# Supplementary material for: High-Throughput Venomics
Source: J Proteome Res. 2023 Apr 3;22(6):1734–46. doi: 10.1021/acs.jproteome.2c00780 (PMC10243144; doi:10.1021/acs.jproteome.2c00780)
Supplement: Supplementary file 2 — pr2c00780_si_002.zip [file pr2c00780_si_002.zip]

Archive with 9 entries (6 files):
- R Scripts/Script 1 and 2 Extract and merge/
- R Scripts/Script 1 and 2 Extract and merge/Script 1_export.R
- R Scripts/Script 1 and 2 Extract and merge/Script 2_merge_export_csv.R
- R Scripts/Script 1 and 2 Extract and merge/Script1_export_2_Mascot2_8.R
- R Scripts/Script 3 Protein chromatogram plotting and Integration/
- R Scripts/Script 3 Protein chromatogram plotting and Integration/functions_for_script 3.R
- R Scripts/Script 3 Protein chromatogram plotting and Integration/Script 3_Protein Chromatogram plotting and Integration.R
- R Scripts/Script 4 Combine Y values protein chroms/
- R Scripts/Script 4 Combine Y values protein chroms/Script 4_combine Y values protein chroms.R
