# Supplementary material for: High-Throughput Venomics
Source: J Proteome Res. 2023 Apr 3;22(6):1734–46. doi: 10.1021/acs.jproteome.2c00780 (PMC10243144; doi:10.1021/acs.jproteome.2c00780)
Supplement: Supplementary file 2 — pr2c00780_si_002.zip [file pr2c00780_si_002.zip › R Scripts/Script 1 and 2 Extract and merge/Script 2_merge_export_csv.R]

#######################################################
### load libraries
library(tidyverse)
library(openxlsx)


############################## define some stuff here #################################################
## You only need to alter the 3 variables below: data_folder, output_file, unitprot_id


#### define some stuff here
# where is the data in the project located
data_folder <- "C:/htvenomics/CSVfiles"

# output file
output_file <- "C:/htvenomics/Merged files/Echochalf_TECEP_SpeSpe.xlsx"

# what are the different UniProt ID's I want to keep
uniprot_id <-  c("Echis")


####################################################################################
### start doing stuff
# Get all CSV file names (full path)
csv_files <- list.files(path = data_folder,
                        pattern = "*.csv",
                        full.names = TRUE,
                        recursive = TRUE)

### get the links from the CSV files
# it's always on the 8th line
link_data <- tibble(filenames = csv_files,
                    short_filename = basename(filenames)) %>%
  mutate(
    # get the whole line with the link
    raw_link = map_chr(.x = filenames,
                            .f = ~ read_lines(file = .x,
                                              skip = 7,
                                              n_max = 1)),
    # get just the link
    link = str_extract(string = raw_link,
                       pattern = "https://.*dat")) %>%
  # I only need this for joining later
  select(short_filename, link)

### start reading all the results stuff
# Initialize a tibble to hold all data.
raw_data <- tibble(filenames = csv_files,
                   # get the short file name
                   short_filename = basename(filenames),
                   # extract the well information from the short file name
                   # this might file in the future!!!!
                   # and make capital
                   well = toupper(str_extract(string = short_filename,
                                              pattern = "[a-zA-Z][0-9]{1,2}")))

# define column names, for now not needed
# csv_col_names <- c("prot_hit_num", "prot_acc", "prot_desc",	"prot_score",	"prot_mass",
#                    "prot_matches", "prot_matches_sig", "prot_sequences", "prot_sequences_sig",
#                    "prot_cover",	"prot_len",	"prot_pi",	"prot_tax_str", "prot_tax_id", "prot_seq",
#                    "pep_query",	"pep_rank",	"pep_isbold",	"pep_isunique",	"pep_exp_mz",	"pep_exp_mr",
#                    "pep_exp_z",	"pep_calc_mr",	"pep_delta",	"pep_miss",	"pep_score",	"pep_expect",
#                    "pep_res_before",	"pep_seq",	"pep_res_after",	"pep_var_mod", "pep_var_mod_pos",
#                    "pep_scan_title", "X1", "X2")

# read the files
raw_data <- raw_data %>% 
  mutate(raw_data = map(.x = filenames,
                        .f = ~ read_csv(file = .x,
                                        skip = 59,
                                        col_names = TRUE,
                                        col_types = cols(
                                          .default = col_double(),
                                          prot_acc = col_character(),
                                          prot_desc = col_character(),
                                          prot_seq = col_character(),
                                          pep_res_before = col_character(),
                                          pep_seq = col_character(),
                                          pep_res_after = col_character(),
                                          pep_var_mod = col_character(),
                                          pep_var_mod_pos = col_character(),
                                          pep_scan_title = col_character()))))

# create uniprot id pattern
uniprot_id_pattern <- paste("(", paste(uniprot_id, collapse = "|"), ")", sep = "")

# all_data will contain all the results. 
all_data <- raw_data %>%
  # check if raw_data is empty
  mutate(empty = map(.x = raw_data,
                     .f = ~ ifelse(nrow(.x) == 0,
                                   TRUE,
                                   FALSE))) %>% 
  # remove empty raw_data
  filter(empty == FALSE) %>% 
  mutate(data = map(.x = raw_data,
                    .f = ~ mutate(.data = .x,
                                  # create a species column extract for the UniProt ID of the protein.
                                  species = str_extract(string = prot_acc,
                                                        pattern = uniprot_id_pattern)) %>% 
                      # sort the columns a little bit different
                      select(prot_hit_num, prot_acc, species, everything()))) %>% 
  # remove the raw data
  select(-raw_data) %>%
  # make one big tibble
  unnest(cols = data)


# Filter the data on the UniProt ID's of the snakes.
all_data <- all_data %>% 
  filter(species %in% uniprot_id)

### Information we want to keep:
# Sample information -> `short_filename` and `species`
# Well information -> `well`
# Protein ID -> `prot_acc`
# Protein score -> `prot_score`
# Sequence coverage -> `prot_cover`
# Matched peptide sequence -> `pep_seq`
# Protein mass -> prot_mass
# protein sequence -> prot_seq
# link to the original result file (i.e. dat file)

all_data <- all_data %>% 
  select(short_filename, well, species, prot_acc, prot_score, prot_mass, prot_cover, pep_seq, prot_seq, prot_desc) %>% 
  # keep only unique combinations
  unique()

## prepare some stuff for serpentine sort
serpentine <- data.frame(well_row = rep(c(LETTERS[1:16], LETTERS[16:1]), 12),
                         well_col = rep(1:24, each = 16),
                         well_idx = 1:384) %>% 
  mutate(well = paste(well_row, well_col, sep = ""))

# prepare everything for exporting to Excel file
prep_data <- all_data %>% 
  group_by(short_filename, well) %>% 
  # get all peptide sequences together
  chop(pep_seq) %>% 
  # mutate into a character
  mutate(pep_seq = map_chr(.x = pep_seq,
                           .f = ~ paste(.x, collapse = ", "))) %>% 
  ungroup() %>%
  # sort by serpentine
  left_join(y = serpentine,
            by = c("well" = "well")) %>% 
  arrange(species, well_idx)
 

# Make it a bit easier to read when exporting to Excel.
prep_data <- prep_data %>% 
  group_by(short_filename, well, species) %>% 
  mutate(count = 1:n()) %>% 
  ungroup() %>% 
  mutate(short_filename = ifelse(count == 1, short_filename, ""),
         well = ifelse(count == 1, well, ""),
         species = ifelse(count == 1, species, "")) %>% 
  select(-count) %>% 
  # join the link
  left_join(y = link_data,
            by = c("short_filename" = "short_filename")) %>% 
  # change the order of the columns a bit
  select(well:prot_cover, prot_desc, link, prot_seq, pep_seq)

# Export to Excel file.
write.xlsx(x = prep_data,
           file = output_file)
