# Supplementary material for: High-Throughput Venomics
Source: J Proteome Res. 2023 Apr 3;22(6):1734–46. doi: 10.1021/acs.jproteome.2c00780 (PMC10243144; doi:10.1021/acs.jproteome.2c00780)
Supplement: Supplementary file 2 — pr2c00780_si_002.zip [file pr2c00780_si_002.zip › R Scripts/Script 1 and 2 Extract and merge/Script1_export_2_Mascot2_8.R]

#######################################################################################################
### load libraries
library(tidyverse)
library(httr)
library(openxlsx)

############################## define some stuff here #################################################
## You only need to alter the 2 variables below: file_info and output_folder

## read Excel file with all information
# date = the date in reverse order
# job_nubmer = the job number from the mascot server
# output_file = the output file name without the csv
file_info <-  "C:/htvenomics/mascot_export_Anniek_Plate1.xlsx"

# define output folder for all CSV files
output_folder <- "C:/htvenomics/CSVfiles"

#######################################################################################################
all_info <- read.xlsx(xlsxFile = file_info) %>% 
  as_tibble()

# url of the export website
export_url <- "https://mascot.labs.vu.nl/cgi/export_dat_2.pl"

# function for downloading the CSV file 
mascot_post <- function(dat_file, output_file) {
  result <- POST(
    # define the url
    url = export_url,
    # authenticate
    authenticate(user = "",
                 password = "",
                 type = "basic"),
    # fill in the form
    body = list(file = dat_file,
                export_format = "CSV",
                generate_file=1,
                do_export = "1",
                prot_hit_num = "1",
                prot_acc = "1",
                pep_query = "1",
                pep_rank = "1",
                pep_isbold = "1",
                pep_isunique = "1",
                pep_exp_mz = "1",
                `_sigthreshold` = "0.05",
                report = "AUTO",
                server_mudpit_switch = "0.000000001",
                search_master = "1",
                show_header = "1",
                show_mods = "1",
                show_format = "0",
                show_params = "0",
                protein_master = "1",
                prot_score = "1",
                prot_desc = "1",
                prot_mass = "1",
                prot_matches = "1",
                prot_seq = "1",
                prot_cover = "1",
                prot_len = "1",
                peptide_master = "1",
                pep_exp_mr = "1",
                pep_exp_z = "1",
                pep_calc_mr = "1",
                pep_delta = "1",
                pep_miss = "1",
                pep_score = "1",
                pep_expect = "1",
                pep_seq = "1",
                pep_var_mod = "1",
                pep_scan_title = "1",
                `_showallfromerrortolerant` = "0",
                `_onlyerrortolerant` = "0",
                `_noerrortolerant` = "0",
                `_show_decoy_report` = "0",
                sessionid = "")
  )
  
  # if there is succes write to file
  if (result$status_code == 200){
    write(x = rawToChar(result$content),
          file = output_file)
    cat("File written: ", output_file, "\n")
  }
  
  # wait for a short period (seconds)
  Sys.sleep(time = 1)
}

# create some file names and to the download
all_info <- all_info %>% 
  mutate(
    # complete the output file name
    output_file = paste(output_file, ".csv", sep = ""),
    # create the dat file name with full path
    dat_file = paste("../data/", 
                     date, 
                     "/F", 
                     str_pad(string = job_number,
                             width = 6,
                             pad = "0"), 
                     ".dat", 
                     sep = ""),
    result = walk2(.x = dat_file,
                   .y = output_file,
                   .f = ~ mascot_post(dat_file = .x,
                                      output_file = file.path(output_folder, .y))))
