# Supplementary material for: High-Throughput Venomics
Source: J Proteome Res. 2023 Apr 3;22(6):1734–46. doi: 10.1021/acs.jproteome.2c00780 (PMC10243144; doi:10.1021/acs.jproteome.2c00780)
Supplement: Supplementary file 2 — pr2c00780_si_002.zip [file pr2c00780_si_002.zip › R Scripts/Script 3 Protein chromatogram plotting and Integration/functions_for_script 3.R]

############################### some functions ###########################
### plot a TIC
plot_tic <- function(data, rt_start, rt_end) {
  p <- data %>% 
    ggplot(aes(x = rt,
               y = int)) +
    geom_point() +
    geom_line() +
    geom_text_repel(aes(label = label),
                    angle = 90,
                    vjust = 1,
                    size = 2) +
    scale_x_continuous(limits = c(rt_start, rt_end)) +
    scale_y_continuous(expand = expansion(mult = c(0.2, 1.2)),
                       labels = scales::scientific) +
    labs(x = "Retention time [min]",
         y = "Protein score") +
    theme_minimal()
  
  return(p)
}


### plot an EIC
plot_eic <- function(data, min_score = 0, max_score = Inf, facetting = TRUE, rt_start, rt_end) {
  p <- data %>% 
    dplyr::filter(max(prot_score) <= max_prot_score &
                    max(prot_score) >= min_prot_score) %>% 
    ggplot(aes(x = rt,
               y = prot_score)) +
    geom_point() +
    geom_line() +
    geom_text_repel(aes(label = label),
                    angle = 90,
                    vjust = 1,
                    size = 2,
                    direction = "y") +
    scale_x_continuous(limits = c(rt_start, rt_end)) +
    scale_y_continuous(expand = expansion(mult = c(0.2, 1.2)),
                       labels = scales::scientific,
                       limits = c(0, NA)) +
    labs(x = "Retention time [min]",
         y = "Protein score") +
    theme_minimal()+
    theme(legend.position = "none")
  if(facetting) {
    p <- p +
      facet_wrap(~ prot_acc,
                 scales = "free_y")
  }
  
  return(p)
}

#### plot a chromatogram
plot_chrom <- function(chrom = c("tic", "eic"), data, select_protein, rt_start = 0, rt_end = NA, ...) {
  if(chrom == "tic") {
    p <- plot_tic(data = data,
                  rt_start = rt_start,
                  rt_end = rt_end)
  }
  if(chrom == "eic") {
    p <- plot_eic(data = data %>% dplyr::filter(prot_acc == select_protein), 
                  rt_start = rt_start,
                  rt_end = rt_end,
                  ...)
  }
  
  return(p)
}

### peak detection 
# data = dataframe containing 2 columns (rt and prot_score)
# fl = filter length for the savitzky-golay smoothing. Should be a odd number. If NULL no smoothing is done.
# nups = minimum number of increasing steps before a peak is reached
# ndowns = minimum number of decreasing steps after the peak
# minpeakheight = minimum absolute peak height to be recognized as peak
# threshold = the minimum
#
# returns a list containing the peaks found and the data frame for plotting
peak_detection <- function(data, fl = NULL, nups = 1, ndowns = nups, 
                           forder = c(2, 4),
                           minpeakheight = -Inf,
                           threshold = 0) {
  ###  sanity checks
  # check if the data contains the correct column names
  col_names <- c("rt", "prot_score")
  if (!all(colnames(data) %in% col_names)) {
    stop("'data' needs to have the column names 'rt' and 'prot_score'!!")
  }
  # check if fl is odd or NULL
  if(!is.null(fl)) {
    if(fl %% 2 == 0) {
      stop("'fl' should be an odd number!")
    }
  }
  
  if(!(forder %in% c(2, 4))) {
    stop("'forder' has to be 2 or 4!")
  }
  
  ### first interpolate the data between the points
  # only do this if there is more then 1 data point
  if(nrow(data) > 1) {
    chrom <- as.data.frame(approx(x = data$rt,
                                  y = data$prot_score,
                                  n = 10 * length(data$rt),
                                  ties = min))
  } else {
    chrom <- data.frame(x = data$rt,
                        y = data$prot_score)
  }
  
  ### smooth the data
  if(!is.null(fl)) {
    if(length(chrom$y) > 1) {
      # more then 1 data point
      chrom$ys <- savgol(chrom$y, 
                         fl = fl,
                         forder = forder)
    } else {
      # only 1 data point available
      chrom$ys <- chrom$y
    }
  } else {
    chrom$ys <- chrom$y
  }
  
  ### peak detection
  peaks_found <- as.data.frame(findpeaks(chrom$ys,
                                         nups = nups,
                                         ndowns = ndowns,
                                         minpeakheight = minpeakheight,
                                         threshold = threshold))
  if(nrow(peaks_found) > 0) {
    colnames(peaks_found) <- c("peak_height", "idx_rt", "idx_start", "idx_end")
    # lookup the real values
    peaks_found$retention_time <- chrom$x[peaks_found$idx_rt]
    peaks_found$peak_start <- chrom$x[peaks_found$idx_start]
    peaks_found$peak_end <- chrom$x[peaks_found$idx_end]
    peaks_found$height_peak_start <- chrom$ys[peaks_found$idx_start]
    peaks_found$height_peak_end <- chrom$ys[peaks_found$idx_end]
    peaks_found$sum_prot_socre <- apply(X = peaks_found, 
                                        MARGIN = 1, 
                                        function(x) { 
                                          sum(data$prot_score[data$rt >= x["peak_start"] & 
                                                                data$rt <= x["peak_end"]], 
                                              na.rm = TRUE) 
                                          })
    
    ### calculate the area of the peaks found
    peaks_found$peak_area <- apply(peaks_found, 1, function(x) {
      # area of the whole peak, starting from y = zero
      trapz(x = chrom$x[x["idx_start"]:x["idx_end"]], 
            y = chrom$y[x["idx_start"]:x["idx_end"]]) -
        # correct by substracting the part below the baseline, drawn as a straight line from peak start to peak end
        trapz(x = chrom$x[c(x["idx_start"], x["idx_end"])], 
              y = chrom$y[c(x["idx_start"], x["idx_end"])])
    })
    # add a peak label
    peaks_found$peak_label <- 1:nrow(peaks_found)
    # remove some columns I don't need anymore
    peaks_found$idx_rt <- NULL
    peaks_found$idx_start <- NULL
    peaks_found$idx_end <- NULL
  } else {
    peaks_found <- data.frame(peak_height = 0,
                              retention_time = chrom$x,
                              peak_start = chrom$x,
                              peak_end = chrom$x,
                              height_peak_start = chrom$ys,
                              height_peak_end = chrom$ys,
                              sum_prot_socre = chrom$ys,
                              peak_area = 0,
                              # add a peak label
                              peak_label = 0)
  } 
  
  ### return everything
  return(list(chroms = chrom,
              peaks_found = peaks_found))
}


###### show detected peaks
show_peaks <- function(data_chrom, data_peaks, title = NULL, rt_start = 0, rt_end = NA) {
  if(nrow(data_peaks) > 0) {
    p <- data_chrom %>% 
      ggplot(aes(x = x,
                 y = ys)) +
      geom_line() + 
      geom_vline(data = data_peaks,
                 aes(xintercept = retention_time),
                 colour = "red",
                 lty = 2) +
      geom_segment(data = data_peaks,
                   aes(x = peak_start,
                       y = height_peak_start,
                       xend = peak_end,
                       yend = height_peak_end),
                   colour = "blue") +
      geom_text_repel(data = data_peaks,
                      aes(x = retention_time,
                          y = peak_height,
                          label = peak_label),
                      direction = "y") +
      scale_x_continuous(limits = c(rt_start, rt_end))
      if (min(data_chrom$ys) < 0) {
        p <- p +
          scale_y_continuous(labels = scales::scientific)
      } else { 
        p <- p +
          scale_y_continuous(labels = scales::scientific,
                             limits = c(0, NA))
      }
    p <- p +
      labs(x = "Retention time",
           y = "Intensity") +
      theme_minimal()
    
    if(!is.null(title)) {
      p <- p +
        labs(title = title)
    }
  } else {
    # No data, show only the smoothed plot
    p <- data_chrom %>% 
      ggplot(aes(x = x,
                 y = ys)) +
      geom_line() + 
      scale_x_continuous(limits = c(rt_start, rt_end)) +
      scale_y_continuous(labels = scales::scientific,
                         limits = c(0, NA)) +
      labs(x = "Retention time",
           y = "Intensity") +
      theme_minimal()
  }
  
  return(p)
}
 
##### show chromatogram
show_chromatogram <- function(data_chrom, title = NULL, rt_start = 0, rt_end = NA) {
  p <- data_chrom %>% 
    ggplot(aes(x = x,
               y = y)) +
    # geom_point() +
    geom_line() +
    scale_x_continuous(limits = c(rt_start, rt_end)) +
    scale_y_continuous(labels = scales::scientific,
                       limits = c(0, NA)) +
    labs(x = "Retention time",
         y = "Intensity") +
    theme_minimal()
  
  if(!is.null(title)) {
    p <- p +
      labs(title = title)
  }
  
  return(p)
}
