# Supplementary material for: High-Throughput Venomics
Source: J Proteome Res. 2023 Apr 3;22(6):1734–46. doi: 10.1021/acs.jproteome.2c00780 (PMC10243144; doi:10.1021/acs.jproteome.2c00780)
Supplement: Supplementary file 4 — pr2c00780_si_004.xlsx [file pr2c00780_si_004.xlsx]

## Sheet: Sheet1
date	job_number	output_file
20211022	19654	a1
20211022	19655	b1
20211022	19656	c1
20211022	19657	d1
20211022	19658	e1
20211022	19659	f1
20211022	19660	g1
20211022	19661	h1
20211022	19662	i1
20211022	19663	j1
20211022	19664	k1
20211022	19665	l1
20211022	19666	m1
20211022	19667	n1
20211022	19668	o1
20211022	19669	p1
20211022	19670	p2
20211022	19671	o2
20211022	19672	n2
20211022	19673	m2
20211022	19674	l2
20211022	19675	k2
20211022	19676	j2
20211022	19677	i2
20211022	19678	h2
20211022	19679	g2
20211022	19680	f2
20211022	19681	e2
20211022	19682	d2
20211022	19683	c2
20211022	19684	b2
20211022	19685	a2
20211022	19686	a3
20211022	19687	b3
20211022	19688	c3
20211022	19689	d3
20211022	19690	e3
20211022	19691	f3
20211022	19692	g3
20211022	19693	h3
20211022	19694	i3
20211022	19695	j3
20211022	19696	k3
20211022	19697	l3
20211022	19698	m3
20211022	19699	n3
20211022	19700	o3
20211022	19701	p3
20211022	19702	p4
20211022	19703	o4
20211022	19704	n4
20211022	19705	m4
20211022	19706	l4
20211022	19707	k4
20211022	19708	j4
20211022	19709	i4
20211022	19710	h4
20211022	19711	g4
20211022	19712	f4
20211022	19713	e4
20211022	19714	d4
20211022	19715	c4
20211022	19716	b4
20211022	19717	a4
20211022	19718	a5
20211022	19719	b5
20211022	19720	c5
20211022	19721	d5
20211022	19722	e5
20211022	19723	f5
20211022	19724	g5
20211022	19725	h5
20211022	19726	i5
20211022	19727	j5
20211022	19728	k5
20211022	19729	l5
20211022	19730	m5
20211022	19731	n5
20211022	19732	o5
20211022	19733	p5
20211022	19734	p6
20211022	19735	o6
20211022	19736	n6
20211022	19737	m6
20211022	19738	l6
20211022	19739	k6
20211022	19740	j6
20211022	19741	i6
20211022	19742	h6
20211022	19743	g6
20211022	19744	f6
20211022	19745	e6
20211022	19746	d6
20211022	19747	c6
20211022	19748	b6
20211022	19749	a6
20211022	19750	a7
20211022	19751	b7
20211022	19752	c7
20211022	19753	d7
20211022	19754	e7
20211022	19755	f7
20211022	19756	g7
20211022	19757	h7
20211022	19758	i7
20211022	19759	j7
20211022	19760	k7
20211022	19761	l7
20211022	19762	m7
20211022	19763	n7
20211022	19764	o7
20211022	19765	p7
20211022	19750	p8
20211022	19751	o8
20211022	19752	n8
20211022	19753	m8
20211022	19754	l8
20211022	19755	k8
20211022	19756	j8
20211022	19757	i8
20211022	19758	h8
20211022	19759	g8
20211022	19760	f8
20211022	19761	e8
20211022	19762	d8
20211022	19763	c8
20211022	19764	b8
20211022	19765	a8
20211022	19766	a9
20211022	19767	b9
20211022	19768	c9
20211022	19769	d9
20211022	19770	e9
20211022	19771	f9
20211022	19772	g9
20211022	19773	h9
20211022	19774	i9
20211022	19775	j9
20211022	19776	k9
20211022	19777	l9
20211022	19778	m9
20211022	19779	n9
20211022	19780	o9
20211022	19781	p9
20211022	19782	p10
20211022	19783	o10
20211022	19784	n10
20211022	19785	m10
20211022	19786	l10
20211022	19787	k10
20211022	19788	j10
20211022	19789	i10
20211022	19790	h10
20211022	19791	g10
20211022	19792	f10
20211022	19793	e10
20211022	19794	d10
20211022	19795	c10
20211022	19796	b10
20211022	19797	a10
20211022	19798	a11
20211022	19799	b11
20211022	19800	c11
20211022	19801	d11
20211022	19802	e11
20211022	19803	f11
20211022	19804	g11
20211022	19805	h11
20211022	19806	i11
20211022	19807	j11
20211022	19808	k11
20211022	19809	l11
20211022	19810	m11
20211022	19811	n11
20211022	19812	o11
20211022	19813	p11
20211022	19814	p12
20211022	19815	o12
20211022	19816	n12
20211022	19817	m12
20211022	19818	l12
20211022	19819	k12
20211022	19820	j12
20211022	19821	i12
20211022	19822	h12
20211022	19823	g12
20211022	19824	f12
20211022	19825	e12
20211022	19826	d12
20211022	19827	c12
20211022	19828	b12
20211022	19829	a12
20211022	19830	a13
20211022	19831	b13
20211022	19832	c13
20211022	19833	d13
20211022	19834	e13
20211022	19835	f13
20211022	19836	g13
20211022	19837	h13
20211022	19838	i13
20211022	19839	j13
20211022	19840	k13
20211022	19841	l13
20211022	19842	m13
20211022	19843	n13
20211022	19844	o13
20211022	19845	p13
20211022	19846	p14
20211022	19847	o14
20211022	19848	n14
20211022	19849	m14
20211022	19850	l14
20211022	19851	k14
20211022	19852	j14
20211022	19853	i14
20211022	19854	h14
20211022	19855	g14
20211022	19856	f14
20211022	19857	e14
20211022	19858	d14
20211022	19859	c14
20211022	19860	b14
20211022	19861	a14
20211022	19862	a15
20211022	19863	b15
20211022	19864	c15
20211022	19865	d15
20211022	19866	e15
20211022	19867	f15
20211022	19868	g15
20211022	19869	h15
20211022	19870	i15
20211022	19871	j15
20211022	19872	k15
20211022	19873	l15
20211022	19874	m15
20211022	19875	n15
20211022	19876	o15
20211022	19877	p15
20211022	19878	p16
20211022	19879	o16
20211022	19880	n16
20211022	19881	m16
20211022	19882	l16
20211022	19883	k16
20211022	19884	j16
20211022	19885	i16
20211022	19886	h16
20211022	19887	g16
20211022	19888	f16
20211022	19889	e16
20211022	19890	d16
20211022	19891	c16
20211022	19892	b16
20211022	19893	a16
20211022	19894	a17
20211022	19895	b17
20211022	19896	c17
20211022	19897	d17
20211022	19898	e17
20211022	19899	f17
20211022	19900	g17
20211022	19901	h17
20211022	19902	i17
20211022	19903	j17
20211022	19904	k17
20211022	19905	l17
20211022	19906	m17
20211022	19907	n17
20211022	19908	o17
20211022	19909	p17
20211022	19910	p18
20211022	19911	o18
20211022	19912	n18
20211022	19913	m18
20211022	19914	l18
20211022	19915	k18
20211022	19916	j18
20211022	19917	i18
20211022	19918	h18
20211022	19919	g18
20211022	19920	f18
20211022	19921	e18
20211022	19922	d18
20211022	19923	c18
20211022	19924	b18
20211022	19925	a18
20211022	19926	a19
20211022	19927	b19
20211022	19928	c19
20211022	19929	d19
20211022	19930	e19
20211022	19931	f19
20211022	19932	g19
20211022	19933	h19
20211022	19934	i19
20211022	19935	j19
20211022	19936	k19
20211022	19937	l19
20211022	19938	m19
20211022	19939	n19
20211022	19940	o19
20211022	19941	p19
20211022	19942	p20
20211022	19943	o20
20211022	19944	n20
20211022	19945	m20
20211022	19946	l20
20211022	19947	k20
20211022	19948	j20
20211022	19949	i20
20211022	19950	h20
20211022	19951	g20
20211022	19952	f20
20211022	19953	e20
20211022	19954	d20
20211022	19955	c20
20211022	19956	b20
20211022	19957	a20
20211022	19958	a21
20211022	19959	b21
20211022	19960	c21
20211022	19961	d21
20211022	19962	e21
20211022	19963	f21
20211022	19964	g21
20211022	19965	h21
20211022	19966	i21
20211022	19967	j21
20211022	19968	k21
20211022	19969	l21
20211022	19970	m21
20211022	19971	n21
20211022	19972	o21
20211022	19973	p21
20211022	19974	p22
20211022	19975	o22
20211022	19976	n22
20211022	19977	m22
20211022	19978	l22
20211022	19979	k22
20211022	19980	j22
20211022	19981	i22
20211022	19982	h22
20211022	19983	g22
20211022	19984	f22
20211022	19985	e22
20211022	19986	d22
20211022	19987	c22
20211022	19988	b22
20211022	19989	a22
20211022	19990	a23
20211022	19991	b23
20211022	19992	c23
20211022	19993	d23
20211022	19994	e23
20211022	19995	f23
20211022	19996	g23
20211022	19997	h23
20211022	19998	i23
20211022	19999	j23
20211022	20000	k23
20211022	20001	l23
20211022	20002	m23
20211022	20003	n23
20211022	20004	o23
20211022	20005	p23
20211022	20006	p24
20211022	20007	o24
20211022	20008	n24
20211022	20009	m24
20211022	20010	l24
20211022	20011	k24
20211022	20012	j24
20211022	20013	i24
20211022	20014	h24
20211022	20015	g24
20211022	20016	f24
20211022	20017	e24
20211022	20018	d24
20211022	20019	c24
20211022	20020	b24
20211022	20021	a24
