# Supplementary material for: High-Throughput Venomics
Source: J Proteome Res. 2023 Apr 3;22(6):1734–46. doi: 10.1021/acs.jproteome.2c00780 (PMC10243144; doi:10.1021/acs.jproteome.2c00780)
Supplement: Supplementary file 5 — pr2c00780_si_005.xlsx [file pr2c00780_si_005.xlsx]

## Sheet: Sheet 1
well	species	prot_acc	prot_score	prot_mass	prot_cover	prot_desc	link	prot_seq	pep_seq
D5	BOTAS	VM1B1_BOTAS	26	46477	3.4	Snake venom metalloproteinase BaP1 OS=Bothrops asper OX=8722 PE=1 SV=2	https://mascot.labs.vu.nl/cgi/master_results.pl?file=../data/20210111/F007010.dat	MIEVLLVTICLAVFPYQGSSIILESGNVNDYEVVYPRKVTELPKGAVQPKYEDAMQYEFKVNGEPVVLHLEKNKGLFSEDYSETHYSPDGRKIITYPSFEDHCYYHGRIENDADSTASISACNGLKGHFKLQGETYLIEPLKLSDSEAHAVYKYENVEKEDEAPKMCGVTETNWESYEPIKKASQSNLTPEQQRFSPRYIELAVVADHGIFTKYNSNLNTIRTRVHEMLNTVNGFYRSVDVHAPLANLEVWSKQDLIKVQKDSSKTLKSFGEWRERDLLPRISHDHAQLLTAVVFDGNTIGRAYTGGMCDPRHSVGVVRDHSKNNLWVAVTMAHELGHNLGIHHDTGSCSCGAKSCIMASVLSKVLSYEFSDCSQNQYETYLTNHNPQCILNKPLLTVS…	GIHHDTGSCSCGAK
E5	BOTAS	VM1B1_BOTAS	46	46477	3.4	Snake venom metalloproteinase BaP1 OS=Bothrops asper OX=8722 PE=1 SV=2	https://mascot.labs.vu.nl/cgi/master_results.pl?file=../data/20210111/F007011.dat	MIEVLLVTICLAVFPYQGSSIILESGNVNDYEVVYPRKVTELPKGAVQPKYEDAMQYEFKVNGEPVVLHLEKNKGLFSEDYSETHYSPDGRKIITYPSFEDHCYYHGRIENDADSTASISACNGLKGHFKLQGETYLIEPLKLSDSEAHAVYKYENVEKEDEAPKMCGVTETNWESYEPIKKASQSNLTPEQQRFSPRYIELAVVADHGIFTKYNSNLNTIRTRVHEMLNTVNGFYRSVDVHAPLANLEVWSKQDLIKVQKDSSKTLKSFGEWRERDLLPRISHDHAQLLTAVVFDGNTIGRAYTGGMCDPRHSVGVVRDHSKNNLWVAVTMAHELGHNLGIHHDTGSCSCGAKSCIMASVLSKVLSYEFSDCSQNQYETYLTNHNPQCILNKPLLTVS…	GIHHDTGSCSCGAK
F5	BOTAS	VM1B1_BOTAS	30	46477	5.9	Snake venom metalloproteinase BaP1 OS=Bothrops asper OX=8722 PE=1 SV=2	https://mascot.labs.vu.nl/cgi/master_results.pl?file=../data/20210111/F007012.dat	MIEVLLVTICLAVFPYQGSSIILESGNVNDYEVVYPRKVTELPKGAVQPKYEDAMQYEFKVNGEPVVLHLEKNKGLFSEDYSETHYSPDGRKIITYPSFEDHCYYHGRIENDADSTASISACNGLKGHFKLQGETYLIEPLKLSDSEAHAVYKYENVEKEDEAPKMCGVTETNWESYEPIKKASQSNLTPEQQRFSPRYIELAVVADHGIFTKYNSNLNTIRTRVHEMLNTVNGFYRSVDVHAPLANLEVWSKQDLIKVQKDSSKTLKSFGEWRERDLLPRISHDHAQLLTAVVFDGNTIGRAYTGGMCDPRHSVGVVRDHSKNNLWVAVTMAHELGHNLGIHHDTGSCSCGAKSCIMASVLSKVLSYEFSDCSQNQYETYLTNHNPQCILNKPLLTVS…	SETHYSPDGR, GIHHDTGSCSCGAK
E6	BOTAS	VM1B1_BOTAS	38	46477	3.4	Snake venom metalloproteinase BaP1 OS=Bothrops asper OX=8722 PE=1 SV=2	https://mascot.labs.vu.nl/cgi/master_results.pl?file=../data/20210111/F007034.dat	MIEVLLVTICLAVFPYQGSSIILESGNVNDYEVVYPRKVTELPKGAVQPKYEDAMQYEFKVNGEPVVLHLEKNKGLFSEDYSETHYSPDGRKIITYPSFEDHCYYHGRIENDADSTASISACNGLKGHFKLQGETYLIEPLKLSDSEAHAVYKYENVEKEDEAPKMCGVTETNWESYEPIKKASQSNLTPEQQRFSPRYIELAVVADHGIFTKYNSNLNTIRTRVHEMLNTVNGFYRSVDVHAPLANLEVWSKQDLIKVQKDSSKTLKSFGEWRERDLLPRISHDHAQLLTAVVFDGNTIGRAYTGGMCDPRHSVGVVRDHSKNNLWVAVTMAHELGHNLGIHHDTGSCSCGAKSCIMASVLSKVLSYEFSDCSQNQYETYLTNHNPQCILNKPLLTVS…	GIHHDTGSCSCGAK
C7	BOTAS	VM1B1_BOTAS	25	46477	4.9	Snake venom metalloproteinase BaP1 OS=Bothrops asper OX=8722 PE=1 SV=2	https://mascot.labs.vu.nl/cgi/master_results.pl?file=../data/20210111/F007041.dat	MIEVLLVTICLAVFPYQGSSIILESGNVNDYEVVYPRKVTELPKGAVQPKYEDAMQYEFKVNGEPVVLHLEKNKGLFSEDYSETHYSPDGRKIITYPSFEDHCYYHGRIENDADSTASISACNGLKGHFKLQGETYLIEPLKLSDSEAHAVYKYENVEKEDEAPKMCGVTETNWESYEPIKKASQSNLTPEQQRFSPRYIELAVVADHGIFTKYNSNLNTIRTRVHEMLNTVNGFYRSVDVHAPLANLEVWSKQDLIKVQKDSSKTLKSFGEWRERDLLPRISHDHAQLLTAVVFDGNTIGRAYTGGMCDPRHSVGVVRDHSKNNLWVAVTMAHELGHNLGIHHDTGSCSCGAKSCIMASVLSKVLSYEFSDCSQNQYETYLTNHNPQCILNKPLLTVS…	EVVYPR, GIHHDTGSCSCGAK
N7	BOTAS	VM1B1_BOTAS	47	46477	3.4	Snake venom metalloproteinase BaP1 OS=Bothrops asper OX=8722 PE=1 SV=2	https://mascot.labs.vu.nl/cgi/master_results.pl?file=../data/20210111/F007052.dat	MIEVLLVTICLAVFPYQGSSIILESGNVNDYEVVYPRKVTELPKGAVQPKYEDAMQYEFKVNGEPVVLHLEKNKGLFSEDYSETHYSPDGRKIITYPSFEDHCYYHGRIENDADSTASISACNGLKGHFKLQGETYLIEPLKLSDSEAHAVYKYENVEKEDEAPKMCGVTETNWESYEPIKKASQSNLTPEQQRFSPRYIELAVVADHGIFTKYNSNLNTIRTRVHEMLNTVNGFYRSVDVHAPLANLEVWSKQDLIKVQKDSSKTLKSFGEWRERDLLPRISHDHAQLLTAVVFDGNTIGRAYTGGMCDPRHSVGVVRDHSKNNLWVAVTMAHELGHNLGIHHDTGSCSCGAKSCIMASVLSKVLSYEFSDCSQNQYETYLTNHNPQCILNKPLLTVS…	GIHHDTGSCSCGAK
O7	BOTAS	VM1B1_BOTAS	25	46477	3.4	Snake venom metalloproteinase BaP1 OS=Bothrops asper OX=8722 PE=1 SV=2	https://mascot.labs.vu.nl/cgi/master_results.pl?file=../data/20210111/F007053.dat	MIEVLLVTICLAVFPYQGSSIILESGNVNDYEVVYPRKVTELPKGAVQPKYEDAMQYEFKVNGEPVVLHLEKNKGLFSEDYSETHYSPDGRKIITYPSFEDHCYYHGRIENDADSTASISACNGLKGHFKLQGETYLIEPLKLSDSEAHAVYKYENVEKEDEAPKMCGVTETNWESYEPIKKASQSNLTPEQQRFSPRYIELAVVADHGIFTKYNSNLNTIRTRVHEMLNTVNGFYRSVDVHAPLANLEVWSKQDLIKVQKDSSKTLKSFGEWRERDLLPRISHDHAQLLTAVVFDGNTIGRAYTGGMCDPRHSVGVVRDHSKNNLWVAVTMAHELGHNLGIHHDTGSCSCGAKSCIMASVLSKVLSYEFSDCSQNQYETYLTNHNPQCILNKPLLTVS…	GIHHDTGSCSCGAK
P7	BOTAS	VM1B1_BOTAS	41	46477	3.4	Snake venom metalloproteinase BaP1 OS=Bothrops asper OX=8722 PE=1 SV=2	https://mascot.labs.vu.nl/cgi/master_results.pl?file=../data/20210111/F007054.dat	MIEVLLVTICLAVFPYQGSSIILESGNVNDYEVVYPRKVTELPKGAVQPKYEDAMQYEFKVNGEPVVLHLEKNKGLFSEDYSETHYSPDGRKIITYPSFEDHCYYHGRIENDADSTASISACNGLKGHFKLQGETYLIEPLKLSDSEAHAVYKYENVEKEDEAPKMCGVTETNWESYEPIKKASQSNLTPEQQRFSPRYIELAVVADHGIFTKYNSNLNTIRTRVHEMLNTVNGFYRSVDVHAPLANLEVWSKQDLIKVQKDSSKTLKSFGEWRERDLLPRISHDHAQLLTAVVFDGNTIGRAYTGGMCDPRHSVGVVRDHSKNNLWVAVTMAHELGHNLGIHHDTGSCSCGAKSCIMASVLSKVLSYEFSDCSQNQYETYLTNHNPQCILNKPLLTVS…	GIHHDTGSCSCGAK
K8	BOTAS	VM2_BOTAS	389	54784	7.3	Zinc metalloproteinase/disintegrin OS=Bothrops asper OX=8722 PE=1 SV=1	https://mascot.labs.vu.nl/cgi/master_results.pl?file=../data/20210111/F007060.dat	MIEVLLVTICLAVSPYQGSSIILESGNVNDYEVVYPRKVTELPKGAVQPKYEDAMQYEFKVNGEPVVLHLEKNKGLFSEDYSETHYSPDGRKIITYPSFEDHCYYHGRIENDADSTASISACNGLKGHFKIQGETYLIEPLKLSDSEAHAVYKYENVEKEDEAPKMCGVTETNWESYEPIKKASQSNLTPEQQRFSPRYIELAVVADHGIFTKYNSNLNTIRTRVHEMLNTVNGFYRSVNVTASLASLEVWSKKDLIKVEKDSSKTLTSFGEWRERDLLPRISHDHAQLLTTIVFDNYVIGITEFGKMCDPKLSVGVVRDHSEINLQVAVAMAHELGHNLGMYHDGNQCHCDAASCIMADTLREVLSYEFSDCSQNQYETYLTKHNPQCILNEPLLIVS…	NTVNGFYR, GAVQPKYEDA, DRCTGQSADCPR, GDNPDDRCTGQSADCP, GDNPDDRCTGQSADCPR
J8	BOTAS	VM2_BOTAS	306	54784	8.8	Zinc metalloproteinase/disintegrin OS=Bothrops asper OX=8722 PE=1 SV=1	https://mascot.labs.vu.nl/cgi/master_results.pl?file=../data/20210111/F007061.dat	MIEVLLVTICLAVSPYQGSSIILESGNVNDYEVVYPRKVTELPKGAVQPKYEDAMQYEFKVNGEPVVLHLEKNKGLFSEDYSETHYSPDGRKIITYPSFEDHCYYHGRIENDADSTASISACNGLKGHFKIQGETYLIEPLKLSDSEAHAVYKYENVEKEDEAPKMCGVTETNWESYEPIKKASQSNLTPEQQRFSPRYIELAVVADHGIFTKYNSNLNTIRTRVHEMLNTVNGFYRSVNVTASLASLEVWSKKDLIKVEKDSSKTLTSFGEWRERDLLPRISHDHAQLLTTIVFDNYVIGITEFGKMCDPKLSVGVVRDHSEINLQVAVAMAHELGHNLGMYHDGNQCHCDAASCIMADTLREVLSYEFSDCSQNQYETYLTKHNPQCILNEPLLIVS…	NTVNGFYR, GDNPDDRCTGQSADCP, GDNPDDRCTGQSADCPR, LRPGAQCAEGLCCDQCR
		VM1B1_BOTAS	95	46477	4.4	Snake venom metalloproteinase BaP1 OS=Bothrops asper OX=8722 PE=1 SV=2		MIEVLLVTICLAVFPYQGSSIILESGNVNDYEVVYPRKVTELPKGAVQPKYEDAMQYEFKVNGEPVVLHLEKNKGLFSEDYSETHYSPDGRKIITYPSFEDHCYYHGRIENDADSTASISACNGLKGHFKLQGETYLIEPLKLSDSEAHAVYKYENVEKEDEAPKMCGVTETNWESYEPIKKASQSNLTPEQQRFSPRYIELAVVADHGIFTKYNSNLNTIRTRVHEMLNTVNGFYRSVDVHAPLANLEVWSKQDLIKVQKDSSKTLKSFGEWRERDLLPRISHDHAQLLTAVVFDGNTIGRAYTGGMCDPRHSVGVVRDHSKNNLWVAVTMAHELGHNLGIHHDTGSCSCGAKSCIMASVLSKVLSYEFSDCSQNQYETYLTNHNPQCILNKPLLTVS…	NTVNGFYR, SVDVHAPLAN
I8	BOTAS	VM2_BOTAS	438	54784	8.2	Zinc metalloproteinase/disintegrin OS=Bothrops asper OX=8722 PE=1 SV=1	https://mascot.labs.vu.nl/cgi/master_results.pl?file=../data/20210111/F007062.dat	MIEVLLVTICLAVSPYQGSSIILESGNVNDYEVVYPRKVTELPKGAVQPKYEDAMQYEFKVNGEPVVLHLEKNKGLFSEDYSETHYSPDGRKIITYPSFEDHCYYHGRIENDADSTASISACNGLKGHFKIQGETYLIEPLKLSDSEAHAVYKYENVEKEDEAPKMCGVTETNWESYEPIKKASQSNLTPEQQRFSPRYIELAVVADHGIFTKYNSNLNTIRTRVHEMLNTVNGFYRSVNVTASLASLEVWSKKDLIKVEKDSSKTLTSFGEWRERDLLPRISHDHAQLLTTIVFDNYVIGITEFGKMCDPKLSVGVVRDHSEINLQVAVAMAHELGHNLGMYHDGNQCHCDAASCIMADTLREVLSYEFSDCSQNQYETYLTKHNPQCILNEPLLIVS…	FSPRY, GDNPDDRCTGQSADCP, GDNPDDRCTGQSADCPR, LRPGAQCAEGLCCDQCR
		VM1B1_BOTAS	171	46477	7.1	Snake venom metalloproteinase BaP1 OS=Bothrops asper OX=8722 PE=1 SV=2		MIEVLLVTICLAVFPYQGSSIILESGNVNDYEVVYPRKVTELPKGAVQPKYEDAMQYEFKVNGEPVVLHLEKNKGLFSEDYSETHYSPDGRKIITYPSFEDHCYYHGRIENDADSTASISACNGLKGHFKLQGETYLIEPLKLSDSEAHAVYKYENVEKEDEAPKMCGVTETNWESYEPIKKASQSNLTPEQQRFSPRYIELAVVADHGIFTKYNSNLNTIRTRVHEMLNTVNGFYRSVDVHAPLANLEVWSKQDLIKVQKDSSKTLKSFGEWRERDLLPRISHDHAQLLTAVVFDGNTIGRAYTGGMCDPRHSVGVVRDHSKNNLWVAVTMAHELGHNLGIHHDTGSCSCGAKSCIMASVLSKVLSYEFSDCSQNQYETYLTNHNPQCILNKPLLTVS…	FSPRY, SVDVHAPLAN, GIHHDTGSCSCGAK
H8	BOTAS	VM1B1_BOTAS	69	46477	2.5	Snake venom metalloproteinase BaP1 OS=Bothrops asper OX=8722 PE=1 SV=2	https://mascot.labs.vu.nl/cgi/master_results.pl?file=../data/20210111/F007063.dat	MIEVLLVTICLAVFPYQGSSIILESGNVNDYEVVYPRKVTELPKGAVQPKYEDAMQYEFKVNGEPVVLHLEKNKGLFSEDYSETHYSPDGRKIITYPSFEDHCYYHGRIENDADSTASISACNGLKGHFKLQGETYLIEPLKLSDSEAHAVYKYENVEKEDEAPKMCGVTETNWESYEPIKKASQSNLTPEQQRFSPRYIELAVVADHGIFTKYNSNLNTIRTRVHEMLNTVNGFYRSVDVHAPLANLEVWSKQDLIKVQKDSSKTLKSFGEWRERDLLPRISHDHAQLLTAVVFDGNTIGRAYTGGMCDPRHSVGVVRDHSKNNLWVAVTMAHELGHNLGIHHDTGSCSCGAKSCIMASVLSKVLSYEFSDCSQNQYETYLTNHNPQCILNKPLLTVS…	SVDVHAPLAN
C8	BOTAS	VM2_BOTAS	286	54784	6.5	Zinc metalloproteinase/disintegrin OS=Bothrops asper OX=8722 PE=1 SV=1	https://mascot.labs.vu.nl/cgi/master_results.pl?file=../data/20210111/F007068.dat	MIEVLLVTICLAVSPYQGSSIILESGNVNDYEVVYPRKVTELPKGAVQPKYEDAMQYEFKVNGEPVVLHLEKNKGLFSEDYSETHYSPDGRKIITYPSFEDHCYYHGRIENDADSTASISACNGLKGHFKIQGETYLIEPLKLSDSEAHAVYKYENVEKEDEAPKMCGVTETNWESYEPIKKASQSNLTPEQQRFSPRYIELAVVADHGIFTKYNSNLNTIRTRVHEMLNTVNGFYRSVNVTASLASLEVWSKKDLIKVEKDSSKTLTSFGEWRERDLLPRISHDHAQLLTTIVFDNYVIGITEFGKMCDPKLSVGVVRDHSEINLQVAVAMAHELGHNLGMYHDGNQCHCDAASCIMADTLREVLSYEFSDCSQNQYETYLTKHNPQCILNEPLLIVS…	SNLNTIR, ERDLLPR, GDNPDDRCTGQSADCPR
B8	BOTAS	VM2_BOTAS	343	54784	8.6	Zinc metalloproteinase/disintegrin OS=Bothrops asper OX=8722 PE=1 SV=1	https://mascot.labs.vu.nl/cgi/master_results.pl?file=../data/20210111/F007069.dat	MIEVLLVTICLAVSPYQGSSIILESGNVNDYEVVYPRKVTELPKGAVQPKYEDAMQYEFKVNGEPVVLHLEKNKGLFSEDYSETHYSPDGRKIITYPSFEDHCYYHGRIENDADSTASISACNGLKGHFKIQGETYLIEPLKLSDSEAHAVYKYENVEKEDEAPKMCGVTETNWESYEPIKKASQSNLTPEQQRFSPRYIELAVVADHGIFTKYNSNLNTIRTRVHEMLNTVNGFYRSVNVTASLASLEVWSKKDLIKVEKDSSKTLTSFGEWRERDLLPRISHDHAQLLTTIVFDNYVIGITEFGKMCDPKLSVGVVRDHSEINLQVAVAMAHELGHNLGMYHDGNQCHCDAASCIMADTLREVLSYEFSDCSQNQYETYLTKHNPQCILNEPLLIVS…	ERDLLPR, GDNPDDRCTGQSADCPR, LRPGAQCAEGLCCDQCR
A8	BOTAS	VM2_BOTAS	293	54784	8.6	Zinc metalloproteinase/disintegrin OS=Bothrops asper OX=8722 PE=1 SV=1	https://mascot.labs.vu.nl/cgi/master_results.pl?file=../data/20210111/F007070.dat	MIEVLLVTICLAVSPYQGSSIILESGNVNDYEVVYPRKVTELPKGAVQPKYEDAMQYEFKVNGEPVVLHLEKNKGLFSEDYSETHYSPDGRKIITYPSFEDHCYYHGRIENDADSTASISACNGLKGHFKIQGETYLIEPLKLSDSEAHAVYKYENVEKEDEAPKMCGVTETNWESYEPIKKASQSNLTPEQQRFSPRYIELAVVADHGIFTKYNSNLNTIRTRVHEMLNTVNGFYRSVNVTASLASLEVWSKKDLIKVEKDSSKTLTSFGEWRERDLLPRISHDHAQLLTTIVFDNYVIGITEFGKMCDPKLSVGVVRDHSEINLQVAVAMAHELGHNLGMYHDGNQCHCDAASCIMADTLREVLSYEFSDCSQNQYETYLTKHNPQCILNEPLLIVS…	ERDLLPR, GDNPDDRCTGQSADCPR, LRPGAQCAEGLCCDQCR
		VM1B1_BOTAS	28	46477	5.1	Snake venom metalloproteinase BaP1 OS=Bothrops asper OX=8722 PE=1 SV=2		MIEVLLVTICLAVFPYQGSSIILESGNVNDYEVVYPRKVTELPKGAVQPKYEDAMQYEFKVNGEPVVLHLEKNKGLFSEDYSETHYSPDGRKIITYPSFEDHCYYHGRIENDADSTASISACNGLKGHFKLQGETYLIEPLKLSDSEAHAVYKYENVEKEDEAPKMCGVTETNWESYEPIKKASQSNLTPEQQRFSPRYIELAVVADHGIFTKYNSNLNTIRTRVHEMLNTVNGFYRSVDVHAPLANLEVWSKQDLIKVQKDSSKTLKSFGEWRERDLLPRISHDHAQLLTAVVFDGNTIGRAYTGGMCDPRHSVGVVRDHSKNNLWVAVTMAHELGHNLGIHHDTGSCSCGAKSCIMASVLSKVLSYEFSDCSQNQYETYLTNHNPQCILNKPLLTVS…	ERDLLPR, GIHHDTGSCSCGAK
B9	BOTAS	VM2_BOTAS	275	54784	8.8	Zinc metalloproteinase/disintegrin OS=Bothrops asper OX=8722 PE=1 SV=1	https://mascot.labs.vu.nl/cgi/master_results.pl?file=../data/20210111/F007072.dat	MIEVLLVTICLAVSPYQGSSIILESGNVNDYEVVYPRKVTELPKGAVQPKYEDAMQYEFKVNGEPVVLHLEKNKGLFSEDYSETHYSPDGRKIITYPSFEDHCYYHGRIENDADSTASISACNGLKGHFKIQGETYLIEPLKLSDSEAHAVYKYENVEKEDEAPKMCGVTETNWESYEPIKKASQSNLTPEQQRFSPRYIELAVVADHGIFTKYNSNLNTIRTRVHEMLNTVNGFYRSVNVTASLASLEVWSKKDLIKVEKDSSKTLTSFGEWRERDLLPRISHDHAQLLTTIVFDNYVIGITEFGKMCDPKLSVGVVRDHSEINLQVAVAMAHELGHNLGMYHDGNQCHCDAASCIMADTLREVLSYEFSDCSQNQYETYLTKHNPQCILNEPLLIVS…	DHSEINLQ, GDNPDDRCTGQSADCPR, LRPGAQCAEGLCCDQCR
		VM1B1_BOTAS	40	46477	3.4	Snake venom metalloproteinase BaP1 OS=Bothrops asper OX=8722 PE=1 SV=2		MIEVLLVTICLAVFPYQGSSIILESGNVNDYEVVYPRKVTELPKGAVQPKYEDAMQYEFKVNGEPVVLHLEKNKGLFSEDYSETHYSPDGRKIITYPSFEDHCYYHGRIENDADSTASISACNGLKGHFKLQGETYLIEPLKLSDSEAHAVYKYENVEKEDEAPKMCGVTETNWESYEPIKKASQSNLTPEQQRFSPRYIELAVVADHGIFTKYNSNLNTIRTRVHEMLNTVNGFYRSVDVHAPLANLEVWSKQDLIKVQKDSSKTLKSFGEWRERDLLPRISHDHAQLLTAVVFDGNTIGRAYTGGMCDPRHSVGVVRDHSKNNLWVAVTMAHELGHNLGIHHDTGSCSCGAKSCIMASVLSKVLSYEFSDCSQNQYETYLTNHNPQCILNKPLLTVS…	GIHHDTGSCSCGAK
C9	BOTAS	VM1B1_BOTAS	56	46477	3.4	Snake venom metalloproteinase BaP1 OS=Bothrops asper OX=8722 PE=1 SV=2	https://mascot.labs.vu.nl/cgi/master_results.pl?file=../data/20210111/F007073.dat	MIEVLLVTICLAVFPYQGSSIILESGNVNDYEVVYPRKVTELPKGAVQPKYEDAMQYEFKVNGEPVVLHLEKNKGLFSEDYSETHYSPDGRKIITYPSFEDHCYYHGRIENDADSTASISACNGLKGHFKLQGETYLIEPLKLSDSEAHAVYKYENVEKEDEAPKMCGVTETNWESYEPIKKASQSNLTPEQQRFSPRYIELAVVADHGIFTKYNSNLNTIRTRVHEMLNTVNGFYRSVDVHAPLANLEVWSKQDLIKVQKDSSKTLKSFGEWRERDLLPRISHDHAQLLTAVVFDGNTIGRAYTGGMCDPRHSVGVVRDHSKNNLWVAVTMAHELGHNLGIHHDTGSCSCGAKSCIMASVLSKVLSYEFSDCSQNQYETYLTNHNPQCILNKPLLTVS…	GIHHDTGSCSCGAK
J9	BOTAS	VM1B1_BOTAS	54	46477	3.4	Snake venom metalloproteinase BaP1 OS=Bothrops asper OX=8722 PE=1 SV=2	https://mascot.labs.vu.nl/cgi/master_results.pl?file=../data/20210111/F007080.dat	MIEVLLVTICLAVFPYQGSSIILESGNVNDYEVVYPRKVTELPKGAVQPKYEDAMQYEFKVNGEPVVLHLEKNKGLFSEDYSETHYSPDGRKIITYPSFEDHCYYHGRIENDADSTASISACNGLKGHFKLQGETYLIEPLKLSDSEAHAVYKYENVEKEDEAPKMCGVTETNWESYEPIKKASQSNLTPEQQRFSPRYIELAVVADHGIFTKYNSNLNTIRTRVHEMLNTVNGFYRSVDVHAPLANLEVWSKQDLIKVQKDSSKTLKSFGEWRERDLLPRISHDHAQLLTAVVFDGNTIGRAYTGGMCDPRHSVGVVRDHSKNNLWVAVTMAHELGHNLGIHHDTGSCSCGAKSCIMASVLSKVLSYEFSDCSQNQYETYLTNHNPQCILNKPLLTVS…	GIHHDTGSCSCGAK
K9	BOTAS	VM1B1_BOTAS	38	46477	3.4	Snake venom metalloproteinase BaP1 OS=Bothrops asper OX=8722 PE=1 SV=2	https://mascot.labs.vu.nl/cgi/master_results.pl?file=../data/20210111/F007081.dat	MIEVLLVTICLAVFPYQGSSIILESGNVNDYEVVYPRKVTELPKGAVQPKYEDAMQYEFKVNGEPVVLHLEKNKGLFSEDYSETHYSPDGRKIITYPSFEDHCYYHGRIENDADSTASISACNGLKGHFKLQGETYLIEPLKLSDSEAHAVYKYENVEKEDEAPKMCGVTETNWESYEPIKKASQSNLTPEQQRFSPRYIELAVVADHGIFTKYNSNLNTIRTRVHEMLNTVNGFYRSVDVHAPLANLEVWSKQDLIKVQKDSSKTLKSFGEWRERDLLPRISHDHAQLLTAVVFDGNTIGRAYTGGMCDPRHSVGVVRDHSKNNLWVAVTMAHELGHNLGIHHDTGSCSCGAKSCIMASVLSKVLSYEFSDCSQNQYETYLTNHNPQCILNKPLLTVS…	GIHHDTGSCSCGAK
L9	BOTAS	VM1B1_BOTAS	28	46477	3.4	Snake venom metalloproteinase BaP1 OS=Bothrops asper OX=8722 PE=1 SV=2	https://mascot.labs.vu.nl/cgi/master_results.pl?file=../data/20210111/F007082.dat	MIEVLLVTICLAVFPYQGSSIILESGNVNDYEVVYPRKVTELPKGAVQPKYEDAMQYEFKVNGEPVVLHLEKNKGLFSEDYSETHYSPDGRKIITYPSFEDHCYYHGRIENDADSTASISACNGLKGHFKLQGETYLIEPLKLSDSEAHAVYKYENVEKEDEAPKMCGVTETNWESYEPIKKASQSNLTPEQQRFSPRYIELAVVADHGIFTKYNSNLNTIRTRVHEMLNTVNGFYRSVDVHAPLANLEVWSKQDLIKVQKDSSKTLKSFGEWRERDLLPRISHDHAQLLTAVVFDGNTIGRAYTGGMCDPRHSVGVVRDHSKNNLWVAVTMAHELGHNLGIHHDTGSCSCGAKSCIMASVLSKVLSYEFSDCSQNQYETYLTNHNPQCILNKPLLTVS…	GIHHDTGSCSCGAK
L13	BOTAS	PA2H3_BOTAS	2280	16347	63.8	Basic phospholipase A2 homolog M1-3-3 OS=Bothrops asper OX=8722 PE=2 SV=1	https://mascot.labs.vu.nl/cgi/master_results.pl?file=../data/20210111/F007146.dat	MRTLWIMAVLLVGVEGSLVELGKMILQETGKNPVTSYGAYGCNCGVLGRGKPKDATDRCCYVHKCCYKKLTGCNPKKDRYSYSWKDKTIVCGENNSCLKELCECDKAVAICLRKNLDTYNKKYKNNYLKPFCKKADPC	VELGK, AICLR, TYNKK, GCNPKK, SLVELGK, DTYNKK, AVAICLR, YSYSWK, NLDTYNK, NNYLKPF, MILQETGK, NLDTYNKK, TIVCGENNSCLK, DKTIVCGENNSCLK, ELCECDKAVAICLR, NPVTSYGAYGCNCGVLGR, MILQETGKNPVTSYGAYGCNCGVLGR
M13	BOTAS	PA2H3_BOTAS	4091	16347	62.3	Basic phospholipase A2 homolog M1-3-3 OS=Bothrops asper OX=8722 PE=2 SV=1	https://mascot.labs.vu.nl/cgi/master_results.pl?file=../data/20210111/F007147.dat	MRTLWIMAVLLVGVEGSLVELGKMILQETGKNPVTSYGAYGCNCGVLGRGKPKDATDRCCYVHKCCYKKLTGCNPKKDRYSYSWKDKTIVCGENNSCLKELCECDKAVAICLRKNLDTYNKKYKNNYLKPFCKKADPC	AICLR, TYNKK, GCNPKK, SLVELGK, DTYNKK, AVAICLR, YSYSWK, NLDTYNK, NNYLKPF, KLTGCNPK, MILQETGK, NLDTYNKK, NNYLKPFCK, TIVCGENNSCLK, DKTIVCGENNSCLK, NPVTSYGAYGCNCGVLGR, MILQETGKNPVTSYGAYGCNCGVLGR
N13	BOTAS	PA2H3_BOTAS	3954	16347	68.1	Basic phospholipase A2 homolog M1-3-3 OS=Bothrops asper OX=8722 PE=2 SV=1	https://mascot.labs.vu.nl/cgi/master_results.pl?file=../data/20210111/F007148.dat	MRTLWIMAVLLVGVEGSLVELGKMILQETGKNPVTSYGAYGCNCGVLGRGKPKDATDRCCYVHKCCYKKLTGCNPKKDRYSYSWKDKTIVCGENNSCLKELCECDKAVAICLRKNLDTYNKKYKNNYLKPFCKKADPC	VELGK, AICLR, DTYNK, TYNKK, GCNPKK, SLVELGK, DTYNKK, AVAICLR, TGCNPKK, YSYSWK, NLDTYNK, NNYLKPF, MILQETGK, AVAICLRK, NLDTYNKK, DRYSYSWK, NNYLKPFCK, TIVCGENNSCLK, KTIVCGENNSCLK, DKTIVCGENNSCLK, ELCECDKAVAICLR, NPVTSYGAYGCNCGVLGR, MILQETGKNPVTSYGAYGCNCGVLGR
O13	BOTAS	PA2H3_BOTAS	4038	16347	71	Basic phospholipase A2 homolog M1-3-3 OS=Bothrops asper OX=8722 PE=2 SV=1	https://mascot.labs.vu.nl/cgi/master_results.pl?file=../data/20210111/F007149.dat	MRTLWIMAVLLVGVEGSLVELGKMILQETGKNPVTSYGAYGCNCGVLGRGKPKDATDRCCYVHKCCYKKLTGCNPKKDRYSYSWKDKTIVCGENNSCLKELCECDKAVAICLRKNLDTYNKKYKNNYLKPFCKKADPC	VELGK, DTYNK, TYNKK, GCNPKK, SLVELGK, DTYNKK, AVAICLR, TGCNPKK, YSYSWK, CCYVHK, NLDTYNK, NNYLKPF, MILQETGK, AVAICLRK, NLDTYNKK, NNYLKPFCK, TIVCGENNSCLK, KTIVCGENNSCLK, DKTIVCGENNSCLK, ELCECDKAVAICLR, NPVTSYGAYGCNCGVLGR, MILQETGKNPVTSYGAYGCNCGVLGR
P13	BOTAS	PA2H3_BOTAS	1830	16347	72.5	Basic phospholipase A2 homolog M1-3-3 OS=Bothrops asper OX=8722 PE=2 SV=1	https://mascot.labs.vu.nl/cgi/master_results.pl?file=../data/20210111/F007150.dat	MRTLWIMAVLLVGVEGSLVELGKMILQETGKNPVTSYGAYGCNCGVLGRGKPKDATDRCCYVHKCCYKKLTGCNPKKDRYSYSWKDKTIVCGENNSCLKELCECDKAVAICLRKNLDTYNKKYKNNYLKPFCKKADPC	TYNKK, GCNPKK, SLVELGK, DTYNKK, AVAICLR, YSYSWK, CCYVHK, NLDTYNK, NNYLKPF, KLTGCNPK, MILQETGK, KNLDTYNK, NLDTYNKK, NNYLKPFCK, TIVCGENNSCLK, SYGAYGCNCGVLGR, DKTIVCGENNSCLK, ELCECDKAVAICLR, NPVTSYGAYGCNCGVLGR, MILQETGKNPVTSYGAYGCNCGVLGR
		PA2H2_BOTAS	1291	16297	72.3	Basic phospholipase A2 homolog 2 OS=Bothrops asper OX=8722 PE=1 SV=3		MRTLWIMAVLLVGVEGSLFELGKMILQETGKNPAKSYGAYGCNCGVLGRGKPKDATDRCCYVHKCCYKKLTGCNPKKDRYSYSWKDKTIVCGENNSCLKELCECDKAVAICLRENLNTYNKKYRYYLKPLCKKADAC	TYNKK, GCNPKK, SLFELGK, AVAICLR, YSYSWK, CCYVHK, KLTGCNPK, MILQETGK, ENLNTYNK, YYLKPLCK, ENLNTYNKK, MILQETGKNPAK, TIVCGENNSCLK, SYGAYGCNCGVLGR, DKTIVCGENNSCLK, ELCECDKAVAICLR
P14	BOTAS	PA2H2_BOTAS	1288	16297	72.3	Basic phospholipase A2 homolog 2 OS=Bothrops asper OX=8722 PE=1 SV=3	https://mascot.labs.vu.nl/cgi/master_results.pl?file=../data/20210111/F007151.dat	MRTLWIMAVLLVGVEGSLFELGKMILQETGKNPAKSYGAYGCNCGVLGRGKPKDATDRCCYVHKCCYKKLTGCNPKKDRYSYSWKDKTIVCGENNSCLKELCECDKAVAICLRENLNTYNKKYRYYLKPLCKKADAC	FELGK, GCNPKK, SLFELGK, YYLKPL, AVAICLR, YSYSWK, CCYVHK, KLTGCNPK, MILQETGK, ENLNTYNK, YYLKPLCK, ENLNTYNKK, MILQETGKNPAK, TIVCGENNSCLK, SYGAYGCNCGVLGR, DKTIVCGENNSCLK, ELCECDKAVAICLR
		PA2H3_BOTAS	946	16347	62.3	Basic phospholipase A2 homolog M1-3-3 OS=Bothrops asper OX=8722 PE=2 SV=1		MRTLWIMAVLLVGVEGSLVELGKMILQETGKNPVTSYGAYGCNCGVLGRGKPKDATDRCCYVHKCCYKKLTGCNPKKDRYSYSWKDKTIVCGENNSCLKELCECDKAVAICLRKNLDTYNKKYKNNYLKPFCKKADPC	GCNPKK, SLVELGK, AVAICLR, YSYSWK, CCYVHK, KLTGCNPK, MILQETGK, KNLDTYNK, TIVCGENNSCLK, SYGAYGCNCGVLGR, DKTIVCGENNSCLK, ELCECDKAVAICLR
O14	BOTAS	PA2H2_BOTAS	2835	16297	72.3	Basic phospholipase A2 homolog 2 OS=Bothrops asper OX=8722 PE=1 SV=3	https://mascot.labs.vu.nl/cgi/master_results.pl?file=../data/20210111/F007152.dat	MRTLWIMAVLLVGVEGSLFELGKMILQETGKNPAKSYGAYGCNCGVLGRGKPKDATDRCCYVHKCCYKKLTGCNPKKDRYSYSWKDKTIVCGENNSCLKELCECDKAVAICLRENLNTYNKKYRYYLKPLCKKADAC	FELGK, AICLR, GCNPKK, SLFELGK, YYLKPL, AVAICLR, TGCNPKK, YSYSWK, CCYVHK, KLTGCNPK, MILQETGK, ENLNTYNK, YYLKPLCK, ENLNTYNKK, MILQETGKNPAK, TIVCGENNSCLK, SYGAYGCNCGVLGR, DKTIVCGENNSCLK, ELCECDKAVAICLR
		PA2H3_BOTAS	1989	16347	62.3	Basic phospholipase A2 homolog M1-3-3 OS=Bothrops asper OX=8722 PE=2 SV=1		MRTLWIMAVLLVGVEGSLVELGKMILQETGKNPVTSYGAYGCNCGVLGRGKPKDATDRCCYVHKCCYKKLTGCNPKKDRYSYSWKDKTIVCGENNSCLKELCECDKAVAICLRKNLDTYNKKYKNNYLKPFCKKADPC	AICLR, GCNPKK, SLVELGK, AVAICLR, TGCNPKK, YSYSWK, CCYVHK, KLTGCNPK, MILQETGK, KNLDTYNK, TIVCGENNSCLK, SYGAYGCNCGVLGR, DKTIVCGENNSCLK, ELCECDKAVAICLR
N14	BOTAS	PA2H2_BOTAS	2044	16297	72.3	Basic phospholipase A2 homolog 2 OS=Bothrops asper OX=8722 PE=1 SV=3	https://mascot.labs.vu.nl/cgi/master_results.pl?file=../data/20210111/F007153.dat	MRTLWIMAVLLVGVEGSLFELGKMILQETGKNPAKSYGAYGCNCGVLGRGKPKDATDRCCYVHKCCYKKLTGCNPKKDRYSYSWKDKTIVCGENNSCLKELCECDKAVAICLRENLNTYNKKYRYYLKPLCKKADAC	FELGK, AICLR, GCNPKK, SLFELGK, YYLKPL, AVAICLR, YSYSWK, CCYVHK, KLTGCNPK, MILQETGK, ENLNTYNK, YYLKPLCK, ENLNTYNKK, MILQETGKNPAK, TIVCGENNSCLK, SYGAYGCNCGVLGR, DKTIVCGENNSCLK, ELCECDKAVAICLR
		PA2H3_BOTAS	1389	16347	57.2	Basic phospholipase A2 homolog M1-3-3 OS=Bothrops asper OX=8722 PE=2 SV=1		MRTLWIMAVLLVGVEGSLVELGKMILQETGKNPVTSYGAYGCNCGVLGRGKPKDATDRCCYVHKCCYKKLTGCNPKKDRYSYSWKDKTIVCGENNSCLKELCECDKAVAICLRKNLDTYNKKYKNNYLKPFCKKADPC	AICLR, GCNPKK, AVAICLR, YSYSWK, CCYVHK, KLTGCNPK, MILQETGK, KNLDTYNK, TIVCGENNSCLK, SYGAYGCNCGVLGR, DKTIVCGENNSCLK, ELCECDKAVAICLR
		PA2HA_BOTAS	359	16476	38.7	Basic phospholipase A2 homolog 4a OS=Bothrops asper OX=8722 PE=1 SV=1		MRTLWIVTVLLVGVEGSLVELGKMILQETGKNPLTSYGVYGCNCGVGGRHKPKDGTDRCCYVHKCCYKKMTDCDPKKDRYSYSWKDKTIVCDENNPCLKELCECDKAVAICLRENLDTYNKKYKIYPKFFCKKAEPC	AICLR, AVAICLR, YSYSWK, TDCDPKK, CCYVHK, MILQETGK, TIVCDENNPCLK, ELCECDKAVAICLR
M14	BOTAS	PA2HA_BOTAS	992	16476	59.9	Basic phospholipase A2 homolog 4a OS=Bothrops asper OX=8722 PE=1 SV=1	https://mascot.labs.vu.nl/cgi/master_results.pl?file=../data/20210111/F007154.dat	MRTLWIVTVLLVGVEGSLVELGKMILQETGKNPLTSYGVYGCNCGVGGRHKPKDGTDRCCYVHKCCYKKMTDCDPKKDRYSYSWKDKTIVCDENNPCLKELCECDKAVAICLRENLDTYNKKYKIYPKFFCKKAEPC	AICLR, CYVHK, SLVELGK, DCDPKK, AVAICLR, YKIYPK, YSYSWK, TDCDPKK, CCYVHK, MILQETGK, KMTDCDPK, ENLDTYNK, ENLDTYNKK, MILQETGKNPL, TIVCDENNPCLK, DKTIVCDENNPCLK, ELCECDKAVAICLR
		PA2H3_BOTAS	599	16347	51.4	Basic phospholipase A2 homolog M1-3-3 OS=Bothrops asper OX=8722 PE=2 SV=1		MRTLWIMAVLLVGVEGSLVELGKMILQETGKNPVTSYGAYGCNCGVLGRGKPKDATDRCCYVHKCCYKKLTGCNPKKDRYSYSWKDKTIVCGENNSCLKELCECDKAVAICLRKNLDTYNKKYKNNYLKPFCKKADPC	AICLR, CYVHK, SLVELGK, AVAICLR, YSYSWK, CCYVHK, KLTGCNPK, MILQETGK, KNLDTYNK, TIVCGENNSCLK, DKTIVCGENNSCLK, ELCECDKAVAICLR
L14	BOTAS	PA2HA_BOTAS	1214	16476	59.9	Basic phospholipase A2 homolog 4a OS=Bothrops asper OX=8722 PE=1 SV=1	https://mascot.labs.vu.nl/cgi/master_results.pl?file=../data/20210111/F007155.dat	MRTLWIVTVLLVGVEGSLVELGKMILQETGKNPLTSYGVYGCNCGVGGRHKPKDGTDRCCYVHKCCYKKMTDCDPKKDRYSYSWKDKTIVCDENNPCLKELCECDKAVAICLRENLDTYNKKYKIYPKFFCKKAEPC	AICLR, CYVHK, SLVELGK, DCDPKK, AVAICLR, YKIYPK, YSYSWK, TDCDPKK, CCYVHK, MILQETGK, KMTDCDPK, ENLDTYNK, ENLDTYNKK, MILQETGKNPL, TIVCDENNPCLK, DKTIVCDENNPCLK, ELCECDKAVAICLR
K14	BOTAS	PA2HA_BOTAS	1234	16476	50.4	Basic phospholipase A2 homolog 4a OS=Bothrops asper OX=8722 PE=1 SV=1	https://mascot.labs.vu.nl/cgi/master_results.pl?file=../data/20210111/F007156.dat	MRTLWIVTVLLVGVEGSLVELGKMILQETGKNPLTSYGVYGCNCGVGGRHKPKDGTDRCCYVHKCCYKKMTDCDPKKDRYSYSWKDKTIVCDENNPCLKELCECDKAVAICLRENLDTYNKKYKIYPKFFCKKAEPC	AICLR, CYVHK, SLVELGK, DCDPKK, AVAICLR, YSYSWK, TDCDPKK, CCYVHK, MILQETGK, KMTDCDPK, MTDCDPKK, ENLDTYNKK, MILQETGKNPL, TIVCDENNPCLK, DKTIVCDENNPCLK
J14	BOTAS	PA2HA_BOTAS	1254	16476	54.7	Basic phospholipase A2 homolog 4a OS=Bothrops asper OX=8722 PE=1 SV=1	https://mascot.labs.vu.nl/cgi/master_results.pl?file=../data/20210111/F007157.dat	MRTLWIVTVLLVGVEGSLVELGKMILQETGKNPLTSYGVYGCNCGVGGRHKPKDGTDRCCYVHKCCYKKMTDCDPKKDRYSYSWKDKTIVCDENNPCLKELCECDKAVAICLRENLDTYNKKYKIYPKFFCKKAEPC	AICLR, SLVELGK, DCDPKK, AVAICLR, YSYSWK, TDCDPKK, CCYVHK, MILQETGK, KMTDCDPK, MTDCDPKK, ENLDTYNK, ENLDTYNKK, MILQETGKNPL, TIVCDENNPCLK, DKTIVCDENNPCLK, MILQETGKNPLTSYGVY
I14	BOTAS	PA2HA_BOTAS	1013	16476	53.3	Basic phospholipase A2 homolog 4a OS=Bothrops asper OX=8722 PE=1 SV=1	https://mascot.labs.vu.nl/cgi/master_results.pl?file=../data/20210111/F007158.dat	MRTLWIVTVLLVGVEGSLVELGKMILQETGKNPLTSYGVYGCNCGVGGRHKPKDGTDRCCYVHKCCYKKMTDCDPKKDRYSYSWKDKTIVCDENNPCLKELCECDKAVAICLRENLDTYNKKYKIYPKFFCKKAEPC	AICLR, SLVELGK, DCDPKK, AVAICLR, YSYSWK, TDCDPKK, CCYVHK, MILQETGK, KMTDCDPK, ENLDTYNK, ENLDTYNKK, TIVCDENNPCLK, DKTIVCDENNPCLK, ELCECDKAVAICLR
H14	BOTAS	PA2HA_BOTAS	663	16476	51.8	Basic phospholipase A2 homolog 4a OS=Bothrops asper OX=8722 PE=1 SV=1	https://mascot.labs.vu.nl/cgi/master_results.pl?file=../data/20210111/F007159.dat	MRTLWIVTVLLVGVEGSLVELGKMILQETGKNPLTSYGVYGCNCGVGGRHKPKDGTDRCCYVHKCCYKKMTDCDPKKDRYSYSWKDKTIVCDENNPCLKELCECDKAVAICLRENLDTYNKKYKIYPKFFCKKAEPC	SLVELGK, DCDPKK, AVAICLR, YSYSWK, TDCDPKK, CCYVHK, MILQETGK, ENLDTYNK, ENLDTYNKK, TIVCDENNPCLK, DKTIVCDENNPCLK, ELCECDKAVAICLR
G14	BOTAS	PA2HA_BOTAS	346	16476	41.6	Basic phospholipase A2 homolog 4a OS=Bothrops asper OX=8722 PE=1 SV=1	https://mascot.labs.vu.nl/cgi/master_results.pl?file=../data/20210111/F007160.dat	MRTLWIVTVLLVGVEGSLVELGKMILQETGKNPLTSYGVYGCNCGVGGRHKPKDGTDRCCYVHKCCYKKMTDCDPKKDRYSYSWKDKTIVCDENNPCLKELCECDKAVAICLRENLDTYNKKYKIYPKFFCKKAEPC	SLVELGK, AVAICLR, YSYSWK, TDCDPKK, ENLDTYNK, ENLDTYNKK, TIVCDENNPCLK, DKTIVCDENNPCLK, ELCECDKAVAICLR
F14	BOTAS	PA2HA_BOTAS	148	16476	29.9	Basic phospholipase A2 homolog 4a OS=Bothrops asper OX=8722 PE=1 SV=1	https://mascot.labs.vu.nl/cgi/master_results.pl?file=../data/20210111/F007161.dat	MRTLWIVTVLLVGVEGSLVELGKMILQETGKNPLTSYGVYGCNCGVGGRHKPKDGTDRCCYVHKCCYKKMTDCDPKKDRYSYSWKDKTIVCDENNPCLKELCECDKAVAICLRENLDTYNKKYKIYPKFFCKKAEPC	SLVELGK, AVAICLR, YSYSWK, ENLDTYNKK, TIVCDENNPCLK
E14	BOTAS	PA2HA_BOTAS	133	16476	29.9	Basic phospholipase A2 homolog 4a OS=Bothrops asper OX=8722 PE=1 SV=1	https://mascot.labs.vu.nl/cgi/master_results.pl?file=../data/20210112/F007162.dat	MRTLWIVTVLLVGVEGSLVELGKMILQETGKNPLTSYGVYGCNCGVGGRHKPKDGTDRCCYVHKCCYKKMTDCDPKKDRYSYSWKDKTIVCDENNPCLKELCECDKAVAICLRENLDTYNKKYKIYPKFFCKKAEPC	SLVELGK, AVAICLR, YSYSWK, ENLDTYNKK, TIVCDENNPCLK
D14	BOTAS	PA2HA_BOTAS	71	16476	23.4	Basic phospholipase A2 homolog 4a OS=Bothrops asper OX=8722 PE=1 SV=1	https://mascot.labs.vu.nl/cgi/master_results.pl?file=../data/20210112/F007163.dat	MRTLWIVTVLLVGVEGSLVELGKMILQETGKNPLTSYGVYGCNCGVGGRHKPKDGTDRCCYVHKCCYKKMTDCDPKKDRYSYSWKDKTIVCDENNPCLKELCECDKAVAICLRENLDTYNKKYKIYPKFFCKKAEPC	SLVELGK, AVAICLR, YSYSWK, TIVCDENNPCLK
C14	BOTAS	PA2HA_BOTAS	29	16476	14.6	Basic phospholipase A2 homolog 4a OS=Bothrops asper OX=8722 PE=1 SV=1	https://mascot.labs.vu.nl/cgi/master_results.pl?file=../data/20210112/F007164.dat	MRTLWIVTVLLVGVEGSLVELGKMILQETGKNPLTSYGVYGCNCGVGGRHKPKDGTDRCCYVHKCCYKKMTDCDPKKDRYSYSWKDKTIVCDENNPCLKELCECDKAVAICLRENLDTYNKKYKIYPKFFCKKAEPC	SLVELGK, AVAICLR, YSYSWK
F15	BOTAS	VSPL_BOTAS	180	28685	10.4	Thrombin-like enzyme asperase OS=Bothrops asper OX=8722 PE=1 SV=1	https://mascot.labs.vu.nl/cgi/master_results.pl?file=../data/20210112/F007172.dat	MVLIRVLANLLILQLSYAQKSSELVIGGDECNINEHRSLVVLFNSSGFLCAGTLVQDEWVLTAANCDSKNFQMQLGVHSKKVLNEDEQTRDPKEEASLCPNRKKDDEVDKDIMLIKLDSRVSNSEHIAPLSLPSSPPSVGSVCRIMGWGTISPTKETYPDVPHCANINILDHAVCRAAYPWQPVSSTTLCAGILQGGKDTCWGDSGGPLICNGEFQGIVSWGAHPCGQPHNPGVYTKVSDYTEWIKSIIAGNTAAACPP	IMLIK, VSDYTEWIK, VIGGDECNINEHR
G15	BOTAS	VSPL_BOTAS	205	28685	10.4	Thrombin-like enzyme asperase OS=Bothrops asper OX=8722 PE=1 SV=1	https://mascot.labs.vu.nl/cgi/master_results.pl?file=../data/20210112/F007173.dat	MVLIRVLANLLILQLSYAQKSSELVIGGDECNINEHRSLVVLFNSSGFLCAGTLVQDEWVLTAANCDSKNFQMQLGVHSKKVLNEDEQTRDPKEEASLCPNRKKDDEVDKDIMLIKLDSRVSNSEHIAPLSLPSSPPSVGSVCRIMGWGTISPTKETYPDVPHCANINILDHAVCRAAYPWQPVSSTTLCAGILQGGKDTCWGDSGGPLICNGEFQGIVSWGAHPCGQPHNPGVYTKVSDYTEWIKSIIAGNTAAACPP	IMLIK, VSDYTEWIK, VIGGDECNINEHR
H15	BOTAS	VSPL_BOTAS	202	28685	8.5	Thrombin-like enzyme asperase OS=Bothrops asper OX=8722 PE=1 SV=1	https://mascot.labs.vu.nl/cgi/master_results.pl?file=../data/20210112/F007174.dat	MVLIRVLANLLILQLSYAQKSSELVIGGDECNINEHRSLVVLFNSSGFLCAGTLVQDEWVLTAANCDSKNFQMQLGVHSKKVLNEDEQTRDPKEEASLCPNRKKDDEVDKDIMLIKLDSRVSNSEHIAPLSLPSSPPSVGSVCRIMGWGTISPTKETYPDVPHCANINILDHAVCRAAYPWQPVSSTTLCAGILQGGKDTCWGDSGGPLICNGEFQGIVSWGAHPCGQPHNPGVYTKVSDYTEWIKSIIAGNTAAACPP	VSDYTEWIK, VIGGDECNINEHR
I15	BOTAS	VSPL_BOTAS	155	28685	10.4	Thrombin-like enzyme asperase OS=Bothrops asper OX=8722 PE=1 SV=1	https://mascot.labs.vu.nl/cgi/master_results.pl?file=../data/20210112/F007175.dat	MVLIRVLANLLILQLSYAQKSSELVIGGDECNINEHRSLVVLFNSSGFLCAGTLVQDEWVLTAANCDSKNFQMQLGVHSKKVLNEDEQTRDPKEEASLCPNRKKDDEVDKDIMLIKLDSRVSNSEHIAPLSLPSSPPSVGSVCRIMGWGTISPTKETYPDVPHCANINILDHAVCRAAYPWQPVSSTTLCAGILQGGKDTCWGDSGGPLICNGEFQGIVSWGAHPCGQPHNPGVYTKVSDYTEWIKSIIAGNTAAACPP	IMLIK, VSDYTEWIK, VIGGDECNINEHR
J15	BOTAS	VSPL_BOTAS	123	28685	10.4	Thrombin-like enzyme asperase OS=Bothrops asper OX=8722 PE=1 SV=1	https://mascot.labs.vu.nl/cgi/master_results.pl?file=../data/20210112/F007176.dat	MVLIRVLANLLILQLSYAQKSSELVIGGDECNINEHRSLVVLFNSSGFLCAGTLVQDEWVLTAANCDSKNFQMQLGVHSKKVLNEDEQTRDPKEEASLCPNRKKDDEVDKDIMLIKLDSRVSNSEHIAPLSLPSSPPSVGSVCRIMGWGTISPTKETYPDVPHCANINILDHAVCRAAYPWQPVSSTTLCAGILQGGKDTCWGDSGGPLICNGEFQGIVSWGAHPCGQPHNPGVYTKVSDYTEWIKSIIAGNTAAACPP	IMLIK, VSDYTEWIK, VIGGDECNINEHR
K15	BOTAS	VSPL_BOTAS	57	28685	11.6	Thrombin-like enzyme asperase OS=Bothrops asper OX=8722 PE=1 SV=1	https://mascot.labs.vu.nl/cgi/master_results.pl?file=../data/20210112/F007177.dat	MVLIRVLANLLILQLSYAQKSSELVIGGDECNINEHRSLVVLFNSSGFLCAGTLVQDEWVLTAANCDSKNFQMQLGVHSKKVLNEDEQTRDPKEEASLCPNRKKDDEVDKDIMLIKLDSRVSNSEHIAPLSLPSSPPSVGSVCRIMGWGTISPTKETYPDVPHCANINILDHAVCRAAYPWQPVSSTTLCAGILQGGKDTCWGDSGGPLICNGEFQGIVSWGAHPCGQPHNPGVYTKVSDYTEWIKSIIAGNTAAACPP	IMLIK, VLNEDEQTRDPK, VIGGDECNINEHR
L15	BOTAS	VSPL_BOTAS	173	28685	12	Thrombin-like enzyme asperase OS=Bothrops asper OX=8722 PE=1 SV=1	https://mascot.labs.vu.nl/cgi/master_results.pl?file=../data/20210112/F007178.dat	MVLIRVLANLLILQLSYAQKSSELVIGGDECNINEHRSLVVLFNSSGFLCAGTLVQDEWVLTAANCDSKNFQMQLGVHSKKVLNEDEQTRDPKEEASLCPNRKKDDEVDKDIMLIKLDSRVSNSEHIAPLSLPSSPPSVGSVCRIMGWGTISPTKETYPDVPHCANINILDHAVCRAAYPWQPVSSTTLCAGILQGGKDTCWGDSGGPLICNGEFQGIVSWGAHPCGQPHNPGVYTKVSDYTEWIKSIIAGNTAAACPP	IMLIK, VLNEDEQTR, KVLNEDEQTR, VLNEDEQTRDPK, VIGGDECNINEHR
M15	BOTAS	VSPL_BOTAS	656	28685	38.2	Thrombin-like enzyme asperase OS=Bothrops asper OX=8722 PE=1 SV=1	https://mascot.labs.vu.nl/cgi/master_results.pl?file=../data/20210112/F007179.dat	MVLIRVLANLLILQLSYAQKSSELVIGGDECNINEHRSLVVLFNSSGFLCAGTLVQDEWVLTAANCDSKNFQMQLGVHSKKVLNEDEQTRDPKEEASLCPNRKKDDEVDKDIMLIKLDSRVSNSEHIAPLSLPSSPPSVGSVCRIMGWGTISPTKETYPDVPHCANINILDHAVCRAAYPWQPVSSTTLCAGILQGGKDTCWGDSGGPLICNGEFQGIVSWGAHPCGQPHNPGVYTKVSDYTEWIKSIIAGNTAAACPP	IMLIK, VLNEDEQTR, VSDYTEWIK, IMGWGTISPTK, KVLNEDEQTR, SIIAGNTAAACPP, NFQMQLGVHSK, VLNEDEQTRDPK, VIGGDECNINEHR, VSNSEHIAPLSLPSSPPSVGSVCR
N15	BOTAS	VSPL_BOTAS	529	28685	34.4	Thrombin-like enzyme asperase OS=Bothrops asper OX=8722 PE=1 SV=1	https://mascot.labs.vu.nl/cgi/master_results.pl?file=../data/20210112/F007180.dat	MVLIRVLANLLILQLSYAQKSSELVIGGDECNINEHRSLVVLFNSSGFLCAGTLVQDEWVLTAANCDSKNFQMQLGVHSKKVLNEDEQTRDPKEEASLCPNRKKDDEVDKDIMLIKLDSRVSNSEHIAPLSLPSSPPSVGSVCRIMGWGTISPTKETYPDVPHCANINILDHAVCRAAYPWQPVSSTTLCAGILQGGKDTCWGDSGGPLICNGEFQGIVSWGAHPCGQPHNPGVYTKVSDYTEWIKSIIAGNTAAACPP	IMLIK, VLNEDEQTR, VSDYTEWIK, NEDEQTRDPK, SIIAGNTAAACPP, STTLCAGILQGGK, VLNEDEQTRDPK, VIGGDECNINEHR, VSNSEHIAPLSLPSSPPSVGSVCR
O15	BOTAS	VSPL_BOTAS	188	28685	23.9	Thrombin-like enzyme asperase OS=Bothrops asper OX=8722 PE=1 SV=1	https://mascot.labs.vu.nl/cgi/master_results.pl?file=../data/20210112/F007181.dat	MVLIRVLANLLILQLSYAQKSSELVIGGDECNINEHRSLVVLFNSSGFLCAGTLVQDEWVLTAANCDSKNFQMQLGVHSKKVLNEDEQTRDPKEEASLCPNRKKDDEVDKDIMLIKLDSRVSNSEHIAPLSLPSSPPSVGSVCRIMGWGTISPTKETYPDVPHCANINILDHAVCRAAYPWQPVSSTTLCAGILQGGKDTCWGDSGGPLICNGEFQGIVSWGAHPCGQPHNPGVYTKVSDYTEWIKSIIAGNTAAACPP	STTLCAGILQGGK, VLNEDEQTRDPK, VIGGDECNINEHR, VSNSEHIAPLSLPSSPPSVGSVCR
		PA2A2_BOTAS	50	14982	5.6	Acidic phospholipase A2 2 OS=Bothrops asper OX=8722 PE=1 SV=1		NLWQFGQMMSDVMRKNVVFKYLSYGCYCGWGGIGQPKDATDRCCFVHDCCYGKVTGCDPKMDIYTYTYSKENGDVVCGGDDPCKKQICECDRVAAICFRDNKDTYDSKYWFYGAKNCQEDSEPC	VAAICFR
P15	BOTAS	PA2A2_BOTAS	91	14982	11.3	Acidic phospholipase A2 2 OS=Bothrops asper OX=8722 PE=1 SV=1	https://mascot.labs.vu.nl/cgi/master_results.pl?file=../data/20210112/F007182.dat	NLWQFGQMMSDVMRKNVVFKYLSYGCYCGWGGIGQPKDATDRCCFVHDCCYGKVTGCDPKMDIYTYTYSKENGDVVCGGDDPCKKQICECDRVAAICFRDNKDTYDSKYWFYGAKNCQEDSEPC	VAAICFR, QICECDR
		VSPL_BOTAS	55	28685	10	Thrombin-like enzyme asperase OS=Bothrops asper OX=8722 PE=1 SV=1		MVLIRVLANLLILQLSYAQKSSELVIGGDECNINEHRSLVVLFNSSGFLCAGTLVQDEWVLTAANCDSKNFQMQLGVHSKKVLNEDEQTRDPKEEASLCPNRKKDDEVDKDIMLIKLDSRVSNSEHIAPLSLPSSPPSVGSVCRIMGWGTISPTKETYPDVPHCANINILDHAVCRAAYPWQPVSSTTLCAGILQGGKDTCWGDSGGPLICNGEFQGIVSWGAHPCGQPHNPGVYTKVSDYTEWIKSIIAGNTAAACPP	STTLCAGILQGGK, VIGGDECNINEHR
P16	BOTAS	PA2A2_BOTAS	91	14982	11.3	Acidic phospholipase A2 2 OS=Bothrops asper OX=8722 PE=1 SV=1	https://mascot.labs.vu.nl/cgi/master_results.pl?file=../data/20210112/F007183.dat	NLWQFGQMMSDVMRKNVVFKYLSYGCYCGWGGIGQPKDATDRCCFVHDCCYGKVTGCDPKMDIYTYTYSKENGDVVCGGDDPCKKQICECDRVAAICFRDNKDTYDSKYWFYGAKNCQEDSEPC	VAAICFR, QICECDR
		VM1B1_BOTAS	64	46477	4.2	Snake venom metalloproteinase BaP1 OS=Bothrops asper OX=8722 PE=1 SV=2		MIEVLLVTICLAVFPYQGSSIILESGNVNDYEVVYPRKVTELPKGAVQPKYEDAMQYEFKVNGEPVVLHLEKNKGLFSEDYSETHYSPDGRKIITYPSFEDHCYYHGRIENDADSTASISACNGLKGHFKLQGETYLIEPLKLSDSEAHAVYKYENVEKEDEAPKMCGVTETNWESYEPIKKASQSNLTPEQQRFSPRYIELAVVADHGIFTKYNSNLNTIRTRVHEMLNTVNGFYRSVDVHAPLANLEVWSKQDLIKVQKDSSKTLKSFGEWRERDLLPRISHDHAQLLTAVVFDGNTIGRAYTGGMCDPRHSVGVVRDHSKNNLWVAVTMAHELGHNLGIHHDTGSCSCGAKSCIMASVLSKVLSYEFSDCSQNQYETYLTNHNPQCILNKPLLTVS…	ERDLLPR, SCIMASVLSK
O16	BOTAS	VM1B1_BOTAS	127	46477	7.4	Snake venom metalloproteinase BaP1 OS=Bothrops asper OX=8722 PE=1 SV=2	https://mascot.labs.vu.nl/cgi/master_results.pl?file=../data/20210112/F007184.dat	MIEVLLVTICLAVFPYQGSSIILESGNVNDYEVVYPRKVTELPKGAVQPKYEDAMQYEFKVNGEPVVLHLEKNKGLFSEDYSETHYSPDGRKIITYPSFEDHCYYHGRIENDADSTASISACNGLKGHFKLQGETYLIEPLKLSDSEAHAVYKYENVEKEDEAPKMCGVTETNWESYEPIKKASQSNLTPEQQRFSPRYIELAVVADHGIFTKYNSNLNTIRTRVHEMLNTVNGFYRSVDVHAPLANLEVWSKQDLIKVQKDSSKTLKSFGEWRERDLLPRISHDHAQLLTAVVFDGNTIGRAYTGGMCDPRHSVGVVRDHSKNNLWVAVTMAHELGHNLGIHHDTGSCSCGAKSCIMASVLSKVLSYEFSDCSQNQYETYLTNHNPQCILNKPLLTVS…	KQDLIK, HSVGVVR, ERDLLPR, SCIMASVLSK
		PA2A2_BOTAS	55	14982	11.3	Acidic phospholipase A2 2 OS=Bothrops asper OX=8722 PE=1 SV=1		NLWQFGQMMSDVMRKNVVFKYLSYGCYCGWGGIGQPKDATDRCCFVHDCCYGKVTGCDPKMDIYTYTYSKENGDVVCGGDDPCKKQICECDRVAAICFRDNKDTYDSKYWFYGAKNCQEDSEPC	VAAICFR, YWFYGAK
N16	BOTAS	VM1B1_BOTAS	71	46477	4.2	Snake venom metalloproteinase BaP1 OS=Bothrops asper OX=8722 PE=1 SV=2	https://mascot.labs.vu.nl/cgi/master_results.pl?file=../data/20210112/F007185.dat	MIEVLLVTICLAVFPYQGSSIILESGNVNDYEVVYPRKVTELPKGAVQPKYEDAMQYEFKVNGEPVVLHLEKNKGLFSEDYSETHYSPDGRKIITYPSFEDHCYYHGRIENDADSTASISACNGLKGHFKLQGETYLIEPLKLSDSEAHAVYKYENVEKEDEAPKMCGVTETNWESYEPIKKASQSNLTPEQQRFSPRYIELAVVADHGIFTKYNSNLNTIRTRVHEMLNTVNGFYRSVDVHAPLANLEVWSKQDLIKVQKDSSKTLKSFGEWRERDLLPRISHDHAQLLTAVVFDGNTIGRAYTGGMCDPRHSVGVVRDHSKNNLWVAVTMAHELGHNLGIHHDTGSCSCGAKSCIMASVLSKVLSYEFSDCSQNQYETYLTNHNPQCILNKPLLTVS…	HSVGVVR, SCIMASVLSK
		PA2A2_BOTAS	54	14982	16.9	Acidic phospholipase A2 2 OS=Bothrops asper OX=8722 PE=1 SV=1		NLWQFGQMMSDVMRKNVVFKYLSYGCYCGWGGIGQPKDATDRCCFVHDCCYGKVTGCDPKMDIYTYTYSKENGDVVCGGDDPCKKQICECDRVAAICFRDNKDTYDSKYWFYGAKNCQEDSEPC	VAAICFR, YWFYGAK, QICECDR
M16	BOTAS	PA2A2_BOTAS	115	14982	29.8	Acidic phospholipase A2 2 OS=Bothrops asper OX=8722 PE=1 SV=1	https://mascot.labs.vu.nl/cgi/master_results.pl?file=../data/20210112/F007186.dat	NLWQFGQMMSDVMRKNVVFKYLSYGCYCGWGGIGQPKDATDRCCFVHDCCYGKVTGCDPKMDIYTYTYSKENGDVVCGGDDPCKKQICECDRVAAICFRDNKDTYDSKYWFYGAKNCQEDSEPC	NVVFK, VAAICFR, YWFYGAK, QICECDR, CCFVHDCCYGK
L16	BOTAS	PA2A2_BOTAS	423	14982	49.2	Acidic phospholipase A2 2 OS=Bothrops asper OX=8722 PE=1 SV=1	https://mascot.labs.vu.nl/cgi/master_results.pl?file=../data/20210112/F007187.dat	NLWQFGQMMSDVMRKNVVFKYLSYGCYCGWGGIGQPKDATDRCCFVHDCCYGKVTGCDPKMDIYTYTYSKENGDVVCGGDDPCKKQICECDRVAAICFRDNKDTYDSKYWFYGAKNCQEDSEPC	NVVFK, AICFR, MSDVMR, VAAICFR, YWFYGAK, QICECDR, KQICECDR, CCFVHDCCYGK, YLSYGCYCGWGGIGQPK
K16	BOTAS	PA2A2_BOTAS	311	14982	39.5	Acidic phospholipase A2 2 OS=Bothrops asper OX=8722 PE=1 SV=1	https://mascot.labs.vu.nl/cgi/master_results.pl?file=../data/20210112/F007188.dat	NLWQFGQMMSDVMRKNVVFKYLSYGCYCGWGGIGQPKDATDRCCFVHDCCYGKVTGCDPKMDIYTYTYSKENGDVVCGGDDPCKKQICECDRVAAICFRDNKDTYDSKYWFYGAKNCQEDSEPC	NVVFK, MSDVMR, VAAICFR, YWFYGAK, QICECDR, YLSYGCYCGWGGIGQPK
J16	BOTAS	PA2A2_BOTAS	111	14982	21	Acidic phospholipase A2 2 OS=Bothrops asper OX=8722 PE=1 SV=1	https://mascot.labs.vu.nl/cgi/master_results.pl?file=../data/20210112/F007189.dat	NLWQFGQMMSDVMRKNVVFKYLSYGCYCGWGGIGQPKDATDRCCFVHDCCYGKVTGCDPKMDIYTYTYSKENGDVVCGGDDPCKKQICECDRVAAICFRDNKDTYDSKYWFYGAKNCQEDSEPC	NVVFK, VAAICFR, YWFYGAK, QICECDR
I16	BOTAS	PA2A2_BOTAS	104	14982	21	Acidic phospholipase A2 2 OS=Bothrops asper OX=8722 PE=1 SV=1	https://mascot.labs.vu.nl/cgi/master_results.pl?file=../data/20210112/F007190.dat	NLWQFGQMMSDVMRKNVVFKYLSYGCYCGWGGIGQPKDATDRCCFVHDCCYGKVTGCDPKMDIYTYTYSKENGDVVCGGDDPCKKQICECDRVAAICFRDNKDTYDSKYWFYGAKNCQEDSEPC	NVVFK, VAAICFR, YWFYGAK, QICECDR
H16	BOTAS	PA2A2_BOTAS	74	14982	16.9	Acidic phospholipase A2 2 OS=Bothrops asper OX=8722 PE=1 SV=1	https://mascot.labs.vu.nl/cgi/master_results.pl?file=../data/20210112/F007191.dat	NLWQFGQMMSDVMRKNVVFKYLSYGCYCGWGGIGQPKDATDRCCFVHDCCYGKVTGCDPKMDIYTYTYSKENGDVVCGGDDPCKKQICECDRVAAICFRDNKDTYDSKYWFYGAKNCQEDSEPC	VAAICFR, YWFYGAK, QICECDR
G16	BOTAS	PA2B3_BOTAS	227	16539	26.1	Basic phospholipase A2 myotoxin I OS=Bothrops asper OX=8722 PE=1 SV=2	https://mascot.labs.vu.nl/cgi/master_results.pl?file=../data/20210112/F007192.dat	MRTLWIMAVLLVGVEGSLIEFAKMILEETKRLPFPYYTTYGCYCGWGGQGQPKDATDRCCFVHDCCYGKLSNCKPKTDRYSYSRKSGVIICGEGTPCEKQICECDKAAAVCFRENLRTYKKRYMAYPDLLCKKPAEKC	YSYSR, SLIEFAK, MILEETK, TDRYSYSR, SGVIICGEGTPCEK
		PA2A2_BOTAS	31	14982	5.6	Acidic phospholipase A2 2 OS=Bothrops asper OX=8722 PE=1 SV=1		NLWQFGQMMSDVMRKNVVFKYLSYGCYCGWGGIGQPKDATDRCCFVHDCCYGKVTGCDPKMDIYTYTYSKENGDVVCGGDDPCKKQICECDRVAAICFRDNKDTYDSKYWFYGAKNCQEDSEPC	VAAICFR
F16	BOTAS	PA2B3_BOTAS	878	16539	63.8	Basic phospholipase A2 myotoxin I OS=Bothrops asper OX=8722 PE=1 SV=2	https://mascot.labs.vu.nl/cgi/master_results.pl?file=../data/20210112/F007193.dat	MRTLWIMAVLLVGVEGSLIEFAKMILEETKRLPFPYYTTYGCYCGWGGQGQPKDATDRCCFVHDCCYGKLSNCKPKTDRYSYSRKSGVIICGEGTPCEKQICECDKAAAVCFRENLRTYKKRYMAYPDLLCKKPAEKC	IEFAK, LPFPY, YSYSR, AAAVCFR, TDRYSY, SLIEFAK, MILEETK, MILEETKR, TDRYSYSR, YMAYPDLLCK, RLPFPYYTTY, CCFVHDCCYGK, SGVIICGEGTPCEK, KSGVIICGEGTPCEK, LPFPYYTTYGCYCGWGGQGQPK, RLPFPYYTTYGCYCGWGGQGQPK
E16	BOTAS	PA2B3_BOTAS	1842	16539	73.2	Basic phospholipase A2 myotoxin I OS=Bothrops asper OX=8722 PE=1 SV=2	https://mascot.labs.vu.nl/cgi/master_results.pl?file=../data/20210112/F007194.dat	MRTLWIMAVLLVGVEGSLIEFAKMILEETKRLPFPYYTTYGCYCGWGGQGQPKDATDRCCFVHDCCYGKLSNCKPKTDRYSYSRKSGVIICGEGTPCEKQICECDKAAAVCFRENLRTYKKRYMAYPDLLCKKPAEKC	IEFAK, LPFPY, YSYSR, AAAVCFR, TDRYSY, SLIEFAK, MILEETK, MILEETKR, TDRYSYSR, SNCKPKTDR, YMAYPDLLCK, RLPFPYYTTY, CCFVHDCCYGK, SGVIICGEGTPCEK, KSGVIICGEGTPCEK, QICECDKAAAVCFR, LPFPYYTTYGCYCGWGGQGQPK, RLPFPYYTTYGCYCGWGGQGQPK
D16	BOTAS	PA2B3_BOTAS	1812	16539	68.1	Basic phospholipase A2 myotoxin I OS=Bothrops asper OX=8722 PE=1 SV=2	https://mascot.labs.vu.nl/cgi/master_results.pl?file=../data/20210112/F007195.dat	MRTLWIMAVLLVGVEGSLIEFAKMILEETKRLPFPYYTTYGCYCGWGGQGQPKDATDRCCFVHDCCYGKLSNCKPKTDRYSYSRKSGVIICGEGTPCEKQICECDKAAAVCFRENLRTYKKRYMAYPDLLCKKPAEKC	IEFAK, LPFPY, YSYSR, AAAVCFR, SLIEFAK, MILEETK, MILEETKR, TDRYSYSR, SNCKPKTDR, YMAYPDLLCK, RLPFPYYTTY, CCFVHDCCYGK, SGVIICGEGTPCEK, KSGVIICGEGTPCEK, LPFPYYTTYGCYCGWGGQGQPK, RLPFPYYTTYGCYCGWGGQGQPK
C16	BOTAS	PA2B3_BOTAS	739	16539	47.1	Basic phospholipase A2 myotoxin I OS=Bothrops asper OX=8722 PE=1 SV=2	https://mascot.labs.vu.nl/cgi/master_results.pl?file=../data/20210112/F007196.dat	MRTLWIMAVLLVGVEGSLIEFAKMILEETKRLPFPYYTTYGCYCGWGGQGQPKDATDRCCFVHDCCYGKLSNCKPKTDRYSYSRKSGVIICGEGTPCEKQICECDKAAAVCFRENLRTYKKRYMAYPDLLCKKPAEKC	IEFAK, YSYSR, AAAVCFR, TDRYSY, SLIEFAK, MILEETK, TDRYSYSR, YMAYPDLLCK, CCFVHDCCYGK, SGVIICGEGTPCEK, KSGVIICGEGTPCEK
B16	BOTAS	PA2B3_BOTAS	395	16539	42	Basic phospholipase A2 myotoxin I OS=Bothrops asper OX=8722 PE=1 SV=2	https://mascot.labs.vu.nl/cgi/master_results.pl?file=../data/20210112/F007197.dat	MRTLWIMAVLLVGVEGSLIEFAKMILEETKRLPFPYYTTYGCYCGWGGQGQPKDATDRCCFVHDCCYGKLSNCKPKTDRYSYSRKSGVIICGEGTPCEKQICECDKAAAVCFRENLRTYKKRYMAYPDLLCKKPAEKC	YSYSR, AAAVCFR, SLIEFAK, TDRYSYSR, YMAYPDLLCK, CCFVHDCCYGK, SGVIICGEGTPCEK, KSGVIICGEGTPCEK
A16	BOTAS	PA2B3_BOTAS	75	16539	28.3	Basic phospholipase A2 myotoxin I OS=Bothrops asper OX=8722 PE=1 SV=2	https://mascot.labs.vu.nl/cgi/master_results.pl?file=../data/20210112/F007198.dat	MRTLWIMAVLLVGVEGSLIEFAKMILEETKRLPFPYYTTYGCYCGWGGQGQPKDATDRCCFVHDCCYGKLSNCKPKTDRYSYSRKSGVIICGEGTPCEKQICECDKAAAVCFRENLRTYKKRYMAYPDLLCKKPAEKC	AAAVCFR, SLIEFAK, YMAYPDLLCK, KSGVIICGEGTPCEK
E17	BOTAS	VM1B1_BOTAS	168	46477	4.9	Snake venom metalloproteinase BaP1 OS=Bothrops asper OX=8722 PE=1 SV=2	https://mascot.labs.vu.nl/cgi/master_results.pl?file=../data/20210112/F007203.dat	MIEVLLVTICLAVFPYQGSSIILESGNVNDYEVVYPRKVTELPKGAVQPKYEDAMQYEFKVNGEPVVLHLEKNKGLFSEDYSETHYSPDGRKIITYPSFEDHCYYHGRIENDADSTASISACNGLKGHFKLQGETYLIEPLKLSDSEAHAVYKYENVEKEDEAPKMCGVTETNWESYEPIKKASQSNLTPEQQRFSPRYIELAVVADHGIFTKYNSNLNTIRTRVHEMLNTVNGFYRSVDVHAPLANLEVWSKQDLIKVQKDSSKTLKSFGEWRERDLLPRISHDHAQLLTAVVFDGNTIGRAYTGGMCDPRHSVGVVRDHSKNNLWVAVTMAHELGHNLGIHHDTGSCSCGAKSCIMASVLSKVLSYEFSDCSQNQYETYLTNHNPQCILNKPLLTVS…	DLLPR, QDLIK, SCIMASVLSK
F17	BOTAS	VM1B1_BOTAS	538	46477	17.2	Snake venom metalloproteinase BaP1 OS=Bothrops asper OX=8722 PE=1 SV=2	https://mascot.labs.vu.nl/cgi/master_results.pl?file=../data/20210112/F007204.dat	MIEVLLVTICLAVFPYQGSSIILESGNVNDYEVVYPRKVTELPKGAVQPKYEDAMQYEFKVNGEPVVLHLEKNKGLFSEDYSETHYSPDGRKIITYPSFEDHCYYHGRIENDADSTASISACNGLKGHFKLQGETYLIEPLKLSDSEAHAVYKYENVEKEDEAPKMCGVTETNWESYEPIKKASQSNLTPEQQRFSPRYIELAVVADHGIFTKYNSNLNTIRTRVHEMLNTVNGFYRSVDVHAPLANLEVWSKQDLIKVQKDSSKTLKSFGEWRERDLLPRISHDHAQLLTAVVFDGNTIGRAYTGGMCDPRHSVGVVRDHSKNNLWVAVTMAHELGHNLGIHHDTGSCSCGAKSCIMASVLSKVLSYEFSDCSQNQYETYLTNHNPQCILNKPLLTVS…	IEPLK, DLLPR, QDLIK, TVNGFYR, ERDLLPR, NTVNGFYR, SCIMASVLSK, SVDVHAPLANL, GIHHDTGSCSCGAK, VHEMLNTVNGFYR, SVDVHAPLANLEVWSK
		VM2_BOTAS	186	54784	8.2	Zinc metalloproteinase/disintegrin OS=Bothrops asper OX=8722 PE=1 SV=1		MIEVLLVTICLAVSPYQGSSIILESGNVNDYEVVYPRKVTELPKGAVQPKYEDAMQYEFKVNGEPVVLHLEKNKGLFSEDYSETHYSPDGRKIITYPSFEDHCYYHGRIENDADSTASISACNGLKGHFKIQGETYLIEPLKLSDSEAHAVYKYENVEKEDEAPKMCGVTETNWESYEPIKKASQSNLTPEQQRFSPRYIELAVVADHGIFTKYNSNLNTIRTRVHEMLNTVNGFYRSVNVTASLASLEVWSKKDLIKVEKDSSKTLTSFGEWRERDLLPRISHDHAQLLTTIVFDNYVIGITEFGKMCDPKLSVGVVRDHSEINLQVAVAMAHELGHNLGMYHDGNQCHCDAASCIMADTLREVLSYEFSDCSQNQYETYLTKHNPQCILNEPLLIVS…	IEPLK, DLLPR, KDLIK, TVNGFYR, ERDLLPR, NTVNGFYR, TLTSFGEWR, VHEMLNTVNGFYR
G17	BOTAS	VM1B1_BOTAS	536	46477	17.2	Snake venom metalloproteinase BaP1 OS=Bothrops asper OX=8722 PE=1 SV=2	https://mascot.labs.vu.nl/cgi/master_results.pl?file=../data/20210112/F007205.dat	MIEVLLVTICLAVFPYQGSSIILESGNVNDYEVVYPRKVTELPKGAVQPKYEDAMQYEFKVNGEPVVLHLEKNKGLFSEDYSETHYSPDGRKIITYPSFEDHCYYHGRIENDADSTASISACNGLKGHFKLQGETYLIEPLKLSDSEAHAVYKYENVEKEDEAPKMCGVTETNWESYEPIKKASQSNLTPEQQRFSPRYIELAVVADHGIFTKYNSNLNTIRTRVHEMLNTVNGFYRSVDVHAPLANLEVWSKQDLIKVQKDSSKTLKSFGEWRERDLLPRISHDHAQLLTAVVFDGNTIGRAYTGGMCDPRHSVGVVRDHSKNNLWVAVTMAHELGHNLGIHHDTGSCSCGAKSCIMASVLSKVLSYEFSDCSQNQYETYLTNHNPQCILNKPLLTVS…	IEPLK, DLLPR, QDLIK, KQDLIK, TVNGFYR, ERDLLPR, NTVNGFYR, SCIMASVLSK, SVDVHAPLANL, GIHHDTGSCSCGAK, VHEMLNTVNGFYR, SVDVHAPLANLEVWSK
		VM2_BOTAS	205	54784	8.2	Zinc metalloproteinase/disintegrin OS=Bothrops asper OX=8722 PE=1 SV=1		MIEVLLVTICLAVSPYQGSSIILESGNVNDYEVVYPRKVTELPKGAVQPKYEDAMQYEFKVNGEPVVLHLEKNKGLFSEDYSETHYSPDGRKIITYPSFEDHCYYHGRIENDADSTASISACNGLKGHFKIQGETYLIEPLKLSDSEAHAVYKYENVEKEDEAPKMCGVTETNWESYEPIKKASQSNLTPEQQRFSPRYIELAVVADHGIFTKYNSNLNTIRTRVHEMLNTVNGFYRSVNVTASLASLEVWSKKDLIKVEKDSSKTLTSFGEWRERDLLPRISHDHAQLLTTIVFDNYVIGITEFGKMCDPKLSVGVVRDHSEINLQVAVAMAHELGHNLGMYHDGNQCHCDAASCIMADTLREVLSYEFSDCSQNQYETYLTKHNPQCILNEPLLIVS…	IEPLK, DLLPR, KDLIK, TVNGFYR, ERDLLPR, NTVNGFYR, TLTSFGEWR, VHEMLNTVNGFYR
H17	BOTAS	VM1B1_BOTAS	417	46477	17.9	Snake venom metalloproteinase BaP1 OS=Bothrops asper OX=8722 PE=1 SV=2	https://mascot.labs.vu.nl/cgi/master_results.pl?file=../data/20210112/F007206.dat	MIEVLLVTICLAVFPYQGSSIILESGNVNDYEVVYPRKVTELPKGAVQPKYEDAMQYEFKVNGEPVVLHLEKNKGLFSEDYSETHYSPDGRKIITYPSFEDHCYYHGRIENDADSTASISACNGLKGHFKLQGETYLIEPLKLSDSEAHAVYKYENVEKEDEAPKMCGVTETNWESYEPIKKASQSNLTPEQQRFSPRYIELAVVADHGIFTKYNSNLNTIRTRVHEMLNTVNGFYRSVDVHAPLANLEVWSKQDLIKVQKDSSKTLKSFGEWRERDLLPRISHDHAQLLTAVVFDGNTIGRAYTGGMCDPRHSVGVVRDHSKNNLWVAVTMAHELGHNLGIHHDTGSCSCGAKSCIMASVLSKVLSYEFSDCSQNQYETYLTNHNPQCILNKPLLTVS…	IEPLK, DLLPR, QDLIK, KQDLIK, NTVNGFYR, YNSNLNTIR, SCIMASVLSK, SVDVHAPLANL, GIHHDTGSCSCGAK, VHEMLNTVNGFYR
		VM2_BOTAS	252	54784	9.6	Zinc metalloproteinase/disintegrin OS=Bothrops asper OX=8722 PE=1 SV=1		MIEVLLVTICLAVSPYQGSSIILESGNVNDYEVVYPRKVTELPKGAVQPKYEDAMQYEFKVNGEPVVLHLEKNKGLFSEDYSETHYSPDGRKIITYPSFEDHCYYHGRIENDADSTASISACNGLKGHFKIQGETYLIEPLKLSDSEAHAVYKYENVEKEDEAPKMCGVTETNWESYEPIKKASQSNLTPEQQRFSPRYIELAVVADHGIFTKYNSNLNTIRTRVHEMLNTVNGFYRSVNVTASLASLEVWSKKDLIKVEKDSSKTLTSFGEWRERDLLPRISHDHAQLLTTIVFDNYVIGITEFGKMCDPKLSVGVVRDHSEINLQVAVAMAHELGHNLGMYHDGNQCHCDAASCIMADTLREVLSYEFSDCSQNQYETYLTKHNPQCILNEPLLIVS…	IEPLK, DLLPR, KDLIK, NTVNGFYR, YNSNLNTIR, TLTSFGEWR, VHEMLNTVNGFYR
I17	BOTAS	VM1B1_BOTAS	801	46477	19.1	Snake venom metalloproteinase BaP1 OS=Bothrops asper OX=8722 PE=1 SV=2	https://mascot.labs.vu.nl/cgi/master_results.pl?file=../data/20210112/F007207.dat	MIEVLLVTICLAVFPYQGSSIILESGNVNDYEVVYPRKVTELPKGAVQPKYEDAMQYEFKVNGEPVVLHLEKNKGLFSEDYSETHYSPDGRKIITYPSFEDHCYYHGRIENDADSTASISACNGLKGHFKLQGETYLIEPLKLSDSEAHAVYKYENVEKEDEAPKMCGVTETNWESYEPIKKASQSNLTPEQQRFSPRYIELAVVADHGIFTKYNSNLNTIRTRVHEMLNTVNGFYRSVDVHAPLANLEVWSKQDLIKVQKDSSKTLKSFGEWRERDLLPRISHDHAQLLTAVVFDGNTIGRAYTGGMCDPRHSVGVVRDHSKNNLWVAVTMAHELGHNLGIHHDTGSCSCGAKSCIMASVLSKVLSYEFSDCSQNQYETYLTNHNPQCILNKPLLTVS…	IEPLK, DLLPR, QDLIK, KQDLIK, RDLLPR, TVNGFYR, NTVNGFYR, YNSNLNTIR, SCIMASVLSK, SVDVHAPLANL, GIHHDTGSCSCGAK, VHEMLNTVNGFYR, SVDVHAPLANLEVWSK
		VM2_BOTAS	343	54784	9.9	Zinc metalloproteinase/disintegrin OS=Bothrops asper OX=8722 PE=1 SV=1		MIEVLLVTICLAVSPYQGSSIILESGNVNDYEVVYPRKVTELPKGAVQPKYEDAMQYEFKVNGEPVVLHLEKNKGLFSEDYSETHYSPDGRKIITYPSFEDHCYYHGRIENDADSTASISACNGLKGHFKIQGETYLIEPLKLSDSEAHAVYKYENVEKEDEAPKMCGVTETNWESYEPIKKASQSNLTPEQQRFSPRYIELAVVADHGIFTKYNSNLNTIRTRVHEMLNTVNGFYRSVNVTASLASLEVWSKKDLIKVEKDSSKTLTSFGEWRERDLLPRISHDHAQLLTTIVFDNYVIGITEFGKMCDPKLSVGVVRDHSEINLQVAVAMAHELGHNLGMYHDGNQCHCDAASCIMADTLREVLSYEFSDCSQNQYETYLTKHNPQCILNEPLLIVS…	IEPLK, DLLPR, KDLIK, RDLLPR, TVNGFYR, NTVNGFYR, YNSNLNTIR, TLTSFGEWR, VHEMLNTVNGFYR
J17	BOTAS	VM1B1_BOTAS	129	46477	12	Snake venom metalloproteinase BaP1 OS=Bothrops asper OX=8722 PE=1 SV=2	https://mascot.labs.vu.nl/cgi/master_results.pl?file=../data/20210112/F007208.dat	MIEVLLVTICLAVFPYQGSSIILESGNVNDYEVVYPRKVTELPKGAVQPKYEDAMQYEFKVNGEPVVLHLEKNKGLFSEDYSETHYSPDGRKIITYPSFEDHCYYHGRIENDADSTASISACNGLKGHFKLQGETYLIEPLKLSDSEAHAVYKYENVEKEDEAPKMCGVTETNWESYEPIKKASQSNLTPEQQRFSPRYIELAVVADHGIFTKYNSNLNTIRTRVHEMLNTVNGFYRSVDVHAPLANLEVWSKQDLIKVQKDSSKTLKSFGEWRERDLLPRISHDHAQLLTAVVFDGNTIGRAYTGGMCDPRHSVGVVRDHSKNNLWVAVTMAHELGHNLGIHHDTGSCSCGAKSCIMASVLSKVLSYEFSDCSQNQYETYLTNHNPQCILNKPLLTVS…	NGFYR, ISACNGLK, ERDLLPR, NSNLNTIR, YNSNLNTIR, SCIMASVLSK, NSNLNTIRTR, VHEMLNTVNGFYR
K17	BOTAS	VM2_BOTAS	68	54784	8	Zinc metalloproteinase/disintegrin OS=Bothrops asper OX=8722 PE=1 SV=1	https://mascot.labs.vu.nl/cgi/master_results.pl?file=../data/20210112/F007209.dat	MIEVLLVTICLAVSPYQGSSIILESGNVNDYEVVYPRKVTELPKGAVQPKYEDAMQYEFKVNGEPVVLHLEKNKGLFSEDYSETHYSPDGRKIITYPSFEDHCYYHGRIENDADSTASISACNGLKGHFKIQGETYLIEPLKLSDSEAHAVYKYENVEKEDEAPKMCGVTETNWESYEPIKKASQSNLTPEQQRFSPRYIELAVVADHGIFTKYNSNLNTIRTRVHEMLNTVNGFYRSVNVTASLASLEVWSKKDLIKVEKDSSKTLTSFGEWRERDLLPRISHDHAQLLTTIVFDNYVIGITEFGKMCDPKLSVGVVRDHSEINLQVAVAMAHELGHNLGMYHDGNQCHCDAASCIMADTLREVLSYEFSDCSQNQYETYLTKHNPQCILNEPLLIVS…	NGFYR, RDLLPR, ISACNGLK, ERDLLPR, NSNLNTIR, NSNLNTIRTR, VHEMLNTVNGFYR
L17	BOTAS	VM1B1_BOTAS	848	46477	21.1	Snake venom metalloproteinase BaP1 OS=Bothrops asper OX=8722 PE=1 SV=2	https://mascot.labs.vu.nl/cgi/master_results.pl?file=../data/20210112/F007210.dat	MIEVLLVTICLAVFPYQGSSIILESGNVNDYEVVYPRKVTELPKGAVQPKYEDAMQYEFKVNGEPVVLHLEKNKGLFSEDYSETHYSPDGRKIITYPSFEDHCYYHGRIENDADSTASISACNGLKGHFKLQGETYLIEPLKLSDSEAHAVYKYENVEKEDEAPKMCGVTETNWESYEPIKKASQSNLTPEQQRFSPRYIELAVVADHGIFTKYNSNLNTIRTRVHEMLNTVNGFYRSVDVHAPLANLEVWSKQDLIKVQKDSSKTLKSFGEWRERDLLPRISHDHAQLLTAVVFDGNTIGRAYTGGMCDPRHSVGVVRDHSKNNLWVAVTMAHELGHNLGIHHDTGSCSCGAKSCIMASVLSKVLSYEFSDCSQNQYETYLTNHNPQCILNKPLLTVS…	IEPLK, DLLPR, QDLIK, KGAVQPK, ERDLLPR, YNSNLNTIR, SCIMASVLSK, GIHHDTGSCSCGAK, VHEMLNTVNGFYR, SVDVHAPLANLEVWSK
		VM2_BOTAS	351	54784	11.5	Zinc metalloproteinase/disintegrin OS=Bothrops asper OX=8722 PE=1 SV=1		MIEVLLVTICLAVSPYQGSSIILESGNVNDYEVVYPRKVTELPKGAVQPKYEDAMQYEFKVNGEPVVLHLEKNKGLFSEDYSETHYSPDGRKIITYPSFEDHCYYHGRIENDADSTASISACNGLKGHFKIQGETYLIEPLKLSDSEAHAVYKYENVEKEDEAPKMCGVTETNWESYEPIKKASQSNLTPEQQRFSPRYIELAVVADHGIFTKYNSNLNTIRTRVHEMLNTVNGFYRSVNVTASLASLEVWSKKDLIKVEKDSSKTLTSFGEWRERDLLPRISHDHAQLLTTIVFDNYVIGITEFGKMCDPKLSVGVVRDHSEINLQVAVAMAHELGHNLGMYHDGNQCHCDAASCIMADTLREVLSYEFSDCSQNQYETYLTKHNPQCILNEPLLIVS…	IEPLK, DLLPR, KDLIK, KGAVQPK, ERDLLPR, YNSNLNTIR, TLTSFGEWR, VHEMLNTVNGFYR
M17	BOTAS	VM1B1_BOTAS	994	46477	19.6	Snake venom metalloproteinase BaP1 OS=Bothrops asper OX=8722 PE=1 SV=2	https://mascot.labs.vu.nl/cgi/master_results.pl?file=../data/20210112/F007211.dat	MIEVLLVTICLAVFPYQGSSIILESGNVNDYEVVYPRKVTELPKGAVQPKYEDAMQYEFKVNGEPVVLHLEKNKGLFSEDYSETHYSPDGRKIITYPSFEDHCYYHGRIENDADSTASISACNGLKGHFKLQGETYLIEPLKLSDSEAHAVYKYENVEKEDEAPKMCGVTETNWESYEPIKKASQSNLTPEQQRFSPRYIELAVVADHGIFTKYNSNLNTIRTRVHEMLNTVNGFYRSVDVHAPLANLEVWSKQDLIKVQKDSSKTLKSFGEWRERDLLPRISHDHAQLLTAVVFDGNTIGRAYTGGMCDPRHSVGVVRDHSKNNLWVAVTMAHELGHNLGIHHDTGSCSCGAKSCIMASVLSKVLSYEFSDCSQNQYETYLTNHNPQCILNKPLLTVS…	IEPLK, DLLPR, QDLIK, KQDLIK, RDLLPR, TVNGFYR, NTVNGFYR, YNSNLNTIR, SCIMASVLSK, GIHHDTGSCSCGAK, VHEMLNTVNGFYR, NLGIHHDTGSCSCGAK, SVDVHAPLANLEVWSK
		VM2_BOTAS	406	54784	9.9	Zinc metalloproteinase/disintegrin OS=Bothrops asper OX=8722 PE=1 SV=1		MIEVLLVTICLAVSPYQGSSIILESGNVNDYEVVYPRKVTELPKGAVQPKYEDAMQYEFKVNGEPVVLHLEKNKGLFSEDYSETHYSPDGRKIITYPSFEDHCYYHGRIENDADSTASISACNGLKGHFKIQGETYLIEPLKLSDSEAHAVYKYENVEKEDEAPKMCGVTETNWESYEPIKKASQSNLTPEQQRFSPRYIELAVVADHGIFTKYNSNLNTIRTRVHEMLNTVNGFYRSVNVTASLASLEVWSKKDLIKVEKDSSKTLTSFGEWRERDLLPRISHDHAQLLTTIVFDNYVIGITEFGKMCDPKLSVGVVRDHSEINLQVAVAMAHELGHNLGMYHDGNQCHCDAASCIMADTLREVLSYEFSDCSQNQYETYLTKHNPQCILNEPLLIVS…	IEPLK, DLLPR, KDLIK, RDLLPR, TVNGFYR, NTVNGFYR, YNSNLNTIR, TLTSFGEWR, VHEMLNTVNGFYR
N17	BOTAS	VM1B1_BOTAS	824	46477	19.1	Snake venom metalloproteinase BaP1 OS=Bothrops asper OX=8722 PE=1 SV=2	https://mascot.labs.vu.nl/cgi/master_results.pl?file=../data/20210112/F007212.dat	MIEVLLVTICLAVFPYQGSSIILESGNVNDYEVVYPRKVTELPKGAVQPKYEDAMQYEFKVNGEPVVLHLEKNKGLFSEDYSETHYSPDGRKIITYPSFEDHCYYHGRIENDADSTASISACNGLKGHFKLQGETYLIEPLKLSDSEAHAVYKYENVEKEDEAPKMCGVTETNWESYEPIKKASQSNLTPEQQRFSPRYIELAVVADHGIFTKYNSNLNTIRTRVHEMLNTVNGFYRSVDVHAPLANLEVWSKQDLIKVQKDSSKTLKSFGEWRERDLLPRISHDHAQLLTAVVFDGNTIGRAYTGGMCDPRHSVGVVRDHSKNNLWVAVTMAHELGHNLGIHHDTGSCSCGAKSCIMASVLSKVLSYEFSDCSQNQYETYLTNHNPQCILNKPLLTVS…	IEPLK, DLLPR, QDLIK, RDLLPR, TVNGFYR, NTVNGFYR, YNSNLNTIR, SCIMASVLSK, GIHHDTGSCSCGAK, VHEMLNTVNGFYR, SVDVHAPLANLEVWSK
		VM2_BOTAS	439	54784	9.9	Zinc metalloproteinase/disintegrin OS=Bothrops asper OX=8722 PE=1 SV=1		MIEVLLVTICLAVSPYQGSSIILESGNVNDYEVVYPRKVTELPKGAVQPKYEDAMQYEFKVNGEPVVLHLEKNKGLFSEDYSETHYSPDGRKIITYPSFEDHCYYHGRIENDADSTASISACNGLKGHFKIQGETYLIEPLKLSDSEAHAVYKYENVEKEDEAPKMCGVTETNWESYEPIKKASQSNLTPEQQRFSPRYIELAVVADHGIFTKYNSNLNTIRTRVHEMLNTVNGFYRSVNVTASLASLEVWSKKDLIKVEKDSSKTLTSFGEWRERDLLPRISHDHAQLLTTIVFDNYVIGITEFGKMCDPKLSVGVVRDHSEINLQVAVAMAHELGHNLGMYHDGNQCHCDAASCIMADTLREVLSYEFSDCSQNQYETYLTKHNPQCILNEPLLIVS…	IEPLK, DLLPR, KDLIK, RDLLPR, TVNGFYR, NTVNGFYR, YNSNLNTIR, TLTSFGEWR, VHEMLNTVNGFYR
O17	BOTAS	VM1B1_BOTAS	691	46477	19.1	Snake venom metalloproteinase BaP1 OS=Bothrops asper OX=8722 PE=1 SV=2	https://mascot.labs.vu.nl/cgi/master_results.pl?file=../data/20210112/F007213.dat	MIEVLLVTICLAVFPYQGSSIILESGNVNDYEVVYPRKVTELPKGAVQPKYEDAMQYEFKVNGEPVVLHLEKNKGLFSEDYSETHYSPDGRKIITYPSFEDHCYYHGRIENDADSTASISACNGLKGHFKLQGETYLIEPLKLSDSEAHAVYKYENVEKEDEAPKMCGVTETNWESYEPIKKASQSNLTPEQQRFSPRYIELAVVADHGIFTKYNSNLNTIRTRVHEMLNTVNGFYRSVDVHAPLANLEVWSKQDLIKVQKDSSKTLKSFGEWRERDLLPRISHDHAQLLTAVVFDGNTIGRAYTGGMCDPRHSVGVVRDHSKNNLWVAVTMAHELGHNLGIHHDTGSCSCGAKSCIMASVLSKVLSYEFSDCSQNQYETYLTNHNPQCILNKPLLTVS…	IEPLK, DLLPR, QDLIK, RDLLPR, NTVNGFYR, YNSNLNTIR, SCIMASVLSK, SVDVHAPLANL, GIHHDTGSCSCGAK, VHEMLNTVNGFYR, SVDVHAPLANLEVWSK
		VM2_BOTAS	393	54784	9.9	Zinc metalloproteinase/disintegrin OS=Bothrops asper OX=8722 PE=1 SV=1		MIEVLLVTICLAVSPYQGSSIILESGNVNDYEVVYPRKVTELPKGAVQPKYEDAMQYEFKVNGEPVVLHLEKNKGLFSEDYSETHYSPDGRKIITYPSFEDHCYYHGRIENDADSTASISACNGLKGHFKIQGETYLIEPLKLSDSEAHAVYKYENVEKEDEAPKMCGVTETNWESYEPIKKASQSNLTPEQQRFSPRYIELAVVADHGIFTKYNSNLNTIRTRVHEMLNTVNGFYRSVNVTASLASLEVWSKKDLIKVEKDSSKTLTSFGEWRERDLLPRISHDHAQLLTTIVFDNYVIGITEFGKMCDPKLSVGVVRDHSEINLQVAVAMAHELGHNLGMYHDGNQCHCDAASCIMADTLREVLSYEFSDCSQNQYETYLTKHNPQCILNEPLLIVS…	IEPLK, DLLPR, KDLIK, RDLLPR, NTVNGFYR, YNSNLNTIR, TLTSFGEWR, VHEMLNTVNGFYR
P17	BOTAS	VM1B1_BOTAS	274	46477	15	Snake venom metalloproteinase BaP1 OS=Bothrops asper OX=8722 PE=1 SV=2	https://mascot.labs.vu.nl/cgi/master_results.pl?file=../data/20210112/F007214.dat	MIEVLLVTICLAVFPYQGSSIILESGNVNDYEVVYPRKVTELPKGAVQPKYEDAMQYEFKVNGEPVVLHLEKNKGLFSEDYSETHYSPDGRKIITYPSFEDHCYYHGRIENDADSTASISACNGLKGHFKLQGETYLIEPLKLSDSEAHAVYKYENVEKEDEAPKMCGVTETNWESYEPIKKASQSNLTPEQQRFSPRYIELAVVADHGIFTKYNSNLNTIRTRVHEMLNTVNGFYRSVDVHAPLANLEVWSKQDLIKVQKDSSKTLKSFGEWRERDLLPRISHDHAQLLTAVVFDGNTIGRAYTGGMCDPRHSVGVVRDHSKNNLWVAVTMAHELGHNLGIHHDTGSCSCGAKSCIMASVLSKVLSYEFSDCSQNQYETYLTNHNPQCILNKPLLTVS…	IEPLK, DLLPR, QDLIK, YNSNLNTIR, SCIMASVLSK, GIHHDTGSCSCGAK, VHEMLNTVNGFYR
		VM2_BOTAS	141	54784	9.6	Zinc metalloproteinase/disintegrin OS=Bothrops asper OX=8722 PE=1 SV=1		MIEVLLVTICLAVSPYQGSSIILESGNVNDYEVVYPRKVTELPKGAVQPKYEDAMQYEFKVNGEPVVLHLEKNKGLFSEDYSETHYSPDGRKIITYPSFEDHCYYHGRIENDADSTASISACNGLKGHFKIQGETYLIEPLKLSDSEAHAVYKYENVEKEDEAPKMCGVTETNWESYEPIKKASQSNLTPEQQRFSPRYIELAVVADHGIFTKYNSNLNTIRTRVHEMLNTVNGFYRSVNVTASLASLEVWSKKDLIKVEKDSSKTLTSFGEWRERDLLPRISHDHAQLLTTIVFDNYVIGITEFGKMCDPKLSVGVVRDHSEINLQVAVAMAHELGHNLGMYHDGNQCHCDAASCIMADTLREVLSYEFSDCSQNQYETYLTKHNPQCILNEPLLIVS…	IEPLK, DLLPR, KDLIK, YNSNLNTIR, TLTSFGEWR, VHEMLNTVNGFYR
P18	BOTAS	VM1B1_BOTAS	193	46477	11.8	Snake venom metalloproteinase BaP1 OS=Bothrops asper OX=8722 PE=1 SV=2	https://mascot.labs.vu.nl/cgi/master_results.pl?file=../data/20210112/F007215.dat	MIEVLLVTICLAVFPYQGSSIILESGNVNDYEVVYPRKVTELPKGAVQPKYEDAMQYEFKVNGEPVVLHLEKNKGLFSEDYSETHYSPDGRKIITYPSFEDHCYYHGRIENDADSTASISACNGLKGHFKLQGETYLIEPLKLSDSEAHAVYKYENVEKEDEAPKMCGVTETNWESYEPIKKASQSNLTPEQQRFSPRYIELAVVADHGIFTKYNSNLNTIRTRVHEMLNTVNGFYRSVDVHAPLANLEVWSKQDLIKVQKDSSKTLKSFGEWRERDLLPRISHDHAQLLTAVVFDGNTIGRAYTGGMCDPRHSVGVVRDHSKNNLWVAVTMAHELGHNLGIHHDTGSCSCGAKSCIMASVLSKVLSYEFSDCSQNQYETYLTNHNPQCILNKPLLTVS…	YNSNLNTIR, SCIMASVLSK, VHEMLNTVNGFYR, SVDVHAPLANLEVWSK
		PA2H3_BOTAS	152	16347	18.8	Basic phospholipase A2 homolog M1-3-3 OS=Bothrops asper OX=8722 PE=2 SV=1		MRTLWIMAVLLVGVEGSLVELGKMILQETGKNPVTSYGAYGCNCGVLGRGKPKDATDRCCYVHKCCYKKLTGCNPKKDRYSYSWKDKTIVCGENNSCLKELCECDKAVAICLRKNLDTYNKKYKNNYLKPFCKKADPC	MILQETGKNPVTSYGAYGCNCGVLGR
		VM2_BOTAS	152	54784	6.5	Zinc metalloproteinase/disintegrin OS=Bothrops asper OX=8722 PE=1 SV=1		MIEVLLVTICLAVSPYQGSSIILESGNVNDYEVVYPRKVTELPKGAVQPKYEDAMQYEFKVNGEPVVLHLEKNKGLFSEDYSETHYSPDGRKIITYPSFEDHCYYHGRIENDADSTASISACNGLKGHFKIQGETYLIEPLKLSDSEAHAVYKYENVEKEDEAPKMCGVTETNWESYEPIKKASQSNLTPEQQRFSPRYIELAVVADHGIFTKYNSNLNTIRTRVHEMLNTVNGFYRSVNVTASLASLEVWSKKDLIKVEKDSSKTLTSFGEWRERDLLPRISHDHAQLLTTIVFDNYVIGITEFGKMCDPKLSVGVVRDHSEINLQVAVAMAHELGHNLGMYHDGNQCHCDAASCIMADTLREVLSYEFSDCSQNQYETYLTKHNPQCILNEPLLIVS…	YNSNLNTIR, TLTSFGEWR, VHEMLNTVNGFYR
O18	BOTAS	VM1B1_BOTAS	124	46477	7.1	Snake venom metalloproteinase BaP1 OS=Bothrops asper OX=8722 PE=1 SV=2	https://mascot.labs.vu.nl/cgi/master_results.pl?file=../data/20210112/F007216.dat	MIEVLLVTICLAVFPYQGSSIILESGNVNDYEVVYPRKVTELPKGAVQPKYEDAMQYEFKVNGEPVVLHLEKNKGLFSEDYSETHYSPDGRKIITYPSFEDHCYYHGRIENDADSTASISACNGLKGHFKLQGETYLIEPLKLSDSEAHAVYKYENVEKEDEAPKMCGVTETNWESYEPIKKASQSNLTPEQQRFSPRYIELAVVADHGIFTKYNSNLNTIRTRVHEMLNTVNGFYRSVDVHAPLANLEVWSKQDLIKVQKDSSKTLKSFGEWRERDLLPRISHDHAQLLTAVVFDGNTIGRAYTGGMCDPRHSVGVVRDHSKNNLWVAVTMAHELGHNLGIHHDTGSCSCGAKSCIMASVLSKVLSYEFSDCSQNQYETYLTNHNPQCILNKPLLTVS…	DLLPR, QDLIK, YNSNLNTIR, SCIMASVLSK
N18	BOTAS	VM1B1_BOTAS	63	46477	5.9	Snake venom metalloproteinase BaP1 OS=Bothrops asper OX=8722 PE=1 SV=2	https://mascot.labs.vu.nl/cgi/master_results.pl?file=../data/20210112/F007217.dat	MIEVLLVTICLAVFPYQGSSIILESGNVNDYEVVYPRKVTELPKGAVQPKYEDAMQYEFKVNGEPVVLHLEKNKGLFSEDYSETHYSPDGRKIITYPSFEDHCYYHGRIENDADSTASISACNGLKGHFKLQGETYLIEPLKLSDSEAHAVYKYENVEKEDEAPKMCGVTETNWESYEPIKKASQSNLTPEQQRFSPRYIELAVVADHGIFTKYNSNLNTIRTRVHEMLNTVNGFYRSVDVHAPLANLEVWSKQDLIKVQKDSSKTLKSFGEWRERDLLPRISHDHAQLLTAVVFDGNTIGRAYTGGMCDPRHSVGVVRDHSKNNLWVAVTMAHELGHNLGIHHDTGSCSCGAKSCIMASVLSKVLSYEFSDCSQNQYETYLTNHNPQCILNKPLLTVS…	DLLPR, YNSNLNTIR, SCIMASVLSK
M18	BOTAS	VM1B1_BOTAS	22	46477	5.9	Snake venom metalloproteinase BaP1 OS=Bothrops asper OX=8722 PE=1 SV=2	https://mascot.labs.vu.nl/cgi/master_results.pl?file=../data/20210112/F007218.dat	MIEVLLVTICLAVFPYQGSSIILESGNVNDYEVVYPRKVTELPKGAVQPKYEDAMQYEFKVNGEPVVLHLEKNKGLFSEDYSETHYSPDGRKIITYPSFEDHCYYHGRIENDADSTASISACNGLKGHFKLQGETYLIEPLKLSDSEAHAVYKYENVEKEDEAPKMCGVTETNWESYEPIKKASQSNLTPEQQRFSPRYIELAVVADHGIFTKYNSNLNTIRTRVHEMLNTVNGFYRSVDVHAPLANLEVWSKQDLIKVQKDSSKTLKSFGEWRERDLLPRISHDHAQLLTAVVFDGNTIGRAYTGGMCDPRHSVGVVRDHSKNNLWVAVTMAHELGHNLGIHHDTGSCSCGAKSCIMASVLSKVLSYEFSDCSQNQYETYLTNHNPQCILNKPLLTVS…	DLLPR, YNSNLNTIR, SCIMASVLSK
J19	BOTAS	VM3BA_BOTAS	44	7005	41.3	Snake venom metalloproteinase basparin-A (Fragments) OS=Bothrops asper OX=8722 PE=1 SV=1	https://mascot.labs.vu.nl/cgi/master_results.pl?file=../data/20210112/F007240.dat	SHDNAQLLTAIKAYIATMCDPKMAVIMAHEIGHGGYYGYCRKIPCAPEDVKDDDIGMVLPGTK	IATMCDPK, GGYYGYCR, KIPCAPEDVK
K19	BOTAS	VM3BA_BOTAS	58	7005	41.3	Snake venom metalloproteinase basparin-A (Fragments) OS=Bothrops asper OX=8722 PE=1 SV=1	https://mascot.labs.vu.nl/cgi/master_results.pl?file=../data/20210112/F007241.dat	SHDNAQLLTAIKAYIATMCDPKMAVIMAHEIGHGGYYGYCRKIPCAPEDVKDDDIGMVLPGTK	IATMCDPK, GGYYGYCR, KIPCAPEDVK
L19	BOTAS	VM3BA_BOTAS	69	7005	41.3	Snake venom metalloproteinase basparin-A (Fragments) OS=Bothrops asper OX=8722 PE=1 SV=1	https://mascot.labs.vu.nl/cgi/master_results.pl?file=../data/20210112/F007242.dat	SHDNAQLLTAIKAYIATMCDPKMAVIMAHEIGHGGYYGYCRKIPCAPEDVKDDDIGMVLPGTK	IATMCDPK, GGYYGYCR, KIPCAPEDVK
M19	BOTAS	VM3BA_BOTAS	53	7005	41.3	Snake venom metalloproteinase basparin-A (Fragments) OS=Bothrops asper OX=8722 PE=1 SV=1	https://mascot.labs.vu.nl/cgi/master_results.pl?file=../data/20210112/F007243.dat	SHDNAQLLTAIKAYIATMCDPKMAVIMAHEIGHGGYYGYCRKIPCAPEDVKDDDIGMVLPGTK	IATMCDPK, GGYYGYCR, KIPCAPEDVK
N19	BOTAS	VM2_BOTAS	46	54784	1.5	Zinc metalloproteinase/disintegrin OS=Bothrops asper OX=8722 PE=1 SV=1	https://mascot.labs.vu.nl/cgi/master_results.pl?file=../data/20210112/F007244.dat	MIEVLLVTICLAVSPYQGSSIILESGNVNDYEVVYPRKVTELPKGAVQPKYEDAMQYEFKVNGEPVVLHLEKNKGLFSEDYSETHYSPDGRKIITYPSFEDHCYYHGRIENDADSTASISACNGLKGHFKIQGETYLIEPLKLSDSEAHAVYKYENVEKEDEAPKMCGVTETNWESYEPIKKASQSNLTPEQQRFSPRYIELAVVADHGIFTKYNSNLNTIRTRVHEMLNTVNGFYRSVNVTASLASLEVWSKKDLIKVEKDSSKTLTSFGEWRERDLLPRISHDHAQLLTTIVFDNYVIGITEFGKMCDPKLSVGVVRDHSEINLQVAVAMAHELGHNLGMYHDGNQCHCDAASCIMADTLREVLSYEFSDCSQNQYETYLTKHNPQCILNEPLLIVS…	LSVGVVR
		VM3BA_BOTAS	29	7005	25.4	Snake venom metalloproteinase basparin-A (Fragments) OS=Bothrops asper OX=8722 PE=1 SV=1		SHDNAQLLTAIKAYIATMCDPKMAVIMAHEIGHGGYYGYCRKIPCAPEDVKDDDIGMVLPGTK	IATMCDPK, GGYYGYCR
O19	BOTAS	VM2_BOTAS	48	54784	2.5	Zinc metalloproteinase/disintegrin OS=Bothrops asper OX=8722 PE=1 SV=1	https://mascot.labs.vu.nl/cgi/master_results.pl?file=../data/20210112/F007245.dat	MIEVLLVTICLAVSPYQGSSIILESGNVNDYEVVYPRKVTELPKGAVQPKYEDAMQYEFKVNGEPVVLHLEKNKGLFSEDYSETHYSPDGRKIITYPSFEDHCYYHGRIENDADSTASISACNGLKGHFKIQGETYLIEPLKLSDSEAHAVYKYENVEKEDEAPKMCGVTETNWESYEPIKKASQSNLTPEQQRFSPRYIELAVVADHGIFTKYNSNLNTIRTRVHEMLNTVNGFYRSVNVTASLASLEVWSKKDLIKVEKDSSKTLTSFGEWRERDLLPRISHDHAQLLTTIVFDNYVIGITEFGKMCDPKLSVGVVRDHSEINLQVAVAMAHELGHNLGMYHDGNQCHCDAASCIMADTLREVLSYEFSDCSQNQYETYLTKHNPQCILNEPLLIVS…	DLLPR, LSVGVVR
		VM3BA_BOTAS	25	7005	12.7	Snake venom metalloproteinase basparin-A (Fragments) OS=Bothrops asper OX=8722 PE=1 SV=1		SHDNAQLLTAIKAYIATMCDPKMAVIMAHEIGHGGYYGYCRKIPCAPEDVKDDDIGMVLPGTK	GGYYGYCR
O20	BOTAS	PA2H3_BOTAS	257	16347	18.8	Basic phospholipase A2 homolog M1-3-3 OS=Bothrops asper OX=8722 PE=2 SV=1	https://mascot.labs.vu.nl/cgi/master_results.pl?file=../data/20210112/F007248.dat	MRTLWIMAVLLVGVEGSLVELGKMILQETGKNPVTSYGAYGCNCGVLGRGKPKDATDRCCYVHKCCYKKLTGCNPKKDRYSYSWKDKTIVCGENNSCLKELCECDKAVAICLRKNLDTYNKKYKNNYLKPFCKKADPC	MILQETGKNPVTSYGAYGCNCGVLGR
N20	BOTAS	VM2_BOTAS	231	54784	8	Zinc metalloproteinase/disintegrin OS=Bothrops asper OX=8722 PE=1 SV=1	https://mascot.labs.vu.nl/cgi/master_results.pl?file=../data/20210112/F007249.dat	MIEVLLVTICLAVSPYQGSSIILESGNVNDYEVVYPRKVTELPKGAVQPKYEDAMQYEFKVNGEPVVLHLEKNKGLFSEDYSETHYSPDGRKIITYPSFEDHCYYHGRIENDADSTASISACNGLKGHFKIQGETYLIEPLKLSDSEAHAVYKYENVEKEDEAPKMCGVTETNWESYEPIKKASQSNLTPEQQRFSPRYIELAVVADHGIFTKYNSNLNTIRTRVHEMLNTVNGFYRSVNVTASLASLEVWSKKDLIKVEKDSSKTLTSFGEWRERDLLPRISHDHAQLLTTIVFDNYVIGITEFGKMCDPKLSVGVVRDHSEINLQVAVAMAHELGHNLGMYHDGNQCHCDAASCIMADTLREVLSYEFSDCSQNQYETYLTKHNPQCILNEPLLIVS…	VGVVR, DLLPR, KDLIK, LSVGVVR, ERDLLPR, YNSNLNTIR, TLTSFGEWR, KYNSNLNTIR
		VM1B1_BOTAS	123	46477	6.6	Snake venom metalloproteinase BaP1 OS=Bothrops asper OX=8722 PE=1 SV=2		MIEVLLVTICLAVFPYQGSSIILESGNVNDYEVVYPRKVTELPKGAVQPKYEDAMQYEFKVNGEPVVLHLEKNKGLFSEDYSETHYSPDGRKIITYPSFEDHCYYHGRIENDADSTASISACNGLKGHFKLQGETYLIEPLKLSDSEAHAVYKYENVEKEDEAPKMCGVTETNWESYEPIKKASQSNLTPEQQRFSPRYIELAVVADHGIFTKYNSNLNTIRTRVHEMLNTVNGFYRSVDVHAPLANLEVWSKQDLIKVQKDSSKTLKSFGEWRERDLLPRISHDHAQLLTAVVFDGNTIGRAYTGGMCDPRHSVGVVRDHSKNNLWVAVTMAHELGHNLGIHHDTGSCSCGAKSCIMASVLSKVLSYEFSDCSQNQYETYLTNHNPQCILNKPLLTVS…	VGVVR, DLLPR, QDLIK, ERDLLPR, YNSNLNTIR, KYNSNLNTIR
M20	BOTAS	VM2_BOTAS	329	54784	8.6	Zinc metalloproteinase/disintegrin OS=Bothrops asper OX=8722 PE=1 SV=1	https://mascot.labs.vu.nl/cgi/master_results.pl?file=../data/20210112/F007250.dat	MIEVLLVTICLAVSPYQGSSIILESGNVNDYEVVYPRKVTELPKGAVQPKYEDAMQYEFKVNGEPVVLHLEKNKGLFSEDYSETHYSPDGRKIITYPSFEDHCYYHGRIENDADSTASISACNGLKGHFKIQGETYLIEPLKLSDSEAHAVYKYENVEKEDEAPKMCGVTETNWESYEPIKKASQSNLTPEQQRFSPRYIELAVVADHGIFTKYNSNLNTIRTRVHEMLNTVNGFYRSVNVTASLASLEVWSKKDLIKVEKDSSKTLTSFGEWRERDLLPRISHDHAQLLTTIVFDNYVIGITEFGKMCDPKLSVGVVRDHSEINLQVAVAMAHELGHNLGMYHDGNQCHCDAASCIMADTLREVLSYEFSDCSQNQYETYLTKHNPQCILNEPLLIVS…	VGVVR, DLLPR, IKVEK, KDLIK, LSVGVVR, ERDLLPR, YNSNLNTIR, TLTSFGEWR, KYNSNLNTIR
		VM1B1_BOTAS	201	46477	6.9	Snake venom metalloproteinase BaP1 OS=Bothrops asper OX=8722 PE=1 SV=2		MIEVLLVTICLAVFPYQGSSIILESGNVNDYEVVYPRKVTELPKGAVQPKYEDAMQYEFKVNGEPVVLHLEKNKGLFSEDYSETHYSPDGRKIITYPSFEDHCYYHGRIENDADSTASISACNGLKGHFKLQGETYLIEPLKLSDSEAHAVYKYENVEKEDEAPKMCGVTETNWESYEPIKKASQSNLTPEQQRFSPRYIELAVVADHGIFTKYNSNLNTIRTRVHEMLNTVNGFYRSVDVHAPLANLEVWSKQDLIKVQKDSSKTLKSFGEWRERDLLPRISHDHAQLLTAVVFDGNTIGRAYTGGMCDPRHSVGVVRDHSKNNLWVAVTMAHELGHNLGIHHDTGSCSCGAKSCIMASVLSKVLSYEFSDCSQNQYETYLTNHNPQCILNKPLLTVS…	VGVVR, DLLPR, SVGVVR, QDLIK, ERDLLPR, YNSNLNTIR, KYNSNLNTIR
L20	BOTAS	VM2_BOTAS	339	54784	8.6	Zinc metalloproteinase/disintegrin OS=Bothrops asper OX=8722 PE=1 SV=1	https://mascot.labs.vu.nl/cgi/master_results.pl?file=../data/20210112/F007251.dat	MIEVLLVTICLAVSPYQGSSIILESGNVNDYEVVYPRKVTELPKGAVQPKYEDAMQYEFKVNGEPVVLHLEKNKGLFSEDYSETHYSPDGRKIITYPSFEDHCYYHGRIENDADSTASISACNGLKGHFKIQGETYLIEPLKLSDSEAHAVYKYENVEKEDEAPKMCGVTETNWESYEPIKKASQSNLTPEQQRFSPRYIELAVVADHGIFTKYNSNLNTIRTRVHEMLNTVNGFYRSVNVTASLASLEVWSKKDLIKVEKDSSKTLTSFGEWRERDLLPRISHDHAQLLTTIVFDNYVIGITEFGKMCDPKLSVGVVRDHSEINLQVAVAMAHELGHNLGMYHDGNQCHCDAASCIMADTLREVLSYEFSDCSQNQYETYLTKHNPQCILNEPLLIVS…	VGVVR, DLLPR, IKVEK, KDLIK, LSVGVVR, ERDLLPR, YNSNLNTIR, TLTSFGEWR, KYNSNLNTIR
		VM1B1_BOTAS	226	46477	9.6	Snake venom metalloproteinase BaP1 OS=Bothrops asper OX=8722 PE=1 SV=2		MIEVLLVTICLAVFPYQGSSIILESGNVNDYEVVYPRKVTELPKGAVQPKYEDAMQYEFKVNGEPVVLHLEKNKGLFSEDYSETHYSPDGRKIITYPSFEDHCYYHGRIENDADSTASISACNGLKGHFKLQGETYLIEPLKLSDSEAHAVYKYENVEKEDEAPKMCGVTETNWESYEPIKKASQSNLTPEQQRFSPRYIELAVVADHGIFTKYNSNLNTIRTRVHEMLNTVNGFYRSVDVHAPLANLEVWSKQDLIKVQKDSSKTLKSFGEWRERDLLPRISHDHAQLLTAVVFDGNTIGRAYTGGMCDPRHSVGVVRDHSKNNLWVAVTMAHELGHNLGIHHDTGSCSCGAKSCIMASVLSKVLSYEFSDCSQNQYETYLTNHNPQCILNKPLLTVS…	VGVVR, DLLPR, SVGVVR, QDLIK, ERDLLPR, YNSNLNTIR, ISHDHAQLLTA, KYNSNLNTIR
K20	BOTAS	VM2_BOTAS	843	54784	17.8	Zinc metalloproteinase/disintegrin OS=Bothrops asper OX=8722 PE=1 SV=1	https://mascot.labs.vu.nl/cgi/master_results.pl?file=../data/20210112/F007252.dat	MIEVLLVTICLAVSPYQGSSIILESGNVNDYEVVYPRKVTELPKGAVQPKYEDAMQYEFKVNGEPVVLHLEKNKGLFSEDYSETHYSPDGRKIITYPSFEDHCYYHGRIENDADSTASISACNGLKGHFKIQGETYLIEPLKLSDSEAHAVYKYENVEKEDEAPKMCGVTETNWESYEPIKKASQSNLTPEQQRFSPRYIELAVVADHGIFTKYNSNLNTIRTRVHEMLNTVNGFYRSVNVTASLASLEVWSKKDLIKVEKDSSKTLTSFGEWRERDLLPRISHDHAQLLTTIVFDNYVIGITEFGKMCDPKLSVGVVRDHSEINLQVAVAMAHELGHNLGMYHDGNQCHCDAASCIMADTLREVLSYEFSDCSQNQYETYLTKHNPQCILNEPLLIVS…	VGVVR, DLLPR, IKVEK, KDLIK, LSVGVVR, ERDLLPR, YNSNLNTIR, TLTSFGEWR, DHSEINLQVA, KYNSNLNTIR, DHSEINLQVAVA, ISHDHAQLLTTIVFDN, FSDCSQNQYETYLTK, ISHDHAQLLTTIVFDNY
		VM1B1_BOTAS	281	46477	6.9	Snake venom metalloproteinase BaP1 OS=Bothrops asper OX=8722 PE=1 SV=2		MIEVLLVTICLAVFPYQGSSIILESGNVNDYEVVYPRKVTELPKGAVQPKYEDAMQYEFKVNGEPVVLHLEKNKGLFSEDYSETHYSPDGRKIITYPSFEDHCYYHGRIENDADSTASISACNGLKGHFKLQGETYLIEPLKLSDSEAHAVYKYENVEKEDEAPKMCGVTETNWESYEPIKKASQSNLTPEQQRFSPRYIELAVVADHGIFTKYNSNLNTIRTRVHEMLNTVNGFYRSVDVHAPLANLEVWSKQDLIKVQKDSSKTLKSFGEWRERDLLPRISHDHAQLLTAVVFDGNTIGRAYTGGMCDPRHSVGVVRDHSKNNLWVAVTMAHELGHNLGIHHDTGSCSCGAKSCIMASVLSKVLSYEFSDCSQNQYETYLTNHNPQCILNKPLLTVS…	VGVVR, DLLPR, SVGVVR, QDLIK, ERDLLPR, YNSNLNTIR, KYNSNLNTIR
J20	BOTAS	VM2_BOTAS	711	54784	11.7	Zinc metalloproteinase/disintegrin OS=Bothrops asper OX=8722 PE=1 SV=1	https://mascot.labs.vu.nl/cgi/master_results.pl?file=../data/20210112/F007253.dat	MIEVLLVTICLAVSPYQGSSIILESGNVNDYEVVYPRKVTELPKGAVQPKYEDAMQYEFKVNGEPVVLHLEKNKGLFSEDYSETHYSPDGRKIITYPSFEDHCYYHGRIENDADSTASISACNGLKGHFKIQGETYLIEPLKLSDSEAHAVYKYENVEKEDEAPKMCGVTETNWESYEPIKKASQSNLTPEQQRFSPRYIELAVVADHGIFTKYNSNLNTIRTRVHEMLNTVNGFYRSVNVTASLASLEVWSKKDLIKVEKDSSKTLTSFGEWRERDLLPRISHDHAQLLTTIVFDNYVIGITEFGKMCDPKLSVGVVRDHSEINLQVAVAMAHELGHNLGMYHDGNQCHCDAASCIMADTLREVLSYEFSDCSQNQYETYLTKHNPQCILNEPLLIVS…	VGVVR, DLLPR, IKVEK, KDLIK, LSVGVVR, RDLLPR, ERDLLPR, YNSNLNTIR, TLTSFGEWR, KYNSNLNTIR, FSDCSQNQYETYLTK
		VM1B1_BOTAS	283	46477	6.6	Snake venom metalloproteinase BaP1 OS=Bothrops asper OX=8722 PE=1 SV=2		MIEVLLVTICLAVFPYQGSSIILESGNVNDYEVVYPRKVTELPKGAVQPKYEDAMQYEFKVNGEPVVLHLEKNKGLFSEDYSETHYSPDGRKIITYPSFEDHCYYHGRIENDADSTASISACNGLKGHFKLQGETYLIEPLKLSDSEAHAVYKYENVEKEDEAPKMCGVTETNWESYEPIKKASQSNLTPEQQRFSPRYIELAVVADHGIFTKYNSNLNTIRTRVHEMLNTVNGFYRSVDVHAPLANLEVWSKQDLIKVQKDSSKTLKSFGEWRERDLLPRISHDHAQLLTAVVFDGNTIGRAYTGGMCDPRHSVGVVRDHSKNNLWVAVTMAHELGHNLGIHHDTGSCSCGAKSCIMASVLSKVLSYEFSDCSQNQYETYLTNHNPQCILNKPLLTVS…	VGVVR, DLLPR, QDLIK, RDLLPR, ERDLLPR, YNSNLNTIR, KYNSNLNTIR
I20	BOTAS	VM2_BOTAS	530	54784	9.6	Zinc metalloproteinase/disintegrin OS=Bothrops asper OX=8722 PE=1 SV=1	https://mascot.labs.vu.nl/cgi/master_results.pl?file=../data/20210112/F007254.dat	MIEVLLVTICLAVSPYQGSSIILESGNVNDYEVVYPRKVTELPKGAVQPKYEDAMQYEFKVNGEPVVLHLEKNKGLFSEDYSETHYSPDGRKIITYPSFEDHCYYHGRIENDADSTASISACNGLKGHFKIQGETYLIEPLKLSDSEAHAVYKYENVEKEDEAPKMCGVTETNWESYEPIKKASQSNLTPEQQRFSPRYIELAVVADHGIFTKYNSNLNTIRTRVHEMLNTVNGFYRSVNVTASLASLEVWSKKDLIKVEKDSSKTLTSFGEWRERDLLPRISHDHAQLLTTIVFDNYVIGITEFGKMCDPKLSVGVVRDHSEINLQVAVAMAHELGHNLGMYHDGNQCHCDAASCIMADTLREVLSYEFSDCSQNQYETYLTKHNPQCILNEPLLIVS…	VGVVR, IEPLK, DLLPR, IKVEK, KDLIK, LSVGVVR, ERDLLPR, YNSNLNTIR, TLTSFGEWR, KYNSNLNTIR
		VM1B1_BOTAS	284	46477	10.5	Snake venom metalloproteinase BaP1 OS=Bothrops asper OX=8722 PE=1 SV=2		MIEVLLVTICLAVFPYQGSSIILESGNVNDYEVVYPRKVTELPKGAVQPKYEDAMQYEFKVNGEPVVLHLEKNKGLFSEDYSETHYSPDGRKIITYPSFEDHCYYHGRIENDADSTASISACNGLKGHFKLQGETYLIEPLKLSDSEAHAVYKYENVEKEDEAPKMCGVTETNWESYEPIKKASQSNLTPEQQRFSPRYIELAVVADHGIFTKYNSNLNTIRTRVHEMLNTVNGFYRSVDVHAPLANLEVWSKQDLIKVQKDSSKTLKSFGEWRERDLLPRISHDHAQLLTAVVFDGNTIGRAYTGGMCDPRHSVGVVRDHSKNNLWVAVTMAHELGHNLGIHHDTGSCSCGAKSCIMASVLSKVLSYEFSDCSQNQYETYLTNHNPQCILNKPLLTVS…	VGVVR, IEPLK, DLLPR, LNTIR, QDLIK, ERDLLPR, YNSNLNTIR, ISHDHAQLLTA, KYNSNLNTIR
H20	BOTAS	VM2_BOTAS	598	54784	11.7	Zinc metalloproteinase/disintegrin OS=Bothrops asper OX=8722 PE=1 SV=1	https://mascot.labs.vu.nl/cgi/master_results.pl?file=../data/20210112/F007255.dat	MIEVLLVTICLAVSPYQGSSIILESGNVNDYEVVYPRKVTELPKGAVQPKYEDAMQYEFKVNGEPVVLHLEKNKGLFSEDYSETHYSPDGRKIITYPSFEDHCYYHGRIENDADSTASISACNGLKGHFKIQGETYLIEPLKLSDSEAHAVYKYENVEKEDEAPKMCGVTETNWESYEPIKKASQSNLTPEQQRFSPRYIELAVVADHGIFTKYNSNLNTIRTRVHEMLNTVNGFYRSVNVTASLASLEVWSKKDLIKVEKDSSKTLTSFGEWRERDLLPRISHDHAQLLTTIVFDNYVIGITEFGKMCDPKLSVGVVRDHSEINLQVAVAMAHELGHNLGMYHDGNQCHCDAASCIMADTLREVLSYEFSDCSQNQYETYLTKHNPQCILNEPLLIVS…	VGVVR, DLLPR, IKVEK, KDLIK, LSVGVVR, RDLLPR, ERDLLPR, YNSNLNTIR, TLTSFGEWR, KYNSNLNTIR, FSDCSQNQYETYLTK
		VM1B1_BOTAS	224	46477	6.6	Snake venom metalloproteinase BaP1 OS=Bothrops asper OX=8722 PE=1 SV=2		MIEVLLVTICLAVFPYQGSSIILESGNVNDYEVVYPRKVTELPKGAVQPKYEDAMQYEFKVNGEPVVLHLEKNKGLFSEDYSETHYSPDGRKIITYPSFEDHCYYHGRIENDADSTASISACNGLKGHFKLQGETYLIEPLKLSDSEAHAVYKYENVEKEDEAPKMCGVTETNWESYEPIKKASQSNLTPEQQRFSPRYIELAVVADHGIFTKYNSNLNTIRTRVHEMLNTVNGFYRSVDVHAPLANLEVWSKQDLIKVQKDSSKTLKSFGEWRERDLLPRISHDHAQLLTAVVFDGNTIGRAYTGGMCDPRHSVGVVRDHSKNNLWVAVTMAHELGHNLGIHHDTGSCSCGAKSCIMASVLSKVLSYEFSDCSQNQYETYLTNHNPQCILNKPLLTVS…	VGVVR, DLLPR, QDLIK, RDLLPR, ERDLLPR, YNSNLNTIR, KYNSNLNTIR
G20	BOTAS	VM2_BOTAS	430	54784	8	Zinc metalloproteinase/disintegrin OS=Bothrops asper OX=8722 PE=1 SV=1	https://mascot.labs.vu.nl/cgi/master_results.pl?file=../data/20210112/F007256.dat	MIEVLLVTICLAVSPYQGSSIILESGNVNDYEVVYPRKVTELPKGAVQPKYEDAMQYEFKVNGEPVVLHLEKNKGLFSEDYSETHYSPDGRKIITYPSFEDHCYYHGRIENDADSTASISACNGLKGHFKIQGETYLIEPLKLSDSEAHAVYKYENVEKEDEAPKMCGVTETNWESYEPIKKASQSNLTPEQQRFSPRYIELAVVADHGIFTKYNSNLNTIRTRVHEMLNTVNGFYRSVNVTASLASLEVWSKKDLIKVEKDSSKTLTSFGEWRERDLLPRISHDHAQLLTTIVFDNYVIGITEFGKMCDPKLSVGVVRDHSEINLQVAVAMAHELGHNLGMYHDGNQCHCDAASCIMADTLREVLSYEFSDCSQNQYETYLTKHNPQCILNEPLLIVS…	VGVVR, DLLPR, SVGVVR, KDLIK, LSVGVVR, ERDLLPR, YNSNLNTIR, TLTSFGEWR, KYNSNLNTIR
		VM1B1_BOTAS	221	46477	6.9	Snake venom metalloproteinase BaP1 OS=Bothrops asper OX=8722 PE=1 SV=2		MIEVLLVTICLAVFPYQGSSIILESGNVNDYEVVYPRKVTELPKGAVQPKYEDAMQYEFKVNGEPVVLHLEKNKGLFSEDYSETHYSPDGRKIITYPSFEDHCYYHGRIENDADSTASISACNGLKGHFKLQGETYLIEPLKLSDSEAHAVYKYENVEKEDEAPKMCGVTETNWESYEPIKKASQSNLTPEQQRFSPRYIELAVVADHGIFTKYNSNLNTIRTRVHEMLNTVNGFYRSVDVHAPLANLEVWSKQDLIKVQKDSSKTLKSFGEWRERDLLPRISHDHAQLLTAVVFDGNTIGRAYTGGMCDPRHSVGVVRDHSKNNLWVAVTMAHELGHNLGIHHDTGSCSCGAKSCIMASVLSKVLSYEFSDCSQNQYETYLTNHNPQCILNKPLLTVS…	VGVVR, DLLPR, SVGVVR, QDLIK, ERDLLPR, YNSNLNTIR, KYNSNLNTIR
F20	BOTAS	VM2_BOTAS	328	54784	8.6	Zinc metalloproteinase/disintegrin OS=Bothrops asper OX=8722 PE=1 SV=1	https://mascot.labs.vu.nl/cgi/master_results.pl?file=../data/20210112/F007257.dat	MIEVLLVTICLAVSPYQGSSIILESGNVNDYEVVYPRKVTELPKGAVQPKYEDAMQYEFKVNGEPVVLHLEKNKGLFSEDYSETHYSPDGRKIITYPSFEDHCYYHGRIENDADSTASISACNGLKGHFKIQGETYLIEPLKLSDSEAHAVYKYENVEKEDEAPKMCGVTETNWESYEPIKKASQSNLTPEQQRFSPRYIELAVVADHGIFTKYNSNLNTIRTRVHEMLNTVNGFYRSVNVTASLASLEVWSKKDLIKVEKDSSKTLTSFGEWRERDLLPRISHDHAQLLTTIVFDNYVIGITEFGKMCDPKLSVGVVRDHSEINLQVAVAMAHELGHNLGMYHDGNQCHCDAASCIMADTLREVLSYEFSDCSQNQYETYLTKHNPQCILNEPLLIVS…	VGVVR, IEPLK, DLLPR, KDLIK, LSVGVVR, YNSNLNTIR, TLTSFGEWR, KYNSNLNTIR
		VM1B1_BOTAS	183	46477	8.6	Snake venom metalloproteinase BaP1 OS=Bothrops asper OX=8722 PE=1 SV=2		MIEVLLVTICLAVFPYQGSSIILESGNVNDYEVVYPRKVTELPKGAVQPKYEDAMQYEFKVNGEPVVLHLEKNKGLFSEDYSETHYSPDGRKIITYPSFEDHCYYHGRIENDADSTASISACNGLKGHFKLQGETYLIEPLKLSDSEAHAVYKYENVEKEDEAPKMCGVTETNWESYEPIKKASQSNLTPEQQRFSPRYIELAVVADHGIFTKYNSNLNTIRTRVHEMLNTVNGFYRSVDVHAPLANLEVWSKQDLIKVQKDSSKTLKSFGEWRERDLLPRISHDHAQLLTAVVFDGNTIGRAYTGGMCDPRHSVGVVRDHSKNNLWVAVTMAHELGHNLGIHHDTGSCSCGAKSCIMASVLSKVLSYEFSDCSQNQYETYLTNHNPQCILNKPLLTVS…	VGVVR, IEPLK, DLLPR, QDLIK, YNSNLNTIR, DPRHSVGVVR, KYNSNLNTIR
E20	BOTAS	VM2_BOTAS	263	54784	8	Zinc metalloproteinase/disintegrin OS=Bothrops asper OX=8722 PE=1 SV=1	https://mascot.labs.vu.nl/cgi/master_results.pl?file=../data/20210112/F007258.dat	MIEVLLVTICLAVSPYQGSSIILESGNVNDYEVVYPRKVTELPKGAVQPKYEDAMQYEFKVNGEPVVLHLEKNKGLFSEDYSETHYSPDGRKIITYPSFEDHCYYHGRIENDADSTASISACNGLKGHFKIQGETYLIEPLKLSDSEAHAVYKYENVEKEDEAPKMCGVTETNWESYEPIKKASQSNLTPEQQRFSPRYIELAVVADHGIFTKYNSNLNTIRTRVHEMLNTVNGFYRSVNVTASLASLEVWSKKDLIKVEKDSSKTLTSFGEWRERDLLPRISHDHAQLLTTIVFDNYVIGITEFGKMCDPKLSVGVVRDHSEINLQVAVAMAHELGHNLGMYHDGNQCHCDAASCIMADTLREVLSYEFSDCSQNQYETYLTKHNPQCILNEPLLIVS…	DLLPR, KDLIK, LSVGVVR, ERDLLPR, YNSNLNTIR, TLTSFGEWR, KYNSNLNTIR
		VM1B1_BOTAS	119	46477	7.8	Snake venom metalloproteinase BaP1 OS=Bothrops asper OX=8722 PE=1 SV=2		MIEVLLVTICLAVFPYQGSSIILESGNVNDYEVVYPRKVTELPKGAVQPKYEDAMQYEFKVNGEPVVLHLEKNKGLFSEDYSETHYSPDGRKIITYPSFEDHCYYHGRIENDADSTASISACNGLKGHFKLQGETYLIEPLKLSDSEAHAVYKYENVEKEDEAPKMCGVTETNWESYEPIKKASQSNLTPEQQRFSPRYIELAVVADHGIFTKYNSNLNTIRTRVHEMLNTVNGFYRSVDVHAPLANLEVWSKQDLIKVQKDSSKTLKSFGEWRERDLLPRISHDHAQLLTAVVFDGNTIGRAYTGGMCDPRHSVGVVRDHSKNNLWVAVTMAHELGHNLGIHHDTGSCSCGAKSCIMASVLSKVLSYEFSDCSQNQYETYLTNHNPQCILNKPLLTVS…	DLLPR, QDLIK, ERDLLPR, YNSNLNTIR, DPRHSVGVVR, KYNSNLNTIR
D20	BOTAS	VM2_BOTAS	105	54784	4.8	Zinc metalloproteinase/disintegrin OS=Bothrops asper OX=8722 PE=1 SV=1	https://mascot.labs.vu.nl/cgi/master_results.pl?file=../data/20210112/F007259.dat	MIEVLLVTICLAVSPYQGSSIILESGNVNDYEVVYPRKVTELPKGAVQPKYEDAMQYEFKVNGEPVVLHLEKNKGLFSEDYSETHYSPDGRKIITYPSFEDHCYYHGRIENDADSTASISACNGLKGHFKIQGETYLIEPLKLSDSEAHAVYKYENVEKEDEAPKMCGVTETNWESYEPIKKASQSNLTPEQQRFSPRYIELAVVADHGIFTKYNSNLNTIRTRVHEMLNTVNGFYRSVNVTASLASLEVWSKKDLIKVEKDSSKTLTSFGEWRERDLLPRISHDHAQLLTTIVFDNYVIGITEFGKMCDPKLSVGVVRDHSEINLQVAVAMAHELGHNLGMYHDGNQCHCDAASCIMADTLREVLSYEFSDCSQNQYETYLTKHNPQCILNEPLLIVS…	DLLPR, LSVGVVR, ERDLLPR, YNSNLNTIR
C20	BOTAS	VM2_BOTAS	60	54784	2.5	Zinc metalloproteinase/disintegrin OS=Bothrops asper OX=8722 PE=1 SV=1	https://mascot.labs.vu.nl/cgi/master_results.pl?file=../data/20210112/F007260.dat	MIEVLLVTICLAVSPYQGSSIILESGNVNDYEVVYPRKVTELPKGAVQPKYEDAMQYEFKVNGEPVVLHLEKNKGLFSEDYSETHYSPDGRKIITYPSFEDHCYYHGRIENDADSTASISACNGLKGHFKIQGETYLIEPLKLSDSEAHAVYKYENVEKEDEAPKMCGVTETNWESYEPIKKASQSNLTPEQQRFSPRYIELAVVADHGIFTKYNSNLNTIRTRVHEMLNTVNGFYRSVNVTASLASLEVWSKKDLIKVEKDSSKTLTSFGEWRERDLLPRISHDHAQLLTTIVFDNYVIGITEFGKMCDPKLSVGVVRDHSEINLQVAVAMAHELGHNLGMYHDGNQCHCDAASCIMADTLREVLSYEFSDCSQNQYETYLTKHNPQCILNEPLLIVS…	DLLPR, LSVGVVR
B20	BOTAS	VM2_BOTAS	74	54784	2.5	Zinc metalloproteinase/disintegrin OS=Bothrops asper OX=8722 PE=1 SV=1	https://mascot.labs.vu.nl/cgi/master_results.pl?file=../data/20210112/F007261.dat	MIEVLLVTICLAVSPYQGSSIILESGNVNDYEVVYPRKVTELPKGAVQPKYEDAMQYEFKVNGEPVVLHLEKNKGLFSEDYSETHYSPDGRKIITYPSFEDHCYYHGRIENDADSTASISACNGLKGHFKIQGETYLIEPLKLSDSEAHAVYKYENVEKEDEAPKMCGVTETNWESYEPIKKASQSNLTPEQQRFSPRYIELAVVADHGIFTKYNSNLNTIRTRVHEMLNTVNGFYRSVNVTASLASLEVWSKKDLIKVEKDSSKTLTSFGEWRERDLLPRISHDHAQLLTTIVFDNYVIGITEFGKMCDPKLSVGVVRDHSEINLQVAVAMAHELGHNLGMYHDGNQCHCDAASCIMADTLREVLSYEFSDCSQNQYETYLTKHNPQCILNEPLLIVS…	DLLPR, LSVGVVR
A20	BOTAS	VM2_BOTAS	47	54784	2.5	Zinc metalloproteinase/disintegrin OS=Bothrops asper OX=8722 PE=1 SV=1	https://mascot.labs.vu.nl/cgi/master_results.pl?file=../data/20210112/F007262.dat	MIEVLLVTICLAVSPYQGSSIILESGNVNDYEVVYPRKVTELPKGAVQPKYEDAMQYEFKVNGEPVVLHLEKNKGLFSEDYSETHYSPDGRKIITYPSFEDHCYYHGRIENDADSTASISACNGLKGHFKIQGETYLIEPLKLSDSEAHAVYKYENVEKEDEAPKMCGVTETNWESYEPIKKASQSNLTPEQQRFSPRYIELAVVADHGIFTKYNSNLNTIRTRVHEMLNTVNGFYRSVNVTASLASLEVWSKKDLIKVEKDSSKTLTSFGEWRERDLLPRISHDHAQLLTTIVFDNYVIGITEFGKMCDPKLSVGVVRDHSEINLQVAVAMAHELGHNLGMYHDGNQCHCDAASCIMADTLREVLSYEFSDCSQNQYETYLTKHNPQCILNEPLLIVS…	DLLPR, LSVGVVR
