# Supplementary material for: High-Throughput Venomics
Source: J Proteome Res. 2023 Apr 3;22(6):1734–46. doi: 10.1021/acs.jproteome.2c00780 (PMC10243144; doi:10.1021/acs.jproteome.2c00780)
Supplement: Supplementary file 6 — pr2c00780_si_006.zip [file pr2c00780_si_006.zip]

Archive with 5,062 entries (5,025 files):
- CSV Files/Bothrops asper TFA 6sec/
- CSV Files/Bothrops asper TFA 6sec/.DS_Store
- CSV Files/Bothrops asper TFA 6sec/Bothrops asper species specific CSV files/
- CSV Files/Bothrops asper TFA 6sec/Bothrops asper species specific CSV files/a10.csv
- CSV Files/Bothrops asper TFA 6sec/Bothrops asper species specific CSV files/a11.csv
- CSV Files/Bothrops asper TFA 6sec/Bothrops asper species specific CSV files/a12.csv
- CSV Files/Bothrops asper TFA 6sec/Bothrops asper species specific CSV files/a13.csv
- CSV Files/Bothrops asper TFA 6sec/Bothrops asper species specific CSV files/a14.csv
- CSV Files/Bothrops asper TFA 6sec/Bothrops asper species specific CSV files/a15.csv
- CSV Files/Bothrops asper TFA 6sec/Bothrops asper species specific CSV files/a16.csv
- CSV Files/Bothrops asper TFA 6sec/Bothrops asper species specific CSV files/a17.csv
- CSV Files/Bothrops asper TFA 6sec/Bothrops asper species specific CSV files/a18.csv
- CSV Files/Bothrops asper TFA 6sec/Bothrops asper species specific CSV files/a19.csv
- CSV Files/Bothrops asper TFA 6sec/Bothrops asper species specific CSV files/a20.csv
- CSV Files/Bothrops asper TFA 6sec/Bothrops asper species specific CSV files/a3.csv
- CSV Files/Bothrops asper TFA 6sec/Bothrops asper species specific CSV files/a4.csv
- CSV Files/Bothrops asper TFA 6sec/Bothrops asper species specific CSV files/a5.csv
- CSV Files/Bothrops asper TFA 6sec/Bothrops asper species specific CSV files/a6.csv
- CSV Files/Bothrops asper TFA 6sec/Bothrops asper species specific CSV files/a7.csv
- CSV Files/Bothrops asper TFA 6sec/Bothrops asper species specific CSV files/a8.csv
- CSV Files/Bothrops asper TFA 6sec/Bothrops asper species specific CSV files/a9.csv
- CSV Files/Bothrops asper TFA 6sec/Bothrops asper species specific CSV files/b10.csv
- CSV Files/Bothrops asper TFA 6sec/Bothrops asper species specific CSV files/b11.csv
- CSV Files/Bothrops asper TFA 6sec/Bothrops asper species specific CSV files/b12.csv
- CSV Files/Bothrops asper TFA 6sec/Bothrops asper species specific CSV files/b13.csv
- CSV Files/Bothrops asper TFA 6sec/Bothrops asper species specific CSV files/b14.csv
- CSV Files/Bothrops asper TFA 6sec/Bothrops asper species specific CSV files/b15.csv
- CSV Files/Bothrops asper TFA 6sec/Bothrops asper species specific CSV files/b16.csv
- CSV Files/Bothrops asper TFA 6sec/Bothrops asper species specific CSV files/b17.csv
- CSV Files/Bothrops asper TFA 6sec/Bothrops asper species specific CSV files/b18.csv
- CSV Files/Bothrops asper TFA 6sec/Bothrops asper species specific CSV files/b19.csv
- CSV Files/Bothrops asper TFA 6sec/Bothrops asper species specific CSV files/b20.csv
- CSV Files/Bothrops asper TFA 6sec/Bothrops asper species specific CSV files/b3.csv
- CSV Files/Bothrops asper TFA 6sec/Bothrops asper species specific CSV files/b4.csv
- CSV Files/Bothrops asper TFA 6sec/Bothrops asper species specific CSV files/b5.csv
- CSV Files/Bothrops asper TFA 6sec/Bothrops asper species specific CSV files/b6.csv
- CSV Files/Bothrops asper TFA 6sec/Bothrops asper species specific CSV files/b7.csv
- CSV Files/Bothrops asper TFA 6sec/Bothrops asper species specific CSV files/b8.csv
- CSV Files/Bothrops asper TFA 6sec/Bothrops asper species specific CSV files/b9.csv
- CSV Files/Bothrops asper TFA 6sec/Bothrops asper species specific CSV files/c10.csv
- CSV Files/Bothrops asper TFA 6sec/Bothrops asper species specific CSV files/c11.csv
- CSV Files/Bothrops asper TFA 6sec/Bothrops asper species specific CSV files/c12.csv
- CSV Files/Bothrops asper TFA 6sec/Bothrops asper species specific CSV files/c13.csv
- CSV Files/Bothrops asper TFA 6sec/Bothrops asper species specific CSV files/c14.csv
- CSV Files/Bothrops asper TFA 6sec/Bothrops asper species specific CSV files/c15.csv
- CSV Files/Bothrops asper TFA 6sec/Bothrops asper species specific CSV files/c16.csv
- CSV Files/Bothrops asper TFA 6sec/Bothrops asper species specific CSV files/c17.csv
- CSV Files/Bothrops asper TFA 6sec/Bothrops asper species specific CSV files/c18.csv
- CSV Files/Bothrops asper TFA 6sec/Bothrops asper species specific CSV files/c19.csv
- CSV Files/Bothrops asper TFA 6sec/Bothrops asper species specific CSV files/c20.csv
- CSV Files/Bothrops asper TFA 6sec/Bothrops asper species specific CSV files/c3.csv
- CSV Files/Bothrops asper TFA 6sec/Bothrops asper species specific CSV files/c4.csv
- CSV Files/Bothrops asper TFA 6sec/Bothrops asper species specific CSV files/c5.csv
- CSV Files/Bothrops asper TFA 6sec/Bothrops asper species specific CSV files/c6.csv
- CSV Files/Bothrops asper TFA 6sec/Bothrops asper species specific CSV files/c7.csv
- CSV Files/Bothrops asper TFA 6sec/Bothrops asper species specific CSV files/c8.csv
- CSV Files/Bothrops asper TFA 6sec/Bothrops asper species specific CSV files/c9.csv
- CSV Files/Bothrops asper TFA 6sec/Bothrops asper species specific CSV files/d10.csv
- CSV Files/Bothrops asper TFA 6sec/Bothrops asper species specific CSV files/d11.csv
- CSV Files/Bothrops asper TFA 6sec/Bothrops asper species specific CSV files/d12.csv
- CSV Files/Bothrops asper TFA 6sec/Bothrops asper species specific CSV files/d13.csv
- CSV Files/Bothrops asper TFA 6sec/Bothrops asper species specific CSV files/d14.csv
- CSV Files/Bothrops asper TFA 6sec/Bothrops asper species specific CSV files/d15.csv
- CSV Files/Bothrops asper TFA 6sec/Bothrops asper species specific CSV files/d16.csv
- CSV Files/Bothrops asper TFA 6sec/Bothrops asper species specific CSV files/d17.csv
- CSV Files/Bothrops asper TFA 6sec/Bothrops asper species specific CSV files/d18.csv
- CSV Files/Bothrops asper TFA 6sec/Bothrops asper species specific CSV files/d19.csv
- CSV Files/Bothrops asper TFA 6sec/Bothrops asper species specific CSV files/d20.csv
- CSV Files/Bothrops asper TFA 6sec/Bothrops asper species specific CSV files/d3.csv
- CSV Files/Bothrops asper TFA 6sec/Bothrops asper species specific CSV files/d4.csv
- CSV Files/Bothrops asper TFA 6sec/Bothrops asper species specific CSV files/d5.csv
- CSV Files/Bothrops asper TFA 6sec/Bothrops asper species specific CSV files/d6.csv
- CSV Files/Bothrops asper TFA 6sec/Bothrops asper species specific CSV files/d7.csv
- CSV Files/Bothrops asper TFA 6sec/Bothrops asper species specific CSV files/d8.csv
- CSV Files/Bothrops asper TFA 6sec/Bothrops asper species specific CSV files/d9.csv
- CSV Files/Bothrops asper TFA 6sec/Bothrops asper species specific CSV files/e10.csv
- CSV Files/Bothrops asper TFA 6sec/Bothrops asper species specific CSV files/e11.csv
- CSV Files/Bothrops asper TFA 6sec/Bothrops asper species specific CSV files/e12.csv
- CSV Files/Bothrops asper TFA 6sec/Bothrops asper species specific CSV files/e13.csv
- CSV Files/Bothrops asper TFA 6sec/Bothrops asper species specific CSV files/e14.csv
- CSV Files/Bothrops asper TFA 6sec/Bothrops asper species specific CSV files/e15.csv
- CSV Files/Bothrops asper TFA 6sec/Bothrops asper species specific CSV files/e16.csv
- CSV Files/Bothrops asper TFA 6sec/Bothrops asper species specific CSV files/e17.csv
- CSV Files/Bothrops asper TFA 6sec/Bothrops asper species specific CSV files/e18.csv
- CSV Files/Bothrops asper TFA 6sec/Bothrops asper species specific CSV files/e19.csv
- CSV Files/Bothrops asper TFA 6sec/Bothrops asper species specific CSV files/e20.csv
- CSV Files/Bothrops asper TFA 6sec/Bothrops asper species specific CSV files/e3.csv
- CSV Files/Bothrops asper TFA 6sec/Bothrops asper species specific CSV files/e4.csv
- CSV Files/Bothrops asper TFA 6sec/Bothrops asper species specific CSV files/e5.csv
- CSV Files/Bothrops asper TFA 6sec/Bothrops asper species specific CSV files/e6.csv
- CSV Files/Bothrops asper TFA 6sec/Bothrops asper species specific CSV files/e7.csv
- CSV Files/Bothrops asper TFA 6sec/Bothrops asper species specific CSV files/e8.csv
- CSV Files/Bothrops asper TFA 6sec/Bothrops asper species specific CSV files/e9.csv
- CSV Files/Bothrops asper TFA 6sec/Bothrops asper species specific CSV files/f10.csv
- CSV Files/Bothrops asper TFA 6sec/Bothrops asper species specific CSV files/f11.csv
- CSV Files/Bothrops asper TFA 6sec/Bothrops asper species specific CSV files/f12.csv
- CSV Files/Bothrops asper TFA 6sec/Bothrops asper species specific CSV files/f13.csv
- CSV Files/Bothrops asper TFA 6sec/Bothrops asper species specific CSV files/f14.csv
- CSV Files/Bothrops asper TFA 6sec/Bothrops asper species specific CSV files/f15.csv
- CSV Files/Bothrops asper TFA 6sec/Bothrops asper species specific CSV files/f16.csv
- CSV Files/Bothrops asper TFA 6sec/Bothrops asper species specific CSV files/f17.csv
- CSV Files/Bothrops asper TFA 6sec/Bothrops asper species specific CSV files/f18.csv
- CSV Files/Bothrops asper TFA 6sec/Bothrops asper species specific CSV files/f19.csv
- CSV Files/Bothrops asper TFA 6sec/Bothrops asper species specific CSV files/f20.csv
- CSV Files/Bothrops asper TFA 6sec/Bothrops asper species specific CSV files/f3.csv
- CSV Files/Bothrops asper TFA 6sec/Bothrops asper species specific CSV files/f4.csv
- CSV Files/Bothrops asper TFA 6sec/Bothrops asper species specific CSV files/f5.csv
- CSV Files/Bothrops asper TFA 6sec/Bothrops asper species specific CSV files/f6.csv
- CSV Files/Bothrops asper TFA 6sec/Bothrops asper species specific CSV files/f7.csv
- CSV Files/Bothrops asper TFA 6sec/Bothrops asper species specific CSV files/f8.csv
- CSV Files/Bothrops asper TFA 6sec/Bothrops asper species specific CSV files/f9.csv
- CSV Files/Bothrops asper TFA 6sec/Bothrops asper species specific CSV files/g10.csv
- CSV Files/Bothrops asper TFA 6sec/Bothrops asper species specific CSV files/g11.csv
- CSV Files/Bothrops asper TFA 6sec/Bothrops asper species specific CSV files/g12.csv
- CSV Files/Bothrops asper TFA 6sec/Bothrops asper species specific CSV files/g13.csv
- CSV Files/Bothrops asper TFA 6sec/Bothrops asper species specific CSV files/g14.csv
- CSV Files/Bothrops asper TFA 6sec/Bothrops asper species specific CSV files/g15.csv
- CSV Files/Bothrops asper TFA 6sec/Bothrops asper species specific CSV files/g16.csv
- CSV Files/Bothrops asper TFA 6sec/Bothrops asper species specific CSV files/g17.csv
- CSV Files/Bothrops asper TFA 6sec/Bothrops asper species specific CSV files/g18.csv
- CSV Files/Bothrops asper TFA 6sec/Bothrops asper species specific CSV files/g19.csv
- CSV Files/Bothrops asper TFA 6sec/Bothrops asper species specific CSV files/g20.csv
- CSV Files/Bothrops asper TFA 6sec/Bothrops asper species specific CSV files/g3.csv
- CSV Files/Bothrops asper TFA 6sec/Bothrops asper species specific CSV files/g4.csv
- CSV Files/Bothrops asper TFA 6sec/Bothrops asper species specific CSV files/g5.csv
- CSV Files/Bothrops asper TFA 6sec/Bothrops asper species specific CSV files/g6.csv
- CSV Files/Bothrops asper TFA 6sec/Bothrops asper species specific CSV files/g7.csv
- CSV Files/Bothrops asper TFA 6sec/Bothrops asper species specific CSV files/g8.csv
- CSV Files/Bothrops asper TFA 6sec/Bothrops asper species specific CSV files/g9.csv
- CSV Files/Bothrops asper TFA 6sec/Bothrops asper species specific CSV files/h10.csv
- CSV Files/Bothrops asper TFA 6sec/Bothrops asper species specific CSV files/h11.csv
- CSV Files/Bothrops asper TFA 6sec/Bothrops asper species specific CSV files/h12.csv
- CSV Files/Bothrops asper TFA 6sec/Bothrops asper species specific CSV files/h13.csv
- CSV Files/Bothrops asper TFA 6sec/Bothrops asper species specific CSV files/h14.csv
- CSV Files/Bothrops asper TFA 6sec/Bothrops asper species specific CSV files/h15.csv
- CSV Files/Bothrops asper TFA 6sec/Bothrops asper species specific CSV files/h16.csv
- CSV Files/Bothrops asper TFA 6sec/Bothrops asper species specific CSV files/h17.csv
- CSV Files/Bothrops asper TFA 6sec/Bothrops asper species specific CSV files/h18.csv
- CSV Files/Bothrops asper TFA 6sec/Bothrops asper species specific CSV files/h19.csv
- CSV Files/Bothrops asper TFA 6sec/Bothrops asper species specific CSV files/h20.csv
- CSV Files/Bothrops asper TFA 6sec/Bothrops asper species specific CSV files/h3.csv
- CSV Files/Bothrops asper TFA 6sec/Bothrops asper species specific CSV files/h4.csv
- CSV Files/Bothrops asper TFA 6sec/Bothrops asper species specific CSV files/h5.csv
- CSV Files/Bothrops asper TFA 6sec/Bothrops asper species specific CSV files/h6.csv
- CSV Files/Bothrops asper TFA 6sec/Bothrops asper species specific CSV files/h7.csv
- CSV Files/Bothrops asper TFA 6sec/Bothrops asper species specific CSV files/h8.csv
- CSV Files/Bothrops asper TFA 6sec/Bothrops asper species specific CSV files/h9.csv
- CSV Files/Bothrops asper TFA 6sec/Bothrops asper species specific CSV files/i10.csv
- CSV Files/Bothrops asper TFA 6sec/Bothrops asper species specific CSV files/i11.csv
- CSV Files/Bothrops asper TFA 6sec/Bothrops asper species specific CSV files/i12.csv
- CSV Files/Bothrops asper TFA 6sec/Bothrops asper species specific CSV files/i13.csv
- CSV Files/Bothrops asper TFA 6sec/Bothrops asper species specific CSV files/i14.csv
- CSV Files/Bothrops asper TFA 6sec/Bothrops asper species specific CSV files/i15.csv
- CSV Files/Bothrops asper TFA 6sec/Bothrops asper species specific CSV files/i16.csv
- CSV Files/Bothrops asper TFA 6sec/Bothrops asper species specific CSV files/i17.csv
- CSV Files/Bothrops asper TFA 6sec/Bothrops asper species specific CSV files/i18.csv
- CSV Files/Bothrops asper TFA 6sec/Bothrops asper species specific CSV files/i19.csv
- CSV Files/Bothrops asper TFA 6sec/Bothrops asper species specific CSV files/i20.csv
- CSV Files/Bothrops asper TFA 6sec/Bothrops asper species specific CSV files/i3.csv
- CSV Files/Bothrops asper TFA 6sec/Bothrops asper species specific CSV files/i4.csv
- CSV Files/Bothrops asper TFA 6sec/Bothrops asper species specific CSV files/i5.csv
- CSV Files/Bothrops asper TFA 6sec/Bothrops asper species specific CSV files/i6.csv
- CSV Files/Bothrops asper TFA 6sec/Bothrops asper species specific CSV files/i7.csv
- CSV Files/Bothrops asper TFA 6sec/Bothrops asper species specific CSV files/i8.csv
- CSV Files/Bothrops asper TFA 6sec/Bothrops asper species specific CSV files/i9.csv
- CSV Files/Bothrops asper TFA 6sec/Bothrops asper species specific CSV files/j10.csv
- CSV Files/Bothrops asper TFA 6sec/Bothrops asper species specific CSV files/j11.csv
- CSV Files/Bothrops asper TFA 6sec/Bothrops asper species specific CSV files/j12.csv
- CSV Files/Bothrops asper TFA 6sec/Bothrops asper species specific CSV files/j13.csv
- CSV Files/Bothrops asper TFA 6sec/Bothrops asper species specific CSV files/j14.csv
- CSV Files/Bothrops asper TFA 6sec/Bothrops asper species specific CSV files/j15.csv
- CSV Files/Bothrops asper TFA 6sec/Bothrops asper species specific CSV files/j16.csv
- CSV Files/Bothrops asper TFA 6sec/Bothrops asper species specific CSV files/j17.csv
- CSV Files/Bothrops asper TFA 6sec/Bothrops asper species specific CSV files/j18.csv
- CSV Files/Bothrops asper TFA 6sec/Bothrops asper species specific CSV files/j19.csv
- CSV Files/Bothrops asper TFA 6sec/Bothrops asper species specific CSV files/j20.csv
- CSV Files/Bothrops asper TFA 6sec/Bothrops asper species specific CSV files/j3.csv
- CSV Files/Bothrops asper TFA 6sec/Bothrops asper species specific CSV files/j4.csv
- CSV Files/Bothrops asper TFA 6sec/Bothrops asper species specific CSV files/j5.csv
- CSV Files/Bothrops asper TFA 6sec/Bothrops asper species specific CSV files/j6.csv
- CSV Files/Bothrops asper TFA 6sec/Bothrops asper species specific CSV files/j7.csv
- CSV Files/Bothrops asper TFA 6sec/Bothrops asper species specific CSV files/j8.csv
- CSV Files/Bothrops asper TFA 6sec/Bothrops asper species specific CSV files/j9.csv
- CSV Files/Bothrops asper TFA 6sec/Bothrops asper species specific CSV files/k10.csv
- CSV Files/Bothrops asper TFA 6sec/Bothrops asper species specific CSV files/k11.csv
- CSV Files/Bothrops asper TFA 6sec/Bothrops asper species specific CSV files/k12.csv
- CSV Files/Bothrops asper TFA 6sec/Bothrops asper species specific CSV files/k13.csv
- CSV Files/Bothrops asper TFA 6sec/Bothrops asper species specific CSV files/k14.csv
- CSV Files/Bothrops asper TFA 6sec/Bothrops asper species specific CSV files/k15.csv
- CSV Files/Bothrops asper TFA 6sec/Bothrops asper species specific CSV files/k16.csv
- CSV Files/Bothrops asper TFA 6sec/Bothrops asper species specific CSV files/k17.csv
- CSV Files/Bothrops asper TFA 6sec/Bothrops asper species specific CSV files/k18.csv
- CSV Files/Bothrops asper TFA 6sec/Bothrops asper species specific CSV files/k19.csv
- CSV Files/Bothrops asper TFA 6sec/Bothrops asper species specific CSV files/k20.csv
- CSV Files/Bothrops asper TFA 6sec/Bothrops asper species specific CSV files/k3.csv
- CSV Files/Bothrops asper TFA 6sec/Bothrops asper species specific CSV files/k4.csv
- CSV Files/Bothrops asper TFA 6sec/Bothrops asper species specific CSV files/k5.csv
- CSV Files/Bothrops asper TFA 6sec/Bothrops asper species specific CSV files/k6.csv
- CSV Files/Bothrops asper TFA 6sec/Bothrops asper species specific CSV files/k7.csv
- CSV Files/Bothrops asper TFA 6sec/Bothrops asper species specific CSV files/k8.csv
- CSV Files/Bothrops asper TFA 6sec/Bothrops asper species specific CSV files/k9.csv
- CSV Files/Bothrops asper TFA 6sec/Bothrops asper species specific CSV files/l10.csv
- CSV Files/Bothrops asper TFA 6sec/Bothrops asper species specific CSV files/l11.csv
- CSV Files/Bothrops asper TFA 6sec/Bothrops asper species specific CSV files/l12.csv
- CSV Files/Bothrops asper TFA 6sec/Bothrops asper species specific CSV files/l13.csv
- CSV Files/Bothrops asper TFA 6sec/Bothrops asper species specific CSV files/l14.csv
- CSV Files/Bothrops asper TFA 6sec/Bothrops asper species specific CSV files/l15.csv
- CSV Files/Bothrops asper TFA 6sec/Bothrops asper species specific CSV files/l16.csv
- CSV Files/Bothrops asper TFA 6sec/Bothrops asper species specific CSV files/l17.csv
- CSV Files/Bothrops asper TFA 6sec/Bothrops asper species specific CSV files/l18.csv
- CSV Files/Bothrops asper TFA 6sec/Bothrops asper species specific CSV files/l19.csv
- CSV Files/Bothrops asper TFA 6sec/Bothrops asper species specific CSV files/l20.csv
- CSV Files/Bothrops asper TFA 6sec/Bothrops asper species specific CSV files/l3.csv
- CSV Files/Bothrops asper TFA 6sec/Bothrops asper species specific CSV files/l4.csv
- CSV Files/Bothrops asper TFA 6sec/Bothrops asper species specific CSV files/l5.csv
- CSV Files/Bothrops asper TFA 6sec/Bothrops asper species specific CSV files/l6.csv
- CSV Files/Bothrops asper TFA 6sec/Bothrops asper species specific CSV files/l7.csv
- CSV Files/Bothrops asper TFA 6sec/Bothrops asper species specific CSV files/l8.csv
- CSV Files/Bothrops asper TFA 6sec/Bothrops asper species specific CSV files/l9.csv
- CSV Files/Bothrops asper TFA 6sec/Bothrops asper species specific CSV files/m10.csv
- CSV Files/Bothrops asper TFA 6sec/Bothrops asper species specific CSV files/m11.csv
- CSV Files/Bothrops asper TFA 6sec/Bothrops asper species specific CSV files/m12.csv
- CSV Files/Bothrops asper TFA 6sec/Bothrops asper species specific CSV files/m13.csv
- CSV Files/Bothrops asper TFA 6sec/Bothrops asper species specific CSV files/m14.csv
- CSV Files/Bothrops asper TFA 6sec/Bothrops asper species specific CSV files/m15.csv
- CSV Files/Bothrops asper TFA 6sec/Bothrops asper species specific CSV files/m16.csv
- CSV Files/Bothrops asper TFA 6sec/Bothrops asper species specific CSV files/m17.csv
- CSV Files/Bothrops asper TFA 6sec/Bothrops asper species specific CSV files/m18.csv
- CSV Files/Bothrops asper TFA 6sec/Bothrops asper species specific CSV files/m19.csv
- CSV Files/Bothrops asper TFA 6sec/Bothrops asper species specific CSV files/m20.csv
- CSV Files/Bothrops asper TFA 6sec/Bothrops asper species specific CSV files/m3.csv
- CSV Files/Bothrops asper TFA 6sec/Bothrops asper species specific CSV files/m4.csv
- CSV Files/Bothrops asper TFA 6sec/Bothrops asper species specific CSV files/m5.csv
- CSV Files/Bothrops asper TFA 6sec/Bothrops asper species specific CSV files/m6.csv
- CSV Files/Bothrops asper TFA 6sec/Bothrops asper species specific CSV files/m7.csv
- CSV Files/Bothrops asper TFA 6sec/Bothrops asper species specific CSV files/m8.csv
- CSV Files/Bothrops asper TFA 6sec/Bothrops asper species specific CSV files/m9.csv
- CSV Files/Bothrops asper TFA 6sec/Bothrops asper species specific CSV files/n10.csv
- CSV Files/Bothrops asper TFA 6sec/Bothrops asper species specific CSV files/n11.csv
- CSV Files/Bothrops asper TFA 6sec/Bothrops asper species specific CSV files/n12.csv
- CSV Files/Bothrops asper TFA 6sec/Bothrops asper species specific CSV files/n13.csv
- CSV Files/Bothrops asper TFA 6sec/Bothrops asper species specific CSV files/n14.csv
- CSV Files/Bothrops asper TFA 6sec/Bothrops asper species specific CSV files/n15.csv
- CSV Files/Bothrops asper TFA 6sec/Bothrops asper species specific CSV files/n16.csv
- CSV Files/Bothrops asper TFA 6sec/Bothrops asper species specific CSV files/n17.csv
- CSV Files/Bothrops asper TFA 6sec/Bothrops asper species specific CSV files/n18.csv
- CSV Files/Bothrops asper TFA 6sec/Bothrops asper species specific CSV files/n19.csv
- CSV Files/Bothrops asper TFA 6sec/Bothrops asper species specific CSV files/n20.csv
- CSV Files/Bothrops asper TFA 6sec/Bothrops asper species specific CSV files/n3.csv
- CSV Files/Bothrops asper TFA 6sec/Bothrops asper species specific CSV files/n4.csv
- CSV Files/Bothrops asper TFA 6sec/Bothrops asper species specific CSV files/n5.csv
- CSV Files/Bothrops asper TFA 6sec/Bothrops asper species specific CSV files/n6.csv
- CSV Files/Bothrops asper TFA 6sec/Bothrops asper species specific CSV files/n7.csv
- CSV Files/Bothrops asper TFA 6sec/Bothrops asper species specific CSV files/n8.csv
- CSV Files/Bothrops asper TFA 6sec/Bothrops asper species specific CSV files/n9.csv
- CSV Files/Bothrops asper TFA 6sec/Bothrops asper species specific CSV files/o10.csv
- CSV Files/Bothrops asper TFA 6sec/Bothrops asper species specific CSV files/o11.csv
- CSV Files/Bothrops asper TFA 6sec/Bothrops asper species specific CSV files/o12.csv
- CSV Files/Bothrops asper TFA 6sec/Bothrops asper species specific CSV files/o13.csv
- CSV Files/Bothrops asper TFA 6sec/Bothrops asper species specific CSV files/o14.csv
- CSV Files/Bothrops asper TFA 6sec/Bothrops asper species specific CSV files/o15.csv
- CSV Files/Bothrops asper TFA 6sec/Bothrops asper species specific CSV files/o16.csv
- CSV Files/Bothrops asper TFA 6sec/Bothrops asper species specific CSV files/o17.csv
- CSV Files/Bothrops asper TFA 6sec/Bothrops asper species specific CSV files/o18.csv
- CSV Files/Bothrops asper TFA 6sec/Bothrops asper species specific CSV files/o19.csv
- CSV Files/Bothrops asper TFA 6sec/Bothrops asper species specific CSV files/o20.csv
- CSV Files/Bothrops asper TFA 6sec/Bothrops asper species specific CSV files/o3.csv
- CSV Files/Bothrops asper TFA 6sec/Bothrops asper species specific CSV files/o4.csv
- CSV Files/Bothrops asper TFA 6sec/Bothrops asper species specific CSV files/o5.csv
- CSV Files/Bothrops asper TFA 6sec/Bothrops asper species specific CSV files/o6.csv
- CSV Files/Bothrops asper TFA 6sec/Bothrops asper species specific CSV files/o7.csv
- CSV Files/Bothrops asper TFA 6sec/Bothrops asper species specific CSV files/o8.csv
- CSV Files/Bothrops asper TFA 6sec/Bothrops asper species specific CSV files/o9.csv
- CSV Files/Bothrops asper TFA 6sec/Bothrops asper species specific CSV files/p10.csv
- CSV Files/Bothrops asper TFA 6sec/Bothrops asper species specific CSV files/p11.csv
- CSV Files/Bothrops asper TFA 6sec/Bothrops asper species specific CSV files/p12.csv
- CSV Files/Bothrops asper TFA 6sec/Bothrops asper species specific CSV files/p13.csv
- CSV Files/Bothrops asper TFA 6sec/Bothrops asper species specific CSV files/p14.csv
- CSV Files/Bothrops asper TFA 6sec/Bothrops asper species specific CSV files/p15.csv
- CSV Files/Bothrops asper TFA 6sec/Bothrops asper species specific CSV files/p16.csv
- CSV Files/Bothrops asper TFA 6sec/Bothrops asper species specific CSV files/p17.csv
- CSV Files/Bothrops asper TFA 6sec/Bothrops asper species specific CSV files/p18.csv
- CSV Files/Bothrops asper TFA 6sec/Bothrops asper species specific CSV files/p19.csv
- CSV Files/Bothrops asper TFA 6sec/Bothrops asper species specific CSV files/p20.csv
- CSV Files/Bothrops asper TFA 6sec/Bothrops asper species specific CSV files/p3.csv
- CSV Files/Bothrops asper TFA 6sec/Bothrops asper species specific CSV files/p4.csv
- CSV Files/Bothrops asper TFA 6sec/Bothrops asper species specific CSV files/p5.csv
- CSV Files/Bothrops asper TFA 6sec/Bothrops asper species specific CSV files/p6.csv
- CSV Files/Bothrops asper TFA 6sec/Bothrops asper species specific CSV files/p7.csv
- CSV Files/Bothrops asper TFA 6sec/Bothrops asper species specific CSV files/p8.csv
- CSV Files/Bothrops asper TFA 6sec/Bothrops asper species specific CSV files/p9.csv
- CSV Files/Bothrops asper TFA 6sec/Bothrops asper Uniprot CSV files/
- CSV Files/Bothrops asper TFA 6sec/Bothrops asper Uniprot CSV files/a10.csv
- CSV Files/Bothrops asper TFA 6sec/Bothrops asper Uniprot CSV files/a11.csv
- CSV Files/Bothrops asper TFA 6sec/Bothrops asper Uniprot CSV files/a12.csv
- CSV Files/Bothrops asper TFA 6sec/Bothrops asper Uniprot CSV files/a13.csv
- CSV Files/Bothrops asper TFA 6sec/Bothrops asper Uniprot CSV files/a14.csv
- CSV Files/Bothrops asper TFA 6sec/Bothrops asper Uniprot CSV files/a15.csv
- CSV Files/Bothrops asper TFA 6sec/Bothrops asper Uniprot CSV files/a16.csv
- CSV Files/Bothrops asper TFA 6sec/Bothrops asper Uniprot CSV files/a17.csv
[truncated: 4,762 more entries]
