# Supplementary material for: High-Throughput Venomics
Source: J Proteome Res. 2023 Apr 3;22(6):1734–46. doi: 10.1021/acs.jproteome.2c00780 (PMC10243144; doi:10.1021/acs.jproteome.2c00780)
Supplement: Supplementary file 6 — pr2c00780_si_006.zip [file pr2c00780_si_006.zip › CSV Files/Bothrops asper TFA 6sec/Bothrops asper species specific CSV files/a14.csv]

Header	--------------------------------------------------------
Search title	201211_BothaspTFA000196.d
Timestamp	2021-01-12T15:34:19Z
User	Demo User
Email	j.slagboom@vu.nl
Report URI	https://mascot.labs.vu.nl/cgi/master_results.pl?file=../data/20210112/F007455.dat
Peak list data path	F:\New MGF files 2021\210111_Bothrops asper TFA\201211_BothaspTFA000196_5.2.216.mgf
Peak list format	Mascot generic
Search type	MIS
Mascot version	2.3.02
Database	Bothrops_asper
Fasta file	Bothrops_asper.fas
Total sequences	17
Total residues	2799
Sequences after taxonomy filter	17
Number of queries	498
Fixed modifications	--------------------------------------------------------
Identifier	Name	Delta	Neutral loss
1	Carbamidomethyl (C)	57.021464
Variable modifications	--------------------------------------------------------
Identifier	Name	Delta	Neutral loss(es)
1	Amidated (Protein C-term)	-0.984016
2	Oxidation (M)	15.994915	0	63.998285
Search Parameters	--------------------------------------------------------
Taxonomy filter	All entries
Enzyme	semiTrypsin
Maximum Missed Cleavages	1
Fixed modifications	Carbamidomethyl (C)
Variable modifications	Amidated (Protein C-term),Oxidation (M)
Peptide Mass Tolerance	0.2
Peptide Mass Tolerance Units	Da
Fragment Mass Tolerance	0.05
Fragment Mass Tolerance Units	Da
Mass values	Monoisotopic
Instrument type	ESI-QUAD-TOF
Format parameters	--------------------------------------------------------
Significance threshold	0.05
Max. number of hits	0
Use MudPIT protein scoring	1
Ions score cut-off	0
Include same-set proteins
Include sub-set proteins	0
Include unassigned	0
Require bold red	0
Use homology threshold	0
Group protein families	0
Protein hits	--------------------------------------------------------
prot_hit_num	prot_acc	prot_desc	prot_score	prot_mass	prot_matches	prot_matches_sig	prot_sequences	prot_sequences_sig	prot_cover	prot_len	prot_seq	pep_query	pep_rank	pep_isbold	pep_isunique	pep_exp_mz	pep_exp_mr	pep_exp_z	pep_calc_mr	pep_delta	pep_miss	pep_score	pep_expect	pep_res_before	pep_seq	pep_res_after	pep_var_mod	pep_var_mod_pos	pep_scan_title
1	Bothrops_asper_ABY55159_PLA2		27	16476	23	2	5	2	24.8	137	MRTLWIVTVLLVGVEGSLVELGKMILQETGKNPLTSYGVYGCNCGVGGRHKPKDGTDRCCYVHKCCYKKMTDCDPKKDRYSYSWKDKTIVCDENNPCLKELCECDKAVAICLRENLDTYNKKYKIYPKFFCKKAEPC	245	1	1	1	373.2240	744.4334	2	744.4381	-0.0048	0	9.95	0.1	G	SLVELGK	M			Cmpd 148, +MS2(373.2240), 20.0-25.0eV, 4.3min #198
1	Bothrops_asper_ABY55159_PLA2		27	16476	23	2	5	2	24.8	137	MRTLWIVTVLLVGVEGSLVELGKMILQETGKNPLTSYGVYGCNCGVGGRHKPKDGTDRCCYVHKCCYKKMTDCDPKKDRYSYSWKDKTIVCDENNPCLKELCECDKAVAICLRENLDTYNKKYKIYPKFFCKKAEPC	247	1	1	1	373.2243	744.4341	2	744.4381	-0.0040	0	9.89	0.1	G	SLVELGK	M			Cmpd 92, +MS2(373.2243), 20.0-25.0eV, 2.6min #123
1	Bothrops_asper_ABY55159_PLA2		27	16476	23	2	5	2	24.8	137	MRTLWIVTVLLVGVEGSLVELGKMILQETGKNPLTSYGVYGCNCGVGGRHKPKDGTDRCCYVHKCCYKKMTDCDPKKDRYSYSWKDKTIVCDENNPCLKELCECDKAVAICLRENLDTYNKKYKIYPKFFCKKAEPC	248	1	1	1	373.2244	744.4343	2	744.4381	-0.0039	0	0.36	0.92	G	SLVELGK	M			Cmpd 185, +MS2(373.2244), 20.0-25.0eV, 5.3min #247
1	Bothrops_asper_ABY55159_PLA2		27	16476	23	2	5	2	24.8	137	MRTLWIVTVLLVGVEGSLVELGKMILQETGKNPLTSYGVYGCNCGVGGRHKPKDGTDRCCYVHKCCYKKMTDCDPKKDRYSYSWKDKTIVCDENNPCLKELCECDKAVAICLRENLDTYNKKYKIYPKFFCKKAEPC	250	1	1	1	373.2246	744.4347	2	744.4381	-0.0035	0	12.43	0.057	G	SLVELGK	M			Cmpd 179, +MS2(373.2246), 20.0-25.0eV, 5.1min #239
1	Bothrops_asper_ABY55159_PLA2		27	16476	23	2	5	2	24.8	137	MRTLWIVTVLLVGVEGSLVELGKMILQETGKNPLTSYGVYGCNCGVGGRHKPKDGTDRCCYVHKCCYKKMTDCDPKKDRYSYSWKDKTIVCDENNPCLKELCECDKAVAICLRENLDTYNKKYKIYPKFFCKKAEPC	253	1	1	1	373.2251	744.4357	2	744.4381	-0.0024	0	1.69	0.68	G	SLVELGK	M			Cmpd 74, +MS2(373.2252), 20.0-25.0eV, 2.1min #99
1	Bothrops_asper_ABY55159_PLA2		27	16476	23	2	5	2	24.8	137	MRTLWIVTVLLVGVEGSLVELGKMILQETGKNPLTSYGVYGCNCGVGGRHKPKDGTDRCCYVHKCCYKKMTDCDPKKDRYSYSWKDKTIVCDENNPCLKELCECDKAVAICLRENLDTYNKKYKIYPKFFCKKAEPC	300	1	1	1	401.7304	801.4463	2	801.4531	-0.0068	0	9.00	0.13	K	AVAICLR	E			Cmpd 86, +MS2(401.7304), 20.0-25.0eV, 2.5min #115
1	Bothrops_asper_ABY55159_PLA2		27	16476	23	2	5	2	24.8	137	MRTLWIVTVLLVGVEGSLVELGKMILQETGKNPLTSYGVYGCNCGVGGRHKPKDGTDRCCYVHKCCYKKMTDCDPKKDRYSYSWKDKTIVCDENNPCLKELCECDKAVAICLRENLDTYNKKYKIYPKFFCKKAEPC	301	1	1	1	401.7307	801.4468	2	801.4531	-0.0063	0	4.11	0.39	K	AVAICLR	E			Cmpd 134, +MS2(401.7307), 20.0-25.0eV, 3.8min #179
1	Bothrops_asper_ABY55159_PLA2		27	16476	23	2	5	2	24.8	137	MRTLWIVTVLLVGVEGSLVELGKMILQETGKNPLTSYGVYGCNCGVGGRHKPKDGTDRCCYVHKCCYKKMTDCDPKKDRYSYSWKDKTIVCDENNPCLKELCECDKAVAICLRENLDTYNKKYKIYPKFFCKKAEPC	302	1	1	1	401.7308	801.4470	2	801.4531	-0.0060	0	3.27	0.47	K	AVAICLR	E			Cmpd 197, +MS2(401.7308), 20.0-25.0eV, 5.7min #263
1	Bothrops_asper_ABY55159_PLA2		27	16476	23	2	5	2	24.8	137	MRTLWIVTVLLVGVEGSLVELGKMILQETGKNPLTSYGVYGCNCGVGGRHKPKDGTDRCCYVHKCCYKKMTDCDPKKDRYSYSWKDKTIVCDENNPCLKELCECDKAVAICLRENLDTYNKKYKIYPKFFCKKAEPC	303	1	1	1	401.7312	801.4478	2	801.4531	-0.0053	0	12.21	0.06	K	AVAICLR	E			Cmpd 101, +MS2(401.7312), 20.0-25.0eV, 2.9min #135
1	Bothrops_asper_ABY55159_PLA2		27	16476	23	2	5	2	24.8	137	MRTLWIVTVLLVGVEGSLVELGKMILQETGKNPLTSYGVYGCNCGVGGRHKPKDGTDRCCYVHKCCYKKMTDCDPKKDRYSYSWKDKTIVCDENNPCLKELCECDKAVAICLRENLDTYNKKYKIYPKFFCKKAEPC	304	1	1	1	401.7313	801.4481	2	801.4531	-0.0050	0	11.86	0.065	K	AVAICLR	E			Cmpd 175, +MS2(401.7313), 20.0-25.0eV, 5.0min #234
1	Bothrops_asper_ABY55159_PLA2		27	16476	23	2	5	2	24.8	137	MRTLWIVTVLLVGVEGSLVELGKMILQETGKNPLTSYGVYGCNCGVGGRHKPKDGTDRCCYVHKCCYKKMTDCDPKKDRYSYSWKDKTIVCDENNPCLKELCECDKAVAICLRENLDTYNKKYKIYPKFFCKKAEPC	305	1	1	1	401.7321	801.4496	2	801.4531	-0.0035	0	10.84	0.082	K	AVAICLR	E			Cmpd 156, +MS2(401.7321), 20.0-25.0eV, 4.5min #208
1	Bothrops_asper_ABY55159_PLA2		27	16476	23	2	5	2	24.8	137	MRTLWIVTVLLVGVEGSLVELGKMILQETGKNPLTSYGVYGCNCGVGGRHKPKDGTDRCCYVHKCCYKKMTDCDPKKDRYSYSWKDKTIVCDENNPCLKELCECDKAVAICLRENLDTYNKKYKIYPKFFCKKAEPC	306	1	1	1	401.7321	801.4496	2	801.4531	-0.0034	0	10.54	0.088	K	AVAICLR	E			Cmpd 171, +MS2(401.7321), 20.0-25.0eV, 4.9min #228
1	Bothrops_asper_ABY55159_PLA2		27	16476	23	2	5	2	24.8	137	MRTLWIVTVLLVGVEGSLVELGKMILQETGKNPLTSYGVYGCNCGVGGRHKPKDGTDRCCYVHKCCYKKMTDCDPKKDRYSYSWKDKTIVCDENNPCLKELCECDKAVAICLRENLDTYNKKYKIYPKFFCKKAEPC	308	1	1	1	401.7323	801.4500	2	801.4531	-0.0031	0	8.15	0.15	K	AVAICLR	E			Cmpd 58, +MS2(401.7323), 20.0-25.0eV, 1.7min #78
1	Bothrops_asper_ABY55159_PLA2		27	16476	23	2	5	2	24.8	137	MRTLWIVTVLLVGVEGSLVELGKMILQETGKNPLTSYGVYGCNCGVGGRHKPKDGTDRCCYVHKCCYKKMTDCDPKKDRYSYSWKDKTIVCDENNPCLKELCECDKAVAICLRENLDTYNKKYKIYPKFFCKKAEPC	309	1	1	1	401.7323	801.4501	2	801.4531	-0.0029	0	1.15	0.77	K	AVAICLR	E			Cmpd 110, +MS2(401.7324), 20.0-25.0eV, 3.2min #147
1	Bothrops_asper_ABY55159_PLA2		27	16476	23	2	5	2	24.8	137	MRTLWIVTVLLVGVEGSLVELGKMILQETGKNPLTSYGVYGCNCGVGGRHKPKDGTDRCCYVHKCCYKKMTDCDPKKDRYSYSWKDKTIVCDENNPCLKELCECDKAVAICLRENLDTYNKKYKIYPKFFCKKAEPC	311	1	1	1	401.7334	801.4523	2	801.4531	-0.0008	0	9.63	0.11	K	AVAICLR	E			Cmpd 104, +MS2(401.7334), 20.0-25.0eV, 3.0min #139
1	Bothrops_asper_ABY55159_PLA2		27	16476	23	2	5	2	24.8	137	MRTLWIVTVLLVGVEGSLVELGKMILQETGKNPLTSYGVYGCNCGVGGRHKPKDGTDRCCYVHKCCYKKMTDCDPKKDRYSYSWKDKTIVCDENNPCLKELCECDKAVAICLRENLDTYNKKYKIYPKFFCKKAEPC	319	1	1	1	417.1917	832.3689	2	832.3755	-0.0066	0	2.27	0.59	R	YSYSWK	D			Cmpd 180, +MS2(417.1917), 20.0-25.0eV, 5.2min #240
1	Bothrops_asper_ABY55159_PLA2		27	16476	23	2	5	2	24.8	137	MRTLWIVTVLLVGVEGSLVELGKMILQETGKNPLTSYGVYGCNCGVGGRHKPKDGTDRCCYVHKCCYKKMTDCDPKKDRYSYSWKDKTIVCDENNPCLKELCECDKAVAICLRENLDTYNKKYKIYPKFFCKKAEPC	321	1	1	1	417.1923	832.3701	2	832.3755	-0.0054	0	4.05	0.39	R	YSYSWK	D			Cmpd 147, +MS2(417.1923), 20.0-25.0eV, 4.2min #196
1	Bothrops_asper_ABY55159_PLA2		27	16476	23	2	5	2	24.8	137	MRTLWIVTVLLVGVEGSLVELGKMILQETGKNPLTSYGVYGCNCGVGGRHKPKDGTDRCCYVHKCCYKKMTDCDPKKDRYSYSWKDKTIVCDENNPCLKELCECDKAVAICLRENLDTYNKKYKIYPKFFCKKAEPC	322	1	1	1	417.1923	832.3701	2	832.3755	-0.0054	0	2.66	0.54	R	YSYSWK	D			Cmpd 137, +MS2(417.1924), 20.0-25.0eV, 3.9min #183
1	Bothrops_asper_ABY55159_PLA2		27	16476	23	2	5	2	24.8	137	MRTLWIVTVLLVGVEGSLVELGKMILQETGKNPLTSYGVYGCNCGVGGRHKPKDGTDRCCYVHKCCYKKMTDCDPKKDRYSYSWKDKTIVCDENNPCLKELCECDKAVAICLRENLDTYNKKYKIYPKFFCKKAEPC	323	1	1	1	417.1930	832.3714	2	832.3755	-0.0041	0	2.54	0.56	R	YSYSWK	D			Cmpd 39, +MS2(417.1930), 20.0-25.0eV, 1.1min #52
1	Bothrops_asper_ABY55159_PLA2		27	16476	23	2	5	2	24.8	137	MRTLWIVTVLLVGVEGSLVELGKMILQETGKNPLTSYGVYGCNCGVGGRHKPKDGTDRCCYVHKCCYKKMTDCDPKKDRYSYSWKDKTIVCDENNPCLKELCECDKAVAICLRENLDTYNKKYKIYPKFFCKKAEPC	324	1	1	1	417.1930	832.3714	2	832.3755	-0.0041	0	4.25	0.38	R	YSYSWK	D			Cmpd 193, +MS2(417.1930), 20.0-25.0eV, 5.5min #258
1	Bothrops_asper_ABY55159_PLA2		27	16476	23	2	5	2	24.8	137	MRTLWIVTVLLVGVEGSLVELGKMILQETGKNPLTSYGVYGCNCGVGGRHKPKDGTDRCCYVHKCCYKKMTDCDPKKDRYSYSWKDKTIVCDENNPCLKELCECDKAVAICLRENLDTYNKKYKIYPKFFCKKAEPC	432	1	1	1	731.8326	1461.6507	2	1461.6592	-0.0085	0	19.18	0.012	K	TIVCDENNPCLK	E			Cmpd 88, +MS2(731.8326), 25.6-32.0eV, 2.5min #118
1	Bothrops_asper_ABY55159_PLA2		27	16476	23	2	5	2	24.8	137	MRTLWIVTVLLVGVEGSLVELGKMILQETGKNPLTSYGVYGCNCGVGGRHKPKDGTDRCCYVHKCCYKKMTDCDPKKDRYSYSWKDKTIVCDENNPCLKELCECDKAVAICLRENLDTYNKKYKIYPKFFCKKAEPC	442	1	1	1	569.2655	1704.7746	3	1704.7811	-0.0065	1	2.07	0.62	K	DKTIVCDENNPCLK	E			Cmpd 138, +MS2(569.2655), 17.7-22.1eV, 4.0min #184
1	Bothrops_asper_ABY55159_PLA2		27	16476	23	2	5	2	24.8	137	MRTLWIVTVLLVGVEGSLVELGKMILQETGKNPLTSYGVYGCNCGVGGRHKPKDGTDRCCYVHKCCYKKMTDCDPKKDRYSYSWKDKTIVCDENNPCLKELCECDKAVAICLRENLDTYNKKYKIYPKFFCKKAEPC	443	1	1	1	569.2663	1704.7771	3	1704.7811	-0.0040	1	20.56	0.0088	K	DKTIVCDENNPCLK	E			Cmpd 87, +MS2(569.2663), 17.7-22.1eV, 2.5min #116
