# Supplementary material for: High-Throughput Venomics
Source: J Proteome Res. 2023 Apr 3;22(6):1734–46. doi: 10.1021/acs.jproteome.2c00780 (PMC10243144; doi:10.1021/acs.jproteome.2c00780)
Supplement: Supplementary file 6 — pr2c00780_si_006.zip [file pr2c00780_si_006.zip › CSV Files/Bothrops asper TFA 6sec/Bothrops asper species specific CSV files/a15.csv]

Header	--------------------------------------------------------
Search title	201211_BothaspTFA000197.d
Timestamp	2021-01-12T15:35:15Z
User	Demo User
Email	j.slagboom@vu.nl
Report URI	https://mascot.labs.vu.nl/cgi/master_results.pl?file=../data/20210112/F007456.dat
Peak list data path	F:\New MGF files 2021\210111_Bothrops asper TFA\201211_BothaspTFA000197_5.2.216.mgf
Peak list format	Mascot generic
Search type	MIS
Mascot version	2.3.02
Database	Bothrops_asper
Fasta file	Bothrops_asper.fas
Total sequences	17
Total residues	2799
Sequences after taxonomy filter	17
Number of queries	498
Fixed modifications	--------------------------------------------------------
Identifier	Name	Delta	Neutral loss
1	Carbamidomethyl (C)	57.021464
Variable modifications	--------------------------------------------------------
Identifier	Name	Delta	Neutral loss(es)
1	Amidated (Protein C-term)	-0.984016
2	Oxidation (M)	15.994915	0	63.998285
Search Parameters	--------------------------------------------------------
Taxonomy filter	All entries
Enzyme	semiTrypsin
Maximum Missed Cleavages	1
Fixed modifications	Carbamidomethyl (C)
Variable modifications	Amidated (Protein C-term),Oxidation (M)
Peptide Mass Tolerance	0.2
Peptide Mass Tolerance Units	Da
Fragment Mass Tolerance	0.05
Fragment Mass Tolerance Units	Da
Mass values	Monoisotopic
Instrument type	ESI-QUAD-TOF
Format parameters	--------------------------------------------------------
Significance threshold	0.05
Max. number of hits	0
Use MudPIT protein scoring	1
Ions score cut-off	0
Include same-set proteins
Include sub-set proteins	0
Include unassigned	0
Require bold red	0
Use homology threshold	0
Group protein families	0
Protein hits	--------------------------------------------------------
prot_hit_num	prot_acc	prot_desc	prot_score	prot_mass	prot_matches	prot_matches_sig	prot_sequences	prot_sequences_sig	prot_cover	prot_len	prot_seq	pep_query	pep_rank	pep_isbold	pep_isunique	pep_exp_mz	pep_exp_mr	pep_exp_z	pep_calc_mr	pep_delta	pep_miss	pep_score	pep_expect	pep_res_before	pep_seq	pep_res_after	pep_var_mod	pep_var_mod_pos	pep_scan_title
1	Bothrops_asper_ABB76280_SVSP		17	28685	1	1	1	1	1.9	259	MVLIRVLANLLILQLSYAQKSSELVIGGDECNINEHRSLVVLFNSSGFLCAGTLVQDEWVLTAANCDSKNFQMQLGVHSKKVLNEDEQTRDPKEEASLCPNRKKDDEVDKDIMLIKLDSRVSNSEHIAPLSLPSSPPSVGSVCRIMGWGTISPTKETYPDVPHCANINILDHAVCRAAYPWQPVSSTTLCAGILQGGKDTCWGDSGGPLICNGEFQGIVSWGAHPCGQPHNPGVYTKVSDYTEWIKSIIAGNTAAACPP	175	1	1	1	309.2052	616.3958	2	616.3982	-0.0024	0	16.61	0.022	D	IMLIK	L			Cmpd 305, +MS2(309.2052), 20.0-25.0eV, 8.7min #407
2	Bothrops_asper_ABY55159_PLA2		14	16476	18	1	4	1	21.2	137	MRTLWIVTVLLVGVEGSLVELGKMILQETGKNPLTSYGVYGCNCGVGGRHKPKDGTDRCCYVHKCCYKKMTDCDPKKDRYSYSWKDKTIVCDENNPCLKELCECDKAVAICLRENLDTYNKKYKIYPKFFCKKAEPC	310	1	1	1	373.2243	744.4340	2	744.4381	-0.0041	0	1.70	0.68	G	SLVELGK	M			Cmpd 176, +MS2(373.2243), 20.0-25.0eV, 5.0min #235
2	Bothrops_asper_ABY55159_PLA2		14	16476	18	1	4	1	21.2	137	MRTLWIVTVLLVGVEGSLVELGKMILQETGKNPLTSYGVYGCNCGVGGRHKPKDGTDRCCYVHKCCYKKMTDCDPKKDRYSYSWKDKTIVCDENNPCLKELCECDKAVAICLRENLDTYNKKYKIYPKFFCKKAEPC	312	1	1	1	373.2247	744.4348	2	744.4381	-0.0033	0	6.27	0.24	G	SLVELGK	M			Cmpd 158, +MS2(373.2247), 20.0-25.0eV, 4.5min #211
2	Bothrops_asper_ABY55159_PLA2		14	16476	18	1	4	1	21.2	137	MRTLWIVTVLLVGVEGSLVELGKMILQETGKNPLTSYGVYGCNCGVGGRHKPKDGTDRCCYVHKCCYKKMTDCDPKKDRYSYSWKDKTIVCDENNPCLKELCECDKAVAICLRENLDTYNKKYKIYPKFFCKKAEPC	316	1	1	1	373.2249	744.4351	2	744.4381	-0.0030	0	1.78	0.66	G	SLVELGK	M			Cmpd 69, +MS2(373.2249), 20.0-25.0eV, 2.0min #92
2	Bothrops_asper_ABY55159_PLA2		14	16476	18	1	4	1	21.2	137	MRTLWIVTVLLVGVEGSLVELGKMILQETGKNPLTSYGVYGCNCGVGGRHKPKDGTDRCCYVHKCCYKKMTDCDPKKDRYSYSWKDKTIVCDENNPCLKELCECDKAVAICLRENLDTYNKKYKIYPKFFCKKAEPC	401	1	1	1	401.7299	801.4453	2	801.4531	-0.0078	0	1.26	0.75	K	AVAICLR	E			Cmpd 59, +MS2(401.7299), 20.0-25.0eV, 1.7min #79
2	Bothrops_asper_ABY55159_PLA2		14	16476	18	1	4	1	21.2	137	MRTLWIVTVLLVGVEGSLVELGKMILQETGKNPLTSYGVYGCNCGVGGRHKPKDGTDRCCYVHKCCYKKMTDCDPKKDRYSYSWKDKTIVCDENNPCLKELCECDKAVAICLRENLDTYNKKYKIYPKFFCKKAEPC	402	1	1	1	401.7305	801.4463	2	801.4531	-0.0067	0	5.92	0.26	K	AVAICLR	E			Cmpd 179, +MS2(401.7305), 20.0-25.0eV, 5.1min #239
2	Bothrops_asper_ABY55159_PLA2		14	16476	18	1	4	1	21.2	137	MRTLWIVTVLLVGVEGSLVELGKMILQETGKNPLTSYGVYGCNCGVGGRHKPKDGTDRCCYVHKCCYKKMTDCDPKKDRYSYSWKDKTIVCDENNPCLKELCECDKAVAICLRENLDTYNKKYKIYPKFFCKKAEPC	403	1	1	1	401.7305	801.4465	2	801.4531	-0.0066	0	7.36	0.18	K	AVAICLR	E			Cmpd 125, +MS2(401.7305), 20.0-25.0eV, 3.6min #167
2	Bothrops_asper_ABY55159_PLA2		14	16476	18	1	4	1	21.2	137	MRTLWIVTVLLVGVEGSLVELGKMILQETGKNPLTSYGVYGCNCGVGGRHKPKDGTDRCCYVHKCCYKKMTDCDPKKDRYSYSWKDKTIVCDENNPCLKELCECDKAVAICLRENLDTYNKKYKIYPKFFCKKAEPC	404	1	1	1	401.7313	801.4480	2	801.4531	-0.0051	0	2.84	0.52	K	AVAICLR	E			Cmpd 150, +MS2(401.7313), 20.0-25.0eV, 4.3min #200
2	Bothrops_asper_ABY55159_PLA2		14	16476	18	1	4	1	21.2	137	MRTLWIVTVLLVGVEGSLVELGKMILQETGKNPLTSYGVYGCNCGVGGRHKPKDGTDRCCYVHKCCYKKMTDCDPKKDRYSYSWKDKTIVCDENNPCLKELCECDKAVAICLRENLDTYNKKYKIYPKFFCKKAEPC	405	1	1	1	401.7313	801.4480	2	801.4531	-0.0051	0	2.37	0.58	K	AVAICLR	E			Cmpd 98, +MS2(401.7313), 20.0-25.0eV, 2.8min #131
2	Bothrops_asper_ABY55159_PLA2		14	16476	18	1	4	1	21.2	137	MRTLWIVTVLLVGVEGSLVELGKMILQETGKNPLTSYGVYGCNCGVGGRHKPKDGTDRCCYVHKCCYKKMTDCDPKKDRYSYSWKDKTIVCDENNPCLKELCECDKAVAICLRENLDTYNKKYKIYPKFFCKKAEPC	406	1	1	1	401.7313	801.4481	2	801.4531	-0.0050	0	2.93	0.51	K	AVAICLR	E			Cmpd 136, +MS2(401.7313), 20.0-25.0eV, 3.9min #182
2	Bothrops_asper_ABY55159_PLA2		14	16476	18	1	4	1	21.2	137	MRTLWIVTVLLVGVEGSLVELGKMILQETGKNPLTSYGVYGCNCGVGGRHKPKDGTDRCCYVHKCCYKKMTDCDPKKDRYSYSWKDKTIVCDENNPCLKELCECDKAVAICLRENLDTYNKKYKIYPKFFCKKAEPC	407	1	1	1	401.7314	801.4483	2	801.4531	-0.0047	0	2.61	0.55	K	AVAICLR	E			Cmpd 131, +MS2(401.7315), 20.0-25.0eV, 3.8min #175
2	Bothrops_asper_ABY55159_PLA2		14	16476	18	1	4	1	21.2	137	MRTLWIVTVLLVGVEGSLVELGKMILQETGKNPLTSYGVYGCNCGVGGRHKPKDGTDRCCYVHKCCYKKMTDCDPKKDRYSYSWKDKTIVCDENNPCLKELCECDKAVAICLRENLDTYNKKYKIYPKFFCKKAEPC	408	1	1	1	401.7319	801.4493	2	801.4531	-0.0038	0	10.54	0.088	K	AVAICLR	E			Cmpd 156, +MS2(401.7319), 20.0-25.0eV, 4.5min #208
2	Bothrops_asper_ABY55159_PLA2		14	16476	18	1	4	1	21.2	137	MRTLWIVTVLLVGVEGSLVELGKMILQETGKNPLTSYGVYGCNCGVGGRHKPKDGTDRCCYVHKCCYKKMTDCDPKKDRYSYSWKDKTIVCDENNPCLKELCECDKAVAICLRENLDTYNKKYKIYPKFFCKKAEPC	409	1	1	1	401.7319	801.4493	2	801.4531	-0.0037	0	9.70	0.11	K	AVAICLR	E			Cmpd 164, +MS2(401.7320), 20.0-25.0eV, 4.7min #219
2	Bothrops_asper_ABY55159_PLA2		14	16476	18	1	4	1	21.2	137	MRTLWIVTVLLVGVEGSLVELGKMILQETGKNPLTSYGVYGCNCGVGGRHKPKDGTDRCCYVHKCCYKKMTDCDPKKDRYSYSWKDKTIVCDENNPCLKELCECDKAVAICLRENLDTYNKKYKIYPKFFCKKAEPC	412	1	1	1	401.7326	801.4506	2	801.4531	-0.0025	0	10.07	0.098	K	AVAICLR	E			Cmpd 166, +MS2(401.7326), 20.0-25.0eV, 4.8min #222
2	Bothrops_asper_ABY55159_PLA2		14	16476	18	1	4	1	21.2	137	MRTLWIVTVLLVGVEGSLVELGKMILQETGKNPLTSYGVYGCNCGVGGRHKPKDGTDRCCYVHKCCYKKMTDCDPKKDRYSYSWKDKTIVCDENNPCLKELCECDKAVAICLRENLDTYNKKYKIYPKFFCKKAEPC	413	1	1	1	401.7330	801.4514	2	801.4531	-0.0017	0	2.65	0.54	K	AVAICLR	E			Cmpd 246, +MS2(401.7330), 20.0-25.0eV, 7.0min #328
2	Bothrops_asper_ABY55159_PLA2		14	16476	18	1	4	1	21.2	137	MRTLWIVTVLLVGVEGSLVELGKMILQETGKNPLTSYGVYGCNCGVGGRHKPKDGTDRCCYVHKCCYKKMTDCDPKKDRYSYSWKDKTIVCDENNPCLKELCECDKAVAICLRENLDTYNKKYKIYPKFFCKKAEPC	417	1	1	1	417.1928	832.3710	2	832.3755	-0.0045	0	2.29	0.59	R	YSYSWK	D			Cmpd 203, +MS2(417.1928), 20.0-25.0eV, 5.8min #271
2	Bothrops_asper_ABY55159_PLA2		14	16476	18	1	4	1	21.2	137	MRTLWIVTVLLVGVEGSLVELGKMILQETGKNPLTSYGVYGCNCGVGGRHKPKDGTDRCCYVHKCCYKKMTDCDPKKDRYSYSWKDKTIVCDENNPCLKELCECDKAVAICLRENLDTYNKKYKIYPKFFCKKAEPC	418	1	1	1	417.1935	832.3725	2	832.3755	-0.0031	0	12.74	0.053	R	YSYSWK	D			Cmpd 196, +MS2(417.1935), 20.0-25.0eV, 5.6min #262
2	Bothrops_asper_ABY55159_PLA2		14	16476	18	1	4	1	21.2	137	MRTLWIVTVLLVGVEGSLVELGKMILQETGKNPLTSYGVYGCNCGVGGRHKPKDGTDRCCYVHKCCYKKMTDCDPKKDRYSYSWKDKTIVCDENNPCLKELCECDKAVAICLRENLDTYNKKYKIYPKFFCKKAEPC	419	1	1	1	417.1940	832.3735	2	832.3755	-0.0020	0	2.71	0.54	R	YSYSWK	D			Cmpd 248, +MS2(417.1940), 20.0-25.0eV, 7.1min #331
2	Bothrops_asper_ABY55159_PLA2		14	16476	18	1	4	1	21.2	137	MRTLWIVTVLLVGVEGSLVELGKMILQETGKNPLTSYGVYGCNCGVGGRHKPKDGTDRCCYVHKCCYKKMTDCDPKKDRYSYSWKDKTIVCDENNPCLKELCECDKAVAICLRENLDTYNKKYKIYPKFFCKKAEPC	466	1	1	1	375.5228	1123.5465	3	1123.5509	-0.0044	1	14.15	0.038	R	ENLDTYNKK	Y			Cmpd 265, +MS2(375.5228), 16.0-20.0eV, 7.6min #354
