# Supplementary material for: High-Throughput Venomics
Source: J Proteome Res. 2023 Apr 3;22(6):1734–46. doi: 10.1021/acs.jproteome.2c00780 (PMC10243144; doi:10.1021/acs.jproteome.2c00780)
Supplement: Supplementary file 6 — pr2c00780_si_006.zip [file pr2c00780_si_006.zip › CSV Files/Bothrops asper TFA 6sec/Bothrops asper species specific CSV files/a16.csv]

Header	--------------------------------------------------------
Search title	201211_BothaspTFA000229.d
Timestamp	2021-01-12T16:05:15Z
User	Demo User
Email	j.slagboom@vu.nl
Report URI	https://mascot.labs.vu.nl/cgi/master_results.pl?file=../data/20210112/F007487.dat
Peak list data path	F:\New MGF files 2021\210111_Bothrops asper TFA\201211_BothaspTFA000229_5.2.216.mgf
Peak list format	Mascot generic
Search type	MIS
Mascot version	2.3.02
Database	Bothrops_asper
Fasta file	Bothrops_asper.fas
Total sequences	17
Total residues	2799
Sequences after taxonomy filter	17
Number of queries	498
Fixed modifications	--------------------------------------------------------
Identifier	Name	Delta	Neutral loss
1	Carbamidomethyl (C)	57.021464
Variable modifications	--------------------------------------------------------
Identifier	Name	Delta	Neutral loss(es)
1	Amidated (Protein C-term)	-0.984016
2	Oxidation (M)	15.994915	0	63.998285
Search Parameters	--------------------------------------------------------
Taxonomy filter	All entries
Enzyme	semiTrypsin
Maximum Missed Cleavages	1
Fixed modifications	Carbamidomethyl (C)
Variable modifications	Amidated (Protein C-term),Oxidation (M)
Peptide Mass Tolerance	0.2
Peptide Mass Tolerance Units	Da
Fragment Mass Tolerance	0.05
Fragment Mass Tolerance Units	Da
Mass values	Monoisotopic
Instrument type	ESI-QUAD-TOF
Format parameters	--------------------------------------------------------
Significance threshold	0.05
Max. number of hits	0
Use MudPIT protein scoring	1
Ions score cut-off	0
Include same-set proteins
Include sub-set proteins	0
Include unassigned	0
Require bold red	0
Use homology threshold	0
Group protein families	0
Protein hits	--------------------------------------------------------
prot_hit_num	prot_acc	prot_desc	prot_score	prot_mass	prot_matches	prot_matches_sig	prot_sequences	prot_sequences_sig	prot_cover	prot_len	prot_seq	pep_query	pep_rank	pep_isbold	pep_isunique	pep_exp_mz	pep_exp_mr	pep_exp_z	pep_calc_mr	pep_delta	pep_miss	pep_score	pep_expect	pep_res_before	pep_seq	pep_res_after	pep_var_mod	pep_var_mod_pos	pep_scan_title
1	Bothrops_asper_P20474_PLA2		120	16539	9	6	4	3	28.3	138	MRTLWIMAVLLVGVEGSLIEFAKMILEETKRLPFPYYTTYGCYCGWGGQGQPKDATDRCCFVHDCCYGKLSNCKPKTDRYSYSRKSGVIICGEGTPCEKQICECDKAAAVCFRENLRTYKKRYMAYPDLLCKKPAEKC	342	1	1	0	397.6991	793.3836	2	793.3905	-0.0068	0	13.64	0.043	K	AAAVCFR	E			Cmpd 188, +MS2(397.6991), 20.0-25.0eV, 5.4min #252
1	Bothrops_asper_P20474_PLA2		120	16539	9	6	4	3	28.3	138	MRTLWIMAVLLVGVEGSLIEFAKMILEETKRLPFPYYTTYGCYCGWGGQGQPKDATDRCCFVHDCCYGKLSNCKPKTDRYSYSRKSGVIICGEGTPCEKQICECDKAAAVCFRENLRTYKKRYMAYPDLLCKKPAEKC	343	1	1	0	397.7002	793.3858	2	793.3905	-0.0047	0	15.91	0.026	K	AAAVCFR	E			Cmpd 135, +MS2(397.7002), 20.0-25.0eV, 3.9min #181
1	Bothrops_asper_P20474_PLA2		120	16539	9	6	4	3	28.3	138	MRTLWIMAVLLVGVEGSLIEFAKMILEETKRLPFPYYTTYGCYCGWGGQGQPKDATDRCCFVHDCCYGKLSNCKPKTDRYSYSRKSGVIICGEGTPCEKQICECDKAAAVCFRENLRTYKKRYMAYPDLLCKKPAEKC	344	1	1	0	397.7004	793.3863	2	793.3905	-0.0042	0	49.91	1e-05	K	AAAVCFR	E			Cmpd 288, +MS2(397.7004), 20.0-25.0eV, 8.3min #385
1	Bothrops_asper_P20474_PLA2		120	16539	9	6	4	3	28.3	138	MRTLWIMAVLLVGVEGSLIEFAKMILEETKRLPFPYYTTYGCYCGWGGQGQPKDATDRCCFVHDCCYGKLSNCKPKTDRYSYSRKSGVIICGEGTPCEKQICECDKAAAVCFRENLRTYKKRYMAYPDLLCKKPAEKC	346	1	1	0	397.7007	793.3869	2	793.3905	-0.0036	0	37.70	0.00017	K	AAAVCFR	E			Cmpd 291, +MS2(397.7007), 20.0-25.0eV, 8.4min #389
1	Bothrops_asper_P20474_PLA2		120	16539	9	6	4	3	28.3	138	MRTLWIMAVLLVGVEGSLIEFAKMILEETKRLPFPYYTTYGCYCGWGGQGQPKDATDRCCFVHDCCYGKLSNCKPKTDRYSYSRKSGVIICGEGTPCEKQICECDKAAAVCFRENLRTYKKRYMAYPDLLCKKPAEKC	347	1	1	0	397.7013	793.3881	2	793.3905	-0.0024	0	12.47	0.057	K	AAAVCFR	E			Cmpd 117, +MS2(397.7013), 20.0-25.0eV, 3.4min #157
1	Bothrops_asper_P20474_PLA2		120	16539	9	6	4	3	28.3	138	MRTLWIMAVLLVGVEGSLIEFAKMILEETKRLPFPYYTTYGCYCGWGGQGQPKDATDRCCFVHDCCYGKLSNCKPKTDRYSYSRKSGVIICGEGTPCEKQICECDKAAAVCFRENLRTYKKRYMAYPDLLCKKPAEKC	348	1	1	0	397.7022	793.3899	2	793.3905	-0.0006	0	8.89	0.13	K	AAAVCFR	E			Cmpd 118, +MS2(397.7022), 20.0-25.0eV, 3.4min #159
1	Bothrops_asper_P20474_PLA2		120	16539	9	6	4	3	28.3	138	MRTLWIMAVLLVGVEGSLIEFAKMILEETKRLPFPYYTTYGCYCGWGGQGQPKDATDRCCFVHDCCYGKLSNCKPKTDRYSYSRKSGVIICGEGTPCEKQICECDKAAAVCFRENLRTYKKRYMAYPDLLCKKPAEKC	354	1	1	0	404.2322	806.4498	2	806.4538	-0.0040	0	25.25	0.003	G	SLIEFAK	M			Cmpd 316, +MS2(404.2322), 20.0-25.0eV, 9.1min #423
1	Bothrops_asper_P20474_PLA2		120	16539	9	6	4	3	28.3	138	MRTLWIMAVLLVGVEGSLIEFAKMILEETKRLPFPYYTTYGCYCGWGGQGQPKDATDRCCFVHDCCYGKLSNCKPKTDRYSYSRKSGVIICGEGTPCEKQICECDKAAAVCFRENLRTYKKRYMAYPDLLCKKPAEKC	406	1	1	1	637.2979	1272.5813	2	1272.5882	-0.0069	0	42.57	5.5e-05	R	YMAYPDLLCK	K			Cmpd 333, +MS2(637.2979), 23.3-29.1eV, 9.6min #445
1	Bothrops_asper_P20474_PLA2		120	16539	9	6	4	3	28.3	138	MRTLWIMAVLLVGVEGSLIEFAKMILEETKRLPFPYYTTYGCYCGWGGQGQPKDATDRCCFVHDCCYGKLSNCKPKTDRYSYSRKSGVIICGEGTPCEKQICECDKAAAVCFRENLRTYKKRYMAYPDLLCKKPAEKC	423	1	1	0	545.5972	1633.7698	3	1633.7804	-0.0106	1	9.41	0.11	R	KSGVIICGEGTPCEK	Q			Cmpd 96, +MS2(545.5972), 17.1-21.4eV, 2.8min #129
2	Bothrops_asper_5TFV_B_PLA2		116	14756	10	6	4	3	32.0	122	SLIEFAKMILEETKRLPFPYYTTYGCYCGWGGQGQPKDATDRCCFVHDCCYGKLSNCKPKTDRYSYSRKSGVIICGEGTPCEKQICECDKAAAVCFRENLRTYKKRYMAYPDVLCKKPAEKC	342	1	0	0	397.6991	793.3836	2	793.3905	-0.0068	0	13.64	0.043	K	AAAVCFR	E			Cmpd 188, +MS2(397.6991), 20.0-25.0eV, 5.4min #252
2	Bothrops_asper_5TFV_B_PLA2		116	14756	10	6	4	3	32.0	122	SLIEFAKMILEETKRLPFPYYTTYGCYCGWGGQGQPKDATDRCCFVHDCCYGKLSNCKPKTDRYSYSRKSGVIICGEGTPCEKQICECDKAAAVCFRENLRTYKKRYMAYPDVLCKKPAEKC	343	1	0	0	397.7002	793.3858	2	793.3905	-0.0047	0	15.91	0.026	K	AAAVCFR	E			Cmpd 135, +MS2(397.7002), 20.0-25.0eV, 3.9min #181
2	Bothrops_asper_5TFV_B_PLA2		116	14756	10	6	4	3	32.0	122	SLIEFAKMILEETKRLPFPYYTTYGCYCGWGGQGQPKDATDRCCFVHDCCYGKLSNCKPKTDRYSYSRKSGVIICGEGTPCEKQICECDKAAAVCFRENLRTYKKRYMAYPDVLCKKPAEKC	344	1	0	0	397.7004	793.3863	2	793.3905	-0.0042	0	49.91	1e-05	K	AAAVCFR	E			Cmpd 288, +MS2(397.7004), 20.0-25.0eV, 8.3min #385
2	Bothrops_asper_5TFV_B_PLA2		116	14756	10	6	4	3	32.0	122	SLIEFAKMILEETKRLPFPYYTTYGCYCGWGGQGQPKDATDRCCFVHDCCYGKLSNCKPKTDRYSYSRKSGVIICGEGTPCEKQICECDKAAAVCFRENLRTYKKRYMAYPDVLCKKPAEKC	346	1	0	0	397.7007	793.3869	2	793.3905	-0.0036	0	37.70	0.00017	K	AAAVCFR	E			Cmpd 291, +MS2(397.7007), 20.0-25.0eV, 8.4min #389
2	Bothrops_asper_5TFV_B_PLA2		116	14756	10	6	4	3	32.0	122	SLIEFAKMILEETKRLPFPYYTTYGCYCGWGGQGQPKDATDRCCFVHDCCYGKLSNCKPKTDRYSYSRKSGVIICGEGTPCEKQICECDKAAAVCFRENLRTYKKRYMAYPDVLCKKPAEKC	347	1	0	0	397.7013	793.3881	2	793.3905	-0.0024	0	12.47	0.057	K	AAAVCFR	E			Cmpd 117, +MS2(397.7013), 20.0-25.0eV, 3.4min #157
2	Bothrops_asper_5TFV_B_PLA2		116	14756	10	6	4	3	32.0	122	SLIEFAKMILEETKRLPFPYYTTYGCYCGWGGQGQPKDATDRCCFVHDCCYGKLSNCKPKTDRYSYSRKSGVIICGEGTPCEKQICECDKAAAVCFRENLRTYKKRYMAYPDVLCKKPAEKC	348	1	0	0	397.7022	793.3899	2	793.3905	-0.0006	0	8.89	0.13	K	AAAVCFR	E			Cmpd 118, +MS2(397.7022), 20.0-25.0eV, 3.4min #159
2	Bothrops_asper_5TFV_B_PLA2		116	14756	10	6	4	3	32.0	122	SLIEFAKMILEETKRLPFPYYTTYGCYCGWGGQGQPKDATDRCCFVHDCCYGKLSNCKPKTDRYSYSRKSGVIICGEGTPCEKQICECDKAAAVCFRENLRTYKKRYMAYPDVLCKKPAEKC	354	1	0	0	404.2322	806.4498	2	806.4538	-0.0040	0	25.25	0.003	-	SLIEFAK	M			Cmpd 316, +MS2(404.2322), 20.0-25.0eV, 9.1min #423
2	Bothrops_asper_5TFV_B_PLA2		116	14756	10	6	4	3	32.0	122	SLIEFAKMILEETKRLPFPYYTTYGCYCGWGGQGQPKDATDRCCFVHDCCYGKLSNCKPKTDRYSYSRKSGVIICGEGTPCEKQICECDKAAAVCFRENLRTYKKRYMAYPDVLCKKPAEKC	392	1	1	1	630.2886	1258.5627	2	1258.5726	-0.0099	0	7.83	0.16	R	YMAYPDVLCK	K			Cmpd 194, +MS2(630.2886), 23.1-28.9eV, 5.6min #260
2	Bothrops_asper_5TFV_B_PLA2		116	14756	10	6	4	3	32.0	122	SLIEFAKMILEETKRLPFPYYTTYGCYCGWGGQGQPKDATDRCCFVHDCCYGKLSNCKPKTDRYSYSRKSGVIICGEGTPCEKQICECDKAAAVCFRENLRTYKKRYMAYPDVLCKKPAEKC	393	1	1	1	630.2901	1258.5656	2	1258.5726	-0.0070	0	38.29	0.00015	R	YMAYPDVLCK	K			Cmpd 323, +MS2(630.2901), 23.1-28.9eV, 9.3min #432
2	Bothrops_asper_5TFV_B_PLA2		116	14756	10	6	4	3	32.0	122	SLIEFAKMILEETKRLPFPYYTTYGCYCGWGGQGQPKDATDRCCFVHDCCYGKLSNCKPKTDRYSYSRKSGVIICGEGTPCEKQICECDKAAAVCFRENLRTYKKRYMAYPDVLCKKPAEKC	423	1	0	0	545.5972	1633.7698	3	1633.7804	-0.0106	1	9.41	0.11	R	KSGVIICGEGTPCEK	Q			Cmpd 96, +MS2(545.5972), 17.1-21.4eV, 2.8min #129
