# Supplementary material for: High-Throughput Venomics
Source: J Proteome Res. 2023 Apr 3;22(6):1734–46. doi: 10.1021/acs.jproteome.2c00780 (PMC10243144; doi:10.1021/acs.jproteome.2c00780)
Supplement: Supplementary file 6 — pr2c00780_si_006.zip [file pr2c00780_si_006.zip › CSV Files/Bothrops asper TFA 6sec/Bothrops asper species specific CSV files/b14.csv]

Header	--------------------------------------------------------
Search title	201211_BothaspTFA000195.d
Timestamp	2021-01-12T15:33:15Z
User	Demo User
Email	j.slagboom@vu.nl
Report URI	https://mascot.labs.vu.nl/cgi/master_results.pl?file=../data/20210112/F007454.dat
Peak list data path	F:\New MGF files 2021\210111_Bothrops asper TFA\201211_BothaspTFA000195_5.2.216.mgf
Peak list format	Mascot generic
Search type	MIS
Mascot version	2.3.02
Database	Bothrops_asper
Fasta file	Bothrops_asper.fas
Total sequences	17
Total residues	2799
Sequences after taxonomy filter	17
Number of queries	498
Fixed modifications	--------------------------------------------------------
Identifier	Name	Delta	Neutral loss
1	Carbamidomethyl (C)	57.021464
Variable modifications	--------------------------------------------------------
Identifier	Name	Delta	Neutral loss(es)
1	Amidated (Protein C-term)	-0.984016
2	Oxidation (M)	15.994915	0	63.998285
Search Parameters	--------------------------------------------------------
Taxonomy filter	All entries
Enzyme	semiTrypsin
Maximum Missed Cleavages	1
Fixed modifications	Carbamidomethyl (C)
Variable modifications	Amidated (Protein C-term),Oxidation (M)
Peptide Mass Tolerance	0.2
Peptide Mass Tolerance Units	Da
Fragment Mass Tolerance	0.05
Fragment Mass Tolerance Units	Da
Mass values	Monoisotopic
Instrument type	ESI-QUAD-TOF
Format parameters	--------------------------------------------------------
Significance threshold	0.05
Max. number of hits	0
Use MudPIT protein scoring	1
Ions score cut-off	0
Include same-set proteins
Include sub-set proteins	0
Include unassigned	0
Require bold red	0
Use homology threshold	0
Group protein families	0
Protein hits	--------------------------------------------------------
prot_hit_num	prot_acc	prot_desc	prot_score	prot_mass	prot_matches	prot_matches_sig	prot_sequences	prot_sequences_sig	prot_cover	prot_len	prot_seq	pep_query	pep_rank	pep_isbold	pep_isunique	pep_exp_mz	pep_exp_mr	pep_exp_z	pep_calc_mr	pep_delta	pep_miss	pep_score	pep_expect	pep_res_before	pep_seq	pep_res_after	pep_var_mod	pep_var_mod_pos	pep_scan_title
1	Bothrops_asper_ABY55159_PLA2		17	16476	45	2	5	1	24.8	137	MRTLWIVTVLLVGVEGSLVELGKMILQETGKNPLTSYGVYGCNCGVGGRHKPKDGTDRCCYVHKCCYKKMTDCDPKKDRYSYSWKDKTIVCDENNPCLKELCECDKAVAICLRENLDTYNKKYKIYPKFFCKKAEPC	277	1	1	1	373.2242	744.4339	2	744.4381	-0.0042	0	16.55	0.022	G	SLVELGK	M			Cmpd 14, +MS2(373.2242), 20.0-25.0eV, 0.4min #19
1	Bothrops_asper_ABY55159_PLA2		17	16476	45	2	5	1	24.8	137	MRTLWIVTVLLVGVEGSLVELGKMILQETGKNPLTSYGVYGCNCGVGGRHKPKDGTDRCCYVHKCCYKKMTDCDPKKDRYSYSWKDKTIVCDENNPCLKELCECDKAVAICLRENLDTYNKKYKIYPKFFCKKAEPC	278	1	1	1	373.2243	744.4340	2	744.4381	-0.0041	0	11.30	0.074	G	SLVELGK	M			Cmpd 203, +MS2(373.2243), 20.0-25.0eV, 5.8min #271
1	Bothrops_asper_ABY55159_PLA2		17	16476	45	2	5	1	24.8	137	MRTLWIVTVLLVGVEGSLVELGKMILQETGKNPLTSYGVYGCNCGVGGRHKPKDGTDRCCYVHKCCYKKMTDCDPKKDRYSYSWKDKTIVCDENNPCLKELCECDKAVAICLRENLDTYNKKYKIYPKFFCKKAEPC	279	1	1	1	373.2244	744.4342	2	744.4381	-0.0040	0	4.35	0.37	G	SLVELGK	M			Cmpd 26, +MS2(373.2244), 20.0-25.0eV, 0.8min #35
1	Bothrops_asper_ABY55159_PLA2		17	16476	45	2	5	1	24.8	137	MRTLWIVTVLLVGVEGSLVELGKMILQETGKNPLTSYGVYGCNCGVGGRHKPKDGTDRCCYVHKCCYKKMTDCDPKKDRYSYSWKDKTIVCDENNPCLKELCECDKAVAICLRENLDTYNKKYKIYPKFFCKKAEPC	280	1	1	1	373.2244	744.4342	2	744.4381	-0.0040	0	3.17	0.48	G	SLVELGK	M			Cmpd 170, +MS2(373.2244), 20.0-25.0eV, 4.9min #227
1	Bothrops_asper_ABY55159_PLA2		17	16476	45	2	5	1	24.8	137	MRTLWIVTVLLVGVEGSLVELGKMILQETGKNPLTSYGVYGCNCGVGGRHKPKDGTDRCCYVHKCCYKKMTDCDPKKDRYSYSWKDKTIVCDENNPCLKELCECDKAVAICLRENLDTYNKKYKIYPKFFCKKAEPC	282	1	1	1	373.2245	744.4344	2	744.4381	-0.0038	0	6.36	0.23	G	SLVELGK	M			Cmpd 86, +MS2(373.2245), 20.0-25.0eV, 2.5min #115
1	Bothrops_asper_ABY55159_PLA2		17	16476	45	2	5	1	24.8	137	MRTLWIVTVLLVGVEGSLVELGKMILQETGKNPLTSYGVYGCNCGVGGRHKPKDGTDRCCYVHKCCYKKMTDCDPKKDRYSYSWKDKTIVCDENNPCLKELCECDKAVAICLRENLDTYNKKYKIYPKFFCKKAEPC	283	1	1	1	373.2245	744.4344	2	744.4381	-0.0037	0	13.11	0.049	G	SLVELGK	M			Cmpd 77, +MS2(373.2245), 20.0-25.0eV, 2.2min #103
1	Bothrops_asper_ABY55159_PLA2		17	16476	45	2	5	1	24.8	137	MRTLWIVTVLLVGVEGSLVELGKMILQETGKNPLTSYGVYGCNCGVGGRHKPKDGTDRCCYVHKCCYKKMTDCDPKKDRYSYSWKDKTIVCDENNPCLKELCECDKAVAICLRENLDTYNKKYKIYPKFFCKKAEPC	285	1	1	1	373.2245	744.4345	2	744.4381	-0.0037	0	6.36	0.23	G	SLVELGK	M			Cmpd 234, +MS2(373.2245), 20.0-25.0eV, 6.7min #312
1	Bothrops_asper_ABY55159_PLA2		17	16476	45	2	5	1	24.8	137	MRTLWIVTVLLVGVEGSLVELGKMILQETGKNPLTSYGVYGCNCGVGGRHKPKDGTDRCCYVHKCCYKKMTDCDPKKDRYSYSWKDKTIVCDENNPCLKELCECDKAVAICLRENLDTYNKKYKIYPKFFCKKAEPC	286	1	1	1	373.2246	744.4347	2	744.4381	-0.0034	0	1.92	0.64	G	SLVELGK	M			Cmpd 155, +MS2(373.2246), 20.0-25.0eV, 4.5min #207
1	Bothrops_asper_ABY55159_PLA2		17	16476	45	2	5	1	24.8	137	MRTLWIVTVLLVGVEGSLVELGKMILQETGKNPLTSYGVYGCNCGVGGRHKPKDGTDRCCYVHKCCYKKMTDCDPKKDRYSYSWKDKTIVCDENNPCLKELCECDKAVAICLRENLDTYNKKYKIYPKFFCKKAEPC	289	1	1	1	373.2248	744.4351	2	744.4381	-0.0030	0	9.39	0.12	G	SLVELGK	M			Cmpd 88, +MS2(373.2248), 20.0-25.0eV, 2.5min #118
1	Bothrops_asper_ABY55159_PLA2		17	16476	45	2	5	1	24.8	137	MRTLWIVTVLLVGVEGSLVELGKMILQETGKNPLTSYGVYGCNCGVGGRHKPKDGTDRCCYVHKCCYKKMTDCDPKKDRYSYSWKDKTIVCDENNPCLKELCECDKAVAICLRENLDTYNKKYKIYPKFFCKKAEPC	291	1	1	1	373.2249	744.4352	2	744.4381	-0.0030	0	0.92	0.81	G	SLVELGK	M			Cmpd 130, +MS2(373.2249), 20.0-25.0eV, 3.7min #174
1	Bothrops_asper_ABY55159_PLA2		17	16476	45	2	5	1	24.8	137	MRTLWIVTVLLVGVEGSLVELGKMILQETGKNPLTSYGVYGCNCGVGGRHKPKDGTDRCCYVHKCCYKKMTDCDPKKDRYSYSWKDKTIVCDENNPCLKELCECDKAVAICLRENLDTYNKKYKIYPKFFCKKAEPC	292	1	1	1	373.2249	744.4352	2	744.4381	-0.0029	0	1.04	0.79	G	SLVELGK	M			Cmpd 71, +MS2(373.2249), 20.0-25.0eV, 2.1min #95
1	Bothrops_asper_ABY55159_PLA2		17	16476	45	2	5	1	24.8	137	MRTLWIVTVLLVGVEGSLVELGKMILQETGKNPLTSYGVYGCNCGVGGRHKPKDGTDRCCYVHKCCYKKMTDCDPKKDRYSYSWKDKTIVCDENNPCLKELCECDKAVAICLRENLDTYNKKYKIYPKFFCKKAEPC	294	1	1	1	373.2250	744.4354	2	744.4381	-0.0027	0	10.50	0.089	G	SLVELGK	M			Cmpd 118, +MS2(373.2250), 20.0-25.0eV, 3.4min #158
1	Bothrops_asper_ABY55159_PLA2		17	16476	45	2	5	1	24.8	137	MRTLWIVTVLLVGVEGSLVELGKMILQETGKNPLTSYGVYGCNCGVGGRHKPKDGTDRCCYVHKCCYKKMTDCDPKKDRYSYSWKDKTIVCDENNPCLKELCECDKAVAICLRENLDTYNKKYKIYPKFFCKKAEPC	295	1	1	1	373.2250	744.4355	2	744.4381	-0.0027	0	3.94	0.4	G	SLVELGK	M			Cmpd 200, +MS2(373.2250), 20.0-25.0eV, 5.7min #267
1	Bothrops_asper_ABY55159_PLA2		17	16476	45	2	5	1	24.8	137	MRTLWIVTVLLVGVEGSLVELGKMILQETGKNPLTSYGVYGCNCGVGGRHKPKDGTDRCCYVHKCCYKKMTDCDPKKDRYSYSWKDKTIVCDENNPCLKELCECDKAVAICLRENLDTYNKKYKIYPKFFCKKAEPC	297	1	1	1	373.2254	744.4362	2	744.4381	-0.0019	0	0.06	0.99	G	SLVELGK	M			Cmpd 92, +MS2(373.2254), 20.0-25.0eV, 2.7min #123
1	Bothrops_asper_ABY55159_PLA2		17	16476	45	2	5	1	24.8	137	MRTLWIVTVLLVGVEGSLVELGKMILQETGKNPLTSYGVYGCNCGVGGRHKPKDGTDRCCYVHKCCYKKMTDCDPKKDRYSYSWKDKTIVCDENNPCLKELCECDKAVAICLRENLDTYNKKYKIYPKFFCKKAEPC	374	1	1	1	401.7308	801.4469	2	801.4531	-0.0061	0	1.14	0.77	K	AVAICLR	E			Cmpd 59, +MS2(401.7307), 20.0-25.0eV, 1.7min #79
1	Bothrops_asper_ABY55159_PLA2		17	16476	45	2	5	1	24.8	137	MRTLWIVTVLLVGVEGSLVELGKMILQETGKNPLTSYGVYGCNCGVGGRHKPKDGTDRCCYVHKCCYKKMTDCDPKKDRYSYSWKDKTIVCDENNPCLKELCECDKAVAICLRENLDTYNKKYKIYPKFFCKKAEPC	375	1	1	1	401.7309	801.4472	2	801.4531	-0.0059	0	3.79	0.42	K	AVAICLR	E			Cmpd 194, +MS2(401.7309), 20.0-25.0eV, 5.6min #259
1	Bothrops_asper_ABY55159_PLA2		17	16476	45	2	5	1	24.8	137	MRTLWIVTVLLVGVEGSLVELGKMILQETGKNPLTSYGVYGCNCGVGGRHKPKDGTDRCCYVHKCCYKKMTDCDPKKDRYSYSWKDKTIVCDENNPCLKELCECDKAVAICLRENLDTYNKKYKIYPKFFCKKAEPC	376	1	1	1	401.7314	801.4481	2	801.4531	-0.0049	0	11.63	0.069	K	AVAICLR	E			Cmpd 156, +MS2(401.7313), 20.0-25.0eV, 4.5min #208
1	Bothrops_asper_ABY55159_PLA2		17	16476	45	2	5	1	24.8	137	MRTLWIVTVLLVGVEGSLVELGKMILQETGKNPLTSYGVYGCNCGVGGRHKPKDGTDRCCYVHKCCYKKMTDCDPKKDRYSYSWKDKTIVCDENNPCLKELCECDKAVAICLRENLDTYNKKYKIYPKFFCKKAEPC	377	1	1	1	401.7315	801.4484	2	801.4531	-0.0047	0	2.79	0.53	K	AVAICLR	E			Cmpd 93, +MS2(401.7315), 20.0-25.0eV, 2.7min #124
1	Bothrops_asper_ABY55159_PLA2		17	16476	45	2	5	1	24.8	137	MRTLWIVTVLLVGVEGSLVELGKMILQETGKNPLTSYGVYGCNCGVGGRHKPKDGTDRCCYVHKCCYKKMTDCDPKKDRYSYSWKDKTIVCDENNPCLKELCECDKAVAICLRENLDTYNKKYKIYPKFFCKKAEPC	378	1	1	1	401.7315	801.4485	2	801.4531	-0.0046	0	5.90	0.26	K	AVAICLR	E			Cmpd 146, +MS2(401.7315), 20.0-25.0eV, 4.2min #195
1	Bothrops_asper_ABY55159_PLA2		17	16476	45	2	5	1	24.8	137	MRTLWIVTVLLVGVEGSLVELGKMILQETGKNPLTSYGVYGCNCGVGGRHKPKDGTDRCCYVHKCCYKKMTDCDPKKDRYSYSWKDKTIVCDENNPCLKELCECDKAVAICLRENLDTYNKKYKIYPKFFCKKAEPC	379	1	1	1	401.7316	801.4486	2	801.4531	-0.0044	0	12.41	0.057	K	AVAICLR	E			Cmpd 158, +MS2(401.7316), 20.0-25.0eV, 4.5min #211
1	Bothrops_asper_ABY55159_PLA2		17	16476	45	2	5	1	24.8	137	MRTLWIVTVLLVGVEGSLVELGKMILQETGKNPLTSYGVYGCNCGVGGRHKPKDGTDRCCYVHKCCYKKMTDCDPKKDRYSYSWKDKTIVCDENNPCLKELCECDKAVAICLRENLDTYNKKYKIYPKFFCKKAEPC	380	1	1	1	401.7317	801.4488	2	801.4531	-0.0043	0	5.40	0.29	K	AVAICLR	E			Cmpd 153, +MS2(401.7317), 20.0-25.0eV, 4.4min #204
1	Bothrops_asper_ABY55159_PLA2		17	16476	45	2	5	1	24.8	137	MRTLWIVTVLLVGVEGSLVELGKMILQETGKNPLTSYGVYGCNCGVGGRHKPKDGTDRCCYVHKCCYKKMTDCDPKKDRYSYSWKDKTIVCDENNPCLKELCECDKAVAICLRENLDTYNKKYKIYPKFFCKKAEPC	381	1	1	1	401.7318	801.4490	2	801.4531	-0.0041	0	3.33	0.46	K	AVAICLR	E			Cmpd 186, +MS2(401.7318), 20.0-25.0eV, 5.3min #248
1	Bothrops_asper_ABY55159_PLA2		17	16476	45	2	5	1	24.8	137	MRTLWIVTVLLVGVEGSLVELGKMILQETGKNPLTSYGVYGCNCGVGGRHKPKDGTDRCCYVHKCCYKKMTDCDPKKDRYSYSWKDKTIVCDENNPCLKELCECDKAVAICLRENLDTYNKKYKIYPKFFCKKAEPC	382	1	1	1	401.7319	801.4492	2	801.4531	-0.0039	0	4.61	0.35	K	AVAICLR	E			Cmpd 56, +MS2(401.7319), 20.0-25.0eV, 1.6min #75
1	Bothrops_asper_ABY55159_PLA2		17	16476	45	2	5	1	24.8	137	MRTLWIVTVLLVGVEGSLVELGKMILQETGKNPLTSYGVYGCNCGVGGRHKPKDGTDRCCYVHKCCYKKMTDCDPKKDRYSYSWKDKTIVCDENNPCLKELCECDKAVAICLRENLDTYNKKYKIYPKFFCKKAEPC	383	1	1	1	401.7319	801.4492	2	801.4531	-0.0039	0	2.49	0.56	K	AVAICLR	E			Cmpd 171, +MS2(401.7319), 20.0-25.0eV, 4.9min #228
1	Bothrops_asper_ABY55159_PLA2		17	16476	45	2	5	1	24.8	137	MRTLWIVTVLLVGVEGSLVELGKMILQETGKNPLTSYGVYGCNCGVGGRHKPKDGTDRCCYVHKCCYKKMTDCDPKKDRYSYSWKDKTIVCDENNPCLKELCECDKAVAICLRENLDTYNKKYKIYPKFFCKKAEPC	384	1	1	1	401.7319	801.4492	2	801.4531	-0.0038	0	6.55	0.22	K	AVAICLR	E			Cmpd 102, +MS2(401.7319), 20.0-25.0eV, 2.9min #136
1	Bothrops_asper_ABY55159_PLA2		17	16476	45	2	5	1	24.8	137	MRTLWIVTVLLVGVEGSLVELGKMILQETGKNPLTSYGVYGCNCGVGGRHKPKDGTDRCCYVHKCCYKKMTDCDPKKDRYSYSWKDKTIVCDENNPCLKELCECDKAVAICLRENLDTYNKKYKIYPKFFCKKAEPC	386	1	1	1	401.7321	801.4496	2	801.4531	-0.0035	0	2.12	0.61	K	AVAICLR	E			Cmpd 99, +MS2(401.7321), 20.0-25.0eV, 2.8min #132
1	Bothrops_asper_ABY55159_PLA2		17	16476	45	2	5	1	24.8	137	MRTLWIVTVLLVGVEGSLVELGKMILQETGKNPLTSYGVYGCNCGVGGRHKPKDGTDRCCYVHKCCYKKMTDCDPKKDRYSYSWKDKTIVCDENNPCLKELCECDKAVAICLRENLDTYNKKYKIYPKFFCKKAEPC	387	1	1	1	401.7321	801.4496	2	801.4531	-0.0035	0	2.55	0.56	K	AVAICLR	E			Cmpd 89, +MS2(401.7321), 20.0-25.0eV, 2.6min #119
1	Bothrops_asper_ABY55159_PLA2		17	16476	45	2	5	1	24.8	137	MRTLWIVTVLLVGVEGSLVELGKMILQETGKNPLTSYGVYGCNCGVGGRHKPKDGTDRCCYVHKCCYKKMTDCDPKKDRYSYSWKDKTIVCDENNPCLKELCECDKAVAICLRENLDTYNKKYKIYPKFFCKKAEPC	388	1	1	1	401.7321	801.4497	2	801.4531	-0.0033	0	2.63	0.55	K	AVAICLR	E			Cmpd 119, +MS2(401.7321), 20.0-25.0eV, 3.4min #159
1	Bothrops_asper_ABY55159_PLA2		17	16476	45	2	5	1	24.8	137	MRTLWIVTVLLVGVEGSLVELGKMILQETGKNPLTSYGVYGCNCGVGGRHKPKDGTDRCCYVHKCCYKKMTDCDPKKDRYSYSWKDKTIVCDENNPCLKELCECDKAVAICLRENLDTYNKKYKIYPKFFCKKAEPC	389	1	1	1	401.7322	801.4499	2	801.4531	-0.0032	0	1.84	0.65	K	AVAICLR	E			Cmpd 114, +MS2(401.7322), 20.0-25.0eV, 3.3min #152
1	Bothrops_asper_ABY55159_PLA2		17	16476	45	2	5	1	24.8	137	MRTLWIVTVLLVGVEGSLVELGKMILQETGKNPLTSYGVYGCNCGVGGRHKPKDGTDRCCYVHKCCYKKMTDCDPKKDRYSYSWKDKTIVCDENNPCLKELCECDKAVAICLRENLDTYNKKYKIYPKFFCKKAEPC	390	1	1	1	401.7323	801.4500	2	801.4531	-0.0031	0	2.19	0.6	K	AVAICLR	E			Cmpd 131, +MS2(401.7323), 20.0-25.0eV, 3.8min #175
1	Bothrops_asper_ABY55159_PLA2		17	16476	45	2	5	1	24.8	137	MRTLWIVTVLLVGVEGSLVELGKMILQETGKNPLTSYGVYGCNCGVGGRHKPKDGTDRCCYVHKCCYKKMTDCDPKKDRYSYSWKDKTIVCDENNPCLKELCECDKAVAICLRENLDTYNKKYKIYPKFFCKKAEPC	391	1	1	1	401.7323	801.4500	2	801.4531	-0.0031	0	9.69	0.11	K	AVAICLR	E			Cmpd 134, +MS2(401.7323), 20.0-25.0eV, 3.9min #179
1	Bothrops_asper_ABY55159_PLA2		17	16476	45	2	5	1	24.8	137	MRTLWIVTVLLVGVEGSLVELGKMILQETGKNPLTSYGVYGCNCGVGGRHKPKDGTDRCCYVHKCCYKKMTDCDPKKDRYSYSWKDKTIVCDENNPCLKELCECDKAVAICLRENLDTYNKKYKIYPKFFCKKAEPC	392	1	1	1	401.7327	801.4508	2	801.4531	-0.0023	0	2.88	0.52	K	AVAICLR	E			Cmpd 125, +MS2(401.7327), 20.0-25.0eV, 3.6min #167
1	Bothrops_asper_ABY55159_PLA2		17	16476	45	2	5	1	24.8	137	MRTLWIVTVLLVGVEGSLVELGKMILQETGKNPLTSYGVYGCNCGVGGRHKPKDGTDRCCYVHKCCYKKMTDCDPKKDRYSYSWKDKTIVCDENNPCLKELCECDKAVAICLRENLDTYNKKYKIYPKFFCKKAEPC	393	1	1	1	401.7329	801.4512	2	801.4531	-0.0019	0	4.28	0.37	K	AVAICLR	E			Cmpd 189, +MS2(401.7329), 20.0-25.0eV, 5.4min #252
1	Bothrops_asper_ABY55159_PLA2		17	16476	45	2	5	1	24.8	137	MRTLWIVTVLLVGVEGSLVELGKMILQETGKNPLTSYGVYGCNCGVGGRHKPKDGTDRCCYVHKCCYKKMTDCDPKKDRYSYSWKDKTIVCDENNPCLKELCECDKAVAICLRENLDTYNKKYKIYPKFFCKKAEPC	398	1	1	1	417.1921	832.3697	2	832.3755	-0.0059	0	11.51	0.071	R	YSYSWK	D			Cmpd 162, +MS2(417.1921), 20.0-25.0eV, 4.7min #216
1	Bothrops_asper_ABY55159_PLA2		17	16476	45	2	5	1	24.8	137	MRTLWIVTVLLVGVEGSLVELGKMILQETGKNPLTSYGVYGCNCGVGGRHKPKDGTDRCCYVHKCCYKKMTDCDPKKDRYSYSWKDKTIVCDENNPCLKELCECDKAVAICLRENLDTYNKKYKIYPKFFCKKAEPC	399	1	1	1	417.1923	832.3701	2	832.3755	-0.0054	0	8.87	0.13	R	YSYSWK	D			Cmpd 165, +MS2(417.1923), 20.0-25.0eV, 4.7min #220
1	Bothrops_asper_ABY55159_PLA2		17	16476	45	2	5	1	24.8	137	MRTLWIVTVLLVGVEGSLVELGKMILQETGKNPLTSYGVYGCNCGVGGRHKPKDGTDRCCYVHKCCYKKMTDCDPKKDRYSYSWKDKTIVCDENNPCLKELCECDKAVAICLRENLDTYNKKYKIYPKFFCKKAEPC	400	1	1	1	417.1927	832.3708	2	832.3755	-0.0047	0	3.12	0.49	R	YSYSWK	D			Cmpd 192, +MS2(417.1927), 20.0-25.0eV, 5.5min #256
1	Bothrops_asper_ABY55159_PLA2		17	16476	45	2	5	1	24.8	137	MRTLWIVTVLLVGVEGSLVELGKMILQETGKNPLTSYGVYGCNCGVGGRHKPKDGTDRCCYVHKCCYKKMTDCDPKKDRYSYSWKDKTIVCDENNPCLKELCECDKAVAICLRENLDTYNKKYKIYPKFFCKKAEPC	401	1	1	1	417.1927	832.3709	2	832.3755	-0.0046	0	11.86	0.065	R	YSYSWK	D			Cmpd 178, +MS2(417.1927), 20.0-25.0eV, 5.1min #238
1	Bothrops_asper_ABY55159_PLA2		17	16476	45	2	5	1	24.8	137	MRTLWIVTVLLVGVEGSLVELGKMILQETGKNPLTSYGVYGCNCGVGGRHKPKDGTDRCCYVHKCCYKKMTDCDPKKDRYSYSWKDKTIVCDENNPCLKELCECDKAVAICLRENLDTYNKKYKIYPKFFCKKAEPC	402	1	1	1	417.1934	832.3722	2	832.3755	-0.0033	0	3.41	0.46	R	YSYSWK	D			Cmpd 75, +MS2(417.1934), 20.0-25.0eV, 2.2min #100
1	Bothrops_asper_ABY55159_PLA2		17	16476	45	2	5	1	24.8	137	MRTLWIVTVLLVGVEGSLVELGKMILQETGKNPLTSYGVYGCNCGVGGRHKPKDGTDRCCYVHKCCYKKMTDCDPKKDRYSYSWKDKTIVCDENNPCLKELCECDKAVAICLRENLDTYNKKYKIYPKFFCKKAEPC	403	1	1	1	417.1936	832.3726	2	832.3755	-0.0030	0	3.29	0.47	R	YSYSWK	D			Cmpd 128, +MS2(417.1936), 20.0-25.0eV, 3.7min #171
1	Bothrops_asper_ABY55159_PLA2		17	16476	45	2	5	1	24.8	137	MRTLWIVTVLLVGVEGSLVELGKMILQETGKNPLTSYGVYGCNCGVGGRHKPKDGTDRCCYVHKCCYKKMTDCDPKKDRYSYSWKDKTIVCDENNPCLKELCECDKAVAICLRENLDTYNKKYKIYPKFFCKKAEPC	404	1	1	1	417.1937	832.3729	2	832.3755	-0.0026	0	2.06	0.62	R	YSYSWK	D			Cmpd 177, +MS2(417.1937), 20.0-25.0eV, 5.1min #236
1	Bothrops_asper_ABY55159_PLA2		17	16476	45	2	5	1	24.8	137	MRTLWIVTVLLVGVEGSLVELGKMILQETGKNPLTSYGVYGCNCGVGGRHKPKDGTDRCCYVHKCCYKKMTDCDPKKDRYSYSWKDKTIVCDENNPCLKELCECDKAVAICLRENLDTYNKKYKIYPKFFCKKAEPC	405	1	1	1	417.1947	832.3749	2	832.3755	-0.0006	0	11.11	0.077	R	YSYSWK	D			Cmpd 168, +MS2(417.1947), 20.0-25.0eV, 4.8min #224
1	Bothrops_asper_ABY55159_PLA2		17	16476	45	2	5	1	24.8	137	MRTLWIVTVLLVGVEGSLVELGKMILQETGKNPLTSYGVYGCNCGVGGRHKPKDGTDRCCYVHKCCYKKMTDCDPKKDRYSYSWKDKTIVCDENNPCLKELCECDKAVAICLRENLDTYNKKYKIYPKFFCKKAEPC	493	1	1	1	731.8340	1461.6534	2	1461.6592	-0.0057	0	3.54	0.44	K	TIVCDENNPCLK	E			Cmpd 126, +MS2(731.8340), 25.6-32.0eV, 3.6min #168
1	Bothrops_asper_ABY55159_PLA2		17	16476	45	2	5	1	24.8	137	MRTLWIVTVLLVGVEGSLVELGKMILQETGKNPLTSYGVYGCNCGVGGRHKPKDGTDRCCYVHKCCYKKMTDCDPKKDRYSYSWKDKTIVCDENNPCLKELCECDKAVAICLRENLDTYNKKYKIYPKFFCKKAEPC	494	1	1	1	731.8342	1461.6538	2	1461.6592	-0.0054	0	4.50	0.35	K	TIVCDENNPCLK	E			Cmpd 180, +MS2(731.8342), 25.6-32.0eV, 5.2min #240
1	Bothrops_asper_ABY55159_PLA2		17	16476	45	2	5	1	24.8	137	MRTLWIVTVLLVGVEGSLVELGKMILQETGKNPLTSYGVYGCNCGVGGRHKPKDGTDRCCYVHKCCYKKMTDCDPKKDRYSYSWKDKTIVCDENNPCLKELCECDKAVAICLRENLDTYNKKYKIYPKFFCKKAEPC	495	1	1	1	569.2643	1704.7712	3	1704.7811	-0.0099	1	12.49	0.056	K	DKTIVCDENNPCLK	E			Cmpd 44, +MS2(569.2643), 17.7-22.1eV, 1.3min #59
1	Bothrops_asper_ABY55159_PLA2		17	16476	45	2	5	1	24.8	137	MRTLWIVTVLLVGVEGSLVELGKMILQETGKNPLTSYGVYGCNCGVGGRHKPKDGTDRCCYVHKCCYKKMTDCDPKKDRYSYSWKDKTIVCDENNPCLKELCECDKAVAICLRENLDTYNKKYKIYPKFFCKKAEPC	496	1	1	1	569.2648	1704.7726	3	1704.7811	-0.0085	1	6.74	0.21	K	DKTIVCDENNPCLK	E			Cmpd 111, +MS2(569.2648), 17.7-22.1eV, 3.2min #148
