# Supplementary material for: High-Throughput Venomics
Source: J Proteome Res. 2023 Apr 3;22(6):1734–46. doi: 10.1021/acs.jproteome.2c00780 (PMC10243144; doi:10.1021/acs.jproteome.2c00780)
Supplement: Supplementary file 6 — pr2c00780_si_006.zip [file pr2c00780_si_006.zip › CSV Files/Bothrops asper TFA 6sec/Bothrops asper species specific CSV files/b16.csv]

Header	--------------------------------------------------------
Search title	201211_BothaspTFA000228.d
Timestamp	2021-01-12T16:04:11Z
User	Demo User
Email	j.slagboom@vu.nl
Report URI	https://mascot.labs.vu.nl/cgi/master_results.pl?file=../data/20210112/F007486.dat
Peak list data path	F:\New MGF files 2021\210111_Bothrops asper TFA\201211_BothaspTFA000228_5.2.216.mgf
Peak list format	Mascot generic
Search type	MIS
Mascot version	2.3.02
Database	Bothrops_asper
Fasta file	Bothrops_asper.fas
Total sequences	17
Total residues	2799
Sequences after taxonomy filter	17
Number of queries	498
Fixed modifications	--------------------------------------------------------
Identifier	Name	Delta	Neutral loss
1	Carbamidomethyl (C)	57.021464
Variable modifications	--------------------------------------------------------
Identifier	Name	Delta	Neutral loss(es)
1	Amidated (Protein C-term)	-0.984016
2	Oxidation (M)	15.994915	0	63.998285
Search Parameters	--------------------------------------------------------
Taxonomy filter	All entries
Enzyme	semiTrypsin
Maximum Missed Cleavages	1
Fixed modifications	Carbamidomethyl (C)
Variable modifications	Amidated (Protein C-term),Oxidation (M)
Peptide Mass Tolerance	0.2
Peptide Mass Tolerance Units	Da
Fragment Mass Tolerance	0.05
Fragment Mass Tolerance Units	Da
Mass values	Monoisotopic
Instrument type	ESI-QUAD-TOF
Format parameters	--------------------------------------------------------
Significance threshold	0.05
Max. number of hits	0
Use MudPIT protein scoring	1
Ions score cut-off	0
Include same-set proteins
Include sub-set proteins	0
Include unassigned	0
Require bold red	0
Use homology threshold	0
Group protein families	0
Protein hits	--------------------------------------------------------
prot_hit_num	prot_acc	prot_desc	prot_score	prot_mass	prot_matches	prot_matches_sig	prot_sequences	prot_sequences_sig	prot_cover	prot_len	prot_seq	pep_query	pep_rank	pep_isbold	pep_isunique	pep_exp_mz	pep_exp_mr	pep_exp_z	pep_calc_mr	pep_delta	pep_miss	pep_score	pep_expect	pep_res_before	pep_seq	pep_res_after	pep_var_mod	pep_var_mod_pos	pep_scan_title
1	Bothrops_asper_5TFV_B_PLA2		629	14756	50	40	8	8	47.5	122	SLIEFAKMILEETKRLPFPYYTTYGCYCGWGGQGQPKDATDRCCFVHDCCYGKLSNCKPKTDRYSYSRKSGVIICGEGTPCEKQICECDKAAAVCFRENLRTYKKRYMAYPDVLCKKPAEKC	230	1	1	0	338.1569	674.2992	2	674.3024	-0.0032	0	21.49	0.0071	R	YSYSR	K			Cmpd 266, +MS2(338.1569), 20.0-25.0eV, 7.6min #355
1	Bothrops_asper_5TFV_B_PLA2		629	14756	50	40	8	8	47.5	122	SLIEFAKMILEETKRLPFPYYTTYGCYCGWGGQGQPKDATDRCCFVHDCCYGKLSNCKPKTDRYSYSRKSGVIICGEGTPCEKQICECDKAAAVCFRENLRTYKKRYMAYPDVLCKKPAEKC	311	1	1	0	397.6994	793.3843	2	793.3905	-0.0062	0	13.38	0.046	K	AAAVCFR	E			Cmpd 62, +MS2(397.6994), 20.0-25.0eV, 1.8min #83
1	Bothrops_asper_5TFV_B_PLA2		629	14756	50	40	8	8	47.5	122	SLIEFAKMILEETKRLPFPYYTTYGCYCGWGGQGQPKDATDRCCFVHDCCYGKLSNCKPKTDRYSYSRKSGVIICGEGTPCEKQICECDKAAAVCFRENLRTYKKRYMAYPDVLCKKPAEKC	312	1	1	0	397.6996	793.3846	2	793.3905	-0.0059	0	18.53	0.014	K	AAAVCFR	E			Cmpd 170, +MS2(397.6996), 20.0-25.0eV, 4.9min #227
1	Bothrops_asper_5TFV_B_PLA2		629	14756	50	40	8	8	47.5	122	SLIEFAKMILEETKRLPFPYYTTYGCYCGWGGQGQPKDATDRCCFVHDCCYGKLSNCKPKTDRYSYSRKSGVIICGEGTPCEKQICECDKAAAVCFRENLRTYKKRYMAYPDVLCKKPAEKC	313	1	1	0	397.6998	793.3851	2	793.3905	-0.0054	0	16.51	0.022	K	AAAVCFR	E			Cmpd 179, +MS2(397.6998), 20.0-25.0eV, 5.1min #239
1	Bothrops_asper_5TFV_B_PLA2		629	14756	50	40	8	8	47.5	122	SLIEFAKMILEETKRLPFPYYTTYGCYCGWGGQGQPKDATDRCCFVHDCCYGKLSNCKPKTDRYSYSRKSGVIICGEGTPCEKQICECDKAAAVCFRENLRTYKKRYMAYPDVLCKKPAEKC	314	1	1	0	397.7001	793.3856	2	793.3905	-0.0049	0	15.93	0.026	K	AAAVCFR	E			Cmpd 149, +MS2(397.7001), 20.0-25.0eV, 4.3min #199
1	Bothrops_asper_5TFV_B_PLA2		629	14756	50	40	8	8	47.5	122	SLIEFAKMILEETKRLPFPYYTTYGCYCGWGGQGQPKDATDRCCFVHDCCYGKLSNCKPKTDRYSYSRKSGVIICGEGTPCEKQICECDKAAAVCFRENLRTYKKRYMAYPDVLCKKPAEKC	315	1	1	0	397.7001	793.3856	2	793.3905	-0.0049	0	55.56	2.8e-06	K	AAAVCFR	E			Cmpd 287, +MS2(397.7001), 20.0-25.0eV, 8.2min #383
1	Bothrops_asper_5TFV_B_PLA2		629	14756	50	40	8	8	47.5	122	SLIEFAKMILEETKRLPFPYYTTYGCYCGWGGQGQPKDATDRCCFVHDCCYGKLSNCKPKTDRYSYSRKSGVIICGEGTPCEKQICECDKAAAVCFRENLRTYKKRYMAYPDVLCKKPAEKC	316	1	1	0	397.7001	793.3857	2	793.3905	-0.0048	0	19.77	0.011	K	AAAVCFR	E			Cmpd 91, +MS2(397.7001), 20.0-25.0eV, 2.6min #122
1	Bothrops_asper_5TFV_B_PLA2		629	14756	50	40	8	8	47.5	122	SLIEFAKMILEETKRLPFPYYTTYGCYCGWGGQGQPKDATDRCCFVHDCCYGKLSNCKPKTDRYSYSRKSGVIICGEGTPCEKQICECDKAAAVCFRENLRTYKKRYMAYPDVLCKKPAEKC	317	1	1	0	397.7002	793.3858	2	793.3905	-0.0047	0	13.68	0.043	K	AAAVCFR	E			Cmpd 30, +MS2(397.7002), 20.0-25.0eV, 0.9min #40
1	Bothrops_asper_5TFV_B_PLA2		629	14756	50	40	8	8	47.5	122	SLIEFAKMILEETKRLPFPYYTTYGCYCGWGGQGQPKDATDRCCFVHDCCYGKLSNCKPKTDRYSYSRKSGVIICGEGTPCEKQICECDKAAAVCFRENLRTYKKRYMAYPDVLCKKPAEKC	318	1	1	0	397.7004	793.3863	2	793.3905	-0.0041	0	55.38	2.9e-06	K	AAAVCFR	E			Cmpd 290, +MS2(397.7005), 20.0-25.0eV, 8.3min #387
1	Bothrops_asper_5TFV_B_PLA2		629	14756	50	40	8	8	47.5	122	SLIEFAKMILEETKRLPFPYYTTYGCYCGWGGQGQPKDATDRCCFVHDCCYGKLSNCKPKTDRYSYSRKSGVIICGEGTPCEKQICECDKAAAVCFRENLRTYKKRYMAYPDVLCKKPAEKC	319	1	1	0	397.7005	793.3864	2	793.3905	-0.0041	0	13.66	0.043	K	AAAVCFR	E			Cmpd 66, +MS2(397.7005), 20.0-25.0eV, 1.9min #88
1	Bothrops_asper_5TFV_B_PLA2		629	14756	50	40	8	8	47.5	122	SLIEFAKMILEETKRLPFPYYTTYGCYCGWGGQGQPKDATDRCCFVHDCCYGKLSNCKPKTDRYSYSRKSGVIICGEGTPCEKQICECDKAAAVCFRENLRTYKKRYMAYPDVLCKKPAEKC	320	1	1	0	397.7006	793.3867	2	793.3905	-0.0038	0	12.95	0.051	K	AAAVCFR	E			Cmpd 59, +MS2(397.7006), 20.0-25.0eV, 1.7min #79
1	Bothrops_asper_5TFV_B_PLA2		629	14756	50	40	8	8	47.5	122	SLIEFAKMILEETKRLPFPYYTTYGCYCGWGGQGQPKDATDRCCFVHDCCYGKLSNCKPKTDRYSYSRKSGVIICGEGTPCEKQICECDKAAAVCFRENLRTYKKRYMAYPDVLCKKPAEKC	321	1	1	0	397.7007	793.3869	2	793.3905	-0.0036	0	18.31	0.015	K	AAAVCFR	E			Cmpd 102, +MS2(397.7007), 20.0-25.0eV, 2.9min #136
1	Bothrops_asper_5TFV_B_PLA2		629	14756	50	40	8	8	47.5	122	SLIEFAKMILEETKRLPFPYYTTYGCYCGWGGQGQPKDATDRCCFVHDCCYGKLSNCKPKTDRYSYSRKSGVIICGEGTPCEKQICECDKAAAVCFRENLRTYKKRYMAYPDVLCKKPAEKC	322	1	1	0	397.7009	793.3871	2	793.3905	-0.0033	0	49.02	1.3e-05	K	AAAVCFR	E			Cmpd 293, +MS2(397.7009), 20.0-25.0eV, 8.4min #391
1	Bothrops_asper_5TFV_B_PLA2		629	14756	50	40	8	8	47.5	122	SLIEFAKMILEETKRLPFPYYTTYGCYCGWGGQGQPKDATDRCCFVHDCCYGKLSNCKPKTDRYSYSRKSGVIICGEGTPCEKQICECDKAAAVCFRENLRTYKKRYMAYPDVLCKKPAEKC	323	1	1	0	397.7009	793.3872	2	793.3905	-0.0032	0	13.31	0.047	K	AAAVCFR	E			Cmpd 151, +MS2(397.7009), 20.0-25.0eV, 4.3min #202
1	Bothrops_asper_5TFV_B_PLA2		629	14756	50	40	8	8	47.5	122	SLIEFAKMILEETKRLPFPYYTTYGCYCGWGGQGQPKDATDRCCFVHDCCYGKLSNCKPKTDRYSYSRKSGVIICGEGTPCEKQICECDKAAAVCFRENLRTYKKRYMAYPDVLCKKPAEKC	324	1	1	0	397.7010	793.3874	2	793.3905	-0.0031	0	13.85	0.041	K	AAAVCFR	E			Cmpd 237, +MS2(397.7010), 20.0-25.0eV, 6.8min #316
1	Bothrops_asper_5TFV_B_PLA2		629	14756	50	40	8	8	47.5	122	SLIEFAKMILEETKRLPFPYYTTYGCYCGWGGQGQPKDATDRCCFVHDCCYGKLSNCKPKTDRYSYSRKSGVIICGEGTPCEKQICECDKAAAVCFRENLRTYKKRYMAYPDVLCKKPAEKC	325	1	1	0	397.7010	793.3874	2	793.3905	-0.0030	0	27.77	0.0017	K	AAAVCFR	E			Cmpd 146, +MS2(397.7010), 20.0-25.0eV, 4.2min #195
1	Bothrops_asper_5TFV_B_PLA2		629	14756	50	40	8	8	47.5	122	SLIEFAKMILEETKRLPFPYYTTYGCYCGWGGQGQPKDATDRCCFVHDCCYGKLSNCKPKTDRYSYSRKSGVIICGEGTPCEKQICECDKAAAVCFRENLRTYKKRYMAYPDVLCKKPAEKC	326	1	1	0	397.7010	793.3875	2	793.3905	-0.0030	0	16.33	0.023	K	AAAVCFR	E			Cmpd 86, +MS2(397.7010), 20.0-25.0eV, 2.5min #115
1	Bothrops_asper_5TFV_B_PLA2		629	14756	50	40	8	8	47.5	122	SLIEFAKMILEETKRLPFPYYTTYGCYCGWGGQGQPKDATDRCCFVHDCCYGKLSNCKPKTDRYSYSRKSGVIICGEGTPCEKQICECDKAAAVCFRENLRTYKKRYMAYPDVLCKKPAEKC	327	1	1	0	397.7011	793.3875	2	793.3905	-0.0029	0	17.59	0.017	K	AAAVCFR	E			Cmpd 164, +MS2(397.7011), 20.0-25.0eV, 4.7min #219
1	Bothrops_asper_5TFV_B_PLA2		629	14756	50	40	8	8	47.5	122	SLIEFAKMILEETKRLPFPYYTTYGCYCGWGGQGQPKDATDRCCFVHDCCYGKLSNCKPKTDRYSYSRKSGVIICGEGTPCEKQICECDKAAAVCFRENLRTYKKRYMAYPDVLCKKPAEKC	328	1	1	0	397.7011	793.3876	2	793.3905	-0.0029	0	14.06	0.039	K	AAAVCFR	E			Cmpd 98, +MS2(397.7011), 20.0-25.0eV, 2.8min #131
1	Bothrops_asper_5TFV_B_PLA2		629	14756	50	40	8	8	47.5	122	SLIEFAKMILEETKRLPFPYYTTYGCYCGWGGQGQPKDATDRCCFVHDCCYGKLSNCKPKTDRYSYSRKSGVIICGEGTPCEKQICECDKAAAVCFRENLRTYKKRYMAYPDVLCKKPAEKC	329	1	1	0	397.7011	793.3877	2	793.3905	-0.0028	0	13.38	0.046	K	AAAVCFR	E			Cmpd 47, +MS2(397.7011), 20.0-25.0eV, 1.4min #63
1	Bothrops_asper_5TFV_B_PLA2		629	14756	50	40	8	8	47.5	122	SLIEFAKMILEETKRLPFPYYTTYGCYCGWGGQGQPKDATDRCCFVHDCCYGKLSNCKPKTDRYSYSRKSGVIICGEGTPCEKQICECDKAAAVCFRENLRTYKKRYMAYPDVLCKKPAEKC	330	1	1	0	397.7011	793.3877	2	793.3905	-0.0027	0	32.53	0.00056	K	AAAVCFR	E			Cmpd 200, +MS2(397.7011), 20.0-25.0eV, 5.7min #267
1	Bothrops_asper_5TFV_B_PLA2		629	14756	50	40	8	8	47.5	122	SLIEFAKMILEETKRLPFPYYTTYGCYCGWGGQGQPKDATDRCCFVHDCCYGKLSNCKPKTDRYSYSRKSGVIICGEGTPCEKQICECDKAAAVCFRENLRTYKKRYMAYPDVLCKKPAEKC	331	1	1	0	397.7016	793.3886	2	793.3905	-0.0018	0	17.25	0.019	K	AAAVCFR	E			Cmpd 118, +MS2(397.7016), 20.0-25.0eV, 3.4min #158
1	Bothrops_asper_5TFV_B_PLA2		629	14756	50	40	8	8	47.5	122	SLIEFAKMILEETKRLPFPYYTTYGCYCGWGGQGQPKDATDRCCFVHDCCYGKLSNCKPKTDRYSYSRKSGVIICGEGTPCEKQICECDKAAAVCFRENLRTYKKRYMAYPDVLCKKPAEKC	339	1	1	0	404.2318	806.4490	2	806.4538	-0.0048	0	23.36	0.0046	-	SLIEFAK	M			Cmpd 316, +MS2(404.2318), 20.0-25.0eV, 9.1min #422
1	Bothrops_asper_5TFV_B_PLA2		629	14756	50	40	8	8	47.5	122	SLIEFAKMILEETKRLPFPYYTTYGCYCGWGGQGQPKDATDRCCFVHDCCYGKLSNCKPKTDRYSYSRKSGVIICGEGTPCEKQICECDKAAAVCFRENLRTYKKRYMAYPDVLCKKPAEKC	340	1	1	0	404.2319	806.4491	2	806.4538	-0.0046	0	6.45	0.23	-	SLIEFAK	M			Cmpd 158, +MS2(404.2319), 20.0-25.0eV, 4.5min #211
1	Bothrops_asper_5TFV_B_PLA2		629	14756	50	40	8	8	47.5	122	SLIEFAKMILEETKRLPFPYYTTYGCYCGWGGQGQPKDATDRCCFVHDCCYGKLSNCKPKTDRYSYSRKSGVIICGEGTPCEKQICECDKAAAVCFRENLRTYKKRYMAYPDVLCKKPAEKC	343	1	1	0	404.2320	806.4494	2	806.4538	-0.0044	0	8.90	0.13	-	SLIEFAK	M			Cmpd 320, +MS2(404.2320), 20.0-25.0eV, 9.2min #427
1	Bothrops_asper_5TFV_B_PLA2		629	14756	50	40	8	8	47.5	122	SLIEFAKMILEETKRLPFPYYTTYGCYCGWGGQGQPKDATDRCCFVHDCCYGKLSNCKPKTDRYSYSRKSGVIICGEGTPCEKQICECDKAAAVCFRENLRTYKKRYMAYPDVLCKKPAEKC	351	1	1	0	404.2329	806.4512	2	806.4538	-0.0026	0	0.12	0.97	-	SLIEFAK	M			Cmpd 196, +MS2(404.2329), 20.0-25.0eV, 5.6min #262
1	Bothrops_asper_5TFV_B_PLA2		629	14756	50	40	8	8	47.5	122	SLIEFAKMILEETKRLPFPYYTTYGCYCGWGGQGQPKDATDRCCFVHDCCYGKLSNCKPKTDRYSYSRKSGVIICGEGTPCEKQICECDKAAAVCFRENLRTYKKRYMAYPDVLCKKPAEKC	375	1	1	0	349.8318	1046.4736	3	1046.4781	-0.0045	1	19.03	0.013	K	TDRYSYSR	K			Cmpd 264, +MS2(349.8318), 16.0-20.0eV, 7.6min #352
1	Bothrops_asper_5TFV_B_PLA2		629	14756	50	40	8	8	47.5	122	SLIEFAKMILEETKRLPFPYYTTYGCYCGWGGQGQPKDATDRCCFVHDCCYGKLSNCKPKTDRYSYSRKSGVIICGEGTPCEKQICECDKAAAVCFRENLRTYKKRYMAYPDVLCKKPAEKC	388	1	1	1	630.2884	1258.5622	2	1258.5726	-0.0104	0	16.18	0.024	R	YMAYPDVLCK	K			Cmpd 122, +MS2(630.2884), 23.1-28.9eV, 3.5min #163
1	Bothrops_asper_5TFV_B_PLA2		629	14756	50	40	8	8	47.5	122	SLIEFAKMILEETKRLPFPYYTTYGCYCGWGGQGQPKDATDRCCFVHDCCYGKLSNCKPKTDRYSYSRKSGVIICGEGTPCEKQICECDKAAAVCFRENLRTYKKRYMAYPDVLCKKPAEKC	389	1	1	1	630.2887	1258.5628	2	1258.5726	-0.0098	0	20.22	0.0095	R	YMAYPDVLCK	K			Cmpd 84, +MS2(630.2887), 23.1-28.9eV, 2.4min #112
1	Bothrops_asper_5TFV_B_PLA2		629	14756	50	40	8	8	47.5	122	SLIEFAKMILEETKRLPFPYYTTYGCYCGWGGQGQPKDATDRCCFVHDCCYGKLSNCKPKTDRYSYSRKSGVIICGEGTPCEKQICECDKAAAVCFRENLRTYKKRYMAYPDVLCKKPAEKC	390	1	1	1	630.2895	1258.5645	2	1258.5726	-0.0081	0	33.61	0.00044	R	YMAYPDVLCK	K			Cmpd 327, +MS2(630.2895), 23.1-28.9eV, 9.4min #436
1	Bothrops_asper_5TFV_B_PLA2		629	14756	50	40	8	8	47.5	122	SLIEFAKMILEETKRLPFPYYTTYGCYCGWGGQGQPKDATDRCCFVHDCCYGKLSNCKPKTDRYSYSRKSGVIICGEGTPCEKQICECDKAAAVCFRENLRTYKKRYMAYPDVLCKKPAEKC	391	1	1	1	630.2900	1258.5654	2	1258.5726	-0.0072	0	50.45	9e-06	R	YMAYPDVLCK	K			Cmpd 322, +MS2(630.2900), 23.1-28.9eV, 9.2min #430
1	Bothrops_asper_5TFV_B_PLA2		629	14756	50	40	8	8	47.5	122	SLIEFAKMILEETKRLPFPYYTTYGCYCGWGGQGQPKDATDRCCFVHDCCYGKLSNCKPKTDRYSYSRKSGVIICGEGTPCEKQICECDKAAAVCFRENLRTYKKRYMAYPDVLCKKPAEKC	399	1	1	1	638.2871	1274.5596	2	1274.5675	-0.0079	0	53.35	4.6e-06	R	YMAYPDVLCK	K	Oxidation (M)	0.0200000000.0	Cmpd 313, +MS2(638.2871), 23.3-29.1eV, 9.0min #418
1	Bothrops_asper_5TFV_B_PLA2		629	14756	50	40	8	8	47.5	122	SLIEFAKMILEETKRLPFPYYTTYGCYCGWGGQGQPKDATDRCCFVHDCCYGKLSNCKPKTDRYSYSRKSGVIICGEGTPCEKQICECDKAAAVCFRENLRTYKKRYMAYPDVLCKKPAEKC	410	1	1	0	502.5167	1504.5282	3	1504.5356	-0.0074	0	55.13	3.1e-06	R	CCFVHDCCYGK	L			Cmpd 281, +MS2(502.5167), 16.1-20.1eV, 8.1min #375
1	Bothrops_asper_5TFV_B_PLA2		629	14756	50	40	8	8	47.5	122	SLIEFAKMILEETKRLPFPYYTTYGCYCGWGGQGQPKDATDRCCFVHDCCYGKLSNCKPKTDRYSYSRKSGVIICGEGTPCEKQICECDKAAAVCFRENLRTYKKRYMAYPDVLCKKPAEKC	411	1	1	0	753.8452	1505.6759	2	1505.6854	-0.0096	0	101.90	6.5e-11	K	SGVIICGEGTPCEK	Q			Cmpd 300, +MS2(753.8452), 26.1-32.6eV, 8.6min #400
1	Bothrops_asper_5TFV_B_PLA2		629	14756	50	40	8	8	47.5	122	SLIEFAKMILEETKRLPFPYYTTYGCYCGWGGQGQPKDATDRCCFVHDCCYGKLSNCKPKTDRYSYSRKSGVIICGEGTPCEKQICECDKAAAVCFRENLRTYKKRYMAYPDVLCKKPAEKC	412	1	1	0	753.8456	1505.6766	2	1505.6854	-0.0089	0	102.01	6.3e-11	K	SGVIICGEGTPCEK	Q			Cmpd 297, +MS2(753.8456), 26.1-32.6eV, 8.5min #396
1	Bothrops_asper_5TFV_B_PLA2		629	14756	50	40	8	8	47.5	122	SLIEFAKMILEETKRLPFPYYTTYGCYCGWGGQGQPKDATDRCCFVHDCCYGKLSNCKPKTDRYSYSRKSGVIICGEGTPCEKQICECDKAAAVCFRENLRTYKKRYMAYPDVLCKKPAEKC	416	1	1	0	545.5971	1633.7695	3	1633.7804	-0.0109	1	9.05	0.12	R	KSGVIICGEGTPCEK	Q			Cmpd 186, +MS2(545.5971), 17.1-21.4eV, 5.3min #248
1	Bothrops_asper_5TFV_B_PLA2		629	14756	50	40	8	8	47.5	122	SLIEFAKMILEETKRLPFPYYTTYGCYCGWGGQGQPKDATDRCCFVHDCCYGKLSNCKPKTDRYSYSRKSGVIICGEGTPCEKQICECDKAAAVCFRENLRTYKKRYMAYPDVLCKKPAEKC	417	1	1	0	545.5973	1633.7700	3	1633.7804	-0.0104	1	9.19	0.12	R	KSGVIICGEGTPCEK	Q			Cmpd 194, +MS2(545.5973), 17.1-21.4eV, 5.6min #259
1	Bothrops_asper_5TFV_B_PLA2		629	14756	50	40	8	8	47.5	122	SLIEFAKMILEETKRLPFPYYTTYGCYCGWGGQGQPKDATDRCCFVHDCCYGKLSNCKPKTDRYSYSRKSGVIICGEGTPCEKQICECDKAAAVCFRENLRTYKKRYMAYPDVLCKKPAEKC	418	1	1	0	545.5973	1633.7702	3	1633.7804	-0.0102	1	16.24	0.024	R	KSGVIICGEGTPCEK	Q			Cmpd 163, +MS2(545.5973), 17.1-21.4eV, 4.7min #218
1	Bothrops_asper_5TFV_B_PLA2		629	14756	50	40	8	8	47.5	122	SLIEFAKMILEETKRLPFPYYTTYGCYCGWGGQGQPKDATDRCCFVHDCCYGKLSNCKPKTDRYSYSRKSGVIICGEGTPCEKQICECDKAAAVCFRENLRTYKKRYMAYPDVLCKKPAEKC	420	1	1	0	545.5975	1633.7706	3	1633.7804	-0.0097	1	14.95	0.032	R	KSGVIICGEGTPCEK	Q			Cmpd 72, +MS2(545.5975), 17.1-21.4eV, 2.1min #96
1	Bothrops_asper_5TFV_B_PLA2		629	14756	50	40	8	8	47.5	122	SLIEFAKMILEETKRLPFPYYTTYGCYCGWGGQGQPKDATDRCCFVHDCCYGKLSNCKPKTDRYSYSRKSGVIICGEGTPCEKQICECDKAAAVCFRENLRTYKKRYMAYPDVLCKKPAEKC	421	1	1	0	545.5976	1633.7709	3	1633.7804	-0.0095	1	58.98	1.3e-06	R	KSGVIICGEGTPCEK	Q			Cmpd 285, +MS2(545.5976), 17.1-21.4eV, 8.2min #380
1	Bothrops_asper_5TFV_B_PLA2		629	14756	50	40	8	8	47.5	122	SLIEFAKMILEETKRLPFPYYTTYGCYCGWGGQGQPKDATDRCCFVHDCCYGKLSNCKPKTDRYSYSRKSGVIICGEGTPCEKQICECDKAAAVCFRENLRTYKKRYMAYPDVLCKKPAEKC	422	1	1	0	545.5976	1633.7710	3	1633.7804	-0.0093	1	14.97	0.032	R	KSGVIICGEGTPCEK	Q			Cmpd 189, +MS2(545.5976), 17.1-21.4eV, 5.4min #252
1	Bothrops_asper_5TFV_B_PLA2		629	14756	50	40	8	8	47.5	122	SLIEFAKMILEETKRLPFPYYTTYGCYCGWGGQGQPKDATDRCCFVHDCCYGKLSNCKPKTDRYSYSRKSGVIICGEGTPCEKQICECDKAAAVCFRENLRTYKKRYMAYPDVLCKKPAEKC	423	1	1	0	545.5977	1633.7712	3	1633.7804	-0.0092	1	13.87	0.041	R	KSGVIICGEGTPCEK	Q			Cmpd 114, +MS2(545.5977), 17.1-21.4eV, 3.3min #152
1	Bothrops_asper_5TFV_B_PLA2		629	14756	50	40	8	8	47.5	122	SLIEFAKMILEETKRLPFPYYTTYGCYCGWGGQGQPKDATDRCCFVHDCCYGKLSNCKPKTDRYSYSRKSGVIICGEGTPCEKQICECDKAAAVCFRENLRTYKKRYMAYPDVLCKKPAEKC	425	1	1	0	545.5978	1633.7715	3	1633.7804	-0.0089	1	14.08	0.039	R	KSGVIICGEGTPCEK	Q			Cmpd 108, +MS2(545.5978), 17.1-21.4eV, 3.1min #144
1	Bothrops_asper_5TFV_B_PLA2		629	14756	50	40	8	8	47.5	122	SLIEFAKMILEETKRLPFPYYTTYGCYCGWGGQGQPKDATDRCCFVHDCCYGKLSNCKPKTDRYSYSRKSGVIICGEGTPCEKQICECDKAAAVCFRENLRTYKKRYMAYPDVLCKKPAEKC	427	1	1	0	545.5980	1633.7723	3	1633.7804	-0.0081	1	7.10	0.19	R	KSGVIICGEGTPCEK	Q			Cmpd 117, +MS2(545.5981), 17.1-21.4eV, 3.4min #156
1	Bothrops_asper_5TFV_B_PLA2		629	14756	50	40	8	8	47.5	122	SLIEFAKMILEETKRLPFPYYTTYGCYCGWGGQGQPKDATDRCCFVHDCCYGKLSNCKPKTDRYSYSRKSGVIICGEGTPCEKQICECDKAAAVCFRENLRTYKKRYMAYPDVLCKKPAEKC	428	1	1	0	545.5982	1633.7729	3	1633.7804	-0.0075	1	3.18	0.48	R	KSGVIICGEGTPCEK	Q			Cmpd 133, +MS2(545.5982), 17.1-21.4eV, 3.8min #178
1	Bothrops_asper_5TFV_B_PLA2		629	14756	50	40	8	8	47.5	122	SLIEFAKMILEETKRLPFPYYTTYGCYCGWGGQGQPKDATDRCCFVHDCCYGKLSNCKPKTDRYSYSRKSGVIICGEGTPCEKQICECDKAAAVCFRENLRTYKKRYMAYPDVLCKKPAEKC	429	1	1	0	545.5985	1633.7736	3	1633.7804	-0.0068	1	0.35	0.92	R	KSGVIICGEGTPCEK	Q			Cmpd 180, +MS2(545.5985), 17.1-21.4eV, 5.2min #240
1	Bothrops_asper_5TFV_B_PLA2		629	14756	50	40	8	8	47.5	122	SLIEFAKMILEETKRLPFPYYTTYGCYCGWGGQGQPKDATDRCCFVHDCCYGKLSNCKPKTDRYSYSRKSGVIICGEGTPCEKQICECDKAAAVCFRENLRTYKKRYMAYPDVLCKKPAEKC	430	1	1	0	545.5994	1633.7763	3	1633.7804	-0.0041	1	19.71	0.011	R	KSGVIICGEGTPCEK	Q			Cmpd 57, +MS2(545.5994), 17.1-21.4eV, 1.6min #76
1	Bothrops_asper_5TFV_B_PLA2		629	14756	50	40	8	8	47.5	122	SLIEFAKMILEETKRLPFPYYTTYGCYCGWGGQGQPKDATDRCCFVHDCCYGKLSNCKPKTDRYSYSRKSGVIICGEGTPCEKQICECDKAAAVCFRENLRTYKKRYMAYPDVLCKKPAEKC	431	1	1	0	545.5994	1633.7764	3	1633.7804	-0.0040	1	14.00	0.04	R	KSGVIICGEGTPCEK	Q			Cmpd 152, +MS2(545.5994), 17.1-21.4eV, 4.4min #203
1	Bothrops_asper_5TFV_B_PLA2		629	14756	50	40	8	8	47.5	122	SLIEFAKMILEETKRLPFPYYTTYGCYCGWGGQGQPKDATDRCCFVHDCCYGKLSNCKPKTDRYSYSRKSGVIICGEGTPCEKQICECDKAAAVCFRENLRTYKKRYMAYPDVLCKKPAEKC	432	1	1	0	545.5994	1633.7764	3	1633.7804	-0.0040	1	16.73	0.021	R	KSGVIICGEGTPCEK	Q			Cmpd 60, +MS2(545.5994), 17.1-21.4eV, 1.7min #80
1	Bothrops_asper_5TFV_B_PLA2		629	14756	50	40	8	8	47.5	122	SLIEFAKMILEETKRLPFPYYTTYGCYCGWGGQGQPKDATDRCCFVHDCCYGKLSNCKPKTDRYSYSRKSGVIICGEGTPCEKQICECDKAAAVCFRENLRTYKKRYMAYPDVLCKKPAEKC	433	1	1	0	545.5996	1633.7771	3	1633.7804	-0.0033	1	6.75	0.21	R	KSGVIICGEGTPCEK	Q			Cmpd 45, +MS2(545.5996), 17.1-21.4eV, 1.3min #60
2	Bothrops_asper_P20474_PLA2		597	16539	49	39	8	8	42.0	138	MRTLWIMAVLLVGVEGSLIEFAKMILEETKRLPFPYYTTYGCYCGWGGQGQPKDATDRCCFVHDCCYGKLSNCKPKTDRYSYSRKSGVIICGEGTPCEKQICECDKAAAVCFRENLRTYKKRYMAYPDLLCKKPAEKC	230	1	0	0	338.1569	674.2992	2	674.3024	-0.0032	0	21.49	0.0071	R	YSYSR	K			Cmpd 266, +MS2(338.1569), 20.0-25.0eV, 7.6min #355
2	Bothrops_asper_P20474_PLA2		597	16539	49	39	8	8	42.0	138	MRTLWIMAVLLVGVEGSLIEFAKMILEETKRLPFPYYTTYGCYCGWGGQGQPKDATDRCCFVHDCCYGKLSNCKPKTDRYSYSRKSGVIICGEGTPCEKQICECDKAAAVCFRENLRTYKKRYMAYPDLLCKKPAEKC	311	1	0	0	397.6994	793.3843	2	793.3905	-0.0062	0	13.38	0.046	K	AAAVCFR	E			Cmpd 62, +MS2(397.6994), 20.0-25.0eV, 1.8min #83
2	Bothrops_asper_P20474_PLA2		597	16539	49	39	8	8	42.0	138	MRTLWIMAVLLVGVEGSLIEFAKMILEETKRLPFPYYTTYGCYCGWGGQGQPKDATDRCCFVHDCCYGKLSNCKPKTDRYSYSRKSGVIICGEGTPCEKQICECDKAAAVCFRENLRTYKKRYMAYPDLLCKKPAEKC	312	1	0	0	397.6996	793.3846	2	793.3905	-0.0059	0	18.53	0.014	K	AAAVCFR	E			Cmpd 170, +MS2(397.6996), 20.0-25.0eV, 4.9min #227
2	Bothrops_asper_P20474_PLA2		597	16539	49	39	8	8	42.0	138	MRTLWIMAVLLVGVEGSLIEFAKMILEETKRLPFPYYTTYGCYCGWGGQGQPKDATDRCCFVHDCCYGKLSNCKPKTDRYSYSRKSGVIICGEGTPCEKQICECDKAAAVCFRENLRTYKKRYMAYPDLLCKKPAEKC	313	1	0	0	397.6998	793.3851	2	793.3905	-0.0054	0	16.51	0.022	K	AAAVCFR	E			Cmpd 179, +MS2(397.6998), 20.0-25.0eV, 5.1min #239
2	Bothrops_asper_P20474_PLA2		597	16539	49	39	8	8	42.0	138	MRTLWIMAVLLVGVEGSLIEFAKMILEETKRLPFPYYTTYGCYCGWGGQGQPKDATDRCCFVHDCCYGKLSNCKPKTDRYSYSRKSGVIICGEGTPCEKQICECDKAAAVCFRENLRTYKKRYMAYPDLLCKKPAEKC	314	1	0	0	397.7001	793.3856	2	793.3905	-0.0049	0	15.93	0.026	K	AAAVCFR	E			Cmpd 149, +MS2(397.7001), 20.0-25.0eV, 4.3min #199
2	Bothrops_asper_P20474_PLA2		597	16539	49	39	8	8	42.0	138	MRTLWIMAVLLVGVEGSLIEFAKMILEETKRLPFPYYTTYGCYCGWGGQGQPKDATDRCCFVHDCCYGKLSNCKPKTDRYSYSRKSGVIICGEGTPCEKQICECDKAAAVCFRENLRTYKKRYMAYPDLLCKKPAEKC	315	1	0	0	397.7001	793.3856	2	793.3905	-0.0049	0	55.56	2.8e-06	K	AAAVCFR	E			Cmpd 287, +MS2(397.7001), 20.0-25.0eV, 8.2min #383
2	Bothrops_asper_P20474_PLA2		597	16539	49	39	8	8	42.0	138	MRTLWIMAVLLVGVEGSLIEFAKMILEETKRLPFPYYTTYGCYCGWGGQGQPKDATDRCCFVHDCCYGKLSNCKPKTDRYSYSRKSGVIICGEGTPCEKQICECDKAAAVCFRENLRTYKKRYMAYPDLLCKKPAEKC	316	1	0	0	397.7001	793.3857	2	793.3905	-0.0048	0	19.77	0.011	K	AAAVCFR	E			Cmpd 91, +MS2(397.7001), 20.0-25.0eV, 2.6min #122
2	Bothrops_asper_P20474_PLA2		597	16539	49	39	8	8	42.0	138	MRTLWIMAVLLVGVEGSLIEFAKMILEETKRLPFPYYTTYGCYCGWGGQGQPKDATDRCCFVHDCCYGKLSNCKPKTDRYSYSRKSGVIICGEGTPCEKQICECDKAAAVCFRENLRTYKKRYMAYPDLLCKKPAEKC	317	1	0	0	397.7002	793.3858	2	793.3905	-0.0047	0	13.68	0.043	K	AAAVCFR	E			Cmpd 30, +MS2(397.7002), 20.0-25.0eV, 0.9min #40
2	Bothrops_asper_P20474_PLA2		597	16539	49	39	8	8	42.0	138	MRTLWIMAVLLVGVEGSLIEFAKMILEETKRLPFPYYTTYGCYCGWGGQGQPKDATDRCCFVHDCCYGKLSNCKPKTDRYSYSRKSGVIICGEGTPCEKQICECDKAAAVCFRENLRTYKKRYMAYPDLLCKKPAEKC	318	1	0	0	397.7004	793.3863	2	793.3905	-0.0041	0	55.38	2.9e-06	K	AAAVCFR	E			Cmpd 290, +MS2(397.7005), 20.0-25.0eV, 8.3min #387
2	Bothrops_asper_P20474_PLA2		597	16539	49	39	8	8	42.0	138	MRTLWIMAVLLVGVEGSLIEFAKMILEETKRLPFPYYTTYGCYCGWGGQGQPKDATDRCCFVHDCCYGKLSNCKPKTDRYSYSRKSGVIICGEGTPCEKQICECDKAAAVCFRENLRTYKKRYMAYPDLLCKKPAEKC	319	1	0	0	397.7005	793.3864	2	793.3905	-0.0041	0	13.66	0.043	K	AAAVCFR	E			Cmpd 66, +MS2(397.7005), 20.0-25.0eV, 1.9min #88
2	Bothrops_asper_P20474_PLA2		597	16539	49	39	8	8	42.0	138	MRTLWIMAVLLVGVEGSLIEFAKMILEETKRLPFPYYTTYGCYCGWGGQGQPKDATDRCCFVHDCCYGKLSNCKPKTDRYSYSRKSGVIICGEGTPCEKQICECDKAAAVCFRENLRTYKKRYMAYPDLLCKKPAEKC	320	1	0	0	397.7006	793.3867	2	793.3905	-0.0038	0	12.95	0.051	K	AAAVCFR	E			Cmpd 59, +MS2(397.7006), 20.0-25.0eV, 1.7min #79
2	Bothrops_asper_P20474_PLA2		597	16539	49	39	8	8	42.0	138	MRTLWIMAVLLVGVEGSLIEFAKMILEETKRLPFPYYTTYGCYCGWGGQGQPKDATDRCCFVHDCCYGKLSNCKPKTDRYSYSRKSGVIICGEGTPCEKQICECDKAAAVCFRENLRTYKKRYMAYPDLLCKKPAEKC	321	1	0	0	397.7007	793.3869	2	793.3905	-0.0036	0	18.31	0.015	K	AAAVCFR	E			Cmpd 102, +MS2(397.7007), 20.0-25.0eV, 2.9min #136
2	Bothrops_asper_P20474_PLA2		597	16539	49	39	8	8	42.0	138	MRTLWIMAVLLVGVEGSLIEFAKMILEETKRLPFPYYTTYGCYCGWGGQGQPKDATDRCCFVHDCCYGKLSNCKPKTDRYSYSRKSGVIICGEGTPCEKQICECDKAAAVCFRENLRTYKKRYMAYPDLLCKKPAEKC	322	1	0	0	397.7009	793.3871	2	793.3905	-0.0033	0	49.02	1.3e-05	K	AAAVCFR	E			Cmpd 293, +MS2(397.7009), 20.0-25.0eV, 8.4min #391
2	Bothrops_asper_P20474_PLA2		597	16539	49	39	8	8	42.0	138	MRTLWIMAVLLVGVEGSLIEFAKMILEETKRLPFPYYTTYGCYCGWGGQGQPKDATDRCCFVHDCCYGKLSNCKPKTDRYSYSRKSGVIICGEGTPCEKQICECDKAAAVCFRENLRTYKKRYMAYPDLLCKKPAEKC	323	1	0	0	397.7009	793.3872	2	793.3905	-0.0032	0	13.31	0.047	K	AAAVCFR	E			Cmpd 151, +MS2(397.7009), 20.0-25.0eV, 4.3min #202
2	Bothrops_asper_P20474_PLA2		597	16539	49	39	8	8	42.0	138	MRTLWIMAVLLVGVEGSLIEFAKMILEETKRLPFPYYTTYGCYCGWGGQGQPKDATDRCCFVHDCCYGKLSNCKPKTDRYSYSRKSGVIICGEGTPCEKQICECDKAAAVCFRENLRTYKKRYMAYPDLLCKKPAEKC	324	1	0	0	397.7010	793.3874	2	793.3905	-0.0031	0	13.85	0.041	K	AAAVCFR	E			Cmpd 237, +MS2(397.7010), 20.0-25.0eV, 6.8min #316
2	Bothrops_asper_P20474_PLA2		597	16539	49	39	8	8	42.0	138	MRTLWIMAVLLVGVEGSLIEFAKMILEETKRLPFPYYTTYGCYCGWGGQGQPKDATDRCCFVHDCCYGKLSNCKPKTDRYSYSRKSGVIICGEGTPCEKQICECDKAAAVCFRENLRTYKKRYMAYPDLLCKKPAEKC	325	1	0	0	397.7010	793.3874	2	793.3905	-0.0030	0	27.77	0.0017	K	AAAVCFR	E			Cmpd 146, +MS2(397.7010), 20.0-25.0eV, 4.2min #195
2	Bothrops_asper_P20474_PLA2		597	16539	49	39	8	8	42.0	138	MRTLWIMAVLLVGVEGSLIEFAKMILEETKRLPFPYYTTYGCYCGWGGQGQPKDATDRCCFVHDCCYGKLSNCKPKTDRYSYSRKSGVIICGEGTPCEKQICECDKAAAVCFRENLRTYKKRYMAYPDLLCKKPAEKC	326	1	0	0	397.7010	793.3875	2	793.3905	-0.0030	0	16.33	0.023	K	AAAVCFR	E			Cmpd 86, +MS2(397.7010), 20.0-25.0eV, 2.5min #115
2	Bothrops_asper_P20474_PLA2		597	16539	49	39	8	8	42.0	138	MRTLWIMAVLLVGVEGSLIEFAKMILEETKRLPFPYYTTYGCYCGWGGQGQPKDATDRCCFVHDCCYGKLSNCKPKTDRYSYSRKSGVIICGEGTPCEKQICECDKAAAVCFRENLRTYKKRYMAYPDLLCKKPAEKC	327	1	0	0	397.7011	793.3875	2	793.3905	-0.0029	0	17.59	0.017	K	AAAVCFR	E			Cmpd 164, +MS2(397.7011), 20.0-25.0eV, 4.7min #219
2	Bothrops_asper_P20474_PLA2		597	16539	49	39	8	8	42.0	138	MRTLWIMAVLLVGVEGSLIEFAKMILEETKRLPFPYYTTYGCYCGWGGQGQPKDATDRCCFVHDCCYGKLSNCKPKTDRYSYSRKSGVIICGEGTPCEKQICECDKAAAVCFRENLRTYKKRYMAYPDLLCKKPAEKC	328	1	0	0	397.7011	793.3876	2	793.3905	-0.0029	0	14.06	0.039	K	AAAVCFR	E			Cmpd 98, +MS2(397.7011), 20.0-25.0eV, 2.8min #131
2	Bothrops_asper_P20474_PLA2		597	16539	49	39	8	8	42.0	138	MRTLWIMAVLLVGVEGSLIEFAKMILEETKRLPFPYYTTYGCYCGWGGQGQPKDATDRCCFVHDCCYGKLSNCKPKTDRYSYSRKSGVIICGEGTPCEKQICECDKAAAVCFRENLRTYKKRYMAYPDLLCKKPAEKC	329	1	0	0	397.7011	793.3877	2	793.3905	-0.0028	0	13.38	0.046	K	AAAVCFR	E			Cmpd 47, +MS2(397.7011), 20.0-25.0eV, 1.4min #63
2	Bothrops_asper_P20474_PLA2		597	16539	49	39	8	8	42.0	138	MRTLWIMAVLLVGVEGSLIEFAKMILEETKRLPFPYYTTYGCYCGWGGQGQPKDATDRCCFVHDCCYGKLSNCKPKTDRYSYSRKSGVIICGEGTPCEKQICECDKAAAVCFRENLRTYKKRYMAYPDLLCKKPAEKC	330	1	0	0	397.7011	793.3877	2	793.3905	-0.0027	0	32.53	0.00056	K	AAAVCFR	E			Cmpd 200, +MS2(397.7011), 20.0-25.0eV, 5.7min #267
2	Bothrops_asper_P20474_PLA2		597	16539	49	39	8	8	42.0	138	MRTLWIMAVLLVGVEGSLIEFAKMILEETKRLPFPYYTTYGCYCGWGGQGQPKDATDRCCFVHDCCYGKLSNCKPKTDRYSYSRKSGVIICGEGTPCEKQICECDKAAAVCFRENLRTYKKRYMAYPDLLCKKPAEKC	331	1	0	0	397.7016	793.3886	2	793.3905	-0.0018	0	17.25	0.019	K	AAAVCFR	E			Cmpd 118, +MS2(397.7016), 20.0-25.0eV, 3.4min #158
2	Bothrops_asper_P20474_PLA2		597	16539	49	39	8	8	42.0	138	MRTLWIMAVLLVGVEGSLIEFAKMILEETKRLPFPYYTTYGCYCGWGGQGQPKDATDRCCFVHDCCYGKLSNCKPKTDRYSYSRKSGVIICGEGTPCEKQICECDKAAAVCFRENLRTYKKRYMAYPDLLCKKPAEKC	339	1	0	0	404.2318	806.4490	2	806.4538	-0.0048	0	23.36	0.0046	G	SLIEFAK	M			Cmpd 316, +MS2(404.2318), 20.0-25.0eV, 9.1min #422
2	Bothrops_asper_P20474_PLA2		597	16539	49	39	8	8	42.0	138	MRTLWIMAVLLVGVEGSLIEFAKMILEETKRLPFPYYTTYGCYCGWGGQGQPKDATDRCCFVHDCCYGKLSNCKPKTDRYSYSRKSGVIICGEGTPCEKQICECDKAAAVCFRENLRTYKKRYMAYPDLLCKKPAEKC	340	1	0	0	404.2319	806.4491	2	806.4538	-0.0046	0	6.45	0.23	G	SLIEFAK	M			Cmpd 158, +MS2(404.2319), 20.0-25.0eV, 4.5min #211
2	Bothrops_asper_P20474_PLA2		597	16539	49	39	8	8	42.0	138	MRTLWIMAVLLVGVEGSLIEFAKMILEETKRLPFPYYTTYGCYCGWGGQGQPKDATDRCCFVHDCCYGKLSNCKPKTDRYSYSRKSGVIICGEGTPCEKQICECDKAAAVCFRENLRTYKKRYMAYPDLLCKKPAEKC	343	1	0	0	404.2320	806.4494	2	806.4538	-0.0044	0	8.90	0.13	G	SLIEFAK	M			Cmpd 320, +MS2(404.2320), 20.0-25.0eV, 9.2min #427
2	Bothrops_asper_P20474_PLA2		597	16539	49	39	8	8	42.0	138	MRTLWIMAVLLVGVEGSLIEFAKMILEETKRLPFPYYTTYGCYCGWGGQGQPKDATDRCCFVHDCCYGKLSNCKPKTDRYSYSRKSGVIICGEGTPCEKQICECDKAAAVCFRENLRTYKKRYMAYPDLLCKKPAEKC	351	1	0	0	404.2329	806.4512	2	806.4538	-0.0026	0	0.12	0.97	G	SLIEFAK	M			Cmpd 196, +MS2(404.2329), 20.0-25.0eV, 5.6min #262
2	Bothrops_asper_P20474_PLA2		597	16539	49	39	8	8	42.0	138	MRTLWIMAVLLVGVEGSLIEFAKMILEETKRLPFPYYTTYGCYCGWGGQGQPKDATDRCCFVHDCCYGKLSNCKPKTDRYSYSRKSGVIICGEGTPCEKQICECDKAAAVCFRENLRTYKKRYMAYPDLLCKKPAEKC	375	1	0	0	349.8318	1046.4736	3	1046.4781	-0.0045	1	19.03	0.013	K	TDRYSYSR	K			Cmpd 264, +MS2(349.8318), 16.0-20.0eV, 7.6min #352
2	Bothrops_asper_P20474_PLA2		597	16539	49	39	8	8	42.0	138	MRTLWIMAVLLVGVEGSLIEFAKMILEETKRLPFPYYTTYGCYCGWGGQGQPKDATDRCCFVHDCCYGKLSNCKPKTDRYSYSRKSGVIICGEGTPCEKQICECDKAAAVCFRENLRTYKKRYMAYPDLLCKKPAEKC	396	1	1	1	637.2976	1272.5806	2	1272.5882	-0.0076	0	21.50	0.0071	R	YMAYPDLLCK	K			Cmpd 134, +MS2(637.2976), 23.3-29.1eV, 3.8min #179
2	Bothrops_asper_P20474_PLA2		597	16539	49	39	8	8	42.0	138	MRTLWIMAVLLVGVEGSLIEFAKMILEETKRLPFPYYTTYGCYCGWGGQGQPKDATDRCCFVHDCCYGKLSNCKPKTDRYSYSRKSGVIICGEGTPCEKQICECDKAAAVCFRENLRTYKKRYMAYPDLLCKKPAEKC	397	1	1	1	637.2977	1272.5808	2	1272.5882	-0.0074	0	45.82	2.6e-05	R	YMAYPDLLCK	K			Cmpd 333, +MS2(637.2977), 23.3-29.1eV, 9.5min #444
2	Bothrops_asper_P20474_PLA2		597	16539	49	39	8	8	42.0	138	MRTLWIMAVLLVGVEGSLIEFAKMILEETKRLPFPYYTTYGCYCGWGGQGQPKDATDRCCFVHDCCYGKLSNCKPKTDRYSYSRKSGVIICGEGTPCEKQICECDKAAAVCFRENLRTYKKRYMAYPDLLCKKPAEKC	398	1	1	1	637.2978	1272.5810	2	1272.5882	-0.0073	0	21.23	0.0075	R	YMAYPDLLCK	K			Cmpd 89, +MS2(637.2978), 23.3-29.1eV, 2.6min #119
2	Bothrops_asper_P20474_PLA2		597	16539	49	39	8	8	42.0	138	MRTLWIMAVLLVGVEGSLIEFAKMILEETKRLPFPYYTTYGCYCGWGGQGQPKDATDRCCFVHDCCYGKLSNCKPKTDRYSYSRKSGVIICGEGTPCEKQICECDKAAAVCFRENLRTYKKRYMAYPDLLCKKPAEKC	401	1	1	1	645.2952	1288.5758	2	1288.5832	-0.0073	0	39.94	0.0001	R	YMAYPDLLCK	K	Oxidation (M)	0.0200000000.0	Cmpd 324, +MS2(645.2952), 23.5-29.4eV, 9.3min #432
2	Bothrops_asper_P20474_PLA2		597	16539	49	39	8	8	42.0	138	MRTLWIMAVLLVGVEGSLIEFAKMILEETKRLPFPYYTTYGCYCGWGGQGQPKDATDRCCFVHDCCYGKLSNCKPKTDRYSYSRKSGVIICGEGTPCEKQICECDKAAAVCFRENLRTYKKRYMAYPDLLCKKPAEKC	410	1	0	0	502.5167	1504.5282	3	1504.5356	-0.0074	0	55.13	3.1e-06	R	CCFVHDCCYGK	L			Cmpd 281, +MS2(502.5167), 16.1-20.1eV, 8.1min #375
2	Bothrops_asper_P20474_PLA2		597	16539	49	39	8	8	42.0	138	MRTLWIMAVLLVGVEGSLIEFAKMILEETKRLPFPYYTTYGCYCGWGGQGQPKDATDRCCFVHDCCYGKLSNCKPKTDRYSYSRKSGVIICGEGTPCEKQICECDKAAAVCFRENLRTYKKRYMAYPDLLCKKPAEKC	411	1	0	0	753.8452	1505.6759	2	1505.6854	-0.0096	0	101.90	6.5e-11	K	SGVIICGEGTPCEK	Q			Cmpd 300, +MS2(753.8452), 26.1-32.6eV, 8.6min #400
2	Bothrops_asper_P20474_PLA2		597	16539	49	39	8	8	42.0	138	MRTLWIMAVLLVGVEGSLIEFAKMILEETKRLPFPYYTTYGCYCGWGGQGQPKDATDRCCFVHDCCYGKLSNCKPKTDRYSYSRKSGVIICGEGTPCEKQICECDKAAAVCFRENLRTYKKRYMAYPDLLCKKPAEKC	412	1	0	0	753.8456	1505.6766	2	1505.6854	-0.0089	0	102.01	6.3e-11	K	SGVIICGEGTPCEK	Q			Cmpd 297, +MS2(753.8456), 26.1-32.6eV, 8.5min #396
2	Bothrops_asper_P20474_PLA2		597	16539	49	39	8	8	42.0	138	MRTLWIMAVLLVGVEGSLIEFAKMILEETKRLPFPYYTTYGCYCGWGGQGQPKDATDRCCFVHDCCYGKLSNCKPKTDRYSYSRKSGVIICGEGTPCEKQICECDKAAAVCFRENLRTYKKRYMAYPDLLCKKPAEKC	416	1	0	0	545.5971	1633.7695	3	1633.7804	-0.0109	1	9.05	0.12	R	KSGVIICGEGTPCEK	Q			Cmpd 186, +MS2(545.5971), 17.1-21.4eV, 5.3min #248
2	Bothrops_asper_P20474_PLA2		597	16539	49	39	8	8	42.0	138	MRTLWIMAVLLVGVEGSLIEFAKMILEETKRLPFPYYTTYGCYCGWGGQGQPKDATDRCCFVHDCCYGKLSNCKPKTDRYSYSRKSGVIICGEGTPCEKQICECDKAAAVCFRENLRTYKKRYMAYPDLLCKKPAEKC	417	1	0	0	545.5973	1633.7700	3	1633.7804	-0.0104	1	9.19	0.12	R	KSGVIICGEGTPCEK	Q			Cmpd 194, +MS2(545.5973), 17.1-21.4eV, 5.6min #259
2	Bothrops_asper_P20474_PLA2		597	16539	49	39	8	8	42.0	138	MRTLWIMAVLLVGVEGSLIEFAKMILEETKRLPFPYYTTYGCYCGWGGQGQPKDATDRCCFVHDCCYGKLSNCKPKTDRYSYSRKSGVIICGEGTPCEKQICECDKAAAVCFRENLRTYKKRYMAYPDLLCKKPAEKC	418	1	0	0	545.5973	1633.7702	3	1633.7804	-0.0102	1	16.24	0.024	R	KSGVIICGEGTPCEK	Q			Cmpd 163, +MS2(545.5973), 17.1-21.4eV, 4.7min #218
2	Bothrops_asper_P20474_PLA2		597	16539	49	39	8	8	42.0	138	MRTLWIMAVLLVGVEGSLIEFAKMILEETKRLPFPYYTTYGCYCGWGGQGQPKDATDRCCFVHDCCYGKLSNCKPKTDRYSYSRKSGVIICGEGTPCEKQICECDKAAAVCFRENLRTYKKRYMAYPDLLCKKPAEKC	420	1	0	0	545.5975	1633.7706	3	1633.7804	-0.0097	1	14.95	0.032	R	KSGVIICGEGTPCEK	Q			Cmpd 72, +MS2(545.5975), 17.1-21.4eV, 2.1min #96
2	Bothrops_asper_P20474_PLA2		597	16539	49	39	8	8	42.0	138	MRTLWIMAVLLVGVEGSLIEFAKMILEETKRLPFPYYTTYGCYCGWGGQGQPKDATDRCCFVHDCCYGKLSNCKPKTDRYSYSRKSGVIICGEGTPCEKQICECDKAAAVCFRENLRTYKKRYMAYPDLLCKKPAEKC	421	1	0	0	545.5976	1633.7709	3	1633.7804	-0.0095	1	58.98	1.3e-06	R	KSGVIICGEGTPCEK	Q			Cmpd 285, +MS2(545.5976), 17.1-21.4eV, 8.2min #380
2	Bothrops_asper_P20474_PLA2		597	16539	49	39	8	8	42.0	138	MRTLWIMAVLLVGVEGSLIEFAKMILEETKRLPFPYYTTYGCYCGWGGQGQPKDATDRCCFVHDCCYGKLSNCKPKTDRYSYSRKSGVIICGEGTPCEKQICECDKAAAVCFRENLRTYKKRYMAYPDLLCKKPAEKC	422	1	0	0	545.5976	1633.7710	3	1633.7804	-0.0093	1	14.97	0.032	R	KSGVIICGEGTPCEK	Q			Cmpd 189, +MS2(545.5976), 17.1-21.4eV, 5.4min #252
2	Bothrops_asper_P20474_PLA2		597	16539	49	39	8	8	42.0	138	MRTLWIMAVLLVGVEGSLIEFAKMILEETKRLPFPYYTTYGCYCGWGGQGQPKDATDRCCFVHDCCYGKLSNCKPKTDRYSYSRKSGVIICGEGTPCEKQICECDKAAAVCFRENLRTYKKRYMAYPDLLCKKPAEKC	423	1	0	0	545.5977	1633.7712	3	1633.7804	-0.0092	1	13.87	0.041	R	KSGVIICGEGTPCEK	Q			Cmpd 114, +MS2(545.5977), 17.1-21.4eV, 3.3min #152
2	Bothrops_asper_P20474_PLA2		597	16539	49	39	8	8	42.0	138	MRTLWIMAVLLVGVEGSLIEFAKMILEETKRLPFPYYTTYGCYCGWGGQGQPKDATDRCCFVHDCCYGKLSNCKPKTDRYSYSRKSGVIICGEGTPCEKQICECDKAAAVCFRENLRTYKKRYMAYPDLLCKKPAEKC	425	1	0	0	545.5978	1633.7715	3	1633.7804	-0.0089	1	14.08	0.039	R	KSGVIICGEGTPCEK	Q			Cmpd 108, +MS2(545.5978), 17.1-21.4eV, 3.1min #144
2	Bothrops_asper_P20474_PLA2		597	16539	49	39	8	8	42.0	138	MRTLWIMAVLLVGVEGSLIEFAKMILEETKRLPFPYYTTYGCYCGWGGQGQPKDATDRCCFVHDCCYGKLSNCKPKTDRYSYSRKSGVIICGEGTPCEKQICECDKAAAVCFRENLRTYKKRYMAYPDLLCKKPAEKC	427	1	0	0	545.5980	1633.7723	3	1633.7804	-0.0081	1	7.10	0.19	R	KSGVIICGEGTPCEK	Q			Cmpd 117, +MS2(545.5981), 17.1-21.4eV, 3.4min #156
2	Bothrops_asper_P20474_PLA2		597	16539	49	39	8	8	42.0	138	MRTLWIMAVLLVGVEGSLIEFAKMILEETKRLPFPYYTTYGCYCGWGGQGQPKDATDRCCFVHDCCYGKLSNCKPKTDRYSYSRKSGVIICGEGTPCEKQICECDKAAAVCFRENLRTYKKRYMAYPDLLCKKPAEKC	428	1	0	0	545.5982	1633.7729	3	1633.7804	-0.0075	1	3.18	0.48	R	KSGVIICGEGTPCEK	Q			Cmpd 133, +MS2(545.5982), 17.1-21.4eV, 3.8min #178
2	Bothrops_asper_P20474_PLA2		597	16539	49	39	8	8	42.0	138	MRTLWIMAVLLVGVEGSLIEFAKMILEETKRLPFPYYTTYGCYCGWGGQGQPKDATDRCCFVHDCCYGKLSNCKPKTDRYSYSRKSGVIICGEGTPCEKQICECDKAAAVCFRENLRTYKKRYMAYPDLLCKKPAEKC	429	1	0	0	545.5985	1633.7736	3	1633.7804	-0.0068	1	0.35	0.92	R	KSGVIICGEGTPCEK	Q			Cmpd 180, +MS2(545.5985), 17.1-21.4eV, 5.2min #240
2	Bothrops_asper_P20474_PLA2		597	16539	49	39	8	8	42.0	138	MRTLWIMAVLLVGVEGSLIEFAKMILEETKRLPFPYYTTYGCYCGWGGQGQPKDATDRCCFVHDCCYGKLSNCKPKTDRYSYSRKSGVIICGEGTPCEKQICECDKAAAVCFRENLRTYKKRYMAYPDLLCKKPAEKC	430	1	0	0	545.5994	1633.7763	3	1633.7804	-0.0041	1	19.71	0.011	R	KSGVIICGEGTPCEK	Q			Cmpd 57, +MS2(545.5994), 17.1-21.4eV, 1.6min #76
2	Bothrops_asper_P20474_PLA2		597	16539	49	39	8	8	42.0	138	MRTLWIMAVLLVGVEGSLIEFAKMILEETKRLPFPYYTTYGCYCGWGGQGQPKDATDRCCFVHDCCYGKLSNCKPKTDRYSYSRKSGVIICGEGTPCEKQICECDKAAAVCFRENLRTYKKRYMAYPDLLCKKPAEKC	431	1	0	0	545.5994	1633.7764	3	1633.7804	-0.0040	1	14.00	0.04	R	KSGVIICGEGTPCEK	Q			Cmpd 152, +MS2(545.5994), 17.1-21.4eV, 4.4min #203
2	Bothrops_asper_P20474_PLA2		597	16539	49	39	8	8	42.0	138	MRTLWIMAVLLVGVEGSLIEFAKMILEETKRLPFPYYTTYGCYCGWGGQGQPKDATDRCCFVHDCCYGKLSNCKPKTDRYSYSRKSGVIICGEGTPCEKQICECDKAAAVCFRENLRTYKKRYMAYPDLLCKKPAEKC	432	1	0	0	545.5994	1633.7764	3	1633.7804	-0.0040	1	16.73	0.021	R	KSGVIICGEGTPCEK	Q			Cmpd 60, +MS2(545.5994), 17.1-21.4eV, 1.7min #80
2	Bothrops_asper_P20474_PLA2		597	16539	49	39	8	8	42.0	138	MRTLWIMAVLLVGVEGSLIEFAKMILEETKRLPFPYYTTYGCYCGWGGQGQPKDATDRCCFVHDCCYGKLSNCKPKTDRYSYSRKSGVIICGEGTPCEKQICECDKAAAVCFRENLRTYKKRYMAYPDLLCKKPAEKC	433	1	0	0	545.5996	1633.7771	3	1633.7804	-0.0033	1	6.75	0.21	R	KSGVIICGEGTPCEK	Q			Cmpd 45, +MS2(545.5996), 17.1-21.4eV, 1.3min #60
