# Supplementary material for: High-Throughput Venomics
Source: J Proteome Res. 2023 Apr 3;22(6):1734–46. doi: 10.1021/acs.jproteome.2c00780 (PMC10243144; doi:10.1021/acs.jproteome.2c00780)
Supplement: Supplementary file 6 — pr2c00780_si_006.zip [file pr2c00780_si_006.zip › CSV Files/Bothrops asper TFA 6sec/Bothrops asper species specific CSV files/c14.csv]

Header	--------------------------------------------------------
Search title	201211_BothaspTFA000194.d
Timestamp	2021-01-12T15:32:19Z
User	Demo User
Email	j.slagboom@vu.nl
Report URI	https://mascot.labs.vu.nl/cgi/master_results.pl?file=../data/20210112/F007453.dat
Peak list data path	F:\New MGF files 2021\210111_Bothrops asper TFA\201211_BothaspTFA000194_5.2.216.mgf
Peak list format	Mascot generic
Search type	MIS
Mascot version	2.3.02
Database	Bothrops_asper
Fasta file	Bothrops_asper.fas
Total sequences	17
Total residues	2799
Sequences after taxonomy filter	17
Number of queries	498
Fixed modifications	--------------------------------------------------------
Identifier	Name	Delta	Neutral loss
1	Carbamidomethyl (C)	57.021464
Variable modifications	--------------------------------------------------------
Identifier	Name	Delta	Neutral loss(es)
1	Amidated (Protein C-term)	-0.984016
2	Oxidation (M)	15.994915	0	63.998285
Search Parameters	--------------------------------------------------------
Taxonomy filter	All entries
Enzyme	semiTrypsin
Maximum Missed Cleavages	1
Fixed modifications	Carbamidomethyl (C)
Variable modifications	Amidated (Protein C-term),Oxidation (M)
Peptide Mass Tolerance	0.2
Peptide Mass Tolerance Units	Da
Fragment Mass Tolerance	0.05
Fragment Mass Tolerance Units	Da
Mass values	Monoisotopic
Instrument type	ESI-QUAD-TOF
Format parameters	--------------------------------------------------------
Significance threshold	0.05
Max. number of hits	0
Use MudPIT protein scoring	1
Ions score cut-off	0
Include same-set proteins
Include sub-set proteins	0
Include unassigned	0
Require bold red	0
Use homology threshold	0
Group protein families	0
Protein hits	--------------------------------------------------------
prot_hit_num	prot_acc	prot_desc	prot_score	prot_mass	prot_matches	prot_matches_sig	prot_sequences	prot_sequences_sig	prot_cover	prot_len	prot_seq	pep_query	pep_rank	pep_isbold	pep_isunique	pep_exp_mz	pep_exp_mr	pep_exp_z	pep_calc_mr	pep_delta	pep_miss	pep_score	pep_expect	pep_res_before	pep_seq	pep_res_after	pep_var_mod	pep_var_mod_pos	pep_scan_title
1	Bothrops_asper_ABY55159_PLA2		56	16476	59	9	3	3	14.6	137	MRTLWIVTVLLVGVEGSLVELGKMILQETGKNPLTSYGVYGCNCGVGGRHKPKDGTDRCCYVHKCCYKKMTDCDPKKDRYSYSWKDKTIVCDENNPCLKELCECDKAVAICLRENLDTYNKKYKIYPKFFCKKAEPC	297	1	1	1	373.2237	744.4328	2	744.4381	-0.0054	0	4.07	0.39	G	SLVELGK	M			Cmpd 36, +MS2(373.2237), 20.0-25.0eV, 1.1min #48
1	Bothrops_asper_ABY55159_PLA2		56	16476	59	9	3	3	14.6	137	MRTLWIVTVLLVGVEGSLVELGKMILQETGKNPLTSYGVYGCNCGVGGRHKPKDGTDRCCYVHKCCYKKMTDCDPKKDRYSYSWKDKTIVCDENNPCLKELCECDKAVAICLRENLDTYNKKYKIYPKFFCKKAEPC	298	1	1	1	373.2240	744.4334	2	744.4381	-0.0047	0	4.84	0.33	G	SLVELGK	M			Cmpd 237, +MS2(373.2240), 20.0-25.0eV, 6.8min #316
1	Bothrops_asper_ABY55159_PLA2		56	16476	59	9	3	3	14.6	137	MRTLWIVTVLLVGVEGSLVELGKMILQETGKNPLTSYGVYGCNCGVGGRHKPKDGTDRCCYVHKCCYKKMTDCDPKKDRYSYSWKDKTIVCDENNPCLKELCECDKAVAICLRENLDTYNKKYKIYPKFFCKKAEPC	299	1	1	1	373.2241	744.4336	2	744.4381	-0.0046	0	29.01	0.0013	G	SLVELGK	M			Cmpd 103, +MS2(373.2241), 20.0-25.0eV, 3.0min #138
1	Bothrops_asper_ABY55159_PLA2		56	16476	59	9	3	3	14.6	137	MRTLWIVTVLLVGVEGSLVELGKMILQETGKNPLTSYGVYGCNCGVGGRHKPKDGTDRCCYVHKCCYKKMTDCDPKKDRYSYSWKDKTIVCDENNPCLKELCECDKAVAICLRENLDTYNKKYKIYPKFFCKKAEPC	301	1	1	1	373.2242	744.4339	2	744.4381	-0.0043	0	1.32	0.74	G	SLVELGK	M			Cmpd 276, +MS2(373.2242), 20.0-25.0eV, 7.9min #368
1	Bothrops_asper_ABY55159_PLA2		56	16476	59	9	3	3	14.6	137	MRTLWIVTVLLVGVEGSLVELGKMILQETGKNPLTSYGVYGCNCGVGGRHKPKDGTDRCCYVHKCCYKKMTDCDPKKDRYSYSWKDKTIVCDENNPCLKELCECDKAVAICLRENLDTYNKKYKIYPKFFCKKAEPC	302	1	1	1	373.2243	744.4340	2	744.4381	-0.0042	0	9.93	0.1	G	SLVELGK	M			Cmpd 58, +MS2(373.2243), 20.0-25.0eV, 1.7min #78
1	Bothrops_asper_ABY55159_PLA2		56	16476	59	9	3	3	14.6	137	MRTLWIVTVLLVGVEGSLVELGKMILQETGKNPLTSYGVYGCNCGVGGRHKPKDGTDRCCYVHKCCYKKMTDCDPKKDRYSYSWKDKTIVCDENNPCLKELCECDKAVAICLRENLDTYNKKYKIYPKFFCKKAEPC	305	1	1	1	373.2244	744.4342	2	744.4381	-0.0039	0	3.30	0.47	G	SLVELGK	M			Cmpd 229, +MS2(373.2244), 20.0-25.0eV, 6.6min #306
1	Bothrops_asper_ABY55159_PLA2		56	16476	59	9	3	3	14.6	137	MRTLWIVTVLLVGVEGSLVELGKMILQETGKNPLTSYGVYGCNCGVGGRHKPKDGTDRCCYVHKCCYKKMTDCDPKKDRYSYSWKDKTIVCDENNPCLKELCECDKAVAICLRENLDTYNKKYKIYPKFFCKKAEPC	306	1	1	1	373.2244	744.4343	2	744.4381	-0.0039	0	1.41	0.72	G	SLVELGK	M			Cmpd 43, +MS2(373.2244), 20.0-25.0eV, 1.3min #58
1	Bothrops_asper_ABY55159_PLA2		56	16476	59	9	3	3	14.6	137	MRTLWIVTVLLVGVEGSLVELGKMILQETGKNPLTSYGVYGCNCGVGGRHKPKDGTDRCCYVHKCCYKKMTDCDPKKDRYSYSWKDKTIVCDENNPCLKELCECDKAVAICLRENLDTYNKKYKIYPKFFCKKAEPC	307	1	1	1	373.2244	744.4343	2	744.4381	-0.0039	0	0.27	0.94	G	SLVELGK	M			Cmpd 194, +MS2(373.2244), 20.0-25.0eV, 5.6min #259
1	Bothrops_asper_ABY55159_PLA2		56	16476	59	9	3	3	14.6	137	MRTLWIVTVLLVGVEGSLVELGKMILQETGKNPLTSYGVYGCNCGVGGRHKPKDGTDRCCYVHKCCYKKMTDCDPKKDRYSYSWKDKTIVCDENNPCLKELCECDKAVAICLRENLDTYNKKYKIYPKFFCKKAEPC	308	1	1	1	373.2244	744.4343	2	744.4381	-0.0039	0	1.94	0.64	G	SLVELGK	M			Cmpd 65, +MS2(373.2244), 20.0-25.0eV, 1.9min #87
1	Bothrops_asper_ABY55159_PLA2		56	16476	59	9	3	3	14.6	137	MRTLWIVTVLLVGVEGSLVELGKMILQETGKNPLTSYGVYGCNCGVGGRHKPKDGTDRCCYVHKCCYKKMTDCDPKKDRYSYSWKDKTIVCDENNPCLKELCECDKAVAICLRENLDTYNKKYKIYPKFFCKKAEPC	310	1	1	1	373.2244	744.4343	2	744.4381	-0.0039	0	9.65	0.11	G	SLVELGK	M			Cmpd 76, +MS2(373.2244), 20.0-25.0eV, 2.2min #102
1	Bothrops_asper_ABY55159_PLA2		56	16476	59	9	3	3	14.6	137	MRTLWIVTVLLVGVEGSLVELGKMILQETGKNPLTSYGVYGCNCGVGGRHKPKDGTDRCCYVHKCCYKKMTDCDPKKDRYSYSWKDKTIVCDENNPCLKELCECDKAVAICLRENLDTYNKKYKIYPKFFCKKAEPC	311	1	1	1	373.2245	744.4344	2	744.4381	-0.0038	0	6.87	0.21	G	SLVELGK	M			Cmpd 73, +MS2(373.2245), 20.0-25.0eV, 2.1min #98
1	Bothrops_asper_ABY55159_PLA2		56	16476	59	9	3	3	14.6	137	MRTLWIVTVLLVGVEGSLVELGKMILQETGKNPLTSYGVYGCNCGVGGRHKPKDGTDRCCYVHKCCYKKMTDCDPKKDRYSYSWKDKTIVCDENNPCLKELCECDKAVAICLRENLDTYNKKYKIYPKFFCKKAEPC	312	1	1	1	373.2245	744.4344	2	744.4381	-0.0038	0	6.09	0.25	G	SLVELGK	M			Cmpd 28, +MS2(373.2245), 20.0-25.0eV, 0.8min #38
1	Bothrops_asper_ABY55159_PLA2		56	16476	59	9	3	3	14.6	137	MRTLWIVTVLLVGVEGSLVELGKMILQETGKNPLTSYGVYGCNCGVGGRHKPKDGTDRCCYVHKCCYKKMTDCDPKKDRYSYSWKDKTIVCDENNPCLKELCECDKAVAICLRENLDTYNKKYKIYPKFFCKKAEPC	313	1	1	1	373.2245	744.4345	2	744.4381	-0.0036	0	6.06	0.25	G	SLVELGK	M			Cmpd 125, +MS2(373.2245), 20.0-25.0eV, 3.6min #167
1	Bothrops_asper_ABY55159_PLA2		56	16476	59	9	3	3	14.6	137	MRTLWIVTVLLVGVEGSLVELGKMILQETGKNPLTSYGVYGCNCGVGGRHKPKDGTDRCCYVHKCCYKKMTDCDPKKDRYSYSWKDKTIVCDENNPCLKELCECDKAVAICLRENLDTYNKKYKIYPKFFCKKAEPC	314	1	1	1	373.2246	744.4346	2	744.4381	-0.0035	0	15.79	0.026	G	SLVELGK	M			Cmpd 80, +MS2(373.2246), 20.0-25.0eV, 2.3min #107
1	Bothrops_asper_ABY55159_PLA2		56	16476	59	9	3	3	14.6	137	MRTLWIVTVLLVGVEGSLVELGKMILQETGKNPLTSYGVYGCNCGVGGRHKPKDGTDRCCYVHKCCYKKMTDCDPKKDRYSYSWKDKTIVCDENNPCLKELCECDKAVAICLRENLDTYNKKYKIYPKFFCKKAEPC	315	1	1	1	373.2246	744.4347	2	744.4381	-0.0035	0	8.70	0.13	G	SLVELGK	M			Cmpd 181, +MS2(373.2246), 20.0-25.0eV, 5.2min #242
1	Bothrops_asper_ABY55159_PLA2		56	16476	59	9	3	3	14.6	137	MRTLWIVTVLLVGVEGSLVELGKMILQETGKNPLTSYGVYGCNCGVGGRHKPKDGTDRCCYVHKCCYKKMTDCDPKKDRYSYSWKDKTIVCDENNPCLKELCECDKAVAICLRENLDTYNKKYKIYPKFFCKKAEPC	316	1	1	1	373.2246	744.4347	2	744.4381	-0.0034	0	12.62	0.055	G	SLVELGK	M			Cmpd 163, +MS2(373.2246), 20.0-25.0eV, 4.7min #218
1	Bothrops_asper_ABY55159_PLA2		56	16476	59	9	3	3	14.6	137	MRTLWIVTVLLVGVEGSLVELGKMILQETGKNPLTSYGVYGCNCGVGGRHKPKDGTDRCCYVHKCCYKKMTDCDPKKDRYSYSWKDKTIVCDENNPCLKELCECDKAVAICLRENLDTYNKKYKIYPKFFCKKAEPC	317	1	1	1	373.2247	744.4348	2	744.4381	-0.0033	0	1.20	0.76	G	SLVELGK	M			Cmpd 246, +MS2(373.2247), 20.0-25.0eV, 7.1min #328
1	Bothrops_asper_ABY55159_PLA2		56	16476	59	9	3	3	14.6	137	MRTLWIVTVLLVGVEGSLVELGKMILQETGKNPLTSYGVYGCNCGVGGRHKPKDGTDRCCYVHKCCYKKMTDCDPKKDRYSYSWKDKTIVCDENNPCLKELCECDKAVAICLRENLDTYNKKYKIYPKFFCKKAEPC	319	1	1	1	373.2247	744.4348	2	744.4381	-0.0033	0	4.40	0.36	G	SLVELGK	M			Cmpd 14, +MS2(373.2247), 20.0-25.0eV, 0.4min #19
1	Bothrops_asper_ABY55159_PLA2		56	16476	59	9	3	3	14.6	137	MRTLWIVTVLLVGVEGSLVELGKMILQETGKNPLTSYGVYGCNCGVGGRHKPKDGTDRCCYVHKCCYKKMTDCDPKKDRYSYSWKDKTIVCDENNPCLKELCECDKAVAICLRENLDTYNKKYKIYPKFFCKKAEPC	320	1	1	1	373.2248	744.4350	2	744.4381	-0.0032	0	2.80	0.52	G	SLVELGK	M			Cmpd 196, +MS2(373.2248), 20.0-25.0eV, 5.6min #262
1	Bothrops_asper_ABY55159_PLA2		56	16476	59	9	3	3	14.6	137	MRTLWIVTVLLVGVEGSLVELGKMILQETGKNPLTSYGVYGCNCGVGGRHKPKDGTDRCCYVHKCCYKKMTDCDPKKDRYSYSWKDKTIVCDENNPCLKELCECDKAVAICLRENLDTYNKKYKIYPKFFCKKAEPC	321	1	1	1	373.2248	744.4350	2	744.4381	-0.0032	0	1.26	0.75	G	SLVELGK	M			Cmpd 46, +MS2(373.2248), 20.0-25.0eV, 1.3min #62
1	Bothrops_asper_ABY55159_PLA2		56	16476	59	9	3	3	14.6	137	MRTLWIVTVLLVGVEGSLVELGKMILQETGKNPLTSYGVYGCNCGVGGRHKPKDGTDRCCYVHKCCYKKMTDCDPKKDRYSYSWKDKTIVCDENNPCLKELCECDKAVAICLRENLDTYNKKYKIYPKFFCKKAEPC	322	1	1	1	373.2248	744.4350	2	744.4381	-0.0031	0	7.88	0.16	G	SLVELGK	M			Cmpd 111, +MS2(373.2248), 20.0-25.0eV, 3.2min #148
1	Bothrops_asper_ABY55159_PLA2		56	16476	59	9	3	3	14.6	137	MRTLWIVTVLLVGVEGSLVELGKMILQETGKNPLTSYGVYGCNCGVGGRHKPKDGTDRCCYVHKCCYKKMTDCDPKKDRYSYSWKDKTIVCDENNPCLKELCECDKAVAICLRENLDTYNKKYKIYPKFFCKKAEPC	323	1	1	1	373.2248	744.4351	2	744.4381	-0.0031	0	17.79	0.017	G	SLVELGK	M			Cmpd 133, +MS2(373.2248), 20.0-25.0eV, 3.8min #178
1	Bothrops_asper_ABY55159_PLA2		56	16476	59	9	3	3	14.6	137	MRTLWIVTVLLVGVEGSLVELGKMILQETGKNPLTSYGVYGCNCGVGGRHKPKDGTDRCCYVHKCCYKKMTDCDPKKDRYSYSWKDKTIVCDENNPCLKELCECDKAVAICLRENLDTYNKKYKIYPKFFCKKAEPC	325	1	1	1	373.2248	744.4351	2	744.4381	-0.0031	0	6.93	0.2	G	SLVELGK	M			Cmpd 302, +MS2(373.2248), 20.0-25.0eV, 8.7min #403
1	Bothrops_asper_ABY55159_PLA2		56	16476	59	9	3	3	14.6	137	MRTLWIVTVLLVGVEGSLVELGKMILQETGKNPLTSYGVYGCNCGVGGRHKPKDGTDRCCYVHKCCYKKMTDCDPKKDRYSYSWKDKTIVCDENNPCLKELCECDKAVAICLRENLDTYNKKYKIYPKFFCKKAEPC	326	1	1	1	373.2249	744.4352	2	744.4381	-0.0030	0	1.71	0.67	G	SLVELGK	M			Cmpd 95, +MS2(373.2249), 20.0-25.0eV, 2.7min #127
1	Bothrops_asper_ABY55159_PLA2		56	16476	59	9	3	3	14.6	137	MRTLWIVTVLLVGVEGSLVELGKMILQETGKNPLTSYGVYGCNCGVGGRHKPKDGTDRCCYVHKCCYKKMTDCDPKKDRYSYSWKDKTIVCDENNPCLKELCECDKAVAICLRENLDTYNKKYKIYPKFFCKKAEPC	327	1	1	1	373.2249	744.4352	2	744.4381	-0.0029	0	2.11	0.62	G	SLVELGK	M			Cmpd 200, +MS2(373.2249), 20.0-25.0eV, 5.8min #267
1	Bothrops_asper_ABY55159_PLA2		56	16476	59	9	3	3	14.6	137	MRTLWIVTVLLVGVEGSLVELGKMILQETGKNPLTSYGVYGCNCGVGGRHKPKDGTDRCCYVHKCCYKKMTDCDPKKDRYSYSWKDKTIVCDENNPCLKELCECDKAVAICLRENLDTYNKKYKIYPKFFCKKAEPC	329	1	1	1	373.2250	744.4354	2	744.4381	-0.0028	0	14.55	0.035	G	SLVELGK	M			Cmpd 258, +MS2(373.2250), 20.0-25.0eV, 7.4min #344
1	Bothrops_asper_ABY55159_PLA2		56	16476	59	9	3	3	14.6	137	MRTLWIVTVLLVGVEGSLVELGKMILQETGKNPLTSYGVYGCNCGVGGRHKPKDGTDRCCYVHKCCYKKMTDCDPKKDRYSYSWKDKTIVCDENNPCLKELCECDKAVAICLRENLDTYNKKYKIYPKFFCKKAEPC	330	1	1	1	373.2250	744.4354	2	744.4381	-0.0027	0	9.12	0.12	G	SLVELGK	M			Cmpd 152, +MS2(373.2250), 20.0-25.0eV, 4.4min #203
1	Bothrops_asper_ABY55159_PLA2		56	16476	59	9	3	3	14.6	137	MRTLWIVTVLLVGVEGSLVELGKMILQETGKNPLTSYGVYGCNCGVGGRHKPKDGTDRCCYVHKCCYKKMTDCDPKKDRYSYSWKDKTIVCDENNPCLKELCECDKAVAICLRENLDTYNKKYKIYPKFFCKKAEPC	331	1	1	1	373.2250	744.4355	2	744.4381	-0.0026	0	6.44	0.23	G	SLVELGK	M			Cmpd 140, +MS2(373.2250), 20.0-25.0eV, 4.0min #187
1	Bothrops_asper_ABY55159_PLA2		56	16476	59	9	3	3	14.6	137	MRTLWIVTVLLVGVEGSLVELGKMILQETGKNPLTSYGVYGCNCGVGGRHKPKDGTDRCCYVHKCCYKKMTDCDPKKDRYSYSWKDKTIVCDENNPCLKELCECDKAVAICLRENLDTYNKKYKIYPKFFCKKAEPC	332	1	1	1	373.2251	744.4355	2	744.4381	-0.0026	0	17.59	0.017	G	SLVELGK	M			Cmpd 299, +MS2(373.2251), 20.0-25.0eV, 8.6min #399
1	Bothrops_asper_ABY55159_PLA2		56	16476	59	9	3	3	14.6	137	MRTLWIVTVLLVGVEGSLVELGKMILQETGKNPLTSYGVYGCNCGVGGRHKPKDGTDRCCYVHKCCYKKMTDCDPKKDRYSYSWKDKTIVCDENNPCLKELCECDKAVAICLRENLDTYNKKYKIYPKFFCKKAEPC	408	1	1	1	401.7311	801.4476	2	801.4531	-0.0055	0	2.68	0.54	K	AVAICLR	E			Cmpd 114, +MS2(401.7311), 20.0-25.0eV, 3.3min #152
1	Bothrops_asper_ABY55159_PLA2		56	16476	59	9	3	3	14.6	137	MRTLWIVTVLLVGVEGSLVELGKMILQETGKNPLTSYGVYGCNCGVGGRHKPKDGTDRCCYVHKCCYKKMTDCDPKKDRYSYSWKDKTIVCDENNPCLKELCECDKAVAICLRENLDTYNKKYKIYPKFFCKKAEPC	409	1	1	1	401.7313	801.4481	2	801.4531	-0.0050	0	4.20	0.38	K	AVAICLR	E			Cmpd 174, +MS2(401.7313), 20.0-25.0eV, 5.0min #232
1	Bothrops_asper_ABY55159_PLA2		56	16476	59	9	3	3	14.6	137	MRTLWIVTVLLVGVEGSLVELGKMILQETGKNPLTSYGVYGCNCGVGGRHKPKDGTDRCCYVHKCCYKKMTDCDPKKDRYSYSWKDKTIVCDENNPCLKELCECDKAVAICLRENLDTYNKKYKIYPKFFCKKAEPC	410	1	1	1	401.7316	801.4486	2	801.4531	-0.0045	0	2.79	0.53	K	AVAICLR	E			Cmpd 92, +MS2(401.7316), 20.0-25.0eV, 2.7min #123
1	Bothrops_asper_ABY55159_PLA2		56	16476	59	9	3	3	14.6	137	MRTLWIVTVLLVGVEGSLVELGKMILQETGKNPLTSYGVYGCNCGVGGRHKPKDGTDRCCYVHKCCYKKMTDCDPKKDRYSYSWKDKTIVCDENNPCLKELCECDKAVAICLRENLDTYNKKYKIYPKFFCKKAEPC	412	1	1	1	401.7317	801.4489	2	801.4531	-0.0042	0	13.69	0.043	K	AVAICLR	E			Cmpd 96, +MS2(401.7317), 20.0-25.0eV, 2.8min #128
1	Bothrops_asper_ABY55159_PLA2		56	16476	59	9	3	3	14.6	137	MRTLWIVTVLLVGVEGSLVELGKMILQETGKNPLTSYGVYGCNCGVGGRHKPKDGTDRCCYVHKCCYKKMTDCDPKKDRYSYSWKDKTIVCDENNPCLKELCECDKAVAICLRENLDTYNKKYKIYPKFFCKKAEPC	413	1	1	1	401.7318	801.4491	2	801.4531	-0.0040	0	10.25	0.094	K	AVAICLR	E			Cmpd 78, +MS2(401.7318), 20.0-25.0eV, 2.3min #104
1	Bothrops_asper_ABY55159_PLA2		56	16476	59	9	3	3	14.6	137	MRTLWIVTVLLVGVEGSLVELGKMILQETGKNPLTSYGVYGCNCGVGGRHKPKDGTDRCCYVHKCCYKKMTDCDPKKDRYSYSWKDKTIVCDENNPCLKELCECDKAVAICLRENLDTYNKKYKIYPKFFCKKAEPC	414	1	1	1	401.7319	801.4491	2	801.4531	-0.0039	0	4.00	0.4	K	AVAICLR	E			Cmpd 186, +MS2(401.7319), 20.0-25.0eV, 5.4min #248
1	Bothrops_asper_ABY55159_PLA2		56	16476	59	9	3	3	14.6	137	MRTLWIVTVLLVGVEGSLVELGKMILQETGKNPLTSYGVYGCNCGVGGRHKPKDGTDRCCYVHKCCYKKMTDCDPKKDRYSYSWKDKTIVCDENNPCLKELCECDKAVAICLRENLDTYNKKYKIYPKFFCKKAEPC	415	1	1	1	401.7319	801.4492	2	801.4531	-0.0039	0	2.36	0.58	K	AVAICLR	E			Cmpd 116, +MS2(401.7319), 20.0-25.0eV, 3.3min #155
1	Bothrops_asper_ABY55159_PLA2		56	16476	59	9	3	3	14.6	137	MRTLWIVTVLLVGVEGSLVELGKMILQETGKNPLTSYGVYGCNCGVGGRHKPKDGTDRCCYVHKCCYKKMTDCDPKKDRYSYSWKDKTIVCDENNPCLKELCECDKAVAICLRENLDTYNKKYKIYPKFFCKKAEPC	416	1	1	1	401.7319	801.4493	2	801.4531	-0.0038	0	3.31	0.47	K	AVAICLR	E			Cmpd 136, +MS2(401.7319), 20.0-25.0eV, 3.9min #182
1	Bothrops_asper_ABY55159_PLA2		56	16476	59	9	3	3	14.6	137	MRTLWIVTVLLVGVEGSLVELGKMILQETGKNPLTSYGVYGCNCGVGGRHKPKDGTDRCCYVHKCCYKKMTDCDPKKDRYSYSWKDKTIVCDENNPCLKELCECDKAVAICLRENLDTYNKKYKIYPKFFCKKAEPC	417	1	1	1	401.7320	801.4495	2	801.4531	-0.0036	0	5.44	0.29	K	AVAICLR	E			Cmpd 167, +MS2(401.7320), 20.0-25.0eV, 4.8min #223
1	Bothrops_asper_ABY55159_PLA2		56	16476	59	9	3	3	14.6	137	MRTLWIVTVLLVGVEGSLVELGKMILQETGKNPLTSYGVYGCNCGVGGRHKPKDGTDRCCYVHKCCYKKMTDCDPKKDRYSYSWKDKTIVCDENNPCLKELCECDKAVAICLRENLDTYNKKYKIYPKFFCKKAEPC	418	1	1	1	401.7323	801.4500	2	801.4531	-0.0031	0	4.41	0.36	K	AVAICLR	E			Cmpd 188, +MS2(401.7323), 20.0-25.0eV, 5.4min #251
1	Bothrops_asper_ABY55159_PLA2		56	16476	59	9	3	3	14.6	137	MRTLWIVTVLLVGVEGSLVELGKMILQETGKNPLTSYGVYGCNCGVGGRHKPKDGTDRCCYVHKCCYKKMTDCDPKKDRYSYSWKDKTIVCDENNPCLKELCECDKAVAICLRENLDTYNKKYKIYPKFFCKKAEPC	419	1	1	1	401.7323	801.4500	2	801.4531	-0.0031	0	2.67	0.54	K	AVAICLR	E			Cmpd 72, +MS2(401.7323), 20.0-25.0eV, 2.1min #96
1	Bothrops_asper_ABY55159_PLA2		56	16476	59	9	3	3	14.6	137	MRTLWIVTVLLVGVEGSLVELGKMILQETGKNPLTSYGVYGCNCGVGGRHKPKDGTDRCCYVHKCCYKKMTDCDPKKDRYSYSWKDKTIVCDENNPCLKELCECDKAVAICLRENLDTYNKKYKIYPKFFCKKAEPC	422	1	1	1	401.7324	801.4503	2	801.4531	-0.0027	0	11.22	0.076	K	AVAICLR	E			Cmpd 182, +MS2(401.7325), 20.0-25.0eV, 5.2min #243
1	Bothrops_asper_ABY55159_PLA2		56	16476	59	9	3	3	14.6	137	MRTLWIVTVLLVGVEGSLVELGKMILQETGKNPLTSYGVYGCNCGVGGRHKPKDGTDRCCYVHKCCYKKMTDCDPKKDRYSYSWKDKTIVCDENNPCLKELCECDKAVAICLRENLDTYNKKYKIYPKFFCKKAEPC	423	1	1	1	401.7324	801.4503	2	801.4531	-0.0027	0	9.74	0.11	K	AVAICLR	E			Cmpd 99, +MS2(401.7324), 20.0-25.0eV, 2.9min #132
1	Bothrops_asper_ABY55159_PLA2		56	16476	59	9	3	3	14.6	137	MRTLWIVTVLLVGVEGSLVELGKMILQETGKNPLTSYGVYGCNCGVGGRHKPKDGTDRCCYVHKCCYKKMTDCDPKKDRYSYSWKDKTIVCDENNPCLKELCECDKAVAICLRENLDTYNKKYKIYPKFFCKKAEPC	424	1	1	1	401.7325	801.4504	2	801.4531	-0.0027	0	2.77	0.53	K	AVAICLR	E			Cmpd 81, +MS2(401.7325), 20.0-25.0eV, 2.3min #108
1	Bothrops_asper_ABY55159_PLA2		56	16476	59	9	3	3	14.6	137	MRTLWIVTVLLVGVEGSLVELGKMILQETGKNPLTSYGVYGCNCGVGGRHKPKDGTDRCCYVHKCCYKKMTDCDPKKDRYSYSWKDKTIVCDENNPCLKELCECDKAVAICLRENLDTYNKKYKIYPKFFCKKAEPC	425	1	1	1	401.7325	801.4505	2	801.4531	-0.0026	0	2.34	0.58	K	AVAICLR	E			Cmpd 53, +MS2(401.7325), 20.0-25.0eV, 1.5min #71
1	Bothrops_asper_ABY55159_PLA2		56	16476	59	9	3	3	14.6	137	MRTLWIVTVLLVGVEGSLVELGKMILQETGKNPLTSYGVYGCNCGVGGRHKPKDGTDRCCYVHKCCYKKMTDCDPKKDRYSYSWKDKTIVCDENNPCLKELCECDKAVAICLRENLDTYNKKYKIYPKFFCKKAEPC	426	1	1	1	401.7326	801.4506	2	801.4531	-0.0025	0	10.62	0.087	K	AVAICLR	E			Cmpd 132, +MS2(401.7326), 20.0-25.0eV, 3.8min #176
1	Bothrops_asper_ABY55159_PLA2		56	16476	59	9	3	3	14.6	137	MRTLWIVTVLLVGVEGSLVELGKMILQETGKNPLTSYGVYGCNCGVGGRHKPKDGTDRCCYVHKCCYKKMTDCDPKKDRYSYSWKDKTIVCDENNPCLKELCECDKAVAICLRENLDTYNKKYKIYPKFFCKKAEPC	427	1	1	1	401.7327	801.4508	2	801.4531	-0.0023	0	11.14	0.077	K	AVAICLR	E			Cmpd 153, +MS2(401.7327), 20.0-25.0eV, 4.4min #204
1	Bothrops_asper_ABY55159_PLA2		56	16476	59	9	3	3	14.6	137	MRTLWIVTVLLVGVEGSLVELGKMILQETGKNPLTSYGVYGCNCGVGGRHKPKDGTDRCCYVHKCCYKKMTDCDPKKDRYSYSWKDKTIVCDENNPCLKELCECDKAVAICLRENLDTYNKKYKIYPKFFCKKAEPC	428	1	1	1	401.7327	801.4509	2	801.4531	-0.0022	0	10.16	0.096	K	AVAICLR	E			Cmpd 128, +MS2(401.7327), 20.0-25.0eV, 3.7min #171
1	Bothrops_asper_ABY55159_PLA2		56	16476	59	9	3	3	14.6	137	MRTLWIVTVLLVGVEGSLVELGKMILQETGKNPLTSYGVYGCNCGVGGRHKPKDGTDRCCYVHKCCYKKMTDCDPKKDRYSYSWKDKTIVCDENNPCLKELCECDKAVAICLRENLDTYNKKYKIYPKFFCKKAEPC	429	1	1	1	401.7328	801.4510	2	801.4531	-0.0021	0	3.84	0.41	K	AVAICLR	E			Cmpd 150, +MS2(401.7328), 20.0-25.0eV, 4.3min #200
1	Bothrops_asper_ABY55159_PLA2		56	16476	59	9	3	3	14.6	137	MRTLWIVTVLLVGVEGSLVELGKMILQETGKNPLTSYGVYGCNCGVGGRHKPKDGTDRCCYVHKCCYKKMTDCDPKKDRYSYSWKDKTIVCDENNPCLKELCECDKAVAICLRENLDTYNKKYKIYPKFFCKKAEPC	430	1	1	1	401.7329	801.4513	2	801.4531	-0.0018	0	10.19	0.096	K	AVAICLR	E			Cmpd 146, +MS2(401.7329), 20.0-25.0eV, 4.2min #195
1	Bothrops_asper_ABY55159_PLA2		56	16476	59	9	3	3	14.6	137	MRTLWIVTVLLVGVEGSLVELGKMILQETGKNPLTSYGVYGCNCGVGGRHKPKDGTDRCCYVHKCCYKKMTDCDPKKDRYSYSWKDKTIVCDENNPCLKELCECDKAVAICLRENLDTYNKKYKIYPKFFCKKAEPC	431	1	1	1	401.7335	801.4524	2	801.4531	-0.0007	0	9.57	0.11	K	AVAICLR	E			Cmpd 69, +MS2(401.7335), 20.0-25.0eV, 2.0min #92
1	Bothrops_asper_ABY55159_PLA2		56	16476	59	9	3	3	14.6	137	MRTLWIVTVLLVGVEGSLVELGKMILQETGKNPLTSYGVYGCNCGVGGRHKPKDGTDRCCYVHKCCYKKMTDCDPKKDRYSYSWKDKTIVCDENNPCLKELCECDKAVAICLRENLDTYNKKYKIYPKFFCKKAEPC	432	1	1	1	401.7339	801.4533	2	801.4531	0.0002	0	10.56	0.088	K	AVAICLR	E			Cmpd 83, +MS2(401.7339), 20.0-25.0eV, 2.4min #111
1	Bothrops_asper_ABY55159_PLA2		56	16476	59	9	3	3	14.6	137	MRTLWIVTVLLVGVEGSLVELGKMILQETGKNPLTSYGVYGCNCGVGGRHKPKDGTDRCCYVHKCCYKKMTDCDPKKDRYSYSWKDKTIVCDENNPCLKELCECDKAVAICLRENLDTYNKKYKIYPKFFCKKAEPC	433	1	1	1	417.1917	832.3689	2	832.3755	-0.0066	0	9.32	0.12	R	YSYSWK	D			Cmpd 84, +MS2(417.1917), 20.0-25.0eV, 2.4min #112
1	Bothrops_asper_ABY55159_PLA2		56	16476	59	9	3	3	14.6	137	MRTLWIVTVLLVGVEGSLVELGKMILQETGKNPLTSYGVYGCNCGVGGRHKPKDGTDRCCYVHKCCYKKMTDCDPKKDRYSYSWKDKTIVCDENNPCLKELCECDKAVAICLRENLDTYNKKYKIYPKFFCKKAEPC	434	1	1	1	417.1922	832.3699	2	832.3755	-0.0056	0	4.82	0.33	R	YSYSWK	D			Cmpd 198, +MS2(417.1922), 20.0-25.0eV, 5.7min #264
1	Bothrops_asper_ABY55159_PLA2		56	16476	59	9	3	3	14.6	137	MRTLWIVTVLLVGVEGSLVELGKMILQETGKNPLTSYGVYGCNCGVGGRHKPKDGTDRCCYVHKCCYKKMTDCDPKKDRYSYSWKDKTIVCDENNPCLKELCECDKAVAICLRENLDTYNKKYKIYPKFFCKKAEPC	435	1	1	1	417.1928	832.3710	2	832.3755	-0.0046	0	18.30	0.015	R	YSYSWK	D			Cmpd 298, +MS2(417.1928), 20.0-25.0eV, 8.6min #398
1	Bothrops_asper_ABY55159_PLA2		56	16476	59	9	3	3	14.6	137	MRTLWIVTVLLVGVEGSLVELGKMILQETGKNPLTSYGVYGCNCGVGGRHKPKDGTDRCCYVHKCCYKKMTDCDPKKDRYSYSWKDKTIVCDENNPCLKELCECDKAVAICLRENLDTYNKKYKIYPKFFCKKAEPC	436	1	1	1	417.1928	832.3710	2	832.3755	-0.0045	0	7.29	0.19	R	YSYSWK	D			Cmpd 201, +MS2(417.1928), 20.0-25.0eV, 5.8min #268
1	Bothrops_asper_ABY55159_PLA2		56	16476	59	9	3	3	14.6	137	MRTLWIVTVLLVGVEGSLVELGKMILQETGKNPLTSYGVYGCNCGVGGRHKPKDGTDRCCYVHKCCYKKMTDCDPKKDRYSYSWKDKTIVCDENNPCLKELCECDKAVAICLRENLDTYNKKYKIYPKFFCKKAEPC	437	1	1	1	417.1928	832.3710	2	832.3755	-0.0045	0	20.00	0.01	R	YSYSWK	D			Cmpd 295, +MS2(417.1928), 20.0-25.0eV, 8.5min #394
1	Bothrops_asper_ABY55159_PLA2		56	16476	59	9	3	3	14.6	137	MRTLWIVTVLLVGVEGSLVELGKMILQETGKNPLTSYGVYGCNCGVGGRHKPKDGTDRCCYVHKCCYKKMTDCDPKKDRYSYSWKDKTIVCDENNPCLKELCECDKAVAICLRENLDTYNKKYKIYPKFFCKKAEPC	438	1	1	1	417.1928	832.3711	2	832.3755	-0.0044	0	10.94	0.081	R	YSYSWK	D			Cmpd 143, +MS2(417.1928), 20.0-25.0eV, 4.1min #191
1	Bothrops_asper_ABY55159_PLA2		56	16476	59	9	3	3	14.6	137	MRTLWIVTVLLVGVEGSLVELGKMILQETGKNPLTSYGVYGCNCGVGGRHKPKDGTDRCCYVHKCCYKKMTDCDPKKDRYSYSWKDKTIVCDENNPCLKELCECDKAVAICLRENLDTYNKKYKIYPKFFCKKAEPC	439	1	1	1	417.1935	832.3725	2	832.3755	-0.0030	0	13.04	0.05	R	YSYSWK	D			Cmpd 120, +MS2(417.1935), 20.0-25.0eV, 3.5min #160
1	Bothrops_asper_ABY55159_PLA2		56	16476	59	9	3	3	14.6	137	MRTLWIVTVLLVGVEGSLVELGKMILQETGKNPLTSYGVYGCNCGVGGRHKPKDGTDRCCYVHKCCYKKMTDCDPKKDRYSYSWKDKTIVCDENNPCLKELCECDKAVAICLRENLDTYNKKYKIYPKFFCKKAEPC	440	1	1	1	417.1936	832.3726	2	832.3755	-0.0029	0	1.72	0.67	R	YSYSWK	D			Cmpd 177, +MS2(417.1936), 20.0-25.0eV, 5.1min #236
