# Supplementary material for: High-Throughput Venomics
Source: J Proteome Res. 2023 Apr 3;22(6):1734–46. doi: 10.1021/acs.jproteome.2c00780 (PMC10243144; doi:10.1021/acs.jproteome.2c00780)
Supplement: Supplementary file 6 — pr2c00780_si_006.zip [file pr2c00780_si_006.zip › CSV Files/Bothrops asper TFA 6sec/Bothrops asper species specific CSV files/c16.csv]

Header	--------------------------------------------------------
Search title	201211_BothaspTFA000227.d
Timestamp	2021-01-12T16:03:14Z
User	Demo User
Email	j.slagboom@vu.nl
Report URI	https://mascot.labs.vu.nl/cgi/master_results.pl?file=../data/20210112/F007485.dat
Peak list data path	F:\New MGF files 2021\210111_Bothrops asper TFA\201211_BothaspTFA000227_5.2.216.mgf
Peak list format	Mascot generic
Search type	MIS
Mascot version	2.3.02
Database	Bothrops_asper
Fasta file	Bothrops_asper.fas
Total sequences	17
Total residues	2799
Sequences after taxonomy filter	17
Number of queries	498
Fixed modifications	--------------------------------------------------------
Identifier	Name	Delta	Neutral loss
1	Carbamidomethyl (C)	57.021464
Variable modifications	--------------------------------------------------------
Identifier	Name	Delta	Neutral loss(es)
1	Amidated (Protein C-term)	-0.984016
2	Oxidation (M)	15.994915	0	63.998285
Search Parameters	--------------------------------------------------------
Taxonomy filter	All entries
Enzyme	semiTrypsin
Maximum Missed Cleavages	1
Fixed modifications	Carbamidomethyl (C)
Variable modifications	Amidated (Protein C-term),Oxidation (M)
Peptide Mass Tolerance	0.2
Peptide Mass Tolerance Units	Da
Fragment Mass Tolerance	0.05
Fragment Mass Tolerance Units	Da
Mass values	Monoisotopic
Instrument type	ESI-QUAD-TOF
Format parameters	--------------------------------------------------------
Significance threshold	0.05
Max. number of hits	0
Use MudPIT protein scoring	1
Ions score cut-off	0
Include same-set proteins
Include sub-set proteins	0
Include unassigned	0
Require bold red	0
Use homology threshold	0
Group protein families	0
Protein hits	--------------------------------------------------------
prot_hit_num	prot_acc	prot_desc	prot_score	prot_mass	prot_matches	prot_matches_sig	prot_sequences	prot_sequences_sig	prot_cover	prot_len	prot_seq	pep_query	pep_rank	pep_isbold	pep_isunique	pep_exp_mz	pep_exp_mr	pep_exp_z	pep_calc_mr	pep_delta	pep_miss	pep_score	pep_expect	pep_res_before	pep_seq	pep_res_after	pep_var_mod	pep_var_mod_pos	pep_scan_title
1	Bothrops_asper_P20474_PLA2		1386	16539	114	80	11	10	47.1	138	MRTLWIMAVLLVGVEGSLIEFAKMILEETKRLPFPYYTTYGCYCGWGGQGQPKDATDRCCFVHDCCYGKLSNCKPKTDRYSYSRKSGVIICGEGTPCEKQICECDKAAAVCFRENLRTYKKRYMAYPDLLCKKPAEKC	93	1	1	0	607.3415	606.3342	1	606.3377	-0.0035	0	30.39	0.00091	L	IEFAK	M			Cmpd 318, +MS2(607.3415), 44.9-56.1eV, 9.1min #424
1	Bothrops_asper_P20474_PLA2		1386	16539	114	80	11	10	47.1	138	MRTLWIMAVLLVGVEGSLIEFAKMILEETKRLPFPYYTTYGCYCGWGGQGQPKDATDRCCFVHDCCYGKLSNCKPKTDRYSYSRKSGVIICGEGTPCEKQICECDKAAAVCFRENLRTYKKRYMAYPDLLCKKPAEKC	207	1	1	0	338.1566	674.2987	2	674.3024	-0.0037	0	22.06	0.0062	R	YSYSR	K			Cmpd 265, +MS2(338.1566), 20.0-25.0eV, 7.6min #354
1	Bothrops_asper_P20474_PLA2		1386	16539	114	80	11	10	47.1	138	MRTLWIMAVLLVGVEGSLIEFAKMILEETKRLPFPYYTTYGCYCGWGGQGQPKDATDRCCFVHDCCYGKLSNCKPKTDRYSYSRKSGVIICGEGTPCEKQICECDKAAAVCFRENLRTYKKRYMAYPDLLCKKPAEKC	208	1	1	0	338.1567	674.2989	2	674.3024	-0.0035	0	23.27	0.0047	R	YSYSR	K			Cmpd 268, +MS2(338.1567), 20.0-25.0eV, 7.7min #358
1	Bothrops_asper_P20474_PLA2		1386	16539	114	80	11	10	47.1	138	MRTLWIMAVLLVGVEGSLIEFAKMILEETKRLPFPYYTTYGCYCGWGGQGQPKDATDRCCFVHDCCYGKLSNCKPKTDRYSYSRKSGVIICGEGTPCEKQICECDKAAAVCFRENLRTYKKRYMAYPDLLCKKPAEKC	288	1	1	0	397.6990	793.3833	2	793.3905	-0.0071	0	20.66	0.0086	K	AAAVCFR	E			Cmpd 151, +MS2(397.6990), 20.0-25.0eV, 4.3min #202
1	Bothrops_asper_P20474_PLA2		1386	16539	114	80	11	10	47.1	138	MRTLWIMAVLLVGVEGSLIEFAKMILEETKRLPFPYYTTYGCYCGWGGQGQPKDATDRCCFVHDCCYGKLSNCKPKTDRYSYSRKSGVIICGEGTPCEKQICECDKAAAVCFRENLRTYKKRYMAYPDLLCKKPAEKC	289	1	1	0	397.6999	793.3852	2	793.3905	-0.0053	0	7.59	0.17	K	AAAVCFR	E			Cmpd 217, +MS2(397.6999), 20.0-25.0eV, 6.2min #290
1	Bothrops_asper_P20474_PLA2		1386	16539	114	80	11	10	47.1	138	MRTLWIMAVLLVGVEGSLIEFAKMILEETKRLPFPYYTTYGCYCGWGGQGQPKDATDRCCFVHDCCYGKLSNCKPKTDRYSYSRKSGVIICGEGTPCEKQICECDKAAAVCFRENLRTYKKRYMAYPDLLCKKPAEKC	290	1	1	0	397.7000	793.3853	2	793.3905	-0.0051	0	19.10	0.012	K	AAAVCFR	E			Cmpd 164, +MS2(397.6999), 20.0-25.0eV, 4.7min #219
1	Bothrops_asper_P20474_PLA2		1386	16539	114	80	11	10	47.1	138	MRTLWIMAVLLVGVEGSLIEFAKMILEETKRLPFPYYTTYGCYCGWGGQGQPKDATDRCCFVHDCCYGKLSNCKPKTDRYSYSRKSGVIICGEGTPCEKQICECDKAAAVCFRENLRTYKKRYMAYPDLLCKKPAEKC	291	1	1	0	397.7000	793.3854	2	793.3905	-0.0051	0	50.08	9.8e-06	K	AAAVCFR	E			Cmpd 289, +MS2(397.7000), 20.0-25.0eV, 8.3min #386
1	Bothrops_asper_P20474_PLA2		1386	16539	114	80	11	10	47.1	138	MRTLWIMAVLLVGVEGSLIEFAKMILEETKRLPFPYYTTYGCYCGWGGQGQPKDATDRCCFVHDCCYGKLSNCKPKTDRYSYSRKSGVIICGEGTPCEKQICECDKAAAVCFRENLRTYKKRYMAYPDLLCKKPAEKC	292	1	1	0	397.7000	793.3855	2	793.3905	-0.0050	0	29.24	0.0012	K	AAAVCFR	E			Cmpd 140, +MS2(397.7000), 20.0-25.0eV, 4.0min #187
1	Bothrops_asper_P20474_PLA2		1386	16539	114	80	11	10	47.1	138	MRTLWIMAVLLVGVEGSLIEFAKMILEETKRLPFPYYTTYGCYCGWGGQGQPKDATDRCCFVHDCCYGKLSNCKPKTDRYSYSRKSGVIICGEGTPCEKQICECDKAAAVCFRENLRTYKKRYMAYPDLLCKKPAEKC	293	1	1	0	397.7002	793.3859	2	793.3905	-0.0046	0	34.61	0.00035	K	AAAVCFR	E			Cmpd 89, +MS2(397.7002), 20.0-25.0eV, 2.6min #119
1	Bothrops_asper_P20474_PLA2		1386	16539	114	80	11	10	47.1	138	MRTLWIMAVLLVGVEGSLIEFAKMILEETKRLPFPYYTTYGCYCGWGGQGQPKDATDRCCFVHDCCYGKLSNCKPKTDRYSYSRKSGVIICGEGTPCEKQICECDKAAAVCFRENLRTYKKRYMAYPDLLCKKPAEKC	294	1	1	0	397.7002	793.3859	2	793.3905	-0.0045	0	29.39	0.0012	K	AAAVCFR	E			Cmpd 135, +MS2(397.7002), 20.0-25.0eV, 3.9min #180
1	Bothrops_asper_P20474_PLA2		1386	16539	114	80	11	10	47.1	138	MRTLWIMAVLLVGVEGSLIEFAKMILEETKRLPFPYYTTYGCYCGWGGQGQPKDATDRCCFVHDCCYGKLSNCKPKTDRYSYSRKSGVIICGEGTPCEKQICECDKAAAVCFRENLRTYKKRYMAYPDLLCKKPAEKC	295	1	1	0	397.7003	793.3860	2	793.3905	-0.0045	0	49.48	1.1e-05	K	AAAVCFR	E			Cmpd 294, +MS2(397.7003), 20.0-25.0eV, 8.4min #392
1	Bothrops_asper_P20474_PLA2		1386	16539	114	80	11	10	47.1	138	MRTLWIMAVLLVGVEGSLIEFAKMILEETKRLPFPYYTTYGCYCGWGGQGQPKDATDRCCFVHDCCYGKLSNCKPKTDRYSYSRKSGVIICGEGTPCEKQICECDKAAAVCFRENLRTYKKRYMAYPDLLCKKPAEKC	296	1	1	0	397.7003	793.3860	2	793.3905	-0.0044	0	21.68	0.0068	K	AAAVCFR	E			Cmpd 166, +MS2(397.7003), 20.0-25.0eV, 4.8min #222
1	Bothrops_asper_P20474_PLA2		1386	16539	114	80	11	10	47.1	138	MRTLWIMAVLLVGVEGSLIEFAKMILEETKRLPFPYYTTYGCYCGWGGQGQPKDATDRCCFVHDCCYGKLSNCKPKTDRYSYSRKSGVIICGEGTPCEKQICECDKAAAVCFRENLRTYKKRYMAYPDLLCKKPAEKC	297	1	1	0	397.7003	793.3860	2	793.3905	-0.0044	0	55.62	2.7e-06	K	AAAVCFR	E			Cmpd 286, +MS2(397.7003), 20.0-25.0eV, 8.2min #382
1	Bothrops_asper_P20474_PLA2		1386	16539	114	80	11	10	47.1	138	MRTLWIMAVLLVGVEGSLIEFAKMILEETKRLPFPYYTTYGCYCGWGGQGQPKDATDRCCFVHDCCYGKLSNCKPKTDRYSYSRKSGVIICGEGTPCEKQICECDKAAAVCFRENLRTYKKRYMAYPDLLCKKPAEKC	298	1	1	0	397.7005	793.3864	2	793.3905	-0.0041	0	20.53	0.0089	K	AAAVCFR	E			Cmpd 171, +MS2(397.7005), 20.0-25.0eV, 4.9min #228
1	Bothrops_asper_P20474_PLA2		1386	16539	114	80	11	10	47.1	138	MRTLWIMAVLLVGVEGSLIEFAKMILEETKRLPFPYYTTYGCYCGWGGQGQPKDATDRCCFVHDCCYGKLSNCKPKTDRYSYSRKSGVIICGEGTPCEKQICECDKAAAVCFRENLRTYKKRYMAYPDLLCKKPAEKC	299	1	1	0	397.7005	793.3865	2	793.3905	-0.0040	0	20.28	0.0094	K	AAAVCFR	E			Cmpd 137, +MS2(397.7005), 20.0-25.0eV, 3.9min #183
1	Bothrops_asper_P20474_PLA2		1386	16539	114	80	11	10	47.1	138	MRTLWIMAVLLVGVEGSLIEFAKMILEETKRLPFPYYTTYGCYCGWGGQGQPKDATDRCCFVHDCCYGKLSNCKPKTDRYSYSRKSGVIICGEGTPCEKQICECDKAAAVCFRENLRTYKKRYMAYPDLLCKKPAEKC	300	1	1	0	397.7006	793.3866	2	793.3905	-0.0039	0	23.92	0.0041	K	AAAVCFR	E			Cmpd 29, +MS2(397.7006), 20.0-25.0eV, 0.8min #39
1	Bothrops_asper_P20474_PLA2		1386	16539	114	80	11	10	47.1	138	MRTLWIMAVLLVGVEGSLIEFAKMILEETKRLPFPYYTTYGCYCGWGGQGQPKDATDRCCFVHDCCYGKLSNCKPKTDRYSYSRKSGVIICGEGTPCEKQICECDKAAAVCFRENLRTYKKRYMAYPDLLCKKPAEKC	301	1	1	0	397.7006	793.3867	2	793.3905	-0.0038	0	28.04	0.0016	K	AAAVCFR	E			Cmpd 46, +MS2(397.7006), 20.0-25.0eV, 1.3min #62
1	Bothrops_asper_P20474_PLA2		1386	16539	114	80	11	10	47.1	138	MRTLWIMAVLLVGVEGSLIEFAKMILEETKRLPFPYYTTYGCYCGWGGQGQPKDATDRCCFVHDCCYGKLSNCKPKTDRYSYSRKSGVIICGEGTPCEKQICECDKAAAVCFRENLRTYKKRYMAYPDLLCKKPAEKC	302	1	1	0	397.7007	793.3868	2	793.3905	-0.0036	0	29.39	0.0012	K	AAAVCFR	E			Cmpd 188, +MS2(397.7007), 20.0-25.0eV, 5.4min #251
1	Bothrops_asper_P20474_PLA2		1386	16539	114	80	11	10	47.1	138	MRTLWIMAVLLVGVEGSLIEFAKMILEETKRLPFPYYTTYGCYCGWGGQGQPKDATDRCCFVHDCCYGKLSNCKPKTDRYSYSRKSGVIICGEGTPCEKQICECDKAAAVCFRENLRTYKKRYMAYPDLLCKKPAEKC	303	1	1	0	397.7008	793.3870	2	793.3905	-0.0035	0	19.34	0.012	K	AAAVCFR	E			Cmpd 118, +MS2(397.7008), 20.0-25.0eV, 3.4min #158
1	Bothrops_asper_P20474_PLA2		1386	16539	114	80	11	10	47.1	138	MRTLWIMAVLLVGVEGSLIEFAKMILEETKRLPFPYYTTYGCYCGWGGQGQPKDATDRCCFVHDCCYGKLSNCKPKTDRYSYSRKSGVIICGEGTPCEKQICECDKAAAVCFRENLRTYKKRYMAYPDLLCKKPAEKC	304	1	1	0	397.7008	793.3870	2	793.3905	-0.0035	0	21.36	0.0073	K	AAAVCFR	E			Cmpd 155, +MS2(397.7008), 20.0-25.0eV, 4.4min #207
1	Bothrops_asper_P20474_PLA2		1386	16539	114	80	11	10	47.1	138	MRTLWIMAVLLVGVEGSLIEFAKMILEETKRLPFPYYTTYGCYCGWGGQGQPKDATDRCCFVHDCCYGKLSNCKPKTDRYSYSRKSGVIICGEGTPCEKQICECDKAAAVCFRENLRTYKKRYMAYPDLLCKKPAEKC	305	1	1	0	397.7008	793.3871	2	793.3905	-0.0034	0	18.58	0.014	K	AAAVCFR	E			Cmpd 149, +MS2(397.7008), 20.0-25.0eV, 4.3min #199
1	Bothrops_asper_P20474_PLA2		1386	16539	114	80	11	10	47.1	138	MRTLWIMAVLLVGVEGSLIEFAKMILEETKRLPFPYYTTYGCYCGWGGQGQPKDATDRCCFVHDCCYGKLSNCKPKTDRYSYSRKSGVIICGEGTPCEKQICECDKAAAVCFRENLRTYKKRYMAYPDLLCKKPAEKC	306	1	1	0	397.7008	793.3871	2	793.3905	-0.0034	0	13.40	0.046	K	AAAVCFR	E			Cmpd 126, +MS2(397.7008), 20.0-25.0eV, 3.6min #168
1	Bothrops_asper_P20474_PLA2		1386	16539	114	80	11	10	47.1	138	MRTLWIMAVLLVGVEGSLIEFAKMILEETKRLPFPYYTTYGCYCGWGGQGQPKDATDRCCFVHDCCYGKLSNCKPKTDRYSYSRKSGVIICGEGTPCEKQICECDKAAAVCFRENLRTYKKRYMAYPDLLCKKPAEKC	307	1	1	0	397.7009	793.3872	2	793.3905	-0.0033	0	17.31	0.019	K	AAAVCFR	E			Cmpd 245, +MS2(397.7009), 20.0-25.0eV, 7.0min #327
1	Bothrops_asper_P20474_PLA2		1386	16539	114	80	11	10	47.1	138	MRTLWIMAVLLVGVEGSLIEFAKMILEETKRLPFPYYTTYGCYCGWGGQGQPKDATDRCCFVHDCCYGKLSNCKPKTDRYSYSRKSGVIICGEGTPCEKQICECDKAAAVCFRENLRTYKKRYMAYPDLLCKKPAEKC	308	1	1	0	397.7009	793.3872	2	793.3905	-0.0033	0	16.39	0.023	K	AAAVCFR	E			Cmpd 95, +MS2(397.7009), 20.0-25.0eV, 2.7min #127
1	Bothrops_asper_P20474_PLA2		1386	16539	114	80	11	10	47.1	138	MRTLWIMAVLLVGVEGSLIEFAKMILEETKRLPFPYYTTYGCYCGWGGQGQPKDATDRCCFVHDCCYGKLSNCKPKTDRYSYSRKSGVIICGEGTPCEKQICECDKAAAVCFRENLRTYKKRYMAYPDLLCKKPAEKC	309	1	1	0	397.7010	793.3874	2	793.3905	-0.0031	0	17.61	0.017	K	AAAVCFR	E			Cmpd 105, +MS2(397.7010), 20.0-25.0eV, 3.0min #140
1	Bothrops_asper_P20474_PLA2		1386	16539	114	80	11	10	47.1	138	MRTLWIMAVLLVGVEGSLIEFAKMILEETKRLPFPYYTTYGCYCGWGGQGQPKDATDRCCFVHDCCYGKLSNCKPKTDRYSYSRKSGVIICGEGTPCEKQICECDKAAAVCFRENLRTYKKRYMAYPDLLCKKPAEKC	310	1	1	0	397.7010	793.3874	2	793.3905	-0.0031	0	19.20	0.012	K	AAAVCFR	E			Cmpd 110, +MS2(397.7010), 20.0-25.0eV, 3.2min #147
1	Bothrops_asper_P20474_PLA2		1386	16539	114	80	11	10	47.1	138	MRTLWIMAVLLVGVEGSLIEFAKMILEETKRLPFPYYTTYGCYCGWGGQGQPKDATDRCCFVHDCCYGKLSNCKPKTDRYSYSRKSGVIICGEGTPCEKQICECDKAAAVCFRENLRTYKKRYMAYPDLLCKKPAEKC	311	1	1	0	397.7010	793.3874	2	793.3905	-0.0030	0	29.21	0.0012	K	AAAVCFR	E			Cmpd 76, +MS2(397.7010), 20.0-25.0eV, 2.2min #102
1	Bothrops_asper_P20474_PLA2		1386	16539	114	80	11	10	47.1	138	MRTLWIMAVLLVGVEGSLIEFAKMILEETKRLPFPYYTTYGCYCGWGGQGQPKDATDRCCFVHDCCYGKLSNCKPKTDRYSYSRKSGVIICGEGTPCEKQICECDKAAAVCFRENLRTYKKRYMAYPDLLCKKPAEKC	312	1	1	0	397.7010	793.3874	2	793.3905	-0.0030	0	15.28	0.03	K	AAAVCFR	E			Cmpd 91, +MS2(397.7010), 20.0-25.0eV, 2.6min #122
1	Bothrops_asper_P20474_PLA2		1386	16539	114	80	11	10	47.1	138	MRTLWIMAVLLVGVEGSLIEFAKMILEETKRLPFPYYTTYGCYCGWGGQGQPKDATDRCCFVHDCCYGKLSNCKPKTDRYSYSRKSGVIICGEGTPCEKQICECDKAAAVCFRENLRTYKKRYMAYPDLLCKKPAEKC	313	1	1	0	397.7011	793.3876	2	793.3905	-0.0029	0	17.38	0.018	K	AAAVCFR	E			Cmpd 57, +MS2(397.7011), 20.0-25.0eV, 1.6min #76
1	Bothrops_asper_P20474_PLA2		1386	16539	114	80	11	10	47.1	138	MRTLWIMAVLLVGVEGSLIEFAKMILEETKRLPFPYYTTYGCYCGWGGQGQPKDATDRCCFVHDCCYGKLSNCKPKTDRYSYSRKSGVIICGEGTPCEKQICECDKAAAVCFRENLRTYKKRYMAYPDLLCKKPAEKC	314	1	1	0	397.7012	793.3878	2	793.3905	-0.0027	0	19.27	0.012	K	AAAVCFR	E			Cmpd 185, +MS2(397.7012), 20.0-25.0eV, 5.3min #247
1	Bothrops_asper_P20474_PLA2		1386	16539	114	80	11	10	47.1	138	MRTLWIMAVLLVGVEGSLIEFAKMILEETKRLPFPYYTTYGCYCGWGGQGQPKDATDRCCFVHDCCYGKLSNCKPKTDRYSYSRKSGVIICGEGTPCEKQICECDKAAAVCFRENLRTYKKRYMAYPDLLCKKPAEKC	315	1	1	0	397.7012	793.3878	2	793.3905	-0.0027	0	16.23	0.024	K	AAAVCFR	E			Cmpd 74, +MS2(397.7012), 20.0-25.0eV, 2.1min #99
1	Bothrops_asper_P20474_PLA2		1386	16539	114	80	11	10	47.1	138	MRTLWIMAVLLVGVEGSLIEFAKMILEETKRLPFPYYTTYGCYCGWGGQGQPKDATDRCCFVHDCCYGKLSNCKPKTDRYSYSRKSGVIICGEGTPCEKQICECDKAAAVCFRENLRTYKKRYMAYPDLLCKKPAEKC	316	1	1	0	397.7012	793.3879	2	793.3905	-0.0026	0	17.95	0.016	K	AAAVCFR	E			Cmpd 181, +MS2(397.7012), 20.0-25.0eV, 5.2min #242
1	Bothrops_asper_P20474_PLA2		1386	16539	114	80	11	10	47.1	138	MRTLWIMAVLLVGVEGSLIEFAKMILEETKRLPFPYYTTYGCYCGWGGQGQPKDATDRCCFVHDCCYGKLSNCKPKTDRYSYSRKSGVIICGEGTPCEKQICECDKAAAVCFRENLRTYKKRYMAYPDLLCKKPAEKC	317	1	1	0	397.7013	793.3880	2	793.3905	-0.0025	0	21.59	0.0069	K	AAAVCFR	E			Cmpd 121, +MS2(397.7013), 20.0-25.0eV, 3.5min #162
1	Bothrops_asper_P20474_PLA2		1386	16539	114	80	11	10	47.1	138	MRTLWIMAVLLVGVEGSLIEFAKMILEETKRLPFPYYTTYGCYCGWGGQGQPKDATDRCCFVHDCCYGKLSNCKPKTDRYSYSRKSGVIICGEGTPCEKQICECDKAAAVCFRENLRTYKKRYMAYPDLLCKKPAEKC	318	1	1	0	397.7013	793.3881	2	793.3905	-0.0024	0	21.73	0.0067	K	AAAVCFR	E			Cmpd 62, +MS2(397.7013), 20.0-25.0eV, 1.8min #83
1	Bothrops_asper_P20474_PLA2		1386	16539	114	80	11	10	47.1	138	MRTLWIMAVLLVGVEGSLIEFAKMILEETKRLPFPYYTTYGCYCGWGGQGQPKDATDRCCFVHDCCYGKLSNCKPKTDRYSYSRKSGVIICGEGTPCEKQICECDKAAAVCFRENLRTYKKRYMAYPDLLCKKPAEKC	319	1	1	0	397.7014	793.3883	2	793.3905	-0.0022	0	17.59	0.017	K	AAAVCFR	E			Cmpd 201, +MS2(397.7014), 20.0-25.0eV, 5.8min #268
1	Bothrops_asper_P20474_PLA2		1386	16539	114	80	11	10	47.1	138	MRTLWIMAVLLVGVEGSLIEFAKMILEETKRLPFPYYTTYGCYCGWGGQGQPKDATDRCCFVHDCCYGKLSNCKPKTDRYSYSRKSGVIICGEGTPCEKQICECDKAAAVCFRENLRTYKKRYMAYPDLLCKKPAEKC	320	1	1	0	397.7015	793.3885	2	793.3905	-0.0020	0	17.22	0.019	K	AAAVCFR	E			Cmpd 33, +MS2(397.7015), 20.0-25.0eV, 0.9min #44
1	Bothrops_asper_P20474_PLA2		1386	16539	114	80	11	10	47.1	138	MRTLWIMAVLLVGVEGSLIEFAKMILEETKRLPFPYYTTYGCYCGWGGQGQPKDATDRCCFVHDCCYGKLSNCKPKTDRYSYSRKSGVIICGEGTPCEKQICECDKAAAVCFRENLRTYKKRYMAYPDLLCKKPAEKC	321	1	1	0	397.7015	793.3885	2	793.3905	-0.0020	0	20.97	0.008	K	AAAVCFR	E			Cmpd 106, +MS2(397.7015), 20.0-25.0eV, 3.0min #142
1	Bothrops_asper_P20474_PLA2		1386	16539	114	80	11	10	47.1	138	MRTLWIMAVLLVGVEGSLIEFAKMILEETKRLPFPYYTTYGCYCGWGGQGQPKDATDRCCFVHDCCYGKLSNCKPKTDRYSYSRKSGVIICGEGTPCEKQICECDKAAAVCFRENLRTYKKRYMAYPDLLCKKPAEKC	322	1	1	0	397.7016	793.3887	2	793.3905	-0.0018	0	11.62	0.069	K	AAAVCFR	E			Cmpd 204, +MS2(397.7016), 20.0-25.0eV, 5.8min #272
1	Bothrops_asper_P20474_PLA2		1386	16539	114	80	11	10	47.1	138	MRTLWIMAVLLVGVEGSLIEFAKMILEETKRLPFPYYTTYGCYCGWGGQGQPKDATDRCCFVHDCCYGKLSNCKPKTDRYSYSRKSGVIICGEGTPCEKQICECDKAAAVCFRENLRTYKKRYMAYPDLLCKKPAEKC	323	1	1	0	397.7016	793.3887	2	793.3905	-0.0017	0	30.09	0.00098	K	AAAVCFR	E			Cmpd 196, +MS2(397.7016), 20.0-25.0eV, 5.6min #262
1	Bothrops_asper_P20474_PLA2		1386	16539	114	80	11	10	47.1	138	MRTLWIMAVLLVGVEGSLIEFAKMILEETKRLPFPYYTTYGCYCGWGGQGQPKDATDRCCFVHDCCYGKLSNCKPKTDRYSYSRKSGVIICGEGTPCEKQICECDKAAAVCFRENLRTYKKRYMAYPDLLCKKPAEKC	324	1	1	0	397.7017	793.3888	2	793.3905	-0.0017	0	25.64	0.0027	K	AAAVCFR	E			Cmpd 60, +MS2(397.7017), 20.0-25.0eV, 1.7min #80
1	Bothrops_asper_P20474_PLA2		1386	16539	114	80	11	10	47.1	138	MRTLWIMAVLLVGVEGSLIEFAKMILEETKRLPFPYYTTYGCYCGWGGQGQPKDATDRCCFVHDCCYGKLSNCKPKTDRYSYSRKSGVIICGEGTPCEKQICECDKAAAVCFRENLRTYKKRYMAYPDLLCKKPAEKC	325	1	1	0	397.7018	793.3891	2	793.3905	-0.0014	0	18.35	0.015	K	AAAVCFR	E			Cmpd 81, +MS2(397.7018), 20.0-25.0eV, 2.3min #108
1	Bothrops_asper_P20474_PLA2		1386	16539	114	80	11	10	47.1	138	MRTLWIMAVLLVGVEGSLIEFAKMILEETKRLPFPYYTTYGCYCGWGGQGQPKDATDRCCFVHDCCYGKLSNCKPKTDRYSYSRKSGVIICGEGTPCEKQICECDKAAAVCFRENLRTYKKRYMAYPDLLCKKPAEKC	326	1	1	0	402.6776	803.3407	2	803.3450	-0.0043	1	6.72	0.21	K	TDRYSY	S			Cmpd 279, +MS2(402.6776), 20.0-25.0eV, 8.0min #372
1	Bothrops_asper_P20474_PLA2		1386	16539	114	80	11	10	47.1	138	MRTLWIMAVLLVGVEGSLIEFAKMILEETKRLPFPYYTTYGCYCGWGGQGQPKDATDRCCFVHDCCYGKLSNCKPKTDRYSYSRKSGVIICGEGTPCEKQICECDKAAAVCFRENLRTYKKRYMAYPDLLCKKPAEKC	327	1	1	0	404.2314	806.4482	2	806.4538	-0.0056	0	2.07	0.62	G	SLIEFAK	M			Cmpd 163, +MS2(404.2314), 20.0-25.0eV, 4.7min #218
1	Bothrops_asper_P20474_PLA2		1386	16539	114	80	11	10	47.1	138	MRTLWIMAVLLVGVEGSLIEFAKMILEETKRLPFPYYTTYGCYCGWGGQGQPKDATDRCCFVHDCCYGKLSNCKPKTDRYSYSRKSGVIICGEGTPCEKQICECDKAAAVCFRENLRTYKKRYMAYPDLLCKKPAEKC	328	1	1	0	404.2314	806.4483	2	806.4538	-0.0055	0	4.78	0.33	G	SLIEFAK	M			Cmpd 161, +MS2(404.2314), 20.0-25.0eV, 4.6min #215
1	Bothrops_asper_P20474_PLA2		1386	16539	114	80	11	10	47.1	138	MRTLWIMAVLLVGVEGSLIEFAKMILEETKRLPFPYYTTYGCYCGWGGQGQPKDATDRCCFVHDCCYGKLSNCKPKTDRYSYSRKSGVIICGEGTPCEKQICECDKAAAVCFRENLRTYKKRYMAYPDLLCKKPAEKC	329	1	1	0	404.2316	806.4486	2	806.4538	-0.0052	0	2.39	0.58	G	SLIEFAK	M			Cmpd 30, +MS2(404.2316), 20.0-25.0eV, 0.9min #40
1	Bothrops_asper_P20474_PLA2		1386	16539	114	80	11	10	47.1	138	MRTLWIMAVLLVGVEGSLIEFAKMILEETKRLPFPYYTTYGCYCGWGGQGQPKDATDRCCFVHDCCYGKLSNCKPKTDRYSYSRKSGVIICGEGTPCEKQICECDKAAAVCFRENLRTYKKRYMAYPDLLCKKPAEKC	330	1	1	0	404.2316	806.4487	2	806.4538	-0.0051	0	6.57	0.22	G	SLIEFAK	M			Cmpd 148, +MS2(404.2316), 20.0-25.0eV, 4.2min #198
1	Bothrops_asper_P20474_PLA2		1386	16539	114	80	11	10	47.1	138	MRTLWIMAVLLVGVEGSLIEFAKMILEETKRLPFPYYTTYGCYCGWGGQGQPKDATDRCCFVHDCCYGKLSNCKPKTDRYSYSRKSGVIICGEGTPCEKQICECDKAAAVCFRENLRTYKKRYMAYPDLLCKKPAEKC	331	1	1	0	404.2316	806.4487	2	806.4538	-0.0051	0	30.38	0.00092	G	SLIEFAK	M			Cmpd 319, +MS2(404.2316), 20.0-25.0eV, 9.2min #426
1	Bothrops_asper_P20474_PLA2		1386	16539	114	80	11	10	47.1	138	MRTLWIMAVLLVGVEGSLIEFAKMILEETKRLPFPYYTTYGCYCGWGGQGQPKDATDRCCFVHDCCYGKLSNCKPKTDRYSYSRKSGVIICGEGTPCEKQICECDKAAAVCFRENLRTYKKRYMAYPDLLCKKPAEKC	332	1	1	0	404.2317	806.4487	2	806.4538	-0.0050	0	27.83	0.0016	G	SLIEFAK	M			Cmpd 316, +MS2(404.2316), 20.0-25.0eV, 9.1min #422
1	Bothrops_asper_P20474_PLA2		1386	16539	114	80	11	10	47.1	138	MRTLWIMAVLLVGVEGSLIEFAKMILEETKRLPFPYYTTYGCYCGWGGQGQPKDATDRCCFVHDCCYGKLSNCKPKTDRYSYSRKSGVIICGEGTPCEKQICECDKAAAVCFRENLRTYKKRYMAYPDLLCKKPAEKC	334	1	1	0	404.2320	806.4494	2	806.4538	-0.0043	0	3.89	0.41	G	SLIEFAK	M			Cmpd 189, +MS2(404.2320), 20.0-25.0eV, 5.4min #252
1	Bothrops_asper_P20474_PLA2		1386	16539	114	80	11	10	47.1	138	MRTLWIMAVLLVGVEGSLIEFAKMILEETKRLPFPYYTTYGCYCGWGGQGQPKDATDRCCFVHDCCYGKLSNCKPKTDRYSYSRKSGVIICGEGTPCEKQICECDKAAAVCFRENLRTYKKRYMAYPDLLCKKPAEKC	336	1	1	0	404.2321	806.4496	2	806.4538	-0.0042	0	2.59	0.55	G	SLIEFAK	M			Cmpd 176, +MS2(404.2321), 20.0-25.0eV, 5.0min #235
1	Bothrops_asper_P20474_PLA2		1386	16539	114	80	11	10	47.1	138	MRTLWIMAVLLVGVEGSLIEFAKMILEETKRLPFPYYTTYGCYCGWGGQGQPKDATDRCCFVHDCCYGKLSNCKPKTDRYSYSRKSGVIICGEGTPCEKQICECDKAAAVCFRENLRTYKKRYMAYPDLLCKKPAEKC	337	1	1	0	404.2321	806.4497	2	806.4538	-0.0041	0	0.98	0.8	G	SLIEFAK	M			Cmpd 56, +MS2(404.2321), 20.0-25.0eV, 1.6min #75
1	Bothrops_asper_P20474_PLA2		1386	16539	114	80	11	10	47.1	138	MRTLWIMAVLLVGVEGSLIEFAKMILEETKRLPFPYYTTYGCYCGWGGQGQPKDATDRCCFVHDCCYGKLSNCKPKTDRYSYSRKSGVIICGEGTPCEKQICECDKAAAVCFRENLRTYKKRYMAYPDLLCKKPAEKC	338	1	1	0	404.2322	806.4498	2	806.4538	-0.0040	0	5.29	0.3	G	SLIEFAK	M			Cmpd 158, +MS2(404.2322), 20.0-25.0eV, 4.5min #211
1	Bothrops_asper_P20474_PLA2		1386	16539	114	80	11	10	47.1	138	MRTLWIMAVLLVGVEGSLIEFAKMILEETKRLPFPYYTTYGCYCGWGGQGQPKDATDRCCFVHDCCYGKLSNCKPKTDRYSYSRKSGVIICGEGTPCEKQICECDKAAAVCFRENLRTYKKRYMAYPDLLCKKPAEKC	340	1	1	0	404.2322	806.4499	2	806.4538	-0.0039	0	3.46	0.45	G	SLIEFAK	M			Cmpd 13, +MS2(404.2322), 20.0-25.0eV, 0.4min #18
1	Bothrops_asper_P20474_PLA2		1386	16539	114	80	11	10	47.1	138	MRTLWIMAVLLVGVEGSLIEFAKMILEETKRLPFPYYTTYGCYCGWGGQGQPKDATDRCCFVHDCCYGKLSNCKPKTDRYSYSRKSGVIICGEGTPCEKQICECDKAAAVCFRENLRTYKKRYMAYPDLLCKKPAEKC	341	1	1	0	404.2322	806.4499	2	806.4538	-0.0039	0	2.96	0.51	G	SLIEFAK	M			Cmpd 103, +MS2(404.2322), 20.0-25.0eV, 3.0min #138
1	Bothrops_asper_P20474_PLA2		1386	16539	114	80	11	10	47.1	138	MRTLWIMAVLLVGVEGSLIEFAKMILEETKRLPFPYYTTYGCYCGWGGQGQPKDATDRCCFVHDCCYGKLSNCKPKTDRYSYSRKSGVIICGEGTPCEKQICECDKAAAVCFRENLRTYKKRYMAYPDLLCKKPAEKC	342	1	1	0	404.2323	806.4500	2	806.4538	-0.0038	0	0.54	0.88	G	SLIEFAK	M			Cmpd 83, +MS2(404.2323), 20.0-25.0eV, 2.4min #111
1	Bothrops_asper_P20474_PLA2		1386	16539	114	80	11	10	47.1	138	MRTLWIMAVLLVGVEGSLIEFAKMILEETKRLPFPYYTTYGCYCGWGGQGQPKDATDRCCFVHDCCYGKLSNCKPKTDRYSYSRKSGVIICGEGTPCEKQICECDKAAAVCFRENLRTYKKRYMAYPDLLCKKPAEKC	343	1	1	0	404.2323	806.4501	2	806.4538	-0.0037	0	1.83	0.66	G	SLIEFAK	M			Cmpd 191, +MS2(404.2323), 20.0-25.0eV, 5.5min #255
1	Bothrops_asper_P20474_PLA2		1386	16539	114	80	11	10	47.1	138	MRTLWIMAVLLVGVEGSLIEFAKMILEETKRLPFPYYTTYGCYCGWGGQGQPKDATDRCCFVHDCCYGKLSNCKPKTDRYSYSRKSGVIICGEGTPCEKQICECDKAAAVCFRENLRTYKKRYMAYPDLLCKKPAEKC	344	1	1	0	404.2323	806.4501	2	806.4538	-0.0036	0	2.33	0.58	G	SLIEFAK	M			Cmpd 114, +MS2(404.2323), 20.0-25.0eV, 3.3min #152
1	Bothrops_asper_P20474_PLA2		1386	16539	114	80	11	10	47.1	138	MRTLWIMAVLLVGVEGSLIEFAKMILEETKRLPFPYYTTYGCYCGWGGQGQPKDATDRCCFVHDCCYGKLSNCKPKTDRYSYSRKSGVIICGEGTPCEKQICECDKAAAVCFRENLRTYKKRYMAYPDLLCKKPAEKC	346	1	1	0	404.2324	806.4502	2	806.4538	-0.0036	0	6.63	0.22	G	SLIEFAK	M			Cmpd 17, +MS2(404.2324), 20.0-25.0eV, 0.5min #23
1	Bothrops_asper_P20474_PLA2		1386	16539	114	80	11	10	47.1	138	MRTLWIMAVLLVGVEGSLIEFAKMILEETKRLPFPYYTTYGCYCGWGGQGQPKDATDRCCFVHDCCYGKLSNCKPKTDRYSYSRKSGVIICGEGTPCEKQICECDKAAAVCFRENLRTYKKRYMAYPDLLCKKPAEKC	347	1	1	0	404.2324	806.4502	2	806.4538	-0.0036	0	4.78	0.33	G	SLIEFAK	M			Cmpd 42, +MS2(404.2324), 20.0-25.0eV, 1.2min #56
1	Bothrops_asper_P20474_PLA2		1386	16539	114	80	11	10	47.1	138	MRTLWIMAVLLVGVEGSLIEFAKMILEETKRLPFPYYTTYGCYCGWGGQGQPKDATDRCCFVHDCCYGKLSNCKPKTDRYSYSRKSGVIICGEGTPCEKQICECDKAAAVCFRENLRTYKKRYMAYPDLLCKKPAEKC	349	1	1	0	404.2324	806.4503	2	806.4538	-0.0035	0	1.31	0.74	G	SLIEFAK	M			Cmpd 132, +MS2(404.2324), 20.0-25.0eV, 3.8min #176
1	Bothrops_asper_P20474_PLA2		1386	16539	114	80	11	10	47.1	138	MRTLWIMAVLLVGVEGSLIEFAKMILEETKRLPFPYYTTYGCYCGWGGQGQPKDATDRCCFVHDCCYGKLSNCKPKTDRYSYSRKSGVIICGEGTPCEKQICECDKAAAVCFRENLRTYKKRYMAYPDLLCKKPAEKC	350	1	1	0	404.2325	806.4504	2	806.4538	-0.0034	0	3.40	0.46	G	SLIEFAK	M			Cmpd 147, +MS2(404.2325), 20.0-25.0eV, 4.2min #196
1	Bothrops_asper_P20474_PLA2		1386	16539	114	80	11	10	47.1	138	MRTLWIMAVLLVGVEGSLIEFAKMILEETKRLPFPYYTTYGCYCGWGGQGQPKDATDRCCFVHDCCYGKLSNCKPKTDRYSYSRKSGVIICGEGTPCEKQICECDKAAAVCFRENLRTYKKRYMAYPDLLCKKPAEKC	352	1	1	0	404.2326	806.4507	2	806.4538	-0.0031	0	1.85	0.65	G	SLIEFAK	M			Cmpd 88, +MS2(404.2326), 20.0-25.0eV, 2.5min #118
1	Bothrops_asper_P20474_PLA2		1386	16539	114	80	11	10	47.1	138	MRTLWIMAVLLVGVEGSLIEFAKMILEETKRLPFPYYTTYGCYCGWGGQGQPKDATDRCCFVHDCCYGKLSNCKPKTDRYSYSRKSGVIICGEGTPCEKQICECDKAAAVCFRENLRTYKKRYMAYPDLLCKKPAEKC	354	1	1	0	404.2327	806.4508	2	806.4538	-0.0030	0	1.60	0.69	G	SLIEFAK	M			Cmpd 133, +MS2(404.2327), 20.0-25.0eV, 3.8min #178
1	Bothrops_asper_P20474_PLA2		1386	16539	114	80	11	10	47.1	138	MRTLWIMAVLLVGVEGSLIEFAKMILEETKRLPFPYYTTYGCYCGWGGQGQPKDATDRCCFVHDCCYGKLSNCKPKTDRYSYSRKSGVIICGEGTPCEKQICECDKAAAVCFRENLRTYKKRYMAYPDLLCKKPAEKC	355	1	1	0	404.2327	806.4509	2	806.4538	-0.0029	0	0.97	0.8	G	SLIEFAK	M			Cmpd 27, +MS2(404.2327), 20.0-25.0eV, 0.8min #36
1	Bothrops_asper_P20474_PLA2		1386	16539	114	80	11	10	47.1	138	MRTLWIMAVLLVGVEGSLIEFAKMILEETKRLPFPYYTTYGCYCGWGGQGQPKDATDRCCFVHDCCYGKLSNCKPKTDRYSYSRKSGVIICGEGTPCEKQICECDKAAAVCFRENLRTYKKRYMAYPDLLCKKPAEKC	357	1	1	0	404.2328	806.4510	2	806.4538	-0.0028	0	1.50	0.71	G	SLIEFAK	M			Cmpd 75, +MS2(404.2328), 20.0-25.0eV, 2.2min #100
1	Bothrops_asper_P20474_PLA2		1386	16539	114	80	11	10	47.1	138	MRTLWIMAVLLVGVEGSLIEFAKMILEETKRLPFPYYTTYGCYCGWGGQGQPKDATDRCCFVHDCCYGKLSNCKPKTDRYSYSRKSGVIICGEGTPCEKQICECDKAAAVCFRENLRTYKKRYMAYPDLLCKKPAEKC	359	1	1	0	404.2328	806.4511	2	806.4538	-0.0027	0	4.80	0.33	G	SLIEFAK	M			Cmpd 173, +MS2(404.2328), 20.0-25.0eV, 5.0min #231
1	Bothrops_asper_P20474_PLA2		1386	16539	114	80	11	10	47.1	138	MRTLWIMAVLLVGVEGSLIEFAKMILEETKRLPFPYYTTYGCYCGWGGQGQPKDATDRCCFVHDCCYGKLSNCKPKTDRYSYSRKSGVIICGEGTPCEKQICECDKAAAVCFRENLRTYKKRYMAYPDLLCKKPAEKC	360	1	1	0	404.2329	806.4512	2	806.4538	-0.0026	0	2.74	0.53	G	SLIEFAK	M			Cmpd 101, +MS2(404.2329), 20.0-25.0eV, 2.9min #135
1	Bothrops_asper_P20474_PLA2		1386	16539	114	80	11	10	47.1	138	MRTLWIMAVLLVGVEGSLIEFAKMILEETKRLPFPYYTTYGCYCGWGGQGQPKDATDRCCFVHDCCYGKLSNCKPKTDRYSYSRKSGVIICGEGTPCEKQICECDKAAAVCFRENLRTYKKRYMAYPDLLCKKPAEKC	361	1	1	0	404.2329	806.4512	2	806.4538	-0.0025	0	2.80	0.52	G	SLIEFAK	M			Cmpd 128, +MS2(404.2329), 20.0-25.0eV, 3.7min #171
1	Bothrops_asper_P20474_PLA2		1386	16539	114	80	11	10	47.1	138	MRTLWIMAVLLVGVEGSLIEFAKMILEETKRLPFPYYTTYGCYCGWGGQGQPKDATDRCCFVHDCCYGKLSNCKPKTDRYSYSRKSGVIICGEGTPCEKQICECDKAAAVCFRENLRTYKKRYMAYPDLLCKKPAEKC	362	1	1	0	404.2330	806.4514	2	806.4538	-0.0024	0	6.23	0.24	G	SLIEFAK	M			Cmpd 193, +MS2(404.2330), 20.0-25.0eV, 5.5min #258
1	Bothrops_asper_P20474_PLA2		1386	16539	114	80	11	10	47.1	138	MRTLWIMAVLLVGVEGSLIEFAKMILEETKRLPFPYYTTYGCYCGWGGQGQPKDATDRCCFVHDCCYGKLSNCKPKTDRYSYSRKSGVIICGEGTPCEKQICECDKAAAVCFRENLRTYKKRYMAYPDLLCKKPAEKC	365	1	1	0	432.2282	862.4418	2	862.4470	-0.0052	0	31.20	0.00076	K	MILEETK	R			Cmpd 292, +MS2(432.2282), 20.0-25.0eV, 8.4min #390
1	Bothrops_asper_P20474_PLA2		1386	16539	114	80	11	10	47.1	138	MRTLWIMAVLLVGVEGSLIEFAKMILEETKRLPFPYYTTYGCYCGWGGQGQPKDATDRCCFVHDCCYGKLSNCKPKTDRYSYSRKSGVIICGEGTPCEKQICECDKAAAVCFRENLRTYKKRYMAYPDLLCKKPAEKC	384	1	1	0	440.2260	878.4374	2	878.4419	-0.0045	0	18.24	0.015	K	MILEETK	R	Oxidation (M)	0.2000000.0	Cmpd 282, +MS2(440.2260), 20.0-25.0eV, 8.1min #376
1	Bothrops_asper_P20474_PLA2		1386	16539	114	80	11	10	47.1	138	MRTLWIMAVLLVGVEGSLIEFAKMILEETKRLPFPYYTTYGCYCGWGGQGQPKDATDRCCFVHDCCYGKLSNCKPKTDRYSYSRKSGVIICGEGTPCEKQICECDKAAAVCFRENLRTYKKRYMAYPDLLCKKPAEKC	392	1	1	0	349.8316	1046.4729	3	1046.4781	-0.0052	1	23.26	0.0047	K	TDRYSYSR	K			Cmpd 266, +MS2(349.8316), 16.0-20.0eV, 7.6min #355
1	Bothrops_asper_P20474_PLA2		1386	16539	114	80	11	10	47.1	138	MRTLWIMAVLLVGVEGSLIEFAKMILEETKRLPFPYYTTYGCYCGWGGQGQPKDATDRCCFVHDCCYGKLSNCKPKTDRYSYSRKSGVIICGEGTPCEKQICECDKAAAVCFRENLRTYKKRYMAYPDLLCKKPAEKC	393	1	1	0	349.8318	1046.4735	3	1046.4781	-0.0047	1	1.52	0.7	K	TDRYSYSR	K			Cmpd 269, +MS2(349.8318), 16.0-20.0eV, 7.7min #359
1	Bothrops_asper_P20474_PLA2		1386	16539	114	80	11	10	47.1	138	MRTLWIMAVLLVGVEGSLIEFAKMILEETKRLPFPYYTTYGCYCGWGGQGQPKDATDRCCFVHDCCYGKLSNCKPKTDRYSYSRKSGVIICGEGTPCEKQICECDKAAAVCFRENLRTYKKRYMAYPDLLCKKPAEKC	394	1	1	0	349.8319	1046.4738	3	1046.4781	-0.0043	1	32.63	0.00055	K	TDRYSYSR	K			Cmpd 262, +MS2(349.8319), 16.0-20.0eV, 7.5min #350
1	Bothrops_asper_P20474_PLA2		1386	16539	114	80	11	10	47.1	138	MRTLWIMAVLLVGVEGSLIEFAKMILEETKRLPFPYYTTYGCYCGWGGQGQPKDATDRCCFVHDCCYGKLSNCKPKTDRYSYSRKSGVIICGEGTPCEKQICECDKAAAVCFRENLRTYKKRYMAYPDLLCKKPAEKC	409	1	1	1	637.2971	1272.5796	2	1272.5882	-0.0087	0	55.10	3.1e-06	R	YMAYPDLLCK	K			Cmpd 332, +MS2(637.2971), 23.3-29.1eV, 9.5min #443
1	Bothrops_asper_P20474_PLA2		1386	16539	114	80	11	10	47.1	138	MRTLWIMAVLLVGVEGSLIEFAKMILEETKRLPFPYYTTYGCYCGWGGQGQPKDATDRCCFVHDCCYGKLSNCKPKTDRYSYSRKSGVIICGEGTPCEKQICECDKAAAVCFRENLRTYKKRYMAYPDLLCKKPAEKC	410	1	1	1	637.2972	1272.5798	2	1272.5882	-0.0084	0	50.81	8.3e-06	R	YMAYPDLLCK	K			Cmpd 335, +MS2(637.2972), 23.3-29.1eV, 9.6min #447
1	Bothrops_asper_P20474_PLA2		1386	16539	114	80	11	10	47.1	138	MRTLWIMAVLLVGVEGSLIEFAKMILEETKRLPFPYYTTYGCYCGWGGQGQPKDATDRCCFVHDCCYGKLSNCKPKTDRYSYSRKSGVIICGEGTPCEKQICECDKAAAVCFRENLRTYKKRYMAYPDLLCKKPAEKC	411	1	1	1	637.2977	1272.5808	2	1272.5882	-0.0074	0	32.58	0.00055	R	YMAYPDLLCK	K			Cmpd 338, +MS2(637.2977), 23.3-29.1eV, 9.7min #451
1	Bothrops_asper_P20474_PLA2		1386	16539	114	80	11	10	47.1	138	MRTLWIMAVLLVGVEGSLIEFAKMILEETKRLPFPYYTTYGCYCGWGGQGQPKDATDRCCFVHDCCYGKLSNCKPKTDRYSYSRKSGVIICGEGTPCEKQICECDKAAAVCFRENLRTYKKRYMAYPDLLCKKPAEKC	415	1	1	1	645.2944	1288.5742	2	1288.5832	-0.0090	0	65.49	2.8e-07	R	YMAYPDLLCK	K	Oxidation (M)	0.0200000000.0	Cmpd 320, +MS2(645.2944), 23.5-29.4eV, 9.2min #427
1	Bothrops_asper_P20474_PLA2		1386	16539	114	80	11	10	47.1	138	MRTLWIMAVLLVGVEGSLIEFAKMILEETKRLPFPYYTTYGCYCGWGGQGQPKDATDRCCFVHDCCYGKLSNCKPKTDRYSYSRKSGVIICGEGTPCEKQICECDKAAAVCFRENLRTYKKRYMAYPDLLCKKPAEKC	416	1	1	1	645.2947	1288.5748	2	1288.5832	-0.0083	0	63.14	4.9e-07	R	YMAYPDLLCK	K	Oxidation (M)	0.0200000000.0	Cmpd 322, +MS2(645.2947), 23.5-29.4eV, 9.2min #430
1	Bothrops_asper_P20474_PLA2		1386	16539	114	80	11	10	47.1	138	MRTLWIMAVLLVGVEGSLIEFAKMILEETKRLPFPYYTTYGCYCGWGGQGQPKDATDRCCFVHDCCYGKLSNCKPKTDRYSYSRKSGVIICGEGTPCEKQICECDKAAAVCFRENLRTYKKRYMAYPDLLCKKPAEKC	417	1	1	1	645.2951	1288.5757	2	1288.5832	-0.0075	0	41.12	7.7e-05	R	YMAYPDLLCK	K	Oxidation (M)	0.0200000000.0	Cmpd 327, +MS2(645.2951), 23.5-29.4eV, 9.4min #436
1	Bothrops_asper_P20474_PLA2		1386	16539	114	80	11	10	47.1	138	MRTLWIMAVLLVGVEGSLIEFAKMILEETKRLPFPYYTTYGCYCGWGGQGQPKDATDRCCFVHDCCYGKLSNCKPKTDRYSYSRKSGVIICGEGTPCEKQICECDKAAAVCFRENLRTYKKRYMAYPDLLCKKPAEKC	425	1	1	0	502.5166	1504.5279	3	1504.5356	-0.0078	0	38.74	0.00013	R	CCFVHDCCYGK	L			Cmpd 285, +MS2(502.5166), 16.1-20.1eV, 8.2min #380
1	Bothrops_asper_P20474_PLA2		1386	16539	114	80	11	10	47.1	138	MRTLWIMAVLLVGVEGSLIEFAKMILEETKRLPFPYYTTYGCYCGWGGQGQPKDATDRCCFVHDCCYGKLSNCKPKTDRYSYSRKSGVIICGEGTPCEKQICECDKAAAVCFRENLRTYKKRYMAYPDLLCKKPAEKC	426	1	1	0	502.5167	1504.5284	3	1504.5356	-0.0073	0	55.17	3e-06	R	CCFVHDCCYGK	L			Cmpd 281, +MS2(502.5167), 16.1-20.1eV, 8.1min #375
1	Bothrops_asper_P20474_PLA2		1386	16539	114	80	11	10	47.1	138	MRTLWIMAVLLVGVEGSLIEFAKMILEETKRLPFPYYTTYGCYCGWGGQGQPKDATDRCCFVHDCCYGKLSNCKPKTDRYSYSRKSGVIICGEGTPCEKQICECDKAAAVCFRENLRTYKKRYMAYPDLLCKKPAEKC	427	1	1	0	753.8447	1505.6749	2	1505.6854	-0.0105	0	103.76	4.2e-11	K	SGVIICGEGTPCEK	Q			Cmpd 296, +MS2(753.8447), 26.1-32.6eV, 8.5min #395
1	Bothrops_asper_P20474_PLA2		1386	16539	114	80	11	10	47.1	138	MRTLWIMAVLLVGVEGSLIEFAKMILEETKRLPFPYYTTYGCYCGWGGQGQPKDATDRCCFVHDCCYGKLSNCKPKTDRYSYSRKSGVIICGEGTPCEKQICECDKAAAVCFRENLRTYKKRYMAYPDLLCKKPAEKC	428	1	1	0	753.8450	1505.6754	2	1505.6854	-0.0100	0	102.02	6.3e-11	K	SGVIICGEGTPCEK	Q			Cmpd 298, +MS2(753.8450), 26.1-32.6eV, 8.5min #398
1	Bothrops_asper_P20474_PLA2		1386	16539	114	80	11	10	47.1	138	MRTLWIMAVLLVGVEGSLIEFAKMILEETKRLPFPYYTTYGCYCGWGGQGQPKDATDRCCFVHDCCYGKLSNCKPKTDRYSYSRKSGVIICGEGTPCEKQICECDKAAAVCFRENLRTYKKRYMAYPDLLCKKPAEKC	429	1	1	0	753.8456	1505.6766	2	1505.6854	-0.0088	0	25.46	0.0028	K	SGVIICGEGTPCEK	Q			Cmpd 108, +MS2(753.8456), 26.1-32.6eV, 3.1min #144
1	Bothrops_asper_P20474_PLA2		1386	16539	114	80	11	10	47.1	138	MRTLWIMAVLLVGVEGSLIEFAKMILEETKRLPFPYYTTYGCYCGWGGQGQPKDATDRCCFVHDCCYGKLSNCKPKTDRYSYSRKSGVIICGEGTPCEKQICECDKAAAVCFRENLRTYKKRYMAYPDLLCKKPAEKC	430	1	1	0	753.8456	1505.6767	2	1505.6854	-0.0088	0	88.07	1.6e-09	K	SGVIICGEGTPCEK	Q			Cmpd 301, +MS2(753.8456), 26.1-32.6eV, 8.6min #402
1	Bothrops_asper_P20474_PLA2		1386	16539	114	80	11	10	47.1	138	MRTLWIMAVLLVGVEGSLIEFAKMILEETKRLPFPYYTTYGCYCGWGGQGQPKDATDRCCFVHDCCYGKLSNCKPKTDRYSYSRKSGVIICGEGTPCEKQICECDKAAAVCFRENLRTYKKRYMAYPDLLCKKPAEKC	435	1	1	0	545.5966	1633.7680	3	1633.7804	-0.0124	1	8.06	0.16	R	KSGVIICGEGTPCEK	Q			Cmpd 153, +MS2(545.5966), 17.1-21.4eV, 4.4min #204
1	Bothrops_asper_P20474_PLA2		1386	16539	114	80	11	10	47.1	138	MRTLWIMAVLLVGVEGSLIEFAKMILEETKRLPFPYYTTYGCYCGWGGQGQPKDATDRCCFVHDCCYGKLSNCKPKTDRYSYSRKSGVIICGEGTPCEKQICECDKAAAVCFRENLRTYKKRYMAYPDLLCKKPAEKC	436	1	1	0	545.5966	1633.7681	3	1633.7804	-0.0123	1	20.79	0.0083	R	KSGVIICGEGTPCEK	Q			Cmpd 31, +MS2(545.5966), 17.1-21.4eV, 0.9min #42
1	Bothrops_asper_P20474_PLA2		1386	16539	114	80	11	10	47.1	138	MRTLWIMAVLLVGVEGSLIEFAKMILEETKRLPFPYYTTYGCYCGWGGQGQPKDATDRCCFVHDCCYGKLSNCKPKTDRYSYSRKSGVIICGEGTPCEKQICECDKAAAVCFRENLRTYKKRYMAYPDLLCKKPAEKC	438	1	1	0	545.5972	1633.7697	3	1633.7804	-0.0107	1	24.20	0.0038	R	KSGVIICGEGTPCEK	Q			Cmpd 165, +MS2(545.5972), 17.1-21.4eV, 4.7min #220
1	Bothrops_asper_P20474_PLA2		1386	16539	114	80	11	10	47.1	138	MRTLWIMAVLLVGVEGSLIEFAKMILEETKRLPFPYYTTYGCYCGWGGQGQPKDATDRCCFVHDCCYGKLSNCKPKTDRYSYSRKSGVIICGEGTPCEKQICECDKAAAVCFRENLRTYKKRYMAYPDLLCKKPAEKC	439	1	1	0	545.5973	1633.7700	3	1633.7804	-0.0103	1	17.79	0.017	R	KSGVIICGEGTPCEK	Q			Cmpd 167, +MS2(545.5973), 17.1-21.4eV, 4.8min #223
1	Bothrops_asper_P20474_PLA2		1386	16539	114	80	11	10	47.1	138	MRTLWIMAVLLVGVEGSLIEFAKMILEETKRLPFPYYTTYGCYCGWGGQGQPKDATDRCCFVHDCCYGKLSNCKPKTDRYSYSRKSGVIICGEGTPCEKQICECDKAAAVCFRENLRTYKKRYMAYPDLLCKKPAEKC	440	1	1	0	545.5974	1633.7704	3	1633.7804	-0.0100	1	22.15	0.0061	R	KSGVIICGEGTPCEK	Q			Cmpd 107, +MS2(545.5974), 17.1-21.4eV, 3.1min #143
1	Bothrops_asper_P20474_PLA2		1386	16539	114	80	11	10	47.1	138	MRTLWIMAVLLVGVEGSLIEFAKMILEETKRLPFPYYTTYGCYCGWGGQGQPKDATDRCCFVHDCCYGKLSNCKPKTDRYSYSRKSGVIICGEGTPCEKQICECDKAAAVCFRENLRTYKKRYMAYPDLLCKKPAEKC	441	1	1	0	545.5974	1633.7705	3	1633.7804	-0.0099	1	28.05	0.0016	R	KSGVIICGEGTPCEK	Q			Cmpd 53, +MS2(545.5974), 17.1-21.4eV, 1.5min #71
1	Bothrops_asper_P20474_PLA2		1386	16539	114	80	11	10	47.1	138	MRTLWIMAVLLVGVEGSLIEFAKMILEETKRLPFPYYTTYGCYCGWGGQGQPKDATDRCCFVHDCCYGKLSNCKPKTDRYSYSRKSGVIICGEGTPCEKQICECDKAAAVCFRENLRTYKKRYMAYPDLLCKKPAEKC	442	1	1	0	545.5974	1633.7705	3	1633.7804	-0.0099	1	9.43	0.11	R	KSGVIICGEGTPCEK	Q			Cmpd 138, +MS2(545.5974), 17.1-21.4eV, 4.0min #184
1	Bothrops_asper_P20474_PLA2		1386	16539	114	80	11	10	47.1	138	MRTLWIMAVLLVGVEGSLIEFAKMILEETKRLPFPYYTTYGCYCGWGGQGQPKDATDRCCFVHDCCYGKLSNCKPKTDRYSYSRKSGVIICGEGTPCEKQICECDKAAAVCFRENLRTYKKRYMAYPDLLCKKPAEKC	443	1	1	0	545.5976	1633.7709	3	1633.7804	-0.0095	1	42.71	5.4e-05	R	KSGVIICGEGTPCEK	Q			Cmpd 14, +MS2(545.5976), 17.1-21.4eV, 0.4min #19
1	Bothrops_asper_P20474_PLA2		1386	16539	114	80	11	10	47.1	138	MRTLWIMAVLLVGVEGSLIEFAKMILEETKRLPFPYYTTYGCYCGWGGQGQPKDATDRCCFVHDCCYGKLSNCKPKTDRYSYSRKSGVIICGEGTPCEKQICECDKAAAVCFRENLRTYKKRYMAYPDLLCKKPAEKC	444	1	1	0	545.5976	1633.7709	3	1633.7804	-0.0095	1	78.20	1.5e-08	R	KSGVIICGEGTPCEK	Q			Cmpd 283, +MS2(545.5976), 17.1-21.4eV, 8.1min #378
1	Bothrops_asper_P20474_PLA2		1386	16539	114	80	11	10	47.1	138	MRTLWIMAVLLVGVEGSLIEFAKMILEETKRLPFPYYTTYGCYCGWGGQGQPKDATDRCCFVHDCCYGKLSNCKPKTDRYSYSRKSGVIICGEGTPCEKQICECDKAAAVCFRENLRTYKKRYMAYPDLLCKKPAEKC	445	1	1	0	545.5978	1633.7715	3	1633.7804	-0.0088	1	49.77	1.1e-05	R	KSGVIICGEGTPCEK	Q			Cmpd 111, +MS2(545.5978), 17.1-21.4eV, 3.2min #148
1	Bothrops_asper_P20474_PLA2		1386	16539	114	80	11	10	47.1	138	MRTLWIMAVLLVGVEGSLIEFAKMILEETKRLPFPYYTTYGCYCGWGGQGQPKDATDRCCFVHDCCYGKLSNCKPKTDRYSYSRKSGVIICGEGTPCEKQICECDKAAAVCFRENLRTYKKRYMAYPDLLCKKPAEKC	446	1	1	0	545.5978	1633.7716	3	1633.7804	-0.0088	1	21.64	0.0069	R	KSGVIICGEGTPCEK	Q			Cmpd 47, +MS2(545.5978), 17.1-21.4eV, 1.4min #63
1	Bothrops_asper_P20474_PLA2		1386	16539	114	80	11	10	47.1	138	MRTLWIMAVLLVGVEGSLIEFAKMILEETKRLPFPYYTTYGCYCGWGGQGQPKDATDRCCFVHDCCYGKLSNCKPKTDRYSYSRKSGVIICGEGTPCEKQICECDKAAAVCFRENLRTYKKRYMAYPDLLCKKPAEKC	447	1	1	0	545.5979	1633.7719	3	1633.7804	-0.0085	1	26.88	0.0021	R	KSGVIICGEGTPCEK	Q			Cmpd 12, +MS2(545.5979), 17.1-21.4eV, 0.3min #16
1	Bothrops_asper_P20474_PLA2		1386	16539	114	80	11	10	47.1	138	MRTLWIMAVLLVGVEGSLIEFAKMILEETKRLPFPYYTTYGCYCGWGGQGQPKDATDRCCFVHDCCYGKLSNCKPKTDRYSYSRKSGVIICGEGTPCEKQICECDKAAAVCFRENLRTYKKRYMAYPDLLCKKPAEKC	448	1	1	0	545.5980	1633.7722	3	1633.7804	-0.0082	1	15.36	0.029	R	KSGVIICGEGTPCEK	Q			Cmpd 73, +MS2(545.5980), 17.1-21.4eV, 2.1min #98
1	Bothrops_asper_P20474_PLA2		1386	16539	114	80	11	10	47.1	138	MRTLWIMAVLLVGVEGSLIEFAKMILEETKRLPFPYYTTYGCYCGWGGQGQPKDATDRCCFVHDCCYGKLSNCKPKTDRYSYSRKSGVIICGEGTPCEKQICECDKAAAVCFRENLRTYKKRYMAYPDLLCKKPAEKC	450	1	1	0	545.5980	1633.7723	3	1633.7804	-0.0081	1	21.72	0.0067	R	KSGVIICGEGTPCEK	Q			Cmpd 28, +MS2(545.5980), 17.1-21.4eV, 0.8min #38
1	Bothrops_asper_P20474_PLA2		1386	16539	114	80	11	10	47.1	138	MRTLWIMAVLLVGVEGSLIEFAKMILEETKRLPFPYYTTYGCYCGWGGQGQPKDATDRCCFVHDCCYGKLSNCKPKTDRYSYSRKSGVIICGEGTPCEKQICECDKAAAVCFRENLRTYKKRYMAYPDLLCKKPAEKC	451	1	1	0	545.5981	1633.7724	3	1633.7804	-0.0080	1	14.68	0.034	R	KSGVIICGEGTPCEK	Q			Cmpd 195, +MS2(545.5981), 17.1-21.4eV, 5.6min #260
1	Bothrops_asper_P20474_PLA2		1386	16539	114	80	11	10	47.1	138	MRTLWIMAVLLVGVEGSLIEFAKMILEETKRLPFPYYTTYGCYCGWGGQGQPKDATDRCCFVHDCCYGKLSNCKPKTDRYSYSRKSGVIICGEGTPCEKQICECDKAAAVCFRENLRTYKKRYMAYPDLLCKKPAEKC	452	1	1	0	545.5981	1633.7724	3	1633.7804	-0.0079	1	16.29	0.023	R	KSGVIICGEGTPCEK	Q			Cmpd 90, +MS2(545.5981), 17.1-21.4eV, 2.6min #120
1	Bothrops_asper_P20474_PLA2		1386	16539	114	80	11	10	47.1	138	MRTLWIMAVLLVGVEGSLIEFAKMILEETKRLPFPYYTTYGCYCGWGGQGQPKDATDRCCFVHDCCYGKLSNCKPKTDRYSYSRKSGVIICGEGTPCEKQICECDKAAAVCFRENLRTYKKRYMAYPDLLCKKPAEKC	453	1	1	0	545.5983	1633.7730	3	1633.7804	-0.0074	1	10.33	0.093	R	KSGVIICGEGTPCEK	Q			Cmpd 159, +MS2(545.5983), 17.1-21.4eV, 4.6min #212
1	Bothrops_asper_P20474_PLA2		1386	16539	114	80	11	10	47.1	138	MRTLWIMAVLLVGVEGSLIEFAKMILEETKRLPFPYYTTYGCYCGWGGQGQPKDATDRCCFVHDCCYGKLSNCKPKTDRYSYSRKSGVIICGEGTPCEKQICECDKAAAVCFRENLRTYKKRYMAYPDLLCKKPAEKC	454	1	1	0	545.5983	1633.7730	3	1633.7804	-0.0073	1	20.33	0.0093	R	KSGVIICGEGTPCEK	Q			Cmpd 170, +MS2(545.5983), 17.1-21.4eV, 4.9min #227
1	Bothrops_asper_P20474_PLA2		1386	16539	114	80	11	10	47.1	138	MRTLWIMAVLLVGVEGSLIEFAKMILEETKRLPFPYYTTYGCYCGWGGQGQPKDATDRCCFVHDCCYGKLSNCKPKTDRYSYSRKSGVIICGEGTPCEKQICECDKAAAVCFRENLRTYKKRYMAYPDLLCKKPAEKC	455	1	1	0	545.5985	1633.7736	3	1633.7804	-0.0068	1	15.38	0.029	R	KSGVIICGEGTPCEK	Q			Cmpd 65, +MS2(545.5985), 17.1-21.4eV, 1.9min #87
1	Bothrops_asper_P20474_PLA2		1386	16539	114	80	11	10	47.1	138	MRTLWIMAVLLVGVEGSLIEFAKMILEETKRLPFPYYTTYGCYCGWGGQGQPKDATDRCCFVHDCCYGKLSNCKPKTDRYSYSRKSGVIICGEGTPCEKQICECDKAAAVCFRENLRTYKKRYMAYPDLLCKKPAEKC	456	1	1	0	545.5986	1633.7740	3	1633.7804	-0.0064	1	18.01	0.016	R	KSGVIICGEGTPCEK	Q			Cmpd 179, +MS2(545.5986), 17.1-21.4eV, 5.1min #239
1	Bothrops_asper_P20474_PLA2		1386	16539	114	80	11	10	47.1	138	MRTLWIMAVLLVGVEGSLIEFAKMILEETKRLPFPYYTTYGCYCGWGGQGQPKDATDRCCFVHDCCYGKLSNCKPKTDRYSYSRKSGVIICGEGTPCEKQICECDKAAAVCFRENLRTYKKRYMAYPDLLCKKPAEKC	457	1	1	0	545.5987	1633.7744	3	1633.7804	-0.0060	1	9.45	0.11	R	KSGVIICGEGTPCEK	Q			Cmpd 141, +MS2(545.5987), 17.1-21.4eV, 4.0min #188
1	Bothrops_asper_P20474_PLA2		1386	16539	114	80	11	10	47.1	138	MRTLWIMAVLLVGVEGSLIEFAKMILEETKRLPFPYYTTYGCYCGWGGQGQPKDATDRCCFVHDCCYGKLSNCKPKTDRYSYSRKSGVIICGEGTPCEKQICECDKAAAVCFRENLRTYKKRYMAYPDLLCKKPAEKC	458	1	1	0	545.5987	1633.7744	3	1633.7804	-0.0060	1	31.74	0.00067	R	KSGVIICGEGTPCEK	Q			Cmpd 61, +MS2(545.5987), 17.1-21.4eV, 1.8min #82
1	Bothrops_asper_P20474_PLA2		1386	16539	114	80	11	10	47.1	138	MRTLWIMAVLLVGVEGSLIEFAKMILEETKRLPFPYYTTYGCYCGWGGQGQPKDATDRCCFVHDCCYGKLSNCKPKTDRYSYSRKSGVIICGEGTPCEKQICECDKAAAVCFRENLRTYKKRYMAYPDLLCKKPAEKC	459	1	1	0	545.5988	1633.7746	3	1633.7804	-0.0058	1	22.32	0.0059	R	KSGVIICGEGTPCEK	Q			Cmpd 92, +MS2(545.5988), 17.1-21.4eV, 2.6min #123
1	Bothrops_asper_P20474_PLA2		1386	16539	114	80	11	10	47.1	138	MRTLWIMAVLLVGVEGSLIEFAKMILEETKRLPFPYYTTYGCYCGWGGQGQPKDATDRCCFVHDCCYGKLSNCKPKTDRYSYSRKSGVIICGEGTPCEKQICECDKAAAVCFRENLRTYKKRYMAYPDLLCKKPAEKC	460	1	1	0	545.5989	1633.7748	3	1633.7804	-0.0056	1	17.48	0.018	R	KSGVIICGEGTPCEK	Q			Cmpd 87, +MS2(545.5989), 17.1-21.4eV, 2.5min #116
1	Bothrops_asper_P20474_PLA2		1386	16539	114	80	11	10	47.1	138	MRTLWIMAVLLVGVEGSLIEFAKMILEETKRLPFPYYTTYGCYCGWGGQGQPKDATDRCCFVHDCCYGKLSNCKPKTDRYSYSRKSGVIICGEGTPCEKQICECDKAAAVCFRENLRTYKKRYMAYPDLLCKKPAEKC	461	1	1	0	545.5990	1633.7752	3	1633.7804	-0.0052	1	30.22	0.00095	R	KSGVIICGEGTPCEK	Q			Cmpd 150, +MS2(545.5990), 17.1-21.4eV, 4.3min #200
1	Bothrops_asper_P20474_PLA2		1386	16539	114	80	11	10	47.1	138	MRTLWIMAVLLVGVEGSLIEFAKMILEETKRLPFPYYTTYGCYCGWGGQGQPKDATDRCCFVHDCCYGKLSNCKPKTDRYSYSRKSGVIICGEGTPCEKQICECDKAAAVCFRENLRTYKKRYMAYPDLLCKKPAEKC	462	1	1	0	545.5992	1633.7757	3	1633.7804	-0.0047	1	19.68	0.011	R	KSGVIICGEGTPCEK	Q			Cmpd 44, +MS2(545.5992), 17.1-21.4eV, 1.3min #59
1	Bothrops_asper_P20474_PLA2		1386	16539	114	80	11	10	47.1	138	MRTLWIMAVLLVGVEGSLIEFAKMILEETKRLPFPYYTTYGCYCGWGGQGQPKDATDRCCFVHDCCYGKLSNCKPKTDRYSYSRKSGVIICGEGTPCEKQICECDKAAAVCFRENLRTYKKRYMAYPDLLCKKPAEKC	463	1	1	0	545.5993	1633.7762	3	1633.7804	-0.0042	1	9.78	0.11	R	KSGVIICGEGTPCEK	Q			Cmpd 200, +MS2(545.5993), 17.1-21.4eV, 5.7min #267
1	Bothrops_asper_P20474_PLA2		1386	16539	114	80	11	10	47.1	138	MRTLWIMAVLLVGVEGSLIEFAKMILEETKRLPFPYYTTYGCYCGWGGQGQPKDATDRCCFVHDCCYGKLSNCKPKTDRYSYSRKSGVIICGEGTPCEKQICECDKAAAVCFRENLRTYKKRYMAYPDLLCKKPAEKC	464	1	1	0	545.6004	1633.7794	3	1633.7804	-0.0010	1	13.62	0.043	R	KSGVIICGEGTPCEK	Q			Cmpd 78, +MS2(545.6004), 17.1-21.4eV, 2.2min #104
2	Bothrops_asper_5TFV_B_PLA2		1287	14756	111	77	11	10	53.3	122	SLIEFAKMILEETKRLPFPYYTTYGCYCGWGGQGQPKDATDRCCFVHDCCYGKLSNCKPKTDRYSYSRKSGVIICGEGTPCEKQICECDKAAAVCFRENLRTYKKRYMAYPDVLCKKPAEKC	93	1	0	0	607.3415	606.3342	1	606.3377	-0.0035	0	30.39	0.00091	L	IEFAK	M			Cmpd 318, +MS2(607.3415), 44.9-56.1eV, 9.1min #424
2	Bothrops_asper_5TFV_B_PLA2		1287	14756	111	77	11	10	53.3	122	SLIEFAKMILEETKRLPFPYYTTYGCYCGWGGQGQPKDATDRCCFVHDCCYGKLSNCKPKTDRYSYSRKSGVIICGEGTPCEKQICECDKAAAVCFRENLRTYKKRYMAYPDVLCKKPAEKC	207	1	0	0	338.1566	674.2987	2	674.3024	-0.0037	0	22.06	0.0062	R	YSYSR	K			Cmpd 265, +MS2(338.1566), 20.0-25.0eV, 7.6min #354
2	Bothrops_asper_5TFV_B_PLA2		1287	14756	111	77	11	10	53.3	122	SLIEFAKMILEETKRLPFPYYTTYGCYCGWGGQGQPKDATDRCCFVHDCCYGKLSNCKPKTDRYSYSRKSGVIICGEGTPCEKQICECDKAAAVCFRENLRTYKKRYMAYPDVLCKKPAEKC	208	1	0	0	338.1567	674.2989	2	674.3024	-0.0035	0	23.27	0.0047	R	YSYSR	K			Cmpd 268, +MS2(338.1567), 20.0-25.0eV, 7.7min #358
2	Bothrops_asper_5TFV_B_PLA2		1287	14756	111	77	11	10	53.3	122	SLIEFAKMILEETKRLPFPYYTTYGCYCGWGGQGQPKDATDRCCFVHDCCYGKLSNCKPKTDRYSYSRKSGVIICGEGTPCEKQICECDKAAAVCFRENLRTYKKRYMAYPDVLCKKPAEKC	288	1	0	0	397.6990	793.3833	2	793.3905	-0.0071	0	20.66	0.0086	K	AAAVCFR	E			Cmpd 151, +MS2(397.6990), 20.0-25.0eV, 4.3min #202
2	Bothrops_asper_5TFV_B_PLA2		1287	14756	111	77	11	10	53.3	122	SLIEFAKMILEETKRLPFPYYTTYGCYCGWGGQGQPKDATDRCCFVHDCCYGKLSNCKPKTDRYSYSRKSGVIICGEGTPCEKQICECDKAAAVCFRENLRTYKKRYMAYPDVLCKKPAEKC	289	1	0	0	397.6999	793.3852	2	793.3905	-0.0053	0	7.59	0.17	K	AAAVCFR	E			Cmpd 217, +MS2(397.6999), 20.0-25.0eV, 6.2min #290
2	Bothrops_asper_5TFV_B_PLA2		1287	14756	111	77	11	10	53.3	122	SLIEFAKMILEETKRLPFPYYTTYGCYCGWGGQGQPKDATDRCCFVHDCCYGKLSNCKPKTDRYSYSRKSGVIICGEGTPCEKQICECDKAAAVCFRENLRTYKKRYMAYPDVLCKKPAEKC	290	1	0	0	397.7000	793.3853	2	793.3905	-0.0051	0	19.10	0.012	K	AAAVCFR	E			Cmpd 164, +MS2(397.6999), 20.0-25.0eV, 4.7min #219
2	Bothrops_asper_5TFV_B_PLA2		1287	14756	111	77	11	10	53.3	122	SLIEFAKMILEETKRLPFPYYTTYGCYCGWGGQGQPKDATDRCCFVHDCCYGKLSNCKPKTDRYSYSRKSGVIICGEGTPCEKQICECDKAAAVCFRENLRTYKKRYMAYPDVLCKKPAEKC	291	1	0	0	397.7000	793.3854	2	793.3905	-0.0051	0	50.08	9.8e-06	K	AAAVCFR	E			Cmpd 289, +MS2(397.7000), 20.0-25.0eV, 8.3min #386
2	Bothrops_asper_5TFV_B_PLA2		1287	14756	111	77	11	10	53.3	122	SLIEFAKMILEETKRLPFPYYTTYGCYCGWGGQGQPKDATDRCCFVHDCCYGKLSNCKPKTDRYSYSRKSGVIICGEGTPCEKQICECDKAAAVCFRENLRTYKKRYMAYPDVLCKKPAEKC	292	1	0	0	397.7000	793.3855	2	793.3905	-0.0050	0	29.24	0.0012	K	AAAVCFR	E			Cmpd 140, +MS2(397.7000), 20.0-25.0eV, 4.0min #187
2	Bothrops_asper_5TFV_B_PLA2		1287	14756	111	77	11	10	53.3	122	SLIEFAKMILEETKRLPFPYYTTYGCYCGWGGQGQPKDATDRCCFVHDCCYGKLSNCKPKTDRYSYSRKSGVIICGEGTPCEKQICECDKAAAVCFRENLRTYKKRYMAYPDVLCKKPAEKC	293	1	0	0	397.7002	793.3859	2	793.3905	-0.0046	0	34.61	0.00035	K	AAAVCFR	E			Cmpd 89, +MS2(397.7002), 20.0-25.0eV, 2.6min #119
2	Bothrops_asper_5TFV_B_PLA2		1287	14756	111	77	11	10	53.3	122	SLIEFAKMILEETKRLPFPYYTTYGCYCGWGGQGQPKDATDRCCFVHDCCYGKLSNCKPKTDRYSYSRKSGVIICGEGTPCEKQICECDKAAAVCFRENLRTYKKRYMAYPDVLCKKPAEKC	294	1	0	0	397.7002	793.3859	2	793.3905	-0.0045	0	29.39	0.0012	K	AAAVCFR	E			Cmpd 135, +MS2(397.7002), 20.0-25.0eV, 3.9min #180
2	Bothrops_asper_5TFV_B_PLA2		1287	14756	111	77	11	10	53.3	122	SLIEFAKMILEETKRLPFPYYTTYGCYCGWGGQGQPKDATDRCCFVHDCCYGKLSNCKPKTDRYSYSRKSGVIICGEGTPCEKQICECDKAAAVCFRENLRTYKKRYMAYPDVLCKKPAEKC	295	1	0	0	397.7003	793.3860	2	793.3905	-0.0045	0	49.48	1.1e-05	K	AAAVCFR	E			Cmpd 294, +MS2(397.7003), 20.0-25.0eV, 8.4min #392
2	Bothrops_asper_5TFV_B_PLA2		1287	14756	111	77	11	10	53.3	122	SLIEFAKMILEETKRLPFPYYTTYGCYCGWGGQGQPKDATDRCCFVHDCCYGKLSNCKPKTDRYSYSRKSGVIICGEGTPCEKQICECDKAAAVCFRENLRTYKKRYMAYPDVLCKKPAEKC	296	1	0	0	397.7003	793.3860	2	793.3905	-0.0044	0	21.68	0.0068	K	AAAVCFR	E			Cmpd 166, +MS2(397.7003), 20.0-25.0eV, 4.8min #222
2	Bothrops_asper_5TFV_B_PLA2		1287	14756	111	77	11	10	53.3	122	SLIEFAKMILEETKRLPFPYYTTYGCYCGWGGQGQPKDATDRCCFVHDCCYGKLSNCKPKTDRYSYSRKSGVIICGEGTPCEKQICECDKAAAVCFRENLRTYKKRYMAYPDVLCKKPAEKC	297	1	0	0	397.7003	793.3860	2	793.3905	-0.0044	0	55.62	2.7e-06	K	AAAVCFR	E			Cmpd 286, +MS2(397.7003), 20.0-25.0eV, 8.2min #382
2	Bothrops_asper_5TFV_B_PLA2		1287	14756	111	77	11	10	53.3	122	SLIEFAKMILEETKRLPFPYYTTYGCYCGWGGQGQPKDATDRCCFVHDCCYGKLSNCKPKTDRYSYSRKSGVIICGEGTPCEKQICECDKAAAVCFRENLRTYKKRYMAYPDVLCKKPAEKC	298	1	0	0	397.7005	793.3864	2	793.3905	-0.0041	0	20.53	0.0089	K	AAAVCFR	E			Cmpd 171, +MS2(397.7005), 20.0-25.0eV, 4.9min #228
2	Bothrops_asper_5TFV_B_PLA2		1287	14756	111	77	11	10	53.3	122	SLIEFAKMILEETKRLPFPYYTTYGCYCGWGGQGQPKDATDRCCFVHDCCYGKLSNCKPKTDRYSYSRKSGVIICGEGTPCEKQICECDKAAAVCFRENLRTYKKRYMAYPDVLCKKPAEKC	299	1	0	0	397.7005	793.3865	2	793.3905	-0.0040	0	20.28	0.0094	K	AAAVCFR	E			Cmpd 137, +MS2(397.7005), 20.0-25.0eV, 3.9min #183
2	Bothrops_asper_5TFV_B_PLA2		1287	14756	111	77	11	10	53.3	122	SLIEFAKMILEETKRLPFPYYTTYGCYCGWGGQGQPKDATDRCCFVHDCCYGKLSNCKPKTDRYSYSRKSGVIICGEGTPCEKQICECDKAAAVCFRENLRTYKKRYMAYPDVLCKKPAEKC	300	1	0	0	397.7006	793.3866	2	793.3905	-0.0039	0	23.92	0.0041	K	AAAVCFR	E			Cmpd 29, +MS2(397.7006), 20.0-25.0eV, 0.8min #39
2	Bothrops_asper_5TFV_B_PLA2		1287	14756	111	77	11	10	53.3	122	SLIEFAKMILEETKRLPFPYYTTYGCYCGWGGQGQPKDATDRCCFVHDCCYGKLSNCKPKTDRYSYSRKSGVIICGEGTPCEKQICECDKAAAVCFRENLRTYKKRYMAYPDVLCKKPAEKC	301	1	0	0	397.7006	793.3867	2	793.3905	-0.0038	0	28.04	0.0016	K	AAAVCFR	E			Cmpd 46, +MS2(397.7006), 20.0-25.0eV, 1.3min #62
2	Bothrops_asper_5TFV_B_PLA2		1287	14756	111	77	11	10	53.3	122	SLIEFAKMILEETKRLPFPYYTTYGCYCGWGGQGQPKDATDRCCFVHDCCYGKLSNCKPKTDRYSYSRKSGVIICGEGTPCEKQICECDKAAAVCFRENLRTYKKRYMAYPDVLCKKPAEKC	302	1	0	0	397.7007	793.3868	2	793.3905	-0.0036	0	29.39	0.0012	K	AAAVCFR	E			Cmpd 188, +MS2(397.7007), 20.0-25.0eV, 5.4min #251
2	Bothrops_asper_5TFV_B_PLA2		1287	14756	111	77	11	10	53.3	122	SLIEFAKMILEETKRLPFPYYTTYGCYCGWGGQGQPKDATDRCCFVHDCCYGKLSNCKPKTDRYSYSRKSGVIICGEGTPCEKQICECDKAAAVCFRENLRTYKKRYMAYPDVLCKKPAEKC	303	1	0	0	397.7008	793.3870	2	793.3905	-0.0035	0	19.34	0.012	K	AAAVCFR	E			Cmpd 118, +MS2(397.7008), 20.0-25.0eV, 3.4min #158
2	Bothrops_asper_5TFV_B_PLA2		1287	14756	111	77	11	10	53.3	122	SLIEFAKMILEETKRLPFPYYTTYGCYCGWGGQGQPKDATDRCCFVHDCCYGKLSNCKPKTDRYSYSRKSGVIICGEGTPCEKQICECDKAAAVCFRENLRTYKKRYMAYPDVLCKKPAEKC	304	1	0	0	397.7008	793.3870	2	793.3905	-0.0035	0	21.36	0.0073	K	AAAVCFR	E			Cmpd 155, +MS2(397.7008), 20.0-25.0eV, 4.4min #207
2	Bothrops_asper_5TFV_B_PLA2		1287	14756	111	77	11	10	53.3	122	SLIEFAKMILEETKRLPFPYYTTYGCYCGWGGQGQPKDATDRCCFVHDCCYGKLSNCKPKTDRYSYSRKSGVIICGEGTPCEKQICECDKAAAVCFRENLRTYKKRYMAYPDVLCKKPAEKC	305	1	0	0	397.7008	793.3871	2	793.3905	-0.0034	0	18.58	0.014	K	AAAVCFR	E			Cmpd 149, +MS2(397.7008), 20.0-25.0eV, 4.3min #199
2	Bothrops_asper_5TFV_B_PLA2		1287	14756	111	77	11	10	53.3	122	SLIEFAKMILEETKRLPFPYYTTYGCYCGWGGQGQPKDATDRCCFVHDCCYGKLSNCKPKTDRYSYSRKSGVIICGEGTPCEKQICECDKAAAVCFRENLRTYKKRYMAYPDVLCKKPAEKC	306	1	0	0	397.7008	793.3871	2	793.3905	-0.0034	0	13.40	0.046	K	AAAVCFR	E			Cmpd 126, +MS2(397.7008), 20.0-25.0eV, 3.6min #168
2	Bothrops_asper_5TFV_B_PLA2		1287	14756	111	77	11	10	53.3	122	SLIEFAKMILEETKRLPFPYYTTYGCYCGWGGQGQPKDATDRCCFVHDCCYGKLSNCKPKTDRYSYSRKSGVIICGEGTPCEKQICECDKAAAVCFRENLRTYKKRYMAYPDVLCKKPAEKC	307	1	0	0	397.7009	793.3872	2	793.3905	-0.0033	0	17.31	0.019	K	AAAVCFR	E			Cmpd 245, +MS2(397.7009), 20.0-25.0eV, 7.0min #327
2	Bothrops_asper_5TFV_B_PLA2		1287	14756	111	77	11	10	53.3	122	SLIEFAKMILEETKRLPFPYYTTYGCYCGWGGQGQPKDATDRCCFVHDCCYGKLSNCKPKTDRYSYSRKSGVIICGEGTPCEKQICECDKAAAVCFRENLRTYKKRYMAYPDVLCKKPAEKC	308	1	0	0	397.7009	793.3872	2	793.3905	-0.0033	0	16.39	0.023	K	AAAVCFR	E			Cmpd 95, +MS2(397.7009), 20.0-25.0eV, 2.7min #127
2	Bothrops_asper_5TFV_B_PLA2		1287	14756	111	77	11	10	53.3	122	SLIEFAKMILEETKRLPFPYYTTYGCYCGWGGQGQPKDATDRCCFVHDCCYGKLSNCKPKTDRYSYSRKSGVIICGEGTPCEKQICECDKAAAVCFRENLRTYKKRYMAYPDVLCKKPAEKC	309	1	0	0	397.7010	793.3874	2	793.3905	-0.0031	0	17.61	0.017	K	AAAVCFR	E			Cmpd 105, +MS2(397.7010), 20.0-25.0eV, 3.0min #140
2	Bothrops_asper_5TFV_B_PLA2		1287	14756	111	77	11	10	53.3	122	SLIEFAKMILEETKRLPFPYYTTYGCYCGWGGQGQPKDATDRCCFVHDCCYGKLSNCKPKTDRYSYSRKSGVIICGEGTPCEKQICECDKAAAVCFRENLRTYKKRYMAYPDVLCKKPAEKC	310	1	0	0	397.7010	793.3874	2	793.3905	-0.0031	0	19.20	0.012	K	AAAVCFR	E			Cmpd 110, +MS2(397.7010), 20.0-25.0eV, 3.2min #147
2	Bothrops_asper_5TFV_B_PLA2		1287	14756	111	77	11	10	53.3	122	SLIEFAKMILEETKRLPFPYYTTYGCYCGWGGQGQPKDATDRCCFVHDCCYGKLSNCKPKTDRYSYSRKSGVIICGEGTPCEKQICECDKAAAVCFRENLRTYKKRYMAYPDVLCKKPAEKC	311	1	0	0	397.7010	793.3874	2	793.3905	-0.0030	0	29.21	0.0012	K	AAAVCFR	E			Cmpd 76, +MS2(397.7010), 20.0-25.0eV, 2.2min #102
2	Bothrops_asper_5TFV_B_PLA2		1287	14756	111	77	11	10	53.3	122	SLIEFAKMILEETKRLPFPYYTTYGCYCGWGGQGQPKDATDRCCFVHDCCYGKLSNCKPKTDRYSYSRKSGVIICGEGTPCEKQICECDKAAAVCFRENLRTYKKRYMAYPDVLCKKPAEKC	312	1	0	0	397.7010	793.3874	2	793.3905	-0.0030	0	15.28	0.03	K	AAAVCFR	E			Cmpd 91, +MS2(397.7010), 20.0-25.0eV, 2.6min #122
2	Bothrops_asper_5TFV_B_PLA2		1287	14756	111	77	11	10	53.3	122	SLIEFAKMILEETKRLPFPYYTTYGCYCGWGGQGQPKDATDRCCFVHDCCYGKLSNCKPKTDRYSYSRKSGVIICGEGTPCEKQICECDKAAAVCFRENLRTYKKRYMAYPDVLCKKPAEKC	313	1	0	0	397.7011	793.3876	2	793.3905	-0.0029	0	17.38	0.018	K	AAAVCFR	E			Cmpd 57, +MS2(397.7011), 20.0-25.0eV, 1.6min #76
2	Bothrops_asper_5TFV_B_PLA2		1287	14756	111	77	11	10	53.3	122	SLIEFAKMILEETKRLPFPYYTTYGCYCGWGGQGQPKDATDRCCFVHDCCYGKLSNCKPKTDRYSYSRKSGVIICGEGTPCEKQICECDKAAAVCFRENLRTYKKRYMAYPDVLCKKPAEKC	314	1	0	0	397.7012	793.3878	2	793.3905	-0.0027	0	19.27	0.012	K	AAAVCFR	E			Cmpd 185, +MS2(397.7012), 20.0-25.0eV, 5.3min #247
2	Bothrops_asper_5TFV_B_PLA2		1287	14756	111	77	11	10	53.3	122	SLIEFAKMILEETKRLPFPYYTTYGCYCGWGGQGQPKDATDRCCFVHDCCYGKLSNCKPKTDRYSYSRKSGVIICGEGTPCEKQICECDKAAAVCFRENLRTYKKRYMAYPDVLCKKPAEKC	315	1	0	0	397.7012	793.3878	2	793.3905	-0.0027	0	16.23	0.024	K	AAAVCFR	E			Cmpd 74, +MS2(397.7012), 20.0-25.0eV, 2.1min #99
2	Bothrops_asper_5TFV_B_PLA2		1287	14756	111	77	11	10	53.3	122	SLIEFAKMILEETKRLPFPYYTTYGCYCGWGGQGQPKDATDRCCFVHDCCYGKLSNCKPKTDRYSYSRKSGVIICGEGTPCEKQICECDKAAAVCFRENLRTYKKRYMAYPDVLCKKPAEKC	316	1	0	0	397.7012	793.3879	2	793.3905	-0.0026	0	17.95	0.016	K	AAAVCFR	E			Cmpd 181, +MS2(397.7012), 20.0-25.0eV, 5.2min #242
2	Bothrops_asper_5TFV_B_PLA2		1287	14756	111	77	11	10	53.3	122	SLIEFAKMILEETKRLPFPYYTTYGCYCGWGGQGQPKDATDRCCFVHDCCYGKLSNCKPKTDRYSYSRKSGVIICGEGTPCEKQICECDKAAAVCFRENLRTYKKRYMAYPDVLCKKPAEKC	317	1	0	0	397.7013	793.3880	2	793.3905	-0.0025	0	21.59	0.0069	K	AAAVCFR	E			Cmpd 121, +MS2(397.7013), 20.0-25.0eV, 3.5min #162
2	Bothrops_asper_5TFV_B_PLA2		1287	14756	111	77	11	10	53.3	122	SLIEFAKMILEETKRLPFPYYTTYGCYCGWGGQGQPKDATDRCCFVHDCCYGKLSNCKPKTDRYSYSRKSGVIICGEGTPCEKQICECDKAAAVCFRENLRTYKKRYMAYPDVLCKKPAEKC	318	1	0	0	397.7013	793.3881	2	793.3905	-0.0024	0	21.73	0.0067	K	AAAVCFR	E			Cmpd 62, +MS2(397.7013), 20.0-25.0eV, 1.8min #83
2	Bothrops_asper_5TFV_B_PLA2		1287	14756	111	77	11	10	53.3	122	SLIEFAKMILEETKRLPFPYYTTYGCYCGWGGQGQPKDATDRCCFVHDCCYGKLSNCKPKTDRYSYSRKSGVIICGEGTPCEKQICECDKAAAVCFRENLRTYKKRYMAYPDVLCKKPAEKC	319	1	0	0	397.7014	793.3883	2	793.3905	-0.0022	0	17.59	0.017	K	AAAVCFR	E			Cmpd 201, +MS2(397.7014), 20.0-25.0eV, 5.8min #268
2	Bothrops_asper_5TFV_B_PLA2		1287	14756	111	77	11	10	53.3	122	SLIEFAKMILEETKRLPFPYYTTYGCYCGWGGQGQPKDATDRCCFVHDCCYGKLSNCKPKTDRYSYSRKSGVIICGEGTPCEKQICECDKAAAVCFRENLRTYKKRYMAYPDVLCKKPAEKC	320	1	0	0	397.7015	793.3885	2	793.3905	-0.0020	0	17.22	0.019	K	AAAVCFR	E			Cmpd 33, +MS2(397.7015), 20.0-25.0eV, 0.9min #44
2	Bothrops_asper_5TFV_B_PLA2		1287	14756	111	77	11	10	53.3	122	SLIEFAKMILEETKRLPFPYYTTYGCYCGWGGQGQPKDATDRCCFVHDCCYGKLSNCKPKTDRYSYSRKSGVIICGEGTPCEKQICECDKAAAVCFRENLRTYKKRYMAYPDVLCKKPAEKC	321	1	0	0	397.7015	793.3885	2	793.3905	-0.0020	0	20.97	0.008	K	AAAVCFR	E			Cmpd 106, +MS2(397.7015), 20.0-25.0eV, 3.0min #142
2	Bothrops_asper_5TFV_B_PLA2		1287	14756	111	77	11	10	53.3	122	SLIEFAKMILEETKRLPFPYYTTYGCYCGWGGQGQPKDATDRCCFVHDCCYGKLSNCKPKTDRYSYSRKSGVIICGEGTPCEKQICECDKAAAVCFRENLRTYKKRYMAYPDVLCKKPAEKC	322	1	0	0	397.7016	793.3887	2	793.3905	-0.0018	0	11.62	0.069	K	AAAVCFR	E			Cmpd 204, +MS2(397.7016), 20.0-25.0eV, 5.8min #272
2	Bothrops_asper_5TFV_B_PLA2		1287	14756	111	77	11	10	53.3	122	SLIEFAKMILEETKRLPFPYYTTYGCYCGWGGQGQPKDATDRCCFVHDCCYGKLSNCKPKTDRYSYSRKSGVIICGEGTPCEKQICECDKAAAVCFRENLRTYKKRYMAYPDVLCKKPAEKC	323	1	0	0	397.7016	793.3887	2	793.3905	-0.0017	0	30.09	0.00098	K	AAAVCFR	E			Cmpd 196, +MS2(397.7016), 20.0-25.0eV, 5.6min #262
2	Bothrops_asper_5TFV_B_PLA2		1287	14756	111	77	11	10	53.3	122	SLIEFAKMILEETKRLPFPYYTTYGCYCGWGGQGQPKDATDRCCFVHDCCYGKLSNCKPKTDRYSYSRKSGVIICGEGTPCEKQICECDKAAAVCFRENLRTYKKRYMAYPDVLCKKPAEKC	324	1	0	0	397.7017	793.3888	2	793.3905	-0.0017	0	25.64	0.0027	K	AAAVCFR	E			Cmpd 60, +MS2(397.7017), 20.0-25.0eV, 1.7min #80
2	Bothrops_asper_5TFV_B_PLA2		1287	14756	111	77	11	10	53.3	122	SLIEFAKMILEETKRLPFPYYTTYGCYCGWGGQGQPKDATDRCCFVHDCCYGKLSNCKPKTDRYSYSRKSGVIICGEGTPCEKQICECDKAAAVCFRENLRTYKKRYMAYPDVLCKKPAEKC	325	1	0	0	397.7018	793.3891	2	793.3905	-0.0014	0	18.35	0.015	K	AAAVCFR	E			Cmpd 81, +MS2(397.7018), 20.0-25.0eV, 2.3min #108
2	Bothrops_asper_5TFV_B_PLA2		1287	14756	111	77	11	10	53.3	122	SLIEFAKMILEETKRLPFPYYTTYGCYCGWGGQGQPKDATDRCCFVHDCCYGKLSNCKPKTDRYSYSRKSGVIICGEGTPCEKQICECDKAAAVCFRENLRTYKKRYMAYPDVLCKKPAEKC	326	1	0	0	402.6776	803.3407	2	803.3450	-0.0043	1	6.72	0.21	K	TDRYSY	S			Cmpd 279, +MS2(402.6776), 20.0-25.0eV, 8.0min #372
2	Bothrops_asper_5TFV_B_PLA2		1287	14756	111	77	11	10	53.3	122	SLIEFAKMILEETKRLPFPYYTTYGCYCGWGGQGQPKDATDRCCFVHDCCYGKLSNCKPKTDRYSYSRKSGVIICGEGTPCEKQICECDKAAAVCFRENLRTYKKRYMAYPDVLCKKPAEKC	327	1	0	0	404.2314	806.4482	2	806.4538	-0.0056	0	2.07	0.62	-	SLIEFAK	M			Cmpd 163, +MS2(404.2314), 20.0-25.0eV, 4.7min #218
2	Bothrops_asper_5TFV_B_PLA2		1287	14756	111	77	11	10	53.3	122	SLIEFAKMILEETKRLPFPYYTTYGCYCGWGGQGQPKDATDRCCFVHDCCYGKLSNCKPKTDRYSYSRKSGVIICGEGTPCEKQICECDKAAAVCFRENLRTYKKRYMAYPDVLCKKPAEKC	328	1	0	0	404.2314	806.4483	2	806.4538	-0.0055	0	4.78	0.33	-	SLIEFAK	M			Cmpd 161, +MS2(404.2314), 20.0-25.0eV, 4.6min #215
2	Bothrops_asper_5TFV_B_PLA2		1287	14756	111	77	11	10	53.3	122	SLIEFAKMILEETKRLPFPYYTTYGCYCGWGGQGQPKDATDRCCFVHDCCYGKLSNCKPKTDRYSYSRKSGVIICGEGTPCEKQICECDKAAAVCFRENLRTYKKRYMAYPDVLCKKPAEKC	329	1	0	0	404.2316	806.4486	2	806.4538	-0.0052	0	2.39	0.58	-	SLIEFAK	M			Cmpd 30, +MS2(404.2316), 20.0-25.0eV, 0.9min #40
2	Bothrops_asper_5TFV_B_PLA2		1287	14756	111	77	11	10	53.3	122	SLIEFAKMILEETKRLPFPYYTTYGCYCGWGGQGQPKDATDRCCFVHDCCYGKLSNCKPKTDRYSYSRKSGVIICGEGTPCEKQICECDKAAAVCFRENLRTYKKRYMAYPDVLCKKPAEKC	330	1	0	0	404.2316	806.4487	2	806.4538	-0.0051	0	6.57	0.22	-	SLIEFAK	M			Cmpd 148, +MS2(404.2316), 20.0-25.0eV, 4.2min #198
2	Bothrops_asper_5TFV_B_PLA2		1287	14756	111	77	11	10	53.3	122	SLIEFAKMILEETKRLPFPYYTTYGCYCGWGGQGQPKDATDRCCFVHDCCYGKLSNCKPKTDRYSYSRKSGVIICGEGTPCEKQICECDKAAAVCFRENLRTYKKRYMAYPDVLCKKPAEKC	331	1	0	0	404.2316	806.4487	2	806.4538	-0.0051	0	30.38	0.00092	-	SLIEFAK	M			Cmpd 319, +MS2(404.2316), 20.0-25.0eV, 9.2min #426
2	Bothrops_asper_5TFV_B_PLA2		1287	14756	111	77	11	10	53.3	122	SLIEFAKMILEETKRLPFPYYTTYGCYCGWGGQGQPKDATDRCCFVHDCCYGKLSNCKPKTDRYSYSRKSGVIICGEGTPCEKQICECDKAAAVCFRENLRTYKKRYMAYPDVLCKKPAEKC	332	1	0	0	404.2317	806.4487	2	806.4538	-0.0050	0	27.83	0.0016	-	SLIEFAK	M			Cmpd 316, +MS2(404.2316), 20.0-25.0eV, 9.1min #422
2	Bothrops_asper_5TFV_B_PLA2		1287	14756	111	77	11	10	53.3	122	SLIEFAKMILEETKRLPFPYYTTYGCYCGWGGQGQPKDATDRCCFVHDCCYGKLSNCKPKTDRYSYSRKSGVIICGEGTPCEKQICECDKAAAVCFRENLRTYKKRYMAYPDVLCKKPAEKC	334	1	0	0	404.2320	806.4494	2	806.4538	-0.0043	0	3.89	0.41	-	SLIEFAK	M			Cmpd 189, +MS2(404.2320), 20.0-25.0eV, 5.4min #252
2	Bothrops_asper_5TFV_B_PLA2		1287	14756	111	77	11	10	53.3	122	SLIEFAKMILEETKRLPFPYYTTYGCYCGWGGQGQPKDATDRCCFVHDCCYGKLSNCKPKTDRYSYSRKSGVIICGEGTPCEKQICECDKAAAVCFRENLRTYKKRYMAYPDVLCKKPAEKC	336	1	0	0	404.2321	806.4496	2	806.4538	-0.0042	0	2.59	0.55	-	SLIEFAK	M			Cmpd 176, +MS2(404.2321), 20.0-25.0eV, 5.0min #235
2	Bothrops_asper_5TFV_B_PLA2		1287	14756	111	77	11	10	53.3	122	SLIEFAKMILEETKRLPFPYYTTYGCYCGWGGQGQPKDATDRCCFVHDCCYGKLSNCKPKTDRYSYSRKSGVIICGEGTPCEKQICECDKAAAVCFRENLRTYKKRYMAYPDVLCKKPAEKC	337	1	0	0	404.2321	806.4497	2	806.4538	-0.0041	0	0.98	0.8	-	SLIEFAK	M			Cmpd 56, +MS2(404.2321), 20.0-25.0eV, 1.6min #75
2	Bothrops_asper_5TFV_B_PLA2		1287	14756	111	77	11	10	53.3	122	SLIEFAKMILEETKRLPFPYYTTYGCYCGWGGQGQPKDATDRCCFVHDCCYGKLSNCKPKTDRYSYSRKSGVIICGEGTPCEKQICECDKAAAVCFRENLRTYKKRYMAYPDVLCKKPAEKC	338	1	0	0	404.2322	806.4498	2	806.4538	-0.0040	0	5.29	0.3	-	SLIEFAK	M			Cmpd 158, +MS2(404.2322), 20.0-25.0eV, 4.5min #211
2	Bothrops_asper_5TFV_B_PLA2		1287	14756	111	77	11	10	53.3	122	SLIEFAKMILEETKRLPFPYYTTYGCYCGWGGQGQPKDATDRCCFVHDCCYGKLSNCKPKTDRYSYSRKSGVIICGEGTPCEKQICECDKAAAVCFRENLRTYKKRYMAYPDVLCKKPAEKC	340	1	0	0	404.2322	806.4499	2	806.4538	-0.0039	0	3.46	0.45	-	SLIEFAK	M			Cmpd 13, +MS2(404.2322), 20.0-25.0eV, 0.4min #18
2	Bothrops_asper_5TFV_B_PLA2		1287	14756	111	77	11	10	53.3	122	SLIEFAKMILEETKRLPFPYYTTYGCYCGWGGQGQPKDATDRCCFVHDCCYGKLSNCKPKTDRYSYSRKSGVIICGEGTPCEKQICECDKAAAVCFRENLRTYKKRYMAYPDVLCKKPAEKC	341	1	0	0	404.2322	806.4499	2	806.4538	-0.0039	0	2.96	0.51	-	SLIEFAK	M			Cmpd 103, +MS2(404.2322), 20.0-25.0eV, 3.0min #138
2	Bothrops_asper_5TFV_B_PLA2		1287	14756	111	77	11	10	53.3	122	SLIEFAKMILEETKRLPFPYYTTYGCYCGWGGQGQPKDATDRCCFVHDCCYGKLSNCKPKTDRYSYSRKSGVIICGEGTPCEKQICECDKAAAVCFRENLRTYKKRYMAYPDVLCKKPAEKC	342	1	0	0	404.2323	806.4500	2	806.4538	-0.0038	0	0.54	0.88	-	SLIEFAK	M			Cmpd 83, +MS2(404.2323), 20.0-25.0eV, 2.4min #111
2	Bothrops_asper_5TFV_B_PLA2		1287	14756	111	77	11	10	53.3	122	SLIEFAKMILEETKRLPFPYYTTYGCYCGWGGQGQPKDATDRCCFVHDCCYGKLSNCKPKTDRYSYSRKSGVIICGEGTPCEKQICECDKAAAVCFRENLRTYKKRYMAYPDVLCKKPAEKC	343	1	0	0	404.2323	806.4501	2	806.4538	-0.0037	0	1.83	0.66	-	SLIEFAK	M			Cmpd 191, +MS2(404.2323), 20.0-25.0eV, 5.5min #255
2	Bothrops_asper_5TFV_B_PLA2		1287	14756	111	77	11	10	53.3	122	SLIEFAKMILEETKRLPFPYYTTYGCYCGWGGQGQPKDATDRCCFVHDCCYGKLSNCKPKTDRYSYSRKSGVIICGEGTPCEKQICECDKAAAVCFRENLRTYKKRYMAYPDVLCKKPAEKC	344	1	0	0	404.2323	806.4501	2	806.4538	-0.0036	0	2.33	0.58	-	SLIEFAK	M			Cmpd 114, +MS2(404.2323), 20.0-25.0eV, 3.3min #152
2	Bothrops_asper_5TFV_B_PLA2		1287	14756	111	77	11	10	53.3	122	SLIEFAKMILEETKRLPFPYYTTYGCYCGWGGQGQPKDATDRCCFVHDCCYGKLSNCKPKTDRYSYSRKSGVIICGEGTPCEKQICECDKAAAVCFRENLRTYKKRYMAYPDVLCKKPAEKC	346	1	0	0	404.2324	806.4502	2	806.4538	-0.0036	0	6.63	0.22	-	SLIEFAK	M			Cmpd 17, +MS2(404.2324), 20.0-25.0eV, 0.5min #23
2	Bothrops_asper_5TFV_B_PLA2		1287	14756	111	77	11	10	53.3	122	SLIEFAKMILEETKRLPFPYYTTYGCYCGWGGQGQPKDATDRCCFVHDCCYGKLSNCKPKTDRYSYSRKSGVIICGEGTPCEKQICECDKAAAVCFRENLRTYKKRYMAYPDVLCKKPAEKC	347	1	0	0	404.2324	806.4502	2	806.4538	-0.0036	0	4.78	0.33	-	SLIEFAK	M			Cmpd 42, +MS2(404.2324), 20.0-25.0eV, 1.2min #56
2	Bothrops_asper_5TFV_B_PLA2		1287	14756	111	77	11	10	53.3	122	SLIEFAKMILEETKRLPFPYYTTYGCYCGWGGQGQPKDATDRCCFVHDCCYGKLSNCKPKTDRYSYSRKSGVIICGEGTPCEKQICECDKAAAVCFRENLRTYKKRYMAYPDVLCKKPAEKC	349	1	0	0	404.2324	806.4503	2	806.4538	-0.0035	0	1.31	0.74	-	SLIEFAK	M			Cmpd 132, +MS2(404.2324), 20.0-25.0eV, 3.8min #176
2	Bothrops_asper_5TFV_B_PLA2		1287	14756	111	77	11	10	53.3	122	SLIEFAKMILEETKRLPFPYYTTYGCYCGWGGQGQPKDATDRCCFVHDCCYGKLSNCKPKTDRYSYSRKSGVIICGEGTPCEKQICECDKAAAVCFRENLRTYKKRYMAYPDVLCKKPAEKC	350	1	0	0	404.2325	806.4504	2	806.4538	-0.0034	0	3.40	0.46	-	SLIEFAK	M			Cmpd 147, +MS2(404.2325), 20.0-25.0eV, 4.2min #196
2	Bothrops_asper_5TFV_B_PLA2		1287	14756	111	77	11	10	53.3	122	SLIEFAKMILEETKRLPFPYYTTYGCYCGWGGQGQPKDATDRCCFVHDCCYGKLSNCKPKTDRYSYSRKSGVIICGEGTPCEKQICECDKAAAVCFRENLRTYKKRYMAYPDVLCKKPAEKC	352	1	0	0	404.2326	806.4507	2	806.4538	-0.0031	0	1.85	0.65	-	SLIEFAK	M			Cmpd 88, +MS2(404.2326), 20.0-25.0eV, 2.5min #118
2	Bothrops_asper_5TFV_B_PLA2		1287	14756	111	77	11	10	53.3	122	SLIEFAKMILEETKRLPFPYYTTYGCYCGWGGQGQPKDATDRCCFVHDCCYGKLSNCKPKTDRYSYSRKSGVIICGEGTPCEKQICECDKAAAVCFRENLRTYKKRYMAYPDVLCKKPAEKC	354	1	0	0	404.2327	806.4508	2	806.4538	-0.0030	0	1.60	0.69	-	SLIEFAK	M			Cmpd 133, +MS2(404.2327), 20.0-25.0eV, 3.8min #178
2	Bothrops_asper_5TFV_B_PLA2		1287	14756	111	77	11	10	53.3	122	SLIEFAKMILEETKRLPFPYYTTYGCYCGWGGQGQPKDATDRCCFVHDCCYGKLSNCKPKTDRYSYSRKSGVIICGEGTPCEKQICECDKAAAVCFRENLRTYKKRYMAYPDVLCKKPAEKC	355	1	0	0	404.2327	806.4509	2	806.4538	-0.0029	0	0.97	0.8	-	SLIEFAK	M			Cmpd 27, +MS2(404.2327), 20.0-25.0eV, 0.8min #36
2	Bothrops_asper_5TFV_B_PLA2		1287	14756	111	77	11	10	53.3	122	SLIEFAKMILEETKRLPFPYYTTYGCYCGWGGQGQPKDATDRCCFVHDCCYGKLSNCKPKTDRYSYSRKSGVIICGEGTPCEKQICECDKAAAVCFRENLRTYKKRYMAYPDVLCKKPAEKC	357	1	0	0	404.2328	806.4510	2	806.4538	-0.0028	0	1.50	0.71	-	SLIEFAK	M			Cmpd 75, +MS2(404.2328), 20.0-25.0eV, 2.2min #100
2	Bothrops_asper_5TFV_B_PLA2		1287	14756	111	77	11	10	53.3	122	SLIEFAKMILEETKRLPFPYYTTYGCYCGWGGQGQPKDATDRCCFVHDCCYGKLSNCKPKTDRYSYSRKSGVIICGEGTPCEKQICECDKAAAVCFRENLRTYKKRYMAYPDVLCKKPAEKC	359	1	0	0	404.2328	806.4511	2	806.4538	-0.0027	0	4.80	0.33	-	SLIEFAK	M			Cmpd 173, +MS2(404.2328), 20.0-25.0eV, 5.0min #231
2	Bothrops_asper_5TFV_B_PLA2		1287	14756	111	77	11	10	53.3	122	SLIEFAKMILEETKRLPFPYYTTYGCYCGWGGQGQPKDATDRCCFVHDCCYGKLSNCKPKTDRYSYSRKSGVIICGEGTPCEKQICECDKAAAVCFRENLRTYKKRYMAYPDVLCKKPAEKC	360	1	0	0	404.2329	806.4512	2	806.4538	-0.0026	0	2.74	0.53	-	SLIEFAK	M			Cmpd 101, +MS2(404.2329), 20.0-25.0eV, 2.9min #135
2	Bothrops_asper_5TFV_B_PLA2		1287	14756	111	77	11	10	53.3	122	SLIEFAKMILEETKRLPFPYYTTYGCYCGWGGQGQPKDATDRCCFVHDCCYGKLSNCKPKTDRYSYSRKSGVIICGEGTPCEKQICECDKAAAVCFRENLRTYKKRYMAYPDVLCKKPAEKC	361	1	0	0	404.2329	806.4512	2	806.4538	-0.0025	0	2.80	0.52	-	SLIEFAK	M			Cmpd 128, +MS2(404.2329), 20.0-25.0eV, 3.7min #171
2	Bothrops_asper_5TFV_B_PLA2		1287	14756	111	77	11	10	53.3	122	SLIEFAKMILEETKRLPFPYYTTYGCYCGWGGQGQPKDATDRCCFVHDCCYGKLSNCKPKTDRYSYSRKSGVIICGEGTPCEKQICECDKAAAVCFRENLRTYKKRYMAYPDVLCKKPAEKC	362	1	0	0	404.2330	806.4514	2	806.4538	-0.0024	0	6.23	0.24	-	SLIEFAK	M			Cmpd 193, +MS2(404.2330), 20.0-25.0eV, 5.5min #258
2	Bothrops_asper_5TFV_B_PLA2		1287	14756	111	77	11	10	53.3	122	SLIEFAKMILEETKRLPFPYYTTYGCYCGWGGQGQPKDATDRCCFVHDCCYGKLSNCKPKTDRYSYSRKSGVIICGEGTPCEKQICECDKAAAVCFRENLRTYKKRYMAYPDVLCKKPAEKC	365	1	0	0	432.2282	862.4418	2	862.4470	-0.0052	0	31.20	0.00076	K	MILEETK	R			Cmpd 292, +MS2(432.2282), 20.0-25.0eV, 8.4min #390
2	Bothrops_asper_5TFV_B_PLA2		1287	14756	111	77	11	10	53.3	122	SLIEFAKMILEETKRLPFPYYTTYGCYCGWGGQGQPKDATDRCCFVHDCCYGKLSNCKPKTDRYSYSRKSGVIICGEGTPCEKQICECDKAAAVCFRENLRTYKKRYMAYPDVLCKKPAEKC	384	1	0	0	440.2260	878.4374	2	878.4419	-0.0045	0	18.24	0.015	K	MILEETK	R	Oxidation (M)	0.2000000.0	Cmpd 282, +MS2(440.2260), 20.0-25.0eV, 8.1min #376
2	Bothrops_asper_5TFV_B_PLA2		1287	14756	111	77	11	10	53.3	122	SLIEFAKMILEETKRLPFPYYTTYGCYCGWGGQGQPKDATDRCCFVHDCCYGKLSNCKPKTDRYSYSRKSGVIICGEGTPCEKQICECDKAAAVCFRENLRTYKKRYMAYPDVLCKKPAEKC	392	1	0	0	349.8316	1046.4729	3	1046.4781	-0.0052	1	23.26	0.0047	K	TDRYSYSR	K			Cmpd 266, +MS2(349.8316), 16.0-20.0eV, 7.6min #355
2	Bothrops_asper_5TFV_B_PLA2		1287	14756	111	77	11	10	53.3	122	SLIEFAKMILEETKRLPFPYYTTYGCYCGWGGQGQPKDATDRCCFVHDCCYGKLSNCKPKTDRYSYSRKSGVIICGEGTPCEKQICECDKAAAVCFRENLRTYKKRYMAYPDVLCKKPAEKC	393	1	0	0	349.8318	1046.4735	3	1046.4781	-0.0047	1	1.52	0.7	K	TDRYSYSR	K			Cmpd 269, +MS2(349.8318), 16.0-20.0eV, 7.7min #359
2	Bothrops_asper_5TFV_B_PLA2		1287	14756	111	77	11	10	53.3	122	SLIEFAKMILEETKRLPFPYYTTYGCYCGWGGQGQPKDATDRCCFVHDCCYGKLSNCKPKTDRYSYSRKSGVIICGEGTPCEKQICECDKAAAVCFRENLRTYKKRYMAYPDVLCKKPAEKC	394	1	0	0	349.8319	1046.4738	3	1046.4781	-0.0043	1	32.63	0.00055	K	TDRYSYSR	K			Cmpd 262, +MS2(349.8319), 16.0-20.0eV, 7.5min #350
2	Bothrops_asper_5TFV_B_PLA2		1287	14756	111	77	11	10	53.3	122	SLIEFAKMILEETKRLPFPYYTTYGCYCGWGGQGQPKDATDRCCFVHDCCYGKLSNCKPKTDRYSYSRKSGVIICGEGTPCEKQICECDKAAAVCFRENLRTYKKRYMAYPDVLCKKPAEKC	404	1	1	1	630.2897	1258.5649	2	1258.5726	-0.0077	0	53.10	4.9e-06	R	YMAYPDVLCK	K			Cmpd 323, +MS2(630.2897), 23.1-28.9eV, 9.3min #431
2	Bothrops_asper_5TFV_B_PLA2		1287	14756	111	77	11	10	53.3	122	SLIEFAKMILEETKRLPFPYYTTYGCYCGWGGQGQPKDATDRCCFVHDCCYGKLSNCKPKTDRYSYSRKSGVIICGEGTPCEKQICECDKAAAVCFRENLRTYKKRYMAYPDVLCKKPAEKC	405	1	1	1	630.2900	1258.5655	2	1258.5726	-0.0071	0	52.02	6.3e-06	R	YMAYPDVLCK	K			Cmpd 325, +MS2(630.2900), 23.1-28.9eV, 9.3min #434
2	Bothrops_asper_5TFV_B_PLA2		1287	14756	111	77	11	10	53.3	122	SLIEFAKMILEETKRLPFPYYTTYGCYCGWGGQGQPKDATDRCCFVHDCCYGKLSNCKPKTDRYSYSRKSGVIICGEGTPCEKQICECDKAAAVCFRENLRTYKKRYMAYPDVLCKKPAEKC	412	1	1	1	638.2873	1274.5600	2	1274.5675	-0.0075	0	65.01	3.2e-07	R	YMAYPDVLCK	K	Oxidation (M)	0.0200000000.0	Cmpd 313, +MS2(638.2873), 23.3-29.1eV, 9.0min #418
2	Bothrops_asper_5TFV_B_PLA2		1287	14756	111	77	11	10	53.3	122	SLIEFAKMILEETKRLPFPYYTTYGCYCGWGGQGQPKDATDRCCFVHDCCYGKLSNCKPKTDRYSYSRKSGVIICGEGTPCEKQICECDKAAAVCFRENLRTYKKRYMAYPDVLCKKPAEKC	425	1	0	0	502.5166	1504.5279	3	1504.5356	-0.0078	0	38.74	0.00013	R	CCFVHDCCYGK	L			Cmpd 285, +MS2(502.5166), 16.1-20.1eV, 8.2min #380
2	Bothrops_asper_5TFV_B_PLA2		1287	14756	111	77	11	10	53.3	122	SLIEFAKMILEETKRLPFPYYTTYGCYCGWGGQGQPKDATDRCCFVHDCCYGKLSNCKPKTDRYSYSRKSGVIICGEGTPCEKQICECDKAAAVCFRENLRTYKKRYMAYPDVLCKKPAEKC	426	1	0	0	502.5167	1504.5284	3	1504.5356	-0.0073	0	55.17	3e-06	R	CCFVHDCCYGK	L			Cmpd 281, +MS2(502.5167), 16.1-20.1eV, 8.1min #375
2	Bothrops_asper_5TFV_B_PLA2		1287	14756	111	77	11	10	53.3	122	SLIEFAKMILEETKRLPFPYYTTYGCYCGWGGQGQPKDATDRCCFVHDCCYGKLSNCKPKTDRYSYSRKSGVIICGEGTPCEKQICECDKAAAVCFRENLRTYKKRYMAYPDVLCKKPAEKC	427	1	0	0	753.8447	1505.6749	2	1505.6854	-0.0105	0	103.76	4.2e-11	K	SGVIICGEGTPCEK	Q			Cmpd 296, +MS2(753.8447), 26.1-32.6eV, 8.5min #395
2	Bothrops_asper_5TFV_B_PLA2		1287	14756	111	77	11	10	53.3	122	SLIEFAKMILEETKRLPFPYYTTYGCYCGWGGQGQPKDATDRCCFVHDCCYGKLSNCKPKTDRYSYSRKSGVIICGEGTPCEKQICECDKAAAVCFRENLRTYKKRYMAYPDVLCKKPAEKC	428	1	0	0	753.8450	1505.6754	2	1505.6854	-0.0100	0	102.02	6.3e-11	K	SGVIICGEGTPCEK	Q			Cmpd 298, +MS2(753.8450), 26.1-32.6eV, 8.5min #398
2	Bothrops_asper_5TFV_B_PLA2		1287	14756	111	77	11	10	53.3	122	SLIEFAKMILEETKRLPFPYYTTYGCYCGWGGQGQPKDATDRCCFVHDCCYGKLSNCKPKTDRYSYSRKSGVIICGEGTPCEKQICECDKAAAVCFRENLRTYKKRYMAYPDVLCKKPAEKC	429	1	0	0	753.8456	1505.6766	2	1505.6854	-0.0088	0	25.46	0.0028	K	SGVIICGEGTPCEK	Q			Cmpd 108, +MS2(753.8456), 26.1-32.6eV, 3.1min #144
2	Bothrops_asper_5TFV_B_PLA2		1287	14756	111	77	11	10	53.3	122	SLIEFAKMILEETKRLPFPYYTTYGCYCGWGGQGQPKDATDRCCFVHDCCYGKLSNCKPKTDRYSYSRKSGVIICGEGTPCEKQICECDKAAAVCFRENLRTYKKRYMAYPDVLCKKPAEKC	430	1	0	0	753.8456	1505.6767	2	1505.6854	-0.0088	0	88.07	1.6e-09	K	SGVIICGEGTPCEK	Q			Cmpd 301, +MS2(753.8456), 26.1-32.6eV, 8.6min #402
2	Bothrops_asper_5TFV_B_PLA2		1287	14756	111	77	11	10	53.3	122	SLIEFAKMILEETKRLPFPYYTTYGCYCGWGGQGQPKDATDRCCFVHDCCYGKLSNCKPKTDRYSYSRKSGVIICGEGTPCEKQICECDKAAAVCFRENLRTYKKRYMAYPDVLCKKPAEKC	435	1	0	0	545.5966	1633.7680	3	1633.7804	-0.0124	1	8.06	0.16	R	KSGVIICGEGTPCEK	Q			Cmpd 153, +MS2(545.5966), 17.1-21.4eV, 4.4min #204
2	Bothrops_asper_5TFV_B_PLA2		1287	14756	111	77	11	10	53.3	122	SLIEFAKMILEETKRLPFPYYTTYGCYCGWGGQGQPKDATDRCCFVHDCCYGKLSNCKPKTDRYSYSRKSGVIICGEGTPCEKQICECDKAAAVCFRENLRTYKKRYMAYPDVLCKKPAEKC	436	1	0	0	545.5966	1633.7681	3	1633.7804	-0.0123	1	20.79	0.0083	R	KSGVIICGEGTPCEK	Q			Cmpd 31, +MS2(545.5966), 17.1-21.4eV, 0.9min #42
2	Bothrops_asper_5TFV_B_PLA2		1287	14756	111	77	11	10	53.3	122	SLIEFAKMILEETKRLPFPYYTTYGCYCGWGGQGQPKDATDRCCFVHDCCYGKLSNCKPKTDRYSYSRKSGVIICGEGTPCEKQICECDKAAAVCFRENLRTYKKRYMAYPDVLCKKPAEKC	438	1	0	0	545.5972	1633.7697	3	1633.7804	-0.0107	1	24.20	0.0038	R	KSGVIICGEGTPCEK	Q			Cmpd 165, +MS2(545.5972), 17.1-21.4eV, 4.7min #220
2	Bothrops_asper_5TFV_B_PLA2		1287	14756	111	77	11	10	53.3	122	SLIEFAKMILEETKRLPFPYYTTYGCYCGWGGQGQPKDATDRCCFVHDCCYGKLSNCKPKTDRYSYSRKSGVIICGEGTPCEKQICECDKAAAVCFRENLRTYKKRYMAYPDVLCKKPAEKC	439	1	0	0	545.5973	1633.7700	3	1633.7804	-0.0103	1	17.79	0.017	R	KSGVIICGEGTPCEK	Q			Cmpd 167, +MS2(545.5973), 17.1-21.4eV, 4.8min #223
2	Bothrops_asper_5TFV_B_PLA2		1287	14756	111	77	11	10	53.3	122	SLIEFAKMILEETKRLPFPYYTTYGCYCGWGGQGQPKDATDRCCFVHDCCYGKLSNCKPKTDRYSYSRKSGVIICGEGTPCEKQICECDKAAAVCFRENLRTYKKRYMAYPDVLCKKPAEKC	440	1	0	0	545.5974	1633.7704	3	1633.7804	-0.0100	1	22.15	0.0061	R	KSGVIICGEGTPCEK	Q			Cmpd 107, +MS2(545.5974), 17.1-21.4eV, 3.1min #143
2	Bothrops_asper_5TFV_B_PLA2		1287	14756	111	77	11	10	53.3	122	SLIEFAKMILEETKRLPFPYYTTYGCYCGWGGQGQPKDATDRCCFVHDCCYGKLSNCKPKTDRYSYSRKSGVIICGEGTPCEKQICECDKAAAVCFRENLRTYKKRYMAYPDVLCKKPAEKC	441	1	0	0	545.5974	1633.7705	3	1633.7804	-0.0099	1	28.05	0.0016	R	KSGVIICGEGTPCEK	Q			Cmpd 53, +MS2(545.5974), 17.1-21.4eV, 1.5min #71
2	Bothrops_asper_5TFV_B_PLA2		1287	14756	111	77	11	10	53.3	122	SLIEFAKMILEETKRLPFPYYTTYGCYCGWGGQGQPKDATDRCCFVHDCCYGKLSNCKPKTDRYSYSRKSGVIICGEGTPCEKQICECDKAAAVCFRENLRTYKKRYMAYPDVLCKKPAEKC	442	1	0	0	545.5974	1633.7705	3	1633.7804	-0.0099	1	9.43	0.11	R	KSGVIICGEGTPCEK	Q			Cmpd 138, +MS2(545.5974), 17.1-21.4eV, 4.0min #184
2	Bothrops_asper_5TFV_B_PLA2		1287	14756	111	77	11	10	53.3	122	SLIEFAKMILEETKRLPFPYYTTYGCYCGWGGQGQPKDATDRCCFVHDCCYGKLSNCKPKTDRYSYSRKSGVIICGEGTPCEKQICECDKAAAVCFRENLRTYKKRYMAYPDVLCKKPAEKC	443	1	0	0	545.5976	1633.7709	3	1633.7804	-0.0095	1	42.71	5.4e-05	R	KSGVIICGEGTPCEK	Q			Cmpd 14, +MS2(545.5976), 17.1-21.4eV, 0.4min #19
2	Bothrops_asper_5TFV_B_PLA2		1287	14756	111	77	11	10	53.3	122	SLIEFAKMILEETKRLPFPYYTTYGCYCGWGGQGQPKDATDRCCFVHDCCYGKLSNCKPKTDRYSYSRKSGVIICGEGTPCEKQICECDKAAAVCFRENLRTYKKRYMAYPDVLCKKPAEKC	444	1	0	0	545.5976	1633.7709	3	1633.7804	-0.0095	1	78.20	1.5e-08	R	KSGVIICGEGTPCEK	Q			Cmpd 283, +MS2(545.5976), 17.1-21.4eV, 8.1min #378
2	Bothrops_asper_5TFV_B_PLA2		1287	14756	111	77	11	10	53.3	122	SLIEFAKMILEETKRLPFPYYTTYGCYCGWGGQGQPKDATDRCCFVHDCCYGKLSNCKPKTDRYSYSRKSGVIICGEGTPCEKQICECDKAAAVCFRENLRTYKKRYMAYPDVLCKKPAEKC	445	1	0	0	545.5978	1633.7715	3	1633.7804	-0.0088	1	49.77	1.1e-05	R	KSGVIICGEGTPCEK	Q			Cmpd 111, +MS2(545.5978), 17.1-21.4eV, 3.2min #148
2	Bothrops_asper_5TFV_B_PLA2		1287	14756	111	77	11	10	53.3	122	SLIEFAKMILEETKRLPFPYYTTYGCYCGWGGQGQPKDATDRCCFVHDCCYGKLSNCKPKTDRYSYSRKSGVIICGEGTPCEKQICECDKAAAVCFRENLRTYKKRYMAYPDVLCKKPAEKC	446	1	0	0	545.5978	1633.7716	3	1633.7804	-0.0088	1	21.64	0.0069	R	KSGVIICGEGTPCEK	Q			Cmpd 47, +MS2(545.5978), 17.1-21.4eV, 1.4min #63
2	Bothrops_asper_5TFV_B_PLA2		1287	14756	111	77	11	10	53.3	122	SLIEFAKMILEETKRLPFPYYTTYGCYCGWGGQGQPKDATDRCCFVHDCCYGKLSNCKPKTDRYSYSRKSGVIICGEGTPCEKQICECDKAAAVCFRENLRTYKKRYMAYPDVLCKKPAEKC	447	1	0	0	545.5979	1633.7719	3	1633.7804	-0.0085	1	26.88	0.0021	R	KSGVIICGEGTPCEK	Q			Cmpd 12, +MS2(545.5979), 17.1-21.4eV, 0.3min #16
2	Bothrops_asper_5TFV_B_PLA2		1287	14756	111	77	11	10	53.3	122	SLIEFAKMILEETKRLPFPYYTTYGCYCGWGGQGQPKDATDRCCFVHDCCYGKLSNCKPKTDRYSYSRKSGVIICGEGTPCEKQICECDKAAAVCFRENLRTYKKRYMAYPDVLCKKPAEKC	448	1	0	0	545.5980	1633.7722	3	1633.7804	-0.0082	1	15.36	0.029	R	KSGVIICGEGTPCEK	Q			Cmpd 73, +MS2(545.5980), 17.1-21.4eV, 2.1min #98
2	Bothrops_asper_5TFV_B_PLA2		1287	14756	111	77	11	10	53.3	122	SLIEFAKMILEETKRLPFPYYTTYGCYCGWGGQGQPKDATDRCCFVHDCCYGKLSNCKPKTDRYSYSRKSGVIICGEGTPCEKQICECDKAAAVCFRENLRTYKKRYMAYPDVLCKKPAEKC	450	1	0	0	545.5980	1633.7723	3	1633.7804	-0.0081	1	21.72	0.0067	R	KSGVIICGEGTPCEK	Q			Cmpd 28, +MS2(545.5980), 17.1-21.4eV, 0.8min #38
2	Bothrops_asper_5TFV_B_PLA2		1287	14756	111	77	11	10	53.3	122	SLIEFAKMILEETKRLPFPYYTTYGCYCGWGGQGQPKDATDRCCFVHDCCYGKLSNCKPKTDRYSYSRKSGVIICGEGTPCEKQICECDKAAAVCFRENLRTYKKRYMAYPDVLCKKPAEKC	451	1	0	0	545.5981	1633.7724	3	1633.7804	-0.0080	1	14.68	0.034	R	KSGVIICGEGTPCEK	Q			Cmpd 195, +MS2(545.5981), 17.1-21.4eV, 5.6min #260
2	Bothrops_asper_5TFV_B_PLA2		1287	14756	111	77	11	10	53.3	122	SLIEFAKMILEETKRLPFPYYTTYGCYCGWGGQGQPKDATDRCCFVHDCCYGKLSNCKPKTDRYSYSRKSGVIICGEGTPCEKQICECDKAAAVCFRENLRTYKKRYMAYPDVLCKKPAEKC	452	1	0	0	545.5981	1633.7724	3	1633.7804	-0.0079	1	16.29	0.023	R	KSGVIICGEGTPCEK	Q			Cmpd 90, +MS2(545.5981), 17.1-21.4eV, 2.6min #120
2	Bothrops_asper_5TFV_B_PLA2		1287	14756	111	77	11	10	53.3	122	SLIEFAKMILEETKRLPFPYYTTYGCYCGWGGQGQPKDATDRCCFVHDCCYGKLSNCKPKTDRYSYSRKSGVIICGEGTPCEKQICECDKAAAVCFRENLRTYKKRYMAYPDVLCKKPAEKC	453	1	0	0	545.5983	1633.7730	3	1633.7804	-0.0074	1	10.33	0.093	R	KSGVIICGEGTPCEK	Q			Cmpd 159, +MS2(545.5983), 17.1-21.4eV, 4.6min #212
2	Bothrops_asper_5TFV_B_PLA2		1287	14756	111	77	11	10	53.3	122	SLIEFAKMILEETKRLPFPYYTTYGCYCGWGGQGQPKDATDRCCFVHDCCYGKLSNCKPKTDRYSYSRKSGVIICGEGTPCEKQICECDKAAAVCFRENLRTYKKRYMAYPDVLCKKPAEKC	454	1	0	0	545.5983	1633.7730	3	1633.7804	-0.0073	1	20.33	0.0093	R	KSGVIICGEGTPCEK	Q			Cmpd 170, +MS2(545.5983), 17.1-21.4eV, 4.9min #227
2	Bothrops_asper_5TFV_B_PLA2		1287	14756	111	77	11	10	53.3	122	SLIEFAKMILEETKRLPFPYYTTYGCYCGWGGQGQPKDATDRCCFVHDCCYGKLSNCKPKTDRYSYSRKSGVIICGEGTPCEKQICECDKAAAVCFRENLRTYKKRYMAYPDVLCKKPAEKC	455	1	0	0	545.5985	1633.7736	3	1633.7804	-0.0068	1	15.38	0.029	R	KSGVIICGEGTPCEK	Q			Cmpd 65, +MS2(545.5985), 17.1-21.4eV, 1.9min #87
2	Bothrops_asper_5TFV_B_PLA2		1287	14756	111	77	11	10	53.3	122	SLIEFAKMILEETKRLPFPYYTTYGCYCGWGGQGQPKDATDRCCFVHDCCYGKLSNCKPKTDRYSYSRKSGVIICGEGTPCEKQICECDKAAAVCFRENLRTYKKRYMAYPDVLCKKPAEKC	456	1	0	0	545.5986	1633.7740	3	1633.7804	-0.0064	1	18.01	0.016	R	KSGVIICGEGTPCEK	Q			Cmpd 179, +MS2(545.5986), 17.1-21.4eV, 5.1min #239
2	Bothrops_asper_5TFV_B_PLA2		1287	14756	111	77	11	10	53.3	122	SLIEFAKMILEETKRLPFPYYTTYGCYCGWGGQGQPKDATDRCCFVHDCCYGKLSNCKPKTDRYSYSRKSGVIICGEGTPCEKQICECDKAAAVCFRENLRTYKKRYMAYPDVLCKKPAEKC	457	1	0	0	545.5987	1633.7744	3	1633.7804	-0.0060	1	9.45	0.11	R	KSGVIICGEGTPCEK	Q			Cmpd 141, +MS2(545.5987), 17.1-21.4eV, 4.0min #188
2	Bothrops_asper_5TFV_B_PLA2		1287	14756	111	77	11	10	53.3	122	SLIEFAKMILEETKRLPFPYYTTYGCYCGWGGQGQPKDATDRCCFVHDCCYGKLSNCKPKTDRYSYSRKSGVIICGEGTPCEKQICECDKAAAVCFRENLRTYKKRYMAYPDVLCKKPAEKC	458	1	0	0	545.5987	1633.7744	3	1633.7804	-0.0060	1	31.74	0.00067	R	KSGVIICGEGTPCEK	Q			Cmpd 61, +MS2(545.5987), 17.1-21.4eV, 1.8min #82
2	Bothrops_asper_5TFV_B_PLA2		1287	14756	111	77	11	10	53.3	122	SLIEFAKMILEETKRLPFPYYTTYGCYCGWGGQGQPKDATDRCCFVHDCCYGKLSNCKPKTDRYSYSRKSGVIICGEGTPCEKQICECDKAAAVCFRENLRTYKKRYMAYPDVLCKKPAEKC	459	1	0	0	545.5988	1633.7746	3	1633.7804	-0.0058	1	22.32	0.0059	R	KSGVIICGEGTPCEK	Q			Cmpd 92, +MS2(545.5988), 17.1-21.4eV, 2.6min #123
2	Bothrops_asper_5TFV_B_PLA2		1287	14756	111	77	11	10	53.3	122	SLIEFAKMILEETKRLPFPYYTTYGCYCGWGGQGQPKDATDRCCFVHDCCYGKLSNCKPKTDRYSYSRKSGVIICGEGTPCEKQICECDKAAAVCFRENLRTYKKRYMAYPDVLCKKPAEKC	460	1	0	0	545.5989	1633.7748	3	1633.7804	-0.0056	1	17.48	0.018	R	KSGVIICGEGTPCEK	Q			Cmpd 87, +MS2(545.5989), 17.1-21.4eV, 2.5min #116
2	Bothrops_asper_5TFV_B_PLA2		1287	14756	111	77	11	10	53.3	122	SLIEFAKMILEETKRLPFPYYTTYGCYCGWGGQGQPKDATDRCCFVHDCCYGKLSNCKPKTDRYSYSRKSGVIICGEGTPCEKQICECDKAAAVCFRENLRTYKKRYMAYPDVLCKKPAEKC	461	1	0	0	545.5990	1633.7752	3	1633.7804	-0.0052	1	30.22	0.00095	R	KSGVIICGEGTPCEK	Q			Cmpd 150, +MS2(545.5990), 17.1-21.4eV, 4.3min #200
2	Bothrops_asper_5TFV_B_PLA2		1287	14756	111	77	11	10	53.3	122	SLIEFAKMILEETKRLPFPYYTTYGCYCGWGGQGQPKDATDRCCFVHDCCYGKLSNCKPKTDRYSYSRKSGVIICGEGTPCEKQICECDKAAAVCFRENLRTYKKRYMAYPDVLCKKPAEKC	462	1	0	0	545.5992	1633.7757	3	1633.7804	-0.0047	1	19.68	0.011	R	KSGVIICGEGTPCEK	Q			Cmpd 44, +MS2(545.5992), 17.1-21.4eV, 1.3min #59
2	Bothrops_asper_5TFV_B_PLA2		1287	14756	111	77	11	10	53.3	122	SLIEFAKMILEETKRLPFPYYTTYGCYCGWGGQGQPKDATDRCCFVHDCCYGKLSNCKPKTDRYSYSRKSGVIICGEGTPCEKQICECDKAAAVCFRENLRTYKKRYMAYPDVLCKKPAEKC	463	1	0	0	545.5993	1633.7762	3	1633.7804	-0.0042	1	9.78	0.11	R	KSGVIICGEGTPCEK	Q			Cmpd 200, +MS2(545.5993), 17.1-21.4eV, 5.7min #267
2	Bothrops_asper_5TFV_B_PLA2		1287	14756	111	77	11	10	53.3	122	SLIEFAKMILEETKRLPFPYYTTYGCYCGWGGQGQPKDATDRCCFVHDCCYGKLSNCKPKTDRYSYSRKSGVIICGEGTPCEKQICECDKAAAVCFRENLRTYKKRYMAYPDVLCKKPAEKC	464	1	0	0	545.6004	1633.7794	3	1633.7804	-0.0010	1	13.62	0.043	R	KSGVIICGEGTPCEK	Q			Cmpd 78, +MS2(545.6004), 17.1-21.4eV, 2.2min #104
3	Bothrops_asper_ABB76280_SVSP		24	28685	1	1	1	1	5.0	259	MVLIRVLANLLILQLSYAQKSSELVIGGDECNINEHRSLVVLFNSSGFLCAGTLVQDEWVLTAANCDSKNFQMQLGVHSKKVLNEDEQTRDPKEEASLCPNRKKDDEVDKDIMLIKLDSRVSNSEHIAPLSLPSSPPSVGSVCRIMGWGTISPTKETYPDVPHCANINILDHAVCRAAYPWQPVSSTTLCAGILQGGKDTCWGDSGGPLICNGEFQGIVSWGAHPCGQPHNPGVYTKVSDYTEWIKSIIAGNTAAACPP	431	1	1	1	504.8973	1511.6700	3	1511.6787	-0.0087	0	24.14	0.0039	L	VIGGDECNINEHR	S			Cmpd 278, +MS2(504.8973), 16.1-20.1eV, 8.0min #371
