# Supplementary material for: High-Throughput Venomics
Source: J Proteome Res. 2023 Apr 3;22(6):1734–46. doi: 10.1021/acs.jproteome.2c00780 (PMC10243144; doi:10.1021/acs.jproteome.2c00780)
Supplement: Supplementary file 6 — pr2c00780_si_006.zip [file pr2c00780_si_006.zip › CSV Files/Bothrops asper TFA 6sec/Bothrops asper species specific CSV files/c19.csv]

Header	--------------------------------------------------------
Search title	201211_BothaspTFA000265.d
Timestamp	2021-01-12T16:39:01Z
User	Demo User
Email	j.slagboom@vu.nl
Report URI	https://mascot.labs.vu.nl/cgi/master_results.pl?file=../data/20210112/F007522.dat
Peak list data path	F:\New MGF files 2021\210111_Bothrops asper TFA\201211_BothaspTFA000265_5.2.216.mgf
Peak list format	Mascot generic
Search type	MIS
Mascot version	2.3.02
Database	Bothrops_asper
Fasta file	Bothrops_asper.fas
Total sequences	17
Total residues	2799
Sequences after taxonomy filter	17
Number of queries	498
Fixed modifications	--------------------------------------------------------
Identifier	Name	Delta	Neutral loss
1	Carbamidomethyl (C)	57.021464
Variable modifications	--------------------------------------------------------
Identifier	Name	Delta	Neutral loss(es)
1	Amidated (Protein C-term)	-0.984016
2	Oxidation (M)	15.994915	0	63.998285
Search Parameters	--------------------------------------------------------
Taxonomy filter	All entries
Enzyme	semiTrypsin
Maximum Missed Cleavages	1
Fixed modifications	Carbamidomethyl (C)
Variable modifications	Amidated (Protein C-term),Oxidation (M)
Peptide Mass Tolerance	0.2
Peptide Mass Tolerance Units	Da
Fragment Mass Tolerance	0.05
Fragment Mass Tolerance Units	Da
Mass values	Monoisotopic
Instrument type	ESI-QUAD-TOF
Format parameters	--------------------------------------------------------
Significance threshold	0.05
Max. number of hits	0
Use MudPIT protein scoring	1
Ions score cut-off	0
Include same-set proteins
Include sub-set proteins	0
Include unassigned	0
Require bold red	0
Use homology threshold	0
Group protein families	0
Protein hits	--------------------------------------------------------
prot_hit_num	prot_acc	prot_desc	prot_score	prot_mass	prot_matches	prot_matches_sig	prot_sequences	prot_sequences_sig	prot_cover	prot_len	prot_seq	pep_query	pep_rank	pep_isbold	pep_isunique	pep_exp_mz	pep_exp_mr	pep_exp_z	pep_calc_mr	pep_delta	pep_miss	pep_score	pep_expect	pep_res_before	pep_seq	pep_res_after	pep_var_mod	pep_var_mod_pos	pep_scan_title
1	Bothrops_asper_ABB76282_SVMP_PI		18	46477	4	2	3	1	5.6	408	MIEVLLVTICLAVFPYQGSSIILESGNVNDYEVVYPRKVTELPKGAVQPKYEDAMQYEFKVNGEPVVLHLEKNKGLFSEDYSETHYSPDGRKIITYPSFEDHCYYHGRIENDADSTASISACNGLKGHFKLQGETYLIEPLKLSDSEAHAVYKYENVEKEDEAPKMCGVTETNWESYEPIKKASQSNLTPEQQRFSPRYIELAVVADHGIFTKYNSNLNTIRTRVHEMLNTVNGFYRSVDVHAPLANLEVWSKQDLIKVQKDSSKTLKSFGEWRERDLLPRISHDHAQLLTAVVFDGNTIGRAYTGGMCDPRHSVGVVRDHSKNNLWVAVTMAHELGHNLGIHHDTGSCSCGAKSCIMASVLSKVLSYEFSDCSQNQYETYLTNHNPQCILNKPLLTVS…	350	1	1	1	379.2120	756.4094	2	756.3694	0.0400	0	4.04	0.39	K	VLSYEF	S			Cmpd 271, +MS2(379.2120), 20.0-25.0eV, 7.8min #362
1	Bothrops_asper_ABB76282_SVMP_PI		18	46477	4	2	3	1	5.6	408	MIEVLLVTICLAVFPYQGSSIILESGNVNDYEVVYPRKVTELPKGAVQPKYEDAMQYEFKVNGEPVVLHLEKNKGLFSEDYSETHYSPDGRKIITYPSFEDHCYYHGRIENDADSTASISACNGLKGHFKLQGETYLIEPLKLSDSEAHAVYKYENVEKEDEAPKMCGVTETNWESYEPIKKASQSNLTPEQQRFSPRYIELAVVADHGIFTKYNSNLNTIRTRVHEMLNTVNGFYRSVDVHAPLANLEVWSKQDLIKVQKDSSKTLKSFGEWRERDLLPRISHDHAQLLTAVVFDGNTIGRAYTGGMCDPRHSVGVVRDHSKNNLWVAVTMAHELGHNLGIHHDTGSCSCGAKSCIMASVLSKVLSYEFSDCSQNQYETYLTNHNPQCILNKPLLTVS…	426	1	1	1	440.2172	878.4199	2	878.4246	-0.0048	0	15.16	0.03	V	FDGNTIGR	A			Cmpd 265, +MS2(440.2172), 20.0-25.0eV, 7.6min #354
1	Bothrops_asper_ABB76282_SVMP_PI		18	46477	4	2	3	1	5.6	408	MIEVLLVTICLAVFPYQGSSIILESGNVNDYEVVYPRKVTELPKGAVQPKYEDAMQYEFKVNGEPVVLHLEKNKGLFSEDYSETHYSPDGRKIITYPSFEDHCYYHGRIENDADSTASISACNGLKGHFKLQGETYLIEPLKLSDSEAHAVYKYENVEKEDEAPKMCGVTETNWESYEPIKKASQSNLTPEQQRFSPRYIELAVVADHGIFTKYNSNLNTIRTRVHEMLNTVNGFYRSVDVHAPLANLEVWSKQDLIKVQKDSSKTLKSFGEWRERDLLPRISHDHAQLLTAVVFDGNTIGRAYTGGMCDPRHSVGVVRDHSKNNLWVAVTMAHELGHNLGIHHDTGSCSCGAKSCIMASVLSKVLSYEFSDCSQNQYETYLTNHNPQCILNKPLLTVS…	427	1	1	1	440.2174	878.4203	2	878.4246	-0.0043	0	15.43	0.029	V	FDGNTIGR	A			Cmpd 264, +MS2(440.2174), 20.0-25.0eV, 7.6min #352
1	Bothrops_asper_ABB76282_SVMP_PI		18	46477	4	2	3	1	5.6	408	MIEVLLVTICLAVFPYQGSSIILESGNVNDYEVVYPRKVTELPKGAVQPKYEDAMQYEFKVNGEPVVLHLEKNKGLFSEDYSETHYSPDGRKIITYPSFEDHCYYHGRIENDADSTASISACNGLKGHFKLQGETYLIEPLKLSDSEAHAVYKYENVEKEDEAPKMCGVTETNWESYEPIKKASQSNLTPEQQRFSPRYIELAVVADHGIFTKYNSNLNTIRTRVHEMLNTVNGFYRSVDVHAPLANLEVWSKQDLIKVQKDSSKTLKSFGEWRERDLLPRISHDHAQLLTAVVFDGNTIGRAYTGGMCDPRHSVGVVRDHSKNNLWVAVTMAHELGHNLGIHHDTGSCSCGAKSCIMASVLSKVLSYEFSDCSQNQYETYLTNHNPQCILNKPLLTVS…	438	1	1	0	468.2247	934.4349	2	934.3880	0.0470	0	4.16	0.38	R	IENDADSTA	S			Cmpd 295, +MS2(468.2247), 20.0-25.0eV, 8.5min #394
2	Bothrops_asper_ABB76280_SVSP		14	28685	2	1	1	1	1.9	259	MVLIRVLANLLILQLSYAQKSSELVIGGDECNINEHRSLVVLFNSSGFLCAGTLVQDEWVLTAANCDSKNFQMQLGVHSKKVLNEDEQTRDPKEEASLCPNRKKDDEVDKDIMLIKLDSRVSNSEHIAPLSLPSSPPSVGSVCRIMGWGTISPTKETYPDVPHCANINILDHAVCRAAYPWQPVSSTTLCAGILQGGKDTCWGDSGGPLICNGEFQGIVSWGAHPCGQPHNPGVYTKVSDYTEWIKSIIAGNTAAACPP	206	1	1	1	309.2048	616.3951	2	616.3982	-0.0031	0	14.32	0.037	D	IMLIK	L			Cmpd 305, +MS2(309.2048), 20.0-25.0eV, 8.8min #407
2	Bothrops_asper_ABB76280_SVSP		14	28685	2	1	1	1	1.9	259	MVLIRVLANLLILQLSYAQKSSELVIGGDECNINEHRSLVVLFNSSGFLCAGTLVQDEWVLTAANCDSKNFQMQLGVHSKKVLNEDEQTRDPKEEASLCPNRKKDDEVDKDIMLIKLDSRVSNSEHIAPLSLPSSPPSVGSVCRIMGWGTISPTKETYPDVPHCANINILDHAVCRAAYPWQPVSSTTLCAGILQGGKDTCWGDSGGPLICNGEFQGIVSWGAHPCGQPHNPGVYTKVSDYTEWIKSIIAGNTAAACPP	207	1	1	1	309.2049	616.3953	2	616.3982	-0.0029	0	11.41	0.072	D	IMLIK	L			Cmpd 309, +MS2(309.2049), 20.0-25.0eV, 8.9min #412
