# Supplementary material for: High-Throughput Venomics
Source: J Proteome Res. 2023 Apr 3;22(6):1734–46. doi: 10.1021/acs.jproteome.2c00780 (PMC10243144; doi:10.1021/acs.jproteome.2c00780)
Supplement: Supplementary file 6 — pr2c00780_si_006.zip [file pr2c00780_si_006.zip › CSV Files/Bothrops asper TFA 6sec/Bothrops asper species specific CSV files/d14.csv]

Header	--------------------------------------------------------
Search title	201211_BothaspTFA000193.d
Timestamp	2021-01-12T15:31:24Z
User	Demo User
Email	j.slagboom@vu.nl
Report URI	https://mascot.labs.vu.nl/cgi/master_results.pl?file=../data/20210112/F007452.dat
Peak list data path	F:\New MGF files 2021\210111_Bothrops asper TFA\201211_BothaspTFA000193_5.2.216.mgf
Peak list format	Mascot generic
Search type	MIS
Mascot version	2.3.02
Database	Bothrops_asper
Fasta file	Bothrops_asper.fas
Total sequences	17
Total residues	2799
Sequences after taxonomy filter	17
Number of queries	498
Fixed modifications	--------------------------------------------------------
Identifier	Name	Delta	Neutral loss
1	Carbamidomethyl (C)	57.021464
Variable modifications	--------------------------------------------------------
Identifier	Name	Delta	Neutral loss(es)
1	Amidated (Protein C-term)	-0.984016
2	Oxidation (M)	15.994915	0	63.998285
Search Parameters	--------------------------------------------------------
Taxonomy filter	All entries
Enzyme	semiTrypsin
Maximum Missed Cleavages	1
Fixed modifications	Carbamidomethyl (C)
Variable modifications	Amidated (Protein C-term),Oxidation (M)
Peptide Mass Tolerance	0.2
Peptide Mass Tolerance Units	Da
Fragment Mass Tolerance	0.05
Fragment Mass Tolerance Units	Da
Mass values	Monoisotopic
Instrument type	ESI-QUAD-TOF
Format parameters	--------------------------------------------------------
Significance threshold	0.05
Max. number of hits	0
Use MudPIT protein scoring	1
Ions score cut-off	0
Include same-set proteins
Include sub-set proteins	0
Include unassigned	0
Require bold red	0
Use homology threshold	0
Group protein families	0
Protein hits	--------------------------------------------------------
prot_hit_num	prot_acc	prot_desc	prot_score	prot_mass	prot_matches	prot_matches_sig	prot_sequences	prot_sequences_sig	prot_cover	prot_len	prot_seq	pep_query	pep_rank	pep_isbold	pep_isunique	pep_exp_mz	pep_exp_mr	pep_exp_z	pep_calc_mr	pep_delta	pep_miss	pep_score	pep_expect	pep_res_before	pep_seq	pep_res_after	pep_var_mod	pep_var_mod_pos	pep_scan_title
1	Bothrops_asper_ABY55159_PLA2		100	16476	61	4	4	2	23.4	137	MRTLWIVTVLLVGVEGSLVELGKMILQETGKNPLTSYGVYGCNCGVGGRHKPKDGTDRCCYVHKCCYKKMTDCDPKKDRYSYSWKDKTIVCDENNPCLKELCECDKAVAICLRENLDTYNKKYKIYPKFFCKKAEPC	253	1	1	1	373.2237	744.4329	2	744.4381	-0.0053	0	7.20	0.19	G	SLVELGK	M			Cmpd 44, +MS2(373.2237), 20.0-25.0eV, 1.3min #60
1	Bothrops_asper_ABY55159_PLA2		100	16476	61	4	4	2	23.4	137	MRTLWIVTVLLVGVEGSLVELGKMILQETGKNPLTSYGVYGCNCGVGGRHKPKDGTDRCCYVHKCCYKKMTDCDPKKDRYSYSWKDKTIVCDENNPCLKELCECDKAVAICLRENLDTYNKKYKIYPKFFCKKAEPC	255	1	1	1	373.2238	744.4330	2	744.4381	-0.0051	0	3.60	0.44	G	SLVELGK	M			Cmpd 176, +MS2(373.2238), 20.0-25.0eV, 5.1min #236
1	Bothrops_asper_ABY55159_PLA2		100	16476	61	4	4	2	23.4	137	MRTLWIVTVLLVGVEGSLVELGKMILQETGKNPLTSYGVYGCNCGVGGRHKPKDGTDRCCYVHKCCYKKMTDCDPKKDRYSYSWKDKTIVCDENNPCLKELCECDKAVAICLRENLDTYNKKYKIYPKFFCKKAEPC	256	1	1	1	373.2238	744.4330	2	744.4381	-0.0051	0	12.51	0.056	G	SLVELGK	M			Cmpd 196, +MS2(373.2238), 20.0-25.0eV, 5.6min #263
1	Bothrops_asper_ABY55159_PLA2		100	16476	61	4	4	2	23.4	137	MRTLWIVTVLLVGVEGSLVELGKMILQETGKNPLTSYGVYGCNCGVGGRHKPKDGTDRCCYVHKCCYKKMTDCDPKKDRYSYSWKDKTIVCDENNPCLKELCECDKAVAICLRENLDTYNKKYKIYPKFFCKKAEPC	257	1	1	1	373.2239	744.4333	2	744.4381	-0.0048	0	2.09	0.62	G	SLVELGK	M			Cmpd 132, +MS2(373.2239), 20.0-25.0eV, 3.8min #177
1	Bothrops_asper_ABY55159_PLA2		100	16476	61	4	4	2	23.4	137	MRTLWIVTVLLVGVEGSLVELGKMILQETGKNPLTSYGVYGCNCGVGGRHKPKDGTDRCCYVHKCCYKKMTDCDPKKDRYSYSWKDKTIVCDENNPCLKELCECDKAVAICLRENLDTYNKKYKIYPKFFCKKAEPC	258	1	1	1	373.2240	744.4333	2	744.4381	-0.0048	0	1.54	0.7	G	SLVELGK	M			Cmpd 88, +MS2(373.2240), 20.0-25.0eV, 2.6min #119
1	Bothrops_asper_ABY55159_PLA2		100	16476	61	4	4	2	23.4	137	MRTLWIVTVLLVGVEGSLVELGKMILQETGKNPLTSYGVYGCNCGVGGRHKPKDGTDRCCYVHKCCYKKMTDCDPKKDRYSYSWKDKTIVCDENNPCLKELCECDKAVAICLRENLDTYNKKYKIYPKFFCKKAEPC	259	1	1	1	373.2241	744.4337	2	744.4381	-0.0045	0	2.08	0.62	G	SLVELGK	M			Cmpd 101, +MS2(373.2241), 20.0-25.0eV, 2.9min #136
1	Bothrops_asper_ABY55159_PLA2		100	16476	61	4	4	2	23.4	137	MRTLWIVTVLLVGVEGSLVELGKMILQETGKNPLTSYGVYGCNCGVGGRHKPKDGTDRCCYVHKCCYKKMTDCDPKKDRYSYSWKDKTIVCDENNPCLKELCECDKAVAICLRENLDTYNKKYKIYPKFFCKKAEPC	260	1	1	1	373.2241	744.4337	2	744.4381	-0.0045	0	3.21	0.48	G	SLVELGK	M			Cmpd 61, +MS2(373.2241), 20.0-25.0eV, 1.8min #83
1	Bothrops_asper_ABY55159_PLA2		100	16476	61	4	4	2	23.4	137	MRTLWIVTVLLVGVEGSLVELGKMILQETGKNPLTSYGVYGCNCGVGGRHKPKDGTDRCCYVHKCCYKKMTDCDPKKDRYSYSWKDKTIVCDENNPCLKELCECDKAVAICLRENLDTYNKKYKIYPKFFCKKAEPC	261	1	1	1	373.2242	744.4338	2	744.4381	-0.0044	0	3.33	0.46	G	SLVELGK	M			Cmpd 57, +MS2(373.2242), 20.0-25.0eV, 1.7min #77
1	Bothrops_asper_ABY55159_PLA2		100	16476	61	4	4	2	23.4	137	MRTLWIVTVLLVGVEGSLVELGKMILQETGKNPLTSYGVYGCNCGVGGRHKPKDGTDRCCYVHKCCYKKMTDCDPKKDRYSYSWKDKTIVCDENNPCLKELCECDKAVAICLRENLDTYNKKYKIYPKFFCKKAEPC	262	1	1	1	373.2242	744.4338	2	744.4381	-0.0043	0	10.76	0.084	G	SLVELGK	M			Cmpd 121, +MS2(373.2242), 20.0-25.0eV, 3.5min #163
1	Bothrops_asper_ABY55159_PLA2		100	16476	61	4	4	2	23.4	137	MRTLWIVTVLLVGVEGSLVELGKMILQETGKNPLTSYGVYGCNCGVGGRHKPKDGTDRCCYVHKCCYKKMTDCDPKKDRYSYSWKDKTIVCDENNPCLKELCECDKAVAICLRENLDTYNKKYKIYPKFFCKKAEPC	263	1	1	1	373.2242	744.4339	2	744.4381	-0.0042	0	20.59	0.0087	G	SLVELGK	M			Cmpd 166, +MS2(373.2243), 20.0-25.0eV, 4.8min #223
1	Bothrops_asper_ABY55159_PLA2		100	16476	61	4	4	2	23.4	137	MRTLWIVTVLLVGVEGSLVELGKMILQETGKNPLTSYGVYGCNCGVGGRHKPKDGTDRCCYVHKCCYKKMTDCDPKKDRYSYSWKDKTIVCDENNPCLKELCECDKAVAICLRENLDTYNKKYKIYPKFFCKKAEPC	264	1	1	1	373.2243	744.4340	2	744.4381	-0.0042	0	4.28	0.37	G	SLVELGK	M			Cmpd 26, +MS2(373.2243), 20.0-25.0eV, 0.8min #36
1	Bothrops_asper_ABY55159_PLA2		100	16476	61	4	4	2	23.4	137	MRTLWIVTVLLVGVEGSLVELGKMILQETGKNPLTSYGVYGCNCGVGGRHKPKDGTDRCCYVHKCCYKKMTDCDPKKDRYSYSWKDKTIVCDENNPCLKELCECDKAVAICLRENLDTYNKKYKIYPKFFCKKAEPC	265	1	1	1	373.2244	744.4343	2	744.4381	-0.0039	0	7.31	0.19	G	SLVELGK	M			Cmpd 11, +MS2(373.2244), 20.0-25.0eV, 0.3min #16
1	Bothrops_asper_ABY55159_PLA2		100	16476	61	4	4	2	23.4	137	MRTLWIVTVLLVGVEGSLVELGKMILQETGKNPLTSYGVYGCNCGVGGRHKPKDGTDRCCYVHKCCYKKMTDCDPKKDRYSYSWKDKTIVCDENNPCLKELCECDKAVAICLRENLDTYNKKYKIYPKFFCKKAEPC	266	1	1	1	373.2244	744.4343	2	744.4381	-0.0038	0	4.93	0.32	G	SLVELGK	M			Cmpd 134, +MS2(373.2244), 20.0-25.0eV, 3.9min #180
1	Bothrops_asper_ABY55159_PLA2		100	16476	61	4	4	2	23.4	137	MRTLWIVTVLLVGVEGSLVELGKMILQETGKNPLTSYGVYGCNCGVGGRHKPKDGTDRCCYVHKCCYKKMTDCDPKKDRYSYSWKDKTIVCDENNPCLKELCECDKAVAICLRENLDTYNKKYKIYPKFFCKKAEPC	267	1	1	1	373.2245	744.4344	2	744.4381	-0.0038	0	11.40	0.072	G	SLVELGK	M			Cmpd 118, +MS2(373.2245), 20.0-25.0eV, 3.4min #159
1	Bothrops_asper_ABY55159_PLA2		100	16476	61	4	4	2	23.4	137	MRTLWIVTVLLVGVEGSLVELGKMILQETGKNPLTSYGVYGCNCGVGGRHKPKDGTDRCCYVHKCCYKKMTDCDPKKDRYSYSWKDKTIVCDENNPCLKELCECDKAVAICLRENLDTYNKKYKIYPKFFCKKAEPC	269	1	1	1	373.2245	744.4344	2	744.4381	-0.0037	0	12.62	0.055	G	SLVELGK	M			Cmpd 104, +MS2(373.2245), 20.0-25.0eV, 3.0min #140
1	Bothrops_asper_ABY55159_PLA2		100	16476	61	4	4	2	23.4	137	MRTLWIVTVLLVGVEGSLVELGKMILQETGKNPLTSYGVYGCNCGVGGRHKPKDGTDRCCYVHKCCYKKMTDCDPKKDRYSYSWKDKTIVCDENNPCLKELCECDKAVAICLRENLDTYNKKYKIYPKFFCKKAEPC	270	1	1	1	373.2245	744.4345	2	744.4381	-0.0037	0	12.15	0.061	G	SLVELGK	M			Cmpd 178, +MS2(373.2245), 20.0-25.0eV, 5.1min #239
1	Bothrops_asper_ABY55159_PLA2		100	16476	61	4	4	2	23.4	137	MRTLWIVTVLLVGVEGSLVELGKMILQETGKNPLTSYGVYGCNCGVGGRHKPKDGTDRCCYVHKCCYKKMTDCDPKKDRYSYSWKDKTIVCDENNPCLKELCECDKAVAICLRENLDTYNKKYKIYPKFFCKKAEPC	271	1	1	1	373.2245	744.4345	2	744.4381	-0.0037	0	7.01	0.2	G	SLVELGK	M			Cmpd 86, +MS2(373.2245), 20.0-25.0eV, 2.5min #116
1	Bothrops_asper_ABY55159_PLA2		100	16476	61	4	4	2	23.4	137	MRTLWIVTVLLVGVEGSLVELGKMILQETGKNPLTSYGVYGCNCGVGGRHKPKDGTDRCCYVHKCCYKKMTDCDPKKDRYSYSWKDKTIVCDENNPCLKELCECDKAVAICLRENLDTYNKKYKIYPKFFCKKAEPC	272	1	1	1	373.2245	744.4345	2	744.4381	-0.0037	0	30.52	0.00089	G	SLVELGK	M			Cmpd 303, +MS2(373.2245), 20.0-25.0eV, 8.7min #405
1	Bothrops_asper_ABY55159_PLA2		100	16476	61	4	4	2	23.4	137	MRTLWIVTVLLVGVEGSLVELGKMILQETGKNPLTSYGVYGCNCGVGGRHKPKDGTDRCCYVHKCCYKKMTDCDPKKDRYSYSWKDKTIVCDENNPCLKELCECDKAVAICLRENLDTYNKKYKIYPKFFCKKAEPC	273	1	1	1	373.2246	744.4345	2	744.4381	-0.0036	0	4.03	0.4	G	SLVELGK	M			Cmpd 71, +MS2(373.2245), 20.0-25.0eV, 2.1min #96
1	Bothrops_asper_ABY55159_PLA2		100	16476	61	4	4	2	23.4	137	MRTLWIVTVLLVGVEGSLVELGKMILQETGKNPLTSYGVYGCNCGVGGRHKPKDGTDRCCYVHKCCYKKMTDCDPKKDRYSYSWKDKTIVCDENNPCLKELCECDKAVAICLRENLDTYNKKYKIYPKFFCKKAEPC	275	1	1	1	373.2246	744.4346	2	744.4381	-0.0035	0	19.19	0.012	G	SLVELGK	M			Cmpd 181, +MS2(373.2246), 20.0-25.0eV, 5.2min #243
1	Bothrops_asper_ABY55159_PLA2		100	16476	61	4	4	2	23.4	137	MRTLWIVTVLLVGVEGSLVELGKMILQETGKNPLTSYGVYGCNCGVGGRHKPKDGTDRCCYVHKCCYKKMTDCDPKKDRYSYSWKDKTIVCDENNPCLKELCECDKAVAICLRENLDTYNKKYKIYPKFFCKKAEPC	276	1	1	1	373.2246	744.4346	2	744.4381	-0.0035	0	8.86	0.13	G	SLVELGK	M			Cmpd 76, +MS2(373.2246), 20.0-25.0eV, 2.2min #103
1	Bothrops_asper_ABY55159_PLA2		100	16476	61	4	4	2	23.4	137	MRTLWIVTVLLVGVEGSLVELGKMILQETGKNPLTSYGVYGCNCGVGGRHKPKDGTDRCCYVHKCCYKKMTDCDPKKDRYSYSWKDKTIVCDENNPCLKELCECDKAVAICLRENLDTYNKKYKIYPKFFCKKAEPC	279	1	1	1	373.2247	744.4348	2	744.4381	-0.0033	0	0.37	0.92	G	SLVELGK	M			Cmpd 42, +MS2(373.2247), 20.0-25.0eV, 1.2min #57
1	Bothrops_asper_ABY55159_PLA2		100	16476	61	4	4	2	23.4	137	MRTLWIVTVLLVGVEGSLVELGKMILQETGKNPLTSYGVYGCNCGVGGRHKPKDGTDRCCYVHKCCYKKMTDCDPKKDRYSYSWKDKTIVCDENNPCLKELCECDKAVAICLRENLDTYNKKYKIYPKFFCKKAEPC	281	1	1	1	373.2248	744.4351	2	744.4381	-0.0031	0	7.87	0.16	G	SLVELGK	M			Cmpd 91, +MS2(373.2248), 20.0-25.0eV, 2.6min #123
1	Bothrops_asper_ABY55159_PLA2		100	16476	61	4	4	2	23.4	137	MRTLWIVTVLLVGVEGSLVELGKMILQETGKNPLTSYGVYGCNCGVGGRHKPKDGTDRCCYVHKCCYKKMTDCDPKKDRYSYSWKDKTIVCDENNPCLKELCECDKAVAICLRENLDTYNKKYKIYPKFFCKKAEPC	282	1	1	1	373.2248	744.4351	2	744.4381	-0.0030	0	6.42	0.23	G	SLVELGK	M			Cmpd 146, +MS2(373.2248), 20.0-25.0eV, 4.2min #196
1	Bothrops_asper_ABY55159_PLA2		100	16476	61	4	4	2	23.4	137	MRTLWIVTVLLVGVEGSLVELGKMILQETGKNPLTSYGVYGCNCGVGGRHKPKDGTDRCCYVHKCCYKKMTDCDPKKDRYSYSWKDKTIVCDENNPCLKELCECDKAVAICLRENLDTYNKKYKIYPKFFCKKAEPC	283	1	1	1	373.2249	744.4352	2	744.4381	-0.0030	0	7.21	0.19	G	SLVELGK	M			Cmpd 163, +MS2(373.2249), 20.0-25.0eV, 4.7min #219
1	Bothrops_asper_ABY55159_PLA2		100	16476	61	4	4	2	23.4	137	MRTLWIVTVLLVGVEGSLVELGKMILQETGKNPLTSYGVYGCNCGVGGRHKPKDGTDRCCYVHKCCYKKMTDCDPKKDRYSYSWKDKTIVCDENNPCLKELCECDKAVAICLRENLDTYNKKYKIYPKFFCKKAEPC	284	1	1	1	373.2250	744.4354	2	744.4381	-0.0028	0	5.31	0.29	G	SLVELGK	M			Cmpd 73, +MS2(373.2250), 20.0-25.0eV, 2.1min #99
1	Bothrops_asper_ABY55159_PLA2		100	16476	61	4	4	2	23.4	137	MRTLWIVTVLLVGVEGSLVELGKMILQETGKNPLTSYGVYGCNCGVGGRHKPKDGTDRCCYVHKCCYKKMTDCDPKKDRYSYSWKDKTIVCDENNPCLKELCECDKAVAICLRENLDTYNKKYKIYPKFFCKKAEPC	286	1	1	1	373.2252	744.4359	2	744.4381	-0.0023	0	9.21	0.12	G	SLVELGK	M			Cmpd 24, +MS2(373.2252), 20.0-25.0eV, 0.7min #33
1	Bothrops_asper_ABY55159_PLA2		100	16476	61	4	4	2	23.4	137	MRTLWIVTVLLVGVEGSLVELGKMILQETGKNPLTSYGVYGCNCGVGGRHKPKDGTDRCCYVHKCCYKKMTDCDPKKDRYSYSWKDKTIVCDENNPCLKELCECDKAVAICLRENLDTYNKKYKIYPKFFCKKAEPC	287	1	1	1	373.2253	744.4360	2	744.4381	-0.0022	0	12.70	0.054	G	SLVELGK	M			Cmpd 14, +MS2(373.2253), 20.0-25.0eV, 0.4min #20
1	Bothrops_asper_ABY55159_PLA2		100	16476	61	4	4	2	23.4	137	MRTLWIVTVLLVGVEGSLVELGKMILQETGKNPLTSYGVYGCNCGVGGRHKPKDGTDRCCYVHKCCYKKMTDCDPKKDRYSYSWKDKTIVCDENNPCLKELCECDKAVAICLRENLDTYNKKYKIYPKFFCKKAEPC	288	1	1	1	373.2253	744.4360	2	744.4381	-0.0021	0	4.67	0.34	G	SLVELGK	M			Cmpd 151, +MS2(373.2253), 20.0-25.0eV, 4.4min #203
1	Bothrops_asper_ABY55159_PLA2		100	16476	61	4	4	2	23.4	137	MRTLWIVTVLLVGVEGSLVELGKMILQETGKNPLTSYGVYGCNCGVGGRHKPKDGTDRCCYVHKCCYKKMTDCDPKKDRYSYSWKDKTIVCDENNPCLKELCECDKAVAICLRENLDTYNKKYKIYPKFFCKKAEPC	289	1	1	1	373.2255	744.4364	2	744.4381	-0.0017	0	4.80	0.33	G	SLVELGK	M			Cmpd 191, +MS2(373.2255), 20.0-25.0eV, 5.5min #256
1	Bothrops_asper_ABY55159_PLA2		100	16476	61	4	4	2	23.4	137	MRTLWIVTVLLVGVEGSLVELGKMILQETGKNPLTSYGVYGCNCGVGGRHKPKDGTDRCCYVHKCCYKKMTDCDPKKDRYSYSWKDKTIVCDENNPCLKELCECDKAVAICLRENLDTYNKKYKIYPKFFCKKAEPC	290	1	1	1	373.2257	744.4368	2	744.4381	-0.0013	0	8.47	0.14	G	SLVELGK	M			Cmpd 136, +MS2(373.2257), 20.0-25.0eV, 3.9min #183
1	Bothrops_asper_ABY55159_PLA2		100	16476	61	4	4	2	23.4	137	MRTLWIVTVLLVGVEGSLVELGKMILQETGKNPLTSYGVYGCNCGVGGRHKPKDGTDRCCYVHKCCYKKMTDCDPKKDRYSYSWKDKTIVCDENNPCLKELCECDKAVAICLRENLDTYNKKYKIYPKFFCKKAEPC	364	1	1	1	401.7312	801.4478	2	801.4531	-0.0053	0	10.21	0.095	K	AVAICLR	E			Cmpd 62, +MS2(401.7312), 20.0-25.0eV, 1.8min #84
1	Bothrops_asper_ABY55159_PLA2		100	16476	61	4	4	2	23.4	137	MRTLWIVTVLLVGVEGSLVELGKMILQETGKNPLTSYGVYGCNCGVGGRHKPKDGTDRCCYVHKCCYKKMTDCDPKKDRYSYSWKDKTIVCDENNPCLKELCECDKAVAICLRENLDTYNKKYKIYPKFFCKKAEPC	365	1	1	1	401.7313	801.4480	2	801.4531	-0.0051	0	8.88	0.13	K	AVAICLR	E			Cmpd 137, +MS2(401.7313), 20.0-25.0eV, 4.0min #184
1	Bothrops_asper_ABY55159_PLA2		100	16476	61	4	4	2	23.4	137	MRTLWIVTVLLVGVEGSLVELGKMILQETGKNPLTSYGVYGCNCGVGGRHKPKDGTDRCCYVHKCCYKKMTDCDPKKDRYSYSWKDKTIVCDENNPCLKELCECDKAVAICLRENLDTYNKKYKIYPKFFCKKAEPC	366	1	1	1	401.7313	801.4481	2	801.4531	-0.0050	0	3.51	0.45	K	AVAICLR	E			Cmpd 168, +MS2(401.7313), 20.0-25.0eV, 4.8min #225
1	Bothrops_asper_ABY55159_PLA2		100	16476	61	4	4	2	23.4	137	MRTLWIVTVLLVGVEGSLVELGKMILQETGKNPLTSYGVYGCNCGVGGRHKPKDGTDRCCYVHKCCYKKMTDCDPKKDRYSYSWKDKTIVCDENNPCLKELCECDKAVAICLRENLDTYNKKYKIYPKFFCKKAEPC	368	1	1	1	401.7314	801.4482	2	801.4531	-0.0048	0	2.56	0.55	K	AVAICLR	E			Cmpd 30, +MS2(401.7314), 20.0-25.0eV, 0.9min #41
1	Bothrops_asper_ABY55159_PLA2		100	16476	61	4	4	2	23.4	137	MRTLWIVTVLLVGVEGSLVELGKMILQETGKNPLTSYGVYGCNCGVGGRHKPKDGTDRCCYVHKCCYKKMTDCDPKKDRYSYSWKDKTIVCDENNPCLKELCECDKAVAICLRENLDTYNKKYKIYPKFFCKKAEPC	369	1	1	1	401.7317	801.4489	2	801.4531	-0.0042	0	4.83	0.33	K	AVAICLR	E			Cmpd 78, +MS2(401.7317), 20.0-25.0eV, 2.3min #105
1	Bothrops_asper_ABY55159_PLA2		100	16476	61	4	4	2	23.4	137	MRTLWIVTVLLVGVEGSLVELGKMILQETGKNPLTSYGVYGCNCGVGGRHKPKDGTDRCCYVHKCCYKKMTDCDPKKDRYSYSWKDKTIVCDENNPCLKELCECDKAVAICLRENLDTYNKKYKIYPKFFCKKAEPC	370	1	1	1	401.7317	801.4489	2	801.4531	-0.0041	0	3.51	0.45	K	AVAICLR	E			Cmpd 96, +MS2(401.7317), 20.0-25.0eV, 2.8min #129
1	Bothrops_asper_ABY55159_PLA2		100	16476	61	4	4	2	23.4	137	MRTLWIVTVLLVGVEGSLVELGKMILQETGKNPLTSYGVYGCNCGVGGRHKPKDGTDRCCYVHKCCYKKMTDCDPKKDRYSYSWKDKTIVCDENNPCLKELCECDKAVAICLRENLDTYNKKYKIYPKFFCKKAEPC	371	1	1	1	401.7318	801.4490	2	801.4531	-0.0041	0	5.49	0.28	K	AVAICLR	E			Cmpd 66, +MS2(401.7318), 20.0-25.0eV, 1.9min #89
1	Bothrops_asper_ABY55159_PLA2		100	16476	61	4	4	2	23.4	137	MRTLWIVTVLLVGVEGSLVELGKMILQETGKNPLTSYGVYGCNCGVGGRHKPKDGTDRCCYVHKCCYKKMTDCDPKKDRYSYSWKDKTIVCDENNPCLKELCECDKAVAICLRENLDTYNKKYKIYPKFFCKKAEPC	372	1	1	1	401.7318	801.4491	2	801.4531	-0.0040	0	12.46	0.057	K	AVAICLR	E			Cmpd 165, +MS2(401.7318), 20.0-25.0eV, 4.8min #221
1	Bothrops_asper_ABY55159_PLA2		100	16476	61	4	4	2	23.4	137	MRTLWIVTVLLVGVEGSLVELGKMILQETGKNPLTSYGVYGCNCGVGGRHKPKDGTDRCCYVHKCCYKKMTDCDPKKDRYSYSWKDKTIVCDENNPCLKELCECDKAVAICLRENLDTYNKKYKIYPKFFCKKAEPC	373	1	1	1	401.7319	801.4493	2	801.4531	-0.0037	0	2.74	0.53	K	AVAICLR	E			Cmpd 60, +MS2(401.7320), 20.0-25.0eV, 1.7min #81
1	Bothrops_asper_ABY55159_PLA2		100	16476	61	4	4	2	23.4	137	MRTLWIVTVLLVGVEGSLVELGKMILQETGKNPLTSYGVYGCNCGVGGRHKPKDGTDRCCYVHKCCYKKMTDCDPKKDRYSYSWKDKTIVCDENNPCLKELCECDKAVAICLRENLDTYNKKYKIYPKFFCKKAEPC	374	1	1	1	401.7320	801.4495	2	801.4531	-0.0036	0	3.37	0.46	K	AVAICLR	E			Cmpd 125, +MS2(401.7320), 20.0-25.0eV, 3.6min #168
1	Bothrops_asper_ABY55159_PLA2		100	16476	61	4	4	2	23.4	137	MRTLWIVTVLLVGVEGSLVELGKMILQETGKNPLTSYGVYGCNCGVGGRHKPKDGTDRCCYVHKCCYKKMTDCDPKKDRYSYSWKDKTIVCDENNPCLKELCECDKAVAICLRENLDTYNKKYKIYPKFFCKKAEPC	375	1	1	1	401.7321	801.4496	2	801.4531	-0.0035	0	2.34	0.58	K	AVAICLR	E			Cmpd 128, +MS2(401.7321), 20.0-25.0eV, 3.7min #172
1	Bothrops_asper_ABY55159_PLA2		100	16476	61	4	4	2	23.4	137	MRTLWIVTVLLVGVEGSLVELGKMILQETGKNPLTSYGVYGCNCGVGGRHKPKDGTDRCCYVHKCCYKKMTDCDPKKDRYSYSWKDKTIVCDENNPCLKELCECDKAVAICLRENLDTYNKKYKIYPKFFCKKAEPC	376	1	1	1	401.7321	801.4497	2	801.4531	-0.0034	0	6.32	0.23	K	AVAICLR	E			Cmpd 155, +MS2(401.7321), 20.0-25.0eV, 4.5min #208
1	Bothrops_asper_ABY55159_PLA2		100	16476	61	4	4	2	23.4	137	MRTLWIVTVLLVGVEGSLVELGKMILQETGKNPLTSYGVYGCNCGVGGRHKPKDGTDRCCYVHKCCYKKMTDCDPKKDRYSYSWKDKTIVCDENNPCLKELCECDKAVAICLRENLDTYNKKYKIYPKFFCKKAEPC	377	1	1	1	401.7321	801.4497	2	801.4531	-0.0034	0	3.82	0.41	K	AVAICLR	E			Cmpd 81, +MS2(401.7321), 20.0-25.0eV, 2.3min #109
1	Bothrops_asper_ABY55159_PLA2		100	16476	61	4	4	2	23.4	137	MRTLWIVTVLLVGVEGSLVELGKMILQETGKNPLTSYGVYGCNCGVGGRHKPKDGTDRCCYVHKCCYKKMTDCDPKKDRYSYSWKDKTIVCDENNPCLKELCECDKAVAICLRENLDTYNKKYKIYPKFFCKKAEPC	378	1	1	1	401.7323	801.4501	2	801.4531	-0.0030	0	7.26	0.19	K	AVAICLR	E			Cmpd 195, +MS2(401.7323), 20.0-25.0eV, 5.6min #261
1	Bothrops_asper_ABY55159_PLA2		100	16476	61	4	4	2	23.4	137	MRTLWIVTVLLVGVEGSLVELGKMILQETGKNPLTSYGVYGCNCGVGGRHKPKDGTDRCCYVHKCCYKKMTDCDPKKDRYSYSWKDKTIVCDENNPCLKELCECDKAVAICLRENLDTYNKKYKIYPKFFCKKAEPC	379	1	1	1	401.7324	801.4503	2	801.4531	-0.0028	0	4.72	0.34	K	AVAICLR	E			Cmpd 140, +MS2(401.7324), 20.0-25.0eV, 4.0min #188
1	Bothrops_asper_ABY55159_PLA2		100	16476	61	4	4	2	23.4	137	MRTLWIVTVLLVGVEGSLVELGKMILQETGKNPLTSYGVYGCNCGVGGRHKPKDGTDRCCYVHKCCYKKMTDCDPKKDRYSYSWKDKTIVCDENNPCLKELCECDKAVAICLRENLDTYNKKYKIYPKFFCKKAEPC	380	1	1	1	401.7325	801.4504	2	801.4531	-0.0027	0	10.84	0.082	K	AVAICLR	E			Cmpd 84, +MS2(401.7325), 20.0-25.0eV, 2.4min #113
1	Bothrops_asper_ABY55159_PLA2		100	16476	61	4	4	2	23.4	137	MRTLWIVTVLLVGVEGSLVELGKMILQETGKNPLTSYGVYGCNCGVGGRHKPKDGTDRCCYVHKCCYKKMTDCDPKKDRYSYSWKDKTIVCDENNPCLKELCECDKAVAICLRENLDTYNKKYKIYPKFFCKKAEPC	381	1	1	1	401.7325	801.4505	2	801.4531	-0.0026	0	4.34	0.37	K	AVAICLR	E			Cmpd 92, +MS2(401.7325), 20.0-25.0eV, 2.7min #124
1	Bothrops_asper_ABY55159_PLA2		100	16476	61	4	4	2	23.4	137	MRTLWIVTVLLVGVEGSLVELGKMILQETGKNPLTSYGVYGCNCGVGGRHKPKDGTDRCCYVHKCCYKKMTDCDPKKDRYSYSWKDKTIVCDENNPCLKELCECDKAVAICLRENLDTYNKKYKIYPKFFCKKAEPC	382	1	1	1	401.7325	801.4505	2	801.4531	-0.0026	0	4.06	0.39	K	AVAICLR	E			Cmpd 99, +MS2(401.7325), 20.0-25.0eV, 2.9min #133
1	Bothrops_asper_ABY55159_PLA2		100	16476	61	4	4	2	23.4	137	MRTLWIVTVLLVGVEGSLVELGKMILQETGKNPLTSYGVYGCNCGVGGRHKPKDGTDRCCYVHKCCYKKMTDCDPKKDRYSYSWKDKTIVCDENNPCLKELCECDKAVAICLRENLDTYNKKYKIYPKFFCKKAEPC	383	1	1	1	401.7327	801.4509	2	801.4531	-0.0022	0	12.04	0.063	K	AVAICLR	E			Cmpd 177, +MS2(401.7327), 20.0-25.0eV, 5.1min #237
1	Bothrops_asper_ABY55159_PLA2		100	16476	61	4	4	2	23.4	137	MRTLWIVTVLLVGVEGSLVELGKMILQETGKNPLTSYGVYGCNCGVGGRHKPKDGTDRCCYVHKCCYKKMTDCDPKKDRYSYSWKDKTIVCDENNPCLKELCECDKAVAICLRENLDTYNKKYKIYPKFFCKKAEPC	384	1	1	1	401.7332	801.4518	2	801.4531	-0.0013	0	10.97	0.08	K	AVAICLR	E			Cmpd 122, +MS2(401.7332), 20.0-25.0eV, 3.5min #164
1	Bothrops_asper_ABY55159_PLA2		100	16476	61	4	4	2	23.4	137	MRTLWIVTVLLVGVEGSLVELGKMILQETGKNPLTSYGVYGCNCGVGGRHKPKDGTDRCCYVHKCCYKKMTDCDPKKDRYSYSWKDKTIVCDENNPCLKELCECDKAVAICLRENLDTYNKKYKIYPKFFCKKAEPC	386	1	1	1	417.1919	832.3693	2	832.3755	-0.0062	0	5.75	0.27	R	YSYSWK	D			Cmpd 54, +MS2(417.1919), 20.0-25.0eV, 1.6min #73
1	Bothrops_asper_ABY55159_PLA2		100	16476	61	4	4	2	23.4	137	MRTLWIVTVLLVGVEGSLVELGKMILQETGKNPLTSYGVYGCNCGVGGRHKPKDGTDRCCYVHKCCYKKMTDCDPKKDRYSYSWKDKTIVCDENNPCLKELCECDKAVAICLRENLDTYNKKYKIYPKFFCKKAEPC	387	1	1	1	417.1922	832.3698	2	832.3755	-0.0058	0	3.45	0.45	R	YSYSWK	D			Cmpd 105, +MS2(417.1922), 20.0-25.0eV, 3.0min #141
1	Bothrops_asper_ABY55159_PLA2		100	16476	61	4	4	2	23.4	137	MRTLWIVTVLLVGVEGSLVELGKMILQETGKNPLTSYGVYGCNCGVGGRHKPKDGTDRCCYVHKCCYKKMTDCDPKKDRYSYSWKDKTIVCDENNPCLKELCECDKAVAICLRENLDTYNKKYKIYPKFFCKKAEPC	388	1	1	1	417.1922	832.3698	2	832.3755	-0.0057	0	10.06	0.099	R	YSYSWK	D			Cmpd 120, +MS2(417.1922), 20.0-25.0eV, 3.5min #161
1	Bothrops_asper_ABY55159_PLA2		100	16476	61	4	4	2	23.4	137	MRTLWIVTVLLVGVEGSLVELGKMILQETGKNPLTSYGVYGCNCGVGGRHKPKDGTDRCCYVHKCCYKKMTDCDPKKDRYSYSWKDKTIVCDENNPCLKELCECDKAVAICLRENLDTYNKKYKIYPKFFCKKAEPC	389	1	1	1	417.1923	832.3700	2	832.3755	-0.0056	0	2.61	0.55	R	YSYSWK	D			Cmpd 90, +MS2(417.1923), 20.0-25.0eV, 2.6min #121
1	Bothrops_asper_ABY55159_PLA2		100	16476	61	4	4	2	23.4	137	MRTLWIVTVLLVGVEGSLVELGKMILQETGKNPLTSYGVYGCNCGVGGRHKPKDGTDRCCYVHKCCYKKMTDCDPKKDRYSYSWKDKTIVCDENNPCLKELCECDKAVAICLRENLDTYNKKYKIYPKFFCKKAEPC	390	1	1	1	417.1928	832.3710	2	832.3755	-0.0045	0	3.95	0.4	R	YSYSWK	D			Cmpd 174, +MS2(417.1928), 20.0-25.0eV, 5.0min #233
1	Bothrops_asper_ABY55159_PLA2		100	16476	61	4	4	2	23.4	137	MRTLWIVTVLLVGVEGSLVELGKMILQETGKNPLTSYGVYGCNCGVGGRHKPKDGTDRCCYVHKCCYKKMTDCDPKKDRYSYSWKDKTIVCDENNPCLKELCECDKAVAICLRENLDTYNKKYKIYPKFFCKKAEPC	392	1	1	1	417.1930	832.3714	2	832.3755	-0.0041	0	3.53	0.44	R	YSYSWK	D			Cmpd 183, +MS2(417.1930), 20.0-25.0eV, 5.3min #245
1	Bothrops_asper_ABY55159_PLA2		100	16476	61	4	4	2	23.4	137	MRTLWIVTVLLVGVEGSLVELGKMILQETGKNPLTSYGVYGCNCGVGGRHKPKDGTDRCCYVHKCCYKKMTDCDPKKDRYSYSWKDKTIVCDENNPCLKELCECDKAVAICLRENLDTYNKKYKIYPKFFCKKAEPC	393	1	1	1	417.1930	832.3714	2	832.3755	-0.0041	0	3.61	0.44	R	YSYSWK	D			Cmpd 186, +MS2(417.1930), 20.0-25.0eV, 5.4min #249
1	Bothrops_asper_ABY55159_PLA2		100	16476	61	4	4	2	23.4	137	MRTLWIVTVLLVGVEGSLVELGKMILQETGKNPLTSYGVYGCNCGVGGRHKPKDGTDRCCYVHKCCYKKMTDCDPKKDRYSYSWKDKTIVCDENNPCLKELCECDKAVAICLRENLDTYNKKYKIYPKFFCKKAEPC	394	1	1	1	417.1931	832.3716	2	832.3755	-0.0039	0	11.13	0.077	R	YSYSWK	D			Cmpd 153, +MS2(417.1931), 20.0-25.0eV, 4.4min #205
1	Bothrops_asper_ABY55159_PLA2		100	16476	61	4	4	2	23.4	137	MRTLWIVTVLLVGVEGSLVELGKMILQETGKNPLTSYGVYGCNCGVGGRHKPKDGTDRCCYVHKCCYKKMTDCDPKKDRYSYSWKDKTIVCDENNPCLKELCECDKAVAICLRENLDTYNKKYKIYPKFFCKKAEPC	396	1	1	1	417.1939	832.3733	2	832.3755	-0.0022	0	11.08	0.078	R	YSYSWK	D			Cmpd 171, +MS2(417.1939), 20.0-25.0eV, 4.9min #229
1	Bothrops_asper_ABY55159_PLA2		100	16476	61	4	4	2	23.4	137	MRTLWIVTVLLVGVEGSLVELGKMILQETGKNPLTSYGVYGCNCGVGGRHKPKDGTDRCCYVHKCCYKKMTDCDPKKDRYSYSWKDKTIVCDENNPCLKELCECDKAVAICLRENLDTYNKKYKIYPKFFCKKAEPC	495	1	1	1	731.8328	1461.6511	2	1461.6592	-0.0081	0	68.47	1.4e-07	K	TIVCDENNPCLK	E			Cmpd 294, +MS2(731.8328), 25.6-32.0eV, 8.4min #393
