# Supplementary material for: High-Throughput Venomics
Source: J Proteome Res. 2023 Apr 3;22(6):1734–46. doi: 10.1021/acs.jproteome.2c00780 (PMC10243144; doi:10.1021/acs.jproteome.2c00780)
Supplement: Supplementary file 6 — pr2c00780_si_006.zip [file pr2c00780_si_006.zip › CSV Files/Bothrops asper TFA 6sec/Bothrops asper species specific CSV files/d16.csv]

Header	--------------------------------------------------------
Search title	201211_BothaspTFA000226.d
Timestamp	2021-01-12T16:02:10Z
User	Demo User
Email	j.slagboom@vu.nl
Report URI	https://mascot.labs.vu.nl/cgi/master_results.pl?file=../data/20210112/F007484.dat
Peak list data path	F:\New MGF files 2021\210111_Bothrops asper TFA\201211_BothaspTFA000226_5.2.216.mgf
Peak list format	Mascot generic
Search type	MIS
Mascot version	2.3.02
Database	Bothrops_asper
Fasta file	Bothrops_asper.fas
Total sequences	17
Total residues	2799
Sequences after taxonomy filter	17
Number of queries	498
Fixed modifications	--------------------------------------------------------
Identifier	Name	Delta	Neutral loss
1	Carbamidomethyl (C)	57.021464
Variable modifications	--------------------------------------------------------
Identifier	Name	Delta	Neutral loss(es)
1	Amidated (Protein C-term)	-0.984016
2	Oxidation (M)	15.994915	0	63.998285
Search Parameters	--------------------------------------------------------
Taxonomy filter	All entries
Enzyme	semiTrypsin
Maximum Missed Cleavages	1
Fixed modifications	Carbamidomethyl (C)
Variable modifications	Amidated (Protein C-term),Oxidation (M)
Peptide Mass Tolerance	0.2
Peptide Mass Tolerance Units	Da
Fragment Mass Tolerance	0.05
Fragment Mass Tolerance Units	Da
Mass values	Monoisotopic
Instrument type	ESI-QUAD-TOF
Format parameters	--------------------------------------------------------
Significance threshold	0.05
Max. number of hits	0
Use MudPIT protein scoring	1
Ions score cut-off	0
Include same-set proteins
Include sub-set proteins	0
Include unassigned	0
Require bold red	0
Use homology threshold	0
Group protein families	0
Protein hits	--------------------------------------------------------
prot_hit_num	prot_acc	prot_desc	prot_score	prot_mass	prot_matches	prot_matches_sig	prot_sequences	prot_sequences_sig	prot_cover	prot_len	prot_seq	pep_query	pep_rank	pep_isbold	pep_isunique	pep_exp_mz	pep_exp_mr	pep_exp_z	pep_calc_mr	pep_delta	pep_miss	pep_score	pep_expect	pep_res_before	pep_seq	pep_res_after	pep_var_mod	pep_var_mod_pos	pep_scan_title
1	Bothrops_asper_P20474_PLA2		2569	16539	131	90	16	15	68.1	138	MRTLWIMAVLLVGVEGSLIEFAKMILEETKRLPFPYYTTYGCYCGWGGQGQPKDATDRCCFVHDCCYGKLSNCKPKTDRYSYSRKSGVIICGEGTPCEKQICECDKAAAVCFRENLRTYKKRYMAYPDLLCKKPAEKC	78	1	1	0	607.3415	606.3342	1	606.3377	-0.0035	0	30.56	0.00088	L	IEFAK	M			Cmpd 317, +MS2(607.3415), 44.9-56.1eV, 9.1min #424
1	Bothrops_asper_P20474_PLA2		2569	16539	131	90	16	15	68.1	138	MRTLWIMAVLLVGVEGSLIEFAKMILEETKRLPFPYYTTYGCYCGWGGQGQPKDATDRCCFVHDCCYGKLSNCKPKTDRYSYSRKSGVIICGEGTPCEKQICECDKAAAVCFRENLRTYKKRYMAYPDLLCKKPAEKC	97	1	1	0	636.3355	635.3283	1	635.3319	-0.0036	0	22.56	0.0055	R	LPFPY	Y			Cmpd 356, +MS2(636.3355), 45.1-56.4eV, 10.2min #476
1	Bothrops_asper_P20474_PLA2		2569	16539	131	90	16	15	68.1	138	MRTLWIMAVLLVGVEGSLIEFAKMILEETKRLPFPYYTTYGCYCGWGGQGQPKDATDRCCFVHDCCYGKLSNCKPKTDRYSYSRKSGVIICGEGTPCEKQICECDKAAAVCFRENLRTYKKRYMAYPDLLCKKPAEKC	98	1	1	0	636.3358	635.3285	1	635.3319	-0.0034	0	6.34	0.23	R	LPFPY	Y			Cmpd 359, +MS2(636.3358), 45.1-56.4eV, 10.3min #480
1	Bothrops_asper_P20474_PLA2		2569	16539	131	90	16	15	68.1	138	MRTLWIMAVLLVGVEGSLIEFAKMILEETKRLPFPYYTTYGCYCGWGGQGQPKDATDRCCFVHDCCYGKLSNCKPKTDRYSYSRKSGVIICGEGTPCEKQICECDKAAAVCFRENLRTYKKRYMAYPDLLCKKPAEKC	174	1	1	0	338.1567	674.2989	2	674.3024	-0.0034	0	21.80	0.0066	R	YSYSR	K			Cmpd 268, +MS2(338.1567), 20.0-25.0eV, 7.7min #359
1	Bothrops_asper_P20474_PLA2		2569	16539	131	90	16	15	68.1	138	MRTLWIMAVLLVGVEGSLIEFAKMILEETKRLPFPYYTTYGCYCGWGGQGQPKDATDRCCFVHDCCYGKLSNCKPKTDRYSYSRKSGVIICGEGTPCEKQICECDKAAAVCFRENLRTYKKRYMAYPDLLCKKPAEKC	175	1	1	0	338.1568	674.2990	2	674.3024	-0.0033	0	3.10	0.49	R	YSYSR	K			Cmpd 273, +MS2(338.1568), 20.0-25.0eV, 7.9min #365
1	Bothrops_asper_P20474_PLA2		2569	16539	131	90	16	15	68.1	138	MRTLWIMAVLLVGVEGSLIEFAKMILEETKRLPFPYYTTYGCYCGWGGQGQPKDATDRCCFVHDCCYGKLSNCKPKTDRYSYSRKSGVIICGEGTPCEKQICECDKAAAVCFRENLRTYKKRYMAYPDLLCKKPAEKC	176	1	1	0	338.1576	674.3006	2	674.3024	-0.0017	0	23.59	0.0044	R	YSYSR	K			Cmpd 265, +MS2(338.1576), 20.0-25.0eV, 7.6min #355
1	Bothrops_asper_P20474_PLA2		2569	16539	131	90	16	15	68.1	138	MRTLWIMAVLLVGVEGSLIEFAKMILEETKRLPFPYYTTYGCYCGWGGQGQPKDATDRCCFVHDCCYGKLSNCKPKTDRYSYSRKSGVIICGEGTPCEKQICECDKAAAVCFRENLRTYKKRYMAYPDLLCKKPAEKC	224	1	1	0	397.6999	793.3852	2	793.3905	-0.0053	0	24.73	0.0034	K	AAAVCFR	E			Cmpd 68, +MS2(397.6999), 20.0-25.0eV, 2.0min #92
1	Bothrops_asper_P20474_PLA2		2569	16539	131	90	16	15	68.1	138	MRTLWIMAVLLVGVEGSLIEFAKMILEETKRLPFPYYTTYGCYCGWGGQGQPKDATDRCCFVHDCCYGKLSNCKPKTDRYSYSRKSGVIICGEGTPCEKQICECDKAAAVCFRENLRTYKKRYMAYPDLLCKKPAEKC	225	1	1	0	397.7000	793.3855	2	793.3905	-0.0050	0	15.66	0.027	K	AAAVCFR	E			Cmpd 180, +MS2(397.7000), 20.0-25.0eV, 5.2min #241
1	Bothrops_asper_P20474_PLA2		2569	16539	131	90	16	15	68.1	138	MRTLWIMAVLLVGVEGSLIEFAKMILEETKRLPFPYYTTYGCYCGWGGQGQPKDATDRCCFVHDCCYGKLSNCKPKTDRYSYSRKSGVIICGEGTPCEKQICECDKAAAVCFRENLRTYKKRYMAYPDLLCKKPAEKC	226	1	1	0	397.7001	793.3856	2	793.3905	-0.0049	0	55.36	2.9e-06	K	AAAVCFR	E			Cmpd 294, +MS2(397.7001), 20.0-25.0eV, 8.5min #393
1	Bothrops_asper_P20474_PLA2		2569	16539	131	90	16	15	68.1	138	MRTLWIMAVLLVGVEGSLIEFAKMILEETKRLPFPYYTTYGCYCGWGGQGQPKDATDRCCFVHDCCYGKLSNCKPKTDRYSYSRKSGVIICGEGTPCEKQICECDKAAAVCFRENLRTYKKRYMAYPDLLCKKPAEKC	227	1	1	0	397.7001	793.3857	2	793.3905	-0.0048	0	16.56	0.022	K	AAAVCFR	E			Cmpd 198, +MS2(397.7001), 20.0-25.0eV, 5.7min #265
1	Bothrops_asper_P20474_PLA2		2569	16539	131	90	16	15	68.1	138	MRTLWIMAVLLVGVEGSLIEFAKMILEETKRLPFPYYTTYGCYCGWGGQGQPKDATDRCCFVHDCCYGKLSNCKPKTDRYSYSRKSGVIICGEGTPCEKQICECDKAAAVCFRENLRTYKKRYMAYPDLLCKKPAEKC	228	1	1	0	397.7001	793.3857	2	793.3905	-0.0048	0	18.16	0.015	K	AAAVCFR	E			Cmpd 155, +MS2(397.7001), 20.0-25.0eV, 4.5min #208
1	Bothrops_asper_P20474_PLA2		2569	16539	131	90	16	15	68.1	138	MRTLWIMAVLLVGVEGSLIEFAKMILEETKRLPFPYYTTYGCYCGWGGQGQPKDATDRCCFVHDCCYGKLSNCKPKTDRYSYSRKSGVIICGEGTPCEKQICECDKAAAVCFRENLRTYKKRYMAYPDLLCKKPAEKC	229	1	1	0	397.7003	793.3861	2	793.3905	-0.0044	0	55.55	2.8e-06	K	AAAVCFR	E			Cmpd 289, +MS2(397.7003), 20.0-25.0eV, 8.3min #387
1	Bothrops_asper_P20474_PLA2		2569	16539	131	90	16	15	68.1	138	MRTLWIMAVLLVGVEGSLIEFAKMILEETKRLPFPYYTTYGCYCGWGGQGQPKDATDRCCFVHDCCYGKLSNCKPKTDRYSYSRKSGVIICGEGTPCEKQICECDKAAAVCFRENLRTYKKRYMAYPDLLCKKPAEKC	230	1	1	0	397.7004	793.3863	2	793.3905	-0.0042	0	28.89	0.0013	K	AAAVCFR	E			Cmpd 128, +MS2(397.7004), 20.0-25.0eV, 3.7min #172
1	Bothrops_asper_P20474_PLA2		2569	16539	131	90	16	15	68.1	138	MRTLWIMAVLLVGVEGSLIEFAKMILEETKRLPFPYYTTYGCYCGWGGQGQPKDATDRCCFVHDCCYGKLSNCKPKTDRYSYSRKSGVIICGEGTPCEKQICECDKAAAVCFRENLRTYKKRYMAYPDLLCKKPAEKC	231	1	1	0	397.7004	793.3863	2	793.3905	-0.0041	0	30.77	0.00084	K	AAAVCFR	E			Cmpd 482, +MS2(397.7005), 20.0-25.0eV, 13.8min #644
1	Bothrops_asper_P20474_PLA2		2569	16539	131	90	16	15	68.1	138	MRTLWIMAVLLVGVEGSLIEFAKMILEETKRLPFPYYTTYGCYCGWGGQGQPKDATDRCCFVHDCCYGKLSNCKPKTDRYSYSRKSGVIICGEGTPCEKQICECDKAAAVCFRENLRTYKKRYMAYPDLLCKKPAEKC	232	1	1	0	397.7005	793.3864	2	793.3905	-0.0040	0	21.45	0.0072	K	AAAVCFR	E			Cmpd 168, +MS2(397.7005), 20.0-25.0eV, 4.8min #225
1	Bothrops_asper_P20474_PLA2		2569	16539	131	90	16	15	68.1	138	MRTLWIMAVLLVGVEGSLIEFAKMILEETKRLPFPYYTTYGCYCGWGGQGQPKDATDRCCFVHDCCYGKLSNCKPKTDRYSYSRKSGVIICGEGTPCEKQICECDKAAAVCFRENLRTYKKRYMAYPDLLCKKPAEKC	233	1	1	0	397.7006	793.3867	2	793.3905	-0.0038	0	23.30	0.0047	K	AAAVCFR	E			Cmpd 110, +MS2(397.7006), 20.0-25.0eV, 3.2min #148
1	Bothrops_asper_P20474_PLA2		2569	16539	131	90	16	15	68.1	138	MRTLWIMAVLLVGVEGSLIEFAKMILEETKRLPFPYYTTYGCYCGWGGQGQPKDATDRCCFVHDCCYGKLSNCKPKTDRYSYSRKSGVIICGEGTPCEKQICECDKAAAVCFRENLRTYKKRYMAYPDLLCKKPAEKC	234	1	1	0	397.7006	793.3867	2	793.3905	-0.0038	0	38.99	0.00013	K	AAAVCFR	E			Cmpd 123, +MS2(397.7006), 20.0-25.0eV, 3.6min #165
1	Bothrops_asper_P20474_PLA2		2569	16539	131	90	16	15	68.1	138	MRTLWIMAVLLVGVEGSLIEFAKMILEETKRLPFPYYTTYGCYCGWGGQGQPKDATDRCCFVHDCCYGKLSNCKPKTDRYSYSRKSGVIICGEGTPCEKQICECDKAAAVCFRENLRTYKKRYMAYPDLLCKKPAEKC	235	1	1	0	397.7007	793.3868	2	793.3905	-0.0037	0	31.66	0.00068	K	AAAVCFR	E			Cmpd 462, +MS2(397.7007), 20.0-25.0eV, 13.3min #617
1	Bothrops_asper_P20474_PLA2		2569	16539	131	90	16	15	68.1	138	MRTLWIMAVLLVGVEGSLIEFAKMILEETKRLPFPYYTTYGCYCGWGGQGQPKDATDRCCFVHDCCYGKLSNCKPKTDRYSYSRKSGVIICGEGTPCEKQICECDKAAAVCFRENLRTYKKRYMAYPDLLCKKPAEKC	236	1	1	0	397.7008	793.3869	2	793.3905	-0.0035	0	29.11	0.0012	K	AAAVCFR	E			Cmpd 108, +MS2(397.7007), 20.0-25.0eV, 3.1min #145
1	Bothrops_asper_P20474_PLA2		2569	16539	131	90	16	15	68.1	138	MRTLWIMAVLLVGVEGSLIEFAKMILEETKRLPFPYYTTYGCYCGWGGQGQPKDATDRCCFVHDCCYGKLSNCKPKTDRYSYSRKSGVIICGEGTPCEKQICECDKAAAVCFRENLRTYKKRYMAYPDLLCKKPAEKC	237	1	1	0	397.7008	793.3870	2	793.3905	-0.0035	0	25.29	0.003	K	AAAVCFR	E			Cmpd 445, +MS2(397.7008), 20.0-25.0eV, 12.8min #595
1	Bothrops_asper_P20474_PLA2		2569	16539	131	90	16	15	68.1	138	MRTLWIMAVLLVGVEGSLIEFAKMILEETKRLPFPYYTTYGCYCGWGGQGQPKDATDRCCFVHDCCYGKLSNCKPKTDRYSYSRKSGVIICGEGTPCEKQICECDKAAAVCFRENLRTYKKRYMAYPDLLCKKPAEKC	238	1	1	0	397.7008	793.3871	2	793.3905	-0.0034	0	38.56	0.00014	K	AAAVCFR	E			Cmpd 442, +MS2(397.7008), 20.0-25.0eV, 12.7min #591
1	Bothrops_asper_P20474_PLA2		2569	16539	131	90	16	15	68.1	138	MRTLWIMAVLLVGVEGSLIEFAKMILEETKRLPFPYYTTYGCYCGWGGQGQPKDATDRCCFVHDCCYGKLSNCKPKTDRYSYSRKSGVIICGEGTPCEKQICECDKAAAVCFRENLRTYKKRYMAYPDLLCKKPAEKC	239	1	1	0	397.7009	793.3872	2	793.3905	-0.0033	0	38.61	0.00014	K	AAAVCFR	E			Cmpd 440, +MS2(397.7009), 20.0-25.0eV, 12.6min #588
1	Bothrops_asper_P20474_PLA2		2569	16539	131	90	16	15	68.1	138	MRTLWIMAVLLVGVEGSLIEFAKMILEETKRLPFPYYTTYGCYCGWGGQGQPKDATDRCCFVHDCCYGKLSNCKPKTDRYSYSRKSGVIICGEGTPCEKQICECDKAAAVCFRENLRTYKKRYMAYPDLLCKKPAEKC	240	1	1	0	397.7009	793.3872	2	793.3905	-0.0033	0	19.84	0.01	K	AAAVCFR	E			Cmpd 485, +MS2(397.7009), 20.0-25.0eV, 13.9min #648
1	Bothrops_asper_P20474_PLA2		2569	16539	131	90	16	15	68.1	138	MRTLWIMAVLLVGVEGSLIEFAKMILEETKRLPFPYYTTYGCYCGWGGQGQPKDATDRCCFVHDCCYGKLSNCKPKTDRYSYSRKSGVIICGEGTPCEKQICECDKAAAVCFRENLRTYKKRYMAYPDLLCKKPAEKC	241	1	1	0	397.7009	793.3872	2	793.3905	-0.0033	0	31.93	0.00064	K	AAAVCFR	E			Cmpd 454, +MS2(397.7009), 20.0-25.0eV, 13.0min #607
1	Bothrops_asper_P20474_PLA2		2569	16539	131	90	16	15	68.1	138	MRTLWIMAVLLVGVEGSLIEFAKMILEETKRLPFPYYTTYGCYCGWGGQGQPKDATDRCCFVHDCCYGKLSNCKPKTDRYSYSRKSGVIICGEGTPCEKQICECDKAAAVCFRENLRTYKKRYMAYPDLLCKKPAEKC	242	1	1	0	397.7009	793.3872	2	793.3905	-0.0032	0	23.25	0.0047	K	AAAVCFR	E			Cmpd 458, +MS2(397.7009), 20.0-25.0eV, 13.2min #612
1	Bothrops_asper_P20474_PLA2		2569	16539	131	90	16	15	68.1	138	MRTLWIMAVLLVGVEGSLIEFAKMILEETKRLPFPYYTTYGCYCGWGGQGQPKDATDRCCFVHDCCYGKLSNCKPKTDRYSYSRKSGVIICGEGTPCEKQICECDKAAAVCFRENLRTYKKRYMAYPDLLCKKPAEKC	243	1	1	0	397.7011	793.3877	2	793.3905	-0.0028	0	19.54	0.011	K	AAAVCFR	E			Cmpd 192, +MS2(397.7011), 20.0-25.0eV, 5.5min #257
1	Bothrops_asper_P20474_PLA2		2569	16539	131	90	16	15	68.1	138	MRTLWIMAVLLVGVEGSLIEFAKMILEETKRLPFPYYTTYGCYCGWGGQGQPKDATDRCCFVHDCCYGKLSNCKPKTDRYSYSRKSGVIICGEGTPCEKQICECDKAAAVCFRENLRTYKKRYMAYPDLLCKKPAEKC	244	1	1	0	397.7012	793.3879	2	793.3905	-0.0026	0	15.44	0.029	K	AAAVCFR	E			Cmpd 169, +MS2(397.7012), 20.0-25.0eV, 4.9min #227
1	Bothrops_asper_P20474_PLA2		2569	16539	131	90	16	15	68.1	138	MRTLWIMAVLLVGVEGSLIEFAKMILEETKRLPFPYYTTYGCYCGWGGQGQPKDATDRCCFVHDCCYGKLSNCKPKTDRYSYSRKSGVIICGEGTPCEKQICECDKAAAVCFRENLRTYKKRYMAYPDLLCKKPAEKC	245	1	1	0	397.7013	793.3880	2	793.3905	-0.0025	0	18.00	0.016	K	AAAVCFR	E			Cmpd 184, +MS2(397.7013), 20.0-25.0eV, 5.3min #247
1	Bothrops_asper_P20474_PLA2		2569	16539	131	90	16	15	68.1	138	MRTLWIMAVLLVGVEGSLIEFAKMILEETKRLPFPYYTTYGCYCGWGGQGQPKDATDRCCFVHDCCYGKLSNCKPKTDRYSYSRKSGVIICGEGTPCEKQICECDKAAAVCFRENLRTYKKRYMAYPDLLCKKPAEKC	246	1	1	0	397.7013	793.3880	2	793.3905	-0.0025	0	14.60	0.035	K	AAAVCFR	E			Cmpd 102, +MS2(397.7013), 20.0-25.0eV, 3.0min #137
1	Bothrops_asper_P20474_PLA2		2569	16539	131	90	16	15	68.1	138	MRTLWIMAVLLVGVEGSLIEFAKMILEETKRLPFPYYTTYGCYCGWGGQGQPKDATDRCCFVHDCCYGKLSNCKPKTDRYSYSRKSGVIICGEGTPCEKQICECDKAAAVCFRENLRTYKKRYMAYPDLLCKKPAEKC	248	1	1	0	404.2317	806.4489	2	806.4538	-0.0049	0	30.70	0.00085	G	SLIEFAK	M			Cmpd 320, +MS2(404.2317), 20.0-25.0eV, 9.2min #428
1	Bothrops_asper_P20474_PLA2		2569	16539	131	90	16	15	68.1	138	MRTLWIMAVLLVGVEGSLIEFAKMILEETKRLPFPYYTTYGCYCGWGGQGQPKDATDRCCFVHDCCYGKLSNCKPKTDRYSYSRKSGVIICGEGTPCEKQICECDKAAAVCFRENLRTYKKRYMAYPDLLCKKPAEKC	249	1	1	0	404.2318	806.4491	2	806.4538	-0.0047	0	5.86	0.26	G	SLIEFAK	M			Cmpd 157, +MS2(404.2318), 20.0-25.0eV, 4.5min #211
1	Bothrops_asper_P20474_PLA2		2569	16539	131	90	16	15	68.1	138	MRTLWIMAVLLVGVEGSLIEFAKMILEETKRLPFPYYTTYGCYCGWGGQGQPKDATDRCCFVHDCCYGKLSNCKPKTDRYSYSRKSGVIICGEGTPCEKQICECDKAAAVCFRENLRTYKKRYMAYPDLLCKKPAEKC	250	1	1	0	404.2319	806.4492	2	806.4538	-0.0046	0	3.10	0.49	G	SLIEFAK	M			Cmpd 176, +MS2(404.2319), 20.0-25.0eV, 5.1min #236
1	Bothrops_asper_P20474_PLA2		2569	16539	131	90	16	15	68.1	138	MRTLWIMAVLLVGVEGSLIEFAKMILEETKRLPFPYYTTYGCYCGWGGQGQPKDATDRCCFVHDCCYGKLSNCKPKTDRYSYSRKSGVIICGEGTPCEKQICECDKAAAVCFRENLRTYKKRYMAYPDLLCKKPAEKC	251	1	1	0	404.2319	806.4492	2	806.4538	-0.0046	0	7.02	0.2	G	SLIEFAK	M			Cmpd 134, +MS2(404.2319), 20.0-25.0eV, 3.9min #180
1	Bothrops_asper_P20474_PLA2		2569	16539	131	90	16	15	68.1	138	MRTLWIMAVLLVGVEGSLIEFAKMILEETKRLPFPYYTTYGCYCGWGGQGQPKDATDRCCFVHDCCYGKLSNCKPKTDRYSYSRKSGVIICGEGTPCEKQICECDKAAAVCFRENLRTYKKRYMAYPDLLCKKPAEKC	252	1	1	0	404.2319	806.4493	2	806.4538	-0.0044	0	7.32	0.19	G	SLIEFAK	M			Cmpd 55, +MS2(404.2320), 20.0-25.0eV, 1.6min #75
1	Bothrops_asper_P20474_PLA2		2569	16539	131	90	16	15	68.1	138	MRTLWIMAVLLVGVEGSLIEFAKMILEETKRLPFPYYTTYGCYCGWGGQGQPKDATDRCCFVHDCCYGKLSNCKPKTDRYSYSRKSGVIICGEGTPCEKQICECDKAAAVCFRENLRTYKKRYMAYPDLLCKKPAEKC	253	1	1	0	404.2320	806.4494	2	806.4538	-0.0044	0	3.23	0.48	G	SLIEFAK	M			Cmpd 127, +MS2(404.2320), 20.0-25.0eV, 3.7min #171
1	Bothrops_asper_P20474_PLA2		2569	16539	131	90	16	15	68.1	138	MRTLWIMAVLLVGVEGSLIEFAKMILEETKRLPFPYYTTYGCYCGWGGQGQPKDATDRCCFVHDCCYGKLSNCKPKTDRYSYSRKSGVIICGEGTPCEKQICECDKAAAVCFRENLRTYKKRYMAYPDLLCKKPAEKC	254	1	1	0	404.2320	806.4494	2	806.4538	-0.0044	0	3.21	0.48	G	SLIEFAK	M			Cmpd 89, +MS2(404.2320), 20.0-25.0eV, 2.6min #120
1	Bothrops_asper_P20474_PLA2		2569	16539	131	90	16	15	68.1	138	MRTLWIMAVLLVGVEGSLIEFAKMILEETKRLPFPYYTTYGCYCGWGGQGQPKDATDRCCFVHDCCYGKLSNCKPKTDRYSYSRKSGVIICGEGTPCEKQICECDKAAAVCFRENLRTYKKRYMAYPDLLCKKPAEKC	255	1	1	0	404.2320	806.4494	2	806.4538	-0.0044	0	0.07	0.98	G	SLIEFAK	M			Cmpd 29, +MS2(404.2320), 20.0-25.0eV, 0.9min #40
1	Bothrops_asper_P20474_PLA2		2569	16539	131	90	16	15	68.1	138	MRTLWIMAVLLVGVEGSLIEFAKMILEETKRLPFPYYTTYGCYCGWGGQGQPKDATDRCCFVHDCCYGKLSNCKPKTDRYSYSRKSGVIICGEGTPCEKQICECDKAAAVCFRENLRTYKKRYMAYPDLLCKKPAEKC	256	1	1	0	404.2320	806.4494	2	806.4538	-0.0044	0	14.67	0.034	G	SLIEFAK	M			Cmpd 14, +MS2(404.2320), 20.0-25.0eV, 0.4min #20
1	Bothrops_asper_P20474_PLA2		2569	16539	131	90	16	15	68.1	138	MRTLWIMAVLLVGVEGSLIEFAKMILEETKRLPFPYYTTYGCYCGWGGQGQPKDATDRCCFVHDCCYGKLSNCKPKTDRYSYSRKSGVIICGEGTPCEKQICECDKAAAVCFRENLRTYKKRYMAYPDLLCKKPAEKC	257	1	1	0	404.2321	806.4496	2	806.4538	-0.0042	0	9.72	0.11	G	SLIEFAK	M			Cmpd 22, +MS2(404.2321), 20.0-25.0eV, 0.7min #31
1	Bothrops_asper_P20474_PLA2		2569	16539	131	90	16	15	68.1	138	MRTLWIMAVLLVGVEGSLIEFAKMILEETKRLPFPYYTTYGCYCGWGGQGQPKDATDRCCFVHDCCYGKLSNCKPKTDRYSYSRKSGVIICGEGTPCEKQICECDKAAAVCFRENLRTYKKRYMAYPDLLCKKPAEKC	258	1	1	0	404.2321	806.4496	2	806.4538	-0.0042	0	1.98	0.63	G	SLIEFAK	M			Cmpd 86, +MS2(404.2321), 20.0-25.0eV, 2.5min #116
1	Bothrops_asper_P20474_PLA2		2569	16539	131	90	16	15	68.1	138	MRTLWIMAVLLVGVEGSLIEFAKMILEETKRLPFPYYTTYGCYCGWGGQGQPKDATDRCCFVHDCCYGKLSNCKPKTDRYSYSRKSGVIICGEGTPCEKQICECDKAAAVCFRENLRTYKKRYMAYPDLLCKKPAEKC	259	1	1	0	404.2321	806.4497	2	806.4538	-0.0041	0	11.73	0.067	G	SLIEFAK	M			Cmpd 453, +MS2(404.2321), 20.0-25.0eV, 13.0min #605
1	Bothrops_asper_P20474_PLA2		2569	16539	131	90	16	15	68.1	138	MRTLWIMAVLLVGVEGSLIEFAKMILEETKRLPFPYYTTYGCYCGWGGQGQPKDATDRCCFVHDCCYGKLSNCKPKTDRYSYSRKSGVIICGEGTPCEKQICECDKAAAVCFRENLRTYKKRYMAYPDLLCKKPAEKC	260	1	1	0	404.2322	806.4498	2	806.4538	-0.0040	0	1.76	0.67	G	SLIEFAK	M			Cmpd 112, +MS2(404.2322), 20.0-25.0eV, 3.3min #151
1	Bothrops_asper_P20474_PLA2		2569	16539	131	90	16	15	68.1	138	MRTLWIMAVLLVGVEGSLIEFAKMILEETKRLPFPYYTTYGCYCGWGGQGQPKDATDRCCFVHDCCYGKLSNCKPKTDRYSYSRKSGVIICGEGTPCEKQICECDKAAAVCFRENLRTYKKRYMAYPDLLCKKPAEKC	261	1	1	0	404.2322	806.4498	2	806.4538	-0.0039	0	11.30	0.074	G	SLIEFAK	M			Cmpd 9, +MS2(404.2322), 20.0-25.0eV, 0.3min #13
1	Bothrops_asper_P20474_PLA2		2569	16539	131	90	16	15	68.1	138	MRTLWIMAVLLVGVEGSLIEFAKMILEETKRLPFPYYTTYGCYCGWGGQGQPKDATDRCCFVHDCCYGKLSNCKPKTDRYSYSRKSGVIICGEGTPCEKQICECDKAAAVCFRENLRTYKKRYMAYPDLLCKKPAEKC	262	1	1	0	404.2322	806.4499	2	806.4538	-0.0039	0	5.64	0.27	G	SLIEFAK	M			Cmpd 43, +MS2(404.2322), 20.0-25.0eV, 1.3min #59
1	Bothrops_asper_P20474_PLA2		2569	16539	131	90	16	15	68.1	138	MRTLWIMAVLLVGVEGSLIEFAKMILEETKRLPFPYYTTYGCYCGWGGQGQPKDATDRCCFVHDCCYGKLSNCKPKTDRYSYSRKSGVIICGEGTPCEKQICECDKAAAVCFRENLRTYKKRYMAYPDLLCKKPAEKC	263	1	1	0	404.2322	806.4499	2	806.4538	-0.0039	0	2.59	0.55	G	SLIEFAK	M			Cmpd 194, +MS2(404.2322), 20.0-25.0eV, 5.6min #260
1	Bothrops_asper_P20474_PLA2		2569	16539	131	90	16	15	68.1	138	MRTLWIMAVLLVGVEGSLIEFAKMILEETKRLPFPYYTTYGCYCGWGGQGQPKDATDRCCFVHDCCYGKLSNCKPKTDRYSYSRKSGVIICGEGTPCEKQICECDKAAAVCFRENLRTYKKRYMAYPDLLCKKPAEKC	264	1	1	0	404.2323	806.4499	2	806.4538	-0.0038	0	8.96	0.13	G	SLIEFAK	M			Cmpd 58, +MS2(404.2322), 20.0-25.0eV, 1.7min #79
1	Bothrops_asper_P20474_PLA2		2569	16539	131	90	16	15	68.1	138	MRTLWIMAVLLVGVEGSLIEFAKMILEETKRLPFPYYTTYGCYCGWGGQGQPKDATDRCCFVHDCCYGKLSNCKPKTDRYSYSRKSGVIICGEGTPCEKQICECDKAAAVCFRENLRTYKKRYMAYPDLLCKKPAEKC	265	1	1	0	404.2323	806.4500	2	806.4538	-0.0038	0	9.54	0.11	G	SLIEFAK	M			Cmpd 146, +MS2(404.2323), 20.0-25.0eV, 4.2min #196
1	Bothrops_asper_P20474_PLA2		2569	16539	131	90	16	15	68.1	138	MRTLWIMAVLLVGVEGSLIEFAKMILEETKRLPFPYYTTYGCYCGWGGQGQPKDATDRCCFVHDCCYGKLSNCKPKTDRYSYSRKSGVIICGEGTPCEKQICECDKAAAVCFRENLRTYKKRYMAYPDLLCKKPAEKC	266	1	1	0	404.2323	806.4501	2	806.4538	-0.0037	0	31.55	0.0007	G	SLIEFAK	M			Cmpd 313, +MS2(404.2323), 20.0-25.0eV, 9.0min #419
1	Bothrops_asper_P20474_PLA2		2569	16539	131	90	16	15	68.1	138	MRTLWIMAVLLVGVEGSLIEFAKMILEETKRLPFPYYTTYGCYCGWGGQGQPKDATDRCCFVHDCCYGKLSNCKPKTDRYSYSRKSGVIICGEGTPCEKQICECDKAAAVCFRENLRTYKKRYMAYPDLLCKKPAEKC	267	1	1	0	404.2323	806.4501	2	806.4538	-0.0037	0	7.92	0.16	G	SLIEFAK	M			Cmpd 12, +MS2(404.2323), 20.0-25.0eV, 0.4min #17
1	Bothrops_asper_P20474_PLA2		2569	16539	131	90	16	15	68.1	138	MRTLWIMAVLLVGVEGSLIEFAKMILEETKRLPFPYYTTYGCYCGWGGQGQPKDATDRCCFVHDCCYGKLSNCKPKTDRYSYSRKSGVIICGEGTPCEKQICECDKAAAVCFRENLRTYKKRYMAYPDLLCKKPAEKC	268	1	1	0	404.2324	806.4502	2	806.4538	-0.0036	0	2.12	0.61	G	SLIEFAK	M			Cmpd 179, +MS2(404.2324), 20.0-25.0eV, 5.2min #240
1	Bothrops_asper_P20474_PLA2		2569	16539	131	90	16	15	68.1	138	MRTLWIMAVLLVGVEGSLIEFAKMILEETKRLPFPYYTTYGCYCGWGGQGQPKDATDRCCFVHDCCYGKLSNCKPKTDRYSYSRKSGVIICGEGTPCEKQICECDKAAAVCFRENLRTYKKRYMAYPDLLCKKPAEKC	269	1	1	0	404.2324	806.4502	2	806.4538	-0.0035	0	5.00	0.32	G	SLIEFAK	M			Cmpd 142, +MS2(404.2324), 20.0-25.0eV, 4.1min #191
1	Bothrops_asper_P20474_PLA2		2569	16539	131	90	16	15	68.1	138	MRTLWIMAVLLVGVEGSLIEFAKMILEETKRLPFPYYTTYGCYCGWGGQGQPKDATDRCCFVHDCCYGKLSNCKPKTDRYSYSRKSGVIICGEGTPCEKQICECDKAAAVCFRENLRTYKKRYMAYPDLLCKKPAEKC	270	1	1	0	404.2324	806.4503	2	806.4538	-0.0035	0	10.97	0.08	G	SLIEFAK	M			Cmpd 97, +MS2(404.2324), 20.0-25.0eV, 2.8min #131
1	Bothrops_asper_P20474_PLA2		2569	16539	131	90	16	15	68.1	138	MRTLWIMAVLLVGVEGSLIEFAKMILEETKRLPFPYYTTYGCYCGWGGQGQPKDATDRCCFVHDCCYGKLSNCKPKTDRYSYSRKSGVIICGEGTPCEKQICECDKAAAVCFRENLRTYKKRYMAYPDLLCKKPAEKC	271	1	1	0	404.2325	806.4504	2	806.4538	-0.0034	0	9.47	0.11	G	SLIEFAK	M			Cmpd 162, +MS2(404.2325), 20.0-25.0eV, 4.7min #217
1	Bothrops_asper_P20474_PLA2		2569	16539	131	90	16	15	68.1	138	MRTLWIMAVLLVGVEGSLIEFAKMILEETKRLPFPYYTTYGCYCGWGGQGQPKDATDRCCFVHDCCYGKLSNCKPKTDRYSYSRKSGVIICGEGTPCEKQICECDKAAAVCFRENLRTYKKRYMAYPDLLCKKPAEKC	272	1	1	0	404.2325	806.4504	2	806.4538	-0.0034	0	20.98	0.008	G	SLIEFAK	M			Cmpd 465, +MS2(404.2325), 20.0-25.0eV, 13.4min #621
1	Bothrops_asper_P20474_PLA2		2569	16539	131	90	16	15	68.1	138	MRTLWIMAVLLVGVEGSLIEFAKMILEETKRLPFPYYTTYGCYCGWGGQGQPKDATDRCCFVHDCCYGKLSNCKPKTDRYSYSRKSGVIICGEGTPCEKQICECDKAAAVCFRENLRTYKKRYMAYPDLLCKKPAEKC	273	1	1	0	404.2325	806.4504	2	806.4538	-0.0033	0	13.54	0.044	G	SLIEFAK	M			Cmpd 101, +MS2(404.2325), 20.0-25.0eV, 2.9min #136
1	Bothrops_asper_P20474_PLA2		2569	16539	131	90	16	15	68.1	138	MRTLWIMAVLLVGVEGSLIEFAKMILEETKRLPFPYYTTYGCYCGWGGQGQPKDATDRCCFVHDCCYGKLSNCKPKTDRYSYSRKSGVIICGEGTPCEKQICECDKAAAVCFRENLRTYKKRYMAYPDLLCKKPAEKC	274	1	1	0	404.2325	806.4504	2	806.4538	-0.0033	0	1.23	0.75	G	SLIEFAK	M			Cmpd 52, +MS2(404.2325), 20.0-25.0eV, 1.5min #71
1	Bothrops_asper_P20474_PLA2		2569	16539	131	90	16	15	68.1	138	MRTLWIMAVLLVGVEGSLIEFAKMILEETKRLPFPYYTTYGCYCGWGGQGQPKDATDRCCFVHDCCYGKLSNCKPKTDRYSYSRKSGVIICGEGTPCEKQICECDKAAAVCFRENLRTYKKRYMAYPDLLCKKPAEKC	275	1	1	0	404.2325	806.4504	2	806.4538	-0.0033	0	10.40	0.091	G	SLIEFAK	M			Cmpd 27, +MS2(404.2325), 20.0-25.0eV, 0.8min #37
1	Bothrops_asper_P20474_PLA2		2569	16539	131	90	16	15	68.1	138	MRTLWIMAVLLVGVEGSLIEFAKMILEETKRLPFPYYTTYGCYCGWGGQGQPKDATDRCCFVHDCCYGKLSNCKPKTDRYSYSRKSGVIICGEGTPCEKQICECDKAAAVCFRENLRTYKKRYMAYPDLLCKKPAEKC	276	1	1	0	404.2325	806.4505	2	806.4538	-0.0033	0	4.68	0.34	G	SLIEFAK	M			Cmpd 116, +MS2(404.2325), 20.0-25.0eV, 3.4min #156
1	Bothrops_asper_P20474_PLA2		2569	16539	131	90	16	15	68.1	138	MRTLWIMAVLLVGVEGSLIEFAKMILEETKRLPFPYYTTYGCYCGWGGQGQPKDATDRCCFVHDCCYGKLSNCKPKTDRYSYSRKSGVIICGEGTPCEKQICECDKAAAVCFRENLRTYKKRYMAYPDLLCKKPAEKC	277	1	1	0	404.2326	806.4505	2	806.4538	-0.0032	0	0.58	0.87	G	SLIEFAK	M			Cmpd 37, +MS2(404.2325), 20.0-25.0eV, 1.1min #51
1	Bothrops_asper_P20474_PLA2		2569	16539	131	90	16	15	68.1	138	MRTLWIMAVLLVGVEGSLIEFAKMILEETKRLPFPYYTTYGCYCGWGGQGQPKDATDRCCFVHDCCYGKLSNCKPKTDRYSYSRKSGVIICGEGTPCEKQICECDKAAAVCFRENLRTYKKRYMAYPDLLCKKPAEKC	278	1	1	0	404.2326	806.4506	2	806.4538	-0.0032	0	5.67	0.27	G	SLIEFAK	M			Cmpd 470, +MS2(404.2326), 20.0-25.0eV, 13.5min #628
1	Bothrops_asper_P20474_PLA2		2569	16539	131	90	16	15	68.1	138	MRTLWIMAVLLVGVEGSLIEFAKMILEETKRLPFPYYTTYGCYCGWGGQGQPKDATDRCCFVHDCCYGKLSNCKPKTDRYSYSRKSGVIICGEGTPCEKQICECDKAAAVCFRENLRTYKKRYMAYPDLLCKKPAEKC	281	1	1	0	404.2326	806.4506	2	806.4538	-0.0032	0	0.21	0.95	G	SLIEFAK	M			Cmpd 131, +MS2(404.2326), 20.0-25.0eV, 3.8min #176
1	Bothrops_asper_P20474_PLA2		2569	16539	131	90	16	15	68.1	138	MRTLWIMAVLLVGVEGSLIEFAKMILEETKRLPFPYYTTYGCYCGWGGQGQPKDATDRCCFVHDCCYGKLSNCKPKTDRYSYSRKSGVIICGEGTPCEKQICECDKAAAVCFRENLRTYKKRYMAYPDLLCKKPAEKC	282	1	1	0	404.2326	806.4507	2	806.4538	-0.0030	0	7.39	0.18	G	SLIEFAK	M			Cmpd 191, +MS2(404.2327), 20.0-25.0eV, 5.5min #256
1	Bothrops_asper_P20474_PLA2		2569	16539	131	90	16	15	68.1	138	MRTLWIMAVLLVGVEGSLIEFAKMILEETKRLPFPYYTTYGCYCGWGGQGQPKDATDRCCFVHDCCYGKLSNCKPKTDRYSYSRKSGVIICGEGTPCEKQICECDKAAAVCFRENLRTYKKRYMAYPDLLCKKPAEKC	283	1	1	0	404.2326	806.4507	2	806.4538	-0.0030	0	7.21	0.19	G	SLIEFAK	M			Cmpd 468, +MS2(404.2327), 20.0-25.0eV, 13.4min #625
1	Bothrops_asper_P20474_PLA2		2569	16539	131	90	16	15	68.1	138	MRTLWIMAVLLVGVEGSLIEFAKMILEETKRLPFPYYTTYGCYCGWGGQGQPKDATDRCCFVHDCCYGKLSNCKPKTDRYSYSRKSGVIICGEGTPCEKQICECDKAAAVCFRENLRTYKKRYMAYPDLLCKKPAEKC	284	1	1	0	404.2327	806.4508	2	806.4538	-0.0030	0	5.99	0.25	G	SLIEFAK	M			Cmpd 164, +MS2(404.2327), 20.0-25.0eV, 4.7min #220
1	Bothrops_asper_P20474_PLA2		2569	16539	131	90	16	15	68.1	138	MRTLWIMAVLLVGVEGSLIEFAKMILEETKRLPFPYYTTYGCYCGWGGQGQPKDATDRCCFVHDCCYGKLSNCKPKTDRYSYSRKSGVIICGEGTPCEKQICECDKAAAVCFRENLRTYKKRYMAYPDLLCKKPAEKC	285	1	1	0	404.2327	806.4509	2	806.4538	-0.0029	0	7.66	0.17	G	SLIEFAK	M			Cmpd 67, +MS2(404.2327), 20.0-25.0eV, 2.0min #91
1	Bothrops_asper_P20474_PLA2		2569	16539	131	90	16	15	68.1	138	MRTLWIMAVLLVGVEGSLIEFAKMILEETKRLPFPYYTTYGCYCGWGGQGQPKDATDRCCFVHDCCYGKLSNCKPKTDRYSYSRKSGVIICGEGTPCEKQICECDKAAAVCFRENLRTYKKRYMAYPDLLCKKPAEKC	286	1	1	0	404.2328	806.4511	2	806.4538	-0.0027	0	6.94	0.2	G	SLIEFAK	M			Cmpd 149, +MS2(404.2328), 20.0-25.0eV, 4.3min #200
1	Bothrops_asper_P20474_PLA2		2569	16539	131	90	16	15	68.1	138	MRTLWIMAVLLVGVEGSLIEFAKMILEETKRLPFPYYTTYGCYCGWGGQGQPKDATDRCCFVHDCCYGKLSNCKPKTDRYSYSRKSGVIICGEGTPCEKQICECDKAAAVCFRENLRTYKKRYMAYPDLLCKKPAEKC	287	1	1	0	404.2330	806.4514	2	806.4538	-0.0024	0	5.68	0.27	G	SLIEFAK	M			Cmpd 41, +MS2(404.2330), 20.0-25.0eV, 1.2min #56
1	Bothrops_asper_P20474_PLA2		2569	16539	131	90	16	15	68.1	138	MRTLWIMAVLLVGVEGSLIEFAKMILEETKRLPFPYYTTYGCYCGWGGQGQPKDATDRCCFVHDCCYGKLSNCKPKTDRYSYSRKSGVIICGEGTPCEKQICECDKAAAVCFRENLRTYKKRYMAYPDLLCKKPAEKC	288	1	1	0	404.2331	806.4516	2	806.4538	-0.0022	0	4.08	0.39	G	SLIEFAK	M			Cmpd 74, +MS2(404.2331), 20.0-25.0eV, 2.2min #100
1	Bothrops_asper_P20474_PLA2		2569	16539	131	90	16	15	68.1	138	MRTLWIMAVLLVGVEGSLIEFAKMILEETKRLPFPYYTTYGCYCGWGGQGQPKDATDRCCFVHDCCYGKLSNCKPKTDRYSYSRKSGVIICGEGTPCEKQICECDKAAAVCFRENLRTYKKRYMAYPDLLCKKPAEKC	289	1	1	0	404.2331	806.4516	2	806.4538	-0.0022	0	10.54	0.088	G	SLIEFAK	M			Cmpd 104, +MS2(404.2331), 20.0-25.0eV, 3.0min #140
1	Bothrops_asper_P20474_PLA2		2569	16539	131	90	16	15	68.1	138	MRTLWIMAVLLVGVEGSLIEFAKMILEETKRLPFPYYTTYGCYCGWGGQGQPKDATDRCCFVHDCCYGKLSNCKPKTDRYSYSRKSGVIICGEGTPCEKQICECDKAAAVCFRENLRTYKKRYMAYPDLLCKKPAEKC	290	1	1	0	404.2336	806.4526	2	806.4538	-0.0012	0	8.12	0.15	G	SLIEFAK	M			Cmpd 187, +MS2(404.2336), 20.0-25.0eV, 5.4min #251
1	Bothrops_asper_P20474_PLA2		2569	16539	131	90	16	15	68.1	138	MRTLWIMAVLLVGVEGSLIEFAKMILEETKRLPFPYYTTYGCYCGWGGQGQPKDATDRCCFVHDCCYGKLSNCKPKTDRYSYSRKSGVIICGEGTPCEKQICECDKAAAVCFRENLRTYKKRYMAYPDLLCKKPAEKC	296	1	1	0	432.2282	862.4419	2	862.4470	-0.0051	0	37.35	0.00018	K	MILEETK	R			Cmpd 292, +MS2(432.2282), 20.0-25.0eV, 8.4min #391
1	Bothrops_asper_P20474_PLA2		2569	16539	131	90	16	15	68.1	138	MRTLWIMAVLLVGVEGSLIEFAKMILEETKRLPFPYYTTYGCYCGWGGQGQPKDATDRCCFVHDCCYGKLSNCKPKTDRYSYSRKSGVIICGEGTPCEKQICECDKAAAVCFRENLRTYKKRYMAYPDLLCKKPAEKC	330	1	1	0	440.2255	878.4364	2	878.4419	-0.0054	0	30.57	0.00088	K	MILEETK	R	Oxidation (M)	0.2000000.0	Cmpd 282, +MS2(440.2255), 20.0-25.0eV, 8.1min #377
1	Bothrops_asper_P20474_PLA2		2569	16539	131	90	16	15	68.1	138	MRTLWIMAVLLVGVEGSLIEFAKMILEETKRLPFPYYTTYGCYCGWGGQGQPKDATDRCCFVHDCCYGKLSNCKPKTDRYSYSRKSGVIICGEGTPCEKQICECDKAAAVCFRENLRTYKKRYMAYPDLLCKKPAEKC	331	1	1	0	440.2258	878.4370	2	878.4419	-0.0048	0	51.47	7.1e-06	K	MILEETK	R	Oxidation (M)	0.2000000.0	Cmpd 277, +MS2(440.2258), 20.0-25.0eV, 8.0min #371
1	Bothrops_asper_P20474_PLA2		2569	16539	131	90	16	15	68.1	138	MRTLWIMAVLLVGVEGSLIEFAKMILEETKRLPFPYYTTYGCYCGWGGQGQPKDATDRCCFVHDCCYGKLSNCKPKTDRYSYSRKSGVIICGEGTPCEKQICECDKAAAVCFRENLRTYKKRYMAYPDLLCKKPAEKC	342	1	1	0	340.5214	1018.5423	3	1018.5481	-0.0058	1	46.54	2.2e-05	K	MILEETKR	L			Cmpd 279, +MS2(340.5214), 16.0-20.0eV, 8.0min #373
1	Bothrops_asper_P20474_PLA2		2569	16539	131	90	16	15	68.1	138	MRTLWIMAVLLVGVEGSLIEFAKMILEETKRLPFPYYTTYGCYCGWGGQGQPKDATDRCCFVHDCCYGKLSNCKPKTDRYSYSRKSGVIICGEGTPCEKQICECDKAAAVCFRENLRTYKKRYMAYPDLLCKKPAEKC	343	1	1	0	345.8519	1034.5340	3	1034.5430	-0.0090	1	3.16	0.48	K	MILEETKR	L	Oxidation (M)	0.20000000.0	Cmpd 276, +MS2(345.8519), 16.0-20.0eV, 7.9min #369
1	Bothrops_asper_P20474_PLA2		2569	16539	131	90	16	15	68.1	138	MRTLWIMAVLLVGVEGSLIEFAKMILEETKRLPFPYYTTYGCYCGWGGQGQPKDATDRCCFVHDCCYGKLSNCKPKTDRYSYSRKSGVIICGEGTPCEKQICECDKAAAVCFRENLRTYKKRYMAYPDLLCKKPAEKC	344	1	1	0	345.8533	1034.5380	3	1034.5430	-0.0050	1	37.04	0.0002	K	MILEETKR	L	Oxidation (M)	0.20000000.0	Cmpd 269, +MS2(345.8533), 16.0-20.0eV, 7.7min #360
1	Bothrops_asper_P20474_PLA2		2569	16539	131	90	16	15	68.1	138	MRTLWIMAVLLVGVEGSLIEFAKMILEETKRLPFPYYTTYGCYCGWGGQGQPKDATDRCCFVHDCCYGKLSNCKPKTDRYSYSRKSGVIICGEGTPCEKQICECDKAAAVCFRENLRTYKKRYMAYPDLLCKKPAEKC	345	1	1	0	345.8533	1034.5381	3	1034.5430	-0.0049	1	31.84	0.00065	K	MILEETKR	L	Oxidation (M)	0.20000000.0	Cmpd 271, +MS2(345.8533), 16.0-20.0eV, 7.8min #363
1	Bothrops_asper_P20474_PLA2		2569	16539	131	90	16	15	68.1	138	MRTLWIMAVLLVGVEGSLIEFAKMILEETKRLPFPYYTTYGCYCGWGGQGQPKDATDRCCFVHDCCYGKLSNCKPKTDRYSYSRKSGVIICGEGTPCEKQICECDKAAAVCFRENLRTYKKRYMAYPDLLCKKPAEKC	352	1	1	0	524.2438	1046.4731	2	1046.4781	-0.0050	1	42.71	5.4e-05	K	TDRYSYSR	K			Cmpd 263, +MS2(524.2438), 20.6-25.7eV, 7.6min #352
1	Bothrops_asper_P20474_PLA2		2569	16539	131	90	16	15	68.1	138	MRTLWIMAVLLVGVEGSLIEFAKMILEETKRLPFPYYTTYGCYCGWGGQGQPKDATDRCCFVHDCCYGKLSNCKPKTDRYSYSRKSGVIICGEGTPCEKQICECDKAAAVCFRENLRTYKKRYMAYPDLLCKKPAEKC	353	1	1	0	349.8317	1046.4733	3	1046.4781	-0.0048	1	26.29	0.0023	K	TDRYSYSR	K			Cmpd 266, +MS2(349.8317), 16.0-20.0eV, 7.7min #356
1	Bothrops_asper_P20474_PLA2		2569	16539	131	90	16	15	68.1	138	MRTLWIMAVLLVGVEGSLIEFAKMILEETKRLPFPYYTTYGCYCGWGGQGQPKDATDRCCFVHDCCYGKLSNCKPKTDRYSYSRKSGVIICGEGTPCEKQICECDKAAAVCFRENLRTYKKRYMAYPDLLCKKPAEKC	356	1	1	0	349.8318	1046.4736	3	1046.4781	-0.0045	1	45.36	2.9e-05	K	TDRYSYSR	K			Cmpd 262, +MS2(349.8318), 16.0-20.0eV, 7.5min #351
1	Bothrops_asper_P20474_PLA2		2569	16539	131	90	16	15	68.1	138	MRTLWIMAVLLVGVEGSLIEFAKMILEETKRLPFPYYTTYGCYCGWGGQGQPKDATDRCCFVHDCCYGKLSNCKPKTDRYSYSRKSGVIICGEGTPCEKQICECDKAAAVCFRENLRTYKKRYMAYPDLLCKKPAEKC	374	1	1	0	369.1840	1104.5301	3	1104.5346	-0.0045	1	3.45	0.45	L	SNCKPKTDR	Y			Cmpd 247, +MS2(369.1840), 16.0-20.0eV, 7.1min #331
1	Bothrops_asper_P20474_PLA2		2569	16539	131	90	16	15	68.1	138	MRTLWIMAVLLVGVEGSLIEFAKMILEETKRLPFPYYTTYGCYCGWGGQGQPKDATDRCCFVHDCCYGKLSNCKPKTDRYSYSRKSGVIICGEGTPCEKQICECDKAAAVCFRENLRTYKKRYMAYPDLLCKKPAEKC	383	1	1	1	637.2972	1272.5798	2	1272.5882	-0.0084	0	51.31	7.4e-06	R	YMAYPDLLCK	K			Cmpd 334, +MS2(637.2972), 23.3-29.1eV, 9.6min #447
1	Bothrops_asper_P20474_PLA2		2569	16539	131	90	16	15	68.1	138	MRTLWIMAVLLVGVEGSLIEFAKMILEETKRLPFPYYTTYGCYCGWGGQGQPKDATDRCCFVHDCCYGKLSNCKPKTDRYSYSRKSGVIICGEGTPCEKQICECDKAAAVCFRENLRTYKKRYMAYPDLLCKKPAEKC	384	1	1	1	637.2975	1272.5805	2	1272.5882	-0.0078	0	56.60	2.2e-06	R	YMAYPDLLCK	K			Cmpd 328, +MS2(637.2975), 23.3-29.1eV, 9.4min #439
1	Bothrops_asper_P20474_PLA2		2569	16539	131	90	16	15	68.1	138	MRTLWIMAVLLVGVEGSLIEFAKMILEETKRLPFPYYTTYGCYCGWGGQGQPKDATDRCCFVHDCCYGKLSNCKPKTDRYSYSRKSGVIICGEGTPCEKQICECDKAAAVCFRENLRTYKKRYMAYPDLLCKKPAEKC	385	1	1	1	637.2981	1272.5816	2	1272.5882	-0.0067	0	56.53	2.2e-06	R	YMAYPDLLCK	K			Cmpd 331, +MS2(637.2981), 23.3-29.1eV, 9.5min #443
1	Bothrops_asper_P20474_PLA2		2569	16539	131	90	16	15	68.1	138	MRTLWIMAVLLVGVEGSLIEFAKMILEETKRLPFPYYTTYGCYCGWGGQGQPKDATDRCCFVHDCCYGKLSNCKPKTDRYSYSRKSGVIICGEGTPCEKQICECDKAAAVCFRENLRTYKKRYMAYPDLLCKKPAEKC	390	1	1	1	645.2944	1288.5743	2	1288.5832	-0.0088	0	66.78	2.1e-07	R	YMAYPDLLCK	K	Oxidation (M)	0.0200000000.0	Cmpd 323, +MS2(645.2944), 23.5-29.4eV, 9.3min #432
1	Bothrops_asper_P20474_PLA2		2569	16539	131	90	16	15	68.1	138	MRTLWIMAVLLVGVEGSLIEFAKMILEETKRLPFPYYTTYGCYCGWGGQGQPKDATDRCCFVHDCCYGKLSNCKPKTDRYSYSRKSGVIICGEGTPCEKQICECDKAAAVCFRENLRTYKKRYMAYPDLLCKKPAEKC	391	1	1	1	645.2947	1288.5748	2	1288.5832	-0.0083	0	49.72	1.1e-05	R	YMAYPDLLCK	K	Oxidation (M)	0.0200000000.0	Cmpd 326, +MS2(645.2947), 23.5-29.4eV, 9.4min #436
1	Bothrops_asper_P20474_PLA2		2569	16539	131	90	16	15	68.1	138	MRTLWIMAVLLVGVEGSLIEFAKMILEETKRLPFPYYTTYGCYCGWGGQGQPKDATDRCCFVHDCCYGKLSNCKPKTDRYSYSRKSGVIICGEGTPCEKQICECDKAAAVCFRENLRTYKKRYMAYPDLLCKKPAEKC	392	1	1	1	645.2948	1288.5751	2	1288.5832	-0.0080	0	66.92	2e-07	R	YMAYPDLLCK	K	Oxidation (M)	0.0200000000.0	Cmpd 319, +MS2(645.2948), 23.5-29.4eV, 9.2min #427
1	Bothrops_asper_P20474_PLA2		2569	16539	131	90	16	15	68.1	138	MRTLWIMAVLLVGVEGSLIEFAKMILEETKRLPFPYYTTYGCYCGWGGQGQPKDATDRCCFVHDCCYGKLSNCKPKTDRYSYSRKSGVIICGEGTPCEKQICECDKAAAVCFRENLRTYKKRYMAYPDLLCKKPAEKC	395	1	1	0	660.8307	1319.6469	2	1319.6550	-0.0081	1	51.53	7e-06	K	RLPFPYYTTY	G			Cmpd 342, +MS2(660.8307), 23.9-29.8eV, 9.8min #457
1	Bothrops_asper_P20474_PLA2		2569	16539	131	90	16	15	68.1	138	MRTLWIMAVLLVGVEGSLIEFAKMILEETKRLPFPYYTTYGCYCGWGGQGQPKDATDRCCFVHDCCYGKLSNCKPKTDRYSYSRKSGVIICGEGTPCEKQICECDKAAAVCFRENLRTYKKRYMAYPDLLCKKPAEKC	404	1	1	0	502.5161	1504.5265	3	1504.5356	-0.0091	0	50.73	8.5e-06	R	CCFVHDCCYGK	L			Cmpd 285, +MS2(502.5161), 16.1-20.1eV, 8.2min #381
1	Bothrops_asper_P20474_PLA2		2569	16539	131	90	16	15	68.1	138	MRTLWIMAVLLVGVEGSLIEFAKMILEETKRLPFPYYTTYGCYCGWGGQGQPKDATDRCCFVHDCCYGKLSNCKPKTDRYSYSRKSGVIICGEGTPCEKQICECDKAAAVCFRENLRTYKKRYMAYPDLLCKKPAEKC	405	1	1	0	502.5166	1504.5280	3	1504.5356	-0.0076	0	59.35	1.2e-06	R	CCFVHDCCYGK	L			Cmpd 280, +MS2(502.5166), 16.1-20.1eV, 8.1min #375
1	Bothrops_asper_P20474_PLA2		2569	16539	131	90	16	15	68.1	138	MRTLWIMAVLLVGVEGSLIEFAKMILEETKRLPFPYYTTYGCYCGWGGQGQPKDATDRCCFVHDCCYGKLSNCKPKTDRYSYSRKSGVIICGEGTPCEKQICECDKAAAVCFRENLRTYKKRYMAYPDLLCKKPAEKC	406	1	1	0	753.8444	1505.6742	2	1505.6854	-0.0112	0	87.77	1.7e-09	K	SGVIICGEGTPCEK	Q			Cmpd 301, +MS2(753.8444), 26.1-32.6eV, 8.7min #403
1	Bothrops_asper_P20474_PLA2		2569	16539	131	90	16	15	68.1	138	MRTLWIMAVLLVGVEGSLIEFAKMILEETKRLPFPYYTTYGCYCGWGGQGQPKDATDRCCFVHDCCYGKLSNCKPKTDRYSYSRKSGVIICGEGTPCEKQICECDKAAAVCFRENLRTYKKRYMAYPDLLCKKPAEKC	407	1	1	0	753.8451	1505.6756	2	1505.6854	-0.0098	0	105.44	2.9e-11	K	SGVIICGEGTPCEK	Q			Cmpd 298, +MS2(753.8451), 26.1-32.6eV, 8.6min #399
1	Bothrops_asper_P20474_PLA2		2569	16539	131	90	16	15	68.1	138	MRTLWIMAVLLVGVEGSLIEFAKMILEETKRLPFPYYTTYGCYCGWGGQGQPKDATDRCCFVHDCCYGKLSNCKPKTDRYSYSRKSGVIICGEGTPCEKQICECDKAAAVCFRENLRTYKKRYMAYPDLLCKKPAEKC	408	1	1	0	753.8452	1505.6759	2	1505.6854	-0.0095	0	105.45	2.9e-11	K	SGVIICGEGTPCEK	Q			Cmpd 295, +MS2(753.8452), 26.1-32.6eV, 8.5min #395
1	Bothrops_asper_P20474_PLA2		2569	16539	131	90	16	15	68.1	138	MRTLWIMAVLLVGVEGSLIEFAKMILEETKRLPFPYYTTYGCYCGWGGQGQPKDATDRCCFVHDCCYGKLSNCKPKTDRYSYSRKSGVIICGEGTPCEKQICECDKAAAVCFRENLRTYKKRYMAYPDLLCKKPAEKC	413	1	1	0	545.5971	1633.7696	3	1633.7804	-0.0108	1	32.71	0.00054	R	KSGVIICGEGTPCEK	Q			Cmpd 158, +MS2(545.5971), 17.1-21.4eV, 4.6min #212
1	Bothrops_asper_P20474_PLA2		2569	16539	131	90	16	15	68.1	138	MRTLWIMAVLLVGVEGSLIEFAKMILEETKRLPFPYYTTYGCYCGWGGQGQPKDATDRCCFVHDCCYGKLSNCKPKTDRYSYSRKSGVIICGEGTPCEKQICECDKAAAVCFRENLRTYKKRYMAYPDLLCKKPAEKC	414	1	1	0	545.5973	1633.7701	3	1633.7804	-0.0102	1	39.44	0.00011	R	KSGVIICGEGTPCEK	Q			Cmpd 107, +MS2(545.5973), 17.1-21.4eV, 3.1min #144
1	Bothrops_asper_P20474_PLA2		2569	16539	131	90	16	15	68.1	138	MRTLWIMAVLLVGVEGSLIEFAKMILEETKRLPFPYYTTYGCYCGWGGQGQPKDATDRCCFVHDCCYGKLSNCKPKTDRYSYSRKSGVIICGEGTPCEKQICECDKAAAVCFRENLRTYKKRYMAYPDLLCKKPAEKC	415	1	1	0	545.5973	1633.7702	3	1633.7804	-0.0102	1	78.34	1.5e-08	R	KSGVIICGEGTPCEK	Q			Cmpd 281, +MS2(545.5973), 17.1-21.4eV, 8.1min #376
1	Bothrops_asper_P20474_PLA2		2569	16539	131	90	16	15	68.1	138	MRTLWIMAVLLVGVEGSLIEFAKMILEETKRLPFPYYTTYGCYCGWGGQGQPKDATDRCCFVHDCCYGKLSNCKPKTDRYSYSRKSGVIICGEGTPCEKQICECDKAAAVCFRENLRTYKKRYMAYPDLLCKKPAEKC	416	1	1	0	545.5976	1633.7709	3	1633.7804	-0.0095	1	23.18	0.0048	R	KSGVIICGEGTPCEK	Q			Cmpd 483, +MS2(545.5976), 17.1-21.4eV, 13.9min #645
1	Bothrops_asper_P20474_PLA2		2569	16539	131	90	16	15	68.1	138	MRTLWIMAVLLVGVEGSLIEFAKMILEETKRLPFPYYTTYGCYCGWGGQGQPKDATDRCCFVHDCCYGKLSNCKPKTDRYSYSRKSGVIICGEGTPCEKQICECDKAAAVCFRENLRTYKKRYMAYPDLLCKKPAEKC	417	1	1	0	545.5976	1633.7709	3	1633.7804	-0.0094	1	19.56	0.011	R	KSGVIICGEGTPCEK	Q			Cmpd 201, +MS2(545.5976), 17.1-21.4eV, 5.8min #269
1	Bothrops_asper_P20474_PLA2		2569	16539	131	90	16	15	68.1	138	MRTLWIMAVLLVGVEGSLIEFAKMILEETKRLPFPYYTTYGCYCGWGGQGQPKDATDRCCFVHDCCYGKLSNCKPKTDRYSYSRKSGVIICGEGTPCEKQICECDKAAAVCFRENLRTYKKRYMAYPDLLCKKPAEKC	418	1	1	0	545.5976	1633.7710	3	1633.7804	-0.0094	1	26.44	0.0023	R	KSGVIICGEGTPCEK	Q			Cmpd 154, +MS2(545.5976), 17.1-21.4eV, 4.5min #207
1	Bothrops_asper_P20474_PLA2		2569	16539	131	90	16	15	68.1	138	MRTLWIMAVLLVGVEGSLIEFAKMILEETKRLPFPYYTTYGCYCGWGGQGQPKDATDRCCFVHDCCYGKLSNCKPKTDRYSYSRKSGVIICGEGTPCEKQICECDKAAAVCFRENLRTYKKRYMAYPDLLCKKPAEKC	419	1	1	0	545.5977	1633.7712	3	1633.7804	-0.0092	1	40.40	9.1e-05	R	KSGVIICGEGTPCEK	Q			Cmpd 17, +MS2(545.5977), 17.1-21.4eV, 0.5min #24
1	Bothrops_asper_P20474_PLA2		2569	16539	131	90	16	15	68.1	138	MRTLWIMAVLLVGVEGSLIEFAKMILEETKRLPFPYYTTYGCYCGWGGQGQPKDATDRCCFVHDCCYGKLSNCKPKTDRYSYSRKSGVIICGEGTPCEKQICECDKAAAVCFRENLRTYKKRYMAYPDLLCKKPAEKC	420	1	1	0	545.5977	1633.7713	3	1633.7804	-0.0090	1	67.02	2e-07	R	KSGVIICGEGTPCEK	Q			Cmpd 283, +MS2(545.5977), 17.1-21.4eV, 8.1min #379
1	Bothrops_asper_P20474_PLA2		2569	16539	131	90	16	15	68.1	138	MRTLWIMAVLLVGVEGSLIEFAKMILEETKRLPFPYYTTYGCYCGWGGQGQPKDATDRCCFVHDCCYGKLSNCKPKTDRYSYSRKSGVIICGEGTPCEKQICECDKAAAVCFRENLRTYKKRYMAYPDLLCKKPAEKC	421	1	1	0	545.5977	1633.7714	3	1633.7804	-0.0090	1	30.91	0.00081	R	KSGVIICGEGTPCEK	Q			Cmpd 20, +MS2(545.5977), 17.1-21.4eV, 0.6min #28
1	Bothrops_asper_P20474_PLA2		2569	16539	131	90	16	15	68.1	138	MRTLWIMAVLLVGVEGSLIEFAKMILEETKRLPFPYYTTYGCYCGWGGQGQPKDATDRCCFVHDCCYGKLSNCKPKTDRYSYSRKSGVIICGEGTPCEKQICECDKAAAVCFRENLRTYKKRYMAYPDLLCKKPAEKC	422	1	1	0	545.5978	1633.7715	3	1633.7804	-0.0089	1	48.99	1.3e-05	R	KSGVIICGEGTPCEK	Q			Cmpd 24, +MS2(545.5978), 17.1-21.4eV, 0.7min #33
1	Bothrops_asper_P20474_PLA2		2569	16539	131	90	16	15	68.1	138	MRTLWIMAVLLVGVEGSLIEFAKMILEETKRLPFPYYTTYGCYCGWGGQGQPKDATDRCCFVHDCCYGKLSNCKPKTDRYSYSRKSGVIICGEGTPCEKQICECDKAAAVCFRENLRTYKKRYMAYPDLLCKKPAEKC	423	1	1	0	545.5978	1633.7715	3	1633.7804	-0.0089	1	39.44	0.00011	R	KSGVIICGEGTPCEK	Q			Cmpd 54, +MS2(545.5978), 17.1-21.4eV, 1.6min #73
1	Bothrops_asper_P20474_PLA2		2569	16539	131	90	16	15	68.1	138	MRTLWIMAVLLVGVEGSLIEFAKMILEETKRLPFPYYTTYGCYCGWGGQGQPKDATDRCCFVHDCCYGKLSNCKPKTDRYSYSRKSGVIICGEGTPCEKQICECDKAAAVCFRENLRTYKKRYMAYPDLLCKKPAEKC	424	1	1	0	545.5978	1633.7716	3	1633.7804	-0.0088	1	47.25	1.9e-05	R	KSGVIICGEGTPCEK	Q			Cmpd 8, +MS2(545.5978), 17.1-21.4eV, 0.3min #12
1	Bothrops_asper_P20474_PLA2		2569	16539	131	90	16	15	68.1	138	MRTLWIMAVLLVGVEGSLIEFAKMILEETKRLPFPYYTTYGCYCGWGGQGQPKDATDRCCFVHDCCYGKLSNCKPKTDRYSYSRKSGVIICGEGTPCEKQICECDKAAAVCFRENLRTYKKRYMAYPDLLCKKPAEKC	425	1	1	0	545.5980	1633.7721	3	1633.7804	-0.0083	1	52.15	6.1e-06	R	KSGVIICGEGTPCEK	Q			Cmpd 449, +MS2(545.5980), 17.1-21.4eV, 12.9min #600
1	Bothrops_asper_P20474_PLA2		2569	16539	131	90	16	15	68.1	138	MRTLWIMAVLLVGVEGSLIEFAKMILEETKRLPFPYYTTYGCYCGWGGQGQPKDATDRCCFVHDCCYGKLSNCKPKTDRYSYSRKSGVIICGEGTPCEKQICECDKAAAVCFRENLRTYKKRYMAYPDLLCKKPAEKC	426	1	1	0	545.5980	1633.7721	3	1633.7804	-0.0082	1	58.50	1.4e-06	R	KSGVIICGEGTPCEK	Q			Cmpd 443, +MS2(545.5980), 17.1-21.4eV, 12.7min #592
1	Bothrops_asper_P20474_PLA2		2569	16539	131	90	16	15	68.1	138	MRTLWIMAVLLVGVEGSLIEFAKMILEETKRLPFPYYTTYGCYCGWGGQGQPKDATDRCCFVHDCCYGKLSNCKPKTDRYSYSRKSGVIICGEGTPCEKQICECDKAAAVCFRENLRTYKKRYMAYPDLLCKKPAEKC	427	1	1	0	545.5981	1633.7724	3	1633.7804	-0.0080	1	33.87	0.00041	R	KSGVIICGEGTPCEK	Q			Cmpd 65, +MS2(545.5981), 17.1-21.4eV, 1.9min #88
1	Bothrops_asper_P20474_PLA2		2569	16539	131	90	16	15	68.1	138	MRTLWIMAVLLVGVEGSLIEFAKMILEETKRLPFPYYTTYGCYCGWGGQGQPKDATDRCCFVHDCCYGKLSNCKPKTDRYSYSRKSGVIICGEGTPCEKQICECDKAAAVCFRENLRTYKKRYMAYPDLLCKKPAEKC	428	1	1	0	545.5981	1633.7724	3	1633.7804	-0.0079	1	44.09	3.9e-05	R	KSGVIICGEGTPCEK	Q			Cmpd 109, +MS2(545.5981), 17.1-21.4eV, 3.2min #147
1	Bothrops_asper_P20474_PLA2		2569	16539	131	90	16	15	68.1	138	MRTLWIMAVLLVGVEGSLIEFAKMILEETKRLPFPYYTTYGCYCGWGGQGQPKDATDRCCFVHDCCYGKLSNCKPKTDRYSYSRKSGVIICGEGTPCEKQICECDKAAAVCFRENLRTYKKRYMAYPDLLCKKPAEKC	429	1	1	0	545.5981	1633.7726	3	1633.7804	-0.0078	1	18.10	0.015	R	KSGVIICGEGTPCEK	Q			Cmpd 83, +MS2(545.5981), 17.1-21.4eV, 2.4min #112
1	Bothrops_asper_P20474_PLA2		2569	16539	131	90	16	15	68.1	138	MRTLWIMAVLLVGVEGSLIEFAKMILEETKRLPFPYYTTYGCYCGWGGQGQPKDATDRCCFVHDCCYGKLSNCKPKTDRYSYSRKSGVIICGEGTPCEKQICECDKAAAVCFRENLRTYKKRYMAYPDLLCKKPAEKC	430	1	1	0	545.5981	1633.7726	3	1633.7804	-0.0078	1	38.81	0.00013	R	KSGVIICGEGTPCEK	Q			Cmpd 35, +MS2(545.5981), 17.1-21.4eV, 1.0min #48
1	Bothrops_asper_P20474_PLA2		2569	16539	131	90	16	15	68.1	138	MRTLWIMAVLLVGVEGSLIEFAKMILEETKRLPFPYYTTYGCYCGWGGQGQPKDATDRCCFVHDCCYGKLSNCKPKTDRYSYSRKSGVIICGEGTPCEKQICECDKAAAVCFRENLRTYKKRYMAYPDLLCKKPAEKC	431	1	1	0	545.5982	1633.7727	3	1633.7804	-0.0077	1	33.18	0.00048	R	KSGVIICGEGTPCEK	Q			Cmpd 113, +MS2(545.5982), 17.1-21.4eV, 3.3min #152
1	Bothrops_asper_P20474_PLA2		2569	16539	131	90	16	15	68.1	138	MRTLWIMAVLLVGVEGSLIEFAKMILEETKRLPFPYYTTYGCYCGWGGQGQPKDATDRCCFVHDCCYGKLSNCKPKTDRYSYSRKSGVIICGEGTPCEKQICECDKAAAVCFRENLRTYKKRYMAYPDLLCKKPAEKC	432	1	1	0	545.5982	1633.7727	3	1633.7804	-0.0076	1	31.07	0.00078	R	KSGVIICGEGTPCEK	Q			Cmpd 87, +MS2(545.5982), 17.1-21.4eV, 2.5min #117
1	Bothrops_asper_P20474_PLA2		2569	16539	131	90	16	15	68.1	138	MRTLWIMAVLLVGVEGSLIEFAKMILEETKRLPFPYYTTYGCYCGWGGQGQPKDATDRCCFVHDCCYGKLSNCKPKTDRYSYSRKSGVIICGEGTPCEKQICECDKAAAVCFRENLRTYKKRYMAYPDLLCKKPAEKC	433	1	1	0	545.5983	1633.7730	3	1633.7804	-0.0074	1	46.56	2.2e-05	R	KSGVIICGEGTPCEK	Q			Cmpd 3, +MS2(545.5983), 17.1-21.4eV, 0.1min #5
1	Bothrops_asper_P20474_PLA2		2569	16539	131	90	16	15	68.1	138	MRTLWIMAVLLVGVEGSLIEFAKMILEETKRLPFPYYTTYGCYCGWGGQGQPKDATDRCCFVHDCCYGKLSNCKPKTDRYSYSRKSGVIICGEGTPCEKQICECDKAAAVCFRENLRTYKKRYMAYPDLLCKKPAEKC	434	1	1	0	545.5983	1633.7730	3	1633.7804	-0.0074	1	35.55	0.00028	R	KSGVIICGEGTPCEK	Q			Cmpd 447, +MS2(545.5983), 17.1-21.4eV, 12.8min #597
1	Bothrops_asper_P20474_PLA2		2569	16539	131	90	16	15	68.1	138	MRTLWIMAVLLVGVEGSLIEFAKMILEETKRLPFPYYTTYGCYCGWGGQGQPKDATDRCCFVHDCCYGKLSNCKPKTDRYSYSRKSGVIICGEGTPCEKQICECDKAAAVCFRENLRTYKKRYMAYPDLLCKKPAEKC	435	1	1	0	545.5983	1633.7732	3	1633.7804	-0.0072	1	34.59	0.00035	R	KSGVIICGEGTPCEK	Q			Cmpd 6, +MS2(545.5983), 17.1-21.4eV, 0.2min #9
1	Bothrops_asper_P20474_PLA2		2569	16539	131	90	16	15	68.1	138	MRTLWIMAVLLVGVEGSLIEFAKMILEETKRLPFPYYTTYGCYCGWGGQGQPKDATDRCCFVHDCCYGKLSNCKPKTDRYSYSRKSGVIICGEGTPCEKQICECDKAAAVCFRENLRTYKKRYMAYPDLLCKKPAEKC	436	1	1	0	545.5984	1633.7735	3	1633.7804	-0.0069	1	20.34	0.0092	R	KSGVIICGEGTPCEK	Q			Cmpd 170, +MS2(545.5984), 17.1-21.4eV, 4.9min #228
1	Bothrops_asper_P20474_PLA2		2569	16539	131	90	16	15	68.1	138	MRTLWIMAVLLVGVEGSLIEFAKMILEETKRLPFPYYTTYGCYCGWGGQGQPKDATDRCCFVHDCCYGKLSNCKPKTDRYSYSRKSGVIICGEGTPCEKQICECDKAAAVCFRENLRTYKKRYMAYPDLLCKKPAEKC	437	1	1	0	545.5985	1633.7736	3	1633.7804	-0.0068	1	47.35	1.8e-05	R	KSGVIICGEGTPCEK	Q			Cmpd 38, +MS2(545.5985), 17.1-21.4eV, 1.1min #52
1	Bothrops_asper_P20474_PLA2		2569	16539	131	90	16	15	68.1	138	MRTLWIMAVLLVGVEGSLIEFAKMILEETKRLPFPYYTTYGCYCGWGGQGQPKDATDRCCFVHDCCYGKLSNCKPKTDRYSYSRKSGVIICGEGTPCEKQICECDKAAAVCFRENLRTYKKRYMAYPDLLCKKPAEKC	438	1	1	0	545.5985	1633.7736	3	1633.7804	-0.0067	1	25.25	0.003	R	KSGVIICGEGTPCEK	Q			Cmpd 96, +MS2(545.5985), 17.1-21.4eV, 2.8min #129
1	Bothrops_asper_P20474_PLA2		2569	16539	131	90	16	15	68.1	138	MRTLWIMAVLLVGVEGSLIEFAKMILEETKRLPFPYYTTYGCYCGWGGQGQPKDATDRCCFVHDCCYGKLSNCKPKTDRYSYSRKSGVIICGEGTPCEKQICECDKAAAVCFRENLRTYKKRYMAYPDLLCKKPAEKC	439	1	1	0	545.5986	1633.7740	3	1633.7804	-0.0064	1	38.21	0.00015	R	KSGVIICGEGTPCEK	Q			Cmpd 47, +MS2(545.5986), 17.1-21.4eV, 1.4min #64
1	Bothrops_asper_P20474_PLA2		2569	16539	131	90	16	15	68.1	138	MRTLWIMAVLLVGVEGSLIEFAKMILEETKRLPFPYYTTYGCYCGWGGQGQPKDATDRCCFVHDCCYGKLSNCKPKTDRYSYSRKSGVIICGEGTPCEKQICECDKAAAVCFRENLRTYKKRYMAYPDLLCKKPAEKC	440	1	1	0	545.5986	1633.7741	3	1633.7804	-0.0063	1	32.55	0.00056	R	KSGVIICGEGTPCEK	Q			Cmpd 140, +MS2(545.5986), 17.1-21.4eV, 4.0min #188
1	Bothrops_asper_P20474_PLA2		2569	16539	131	90	16	15	68.1	138	MRTLWIMAVLLVGVEGSLIEFAKMILEETKRLPFPYYTTYGCYCGWGGQGQPKDATDRCCFVHDCCYGKLSNCKPKTDRYSYSRKSGVIICGEGTPCEKQICECDKAAAVCFRENLRTYKKRYMAYPDLLCKKPAEKC	441	1	1	0	545.5987	1633.7742	3	1633.7804	-0.0062	1	30.00	0.001	R	KSGVIICGEGTPCEK	Q			Cmpd 69, +MS2(545.5987), 17.1-21.4eV, 2.0min #93
1	Bothrops_asper_P20474_PLA2		2569	16539	131	90	16	15	68.1	138	MRTLWIMAVLLVGVEGSLIEFAKMILEETKRLPFPYYTTYGCYCGWGGQGQPKDATDRCCFVHDCCYGKLSNCKPKTDRYSYSRKSGVIICGEGTPCEKQICECDKAAAVCFRENLRTYKKRYMAYPDLLCKKPAEKC	442	1	1	0	545.5987	1633.7744	3	1633.7804	-0.0060	1	52.26	5.9e-06	R	KSGVIICGEGTPCEK	Q			Cmpd 32, +MS2(545.5987), 17.1-21.4eV, 1.0min #44
1	Bothrops_asper_P20474_PLA2		2569	16539	131	90	16	15	68.1	138	MRTLWIMAVLLVGVEGSLIEFAKMILEETKRLPFPYYTTYGCYCGWGGQGQPKDATDRCCFVHDCCYGKLSNCKPKTDRYSYSRKSGVIICGEGTPCEKQICECDKAAAVCFRENLRTYKKRYMAYPDLLCKKPAEKC	443	1	1	0	545.5987	1633.7744	3	1633.7804	-0.0060	1	31.56	0.0007	R	KSGVIICGEGTPCEK	Q			Cmpd 49, +MS2(545.5988), 17.1-21.4eV, 1.4min #67
1	Bothrops_asper_P20474_PLA2		2569	16539	131	90	16	15	68.1	138	MRTLWIMAVLLVGVEGSLIEFAKMILEETKRLPFPYYTTYGCYCGWGGQGQPKDATDRCCFVHDCCYGKLSNCKPKTDRYSYSRKSGVIICGEGTPCEKQICECDKAAAVCFRENLRTYKKRYMAYPDLLCKKPAEKC	444	1	1	0	545.5991	1633.7754	3	1633.7804	-0.0050	1	15.45	0.029	R	KSGVIICGEGTPCEK	Q			Cmpd 126, +MS2(545.5991), 17.1-21.4eV, 3.6min #169
1	Bothrops_asper_P20474_PLA2		2569	16539	131	90	16	15	68.1	138	MRTLWIMAVLLVGVEGSLIEFAKMILEETKRLPFPYYTTYGCYCGWGGQGQPKDATDRCCFVHDCCYGKLSNCKPKTDRYSYSRKSGVIICGEGTPCEKQICECDKAAAVCFRENLRTYKKRYMAYPDLLCKKPAEKC	445	1	1	0	545.5993	1633.7761	3	1633.7804	-0.0043	1	35.53	0.00028	R	KSGVIICGEGTPCEK	Q			Cmpd 186, +MS2(545.5993), 17.1-21.4eV, 5.4min #249
1	Bothrops_asper_P20474_PLA2		2569	16539	131	90	16	15	68.1	138	MRTLWIMAVLLVGVEGSLIEFAKMILEETKRLPFPYYTTYGCYCGWGGQGQPKDATDRCCFVHDCCYGKLSNCKPKTDRYSYSRKSGVIICGEGTPCEKQICECDKAAAVCFRENLRTYKKRYMAYPDLLCKKPAEKC	446	1	1	0	545.5993	1633.7761	3	1633.7804	-0.0043	1	12.80	0.052	R	KSGVIICGEGTPCEK	Q			Cmpd 165, +MS2(545.5993), 17.1-21.4eV, 4.8min #221
1	Bothrops_asper_P20474_PLA2		2569	16539	131	90	16	15	68.1	138	MRTLWIMAVLLVGVEGSLIEFAKMILEETKRLPFPYYTTYGCYCGWGGQGQPKDATDRCCFVHDCCYGKLSNCKPKTDRYSYSRKSGVIICGEGTPCEKQICECDKAAAVCFRENLRTYKKRYMAYPDLLCKKPAEKC	478	1	1	0	867.3780	2599.1122	3	2599.1301	-0.0178	0	100.00	1e-10	R	LPFPYYTTYGCYCGWGGQGQPK	D			Cmpd 354, +MS2(867.3780), 24.8-31.0eV, 10.2min #473
1	Bothrops_asper_P20474_PLA2		2569	16539	131	90	16	15	68.1	138	MRTLWIMAVLLVGVEGSLIEFAKMILEETKRLPFPYYTTYGCYCGWGGQGQPKDATDRCCFVHDCCYGKLSNCKPKTDRYSYSRKSGVIICGEGTPCEKQICECDKAAAVCFRENLRTYKKRYMAYPDLLCKKPAEKC	479	1	1	0	867.3787	2599.1143	3	2599.1301	-0.0157	0	110.82	8.3e-12	R	LPFPYYTTYGCYCGWGGQGQPK	D			Cmpd 350, +MS2(867.3787), 24.8-31.0eV, 10.1min #468
1	Bothrops_asper_P20474_PLA2		2569	16539	131	90	16	15	68.1	138	MRTLWIMAVLLVGVEGSLIEFAKMILEETKRLPFPYYTTYGCYCGWGGQGQPKDATDRCCFVHDCCYGKLSNCKPKTDRYSYSRKSGVIICGEGTPCEKQICECDKAAAVCFRENLRTYKKRYMAYPDLLCKKPAEKC	483	1	1	0	919.4111	2755.2114	3	2755.2312	-0.0198	1	114.88	3.3e-12	K	RLPFPYYTTYGCYCGWGGQGQPK	D			Cmpd 339, +MS2(919.4111), 26.1-32.6eV, 9.7min #453
1	Bothrops_asper_P20474_PLA2		2569	16539	131	90	16	15	68.1	138	MRTLWIMAVLLVGVEGSLIEFAKMILEETKRLPFPYYTTYGCYCGWGGQGQPKDATDRCCFVHDCCYGKLSNCKPKTDRYSYSRKSGVIICGEGTPCEKQICECDKAAAVCFRENLRTYKKRYMAYPDLLCKKPAEKC	484	1	1	0	919.4112	2755.2117	3	2755.2312	-0.0195	1	149.22	1.2e-15	K	RLPFPYYTTYGCYCGWGGQGQPK	D			Cmpd 336, +MS2(919.4112), 26.1-32.6eV, 9.7min #449
2	Bothrops_asper_5TFV_B_PLA2		2520	14756	130	89	16	15	77.0	122	SLIEFAKMILEETKRLPFPYYTTYGCYCGWGGQGQPKDATDRCCFVHDCCYGKLSNCKPKTDRYSYSRKSGVIICGEGTPCEKQICECDKAAAVCFRENLRTYKKRYMAYPDVLCKKPAEKC	78	1	0	0	607.3415	606.3342	1	606.3377	-0.0035	0	30.56	0.00088	L	IEFAK	M			Cmpd 317, +MS2(607.3415), 44.9-56.1eV, 9.1min #424
2	Bothrops_asper_5TFV_B_PLA2		2520	14756	130	89	16	15	77.0	122	SLIEFAKMILEETKRLPFPYYTTYGCYCGWGGQGQPKDATDRCCFVHDCCYGKLSNCKPKTDRYSYSRKSGVIICGEGTPCEKQICECDKAAAVCFRENLRTYKKRYMAYPDVLCKKPAEKC	97	1	0	0	636.3355	635.3283	1	635.3319	-0.0036	0	22.56	0.0055	R	LPFPY	Y			Cmpd 356, +MS2(636.3355), 45.1-56.4eV, 10.2min #476
2	Bothrops_asper_5TFV_B_PLA2		2520	14756	130	89	16	15	77.0	122	SLIEFAKMILEETKRLPFPYYTTYGCYCGWGGQGQPKDATDRCCFVHDCCYGKLSNCKPKTDRYSYSRKSGVIICGEGTPCEKQICECDKAAAVCFRENLRTYKKRYMAYPDVLCKKPAEKC	98	1	0	0	636.3358	635.3285	1	635.3319	-0.0034	0	6.34	0.23	R	LPFPY	Y			Cmpd 359, +MS2(636.3358), 45.1-56.4eV, 10.3min #480
2	Bothrops_asper_5TFV_B_PLA2		2520	14756	130	89	16	15	77.0	122	SLIEFAKMILEETKRLPFPYYTTYGCYCGWGGQGQPKDATDRCCFVHDCCYGKLSNCKPKTDRYSYSRKSGVIICGEGTPCEKQICECDKAAAVCFRENLRTYKKRYMAYPDVLCKKPAEKC	174	1	0	0	338.1567	674.2989	2	674.3024	-0.0034	0	21.80	0.0066	R	YSYSR	K			Cmpd 268, +MS2(338.1567), 20.0-25.0eV, 7.7min #359
2	Bothrops_asper_5TFV_B_PLA2		2520	14756	130	89	16	15	77.0	122	SLIEFAKMILEETKRLPFPYYTTYGCYCGWGGQGQPKDATDRCCFVHDCCYGKLSNCKPKTDRYSYSRKSGVIICGEGTPCEKQICECDKAAAVCFRENLRTYKKRYMAYPDVLCKKPAEKC	175	1	0	0	338.1568	674.2990	2	674.3024	-0.0033	0	3.10	0.49	R	YSYSR	K			Cmpd 273, +MS2(338.1568), 20.0-25.0eV, 7.9min #365
2	Bothrops_asper_5TFV_B_PLA2		2520	14756	130	89	16	15	77.0	122	SLIEFAKMILEETKRLPFPYYTTYGCYCGWGGQGQPKDATDRCCFVHDCCYGKLSNCKPKTDRYSYSRKSGVIICGEGTPCEKQICECDKAAAVCFRENLRTYKKRYMAYPDVLCKKPAEKC	176	1	0	0	338.1576	674.3006	2	674.3024	-0.0017	0	23.59	0.0044	R	YSYSR	K			Cmpd 265, +MS2(338.1576), 20.0-25.0eV, 7.6min #355
2	Bothrops_asper_5TFV_B_PLA2		2520	14756	130	89	16	15	77.0	122	SLIEFAKMILEETKRLPFPYYTTYGCYCGWGGQGQPKDATDRCCFVHDCCYGKLSNCKPKTDRYSYSRKSGVIICGEGTPCEKQICECDKAAAVCFRENLRTYKKRYMAYPDVLCKKPAEKC	224	1	0	0	397.6999	793.3852	2	793.3905	-0.0053	0	24.73	0.0034	K	AAAVCFR	E			Cmpd 68, +MS2(397.6999), 20.0-25.0eV, 2.0min #92
2	Bothrops_asper_5TFV_B_PLA2		2520	14756	130	89	16	15	77.0	122	SLIEFAKMILEETKRLPFPYYTTYGCYCGWGGQGQPKDATDRCCFVHDCCYGKLSNCKPKTDRYSYSRKSGVIICGEGTPCEKQICECDKAAAVCFRENLRTYKKRYMAYPDVLCKKPAEKC	225	1	0	0	397.7000	793.3855	2	793.3905	-0.0050	0	15.66	0.027	K	AAAVCFR	E			Cmpd 180, +MS2(397.7000), 20.0-25.0eV, 5.2min #241
2	Bothrops_asper_5TFV_B_PLA2		2520	14756	130	89	16	15	77.0	122	SLIEFAKMILEETKRLPFPYYTTYGCYCGWGGQGQPKDATDRCCFVHDCCYGKLSNCKPKTDRYSYSRKSGVIICGEGTPCEKQICECDKAAAVCFRENLRTYKKRYMAYPDVLCKKPAEKC	226	1	0	0	397.7001	793.3856	2	793.3905	-0.0049	0	55.36	2.9e-06	K	AAAVCFR	E			Cmpd 294, +MS2(397.7001), 20.0-25.0eV, 8.5min #393
2	Bothrops_asper_5TFV_B_PLA2		2520	14756	130	89	16	15	77.0	122	SLIEFAKMILEETKRLPFPYYTTYGCYCGWGGQGQPKDATDRCCFVHDCCYGKLSNCKPKTDRYSYSRKSGVIICGEGTPCEKQICECDKAAAVCFRENLRTYKKRYMAYPDVLCKKPAEKC	227	1	0	0	397.7001	793.3857	2	793.3905	-0.0048	0	16.56	0.022	K	AAAVCFR	E			Cmpd 198, +MS2(397.7001), 20.0-25.0eV, 5.7min #265
2	Bothrops_asper_5TFV_B_PLA2		2520	14756	130	89	16	15	77.0	122	SLIEFAKMILEETKRLPFPYYTTYGCYCGWGGQGQPKDATDRCCFVHDCCYGKLSNCKPKTDRYSYSRKSGVIICGEGTPCEKQICECDKAAAVCFRENLRTYKKRYMAYPDVLCKKPAEKC	228	1	0	0	397.7001	793.3857	2	793.3905	-0.0048	0	18.16	0.015	K	AAAVCFR	E			Cmpd 155, +MS2(397.7001), 20.0-25.0eV, 4.5min #208
2	Bothrops_asper_5TFV_B_PLA2		2520	14756	130	89	16	15	77.0	122	SLIEFAKMILEETKRLPFPYYTTYGCYCGWGGQGQPKDATDRCCFVHDCCYGKLSNCKPKTDRYSYSRKSGVIICGEGTPCEKQICECDKAAAVCFRENLRTYKKRYMAYPDVLCKKPAEKC	229	1	0	0	397.7003	793.3861	2	793.3905	-0.0044	0	55.55	2.8e-06	K	AAAVCFR	E			Cmpd 289, +MS2(397.7003), 20.0-25.0eV, 8.3min #387
2	Bothrops_asper_5TFV_B_PLA2		2520	14756	130	89	16	15	77.0	122	SLIEFAKMILEETKRLPFPYYTTYGCYCGWGGQGQPKDATDRCCFVHDCCYGKLSNCKPKTDRYSYSRKSGVIICGEGTPCEKQICECDKAAAVCFRENLRTYKKRYMAYPDVLCKKPAEKC	230	1	0	0	397.7004	793.3863	2	793.3905	-0.0042	0	28.89	0.0013	K	AAAVCFR	E			Cmpd 128, +MS2(397.7004), 20.0-25.0eV, 3.7min #172
2	Bothrops_asper_5TFV_B_PLA2		2520	14756	130	89	16	15	77.0	122	SLIEFAKMILEETKRLPFPYYTTYGCYCGWGGQGQPKDATDRCCFVHDCCYGKLSNCKPKTDRYSYSRKSGVIICGEGTPCEKQICECDKAAAVCFRENLRTYKKRYMAYPDVLCKKPAEKC	231	1	0	0	397.7004	793.3863	2	793.3905	-0.0041	0	30.77	0.00084	K	AAAVCFR	E			Cmpd 482, +MS2(397.7005), 20.0-25.0eV, 13.8min #644
2	Bothrops_asper_5TFV_B_PLA2		2520	14756	130	89	16	15	77.0	122	SLIEFAKMILEETKRLPFPYYTTYGCYCGWGGQGQPKDATDRCCFVHDCCYGKLSNCKPKTDRYSYSRKSGVIICGEGTPCEKQICECDKAAAVCFRENLRTYKKRYMAYPDVLCKKPAEKC	232	1	0	0	397.7005	793.3864	2	793.3905	-0.0040	0	21.45	0.0072	K	AAAVCFR	E			Cmpd 168, +MS2(397.7005), 20.0-25.0eV, 4.8min #225
2	Bothrops_asper_5TFV_B_PLA2		2520	14756	130	89	16	15	77.0	122	SLIEFAKMILEETKRLPFPYYTTYGCYCGWGGQGQPKDATDRCCFVHDCCYGKLSNCKPKTDRYSYSRKSGVIICGEGTPCEKQICECDKAAAVCFRENLRTYKKRYMAYPDVLCKKPAEKC	233	1	0	0	397.7006	793.3867	2	793.3905	-0.0038	0	23.30	0.0047	K	AAAVCFR	E			Cmpd 110, +MS2(397.7006), 20.0-25.0eV, 3.2min #148
2	Bothrops_asper_5TFV_B_PLA2		2520	14756	130	89	16	15	77.0	122	SLIEFAKMILEETKRLPFPYYTTYGCYCGWGGQGQPKDATDRCCFVHDCCYGKLSNCKPKTDRYSYSRKSGVIICGEGTPCEKQICECDKAAAVCFRENLRTYKKRYMAYPDVLCKKPAEKC	234	1	0	0	397.7006	793.3867	2	793.3905	-0.0038	0	38.99	0.00013	K	AAAVCFR	E			Cmpd 123, +MS2(397.7006), 20.0-25.0eV, 3.6min #165
2	Bothrops_asper_5TFV_B_PLA2		2520	14756	130	89	16	15	77.0	122	SLIEFAKMILEETKRLPFPYYTTYGCYCGWGGQGQPKDATDRCCFVHDCCYGKLSNCKPKTDRYSYSRKSGVIICGEGTPCEKQICECDKAAAVCFRENLRTYKKRYMAYPDVLCKKPAEKC	235	1	0	0	397.7007	793.3868	2	793.3905	-0.0037	0	31.66	0.00068	K	AAAVCFR	E			Cmpd 462, +MS2(397.7007), 20.0-25.0eV, 13.3min #617
2	Bothrops_asper_5TFV_B_PLA2		2520	14756	130	89	16	15	77.0	122	SLIEFAKMILEETKRLPFPYYTTYGCYCGWGGQGQPKDATDRCCFVHDCCYGKLSNCKPKTDRYSYSRKSGVIICGEGTPCEKQICECDKAAAVCFRENLRTYKKRYMAYPDVLCKKPAEKC	236	1	0	0	397.7008	793.3869	2	793.3905	-0.0035	0	29.11	0.0012	K	AAAVCFR	E			Cmpd 108, +MS2(397.7007), 20.0-25.0eV, 3.1min #145
2	Bothrops_asper_5TFV_B_PLA2		2520	14756	130	89	16	15	77.0	122	SLIEFAKMILEETKRLPFPYYTTYGCYCGWGGQGQPKDATDRCCFVHDCCYGKLSNCKPKTDRYSYSRKSGVIICGEGTPCEKQICECDKAAAVCFRENLRTYKKRYMAYPDVLCKKPAEKC	237	1	0	0	397.7008	793.3870	2	793.3905	-0.0035	0	25.29	0.003	K	AAAVCFR	E			Cmpd 445, +MS2(397.7008), 20.0-25.0eV, 12.8min #595
2	Bothrops_asper_5TFV_B_PLA2		2520	14756	130	89	16	15	77.0	122	SLIEFAKMILEETKRLPFPYYTTYGCYCGWGGQGQPKDATDRCCFVHDCCYGKLSNCKPKTDRYSYSRKSGVIICGEGTPCEKQICECDKAAAVCFRENLRTYKKRYMAYPDVLCKKPAEKC	238	1	0	0	397.7008	793.3871	2	793.3905	-0.0034	0	38.56	0.00014	K	AAAVCFR	E			Cmpd 442, +MS2(397.7008), 20.0-25.0eV, 12.7min #591
2	Bothrops_asper_5TFV_B_PLA2		2520	14756	130	89	16	15	77.0	122	SLIEFAKMILEETKRLPFPYYTTYGCYCGWGGQGQPKDATDRCCFVHDCCYGKLSNCKPKTDRYSYSRKSGVIICGEGTPCEKQICECDKAAAVCFRENLRTYKKRYMAYPDVLCKKPAEKC	239	1	0	0	397.7009	793.3872	2	793.3905	-0.0033	0	38.61	0.00014	K	AAAVCFR	E			Cmpd 440, +MS2(397.7009), 20.0-25.0eV, 12.6min #588
2	Bothrops_asper_5TFV_B_PLA2		2520	14756	130	89	16	15	77.0	122	SLIEFAKMILEETKRLPFPYYTTYGCYCGWGGQGQPKDATDRCCFVHDCCYGKLSNCKPKTDRYSYSRKSGVIICGEGTPCEKQICECDKAAAVCFRENLRTYKKRYMAYPDVLCKKPAEKC	240	1	0	0	397.7009	793.3872	2	793.3905	-0.0033	0	19.84	0.01	K	AAAVCFR	E			Cmpd 485, +MS2(397.7009), 20.0-25.0eV, 13.9min #648
2	Bothrops_asper_5TFV_B_PLA2		2520	14756	130	89	16	15	77.0	122	SLIEFAKMILEETKRLPFPYYTTYGCYCGWGGQGQPKDATDRCCFVHDCCYGKLSNCKPKTDRYSYSRKSGVIICGEGTPCEKQICECDKAAAVCFRENLRTYKKRYMAYPDVLCKKPAEKC	241	1	0	0	397.7009	793.3872	2	793.3905	-0.0033	0	31.93	0.00064	K	AAAVCFR	E			Cmpd 454, +MS2(397.7009), 20.0-25.0eV, 13.0min #607
2	Bothrops_asper_5TFV_B_PLA2		2520	14756	130	89	16	15	77.0	122	SLIEFAKMILEETKRLPFPYYTTYGCYCGWGGQGQPKDATDRCCFVHDCCYGKLSNCKPKTDRYSYSRKSGVIICGEGTPCEKQICECDKAAAVCFRENLRTYKKRYMAYPDVLCKKPAEKC	242	1	0	0	397.7009	793.3872	2	793.3905	-0.0032	0	23.25	0.0047	K	AAAVCFR	E			Cmpd 458, +MS2(397.7009), 20.0-25.0eV, 13.2min #612
2	Bothrops_asper_5TFV_B_PLA2		2520	14756	130	89	16	15	77.0	122	SLIEFAKMILEETKRLPFPYYTTYGCYCGWGGQGQPKDATDRCCFVHDCCYGKLSNCKPKTDRYSYSRKSGVIICGEGTPCEKQICECDKAAAVCFRENLRTYKKRYMAYPDVLCKKPAEKC	243	1	0	0	397.7011	793.3877	2	793.3905	-0.0028	0	19.54	0.011	K	AAAVCFR	E			Cmpd 192, +MS2(397.7011), 20.0-25.0eV, 5.5min #257
2	Bothrops_asper_5TFV_B_PLA2		2520	14756	130	89	16	15	77.0	122	SLIEFAKMILEETKRLPFPYYTTYGCYCGWGGQGQPKDATDRCCFVHDCCYGKLSNCKPKTDRYSYSRKSGVIICGEGTPCEKQICECDKAAAVCFRENLRTYKKRYMAYPDVLCKKPAEKC	244	1	0	0	397.7012	793.3879	2	793.3905	-0.0026	0	15.44	0.029	K	AAAVCFR	E			Cmpd 169, +MS2(397.7012), 20.0-25.0eV, 4.9min #227
2	Bothrops_asper_5TFV_B_PLA2		2520	14756	130	89	16	15	77.0	122	SLIEFAKMILEETKRLPFPYYTTYGCYCGWGGQGQPKDATDRCCFVHDCCYGKLSNCKPKTDRYSYSRKSGVIICGEGTPCEKQICECDKAAAVCFRENLRTYKKRYMAYPDVLCKKPAEKC	245	1	0	0	397.7013	793.3880	2	793.3905	-0.0025	0	18.00	0.016	K	AAAVCFR	E			Cmpd 184, +MS2(397.7013), 20.0-25.0eV, 5.3min #247
2	Bothrops_asper_5TFV_B_PLA2		2520	14756	130	89	16	15	77.0	122	SLIEFAKMILEETKRLPFPYYTTYGCYCGWGGQGQPKDATDRCCFVHDCCYGKLSNCKPKTDRYSYSRKSGVIICGEGTPCEKQICECDKAAAVCFRENLRTYKKRYMAYPDVLCKKPAEKC	246	1	0	0	397.7013	793.3880	2	793.3905	-0.0025	0	14.60	0.035	K	AAAVCFR	E			Cmpd 102, +MS2(397.7013), 20.0-25.0eV, 3.0min #137
2	Bothrops_asper_5TFV_B_PLA2		2520	14756	130	89	16	15	77.0	122	SLIEFAKMILEETKRLPFPYYTTYGCYCGWGGQGQPKDATDRCCFVHDCCYGKLSNCKPKTDRYSYSRKSGVIICGEGTPCEKQICECDKAAAVCFRENLRTYKKRYMAYPDVLCKKPAEKC	248	1	0	0	404.2317	806.4489	2	806.4538	-0.0049	0	30.70	0.00085	-	SLIEFAK	M			Cmpd 320, +MS2(404.2317), 20.0-25.0eV, 9.2min #428
2	Bothrops_asper_5TFV_B_PLA2		2520	14756	130	89	16	15	77.0	122	SLIEFAKMILEETKRLPFPYYTTYGCYCGWGGQGQPKDATDRCCFVHDCCYGKLSNCKPKTDRYSYSRKSGVIICGEGTPCEKQICECDKAAAVCFRENLRTYKKRYMAYPDVLCKKPAEKC	249	1	0	0	404.2318	806.4491	2	806.4538	-0.0047	0	5.86	0.26	-	SLIEFAK	M			Cmpd 157, +MS2(404.2318), 20.0-25.0eV, 4.5min #211
2	Bothrops_asper_5TFV_B_PLA2		2520	14756	130	89	16	15	77.0	122	SLIEFAKMILEETKRLPFPYYTTYGCYCGWGGQGQPKDATDRCCFVHDCCYGKLSNCKPKTDRYSYSRKSGVIICGEGTPCEKQICECDKAAAVCFRENLRTYKKRYMAYPDVLCKKPAEKC	250	1	0	0	404.2319	806.4492	2	806.4538	-0.0046	0	3.10	0.49	-	SLIEFAK	M			Cmpd 176, +MS2(404.2319), 20.0-25.0eV, 5.1min #236
2	Bothrops_asper_5TFV_B_PLA2		2520	14756	130	89	16	15	77.0	122	SLIEFAKMILEETKRLPFPYYTTYGCYCGWGGQGQPKDATDRCCFVHDCCYGKLSNCKPKTDRYSYSRKSGVIICGEGTPCEKQICECDKAAAVCFRENLRTYKKRYMAYPDVLCKKPAEKC	251	1	0	0	404.2319	806.4492	2	806.4538	-0.0046	0	7.02	0.2	-	SLIEFAK	M			Cmpd 134, +MS2(404.2319), 20.0-25.0eV, 3.9min #180
2	Bothrops_asper_5TFV_B_PLA2		2520	14756	130	89	16	15	77.0	122	SLIEFAKMILEETKRLPFPYYTTYGCYCGWGGQGQPKDATDRCCFVHDCCYGKLSNCKPKTDRYSYSRKSGVIICGEGTPCEKQICECDKAAAVCFRENLRTYKKRYMAYPDVLCKKPAEKC	252	1	0	0	404.2319	806.4493	2	806.4538	-0.0044	0	7.32	0.19	-	SLIEFAK	M			Cmpd 55, +MS2(404.2320), 20.0-25.0eV, 1.6min #75
2	Bothrops_asper_5TFV_B_PLA2		2520	14756	130	89	16	15	77.0	122	SLIEFAKMILEETKRLPFPYYTTYGCYCGWGGQGQPKDATDRCCFVHDCCYGKLSNCKPKTDRYSYSRKSGVIICGEGTPCEKQICECDKAAAVCFRENLRTYKKRYMAYPDVLCKKPAEKC	253	1	0	0	404.2320	806.4494	2	806.4538	-0.0044	0	3.23	0.48	-	SLIEFAK	M			Cmpd 127, +MS2(404.2320), 20.0-25.0eV, 3.7min #171
2	Bothrops_asper_5TFV_B_PLA2		2520	14756	130	89	16	15	77.0	122	SLIEFAKMILEETKRLPFPYYTTYGCYCGWGGQGQPKDATDRCCFVHDCCYGKLSNCKPKTDRYSYSRKSGVIICGEGTPCEKQICECDKAAAVCFRENLRTYKKRYMAYPDVLCKKPAEKC	254	1	0	0	404.2320	806.4494	2	806.4538	-0.0044	0	3.21	0.48	-	SLIEFAK	M			Cmpd 89, +MS2(404.2320), 20.0-25.0eV, 2.6min #120
2	Bothrops_asper_5TFV_B_PLA2		2520	14756	130	89	16	15	77.0	122	SLIEFAKMILEETKRLPFPYYTTYGCYCGWGGQGQPKDATDRCCFVHDCCYGKLSNCKPKTDRYSYSRKSGVIICGEGTPCEKQICECDKAAAVCFRENLRTYKKRYMAYPDVLCKKPAEKC	255	1	0	0	404.2320	806.4494	2	806.4538	-0.0044	0	0.07	0.98	-	SLIEFAK	M			Cmpd 29, +MS2(404.2320), 20.0-25.0eV, 0.9min #40
2	Bothrops_asper_5TFV_B_PLA2		2520	14756	130	89	16	15	77.0	122	SLIEFAKMILEETKRLPFPYYTTYGCYCGWGGQGQPKDATDRCCFVHDCCYGKLSNCKPKTDRYSYSRKSGVIICGEGTPCEKQICECDKAAAVCFRENLRTYKKRYMAYPDVLCKKPAEKC	256	1	0	0	404.2320	806.4494	2	806.4538	-0.0044	0	14.67	0.034	-	SLIEFAK	M			Cmpd 14, +MS2(404.2320), 20.0-25.0eV, 0.4min #20
2	Bothrops_asper_5TFV_B_PLA2		2520	14756	130	89	16	15	77.0	122	SLIEFAKMILEETKRLPFPYYTTYGCYCGWGGQGQPKDATDRCCFVHDCCYGKLSNCKPKTDRYSYSRKSGVIICGEGTPCEKQICECDKAAAVCFRENLRTYKKRYMAYPDVLCKKPAEKC	257	1	0	0	404.2321	806.4496	2	806.4538	-0.0042	0	9.72	0.11	-	SLIEFAK	M			Cmpd 22, +MS2(404.2321), 20.0-25.0eV, 0.7min #31
2	Bothrops_asper_5TFV_B_PLA2		2520	14756	130	89	16	15	77.0	122	SLIEFAKMILEETKRLPFPYYTTYGCYCGWGGQGQPKDATDRCCFVHDCCYGKLSNCKPKTDRYSYSRKSGVIICGEGTPCEKQICECDKAAAVCFRENLRTYKKRYMAYPDVLCKKPAEKC	258	1	0	0	404.2321	806.4496	2	806.4538	-0.0042	0	1.98	0.63	-	SLIEFAK	M			Cmpd 86, +MS2(404.2321), 20.0-25.0eV, 2.5min #116
2	Bothrops_asper_5TFV_B_PLA2		2520	14756	130	89	16	15	77.0	122	SLIEFAKMILEETKRLPFPYYTTYGCYCGWGGQGQPKDATDRCCFVHDCCYGKLSNCKPKTDRYSYSRKSGVIICGEGTPCEKQICECDKAAAVCFRENLRTYKKRYMAYPDVLCKKPAEKC	259	1	0	0	404.2321	806.4497	2	806.4538	-0.0041	0	11.73	0.067	-	SLIEFAK	M			Cmpd 453, +MS2(404.2321), 20.0-25.0eV, 13.0min #605
2	Bothrops_asper_5TFV_B_PLA2		2520	14756	130	89	16	15	77.0	122	SLIEFAKMILEETKRLPFPYYTTYGCYCGWGGQGQPKDATDRCCFVHDCCYGKLSNCKPKTDRYSYSRKSGVIICGEGTPCEKQICECDKAAAVCFRENLRTYKKRYMAYPDVLCKKPAEKC	260	1	0	0	404.2322	806.4498	2	806.4538	-0.0040	0	1.76	0.67	-	SLIEFAK	M			Cmpd 112, +MS2(404.2322), 20.0-25.0eV, 3.3min #151
2	Bothrops_asper_5TFV_B_PLA2		2520	14756	130	89	16	15	77.0	122	SLIEFAKMILEETKRLPFPYYTTYGCYCGWGGQGQPKDATDRCCFVHDCCYGKLSNCKPKTDRYSYSRKSGVIICGEGTPCEKQICECDKAAAVCFRENLRTYKKRYMAYPDVLCKKPAEKC	261	1	0	0	404.2322	806.4498	2	806.4538	-0.0039	0	11.30	0.074	-	SLIEFAK	M			Cmpd 9, +MS2(404.2322), 20.0-25.0eV, 0.3min #13
2	Bothrops_asper_5TFV_B_PLA2		2520	14756	130	89	16	15	77.0	122	SLIEFAKMILEETKRLPFPYYTTYGCYCGWGGQGQPKDATDRCCFVHDCCYGKLSNCKPKTDRYSYSRKSGVIICGEGTPCEKQICECDKAAAVCFRENLRTYKKRYMAYPDVLCKKPAEKC	262	1	0	0	404.2322	806.4499	2	806.4538	-0.0039	0	5.64	0.27	-	SLIEFAK	M			Cmpd 43, +MS2(404.2322), 20.0-25.0eV, 1.3min #59
2	Bothrops_asper_5TFV_B_PLA2		2520	14756	130	89	16	15	77.0	122	SLIEFAKMILEETKRLPFPYYTTYGCYCGWGGQGQPKDATDRCCFVHDCCYGKLSNCKPKTDRYSYSRKSGVIICGEGTPCEKQICECDKAAAVCFRENLRTYKKRYMAYPDVLCKKPAEKC	263	1	0	0	404.2322	806.4499	2	806.4538	-0.0039	0	2.59	0.55	-	SLIEFAK	M			Cmpd 194, +MS2(404.2322), 20.0-25.0eV, 5.6min #260
2	Bothrops_asper_5TFV_B_PLA2		2520	14756	130	89	16	15	77.0	122	SLIEFAKMILEETKRLPFPYYTTYGCYCGWGGQGQPKDATDRCCFVHDCCYGKLSNCKPKTDRYSYSRKSGVIICGEGTPCEKQICECDKAAAVCFRENLRTYKKRYMAYPDVLCKKPAEKC	264	1	0	0	404.2323	806.4499	2	806.4538	-0.0038	0	8.96	0.13	-	SLIEFAK	M			Cmpd 58, +MS2(404.2322), 20.0-25.0eV, 1.7min #79
2	Bothrops_asper_5TFV_B_PLA2		2520	14756	130	89	16	15	77.0	122	SLIEFAKMILEETKRLPFPYYTTYGCYCGWGGQGQPKDATDRCCFVHDCCYGKLSNCKPKTDRYSYSRKSGVIICGEGTPCEKQICECDKAAAVCFRENLRTYKKRYMAYPDVLCKKPAEKC	265	1	0	0	404.2323	806.4500	2	806.4538	-0.0038	0	9.54	0.11	-	SLIEFAK	M			Cmpd 146, +MS2(404.2323), 20.0-25.0eV, 4.2min #196
2	Bothrops_asper_5TFV_B_PLA2		2520	14756	130	89	16	15	77.0	122	SLIEFAKMILEETKRLPFPYYTTYGCYCGWGGQGQPKDATDRCCFVHDCCYGKLSNCKPKTDRYSYSRKSGVIICGEGTPCEKQICECDKAAAVCFRENLRTYKKRYMAYPDVLCKKPAEKC	266	1	0	0	404.2323	806.4501	2	806.4538	-0.0037	0	31.55	0.0007	-	SLIEFAK	M			Cmpd 313, +MS2(404.2323), 20.0-25.0eV, 9.0min #419
2	Bothrops_asper_5TFV_B_PLA2		2520	14756	130	89	16	15	77.0	122	SLIEFAKMILEETKRLPFPYYTTYGCYCGWGGQGQPKDATDRCCFVHDCCYGKLSNCKPKTDRYSYSRKSGVIICGEGTPCEKQICECDKAAAVCFRENLRTYKKRYMAYPDVLCKKPAEKC	267	1	0	0	404.2323	806.4501	2	806.4538	-0.0037	0	7.92	0.16	-	SLIEFAK	M			Cmpd 12, +MS2(404.2323), 20.0-25.0eV, 0.4min #17
2	Bothrops_asper_5TFV_B_PLA2		2520	14756	130	89	16	15	77.0	122	SLIEFAKMILEETKRLPFPYYTTYGCYCGWGGQGQPKDATDRCCFVHDCCYGKLSNCKPKTDRYSYSRKSGVIICGEGTPCEKQICECDKAAAVCFRENLRTYKKRYMAYPDVLCKKPAEKC	268	1	0	0	404.2324	806.4502	2	806.4538	-0.0036	0	2.12	0.61	-	SLIEFAK	M			Cmpd 179, +MS2(404.2324), 20.0-25.0eV, 5.2min #240
2	Bothrops_asper_5TFV_B_PLA2		2520	14756	130	89	16	15	77.0	122	SLIEFAKMILEETKRLPFPYYTTYGCYCGWGGQGQPKDATDRCCFVHDCCYGKLSNCKPKTDRYSYSRKSGVIICGEGTPCEKQICECDKAAAVCFRENLRTYKKRYMAYPDVLCKKPAEKC	269	1	0	0	404.2324	806.4502	2	806.4538	-0.0035	0	5.00	0.32	-	SLIEFAK	M			Cmpd 142, +MS2(404.2324), 20.0-25.0eV, 4.1min #191
2	Bothrops_asper_5TFV_B_PLA2		2520	14756	130	89	16	15	77.0	122	SLIEFAKMILEETKRLPFPYYTTYGCYCGWGGQGQPKDATDRCCFVHDCCYGKLSNCKPKTDRYSYSRKSGVIICGEGTPCEKQICECDKAAAVCFRENLRTYKKRYMAYPDVLCKKPAEKC	270	1	0	0	404.2324	806.4503	2	806.4538	-0.0035	0	10.97	0.08	-	SLIEFAK	M			Cmpd 97, +MS2(404.2324), 20.0-25.0eV, 2.8min #131
2	Bothrops_asper_5TFV_B_PLA2		2520	14756	130	89	16	15	77.0	122	SLIEFAKMILEETKRLPFPYYTTYGCYCGWGGQGQPKDATDRCCFVHDCCYGKLSNCKPKTDRYSYSRKSGVIICGEGTPCEKQICECDKAAAVCFRENLRTYKKRYMAYPDVLCKKPAEKC	271	1	0	0	404.2325	806.4504	2	806.4538	-0.0034	0	9.47	0.11	-	SLIEFAK	M			Cmpd 162, +MS2(404.2325), 20.0-25.0eV, 4.7min #217
2	Bothrops_asper_5TFV_B_PLA2		2520	14756	130	89	16	15	77.0	122	SLIEFAKMILEETKRLPFPYYTTYGCYCGWGGQGQPKDATDRCCFVHDCCYGKLSNCKPKTDRYSYSRKSGVIICGEGTPCEKQICECDKAAAVCFRENLRTYKKRYMAYPDVLCKKPAEKC	272	1	0	0	404.2325	806.4504	2	806.4538	-0.0034	0	20.98	0.008	-	SLIEFAK	M			Cmpd 465, +MS2(404.2325), 20.0-25.0eV, 13.4min #621
2	Bothrops_asper_5TFV_B_PLA2		2520	14756	130	89	16	15	77.0	122	SLIEFAKMILEETKRLPFPYYTTYGCYCGWGGQGQPKDATDRCCFVHDCCYGKLSNCKPKTDRYSYSRKSGVIICGEGTPCEKQICECDKAAAVCFRENLRTYKKRYMAYPDVLCKKPAEKC	273	1	0	0	404.2325	806.4504	2	806.4538	-0.0033	0	13.54	0.044	-	SLIEFAK	M			Cmpd 101, +MS2(404.2325), 20.0-25.0eV, 2.9min #136
2	Bothrops_asper_5TFV_B_PLA2		2520	14756	130	89	16	15	77.0	122	SLIEFAKMILEETKRLPFPYYTTYGCYCGWGGQGQPKDATDRCCFVHDCCYGKLSNCKPKTDRYSYSRKSGVIICGEGTPCEKQICECDKAAAVCFRENLRTYKKRYMAYPDVLCKKPAEKC	274	1	0	0	404.2325	806.4504	2	806.4538	-0.0033	0	1.23	0.75	-	SLIEFAK	M			Cmpd 52, +MS2(404.2325), 20.0-25.0eV, 1.5min #71
2	Bothrops_asper_5TFV_B_PLA2		2520	14756	130	89	16	15	77.0	122	SLIEFAKMILEETKRLPFPYYTTYGCYCGWGGQGQPKDATDRCCFVHDCCYGKLSNCKPKTDRYSYSRKSGVIICGEGTPCEKQICECDKAAAVCFRENLRTYKKRYMAYPDVLCKKPAEKC	275	1	0	0	404.2325	806.4504	2	806.4538	-0.0033	0	10.40	0.091	-	SLIEFAK	M			Cmpd 27, +MS2(404.2325), 20.0-25.0eV, 0.8min #37
2	Bothrops_asper_5TFV_B_PLA2		2520	14756	130	89	16	15	77.0	122	SLIEFAKMILEETKRLPFPYYTTYGCYCGWGGQGQPKDATDRCCFVHDCCYGKLSNCKPKTDRYSYSRKSGVIICGEGTPCEKQICECDKAAAVCFRENLRTYKKRYMAYPDVLCKKPAEKC	276	1	0	0	404.2325	806.4505	2	806.4538	-0.0033	0	4.68	0.34	-	SLIEFAK	M			Cmpd 116, +MS2(404.2325), 20.0-25.0eV, 3.4min #156
2	Bothrops_asper_5TFV_B_PLA2		2520	14756	130	89	16	15	77.0	122	SLIEFAKMILEETKRLPFPYYTTYGCYCGWGGQGQPKDATDRCCFVHDCCYGKLSNCKPKTDRYSYSRKSGVIICGEGTPCEKQICECDKAAAVCFRENLRTYKKRYMAYPDVLCKKPAEKC	277	1	0	0	404.2326	806.4505	2	806.4538	-0.0032	0	0.58	0.87	-	SLIEFAK	M			Cmpd 37, +MS2(404.2325), 20.0-25.0eV, 1.1min #51
2	Bothrops_asper_5TFV_B_PLA2		2520	14756	130	89	16	15	77.0	122	SLIEFAKMILEETKRLPFPYYTTYGCYCGWGGQGQPKDATDRCCFVHDCCYGKLSNCKPKTDRYSYSRKSGVIICGEGTPCEKQICECDKAAAVCFRENLRTYKKRYMAYPDVLCKKPAEKC	278	1	0	0	404.2326	806.4506	2	806.4538	-0.0032	0	5.67	0.27	-	SLIEFAK	M			Cmpd 470, +MS2(404.2326), 20.0-25.0eV, 13.5min #628
2	Bothrops_asper_5TFV_B_PLA2		2520	14756	130	89	16	15	77.0	122	SLIEFAKMILEETKRLPFPYYTTYGCYCGWGGQGQPKDATDRCCFVHDCCYGKLSNCKPKTDRYSYSRKSGVIICGEGTPCEKQICECDKAAAVCFRENLRTYKKRYMAYPDVLCKKPAEKC	281	1	0	0	404.2326	806.4506	2	806.4538	-0.0032	0	0.21	0.95	-	SLIEFAK	M			Cmpd 131, +MS2(404.2326), 20.0-25.0eV, 3.8min #176
2	Bothrops_asper_5TFV_B_PLA2		2520	14756	130	89	16	15	77.0	122	SLIEFAKMILEETKRLPFPYYTTYGCYCGWGGQGQPKDATDRCCFVHDCCYGKLSNCKPKTDRYSYSRKSGVIICGEGTPCEKQICECDKAAAVCFRENLRTYKKRYMAYPDVLCKKPAEKC	282	1	0	0	404.2326	806.4507	2	806.4538	-0.0030	0	7.39	0.18	-	SLIEFAK	M			Cmpd 191, +MS2(404.2327), 20.0-25.0eV, 5.5min #256
2	Bothrops_asper_5TFV_B_PLA2		2520	14756	130	89	16	15	77.0	122	SLIEFAKMILEETKRLPFPYYTTYGCYCGWGGQGQPKDATDRCCFVHDCCYGKLSNCKPKTDRYSYSRKSGVIICGEGTPCEKQICECDKAAAVCFRENLRTYKKRYMAYPDVLCKKPAEKC	283	1	0	0	404.2326	806.4507	2	806.4538	-0.0030	0	7.21	0.19	-	SLIEFAK	M			Cmpd 468, +MS2(404.2327), 20.0-25.0eV, 13.4min #625
2	Bothrops_asper_5TFV_B_PLA2		2520	14756	130	89	16	15	77.0	122	SLIEFAKMILEETKRLPFPYYTTYGCYCGWGGQGQPKDATDRCCFVHDCCYGKLSNCKPKTDRYSYSRKSGVIICGEGTPCEKQICECDKAAAVCFRENLRTYKKRYMAYPDVLCKKPAEKC	284	1	0	0	404.2327	806.4508	2	806.4538	-0.0030	0	5.99	0.25	-	SLIEFAK	M			Cmpd 164, +MS2(404.2327), 20.0-25.0eV, 4.7min #220
2	Bothrops_asper_5TFV_B_PLA2		2520	14756	130	89	16	15	77.0	122	SLIEFAKMILEETKRLPFPYYTTYGCYCGWGGQGQPKDATDRCCFVHDCCYGKLSNCKPKTDRYSYSRKSGVIICGEGTPCEKQICECDKAAAVCFRENLRTYKKRYMAYPDVLCKKPAEKC	285	1	0	0	404.2327	806.4509	2	806.4538	-0.0029	0	7.66	0.17	-	SLIEFAK	M			Cmpd 67, +MS2(404.2327), 20.0-25.0eV, 2.0min #91
2	Bothrops_asper_5TFV_B_PLA2		2520	14756	130	89	16	15	77.0	122	SLIEFAKMILEETKRLPFPYYTTYGCYCGWGGQGQPKDATDRCCFVHDCCYGKLSNCKPKTDRYSYSRKSGVIICGEGTPCEKQICECDKAAAVCFRENLRTYKKRYMAYPDVLCKKPAEKC	286	1	0	0	404.2328	806.4511	2	806.4538	-0.0027	0	6.94	0.2	-	SLIEFAK	M			Cmpd 149, +MS2(404.2328), 20.0-25.0eV, 4.3min #200
2	Bothrops_asper_5TFV_B_PLA2		2520	14756	130	89	16	15	77.0	122	SLIEFAKMILEETKRLPFPYYTTYGCYCGWGGQGQPKDATDRCCFVHDCCYGKLSNCKPKTDRYSYSRKSGVIICGEGTPCEKQICECDKAAAVCFRENLRTYKKRYMAYPDVLCKKPAEKC	287	1	0	0	404.2330	806.4514	2	806.4538	-0.0024	0	5.68	0.27	-	SLIEFAK	M			Cmpd 41, +MS2(404.2330), 20.0-25.0eV, 1.2min #56
2	Bothrops_asper_5TFV_B_PLA2		2520	14756	130	89	16	15	77.0	122	SLIEFAKMILEETKRLPFPYYTTYGCYCGWGGQGQPKDATDRCCFVHDCCYGKLSNCKPKTDRYSYSRKSGVIICGEGTPCEKQICECDKAAAVCFRENLRTYKKRYMAYPDVLCKKPAEKC	288	1	0	0	404.2331	806.4516	2	806.4538	-0.0022	0	4.08	0.39	-	SLIEFAK	M			Cmpd 74, +MS2(404.2331), 20.0-25.0eV, 2.2min #100
2	Bothrops_asper_5TFV_B_PLA2		2520	14756	130	89	16	15	77.0	122	SLIEFAKMILEETKRLPFPYYTTYGCYCGWGGQGQPKDATDRCCFVHDCCYGKLSNCKPKTDRYSYSRKSGVIICGEGTPCEKQICECDKAAAVCFRENLRTYKKRYMAYPDVLCKKPAEKC	289	1	0	0	404.2331	806.4516	2	806.4538	-0.0022	0	10.54	0.088	-	SLIEFAK	M			Cmpd 104, +MS2(404.2331), 20.0-25.0eV, 3.0min #140
2	Bothrops_asper_5TFV_B_PLA2		2520	14756	130	89	16	15	77.0	122	SLIEFAKMILEETKRLPFPYYTTYGCYCGWGGQGQPKDATDRCCFVHDCCYGKLSNCKPKTDRYSYSRKSGVIICGEGTPCEKQICECDKAAAVCFRENLRTYKKRYMAYPDVLCKKPAEKC	290	1	0	0	404.2336	806.4526	2	806.4538	-0.0012	0	8.12	0.15	-	SLIEFAK	M			Cmpd 187, +MS2(404.2336), 20.0-25.0eV, 5.4min #251
2	Bothrops_asper_5TFV_B_PLA2		2520	14756	130	89	16	15	77.0	122	SLIEFAKMILEETKRLPFPYYTTYGCYCGWGGQGQPKDATDRCCFVHDCCYGKLSNCKPKTDRYSYSRKSGVIICGEGTPCEKQICECDKAAAVCFRENLRTYKKRYMAYPDVLCKKPAEKC	296	1	0	0	432.2282	862.4419	2	862.4470	-0.0051	0	37.35	0.00018	K	MILEETK	R			Cmpd 292, +MS2(432.2282), 20.0-25.0eV, 8.4min #391
2	Bothrops_asper_5TFV_B_PLA2		2520	14756	130	89	16	15	77.0	122	SLIEFAKMILEETKRLPFPYYTTYGCYCGWGGQGQPKDATDRCCFVHDCCYGKLSNCKPKTDRYSYSRKSGVIICGEGTPCEKQICECDKAAAVCFRENLRTYKKRYMAYPDVLCKKPAEKC	330	1	0	0	440.2255	878.4364	2	878.4419	-0.0054	0	30.57	0.00088	K	MILEETK	R	Oxidation (M)	0.2000000.0	Cmpd 282, +MS2(440.2255), 20.0-25.0eV, 8.1min #377
2	Bothrops_asper_5TFV_B_PLA2		2520	14756	130	89	16	15	77.0	122	SLIEFAKMILEETKRLPFPYYTTYGCYCGWGGQGQPKDATDRCCFVHDCCYGKLSNCKPKTDRYSYSRKSGVIICGEGTPCEKQICECDKAAAVCFRENLRTYKKRYMAYPDVLCKKPAEKC	331	1	0	0	440.2258	878.4370	2	878.4419	-0.0048	0	51.47	7.1e-06	K	MILEETK	R	Oxidation (M)	0.2000000.0	Cmpd 277, +MS2(440.2258), 20.0-25.0eV, 8.0min #371
2	Bothrops_asper_5TFV_B_PLA2		2520	14756	130	89	16	15	77.0	122	SLIEFAKMILEETKRLPFPYYTTYGCYCGWGGQGQPKDATDRCCFVHDCCYGKLSNCKPKTDRYSYSRKSGVIICGEGTPCEKQICECDKAAAVCFRENLRTYKKRYMAYPDVLCKKPAEKC	342	1	0	0	340.5214	1018.5423	3	1018.5481	-0.0058	1	46.54	2.2e-05	K	MILEETKR	L			Cmpd 279, +MS2(340.5214), 16.0-20.0eV, 8.0min #373
2	Bothrops_asper_5TFV_B_PLA2		2520	14756	130	89	16	15	77.0	122	SLIEFAKMILEETKRLPFPYYTTYGCYCGWGGQGQPKDATDRCCFVHDCCYGKLSNCKPKTDRYSYSRKSGVIICGEGTPCEKQICECDKAAAVCFRENLRTYKKRYMAYPDVLCKKPAEKC	343	1	0	0	345.8519	1034.5340	3	1034.5430	-0.0090	1	3.16	0.48	K	MILEETKR	L	Oxidation (M)	0.20000000.0	Cmpd 276, +MS2(345.8519), 16.0-20.0eV, 7.9min #369
2	Bothrops_asper_5TFV_B_PLA2		2520	14756	130	89	16	15	77.0	122	SLIEFAKMILEETKRLPFPYYTTYGCYCGWGGQGQPKDATDRCCFVHDCCYGKLSNCKPKTDRYSYSRKSGVIICGEGTPCEKQICECDKAAAVCFRENLRTYKKRYMAYPDVLCKKPAEKC	344	1	0	0	345.8533	1034.5380	3	1034.5430	-0.0050	1	37.04	0.0002	K	MILEETKR	L	Oxidation (M)	0.20000000.0	Cmpd 269, +MS2(345.8533), 16.0-20.0eV, 7.7min #360
2	Bothrops_asper_5TFV_B_PLA2		2520	14756	130	89	16	15	77.0	122	SLIEFAKMILEETKRLPFPYYTTYGCYCGWGGQGQPKDATDRCCFVHDCCYGKLSNCKPKTDRYSYSRKSGVIICGEGTPCEKQICECDKAAAVCFRENLRTYKKRYMAYPDVLCKKPAEKC	345	1	0	0	345.8533	1034.5381	3	1034.5430	-0.0049	1	31.84	0.00065	K	MILEETKR	L	Oxidation (M)	0.20000000.0	Cmpd 271, +MS2(345.8533), 16.0-20.0eV, 7.8min #363
2	Bothrops_asper_5TFV_B_PLA2		2520	14756	130	89	16	15	77.0	122	SLIEFAKMILEETKRLPFPYYTTYGCYCGWGGQGQPKDATDRCCFVHDCCYGKLSNCKPKTDRYSYSRKSGVIICGEGTPCEKQICECDKAAAVCFRENLRTYKKRYMAYPDVLCKKPAEKC	352	1	0	0	524.2438	1046.4731	2	1046.4781	-0.0050	1	42.71	5.4e-05	K	TDRYSYSR	K			Cmpd 263, +MS2(524.2438), 20.6-25.7eV, 7.6min #352
2	Bothrops_asper_5TFV_B_PLA2		2520	14756	130	89	16	15	77.0	122	SLIEFAKMILEETKRLPFPYYTTYGCYCGWGGQGQPKDATDRCCFVHDCCYGKLSNCKPKTDRYSYSRKSGVIICGEGTPCEKQICECDKAAAVCFRENLRTYKKRYMAYPDVLCKKPAEKC	353	1	0	0	349.8317	1046.4733	3	1046.4781	-0.0048	1	26.29	0.0023	K	TDRYSYSR	K			Cmpd 266, +MS2(349.8317), 16.0-20.0eV, 7.7min #356
2	Bothrops_asper_5TFV_B_PLA2		2520	14756	130	89	16	15	77.0	122	SLIEFAKMILEETKRLPFPYYTTYGCYCGWGGQGQPKDATDRCCFVHDCCYGKLSNCKPKTDRYSYSRKSGVIICGEGTPCEKQICECDKAAAVCFRENLRTYKKRYMAYPDVLCKKPAEKC	356	1	0	0	349.8318	1046.4736	3	1046.4781	-0.0045	1	45.36	2.9e-05	K	TDRYSYSR	K			Cmpd 262, +MS2(349.8318), 16.0-20.0eV, 7.5min #351
2	Bothrops_asper_5TFV_B_PLA2		2520	14756	130	89	16	15	77.0	122	SLIEFAKMILEETKRLPFPYYTTYGCYCGWGGQGQPKDATDRCCFVHDCCYGKLSNCKPKTDRYSYSRKSGVIICGEGTPCEKQICECDKAAAVCFRENLRTYKKRYMAYPDVLCKKPAEKC	374	1	0	0	369.1840	1104.5301	3	1104.5346	-0.0045	1	3.45	0.45	L	SNCKPKTDR	Y			Cmpd 247, +MS2(369.1840), 16.0-20.0eV, 7.1min #331
2	Bothrops_asper_5TFV_B_PLA2		2520	14756	130	89	16	15	77.0	122	SLIEFAKMILEETKRLPFPYYTTYGCYCGWGGQGQPKDATDRCCFVHDCCYGKLSNCKPKTDRYSYSRKSGVIICGEGTPCEKQICECDKAAAVCFRENLRTYKKRYMAYPDVLCKKPAEKC	380	1	1	1	630.2895	1258.5645	2	1258.5726	-0.0081	0	55.92	2.6e-06	R	YMAYPDVLCK	K			Cmpd 325, +MS2(630.2895), 23.1-28.9eV, 9.4min #435
2	Bothrops_asper_5TFV_B_PLA2		2520	14756	130	89	16	15	77.0	122	SLIEFAKMILEETKRLPFPYYTTYGCYCGWGGQGQPKDATDRCCFVHDCCYGKLSNCKPKTDRYSYSRKSGVIICGEGTPCEKQICECDKAAAVCFRENLRTYKKRYMAYPDVLCKKPAEKC	381	1	1	1	630.2898	1258.5650	2	1258.5726	-0.0076	0	56.92	2e-06	R	YMAYPDVLCK	K			Cmpd 322, +MS2(630.2898), 23.1-28.9eV, 9.3min #431
2	Bothrops_asper_5TFV_B_PLA2		2520	14756	130	89	16	15	77.0	122	SLIEFAKMILEETKRLPFPYYTTYGCYCGWGGQGQPKDATDRCCFVHDCCYGKLSNCKPKTDRYSYSRKSGVIICGEGTPCEKQICECDKAAAVCFRENLRTYKKRYMAYPDVLCKKPAEKC	382	1	1	1	630.2899	1258.5651	2	1258.5726	-0.0075	0	39.44	0.00011	R	YMAYPDVLCK	K			Cmpd 330, +MS2(630.2898), 23.1-28.9eV, 9.5min #441
2	Bothrops_asper_5TFV_B_PLA2		2520	14756	130	89	16	15	77.0	122	SLIEFAKMILEETKRLPFPYYTTYGCYCGWGGQGQPKDATDRCCFVHDCCYGKLSNCKPKTDRYSYSRKSGVIICGEGTPCEKQICECDKAAAVCFRENLRTYKKRYMAYPDVLCKKPAEKC	386	1	1	1	638.2870	1274.5595	2	1274.5675	-0.0080	0	62.93	5.1e-07	R	YMAYPDVLCK	K	Oxidation (M)	0.0200000000.0	Cmpd 314, +MS2(638.2870), 23.3-29.1eV, 9.0min #420
2	Bothrops_asper_5TFV_B_PLA2		2520	14756	130	89	16	15	77.0	122	SLIEFAKMILEETKRLPFPYYTTYGCYCGWGGQGQPKDATDRCCFVHDCCYGKLSNCKPKTDRYSYSRKSGVIICGEGTPCEKQICECDKAAAVCFRENLRTYKKRYMAYPDVLCKKPAEKC	387	1	1	1	638.2871	1274.5596	2	1274.5675	-0.0079	0	70.44	9e-08	R	YMAYPDVLCK	K	Oxidation (M)	0.0200000000.0	Cmpd 311, +MS2(638.2871), 23.3-29.1eV, 8.9min #416
2	Bothrops_asper_5TFV_B_PLA2		2520	14756	130	89	16	15	77.0	122	SLIEFAKMILEETKRLPFPYYTTYGCYCGWGGQGQPKDATDRCCFVHDCCYGKLSNCKPKTDRYSYSRKSGVIICGEGTPCEKQICECDKAAAVCFRENLRTYKKRYMAYPDVLCKKPAEKC	395	1	0	0	660.8307	1319.6469	2	1319.6550	-0.0081	1	51.53	7e-06	K	RLPFPYYTTY	G			Cmpd 342, +MS2(660.8307), 23.9-29.8eV, 9.8min #457
2	Bothrops_asper_5TFV_B_PLA2		2520	14756	130	89	16	15	77.0	122	SLIEFAKMILEETKRLPFPYYTTYGCYCGWGGQGQPKDATDRCCFVHDCCYGKLSNCKPKTDRYSYSRKSGVIICGEGTPCEKQICECDKAAAVCFRENLRTYKKRYMAYPDVLCKKPAEKC	404	1	0	0	502.5161	1504.5265	3	1504.5356	-0.0091	0	50.73	8.5e-06	R	CCFVHDCCYGK	L			Cmpd 285, +MS2(502.5161), 16.1-20.1eV, 8.2min #381
2	Bothrops_asper_5TFV_B_PLA2		2520	14756	130	89	16	15	77.0	122	SLIEFAKMILEETKRLPFPYYTTYGCYCGWGGQGQPKDATDRCCFVHDCCYGKLSNCKPKTDRYSYSRKSGVIICGEGTPCEKQICECDKAAAVCFRENLRTYKKRYMAYPDVLCKKPAEKC	405	1	0	0	502.5166	1504.5280	3	1504.5356	-0.0076	0	59.35	1.2e-06	R	CCFVHDCCYGK	L			Cmpd 280, +MS2(502.5166), 16.1-20.1eV, 8.1min #375
2	Bothrops_asper_5TFV_B_PLA2		2520	14756	130	89	16	15	77.0	122	SLIEFAKMILEETKRLPFPYYTTYGCYCGWGGQGQPKDATDRCCFVHDCCYGKLSNCKPKTDRYSYSRKSGVIICGEGTPCEKQICECDKAAAVCFRENLRTYKKRYMAYPDVLCKKPAEKC	406	1	0	0	753.8444	1505.6742	2	1505.6854	-0.0112	0	87.77	1.7e-09	K	SGVIICGEGTPCEK	Q			Cmpd 301, +MS2(753.8444), 26.1-32.6eV, 8.7min #403
2	Bothrops_asper_5TFV_B_PLA2		2520	14756	130	89	16	15	77.0	122	SLIEFAKMILEETKRLPFPYYTTYGCYCGWGGQGQPKDATDRCCFVHDCCYGKLSNCKPKTDRYSYSRKSGVIICGEGTPCEKQICECDKAAAVCFRENLRTYKKRYMAYPDVLCKKPAEKC	407	1	0	0	753.8451	1505.6756	2	1505.6854	-0.0098	0	105.44	2.9e-11	K	SGVIICGEGTPCEK	Q			Cmpd 298, +MS2(753.8451), 26.1-32.6eV, 8.6min #399
2	Bothrops_asper_5TFV_B_PLA2		2520	14756	130	89	16	15	77.0	122	SLIEFAKMILEETKRLPFPYYTTYGCYCGWGGQGQPKDATDRCCFVHDCCYGKLSNCKPKTDRYSYSRKSGVIICGEGTPCEKQICECDKAAAVCFRENLRTYKKRYMAYPDVLCKKPAEKC	408	1	0	0	753.8452	1505.6759	2	1505.6854	-0.0095	0	105.45	2.9e-11	K	SGVIICGEGTPCEK	Q			Cmpd 295, +MS2(753.8452), 26.1-32.6eV, 8.5min #395
2	Bothrops_asper_5TFV_B_PLA2		2520	14756	130	89	16	15	77.0	122	SLIEFAKMILEETKRLPFPYYTTYGCYCGWGGQGQPKDATDRCCFVHDCCYGKLSNCKPKTDRYSYSRKSGVIICGEGTPCEKQICECDKAAAVCFRENLRTYKKRYMAYPDVLCKKPAEKC	413	1	0	0	545.5971	1633.7696	3	1633.7804	-0.0108	1	32.71	0.00054	R	KSGVIICGEGTPCEK	Q			Cmpd 158, +MS2(545.5971), 17.1-21.4eV, 4.6min #212
2	Bothrops_asper_5TFV_B_PLA2		2520	14756	130	89	16	15	77.0	122	SLIEFAKMILEETKRLPFPYYTTYGCYCGWGGQGQPKDATDRCCFVHDCCYGKLSNCKPKTDRYSYSRKSGVIICGEGTPCEKQICECDKAAAVCFRENLRTYKKRYMAYPDVLCKKPAEKC	414	1	0	0	545.5973	1633.7701	3	1633.7804	-0.0102	1	39.44	0.00011	R	KSGVIICGEGTPCEK	Q			Cmpd 107, +MS2(545.5973), 17.1-21.4eV, 3.1min #144
2	Bothrops_asper_5TFV_B_PLA2		2520	14756	130	89	16	15	77.0	122	SLIEFAKMILEETKRLPFPYYTTYGCYCGWGGQGQPKDATDRCCFVHDCCYGKLSNCKPKTDRYSYSRKSGVIICGEGTPCEKQICECDKAAAVCFRENLRTYKKRYMAYPDVLCKKPAEKC	415	1	0	0	545.5973	1633.7702	3	1633.7804	-0.0102	1	78.34	1.5e-08	R	KSGVIICGEGTPCEK	Q			Cmpd 281, +MS2(545.5973), 17.1-21.4eV, 8.1min #376
2	Bothrops_asper_5TFV_B_PLA2		2520	14756	130	89	16	15	77.0	122	SLIEFAKMILEETKRLPFPYYTTYGCYCGWGGQGQPKDATDRCCFVHDCCYGKLSNCKPKTDRYSYSRKSGVIICGEGTPCEKQICECDKAAAVCFRENLRTYKKRYMAYPDVLCKKPAEKC	416	1	0	0	545.5976	1633.7709	3	1633.7804	-0.0095	1	23.18	0.0048	R	KSGVIICGEGTPCEK	Q			Cmpd 483, +MS2(545.5976), 17.1-21.4eV, 13.9min #645
2	Bothrops_asper_5TFV_B_PLA2		2520	14756	130	89	16	15	77.0	122	SLIEFAKMILEETKRLPFPYYTTYGCYCGWGGQGQPKDATDRCCFVHDCCYGKLSNCKPKTDRYSYSRKSGVIICGEGTPCEKQICECDKAAAVCFRENLRTYKKRYMAYPDVLCKKPAEKC	417	1	0	0	545.5976	1633.7709	3	1633.7804	-0.0094	1	19.56	0.011	R	KSGVIICGEGTPCEK	Q			Cmpd 201, +MS2(545.5976), 17.1-21.4eV, 5.8min #269
2	Bothrops_asper_5TFV_B_PLA2		2520	14756	130	89	16	15	77.0	122	SLIEFAKMILEETKRLPFPYYTTYGCYCGWGGQGQPKDATDRCCFVHDCCYGKLSNCKPKTDRYSYSRKSGVIICGEGTPCEKQICECDKAAAVCFRENLRTYKKRYMAYPDVLCKKPAEKC	418	1	0	0	545.5976	1633.7710	3	1633.7804	-0.0094	1	26.44	0.0023	R	KSGVIICGEGTPCEK	Q			Cmpd 154, +MS2(545.5976), 17.1-21.4eV, 4.5min #207
2	Bothrops_asper_5TFV_B_PLA2		2520	14756	130	89	16	15	77.0	122	SLIEFAKMILEETKRLPFPYYTTYGCYCGWGGQGQPKDATDRCCFVHDCCYGKLSNCKPKTDRYSYSRKSGVIICGEGTPCEKQICECDKAAAVCFRENLRTYKKRYMAYPDVLCKKPAEKC	419	1	0	0	545.5977	1633.7712	3	1633.7804	-0.0092	1	40.40	9.1e-05	R	KSGVIICGEGTPCEK	Q			Cmpd 17, +MS2(545.5977), 17.1-21.4eV, 0.5min #24
2	Bothrops_asper_5TFV_B_PLA2		2520	14756	130	89	16	15	77.0	122	SLIEFAKMILEETKRLPFPYYTTYGCYCGWGGQGQPKDATDRCCFVHDCCYGKLSNCKPKTDRYSYSRKSGVIICGEGTPCEKQICECDKAAAVCFRENLRTYKKRYMAYPDVLCKKPAEKC	420	1	0	0	545.5977	1633.7713	3	1633.7804	-0.0090	1	67.02	2e-07	R	KSGVIICGEGTPCEK	Q			Cmpd 283, +MS2(545.5977), 17.1-21.4eV, 8.1min #379
2	Bothrops_asper_5TFV_B_PLA2		2520	14756	130	89	16	15	77.0	122	SLIEFAKMILEETKRLPFPYYTTYGCYCGWGGQGQPKDATDRCCFVHDCCYGKLSNCKPKTDRYSYSRKSGVIICGEGTPCEKQICECDKAAAVCFRENLRTYKKRYMAYPDVLCKKPAEKC	421	1	0	0	545.5977	1633.7714	3	1633.7804	-0.0090	1	30.91	0.00081	R	KSGVIICGEGTPCEK	Q			Cmpd 20, +MS2(545.5977), 17.1-21.4eV, 0.6min #28
2	Bothrops_asper_5TFV_B_PLA2		2520	14756	130	89	16	15	77.0	122	SLIEFAKMILEETKRLPFPYYTTYGCYCGWGGQGQPKDATDRCCFVHDCCYGKLSNCKPKTDRYSYSRKSGVIICGEGTPCEKQICECDKAAAVCFRENLRTYKKRYMAYPDVLCKKPAEKC	422	1	0	0	545.5978	1633.7715	3	1633.7804	-0.0089	1	48.99	1.3e-05	R	KSGVIICGEGTPCEK	Q			Cmpd 24, +MS2(545.5978), 17.1-21.4eV, 0.7min #33
2	Bothrops_asper_5TFV_B_PLA2		2520	14756	130	89	16	15	77.0	122	SLIEFAKMILEETKRLPFPYYTTYGCYCGWGGQGQPKDATDRCCFVHDCCYGKLSNCKPKTDRYSYSRKSGVIICGEGTPCEKQICECDKAAAVCFRENLRTYKKRYMAYPDVLCKKPAEKC	423	1	0	0	545.5978	1633.7715	3	1633.7804	-0.0089	1	39.44	0.00011	R	KSGVIICGEGTPCEK	Q			Cmpd 54, +MS2(545.5978), 17.1-21.4eV, 1.6min #73
2	Bothrops_asper_5TFV_B_PLA2		2520	14756	130	89	16	15	77.0	122	SLIEFAKMILEETKRLPFPYYTTYGCYCGWGGQGQPKDATDRCCFVHDCCYGKLSNCKPKTDRYSYSRKSGVIICGEGTPCEKQICECDKAAAVCFRENLRTYKKRYMAYPDVLCKKPAEKC	424	1	0	0	545.5978	1633.7716	3	1633.7804	-0.0088	1	47.25	1.9e-05	R	KSGVIICGEGTPCEK	Q			Cmpd 8, +MS2(545.5978), 17.1-21.4eV, 0.3min #12
2	Bothrops_asper_5TFV_B_PLA2		2520	14756	130	89	16	15	77.0	122	SLIEFAKMILEETKRLPFPYYTTYGCYCGWGGQGQPKDATDRCCFVHDCCYGKLSNCKPKTDRYSYSRKSGVIICGEGTPCEKQICECDKAAAVCFRENLRTYKKRYMAYPDVLCKKPAEKC	425	1	0	0	545.5980	1633.7721	3	1633.7804	-0.0083	1	52.15	6.1e-06	R	KSGVIICGEGTPCEK	Q			Cmpd 449, +MS2(545.5980), 17.1-21.4eV, 12.9min #600
2	Bothrops_asper_5TFV_B_PLA2		2520	14756	130	89	16	15	77.0	122	SLIEFAKMILEETKRLPFPYYTTYGCYCGWGGQGQPKDATDRCCFVHDCCYGKLSNCKPKTDRYSYSRKSGVIICGEGTPCEKQICECDKAAAVCFRENLRTYKKRYMAYPDVLCKKPAEKC	426	1	0	0	545.5980	1633.7721	3	1633.7804	-0.0082	1	58.50	1.4e-06	R	KSGVIICGEGTPCEK	Q			Cmpd 443, +MS2(545.5980), 17.1-21.4eV, 12.7min #592
2	Bothrops_asper_5TFV_B_PLA2		2520	14756	130	89	16	15	77.0	122	SLIEFAKMILEETKRLPFPYYTTYGCYCGWGGQGQPKDATDRCCFVHDCCYGKLSNCKPKTDRYSYSRKSGVIICGEGTPCEKQICECDKAAAVCFRENLRTYKKRYMAYPDVLCKKPAEKC	427	1	0	0	545.5981	1633.7724	3	1633.7804	-0.0080	1	33.87	0.00041	R	KSGVIICGEGTPCEK	Q			Cmpd 65, +MS2(545.5981), 17.1-21.4eV, 1.9min #88
2	Bothrops_asper_5TFV_B_PLA2		2520	14756	130	89	16	15	77.0	122	SLIEFAKMILEETKRLPFPYYTTYGCYCGWGGQGQPKDATDRCCFVHDCCYGKLSNCKPKTDRYSYSRKSGVIICGEGTPCEKQICECDKAAAVCFRENLRTYKKRYMAYPDVLCKKPAEKC	428	1	0	0	545.5981	1633.7724	3	1633.7804	-0.0079	1	44.09	3.9e-05	R	KSGVIICGEGTPCEK	Q			Cmpd 109, +MS2(545.5981), 17.1-21.4eV, 3.2min #147
2	Bothrops_asper_5TFV_B_PLA2		2520	14756	130	89	16	15	77.0	122	SLIEFAKMILEETKRLPFPYYTTYGCYCGWGGQGQPKDATDRCCFVHDCCYGKLSNCKPKTDRYSYSRKSGVIICGEGTPCEKQICECDKAAAVCFRENLRTYKKRYMAYPDVLCKKPAEKC	429	1	0	0	545.5981	1633.7726	3	1633.7804	-0.0078	1	18.10	0.015	R	KSGVIICGEGTPCEK	Q			Cmpd 83, +MS2(545.5981), 17.1-21.4eV, 2.4min #112
2	Bothrops_asper_5TFV_B_PLA2		2520	14756	130	89	16	15	77.0	122	SLIEFAKMILEETKRLPFPYYTTYGCYCGWGGQGQPKDATDRCCFVHDCCYGKLSNCKPKTDRYSYSRKSGVIICGEGTPCEKQICECDKAAAVCFRENLRTYKKRYMAYPDVLCKKPAEKC	430	1	0	0	545.5981	1633.7726	3	1633.7804	-0.0078	1	38.81	0.00013	R	KSGVIICGEGTPCEK	Q			Cmpd 35, +MS2(545.5981), 17.1-21.4eV, 1.0min #48
2	Bothrops_asper_5TFV_B_PLA2		2520	14756	130	89	16	15	77.0	122	SLIEFAKMILEETKRLPFPYYTTYGCYCGWGGQGQPKDATDRCCFVHDCCYGKLSNCKPKTDRYSYSRKSGVIICGEGTPCEKQICECDKAAAVCFRENLRTYKKRYMAYPDVLCKKPAEKC	431	1	0	0	545.5982	1633.7727	3	1633.7804	-0.0077	1	33.18	0.00048	R	KSGVIICGEGTPCEK	Q			Cmpd 113, +MS2(545.5982), 17.1-21.4eV, 3.3min #152
2	Bothrops_asper_5TFV_B_PLA2		2520	14756	130	89	16	15	77.0	122	SLIEFAKMILEETKRLPFPYYTTYGCYCGWGGQGQPKDATDRCCFVHDCCYGKLSNCKPKTDRYSYSRKSGVIICGEGTPCEKQICECDKAAAVCFRENLRTYKKRYMAYPDVLCKKPAEKC	432	1	0	0	545.5982	1633.7727	3	1633.7804	-0.0076	1	31.07	0.00078	R	KSGVIICGEGTPCEK	Q			Cmpd 87, +MS2(545.5982), 17.1-21.4eV, 2.5min #117
2	Bothrops_asper_5TFV_B_PLA2		2520	14756	130	89	16	15	77.0	122	SLIEFAKMILEETKRLPFPYYTTYGCYCGWGGQGQPKDATDRCCFVHDCCYGKLSNCKPKTDRYSYSRKSGVIICGEGTPCEKQICECDKAAAVCFRENLRTYKKRYMAYPDVLCKKPAEKC	433	1	0	0	545.5983	1633.7730	3	1633.7804	-0.0074	1	46.56	2.2e-05	R	KSGVIICGEGTPCEK	Q			Cmpd 3, +MS2(545.5983), 17.1-21.4eV, 0.1min #5
2	Bothrops_asper_5TFV_B_PLA2		2520	14756	130	89	16	15	77.0	122	SLIEFAKMILEETKRLPFPYYTTYGCYCGWGGQGQPKDATDRCCFVHDCCYGKLSNCKPKTDRYSYSRKSGVIICGEGTPCEKQICECDKAAAVCFRENLRTYKKRYMAYPDVLCKKPAEKC	434	1	0	0	545.5983	1633.7730	3	1633.7804	-0.0074	1	35.55	0.00028	R	KSGVIICGEGTPCEK	Q			Cmpd 447, +MS2(545.5983), 17.1-21.4eV, 12.8min #597
2	Bothrops_asper_5TFV_B_PLA2		2520	14756	130	89	16	15	77.0	122	SLIEFAKMILEETKRLPFPYYTTYGCYCGWGGQGQPKDATDRCCFVHDCCYGKLSNCKPKTDRYSYSRKSGVIICGEGTPCEKQICECDKAAAVCFRENLRTYKKRYMAYPDVLCKKPAEKC	435	1	0	0	545.5983	1633.7732	3	1633.7804	-0.0072	1	34.59	0.00035	R	KSGVIICGEGTPCEK	Q			Cmpd 6, +MS2(545.5983), 17.1-21.4eV, 0.2min #9
2	Bothrops_asper_5TFV_B_PLA2		2520	14756	130	89	16	15	77.0	122	SLIEFAKMILEETKRLPFPYYTTYGCYCGWGGQGQPKDATDRCCFVHDCCYGKLSNCKPKTDRYSYSRKSGVIICGEGTPCEKQICECDKAAAVCFRENLRTYKKRYMAYPDVLCKKPAEKC	436	1	0	0	545.5984	1633.7735	3	1633.7804	-0.0069	1	20.34	0.0092	R	KSGVIICGEGTPCEK	Q			Cmpd 170, +MS2(545.5984), 17.1-21.4eV, 4.9min #228
2	Bothrops_asper_5TFV_B_PLA2		2520	14756	130	89	16	15	77.0	122	SLIEFAKMILEETKRLPFPYYTTYGCYCGWGGQGQPKDATDRCCFVHDCCYGKLSNCKPKTDRYSYSRKSGVIICGEGTPCEKQICECDKAAAVCFRENLRTYKKRYMAYPDVLCKKPAEKC	437	1	0	0	545.5985	1633.7736	3	1633.7804	-0.0068	1	47.35	1.8e-05	R	KSGVIICGEGTPCEK	Q			Cmpd 38, +MS2(545.5985), 17.1-21.4eV, 1.1min #52
2	Bothrops_asper_5TFV_B_PLA2		2520	14756	130	89	16	15	77.0	122	SLIEFAKMILEETKRLPFPYYTTYGCYCGWGGQGQPKDATDRCCFVHDCCYGKLSNCKPKTDRYSYSRKSGVIICGEGTPCEKQICECDKAAAVCFRENLRTYKKRYMAYPDVLCKKPAEKC	438	1	0	0	545.5985	1633.7736	3	1633.7804	-0.0067	1	25.25	0.003	R	KSGVIICGEGTPCEK	Q			Cmpd 96, +MS2(545.5985), 17.1-21.4eV, 2.8min #129
2	Bothrops_asper_5TFV_B_PLA2		2520	14756	130	89	16	15	77.0	122	SLIEFAKMILEETKRLPFPYYTTYGCYCGWGGQGQPKDATDRCCFVHDCCYGKLSNCKPKTDRYSYSRKSGVIICGEGTPCEKQICECDKAAAVCFRENLRTYKKRYMAYPDVLCKKPAEKC	439	1	0	0	545.5986	1633.7740	3	1633.7804	-0.0064	1	38.21	0.00015	R	KSGVIICGEGTPCEK	Q			Cmpd 47, +MS2(545.5986), 17.1-21.4eV, 1.4min #64
2	Bothrops_asper_5TFV_B_PLA2		2520	14756	130	89	16	15	77.0	122	SLIEFAKMILEETKRLPFPYYTTYGCYCGWGGQGQPKDATDRCCFVHDCCYGKLSNCKPKTDRYSYSRKSGVIICGEGTPCEKQICECDKAAAVCFRENLRTYKKRYMAYPDVLCKKPAEKC	440	1	0	0	545.5986	1633.7741	3	1633.7804	-0.0063	1	32.55	0.00056	R	KSGVIICGEGTPCEK	Q			Cmpd 140, +MS2(545.5986), 17.1-21.4eV, 4.0min #188
2	Bothrops_asper_5TFV_B_PLA2		2520	14756	130	89	16	15	77.0	122	SLIEFAKMILEETKRLPFPYYTTYGCYCGWGGQGQPKDATDRCCFVHDCCYGKLSNCKPKTDRYSYSRKSGVIICGEGTPCEKQICECDKAAAVCFRENLRTYKKRYMAYPDVLCKKPAEKC	441	1	0	0	545.5987	1633.7742	3	1633.7804	-0.0062	1	30.00	0.001	R	KSGVIICGEGTPCEK	Q			Cmpd 69, +MS2(545.5987), 17.1-21.4eV, 2.0min #93
2	Bothrops_asper_5TFV_B_PLA2		2520	14756	130	89	16	15	77.0	122	SLIEFAKMILEETKRLPFPYYTTYGCYCGWGGQGQPKDATDRCCFVHDCCYGKLSNCKPKTDRYSYSRKSGVIICGEGTPCEKQICECDKAAAVCFRENLRTYKKRYMAYPDVLCKKPAEKC	442	1	0	0	545.5987	1633.7744	3	1633.7804	-0.0060	1	52.26	5.9e-06	R	KSGVIICGEGTPCEK	Q			Cmpd 32, +MS2(545.5987), 17.1-21.4eV, 1.0min #44
2	Bothrops_asper_5TFV_B_PLA2		2520	14756	130	89	16	15	77.0	122	SLIEFAKMILEETKRLPFPYYTTYGCYCGWGGQGQPKDATDRCCFVHDCCYGKLSNCKPKTDRYSYSRKSGVIICGEGTPCEKQICECDKAAAVCFRENLRTYKKRYMAYPDVLCKKPAEKC	443	1	0	0	545.5987	1633.7744	3	1633.7804	-0.0060	1	31.56	0.0007	R	KSGVIICGEGTPCEK	Q			Cmpd 49, +MS2(545.5988), 17.1-21.4eV, 1.4min #67
2	Bothrops_asper_5TFV_B_PLA2		2520	14756	130	89	16	15	77.0	122	SLIEFAKMILEETKRLPFPYYTTYGCYCGWGGQGQPKDATDRCCFVHDCCYGKLSNCKPKTDRYSYSRKSGVIICGEGTPCEKQICECDKAAAVCFRENLRTYKKRYMAYPDVLCKKPAEKC	444	1	0	0	545.5991	1633.7754	3	1633.7804	-0.0050	1	15.45	0.029	R	KSGVIICGEGTPCEK	Q			Cmpd 126, +MS2(545.5991), 17.1-21.4eV, 3.6min #169
2	Bothrops_asper_5TFV_B_PLA2		2520	14756	130	89	16	15	77.0	122	SLIEFAKMILEETKRLPFPYYTTYGCYCGWGGQGQPKDATDRCCFVHDCCYGKLSNCKPKTDRYSYSRKSGVIICGEGTPCEKQICECDKAAAVCFRENLRTYKKRYMAYPDVLCKKPAEKC	445	1	0	0	545.5993	1633.7761	3	1633.7804	-0.0043	1	35.53	0.00028	R	KSGVIICGEGTPCEK	Q			Cmpd 186, +MS2(545.5993), 17.1-21.4eV, 5.4min #249
2	Bothrops_asper_5TFV_B_PLA2		2520	14756	130	89	16	15	77.0	122	SLIEFAKMILEETKRLPFPYYTTYGCYCGWGGQGQPKDATDRCCFVHDCCYGKLSNCKPKTDRYSYSRKSGVIICGEGTPCEKQICECDKAAAVCFRENLRTYKKRYMAYPDVLCKKPAEKC	446	1	0	0	545.5993	1633.7761	3	1633.7804	-0.0043	1	12.80	0.052	R	KSGVIICGEGTPCEK	Q			Cmpd 165, +MS2(545.5993), 17.1-21.4eV, 4.8min #221
2	Bothrops_asper_5TFV_B_PLA2		2520	14756	130	89	16	15	77.0	122	SLIEFAKMILEETKRLPFPYYTTYGCYCGWGGQGQPKDATDRCCFVHDCCYGKLSNCKPKTDRYSYSRKSGVIICGEGTPCEKQICECDKAAAVCFRENLRTYKKRYMAYPDVLCKKPAEKC	478	1	0	0	867.3780	2599.1122	3	2599.1301	-0.0178	0	100.00	1e-10	R	LPFPYYTTYGCYCGWGGQGQPK	D			Cmpd 354, +MS2(867.3780), 24.8-31.0eV, 10.2min #473
2	Bothrops_asper_5TFV_B_PLA2		2520	14756	130	89	16	15	77.0	122	SLIEFAKMILEETKRLPFPYYTTYGCYCGWGGQGQPKDATDRCCFVHDCCYGKLSNCKPKTDRYSYSRKSGVIICGEGTPCEKQICECDKAAAVCFRENLRTYKKRYMAYPDVLCKKPAEKC	479	1	0	0	867.3787	2599.1143	3	2599.1301	-0.0157	0	110.82	8.3e-12	R	LPFPYYTTYGCYCGWGGQGQPK	D			Cmpd 350, +MS2(867.3787), 24.8-31.0eV, 10.1min #468
2	Bothrops_asper_5TFV_B_PLA2		2520	14756	130	89	16	15	77.0	122	SLIEFAKMILEETKRLPFPYYTTYGCYCGWGGQGQPKDATDRCCFVHDCCYGKLSNCKPKTDRYSYSRKSGVIICGEGTPCEKQICECDKAAAVCFRENLRTYKKRYMAYPDVLCKKPAEKC	483	1	0	0	919.4111	2755.2114	3	2755.2312	-0.0198	1	114.88	3.3e-12	K	RLPFPYYTTYGCYCGWGGQGQPK	D			Cmpd 339, +MS2(919.4111), 26.1-32.6eV, 9.7min #453
2	Bothrops_asper_5TFV_B_PLA2		2520	14756	130	89	16	15	77.0	122	SLIEFAKMILEETKRLPFPYYTTYGCYCGWGGQGQPKDATDRCCFVHDCCYGKLSNCKPKTDRYSYSRKSGVIICGEGTPCEKQICECDKAAAVCFRENLRTYKKRYMAYPDVLCKKPAEKC	484	1	0	0	919.4112	2755.2117	3	2755.2312	-0.0195	1	149.22	1.2e-15	K	RLPFPYYTTYGCYCGWGGQGQPK	D			Cmpd 336, +MS2(919.4112), 26.1-32.6eV, 9.7min #449
3	Bothrops_asper_ATP66581_PLA2		132	14814	3	3	2	2	14.5	124	NLVQFGEMMSDVMRKNVVFKYLSYGCYCGWGGLGRPQDATDRCCFVHDCCYGKVTGCDPKTDIDTYTYSEENGDLVCGGDDPCKKQICECDRVAAICFRDNKDTYDIKYVFYGAKNCQEESEPC	293	1	1	1	418.7239	835.4332	2	835.4374	-0.0043	0	48.20	1.5e-05	R	VAAICFR	D			Cmpd 306, +MS2(418.7239), 20.0-25.0eV, 8.8min #409
3	Bothrops_asper_ATP66581_PLA2		132	14814	3	3	2	2	14.5	124	NLVQFGEMMSDVMRKNVVFKYLSYGCYCGWGGLGRPQDATDRCCFVHDCCYGKVTGCDPKTDIDTYTYSEENGDLVCGGDDPCKKQICECDRVAAICFRDNKDTYDIKYVFYGAKNCQEESEPC	404	1	0	0	502.5161	1504.5265	3	1504.5356	-0.0091	0	50.73	8.5e-06	R	CCFVHDCCYGK	V			Cmpd 285, +MS2(502.5161), 16.1-20.1eV, 8.2min #381
3	Bothrops_asper_ATP66581_PLA2		132	14814	3	3	2	2	14.5	124	NLVQFGEMMSDVMRKNVVFKYLSYGCYCGWGGLGRPQDATDRCCFVHDCCYGKVTGCDPKTDIDTYTYSEENGDLVCGGDDPCKKQICECDRVAAICFRDNKDTYDIKYVFYGAKNCQEESEPC	405	1	0	0	502.5166	1504.5280	3	1504.5356	-0.0076	0	59.35	1.2e-06	R	CCFVHDCCYGK	V			Cmpd 280, +MS2(502.5166), 16.1-20.1eV, 8.1min #375
4	Bothrops_asper_ABB76280_SVSP		68	28685	1	1	1	1	5.0	259	MVLIRVLANLLILQLSYAQKSSELVIGGDECNINEHRSLVVLFNSSGFLCAGTLVQDEWVLTAANCDSKNFQMQLGVHSKKVLNEDEQTRDPKEEASLCPNRKKDDEVDKDIMLIKLDSRVSNSEHIAPLSLPSSPPSVGSVCRIMGWGTISPTKETYPDVPHCANINILDHAVCRAAYPWQPVSSTTLCAGILQGGKDTCWGDSGGPLICNGEFQGIVSWGAHPCGQPHNPGVYTKVSDYTEWIKSIIAGNTAAACPP	410	1	1	1	504.8976	1511.6709	3	1511.6787	-0.0077	0	68.08	1.6e-07	L	VIGGDECNINEHR	S			Cmpd 274, +MS2(504.8976), 16.1-20.1eV, 7.9min #367
