# Supplementary material for: High-Throughput Venomics
Source: J Proteome Res. 2023 Apr 3;22(6):1734–46. doi: 10.1021/acs.jproteome.2c00780 (PMC10243144; doi:10.1021/acs.jproteome.2c00780)
Supplement: Supplementary file 6 — pr2c00780_si_006.zip [file pr2c00780_si_006.zip › CSV Files/Bothrops asper TFA 6sec/Bothrops asper species specific CSV files/e14.csv]

Header	--------------------------------------------------------
Search title	201211_BothaspTFA000192.d
Timestamp	2021-01-12T15:30:20Z
User	Demo User
Email	j.slagboom@vu.nl
Report URI	https://mascot.labs.vu.nl/cgi/master_results.pl?file=../data/20210112/F007451.dat
Peak list data path	F:\New MGF files 2021\210111_Bothrops asper TFA\201211_BothaspTFA000192_5.2.216.mgf
Peak list format	Mascot generic
Search type	MIS
Mascot version	2.3.02
Database	Bothrops_asper
Fasta file	Bothrops_asper.fas
Total sequences	17
Total residues	2799
Sequences after taxonomy filter	17
Number of queries	497
Fixed modifications	--------------------------------------------------------
Identifier	Name	Delta	Neutral loss
1	Carbamidomethyl (C)	57.021464
Variable modifications	--------------------------------------------------------
Identifier	Name	Delta	Neutral loss(es)
1	Amidated (Protein C-term)	-0.984016
2	Oxidation (M)	15.994915	0	63.998285
Search Parameters	--------------------------------------------------------
Taxonomy filter	All entries
Enzyme	semiTrypsin
Maximum Missed Cleavages	1
Fixed modifications	Carbamidomethyl (C)
Variable modifications	Amidated (Protein C-term),Oxidation (M)
Peptide Mass Tolerance	0.2
Peptide Mass Tolerance Units	Da
Fragment Mass Tolerance	0.05
Fragment Mass Tolerance Units	Da
Mass values	Monoisotopic
Instrument type	ESI-QUAD-TOF
Format parameters	--------------------------------------------------------
Significance threshold	0.05
Max. number of hits	0
Use MudPIT protein scoring	1
Ions score cut-off	0
Include same-set proteins
Include sub-set proteins	0
Include unassigned	0
Require bold red	0
Use homology threshold	0
Group protein families	0
Protein hits	--------------------------------------------------------
prot_hit_num	prot_acc	prot_desc	prot_score	prot_mass	prot_matches	prot_matches_sig	prot_sequences	prot_sequences_sig	prot_cover	prot_len	prot_seq	pep_query	pep_rank	pep_isbold	pep_isunique	pep_exp_mz	pep_exp_mr	pep_exp_z	pep_calc_mr	pep_delta	pep_miss	pep_score	pep_expect	pep_res_before	pep_seq	pep_res_after	pep_var_mod	pep_var_mod_pos	pep_scan_title
1	Bothrops_asper_ABY55159_PLA2		215	16476	73	15	5	3	29.9	137	MRTLWIVTVLLVGVEGSLVELGKMILQETGKNPLTSYGVYGCNCGVGGRHKPKDGTDRCCYVHKCCYKKMTDCDPKKDRYSYSWKDKTIVCDENNPCLKELCECDKAVAICLRENLDTYNKKYKIYPKFFCKKAEPC	261	1	1	1	373.2237	744.4328	2	744.4381	-0.0053	0	20.65	0.0086	G	SLVELGK	M			Cmpd 132, +MS2(373.2237), 20.0-25.0eV, 3.8min #177
1	Bothrops_asper_ABY55159_PLA2		215	16476	73	15	5	3	29.9	137	MRTLWIVTVLLVGVEGSLVELGKMILQETGKNPLTSYGVYGCNCGVGGRHKPKDGTDRCCYVHKCCYKKMTDCDPKKDRYSYSWKDKTIVCDENNPCLKELCECDKAVAICLRENLDTYNKKYKIYPKFFCKKAEPC	262	1	1	1	373.2239	744.4332	2	744.4381	-0.0049	0	8.36	0.15	G	SLVELGK	M			Cmpd 70, +MS2(373.2239), 20.0-25.0eV, 2.0min #94
1	Bothrops_asper_ABY55159_PLA2		215	16476	73	15	5	3	29.9	137	MRTLWIVTVLLVGVEGSLVELGKMILQETGKNPLTSYGVYGCNCGVGGRHKPKDGTDRCCYVHKCCYKKMTDCDPKKDRYSYSWKDKTIVCDENNPCLKELCECDKAVAICLRENLDTYNKKYKIYPKFFCKKAEPC	263	1	1	1	373.2240	744.4335	2	744.4381	-0.0046	0	10.76	0.084	G	SLVELGK	M			Cmpd 172, +MS2(373.2240), 20.0-25.0eV, 5.0min #230
1	Bothrops_asper_ABY55159_PLA2		215	16476	73	15	5	3	29.9	137	MRTLWIVTVLLVGVEGSLVELGKMILQETGKNPLTSYGVYGCNCGVGGRHKPKDGTDRCCYVHKCCYKKMTDCDPKKDRYSYSWKDKTIVCDENNPCLKELCECDKAVAICLRENLDTYNKKYKIYPKFFCKKAEPC	264	1	1	1	373.2241	744.4337	2	744.4381	-0.0044	0	28.06	0.0016	G	SLVELGK	M			Cmpd 88, +MS2(373.2241), 20.0-25.0eV, 2.5min #118
1	Bothrops_asper_ABY55159_PLA2		215	16476	73	15	5	3	29.9	137	MRTLWIVTVLLVGVEGSLVELGKMILQETGKNPLTSYGVYGCNCGVGGRHKPKDGTDRCCYVHKCCYKKMTDCDPKKDRYSYSWKDKTIVCDENNPCLKELCECDKAVAICLRENLDTYNKKYKIYPKFFCKKAEPC	265	1	1	1	373.2242	744.4339	2	744.4381	-0.0043	0	15.08	0.031	G	SLVELGK	M			Cmpd 127, +MS2(373.2242), 20.0-25.0eV, 3.7min #170
1	Bothrops_asper_ABY55159_PLA2		215	16476	73	15	5	3	29.9	137	MRTLWIVTVLLVGVEGSLVELGKMILQETGKNPLTSYGVYGCNCGVGGRHKPKDGTDRCCYVHKCCYKKMTDCDPKKDRYSYSWKDKTIVCDENNPCLKELCECDKAVAICLRENLDTYNKKYKIYPKFFCKKAEPC	266	1	1	1	373.2243	744.4341	2	744.4381	-0.0041	0	23.93	0.004	G	SLVELGK	M			Cmpd 157, +MS2(373.2243), 20.0-25.0eV, 4.5min #210
1	Bothrops_asper_ABY55159_PLA2		215	16476	73	15	5	3	29.9	137	MRTLWIVTVLLVGVEGSLVELGKMILQETGKNPLTSYGVYGCNCGVGGRHKPKDGTDRCCYVHKCCYKKMTDCDPKKDRYSYSWKDKTIVCDENNPCLKELCECDKAVAICLRENLDTYNKKYKIYPKFFCKKAEPC	267	1	1	1	373.2243	744.4341	2	744.4381	-0.0041	0	3.29	0.47	G	SLVELGK	M			Cmpd 248, +MS2(373.2243), 20.0-25.0eV, 7.1min #331
1	Bothrops_asper_ABY55159_PLA2		215	16476	73	15	5	3	29.9	137	MRTLWIVTVLLVGVEGSLVELGKMILQETGKNPLTSYGVYGCNCGVGGRHKPKDGTDRCCYVHKCCYKKMTDCDPKKDRYSYSWKDKTIVCDENNPCLKELCECDKAVAICLRENLDTYNKKYKIYPKFFCKKAEPC	268	1	1	1	373.2244	744.4341	2	744.4381	-0.0040	0	7.99	0.16	G	SLVELGK	M			Cmpd 163, +MS2(373.2243), 20.0-25.0eV, 4.7min #218
1	Bothrops_asper_ABY55159_PLA2		215	16476	73	15	5	3	29.9	137	MRTLWIVTVLLVGVEGSLVELGKMILQETGKNPLTSYGVYGCNCGVGGRHKPKDGTDRCCYVHKCCYKKMTDCDPKKDRYSYSWKDKTIVCDENNPCLKELCECDKAVAICLRENLDTYNKKYKIYPKFFCKKAEPC	269	1	1	1	373.2244	744.4341	2	744.4381	-0.0040	0	16.50	0.022	G	SLVELGK	M			Cmpd 100, +MS2(373.2243), 20.0-25.0eV, 2.9min #134
1	Bothrops_asper_ABY55159_PLA2		215	16476	73	15	5	3	29.9	137	MRTLWIVTVLLVGVEGSLVELGKMILQETGKNPLTSYGVYGCNCGVGGRHKPKDGTDRCCYVHKCCYKKMTDCDPKKDRYSYSWKDKTIVCDENNPCLKELCECDKAVAICLRENLDTYNKKYKIYPKFFCKKAEPC	270	1	1	1	373.2244	744.4342	2	744.4381	-0.0040	0	4.11	0.39	G	SLVELGK	M			Cmpd 187, +MS2(373.2244), 20.0-25.0eV, 5.4min #250
1	Bothrops_asper_ABY55159_PLA2		215	16476	73	15	5	3	29.9	137	MRTLWIVTVLLVGVEGSLVELGKMILQETGKNPLTSYGVYGCNCGVGGRHKPKDGTDRCCYVHKCCYKKMTDCDPKKDRYSYSWKDKTIVCDENNPCLKELCECDKAVAICLRENLDTYNKKYKIYPKFFCKKAEPC	272	1	1	1	373.2244	744.4343	2	744.4381	-0.0038	0	3.10	0.49	G	SLVELGK	M			Cmpd 178, +MS2(373.2244), 20.0-25.0eV, 5.1min #238
1	Bothrops_asper_ABY55159_PLA2		215	16476	73	15	5	3	29.9	137	MRTLWIVTVLLVGVEGSLVELGKMILQETGKNPLTSYGVYGCNCGVGGRHKPKDGTDRCCYVHKCCYKKMTDCDPKKDRYSYSWKDKTIVCDENNPCLKELCECDKAVAICLRENLDTYNKKYKIYPKFFCKKAEPC	273	1	1	1	373.2244	744.4343	2	744.4381	-0.0038	0	8.06	0.16	G	SLVELGK	M			Cmpd 130, +MS2(373.2244), 20.0-25.0eV, 3.8min #174
1	Bothrops_asper_ABY55159_PLA2		215	16476	73	15	5	3	29.9	137	MRTLWIVTVLLVGVEGSLVELGKMILQETGKNPLTSYGVYGCNCGVGGRHKPKDGTDRCCYVHKCCYKKMTDCDPKKDRYSYSWKDKTIVCDENNPCLKELCECDKAVAICLRENLDTYNKKYKIYPKFFCKKAEPC	274	1	1	1	373.2245	744.4344	2	744.4381	-0.0037	0	11.63	0.069	G	SLVELGK	M			Cmpd 38, +MS2(373.2245), 20.0-25.0eV, 1.1min #51
1	Bothrops_asper_ABY55159_PLA2		215	16476	73	15	5	3	29.9	137	MRTLWIVTVLLVGVEGSLVELGKMILQETGKNPLTSYGVYGCNCGVGGRHKPKDGTDRCCYVHKCCYKKMTDCDPKKDRYSYSWKDKTIVCDENNPCLKELCECDKAVAICLRENLDTYNKKYKIYPKFFCKKAEPC	275	1	1	1	373.2245	744.4345	2	744.4381	-0.0037	0	2.94	0.51	G	SLVELGK	M			Cmpd 190, +MS2(373.2245), 20.0-25.0eV, 5.5min #254
1	Bothrops_asper_ABY55159_PLA2		215	16476	73	15	5	3	29.9	137	MRTLWIVTVLLVGVEGSLVELGKMILQETGKNPLTSYGVYGCNCGVGGRHKPKDGTDRCCYVHKCCYKKMTDCDPKKDRYSYSWKDKTIVCDENNPCLKELCECDKAVAICLRENLDTYNKKYKIYPKFFCKKAEPC	276	1	1	1	373.2245	744.4345	2	744.4381	-0.0036	0	12.29	0.059	G	SLVELGK	M			Cmpd 72, +MS2(373.2245), 20.0-25.0eV, 2.1min #97
1	Bothrops_asper_ABY55159_PLA2		215	16476	73	15	5	3	29.9	137	MRTLWIVTVLLVGVEGSLVELGKMILQETGKNPLTSYGVYGCNCGVGGRHKPKDGTDRCCYVHKCCYKKMTDCDPKKDRYSYSWKDKTIVCDENNPCLKELCECDKAVAICLRENLDTYNKKYKIYPKFFCKKAEPC	277	1	1	1	373.2245	744.4345	2	744.4381	-0.0036	0	14.71	0.034	G	SLVELGK	M			Cmpd 58, +MS2(373.2245), 20.0-25.0eV, 1.7min #78
1	Bothrops_asper_ABY55159_PLA2		215	16476	73	15	5	3	29.9	137	MRTLWIVTVLLVGVEGSLVELGKMILQETGKNPLTSYGVYGCNCGVGGRHKPKDGTDRCCYVHKCCYKKMTDCDPKKDRYSYSWKDKTIVCDENNPCLKELCECDKAVAICLRENLDTYNKKYKIYPKFFCKKAEPC	278	1	1	1	373.2245	744.4345	2	744.4381	-0.0036	0	3.74	0.42	G	SLVELGK	M			Cmpd 215, +MS2(373.2245), 20.0-25.0eV, 6.2min #287
1	Bothrops_asper_ABY55159_PLA2		215	16476	73	15	5	3	29.9	137	MRTLWIVTVLLVGVEGSLVELGKMILQETGKNPLTSYGVYGCNCGVGGRHKPKDGTDRCCYVHKCCYKKMTDCDPKKDRYSYSWKDKTIVCDENNPCLKELCECDKAVAICLRENLDTYNKKYKIYPKFFCKKAEPC	279	1	1	1	373.2246	744.4345	2	744.4381	-0.0036	0	5.85	0.26	G	SLVELGK	M			Cmpd 175, +MS2(373.2245), 20.0-25.0eV, 5.0min #234
1	Bothrops_asper_ABY55159_PLA2		215	16476	73	15	5	3	29.9	137	MRTLWIVTVLLVGVEGSLVELGKMILQETGKNPLTSYGVYGCNCGVGGRHKPKDGTDRCCYVHKCCYKKMTDCDPKKDRYSYSWKDKTIVCDENNPCLKELCECDKAVAICLRENLDTYNKKYKIYPKFFCKKAEPC	280	1	1	1	373.2246	744.4346	2	744.4381	-0.0036	0	32.26	0.00059	G	SLVELGK	M			Cmpd 302, +MS2(373.2246), 20.0-25.0eV, 8.7min #403
1	Bothrops_asper_ABY55159_PLA2		215	16476	73	15	5	3	29.9	137	MRTLWIVTVLLVGVEGSLVELGKMILQETGKNPLTSYGVYGCNCGVGGRHKPKDGTDRCCYVHKCCYKKMTDCDPKKDRYSYSWKDKTIVCDENNPCLKELCECDKAVAICLRENLDTYNKKYKIYPKFFCKKAEPC	281	1	1	1	373.2246	744.4346	2	744.4381	-0.0035	0	8.02	0.16	G	SLVELGK	M			Cmpd 27, +MS2(373.2246), 20.0-25.0eV, 0.8min #37
1	Bothrops_asper_ABY55159_PLA2		215	16476	73	15	5	3	29.9	137	MRTLWIVTVLLVGVEGSLVELGKMILQETGKNPLTSYGVYGCNCGVGGRHKPKDGTDRCCYVHKCCYKKMTDCDPKKDRYSYSWKDKTIVCDENNPCLKELCECDKAVAICLRENLDTYNKKYKIYPKFFCKKAEPC	283	1	1	1	373.2246	744.4347	2	744.4381	-0.0035	0	4.74	0.34	G	SLVELGK	M			Cmpd 231, +MS2(373.2246), 20.0-25.0eV, 6.6min #309
1	Bothrops_asper_ABY55159_PLA2		215	16476	73	15	5	3	29.9	137	MRTLWIVTVLLVGVEGSLVELGKMILQETGKNPLTSYGVYGCNCGVGGRHKPKDGTDRCCYVHKCCYKKMTDCDPKKDRYSYSWKDKTIVCDENNPCLKELCECDKAVAICLRENLDTYNKKYKIYPKFFCKKAEPC	284	1	1	1	373.2246	744.4347	2	744.4381	-0.0034	0	15.04	0.031	G	SLVELGK	M			Cmpd 26, +MS2(373.2246), 20.0-25.0eV, 0.8min #35
1	Bothrops_asper_ABY55159_PLA2		215	16476	73	15	5	3	29.9	137	MRTLWIVTVLLVGVEGSLVELGKMILQETGKNPLTSYGVYGCNCGVGGRHKPKDGTDRCCYVHKCCYKKMTDCDPKKDRYSYSWKDKTIVCDENNPCLKELCECDKAVAICLRENLDTYNKKYKIYPKFFCKKAEPC	285	1	1	1	373.2247	744.4349	2	744.4381	-0.0032	0	6.58	0.22	G	SLVELGK	M			Cmpd 145, +MS2(373.2248), 20.0-25.0eV, 4.2min #194
1	Bothrops_asper_ABY55159_PLA2		215	16476	73	15	5	3	29.9	137	MRTLWIVTVLLVGVEGSLVELGKMILQETGKNPLTSYGVYGCNCGVGGRHKPKDGTDRCCYVHKCCYKKMTDCDPKKDRYSYSWKDKTIVCDENNPCLKELCECDKAVAICLRENLDTYNKKYKIYPKFFCKKAEPC	286	1	1	1	373.2248	744.4350	2	744.4381	-0.0032	0	10.26	0.094	G	SLVELGK	M			Cmpd 202, +MS2(373.2248), 20.0-25.0eV, 5.8min #270
1	Bothrops_asper_ABY55159_PLA2		215	16476	73	15	5	3	29.9	137	MRTLWIVTVLLVGVEGSLVELGKMILQETGKNPLTSYGVYGCNCGVGGRHKPKDGTDRCCYVHKCCYKKMTDCDPKKDRYSYSWKDKTIVCDENNPCLKELCECDKAVAICLRENLDTYNKKYKIYPKFFCKKAEPC	287	1	1	1	373.2248	744.4350	2	744.4381	-0.0032	0	5.62	0.27	G	SLVELGK	M			Cmpd 68, +MS2(373.2248), 20.0-25.0eV, 2.0min #91
1	Bothrops_asper_ABY55159_PLA2		215	16476	73	15	5	3	29.9	137	MRTLWIVTVLLVGVEGSLVELGKMILQETGKNPLTSYGVYGCNCGVGGRHKPKDGTDRCCYVHKCCYKKMTDCDPKKDRYSYSWKDKTIVCDENNPCLKELCECDKAVAICLRENLDTYNKKYKIYPKFFCKKAEPC	288	1	1	1	373.2248	744.4350	2	744.4381	-0.0032	0	10.00	0.1	G	SLVELGK	M			Cmpd 243, +MS2(373.2248), 20.0-25.0eV, 7.0min #325
1	Bothrops_asper_ABY55159_PLA2		215	16476	73	15	5	3	29.9	137	MRTLWIVTVLLVGVEGSLVELGKMILQETGKNPLTSYGVYGCNCGVGGRHKPKDGTDRCCYVHKCCYKKMTDCDPKKDRYSYSWKDKTIVCDENNPCLKELCECDKAVAICLRENLDTYNKKYKIYPKFFCKKAEPC	289	1	1	1	373.2248	744.4350	2	744.4381	-0.0031	0	9.42	0.11	G	SLVELGK	M			Cmpd 23, +MS2(373.2248), 20.0-25.0eV, 0.7min #31
1	Bothrops_asper_ABY55159_PLA2		215	16476	73	15	5	3	29.9	137	MRTLWIVTVLLVGVEGSLVELGKMILQETGKNPLTSYGVYGCNCGVGGRHKPKDGTDRCCYVHKCCYKKMTDCDPKKDRYSYSWKDKTIVCDENNPCLKELCECDKAVAICLRENLDTYNKKYKIYPKFFCKKAEPC	290	1	1	1	373.2248	744.4351	2	744.4381	-0.0030	0	6.49	0.22	G	SLVELGK	M			Cmpd 102, +MS2(373.2248), 20.0-25.0eV, 3.0min #137
1	Bothrops_asper_ABY55159_PLA2		215	16476	73	15	5	3	29.9	137	MRTLWIVTVLLVGVEGSLVELGKMILQETGKNPLTSYGVYGCNCGVGGRHKPKDGTDRCCYVHKCCYKKMTDCDPKKDRYSYSWKDKTIVCDENNPCLKELCECDKAVAICLRENLDTYNKKYKIYPKFFCKKAEPC	291	1	1	1	373.2248	744.4351	2	744.4381	-0.0030	0	10.87	0.082	G	SLVELGK	M			Cmpd 42, +MS2(373.2248), 20.0-25.0eV, 1.2min #57
1	Bothrops_asper_ABY55159_PLA2		215	16476	73	15	5	3	29.9	137	MRTLWIVTVLLVGVEGSLVELGKMILQETGKNPLTSYGVYGCNCGVGGRHKPKDGTDRCCYVHKCCYKKMTDCDPKKDRYSYSWKDKTIVCDENNPCLKELCECDKAVAICLRENLDTYNKKYKIYPKFFCKKAEPC	292	1	1	1	373.2249	744.4352	2	744.4381	-0.0029	0	14.72	0.034	G	SLVELGK	M			Cmpd 15, +MS2(373.2249), 20.0-25.0eV, 0.5min #21
1	Bothrops_asper_ABY55159_PLA2		215	16476	73	15	5	3	29.9	137	MRTLWIVTVLLVGVEGSLVELGKMILQETGKNPLTSYGVYGCNCGVGGRHKPKDGTDRCCYVHKCCYKKMTDCDPKKDRYSYSWKDKTIVCDENNPCLKELCECDKAVAICLRENLDTYNKKYKIYPKFFCKKAEPC	293	1	1	1	373.2249	744.4352	2	744.4381	-0.0029	0	11.35	0.073	G	SLVELGK	M			Cmpd 41, +MS2(373.2249), 20.0-25.0eV, 1.2min #55
1	Bothrops_asper_ABY55159_PLA2		215	16476	73	15	5	3	29.9	137	MRTLWIVTVLLVGVEGSLVELGKMILQETGKNPLTSYGVYGCNCGVGGRHKPKDGTDRCCYVHKCCYKKMTDCDPKKDRYSYSWKDKTIVCDENNPCLKELCECDKAVAICLRENLDTYNKKYKIYPKFFCKKAEPC	294	1	1	1	373.2249	744.4352	2	744.4381	-0.0029	0	1.73	0.67	G	SLVELGK	M			Cmpd 85, +MS2(373.2249), 20.0-25.0eV, 2.5min #114
1	Bothrops_asper_ABY55159_PLA2		215	16476	73	15	5	3	29.9	137	MRTLWIVTVLLVGVEGSLVELGKMILQETGKNPLTSYGVYGCNCGVGGRHKPKDGTDRCCYVHKCCYKKMTDCDPKKDRYSYSWKDKTIVCDENNPCLKELCECDKAVAICLRENLDTYNKKYKIYPKFFCKKAEPC	295	1	1	1	373.2249	744.4352	2	744.4381	-0.0029	0	15.72	0.027	G	SLVELGK	M			Cmpd 12, +MS2(373.2249), 20.0-25.0eV, 0.4min #17
1	Bothrops_asper_ABY55159_PLA2		215	16476	73	15	5	3	29.9	137	MRTLWIVTVLLVGVEGSLVELGKMILQETGKNPLTSYGVYGCNCGVGGRHKPKDGTDRCCYVHKCCYKKMTDCDPKKDRYSYSWKDKTIVCDENNPCLKELCECDKAVAICLRENLDTYNKKYKIYPKFFCKKAEPC	296	1	1	1	373.2249	744.4353	2	744.4381	-0.0029	0	0.05	0.99	G	SLVELGK	M			Cmpd 113, +MS2(373.2249), 20.0-25.0eV, 3.3min #151
1	Bothrops_asper_ABY55159_PLA2		215	16476	73	15	5	3	29.9	137	MRTLWIVTVLLVGVEGSLVELGKMILQETGKNPLTSYGVYGCNCGVGGRHKPKDGTDRCCYVHKCCYKKMTDCDPKKDRYSYSWKDKTIVCDENNPCLKELCECDKAVAICLRENLDTYNKKYKIYPKFFCKKAEPC	297	1	1	1	373.2249	744.4353	2	744.4381	-0.0028	0	8.62	0.14	G	SLVELGK	M			Cmpd 117, +MS2(373.2249), 20.0-25.0eV, 3.4min #157
1	Bothrops_asper_ABY55159_PLA2		215	16476	73	15	5	3	29.9	137	MRTLWIVTVLLVGVEGSLVELGKMILQETGKNPLTSYGVYGCNCGVGGRHKPKDGTDRCCYVHKCCYKKMTDCDPKKDRYSYSWKDKTIVCDENNPCLKELCECDKAVAICLRENLDTYNKKYKIYPKFFCKKAEPC	298	1	1	1	373.2249	744.4353	2	744.4381	-0.0028	0	6.51	0.22	G	SLVELGK	M			Cmpd 56, +MS2(373.2249), 20.0-25.0eV, 1.6min #75
1	Bothrops_asper_ABY55159_PLA2		215	16476	73	15	5	3	29.9	137	MRTLWIVTVLLVGVEGSLVELGKMILQETGKNPLTSYGVYGCNCGVGGRHKPKDGTDRCCYVHKCCYKKMTDCDPKKDRYSYSWKDKTIVCDENNPCLKELCECDKAVAICLRENLDTYNKKYKIYPKFFCKKAEPC	299	1	1	1	373.2250	744.4354	2	744.4381	-0.0027	0	0.85	0.82	G	SLVELGK	M			Cmpd 115, +MS2(373.2250), 20.0-25.0eV, 3.3min #154
1	Bothrops_asper_ABY55159_PLA2		215	16476	73	15	5	3	29.9	137	MRTLWIVTVLLVGVEGSLVELGKMILQETGKNPLTSYGVYGCNCGVGGRHKPKDGTDRCCYVHKCCYKKMTDCDPKKDRYSYSWKDKTIVCDENNPCLKELCECDKAVAICLRENLDTYNKKYKIYPKFFCKKAEPC	300	1	1	1	373.2252	744.4359	2	744.4381	-0.0023	0	15.01	0.032	G	SLVELGK	M			Cmpd 160, +MS2(373.2252), 20.0-25.0eV, 4.6min #214
1	Bothrops_asper_ABY55159_PLA2		215	16476	73	15	5	3	29.9	137	MRTLWIVTVLLVGVEGSLVELGKMILQETGKNPLTSYGVYGCNCGVGGRHKPKDGTDRCCYVHKCCYKKMTDCDPKKDRYSYSWKDKTIVCDENNPCLKELCECDKAVAICLRENLDTYNKKYKIYPKFFCKKAEPC	301	1	1	1	373.2253	744.4359	2	744.4381	-0.0022	0	12.15	0.061	G	SLVELGK	M			Cmpd 97, +MS2(373.2252), 20.0-25.0eV, 2.8min #130
1	Bothrops_asper_ABY55159_PLA2		215	16476	73	15	5	3	29.9	137	MRTLWIVTVLLVGVEGSLVELGKMILQETGKNPLTSYGVYGCNCGVGGRHKPKDGTDRCCYVHKCCYKKMTDCDPKKDRYSYSWKDKTIVCDENNPCLKELCECDKAVAICLRENLDTYNKKYKIYPKFFCKKAEPC	302	1	1	1	373.2254	744.4363	2	744.4381	-0.0018	0	6.96	0.2	G	SLVELGK	M			Cmpd 142, +MS2(373.2254), 20.0-25.0eV, 4.1min #190
1	Bothrops_asper_ABY55159_PLA2		215	16476	73	15	5	3	29.9	137	MRTLWIVTVLLVGVEGSLVELGKMILQETGKNPLTSYGVYGCNCGVGGRHKPKDGTDRCCYVHKCCYKKMTDCDPKKDRYSYSWKDKTIVCDENNPCLKELCECDKAVAICLRENLDTYNKKYKIYPKFFCKKAEPC	303	1	1	1	373.2258	744.4371	2	744.4381	-0.0010	0	6.23	0.24	G	SLVELGK	M			Cmpd 83, +MS2(373.2258), 20.0-25.0eV, 2.4min #111
1	Bothrops_asper_ABY55159_PLA2		215	16476	73	15	5	3	29.9	137	MRTLWIVTVLLVGVEGSLVELGKMILQETGKNPLTSYGVYGCNCGVGGRHKPKDGTDRCCYVHKCCYKKMTDCDPKKDRYSYSWKDKTIVCDENNPCLKELCECDKAVAICLRENLDTYNKKYKIYPKFFCKKAEPC	370	1	1	1	401.7312	801.4478	2	801.4531	-0.0053	0	9.40	0.11	K	AVAICLR	E			Cmpd 43, +MS2(401.7312), 20.0-25.0eV, 1.3min #58
1	Bothrops_asper_ABY55159_PLA2		215	16476	73	15	5	3	29.9	137	MRTLWIVTVLLVGVEGSLVELGKMILQETGKNPLTSYGVYGCNCGVGGRHKPKDGTDRCCYVHKCCYKKMTDCDPKKDRYSYSWKDKTIVCDENNPCLKELCECDKAVAICLRENLDTYNKKYKIYPKFFCKKAEPC	371	1	1	1	401.7313	801.4480	2	801.4531	-0.0051	0	6.99	0.2	K	AVAICLR	E			Cmpd 191, +MS2(401.7313), 20.0-25.0eV, 5.5min #255
1	Bothrops_asper_ABY55159_PLA2		215	16476	73	15	5	3	29.9	137	MRTLWIVTVLLVGVEGSLVELGKMILQETGKNPLTSYGVYGCNCGVGGRHKPKDGTDRCCYVHKCCYKKMTDCDPKKDRYSYSWKDKTIVCDENNPCLKELCECDKAVAICLRENLDTYNKKYKIYPKFFCKKAEPC	372	1	1	1	401.7314	801.4483	2	801.4531	-0.0048	0	6.89	0.2	K	AVAICLR	E			Cmpd 195, +MS2(401.7314), 20.0-25.0eV, 5.6min #261
1	Bothrops_asper_ABY55159_PLA2		215	16476	73	15	5	3	29.9	137	MRTLWIVTVLLVGVEGSLVELGKMILQETGKNPLTSYGVYGCNCGVGGRHKPKDGTDRCCYVHKCCYKKMTDCDPKKDRYSYSWKDKTIVCDENNPCLKELCECDKAVAICLRENLDTYNKKYKIYPKFFCKKAEPC	373	1	1	1	401.7314	801.4483	2	801.4531	-0.0048	0	11.68	0.068	K	AVAICLR	E			Cmpd 16, +MS2(401.7314), 20.0-25.0eV, 0.5min #22
1	Bothrops_asper_ABY55159_PLA2		215	16476	73	15	5	3	29.9	137	MRTLWIVTVLLVGVEGSLVELGKMILQETGKNPLTSYGVYGCNCGVGGRHKPKDGTDRCCYVHKCCYKKMTDCDPKKDRYSYSWKDKTIVCDENNPCLKELCECDKAVAICLRENLDTYNKKYKIYPKFFCKKAEPC	374	1	1	1	401.7315	801.4484	2	801.4531	-0.0047	0	4.14	0.39	K	AVAICLR	E			Cmpd 143, +MS2(401.7315), 20.0-25.0eV, 4.1min #191
1	Bothrops_asper_ABY55159_PLA2		215	16476	73	15	5	3	29.9	137	MRTLWIVTVLLVGVEGSLVELGKMILQETGKNPLTSYGVYGCNCGVGGRHKPKDGTDRCCYVHKCCYKKMTDCDPKKDRYSYSWKDKTIVCDENNPCLKELCECDKAVAICLRENLDTYNKKYKIYPKFFCKKAEPC	375	1	1	1	401.7315	801.4485	2	801.4531	-0.0046	0	4.69	0.34	K	AVAICLR	E			Cmpd 46, +MS2(401.7315), 20.0-25.0eV, 1.3min #62
1	Bothrops_asper_ABY55159_PLA2		215	16476	73	15	5	3	29.9	137	MRTLWIVTVLLVGVEGSLVELGKMILQETGKNPLTSYGVYGCNCGVGGRHKPKDGTDRCCYVHKCCYKKMTDCDPKKDRYSYSWKDKTIVCDENNPCLKELCECDKAVAICLRENLDTYNKKYKIYPKFFCKKAEPC	376	1	1	1	401.7315	801.4485	2	801.4531	-0.0046	0	2.49	0.56	K	AVAICLR	E			Cmpd 50, +MS2(401.7315), 20.0-25.0eV, 1.5min #67
1	Bothrops_asper_ABY55159_PLA2		215	16476	73	15	5	3	29.9	137	MRTLWIVTVLLVGVEGSLVELGKMILQETGKNPLTSYGVYGCNCGVGGRHKPKDGTDRCCYVHKCCYKKMTDCDPKKDRYSYSWKDKTIVCDENNPCLKELCECDKAVAICLRENLDTYNKKYKIYPKFFCKKAEPC	377	1	1	1	401.7316	801.4487	2	801.4531	-0.0044	0	11.08	0.078	K	AVAICLR	E			Cmpd 135, +MS2(401.7316), 20.0-25.0eV, 3.9min #181
1	Bothrops_asper_ABY55159_PLA2		215	16476	73	15	5	3	29.9	137	MRTLWIVTVLLVGVEGSLVELGKMILQETGKNPLTSYGVYGCNCGVGGRHKPKDGTDRCCYVHKCCYKKMTDCDPKKDRYSYSWKDKTIVCDENNPCLKELCECDKAVAICLRENLDTYNKKYKIYPKFFCKKAEPC	378	1	1	1	401.7316	801.4487	2	801.4531	-0.0044	0	3.39	0.46	K	AVAICLR	E			Cmpd 92, +MS2(401.7316), 20.0-25.0eV, 2.7min #123
1	Bothrops_asper_ABY55159_PLA2		215	16476	73	15	5	3	29.9	137	MRTLWIVTVLLVGVEGSLVELGKMILQETGKNPLTSYGVYGCNCGVGGRHKPKDGTDRCCYVHKCCYKKMTDCDPKKDRYSYSWKDKTIVCDENNPCLKELCECDKAVAICLRENLDTYNKKYKIYPKFFCKKAEPC	379	1	1	1	401.7316	801.4487	2	801.4531	-0.0044	0	4.36	0.37	K	AVAICLR	E			Cmpd 133, +MS2(401.7316), 20.0-25.0eV, 3.8min #178
1	Bothrops_asper_ABY55159_PLA2		215	16476	73	15	5	3	29.9	137	MRTLWIVTVLLVGVEGSLVELGKMILQETGKNPLTSYGVYGCNCGVGGRHKPKDGTDRCCYVHKCCYKKMTDCDPKKDRYSYSWKDKTIVCDENNPCLKELCECDKAVAICLRENLDTYNKKYKIYPKFFCKKAEPC	380	1	1	1	401.7317	801.4489	2	801.4531	-0.0042	0	4.48	0.36	K	AVAICLR	E			Cmpd 161, +MS2(401.7317), 20.0-25.0eV, 4.6min #215
1	Bothrops_asper_ABY55159_PLA2		215	16476	73	15	5	3	29.9	137	MRTLWIVTVLLVGVEGSLVELGKMILQETGKNPLTSYGVYGCNCGVGGRHKPKDGTDRCCYVHKCCYKKMTDCDPKKDRYSYSWKDKTIVCDENNPCLKELCECDKAVAICLRENLDTYNKKYKIYPKFFCKKAEPC	381	1	1	1	401.7317	801.4489	2	801.4531	-0.0042	0	3.39	0.46	K	AVAICLR	E			Cmpd 80, +MS2(401.7317), 20.0-25.0eV, 2.3min #107
1	Bothrops_asper_ABY55159_PLA2		215	16476	73	15	5	3	29.9	137	MRTLWIVTVLLVGVEGSLVELGKMILQETGKNPLTSYGVYGCNCGVGGRHKPKDGTDRCCYVHKCCYKKMTDCDPKKDRYSYSWKDKTIVCDENNPCLKELCECDKAVAICLRENLDTYNKKYKIYPKFFCKKAEPC	382	1	1	1	401.7318	801.4490	2	801.4531	-0.0041	0	11.00	0.079	K	AVAICLR	E			Cmpd 74, +MS2(401.7318), 20.0-25.0eV, 2.1min #99
1	Bothrops_asper_ABY55159_PLA2		215	16476	73	15	5	3	29.9	137	MRTLWIVTVLLVGVEGSLVELGKMILQETGKNPLTSYGVYGCNCGVGGRHKPKDGTDRCCYVHKCCYKKMTDCDPKKDRYSYSWKDKTIVCDENNPCLKELCECDKAVAICLRENLDTYNKKYKIYPKFFCKKAEPC	383	1	1	1	401.7318	801.4490	2	801.4531	-0.0041	0	7.42	0.18	K	AVAICLR	E			Cmpd 194, +MS2(401.7318), 20.0-25.0eV, 5.6min #259
1	Bothrops_asper_ABY55159_PLA2		215	16476	73	15	5	3	29.9	137	MRTLWIVTVLLVGVEGSLVELGKMILQETGKNPLTSYGVYGCNCGVGGRHKPKDGTDRCCYVHKCCYKKMTDCDPKKDRYSYSWKDKTIVCDENNPCLKELCECDKAVAICLRENLDTYNKKYKIYPKFFCKKAEPC	384	1	1	1	401.7318	801.4491	2	801.4531	-0.0040	0	6.60	0.22	K	AVAICLR	E			Cmpd 122, +MS2(401.7318), 20.0-25.0eV, 3.5min #163
1	Bothrops_asper_ABY55159_PLA2		215	16476	73	15	5	3	29.9	137	MRTLWIVTVLLVGVEGSLVELGKMILQETGKNPLTSYGVYGCNCGVGGRHKPKDGTDRCCYVHKCCYKKMTDCDPKKDRYSYSWKDKTIVCDENNPCLKELCECDKAVAICLRENLDTYNKKYKIYPKFFCKKAEPC	385	1	1	1	401.7318	801.4491	2	801.4531	-0.0040	0	11.61	0.069	K	AVAICLR	E			Cmpd 128, +MS2(401.7318), 20.0-25.0eV, 3.7min #171
1	Bothrops_asper_ABY55159_PLA2		215	16476	73	15	5	3	29.9	137	MRTLWIVTVLLVGVEGSLVELGKMILQETGKNPLTSYGVYGCNCGVGGRHKPKDGTDRCCYVHKCCYKKMTDCDPKKDRYSYSWKDKTIVCDENNPCLKELCECDKAVAICLRENLDTYNKKYKIYPKFFCKKAEPC	386	1	1	1	401.7318	801.4491	2	801.4531	-0.0040	0	5.06	0.31	K	AVAICLR	E			Cmpd 182, +MS2(401.7318), 20.0-25.0eV, 5.2min #243
1	Bothrops_asper_ABY55159_PLA2		215	16476	73	15	5	3	29.9	137	MRTLWIVTVLLVGVEGSLVELGKMILQETGKNPLTSYGVYGCNCGVGGRHKPKDGTDRCCYVHKCCYKKMTDCDPKKDRYSYSWKDKTIVCDENNPCLKELCECDKAVAICLRENLDTYNKKYKIYPKFFCKKAEPC	387	1	1	1	401.7320	801.4495	2	801.4531	-0.0036	0	16.17	0.024	K	AVAICLR	E			Cmpd 151, +MS2(401.7320), 20.0-25.0eV, 4.4min #202
1	Bothrops_asper_ABY55159_PLA2		215	16476	73	15	5	3	29.9	137	MRTLWIVTVLLVGVEGSLVELGKMILQETGKNPLTSYGVYGCNCGVGGRHKPKDGTDRCCYVHKCCYKKMTDCDPKKDRYSYSWKDKTIVCDENNPCLKELCECDKAVAICLRENLDTYNKKYKIYPKFFCKKAEPC	388	1	1	1	401.7322	801.4498	2	801.4531	-0.0033	0	8.15	0.15	K	AVAICLR	E			Cmpd 170, +MS2(401.7322), 20.0-25.0eV, 4.9min #227
1	Bothrops_asper_ABY55159_PLA2		215	16476	73	15	5	3	29.9	137	MRTLWIVTVLLVGVEGSLVELGKMILQETGKNPLTSYGVYGCNCGVGGRHKPKDGTDRCCYVHKCCYKKMTDCDPKKDRYSYSWKDKTIVCDENNPCLKELCECDKAVAICLRENLDTYNKKYKIYPKFFCKKAEPC	389	1	1	1	401.7322	801.4499	2	801.4531	-0.0032	0	12.46	0.057	K	AVAICLR	E			Cmpd 119, +MS2(401.7322), 20.0-25.0eV, 3.4min #159
1	Bothrops_asper_ABY55159_PLA2		215	16476	73	15	5	3	29.9	137	MRTLWIVTVLLVGVEGSLVELGKMILQETGKNPLTSYGVYGCNCGVGGRHKPKDGTDRCCYVHKCCYKKMTDCDPKKDRYSYSWKDKTIVCDENNPCLKELCECDKAVAICLRENLDTYNKKYKIYPKFFCKKAEPC	390	1	1	1	401.7323	801.4500	2	801.4531	-0.0031	0	10.65	0.086	K	AVAICLR	E			Cmpd 98, +MS2(401.7323), 20.0-25.0eV, 2.8min #131
1	Bothrops_asper_ABY55159_PLA2		215	16476	73	15	5	3	29.9	137	MRTLWIVTVLLVGVEGSLVELGKMILQETGKNPLTSYGVYGCNCGVGGRHKPKDGTDRCCYVHKCCYKKMTDCDPKKDRYSYSWKDKTIVCDENNPCLKELCECDKAVAICLRENLDTYNKKYKIYPKFFCKKAEPC	391	1	1	1	401.7323	801.4500	2	801.4531	-0.0031	0	10.72	0.085	K	AVAICLR	E			Cmpd 105, +MS2(401.7323), 20.0-25.0eV, 3.0min #141
1	Bothrops_asper_ABY55159_PLA2		215	16476	73	15	5	3	29.9	137	MRTLWIVTVLLVGVEGSLVELGKMILQETGKNPLTSYGVYGCNCGVGGRHKPKDGTDRCCYVHKCCYKKMTDCDPKKDRYSYSWKDKTIVCDENNPCLKELCECDKAVAICLRENLDTYNKKYKIYPKFFCKKAEPC	392	1	1	1	401.7323	801.4500	2	801.4531	-0.0031	0	9.50	0.11	K	AVAICLR	E			Cmpd 28, +MS2(401.7323), 20.0-25.0eV, 0.8min #38
1	Bothrops_asper_ABY55159_PLA2		215	16476	73	15	5	3	29.9	137	MRTLWIVTVLLVGVEGSLVELGKMILQETGKNPLTSYGVYGCNCGVGGRHKPKDGTDRCCYVHKCCYKKMTDCDPKKDRYSYSWKDKTIVCDENNPCLKELCECDKAVAICLRENLDTYNKKYKIYPKFFCKKAEPC	393	1	1	1	401.7326	801.4507	2	801.4531	-0.0024	0	24.87	0.0033	K	AVAICLR	E			Cmpd 158, +MS2(401.7326), 20.0-25.0eV, 4.6min #211
1	Bothrops_asper_ABY55159_PLA2		215	16476	73	15	5	3	29.9	137	MRTLWIVTVLLVGVEGSLVELGKMILQETGKNPLTSYGVYGCNCGVGGRHKPKDGTDRCCYVHKCCYKKMTDCDPKKDRYSYSWKDKTIVCDENNPCLKELCECDKAVAICLRENLDTYNKKYKIYPKFFCKKAEPC	394	1	1	1	401.7328	801.4510	2	801.4531	-0.0020	0	9.47	0.11	K	AVAICLR	E			Cmpd 31, +MS2(401.7328), 20.0-25.0eV, 0.9min #42
1	Bothrops_asper_ABY55159_PLA2		215	16476	73	15	5	3	29.9	137	MRTLWIVTVLLVGVEGSLVELGKMILQETGKNPLTSYGVYGCNCGVGGRHKPKDGTDRCCYVHKCCYKKMTDCDPKKDRYSYSWKDKTIVCDENNPCLKELCECDKAVAICLRENLDTYNKKYKIYPKFFCKKAEPC	395	1	1	1	401.7332	801.4519	2	801.4531	-0.0012	0	10.38	0.092	K	AVAICLR	E			Cmpd 62, +MS2(401.7332), 20.0-25.0eV, 1.8min #83
1	Bothrops_asper_ABY55159_PLA2		215	16476	73	15	5	3	29.9	137	MRTLWIVTVLLVGVEGSLVELGKMILQETGKNPLTSYGVYGCNCGVGGRHKPKDGTDRCCYVHKCCYKKMTDCDPKKDRYSYSWKDKTIVCDENNPCLKELCECDKAVAICLRENLDTYNKKYKIYPKFFCKKAEPC	397	1	1	1	417.1926	832.3707	2	832.3755	-0.0048	0	12.29	0.059	R	YSYSWK	D			Cmpd 185, +MS2(417.1926), 20.0-25.0eV, 5.3min #247
1	Bothrops_asper_ABY55159_PLA2		215	16476	73	15	5	3	29.9	137	MRTLWIVTVLLVGVEGSLVELGKMILQETGKNPLTSYGVYGCNCGVGGRHKPKDGTDRCCYVHKCCYKKMTDCDPKKDRYSYSWKDKTIVCDENNPCLKELCECDKAVAICLRENLDTYNKKYKIYPKFFCKKAEPC	398	1	1	1	417.1927	832.3708	2	832.3755	-0.0047	0	4.19	0.38	R	YSYSWK	D			Cmpd 95, +MS2(417.1927), 20.0-25.0eV, 2.7min #127
1	Bothrops_asper_ABY55159_PLA2		215	16476	73	15	5	3	29.9	137	MRTLWIVTVLLVGVEGSLVELGKMILQETGKNPLTSYGVYGCNCGVGGRHKPKDGTDRCCYVHKCCYKKMTDCDPKKDRYSYSWKDKTIVCDENNPCLKELCECDKAVAICLRENLDTYNKKYKIYPKFFCKKAEPC	399	1	1	1	417.1933	832.3720	2	832.3755	-0.0035	0	11.57	0.07	R	YSYSWK	D			Cmpd 13, +MS2(417.1933), 20.0-25.0eV, 0.4min #18
1	Bothrops_asper_ABY55159_PLA2		215	16476	73	15	5	3	29.9	137	MRTLWIVTVLLVGVEGSLVELGKMILQETGKNPLTSYGVYGCNCGVGGRHKPKDGTDRCCYVHKCCYKKMTDCDPKKDRYSYSWKDKTIVCDENNPCLKELCECDKAVAICLRENLDTYNKKYKIYPKFFCKKAEPC	469	1	1	1	375.5232	1123.5478	3	1123.5509	-0.0031	1	7.82	0.17	R	ENLDTYNKK	Y			Cmpd 264, +MS2(375.5232), 16.0-20.0eV, 7.6min #353
1	Bothrops_asper_ABY55159_PLA2		215	16476	73	15	5	3	29.9	137	MRTLWIVTVLLVGVEGSLVELGKMILQETGKNPLTSYGVYGCNCGVGGRHKPKDGTDRCCYVHKCCYKKMTDCDPKKDRYSYSWKDKTIVCDENNPCLKELCECDKAVAICLRENLDTYNKKYKIYPKFFCKKAEPC	487	1	1	1	731.8327	1461.6508	2	1461.6592	-0.0084	0	75.05	3.1e-08	K	TIVCDENNPCLK	E			Cmpd 293, +MS2(731.8327), 25.6-32.0eV, 8.4min #391
1	Bothrops_asper_ABY55159_PLA2		215	16476	73	15	5	3	29.9	137	MRTLWIVTVLLVGVEGSLVELGKMILQETGKNPLTSYGVYGCNCGVGGRHKPKDGTDRCCYVHKCCYKKMTDCDPKKDRYSYSWKDKTIVCDENNPCLKELCECDKAVAICLRENLDTYNKKYKIYPKFFCKKAEPC	488	1	1	1	731.8327	1461.6508	2	1461.6592	-0.0084	0	69.19	1.2e-07	K	TIVCDENNPCLK	E			Cmpd 296, +MS2(731.8327), 25.6-32.0eV, 8.5min #395
2	Bothrops_asper_ABB76280_SVSP		34	28685	3	2	1	1	1.9	259	MVLIRVLANLLILQLSYAQKSSELVIGGDECNINEHRSLVVLFNSSGFLCAGTLVQDEWVLTAANCDSKNFQMQLGVHSKKVLNEDEQTRDPKEEASLCPNRKKDDEVDKDIMLIKLDSRVSNSEHIAPLSLPSSPPSVGSVCRIMGWGTISPTKETYPDVPHCANINILDHAVCRAAYPWQPVSSTTLCAGILQGGKDTCWGDSGGPLICNGEFQGIVSWGAHPCGQPHNPGVYTKVSDYTEWIKSIIAGNTAAACPP	143	1	1	1	309.2051	616.3955	2	616.3982	-0.0026	0	25.92	0.0026	D	IMLIK	L			Cmpd 304, +MS2(309.2051), 20.0-25.0eV, 8.7min #406
2	Bothrops_asper_ABB76280_SVSP		34	28685	3	2	1	1	1.9	259	MVLIRVLANLLILQLSYAQKSSELVIGGDECNINEHRSLVVLFNSSGFLCAGTLVQDEWVLTAANCDSKNFQMQLGVHSKKVLNEDEQTRDPKEEASLCPNRKKDDEVDKDIMLIKLDSRVSNSEHIAPLSLPSSPPSVGSVCRIMGWGTISPTKETYPDVPHCANINILDHAVCRAAYPWQPVSSTTLCAGILQGGKDTCWGDSGGPLICNGEFQGIVSWGAHPCGQPHNPGVYTKVSDYTEWIKSIIAGNTAAACPP	144	1	1	1	309.2051	616.3956	2	616.3982	-0.0026	0	12.74	0.053	D	IMLIK	L			Cmpd 309, +MS2(309.2051), 20.0-25.0eV, 8.9min #413
2	Bothrops_asper_ABB76280_SVSP		34	28685	3	2	1	1	1.9	259	MVLIRVLANLLILQLSYAQKSSELVIGGDECNINEHRSLVVLFNSSGFLCAGTLVQDEWVLTAANCDSKNFQMQLGVHSKKVLNEDEQTRDPKEEASLCPNRKKDDEVDKDIMLIKLDSRVSNSEHIAPLSLPSSPPSVGSVCRIMGWGTISPTKETYPDVPHCANINILDHAVCRAAYPWQPVSSTTLCAGILQGGKDTCWGDSGGPLICNGEFQGIVSWGAHPCGQPHNPGVYTKVSDYTEWIKSIIAGNTAAACPP	145	1	1	1	309.2051	616.3956	2	616.3982	-0.0026	0	21.26	0.0075	D	IMLIK	L			Cmpd 307, +MS2(309.2051), 20.0-25.0eV, 8.8min #410
