# Supplementary material for: High-Throughput Venomics
Source: J Proteome Res. 2023 Apr 3;22(6):1734–46. doi: 10.1021/acs.jproteome.2c00780 (PMC10243144; doi:10.1021/acs.jproteome.2c00780)
Supplement: Supplementary file 6 — pr2c00780_si_006.zip [file pr2c00780_si_006.zip › CSV Files/Bothrops asper TFA 6sec/Bothrops asper species specific CSV files/e16.csv]

Header	--------------------------------------------------------
Search title	201211_BothaspTFA000225.d
Timestamp	2021-01-12T16:01:14Z
User	Demo User
Email	j.slagboom@vu.nl
Report URI	https://mascot.labs.vu.nl/cgi/master_results.pl?file=../data/20210112/F007483.dat
Peak list data path	F:\New MGF files 2021\210111_Bothrops asper TFA\201211_BothaspTFA000225_5.2.216.mgf
Peak list format	Mascot generic
Search type	MIS
Mascot version	2.3.02
Database	Bothrops_asper
Fasta file	Bothrops_asper.fas
Total sequences	17
Total residues	2799
Sequences after taxonomy filter	17
Number of queries	498
Fixed modifications	--------------------------------------------------------
Identifier	Name	Delta	Neutral loss
1	Carbamidomethyl (C)	57.021464
Variable modifications	--------------------------------------------------------
Identifier	Name	Delta	Neutral loss(es)
1	Amidated (Protein C-term)	-0.984016
2	Oxidation (M)	15.994915	0	63.998285
Search Parameters	--------------------------------------------------------
Taxonomy filter	All entries
Enzyme	semiTrypsin
Maximum Missed Cleavages	1
Fixed modifications	Carbamidomethyl (C)
Variable modifications	Amidated (Protein C-term),Oxidation (M)
Peptide Mass Tolerance	0.2
Peptide Mass Tolerance Units	Da
Fragment Mass Tolerance	0.05
Fragment Mass Tolerance Units	Da
Mass values	Monoisotopic
Instrument type	ESI-QUAD-TOF
Format parameters	--------------------------------------------------------
Significance threshold	0.05
Max. number of hits	0
Use MudPIT protein scoring	1
Ions score cut-off	0
Include same-set proteins
Include sub-set proteins	0
Include unassigned	0
Require bold red	0
Use homology threshold	0
Group protein families	0
Protein hits	--------------------------------------------------------
prot_hit_num	prot_acc	prot_desc	prot_score	prot_mass	prot_matches	prot_matches_sig	prot_sequences	prot_sequences_sig	prot_cover	prot_len	prot_seq	pep_query	pep_rank	pep_isbold	pep_isunique	pep_exp_mz	pep_exp_mr	pep_exp_z	pep_calc_mr	pep_delta	pep_miss	pep_score	pep_expect	pep_res_before	pep_seq	pep_res_after	pep_var_mod	pep_var_mod_pos	pep_scan_title
1	Bothrops_asper_P20474_PLA2		2453	16539	92	72	18	17	73.2	138	MRTLWIMAVLLVGVEGSLIEFAKMILEETKRLPFPYYTTYGCYCGWGGQGQPKDATDRCCFVHDCCYGKLSNCKPKTDRYSYSRKSGVIICGEGTPCEKQICECDKAAAVCFRENLRTYKKRYMAYPDLLCKKPAEKC	86	1	1	0	607.3403	606.3331	1	606.3377	-0.0046	0	30.55	0.00088	L	IEFAK	M			Cmpd 317, +MS2(607.3404), 44.9-56.1eV, 9.1min #423
1	Bothrops_asper_P20474_PLA2		2453	16539	92	72	18	17	73.2	138	MRTLWIMAVLLVGVEGSLIEFAKMILEETKRLPFPYYTTYGCYCGWGGQGQPKDATDRCCFVHDCCYGKLSNCKPKTDRYSYSRKSGVIICGEGTPCEKQICECDKAAAVCFRENLRTYKKRYMAYPDLLCKKPAEKC	87	1	1	0	607.3407	606.3334	1	606.3377	-0.0042	0	30.51	0.00089	L	IEFAK	M			Cmpd 320, +MS2(607.3407), 44.9-56.1eV, 9.2min #427
1	Bothrops_asper_P20474_PLA2		2453	16539	92	72	18	17	73.2	138	MRTLWIMAVLLVGVEGSLIEFAKMILEETKRLPFPYYTTYGCYCGWGGQGQPKDATDRCCFVHDCCYGKLSNCKPKTDRYSYSRKSGVIICGEGTPCEKQICECDKAAAVCFRENLRTYKKRYMAYPDLLCKKPAEKC	105	1	1	0	636.3354	635.3281	1	635.3319	-0.0038	0	16.75	0.021	R	LPFPY	Y			Cmpd 360, +MS2(636.3354), 45.1-56.4eV, 10.3min #480
1	Bothrops_asper_P20474_PLA2		2453	16539	92	72	18	17	73.2	138	MRTLWIMAVLLVGVEGSLIEFAKMILEETKRLPFPYYTTYGCYCGWGGQGQPKDATDRCCFVHDCCYGKLSNCKPKTDRYSYSRKSGVIICGEGTPCEKQICECDKAAAVCFRENLRTYKKRYMAYPDLLCKKPAEKC	174	1	1	0	338.1568	674.2991	2	674.3024	-0.0033	0	18.67	0.014	R	YSYSR	K			Cmpd 272, +MS2(338.1568), 20.0-25.0eV, 7.8min #363
1	Bothrops_asper_P20474_PLA2		2453	16539	92	72	18	17	73.2	138	MRTLWIMAVLLVGVEGSLIEFAKMILEETKRLPFPYYTTYGCYCGWGGQGQPKDATDRCCFVHDCCYGKLSNCKPKTDRYSYSRKSGVIICGEGTPCEKQICECDKAAAVCFRENLRTYKKRYMAYPDLLCKKPAEKC	175	1	1	0	338.1569	674.2992	2	674.3024	-0.0031	0	23.67	0.0043	R	YSYSR	K			Cmpd 266, +MS2(338.1569), 20.0-25.0eV, 7.6min #355
1	Bothrops_asper_P20474_PLA2		2453	16539	92	72	18	17	73.2	138	MRTLWIMAVLLVGVEGSLIEFAKMILEETKRLPFPYYTTYGCYCGWGGQGQPKDATDRCCFVHDCCYGKLSNCKPKTDRYSYSRKSGVIICGEGTPCEKQICECDKAAAVCFRENLRTYKKRYMAYPDLLCKKPAEKC	207	1	1	0	397.7002	793.3858	2	793.3905	-0.0047	0	18.23	0.015	K	AAAVCFR	E			Cmpd 96, +MS2(397.7002), 20.0-25.0eV, 2.8min #128
1	Bothrops_asper_P20474_PLA2		2453	16539	92	72	18	17	73.2	138	MRTLWIMAVLLVGVEGSLIEFAKMILEETKRLPFPYYTTYGCYCGWGGQGQPKDATDRCCFVHDCCYGKLSNCKPKTDRYSYSRKSGVIICGEGTPCEKQICECDKAAAVCFRENLRTYKKRYMAYPDLLCKKPAEKC	208	1	1	0	397.7003	793.3861	2	793.3905	-0.0044	0	24.30	0.0037	K	AAAVCFR	E			Cmpd 162, +MS2(397.7003), 20.0-25.0eV, 4.6min #216
1	Bothrops_asper_P20474_PLA2		2453	16539	92	72	18	17	73.2	138	MRTLWIMAVLLVGVEGSLIEFAKMILEETKRLPFPYYTTYGCYCGWGGQGQPKDATDRCCFVHDCCYGKLSNCKPKTDRYSYSRKSGVIICGEGTPCEKQICECDKAAAVCFRENLRTYKKRYMAYPDLLCKKPAEKC	209	1	1	0	397.7005	793.3864	2	793.3905	-0.0041	0	20.53	0.0089	K	AAAVCFR	E			Cmpd 186, +MS2(397.7005), 20.0-25.0eV, 5.3min #248
1	Bothrops_asper_P20474_PLA2		2453	16539	92	72	18	17	73.2	138	MRTLWIMAVLLVGVEGSLIEFAKMILEETKRLPFPYYTTYGCYCGWGGQGQPKDATDRCCFVHDCCYGKLSNCKPKTDRYSYSRKSGVIICGEGTPCEKQICECDKAAAVCFRENLRTYKKRYMAYPDLLCKKPAEKC	210	1	1	0	397.7005	793.3864	2	793.3905	-0.0041	0	38.93	0.00013	K	AAAVCFR	E			Cmpd 447, +MS2(397.7005), 20.0-25.0eV, 12.8min #596
1	Bothrops_asper_P20474_PLA2		2453	16539	92	72	18	17	73.2	138	MRTLWIMAVLLVGVEGSLIEFAKMILEETKRLPFPYYTTYGCYCGWGGQGQPKDATDRCCFVHDCCYGKLSNCKPKTDRYSYSRKSGVIICGEGTPCEKQICECDKAAAVCFRENLRTYKKRYMAYPDLLCKKPAEKC	211	1	1	0	397.7007	793.3868	2	793.3905	-0.0037	0	31.17	0.00076	K	AAAVCFR	E			Cmpd 483, +MS2(397.7007), 20.0-25.0eV, 13.8min #644
1	Bothrops_asper_P20474_PLA2		2453	16539	92	72	18	17	73.2	138	MRTLWIMAVLLVGVEGSLIEFAKMILEETKRLPFPYYTTYGCYCGWGGQGQPKDATDRCCFVHDCCYGKLSNCKPKTDRYSYSRKSGVIICGEGTPCEKQICECDKAAAVCFRENLRTYKKRYMAYPDLLCKKPAEKC	212	1	1	0	397.7008	793.3870	2	793.3905	-0.0034	0	50.13	9.7e-06	K	AAAVCFR	E			Cmpd 289, +MS2(397.7008), 20.0-25.0eV, 8.3min #386
1	Bothrops_asper_P20474_PLA2		2453	16539	92	72	18	17	73.2	138	MRTLWIMAVLLVGVEGSLIEFAKMILEETKRLPFPYYTTYGCYCGWGGQGQPKDATDRCCFVHDCCYGKLSNCKPKTDRYSYSRKSGVIICGEGTPCEKQICECDKAAAVCFRENLRTYKKRYMAYPDLLCKKPAEKC	213	1	1	0	397.7010	793.3874	2	793.3905	-0.0031	0	13.65	0.043	K	AAAVCFR	E			Cmpd 102, +MS2(397.7010), 20.0-25.0eV, 2.9min #136
1	Bothrops_asper_P20474_PLA2		2453	16539	92	72	18	17	73.2	138	MRTLWIMAVLLVGVEGSLIEFAKMILEETKRLPFPYYTTYGCYCGWGGQGQPKDATDRCCFVHDCCYGKLSNCKPKTDRYSYSRKSGVIICGEGTPCEKQICECDKAAAVCFRENLRTYKKRYMAYPDLLCKKPAEKC	214	1	1	0	397.7011	793.3877	2	793.3905	-0.0027	0	17.52	0.018	K	AAAVCFR	E			Cmpd 156, +MS2(397.7011), 20.0-25.0eV, 4.5min #208
1	Bothrops_asper_P20474_PLA2		2453	16539	92	72	18	17	73.2	138	MRTLWIMAVLLVGVEGSLIEFAKMILEETKRLPFPYYTTYGCYCGWGGQGQPKDATDRCCFVHDCCYGKLSNCKPKTDRYSYSRKSGVIICGEGTPCEKQICECDKAAAVCFRENLRTYKKRYMAYPDLLCKKPAEKC	215	1	1	0	397.7012	793.3878	2	793.3905	-0.0026	0	14.80	0.033	K	AAAVCFR	E			Cmpd 141, +MS2(397.7012), 20.0-25.0eV, 4.0min #188
1	Bothrops_asper_P20474_PLA2		2453	16539	92	72	18	17	73.2	138	MRTLWIMAVLLVGVEGSLIEFAKMILEETKRLPFPYYTTYGCYCGWGGQGQPKDATDRCCFVHDCCYGKLSNCKPKTDRYSYSRKSGVIICGEGTPCEKQICECDKAAAVCFRENLRTYKKRYMAYPDLLCKKPAEKC	216	1	1	0	397.7018	793.3890	2	793.3905	-0.0014	0	7.42	0.18	K	AAAVCFR	E			Cmpd 198, +MS2(397.7018), 20.0-25.0eV, 5.7min #264
1	Bothrops_asper_P20474_PLA2		2453	16539	92	72	18	17	73.2	138	MRTLWIMAVLLVGVEGSLIEFAKMILEETKRLPFPYYTTYGCYCGWGGQGQPKDATDRCCFVHDCCYGKLSNCKPKTDRYSYSRKSGVIICGEGTPCEKQICECDKAAAVCFRENLRTYKKRYMAYPDLLCKKPAEKC	217	1	1	0	397.7023	793.3900	2	793.3905	-0.0004	0	11.14	0.077	K	AAAVCFR	E			Cmpd 132, +MS2(397.7023), 20.0-25.0eV, 3.8min #176
1	Bothrops_asper_P20474_PLA2		2453	16539	92	72	18	17	73.2	138	MRTLWIMAVLLVGVEGSLIEFAKMILEETKRLPFPYYTTYGCYCGWGGQGQPKDATDRCCFVHDCCYGKLSNCKPKTDRYSYSRKSGVIICGEGTPCEKQICECDKAAAVCFRENLRTYKKRYMAYPDLLCKKPAEKC	218	1	1	0	402.6776	803.3406	2	803.3450	-0.0044	1	22.60	0.0055	K	TDRYSY	S			Cmpd 277, +MS2(402.6776), 20.0-25.0eV, 7.9min #370
1	Bothrops_asper_P20474_PLA2		2453	16539	92	72	18	17	73.2	138	MRTLWIMAVLLVGVEGSLIEFAKMILEETKRLPFPYYTTYGCYCGWGGQGQPKDATDRCCFVHDCCYGKLSNCKPKTDRYSYSRKSGVIICGEGTPCEKQICECDKAAAVCFRENLRTYKKRYMAYPDLLCKKPAEKC	219	1	1	0	404.2309	806.4472	2	806.4538	-0.0066	0	2.43	0.57	G	SLIEFAK	M			Cmpd 189, +MS2(404.2309), 20.0-25.0eV, 5.4min #252
1	Bothrops_asper_P20474_PLA2		2453	16539	92	72	18	17	73.2	138	MRTLWIMAVLLVGVEGSLIEFAKMILEETKRLPFPYYTTYGCYCGWGGQGQPKDATDRCCFVHDCCYGKLSNCKPKTDRYSYSRKSGVIICGEGTPCEKQICECDKAAAVCFRENLRTYKKRYMAYPDLLCKKPAEKC	220	1	1	0	807.4546	806.4473	1	806.4538	-0.0064	0	52.14	6.1e-06	G	SLIEFAK	M			Cmpd 318, +MS2(807.4546), 46.5-58.1eV, 9.1min #424
1	Bothrops_asper_P20474_PLA2		2453	16539	92	72	18	17	73.2	138	MRTLWIMAVLLVGVEGSLIEFAKMILEETKRLPFPYYTTYGCYCGWGGQGQPKDATDRCCFVHDCCYGKLSNCKPKTDRYSYSRKSGVIICGEGTPCEKQICECDKAAAVCFRENLRTYKKRYMAYPDLLCKKPAEKC	221	1	1	0	404.2314	806.4483	2	806.4538	-0.0055	0	30.72	0.00085	G	SLIEFAK	M			Cmpd 323, +MS2(404.2314), 20.0-25.0eV, 9.3min #431
1	Bothrops_asper_P20474_PLA2		2453	16539	92	72	18	17	73.2	138	MRTLWIMAVLLVGVEGSLIEFAKMILEETKRLPFPYYTTYGCYCGWGGQGQPKDATDRCCFVHDCCYGKLSNCKPKTDRYSYSRKSGVIICGEGTPCEKQICECDKAAAVCFRENLRTYKKRYMAYPDLLCKKPAEKC	222	1	1	0	404.2317	806.4489	2	806.4538	-0.0049	0	0.63	0.86	G	SLIEFAK	M			Cmpd 60, +MS2(404.2317), 20.0-25.0eV, 1.7min #80
1	Bothrops_asper_P20474_PLA2		2453	16539	92	72	18	17	73.2	138	MRTLWIMAVLLVGVEGSLIEFAKMILEETKRLPFPYYTTYGCYCGWGGQGQPKDATDRCCFVHDCCYGKLSNCKPKTDRYSYSRKSGVIICGEGTPCEKQICECDKAAAVCFRENLRTYKKRYMAYPDLLCKKPAEKC	224	1	1	0	404.2319	806.4492	2	806.4538	-0.0046	0	2.95	0.51	G	SLIEFAK	M			Cmpd 107, +MS2(404.2319), 20.0-25.0eV, 3.1min #143
1	Bothrops_asper_P20474_PLA2		2453	16539	92	72	18	17	73.2	138	MRTLWIMAVLLVGVEGSLIEFAKMILEETKRLPFPYYTTYGCYCGWGGQGQPKDATDRCCFVHDCCYGKLSNCKPKTDRYSYSRKSGVIICGEGTPCEKQICECDKAAAVCFRENLRTYKKRYMAYPDLLCKKPAEKC	225	1	1	0	404.2320	806.4494	2	806.4538	-0.0044	0	1.74	0.67	G	SLIEFAK	M			Cmpd 140, +MS2(404.2320), 20.0-25.0eV, 4.0min #187
1	Bothrops_asper_P20474_PLA2		2453	16539	92	72	18	17	73.2	138	MRTLWIMAVLLVGVEGSLIEFAKMILEETKRLPFPYYTTYGCYCGWGGQGQPKDATDRCCFVHDCCYGKLSNCKPKTDRYSYSRKSGVIICGEGTPCEKQICECDKAAAVCFRENLRTYKKRYMAYPDLLCKKPAEKC	226	1	1	0	404.2320	806.4495	2	806.4538	-0.0043	0	31.21	0.00076	G	SLIEFAK	M			Cmpd 472, +MS2(404.2320), 20.0-25.0eV, 13.5min #630
1	Bothrops_asper_P20474_PLA2		2453	16539	92	72	18	17	73.2	138	MRTLWIMAVLLVGVEGSLIEFAKMILEETKRLPFPYYTTYGCYCGWGGQGQPKDATDRCCFVHDCCYGKLSNCKPKTDRYSYSRKSGVIICGEGTPCEKQICECDKAAAVCFRENLRTYKKRYMAYPDLLCKKPAEKC	228	1	1	0	404.2321	806.4496	2	806.4538	-0.0041	0	33.28	0.00047	G	SLIEFAK	M			Cmpd 475, +MS2(404.2321), 20.0-25.0eV, 13.6min #634
1	Bothrops_asper_P20474_PLA2		2453	16539	92	72	18	17	73.2	138	MRTLWIMAVLLVGVEGSLIEFAKMILEETKRLPFPYYTTYGCYCGWGGQGQPKDATDRCCFVHDCCYGKLSNCKPKTDRYSYSRKSGVIICGEGTPCEKQICECDKAAAVCFRENLRTYKKRYMAYPDLLCKKPAEKC	230	1	1	0	404.2321	806.4497	2	806.4538	-0.0041	0	21.87	0.0065	G	SLIEFAK	M			Cmpd 460, +MS2(404.2321), 20.0-25.0eV, 13.2min #614
1	Bothrops_asper_P20474_PLA2		2453	16539	92	72	18	17	73.2	138	MRTLWIMAVLLVGVEGSLIEFAKMILEETKRLPFPYYTTYGCYCGWGGQGQPKDATDRCCFVHDCCYGKLSNCKPKTDRYSYSRKSGVIICGEGTPCEKQICECDKAAAVCFRENLRTYKKRYMAYPDLLCKKPAEKC	231	1	1	0	404.2321	806.4497	2	806.4538	-0.0041	0	1.57	0.7	G	SLIEFAK	M			Cmpd 138, +MS2(404.2321), 20.0-25.0eV, 4.0min #184
1	Bothrops_asper_P20474_PLA2		2453	16539	92	72	18	17	73.2	138	MRTLWIMAVLLVGVEGSLIEFAKMILEETKRLPFPYYTTYGCYCGWGGQGQPKDATDRCCFVHDCCYGKLSNCKPKTDRYSYSRKSGVIICGEGTPCEKQICECDKAAAVCFRENLRTYKKRYMAYPDLLCKKPAEKC	234	1	1	0	404.2322	806.4498	2	806.4538	-0.0040	0	0.27	0.94	G	SLIEFAK	M			Cmpd 64, +MS2(404.2322), 20.0-25.0eV, 1.8min #86
1	Bothrops_asper_P20474_PLA2		2453	16539	92	72	18	17	73.2	138	MRTLWIMAVLLVGVEGSLIEFAKMILEETKRLPFPYYTTYGCYCGWGGQGQPKDATDRCCFVHDCCYGKLSNCKPKTDRYSYSRKSGVIICGEGTPCEKQICECDKAAAVCFRENLRTYKKRYMAYPDLLCKKPAEKC	235	1	1	0	404.2322	806.4498	2	806.4538	-0.0040	0	16.30	0.023	G	SLIEFAK	M			Cmpd 392, +MS2(404.2322), 20.0-25.0eV, 11.2min #523
1	Bothrops_asper_P20474_PLA2		2453	16539	92	72	18	17	73.2	138	MRTLWIMAVLLVGVEGSLIEFAKMILEETKRLPFPYYTTYGCYCGWGGQGQPKDATDRCCFVHDCCYGKLSNCKPKTDRYSYSRKSGVIICGEGTPCEKQICECDKAAAVCFRENLRTYKKRYMAYPDLLCKKPAEKC	236	1	1	0	404.2322	806.4498	2	806.4538	-0.0039	0	1.56	0.7	G	SLIEFAK	M			Cmpd 185, +MS2(404.2322), 20.0-25.0eV, 5.3min #247
1	Bothrops_asper_P20474_PLA2		2453	16539	92	72	18	17	73.2	138	MRTLWIMAVLLVGVEGSLIEFAKMILEETKRLPFPYYTTYGCYCGWGGQGQPKDATDRCCFVHDCCYGKLSNCKPKTDRYSYSRKSGVIICGEGTPCEKQICECDKAAAVCFRENLRTYKKRYMAYPDLLCKKPAEKC	239	1	1	0	404.2323	806.4501	2	806.4538	-0.0037	0	28.42	0.0014	G	SLIEFAK	M			Cmpd 458, +MS2(404.2323), 20.0-25.0eV, 13.1min #611
1	Bothrops_asper_P20474_PLA2		2453	16539	92	72	18	17	73.2	138	MRTLWIMAVLLVGVEGSLIEFAKMILEETKRLPFPYYTTYGCYCGWGGQGQPKDATDRCCFVHDCCYGKLSNCKPKTDRYSYSRKSGVIICGEGTPCEKQICECDKAAAVCFRENLRTYKKRYMAYPDLLCKKPAEKC	240	1	1	0	404.2323	806.4501	2	806.4538	-0.0036	0	22.31	0.0059	G	SLIEFAK	M			Cmpd 429, +MS2(404.2323), 20.0-25.0eV, 12.3min #572
1	Bothrops_asper_P20474_PLA2		2453	16539	92	72	18	17	73.2	138	MRTLWIMAVLLVGVEGSLIEFAKMILEETKRLPFPYYTTYGCYCGWGGQGQPKDATDRCCFVHDCCYGKLSNCKPKTDRYSYSRKSGVIICGEGTPCEKQICECDKAAAVCFRENLRTYKKRYMAYPDLLCKKPAEKC	241	1	1	0	404.2324	806.4502	2	806.4538	-0.0036	0	22.20	0.006	G	SLIEFAK	M			Cmpd 469, +MS2(404.2324), 20.0-25.0eV, 13.4min #626
1	Bothrops_asper_P20474_PLA2		2453	16539	92	72	18	17	73.2	138	MRTLWIMAVLLVGVEGSLIEFAKMILEETKRLPFPYYTTYGCYCGWGGQGQPKDATDRCCFVHDCCYGKLSNCKPKTDRYSYSRKSGVIICGEGTPCEKQICECDKAAAVCFRENLRTYKKRYMAYPDLLCKKPAEKC	242	1	1	0	404.2324	806.4502	2	806.4538	-0.0036	0	22.18	0.0061	G	SLIEFAK	M			Cmpd 426, +MS2(404.2324), 20.0-25.0eV, 12.2min #568
1	Bothrops_asper_P20474_PLA2		2453	16539	92	72	18	17	73.2	138	MRTLWIMAVLLVGVEGSLIEFAKMILEETKRLPFPYYTTYGCYCGWGGQGQPKDATDRCCFVHDCCYGKLSNCKPKTDRYSYSRKSGVIICGEGTPCEKQICECDKAAAVCFRENLRTYKKRYMAYPDLLCKKPAEKC	244	1	1	0	404.2324	806.4503	2	806.4538	-0.0035	0	1.43	0.72	G	SLIEFAK	M			Cmpd 30, +MS2(404.2324), 20.0-25.0eV, 0.9min #40
1	Bothrops_asper_P20474_PLA2		2453	16539	92	72	18	17	73.2	138	MRTLWIMAVLLVGVEGSLIEFAKMILEETKRLPFPYYTTYGCYCGWGGQGQPKDATDRCCFVHDCCYGKLSNCKPKTDRYSYSRKSGVIICGEGTPCEKQICECDKAAAVCFRENLRTYKKRYMAYPDLLCKKPAEKC	245	1	1	0	404.2324	806.4503	2	806.4538	-0.0035	0	21.95	0.0064	G	SLIEFAK	M			Cmpd 456, +MS2(404.2324), 20.0-25.0eV, 13.1min #608
1	Bothrops_asper_P20474_PLA2		2453	16539	92	72	18	17	73.2	138	MRTLWIMAVLLVGVEGSLIEFAKMILEETKRLPFPYYTTYGCYCGWGGQGQPKDATDRCCFVHDCCYGKLSNCKPKTDRYSYSRKSGVIICGEGTPCEKQICECDKAAAVCFRENLRTYKKRYMAYPDLLCKKPAEKC	246	1	1	0	404.2325	806.4504	2	806.4538	-0.0034	0	21.94	0.0064	G	SLIEFAK	M			Cmpd 390, +MS2(404.2325), 20.0-25.0eV, 11.2min #520
1	Bothrops_asper_P20474_PLA2		2453	16539	92	72	18	17	73.2	138	MRTLWIMAVLLVGVEGSLIEFAKMILEETKRLPFPYYTTYGCYCGWGGQGQPKDATDRCCFVHDCCYGKLSNCKPKTDRYSYSRKSGVIICGEGTPCEKQICECDKAAAVCFRENLRTYKKRYMAYPDLLCKKPAEKC	247	1	1	0	404.2325	806.4504	2	806.4538	-0.0033	0	23.01	0.005	G	SLIEFAK	M			Cmpd 418, +MS2(404.2325), 20.0-25.0eV, 12.0min #558
1	Bothrops_asper_P20474_PLA2		2453	16539	92	72	18	17	73.2	138	MRTLWIMAVLLVGVEGSLIEFAKMILEETKRLPFPYYTTYGCYCGWGGQGQPKDATDRCCFVHDCCYGKLSNCKPKTDRYSYSRKSGVIICGEGTPCEKQICECDKAAAVCFRENLRTYKKRYMAYPDLLCKKPAEKC	248	1	1	0	404.2325	806.4504	2	806.4538	-0.0033	0	18.13	0.015	G	SLIEFAK	M			Cmpd 387, +MS2(404.2325), 20.0-25.0eV, 11.1min #516
1	Bothrops_asper_P20474_PLA2		2453	16539	92	72	18	17	73.2	138	MRTLWIMAVLLVGVEGSLIEFAKMILEETKRLPFPYYTTYGCYCGWGGQGQPKDATDRCCFVHDCCYGKLSNCKPKTDRYSYSRKSGVIICGEGTPCEKQICECDKAAAVCFRENLRTYKKRYMAYPDLLCKKPAEKC	249	1	1	0	404.2326	806.4505	2	806.4538	-0.0032	0	22.37	0.0058	G	SLIEFAK	M			Cmpd 417, +MS2(404.2326), 20.0-25.0eV, 11.9min #556
1	Bothrops_asper_P20474_PLA2		2453	16539	92	72	18	17	73.2	138	MRTLWIMAVLLVGVEGSLIEFAKMILEETKRLPFPYYTTYGCYCGWGGQGQPKDATDRCCFVHDCCYGKLSNCKPKTDRYSYSRKSGVIICGEGTPCEKQICECDKAAAVCFRENLRTYKKRYMAYPDLLCKKPAEKC	250	1	1	0	404.2326	806.4505	2	806.4538	-0.0032	0	25.77	0.0026	G	SLIEFAK	M			Cmpd 441, +MS2(404.2325), 20.0-25.0eV, 12.6min #588
1	Bothrops_asper_P20474_PLA2		2453	16539	92	72	18	17	73.2	138	MRTLWIMAVLLVGVEGSLIEFAKMILEETKRLPFPYYTTYGCYCGWGGQGQPKDATDRCCFVHDCCYGKLSNCKPKTDRYSYSRKSGVIICGEGTPCEKQICECDKAAAVCFRENLRTYKKRYMAYPDLLCKKPAEKC	251	1	1	0	404.2326	806.4506	2	806.4538	-0.0032	0	0.86	0.82	G	SLIEFAK	M			Cmpd 92, +MS2(404.2326), 20.0-25.0eV, 2.6min #123
1	Bothrops_asper_P20474_PLA2		2453	16539	92	72	18	17	73.2	138	MRTLWIMAVLLVGVEGSLIEFAKMILEETKRLPFPYYTTYGCYCGWGGQGQPKDATDRCCFVHDCCYGKLSNCKPKTDRYSYSRKSGVIICGEGTPCEKQICECDKAAAVCFRENLRTYKKRYMAYPDLLCKKPAEKC	253	1	1	0	404.2326	806.4507	2	806.4538	-0.0031	0	2.41	0.57	G	SLIEFAK	M			Cmpd 78, +MS2(404.2326), 20.0-25.0eV, 2.2min #104
1	Bothrops_asper_P20474_PLA2		2453	16539	92	72	18	17	73.2	138	MRTLWIMAVLLVGVEGSLIEFAKMILEETKRLPFPYYTTYGCYCGWGGQGQPKDATDRCCFVHDCCYGKLSNCKPKTDRYSYSRKSGVIICGEGTPCEKQICECDKAAAVCFRENLRTYKKRYMAYPDLLCKKPAEKC	256	1	1	0	404.2328	806.4511	2	806.4538	-0.0027	0	0.52	0.89	G	SLIEFAK	M			Cmpd 39, +MS2(404.2328), 20.0-25.0eV, 1.1min #52
1	Bothrops_asper_P20474_PLA2		2453	16539	92	72	18	17	73.2	138	MRTLWIMAVLLVGVEGSLIEFAKMILEETKRLPFPYYTTYGCYCGWGGQGQPKDATDRCCFVHDCCYGKLSNCKPKTDRYSYSRKSGVIICGEGTPCEKQICECDKAAAVCFRENLRTYKKRYMAYPDLLCKKPAEKC	257	1	1	0	404.2328	806.4511	2	806.4538	-0.0027	0	2.23	0.6	G	SLIEFAK	M			Cmpd 164, +MS2(404.2328), 20.0-25.0eV, 4.7min #219
1	Bothrops_asper_P20474_PLA2		2453	16539	92	72	18	17	73.2	138	MRTLWIMAVLLVGVEGSLIEFAKMILEETKRLPFPYYTTYGCYCGWGGQGQPKDATDRCCFVHDCCYGKLSNCKPKTDRYSYSRKSGVIICGEGTPCEKQICECDKAAAVCFRENLRTYKKRYMAYPDLLCKKPAEKC	258	1	1	0	404.2328	806.4511	2	806.4538	-0.0027	0	7.40	0.18	G	SLIEFAK	M			Cmpd 14, +MS2(404.2328), 20.0-25.0eV, 0.4min #19
1	Bothrops_asper_P20474_PLA2		2453	16539	92	72	18	17	73.2	138	MRTLWIMAVLLVGVEGSLIEFAKMILEETKRLPFPYYTTYGCYCGWGGQGQPKDATDRCCFVHDCCYGKLSNCKPKTDRYSYSRKSGVIICGEGTPCEKQICECDKAAAVCFRENLRTYKKRYMAYPDLLCKKPAEKC	259	1	1	0	404.2330	806.4515	2	806.4538	-0.0023	0	31.26	0.00075	G	SLIEFAK	M			Cmpd 431, +MS2(404.2330), 20.0-25.0eV, 12.4min #575
1	Bothrops_asper_P20474_PLA2		2453	16539	92	72	18	17	73.2	138	MRTLWIMAVLLVGVEGSLIEFAKMILEETKRLPFPYYTTYGCYCGWGGQGQPKDATDRCCFVHDCCYGKLSNCKPKTDRYSYSRKSGVIICGEGTPCEKQICECDKAAAVCFRENLRTYKKRYMAYPDLLCKKPAEKC	260	1	1	0	404.2330	806.4515	2	806.4538	-0.0022	0	14.04	0.039	G	SLIEFAK	M			Cmpd 16, +MS2(404.2331), 20.0-25.0eV, 0.5min #22
1	Bothrops_asper_P20474_PLA2		2453	16539	92	72	18	17	73.2	138	MRTLWIMAVLLVGVEGSLIEFAKMILEETKRLPFPYYTTYGCYCGWGGQGQPKDATDRCCFVHDCCYGKLSNCKPKTDRYSYSRKSGVIICGEGTPCEKQICECDKAAAVCFRENLRTYKKRYMAYPDLLCKKPAEKC	263	1	1	0	404.2332	806.4519	2	806.4538	-0.0019	0	9.22	0.12	G	SLIEFAK	M			Cmpd 151, +MS2(404.2332), 20.0-25.0eV, 4.3min #202
1	Bothrops_asper_P20474_PLA2		2453	16539	92	72	18	17	73.2	138	MRTLWIMAVLLVGVEGSLIEFAKMILEETKRLPFPYYTTYGCYCGWGGQGQPKDATDRCCFVHDCCYGKLSNCKPKTDRYSYSRKSGVIICGEGTPCEKQICECDKAAAVCFRENLRTYKKRYMAYPDLLCKKPAEKC	266	1	1	0	404.2334	806.4522	2	806.4538	-0.0016	0	1.27	0.75	G	SLIEFAK	M			Cmpd 120, +MS2(404.2334), 20.0-25.0eV, 3.4min #160
1	Bothrops_asper_P20474_PLA2		2453	16539	92	72	18	17	73.2	138	MRTLWIMAVLLVGVEGSLIEFAKMILEETKRLPFPYYTTYGCYCGWGGQGQPKDATDRCCFVHDCCYGKLSNCKPKTDRYSYSRKSGVIICGEGTPCEKQICECDKAAAVCFRENLRTYKKRYMAYPDLLCKKPAEKC	268	1	1	0	404.2373	806.4600	2	806.4538	0.0062	0	35.71	0.00027	G	SLIEFAK	M			Cmpd 316, +MS2(404.2373), 20.0-25.0eV, 9.1min #422
1	Bothrops_asper_P20474_PLA2		2453	16539	92	72	18	17	73.2	138	MRTLWIMAVLLVGVEGSLIEFAKMILEETKRLPFPYYTTYGCYCGWGGQGQPKDATDRCCFVHDCCYGKLSNCKPKTDRYSYSRKSGVIICGEGTPCEKQICECDKAAAVCFRENLRTYKKRYMAYPDLLCKKPAEKC	273	1	1	0	432.2281	862.4417	2	862.4470	-0.0053	0	38.46	0.00014	K	MILEETK	R			Cmpd 299, +MS2(432.2281), 20.0-25.0eV, 8.6min #399
1	Bothrops_asper_P20474_PLA2		2453	16539	92	72	18	17	73.2	138	MRTLWIMAVLLVGVEGSLIEFAKMILEETKRLPFPYYTTYGCYCGWGGQGQPKDATDRCCFVHDCCYGKLSNCKPKTDRYSYSRKSGVIICGEGTPCEKQICECDKAAAVCFRENLRTYKKRYMAYPDLLCKKPAEKC	315	1	1	0	440.2248	878.4351	2	878.4419	-0.0068	0	37.38	0.00018	K	MILEETK	R	Oxidation (M)	0.2000000.0	Cmpd 285, +MS2(440.2248), 20.0-25.0eV, 8.2min #380
1	Bothrops_asper_P20474_PLA2		2453	16539	92	72	18	17	73.2	138	MRTLWIMAVLLVGVEGSLIEFAKMILEETKRLPFPYYTTYGCYCGWGGQGQPKDATDRCCFVHDCCYGKLSNCKPKTDRYSYSRKSGVIICGEGTPCEKQICECDKAAAVCFRENLRTYKKRYMAYPDLLCKKPAEKC	316	1	1	0	440.2257	878.4368	2	878.4419	-0.0051	0	51.34	7.3e-06	K	MILEETK	R	Oxidation (M)	0.2000000.0	Cmpd 280, +MS2(440.2257), 20.0-25.0eV, 8.0min #374
1	Bothrops_asper_P20474_PLA2		2453	16539	92	72	18	17	73.2	138	MRTLWIMAVLLVGVEGSLIEFAKMILEETKRLPFPYYTTYGCYCGWGGQGQPKDATDRCCFVHDCCYGKLSNCKPKTDRYSYSRKSGVIICGEGTPCEKQICECDKAAAVCFRENLRTYKKRYMAYPDLLCKKPAEKC	325	1	1	0	340.5215	1018.5428	3	1018.5481	-0.0053	1	47.76	1.7e-05	K	MILEETKR	L			Cmpd 281, +MS2(340.5215), 16.0-20.0eV, 8.1min #375
1	Bothrops_asper_P20474_PLA2		2453	16539	92	72	18	17	73.2	138	MRTLWIMAVLLVGVEGSLIEFAKMILEETKRLPFPYYTTYGCYCGWGGQGQPKDATDRCCFVHDCCYGKLSNCKPKTDRYSYSRKSGVIICGEGTPCEKQICECDKAAAVCFRENLRTYKKRYMAYPDLLCKKPAEKC	326	1	1	0	345.8525	1034.5357	3	1034.5430	-0.0073	1	14.88	0.033	K	MILEETKR	L	Oxidation (M)	0.20000000.0	Cmpd 274, +MS2(345.8525), 16.0-20.0eV, 7.9min #366
1	Bothrops_asper_P20474_PLA2		2453	16539	92	72	18	17	73.2	138	MRTLWIMAVLLVGVEGSLIEFAKMILEETKRLPFPYYTTYGCYCGWGGQGQPKDATDRCCFVHDCCYGKLSNCKPKTDRYSYSRKSGVIICGEGTPCEKQICECDKAAAVCFRENLRTYKKRYMAYPDLLCKKPAEKC	327	1	1	0	345.8535	1034.5386	3	1034.5430	-0.0044	1	35.24	0.0003	K	MILEETKR	L	Oxidation (M)	0.20000000.0	Cmpd 271, +MS2(345.8535), 16.0-20.0eV, 7.8min #362
1	Bothrops_asper_P20474_PLA2		2453	16539	92	72	18	17	73.2	138	MRTLWIMAVLLVGVEGSLIEFAKMILEETKRLPFPYYTTYGCYCGWGGQGQPKDATDRCCFVHDCCYGKLSNCKPKTDRYSYSRKSGVIICGEGTPCEKQICECDKAAAVCFRENLRTYKKRYMAYPDLLCKKPAEKC	328	1	1	0	524.2427	1046.4708	2	1046.4781	-0.0073	1	48.53	1.4e-05	K	TDRYSYSR	K			Cmpd 267, +MS2(524.2427), 20.6-25.7eV, 7.6min #356
1	Bothrops_asper_P20474_PLA2		2453	16539	92	72	18	17	73.2	138	MRTLWIMAVLLVGVEGSLIEFAKMILEETKRLPFPYYTTYGCYCGWGGQGQPKDATDRCCFVHDCCYGKLSNCKPKTDRYSYSRKSGVIICGEGTPCEKQICECDKAAAVCFRENLRTYKKRYMAYPDLLCKKPAEKC	330	1	1	0	349.8317	1046.4734	3	1046.4781	-0.0047	1	59.38	1.2e-06	K	TDRYSYSR	K			Cmpd 262, +MS2(349.8317), 16.0-20.0eV, 7.5min #350
1	Bothrops_asper_P20474_PLA2		2453	16539	92	72	18	17	73.2	138	MRTLWIMAVLLVGVEGSLIEFAKMILEETKRLPFPYYTTYGCYCGWGGQGQPKDATDRCCFVHDCCYGKLSNCKPKTDRYSYSRKSGVIICGEGTPCEKQICECDKAAAVCFRENLRTYKKRYMAYPDLLCKKPAEKC	331	1	1	0	349.8318	1046.4736	3	1046.4781	-0.0045	1	8.21	0.15	K	TDRYSYSR	K			Cmpd 446, +MS2(349.8318), 16.0-20.0eV, 12.8min #595
1	Bothrops_asper_P20474_PLA2		2453	16539	92	72	18	17	73.2	138	MRTLWIMAVLLVGVEGSLIEFAKMILEETKRLPFPYYTTYGCYCGWGGQGQPKDATDRCCFVHDCCYGKLSNCKPKTDRYSYSRKSGVIICGEGTPCEKQICECDKAAAVCFRENLRTYKKRYMAYPDLLCKKPAEKC	334	1	1	0	349.8320	1046.4741	3	1046.4781	-0.0040	1	0.56	0.88	K	TDRYSYSR	K			Cmpd 442, +MS2(349.8320), 16.0-20.0eV, 12.7min #590
1	Bothrops_asper_P20474_PLA2		2453	16539	92	72	18	17	73.2	138	MRTLWIMAVLLVGVEGSLIEFAKMILEETKRLPFPYYTTYGCYCGWGGQGQPKDATDRCCFVHDCCYGKLSNCKPKTDRYSYSRKSGVIICGEGTPCEKQICECDKAAAVCFRENLRTYKKRYMAYPDLLCKKPAEKC	336	1	1	0	349.8321	1046.4746	3	1046.4781	-0.0035	1	24.12	0.0039	K	TDRYSYSR	K			Cmpd 269, +MS2(349.8321), 16.0-20.0eV, 7.7min #359
1	Bothrops_asper_P20474_PLA2		2453	16539	92	72	18	17	73.2	138	MRTLWIMAVLLVGVEGSLIEFAKMILEETKRLPFPYYTTYGCYCGWGGQGQPKDATDRCCFVHDCCYGKLSNCKPKTDRYSYSRKSGVIICGEGTPCEKQICECDKAAAVCFRENLRTYKKRYMAYPDLLCKKPAEKC	338	1	1	0	369.1836	1104.5289	3	1104.5346	-0.0057	1	8.01	0.16	L	SNCKPKTDR	Y			Cmpd 248, +MS2(369.1836), 16.0-20.0eV, 7.1min #331
1	Bothrops_asper_P20474_PLA2		2453	16539	92	72	18	17	73.2	138	MRTLWIMAVLLVGVEGSLIEFAKMILEETKRLPFPYYTTYGCYCGWGGQGQPKDATDRCCFVHDCCYGKLSNCKPKTDRYSYSRKSGVIICGEGTPCEKQICECDKAAAVCFRENLRTYKKRYMAYPDLLCKKPAEKC	388	1	1	1	637.2967	1272.5788	2	1272.5882	-0.0094	0	54.94	3.2e-06	R	YMAYPDLLCK	K			Cmpd 334, +MS2(637.2967), 23.3-29.1eV, 9.6min #446
1	Bothrops_asper_P20474_PLA2		2453	16539	92	72	18	17	73.2	138	MRTLWIMAVLLVGVEGSLIEFAKMILEETKRLPFPYYTTYGCYCGWGGQGQPKDATDRCCFVHDCCYGKLSNCKPKTDRYSYSRKSGVIICGEGTPCEKQICECDKAAAVCFRENLRTYKKRYMAYPDLLCKKPAEKC	389	1	1	1	637.2968	1272.5791	2	1272.5882	-0.0091	0	53.74	4.2e-06	R	YMAYPDLLCK	K			Cmpd 330, +MS2(637.2968), 23.3-29.1eV, 9.5min #440
1	Bothrops_asper_P20474_PLA2		2453	16539	92	72	18	17	73.2	138	MRTLWIMAVLLVGVEGSLIEFAKMILEETKRLPFPYYTTYGCYCGWGGQGQPKDATDRCCFVHDCCYGKLSNCKPKTDRYSYSRKSGVIICGEGTPCEKQICECDKAAAVCFRENLRTYKKRYMAYPDLLCKKPAEKC	390	1	1	1	637.2992	1272.5838	2	1272.5882	-0.0045	0	52.26	5.9e-06	R	YMAYPDLLCK	K			Cmpd 331, +MS2(637.2992), 23.3-29.1eV, 9.5min #442
1	Bothrops_asper_P20474_PLA2		2453	16539	92	72	18	17	73.2	138	MRTLWIMAVLLVGVEGSLIEFAKMILEETKRLPFPYYTTYGCYCGWGGQGQPKDATDRCCFVHDCCYGKLSNCKPKTDRYSYSRKSGVIICGEGTPCEKQICECDKAAAVCFRENLRTYKKRYMAYPDLLCKKPAEKC	393	1	1	1	645.2936	1288.5727	2	1288.5832	-0.0105	0	49.57	1.1e-05	R	YMAYPDLLCK	K	Oxidation (M)	0.0200000000.0	Cmpd 327, +MS2(645.2936), 23.5-29.4eV, 9.4min #436
1	Bothrops_asper_P20474_PLA2		2453	16539	92	72	18	17	73.2	138	MRTLWIMAVLLVGVEGSLIEFAKMILEETKRLPFPYYTTYGCYCGWGGQGQPKDATDRCCFVHDCCYGKLSNCKPKTDRYSYSRKSGVIICGEGTPCEKQICECDKAAAVCFRENLRTYKKRYMAYPDLLCKKPAEKC	394	1	1	1	645.2939	1288.5733	2	1288.5832	-0.0099	0	64.86	3.3e-07	R	YMAYPDLLCK	K	Oxidation (M)	0.0200000000.0	Cmpd 324, +MS2(645.2939), 23.5-29.4eV, 9.3min #432
1	Bothrops_asper_P20474_PLA2		2453	16539	92	72	18	17	73.2	138	MRTLWIMAVLLVGVEGSLIEFAKMILEETKRLPFPYYTTYGCYCGWGGQGQPKDATDRCCFVHDCCYGKLSNCKPKTDRYSYSRKSGVIICGEGTPCEKQICECDKAAAVCFRENLRTYKKRYMAYPDLLCKKPAEKC	396	1	1	0	660.8307	1319.6468	2	1319.6550	-0.0082	1	49.29	1.2e-05	K	RLPFPYYTTY	G			Cmpd 345, +MS2(660.8307), 23.9-29.8eV, 9.9min #460
1	Bothrops_asper_P20474_PLA2		2453	16539	92	72	18	17	73.2	138	MRTLWIMAVLLVGVEGSLIEFAKMILEETKRLPFPYYTTYGCYCGWGGQGQPKDATDRCCFVHDCCYGKLSNCKPKTDRYSYSRKSGVIICGEGTPCEKQICECDKAAAVCFRENLRTYKKRYMAYPDLLCKKPAEKC	405	1	1	0	502.5159	1504.5257	3	1504.5356	-0.0099	0	51.70	6.8e-06	R	CCFVHDCCYGK	L			Cmpd 284, +MS2(502.5158), 16.1-20.1eV, 8.1min #379
1	Bothrops_asper_P20474_PLA2		2453	16539	92	72	18	17	73.2	138	MRTLWIMAVLLVGVEGSLIEFAKMILEETKRLPFPYYTTYGCYCGWGGQGQPKDATDRCCFVHDCCYGKLSNCKPKTDRYSYSRKSGVIICGEGTPCEKQICECDKAAAVCFRENLRTYKKRYMAYPDLLCKKPAEKC	406	1	1	0	502.5163	1504.5271	3	1504.5356	-0.0085	0	68.73	1.3e-07	R	CCFVHDCCYGK	L			Cmpd 282, +MS2(502.5163), 16.1-20.1eV, 8.1min #376
1	Bothrops_asper_P20474_PLA2		2453	16539	92	72	18	17	73.2	138	MRTLWIMAVLLVGVEGSLIEFAKMILEETKRLPFPYYTTYGCYCGWGGQGQPKDATDRCCFVHDCCYGKLSNCKPKTDRYSYSRKSGVIICGEGTPCEKQICECDKAAAVCFRENLRTYKKRYMAYPDLLCKKPAEKC	407	1	1	0	753.8444	1505.6742	2	1505.6854	-0.0112	0	94.90	3.2e-10	K	SGVIICGEGTPCEK	Q			Cmpd 301, +MS2(753.8444), 26.1-32.6eV, 8.6min #402
1	Bothrops_asper_P20474_PLA2		2453	16539	92	72	18	17	73.2	138	MRTLWIMAVLLVGVEGSLIEFAKMILEETKRLPFPYYTTYGCYCGWGGQGQPKDATDRCCFVHDCCYGKLSNCKPKTDRYSYSRKSGVIICGEGTPCEKQICECDKAAAVCFRENLRTYKKRYMAYPDLLCKKPAEKC	408	1	1	0	753.8447	1505.6749	2	1505.6854	-0.0105	0	69.24	1.2e-07	K	SGVIICGEGTPCEK	Q			Cmpd 305, +MS2(753.8448), 26.1-32.6eV, 8.7min #407
1	Bothrops_asper_P20474_PLA2		2453	16539	92	72	18	17	73.2	138	MRTLWIMAVLLVGVEGSLIEFAKMILEETKRLPFPYYTTYGCYCGWGGQGQPKDATDRCCFVHDCCYGKLSNCKPKTDRYSYSRKSGVIICGEGTPCEKQICECDKAAAVCFRENLRTYKKRYMAYPDLLCKKPAEKC	409	1	1	0	753.8462	1505.6779	2	1505.6854	-0.0075	0	105.44	2.9e-11	K	SGVIICGEGTPCEK	Q			Cmpd 298, +MS2(753.8462), 26.1-32.6eV, 8.5min #398
1	Bothrops_asper_P20474_PLA2		2453	16539	92	72	18	17	73.2	138	MRTLWIMAVLLVGVEGSLIEFAKMILEETKRLPFPYYTTYGCYCGWGGQGQPKDATDRCCFVHDCCYGKLSNCKPKTDRYSYSRKSGVIICGEGTPCEKQICECDKAAAVCFRENLRTYKKRYMAYPDLLCKKPAEKC	415	1	1	0	545.5964	1633.7672	3	1633.7804	-0.0132	1	74.41	3.6e-08	R	KSGVIICGEGTPCEK	Q			Cmpd 288, +MS2(545.5963), 17.1-21.4eV, 8.3min #384
1	Bothrops_asper_P20474_PLA2		2453	16539	92	72	18	17	73.2	138	MRTLWIMAVLLVGVEGSLIEFAKMILEETKRLPFPYYTTYGCYCGWGGQGQPKDATDRCCFVHDCCYGKLSNCKPKTDRYSYSRKSGVIICGEGTPCEKQICECDKAAAVCFRENLRTYKKRYMAYPDLLCKKPAEKC	416	1	1	0	545.5976	1633.7709	3	1633.7804	-0.0094	1	33.86	0.00041	R	KSGVIICGEGTPCEK	Q			Cmpd 486, +MS2(545.5976), 17.1-21.4eV, 13.9min #648
1	Bothrops_asper_P20474_PLA2		2453	16539	92	72	18	17	73.2	138	MRTLWIMAVLLVGVEGSLIEFAKMILEETKRLPFPYYTTYGCYCGWGGQGQPKDATDRCCFVHDCCYGKLSNCKPKTDRYSYSRKSGVIICGEGTPCEKQICECDKAAAVCFRENLRTYKKRYMAYPDLLCKKPAEKC	417	1	1	0	545.5978	1633.7716	3	1633.7804	-0.0088	1	58.35	1.5e-06	R	KSGVIICGEGTPCEK	Q			Cmpd 465, +MS2(545.5978), 17.1-21.4eV, 13.3min #620
1	Bothrops_asper_P20474_PLA2		2453	16539	92	72	18	17	73.2	138	MRTLWIMAVLLVGVEGSLIEFAKMILEETKRLPFPYYTTYGCYCGWGGQGQPKDATDRCCFVHDCCYGKLSNCKPKTDRYSYSRKSGVIICGEGTPCEKQICECDKAAAVCFRENLRTYKKRYMAYPDLLCKKPAEKC	418	1	1	0	545.5978	1633.7716	3	1633.7804	-0.0088	1	62.86	5.2e-07	R	KSGVIICGEGTPCEK	Q			Cmpd 445, +MS2(545.5978), 17.1-21.4eV, 12.8min #594
1	Bothrops_asper_P20474_PLA2		2453	16539	92	72	18	17	73.2	138	MRTLWIMAVLLVGVEGSLIEFAKMILEETKRLPFPYYTTYGCYCGWGGQGQPKDATDRCCFVHDCCYGKLSNCKPKTDRYSYSRKSGVIICGEGTPCEKQICECDKAAAVCFRENLRTYKKRYMAYPDLLCKKPAEKC	419	1	1	0	545.5982	1633.7728	3	1633.7804	-0.0076	1	57.55	1.8e-06	R	KSGVIICGEGTPCEK	Q			Cmpd 449, +MS2(545.5982), 17.1-21.4eV, 12.9min #599
1	Bothrops_asper_P20474_PLA2		2453	16539	92	72	18	17	73.2	138	MRTLWIMAVLLVGVEGSLIEFAKMILEETKRLPFPYYTTYGCYCGWGGQGQPKDATDRCCFVHDCCYGKLSNCKPKTDRYSYSRKSGVIICGEGTPCEKQICECDKAAAVCFRENLRTYKKRYMAYPDLLCKKPAEKC	420	1	1	0	545.5982	1633.7728	3	1633.7804	-0.0075	1	36.30	0.00023	R	KSGVIICGEGTPCEK	Q			Cmpd 462, +MS2(545.5982), 17.1-21.4eV, 13.2min #616
1	Bothrops_asper_P20474_PLA2		2453	16539	92	72	18	17	73.2	138	MRTLWIMAVLLVGVEGSLIEFAKMILEETKRLPFPYYTTYGCYCGWGGQGQPKDATDRCCFVHDCCYGKLSNCKPKTDRYSYSRKSGVIICGEGTPCEKQICECDKAAAVCFRENLRTYKKRYMAYPDLLCKKPAEKC	421	1	1	0	545.5982	1633.7729	3	1633.7804	-0.0075	1	48.80	1.3e-05	R	KSGVIICGEGTPCEK	Q			Cmpd 459, +MS2(545.5982), 17.1-21.4eV, 13.2min #612
1	Bothrops_asper_P20474_PLA2		2453	16539	92	72	18	17	73.2	138	MRTLWIMAVLLVGVEGSLIEFAKMILEETKRLPFPYYTTYGCYCGWGGQGQPKDATDRCCFVHDCCYGKLSNCKPKTDRYSYSRKSGVIICGEGTPCEKQICECDKAAAVCFRENLRTYKKRYMAYPDLLCKKPAEKC	422	1	1	0	545.5985	1633.7736	3	1633.7804	-0.0067	1	59.08	1.2e-06	R	KSGVIICGEGTPCEK	Q			Cmpd 444, +MS2(545.5985), 17.1-21.4eV, 12.7min #592
1	Bothrops_asper_P20474_PLA2		2453	16539	92	72	18	17	73.2	138	MRTLWIMAVLLVGVEGSLIEFAKMILEETKRLPFPYYTTYGCYCGWGGQGQPKDATDRCCFVHDCCYGKLSNCKPKTDRYSYSRKSGVIICGEGTPCEKQICECDKAAAVCFRENLRTYKKRYMAYPDLLCKKPAEKC	423	1	1	0	545.5986	1633.7739	3	1633.7804	-0.0065	1	33.61	0.00044	R	KSGVIICGEGTPCEK	Q			Cmpd 489, +MS2(545.5986), 17.1-21.4eV, 14.0min #652
1	Bothrops_asper_P20474_PLA2		2453	16539	92	72	18	17	73.2	138	MRTLWIMAVLLVGVEGSLIEFAKMILEETKRLPFPYYTTYGCYCGWGGQGQPKDATDRCCFVHDCCYGKLSNCKPKTDRYSYSRKSGVIICGEGTPCEKQICECDKAAAVCFRENLRTYKKRYMAYPDLLCKKPAEKC	424	1	1	0	545.5991	1633.7755	3	1633.7804	-0.0048	1	76.20	2.4e-08	R	KSGVIICGEGTPCEK	Q			Cmpd 283, +MS2(545.5991), 17.1-21.4eV, 8.1min #378
1	Bothrops_asper_P20474_PLA2		2453	16539	92	72	18	17	73.2	138	MRTLWIMAVLLVGVEGSLIEFAKMILEETKRLPFPYYTTYGCYCGWGGQGQPKDATDRCCFVHDCCYGKLSNCKPKTDRYSYSRKSGVIICGEGTPCEKQICECDKAAAVCFRENLRTYKKRYMAYPDLLCKKPAEKC	427	1	1	0	576.5893	1726.7460	3	1726.7589	-0.0129	1	97.56	1.8e-10	K	QICECDKAAAVCFR	E			Cmpd 293, +MS2(576.5893), 17.8-22.3eV, 8.4min #391
1	Bothrops_asper_P20474_PLA2		2453	16539	92	72	18	17	73.2	138	MRTLWIMAVLLVGVEGSLIEFAKMILEETKRLPFPYYTTYGCYCGWGGQGQPKDATDRCCFVHDCCYGKLSNCKPKTDRYSYSRKSGVIICGEGTPCEKQICECDKAAAVCFRENLRTYKKRYMAYPDLLCKKPAEKC	428	1	1	0	576.5895	1726.7468	3	1726.7589	-0.0122	1	100.27	9.4e-11	K	QICECDKAAAVCFR	E			Cmpd 296, +MS2(576.5895), 17.8-22.3eV, 8.5min #395
1	Bothrops_asper_P20474_PLA2		2453	16539	92	72	18	17	73.2	138	MRTLWIMAVLLVGVEGSLIEFAKMILEETKRLPFPYYTTYGCYCGWGGQGQPKDATDRCCFVHDCCYGKLSNCKPKTDRYSYSRKSGVIICGEGTPCEKQICECDKAAAVCFRENLRTYKKRYMAYPDLLCKKPAEKC	449	1	1	0	867.3780	2599.1123	3	2599.1301	-0.0178	0	121.93	6.4e-13	R	LPFPYYTTYGCYCGWGGQGQPK	D			Cmpd 353, +MS2(867.3780), 24.8-31.0eV, 10.1min #471
1	Bothrops_asper_P20474_PLA2		2453	16539	92	72	18	17	73.2	138	MRTLWIMAVLLVGVEGSLIEFAKMILEETKRLPFPYYTTYGCYCGWGGQGQPKDATDRCCFVHDCCYGKLSNCKPKTDRYSYSRKSGVIICGEGTPCEKQICECDKAAAVCFRENLRTYKKRYMAYPDLLCKKPAEKC	450	1	1	0	867.3783	2599.1130	3	2599.1301	-0.0171	0	101.76	6.7e-11	R	LPFPYYTTYGCYCGWGGQGQPK	D			Cmpd 356, +MS2(867.3783), 24.8-31.0eV, 10.2min #475
1	Bothrops_asper_P20474_PLA2		2453	16539	92	72	18	17	73.2	138	MRTLWIMAVLLVGVEGSLIEFAKMILEETKRLPFPYYTTYGCYCGWGGQGQPKDATDRCCFVHDCCYGKLSNCKPKTDRYSYSRKSGVIICGEGTPCEKQICECDKAAAVCFRENLRTYKKRYMAYPDLLCKKPAEKC	461	1	1	0	919.4099	2755.2080	3	2755.2312	-0.0232	1	153.18	4.8e-16	K	RLPFPYYTTYGCYCGWGGQGQPK	D			Cmpd 335, +MS2(919.4099), 26.1-32.6eV, 9.6min #447
1	Bothrops_asper_P20474_PLA2		2453	16539	92	72	18	17	73.2	138	MRTLWIMAVLLVGVEGSLIEFAKMILEETKRLPFPYYTTYGCYCGWGGQGQPKDATDRCCFVHDCCYGKLSNCKPKTDRYSYSRKSGVIICGEGTPCEKQICECDKAAAVCFRENLRTYKKRYMAYPDLLCKKPAEKC	462	1	1	0	919.4101	2755.2084	3	2755.2312	-0.0228	1	152.43	5.7e-16	K	RLPFPYYTTYGCYCGWGGQGQPK	D			Cmpd 337, +MS2(919.4101), 26.1-32.6eV, 9.7min #450
1	Bothrops_asper_P20474_PLA2		2453	16539	92	72	18	17	73.2	138	MRTLWIMAVLLVGVEGSLIEFAKMILEETKRLPFPYYTTYGCYCGWGGQGQPKDATDRCCFVHDCCYGKLSNCKPKTDRYSYSRKSGVIICGEGTPCEKQICECDKAAAVCFRENLRTYKKRYMAYPDLLCKKPAEKC	463	1	1	0	919.4117	2755.2133	3	2755.2312	-0.0179	1	83.23	4.8e-09	K	RLPFPYYTTYGCYCGWGGQGQPK	D			Cmpd 399, +MS2(919.4117), 26.1-32.6eV, 11.4min #532
1	Bothrops_asper_P20474_PLA2		2453	16539	92	72	18	17	73.2	138	MRTLWIMAVLLVGVEGSLIEFAKMILEETKRLPFPYYTTYGCYCGWGGQGQPKDATDRCCFVHDCCYGKLSNCKPKTDRYSYSRKSGVIICGEGTPCEKQICECDKAAAVCFRENLRTYKKRYMAYPDLLCKKPAEKC	464	1	1	0	919.4127	2755.2163	3	2755.2312	-0.0149	1	85.98	2.5e-09	K	RLPFPYYTTYGCYCGWGGQGQPK	D			Cmpd 395, +MS2(919.4127), 26.1-32.6eV, 11.3min #527
2	Bothrops_asper_5TFV_B_PLA2		2398	14756	95	72	18	17	82.8	122	SLIEFAKMILEETKRLPFPYYTTYGCYCGWGGQGQPKDATDRCCFVHDCCYGKLSNCKPKTDRYSYSRKSGVIICGEGTPCEKQICECDKAAAVCFRENLRTYKKRYMAYPDVLCKKPAEKC	86	1	0	0	607.3403	606.3331	1	606.3377	-0.0046	0	30.55	0.00088	L	IEFAK	M			Cmpd 317, +MS2(607.3404), 44.9-56.1eV, 9.1min #423
2	Bothrops_asper_5TFV_B_PLA2		2398	14756	95	72	18	17	82.8	122	SLIEFAKMILEETKRLPFPYYTTYGCYCGWGGQGQPKDATDRCCFVHDCCYGKLSNCKPKTDRYSYSRKSGVIICGEGTPCEKQICECDKAAAVCFRENLRTYKKRYMAYPDVLCKKPAEKC	87	1	0	0	607.3407	606.3334	1	606.3377	-0.0042	0	30.51	0.00089	L	IEFAK	M			Cmpd 320, +MS2(607.3407), 44.9-56.1eV, 9.2min #427
2	Bothrops_asper_5TFV_B_PLA2		2398	14756	95	72	18	17	82.8	122	SLIEFAKMILEETKRLPFPYYTTYGCYCGWGGQGQPKDATDRCCFVHDCCYGKLSNCKPKTDRYSYSRKSGVIICGEGTPCEKQICECDKAAAVCFRENLRTYKKRYMAYPDVLCKKPAEKC	105	1	0	0	636.3354	635.3281	1	635.3319	-0.0038	0	16.75	0.021	R	LPFPY	Y			Cmpd 360, +MS2(636.3354), 45.1-56.4eV, 10.3min #480
2	Bothrops_asper_5TFV_B_PLA2		2398	14756	95	72	18	17	82.8	122	SLIEFAKMILEETKRLPFPYYTTYGCYCGWGGQGQPKDATDRCCFVHDCCYGKLSNCKPKTDRYSYSRKSGVIICGEGTPCEKQICECDKAAAVCFRENLRTYKKRYMAYPDVLCKKPAEKC	174	1	0	0	338.1568	674.2991	2	674.3024	-0.0033	0	18.67	0.014	R	YSYSR	K			Cmpd 272, +MS2(338.1568), 20.0-25.0eV, 7.8min #363
2	Bothrops_asper_5TFV_B_PLA2		2398	14756	95	72	18	17	82.8	122	SLIEFAKMILEETKRLPFPYYTTYGCYCGWGGQGQPKDATDRCCFVHDCCYGKLSNCKPKTDRYSYSRKSGVIICGEGTPCEKQICECDKAAAVCFRENLRTYKKRYMAYPDVLCKKPAEKC	175	1	0	0	338.1569	674.2992	2	674.3024	-0.0031	0	23.67	0.0043	R	YSYSR	K			Cmpd 266, +MS2(338.1569), 20.0-25.0eV, 7.6min #355
2	Bothrops_asper_5TFV_B_PLA2		2398	14756	95	72	18	17	82.8	122	SLIEFAKMILEETKRLPFPYYTTYGCYCGWGGQGQPKDATDRCCFVHDCCYGKLSNCKPKTDRYSYSRKSGVIICGEGTPCEKQICECDKAAAVCFRENLRTYKKRYMAYPDVLCKKPAEKC	207	1	0	0	397.7002	793.3858	2	793.3905	-0.0047	0	18.23	0.015	K	AAAVCFR	E			Cmpd 96, +MS2(397.7002), 20.0-25.0eV, 2.8min #128
2	Bothrops_asper_5TFV_B_PLA2		2398	14756	95	72	18	17	82.8	122	SLIEFAKMILEETKRLPFPYYTTYGCYCGWGGQGQPKDATDRCCFVHDCCYGKLSNCKPKTDRYSYSRKSGVIICGEGTPCEKQICECDKAAAVCFRENLRTYKKRYMAYPDVLCKKPAEKC	208	1	0	0	397.7003	793.3861	2	793.3905	-0.0044	0	24.30	0.0037	K	AAAVCFR	E			Cmpd 162, +MS2(397.7003), 20.0-25.0eV, 4.6min #216
2	Bothrops_asper_5TFV_B_PLA2		2398	14756	95	72	18	17	82.8	122	SLIEFAKMILEETKRLPFPYYTTYGCYCGWGGQGQPKDATDRCCFVHDCCYGKLSNCKPKTDRYSYSRKSGVIICGEGTPCEKQICECDKAAAVCFRENLRTYKKRYMAYPDVLCKKPAEKC	209	1	0	0	397.7005	793.3864	2	793.3905	-0.0041	0	20.53	0.0089	K	AAAVCFR	E			Cmpd 186, +MS2(397.7005), 20.0-25.0eV, 5.3min #248
2	Bothrops_asper_5TFV_B_PLA2		2398	14756	95	72	18	17	82.8	122	SLIEFAKMILEETKRLPFPYYTTYGCYCGWGGQGQPKDATDRCCFVHDCCYGKLSNCKPKTDRYSYSRKSGVIICGEGTPCEKQICECDKAAAVCFRENLRTYKKRYMAYPDVLCKKPAEKC	210	1	0	0	397.7005	793.3864	2	793.3905	-0.0041	0	38.93	0.00013	K	AAAVCFR	E			Cmpd 447, +MS2(397.7005), 20.0-25.0eV, 12.8min #596
2	Bothrops_asper_5TFV_B_PLA2		2398	14756	95	72	18	17	82.8	122	SLIEFAKMILEETKRLPFPYYTTYGCYCGWGGQGQPKDATDRCCFVHDCCYGKLSNCKPKTDRYSYSRKSGVIICGEGTPCEKQICECDKAAAVCFRENLRTYKKRYMAYPDVLCKKPAEKC	211	1	0	0	397.7007	793.3868	2	793.3905	-0.0037	0	31.17	0.00076	K	AAAVCFR	E			Cmpd 483, +MS2(397.7007), 20.0-25.0eV, 13.8min #644
2	Bothrops_asper_5TFV_B_PLA2		2398	14756	95	72	18	17	82.8	122	SLIEFAKMILEETKRLPFPYYTTYGCYCGWGGQGQPKDATDRCCFVHDCCYGKLSNCKPKTDRYSYSRKSGVIICGEGTPCEKQICECDKAAAVCFRENLRTYKKRYMAYPDVLCKKPAEKC	212	1	0	0	397.7008	793.3870	2	793.3905	-0.0034	0	50.13	9.7e-06	K	AAAVCFR	E			Cmpd 289, +MS2(397.7008), 20.0-25.0eV, 8.3min #386
2	Bothrops_asper_5TFV_B_PLA2		2398	14756	95	72	18	17	82.8	122	SLIEFAKMILEETKRLPFPYYTTYGCYCGWGGQGQPKDATDRCCFVHDCCYGKLSNCKPKTDRYSYSRKSGVIICGEGTPCEKQICECDKAAAVCFRENLRTYKKRYMAYPDVLCKKPAEKC	213	1	0	0	397.7010	793.3874	2	793.3905	-0.0031	0	13.65	0.043	K	AAAVCFR	E			Cmpd 102, +MS2(397.7010), 20.0-25.0eV, 2.9min #136
2	Bothrops_asper_5TFV_B_PLA2		2398	14756	95	72	18	17	82.8	122	SLIEFAKMILEETKRLPFPYYTTYGCYCGWGGQGQPKDATDRCCFVHDCCYGKLSNCKPKTDRYSYSRKSGVIICGEGTPCEKQICECDKAAAVCFRENLRTYKKRYMAYPDVLCKKPAEKC	214	1	0	0	397.7011	793.3877	2	793.3905	-0.0027	0	17.52	0.018	K	AAAVCFR	E			Cmpd 156, +MS2(397.7011), 20.0-25.0eV, 4.5min #208
2	Bothrops_asper_5TFV_B_PLA2		2398	14756	95	72	18	17	82.8	122	SLIEFAKMILEETKRLPFPYYTTYGCYCGWGGQGQPKDATDRCCFVHDCCYGKLSNCKPKTDRYSYSRKSGVIICGEGTPCEKQICECDKAAAVCFRENLRTYKKRYMAYPDVLCKKPAEKC	215	1	0	0	397.7012	793.3878	2	793.3905	-0.0026	0	14.80	0.033	K	AAAVCFR	E			Cmpd 141, +MS2(397.7012), 20.0-25.0eV, 4.0min #188
2	Bothrops_asper_5TFV_B_PLA2		2398	14756	95	72	18	17	82.8	122	SLIEFAKMILEETKRLPFPYYTTYGCYCGWGGQGQPKDATDRCCFVHDCCYGKLSNCKPKTDRYSYSRKSGVIICGEGTPCEKQICECDKAAAVCFRENLRTYKKRYMAYPDVLCKKPAEKC	216	1	0	0	397.7018	793.3890	2	793.3905	-0.0014	0	7.42	0.18	K	AAAVCFR	E			Cmpd 198, +MS2(397.7018), 20.0-25.0eV, 5.7min #264
2	Bothrops_asper_5TFV_B_PLA2		2398	14756	95	72	18	17	82.8	122	SLIEFAKMILEETKRLPFPYYTTYGCYCGWGGQGQPKDATDRCCFVHDCCYGKLSNCKPKTDRYSYSRKSGVIICGEGTPCEKQICECDKAAAVCFRENLRTYKKRYMAYPDVLCKKPAEKC	217	1	0	0	397.7023	793.3900	2	793.3905	-0.0004	0	11.14	0.077	K	AAAVCFR	E			Cmpd 132, +MS2(397.7023), 20.0-25.0eV, 3.8min #176
2	Bothrops_asper_5TFV_B_PLA2		2398	14756	95	72	18	17	82.8	122	SLIEFAKMILEETKRLPFPYYTTYGCYCGWGGQGQPKDATDRCCFVHDCCYGKLSNCKPKTDRYSYSRKSGVIICGEGTPCEKQICECDKAAAVCFRENLRTYKKRYMAYPDVLCKKPAEKC	218	1	0	0	402.6776	803.3406	2	803.3450	-0.0044	1	22.60	0.0055	K	TDRYSY	S			Cmpd 277, +MS2(402.6776), 20.0-25.0eV, 7.9min #370
2	Bothrops_asper_5TFV_B_PLA2		2398	14756	95	72	18	17	82.8	122	SLIEFAKMILEETKRLPFPYYTTYGCYCGWGGQGQPKDATDRCCFVHDCCYGKLSNCKPKTDRYSYSRKSGVIICGEGTPCEKQICECDKAAAVCFRENLRTYKKRYMAYPDVLCKKPAEKC	219	1	0	0	404.2309	806.4472	2	806.4538	-0.0066	0	2.43	0.57	-	SLIEFAK	M			Cmpd 189, +MS2(404.2309), 20.0-25.0eV, 5.4min #252
2	Bothrops_asper_5TFV_B_PLA2		2398	14756	95	72	18	17	82.8	122	SLIEFAKMILEETKRLPFPYYTTYGCYCGWGGQGQPKDATDRCCFVHDCCYGKLSNCKPKTDRYSYSRKSGVIICGEGTPCEKQICECDKAAAVCFRENLRTYKKRYMAYPDVLCKKPAEKC	220	1	0	0	807.4546	806.4473	1	806.4538	-0.0064	0	52.14	6.1e-06	-	SLIEFAK	M			Cmpd 318, +MS2(807.4546), 46.5-58.1eV, 9.1min #424
2	Bothrops_asper_5TFV_B_PLA2		2398	14756	95	72	18	17	82.8	122	SLIEFAKMILEETKRLPFPYYTTYGCYCGWGGQGQPKDATDRCCFVHDCCYGKLSNCKPKTDRYSYSRKSGVIICGEGTPCEKQICECDKAAAVCFRENLRTYKKRYMAYPDVLCKKPAEKC	221	1	0	0	404.2314	806.4483	2	806.4538	-0.0055	0	30.72	0.00085	-	SLIEFAK	M			Cmpd 323, +MS2(404.2314), 20.0-25.0eV, 9.3min #431
2	Bothrops_asper_5TFV_B_PLA2		2398	14756	95	72	18	17	82.8	122	SLIEFAKMILEETKRLPFPYYTTYGCYCGWGGQGQPKDATDRCCFVHDCCYGKLSNCKPKTDRYSYSRKSGVIICGEGTPCEKQICECDKAAAVCFRENLRTYKKRYMAYPDVLCKKPAEKC	222	1	0	0	404.2317	806.4489	2	806.4538	-0.0049	0	0.63	0.86	-	SLIEFAK	M			Cmpd 60, +MS2(404.2317), 20.0-25.0eV, 1.7min #80
2	Bothrops_asper_5TFV_B_PLA2		2398	14756	95	72	18	17	82.8	122	SLIEFAKMILEETKRLPFPYYTTYGCYCGWGGQGQPKDATDRCCFVHDCCYGKLSNCKPKTDRYSYSRKSGVIICGEGTPCEKQICECDKAAAVCFRENLRTYKKRYMAYPDVLCKKPAEKC	224	1	0	0	404.2319	806.4492	2	806.4538	-0.0046	0	2.95	0.51	-	SLIEFAK	M			Cmpd 107, +MS2(404.2319), 20.0-25.0eV, 3.1min #143
2	Bothrops_asper_5TFV_B_PLA2		2398	14756	95	72	18	17	82.8	122	SLIEFAKMILEETKRLPFPYYTTYGCYCGWGGQGQPKDATDRCCFVHDCCYGKLSNCKPKTDRYSYSRKSGVIICGEGTPCEKQICECDKAAAVCFRENLRTYKKRYMAYPDVLCKKPAEKC	225	1	0	0	404.2320	806.4494	2	806.4538	-0.0044	0	1.74	0.67	-	SLIEFAK	M			Cmpd 140, +MS2(404.2320), 20.0-25.0eV, 4.0min #187
2	Bothrops_asper_5TFV_B_PLA2		2398	14756	95	72	18	17	82.8	122	SLIEFAKMILEETKRLPFPYYTTYGCYCGWGGQGQPKDATDRCCFVHDCCYGKLSNCKPKTDRYSYSRKSGVIICGEGTPCEKQICECDKAAAVCFRENLRTYKKRYMAYPDVLCKKPAEKC	226	1	0	0	404.2320	806.4495	2	806.4538	-0.0043	0	31.21	0.00076	-	SLIEFAK	M			Cmpd 472, +MS2(404.2320), 20.0-25.0eV, 13.5min #630
2	Bothrops_asper_5TFV_B_PLA2		2398	14756	95	72	18	17	82.8	122	SLIEFAKMILEETKRLPFPYYTTYGCYCGWGGQGQPKDATDRCCFVHDCCYGKLSNCKPKTDRYSYSRKSGVIICGEGTPCEKQICECDKAAAVCFRENLRTYKKRYMAYPDVLCKKPAEKC	228	1	0	0	404.2321	806.4496	2	806.4538	-0.0041	0	33.28	0.00047	-	SLIEFAK	M			Cmpd 475, +MS2(404.2321), 20.0-25.0eV, 13.6min #634
2	Bothrops_asper_5TFV_B_PLA2		2398	14756	95	72	18	17	82.8	122	SLIEFAKMILEETKRLPFPYYTTYGCYCGWGGQGQPKDATDRCCFVHDCCYGKLSNCKPKTDRYSYSRKSGVIICGEGTPCEKQICECDKAAAVCFRENLRTYKKRYMAYPDVLCKKPAEKC	230	1	0	0	404.2321	806.4497	2	806.4538	-0.0041	0	21.87	0.0065	-	SLIEFAK	M			Cmpd 460, +MS2(404.2321), 20.0-25.0eV, 13.2min #614
2	Bothrops_asper_5TFV_B_PLA2		2398	14756	95	72	18	17	82.8	122	SLIEFAKMILEETKRLPFPYYTTYGCYCGWGGQGQPKDATDRCCFVHDCCYGKLSNCKPKTDRYSYSRKSGVIICGEGTPCEKQICECDKAAAVCFRENLRTYKKRYMAYPDVLCKKPAEKC	231	1	0	0	404.2321	806.4497	2	806.4538	-0.0041	0	1.57	0.7	-	SLIEFAK	M			Cmpd 138, +MS2(404.2321), 20.0-25.0eV, 4.0min #184
2	Bothrops_asper_5TFV_B_PLA2		2398	14756	95	72	18	17	82.8	122	SLIEFAKMILEETKRLPFPYYTTYGCYCGWGGQGQPKDATDRCCFVHDCCYGKLSNCKPKTDRYSYSRKSGVIICGEGTPCEKQICECDKAAAVCFRENLRTYKKRYMAYPDVLCKKPAEKC	234	1	0	0	404.2322	806.4498	2	806.4538	-0.0040	0	0.27	0.94	-	SLIEFAK	M			Cmpd 64, +MS2(404.2322), 20.0-25.0eV, 1.8min #86
2	Bothrops_asper_5TFV_B_PLA2		2398	14756	95	72	18	17	82.8	122	SLIEFAKMILEETKRLPFPYYTTYGCYCGWGGQGQPKDATDRCCFVHDCCYGKLSNCKPKTDRYSYSRKSGVIICGEGTPCEKQICECDKAAAVCFRENLRTYKKRYMAYPDVLCKKPAEKC	235	1	0	0	404.2322	806.4498	2	806.4538	-0.0040	0	16.30	0.023	-	SLIEFAK	M			Cmpd 392, +MS2(404.2322), 20.0-25.0eV, 11.2min #523
2	Bothrops_asper_5TFV_B_PLA2		2398	14756	95	72	18	17	82.8	122	SLIEFAKMILEETKRLPFPYYTTYGCYCGWGGQGQPKDATDRCCFVHDCCYGKLSNCKPKTDRYSYSRKSGVIICGEGTPCEKQICECDKAAAVCFRENLRTYKKRYMAYPDVLCKKPAEKC	236	1	0	0	404.2322	806.4498	2	806.4538	-0.0039	0	1.56	0.7	-	SLIEFAK	M			Cmpd 185, +MS2(404.2322), 20.0-25.0eV, 5.3min #247
2	Bothrops_asper_5TFV_B_PLA2		2398	14756	95	72	18	17	82.8	122	SLIEFAKMILEETKRLPFPYYTTYGCYCGWGGQGQPKDATDRCCFVHDCCYGKLSNCKPKTDRYSYSRKSGVIICGEGTPCEKQICECDKAAAVCFRENLRTYKKRYMAYPDVLCKKPAEKC	239	1	0	0	404.2323	806.4501	2	806.4538	-0.0037	0	28.42	0.0014	-	SLIEFAK	M			Cmpd 458, +MS2(404.2323), 20.0-25.0eV, 13.1min #611
2	Bothrops_asper_5TFV_B_PLA2		2398	14756	95	72	18	17	82.8	122	SLIEFAKMILEETKRLPFPYYTTYGCYCGWGGQGQPKDATDRCCFVHDCCYGKLSNCKPKTDRYSYSRKSGVIICGEGTPCEKQICECDKAAAVCFRENLRTYKKRYMAYPDVLCKKPAEKC	240	1	0	0	404.2323	806.4501	2	806.4538	-0.0036	0	22.31	0.0059	-	SLIEFAK	M			Cmpd 429, +MS2(404.2323), 20.0-25.0eV, 12.3min #572
2	Bothrops_asper_5TFV_B_PLA2		2398	14756	95	72	18	17	82.8	122	SLIEFAKMILEETKRLPFPYYTTYGCYCGWGGQGQPKDATDRCCFVHDCCYGKLSNCKPKTDRYSYSRKSGVIICGEGTPCEKQICECDKAAAVCFRENLRTYKKRYMAYPDVLCKKPAEKC	241	1	0	0	404.2324	806.4502	2	806.4538	-0.0036	0	22.20	0.006	-	SLIEFAK	M			Cmpd 469, +MS2(404.2324), 20.0-25.0eV, 13.4min #626
2	Bothrops_asper_5TFV_B_PLA2		2398	14756	95	72	18	17	82.8	122	SLIEFAKMILEETKRLPFPYYTTYGCYCGWGGQGQPKDATDRCCFVHDCCYGKLSNCKPKTDRYSYSRKSGVIICGEGTPCEKQICECDKAAAVCFRENLRTYKKRYMAYPDVLCKKPAEKC	242	1	0	0	404.2324	806.4502	2	806.4538	-0.0036	0	22.18	0.0061	-	SLIEFAK	M			Cmpd 426, +MS2(404.2324), 20.0-25.0eV, 12.2min #568
2	Bothrops_asper_5TFV_B_PLA2		2398	14756	95	72	18	17	82.8	122	SLIEFAKMILEETKRLPFPYYTTYGCYCGWGGQGQPKDATDRCCFVHDCCYGKLSNCKPKTDRYSYSRKSGVIICGEGTPCEKQICECDKAAAVCFRENLRTYKKRYMAYPDVLCKKPAEKC	244	1	0	0	404.2324	806.4503	2	806.4538	-0.0035	0	1.43	0.72	-	SLIEFAK	M			Cmpd 30, +MS2(404.2324), 20.0-25.0eV, 0.9min #40
2	Bothrops_asper_5TFV_B_PLA2		2398	14756	95	72	18	17	82.8	122	SLIEFAKMILEETKRLPFPYYTTYGCYCGWGGQGQPKDATDRCCFVHDCCYGKLSNCKPKTDRYSYSRKSGVIICGEGTPCEKQICECDKAAAVCFRENLRTYKKRYMAYPDVLCKKPAEKC	245	1	0	0	404.2324	806.4503	2	806.4538	-0.0035	0	21.95	0.0064	-	SLIEFAK	M			Cmpd 456, +MS2(404.2324), 20.0-25.0eV, 13.1min #608
2	Bothrops_asper_5TFV_B_PLA2		2398	14756	95	72	18	17	82.8	122	SLIEFAKMILEETKRLPFPYYTTYGCYCGWGGQGQPKDATDRCCFVHDCCYGKLSNCKPKTDRYSYSRKSGVIICGEGTPCEKQICECDKAAAVCFRENLRTYKKRYMAYPDVLCKKPAEKC	246	1	0	0	404.2325	806.4504	2	806.4538	-0.0034	0	21.94	0.0064	-	SLIEFAK	M			Cmpd 390, +MS2(404.2325), 20.0-25.0eV, 11.2min #520
2	Bothrops_asper_5TFV_B_PLA2		2398	14756	95	72	18	17	82.8	122	SLIEFAKMILEETKRLPFPYYTTYGCYCGWGGQGQPKDATDRCCFVHDCCYGKLSNCKPKTDRYSYSRKSGVIICGEGTPCEKQICECDKAAAVCFRENLRTYKKRYMAYPDVLCKKPAEKC	247	1	0	0	404.2325	806.4504	2	806.4538	-0.0033	0	23.01	0.005	-	SLIEFAK	M			Cmpd 418, +MS2(404.2325), 20.0-25.0eV, 12.0min #558
2	Bothrops_asper_5TFV_B_PLA2		2398	14756	95	72	18	17	82.8	122	SLIEFAKMILEETKRLPFPYYTTYGCYCGWGGQGQPKDATDRCCFVHDCCYGKLSNCKPKTDRYSYSRKSGVIICGEGTPCEKQICECDKAAAVCFRENLRTYKKRYMAYPDVLCKKPAEKC	248	1	0	0	404.2325	806.4504	2	806.4538	-0.0033	0	18.13	0.015	-	SLIEFAK	M			Cmpd 387, +MS2(404.2325), 20.0-25.0eV, 11.1min #516
2	Bothrops_asper_5TFV_B_PLA2		2398	14756	95	72	18	17	82.8	122	SLIEFAKMILEETKRLPFPYYTTYGCYCGWGGQGQPKDATDRCCFVHDCCYGKLSNCKPKTDRYSYSRKSGVIICGEGTPCEKQICECDKAAAVCFRENLRTYKKRYMAYPDVLCKKPAEKC	249	1	0	0	404.2326	806.4505	2	806.4538	-0.0032	0	22.37	0.0058	-	SLIEFAK	M			Cmpd 417, +MS2(404.2326), 20.0-25.0eV, 11.9min #556
2	Bothrops_asper_5TFV_B_PLA2		2398	14756	95	72	18	17	82.8	122	SLIEFAKMILEETKRLPFPYYTTYGCYCGWGGQGQPKDATDRCCFVHDCCYGKLSNCKPKTDRYSYSRKSGVIICGEGTPCEKQICECDKAAAVCFRENLRTYKKRYMAYPDVLCKKPAEKC	250	1	0	0	404.2326	806.4505	2	806.4538	-0.0032	0	25.77	0.0026	-	SLIEFAK	M			Cmpd 441, +MS2(404.2325), 20.0-25.0eV, 12.6min #588
2	Bothrops_asper_5TFV_B_PLA2		2398	14756	95	72	18	17	82.8	122	SLIEFAKMILEETKRLPFPYYTTYGCYCGWGGQGQPKDATDRCCFVHDCCYGKLSNCKPKTDRYSYSRKSGVIICGEGTPCEKQICECDKAAAVCFRENLRTYKKRYMAYPDVLCKKPAEKC	251	1	0	0	404.2326	806.4506	2	806.4538	-0.0032	0	0.86	0.82	-	SLIEFAK	M			Cmpd 92, +MS2(404.2326), 20.0-25.0eV, 2.6min #123
2	Bothrops_asper_5TFV_B_PLA2		2398	14756	95	72	18	17	82.8	122	SLIEFAKMILEETKRLPFPYYTTYGCYCGWGGQGQPKDATDRCCFVHDCCYGKLSNCKPKTDRYSYSRKSGVIICGEGTPCEKQICECDKAAAVCFRENLRTYKKRYMAYPDVLCKKPAEKC	253	1	0	0	404.2326	806.4507	2	806.4538	-0.0031	0	2.41	0.57	-	SLIEFAK	M			Cmpd 78, +MS2(404.2326), 20.0-25.0eV, 2.2min #104
2	Bothrops_asper_5TFV_B_PLA2		2398	14756	95	72	18	17	82.8	122	SLIEFAKMILEETKRLPFPYYTTYGCYCGWGGQGQPKDATDRCCFVHDCCYGKLSNCKPKTDRYSYSRKSGVIICGEGTPCEKQICECDKAAAVCFRENLRTYKKRYMAYPDVLCKKPAEKC	256	1	0	0	404.2328	806.4511	2	806.4538	-0.0027	0	0.52	0.89	-	SLIEFAK	M			Cmpd 39, +MS2(404.2328), 20.0-25.0eV, 1.1min #52
2	Bothrops_asper_5TFV_B_PLA2		2398	14756	95	72	18	17	82.8	122	SLIEFAKMILEETKRLPFPYYTTYGCYCGWGGQGQPKDATDRCCFVHDCCYGKLSNCKPKTDRYSYSRKSGVIICGEGTPCEKQICECDKAAAVCFRENLRTYKKRYMAYPDVLCKKPAEKC	257	1	0	0	404.2328	806.4511	2	806.4538	-0.0027	0	2.23	0.6	-	SLIEFAK	M			Cmpd 164, +MS2(404.2328), 20.0-25.0eV, 4.7min #219
2	Bothrops_asper_5TFV_B_PLA2		2398	14756	95	72	18	17	82.8	122	SLIEFAKMILEETKRLPFPYYTTYGCYCGWGGQGQPKDATDRCCFVHDCCYGKLSNCKPKTDRYSYSRKSGVIICGEGTPCEKQICECDKAAAVCFRENLRTYKKRYMAYPDVLCKKPAEKC	258	1	0	0	404.2328	806.4511	2	806.4538	-0.0027	0	7.40	0.18	-	SLIEFAK	M			Cmpd 14, +MS2(404.2328), 20.0-25.0eV, 0.4min #19
2	Bothrops_asper_5TFV_B_PLA2		2398	14756	95	72	18	17	82.8	122	SLIEFAKMILEETKRLPFPYYTTYGCYCGWGGQGQPKDATDRCCFVHDCCYGKLSNCKPKTDRYSYSRKSGVIICGEGTPCEKQICECDKAAAVCFRENLRTYKKRYMAYPDVLCKKPAEKC	259	1	0	0	404.2330	806.4515	2	806.4538	-0.0023	0	31.26	0.00075	-	SLIEFAK	M			Cmpd 431, +MS2(404.2330), 20.0-25.0eV, 12.4min #575
2	Bothrops_asper_5TFV_B_PLA2		2398	14756	95	72	18	17	82.8	122	SLIEFAKMILEETKRLPFPYYTTYGCYCGWGGQGQPKDATDRCCFVHDCCYGKLSNCKPKTDRYSYSRKSGVIICGEGTPCEKQICECDKAAAVCFRENLRTYKKRYMAYPDVLCKKPAEKC	260	1	0	0	404.2330	806.4515	2	806.4538	-0.0022	0	14.04	0.039	-	SLIEFAK	M			Cmpd 16, +MS2(404.2331), 20.0-25.0eV, 0.5min #22
2	Bothrops_asper_5TFV_B_PLA2		2398	14756	95	72	18	17	82.8	122	SLIEFAKMILEETKRLPFPYYTTYGCYCGWGGQGQPKDATDRCCFVHDCCYGKLSNCKPKTDRYSYSRKSGVIICGEGTPCEKQICECDKAAAVCFRENLRTYKKRYMAYPDVLCKKPAEKC	263	1	0	0	404.2332	806.4519	2	806.4538	-0.0019	0	9.22	0.12	-	SLIEFAK	M			Cmpd 151, +MS2(404.2332), 20.0-25.0eV, 4.3min #202
2	Bothrops_asper_5TFV_B_PLA2		2398	14756	95	72	18	17	82.8	122	SLIEFAKMILEETKRLPFPYYTTYGCYCGWGGQGQPKDATDRCCFVHDCCYGKLSNCKPKTDRYSYSRKSGVIICGEGTPCEKQICECDKAAAVCFRENLRTYKKRYMAYPDVLCKKPAEKC	266	1	0	0	404.2334	806.4522	2	806.4538	-0.0016	0	1.27	0.75	-	SLIEFAK	M			Cmpd 120, +MS2(404.2334), 20.0-25.0eV, 3.4min #160
2	Bothrops_asper_5TFV_B_PLA2		2398	14756	95	72	18	17	82.8	122	SLIEFAKMILEETKRLPFPYYTTYGCYCGWGGQGQPKDATDRCCFVHDCCYGKLSNCKPKTDRYSYSRKSGVIICGEGTPCEKQICECDKAAAVCFRENLRTYKKRYMAYPDVLCKKPAEKC	268	1	0	0	404.2373	806.4600	2	806.4538	0.0062	0	35.71	0.00027	-	SLIEFAK	M			Cmpd 316, +MS2(404.2373), 20.0-25.0eV, 9.1min #422
2	Bothrops_asper_5TFV_B_PLA2		2398	14756	95	72	18	17	82.8	122	SLIEFAKMILEETKRLPFPYYTTYGCYCGWGGQGQPKDATDRCCFVHDCCYGKLSNCKPKTDRYSYSRKSGVIICGEGTPCEKQICECDKAAAVCFRENLRTYKKRYMAYPDVLCKKPAEKC	273	1	0	0	432.2281	862.4417	2	862.4470	-0.0053	0	38.46	0.00014	K	MILEETK	R			Cmpd 299, +MS2(432.2281), 20.0-25.0eV, 8.6min #399
2	Bothrops_asper_5TFV_B_PLA2		2398	14756	95	72	18	17	82.8	122	SLIEFAKMILEETKRLPFPYYTTYGCYCGWGGQGQPKDATDRCCFVHDCCYGKLSNCKPKTDRYSYSRKSGVIICGEGTPCEKQICECDKAAAVCFRENLRTYKKRYMAYPDVLCKKPAEKC	315	1	0	0	440.2248	878.4351	2	878.4419	-0.0068	0	37.38	0.00018	K	MILEETK	R	Oxidation (M)	0.2000000.0	Cmpd 285, +MS2(440.2248), 20.0-25.0eV, 8.2min #380
2	Bothrops_asper_5TFV_B_PLA2		2398	14756	95	72	18	17	82.8	122	SLIEFAKMILEETKRLPFPYYTTYGCYCGWGGQGQPKDATDRCCFVHDCCYGKLSNCKPKTDRYSYSRKSGVIICGEGTPCEKQICECDKAAAVCFRENLRTYKKRYMAYPDVLCKKPAEKC	316	1	0	0	440.2257	878.4368	2	878.4419	-0.0051	0	51.34	7.3e-06	K	MILEETK	R	Oxidation (M)	0.2000000.0	Cmpd 280, +MS2(440.2257), 20.0-25.0eV, 8.0min #374
2	Bothrops_asper_5TFV_B_PLA2		2398	14756	95	72	18	17	82.8	122	SLIEFAKMILEETKRLPFPYYTTYGCYCGWGGQGQPKDATDRCCFVHDCCYGKLSNCKPKTDRYSYSRKSGVIICGEGTPCEKQICECDKAAAVCFRENLRTYKKRYMAYPDVLCKKPAEKC	325	1	0	0	340.5215	1018.5428	3	1018.5481	-0.0053	1	47.76	1.7e-05	K	MILEETKR	L			Cmpd 281, +MS2(340.5215), 16.0-20.0eV, 8.1min #375
2	Bothrops_asper_5TFV_B_PLA2		2398	14756	95	72	18	17	82.8	122	SLIEFAKMILEETKRLPFPYYTTYGCYCGWGGQGQPKDATDRCCFVHDCCYGKLSNCKPKTDRYSYSRKSGVIICGEGTPCEKQICECDKAAAVCFRENLRTYKKRYMAYPDVLCKKPAEKC	326	1	0	0	345.8525	1034.5357	3	1034.5430	-0.0073	1	14.88	0.033	K	MILEETKR	L	Oxidation (M)	0.20000000.0	Cmpd 274, +MS2(345.8525), 16.0-20.0eV, 7.9min #366
2	Bothrops_asper_5TFV_B_PLA2		2398	14756	95	72	18	17	82.8	122	SLIEFAKMILEETKRLPFPYYTTYGCYCGWGGQGQPKDATDRCCFVHDCCYGKLSNCKPKTDRYSYSRKSGVIICGEGTPCEKQICECDKAAAVCFRENLRTYKKRYMAYPDVLCKKPAEKC	327	1	0	0	345.8535	1034.5386	3	1034.5430	-0.0044	1	35.24	0.0003	K	MILEETKR	L	Oxidation (M)	0.20000000.0	Cmpd 271, +MS2(345.8535), 16.0-20.0eV, 7.8min #362
2	Bothrops_asper_5TFV_B_PLA2		2398	14756	95	72	18	17	82.8	122	SLIEFAKMILEETKRLPFPYYTTYGCYCGWGGQGQPKDATDRCCFVHDCCYGKLSNCKPKTDRYSYSRKSGVIICGEGTPCEKQICECDKAAAVCFRENLRTYKKRYMAYPDVLCKKPAEKC	328	1	0	0	524.2427	1046.4708	2	1046.4781	-0.0073	1	48.53	1.4e-05	K	TDRYSYSR	K			Cmpd 267, +MS2(524.2427), 20.6-25.7eV, 7.6min #356
2	Bothrops_asper_5TFV_B_PLA2		2398	14756	95	72	18	17	82.8	122	SLIEFAKMILEETKRLPFPYYTTYGCYCGWGGQGQPKDATDRCCFVHDCCYGKLSNCKPKTDRYSYSRKSGVIICGEGTPCEKQICECDKAAAVCFRENLRTYKKRYMAYPDVLCKKPAEKC	330	1	0	0	349.8317	1046.4734	3	1046.4781	-0.0047	1	59.38	1.2e-06	K	TDRYSYSR	K			Cmpd 262, +MS2(349.8317), 16.0-20.0eV, 7.5min #350
2	Bothrops_asper_5TFV_B_PLA2		2398	14756	95	72	18	17	82.8	122	SLIEFAKMILEETKRLPFPYYTTYGCYCGWGGQGQPKDATDRCCFVHDCCYGKLSNCKPKTDRYSYSRKSGVIICGEGTPCEKQICECDKAAAVCFRENLRTYKKRYMAYPDVLCKKPAEKC	331	1	0	0	349.8318	1046.4736	3	1046.4781	-0.0045	1	8.21	0.15	K	TDRYSYSR	K			Cmpd 446, +MS2(349.8318), 16.0-20.0eV, 12.8min #595
2	Bothrops_asper_5TFV_B_PLA2		2398	14756	95	72	18	17	82.8	122	SLIEFAKMILEETKRLPFPYYTTYGCYCGWGGQGQPKDATDRCCFVHDCCYGKLSNCKPKTDRYSYSRKSGVIICGEGTPCEKQICECDKAAAVCFRENLRTYKKRYMAYPDVLCKKPAEKC	334	1	0	0	349.8320	1046.4741	3	1046.4781	-0.0040	1	0.56	0.88	K	TDRYSYSR	K			Cmpd 442, +MS2(349.8320), 16.0-20.0eV, 12.7min #590
2	Bothrops_asper_5TFV_B_PLA2		2398	14756	95	72	18	17	82.8	122	SLIEFAKMILEETKRLPFPYYTTYGCYCGWGGQGQPKDATDRCCFVHDCCYGKLSNCKPKTDRYSYSRKSGVIICGEGTPCEKQICECDKAAAVCFRENLRTYKKRYMAYPDVLCKKPAEKC	336	1	0	0	349.8321	1046.4746	3	1046.4781	-0.0035	1	24.12	0.0039	K	TDRYSYSR	K			Cmpd 269, +MS2(349.8321), 16.0-20.0eV, 7.7min #359
2	Bothrops_asper_5TFV_B_PLA2		2398	14756	95	72	18	17	82.8	122	SLIEFAKMILEETKRLPFPYYTTYGCYCGWGGQGQPKDATDRCCFVHDCCYGKLSNCKPKTDRYSYSRKSGVIICGEGTPCEKQICECDKAAAVCFRENLRTYKKRYMAYPDVLCKKPAEKC	338	1	0	0	369.1836	1104.5289	3	1104.5346	-0.0057	1	8.01	0.16	L	SNCKPKTDR	Y			Cmpd 248, +MS2(369.1836), 16.0-20.0eV, 7.1min #331
2	Bothrops_asper_5TFV_B_PLA2		2398	14756	95	72	18	17	82.8	122	SLIEFAKMILEETKRLPFPYYTTYGCYCGWGGQGQPKDATDRCCFVHDCCYGKLSNCKPKTDRYSYSRKSGVIICGEGTPCEKQICECDKAAAVCFRENLRTYKKRYMAYPDVLCKKPAEKC	380	1	1	1	630.2889	1258.5633	2	1258.5726	-0.0093	0	11.26	0.075	R	YMAYPDVLCK	K			Cmpd 192, +MS2(630.2889), 23.1-28.9eV, 5.5min #256
2	Bothrops_asper_5TFV_B_PLA2		2398	14756	95	72	18	17	82.8	122	SLIEFAKMILEETKRLPFPYYTTYGCYCGWGGQGQPKDATDRCCFVHDCCYGKLSNCKPKTDRYSYSRKSGVIICGEGTPCEKQICECDKAAAVCFRENLRTYKKRYMAYPDVLCKKPAEKC	381	1	1	1	630.2893	1258.5640	2	1258.5726	-0.0086	0	53.93	4e-06	R	YMAYPDVLCK	K			Cmpd 328, +MS2(630.2893), 23.1-28.9eV, 9.4min #438
2	Bothrops_asper_5TFV_B_PLA2		2398	14756	95	72	18	17	82.8	122	SLIEFAKMILEETKRLPFPYYTTYGCYCGWGGQGQPKDATDRCCFVHDCCYGKLSNCKPKTDRYSYSRKSGVIICGEGTPCEKQICECDKAAAVCFRENLRTYKKRYMAYPDVLCKKPAEKC	382	1	1	1	630.2898	1258.5649	2	1258.5726	-0.0077	0	17.00	0.02	R	YMAYPDVLCK	K			Cmpd 33, +MS2(630.2898), 23.1-28.9eV, 0.9min #44
2	Bothrops_asper_5TFV_B_PLA2		2398	14756	95	72	18	17	82.8	122	SLIEFAKMILEETKRLPFPYYTTYGCYCGWGGQGQPKDATDRCCFVHDCCYGKLSNCKPKTDRYSYSRKSGVIICGEGTPCEKQICECDKAAAVCFRENLRTYKKRYMAYPDVLCKKPAEKC	383	1	1	1	630.2899	1258.5653	2	1258.5726	-0.0073	0	57.96	1.6e-06	R	YMAYPDVLCK	K			Cmpd 322, +MS2(630.2899), 23.1-28.9eV, 9.2min #430
2	Bothrops_asper_5TFV_B_PLA2		2398	14756	95	72	18	17	82.8	122	SLIEFAKMILEETKRLPFPYYTTYGCYCGWGGQGQPKDATDRCCFVHDCCYGKLSNCKPKTDRYSYSRKSGVIICGEGTPCEKQICECDKAAAVCFRENLRTYKKRYMAYPDVLCKKPAEKC	384	1	1	1	630.2902	1258.5659	2	1258.5726	-0.0067	0	19.23	0.012	R	YMAYPDVLCK	K			Cmpd 477, +MS2(630.2902), 23.1-28.9eV, 13.7min #636
2	Bothrops_asper_5TFV_B_PLA2		2398	14756	95	72	18	17	82.8	122	SLIEFAKMILEETKRLPFPYYTTYGCYCGWGGQGQPKDATDRCCFVHDCCYGKLSNCKPKTDRYSYSRKSGVIICGEGTPCEKQICECDKAAAVCFRENLRTYKKRYMAYPDVLCKKPAEKC	385	1	1	1	630.2908	1258.5670	2	1258.5726	-0.0056	0	12.05	0.062	R	YMAYPDVLCK	K			Cmpd 170, +MS2(630.2908), 23.1-28.9eV, 4.9min #227
2	Bothrops_asper_5TFV_B_PLA2		2398	14756	95	72	18	17	82.8	122	SLIEFAKMILEETKRLPFPYYTTYGCYCGWGGQGQPKDATDRCCFVHDCCYGKLSNCKPKTDRYSYSRKSGVIICGEGTPCEKQICECDKAAAVCFRENLRTYKKRYMAYPDVLCKKPAEKC	386	1	1	1	630.2919	1258.5693	2	1258.5726	-0.0033	0	12.36	0.058	R	YMAYPDVLCK	K			Cmpd 99, +MS2(630.2919), 23.1-28.9eV, 2.8min #132
2	Bothrops_asper_5TFV_B_PLA2		2398	14756	95	72	18	17	82.8	122	SLIEFAKMILEETKRLPFPYYTTYGCYCGWGGQGQPKDATDRCCFVHDCCYGKLSNCKPKTDRYSYSRKSGVIICGEGTPCEKQICECDKAAAVCFRENLRTYKKRYMAYPDVLCKKPAEKC	391	1	1	1	638.2870	1274.5594	2	1274.5675	-0.0082	0	72.34	5.8e-08	R	YMAYPDVLCK	K	Oxidation (M)	0.0200000000.0	Cmpd 313, +MS2(638.2870), 23.3-29.1eV, 9.0min #418
2	Bothrops_asper_5TFV_B_PLA2		2398	14756	95	72	18	17	82.8	122	SLIEFAKMILEETKRLPFPYYTTYGCYCGWGGQGQPKDATDRCCFVHDCCYGKLSNCKPKTDRYSYSRKSGVIICGEGTPCEKQICECDKAAAVCFRENLRTYKKRYMAYPDVLCKKPAEKC	396	1	0	0	660.8307	1319.6468	2	1319.6550	-0.0082	1	49.29	1.2e-05	K	RLPFPYYTTY	G			Cmpd 345, +MS2(660.8307), 23.9-29.8eV, 9.9min #460
2	Bothrops_asper_5TFV_B_PLA2		2398	14756	95	72	18	17	82.8	122	SLIEFAKMILEETKRLPFPYYTTYGCYCGWGGQGQPKDATDRCCFVHDCCYGKLSNCKPKTDRYSYSRKSGVIICGEGTPCEKQICECDKAAAVCFRENLRTYKKRYMAYPDVLCKKPAEKC	405	1	0	0	502.5159	1504.5257	3	1504.5356	-0.0099	0	51.70	6.8e-06	R	CCFVHDCCYGK	L			Cmpd 284, +MS2(502.5158), 16.1-20.1eV, 8.1min #379
2	Bothrops_asper_5TFV_B_PLA2		2398	14756	95	72	18	17	82.8	122	SLIEFAKMILEETKRLPFPYYTTYGCYCGWGGQGQPKDATDRCCFVHDCCYGKLSNCKPKTDRYSYSRKSGVIICGEGTPCEKQICECDKAAAVCFRENLRTYKKRYMAYPDVLCKKPAEKC	406	1	0	0	502.5163	1504.5271	3	1504.5356	-0.0085	0	68.73	1.3e-07	R	CCFVHDCCYGK	L			Cmpd 282, +MS2(502.5163), 16.1-20.1eV, 8.1min #376
2	Bothrops_asper_5TFV_B_PLA2		2398	14756	95	72	18	17	82.8	122	SLIEFAKMILEETKRLPFPYYTTYGCYCGWGGQGQPKDATDRCCFVHDCCYGKLSNCKPKTDRYSYSRKSGVIICGEGTPCEKQICECDKAAAVCFRENLRTYKKRYMAYPDVLCKKPAEKC	407	1	0	0	753.8444	1505.6742	2	1505.6854	-0.0112	0	94.90	3.2e-10	K	SGVIICGEGTPCEK	Q			Cmpd 301, +MS2(753.8444), 26.1-32.6eV, 8.6min #402
2	Bothrops_asper_5TFV_B_PLA2		2398	14756	95	72	18	17	82.8	122	SLIEFAKMILEETKRLPFPYYTTYGCYCGWGGQGQPKDATDRCCFVHDCCYGKLSNCKPKTDRYSYSRKSGVIICGEGTPCEKQICECDKAAAVCFRENLRTYKKRYMAYPDVLCKKPAEKC	408	1	0	0	753.8447	1505.6749	2	1505.6854	-0.0105	0	69.24	1.2e-07	K	SGVIICGEGTPCEK	Q			Cmpd 305, +MS2(753.8448), 26.1-32.6eV, 8.7min #407
2	Bothrops_asper_5TFV_B_PLA2		2398	14756	95	72	18	17	82.8	122	SLIEFAKMILEETKRLPFPYYTTYGCYCGWGGQGQPKDATDRCCFVHDCCYGKLSNCKPKTDRYSYSRKSGVIICGEGTPCEKQICECDKAAAVCFRENLRTYKKRYMAYPDVLCKKPAEKC	409	1	0	0	753.8462	1505.6779	2	1505.6854	-0.0075	0	105.44	2.9e-11	K	SGVIICGEGTPCEK	Q			Cmpd 298, +MS2(753.8462), 26.1-32.6eV, 8.5min #398
2	Bothrops_asper_5TFV_B_PLA2		2398	14756	95	72	18	17	82.8	122	SLIEFAKMILEETKRLPFPYYTTYGCYCGWGGQGQPKDATDRCCFVHDCCYGKLSNCKPKTDRYSYSRKSGVIICGEGTPCEKQICECDKAAAVCFRENLRTYKKRYMAYPDVLCKKPAEKC	415	1	0	0	545.5964	1633.7672	3	1633.7804	-0.0132	1	74.41	3.6e-08	R	KSGVIICGEGTPCEK	Q			Cmpd 288, +MS2(545.5963), 17.1-21.4eV, 8.3min #384
2	Bothrops_asper_5TFV_B_PLA2		2398	14756	95	72	18	17	82.8	122	SLIEFAKMILEETKRLPFPYYTTYGCYCGWGGQGQPKDATDRCCFVHDCCYGKLSNCKPKTDRYSYSRKSGVIICGEGTPCEKQICECDKAAAVCFRENLRTYKKRYMAYPDVLCKKPAEKC	416	1	0	0	545.5976	1633.7709	3	1633.7804	-0.0094	1	33.86	0.00041	R	KSGVIICGEGTPCEK	Q			Cmpd 486, +MS2(545.5976), 17.1-21.4eV, 13.9min #648
2	Bothrops_asper_5TFV_B_PLA2		2398	14756	95	72	18	17	82.8	122	SLIEFAKMILEETKRLPFPYYTTYGCYCGWGGQGQPKDATDRCCFVHDCCYGKLSNCKPKTDRYSYSRKSGVIICGEGTPCEKQICECDKAAAVCFRENLRTYKKRYMAYPDVLCKKPAEKC	417	1	0	0	545.5978	1633.7716	3	1633.7804	-0.0088	1	58.35	1.5e-06	R	KSGVIICGEGTPCEK	Q			Cmpd 465, +MS2(545.5978), 17.1-21.4eV, 13.3min #620
2	Bothrops_asper_5TFV_B_PLA2		2398	14756	95	72	18	17	82.8	122	SLIEFAKMILEETKRLPFPYYTTYGCYCGWGGQGQPKDATDRCCFVHDCCYGKLSNCKPKTDRYSYSRKSGVIICGEGTPCEKQICECDKAAAVCFRENLRTYKKRYMAYPDVLCKKPAEKC	418	1	0	0	545.5978	1633.7716	3	1633.7804	-0.0088	1	62.86	5.2e-07	R	KSGVIICGEGTPCEK	Q			Cmpd 445, +MS2(545.5978), 17.1-21.4eV, 12.8min #594
2	Bothrops_asper_5TFV_B_PLA2		2398	14756	95	72	18	17	82.8	122	SLIEFAKMILEETKRLPFPYYTTYGCYCGWGGQGQPKDATDRCCFVHDCCYGKLSNCKPKTDRYSYSRKSGVIICGEGTPCEKQICECDKAAAVCFRENLRTYKKRYMAYPDVLCKKPAEKC	419	1	0	0	545.5982	1633.7728	3	1633.7804	-0.0076	1	57.55	1.8e-06	R	KSGVIICGEGTPCEK	Q			Cmpd 449, +MS2(545.5982), 17.1-21.4eV, 12.9min #599
2	Bothrops_asper_5TFV_B_PLA2		2398	14756	95	72	18	17	82.8	122	SLIEFAKMILEETKRLPFPYYTTYGCYCGWGGQGQPKDATDRCCFVHDCCYGKLSNCKPKTDRYSYSRKSGVIICGEGTPCEKQICECDKAAAVCFRENLRTYKKRYMAYPDVLCKKPAEKC	420	1	0	0	545.5982	1633.7728	3	1633.7804	-0.0075	1	36.30	0.00023	R	KSGVIICGEGTPCEK	Q			Cmpd 462, +MS2(545.5982), 17.1-21.4eV, 13.2min #616
2	Bothrops_asper_5TFV_B_PLA2		2398	14756	95	72	18	17	82.8	122	SLIEFAKMILEETKRLPFPYYTTYGCYCGWGGQGQPKDATDRCCFVHDCCYGKLSNCKPKTDRYSYSRKSGVIICGEGTPCEKQICECDKAAAVCFRENLRTYKKRYMAYPDVLCKKPAEKC	421	1	0	0	545.5982	1633.7729	3	1633.7804	-0.0075	1	48.80	1.3e-05	R	KSGVIICGEGTPCEK	Q			Cmpd 459, +MS2(545.5982), 17.1-21.4eV, 13.2min #612
2	Bothrops_asper_5TFV_B_PLA2		2398	14756	95	72	18	17	82.8	122	SLIEFAKMILEETKRLPFPYYTTYGCYCGWGGQGQPKDATDRCCFVHDCCYGKLSNCKPKTDRYSYSRKSGVIICGEGTPCEKQICECDKAAAVCFRENLRTYKKRYMAYPDVLCKKPAEKC	422	1	0	0	545.5985	1633.7736	3	1633.7804	-0.0067	1	59.08	1.2e-06	R	KSGVIICGEGTPCEK	Q			Cmpd 444, +MS2(545.5985), 17.1-21.4eV, 12.7min #592
2	Bothrops_asper_5TFV_B_PLA2		2398	14756	95	72	18	17	82.8	122	SLIEFAKMILEETKRLPFPYYTTYGCYCGWGGQGQPKDATDRCCFVHDCCYGKLSNCKPKTDRYSYSRKSGVIICGEGTPCEKQICECDKAAAVCFRENLRTYKKRYMAYPDVLCKKPAEKC	423	1	0	0	545.5986	1633.7739	3	1633.7804	-0.0065	1	33.61	0.00044	R	KSGVIICGEGTPCEK	Q			Cmpd 489, +MS2(545.5986), 17.1-21.4eV, 14.0min #652
2	Bothrops_asper_5TFV_B_PLA2		2398	14756	95	72	18	17	82.8	122	SLIEFAKMILEETKRLPFPYYTTYGCYCGWGGQGQPKDATDRCCFVHDCCYGKLSNCKPKTDRYSYSRKSGVIICGEGTPCEKQICECDKAAAVCFRENLRTYKKRYMAYPDVLCKKPAEKC	424	1	0	0	545.5991	1633.7755	3	1633.7804	-0.0048	1	76.20	2.4e-08	R	KSGVIICGEGTPCEK	Q			Cmpd 283, +MS2(545.5991), 17.1-21.4eV, 8.1min #378
2	Bothrops_asper_5TFV_B_PLA2		2398	14756	95	72	18	17	82.8	122	SLIEFAKMILEETKRLPFPYYTTYGCYCGWGGQGQPKDATDRCCFVHDCCYGKLSNCKPKTDRYSYSRKSGVIICGEGTPCEKQICECDKAAAVCFRENLRTYKKRYMAYPDVLCKKPAEKC	427	1	0	0	576.5893	1726.7460	3	1726.7589	-0.0129	1	97.56	1.8e-10	K	QICECDKAAAVCFR	E			Cmpd 293, +MS2(576.5893), 17.8-22.3eV, 8.4min #391
2	Bothrops_asper_5TFV_B_PLA2		2398	14756	95	72	18	17	82.8	122	SLIEFAKMILEETKRLPFPYYTTYGCYCGWGGQGQPKDATDRCCFVHDCCYGKLSNCKPKTDRYSYSRKSGVIICGEGTPCEKQICECDKAAAVCFRENLRTYKKRYMAYPDVLCKKPAEKC	428	1	0	0	576.5895	1726.7468	3	1726.7589	-0.0122	1	100.27	9.4e-11	K	QICECDKAAAVCFR	E			Cmpd 296, +MS2(576.5895), 17.8-22.3eV, 8.5min #395
2	Bothrops_asper_5TFV_B_PLA2		2398	14756	95	72	18	17	82.8	122	SLIEFAKMILEETKRLPFPYYTTYGCYCGWGGQGQPKDATDRCCFVHDCCYGKLSNCKPKTDRYSYSRKSGVIICGEGTPCEKQICECDKAAAVCFRENLRTYKKRYMAYPDVLCKKPAEKC	449	1	0	0	867.3780	2599.1123	3	2599.1301	-0.0178	0	121.93	6.4e-13	R	LPFPYYTTYGCYCGWGGQGQPK	D			Cmpd 353, +MS2(867.3780), 24.8-31.0eV, 10.1min #471
2	Bothrops_asper_5TFV_B_PLA2		2398	14756	95	72	18	17	82.8	122	SLIEFAKMILEETKRLPFPYYTTYGCYCGWGGQGQPKDATDRCCFVHDCCYGKLSNCKPKTDRYSYSRKSGVIICGEGTPCEKQICECDKAAAVCFRENLRTYKKRYMAYPDVLCKKPAEKC	450	1	0	0	867.3783	2599.1130	3	2599.1301	-0.0171	0	101.76	6.7e-11	R	LPFPYYTTYGCYCGWGGQGQPK	D			Cmpd 356, +MS2(867.3783), 24.8-31.0eV, 10.2min #475
2	Bothrops_asper_5TFV_B_PLA2		2398	14756	95	72	18	17	82.8	122	SLIEFAKMILEETKRLPFPYYTTYGCYCGWGGQGQPKDATDRCCFVHDCCYGKLSNCKPKTDRYSYSRKSGVIICGEGTPCEKQICECDKAAAVCFRENLRTYKKRYMAYPDVLCKKPAEKC	461	1	0	0	919.4099	2755.2080	3	2755.2312	-0.0232	1	153.18	4.8e-16	K	RLPFPYYTTYGCYCGWGGQGQPK	D			Cmpd 335, +MS2(919.4099), 26.1-32.6eV, 9.6min #447
2	Bothrops_asper_5TFV_B_PLA2		2398	14756	95	72	18	17	82.8	122	SLIEFAKMILEETKRLPFPYYTTYGCYCGWGGQGQPKDATDRCCFVHDCCYGKLSNCKPKTDRYSYSRKSGVIICGEGTPCEKQICECDKAAAVCFRENLRTYKKRYMAYPDVLCKKPAEKC	462	1	0	0	919.4101	2755.2084	3	2755.2312	-0.0228	1	152.43	5.7e-16	K	RLPFPYYTTYGCYCGWGGQGQPK	D			Cmpd 337, +MS2(919.4101), 26.1-32.6eV, 9.7min #450
2	Bothrops_asper_5TFV_B_PLA2		2398	14756	95	72	18	17	82.8	122	SLIEFAKMILEETKRLPFPYYTTYGCYCGWGGQGQPKDATDRCCFVHDCCYGKLSNCKPKTDRYSYSRKSGVIICGEGTPCEKQICECDKAAAVCFRENLRTYKKRYMAYPDVLCKKPAEKC	463	1	0	0	919.4117	2755.2133	3	2755.2312	-0.0179	1	83.23	4.8e-09	K	RLPFPYYTTYGCYCGWGGQGQPK	D			Cmpd 399, +MS2(919.4117), 26.1-32.6eV, 11.4min #532
2	Bothrops_asper_5TFV_B_PLA2		2398	14756	95	72	18	17	82.8	122	SLIEFAKMILEETKRLPFPYYTTYGCYCGWGGQGQPKDATDRCCFVHDCCYGKLSNCKPKTDRYSYSRKSGVIICGEGTPCEKQICECDKAAAVCFRENLRTYKKRYMAYPDVLCKKPAEKC	464	1	0	0	919.4127	2755.2163	3	2755.2312	-0.0149	1	85.98	2.5e-09	K	RLPFPYYTTYGCYCGWGGQGQPK	D			Cmpd 395, +MS2(919.4127), 26.1-32.6eV, 11.3min #527
3	Bothrops_asper_ABB76280_SVSP		15	28685	1	1	1	1	5.0	259	MVLIRVLANLLILQLSYAQKSSELVIGGDECNINEHRSLVVLFNSSGFLCAGTLVQDEWVLTAANCDSKNFQMQLGVHSKKVLNEDEQTRDPKEEASLCPNRKKDDEVDKDIMLIKLDSRVSNSEHIAPLSLPSSPPSVGSVCRIMGWGTISPTKETYPDVPHCANINILDHAVCRAAYPWQPVSSTTLCAGILQGGKDTCWGDSGGPLICNGEFQGIVSWGAHPCGQPHNPGVYTKVSDYTEWIKSIIAGNTAAACPP	410	1	1	1	504.8974	1511.6703	3	1511.6787	-0.0083	0	15.38	0.029	L	VIGGDECNINEHR	S			Cmpd 278, +MS2(504.8974), 16.1-20.1eV, 8.0min #371
