# Supplementary material for: High-Throughput Venomics
Source: J Proteome Res. 2023 Apr 3;22(6):1734–46. doi: 10.1021/acs.jproteome.2c00780 (PMC10243144; doi:10.1021/acs.jproteome.2c00780)
Supplement: Supplementary file 6 — pr2c00780_si_006.zip [file pr2c00780_si_006.zip › CSV Files/Bothrops asper TFA 6sec/Bothrops asper species specific CSV files/f14.csv]

Header	--------------------------------------------------------
Search title	201211_BothaspTFA000191.d
Timestamp	2021-01-12T15:29:24Z
User	Demo User
Email	j.slagboom@vu.nl
Report URI	https://mascot.labs.vu.nl/cgi/master_results.pl?file=../data/20210112/F007450.dat
Peak list data path	F:\New MGF files 2021\210111_Bothrops asper TFA\201211_BothaspTFA000191_5.2.216.mgf
Peak list format	Mascot generic
Search type	MIS
Mascot version	2.3.02
Database	Bothrops_asper
Fasta file	Bothrops_asper.fas
Total sequences	17
Total residues	2799
Sequences after taxonomy filter	17
Number of queries	498
Fixed modifications	--------------------------------------------------------
Identifier	Name	Delta	Neutral loss
1	Carbamidomethyl (C)	57.021464
Variable modifications	--------------------------------------------------------
Identifier	Name	Delta	Neutral loss(es)
1	Amidated (Protein C-term)	-0.984016
2	Oxidation (M)	15.994915	0	63.998285
Search Parameters	--------------------------------------------------------
Taxonomy filter	All entries
Enzyme	semiTrypsin
Maximum Missed Cleavages	1
Fixed modifications	Carbamidomethyl (C)
Variable modifications	Amidated (Protein C-term),Oxidation (M)
Peptide Mass Tolerance	0.2
Peptide Mass Tolerance Units	Da
Fragment Mass Tolerance	0.05
Fragment Mass Tolerance Units	Da
Mass values	Monoisotopic
Instrument type	ESI-QUAD-TOF
Format parameters	--------------------------------------------------------
Significance threshold	0.05
Max. number of hits	0
Use MudPIT protein scoring	1
Ions score cut-off	0
Include same-set proteins
Include sub-set proteins	0
Include unassigned	0
Require bold red	0
Use homology threshold	0
Group protein families	0
Protein hits	--------------------------------------------------------
prot_hit_num	prot_acc	prot_desc	prot_score	prot_mass	prot_matches	prot_matches_sig	prot_sequences	prot_sequences_sig	prot_cover	prot_len	prot_seq	pep_query	pep_rank	pep_isbold	pep_isunique	pep_exp_mz	pep_exp_mr	pep_exp_z	pep_calc_mr	pep_delta	pep_miss	pep_score	pep_expect	pep_res_before	pep_seq	pep_res_after	pep_var_mod	pep_var_mod_pos	pep_scan_title
1	Bothrops_asper_ABY55159_PLA2		288	16476	81	33	5	4	29.9	137	MRTLWIVTVLLVGVEGSLVELGKMILQETGKNPLTSYGVYGCNCGVGGRHKPKDGTDRCCYVHKCCYKKMTDCDPKKDRYSYSWKDKTIVCDENNPCLKELCECDKAVAICLRENLDTYNKKYKIYPKFFCKKAEPC	254	1	1	1	373.2237	744.4329	2	744.4381	-0.0053	0	14.15	0.038	G	SLVELGK	M			Cmpd 31, +MS2(373.2237), 20.0-25.0eV, 0.9min #42
1	Bothrops_asper_ABY55159_PLA2		288	16476	81	33	5	4	29.9	137	MRTLWIVTVLLVGVEGSLVELGKMILQETGKNPLTSYGVYGCNCGVGGRHKPKDGTDRCCYVHKCCYKKMTDCDPKKDRYSYSWKDKTIVCDENNPCLKELCECDKAVAICLRENLDTYNKKYKIYPKFFCKKAEPC	255	1	1	1	373.2242	744.4338	2	744.4381	-0.0044	0	3.46	0.45	G	SLVELGK	M			Cmpd 43, +MS2(373.2242), 20.0-25.0eV, 1.2min #58
1	Bothrops_asper_ABY55159_PLA2		288	16476	81	33	5	4	29.9	137	MRTLWIVTVLLVGVEGSLVELGKMILQETGKNPLTSYGVYGCNCGVGGRHKPKDGTDRCCYVHKCCYKKMTDCDPKKDRYSYSWKDKTIVCDENNPCLKELCECDKAVAICLRENLDTYNKKYKIYPKFFCKKAEPC	256	1	1	1	373.2242	744.4339	2	744.4381	-0.0043	0	15.80	0.026	G	SLVELGK	M			Cmpd 103, +MS2(373.2242), 20.0-25.0eV, 3.0min #138
1	Bothrops_asper_ABY55159_PLA2		288	16476	81	33	5	4	29.9	137	MRTLWIVTVLLVGVEGSLVELGKMILQETGKNPLTSYGVYGCNCGVGGRHKPKDGTDRCCYVHKCCYKKMTDCDPKKDRYSYSWKDKTIVCDENNPCLKELCECDKAVAICLRENLDTYNKKYKIYPKFFCKKAEPC	257	1	1	1	373.2243	744.4340	2	744.4381	-0.0042	0	14.96	0.032	G	SLVELGK	M			Cmpd 233, +MS2(373.2243), 20.0-25.0eV, 6.7min #311
1	Bothrops_asper_ABY55159_PLA2		288	16476	81	33	5	4	29.9	137	MRTLWIVTVLLVGVEGSLVELGKMILQETGKNPLTSYGVYGCNCGVGGRHKPKDGTDRCCYVHKCCYKKMTDCDPKKDRYSYSWKDKTIVCDENNPCLKELCECDKAVAICLRENLDTYNKKYKIYPKFFCKKAEPC	258	1	1	1	373.2243	744.4341	2	744.4381	-0.0041	0	18.55	0.014	G	SLVELGK	M			Cmpd 146, +MS2(373.2243), 20.0-25.0eV, 4.2min #195
1	Bothrops_asper_ABY55159_PLA2		288	16476	81	33	5	4	29.9	137	MRTLWIVTVLLVGVEGSLVELGKMILQETGKNPLTSYGVYGCNCGVGGRHKPKDGTDRCCYVHKCCYKKMTDCDPKKDRYSYSWKDKTIVCDENNPCLKELCECDKAVAICLRENLDTYNKKYKIYPKFFCKKAEPC	259	1	1	1	373.2244	744.4342	2	744.4381	-0.0040	0	13.15	0.048	G	SLVELGK	M			Cmpd 61, +MS2(373.2244), 20.0-25.0eV, 1.8min #82
1	Bothrops_asper_ABY55159_PLA2		288	16476	81	33	5	4	29.9	137	MRTLWIVTVLLVGVEGSLVELGKMILQETGKNPLTSYGVYGCNCGVGGRHKPKDGTDRCCYVHKCCYKKMTDCDPKKDRYSYSWKDKTIVCDENNPCLKELCECDKAVAICLRENLDTYNKKYKIYPKFFCKKAEPC	260	1	1	1	373.2244	744.4342	2	744.4381	-0.0039	0	6.69	0.21	G	SLVELGK	M			Cmpd 133, +MS2(373.2244), 20.0-25.0eV, 3.8min #178
1	Bothrops_asper_ABY55159_PLA2		288	16476	81	33	5	4	29.9	137	MRTLWIVTVLLVGVEGSLVELGKMILQETGKNPLTSYGVYGCNCGVGGRHKPKDGTDRCCYVHKCCYKKMTDCDPKKDRYSYSWKDKTIVCDENNPCLKELCECDKAVAICLRENLDTYNKKYKIYPKFFCKKAEPC	262	1	1	1	373.2244	744.4343	2	744.4381	-0.0039	0	24.80	0.0033	G	SLVELGK	M			Cmpd 196, +MS2(373.2244), 20.0-25.0eV, 5.6min #262
1	Bothrops_asper_ABY55159_PLA2		288	16476	81	33	5	4	29.9	137	MRTLWIVTVLLVGVEGSLVELGKMILQETGKNPLTSYGVYGCNCGVGGRHKPKDGTDRCCYVHKCCYKKMTDCDPKKDRYSYSWKDKTIVCDENNPCLKELCECDKAVAICLRENLDTYNKKYKIYPKFFCKKAEPC	263	1	1	1	373.2244	744.4343	2	744.4381	-0.0038	0	5.89	0.26	G	SLVELGK	M			Cmpd 151, +MS2(373.2244), 20.0-25.0eV, 4.3min #202
1	Bothrops_asper_ABY55159_PLA2		288	16476	81	33	5	4	29.9	137	MRTLWIVTVLLVGVEGSLVELGKMILQETGKNPLTSYGVYGCNCGVGGRHKPKDGTDRCCYVHKCCYKKMTDCDPKKDRYSYSWKDKTIVCDENNPCLKELCECDKAVAICLRENLDTYNKKYKIYPKFFCKKAEPC	264	1	1	1	373.2244	744.4343	2	744.4381	-0.0038	0	31.58	0.0007	G	SLVELGK	M			Cmpd 305, +MS2(373.2245), 20.0-25.0eV, 8.7min #407
1	Bothrops_asper_ABY55159_PLA2		288	16476	81	33	5	4	29.9	137	MRTLWIVTVLLVGVEGSLVELGKMILQETGKNPLTSYGVYGCNCGVGGRHKPKDGTDRCCYVHKCCYKKMTDCDPKKDRYSYSWKDKTIVCDENNPCLKELCECDKAVAICLRENLDTYNKKYKIYPKFFCKKAEPC	265	1	1	1	373.2245	744.4344	2	744.4381	-0.0037	0	13.26	0.047	G	SLVELGK	M			Cmpd 117, +MS2(373.2245), 20.0-25.0eV, 3.4min #156
1	Bothrops_asper_ABY55159_PLA2		288	16476	81	33	5	4	29.9	137	MRTLWIVTVLLVGVEGSLVELGKMILQETGKNPLTSYGVYGCNCGVGGRHKPKDGTDRCCYVHKCCYKKMTDCDPKKDRYSYSWKDKTIVCDENNPCLKELCECDKAVAICLRENLDTYNKKYKIYPKFFCKKAEPC	266	1	1	1	373.2245	744.4344	2	744.4381	-0.0037	0	12.11	0.062	G	SLVELGK	M			Cmpd 131, +MS2(373.2245), 20.0-25.0eV, 3.8min #175
1	Bothrops_asper_ABY55159_PLA2		288	16476	81	33	5	4	29.9	137	MRTLWIVTVLLVGVEGSLVELGKMILQETGKNPLTSYGVYGCNCGVGGRHKPKDGTDRCCYVHKCCYKKMTDCDPKKDRYSYSWKDKTIVCDENNPCLKELCECDKAVAICLRENLDTYNKKYKIYPKFFCKKAEPC	267	1	1	1	373.2245	744.4344	2	744.4381	-0.0037	0	32.24	0.0006	G	SLVELGK	M			Cmpd 302, +MS2(373.2245), 20.0-25.0eV, 8.7min #403
1	Bothrops_asper_ABY55159_PLA2		288	16476	81	33	5	4	29.9	137	MRTLWIVTVLLVGVEGSLVELGKMILQETGKNPLTSYGVYGCNCGVGGRHKPKDGTDRCCYVHKCCYKKMTDCDPKKDRYSYSWKDKTIVCDENNPCLKELCECDKAVAICLRENLDTYNKKYKIYPKFFCKKAEPC	268	1	1	1	373.2245	744.4345	2	744.4381	-0.0037	0	2.84	0.52	G	SLVELGK	M			Cmpd 136, +MS2(373.2245), 20.0-25.0eV, 3.9min #182
1	Bothrops_asper_ABY55159_PLA2		288	16476	81	33	5	4	29.9	137	MRTLWIVTVLLVGVEGSLVELGKMILQETGKNPLTSYGVYGCNCGVGGRHKPKDGTDRCCYVHKCCYKKMTDCDPKKDRYSYSWKDKTIVCDENNPCLKELCECDKAVAICLRENLDTYNKKYKIYPKFFCKKAEPC	269	1	1	1	373.2245	744.4345	2	744.4381	-0.0037	0	14.99	0.032	G	SLVELGK	M			Cmpd 192, +MS2(373.2245), 20.0-25.0eV, 5.5min #256
1	Bothrops_asper_ABY55159_PLA2		288	16476	81	33	5	4	29.9	137	MRTLWIVTVLLVGVEGSLVELGKMILQETGKNPLTSYGVYGCNCGVGGRHKPKDGTDRCCYVHKCCYKKMTDCDPKKDRYSYSWKDKTIVCDENNPCLKELCECDKAVAICLRENLDTYNKKYKIYPKFFCKKAEPC	270	1	1	1	373.2246	744.4346	2	744.4381	-0.0035	0	8.55	0.14	G	SLVELGK	M			Cmpd 29, +MS2(373.2246), 20.0-25.0eV, 0.8min #39
1	Bothrops_asper_ABY55159_PLA2		288	16476	81	33	5	4	29.9	137	MRTLWIVTVLLVGVEGSLVELGKMILQETGKNPLTSYGVYGCNCGVGGRHKPKDGTDRCCYVHKCCYKKMTDCDPKKDRYSYSWKDKTIVCDENNPCLKELCECDKAVAICLRENLDTYNKKYKIYPKFFCKKAEPC	271	1	1	1	373.2246	744.4346	2	744.4381	-0.0035	0	7.74	0.17	G	SLVELGK	M			Cmpd 91, +MS2(373.2246), 20.0-25.0eV, 2.6min #122
1	Bothrops_asper_ABY55159_PLA2		288	16476	81	33	5	4	29.9	137	MRTLWIVTVLLVGVEGSLVELGKMILQETGKNPLTSYGVYGCNCGVGGRHKPKDGTDRCCYVHKCCYKKMTDCDPKKDRYSYSWKDKTIVCDENNPCLKELCECDKAVAICLRENLDTYNKKYKIYPKFFCKKAEPC	272	1	1	1	373.2246	744.4346	2	744.4381	-0.0035	0	13.02	0.05	G	SLVELGK	M			Cmpd 12, +MS2(373.2246), 20.0-25.0eV, 0.3min #16
1	Bothrops_asper_ABY55159_PLA2		288	16476	81	33	5	4	29.9	137	MRTLWIVTVLLVGVEGSLVELGKMILQETGKNPLTSYGVYGCNCGVGGRHKPKDGTDRCCYVHKCCYKKMTDCDPKKDRYSYSWKDKTIVCDENNPCLKELCECDKAVAICLRENLDTYNKKYKIYPKFFCKKAEPC	273	1	1	1	373.2246	744.4347	2	744.4381	-0.0034	0	22.18	0.0061	G	SLVELGK	M			Cmpd 27, +MS2(373.2246), 20.0-25.0eV, 0.8min #36
1	Bothrops_asper_ABY55159_PLA2		288	16476	81	33	5	4	29.9	137	MRTLWIVTVLLVGVEGSLVELGKMILQETGKNPLTSYGVYGCNCGVGGRHKPKDGTDRCCYVHKCCYKKMTDCDPKKDRYSYSWKDKTIVCDENNPCLKELCECDKAVAICLRENLDTYNKKYKIYPKFFCKKAEPC	274	1	1	1	373.2247	744.4348	2	744.4381	-0.0034	0	14.53	0.035	G	SLVELGK	M			Cmpd 56, +MS2(373.2247), 20.0-25.0eV, 1.6min #75
1	Bothrops_asper_ABY55159_PLA2		288	16476	81	33	5	4	29.9	137	MRTLWIVTVLLVGVEGSLVELGKMILQETGKNPLTSYGVYGCNCGVGGRHKPKDGTDRCCYVHKCCYKKMTDCDPKKDRYSYSWKDKTIVCDENNPCLKELCECDKAVAICLRENLDTYNKKYKIYPKFFCKKAEPC	276	1	1	1	373.2247	744.4348	2	744.4381	-0.0033	0	14.24	0.038	G	SLVELGK	M			Cmpd 16, +MS2(373.2247), 20.0-25.0eV, 0.5min #22
1	Bothrops_asper_ABY55159_PLA2		288	16476	81	33	5	4	29.9	137	MRTLWIVTVLLVGVEGSLVELGKMILQETGKNPLTSYGVYGCNCGVGGRHKPKDGTDRCCYVHKCCYKKMTDCDPKKDRYSYSWKDKTIVCDENNPCLKELCECDKAVAICLRENLDTYNKKYKIYPKFFCKKAEPC	277	1	1	1	373.2247	744.4349	2	744.4381	-0.0032	0	10.80	0.083	G	SLVELGK	M			Cmpd 148, +MS2(373.2247), 20.0-25.0eV, 4.3min #198
1	Bothrops_asper_ABY55159_PLA2		288	16476	81	33	5	4	29.9	137	MRTLWIVTVLLVGVEGSLVELGKMILQETGKNPLTSYGVYGCNCGVGGRHKPKDGTDRCCYVHKCCYKKMTDCDPKKDRYSYSWKDKTIVCDENNPCLKELCECDKAVAICLRENLDTYNKKYKIYPKFFCKKAEPC	279	1	1	1	373.2249	744.4352	2	744.4381	-0.0030	0	9.89	0.1	G	SLVELGK	M			Cmpd 178, +MS2(373.2249), 20.0-25.0eV, 5.1min #238
1	Bothrops_asper_ABY55159_PLA2		288	16476	81	33	5	4	29.9	137	MRTLWIVTVLLVGVEGSLVELGKMILQETGKNPLTSYGVYGCNCGVGGRHKPKDGTDRCCYVHKCCYKKMTDCDPKKDRYSYSWKDKTIVCDENNPCLKELCECDKAVAICLRENLDTYNKKYKIYPKFFCKKAEPC	280	1	1	1	373.2249	744.4352	2	744.4381	-0.0030	0	8.92	0.13	G	SLVELGK	M			Cmpd 87, +MS2(373.2249), 20.0-25.0eV, 2.5min #116
1	Bothrops_asper_ABY55159_PLA2		288	16476	81	33	5	4	29.9	137	MRTLWIVTVLLVGVEGSLVELGKMILQETGKNPLTSYGVYGCNCGVGGRHKPKDGTDRCCYVHKCCYKKMTDCDPKKDRYSYSWKDKTIVCDENNPCLKELCECDKAVAICLRENLDTYNKKYKIYPKFFCKKAEPC	281	1	1	1	373.2249	744.4352	2	744.4381	-0.0029	0	7.44	0.18	G	SLVELGK	M			Cmpd 219, +MS2(373.2249), 20.0-25.0eV, 6.3min #292
1	Bothrops_asper_ABY55159_PLA2		288	16476	81	33	5	4	29.9	137	MRTLWIVTVLLVGVEGSLVELGKMILQETGKNPLTSYGVYGCNCGVGGRHKPKDGTDRCCYVHKCCYKKMTDCDPKKDRYSYSWKDKTIVCDENNPCLKELCECDKAVAICLRENLDTYNKKYKIYPKFFCKKAEPC	282	1	1	1	373.2249	744.4352	2	744.4381	-0.0029	0	1.38	0.73	G	SLVELGK	M			Cmpd 244, +MS2(373.2249), 20.0-25.0eV, 7.0min #326
1	Bothrops_asper_ABY55159_PLA2		288	16476	81	33	5	4	29.9	137	MRTLWIVTVLLVGVEGSLVELGKMILQETGKNPLTSYGVYGCNCGVGGRHKPKDGTDRCCYVHKCCYKKMTDCDPKKDRYSYSWKDKTIVCDENNPCLKELCECDKAVAICLRENLDTYNKKYKIYPKFFCKKAEPC	283	1	1	1	373.2249	744.4353	2	744.4381	-0.0029	0	14.99	0.032	G	SLVELGK	M			Cmpd 166, +MS2(373.2249), 20.0-25.0eV, 4.8min #222
1	Bothrops_asper_ABY55159_PLA2		288	16476	81	33	5	4	29.9	137	MRTLWIVTVLLVGVEGSLVELGKMILQETGKNPLTSYGVYGCNCGVGGRHKPKDGTDRCCYVHKCCYKKMTDCDPKKDRYSYSWKDKTIVCDENNPCLKELCECDKAVAICLRENLDTYNKKYKIYPKFFCKKAEPC	284	1	1	1	373.2249	744.4353	2	744.4381	-0.0029	0	17.37	0.018	G	SLVELGK	M			Cmpd 71, +MS2(373.2249), 20.0-25.0eV, 2.0min #95
1	Bothrops_asper_ABY55159_PLA2		288	16476	81	33	5	4	29.9	137	MRTLWIVTVLLVGVEGSLVELGKMILQETGKNPLTSYGVYGCNCGVGGRHKPKDGTDRCCYVHKCCYKKMTDCDPKKDRYSYSWKDKTIVCDENNPCLKELCECDKAVAICLRENLDTYNKKYKIYPKFFCKKAEPC	285	1	1	1	373.2249	744.4353	2	744.4381	-0.0028	0	6.31	0.23	G	SLVELGK	M			Cmpd 161, +MS2(373.2249), 20.0-25.0eV, 4.6min #215
1	Bothrops_asper_ABY55159_PLA2		288	16476	81	33	5	4	29.9	137	MRTLWIVTVLLVGVEGSLVELGKMILQETGKNPLTSYGVYGCNCGVGGRHKPKDGTDRCCYVHKCCYKKMTDCDPKKDRYSYSWKDKTIVCDENNPCLKELCECDKAVAICLRENLDTYNKKYKIYPKFFCKKAEPC	286	1	1	1	373.2250	744.4354	2	744.4381	-0.0028	0	16.69	0.021	G	SLVELGK	M			Cmpd 163, +MS2(373.2250), 20.0-25.0eV, 4.7min #218
1	Bothrops_asper_ABY55159_PLA2		288	16476	81	33	5	4	29.9	137	MRTLWIVTVLLVGVEGSLVELGKMILQETGKNPLTSYGVYGCNCGVGGRHKPKDGTDRCCYVHKCCYKKMTDCDPKKDRYSYSWKDKTIVCDENNPCLKELCECDKAVAICLRENLDTYNKKYKIYPKFFCKKAEPC	287	1	1	1	373.2250	744.4354	2	744.4381	-0.0027	0	13.26	0.047	G	SLVELGK	M			Cmpd 194, +MS2(373.2250), 20.0-25.0eV, 5.6min #259
1	Bothrops_asper_ABY55159_PLA2		288	16476	81	33	5	4	29.9	137	MRTLWIVTVLLVGVEGSLVELGKMILQETGKNPLTSYGVYGCNCGVGGRHKPKDGTDRCCYVHKCCYKKMTDCDPKKDRYSYSWKDKTIVCDENNPCLKELCECDKAVAICLRENLDTYNKKYKIYPKFFCKKAEPC	288	1	1	1	373.2251	744.4356	2	744.4381	-0.0026	0	16.75	0.021	G	SLVELGK	M			Cmpd 58, +MS2(373.2251), 20.0-25.0eV, 1.7min #78
1	Bothrops_asper_ABY55159_PLA2		288	16476	81	33	5	4	29.9	137	MRTLWIVTVLLVGVEGSLVELGKMILQETGKNPLTSYGVYGCNCGVGGRHKPKDGTDRCCYVHKCCYKKMTDCDPKKDRYSYSWKDKTIVCDENNPCLKELCECDKAVAICLRENLDTYNKKYKIYPKFFCKKAEPC	289	1	1	1	373.2251	744.4356	2	744.4381	-0.0025	0	18.57	0.014	G	SLVELGK	M			Cmpd 101, +MS2(373.2251), 20.0-25.0eV, 2.9min #135
1	Bothrops_asper_ABY55159_PLA2		288	16476	81	33	5	4	29.9	137	MRTLWIVTVLLVGVEGSLVELGKMILQETGKNPLTSYGVYGCNCGVGGRHKPKDGTDRCCYVHKCCYKKMTDCDPKKDRYSYSWKDKTIVCDENNPCLKELCECDKAVAICLRENLDTYNKKYKIYPKFFCKKAEPC	290	1	1	1	373.2251	744.4357	2	744.4381	-0.0024	0	5.39	0.29	G	SLVELGK	M			Cmpd 176, +MS2(373.2251), 20.0-25.0eV, 5.0min #235
1	Bothrops_asper_ABY55159_PLA2		288	16476	81	33	5	4	29.9	137	MRTLWIVTVLLVGVEGSLVELGKMILQETGKNPLTSYGVYGCNCGVGGRHKPKDGTDRCCYVHKCCYKKMTDCDPKKDRYSYSWKDKTIVCDENNPCLKELCECDKAVAICLRENLDTYNKKYKIYPKFFCKKAEPC	291	1	1	1	373.2251	744.4357	2	744.4381	-0.0024	0	14.66	0.034	G	SLVELGK	M			Cmpd 46, +MS2(373.2251), 20.0-25.0eV, 1.3min #62
1	Bothrops_asper_ABY55159_PLA2		288	16476	81	33	5	4	29.9	137	MRTLWIVTVLLVGVEGSLVELGKMILQETGKNPLTSYGVYGCNCGVGGRHKPKDGTDRCCYVHKCCYKKMTDCDPKKDRYSYSWKDKTIVCDENNPCLKELCECDKAVAICLRENLDTYNKKYKIYPKFFCKKAEPC	292	1	1	1	373.2252	744.4358	2	744.4381	-0.0024	0	24.47	0.0036	G	SLVELGK	M			Cmpd 118, +MS2(373.2252), 20.0-25.0eV, 3.4min #158
1	Bothrops_asper_ABY55159_PLA2		288	16476	81	33	5	4	29.9	137	MRTLWIVTVLLVGVEGSLVELGKMILQETGKNPLTSYGVYGCNCGVGGRHKPKDGTDRCCYVHKCCYKKMTDCDPKKDRYSYSWKDKTIVCDENNPCLKELCECDKAVAICLRENLDTYNKKYKIYPKFFCKKAEPC	293	1	1	1	373.2252	744.4358	2	744.4381	-0.0023	0	14.85	0.033	G	SLVELGK	M			Cmpd 106, +MS2(373.2252), 20.0-25.0eV, 3.0min #142
1	Bothrops_asper_ABY55159_PLA2		288	16476	81	33	5	4	29.9	137	MRTLWIVTVLLVGVEGSLVELGKMILQETGKNPLTSYGVYGCNCGVGGRHKPKDGTDRCCYVHKCCYKKMTDCDPKKDRYSYSWKDKTIVCDENNPCLKELCECDKAVAICLRENLDTYNKKYKIYPKFFCKKAEPC	294	1	1	1	373.2253	744.4359	2	744.4381	-0.0022	0	13.82	0.041	G	SLVELGK	M			Cmpd 13, +MS2(373.2253), 20.0-25.0eV, 0.4min #18
1	Bothrops_asper_ABY55159_PLA2		288	16476	81	33	5	4	29.9	137	MRTLWIVTVLLVGVEGSLVELGKMILQETGKNPLTSYGVYGCNCGVGGRHKPKDGTDRCCYVHKCCYKKMTDCDPKKDRYSYSWKDKTIVCDENNPCLKELCECDKAVAICLRENLDTYNKKYKIYPKFFCKKAEPC	295	1	1	1	373.2253	744.4360	2	744.4381	-0.0022	0	16.64	0.022	G	SLVELGK	M			Cmpd 77, +MS2(373.2253), 20.0-25.0eV, 2.2min #103
1	Bothrops_asper_ABY55159_PLA2		288	16476	81	33	5	4	29.9	137	MRTLWIVTVLLVGVEGSLVELGKMILQETGKNPLTSYGVYGCNCGVGGRHKPKDGTDRCCYVHKCCYKKMTDCDPKKDRYSYSWKDKTIVCDENNPCLKELCECDKAVAICLRENLDTYNKKYKIYPKFFCKKAEPC	296	1	1	1	373.2253	744.4360	2	744.4381	-0.0022	0	9.08	0.12	G	SLVELGK	M			Cmpd 88, +MS2(373.2253), 20.0-25.0eV, 2.5min #118
1	Bothrops_asper_ABY55159_PLA2		288	16476	81	33	5	4	29.9	137	MRTLWIVTVLLVGVEGSLVELGKMILQETGKNPLTSYGVYGCNCGVGGRHKPKDGTDRCCYVHKCCYKKMTDCDPKKDRYSYSWKDKTIVCDENNPCLKELCECDKAVAICLRENLDTYNKKYKIYPKFFCKKAEPC	297	1	1	1	373.2254	744.4363	2	744.4381	-0.0019	0	19.40	0.011	G	SLVELGK	M			Cmpd 121, +MS2(373.2254), 20.0-25.0eV, 3.5min #162
1	Bothrops_asper_ABY55159_PLA2		288	16476	81	33	5	4	29.9	137	MRTLWIVTVLLVGVEGSLVELGKMILQETGKNPLTSYGVYGCNCGVGGRHKPKDGTDRCCYVHKCCYKKMTDCDPKKDRYSYSWKDKTIVCDENNPCLKELCECDKAVAICLRENLDTYNKKYKIYPKFFCKKAEPC	298	1	1	1	373.2256	744.4367	2	744.4381	-0.0014	0	25.45	0.0029	G	SLVELGK	M			Cmpd 181, +MS2(373.2256), 20.0-25.0eV, 5.2min #242
1	Bothrops_asper_ABY55159_PLA2		288	16476	81	33	5	4	29.9	137	MRTLWIVTVLLVGVEGSLVELGKMILQETGKNPLTSYGVYGCNCGVGGRHKPKDGTDRCCYVHKCCYKKMTDCDPKKDRYSYSWKDKTIVCDENNPCLKELCECDKAVAICLRENLDTYNKKYKIYPKFFCKKAEPC	366	1	1	0	401.7314	801.4481	2	801.4531	-0.0049	0	13.00	0.05	K	AVAICLR	E			Cmpd 81, +MS2(401.7313), 20.0-25.0eV, 2.3min #108
1	Bothrops_asper_ABY55159_PLA2		288	16476	81	33	5	4	29.9	137	MRTLWIVTVLLVGVEGSLVELGKMILQETGKNPLTSYGVYGCNCGVGGRHKPKDGTDRCCYVHKCCYKKMTDCDPKKDRYSYSWKDKTIVCDENNPCLKELCECDKAVAICLRENLDTYNKKYKIYPKFFCKKAEPC	367	1	1	0	401.7315	801.4484	2	801.4531	-0.0047	0	4.68	0.34	K	AVAICLR	E			Cmpd 165, +MS2(401.7315), 20.0-25.0eV, 4.7min #220
1	Bothrops_asper_ABY55159_PLA2		288	16476	81	33	5	4	29.9	137	MRTLWIVTVLLVGVEGSLVELGKMILQETGKNPLTSYGVYGCNCGVGGRHKPKDGTDRCCYVHKCCYKKMTDCDPKKDRYSYSWKDKTIVCDENNPCLKELCECDKAVAICLRENLDTYNKKYKIYPKFFCKKAEPC	368	1	1	0	401.7315	801.4484	2	801.4531	-0.0047	0	10.72	0.085	K	AVAICLR	E			Cmpd 108, +MS2(401.7315), 20.0-25.0eV, 3.1min #144
1	Bothrops_asper_ABY55159_PLA2		288	16476	81	33	5	4	29.9	137	MRTLWIVTVLLVGVEGSLVELGKMILQETGKNPLTSYGVYGCNCGVGGRHKPKDGTDRCCYVHKCCYKKMTDCDPKKDRYSYSWKDKTIVCDENNPCLKELCECDKAVAICLRENLDTYNKKYKIYPKFFCKKAEPC	369	1	1	0	401.7315	801.4485	2	801.4531	-0.0046	0	6.38	0.23	K	AVAICLR	E			Cmpd 246, +MS2(401.7315), 20.0-25.0eV, 7.1min #328
1	Bothrops_asper_ABY55159_PLA2		288	16476	81	33	5	4	29.9	137	MRTLWIVTVLLVGVEGSLVELGKMILQETGKNPLTSYGVYGCNCGVGGRHKPKDGTDRCCYVHKCCYKKMTDCDPKKDRYSYSWKDKTIVCDENNPCLKELCECDKAVAICLRENLDTYNKKYKIYPKFFCKKAEPC	370	1	1	0	401.7317	801.4489	2	801.4531	-0.0042	0	5.90	0.26	K	AVAICLR	E			Cmpd 143, +MS2(401.7317), 20.0-25.0eV, 4.1min #191
1	Bothrops_asper_ABY55159_PLA2		288	16476	81	33	5	4	29.9	137	MRTLWIVTVLLVGVEGSLVELGKMILQETGKNPLTSYGVYGCNCGVGGRHKPKDGTDRCCYVHKCCYKKMTDCDPKKDRYSYSWKDKTIVCDENNPCLKELCECDKAVAICLRENLDTYNKKYKIYPKFFCKKAEPC	371	1	1	0	401.7318	801.4491	2	801.4531	-0.0040	0	3.73	0.42	K	AVAICLR	E			Cmpd 105, +MS2(401.7318), 20.0-25.0eV, 3.0min #140
1	Bothrops_asper_ABY55159_PLA2		288	16476	81	33	5	4	29.9	137	MRTLWIVTVLLVGVEGSLVELGKMILQETGKNPLTSYGVYGCNCGVGGRHKPKDGTDRCCYVHKCCYKKMTDCDPKKDRYSYSWKDKTIVCDENNPCLKELCECDKAVAICLRENLDTYNKKYKIYPKFFCKKAEPC	372	1	1	0	401.7319	801.4492	2	801.4531	-0.0039	0	8.56	0.14	K	AVAICLR	E			Cmpd 113, +MS2(401.7319), 20.0-25.0eV, 3.2min #151
1	Bothrops_asper_ABY55159_PLA2		288	16476	81	33	5	4	29.9	137	MRTLWIVTVLLVGVEGSLVELGKMILQETGKNPLTSYGVYGCNCGVGGRHKPKDGTDRCCYVHKCCYKKMTDCDPKKDRYSYSWKDKTIVCDENNPCLKELCECDKAVAICLRENLDTYNKKYKIYPKFFCKKAEPC	373	1	1	0	401.7319	801.4492	2	801.4531	-0.0039	0	13.55	0.044	K	AVAICLR	E			Cmpd 179, +MS2(401.7319), 20.0-25.0eV, 5.1min #239
1	Bothrops_asper_ABY55159_PLA2		288	16476	81	33	5	4	29.9	137	MRTLWIVTVLLVGVEGSLVELGKMILQETGKNPLTSYGVYGCNCGVGGRHKPKDGTDRCCYVHKCCYKKMTDCDPKKDRYSYSWKDKTIVCDENNPCLKELCECDKAVAICLRENLDTYNKKYKIYPKFFCKKAEPC	374	1	1	0	401.7319	801.4493	2	801.4531	-0.0038	0	15.26	0.03	K	AVAICLR	E			Cmpd 147, +MS2(401.7319), 20.0-25.0eV, 4.2min #196
1	Bothrops_asper_ABY55159_PLA2		288	16476	81	33	5	4	29.9	137	MRTLWIVTVLLVGVEGSLVELGKMILQETGKNPLTSYGVYGCNCGVGGRHKPKDGTDRCCYVHKCCYKKMTDCDPKKDRYSYSWKDKTIVCDENNPCLKELCECDKAVAICLRENLDTYNKKYKIYPKFFCKKAEPC	375	1	1	0	401.7320	801.4494	2	801.4531	-0.0036	0	4.21	0.38	K	AVAICLR	E			Cmpd 129, +MS2(401.7320), 20.0-25.0eV, 3.7min #172
1	Bothrops_asper_ABY55159_PLA2		288	16476	81	33	5	4	29.9	137	MRTLWIVTVLLVGVEGSLVELGKMILQETGKNPLTSYGVYGCNCGVGGRHKPKDGTDRCCYVHKCCYKKMTDCDPKKDRYSYSWKDKTIVCDENNPCLKELCECDKAVAICLRENLDTYNKKYKIYPKFFCKKAEPC	376	1	1	0	401.7320	801.4495	2	801.4531	-0.0036	0	7.24	0.19	K	AVAICLR	E			Cmpd 99, +MS2(401.7320), 20.0-25.0eV, 2.8min #132
1	Bothrops_asper_ABY55159_PLA2		288	16476	81	33	5	4	29.9	137	MRTLWIVTVLLVGVEGSLVELGKMILQETGKNPLTSYGVYGCNCGVGGRHKPKDGTDRCCYVHKCCYKKMTDCDPKKDRYSYSWKDKTIVCDENNPCLKELCECDKAVAICLRENLDTYNKKYKIYPKFFCKKAEPC	377	1	1	0	401.7320	801.4495	2	801.4531	-0.0036	0	3.50	0.45	K	AVAICLR	E			Cmpd 60, +MS2(401.7320), 20.0-25.0eV, 1.7min #80
1	Bothrops_asper_ABY55159_PLA2		288	16476	81	33	5	4	29.9	137	MRTLWIVTVLLVGVEGSLVELGKMILQETGKNPLTSYGVYGCNCGVGGRHKPKDGTDRCCYVHKCCYKKMTDCDPKKDRYSYSWKDKTIVCDENNPCLKELCECDKAVAICLRENLDTYNKKYKIYPKFFCKKAEPC	378	1	1	0	401.7321	801.4496	2	801.4531	-0.0035	0	4.41	0.36	K	AVAICLR	E			Cmpd 168, +MS2(401.7321), 20.0-25.0eV, 4.8min #224
1	Bothrops_asper_ABY55159_PLA2		288	16476	81	33	5	4	29.9	137	MRTLWIVTVLLVGVEGSLVELGKMILQETGKNPLTSYGVYGCNCGVGGRHKPKDGTDRCCYVHKCCYKKMTDCDPKKDRYSYSWKDKTIVCDENNPCLKELCECDKAVAICLRENLDTYNKKYKIYPKFFCKKAEPC	379	1	1	0	401.7321	801.4496	2	801.4531	-0.0035	0	4.92	0.32	K	AVAICLR	E			Cmpd 182, +MS2(401.7321), 20.0-25.0eV, 5.2min #243
1	Bothrops_asper_ABY55159_PLA2		288	16476	81	33	5	4	29.9	137	MRTLWIVTVLLVGVEGSLVELGKMILQETGKNPLTSYGVYGCNCGVGGRHKPKDGTDRCCYVHKCCYKKMTDCDPKKDRYSYSWKDKTIVCDENNPCLKELCECDKAVAICLRENLDTYNKKYKIYPKFFCKKAEPC	380	1	1	0	401.7321	801.4496	2	801.4531	-0.0035	0	6.69	0.21	K	AVAICLR	E			Cmpd 57, +MS2(401.7321), 20.0-25.0eV, 1.6min #76
1	Bothrops_asper_ABY55159_PLA2		288	16476	81	33	5	4	29.9	137	MRTLWIVTVLLVGVEGSLVELGKMILQETGKNPLTSYGVYGCNCGVGGRHKPKDGTDRCCYVHKCCYKKMTDCDPKKDRYSYSWKDKTIVCDENNPCLKELCECDKAVAICLRENLDTYNKKYKIYPKFFCKKAEPC	381	1	1	0	401.7321	801.4497	2	801.4531	-0.0034	0	10.03	0.099	K	AVAICLR	E			Cmpd 195, +MS2(401.7321), 20.0-25.0eV, 5.6min #260
1	Bothrops_asper_ABY55159_PLA2		288	16476	81	33	5	4	29.9	137	MRTLWIVTVLLVGVEGSLVELGKMILQETGKNPLTSYGVYGCNCGVGGRHKPKDGTDRCCYVHKCCYKKMTDCDPKKDRYSYSWKDKTIVCDENNPCLKELCECDKAVAICLRENLDTYNKKYKIYPKFFCKKAEPC	382	1	1	0	401.7321	801.4497	2	801.4531	-0.0034	0	12.28	0.059	K	AVAICLR	E			Cmpd 201, +MS2(401.7321), 20.0-25.0eV, 5.8min #268
1	Bothrops_asper_ABY55159_PLA2		288	16476	81	33	5	4	29.9	137	MRTLWIVTVLLVGVEGSLVELGKMILQETGKNPLTSYGVYGCNCGVGGRHKPKDGTDRCCYVHKCCYKKMTDCDPKKDRYSYSWKDKTIVCDENNPCLKELCECDKAVAICLRENLDTYNKKYKIYPKFFCKKAEPC	383	1	1	0	401.7322	801.4498	2	801.4531	-0.0033	0	11.79	0.066	K	AVAICLR	E			Cmpd 33, +MS2(401.7322), 20.0-25.0eV, 1.0min #44
1	Bothrops_asper_ABY55159_PLA2		288	16476	81	33	5	4	29.9	137	MRTLWIVTVLLVGVEGSLVELGKMILQETGKNPLTSYGVYGCNCGVGGRHKPKDGTDRCCYVHKCCYKKMTDCDPKKDRYSYSWKDKTIVCDENNPCLKELCECDKAVAICLRENLDTYNKKYKIYPKFFCKKAEPC	384	1	1	0	401.7324	801.4502	2	801.4531	-0.0029	0	5.27	0.3	K	AVAICLR	E			Cmpd 132, +MS2(401.7324), 20.0-25.0eV, 3.8min #176
1	Bothrops_asper_ABY55159_PLA2		288	16476	81	33	5	4	29.9	137	MRTLWIVTVLLVGVEGSLVELGKMILQETGKNPLTSYGVYGCNCGVGGRHKPKDGTDRCCYVHKCCYKKMTDCDPKKDRYSYSWKDKTIVCDENNPCLKELCECDKAVAICLRENLDTYNKKYKIYPKFFCKKAEPC	385	1	1	0	401.7325	801.4504	2	801.4531	-0.0027	0	11.00	0.079	K	AVAICLR	E			Cmpd 120, +MS2(401.7325), 20.0-25.0eV, 3.4min #160
1	Bothrops_asper_ABY55159_PLA2		288	16476	81	33	5	4	29.9	137	MRTLWIVTVLLVGVEGSLVELGKMILQETGKNPLTSYGVYGCNCGVGGRHKPKDGTDRCCYVHKCCYKKMTDCDPKKDRYSYSWKDKTIVCDENNPCLKELCECDKAVAICLRENLDTYNKKYKIYPKFFCKKAEPC	386	1	1	0	401.7325	801.4504	2	801.4531	-0.0027	0	3.63	0.43	K	AVAICLR	E			Cmpd 69, +MS2(401.7325), 20.0-25.0eV, 2.0min #92
1	Bothrops_asper_ABY55159_PLA2		288	16476	81	33	5	4	29.9	137	MRTLWIVTVLLVGVEGSLVELGKMILQETGKNPLTSYGVYGCNCGVGGRHKPKDGTDRCCYVHKCCYKKMTDCDPKKDRYSYSWKDKTIVCDENNPCLKELCECDKAVAICLRENLDTYNKKYKIYPKFFCKKAEPC	387	1	1	0	401.7325	801.4505	2	801.4531	-0.0026	0	8.73	0.13	K	AVAICLR	E			Cmpd 150, +MS2(401.7325), 20.0-25.0eV, 4.3min #200
1	Bothrops_asper_ABY55159_PLA2		288	16476	81	33	5	4	29.9	137	MRTLWIVTVLLVGVEGSLVELGKMILQETGKNPLTSYGVYGCNCGVGGRHKPKDGTDRCCYVHKCCYKKMTDCDPKKDRYSYSWKDKTIVCDENNPCLKELCECDKAVAICLRENLDTYNKKYKIYPKFFCKKAEPC	388	1	1	0	401.7326	801.4507	2	801.4531	-0.0024	0	3.54	0.44	K	AVAICLR	E			Cmpd 95, +MS2(401.7326), 20.0-25.0eV, 2.7min #127
1	Bothrops_asper_ABY55159_PLA2		288	16476	81	33	5	4	29.9	137	MRTLWIVTVLLVGVEGSLVELGKMILQETGKNPLTSYGVYGCNCGVGGRHKPKDGTDRCCYVHKCCYKKMTDCDPKKDRYSYSWKDKTIVCDENNPCLKELCECDKAVAICLRENLDTYNKKYKIYPKFFCKKAEPC	389	1	1	0	401.7326	801.4507	2	801.4531	-0.0024	0	3.81	0.42	K	AVAICLR	E			Cmpd 51, +MS2(401.7326), 20.0-25.0eV, 1.5min #68
1	Bothrops_asper_ABY55159_PLA2		288	16476	81	33	5	4	29.9	137	MRTLWIVTVLLVGVEGSLVELGKMILQETGKNPLTSYGVYGCNCGVGGRHKPKDGTDRCCYVHKCCYKKMTDCDPKKDRYSYSWKDKTIVCDENNPCLKELCECDKAVAICLRENLDTYNKKYKIYPKFFCKKAEPC	390	1	1	0	401.7327	801.4508	2	801.4531	-0.0023	0	7.45	0.18	K	AVAICLR	E			Cmpd 197, +MS2(401.7327), 20.0-25.0eV, 5.7min #263
1	Bothrops_asper_ABY55159_PLA2		288	16476	81	33	5	4	29.9	137	MRTLWIVTVLLVGVEGSLVELGKMILQETGKNPLTSYGVYGCNCGVGGRHKPKDGTDRCCYVHKCCYKKMTDCDPKKDRYSYSWKDKTIVCDENNPCLKELCECDKAVAICLRENLDTYNKKYKIYPKFFCKKAEPC	391	1	1	0	401.7327	801.4509	2	801.4531	-0.0022	0	3.29	0.47	K	AVAICLR	E			Cmpd 48, +MS2(401.7327), 20.0-25.0eV, 1.4min #64
1	Bothrops_asper_ABY55159_PLA2		288	16476	81	33	5	4	29.9	137	MRTLWIVTVLLVGVEGSLVELGKMILQETGKNPLTSYGVYGCNCGVGGRHKPKDGTDRCCYVHKCCYKKMTDCDPKKDRYSYSWKDKTIVCDENNPCLKELCECDKAVAICLRENLDTYNKKYKIYPKFFCKKAEPC	392	1	1	0	401.7328	801.4510	2	801.4531	-0.0021	0	5.54	0.28	K	AVAICLR	E			Cmpd 134, +MS2(401.7328), 20.0-25.0eV, 3.8min #179
1	Bothrops_asper_ABY55159_PLA2		288	16476	81	33	5	4	29.9	137	MRTLWIVTVLLVGVEGSLVELGKMILQETGKNPLTSYGVYGCNCGVGGRHKPKDGTDRCCYVHKCCYKKMTDCDPKKDRYSYSWKDKTIVCDENNPCLKELCECDKAVAICLRENLDTYNKKYKIYPKFFCKKAEPC	393	1	1	0	401.7332	801.4519	2	801.4531	-0.0011	0	11.38	0.073	K	AVAICLR	E			Cmpd 84, +MS2(401.7333), 20.0-25.0eV, 2.4min #112
1	Bothrops_asper_ABY55159_PLA2		288	16476	81	33	5	4	29.9	137	MRTLWIVTVLLVGVEGSLVELGKMILQETGKNPLTSYGVYGCNCGVGGRHKPKDGTDRCCYVHKCCYKKMTDCDPKKDRYSYSWKDKTIVCDENNPCLKELCECDKAVAICLRENLDTYNKKYKIYPKFFCKKAEPC	396	1	1	0	417.1926	832.3706	2	832.3755	-0.0049	0	11.76	0.067	R	YSYSWK	D			Cmpd 15, +MS2(417.1926), 20.0-25.0eV, 0.4min #20
1	Bothrops_asper_ABY55159_PLA2		288	16476	81	33	5	4	29.9	137	MRTLWIVTVLLVGVEGSLVELGKMILQETGKNPLTSYGVYGCNCGVGGRHKPKDGTDRCCYVHKCCYKKMTDCDPKKDRYSYSWKDKTIVCDENNPCLKELCECDKAVAICLRENLDTYNKKYKIYPKFFCKKAEPC	397	1	1	0	417.1927	832.3709	2	832.3755	-0.0046	0	12.61	0.055	R	YSYSWK	D			Cmpd 299, +MS2(417.1927), 20.0-25.0eV, 8.6min #399
1	Bothrops_asper_ABY55159_PLA2		288	16476	81	33	5	4	29.9	137	MRTLWIVTVLLVGVEGSLVELGKMILQETGKNPLTSYGVYGCNCGVGGRHKPKDGTDRCCYVHKCCYKKMTDCDPKKDRYSYSWKDKTIVCDENNPCLKELCECDKAVAICLRENLDTYNKKYKIYPKFFCKKAEPC	398	1	1	0	417.1928	832.3710	2	832.3755	-0.0045	0	11.82	0.066	R	YSYSWK	D			Cmpd 159, +MS2(417.1928), 20.0-25.0eV, 4.6min #212
1	Bothrops_asper_ABY55159_PLA2		288	16476	81	33	5	4	29.9	137	MRTLWIVTVLLVGVEGSLVELGKMILQETGKNPLTSYGVYGCNCGVGGRHKPKDGTDRCCYVHKCCYKKMTDCDPKKDRYSYSWKDKTIVCDENNPCLKELCECDKAVAICLRENLDTYNKKYKIYPKFFCKKAEPC	399	1	1	0	417.1934	832.3722	2	832.3755	-0.0033	0	4.06	0.39	R	YSYSWK	D			Cmpd 204, +MS2(417.1934), 20.0-25.0eV, 5.8min #272
1	Bothrops_asper_ABY55159_PLA2		288	16476	81	33	5	4	29.9	137	MRTLWIVTVLLVGVEGSLVELGKMILQETGKNPLTSYGVYGCNCGVGGRHKPKDGTDRCCYVHKCCYKKMTDCDPKKDRYSYSWKDKTIVCDENNPCLKELCECDKAVAICLRENLDTYNKKYKIYPKFFCKKAEPC	400	1	1	0	417.1936	832.3727	2	832.3755	-0.0028	0	11.47	0.071	R	YSYSWK	D			Cmpd 177, +MS2(417.1936), 20.0-25.0eV, 5.1min #236
1	Bothrops_asper_ABY55159_PLA2		288	16476	81	33	5	4	29.9	137	MRTLWIVTVLLVGVEGSLVELGKMILQETGKNPLTSYGVYGCNCGVGGRHKPKDGTDRCCYVHKCCYKKMTDCDPKKDRYSYSWKDKTIVCDENNPCLKELCECDKAVAICLRENLDTYNKKYKIYPKFFCKKAEPC	401	1	1	0	417.1937	832.3729	2	832.3755	-0.0027	0	12.04	0.063	R	YSYSWK	D			Cmpd 149, +MS2(417.1937), 20.0-25.0eV, 4.3min #199
1	Bothrops_asper_ABY55159_PLA2		288	16476	81	33	5	4	29.9	137	MRTLWIVTVLLVGVEGSLVELGKMILQETGKNPLTSYGVYGCNCGVGGRHKPKDGTDRCCYVHKCCYKKMTDCDPKKDRYSYSWKDKTIVCDENNPCLKELCECDKAVAICLRENLDTYNKKYKIYPKFFCKKAEPC	402	1	1	0	417.1942	832.3738	2	832.3755	-0.0017	0	10.31	0.093	R	YSYSWK	D			Cmpd 432, +MS2(417.1942), 20.0-25.0eV, 12.4min #576
1	Bothrops_asper_ABY55159_PLA2		288	16476	81	33	5	4	29.9	137	MRTLWIVTVLLVGVEGSLVELGKMILQETGKNPLTSYGVYGCNCGVGGRHKPKDGTDRCCYVHKCCYKKMTDCDPKKDRYSYSWKDKTIVCDENNPCLKELCECDKAVAICLRENLDTYNKKYKIYPKFFCKKAEPC	464	1	1	1	375.5228	1123.5466	3	1123.5509	-0.0043	1	4.99	0.32	R	ENLDTYNKK	Y			Cmpd 268, +MS2(375.5228), 16.0-20.0eV, 7.7min #358
1	Bothrops_asper_ABY55159_PLA2		288	16476	81	33	5	4	29.9	137	MRTLWIVTVLLVGVEGSLVELGKMILQETGKNPLTSYGVYGCNCGVGGRHKPKDGTDRCCYVHKCCYKKMTDCDPKKDRYSYSWKDKTIVCDENNPCLKELCECDKAVAICLRENLDTYNKKYKIYPKFFCKKAEPC	467	1	1	1	375.5230	1123.5472	3	1123.5509	-0.0037	1	18.29	0.015	R	ENLDTYNKK	Y			Cmpd 265, +MS2(375.5230), 16.0-20.0eV, 7.6min #354
1	Bothrops_asper_ABY55159_PLA2		288	16476	81	33	5	4	29.9	137	MRTLWIVTVLLVGVEGSLVELGKMILQETGKNPLTSYGVYGCNCGVGGRHKPKDGTDRCCYVHKCCYKKMTDCDPKKDRYSYSWKDKTIVCDENNPCLKELCECDKAVAICLRENLDTYNKKYKIYPKFFCKKAEPC	491	1	1	1	731.8325	1461.6504	2	1461.6592	-0.0088	0	84.83	3.3e-09	K	TIVCDENNPCLK	E			Cmpd 292, +MS2(731.8325), 25.6-32.0eV, 8.4min #390
1	Bothrops_asper_ABY55159_PLA2		288	16476	81	33	5	4	29.9	137	MRTLWIVTVLLVGVEGSLVELGKMILQETGKNPLTSYGVYGCNCGVGGRHKPKDGTDRCCYVHKCCYKKMTDCDPKKDRYSYSWKDKTIVCDENNPCLKELCECDKAVAICLRENLDTYNKKYKIYPKFFCKKAEPC	492	1	1	1	731.8326	1461.6506	2	1461.6592	-0.0086	0	74.65	3.4e-08	K	TIVCDENNPCLK	E			Cmpd 296, +MS2(731.8326), 25.6-32.0eV, 8.5min #395
2	Bothrops_asper_ABB76280_SVSP		18	28685	1	1	1	1	1.9	259	MVLIRVLANLLILQLSYAQKSSELVIGGDECNINEHRSLVVLFNSSGFLCAGTLVQDEWVLTAANCDSKNFQMQLGVHSKKVLNEDEQTRDPKEEASLCPNRKKDDEVDKDIMLIKLDSRVSNSEHIAPLSLPSSPPSVGSVCRIMGWGTISPTKETYPDVPHCANINILDHAVCRAAYPWQPVSSTTLCAGILQGGKDTCWGDSGGPLICNGEFQGIVSWGAHPCGQPHNPGVYTKVSDYTEWIKSIIAGNTAAACPP	141	1	1	1	309.2050	616.3955	2	616.3982	-0.0027	0	17.66	0.017	D	IMLIK	L			Cmpd 308, +MS2(309.2050), 20.0-25.0eV, 8.8min #411
3	Bothrops_asper_1CLP_B_PLA2		16	14528	36	3	3	1	20.7	121	SLFELGKMILQETGKNPAKSYGAYGCNCGVLGRGKPKDATDRCCYVHKCCYKKLTGCNPKKDRYSYSWKDKTIVCGENNSCLKELCECDKAVAICLRENLNTYNKKYRYYLKPLCKKADAC	366	1	0	0	401.7314	801.4481	2	801.4531	-0.0049	0	13.00	0.05	K	AVAICLR	E			Cmpd 81, +MS2(401.7313), 20.0-25.0eV, 2.3min #108
3	Bothrops_asper_1CLP_B_PLA2		16	14528	36	3	3	1	20.7	121	SLFELGKMILQETGKNPAKSYGAYGCNCGVLGRGKPKDATDRCCYVHKCCYKKLTGCNPKKDRYSYSWKDKTIVCGENNSCLKELCECDKAVAICLRENLNTYNKKYRYYLKPLCKKADAC	367	1	0	0	401.7315	801.4484	2	801.4531	-0.0047	0	4.68	0.34	K	AVAICLR	E			Cmpd 165, +MS2(401.7315), 20.0-25.0eV, 4.7min #220
3	Bothrops_asper_1CLP_B_PLA2		16	14528	36	3	3	1	20.7	121	SLFELGKMILQETGKNPAKSYGAYGCNCGVLGRGKPKDATDRCCYVHKCCYKKLTGCNPKKDRYSYSWKDKTIVCGENNSCLKELCECDKAVAICLRENLNTYNKKYRYYLKPLCKKADAC	368	1	0	0	401.7315	801.4484	2	801.4531	-0.0047	0	10.72	0.085	K	AVAICLR	E			Cmpd 108, +MS2(401.7315), 20.0-25.0eV, 3.1min #144
3	Bothrops_asper_1CLP_B_PLA2		16	14528	36	3	3	1	20.7	121	SLFELGKMILQETGKNPAKSYGAYGCNCGVLGRGKPKDATDRCCYVHKCCYKKLTGCNPKKDRYSYSWKDKTIVCGENNSCLKELCECDKAVAICLRENLNTYNKKYRYYLKPLCKKADAC	369	1	0	0	401.7315	801.4485	2	801.4531	-0.0046	0	6.38	0.23	K	AVAICLR	E			Cmpd 246, +MS2(401.7315), 20.0-25.0eV, 7.1min #328
3	Bothrops_asper_1CLP_B_PLA2		16	14528	36	3	3	1	20.7	121	SLFELGKMILQETGKNPAKSYGAYGCNCGVLGRGKPKDATDRCCYVHKCCYKKLTGCNPKKDRYSYSWKDKTIVCGENNSCLKELCECDKAVAICLRENLNTYNKKYRYYLKPLCKKADAC	370	1	0	0	401.7317	801.4489	2	801.4531	-0.0042	0	5.90	0.26	K	AVAICLR	E			Cmpd 143, +MS2(401.7317), 20.0-25.0eV, 4.1min #191
3	Bothrops_asper_1CLP_B_PLA2		16	14528	36	3	3	1	20.7	121	SLFELGKMILQETGKNPAKSYGAYGCNCGVLGRGKPKDATDRCCYVHKCCYKKLTGCNPKKDRYSYSWKDKTIVCGENNSCLKELCECDKAVAICLRENLNTYNKKYRYYLKPLCKKADAC	371	1	0	0	401.7318	801.4491	2	801.4531	-0.0040	0	3.73	0.42	K	AVAICLR	E			Cmpd 105, +MS2(401.7318), 20.0-25.0eV, 3.0min #140
3	Bothrops_asper_1CLP_B_PLA2		16	14528	36	3	3	1	20.7	121	SLFELGKMILQETGKNPAKSYGAYGCNCGVLGRGKPKDATDRCCYVHKCCYKKLTGCNPKKDRYSYSWKDKTIVCGENNSCLKELCECDKAVAICLRENLNTYNKKYRYYLKPLCKKADAC	372	1	0	0	401.7319	801.4492	2	801.4531	-0.0039	0	8.56	0.14	K	AVAICLR	E			Cmpd 113, +MS2(401.7319), 20.0-25.0eV, 3.2min #151
3	Bothrops_asper_1CLP_B_PLA2		16	14528	36	3	3	1	20.7	121	SLFELGKMILQETGKNPAKSYGAYGCNCGVLGRGKPKDATDRCCYVHKCCYKKLTGCNPKKDRYSYSWKDKTIVCGENNSCLKELCECDKAVAICLRENLNTYNKKYRYYLKPLCKKADAC	373	1	0	0	401.7319	801.4492	2	801.4531	-0.0039	0	13.55	0.044	K	AVAICLR	E			Cmpd 179, +MS2(401.7319), 20.0-25.0eV, 5.1min #239
3	Bothrops_asper_1CLP_B_PLA2		16	14528	36	3	3	1	20.7	121	SLFELGKMILQETGKNPAKSYGAYGCNCGVLGRGKPKDATDRCCYVHKCCYKKLTGCNPKKDRYSYSWKDKTIVCGENNSCLKELCECDKAVAICLRENLNTYNKKYRYYLKPLCKKADAC	374	1	0	0	401.7319	801.4493	2	801.4531	-0.0038	0	15.26	0.03	K	AVAICLR	E			Cmpd 147, +MS2(401.7319), 20.0-25.0eV, 4.2min #196
3	Bothrops_asper_1CLP_B_PLA2		16	14528	36	3	3	1	20.7	121	SLFELGKMILQETGKNPAKSYGAYGCNCGVLGRGKPKDATDRCCYVHKCCYKKLTGCNPKKDRYSYSWKDKTIVCGENNSCLKELCECDKAVAICLRENLNTYNKKYRYYLKPLCKKADAC	375	1	0	0	401.7320	801.4494	2	801.4531	-0.0036	0	4.21	0.38	K	AVAICLR	E			Cmpd 129, +MS2(401.7320), 20.0-25.0eV, 3.7min #172
3	Bothrops_asper_1CLP_B_PLA2		16	14528	36	3	3	1	20.7	121	SLFELGKMILQETGKNPAKSYGAYGCNCGVLGRGKPKDATDRCCYVHKCCYKKLTGCNPKKDRYSYSWKDKTIVCGENNSCLKELCECDKAVAICLRENLNTYNKKYRYYLKPLCKKADAC	376	1	0	0	401.7320	801.4495	2	801.4531	-0.0036	0	7.24	0.19	K	AVAICLR	E			Cmpd 99, +MS2(401.7320), 20.0-25.0eV, 2.8min #132
3	Bothrops_asper_1CLP_B_PLA2		16	14528	36	3	3	1	20.7	121	SLFELGKMILQETGKNPAKSYGAYGCNCGVLGRGKPKDATDRCCYVHKCCYKKLTGCNPKKDRYSYSWKDKTIVCGENNSCLKELCECDKAVAICLRENLNTYNKKYRYYLKPLCKKADAC	377	1	0	0	401.7320	801.4495	2	801.4531	-0.0036	0	3.50	0.45	K	AVAICLR	E			Cmpd 60, +MS2(401.7320), 20.0-25.0eV, 1.7min #80
3	Bothrops_asper_1CLP_B_PLA2		16	14528	36	3	3	1	20.7	121	SLFELGKMILQETGKNPAKSYGAYGCNCGVLGRGKPKDATDRCCYVHKCCYKKLTGCNPKKDRYSYSWKDKTIVCGENNSCLKELCECDKAVAICLRENLNTYNKKYRYYLKPLCKKADAC	378	1	0	0	401.7321	801.4496	2	801.4531	-0.0035	0	4.41	0.36	K	AVAICLR	E			Cmpd 168, +MS2(401.7321), 20.0-25.0eV, 4.8min #224
3	Bothrops_asper_1CLP_B_PLA2		16	14528	36	3	3	1	20.7	121	SLFELGKMILQETGKNPAKSYGAYGCNCGVLGRGKPKDATDRCCYVHKCCYKKLTGCNPKKDRYSYSWKDKTIVCGENNSCLKELCECDKAVAICLRENLNTYNKKYRYYLKPLCKKADAC	379	1	0	0	401.7321	801.4496	2	801.4531	-0.0035	0	4.92	0.32	K	AVAICLR	E			Cmpd 182, +MS2(401.7321), 20.0-25.0eV, 5.2min #243
3	Bothrops_asper_1CLP_B_PLA2		16	14528	36	3	3	1	20.7	121	SLFELGKMILQETGKNPAKSYGAYGCNCGVLGRGKPKDATDRCCYVHKCCYKKLTGCNPKKDRYSYSWKDKTIVCGENNSCLKELCECDKAVAICLRENLNTYNKKYRYYLKPLCKKADAC	380	1	0	0	401.7321	801.4496	2	801.4531	-0.0035	0	6.69	0.21	K	AVAICLR	E			Cmpd 57, +MS2(401.7321), 20.0-25.0eV, 1.6min #76
3	Bothrops_asper_1CLP_B_PLA2		16	14528	36	3	3	1	20.7	121	SLFELGKMILQETGKNPAKSYGAYGCNCGVLGRGKPKDATDRCCYVHKCCYKKLTGCNPKKDRYSYSWKDKTIVCGENNSCLKELCECDKAVAICLRENLNTYNKKYRYYLKPLCKKADAC	381	1	0	0	401.7321	801.4497	2	801.4531	-0.0034	0	10.03	0.099	K	AVAICLR	E			Cmpd 195, +MS2(401.7321), 20.0-25.0eV, 5.6min #260
3	Bothrops_asper_1CLP_B_PLA2		16	14528	36	3	3	1	20.7	121	SLFELGKMILQETGKNPAKSYGAYGCNCGVLGRGKPKDATDRCCYVHKCCYKKLTGCNPKKDRYSYSWKDKTIVCGENNSCLKELCECDKAVAICLRENLNTYNKKYRYYLKPLCKKADAC	382	1	0	0	401.7321	801.4497	2	801.4531	-0.0034	0	12.28	0.059	K	AVAICLR	E			Cmpd 201, +MS2(401.7321), 20.0-25.0eV, 5.8min #268
3	Bothrops_asper_1CLP_B_PLA2		16	14528	36	3	3	1	20.7	121	SLFELGKMILQETGKNPAKSYGAYGCNCGVLGRGKPKDATDRCCYVHKCCYKKLTGCNPKKDRYSYSWKDKTIVCGENNSCLKELCECDKAVAICLRENLNTYNKKYRYYLKPLCKKADAC	383	1	0	0	401.7322	801.4498	2	801.4531	-0.0033	0	11.79	0.066	K	AVAICLR	E			Cmpd 33, +MS2(401.7322), 20.0-25.0eV, 1.0min #44
3	Bothrops_asper_1CLP_B_PLA2		16	14528	36	3	3	1	20.7	121	SLFELGKMILQETGKNPAKSYGAYGCNCGVLGRGKPKDATDRCCYVHKCCYKKLTGCNPKKDRYSYSWKDKTIVCGENNSCLKELCECDKAVAICLRENLNTYNKKYRYYLKPLCKKADAC	384	1	0	0	401.7324	801.4502	2	801.4531	-0.0029	0	5.27	0.3	K	AVAICLR	E			Cmpd 132, +MS2(401.7324), 20.0-25.0eV, 3.8min #176
3	Bothrops_asper_1CLP_B_PLA2		16	14528	36	3	3	1	20.7	121	SLFELGKMILQETGKNPAKSYGAYGCNCGVLGRGKPKDATDRCCYVHKCCYKKLTGCNPKKDRYSYSWKDKTIVCGENNSCLKELCECDKAVAICLRENLNTYNKKYRYYLKPLCKKADAC	385	1	0	0	401.7325	801.4504	2	801.4531	-0.0027	0	11.00	0.079	K	AVAICLR	E			Cmpd 120, +MS2(401.7325), 20.0-25.0eV, 3.4min #160
3	Bothrops_asper_1CLP_B_PLA2		16	14528	36	3	3	1	20.7	121	SLFELGKMILQETGKNPAKSYGAYGCNCGVLGRGKPKDATDRCCYVHKCCYKKLTGCNPKKDRYSYSWKDKTIVCGENNSCLKELCECDKAVAICLRENLNTYNKKYRYYLKPLCKKADAC	386	1	0	0	401.7325	801.4504	2	801.4531	-0.0027	0	3.63	0.43	K	AVAICLR	E			Cmpd 69, +MS2(401.7325), 20.0-25.0eV, 2.0min #92
3	Bothrops_asper_1CLP_B_PLA2		16	14528	36	3	3	1	20.7	121	SLFELGKMILQETGKNPAKSYGAYGCNCGVLGRGKPKDATDRCCYVHKCCYKKLTGCNPKKDRYSYSWKDKTIVCGENNSCLKELCECDKAVAICLRENLNTYNKKYRYYLKPLCKKADAC	387	1	0	0	401.7325	801.4505	2	801.4531	-0.0026	0	8.73	0.13	K	AVAICLR	E			Cmpd 150, +MS2(401.7325), 20.0-25.0eV, 4.3min #200
3	Bothrops_asper_1CLP_B_PLA2		16	14528	36	3	3	1	20.7	121	SLFELGKMILQETGKNPAKSYGAYGCNCGVLGRGKPKDATDRCCYVHKCCYKKLTGCNPKKDRYSYSWKDKTIVCGENNSCLKELCECDKAVAICLRENLNTYNKKYRYYLKPLCKKADAC	388	1	0	0	401.7326	801.4507	2	801.4531	-0.0024	0	3.54	0.44	K	AVAICLR	E			Cmpd 95, +MS2(401.7326), 20.0-25.0eV, 2.7min #127
3	Bothrops_asper_1CLP_B_PLA2		16	14528	36	3	3	1	20.7	121	SLFELGKMILQETGKNPAKSYGAYGCNCGVLGRGKPKDATDRCCYVHKCCYKKLTGCNPKKDRYSYSWKDKTIVCGENNSCLKELCECDKAVAICLRENLNTYNKKYRYYLKPLCKKADAC	389	1	0	0	401.7326	801.4507	2	801.4531	-0.0024	0	3.81	0.42	K	AVAICLR	E			Cmpd 51, +MS2(401.7326), 20.0-25.0eV, 1.5min #68
3	Bothrops_asper_1CLP_B_PLA2		16	14528	36	3	3	1	20.7	121	SLFELGKMILQETGKNPAKSYGAYGCNCGVLGRGKPKDATDRCCYVHKCCYKKLTGCNPKKDRYSYSWKDKTIVCGENNSCLKELCECDKAVAICLRENLNTYNKKYRYYLKPLCKKADAC	390	1	0	0	401.7327	801.4508	2	801.4531	-0.0023	0	7.45	0.18	K	AVAICLR	E			Cmpd 197, +MS2(401.7327), 20.0-25.0eV, 5.7min #263
3	Bothrops_asper_1CLP_B_PLA2		16	14528	36	3	3	1	20.7	121	SLFELGKMILQETGKNPAKSYGAYGCNCGVLGRGKPKDATDRCCYVHKCCYKKLTGCNPKKDRYSYSWKDKTIVCGENNSCLKELCECDKAVAICLRENLNTYNKKYRYYLKPLCKKADAC	391	1	0	0	401.7327	801.4509	2	801.4531	-0.0022	0	3.29	0.47	K	AVAICLR	E			Cmpd 48, +MS2(401.7327), 20.0-25.0eV, 1.4min #64
3	Bothrops_asper_1CLP_B_PLA2		16	14528	36	3	3	1	20.7	121	SLFELGKMILQETGKNPAKSYGAYGCNCGVLGRGKPKDATDRCCYVHKCCYKKLTGCNPKKDRYSYSWKDKTIVCGENNSCLKELCECDKAVAICLRENLNTYNKKYRYYLKPLCKKADAC	392	1	0	0	401.7328	801.4510	2	801.4531	-0.0021	0	5.54	0.28	K	AVAICLR	E			Cmpd 134, +MS2(401.7328), 20.0-25.0eV, 3.8min #179
3	Bothrops_asper_1CLP_B_PLA2		16	14528	36	3	3	1	20.7	121	SLFELGKMILQETGKNPAKSYGAYGCNCGVLGRGKPKDATDRCCYVHKCCYKKLTGCNPKKDRYSYSWKDKTIVCGENNSCLKELCECDKAVAICLRENLNTYNKKYRYYLKPLCKKADAC	393	1	0	0	401.7332	801.4519	2	801.4531	-0.0011	0	11.38	0.073	K	AVAICLR	E			Cmpd 84, +MS2(401.7333), 20.0-25.0eV, 2.4min #112
3	Bothrops_asper_1CLP_B_PLA2		16	14528	36	3	3	1	20.7	121	SLFELGKMILQETGKNPAKSYGAYGCNCGVLGRGKPKDATDRCCYVHKCCYKKLTGCNPKKDRYSYSWKDKTIVCGENNSCLKELCECDKAVAICLRENLNTYNKKYRYYLKPLCKKADAC	396	1	0	0	417.1926	832.3706	2	832.3755	-0.0049	0	11.76	0.067	R	YSYSWK	D			Cmpd 15, +MS2(417.1926), 20.0-25.0eV, 0.4min #20
3	Bothrops_asper_1CLP_B_PLA2		16	14528	36	3	3	1	20.7	121	SLFELGKMILQETGKNPAKSYGAYGCNCGVLGRGKPKDATDRCCYVHKCCYKKLTGCNPKKDRYSYSWKDKTIVCGENNSCLKELCECDKAVAICLRENLNTYNKKYRYYLKPLCKKADAC	397	1	0	0	417.1927	832.3709	2	832.3755	-0.0046	0	12.61	0.055	R	YSYSWK	D			Cmpd 299, +MS2(417.1927), 20.0-25.0eV, 8.6min #399
3	Bothrops_asper_1CLP_B_PLA2		16	14528	36	3	3	1	20.7	121	SLFELGKMILQETGKNPAKSYGAYGCNCGVLGRGKPKDATDRCCYVHKCCYKKLTGCNPKKDRYSYSWKDKTIVCGENNSCLKELCECDKAVAICLRENLNTYNKKYRYYLKPLCKKADAC	398	1	0	0	417.1928	832.3710	2	832.3755	-0.0045	0	11.82	0.066	R	YSYSWK	D			Cmpd 159, +MS2(417.1928), 20.0-25.0eV, 4.6min #212
3	Bothrops_asper_1CLP_B_PLA2		16	14528	36	3	3	1	20.7	121	SLFELGKMILQETGKNPAKSYGAYGCNCGVLGRGKPKDATDRCCYVHKCCYKKLTGCNPKKDRYSYSWKDKTIVCGENNSCLKELCECDKAVAICLRENLNTYNKKYRYYLKPLCKKADAC	399	1	0	0	417.1934	832.3722	2	832.3755	-0.0033	0	4.06	0.39	R	YSYSWK	D			Cmpd 204, +MS2(417.1934), 20.0-25.0eV, 5.8min #272
3	Bothrops_asper_1CLP_B_PLA2		16	14528	36	3	3	1	20.7	121	SLFELGKMILQETGKNPAKSYGAYGCNCGVLGRGKPKDATDRCCYVHKCCYKKLTGCNPKKDRYSYSWKDKTIVCGENNSCLKELCECDKAVAICLRENLNTYNKKYRYYLKPLCKKADAC	400	1	0	0	417.1936	832.3727	2	832.3755	-0.0028	0	11.47	0.071	R	YSYSWK	D			Cmpd 177, +MS2(417.1936), 20.0-25.0eV, 5.1min #236
3	Bothrops_asper_1CLP_B_PLA2		16	14528	36	3	3	1	20.7	121	SLFELGKMILQETGKNPAKSYGAYGCNCGVLGRGKPKDATDRCCYVHKCCYKKLTGCNPKKDRYSYSWKDKTIVCGENNSCLKELCECDKAVAICLRENLNTYNKKYRYYLKPLCKKADAC	401	1	0	0	417.1937	832.3729	2	832.3755	-0.0027	0	12.04	0.063	R	YSYSWK	D			Cmpd 149, +MS2(417.1937), 20.0-25.0eV, 4.3min #199
3	Bothrops_asper_1CLP_B_PLA2		16	14528	36	3	3	1	20.7	121	SLFELGKMILQETGKNPAKSYGAYGCNCGVLGRGKPKDATDRCCYVHKCCYKKLTGCNPKKDRYSYSWKDKTIVCGENNSCLKELCECDKAVAICLRENLNTYNKKYRYYLKPLCKKADAC	402	1	0	0	417.1942	832.3738	2	832.3755	-0.0017	0	10.31	0.093	R	YSYSWK	D			Cmpd 432, +MS2(417.1942), 20.0-25.0eV, 12.4min #576
3	Bothrops_asper_1CLP_B_PLA2		16	14528	36	3	3	1	20.7	121	SLFELGKMILQETGKNPAKSYGAYGCNCGVLGRGKPKDATDRCCYVHKCCYKKLTGCNPKKDRYSYSWKDKTIVCGENNSCLKELCECDKAVAICLRENLNTYNKKYRYYLKPLCKKADAC	488	1	1	1	449.2410	1344.7011	3	1344.7071	-0.0060	1	11.12	0.077	K	MILQETGKNPAK	S	Oxidation (M)	0.200000000000.0	Cmpd 276, +MS2(449.2410), 16.0-20.0eV, 7.9min #368
