# Supplementary material for: High-Throughput Venomics
Source: J Proteome Res. 2023 Apr 3;22(6):1734–46. doi: 10.1021/acs.jproteome.2c00780 (PMC10243144; doi:10.1021/acs.jproteome.2c00780)
Supplement: Supplementary file 6 — pr2c00780_si_006.zip [file pr2c00780_si_006.zip › CSV Files/Bothrops asper TFA 6sec/Bothrops asper species specific CSV files/f16.csv]

Header	--------------------------------------------------------
Search title	201211_BothaspTFA000224.d
Timestamp	2021-01-12T16:00:10Z
User	Demo User
Email	j.slagboom@vu.nl
Report URI	https://mascot.labs.vu.nl/cgi/master_results.pl?file=../data/20210112/F007482.dat
Peak list data path	F:\New MGF files 2021\210111_Bothrops asper TFA\201211_BothaspTFA000224_5.2.216.mgf
Peak list format	Mascot generic
Search type	MIS
Mascot version	2.3.02
Database	Bothrops_asper
Fasta file	Bothrops_asper.fas
Total sequences	17
Total residues	2799
Sequences after taxonomy filter	17
Number of queries	498
Fixed modifications	--------------------------------------------------------
Identifier	Name	Delta	Neutral loss
1	Carbamidomethyl (C)	57.021464
Variable modifications	--------------------------------------------------------
Identifier	Name	Delta	Neutral loss(es)
1	Amidated (Protein C-term)	-0.984016
2	Oxidation (M)	15.994915	0	63.998285
Search Parameters	--------------------------------------------------------
Taxonomy filter	All entries
Enzyme	semiTrypsin
Maximum Missed Cleavages	1
Fixed modifications	Carbamidomethyl (C)
Variable modifications	Amidated (Protein C-term),Oxidation (M)
Peptide Mass Tolerance	0.2
Peptide Mass Tolerance Units	Da
Fragment Mass Tolerance	0.05
Fragment Mass Tolerance Units	Da
Mass values	Monoisotopic
Instrument type	ESI-QUAD-TOF
Format parameters	--------------------------------------------------------
Significance threshold	0.05
Max. number of hits	0
Use MudPIT protein scoring	1
Ions score cut-off	0
Include same-set proteins
Include sub-set proteins	0
Include unassigned	0
Require bold red	0
Use homology threshold	0
Group protein families	0
Protein hits	--------------------------------------------------------
prot_hit_num	prot_acc	prot_desc	prot_score	prot_mass	prot_matches	prot_matches_sig	prot_sequences	prot_sequences_sig	prot_cover	prot_len	prot_seq	pep_query	pep_rank	pep_isbold	pep_isunique	pep_exp_mz	pep_exp_mr	pep_exp_z	pep_calc_mr	pep_delta	pep_miss	pep_score	pep_expect	pep_res_before	pep_seq	pep_res_after	pep_var_mod	pep_var_mod_pos	pep_scan_title
1	Bothrops_asper_5TFV_B_PLA2		1412	14756	40	36	16	16	72.1	122	SLIEFAKMILEETKRLPFPYYTTYGCYCGWGGQGQPKDATDRCCFVHDCCYGKLSNCKPKTDRYSYSRKSGVIICGEGTPCEKQICECDKAAAVCFRENLRTYKKRYMAYPDVLCKKPAEKC	106	1	1	0	607.3408	606.3335	1	606.3377	-0.0042	0	30.52	0.00089	L	IEFAK	M			Cmpd 317, +MS2(607.3408), 44.9-56.1eV, 9.1min #423
1	Bothrops_asper_5TFV_B_PLA2		1412	14756	40	36	16	16	72.1	122	SLIEFAKMILEETKRLPFPYYTTYGCYCGWGGQGQPKDATDRCCFVHDCCYGKLSNCKPKTDRYSYSRKSGVIICGEGTPCEKQICECDKAAAVCFRENLRTYKKRYMAYPDVLCKKPAEKC	124	1	1	0	636.3354	635.3282	1	635.3319	-0.0037	0	23.22	0.0048	R	LPFPY	Y			Cmpd 357, +MS2(636.3354), 45.1-56.4eV, 10.2min #476
1	Bothrops_asper_5TFV_B_PLA2		1412	14756	40	36	16	16	72.1	122	SLIEFAKMILEETKRLPFPYYTTYGCYCGWGGQGQPKDATDRCCFVHDCCYGKLSNCKPKTDRYSYSRKSGVIICGEGTPCEKQICECDKAAAVCFRENLRTYKKRYMAYPDVLCKKPAEKC	125	1	1	0	636.3357	635.3285	1	635.3319	-0.0034	0	22.93	0.0051	R	LPFPY	Y			Cmpd 358, +MS2(636.3357), 45.1-56.4eV, 10.3min #478
1	Bothrops_asper_5TFV_B_PLA2		1412	14756	40	36	16	16	72.1	122	SLIEFAKMILEETKRLPFPYYTTYGCYCGWGGQGQPKDATDRCCFVHDCCYGKLSNCKPKTDRYSYSRKSGVIICGEGTPCEKQICECDKAAAVCFRENLRTYKKRYMAYPDVLCKKPAEKC	192	1	1	0	338.1566	674.2986	2	674.3024	-0.0038	0	10.32	0.093	R	YSYSR	K			Cmpd 273, +MS2(338.1566), 20.0-25.0eV, 7.8min #364
1	Bothrops_asper_5TFV_B_PLA2		1412	14756	40	36	16	16	72.1	122	SLIEFAKMILEETKRLPFPYYTTYGCYCGWGGQGQPKDATDRCCFVHDCCYGKLSNCKPKTDRYSYSRKSGVIICGEGTPCEKQICECDKAAAVCFRENLRTYKKRYMAYPDVLCKKPAEKC	193	1	1	0	338.1570	674.2995	2	674.3024	-0.0029	0	22.99	0.005	R	YSYSR	K			Cmpd 268, +MS2(338.1570), 20.0-25.0eV, 7.7min #358
1	Bothrops_asper_5TFV_B_PLA2		1412	14756	40	36	16	16	72.1	122	SLIEFAKMILEETKRLPFPYYTTYGCYCGWGGQGQPKDATDRCCFVHDCCYGKLSNCKPKTDRYSYSRKSGVIICGEGTPCEKQICECDKAAAVCFRENLRTYKKRYMAYPDVLCKKPAEKC	247	1	1	0	397.6999	793.3852	2	793.3905	-0.0053	0	43.14	4.9e-05	K	AAAVCFR	E			Cmpd 294, +MS2(397.6999), 20.0-25.0eV, 8.4min #392
1	Bothrops_asper_5TFV_B_PLA2		1412	14756	40	36	16	16	72.1	122	SLIEFAKMILEETKRLPFPYYTTYGCYCGWGGQGQPKDATDRCCFVHDCCYGKLSNCKPKTDRYSYSRKSGVIICGEGTPCEKQICECDKAAAVCFRENLRTYKKRYMAYPDVLCKKPAEKC	248	1	1	0	397.7002	793.3857	2	793.3905	-0.0047	0	50.16	9.6e-06	K	AAAVCFR	E			Cmpd 287, +MS2(397.7002), 20.0-25.0eV, 8.2min #383
1	Bothrops_asper_5TFV_B_PLA2		1412	14756	40	36	16	16	72.1	122	SLIEFAKMILEETKRLPFPYYTTYGCYCGWGGQGQPKDATDRCCFVHDCCYGKLSNCKPKTDRYSYSRKSGVIICGEGTPCEKQICECDKAAAVCFRENLRTYKKRYMAYPDVLCKKPAEKC	249	1	1	0	397.7002	793.3859	2	793.3905	-0.0045	0	50.12	9.7e-06	K	AAAVCFR	E			Cmpd 289, +MS2(397.7002), 20.0-25.0eV, 8.3min #386
1	Bothrops_asper_5TFV_B_PLA2		1412	14756	40	36	16	16	72.1	122	SLIEFAKMILEETKRLPFPYYTTYGCYCGWGGQGQPKDATDRCCFVHDCCYGKLSNCKPKTDRYSYSRKSGVIICGEGTPCEKQICECDKAAAVCFRENLRTYKKRYMAYPDVLCKKPAEKC	250	1	1	0	397.7006	793.3866	2	793.3905	-0.0038	0	30.92	0.00081	K	AAAVCFR	E			Cmpd 486, +MS2(397.7006), 20.0-25.0eV, 13.9min #648
1	Bothrops_asper_5TFV_B_PLA2		1412	14756	40	36	16	16	72.1	122	SLIEFAKMILEETKRLPFPYYTTYGCYCGWGGQGQPKDATDRCCFVHDCCYGKLSNCKPKTDRYSYSRKSGVIICGEGTPCEKQICECDKAAAVCFRENLRTYKKRYMAYPDVLCKKPAEKC	251	1	1	0	397.7007	793.3868	2	793.3905	-0.0036	0	23.21	0.0048	K	AAAVCFR	E			Cmpd 461, +MS2(397.7007), 20.0-25.0eV, 13.2min #615
1	Bothrops_asper_5TFV_B_PLA2		1412	14756	40	36	16	16	72.1	122	SLIEFAKMILEETKRLPFPYYTTYGCYCGWGGQGQPKDATDRCCFVHDCCYGKLSNCKPKTDRYSYSRKSGVIICGEGTPCEKQICECDKAAAVCFRENLRTYKKRYMAYPDVLCKKPAEKC	252	1	1	0	397.7007	793.3869	2	793.3905	-0.0036	0	30.46	0.0009	K	AAAVCFR	E			Cmpd 482, +MS2(397.7007), 20.0-25.0eV, 13.8min #643
1	Bothrops_asper_5TFV_B_PLA2		1412	14756	40	36	16	16	72.1	122	SLIEFAKMILEETKRLPFPYYTTYGCYCGWGGQGQPKDATDRCCFVHDCCYGKLSNCKPKTDRYSYSRKSGVIICGEGTPCEKQICECDKAAAVCFRENLRTYKKRYMAYPDVLCKKPAEKC	253	1	1	0	402.6773	803.3401	2	803.3450	-0.0049	1	21.82	0.0066	K	TDRYSY	S			Cmpd 278, +MS2(402.6773), 20.0-25.0eV, 8.0min #371
1	Bothrops_asper_5TFV_B_PLA2		1412	14756	40	36	16	16	72.1	122	SLIEFAKMILEETKRLPFPYYTTYGCYCGWGGQGQPKDATDRCCFVHDCCYGKLSNCKPKTDRYSYSRKSGVIICGEGTPCEKQICECDKAAAVCFRENLRTYKKRYMAYPDVLCKKPAEKC	254	1	1	0	402.7064	803.3982	2	803.3450	0.0533	1	21.62	0.0069	K	TDRYSY	S			Cmpd 276, +MS2(402.7064), 20.0-25.0eV, 7.9min #368
1	Bothrops_asper_5TFV_B_PLA2		1412	14756	40	36	16	16	72.1	122	SLIEFAKMILEETKRLPFPYYTTYGCYCGWGGQGQPKDATDRCCFVHDCCYGKLSNCKPKTDRYSYSRKSGVIICGEGTPCEKQICECDKAAAVCFRENLRTYKKRYMAYPDVLCKKPAEKC	255	1	1	0	404.2325	806.4504	2	806.4538	-0.0034	0	18.49	0.014	-	SLIEFAK	M			Cmpd 477, +MS2(404.2325), 20.0-25.0eV, 13.7min #636
1	Bothrops_asper_5TFV_B_PLA2		1412	14756	40	36	16	16	72.1	122	SLIEFAKMILEETKRLPFPYYTTYGCYCGWGGQGQPKDATDRCCFVHDCCYGKLSNCKPKTDRYSYSRKSGVIICGEGTPCEKQICECDKAAAVCFRENLRTYKKRYMAYPDVLCKKPAEKC	256	1	1	0	404.2326	806.4506	2	806.4538	-0.0032	0	9.65	0.11	-	SLIEFAK	M			Cmpd 474, +MS2(404.2326), 20.0-25.0eV, 13.6min #632
1	Bothrops_asper_5TFV_B_PLA2		1412	14756	40	36	16	16	72.1	122	SLIEFAKMILEETKRLPFPYYTTYGCYCGWGGQGQPKDATDRCCFVHDCCYGKLSNCKPKTDRYSYSRKSGVIICGEGTPCEKQICECDKAAAVCFRENLRTYKKRYMAYPDVLCKKPAEKC	257	1	1	0	404.2358	806.4570	2	806.4538	0.0032	0	35.58	0.00028	-	SLIEFAK	M			Cmpd 316, +MS2(404.2358), 20.0-25.0eV, 9.1min #422
1	Bothrops_asper_5TFV_B_PLA2		1412	14756	40	36	16	16	72.1	122	SLIEFAKMILEETKRLPFPYYTTYGCYCGWGGQGQPKDATDRCCFVHDCCYGKLSNCKPKTDRYSYSRKSGVIICGEGTPCEKQICECDKAAAVCFRENLRTYKKRYMAYPDVLCKKPAEKC	264	1	1	0	432.2282	862.4419	2	862.4470	-0.0051	0	31.72	0.00067	K	MILEETK	R			Cmpd 300, +MS2(432.2282), 20.0-25.0eV, 8.6min #400
1	Bothrops_asper_5TFV_B_PLA2		1412	14756	40	36	16	16	72.1	122	SLIEFAKMILEETKRLPFPYYTTYGCYCGWGGQGQPKDATDRCCFVHDCCYGKLSNCKPKTDRYSYSRKSGVIICGEGTPCEKQICECDKAAAVCFRENLRTYKKRYMAYPDVLCKKPAEKC	265	1	1	0	432.2285	862.4424	2	862.4470	-0.0046	0	42.29	5.9e-05	K	MILEETK	R			Cmpd 295, +MS2(432.2285), 20.0-25.0eV, 8.5min #394
1	Bothrops_asper_5TFV_B_PLA2		1412	14756	40	36	16	16	72.1	122	SLIEFAKMILEETKRLPFPYYTTYGCYCGWGGQGQPKDATDRCCFVHDCCYGKLSNCKPKTDRYSYSRKSGVIICGEGTPCEKQICECDKAAAVCFRENLRTYKKRYMAYPDVLCKKPAEKC	274	1	1	0	440.2256	878.4366	2	878.4419	-0.0053	0	51.37	7.3e-06	K	MILEETK	R	Oxidation (M)	0.2000000.0	Cmpd 282, +MS2(440.2256), 20.0-25.0eV, 8.1min #376
1	Bothrops_asper_5TFV_B_PLA2		1412	14756	40	36	16	16	72.1	122	SLIEFAKMILEETKRLPFPYYTTYGCYCGWGGQGQPKDATDRCCFVHDCCYGKLSNCKPKTDRYSYSRKSGVIICGEGTPCEKQICECDKAAAVCFRENLRTYKKRYMAYPDVLCKKPAEKC	295	1	1	0	340.5215	1018.5425	3	1018.5481	-0.0056	1	48.52	1.4e-05	K	MILEETKR	L			Cmpd 279, +MS2(340.5214), 16.0-20.0eV, 8.0min #372
1	Bothrops_asper_5TFV_B_PLA2		1412	14756	40	36	16	16	72.1	122	SLIEFAKMILEETKRLPFPYYTTYGCYCGWGGQGQPKDATDRCCFVHDCCYGKLSNCKPKTDRYSYSRKSGVIICGEGTPCEKQICECDKAAAVCFRENLRTYKKRYMAYPDVLCKKPAEKC	296	1	1	0	340.5216	1018.5431	3	1018.5481	-0.0050	1	47.59	1.7e-05	K	MILEETKR	L			Cmpd 281, +MS2(340.5216), 16.0-20.0eV, 8.1min #375
1	Bothrops_asper_5TFV_B_PLA2		1412	14756	40	36	16	16	72.1	122	SLIEFAKMILEETKRLPFPYYTTYGCYCGWGGQGQPKDATDRCCFVHDCCYGKLSNCKPKTDRYSYSRKSGVIICGEGTPCEKQICECDKAAAVCFRENLRTYKKRYMAYPDVLCKKPAEKC	297	1	1	0	345.8480	1034.5220	3	1034.5430	-0.0210	1	4.83	0.33	K	MILEETKR	L	Oxidation (M)	0.20000000.0	Cmpd 274, +MS2(345.8479), 16.0-20.0eV, 7.9min #366
1	Bothrops_asper_5TFV_B_PLA2		1412	14756	40	36	16	16	72.1	122	SLIEFAKMILEETKRLPFPYYTTYGCYCGWGGQGQPKDATDRCCFVHDCCYGKLSNCKPKTDRYSYSRKSGVIICGEGTPCEKQICECDKAAAVCFRENLRTYKKRYMAYPDVLCKKPAEKC	298	1	1	0	345.8532	1034.5377	3	1034.5430	-0.0053	1	14.74	0.034	K	MILEETKR	L	Oxidation (M)	0.20000000.0	Cmpd 271, +MS2(345.8532), 16.0-20.0eV, 7.8min #362
1	Bothrops_asper_5TFV_B_PLA2		1412	14756	40	36	16	16	72.1	122	SLIEFAKMILEETKRLPFPYYTTYGCYCGWGGQGQPKDATDRCCFVHDCCYGKLSNCKPKTDRYSYSRKSGVIICGEGTPCEKQICECDKAAAVCFRENLRTYKKRYMAYPDVLCKKPAEKC	299	1	1	0	349.8316	1046.4729	3	1046.4781	-0.0053	1	29.82	0.001	K	TDRYSYSR	K			Cmpd 266, +MS2(349.8316), 16.0-20.0eV, 7.6min #355
1	Bothrops_asper_5TFV_B_PLA2		1412	14756	40	36	16	16	72.1	122	SLIEFAKMILEETKRLPFPYYTTYGCYCGWGGQGQPKDATDRCCFVHDCCYGKLSNCKPKTDRYSYSRKSGVIICGEGTPCEKQICECDKAAAVCFRENLRTYKKRYMAYPDVLCKKPAEKC	300	1	1	0	349.8317	1046.4732	3	1046.4781	-0.0049	1	9.10	0.12	K	TDRYSYSR	K			Cmpd 269, +MS2(349.8317), 16.0-20.0eV, 7.7min #359
1	Bothrops_asper_5TFV_B_PLA2		1412	14756	40	36	16	16	72.1	122	SLIEFAKMILEETKRLPFPYYTTYGCYCGWGGQGQPKDATDRCCFVHDCCYGKLSNCKPKTDRYSYSRKSGVIICGEGTPCEKQICECDKAAAVCFRENLRTYKKRYMAYPDVLCKKPAEKC	301	1	1	0	349.8318	1046.4737	3	1046.4781	-0.0044	1	41.13	7.7e-05	K	TDRYSYSR	K			Cmpd 262, +MS2(349.8318), 16.0-20.0eV, 7.5min #350
1	Bothrops_asper_5TFV_B_PLA2		1412	14756	40	36	16	16	72.1	122	SLIEFAKMILEETKRLPFPYYTTYGCYCGWGGQGQPKDATDRCCFVHDCCYGKLSNCKPKTDRYSYSRKSGVIICGEGTPCEKQICECDKAAAVCFRENLRTYKKRYMAYPDVLCKKPAEKC	345	1	1	1	630.2897	1258.5648	2	1258.5726	-0.0078	0	51.32	7.4e-06	R	YMAYPDVLCK	K			Cmpd 328, +MS2(630.2897), 23.1-28.9eV, 9.4min #438
1	Bothrops_asper_5TFV_B_PLA2		1412	14756	40	36	16	16	72.1	122	SLIEFAKMILEETKRLPFPYYTTYGCYCGWGGQGQPKDATDRCCFVHDCCYGKLSNCKPKTDRYSYSRKSGVIICGEGTPCEKQICECDKAAAVCFRENLRTYKKRYMAYPDVLCKKPAEKC	346	1	1	1	630.2901	1258.5657	2	1258.5726	-0.0069	0	58.38	1.5e-06	R	YMAYPDVLCK	K			Cmpd 322, +MS2(630.2901), 23.1-28.9eV, 9.2min #430
1	Bothrops_asper_5TFV_B_PLA2		1412	14756	40	36	16	16	72.1	122	SLIEFAKMILEETKRLPFPYYTTYGCYCGWGGQGQPKDATDRCCFVHDCCYGKLSNCKPKTDRYSYSRKSGVIICGEGTPCEKQICECDKAAAVCFRENLRTYKKRYMAYPDVLCKKPAEKC	347	1	1	1	630.2907	1258.5669	2	1258.5726	-0.0057	0	58.36	1.5e-06	R	YMAYPDVLCK	K			Cmpd 325, +MS2(630.2907), 23.1-28.9eV, 9.3min #434
1	Bothrops_asper_5TFV_B_PLA2		1412	14756	40	36	16	16	72.1	122	SLIEFAKMILEETKRLPFPYYTTYGCYCGWGGQGQPKDATDRCCFVHDCCYGKLSNCKPKTDRYSYSRKSGVIICGEGTPCEKQICECDKAAAVCFRENLRTYKKRYMAYPDVLCKKPAEKC	351	1	1	1	638.2862	1274.5579	2	1274.5675	-0.0096	0	66.41	2.3e-07	R	YMAYPDVLCK	K	Oxidation (M)	0.0200000000.0	Cmpd 318, +MS2(638.2862), 23.3-29.1eV, 9.1min #424
1	Bothrops_asper_5TFV_B_PLA2		1412	14756	40	36	16	16	72.1	122	SLIEFAKMILEETKRLPFPYYTTYGCYCGWGGQGQPKDATDRCCFVHDCCYGKLSNCKPKTDRYSYSRKSGVIICGEGTPCEKQICECDKAAAVCFRENLRTYKKRYMAYPDVLCKKPAEKC	352	1	1	1	638.2869	1274.5593	2	1274.5675	-0.0082	0	70.70	8.5e-08	R	YMAYPDVLCK	K	Oxidation (M)	0.0200000000.0	Cmpd 313, +MS2(638.2869), 23.3-29.1eV, 9.0min #418
1	Bothrops_asper_5TFV_B_PLA2		1412	14756	40	36	16	16	72.1	122	SLIEFAKMILEETKRLPFPYYTTYGCYCGWGGQGQPKDATDRCCFVHDCCYGKLSNCKPKTDRYSYSRKSGVIICGEGTPCEKQICECDKAAAVCFRENLRTYKKRYMAYPDVLCKKPAEKC	356	1	1	0	660.8309	1319.6472	2	1319.6550	-0.0078	1	50.93	8.1e-06	K	RLPFPYYTTY	G			Cmpd 344, +MS2(660.8309), 23.9-29.8eV, 9.9min #459
1	Bothrops_asper_5TFV_B_PLA2		1412	14756	40	36	16	16	72.1	122	SLIEFAKMILEETKRLPFPYYTTYGCYCGWGGQGQPKDATDRCCFVHDCCYGKLSNCKPKTDRYSYSRKSGVIICGEGTPCEKQICECDKAAAVCFRENLRTYKKRYMAYPDVLCKKPAEKC	392	1	1	0	502.5162	1504.5267	3	1504.5356	-0.0089	0	50.12	9.7e-06	R	CCFVHDCCYGK	L			Cmpd 285, +MS2(502.5162), 16.1-20.1eV, 8.2min #380
1	Bothrops_asper_5TFV_B_PLA2		1412	14756	40	36	16	16	72.1	122	SLIEFAKMILEETKRLPFPYYTTYGCYCGWGGQGQPKDATDRCCFVHDCCYGKLSNCKPKTDRYSYSRKSGVIICGEGTPCEKQICECDKAAAVCFRENLRTYKKRYMAYPDVLCKKPAEKC	393	1	1	0	753.8445	1505.6744	2	1505.6854	-0.0110	0	103.75	4.2e-11	K	SGVIICGEGTPCEK	Q			Cmpd 297, +MS2(753.8445), 26.1-32.6eV, 8.5min #396
1	Bothrops_asper_5TFV_B_PLA2		1412	14756	40	36	16	16	72.1	122	SLIEFAKMILEETKRLPFPYYTTYGCYCGWGGQGQPKDATDRCCFVHDCCYGKLSNCKPKTDRYSYSRKSGVIICGEGTPCEKQICECDKAAAVCFRENLRTYKKRYMAYPDVLCKKPAEKC	394	1	1	0	753.8448	1505.6750	2	1505.6854	-0.0104	0	101.88	6.5e-11	K	SGVIICGEGTPCEK	Q			Cmpd 301, +MS2(753.8448), 26.1-32.6eV, 8.6min #402
1	Bothrops_asper_5TFV_B_PLA2		1412	14756	40	36	16	16	72.1	122	SLIEFAKMILEETKRLPFPYYTTYGCYCGWGGQGQPKDATDRCCFVHDCCYGKLSNCKPKTDRYSYSRKSGVIICGEGTPCEKQICECDKAAAVCFRENLRTYKKRYMAYPDVLCKKPAEKC	395	1	1	0	753.8458	1505.6770	2	1505.6854	-0.0084	0	105.44	2.9e-11	K	SGVIICGEGTPCEK	Q			Cmpd 298, +MS2(753.8458), 26.1-32.6eV, 8.6min #398
1	Bothrops_asper_5TFV_B_PLA2		1412	14756	40	36	16	16	72.1	122	SLIEFAKMILEETKRLPFPYYTTYGCYCGWGGQGQPKDATDRCCFVHDCCYGKLSNCKPKTDRYSYSRKSGVIICGEGTPCEKQICECDKAAAVCFRENLRTYKKRYMAYPDVLCKKPAEKC	399	1	1	0	545.5981	1633.7724	3	1633.7804	-0.0079	1	77.57	1.7e-08	R	KSGVIICGEGTPCEK	Q			Cmpd 283, +MS2(545.5981), 17.1-21.4eV, 8.1min #378
1	Bothrops_asper_5TFV_B_PLA2		1412	14756	40	36	16	16	72.1	122	SLIEFAKMILEETKRLPFPYYTTYGCYCGWGGQGQPKDATDRCCFVHDCCYGKLSNCKPKTDRYSYSRKSGVIICGEGTPCEKQICECDKAAAVCFRENLRTYKKRYMAYPDVLCKKPAEKC	426	1	1	0	867.3779	2599.1118	3	2599.1301	-0.0183	0	108.34	1.5e-11	R	LPFPYYTTYGCYCGWGGQGQPK	D			Cmpd 350, +MS2(867.3779), 24.8-31.0eV, 10.0min #467
1	Bothrops_asper_5TFV_B_PLA2		1412	14756	40	36	16	16	72.1	122	SLIEFAKMILEETKRLPFPYYTTYGCYCGWGGQGQPKDATDRCCFVHDCCYGKLSNCKPKTDRYSYSRKSGVIICGEGTPCEKQICECDKAAAVCFRENLRTYKKRYMAYPDVLCKKPAEKC	427	1	1	0	867.3780	2599.1121	3	2599.1301	-0.0180	0	77.95	1.6e-08	R	LPFPYYTTYGCYCGWGGQGQPK	D			Cmpd 354, +MS2(867.3780), 24.8-31.0eV, 10.2min #472
1	Bothrops_asper_5TFV_B_PLA2		1412	14756	40	36	16	16	72.1	122	SLIEFAKMILEETKRLPFPYYTTYGCYCGWGGQGQPKDATDRCCFVHDCCYGKLSNCKPKTDRYSYSRKSGVIICGEGTPCEKQICECDKAAAVCFRENLRTYKKRYMAYPDVLCKKPAEKC	437	1	1	0	919.4104	2755.2093	3	2755.2312	-0.0219	1	153.15	4.8e-16	K	RLPFPYYTTYGCYCGWGGQGQPK	D			Cmpd 334, +MS2(919.4104), 26.1-32.6eV, 9.6min #446
2	Bothrops_asper_P20474_PLA2		1204	16539	36	32	16	16	63.8	138	MRTLWIMAVLLVGVEGSLIEFAKMILEETKRLPFPYYTTYGCYCGWGGQGQPKDATDRCCFVHDCCYGKLSNCKPKTDRYSYSRKSGVIICGEGTPCEKQICECDKAAAVCFRENLRTYKKRYMAYPDLLCKKPAEKC	106	1	0	0	607.3408	606.3335	1	606.3377	-0.0042	0	30.52	0.00089	L	IEFAK	M			Cmpd 317, +MS2(607.3408), 44.9-56.1eV, 9.1min #423
2	Bothrops_asper_P20474_PLA2		1204	16539	36	32	16	16	63.8	138	MRTLWIMAVLLVGVEGSLIEFAKMILEETKRLPFPYYTTYGCYCGWGGQGQPKDATDRCCFVHDCCYGKLSNCKPKTDRYSYSRKSGVIICGEGTPCEKQICECDKAAAVCFRENLRTYKKRYMAYPDLLCKKPAEKC	124	1	0	0	636.3354	635.3282	1	635.3319	-0.0037	0	23.22	0.0048	R	LPFPY	Y			Cmpd 357, +MS2(636.3354), 45.1-56.4eV, 10.2min #476
2	Bothrops_asper_P20474_PLA2		1204	16539	36	32	16	16	63.8	138	MRTLWIMAVLLVGVEGSLIEFAKMILEETKRLPFPYYTTYGCYCGWGGQGQPKDATDRCCFVHDCCYGKLSNCKPKTDRYSYSRKSGVIICGEGTPCEKQICECDKAAAVCFRENLRTYKKRYMAYPDLLCKKPAEKC	125	1	0	0	636.3357	635.3285	1	635.3319	-0.0034	0	22.93	0.0051	R	LPFPY	Y			Cmpd 358, +MS2(636.3357), 45.1-56.4eV, 10.3min #478
2	Bothrops_asper_P20474_PLA2		1204	16539	36	32	16	16	63.8	138	MRTLWIMAVLLVGVEGSLIEFAKMILEETKRLPFPYYTTYGCYCGWGGQGQPKDATDRCCFVHDCCYGKLSNCKPKTDRYSYSRKSGVIICGEGTPCEKQICECDKAAAVCFRENLRTYKKRYMAYPDLLCKKPAEKC	192	1	0	0	338.1566	674.2986	2	674.3024	-0.0038	0	10.32	0.093	R	YSYSR	K			Cmpd 273, +MS2(338.1566), 20.0-25.0eV, 7.8min #364
2	Bothrops_asper_P20474_PLA2		1204	16539	36	32	16	16	63.8	138	MRTLWIMAVLLVGVEGSLIEFAKMILEETKRLPFPYYTTYGCYCGWGGQGQPKDATDRCCFVHDCCYGKLSNCKPKTDRYSYSRKSGVIICGEGTPCEKQICECDKAAAVCFRENLRTYKKRYMAYPDLLCKKPAEKC	193	1	0	0	338.1570	674.2995	2	674.3024	-0.0029	0	22.99	0.005	R	YSYSR	K			Cmpd 268, +MS2(338.1570), 20.0-25.0eV, 7.7min #358
2	Bothrops_asper_P20474_PLA2		1204	16539	36	32	16	16	63.8	138	MRTLWIMAVLLVGVEGSLIEFAKMILEETKRLPFPYYTTYGCYCGWGGQGQPKDATDRCCFVHDCCYGKLSNCKPKTDRYSYSRKSGVIICGEGTPCEKQICECDKAAAVCFRENLRTYKKRYMAYPDLLCKKPAEKC	247	1	0	0	397.6999	793.3852	2	793.3905	-0.0053	0	43.14	4.9e-05	K	AAAVCFR	E			Cmpd 294, +MS2(397.6999), 20.0-25.0eV, 8.4min #392
2	Bothrops_asper_P20474_PLA2		1204	16539	36	32	16	16	63.8	138	MRTLWIMAVLLVGVEGSLIEFAKMILEETKRLPFPYYTTYGCYCGWGGQGQPKDATDRCCFVHDCCYGKLSNCKPKTDRYSYSRKSGVIICGEGTPCEKQICECDKAAAVCFRENLRTYKKRYMAYPDLLCKKPAEKC	248	1	0	0	397.7002	793.3857	2	793.3905	-0.0047	0	50.16	9.6e-06	K	AAAVCFR	E			Cmpd 287, +MS2(397.7002), 20.0-25.0eV, 8.2min #383
2	Bothrops_asper_P20474_PLA2		1204	16539	36	32	16	16	63.8	138	MRTLWIMAVLLVGVEGSLIEFAKMILEETKRLPFPYYTTYGCYCGWGGQGQPKDATDRCCFVHDCCYGKLSNCKPKTDRYSYSRKSGVIICGEGTPCEKQICECDKAAAVCFRENLRTYKKRYMAYPDLLCKKPAEKC	249	1	0	0	397.7002	793.3859	2	793.3905	-0.0045	0	50.12	9.7e-06	K	AAAVCFR	E			Cmpd 289, +MS2(397.7002), 20.0-25.0eV, 8.3min #386
2	Bothrops_asper_P20474_PLA2		1204	16539	36	32	16	16	63.8	138	MRTLWIMAVLLVGVEGSLIEFAKMILEETKRLPFPYYTTYGCYCGWGGQGQPKDATDRCCFVHDCCYGKLSNCKPKTDRYSYSRKSGVIICGEGTPCEKQICECDKAAAVCFRENLRTYKKRYMAYPDLLCKKPAEKC	250	1	0	0	397.7006	793.3866	2	793.3905	-0.0038	0	30.92	0.00081	K	AAAVCFR	E			Cmpd 486, +MS2(397.7006), 20.0-25.0eV, 13.9min #648
2	Bothrops_asper_P20474_PLA2		1204	16539	36	32	16	16	63.8	138	MRTLWIMAVLLVGVEGSLIEFAKMILEETKRLPFPYYTTYGCYCGWGGQGQPKDATDRCCFVHDCCYGKLSNCKPKTDRYSYSRKSGVIICGEGTPCEKQICECDKAAAVCFRENLRTYKKRYMAYPDLLCKKPAEKC	251	1	0	0	397.7007	793.3868	2	793.3905	-0.0036	0	23.21	0.0048	K	AAAVCFR	E			Cmpd 461, +MS2(397.7007), 20.0-25.0eV, 13.2min #615
2	Bothrops_asper_P20474_PLA2		1204	16539	36	32	16	16	63.8	138	MRTLWIMAVLLVGVEGSLIEFAKMILEETKRLPFPYYTTYGCYCGWGGQGQPKDATDRCCFVHDCCYGKLSNCKPKTDRYSYSRKSGVIICGEGTPCEKQICECDKAAAVCFRENLRTYKKRYMAYPDLLCKKPAEKC	252	1	0	0	397.7007	793.3869	2	793.3905	-0.0036	0	30.46	0.0009	K	AAAVCFR	E			Cmpd 482, +MS2(397.7007), 20.0-25.0eV, 13.8min #643
2	Bothrops_asper_P20474_PLA2		1204	16539	36	32	16	16	63.8	138	MRTLWIMAVLLVGVEGSLIEFAKMILEETKRLPFPYYTTYGCYCGWGGQGQPKDATDRCCFVHDCCYGKLSNCKPKTDRYSYSRKSGVIICGEGTPCEKQICECDKAAAVCFRENLRTYKKRYMAYPDLLCKKPAEKC	253	1	0	0	402.6773	803.3401	2	803.3450	-0.0049	1	21.82	0.0066	K	TDRYSY	S			Cmpd 278, +MS2(402.6773), 20.0-25.0eV, 8.0min #371
2	Bothrops_asper_P20474_PLA2		1204	16539	36	32	16	16	63.8	138	MRTLWIMAVLLVGVEGSLIEFAKMILEETKRLPFPYYTTYGCYCGWGGQGQPKDATDRCCFVHDCCYGKLSNCKPKTDRYSYSRKSGVIICGEGTPCEKQICECDKAAAVCFRENLRTYKKRYMAYPDLLCKKPAEKC	254	1	0	0	402.7064	803.3982	2	803.3450	0.0533	1	21.62	0.0069	K	TDRYSY	S			Cmpd 276, +MS2(402.7064), 20.0-25.0eV, 7.9min #368
2	Bothrops_asper_P20474_PLA2		1204	16539	36	32	16	16	63.8	138	MRTLWIMAVLLVGVEGSLIEFAKMILEETKRLPFPYYTTYGCYCGWGGQGQPKDATDRCCFVHDCCYGKLSNCKPKTDRYSYSRKSGVIICGEGTPCEKQICECDKAAAVCFRENLRTYKKRYMAYPDLLCKKPAEKC	255	1	0	0	404.2325	806.4504	2	806.4538	-0.0034	0	18.49	0.014	G	SLIEFAK	M			Cmpd 477, +MS2(404.2325), 20.0-25.0eV, 13.7min #636
2	Bothrops_asper_P20474_PLA2		1204	16539	36	32	16	16	63.8	138	MRTLWIMAVLLVGVEGSLIEFAKMILEETKRLPFPYYTTYGCYCGWGGQGQPKDATDRCCFVHDCCYGKLSNCKPKTDRYSYSRKSGVIICGEGTPCEKQICECDKAAAVCFRENLRTYKKRYMAYPDLLCKKPAEKC	256	1	0	0	404.2326	806.4506	2	806.4538	-0.0032	0	9.65	0.11	G	SLIEFAK	M			Cmpd 474, +MS2(404.2326), 20.0-25.0eV, 13.6min #632
2	Bothrops_asper_P20474_PLA2		1204	16539	36	32	16	16	63.8	138	MRTLWIMAVLLVGVEGSLIEFAKMILEETKRLPFPYYTTYGCYCGWGGQGQPKDATDRCCFVHDCCYGKLSNCKPKTDRYSYSRKSGVIICGEGTPCEKQICECDKAAAVCFRENLRTYKKRYMAYPDLLCKKPAEKC	257	1	0	0	404.2358	806.4570	2	806.4538	0.0032	0	35.58	0.00028	G	SLIEFAK	M			Cmpd 316, +MS2(404.2358), 20.0-25.0eV, 9.1min #422
2	Bothrops_asper_P20474_PLA2		1204	16539	36	32	16	16	63.8	138	MRTLWIMAVLLVGVEGSLIEFAKMILEETKRLPFPYYTTYGCYCGWGGQGQPKDATDRCCFVHDCCYGKLSNCKPKTDRYSYSRKSGVIICGEGTPCEKQICECDKAAAVCFRENLRTYKKRYMAYPDLLCKKPAEKC	264	1	0	0	432.2282	862.4419	2	862.4470	-0.0051	0	31.72	0.00067	K	MILEETK	R			Cmpd 300, +MS2(432.2282), 20.0-25.0eV, 8.6min #400
2	Bothrops_asper_P20474_PLA2		1204	16539	36	32	16	16	63.8	138	MRTLWIMAVLLVGVEGSLIEFAKMILEETKRLPFPYYTTYGCYCGWGGQGQPKDATDRCCFVHDCCYGKLSNCKPKTDRYSYSRKSGVIICGEGTPCEKQICECDKAAAVCFRENLRTYKKRYMAYPDLLCKKPAEKC	265	1	0	0	432.2285	862.4424	2	862.4470	-0.0046	0	42.29	5.9e-05	K	MILEETK	R			Cmpd 295, +MS2(432.2285), 20.0-25.0eV, 8.5min #394
2	Bothrops_asper_P20474_PLA2		1204	16539	36	32	16	16	63.8	138	MRTLWIMAVLLVGVEGSLIEFAKMILEETKRLPFPYYTTYGCYCGWGGQGQPKDATDRCCFVHDCCYGKLSNCKPKTDRYSYSRKSGVIICGEGTPCEKQICECDKAAAVCFRENLRTYKKRYMAYPDLLCKKPAEKC	274	1	0	0	440.2256	878.4366	2	878.4419	-0.0053	0	51.37	7.3e-06	K	MILEETK	R	Oxidation (M)	0.2000000.0	Cmpd 282, +MS2(440.2256), 20.0-25.0eV, 8.1min #376
2	Bothrops_asper_P20474_PLA2		1204	16539	36	32	16	16	63.8	138	MRTLWIMAVLLVGVEGSLIEFAKMILEETKRLPFPYYTTYGCYCGWGGQGQPKDATDRCCFVHDCCYGKLSNCKPKTDRYSYSRKSGVIICGEGTPCEKQICECDKAAAVCFRENLRTYKKRYMAYPDLLCKKPAEKC	295	1	0	0	340.5215	1018.5425	3	1018.5481	-0.0056	1	48.52	1.4e-05	K	MILEETKR	L			Cmpd 279, +MS2(340.5214), 16.0-20.0eV, 8.0min #372
2	Bothrops_asper_P20474_PLA2		1204	16539	36	32	16	16	63.8	138	MRTLWIMAVLLVGVEGSLIEFAKMILEETKRLPFPYYTTYGCYCGWGGQGQPKDATDRCCFVHDCCYGKLSNCKPKTDRYSYSRKSGVIICGEGTPCEKQICECDKAAAVCFRENLRTYKKRYMAYPDLLCKKPAEKC	296	1	0	0	340.5216	1018.5431	3	1018.5481	-0.0050	1	47.59	1.7e-05	K	MILEETKR	L			Cmpd 281, +MS2(340.5216), 16.0-20.0eV, 8.1min #375
2	Bothrops_asper_P20474_PLA2		1204	16539	36	32	16	16	63.8	138	MRTLWIMAVLLVGVEGSLIEFAKMILEETKRLPFPYYTTYGCYCGWGGQGQPKDATDRCCFVHDCCYGKLSNCKPKTDRYSYSRKSGVIICGEGTPCEKQICECDKAAAVCFRENLRTYKKRYMAYPDLLCKKPAEKC	297	1	0	0	345.8480	1034.5220	3	1034.5430	-0.0210	1	4.83	0.33	K	MILEETKR	L	Oxidation (M)	0.20000000.0	Cmpd 274, +MS2(345.8479), 16.0-20.0eV, 7.9min #366
2	Bothrops_asper_P20474_PLA2		1204	16539	36	32	16	16	63.8	138	MRTLWIMAVLLVGVEGSLIEFAKMILEETKRLPFPYYTTYGCYCGWGGQGQPKDATDRCCFVHDCCYGKLSNCKPKTDRYSYSRKSGVIICGEGTPCEKQICECDKAAAVCFRENLRTYKKRYMAYPDLLCKKPAEKC	298	1	0	0	345.8532	1034.5377	3	1034.5430	-0.0053	1	14.74	0.034	K	MILEETKR	L	Oxidation (M)	0.20000000.0	Cmpd 271, +MS2(345.8532), 16.0-20.0eV, 7.8min #362
2	Bothrops_asper_P20474_PLA2		1204	16539	36	32	16	16	63.8	138	MRTLWIMAVLLVGVEGSLIEFAKMILEETKRLPFPYYTTYGCYCGWGGQGQPKDATDRCCFVHDCCYGKLSNCKPKTDRYSYSRKSGVIICGEGTPCEKQICECDKAAAVCFRENLRTYKKRYMAYPDLLCKKPAEKC	299	1	0	0	349.8316	1046.4729	3	1046.4781	-0.0053	1	29.82	0.001	K	TDRYSYSR	K			Cmpd 266, +MS2(349.8316), 16.0-20.0eV, 7.6min #355
2	Bothrops_asper_P20474_PLA2		1204	16539	36	32	16	16	63.8	138	MRTLWIMAVLLVGVEGSLIEFAKMILEETKRLPFPYYTTYGCYCGWGGQGQPKDATDRCCFVHDCCYGKLSNCKPKTDRYSYSRKSGVIICGEGTPCEKQICECDKAAAVCFRENLRTYKKRYMAYPDLLCKKPAEKC	300	1	0	0	349.8317	1046.4732	3	1046.4781	-0.0049	1	9.10	0.12	K	TDRYSYSR	K			Cmpd 269, +MS2(349.8317), 16.0-20.0eV, 7.7min #359
2	Bothrops_asper_P20474_PLA2		1204	16539	36	32	16	16	63.8	138	MRTLWIMAVLLVGVEGSLIEFAKMILEETKRLPFPYYTTYGCYCGWGGQGQPKDATDRCCFVHDCCYGKLSNCKPKTDRYSYSRKSGVIICGEGTPCEKQICECDKAAAVCFRENLRTYKKRYMAYPDLLCKKPAEKC	301	1	0	0	349.8318	1046.4737	3	1046.4781	-0.0044	1	41.13	7.7e-05	K	TDRYSYSR	K			Cmpd 262, +MS2(349.8318), 16.0-20.0eV, 7.5min #350
2	Bothrops_asper_P20474_PLA2		1204	16539	36	32	16	16	63.8	138	MRTLWIMAVLLVGVEGSLIEFAKMILEETKRLPFPYYTTYGCYCGWGGQGQPKDATDRCCFVHDCCYGKLSNCKPKTDRYSYSRKSGVIICGEGTPCEKQICECDKAAAVCFRENLRTYKKRYMAYPDLLCKKPAEKC	350	1	1	1	637.2971	1272.5796	2	1272.5882	-0.0086	0	45.06	3.1e-05	R	YMAYPDLLCK	K			Cmpd 331, +MS2(637.2971), 23.3-29.1eV, 9.5min #442
2	Bothrops_asper_P20474_PLA2		1204	16539	36	32	16	16	63.8	138	MRTLWIMAVLLVGVEGSLIEFAKMILEETKRLPFPYYTTYGCYCGWGGQGQPKDATDRCCFVHDCCYGKLSNCKPKTDRYSYSRKSGVIICGEGTPCEKQICECDKAAAVCFRENLRTYKKRYMAYPDLLCKKPAEKC	356	1	0	0	660.8309	1319.6472	2	1319.6550	-0.0078	1	50.93	8.1e-06	K	RLPFPYYTTY	G			Cmpd 344, +MS2(660.8309), 23.9-29.8eV, 9.9min #459
2	Bothrops_asper_P20474_PLA2		1204	16539	36	32	16	16	63.8	138	MRTLWIMAVLLVGVEGSLIEFAKMILEETKRLPFPYYTTYGCYCGWGGQGQPKDATDRCCFVHDCCYGKLSNCKPKTDRYSYSRKSGVIICGEGTPCEKQICECDKAAAVCFRENLRTYKKRYMAYPDLLCKKPAEKC	392	1	0	0	502.5162	1504.5267	3	1504.5356	-0.0089	0	50.12	9.7e-06	R	CCFVHDCCYGK	L			Cmpd 285, +MS2(502.5162), 16.1-20.1eV, 8.2min #380
2	Bothrops_asper_P20474_PLA2		1204	16539	36	32	16	16	63.8	138	MRTLWIMAVLLVGVEGSLIEFAKMILEETKRLPFPYYTTYGCYCGWGGQGQPKDATDRCCFVHDCCYGKLSNCKPKTDRYSYSRKSGVIICGEGTPCEKQICECDKAAAVCFRENLRTYKKRYMAYPDLLCKKPAEKC	393	1	0	0	753.8445	1505.6744	2	1505.6854	-0.0110	0	103.75	4.2e-11	K	SGVIICGEGTPCEK	Q			Cmpd 297, +MS2(753.8445), 26.1-32.6eV, 8.5min #396
2	Bothrops_asper_P20474_PLA2		1204	16539	36	32	16	16	63.8	138	MRTLWIMAVLLVGVEGSLIEFAKMILEETKRLPFPYYTTYGCYCGWGGQGQPKDATDRCCFVHDCCYGKLSNCKPKTDRYSYSRKSGVIICGEGTPCEKQICECDKAAAVCFRENLRTYKKRYMAYPDLLCKKPAEKC	394	1	0	0	753.8448	1505.6750	2	1505.6854	-0.0104	0	101.88	6.5e-11	K	SGVIICGEGTPCEK	Q			Cmpd 301, +MS2(753.8448), 26.1-32.6eV, 8.6min #402
2	Bothrops_asper_P20474_PLA2		1204	16539	36	32	16	16	63.8	138	MRTLWIMAVLLVGVEGSLIEFAKMILEETKRLPFPYYTTYGCYCGWGGQGQPKDATDRCCFVHDCCYGKLSNCKPKTDRYSYSRKSGVIICGEGTPCEKQICECDKAAAVCFRENLRTYKKRYMAYPDLLCKKPAEKC	395	1	0	0	753.8458	1505.6770	2	1505.6854	-0.0084	0	105.44	2.9e-11	K	SGVIICGEGTPCEK	Q			Cmpd 298, +MS2(753.8458), 26.1-32.6eV, 8.6min #398
2	Bothrops_asper_P20474_PLA2		1204	16539	36	32	16	16	63.8	138	MRTLWIMAVLLVGVEGSLIEFAKMILEETKRLPFPYYTTYGCYCGWGGQGQPKDATDRCCFVHDCCYGKLSNCKPKTDRYSYSRKSGVIICGEGTPCEKQICECDKAAAVCFRENLRTYKKRYMAYPDLLCKKPAEKC	399	1	0	0	545.5981	1633.7724	3	1633.7804	-0.0079	1	77.57	1.7e-08	R	KSGVIICGEGTPCEK	Q			Cmpd 283, +MS2(545.5981), 17.1-21.4eV, 8.1min #378
2	Bothrops_asper_P20474_PLA2		1204	16539	36	32	16	16	63.8	138	MRTLWIMAVLLVGVEGSLIEFAKMILEETKRLPFPYYTTYGCYCGWGGQGQPKDATDRCCFVHDCCYGKLSNCKPKTDRYSYSRKSGVIICGEGTPCEKQICECDKAAAVCFRENLRTYKKRYMAYPDLLCKKPAEKC	426	1	0	0	867.3779	2599.1118	3	2599.1301	-0.0183	0	108.34	1.5e-11	R	LPFPYYTTYGCYCGWGGQGQPK	D			Cmpd 350, +MS2(867.3779), 24.8-31.0eV, 10.0min #467
2	Bothrops_asper_P20474_PLA2		1204	16539	36	32	16	16	63.8	138	MRTLWIMAVLLVGVEGSLIEFAKMILEETKRLPFPYYTTYGCYCGWGGQGQPKDATDRCCFVHDCCYGKLSNCKPKTDRYSYSRKSGVIICGEGTPCEKQICECDKAAAVCFRENLRTYKKRYMAYPDLLCKKPAEKC	427	1	0	0	867.3780	2599.1121	3	2599.1301	-0.0180	0	77.95	1.6e-08	R	LPFPYYTTYGCYCGWGGQGQPK	D			Cmpd 354, +MS2(867.3780), 24.8-31.0eV, 10.2min #472
2	Bothrops_asper_P20474_PLA2		1204	16539	36	32	16	16	63.8	138	MRTLWIMAVLLVGVEGSLIEFAKMILEETKRLPFPYYTTYGCYCGWGGQGQPKDATDRCCFVHDCCYGKLSNCKPKTDRYSYSRKSGVIICGEGTPCEKQICECDKAAAVCFRENLRTYKKRYMAYPDLLCKKPAEKC	437	1	0	0	919.4104	2755.2093	3	2755.2312	-0.0219	1	153.15	4.8e-16	K	RLPFPYYTTYGCYCGWGGQGQPK	D			Cmpd 334, +MS2(919.4104), 26.1-32.6eV, 9.6min #446
