# Supplementary material for: High-Throughput Venomics
Source: J Proteome Res. 2023 Apr 3;22(6):1734–46. doi: 10.1021/acs.jproteome.2c00780 (PMC10243144; doi:10.1021/acs.jproteome.2c00780)
Supplement: Supplementary file 6 — pr2c00780_si_006.zip [file pr2c00780_si_006.zip › CSV Files/Bothrops asper TFA 6sec/Bothrops asper species specific CSV files/f20.csv]

Header	--------------------------------------------------------
Search title	201211_BothaspTFA000289.d
Timestamp	2021-01-12T18:07:58Z
User	Demo User
Email	j.slagboom@vu.nl
Report URI	https://mascot.labs.vu.nl/cgi/master_results.pl?file=../data/20210112/F007546.dat
Peak list data path	F:\New MGF files 2021\210111_Bothrops asper TFA\201211_BothaspTFA000289_5.2.216.mgf
Peak list format	Mascot generic
Search type	MIS
Mascot version	2.3.02
Database	Bothrops_asper
Fasta file	Bothrops_asper.fas
Total sequences	17
Total residues	2799
Sequences after taxonomy filter	17
Number of queries	498
Fixed modifications	--------------------------------------------------------
Identifier	Name	Delta	Neutral loss
1	Carbamidomethyl (C)	57.021464
Variable modifications	--------------------------------------------------------
Identifier	Name	Delta	Neutral loss(es)
1	Amidated (Protein C-term)	-0.984016
2	Oxidation (M)	15.994915	0	63.998285
Search Parameters	--------------------------------------------------------
Taxonomy filter	All entries
Enzyme	semiTrypsin
Maximum Missed Cleavages	1
Fixed modifications	Carbamidomethyl (C)
Variable modifications	Amidated (Protein C-term),Oxidation (M)
Peptide Mass Tolerance	0.2
Peptide Mass Tolerance Units	Da
Fragment Mass Tolerance	0.05
Fragment Mass Tolerance Units	Da
Mass values	Monoisotopic
Instrument type	ESI-QUAD-TOF
Format parameters	--------------------------------------------------------
Significance threshold	0.05
Max. number of hits	0
Use MudPIT protein scoring	1
Ions score cut-off	0
Include same-set proteins
Include sub-set proteins	0
Include unassigned	0
Require bold red	0
Use homology threshold	0
Group protein families	0
Protein hits	--------------------------------------------------------
prot_hit_num	prot_acc	prot_desc	prot_score	prot_mass	prot_matches	prot_matches_sig	prot_sequences	prot_sequences_sig	prot_cover	prot_len	prot_seq	pep_query	pep_rank	pep_isbold	pep_isunique	pep_exp_mz	pep_exp_mr	pep_exp_z	pep_calc_mr	pep_delta	pep_miss	pep_score	pep_expect	pep_res_before	pep_seq	pep_res_after	pep_var_mod	pep_var_mod_pos	pep_scan_title
1	Bothrops_asper_ABB76281_SVMP_PII		588	54784	52	43	8	7	8.6	477	MIEVLLVTICLAVSPYQGSSIILESGNVNDYEVVYPRKVTELPKGAVQPKYEDAMQYEFKVNGEPVVLHLEKNKGLFSEDYSETHYSPDGRKIITYPSFEDHCYYHGRIENDADSTASISACNGLKGHFKIQGETYLIEPLKLSDSEAHAVYKYENVEKEDEAPKMCGVTETNWESYEPIKKASQSNLTPEQQRFSPRYIELAVVADHGIFTKYNSNLNTIRTRVHEMLNTVNGFYRSVNVTASLASLEVWSKKDLIKVEKDSSKTLTSFGEWRERDLLPRISHDHAQLLTTIVFDNYVIGITEFGKMCDPKLSVGVVRDHSEINLQVAVAMAHELGHNLGMYHDGNQCHCDAASCIMADTLREVLSYEFSDCSQNQYETYLTKHNPQCILNEPLLIVS…	98	1	1	0	529.3434	528.3362	1	528.3384	-0.0022	0	28.51	0.0014	S	VGVVR	D			Cmpd 297, +MS2(529.3434), 44.2-55.3eV, 8.5min #396
1	Bothrops_asper_ABB76281_SVMP_PII		588	54784	52	43	8	7	8.6	477	MIEVLLVTICLAVSPYQGSSIILESGNVNDYEVVYPRKVTELPKGAVQPKYEDAMQYEFKVNGEPVVLHLEKNKGLFSEDYSETHYSPDGRKIITYPSFEDHCYYHGRIENDADSTASISACNGLKGHFKIQGETYLIEPLKLSDSEAHAVYKYENVEKEDEAPKMCGVTETNWESYEPIKKASQSNLTPEQQRFSPRYIELAVVADHGIFTKYNSNLNTIRTRVHEMLNTVNGFYRSVNVTASLASLEVWSKKDLIKVEKDSSKTLTSFGEWRERDLLPRISHDHAQLLTTIVFDNYVIGITEFGKMCDPKLSVGVVRDHSEINLQVAVAMAHELGHNLGMYHDGNQCHCDAASCIMADTLREVLSYEFSDCSQNQYETYLTKHNPQCILNEPLLIVS…	113	1	1	0	300.1744	598.3343	2	598.3690	-0.0347	0	11.16	0.077	L	IEPLK	L			Cmpd 283, +MS2(300.1744), 16.0-20.0eV, 8.1min #378
1	Bothrops_asper_ABB76281_SVMP_PII		588	54784	52	43	8	7	8.6	477	MIEVLLVTICLAVSPYQGSSIILESGNVNDYEVVYPRKVTELPKGAVQPKYEDAMQYEFKVNGEPVVLHLEKNKGLFSEDYSETHYSPDGRKIITYPSFEDHCYYHGRIENDADSTASISACNGLKGHFKIQGETYLIEPLKLSDSEAHAVYKYENVEKEDEAPKMCGVTETNWESYEPIKKASQSNLTPEQQRFSPRYIELAVVADHGIFTKYNSNLNTIRTRVHEMLNTVNGFYRSVNVTASLASLEVWSKKDLIKVEKDSSKTLTSFGEWRERDLLPRISHDHAQLLTTIVFDNYVIGITEFGKMCDPKLSVGVVRDHSEINLQVAVAMAHELGHNLGMYHDGNQCHCDAASCIMADTLREVLSYEFSDCSQNQYETYLTKHNPQCILNEPLLIVS…	168	1	1	0	307.1859	612.3572	2	612.3595	-0.0023	0	24.19	0.0038	R	DLLPR	I			Cmpd 307, +MS2(307.1859), 20.0-25.0eV, 8.8min #410
1	Bothrops_asper_ABB76281_SVMP_PII		588	54784	52	43	8	7	8.6	477	MIEVLLVTICLAVSPYQGSSIILESGNVNDYEVVYPRKVTELPKGAVQPKYEDAMQYEFKVNGEPVVLHLEKNKGLFSEDYSETHYSPDGRKIITYPSFEDHCYYHGRIENDADSTASISACNGLKGHFKIQGETYLIEPLKLSDSEAHAVYKYENVEKEDEAPKMCGVTETNWESYEPIKKASQSNLTPEQQRFSPRYIELAVVADHGIFTKYNSNLNTIRTRVHEMLNTVNGFYRSVNVTASLASLEVWSKKDLIKVEKDSSKTLTSFGEWRERDLLPRISHDHAQLLTTIVFDNYVIGITEFGKMCDPKLSVGVVRDHSEINLQVAVAMAHELGHNLGMYHDGNQCHCDAASCIMADTLREVLSYEFSDCSQNQYETYLTKHNPQCILNEPLLIVS…	169	1	1	0	307.1859	612.3573	2	612.3595	-0.0021	0	30.76	0.00084	R	DLLPR	I			Cmpd 305, +MS2(307.1859), 20.0-25.0eV, 8.7min #407
1	Bothrops_asper_ABB76281_SVMP_PII		588	54784	52	43	8	7	8.6	477	MIEVLLVTICLAVSPYQGSSIILESGNVNDYEVVYPRKVTELPKGAVQPKYEDAMQYEFKVNGEPVVLHLEKNKGLFSEDYSETHYSPDGRKIITYPSFEDHCYYHGRIENDADSTASISACNGLKGHFKIQGETYLIEPLKLSDSEAHAVYKYENVEKEDEAPKMCGVTETNWESYEPIKKASQSNLTPEQQRFSPRYIELAVVADHGIFTKYNSNLNTIRTRVHEMLNTVNGFYRSVNVTASLASLEVWSKKDLIKVEKDSSKTLTSFGEWRERDLLPRISHDHAQLLTTIVFDNYVIGITEFGKMCDPKLSVGVVRDHSEINLQVAVAMAHELGHNLGMYHDGNQCHCDAASCIMADTLREVLSYEFSDCSQNQYETYLTKHNPQCILNEPLLIVS…	170	1	1	0	307.1860	612.3575	2	612.3595	-0.0020	0	22.31	0.0059	R	DLLPR	I			Cmpd 311, +MS2(307.1860), 20.0-25.0eV, 8.9min #415
1	Bothrops_asper_ABB76281_SVMP_PII		588	54784	52	43	8	7	8.6	477	MIEVLLVTICLAVSPYQGSSIILESGNVNDYEVVYPRKVTELPKGAVQPKYEDAMQYEFKVNGEPVVLHLEKNKGLFSEDYSETHYSPDGRKIITYPSFEDHCYYHGRIENDADSTASISACNGLKGHFKIQGETYLIEPLKLSDSEAHAVYKYENVEKEDEAPKMCGVTETNWESYEPIKKASQSNLTPEQQRFSPRYIELAVVADHGIFTKYNSNLNTIRTRVHEMLNTVNGFYRSVNVTASLASLEVWSKKDLIKVEKDSSKTLTSFGEWRERDLLPRISHDHAQLLTTIVFDNYVIGITEFGKMCDPKLSVGVVRDHSEINLQVAVAMAHELGHNLGMYHDGNQCHCDAASCIMADTLREVLSYEFSDCSQNQYETYLTKHNPQCILNEPLLIVS…	171	2	1	1	308.7041	615.3936	2	615.3955	-0.0020	1	13.99	0.046	K	KDLIK	V			Cmpd 263, +MS2(308.7041), 20.0-25.0eV, 7.5min #351
1	Bothrops_asper_ABB76281_SVMP_PII		588	54784	52	43	8	7	8.6	477	MIEVLLVTICLAVSPYQGSSIILESGNVNDYEVVYPRKVTELPKGAVQPKYEDAMQYEFKVNGEPVVLHLEKNKGLFSEDYSETHYSPDGRKIITYPSFEDHCYYHGRIENDADSTASISACNGLKGHFKIQGETYLIEPLKLSDSEAHAVYKYENVEKEDEAPKMCGVTETNWESYEPIKKASQSNLTPEQQRFSPRYIELAVVADHGIFTKYNSNLNTIRTRVHEMLNTVNGFYRSVNVTASLASLEVWSKKDLIKVEKDSSKTLTSFGEWRERDLLPRISHDHAQLLTTIVFDNYVIGITEFGKMCDPKLSVGVVRDHSEINLQVAVAMAHELGHNLGMYHDGNQCHCDAASCIMADTLREVLSYEFSDCSQNQYETYLTKHNPQCILNEPLLIVS…	172	1	1	1	308.7041	615.3937	2	615.3955	-0.0018	1	1.45	0.82	K	KDLIK	V			Cmpd 267, +MS2(308.7041), 20.0-25.0eV, 7.7min #356
1	Bothrops_asper_ABB76281_SVMP_PII		588	54784	52	43	8	7	8.6	477	MIEVLLVTICLAVSPYQGSSIILESGNVNDYEVVYPRKVTELPKGAVQPKYEDAMQYEFKVNGEPVVLHLEKNKGLFSEDYSETHYSPDGRKIITYPSFEDHCYYHGRIENDADSTASISACNGLKGHFKIQGETYLIEPLKLSDSEAHAVYKYENVEKEDEAPKMCGVTETNWESYEPIKKASQSNLTPEQQRFSPRYIELAVVADHGIFTKYNSNLNTIRTRVHEMLNTVNGFYRSVNVTASLASLEVWSKKDLIKVEKDSSKTLTSFGEWRERDLLPRISHDHAQLLTTIVFDNYVIGITEFGKMCDPKLSVGVVRDHSEINLQVAVAMAHELGHNLGMYHDGNQCHCDAASCIMADTLREVLSYEFSDCSQNQYETYLTKHNPQCILNEPLLIVS…	292	1	1	1	365.2326	728.4507	2	728.4545	-0.0038	0	13.84	0.041	K	LSVGVVR	D			Cmpd 89, +MS2(365.2326), 20.0-25.0eV, 2.6min #119
1	Bothrops_asper_ABB76281_SVMP_PII		588	54784	52	43	8	7	8.6	477	MIEVLLVTICLAVSPYQGSSIILESGNVNDYEVVYPRKVTELPKGAVQPKYEDAMQYEFKVNGEPVVLHLEKNKGLFSEDYSETHYSPDGRKIITYPSFEDHCYYHGRIENDADSTASISACNGLKGHFKIQGETYLIEPLKLSDSEAHAVYKYENVEKEDEAPKMCGVTETNWESYEPIKKASQSNLTPEQQRFSPRYIELAVVADHGIFTKYNSNLNTIRTRVHEMLNTVNGFYRSVNVTASLASLEVWSKKDLIKVEKDSSKTLTSFGEWRERDLLPRISHDHAQLLTTIVFDNYVIGITEFGKMCDPKLSVGVVRDHSEINLQVAVAMAHELGHNLGMYHDGNQCHCDAASCIMADTLREVLSYEFSDCSQNQYETYLTKHNPQCILNEPLLIVS…	293	1	1	1	365.2328	728.4510	2	728.4545	-0.0035	0	4.07	0.39	K	LSVGVVR	D			Cmpd 203, +MS2(365.2328), 20.0-25.0eV, 5.8min #271
1	Bothrops_asper_ABB76281_SVMP_PII		588	54784	52	43	8	7	8.6	477	MIEVLLVTICLAVSPYQGSSIILESGNVNDYEVVYPRKVTELPKGAVQPKYEDAMQYEFKVNGEPVVLHLEKNKGLFSEDYSETHYSPDGRKIITYPSFEDHCYYHGRIENDADSTASISACNGLKGHFKIQGETYLIEPLKLSDSEAHAVYKYENVEKEDEAPKMCGVTETNWESYEPIKKASQSNLTPEQQRFSPRYIELAVVADHGIFTKYNSNLNTIRTRVHEMLNTVNGFYRSVNVTASLASLEVWSKKDLIKVEKDSSKTLTSFGEWRERDLLPRISHDHAQLLTTIVFDNYVIGITEFGKMCDPKLSVGVVRDHSEINLQVAVAMAHELGHNLGMYHDGNQCHCDAASCIMADTLREVLSYEFSDCSQNQYETYLTKHNPQCILNEPLLIVS…	294	1	1	1	365.2330	728.4515	2	728.4545	-0.0029	0	39.39	0.00012	K	LSVGVVR	D			Cmpd 302, +MS2(365.2330), 20.0-25.0eV, 8.7min #403
1	Bothrops_asper_ABB76281_SVMP_PII		588	54784	52	43	8	7	8.6	477	MIEVLLVTICLAVSPYQGSSIILESGNVNDYEVVYPRKVTELPKGAVQPKYEDAMQYEFKVNGEPVVLHLEKNKGLFSEDYSETHYSPDGRKIITYPSFEDHCYYHGRIENDADSTASISACNGLKGHFKIQGETYLIEPLKLSDSEAHAVYKYENVEKEDEAPKMCGVTETNWESYEPIKKASQSNLTPEQQRFSPRYIELAVVADHGIFTKYNSNLNTIRTRVHEMLNTVNGFYRSVNVTASLASLEVWSKKDLIKVEKDSSKTLTSFGEWRERDLLPRISHDHAQLLTTIVFDNYVIGITEFGKMCDPKLSVGVVRDHSEINLQVAVAMAHELGHNLGMYHDGNQCHCDAASCIMADTLREVLSYEFSDCSQNQYETYLTKHNPQCILNEPLLIVS…	295	1	1	1	365.2331	728.4517	2	728.4545	-0.0028	0	46.70	2.1e-05	K	LSVGVVR	D			Cmpd 295, +MS2(365.2331), 20.0-25.0eV, 8.5min #394
1	Bothrops_asper_ABB76281_SVMP_PII		588	54784	52	43	8	7	8.6	477	MIEVLLVTICLAVSPYQGSSIILESGNVNDYEVVYPRKVTELPKGAVQPKYEDAMQYEFKVNGEPVVLHLEKNKGLFSEDYSETHYSPDGRKIITYPSFEDHCYYHGRIENDADSTASISACNGLKGHFKIQGETYLIEPLKLSDSEAHAVYKYENVEKEDEAPKMCGVTETNWESYEPIKKASQSNLTPEQQRFSPRYIELAVVADHGIFTKYNSNLNTIRTRVHEMLNTVNGFYRSVNVTASLASLEVWSKKDLIKVEKDSSKTLTSFGEWRERDLLPRISHDHAQLLTTIVFDNYVIGITEFGKMCDPKLSVGVVRDHSEINLQVAVAMAHELGHNLGMYHDGNQCHCDAASCIMADTLREVLSYEFSDCSQNQYETYLTKHNPQCILNEPLLIVS…	296	1	1	1	365.2332	728.4518	2	728.4545	-0.0027	0	41.68	6.8e-05	K	LSVGVVR	D			Cmpd 298, +MS2(365.2332), 20.0-25.0eV, 8.5min #398
1	Bothrops_asper_ABB76281_SVMP_PII		588	54784	52	43	8	7	8.6	477	MIEVLLVTICLAVSPYQGSSIILESGNVNDYEVVYPRKVTELPKGAVQPKYEDAMQYEFKVNGEPVVLHLEKNKGLFSEDYSETHYSPDGRKIITYPSFEDHCYYHGRIENDADSTASISACNGLKGHFKIQGETYLIEPLKLSDSEAHAVYKYENVEKEDEAPKMCGVTETNWESYEPIKKASQSNLTPEQQRFSPRYIELAVVADHGIFTKYNSNLNTIRTRVHEMLNTVNGFYRSVNVTASLASLEVWSKKDLIKVEKDSSKTLTSFGEWRERDLLPRISHDHAQLLTTIVFDNYVIGITEFGKMCDPKLSVGVVRDHSEINLQVAVAMAHELGHNLGMYHDGNQCHCDAASCIMADTLREVLSYEFSDCSQNQYETYLTKHNPQCILNEPLLIVS…	297	1	1	1	365.2332	728.4518	2	728.4545	-0.0026	0	17.56	0.018	K	LSVGVVR	D			Cmpd 150, +MS2(365.2332), 20.0-25.0eV, 4.3min #200
1	Bothrops_asper_ABB76281_SVMP_PII		588	54784	52	43	8	7	8.6	477	MIEVLLVTICLAVSPYQGSSIILESGNVNDYEVVYPRKVTELPKGAVQPKYEDAMQYEFKVNGEPVVLHLEKNKGLFSEDYSETHYSPDGRKIITYPSFEDHCYYHGRIENDADSTASISACNGLKGHFKIQGETYLIEPLKLSDSEAHAVYKYENVEKEDEAPKMCGVTETNWESYEPIKKASQSNLTPEQQRFSPRYIELAVVADHGIFTKYNSNLNTIRTRVHEMLNTVNGFYRSVNVTASLASLEVWSKKDLIKVEKDSSKTLTSFGEWRERDLLPRISHDHAQLLTTIVFDNYVIGITEFGKMCDPKLSVGVVRDHSEINLQVAVAMAHELGHNLGMYHDGNQCHCDAASCIMADTLREVLSYEFSDCSQNQYETYLTKHNPQCILNEPLLIVS…	298	1	1	1	365.2333	728.4520	2	728.4545	-0.0025	0	17.77	0.017	K	LSVGVVR	D			Cmpd 164, +MS2(365.2333), 20.0-25.0eV, 4.7min #219
1	Bothrops_asper_ABB76281_SVMP_PII		588	54784	52	43	8	7	8.6	477	MIEVLLVTICLAVSPYQGSSIILESGNVNDYEVVYPRKVTELPKGAVQPKYEDAMQYEFKVNGEPVVLHLEKNKGLFSEDYSETHYSPDGRKIITYPSFEDHCYYHGRIENDADSTASISACNGLKGHFKIQGETYLIEPLKLSDSEAHAVYKYENVEKEDEAPKMCGVTETNWESYEPIKKASQSNLTPEQQRFSPRYIELAVVADHGIFTKYNSNLNTIRTRVHEMLNTVNGFYRSVNVTASLASLEVWSKKDLIKVEKDSSKTLTSFGEWRERDLLPRISHDHAQLLTTIVFDNYVIGITEFGKMCDPKLSVGVVRDHSEINLQVAVAMAHELGHNLGMYHDGNQCHCDAASCIMADTLREVLSYEFSDCSQNQYETYLTKHNPQCILNEPLLIVS…	299	1	1	1	365.2333	728.4521	2	728.4545	-0.0024	0	15.46	0.028	K	LSVGVVR	D			Cmpd 101, +MS2(365.2333), 20.0-25.0eV, 2.9min #135
1	Bothrops_asper_ABB76281_SVMP_PII		588	54784	52	43	8	7	8.6	477	MIEVLLVTICLAVSPYQGSSIILESGNVNDYEVVYPRKVTELPKGAVQPKYEDAMQYEFKVNGEPVVLHLEKNKGLFSEDYSETHYSPDGRKIITYPSFEDHCYYHGRIENDADSTASISACNGLKGHFKIQGETYLIEPLKLSDSEAHAVYKYENVEKEDEAPKMCGVTETNWESYEPIKKASQSNLTPEQQRFSPRYIELAVVADHGIFTKYNSNLNTIRTRVHEMLNTVNGFYRSVNVTASLASLEVWSKKDLIKVEKDSSKTLTSFGEWRERDLLPRISHDHAQLLTTIVFDNYVIGITEFGKMCDPKLSVGVVRDHSEINLQVAVAMAHELGHNLGMYHDGNQCHCDAASCIMADTLREVLSYEFSDCSQNQYETYLTKHNPQCILNEPLLIVS…	300	1	1	1	365.2334	728.4523	2	728.4545	-0.0022	0	15.87	0.026	K	LSVGVVR	D			Cmpd 179, +MS2(365.2334), 20.0-25.0eV, 5.1min #239
1	Bothrops_asper_ABB76281_SVMP_PII		588	54784	52	43	8	7	8.6	477	MIEVLLVTICLAVSPYQGSSIILESGNVNDYEVVYPRKVTELPKGAVQPKYEDAMQYEFKVNGEPVVLHLEKNKGLFSEDYSETHYSPDGRKIITYPSFEDHCYYHGRIENDADSTASISACNGLKGHFKIQGETYLIEPLKLSDSEAHAVYKYENVEKEDEAPKMCGVTETNWESYEPIKKASQSNLTPEQQRFSPRYIELAVVADHGIFTKYNSNLNTIRTRVHEMLNTVNGFYRSVNVTASLASLEVWSKKDLIKVEKDSSKTLTSFGEWRERDLLPRISHDHAQLLTTIVFDNYVIGITEFGKMCDPKLSVGVVRDHSEINLQVAVAMAHELGHNLGMYHDGNQCHCDAASCIMADTLREVLSYEFSDCSQNQYETYLTKHNPQCILNEPLLIVS…	301	1	1	1	365.2334	728.4523	2	728.4545	-0.0022	0	15.28	0.03	K	LSVGVVR	D			Cmpd 176, +MS2(365.2334), 20.0-25.0eV, 5.1min #235
1	Bothrops_asper_ABB76281_SVMP_PII		588	54784	52	43	8	7	8.6	477	MIEVLLVTICLAVSPYQGSSIILESGNVNDYEVVYPRKVTELPKGAVQPKYEDAMQYEFKVNGEPVVLHLEKNKGLFSEDYSETHYSPDGRKIITYPSFEDHCYYHGRIENDADSTASISACNGLKGHFKIQGETYLIEPLKLSDSEAHAVYKYENVEKEDEAPKMCGVTETNWESYEPIKKASQSNLTPEQQRFSPRYIELAVVADHGIFTKYNSNLNTIRTRVHEMLNTVNGFYRSVNVTASLASLEVWSKKDLIKVEKDSSKTLTSFGEWRERDLLPRISHDHAQLLTTIVFDNYVIGITEFGKMCDPKLSVGVVRDHSEINLQVAVAMAHELGHNLGMYHDGNQCHCDAASCIMADTLREVLSYEFSDCSQNQYETYLTKHNPQCILNEPLLIVS…	302	1	1	1	365.2335	728.4524	2	728.4545	-0.0021	0	15.14	0.031	K	LSVGVVR	D			Cmpd 151, +MS2(365.2335), 20.0-25.0eV, 4.3min #202
1	Bothrops_asper_ABB76281_SVMP_PII		588	54784	52	43	8	7	8.6	477	MIEVLLVTICLAVSPYQGSSIILESGNVNDYEVVYPRKVTELPKGAVQPKYEDAMQYEFKVNGEPVVLHLEKNKGLFSEDYSETHYSPDGRKIITYPSFEDHCYYHGRIENDADSTASISACNGLKGHFKIQGETYLIEPLKLSDSEAHAVYKYENVEKEDEAPKMCGVTETNWESYEPIKKASQSNLTPEQQRFSPRYIELAVVADHGIFTKYNSNLNTIRTRVHEMLNTVNGFYRSVNVTASLASLEVWSKKDLIKVEKDSSKTLTSFGEWRERDLLPRISHDHAQLLTTIVFDNYVIGITEFGKMCDPKLSVGVVRDHSEINLQVAVAMAHELGHNLGMYHDGNQCHCDAASCIMADTLREVLSYEFSDCSQNQYETYLTKHNPQCILNEPLLIVS…	303	1	1	1	365.2336	728.4527	2	728.4545	-0.0018	0	16.44	0.023	K	LSVGVVR	D			Cmpd 15, +MS2(365.2336), 20.0-25.0eV, 0.4min #20
1	Bothrops_asper_ABB76281_SVMP_PII		588	54784	52	43	8	7	8.6	477	MIEVLLVTICLAVSPYQGSSIILESGNVNDYEVVYPRKVTELPKGAVQPKYEDAMQYEFKVNGEPVVLHLEKNKGLFSEDYSETHYSPDGRKIITYPSFEDHCYYHGRIENDADSTASISACNGLKGHFKIQGETYLIEPLKLSDSEAHAVYKYENVEKEDEAPKMCGVTETNWESYEPIKKASQSNLTPEQQRFSPRYIELAVVADHGIFTKYNSNLNTIRTRVHEMLNTVNGFYRSVNVTASLASLEVWSKKDLIKVEKDSSKTLTSFGEWRERDLLPRISHDHAQLLTTIVFDNYVIGITEFGKMCDPKLSVGVVRDHSEINLQVAVAMAHELGHNLGMYHDGNQCHCDAASCIMADTLREVLSYEFSDCSQNQYETYLTKHNPQCILNEPLLIVS…	304	1	1	1	365.2337	728.4528	2	728.4545	-0.0017	0	14.84	0.033	K	LSVGVVR	D			Cmpd 134, +MS2(365.2337), 20.0-25.0eV, 3.8min #179
1	Bothrops_asper_ABB76281_SVMP_PII		588	54784	52	43	8	7	8.6	477	MIEVLLVTICLAVSPYQGSSIILESGNVNDYEVVYPRKVTELPKGAVQPKYEDAMQYEFKVNGEPVVLHLEKNKGLFSEDYSETHYSPDGRKIITYPSFEDHCYYHGRIENDADSTASISACNGLKGHFKIQGETYLIEPLKLSDSEAHAVYKYENVEKEDEAPKMCGVTETNWESYEPIKKASQSNLTPEQQRFSPRYIELAVVADHGIFTKYNSNLNTIRTRVHEMLNTVNGFYRSVNVTASLASLEVWSKKDLIKVEKDSSKTLTSFGEWRERDLLPRISHDHAQLLTTIVFDNYVIGITEFGKMCDPKLSVGVVRDHSEINLQVAVAMAHELGHNLGMYHDGNQCHCDAASCIMADTLREVLSYEFSDCSQNQYETYLTKHNPQCILNEPLLIVS…	305	1	1	1	365.2337	728.4528	2	728.4545	-0.0017	0	15.13	0.031	K	LSVGVVR	D			Cmpd 166, +MS2(365.2337), 20.0-25.0eV, 4.8min #222
1	Bothrops_asper_ABB76281_SVMP_PII		588	54784	52	43	8	7	8.6	477	MIEVLLVTICLAVSPYQGSSIILESGNVNDYEVVYPRKVTELPKGAVQPKYEDAMQYEFKVNGEPVVLHLEKNKGLFSEDYSETHYSPDGRKIITYPSFEDHCYYHGRIENDADSTASISACNGLKGHFKIQGETYLIEPLKLSDSEAHAVYKYENVEKEDEAPKMCGVTETNWESYEPIKKASQSNLTPEQQRFSPRYIELAVVADHGIFTKYNSNLNTIRTRVHEMLNTVNGFYRSVNVTASLASLEVWSKKDLIKVEKDSSKTLTSFGEWRERDLLPRISHDHAQLLTTIVFDNYVIGITEFGKMCDPKLSVGVVRDHSEINLQVAVAMAHELGHNLGMYHDGNQCHCDAASCIMADTLREVLSYEFSDCSQNQYETYLTKHNPQCILNEPLLIVS…	306	1	1	1	365.2337	728.4529	2	728.4545	-0.0016	0	17.60	0.017	K	LSVGVVR	D			Cmpd 146, +MS2(365.2337), 20.0-25.0eV, 4.2min #195
1	Bothrops_asper_ABB76281_SVMP_PII		588	54784	52	43	8	7	8.6	477	MIEVLLVTICLAVSPYQGSSIILESGNVNDYEVVYPRKVTELPKGAVQPKYEDAMQYEFKVNGEPVVLHLEKNKGLFSEDYSETHYSPDGRKIITYPSFEDHCYYHGRIENDADSTASISACNGLKGHFKIQGETYLIEPLKLSDSEAHAVYKYENVEKEDEAPKMCGVTETNWESYEPIKKASQSNLTPEQQRFSPRYIELAVVADHGIFTKYNSNLNTIRTRVHEMLNTVNGFYRSVNVTASLASLEVWSKKDLIKVEKDSSKTLTSFGEWRERDLLPRISHDHAQLLTTIVFDNYVIGITEFGKMCDPKLSVGVVRDHSEINLQVAVAMAHELGHNLGMYHDGNQCHCDAASCIMADTLREVLSYEFSDCSQNQYETYLTKHNPQCILNEPLLIVS…	307	1	1	1	365.2338	728.4531	2	728.4545	-0.0014	0	16.94	0.02	K	LSVGVVR	D			Cmpd 197, +MS2(365.2338), 20.0-25.0eV, 5.7min #263
1	Bothrops_asper_ABB76281_SVMP_PII		588	54784	52	43	8	7	8.6	477	MIEVLLVTICLAVSPYQGSSIILESGNVNDYEVVYPRKVTELPKGAVQPKYEDAMQYEFKVNGEPVVLHLEKNKGLFSEDYSETHYSPDGRKIITYPSFEDHCYYHGRIENDADSTASISACNGLKGHFKIQGETYLIEPLKLSDSEAHAVYKYENVEKEDEAPKMCGVTETNWESYEPIKKASQSNLTPEQQRFSPRYIELAVVADHGIFTKYNSNLNTIRTRVHEMLNTVNGFYRSVNVTASLASLEVWSKKDLIKVEKDSSKTLTSFGEWRERDLLPRISHDHAQLLTTIVFDNYVIGITEFGKMCDPKLSVGVVRDHSEINLQVAVAMAHELGHNLGMYHDGNQCHCDAASCIMADTLREVLSYEFSDCSQNQYETYLTKHNPQCILNEPLLIVS…	308	1	1	1	365.2338	728.4531	2	728.4545	-0.0014	0	16.11	0.024	K	LSVGVVR	D			Cmpd 18, +MS2(365.2338), 20.0-25.0eV, 0.5min #24
1	Bothrops_asper_ABB76281_SVMP_PII		588	54784	52	43	8	7	8.6	477	MIEVLLVTICLAVSPYQGSSIILESGNVNDYEVVYPRKVTELPKGAVQPKYEDAMQYEFKVNGEPVVLHLEKNKGLFSEDYSETHYSPDGRKIITYPSFEDHCYYHGRIENDADSTASISACNGLKGHFKIQGETYLIEPLKLSDSEAHAVYKYENVEKEDEAPKMCGVTETNWESYEPIKKASQSNLTPEQQRFSPRYIELAVVADHGIFTKYNSNLNTIRTRVHEMLNTVNGFYRSVNVTASLASLEVWSKKDLIKVEKDSSKTLTSFGEWRERDLLPRISHDHAQLLTTIVFDNYVIGITEFGKMCDPKLSVGVVRDHSEINLQVAVAMAHELGHNLGMYHDGNQCHCDAASCIMADTLREVLSYEFSDCSQNQYETYLTKHNPQCILNEPLLIVS…	309	1	1	1	365.2338	728.4531	2	728.4545	-0.0014	0	7.38	0.18	K	LSVGVVR	D			Cmpd 191, +MS2(365.2338), 20.0-25.0eV, 5.5min #255
1	Bothrops_asper_ABB76281_SVMP_PII		588	54784	52	43	8	7	8.6	477	MIEVLLVTICLAVSPYQGSSIILESGNVNDYEVVYPRKVTELPKGAVQPKYEDAMQYEFKVNGEPVVLHLEKNKGLFSEDYSETHYSPDGRKIITYPSFEDHCYYHGRIENDADSTASISACNGLKGHFKIQGETYLIEPLKLSDSEAHAVYKYENVEKEDEAPKMCGVTETNWESYEPIKKASQSNLTPEQQRFSPRYIELAVVADHGIFTKYNSNLNTIRTRVHEMLNTVNGFYRSVNVTASLASLEVWSKKDLIKVEKDSSKTLTSFGEWRERDLLPRISHDHAQLLTTIVFDNYVIGITEFGKMCDPKLSVGVVRDHSEINLQVAVAMAHELGHNLGMYHDGNQCHCDAASCIMADTLREVLSYEFSDCSQNQYETYLTKHNPQCILNEPLLIVS…	310	1	1	1	365.2339	728.4532	2	728.4545	-0.0013	0	6.47	0.23	K	LSVGVVR	D			Cmpd 121, +MS2(365.2339), 20.0-25.0eV, 3.5min #162
1	Bothrops_asper_ABB76281_SVMP_PII		588	54784	52	43	8	7	8.6	477	MIEVLLVTICLAVSPYQGSSIILESGNVNDYEVVYPRKVTELPKGAVQPKYEDAMQYEFKVNGEPVVLHLEKNKGLFSEDYSETHYSPDGRKIITYPSFEDHCYYHGRIENDADSTASISACNGLKGHFKIQGETYLIEPLKLSDSEAHAVYKYENVEKEDEAPKMCGVTETNWESYEPIKKASQSNLTPEQQRFSPRYIELAVVADHGIFTKYNSNLNTIRTRVHEMLNTVNGFYRSVNVTASLASLEVWSKKDLIKVEKDSSKTLTSFGEWRERDLLPRISHDHAQLLTTIVFDNYVIGITEFGKMCDPKLSVGVVRDHSEINLQVAVAMAHELGHNLGMYHDGNQCHCDAASCIMADTLREVLSYEFSDCSQNQYETYLTKHNPQCILNEPLLIVS…	312	1	1	1	365.2342	728.4539	2	728.4545	-0.0006	0	17.61	0.017	K	LSVGVVR	D			Cmpd 185, +MS2(365.2342), 20.0-25.0eV, 5.3min #247
1	Bothrops_asper_ABB76281_SVMP_PII		588	54784	52	43	8	7	8.6	477	MIEVLLVTICLAVSPYQGSSIILESGNVNDYEVVYPRKVTELPKGAVQPKYEDAMQYEFKVNGEPVVLHLEKNKGLFSEDYSETHYSPDGRKIITYPSFEDHCYYHGRIENDADSTASISACNGLKGHFKIQGETYLIEPLKLSDSEAHAVYKYENVEKEDEAPKMCGVTETNWESYEPIKKASQSNLTPEQQRFSPRYIELAVVADHGIFTKYNSNLNTIRTRVHEMLNTVNGFYRSVNVTASLASLEVWSKKDLIKVEKDSSKTLTSFGEWRERDLLPRISHDHAQLLTTIVFDNYVIGITEFGKMCDPKLSVGVVRDHSEINLQVAVAMAHELGHNLGMYHDGNQCHCDAASCIMADTLREVLSYEFSDCSQNQYETYLTKHNPQCILNEPLLIVS…	313	1	1	1	365.2343	728.4540	2	728.4545	-0.0005	0	15.00	0.032	K	LSVGVVR	D			Cmpd 161, +MS2(365.2343), 20.0-25.0eV, 4.6min #215
1	Bothrops_asper_ABB76281_SVMP_PII		588	54784	52	43	8	7	8.6	477	MIEVLLVTICLAVSPYQGSSIILESGNVNDYEVVYPRKVTELPKGAVQPKYEDAMQYEFKVNGEPVVLHLEKNKGLFSEDYSETHYSPDGRKIITYPSFEDHCYYHGRIENDADSTASISACNGLKGHFKIQGETYLIEPLKLSDSEAHAVYKYENVEKEDEAPKMCGVTETNWESYEPIKKASQSNLTPEQQRFSPRYIELAVVADHGIFTKYNSNLNTIRTRVHEMLNTVNGFYRSVNVTASLASLEVWSKKDLIKVEKDSSKTLTSFGEWRERDLLPRISHDHAQLLTTIVFDNYVIGITEFGKMCDPKLSVGVVRDHSEINLQVAVAMAHELGHNLGMYHDGNQCHCDAASCIMADTLREVLSYEFSDCSQNQYETYLTKHNPQCILNEPLLIVS…	398	1	1	0	547.7782	1093.5419	2	1093.5516	-0.0097	0	26.46	0.0023	K	YNSNLNTIR	T			Cmpd 174, +MS2(547.7782), 21.1-26.4eV, 5.0min #232
1	Bothrops_asper_ABB76281_SVMP_PII		588	54784	52	43	8	7	8.6	477	MIEVLLVTICLAVSPYQGSSIILESGNVNDYEVVYPRKVTELPKGAVQPKYEDAMQYEFKVNGEPVVLHLEKNKGLFSEDYSETHYSPDGRKIITYPSFEDHCYYHGRIENDADSTASISACNGLKGHFKIQGETYLIEPLKLSDSEAHAVYKYENVEKEDEAPKMCGVTETNWESYEPIKKASQSNLTPEQQRFSPRYIELAVVADHGIFTKYNSNLNTIRTRVHEMLNTVNGFYRSVNVTASLASLEVWSKKDLIKVEKDSSKTLTSFGEWRERDLLPRISHDHAQLLTTIVFDNYVIGITEFGKMCDPKLSVGVVRDHSEINLQVAVAMAHELGHNLGMYHDGNQCHCDAASCIMADTLREVLSYEFSDCSQNQYETYLTKHNPQCILNEPLLIVS…	399	1	1	0	547.7794	1093.5443	2	1093.5516	-0.0073	0	20.75	0.0084	K	YNSNLNTIR	T			Cmpd 66, +MS2(547.7794), 21.1-26.4eV, 1.9min #88
1	Bothrops_asper_ABB76281_SVMP_PII		588	54784	52	43	8	7	8.6	477	MIEVLLVTICLAVSPYQGSSIILESGNVNDYEVVYPRKVTELPKGAVQPKYEDAMQYEFKVNGEPVVLHLEKNKGLFSEDYSETHYSPDGRKIITYPSFEDHCYYHGRIENDADSTASISACNGLKGHFKIQGETYLIEPLKLSDSEAHAVYKYENVEKEDEAPKMCGVTETNWESYEPIKKASQSNLTPEQQRFSPRYIELAVVADHGIFTKYNSNLNTIRTRVHEMLNTVNGFYRSVNVTASLASLEVWSKKDLIKVEKDSSKTLTSFGEWRERDLLPRISHDHAQLLTTIVFDNYVIGITEFGKMCDPKLSVGVVRDHSEINLQVAVAMAHELGHNLGMYHDGNQCHCDAASCIMADTLREVLSYEFSDCSQNQYETYLTKHNPQCILNEPLLIVS…	400	1	1	0	547.7795	1093.5444	2	1093.5516	-0.0072	0	7.46	0.18	K	YNSNLNTIR	T			Cmpd 126, +MS2(547.7795), 21.1-26.4eV, 3.6min #168
1	Bothrops_asper_ABB76281_SVMP_PII		588	54784	52	43	8	7	8.6	477	MIEVLLVTICLAVSPYQGSSIILESGNVNDYEVVYPRKVTELPKGAVQPKYEDAMQYEFKVNGEPVVLHLEKNKGLFSEDYSETHYSPDGRKIITYPSFEDHCYYHGRIENDADSTASISACNGLKGHFKIQGETYLIEPLKLSDSEAHAVYKYENVEKEDEAPKMCGVTETNWESYEPIKKASQSNLTPEQQRFSPRYIELAVVADHGIFTKYNSNLNTIRTRVHEMLNTVNGFYRSVNVTASLASLEVWSKKDLIKVEKDSSKTLTSFGEWRERDLLPRISHDHAQLLTTIVFDNYVIGITEFGKMCDPKLSVGVVRDHSEINLQVAVAMAHELGHNLGMYHDGNQCHCDAASCIMADTLREVLSYEFSDCSQNQYETYLTKHNPQCILNEPLLIVS…	401	1	1	0	547.7796	1093.5447	2	1093.5516	-0.0069	0	24.26	0.0037	K	YNSNLNTIR	T			Cmpd 153, +MS2(547.7796), 21.1-26.4eV, 4.4min #204
1	Bothrops_asper_ABB76281_SVMP_PII		588	54784	52	43	8	7	8.6	477	MIEVLLVTICLAVSPYQGSSIILESGNVNDYEVVYPRKVTELPKGAVQPKYEDAMQYEFKVNGEPVVLHLEKNKGLFSEDYSETHYSPDGRKIITYPSFEDHCYYHGRIENDADSTASISACNGLKGHFKIQGETYLIEPLKLSDSEAHAVYKYENVEKEDEAPKMCGVTETNWESYEPIKKASQSNLTPEQQRFSPRYIELAVVADHGIFTKYNSNLNTIRTRVHEMLNTVNGFYRSVNVTASLASLEVWSKKDLIKVEKDSSKTLTSFGEWRERDLLPRISHDHAQLLTTIVFDNYVIGITEFGKMCDPKLSVGVVRDHSEINLQVAVAMAHELGHNLGMYHDGNQCHCDAASCIMADTLREVLSYEFSDCSQNQYETYLTKHNPQCILNEPLLIVS…	402	1	1	0	547.7797	1093.5448	2	1093.5516	-0.0068	0	13.80	0.042	K	YNSNLNTIR	T			Cmpd 105, +MS2(547.7797), 21.1-26.4eV, 3.0min #140
1	Bothrops_asper_ABB76281_SVMP_PII		588	54784	52	43	8	7	8.6	477	MIEVLLVTICLAVSPYQGSSIILESGNVNDYEVVYPRKVTELPKGAVQPKYEDAMQYEFKVNGEPVVLHLEKNKGLFSEDYSETHYSPDGRKIITYPSFEDHCYYHGRIENDADSTASISACNGLKGHFKIQGETYLIEPLKLSDSEAHAVYKYENVEKEDEAPKMCGVTETNWESYEPIKKASQSNLTPEQQRFSPRYIELAVVADHGIFTKYNSNLNTIRTRVHEMLNTVNGFYRSVNVTASLASLEVWSKKDLIKVEKDSSKTLTSFGEWRERDLLPRISHDHAQLLTTIVFDNYVIGITEFGKMCDPKLSVGVVRDHSEINLQVAVAMAHELGHNLGMYHDGNQCHCDAASCIMADTLREVLSYEFSDCSQNQYETYLTKHNPQCILNEPLLIVS…	403	1	1	0	547.7797	1093.5448	2	1093.5516	-0.0067	0	11.21	0.076	K	YNSNLNTIR	T			Cmpd 92, +MS2(547.7797), 21.1-26.4eV, 2.6min #123
1	Bothrops_asper_ABB76281_SVMP_PII		588	54784	52	43	8	7	8.6	477	MIEVLLVTICLAVSPYQGSSIILESGNVNDYEVVYPRKVTELPKGAVQPKYEDAMQYEFKVNGEPVVLHLEKNKGLFSEDYSETHYSPDGRKIITYPSFEDHCYYHGRIENDADSTASISACNGLKGHFKIQGETYLIEPLKLSDSEAHAVYKYENVEKEDEAPKMCGVTETNWESYEPIKKASQSNLTPEQQRFSPRYIELAVVADHGIFTKYNSNLNTIRTRVHEMLNTVNGFYRSVNVTASLASLEVWSKKDLIKVEKDSSKTLTSFGEWRERDLLPRISHDHAQLLTTIVFDNYVIGITEFGKMCDPKLSVGVVRDHSEINLQVAVAMAHELGHNLGMYHDGNQCHCDAASCIMADTLREVLSYEFSDCSQNQYETYLTKHNPQCILNEPLLIVS…	404	1	1	0	547.7797	1093.5449	2	1093.5516	-0.0067	0	14.94	0.032	K	YNSNLNTIR	T			Cmpd 117, +MS2(547.7797), 21.1-26.4eV, 3.4min #156
1	Bothrops_asper_ABB76281_SVMP_PII		588	54784	52	43	8	7	8.6	477	MIEVLLVTICLAVSPYQGSSIILESGNVNDYEVVYPRKVTELPKGAVQPKYEDAMQYEFKVNGEPVVLHLEKNKGLFSEDYSETHYSPDGRKIITYPSFEDHCYYHGRIENDADSTASISACNGLKGHFKIQGETYLIEPLKLSDSEAHAVYKYENVEKEDEAPKMCGVTETNWESYEPIKKASQSNLTPEQQRFSPRYIELAVVADHGIFTKYNSNLNTIRTRVHEMLNTVNGFYRSVNVTASLASLEVWSKKDLIKVEKDSSKTLTSFGEWRERDLLPRISHDHAQLLTTIVFDNYVIGITEFGKMCDPKLSVGVVRDHSEINLQVAVAMAHELGHNLGMYHDGNQCHCDAASCIMADTLREVLSYEFSDCSQNQYETYLTKHNPQCILNEPLLIVS…	405	1	1	0	547.7798	1093.5450	2	1093.5516	-0.0065	0	10.77	0.084	K	YNSNLNTIR	T			Cmpd 182, +MS2(547.7798), 21.1-26.4eV, 5.2min #243
1	Bothrops_asper_ABB76281_SVMP_PII		588	54784	52	43	8	7	8.6	477	MIEVLLVTICLAVSPYQGSSIILESGNVNDYEVVYPRKVTELPKGAVQPKYEDAMQYEFKVNGEPVVLHLEKNKGLFSEDYSETHYSPDGRKIITYPSFEDHCYYHGRIENDADSTASISACNGLKGHFKIQGETYLIEPLKLSDSEAHAVYKYENVEKEDEAPKMCGVTETNWESYEPIKKASQSNLTPEQQRFSPRYIELAVVADHGIFTKYNSNLNTIRTRVHEMLNTVNGFYRSVNVTASLASLEVWSKKDLIKVEKDSSKTLTSFGEWRERDLLPRISHDHAQLLTTIVFDNYVIGITEFGKMCDPKLSVGVVRDHSEINLQVAVAMAHELGHNLGMYHDGNQCHCDAASCIMADTLREVLSYEFSDCSQNQYETYLTKHNPQCILNEPLLIVS…	406	1	1	0	547.7801	1093.5456	2	1093.5516	-0.0060	0	15.95	0.025	K	YNSNLNTIR	T			Cmpd 141, +MS2(547.7801), 21.1-26.4eV, 4.0min #188
1	Bothrops_asper_ABB76281_SVMP_PII		588	54784	52	43	8	7	8.6	477	MIEVLLVTICLAVSPYQGSSIILESGNVNDYEVVYPRKVTELPKGAVQPKYEDAMQYEFKVNGEPVVLHLEKNKGLFSEDYSETHYSPDGRKIITYPSFEDHCYYHGRIENDADSTASISACNGLKGHFKIQGETYLIEPLKLSDSEAHAVYKYENVEKEDEAPKMCGVTETNWESYEPIKKASQSNLTPEQQRFSPRYIELAVVADHGIFTKYNSNLNTIRTRVHEMLNTVNGFYRSVNVTASLASLEVWSKKDLIKVEKDSSKTLTSFGEWRERDLLPRISHDHAQLLTTIVFDNYVIGITEFGKMCDPKLSVGVVRDHSEINLQVAVAMAHELGHNLGMYHDGNQCHCDAASCIMADTLREVLSYEFSDCSQNQYETYLTKHNPQCILNEPLLIVS…	407	1	1	0	547.7802	1093.5459	2	1093.5516	-0.0057	0	26.24	0.0024	K	YNSNLNTIR	T			Cmpd 128, +MS2(547.7802), 21.1-26.4eV, 3.7min #171
1	Bothrops_asper_ABB76281_SVMP_PII		588	54784	52	43	8	7	8.6	477	MIEVLLVTICLAVSPYQGSSIILESGNVNDYEVVYPRKVTELPKGAVQPKYEDAMQYEFKVNGEPVVLHLEKNKGLFSEDYSETHYSPDGRKIITYPSFEDHCYYHGRIENDADSTASISACNGLKGHFKIQGETYLIEPLKLSDSEAHAVYKYENVEKEDEAPKMCGVTETNWESYEPIKKASQSNLTPEQQRFSPRYIELAVVADHGIFTKYNSNLNTIRTRVHEMLNTVNGFYRSVNVTASLASLEVWSKKDLIKVEKDSSKTLTSFGEWRERDLLPRISHDHAQLLTTIVFDNYVIGITEFGKMCDPKLSVGVVRDHSEINLQVAVAMAHELGHNLGMYHDGNQCHCDAASCIMADTLREVLSYEFSDCSQNQYETYLTKHNPQCILNEPLLIVS…	408	1	1	0	547.7802	1093.5459	2	1093.5516	-0.0057	0	63.66	4.3e-07	K	YNSNLNTIR	T			Cmpd 289, +MS2(547.7802), 21.1-26.4eV, 8.3min #386
1	Bothrops_asper_ABB76281_SVMP_PII		588	54784	52	43	8	7	8.6	477	MIEVLLVTICLAVSPYQGSSIILESGNVNDYEVVYPRKVTELPKGAVQPKYEDAMQYEFKVNGEPVVLHLEKNKGLFSEDYSETHYSPDGRKIITYPSFEDHCYYHGRIENDADSTASISACNGLKGHFKIQGETYLIEPLKLSDSEAHAVYKYENVEKEDEAPKMCGVTETNWESYEPIKKASQSNLTPEQQRFSPRYIELAVVADHGIFTKYNSNLNTIRTRVHEMLNTVNGFYRSVNVTASLASLEVWSKKDLIKVEKDSSKTLTSFGEWRERDLLPRISHDHAQLLTTIVFDNYVIGITEFGKMCDPKLSVGVVRDHSEINLQVAVAMAHELGHNLGMYHDGNQCHCDAASCIMADTLREVLSYEFSDCSQNQYETYLTKHNPQCILNEPLLIVS…	409	1	1	0	547.7803	1093.5459	2	1093.5516	-0.0056	0	20.01	0.01	K	YNSNLNTIR	T			Cmpd 102, +MS2(547.7802), 21.1-26.4eV, 2.9min #136
1	Bothrops_asper_ABB76281_SVMP_PII		588	54784	52	43	8	7	8.6	477	MIEVLLVTICLAVSPYQGSSIILESGNVNDYEVVYPRKVTELPKGAVQPKYEDAMQYEFKVNGEPVVLHLEKNKGLFSEDYSETHYSPDGRKIITYPSFEDHCYYHGRIENDADSTASISACNGLKGHFKIQGETYLIEPLKLSDSEAHAVYKYENVEKEDEAPKMCGVTETNWESYEPIKKASQSNLTPEQQRFSPRYIELAVVADHGIFTKYNSNLNTIRTRVHEMLNTVNGFYRSVNVTASLASLEVWSKKDLIKVEKDSSKTLTSFGEWRERDLLPRISHDHAQLLTTIVFDNYVIGITEFGKMCDPKLSVGVVRDHSEINLQVAVAMAHELGHNLGMYHDGNQCHCDAASCIMADTLREVLSYEFSDCSQNQYETYLTKHNPQCILNEPLLIVS…	410	1	1	0	547.7803	1093.5461	2	1093.5516	-0.0054	0	58.84	1.3e-06	K	YNSNLNTIR	T			Cmpd 287, +MS2(547.7803), 21.1-26.4eV, 8.2min #383
1	Bothrops_asper_ABB76281_SVMP_PII		588	54784	52	43	8	7	8.6	477	MIEVLLVTICLAVSPYQGSSIILESGNVNDYEVVYPRKVTELPKGAVQPKYEDAMQYEFKVNGEPVVLHLEKNKGLFSEDYSETHYSPDGRKIITYPSFEDHCYYHGRIENDADSTASISACNGLKGHFKIQGETYLIEPLKLSDSEAHAVYKYENVEKEDEAPKMCGVTETNWESYEPIKKASQSNLTPEQQRFSPRYIELAVVADHGIFTKYNSNLNTIRTRVHEMLNTVNGFYRSVNVTASLASLEVWSKKDLIKVEKDSSKTLTSFGEWRERDLLPRISHDHAQLLTTIVFDNYVIGITEFGKMCDPKLSVGVVRDHSEINLQVAVAMAHELGHNLGMYHDGNQCHCDAASCIMADTLREVLSYEFSDCSQNQYETYLTKHNPQCILNEPLLIVS…	411	1	1	0	547.7804	1093.5462	2	1093.5516	-0.0054	0	57.44	1.8e-06	K	YNSNLNTIR	T			Cmpd 292, +MS2(547.7804), 21.1-26.4eV, 8.4min #390
1	Bothrops_asper_ABB76281_SVMP_PII		588	54784	52	43	8	7	8.6	477	MIEVLLVTICLAVSPYQGSSIILESGNVNDYEVVYPRKVTELPKGAVQPKYEDAMQYEFKVNGEPVVLHLEKNKGLFSEDYSETHYSPDGRKIITYPSFEDHCYYHGRIENDADSTASISACNGLKGHFKIQGETYLIEPLKLSDSEAHAVYKYENVEKEDEAPKMCGVTETNWESYEPIKKASQSNLTPEQQRFSPRYIELAVVADHGIFTKYNSNLNTIRTRVHEMLNTVNGFYRSVNVTASLASLEVWSKKDLIKVEKDSSKTLTSFGEWRERDLLPRISHDHAQLLTTIVFDNYVIGITEFGKMCDPKLSVGVVRDHSEINLQVAVAMAHELGHNLGMYHDGNQCHCDAASCIMADTLREVLSYEFSDCSQNQYETYLTKHNPQCILNEPLLIVS…	412	1	1	0	547.7807	1093.5468	2	1093.5516	-0.0048	0	14.72	0.034	K	YNSNLNTIR	T			Cmpd 143, +MS2(547.7807), 21.1-26.4eV, 4.1min #191
1	Bothrops_asper_ABB76281_SVMP_PII		588	54784	52	43	8	7	8.6	477	MIEVLLVTICLAVSPYQGSSIILESGNVNDYEVVYPRKVTELPKGAVQPKYEDAMQYEFKVNGEPVVLHLEKNKGLFSEDYSETHYSPDGRKIITYPSFEDHCYYHGRIENDADSTASISACNGLKGHFKIQGETYLIEPLKLSDSEAHAVYKYENVEKEDEAPKMCGVTETNWESYEPIKKASQSNLTPEQQRFSPRYIELAVVADHGIFTKYNSNLNTIRTRVHEMLNTVNGFYRSVNVTASLASLEVWSKKDLIKVEKDSSKTLTSFGEWRERDLLPRISHDHAQLLTTIVFDNYVIGITEFGKMCDPKLSVGVVRDHSEINLQVAVAMAHELGHNLGMYHDGNQCHCDAASCIMADTLREVLSYEFSDCSQNQYETYLTKHNPQCILNEPLLIVS…	413	1	1	0	547.7808	1093.5470	2	1093.5516	-0.0045	0	22.86	0.0052	K	YNSNLNTIR	T			Cmpd 155, +MS2(547.7808), 21.1-26.4eV, 4.4min #207
1	Bothrops_asper_ABB76281_SVMP_PII		588	54784	52	43	8	7	8.6	477	MIEVLLVTICLAVSPYQGSSIILESGNVNDYEVVYPRKVTELPKGAVQPKYEDAMQYEFKVNGEPVVLHLEKNKGLFSEDYSETHYSPDGRKIITYPSFEDHCYYHGRIENDADSTASISACNGLKGHFKIQGETYLIEPLKLSDSEAHAVYKYENVEKEDEAPKMCGVTETNWESYEPIKKASQSNLTPEQQRFSPRYIELAVVADHGIFTKYNSNLNTIRTRVHEMLNTVNGFYRSVNVTASLASLEVWSKKDLIKVEKDSSKTLTSFGEWRERDLLPRISHDHAQLLTTIVFDNYVIGITEFGKMCDPKLSVGVVRDHSEINLQVAVAMAHELGHNLGMYHDGNQCHCDAASCIMADTLREVLSYEFSDCSQNQYETYLTKHNPQCILNEPLLIVS…	414	1	1	0	547.7814	1093.5482	2	1093.5516	-0.0034	0	17.78	0.017	K	YNSNLNTIR	T			Cmpd 48, +MS2(547.7814), 21.1-26.4eV, 1.4min #64
1	Bothrops_asper_ABB76281_SVMP_PII		588	54784	52	43	8	7	8.6	477	MIEVLLVTICLAVSPYQGSSIILESGNVNDYEVVYPRKVTELPKGAVQPKYEDAMQYEFKVNGEPVVLHLEKNKGLFSEDYSETHYSPDGRKIITYPSFEDHCYYHGRIENDADSTASISACNGLKGHFKIQGETYLIEPLKLSDSEAHAVYKYENVEKEDEAPKMCGVTETNWESYEPIKKASQSNLTPEQQRFSPRYIELAVVADHGIFTKYNSNLNTIRTRVHEMLNTVNGFYRSVNVTASLASLEVWSKKDLIKVEKDSSKTLTSFGEWRERDLLPRISHDHAQLLTTIVFDNYVIGITEFGKMCDPKLSVGVVRDHSEINLQVAVAMAHELGHNLGMYHDGNQCHCDAASCIMADTLREVLSYEFSDCSQNQYETYLTKHNPQCILNEPLLIVS…	415	1	1	0	547.7817	1093.5488	2	1093.5516	-0.0028	0	8.45	0.14	K	YNSNLNTIR	T			Cmpd 75, +MS2(547.7817), 21.1-26.4eV, 2.2min #100
1	Bothrops_asper_ABB76281_SVMP_PII		588	54784	52	43	8	7	8.6	477	MIEVLLVTICLAVSPYQGSSIILESGNVNDYEVVYPRKVTELPKGAVQPKYEDAMQYEFKVNGEPVVLHLEKNKGLFSEDYSETHYSPDGRKIITYPSFEDHCYYHGRIENDADSTASISACNGLKGHFKIQGETYLIEPLKLSDSEAHAVYKYENVEKEDEAPKMCGVTETNWESYEPIKKASQSNLTPEQQRFSPRYIELAVVADHGIFTKYNSNLNTIRTRVHEMLNTVNGFYRSVNVTASLASLEVWSKKDLIKVEKDSSKTLTSFGEWRERDLLPRISHDHAQLLTTIVFDNYVIGITEFGKMCDPKLSVGVVRDHSEINLQVAVAMAHELGHNLGMYHDGNQCHCDAASCIMADTLREVLSYEFSDCSQNQYETYLTKHNPQCILNEPLLIVS…	416	1	1	0	547.7823	1093.5500	2	1093.5516	-0.0016	0	16.65	0.022	K	YNSNLNTIR	T			Cmpd 122, +MS2(547.7823), 21.1-26.4eV, 3.5min #163
1	Bothrops_asper_ABB76281_SVMP_PII		588	54784	52	43	8	7	8.6	477	MIEVLLVTICLAVSPYQGSSIILESGNVNDYEVVYPRKVTELPKGAVQPKYEDAMQYEFKVNGEPVVLHLEKNKGLFSEDYSETHYSPDGRKIITYPSFEDHCYYHGRIENDADSTASISACNGLKGHFKIQGETYLIEPLKLSDSEAHAVYKYENVEKEDEAPKMCGVTETNWESYEPIKKASQSNLTPEQQRFSPRYIELAVVADHGIFTKYNSNLNTIRTRVHEMLNTVNGFYRSVNVTASLASLEVWSKKDLIKVEKDSSKTLTSFGEWRERDLLPRISHDHAQLLTTIVFDNYVIGITEFGKMCDPKLSVGVVRDHSEINLQVAVAMAHELGHNLGMYHDGNQCHCDAASCIMADTLREVLSYEFSDCSQNQYETYLTKHNPQCILNEPLLIVS…	419	1	1	1	548.7719	1095.5293	2	1095.5349	-0.0056	0	72.74	5.3e-08	K	TLTSFGEWR	E			Cmpd 325, +MS2(548.7719), 21.2-26.5eV, 9.3min #434
1	Bothrops_asper_ABB76281_SVMP_PII		588	54784	52	43	8	7	8.6	477	MIEVLLVTICLAVSPYQGSSIILESGNVNDYEVVYPRKVTELPKGAVQPKYEDAMQYEFKVNGEPVVLHLEKNKGLFSEDYSETHYSPDGRKIITYPSFEDHCYYHGRIENDADSTASISACNGLKGHFKIQGETYLIEPLKLSDSEAHAVYKYENVEKEDEAPKMCGVTETNWESYEPIKKASQSNLTPEQQRFSPRYIELAVVADHGIFTKYNSNLNTIRTRVHEMLNTVNGFYRSVNVTASLASLEVWSKKDLIKVEKDSSKTLTSFGEWRERDLLPRISHDHAQLLTTIVFDNYVIGITEFGKMCDPKLSVGVVRDHSEINLQVAVAMAHELGHNLGMYHDGNQCHCDAASCIMADTLREVLSYEFSDCSQNQYETYLTKHNPQCILNEPLLIVS…	420	1	1	1	548.7720	1095.5295	2	1095.5349	-0.0054	0	72.68	5.4e-08	K	TLTSFGEWR	E			Cmpd 328, +MS2(548.7720), 21.2-26.5eV, 9.4min #438
1	Bothrops_asper_ABB76281_SVMP_PII		588	54784	52	43	8	7	8.6	477	MIEVLLVTICLAVSPYQGSSIILESGNVNDYEVVYPRKVTELPKGAVQPKYEDAMQYEFKVNGEPVVLHLEKNKGLFSEDYSETHYSPDGRKIITYPSFEDHCYYHGRIENDADSTASISACNGLKGHFKIQGETYLIEPLKLSDSEAHAVYKYENVEKEDEAPKMCGVTETNWESYEPIKKASQSNLTPEQQRFSPRYIELAVVADHGIFTKYNSNLNTIRTRVHEMLNTVNGFYRSVNVTASLASLEVWSKKDLIKVEKDSSKTLTSFGEWRERDLLPRISHDHAQLLTTIVFDNYVIGITEFGKMCDPKLSVGVVRDHSEINLQVAVAMAHELGHNLGMYHDGNQCHCDAASCIMADTLREVLSYEFSDCSQNQYETYLTKHNPQCILNEPLLIVS…	432	1	1	0	408.2212	1221.6417	3	1221.6465	-0.0049	1	23.09	0.0049	T	KYNSNLNTIR	T			Cmpd 282, +MS2(408.2212), 16.0-20.0eV, 8.1min #376
1	Bothrops_asper_ABB76281_SVMP_PII		588	54784	52	43	8	7	8.6	477	MIEVLLVTICLAVSPYQGSSIILESGNVNDYEVVYPRKVTELPKGAVQPKYEDAMQYEFKVNGEPVVLHLEKNKGLFSEDYSETHYSPDGRKIITYPSFEDHCYYHGRIENDADSTASISACNGLKGHFKIQGETYLIEPLKLSDSEAHAVYKYENVEKEDEAPKMCGVTETNWESYEPIKKASQSNLTPEQQRFSPRYIELAVVADHGIFTKYNSNLNTIRTRVHEMLNTVNGFYRSVNVTASLASLEVWSKKDLIKVEKDSSKTLTSFGEWRERDLLPRISHDHAQLLTTIVFDNYVIGITEFGKMCDPKLSVGVVRDHSEINLQVAVAMAHELGHNLGMYHDGNQCHCDAASCIMADTLREVLSYEFSDCSQNQYETYLTKHNPQCILNEPLLIVS…	433	1	1	0	408.2214	1221.6424	3	1221.6465	-0.0042	1	31.51	0.00071	T	KYNSNLNTIR	T			Cmpd 277, +MS2(408.2214), 16.0-20.0eV, 7.9min #370
1	Bothrops_asper_ABB76281_SVMP_PII		588	54784	52	43	8	7	8.6	477	MIEVLLVTICLAVSPYQGSSIILESGNVNDYEVVYPRKVTELPKGAVQPKYEDAMQYEFKVNGEPVVLHLEKNKGLFSEDYSETHYSPDGRKIITYPSFEDHCYYHGRIENDADSTASISACNGLKGHFKIQGETYLIEPLKLSDSEAHAVYKYENVEKEDEAPKMCGVTETNWESYEPIKKASQSNLTPEQQRFSPRYIELAVVADHGIFTKYNSNLNTIRTRVHEMLNTVNGFYRSVNVTASLASLEVWSKKDLIKVEKDSSKTLTSFGEWRERDLLPRISHDHAQLLTTIVFDNYVIGITEFGKMCDPKLSVGVVRDHSEINLQVAVAMAHELGHNLGMYHDGNQCHCDAASCIMADTLREVLSYEFSDCSQNQYETYLTKHNPQCILNEPLLIVS…	434	1	1	0	408.2215	1221.6427	3	1221.6465	-0.0039	1	31.97	0.00064	T	KYNSNLNTIR	T			Cmpd 275, +MS2(408.2215), 16.0-20.0eV, 7.9min #367
2	Bothrops_asper_ABB76282_SVMP_PI		337	46477	29	23	7	5	8.6	408	MIEVLLVTICLAVFPYQGSSIILESGNVNDYEVVYPRKVTELPKGAVQPKYEDAMQYEFKVNGEPVVLHLEKNKGLFSEDYSETHYSPDGRKIITYPSFEDHCYYHGRIENDADSTASISACNGLKGHFKLQGETYLIEPLKLSDSEAHAVYKYENVEKEDEAPKMCGVTETNWESYEPIKKASQSNLTPEQQRFSPRYIELAVVADHGIFTKYNSNLNTIRTRVHEMLNTVNGFYRSVDVHAPLANLEVWSKQDLIKVQKDSSKTLKSFGEWRERDLLPRISHDHAQLLTAVVFDGNTIGRAYTGGMCDPRHSVGVVRDHSKNNLWVAVTMAHELGHNLGIHHDTGSCSCGAKSCIMASVLSKVLSYEFSDCSQNQYETYLTNHNPQCILNKPLLTVS…	98	1	0	0	529.3434	528.3362	1	528.3384	-0.0022	0	28.51	0.0014	S	VGVVR	D			Cmpd 297, +MS2(529.3434), 44.2-55.3eV, 8.5min #396
2	Bothrops_asper_ABB76282_SVMP_PI		337	46477	29	23	7	5	8.6	408	MIEVLLVTICLAVFPYQGSSIILESGNVNDYEVVYPRKVTELPKGAVQPKYEDAMQYEFKVNGEPVVLHLEKNKGLFSEDYSETHYSPDGRKIITYPSFEDHCYYHGRIENDADSTASISACNGLKGHFKLQGETYLIEPLKLSDSEAHAVYKYENVEKEDEAPKMCGVTETNWESYEPIKKASQSNLTPEQQRFSPRYIELAVVADHGIFTKYNSNLNTIRTRVHEMLNTVNGFYRSVDVHAPLANLEVWSKQDLIKVQKDSSKTLKSFGEWRERDLLPRISHDHAQLLTAVVFDGNTIGRAYTGGMCDPRHSVGVVRDHSKNNLWVAVTMAHELGHNLGIHHDTGSCSCGAKSCIMASVLSKVLSYEFSDCSQNQYETYLTNHNPQCILNKPLLTVS…	113	1	0	0	300.1744	598.3343	2	598.3690	-0.0347	0	11.16	0.077	L	IEPLK	L			Cmpd 283, +MS2(300.1744), 16.0-20.0eV, 8.1min #378
2	Bothrops_asper_ABB76282_SVMP_PI		337	46477	29	23	7	5	8.6	408	MIEVLLVTICLAVFPYQGSSIILESGNVNDYEVVYPRKVTELPKGAVQPKYEDAMQYEFKVNGEPVVLHLEKNKGLFSEDYSETHYSPDGRKIITYPSFEDHCYYHGRIENDADSTASISACNGLKGHFKLQGETYLIEPLKLSDSEAHAVYKYENVEKEDEAPKMCGVTETNWESYEPIKKASQSNLTPEQQRFSPRYIELAVVADHGIFTKYNSNLNTIRTRVHEMLNTVNGFYRSVDVHAPLANLEVWSKQDLIKVQKDSSKTLKSFGEWRERDLLPRISHDHAQLLTAVVFDGNTIGRAYTGGMCDPRHSVGVVRDHSKNNLWVAVTMAHELGHNLGIHHDTGSCSCGAKSCIMASVLSKVLSYEFSDCSQNQYETYLTNHNPQCILNKPLLTVS…	168	1	0	0	307.1859	612.3572	2	612.3595	-0.0023	0	24.19	0.0038	R	DLLPR	I			Cmpd 307, +MS2(307.1859), 20.0-25.0eV, 8.8min #410
2	Bothrops_asper_ABB76282_SVMP_PI		337	46477	29	23	7	5	8.6	408	MIEVLLVTICLAVFPYQGSSIILESGNVNDYEVVYPRKVTELPKGAVQPKYEDAMQYEFKVNGEPVVLHLEKNKGLFSEDYSETHYSPDGRKIITYPSFEDHCYYHGRIENDADSTASISACNGLKGHFKLQGETYLIEPLKLSDSEAHAVYKYENVEKEDEAPKMCGVTETNWESYEPIKKASQSNLTPEQQRFSPRYIELAVVADHGIFTKYNSNLNTIRTRVHEMLNTVNGFYRSVDVHAPLANLEVWSKQDLIKVQKDSSKTLKSFGEWRERDLLPRISHDHAQLLTAVVFDGNTIGRAYTGGMCDPRHSVGVVRDHSKNNLWVAVTMAHELGHNLGIHHDTGSCSCGAKSCIMASVLSKVLSYEFSDCSQNQYETYLTNHNPQCILNKPLLTVS…	169	1	0	0	307.1859	612.3573	2	612.3595	-0.0021	0	30.76	0.00084	R	DLLPR	I			Cmpd 305, +MS2(307.1859), 20.0-25.0eV, 8.7min #407
2	Bothrops_asper_ABB76282_SVMP_PI		337	46477	29	23	7	5	8.6	408	MIEVLLVTICLAVFPYQGSSIILESGNVNDYEVVYPRKVTELPKGAVQPKYEDAMQYEFKVNGEPVVLHLEKNKGLFSEDYSETHYSPDGRKIITYPSFEDHCYYHGRIENDADSTASISACNGLKGHFKLQGETYLIEPLKLSDSEAHAVYKYENVEKEDEAPKMCGVTETNWESYEPIKKASQSNLTPEQQRFSPRYIELAVVADHGIFTKYNSNLNTIRTRVHEMLNTVNGFYRSVDVHAPLANLEVWSKQDLIKVQKDSSKTLKSFGEWRERDLLPRISHDHAQLLTAVVFDGNTIGRAYTGGMCDPRHSVGVVRDHSKNNLWVAVTMAHELGHNLGIHHDTGSCSCGAKSCIMASVLSKVLSYEFSDCSQNQYETYLTNHNPQCILNKPLLTVS…	170	1	0	0	307.1860	612.3575	2	612.3595	-0.0020	0	22.31	0.0059	R	DLLPR	I			Cmpd 311, +MS2(307.1860), 20.0-25.0eV, 8.9min #415
2	Bothrops_asper_ABB76282_SVMP_PI		337	46477	29	23	7	5	8.6	408	MIEVLLVTICLAVFPYQGSSIILESGNVNDYEVVYPRKVTELPKGAVQPKYEDAMQYEFKVNGEPVVLHLEKNKGLFSEDYSETHYSPDGRKIITYPSFEDHCYYHGRIENDADSTASISACNGLKGHFKLQGETYLIEPLKLSDSEAHAVYKYENVEKEDEAPKMCGVTETNWESYEPIKKASQSNLTPEQQRFSPRYIELAVVADHGIFTKYNSNLNTIRTRVHEMLNTVNGFYRSVDVHAPLANLEVWSKQDLIKVQKDSSKTLKSFGEWRERDLLPRISHDHAQLLTAVVFDGNTIGRAYTGGMCDPRHSVGVVRDHSKNNLWVAVTMAHELGHNLGIHHDTGSCSCGAKSCIMASVLSKVLSYEFSDCSQNQYETYLTNHNPQCILNKPLLTVS…	171	1	0	1	308.7041	615.3936	2	615.3592	0.0344	0	16.22	0.027	K	QDLIK	V			Cmpd 263, +MS2(308.7041), 20.0-25.0eV, 7.5min #351
2	Bothrops_asper_ABB76282_SVMP_PI		337	46477	29	23	7	5	8.6	408	MIEVLLVTICLAVFPYQGSSIILESGNVNDYEVVYPRKVTELPKGAVQPKYEDAMQYEFKVNGEPVVLHLEKNKGLFSEDYSETHYSPDGRKIITYPSFEDHCYYHGRIENDADSTASISACNGLKGHFKLQGETYLIEPLKLSDSEAHAVYKYENVEKEDEAPKMCGVTETNWESYEPIKKASQSNLTPEQQRFSPRYIELAVVADHGIFTKYNSNLNTIRTRVHEMLNTVNGFYRSVDVHAPLANLEVWSKQDLIKVQKDSSKTLKSFGEWRERDLLPRISHDHAQLLTAVVFDGNTIGRAYTGGMCDPRHSVGVVRDHSKNNLWVAVTMAHELGHNLGIHHDTGSCSCGAKSCIMASVLSKVLSYEFSDCSQNQYETYLTNHNPQCILNKPLLTVS…	398	1	0	0	547.7782	1093.5419	2	1093.5516	-0.0097	0	26.46	0.0023	K	YNSNLNTIR	T			Cmpd 174, +MS2(547.7782), 21.1-26.4eV, 5.0min #232
2	Bothrops_asper_ABB76282_SVMP_PI		337	46477	29	23	7	5	8.6	408	MIEVLLVTICLAVFPYQGSSIILESGNVNDYEVVYPRKVTELPKGAVQPKYEDAMQYEFKVNGEPVVLHLEKNKGLFSEDYSETHYSPDGRKIITYPSFEDHCYYHGRIENDADSTASISACNGLKGHFKLQGETYLIEPLKLSDSEAHAVYKYENVEKEDEAPKMCGVTETNWESYEPIKKASQSNLTPEQQRFSPRYIELAVVADHGIFTKYNSNLNTIRTRVHEMLNTVNGFYRSVDVHAPLANLEVWSKQDLIKVQKDSSKTLKSFGEWRERDLLPRISHDHAQLLTAVVFDGNTIGRAYTGGMCDPRHSVGVVRDHSKNNLWVAVTMAHELGHNLGIHHDTGSCSCGAKSCIMASVLSKVLSYEFSDCSQNQYETYLTNHNPQCILNKPLLTVS…	399	1	0	0	547.7794	1093.5443	2	1093.5516	-0.0073	0	20.75	0.0084	K	YNSNLNTIR	T			Cmpd 66, +MS2(547.7794), 21.1-26.4eV, 1.9min #88
2	Bothrops_asper_ABB76282_SVMP_PI		337	46477	29	23	7	5	8.6	408	MIEVLLVTICLAVFPYQGSSIILESGNVNDYEVVYPRKVTELPKGAVQPKYEDAMQYEFKVNGEPVVLHLEKNKGLFSEDYSETHYSPDGRKIITYPSFEDHCYYHGRIENDADSTASISACNGLKGHFKLQGETYLIEPLKLSDSEAHAVYKYENVEKEDEAPKMCGVTETNWESYEPIKKASQSNLTPEQQRFSPRYIELAVVADHGIFTKYNSNLNTIRTRVHEMLNTVNGFYRSVDVHAPLANLEVWSKQDLIKVQKDSSKTLKSFGEWRERDLLPRISHDHAQLLTAVVFDGNTIGRAYTGGMCDPRHSVGVVRDHSKNNLWVAVTMAHELGHNLGIHHDTGSCSCGAKSCIMASVLSKVLSYEFSDCSQNQYETYLTNHNPQCILNKPLLTVS…	400	1	0	0	547.7795	1093.5444	2	1093.5516	-0.0072	0	7.46	0.18	K	YNSNLNTIR	T			Cmpd 126, +MS2(547.7795), 21.1-26.4eV, 3.6min #168
2	Bothrops_asper_ABB76282_SVMP_PI		337	46477	29	23	7	5	8.6	408	MIEVLLVTICLAVFPYQGSSIILESGNVNDYEVVYPRKVTELPKGAVQPKYEDAMQYEFKVNGEPVVLHLEKNKGLFSEDYSETHYSPDGRKIITYPSFEDHCYYHGRIENDADSTASISACNGLKGHFKLQGETYLIEPLKLSDSEAHAVYKYENVEKEDEAPKMCGVTETNWESYEPIKKASQSNLTPEQQRFSPRYIELAVVADHGIFTKYNSNLNTIRTRVHEMLNTVNGFYRSVDVHAPLANLEVWSKQDLIKVQKDSSKTLKSFGEWRERDLLPRISHDHAQLLTAVVFDGNTIGRAYTGGMCDPRHSVGVVRDHSKNNLWVAVTMAHELGHNLGIHHDTGSCSCGAKSCIMASVLSKVLSYEFSDCSQNQYETYLTNHNPQCILNKPLLTVS…	401	1	0	0	547.7796	1093.5447	2	1093.5516	-0.0069	0	24.26	0.0037	K	YNSNLNTIR	T			Cmpd 153, +MS2(547.7796), 21.1-26.4eV, 4.4min #204
2	Bothrops_asper_ABB76282_SVMP_PI		337	46477	29	23	7	5	8.6	408	MIEVLLVTICLAVFPYQGSSIILESGNVNDYEVVYPRKVTELPKGAVQPKYEDAMQYEFKVNGEPVVLHLEKNKGLFSEDYSETHYSPDGRKIITYPSFEDHCYYHGRIENDADSTASISACNGLKGHFKLQGETYLIEPLKLSDSEAHAVYKYENVEKEDEAPKMCGVTETNWESYEPIKKASQSNLTPEQQRFSPRYIELAVVADHGIFTKYNSNLNTIRTRVHEMLNTVNGFYRSVDVHAPLANLEVWSKQDLIKVQKDSSKTLKSFGEWRERDLLPRISHDHAQLLTAVVFDGNTIGRAYTGGMCDPRHSVGVVRDHSKNNLWVAVTMAHELGHNLGIHHDTGSCSCGAKSCIMASVLSKVLSYEFSDCSQNQYETYLTNHNPQCILNKPLLTVS…	402	1	0	0	547.7797	1093.5448	2	1093.5516	-0.0068	0	13.80	0.042	K	YNSNLNTIR	T			Cmpd 105, +MS2(547.7797), 21.1-26.4eV, 3.0min #140
2	Bothrops_asper_ABB76282_SVMP_PI		337	46477	29	23	7	5	8.6	408	MIEVLLVTICLAVFPYQGSSIILESGNVNDYEVVYPRKVTELPKGAVQPKYEDAMQYEFKVNGEPVVLHLEKNKGLFSEDYSETHYSPDGRKIITYPSFEDHCYYHGRIENDADSTASISACNGLKGHFKLQGETYLIEPLKLSDSEAHAVYKYENVEKEDEAPKMCGVTETNWESYEPIKKASQSNLTPEQQRFSPRYIELAVVADHGIFTKYNSNLNTIRTRVHEMLNTVNGFYRSVDVHAPLANLEVWSKQDLIKVQKDSSKTLKSFGEWRERDLLPRISHDHAQLLTAVVFDGNTIGRAYTGGMCDPRHSVGVVRDHSKNNLWVAVTMAHELGHNLGIHHDTGSCSCGAKSCIMASVLSKVLSYEFSDCSQNQYETYLTNHNPQCILNKPLLTVS…	403	1	0	0	547.7797	1093.5448	2	1093.5516	-0.0067	0	11.21	0.076	K	YNSNLNTIR	T			Cmpd 92, +MS2(547.7797), 21.1-26.4eV, 2.6min #123
2	Bothrops_asper_ABB76282_SVMP_PI		337	46477	29	23	7	5	8.6	408	MIEVLLVTICLAVFPYQGSSIILESGNVNDYEVVYPRKVTELPKGAVQPKYEDAMQYEFKVNGEPVVLHLEKNKGLFSEDYSETHYSPDGRKIITYPSFEDHCYYHGRIENDADSTASISACNGLKGHFKLQGETYLIEPLKLSDSEAHAVYKYENVEKEDEAPKMCGVTETNWESYEPIKKASQSNLTPEQQRFSPRYIELAVVADHGIFTKYNSNLNTIRTRVHEMLNTVNGFYRSVDVHAPLANLEVWSKQDLIKVQKDSSKTLKSFGEWRERDLLPRISHDHAQLLTAVVFDGNTIGRAYTGGMCDPRHSVGVVRDHSKNNLWVAVTMAHELGHNLGIHHDTGSCSCGAKSCIMASVLSKVLSYEFSDCSQNQYETYLTNHNPQCILNKPLLTVS…	404	1	0	0	547.7797	1093.5449	2	1093.5516	-0.0067	0	14.94	0.032	K	YNSNLNTIR	T			Cmpd 117, +MS2(547.7797), 21.1-26.4eV, 3.4min #156
2	Bothrops_asper_ABB76282_SVMP_PI		337	46477	29	23	7	5	8.6	408	MIEVLLVTICLAVFPYQGSSIILESGNVNDYEVVYPRKVTELPKGAVQPKYEDAMQYEFKVNGEPVVLHLEKNKGLFSEDYSETHYSPDGRKIITYPSFEDHCYYHGRIENDADSTASISACNGLKGHFKLQGETYLIEPLKLSDSEAHAVYKYENVEKEDEAPKMCGVTETNWESYEPIKKASQSNLTPEQQRFSPRYIELAVVADHGIFTKYNSNLNTIRTRVHEMLNTVNGFYRSVDVHAPLANLEVWSKQDLIKVQKDSSKTLKSFGEWRERDLLPRISHDHAQLLTAVVFDGNTIGRAYTGGMCDPRHSVGVVRDHSKNNLWVAVTMAHELGHNLGIHHDTGSCSCGAKSCIMASVLSKVLSYEFSDCSQNQYETYLTNHNPQCILNKPLLTVS…	405	1	0	0	547.7798	1093.5450	2	1093.5516	-0.0065	0	10.77	0.084	K	YNSNLNTIR	T			Cmpd 182, +MS2(547.7798), 21.1-26.4eV, 5.2min #243
2	Bothrops_asper_ABB76282_SVMP_PI		337	46477	29	23	7	5	8.6	408	MIEVLLVTICLAVFPYQGSSIILESGNVNDYEVVYPRKVTELPKGAVQPKYEDAMQYEFKVNGEPVVLHLEKNKGLFSEDYSETHYSPDGRKIITYPSFEDHCYYHGRIENDADSTASISACNGLKGHFKLQGETYLIEPLKLSDSEAHAVYKYENVEKEDEAPKMCGVTETNWESYEPIKKASQSNLTPEQQRFSPRYIELAVVADHGIFTKYNSNLNTIRTRVHEMLNTVNGFYRSVDVHAPLANLEVWSKQDLIKVQKDSSKTLKSFGEWRERDLLPRISHDHAQLLTAVVFDGNTIGRAYTGGMCDPRHSVGVVRDHSKNNLWVAVTMAHELGHNLGIHHDTGSCSCGAKSCIMASVLSKVLSYEFSDCSQNQYETYLTNHNPQCILNKPLLTVS…	406	1	0	0	547.7801	1093.5456	2	1093.5516	-0.0060	0	15.95	0.025	K	YNSNLNTIR	T			Cmpd 141, +MS2(547.7801), 21.1-26.4eV, 4.0min #188
2	Bothrops_asper_ABB76282_SVMP_PI		337	46477	29	23	7	5	8.6	408	MIEVLLVTICLAVFPYQGSSIILESGNVNDYEVVYPRKVTELPKGAVQPKYEDAMQYEFKVNGEPVVLHLEKNKGLFSEDYSETHYSPDGRKIITYPSFEDHCYYHGRIENDADSTASISACNGLKGHFKLQGETYLIEPLKLSDSEAHAVYKYENVEKEDEAPKMCGVTETNWESYEPIKKASQSNLTPEQQRFSPRYIELAVVADHGIFTKYNSNLNTIRTRVHEMLNTVNGFYRSVDVHAPLANLEVWSKQDLIKVQKDSSKTLKSFGEWRERDLLPRISHDHAQLLTAVVFDGNTIGRAYTGGMCDPRHSVGVVRDHSKNNLWVAVTMAHELGHNLGIHHDTGSCSCGAKSCIMASVLSKVLSYEFSDCSQNQYETYLTNHNPQCILNKPLLTVS…	407	1	0	0	547.7802	1093.5459	2	1093.5516	-0.0057	0	26.24	0.0024	K	YNSNLNTIR	T			Cmpd 128, +MS2(547.7802), 21.1-26.4eV, 3.7min #171
2	Bothrops_asper_ABB76282_SVMP_PI		337	46477	29	23	7	5	8.6	408	MIEVLLVTICLAVFPYQGSSIILESGNVNDYEVVYPRKVTELPKGAVQPKYEDAMQYEFKVNGEPVVLHLEKNKGLFSEDYSETHYSPDGRKIITYPSFEDHCYYHGRIENDADSTASISACNGLKGHFKLQGETYLIEPLKLSDSEAHAVYKYENVEKEDEAPKMCGVTETNWESYEPIKKASQSNLTPEQQRFSPRYIELAVVADHGIFTKYNSNLNTIRTRVHEMLNTVNGFYRSVDVHAPLANLEVWSKQDLIKVQKDSSKTLKSFGEWRERDLLPRISHDHAQLLTAVVFDGNTIGRAYTGGMCDPRHSVGVVRDHSKNNLWVAVTMAHELGHNLGIHHDTGSCSCGAKSCIMASVLSKVLSYEFSDCSQNQYETYLTNHNPQCILNKPLLTVS…	408	1	0	0	547.7802	1093.5459	2	1093.5516	-0.0057	0	63.66	4.3e-07	K	YNSNLNTIR	T			Cmpd 289, +MS2(547.7802), 21.1-26.4eV, 8.3min #386
2	Bothrops_asper_ABB76282_SVMP_PI		337	46477	29	23	7	5	8.6	408	MIEVLLVTICLAVFPYQGSSIILESGNVNDYEVVYPRKVTELPKGAVQPKYEDAMQYEFKVNGEPVVLHLEKNKGLFSEDYSETHYSPDGRKIITYPSFEDHCYYHGRIENDADSTASISACNGLKGHFKLQGETYLIEPLKLSDSEAHAVYKYENVEKEDEAPKMCGVTETNWESYEPIKKASQSNLTPEQQRFSPRYIELAVVADHGIFTKYNSNLNTIRTRVHEMLNTVNGFYRSVDVHAPLANLEVWSKQDLIKVQKDSSKTLKSFGEWRERDLLPRISHDHAQLLTAVVFDGNTIGRAYTGGMCDPRHSVGVVRDHSKNNLWVAVTMAHELGHNLGIHHDTGSCSCGAKSCIMASVLSKVLSYEFSDCSQNQYETYLTNHNPQCILNKPLLTVS…	409	1	0	0	547.7803	1093.5459	2	1093.5516	-0.0056	0	20.01	0.01	K	YNSNLNTIR	T			Cmpd 102, +MS2(547.7802), 21.1-26.4eV, 2.9min #136
2	Bothrops_asper_ABB76282_SVMP_PI		337	46477	29	23	7	5	8.6	408	MIEVLLVTICLAVFPYQGSSIILESGNVNDYEVVYPRKVTELPKGAVQPKYEDAMQYEFKVNGEPVVLHLEKNKGLFSEDYSETHYSPDGRKIITYPSFEDHCYYHGRIENDADSTASISACNGLKGHFKLQGETYLIEPLKLSDSEAHAVYKYENVEKEDEAPKMCGVTETNWESYEPIKKASQSNLTPEQQRFSPRYIELAVVADHGIFTKYNSNLNTIRTRVHEMLNTVNGFYRSVDVHAPLANLEVWSKQDLIKVQKDSSKTLKSFGEWRERDLLPRISHDHAQLLTAVVFDGNTIGRAYTGGMCDPRHSVGVVRDHSKNNLWVAVTMAHELGHNLGIHHDTGSCSCGAKSCIMASVLSKVLSYEFSDCSQNQYETYLTNHNPQCILNKPLLTVS…	410	1	0	0	547.7803	1093.5461	2	1093.5516	-0.0054	0	58.84	1.3e-06	K	YNSNLNTIR	T			Cmpd 287, +MS2(547.7803), 21.1-26.4eV, 8.2min #383
2	Bothrops_asper_ABB76282_SVMP_PI		337	46477	29	23	7	5	8.6	408	MIEVLLVTICLAVFPYQGSSIILESGNVNDYEVVYPRKVTELPKGAVQPKYEDAMQYEFKVNGEPVVLHLEKNKGLFSEDYSETHYSPDGRKIITYPSFEDHCYYHGRIENDADSTASISACNGLKGHFKLQGETYLIEPLKLSDSEAHAVYKYENVEKEDEAPKMCGVTETNWESYEPIKKASQSNLTPEQQRFSPRYIELAVVADHGIFTKYNSNLNTIRTRVHEMLNTVNGFYRSVDVHAPLANLEVWSKQDLIKVQKDSSKTLKSFGEWRERDLLPRISHDHAQLLTAVVFDGNTIGRAYTGGMCDPRHSVGVVRDHSKNNLWVAVTMAHELGHNLGIHHDTGSCSCGAKSCIMASVLSKVLSYEFSDCSQNQYETYLTNHNPQCILNKPLLTVS…	411	1	0	0	547.7804	1093.5462	2	1093.5516	-0.0054	0	57.44	1.8e-06	K	YNSNLNTIR	T			Cmpd 292, +MS2(547.7804), 21.1-26.4eV, 8.4min #390
2	Bothrops_asper_ABB76282_SVMP_PI		337	46477	29	23	7	5	8.6	408	MIEVLLVTICLAVFPYQGSSIILESGNVNDYEVVYPRKVTELPKGAVQPKYEDAMQYEFKVNGEPVVLHLEKNKGLFSEDYSETHYSPDGRKIITYPSFEDHCYYHGRIENDADSTASISACNGLKGHFKLQGETYLIEPLKLSDSEAHAVYKYENVEKEDEAPKMCGVTETNWESYEPIKKASQSNLTPEQQRFSPRYIELAVVADHGIFTKYNSNLNTIRTRVHEMLNTVNGFYRSVDVHAPLANLEVWSKQDLIKVQKDSSKTLKSFGEWRERDLLPRISHDHAQLLTAVVFDGNTIGRAYTGGMCDPRHSVGVVRDHSKNNLWVAVTMAHELGHNLGIHHDTGSCSCGAKSCIMASVLSKVLSYEFSDCSQNQYETYLTNHNPQCILNKPLLTVS…	412	1	0	0	547.7807	1093.5468	2	1093.5516	-0.0048	0	14.72	0.034	K	YNSNLNTIR	T			Cmpd 143, +MS2(547.7807), 21.1-26.4eV, 4.1min #191
2	Bothrops_asper_ABB76282_SVMP_PI		337	46477	29	23	7	5	8.6	408	MIEVLLVTICLAVFPYQGSSIILESGNVNDYEVVYPRKVTELPKGAVQPKYEDAMQYEFKVNGEPVVLHLEKNKGLFSEDYSETHYSPDGRKIITYPSFEDHCYYHGRIENDADSTASISACNGLKGHFKLQGETYLIEPLKLSDSEAHAVYKYENVEKEDEAPKMCGVTETNWESYEPIKKASQSNLTPEQQRFSPRYIELAVVADHGIFTKYNSNLNTIRTRVHEMLNTVNGFYRSVDVHAPLANLEVWSKQDLIKVQKDSSKTLKSFGEWRERDLLPRISHDHAQLLTAVVFDGNTIGRAYTGGMCDPRHSVGVVRDHSKNNLWVAVTMAHELGHNLGIHHDTGSCSCGAKSCIMASVLSKVLSYEFSDCSQNQYETYLTNHNPQCILNKPLLTVS…	413	1	0	0	547.7808	1093.5470	2	1093.5516	-0.0045	0	22.86	0.0052	K	YNSNLNTIR	T			Cmpd 155, +MS2(547.7808), 21.1-26.4eV, 4.4min #207
2	Bothrops_asper_ABB76282_SVMP_PI		337	46477	29	23	7	5	8.6	408	MIEVLLVTICLAVFPYQGSSIILESGNVNDYEVVYPRKVTELPKGAVQPKYEDAMQYEFKVNGEPVVLHLEKNKGLFSEDYSETHYSPDGRKIITYPSFEDHCYYHGRIENDADSTASISACNGLKGHFKLQGETYLIEPLKLSDSEAHAVYKYENVEKEDEAPKMCGVTETNWESYEPIKKASQSNLTPEQQRFSPRYIELAVVADHGIFTKYNSNLNTIRTRVHEMLNTVNGFYRSVDVHAPLANLEVWSKQDLIKVQKDSSKTLKSFGEWRERDLLPRISHDHAQLLTAVVFDGNTIGRAYTGGMCDPRHSVGVVRDHSKNNLWVAVTMAHELGHNLGIHHDTGSCSCGAKSCIMASVLSKVLSYEFSDCSQNQYETYLTNHNPQCILNKPLLTVS…	414	1	0	0	547.7814	1093.5482	2	1093.5516	-0.0034	0	17.78	0.017	K	YNSNLNTIR	T			Cmpd 48, +MS2(547.7814), 21.1-26.4eV, 1.4min #64
2	Bothrops_asper_ABB76282_SVMP_PI		337	46477	29	23	7	5	8.6	408	MIEVLLVTICLAVFPYQGSSIILESGNVNDYEVVYPRKVTELPKGAVQPKYEDAMQYEFKVNGEPVVLHLEKNKGLFSEDYSETHYSPDGRKIITYPSFEDHCYYHGRIENDADSTASISACNGLKGHFKLQGETYLIEPLKLSDSEAHAVYKYENVEKEDEAPKMCGVTETNWESYEPIKKASQSNLTPEQQRFSPRYIELAVVADHGIFTKYNSNLNTIRTRVHEMLNTVNGFYRSVDVHAPLANLEVWSKQDLIKVQKDSSKTLKSFGEWRERDLLPRISHDHAQLLTAVVFDGNTIGRAYTGGMCDPRHSVGVVRDHSKNNLWVAVTMAHELGHNLGIHHDTGSCSCGAKSCIMASVLSKVLSYEFSDCSQNQYETYLTNHNPQCILNKPLLTVS…	415	1	0	0	547.7817	1093.5488	2	1093.5516	-0.0028	0	8.45	0.14	K	YNSNLNTIR	T			Cmpd 75, +MS2(547.7817), 21.1-26.4eV, 2.2min #100
2	Bothrops_asper_ABB76282_SVMP_PI		337	46477	29	23	7	5	8.6	408	MIEVLLVTICLAVFPYQGSSIILESGNVNDYEVVYPRKVTELPKGAVQPKYEDAMQYEFKVNGEPVVLHLEKNKGLFSEDYSETHYSPDGRKIITYPSFEDHCYYHGRIENDADSTASISACNGLKGHFKLQGETYLIEPLKLSDSEAHAVYKYENVEKEDEAPKMCGVTETNWESYEPIKKASQSNLTPEQQRFSPRYIELAVVADHGIFTKYNSNLNTIRTRVHEMLNTVNGFYRSVDVHAPLANLEVWSKQDLIKVQKDSSKTLKSFGEWRERDLLPRISHDHAQLLTAVVFDGNTIGRAYTGGMCDPRHSVGVVRDHSKNNLWVAVTMAHELGHNLGIHHDTGSCSCGAKSCIMASVLSKVLSYEFSDCSQNQYETYLTNHNPQCILNKPLLTVS…	416	1	0	0	547.7823	1093.5500	2	1093.5516	-0.0016	0	16.65	0.022	K	YNSNLNTIR	T			Cmpd 122, +MS2(547.7823), 21.1-26.4eV, 3.5min #163
2	Bothrops_asper_ABB76282_SVMP_PI		337	46477	29	23	7	5	8.6	408	MIEVLLVTICLAVFPYQGSSIILESGNVNDYEVVYPRKVTELPKGAVQPKYEDAMQYEFKVNGEPVVLHLEKNKGLFSEDYSETHYSPDGRKIITYPSFEDHCYYHGRIENDADSTASISACNGLKGHFKLQGETYLIEPLKLSDSEAHAVYKYENVEKEDEAPKMCGVTETNWESYEPIKKASQSNLTPEQQRFSPRYIELAVVADHGIFTKYNSNLNTIRTRVHEMLNTVNGFYRSVDVHAPLANLEVWSKQDLIKVQKDSSKTLKSFGEWRERDLLPRISHDHAQLLTAVVFDGNTIGRAYTGGMCDPRHSVGVVRDHSKNNLWVAVTMAHELGHNLGIHHDTGSCSCGAKSCIMASVLSKVLSYEFSDCSQNQYETYLTNHNPQCILNKPLLTVS…	423	1	1	1	374.5207	1120.5403	3	1120.6102	-0.0699	1	10.74	0.084	C	DPRHSVGVVR	D			Cmpd 273, +MS2(374.5207), 16.0-20.0eV, 7.8min #364
2	Bothrops_asper_ABB76282_SVMP_PI		337	46477	29	23	7	5	8.6	408	MIEVLLVTICLAVFPYQGSSIILESGNVNDYEVVYPRKVTELPKGAVQPKYEDAMQYEFKVNGEPVVLHLEKNKGLFSEDYSETHYSPDGRKIITYPSFEDHCYYHGRIENDADSTASISACNGLKGHFKLQGETYLIEPLKLSDSEAHAVYKYENVEKEDEAPKMCGVTETNWESYEPIKKASQSNLTPEQQRFSPRYIELAVVADHGIFTKYNSNLNTIRTRVHEMLNTVNGFYRSVDVHAPLANLEVWSKQDLIKVQKDSSKTLKSFGEWRERDLLPRISHDHAQLLTAVVFDGNTIGRAYTGGMCDPRHSVGVVRDHSKNNLWVAVTMAHELGHNLGIHHDTGSCSCGAKSCIMASVLSKVLSYEFSDCSQNQYETYLTNHNPQCILNKPLLTVS…	432	1	0	0	408.2212	1221.6417	3	1221.6465	-0.0049	1	23.09	0.0049	T	KYNSNLNTIR	T			Cmpd 282, +MS2(408.2212), 16.0-20.0eV, 8.1min #376
2	Bothrops_asper_ABB76282_SVMP_PI		337	46477	29	23	7	5	8.6	408	MIEVLLVTICLAVFPYQGSSIILESGNVNDYEVVYPRKVTELPKGAVQPKYEDAMQYEFKVNGEPVVLHLEKNKGLFSEDYSETHYSPDGRKIITYPSFEDHCYYHGRIENDADSTASISACNGLKGHFKLQGETYLIEPLKLSDSEAHAVYKYENVEKEDEAPKMCGVTETNWESYEPIKKASQSNLTPEQQRFSPRYIELAVVADHGIFTKYNSNLNTIRTRVHEMLNTVNGFYRSVDVHAPLANLEVWSKQDLIKVQKDSSKTLKSFGEWRERDLLPRISHDHAQLLTAVVFDGNTIGRAYTGGMCDPRHSVGVVRDHSKNNLWVAVTMAHELGHNLGIHHDTGSCSCGAKSCIMASVLSKVLSYEFSDCSQNQYETYLTNHNPQCILNKPLLTVS…	433	1	0	0	408.2214	1221.6424	3	1221.6465	-0.0042	1	31.51	0.00071	T	KYNSNLNTIR	T			Cmpd 277, +MS2(408.2214), 16.0-20.0eV, 7.9min #370
2	Bothrops_asper_ABB76282_SVMP_PI		337	46477	29	23	7	5	8.6	408	MIEVLLVTICLAVFPYQGSSIILESGNVNDYEVVYPRKVTELPKGAVQPKYEDAMQYEFKVNGEPVVLHLEKNKGLFSEDYSETHYSPDGRKIITYPSFEDHCYYHGRIENDADSTASISACNGLKGHFKLQGETYLIEPLKLSDSEAHAVYKYENVEKEDEAPKMCGVTETNWESYEPIKKASQSNLTPEQQRFSPRYIELAVVADHGIFTKYNSNLNTIRTRVHEMLNTVNGFYRSVDVHAPLANLEVWSKQDLIKVQKDSSKTLKSFGEWRERDLLPRISHDHAQLLTAVVFDGNTIGRAYTGGMCDPRHSVGVVRDHSKNNLWVAVTMAHELGHNLGIHHDTGSCSCGAKSCIMASVLSKVLSYEFSDCSQNQYETYLTNHNPQCILNKPLLTVS…	434	1	0	0	408.2215	1221.6427	3	1221.6465	-0.0039	1	31.97	0.00064	T	KYNSNLNTIR	T			Cmpd 275, +MS2(408.2215), 16.0-20.0eV, 7.9min #367
