# Supplementary material for: High-Throughput Venomics
Source: J Proteome Res. 2023 Apr 3;22(6):1734–46. doi: 10.1021/acs.jproteome.2c00780 (PMC10243144; doi:10.1021/acs.jproteome.2c00780)
Supplement: Supplementary file 6 — pr2c00780_si_006.zip [file pr2c00780_si_006.zip › CSV Files/Bothrops asper TFA 6sec/Bothrops asper species specific CSV files/g14.csv]

Header	--------------------------------------------------------
Search title	201211_BothaspTFA000190.d
Timestamp	2021-01-12T15:28:28Z
User	Demo User
Email	j.slagboom@vu.nl
Report URI	https://mascot.labs.vu.nl/cgi/master_results.pl?file=../data/20210112/F007449.dat
Peak list data path	F:\New MGF files 2021\210111_Bothrops asper TFA\201211_BothaspTFA000190_5.2.216.mgf
Peak list format	Mascot generic
Search type	MIS
Mascot version	2.3.02
Database	Bothrops_asper
Fasta file	Bothrops_asper.fas
Total sequences	17
Total residues	2799
Sequences after taxonomy filter	17
Number of queries	498
Fixed modifications	--------------------------------------------------------
Identifier	Name	Delta	Neutral loss
1	Carbamidomethyl (C)	57.021464
Variable modifications	--------------------------------------------------------
Identifier	Name	Delta	Neutral loss(es)
1	Amidated (Protein C-term)	-0.984016
2	Oxidation (M)	15.994915	0	63.998285
Search Parameters	--------------------------------------------------------
Taxonomy filter	All entries
Enzyme	semiTrypsin
Maximum Missed Cleavages	1
Fixed modifications	Carbamidomethyl (C)
Variable modifications	Amidated (Protein C-term),Oxidation (M)
Peptide Mass Tolerance	0.2
Peptide Mass Tolerance Units	Da
Fragment Mass Tolerance	0.05
Fragment Mass Tolerance Units	Da
Mass values	Monoisotopic
Instrument type	ESI-QUAD-TOF
Format parameters	--------------------------------------------------------
Significance threshold	0.05
Max. number of hits	0
Use MudPIT protein scoring	1
Ions score cut-off	0
Include same-set proteins
Include sub-set proteins	0
Include unassigned	0
Require bold red	0
Use homology threshold	0
Group protein families	0
Protein hits	--------------------------------------------------------
prot_hit_num	prot_acc	prot_desc	prot_score	prot_mass	prot_matches	prot_matches_sig	prot_sequences	prot_sequences_sig	prot_cover	prot_len	prot_seq	pep_query	pep_rank	pep_isbold	pep_isunique	pep_exp_mz	pep_exp_mr	pep_exp_z	pep_calc_mr	pep_delta	pep_miss	pep_score	pep_expect	pep_res_before	pep_seq	pep_res_after	pep_var_mod	pep_var_mod_pos	pep_scan_title
1	Bothrops_asper_ABY55159_PLA2		716	16476	96	58	9	9	41.6	137	MRTLWIVTVLLVGVEGSLVELGKMILQETGKNPLTSYGVYGCNCGVGGRHKPKDGTDRCCYVHKCCYKKMTDCDPKKDRYSYSWKDKTIVCDENNPCLKELCECDKAVAICLRENLDTYNKKYKIYPKFFCKKAEPC	241	1	1	1	373.2240	744.4334	2	744.4381	-0.0048	0	16.91	0.02	G	SLVELGK	M			Cmpd 79, +MS2(373.2240), 20.0-25.0eV, 2.3min #106
1	Bothrops_asper_ABY55159_PLA2		716	16476	96	58	9	9	41.6	137	MRTLWIVTVLLVGVEGSLVELGKMILQETGKNPLTSYGVYGCNCGVGGRHKPKDGTDRCCYVHKCCYKKMTDCDPKKDRYSYSWKDKTIVCDENNPCLKELCECDKAVAICLRENLDTYNKKYKIYPKFFCKKAEPC	242	1	1	1	373.2242	744.4339	2	744.4381	-0.0043	0	10.19	0.096	G	SLVELGK	M			Cmpd 197, +MS2(373.2242), 20.0-25.0eV, 5.7min #263
1	Bothrops_asper_ABY55159_PLA2		716	16476	96	58	9	9	41.6	137	MRTLWIVTVLLVGVEGSLVELGKMILQETGKNPLTSYGVYGCNCGVGGRHKPKDGTDRCCYVHKCCYKKMTDCDPKKDRYSYSWKDKTIVCDENNPCLKELCECDKAVAICLRENLDTYNKKYKIYPKFFCKKAEPC	243	1	1	1	373.2242	744.4339	2	744.4381	-0.0042	0	11.27	0.075	G	SLVELGK	M			Cmpd 218, +MS2(373.2242), 20.0-25.0eV, 6.3min #291
1	Bothrops_asper_ABY55159_PLA2		716	16476	96	58	9	9	41.6	137	MRTLWIVTVLLVGVEGSLVELGKMILQETGKNPLTSYGVYGCNCGVGGRHKPKDGTDRCCYVHKCCYKKMTDCDPKKDRYSYSWKDKTIVCDENNPCLKELCECDKAVAICLRENLDTYNKKYKIYPKFFCKKAEPC	244	1	1	1	373.2243	744.4340	2	744.4381	-0.0041	0	20.16	0.0096	G	SLVELGK	M			Cmpd 95, +MS2(373.2243), 20.0-25.0eV, 2.7min #127
1	Bothrops_asper_ABY55159_PLA2		716	16476	96	58	9	9	41.6	137	MRTLWIVTVLLVGVEGSLVELGKMILQETGKNPLTSYGVYGCNCGVGGRHKPKDGTDRCCYVHKCCYKKMTDCDPKKDRYSYSWKDKTIVCDENNPCLKELCECDKAVAICLRENLDTYNKKYKIYPKFFCKKAEPC	245	1	1	1	373.2244	744.4342	2	744.4381	-0.0039	0	6.47	0.23	G	SLVELGK	M			Cmpd 122, +MS2(373.2244), 20.0-25.0eV, 3.5min #163
1	Bothrops_asper_ABY55159_PLA2		716	16476	96	58	9	9	41.6	137	MRTLWIVTVLLVGVEGSLVELGKMILQETGKNPLTSYGVYGCNCGVGGRHKPKDGTDRCCYVHKCCYKKMTDCDPKKDRYSYSWKDKTIVCDENNPCLKELCECDKAVAICLRENLDTYNKKYKIYPKFFCKKAEPC	246	1	1	1	373.2244	744.4343	2	744.4381	-0.0039	0	11.64	0.069	G	SLVELGK	M			Cmpd 97, +MS2(373.2244), 20.0-25.0eV, 2.8min #130
1	Bothrops_asper_ABY55159_PLA2		716	16476	96	58	9	9	41.6	137	MRTLWIVTVLLVGVEGSLVELGKMILQETGKNPLTSYGVYGCNCGVGGRHKPKDGTDRCCYVHKCCYKKMTDCDPKKDRYSYSWKDKTIVCDENNPCLKELCECDKAVAICLRENLDTYNKKYKIYPKFFCKKAEPC	247	1	1	1	373.2244	744.4343	2	744.4381	-0.0038	0	22.39	0.0058	G	SLVELGK	M			Cmpd 106, +MS2(373.2244), 20.0-25.0eV, 3.1min #142
1	Bothrops_asper_ABY55159_PLA2		716	16476	96	58	9	9	41.6	137	MRTLWIVTVLLVGVEGSLVELGKMILQETGKNPLTSYGVYGCNCGVGGRHKPKDGTDRCCYVHKCCYKKMTDCDPKKDRYSYSWKDKTIVCDENNPCLKELCECDKAVAICLRENLDTYNKKYKIYPKFFCKKAEPC	248	1	1	1	373.2244	744.4343	2	744.4381	-0.0038	0	23.44	0.0045	G	SLVELGK	M			Cmpd 67, +MS2(373.2245), 20.0-25.0eV, 1.9min #90
1	Bothrops_asper_ABY55159_PLA2		716	16476	96	58	9	9	41.6	137	MRTLWIVTVLLVGVEGSLVELGKMILQETGKNPLTSYGVYGCNCGVGGRHKPKDGTDRCCYVHKCCYKKMTDCDPKKDRYSYSWKDKTIVCDENNPCLKELCECDKAVAICLRENLDTYNKKYKIYPKFFCKKAEPC	249	1	1	1	373.2245	744.4345	2	744.4381	-0.0037	0	10.85	0.082	G	SLVELGK	M			Cmpd 110, +MS2(373.2245), 20.0-25.0eV, 3.2min #147
1	Bothrops_asper_ABY55159_PLA2		716	16476	96	58	9	9	41.6	137	MRTLWIVTVLLVGVEGSLVELGKMILQETGKNPLTSYGVYGCNCGVGGRHKPKDGTDRCCYVHKCCYKKMTDCDPKKDRYSYSWKDKTIVCDENNPCLKELCECDKAVAICLRENLDTYNKKYKIYPKFFCKKAEPC	250	1	1	1	373.2245	744.4345	2	744.4381	-0.0037	0	9.48	0.11	G	SLVELGK	M			Cmpd 43, +MS2(373.2245), 20.0-25.0eV, 1.3min #58
1	Bothrops_asper_ABY55159_PLA2		716	16476	96	58	9	9	41.6	137	MRTLWIVTVLLVGVEGSLVELGKMILQETGKNPLTSYGVYGCNCGVGGRHKPKDGTDRCCYVHKCCYKKMTDCDPKKDRYSYSWKDKTIVCDENNPCLKELCECDKAVAICLRENLDTYNKKYKIYPKFFCKKAEPC	251	1	1	1	373.2245	744.4345	2	744.4381	-0.0037	0	21.44	0.0072	G	SLVELGK	M			Cmpd 22, +MS2(373.2245), 20.0-25.0eV, 0.7min #30
1	Bothrops_asper_ABY55159_PLA2		716	16476	96	58	9	9	41.6	137	MRTLWIVTVLLVGVEGSLVELGKMILQETGKNPLTSYGVYGCNCGVGGRHKPKDGTDRCCYVHKCCYKKMTDCDPKKDRYSYSWKDKTIVCDENNPCLKELCECDKAVAICLRENLDTYNKKYKIYPKFFCKKAEPC	252	1	1	1	373.2245	744.4345	2	744.4381	-0.0036	0	6.36	0.23	G	SLVELGK	M			Cmpd 237, +MS2(373.2245), 20.0-25.0eV, 6.8min #316
1	Bothrops_asper_ABY55159_PLA2		716	16476	96	58	9	9	41.6	137	MRTLWIVTVLLVGVEGSLVELGKMILQETGKNPLTSYGVYGCNCGVGGRHKPKDGTDRCCYVHKCCYKKMTDCDPKKDRYSYSWKDKTIVCDENNPCLKELCECDKAVAICLRENLDTYNKKYKIYPKFFCKKAEPC	253	1	1	1	373.2245	744.4345	2	744.4381	-0.0036	0	23.59	0.0044	G	SLVELGK	M			Cmpd 188, +MS2(373.2245), 20.0-25.0eV, 5.4min #251
1	Bothrops_asper_ABY55159_PLA2		716	16476	96	58	9	9	41.6	137	MRTLWIVTVLLVGVEGSLVELGKMILQETGKNPLTSYGVYGCNCGVGGRHKPKDGTDRCCYVHKCCYKKMTDCDPKKDRYSYSWKDKTIVCDENNPCLKELCECDKAVAICLRENLDTYNKKYKIYPKFFCKKAEPC	254	1	1	1	373.2246	744.4346	2	744.4381	-0.0036	0	24.98	0.0032	G	SLVELGK	M			Cmpd 136, +MS2(373.2246), 20.0-25.0eV, 3.9min #182
1	Bothrops_asper_ABY55159_PLA2		716	16476	96	58	9	9	41.6	137	MRTLWIVTVLLVGVEGSLVELGKMILQETGKNPLTSYGVYGCNCGVGGRHKPKDGTDRCCYVHKCCYKKMTDCDPKKDRYSYSWKDKTIVCDENNPCLKELCECDKAVAICLRENLDTYNKKYKIYPKFFCKKAEPC	255	1	1	1	373.2246	744.4346	2	744.4381	-0.0035	0	14.71	0.034	G	SLVELGK	M			Cmpd 41, +MS2(373.2246), 20.0-25.0eV, 1.2min #55
1	Bothrops_asper_ABY55159_PLA2		716	16476	96	58	9	9	41.6	137	MRTLWIVTVLLVGVEGSLVELGKMILQETGKNPLTSYGVYGCNCGVGGRHKPKDGTDRCCYVHKCCYKKMTDCDPKKDRYSYSWKDKTIVCDENNPCLKELCECDKAVAICLRENLDTYNKKYKIYPKFFCKKAEPC	256	1	1	1	373.2246	744.4346	2	744.4381	-0.0035	0	31.85	0.00065	G	SLVELGK	M			Cmpd 305, +MS2(373.2246), 20.0-25.0eV, 8.8min #407
1	Bothrops_asper_ABY55159_PLA2		716	16476	96	58	9	9	41.6	137	MRTLWIVTVLLVGVEGSLVELGKMILQETGKNPLTSYGVYGCNCGVGGRHKPKDGTDRCCYVHKCCYKKMTDCDPKKDRYSYSWKDKTIVCDENNPCLKELCECDKAVAICLRENLDTYNKKYKIYPKFFCKKAEPC	257	1	1	1	373.2246	744.4346	2	744.4381	-0.0035	0	19.56	0.011	G	SLVELGK	M			Cmpd 9, +MS2(373.2246), 20.0-25.0eV, 0.3min #12
1	Bothrops_asper_ABY55159_PLA2		716	16476	96	58	9	9	41.6	137	MRTLWIVTVLLVGVEGSLVELGKMILQETGKNPLTSYGVYGCNCGVGGRHKPKDGTDRCCYVHKCCYKKMTDCDPKKDRYSYSWKDKTIVCDENNPCLKELCECDKAVAICLRENLDTYNKKYKIYPKFFCKKAEPC	258	1	1	1	373.2246	744.4346	2	744.4381	-0.0035	0	37.37	0.00018	G	SLVELGK	M			Cmpd 301, +MS2(373.2246), 20.0-25.0eV, 8.7min #402
1	Bothrops_asper_ABY55159_PLA2		716	16476	96	58	9	9	41.6	137	MRTLWIVTVLLVGVEGSLVELGKMILQETGKNPLTSYGVYGCNCGVGGRHKPKDGTDRCCYVHKCCYKKMTDCDPKKDRYSYSWKDKTIVCDENNPCLKELCECDKAVAICLRENLDTYNKKYKIYPKFFCKKAEPC	259	1	1	1	373.2246	744.4347	2	744.4381	-0.0035	0	21.58	0.007	G	SLVELGK	M			Cmpd 203, +MS2(373.2246), 20.0-25.0eV, 5.8min #271
1	Bothrops_asper_ABY55159_PLA2		716	16476	96	58	9	9	41.6	137	MRTLWIVTVLLVGVEGSLVELGKMILQETGKNPLTSYGVYGCNCGVGGRHKPKDGTDRCCYVHKCCYKKMTDCDPKKDRYSYSWKDKTIVCDENNPCLKELCECDKAVAICLRENLDTYNKKYKIYPKFFCKKAEPC	260	1	1	1	373.2246	744.4347	2	744.4381	-0.0035	0	24.62	0.0035	G	SLVELGK	M			Cmpd 56, +MS2(373.2246), 20.0-25.0eV, 1.6min #75
1	Bothrops_asper_ABY55159_PLA2		716	16476	96	58	9	9	41.6	137	MRTLWIVTVLLVGVEGSLVELGKMILQETGKNPLTSYGVYGCNCGVGGRHKPKDGTDRCCYVHKCCYKKMTDCDPKKDRYSYSWKDKTIVCDENNPCLKELCECDKAVAICLRENLDTYNKKYKIYPKFFCKKAEPC	261	1	1	1	373.2246	744.4347	2	744.4381	-0.0035	0	17.94	0.016	G	SLVELGK	M			Cmpd 30, +MS2(373.2246), 20.0-25.0eV, 0.9min #40
1	Bothrops_asper_ABY55159_PLA2		716	16476	96	58	9	9	41.6	137	MRTLWIVTVLLVGVEGSLVELGKMILQETGKNPLTSYGVYGCNCGVGGRHKPKDGTDRCCYVHKCCYKKMTDCDPKKDRYSYSWKDKTIVCDENNPCLKELCECDKAVAICLRENLDTYNKKYKIYPKFFCKKAEPC	262	1	1	1	373.2246	744.4347	2	744.4381	-0.0035	0	24.92	0.0032	G	SLVELGK	M			Cmpd 181, +MS2(373.2246), 20.0-25.0eV, 5.2min #242
1	Bothrops_asper_ABY55159_PLA2		716	16476	96	58	9	9	41.6	137	MRTLWIVTVLLVGVEGSLVELGKMILQETGKNPLTSYGVYGCNCGVGGRHKPKDGTDRCCYVHKCCYKKMTDCDPKKDRYSYSWKDKTIVCDENNPCLKELCECDKAVAICLRENLDTYNKKYKIYPKFFCKKAEPC	263	1	1	1	373.2247	744.4348	2	744.4381	-0.0034	0	17.75	0.017	G	SLVELGK	M			Cmpd 231, +MS2(373.2247), 20.0-25.0eV, 6.6min #308
1	Bothrops_asper_ABY55159_PLA2		716	16476	96	58	9	9	41.6	137	MRTLWIVTVLLVGVEGSLVELGKMILQETGKNPLTSYGVYGCNCGVGGRHKPKDGTDRCCYVHKCCYKKMTDCDPKKDRYSYSWKDKTIVCDENNPCLKELCECDKAVAICLRENLDTYNKKYKIYPKFFCKKAEPC	264	1	1	1	373.2247	744.4348	2	744.4381	-0.0034	0	10.87	0.082	G	SLVELGK	M			Cmpd 37, +MS2(373.2247), 20.0-25.0eV, 1.1min #50
1	Bothrops_asper_ABY55159_PLA2		716	16476	96	58	9	9	41.6	137	MRTLWIVTVLLVGVEGSLVELGKMILQETGKNPLTSYGVYGCNCGVGGRHKPKDGTDRCCYVHKCCYKKMTDCDPKKDRYSYSWKDKTIVCDENNPCLKELCECDKAVAICLRENLDTYNKKYKIYPKFFCKKAEPC	265	1	1	1	373.2247	744.4348	2	744.4381	-0.0034	0	29.27	0.0012	G	SLVELGK	M			Cmpd 184, +MS2(373.2247), 20.0-25.0eV, 5.3min #246
1	Bothrops_asper_ABY55159_PLA2		716	16476	96	58	9	9	41.6	137	MRTLWIVTVLLVGVEGSLVELGKMILQETGKNPLTSYGVYGCNCGVGGRHKPKDGTDRCCYVHKCCYKKMTDCDPKKDRYSYSWKDKTIVCDENNPCLKELCECDKAVAICLRENLDTYNKKYKIYPKFFCKKAEPC	266	1	1	1	373.2247	744.4348	2	744.4381	-0.0033	0	11.64	0.069	G	SLVELGK	M			Cmpd 142, +MS2(373.2247), 20.0-25.0eV, 4.1min #190
1	Bothrops_asper_ABY55159_PLA2		716	16476	96	58	9	9	41.6	137	MRTLWIVTVLLVGVEGSLVELGKMILQETGKNPLTSYGVYGCNCGVGGRHKPKDGTDRCCYVHKCCYKKMTDCDPKKDRYSYSWKDKTIVCDENNPCLKELCECDKAVAICLRENLDTYNKKYKIYPKFFCKKAEPC	267	1	1	1	373.2247	744.4348	2	744.4381	-0.0033	0	5.79	0.26	G	SLVELGK	M			Cmpd 245, +MS2(373.2247), 20.0-25.0eV, 7.0min #327
1	Bothrops_asper_ABY55159_PLA2		716	16476	96	58	9	9	41.6	137	MRTLWIVTVLLVGVEGSLVELGKMILQETGKNPLTSYGVYGCNCGVGGRHKPKDGTDRCCYVHKCCYKKMTDCDPKKDRYSYSWKDKTIVCDENNPCLKELCECDKAVAICLRENLDTYNKKYKIYPKFFCKKAEPC	268	1	1	1	373.2247	744.4349	2	744.4381	-0.0032	0	29.35	0.0012	G	SLVELGK	M			Cmpd 124, +MS2(373.2247), 20.0-25.0eV, 3.6min #166
1	Bothrops_asper_ABY55159_PLA2		716	16476	96	58	9	9	41.6	137	MRTLWIVTVLLVGVEGSLVELGKMILQETGKNPLTSYGVYGCNCGVGGRHKPKDGTDRCCYVHKCCYKKMTDCDPKKDRYSYSWKDKTIVCDENNPCLKELCECDKAVAICLRENLDTYNKKYKIYPKFFCKKAEPC	269	1	1	1	373.2247	744.4349	2	744.4381	-0.0032	0	21.35	0.0073	G	SLVELGK	M			Cmpd 52, +MS2(373.2247), 20.0-25.0eV, 1.5min #70
1	Bothrops_asper_ABY55159_PLA2		716	16476	96	58	9	9	41.6	137	MRTLWIVTVLLVGVEGSLVELGKMILQETGKNPLTSYGVYGCNCGVGGRHKPKDGTDRCCYVHKCCYKKMTDCDPKKDRYSYSWKDKTIVCDENNPCLKELCECDKAVAICLRENLDTYNKKYKIYPKFFCKKAEPC	270	1	1	1	373.2247	744.4349	2	744.4381	-0.0032	0	18.97	0.013	G	SLVELGK	M			Cmpd 91, +MS2(373.2248), 20.0-25.0eV, 2.6min #122
1	Bothrops_asper_ABY55159_PLA2		716	16476	96	58	9	9	41.6	137	MRTLWIVTVLLVGVEGSLVELGKMILQETGKNPLTSYGVYGCNCGVGGRHKPKDGTDRCCYVHKCCYKKMTDCDPKKDRYSYSWKDKTIVCDENNPCLKELCECDKAVAICLRENLDTYNKKYKIYPKFFCKKAEPC	271	1	1	1	373.2248	744.4350	2	744.4381	-0.0031	0	14.29	0.037	G	SLVELGK	M			Cmpd 15, +MS2(373.2248), 20.0-25.0eV, 0.5min #20
1	Bothrops_asper_ABY55159_PLA2		716	16476	96	58	9	9	41.6	137	MRTLWIVTVLLVGVEGSLVELGKMILQETGKNPLTSYGVYGCNCGVGGRHKPKDGTDRCCYVHKCCYKKMTDCDPKKDRYSYSWKDKTIVCDENNPCLKELCECDKAVAICLRENLDTYNKKYKIYPKFFCKKAEPC	272	1	1	1	373.2248	744.4351	2	744.4381	-0.0031	0	13.12	0.049	G	SLVELGK	M			Cmpd 199, +MS2(373.2248), 20.0-25.0eV, 5.7min #266
1	Bothrops_asper_ABY55159_PLA2		716	16476	96	58	9	9	41.6	137	MRTLWIVTVLLVGVEGSLVELGKMILQETGKNPLTSYGVYGCNCGVGGRHKPKDGTDRCCYVHKCCYKKMTDCDPKKDRYSYSWKDKTIVCDENNPCLKELCECDKAVAICLRENLDTYNKKYKIYPKFFCKKAEPC	273	1	1	1	373.2248	744.4351	2	744.4381	-0.0030	0	7.11	0.19	G	SLVELGK	M			Cmpd 166, +MS2(373.2248), 20.0-25.0eV, 4.8min #222
1	Bothrops_asper_ABY55159_PLA2		716	16476	96	58	9	9	41.6	137	MRTLWIVTVLLVGVEGSLVELGKMILQETGKNPLTSYGVYGCNCGVGGRHKPKDGTDRCCYVHKCCYKKMTDCDPKKDRYSYSWKDKTIVCDENNPCLKELCECDKAVAICLRENLDTYNKKYKIYPKFFCKKAEPC	275	1	1	1	373.2249	744.4352	2	744.4381	-0.0030	0	18.77	0.013	G	SLVELGK	M			Cmpd 113, +MS2(373.2249), 20.0-25.0eV, 3.3min #151
1	Bothrops_asper_ABY55159_PLA2		716	16476	96	58	9	9	41.6	137	MRTLWIVTVLLVGVEGSLVELGKMILQETGKNPLTSYGVYGCNCGVGGRHKPKDGTDRCCYVHKCCYKKMTDCDPKKDRYSYSWKDKTIVCDENNPCLKELCECDKAVAICLRENLDTYNKKYKIYPKFFCKKAEPC	276	1	1	1	373.2249	744.4352	2	744.4381	-0.0030	0	16.34	0.023	G	SLVELGK	M			Cmpd 172, +MS2(373.2249), 20.0-25.0eV, 5.0min #230
1	Bothrops_asper_ABY55159_PLA2		716	16476	96	58	9	9	41.6	137	MRTLWIVTVLLVGVEGSLVELGKMILQETGKNPLTSYGVYGCNCGVGGRHKPKDGTDRCCYVHKCCYKKMTDCDPKKDRYSYSWKDKTIVCDENNPCLKELCECDKAVAICLRENLDTYNKKYKIYPKFFCKKAEPC	277	1	1	1	373.2249	744.4352	2	744.4381	-0.0030	0	13.98	0.04	G	SLVELGK	M			Cmpd 82, +MS2(373.2249), 20.0-25.0eV, 2.4min #110
1	Bothrops_asper_ABY55159_PLA2		716	16476	96	58	9	9	41.6	137	MRTLWIVTVLLVGVEGSLVELGKMILQETGKNPLTSYGVYGCNCGVGGRHKPKDGTDRCCYVHKCCYKKMTDCDPKKDRYSYSWKDKTIVCDENNPCLKELCECDKAVAICLRENLDTYNKKYKIYPKFFCKKAEPC	278	1	1	1	373.2249	744.4352	2	744.4381	-0.0029	0	10.40	0.091	G	SLVELGK	M			Cmpd 65, +MS2(373.2249), 20.0-25.0eV, 1.9min #87
1	Bothrops_asper_ABY55159_PLA2		716	16476	96	58	9	9	41.6	137	MRTLWIVTVLLVGVEGSLVELGKMILQETGKNPLTSYGVYGCNCGVGGRHKPKDGTDRCCYVHKCCYKKMTDCDPKKDRYSYSWKDKTIVCDENNPCLKELCECDKAVAICLRENLDTYNKKYKIYPKFFCKKAEPC	279	1	1	1	373.2249	744.4352	2	744.4381	-0.0029	0	17.25	0.019	G	SLVELGK	M			Cmpd 62, +MS2(373.2249), 20.0-25.0eV, 1.8min #83
1	Bothrops_asper_ABY55159_PLA2		716	16476	96	58	9	9	41.6	137	MRTLWIVTVLLVGVEGSLVELGKMILQETGKNPLTSYGVYGCNCGVGGRHKPKDGTDRCCYVHKCCYKKMTDCDPKKDRYSYSWKDKTIVCDENNPCLKELCECDKAVAICLRENLDTYNKKYKIYPKFFCKKAEPC	280	1	1	1	373.2249	744.4353	2	744.4381	-0.0029	0	18.36	0.015	G	SLVELGK	M			Cmpd 153, +MS2(373.2249), 20.0-25.0eV, 4.4min #204
1	Bothrops_asper_ABY55159_PLA2		716	16476	96	58	9	9	41.6	137	MRTLWIVTVLLVGVEGSLVELGKMILQETGKNPLTSYGVYGCNCGVGGRHKPKDGTDRCCYVHKCCYKKMTDCDPKKDRYSYSWKDKTIVCDENNPCLKELCECDKAVAICLRENLDTYNKKYKIYPKFFCKKAEPC	281	1	1	1	373.2249	744.4353	2	744.4381	-0.0028	0	23.93	0.004	G	SLVELGK	M			Cmpd 76, +MS2(373.2249), 20.0-25.0eV, 2.2min #102
1	Bothrops_asper_ABY55159_PLA2		716	16476	96	58	9	9	41.6	137	MRTLWIVTVLLVGVEGSLVELGKMILQETGKNPLTSYGVYGCNCGVGGRHKPKDGTDRCCYVHKCCYKKMTDCDPKKDRYSYSWKDKTIVCDENNPCLKELCECDKAVAICLRENLDTYNKKYKIYPKFFCKKAEPC	282	1	1	1	373.2249	744.4353	2	744.4381	-0.0028	0	13.42	0.045	G	SLVELGK	M			Cmpd 2, +MS2(373.2249), 20.0-25.0eV, 0.1min #3
1	Bothrops_asper_ABY55159_PLA2		716	16476	96	58	9	9	41.6	137	MRTLWIVTVLLVGVEGSLVELGKMILQETGKNPLTSYGVYGCNCGVGGRHKPKDGTDRCCYVHKCCYKKMTDCDPKKDRYSYSWKDKTIVCDENNPCLKELCECDKAVAICLRENLDTYNKKYKIYPKFFCKKAEPC	283	1	1	1	373.2250	744.4354	2	744.4381	-0.0028	0	25.34	0.0029	G	SLVELGK	M			Cmpd 26, +MS2(373.2250), 20.0-25.0eV, 0.8min #35
1	Bothrops_asper_ABY55159_PLA2		716	16476	96	58	9	9	41.6	137	MRTLWIVTVLLVGVEGSLVELGKMILQETGKNPLTSYGVYGCNCGVGGRHKPKDGTDRCCYVHKCCYKKMTDCDPKKDRYSYSWKDKTIVCDENNPCLKELCECDKAVAICLRENLDTYNKKYKIYPKFFCKKAEPC	284	1	1	1	373.2250	744.4354	2	744.4381	-0.0027	0	31.41	0.00072	G	SLVELGK	M			Cmpd 155, +MS2(373.2250), 20.0-25.0eV, 4.5min #207
1	Bothrops_asper_ABY55159_PLA2		716	16476	96	58	9	9	41.6	137	MRTLWIVTVLLVGVEGSLVELGKMILQETGKNPLTSYGVYGCNCGVGGRHKPKDGTDRCCYVHKCCYKKMTDCDPKKDRYSYSWKDKTIVCDENNPCLKELCECDKAVAICLRENLDTYNKKYKIYPKFFCKKAEPC	285	1	1	1	373.2250	744.4355	2	744.4381	-0.0027	0	29.59	0.0011	G	SLVELGK	M			Cmpd 12, +MS2(373.2250), 20.0-25.0eV, 0.4min #16
1	Bothrops_asper_ABY55159_PLA2		716	16476	96	58	9	9	41.6	137	MRTLWIVTVLLVGVEGSLVELGKMILQETGKNPLTSYGVYGCNCGVGGRHKPKDGTDRCCYVHKCCYKKMTDCDPKKDRYSYSWKDKTIVCDENNPCLKELCECDKAVAICLRENLDTYNKKYKIYPKFFCKKAEPC	286	1	1	1	373.2251	744.4355	2	744.4381	-0.0026	0	17.90	0.016	G	SLVELGK	M			Cmpd 158, +MS2(373.2251), 20.0-25.0eV, 4.6min #211
1	Bothrops_asper_ABY55159_PLA2		716	16476	96	58	9	9	41.6	137	MRTLWIVTVLLVGVEGSLVELGKMILQETGKNPLTSYGVYGCNCGVGGRHKPKDGTDRCCYVHKCCYKKMTDCDPKKDRYSYSWKDKTIVCDENNPCLKELCECDKAVAICLRENLDTYNKKYKIYPKFFCKKAEPC	288	1	1	1	373.2252	744.4358	2	744.4381	-0.0024	0	18.58	0.014	G	SLVELGK	M			Cmpd 474, +MS2(373.2252), 20.0-25.0eV, 13.6min #632
1	Bothrops_asper_ABY55159_PLA2		716	16476	96	58	9	9	41.6	137	MRTLWIVTVLLVGVEGSLVELGKMILQETGKNPLTSYGVYGCNCGVGGRHKPKDGTDRCCYVHKCCYKKMTDCDPKKDRYSYSWKDKTIVCDENNPCLKELCECDKAVAICLRENLDTYNKKYKIYPKFFCKKAEPC	289	1	1	1	373.2252	744.4359	2	744.4381	-0.0023	0	15.98	0.025	G	SLVELGK	M			Cmpd 169, +MS2(373.2252), 20.0-25.0eV, 4.9min #226
1	Bothrops_asper_ABY55159_PLA2		716	16476	96	58	9	9	41.6	137	MRTLWIVTVLLVGVEGSLVELGKMILQETGKNPLTSYGVYGCNCGVGGRHKPKDGTDRCCYVHKCCYKKMTDCDPKKDRYSYSWKDKTIVCDENNPCLKELCECDKAVAICLRENLDTYNKKYKIYPKFFCKKAEPC	290	1	1	1	373.2254	744.4363	2	744.4381	-0.0019	0	26.03	0.0025	G	SLVELGK	M			Cmpd 139, +MS2(373.2254), 20.0-25.0eV, 4.0min #186
1	Bothrops_asper_ABY55159_PLA2		716	16476	96	58	9	9	41.6	137	MRTLWIVTVLLVGVEGSLVELGKMILQETGKNPLTSYGVYGCNCGVGGRHKPKDGTDRCCYVHKCCYKKMTDCDPKKDRYSYSWKDKTIVCDENNPCLKELCECDKAVAICLRENLDTYNKKYKIYPKFFCKKAEPC	291	1	1	1	373.2256	744.4366	2	744.4381	-0.0015	0	8.82	0.13	G	SLVELGK	M			Cmpd 127, +MS2(373.2256), 20.0-25.0eV, 3.7min #170
1	Bothrops_asper_ABY55159_PLA2		716	16476	96	58	9	9	41.6	137	MRTLWIVTVLLVGVEGSLVELGKMILQETGKNPLTSYGVYGCNCGVGGRHKPKDGTDRCCYVHKCCYKKMTDCDPKKDRYSYSWKDKTIVCDENNPCLKELCECDKAVAICLRENLDTYNKKYKIYPKFFCKKAEPC	354	1	1	1	401.7312	801.4479	2	801.4531	-0.0051	0	6.87	0.21	K	AVAICLR	E			Cmpd 60, +MS2(401.7313), 20.0-25.0eV, 1.7min #80
1	Bothrops_asper_ABY55159_PLA2		716	16476	96	58	9	9	41.6	137	MRTLWIVTVLLVGVEGSLVELGKMILQETGKNPLTSYGVYGCNCGVGGRHKPKDGTDRCCYVHKCCYKKMTDCDPKKDRYSYSWKDKTIVCDENNPCLKELCECDKAVAICLRENLDTYNKKYKIYPKFFCKKAEPC	355	1	1	1	401.7315	801.4484	2	801.4531	-0.0047	0	7.94	0.16	K	AVAICLR	E			Cmpd 200, +MS2(401.7315), 20.0-25.0eV, 5.8min #267
1	Bothrops_asper_ABY55159_PLA2		716	16476	96	58	9	9	41.6	137	MRTLWIVTVLLVGVEGSLVELGKMILQETGKNPLTSYGVYGCNCGVGGRHKPKDGTDRCCYVHKCCYKKMTDCDPKKDRYSYSWKDKTIVCDENNPCLKELCECDKAVAICLRENLDTYNKKYKIYPKFFCKKAEPC	356	1	1	1	401.7316	801.4486	2	801.4531	-0.0045	0	12.88	0.052	K	AVAICLR	E			Cmpd 117, +MS2(401.7316), 20.0-25.0eV, 3.4min #156
1	Bothrops_asper_ABY55159_PLA2		716	16476	96	58	9	9	41.6	137	MRTLWIVTVLLVGVEGSLVELGKMILQETGKNPLTSYGVYGCNCGVGGRHKPKDGTDRCCYVHKCCYKKMTDCDPKKDRYSYSWKDKTIVCDENNPCLKELCECDKAVAICLRENLDTYNKKYKIYPKFFCKKAEPC	357	1	1	1	401.7317	801.4488	2	801.4531	-0.0043	0	11.45	0.072	K	AVAICLR	E			Cmpd 69, +MS2(401.7317), 20.0-25.0eV, 2.0min #92
1	Bothrops_asper_ABY55159_PLA2		716	16476	96	58	9	9	41.6	137	MRTLWIVTVLLVGVEGSLVELGKMILQETGKNPLTSYGVYGCNCGVGGRHKPKDGTDRCCYVHKCCYKKMTDCDPKKDRYSYSWKDKTIVCDENNPCLKELCECDKAVAICLRENLDTYNKKYKIYPKFFCKKAEPC	358	1	1	1	401.7317	801.4488	2	801.4531	-0.0042	0	13.77	0.042	K	AVAICLR	E			Cmpd 159, +MS2(401.7317), 20.0-25.0eV, 4.6min #212
1	Bothrops_asper_ABY55159_PLA2		716	16476	96	58	9	9	41.6	137	MRTLWIVTVLLVGVEGSLVELGKMILQETGKNPLTSYGVYGCNCGVGGRHKPKDGTDRCCYVHKCCYKKMTDCDPKKDRYSYSWKDKTIVCDENNPCLKELCECDKAVAICLRENLDTYNKKYKIYPKFFCKKAEPC	359	1	1	1	401.7317	801.4489	2	801.4531	-0.0042	0	4.25	0.38	K	AVAICLR	E			Cmpd 108, +MS2(401.7317), 20.0-25.0eV, 3.1min #144
1	Bothrops_asper_ABY55159_PLA2		716	16476	96	58	9	9	41.6	137	MRTLWIVTVLLVGVEGSLVELGKMILQETGKNPLTSYGVYGCNCGVGGRHKPKDGTDRCCYVHKCCYKKMTDCDPKKDRYSYSWKDKTIVCDENNPCLKELCECDKAVAICLRENLDTYNKKYKIYPKFFCKKAEPC	361	1	1	1	401.7319	801.4492	2	801.4531	-0.0039	0	15.44	0.029	K	AVAICLR	E			Cmpd 132, +MS2(401.7319), 20.0-25.0eV, 3.8min #176
1	Bothrops_asper_ABY55159_PLA2		716	16476	96	58	9	9	41.6	137	MRTLWIVTVLLVGVEGSLVELGKMILQETGKNPLTSYGVYGCNCGVGGRHKPKDGTDRCCYVHKCCYKKMTDCDPKKDRYSYSWKDKTIVCDENNPCLKELCECDKAVAICLRENLDTYNKKYKIYPKFFCKKAEPC	362	1	1	1	401.7319	801.4492	2	801.4531	-0.0039	0	4.41	0.36	K	AVAICLR	E			Cmpd 53, +MS2(401.7319), 20.0-25.0eV, 1.5min #71
1	Bothrops_asper_ABY55159_PLA2		716	16476	96	58	9	9	41.6	137	MRTLWIVTVLLVGVEGSLVELGKMILQETGKNPLTSYGVYGCNCGVGGRHKPKDGTDRCCYVHKCCYKKMTDCDPKKDRYSYSWKDKTIVCDENNPCLKELCECDKAVAICLRENLDTYNKKYKIYPKFFCKKAEPC	363	1	1	1	401.7319	801.4493	2	801.4531	-0.0038	0	13.44	0.045	K	AVAICLR	E			Cmpd 138, +MS2(401.7319), 20.0-25.0eV, 4.0min #184
1	Bothrops_asper_ABY55159_PLA2		716	16476	96	58	9	9	41.6	137	MRTLWIVTVLLVGVEGSLVELGKMILQETGKNPLTSYGVYGCNCGVGGRHKPKDGTDRCCYVHKCCYKKMTDCDPKKDRYSYSWKDKTIVCDENNPCLKELCECDKAVAICLRENLDTYNKKYKIYPKFFCKKAEPC	364	1	1	1	401.7320	801.4494	2	801.4531	-0.0037	0	36.70	0.00021	K	AVAICLR	E			Cmpd 306, +MS2(401.7320), 20.0-25.0eV, 8.8min #408
1	Bothrops_asper_ABY55159_PLA2		716	16476	96	58	9	9	41.6	137	MRTLWIVTVLLVGVEGSLVELGKMILQETGKNPLTSYGVYGCNCGVGGRHKPKDGTDRCCYVHKCCYKKMTDCDPKKDRYSYSWKDKTIVCDENNPCLKELCECDKAVAICLRENLDTYNKKYKIYPKFFCKKAEPC	365	1	1	1	401.7320	801.4494	2	801.4531	-0.0037	0	5.48	0.28	K	AVAICLR	E			Cmpd 119, +MS2(401.7320), 20.0-25.0eV, 3.4min #159
1	Bothrops_asper_ABY55159_PLA2		716	16476	96	58	9	9	41.6	137	MRTLWIVTVLLVGVEGSLVELGKMILQETGKNPLTSYGVYGCNCGVGGRHKPKDGTDRCCYVHKCCYKKMTDCDPKKDRYSYSWKDKTIVCDENNPCLKELCECDKAVAICLRENLDTYNKKYKIYPKFFCKKAEPC	366	1	1	1	401.7320	801.4494	2	801.4531	-0.0037	0	7.16	0.19	K	AVAICLR	E			Cmpd 177, +MS2(401.7320), 20.0-25.0eV, 5.1min #236
1	Bothrops_asper_ABY55159_PLA2		716	16476	96	58	9	9	41.6	137	MRTLWIVTVLLVGVEGSLVELGKMILQETGKNPLTSYGVYGCNCGVGGRHKPKDGTDRCCYVHKCCYKKMTDCDPKKDRYSYSWKDKTIVCDENNPCLKELCECDKAVAICLRENLDTYNKKYKIYPKFFCKKAEPC	367	1	1	1	401.7320	801.4494	2	801.4531	-0.0036	0	11.37	0.073	K	AVAICLR	E			Cmpd 80, +MS2(401.7320), 20.0-25.0eV, 2.3min #107
1	Bothrops_asper_ABY55159_PLA2		716	16476	96	58	9	9	41.6	137	MRTLWIVTVLLVGVEGSLVELGKMILQETGKNPLTSYGVYGCNCGVGGRHKPKDGTDRCCYVHKCCYKKMTDCDPKKDRYSYSWKDKTIVCDENNPCLKELCECDKAVAICLRENLDTYNKKYKIYPKFFCKKAEPC	368	1	1	1	401.7320	801.4495	2	801.4531	-0.0036	0	16.64	0.022	K	AVAICLR	E			Cmpd 171, +MS2(401.7320), 20.0-25.0eV, 4.9min #228
1	Bothrops_asper_ABY55159_PLA2		716	16476	96	58	9	9	41.6	137	MRTLWIVTVLLVGVEGSLVELGKMILQETGKNPLTSYGVYGCNCGVGGRHKPKDGTDRCCYVHKCCYKKMTDCDPKKDRYSYSWKDKTIVCDENNPCLKELCECDKAVAICLRENLDTYNKKYKIYPKFFCKKAEPC	369	1	1	1	401.7321	801.4496	2	801.4531	-0.0035	0	11.88	0.065	K	AVAICLR	E			Cmpd 21, +MS2(401.7321), 20.0-25.0eV, 0.6min #28
1	Bothrops_asper_ABY55159_PLA2		716	16476	96	58	9	9	41.6	137	MRTLWIVTVLLVGVEGSLVELGKMILQETGKNPLTSYGVYGCNCGVGGRHKPKDGTDRCCYVHKCCYKKMTDCDPKKDRYSYSWKDKTIVCDENNPCLKELCECDKAVAICLRENLDTYNKKYKIYPKFFCKKAEPC	370	1	1	1	401.7321	801.4496	2	801.4531	-0.0035	0	11.45	0.072	K	AVAICLR	E			Cmpd 32, +MS2(401.7321), 20.0-25.0eV, 0.9min #43
1	Bothrops_asper_ABY55159_PLA2		716	16476	96	58	9	9	41.6	137	MRTLWIVTVLLVGVEGSLVELGKMILQETGKNPLTSYGVYGCNCGVGGRHKPKDGTDRCCYVHKCCYKKMTDCDPKKDRYSYSWKDKTIVCDENNPCLKELCECDKAVAICLRENLDTYNKKYKIYPKFFCKKAEPC	371	1	1	1	401.7321	801.4496	2	801.4531	-0.0035	0	11.37	0.073	K	AVAICLR	E			Cmpd 99, +MS2(401.7321), 20.0-25.0eV, 2.9min #132
1	Bothrops_asper_ABY55159_PLA2		716	16476	96	58	9	9	41.6	137	MRTLWIVTVLLVGVEGSLVELGKMILQETGKNPLTSYGVYGCNCGVGGRHKPKDGTDRCCYVHKCCYKKMTDCDPKKDRYSYSWKDKTIVCDENNPCLKELCECDKAVAICLRENLDTYNKKYKIYPKFFCKKAEPC	372	1	1	1	401.7322	801.4498	2	801.4531	-0.0033	0	13.28	0.047	K	AVAICLR	E			Cmpd 134, +MS2(401.7322), 20.0-25.0eV, 3.9min #179
1	Bothrops_asper_ABY55159_PLA2		716	16476	96	58	9	9	41.6	137	MRTLWIVTVLLVGVEGSLVELGKMILQETGKNPLTSYGVYGCNCGVGGRHKPKDGTDRCCYVHKCCYKKMTDCDPKKDRYSYSWKDKTIVCDENNPCLKELCECDKAVAICLRENLDTYNKKYKIYPKFFCKKAEPC	373	1	1	1	401.7322	801.4498	2	801.4531	-0.0033	0	14.04	0.039	K	AVAICLR	E			Cmpd 186, +MS2(401.7322), 20.0-25.0eV, 5.4min #248
1	Bothrops_asper_ABY55159_PLA2		716	16476	96	58	9	9	41.6	137	MRTLWIVTVLLVGVEGSLVELGKMILQETGKNPLTSYGVYGCNCGVGGRHKPKDGTDRCCYVHKCCYKKMTDCDPKKDRYSYSWKDKTIVCDENNPCLKELCECDKAVAICLRENLDTYNKKYKIYPKFFCKKAEPC	374	1	1	1	401.7323	801.4500	2	801.4531	-0.0031	0	7.62	0.17	K	AVAICLR	E			Cmpd 252, +MS2(401.7323), 20.0-25.0eV, 7.2min #336
1	Bothrops_asper_ABY55159_PLA2		716	16476	96	58	9	9	41.6	137	MRTLWIVTVLLVGVEGSLVELGKMILQETGKNPLTSYGVYGCNCGVGGRHKPKDGTDRCCYVHKCCYKKMTDCDPKKDRYSYSWKDKTIVCDENNPCLKELCECDKAVAICLRENLDTYNKKYKIYPKFFCKKAEPC	375	1	1	1	401.7323	801.4500	2	801.4531	-0.0031	0	11.69	0.068	K	AVAICLR	E			Cmpd 51, +MS2(401.7323), 20.0-25.0eV, 1.5min #68
1	Bothrops_asper_ABY55159_PLA2		716	16476	96	58	9	9	41.6	137	MRTLWIVTVLLVGVEGSLVELGKMILQETGKNPLTSYGVYGCNCGVGGRHKPKDGTDRCCYVHKCCYKKMTDCDPKKDRYSYSWKDKTIVCDENNPCLKELCECDKAVAICLRENLDTYNKKYKIYPKFFCKKAEPC	376	1	1	1	401.7324	801.4502	2	801.4531	-0.0029	0	14.91	0.032	K	AVAICLR	E			Cmpd 162, +MS2(401.7324), 20.0-25.0eV, 4.7min #216
1	Bothrops_asper_ABY55159_PLA2		716	16476	96	58	9	9	41.6	137	MRTLWIVTVLLVGVEGSLVELGKMILQETGKNPLTSYGVYGCNCGVGGRHKPKDGTDRCCYVHKCCYKKMTDCDPKKDRYSYSWKDKTIVCDENNPCLKELCECDKAVAICLRENLDTYNKKYKIYPKFFCKKAEPC	377	1	1	1	401.7324	801.4502	2	801.4531	-0.0029	0	11.42	0.072	K	AVAICLR	E			Cmpd 63, +MS2(401.7324), 20.0-25.0eV, 1.8min #84
1	Bothrops_asper_ABY55159_PLA2		716	16476	96	58	9	9	41.6	137	MRTLWIVTVLLVGVEGSLVELGKMILQETGKNPLTSYGVYGCNCGVGGRHKPKDGTDRCCYVHKCCYKKMTDCDPKKDRYSYSWKDKTIVCDENNPCLKELCECDKAVAICLRENLDTYNKKYKIYPKFFCKKAEPC	378	1	1	1	401.7324	801.4503	2	801.4531	-0.0028	0	13.14	0.049	K	AVAICLR	E			Cmpd 189, +MS2(401.7324), 20.0-25.0eV, 5.4min #252
1	Bothrops_asper_ABY55159_PLA2		716	16476	96	58	9	9	41.6	137	MRTLWIVTVLLVGVEGSLVELGKMILQETGKNPLTSYGVYGCNCGVGGRHKPKDGTDRCCYVHKCCYKKMTDCDPKKDRYSYSWKDKTIVCDENNPCLKELCECDKAVAICLRENLDTYNKKYKIYPKFFCKKAEPC	379	1	1	1	401.7324	801.4503	2	801.4531	-0.0028	0	12.12	0.061	K	AVAICLR	E			Cmpd 126, +MS2(401.7324), 20.0-25.0eV, 3.6min #168
1	Bothrops_asper_ABY55159_PLA2		716	16476	96	58	9	9	41.6	137	MRTLWIVTVLLVGVEGSLVELGKMILQETGKNPLTSYGVYGCNCGVGGRHKPKDGTDRCCYVHKCCYKKMTDCDPKKDRYSYSWKDKTIVCDENNPCLKELCECDKAVAICLRENLDTYNKKYKIYPKFFCKKAEPC	380	1	1	1	401.7325	801.4505	2	801.4531	-0.0026	0	6.80	0.21	K	AVAICLR	E			Cmpd 173, +MS2(401.7325), 20.0-25.0eV, 5.0min #231
1	Bothrops_asper_ABY55159_PLA2		716	16476	96	58	9	9	41.6	137	MRTLWIVTVLLVGVEGSLVELGKMILQETGKNPLTSYGVYGCNCGVGGRHKPKDGTDRCCYVHKCCYKKMTDCDPKKDRYSYSWKDKTIVCDENNPCLKELCECDKAVAICLRENLDTYNKKYKIYPKFFCKKAEPC	381	1	1	1	401.7325	801.4505	2	801.4531	-0.0026	0	7.06	0.2	K	AVAICLR	E			Cmpd 84, +MS2(401.7325), 20.0-25.0eV, 2.4min #112
1	Bothrops_asper_ABY55159_PLA2		716	16476	96	58	9	9	41.6	137	MRTLWIVTVLLVGVEGSLVELGKMILQETGKNPLTSYGVYGCNCGVGGRHKPKDGTDRCCYVHKCCYKKMTDCDPKKDRYSYSWKDKTIVCDENNPCLKELCECDKAVAICLRENLDTYNKKYKIYPKFFCKKAEPC	382	1	1	1	401.7325	801.4505	2	801.4531	-0.0026	0	4.31	0.37	K	AVAICLR	E			Cmpd 87, +MS2(401.7325), 20.0-25.0eV, 2.5min #116
1	Bothrops_asper_ABY55159_PLA2		716	16476	96	58	9	9	41.6	137	MRTLWIVTVLLVGVEGSLVELGKMILQETGKNPLTSYGVYGCNCGVGGRHKPKDGTDRCCYVHKCCYKKMTDCDPKKDRYSYSWKDKTIVCDENNPCLKELCECDKAVAICLRENLDTYNKKYKIYPKFFCKKAEPC	383	1	1	1	401.7328	801.4510	2	801.4531	-0.0021	0	4.17	0.38	K	AVAICLR	E			Cmpd 39, +MS2(401.7328), 20.0-25.0eV, 1.1min #52
1	Bothrops_asper_ABY55159_PLA2		716	16476	96	58	9	9	41.6	137	MRTLWIVTVLLVGVEGSLVELGKMILQETGKNPLTSYGVYGCNCGVGGRHKPKDGTDRCCYVHKCCYKKMTDCDPKKDRYSYSWKDKTIVCDENNPCLKELCECDKAVAICLRENLDTYNKKYKIYPKFFCKKAEPC	386	1	1	1	417.1924	832.3703	2	832.3755	-0.0053	0	14.08	0.039	R	YSYSWK	D			Cmpd 180, +MS2(417.1924), 20.0-25.0eV, 5.2min #240
1	Bothrops_asper_ABY55159_PLA2		716	16476	96	58	9	9	41.6	137	MRTLWIVTVLLVGVEGSLVELGKMILQETGKNPLTSYGVYGCNCGVGGRHKPKDGTDRCCYVHKCCYKKMTDCDPKKDRYSYSWKDKTIVCDENNPCLKELCECDKAVAICLRENLDTYNKKYKIYPKFFCKKAEPC	387	1	1	1	417.1926	832.3706	2	832.3755	-0.0049	0	12.01	0.063	R	YSYSWK	D			Cmpd 429, +MS2(417.1926), 20.0-25.0eV, 12.3min #572
1	Bothrops_asper_ABY55159_PLA2		716	16476	96	58	9	9	41.6	137	MRTLWIVTVLLVGVEGSLVELGKMILQETGKNPLTSYGVYGCNCGVGGRHKPKDGTDRCCYVHKCCYKKMTDCDPKKDRYSYSWKDKTIVCDENNPCLKELCECDKAVAICLRENLDTYNKKYKIYPKFFCKKAEPC	388	1	1	1	417.1927	832.3709	2	832.3755	-0.0046	0	25.33	0.0029	R	YSYSWK	D			Cmpd 295, +MS2(417.1927), 20.0-25.0eV, 8.5min #394
1	Bothrops_asper_ABY55159_PLA2		716	16476	96	58	9	9	41.6	137	MRTLWIVTVLLVGVEGSLVELGKMILQETGKNPLTSYGVYGCNCGVGGRHKPKDGTDRCCYVHKCCYKKMTDCDPKKDRYSYSWKDKTIVCDENNPCLKELCECDKAVAICLRENLDTYNKKYKIYPKFFCKKAEPC	389	1	1	1	417.1928	832.3710	2	832.3755	-0.0045	0	25.84	0.0026	R	YSYSWK	D			Cmpd 470, +MS2(417.1928), 20.0-25.0eV, 13.5min #627
1	Bothrops_asper_ABY55159_PLA2		716	16476	96	58	9	9	41.6	137	MRTLWIVTVLLVGVEGSLVELGKMILQETGKNPLTSYGVYGCNCGVGGRHKPKDGTDRCCYVHKCCYKKMTDCDPKKDRYSYSWKDKTIVCDENNPCLKELCECDKAVAICLRENLDTYNKKYKIYPKFFCKKAEPC	390	1	1	1	417.1929	832.3713	2	832.3755	-0.0042	0	14.49	0.036	R	YSYSWK	D			Cmpd 299, +MS2(417.1929), 20.0-25.0eV, 8.6min #399
1	Bothrops_asper_ABY55159_PLA2		716	16476	96	58	9	9	41.6	137	MRTLWIVTVLLVGVEGSLVELGKMILQETGKNPLTSYGVYGCNCGVGGRHKPKDGTDRCCYVHKCCYKKMTDCDPKKDRYSYSWKDKTIVCDENNPCLKELCECDKAVAICLRENLDTYNKKYKIYPKFFCKKAEPC	391	1	1	1	417.1930	832.3714	2	832.3755	-0.0041	0	22.87	0.0052	R	YSYSWK	D			Cmpd 432, +MS2(417.1930), 20.0-25.0eV, 12.4min #576
1	Bothrops_asper_ABY55159_PLA2		716	16476	96	58	9	9	41.6	137	MRTLWIVTVLLVGVEGSLVELGKMILQETGKNPLTSYGVYGCNCGVGGRHKPKDGTDRCCYVHKCCYKKMTDCDPKKDRYSYSWKDKTIVCDENNPCLKELCECDKAVAICLRENLDTYNKKYKIYPKFFCKKAEPC	392	1	1	1	417.1932	832.3718	2	832.3755	-0.0037	0	10.47	0.09	R	YSYSWK	D			Cmpd 144, +MS2(417.1932), 20.0-25.0eV, 4.1min #192
1	Bothrops_asper_ABY55159_PLA2		716	16476	96	58	9	9	41.6	137	MRTLWIVTVLLVGVEGSLVELGKMILQETGKNPLTSYGVYGCNCGVGGRHKPKDGTDRCCYVHKCCYKKMTDCDPKKDRYSYSWKDKTIVCDENNPCLKELCECDKAVAICLRENLDTYNKKYKIYPKFFCKKAEPC	393	1	1	1	417.1933	832.3721	2	832.3755	-0.0034	0	11.65	0.068	R	YSYSWK	D			Cmpd 3, +MS2(417.1933), 20.0-25.0eV, 0.1min #4
1	Bothrops_asper_ABY55159_PLA2		716	16476	96	58	9	9	41.6	137	MRTLWIVTVLLVGVEGSLVELGKMILQETGKNPLTSYGVYGCNCGVGGRHKPKDGTDRCCYVHKCCYKKMTDCDPKKDRYSYSWKDKTIVCDENNPCLKELCECDKAVAICLRENLDTYNKKYKIYPKFFCKKAEPC	394	1	1	1	417.1934	832.3723	2	832.3755	-0.0032	0	11.85	0.065	R	YSYSWK	D			Cmpd 459, +MS2(417.1934), 20.0-25.0eV, 13.2min #612
1	Bothrops_asper_ABY55159_PLA2		716	16476	96	58	9	9	41.6	137	MRTLWIVTVLLVGVEGSLVELGKMILQETGKNPLTSYGVYGCNCGVGGRHKPKDGTDRCCYVHKCCYKKMTDCDPKKDRYSYSWKDKTIVCDENNPCLKELCECDKAVAICLRENLDTYNKKYKIYPKFFCKKAEPC	430	1	1	1	432.1967	862.3788	2	862.3855	-0.0066	1	13.66	0.043	M	TDCDPKK	D			Cmpd 248, +MS2(432.1967), 20.0-25.0eV, 7.1min #331
1	Bothrops_asper_ABY55159_PLA2		716	16476	96	58	9	9	41.6	137	MRTLWIVTVLLVGVEGSLVELGKMILQETGKNPLTSYGVYGCNCGVGGRHKPKDGTDRCCYVHKCCYKKMTDCDPKKDRYSYSWKDKTIVCDENNPCLKELCECDKAVAICLRENLDTYNKKYKIYPKFFCKKAEPC	444	1	1	1	498.7332	995.4517	2	995.4560	-0.0042	0	40.16	9.6e-05	R	ENLDTYNK	K			Cmpd 277, +MS2(498.7332), 20.0-25.0eV, 8.0min #370
1	Bothrops_asper_ABY55159_PLA2		716	16476	96	58	9	9	41.6	137	MRTLWIVTVLLVGVEGSLVELGKMILQETGKNPLTSYGVYGCNCGVGGRHKPKDGTDRCCYVHKCCYKKMTDCDPKKDRYSYSWKDKTIVCDENNPCLKELCECDKAVAICLRENLDTYNKKYKIYPKFFCKKAEPC	445	1	1	1	498.7332	995.4518	2	995.4560	-0.0042	0	51.36	7.3e-06	R	ENLDTYNK	K			Cmpd 275, +MS2(498.7332), 20.0-25.0eV, 7.9min #367
1	Bothrops_asper_ABY55159_PLA2		716	16476	96	58	9	9	41.6	137	MRTLWIVTVLLVGVEGSLVELGKMILQETGKNPLTSYGVYGCNCGVGGRHKPKDGTDRCCYVHKCCYKKMTDCDPKKDRYSYSWKDKTIVCDENNPCLKELCECDKAVAICLRENLDTYNKKYKIYPKFFCKKAEPC	462	1	1	1	375.5227	1123.5462	3	1123.5509	-0.0048	1	3.49	0.45	R	ENLDTYNKK	Y			Cmpd 268, +MS2(375.5227), 16.0-20.0eV, 7.7min #358
1	Bothrops_asper_ABY55159_PLA2		716	16476	96	58	9	9	41.6	137	MRTLWIVTVLLVGVEGSLVELGKMILQETGKNPLTSYGVYGCNCGVGGRHKPKDGTDRCCYVHKCCYKKMTDCDPKKDRYSYSWKDKTIVCDENNPCLKELCECDKAVAICLRENLDTYNKKYKIYPKFFCKKAEPC	464	1	1	1	375.5227	1123.5463	3	1123.5509	-0.0046	1	29.02	0.0013	R	ENLDTYNKK	Y			Cmpd 265, +MS2(375.5227), 16.0-20.0eV, 7.6min #354
1	Bothrops_asper_ABY55159_PLA2		716	16476	96	58	9	9	41.6	137	MRTLWIVTVLLVGVEGSLVELGKMILQETGKNPLTSYGVYGCNCGVGGRHKPKDGTDRCCYVHKCCYKKMTDCDPKKDRYSYSWKDKTIVCDENNPCLKELCECDKAVAICLRENLDTYNKKYKIYPKFFCKKAEPC	490	1	1	1	731.8323	1461.6501	2	1461.6592	-0.0091	0	79.99	1e-08	K	TIVCDENNPCLK	E			Cmpd 292, +MS2(731.8323), 25.6-32.0eV, 8.4min #390
1	Bothrops_asper_ABY55159_PLA2		716	16476	96	58	9	9	41.6	137	MRTLWIVTVLLVGVEGSLVELGKMILQETGKNPLTSYGVYGCNCGVGGRHKPKDGTDRCCYVHKCCYKKMTDCDPKKDRYSYSWKDKTIVCDENNPCLKELCECDKAVAICLRENLDTYNKKYKIYPKFFCKKAEPC	491	1	1	1	731.8324	1461.6503	2	1461.6592	-0.0089	0	74.65	3.4e-08	K	TIVCDENNPCLK	E			Cmpd 297, +MS2(731.8324), 25.6-32.0eV, 8.5min #396
1	Bothrops_asper_ABY55159_PLA2		716	16476	96	58	9	9	41.6	137	MRTLWIVTVLLVGVEGSLVELGKMILQETGKNPLTSYGVYGCNCGVGGRHKPKDGTDRCCYVHKCCYKKMTDCDPKKDRYSYSWKDKTIVCDENNPCLKELCECDKAVAICLRENLDTYNKKYKIYPKFFCKKAEPC	493	1	1	1	569.2647	1704.7722	3	1704.7811	-0.0089	1	96.07	2.5e-10	K	DKTIVCDENNPCLK	E			Cmpd 288, +MS2(569.2647), 17.7-22.1eV, 8.3min #384
1	Bothrops_asper_ABY55159_PLA2		716	16476	96	58	9	9	41.6	137	MRTLWIVTVLLVGVEGSLVELGKMILQETGKNPLTSYGVYGCNCGVGGRHKPKDGTDRCCYVHKCCYKKMTDCDPKKDRYSYSWKDKTIVCDENNPCLKELCECDKAVAICLRENLDTYNKKYKIYPKFFCKKAEPC	495	1	1	1	579.6060	1735.7963	3	1735.8055	-0.0092	1	41.53	7e-05	K	ELCECDKAVAICLR	E			Cmpd 309, +MS2(579.6061), 17.9-22.4eV, 8.9min #412
