# Supplementary material for: High-Throughput Venomics
Source: J Proteome Res. 2023 Apr 3;22(6):1734–46. doi: 10.1021/acs.jproteome.2c00780 (PMC10243144; doi:10.1021/acs.jproteome.2c00780)
Supplement: Supplementary file 6 — pr2c00780_si_006.zip [file pr2c00780_si_006.zip › CSV Files/Bothrops asper TFA 6sec/Bothrops asper species specific CSV files/g16.csv]

Header	--------------------------------------------------------
Search title	201211_BothaspTFA000223.d
Timestamp	2021-01-12T15:59:15Z
User	Demo User
Email	j.slagboom@vu.nl
Report URI	https://mascot.labs.vu.nl/cgi/master_results.pl?file=../data/20210112/F007481.dat
Peak list data path	F:\New MGF files 2021\210111_Bothrops asper TFA\201211_BothaspTFA000223_5.2.216.mgf
Peak list format	Mascot generic
Search type	MIS
Mascot version	2.3.02
Database	Bothrops_asper
Fasta file	Bothrops_asper.fas
Total sequences	17
Total residues	2799
Sequences after taxonomy filter	17
Number of queries	498
Fixed modifications	--------------------------------------------------------
Identifier	Name	Delta	Neutral loss
1	Carbamidomethyl (C)	57.021464
Variable modifications	--------------------------------------------------------
Identifier	Name	Delta	Neutral loss(es)
1	Amidated (Protein C-term)	-0.984016
2	Oxidation (M)	15.994915	0	63.998285
Search Parameters	--------------------------------------------------------
Taxonomy filter	All entries
Enzyme	semiTrypsin
Maximum Missed Cleavages	1
Fixed modifications	Carbamidomethyl (C)
Variable modifications	Amidated (Protein C-term),Oxidation (M)
Peptide Mass Tolerance	0.2
Peptide Mass Tolerance Units	Da
Fragment Mass Tolerance	0.05
Fragment Mass Tolerance Units	Da
Mass values	Monoisotopic
Instrument type	ESI-QUAD-TOF
Format parameters	--------------------------------------------------------
Significance threshold	0.05
Max. number of hits	0
Use MudPIT protein scoring	1
Ions score cut-off	0
Include same-set proteins
Include sub-set proteins	0
Include unassigned	0
Require bold red	0
Use homology threshold	0
Group protein families	0
Protein hits	--------------------------------------------------------
prot_hit_num	prot_acc	prot_desc	prot_score	prot_mass	prot_matches	prot_matches_sig	prot_sequences	prot_sequences_sig	prot_cover	prot_len	prot_seq	pep_query	pep_rank	pep_isbold	pep_isunique	pep_exp_mz	pep_exp_mr	pep_exp_z	pep_calc_mr	pep_delta	pep_miss	pep_score	pep_expect	pep_res_before	pep_seq	pep_res_after	pep_var_mod	pep_var_mod_pos	pep_scan_title
1	Bothrops_asper_5TFV_B_PLA2		415	14756	13	12	6	6	37.7	122	SLIEFAKMILEETKRLPFPYYTTYGCYCGWGGQGQPKDATDRCCFVHDCCYGKLSNCKPKTDRYSYSRKSGVIICGEGTPCEKQICECDKAAAVCFRENLRTYKKRYMAYPDVLCKKPAEKC	213	1	1	1	338.1570	674.2995	2	674.3024	-0.0029	0	22.02	0.0063	R	YSYSR	K			Cmpd 265, +MS2(338.1570), 20.0-25.0eV, 7.6min #354
1	Bothrops_asper_5TFV_B_PLA2		415	14756	13	12	6	6	37.7	122	SLIEFAKMILEETKRLPFPYYTTYGCYCGWGGQGQPKDATDRCCFVHDCCYGKLSNCKPKTDRYSYSRKSGVIICGEGTPCEKQICECDKAAAVCFRENLRTYKKRYMAYPDVLCKKPAEKC	281	1	1	1	404.2316	806.4486	2	806.4538	-0.0052	0	22.53	0.0056	-	SLIEFAK	M			Cmpd 321, +MS2(404.2316), 20.0-25.0eV, 9.2min #428
1	Bothrops_asper_5TFV_B_PLA2		415	14756	13	12	6	6	37.7	122	SLIEFAKMILEETKRLPFPYYTTYGCYCGWGGQGQPKDATDRCCFVHDCCYGKLSNCKPKTDRYSYSRKSGVIICGEGTPCEKQICECDKAAAVCFRENLRTYKKRYMAYPDVLCKKPAEKC	282	1	1	1	404.2321	806.4495	2	806.4538	-0.0042	0	32.19	0.0006	-	SLIEFAK	M			Cmpd 316, +MS2(404.2321), 20.0-25.0eV, 9.1min #422
1	Bothrops_asper_5TFV_B_PLA2		415	14756	13	12	6	6	37.7	122	SLIEFAKMILEETKRLPFPYYTTYGCYCGWGGQGQPKDATDRCCFVHDCCYGKLSNCKPKTDRYSYSRKSGVIICGEGTPCEKQICECDKAAAVCFRENLRTYKKRYMAYPDVLCKKPAEKC	315	1	1	1	432.2284	862.4423	2	862.4470	-0.0047	0	36.79	0.00021	K	MILEETK	R			Cmpd 293, +MS2(432.2284), 20.0-25.0eV, 8.4min #391
1	Bothrops_asper_5TFV_B_PLA2		415	14756	13	12	6	6	37.7	122	SLIEFAKMILEETKRLPFPYYTTYGCYCGWGGQGQPKDATDRCCFVHDCCYGKLSNCKPKTDRYSYSRKSGVIICGEGTPCEKQICECDKAAAVCFRENLRTYKKRYMAYPDVLCKKPAEKC	316	1	1	1	432.2284	862.4423	2	862.4470	-0.0046	0	23.76	0.0042	K	MILEETK	R			Cmpd 297, +MS2(432.2284), 20.0-25.0eV, 8.5min #396
1	Bothrops_asper_5TFV_B_PLA2		415	14756	13	12	6	6	37.7	122	SLIEFAKMILEETKRLPFPYYTTYGCYCGWGGQGQPKDATDRCCFVHDCCYGKLSNCKPKTDRYSYSRKSGVIICGEGTPCEKQICECDKAAAVCFRENLRTYKKRYMAYPDVLCKKPAEKC	317	1	1	1	440.2259	878.4372	2	878.4419	-0.0047	0	51.20	7.6e-06	K	MILEETK	R	Oxidation (M)	0.2000000.0	Cmpd 281, +MS2(440.2259), 20.0-25.0eV, 8.1min #375
1	Bothrops_asper_5TFV_B_PLA2		415	14756	13	12	6	6	37.7	122	SLIEFAKMILEETKRLPFPYYTTYGCYCGWGGQGQPKDATDRCCFVHDCCYGKLSNCKPKTDRYSYSRKSGVIICGEGTPCEKQICECDKAAAVCFRENLRTYKKRYMAYPDVLCKKPAEKC	347	1	1	1	349.8319	1046.4739	3	1046.4781	-0.0042	1	6.73	0.21	K	TDRYSYSR	K			Cmpd 266, +MS2(349.8319), 16.0-20.0eV, 7.6min #355
1	Bothrops_asper_5TFV_B_PLA2		415	14756	13	12	6	6	37.7	122	SLIEFAKMILEETKRLPFPYYTTYGCYCGWGGQGQPKDATDRCCFVHDCCYGKLSNCKPKTDRYSYSRKSGVIICGEGTPCEKQICECDKAAAVCFRENLRTYKKRYMAYPDVLCKKPAEKC	348	1	1	1	349.8319	1046.4739	3	1046.4781	-0.0042	1	20.62	0.0087	K	TDRYSYSR	K			Cmpd 262, +MS2(349.8319), 16.0-20.0eV, 7.5min #350
1	Bothrops_asper_5TFV_B_PLA2		415	14756	13	12	6	6	37.7	122	SLIEFAKMILEETKRLPFPYYTTYGCYCGWGGQGQPKDATDRCCFVHDCCYGKLSNCKPKTDRYSYSRKSGVIICGEGTPCEKQICECDKAAAVCFRENLRTYKKRYMAYPDVLCKKPAEKC	371	1	1	1	630.2888	1258.5630	2	1258.5726	-0.0096	0	54.91	3.2e-06	R	YMAYPDVLCK	K			Cmpd 324, +MS2(630.2888), 23.1-28.9eV, 9.3min #432
1	Bothrops_asper_5TFV_B_PLA2		415	14756	13	12	6	6	37.7	122	SLIEFAKMILEETKRLPFPYYTTYGCYCGWGGQGQPKDATDRCCFVHDCCYGKLSNCKPKTDRYSYSRKSGVIICGEGTPCEKQICECDKAAAVCFRENLRTYKKRYMAYPDVLCKKPAEKC	372	1	1	1	630.2893	1258.5640	2	1258.5726	-0.0086	0	47.08	2e-05	R	YMAYPDVLCK	K			Cmpd 327, +MS2(630.2893), 23.1-28.9eV, 9.4min #436
1	Bothrops_asper_5TFV_B_PLA2		415	14756	13	12	6	6	37.7	122	SLIEFAKMILEETKRLPFPYYTTYGCYCGWGGQGQPKDATDRCCFVHDCCYGKLSNCKPKTDRYSYSRKSGVIICGEGTPCEKQICECDKAAAVCFRENLRTYKKRYMAYPDVLCKKPAEKC	375	1	1	1	638.2869	1274.5593	2	1274.5675	-0.0082	0	56.61	2.2e-06	R	YMAYPDVLCK	K	Oxidation (M)	0.0200000000.0	Cmpd 314, +MS2(638.2869), 23.3-29.1eV, 9.0min #419
1	Bothrops_asper_5TFV_B_PLA2		415	14756	13	12	6	6	37.7	122	SLIEFAKMILEETKRLPFPYYTTYGCYCGWGGQGQPKDATDRCCFVHDCCYGKLSNCKPKTDRYSYSRKSGVIICGEGTPCEKQICECDKAAAVCFRENLRTYKKRYMAYPDVLCKKPAEKC	383	1	1	1	753.8455	1505.6764	2	1505.6854	-0.0091	0	86.84	2.1e-09	K	SGVIICGEGTPCEK	Q			Cmpd 300, +MS2(753.8455), 26.1-32.6eV, 8.6min #400
1	Bothrops_asper_5TFV_B_PLA2		415	14756	13	12	6	6	37.7	122	SLIEFAKMILEETKRLPFPYYTTYGCYCGWGGQGQPKDATDRCCFVHDCCYGKLSNCKPKTDRYSYSRKSGVIICGEGTPCEKQICECDKAAAVCFRENLRTYKKRYMAYPDVLCKKPAEKC	384	1	1	1	753.8455	1505.6764	2	1505.6854	-0.0090	0	103.38	4.6e-11	K	SGVIICGEGTPCEK	Q			Cmpd 296, +MS2(753.8455), 26.1-32.6eV, 8.5min #395
2	Bothrops_asper_ATP66581_PLA2		31	14814	1	1	1	1	5.6	124	NLVQFGEMMSDVMRKNVVFKYLSYGCYCGWGGLGRPQDATDRCCFVHDCCYGKVTGCDPKTDIDTYTYSEENGDLVCGGDDPCKKQICECDRVAAICFRDNKDTYDIKYVFYGAKNCQEESEPC	284	1	1	1	418.7238	835.4330	2	835.4374	-0.0044	0	31.02	0.00079	R	VAAICFR	D			Cmpd 306, +MS2(418.7238), 20.0-25.0eV, 8.8min #408
