# Supplementary material for: High-Throughput Venomics
Source: J Proteome Res. 2023 Apr 3;22(6):1734–46. doi: 10.1021/acs.jproteome.2c00780 (PMC10243144; doi:10.1021/acs.jproteome.2c00780)
Supplement: Supplementary file 6 — pr2c00780_si_006.zip [file pr2c00780_si_006.zip › CSV Files/Bothrops asper TFA 6sec/Bothrops asper species specific CSV files/g8.csv]

Header	--------------------------------------------------------
Search title	201211_BothaspTFA000092.d
Timestamp	2021-01-12T13:56:59Z
User	Demo User
Email	j.slagboom@vu.nl
Report URI	https://mascot.labs.vu.nl/cgi/master_results.pl?file=../data/20210112/F007353.dat
Peak list data path	F:\New MGF files 2021\210111_Bothrops asper TFA\201211_BothaspTFA000092_5.2.216.mgf
Peak list format	Mascot generic
Search type	MIS
Mascot version	2.3.02
Database	Bothrops_asper
Fasta file	Bothrops_asper.fas
Total sequences	17
Total residues	2799
Sequences after taxonomy filter	17
Number of queries	498
Fixed modifications	--------------------------------------------------------
Identifier	Name	Delta	Neutral loss
1	Carbamidomethyl (C)	57.021464
Variable modifications	--------------------------------------------------------
Identifier	Name	Delta	Neutral loss(es)
1	Amidated (Protein C-term)	-0.984016
2	Oxidation (M)	15.994915	0	63.998285
Search Parameters	--------------------------------------------------------
Taxonomy filter	All entries
Enzyme	semiTrypsin
Maximum Missed Cleavages	1
Fixed modifications	Carbamidomethyl (C)
Variable modifications	Amidated (Protein C-term),Oxidation (M)
Peptide Mass Tolerance	0.2
Peptide Mass Tolerance Units	Da
Fragment Mass Tolerance	0.05
Fragment Mass Tolerance Units	Da
Mass values	Monoisotopic
Instrument type	ESI-QUAD-TOF
Format parameters	--------------------------------------------------------
Significance threshold	0.05
Max. number of hits	0
Use MudPIT protein scoring	1
Ions score cut-off	0
Include same-set proteins
Include sub-set proteins	0
Include unassigned	0
Require bold red	0
Use homology threshold	0
Group protein families	0
Protein hits	--------------------------------------------------------
prot_hit_num	prot_acc	prot_desc	prot_score	prot_mass	prot_matches	prot_matches_sig	prot_sequences	prot_sequences_sig	prot_cover	prot_len	prot_seq	pep_query	pep_rank	pep_isbold	pep_isunique	pep_exp_mz	pep_exp_mr	pep_exp_z	pep_calc_mr	pep_delta	pep_miss	pep_score	pep_expect	pep_res_before	pep_seq	pep_res_after	pep_var_mod	pep_var_mod_pos	pep_scan_title
1	Bothrops_asper_ABB76281_SVMP_PII		404	54784	4	4	2	2	7.1	477	MIEVLLVTICLAVSPYQGSSIILESGNVNDYEVVYPRKVTELPKGAVQPKYEDAMQYEFKVNGEPVVLHLEKNKGLFSEDYSETHYSPDGRKIITYPSFEDHCYYHGRIENDADSTASISACNGLKGHFKIQGETYLIEPLKLSDSEAHAVYKYENVEKEDEAPKMCGVTETNWESYEPIKKASQSNLTPEQQRFSPRYIELAVVADHGIFTKYNSNLNTIRTRVHEMLNTVNGFYRSVNVTASLASLEVWSKKDLIKVEKDSSKTLTSFGEWRERDLLPRISHDHAQLLTTIVFDNYVIGITEFGKMCDPKLSVGVVRDHSEINLQVAVAMAHELGHNLGMYHDGNQCHCDAASCIMADTLREVLSYEFSDCSQNQYETYLTKHNPQCILNEPLLIVS…	463	1	1	1	640.9195	1919.7366	3	1919.7487	-0.0120	1	111.63	6.9e-12	R	GDNPDDRCTGQSADCPR	N			Cmpd 267, +MS2(640.9195), 19.4-24.2eV, 7.7min #356
1	Bothrops_asper_ABB76281_SVMP_PII		404	54784	4	4	2	2	7.1	477	MIEVLLVTICLAVSPYQGSSIILESGNVNDYEVVYPRKVTELPKGAVQPKYEDAMQYEFKVNGEPVVLHLEKNKGLFSEDYSETHYSPDGRKIITYPSFEDHCYYHGRIENDADSTASISACNGLKGHFKIQGETYLIEPLKLSDSEAHAVYKYENVEKEDEAPKMCGVTETNWESYEPIKKASQSNLTPEQQRFSPRYIELAVVADHGIFTKYNSNLNTIRTRVHEMLNTVNGFYRSVNVTASLASLEVWSKKDLIKVEKDSSKTLTSFGEWRERDLLPRISHDHAQLLTTIVFDNYVIGITEFGKMCDPKLSVGVVRDHSEINLQVAVAMAHELGHNLGMYHDGNQCHCDAASCIMADTLREVLSYEFSDCSQNQYETYLTKHNPQCILNEPLLIVS…	464	1	1	1	640.9198	1919.7375	3	1919.7487	-0.0111	1	115.56	2.8e-12	R	GDNPDDRCTGQSADCPR	N			Cmpd 264, +MS2(640.9198), 19.4-24.2eV, 7.6min #352
1	Bothrops_asper_ABB76281_SVMP_PII		404	54784	4	4	2	2	7.1	477	MIEVLLVTICLAVSPYQGSSIILESGNVNDYEVVYPRKVTELPKGAVQPKYEDAMQYEFKVNGEPVVLHLEKNKGLFSEDYSETHYSPDGRKIITYPSFEDHCYYHGRIENDADSTASISACNGLKGHFKIQGETYLIEPLKLSDSEAHAVYKYENVEKEDEAPKMCGVTETNWESYEPIKKASQSNLTPEQQRFSPRYIELAVVADHGIFTKYNSNLNTIRTRVHEMLNTVNGFYRSVNVTASLASLEVWSKKDLIKVEKDSSKTLTSFGEWRERDLLPRISHDHAQLLTTIVFDNYVIGITEFGKMCDPKLSVGVVRDHSEINLQVAVAMAHELGHNLGMYHDGNQCHCDAASCIMADTLREVLSYEFSDCSQNQYETYLTKHNPQCILNEPLLIVS…	487	1	1	1	684.2900	2049.8481	3	2049.8601	-0.0120	0	103.65	4.3e-11	K	LRPGAQCAEGLCCDQCR	F			Cmpd 288, +MS2(684.2900), 20.4-25.5eV, 8.3min #384
1	Bothrops_asper_ABB76281_SVMP_PII		404	54784	4	4	2	2	7.1	477	MIEVLLVTICLAVSPYQGSSIILESGNVNDYEVVYPRKVTELPKGAVQPKYEDAMQYEFKVNGEPVVLHLEKNKGLFSEDYSETHYSPDGRKIITYPSFEDHCYYHGRIENDADSTASISACNGLKGHFKIQGETYLIEPLKLSDSEAHAVYKYENVEKEDEAPKMCGVTETNWESYEPIKKASQSNLTPEQQRFSPRYIELAVVADHGIFTKYNSNLNTIRTRVHEMLNTVNGFYRSVNVTASLASLEVWSKKDLIKVEKDSSKTLTSFGEWRERDLLPRISHDHAQLLTTIVFDNYVIGITEFGKMCDPKLSVGVVRDHSEINLQVAVAMAHELGHNLGMYHDGNQCHCDAASCIMADTLREVLSYEFSDCSQNQYETYLTKHNPQCILNEPLLIVS…	488	1	1	1	684.2903	2049.8490	3	2049.8601	-0.0112	0	112.61	5.5e-12	K	LRPGAQCAEGLCCDQCR	F			Cmpd 284, +MS2(684.2903), 20.4-25.5eV, 8.2min #379
