# Supplementary material for: High-Throughput Venomics
Source: J Proteome Res. 2023 Apr 3;22(6):1734–46. doi: 10.1021/acs.jproteome.2c00780 (PMC10243144; doi:10.1021/acs.jproteome.2c00780)
Supplement: Supplementary file 6 — pr2c00780_si_006.zip [file pr2c00780_si_006.zip › CSV Files/Bothrops asper TFA 6sec/Bothrops asper species specific CSV files/h14.csv]

Header	--------------------------------------------------------
Search title	201211_BothaspTFA000189.d
Timestamp	2021-01-12T15:27:32Z
User	Demo User
Email	j.slagboom@vu.nl
Report URI	https://mascot.labs.vu.nl/cgi/master_results.pl?file=../data/20210112/F007448.dat
Peak list data path	F:\New MGF files 2021\210111_Bothrops asper TFA\201211_BothaspTFA000189_5.2.216.mgf
Peak list format	Mascot generic
Search type	MIS
Mascot version	2.3.02
Database	Bothrops_asper
Fasta file	Bothrops_asper.fas
Total sequences	17
Total residues	2799
Sequences after taxonomy filter	17
Number of queries	497
Fixed modifications	--------------------------------------------------------
Identifier	Name	Delta	Neutral loss
1	Carbamidomethyl (C)	57.021464
Variable modifications	--------------------------------------------------------
Identifier	Name	Delta	Neutral loss(es)
1	Amidated (Protein C-term)	-0.984016
2	Oxidation (M)	15.994915	0	63.998285
Search Parameters	--------------------------------------------------------
Taxonomy filter	All entries
Enzyme	semiTrypsin
Maximum Missed Cleavages	1
Fixed modifications	Carbamidomethyl (C)
Variable modifications	Amidated (Protein C-term),Oxidation (M)
Peptide Mass Tolerance	0.2
Peptide Mass Tolerance Units	Da
Fragment Mass Tolerance	0.05
Fragment Mass Tolerance Units	Da
Mass values	Monoisotopic
Instrument type	ESI-QUAD-TOF
Format parameters	--------------------------------------------------------
Significance threshold	0.05
Max. number of hits	0
Use MudPIT protein scoring	1
Ions score cut-off	0
Include same-set proteins
Include sub-set proteins	0
Include unassigned	0
Require bold red	0
Use homology threshold	0
Group protein families	0
Protein hits	--------------------------------------------------------
prot_hit_num	prot_acc	prot_desc	prot_score	prot_mass	prot_matches	prot_matches_sig	prot_sequences	prot_sequences_sig	prot_cover	prot_len	prot_seq	pep_query	pep_rank	pep_isbold	pep_isunique	pep_exp_mz	pep_exp_mr	pep_exp_z	pep_calc_mr	pep_delta	pep_miss	pep_score	pep_expect	pep_res_before	pep_seq	pep_res_after	pep_var_mod	pep_var_mod_pos	pep_scan_title
1	Bothrops_asper_ABY55159_PLA2		1401	16476	122	91	12	12	51.8	137	MRTLWIVTVLLVGVEGSLVELGKMILQETGKNPLTSYGVYGCNCGVGGRHKPKDGTDRCCYVHKCCYKKMTDCDPKKDRYSYSWKDKTIVCDENNPCLKELCECDKAVAICLRENLDTYNKKYKIYPKFFCKKAEPC	234	1	1	1	373.2240	744.4335	2	744.4381	-0.0046	0	30.68	0.00086	G	SLVELGK	M			Cmpd 24, +MS2(373.2241), 20.0-25.0eV, 0.7min #33
1	Bothrops_asper_ABY55159_PLA2		1401	16476	122	91	12	12	51.8	137	MRTLWIVTVLLVGVEGSLVELGKMILQETGKNPLTSYGVYGCNCGVGGRHKPKDGTDRCCYVHKCCYKKMTDCDPKKDRYSYSWKDKTIVCDENNPCLKELCECDKAVAICLRENLDTYNKKYKIYPKFFCKKAEPC	235	1	1	1	373.2242	744.4338	2	744.4381	-0.0044	0	28.07	0.0016	G	SLVELGK	M			Cmpd 168, +MS2(373.2242), 20.0-25.0eV, 4.8min #225
1	Bothrops_asper_ABY55159_PLA2		1401	16476	122	91	12	12	51.8	137	MRTLWIVTVLLVGVEGSLVELGKMILQETGKNPLTSYGVYGCNCGVGGRHKPKDGTDRCCYVHKCCYKKMTDCDPKKDRYSYSWKDKTIVCDENNPCLKELCECDKAVAICLRENLDTYNKKYKIYPKFFCKKAEPC	236	1	1	1	373.2242	744.4339	2	744.4381	-0.0042	0	38.83	0.00013	G	SLVELGK	M			Cmpd 300, +MS2(373.2242), 20.0-25.0eV, 8.6min #401
1	Bothrops_asper_ABY55159_PLA2		1401	16476	122	91	12	12	51.8	137	MRTLWIVTVLLVGVEGSLVELGKMILQETGKNPLTSYGVYGCNCGVGGRHKPKDGTDRCCYVHKCCYKKMTDCDPKKDRYSYSWKDKTIVCDENNPCLKELCECDKAVAICLRENLDTYNKKYKIYPKFFCKKAEPC	237	1	1	1	373.2243	744.4340	2	744.4381	-0.0041	0	20.78	0.0084	G	SLVELGK	M			Cmpd 190, +MS2(373.2243), 20.0-25.0eV, 5.5min #254
1	Bothrops_asper_ABY55159_PLA2		1401	16476	122	91	12	12	51.8	137	MRTLWIVTVLLVGVEGSLVELGKMILQETGKNPLTSYGVYGCNCGVGGRHKPKDGTDRCCYVHKCCYKKMTDCDPKKDRYSYSWKDKTIVCDENNPCLKELCECDKAVAICLRENLDTYNKKYKIYPKFFCKKAEPC	238	1	1	1	373.2243	744.4341	2	744.4381	-0.0041	0	19.35	0.012	G	SLVELGK	M			Cmpd 33, +MS2(373.2243), 20.0-25.0eV, 1.0min #45
1	Bothrops_asper_ABY55159_PLA2		1401	16476	122	91	12	12	51.8	137	MRTLWIVTVLLVGVEGSLVELGKMILQETGKNPLTSYGVYGCNCGVGGRHKPKDGTDRCCYVHKCCYKKMTDCDPKKDRYSYSWKDKTIVCDENNPCLKELCECDKAVAICLRENLDTYNKKYKIYPKFFCKKAEPC	239	1	1	1	373.2243	744.4341	2	744.4381	-0.0040	0	28.14	0.0015	G	SLVELGK	M			Cmpd 160, +MS2(373.2243), 20.0-25.0eV, 4.6min #214
1	Bothrops_asper_ABY55159_PLA2		1401	16476	122	91	12	12	51.8	137	MRTLWIVTVLLVGVEGSLVELGKMILQETGKNPLTSYGVYGCNCGVGGRHKPKDGTDRCCYVHKCCYKKMTDCDPKKDRYSYSWKDKTIVCDENNPCLKELCECDKAVAICLRENLDTYNKKYKIYPKFFCKKAEPC	240	1	1	1	373.2243	744.4341	2	744.4381	-0.0040	0	16.27	0.024	G	SLVELGK	M			Cmpd 246, +MS2(373.2243), 20.0-25.0eV, 7.1min #329
1	Bothrops_asper_ABY55159_PLA2		1401	16476	122	91	12	12	51.8	137	MRTLWIVTVLLVGVEGSLVELGKMILQETGKNPLTSYGVYGCNCGVGGRHKPKDGTDRCCYVHKCCYKKMTDCDPKKDRYSYSWKDKTIVCDENNPCLKELCECDKAVAICLRENLDTYNKKYKIYPKFFCKKAEPC	241	1	1	1	373.2243	744.4341	2	744.4381	-0.0040	0	29.74	0.0011	G	SLVELGK	M			Cmpd 7, +MS2(373.2243), 20.0-25.0eV, 0.2min #10
1	Bothrops_asper_ABY55159_PLA2		1401	16476	122	91	12	12	51.8	137	MRTLWIVTVLLVGVEGSLVELGKMILQETGKNPLTSYGVYGCNCGVGGRHKPKDGTDRCCYVHKCCYKKMTDCDPKKDRYSYSWKDKTIVCDENNPCLKELCECDKAVAICLRENLDTYNKKYKIYPKFFCKKAEPC	242	1	1	1	373.2244	744.4341	2	744.4381	-0.0040	0	32.15	0.00061	G	SLVELGK	M			Cmpd 66, +MS2(373.2244), 20.0-25.0eV, 1.9min #89
1	Bothrops_asper_ABY55159_PLA2		1401	16476	122	91	12	12	51.8	137	MRTLWIVTVLLVGVEGSLVELGKMILQETGKNPLTSYGVYGCNCGVGGRHKPKDGTDRCCYVHKCCYKKMTDCDPKKDRYSYSWKDKTIVCDENNPCLKELCECDKAVAICLRENLDTYNKKYKIYPKFFCKKAEPC	243	1	1	1	373.2244	744.4342	2	744.4381	-0.0040	0	22.05	0.0062	G	SLVELGK	M			Cmpd 144, +MS2(373.2244), 20.0-25.0eV, 4.1min #193
1	Bothrops_asper_ABY55159_PLA2		1401	16476	122	91	12	12	51.8	137	MRTLWIVTVLLVGVEGSLVELGKMILQETGKNPLTSYGVYGCNCGVGGRHKPKDGTDRCCYVHKCCYKKMTDCDPKKDRYSYSWKDKTIVCDENNPCLKELCECDKAVAICLRENLDTYNKKYKIYPKFFCKKAEPC	244	1	1	1	373.2244	744.4342	2	744.4381	-0.0039	0	34.90	0.00032	G	SLVELGK	M			Cmpd 303, +MS2(373.2244), 20.0-25.0eV, 8.7min #405
1	Bothrops_asper_ABY55159_PLA2		1401	16476	122	91	12	12	51.8	137	MRTLWIVTVLLVGVEGSLVELGKMILQETGKNPLTSYGVYGCNCGVGGRHKPKDGTDRCCYVHKCCYKKMTDCDPKKDRYSYSWKDKTIVCDENNPCLKELCECDKAVAICLRENLDTYNKKYKIYPKFFCKKAEPC	245	1	1	1	373.2244	744.4343	2	744.4381	-0.0038	0	23.07	0.0049	G	SLVELGK	M			Cmpd 454, +MS2(373.2244), 20.0-25.0eV, 13.0min #606
1	Bothrops_asper_ABY55159_PLA2		1401	16476	122	91	12	12	51.8	137	MRTLWIVTVLLVGVEGSLVELGKMILQETGKNPLTSYGVYGCNCGVGGRHKPKDGTDRCCYVHKCCYKKMTDCDPKKDRYSYSWKDKTIVCDENNPCLKELCECDKAVAICLRENLDTYNKKYKIYPKFFCKKAEPC	246	1	1	1	373.2245	744.4345	2	744.4381	-0.0037	0	27.63	0.0017	G	SLVELGK	M			Cmpd 78, +MS2(373.2245), 20.0-25.0eV, 2.2min #105
1	Bothrops_asper_ABY55159_PLA2		1401	16476	122	91	12	12	51.8	137	MRTLWIVTVLLVGVEGSLVELGKMILQETGKNPLTSYGVYGCNCGVGGRHKPKDGTDRCCYVHKCCYKKMTDCDPKKDRYSYSWKDKTIVCDENNPCLKELCECDKAVAICLRENLDTYNKKYKIYPKFFCKKAEPC	247	1	1	1	373.2245	744.4345	2	744.4381	-0.0036	0	11.61	0.069	G	SLVELGK	M			Cmpd 183, +MS2(373.2245), 20.0-25.0eV, 5.3min #245
1	Bothrops_asper_ABY55159_PLA2		1401	16476	122	91	12	12	51.8	137	MRTLWIVTVLLVGVEGSLVELGKMILQETGKNPLTSYGVYGCNCGVGGRHKPKDGTDRCCYVHKCCYKKMTDCDPKKDRYSYSWKDKTIVCDENNPCLKELCECDKAVAICLRENLDTYNKKYKIYPKFFCKKAEPC	248	1	1	1	373.2245	744.4345	2	744.4381	-0.0036	0	27.97	0.0016	G	SLVELGK	M			Cmpd 85, +MS2(373.2245), 20.0-25.0eV, 2.4min #114
1	Bothrops_asper_ABY55159_PLA2		1401	16476	122	91	12	12	51.8	137	MRTLWIVTVLLVGVEGSLVELGKMILQETGKNPLTSYGVYGCNCGVGGRHKPKDGTDRCCYVHKCCYKKMTDCDPKKDRYSYSWKDKTIVCDENNPCLKELCECDKAVAICLRENLDTYNKKYKIYPKFFCKKAEPC	249	1	1	1	373.2246	744.4345	2	744.4381	-0.0036	0	27.46	0.0018	G	SLVELGK	M			Cmpd 419, +MS2(373.2245), 20.0-25.0eV, 12.0min #559
1	Bothrops_asper_ABY55159_PLA2		1401	16476	122	91	12	12	51.8	137	MRTLWIVTVLLVGVEGSLVELGKMILQETGKNPLTSYGVYGCNCGVGGRHKPKDGTDRCCYVHKCCYKKMTDCDPKKDRYSYSWKDKTIVCDENNPCLKELCECDKAVAICLRENLDTYNKKYKIYPKFFCKKAEPC	250	1	1	1	373.2246	744.4345	2	744.4381	-0.0036	0	19.67	0.011	G	SLVELGK	M			Cmpd 467, +MS2(373.2246), 20.0-25.0eV, 13.4min #623
1	Bothrops_asper_ABY55159_PLA2		1401	16476	122	91	12	12	51.8	137	MRTLWIVTVLLVGVEGSLVELGKMILQETGKNPLTSYGVYGCNCGVGGRHKPKDGTDRCCYVHKCCYKKMTDCDPKKDRYSYSWKDKTIVCDENNPCLKELCECDKAVAICLRENLDTYNKKYKIYPKFFCKKAEPC	251	1	1	1	373.2246	744.4346	2	744.4381	-0.0036	0	28.63	0.0014	G	SLVELGK	M			Cmpd 138, +MS2(373.2246), 20.0-25.0eV, 4.0min #185
1	Bothrops_asper_ABY55159_PLA2		1401	16476	122	91	12	12	51.8	137	MRTLWIVTVLLVGVEGSLVELGKMILQETGKNPLTSYGVYGCNCGVGGRHKPKDGTDRCCYVHKCCYKKMTDCDPKKDRYSYSWKDKTIVCDENNPCLKELCECDKAVAICLRENLDTYNKKYKIYPKFFCKKAEPC	252	1	1	1	373.2246	744.4346	2	744.4381	-0.0035	0	22.85	0.0052	G	SLVELGK	M			Cmpd 63, +MS2(373.2246), 20.0-25.0eV, 1.8min #85
1	Bothrops_asper_ABY55159_PLA2		1401	16476	122	91	12	12	51.8	137	MRTLWIVTVLLVGVEGSLVELGKMILQETGKNPLTSYGVYGCNCGVGGRHKPKDGTDRCCYVHKCCYKKMTDCDPKKDRYSYSWKDKTIVCDENNPCLKELCECDKAVAICLRENLDTYNKKYKIYPKFFCKKAEPC	253	1	1	1	373.2246	744.4347	2	744.4381	-0.0035	0	8.38	0.15	G	SLVELGK	M			Cmpd 216, +MS2(373.2246), 20.0-25.0eV, 6.2min #289
1	Bothrops_asper_ABY55159_PLA2		1401	16476	122	91	12	12	51.8	137	MRTLWIVTVLLVGVEGSLVELGKMILQETGKNPLTSYGVYGCNCGVGGRHKPKDGTDRCCYVHKCCYKKMTDCDPKKDRYSYSWKDKTIVCDENNPCLKELCECDKAVAICLRENLDTYNKKYKIYPKFFCKKAEPC	254	1	1	1	373.2246	744.4347	2	744.4381	-0.0034	0	16.68	0.021	G	SLVELGK	M			Cmpd 439, +MS2(373.2246), 20.0-25.0eV, 12.6min #586
1	Bothrops_asper_ABY55159_PLA2		1401	16476	122	91	12	12	51.8	137	MRTLWIVTVLLVGVEGSLVELGKMILQETGKNPLTSYGVYGCNCGVGGRHKPKDGTDRCCYVHKCCYKKMTDCDPKKDRYSYSWKDKTIVCDENNPCLKELCECDKAVAICLRENLDTYNKKYKIYPKFFCKKAEPC	255	1	1	1	373.2246	744.4347	2	744.4381	-0.0034	0	26.92	0.002	G	SLVELGK	M			Cmpd 19, +MS2(373.2246), 20.0-25.0eV, 0.6min #26
1	Bothrops_asper_ABY55159_PLA2		1401	16476	122	91	12	12	51.8	137	MRTLWIVTVLLVGVEGSLVELGKMILQETGKNPLTSYGVYGCNCGVGGRHKPKDGTDRCCYVHKCCYKKMTDCDPKKDRYSYSWKDKTIVCDENNPCLKELCECDKAVAICLRENLDTYNKKYKIYPKFFCKKAEPC	256	1	1	1	373.2246	744.4347	2	744.4381	-0.0034	0	14.16	0.038	G	SLVELGK	M			Cmpd 40, +MS2(373.2246), 20.0-25.0eV, 1.2min #54
1	Bothrops_asper_ABY55159_PLA2		1401	16476	122	91	12	12	51.8	137	MRTLWIVTVLLVGVEGSLVELGKMILQETGKNPLTSYGVYGCNCGVGGRHKPKDGTDRCCYVHKCCYKKMTDCDPKKDRYSYSWKDKTIVCDENNPCLKELCECDKAVAICLRENLDTYNKKYKIYPKFFCKKAEPC	257	1	1	1	373.2246	744.4347	2	744.4381	-0.0034	0	37.59	0.00017	G	SLVELGK	M			Cmpd 307, +MS2(373.2247), 20.0-25.0eV, 8.8min #410
1	Bothrops_asper_ABY55159_PLA2		1401	16476	122	91	12	12	51.8	137	MRTLWIVTVLLVGVEGSLVELGKMILQETGKNPLTSYGVYGCNCGVGGRHKPKDGTDRCCYVHKCCYKKMTDCDPKKDRYSYSWKDKTIVCDENNPCLKELCECDKAVAICLRENLDTYNKKYKIYPKFFCKKAEPC	258	1	1	1	373.2247	744.4348	2	744.4381	-0.0034	0	16.92	0.02	G	SLVELGK	M			Cmpd 69, +MS2(373.2247), 20.0-25.0eV, 2.0min #93
1	Bothrops_asper_ABY55159_PLA2		1401	16476	122	91	12	12	51.8	137	MRTLWIVTVLLVGVEGSLVELGKMILQETGKNPLTSYGVYGCNCGVGGRHKPKDGTDRCCYVHKCCYKKMTDCDPKKDRYSYSWKDKTIVCDENNPCLKELCECDKAVAICLRENLDTYNKKYKIYPKFFCKKAEPC	259	1	1	1	373.2247	744.4348	2	744.4381	-0.0033	0	25.75	0.0027	G	SLVELGK	M			Cmpd 81, +MS2(373.2247), 20.0-25.0eV, 2.3min #109
1	Bothrops_asper_ABY55159_PLA2		1401	16476	122	91	12	12	51.8	137	MRTLWIVTVLLVGVEGSLVELGKMILQETGKNPLTSYGVYGCNCGVGGRHKPKDGTDRCCYVHKCCYKKMTDCDPKKDRYSYSWKDKTIVCDENNPCLKELCECDKAVAICLRENLDTYNKKYKIYPKFFCKKAEPC	260	1	1	1	373.2247	744.4349	2	744.4381	-0.0033	0	28.95	0.0013	G	SLVELGK	M			Cmpd 239, +MS2(373.2247), 20.0-25.0eV, 6.9min #319
1	Bothrops_asper_ABY55159_PLA2		1401	16476	122	91	12	12	51.8	137	MRTLWIVTVLLVGVEGSLVELGKMILQETGKNPLTSYGVYGCNCGVGGRHKPKDGTDRCCYVHKCCYKKMTDCDPKKDRYSYSWKDKTIVCDENNPCLKELCECDKAVAICLRENLDTYNKKYKIYPKFFCKKAEPC	261	1	1	1	373.2247	744.4349	2	744.4381	-0.0033	0	18.64	0.014	G	SLVELGK	M			Cmpd 54, +MS2(373.2247), 20.0-25.0eV, 1.6min #73
1	Bothrops_asper_ABY55159_PLA2		1401	16476	122	91	12	12	51.8	137	MRTLWIVTVLLVGVEGSLVELGKMILQETGKNPLTSYGVYGCNCGVGGRHKPKDGTDRCCYVHKCCYKKMTDCDPKKDRYSYSWKDKTIVCDENNPCLKELCECDKAVAICLRENLDTYNKKYKIYPKFFCKKAEPC	262	1	1	1	373.2247	744.4349	2	744.4381	-0.0032	0	14.31	0.037	G	SLVELGK	M			Cmpd 214, +MS2(373.2247), 20.0-25.0eV, 6.1min #286
1	Bothrops_asper_ABY55159_PLA2		1401	16476	122	91	12	12	51.8	137	MRTLWIVTVLLVGVEGSLVELGKMILQETGKNPLTSYGVYGCNCGVGGRHKPKDGTDRCCYVHKCCYKKMTDCDPKKDRYSYSWKDKTIVCDENNPCLKELCECDKAVAICLRENLDTYNKKYKIYPKFFCKKAEPC	263	1	1	1	373.2247	744.4349	2	744.4381	-0.0032	0	22.64	0.0054	G	SLVELGK	M			Cmpd 4, +MS2(373.2247), 20.0-25.0eV, 0.1min #6
1	Bothrops_asper_ABY55159_PLA2		1401	16476	122	91	12	12	51.8	137	MRTLWIVTVLLVGVEGSLVELGKMILQETGKNPLTSYGVYGCNCGVGGRHKPKDGTDRCCYVHKCCYKKMTDCDPKKDRYSYSWKDKTIVCDENNPCLKELCECDKAVAICLRENLDTYNKKYKIYPKFFCKKAEPC	264	1	1	1	373.2247	744.4349	2	744.4381	-0.0032	0	9.33	0.12	G	SLVELGK	M			Cmpd 142, +MS2(373.2247), 20.0-25.0eV, 4.1min #190
1	Bothrops_asper_ABY55159_PLA2		1401	16476	122	91	12	12	51.8	137	MRTLWIVTVLLVGVEGSLVELGKMILQETGKNPLTSYGVYGCNCGVGGRHKPKDGTDRCCYVHKCCYKKMTDCDPKKDRYSYSWKDKTIVCDENNPCLKELCECDKAVAICLRENLDTYNKKYKIYPKFFCKKAEPC	265	1	1	1	373.2248	744.4350	2	744.4381	-0.0032	0	27.52	0.0018	G	SLVELGK	M			Cmpd 174, +MS2(373.2248), 20.0-25.0eV, 5.0min #233
1	Bothrops_asper_ABY55159_PLA2		1401	16476	122	91	12	12	51.8	137	MRTLWIVTVLLVGVEGSLVELGKMILQETGKNPLTSYGVYGCNCGVGGRHKPKDGTDRCCYVHKCCYKKMTDCDPKKDRYSYSWKDKTIVCDENNPCLKELCECDKAVAICLRENLDTYNKKYKIYPKFFCKKAEPC	266	1	1	1	373.2248	744.4350	2	744.4381	-0.0032	0	26.67	0.0022	G	SLVELGK	M			Cmpd 49, +MS2(373.2248), 20.0-25.0eV, 1.4min #66
1	Bothrops_asper_ABY55159_PLA2		1401	16476	122	91	12	12	51.8	137	MRTLWIVTVLLVGVEGSLVELGKMILQETGKNPLTSYGVYGCNCGVGGRHKPKDGTDRCCYVHKCCYKKMTDCDPKKDRYSYSWKDKTIVCDENNPCLKELCECDKAVAICLRENLDTYNKKYKIYPKFFCKKAEPC	267	1	1	1	373.2248	744.4350	2	744.4381	-0.0031	0	23.19	0.0048	G	SLVELGK	M			Cmpd 126, +MS2(373.2248), 20.0-25.0eV, 3.6min #169
1	Bothrops_asper_ABY55159_PLA2		1401	16476	122	91	12	12	51.8	137	MRTLWIVTVLLVGVEGSLVELGKMILQETGKNPLTSYGVYGCNCGVGGRHKPKDGTDRCCYVHKCCYKKMTDCDPKKDRYSYSWKDKTIVCDENNPCLKELCECDKAVAICLRENLDTYNKKYKIYPKFFCKKAEPC	268	1	1	1	373.2248	744.4350	2	744.4381	-0.0031	0	17.49	0.018	G	SLVELGK	M			Cmpd 10, +MS2(373.2248), 20.0-25.0eV, 0.3min #14
1	Bothrops_asper_ABY55159_PLA2		1401	16476	122	91	12	12	51.8	137	MRTLWIVTVLLVGVEGSLVELGKMILQETGKNPLTSYGVYGCNCGVGGRHKPKDGTDRCCYVHKCCYKKMTDCDPKKDRYSYSWKDKTIVCDENNPCLKELCECDKAVAICLRENLDTYNKKYKIYPKFFCKKAEPC	269	1	1	1	373.2248	744.4351	2	744.4381	-0.0031	0	16.68	0.021	G	SLVELGK	M			Cmpd 206, +MS2(373.2248), 20.0-25.0eV, 5.9min #275
1	Bothrops_asper_ABY55159_PLA2		1401	16476	122	91	12	12	51.8	137	MRTLWIVTVLLVGVEGSLVELGKMILQETGKNPLTSYGVYGCNCGVGGRHKPKDGTDRCCYVHKCCYKKMTDCDPKKDRYSYSWKDKTIVCDENNPCLKELCECDKAVAICLRENLDTYNKKYKIYPKFFCKKAEPC	270	1	1	1	373.2248	744.4351	2	744.4381	-0.0031	0	16.45	0.023	G	SLVELGK	M			Cmpd 94, +MS2(373.2248), 20.0-25.0eV, 2.7min #126
1	Bothrops_asper_ABY55159_PLA2		1401	16476	122	91	12	12	51.8	137	MRTLWIVTVLLVGVEGSLVELGKMILQETGKNPLTSYGVYGCNCGVGGRHKPKDGTDRCCYVHKCCYKKMTDCDPKKDRYSYSWKDKTIVCDENNPCLKELCECDKAVAICLRENLDTYNKKYKIYPKFFCKKAEPC	271	1	1	1	373.2248	744.4351	2	744.4381	-0.0031	0	27.70	0.0017	G	SLVELGK	M			Cmpd 452, +MS2(373.2248), 20.0-25.0eV, 13.0min #603
1	Bothrops_asper_ABY55159_PLA2		1401	16476	122	91	12	12	51.8	137	MRTLWIVTVLLVGVEGSLVELGKMILQETGKNPLTSYGVYGCNCGVGGRHKPKDGTDRCCYVHKCCYKKMTDCDPKKDRYSYSWKDKTIVCDENNPCLKELCECDKAVAICLRENLDTYNKKYKIYPKFFCKKAEPC	272	1	1	1	373.2248	744.4351	2	744.4381	-0.0030	0	23.34	0.0046	G	SLVELGK	M			Cmpd 112, +MS2(373.2248), 20.0-25.0eV, 3.2min #150
1	Bothrops_asper_ABY55159_PLA2		1401	16476	122	91	12	12	51.8	137	MRTLWIVTVLLVGVEGSLVELGKMILQETGKNPLTSYGVYGCNCGVGGRHKPKDGTDRCCYVHKCCYKKMTDCDPKKDRYSYSWKDKTIVCDENNPCLKELCECDKAVAICLRENLDTYNKKYKIYPKFFCKKAEPC	273	1	1	1	373.2249	744.4351	2	744.4381	-0.0030	0	8.26	0.15	G	SLVELGK	M			Cmpd 470, +MS2(373.2248), 20.0-25.0eV, 13.5min #627
1	Bothrops_asper_ABY55159_PLA2		1401	16476	122	91	12	12	51.8	137	MRTLWIVTVLLVGVEGSLVELGKMILQETGKNPLTSYGVYGCNCGVGGRHKPKDGTDRCCYVHKCCYKKMTDCDPKKDRYSYSWKDKTIVCDENNPCLKELCECDKAVAICLRENLDTYNKKYKIYPKFFCKKAEPC	274	1	1	1	373.2249	744.4351	2	744.4381	-0.0030	0	23.25	0.0047	G	SLVELGK	M			Cmpd 464, +MS2(373.2249), 20.0-25.0eV, 13.3min #619
1	Bothrops_asper_ABY55159_PLA2		1401	16476	122	91	12	12	51.8	137	MRTLWIVTVLLVGVEGSLVELGKMILQETGKNPLTSYGVYGCNCGVGGRHKPKDGTDRCCYVHKCCYKKMTDCDPKKDRYSYSWKDKTIVCDENNPCLKELCECDKAVAICLRENLDTYNKKYKIYPKFFCKKAEPC	275	1	1	1	373.2249	744.4352	2	744.4381	-0.0029	0	15.51	0.028	G	SLVELGK	M			Cmpd 123, +MS2(373.2249), 20.0-25.0eV, 3.5min #165
1	Bothrops_asper_ABY55159_PLA2		1401	16476	122	91	12	12	51.8	137	MRTLWIVTVLLVGVEGSLVELGKMILQETGKNPLTSYGVYGCNCGVGGRHKPKDGTDRCCYVHKCCYKKMTDCDPKKDRYSYSWKDKTIVCDENNPCLKELCECDKAVAICLRENLDTYNKKYKIYPKFFCKKAEPC	276	1	1	1	373.2249	744.4353	2	744.4381	-0.0029	0	18.28	0.015	G	SLVELGK	M			Cmpd 108, +MS2(373.2249), 20.0-25.0eV, 3.1min #145
1	Bothrops_asper_ABY55159_PLA2		1401	16476	122	91	12	12	51.8	137	MRTLWIVTVLLVGVEGSLVELGKMILQETGKNPLTSYGVYGCNCGVGGRHKPKDGTDRCCYVHKCCYKKMTDCDPKKDRYSYSWKDKTIVCDENNPCLKELCECDKAVAICLRENLDTYNKKYKIYPKFFCKKAEPC	277	1	1	1	373.2249	744.4353	2	744.4381	-0.0028	0	20.59	0.0087	G	SLVELGK	M			Cmpd 437, +MS2(373.2249), 20.0-25.0eV, 12.5min #583
1	Bothrops_asper_ABY55159_PLA2		1401	16476	122	91	12	12	51.8	137	MRTLWIVTVLLVGVEGSLVELGKMILQETGKNPLTSYGVYGCNCGVGGRHKPKDGTDRCCYVHKCCYKKMTDCDPKKDRYSYSWKDKTIVCDENNPCLKELCECDKAVAICLRENLDTYNKKYKIYPKFFCKKAEPC	278	1	1	1	373.2250	744.4354	2	744.4381	-0.0027	0	16.38	0.023	G	SLVELGK	M			Cmpd 231, +MS2(373.2250), 20.0-25.0eV, 6.6min #309
1	Bothrops_asper_ABY55159_PLA2		1401	16476	122	91	12	12	51.8	137	MRTLWIVTVLLVGVEGSLVELGKMILQETGKNPLTSYGVYGCNCGVGGRHKPKDGTDRCCYVHKCCYKKMTDCDPKKDRYSYSWKDKTIVCDENNPCLKELCECDKAVAICLRENLDTYNKKYKIYPKFFCKKAEPC	279	1	1	1	373.2250	744.4354	2	744.4381	-0.0027	0	9.81	0.1	G	SLVELGK	M			Cmpd 171, +MS2(373.2250), 20.0-25.0eV, 4.9min #229
1	Bothrops_asper_ABY55159_PLA2		1401	16476	122	91	12	12	51.8	137	MRTLWIVTVLLVGVEGSLVELGKMILQETGKNPLTSYGVYGCNCGVGGRHKPKDGTDRCCYVHKCCYKKMTDCDPKKDRYSYSWKDKTIVCDENNPCLKELCECDKAVAICLRENLDTYNKKYKIYPKFFCKKAEPC	280	1	1	1	373.2250	744.4354	2	744.4381	-0.0027	0	19.52	0.011	G	SLVELGK	M			Cmpd 153, +MS2(373.2250), 20.0-25.0eV, 4.4min #205
1	Bothrops_asper_ABY55159_PLA2		1401	16476	122	91	12	12	51.8	137	MRTLWIVTVLLVGVEGSLVELGKMILQETGKNPLTSYGVYGCNCGVGGRHKPKDGTDRCCYVHKCCYKKMTDCDPKKDRYSYSWKDKTIVCDENNPCLKELCECDKAVAICLRENLDTYNKKYKIYPKFFCKKAEPC	281	1	1	1	373.2250	744.4354	2	744.4381	-0.0027	0	25.40	0.0029	G	SLVELGK	M			Cmpd 186, +MS2(373.2250), 20.0-25.0eV, 5.3min #249
1	Bothrops_asper_ABY55159_PLA2		1401	16476	122	91	12	12	51.8	137	MRTLWIVTVLLVGVEGSLVELGKMILQETGKNPLTSYGVYGCNCGVGGRHKPKDGTDRCCYVHKCCYKKMTDCDPKKDRYSYSWKDKTIVCDENNPCLKELCECDKAVAICLRENLDTYNKKYKIYPKFFCKKAEPC	282	1	1	1	373.2250	744.4354	2	744.4381	-0.0027	0	31.35	0.00073	G	SLVELGK	M			Cmpd 198, +MS2(373.2250), 20.0-25.0eV, 5.7min #265
1	Bothrops_asper_ABY55159_PLA2		1401	16476	122	91	12	12	51.8	137	MRTLWIVTVLLVGVEGSLVELGKMILQETGKNPLTSYGVYGCNCGVGGRHKPKDGTDRCCYVHKCCYKKMTDCDPKKDRYSYSWKDKTIVCDENNPCLKELCECDKAVAICLRENLDTYNKKYKIYPKFFCKKAEPC	283	1	1	1	373.2250	744.4354	2	744.4381	-0.0027	0	28.32	0.0015	G	SLVELGK	M			Cmpd 52, +MS2(373.2250), 20.0-25.0eV, 1.5min #70
1	Bothrops_asper_ABY55159_PLA2		1401	16476	122	91	12	12	51.8	137	MRTLWIVTVLLVGVEGSLVELGKMILQETGKNPLTSYGVYGCNCGVGGRHKPKDGTDRCCYVHKCCYKKMTDCDPKKDRYSYSWKDKTIVCDENNPCLKELCECDKAVAICLRENLDTYNKKYKIYPKFFCKKAEPC	284	1	1	1	373.2250	744.4354	2	744.4381	-0.0027	0	18.21	0.015	G	SLVELGK	M			Cmpd 156, +MS2(373.2250), 20.0-25.0eV, 4.5min #209
1	Bothrops_asper_ABY55159_PLA2		1401	16476	122	91	12	12	51.8	137	MRTLWIVTVLLVGVEGSLVELGKMILQETGKNPLTSYGVYGCNCGVGGRHKPKDGTDRCCYVHKCCYKKMTDCDPKKDRYSYSWKDKTIVCDENNPCLKELCECDKAVAICLRENLDTYNKKYKIYPKFFCKKAEPC	285	1	1	1	373.2250	744.4355	2	744.4381	-0.0026	0	22.13	0.0061	G	SLVELGK	M			Cmpd 21, +MS2(373.2250), 20.0-25.0eV, 0.6min #29
1	Bothrops_asper_ABY55159_PLA2		1401	16476	122	91	12	12	51.8	137	MRTLWIVTVLLVGVEGSLVELGKMILQETGKNPLTSYGVYGCNCGVGGRHKPKDGTDRCCYVHKCCYKKMTDCDPKKDRYSYSWKDKTIVCDENNPCLKELCECDKAVAICLRENLDTYNKKYKIYPKFFCKKAEPC	286	1	1	1	373.2251	744.4355	2	744.4381	-0.0026	0	21.71	0.0067	G	SLVELGK	M			Cmpd 96, +MS2(373.2251), 20.0-25.0eV, 2.8min #129
1	Bothrops_asper_ABY55159_PLA2		1401	16476	122	91	12	12	51.8	137	MRTLWIVTVLLVGVEGSLVELGKMILQETGKNPLTSYGVYGCNCGVGGRHKPKDGTDRCCYVHKCCYKKMTDCDPKKDRYSYSWKDKTIVCDENNPCLKELCECDKAVAICLRENLDTYNKKYKIYPKFFCKKAEPC	287	1	1	1	373.2251	744.4356	2	744.4381	-0.0026	0	32.40	0.00058	G	SLVELGK	M			Cmpd 202, +MS2(373.2251), 20.0-25.0eV, 5.8min #270
1	Bothrops_asper_ABY55159_PLA2		1401	16476	122	91	12	12	51.8	137	MRTLWIVTVLLVGVEGSLVELGKMILQETGKNPLTSYGVYGCNCGVGGRHKPKDGTDRCCYVHKCCYKKMTDCDPKKDRYSYSWKDKTIVCDENNPCLKELCECDKAVAICLRENLDTYNKKYKIYPKFFCKKAEPC	288	1	1	1	373.2251	744.4356	2	744.4381	-0.0025	0	22.00	0.0063	G	SLVELGK	M			Cmpd 100, +MS2(373.2251), 20.0-25.0eV, 2.9min #134
1	Bothrops_asper_ABY55159_PLA2		1401	16476	122	91	12	12	51.8	137	MRTLWIVTVLLVGVEGSLVELGKMILQETGKNPLTSYGVYGCNCGVGGRHKPKDGTDRCCYVHKCCYKKMTDCDPKKDRYSYSWKDKTIVCDENNPCLKELCECDKAVAICLRENLDTYNKKYKIYPKFFCKKAEPC	289	1	1	1	373.2251	744.4357	2	744.4381	-0.0024	0	20.57	0.0088	G	SLVELGK	M			Cmpd 115, +MS2(373.2251), 20.0-25.0eV, 3.3min #154
1	Bothrops_asper_ABY55159_PLA2		1401	16476	122	91	12	12	51.8	137	MRTLWIVTVLLVGVEGSLVELGKMILQETGKNPLTSYGVYGCNCGVGGRHKPKDGTDRCCYVHKCCYKKMTDCDPKKDRYSYSWKDKTIVCDENNPCLKELCECDKAVAICLRENLDTYNKKYKIYPKFFCKKAEPC	290	1	1	1	373.2251	744.4357	2	744.4381	-0.0024	0	7.28	0.19	G	SLVELGK	M			Cmpd 236, +MS2(373.2252), 20.0-25.0eV, 6.8min #315
1	Bothrops_asper_ABY55159_PLA2		1401	16476	122	91	12	12	51.8	137	MRTLWIVTVLLVGVEGSLVELGKMILQETGKNPLTSYGVYGCNCGVGGRHKPKDGTDRCCYVHKCCYKKMTDCDPKKDRYSYSWKDKTIVCDENNPCLKELCECDKAVAICLRENLDTYNKKYKIYPKFFCKKAEPC	291	1	1	1	373.2252	744.4358	2	744.4381	-0.0023	0	15.63	0.027	G	SLVELGK	M			Cmpd 36, +MS2(373.2252), 20.0-25.0eV, 1.0min #49
1	Bothrops_asper_ABY55159_PLA2		1401	16476	122	91	12	12	51.8	137	MRTLWIVTVLLVGVEGSLVELGKMILQETGKNPLTSYGVYGCNCGVGGRHKPKDGTDRCCYVHKCCYKKMTDCDPKKDRYSYSWKDKTIVCDENNPCLKELCECDKAVAICLRENLDTYNKKYKIYPKFFCKKAEPC	292	1	1	1	373.2253	744.4360	2	744.4381	-0.0021	0	28.25	0.0015	G	SLVELGK	M			Cmpd 129, +MS2(373.2253), 20.0-25.0eV, 3.7min #173
1	Bothrops_asper_ABY55159_PLA2		1401	16476	122	91	12	12	51.8	137	MRTLWIVTVLLVGVEGSLVELGKMILQETGKNPLTSYGVYGCNCGVGGRHKPKDGTDRCCYVHKCCYKKMTDCDPKKDRYSYSWKDKTIVCDENNPCLKELCECDKAVAICLRENLDTYNKKYKIYPKFFCKKAEPC	294	1	1	1	381.6746	761.3346	2	761.3378	-0.0032	1	13.91	0.041	T	DCDPKK	D			Cmpd 250, +MS2(381.6746), 20.0-25.0eV, 7.2min #334
1	Bothrops_asper_ABY55159_PLA2		1401	16476	122	91	12	12	51.8	137	MRTLWIVTVLLVGVEGSLVELGKMILQETGKNPLTSYGVYGCNCGVGGRHKPKDGTDRCCYVHKCCYKKMTDCDPKKDRYSYSWKDKTIVCDENNPCLKELCECDKAVAICLRENLDTYNKKYKIYPKFFCKKAEPC	342	1	1	0	401.7314	801.4483	2	801.4531	-0.0048	0	4.33	0.37	K	AVAICLR	E			Cmpd 38, +MS2(401.7314), 20.0-25.0eV, 1.1min #51
1	Bothrops_asper_ABY55159_PLA2		1401	16476	122	91	12	12	51.8	137	MRTLWIVTVLLVGVEGSLVELGKMILQETGKNPLTSYGVYGCNCGVGGRHKPKDGTDRCCYVHKCCYKKMTDCDPKKDRYSYSWKDKTIVCDENNPCLKELCECDKAVAICLRENLDTYNKKYKIYPKFFCKKAEPC	343	1	1	0	401.7314	801.4483	2	801.4531	-0.0047	0	3.97	0.4	K	AVAICLR	E			Cmpd 47, +MS2(401.7315), 20.0-25.0eV, 1.4min #63
1	Bothrops_asper_ABY55159_PLA2		1401	16476	122	91	12	12	51.8	137	MRTLWIVTVLLVGVEGSLVELGKMILQETGKNPLTSYGVYGCNCGVGGRHKPKDGTDRCCYVHKCCYKKMTDCDPKKDRYSYSWKDKTIVCDENNPCLKELCECDKAVAICLRENLDTYNKKYKIYPKFFCKKAEPC	344	1	1	0	401.7316	801.4485	2	801.4531	-0.0045	0	10.90	0.081	K	AVAICLR	E			Cmpd 191, +MS2(401.7316), 20.0-25.0eV, 5.5min #255
1	Bothrops_asper_ABY55159_PLA2		1401	16476	122	91	12	12	51.8	137	MRTLWIVTVLLVGVEGSLVELGKMILQETGKNPLTSYGVYGCNCGVGGRHKPKDGTDRCCYVHKCCYKKMTDCDPKKDRYSYSWKDKTIVCDENNPCLKELCECDKAVAICLRENLDTYNKKYKIYPKFFCKKAEPC	345	1	1	0	401.7316	801.4486	2	801.4531	-0.0045	0	6.49	0.22	K	AVAICLR	E			Cmpd 64, +MS2(401.7316), 20.0-25.0eV, 1.8min #86
1	Bothrops_asper_ABY55159_PLA2		1401	16476	122	91	12	12	51.8	137	MRTLWIVTVLLVGVEGSLVELGKMILQETGKNPLTSYGVYGCNCGVGGRHKPKDGTDRCCYVHKCCYKKMTDCDPKKDRYSYSWKDKTIVCDENNPCLKELCECDKAVAICLRENLDTYNKKYKIYPKFFCKKAEPC	346	1	1	0	401.7317	801.4488	2	801.4531	-0.0043	0	37.11	0.00019	K	AVAICLR	E			Cmpd 304, +MS2(401.7317), 20.0-25.0eV, 8.7min #406
1	Bothrops_asper_ABY55159_PLA2		1401	16476	122	91	12	12	51.8	137	MRTLWIVTVLLVGVEGSLVELGKMILQETGKNPLTSYGVYGCNCGVGGRHKPKDGTDRCCYVHKCCYKKMTDCDPKKDRYSYSWKDKTIVCDENNPCLKELCECDKAVAICLRENLDTYNKKYKIYPKFFCKKAEPC	347	1	1	0	401.7318	801.4490	2	801.4531	-0.0041	0	5.75	0.27	K	AVAICLR	E			Cmpd 182, +MS2(401.7318), 20.0-25.0eV, 5.2min #243
1	Bothrops_asper_ABY55159_PLA2		1401	16476	122	91	12	12	51.8	137	MRTLWIVTVLLVGVEGSLVELGKMILQETGKNPLTSYGVYGCNCGVGGRHKPKDGTDRCCYVHKCCYKKMTDCDPKKDRYSYSWKDKTIVCDENNPCLKELCECDKAVAICLRENLDTYNKKYKIYPKFFCKKAEPC	348	1	1	0	401.7318	801.4490	2	801.4531	-0.0041	0	12.90	0.051	K	AVAICLR	E			Cmpd 178, +MS2(401.7318), 20.0-25.0eV, 5.1min #238
1	Bothrops_asper_ABY55159_PLA2		1401	16476	122	91	12	12	51.8	137	MRTLWIVTVLLVGVEGSLVELGKMILQETGKNPLTSYGVYGCNCGVGGRHKPKDGTDRCCYVHKCCYKKMTDCDPKKDRYSYSWKDKTIVCDENNPCLKELCECDKAVAICLRENLDTYNKKYKIYPKFFCKKAEPC	349	1	1	0	401.7318	801.4490	2	801.4531	-0.0041	0	6.58	0.22	K	AVAICLR	E			Cmpd 50, +MS2(401.7318), 20.0-25.0eV, 1.4min #67
1	Bothrops_asper_ABY55159_PLA2		1401	16476	122	91	12	12	51.8	137	MRTLWIVTVLLVGVEGSLVELGKMILQETGKNPLTSYGVYGCNCGVGGRHKPKDGTDRCCYVHKCCYKKMTDCDPKKDRYSYSWKDKTIVCDENNPCLKELCECDKAVAICLRENLDTYNKKYKIYPKFFCKKAEPC	350	1	1	0	401.7318	801.4491	2	801.4531	-0.0040	0	7.76	0.17	K	AVAICLR	E			Cmpd 20, +MS2(401.7318), 20.0-25.0eV, 0.6min #27
1	Bothrops_asper_ABY55159_PLA2		1401	16476	122	91	12	12	51.8	137	MRTLWIVTVLLVGVEGSLVELGKMILQETGKNPLTSYGVYGCNCGVGGRHKPKDGTDRCCYVHKCCYKKMTDCDPKKDRYSYSWKDKTIVCDENNPCLKELCECDKAVAICLRENLDTYNKKYKIYPKFFCKKAEPC	351	1	1	0	401.7319	801.4492	2	801.4531	-0.0038	0	9.50	0.11	K	AVAICLR	E			Cmpd 29, +MS2(401.7319), 20.0-25.0eV, 0.8min #39
1	Bothrops_asper_ABY55159_PLA2		1401	16476	122	91	12	12	51.8	137	MRTLWIVTVLLVGVEGSLVELGKMILQETGKNPLTSYGVYGCNCGVGGRHKPKDGTDRCCYVHKCCYKKMTDCDPKKDRYSYSWKDKTIVCDENNPCLKELCECDKAVAICLRENLDTYNKKYKIYPKFFCKKAEPC	352	1	1	0	401.7319	801.4493	2	801.4531	-0.0038	0	12.51	0.056	K	AVAICLR	E			Cmpd 193, +MS2(401.7319), 20.0-25.0eV, 5.5min #258
1	Bothrops_asper_ABY55159_PLA2		1401	16476	122	91	12	12	51.8	137	MRTLWIVTVLLVGVEGSLVELGKMILQETGKNPLTSYGVYGCNCGVGGRHKPKDGTDRCCYVHKCCYKKMTDCDPKKDRYSYSWKDKTIVCDENNPCLKELCECDKAVAICLRENLDTYNKKYKIYPKFFCKKAEPC	353	1	1	0	401.7319	801.4493	2	801.4531	-0.0038	0	27.71	0.0017	K	AVAICLR	E			Cmpd 311, +MS2(401.7319), 20.0-25.0eV, 8.9min #415
1	Bothrops_asper_ABY55159_PLA2		1401	16476	122	91	12	12	51.8	137	MRTLWIVTVLLVGVEGSLVELGKMILQETGKNPLTSYGVYGCNCGVGGRHKPKDGTDRCCYVHKCCYKKMTDCDPKKDRYSYSWKDKTIVCDENNPCLKELCECDKAVAICLRENLDTYNKKYKIYPKFFCKKAEPC	354	1	1	0	401.7320	801.4494	2	801.4531	-0.0037	0	36.98	0.0002	K	AVAICLR	E			Cmpd 306, +MS2(401.7320), 20.0-25.0eV, 8.8min #409
1	Bothrops_asper_ABY55159_PLA2		1401	16476	122	91	12	12	51.8	137	MRTLWIVTVLLVGVEGSLVELGKMILQETGKNPLTSYGVYGCNCGVGGRHKPKDGTDRCCYVHKCCYKKMTDCDPKKDRYSYSWKDKTIVCDENNPCLKELCECDKAVAICLRENLDTYNKKYKIYPKFFCKKAEPC	355	1	1	0	401.7320	801.4494	2	801.4531	-0.0036	0	16.44	0.023	K	AVAICLR	E			Cmpd 166, +MS2(401.7320), 20.0-25.0eV, 4.8min #222
1	Bothrops_asper_ABY55159_PLA2		1401	16476	122	91	12	12	51.8	137	MRTLWIVTVLLVGVEGSLVELGKMILQETGKNPLTSYGVYGCNCGVGGRHKPKDGTDRCCYVHKCCYKKMTDCDPKKDRYSYSWKDKTIVCDENNPCLKELCECDKAVAICLRENLDTYNKKYKIYPKFFCKKAEPC	356	1	1	0	401.7320	801.4495	2	801.4531	-0.0036	0	15.80	0.026	K	AVAICLR	E			Cmpd 149, +MS2(401.7320), 20.0-25.0eV, 4.3min #199
1	Bothrops_asper_ABY55159_PLA2		1401	16476	122	91	12	12	51.8	137	MRTLWIVTVLLVGVEGSLVELGKMILQETGKNPLTSYGVYGCNCGVGGRHKPKDGTDRCCYVHKCCYKKMTDCDPKKDRYSYSWKDKTIVCDENNPCLKELCECDKAVAICLRENLDTYNKKYKIYPKFFCKKAEPC	357	1	1	0	401.7321	801.4496	2	801.4531	-0.0035	0	8.63	0.14	K	AVAICLR	E			Cmpd 44, +MS2(401.7321), 20.0-25.0eV, 1.3min #59
1	Bothrops_asper_ABY55159_PLA2		1401	16476	122	91	12	12	51.8	137	MRTLWIVTVLLVGVEGSLVELGKMILQETGKNPLTSYGVYGCNCGVGGRHKPKDGTDRCCYVHKCCYKKMTDCDPKKDRYSYSWKDKTIVCDENNPCLKELCECDKAVAICLRENLDTYNKKYKIYPKFFCKKAEPC	358	1	1	0	401.7321	801.4497	2	801.4531	-0.0034	0	12.46	0.057	K	AVAICLR	E			Cmpd 82, +MS2(401.7321), 20.0-25.0eV, 2.4min #110
1	Bothrops_asper_ABY55159_PLA2		1401	16476	122	91	12	12	51.8	137	MRTLWIVTVLLVGVEGSLVELGKMILQETGKNPLTSYGVYGCNCGVGGRHKPKDGTDRCCYVHKCCYKKMTDCDPKKDRYSYSWKDKTIVCDENNPCLKELCECDKAVAICLRENLDTYNKKYKIYPKFFCKKAEPC	359	1	1	0	401.7322	801.4498	2	801.4531	-0.0033	0	6.67	0.22	K	AVAICLR	E			Cmpd 68, +MS2(401.7322), 20.0-25.0eV, 2.0min #91
1	Bothrops_asper_ABY55159_PLA2		1401	16476	122	91	12	12	51.8	137	MRTLWIVTVLLVGVEGSLVELGKMILQETGKNPLTSYGVYGCNCGVGGRHKPKDGTDRCCYVHKCCYKKMTDCDPKKDRYSYSWKDKTIVCDENNPCLKELCECDKAVAICLRENLDTYNKKYKIYPKFFCKKAEPC	360	1	1	0	401.7322	801.4498	2	801.4531	-0.0033	0	8.62	0.14	K	AVAICLR	E			Cmpd 244, +MS2(401.7322), 20.0-25.0eV, 7.0min #326
1	Bothrops_asper_ABY55159_PLA2		1401	16476	122	91	12	12	51.8	137	MRTLWIVTVLLVGVEGSLVELGKMILQETGKNPLTSYGVYGCNCGVGGRHKPKDGTDRCCYVHKCCYKKMTDCDPKKDRYSYSWKDKTIVCDENNPCLKELCECDKAVAICLRENLDTYNKKYKIYPKFFCKKAEPC	361	1	1	0	401.7322	801.4498	2	801.4531	-0.0033	0	12.98	0.05	K	AVAICLR	E			Cmpd 136, +MS2(401.7322), 20.0-25.0eV, 3.9min #182
1	Bothrops_asper_ABY55159_PLA2		1401	16476	122	91	12	12	51.8	137	MRTLWIVTVLLVGVEGSLVELGKMILQETGKNPLTSYGVYGCNCGVGGRHKPKDGTDRCCYVHKCCYKKMTDCDPKKDRYSYSWKDKTIVCDENNPCLKELCECDKAVAICLRENLDTYNKKYKIYPKFFCKKAEPC	362	1	1	0	401.7323	801.4500	2	801.4531	-0.0031	0	8.51	0.14	K	AVAICLR	E			Cmpd 164, +MS2(401.7323), 20.0-25.0eV, 4.7min #219
1	Bothrops_asper_ABY55159_PLA2		1401	16476	122	91	12	12	51.8	137	MRTLWIVTVLLVGVEGSLVELGKMILQETGKNPLTSYGVYGCNCGVGGRHKPKDGTDRCCYVHKCCYKKMTDCDPKKDRYSYSWKDKTIVCDENNPCLKELCECDKAVAICLRENLDTYNKKYKIYPKFFCKKAEPC	363	1	1	0	401.7323	801.4501	2	801.4531	-0.0030	0	16.80	0.021	K	AVAICLR	E			Cmpd 187, +MS2(401.7323), 20.0-25.0eV, 5.4min #250
1	Bothrops_asper_ABY55159_PLA2		1401	16476	122	91	12	12	51.8	137	MRTLWIVTVLLVGVEGSLVELGKMILQETGKNPLTSYGVYGCNCGVGGRHKPKDGTDRCCYVHKCCYKKMTDCDPKKDRYSYSWKDKTIVCDENNPCLKELCECDKAVAICLRENLDTYNKKYKIYPKFFCKKAEPC	364	1	1	0	401.7323	801.4501	2	801.4531	-0.0029	0	18.85	0.013	K	AVAICLR	E			Cmpd 80, +MS2(401.7323), 20.0-25.0eV, 2.3min #107
1	Bothrops_asper_ABY55159_PLA2		1401	16476	122	91	12	12	51.8	137	MRTLWIVTVLLVGVEGSLVELGKMILQETGKNPLTSYGVYGCNCGVGGRHKPKDGTDRCCYVHKCCYKKMTDCDPKKDRYSYSWKDKTIVCDENNPCLKELCECDKAVAICLRENLDTYNKKYKIYPKFFCKKAEPC	365	1	1	0	401.7324	801.4502	2	801.4531	-0.0029	0	11.93	0.064	K	AVAICLR	E			Cmpd 127, +MS2(401.7324), 20.0-25.0eV, 3.6min #170
1	Bothrops_asper_ABY55159_PLA2		1401	16476	122	91	12	12	51.8	137	MRTLWIVTVLLVGVEGSLVELGKMILQETGKNPLTSYGVYGCNCGVGGRHKPKDGTDRCCYVHKCCYKKMTDCDPKKDRYSYSWKDKTIVCDENNPCLKELCECDKAVAICLRENLDTYNKKYKIYPKFFCKKAEPC	366	1	1	0	401.7324	801.4503	2	801.4531	-0.0028	0	13.36	0.046	K	AVAICLR	E			Cmpd 151, +MS2(401.7324), 20.0-25.0eV, 4.3min #202
1	Bothrops_asper_ABY55159_PLA2		1401	16476	122	91	12	12	51.8	137	MRTLWIVTVLLVGVEGSLVELGKMILQETGKNPLTSYGVYGCNCGVGGRHKPKDGTDRCCYVHKCCYKKMTDCDPKKDRYSYSWKDKTIVCDENNPCLKELCECDKAVAICLRENLDTYNKKYKIYPKFFCKKAEPC	367	1	1	0	401.7325	801.4504	2	801.4531	-0.0027	0	15.67	0.027	K	AVAICLR	E			Cmpd 95, +MS2(401.7325), 20.0-25.0eV, 2.7min #127
1	Bothrops_asper_ABY55159_PLA2		1401	16476	122	91	12	12	51.8	137	MRTLWIVTVLLVGVEGSLVELGKMILQETGKNPLTSYGVYGCNCGVGGRHKPKDGTDRCCYVHKCCYKKMTDCDPKKDRYSYSWKDKTIVCDENNPCLKELCECDKAVAICLRENLDTYNKKYKIYPKFFCKKAEPC	368	1	1	0	401.7325	801.4505	2	801.4531	-0.0026	0	15.52	0.028	K	AVAICLR	E			Cmpd 101, +MS2(401.7325), 20.0-25.0eV, 2.9min #135
1	Bothrops_asper_ABY55159_PLA2		1401	16476	122	91	12	12	51.8	137	MRTLWIVTVLLVGVEGSLVELGKMILQETGKNPLTSYGVYGCNCGVGGRHKPKDGTDRCCYVHKCCYKKMTDCDPKKDRYSYSWKDKTIVCDENNPCLKELCECDKAVAICLRENLDTYNKKYKIYPKFFCKKAEPC	369	1	1	0	401.7325	801.4505	2	801.4531	-0.0026	0	8.93	0.13	K	AVAICLR	E			Cmpd 107, +MS2(401.7325), 20.0-25.0eV, 3.1min #143
1	Bothrops_asper_ABY55159_PLA2		1401	16476	122	91	12	12	51.8	137	MRTLWIVTVLLVGVEGSLVELGKMILQETGKNPLTSYGVYGCNCGVGGRHKPKDGTDRCCYVHKCCYKKMTDCDPKKDRYSYSWKDKTIVCDENNPCLKELCECDKAVAICLRENLDTYNKKYKIYPKFFCKKAEPC	370	1	1	0	401.7326	801.4506	2	801.4531	-0.0025	0	6.98	0.2	K	AVAICLR	E			Cmpd 71, +MS2(401.7326), 20.0-25.0eV, 2.0min #95
1	Bothrops_asper_ABY55159_PLA2		1401	16476	122	91	12	12	51.8	137	MRTLWIVTVLLVGVEGSLVELGKMILQETGKNPLTSYGVYGCNCGVGGRHKPKDGTDRCCYVHKCCYKKMTDCDPKKDRYSYSWKDKTIVCDENNPCLKELCECDKAVAICLRENLDTYNKKYKIYPKFFCKKAEPC	373	1	1	0	417.1925	832.3705	2	832.3755	-0.0050	0	16.21	0.024	R	YSYSWK	D			Cmpd 457, +MS2(417.1926), 20.0-25.0eV, 13.1min #610
1	Bothrops_asper_ABY55159_PLA2		1401	16476	122	91	12	12	51.8	137	MRTLWIVTVLLVGVEGSLVELGKMILQETGKNPLTSYGVYGCNCGVGGRHKPKDGTDRCCYVHKCCYKKMTDCDPKKDRYSYSWKDKTIVCDENNPCLKELCECDKAVAICLRENLDTYNKKYKIYPKFFCKKAEPC	374	1	1	0	417.1926	832.3706	2	832.3755	-0.0049	0	13.37	0.046	R	YSYSWK	D			Cmpd 167, +MS2(417.1926), 20.0-25.0eV, 4.8min #223
1	Bothrops_asper_ABY55159_PLA2		1401	16476	122	91	12	12	51.8	137	MRTLWIVTVLLVGVEGSLVELGKMILQETGKNPLTSYGVYGCNCGVGGRHKPKDGTDRCCYVHKCCYKKMTDCDPKKDRYSYSWKDKTIVCDENNPCLKELCECDKAVAICLRENLDTYNKKYKIYPKFFCKKAEPC	375	1	1	0	417.1926	832.3706	2	832.3755	-0.0049	0	24.11	0.0039	R	YSYSWK	D			Cmpd 301, +MS2(417.1926), 20.0-25.0eV, 8.6min #402
1	Bothrops_asper_ABY55159_PLA2		1401	16476	122	91	12	12	51.8	137	MRTLWIVTVLLVGVEGSLVELGKMILQETGKNPLTSYGVYGCNCGVGGRHKPKDGTDRCCYVHKCCYKKMTDCDPKKDRYSYSWKDKTIVCDENNPCLKELCECDKAVAICLRENLDTYNKKYKIYPKFFCKKAEPC	376	1	1	0	417.1926	832.3707	2	832.3755	-0.0049	0	16.25	0.024	R	YSYSWK	D			Cmpd 436, +MS2(417.1926), 20.0-25.0eV, 12.5min #582
1	Bothrops_asper_ABY55159_PLA2		1401	16476	122	91	12	12	51.8	137	MRTLWIVTVLLVGVEGSLVELGKMILQETGKNPLTSYGVYGCNCGVGGRHKPKDGTDRCCYVHKCCYKKMTDCDPKKDRYSYSWKDKTIVCDENNPCLKELCECDKAVAICLRENLDTYNKKYKIYPKFFCKKAEPC	377	1	1	0	417.1927	832.3708	2	832.3755	-0.0047	0	12.04	0.063	R	YSYSWK	D			Cmpd 130, +MS2(417.1927), 20.0-25.0eV, 3.7min #174
1	Bothrops_asper_ABY55159_PLA2		1401	16476	122	91	12	12	51.8	137	MRTLWIVTVLLVGVEGSLVELGKMILQETGKNPLTSYGVYGCNCGVGGRHKPKDGTDRCCYVHKCCYKKMTDCDPKKDRYSYSWKDKTIVCDENNPCLKELCECDKAVAICLRENLDTYNKKYKIYPKFFCKKAEPC	378	1	1	0	417.1928	832.3710	2	832.3755	-0.0045	0	23.62	0.0043	R	YSYSWK	D			Cmpd 8, +MS2(417.1928), 20.0-25.0eV, 0.2min #11
1	Bothrops_asper_ABY55159_PLA2		1401	16476	122	91	12	12	51.8	137	MRTLWIVTVLLVGVEGSLVELGKMILQETGKNPLTSYGVYGCNCGVGGRHKPKDGTDRCCYVHKCCYKKMTDCDPKKDRYSYSWKDKTIVCDENNPCLKELCECDKAVAICLRENLDTYNKKYKIYPKFFCKKAEPC	379	1	1	0	417.1929	832.3711	2	832.3755	-0.0044	0	12.34	0.058	R	YSYSWK	D			Cmpd 475, +MS2(417.1928), 20.0-25.0eV, 13.6min #634
1	Bothrops_asper_ABY55159_PLA2		1401	16476	122	91	12	12	51.8	137	MRTLWIVTVLLVGVEGSLVELGKMILQETGKNPLTSYGVYGCNCGVGGRHKPKDGTDRCCYVHKCCYKKMTDCDPKKDRYSYSWKDKTIVCDENNPCLKELCECDKAVAICLRENLDTYNKKYKIYPKFFCKKAEPC	380	1	1	0	417.1929	832.3711	2	832.3755	-0.0044	0	25.60	0.0028	R	YSYSWK	D			Cmpd 297, +MS2(417.1928), 20.0-25.0eV, 8.5min #397
1	Bothrops_asper_ABY55159_PLA2		1401	16476	122	91	12	12	51.8	137	MRTLWIVTVLLVGVEGSLVELGKMILQETGKNPLTSYGVYGCNCGVGGRHKPKDGTDRCCYVHKCCYKKMTDCDPKKDRYSYSWKDKTIVCDENNPCLKELCECDKAVAICLRENLDTYNKKYKIYPKFFCKKAEPC	381	1	1	0	417.1929	832.3712	2	832.3755	-0.0044	0	12.39	0.058	R	YSYSWK	D			Cmpd 128, +MS2(417.1929), 20.0-25.0eV, 3.7min #171
1	Bothrops_asper_ABY55159_PLA2		1401	16476	122	91	12	12	51.8	137	MRTLWIVTVLLVGVEGSLVELGKMILQETGKNPLTSYGVYGCNCGVGGRHKPKDGTDRCCYVHKCCYKKMTDCDPKKDRYSYSWKDKTIVCDENNPCLKELCECDKAVAICLRENLDTYNKKYKIYPKFFCKKAEPC	382	1	1	0	417.1930	832.3714	2	832.3755	-0.0042	0	25.41	0.0029	R	YSYSWK	D			Cmpd 197, +MS2(417.1930), 20.0-25.0eV, 5.6min #263
1	Bothrops_asper_ABY55159_PLA2		1401	16476	122	91	12	12	51.8	137	MRTLWIVTVLLVGVEGSLVELGKMILQETGKNPLTSYGVYGCNCGVGGRHKPKDGTDRCCYVHKCCYKKMTDCDPKKDRYSYSWKDKTIVCDENNPCLKELCECDKAVAICLRENLDTYNKKYKIYPKFFCKKAEPC	383	1	1	0	417.1930	832.3714	2	832.3755	-0.0041	0	17.03	0.02	R	YSYSWK	D			Cmpd 473, +MS2(417.1930), 20.0-25.0eV, 13.6min #631
1	Bothrops_asper_ABY55159_PLA2		1401	16476	122	91	12	12	51.8	137	MRTLWIVTVLLVGVEGSLVELGKMILQETGKNPLTSYGVYGCNCGVGGRHKPKDGTDRCCYVHKCCYKKMTDCDPKKDRYSYSWKDKTIVCDENNPCLKELCECDKAVAICLRENLDTYNKKYKIYPKFFCKKAEPC	384	1	1	0	417.1930	832.3715	2	832.3755	-0.0040	0	11.18	0.076	R	YSYSWK	D			Cmpd 176, +MS2(417.1930), 20.0-25.0eV, 5.0min #235
1	Bothrops_asper_ABY55159_PLA2		1401	16476	122	91	12	12	51.8	137	MRTLWIVTVLLVGVEGSLVELGKMILQETGKNPLTSYGVYGCNCGVGGRHKPKDGTDRCCYVHKCCYKKMTDCDPKKDRYSYSWKDKTIVCDENNPCLKELCECDKAVAICLRENLDTYNKKYKIYPKFFCKKAEPC	385	1	1	0	417.1931	832.3715	2	832.3755	-0.0040	0	23.54	0.0044	R	YSYSWK	D			Cmpd 434, +MS2(417.1931), 20.0-25.0eV, 12.4min #579
1	Bothrops_asper_ABY55159_PLA2		1401	16476	122	91	12	12	51.8	137	MRTLWIVTVLLVGVEGSLVELGKMILQETGKNPLTSYGVYGCNCGVGGRHKPKDGTDRCCYVHKCCYKKMTDCDPKKDRYSYSWKDKTIVCDENNPCLKELCECDKAVAICLRENLDTYNKKYKIYPKFFCKKAEPC	386	1	1	0	417.1931	832.3716	2	832.3755	-0.0040	0	19.18	0.012	R	YSYSWK	D			Cmpd 424, +MS2(417.1931), 20.0-25.0eV, 12.2min #566
1	Bothrops_asper_ABY55159_PLA2		1401	16476	122	91	12	12	51.8	137	MRTLWIVTVLLVGVEGSLVELGKMILQETGKNPLTSYGVYGCNCGVGGRHKPKDGTDRCCYVHKCCYKKMTDCDPKKDRYSYSWKDKTIVCDENNPCLKELCECDKAVAICLRENLDTYNKKYKIYPKFFCKKAEPC	387	1	1	0	417.1931	832.3716	2	832.3755	-0.0039	0	7.20	0.19	R	YSYSWK	D			Cmpd 479, +MS2(417.1931), 20.0-25.0eV, 13.7min #639
1	Bothrops_asper_ABY55159_PLA2		1401	16476	122	91	12	12	51.8	137	MRTLWIVTVLLVGVEGSLVELGKMILQETGKNPLTSYGVYGCNCGVGGRHKPKDGTDRCCYVHKCCYKKMTDCDPKKDRYSYSWKDKTIVCDENNPCLKELCECDKAVAICLRENLDTYNKKYKIYPKFFCKKAEPC	388	1	1	0	417.1932	832.3719	2	832.3755	-0.0036	0	16.46	0.023	R	YSYSWK	D			Cmpd 416, +MS2(417.1932), 20.0-25.0eV, 11.9min #555
1	Bothrops_asper_ABY55159_PLA2		1401	16476	122	91	12	12	51.8	137	MRTLWIVTVLLVGVEGSLVELGKMILQETGKNPLTSYGVYGCNCGVGGRHKPKDGTDRCCYVHKCCYKKMTDCDPKKDRYSYSWKDKTIVCDENNPCLKELCECDKAVAICLRENLDTYNKKYKIYPKFFCKKAEPC	389	1	1	0	417.1935	832.3725	2	832.3755	-0.0030	0	16.81	0.021	R	YSYSWK	D			Cmpd 431, +MS2(417.1935), 20.0-25.0eV, 12.4min #575
1	Bothrops_asper_ABY55159_PLA2		1401	16476	122	91	12	12	51.8	137	MRTLWIVTVLLVGVEGSLVELGKMILQETGKNPLTSYGVYGCNCGVGGRHKPKDGTDRCCYVHKCCYKKMTDCDPKKDRYSYSWKDKTIVCDENNPCLKELCECDKAVAICLRENLDTYNKKYKIYPKFFCKKAEPC	390	1	1	0	417.1937	832.3729	2	832.3755	-0.0026	0	11.56	0.07	R	YSYSWK	D			Cmpd 152, +MS2(417.1937), 20.0-25.0eV, 4.4min #203
1	Bothrops_asper_ABY55159_PLA2		1401	16476	122	91	12	12	51.8	137	MRTLWIVTVLLVGVEGSLVELGKMILQETGKNPLTSYGVYGCNCGVGGRHKPKDGTDRCCYVHKCCYKKMTDCDPKKDRYSYSWKDKTIVCDENNPCLKELCECDKAVAICLRENLDTYNKKYKIYPKFFCKKAEPC	428	1	1	1	432.1976	862.3807	2	862.3855	-0.0048	1	24.81	0.0033	M	TDCDPKK	D			Cmpd 251, +MS2(432.1976), 20.0-25.0eV, 7.2min #335
1	Bothrops_asper_ABY55159_PLA2		1401	16476	122	91	12	12	51.8	137	MRTLWIVTVLLVGVEGSLVELGKMILQETGKNPLTSYGVYGCNCGVGGRHKPKDGTDRCCYVHKCCYKKMTDCDPKKDRYSYSWKDKTIVCDENNPCLKELCECDKAVAICLRENLDTYNKKYKIYPKFFCKKAEPC	430	1	1	0	433.6840	865.3535	2	865.3575	-0.0040	0	32.19	0.0006	R	CCYVHK	C			Cmpd 263, +MS2(433.6840), 20.0-25.0eV, 7.5min #351
1	Bothrops_asper_ABY55159_PLA2		1401	16476	122	91	12	12	51.8	137	MRTLWIVTVLLVGVEGSLVELGKMILQETGKNPLTSYGVYGCNCGVGGRHKPKDGTDRCCYVHKCCYKKMTDCDPKKDRYSYSWKDKTIVCDENNPCLKELCECDKAVAICLRENLDTYNKKYKIYPKFFCKKAEPC	431	1	1	0	433.6841	865.3537	2	865.3575	-0.0038	0	35.95	0.00025	R	CCYVHK	C			Cmpd 259, +MS2(433.6841), 20.0-25.0eV, 7.4min #346
1	Bothrops_asper_ABY55159_PLA2		1401	16476	122	91	12	12	51.8	137	MRTLWIVTVLLVGVEGSLVELGKMILQETGKNPLTSYGVYGCNCGVGGRHKPKDGTDRCCYVHKCCYKKMTDCDPKKDRYSYSWKDKTIVCDENNPCLKELCECDKAVAICLRENLDTYNKKYKIYPKFFCKKAEPC	440	1	1	0	460.2469	918.4793	2	918.4844	-0.0051	0	35.63	0.00027	K	MILQETGK	N			Cmpd 293, +MS2(460.2469), 20.0-25.0eV, 8.4min #391
1	Bothrops_asper_ABY55159_PLA2		1401	16476	122	91	12	12	51.8	137	MRTLWIVTVLLVGVEGSLVELGKMILQETGKNPLTSYGVYGCNCGVGGRHKPKDGTDRCCYVHKCCYKKMTDCDPKKDRYSYSWKDKTIVCDENNPCLKELCECDKAVAICLRENLDTYNKKYKIYPKFFCKKAEPC	447	1	1	1	498.7322	995.4498	2	995.4560	-0.0061	0	51.84	6.5e-06	R	ENLDTYNK	K			Cmpd 276, +MS2(498.7322), 20.0-25.0eV, 7.9min #369
1	Bothrops_asper_ABY55159_PLA2		1401	16476	122	91	12	12	51.8	137	MRTLWIVTVLLVGVEGSLVELGKMILQETGKNPLTSYGVYGCNCGVGGRHKPKDGTDRCCYVHKCCYKKMTDCDPKKDRYSYSWKDKTIVCDENNPCLKELCECDKAVAICLRENLDTYNKKYKIYPKFFCKKAEPC	448	1	1	1	498.7323	995.4501	2	995.4560	-0.0059	0	30.02	0.001	R	ENLDTYNK	K			Cmpd 281, +MS2(498.7323), 20.0-25.0eV, 8.1min #375
1	Bothrops_asper_ABY55159_PLA2		1401	16476	122	91	12	12	51.8	137	MRTLWIVTVLLVGVEGSLVELGKMILQETGKNPLTSYGVYGCNCGVGGRHKPKDGTDRCCYVHKCCYKKMTDCDPKKDRYSYSWKDKTIVCDENNPCLKELCECDKAVAICLRENLDTYNKKYKIYPKFFCKKAEPC	456	1	1	1	375.5224	1123.5455	3	1123.5509	-0.0055	1	26.29	0.0023	R	ENLDTYNKK	Y			Cmpd 270, +MS2(375.5224), 16.0-20.0eV, 7.7min #361
1	Bothrops_asper_ABY55159_PLA2		1401	16476	122	91	12	12	51.8	137	MRTLWIVTVLLVGVEGSLVELGKMILQETGKNPLTSYGVYGCNCGVGGRHKPKDGTDRCCYVHKCCYKKMTDCDPKKDRYSYSWKDKTIVCDENNPCLKELCECDKAVAICLRENLDTYNKKYKIYPKFFCKKAEPC	457	1	1	1	375.5224	1123.5455	3	1123.5509	-0.0055	1	29.81	0.001	R	ENLDTYNKK	Y			Cmpd 267, +MS2(375.5224), 16.0-20.0eV, 7.7min #357
1	Bothrops_asper_ABY55159_PLA2		1401	16476	122	91	12	12	51.8	137	MRTLWIVTVLLVGVEGSLVELGKMILQETGKNPLTSYGVYGCNCGVGGRHKPKDGTDRCCYVHKCCYKKMTDCDPKKDRYSYSWKDKTIVCDENNPCLKELCECDKAVAICLRENLDTYNKKYKIYPKFFCKKAEPC	459	1	1	1	375.5225	1123.5457	3	1123.5509	-0.0052	1	44.21	3.8e-05	R	ENLDTYNKK	Y			Cmpd 264, +MS2(375.5225), 16.0-20.0eV, 7.6min #353
1	Bothrops_asper_ABY55159_PLA2		1401	16476	122	91	12	12	51.8	137	MRTLWIVTVLLVGVEGSLVELGKMILQETGKNPLTSYGVYGCNCGVGGRHKPKDGTDRCCYVHKCCYKKMTDCDPKKDRYSYSWKDKTIVCDENNPCLKELCECDKAVAICLRENLDTYNKKYKIYPKFFCKKAEPC	489	1	1	1	731.8320	1461.6494	2	1461.6592	-0.0097	0	85.02	3.1e-09	K	TIVCDENNPCLK	E			Cmpd 294, +MS2(731.8320), 25.6-32.0eV, 8.4min #393
1	Bothrops_asper_ABY55159_PLA2		1401	16476	122	91	12	12	51.8	137	MRTLWIVTVLLVGVEGSLVELGKMILQETGKNPLTSYGVYGCNCGVGGRHKPKDGTDRCCYVHKCCYKKMTDCDPKKDRYSYSWKDKTIVCDENNPCLKELCECDKAVAICLRENLDTYNKKYKIYPKFFCKKAEPC	490	1	1	1	731.8323	1461.6501	2	1461.6592	-0.0091	0	84.91	3.2e-09	K	TIVCDENNPCLK	E			Cmpd 291, +MS2(731.8323), 25.6-32.0eV, 8.3min #389
1	Bothrops_asper_ABY55159_PLA2		1401	16476	122	91	12	12	51.8	137	MRTLWIVTVLLVGVEGSLVELGKMILQETGKNPLTSYGVYGCNCGVGGRHKPKDGTDRCCYVHKCCYKKMTDCDPKKDRYSYSWKDKTIVCDENNPCLKELCECDKAVAICLRENLDTYNKKYKIYPKFFCKKAEPC	491	1	1	1	731.8326	1461.6507	2	1461.6592	-0.0085	0	75.12	3.1e-08	K	TIVCDENNPCLK	E			Cmpd 299, +MS2(731.8326), 25.6-32.0eV, 8.6min #399
1	Bothrops_asper_ABY55159_PLA2		1401	16476	122	91	12	12	51.8	137	MRTLWIVTVLLVGVEGSLVELGKMILQETGKNPLTSYGVYGCNCGVGGRHKPKDGTDRCCYVHKCCYKKMTDCDPKKDRYSYSWKDKTIVCDENNPCLKELCECDKAVAICLRENLDTYNKKYKIYPKFFCKKAEPC	492	1	1	1	569.2641	1704.7706	3	1704.7811	-0.0105	1	102.36	5.8e-11	K	DKTIVCDENNPCLK	E			Cmpd 288, +MS2(569.2641), 17.7-22.1eV, 8.3min #385
1	Bothrops_asper_ABY55159_PLA2		1401	16476	122	91	12	12	51.8	137	MRTLWIVTVLLVGVEGSLVELGKMILQETGKNPLTSYGVYGCNCGVGGRHKPKDGTDRCCYVHKCCYKKMTDCDPKKDRYSYSWKDKTIVCDENNPCLKELCECDKAVAICLRENLDTYNKKYKIYPKFFCKKAEPC	493	1	1	1	569.2644	1704.7714	3	1704.7811	-0.0097	1	115.87	2.6e-12	K	DKTIVCDENNPCLK	E			Cmpd 292, +MS2(569.2644), 17.7-22.1eV, 8.4min #390
1	Bothrops_asper_ABY55159_PLA2		1401	16476	122	91	12	12	51.8	137	MRTLWIVTVLLVGVEGSLVELGKMILQETGKNPLTSYGVYGCNCGVGGRHKPKDGTDRCCYVHKCCYKKMTDCDPKKDRYSYSWKDKTIVCDENNPCLKELCECDKAVAICLRENLDTYNKKYKIYPKFFCKKAEPC	494	1	1	0	579.6061	1735.7966	3	1735.8055	-0.0090	1	72.26	5.9e-08	K	ELCECDKAVAICLR	E			Cmpd 310, +MS2(579.6061), 17.9-22.4eV, 8.9min #414
2	Bothrops_asper_1CLP_B_PLA2		348	14528	53	28	7	7	37.2	121	SLFELGKMILQETGKNPAKSYGAYGCNCGVLGRGKPKDATDRCCYVHKCCYKKLTGCNPKKDRYSYSWKDKTIVCGENNSCLKELCECDKAVAICLRENLNTYNKKYRYYLKPLCKKADAC	341	1	1	1	397.2241	792.4337	2	792.4381	-0.0045	0	26.82	0.0021	-	SLFELGK	M			Cmpd 325, +MS2(397.2241), 20.0-25.0eV, 9.3min #434
2	Bothrops_asper_1CLP_B_PLA2		348	14528	53	28	7	7	37.2	121	SLFELGKMILQETGKNPAKSYGAYGCNCGVLGRGKPKDATDRCCYVHKCCYKKLTGCNPKKDRYSYSWKDKTIVCGENNSCLKELCECDKAVAICLRENLNTYNKKYRYYLKPLCKKADAC	342	1	0	0	401.7314	801.4483	2	801.4531	-0.0048	0	4.33	0.37	K	AVAICLR	E			Cmpd 38, +MS2(401.7314), 20.0-25.0eV, 1.1min #51
2	Bothrops_asper_1CLP_B_PLA2		348	14528	53	28	7	7	37.2	121	SLFELGKMILQETGKNPAKSYGAYGCNCGVLGRGKPKDATDRCCYVHKCCYKKLTGCNPKKDRYSYSWKDKTIVCGENNSCLKELCECDKAVAICLRENLNTYNKKYRYYLKPLCKKADAC	343	1	0	0	401.7314	801.4483	2	801.4531	-0.0047	0	3.97	0.4	K	AVAICLR	E			Cmpd 47, +MS2(401.7315), 20.0-25.0eV, 1.4min #63
2	Bothrops_asper_1CLP_B_PLA2		348	14528	53	28	7	7	37.2	121	SLFELGKMILQETGKNPAKSYGAYGCNCGVLGRGKPKDATDRCCYVHKCCYKKLTGCNPKKDRYSYSWKDKTIVCGENNSCLKELCECDKAVAICLRENLNTYNKKYRYYLKPLCKKADAC	344	1	0	0	401.7316	801.4485	2	801.4531	-0.0045	0	10.90	0.081	K	AVAICLR	E			Cmpd 191, +MS2(401.7316), 20.0-25.0eV, 5.5min #255
2	Bothrops_asper_1CLP_B_PLA2		348	14528	53	28	7	7	37.2	121	SLFELGKMILQETGKNPAKSYGAYGCNCGVLGRGKPKDATDRCCYVHKCCYKKLTGCNPKKDRYSYSWKDKTIVCGENNSCLKELCECDKAVAICLRENLNTYNKKYRYYLKPLCKKADAC	345	1	0	0	401.7316	801.4486	2	801.4531	-0.0045	0	6.49	0.22	K	AVAICLR	E			Cmpd 64, +MS2(401.7316), 20.0-25.0eV, 1.8min #86
2	Bothrops_asper_1CLP_B_PLA2		348	14528	53	28	7	7	37.2	121	SLFELGKMILQETGKNPAKSYGAYGCNCGVLGRGKPKDATDRCCYVHKCCYKKLTGCNPKKDRYSYSWKDKTIVCGENNSCLKELCECDKAVAICLRENLNTYNKKYRYYLKPLCKKADAC	346	1	0	0	401.7317	801.4488	2	801.4531	-0.0043	0	37.11	0.00019	K	AVAICLR	E			Cmpd 304, +MS2(401.7317), 20.0-25.0eV, 8.7min #406
2	Bothrops_asper_1CLP_B_PLA2		348	14528	53	28	7	7	37.2	121	SLFELGKMILQETGKNPAKSYGAYGCNCGVLGRGKPKDATDRCCYVHKCCYKKLTGCNPKKDRYSYSWKDKTIVCGENNSCLKELCECDKAVAICLRENLNTYNKKYRYYLKPLCKKADAC	347	1	0	0	401.7318	801.4490	2	801.4531	-0.0041	0	5.75	0.27	K	AVAICLR	E			Cmpd 182, +MS2(401.7318), 20.0-25.0eV, 5.2min #243
2	Bothrops_asper_1CLP_B_PLA2		348	14528	53	28	7	7	37.2	121	SLFELGKMILQETGKNPAKSYGAYGCNCGVLGRGKPKDATDRCCYVHKCCYKKLTGCNPKKDRYSYSWKDKTIVCGENNSCLKELCECDKAVAICLRENLNTYNKKYRYYLKPLCKKADAC	348	1	0	0	401.7318	801.4490	2	801.4531	-0.0041	0	12.90	0.051	K	AVAICLR	E			Cmpd 178, +MS2(401.7318), 20.0-25.0eV, 5.1min #238
2	Bothrops_asper_1CLP_B_PLA2		348	14528	53	28	7	7	37.2	121	SLFELGKMILQETGKNPAKSYGAYGCNCGVLGRGKPKDATDRCCYVHKCCYKKLTGCNPKKDRYSYSWKDKTIVCGENNSCLKELCECDKAVAICLRENLNTYNKKYRYYLKPLCKKADAC	349	1	0	0	401.7318	801.4490	2	801.4531	-0.0041	0	6.58	0.22	K	AVAICLR	E			Cmpd 50, +MS2(401.7318), 20.0-25.0eV, 1.4min #67
2	Bothrops_asper_1CLP_B_PLA2		348	14528	53	28	7	7	37.2	121	SLFELGKMILQETGKNPAKSYGAYGCNCGVLGRGKPKDATDRCCYVHKCCYKKLTGCNPKKDRYSYSWKDKTIVCGENNSCLKELCECDKAVAICLRENLNTYNKKYRYYLKPLCKKADAC	350	1	0	0	401.7318	801.4491	2	801.4531	-0.0040	0	7.76	0.17	K	AVAICLR	E			Cmpd 20, +MS2(401.7318), 20.0-25.0eV, 0.6min #27
2	Bothrops_asper_1CLP_B_PLA2		348	14528	53	28	7	7	37.2	121	SLFELGKMILQETGKNPAKSYGAYGCNCGVLGRGKPKDATDRCCYVHKCCYKKLTGCNPKKDRYSYSWKDKTIVCGENNSCLKELCECDKAVAICLRENLNTYNKKYRYYLKPLCKKADAC	351	1	0	0	401.7319	801.4492	2	801.4531	-0.0038	0	9.50	0.11	K	AVAICLR	E			Cmpd 29, +MS2(401.7319), 20.0-25.0eV, 0.8min #39
2	Bothrops_asper_1CLP_B_PLA2		348	14528	53	28	7	7	37.2	121	SLFELGKMILQETGKNPAKSYGAYGCNCGVLGRGKPKDATDRCCYVHKCCYKKLTGCNPKKDRYSYSWKDKTIVCGENNSCLKELCECDKAVAICLRENLNTYNKKYRYYLKPLCKKADAC	352	1	0	0	401.7319	801.4493	2	801.4531	-0.0038	0	12.51	0.056	K	AVAICLR	E			Cmpd 193, +MS2(401.7319), 20.0-25.0eV, 5.5min #258
2	Bothrops_asper_1CLP_B_PLA2		348	14528	53	28	7	7	37.2	121	SLFELGKMILQETGKNPAKSYGAYGCNCGVLGRGKPKDATDRCCYVHKCCYKKLTGCNPKKDRYSYSWKDKTIVCGENNSCLKELCECDKAVAICLRENLNTYNKKYRYYLKPLCKKADAC	353	1	0	0	401.7319	801.4493	2	801.4531	-0.0038	0	27.71	0.0017	K	AVAICLR	E			Cmpd 311, +MS2(401.7319), 20.0-25.0eV, 8.9min #415
2	Bothrops_asper_1CLP_B_PLA2		348	14528	53	28	7	7	37.2	121	SLFELGKMILQETGKNPAKSYGAYGCNCGVLGRGKPKDATDRCCYVHKCCYKKLTGCNPKKDRYSYSWKDKTIVCGENNSCLKELCECDKAVAICLRENLNTYNKKYRYYLKPLCKKADAC	354	1	0	0	401.7320	801.4494	2	801.4531	-0.0037	0	36.98	0.0002	K	AVAICLR	E			Cmpd 306, +MS2(401.7320), 20.0-25.0eV, 8.8min #409
2	Bothrops_asper_1CLP_B_PLA2		348	14528	53	28	7	7	37.2	121	SLFELGKMILQETGKNPAKSYGAYGCNCGVLGRGKPKDATDRCCYVHKCCYKKLTGCNPKKDRYSYSWKDKTIVCGENNSCLKELCECDKAVAICLRENLNTYNKKYRYYLKPLCKKADAC	355	1	0	0	401.7320	801.4494	2	801.4531	-0.0036	0	16.44	0.023	K	AVAICLR	E			Cmpd 166, +MS2(401.7320), 20.0-25.0eV, 4.8min #222
2	Bothrops_asper_1CLP_B_PLA2		348	14528	53	28	7	7	37.2	121	SLFELGKMILQETGKNPAKSYGAYGCNCGVLGRGKPKDATDRCCYVHKCCYKKLTGCNPKKDRYSYSWKDKTIVCGENNSCLKELCECDKAVAICLRENLNTYNKKYRYYLKPLCKKADAC	356	1	0	0	401.7320	801.4495	2	801.4531	-0.0036	0	15.80	0.026	K	AVAICLR	E			Cmpd 149, +MS2(401.7320), 20.0-25.0eV, 4.3min #199
2	Bothrops_asper_1CLP_B_PLA2		348	14528	53	28	7	7	37.2	121	SLFELGKMILQETGKNPAKSYGAYGCNCGVLGRGKPKDATDRCCYVHKCCYKKLTGCNPKKDRYSYSWKDKTIVCGENNSCLKELCECDKAVAICLRENLNTYNKKYRYYLKPLCKKADAC	357	1	0	0	401.7321	801.4496	2	801.4531	-0.0035	0	8.63	0.14	K	AVAICLR	E			Cmpd 44, +MS2(401.7321), 20.0-25.0eV, 1.3min #59
2	Bothrops_asper_1CLP_B_PLA2		348	14528	53	28	7	7	37.2	121	SLFELGKMILQETGKNPAKSYGAYGCNCGVLGRGKPKDATDRCCYVHKCCYKKLTGCNPKKDRYSYSWKDKTIVCGENNSCLKELCECDKAVAICLRENLNTYNKKYRYYLKPLCKKADAC	358	1	0	0	401.7321	801.4497	2	801.4531	-0.0034	0	12.46	0.057	K	AVAICLR	E			Cmpd 82, +MS2(401.7321), 20.0-25.0eV, 2.4min #110
2	Bothrops_asper_1CLP_B_PLA2		348	14528	53	28	7	7	37.2	121	SLFELGKMILQETGKNPAKSYGAYGCNCGVLGRGKPKDATDRCCYVHKCCYKKLTGCNPKKDRYSYSWKDKTIVCGENNSCLKELCECDKAVAICLRENLNTYNKKYRYYLKPLCKKADAC	359	1	0	0	401.7322	801.4498	2	801.4531	-0.0033	0	6.67	0.22	K	AVAICLR	E			Cmpd 68, +MS2(401.7322), 20.0-25.0eV, 2.0min #91
2	Bothrops_asper_1CLP_B_PLA2		348	14528	53	28	7	7	37.2	121	SLFELGKMILQETGKNPAKSYGAYGCNCGVLGRGKPKDATDRCCYVHKCCYKKLTGCNPKKDRYSYSWKDKTIVCGENNSCLKELCECDKAVAICLRENLNTYNKKYRYYLKPLCKKADAC	360	1	0	0	401.7322	801.4498	2	801.4531	-0.0033	0	8.62	0.14	K	AVAICLR	E			Cmpd 244, +MS2(401.7322), 20.0-25.0eV, 7.0min #326
2	Bothrops_asper_1CLP_B_PLA2		348	14528	53	28	7	7	37.2	121	SLFELGKMILQETGKNPAKSYGAYGCNCGVLGRGKPKDATDRCCYVHKCCYKKLTGCNPKKDRYSYSWKDKTIVCGENNSCLKELCECDKAVAICLRENLNTYNKKYRYYLKPLCKKADAC	361	1	0	0	401.7322	801.4498	2	801.4531	-0.0033	0	12.98	0.05	K	AVAICLR	E			Cmpd 136, +MS2(401.7322), 20.0-25.0eV, 3.9min #182
2	Bothrops_asper_1CLP_B_PLA2		348	14528	53	28	7	7	37.2	121	SLFELGKMILQETGKNPAKSYGAYGCNCGVLGRGKPKDATDRCCYVHKCCYKKLTGCNPKKDRYSYSWKDKTIVCGENNSCLKELCECDKAVAICLRENLNTYNKKYRYYLKPLCKKADAC	362	1	0	0	401.7323	801.4500	2	801.4531	-0.0031	0	8.51	0.14	K	AVAICLR	E			Cmpd 164, +MS2(401.7323), 20.0-25.0eV, 4.7min #219
2	Bothrops_asper_1CLP_B_PLA2		348	14528	53	28	7	7	37.2	121	SLFELGKMILQETGKNPAKSYGAYGCNCGVLGRGKPKDATDRCCYVHKCCYKKLTGCNPKKDRYSYSWKDKTIVCGENNSCLKELCECDKAVAICLRENLNTYNKKYRYYLKPLCKKADAC	363	1	0	0	401.7323	801.4501	2	801.4531	-0.0030	0	16.80	0.021	K	AVAICLR	E			Cmpd 187, +MS2(401.7323), 20.0-25.0eV, 5.4min #250
2	Bothrops_asper_1CLP_B_PLA2		348	14528	53	28	7	7	37.2	121	SLFELGKMILQETGKNPAKSYGAYGCNCGVLGRGKPKDATDRCCYVHKCCYKKLTGCNPKKDRYSYSWKDKTIVCGENNSCLKELCECDKAVAICLRENLNTYNKKYRYYLKPLCKKADAC	364	1	0	0	401.7323	801.4501	2	801.4531	-0.0029	0	18.85	0.013	K	AVAICLR	E			Cmpd 80, +MS2(401.7323), 20.0-25.0eV, 2.3min #107
2	Bothrops_asper_1CLP_B_PLA2		348	14528	53	28	7	7	37.2	121	SLFELGKMILQETGKNPAKSYGAYGCNCGVLGRGKPKDATDRCCYVHKCCYKKLTGCNPKKDRYSYSWKDKTIVCGENNSCLKELCECDKAVAICLRENLNTYNKKYRYYLKPLCKKADAC	365	1	0	0	401.7324	801.4502	2	801.4531	-0.0029	0	11.93	0.064	K	AVAICLR	E			Cmpd 127, +MS2(401.7324), 20.0-25.0eV, 3.6min #170
2	Bothrops_asper_1CLP_B_PLA2		348	14528	53	28	7	7	37.2	121	SLFELGKMILQETGKNPAKSYGAYGCNCGVLGRGKPKDATDRCCYVHKCCYKKLTGCNPKKDRYSYSWKDKTIVCGENNSCLKELCECDKAVAICLRENLNTYNKKYRYYLKPLCKKADAC	366	1	0	0	401.7324	801.4503	2	801.4531	-0.0028	0	13.36	0.046	K	AVAICLR	E			Cmpd 151, +MS2(401.7324), 20.0-25.0eV, 4.3min #202
2	Bothrops_asper_1CLP_B_PLA2		348	14528	53	28	7	7	37.2	121	SLFELGKMILQETGKNPAKSYGAYGCNCGVLGRGKPKDATDRCCYVHKCCYKKLTGCNPKKDRYSYSWKDKTIVCGENNSCLKELCECDKAVAICLRENLNTYNKKYRYYLKPLCKKADAC	367	1	0	0	401.7325	801.4504	2	801.4531	-0.0027	0	15.67	0.027	K	AVAICLR	E			Cmpd 95, +MS2(401.7325), 20.0-25.0eV, 2.7min #127
2	Bothrops_asper_1CLP_B_PLA2		348	14528	53	28	7	7	37.2	121	SLFELGKMILQETGKNPAKSYGAYGCNCGVLGRGKPKDATDRCCYVHKCCYKKLTGCNPKKDRYSYSWKDKTIVCGENNSCLKELCECDKAVAICLRENLNTYNKKYRYYLKPLCKKADAC	368	1	0	0	401.7325	801.4505	2	801.4531	-0.0026	0	15.52	0.028	K	AVAICLR	E			Cmpd 101, +MS2(401.7325), 20.0-25.0eV, 2.9min #135
2	Bothrops_asper_1CLP_B_PLA2		348	14528	53	28	7	7	37.2	121	SLFELGKMILQETGKNPAKSYGAYGCNCGVLGRGKPKDATDRCCYVHKCCYKKLTGCNPKKDRYSYSWKDKTIVCGENNSCLKELCECDKAVAICLRENLNTYNKKYRYYLKPLCKKADAC	369	1	0	0	401.7325	801.4505	2	801.4531	-0.0026	0	8.93	0.13	K	AVAICLR	E			Cmpd 107, +MS2(401.7325), 20.0-25.0eV, 3.1min #143
2	Bothrops_asper_1CLP_B_PLA2		348	14528	53	28	7	7	37.2	121	SLFELGKMILQETGKNPAKSYGAYGCNCGVLGRGKPKDATDRCCYVHKCCYKKLTGCNPKKDRYSYSWKDKTIVCGENNSCLKELCECDKAVAICLRENLNTYNKKYRYYLKPLCKKADAC	370	1	0	0	401.7326	801.4506	2	801.4531	-0.0025	0	6.98	0.2	K	AVAICLR	E			Cmpd 71, +MS2(401.7326), 20.0-25.0eV, 2.0min #95
2	Bothrops_asper_1CLP_B_PLA2		348	14528	53	28	7	7	37.2	121	SLFELGKMILQETGKNPAKSYGAYGCNCGVLGRGKPKDATDRCCYVHKCCYKKLTGCNPKKDRYSYSWKDKTIVCGENNSCLKELCECDKAVAICLRENLNTYNKKYRYYLKPLCKKADAC	373	1	0	0	417.1925	832.3705	2	832.3755	-0.0050	0	16.21	0.024	R	YSYSWK	D			Cmpd 457, +MS2(417.1926), 20.0-25.0eV, 13.1min #610
2	Bothrops_asper_1CLP_B_PLA2		348	14528	53	28	7	7	37.2	121	SLFELGKMILQETGKNPAKSYGAYGCNCGVLGRGKPKDATDRCCYVHKCCYKKLTGCNPKKDRYSYSWKDKTIVCGENNSCLKELCECDKAVAICLRENLNTYNKKYRYYLKPLCKKADAC	374	1	0	0	417.1926	832.3706	2	832.3755	-0.0049	0	13.37	0.046	R	YSYSWK	D			Cmpd 167, +MS2(417.1926), 20.0-25.0eV, 4.8min #223
2	Bothrops_asper_1CLP_B_PLA2		348	14528	53	28	7	7	37.2	121	SLFELGKMILQETGKNPAKSYGAYGCNCGVLGRGKPKDATDRCCYVHKCCYKKLTGCNPKKDRYSYSWKDKTIVCGENNSCLKELCECDKAVAICLRENLNTYNKKYRYYLKPLCKKADAC	375	1	0	0	417.1926	832.3706	2	832.3755	-0.0049	0	24.11	0.0039	R	YSYSWK	D			Cmpd 301, +MS2(417.1926), 20.0-25.0eV, 8.6min #402
2	Bothrops_asper_1CLP_B_PLA2		348	14528	53	28	7	7	37.2	121	SLFELGKMILQETGKNPAKSYGAYGCNCGVLGRGKPKDATDRCCYVHKCCYKKLTGCNPKKDRYSYSWKDKTIVCGENNSCLKELCECDKAVAICLRENLNTYNKKYRYYLKPLCKKADAC	376	1	0	0	417.1926	832.3707	2	832.3755	-0.0049	0	16.25	0.024	R	YSYSWK	D			Cmpd 436, +MS2(417.1926), 20.0-25.0eV, 12.5min #582
2	Bothrops_asper_1CLP_B_PLA2		348	14528	53	28	7	7	37.2	121	SLFELGKMILQETGKNPAKSYGAYGCNCGVLGRGKPKDATDRCCYVHKCCYKKLTGCNPKKDRYSYSWKDKTIVCGENNSCLKELCECDKAVAICLRENLNTYNKKYRYYLKPLCKKADAC	377	1	0	0	417.1927	832.3708	2	832.3755	-0.0047	0	12.04	0.063	R	YSYSWK	D			Cmpd 130, +MS2(417.1927), 20.0-25.0eV, 3.7min #174
2	Bothrops_asper_1CLP_B_PLA2		348	14528	53	28	7	7	37.2	121	SLFELGKMILQETGKNPAKSYGAYGCNCGVLGRGKPKDATDRCCYVHKCCYKKLTGCNPKKDRYSYSWKDKTIVCGENNSCLKELCECDKAVAICLRENLNTYNKKYRYYLKPLCKKADAC	378	1	0	0	417.1928	832.3710	2	832.3755	-0.0045	0	23.62	0.0043	R	YSYSWK	D			Cmpd 8, +MS2(417.1928), 20.0-25.0eV, 0.2min #11
2	Bothrops_asper_1CLP_B_PLA2		348	14528	53	28	7	7	37.2	121	SLFELGKMILQETGKNPAKSYGAYGCNCGVLGRGKPKDATDRCCYVHKCCYKKLTGCNPKKDRYSYSWKDKTIVCGENNSCLKELCECDKAVAICLRENLNTYNKKYRYYLKPLCKKADAC	379	1	0	0	417.1929	832.3711	2	832.3755	-0.0044	0	12.34	0.058	R	YSYSWK	D			Cmpd 475, +MS2(417.1928), 20.0-25.0eV, 13.6min #634
2	Bothrops_asper_1CLP_B_PLA2		348	14528	53	28	7	7	37.2	121	SLFELGKMILQETGKNPAKSYGAYGCNCGVLGRGKPKDATDRCCYVHKCCYKKLTGCNPKKDRYSYSWKDKTIVCGENNSCLKELCECDKAVAICLRENLNTYNKKYRYYLKPLCKKADAC	380	1	0	0	417.1929	832.3711	2	832.3755	-0.0044	0	25.60	0.0028	R	YSYSWK	D			Cmpd 297, +MS2(417.1928), 20.0-25.0eV, 8.5min #397
2	Bothrops_asper_1CLP_B_PLA2		348	14528	53	28	7	7	37.2	121	SLFELGKMILQETGKNPAKSYGAYGCNCGVLGRGKPKDATDRCCYVHKCCYKKLTGCNPKKDRYSYSWKDKTIVCGENNSCLKELCECDKAVAICLRENLNTYNKKYRYYLKPLCKKADAC	381	1	0	0	417.1929	832.3712	2	832.3755	-0.0044	0	12.39	0.058	R	YSYSWK	D			Cmpd 128, +MS2(417.1929), 20.0-25.0eV, 3.7min #171
2	Bothrops_asper_1CLP_B_PLA2		348	14528	53	28	7	7	37.2	121	SLFELGKMILQETGKNPAKSYGAYGCNCGVLGRGKPKDATDRCCYVHKCCYKKLTGCNPKKDRYSYSWKDKTIVCGENNSCLKELCECDKAVAICLRENLNTYNKKYRYYLKPLCKKADAC	382	1	0	0	417.1930	832.3714	2	832.3755	-0.0042	0	25.41	0.0029	R	YSYSWK	D			Cmpd 197, +MS2(417.1930), 20.0-25.0eV, 5.6min #263
2	Bothrops_asper_1CLP_B_PLA2		348	14528	53	28	7	7	37.2	121	SLFELGKMILQETGKNPAKSYGAYGCNCGVLGRGKPKDATDRCCYVHKCCYKKLTGCNPKKDRYSYSWKDKTIVCGENNSCLKELCECDKAVAICLRENLNTYNKKYRYYLKPLCKKADAC	383	1	0	0	417.1930	832.3714	2	832.3755	-0.0041	0	17.03	0.02	R	YSYSWK	D			Cmpd 473, +MS2(417.1930), 20.0-25.0eV, 13.6min #631
2	Bothrops_asper_1CLP_B_PLA2		348	14528	53	28	7	7	37.2	121	SLFELGKMILQETGKNPAKSYGAYGCNCGVLGRGKPKDATDRCCYVHKCCYKKLTGCNPKKDRYSYSWKDKTIVCGENNSCLKELCECDKAVAICLRENLNTYNKKYRYYLKPLCKKADAC	384	1	0	0	417.1930	832.3715	2	832.3755	-0.0040	0	11.18	0.076	R	YSYSWK	D			Cmpd 176, +MS2(417.1930), 20.0-25.0eV, 5.0min #235
2	Bothrops_asper_1CLP_B_PLA2		348	14528	53	28	7	7	37.2	121	SLFELGKMILQETGKNPAKSYGAYGCNCGVLGRGKPKDATDRCCYVHKCCYKKLTGCNPKKDRYSYSWKDKTIVCGENNSCLKELCECDKAVAICLRENLNTYNKKYRYYLKPLCKKADAC	385	1	0	0	417.1931	832.3715	2	832.3755	-0.0040	0	23.54	0.0044	R	YSYSWK	D			Cmpd 434, +MS2(417.1931), 20.0-25.0eV, 12.4min #579
2	Bothrops_asper_1CLP_B_PLA2		348	14528	53	28	7	7	37.2	121	SLFELGKMILQETGKNPAKSYGAYGCNCGVLGRGKPKDATDRCCYVHKCCYKKLTGCNPKKDRYSYSWKDKTIVCGENNSCLKELCECDKAVAICLRENLNTYNKKYRYYLKPLCKKADAC	386	1	0	0	417.1931	832.3716	2	832.3755	-0.0040	0	19.18	0.012	R	YSYSWK	D			Cmpd 424, +MS2(417.1931), 20.0-25.0eV, 12.2min #566
2	Bothrops_asper_1CLP_B_PLA2		348	14528	53	28	7	7	37.2	121	SLFELGKMILQETGKNPAKSYGAYGCNCGVLGRGKPKDATDRCCYVHKCCYKKLTGCNPKKDRYSYSWKDKTIVCGENNSCLKELCECDKAVAICLRENLNTYNKKYRYYLKPLCKKADAC	387	1	0	0	417.1931	832.3716	2	832.3755	-0.0039	0	7.20	0.19	R	YSYSWK	D			Cmpd 479, +MS2(417.1931), 20.0-25.0eV, 13.7min #639
2	Bothrops_asper_1CLP_B_PLA2		348	14528	53	28	7	7	37.2	121	SLFELGKMILQETGKNPAKSYGAYGCNCGVLGRGKPKDATDRCCYVHKCCYKKLTGCNPKKDRYSYSWKDKTIVCGENNSCLKELCECDKAVAICLRENLNTYNKKYRYYLKPLCKKADAC	388	1	0	0	417.1932	832.3719	2	832.3755	-0.0036	0	16.46	0.023	R	YSYSWK	D			Cmpd 416, +MS2(417.1932), 20.0-25.0eV, 11.9min #555
2	Bothrops_asper_1CLP_B_PLA2		348	14528	53	28	7	7	37.2	121	SLFELGKMILQETGKNPAKSYGAYGCNCGVLGRGKPKDATDRCCYVHKCCYKKLTGCNPKKDRYSYSWKDKTIVCGENNSCLKELCECDKAVAICLRENLNTYNKKYRYYLKPLCKKADAC	389	1	0	0	417.1935	832.3725	2	832.3755	-0.0030	0	16.81	0.021	R	YSYSWK	D			Cmpd 431, +MS2(417.1935), 20.0-25.0eV, 12.4min #575
2	Bothrops_asper_1CLP_B_PLA2		348	14528	53	28	7	7	37.2	121	SLFELGKMILQETGKNPAKSYGAYGCNCGVLGRGKPKDATDRCCYVHKCCYKKLTGCNPKKDRYSYSWKDKTIVCGENNSCLKELCECDKAVAICLRENLNTYNKKYRYYLKPLCKKADAC	390	1	0	0	417.1937	832.3729	2	832.3755	-0.0026	0	11.56	0.07	R	YSYSWK	D			Cmpd 152, +MS2(417.1937), 20.0-25.0eV, 4.4min #203
2	Bothrops_asper_1CLP_B_PLA2		348	14528	53	28	7	7	37.2	121	SLFELGKMILQETGKNPAKSYGAYGCNCGVLGRGKPKDATDRCCYVHKCCYKKLTGCNPKKDRYSYSWKDKTIVCGENNSCLKELCECDKAVAICLRENLNTYNKKYRYYLKPLCKKADAC	430	1	0	0	433.6840	865.3535	2	865.3575	-0.0040	0	32.19	0.0006	R	CCYVHK	C			Cmpd 263, +MS2(433.6840), 20.0-25.0eV, 7.5min #351
2	Bothrops_asper_1CLP_B_PLA2		348	14528	53	28	7	7	37.2	121	SLFELGKMILQETGKNPAKSYGAYGCNCGVLGRGKPKDATDRCCYVHKCCYKKLTGCNPKKDRYSYSWKDKTIVCGENNSCLKELCECDKAVAICLRENLNTYNKKYRYYLKPLCKKADAC	431	1	0	0	433.6841	865.3537	2	865.3575	-0.0038	0	35.95	0.00025	R	CCYVHK	C			Cmpd 259, +MS2(433.6841), 20.0-25.0eV, 7.4min #346
2	Bothrops_asper_1CLP_B_PLA2		348	14528	53	28	7	7	37.2	121	SLFELGKMILQETGKNPAKSYGAYGCNCGVLGRGKPKDATDRCCYVHKCCYKKLTGCNPKKDRYSYSWKDKTIVCGENNSCLKELCECDKAVAICLRENLNTYNKKYRYYLKPLCKKADAC	440	1	0	0	460.2469	918.4793	2	918.4844	-0.0051	0	35.63	0.00027	K	MILQETGK	N			Cmpd 293, +MS2(460.2469), 20.0-25.0eV, 8.4min #391
2	Bothrops_asper_1CLP_B_PLA2		348	14528	53	28	7	7	37.2	121	SLFELGKMILQETGKNPAKSYGAYGCNCGVLGRGKPKDATDRCCYVHKCCYKKLTGCNPKKDRYSYSWKDKTIVCGENNSCLKELCECDKAVAICLRENLNTYNKKYRYYLKPLCKKADAC	486	1	1	1	449.2409	1344.7008	3	1344.7071	-0.0064	1	44.16	3.8e-05	K	MILQETGKNPAK	S	Oxidation (M)	0.200000000000.0	Cmpd 275, +MS2(449.2409), 16.0-20.0eV, 7.9min #367
2	Bothrops_asper_1CLP_B_PLA2		348	14528	53	28	7	7	37.2	121	SLFELGKMILQETGKNPAKSYGAYGCNCGVLGRGKPKDATDRCCYVHKCCYKKLTGCNPKKDRYSYSWKDKTIVCGENNSCLKELCECDKAVAICLRENLNTYNKKYRYYLKPLCKKADAC	494	1	0	0	579.6061	1735.7966	3	1735.8055	-0.0090	1	72.26	5.9e-08	K	ELCECDKAVAICLR	E			Cmpd 310, +MS2(579.6061), 17.9-22.4eV, 8.9min #414
