# Supplementary material for: High-Throughput Venomics
Source: J Proteome Res. 2023 Apr 3;22(6):1734–46. doi: 10.1021/acs.jproteome.2c00780 (PMC10243144; doi:10.1021/acs.jproteome.2c00780)
Supplement: Supplementary file 6 — pr2c00780_si_006.zip [file pr2c00780_si_006.zip › CSV Files/Bothrops asper TFA 6sec/Bothrops asper species specific CSV files/h17.csv]

Header	--------------------------------------------------------
Search title	201211_BothaspTFA000237.d
Timestamp	2021-01-12T16:12:48Z
User	Demo User
Email	j.slagboom@vu.nl
Report URI	https://mascot.labs.vu.nl/cgi/master_results.pl?file=../data/20210112/F007495.dat
Peak list data path	F:\New MGF files 2021\210111_Bothrops asper TFA\201211_BothaspTFA000237_5.2.216.mgf
Peak list format	Mascot generic
Search type	MIS
Mascot version	2.3.02
Database	Bothrops_asper
Fasta file	Bothrops_asper.fas
Total sequences	17
Total residues	2799
Sequences after taxonomy filter	17
Number of queries	498
Fixed modifications	--------------------------------------------------------
Identifier	Name	Delta	Neutral loss
1	Carbamidomethyl (C)	57.021464
Variable modifications	--------------------------------------------------------
Identifier	Name	Delta	Neutral loss(es)
1	Amidated (Protein C-term)	-0.984016
2	Oxidation (M)	15.994915	0	63.998285
Search Parameters	--------------------------------------------------------
Taxonomy filter	All entries
Enzyme	semiTrypsin
Maximum Missed Cleavages	1
Fixed modifications	Carbamidomethyl (C)
Variable modifications	Amidated (Protein C-term),Oxidation (M)
Peptide Mass Tolerance	0.2
Peptide Mass Tolerance Units	Da
Fragment Mass Tolerance	0.05
Fragment Mass Tolerance Units	Da
Mass values	Monoisotopic
Instrument type	ESI-QUAD-TOF
Format parameters	--------------------------------------------------------
Significance threshold	0.05
Max. number of hits	0
Use MudPIT protein scoring	1
Ions score cut-off	0
Include same-set proteins
Include sub-set proteins	0
Include unassigned	0
Require bold red	0
Use homology threshold	0
Group protein families	0
Protein hits	--------------------------------------------------------
prot_hit_num	prot_acc	prot_desc	prot_score	prot_mass	prot_matches	prot_matches_sig	prot_sequences	prot_sequences_sig	prot_cover	prot_len	prot_seq	pep_query	pep_rank	pep_isbold	pep_isunique	pep_exp_mz	pep_exp_mr	pep_exp_z	pep_calc_mr	pep_delta	pep_miss	pep_score	pep_expect	pep_res_before	pep_seq	pep_res_after	pep_var_mod	pep_var_mod_pos	pep_scan_title
1	Bothrops_asper_2W15_A_SVMP		678	23065	24	21	10	9	38.6	202	XRFSPRYIELAVVADHGIFTKYNSNLNTIRTRVHEMLNTVNGFYRSVDVHAPLANLEVWSKQDLIKVQKDSSKTLKSFGEWRERDLLPRISHDHAQLLTAVVFDGNTIGRAYTGGMCDPRHSVGVVRDHSKNNLWVAVTMAHELGHNLGIHHDTGSCSCGAKSCIMASVLSKVLSYEFSDCSQNQYETYLTNHNPQCILNKP	232	1	1	0	307.1857	612.3568	2	612.3595	-0.0026	0	29.57	0.0011	R	DLLPR	I			Cmpd 312, +MS2(307.1857), 20.0-25.0eV, 8.9min #416
1	Bothrops_asper_2W15_A_SVMP		678	23065	24	21	10	9	38.6	202	XRFSPRYIELAVVADHGIFTKYNSNLNTIRTRVHEMLNTVNGFYRSVDVHAPLANLEVWSKQDLIKVQKDSSKTLKSFGEWRERDLLPRISHDHAQLLTAVVFDGNTIGRAYTGGMCDPRHSVGVVRDHSKNNLWVAVTMAHELGHNLGIHHDTGSCSCGAKSCIMASVLSKVLSYEFSDCSQNQYETYLTNHNPQCILNKP	233	1	1	0	307.1858	612.3570	2	612.3595	-0.0025	0	21.72	0.0067	R	DLLPR	I			Cmpd 304, +MS2(307.1858), 20.0-25.0eV, 8.7min #406
1	Bothrops_asper_2W15_A_SVMP		678	23065	24	21	10	9	38.6	202	XRFSPRYIELAVVADHGIFTKYNSNLNTIRTRVHEMLNTVNGFYRSVDVHAPLANLEVWSKQDLIKVQKDSSKTLKSFGEWRERDLLPRISHDHAQLLTAVVFDGNTIGRAYTGGMCDPRHSVGVVRDHSKNNLWVAVTMAHELGHNLGIHHDTGSCSCGAKSCIMASVLSKVLSYEFSDCSQNQYETYLTNHNPQCILNKP	234	1	1	0	307.1858	612.3571	2	612.3595	-0.0024	0	30.71	0.00085	R	DLLPR	I			Cmpd 307, +MS2(307.1858), 20.0-25.0eV, 8.8min #410
1	Bothrops_asper_2W15_A_SVMP		678	23065	24	21	10	9	38.6	202	XRFSPRYIELAVVADHGIFTKYNSNLNTIRTRVHEMLNTVNGFYRSVDVHAPLANLEVWSKQDLIKVQKDSSKTLKSFGEWRERDLLPRISHDHAQLLTAVVFDGNTIGRAYTGGMCDPRHSVGVVRDHSKNNLWVAVTMAHELGHNLGIHHDTGSCSCGAKSCIMASVLSKVLSYEFSDCSQNQYETYLTNHNPQCILNKP	235	1	1	0	308.6854	615.3563	2	615.3592	-0.0029	0	29.89	0.0012	K	QDLIK	V			Cmpd 281, +MS2(308.6854), 20.0-25.0eV, 8.1min #375
1	Bothrops_asper_2W15_A_SVMP		678	23065	24	21	10	9	38.6	202	XRFSPRYIELAVVADHGIFTKYNSNLNTIRTRVHEMLNTVNGFYRSVDVHAPLANLEVWSKQDLIKVQKDSSKTLKSFGEWRERDLLPRISHDHAQLLTAVVFDGNTIGRAYTGGMCDPRHSVGVVRDHSKNNLWVAVTMAHELGHNLGIHHDTGSCSCGAKSCIMASVLSKVLSYEFSDCSQNQYETYLTNHNPQCILNKP	236	1	1	0	308.6855	615.3565	2	615.3592	-0.0026	0	28.30	0.0017	K	QDLIK	V			Cmpd 278, +MS2(308.6855), 20.0-25.0eV, 8.0min #371
1	Bothrops_asper_2W15_A_SVMP		678	23065	24	21	10	9	38.6	202	XRFSPRYIELAVVADHGIFTKYNSNLNTIRTRVHEMLNTVNGFYRSVDVHAPLANLEVWSKQDLIKVQKDSSKTLKSFGEWRERDLLPRISHDHAQLLTAVVFDGNTIGRAYTGGMCDPRHSVGVVRDHSKNNLWVAVTMAHELGHNLGIHHDTGSCSCGAKSCIMASVLSKVLSYEFSDCSQNQYETYLTNHNPQCILNKP	237	1	1	0	308.6856	615.3566	2	615.3592	-0.0025	0	22.41	0.0066	K	QDLIK	V			Cmpd 284, +MS2(308.6856), 20.0-25.0eV, 8.1min #379
1	Bothrops_asper_2W15_A_SVMP		678	23065	24	21	10	9	38.6	202	XRFSPRYIELAVVADHGIFTKYNSNLNTIRTRVHEMLNTVNGFYRSVDVHAPLANLEVWSKQDLIKVQKDSSKTLKSFGEWRERDLLPRISHDHAQLLTAVVFDGNTIGRAYTGGMCDPRHSVGVVRDHSKNNLWVAVTMAHELGHNLGIHHDTGSCSCGAKSCIMASVLSKVLSYEFSDCSQNQYETYLTNHNPQCILNKP	369	2	1	0	372.7198	743.4250	2	743.4541	-0.0291	1	3.23	0.48	S	KQDLIK	V			Cmpd 274, +MS2(372.7198), 20.0-25.0eV, 7.9min #366
1	Bothrops_asper_2W15_A_SVMP		678	23065	24	21	10	9	38.6	202	XRFSPRYIELAVVADHGIFTKYNSNLNTIRTRVHEMLNTVNGFYRSVDVHAPLANLEVWSKQDLIKVQKDSSKTLKSFGEWRERDLLPRISHDHAQLLTAVVFDGNTIGRAYTGGMCDPRHSVGVVRDHSKNNLWVAVTMAHELGHNLGIHHDTGSCSCGAKSCIMASVLSKVLSYEFSDCSQNQYETYLTNHNPQCILNKP	370	1	1	0	372.7199	743.4253	2	743.4541	-0.0288	1	6.90	0.2	S	KQDLIK	V			Cmpd 277, +MS2(372.7199), 20.0-25.0eV, 7.9min #370
1	Bothrops_asper_2W15_A_SVMP		678	23065	24	21	10	9	38.6	202	XRFSPRYIELAVVADHGIFTKYNSNLNTIRTRVHEMLNTVNGFYRSVDVHAPLANLEVWSKQDLIKVQKDSSKTLKSFGEWRERDLLPRISHDHAQLLTAVVFDGNTIGRAYTGGMCDPRHSVGVVRDHSKNNLWVAVTMAHELGHNLGIHHDTGSCSCGAKSCIMASVLSKVLSYEFSDCSQNQYETYLTNHNPQCILNKP	371	1	1	0	372.7199	743.4253	2	743.4541	-0.0288	1	3.55	0.44	S	KQDLIK	V			Cmpd 271, +MS2(372.7199), 20.0-25.0eV, 7.8min #362
1	Bothrops_asper_2W15_A_SVMP		678	23065	24	21	10	9	38.6	202	XRFSPRYIELAVVADHGIFTKYNSNLNTIRTRVHEMLNTVNGFYRSVDVHAPLANLEVWSKQDLIKVQKDSSKTLKSFGEWRERDLLPRISHDHAQLLTAVVFDGNTIGRAYTGGMCDPRHSVGVVRDHSKNNLWVAVTMAHELGHNLGIHHDTGSCSCGAKSCIMASVLSKVLSYEFSDCSQNQYETYLTNHNPQCILNKP	456	1	1	0	485.7384	969.4623	2	969.4668	-0.0045	0	40.67	8.6e-05	L	NTVNGFYR	S			Cmpd 292, +MS2(485.7384), 20.0-25.0eV, 8.4min #390
1	Bothrops_asper_2W15_A_SVMP		678	23065	24	21	10	9	38.6	202	XRFSPRYIELAVVADHGIFTKYNSNLNTIRTRVHEMLNTVNGFYRSVDVHAPLANLEVWSKQDLIKVQKDSSKTLKSFGEWRERDLLPRISHDHAQLLTAVVFDGNTIGRAYTGGMCDPRHSVGVVRDHSKNNLWVAVTMAHELGHNLGIHHDTGSCSCGAKSCIMASVLSKVLSYEFSDCSQNQYETYLTNHNPQCILNKP	463	1	1	0	547.7801	1093.5456	2	1093.5516	-0.0060	0	60.69	8.5e-07	K	YNSNLNTIR	T			Cmpd 290, +MS2(547.7801), 21.1-26.4eV, 8.3min #387
1	Bothrops_asper_2W15_A_SVMP		678	23065	24	21	10	9	38.6	202	XRFSPRYIELAVVADHGIFTKYNSNLNTIRTRVHEMLNTVNGFYRSVDVHAPLANLEVWSKQDLIKVQKDSSKTLKSFGEWRERDLLPRISHDHAQLLTAVVFDGNTIGRAYTGGMCDPRHSVGVVRDHSKNNLWVAVTMAHELGHNLGIHHDTGSCSCGAKSCIMASVLSKVLSYEFSDCSQNQYETYLTNHNPQCILNKP	464	1	1	0	547.7801	1093.5457	2	1093.5516	-0.0059	0	59.73	1.1e-06	K	YNSNLNTIR	T			Cmpd 287, +MS2(547.7801), 21.1-26.4eV, 8.2min #383
1	Bothrops_asper_2W15_A_SVMP		678	23065	24	21	10	9	38.6	202	XRFSPRYIELAVVADHGIFTKYNSNLNTIRTRVHEMLNTVNGFYRSVDVHAPLANLEVWSKQDLIKVQKDSSKTLKSFGEWRERDLLPRISHDHAQLLTAVVFDGNTIGRAYTGGMCDPRHSVGVVRDHSKNNLWVAVTMAHELGHNLGIHHDTGSCSCGAKSCIMASVLSKVLSYEFSDCSQNQYETYLTNHNPQCILNKP	465	1	1	0	548.2772	1094.5398	2	1094.5464	-0.0065	0	74.82	3.3e-08	K	SCIMASVLSK	V			Cmpd 319, +MS2(548.2772), 21.2-26.4eV, 9.2min #426
1	Bothrops_asper_2W15_A_SVMP		678	23065	24	21	10	9	38.6	202	XRFSPRYIELAVVADHGIFTKYNSNLNTIRTRVHEMLNTVNGFYRSVDVHAPLANLEVWSKQDLIKVQKDSSKTLKSFGEWRERDLLPRISHDHAQLLTAVVFDGNTIGRAYTGGMCDPRHSVGVVRDHSKNNLWVAVTMAHELGHNLGIHHDTGSCSCGAKSCIMASVLSKVLSYEFSDCSQNQYETYLTNHNPQCILNKP	466	1	1	0	548.2775	1094.5404	2	1094.5464	-0.0059	0	81.46	7.1e-09	K	SCIMASVLSK	V			Cmpd 316, +MS2(548.2775), 21.2-26.4eV, 9.1min #422
1	Bothrops_asper_2W15_A_SVMP		678	23065	24	21	10	9	38.6	202	XRFSPRYIELAVVADHGIFTKYNSNLNTIRTRVHEMLNTVNGFYRSVDVHAPLANLEVWSKQDLIKVQKDSSKTLKSFGEWRERDLLPRISHDHAQLLTAVVFDGNTIGRAYTGGMCDPRHSVGVVRDHSKNNLWVAVTMAHELGHNLGIHHDTGSCSCGAKSCIMASVLSKVLSYEFSDCSQNQYETYLTNHNPQCILNKP	472	1	1	0	556.2745	1110.5345	2	1110.5413	-0.0068	0	88.26	1.5e-09	K	SCIMASVLSK	V	Oxidation (M)	0.0002000000.0	Cmpd 295, +MS2(556.2745), 21.4-26.7eV, 8.5min #394
1	Bothrops_asper_2W15_A_SVMP		678	23065	24	21	10	9	38.6	202	XRFSPRYIELAVVADHGIFTKYNSNLNTIRTRVHEMLNTVNGFYRSVDVHAPLANLEVWSKQDLIKVQKDSSKTLKSFGEWRERDLLPRISHDHAQLLTAVVFDGNTIGRAYTGGMCDPRHSVGVVRDHSKNNLWVAVTMAHELGHNLGIHHDTGSCSCGAKSCIMASVLSKVLSYEFSDCSQNQYETYLTNHNPQCILNKP	473	1	1	0	556.2748	1110.5350	2	1110.5413	-0.0063	0	74.61	3.5e-08	K	SCIMASVLSK	V	Oxidation (M)	0.0002000000.0	Cmpd 299, +MS2(556.2748), 21.4-26.7eV, 8.6min #399
1	Bothrops_asper_2W15_A_SVMP		678	23065	24	21	10	9	38.6	202	XRFSPRYIELAVVADHGIFTKYNSNLNTIRTRVHEMLNTVNGFYRSVDVHAPLANLEVWSKQDLIKVQKDSSKTLKSFGEWRERDLLPRISHDHAQLLTAVVFDGNTIGRAYTGGMCDPRHSVGVVRDHSKNNLWVAVTMAHELGHNLGIHHDTGSCSCGAKSCIMASVLSKVLSYEFSDCSQNQYETYLTNHNPQCILNKP	476	1	1	0	568.3055	1134.5965	2	1134.6033	-0.0068	0	22.69	0.0054	R	SVDVHAPLANL	E			Cmpd 333, +MS2(568.3055), 21.6-27.0eV, 9.5min #444
1	Bothrops_asper_2W15_A_SVMP		678	23065	24	21	10	9	38.6	202	XRFSPRYIELAVVADHGIFTKYNSNLNTIRTRVHEMLNTVNGFYRSVDVHAPLANLEVWSKQDLIKVQKDSSKTLKSFGEWRERDLLPRISHDHAQLLTAVVFDGNTIGRAYTGGMCDPRHSVGVVRDHSKNNLWVAVTMAHELGHNLGIHHDTGSCSCGAKSCIMASVLSKVLSYEFSDCSQNQYETYLTNHNPQCILNKP	477	1	1	0	568.3059	1134.5973	2	1134.6033	-0.0060	0	50.70	8.5e-06	R	SVDVHAPLANL	E			Cmpd 329, +MS2(568.3059), 21.6-27.0eV, 9.4min #439
1	Bothrops_asper_2W15_A_SVMP		678	23065	24	21	10	9	38.6	202	XRFSPRYIELAVVADHGIFTKYNSNLNTIRTRVHEMLNTVNGFYRSVDVHAPLANLEVWSKQDLIKVQKDSSKTLKSFGEWRERDLLPRISHDHAQLLTAVVFDGNTIGRAYTGGMCDPRHSVGVVRDHSKNNLWVAVTMAHELGHNLGIHHDTGSCSCGAKSCIMASVLSKVLSYEFSDCSQNQYETYLTNHNPQCILNKP	481	1	1	1	407.5429	1219.6070	3	1219.6132	-0.0062	0	47.44	1.8e-05	N	HNPQCILNKP	-			Cmpd 280, +MS2(407.5429), 16.0-20.0eV, 8.0min #374
1	Bothrops_asper_2W15_A_SVMP		678	23065	24	21	10	9	38.6	202	XRFSPRYIELAVVADHGIFTKYNSNLNTIRTRVHEMLNTVNGFYRSVDVHAPLANLEVWSKQDLIKVQKDSSKTLKSFGEWRERDLLPRISHDHAQLLTAVVFDGNTIGRAYTGGMCDPRHSVGVVRDHSKNNLWVAVTMAHELGHNLGIHHDTGSCSCGAKSCIMASVLSKVLSYEFSDCSQNQYETYLTNHNPQCILNKP	482	1	1	1	407.5431	1219.6075	3	1219.6132	-0.0056	0	29.01	0.0013	N	HNPQCILNKP	-			Cmpd 283, +MS2(407.5431), 16.0-20.0eV, 8.1min #378
1	Bothrops_asper_2W15_A_SVMP		678	23065	24	21	10	9	38.6	202	XRFSPRYIELAVVADHGIFTKYNSNLNTIRTRVHEMLNTVNGFYRSVDVHAPLANLEVWSKQDLIKVQKDSSKTLKSFGEWRERDLLPRISHDHAQLLTAVVFDGNTIGRAYTGGMCDPRHSVGVVRDHSKNNLWVAVTMAHELGHNLGIHHDTGSCSCGAKSCIMASVLSKVLSYEFSDCSQNQYETYLTNHNPQCILNKP	483	1	1	1	407.5432	1219.6078	3	1219.6132	-0.0053	0	42.29	5.9e-05	N	HNPQCILNKP	-			Cmpd 279, +MS2(407.5432), 16.0-20.0eV, 8.0min #372
1	Bothrops_asper_2W15_A_SVMP		678	23065	24	21	10	9	38.6	202	XRFSPRYIELAVVADHGIFTKYNSNLNTIRTRVHEMLNTVNGFYRSVDVHAPLANLEVWSKQDLIKVQKDSSKTLKSFGEWRERDLLPRISHDHAQLLTAVVFDGNTIGRAYTGGMCDPRHSVGVVRDHSKNNLWVAVTMAHELGHNLGIHHDTGSCSCGAKSCIMASVLSKVLSYEFSDCSQNQYETYLTNHNPQCILNKP	489	1	1	0	496.2079	1485.6020	3	1485.6089	-0.0069	0	45.63	2.7e-05	L	GIHHDTGSCSCGAK	S			Cmpd 247, +MS2(496.2080), 16.0-20.0eV, 7.1min #330
1	Bothrops_asper_2W15_A_SVMP		678	23065	24	21	10	9	38.6	202	XRFSPRYIELAVVADHGIFTKYNSNLNTIRTRVHEMLNTVNGFYRSVDVHAPLANLEVWSKQDLIKVQKDSSKTLKSFGEWRERDLLPRISHDHAQLLTAVVFDGNTIGRAYTGGMCDPRHSVGVVRDHSKNNLWVAVTMAHELGHNLGIHHDTGSCSCGAKSCIMASVLSKVLSYEFSDCSQNQYETYLTNHNPQCILNKP	490	1	1	0	496.2082	1485.6028	3	1485.6089	-0.0061	0	13.51	0.045	L	GIHHDTGSCSCGAK	S			Cmpd 252, +MS2(496.2082), 16.0-20.0eV, 7.2min #336
1	Bothrops_asper_2W15_A_SVMP		678	23065	24	21	10	9	38.6	202	XRFSPRYIELAVVADHGIFTKYNSNLNTIRTRVHEMLNTVNGFYRSVDVHAPLANLEVWSKQDLIKVQKDSSKTLKSFGEWRERDLLPRISHDHAQLLTAVVFDGNTIGRAYTGGMCDPRHSVGVVRDHSKNNLWVAVTMAHELGHNLGIHHDTGSCSCGAKSCIMASVLSKVLSYEFSDCSQNQYETYLTNHNPQCILNKP	493	1	1	0	532.5900	1594.7482	3	1594.7562	-0.0080	0	44.32	3.7e-05	R	VHEMLNTVNGFYR	S	Oxidation (M)	0.0002000000000.0	Cmpd 300, +MS2(532.5900), 16.8-21.0eV, 8.6min #400
2	Bothrops_asper_ABB76282_SVMP_PI		599	46477	23	18	10	8	17.9	408	MIEVLLVTICLAVFPYQGSSIILESGNVNDYEVVYPRKVTELPKGAVQPKYEDAMQYEFKVNGEPVVLHLEKNKGLFSEDYSETHYSPDGRKIITYPSFEDHCYYHGRIENDADSTASISACNGLKGHFKLQGETYLIEPLKLSDSEAHAVYKYENVEKEDEAPKMCGVTETNWESYEPIKKASQSNLTPEQQRFSPRYIELAVVADHGIFTKYNSNLNTIRTRVHEMLNTVNGFYRSVDVHAPLANLEVWSKQDLIKVQKDSSKTLKSFGEWRERDLLPRISHDHAQLLTAVVFDGNTIGRAYTGGMCDPRHSVGVVRDHSKNNLWVAVTMAHELGHNLGIHHDTGSCSCGAKSCIMASVLSKVLSYEFSDCSQNQYETYLTNHNPQCILNKPLLTVS…	148	1	1	0	599.3369	598.3296	1	598.3690	-0.0394	0	9.22	0.12	L	IEPLK	L			Cmpd 317, +MS2(599.3369), 44.8-56.0eV, 9.1min #423
2	Bothrops_asper_ABB76282_SVMP_PI		599	46477	23	18	10	8	17.9	408	MIEVLLVTICLAVFPYQGSSIILESGNVNDYEVVYPRKVTELPKGAVQPKYEDAMQYEFKVNGEPVVLHLEKNKGLFSEDYSETHYSPDGRKIITYPSFEDHCYYHGRIENDADSTASISACNGLKGHFKLQGETYLIEPLKLSDSEAHAVYKYENVEKEDEAPKMCGVTETNWESYEPIKKASQSNLTPEQQRFSPRYIELAVVADHGIFTKYNSNLNTIRTRVHEMLNTVNGFYRSVDVHAPLANLEVWSKQDLIKVQKDSSKTLKSFGEWRERDLLPRISHDHAQLLTAVVFDGNTIGRAYTGGMCDPRHSVGVVRDHSKNNLWVAVTMAHELGHNLGIHHDTGSCSCGAKSCIMASVLSKVLSYEFSDCSQNQYETYLTNHNPQCILNKPLLTVS…	149	1	1	0	599.3370	598.3297	1	598.3690	-0.0393	0	12.73	0.053	L	IEPLK	L			Cmpd 315, +MS2(599.3370), 44.8-56.0eV, 9.0min #420
2	Bothrops_asper_ABB76282_SVMP_PI		599	46477	23	18	10	8	17.9	408	MIEVLLVTICLAVFPYQGSSIILESGNVNDYEVVYPRKVTELPKGAVQPKYEDAMQYEFKVNGEPVVLHLEKNKGLFSEDYSETHYSPDGRKIITYPSFEDHCYYHGRIENDADSTASISACNGLKGHFKLQGETYLIEPLKLSDSEAHAVYKYENVEKEDEAPKMCGVTETNWESYEPIKKASQSNLTPEQQRFSPRYIELAVVADHGIFTKYNSNLNTIRTRVHEMLNTVNGFYRSVDVHAPLANLEVWSKQDLIKVQKDSSKTLKSFGEWRERDLLPRISHDHAQLLTAVVFDGNTIGRAYTGGMCDPRHSVGVVRDHSKNNLWVAVTMAHELGHNLGIHHDTGSCSCGAKSCIMASVLSKVLSYEFSDCSQNQYETYLTNHNPQCILNKPLLTVS…	232	1	0	0	307.1857	612.3568	2	612.3595	-0.0026	0	29.57	0.0011	R	DLLPR	I			Cmpd 312, +MS2(307.1857), 20.0-25.0eV, 8.9min #416
2	Bothrops_asper_ABB76282_SVMP_PI		599	46477	23	18	10	8	17.9	408	MIEVLLVTICLAVFPYQGSSIILESGNVNDYEVVYPRKVTELPKGAVQPKYEDAMQYEFKVNGEPVVLHLEKNKGLFSEDYSETHYSPDGRKIITYPSFEDHCYYHGRIENDADSTASISACNGLKGHFKLQGETYLIEPLKLSDSEAHAVYKYENVEKEDEAPKMCGVTETNWESYEPIKKASQSNLTPEQQRFSPRYIELAVVADHGIFTKYNSNLNTIRTRVHEMLNTVNGFYRSVDVHAPLANLEVWSKQDLIKVQKDSSKTLKSFGEWRERDLLPRISHDHAQLLTAVVFDGNTIGRAYTGGMCDPRHSVGVVRDHSKNNLWVAVTMAHELGHNLGIHHDTGSCSCGAKSCIMASVLSKVLSYEFSDCSQNQYETYLTNHNPQCILNKPLLTVS…	233	1	0	0	307.1858	612.3570	2	612.3595	-0.0025	0	21.72	0.0067	R	DLLPR	I			Cmpd 304, +MS2(307.1858), 20.0-25.0eV, 8.7min #406
2	Bothrops_asper_ABB76282_SVMP_PI		599	46477	23	18	10	8	17.9	408	MIEVLLVTICLAVFPYQGSSIILESGNVNDYEVVYPRKVTELPKGAVQPKYEDAMQYEFKVNGEPVVLHLEKNKGLFSEDYSETHYSPDGRKIITYPSFEDHCYYHGRIENDADSTASISACNGLKGHFKLQGETYLIEPLKLSDSEAHAVYKYENVEKEDEAPKMCGVTETNWESYEPIKKASQSNLTPEQQRFSPRYIELAVVADHGIFTKYNSNLNTIRTRVHEMLNTVNGFYRSVDVHAPLANLEVWSKQDLIKVQKDSSKTLKSFGEWRERDLLPRISHDHAQLLTAVVFDGNTIGRAYTGGMCDPRHSVGVVRDHSKNNLWVAVTMAHELGHNLGIHHDTGSCSCGAKSCIMASVLSKVLSYEFSDCSQNQYETYLTNHNPQCILNKPLLTVS…	234	1	0	0	307.1858	612.3571	2	612.3595	-0.0024	0	30.71	0.00085	R	DLLPR	I			Cmpd 307, +MS2(307.1858), 20.0-25.0eV, 8.8min #410
2	Bothrops_asper_ABB76282_SVMP_PI		599	46477	23	18	10	8	17.9	408	MIEVLLVTICLAVFPYQGSSIILESGNVNDYEVVYPRKVTELPKGAVQPKYEDAMQYEFKVNGEPVVLHLEKNKGLFSEDYSETHYSPDGRKIITYPSFEDHCYYHGRIENDADSTASISACNGLKGHFKLQGETYLIEPLKLSDSEAHAVYKYENVEKEDEAPKMCGVTETNWESYEPIKKASQSNLTPEQQRFSPRYIELAVVADHGIFTKYNSNLNTIRTRVHEMLNTVNGFYRSVDVHAPLANLEVWSKQDLIKVQKDSSKTLKSFGEWRERDLLPRISHDHAQLLTAVVFDGNTIGRAYTGGMCDPRHSVGVVRDHSKNNLWVAVTMAHELGHNLGIHHDTGSCSCGAKSCIMASVLSKVLSYEFSDCSQNQYETYLTNHNPQCILNKPLLTVS…	235	1	0	0	308.6854	615.3563	2	615.3592	-0.0029	0	29.89	0.0012	K	QDLIK	V			Cmpd 281, +MS2(308.6854), 20.0-25.0eV, 8.1min #375
2	Bothrops_asper_ABB76282_SVMP_PI		599	46477	23	18	10	8	17.9	408	MIEVLLVTICLAVFPYQGSSIILESGNVNDYEVVYPRKVTELPKGAVQPKYEDAMQYEFKVNGEPVVLHLEKNKGLFSEDYSETHYSPDGRKIITYPSFEDHCYYHGRIENDADSTASISACNGLKGHFKLQGETYLIEPLKLSDSEAHAVYKYENVEKEDEAPKMCGVTETNWESYEPIKKASQSNLTPEQQRFSPRYIELAVVADHGIFTKYNSNLNTIRTRVHEMLNTVNGFYRSVDVHAPLANLEVWSKQDLIKVQKDSSKTLKSFGEWRERDLLPRISHDHAQLLTAVVFDGNTIGRAYTGGMCDPRHSVGVVRDHSKNNLWVAVTMAHELGHNLGIHHDTGSCSCGAKSCIMASVLSKVLSYEFSDCSQNQYETYLTNHNPQCILNKPLLTVS…	236	1	0	0	308.6855	615.3565	2	615.3592	-0.0026	0	28.30	0.0017	K	QDLIK	V			Cmpd 278, +MS2(308.6855), 20.0-25.0eV, 8.0min #371
2	Bothrops_asper_ABB76282_SVMP_PI		599	46477	23	18	10	8	17.9	408	MIEVLLVTICLAVFPYQGSSIILESGNVNDYEVVYPRKVTELPKGAVQPKYEDAMQYEFKVNGEPVVLHLEKNKGLFSEDYSETHYSPDGRKIITYPSFEDHCYYHGRIENDADSTASISACNGLKGHFKLQGETYLIEPLKLSDSEAHAVYKYENVEKEDEAPKMCGVTETNWESYEPIKKASQSNLTPEQQRFSPRYIELAVVADHGIFTKYNSNLNTIRTRVHEMLNTVNGFYRSVDVHAPLANLEVWSKQDLIKVQKDSSKTLKSFGEWRERDLLPRISHDHAQLLTAVVFDGNTIGRAYTGGMCDPRHSVGVVRDHSKNNLWVAVTMAHELGHNLGIHHDTGSCSCGAKSCIMASVLSKVLSYEFSDCSQNQYETYLTNHNPQCILNKPLLTVS…	237	1	0	0	308.6856	615.3566	2	615.3592	-0.0025	0	22.41	0.0066	K	QDLIK	V			Cmpd 284, +MS2(308.6856), 20.0-25.0eV, 8.1min #379
2	Bothrops_asper_ABB76282_SVMP_PI		599	46477	23	18	10	8	17.9	408	MIEVLLVTICLAVFPYQGSSIILESGNVNDYEVVYPRKVTELPKGAVQPKYEDAMQYEFKVNGEPVVLHLEKNKGLFSEDYSETHYSPDGRKIITYPSFEDHCYYHGRIENDADSTASISACNGLKGHFKLQGETYLIEPLKLSDSEAHAVYKYENVEKEDEAPKMCGVTETNWESYEPIKKASQSNLTPEQQRFSPRYIELAVVADHGIFTKYNSNLNTIRTRVHEMLNTVNGFYRSVDVHAPLANLEVWSKQDLIKVQKDSSKTLKSFGEWRERDLLPRISHDHAQLLTAVVFDGNTIGRAYTGGMCDPRHSVGVVRDHSKNNLWVAVTMAHELGHNLGIHHDTGSCSCGAKSCIMASVLSKVLSYEFSDCSQNQYETYLTNHNPQCILNKPLLTVS…	369	2	0	0	372.7198	743.4250	2	743.4541	-0.0291	1	3.23	0.48	S	KQDLIK	V			Cmpd 274, +MS2(372.7198), 20.0-25.0eV, 7.9min #366
2	Bothrops_asper_ABB76282_SVMP_PI		599	46477	23	18	10	8	17.9	408	MIEVLLVTICLAVFPYQGSSIILESGNVNDYEVVYPRKVTELPKGAVQPKYEDAMQYEFKVNGEPVVLHLEKNKGLFSEDYSETHYSPDGRKIITYPSFEDHCYYHGRIENDADSTASISACNGLKGHFKLQGETYLIEPLKLSDSEAHAVYKYENVEKEDEAPKMCGVTETNWESYEPIKKASQSNLTPEQQRFSPRYIELAVVADHGIFTKYNSNLNTIRTRVHEMLNTVNGFYRSVDVHAPLANLEVWSKQDLIKVQKDSSKTLKSFGEWRERDLLPRISHDHAQLLTAVVFDGNTIGRAYTGGMCDPRHSVGVVRDHSKNNLWVAVTMAHELGHNLGIHHDTGSCSCGAKSCIMASVLSKVLSYEFSDCSQNQYETYLTNHNPQCILNKPLLTVS…	370	1	0	0	372.7199	743.4253	2	743.4541	-0.0288	1	6.90	0.2	S	KQDLIK	V			Cmpd 277, +MS2(372.7199), 20.0-25.0eV, 7.9min #370
2	Bothrops_asper_ABB76282_SVMP_PI		599	46477	23	18	10	8	17.9	408	MIEVLLVTICLAVFPYQGSSIILESGNVNDYEVVYPRKVTELPKGAVQPKYEDAMQYEFKVNGEPVVLHLEKNKGLFSEDYSETHYSPDGRKIITYPSFEDHCYYHGRIENDADSTASISACNGLKGHFKLQGETYLIEPLKLSDSEAHAVYKYENVEKEDEAPKMCGVTETNWESYEPIKKASQSNLTPEQQRFSPRYIELAVVADHGIFTKYNSNLNTIRTRVHEMLNTVNGFYRSVDVHAPLANLEVWSKQDLIKVQKDSSKTLKSFGEWRERDLLPRISHDHAQLLTAVVFDGNTIGRAYTGGMCDPRHSVGVVRDHSKNNLWVAVTMAHELGHNLGIHHDTGSCSCGAKSCIMASVLSKVLSYEFSDCSQNQYETYLTNHNPQCILNKPLLTVS…	371	1	0	0	372.7199	743.4253	2	743.4541	-0.0288	1	3.55	0.44	S	KQDLIK	V			Cmpd 271, +MS2(372.7199), 20.0-25.0eV, 7.8min #362
2	Bothrops_asper_ABB76282_SVMP_PI		599	46477	23	18	10	8	17.9	408	MIEVLLVTICLAVFPYQGSSIILESGNVNDYEVVYPRKVTELPKGAVQPKYEDAMQYEFKVNGEPVVLHLEKNKGLFSEDYSETHYSPDGRKIITYPSFEDHCYYHGRIENDADSTASISACNGLKGHFKLQGETYLIEPLKLSDSEAHAVYKYENVEKEDEAPKMCGVTETNWESYEPIKKASQSNLTPEQQRFSPRYIELAVVADHGIFTKYNSNLNTIRTRVHEMLNTVNGFYRSVDVHAPLANLEVWSKQDLIKVQKDSSKTLKSFGEWRERDLLPRISHDHAQLLTAVVFDGNTIGRAYTGGMCDPRHSVGVVRDHSKNNLWVAVTMAHELGHNLGIHHDTGSCSCGAKSCIMASVLSKVLSYEFSDCSQNQYETYLTNHNPQCILNKPLLTVS…	456	1	0	0	485.7384	969.4623	2	969.4668	-0.0045	0	40.67	8.6e-05	L	NTVNGFYR	S			Cmpd 292, +MS2(485.7384), 20.0-25.0eV, 8.4min #390
2	Bothrops_asper_ABB76282_SVMP_PI		599	46477	23	18	10	8	17.9	408	MIEVLLVTICLAVFPYQGSSIILESGNVNDYEVVYPRKVTELPKGAVQPKYEDAMQYEFKVNGEPVVLHLEKNKGLFSEDYSETHYSPDGRKIITYPSFEDHCYYHGRIENDADSTASISACNGLKGHFKLQGETYLIEPLKLSDSEAHAVYKYENVEKEDEAPKMCGVTETNWESYEPIKKASQSNLTPEQQRFSPRYIELAVVADHGIFTKYNSNLNTIRTRVHEMLNTVNGFYRSVDVHAPLANLEVWSKQDLIKVQKDSSKTLKSFGEWRERDLLPRISHDHAQLLTAVVFDGNTIGRAYTGGMCDPRHSVGVVRDHSKNNLWVAVTMAHELGHNLGIHHDTGSCSCGAKSCIMASVLSKVLSYEFSDCSQNQYETYLTNHNPQCILNKPLLTVS…	463	1	0	0	547.7801	1093.5456	2	1093.5516	-0.0060	0	60.69	8.5e-07	K	YNSNLNTIR	T			Cmpd 290, +MS2(547.7801), 21.1-26.4eV, 8.3min #387
2	Bothrops_asper_ABB76282_SVMP_PI		599	46477	23	18	10	8	17.9	408	MIEVLLVTICLAVFPYQGSSIILESGNVNDYEVVYPRKVTELPKGAVQPKYEDAMQYEFKVNGEPVVLHLEKNKGLFSEDYSETHYSPDGRKIITYPSFEDHCYYHGRIENDADSTASISACNGLKGHFKLQGETYLIEPLKLSDSEAHAVYKYENVEKEDEAPKMCGVTETNWESYEPIKKASQSNLTPEQQRFSPRYIELAVVADHGIFTKYNSNLNTIRTRVHEMLNTVNGFYRSVDVHAPLANLEVWSKQDLIKVQKDSSKTLKSFGEWRERDLLPRISHDHAQLLTAVVFDGNTIGRAYTGGMCDPRHSVGVVRDHSKNNLWVAVTMAHELGHNLGIHHDTGSCSCGAKSCIMASVLSKVLSYEFSDCSQNQYETYLTNHNPQCILNKPLLTVS…	464	1	0	0	547.7801	1093.5457	2	1093.5516	-0.0059	0	59.73	1.1e-06	K	YNSNLNTIR	T			Cmpd 287, +MS2(547.7801), 21.1-26.4eV, 8.2min #383
2	Bothrops_asper_ABB76282_SVMP_PI		599	46477	23	18	10	8	17.9	408	MIEVLLVTICLAVFPYQGSSIILESGNVNDYEVVYPRKVTELPKGAVQPKYEDAMQYEFKVNGEPVVLHLEKNKGLFSEDYSETHYSPDGRKIITYPSFEDHCYYHGRIENDADSTASISACNGLKGHFKLQGETYLIEPLKLSDSEAHAVYKYENVEKEDEAPKMCGVTETNWESYEPIKKASQSNLTPEQQRFSPRYIELAVVADHGIFTKYNSNLNTIRTRVHEMLNTVNGFYRSVDVHAPLANLEVWSKQDLIKVQKDSSKTLKSFGEWRERDLLPRISHDHAQLLTAVVFDGNTIGRAYTGGMCDPRHSVGVVRDHSKNNLWVAVTMAHELGHNLGIHHDTGSCSCGAKSCIMASVLSKVLSYEFSDCSQNQYETYLTNHNPQCILNKPLLTVS…	465	1	0	0	548.2772	1094.5398	2	1094.5464	-0.0065	0	74.82	3.3e-08	K	SCIMASVLSK	V			Cmpd 319, +MS2(548.2772), 21.2-26.4eV, 9.2min #426
2	Bothrops_asper_ABB76282_SVMP_PI		599	46477	23	18	10	8	17.9	408	MIEVLLVTICLAVFPYQGSSIILESGNVNDYEVVYPRKVTELPKGAVQPKYEDAMQYEFKVNGEPVVLHLEKNKGLFSEDYSETHYSPDGRKIITYPSFEDHCYYHGRIENDADSTASISACNGLKGHFKLQGETYLIEPLKLSDSEAHAVYKYENVEKEDEAPKMCGVTETNWESYEPIKKASQSNLTPEQQRFSPRYIELAVVADHGIFTKYNSNLNTIRTRVHEMLNTVNGFYRSVDVHAPLANLEVWSKQDLIKVQKDSSKTLKSFGEWRERDLLPRISHDHAQLLTAVVFDGNTIGRAYTGGMCDPRHSVGVVRDHSKNNLWVAVTMAHELGHNLGIHHDTGSCSCGAKSCIMASVLSKVLSYEFSDCSQNQYETYLTNHNPQCILNKPLLTVS…	466	1	0	0	548.2775	1094.5404	2	1094.5464	-0.0059	0	81.46	7.1e-09	K	SCIMASVLSK	V			Cmpd 316, +MS2(548.2775), 21.2-26.4eV, 9.1min #422
2	Bothrops_asper_ABB76282_SVMP_PI		599	46477	23	18	10	8	17.9	408	MIEVLLVTICLAVFPYQGSSIILESGNVNDYEVVYPRKVTELPKGAVQPKYEDAMQYEFKVNGEPVVLHLEKNKGLFSEDYSETHYSPDGRKIITYPSFEDHCYYHGRIENDADSTASISACNGLKGHFKLQGETYLIEPLKLSDSEAHAVYKYENVEKEDEAPKMCGVTETNWESYEPIKKASQSNLTPEQQRFSPRYIELAVVADHGIFTKYNSNLNTIRTRVHEMLNTVNGFYRSVDVHAPLANLEVWSKQDLIKVQKDSSKTLKSFGEWRERDLLPRISHDHAQLLTAVVFDGNTIGRAYTGGMCDPRHSVGVVRDHSKNNLWVAVTMAHELGHNLGIHHDTGSCSCGAKSCIMASVLSKVLSYEFSDCSQNQYETYLTNHNPQCILNKPLLTVS…	472	1	0	0	556.2745	1110.5345	2	1110.5413	-0.0068	0	88.26	1.5e-09	K	SCIMASVLSK	V	Oxidation (M)	0.0002000000.0	Cmpd 295, +MS2(556.2745), 21.4-26.7eV, 8.5min #394
2	Bothrops_asper_ABB76282_SVMP_PI		599	46477	23	18	10	8	17.9	408	MIEVLLVTICLAVFPYQGSSIILESGNVNDYEVVYPRKVTELPKGAVQPKYEDAMQYEFKVNGEPVVLHLEKNKGLFSEDYSETHYSPDGRKIITYPSFEDHCYYHGRIENDADSTASISACNGLKGHFKLQGETYLIEPLKLSDSEAHAVYKYENVEKEDEAPKMCGVTETNWESYEPIKKASQSNLTPEQQRFSPRYIELAVVADHGIFTKYNSNLNTIRTRVHEMLNTVNGFYRSVDVHAPLANLEVWSKQDLIKVQKDSSKTLKSFGEWRERDLLPRISHDHAQLLTAVVFDGNTIGRAYTGGMCDPRHSVGVVRDHSKNNLWVAVTMAHELGHNLGIHHDTGSCSCGAKSCIMASVLSKVLSYEFSDCSQNQYETYLTNHNPQCILNKPLLTVS…	473	1	0	0	556.2748	1110.5350	2	1110.5413	-0.0063	0	74.61	3.5e-08	K	SCIMASVLSK	V	Oxidation (M)	0.0002000000.0	Cmpd 299, +MS2(556.2748), 21.4-26.7eV, 8.6min #399
2	Bothrops_asper_ABB76282_SVMP_PI		599	46477	23	18	10	8	17.9	408	MIEVLLVTICLAVFPYQGSSIILESGNVNDYEVVYPRKVTELPKGAVQPKYEDAMQYEFKVNGEPVVLHLEKNKGLFSEDYSETHYSPDGRKIITYPSFEDHCYYHGRIENDADSTASISACNGLKGHFKLQGETYLIEPLKLSDSEAHAVYKYENVEKEDEAPKMCGVTETNWESYEPIKKASQSNLTPEQQRFSPRYIELAVVADHGIFTKYNSNLNTIRTRVHEMLNTVNGFYRSVDVHAPLANLEVWSKQDLIKVQKDSSKTLKSFGEWRERDLLPRISHDHAQLLTAVVFDGNTIGRAYTGGMCDPRHSVGVVRDHSKNNLWVAVTMAHELGHNLGIHHDTGSCSCGAKSCIMASVLSKVLSYEFSDCSQNQYETYLTNHNPQCILNKPLLTVS…	476	1	0	0	568.3055	1134.5965	2	1134.6033	-0.0068	0	22.69	0.0054	R	SVDVHAPLANL	E			Cmpd 333, +MS2(568.3055), 21.6-27.0eV, 9.5min #444
2	Bothrops_asper_ABB76282_SVMP_PI		599	46477	23	18	10	8	17.9	408	MIEVLLVTICLAVFPYQGSSIILESGNVNDYEVVYPRKVTELPKGAVQPKYEDAMQYEFKVNGEPVVLHLEKNKGLFSEDYSETHYSPDGRKIITYPSFEDHCYYHGRIENDADSTASISACNGLKGHFKLQGETYLIEPLKLSDSEAHAVYKYENVEKEDEAPKMCGVTETNWESYEPIKKASQSNLTPEQQRFSPRYIELAVVADHGIFTKYNSNLNTIRTRVHEMLNTVNGFYRSVDVHAPLANLEVWSKQDLIKVQKDSSKTLKSFGEWRERDLLPRISHDHAQLLTAVVFDGNTIGRAYTGGMCDPRHSVGVVRDHSKNNLWVAVTMAHELGHNLGIHHDTGSCSCGAKSCIMASVLSKVLSYEFSDCSQNQYETYLTNHNPQCILNKPLLTVS…	477	1	0	0	568.3059	1134.5973	2	1134.6033	-0.0060	0	50.70	8.5e-06	R	SVDVHAPLANL	E			Cmpd 329, +MS2(568.3059), 21.6-27.0eV, 9.4min #439
2	Bothrops_asper_ABB76282_SVMP_PI		599	46477	23	18	10	8	17.9	408	MIEVLLVTICLAVFPYQGSSIILESGNVNDYEVVYPRKVTELPKGAVQPKYEDAMQYEFKVNGEPVVLHLEKNKGLFSEDYSETHYSPDGRKIITYPSFEDHCYYHGRIENDADSTASISACNGLKGHFKLQGETYLIEPLKLSDSEAHAVYKYENVEKEDEAPKMCGVTETNWESYEPIKKASQSNLTPEQQRFSPRYIELAVVADHGIFTKYNSNLNTIRTRVHEMLNTVNGFYRSVDVHAPLANLEVWSKQDLIKVQKDSSKTLKSFGEWRERDLLPRISHDHAQLLTAVVFDGNTIGRAYTGGMCDPRHSVGVVRDHSKNNLWVAVTMAHELGHNLGIHHDTGSCSCGAKSCIMASVLSKVLSYEFSDCSQNQYETYLTNHNPQCILNKPLLTVS…	489	1	0	0	496.2079	1485.6020	3	1485.6089	-0.0069	0	45.63	2.7e-05	L	GIHHDTGSCSCGAK	S			Cmpd 247, +MS2(496.2080), 16.0-20.0eV, 7.1min #330
2	Bothrops_asper_ABB76282_SVMP_PI		599	46477	23	18	10	8	17.9	408	MIEVLLVTICLAVFPYQGSSIILESGNVNDYEVVYPRKVTELPKGAVQPKYEDAMQYEFKVNGEPVVLHLEKNKGLFSEDYSETHYSPDGRKIITYPSFEDHCYYHGRIENDADSTASISACNGLKGHFKLQGETYLIEPLKLSDSEAHAVYKYENVEKEDEAPKMCGVTETNWESYEPIKKASQSNLTPEQQRFSPRYIELAVVADHGIFTKYNSNLNTIRTRVHEMLNTVNGFYRSVDVHAPLANLEVWSKQDLIKVQKDSSKTLKSFGEWRERDLLPRISHDHAQLLTAVVFDGNTIGRAYTGGMCDPRHSVGVVRDHSKNNLWVAVTMAHELGHNLGIHHDTGSCSCGAKSCIMASVLSKVLSYEFSDCSQNQYETYLTNHNPQCILNKPLLTVS…	490	1	0	0	496.2082	1485.6028	3	1485.6089	-0.0061	0	13.51	0.045	L	GIHHDTGSCSCGAK	S			Cmpd 252, +MS2(496.2082), 16.0-20.0eV, 7.2min #336
2	Bothrops_asper_ABB76282_SVMP_PI		599	46477	23	18	10	8	17.9	408	MIEVLLVTICLAVFPYQGSSIILESGNVNDYEVVYPRKVTELPKGAVQPKYEDAMQYEFKVNGEPVVLHLEKNKGLFSEDYSETHYSPDGRKIITYPSFEDHCYYHGRIENDADSTASISACNGLKGHFKLQGETYLIEPLKLSDSEAHAVYKYENVEKEDEAPKMCGVTETNWESYEPIKKASQSNLTPEQQRFSPRYIELAVVADHGIFTKYNSNLNTIRTRVHEMLNTVNGFYRSVDVHAPLANLEVWSKQDLIKVQKDSSKTLKSFGEWRERDLLPRISHDHAQLLTAVVFDGNTIGRAYTGGMCDPRHSVGVVRDHSKNNLWVAVTMAHELGHNLGIHHDTGSCSCGAKSCIMASVLSKVLSYEFSDCSQNQYETYLTNHNPQCILNKPLLTVS…	493	1	0	0	532.5900	1594.7482	3	1594.7562	-0.0080	0	44.32	3.7e-05	R	VHEMLNTVNGFYR	S	Oxidation (M)	0.0002000000000.0	Cmpd 300, +MS2(532.5900), 16.8-21.0eV, 8.6min #400
3	Bothrops_asper_ABB76281_SVMP_PII		394	54784	15	13	7	6	9.6	477	MIEVLLVTICLAVSPYQGSSIILESGNVNDYEVVYPRKVTELPKGAVQPKYEDAMQYEFKVNGEPVVLHLEKNKGLFSEDYSETHYSPDGRKIITYPSFEDHCYYHGRIENDADSTASISACNGLKGHFKIQGETYLIEPLKLSDSEAHAVYKYENVEKEDEAPKMCGVTETNWESYEPIKKASQSNLTPEQQRFSPRYIELAVVADHGIFTKYNSNLNTIRTRVHEMLNTVNGFYRSVNVTASLASLEVWSKKDLIKVEKDSSKTLTSFGEWRERDLLPRISHDHAQLLTTIVFDNYVIGITEFGKMCDPKLSVGVVRDHSEINLQVAVAMAHELGHNLGMYHDGNQCHCDAASCIMADTLREVLSYEFSDCSQNQYETYLTKHNPQCILNEPLLIVS…	148	1	0	0	599.3369	598.3296	1	598.3690	-0.0394	0	9.22	0.12	L	IEPLK	L			Cmpd 317, +MS2(599.3369), 44.8-56.0eV, 9.1min #423
3	Bothrops_asper_ABB76281_SVMP_PII		394	54784	15	13	7	6	9.6	477	MIEVLLVTICLAVSPYQGSSIILESGNVNDYEVVYPRKVTELPKGAVQPKYEDAMQYEFKVNGEPVVLHLEKNKGLFSEDYSETHYSPDGRKIITYPSFEDHCYYHGRIENDADSTASISACNGLKGHFKIQGETYLIEPLKLSDSEAHAVYKYENVEKEDEAPKMCGVTETNWESYEPIKKASQSNLTPEQQRFSPRYIELAVVADHGIFTKYNSNLNTIRTRVHEMLNTVNGFYRSVNVTASLASLEVWSKKDLIKVEKDSSKTLTSFGEWRERDLLPRISHDHAQLLTTIVFDNYVIGITEFGKMCDPKLSVGVVRDHSEINLQVAVAMAHELGHNLGMYHDGNQCHCDAASCIMADTLREVLSYEFSDCSQNQYETYLTKHNPQCILNEPLLIVS…	149	1	0	0	599.3370	598.3297	1	598.3690	-0.0393	0	12.73	0.053	L	IEPLK	L			Cmpd 315, +MS2(599.3370), 44.8-56.0eV, 9.0min #420
3	Bothrops_asper_ABB76281_SVMP_PII		394	54784	15	13	7	6	9.6	477	MIEVLLVTICLAVSPYQGSSIILESGNVNDYEVVYPRKVTELPKGAVQPKYEDAMQYEFKVNGEPVVLHLEKNKGLFSEDYSETHYSPDGRKIITYPSFEDHCYYHGRIENDADSTASISACNGLKGHFKIQGETYLIEPLKLSDSEAHAVYKYENVEKEDEAPKMCGVTETNWESYEPIKKASQSNLTPEQQRFSPRYIELAVVADHGIFTKYNSNLNTIRTRVHEMLNTVNGFYRSVNVTASLASLEVWSKKDLIKVEKDSSKTLTSFGEWRERDLLPRISHDHAQLLTTIVFDNYVIGITEFGKMCDPKLSVGVVRDHSEINLQVAVAMAHELGHNLGMYHDGNQCHCDAASCIMADTLREVLSYEFSDCSQNQYETYLTKHNPQCILNEPLLIVS…	232	1	0	0	307.1857	612.3568	2	612.3595	-0.0026	0	29.57	0.0011	R	DLLPR	I			Cmpd 312, +MS2(307.1857), 20.0-25.0eV, 8.9min #416
3	Bothrops_asper_ABB76281_SVMP_PII		394	54784	15	13	7	6	9.6	477	MIEVLLVTICLAVSPYQGSSIILESGNVNDYEVVYPRKVTELPKGAVQPKYEDAMQYEFKVNGEPVVLHLEKNKGLFSEDYSETHYSPDGRKIITYPSFEDHCYYHGRIENDADSTASISACNGLKGHFKIQGETYLIEPLKLSDSEAHAVYKYENVEKEDEAPKMCGVTETNWESYEPIKKASQSNLTPEQQRFSPRYIELAVVADHGIFTKYNSNLNTIRTRVHEMLNTVNGFYRSVNVTASLASLEVWSKKDLIKVEKDSSKTLTSFGEWRERDLLPRISHDHAQLLTTIVFDNYVIGITEFGKMCDPKLSVGVVRDHSEINLQVAVAMAHELGHNLGMYHDGNQCHCDAASCIMADTLREVLSYEFSDCSQNQYETYLTKHNPQCILNEPLLIVS…	233	1	0	0	307.1858	612.3570	2	612.3595	-0.0025	0	21.72	0.0067	R	DLLPR	I			Cmpd 304, +MS2(307.1858), 20.0-25.0eV, 8.7min #406
3	Bothrops_asper_ABB76281_SVMP_PII		394	54784	15	13	7	6	9.6	477	MIEVLLVTICLAVSPYQGSSIILESGNVNDYEVVYPRKVTELPKGAVQPKYEDAMQYEFKVNGEPVVLHLEKNKGLFSEDYSETHYSPDGRKIITYPSFEDHCYYHGRIENDADSTASISACNGLKGHFKIQGETYLIEPLKLSDSEAHAVYKYENVEKEDEAPKMCGVTETNWESYEPIKKASQSNLTPEQQRFSPRYIELAVVADHGIFTKYNSNLNTIRTRVHEMLNTVNGFYRSVNVTASLASLEVWSKKDLIKVEKDSSKTLTSFGEWRERDLLPRISHDHAQLLTTIVFDNYVIGITEFGKMCDPKLSVGVVRDHSEINLQVAVAMAHELGHNLGMYHDGNQCHCDAASCIMADTLREVLSYEFSDCSQNQYETYLTKHNPQCILNEPLLIVS…	234	1	0	0	307.1858	612.3571	2	612.3595	-0.0024	0	30.71	0.00085	R	DLLPR	I			Cmpd 307, +MS2(307.1858), 20.0-25.0eV, 8.8min #410
3	Bothrops_asper_ABB76281_SVMP_PII		394	54784	15	13	7	6	9.6	477	MIEVLLVTICLAVSPYQGSSIILESGNVNDYEVVYPRKVTELPKGAVQPKYEDAMQYEFKVNGEPVVLHLEKNKGLFSEDYSETHYSPDGRKIITYPSFEDHCYYHGRIENDADSTASISACNGLKGHFKIQGETYLIEPLKLSDSEAHAVYKYENVEKEDEAPKMCGVTETNWESYEPIKKASQSNLTPEQQRFSPRYIELAVVADHGIFTKYNSNLNTIRTRVHEMLNTVNGFYRSVNVTASLASLEVWSKKDLIKVEKDSSKTLTSFGEWRERDLLPRISHDHAQLLTTIVFDNYVIGITEFGKMCDPKLSVGVVRDHSEINLQVAVAMAHELGHNLGMYHDGNQCHCDAASCIMADTLREVLSYEFSDCSQNQYETYLTKHNPQCILNEPLLIVS…	235	1	0	1	308.6854	615.3563	2	615.3955	-0.0393	1	29.89	0.0012	K	KDLIK	V			Cmpd 281, +MS2(308.6854), 20.0-25.0eV, 8.1min #375
3	Bothrops_asper_ABB76281_SVMP_PII		394	54784	15	13	7	6	9.6	477	MIEVLLVTICLAVSPYQGSSIILESGNVNDYEVVYPRKVTELPKGAVQPKYEDAMQYEFKVNGEPVVLHLEKNKGLFSEDYSETHYSPDGRKIITYPSFEDHCYYHGRIENDADSTASISACNGLKGHFKIQGETYLIEPLKLSDSEAHAVYKYENVEKEDEAPKMCGVTETNWESYEPIKKASQSNLTPEQQRFSPRYIELAVVADHGIFTKYNSNLNTIRTRVHEMLNTVNGFYRSVNVTASLASLEVWSKKDLIKVEKDSSKTLTSFGEWRERDLLPRISHDHAQLLTTIVFDNYVIGITEFGKMCDPKLSVGVVRDHSEINLQVAVAMAHELGHNLGMYHDGNQCHCDAASCIMADTLREVLSYEFSDCSQNQYETYLTKHNPQCILNEPLLIVS…	236	1	0	1	308.6855	615.3565	2	615.3955	-0.0390	1	28.30	0.0017	K	KDLIK	V			Cmpd 278, +MS2(308.6855), 20.0-25.0eV, 8.0min #371
3	Bothrops_asper_ABB76281_SVMP_PII		394	54784	15	13	7	6	9.6	477	MIEVLLVTICLAVSPYQGSSIILESGNVNDYEVVYPRKVTELPKGAVQPKYEDAMQYEFKVNGEPVVLHLEKNKGLFSEDYSETHYSPDGRKIITYPSFEDHCYYHGRIENDADSTASISACNGLKGHFKIQGETYLIEPLKLSDSEAHAVYKYENVEKEDEAPKMCGVTETNWESYEPIKKASQSNLTPEQQRFSPRYIELAVVADHGIFTKYNSNLNTIRTRVHEMLNTVNGFYRSVNVTASLASLEVWSKKDLIKVEKDSSKTLTSFGEWRERDLLPRISHDHAQLLTTIVFDNYVIGITEFGKMCDPKLSVGVVRDHSEINLQVAVAMAHELGHNLGMYHDGNQCHCDAASCIMADTLREVLSYEFSDCSQNQYETYLTKHNPQCILNEPLLIVS…	237	2	0	1	308.6856	615.3566	2	615.3955	-0.0389	1	21.14	0.0088	K	KDLIK	V			Cmpd 284, +MS2(308.6856), 20.0-25.0eV, 8.1min #379
3	Bothrops_asper_ABB76281_SVMP_PII		394	54784	15	13	7	6	9.6	477	MIEVLLVTICLAVSPYQGSSIILESGNVNDYEVVYPRKVTELPKGAVQPKYEDAMQYEFKVNGEPVVLHLEKNKGLFSEDYSETHYSPDGRKIITYPSFEDHCYYHGRIENDADSTASISACNGLKGHFKIQGETYLIEPLKLSDSEAHAVYKYENVEKEDEAPKMCGVTETNWESYEPIKKASQSNLTPEQQRFSPRYIELAVVADHGIFTKYNSNLNTIRTRVHEMLNTVNGFYRSVNVTASLASLEVWSKKDLIKVEKDSSKTLTSFGEWRERDLLPRISHDHAQLLTTIVFDNYVIGITEFGKMCDPKLSVGVVRDHSEINLQVAVAMAHELGHNLGMYHDGNQCHCDAASCIMADTLREVLSYEFSDCSQNQYETYLTKHNPQCILNEPLLIVS…	456	1	0	0	485.7384	969.4623	2	969.4668	-0.0045	0	40.67	8.6e-05	L	NTVNGFYR	S			Cmpd 292, +MS2(485.7384), 20.0-25.0eV, 8.4min #390
3	Bothrops_asper_ABB76281_SVMP_PII		394	54784	15	13	7	6	9.6	477	MIEVLLVTICLAVSPYQGSSIILESGNVNDYEVVYPRKVTELPKGAVQPKYEDAMQYEFKVNGEPVVLHLEKNKGLFSEDYSETHYSPDGRKIITYPSFEDHCYYHGRIENDADSTASISACNGLKGHFKIQGETYLIEPLKLSDSEAHAVYKYENVEKEDEAPKMCGVTETNWESYEPIKKASQSNLTPEQQRFSPRYIELAVVADHGIFTKYNSNLNTIRTRVHEMLNTVNGFYRSVNVTASLASLEVWSKKDLIKVEKDSSKTLTSFGEWRERDLLPRISHDHAQLLTTIVFDNYVIGITEFGKMCDPKLSVGVVRDHSEINLQVAVAMAHELGHNLGMYHDGNQCHCDAASCIMADTLREVLSYEFSDCSQNQYETYLTKHNPQCILNEPLLIVS…	463	1	0	0	547.7801	1093.5456	2	1093.5516	-0.0060	0	60.69	8.5e-07	K	YNSNLNTIR	T			Cmpd 290, +MS2(547.7801), 21.1-26.4eV, 8.3min #387
3	Bothrops_asper_ABB76281_SVMP_PII		394	54784	15	13	7	6	9.6	477	MIEVLLVTICLAVSPYQGSSIILESGNVNDYEVVYPRKVTELPKGAVQPKYEDAMQYEFKVNGEPVVLHLEKNKGLFSEDYSETHYSPDGRKIITYPSFEDHCYYHGRIENDADSTASISACNGLKGHFKIQGETYLIEPLKLSDSEAHAVYKYENVEKEDEAPKMCGVTETNWESYEPIKKASQSNLTPEQQRFSPRYIELAVVADHGIFTKYNSNLNTIRTRVHEMLNTVNGFYRSVNVTASLASLEVWSKKDLIKVEKDSSKTLTSFGEWRERDLLPRISHDHAQLLTTIVFDNYVIGITEFGKMCDPKLSVGVVRDHSEINLQVAVAMAHELGHNLGMYHDGNQCHCDAASCIMADTLREVLSYEFSDCSQNQYETYLTKHNPQCILNEPLLIVS…	464	1	0	0	547.7801	1093.5457	2	1093.5516	-0.0059	0	59.73	1.1e-06	K	YNSNLNTIR	T			Cmpd 287, +MS2(547.7801), 21.1-26.4eV, 8.2min #383
3	Bothrops_asper_ABB76281_SVMP_PII		394	54784	15	13	7	6	9.6	477	MIEVLLVTICLAVSPYQGSSIILESGNVNDYEVVYPRKVTELPKGAVQPKYEDAMQYEFKVNGEPVVLHLEKNKGLFSEDYSETHYSPDGRKIITYPSFEDHCYYHGRIENDADSTASISACNGLKGHFKIQGETYLIEPLKLSDSEAHAVYKYENVEKEDEAPKMCGVTETNWESYEPIKKASQSNLTPEQQRFSPRYIELAVVADHGIFTKYNSNLNTIRTRVHEMLNTVNGFYRSVNVTASLASLEVWSKKDLIKVEKDSSKTLTSFGEWRERDLLPRISHDHAQLLTTIVFDNYVIGITEFGKMCDPKLSVGVVRDHSEINLQVAVAMAHELGHNLGMYHDGNQCHCDAASCIMADTLREVLSYEFSDCSQNQYETYLTKHNPQCILNEPLLIVS…	469	1	1	1	548.7720	1095.5295	2	1095.5349	-0.0054	0	44.03	4e-05	K	TLTSFGEWR	E			Cmpd 330, +MS2(548.7720), 21.2-26.5eV, 9.5min #440
3	Bothrops_asper_ABB76281_SVMP_PII		394	54784	15	13	7	6	9.6	477	MIEVLLVTICLAVSPYQGSSIILESGNVNDYEVVYPRKVTELPKGAVQPKYEDAMQYEFKVNGEPVVLHLEKNKGLFSEDYSETHYSPDGRKIITYPSFEDHCYYHGRIENDADSTASISACNGLKGHFKIQGETYLIEPLKLSDSEAHAVYKYENVEKEDEAPKMCGVTETNWESYEPIKKASQSNLTPEQQRFSPRYIELAVVADHGIFTKYNSNLNTIRTRVHEMLNTVNGFYRSVNVTASLASLEVWSKKDLIKVEKDSSKTLTSFGEWRERDLLPRISHDHAQLLTTIVFDNYVIGITEFGKMCDPKLSVGVVRDHSEINLQVAVAMAHELGHNLGMYHDGNQCHCDAASCIMADTLREVLSYEFSDCSQNQYETYLTKHNPQCILNEPLLIVS…	470	1	1	1	548.7721	1095.5296	2	1095.5349	-0.0053	0	72.65	5.4e-08	K	TLTSFGEWR	E			Cmpd 325, +MS2(548.7721), 21.2-26.5eV, 9.3min #434
3	Bothrops_asper_ABB76281_SVMP_PII		394	54784	15	13	7	6	9.6	477	MIEVLLVTICLAVSPYQGSSIILESGNVNDYEVVYPRKVTELPKGAVQPKYEDAMQYEFKVNGEPVVLHLEKNKGLFSEDYSETHYSPDGRKIITYPSFEDHCYYHGRIENDADSTASISACNGLKGHFKIQGETYLIEPLKLSDSEAHAVYKYENVEKEDEAPKMCGVTETNWESYEPIKKASQSNLTPEQQRFSPRYIELAVVADHGIFTKYNSNLNTIRTRVHEMLNTVNGFYRSVNVTASLASLEVWSKKDLIKVEKDSSKTLTSFGEWRERDLLPRISHDHAQLLTTIVFDNYVIGITEFGKMCDPKLSVGVVRDHSEINLQVAVAMAHELGHNLGMYHDGNQCHCDAASCIMADTLREVLSYEFSDCSQNQYETYLTKHNPQCILNEPLLIVS…	471	1	1	1	548.7732	1095.5318	2	1095.5349	-0.0031	0	67.02	2e-07	K	TLTSFGEWR	E			Cmpd 322, +MS2(548.7732), 21.2-26.5eV, 9.2min #430
3	Bothrops_asper_ABB76281_SVMP_PII		394	54784	15	13	7	6	9.6	477	MIEVLLVTICLAVSPYQGSSIILESGNVNDYEVVYPRKVTELPKGAVQPKYEDAMQYEFKVNGEPVVLHLEKNKGLFSEDYSETHYSPDGRKIITYPSFEDHCYYHGRIENDADSTASISACNGLKGHFKIQGETYLIEPLKLSDSEAHAVYKYENVEKEDEAPKMCGVTETNWESYEPIKKASQSNLTPEQQRFSPRYIELAVVADHGIFTKYNSNLNTIRTRVHEMLNTVNGFYRSVNVTASLASLEVWSKKDLIKVEKDSSKTLTSFGEWRERDLLPRISHDHAQLLTTIVFDNYVIGITEFGKMCDPKLSVGVVRDHSEINLQVAVAMAHELGHNLGMYHDGNQCHCDAASCIMADTLREVLSYEFSDCSQNQYETYLTKHNPQCILNEPLLIVS…	493	1	0	0	532.5900	1594.7482	3	1594.7562	-0.0080	0	44.32	3.7e-05	R	VHEMLNTVNGFYR	S	Oxidation (M)	0.0002000000000.0	Cmpd 300, +MS2(532.5900), 16.8-21.0eV, 8.6min #400
