# Supplementary material for: High-Throughput Venomics
Source: J Proteome Res. 2023 Apr 3;22(6):1734–46. doi: 10.1021/acs.jproteome.2c00780 (PMC10243144; doi:10.1021/acs.jproteome.2c00780)
Supplement: Supplementary file 6 — pr2c00780_si_006.zip [file pr2c00780_si_006.zip › CSV Files/Bothrops asper TFA 6sec/Bothrops asper species specific CSV files/i14.csv]

Header	--------------------------------------------------------
Search title	201211_BothaspTFA000188.d
Timestamp	2021-01-12T15:26:29Z
User	Demo User
Email	j.slagboom@vu.nl
Report URI	https://mascot.labs.vu.nl/cgi/master_results.pl?file=../data/20210112/F007447.dat
Peak list data path	F:\New MGF files 2021\210111_Bothrops asper TFA\201211_BothaspTFA000188_5.2.216.mgf
Peak list format	Mascot generic
Search type	MIS
Mascot version	2.3.02
Database	Bothrops_asper
Fasta file	Bothrops_asper.fas
Total sequences	17
Total residues	2799
Sequences after taxonomy filter	17
Number of queries	498
Fixed modifications	--------------------------------------------------------
Identifier	Name	Delta	Neutral loss
1	Carbamidomethyl (C)	57.021464
Variable modifications	--------------------------------------------------------
Identifier	Name	Delta	Neutral loss(es)
1	Amidated (Protein C-term)	-0.984016
2	Oxidation (M)	15.994915	0	63.998285
Search Parameters	--------------------------------------------------------
Taxonomy filter	All entries
Enzyme	semiTrypsin
Maximum Missed Cleavages	1
Fixed modifications	Carbamidomethyl (C)
Variable modifications	Amidated (Protein C-term),Oxidation (M)
Peptide Mass Tolerance	0.2
Peptide Mass Tolerance Units	Da
Fragment Mass Tolerance	0.05
Fragment Mass Tolerance Units	Da
Mass values	Monoisotopic
Instrument type	ESI-QUAD-TOF
Format parameters	--------------------------------------------------------
Significance threshold	0.05
Max. number of hits	0
Use MudPIT protein scoring	1
Ions score cut-off	0
Include same-set proteins
Include sub-set proteins	0
Include unassigned	0
Require bold red	0
Use homology threshold	0
Group protein families	0
Protein hits	--------------------------------------------------------
prot_hit_num	prot_acc	prot_desc	prot_score	prot_mass	prot_matches	prot_matches_sig	prot_sequences	prot_sequences_sig	prot_cover	prot_len	prot_seq	pep_query	pep_rank	pep_isbold	pep_isunique	pep_exp_mz	pep_exp_mr	pep_exp_z	pep_calc_mr	pep_delta	pep_miss	pep_score	pep_expect	pep_res_before	pep_seq	pep_res_after	pep_var_mod	pep_var_mod_pos	pep_scan_title
1	Bothrops_asper_ABY55159_PLA2		2144	16476	150	129	14	12	53.3	137	MRTLWIVTVLLVGVEGSLVELGKMILQETGKNPLTSYGVYGCNCGVGGRHKPKDGTDRCCYVHKCCYKKMTDCDPKKDRYSYSWKDKTIVCDENNPCLKELCECDKAVAICLRENLDTYNKKYKIYPKFFCKKAEPC	135	1	1	0	632.3508	631.3436	1	631.3475	-0.0040	0	12.71	0.054	V	AICLR	E			Cmpd 306, +MS2(632.3508), 45.1-56.3eV, 8.8min #408
1	Bothrops_asper_ABY55159_PLA2		2144	16476	150	129	14	12	53.3	137	MRTLWIVTVLLVGVEGSLVELGKMILQETGKNPLTSYGVYGCNCGVGGRHKPKDGTDRCCYVHKCCYKKMTDCDPKKDRYSYSWKDKTIVCDENNPCLKELCECDKAVAICLRENLDTYNKKYKIYPKFFCKKAEPC	197	1	1	1	373.2240	744.4335	2	744.4381	-0.0046	0	8.46	0.14	G	SLVELGK	M			Cmpd 481, +MS2(373.2240), 20.0-25.0eV, 13.8min #642
1	Bothrops_asper_ABY55159_PLA2		2144	16476	150	129	14	12	53.3	137	MRTLWIVTVLLVGVEGSLVELGKMILQETGKNPLTSYGVYGCNCGVGGRHKPKDGTDRCCYVHKCCYKKMTDCDPKKDRYSYSWKDKTIVCDENNPCLKELCECDKAVAICLRENLDTYNKKYKIYPKFFCKKAEPC	198	1	1	1	373.2241	744.4337	2	744.4381	-0.0044	0	36.69	0.00021	G	SLVELGK	M			Cmpd 305, +MS2(373.2241), 20.0-25.0eV, 8.7min #407
1	Bothrops_asper_ABY55159_PLA2		2144	16476	150	129	14	12	53.3	137	MRTLWIVTVLLVGVEGSLVELGKMILQETGKNPLTSYGVYGCNCGVGGRHKPKDGTDRCCYVHKCCYKKMTDCDPKKDRYSYSWKDKTIVCDENNPCLKELCECDKAVAICLRENLDTYNKKYKIYPKFFCKKAEPC	199	1	1	1	373.2242	744.4339	2	744.4381	-0.0043	0	31.37	0.00073	G	SLVELGK	M			Cmpd 161, +MS2(373.2242), 20.0-25.0eV, 4.6min #215
1	Bothrops_asper_ABY55159_PLA2		2144	16476	150	129	14	12	53.3	137	MRTLWIVTVLLVGVEGSLVELGKMILQETGKNPLTSYGVYGCNCGVGGRHKPKDGTDRCCYVHKCCYKKMTDCDPKKDRYSYSWKDKTIVCDENNPCLKELCECDKAVAICLRENLDTYNKKYKIYPKFFCKKAEPC	200	1	1	1	373.2243	744.4340	2	744.4381	-0.0041	0	33.23	0.00048	G	SLVELGK	M			Cmpd 101, +MS2(373.2243), 20.0-25.0eV, 2.9min #135
1	Bothrops_asper_ABY55159_PLA2		2144	16476	150	129	14	12	53.3	137	MRTLWIVTVLLVGVEGSLVELGKMILQETGKNPLTSYGVYGCNCGVGGRHKPKDGTDRCCYVHKCCYKKMTDCDPKKDRYSYSWKDKTIVCDENNPCLKELCECDKAVAICLRENLDTYNKKYKIYPKFFCKKAEPC	201	1	1	1	373.2243	744.4340	2	744.4381	-0.0041	0	18.48	0.014	G	SLVELGK	M			Cmpd 218, +MS2(373.2243), 20.0-25.0eV, 6.3min #291
1	Bothrops_asper_ABY55159_PLA2		2144	16476	150	129	14	12	53.3	137	MRTLWIVTVLLVGVEGSLVELGKMILQETGKNPLTSYGVYGCNCGVGGRHKPKDGTDRCCYVHKCCYKKMTDCDPKKDRYSYSWKDKTIVCDENNPCLKELCECDKAVAICLRENLDTYNKKYKIYPKFFCKKAEPC	202	1	1	1	373.2243	744.4340	2	744.4381	-0.0041	0	28.31	0.0015	G	SLVELGK	M			Cmpd 173, +MS2(373.2243), 20.0-25.0eV, 5.0min #231
1	Bothrops_asper_ABY55159_PLA2		2144	16476	150	129	14	12	53.3	137	MRTLWIVTVLLVGVEGSLVELGKMILQETGKNPLTSYGVYGCNCGVGGRHKPKDGTDRCCYVHKCCYKKMTDCDPKKDRYSYSWKDKTIVCDENNPCLKELCECDKAVAICLRENLDTYNKKYKIYPKFFCKKAEPC	203	1	1	1	373.2243	744.4340	2	744.4381	-0.0041	0	29.38	0.0012	G	SLVELGK	M			Cmpd 4, +MS2(373.2243), 20.0-25.0eV, 0.1min #6
1	Bothrops_asper_ABY55159_PLA2		2144	16476	150	129	14	12	53.3	137	MRTLWIVTVLLVGVEGSLVELGKMILQETGKNPLTSYGVYGCNCGVGGRHKPKDGTDRCCYVHKCCYKKMTDCDPKKDRYSYSWKDKTIVCDENNPCLKELCECDKAVAICLRENLDTYNKKYKIYPKFFCKKAEPC	204	1	1	1	373.2243	744.4340	2	744.4381	-0.0041	0	34.80	0.00033	G	SLVELGK	M			Cmpd 55, +MS2(373.2243), 20.0-25.0eV, 1.6min #74
1	Bothrops_asper_ABY55159_PLA2		2144	16476	150	129	14	12	53.3	137	MRTLWIVTVLLVGVEGSLVELGKMILQETGKNPLTSYGVYGCNCGVGGRHKPKDGTDRCCYVHKCCYKKMTDCDPKKDRYSYSWKDKTIVCDENNPCLKELCECDKAVAICLRENLDTYNKKYKIYPKFFCKKAEPC	205	1	1	1	373.2243	744.4341	2	744.4381	-0.0041	0	26.45	0.0023	G	SLVELGK	M			Cmpd 191, +MS2(373.2243), 20.0-25.0eV, 5.5min #255
1	Bothrops_asper_ABY55159_PLA2		2144	16476	150	129	14	12	53.3	137	MRTLWIVTVLLVGVEGSLVELGKMILQETGKNPLTSYGVYGCNCGVGGRHKPKDGTDRCCYVHKCCYKKMTDCDPKKDRYSYSWKDKTIVCDENNPCLKELCECDKAVAICLRENLDTYNKKYKIYPKFFCKKAEPC	206	1	1	1	373.2243	744.4341	2	744.4381	-0.0040	0	26.28	0.0024	G	SLVELGK	M			Cmpd 49, +MS2(373.2243), 20.0-25.0eV, 1.4min #66
1	Bothrops_asper_ABY55159_PLA2		2144	16476	150	129	14	12	53.3	137	MRTLWIVTVLLVGVEGSLVELGKMILQETGKNPLTSYGVYGCNCGVGGRHKPKDGTDRCCYVHKCCYKKMTDCDPKKDRYSYSWKDKTIVCDENNPCLKELCECDKAVAICLRENLDTYNKKYKIYPKFFCKKAEPC	207	1	1	1	373.2244	744.4341	2	744.4381	-0.0040	0	32.22	0.0006	G	SLVELGK	M			Cmpd 308, +MS2(373.2243), 20.0-25.0eV, 8.8min #411
1	Bothrops_asper_ABY55159_PLA2		2144	16476	150	129	14	12	53.3	137	MRTLWIVTVLLVGVEGSLVELGKMILQETGKNPLTSYGVYGCNCGVGGRHKPKDGTDRCCYVHKCCYKKMTDCDPKKDRYSYSWKDKTIVCDENNPCLKELCECDKAVAICLRENLDTYNKKYKIYPKFFCKKAEPC	208	1	1	1	373.2244	744.4342	2	744.4381	-0.0039	0	9.03	0.13	G	SLVELGK	M			Cmpd 245, +MS2(373.2244), 20.0-25.0eV, 7.0min #327
1	Bothrops_asper_ABY55159_PLA2		2144	16476	150	129	14	12	53.3	137	MRTLWIVTVLLVGVEGSLVELGKMILQETGKNPLTSYGVYGCNCGVGGRHKPKDGTDRCCYVHKCCYKKMTDCDPKKDRYSYSWKDKTIVCDENNPCLKELCECDKAVAICLRENLDTYNKKYKIYPKFFCKKAEPC	209	1	1	1	373.2244	744.4342	2	744.4381	-0.0039	0	33.18	0.00048	G	SLVELGK	M			Cmpd 154, +MS2(373.2244), 20.0-25.0eV, 4.4min #206
1	Bothrops_asper_ABY55159_PLA2		2144	16476	150	129	14	12	53.3	137	MRTLWIVTVLLVGVEGSLVELGKMILQETGKNPLTSYGVYGCNCGVGGRHKPKDGTDRCCYVHKCCYKKMTDCDPKKDRYSYSWKDKTIVCDENNPCLKELCECDKAVAICLRENLDTYNKKYKIYPKFFCKKAEPC	210	1	1	1	373.2244	744.4342	2	744.4381	-0.0039	0	33.18	0.00048	G	SLVELGK	M			Cmpd 169, +MS2(373.2244), 20.0-25.0eV, 4.9min #226
1	Bothrops_asper_ABY55159_PLA2		2144	16476	150	129	14	12	53.3	137	MRTLWIVTVLLVGVEGSLVELGKMILQETGKNPLTSYGVYGCNCGVGGRHKPKDGTDRCCYVHKCCYKKMTDCDPKKDRYSYSWKDKTIVCDENNPCLKELCECDKAVAICLRENLDTYNKKYKIYPKFFCKKAEPC	211	1	1	1	373.2244	744.4343	2	744.4381	-0.0038	0	30.53	0.00089	G	SLVELGK	M			Cmpd 116, +MS2(373.2244), 20.0-25.0eV, 3.3min #155
1	Bothrops_asper_ABY55159_PLA2		2144	16476	150	129	14	12	53.3	137	MRTLWIVTVLLVGVEGSLVELGKMILQETGKNPLTSYGVYGCNCGVGGRHKPKDGTDRCCYVHKCCYKKMTDCDPKKDRYSYSWKDKTIVCDENNPCLKELCECDKAVAICLRENLDTYNKKYKIYPKFFCKKAEPC	212	1	1	1	373.2244	744.4343	2	744.4381	-0.0038	0	25.56	0.0028	G	SLVELGK	M			Cmpd 8, +MS2(373.2244), 20.0-25.0eV, 0.2min #11
1	Bothrops_asper_ABY55159_PLA2		2144	16476	150	129	14	12	53.3	137	MRTLWIVTVLLVGVEGSLVELGKMILQETGKNPLTSYGVYGCNCGVGGRHKPKDGTDRCCYVHKCCYKKMTDCDPKKDRYSYSWKDKTIVCDENNPCLKELCECDKAVAICLRENLDTYNKKYKIYPKFFCKKAEPC	213	1	1	1	373.2245	744.4344	2	744.4381	-0.0038	0	28.35	0.0015	G	SLVELGK	M			Cmpd 85, +MS2(373.2245), 20.0-25.0eV, 2.4min #114
1	Bothrops_asper_ABY55159_PLA2		2144	16476	150	129	14	12	53.3	137	MRTLWIVTVLLVGVEGSLVELGKMILQETGKNPLTSYGVYGCNCGVGGRHKPKDGTDRCCYVHKCCYKKMTDCDPKKDRYSYSWKDKTIVCDENNPCLKELCECDKAVAICLRENLDTYNKKYKIYPKFFCKKAEPC	214	1	1	1	373.2245	744.4344	2	744.4381	-0.0038	0	32.19	0.0006	G	SLVELGK	M			Cmpd 439, +MS2(373.2245), 20.0-25.0eV, 12.6min #586
1	Bothrops_asper_ABY55159_PLA2		2144	16476	150	129	14	12	53.3	137	MRTLWIVTVLLVGVEGSLVELGKMILQETGKNPLTSYGVYGCNCGVGGRHKPKDGTDRCCYVHKCCYKKMTDCDPKKDRYSYSWKDKTIVCDENNPCLKELCECDKAVAICLRENLDTYNKKYKIYPKFFCKKAEPC	215	1	1	1	373.2246	744.4346	2	744.4381	-0.0036	0	30.11	0.00097	G	SLVELGK	M			Cmpd 467, +MS2(373.2246), 20.0-25.0eV, 13.4min #623
1	Bothrops_asper_ABY55159_PLA2		2144	16476	150	129	14	12	53.3	137	MRTLWIVTVLLVGVEGSLVELGKMILQETGKNPLTSYGVYGCNCGVGGRHKPKDGTDRCCYVHKCCYKKMTDCDPKKDRYSYSWKDKTIVCDENNPCLKELCECDKAVAICLRENLDTYNKKYKIYPKFFCKKAEPC	216	1	1	1	373.2246	744.4346	2	744.4381	-0.0035	0	27.55	0.0018	G	SLVELGK	M			Cmpd 19, +MS2(373.2246), 20.0-25.0eV, 0.6min #26
1	Bothrops_asper_ABY55159_PLA2		2144	16476	150	129	14	12	53.3	137	MRTLWIVTVLLVGVEGSLVELGKMILQETGKNPLTSYGVYGCNCGVGGRHKPKDGTDRCCYVHKCCYKKMTDCDPKKDRYSYSWKDKTIVCDENNPCLKELCECDKAVAICLRENLDTYNKKYKIYPKFFCKKAEPC	217	1	1	1	373.2246	744.4347	2	744.4381	-0.0035	0	15.26	0.03	G	SLVELGK	M			Cmpd 216, +MS2(373.2246), 20.0-25.0eV, 6.2min #288
1	Bothrops_asper_ABY55159_PLA2		2144	16476	150	129	14	12	53.3	137	MRTLWIVTVLLVGVEGSLVELGKMILQETGKNPLTSYGVYGCNCGVGGRHKPKDGTDRCCYVHKCCYKKMTDCDPKKDRYSYSWKDKTIVCDENNPCLKELCECDKAVAICLRENLDTYNKKYKIYPKFFCKKAEPC	218	1	1	1	373.2246	744.4347	2	744.4381	-0.0035	0	26.86	0.0021	G	SLVELGK	M			Cmpd 23, +MS2(373.2246), 20.0-25.0eV, 0.7min #31
1	Bothrops_asper_ABY55159_PLA2		2144	16476	150	129	14	12	53.3	137	MRTLWIVTVLLVGVEGSLVELGKMILQETGKNPLTSYGVYGCNCGVGGRHKPKDGTDRCCYVHKCCYKKMTDCDPKKDRYSYSWKDKTIVCDENNPCLKELCECDKAVAICLRENLDTYNKKYKIYPKFFCKKAEPC	219	1	1	1	373.2246	744.4347	2	744.4381	-0.0035	0	26.71	0.0021	G	SLVELGK	M			Cmpd 175, +MS2(373.2246), 20.0-25.0eV, 5.0min #234
1	Bothrops_asper_ABY55159_PLA2		2144	16476	150	129	14	12	53.3	137	MRTLWIVTVLLVGVEGSLVELGKMILQETGKNPLTSYGVYGCNCGVGGRHKPKDGTDRCCYVHKCCYKKMTDCDPKKDRYSYSWKDKTIVCDENNPCLKELCECDKAVAICLRENLDTYNKKYKIYPKFFCKKAEPC	220	1	1	1	373.2246	744.4347	2	744.4381	-0.0035	0	20.59	0.0087	G	SLVELGK	M			Cmpd 233, +MS2(373.2246), 20.0-25.0eV, 6.7min #311
1	Bothrops_asper_ABY55159_PLA2		2144	16476	150	129	14	12	53.3	137	MRTLWIVTVLLVGVEGSLVELGKMILQETGKNPLTSYGVYGCNCGVGGRHKPKDGTDRCCYVHKCCYKKMTDCDPKKDRYSYSWKDKTIVCDENNPCLKELCECDKAVAICLRENLDTYNKKYKIYPKFFCKKAEPC	221	1	1	1	373.2246	744.4347	2	744.4381	-0.0034	0	28.21	0.0015	G	SLVELGK	M			Cmpd 37, +MS2(373.2246), 20.0-25.0eV, 1.1min #50
1	Bothrops_asper_ABY55159_PLA2		2144	16476	150	129	14	12	53.3	137	MRTLWIVTVLLVGVEGSLVELGKMILQETGKNPLTSYGVYGCNCGVGGRHKPKDGTDRCCYVHKCCYKKMTDCDPKKDRYSYSWKDKTIVCDENNPCLKELCECDKAVAICLRENLDTYNKKYKIYPKFFCKKAEPC	222	1	1	1	373.2246	744.4347	2	744.4381	-0.0034	0	26.53	0.0022	G	SLVELGK	M			Cmpd 67, +MS2(373.2246), 20.0-25.0eV, 1.9min #90
1	Bothrops_asper_ABY55159_PLA2		2144	16476	150	129	14	12	53.3	137	MRTLWIVTVLLVGVEGSLVELGKMILQETGKNPLTSYGVYGCNCGVGGRHKPKDGTDRCCYVHKCCYKKMTDCDPKKDRYSYSWKDKTIVCDENNPCLKELCECDKAVAICLRENLDTYNKKYKIYPKFFCKKAEPC	223	1	1	1	373.2246	744.4347	2	744.4381	-0.0034	0	29.07	0.0012	G	SLVELGK	M			Cmpd 70, +MS2(373.2247), 20.0-25.0eV, 2.0min #94
1	Bothrops_asper_ABY55159_PLA2		2144	16476	150	129	14	12	53.3	137	MRTLWIVTVLLVGVEGSLVELGKMILQETGKNPLTSYGVYGCNCGVGGRHKPKDGTDRCCYVHKCCYKKMTDCDPKKDRYSYSWKDKTIVCDENNPCLKELCECDKAVAICLRENLDTYNKKYKIYPKFFCKKAEPC	224	1	1	1	373.2246	744.4347	2	744.4381	-0.0034	0	31.86	0.00065	G	SLVELGK	M			Cmpd 410, +MS2(373.2246), 20.0-25.0eV, 11.8min #547
1	Bothrops_asper_ABY55159_PLA2		2144	16476	150	129	14	12	53.3	137	MRTLWIVTVLLVGVEGSLVELGKMILQETGKNPLTSYGVYGCNCGVGGRHKPKDGTDRCCYVHKCCYKKMTDCDPKKDRYSYSWKDKTIVCDENNPCLKELCECDKAVAICLRENLDTYNKKYKIYPKFFCKKAEPC	225	1	1	1	373.2247	744.4348	2	744.4381	-0.0034	0	29.39	0.0012	G	SLVELGK	M			Cmpd 52, +MS2(373.2247), 20.0-25.0eV, 1.5min #70
1	Bothrops_asper_ABY55159_PLA2		2144	16476	150	129	14	12	53.3	137	MRTLWIVTVLLVGVEGSLVELGKMILQETGKNPLTSYGVYGCNCGVGGRHKPKDGTDRCCYVHKCCYKKMTDCDPKKDRYSYSWKDKTIVCDENNPCLKELCECDKAVAICLRENLDTYNKKYKIYPKFFCKKAEPC	226	1	1	1	373.2247	744.4348	2	744.4381	-0.0034	0	33.86	0.00041	G	SLVELGK	M			Cmpd 444, +MS2(373.2247), 20.0-25.0eV, 12.7min #592
1	Bothrops_asper_ABY55159_PLA2		2144	16476	150	129	14	12	53.3	137	MRTLWIVTVLLVGVEGSLVELGKMILQETGKNPLTSYGVYGCNCGVGGRHKPKDGTDRCCYVHKCCYKKMTDCDPKKDRYSYSWKDKTIVCDENNPCLKELCECDKAVAICLRENLDTYNKKYKIYPKFFCKKAEPC	227	1	1	1	373.2247	744.4348	2	744.4381	-0.0033	0	24.08	0.0039	G	SLVELGK	M			Cmpd 469, +MS2(373.2247), 20.0-25.0eV, 13.4min #626
1	Bothrops_asper_ABY55159_PLA2		2144	16476	150	129	14	12	53.3	137	MRTLWIVTVLLVGVEGSLVELGKMILQETGKNPLTSYGVYGCNCGVGGRHKPKDGTDRCCYVHKCCYKKMTDCDPKKDRYSYSWKDKTIVCDENNPCLKELCECDKAVAICLRENLDTYNKKYKIYPKFFCKKAEPC	228	1	1	1	373.2247	744.4348	2	744.4381	-0.0033	0	33.94	0.0004	G	SLVELGK	M			Cmpd 408, +MS2(373.2247), 20.0-25.0eV, 11.7min #544
1	Bothrops_asper_ABY55159_PLA2		2144	16476	150	129	14	12	53.3	137	MRTLWIVTVLLVGVEGSLVELGKMILQETGKNPLTSYGVYGCNCGVGGRHKPKDGTDRCCYVHKCCYKKMTDCDPKKDRYSYSWKDKTIVCDENNPCLKELCECDKAVAICLRENLDTYNKKYKIYPKFFCKKAEPC	229	1	1	1	373.2247	744.4349	2	744.4381	-0.0033	0	20.73	0.0085	G	SLVELGK	M			Cmpd 187, +MS2(373.2247), 20.0-25.0eV, 5.4min #250
1	Bothrops_asper_ABY55159_PLA2		2144	16476	150	129	14	12	53.3	137	MRTLWIVTVLLVGVEGSLVELGKMILQETGKNPLTSYGVYGCNCGVGGRHKPKDGTDRCCYVHKCCYKKMTDCDPKKDRYSYSWKDKTIVCDENNPCLKELCECDKAVAICLRENLDTYNKKYKIYPKFFCKKAEPC	230	1	1	1	373.2247	744.4349	2	744.4381	-0.0033	0	27.49	0.0018	G	SLVELGK	M			Cmpd 125, +MS2(373.2247), 20.0-25.0eV, 3.6min #167
1	Bothrops_asper_ABY55159_PLA2		2144	16476	150	129	14	12	53.3	137	MRTLWIVTVLLVGVEGSLVELGKMILQETGKNPLTSYGVYGCNCGVGGRHKPKDGTDRCCYVHKCCYKKMTDCDPKKDRYSYSWKDKTIVCDENNPCLKELCECDKAVAICLRENLDTYNKKYKIYPKFFCKKAEPC	231	1	1	1	373.2247	744.4349	2	744.4381	-0.0033	0	26.46	0.0023	G	SLVELGK	M			Cmpd 110, +MS2(373.2247), 20.0-25.0eV, 3.2min #147
1	Bothrops_asper_ABY55159_PLA2		2144	16476	150	129	14	12	53.3	137	MRTLWIVTVLLVGVEGSLVELGKMILQETGKNPLTSYGVYGCNCGVGGRHKPKDGTDRCCYVHKCCYKKMTDCDPKKDRYSYSWKDKTIVCDENNPCLKELCECDKAVAICLRENLDTYNKKYKIYPKFFCKKAEPC	232	1	1	1	373.2247	744.4349	2	744.4381	-0.0032	0	30.90	0.00081	G	SLVELGK	M			Cmpd 11, +MS2(373.2247), 20.0-25.0eV, 0.3min #15
1	Bothrops_asper_ABY55159_PLA2		2144	16476	150	129	14	12	53.3	137	MRTLWIVTVLLVGVEGSLVELGKMILQETGKNPLTSYGVYGCNCGVGGRHKPKDGTDRCCYVHKCCYKKMTDCDPKKDRYSYSWKDKTIVCDENNPCLKELCECDKAVAICLRENLDTYNKKYKIYPKFFCKKAEPC	233	1	1	1	373.2247	744.4349	2	744.4381	-0.0032	0	31.38	0.00073	G	SLVELGK	M			Cmpd 473, +MS2(373.2247), 20.0-25.0eV, 13.6min #631
1	Bothrops_asper_ABY55159_PLA2		2144	16476	150	129	14	12	53.3	137	MRTLWIVTVLLVGVEGSLVELGKMILQETGKNPLTSYGVYGCNCGVGGRHKPKDGTDRCCYVHKCCYKKMTDCDPKKDRYSYSWKDKTIVCDENNPCLKELCECDKAVAICLRENLDTYNKKYKIYPKFFCKKAEPC	234	1	1	1	373.2247	744.4349	2	744.4381	-0.0032	0	15.16	0.03	G	SLVELGK	M			Cmpd 454, +MS2(373.2247), 20.0-25.0eV, 13.0min #606
1	Bothrops_asper_ABY55159_PLA2		2144	16476	150	129	14	12	53.3	137	MRTLWIVTVLLVGVEGSLVELGKMILQETGKNPLTSYGVYGCNCGVGGRHKPKDGTDRCCYVHKCCYKKMTDCDPKKDRYSYSWKDKTIVCDENNPCLKELCECDKAVAICLRENLDTYNKKYKIYPKFFCKKAEPC	235	1	1	1	373.2247	744.4349	2	744.4381	-0.0032	0	18.92	0.013	G	SLVELGK	M			Cmpd 422, +MS2(373.2247), 20.0-25.0eV, 12.1min #563
1	Bothrops_asper_ABY55159_PLA2		2144	16476	150	129	14	12	53.3	137	MRTLWIVTVLLVGVEGSLVELGKMILQETGKNPLTSYGVYGCNCGVGGRHKPKDGTDRCCYVHKCCYKKMTDCDPKKDRYSYSWKDKTIVCDENNPCLKELCECDKAVAICLRENLDTYNKKYKIYPKFFCKKAEPC	236	1	1	1	373.2247	744.4349	2	744.4381	-0.0032	0	29.18	0.0012	G	SLVELGK	M			Cmpd 452, +MS2(373.2247), 20.0-25.0eV, 13.0min #603
1	Bothrops_asper_ABY55159_PLA2		2144	16476	150	129	14	12	53.3	137	MRTLWIVTVLLVGVEGSLVELGKMILQETGKNPLTSYGVYGCNCGVGGRHKPKDGTDRCCYVHKCCYKKMTDCDPKKDRYSYSWKDKTIVCDENNPCLKELCECDKAVAICLRENLDTYNKKYKIYPKFFCKKAEPC	237	1	1	1	373.2248	744.4350	2	744.4381	-0.0031	0	7.02	0.2	G	SLVELGK	M			Cmpd 243, +MS2(373.2248), 20.0-25.0eV, 7.0min #324
1	Bothrops_asper_ABY55159_PLA2		2144	16476	150	129	14	12	53.3	137	MRTLWIVTVLLVGVEGSLVELGKMILQETGKNPLTSYGVYGCNCGVGGRHKPKDGTDRCCYVHKCCYKKMTDCDPKKDRYSYSWKDKTIVCDENNPCLKELCECDKAVAICLRENLDTYNKKYKIYPKFFCKKAEPC	238	1	1	1	373.2248	744.4351	2	744.4381	-0.0031	0	30.73	0.00085	G	SLVELGK	M			Cmpd 157, +MS2(373.2248), 20.0-25.0eV, 4.5min #210
1	Bothrops_asper_ABY55159_PLA2		2144	16476	150	129	14	12	53.3	137	MRTLWIVTVLLVGVEGSLVELGKMILQETGKNPLTSYGVYGCNCGVGGRHKPKDGTDRCCYVHKCCYKKMTDCDPKKDRYSYSWKDKTIVCDENNPCLKELCECDKAVAICLRENLDTYNKKYKIYPKFFCKKAEPC	239	1	1	1	373.2248	744.4351	2	744.4381	-0.0030	0	29.00	0.0013	G	SLVELGK	M			Cmpd 460, +MS2(373.2248), 20.0-25.0eV, 13.2min #614
1	Bothrops_asper_ABY55159_PLA2		2144	16476	150	129	14	12	53.3	137	MRTLWIVTVLLVGVEGSLVELGKMILQETGKNPLTSYGVYGCNCGVGGRHKPKDGTDRCCYVHKCCYKKMTDCDPKKDRYSYSWKDKTIVCDENNPCLKELCECDKAVAICLRENLDTYNKKYKIYPKFFCKKAEPC	240	1	1	1	373.2249	744.4352	2	744.4381	-0.0029	0	27.79	0.0017	G	SLVELGK	M			Cmpd 405, +MS2(373.2249), 20.0-25.0eV, 11.6min #540
1	Bothrops_asper_ABY55159_PLA2		2144	16476	150	129	14	12	53.3	137	MRTLWIVTVLLVGVEGSLVELGKMILQETGKNPLTSYGVYGCNCGVGGRHKPKDGTDRCCYVHKCCYKKMTDCDPKKDRYSYSWKDKTIVCDENNPCLKELCECDKAVAICLRENLDTYNKKYKIYPKFFCKKAEPC	241	1	1	1	373.2249	744.4352	2	744.4381	-0.0029	0	26.61	0.0022	G	SLVELGK	M			Cmpd 83, +MS2(373.2249), 20.0-25.0eV, 2.4min #111
1	Bothrops_asper_ABY55159_PLA2		2144	16476	150	129	14	12	53.3	137	MRTLWIVTVLLVGVEGSLVELGKMILQETGKNPLTSYGVYGCNCGVGGRHKPKDGTDRCCYVHKCCYKKMTDCDPKKDRYSYSWKDKTIVCDENNPCLKELCECDKAVAICLRENLDTYNKKYKIYPKFFCKKAEPC	242	1	1	1	373.2249	744.4352	2	744.4381	-0.0029	0	32.83	0.00052	G	SLVELGK	M			Cmpd 113, +MS2(373.2249), 20.0-25.0eV, 3.2min #151
1	Bothrops_asper_ABY55159_PLA2		2144	16476	150	129	14	12	53.3	137	MRTLWIVTVLLVGVEGSLVELGKMILQETGKNPLTSYGVYGCNCGVGGRHKPKDGTDRCCYVHKCCYKKMTDCDPKKDRYSYSWKDKTIVCDENNPCLKELCECDKAVAICLRENLDTYNKKYKIYPKFFCKKAEPC	243	1	1	1	373.2249	744.4352	2	744.4381	-0.0029	0	33.46	0.00045	G	SLVELGK	M			Cmpd 143, +MS2(373.2249), 20.0-25.0eV, 4.1min #191
1	Bothrops_asper_ABY55159_PLA2		2144	16476	150	129	14	12	53.3	137	MRTLWIVTVLLVGVEGSLVELGKMILQETGKNPLTSYGVYGCNCGVGGRHKPKDGTDRCCYVHKCCYKKMTDCDPKKDRYSYSWKDKTIVCDENNPCLKELCECDKAVAICLRENLDTYNKKYKIYPKFFCKKAEPC	244	1	1	1	373.2249	744.4352	2	744.4381	-0.0029	0	32.70	0.00054	G	SLVELGK	M			Cmpd 40, +MS2(373.2249), 20.0-25.0eV, 1.2min #54
1	Bothrops_asper_ABY55159_PLA2		2144	16476	150	129	14	12	53.3	137	MRTLWIVTVLLVGVEGSLVELGKMILQETGKNPLTSYGVYGCNCGVGGRHKPKDGTDRCCYVHKCCYKKMTDCDPKKDRYSYSWKDKTIVCDENNPCLKELCECDKAVAICLRENLDTYNKKYKIYPKFFCKKAEPC	245	1	1	1	373.2249	744.4353	2	744.4381	-0.0029	0	24.03	0.004	G	SLVELGK	M			Cmpd 128, +MS2(373.2249), 20.0-25.0eV, 3.7min #171
1	Bothrops_asper_ABY55159_PLA2		2144	16476	150	129	14	12	53.3	137	MRTLWIVTVLLVGVEGSLVELGKMILQETGKNPLTSYGVYGCNCGVGGRHKPKDGTDRCCYVHKCCYKKMTDCDPKKDRYSYSWKDKTIVCDENNPCLKELCECDKAVAICLRENLDTYNKKYKIYPKFFCKKAEPC	246	1	1	1	373.2249	744.4353	2	744.4381	-0.0028	0	29.05	0.0012	G	SLVELGK	M			Cmpd 79, +MS2(373.2249), 20.0-25.0eV, 2.3min #106
1	Bothrops_asper_ABY55159_PLA2		2144	16476	150	129	14	12	53.3	137	MRTLWIVTVLLVGVEGSLVELGKMILQETGKNPLTSYGVYGCNCGVGGRHKPKDGTDRCCYVHKCCYKKMTDCDPKKDRYSYSWKDKTIVCDENNPCLKELCECDKAVAICLRENLDTYNKKYKIYPKFFCKKAEPC	247	1	1	1	373.2249	744.4353	2	744.4381	-0.0028	0	10.56	0.088	G	SLVELGK	M			Cmpd 225, +MS2(373.2249), 20.0-25.0eV, 6.5min #300
1	Bothrops_asper_ABY55159_PLA2		2144	16476	150	129	14	12	53.3	137	MRTLWIVTVLLVGVEGSLVELGKMILQETGKNPLTSYGVYGCNCGVGGRHKPKDGTDRCCYVHKCCYKKMTDCDPKKDRYSYSWKDKTIVCDENNPCLKELCECDKAVAICLRENLDTYNKKYKIYPKFFCKKAEPC	248	1	1	1	373.2249	744.4353	2	744.4381	-0.0028	0	26.50	0.0022	G	SLVELGK	M			Cmpd 437, +MS2(373.2249), 20.0-25.0eV, 12.5min #583
1	Bothrops_asper_ABY55159_PLA2		2144	16476	150	129	14	12	53.3	137	MRTLWIVTVLLVGVEGSLVELGKMILQETGKNPLTSYGVYGCNCGVGGRHKPKDGTDRCCYVHKCCYKKMTDCDPKKDRYSYSWKDKTIVCDENNPCLKELCECDKAVAICLRENLDTYNKKYKIYPKFFCKKAEPC	249	1	1	1	373.2249	744.4353	2	744.4381	-0.0028	0	24.54	0.0035	G	SLVELGK	M			Cmpd 26, +MS2(373.2249), 20.0-25.0eV, 0.8min #35
1	Bothrops_asper_ABY55159_PLA2		2144	16476	150	129	14	12	53.3	137	MRTLWIVTVLLVGVEGSLVELGKMILQETGKNPLTSYGVYGCNCGVGGRHKPKDGTDRCCYVHKCCYKKMTDCDPKKDRYSYSWKDKTIVCDENNPCLKELCECDKAVAICLRENLDTYNKKYKIYPKFFCKKAEPC	250	1	1	1	373.2249	744.4353	2	744.4381	-0.0028	0	21.06	0.0078	G	SLVELGK	M			Cmpd 184, +MS2(373.2250), 20.0-25.0eV, 5.3min #246
1	Bothrops_asper_ABY55159_PLA2		2144	16476	150	129	14	12	53.3	137	MRTLWIVTVLLVGVEGSLVELGKMILQETGKNPLTSYGVYGCNCGVGGRHKPKDGTDRCCYVHKCCYKKMTDCDPKKDRYSYSWKDKTIVCDENNPCLKELCECDKAVAICLRENLDTYNKKYKIYPKFFCKKAEPC	251	1	1	1	373.2249	744.4353	2	744.4381	-0.0028	0	16.45	0.023	G	SLVELGK	M			Cmpd 230, +MS2(373.2249), 20.0-25.0eV, 6.6min #307
1	Bothrops_asper_ABY55159_PLA2		2144	16476	150	129	14	12	53.3	137	MRTLWIVTVLLVGVEGSLVELGKMILQETGKNPLTSYGVYGCNCGVGGRHKPKDGTDRCCYVHKCCYKKMTDCDPKKDRYSYSWKDKTIVCDENNPCLKELCECDKAVAICLRENLDTYNKKYKIYPKFFCKKAEPC	252	1	1	1	373.2250	744.4354	2	744.4381	-0.0028	0	33.24	0.00047	G	SLVELGK	M			Cmpd 94, +MS2(373.2250), 20.0-25.0eV, 2.7min #126
1	Bothrops_asper_ABY55159_PLA2		2144	16476	150	129	14	12	53.3	137	MRTLWIVTVLLVGVEGSLVELGKMILQETGKNPLTSYGVYGCNCGVGGRHKPKDGTDRCCYVHKCCYKKMTDCDPKKDRYSYSWKDKTIVCDENNPCLKELCECDKAVAICLRENLDTYNKKYKIYPKFFCKKAEPC	253	1	1	1	373.2250	744.4354	2	744.4381	-0.0027	0	31.97	0.00064	G	SLVELGK	M			Cmpd 425, +MS2(373.2250), 20.0-25.0eV, 12.2min #567
1	Bothrops_asper_ABY55159_PLA2		2144	16476	150	129	14	12	53.3	137	MRTLWIVTVLLVGVEGSLVELGKMILQETGKNPLTSYGVYGCNCGVGGRHKPKDGTDRCCYVHKCCYKKMTDCDPKKDRYSYSWKDKTIVCDENNPCLKELCECDKAVAICLRENLDTYNKKYKIYPKFFCKKAEPC	254	1	1	1	373.2250	744.4354	2	744.4381	-0.0027	0	33.20	0.00048	G	SLVELGK	M			Cmpd 65, +MS2(373.2250), 20.0-25.0eV, 1.9min #87
1	Bothrops_asper_ABY55159_PLA2		2144	16476	150	129	14	12	53.3	137	MRTLWIVTVLLVGVEGSLVELGKMILQETGKNPLTSYGVYGCNCGVGGRHKPKDGTDRCCYVHKCCYKKMTDCDPKKDRYSYSWKDKTIVCDENNPCLKELCECDKAVAICLRENLDTYNKKYKIYPKFFCKKAEPC	255	1	1	1	373.2250	744.4355	2	744.4381	-0.0027	0	13.21	0.048	G	SLVELGK	M			Cmpd 240, +MS2(373.2250), 20.0-25.0eV, 6.9min #320
1	Bothrops_asper_ABY55159_PLA2		2144	16476	150	129	14	12	53.3	137	MRTLWIVTVLLVGVEGSLVELGKMILQETGKNPLTSYGVYGCNCGVGGRHKPKDGTDRCCYVHKCCYKKMTDCDPKKDRYSYSWKDKTIVCDENNPCLKELCECDKAVAICLRENLDTYNKKYKIYPKFFCKKAEPC	256	1	1	1	373.2251	744.4356	2	744.4381	-0.0025	0	26.38	0.0023	G	SLVELGK	M			Cmpd 34, +MS2(373.2251), 20.0-25.0eV, 1.0min #46
1	Bothrops_asper_ABY55159_PLA2		2144	16476	150	129	14	12	53.3	137	MRTLWIVTVLLVGVEGSLVELGKMILQETGKNPLTSYGVYGCNCGVGGRHKPKDGTDRCCYVHKCCYKKMTDCDPKKDRYSYSWKDKTIVCDENNPCLKELCECDKAVAICLRENLDTYNKKYKIYPKFFCKKAEPC	257	1	1	1	373.2251	744.4357	2	744.4381	-0.0024	0	36.10	0.00025	G	SLVELGK	M			Cmpd 130, +MS2(373.2251), 20.0-25.0eV, 3.7min #174
1	Bothrops_asper_ABY55159_PLA2		2144	16476	150	129	14	12	53.3	137	MRTLWIVTVLLVGVEGSLVELGKMILQETGKNPLTSYGVYGCNCGVGGRHKPKDGTDRCCYVHKCCYKKMTDCDPKKDRYSYSWKDKTIVCDENNPCLKELCECDKAVAICLRENLDTYNKKYKIYPKFFCKKAEPC	258	1	1	1	373.2252	744.4358	2	744.4381	-0.0024	0	28.67	0.0014	G	SLVELGK	M			Cmpd 146, +MS2(373.2252), 20.0-25.0eV, 4.2min #195
1	Bothrops_asper_ABY55159_PLA2		2144	16476	150	129	14	12	53.3	137	MRTLWIVTVLLVGVEGSLVELGKMILQETGKNPLTSYGVYGCNCGVGGRHKPKDGTDRCCYVHKCCYKKMTDCDPKKDRYSYSWKDKTIVCDENNPCLKELCECDKAVAICLRENLDTYNKKYKIYPKFFCKKAEPC	259	1	1	1	373.2253	744.4360	2	744.4381	-0.0021	0	33.43	0.00045	G	SLVELGK	M			Cmpd 199, +MS2(373.2253), 20.0-25.0eV, 5.7min #266
1	Bothrops_asper_ABY55159_PLA2		2144	16476	150	129	14	12	53.3	137	MRTLWIVTVLLVGVEGSLVELGKMILQETGKNPLTSYGVYGCNCGVGGRHKPKDGTDRCCYVHKCCYKKMTDCDPKKDRYSYSWKDKTIVCDENNPCLKELCECDKAVAICLRENLDTYNKKYKIYPKFFCKKAEPC	260	1	1	1	373.2253	744.4361	2	744.4381	-0.0021	0	26.12	0.0024	G	SLVELGK	M			Cmpd 140, +MS2(373.2253), 20.0-25.0eV, 4.0min #187
1	Bothrops_asper_ABY55159_PLA2		2144	16476	150	129	14	12	53.3	137	MRTLWIVTVLLVGVEGSLVELGKMILQETGKNPLTSYGVYGCNCGVGGRHKPKDGTDRCCYVHKCCYKKMTDCDPKKDRYSYSWKDKTIVCDENNPCLKELCECDKAVAICLRENLDTYNKKYKIYPKFFCKKAEPC	261	1	1	1	373.2253	744.4361	2	744.4381	-0.0021	0	33.53	0.00044	G	SLVELGK	M			Cmpd 203, +MS2(373.2253), 20.0-25.0eV, 5.8min #271
1	Bothrops_asper_ABY55159_PLA2		2144	16476	150	129	14	12	53.3	137	MRTLWIVTVLLVGVEGSLVELGKMILQETGKNPLTSYGVYGCNCGVGGRHKPKDGTDRCCYVHKCCYKKMTDCDPKKDRYSYSWKDKTIVCDENNPCLKELCECDKAVAICLRENLDTYNKKYKIYPKFFCKKAEPC	262	1	1	1	373.2256	744.4366	2	744.4381	-0.0015	0	24.25	0.0038	G	SLVELGK	M			Cmpd 98, +MS2(373.2256), 20.0-25.0eV, 2.8min #131
1	Bothrops_asper_ABY55159_PLA2		2144	16476	150	129	14	12	53.3	137	MRTLWIVTVLLVGVEGSLVELGKMILQETGKNPLTSYGVYGCNCGVGGRHKPKDGTDRCCYVHKCCYKKMTDCDPKKDRYSYSWKDKTIVCDENNPCLKELCECDKAVAICLRENLDTYNKKYKIYPKFFCKKAEPC	263	1	1	1	381.6744	761.3343	2	761.3378	-0.0035	1	32.56	0.00055	T	DCDPKK	D			Cmpd 248, +MS2(381.6744), 20.0-25.0eV, 7.1min #331
1	Bothrops_asper_ABY55159_PLA2		2144	16476	150	129	14	12	53.3	137	MRTLWIVTVLLVGVEGSLVELGKMILQETGKNPLTSYGVYGCNCGVGGRHKPKDGTDRCCYVHKCCYKKMTDCDPKKDRYSYSWKDKTIVCDENNPCLKELCECDKAVAICLRENLDTYNKKYKIYPKFFCKKAEPC	292	1	1	0	401.7313	801.4481	2	801.4531	-0.0050	0	9.54	0.11	K	AVAICLR	E			Cmpd 106, +MS2(401.7313), 20.0-25.0eV, 3.0min #142
1	Bothrops_asper_ABY55159_PLA2		2144	16476	150	129	14	12	53.3	137	MRTLWIVTVLLVGVEGSLVELGKMILQETGKNPLTSYGVYGCNCGVGGRHKPKDGTDRCCYVHKCCYKKMTDCDPKKDRYSYSWKDKTIVCDENNPCLKELCECDKAVAICLRENLDTYNKKYKIYPKFFCKKAEPC	293	1	1	0	401.7314	801.4482	2	801.4531	-0.0049	0	43.52	4.4e-05	K	AVAICLR	E			Cmpd 303, +MS2(401.7314), 20.0-25.0eV, 8.7min #404
1	Bothrops_asper_ABY55159_PLA2		2144	16476	150	129	14	12	53.3	137	MRTLWIVTVLLVGVEGSLVELGKMILQETGKNPLTSYGVYGCNCGVGGRHKPKDGTDRCCYVHKCCYKKMTDCDPKKDRYSYSWKDKTIVCDENNPCLKELCECDKAVAICLRENLDTYNKKYKIYPKFFCKKAEPC	294	1	1	0	401.7314	801.4483	2	801.4531	-0.0048	0	13.76	0.042	K	AVAICLR	E			Cmpd 72, +MS2(401.7314), 20.0-25.0eV, 2.1min #96
1	Bothrops_asper_ABY55159_PLA2		2144	16476	150	129	14	12	53.3	137	MRTLWIVTVLLVGVEGSLVELGKMILQETGKNPLTSYGVYGCNCGVGGRHKPKDGTDRCCYVHKCCYKKMTDCDPKKDRYSYSWKDKTIVCDENNPCLKELCECDKAVAICLRENLDTYNKKYKIYPKFFCKKAEPC	295	1	1	0	401.7315	801.4484	2	801.4531	-0.0047	0	37.14	0.00019	K	AVAICLR	E			Cmpd 304, +MS2(401.7315), 20.0-25.0eV, 8.7min #406
1	Bothrops_asper_ABY55159_PLA2		2144	16476	150	129	14	12	53.3	137	MRTLWIVTVLLVGVEGSLVELGKMILQETGKNPLTSYGVYGCNCGVGGRHKPKDGTDRCCYVHKCCYKKMTDCDPKKDRYSYSWKDKTIVCDENNPCLKELCECDKAVAICLRENLDTYNKKYKIYPKFFCKKAEPC	296	1	1	0	401.7315	801.4485	2	801.4531	-0.0046	0	13.32	0.047	K	AVAICLR	E			Cmpd 170, +MS2(401.7315), 20.0-25.0eV, 4.9min #227
1	Bothrops_asper_ABY55159_PLA2		2144	16476	150	129	14	12	53.3	137	MRTLWIVTVLLVGVEGSLVELGKMILQETGKNPLTSYGVYGCNCGVGGRHKPKDGTDRCCYVHKCCYKKMTDCDPKKDRYSYSWKDKTIVCDENNPCLKELCECDKAVAICLRENLDTYNKKYKIYPKFFCKKAEPC	297	1	1	0	401.7315	801.4485	2	801.4531	-0.0046	0	12.50	0.056	K	AVAICLR	E			Cmpd 77, +MS2(401.7315), 20.0-25.0eV, 2.2min #103
1	Bothrops_asper_ABY55159_PLA2		2144	16476	150	129	14	12	53.3	137	MRTLWIVTVLLVGVEGSLVELGKMILQETGKNPLTSYGVYGCNCGVGGRHKPKDGTDRCCYVHKCCYKKMTDCDPKKDRYSYSWKDKTIVCDENNPCLKELCECDKAVAICLRENLDTYNKKYKIYPKFFCKKAEPC	298	1	1	0	401.7316	801.4486	2	801.4531	-0.0044	0	13.81	0.042	K	AVAICLR	E			Cmpd 122, +MS2(401.7316), 20.0-25.0eV, 3.5min #163
1	Bothrops_asper_ABY55159_PLA2		2144	16476	150	129	14	12	53.3	137	MRTLWIVTVLLVGVEGSLVELGKMILQETGKNPLTSYGVYGCNCGVGGRHKPKDGTDRCCYVHKCCYKKMTDCDPKKDRYSYSWKDKTIVCDENNPCLKELCECDKAVAICLRENLDTYNKKYKIYPKFFCKKAEPC	299	1	1	0	401.7316	801.4486	2	801.4531	-0.0044	0	37.06	0.0002	K	AVAICLR	E			Cmpd 307, +MS2(401.7316), 20.0-25.0eV, 8.8min #410
1	Bothrops_asper_ABY55159_PLA2		2144	16476	150	129	14	12	53.3	137	MRTLWIVTVLLVGVEGSLVELGKMILQETGKNPLTSYGVYGCNCGVGGRHKPKDGTDRCCYVHKCCYKKMTDCDPKKDRYSYSWKDKTIVCDENNPCLKELCECDKAVAICLRENLDTYNKKYKIYPKFFCKKAEPC	300	1	1	0	401.7316	801.4487	2	801.4531	-0.0044	0	13.36	0.046	K	AVAICLR	E			Cmpd 149, +MS2(401.7316), 20.0-25.0eV, 4.3min #199
1	Bothrops_asper_ABY55159_PLA2		2144	16476	150	129	14	12	53.3	137	MRTLWIVTVLLVGVEGSLVELGKMILQETGKNPLTSYGVYGCNCGVGGRHKPKDGTDRCCYVHKCCYKKMTDCDPKKDRYSYSWKDKTIVCDENNPCLKELCECDKAVAICLRENLDTYNKKYKIYPKFFCKKAEPC	301	1	1	0	401.7317	801.4489	2	801.4531	-0.0042	0	8.91	0.13	K	AVAICLR	E			Cmpd 151, +MS2(401.7317), 20.0-25.0eV, 4.3min #202
1	Bothrops_asper_ABY55159_PLA2		2144	16476	150	129	14	12	53.3	137	MRTLWIVTVLLVGVEGSLVELGKMILQETGKNPLTSYGVYGCNCGVGGRHKPKDGTDRCCYVHKCCYKKMTDCDPKKDRYSYSWKDKTIVCDENNPCLKELCECDKAVAICLRENLDTYNKKYKIYPKFFCKKAEPC	302	1	1	0	401.7317	801.4489	2	801.4531	-0.0042	0	16.44	0.023	K	AVAICLR	E			Cmpd 15, +MS2(401.7317), 20.0-25.0eV, 0.4min #20
1	Bothrops_asper_ABY55159_PLA2		2144	16476	150	129	14	12	53.3	137	MRTLWIVTVLLVGVEGSLVELGKMILQETGKNPLTSYGVYGCNCGVGGRHKPKDGTDRCCYVHKCCYKKMTDCDPKKDRYSYSWKDKTIVCDENNPCLKELCECDKAVAICLRENLDTYNKKYKIYPKFFCKKAEPC	303	1	1	0	401.7318	801.4490	2	801.4531	-0.0041	0	13.53	0.044	K	AVAICLR	E			Cmpd 59, +MS2(401.7318), 20.0-25.0eV, 1.7min #79
1	Bothrops_asper_ABY55159_PLA2		2144	16476	150	129	14	12	53.3	137	MRTLWIVTVLLVGVEGSLVELGKMILQETGKNPLTSYGVYGCNCGVGGRHKPKDGTDRCCYVHKCCYKKMTDCDPKKDRYSYSWKDKTIVCDENNPCLKELCECDKAVAICLRENLDTYNKKYKIYPKFFCKKAEPC	304	1	1	0	401.7318	801.4490	2	801.4531	-0.0041	0	14.40	0.036	K	AVAICLR	E			Cmpd 182, +MS2(401.7318), 20.0-25.0eV, 5.2min #243
1	Bothrops_asper_ABY55159_PLA2		2144	16476	150	129	14	12	53.3	137	MRTLWIVTVLLVGVEGSLVELGKMILQETGKNPLTSYGVYGCNCGVGGRHKPKDGTDRCCYVHKCCYKKMTDCDPKKDRYSYSWKDKTIVCDENNPCLKELCECDKAVAICLRENLDTYNKKYKIYPKFFCKKAEPC	305	1	1	0	401.7318	801.4490	2	801.4531	-0.0041	0	14.08	0.039	K	AVAICLR	E			Cmpd 479, +MS2(401.7318), 20.0-25.0eV, 13.7min #639
1	Bothrops_asper_ABY55159_PLA2		2144	16476	150	129	14	12	53.3	137	MRTLWIVTVLLVGVEGSLVELGKMILQETGKNPLTSYGVYGCNCGVGGRHKPKDGTDRCCYVHKCCYKKMTDCDPKKDRYSYSWKDKTIVCDENNPCLKELCECDKAVAICLRENLDTYNKKYKIYPKFFCKKAEPC	306	1	1	0	401.7318	801.4490	2	801.4531	-0.0041	0	15.27	0.03	K	AVAICLR	E			Cmpd 36, +MS2(401.7318), 20.0-25.0eV, 1.0min #48
1	Bothrops_asper_ABY55159_PLA2		2144	16476	150	129	14	12	53.3	137	MRTLWIVTVLLVGVEGSLVELGKMILQETGKNPLTSYGVYGCNCGVGGRHKPKDGTDRCCYVHKCCYKKMTDCDPKKDRYSYSWKDKTIVCDENNPCLKELCECDKAVAICLRENLDTYNKKYKIYPKFFCKKAEPC	307	1	1	0	401.7318	801.4490	2	801.4531	-0.0041	0	16.35	0.023	K	AVAICLR	E			Cmpd 53, +MS2(401.7318), 20.0-25.0eV, 1.5min #71
1	Bothrops_asper_ABY55159_PLA2		2144	16476	150	129	14	12	53.3	137	MRTLWIVTVLLVGVEGSLVELGKMILQETGKNPLTSYGVYGCNCGVGGRHKPKDGTDRCCYVHKCCYKKMTDCDPKKDRYSYSWKDKTIVCDENNPCLKELCECDKAVAICLRENLDTYNKKYKIYPKFFCKKAEPC	308	1	1	0	401.7318	801.4491	2	801.4531	-0.0040	0	16.71	0.021	K	AVAICLR	E			Cmpd 165, +MS2(401.7318), 20.0-25.0eV, 4.7min #220
1	Bothrops_asper_ABY55159_PLA2		2144	16476	150	129	14	12	53.3	137	MRTLWIVTVLLVGVEGSLVELGKMILQETGKNPLTSYGVYGCNCGVGGRHKPKDGTDRCCYVHKCCYKKMTDCDPKKDRYSYSWKDKTIVCDENNPCLKELCECDKAVAICLRENLDTYNKKYKIYPKFFCKKAEPC	309	1	1	0	401.7318	801.4491	2	801.4531	-0.0040	0	5.22	0.3	K	AVAICLR	E			Cmpd 31, +MS2(401.7318), 20.0-25.0eV, 0.9min #42
1	Bothrops_asper_ABY55159_PLA2		2144	16476	150	129	14	12	53.3	137	MRTLWIVTVLLVGVEGSLVELGKMILQETGKNPLTSYGVYGCNCGVGGRHKPKDGTDRCCYVHKCCYKKMTDCDPKKDRYSYSWKDKTIVCDENNPCLKELCECDKAVAICLRENLDTYNKKYKIYPKFFCKKAEPC	310	1	1	0	401.7318	801.4491	2	801.4531	-0.0040	0	13.67	0.043	K	AVAICLR	E			Cmpd 90, +MS2(401.7318), 20.0-25.0eV, 2.6min #120
1	Bothrops_asper_ABY55159_PLA2		2144	16476	150	129	14	12	53.3	137	MRTLWIVTVLLVGVEGSLVELGKMILQETGKNPLTSYGVYGCNCGVGGRHKPKDGTDRCCYVHKCCYKKMTDCDPKKDRYSYSWKDKTIVCDENNPCLKELCECDKAVAICLRENLDTYNKKYKIYPKFFCKKAEPC	311	1	1	0	401.7318	801.4491	2	801.4531	-0.0040	0	19.16	0.012	K	AVAICLR	E			Cmpd 135, +MS2(401.7318), 20.0-25.0eV, 3.9min #180
1	Bothrops_asper_ABY55159_PLA2		2144	16476	150	129	14	12	53.3	137	MRTLWIVTVLLVGVEGSLVELGKMILQETGKNPLTSYGVYGCNCGVGGRHKPKDGTDRCCYVHKCCYKKMTDCDPKKDRYSYSWKDKTIVCDENNPCLKELCECDKAVAICLRENLDTYNKKYKIYPKFFCKKAEPC	312	1	1	0	401.7319	801.4492	2	801.4531	-0.0039	0	16.15	0.024	K	AVAICLR	E			Cmpd 185, +MS2(401.7319), 20.0-25.0eV, 5.3min #247
1	Bothrops_asper_ABY55159_PLA2		2144	16476	150	129	14	12	53.3	137	MRTLWIVTVLLVGVEGSLVELGKMILQETGKNPLTSYGVYGCNCGVGGRHKPKDGTDRCCYVHKCCYKKMTDCDPKKDRYSYSWKDKTIVCDENNPCLKELCECDKAVAICLRENLDTYNKKYKIYPKFFCKKAEPC	313	1	1	0	401.7319	801.4492	2	801.4531	-0.0038	0	12.11	0.062	K	AVAICLR	E			Cmpd 47, +MS2(401.7319), 20.0-25.0eV, 1.4min #63
1	Bothrops_asper_ABY55159_PLA2		2144	16476	150	129	14	12	53.3	137	MRTLWIVTVLLVGVEGSLVELGKMILQETGKNPLTSYGVYGCNCGVGGRHKPKDGTDRCCYVHKCCYKKMTDCDPKKDRYSYSWKDKTIVCDENNPCLKELCECDKAVAICLRENLDTYNKKYKIYPKFFCKKAEPC	314	1	1	0	401.7319	801.4493	2	801.4531	-0.0038	0	9.61	0.11	K	AVAICLR	E			Cmpd 104, +MS2(401.7319), 20.0-25.0eV, 3.0min #139
1	Bothrops_asper_ABY55159_PLA2		2144	16476	150	129	14	12	53.3	137	MRTLWIVTVLLVGVEGSLVELGKMILQETGKNPLTSYGVYGCNCGVGGRHKPKDGTDRCCYVHKCCYKKMTDCDPKKDRYSYSWKDKTIVCDENNPCLKELCECDKAVAICLRENLDTYNKKYKIYPKFFCKKAEPC	315	1	1	0	401.7319	801.4493	2	801.4531	-0.0038	0	14.03	0.04	K	AVAICLR	E			Cmpd 136, +MS2(401.7319), 20.0-25.0eV, 3.9min #182
1	Bothrops_asper_ABY55159_PLA2		2144	16476	150	129	14	12	53.3	137	MRTLWIVTVLLVGVEGSLVELGKMILQETGKNPLTSYGVYGCNCGVGGRHKPKDGTDRCCYVHKCCYKKMTDCDPKKDRYSYSWKDKTIVCDENNPCLKELCECDKAVAICLRENLDTYNKKYKIYPKFFCKKAEPC	316	1	1	0	401.7320	801.4494	2	801.4531	-0.0036	0	18.40	0.014	K	AVAICLR	E			Cmpd 111, +MS2(401.7320), 20.0-25.0eV, 3.2min #148
1	Bothrops_asper_ABY55159_PLA2		2144	16476	150	129	14	12	53.3	137	MRTLWIVTVLLVGVEGSLVELGKMILQETGKNPLTSYGVYGCNCGVGGRHKPKDGTDRCCYVHKCCYKKMTDCDPKKDRYSYSWKDKTIVCDENNPCLKELCECDKAVAICLRENLDTYNKKYKIYPKFFCKKAEPC	317	1	1	0	401.7321	801.4497	2	801.4531	-0.0034	0	13.61	0.044	K	AVAICLR	E			Cmpd 179, +MS2(401.7321), 20.0-25.0eV, 5.1min #239
1	Bothrops_asper_ABY55159_PLA2		2144	16476	150	129	14	12	53.3	137	MRTLWIVTVLLVGVEGSLVELGKMILQETGKNPLTSYGVYGCNCGVGGRHKPKDGTDRCCYVHKCCYKKMTDCDPKKDRYSYSWKDKTIVCDENNPCLKELCECDKAVAICLRENLDTYNKKYKIYPKFFCKKAEPC	318	1	1	0	401.7322	801.4499	2	801.4531	-0.0032	0	14.28	0.037	K	AVAICLR	E			Cmpd 167, +MS2(401.7322), 20.0-25.0eV, 4.8min #223
1	Bothrops_asper_ABY55159_PLA2		2144	16476	150	129	14	12	53.3	137	MRTLWIVTVLLVGVEGSLVELGKMILQETGKNPLTSYGVYGCNCGVGGRHKPKDGTDRCCYVHKCCYKKMTDCDPKKDRYSYSWKDKTIVCDENNPCLKELCECDKAVAICLRENLDTYNKKYKIYPKFFCKKAEPC	319	1	1	0	401.7322	801.4499	2	801.4531	-0.0032	0	7.85	0.16	K	AVAICLR	E			Cmpd 57, +MS2(401.7322), 20.0-25.0eV, 1.6min #76
1	Bothrops_asper_ABY55159_PLA2		2144	16476	150	129	14	12	53.3	137	MRTLWIVTVLLVGVEGSLVELGKMILQETGKNPLTSYGVYGCNCGVGGRHKPKDGTDRCCYVHKCCYKKMTDCDPKKDRYSYSWKDKTIVCDENNPCLKELCECDKAVAICLRENLDTYNKKYKIYPKFFCKKAEPC	320	1	1	0	401.7323	801.4499	2	801.4531	-0.0031	0	12.56	0.055	K	AVAICLR	E			Cmpd 91, +MS2(401.7322), 20.0-25.0eV, 2.6min #122
1	Bothrops_asper_ABY55159_PLA2		2144	16476	150	129	14	12	53.3	137	MRTLWIVTVLLVGVEGSLVELGKMILQETGKNPLTSYGVYGCNCGVGGRHKPKDGTDRCCYVHKCCYKKMTDCDPKKDRYSYSWKDKTIVCDENNPCLKELCECDKAVAICLRENLDTYNKKYKIYPKFFCKKAEPC	321	1	1	0	401.7323	801.4499	2	801.4531	-0.0031	0	15.85	0.026	K	AVAICLR	E			Cmpd 30, +MS2(401.7323), 20.0-25.0eV, 0.9min #40
1	Bothrops_asper_ABY55159_PLA2		2144	16476	150	129	14	12	53.3	137	MRTLWIVTVLLVGVEGSLVELGKMILQETGKNPLTSYGVYGCNCGVGGRHKPKDGTDRCCYVHKCCYKKMTDCDPKKDRYSYSWKDKTIVCDENNPCLKELCECDKAVAICLRENLDTYNKKYKIYPKFFCKKAEPC	322	1	1	0	401.7323	801.4501	2	801.4531	-0.0030	0	20.85	0.0082	K	AVAICLR	E			Cmpd 201, +MS2(401.7323), 20.0-25.0eV, 5.8min #268
1	Bothrops_asper_ABY55159_PLA2		2144	16476	150	129	14	12	53.3	137	MRTLWIVTVLLVGVEGSLVELGKMILQETGKNPLTSYGVYGCNCGVGGRHKPKDGTDRCCYVHKCCYKKMTDCDPKKDRYSYSWKDKTIVCDENNPCLKELCECDKAVAICLRENLDTYNKKYKIYPKFFCKKAEPC	323	1	1	0	401.7323	801.4501	2	801.4531	-0.0029	0	13.46	0.045	K	AVAICLR	E			Cmpd 155, +MS2(401.7323), 20.0-25.0eV, 4.4min #207
1	Bothrops_asper_ABY55159_PLA2		2144	16476	150	129	14	12	53.3	137	MRTLWIVTVLLVGVEGSLVELGKMILQETGKNPLTSYGVYGCNCGVGGRHKPKDGTDRCCYVHKCCYKKMTDCDPKKDRYSYSWKDKTIVCDENNPCLKELCECDKAVAICLRENLDTYNKKYKIYPKFFCKKAEPC	324	1	1	0	401.7324	801.4502	2	801.4531	-0.0029	0	7.31	0.19	K	AVAICLR	E			Cmpd 120, +MS2(401.7324), 20.0-25.0eV, 3.4min #160
1	Bothrops_asper_ABY55159_PLA2		2144	16476	150	129	14	12	53.3	137	MRTLWIVTVLLVGVEGSLVELGKMILQETGKNPLTSYGVYGCNCGVGGRHKPKDGTDRCCYVHKCCYKKMTDCDPKKDRYSYSWKDKTIVCDENNPCLKELCECDKAVAICLRENLDTYNKKYKIYPKFFCKKAEPC	325	1	1	0	401.7324	801.4502	2	801.4531	-0.0028	0	16.46	0.023	K	AVAICLR	E			Cmpd 44, +MS2(401.7324), 20.0-25.0eV, 1.3min #59
1	Bothrops_asper_ABY55159_PLA2		2144	16476	150	129	14	12	53.3	137	MRTLWIVTVLLVGVEGSLVELGKMILQETGKNPLTSYGVYGCNCGVGGRHKPKDGTDRCCYVHKCCYKKMTDCDPKKDRYSYSWKDKTIVCDENNPCLKELCECDKAVAICLRENLDTYNKKYKIYPKFFCKKAEPC	326	1	1	0	401.7324	801.4503	2	801.4531	-0.0028	0	7.39	0.18	K	AVAICLR	E			Cmpd 204, +MS2(401.7324), 20.0-25.0eV, 5.9min #272
1	Bothrops_asper_ABY55159_PLA2		2144	16476	150	129	14	12	53.3	137	MRTLWIVTVLLVGVEGSLVELGKMILQETGKNPLTSYGVYGCNCGVGGRHKPKDGTDRCCYVHKCCYKKMTDCDPKKDRYSYSWKDKTIVCDENNPCLKELCECDKAVAICLRENLDTYNKKYKIYPKFFCKKAEPC	327	1	1	0	401.7324	801.4503	2	801.4531	-0.0028	0	15.78	0.026	K	AVAICLR	E			Cmpd 87, +MS2(401.7324), 20.0-25.0eV, 2.5min #116
1	Bothrops_asper_ABY55159_PLA2		2144	16476	150	129	14	12	53.3	137	MRTLWIVTVLLVGVEGSLVELGKMILQETGKNPLTSYGVYGCNCGVGGRHKPKDGTDRCCYVHKCCYKKMTDCDPKKDRYSYSWKDKTIVCDENNPCLKELCECDKAVAICLRENLDTYNKKYKIYPKFFCKKAEPC	328	1	1	0	401.7325	801.4504	2	801.4531	-0.0027	0	12.66	0.054	K	AVAICLR	E			Cmpd 132, +MS2(401.7325), 20.0-25.0eV, 3.8min #176
1	Bothrops_asper_ABY55159_PLA2		2144	16476	150	129	14	12	53.3	137	MRTLWIVTVLLVGVEGSLVELGKMILQETGKNPLTSYGVYGCNCGVGGRHKPKDGTDRCCYVHKCCYKKMTDCDPKKDRYSYSWKDKTIVCDENNPCLKELCECDKAVAICLRENLDTYNKKYKIYPKFFCKKAEPC	329	1	1	0	401.7326	801.4507	2	801.4531	-0.0024	0	5.25	0.3	K	AVAICLR	E			Cmpd 231, +MS2(401.7326), 20.0-25.0eV, 6.6min #308
1	Bothrops_asper_ABY55159_PLA2		2144	16476	150	129	14	12	53.3	137	MRTLWIVTVLLVGVEGSLVELGKMILQETGKNPLTSYGVYGCNCGVGGRHKPKDGTDRCCYVHKCCYKKMTDCDPKKDRYSYSWKDKTIVCDENNPCLKELCECDKAVAICLRENLDTYNKKYKIYPKFFCKKAEPC	330	1	1	0	401.7330	801.4515	2	801.4531	-0.0016	0	16.41	0.023	K	AVAICLR	E			Cmpd 75, +MS2(401.7330), 20.0-25.0eV, 2.2min #100
1	Bothrops_asper_ABY55159_PLA2		2144	16476	150	129	14	12	53.3	137	MRTLWIVTVLLVGVEGSLVELGKMILQETGKNPLTSYGVYGCNCGVGGRHKPKDGTDRCCYVHKCCYKKMTDCDPKKDRYSYSWKDKTIVCDENNPCLKELCECDKAVAICLRENLDTYNKKYKIYPKFFCKKAEPC	333	1	1	0	417.1924	832.3702	2	832.3755	-0.0054	0	24.28	0.0037	R	YSYSWK	D			Cmpd 302, +MS2(417.1924), 20.0-25.0eV, 8.7min #403
1	Bothrops_asper_ABY55159_PLA2		2144	16476	150	129	14	12	53.3	137	MRTLWIVTVLLVGVEGSLVELGKMILQETGKNPLTSYGVYGCNCGVGGRHKPKDGTDRCCYVHKCCYKKMTDCDPKKDRYSYSWKDKTIVCDENNPCLKELCECDKAVAICLRENLDTYNKKYKIYPKFFCKKAEPC	334	1	1	0	417.1927	832.3708	2	832.3755	-0.0047	0	13.36	0.046	R	YSYSWK	D			Cmpd 464, +MS2(417.1927), 20.0-25.0eV, 13.3min #619
1	Bothrops_asper_ABY55159_PLA2		2144	16476	150	129	14	12	53.3	137	MRTLWIVTVLLVGVEGSLVELGKMILQETGKNPLTSYGVYGCNCGVGGRHKPKDGTDRCCYVHKCCYKKMTDCDPKKDRYSYSWKDKTIVCDENNPCLKELCECDKAVAICLRENLDTYNKKYKIYPKFFCKKAEPC	335	1	1	0	417.1927	832.3709	2	832.3755	-0.0046	0	25.82	0.0026	R	YSYSWK	D			Cmpd 297, +MS2(417.1928), 20.0-25.0eV, 8.5min #396
1	Bothrops_asper_ABY55159_PLA2		2144	16476	150	129	14	12	53.3	137	MRTLWIVTVLLVGVEGSLVELGKMILQETGKNPLTSYGVYGCNCGVGGRHKPKDGTDRCCYVHKCCYKKMTDCDPKKDRYSYSWKDKTIVCDENNPCLKELCECDKAVAICLRENLDTYNKKYKIYPKFFCKKAEPC	336	1	1	0	417.1928	832.3711	2	832.3755	-0.0044	0	17.04	0.02	R	YSYSWK	D			Cmpd 470, +MS2(417.1928), 20.0-25.0eV, 13.5min #627
1	Bothrops_asper_ABY55159_PLA2		2144	16476	150	129	14	12	53.3	137	MRTLWIVTVLLVGVEGSLVELGKMILQETGKNPLTSYGVYGCNCGVGGRHKPKDGTDRCCYVHKCCYKKMTDCDPKKDRYSYSWKDKTIVCDENNPCLKELCECDKAVAICLRENLDTYNKKYKIYPKFFCKKAEPC	337	1	1	0	417.1928	832.3711	2	832.3755	-0.0044	0	23.83	0.0041	R	YSYSWK	D			Cmpd 472, +MS2(417.1928), 20.0-25.0eV, 13.5min #630
1	Bothrops_asper_ABY55159_PLA2		2144	16476	150	129	14	12	53.3	137	MRTLWIVTVLLVGVEGSLVELGKMILQETGKNPLTSYGVYGCNCGVGGRHKPKDGTDRCCYVHKCCYKKMTDCDPKKDRYSYSWKDKTIVCDENNPCLKELCECDKAVAICLRENLDTYNKKYKIYPKFFCKKAEPC	338	1	1	0	417.1929	832.3712	2	832.3755	-0.0044	0	16.04	0.025	R	YSYSWK	D			Cmpd 5, +MS2(417.1929), 20.0-25.0eV, 0.2min #7
1	Bothrops_asper_ABY55159_PLA2		2144	16476	150	129	14	12	53.3	137	MRTLWIVTVLLVGVEGSLVELGKMILQETGKNPLTSYGVYGCNCGVGGRHKPKDGTDRCCYVHKCCYKKMTDCDPKKDRYSYSWKDKTIVCDENNPCLKELCECDKAVAICLRENLDTYNKKYKIYPKFFCKKAEPC	339	1	1	0	417.1929	832.3712	2	832.3755	-0.0043	0	19.15	0.012	R	YSYSWK	D			Cmpd 475, +MS2(417.1929), 20.0-25.0eV, 13.6min #634
1	Bothrops_asper_ABY55159_PLA2		2144	16476	150	129	14	12	53.3	137	MRTLWIVTVLLVGVEGSLVELGKMILQETGKNPLTSYGVYGCNCGVGGRHKPKDGTDRCCYVHKCCYKKMTDCDPKKDRYSYSWKDKTIVCDENNPCLKELCECDKAVAICLRENLDTYNKKYKIYPKFFCKKAEPC	340	1	1	0	417.1929	832.3712	2	832.3755	-0.0043	0	23.91	0.0041	R	YSYSWK	D			Cmpd 434, +MS2(417.1929), 20.0-25.0eV, 12.4min #579
1	Bothrops_asper_ABY55159_PLA2		2144	16476	150	129	14	12	53.3	137	MRTLWIVTVLLVGVEGSLVELGKMILQETGKNPLTSYGVYGCNCGVGGRHKPKDGTDRCCYVHKCCYKKMTDCDPKKDRYSYSWKDKTIVCDENNPCLKELCECDKAVAICLRENLDTYNKKYKIYPKFFCKKAEPC	341	1	1	0	417.1929	832.3712	2	832.3755	-0.0043	0	18.77	0.013	R	YSYSWK	D			Cmpd 461, +MS2(417.1929), 20.0-25.0eV, 13.2min #615
1	Bothrops_asper_ABY55159_PLA2		2144	16476	150	129	14	12	53.3	137	MRTLWIVTVLLVGVEGSLVELGKMILQETGKNPLTSYGVYGCNCGVGGRHKPKDGTDRCCYVHKCCYKKMTDCDPKKDRYSYSWKDKTIVCDENNPCLKELCECDKAVAICLRENLDTYNKKYKIYPKFFCKKAEPC	342	1	1	0	417.1929	832.3712	2	832.3755	-0.0043	0	16.27	0.024	R	YSYSWK	D			Cmpd 436, +MS2(417.1929), 20.0-25.0eV, 12.5min #582
1	Bothrops_asper_ABY55159_PLA2		2144	16476	150	129	14	12	53.3	137	MRTLWIVTVLLVGVEGSLVELGKMILQETGKNPLTSYGVYGCNCGVGGRHKPKDGTDRCCYVHKCCYKKMTDCDPKKDRYSYSWKDKTIVCDENNPCLKELCECDKAVAICLRENLDTYNKKYKIYPKFFCKKAEPC	343	1	1	0	417.1929	832.3713	2	832.3755	-0.0042	0	16.80	0.021	R	YSYSWK	D			Cmpd 411, +MS2(417.1929), 20.0-25.0eV, 11.8min #548
1	Bothrops_asper_ABY55159_PLA2		2144	16476	150	129	14	12	53.3	137	MRTLWIVTVLLVGVEGSLVELGKMILQETGKNPLTSYGVYGCNCGVGGRHKPKDGTDRCCYVHKCCYKKMTDCDPKKDRYSYSWKDKTIVCDENNPCLKELCECDKAVAICLRENLDTYNKKYKIYPKFFCKKAEPC	344	1	1	0	417.1930	832.3714	2	832.3755	-0.0041	0	24.12	0.0039	R	YSYSWK	D			Cmpd 432, +MS2(417.1930), 20.0-25.0eV, 12.4min #576
1	Bothrops_asper_ABY55159_PLA2		2144	16476	150	129	14	12	53.3	137	MRTLWIVTVLLVGVEGSLVELGKMILQETGKNPLTSYGVYGCNCGVGGRHKPKDGTDRCCYVHKCCYKKMTDCDPKKDRYSYSWKDKTIVCDENNPCLKELCECDKAVAICLRENLDTYNKKYKIYPKFFCKKAEPC	345	1	1	0	417.1930	832.3715	2	832.3755	-0.0041	0	12.10	0.062	R	YSYSWK	D			Cmpd 453, +MS2(417.1930), 20.0-25.0eV, 13.0min #604
1	Bothrops_asper_ABY55159_PLA2		2144	16476	150	129	14	12	53.3	137	MRTLWIVTVLLVGVEGSLVELGKMILQETGKNPLTSYGVYGCNCGVGGRHKPKDGTDRCCYVHKCCYKKMTDCDPKKDRYSYSWKDKTIVCDENNPCLKELCECDKAVAICLRENLDTYNKKYKIYPKFFCKKAEPC	346	1	1	0	417.1931	832.3716	2	832.3755	-0.0039	0	24.25	0.0038	R	YSYSWK	D			Cmpd 402, +MS2(417.1931), 20.0-25.0eV, 11.5min #536
1	Bothrops_asper_ABY55159_PLA2		2144	16476	150	129	14	12	53.3	137	MRTLWIVTVLLVGVEGSLVELGKMILQETGKNPLTSYGVYGCNCGVGGRHKPKDGTDRCCYVHKCCYKKMTDCDPKKDRYSYSWKDKTIVCDENNPCLKELCECDKAVAICLRENLDTYNKKYKIYPKFFCKKAEPC	347	1	1	0	417.1931	832.3716	2	832.3755	-0.0039	0	19.72	0.011	R	YSYSWK	D			Cmpd 420, +MS2(417.1931), 20.0-25.0eV, 12.0min #560
1	Bothrops_asper_ABY55159_PLA2		2144	16476	150	129	14	12	53.3	137	MRTLWIVTVLLVGVEGSLVELGKMILQETGKNPLTSYGVYGCNCGVGGRHKPKDGTDRCCYVHKCCYKKMTDCDPKKDRYSYSWKDKTIVCDENNPCLKELCECDKAVAICLRENLDTYNKKYKIYPKFFCKKAEPC	348	1	1	0	417.1932	832.3717	2	832.3755	-0.0038	0	27.50	0.0018	R	YSYSWK	D			Cmpd 421, +MS2(417.1932), 20.0-25.0eV, 12.1min #562
1	Bothrops_asper_ABY55159_PLA2		2144	16476	150	129	14	12	53.3	137	MRTLWIVTVLLVGVEGSLVELGKMILQETGKNPLTSYGVYGCNCGVGGRHKPKDGTDRCCYVHKCCYKKMTDCDPKKDRYSYSWKDKTIVCDENNPCLKELCECDKAVAICLRENLDTYNKKYKIYPKFFCKKAEPC	349	1	1	0	417.1932	832.3718	2	832.3755	-0.0037	0	12.77	0.053	R	YSYSWK	D			Cmpd 183, +MS2(417.1932), 20.0-25.0eV, 5.2min #244
1	Bothrops_asper_ABY55159_PLA2		2144	16476	150	129	14	12	53.3	137	MRTLWIVTVLLVGVEGSLVELGKMILQETGKNPLTSYGVYGCNCGVGGRHKPKDGTDRCCYVHKCCYKKMTDCDPKKDRYSYSWKDKTIVCDENNPCLKELCECDKAVAICLRENLDTYNKKYKIYPKFFCKKAEPC	350	1	1	0	417.1932	832.3718	2	832.3755	-0.0037	0	17.02	0.02	R	YSYSWK	D			Cmpd 417, +MS2(417.1932), 20.0-25.0eV, 12.0min #556
1	Bothrops_asper_ABY55159_PLA2		2144	16476	150	129	14	12	53.3	137	MRTLWIVTVLLVGVEGSLVELGKMILQETGKNPLTSYGVYGCNCGVGGRHKPKDGTDRCCYVHKCCYKKMTDCDPKKDRYSYSWKDKTIVCDENNPCLKELCECDKAVAICLRENLDTYNKKYKIYPKFFCKKAEPC	351	1	1	0	417.1933	832.3720	2	832.3755	-0.0035	0	17.47	0.018	R	YSYSWK	D			Cmpd 456, +MS2(417.1933), 20.0-25.0eV, 13.1min #608
1	Bothrops_asper_ABY55159_PLA2		2144	16476	150	129	14	12	53.3	137	MRTLWIVTVLLVGVEGSLVELGKMILQETGKNPLTSYGVYGCNCGVGGRHKPKDGTDRCCYVHKCCYKKMTDCDPKKDRYSYSWKDKTIVCDENNPCLKELCECDKAVAICLRENLDTYNKKYKIYPKFFCKKAEPC	352	1	1	0	417.1934	832.3722	2	832.3755	-0.0033	0	13.97	0.04	R	YSYSWK	D			Cmpd 17, +MS2(417.1934), 20.0-25.0eV, 0.5min #23
1	Bothrops_asper_ABY55159_PLA2		2144	16476	150	129	14	12	53.3	137	MRTLWIVTVLLVGVEGSLVELGKMILQETGKNPLTSYGVYGCNCGVGGRHKPKDGTDRCCYVHKCCYKKMTDCDPKKDRYSYSWKDKTIVCDENNPCLKELCECDKAVAICLRENLDTYNKKYKIYPKFFCKKAEPC	353	1	1	0	417.1934	832.3722	2	832.3755	-0.0033	0	25.79	0.0026	R	YSYSWK	D			Cmpd 177, +MS2(417.1934), 20.0-25.0eV, 5.1min #236
1	Bothrops_asper_ABY55159_PLA2		2144	16476	150	129	14	12	53.3	137	MRTLWIVTVLLVGVEGSLVELGKMILQETGKNPLTSYGVYGCNCGVGGRHKPKDGTDRCCYVHKCCYKKMTDCDPKKDRYSYSWKDKTIVCDENNPCLKELCECDKAVAICLRENLDTYNKKYKIYPKFFCKKAEPC	354	1	1	0	417.1934	832.3723	2	832.3755	-0.0032	0	25.68	0.0027	R	YSYSWK	D			Cmpd 298, +MS2(417.1934), 20.0-25.0eV, 8.6min #398
1	Bothrops_asper_ABY55159_PLA2		2144	16476	150	129	14	12	53.3	137	MRTLWIVTVLLVGVEGSLVELGKMILQETGKNPLTSYGVYGCNCGVGGRHKPKDGTDRCCYVHKCCYKKMTDCDPKKDRYSYSWKDKTIVCDENNPCLKELCECDKAVAICLRENLDTYNKKYKIYPKFFCKKAEPC	355	1	1	0	417.1935	832.3724	2	832.3755	-0.0031	0	13.95	0.04	R	YSYSWK	D			Cmpd 138, +MS2(417.1935), 20.0-25.0eV, 4.0min #184
1	Bothrops_asper_ABY55159_PLA2		2144	16476	150	129	14	12	53.3	137	MRTLWIVTVLLVGVEGSLVELGKMILQETGKNPLTSYGVYGCNCGVGGRHKPKDGTDRCCYVHKCCYKKMTDCDPKKDRYSYSWKDKTIVCDENNPCLKELCECDKAVAICLRENLDTYNKKYKIYPKFFCKKAEPC	396	1	1	1	432.1978	862.3811	2	862.3855	-0.0044	1	36.14	0.00024	M	TDCDPKK	D			Cmpd 250, +MS2(432.1978), 20.0-25.0eV, 7.2min #334
1	Bothrops_asper_ABY55159_PLA2		2144	16476	150	129	14	12	53.3	137	MRTLWIVTVLLVGVEGSLVELGKMILQETGKNPLTSYGVYGCNCGVGGRHKPKDGTDRCCYVHKCCYKKMTDCDPKKDRYSYSWKDKTIVCDENNPCLKELCECDKAVAICLRENLDTYNKKYKIYPKFFCKKAEPC	397	1	1	1	432.1981	862.3816	2	862.3855	-0.0039	1	41.39	7.3e-05	M	TDCDPKK	D			Cmpd 247, +MS2(432.1981), 20.0-25.0eV, 7.1min #330
1	Bothrops_asper_ABY55159_PLA2		2144	16476	150	129	14	12	53.3	137	MRTLWIVTVLLVGVEGSLVELGKMILQETGKNPLTSYGVYGCNCGVGGRHKPKDGTDRCCYVHKCCYKKMTDCDPKKDRYSYSWKDKTIVCDENNPCLKELCECDKAVAICLRENLDTYNKKYKIYPKFFCKKAEPC	399	1	1	0	433.6834	865.3523	2	865.3575	-0.0052	0	36.17	0.00024	R	CCYVHK	C			Cmpd 260, +MS2(433.6834), 20.0-25.0eV, 7.5min #347
1	Bothrops_asper_ABY55159_PLA2		2144	16476	150	129	14	12	53.3	137	MRTLWIVTVLLVGVEGSLVELGKMILQETGKNPLTSYGVYGCNCGVGGRHKPKDGTDRCCYVHKCCYKKMTDCDPKKDRYSYSWKDKTIVCDENNPCLKELCECDKAVAICLRENLDTYNKKYKIYPKFFCKKAEPC	408	1	1	0	460.2466	918.4786	2	918.4844	-0.0059	0	35.69	0.00027	K	MILQETGK	N			Cmpd 294, +MS2(460.2466), 20.0-25.0eV, 8.4min #392
1	Bothrops_asper_ABY55159_PLA2		2144	16476	150	129	14	12	53.3	137	MRTLWIVTVLLVGVEGSLVELGKMILQETGKNPLTSYGVYGCNCGVGGRHKPKDGTDRCCYVHKCCYKKMTDCDPKKDRYSYSWKDKTIVCDENNPCLKELCECDKAVAICLRENLDTYNKKYKIYPKFFCKKAEPC	409	1	1	0	460.2468	918.4790	2	918.4844	-0.0054	0	43.02	5e-05	K	MILQETGK	N			Cmpd 290, +MS2(460.2468), 20.0-25.0eV, 8.3min #387
1	Bothrops_asper_ABY55159_PLA2		2144	16476	150	129	14	12	53.3	137	MRTLWIVTVLLVGVEGSLVELGKMILQETGKNPLTSYGVYGCNCGVGGRHKPKDGTDRCCYVHKCCYKKMTDCDPKKDRYSYSWKDKTIVCDENNPCLKELCECDKAVAICLRENLDTYNKKYKIYPKFFCKKAEPC	410	1	1	0	468.2448	934.4750	2	934.4794	-0.0044	0	42.15	6.1e-05	K	MILQETGK	N	Oxidation (M)	0.20000000.0	Cmpd 279, +MS2(468.2448), 20.0-25.0eV, 8.0min #372
1	Bothrops_asper_ABY55159_PLA2		2144	16476	150	129	14	12	53.3	137	MRTLWIVTVLLVGVEGSLVELGKMILQETGKNPLTSYGVYGCNCGVGGRHKPKDGTDRCCYVHKCCYKKMTDCDPKKDRYSYSWKDKTIVCDENNPCLKELCECDKAVAICLRENLDTYNKKYKIYPKFFCKKAEPC	418	1	1	1	332.1477	993.4212	3	993.4259	-0.0048	1	9.27	0.12	K	KMTDCDPK	K			Cmpd 256, +MS2(332.1477), 16.0-20.0eV, 7.3min #342
1	Bothrops_asper_ABY55159_PLA2		2144	16476	150	129	14	12	53.3	137	MRTLWIVTVLLVGVEGSLVELGKMILQETGKNPLTSYGVYGCNCGVGGRHKPKDGTDRCCYVHKCCYKKMTDCDPKKDRYSYSWKDKTIVCDENNPCLKELCECDKAVAICLRENLDTYNKKYKIYPKFFCKKAEPC	420	1	1	1	498.7324	995.4502	2	995.4560	-0.0057	0	52.58	5.5e-06	R	ENLDTYNK	K			Cmpd 274, +MS2(498.7324), 20.0-25.0eV, 7.9min #366
1	Bothrops_asper_ABY55159_PLA2		2144	16476	150	129	14	12	53.3	137	MRTLWIVTVLLVGVEGSLVELGKMILQETGKNPLTSYGVYGCNCGVGGRHKPKDGTDRCCYVHKCCYKKMTDCDPKKDRYSYSWKDKTIVCDENNPCLKELCECDKAVAICLRENLDTYNKKYKIYPKFFCKKAEPC	421	1	1	1	498.7326	995.4506	2	995.4560	-0.0054	0	46.19	2.4e-05	R	ENLDTYNK	K			Cmpd 277, +MS2(498.7326), 20.0-25.0eV, 7.9min #370
1	Bothrops_asper_ABY55159_PLA2		2144	16476	150	129	14	12	53.3	137	MRTLWIVTVLLVGVEGSLVELGKMILQETGKNPLTSYGVYGCNCGVGGRHKPKDGTDRCCYVHKCCYKKMTDCDPKKDRYSYSWKDKTIVCDENNPCLKELCECDKAVAICLRENLDTYNKKYKIYPKFFCKKAEPC	426	1	1	1	375.5224	1123.5453	3	1123.5509	-0.0056	1	34.69	0.00034	R	ENLDTYNKK	Y			Cmpd 268, +MS2(375.5224), 16.0-20.0eV, 7.7min #358
1	Bothrops_asper_ABY55159_PLA2		2144	16476	150	129	14	12	53.3	137	MRTLWIVTVLLVGVEGSLVELGKMILQETGKNPLTSYGVYGCNCGVGGRHKPKDGTDRCCYVHKCCYKKMTDCDPKKDRYSYSWKDKTIVCDENNPCLKELCECDKAVAICLRENLDTYNKKYKIYPKFFCKKAEPC	442	1	1	1	375.5228	1123.5467	3	1123.5509	-0.0042	1	43.12	4.9e-05	R	ENLDTYNKK	Y			Cmpd 265, +MS2(375.5228), 16.0-20.0eV, 7.6min #354
1	Bothrops_asper_ABY55159_PLA2		2144	16476	150	129	14	12	53.3	137	MRTLWIVTVLLVGVEGSLVELGKMILQETGKNPLTSYGVYGCNCGVGGRHKPKDGTDRCCYVHKCCYKKMTDCDPKKDRYSYSWKDKTIVCDENNPCLKELCECDKAVAICLRENLDTYNKKYKIYPKFFCKKAEPC	456	1	1	1	375.5230	1123.5473	3	1123.5509	-0.0036	1	1.63	0.69	R	ENLDTYNKK	Y			Cmpd 174, +MS2(375.5230), 16.0-20.0eV, 5.0min #232
1	Bothrops_asper_ABY55159_PLA2		2144	16476	150	129	14	12	53.3	137	MRTLWIVTVLLVGVEGSLVELGKMILQETGKNPLTSYGVYGCNCGVGGRHKPKDGTDRCCYVHKCCYKKMTDCDPKKDRYSYSWKDKTIVCDENNPCLKELCECDKAVAICLRENLDTYNKKYKIYPKFFCKKAEPC	477	1	1	1	731.8318	1461.6490	2	1461.6592	-0.0102	0	87.12	1.9e-09	K	TIVCDENNPCLK	E			Cmpd 292, +MS2(731.8318), 25.6-32.0eV, 8.4min #390
1	Bothrops_asper_ABY55159_PLA2		2144	16476	150	129	14	12	53.3	137	MRTLWIVTVLLVGVEGSLVELGKMILQETGKNPLTSYGVYGCNCGVGGRHKPKDGTDRCCYVHKCCYKKMTDCDPKKDRYSYSWKDKTIVCDENNPCLKELCECDKAVAICLRENLDTYNKKYKIYPKFFCKKAEPC	478	1	1	1	731.8321	1461.6497	2	1461.6592	-0.0095	0	78.97	1.3e-08	K	TIVCDENNPCLK	E			Cmpd 299, +MS2(731.8321), 25.6-32.0eV, 8.6min #399
1	Bothrops_asper_ABY55159_PLA2		2144	16476	150	129	14	12	53.3	137	MRTLWIVTVLLVGVEGSLVELGKMILQETGKNPLTSYGVYGCNCGVGGRHKPKDGTDRCCYVHKCCYKKMTDCDPKKDRYSYSWKDKTIVCDENNPCLKELCECDKAVAICLRENLDTYNKKYKIYPKFFCKKAEPC	479	1	1	1	731.8323	1461.6501	2	1461.6592	-0.0091	0	84.85	3.3e-09	K	TIVCDENNPCLK	E			Cmpd 295, +MS2(731.8323), 25.6-32.0eV, 8.5min #394
1	Bothrops_asper_ABY55159_PLA2		2144	16476	150	129	14	12	53.3	137	MRTLWIVTVLLVGVEGSLVELGKMILQETGKNPLTSYGVYGCNCGVGGRHKPKDGTDRCCYVHKCCYKKMTDCDPKKDRYSYSWKDKTIVCDENNPCLKELCECDKAVAICLRENLDTYNKKYKIYPKFFCKKAEPC	480	1	1	1	569.2640	1704.7701	3	1704.7811	-0.0110	1	99.23	1.2e-10	K	DKTIVCDENNPCLK	E			Cmpd 293, +MS2(569.2640), 17.7-22.1eV, 8.4min #391
1	Bothrops_asper_ABY55159_PLA2		2144	16476	150	129	14	12	53.3	137	MRTLWIVTVLLVGVEGSLVELGKMILQETGKNPLTSYGVYGCNCGVGGRHKPKDGTDRCCYVHKCCYKKMTDCDPKKDRYSYSWKDKTIVCDENNPCLKELCECDKAVAICLRENLDTYNKKYKIYPKFFCKKAEPC	481	1	1	1	569.2641	1704.7704	3	1704.7811	-0.0107	1	99.32	1.2e-10	K	DKTIVCDENNPCLK	E			Cmpd 287, +MS2(569.2641), 17.7-22.1eV, 8.2min #383
1	Bothrops_asper_ABY55159_PLA2		2144	16476	150	129	14	12	53.3	137	MRTLWIVTVLLVGVEGSLVELGKMILQETGKNPLTSYGVYGCNCGVGGRHKPKDGTDRCCYVHKCCYKKMTDCDPKKDRYSYSWKDKTIVCDENNPCLKELCECDKAVAICLRENLDTYNKKYKIYPKFFCKKAEPC	482	1	1	1	569.2642	1704.7709	3	1704.7811	-0.0102	1	99.28	1.2e-10	K	DKTIVCDENNPCLK	E			Cmpd 289, +MS2(569.2642), 17.7-22.1eV, 8.3min #386
1	Bothrops_asper_ABY55159_PLA2		2144	16476	150	129	14	12	53.3	137	MRTLWIVTVLLVGVEGSLVELGKMILQETGKNPLTSYGVYGCNCGVGGRHKPKDGTDRCCYVHKCCYKKMTDCDPKKDRYSYSWKDKTIVCDENNPCLKELCECDKAVAICLRENLDTYNKKYKIYPKFFCKKAEPC	484	1	1	0	579.6058	1735.7955	3	1735.8055	-0.0100	1	85.04	3.1e-09	K	ELCECDKAVAICLR	E			Cmpd 309, +MS2(579.6058), 17.9-22.4eV, 8.9min #412
1	Bothrops_asper_ABY55159_PLA2		2144	16476	150	129	14	12	53.3	137	MRTLWIVTVLLVGVEGSLVELGKMILQETGKNPLTSYGVYGCNCGVGGRHKPKDGTDRCCYVHKCCYKKMTDCDPKKDRYSYSWKDKTIVCDENNPCLKELCECDKAVAICLRENLDTYNKKYKIYPKFFCKKAEPC	485	1	1	0	579.6063	1735.7971	3	1735.8055	-0.0084	1	79.19	1.2e-08	K	ELCECDKAVAICLR	E			Cmpd 311, +MS2(579.6063), 17.9-22.4eV, 8.9min #415
2	Bothrops_asper_1CLP_B_PLA2		544	14528	70	54	7	5	35.5	121	SLFELGKMILQETGKNPAKSYGAYGCNCGVLGRGKPKDATDRCCYVHKCCYKKLTGCNPKKDRYSYSWKDKTIVCGENNSCLKELCECDKAVAICLRENLNTYNKKYRYYLKPLCKKADAC	135	1	0	0	632.3508	631.3436	1	631.3475	-0.0040	0	12.71	0.054	V	AICLR	E			Cmpd 306, +MS2(632.3508), 45.1-56.3eV, 8.8min #408
2	Bothrops_asper_1CLP_B_PLA2		544	14528	70	54	7	5	35.5	121	SLFELGKMILQETGKNPAKSYGAYGCNCGVLGRGKPKDATDRCCYVHKCCYKKLTGCNPKKDRYSYSWKDKTIVCGENNSCLKELCECDKAVAICLRENLNTYNKKYRYYLKPLCKKADAC	292	1	0	0	401.7313	801.4481	2	801.4531	-0.0050	0	9.54	0.11	K	AVAICLR	E			Cmpd 106, +MS2(401.7313), 20.0-25.0eV, 3.0min #142
2	Bothrops_asper_1CLP_B_PLA2		544	14528	70	54	7	5	35.5	121	SLFELGKMILQETGKNPAKSYGAYGCNCGVLGRGKPKDATDRCCYVHKCCYKKLTGCNPKKDRYSYSWKDKTIVCGENNSCLKELCECDKAVAICLRENLNTYNKKYRYYLKPLCKKADAC	293	1	0	0	401.7314	801.4482	2	801.4531	-0.0049	0	43.52	4.4e-05	K	AVAICLR	E			Cmpd 303, +MS2(401.7314), 20.0-25.0eV, 8.7min #404
2	Bothrops_asper_1CLP_B_PLA2		544	14528	70	54	7	5	35.5	121	SLFELGKMILQETGKNPAKSYGAYGCNCGVLGRGKPKDATDRCCYVHKCCYKKLTGCNPKKDRYSYSWKDKTIVCGENNSCLKELCECDKAVAICLRENLNTYNKKYRYYLKPLCKKADAC	294	1	0	0	401.7314	801.4483	2	801.4531	-0.0048	0	13.76	0.042	K	AVAICLR	E			Cmpd 72, +MS2(401.7314), 20.0-25.0eV, 2.1min #96
2	Bothrops_asper_1CLP_B_PLA2		544	14528	70	54	7	5	35.5	121	SLFELGKMILQETGKNPAKSYGAYGCNCGVLGRGKPKDATDRCCYVHKCCYKKLTGCNPKKDRYSYSWKDKTIVCGENNSCLKELCECDKAVAICLRENLNTYNKKYRYYLKPLCKKADAC	295	1	0	0	401.7315	801.4484	2	801.4531	-0.0047	0	37.14	0.00019	K	AVAICLR	E			Cmpd 304, +MS2(401.7315), 20.0-25.0eV, 8.7min #406
2	Bothrops_asper_1CLP_B_PLA2		544	14528	70	54	7	5	35.5	121	SLFELGKMILQETGKNPAKSYGAYGCNCGVLGRGKPKDATDRCCYVHKCCYKKLTGCNPKKDRYSYSWKDKTIVCGENNSCLKELCECDKAVAICLRENLNTYNKKYRYYLKPLCKKADAC	296	1	0	0	401.7315	801.4485	2	801.4531	-0.0046	0	13.32	0.047	K	AVAICLR	E			Cmpd 170, +MS2(401.7315), 20.0-25.0eV, 4.9min #227
2	Bothrops_asper_1CLP_B_PLA2		544	14528	70	54	7	5	35.5	121	SLFELGKMILQETGKNPAKSYGAYGCNCGVLGRGKPKDATDRCCYVHKCCYKKLTGCNPKKDRYSYSWKDKTIVCGENNSCLKELCECDKAVAICLRENLNTYNKKYRYYLKPLCKKADAC	297	1	0	0	401.7315	801.4485	2	801.4531	-0.0046	0	12.50	0.056	K	AVAICLR	E			Cmpd 77, +MS2(401.7315), 20.0-25.0eV, 2.2min #103
2	Bothrops_asper_1CLP_B_PLA2		544	14528	70	54	7	5	35.5	121	SLFELGKMILQETGKNPAKSYGAYGCNCGVLGRGKPKDATDRCCYVHKCCYKKLTGCNPKKDRYSYSWKDKTIVCGENNSCLKELCECDKAVAICLRENLNTYNKKYRYYLKPLCKKADAC	298	1	0	0	401.7316	801.4486	2	801.4531	-0.0044	0	13.81	0.042	K	AVAICLR	E			Cmpd 122, +MS2(401.7316), 20.0-25.0eV, 3.5min #163
2	Bothrops_asper_1CLP_B_PLA2		544	14528	70	54	7	5	35.5	121	SLFELGKMILQETGKNPAKSYGAYGCNCGVLGRGKPKDATDRCCYVHKCCYKKLTGCNPKKDRYSYSWKDKTIVCGENNSCLKELCECDKAVAICLRENLNTYNKKYRYYLKPLCKKADAC	299	1	0	0	401.7316	801.4486	2	801.4531	-0.0044	0	37.06	0.0002	K	AVAICLR	E			Cmpd 307, +MS2(401.7316), 20.0-25.0eV, 8.8min #410
2	Bothrops_asper_1CLP_B_PLA2		544	14528	70	54	7	5	35.5	121	SLFELGKMILQETGKNPAKSYGAYGCNCGVLGRGKPKDATDRCCYVHKCCYKKLTGCNPKKDRYSYSWKDKTIVCGENNSCLKELCECDKAVAICLRENLNTYNKKYRYYLKPLCKKADAC	300	1	0	0	401.7316	801.4487	2	801.4531	-0.0044	0	13.36	0.046	K	AVAICLR	E			Cmpd 149, +MS2(401.7316), 20.0-25.0eV, 4.3min #199
2	Bothrops_asper_1CLP_B_PLA2		544	14528	70	54	7	5	35.5	121	SLFELGKMILQETGKNPAKSYGAYGCNCGVLGRGKPKDATDRCCYVHKCCYKKLTGCNPKKDRYSYSWKDKTIVCGENNSCLKELCECDKAVAICLRENLNTYNKKYRYYLKPLCKKADAC	301	1	0	0	401.7317	801.4489	2	801.4531	-0.0042	0	8.91	0.13	K	AVAICLR	E			Cmpd 151, +MS2(401.7317), 20.0-25.0eV, 4.3min #202
2	Bothrops_asper_1CLP_B_PLA2		544	14528	70	54	7	5	35.5	121	SLFELGKMILQETGKNPAKSYGAYGCNCGVLGRGKPKDATDRCCYVHKCCYKKLTGCNPKKDRYSYSWKDKTIVCGENNSCLKELCECDKAVAICLRENLNTYNKKYRYYLKPLCKKADAC	302	1	0	0	401.7317	801.4489	2	801.4531	-0.0042	0	16.44	0.023	K	AVAICLR	E			Cmpd 15, +MS2(401.7317), 20.0-25.0eV, 0.4min #20
2	Bothrops_asper_1CLP_B_PLA2		544	14528	70	54	7	5	35.5	121	SLFELGKMILQETGKNPAKSYGAYGCNCGVLGRGKPKDATDRCCYVHKCCYKKLTGCNPKKDRYSYSWKDKTIVCGENNSCLKELCECDKAVAICLRENLNTYNKKYRYYLKPLCKKADAC	303	1	0	0	401.7318	801.4490	2	801.4531	-0.0041	0	13.53	0.044	K	AVAICLR	E			Cmpd 59, +MS2(401.7318), 20.0-25.0eV, 1.7min #79
2	Bothrops_asper_1CLP_B_PLA2		544	14528	70	54	7	5	35.5	121	SLFELGKMILQETGKNPAKSYGAYGCNCGVLGRGKPKDATDRCCYVHKCCYKKLTGCNPKKDRYSYSWKDKTIVCGENNSCLKELCECDKAVAICLRENLNTYNKKYRYYLKPLCKKADAC	304	1	0	0	401.7318	801.4490	2	801.4531	-0.0041	0	14.40	0.036	K	AVAICLR	E			Cmpd 182, +MS2(401.7318), 20.0-25.0eV, 5.2min #243
2	Bothrops_asper_1CLP_B_PLA2		544	14528	70	54	7	5	35.5	121	SLFELGKMILQETGKNPAKSYGAYGCNCGVLGRGKPKDATDRCCYVHKCCYKKLTGCNPKKDRYSYSWKDKTIVCGENNSCLKELCECDKAVAICLRENLNTYNKKYRYYLKPLCKKADAC	305	1	0	0	401.7318	801.4490	2	801.4531	-0.0041	0	14.08	0.039	K	AVAICLR	E			Cmpd 479, +MS2(401.7318), 20.0-25.0eV, 13.7min #639
2	Bothrops_asper_1CLP_B_PLA2		544	14528	70	54	7	5	35.5	121	SLFELGKMILQETGKNPAKSYGAYGCNCGVLGRGKPKDATDRCCYVHKCCYKKLTGCNPKKDRYSYSWKDKTIVCGENNSCLKELCECDKAVAICLRENLNTYNKKYRYYLKPLCKKADAC	306	1	0	0	401.7318	801.4490	2	801.4531	-0.0041	0	15.27	0.03	K	AVAICLR	E			Cmpd 36, +MS2(401.7318), 20.0-25.0eV, 1.0min #48
2	Bothrops_asper_1CLP_B_PLA2		544	14528	70	54	7	5	35.5	121	SLFELGKMILQETGKNPAKSYGAYGCNCGVLGRGKPKDATDRCCYVHKCCYKKLTGCNPKKDRYSYSWKDKTIVCGENNSCLKELCECDKAVAICLRENLNTYNKKYRYYLKPLCKKADAC	307	1	0	0	401.7318	801.4490	2	801.4531	-0.0041	0	16.35	0.023	K	AVAICLR	E			Cmpd 53, +MS2(401.7318), 20.0-25.0eV, 1.5min #71
2	Bothrops_asper_1CLP_B_PLA2		544	14528	70	54	7	5	35.5	121	SLFELGKMILQETGKNPAKSYGAYGCNCGVLGRGKPKDATDRCCYVHKCCYKKLTGCNPKKDRYSYSWKDKTIVCGENNSCLKELCECDKAVAICLRENLNTYNKKYRYYLKPLCKKADAC	308	1	0	0	401.7318	801.4491	2	801.4531	-0.0040	0	16.71	0.021	K	AVAICLR	E			Cmpd 165, +MS2(401.7318), 20.0-25.0eV, 4.7min #220
2	Bothrops_asper_1CLP_B_PLA2		544	14528	70	54	7	5	35.5	121	SLFELGKMILQETGKNPAKSYGAYGCNCGVLGRGKPKDATDRCCYVHKCCYKKLTGCNPKKDRYSYSWKDKTIVCGENNSCLKELCECDKAVAICLRENLNTYNKKYRYYLKPLCKKADAC	309	1	0	0	401.7318	801.4491	2	801.4531	-0.0040	0	5.22	0.3	K	AVAICLR	E			Cmpd 31, +MS2(401.7318), 20.0-25.0eV, 0.9min #42
2	Bothrops_asper_1CLP_B_PLA2		544	14528	70	54	7	5	35.5	121	SLFELGKMILQETGKNPAKSYGAYGCNCGVLGRGKPKDATDRCCYVHKCCYKKLTGCNPKKDRYSYSWKDKTIVCGENNSCLKELCECDKAVAICLRENLNTYNKKYRYYLKPLCKKADAC	310	1	0	0	401.7318	801.4491	2	801.4531	-0.0040	0	13.67	0.043	K	AVAICLR	E			Cmpd 90, +MS2(401.7318), 20.0-25.0eV, 2.6min #120
2	Bothrops_asper_1CLP_B_PLA2		544	14528	70	54	7	5	35.5	121	SLFELGKMILQETGKNPAKSYGAYGCNCGVLGRGKPKDATDRCCYVHKCCYKKLTGCNPKKDRYSYSWKDKTIVCGENNSCLKELCECDKAVAICLRENLNTYNKKYRYYLKPLCKKADAC	311	1	0	0	401.7318	801.4491	2	801.4531	-0.0040	0	19.16	0.012	K	AVAICLR	E			Cmpd 135, +MS2(401.7318), 20.0-25.0eV, 3.9min #180
2	Bothrops_asper_1CLP_B_PLA2		544	14528	70	54	7	5	35.5	121	SLFELGKMILQETGKNPAKSYGAYGCNCGVLGRGKPKDATDRCCYVHKCCYKKLTGCNPKKDRYSYSWKDKTIVCGENNSCLKELCECDKAVAICLRENLNTYNKKYRYYLKPLCKKADAC	312	1	0	0	401.7319	801.4492	2	801.4531	-0.0039	0	16.15	0.024	K	AVAICLR	E			Cmpd 185, +MS2(401.7319), 20.0-25.0eV, 5.3min #247
2	Bothrops_asper_1CLP_B_PLA2		544	14528	70	54	7	5	35.5	121	SLFELGKMILQETGKNPAKSYGAYGCNCGVLGRGKPKDATDRCCYVHKCCYKKLTGCNPKKDRYSYSWKDKTIVCGENNSCLKELCECDKAVAICLRENLNTYNKKYRYYLKPLCKKADAC	313	1	0	0	401.7319	801.4492	2	801.4531	-0.0038	0	12.11	0.062	K	AVAICLR	E			Cmpd 47, +MS2(401.7319), 20.0-25.0eV, 1.4min #63
2	Bothrops_asper_1CLP_B_PLA2		544	14528	70	54	7	5	35.5	121	SLFELGKMILQETGKNPAKSYGAYGCNCGVLGRGKPKDATDRCCYVHKCCYKKLTGCNPKKDRYSYSWKDKTIVCGENNSCLKELCECDKAVAICLRENLNTYNKKYRYYLKPLCKKADAC	314	1	0	0	401.7319	801.4493	2	801.4531	-0.0038	0	9.61	0.11	K	AVAICLR	E			Cmpd 104, +MS2(401.7319), 20.0-25.0eV, 3.0min #139
2	Bothrops_asper_1CLP_B_PLA2		544	14528	70	54	7	5	35.5	121	SLFELGKMILQETGKNPAKSYGAYGCNCGVLGRGKPKDATDRCCYVHKCCYKKLTGCNPKKDRYSYSWKDKTIVCGENNSCLKELCECDKAVAICLRENLNTYNKKYRYYLKPLCKKADAC	315	1	0	0	401.7319	801.4493	2	801.4531	-0.0038	0	14.03	0.04	K	AVAICLR	E			Cmpd 136, +MS2(401.7319), 20.0-25.0eV, 3.9min #182
2	Bothrops_asper_1CLP_B_PLA2		544	14528	70	54	7	5	35.5	121	SLFELGKMILQETGKNPAKSYGAYGCNCGVLGRGKPKDATDRCCYVHKCCYKKLTGCNPKKDRYSYSWKDKTIVCGENNSCLKELCECDKAVAICLRENLNTYNKKYRYYLKPLCKKADAC	316	1	0	0	401.7320	801.4494	2	801.4531	-0.0036	0	18.40	0.014	K	AVAICLR	E			Cmpd 111, +MS2(401.7320), 20.0-25.0eV, 3.2min #148
2	Bothrops_asper_1CLP_B_PLA2		544	14528	70	54	7	5	35.5	121	SLFELGKMILQETGKNPAKSYGAYGCNCGVLGRGKPKDATDRCCYVHKCCYKKLTGCNPKKDRYSYSWKDKTIVCGENNSCLKELCECDKAVAICLRENLNTYNKKYRYYLKPLCKKADAC	317	1	0	0	401.7321	801.4497	2	801.4531	-0.0034	0	13.61	0.044	K	AVAICLR	E			Cmpd 179, +MS2(401.7321), 20.0-25.0eV, 5.1min #239
2	Bothrops_asper_1CLP_B_PLA2		544	14528	70	54	7	5	35.5	121	SLFELGKMILQETGKNPAKSYGAYGCNCGVLGRGKPKDATDRCCYVHKCCYKKLTGCNPKKDRYSYSWKDKTIVCGENNSCLKELCECDKAVAICLRENLNTYNKKYRYYLKPLCKKADAC	318	1	0	0	401.7322	801.4499	2	801.4531	-0.0032	0	14.28	0.037	K	AVAICLR	E			Cmpd 167, +MS2(401.7322), 20.0-25.0eV, 4.8min #223
2	Bothrops_asper_1CLP_B_PLA2		544	14528	70	54	7	5	35.5	121	SLFELGKMILQETGKNPAKSYGAYGCNCGVLGRGKPKDATDRCCYVHKCCYKKLTGCNPKKDRYSYSWKDKTIVCGENNSCLKELCECDKAVAICLRENLNTYNKKYRYYLKPLCKKADAC	319	1	0	0	401.7322	801.4499	2	801.4531	-0.0032	0	7.85	0.16	K	AVAICLR	E			Cmpd 57, +MS2(401.7322), 20.0-25.0eV, 1.6min #76
2	Bothrops_asper_1CLP_B_PLA2		544	14528	70	54	7	5	35.5	121	SLFELGKMILQETGKNPAKSYGAYGCNCGVLGRGKPKDATDRCCYVHKCCYKKLTGCNPKKDRYSYSWKDKTIVCGENNSCLKELCECDKAVAICLRENLNTYNKKYRYYLKPLCKKADAC	320	1	0	0	401.7323	801.4499	2	801.4531	-0.0031	0	12.56	0.055	K	AVAICLR	E			Cmpd 91, +MS2(401.7322), 20.0-25.0eV, 2.6min #122
2	Bothrops_asper_1CLP_B_PLA2		544	14528	70	54	7	5	35.5	121	SLFELGKMILQETGKNPAKSYGAYGCNCGVLGRGKPKDATDRCCYVHKCCYKKLTGCNPKKDRYSYSWKDKTIVCGENNSCLKELCECDKAVAICLRENLNTYNKKYRYYLKPLCKKADAC	321	1	0	0	401.7323	801.4499	2	801.4531	-0.0031	0	15.85	0.026	K	AVAICLR	E			Cmpd 30, +MS2(401.7323), 20.0-25.0eV, 0.9min #40
2	Bothrops_asper_1CLP_B_PLA2		544	14528	70	54	7	5	35.5	121	SLFELGKMILQETGKNPAKSYGAYGCNCGVLGRGKPKDATDRCCYVHKCCYKKLTGCNPKKDRYSYSWKDKTIVCGENNSCLKELCECDKAVAICLRENLNTYNKKYRYYLKPLCKKADAC	322	1	0	0	401.7323	801.4501	2	801.4531	-0.0030	0	20.85	0.0082	K	AVAICLR	E			Cmpd 201, +MS2(401.7323), 20.0-25.0eV, 5.8min #268
2	Bothrops_asper_1CLP_B_PLA2		544	14528	70	54	7	5	35.5	121	SLFELGKMILQETGKNPAKSYGAYGCNCGVLGRGKPKDATDRCCYVHKCCYKKLTGCNPKKDRYSYSWKDKTIVCGENNSCLKELCECDKAVAICLRENLNTYNKKYRYYLKPLCKKADAC	323	1	0	0	401.7323	801.4501	2	801.4531	-0.0029	0	13.46	0.045	K	AVAICLR	E			Cmpd 155, +MS2(401.7323), 20.0-25.0eV, 4.4min #207
2	Bothrops_asper_1CLP_B_PLA2		544	14528	70	54	7	5	35.5	121	SLFELGKMILQETGKNPAKSYGAYGCNCGVLGRGKPKDATDRCCYVHKCCYKKLTGCNPKKDRYSYSWKDKTIVCGENNSCLKELCECDKAVAICLRENLNTYNKKYRYYLKPLCKKADAC	324	1	0	0	401.7324	801.4502	2	801.4531	-0.0029	0	7.31	0.19	K	AVAICLR	E			Cmpd 120, +MS2(401.7324), 20.0-25.0eV, 3.4min #160
2	Bothrops_asper_1CLP_B_PLA2		544	14528	70	54	7	5	35.5	121	SLFELGKMILQETGKNPAKSYGAYGCNCGVLGRGKPKDATDRCCYVHKCCYKKLTGCNPKKDRYSYSWKDKTIVCGENNSCLKELCECDKAVAICLRENLNTYNKKYRYYLKPLCKKADAC	325	1	0	0	401.7324	801.4502	2	801.4531	-0.0028	0	16.46	0.023	K	AVAICLR	E			Cmpd 44, +MS2(401.7324), 20.0-25.0eV, 1.3min #59
2	Bothrops_asper_1CLP_B_PLA2		544	14528	70	54	7	5	35.5	121	SLFELGKMILQETGKNPAKSYGAYGCNCGVLGRGKPKDATDRCCYVHKCCYKKLTGCNPKKDRYSYSWKDKTIVCGENNSCLKELCECDKAVAICLRENLNTYNKKYRYYLKPLCKKADAC	326	1	0	0	401.7324	801.4503	2	801.4531	-0.0028	0	7.39	0.18	K	AVAICLR	E			Cmpd 204, +MS2(401.7324), 20.0-25.0eV, 5.9min #272
2	Bothrops_asper_1CLP_B_PLA2		544	14528	70	54	7	5	35.5	121	SLFELGKMILQETGKNPAKSYGAYGCNCGVLGRGKPKDATDRCCYVHKCCYKKLTGCNPKKDRYSYSWKDKTIVCGENNSCLKELCECDKAVAICLRENLNTYNKKYRYYLKPLCKKADAC	327	1	0	0	401.7324	801.4503	2	801.4531	-0.0028	0	15.78	0.026	K	AVAICLR	E			Cmpd 87, +MS2(401.7324), 20.0-25.0eV, 2.5min #116
2	Bothrops_asper_1CLP_B_PLA2		544	14528	70	54	7	5	35.5	121	SLFELGKMILQETGKNPAKSYGAYGCNCGVLGRGKPKDATDRCCYVHKCCYKKLTGCNPKKDRYSYSWKDKTIVCGENNSCLKELCECDKAVAICLRENLNTYNKKYRYYLKPLCKKADAC	328	1	0	0	401.7325	801.4504	2	801.4531	-0.0027	0	12.66	0.054	K	AVAICLR	E			Cmpd 132, +MS2(401.7325), 20.0-25.0eV, 3.8min #176
2	Bothrops_asper_1CLP_B_PLA2		544	14528	70	54	7	5	35.5	121	SLFELGKMILQETGKNPAKSYGAYGCNCGVLGRGKPKDATDRCCYVHKCCYKKLTGCNPKKDRYSYSWKDKTIVCGENNSCLKELCECDKAVAICLRENLNTYNKKYRYYLKPLCKKADAC	329	1	0	0	401.7326	801.4507	2	801.4531	-0.0024	0	5.25	0.3	K	AVAICLR	E			Cmpd 231, +MS2(401.7326), 20.0-25.0eV, 6.6min #308
2	Bothrops_asper_1CLP_B_PLA2		544	14528	70	54	7	5	35.5	121	SLFELGKMILQETGKNPAKSYGAYGCNCGVLGRGKPKDATDRCCYVHKCCYKKLTGCNPKKDRYSYSWKDKTIVCGENNSCLKELCECDKAVAICLRENLNTYNKKYRYYLKPLCKKADAC	330	1	0	0	401.7330	801.4515	2	801.4531	-0.0016	0	16.41	0.023	K	AVAICLR	E			Cmpd 75, +MS2(401.7330), 20.0-25.0eV, 2.2min #100
2	Bothrops_asper_1CLP_B_PLA2		544	14528	70	54	7	5	35.5	121	SLFELGKMILQETGKNPAKSYGAYGCNCGVLGRGKPKDATDRCCYVHKCCYKKLTGCNPKKDRYSYSWKDKTIVCGENNSCLKELCECDKAVAICLRENLNTYNKKYRYYLKPLCKKADAC	333	1	0	0	417.1924	832.3702	2	832.3755	-0.0054	0	24.28	0.0037	R	YSYSWK	D			Cmpd 302, +MS2(417.1924), 20.0-25.0eV, 8.7min #403
2	Bothrops_asper_1CLP_B_PLA2		544	14528	70	54	7	5	35.5	121	SLFELGKMILQETGKNPAKSYGAYGCNCGVLGRGKPKDATDRCCYVHKCCYKKLTGCNPKKDRYSYSWKDKTIVCGENNSCLKELCECDKAVAICLRENLNTYNKKYRYYLKPLCKKADAC	334	1	0	0	417.1927	832.3708	2	832.3755	-0.0047	0	13.36	0.046	R	YSYSWK	D			Cmpd 464, +MS2(417.1927), 20.0-25.0eV, 13.3min #619
2	Bothrops_asper_1CLP_B_PLA2		544	14528	70	54	7	5	35.5	121	SLFELGKMILQETGKNPAKSYGAYGCNCGVLGRGKPKDATDRCCYVHKCCYKKLTGCNPKKDRYSYSWKDKTIVCGENNSCLKELCECDKAVAICLRENLNTYNKKYRYYLKPLCKKADAC	335	1	0	0	417.1927	832.3709	2	832.3755	-0.0046	0	25.82	0.0026	R	YSYSWK	D			Cmpd 297, +MS2(417.1928), 20.0-25.0eV, 8.5min #396
2	Bothrops_asper_1CLP_B_PLA2		544	14528	70	54	7	5	35.5	121	SLFELGKMILQETGKNPAKSYGAYGCNCGVLGRGKPKDATDRCCYVHKCCYKKLTGCNPKKDRYSYSWKDKTIVCGENNSCLKELCECDKAVAICLRENLNTYNKKYRYYLKPLCKKADAC	336	1	0	0	417.1928	832.3711	2	832.3755	-0.0044	0	17.04	0.02	R	YSYSWK	D			Cmpd 470, +MS2(417.1928), 20.0-25.0eV, 13.5min #627
2	Bothrops_asper_1CLP_B_PLA2		544	14528	70	54	7	5	35.5	121	SLFELGKMILQETGKNPAKSYGAYGCNCGVLGRGKPKDATDRCCYVHKCCYKKLTGCNPKKDRYSYSWKDKTIVCGENNSCLKELCECDKAVAICLRENLNTYNKKYRYYLKPLCKKADAC	337	1	0	0	417.1928	832.3711	2	832.3755	-0.0044	0	23.83	0.0041	R	YSYSWK	D			Cmpd 472, +MS2(417.1928), 20.0-25.0eV, 13.5min #630
2	Bothrops_asper_1CLP_B_PLA2		544	14528	70	54	7	5	35.5	121	SLFELGKMILQETGKNPAKSYGAYGCNCGVLGRGKPKDATDRCCYVHKCCYKKLTGCNPKKDRYSYSWKDKTIVCGENNSCLKELCECDKAVAICLRENLNTYNKKYRYYLKPLCKKADAC	338	1	0	0	417.1929	832.3712	2	832.3755	-0.0044	0	16.04	0.025	R	YSYSWK	D			Cmpd 5, +MS2(417.1929), 20.0-25.0eV, 0.2min #7
2	Bothrops_asper_1CLP_B_PLA2		544	14528	70	54	7	5	35.5	121	SLFELGKMILQETGKNPAKSYGAYGCNCGVLGRGKPKDATDRCCYVHKCCYKKLTGCNPKKDRYSYSWKDKTIVCGENNSCLKELCECDKAVAICLRENLNTYNKKYRYYLKPLCKKADAC	339	1	0	0	417.1929	832.3712	2	832.3755	-0.0043	0	19.15	0.012	R	YSYSWK	D			Cmpd 475, +MS2(417.1929), 20.0-25.0eV, 13.6min #634
2	Bothrops_asper_1CLP_B_PLA2		544	14528	70	54	7	5	35.5	121	SLFELGKMILQETGKNPAKSYGAYGCNCGVLGRGKPKDATDRCCYVHKCCYKKLTGCNPKKDRYSYSWKDKTIVCGENNSCLKELCECDKAVAICLRENLNTYNKKYRYYLKPLCKKADAC	340	1	0	0	417.1929	832.3712	2	832.3755	-0.0043	0	23.91	0.0041	R	YSYSWK	D			Cmpd 434, +MS2(417.1929), 20.0-25.0eV, 12.4min #579
2	Bothrops_asper_1CLP_B_PLA2		544	14528	70	54	7	5	35.5	121	SLFELGKMILQETGKNPAKSYGAYGCNCGVLGRGKPKDATDRCCYVHKCCYKKLTGCNPKKDRYSYSWKDKTIVCGENNSCLKELCECDKAVAICLRENLNTYNKKYRYYLKPLCKKADAC	341	1	0	0	417.1929	832.3712	2	832.3755	-0.0043	0	18.77	0.013	R	YSYSWK	D			Cmpd 461, +MS2(417.1929), 20.0-25.0eV, 13.2min #615
2	Bothrops_asper_1CLP_B_PLA2		544	14528	70	54	7	5	35.5	121	SLFELGKMILQETGKNPAKSYGAYGCNCGVLGRGKPKDATDRCCYVHKCCYKKLTGCNPKKDRYSYSWKDKTIVCGENNSCLKELCECDKAVAICLRENLNTYNKKYRYYLKPLCKKADAC	342	1	0	0	417.1929	832.3712	2	832.3755	-0.0043	0	16.27	0.024	R	YSYSWK	D			Cmpd 436, +MS2(417.1929), 20.0-25.0eV, 12.5min #582
2	Bothrops_asper_1CLP_B_PLA2		544	14528	70	54	7	5	35.5	121	SLFELGKMILQETGKNPAKSYGAYGCNCGVLGRGKPKDATDRCCYVHKCCYKKLTGCNPKKDRYSYSWKDKTIVCGENNSCLKELCECDKAVAICLRENLNTYNKKYRYYLKPLCKKADAC	343	1	0	0	417.1929	832.3713	2	832.3755	-0.0042	0	16.80	0.021	R	YSYSWK	D			Cmpd 411, +MS2(417.1929), 20.0-25.0eV, 11.8min #548
2	Bothrops_asper_1CLP_B_PLA2		544	14528	70	54	7	5	35.5	121	SLFELGKMILQETGKNPAKSYGAYGCNCGVLGRGKPKDATDRCCYVHKCCYKKLTGCNPKKDRYSYSWKDKTIVCGENNSCLKELCECDKAVAICLRENLNTYNKKYRYYLKPLCKKADAC	344	1	0	0	417.1930	832.3714	2	832.3755	-0.0041	0	24.12	0.0039	R	YSYSWK	D			Cmpd 432, +MS2(417.1930), 20.0-25.0eV, 12.4min #576
2	Bothrops_asper_1CLP_B_PLA2		544	14528	70	54	7	5	35.5	121	SLFELGKMILQETGKNPAKSYGAYGCNCGVLGRGKPKDATDRCCYVHKCCYKKLTGCNPKKDRYSYSWKDKTIVCGENNSCLKELCECDKAVAICLRENLNTYNKKYRYYLKPLCKKADAC	345	1	0	0	417.1930	832.3715	2	832.3755	-0.0041	0	12.10	0.062	R	YSYSWK	D			Cmpd 453, +MS2(417.1930), 20.0-25.0eV, 13.0min #604
2	Bothrops_asper_1CLP_B_PLA2		544	14528	70	54	7	5	35.5	121	SLFELGKMILQETGKNPAKSYGAYGCNCGVLGRGKPKDATDRCCYVHKCCYKKLTGCNPKKDRYSYSWKDKTIVCGENNSCLKELCECDKAVAICLRENLNTYNKKYRYYLKPLCKKADAC	346	1	0	0	417.1931	832.3716	2	832.3755	-0.0039	0	24.25	0.0038	R	YSYSWK	D			Cmpd 402, +MS2(417.1931), 20.0-25.0eV, 11.5min #536
2	Bothrops_asper_1CLP_B_PLA2		544	14528	70	54	7	5	35.5	121	SLFELGKMILQETGKNPAKSYGAYGCNCGVLGRGKPKDATDRCCYVHKCCYKKLTGCNPKKDRYSYSWKDKTIVCGENNSCLKELCECDKAVAICLRENLNTYNKKYRYYLKPLCKKADAC	347	1	0	0	417.1931	832.3716	2	832.3755	-0.0039	0	19.72	0.011	R	YSYSWK	D			Cmpd 420, +MS2(417.1931), 20.0-25.0eV, 12.0min #560
2	Bothrops_asper_1CLP_B_PLA2		544	14528	70	54	7	5	35.5	121	SLFELGKMILQETGKNPAKSYGAYGCNCGVLGRGKPKDATDRCCYVHKCCYKKLTGCNPKKDRYSYSWKDKTIVCGENNSCLKELCECDKAVAICLRENLNTYNKKYRYYLKPLCKKADAC	348	1	0	0	417.1932	832.3717	2	832.3755	-0.0038	0	27.50	0.0018	R	YSYSWK	D			Cmpd 421, +MS2(417.1932), 20.0-25.0eV, 12.1min #562
2	Bothrops_asper_1CLP_B_PLA2		544	14528	70	54	7	5	35.5	121	SLFELGKMILQETGKNPAKSYGAYGCNCGVLGRGKPKDATDRCCYVHKCCYKKLTGCNPKKDRYSYSWKDKTIVCGENNSCLKELCECDKAVAICLRENLNTYNKKYRYYLKPLCKKADAC	349	1	0	0	417.1932	832.3718	2	832.3755	-0.0037	0	12.77	0.053	R	YSYSWK	D			Cmpd 183, +MS2(417.1932), 20.0-25.0eV, 5.2min #244
2	Bothrops_asper_1CLP_B_PLA2		544	14528	70	54	7	5	35.5	121	SLFELGKMILQETGKNPAKSYGAYGCNCGVLGRGKPKDATDRCCYVHKCCYKKLTGCNPKKDRYSYSWKDKTIVCGENNSCLKELCECDKAVAICLRENLNTYNKKYRYYLKPLCKKADAC	350	1	0	0	417.1932	832.3718	2	832.3755	-0.0037	0	17.02	0.02	R	YSYSWK	D			Cmpd 417, +MS2(417.1932), 20.0-25.0eV, 12.0min #556
2	Bothrops_asper_1CLP_B_PLA2		544	14528	70	54	7	5	35.5	121	SLFELGKMILQETGKNPAKSYGAYGCNCGVLGRGKPKDATDRCCYVHKCCYKKLTGCNPKKDRYSYSWKDKTIVCGENNSCLKELCECDKAVAICLRENLNTYNKKYRYYLKPLCKKADAC	351	1	0	0	417.1933	832.3720	2	832.3755	-0.0035	0	17.47	0.018	R	YSYSWK	D			Cmpd 456, +MS2(417.1933), 20.0-25.0eV, 13.1min #608
2	Bothrops_asper_1CLP_B_PLA2		544	14528	70	54	7	5	35.5	121	SLFELGKMILQETGKNPAKSYGAYGCNCGVLGRGKPKDATDRCCYVHKCCYKKLTGCNPKKDRYSYSWKDKTIVCGENNSCLKELCECDKAVAICLRENLNTYNKKYRYYLKPLCKKADAC	352	1	0	0	417.1934	832.3722	2	832.3755	-0.0033	0	13.97	0.04	R	YSYSWK	D			Cmpd 17, +MS2(417.1934), 20.0-25.0eV, 0.5min #23
2	Bothrops_asper_1CLP_B_PLA2		544	14528	70	54	7	5	35.5	121	SLFELGKMILQETGKNPAKSYGAYGCNCGVLGRGKPKDATDRCCYVHKCCYKKLTGCNPKKDRYSYSWKDKTIVCGENNSCLKELCECDKAVAICLRENLNTYNKKYRYYLKPLCKKADAC	353	1	0	0	417.1934	832.3722	2	832.3755	-0.0033	0	25.79	0.0026	R	YSYSWK	D			Cmpd 177, +MS2(417.1934), 20.0-25.0eV, 5.1min #236
2	Bothrops_asper_1CLP_B_PLA2		544	14528	70	54	7	5	35.5	121	SLFELGKMILQETGKNPAKSYGAYGCNCGVLGRGKPKDATDRCCYVHKCCYKKLTGCNPKKDRYSYSWKDKTIVCGENNSCLKELCECDKAVAICLRENLNTYNKKYRYYLKPLCKKADAC	354	1	0	0	417.1934	832.3723	2	832.3755	-0.0032	0	25.68	0.0027	R	YSYSWK	D			Cmpd 298, +MS2(417.1934), 20.0-25.0eV, 8.6min #398
2	Bothrops_asper_1CLP_B_PLA2		544	14528	70	54	7	5	35.5	121	SLFELGKMILQETGKNPAKSYGAYGCNCGVLGRGKPKDATDRCCYVHKCCYKKLTGCNPKKDRYSYSWKDKTIVCGENNSCLKELCECDKAVAICLRENLNTYNKKYRYYLKPLCKKADAC	355	1	0	0	417.1935	832.3724	2	832.3755	-0.0031	0	13.95	0.04	R	YSYSWK	D			Cmpd 138, +MS2(417.1935), 20.0-25.0eV, 4.0min #184
2	Bothrops_asper_1CLP_B_PLA2		544	14528	70	54	7	5	35.5	121	SLFELGKMILQETGKNPAKSYGAYGCNCGVLGRGKPKDATDRCCYVHKCCYKKLTGCNPKKDRYSYSWKDKTIVCGENNSCLKELCECDKAVAICLRENLNTYNKKYRYYLKPLCKKADAC	399	1	0	0	433.6834	865.3523	2	865.3575	-0.0052	0	36.17	0.00024	R	CCYVHK	C			Cmpd 260, +MS2(433.6834), 20.0-25.0eV, 7.5min #347
2	Bothrops_asper_1CLP_B_PLA2		544	14528	70	54	7	5	35.5	121	SLFELGKMILQETGKNPAKSYGAYGCNCGVLGRGKPKDATDRCCYVHKCCYKKLTGCNPKKDRYSYSWKDKTIVCGENNSCLKELCECDKAVAICLRENLNTYNKKYRYYLKPLCKKADAC	408	1	0	0	460.2466	918.4786	2	918.4844	-0.0059	0	35.69	0.00027	K	MILQETGK	N			Cmpd 294, +MS2(460.2466), 20.0-25.0eV, 8.4min #392
2	Bothrops_asper_1CLP_B_PLA2		544	14528	70	54	7	5	35.5	121	SLFELGKMILQETGKNPAKSYGAYGCNCGVLGRGKPKDATDRCCYVHKCCYKKLTGCNPKKDRYSYSWKDKTIVCGENNSCLKELCECDKAVAICLRENLNTYNKKYRYYLKPLCKKADAC	409	1	0	0	460.2468	918.4790	2	918.4844	-0.0054	0	43.02	5e-05	K	MILQETGK	N			Cmpd 290, +MS2(460.2468), 20.0-25.0eV, 8.3min #387
2	Bothrops_asper_1CLP_B_PLA2		544	14528	70	54	7	5	35.5	121	SLFELGKMILQETGKNPAKSYGAYGCNCGVLGRGKPKDATDRCCYVHKCCYKKLTGCNPKKDRYSYSWKDKTIVCGENNSCLKELCECDKAVAICLRENLNTYNKKYRYYLKPLCKKADAC	410	1	0	0	468.2448	934.4750	2	934.4794	-0.0044	0	42.15	6.1e-05	K	MILQETGK	N	Oxidation (M)	0.20000000.0	Cmpd 279, +MS2(468.2448), 20.0-25.0eV, 8.0min #372
2	Bothrops_asper_1CLP_B_PLA2		544	14528	70	54	7	5	35.5	121	SLFELGKMILQETGKNPAKSYGAYGCNCGVLGRGKPKDATDRCCYVHKCCYKKLTGCNPKKDRYSYSWKDKTIVCGENNSCLKELCECDKAVAICLRENLNTYNKKYRYYLKPLCKKADAC	425	1	1	1	375.1945	1122.5618	3	1122.5669	-0.0051	1	3.91	0.41	R	ENLNTYNKK	Y			Cmpd 263, +MS2(375.1945), 16.0-20.0eV, 7.5min #351
2	Bothrops_asper_1CLP_B_PLA2		544	14528	70	54	7	5	35.5	121	SLFELGKMILQETGKNPAKSYGAYGCNCGVLGRGKPKDATDRCCYVHKCCYKKLTGCNPKKDRYSYSWKDKTIVCGENNSCLKELCECDKAVAICLRENLNTYNKKYRYYLKPLCKKADAC	484	1	0	0	579.6058	1735.7955	3	1735.8055	-0.0100	1	85.04	3.1e-09	K	ELCECDKAVAICLR	E			Cmpd 309, +MS2(579.6058), 17.9-22.4eV, 8.9min #412
2	Bothrops_asper_1CLP_B_PLA2		544	14528	70	54	7	5	35.5	121	SLFELGKMILQETGKNPAKSYGAYGCNCGVLGRGKPKDATDRCCYVHKCCYKKLTGCNPKKDRYSYSWKDKTIVCGENNSCLKELCECDKAVAICLRENLNTYNKKYRYYLKPLCKKADAC	485	1	0	0	579.6063	1735.7971	3	1735.8055	-0.0084	1	79.19	1.2e-08	K	ELCECDKAVAICLR	E			Cmpd 311, +MS2(579.6063), 17.9-22.4eV, 8.9min #415
