# Supplementary material for: High-Throughput Venomics
Source: J Proteome Res. 2023 Apr 3;22(6):1734–46. doi: 10.1021/acs.jproteome.2c00780 (PMC10243144; doi:10.1021/acs.jproteome.2c00780)
Supplement: Supplementary file 6 — pr2c00780_si_006.zip [file pr2c00780_si_006.zip › CSV Files/Bothrops asper TFA 6sec/Bothrops asper species specific CSV files/i16.csv]

Header	--------------------------------------------------------
Search title	201211_BothaspTFA000221.d
Timestamp	2021-01-12T15:57:14Z
User	Demo User
Email	j.slagboom@vu.nl
Report URI	https://mascot.labs.vu.nl/cgi/master_results.pl?file=../data/20210112/F007479.dat
Peak list data path	F:\New MGF files 2021\210111_Bothrops asper TFA\201211_BothaspTFA000221_5.2.216.mgf
Peak list format	Mascot generic
Search type	MIS
Mascot version	2.3.02
Database	Bothrops_asper
Fasta file	Bothrops_asper.fas
Total sequences	17
Total residues	2799
Sequences after taxonomy filter	17
Number of queries	498
Fixed modifications	--------------------------------------------------------
Identifier	Name	Delta	Neutral loss
1	Carbamidomethyl (C)	57.021464
Variable modifications	--------------------------------------------------------
Identifier	Name	Delta	Neutral loss(es)
1	Amidated (Protein C-term)	-0.984016
2	Oxidation (M)	15.994915	0	63.998285
Search Parameters	--------------------------------------------------------
Taxonomy filter	All entries
Enzyme	semiTrypsin
Maximum Missed Cleavages	1
Fixed modifications	Carbamidomethyl (C)
Variable modifications	Amidated (Protein C-term),Oxidation (M)
Peptide Mass Tolerance	0.2
Peptide Mass Tolerance Units	Da
Fragment Mass Tolerance	0.05
Fragment Mass Tolerance Units	Da
Mass values	Monoisotopic
Instrument type	ESI-QUAD-TOF
Format parameters	--------------------------------------------------------
Significance threshold	0.05
Max. number of hits	0
Use MudPIT protein scoring	1
Ions score cut-off	0
Include same-set proteins
Include sub-set proteins	0
Include unassigned	0
Require bold red	0
Use homology threshold	0
Group protein families	0
Protein hits	--------------------------------------------------------
prot_hit_num	prot_acc	prot_desc	prot_score	prot_mass	prot_matches	prot_matches_sig	prot_sequences	prot_sequences_sig	prot_cover	prot_len	prot_seq	pep_query	pep_rank	pep_isbold	pep_isunique	pep_exp_mz	pep_exp_mr	pep_exp_z	pep_calc_mr	pep_delta	pep_miss	pep_score	pep_expect	pep_res_before	pep_seq	pep_res_after	pep_var_mod	pep_var_mod_pos	pep_scan_title
1	Bothrops_asper_P86389_PLA2		145	14982	7	5	4	3	21.0	124	NLWQFGQMMSDVMRKNVVFKYLSYGCYCGWGGIGQPKDATDRCCFVHDCCYGKVTGCDPKMDIYTYTYSKENGDVVCGGDDPCKKQICECDRVAAICFRDNKDTYDSKYWFYGAKNCQEDSEPC	118	1	1	1	303.6828	605.3511	2	605.3537	-0.0026	0	11.51	0.071	K	NVVFK	Y			Cmpd 285, +MS2(303.6828), 20.0-25.0eV, 8.2min #380
1	Bothrops_asper_P86389_PLA2		145	14982	7	5	4	3	21.0	124	NLWQFGQMMSDVMRKNVVFKYLSYGCYCGWGGIGQPKDATDRCCFVHDCCYGKVTGCDPKMDIYTYTYSKENGDVVCGGDDPCKKQICECDRVAAICFRDNKDTYDSKYWFYGAKNCQEDSEPC	319	1	1	1	418.7236	835.4326	2	835.4374	-0.0048	0	50.01	1e-05	R	VAAICFR	D			Cmpd 309, +MS2(418.7236), 20.0-25.0eV, 8.9min #412
1	Bothrops_asper_P86389_PLA2		145	14982	7	5	4	3	21.0	124	NLWQFGQMMSDVMRKNVVFKYLSYGCYCGWGGIGQPKDATDRCCFVHDCCYGKVTGCDPKMDIYTYTYSKENGDVVCGGDDPCKKQICECDRVAAICFRDNKDTYDSKYWFYGAKNCQEDSEPC	320	1	1	1	418.7238	835.4331	2	835.4374	-0.0043	0	50.55	8.8e-06	R	VAAICFR	D			Cmpd 305, +MS2(418.7238), 20.0-25.0eV, 8.7min #407
1	Bothrops_asper_P86389_PLA2		145	14982	7	5	4	3	21.0	124	NLWQFGQMMSDVMRKNVVFKYLSYGCYCGWGGIGQPKDATDRCCFVHDCCYGKVTGCDPKMDIYTYTYSKENGDVVCGGDDPCKKQICECDRVAAICFRDNKDTYDSKYWFYGAKNCQEDSEPC	381	1	1	1	467.7238	933.4330	2	933.4385	-0.0054	0	29.57	0.0011	K	YWFYGAK	N			Cmpd 323, +MS2(467.7238), 20.0-25.0eV, 9.3min #431
1	Bothrops_asper_P86389_PLA2		145	14982	7	5	4	3	21.0	124	NLWQFGQMMSDVMRKNVVFKYLSYGCYCGWGGIGQPKDATDRCCFVHDCCYGKVTGCDPKMDIYTYTYSKENGDVVCGGDDPCKKQICECDRVAAICFRDNKDTYDSKYWFYGAKNCQEDSEPC	382	1	1	1	467.7238	933.4331	2	933.4385	-0.0053	0	22.52	0.0056	K	YWFYGAK	N			Cmpd 327, +MS2(467.7238), 20.0-25.0eV, 9.4min #436
1	Bothrops_asper_P86389_PLA2		145	14982	7	5	4	3	21.0	124	NLWQFGQMMSDVMRKNVVFKYLSYGCYCGWGGIGQPKDATDRCCFVHDCCYGKVTGCDPKMDIYTYTYSKENGDVVCGGDDPCKKQICECDRVAAICFRDNKDTYDSKYWFYGAKNCQEDSEPC	383	1	1	1	467.7258	933.4371	2	933.4385	-0.0013	0	9.63	0.11	K	YWFYGAK	N			Cmpd 184, +MS2(467.7259), 20.0-25.0eV, 5.3min #246
1	Bothrops_asper_P86389_PLA2		145	14982	7	5	4	3	21.0	124	NLWQFGQMMSDVMRKNVVFKYLSYGCYCGWGGIGQPKDATDRCCFVHDCCYGKVTGCDPKMDIYTYTYSKENGDVVCGGDDPCKKQICECDRVAAICFRDNKDTYDSKYWFYGAKNCQEDSEPC	386	1	1	1	490.6978	979.3810	2	979.3851	-0.0041	0	44.61	3.5e-05	K	QICECDR	V			Cmpd 263, +MS2(490.6978), 20.0-25.0eV, 7.5min #351
