# Supplementary material for: High-Throughput Venomics
Source: J Proteome Res. 2023 Apr 3;22(6):1734–46. doi: 10.1021/acs.jproteome.2c00780 (PMC10243144; doi:10.1021/acs.jproteome.2c00780)
Supplement: Supplementary file 6 — pr2c00780_si_006.zip [file pr2c00780_si_006.zip › CSV Files/Bothrops asper TFA 6sec/Bothrops asper species specific CSV files/i17.csv]

Header	--------------------------------------------------------
Search title	201211_BothaspTFA000238.d
Timestamp	2021-01-12T16:13:44Z
User	Demo User
Email	j.slagboom@vu.nl
Report URI	https://mascot.labs.vu.nl/cgi/master_results.pl?file=../data/20210112/F007496.dat
Peak list data path	F:\New MGF files 2021\210111_Bothrops asper TFA\201211_BothaspTFA000238_5.2.216.mgf
Peak list format	Mascot generic
Search type	MIS
Mascot version	2.3.02
Database	Bothrops_asper
Fasta file	Bothrops_asper.fas
Total sequences	17
Total residues	2799
Sequences after taxonomy filter	17
Number of queries	498
Fixed modifications	--------------------------------------------------------
Identifier	Name	Delta	Neutral loss
1	Carbamidomethyl (C)	57.021464
Variable modifications	--------------------------------------------------------
Identifier	Name	Delta	Neutral loss(es)
1	Amidated (Protein C-term)	-0.984016
2	Oxidation (M)	15.994915	0	63.998285
Search Parameters	--------------------------------------------------------
Taxonomy filter	All entries
Enzyme	semiTrypsin
Maximum Missed Cleavages	1
Fixed modifications	Carbamidomethyl (C)
Variable modifications	Amidated (Protein C-term),Oxidation (M)
Peptide Mass Tolerance	0.2
Peptide Mass Tolerance Units	Da
Fragment Mass Tolerance	0.05
Fragment Mass Tolerance Units	Da
Mass values	Monoisotopic
Instrument type	ESI-QUAD-TOF
Format parameters	--------------------------------------------------------
Significance threshold	0.05
Max. number of hits	0
Use MudPIT protein scoring	1
Ions score cut-off	0
Include same-set proteins
Include sub-set proteins	0
Include unassigned	0
Require bold red	0
Use homology threshold	0
Group protein families	0
Protein hits	--------------------------------------------------------
prot_hit_num	prot_acc	prot_desc	prot_score	prot_mass	prot_matches	prot_matches_sig	prot_sequences	prot_sequences_sig	prot_cover	prot_len	prot_seq	pep_query	pep_rank	pep_isbold	pep_isunique	pep_exp_mz	pep_exp_mr	pep_exp_z	pep_calc_mr	pep_delta	pep_miss	pep_score	pep_expect	pep_res_before	pep_seq	pep_res_after	pep_var_mod	pep_var_mod_pos	pep_scan_title
1	Bothrops_asper_2W15_A_SVMP		1189	23065	47	31	13	11	41.1	202	XRFSPRYIELAVVADHGIFTKYNSNLNTIRTRVHEMLNTVNGFYRSVDVHAPLANLEVWSKQDLIKVQKDSSKTLKSFGEWRERDLLPRISHDHAQLLTAVVFDGNTIGRAYTGGMCDPRHSVGVVRDHSKNNLWVAVTMAHELGHNLGIHHDTGSCSCGAKSCIMASVLSKVLSYEFSDCSQNQYETYLTNHNPQCILNKP	213	1	1	0	307.1855	612.3565	2	612.3595	-0.0029	0	29.01	0.0013	R	DLLPR	I			Cmpd 311, +MS2(307.1856), 20.0-25.0eV, 8.9min #416
1	Bothrops_asper_2W15_A_SVMP		1189	23065	47	31	13	11	41.1	202	XRFSPRYIELAVVADHGIFTKYNSNLNTIRTRVHEMLNTVNGFYRSVDVHAPLANLEVWSKQDLIKVQKDSSKTLKSFGEWRERDLLPRISHDHAQLLTAVVFDGNTIGRAYTGGMCDPRHSVGVVRDHSKNNLWVAVTMAHELGHNLGIHHDTGSCSCGAKSCIMASVLSKVLSYEFSDCSQNQYETYLTNHNPQCILNKP	214	1	1	0	307.1856	612.3566	2	612.3595	-0.0029	0	31.02	0.00079	R	DLLPR	I			Cmpd 308, +MS2(307.1856), 20.0-25.0eV, 8.8min #412
1	Bothrops_asper_2W15_A_SVMP		1189	23065	47	31	13	11	41.1	202	XRFSPRYIELAVVADHGIFTKYNSNLNTIRTRVHEMLNTVNGFYRSVDVHAPLANLEVWSKQDLIKVQKDSSKTLKSFGEWRERDLLPRISHDHAQLLTAVVFDGNTIGRAYTGGMCDPRHSVGVVRDHSKNNLWVAVTMAHELGHNLGIHHDTGSCSCGAKSCIMASVLSKVLSYEFSDCSQNQYETYLTNHNPQCILNKP	215	1	1	0	307.1857	612.3568	2	612.3595	-0.0027	0	27.75	0.0017	R	DLLPR	I			Cmpd 304, +MS2(307.1857), 20.0-25.0eV, 8.7min #407
1	Bothrops_asper_2W15_A_SVMP		1189	23065	47	31	13	11	41.1	202	XRFSPRYIELAVVADHGIFTKYNSNLNTIRTRVHEMLNTVNGFYRSVDVHAPLANLEVWSKQDLIKVQKDSSKTLKSFGEWRERDLLPRISHDHAQLLTAVVFDGNTIGRAYTGGMCDPRHSVGVVRDHSKNNLWVAVTMAHELGHNLGIHHDTGSCSCGAKSCIMASVLSKVLSYEFSDCSQNQYETYLTNHNPQCILNKP	216	1	1	0	308.6852	615.3559	2	615.3592	-0.0032	0	23.50	0.0051	K	QDLIK	V			Cmpd 284, +MS2(308.6852), 20.0-25.0eV, 8.2min #380
1	Bothrops_asper_2W15_A_SVMP		1189	23065	47	31	13	11	41.1	202	XRFSPRYIELAVVADHGIFTKYNSNLNTIRTRVHEMLNTVNGFYRSVDVHAPLANLEVWSKQDLIKVQKDSSKTLKSFGEWRERDLLPRISHDHAQLLTAVVFDGNTIGRAYTGGMCDPRHSVGVVRDHSKNNLWVAVTMAHELGHNLGIHHDTGSCSCGAKSCIMASVLSKVLSYEFSDCSQNQYETYLTNHNPQCILNKP	217	1	1	0	308.6855	615.3563	2	615.3592	-0.0028	0	36.96	0.00023	K	QDLIK	V			Cmpd 278, +MS2(308.6854), 20.0-25.0eV, 8.0min #372
1	Bothrops_asper_2W15_A_SVMP		1189	23065	47	31	13	11	41.1	202	XRFSPRYIELAVVADHGIFTKYNSNLNTIRTRVHEMLNTVNGFYRSVDVHAPLANLEVWSKQDLIKVQKDSSKTLKSFGEWRERDLLPRISHDHAQLLTAVVFDGNTIGRAYTGGMCDPRHSVGVVRDHSKNNLWVAVTMAHELGHNLGIHHDTGSCSCGAKSCIMASVLSKVLSYEFSDCSQNQYETYLTNHNPQCILNKP	218	1	1	0	308.6855	615.3564	2	615.3592	-0.0028	0	30.10	0.0011	K	QDLIK	V			Cmpd 281, +MS2(308.6855), 20.0-25.0eV, 8.1min #376
1	Bothrops_asper_2W15_A_SVMP		1189	23065	47	31	13	11	41.1	202	XRFSPRYIELAVVADHGIFTKYNSNLNTIRTRVHEMLNTVNGFYRSVDVHAPLANLEVWSKQDLIKVQKDSSKTLKSFGEWRERDLLPRISHDHAQLLTAVVFDGNTIGRAYTGGMCDPRHSVGVVRDHSKNNLWVAVTMAHELGHNLGIHHDTGSCSCGAKSCIMASVLSKVLSYEFSDCSQNQYETYLTNHNPQCILNKP	342	2	1	0	372.7199	743.4252	2	743.4541	-0.0289	1	5.86	0.26	S	KQDLIK	V			Cmpd 271, +MS2(372.7199), 20.0-25.0eV, 7.8min #363
1	Bothrops_asper_2W15_A_SVMP		1189	23065	47	31	13	11	41.1	202	XRFSPRYIELAVVADHGIFTKYNSNLNTIRTRVHEMLNTVNGFYRSVDVHAPLANLEVWSKQDLIKVQKDSSKTLKSFGEWRERDLLPRISHDHAQLLTAVVFDGNTIGRAYTGGMCDPRHSVGVVRDHSKNNLWVAVTMAHELGHNLGIHHDTGSCSCGAKSCIMASVLSKVLSYEFSDCSQNQYETYLTNHNPQCILNKP	343	1	1	0	372.7199	743.4252	2	743.4541	-0.0289	1	12.98	0.05	S	KQDLIK	V			Cmpd 277, +MS2(372.7199), 20.0-25.0eV, 8.0min #371
1	Bothrops_asper_2W15_A_SVMP		1189	23065	47	31	13	11	41.1	202	XRFSPRYIELAVVADHGIFTKYNSNLNTIRTRVHEMLNTVNGFYRSVDVHAPLANLEVWSKQDLIKVQKDSSKTLKSFGEWRERDLLPRISHDHAQLLTAVVFDGNTIGRAYTGGMCDPRHSVGVVRDHSKNNLWVAVTMAHELGHNLGIHHDTGSCSCGAKSCIMASVLSKVLSYEFSDCSQNQYETYLTNHNPQCILNKP	357	1	1	0	385.1669	768.3192	2	768.4606	-0.1414	1	10.50	0.089	E	RDLLPR	I			Cmpd 382, +MS2(385.1669), 20.0-25.0eV, 11.0min #511
1	Bothrops_asper_2W15_A_SVMP		1189	23065	47	31	13	11	41.1	202	XRFSPRYIELAVVADHGIFTKYNSNLNTIRTRVHEMLNTVNGFYRSVDVHAPLANLEVWSKQDLIKVQKDSSKTLKSFGEWRERDLLPRISHDHAQLLTAVVFDGNTIGRAYTGGMCDPRHSVGVVRDHSKNNLWVAVTMAHELGHNLGIHHDTGSCSCGAKSCIMASVLSKVLSYEFSDCSQNQYETYLTNHNPQCILNKP	374	1	1	0	385.1672	768.3198	2	768.4606	-0.1408	1	0.02	1	E	RDLLPR	I			Cmpd 414, +MS2(385.1672), 20.0-25.0eV, 11.9min #553
1	Bothrops_asper_2W15_A_SVMP		1189	23065	47	31	13	11	41.1	202	XRFSPRYIELAVVADHGIFTKYNSNLNTIRTRVHEMLNTVNGFYRSVDVHAPLANLEVWSKQDLIKVQKDSSKTLKSFGEWRERDLLPRISHDHAQLLTAVVFDGNTIGRAYTGGMCDPRHSVGVVRDHSKNNLWVAVTMAHELGHNLGIHHDTGSCSCGAKSCIMASVLSKVLSYEFSDCSQNQYETYLTNHNPQCILNKP	375	1	1	0	385.1672	768.3198	2	768.4606	-0.1408	1	0.11	0.97	E	RDLLPR	I			Cmpd 398, +MS2(385.1672), 20.0-25.0eV, 11.4min #532
1	Bothrops_asper_2W15_A_SVMP		1189	23065	47	31	13	11	41.1	202	XRFSPRYIELAVVADHGIFTKYNSNLNTIRTRVHEMLNTVNGFYRSVDVHAPLANLEVWSKQDLIKVQKDSSKTLKSFGEWRERDLLPRISHDHAQLLTAVVFDGNTIGRAYTGGMCDPRHSVGVVRDHSKNNLWVAVTMAHELGHNLGIHHDTGSCSCGAKSCIMASVLSKVLSYEFSDCSQNQYETYLTNHNPQCILNKP	383	1	1	0	385.1673	768.3201	2	768.4606	-0.1405	1	0.25	0.94	E	RDLLPR	I			Cmpd 415, +MS2(385.1673), 20.0-25.0eV, 11.9min #555
1	Bothrops_asper_2W15_A_SVMP		1189	23065	47	31	13	11	41.1	202	XRFSPRYIELAVVADHGIFTKYNSNLNTIRTRVHEMLNTVNGFYRSVDVHAPLANLEVWSKQDLIKVQKDSSKTLKSFGEWRERDLLPRISHDHAQLLTAVVFDGNTIGRAYTGGMCDPRHSVGVVRDHSKNNLWVAVTMAHELGHNLGIHHDTGSCSCGAKSCIMASVLSKVLSYEFSDCSQNQYETYLTNHNPQCILNKP	384	1	1	0	385.1673	768.3201	2	768.4606	-0.1405	1	0.97	0.8	E	RDLLPR	I			Cmpd 434, +MS2(385.1673), 20.0-25.0eV, 12.4min #580
1	Bothrops_asper_2W15_A_SVMP		1189	23065	47	31	13	11	41.1	202	XRFSPRYIELAVVADHGIFTKYNSNLNTIRTRVHEMLNTVNGFYRSVDVHAPLANLEVWSKQDLIKVQKDSSKTLKSFGEWRERDLLPRISHDHAQLLTAVVFDGNTIGRAYTGGMCDPRHSVGVVRDHSKNNLWVAVTMAHELGHNLGIHHDTGSCSCGAKSCIMASVLSKVLSYEFSDCSQNQYETYLTNHNPQCILNKP	386	1	1	0	385.1674	768.3202	2	768.4606	-0.1404	1	0.51	0.89	E	RDLLPR	I			Cmpd 465, +MS2(385.1674), 20.0-25.0eV, 13.3min #621
1	Bothrops_asper_2W15_A_SVMP		1189	23065	47	31	13	11	41.1	202	XRFSPRYIELAVVADHGIFTKYNSNLNTIRTRVHEMLNTVNGFYRSVDVHAPLANLEVWSKQDLIKVQKDSSKTLKSFGEWRERDLLPRISHDHAQLLTAVVFDGNTIGRAYTGGMCDPRHSVGVVRDHSKNNLWVAVTMAHELGHNLGIHHDTGSCSCGAKSCIMASVLSKVLSYEFSDCSQNQYETYLTNHNPQCILNKP	406	1	1	0	428.7168	855.4191	2	855.4239	-0.0048	0	31.20	0.00076	N	TVNGFYR	S			Cmpd 290, +MS2(428.7168), 20.0-25.0eV, 8.3min #388
1	Bothrops_asper_2W15_A_SVMP		1189	23065	47	31	13	11	41.1	202	XRFSPRYIELAVVADHGIFTKYNSNLNTIRTRVHEMLNTVNGFYRSVDVHAPLANLEVWSKQDLIKVQKDSSKTLKSFGEWRERDLLPRISHDHAQLLTAVVFDGNTIGRAYTGGMCDPRHSVGVVRDHSKNNLWVAVTMAHELGHNLGIHHDTGSCSCGAKSCIMASVLSKVLSYEFSDCSQNQYETYLTNHNPQCILNKP	407	1	1	0	428.7172	855.4199	2	855.4239	-0.0040	0	11.03	0.079	N	TVNGFYR	S			Cmpd 294, +MS2(428.7172), 20.0-25.0eV, 8.4min #393
1	Bothrops_asper_2W15_A_SVMP		1189	23065	47	31	13	11	41.1	202	XRFSPRYIELAVVADHGIFTKYNSNLNTIRTRVHEMLNTVNGFYRSVDVHAPLANLEVWSKQDLIKVQKDSSKTLKSFGEWRERDLLPRISHDHAQLLTAVVFDGNTIGRAYTGGMCDPRHSVGVVRDHSKNNLWVAVTMAHELGHNLGIHHDTGSCSCGAKSCIMASVLSKVLSYEFSDCSQNQYETYLTNHNPQCILNKP	416	1	1	0	485.7383	969.4620	2	969.4668	-0.0048	0	46.79	2.1e-05	L	NTVNGFYR	S			Cmpd 293, +MS2(485.7383), 20.0-25.0eV, 8.4min #392
1	Bothrops_asper_2W15_A_SVMP		1189	23065	47	31	13	11	41.1	202	XRFSPRYIELAVVADHGIFTKYNSNLNTIRTRVHEMLNTVNGFYRSVDVHAPLANLEVWSKQDLIKVQKDSSKTLKSFGEWRERDLLPRISHDHAQLLTAVVFDGNTIGRAYTGGMCDPRHSVGVVRDHSKNNLWVAVTMAHELGHNLGIHHDTGSCSCGAKSCIMASVLSKVLSYEFSDCSQNQYETYLTNHNPQCILNKP	419	1	1	0	547.7802	1093.5459	2	1093.5516	-0.0057	0	58.22	1.5e-06	K	YNSNLNTIR	T			Cmpd 292, +MS2(547.7802), 21.1-26.4eV, 8.4min #391
1	Bothrops_asper_2W15_A_SVMP		1189	23065	47	31	13	11	41.1	202	XRFSPRYIELAVVADHGIFTKYNSNLNTIRTRVHEMLNTVNGFYRSVDVHAPLANLEVWSKQDLIKVQKDSSKTLKSFGEWRERDLLPRISHDHAQLLTAVVFDGNTIGRAYTGGMCDPRHSVGVVRDHSKNNLWVAVTMAHELGHNLGIHHDTGSCSCGAKSCIMASVLSKVLSYEFSDCSQNQYETYLTNHNPQCILNKP	420	1	1	0	547.7804	1093.5463	2	1093.5516	-0.0053	0	31.97	0.00064	K	YNSNLNTIR	T			Cmpd 486, +MS2(547.7804), 21.1-26.4eV, 13.9min #649
1	Bothrops_asper_2W15_A_SVMP		1189	23065	47	31	13	11	41.1	202	XRFSPRYIELAVVADHGIFTKYNSNLNTIRTRVHEMLNTVNGFYRSVDVHAPLANLEVWSKQDLIKVQKDSSKTLKSFGEWRERDLLPRISHDHAQLLTAVVFDGNTIGRAYTGGMCDPRHSVGVVRDHSKNNLWVAVTMAHELGHNLGIHHDTGSCSCGAKSCIMASVLSKVLSYEFSDCSQNQYETYLTNHNPQCILNKP	421	1	1	0	547.7809	1093.5472	2	1093.5516	-0.0044	0	28.86	0.0013	K	YNSNLNTIR	T			Cmpd 445, +MS2(547.7809), 21.1-26.4eV, 12.8min #595
1	Bothrops_asper_2W15_A_SVMP		1189	23065	47	31	13	11	41.1	202	XRFSPRYIELAVVADHGIFTKYNSNLNTIRTRVHEMLNTVNGFYRSVDVHAPLANLEVWSKQDLIKVQKDSSKTLKSFGEWRERDLLPRISHDHAQLLTAVVFDGNTIGRAYTGGMCDPRHSVGVVRDHSKNNLWVAVTMAHELGHNLGIHHDTGSCSCGAKSCIMASVLSKVLSYEFSDCSQNQYETYLTNHNPQCILNKP	422	1	1	0	547.7821	1093.5497	2	1093.5516	-0.0019	0	63.85	4.1e-07	K	YNSNLNTIR	T			Cmpd 289, +MS2(547.7821), 21.1-26.4eV, 8.3min #387
1	Bothrops_asper_2W15_A_SVMP		1189	23065	47	31	13	11	41.1	202	XRFSPRYIELAVVADHGIFTKYNSNLNTIRTRVHEMLNTVNGFYRSVDVHAPLANLEVWSKQDLIKVQKDSSKTLKSFGEWRERDLLPRISHDHAQLLTAVVFDGNTIGRAYTGGMCDPRHSVGVVRDHSKNNLWVAVTMAHELGHNLGIHHDTGSCSCGAKSCIMASVLSKVLSYEFSDCSQNQYETYLTNHNPQCILNKP	424	1	1	0	548.2780	1094.5414	2	1094.5464	-0.0049	0	78.15	1.5e-08	K	SCIMASVLSK	V			Cmpd 316, +MS2(548.2780), 21.2-26.4eV, 9.1min #423
1	Bothrops_asper_2W15_A_SVMP		1189	23065	47	31	13	11	41.1	202	XRFSPRYIELAVVADHGIFTKYNSNLNTIRTRVHEMLNTVNGFYRSVDVHAPLANLEVWSKQDLIKVQKDSSKTLKSFGEWRERDLLPRISHDHAQLLTAVVFDGNTIGRAYTGGMCDPRHSVGVVRDHSKNNLWVAVTMAHELGHNLGIHHDTGSCSCGAKSCIMASVLSKVLSYEFSDCSQNQYETYLTNHNPQCILNKP	425	1	1	0	548.2780	1094.5415	2	1094.5464	-0.0049	0	74.97	3.2e-08	K	SCIMASVLSK	V			Cmpd 319, +MS2(548.2780), 21.2-26.4eV, 9.2min #427
1	Bothrops_asper_2W15_A_SVMP		1189	23065	47	31	13	11	41.1	202	XRFSPRYIELAVVADHGIFTKYNSNLNTIRTRVHEMLNTVNGFYRSVDVHAPLANLEVWSKQDLIKVQKDSSKTLKSFGEWRERDLLPRISHDHAQLLTAVVFDGNTIGRAYTGGMCDPRHSVGVVRDHSKNNLWVAVTMAHELGHNLGIHHDTGSCSCGAKSCIMASVLSKVLSYEFSDCSQNQYETYLTNHNPQCILNKP	426	1	1	0	548.2788	1094.5430	2	1094.5464	-0.0034	0	3.61	0.44	K	SCIMASVLSK	V			Cmpd 470, +MS2(548.2788), 21.2-26.4eV, 13.5min #628
1	Bothrops_asper_2W15_A_SVMP		1189	23065	47	31	13	11	41.1	202	XRFSPRYIELAVVADHGIFTKYNSNLNTIRTRVHEMLNTVNGFYRSVDVHAPLANLEVWSKQDLIKVQKDSSKTLKSFGEWRERDLLPRISHDHAQLLTAVVFDGNTIGRAYTGGMCDPRHSVGVVRDHSKNNLWVAVTMAHELGHNLGIHHDTGSCSCGAKSCIMASVLSKVLSYEFSDCSQNQYETYLTNHNPQCILNKP	427	1	1	0	548.2790	1094.5434	2	1094.5464	-0.0030	0	13.31	0.047	K	SCIMASVLSK	V			Cmpd 426, +MS2(548.2790), 21.2-26.4eV, 12.2min #569
1	Bothrops_asper_2W15_A_SVMP		1189	23065	47	31	13	11	41.1	202	XRFSPRYIELAVVADHGIFTKYNSNLNTIRTRVHEMLNTVNGFYRSVDVHAPLANLEVWSKQDLIKVQKDSSKTLKSFGEWRERDLLPRISHDHAQLLTAVVFDGNTIGRAYTGGMCDPRHSVGVVRDHSKNNLWVAVTMAHELGHNLGIHHDTGSCSCGAKSCIMASVLSKVLSYEFSDCSQNQYETYLTNHNPQCILNKP	428	1	1	0	548.2791	1094.5437	2	1094.5464	-0.0027	0	8.81	0.13	K	SCIMASVLSK	V			Cmpd 461, +MS2(548.2791), 21.2-26.4eV, 13.2min #616
1	Bothrops_asper_2W15_A_SVMP		1189	23065	47	31	13	11	41.1	202	XRFSPRYIELAVVADHGIFTKYNSNLNTIRTRVHEMLNTVNGFYRSVDVHAPLANLEVWSKQDLIKVQKDSSKTLKSFGEWRERDLLPRISHDHAQLLTAVVFDGNTIGRAYTGGMCDPRHSVGVVRDHSKNNLWVAVTMAHELGHNLGIHHDTGSCSCGAKSCIMASVLSKVLSYEFSDCSQNQYETYLTNHNPQCILNKP	429	1	1	0	548.2792	1094.5438	2	1094.5464	-0.0026	0	8.74	0.13	K	SCIMASVLSK	V			Cmpd 432, +MS2(548.2792), 21.2-26.4eV, 12.4min #577
1	Bothrops_asper_2W15_A_SVMP		1189	23065	47	31	13	11	41.1	202	XRFSPRYIELAVVADHGIFTKYNSNLNTIRTRVHEMLNTVNGFYRSVDVHAPLANLEVWSKQDLIKVQKDSSKTLKSFGEWRERDLLPRISHDHAQLLTAVVFDGNTIGRAYTGGMCDPRHSVGVVRDHSKNNLWVAVTMAHELGHNLGIHHDTGSCSCGAKSCIMASVLSKVLSYEFSDCSQNQYETYLTNHNPQCILNKP	430	1	1	0	548.2793	1094.5440	2	1094.5464	-0.0024	0	8.09	0.16	K	SCIMASVLSK	V			Cmpd 458, +MS2(548.2793), 21.2-26.4eV, 13.1min #612
1	Bothrops_asper_2W15_A_SVMP		1189	23065	47	31	13	11	41.1	202	XRFSPRYIELAVVADHGIFTKYNSNLNTIRTRVHEMLNTVNGFYRSVDVHAPLANLEVWSKQDLIKVQKDSSKTLKSFGEWRERDLLPRISHDHAQLLTAVVFDGNTIGRAYTGGMCDPRHSVGVVRDHSKNNLWVAVTMAHELGHNLGIHHDTGSCSCGAKSCIMASVLSKVLSYEFSDCSQNQYETYLTNHNPQCILNKP	431	1	1	0	548.2795	1094.5444	2	1094.5464	-0.0020	0	18.36	0.015	K	SCIMASVLSK	V			Cmpd 417, +MS2(548.2795), 21.2-26.4eV, 12.0min #557
1	Bothrops_asper_2W15_A_SVMP		1189	23065	47	31	13	11	41.1	202	XRFSPRYIELAVVADHGIFTKYNSNLNTIRTRVHEMLNTVNGFYRSVDVHAPLANLEVWSKQDLIKVQKDSSKTLKSFGEWRERDLLPRISHDHAQLLTAVVFDGNTIGRAYTGGMCDPRHSVGVVRDHSKNNLWVAVTMAHELGHNLGIHHDTGSCSCGAKSCIMASVLSKVLSYEFSDCSQNQYETYLTNHNPQCILNKP	432	1	1	0	548.2796	1094.5447	2	1094.5464	-0.0017	0	6.96	0.2	K	SCIMASVLSK	V			Cmpd 482, +MS2(548.2796), 21.2-26.4eV, 13.8min #644
1	Bothrops_asper_2W15_A_SVMP		1189	23065	47	31	13	11	41.1	202	XRFSPRYIELAVVADHGIFTKYNSNLNTIRTRVHEMLNTVNGFYRSVDVHAPLANLEVWSKQDLIKVQKDSSKTLKSFGEWRERDLLPRISHDHAQLLTAVVFDGNTIGRAYTGGMCDPRHSVGVVRDHSKNNLWVAVTMAHELGHNLGIHHDTGSCSCGAKSCIMASVLSKVLSYEFSDCSQNQYETYLTNHNPQCILNKP	433	1	1	0	548.2797	1094.5448	2	1094.5464	-0.0015	0	8.90	0.13	K	SCIMASVLSK	V			Cmpd 455, +MS2(548.2797), 21.2-26.4eV, 13.0min #608
1	Bothrops_asper_2W15_A_SVMP		1189	23065	47	31	13	11	41.1	202	XRFSPRYIELAVVADHGIFTKYNSNLNTIRTRVHEMLNTVNGFYRSVDVHAPLANLEVWSKQDLIKVQKDSSKTLKSFGEWRERDLLPRISHDHAQLLTAVVFDGNTIGRAYTGGMCDPRHSVGVVRDHSKNNLWVAVTMAHELGHNLGIHHDTGSCSCGAKSCIMASVLSKVLSYEFSDCSQNQYETYLTNHNPQCILNKP	434	1	1	0	548.2799	1094.5452	2	1094.5464	-0.0012	0	17.21	0.019	K	SCIMASVLSK	V			Cmpd 440, +MS2(548.2799), 21.2-26.4eV, 12.6min #588
1	Bothrops_asper_2W15_A_SVMP		1189	23065	47	31	13	11	41.1	202	XRFSPRYIELAVVADHGIFTKYNSNLNTIRTRVHEMLNTVNGFYRSVDVHAPLANLEVWSKQDLIKVQKDSSKTLKSFGEWRERDLLPRISHDHAQLLTAVVFDGNTIGRAYTGGMCDPRHSVGVVRDHSKNNLWVAVTMAHELGHNLGIHHDTGSCSCGAKSCIMASVLSKVLSYEFSDCSQNQYETYLTNHNPQCILNKP	437	1	1	0	556.2749	1110.5352	2	1110.5413	-0.0061	0	88.29	1.5e-09	K	SCIMASVLSK	V	Oxidation (M)	0.0002000000.0	Cmpd 295, +MS2(556.2749), 21.4-26.7eV, 8.5min #395
1	Bothrops_asper_2W15_A_SVMP		1189	23065	47	31	13	11	41.1	202	XRFSPRYIELAVVADHGIFTKYNSNLNTIRTRVHEMLNTVNGFYRSVDVHAPLANLEVWSKQDLIKVQKDSSKTLKSFGEWRERDLLPRISHDHAQLLTAVVFDGNTIGRAYTGGMCDPRHSVGVVRDHSKNNLWVAVTMAHELGHNLGIHHDTGSCSCGAKSCIMASVLSKVLSYEFSDCSQNQYETYLTNHNPQCILNKP	438	1	1	0	556.2749	1110.5353	2	1110.5413	-0.0060	0	74.89	3.2e-08	K	SCIMASVLSK	V	Oxidation (M)	0.0002000000.0	Cmpd 299, +MS2(556.2749), 21.4-26.7eV, 8.6min #400
1	Bothrops_asper_2W15_A_SVMP		1189	23065	47	31	13	11	41.1	202	XRFSPRYIELAVVADHGIFTKYNSNLNTIRTRVHEMLNTVNGFYRSVDVHAPLANLEVWSKQDLIKVQKDSSKTLKSFGEWRERDLLPRISHDHAQLLTAVVFDGNTIGRAYTGGMCDPRHSVGVVRDHSKNNLWVAVTMAHELGHNLGIHHDTGSCSCGAKSCIMASVLSKVLSYEFSDCSQNQYETYLTNHNPQCILNKP	439	1	1	0	556.2750	1110.5355	2	1110.5413	-0.0058	0	58.17	1.5e-06	K	SCIMASVLSK	V	Oxidation (M)	0.0002000000.0	Cmpd 303, +MS2(556.2750), 21.4-26.7eV, 8.7min #405
1	Bothrops_asper_2W15_A_SVMP		1189	23065	47	31	13	11	41.1	202	XRFSPRYIELAVVADHGIFTKYNSNLNTIRTRVHEMLNTVNGFYRSVDVHAPLANLEVWSKQDLIKVQKDSSKTLKSFGEWRERDLLPRISHDHAQLLTAVVFDGNTIGRAYTGGMCDPRHSVGVVRDHSKNNLWVAVTMAHELGHNLGIHHDTGSCSCGAKSCIMASVLSKVLSYEFSDCSQNQYETYLTNHNPQCILNKP	445	1	1	0	568.3056	1134.5966	2	1134.6033	-0.0067	0	27.71	0.0017	R	SVDVHAPLANL	E			Cmpd 329, +MS2(568.3056), 21.6-27.0eV, 9.4min #440
1	Bothrops_asper_2W15_A_SVMP		1189	23065	47	31	13	11	41.1	202	XRFSPRYIELAVVADHGIFTKYNSNLNTIRTRVHEMLNTVNGFYRSVDVHAPLANLEVWSKQDLIKVQKDSSKTLKSFGEWRERDLLPRISHDHAQLLTAVVFDGNTIGRAYTGGMCDPRHSVGVVRDHSKNNLWVAVTMAHELGHNLGIHHDTGSCSCGAKSCIMASVLSKVLSYEFSDCSQNQYETYLTNHNPQCILNKP	448	1	1	1	407.5428	1219.6067	3	1219.6132	-0.0065	0	35.27	0.0003	N	HNPQCILNKP	-			Cmpd 283, +MS2(407.5428), 16.0-20.0eV, 8.1min #379
1	Bothrops_asper_2W15_A_SVMP		1189	23065	47	31	13	11	41.1	202	XRFSPRYIELAVVADHGIFTKYNSNLNTIRTRVHEMLNTVNGFYRSVDVHAPLANLEVWSKQDLIKVQKDSSKTLKSFGEWRERDLLPRISHDHAQLLTAVVFDGNTIGRAYTGGMCDPRHSVGVVRDHSKNNLWVAVTMAHELGHNLGIHHDTGSCSCGAKSCIMASVLSKVLSYEFSDCSQNQYETYLTNHNPQCILNKP	449	1	1	1	407.5429	1219.6069	3	1219.6132	-0.0062	0	55.99	2.5e-06	N	HNPQCILNKP	-			Cmpd 279, +MS2(407.5429), 16.0-20.0eV, 8.0min #373
1	Bothrops_asper_2W15_A_SVMP		1189	23065	47	31	13	11	41.1	202	XRFSPRYIELAVVADHGIFTKYNSNLNTIRTRVHEMLNTVNGFYRSVDVHAPLANLEVWSKQDLIKVQKDSSKTLKSFGEWRERDLLPRISHDHAQLLTAVVFDGNTIGRAYTGGMCDPRHSVGVVRDHSKNNLWVAVTMAHELGHNLGIHHDTGSCSCGAKSCIMASVLSKVLSYEFSDCSQNQYETYLTNHNPQCILNKP	450	1	1	1	407.5431	1219.6075	3	1219.6132	-0.0057	0	43.81	4.2e-05	N	HNPQCILNKP	-			Cmpd 280, +MS2(407.5431), 16.0-20.0eV, 8.0min #375
1	Bothrops_asper_2W15_A_SVMP		1189	23065	47	31	13	11	41.1	202	XRFSPRYIELAVVADHGIFTKYNSNLNTIRTRVHEMLNTVNGFYRSVDVHAPLANLEVWSKQDLIKVQKDSSKTLKSFGEWRERDLLPRISHDHAQLLTAVVFDGNTIGRAYTGGMCDPRHSVGVVRDHSKNNLWVAVTMAHELGHNLGIHHDTGSCSCGAKSCIMASVLSKVLSYEFSDCSQNQYETYLTNHNPQCILNKP	452	1	1	1	407.5435	1219.6087	3	1219.6132	-0.0045	0	2.63	0.55	N	HNPQCILNKP	-			Cmpd 443, +MS2(407.5435), 16.0-20.0eV, 12.7min #592
1	Bothrops_asper_2W15_A_SVMP		1189	23065	47	31	13	11	41.1	202	XRFSPRYIELAVVADHGIFTKYNSNLNTIRTRVHEMLNTVNGFYRSVDVHAPLANLEVWSKQDLIKVQKDSSKTLKSFGEWRERDLLPRISHDHAQLLTAVVFDGNTIGRAYTGGMCDPRHSVGVVRDHSKNNLWVAVTMAHELGHNLGIHHDTGSCSCGAKSCIMASVLSKVLSYEFSDCSQNQYETYLTNHNPQCILNKP	461	1	1	0	496.2075	1485.6008	3	1485.6089	-0.0082	0	37.27	0.00019	L	GIHHDTGSCSCGAK	S			Cmpd 250, +MS2(496.2075), 16.0-20.0eV, 7.2min #335
1	Bothrops_asper_2W15_A_SVMP		1189	23065	47	31	13	11	41.1	202	XRFSPRYIELAVVADHGIFTKYNSNLNTIRTRVHEMLNTVNGFYRSVDVHAPLANLEVWSKQDLIKVQKDSSKTLKSFGEWRERDLLPRISHDHAQLLTAVVFDGNTIGRAYTGGMCDPRHSVGVVRDHSKNNLWVAVTMAHELGHNLGIHHDTGSCSCGAKSCIMASVLSKVLSYEFSDCSQNQYETYLTNHNPQCILNKP	462	1	1	0	496.2081	1485.6026	3	1485.6089	-0.0064	0	68.15	1.5e-07	L	GIHHDTGSCSCGAK	S			Cmpd 247, +MS2(496.2081), 16.0-20.0eV, 7.1min #331
1	Bothrops_asper_2W15_A_SVMP		1189	23065	47	31	13	11	41.1	202	XRFSPRYIELAVVADHGIFTKYNSNLNTIRTRVHEMLNTVNGFYRSVDVHAPLANLEVWSKQDLIKVQKDSSKTLKSFGEWRERDLLPRISHDHAQLLTAVVFDGNTIGRAYTGGMCDPRHSVGVVRDHSKNNLWVAVTMAHELGHNLGIHHDTGSCSCGAKSCIMASVLSKVLSYEFSDCSQNQYETYLTNHNPQCILNKP	467	1	1	0	527.2580	1578.7523	3	1578.7613	-0.0090	0	108.21	1.5e-11	R	VHEMLNTVNGFYR	S			Cmpd 307, +MS2(527.2580), 16.7-20.8eV, 8.8min #411
1	Bothrops_asper_2W15_A_SVMP		1189	23065	47	31	13	11	41.1	202	XRFSPRYIELAVVADHGIFTKYNSNLNTIRTRVHEMLNTVNGFYRSVDVHAPLANLEVWSKQDLIKVQKDSSKTLKSFGEWRERDLLPRISHDHAQLLTAVVFDGNTIGRAYTGGMCDPRHSVGVVRDHSKNNLWVAVTMAHELGHNLGIHHDTGSCSCGAKSCIMASVLSKVLSYEFSDCSQNQYETYLTNHNPQCILNKP	471	1	1	0	532.5902	1594.7487	3	1594.7562	-0.0075	0	78.73	1.3e-08	R	VHEMLNTVNGFYR	S	Oxidation (M)	0.0002000000000.0	Cmpd 298, +MS2(532.5902), 16.8-21.0eV, 8.6min #399
1	Bothrops_asper_2W15_A_SVMP		1189	23065	47	31	13	11	41.1	202	XRFSPRYIELAVVADHGIFTKYNSNLNTIRTRVHEMLNTVNGFYRSVDVHAPLANLEVWSKQDLIKVQKDSSKTLKSFGEWRERDLLPRISHDHAQLLTAVVFDGNTIGRAYTGGMCDPRHSVGVVRDHSKNNLWVAVTMAHELGHNLGIHHDTGSCSCGAKSCIMASVLSKVLSYEFSDCSQNQYETYLTNHNPQCILNKP	488	1	1	0	882.9618	1763.9090	2	1763.9206	-0.0116	0	51.95	6.4e-06	R	SVDVHAPLANLEVWSK	Q			Cmpd 342, +MS2(882.9618), 29.2-36.5eV, 9.8min #457
1	Bothrops_asper_2W15_A_SVMP		1189	23065	47	31	13	11	41.1	202	XRFSPRYIELAVVADHGIFTKYNSNLNTIRTRVHEMLNTVNGFYRSVDVHAPLANLEVWSKQDLIKVQKDSSKTLKSFGEWRERDLLPRISHDHAQLLTAVVFDGNTIGRAYTGGMCDPRHSVGVVRDHSKNNLWVAVTMAHELGHNLGIHHDTGSCSCGAKSCIMASVLSKVLSYEFSDCSQNQYETYLTNHNPQCILNKP	489	1	1	0	588.9773	1763.9099	3	1763.9206	-0.0107	0	92.53	5.6e-10	R	SVDVHAPLANLEVWSK	Q			Cmpd 340, +MS2(588.9772), 18.1-22.7eV, 9.8min #455
1	Bothrops_asper_2W15_A_SVMP		1189	23065	47	31	13	11	41.1	202	XRFSPRYIELAVVADHGIFTKYNSNLNTIRTRVHEMLNTVNGFYRSVDVHAPLANLEVWSKQDLIKVQKDSSKTLKSFGEWRERDLLPRISHDHAQLLTAVVFDGNTIGRAYTGGMCDPRHSVGVVRDHSKNNLWVAVTMAHELGHNLGIHHDTGSCSCGAKSCIMASVLSKVLSYEFSDCSQNQYETYLTNHNPQCILNKP	490	1	1	0	588.9777	1763.9113	3	1763.9206	-0.0094	0	116.66	2.2e-12	R	SVDVHAPLANLEVWSK	Q			Cmpd 337, +MS2(588.9777), 18.1-22.7eV, 9.7min #451
2	Bothrops_asper_ABB76282_SVMP_PI		1093	46477	47	29	13	11	19.1	408	MIEVLLVTICLAVFPYQGSSIILESGNVNDYEVVYPRKVTELPKGAVQPKYEDAMQYEFKVNGEPVVLHLEKNKGLFSEDYSETHYSPDGRKIITYPSFEDHCYYHGRIENDADSTASISACNGLKGHFKLQGETYLIEPLKLSDSEAHAVYKYENVEKEDEAPKMCGVTETNWESYEPIKKASQSNLTPEQQRFSPRYIELAVVADHGIFTKYNSNLNTIRTRVHEMLNTVNGFYRSVDVHAPLANLEVWSKQDLIKVQKDSSKTLKSFGEWRERDLLPRISHDHAQLLTAVVFDGNTIGRAYTGGMCDPRHSVGVVRDHSKNNLWVAVTMAHELGHNLGIHHDTGSCSCGAKSCIMASVLSKVLSYEFSDCSQNQYETYLTNHNPQCILNKPLLTVS…	146	1	1	0	599.3358	598.3285	1	598.3690	-0.0405	0	9.95	0.1	L	IEPLK	L			Cmpd 317, +MS2(599.3358), 44.8-56.0eV, 9.1min #424
2	Bothrops_asper_ABB76282_SVMP_PI		1093	46477	47	29	13	11	19.1	408	MIEVLLVTICLAVFPYQGSSIILESGNVNDYEVVYPRKVTELPKGAVQPKYEDAMQYEFKVNGEPVVLHLEKNKGLFSEDYSETHYSPDGRKIITYPSFEDHCYYHGRIENDADSTASISACNGLKGHFKLQGETYLIEPLKLSDSEAHAVYKYENVEKEDEAPKMCGVTETNWESYEPIKKASQSNLTPEQQRFSPRYIELAVVADHGIFTKYNSNLNTIRTRVHEMLNTVNGFYRSVDVHAPLANLEVWSKQDLIKVQKDSSKTLKSFGEWRERDLLPRISHDHAQLLTAVVFDGNTIGRAYTGGMCDPRHSVGVVRDHSKNNLWVAVTMAHELGHNLGIHHDTGSCSCGAKSCIMASVLSKVLSYEFSDCSQNQYETYLTNHNPQCILNKPLLTVS…	148	1	1	0	599.3363	598.3290	1	598.3690	-0.0400	0	13.31	0.047	L	IEPLK	L			Cmpd 314, +MS2(599.3363), 44.8-56.0eV, 9.0min #420
2	Bothrops_asper_ABB76282_SVMP_PI		1093	46477	47	29	13	11	19.1	408	MIEVLLVTICLAVFPYQGSSIILESGNVNDYEVVYPRKVTELPKGAVQPKYEDAMQYEFKVNGEPVVLHLEKNKGLFSEDYSETHYSPDGRKIITYPSFEDHCYYHGRIENDADSTASISACNGLKGHFKLQGETYLIEPLKLSDSEAHAVYKYENVEKEDEAPKMCGVTETNWESYEPIKKASQSNLTPEQQRFSPRYIELAVVADHGIFTKYNSNLNTIRTRVHEMLNTVNGFYRSVDVHAPLANLEVWSKQDLIKVQKDSSKTLKSFGEWRERDLLPRISHDHAQLLTAVVFDGNTIGRAYTGGMCDPRHSVGVVRDHSKNNLWVAVTMAHELGHNLGIHHDTGSCSCGAKSCIMASVLSKVLSYEFSDCSQNQYETYLTNHNPQCILNKPLLTVS…	149	1	1	0	300.1739	598.3333	2	598.3690	-0.0357	0	1.74	0.67	L	IEPLK	L			Cmpd 287, +MS2(300.1739), 16.0-20.0eV, 8.2min #384
2	Bothrops_asper_ABB76282_SVMP_PI		1093	46477	47	29	13	11	19.1	408	MIEVLLVTICLAVFPYQGSSIILESGNVNDYEVVYPRKVTELPKGAVQPKYEDAMQYEFKVNGEPVVLHLEKNKGLFSEDYSETHYSPDGRKIITYPSFEDHCYYHGRIENDADSTASISACNGLKGHFKLQGETYLIEPLKLSDSEAHAVYKYENVEKEDEAPKMCGVTETNWESYEPIKKASQSNLTPEQQRFSPRYIELAVVADHGIFTKYNSNLNTIRTRVHEMLNTVNGFYRSVDVHAPLANLEVWSKQDLIKVQKDSSKTLKSFGEWRERDLLPRISHDHAQLLTAVVFDGNTIGRAYTGGMCDPRHSVGVVRDHSKNNLWVAVTMAHELGHNLGIHHDTGSCSCGAKSCIMASVLSKVLSYEFSDCSQNQYETYLTNHNPQCILNKPLLTVS…	150	1	1	0	300.1740	598.3335	2	598.3690	-0.0355	0	0.41	0.91	L	IEPLK	L			Cmpd 285, +MS2(300.1740), 16.0-20.0eV, 8.2min #381
2	Bothrops_asper_ABB76282_SVMP_PI		1093	46477	47	29	13	11	19.1	408	MIEVLLVTICLAVFPYQGSSIILESGNVNDYEVVYPRKVTELPKGAVQPKYEDAMQYEFKVNGEPVVLHLEKNKGLFSEDYSETHYSPDGRKIITYPSFEDHCYYHGRIENDADSTASISACNGLKGHFKLQGETYLIEPLKLSDSEAHAVYKYENVEKEDEAPKMCGVTETNWESYEPIKKASQSNLTPEQQRFSPRYIELAVVADHGIFTKYNSNLNTIRTRVHEMLNTVNGFYRSVDVHAPLANLEVWSKQDLIKVQKDSSKTLKSFGEWRERDLLPRISHDHAQLLTAVVFDGNTIGRAYTGGMCDPRHSVGVVRDHSKNNLWVAVTMAHELGHNLGIHHDTGSCSCGAKSCIMASVLSKVLSYEFSDCSQNQYETYLTNHNPQCILNKPLLTVS…	213	1	0	0	307.1855	612.3565	2	612.3595	-0.0029	0	29.01	0.0013	R	DLLPR	I			Cmpd 311, +MS2(307.1856), 20.0-25.0eV, 8.9min #416
2	Bothrops_asper_ABB76282_SVMP_PI		1093	46477	47	29	13	11	19.1	408	MIEVLLVTICLAVFPYQGSSIILESGNVNDYEVVYPRKVTELPKGAVQPKYEDAMQYEFKVNGEPVVLHLEKNKGLFSEDYSETHYSPDGRKIITYPSFEDHCYYHGRIENDADSTASISACNGLKGHFKLQGETYLIEPLKLSDSEAHAVYKYENVEKEDEAPKMCGVTETNWESYEPIKKASQSNLTPEQQRFSPRYIELAVVADHGIFTKYNSNLNTIRTRVHEMLNTVNGFYRSVDVHAPLANLEVWSKQDLIKVQKDSSKTLKSFGEWRERDLLPRISHDHAQLLTAVVFDGNTIGRAYTGGMCDPRHSVGVVRDHSKNNLWVAVTMAHELGHNLGIHHDTGSCSCGAKSCIMASVLSKVLSYEFSDCSQNQYETYLTNHNPQCILNKPLLTVS…	214	1	0	0	307.1856	612.3566	2	612.3595	-0.0029	0	31.02	0.00079	R	DLLPR	I			Cmpd 308, +MS2(307.1856), 20.0-25.0eV, 8.8min #412
2	Bothrops_asper_ABB76282_SVMP_PI		1093	46477	47	29	13	11	19.1	408	MIEVLLVTICLAVFPYQGSSIILESGNVNDYEVVYPRKVTELPKGAVQPKYEDAMQYEFKVNGEPVVLHLEKNKGLFSEDYSETHYSPDGRKIITYPSFEDHCYYHGRIENDADSTASISACNGLKGHFKLQGETYLIEPLKLSDSEAHAVYKYENVEKEDEAPKMCGVTETNWESYEPIKKASQSNLTPEQQRFSPRYIELAVVADHGIFTKYNSNLNTIRTRVHEMLNTVNGFYRSVDVHAPLANLEVWSKQDLIKVQKDSSKTLKSFGEWRERDLLPRISHDHAQLLTAVVFDGNTIGRAYTGGMCDPRHSVGVVRDHSKNNLWVAVTMAHELGHNLGIHHDTGSCSCGAKSCIMASVLSKVLSYEFSDCSQNQYETYLTNHNPQCILNKPLLTVS…	215	1	0	0	307.1857	612.3568	2	612.3595	-0.0027	0	27.75	0.0017	R	DLLPR	I			Cmpd 304, +MS2(307.1857), 20.0-25.0eV, 8.7min #407
2	Bothrops_asper_ABB76282_SVMP_PI		1093	46477	47	29	13	11	19.1	408	MIEVLLVTICLAVFPYQGSSIILESGNVNDYEVVYPRKVTELPKGAVQPKYEDAMQYEFKVNGEPVVLHLEKNKGLFSEDYSETHYSPDGRKIITYPSFEDHCYYHGRIENDADSTASISACNGLKGHFKLQGETYLIEPLKLSDSEAHAVYKYENVEKEDEAPKMCGVTETNWESYEPIKKASQSNLTPEQQRFSPRYIELAVVADHGIFTKYNSNLNTIRTRVHEMLNTVNGFYRSVDVHAPLANLEVWSKQDLIKVQKDSSKTLKSFGEWRERDLLPRISHDHAQLLTAVVFDGNTIGRAYTGGMCDPRHSVGVVRDHSKNNLWVAVTMAHELGHNLGIHHDTGSCSCGAKSCIMASVLSKVLSYEFSDCSQNQYETYLTNHNPQCILNKPLLTVS…	216	1	0	0	308.6852	615.3559	2	615.3592	-0.0032	0	23.50	0.0051	K	QDLIK	V			Cmpd 284, +MS2(308.6852), 20.0-25.0eV, 8.2min #380
2	Bothrops_asper_ABB76282_SVMP_PI		1093	46477	47	29	13	11	19.1	408	MIEVLLVTICLAVFPYQGSSIILESGNVNDYEVVYPRKVTELPKGAVQPKYEDAMQYEFKVNGEPVVLHLEKNKGLFSEDYSETHYSPDGRKIITYPSFEDHCYYHGRIENDADSTASISACNGLKGHFKLQGETYLIEPLKLSDSEAHAVYKYENVEKEDEAPKMCGVTETNWESYEPIKKASQSNLTPEQQRFSPRYIELAVVADHGIFTKYNSNLNTIRTRVHEMLNTVNGFYRSVDVHAPLANLEVWSKQDLIKVQKDSSKTLKSFGEWRERDLLPRISHDHAQLLTAVVFDGNTIGRAYTGGMCDPRHSVGVVRDHSKNNLWVAVTMAHELGHNLGIHHDTGSCSCGAKSCIMASVLSKVLSYEFSDCSQNQYETYLTNHNPQCILNKPLLTVS…	217	1	0	0	308.6855	615.3563	2	615.3592	-0.0028	0	36.96	0.00023	K	QDLIK	V			Cmpd 278, +MS2(308.6854), 20.0-25.0eV, 8.0min #372
2	Bothrops_asper_ABB76282_SVMP_PI		1093	46477	47	29	13	11	19.1	408	MIEVLLVTICLAVFPYQGSSIILESGNVNDYEVVYPRKVTELPKGAVQPKYEDAMQYEFKVNGEPVVLHLEKNKGLFSEDYSETHYSPDGRKIITYPSFEDHCYYHGRIENDADSTASISACNGLKGHFKLQGETYLIEPLKLSDSEAHAVYKYENVEKEDEAPKMCGVTETNWESYEPIKKASQSNLTPEQQRFSPRYIELAVVADHGIFTKYNSNLNTIRTRVHEMLNTVNGFYRSVDVHAPLANLEVWSKQDLIKVQKDSSKTLKSFGEWRERDLLPRISHDHAQLLTAVVFDGNTIGRAYTGGMCDPRHSVGVVRDHSKNNLWVAVTMAHELGHNLGIHHDTGSCSCGAKSCIMASVLSKVLSYEFSDCSQNQYETYLTNHNPQCILNKPLLTVS…	218	1	0	0	308.6855	615.3564	2	615.3592	-0.0028	0	30.10	0.0011	K	QDLIK	V			Cmpd 281, +MS2(308.6855), 20.0-25.0eV, 8.1min #376
2	Bothrops_asper_ABB76282_SVMP_PI		1093	46477	47	29	13	11	19.1	408	MIEVLLVTICLAVFPYQGSSIILESGNVNDYEVVYPRKVTELPKGAVQPKYEDAMQYEFKVNGEPVVLHLEKNKGLFSEDYSETHYSPDGRKIITYPSFEDHCYYHGRIENDADSTASISACNGLKGHFKLQGETYLIEPLKLSDSEAHAVYKYENVEKEDEAPKMCGVTETNWESYEPIKKASQSNLTPEQQRFSPRYIELAVVADHGIFTKYNSNLNTIRTRVHEMLNTVNGFYRSVDVHAPLANLEVWSKQDLIKVQKDSSKTLKSFGEWRERDLLPRISHDHAQLLTAVVFDGNTIGRAYTGGMCDPRHSVGVVRDHSKNNLWVAVTMAHELGHNLGIHHDTGSCSCGAKSCIMASVLSKVLSYEFSDCSQNQYETYLTNHNPQCILNKPLLTVS…	342	2	0	0	372.7199	743.4252	2	743.4541	-0.0289	1	5.86	0.26	S	KQDLIK	V			Cmpd 271, +MS2(372.7199), 20.0-25.0eV, 7.8min #363
2	Bothrops_asper_ABB76282_SVMP_PI		1093	46477	47	29	13	11	19.1	408	MIEVLLVTICLAVFPYQGSSIILESGNVNDYEVVYPRKVTELPKGAVQPKYEDAMQYEFKVNGEPVVLHLEKNKGLFSEDYSETHYSPDGRKIITYPSFEDHCYYHGRIENDADSTASISACNGLKGHFKLQGETYLIEPLKLSDSEAHAVYKYENVEKEDEAPKMCGVTETNWESYEPIKKASQSNLTPEQQRFSPRYIELAVVADHGIFTKYNSNLNTIRTRVHEMLNTVNGFYRSVDVHAPLANLEVWSKQDLIKVQKDSSKTLKSFGEWRERDLLPRISHDHAQLLTAVVFDGNTIGRAYTGGMCDPRHSVGVVRDHSKNNLWVAVTMAHELGHNLGIHHDTGSCSCGAKSCIMASVLSKVLSYEFSDCSQNQYETYLTNHNPQCILNKPLLTVS…	343	1	0	0	372.7199	743.4252	2	743.4541	-0.0289	1	12.98	0.05	S	KQDLIK	V			Cmpd 277, +MS2(372.7199), 20.0-25.0eV, 8.0min #371
2	Bothrops_asper_ABB76282_SVMP_PI		1093	46477	47	29	13	11	19.1	408	MIEVLLVTICLAVFPYQGSSIILESGNVNDYEVVYPRKVTELPKGAVQPKYEDAMQYEFKVNGEPVVLHLEKNKGLFSEDYSETHYSPDGRKIITYPSFEDHCYYHGRIENDADSTASISACNGLKGHFKLQGETYLIEPLKLSDSEAHAVYKYENVEKEDEAPKMCGVTETNWESYEPIKKASQSNLTPEQQRFSPRYIELAVVADHGIFTKYNSNLNTIRTRVHEMLNTVNGFYRSVDVHAPLANLEVWSKQDLIKVQKDSSKTLKSFGEWRERDLLPRISHDHAQLLTAVVFDGNTIGRAYTGGMCDPRHSVGVVRDHSKNNLWVAVTMAHELGHNLGIHHDTGSCSCGAKSCIMASVLSKVLSYEFSDCSQNQYETYLTNHNPQCILNKPLLTVS…	357	1	0	0	385.1669	768.3192	2	768.4606	-0.1414	1	10.50	0.089	E	RDLLPR	I			Cmpd 382, +MS2(385.1669), 20.0-25.0eV, 11.0min #511
2	Bothrops_asper_ABB76282_SVMP_PI		1093	46477	47	29	13	11	19.1	408	MIEVLLVTICLAVFPYQGSSIILESGNVNDYEVVYPRKVTELPKGAVQPKYEDAMQYEFKVNGEPVVLHLEKNKGLFSEDYSETHYSPDGRKIITYPSFEDHCYYHGRIENDADSTASISACNGLKGHFKLQGETYLIEPLKLSDSEAHAVYKYENVEKEDEAPKMCGVTETNWESYEPIKKASQSNLTPEQQRFSPRYIELAVVADHGIFTKYNSNLNTIRTRVHEMLNTVNGFYRSVDVHAPLANLEVWSKQDLIKVQKDSSKTLKSFGEWRERDLLPRISHDHAQLLTAVVFDGNTIGRAYTGGMCDPRHSVGVVRDHSKNNLWVAVTMAHELGHNLGIHHDTGSCSCGAKSCIMASVLSKVLSYEFSDCSQNQYETYLTNHNPQCILNKPLLTVS…	374	1	0	0	385.1672	768.3198	2	768.4606	-0.1408	1	0.02	1	E	RDLLPR	I			Cmpd 414, +MS2(385.1672), 20.0-25.0eV, 11.9min #553
2	Bothrops_asper_ABB76282_SVMP_PI		1093	46477	47	29	13	11	19.1	408	MIEVLLVTICLAVFPYQGSSIILESGNVNDYEVVYPRKVTELPKGAVQPKYEDAMQYEFKVNGEPVVLHLEKNKGLFSEDYSETHYSPDGRKIITYPSFEDHCYYHGRIENDADSTASISACNGLKGHFKLQGETYLIEPLKLSDSEAHAVYKYENVEKEDEAPKMCGVTETNWESYEPIKKASQSNLTPEQQRFSPRYIELAVVADHGIFTKYNSNLNTIRTRVHEMLNTVNGFYRSVDVHAPLANLEVWSKQDLIKVQKDSSKTLKSFGEWRERDLLPRISHDHAQLLTAVVFDGNTIGRAYTGGMCDPRHSVGVVRDHSKNNLWVAVTMAHELGHNLGIHHDTGSCSCGAKSCIMASVLSKVLSYEFSDCSQNQYETYLTNHNPQCILNKPLLTVS…	375	1	0	0	385.1672	768.3198	2	768.4606	-0.1408	1	0.11	0.97	E	RDLLPR	I			Cmpd 398, +MS2(385.1672), 20.0-25.0eV, 11.4min #532
2	Bothrops_asper_ABB76282_SVMP_PI		1093	46477	47	29	13	11	19.1	408	MIEVLLVTICLAVFPYQGSSIILESGNVNDYEVVYPRKVTELPKGAVQPKYEDAMQYEFKVNGEPVVLHLEKNKGLFSEDYSETHYSPDGRKIITYPSFEDHCYYHGRIENDADSTASISACNGLKGHFKLQGETYLIEPLKLSDSEAHAVYKYENVEKEDEAPKMCGVTETNWESYEPIKKASQSNLTPEQQRFSPRYIELAVVADHGIFTKYNSNLNTIRTRVHEMLNTVNGFYRSVDVHAPLANLEVWSKQDLIKVQKDSSKTLKSFGEWRERDLLPRISHDHAQLLTAVVFDGNTIGRAYTGGMCDPRHSVGVVRDHSKNNLWVAVTMAHELGHNLGIHHDTGSCSCGAKSCIMASVLSKVLSYEFSDCSQNQYETYLTNHNPQCILNKPLLTVS…	383	1	0	0	385.1673	768.3201	2	768.4606	-0.1405	1	0.25	0.94	E	RDLLPR	I			Cmpd 415, +MS2(385.1673), 20.0-25.0eV, 11.9min #555
2	Bothrops_asper_ABB76282_SVMP_PI		1093	46477	47	29	13	11	19.1	408	MIEVLLVTICLAVFPYQGSSIILESGNVNDYEVVYPRKVTELPKGAVQPKYEDAMQYEFKVNGEPVVLHLEKNKGLFSEDYSETHYSPDGRKIITYPSFEDHCYYHGRIENDADSTASISACNGLKGHFKLQGETYLIEPLKLSDSEAHAVYKYENVEKEDEAPKMCGVTETNWESYEPIKKASQSNLTPEQQRFSPRYIELAVVADHGIFTKYNSNLNTIRTRVHEMLNTVNGFYRSVDVHAPLANLEVWSKQDLIKVQKDSSKTLKSFGEWRERDLLPRISHDHAQLLTAVVFDGNTIGRAYTGGMCDPRHSVGVVRDHSKNNLWVAVTMAHELGHNLGIHHDTGSCSCGAKSCIMASVLSKVLSYEFSDCSQNQYETYLTNHNPQCILNKPLLTVS…	384	1	0	0	385.1673	768.3201	2	768.4606	-0.1405	1	0.97	0.8	E	RDLLPR	I			Cmpd 434, +MS2(385.1673), 20.0-25.0eV, 12.4min #580
2	Bothrops_asper_ABB76282_SVMP_PI		1093	46477	47	29	13	11	19.1	408	MIEVLLVTICLAVFPYQGSSIILESGNVNDYEVVYPRKVTELPKGAVQPKYEDAMQYEFKVNGEPVVLHLEKNKGLFSEDYSETHYSPDGRKIITYPSFEDHCYYHGRIENDADSTASISACNGLKGHFKLQGETYLIEPLKLSDSEAHAVYKYENVEKEDEAPKMCGVTETNWESYEPIKKASQSNLTPEQQRFSPRYIELAVVADHGIFTKYNSNLNTIRTRVHEMLNTVNGFYRSVDVHAPLANLEVWSKQDLIKVQKDSSKTLKSFGEWRERDLLPRISHDHAQLLTAVVFDGNTIGRAYTGGMCDPRHSVGVVRDHSKNNLWVAVTMAHELGHNLGIHHDTGSCSCGAKSCIMASVLSKVLSYEFSDCSQNQYETYLTNHNPQCILNKPLLTVS…	386	1	0	0	385.1674	768.3202	2	768.4606	-0.1404	1	0.51	0.89	E	RDLLPR	I			Cmpd 465, +MS2(385.1674), 20.0-25.0eV, 13.3min #621
2	Bothrops_asper_ABB76282_SVMP_PI		1093	46477	47	29	13	11	19.1	408	MIEVLLVTICLAVFPYQGSSIILESGNVNDYEVVYPRKVTELPKGAVQPKYEDAMQYEFKVNGEPVVLHLEKNKGLFSEDYSETHYSPDGRKIITYPSFEDHCYYHGRIENDADSTASISACNGLKGHFKLQGETYLIEPLKLSDSEAHAVYKYENVEKEDEAPKMCGVTETNWESYEPIKKASQSNLTPEQQRFSPRYIELAVVADHGIFTKYNSNLNTIRTRVHEMLNTVNGFYRSVDVHAPLANLEVWSKQDLIKVQKDSSKTLKSFGEWRERDLLPRISHDHAQLLTAVVFDGNTIGRAYTGGMCDPRHSVGVVRDHSKNNLWVAVTMAHELGHNLGIHHDTGSCSCGAKSCIMASVLSKVLSYEFSDCSQNQYETYLTNHNPQCILNKPLLTVS…	406	1	0	0	428.7168	855.4191	2	855.4239	-0.0048	0	31.20	0.00076	N	TVNGFYR	S			Cmpd 290, +MS2(428.7168), 20.0-25.0eV, 8.3min #388
2	Bothrops_asper_ABB76282_SVMP_PI		1093	46477	47	29	13	11	19.1	408	MIEVLLVTICLAVFPYQGSSIILESGNVNDYEVVYPRKVTELPKGAVQPKYEDAMQYEFKVNGEPVVLHLEKNKGLFSEDYSETHYSPDGRKIITYPSFEDHCYYHGRIENDADSTASISACNGLKGHFKLQGETYLIEPLKLSDSEAHAVYKYENVEKEDEAPKMCGVTETNWESYEPIKKASQSNLTPEQQRFSPRYIELAVVADHGIFTKYNSNLNTIRTRVHEMLNTVNGFYRSVDVHAPLANLEVWSKQDLIKVQKDSSKTLKSFGEWRERDLLPRISHDHAQLLTAVVFDGNTIGRAYTGGMCDPRHSVGVVRDHSKNNLWVAVTMAHELGHNLGIHHDTGSCSCGAKSCIMASVLSKVLSYEFSDCSQNQYETYLTNHNPQCILNKPLLTVS…	407	1	0	0	428.7172	855.4199	2	855.4239	-0.0040	0	11.03	0.079	N	TVNGFYR	S			Cmpd 294, +MS2(428.7172), 20.0-25.0eV, 8.4min #393
2	Bothrops_asper_ABB76282_SVMP_PI		1093	46477	47	29	13	11	19.1	408	MIEVLLVTICLAVFPYQGSSIILESGNVNDYEVVYPRKVTELPKGAVQPKYEDAMQYEFKVNGEPVVLHLEKNKGLFSEDYSETHYSPDGRKIITYPSFEDHCYYHGRIENDADSTASISACNGLKGHFKLQGETYLIEPLKLSDSEAHAVYKYENVEKEDEAPKMCGVTETNWESYEPIKKASQSNLTPEQQRFSPRYIELAVVADHGIFTKYNSNLNTIRTRVHEMLNTVNGFYRSVDVHAPLANLEVWSKQDLIKVQKDSSKTLKSFGEWRERDLLPRISHDHAQLLTAVVFDGNTIGRAYTGGMCDPRHSVGVVRDHSKNNLWVAVTMAHELGHNLGIHHDTGSCSCGAKSCIMASVLSKVLSYEFSDCSQNQYETYLTNHNPQCILNKPLLTVS…	416	1	0	0	485.7383	969.4620	2	969.4668	-0.0048	0	46.79	2.1e-05	L	NTVNGFYR	S			Cmpd 293, +MS2(485.7383), 20.0-25.0eV, 8.4min #392
2	Bothrops_asper_ABB76282_SVMP_PI		1093	46477	47	29	13	11	19.1	408	MIEVLLVTICLAVFPYQGSSIILESGNVNDYEVVYPRKVTELPKGAVQPKYEDAMQYEFKVNGEPVVLHLEKNKGLFSEDYSETHYSPDGRKIITYPSFEDHCYYHGRIENDADSTASISACNGLKGHFKLQGETYLIEPLKLSDSEAHAVYKYENVEKEDEAPKMCGVTETNWESYEPIKKASQSNLTPEQQRFSPRYIELAVVADHGIFTKYNSNLNTIRTRVHEMLNTVNGFYRSVDVHAPLANLEVWSKQDLIKVQKDSSKTLKSFGEWRERDLLPRISHDHAQLLTAVVFDGNTIGRAYTGGMCDPRHSVGVVRDHSKNNLWVAVTMAHELGHNLGIHHDTGSCSCGAKSCIMASVLSKVLSYEFSDCSQNQYETYLTNHNPQCILNKPLLTVS…	419	1	0	0	547.7802	1093.5459	2	1093.5516	-0.0057	0	58.22	1.5e-06	K	YNSNLNTIR	T			Cmpd 292, +MS2(547.7802), 21.1-26.4eV, 8.4min #391
2	Bothrops_asper_ABB76282_SVMP_PI		1093	46477	47	29	13	11	19.1	408	MIEVLLVTICLAVFPYQGSSIILESGNVNDYEVVYPRKVTELPKGAVQPKYEDAMQYEFKVNGEPVVLHLEKNKGLFSEDYSETHYSPDGRKIITYPSFEDHCYYHGRIENDADSTASISACNGLKGHFKLQGETYLIEPLKLSDSEAHAVYKYENVEKEDEAPKMCGVTETNWESYEPIKKASQSNLTPEQQRFSPRYIELAVVADHGIFTKYNSNLNTIRTRVHEMLNTVNGFYRSVDVHAPLANLEVWSKQDLIKVQKDSSKTLKSFGEWRERDLLPRISHDHAQLLTAVVFDGNTIGRAYTGGMCDPRHSVGVVRDHSKNNLWVAVTMAHELGHNLGIHHDTGSCSCGAKSCIMASVLSKVLSYEFSDCSQNQYETYLTNHNPQCILNKPLLTVS…	420	1	0	0	547.7804	1093.5463	2	1093.5516	-0.0053	0	31.97	0.00064	K	YNSNLNTIR	T			Cmpd 486, +MS2(547.7804), 21.1-26.4eV, 13.9min #649
2	Bothrops_asper_ABB76282_SVMP_PI		1093	46477	47	29	13	11	19.1	408	MIEVLLVTICLAVFPYQGSSIILESGNVNDYEVVYPRKVTELPKGAVQPKYEDAMQYEFKVNGEPVVLHLEKNKGLFSEDYSETHYSPDGRKIITYPSFEDHCYYHGRIENDADSTASISACNGLKGHFKLQGETYLIEPLKLSDSEAHAVYKYENVEKEDEAPKMCGVTETNWESYEPIKKASQSNLTPEQQRFSPRYIELAVVADHGIFTKYNSNLNTIRTRVHEMLNTVNGFYRSVDVHAPLANLEVWSKQDLIKVQKDSSKTLKSFGEWRERDLLPRISHDHAQLLTAVVFDGNTIGRAYTGGMCDPRHSVGVVRDHSKNNLWVAVTMAHELGHNLGIHHDTGSCSCGAKSCIMASVLSKVLSYEFSDCSQNQYETYLTNHNPQCILNKPLLTVS…	421	1	0	0	547.7809	1093.5472	2	1093.5516	-0.0044	0	28.86	0.0013	K	YNSNLNTIR	T			Cmpd 445, +MS2(547.7809), 21.1-26.4eV, 12.8min #595
2	Bothrops_asper_ABB76282_SVMP_PI		1093	46477	47	29	13	11	19.1	408	MIEVLLVTICLAVFPYQGSSIILESGNVNDYEVVYPRKVTELPKGAVQPKYEDAMQYEFKVNGEPVVLHLEKNKGLFSEDYSETHYSPDGRKIITYPSFEDHCYYHGRIENDADSTASISACNGLKGHFKLQGETYLIEPLKLSDSEAHAVYKYENVEKEDEAPKMCGVTETNWESYEPIKKASQSNLTPEQQRFSPRYIELAVVADHGIFTKYNSNLNTIRTRVHEMLNTVNGFYRSVDVHAPLANLEVWSKQDLIKVQKDSSKTLKSFGEWRERDLLPRISHDHAQLLTAVVFDGNTIGRAYTGGMCDPRHSVGVVRDHSKNNLWVAVTMAHELGHNLGIHHDTGSCSCGAKSCIMASVLSKVLSYEFSDCSQNQYETYLTNHNPQCILNKPLLTVS…	422	1	0	0	547.7821	1093.5497	2	1093.5516	-0.0019	0	63.85	4.1e-07	K	YNSNLNTIR	T			Cmpd 289, +MS2(547.7821), 21.1-26.4eV, 8.3min #387
2	Bothrops_asper_ABB76282_SVMP_PI		1093	46477	47	29	13	11	19.1	408	MIEVLLVTICLAVFPYQGSSIILESGNVNDYEVVYPRKVTELPKGAVQPKYEDAMQYEFKVNGEPVVLHLEKNKGLFSEDYSETHYSPDGRKIITYPSFEDHCYYHGRIENDADSTASISACNGLKGHFKLQGETYLIEPLKLSDSEAHAVYKYENVEKEDEAPKMCGVTETNWESYEPIKKASQSNLTPEQQRFSPRYIELAVVADHGIFTKYNSNLNTIRTRVHEMLNTVNGFYRSVDVHAPLANLEVWSKQDLIKVQKDSSKTLKSFGEWRERDLLPRISHDHAQLLTAVVFDGNTIGRAYTGGMCDPRHSVGVVRDHSKNNLWVAVTMAHELGHNLGIHHDTGSCSCGAKSCIMASVLSKVLSYEFSDCSQNQYETYLTNHNPQCILNKPLLTVS…	424	1	0	0	548.2780	1094.5414	2	1094.5464	-0.0049	0	78.15	1.5e-08	K	SCIMASVLSK	V			Cmpd 316, +MS2(548.2780), 21.2-26.4eV, 9.1min #423
2	Bothrops_asper_ABB76282_SVMP_PI		1093	46477	47	29	13	11	19.1	408	MIEVLLVTICLAVFPYQGSSIILESGNVNDYEVVYPRKVTELPKGAVQPKYEDAMQYEFKVNGEPVVLHLEKNKGLFSEDYSETHYSPDGRKIITYPSFEDHCYYHGRIENDADSTASISACNGLKGHFKLQGETYLIEPLKLSDSEAHAVYKYENVEKEDEAPKMCGVTETNWESYEPIKKASQSNLTPEQQRFSPRYIELAVVADHGIFTKYNSNLNTIRTRVHEMLNTVNGFYRSVDVHAPLANLEVWSKQDLIKVQKDSSKTLKSFGEWRERDLLPRISHDHAQLLTAVVFDGNTIGRAYTGGMCDPRHSVGVVRDHSKNNLWVAVTMAHELGHNLGIHHDTGSCSCGAKSCIMASVLSKVLSYEFSDCSQNQYETYLTNHNPQCILNKPLLTVS…	425	1	0	0	548.2780	1094.5415	2	1094.5464	-0.0049	0	74.97	3.2e-08	K	SCIMASVLSK	V			Cmpd 319, +MS2(548.2780), 21.2-26.4eV, 9.2min #427
2	Bothrops_asper_ABB76282_SVMP_PI		1093	46477	47	29	13	11	19.1	408	MIEVLLVTICLAVFPYQGSSIILESGNVNDYEVVYPRKVTELPKGAVQPKYEDAMQYEFKVNGEPVVLHLEKNKGLFSEDYSETHYSPDGRKIITYPSFEDHCYYHGRIENDADSTASISACNGLKGHFKLQGETYLIEPLKLSDSEAHAVYKYENVEKEDEAPKMCGVTETNWESYEPIKKASQSNLTPEQQRFSPRYIELAVVADHGIFTKYNSNLNTIRTRVHEMLNTVNGFYRSVDVHAPLANLEVWSKQDLIKVQKDSSKTLKSFGEWRERDLLPRISHDHAQLLTAVVFDGNTIGRAYTGGMCDPRHSVGVVRDHSKNNLWVAVTMAHELGHNLGIHHDTGSCSCGAKSCIMASVLSKVLSYEFSDCSQNQYETYLTNHNPQCILNKPLLTVS…	426	1	0	0	548.2788	1094.5430	2	1094.5464	-0.0034	0	3.61	0.44	K	SCIMASVLSK	V			Cmpd 470, +MS2(548.2788), 21.2-26.4eV, 13.5min #628
2	Bothrops_asper_ABB76282_SVMP_PI		1093	46477	47	29	13	11	19.1	408	MIEVLLVTICLAVFPYQGSSIILESGNVNDYEVVYPRKVTELPKGAVQPKYEDAMQYEFKVNGEPVVLHLEKNKGLFSEDYSETHYSPDGRKIITYPSFEDHCYYHGRIENDADSTASISACNGLKGHFKLQGETYLIEPLKLSDSEAHAVYKYENVEKEDEAPKMCGVTETNWESYEPIKKASQSNLTPEQQRFSPRYIELAVVADHGIFTKYNSNLNTIRTRVHEMLNTVNGFYRSVDVHAPLANLEVWSKQDLIKVQKDSSKTLKSFGEWRERDLLPRISHDHAQLLTAVVFDGNTIGRAYTGGMCDPRHSVGVVRDHSKNNLWVAVTMAHELGHNLGIHHDTGSCSCGAKSCIMASVLSKVLSYEFSDCSQNQYETYLTNHNPQCILNKPLLTVS…	427	1	0	0	548.2790	1094.5434	2	1094.5464	-0.0030	0	13.31	0.047	K	SCIMASVLSK	V			Cmpd 426, +MS2(548.2790), 21.2-26.4eV, 12.2min #569
2	Bothrops_asper_ABB76282_SVMP_PI		1093	46477	47	29	13	11	19.1	408	MIEVLLVTICLAVFPYQGSSIILESGNVNDYEVVYPRKVTELPKGAVQPKYEDAMQYEFKVNGEPVVLHLEKNKGLFSEDYSETHYSPDGRKIITYPSFEDHCYYHGRIENDADSTASISACNGLKGHFKLQGETYLIEPLKLSDSEAHAVYKYENVEKEDEAPKMCGVTETNWESYEPIKKASQSNLTPEQQRFSPRYIELAVVADHGIFTKYNSNLNTIRTRVHEMLNTVNGFYRSVDVHAPLANLEVWSKQDLIKVQKDSSKTLKSFGEWRERDLLPRISHDHAQLLTAVVFDGNTIGRAYTGGMCDPRHSVGVVRDHSKNNLWVAVTMAHELGHNLGIHHDTGSCSCGAKSCIMASVLSKVLSYEFSDCSQNQYETYLTNHNPQCILNKPLLTVS…	428	1	0	0	548.2791	1094.5437	2	1094.5464	-0.0027	0	8.81	0.13	K	SCIMASVLSK	V			Cmpd 461, +MS2(548.2791), 21.2-26.4eV, 13.2min #616
2	Bothrops_asper_ABB76282_SVMP_PI		1093	46477	47	29	13	11	19.1	408	MIEVLLVTICLAVFPYQGSSIILESGNVNDYEVVYPRKVTELPKGAVQPKYEDAMQYEFKVNGEPVVLHLEKNKGLFSEDYSETHYSPDGRKIITYPSFEDHCYYHGRIENDADSTASISACNGLKGHFKLQGETYLIEPLKLSDSEAHAVYKYENVEKEDEAPKMCGVTETNWESYEPIKKASQSNLTPEQQRFSPRYIELAVVADHGIFTKYNSNLNTIRTRVHEMLNTVNGFYRSVDVHAPLANLEVWSKQDLIKVQKDSSKTLKSFGEWRERDLLPRISHDHAQLLTAVVFDGNTIGRAYTGGMCDPRHSVGVVRDHSKNNLWVAVTMAHELGHNLGIHHDTGSCSCGAKSCIMASVLSKVLSYEFSDCSQNQYETYLTNHNPQCILNKPLLTVS…	429	1	0	0	548.2792	1094.5438	2	1094.5464	-0.0026	0	8.74	0.13	K	SCIMASVLSK	V			Cmpd 432, +MS2(548.2792), 21.2-26.4eV, 12.4min #577
2	Bothrops_asper_ABB76282_SVMP_PI		1093	46477	47	29	13	11	19.1	408	MIEVLLVTICLAVFPYQGSSIILESGNVNDYEVVYPRKVTELPKGAVQPKYEDAMQYEFKVNGEPVVLHLEKNKGLFSEDYSETHYSPDGRKIITYPSFEDHCYYHGRIENDADSTASISACNGLKGHFKLQGETYLIEPLKLSDSEAHAVYKYENVEKEDEAPKMCGVTETNWESYEPIKKASQSNLTPEQQRFSPRYIELAVVADHGIFTKYNSNLNTIRTRVHEMLNTVNGFYRSVDVHAPLANLEVWSKQDLIKVQKDSSKTLKSFGEWRERDLLPRISHDHAQLLTAVVFDGNTIGRAYTGGMCDPRHSVGVVRDHSKNNLWVAVTMAHELGHNLGIHHDTGSCSCGAKSCIMASVLSKVLSYEFSDCSQNQYETYLTNHNPQCILNKPLLTVS…	430	1	0	0	548.2793	1094.5440	2	1094.5464	-0.0024	0	8.09	0.16	K	SCIMASVLSK	V			Cmpd 458, +MS2(548.2793), 21.2-26.4eV, 13.1min #612
2	Bothrops_asper_ABB76282_SVMP_PI		1093	46477	47	29	13	11	19.1	408	MIEVLLVTICLAVFPYQGSSIILESGNVNDYEVVYPRKVTELPKGAVQPKYEDAMQYEFKVNGEPVVLHLEKNKGLFSEDYSETHYSPDGRKIITYPSFEDHCYYHGRIENDADSTASISACNGLKGHFKLQGETYLIEPLKLSDSEAHAVYKYENVEKEDEAPKMCGVTETNWESYEPIKKASQSNLTPEQQRFSPRYIELAVVADHGIFTKYNSNLNTIRTRVHEMLNTVNGFYRSVDVHAPLANLEVWSKQDLIKVQKDSSKTLKSFGEWRERDLLPRISHDHAQLLTAVVFDGNTIGRAYTGGMCDPRHSVGVVRDHSKNNLWVAVTMAHELGHNLGIHHDTGSCSCGAKSCIMASVLSKVLSYEFSDCSQNQYETYLTNHNPQCILNKPLLTVS…	431	1	0	0	548.2795	1094.5444	2	1094.5464	-0.0020	0	18.36	0.015	K	SCIMASVLSK	V			Cmpd 417, +MS2(548.2795), 21.2-26.4eV, 12.0min #557
2	Bothrops_asper_ABB76282_SVMP_PI		1093	46477	47	29	13	11	19.1	408	MIEVLLVTICLAVFPYQGSSIILESGNVNDYEVVYPRKVTELPKGAVQPKYEDAMQYEFKVNGEPVVLHLEKNKGLFSEDYSETHYSPDGRKIITYPSFEDHCYYHGRIENDADSTASISACNGLKGHFKLQGETYLIEPLKLSDSEAHAVYKYENVEKEDEAPKMCGVTETNWESYEPIKKASQSNLTPEQQRFSPRYIELAVVADHGIFTKYNSNLNTIRTRVHEMLNTVNGFYRSVDVHAPLANLEVWSKQDLIKVQKDSSKTLKSFGEWRERDLLPRISHDHAQLLTAVVFDGNTIGRAYTGGMCDPRHSVGVVRDHSKNNLWVAVTMAHELGHNLGIHHDTGSCSCGAKSCIMASVLSKVLSYEFSDCSQNQYETYLTNHNPQCILNKPLLTVS…	432	1	0	0	548.2796	1094.5447	2	1094.5464	-0.0017	0	6.96	0.2	K	SCIMASVLSK	V			Cmpd 482, +MS2(548.2796), 21.2-26.4eV, 13.8min #644
2	Bothrops_asper_ABB76282_SVMP_PI		1093	46477	47	29	13	11	19.1	408	MIEVLLVTICLAVFPYQGSSIILESGNVNDYEVVYPRKVTELPKGAVQPKYEDAMQYEFKVNGEPVVLHLEKNKGLFSEDYSETHYSPDGRKIITYPSFEDHCYYHGRIENDADSTASISACNGLKGHFKLQGETYLIEPLKLSDSEAHAVYKYENVEKEDEAPKMCGVTETNWESYEPIKKASQSNLTPEQQRFSPRYIELAVVADHGIFTKYNSNLNTIRTRVHEMLNTVNGFYRSVDVHAPLANLEVWSKQDLIKVQKDSSKTLKSFGEWRERDLLPRISHDHAQLLTAVVFDGNTIGRAYTGGMCDPRHSVGVVRDHSKNNLWVAVTMAHELGHNLGIHHDTGSCSCGAKSCIMASVLSKVLSYEFSDCSQNQYETYLTNHNPQCILNKPLLTVS…	433	1	0	0	548.2797	1094.5448	2	1094.5464	-0.0015	0	8.90	0.13	K	SCIMASVLSK	V			Cmpd 455, +MS2(548.2797), 21.2-26.4eV, 13.0min #608
2	Bothrops_asper_ABB76282_SVMP_PI		1093	46477	47	29	13	11	19.1	408	MIEVLLVTICLAVFPYQGSSIILESGNVNDYEVVYPRKVTELPKGAVQPKYEDAMQYEFKVNGEPVVLHLEKNKGLFSEDYSETHYSPDGRKIITYPSFEDHCYYHGRIENDADSTASISACNGLKGHFKLQGETYLIEPLKLSDSEAHAVYKYENVEKEDEAPKMCGVTETNWESYEPIKKASQSNLTPEQQRFSPRYIELAVVADHGIFTKYNSNLNTIRTRVHEMLNTVNGFYRSVDVHAPLANLEVWSKQDLIKVQKDSSKTLKSFGEWRERDLLPRISHDHAQLLTAVVFDGNTIGRAYTGGMCDPRHSVGVVRDHSKNNLWVAVTMAHELGHNLGIHHDTGSCSCGAKSCIMASVLSKVLSYEFSDCSQNQYETYLTNHNPQCILNKPLLTVS…	434	1	0	0	548.2799	1094.5452	2	1094.5464	-0.0012	0	17.21	0.019	K	SCIMASVLSK	V			Cmpd 440, +MS2(548.2799), 21.2-26.4eV, 12.6min #588
2	Bothrops_asper_ABB76282_SVMP_PI		1093	46477	47	29	13	11	19.1	408	MIEVLLVTICLAVFPYQGSSIILESGNVNDYEVVYPRKVTELPKGAVQPKYEDAMQYEFKVNGEPVVLHLEKNKGLFSEDYSETHYSPDGRKIITYPSFEDHCYYHGRIENDADSTASISACNGLKGHFKLQGETYLIEPLKLSDSEAHAVYKYENVEKEDEAPKMCGVTETNWESYEPIKKASQSNLTPEQQRFSPRYIELAVVADHGIFTKYNSNLNTIRTRVHEMLNTVNGFYRSVDVHAPLANLEVWSKQDLIKVQKDSSKTLKSFGEWRERDLLPRISHDHAQLLTAVVFDGNTIGRAYTGGMCDPRHSVGVVRDHSKNNLWVAVTMAHELGHNLGIHHDTGSCSCGAKSCIMASVLSKVLSYEFSDCSQNQYETYLTNHNPQCILNKPLLTVS…	437	1	0	0	556.2749	1110.5352	2	1110.5413	-0.0061	0	88.29	1.5e-09	K	SCIMASVLSK	V	Oxidation (M)	0.0002000000.0	Cmpd 295, +MS2(556.2749), 21.4-26.7eV, 8.5min #395
2	Bothrops_asper_ABB76282_SVMP_PI		1093	46477	47	29	13	11	19.1	408	MIEVLLVTICLAVFPYQGSSIILESGNVNDYEVVYPRKVTELPKGAVQPKYEDAMQYEFKVNGEPVVLHLEKNKGLFSEDYSETHYSPDGRKIITYPSFEDHCYYHGRIENDADSTASISACNGLKGHFKLQGETYLIEPLKLSDSEAHAVYKYENVEKEDEAPKMCGVTETNWESYEPIKKASQSNLTPEQQRFSPRYIELAVVADHGIFTKYNSNLNTIRTRVHEMLNTVNGFYRSVDVHAPLANLEVWSKQDLIKVQKDSSKTLKSFGEWRERDLLPRISHDHAQLLTAVVFDGNTIGRAYTGGMCDPRHSVGVVRDHSKNNLWVAVTMAHELGHNLGIHHDTGSCSCGAKSCIMASVLSKVLSYEFSDCSQNQYETYLTNHNPQCILNKPLLTVS…	438	1	0	0	556.2749	1110.5353	2	1110.5413	-0.0060	0	74.89	3.2e-08	K	SCIMASVLSK	V	Oxidation (M)	0.0002000000.0	Cmpd 299, +MS2(556.2749), 21.4-26.7eV, 8.6min #400
2	Bothrops_asper_ABB76282_SVMP_PI		1093	46477	47	29	13	11	19.1	408	MIEVLLVTICLAVFPYQGSSIILESGNVNDYEVVYPRKVTELPKGAVQPKYEDAMQYEFKVNGEPVVLHLEKNKGLFSEDYSETHYSPDGRKIITYPSFEDHCYYHGRIENDADSTASISACNGLKGHFKLQGETYLIEPLKLSDSEAHAVYKYENVEKEDEAPKMCGVTETNWESYEPIKKASQSNLTPEQQRFSPRYIELAVVADHGIFTKYNSNLNTIRTRVHEMLNTVNGFYRSVDVHAPLANLEVWSKQDLIKVQKDSSKTLKSFGEWRERDLLPRISHDHAQLLTAVVFDGNTIGRAYTGGMCDPRHSVGVVRDHSKNNLWVAVTMAHELGHNLGIHHDTGSCSCGAKSCIMASVLSKVLSYEFSDCSQNQYETYLTNHNPQCILNKPLLTVS…	439	1	0	0	556.2750	1110.5355	2	1110.5413	-0.0058	0	58.17	1.5e-06	K	SCIMASVLSK	V	Oxidation (M)	0.0002000000.0	Cmpd 303, +MS2(556.2750), 21.4-26.7eV, 8.7min #405
2	Bothrops_asper_ABB76282_SVMP_PI		1093	46477	47	29	13	11	19.1	408	MIEVLLVTICLAVFPYQGSSIILESGNVNDYEVVYPRKVTELPKGAVQPKYEDAMQYEFKVNGEPVVLHLEKNKGLFSEDYSETHYSPDGRKIITYPSFEDHCYYHGRIENDADSTASISACNGLKGHFKLQGETYLIEPLKLSDSEAHAVYKYENVEKEDEAPKMCGVTETNWESYEPIKKASQSNLTPEQQRFSPRYIELAVVADHGIFTKYNSNLNTIRTRVHEMLNTVNGFYRSVDVHAPLANLEVWSKQDLIKVQKDSSKTLKSFGEWRERDLLPRISHDHAQLLTAVVFDGNTIGRAYTGGMCDPRHSVGVVRDHSKNNLWVAVTMAHELGHNLGIHHDTGSCSCGAKSCIMASVLSKVLSYEFSDCSQNQYETYLTNHNPQCILNKPLLTVS…	445	1	0	0	568.3056	1134.5966	2	1134.6033	-0.0067	0	27.71	0.0017	R	SVDVHAPLANL	E			Cmpd 329, +MS2(568.3056), 21.6-27.0eV, 9.4min #440
2	Bothrops_asper_ABB76282_SVMP_PI		1093	46477	47	29	13	11	19.1	408	MIEVLLVTICLAVFPYQGSSIILESGNVNDYEVVYPRKVTELPKGAVQPKYEDAMQYEFKVNGEPVVLHLEKNKGLFSEDYSETHYSPDGRKIITYPSFEDHCYYHGRIENDADSTASISACNGLKGHFKLQGETYLIEPLKLSDSEAHAVYKYENVEKEDEAPKMCGVTETNWESYEPIKKASQSNLTPEQQRFSPRYIELAVVADHGIFTKYNSNLNTIRTRVHEMLNTVNGFYRSVDVHAPLANLEVWSKQDLIKVQKDSSKTLKSFGEWRERDLLPRISHDHAQLLTAVVFDGNTIGRAYTGGMCDPRHSVGVVRDHSKNNLWVAVTMAHELGHNLGIHHDTGSCSCGAKSCIMASVLSKVLSYEFSDCSQNQYETYLTNHNPQCILNKPLLTVS…	461	1	0	0	496.2075	1485.6008	3	1485.6089	-0.0082	0	37.27	0.00019	L	GIHHDTGSCSCGAK	S			Cmpd 250, +MS2(496.2075), 16.0-20.0eV, 7.2min #335
2	Bothrops_asper_ABB76282_SVMP_PI		1093	46477	47	29	13	11	19.1	408	MIEVLLVTICLAVFPYQGSSIILESGNVNDYEVVYPRKVTELPKGAVQPKYEDAMQYEFKVNGEPVVLHLEKNKGLFSEDYSETHYSPDGRKIITYPSFEDHCYYHGRIENDADSTASISACNGLKGHFKLQGETYLIEPLKLSDSEAHAVYKYENVEKEDEAPKMCGVTETNWESYEPIKKASQSNLTPEQQRFSPRYIELAVVADHGIFTKYNSNLNTIRTRVHEMLNTVNGFYRSVDVHAPLANLEVWSKQDLIKVQKDSSKTLKSFGEWRERDLLPRISHDHAQLLTAVVFDGNTIGRAYTGGMCDPRHSVGVVRDHSKNNLWVAVTMAHELGHNLGIHHDTGSCSCGAKSCIMASVLSKVLSYEFSDCSQNQYETYLTNHNPQCILNKPLLTVS…	462	1	0	0	496.2081	1485.6026	3	1485.6089	-0.0064	0	68.15	1.5e-07	L	GIHHDTGSCSCGAK	S			Cmpd 247, +MS2(496.2081), 16.0-20.0eV, 7.1min #331
2	Bothrops_asper_ABB76282_SVMP_PI		1093	46477	47	29	13	11	19.1	408	MIEVLLVTICLAVFPYQGSSIILESGNVNDYEVVYPRKVTELPKGAVQPKYEDAMQYEFKVNGEPVVLHLEKNKGLFSEDYSETHYSPDGRKIITYPSFEDHCYYHGRIENDADSTASISACNGLKGHFKLQGETYLIEPLKLSDSEAHAVYKYENVEKEDEAPKMCGVTETNWESYEPIKKASQSNLTPEQQRFSPRYIELAVVADHGIFTKYNSNLNTIRTRVHEMLNTVNGFYRSVDVHAPLANLEVWSKQDLIKVQKDSSKTLKSFGEWRERDLLPRISHDHAQLLTAVVFDGNTIGRAYTGGMCDPRHSVGVVRDHSKNNLWVAVTMAHELGHNLGIHHDTGSCSCGAKSCIMASVLSKVLSYEFSDCSQNQYETYLTNHNPQCILNKPLLTVS…	467	1	0	0	527.2580	1578.7523	3	1578.7613	-0.0090	0	108.21	1.5e-11	R	VHEMLNTVNGFYR	S			Cmpd 307, +MS2(527.2580), 16.7-20.8eV, 8.8min #411
2	Bothrops_asper_ABB76282_SVMP_PI		1093	46477	47	29	13	11	19.1	408	MIEVLLVTICLAVFPYQGSSIILESGNVNDYEVVYPRKVTELPKGAVQPKYEDAMQYEFKVNGEPVVLHLEKNKGLFSEDYSETHYSPDGRKIITYPSFEDHCYYHGRIENDADSTASISACNGLKGHFKLQGETYLIEPLKLSDSEAHAVYKYENVEKEDEAPKMCGVTETNWESYEPIKKASQSNLTPEQQRFSPRYIELAVVADHGIFTKYNSNLNTIRTRVHEMLNTVNGFYRSVDVHAPLANLEVWSKQDLIKVQKDSSKTLKSFGEWRERDLLPRISHDHAQLLTAVVFDGNTIGRAYTGGMCDPRHSVGVVRDHSKNNLWVAVTMAHELGHNLGIHHDTGSCSCGAKSCIMASVLSKVLSYEFSDCSQNQYETYLTNHNPQCILNKPLLTVS…	471	1	0	0	532.5902	1594.7487	3	1594.7562	-0.0075	0	78.73	1.3e-08	R	VHEMLNTVNGFYR	S	Oxidation (M)	0.0002000000000.0	Cmpd 298, +MS2(532.5902), 16.8-21.0eV, 8.6min #399
2	Bothrops_asper_ABB76282_SVMP_PI		1093	46477	47	29	13	11	19.1	408	MIEVLLVTICLAVFPYQGSSIILESGNVNDYEVVYPRKVTELPKGAVQPKYEDAMQYEFKVNGEPVVLHLEKNKGLFSEDYSETHYSPDGRKIITYPSFEDHCYYHGRIENDADSTASISACNGLKGHFKLQGETYLIEPLKLSDSEAHAVYKYENVEKEDEAPKMCGVTETNWESYEPIKKASQSNLTPEQQRFSPRYIELAVVADHGIFTKYNSNLNTIRTRVHEMLNTVNGFYRSVDVHAPLANLEVWSKQDLIKVQKDSSKTLKSFGEWRERDLLPRISHDHAQLLTAVVFDGNTIGRAYTGGMCDPRHSVGVVRDHSKNNLWVAVTMAHELGHNLGIHHDTGSCSCGAKSCIMASVLSKVLSYEFSDCSQNQYETYLTNHNPQCILNKPLLTVS…	488	1	0	0	882.9618	1763.9090	2	1763.9206	-0.0116	0	51.95	6.4e-06	R	SVDVHAPLANLEVWSK	Q			Cmpd 342, +MS2(882.9618), 29.2-36.5eV, 9.8min #457
2	Bothrops_asper_ABB76282_SVMP_PI		1093	46477	47	29	13	11	19.1	408	MIEVLLVTICLAVFPYQGSSIILESGNVNDYEVVYPRKVTELPKGAVQPKYEDAMQYEFKVNGEPVVLHLEKNKGLFSEDYSETHYSPDGRKIITYPSFEDHCYYHGRIENDADSTASISACNGLKGHFKLQGETYLIEPLKLSDSEAHAVYKYENVEKEDEAPKMCGVTETNWESYEPIKKASQSNLTPEQQRFSPRYIELAVVADHGIFTKYNSNLNTIRTRVHEMLNTVNGFYRSVDVHAPLANLEVWSKQDLIKVQKDSSKTLKSFGEWRERDLLPRISHDHAQLLTAVVFDGNTIGRAYTGGMCDPRHSVGVVRDHSKNNLWVAVTMAHELGHNLGIHHDTGSCSCGAKSCIMASVLSKVLSYEFSDCSQNQYETYLTNHNPQCILNKPLLTVS…	489	1	0	0	588.9773	1763.9099	3	1763.9206	-0.0107	0	92.53	5.6e-10	R	SVDVHAPLANLEVWSK	Q			Cmpd 340, +MS2(588.9772), 18.1-22.7eV, 9.8min #455
2	Bothrops_asper_ABB76282_SVMP_PI		1093	46477	47	29	13	11	19.1	408	MIEVLLVTICLAVFPYQGSSIILESGNVNDYEVVYPRKVTELPKGAVQPKYEDAMQYEFKVNGEPVVLHLEKNKGLFSEDYSETHYSPDGRKIITYPSFEDHCYYHGRIENDADSTASISACNGLKGHFKLQGETYLIEPLKLSDSEAHAVYKYENVEKEDEAPKMCGVTETNWESYEPIKKASQSNLTPEQQRFSPRYIELAVVADHGIFTKYNSNLNTIRTRVHEMLNTVNGFYRSVDVHAPLANLEVWSKQDLIKVQKDSSKTLKSFGEWRERDLLPRISHDHAQLLTAVVFDGNTIGRAYTGGMCDPRHSVGVVRDHSKNNLWVAVTMAHELGHNLGIHHDTGSCSCGAKSCIMASVLSKVLSYEFSDCSQNQYETYLTNHNPQCILNKPLLTVS…	490	1	0	0	588.9777	1763.9113	3	1763.9206	-0.0094	0	116.66	2.2e-12	R	SVDVHAPLANLEVWSK	Q			Cmpd 337, +MS2(588.9777), 18.1-22.7eV, 9.7min #451
3	Bothrops_asper_ABB76281_SVMP_PII		511	54784	26	16	9	8	9.9	477	MIEVLLVTICLAVSPYQGSSIILESGNVNDYEVVYPRKVTELPKGAVQPKYEDAMQYEFKVNGEPVVLHLEKNKGLFSEDYSETHYSPDGRKIITYPSFEDHCYYHGRIENDADSTASISACNGLKGHFKIQGETYLIEPLKLSDSEAHAVYKYENVEKEDEAPKMCGVTETNWESYEPIKKASQSNLTPEQQRFSPRYIELAVVADHGIFTKYNSNLNTIRTRVHEMLNTVNGFYRSVNVTASLASLEVWSKKDLIKVEKDSSKTLTSFGEWRERDLLPRISHDHAQLLTTIVFDNYVIGITEFGKMCDPKLSVGVVRDHSEINLQVAVAMAHELGHNLGMYHDGNQCHCDAASCIMADTLREVLSYEFSDCSQNQYETYLTKHNPQCILNEPLLIVS…	146	1	0	0	599.3358	598.3285	1	598.3690	-0.0405	0	9.95	0.1	L	IEPLK	L			Cmpd 317, +MS2(599.3358), 44.8-56.0eV, 9.1min #424
3	Bothrops_asper_ABB76281_SVMP_PII		511	54784	26	16	9	8	9.9	477	MIEVLLVTICLAVSPYQGSSIILESGNVNDYEVVYPRKVTELPKGAVQPKYEDAMQYEFKVNGEPVVLHLEKNKGLFSEDYSETHYSPDGRKIITYPSFEDHCYYHGRIENDADSTASISACNGLKGHFKIQGETYLIEPLKLSDSEAHAVYKYENVEKEDEAPKMCGVTETNWESYEPIKKASQSNLTPEQQRFSPRYIELAVVADHGIFTKYNSNLNTIRTRVHEMLNTVNGFYRSVNVTASLASLEVWSKKDLIKVEKDSSKTLTSFGEWRERDLLPRISHDHAQLLTTIVFDNYVIGITEFGKMCDPKLSVGVVRDHSEINLQVAVAMAHELGHNLGMYHDGNQCHCDAASCIMADTLREVLSYEFSDCSQNQYETYLTKHNPQCILNEPLLIVS…	148	1	0	0	599.3363	598.3290	1	598.3690	-0.0400	0	13.31	0.047	L	IEPLK	L			Cmpd 314, +MS2(599.3363), 44.8-56.0eV, 9.0min #420
3	Bothrops_asper_ABB76281_SVMP_PII		511	54784	26	16	9	8	9.9	477	MIEVLLVTICLAVSPYQGSSIILESGNVNDYEVVYPRKVTELPKGAVQPKYEDAMQYEFKVNGEPVVLHLEKNKGLFSEDYSETHYSPDGRKIITYPSFEDHCYYHGRIENDADSTASISACNGLKGHFKIQGETYLIEPLKLSDSEAHAVYKYENVEKEDEAPKMCGVTETNWESYEPIKKASQSNLTPEQQRFSPRYIELAVVADHGIFTKYNSNLNTIRTRVHEMLNTVNGFYRSVNVTASLASLEVWSKKDLIKVEKDSSKTLTSFGEWRERDLLPRISHDHAQLLTTIVFDNYVIGITEFGKMCDPKLSVGVVRDHSEINLQVAVAMAHELGHNLGMYHDGNQCHCDAASCIMADTLREVLSYEFSDCSQNQYETYLTKHNPQCILNEPLLIVS…	149	1	0	0	300.1739	598.3333	2	598.3690	-0.0357	0	1.74	0.67	L	IEPLK	L			Cmpd 287, +MS2(300.1739), 16.0-20.0eV, 8.2min #384
3	Bothrops_asper_ABB76281_SVMP_PII		511	54784	26	16	9	8	9.9	477	MIEVLLVTICLAVSPYQGSSIILESGNVNDYEVVYPRKVTELPKGAVQPKYEDAMQYEFKVNGEPVVLHLEKNKGLFSEDYSETHYSPDGRKIITYPSFEDHCYYHGRIENDADSTASISACNGLKGHFKIQGETYLIEPLKLSDSEAHAVYKYENVEKEDEAPKMCGVTETNWESYEPIKKASQSNLTPEQQRFSPRYIELAVVADHGIFTKYNSNLNTIRTRVHEMLNTVNGFYRSVNVTASLASLEVWSKKDLIKVEKDSSKTLTSFGEWRERDLLPRISHDHAQLLTTIVFDNYVIGITEFGKMCDPKLSVGVVRDHSEINLQVAVAMAHELGHNLGMYHDGNQCHCDAASCIMADTLREVLSYEFSDCSQNQYETYLTKHNPQCILNEPLLIVS…	150	1	0	0	300.1740	598.3335	2	598.3690	-0.0355	0	0.41	0.91	L	IEPLK	L			Cmpd 285, +MS2(300.1740), 16.0-20.0eV, 8.2min #381
3	Bothrops_asper_ABB76281_SVMP_PII		511	54784	26	16	9	8	9.9	477	MIEVLLVTICLAVSPYQGSSIILESGNVNDYEVVYPRKVTELPKGAVQPKYEDAMQYEFKVNGEPVVLHLEKNKGLFSEDYSETHYSPDGRKIITYPSFEDHCYYHGRIENDADSTASISACNGLKGHFKIQGETYLIEPLKLSDSEAHAVYKYENVEKEDEAPKMCGVTETNWESYEPIKKASQSNLTPEQQRFSPRYIELAVVADHGIFTKYNSNLNTIRTRVHEMLNTVNGFYRSVNVTASLASLEVWSKKDLIKVEKDSSKTLTSFGEWRERDLLPRISHDHAQLLTTIVFDNYVIGITEFGKMCDPKLSVGVVRDHSEINLQVAVAMAHELGHNLGMYHDGNQCHCDAASCIMADTLREVLSYEFSDCSQNQYETYLTKHNPQCILNEPLLIVS…	213	1	0	0	307.1855	612.3565	2	612.3595	-0.0029	0	29.01	0.0013	R	DLLPR	I			Cmpd 311, +MS2(307.1856), 20.0-25.0eV, 8.9min #416
3	Bothrops_asper_ABB76281_SVMP_PII		511	54784	26	16	9	8	9.9	477	MIEVLLVTICLAVSPYQGSSIILESGNVNDYEVVYPRKVTELPKGAVQPKYEDAMQYEFKVNGEPVVLHLEKNKGLFSEDYSETHYSPDGRKIITYPSFEDHCYYHGRIENDADSTASISACNGLKGHFKIQGETYLIEPLKLSDSEAHAVYKYENVEKEDEAPKMCGVTETNWESYEPIKKASQSNLTPEQQRFSPRYIELAVVADHGIFTKYNSNLNTIRTRVHEMLNTVNGFYRSVNVTASLASLEVWSKKDLIKVEKDSSKTLTSFGEWRERDLLPRISHDHAQLLTTIVFDNYVIGITEFGKMCDPKLSVGVVRDHSEINLQVAVAMAHELGHNLGMYHDGNQCHCDAASCIMADTLREVLSYEFSDCSQNQYETYLTKHNPQCILNEPLLIVS…	214	1	0	0	307.1856	612.3566	2	612.3595	-0.0029	0	31.02	0.00079	R	DLLPR	I			Cmpd 308, +MS2(307.1856), 20.0-25.0eV, 8.8min #412
3	Bothrops_asper_ABB76281_SVMP_PII		511	54784	26	16	9	8	9.9	477	MIEVLLVTICLAVSPYQGSSIILESGNVNDYEVVYPRKVTELPKGAVQPKYEDAMQYEFKVNGEPVVLHLEKNKGLFSEDYSETHYSPDGRKIITYPSFEDHCYYHGRIENDADSTASISACNGLKGHFKIQGETYLIEPLKLSDSEAHAVYKYENVEKEDEAPKMCGVTETNWESYEPIKKASQSNLTPEQQRFSPRYIELAVVADHGIFTKYNSNLNTIRTRVHEMLNTVNGFYRSVNVTASLASLEVWSKKDLIKVEKDSSKTLTSFGEWRERDLLPRISHDHAQLLTTIVFDNYVIGITEFGKMCDPKLSVGVVRDHSEINLQVAVAMAHELGHNLGMYHDGNQCHCDAASCIMADTLREVLSYEFSDCSQNQYETYLTKHNPQCILNEPLLIVS…	215	1	0	0	307.1857	612.3568	2	612.3595	-0.0027	0	27.75	0.0017	R	DLLPR	I			Cmpd 304, +MS2(307.1857), 20.0-25.0eV, 8.7min #407
3	Bothrops_asper_ABB76281_SVMP_PII		511	54784	26	16	9	8	9.9	477	MIEVLLVTICLAVSPYQGSSIILESGNVNDYEVVYPRKVTELPKGAVQPKYEDAMQYEFKVNGEPVVLHLEKNKGLFSEDYSETHYSPDGRKIITYPSFEDHCYYHGRIENDADSTASISACNGLKGHFKIQGETYLIEPLKLSDSEAHAVYKYENVEKEDEAPKMCGVTETNWESYEPIKKASQSNLTPEQQRFSPRYIELAVVADHGIFTKYNSNLNTIRTRVHEMLNTVNGFYRSVNVTASLASLEVWSKKDLIKVEKDSSKTLTSFGEWRERDLLPRISHDHAQLLTTIVFDNYVIGITEFGKMCDPKLSVGVVRDHSEINLQVAVAMAHELGHNLGMYHDGNQCHCDAASCIMADTLREVLSYEFSDCSQNQYETYLTKHNPQCILNEPLLIVS…	216	1	0	1	308.6852	615.3559	2	615.3955	-0.0396	1	23.50	0.0051	K	KDLIK	V			Cmpd 284, +MS2(308.6852), 20.0-25.0eV, 8.2min #380
3	Bothrops_asper_ABB76281_SVMP_PII		511	54784	26	16	9	8	9.9	477	MIEVLLVTICLAVSPYQGSSIILESGNVNDYEVVYPRKVTELPKGAVQPKYEDAMQYEFKVNGEPVVLHLEKNKGLFSEDYSETHYSPDGRKIITYPSFEDHCYYHGRIENDADSTASISACNGLKGHFKIQGETYLIEPLKLSDSEAHAVYKYENVEKEDEAPKMCGVTETNWESYEPIKKASQSNLTPEQQRFSPRYIELAVVADHGIFTKYNSNLNTIRTRVHEMLNTVNGFYRSVNVTASLASLEVWSKKDLIKVEKDSSKTLTSFGEWRERDLLPRISHDHAQLLTTIVFDNYVIGITEFGKMCDPKLSVGVVRDHSEINLQVAVAMAHELGHNLGMYHDGNQCHCDAASCIMADTLREVLSYEFSDCSQNQYETYLTKHNPQCILNEPLLIVS…	217	1	0	1	308.6855	615.3563	2	615.3955	-0.0392	1	36.96	0.00023	K	KDLIK	V			Cmpd 278, +MS2(308.6854), 20.0-25.0eV, 8.0min #372
3	Bothrops_asper_ABB76281_SVMP_PII		511	54784	26	16	9	8	9.9	477	MIEVLLVTICLAVSPYQGSSIILESGNVNDYEVVYPRKVTELPKGAVQPKYEDAMQYEFKVNGEPVVLHLEKNKGLFSEDYSETHYSPDGRKIITYPSFEDHCYYHGRIENDADSTASISACNGLKGHFKIQGETYLIEPLKLSDSEAHAVYKYENVEKEDEAPKMCGVTETNWESYEPIKKASQSNLTPEQQRFSPRYIELAVVADHGIFTKYNSNLNTIRTRVHEMLNTVNGFYRSVNVTASLASLEVWSKKDLIKVEKDSSKTLTSFGEWRERDLLPRISHDHAQLLTTIVFDNYVIGITEFGKMCDPKLSVGVVRDHSEINLQVAVAMAHELGHNLGMYHDGNQCHCDAASCIMADTLREVLSYEFSDCSQNQYETYLTKHNPQCILNEPLLIVS…	218	1	0	1	308.6855	615.3564	2	615.3955	-0.0392	1	30.10	0.0011	K	KDLIK	V			Cmpd 281, +MS2(308.6855), 20.0-25.0eV, 8.1min #376
3	Bothrops_asper_ABB76281_SVMP_PII		511	54784	26	16	9	8	9.9	477	MIEVLLVTICLAVSPYQGSSIILESGNVNDYEVVYPRKVTELPKGAVQPKYEDAMQYEFKVNGEPVVLHLEKNKGLFSEDYSETHYSPDGRKIITYPSFEDHCYYHGRIENDADSTASISACNGLKGHFKIQGETYLIEPLKLSDSEAHAVYKYENVEKEDEAPKMCGVTETNWESYEPIKKASQSNLTPEQQRFSPRYIELAVVADHGIFTKYNSNLNTIRTRVHEMLNTVNGFYRSVNVTASLASLEVWSKKDLIKVEKDSSKTLTSFGEWRERDLLPRISHDHAQLLTTIVFDNYVIGITEFGKMCDPKLSVGVVRDHSEINLQVAVAMAHELGHNLGMYHDGNQCHCDAASCIMADTLREVLSYEFSDCSQNQYETYLTKHNPQCILNEPLLIVS…	357	1	0	0	385.1669	768.3192	2	768.4606	-0.1414	1	10.50	0.089	E	RDLLPR	I			Cmpd 382, +MS2(385.1669), 20.0-25.0eV, 11.0min #511
3	Bothrops_asper_ABB76281_SVMP_PII		511	54784	26	16	9	8	9.9	477	MIEVLLVTICLAVSPYQGSSIILESGNVNDYEVVYPRKVTELPKGAVQPKYEDAMQYEFKVNGEPVVLHLEKNKGLFSEDYSETHYSPDGRKIITYPSFEDHCYYHGRIENDADSTASISACNGLKGHFKIQGETYLIEPLKLSDSEAHAVYKYENVEKEDEAPKMCGVTETNWESYEPIKKASQSNLTPEQQRFSPRYIELAVVADHGIFTKYNSNLNTIRTRVHEMLNTVNGFYRSVNVTASLASLEVWSKKDLIKVEKDSSKTLTSFGEWRERDLLPRISHDHAQLLTTIVFDNYVIGITEFGKMCDPKLSVGVVRDHSEINLQVAVAMAHELGHNLGMYHDGNQCHCDAASCIMADTLREVLSYEFSDCSQNQYETYLTKHNPQCILNEPLLIVS…	374	1	0	0	385.1672	768.3198	2	768.4606	-0.1408	1	0.02	1	E	RDLLPR	I			Cmpd 414, +MS2(385.1672), 20.0-25.0eV, 11.9min #553
3	Bothrops_asper_ABB76281_SVMP_PII		511	54784	26	16	9	8	9.9	477	MIEVLLVTICLAVSPYQGSSIILESGNVNDYEVVYPRKVTELPKGAVQPKYEDAMQYEFKVNGEPVVLHLEKNKGLFSEDYSETHYSPDGRKIITYPSFEDHCYYHGRIENDADSTASISACNGLKGHFKIQGETYLIEPLKLSDSEAHAVYKYENVEKEDEAPKMCGVTETNWESYEPIKKASQSNLTPEQQRFSPRYIELAVVADHGIFTKYNSNLNTIRTRVHEMLNTVNGFYRSVNVTASLASLEVWSKKDLIKVEKDSSKTLTSFGEWRERDLLPRISHDHAQLLTTIVFDNYVIGITEFGKMCDPKLSVGVVRDHSEINLQVAVAMAHELGHNLGMYHDGNQCHCDAASCIMADTLREVLSYEFSDCSQNQYETYLTKHNPQCILNEPLLIVS…	375	1	0	0	385.1672	768.3198	2	768.4606	-0.1408	1	0.11	0.97	E	RDLLPR	I			Cmpd 398, +MS2(385.1672), 20.0-25.0eV, 11.4min #532
3	Bothrops_asper_ABB76281_SVMP_PII		511	54784	26	16	9	8	9.9	477	MIEVLLVTICLAVSPYQGSSIILESGNVNDYEVVYPRKVTELPKGAVQPKYEDAMQYEFKVNGEPVVLHLEKNKGLFSEDYSETHYSPDGRKIITYPSFEDHCYYHGRIENDADSTASISACNGLKGHFKIQGETYLIEPLKLSDSEAHAVYKYENVEKEDEAPKMCGVTETNWESYEPIKKASQSNLTPEQQRFSPRYIELAVVADHGIFTKYNSNLNTIRTRVHEMLNTVNGFYRSVNVTASLASLEVWSKKDLIKVEKDSSKTLTSFGEWRERDLLPRISHDHAQLLTTIVFDNYVIGITEFGKMCDPKLSVGVVRDHSEINLQVAVAMAHELGHNLGMYHDGNQCHCDAASCIMADTLREVLSYEFSDCSQNQYETYLTKHNPQCILNEPLLIVS…	383	1	0	0	385.1673	768.3201	2	768.4606	-0.1405	1	0.25	0.94	E	RDLLPR	I			Cmpd 415, +MS2(385.1673), 20.0-25.0eV, 11.9min #555
3	Bothrops_asper_ABB76281_SVMP_PII		511	54784	26	16	9	8	9.9	477	MIEVLLVTICLAVSPYQGSSIILESGNVNDYEVVYPRKVTELPKGAVQPKYEDAMQYEFKVNGEPVVLHLEKNKGLFSEDYSETHYSPDGRKIITYPSFEDHCYYHGRIENDADSTASISACNGLKGHFKIQGETYLIEPLKLSDSEAHAVYKYENVEKEDEAPKMCGVTETNWESYEPIKKASQSNLTPEQQRFSPRYIELAVVADHGIFTKYNSNLNTIRTRVHEMLNTVNGFYRSVNVTASLASLEVWSKKDLIKVEKDSSKTLTSFGEWRERDLLPRISHDHAQLLTTIVFDNYVIGITEFGKMCDPKLSVGVVRDHSEINLQVAVAMAHELGHNLGMYHDGNQCHCDAASCIMADTLREVLSYEFSDCSQNQYETYLTKHNPQCILNEPLLIVS…	384	1	0	0	385.1673	768.3201	2	768.4606	-0.1405	1	0.97	0.8	E	RDLLPR	I			Cmpd 434, +MS2(385.1673), 20.0-25.0eV, 12.4min #580
3	Bothrops_asper_ABB76281_SVMP_PII		511	54784	26	16	9	8	9.9	477	MIEVLLVTICLAVSPYQGSSIILESGNVNDYEVVYPRKVTELPKGAVQPKYEDAMQYEFKVNGEPVVLHLEKNKGLFSEDYSETHYSPDGRKIITYPSFEDHCYYHGRIENDADSTASISACNGLKGHFKIQGETYLIEPLKLSDSEAHAVYKYENVEKEDEAPKMCGVTETNWESYEPIKKASQSNLTPEQQRFSPRYIELAVVADHGIFTKYNSNLNTIRTRVHEMLNTVNGFYRSVNVTASLASLEVWSKKDLIKVEKDSSKTLTSFGEWRERDLLPRISHDHAQLLTTIVFDNYVIGITEFGKMCDPKLSVGVVRDHSEINLQVAVAMAHELGHNLGMYHDGNQCHCDAASCIMADTLREVLSYEFSDCSQNQYETYLTKHNPQCILNEPLLIVS…	386	1	0	0	385.1674	768.3202	2	768.4606	-0.1404	1	0.51	0.89	E	RDLLPR	I			Cmpd 465, +MS2(385.1674), 20.0-25.0eV, 13.3min #621
3	Bothrops_asper_ABB76281_SVMP_PII		511	54784	26	16	9	8	9.9	477	MIEVLLVTICLAVSPYQGSSIILESGNVNDYEVVYPRKVTELPKGAVQPKYEDAMQYEFKVNGEPVVLHLEKNKGLFSEDYSETHYSPDGRKIITYPSFEDHCYYHGRIENDADSTASISACNGLKGHFKIQGETYLIEPLKLSDSEAHAVYKYENVEKEDEAPKMCGVTETNWESYEPIKKASQSNLTPEQQRFSPRYIELAVVADHGIFTKYNSNLNTIRTRVHEMLNTVNGFYRSVNVTASLASLEVWSKKDLIKVEKDSSKTLTSFGEWRERDLLPRISHDHAQLLTTIVFDNYVIGITEFGKMCDPKLSVGVVRDHSEINLQVAVAMAHELGHNLGMYHDGNQCHCDAASCIMADTLREVLSYEFSDCSQNQYETYLTKHNPQCILNEPLLIVS…	406	1	0	0	428.7168	855.4191	2	855.4239	-0.0048	0	31.20	0.00076	N	TVNGFYR	S			Cmpd 290, +MS2(428.7168), 20.0-25.0eV, 8.3min #388
3	Bothrops_asper_ABB76281_SVMP_PII		511	54784	26	16	9	8	9.9	477	MIEVLLVTICLAVSPYQGSSIILESGNVNDYEVVYPRKVTELPKGAVQPKYEDAMQYEFKVNGEPVVLHLEKNKGLFSEDYSETHYSPDGRKIITYPSFEDHCYYHGRIENDADSTASISACNGLKGHFKIQGETYLIEPLKLSDSEAHAVYKYENVEKEDEAPKMCGVTETNWESYEPIKKASQSNLTPEQQRFSPRYIELAVVADHGIFTKYNSNLNTIRTRVHEMLNTVNGFYRSVNVTASLASLEVWSKKDLIKVEKDSSKTLTSFGEWRERDLLPRISHDHAQLLTTIVFDNYVIGITEFGKMCDPKLSVGVVRDHSEINLQVAVAMAHELGHNLGMYHDGNQCHCDAASCIMADTLREVLSYEFSDCSQNQYETYLTKHNPQCILNEPLLIVS…	407	1	0	0	428.7172	855.4199	2	855.4239	-0.0040	0	11.03	0.079	N	TVNGFYR	S			Cmpd 294, +MS2(428.7172), 20.0-25.0eV, 8.4min #393
3	Bothrops_asper_ABB76281_SVMP_PII		511	54784	26	16	9	8	9.9	477	MIEVLLVTICLAVSPYQGSSIILESGNVNDYEVVYPRKVTELPKGAVQPKYEDAMQYEFKVNGEPVVLHLEKNKGLFSEDYSETHYSPDGRKIITYPSFEDHCYYHGRIENDADSTASISACNGLKGHFKIQGETYLIEPLKLSDSEAHAVYKYENVEKEDEAPKMCGVTETNWESYEPIKKASQSNLTPEQQRFSPRYIELAVVADHGIFTKYNSNLNTIRTRVHEMLNTVNGFYRSVNVTASLASLEVWSKKDLIKVEKDSSKTLTSFGEWRERDLLPRISHDHAQLLTTIVFDNYVIGITEFGKMCDPKLSVGVVRDHSEINLQVAVAMAHELGHNLGMYHDGNQCHCDAASCIMADTLREVLSYEFSDCSQNQYETYLTKHNPQCILNEPLLIVS…	416	1	0	0	485.7383	969.4620	2	969.4668	-0.0048	0	46.79	2.1e-05	L	NTVNGFYR	S			Cmpd 293, +MS2(485.7383), 20.0-25.0eV, 8.4min #392
3	Bothrops_asper_ABB76281_SVMP_PII		511	54784	26	16	9	8	9.9	477	MIEVLLVTICLAVSPYQGSSIILESGNVNDYEVVYPRKVTELPKGAVQPKYEDAMQYEFKVNGEPVVLHLEKNKGLFSEDYSETHYSPDGRKIITYPSFEDHCYYHGRIENDADSTASISACNGLKGHFKIQGETYLIEPLKLSDSEAHAVYKYENVEKEDEAPKMCGVTETNWESYEPIKKASQSNLTPEQQRFSPRYIELAVVADHGIFTKYNSNLNTIRTRVHEMLNTVNGFYRSVNVTASLASLEVWSKKDLIKVEKDSSKTLTSFGEWRERDLLPRISHDHAQLLTTIVFDNYVIGITEFGKMCDPKLSVGVVRDHSEINLQVAVAMAHELGHNLGMYHDGNQCHCDAASCIMADTLREVLSYEFSDCSQNQYETYLTKHNPQCILNEPLLIVS…	419	1	0	0	547.7802	1093.5459	2	1093.5516	-0.0057	0	58.22	1.5e-06	K	YNSNLNTIR	T			Cmpd 292, +MS2(547.7802), 21.1-26.4eV, 8.4min #391
3	Bothrops_asper_ABB76281_SVMP_PII		511	54784	26	16	9	8	9.9	477	MIEVLLVTICLAVSPYQGSSIILESGNVNDYEVVYPRKVTELPKGAVQPKYEDAMQYEFKVNGEPVVLHLEKNKGLFSEDYSETHYSPDGRKIITYPSFEDHCYYHGRIENDADSTASISACNGLKGHFKIQGETYLIEPLKLSDSEAHAVYKYENVEKEDEAPKMCGVTETNWESYEPIKKASQSNLTPEQQRFSPRYIELAVVADHGIFTKYNSNLNTIRTRVHEMLNTVNGFYRSVNVTASLASLEVWSKKDLIKVEKDSSKTLTSFGEWRERDLLPRISHDHAQLLTTIVFDNYVIGITEFGKMCDPKLSVGVVRDHSEINLQVAVAMAHELGHNLGMYHDGNQCHCDAASCIMADTLREVLSYEFSDCSQNQYETYLTKHNPQCILNEPLLIVS…	420	1	0	0	547.7804	1093.5463	2	1093.5516	-0.0053	0	31.97	0.00064	K	YNSNLNTIR	T			Cmpd 486, +MS2(547.7804), 21.1-26.4eV, 13.9min #649
3	Bothrops_asper_ABB76281_SVMP_PII		511	54784	26	16	9	8	9.9	477	MIEVLLVTICLAVSPYQGSSIILESGNVNDYEVVYPRKVTELPKGAVQPKYEDAMQYEFKVNGEPVVLHLEKNKGLFSEDYSETHYSPDGRKIITYPSFEDHCYYHGRIENDADSTASISACNGLKGHFKIQGETYLIEPLKLSDSEAHAVYKYENVEKEDEAPKMCGVTETNWESYEPIKKASQSNLTPEQQRFSPRYIELAVVADHGIFTKYNSNLNTIRTRVHEMLNTVNGFYRSVNVTASLASLEVWSKKDLIKVEKDSSKTLTSFGEWRERDLLPRISHDHAQLLTTIVFDNYVIGITEFGKMCDPKLSVGVVRDHSEINLQVAVAMAHELGHNLGMYHDGNQCHCDAASCIMADTLREVLSYEFSDCSQNQYETYLTKHNPQCILNEPLLIVS…	421	1	0	0	547.7809	1093.5472	2	1093.5516	-0.0044	0	28.86	0.0013	K	YNSNLNTIR	T			Cmpd 445, +MS2(547.7809), 21.1-26.4eV, 12.8min #595
3	Bothrops_asper_ABB76281_SVMP_PII		511	54784	26	16	9	8	9.9	477	MIEVLLVTICLAVSPYQGSSIILESGNVNDYEVVYPRKVTELPKGAVQPKYEDAMQYEFKVNGEPVVLHLEKNKGLFSEDYSETHYSPDGRKIITYPSFEDHCYYHGRIENDADSTASISACNGLKGHFKIQGETYLIEPLKLSDSEAHAVYKYENVEKEDEAPKMCGVTETNWESYEPIKKASQSNLTPEQQRFSPRYIELAVVADHGIFTKYNSNLNTIRTRVHEMLNTVNGFYRSVNVTASLASLEVWSKKDLIKVEKDSSKTLTSFGEWRERDLLPRISHDHAQLLTTIVFDNYVIGITEFGKMCDPKLSVGVVRDHSEINLQVAVAMAHELGHNLGMYHDGNQCHCDAASCIMADTLREVLSYEFSDCSQNQYETYLTKHNPQCILNEPLLIVS…	422	1	0	0	547.7821	1093.5497	2	1093.5516	-0.0019	0	63.85	4.1e-07	K	YNSNLNTIR	T			Cmpd 289, +MS2(547.7821), 21.1-26.4eV, 8.3min #387
3	Bothrops_asper_ABB76281_SVMP_PII		511	54784	26	16	9	8	9.9	477	MIEVLLVTICLAVSPYQGSSIILESGNVNDYEVVYPRKVTELPKGAVQPKYEDAMQYEFKVNGEPVVLHLEKNKGLFSEDYSETHYSPDGRKIITYPSFEDHCYYHGRIENDADSTASISACNGLKGHFKIQGETYLIEPLKLSDSEAHAVYKYENVEKEDEAPKMCGVTETNWESYEPIKKASQSNLTPEQQRFSPRYIELAVVADHGIFTKYNSNLNTIRTRVHEMLNTVNGFYRSVNVTASLASLEVWSKKDLIKVEKDSSKTLTSFGEWRERDLLPRISHDHAQLLTTIVFDNYVIGITEFGKMCDPKLSVGVVRDHSEINLQVAVAMAHELGHNLGMYHDGNQCHCDAASCIMADTLREVLSYEFSDCSQNQYETYLTKHNPQCILNEPLLIVS…	436	1	1	1	548.7736	1095.5326	2	1095.5349	-0.0023	0	66.75	2.1e-07	K	TLTSFGEWR	E			Cmpd 322, +MS2(548.7736), 21.2-26.5eV, 9.2min #431
3	Bothrops_asper_ABB76281_SVMP_PII		511	54784	26	16	9	8	9.9	477	MIEVLLVTICLAVSPYQGSSIILESGNVNDYEVVYPRKVTELPKGAVQPKYEDAMQYEFKVNGEPVVLHLEKNKGLFSEDYSETHYSPDGRKIITYPSFEDHCYYHGRIENDADSTASISACNGLKGHFKIQGETYLIEPLKLSDSEAHAVYKYENVEKEDEAPKMCGVTETNWESYEPIKKASQSNLTPEQQRFSPRYIELAVVADHGIFTKYNSNLNTIRTRVHEMLNTVNGFYRSVNVTASLASLEVWSKKDLIKVEKDSSKTLTSFGEWRERDLLPRISHDHAQLLTTIVFDNYVIGITEFGKMCDPKLSVGVVRDHSEINLQVAVAMAHELGHNLGMYHDGNQCHCDAASCIMADTLREVLSYEFSDCSQNQYETYLTKHNPQCILNEPLLIVS…	467	1	0	0	527.2580	1578.7523	3	1578.7613	-0.0090	0	108.21	1.5e-11	R	VHEMLNTVNGFYR	S			Cmpd 307, +MS2(527.2580), 16.7-20.8eV, 8.8min #411
3	Bothrops_asper_ABB76281_SVMP_PII		511	54784	26	16	9	8	9.9	477	MIEVLLVTICLAVSPYQGSSIILESGNVNDYEVVYPRKVTELPKGAVQPKYEDAMQYEFKVNGEPVVLHLEKNKGLFSEDYSETHYSPDGRKIITYPSFEDHCYYHGRIENDADSTASISACNGLKGHFKIQGETYLIEPLKLSDSEAHAVYKYENVEKEDEAPKMCGVTETNWESYEPIKKASQSNLTPEQQRFSPRYIELAVVADHGIFTKYNSNLNTIRTRVHEMLNTVNGFYRSVNVTASLASLEVWSKKDLIKVEKDSSKTLTSFGEWRERDLLPRISHDHAQLLTTIVFDNYVIGITEFGKMCDPKLSVGVVRDHSEINLQVAVAMAHELGHNLGMYHDGNQCHCDAASCIMADTLREVLSYEFSDCSQNQYETYLTKHNPQCILNEPLLIVS…	471	1	0	0	532.5902	1594.7487	3	1594.7562	-0.0075	0	78.73	1.3e-08	R	VHEMLNTVNGFYR	S	Oxidation (M)	0.0002000000000.0	Cmpd 298, +MS2(532.5902), 16.8-21.0eV, 8.6min #399
