# Supplementary material for: High-Throughput Venomics
Source: J Proteome Res. 2023 Apr 3;22(6):1734–46. doi: 10.1021/acs.jproteome.2c00780 (PMC10243144; doi:10.1021/acs.jproteome.2c00780)
Supplement: Supplementary file 6 — pr2c00780_si_006.zip [file pr2c00780_si_006.zip › CSV Files/Bothrops asper TFA 6sec/Bothrops asper species specific CSV files/j14.csv]

Header	--------------------------------------------------------
Search title	201211_BothaspTFA000187.d
Timestamp	2021-01-12T15:25:31Z
User	Demo User
Email	j.slagboom@vu.nl
Report URI	https://mascot.labs.vu.nl/cgi/master_results.pl?file=../data/20210112/F007446.dat
Peak list data path	F:\New MGF files 2021\210111_Bothrops asper TFA\201211_BothaspTFA000187_5.2.216.mgf
Peak list format	Mascot generic
Search type	MIS
Mascot version	2.3.02
Database	Bothrops_asper
Fasta file	Bothrops_asper.fas
Total sequences	17
Total residues	2799
Sequences after taxonomy filter	17
Number of queries	498
Fixed modifications	--------------------------------------------------------
Identifier	Name	Delta	Neutral loss
1	Carbamidomethyl (C)	57.021464
Variable modifications	--------------------------------------------------------
Identifier	Name	Delta	Neutral loss(es)
1	Amidated (Protein C-term)	-0.984016
2	Oxidation (M)	15.994915	0	63.998285
Search Parameters	--------------------------------------------------------
Taxonomy filter	All entries
Enzyme	semiTrypsin
Maximum Missed Cleavages	1
Fixed modifications	Carbamidomethyl (C)
Variable modifications	Amidated (Protein C-term),Oxidation (M)
Peptide Mass Tolerance	0.2
Peptide Mass Tolerance Units	Da
Fragment Mass Tolerance	0.05
Fragment Mass Tolerance Units	Da
Mass values	Monoisotopic
Instrument type	ESI-QUAD-TOF
Format parameters	--------------------------------------------------------
Significance threshold	0.05
Max. number of hits	0
Use MudPIT protein scoring	1
Ions score cut-off	0
Include same-set proteins
Include sub-set proteins	0
Include unassigned	0
Require bold red	0
Use homology threshold	0
Group protein families	0
Protein hits	--------------------------------------------------------
prot_hit_num	prot_acc	prot_desc	prot_score	prot_mass	prot_matches	prot_matches_sig	prot_sequences	prot_sequences_sig	prot_cover	prot_len	prot_seq	pep_query	pep_rank	pep_isbold	pep_isunique	pep_exp_mz	pep_exp_mr	pep_exp_z	pep_calc_mr	pep_delta	pep_miss	pep_score	pep_expect	pep_res_before	pep_seq	pep_res_after	pep_var_mod	pep_var_mod_pos	pep_scan_title
1	Bothrops_asper_ABY55159_PLA2		2843	16476	187	169	16	14	54.7	137	MRTLWIVTVLLVGVEGSLVELGKMILQETGKNPLTSYGVYGCNCGVGGRHKPKDGTDRCCYVHKCCYKKMTDCDPKKDRYSYSWKDKTIVCDENNPCLKELCECDKAVAICLRENLDTYNKKYKIYPKFFCKKAEPC	132	1	1	1	632.3503	631.3430	1	631.3475	-0.0046	0	13.21	0.048	V	AICLR	E			Cmpd 306, +MS2(632.3503), 45.1-56.3eV, 8.8min #408
1	Bothrops_asper_ABY55159_PLA2		2843	16476	187	169	16	14	54.7	137	MRTLWIVTVLLVGVEGSLVELGKMILQETGKNPLTSYGVYGCNCGVGGRHKPKDGTDRCCYVHKCCYKKMTDCDPKKDRYSYSWKDKTIVCDENNPCLKELCECDKAVAICLRENLDTYNKKYKIYPKFFCKKAEPC	133	1	1	1	632.3510	631.3437	1	631.3475	-0.0038	0	8.18	0.15	V	AICLR	E			Cmpd 309, +MS2(632.3510), 45.1-56.3eV, 8.9min #412
1	Bothrops_asper_ABY55159_PLA2		2843	16476	187	169	16	14	54.7	137	MRTLWIVTVLLVGVEGSLVELGKMILQETGKNPLTSYGVYGCNCGVGGRHKPKDGTDRCCYVHKCCYKKMTDCDPKKDRYSYSWKDKTIVCDENNPCLKELCECDKAVAICLRENLDTYNKKYKIYPKFFCKKAEPC	134	1	1	1	632.3512	631.3439	1	631.3475	-0.0036	0	9.48	0.11	V	AICLR	E			Cmpd 312, +MS2(632.3512), 45.1-56.3eV, 8.9min #416
1	Bothrops_asper_ABY55159_PLA2		2843	16476	187	169	16	14	54.7	137	MRTLWIVTVLLVGVEGSLVELGKMILQETGKNPLTSYGVYGCNCGVGGRHKPKDGTDRCCYVHKCCYKKMTDCDPKKDRYSYSWKDKTIVCDENNPCLKELCECDKAVAICLRENLDTYNKKYKIYPKFFCKKAEPC	169	1	1	1	373.2242	744.4338	2	744.4381	-0.0043	0	33.79	0.00042	G	SLVELGK	M			Cmpd 127, +MS2(373.2242), 20.0-25.0eV, 3.6min #170
1	Bothrops_asper_ABY55159_PLA2		2843	16476	187	169	16	14	54.7	137	MRTLWIVTVLLVGVEGSLVELGKMILQETGKNPLTSYGVYGCNCGVGGRHKPKDGTDRCCYVHKCCYKKMTDCDPKKDRYSYSWKDKTIVCDENNPCLKELCECDKAVAICLRENLDTYNKKYKIYPKFFCKKAEPC	170	1	1	1	373.2242	744.4339	2	744.4381	-0.0042	0	34.78	0.00033	G	SLVELGK	M			Cmpd 421, +MS2(373.2242), 20.0-25.0eV, 12.1min #562
1	Bothrops_asper_ABY55159_PLA2		2843	16476	187	169	16	14	54.7	137	MRTLWIVTVLLVGVEGSLVELGKMILQETGKNPLTSYGVYGCNCGVGGRHKPKDGTDRCCYVHKCCYKKMTDCDPKKDRYSYSWKDKTIVCDENNPCLKELCECDKAVAICLRENLDTYNKKYKIYPKFFCKKAEPC	171	1	1	1	373.2242	744.4339	2	744.4381	-0.0042	0	37.29	0.00019	G	SLVELGK	M			Cmpd 308, +MS2(373.2242), 20.0-25.0eV, 8.8min #411
1	Bothrops_asper_ABY55159_PLA2		2843	16476	187	169	16	14	54.7	137	MRTLWIVTVLLVGVEGSLVELGKMILQETGKNPLTSYGVYGCNCGVGGRHKPKDGTDRCCYVHKCCYKKMTDCDPKKDRYSYSWKDKTIVCDENNPCLKELCECDKAVAICLRENLDTYNKKYKIYPKFFCKKAEPC	172	1	1	1	373.2243	744.4340	2	744.4381	-0.0041	0	29.68	0.0011	G	SLVELGK	M			Cmpd 125, +MS2(373.2243), 20.0-25.0eV, 3.6min #167
1	Bothrops_asper_ABY55159_PLA2		2843	16476	187	169	16	14	54.7	137	MRTLWIVTVLLVGVEGSLVELGKMILQETGKNPLTSYGVYGCNCGVGGRHKPKDGTDRCCYVHKCCYKKMTDCDPKKDRYSYSWKDKTIVCDENNPCLKELCECDKAVAICLRENLDTYNKKYKIYPKFFCKKAEPC	173	1	1	1	373.2243	744.4340	2	744.4381	-0.0041	0	34.59	0.00035	G	SLVELGK	M			Cmpd 428, +MS2(373.2243), 20.0-25.0eV, 12.3min #571
1	Bothrops_asper_ABY55159_PLA2		2843	16476	187	169	16	14	54.7	137	MRTLWIVTVLLVGVEGSLVELGKMILQETGKNPLTSYGVYGCNCGVGGRHKPKDGTDRCCYVHKCCYKKMTDCDPKKDRYSYSWKDKTIVCDENNPCLKELCECDKAVAICLRENLDTYNKKYKIYPKFFCKKAEPC	174	1	1	1	373.2243	744.4341	2	744.4381	-0.0041	0	31.71	0.00067	G	SLVELGK	M			Cmpd 112, +MS2(373.2243), 20.0-25.0eV, 3.2min #150
1	Bothrops_asper_ABY55159_PLA2		2843	16476	187	169	16	14	54.7	137	MRTLWIVTVLLVGVEGSLVELGKMILQETGKNPLTSYGVYGCNCGVGGRHKPKDGTDRCCYVHKCCYKKMTDCDPKKDRYSYSWKDKTIVCDENNPCLKELCECDKAVAICLRENLDTYNKKYKIYPKFFCKKAEPC	175	1	1	1	373.2244	744.4342	2	744.4381	-0.0040	0	30.72	0.00085	G	SLVELGK	M			Cmpd 8, +MS2(373.2244), 20.0-25.0eV, 0.2min #11
1	Bothrops_asper_ABY55159_PLA2		2843	16476	187	169	16	14	54.7	137	MRTLWIVTVLLVGVEGSLVELGKMILQETGKNPLTSYGVYGCNCGVGGRHKPKDGTDRCCYVHKCCYKKMTDCDPKKDRYSYSWKDKTIVCDENNPCLKELCECDKAVAICLRENLDTYNKKYKIYPKFFCKKAEPC	176	1	1	1	373.2244	744.4342	2	744.4381	-0.0039	0	34.76	0.00033	G	SLVELGK	M			Cmpd 469, +MS2(373.2244), 20.0-25.0eV, 13.4min #626
1	Bothrops_asper_ABY55159_PLA2		2843	16476	187	169	16	14	54.7	137	MRTLWIVTVLLVGVEGSLVELGKMILQETGKNPLTSYGVYGCNCGVGGRHKPKDGTDRCCYVHKCCYKKMTDCDPKKDRYSYSWKDKTIVCDENNPCLKELCECDKAVAICLRENLDTYNKKYKIYPKFFCKKAEPC	177	1	1	1	373.2244	744.4342	2	744.4381	-0.0039	0	35.37	0.00029	G	SLVELGK	M			Cmpd 444, +MS2(373.2244), 20.0-25.0eV, 12.7min #592
1	Bothrops_asper_ABY55159_PLA2		2843	16476	187	169	16	14	54.7	137	MRTLWIVTVLLVGVEGSLVELGKMILQETGKNPLTSYGVYGCNCGVGGRHKPKDGTDRCCYVHKCCYKKMTDCDPKKDRYSYSWKDKTIVCDENNPCLKELCECDKAVAICLRENLDTYNKKYKIYPKFFCKKAEPC	178	1	1	1	373.2244	744.4343	2	744.4381	-0.0039	0	30.50	0.00089	G	SLVELGK	M			Cmpd 472, +MS2(373.2244), 20.0-25.0eV, 13.5min #630
1	Bothrops_asper_ABY55159_PLA2		2843	16476	187	169	16	14	54.7	137	MRTLWIVTVLLVGVEGSLVELGKMILQETGKNPLTSYGVYGCNCGVGGRHKPKDGTDRCCYVHKCCYKKMTDCDPKKDRYSYSWKDKTIVCDENNPCLKELCECDKAVAICLRENLDTYNKKYKIYPKFFCKKAEPC	179	1	1	1	373.2244	744.4343	2	744.4381	-0.0039	0	15.64	0.027	G	SLVELGK	M			Cmpd 216, +MS2(373.2244), 20.0-25.0eV, 6.2min #288
1	Bothrops_asper_ABY55159_PLA2		2843	16476	187	169	16	14	54.7	137	MRTLWIVTVLLVGVEGSLVELGKMILQETGKNPLTSYGVYGCNCGVGGRHKPKDGTDRCCYVHKCCYKKMTDCDPKKDRYSYSWKDKTIVCDENNPCLKELCECDKAVAICLRENLDTYNKKYKIYPKFFCKKAEPC	180	1	1	1	373.2244	744.4343	2	744.4381	-0.0039	0	17.79	0.017	G	SLVELGK	M			Cmpd 482, +MS2(373.2244), 20.0-25.0eV, 13.8min #643
1	Bothrops_asper_ABY55159_PLA2		2843	16476	187	169	16	14	54.7	137	MRTLWIVTVLLVGVEGSLVELGKMILQETGKNPLTSYGVYGCNCGVGGRHKPKDGTDRCCYVHKCCYKKMTDCDPKKDRYSYSWKDKTIVCDENNPCLKELCECDKAVAICLRENLDTYNKKYKIYPKFFCKKAEPC	181	1	1	1	373.2244	744.4343	2	744.4381	-0.0038	0	29.39	0.0012	G	SLVELGK	M			Cmpd 155, +MS2(373.2244), 20.0-25.0eV, 4.4min #207
1	Bothrops_asper_ABY55159_PLA2		2843	16476	187	169	16	14	54.7	137	MRTLWIVTVLLVGVEGSLVELGKMILQETGKNPLTSYGVYGCNCGVGGRHKPKDGTDRCCYVHKCCYKKMTDCDPKKDRYSYSWKDKTIVCDENNPCLKELCECDKAVAICLRENLDTYNKKYKIYPKFFCKKAEPC	182	1	1	1	373.2244	744.4343	2	744.4381	-0.0038	0	31.16	0.00077	G	SLVELGK	M			Cmpd 466, +MS2(373.2244), 20.0-25.0eV, 13.4min #622
1	Bothrops_asper_ABY55159_PLA2		2843	16476	187	169	16	14	54.7	137	MRTLWIVTVLLVGVEGSLVELGKMILQETGKNPLTSYGVYGCNCGVGGRHKPKDGTDRCCYVHKCCYKKMTDCDPKKDRYSYSWKDKTIVCDENNPCLKELCECDKAVAICLRENLDTYNKKYKIYPKFFCKKAEPC	183	1	1	1	373.2245	744.4344	2	744.4381	-0.0038	0	36.46	0.00023	G	SLVELGK	M			Cmpd 145, +MS2(373.2245), 20.0-25.0eV, 4.2min #194
1	Bothrops_asper_ABY55159_PLA2		2843	16476	187	169	16	14	54.7	137	MRTLWIVTVLLVGVEGSLVELGKMILQETGKNPLTSYGVYGCNCGVGGRHKPKDGTDRCCYVHKCCYKKMTDCDPKKDRYSYSWKDKTIVCDENNPCLKELCECDKAVAICLRENLDTYNKKYKIYPKFFCKKAEPC	184	1	1	1	373.2245	744.4344	2	744.4381	-0.0038	0	24.68	0.0034	G	SLVELGK	M			Cmpd 53, +MS2(373.2245), 20.0-25.0eV, 1.5min #71
1	Bothrops_asper_ABY55159_PLA2		2843	16476	187	169	16	14	54.7	137	MRTLWIVTVLLVGVEGSLVELGKMILQETGKNPLTSYGVYGCNCGVGGRHKPKDGTDRCCYVHKCCYKKMTDCDPKKDRYSYSWKDKTIVCDENNPCLKELCECDKAVAICLRENLDTYNKKYKIYPKFFCKKAEPC	185	1	1	1	373.2245	744.4344	2	744.4381	-0.0037	0	31.34	0.00073	G	SLVELGK	M			Cmpd 11, +MS2(373.2245), 20.0-25.0eV, 0.3min #15
1	Bothrops_asper_ABY55159_PLA2		2843	16476	187	169	16	14	54.7	137	MRTLWIVTVLLVGVEGSLVELGKMILQETGKNPLTSYGVYGCNCGVGGRHKPKDGTDRCCYVHKCCYKKMTDCDPKKDRYSYSWKDKTIVCDENNPCLKELCECDKAVAICLRENLDTYNKKYKIYPKFFCKKAEPC	186	1	1	1	373.2245	744.4344	2	744.4381	-0.0037	0	31.34	0.00073	G	SLVELGK	M			Cmpd 399, +MS2(373.2245), 20.0-25.0eV, 11.4min #532
1	Bothrops_asper_ABY55159_PLA2		2843	16476	187	169	16	14	54.7	137	MRTLWIVTVLLVGVEGSLVELGKMILQETGKNPLTSYGVYGCNCGVGGRHKPKDGTDRCCYVHKCCYKKMTDCDPKKDRYSYSWKDKTIVCDENNPCLKELCECDKAVAICLRENLDTYNKKYKIYPKFFCKKAEPC	187	1	1	1	373.2245	744.4345	2	744.4381	-0.0037	0	33.12	0.00049	G	SLVELGK	M			Cmpd 410, +MS2(373.2245), 20.0-25.0eV, 11.8min #547
1	Bothrops_asper_ABY55159_PLA2		2843	16476	187	169	16	14	54.7	137	MRTLWIVTVLLVGVEGSLVELGKMILQETGKNPLTSYGVYGCNCGVGGRHKPKDGTDRCCYVHKCCYKKMTDCDPKKDRYSYSWKDKTIVCDENNPCLKELCECDKAVAICLRENLDTYNKKYKIYPKFFCKKAEPC	188	1	1	1	373.2245	744.4345	2	744.4381	-0.0036	0	28.09	0.0016	G	SLVELGK	M			Cmpd 184, +MS2(373.2245), 20.0-25.0eV, 5.3min #246
1	Bothrops_asper_ABY55159_PLA2		2843	16476	187	169	16	14	54.7	137	MRTLWIVTVLLVGVEGSLVELGKMILQETGKNPLTSYGVYGCNCGVGGRHKPKDGTDRCCYVHKCCYKKMTDCDPKKDRYSYSWKDKTIVCDENNPCLKELCECDKAVAICLRENLDTYNKKYKIYPKFFCKKAEPC	189	1	1	1	373.2246	744.4346	2	744.4381	-0.0036	0	32.69	0.00054	G	SLVELGK	M			Cmpd 424, +MS2(373.2246), 20.0-25.0eV, 12.2min #566
1	Bothrops_asper_ABY55159_PLA2		2843	16476	187	169	16	14	54.7	137	MRTLWIVTVLLVGVEGSLVELGKMILQETGKNPLTSYGVYGCNCGVGGRHKPKDGTDRCCYVHKCCYKKMTDCDPKKDRYSYSWKDKTIVCDENNPCLKELCECDKAVAICLRENLDTYNKKYKIYPKFFCKKAEPC	190	1	1	1	373.2246	744.4346	2	744.4381	-0.0036	0	31.78	0.00066	G	SLVELGK	M			Cmpd 436, +MS2(373.2246), 20.0-25.0eV, 12.5min #582
1	Bothrops_asper_ABY55159_PLA2		2843	16476	187	169	16	14	54.7	137	MRTLWIVTVLLVGVEGSLVELGKMILQETGKNPLTSYGVYGCNCGVGGRHKPKDGTDRCCYVHKCCYKKMTDCDPKKDRYSYSWKDKTIVCDENNPCLKELCECDKAVAICLRENLDTYNKKYKIYPKFFCKKAEPC	191	1	1	1	373.2246	744.4346	2	744.4381	-0.0036	0	36.99	0.0002	G	SLVELGK	M			Cmpd 199, +MS2(373.2246), 20.0-25.0eV, 5.7min #266
1	Bothrops_asper_ABY55159_PLA2		2843	16476	187	169	16	14	54.7	137	MRTLWIVTVLLVGVEGSLVELGKMILQETGKNPLTSYGVYGCNCGVGGRHKPKDGTDRCCYVHKCCYKKMTDCDPKKDRYSYSWKDKTIVCDENNPCLKELCECDKAVAICLRENLDTYNKKYKIYPKFFCKKAEPC	192	1	1	1	373.2246	744.4346	2	744.4381	-0.0035	0	33.99	0.0004	G	SLVELGK	M			Cmpd 95, +MS2(373.2246), 20.0-25.0eV, 2.7min #127
1	Bothrops_asper_ABY55159_PLA2		2843	16476	187	169	16	14	54.7	137	MRTLWIVTVLLVGVEGSLVELGKMILQETGKNPLTSYGVYGCNCGVGGRHKPKDGTDRCCYVHKCCYKKMTDCDPKKDRYSYSWKDKTIVCDENNPCLKELCECDKAVAICLRENLDTYNKKYKIYPKFFCKKAEPC	193	1	1	1	373.2246	744.4346	2	744.4381	-0.0035	0	31.15	0.00077	G	SLVELGK	M			Cmpd 396, +MS2(373.2246), 20.0-25.0eV, 11.3min #528
1	Bothrops_asper_ABY55159_PLA2		2843	16476	187	169	16	14	54.7	137	MRTLWIVTVLLVGVEGSLVELGKMILQETGKNPLTSYGVYGCNCGVGGRHKPKDGTDRCCYVHKCCYKKMTDCDPKKDRYSYSWKDKTIVCDENNPCLKELCECDKAVAICLRENLDTYNKKYKIYPKFFCKKAEPC	194	1	1	1	373.2246	744.4347	2	744.4381	-0.0035	0	32.24	0.0006	G	SLVELGK	M			Cmpd 68, +MS2(373.2246), 20.0-25.0eV, 2.0min #91
1	Bothrops_asper_ABY55159_PLA2		2843	16476	187	169	16	14	54.7	137	MRTLWIVTVLLVGVEGSLVELGKMILQETGKNPLTSYGVYGCNCGVGGRHKPKDGTDRCCYVHKCCYKKMTDCDPKKDRYSYSWKDKTIVCDENNPCLKELCECDKAVAICLRENLDTYNKKYKIYPKFFCKKAEPC	195	1	1	1	373.2246	744.4347	2	744.4381	-0.0035	0	33.32	0.00047	G	SLVELGK	M			Cmpd 459, +MS2(373.2246), 20.0-25.0eV, 13.2min #612
1	Bothrops_asper_ABY55159_PLA2		2843	16476	187	169	16	14	54.7	137	MRTLWIVTVLLVGVEGSLVELGKMILQETGKNPLTSYGVYGCNCGVGGRHKPKDGTDRCCYVHKCCYKKMTDCDPKKDRYSYSWKDKTIVCDENNPCLKELCECDKAVAICLRENLDTYNKKYKIYPKFFCKKAEPC	196	1	1	1	373.2246	744.4347	2	744.4381	-0.0035	0	34.11	0.00039	G	SLVELGK	M			Cmpd 407, +MS2(373.2246), 20.0-25.0eV, 11.7min #543
1	Bothrops_asper_ABY55159_PLA2		2843	16476	187	169	16	14	54.7	137	MRTLWIVTVLLVGVEGSLVELGKMILQETGKNPLTSYGVYGCNCGVGGRHKPKDGTDRCCYVHKCCYKKMTDCDPKKDRYSYSWKDKTIVCDENNPCLKELCECDKAVAICLRENLDTYNKKYKIYPKFFCKKAEPC	197	1	1	1	373.2246	744.4347	2	744.4381	-0.0034	0	26.29	0.0023	G	SLVELGK	M			Cmpd 40, +MS2(373.2246), 20.0-25.0eV, 1.2min #54
1	Bothrops_asper_ABY55159_PLA2		2843	16476	187	169	16	14	54.7	137	MRTLWIVTVLLVGVEGSLVELGKMILQETGKNPLTSYGVYGCNCGVGGRHKPKDGTDRCCYVHKCCYKKMTDCDPKKDRYSYSWKDKTIVCDENNPCLKELCECDKAVAICLRENLDTYNKKYKIYPKFFCKKAEPC	198	1	1	1	373.2246	744.4347	2	744.4381	-0.0034	0	21.11	0.0077	G	SLVELGK	M			Cmpd 85, +MS2(373.2246), 20.0-25.0eV, 2.4min #114
1	Bothrops_asper_ABY55159_PLA2		2843	16476	187	169	16	14	54.7	137	MRTLWIVTVLLVGVEGSLVELGKMILQETGKNPLTSYGVYGCNCGVGGRHKPKDGTDRCCYVHKCCYKKMTDCDPKKDRYSYSWKDKTIVCDENNPCLKELCECDKAVAICLRENLDTYNKKYKIYPKFFCKKAEPC	199	1	1	1	373.2246	744.4347	2	744.4381	-0.0034	0	35.26	0.0003	G	SLVELGK	M			Cmpd 173, +MS2(373.2247), 20.0-25.0eV, 5.0min #231
1	Bothrops_asper_ABY55159_PLA2		2843	16476	187	169	16	14	54.7	137	MRTLWIVTVLLVGVEGSLVELGKMILQETGKNPLTSYGVYGCNCGVGGRHKPKDGTDRCCYVHKCCYKKMTDCDPKKDRYSYSWKDKTIVCDENNPCLKELCECDKAVAICLRENLDTYNKKYKIYPKFFCKKAEPC	200	1	1	1	373.2246	744.4347	2	744.4381	-0.0034	0	34.28	0.00037	G	SLVELGK	M			Cmpd 26, +MS2(373.2246), 20.0-25.0eV, 0.7min #35
1	Bothrops_asper_ABY55159_PLA2		2843	16476	187	169	16	14	54.7	137	MRTLWIVTVLLVGVEGSLVELGKMILQETGKNPLTSYGVYGCNCGVGGRHKPKDGTDRCCYVHKCCYKKMTDCDPKKDRYSYSWKDKTIVCDENNPCLKELCECDKAVAICLRENLDTYNKKYKIYPKFFCKKAEPC	201	1	1	1	373.2246	744.4347	2	744.4381	-0.0034	0	35.29	0.0003	G	SLVELGK	M			Cmpd 412, +MS2(373.2246), 20.0-25.0eV, 11.8min #550
1	Bothrops_asper_ABY55159_PLA2		2843	16476	187	169	16	14	54.7	137	MRTLWIVTVLLVGVEGSLVELGKMILQETGKNPLTSYGVYGCNCGVGGRHKPKDGTDRCCYVHKCCYKKMTDCDPKKDRYSYSWKDKTIVCDENNPCLKELCECDKAVAICLRENLDTYNKKYKIYPKFFCKKAEPC	202	1	1	1	373.2247	744.4348	2	744.4381	-0.0034	0	28.08	0.0016	G	SLVELGK	M			Cmpd 130, +MS2(373.2247), 20.0-25.0eV, 3.7min #174
1	Bothrops_asper_ABY55159_PLA2		2843	16476	187	169	16	14	54.7	137	MRTLWIVTVLLVGVEGSLVELGKMILQETGKNPLTSYGVYGCNCGVGGRHKPKDGTDRCCYVHKCCYKKMTDCDPKKDRYSYSWKDKTIVCDENNPCLKELCECDKAVAICLRENLDTYNKKYKIYPKFFCKKAEPC	203	1	1	1	373.2247	744.4348	2	744.4381	-0.0034	0	31.57	0.0007	G	SLVELGK	M			Cmpd 393, +MS2(373.2247), 20.0-25.0eV, 11.3min #524
1	Bothrops_asper_ABY55159_PLA2		2843	16476	187	169	16	14	54.7	137	MRTLWIVTVLLVGVEGSLVELGKMILQETGKNPLTSYGVYGCNCGVGGRHKPKDGTDRCCYVHKCCYKKMTDCDPKKDRYSYSWKDKTIVCDENNPCLKELCECDKAVAICLRENLDTYNKKYKIYPKFFCKKAEPC	204	1	1	1	373.2247	744.4348	2	744.4381	-0.0034	0	24.90	0.0032	G	SLVELGK	M			Cmpd 229, +MS2(373.2247), 20.0-25.0eV, 6.6min #306
1	Bothrops_asper_ABY55159_PLA2		2843	16476	187	169	16	14	54.7	137	MRTLWIVTVLLVGVEGSLVELGKMILQETGKNPLTSYGVYGCNCGVGGRHKPKDGTDRCCYVHKCCYKKMTDCDPKKDRYSYSWKDKTIVCDENNPCLKELCECDKAVAICLRENLDTYNKKYKIYPKFFCKKAEPC	205	1	1	1	373.2247	744.4348	2	744.4381	-0.0034	0	27.45	0.0018	G	SLVELGK	M			Cmpd 384, +MS2(373.2247), 20.0-25.0eV, 11.0min #512
1	Bothrops_asper_ABY55159_PLA2		2843	16476	187	169	16	14	54.7	137	MRTLWIVTVLLVGVEGSLVELGKMILQETGKNPLTSYGVYGCNCGVGGRHKPKDGTDRCCYVHKCCYKKMTDCDPKKDRYSYSWKDKTIVCDENNPCLKELCECDKAVAICLRENLDTYNKKYKIYPKFFCKKAEPC	206	1	1	1	373.2247	744.4348	2	744.4381	-0.0034	0	30.69	0.00085	G	SLVELGK	M			Cmpd 5, +MS2(373.2247), 20.0-25.0eV, 0.1min #7
1	Bothrops_asper_ABY55159_PLA2		2843	16476	187	169	16	14	54.7	137	MRTLWIVTVLLVGVEGSLVELGKMILQETGKNPLTSYGVYGCNCGVGGRHKPKDGTDRCCYVHKCCYKKMTDCDPKKDRYSYSWKDKTIVCDENNPCLKELCECDKAVAICLRENLDTYNKKYKIYPKFFCKKAEPC	207	1	1	1	373.2247	744.4348	2	744.4381	-0.0033	0	32.82	0.00052	G	SLVELGK	M			Cmpd 35, +MS2(373.2247), 20.0-25.0eV, 1.0min #47
1	Bothrops_asper_ABY55159_PLA2		2843	16476	187	169	16	14	54.7	137	MRTLWIVTVLLVGVEGSLVELGKMILQETGKNPLTSYGVYGCNCGVGGRHKPKDGTDRCCYVHKCCYKKMTDCDPKKDRYSYSWKDKTIVCDENNPCLKELCECDKAVAICLRENLDTYNKKYKIYPKFFCKKAEPC	208	1	1	1	373.2247	744.4348	2	744.4381	-0.0033	0	30.93	0.00081	G	SLVELGK	M			Cmpd 456, +MS2(373.2247), 20.0-25.0eV, 13.1min #608
1	Bothrops_asper_ABY55159_PLA2		2843	16476	187	169	16	14	54.7	137	MRTLWIVTVLLVGVEGSLVELGKMILQETGKNPLTSYGVYGCNCGVGGRHKPKDGTDRCCYVHKCCYKKMTDCDPKKDRYSYSWKDKTIVCDENNPCLKELCECDKAVAICLRENLDTYNKKYKIYPKFFCKKAEPC	209	1	1	1	373.2247	744.4349	2	744.4381	-0.0033	0	27.25	0.0019	G	SLVELGK	M			Cmpd 161, +MS2(373.2247), 20.0-25.0eV, 4.6min #215
1	Bothrops_asper_ABY55159_PLA2		2843	16476	187	169	16	14	54.7	137	MRTLWIVTVLLVGVEGSLVELGKMILQETGKNPLTSYGVYGCNCGVGGRHKPKDGTDRCCYVHKCCYKKMTDCDPKKDRYSYSWKDKTIVCDENNPCLKELCECDKAVAICLRENLDTYNKKYKIYPKFFCKKAEPC	210	1	1	1	373.2247	744.4349	2	744.4381	-0.0033	0	31.92	0.00064	G	SLVELGK	M			Cmpd 441, +MS2(373.2247), 20.0-25.0eV, 12.6min #588
1	Bothrops_asper_ABY55159_PLA2		2843	16476	187	169	16	14	54.7	137	MRTLWIVTVLLVGVEGSLVELGKMILQETGKNPLTSYGVYGCNCGVGGRHKPKDGTDRCCYVHKCCYKKMTDCDPKKDRYSYSWKDKTIVCDENNPCLKELCECDKAVAICLRENLDTYNKKYKIYPKFFCKKAEPC	211	1	1	1	373.2247	744.4349	2	744.4381	-0.0032	0	32.29	0.00059	G	SLVELGK	M			Cmpd 83, +MS2(373.2247), 20.0-25.0eV, 2.4min #111
1	Bothrops_asper_ABY55159_PLA2		2843	16476	187	169	16	14	54.7	137	MRTLWIVTVLLVGVEGSLVELGKMILQETGKNPLTSYGVYGCNCGVGGRHKPKDGTDRCCYVHKCCYKKMTDCDPKKDRYSYSWKDKTIVCDENNPCLKELCECDKAVAICLRENLDTYNKKYKIYPKFFCKKAEPC	212	1	1	1	373.2247	744.4349	2	744.4381	-0.0032	0	26.80	0.0021	G	SLVELGK	M			Cmpd 233, +MS2(373.2247), 20.0-25.0eV, 6.7min #311
1	Bothrops_asper_ABY55159_PLA2		2843	16476	187	169	16	14	54.7	137	MRTLWIVTVLLVGVEGSLVELGKMILQETGKNPLTSYGVYGCNCGVGGRHKPKDGTDRCCYVHKCCYKKMTDCDPKKDRYSYSWKDKTIVCDENNPCLKELCECDKAVAICLRENLDTYNKKYKIYPKFFCKKAEPC	213	1	1	1	373.2247	744.4349	2	744.4381	-0.0032	0	36.84	0.00021	G	SLVELGK	M			Cmpd 80, +MS2(373.2247), 20.0-25.0eV, 2.3min #107
1	Bothrops_asper_ABY55159_PLA2		2843	16476	187	169	16	14	54.7	137	MRTLWIVTVLLVGVEGSLVELGKMILQETGKNPLTSYGVYGCNCGVGGRHKPKDGTDRCCYVHKCCYKKMTDCDPKKDRYSYSWKDKTIVCDENNPCLKELCECDKAVAICLRENLDTYNKKYKIYPKFFCKKAEPC	214	1	1	1	373.2247	744.4349	2	744.4381	-0.0032	0	33.28	0.00047	G	SLVELGK	M			Cmpd 175, +MS2(373.2247), 20.0-25.0eV, 5.0min #234
1	Bothrops_asper_ABY55159_PLA2		2843	16476	187	169	16	14	54.7	137	MRTLWIVTVLLVGVEGSLVELGKMILQETGKNPLTSYGVYGCNCGVGGRHKPKDGTDRCCYVHKCCYKKMTDCDPKKDRYSYSWKDKTIVCDENNPCLKELCECDKAVAICLRENLDTYNKKYKIYPKFFCKKAEPC	215	1	1	1	373.2247	744.4349	2	744.4381	-0.0032	0	29.84	0.001	G	SLVELGK	M			Cmpd 97, +MS2(373.2247), 20.0-25.0eV, 2.8min #130
1	Bothrops_asper_ABY55159_PLA2		2843	16476	187	169	16	14	54.7	137	MRTLWIVTVLLVGVEGSLVELGKMILQETGKNPLTSYGVYGCNCGVGGRHKPKDGTDRCCYVHKCCYKKMTDCDPKKDRYSYSWKDKTIVCDENNPCLKELCECDKAVAICLRENLDTYNKKYKIYPKFFCKKAEPC	216	1	1	1	373.2248	744.4350	2	744.4381	-0.0032	0	34.74	0.00034	G	SLVELGK	M			Cmpd 23, +MS2(373.2248), 20.0-25.0eV, 0.7min #31
1	Bothrops_asper_ABY55159_PLA2		2843	16476	187	169	16	14	54.7	137	MRTLWIVTVLLVGVEGSLVELGKMILQETGKNPLTSYGVYGCNCGVGGRHKPKDGTDRCCYVHKCCYKKMTDCDPKKDRYSYSWKDKTIVCDENNPCLKELCECDKAVAICLRENLDTYNKKYKIYPKFFCKKAEPC	217	1	1	1	373.2248	744.4350	2	744.4381	-0.0032	0	39.29	0.00012	G	SLVELGK	M			Cmpd 304, +MS2(373.2248), 20.0-25.0eV, 8.7min #406
1	Bothrops_asper_ABY55159_PLA2		2843	16476	187	169	16	14	54.7	137	MRTLWIVTVLLVGVEGSLVELGKMILQETGKNPLTSYGVYGCNCGVGGRHKPKDGTDRCCYVHKCCYKKMTDCDPKKDRYSYSWKDKTIVCDENNPCLKELCECDKAVAICLRENLDTYNKKYKIYPKFFCKKAEPC	218	1	1	1	373.2248	744.4350	2	744.4381	-0.0032	0	33.25	0.00047	G	SLVELGK	M			Cmpd 38, +MS2(373.2248), 20.0-25.0eV, 1.1min #51
1	Bothrops_asper_ABY55159_PLA2		2843	16476	187	169	16	14	54.7	137	MRTLWIVTVLLVGVEGSLVELGKMILQETGKNPLTSYGVYGCNCGVGGRHKPKDGTDRCCYVHKCCYKKMTDCDPKKDRYSYSWKDKTIVCDENNPCLKELCECDKAVAICLRENLDTYNKKYKIYPKFFCKKAEPC	219	1	1	1	373.2248	744.4350	2	744.4381	-0.0031	0	23.17	0.0048	G	SLVELGK	M			Cmpd 71, +MS2(373.2248), 20.0-25.0eV, 2.0min #95
1	Bothrops_asper_ABY55159_PLA2		2843	16476	187	169	16	14	54.7	137	MRTLWIVTVLLVGVEGSLVELGKMILQETGKNPLTSYGVYGCNCGVGGRHKPKDGTDRCCYVHKCCYKKMTDCDPKKDRYSYSWKDKTIVCDENNPCLKELCECDKAVAICLRENLDTYNKKYKIYPKFFCKKAEPC	220	1	1	1	373.2248	744.4350	2	744.4381	-0.0031	0	32.72	0.00053	G	SLVELGK	M			Cmpd 192, +MS2(373.2248), 20.0-25.0eV, 5.5min #256
1	Bothrops_asper_ABY55159_PLA2		2843	16476	187	169	16	14	54.7	137	MRTLWIVTVLLVGVEGSLVELGKMILQETGKNPLTSYGVYGCNCGVGGRHKPKDGTDRCCYVHKCCYKKMTDCDPKKDRYSYSWKDKTIVCDENNPCLKELCECDKAVAICLRENLDTYNKKYKIYPKFFCKKAEPC	221	1	1	1	373.2248	744.4350	2	744.4381	-0.0031	0	27.43	0.0018	G	SLVELGK	M			Cmpd 452, +MS2(373.2248), 20.0-25.0eV, 13.0min #603
1	Bothrops_asper_ABY55159_PLA2		2843	16476	187	169	16	14	54.7	137	MRTLWIVTVLLVGVEGSLVELGKMILQETGKNPLTSYGVYGCNCGVGGRHKPKDGTDRCCYVHKCCYKKMTDCDPKKDRYSYSWKDKTIVCDENNPCLKELCECDKAVAICLRENLDTYNKKYKIYPKFFCKKAEPC	222	1	1	1	373.2248	744.4351	2	744.4381	-0.0031	0	33.94	0.0004	G	SLVELGK	M			Cmpd 203, +MS2(373.2248), 20.0-25.0eV, 5.8min #271
1	Bothrops_asper_ABY55159_PLA2		2843	16476	187	169	16	14	54.7	137	MRTLWIVTVLLVGVEGSLVELGKMILQETGKNPLTSYGVYGCNCGVGGRHKPKDGTDRCCYVHKCCYKKMTDCDPKKDRYSYSWKDKTIVCDENNPCLKELCECDKAVAICLRENLDTYNKKYKIYPKFFCKKAEPC	223	1	1	1	373.2248	744.4351	2	744.4381	-0.0031	0	36.17	0.00024	G	SLVELGK	M			Cmpd 187, +MS2(373.2248), 20.0-25.0eV, 5.4min #250
1	Bothrops_asper_ABY55159_PLA2		2843	16476	187	169	16	14	54.7	137	MRTLWIVTVLLVGVEGSLVELGKMILQETGKNPLTSYGVYGCNCGVGGRHKPKDGTDRCCYVHKCCYKKMTDCDPKKDRYSYSWKDKTIVCDENNPCLKELCECDKAVAICLRENLDTYNKKYKIYPKFFCKKAEPC	224	1	1	1	373.2248	744.4351	2	744.4381	-0.0030	0	20.28	0.0094	G	SLVELGK	M			Cmpd 65, +MS2(373.2248), 20.0-25.0eV, 1.9min #87
1	Bothrops_asper_ABY55159_PLA2		2843	16476	187	169	16	14	54.7	137	MRTLWIVTVLLVGVEGSLVELGKMILQETGKNPLTSYGVYGCNCGVGGRHKPKDGTDRCCYVHKCCYKKMTDCDPKKDRYSYSWKDKTIVCDENNPCLKELCECDKAVAICLRENLDTYNKKYKIYPKFFCKKAEPC	225	1	1	1	373.2248	744.4351	2	744.4381	-0.0030	0	31.65	0.00068	G	SLVELGK	M			Cmpd 110, +MS2(373.2248), 20.0-25.0eV, 3.2min #147
1	Bothrops_asper_ABY55159_PLA2		2843	16476	187	169	16	14	54.7	137	MRTLWIVTVLLVGVEGSLVELGKMILQETGKNPLTSYGVYGCNCGVGGRHKPKDGTDRCCYVHKCCYKKMTDCDPKKDRYSYSWKDKTIVCDENNPCLKELCECDKAVAICLRENLDTYNKKYKIYPKFFCKKAEPC	226	1	1	1	373.2248	744.4351	2	744.4381	-0.0030	0	26.57	0.0022	G	SLVELGK	M			Cmpd 20, +MS2(373.2248), 20.0-25.0eV, 0.6min #27
1	Bothrops_asper_ABY55159_PLA2		2843	16476	187	169	16	14	54.7	137	MRTLWIVTVLLVGVEGSLVELGKMILQETGKNPLTSYGVYGCNCGVGGRHKPKDGTDRCCYVHKCCYKKMTDCDPKKDRYSYSWKDKTIVCDENNPCLKELCECDKAVAICLRENLDTYNKKYKIYPKFFCKKAEPC	227	1	1	1	373.2249	744.4352	2	744.4381	-0.0030	0	28.25	0.0015	G	SLVELGK	M			Cmpd 169, +MS2(373.2249), 20.0-25.0eV, 4.8min #226
1	Bothrops_asper_ABY55159_PLA2		2843	16476	187	169	16	14	54.7	137	MRTLWIVTVLLVGVEGSLVELGKMILQETGKNPLTSYGVYGCNCGVGGRHKPKDGTDRCCYVHKCCYKKMTDCDPKKDRYSYSWKDKTIVCDENNPCLKELCECDKAVAICLRENLDTYNKKYKIYPKFFCKKAEPC	228	1	1	1	373.2249	744.4352	2	744.4381	-0.0029	0	33.90	0.00041	G	SLVELGK	M			Cmpd 100, +MS2(373.2249), 20.0-25.0eV, 2.9min #134
1	Bothrops_asper_ABY55159_PLA2		2843	16476	187	169	16	14	54.7	137	MRTLWIVTVLLVGVEGSLVELGKMILQETGKNPLTSYGVYGCNCGVGGRHKPKDGTDRCCYVHKCCYKKMTDCDPKKDRYSYSWKDKTIVCDENNPCLKELCECDKAVAICLRENLDTYNKKYKIYPKFFCKKAEPC	229	1	1	1	373.2249	744.4353	2	744.4381	-0.0028	0	30.09	0.00098	G	SLVELGK	M			Cmpd 56, +MS2(373.2249), 20.0-25.0eV, 1.6min #75
1	Bothrops_asper_ABY55159_PLA2		2843	16476	187	169	16	14	54.7	137	MRTLWIVTVLLVGVEGSLVELGKMILQETGKNPLTSYGVYGCNCGVGGRHKPKDGTDRCCYVHKCCYKKMTDCDPKKDRYSYSWKDKTIVCDENNPCLKELCECDKAVAICLRENLDTYNKKYKIYPKFFCKKAEPC	230	1	1	1	373.2249	744.4353	2	744.4381	-0.0028	0	27.01	0.002	G	SLVELGK	M			Cmpd 115, +MS2(373.2249), 20.0-25.0eV, 3.3min #154
1	Bothrops_asper_ABY55159_PLA2		2843	16476	187	169	16	14	54.7	137	MRTLWIVTVLLVGVEGSLVELGKMILQETGKNPLTSYGVYGCNCGVGGRHKPKDGTDRCCYVHKCCYKKMTDCDPKKDRYSYSWKDKTIVCDENNPCLKELCECDKAVAICLRENLDTYNKKYKIYPKFFCKKAEPC	231	1	1	1	373.2250	744.4354	2	744.4381	-0.0027	0	34.11	0.00039	G	SLVELGK	M			Cmpd 140, +MS2(373.2250), 20.0-25.0eV, 4.0min #187
1	Bothrops_asper_ABY55159_PLA2		2843	16476	187	169	16	14	54.7	137	MRTLWIVTVLLVGVEGSLVELGKMILQETGKNPLTSYGVYGCNCGVGGRHKPKDGTDRCCYVHKCCYKKMTDCDPKKDRYSYSWKDKTIVCDENNPCLKELCECDKAVAICLRENLDTYNKKYKIYPKFFCKKAEPC	232	1	1	1	373.2250	744.4354	2	744.4381	-0.0027	0	30.47	0.0009	G	SLVELGK	M			Cmpd 142, +MS2(373.2250), 20.0-25.0eV, 4.1min #190
1	Bothrops_asper_ABY55159_PLA2		2843	16476	187	169	16	14	54.7	137	MRTLWIVTVLLVGVEGSLVELGKMILQETGKNPLTSYGVYGCNCGVGGRHKPKDGTDRCCYVHKCCYKKMTDCDPKKDRYSYSWKDKTIVCDENNPCLKELCECDKAVAICLRENLDTYNKKYKIYPKFFCKKAEPC	233	1	1	1	373.2250	744.4355	2	744.4381	-0.0027	0	27.64	0.0017	G	SLVELGK	M			Cmpd 50, +MS2(373.2250), 20.0-25.0eV, 1.4min #67
1	Bothrops_asper_ABY55159_PLA2		2843	16476	187	169	16	14	54.7	137	MRTLWIVTVLLVGVEGSLVELGKMILQETGKNPLTSYGVYGCNCGVGGRHKPKDGTDRCCYVHKCCYKKMTDCDPKKDRYSYSWKDKTIVCDENNPCLKELCECDKAVAICLRENLDTYNKKYKIYPKFFCKKAEPC	234	1	1	1	373.2250	744.4355	2	744.4381	-0.0027	0	29.64	0.0011	G	SLVELGK	M			Cmpd 157, +MS2(373.2250), 20.0-25.0eV, 4.5min #210
1	Bothrops_asper_ABY55159_PLA2		2843	16476	187	169	16	14	54.7	137	MRTLWIVTVLLVGVEGSLVELGKMILQETGKNPLTSYGVYGCNCGVGGRHKPKDGTDRCCYVHKCCYKKMTDCDPKKDRYSYSWKDKTIVCDENNPCLKELCECDKAVAICLRENLDTYNKKYKIYPKFFCKKAEPC	235	1	1	1	373.2251	744.4356	2	744.4381	-0.0025	0	16.54	0.022	G	SLVELGK	M			Cmpd 245, +MS2(373.2251), 20.0-25.0eV, 7.0min #327
1	Bothrops_asper_ABY55159_PLA2		2843	16476	187	169	16	14	54.7	137	MRTLWIVTVLLVGVEGSLVELGKMILQETGKNPLTSYGVYGCNCGVGGRHKPKDGTDRCCYVHKCCYKKMTDCDPKKDRYSYSWKDKTIVCDENNPCLKELCECDKAVAICLRENLDTYNKKYKIYPKFFCKKAEPC	236	1	1	1	373.2251	744.4357	2	744.4381	-0.0025	0	18.43	0.014	G	SLVELGK	M			Cmpd 240, +MS2(373.2251), 20.0-25.0eV, 6.9min #320
1	Bothrops_asper_ABY55159_PLA2		2843	16476	187	169	16	14	54.7	137	MRTLWIVTVLLVGVEGSLVELGKMILQETGKNPLTSYGVYGCNCGVGGRHKPKDGTDRCCYVHKCCYKKMTDCDPKKDRYSYSWKDKTIVCDENNPCLKELCECDKAVAICLRENLDTYNKKYKIYPKFFCKKAEPC	237	1	1	1	381.6743	761.3341	2	761.3378	-0.0037	1	25.73	0.0027	T	DCDPKK	D			Cmpd 248, +MS2(381.6743), 20.0-25.0eV, 7.1min #331
1	Bothrops_asper_ABY55159_PLA2		2843	16476	187	169	16	14	54.7	137	MRTLWIVTVLLVGVEGSLVELGKMILQETGKNPLTSYGVYGCNCGVGGRHKPKDGTDRCCYVHKCCYKKMTDCDPKKDRYSYSWKDKTIVCDENNPCLKELCECDKAVAICLRENLDTYNKKYKIYPKFFCKKAEPC	238	1	1	1	381.6744	761.3342	2	761.3378	-0.0036	1	23.19	0.0048	T	DCDPKK	D			Cmpd 251, +MS2(381.6744), 20.0-25.0eV, 7.2min #335
1	Bothrops_asper_ABY55159_PLA2		2843	16476	187	169	16	14	54.7	137	MRTLWIVTVLLVGVEGSLVELGKMILQETGKNPLTSYGVYGCNCGVGGRHKPKDGTDRCCYVHKCCYKKMTDCDPKKDRYSYSWKDKTIVCDENNPCLKELCECDKAVAICLRENLDTYNKKYKIYPKFFCKKAEPC	249	1	1	1	401.7308	801.4470	2	801.4531	-0.0060	0	43.26	4.7e-05	K	AVAICLR	E			Cmpd 302, +MS2(401.7308), 20.0-25.0eV, 8.7min #403
1	Bothrops_asper_ABY55159_PLA2		2843	16476	187	169	16	14	54.7	137	MRTLWIVTVLLVGVEGSLVELGKMILQETGKNPLTSYGVYGCNCGVGGRHKPKDGTDRCCYVHKCCYKKMTDCDPKKDRYSYSWKDKTIVCDENNPCLKELCECDKAVAICLRENLDTYNKKYKIYPKFFCKKAEPC	250	1	1	1	401.7314	801.4483	2	801.4531	-0.0048	0	21.20	0.0076	K	AVAICLR	E			Cmpd 152, +MS2(401.7314), 20.0-25.0eV, 4.4min #203
1	Bothrops_asper_ABY55159_PLA2		2843	16476	187	169	16	14	54.7	137	MRTLWIVTVLLVGVEGSLVELGKMILQETGKNPLTSYGVYGCNCGVGGRHKPKDGTDRCCYVHKCCYKKMTDCDPKKDRYSYSWKDKTIVCDENNPCLKELCECDKAVAICLRENLDTYNKKYKIYPKFFCKKAEPC	251	1	1	1	401.7315	801.4484	2	801.4531	-0.0047	0	22.47	0.0057	K	AVAICLR	E			Cmpd 434, +MS2(401.7315), 20.0-25.0eV, 12.4min #579
1	Bothrops_asper_ABY55159_PLA2		2843	16476	187	169	16	14	54.7	137	MRTLWIVTVLLVGVEGSLVELGKMILQETGKNPLTSYGVYGCNCGVGGRHKPKDGTDRCCYVHKCCYKKMTDCDPKKDRYSYSWKDKTIVCDENNPCLKELCECDKAVAICLRENLDTYNKKYKIYPKFFCKKAEPC	252	1	1	1	401.7315	801.4484	2	801.4531	-0.0046	0	17.99	0.016	K	AVAICLR	E			Cmpd 474, +MS2(401.7315), 20.0-25.0eV, 13.6min #632
1	Bothrops_asper_ABY55159_PLA2		2843	16476	187	169	16	14	54.7	137	MRTLWIVTVLLVGVEGSLVELGKMILQETGKNPLTSYGVYGCNCGVGGRHKPKDGTDRCCYVHKCCYKKMTDCDPKKDRYSYSWKDKTIVCDENNPCLKELCECDKAVAICLRENLDTYNKKYKIYPKFFCKKAEPC	253	1	1	1	401.7316	801.4485	2	801.4531	-0.0045	0	16.92	0.02	K	AVAICLR	E			Cmpd 198, +MS2(401.7315), 20.0-25.0eV, 5.7min #264
1	Bothrops_asper_ABY55159_PLA2		2843	16476	187	169	16	14	54.7	137	MRTLWIVTVLLVGVEGSLVELGKMILQETGKNPLTSYGVYGCNCGVGGRHKPKDGTDRCCYVHKCCYKKMTDCDPKKDRYSYSWKDKTIVCDENNPCLKELCECDKAVAICLRENLDTYNKKYKIYPKFFCKKAEPC	254	1	1	1	401.7316	801.4486	2	801.4531	-0.0045	0	19.64	0.011	K	AVAICLR	E			Cmpd 167, +MS2(401.7316), 20.0-25.0eV, 4.8min #223
1	Bothrops_asper_ABY55159_PLA2		2843	16476	187	169	16	14	54.7	137	MRTLWIVTVLLVGVEGSLVELGKMILQETGKNPLTSYGVYGCNCGVGGRHKPKDGTDRCCYVHKCCYKKMTDCDPKKDRYSYSWKDKTIVCDENNPCLKELCECDKAVAICLRENLDTYNKKYKIYPKFFCKKAEPC	255	1	1	1	401.7316	801.4487	2	801.4531	-0.0044	0	19.07	0.012	K	AVAICLR	E			Cmpd 30, +MS2(401.7316), 20.0-25.0eV, 0.9min #40
1	Bothrops_asper_ABY55159_PLA2		2843	16476	187	169	16	14	54.7	137	MRTLWIVTVLLVGVEGSLVELGKMILQETGKNPLTSYGVYGCNCGVGGRHKPKDGTDRCCYVHKCCYKKMTDCDPKKDRYSYSWKDKTIVCDENNPCLKELCECDKAVAICLRENLDTYNKKYKIYPKFFCKKAEPC	256	1	1	1	401.7316	801.4487	2	801.4531	-0.0044	0	20.17	0.0096	K	AVAICLR	E			Cmpd 471, +MS2(401.7316), 20.0-25.0eV, 13.5min #628
1	Bothrops_asper_ABY55159_PLA2		2843	16476	187	169	16	14	54.7	137	MRTLWIVTVLLVGVEGSLVELGKMILQETGKNPLTSYGVYGCNCGVGGRHKPKDGTDRCCYVHKCCYKKMTDCDPKKDRYSYSWKDKTIVCDENNPCLKELCECDKAVAICLRENLDTYNKKYKIYPKFFCKKAEPC	257	1	1	1	401.7317	801.4488	2	801.4531	-0.0043	0	17.15	0.019	K	AVAICLR	E			Cmpd 150, +MS2(401.7317), 20.0-25.0eV, 4.3min #200
1	Bothrops_asper_ABY55159_PLA2		2843	16476	187	169	16	14	54.7	137	MRTLWIVTVLLVGVEGSLVELGKMILQETGKNPLTSYGVYGCNCGVGGRHKPKDGTDRCCYVHKCCYKKMTDCDPKKDRYSYSWKDKTIVCDENNPCLKELCECDKAVAICLRENLDTYNKKYKIYPKFFCKKAEPC	258	1	1	1	401.7317	801.4489	2	801.4531	-0.0042	0	14.21	0.038	K	AVAICLR	E			Cmpd 81, +MS2(401.7317), 20.0-25.0eV, 2.3min #108
1	Bothrops_asper_ABY55159_PLA2		2843	16476	187	169	16	14	54.7	137	MRTLWIVTVLLVGVEGSLVELGKMILQETGKNPLTSYGVYGCNCGVGGRHKPKDGTDRCCYVHKCCYKKMTDCDPKKDRYSYSWKDKTIVCDENNPCLKELCECDKAVAICLRENLDTYNKKYKIYPKFFCKKAEPC	259	1	1	1	401.7317	801.4489	2	801.4531	-0.0042	0	13.63	0.043	K	AVAICLR	E			Cmpd 47, +MS2(401.7317), 20.0-25.0eV, 1.4min #63
1	Bothrops_asper_ABY55159_PLA2		2843	16476	187	169	16	14	54.7	137	MRTLWIVTVLLVGVEGSLVELGKMILQETGKNPLTSYGVYGCNCGVGGRHKPKDGTDRCCYVHKCCYKKMTDCDPKKDRYSYSWKDKTIVCDENNPCLKELCECDKAVAICLRENLDTYNKKYKIYPKFFCKKAEPC	260	1	1	1	401.7317	801.4489	2	801.4531	-0.0042	0	20.62	0.0087	K	AVAICLR	E			Cmpd 182, +MS2(401.7317), 20.0-25.0eV, 5.2min #243
1	Bothrops_asper_ABY55159_PLA2		2843	16476	187	169	16	14	54.7	137	MRTLWIVTVLLVGVEGSLVELGKMILQETGKNPLTSYGVYGCNCGVGGRHKPKDGTDRCCYVHKCCYKKMTDCDPKKDRYSYSWKDKTIVCDENNPCLKELCECDKAVAICLRENLDTYNKKYKIYPKFFCKKAEPC	261	1	1	1	401.7318	801.4490	2	801.4531	-0.0041	0	37.12	0.00019	K	AVAICLR	E			Cmpd 307, +MS2(401.7318), 20.0-25.0eV, 8.8min #410
1	Bothrops_asper_ABY55159_PLA2		2843	16476	187	169	16	14	54.7	137	MRTLWIVTVLLVGVEGSLVELGKMILQETGKNPLTSYGVYGCNCGVGGRHKPKDGTDRCCYVHKCCYKKMTDCDPKKDRYSYSWKDKTIVCDENNPCLKELCECDKAVAICLRENLDTYNKKYKIYPKFFCKKAEPC	262	1	1	1	401.7318	801.4490	2	801.4531	-0.0041	0	16.15	0.024	K	AVAICLR	E			Cmpd 423, +MS2(401.7318), 20.0-25.0eV, 12.1min #564
1	Bothrops_asper_ABY55159_PLA2		2843	16476	187	169	16	14	54.7	137	MRTLWIVTVLLVGVEGSLVELGKMILQETGKNPLTSYGVYGCNCGVGGRHKPKDGTDRCCYVHKCCYKKMTDCDPKKDRYSYSWKDKTIVCDENNPCLKELCECDKAVAICLRENLDTYNKKYKIYPKFFCKKAEPC	263	1	1	1	401.7318	801.4491	2	801.4531	-0.0040	0	17.27	0.019	K	AVAICLR	E			Cmpd 180, +MS2(401.7318), 20.0-25.0eV, 5.2min #240
1	Bothrops_asper_ABY55159_PLA2		2843	16476	187	169	16	14	54.7	137	MRTLWIVTVLLVGVEGSLVELGKMILQETGKNPLTSYGVYGCNCGVGGRHKPKDGTDRCCYVHKCCYKKMTDCDPKKDRYSYSWKDKTIVCDENNPCLKELCECDKAVAICLRENLDTYNKKYKIYPKFFCKKAEPC	264	1	1	1	401.7318	801.4491	2	801.4531	-0.0040	0	19.38	0.012	K	AVAICLR	E			Cmpd 141, +MS2(401.7318), 20.0-25.0eV, 4.0min #188
1	Bothrops_asper_ABY55159_PLA2		2843	16476	187	169	16	14	54.7	137	MRTLWIVTVLLVGVEGSLVELGKMILQETGKNPLTSYGVYGCNCGVGGRHKPKDGTDRCCYVHKCCYKKMTDCDPKKDRYSYSWKDKTIVCDENNPCLKELCECDKAVAICLRENLDTYNKKYKIYPKFFCKKAEPC	265	1	1	1	401.7318	801.4491	2	801.4531	-0.0040	0	17.91	0.016	K	AVAICLR	E			Cmpd 126, +MS2(401.7318), 20.0-25.0eV, 3.6min #168
1	Bothrops_asper_ABY55159_PLA2		2843	16476	187	169	16	14	54.7	137	MRTLWIVTVLLVGVEGSLVELGKMILQETGKNPLTSYGVYGCNCGVGGRHKPKDGTDRCCYVHKCCYKKMTDCDPKKDRYSYSWKDKTIVCDENNPCLKELCECDKAVAICLRENLDTYNKKYKIYPKFFCKKAEPC	266	1	1	1	401.7319	801.4491	2	801.4531	-0.0039	0	9.84	0.1	K	AVAICLR	E			Cmpd 59, +MS2(401.7319), 20.0-25.0eV, 1.7min #79
1	Bothrops_asper_ABY55159_PLA2		2843	16476	187	169	16	14	54.7	137	MRTLWIVTVLLVGVEGSLVELGKMILQETGKNPLTSYGVYGCNCGVGGRHKPKDGTDRCCYVHKCCYKKMTDCDPKKDRYSYSWKDKTIVCDENNPCLKELCECDKAVAICLRENLDTYNKKYKIYPKFFCKKAEPC	267	1	1	1	401.7319	801.4492	2	801.4531	-0.0039	0	16.61	0.022	K	AVAICLR	E			Cmpd 120, +MS2(401.7319), 20.0-25.0eV, 3.4min #160
1	Bothrops_asper_ABY55159_PLA2		2843	16476	187	169	16	14	54.7	137	MRTLWIVTVLLVGVEGSLVELGKMILQETGKNPLTSYGVYGCNCGVGGRHKPKDGTDRCCYVHKCCYKKMTDCDPKKDRYSYSWKDKTIVCDENNPCLKELCECDKAVAICLRENLDTYNKKYKIYPKFFCKKAEPC	268	1	1	1	401.7319	801.4492	2	801.4531	-0.0039	0	17.13	0.019	K	AVAICLR	E			Cmpd 66, +MS2(401.7319), 20.0-25.0eV, 1.9min #88
1	Bothrops_asper_ABY55159_PLA2		2843	16476	187	169	16	14	54.7	137	MRTLWIVTVLLVGVEGSLVELGKMILQETGKNPLTSYGVYGCNCGVGGRHKPKDGTDRCCYVHKCCYKKMTDCDPKKDRYSYSWKDKTIVCDENNPCLKELCECDKAVAICLRENLDTYNKKYKIYPKFFCKKAEPC	269	1	1	1	401.7319	801.4492	2	801.4531	-0.0039	0	20.20	0.0095	K	AVAICLR	E			Cmpd 431, +MS2(401.7319), 20.0-25.0eV, 12.4min #575
1	Bothrops_asper_ABY55159_PLA2		2843	16476	187	169	16	14	54.7	137	MRTLWIVTVLLVGVEGSLVELGKMILQETGKNPLTSYGVYGCNCGVGGRHKPKDGTDRCCYVHKCCYKKMTDCDPKKDRYSYSWKDKTIVCDENNPCLKELCECDKAVAICLRENLDTYNKKYKIYPKFFCKKAEPC	270	1	1	1	401.7319	801.4492	2	801.4531	-0.0039	0	19.57	0.011	K	AVAICLR	E			Cmpd 18, +MS2(401.7319), 20.0-25.0eV, 0.5min #24
1	Bothrops_asper_ABY55159_PLA2		2843	16476	187	169	16	14	54.7	137	MRTLWIVTVLLVGVEGSLVELGKMILQETGKNPLTSYGVYGCNCGVGGRHKPKDGTDRCCYVHKCCYKKMTDCDPKKDRYSYSWKDKTIVCDENNPCLKELCECDKAVAICLRENLDTYNKKYKIYPKFFCKKAEPC	271	1	1	1	401.7319	801.4493	2	801.4531	-0.0038	0	12.96	0.051	K	AVAICLR	E			Cmpd 122, +MS2(401.7319), 20.0-25.0eV, 3.5min #163
1	Bothrops_asper_ABY55159_PLA2		2843	16476	187	169	16	14	54.7	137	MRTLWIVTVLLVGVEGSLVELGKMILQETGKNPLTSYGVYGCNCGVGGRHKPKDGTDRCCYVHKCCYKKMTDCDPKKDRYSYSWKDKTIVCDENNPCLKELCECDKAVAICLRENLDTYNKKYKIYPKFFCKKAEPC	272	1	1	1	401.7319	801.4493	2	801.4531	-0.0038	0	20.72	0.0085	K	AVAICLR	E			Cmpd 416, +MS2(401.7319), 20.0-25.0eV, 11.9min #555
1	Bothrops_asper_ABY55159_PLA2		2843	16476	187	169	16	14	54.7	137	MRTLWIVTVLLVGVEGSLVELGKMILQETGKNPLTSYGVYGCNCGVGGRHKPKDGTDRCCYVHKCCYKKMTDCDPKKDRYSYSWKDKTIVCDENNPCLKELCECDKAVAICLRENLDTYNKKYKIYPKFFCKKAEPC	273	1	1	1	401.7319	801.4493	2	801.4531	-0.0038	0	14.76	0.033	K	AVAICLR	E			Cmpd 450, +MS2(401.7319), 20.0-25.0eV, 12.9min #600
1	Bothrops_asper_ABY55159_PLA2		2843	16476	187	169	16	14	54.7	137	MRTLWIVTVLLVGVEGSLVELGKMILQETGKNPLTSYGVYGCNCGVGGRHKPKDGTDRCCYVHKCCYKKMTDCDPKKDRYSYSWKDKTIVCDENNPCLKELCECDKAVAICLRENLDTYNKKYKIYPKFFCKKAEPC	274	1	1	1	401.7319	801.4493	2	801.4531	-0.0038	0	16.49	0.022	K	AVAICLR	E			Cmpd 76, +MS2(401.7319), 20.0-25.0eV, 2.2min #102
1	Bothrops_asper_ABY55159_PLA2		2843	16476	187	169	16	14	54.7	137	MRTLWIVTVLLVGVEGSLVELGKMILQETGKNPLTSYGVYGCNCGVGGRHKPKDGTDRCCYVHKCCYKKMTDCDPKKDRYSYSWKDKTIVCDENNPCLKELCECDKAVAICLRENLDTYNKKYKIYPKFFCKKAEPC	275	1	1	1	401.7319	801.4493	2	801.4531	-0.0038	0	12.61	0.055	K	AVAICLR	E			Cmpd 111, +MS2(401.7319), 20.0-25.0eV, 3.2min #148
1	Bothrops_asper_ABY55159_PLA2		2843	16476	187	169	16	14	54.7	137	MRTLWIVTVLLVGVEGSLVELGKMILQETGKNPLTSYGVYGCNCGVGGRHKPKDGTDRCCYVHKCCYKKMTDCDPKKDRYSYSWKDKTIVCDENNPCLKELCECDKAVAICLRENLDTYNKKYKIYPKFFCKKAEPC	276	1	1	1	401.7319	801.4493	2	801.4531	-0.0038	0	19.17	0.012	K	AVAICLR	E			Cmpd 96, +MS2(401.7319), 20.0-25.0eV, 2.8min #128
1	Bothrops_asper_ABY55159_PLA2		2843	16476	187	169	16	14	54.7	137	MRTLWIVTVLLVGVEGSLVELGKMILQETGKNPLTSYGVYGCNCGVGGRHKPKDGTDRCCYVHKCCYKKMTDCDPKKDRYSYSWKDKTIVCDENNPCLKELCECDKAVAICLRENLDTYNKKYKIYPKFFCKKAEPC	277	1	1	1	401.7319	801.4493	2	801.4531	-0.0037	0	19.23	0.012	K	AVAICLR	E			Cmpd 147, +MS2(401.7320), 20.0-25.0eV, 4.2min #196
1	Bothrops_asper_ABY55159_PLA2		2843	16476	187	169	16	14	54.7	137	MRTLWIVTVLLVGVEGSLVELGKMILQETGKNPLTSYGVYGCNCGVGGRHKPKDGTDRCCYVHKCCYKKMTDCDPKKDRYSYSWKDKTIVCDENNPCLKELCECDKAVAICLRENLDTYNKKYKIYPKFFCKKAEPC	278	1	1	1	401.7320	801.4494	2	801.4531	-0.0037	0	13.90	0.041	K	AVAICLR	E			Cmpd 91, +MS2(401.7320), 20.0-25.0eV, 2.6min #122
1	Bothrops_asper_ABY55159_PLA2		2843	16476	187	169	16	14	54.7	137	MRTLWIVTVLLVGVEGSLVELGKMILQETGKNPLTSYGVYGCNCGVGGRHKPKDGTDRCCYVHKCCYKKMTDCDPKKDRYSYSWKDKTIVCDENNPCLKELCECDKAVAICLRENLDTYNKKYKIYPKFFCKKAEPC	279	1	1	1	401.7320	801.4494	2	801.4531	-0.0037	0	17.82	0.017	K	AVAICLR	E			Cmpd 170, +MS2(401.7320), 20.0-25.0eV, 4.9min #227
1	Bothrops_asper_ABY55159_PLA2		2843	16476	187	169	16	14	54.7	137	MRTLWIVTVLLVGVEGSLVELGKMILQETGKNPLTSYGVYGCNCGVGGRHKPKDGTDRCCYVHKCCYKKMTDCDPKKDRYSYSWKDKTIVCDENNPCLKELCECDKAVAICLRENLDTYNKKYKIYPKFFCKKAEPC	280	1	1	1	401.7320	801.4495	2	801.4531	-0.0036	0	22.42	0.0057	K	AVAICLR	E			Cmpd 420, +MS2(401.7320), 20.0-25.0eV, 12.0min #560
1	Bothrops_asper_ABY55159_PLA2		2843	16476	187	169	16	14	54.7	137	MRTLWIVTVLLVGVEGSLVELGKMILQETGKNPLTSYGVYGCNCGVGGRHKPKDGTDRCCYVHKCCYKKMTDCDPKKDRYSYSWKDKTIVCDENNPCLKELCECDKAVAICLRENLDTYNKKYKIYPKFFCKKAEPC	281	1	1	1	401.7321	801.4495	2	801.4531	-0.0035	0	23.27	0.0047	K	AVAICLR	E			Cmpd 476, +MS2(401.7321), 20.0-25.0eV, 13.6min #635
1	Bothrops_asper_ABY55159_PLA2		2843	16476	187	169	16	14	54.7	137	MRTLWIVTVLLVGVEGSLVELGKMILQETGKNPLTSYGVYGCNCGVGGRHKPKDGTDRCCYVHKCCYKKMTDCDPKKDRYSYSWKDKTIVCDENNPCLKELCECDKAVAICLRENLDTYNKKYKIYPKFFCKKAEPC	282	1	1	1	401.7321	801.4496	2	801.4531	-0.0035	0	18.02	0.016	K	AVAICLR	E			Cmpd 75, +MS2(401.7321), 20.0-25.0eV, 2.2min #100
1	Bothrops_asper_ABY55159_PLA2		2843	16476	187	169	16	14	54.7	137	MRTLWIVTVLLVGVEGSLVELGKMILQETGKNPLTSYGVYGCNCGVGGRHKPKDGTDRCCYVHKCCYKKMTDCDPKKDRYSYSWKDKTIVCDENNPCLKELCECDKAVAICLRENLDTYNKKYKIYPKFFCKKAEPC	283	1	1	1	401.7321	801.4497	2	801.4531	-0.0034	0	17.47	0.018	K	AVAICLR	E			Cmpd 462, +MS2(401.7321), 20.0-25.0eV, 13.2min #616
1	Bothrops_asper_ABY55159_PLA2		2843	16476	187	169	16	14	54.7	137	MRTLWIVTVLLVGVEGSLVELGKMILQETGKNPLTSYGVYGCNCGVGGRHKPKDGTDRCCYVHKCCYKKMTDCDPKKDRYSYSWKDKTIVCDENNPCLKELCECDKAVAICLRENLDTYNKKYKIYPKFFCKKAEPC	284	1	1	1	401.7321	801.4497	2	801.4531	-0.0034	0	14.30	0.037	K	AVAICLR	E			Cmpd 106, +MS2(401.7321), 20.0-25.0eV, 3.0min #142
1	Bothrops_asper_ABY55159_PLA2		2843	16476	187	169	16	14	54.7	137	MRTLWIVTVLLVGVEGSLVELGKMILQETGKNPLTSYGVYGCNCGVGGRHKPKDGTDRCCYVHKCCYKKMTDCDPKKDRYSYSWKDKTIVCDENNPCLKELCECDKAVAICLRENLDTYNKKYKIYPKFFCKKAEPC	285	1	1	1	401.7321	801.4497	2	801.4531	-0.0034	0	13.81	0.042	K	AVAICLR	E			Cmpd 43, +MS2(401.7321), 20.0-25.0eV, 1.2min #58
1	Bothrops_asper_ABY55159_PLA2		2843	16476	187	169	16	14	54.7	137	MRTLWIVTVLLVGVEGSLVELGKMILQETGKNPLTSYGVYGCNCGVGGRHKPKDGTDRCCYVHKCCYKKMTDCDPKKDRYSYSWKDKTIVCDENNPCLKELCECDKAVAICLRENLDTYNKKYKIYPKFFCKKAEPC	286	1	1	1	401.7321	801.4497	2	801.4531	-0.0033	0	18.69	0.014	K	AVAICLR	E			Cmpd 446, +MS2(401.7322), 20.0-25.0eV, 12.8min #595
1	Bothrops_asper_ABY55159_PLA2		2843	16476	187	169	16	14	54.7	137	MRTLWIVTVLLVGVEGSLVELGKMILQETGKNPLTSYGVYGCNCGVGGRHKPKDGTDRCCYVHKCCYKKMTDCDPKKDRYSYSWKDKTIVCDENNPCLKELCECDKAVAICLRENLDTYNKKYKIYPKFFCKKAEPC	287	1	1	1	401.7323	801.4500	2	801.4531	-0.0031	0	16.07	0.025	K	AVAICLR	E			Cmpd 31, +MS2(401.7323), 20.0-25.0eV, 0.9min #42
1	Bothrops_asper_ABY55159_PLA2		2843	16476	187	169	16	14	54.7	137	MRTLWIVTVLLVGVEGSLVELGKMILQETGKNPLTSYGVYGCNCGVGGRHKPKDGTDRCCYVHKCCYKKMTDCDPKKDRYSYSWKDKTIVCDENNPCLKELCECDKAVAICLRENLDTYNKKYKIYPKFFCKKAEPC	288	1	1	1	401.7323	801.4500	2	801.4531	-0.0031	0	20.07	0.0098	K	AVAICLR	E			Cmpd 464, +MS2(401.7323), 20.0-25.0eV, 13.3min #619
1	Bothrops_asper_ABY55159_PLA2		2843	16476	187	169	16	14	54.7	137	MRTLWIVTVLLVGVEGSLVELGKMILQETGKNPLTSYGVYGCNCGVGGRHKPKDGTDRCCYVHKCCYKKMTDCDPKKDRYSYSWKDKTIVCDENNPCLKELCECDKAVAICLRENLDTYNKKYKIYPKFFCKKAEPC	289	1	1	1	401.7324	801.4502	2	801.4531	-0.0029	0	19.49	0.011	K	AVAICLR	E			Cmpd 165, +MS2(401.7324), 20.0-25.0eV, 4.7min #220
1	Bothrops_asper_ABY55159_PLA2		2843	16476	187	169	16	14	54.7	137	MRTLWIVTVLLVGVEGSLVELGKMILQETGKNPLTSYGVYGCNCGVGGRHKPKDGTDRCCYVHKCCYKKMTDCDPKKDRYSYSWKDKTIVCDENNPCLKELCECDKAVAICLRENLDTYNKKYKIYPKFFCKKAEPC	290	1	1	1	401.7324	801.4502	2	801.4531	-0.0029	0	19.32	0.012	K	AVAICLR	E			Cmpd 61, +MS2(401.7324), 20.0-25.0eV, 1.8min #82
1	Bothrops_asper_ABY55159_PLA2		2843	16476	187	169	16	14	54.7	137	MRTLWIVTVLLVGVEGSLVELGKMILQETGKNPLTSYGVYGCNCGVGGRHKPKDGTDRCCYVHKCCYKKMTDCDPKKDRYSYSWKDKTIVCDENNPCLKELCECDKAVAICLRENLDTYNKKYKIYPKFFCKKAEPC	291	1	1	1	401.7325	801.4504	2	801.4531	-0.0027	0	18.63	0.014	K	AVAICLR	E			Cmpd 200, +MS2(401.7325), 20.0-25.0eV, 5.7min #267
1	Bothrops_asper_ABY55159_PLA2		2843	16476	187	169	16	14	54.7	137	MRTLWIVTVLLVGVEGSLVELGKMILQETGKNPLTSYGVYGCNCGVGGRHKPKDGTDRCCYVHKCCYKKMTDCDPKKDRYSYSWKDKTIVCDENNPCLKELCECDKAVAICLRENLDTYNKKYKIYPKFFCKKAEPC	292	1	1	1	401.7325	801.4504	2	801.4531	-0.0027	0	24.40	0.0036	K	AVAICLR	E			Cmpd 189, +MS2(401.7325), 20.0-25.0eV, 5.4min #252
1	Bothrops_asper_ABY55159_PLA2		2843	16476	187	169	16	14	54.7	137	MRTLWIVTVLLVGVEGSLVELGKMILQETGKNPLTSYGVYGCNCGVGGRHKPKDGTDRCCYVHKCCYKKMTDCDPKKDRYSYSWKDKTIVCDENNPCLKELCECDKAVAICLRENLDTYNKKYKIYPKFFCKKAEPC	293	1	1	1	401.7326	801.4506	2	801.4531	-0.0024	0	13.40	0.046	K	AVAICLR	E			Cmpd 136, +MS2(401.7326), 20.0-25.0eV, 3.9min #182
1	Bothrops_asper_ABY55159_PLA2		2843	16476	187	169	16	14	54.7	137	MRTLWIVTVLLVGVEGSLVELGKMILQETGKNPLTSYGVYGCNCGVGGRHKPKDGTDRCCYVHKCCYKKMTDCDPKKDRYSYSWKDKTIVCDENNPCLKELCECDKAVAICLRENLDTYNKKYKIYPKFFCKKAEPC	294	1	1	1	401.7326	801.4507	2	801.4531	-0.0023	0	13.40	0.046	K	AVAICLR	E			Cmpd 90, +MS2(401.7327), 20.0-25.0eV, 2.6min #120
1	Bothrops_asper_ABY55159_PLA2		2843	16476	187	169	16	14	54.7	137	MRTLWIVTVLLVGVEGSLVELGKMILQETGKNPLTSYGVYGCNCGVGGRHKPKDGTDRCCYVHKCCYKKMTDCDPKKDRYSYSWKDKTIVCDENNPCLKELCECDKAVAICLRENLDTYNKKYKIYPKFFCKKAEPC	297	1	1	1	417.1915	832.3685	2	832.3755	-0.0071	0	24.36	0.0037	R	YSYSWK	D			Cmpd 303, +MS2(417.1915), 20.0-25.0eV, 8.7min #404
1	Bothrops_asper_ABY55159_PLA2		2843	16476	187	169	16	14	54.7	137	MRTLWIVTVLLVGVEGSLVELGKMILQETGKNPLTSYGVYGCNCGVGGRHKPKDGTDRCCYVHKCCYKKMTDCDPKKDRYSYSWKDKTIVCDENNPCLKELCECDKAVAICLRENLDTYNKKYKIYPKFFCKKAEPC	298	1	1	1	417.1918	832.3691	2	832.3755	-0.0064	0	25.77	0.0026	R	YSYSWK	D			Cmpd 296, +MS2(417.1918), 20.0-25.0eV, 8.5min #395
1	Bothrops_asper_ABY55159_PLA2		2843	16476	187	169	16	14	54.7	137	MRTLWIVTVLLVGVEGSLVELGKMILQETGKNPLTSYGVYGCNCGVGGRHKPKDGTDRCCYVHKCCYKKMTDCDPKKDRYSYSWKDKTIVCDENNPCLKELCECDKAVAICLRENLDTYNKKYKIYPKFFCKKAEPC	299	1	1	1	417.1927	832.3708	2	832.3755	-0.0047	0	24.32	0.0037	R	YSYSWK	D			Cmpd 418, +MS2(417.1927), 20.0-25.0eV, 12.0min #558
1	Bothrops_asper_ABY55159_PLA2		2843	16476	187	169	16	14	54.7	137	MRTLWIVTVLLVGVEGSLVELGKMILQETGKNPLTSYGVYGCNCGVGGRHKPKDGTDRCCYVHKCCYKKMTDCDPKKDRYSYSWKDKTIVCDENNPCLKELCECDKAVAICLRENLDTYNKKYKIYPKFFCKKAEPC	300	1	1	1	417.1927	832.3708	2	832.3755	-0.0047	0	24.95	0.0032	R	YSYSWK	D			Cmpd 403, +MS2(417.1927), 20.0-25.0eV, 11.6min #538
1	Bothrops_asper_ABY55159_PLA2		2843	16476	187	169	16	14	54.7	137	MRTLWIVTVLLVGVEGSLVELGKMILQETGKNPLTSYGVYGCNCGVGGRHKPKDGTDRCCYVHKCCYKKMTDCDPKKDRYSYSWKDKTIVCDENNPCLKELCECDKAVAICLRENLDTYNKKYKIYPKFFCKKAEPC	301	1	1	1	417.1927	832.3708	2	832.3755	-0.0047	0	19.27	0.012	R	YSYSWK	D			Cmpd 153, +MS2(417.1927), 20.0-25.0eV, 4.4min #204
1	Bothrops_asper_ABY55159_PLA2		2843	16476	187	169	16	14	54.7	137	MRTLWIVTVLLVGVEGSLVELGKMILQETGKNPLTSYGVYGCNCGVGGRHKPKDGTDRCCYVHKCCYKKMTDCDPKKDRYSYSWKDKTIVCDENNPCLKELCECDKAVAICLRENLDTYNKKYKIYPKFFCKKAEPC	302	1	1	1	417.1927	832.3708	2	832.3755	-0.0047	0	24.72	0.0034	R	YSYSWK	D			Cmpd 315, +MS2(417.1927), 20.0-25.0eV, 9.0min #420
1	Bothrops_asper_ABY55159_PLA2		2843	16476	187	169	16	14	54.7	137	MRTLWIVTVLLVGVEGSLVELGKMILQETGKNPLTSYGVYGCNCGVGGRHKPKDGTDRCCYVHKCCYKKMTDCDPKKDRYSYSWKDKTIVCDENNPCLKELCECDKAVAICLRENLDTYNKKYKIYPKFFCKKAEPC	303	1	1	1	417.1927	832.3708	2	832.3755	-0.0047	0	16.41	0.023	R	YSYSWK	D			Cmpd 415, +MS2(417.1927), 20.0-25.0eV, 11.9min #554
1	Bothrops_asper_ABY55159_PLA2		2843	16476	187	169	16	14	54.7	137	MRTLWIVTVLLVGVEGSLVELGKMILQETGKNPLTSYGVYGCNCGVGGRHKPKDGTDRCCYVHKCCYKKMTDCDPKKDRYSYSWKDKTIVCDENNPCLKELCECDKAVAICLRENLDTYNKKYKIYPKFFCKKAEPC	304	1	1	1	417.1927	832.3709	2	832.3755	-0.0046	0	17.11	0.019	R	YSYSWK	D			Cmpd 21, +MS2(417.1927), 20.0-25.0eV, 0.6min #28
1	Bothrops_asper_ABY55159_PLA2		2843	16476	187	169	16	14	54.7	137	MRTLWIVTVLLVGVEGSLVELGKMILQETGKNPLTSYGVYGCNCGVGGRHKPKDGTDRCCYVHKCCYKKMTDCDPKKDRYSYSWKDKTIVCDENNPCLKELCECDKAVAICLRENLDTYNKKYKIYPKFFCKKAEPC	305	1	1	1	417.1927	832.3709	2	832.3755	-0.0046	0	16.39	0.023	R	YSYSWK	D			Cmpd 478, +MS2(417.1927), 20.0-25.0eV, 13.7min #638
1	Bothrops_asper_ABY55159_PLA2		2843	16476	187	169	16	14	54.7	137	MRTLWIVTVLLVGVEGSLVELGKMILQETGKNPLTSYGVYGCNCGVGGRHKPKDGTDRCCYVHKCCYKKMTDCDPKKDRYSYSWKDKTIVCDENNPCLKELCECDKAVAICLRENLDTYNKKYKIYPKFFCKKAEPC	306	1	1	1	417.1927	832.3709	2	832.3755	-0.0046	0	17.54	0.018	R	YSYSWK	D			Cmpd 63, +MS2(417.1927), 20.0-25.0eV, 1.8min #84
1	Bothrops_asper_ABY55159_PLA2		2843	16476	187	169	16	14	54.7	137	MRTLWIVTVLLVGVEGSLVELGKMILQETGKNPLTSYGVYGCNCGVGGRHKPKDGTDRCCYVHKCCYKKMTDCDPKKDRYSYSWKDKTIVCDENNPCLKELCECDKAVAICLRENLDTYNKKYKIYPKFFCKKAEPC	307	1	1	1	417.1928	832.3710	2	832.3755	-0.0046	0	12.77	0.053	R	YSYSWK	D			Cmpd 483, +MS2(417.1928), 20.0-25.0eV, 13.8min #644
1	Bothrops_asper_ABY55159_PLA2		2843	16476	187	169	16	14	54.7	137	MRTLWIVTVLLVGVEGSLVELGKMILQETGKNPLTSYGVYGCNCGVGGRHKPKDGTDRCCYVHKCCYKKMTDCDPKKDRYSYSWKDKTIVCDENNPCLKELCECDKAVAICLRENLDTYNKKYKIYPKFFCKKAEPC	308	1	1	1	417.1928	832.3710	2	832.3755	-0.0045	0	20.93	0.0081	R	YSYSWK	D			Cmpd 427, +MS2(417.1928), 20.0-25.0eV, 12.2min #570
1	Bothrops_asper_ABY55159_PLA2		2843	16476	187	169	16	14	54.7	137	MRTLWIVTVLLVGVEGSLVELGKMILQETGKNPLTSYGVYGCNCGVGGRHKPKDGTDRCCYVHKCCYKKMTDCDPKKDRYSYSWKDKTIVCDENNPCLKELCECDKAVAICLRENLDTYNKKYKIYPKFFCKKAEPC	309	1	1	1	417.1928	832.3711	2	832.3755	-0.0044	0	24.96	0.0032	R	YSYSWK	D			Cmpd 382, +MS2(417.1928), 20.0-25.0eV, 11.0min #510
1	Bothrops_asper_ABY55159_PLA2		2843	16476	187	169	16	14	54.7	137	MRTLWIVTVLLVGVEGSLVELGKMILQETGKNPLTSYGVYGCNCGVGGRHKPKDGTDRCCYVHKCCYKKMTDCDPKKDRYSYSWKDKTIVCDENNPCLKELCECDKAVAICLRENLDTYNKKYKIYPKFFCKKAEPC	310	1	1	1	417.1929	832.3711	2	832.3755	-0.0044	0	27.27	0.0019	R	YSYSWK	D			Cmpd 463, +MS2(417.1929), 20.0-25.0eV, 13.3min #618
1	Bothrops_asper_ABY55159_PLA2		2843	16476	187	169	16	14	54.7	137	MRTLWIVTVLLVGVEGSLVELGKMILQETGKNPLTSYGVYGCNCGVGGRHKPKDGTDRCCYVHKCCYKKMTDCDPKKDRYSYSWKDKTIVCDENNPCLKELCECDKAVAICLRENLDTYNKKYKIYPKFFCKKAEPC	311	1	1	1	417.1929	832.3712	2	832.3755	-0.0043	0	21.97	0.0064	R	YSYSWK	D			Cmpd 467, +MS2(417.1929), 20.0-25.0eV, 13.4min #623
1	Bothrops_asper_ABY55159_PLA2		2843	16476	187	169	16	14	54.7	137	MRTLWIVTVLLVGVEGSLVELGKMILQETGKNPLTSYGVYGCNCGVGGRHKPKDGTDRCCYVHKCCYKKMTDCDPKKDRYSYSWKDKTIVCDENNPCLKELCECDKAVAICLRENLDTYNKKYKIYPKFFCKKAEPC	312	1	1	1	417.1929	832.3712	2	832.3755	-0.0043	0	19.95	0.01	R	YSYSWK	D			Cmpd 400, +MS2(417.1929), 20.0-25.0eV, 11.5min #534
1	Bothrops_asper_ABY55159_PLA2		2843	16476	187	169	16	14	54.7	137	MRTLWIVTVLLVGVEGSLVELGKMILQETGKNPLTSYGVYGCNCGVGGRHKPKDGTDRCCYVHKCCYKKMTDCDPKKDRYSYSWKDKTIVCDENNPCLKELCECDKAVAICLRENLDTYNKKYKIYPKFFCKKAEPC	313	1	1	1	417.1930	832.3714	2	832.3755	-0.0042	0	19.23	0.012	R	YSYSWK	D			Cmpd 386, +MS2(417.1930), 20.0-25.0eV, 11.1min #515
1	Bothrops_asper_ABY55159_PLA2		2843	16476	187	169	16	14	54.7	137	MRTLWIVTVLLVGVEGSLVELGKMILQETGKNPLTSYGVYGCNCGVGGRHKPKDGTDRCCYVHKCCYKKMTDCDPKKDRYSYSWKDKTIVCDENNPCLKELCECDKAVAICLRENLDTYNKKYKIYPKFFCKKAEPC	314	1	1	1	417.1930	832.3715	2	832.3755	-0.0041	0	24.14	0.0039	R	YSYSWK	D			Cmpd 475, +MS2(417.1930), 20.0-25.0eV, 13.6min #634
1	Bothrops_asper_ABY55159_PLA2		2843	16476	187	169	16	14	54.7	137	MRTLWIVTVLLVGVEGSLVELGKMILQETGKNPLTSYGVYGCNCGVGGRHKPKDGTDRCCYVHKCCYKKMTDCDPKKDRYSYSWKDKTIVCDENNPCLKELCECDKAVAICLRENLDTYNKKYKIYPKFFCKKAEPC	315	1	1	1	417.1930	832.3715	2	832.3755	-0.0041	0	15.82	0.026	R	YSYSWK	D			Cmpd 6, +MS2(417.1930), 20.0-25.0eV, 0.2min #8
1	Bothrops_asper_ABY55159_PLA2		2843	16476	187	169	16	14	54.7	137	MRTLWIVTVLLVGVEGSLVELGKMILQETGKNPLTSYGVYGCNCGVGGRHKPKDGTDRCCYVHKCCYKKMTDCDPKKDRYSYSWKDKTIVCDENNPCLKELCECDKAVAICLRENLDTYNKKYKIYPKFFCKKAEPC	316	1	1	1	417.1931	832.3715	2	832.3755	-0.0040	0	24.10	0.0039	R	YSYSWK	D			Cmpd 461, +MS2(417.1931), 20.0-25.0eV, 13.2min #615
1	Bothrops_asper_ABY55159_PLA2		2843	16476	187	169	16	14	54.7	137	MRTLWIVTVLLVGVEGSLVELGKMILQETGKNPLTSYGVYGCNCGVGGRHKPKDGTDRCCYVHKCCYKKMTDCDPKKDRYSYSWKDKTIVCDENNPCLKELCECDKAVAICLRENLDTYNKKYKIYPKFFCKKAEPC	317	1	1	1	417.1931	832.3715	2	832.3755	-0.0040	0	26.43	0.0023	R	YSYSWK	D			Cmpd 449, +MS2(417.1930), 20.0-25.0eV, 12.9min #599
1	Bothrops_asper_ABY55159_PLA2		2843	16476	187	169	16	14	54.7	137	MRTLWIVTVLLVGVEGSLVELGKMILQETGKNPLTSYGVYGCNCGVGGRHKPKDGTDRCCYVHKCCYKKMTDCDPKKDRYSYSWKDKTIVCDENNPCLKELCECDKAVAICLRENLDTYNKKYKIYPKFFCKKAEPC	318	1	1	1	417.1931	832.3716	2	832.3755	-0.0040	0	20.32	0.0093	R	YSYSWK	D			Cmpd 388, +MS2(417.1931), 20.0-25.0eV, 11.1min #518
1	Bothrops_asper_ABY55159_PLA2		2843	16476	187	169	16	14	54.7	137	MRTLWIVTVLLVGVEGSLVELGKMILQETGKNPLTSYGVYGCNCGVGGRHKPKDGTDRCCYVHKCCYKKMTDCDPKKDRYSYSWKDKTIVCDENNPCLKELCECDKAVAICLRENLDTYNKKYKIYPKFFCKKAEPC	319	1	1	1	417.1931	832.3717	2	832.3755	-0.0039	0	17.88	0.016	R	YSYSWK	D			Cmpd 414, +MS2(417.1931), 20.0-25.0eV, 11.9min #552
1	Bothrops_asper_ABY55159_PLA2		2843	16476	187	169	16	14	54.7	137	MRTLWIVTVLLVGVEGSLVELGKMILQETGKNPLTSYGVYGCNCGVGGRHKPKDGTDRCCYVHKCCYKKMTDCDPKKDRYSYSWKDKTIVCDENNPCLKELCECDKAVAICLRENLDTYNKKYKIYPKFFCKKAEPC	320	1	1	1	417.1932	832.3718	2	832.3755	-0.0038	0	17.18	0.019	R	YSYSWK	D			Cmpd 397, +MS2(417.1932), 20.0-25.0eV, 11.4min #530
1	Bothrops_asper_ABY55159_PLA2		2843	16476	187	169	16	14	54.7	137	MRTLWIVTVLLVGVEGSLVELGKMILQETGKNPLTSYGVYGCNCGVGGRHKPKDGTDRCCYVHKCCYKKMTDCDPKKDRYSYSWKDKTIVCDENNPCLKELCECDKAVAICLRENLDTYNKKYKIYPKFFCKKAEPC	321	1	1	1	417.1932	832.3718	2	832.3755	-0.0038	0	19.85	0.01	R	YSYSWK	D			Cmpd 430, +MS2(417.1932), 20.0-25.0eV, 12.3min #574
1	Bothrops_asper_ABY55159_PLA2		2843	16476	187	169	16	14	54.7	137	MRTLWIVTVLLVGVEGSLVELGKMILQETGKNPLTSYGVYGCNCGVGGRHKPKDGTDRCCYVHKCCYKKMTDCDPKKDRYSYSWKDKTIVCDENNPCLKELCECDKAVAICLRENLDTYNKKYKIYPKFFCKKAEPC	322	1	1	1	417.1932	832.3719	2	832.3755	-0.0037	0	18.18	0.015	R	YSYSWK	D			Cmpd 33, +MS2(417.1932), 20.0-25.0eV, 0.9min #44
1	Bothrops_asper_ABY55159_PLA2		2843	16476	187	169	16	14	54.7	137	MRTLWIVTVLLVGVEGSLVELGKMILQETGKNPLTSYGVYGCNCGVGGRHKPKDGTDRCCYVHKCCYKKMTDCDPKKDRYSYSWKDKTIVCDENNPCLKELCECDKAVAICLRENLDTYNKKYKIYPKFFCKKAEPC	323	1	1	1	417.1932	832.3719	2	832.3755	-0.0036	0	12.21	0.06	R	YSYSWK	D			Cmpd 78, +MS2(417.1932), 20.0-25.0eV, 2.2min #104
1	Bothrops_asper_ABY55159_PLA2		2843	16476	187	169	16	14	54.7	137	MRTLWIVTVLLVGVEGSLVELGKMILQETGKNPLTSYGVYGCNCGVGGRHKPKDGTDRCCYVHKCCYKKMTDCDPKKDRYSYSWKDKTIVCDENNPCLKELCECDKAVAICLRENLDTYNKKYKIYPKFFCKKAEPC	324	1	1	1	417.1932	832.3719	2	832.3755	-0.0036	0	25.69	0.0027	R	YSYSWK	D			Cmpd 185, +MS2(417.1933), 20.0-25.0eV, 5.3min #247
1	Bothrops_asper_ABY55159_PLA2		2843	16476	187	169	16	14	54.7	137	MRTLWIVTVLLVGVEGSLVELGKMILQETGKNPLTSYGVYGCNCGVGGRHKPKDGTDRCCYVHKCCYKKMTDCDPKKDRYSYSWKDKTIVCDENNPCLKELCECDKAVAICLRENLDTYNKKYKIYPKFFCKKAEPC	325	1	1	1	417.1933	832.3720	2	832.3755	-0.0036	0	23.66	0.0043	R	YSYSWK	D			Cmpd 14, +MS2(417.1933), 20.0-25.0eV, 0.4min #19
1	Bothrops_asper_ABY55159_PLA2		2843	16476	187	169	16	14	54.7	137	MRTLWIVTVLLVGVEGSLVELGKMILQETGKNPLTSYGVYGCNCGVGGRHKPKDGTDRCCYVHKCCYKKMTDCDPKKDRYSYSWKDKTIVCDENNPCLKELCECDKAVAICLRENLDTYNKKYKIYPKFFCKKAEPC	326	1	1	1	417.1933	832.3721	2	832.3755	-0.0034	0	24.37	0.0037	R	YSYSWK	D			Cmpd 433, +MS2(417.1933), 20.0-25.0eV, 12.4min #578
1	Bothrops_asper_ABY55159_PLA2		2843	16476	187	169	16	14	54.7	137	MRTLWIVTVLLVGVEGSLVELGKMILQETGKNPLTSYGVYGCNCGVGGRHKPKDGTDRCCYVHKCCYKKMTDCDPKKDRYSYSWKDKTIVCDENNPCLKELCECDKAVAICLRENLDTYNKKYKIYPKFFCKKAEPC	327	1	1	1	417.1935	832.3724	2	832.3755	-0.0031	0	26.03	0.0025	R	YSYSWK	D			Cmpd 201, +MS2(417.1935), 20.0-25.0eV, 5.8min #268
1	Bothrops_asper_ABY55159_PLA2		2843	16476	187	169	16	14	54.7	137	MRTLWIVTVLLVGVEGSLVELGKMILQETGKNPLTSYGVYGCNCGVGGRHKPKDGTDRCCYVHKCCYKKMTDCDPKKDRYSYSWKDKTIVCDENNPCLKELCECDKAVAICLRENLDTYNKKYKIYPKFFCKKAEPC	328	1	1	1	417.1938	832.3730	2	832.3755	-0.0026	0	17.21	0.019	R	YSYSWK	D			Cmpd 138, +MS2(417.1938), 20.0-25.0eV, 4.0min #184
1	Bothrops_asper_ABY55159_PLA2		2843	16476	187	169	16	14	54.7	137	MRTLWIVTVLLVGVEGSLVELGKMILQETGKNPLTSYGVYGCNCGVGGRHKPKDGTDRCCYVHKCCYKKMTDCDPKKDRYSYSWKDKTIVCDENNPCLKELCECDKAVAICLRENLDTYNKKYKIYPKFFCKKAEPC	329	1	1	1	417.1964	832.3782	2	832.3755	0.0027	0	25.61	0.0027	R	YSYSWK	D			Cmpd 298, +MS2(417.1964), 20.0-25.0eV, 8.5min #398
1	Bothrops_asper_ABY55159_PLA2		2843	16476	187	169	16	14	54.7	137	MRTLWIVTVLLVGVEGSLVELGKMILQETGKNPLTSYGVYGCNCGVGGRHKPKDGTDRCCYVHKCCYKKMTDCDPKKDRYSYSWKDKTIVCDENNPCLKELCECDKAVAICLRENLDTYNKKYKIYPKFFCKKAEPC	373	1	1	1	432.1977	862.3808	2	862.3855	-0.0047	1	38.03	0.00016	M	TDCDPKK	D			Cmpd 250, +MS2(432.1977), 20.0-25.0eV, 7.2min #334
1	Bothrops_asper_ABY55159_PLA2		2843	16476	187	169	16	14	54.7	137	MRTLWIVTVLLVGVEGSLVELGKMILQETGKNPLTSYGVYGCNCGVGGRHKPKDGTDRCCYVHKCCYKKMTDCDPKKDRYSYSWKDKTIVCDENNPCLKELCECDKAVAICLRENLDTYNKKYKIYPKFFCKKAEPC	374	1	1	1	432.1977	862.3808	2	862.3855	-0.0047	1	39.17	0.00012	M	TDCDPKK	D			Cmpd 247, +MS2(432.1977), 20.0-25.0eV, 7.1min #330
1	Bothrops_asper_ABY55159_PLA2		2843	16476	187	169	16	14	54.7	137	MRTLWIVTVLLVGVEGSLVELGKMILQETGKNPLTSYGVYGCNCGVGGRHKPKDGTDRCCYVHKCCYKKMTDCDPKKDRYSYSWKDKTIVCDENNPCLKELCECDKAVAICLRENLDTYNKKYKIYPKFFCKKAEPC	375	1	1	1	432.1977	862.3808	2	862.3855	-0.0046	1	25.59	0.0028	M	TDCDPKK	D			Cmpd 255, +MS2(432.1977), 20.0-25.0eV, 7.3min #340
1	Bothrops_asper_ABY55159_PLA2		2843	16476	187	169	16	14	54.7	137	MRTLWIVTVLLVGVEGSLVELGKMILQETGKNPLTSYGVYGCNCGVGGRHKPKDGTDRCCYVHKCCYKKMTDCDPKKDRYSYSWKDKTIVCDENNPCLKELCECDKAVAICLRENLDTYNKKYKIYPKFFCKKAEPC	376	1	1	1	433.6835	865.3525	2	865.3575	-0.0050	0	10.86	0.082	R	CCYVHK	C			Cmpd 264, +MS2(433.6835), 20.0-25.0eV, 7.6min #352
1	Bothrops_asper_ABY55159_PLA2		2843	16476	187	169	16	14	54.7	137	MRTLWIVTVLLVGVEGSLVELGKMILQETGKNPLTSYGVYGCNCGVGGRHKPKDGTDRCCYVHKCCYKKMTDCDPKKDRYSYSWKDKTIVCDENNPCLKELCECDKAVAICLRENLDTYNKKYKIYPKFFCKKAEPC	377	1	1	1	433.6836	865.3526	2	865.3575	-0.0049	0	36.37	0.00023	R	CCYVHK	C			Cmpd 259, +MS2(433.6836), 20.0-25.0eV, 7.4min #346
1	Bothrops_asper_ABY55159_PLA2		2843	16476	187	169	16	14	54.7	137	MRTLWIVTVLLVGVEGSLVELGKMILQETGKNPLTSYGVYGCNCGVGGRHKPKDGTDRCCYVHKCCYKKMTDCDPKKDRYSYSWKDKTIVCDENNPCLKELCECDKAVAICLRENLDTYNKKYKIYPKFFCKKAEPC	386	1	1	1	460.2459	918.4773	2	918.4844	-0.0071	0	33.72	0.00042	K	MILQETGK	N			Cmpd 297, +MS2(460.2459), 20.0-25.0eV, 8.5min #396
1	Bothrops_asper_ABY55159_PLA2		2843	16476	187	169	16	14	54.7	137	MRTLWIVTVLLVGVEGSLVELGKMILQETGKNPLTSYGVYGCNCGVGGRHKPKDGTDRCCYVHKCCYKKMTDCDPKKDRYSYSWKDKTIVCDENNPCLKELCECDKAVAICLRENLDTYNKKYKIYPKFFCKKAEPC	387	1	1	1	460.2462	918.4779	2	918.4844	-0.0065	0	40.73	8.5e-05	K	MILQETGK	N			Cmpd 293, +MS2(460.2462), 20.0-25.0eV, 8.4min #391
1	Bothrops_asper_ABY55159_PLA2		2843	16476	187	169	16	14	54.7	137	MRTLWIVTVLLVGVEGSLVELGKMILQETGKNPLTSYGVYGCNCGVGGRHKPKDGTDRCCYVHKCCYKKMTDCDPKKDRYSYSWKDKTIVCDENNPCLKELCECDKAVAICLRENLDTYNKKYKIYPKFFCKKAEPC	388	1	1	1	460.2469	918.4792	2	918.4844	-0.0053	0	37.41	0.00018	K	MILQETGK	N			Cmpd 290, +MS2(460.2469), 20.0-25.0eV, 8.3min #387
1	Bothrops_asper_ABY55159_PLA2		2843	16476	187	169	16	14	54.7	137	MRTLWIVTVLLVGVEGSLVELGKMILQETGKNPLTSYGVYGCNCGVGGRHKPKDGTDRCCYVHKCCYKKMTDCDPKKDRYSYSWKDKTIVCDENNPCLKELCECDKAVAICLRENLDTYNKKYKIYPKFFCKKAEPC	389	1	1	1	468.2445	934.4744	2	934.4794	-0.0050	0	44.31	3.7e-05	K	MILQETGK	N	Oxidation (M)	0.20000000.0	Cmpd 279, +MS2(468.2445), 20.0-25.0eV, 8.0min #372
1	Bothrops_asper_ABY55159_PLA2		2843	16476	187	169	16	14	54.7	137	MRTLWIVTVLLVGVEGSLVELGKMILQETGKNPLTSYGVYGCNCGVGGRHKPKDGTDRCCYVHKCCYKKMTDCDPKKDRYSYSWKDKTIVCDENNPCLKELCECDKAVAICLRENLDTYNKKYKIYPKFFCKKAEPC	398	1	1	1	332.1478	993.4216	3	993.4259	-0.0043	1	3.07	0.49	K	KMTDCDPK	K			Cmpd 256, +MS2(332.1478), 16.0-20.0eV, 7.3min #342
1	Bothrops_asper_ABY55159_PLA2		2843	16476	187	169	16	14	54.7	137	MRTLWIVTVLLVGVEGSLVELGKMILQETGKNPLTSYGVYGCNCGVGGRHKPKDGTDRCCYVHKCCYKKMTDCDPKKDRYSYSWKDKTIVCDENNPCLKELCECDKAVAICLRENLDTYNKKYKIYPKFFCKKAEPC	399	1	1	1	332.1481	993.4224	3	993.4259	-0.0035	1	12.47	0.057	K	MTDCDPKK	D			Cmpd 254, +MS2(332.1481), 16.0-20.0eV, 7.3min #339
1	Bothrops_asper_ABY55159_PLA2		2843	16476	187	169	16	14	54.7	137	MRTLWIVTVLLVGVEGSLVELGKMILQETGKNPLTSYGVYGCNCGVGGRHKPKDGTDRCCYVHKCCYKKMTDCDPKKDRYSYSWKDKTIVCDENNPCLKELCECDKAVAICLRENLDTYNKKYKIYPKFFCKKAEPC	401	1	1	1	498.7324	995.4502	2	995.4560	-0.0057	0	52.63	5.5e-06	R	ENLDTYNK	K			Cmpd 274, +MS2(498.7324), 20.0-25.0eV, 7.9min #366
1	Bothrops_asper_ABY55159_PLA2		2843	16476	187	169	16	14	54.7	137	MRTLWIVTVLLVGVEGSLVELGKMILQETGKNPLTSYGVYGCNCGVGGRHKPKDGTDRCCYVHKCCYKKMTDCDPKKDRYSYSWKDKTIVCDENNPCLKELCECDKAVAICLRENLDTYNKKYKIYPKFFCKKAEPC	402	1	1	1	498.7331	995.4517	2	995.4560	-0.0043	0	51.48	7.1e-06	R	ENLDTYNK	K			Cmpd 277, +MS2(498.7331), 20.0-25.0eV, 7.9min #370
1	Bothrops_asper_ABY55159_PLA2		2843	16476	187	169	16	14	54.7	137	MRTLWIVTVLLVGVEGSLVELGKMILQETGKNPLTSYGVYGCNCGVGGRHKPKDGTDRCCYVHKCCYKKMTDCDPKKDRYSYSWKDKTIVCDENNPCLKELCECDKAVAICLRENLDTYNKKYKIYPKFFCKKAEPC	408	1	1	1	375.5222	1123.5448	3	1123.5509	-0.0061	1	0.15	0.97	R	ENLDTYNKK	Y			Cmpd 160, +MS2(375.5222), 16.0-20.0eV, 4.6min #214
1	Bothrops_asper_ABY55159_PLA2		2843	16476	187	169	16	14	54.7	137	MRTLWIVTVLLVGVEGSLVELGKMILQETGKNPLTSYGVYGCNCGVGGRHKPKDGTDRCCYVHKCCYKKMTDCDPKKDRYSYSWKDKTIVCDENNPCLKELCECDKAVAICLRENLDTYNKKYKIYPKFFCKKAEPC	410	1	1	1	375.5224	1123.5454	3	1123.5509	-0.0055	1	10.49	0.089	R	ENLDTYNKK	Y			Cmpd 485, +MS2(375.5224), 16.0-20.0eV, 13.9min #647
1	Bothrops_asper_ABY55159_PLA2		2843	16476	187	169	16	14	54.7	137	MRTLWIVTVLLVGVEGSLVELGKMILQETGKNPLTSYGVYGCNCGVGGRHKPKDGTDRCCYVHKCCYKKMTDCDPKKDRYSYSWKDKTIVCDENNPCLKELCECDKAVAICLRENLDTYNKKYKIYPKFFCKKAEPC	413	1	1	1	375.5224	1123.5455	3	1123.5509	-0.0054	1	0.84	0.82	R	ENLDTYNKK	Y			Cmpd 82, +MS2(375.5224), 16.0-20.0eV, 2.4min #110
1	Bothrops_asper_ABY55159_PLA2		2843	16476	187	169	16	14	54.7	137	MRTLWIVTVLLVGVEGSLVELGKMILQETGKNPLTSYGVYGCNCGVGGRHKPKDGTDRCCYVHKCCYKKMTDCDPKKDRYSYSWKDKTIVCDENNPCLKELCECDKAVAICLRENLDTYNKKYKIYPKFFCKKAEPC	421	1	1	1	375.5226	1123.5459	3	1123.5509	-0.0050	1	2.28	0.59	R	ENLDTYNKK	Y			Cmpd 34, +MS2(375.5226), 16.0-20.0eV, 1.0min #46
1	Bothrops_asper_ABY55159_PLA2		2843	16476	187	169	16	14	54.7	137	MRTLWIVTVLLVGVEGSLVELGKMILQETGKNPLTSYGVYGCNCGVGGRHKPKDGTDRCCYVHKCCYKKMTDCDPKKDRYSYSWKDKTIVCDENNPCLKELCECDKAVAICLRENLDTYNKKYKIYPKFFCKKAEPC	425	1	1	1	375.5226	1123.5461	3	1123.5509	-0.0048	1	0.10	0.98	R	ENLDTYNKK	Y			Cmpd 440, +MS2(375.5227), 16.0-20.0eV, 12.6min #587
1	Bothrops_asper_ABY55159_PLA2		2843	16476	187	169	16	14	54.7	137	MRTLWIVTVLLVGVEGSLVELGKMILQETGKNPLTSYGVYGCNCGVGGRHKPKDGTDRCCYVHKCCYKKMTDCDPKKDRYSYSWKDKTIVCDENNPCLKELCECDKAVAICLRENLDTYNKKYKIYPKFFCKKAEPC	431	1	1	1	375.5228	1123.5465	3	1123.5509	-0.0045	1	6.60	0.22	R	ENLDTYNKK	Y			Cmpd 7, +MS2(375.5228), 16.0-20.0eV, 0.2min #10
1	Bothrops_asper_ABY55159_PLA2		2843	16476	187	169	16	14	54.7	137	MRTLWIVTVLLVGVEGSLVELGKMILQETGKNPLTSYGVYGCNCGVGGRHKPKDGTDRCCYVHKCCYKKMTDCDPKKDRYSYSWKDKTIVCDENNPCLKELCECDKAVAICLRENLDTYNKKYKIYPKFFCKKAEPC	438	1	1	1	375.5229	1123.5468	3	1123.5509	-0.0041	1	0.03	0.99	R	ENLDTYNKK	Y			Cmpd 109, +MS2(375.5229), 16.0-20.0eV, 3.1min #146
1	Bothrops_asper_ABY55159_PLA2		2843	16476	187	169	16	14	54.7	137	MRTLWIVTVLLVGVEGSLVELGKMILQETGKNPLTSYGVYGCNCGVGGRHKPKDGTDRCCYVHKCCYKKMTDCDPKKDRYSYSWKDKTIVCDENNPCLKELCECDKAVAICLRENLDTYNKKYKIYPKFFCKKAEPC	443	1	1	1	375.5229	1123.5469	3	1123.5509	-0.0040	1	5.87	0.26	R	ENLDTYNKK	Y			Cmpd 445, +MS2(375.5229), 16.0-20.0eV, 12.8min #594
1	Bothrops_asper_ABY55159_PLA2		2843	16476	187	169	16	14	54.7	137	MRTLWIVTVLLVGVEGSLVELGKMILQETGKNPLTSYGVYGCNCGVGGRHKPKDGTDRCCYVHKCCYKKMTDCDPKKDRYSYSWKDKTIVCDENNPCLKELCECDKAVAICLRENLDTYNKKYKIYPKFFCKKAEPC	462	1	1	1	375.5236	1123.5490	3	1123.5509	-0.0019	1	39.83	0.0001	R	ENLDTYNKK	Y			Cmpd 268, +MS2(375.5236), 16.0-20.0eV, 7.7min #358
1	Bothrops_asper_ABY55159_PLA2		2843	16476	187	169	16	14	54.7	137	MRTLWIVTVLLVGVEGSLVELGKMILQETGKNPLTSYGVYGCNCGVGGRHKPKDGTDRCCYVHKCCYKKMTDCDPKKDRYSYSWKDKTIVCDENNPCLKELCECDKAVAICLRENLDTYNKKYKIYPKFFCKKAEPC	463	1	1	1	375.5242	1123.5507	3	1123.5509	-0.0003	1	34.87	0.00033	R	ENLDTYNKK	Y			Cmpd 262, +MS2(375.5242), 16.0-20.0eV, 7.5min #350
1	Bothrops_asper_ABY55159_PLA2		2843	16476	187	169	16	14	54.7	137	MRTLWIVTVLLVGVEGSLVELGKMILQETGKNPLTSYGVYGCNCGVGGRHKPKDGTDRCCYVHKCCYKKMTDCDPKKDRYSYSWKDKTIVCDENNPCLKELCECDKAVAICLRENLDTYNKKYKIYPKFFCKKAEPC	464	1	1	1	375.5252	1123.5537	3	1123.5509	0.0028	1	43.06	4.9e-05	R	ENLDTYNKK	Y			Cmpd 265, +MS2(375.5252), 16.0-20.0eV, 7.6min #354
1	Bothrops_asper_ABY55159_PLA2		2843	16476	187	169	16	14	54.7	137	MRTLWIVTVLLVGVEGSLVELGKMILQETGKNPLTSYGVYGCNCGVGGRHKPKDGTDRCCYVHKCCYKKMTDCDPKKDRYSYSWKDKTIVCDENNPCLKELCECDKAVAICLRENLDTYNKKYKIYPKFFCKKAEPC	465	1	1	1	622.3349	1242.6553	2	1242.6642	-0.0089	1	60.67	8.6e-07	K	MILQETGKNPL	T			Cmpd 318, +MS2(622.3349), 22.9-28.7eV, 9.1min #424
1	Bothrops_asper_ABY55159_PLA2		2843	16476	187	169	16	14	54.7	137	MRTLWIVTVLLVGVEGSLVELGKMILQETGKNPLTSYGVYGCNCGVGGRHKPKDGTDRCCYVHKCCYKKMTDCDPKKDRYSYSWKDKTIVCDENNPCLKELCECDKAVAICLRENLDTYNKKYKIYPKFFCKKAEPC	470	1	1	1	731.8309	1461.6473	2	1461.6592	-0.0119	0	82.66	5.4e-09	K	TIVCDENNPCLK	E			Cmpd 299, +MS2(731.8309), 25.6-32.0eV, 8.6min #399
1	Bothrops_asper_ABY55159_PLA2		2843	16476	187	169	16	14	54.7	137	MRTLWIVTVLLVGVEGSLVELGKMILQETGKNPLTSYGVYGCNCGVGGRHKPKDGTDRCCYVHKCCYKKMTDCDPKKDRYSYSWKDKTIVCDENNPCLKELCECDKAVAICLRENLDTYNKKYKIYPKFFCKKAEPC	471	1	1	1	731.8318	1461.6490	2	1461.6592	-0.0102	0	77.87	1.6e-08	K	TIVCDENNPCLK	E			Cmpd 295, +MS2(731.8318), 25.6-32.0eV, 8.5min #394
1	Bothrops_asper_ABY55159_PLA2		2843	16476	187	169	16	14	54.7	137	MRTLWIVTVLLVGVEGSLVELGKMILQETGKNPLTSYGVYGCNCGVGGRHKPKDGTDRCCYVHKCCYKKMTDCDPKKDRYSYSWKDKTIVCDENNPCLKELCECDKAVAICLRENLDTYNKKYKIYPKFFCKKAEPC	472	1	1	1	731.8328	1461.6511	2	1461.6592	-0.0081	0	58.32	1.5e-06	K	TIVCDENNPCLK	E			Cmpd 114, +MS2(731.8328), 25.6-32.0eV, 3.3min #152
1	Bothrops_asper_ABY55159_PLA2		2843	16476	187	169	16	14	54.7	137	MRTLWIVTVLLVGVEGSLVELGKMILQETGKNPLTSYGVYGCNCGVGGRHKPKDGTDRCCYVHKCCYKKMTDCDPKKDRYSYSWKDKTIVCDENNPCLKELCECDKAVAICLRENLDTYNKKYKIYPKFFCKKAEPC	473	1	1	1	731.8333	1461.6519	2	1461.6592	-0.0072	0	86.99	2e-09	K	TIVCDENNPCLK	E			Cmpd 292, +MS2(731.8333), 25.6-32.0eV, 8.4min #390
1	Bothrops_asper_ABY55159_PLA2		2843	16476	187	169	16	14	54.7	137	MRTLWIVTVLLVGVEGSLVELGKMILQETGKNPLTSYGVYGCNCGVGGRHKPKDGTDRCCYVHKCCYKKMTDCDPKKDRYSYSWKDKTIVCDENNPCLKELCECDKAVAICLRENLDTYNKKYKIYPKFFCKKAEPC	475	1	1	1	569.2633	1704.7682	3	1704.7811	-0.0129	1	96.35	2.3e-10	K	DKTIVCDENNPCLK	E			Cmpd 294, +MS2(569.2634), 17.7-22.1eV, 8.4min #392
1	Bothrops_asper_ABY55159_PLA2		2843	16476	187	169	16	14	54.7	137	MRTLWIVTVLLVGVEGSLVELGKMILQETGKNPLTSYGVYGCNCGVGGRHKPKDGTDRCCYVHKCCYKKMTDCDPKKDRYSYSWKDKTIVCDENNPCLKELCECDKAVAICLRENLDTYNKKYKIYPKFFCKKAEPC	476	1	1	1	569.2641	1704.7704	3	1704.7811	-0.0107	1	99.33	1.2e-10	K	DKTIVCDENNPCLK	E			Cmpd 286, +MS2(569.2641), 17.7-22.1eV, 8.2min #382
1	Bothrops_asper_ABY55159_PLA2		2843	16476	187	169	16	14	54.7	137	MRTLWIVTVLLVGVEGSLVELGKMILQETGKNPLTSYGVYGCNCGVGGRHKPKDGTDRCCYVHKCCYKKMTDCDPKKDRYSYSWKDKTIVCDENNPCLKELCECDKAVAICLRENLDTYNKKYKIYPKFFCKKAEPC	477	1	1	1	569.2645	1704.7718	3	1704.7811	-0.0093	1	68.79	1.3e-07	K	DKTIVCDENNPCLK	E			Cmpd 48, +MS2(569.2645), 17.7-22.1eV, 1.4min #64
1	Bothrops_asper_ABY55159_PLA2		2843	16476	187	169	16	14	54.7	137	MRTLWIVTVLLVGVEGSLVELGKMILQETGKNPLTSYGVYGCNCGVGGRHKPKDGTDRCCYVHKCCYKKMTDCDPKKDRYSYSWKDKTIVCDENNPCLKELCECDKAVAICLRENLDTYNKKYKIYPKFFCKKAEPC	478	1	1	1	569.2648	1704.7726	3	1704.7811	-0.0085	1	99.27	1.2e-10	K	DKTIVCDENNPCLK	E			Cmpd 289, +MS2(569.2648), 17.7-22.1eV, 8.3min #386
1	Bothrops_asper_ABY55159_PLA2		2843	16476	187	169	16	14	54.7	137	MRTLWIVTVLLVGVEGSLVELGKMILQETGKNPLTSYGVYGCNCGVGGRHKPKDGTDRCCYVHKCCYKKMTDCDPKKDRYSYSWKDKTIVCDENNPCLKELCECDKAVAICLRENLDTYNKKYKIYPKFFCKKAEPC	480	1	1	1	957.4810	1912.9474	2	1912.9604	-0.0131	1	72.28	5.9e-08	K	MILQETGKNPLTSYGVY	G			Cmpd 348, +MS2(957.4810), 31.0-38.7eV, 10.0min #464
1	Bothrops_asper_ABY55159_PLA2		2843	16476	187	169	16	14	54.7	137	MRTLWIVTVLLVGVEGSLVELGKMILQETGKNPLTSYGVYGCNCGVGGRHKPKDGTDRCCYVHKCCYKKMTDCDPKKDRYSYSWKDKTIVCDENNPCLKELCECDKAVAICLRENLDTYNKKYKIYPKFFCKKAEPC	481	1	1	1	957.4813	1912.9480	2	1912.9604	-0.0124	1	80.78	8.4e-09	K	MILQETGKNPLTSYGVY	G			Cmpd 345, +MS2(957.4813), 31.0-38.7eV, 9.9min #460
