# Supplementary material for: High-Throughput Venomics
Source: J Proteome Res. 2023 Apr 3;22(6):1734–46. doi: 10.1021/acs.jproteome.2c00780 (PMC10243144; doi:10.1021/acs.jproteome.2c00780)
Supplement: Supplementary file 6 — pr2c00780_si_006.zip [file pr2c00780_si_006.zip › CSV Files/Bothrops asper TFA 6sec/Bothrops asper species specific CSV files/j16.csv]

Header	--------------------------------------------------------
Search title	201211_BothaspTFA000220.d
Timestamp	2021-01-12T15:56:15Z
User	Demo User
Email	j.slagboom@vu.nl
Report URI	https://mascot.labs.vu.nl/cgi/master_results.pl?file=../data/20210112/F007478.dat
Peak list data path	F:\New MGF files 2021\210111_Bothrops asper TFA\201211_BothaspTFA000220_5.2.216.mgf
Peak list format	Mascot generic
Search type	MIS
Mascot version	2.3.02
Database	Bothrops_asper
Fasta file	Bothrops_asper.fas
Total sequences	17
Total residues	2799
Sequences after taxonomy filter	17
Number of queries	498
Fixed modifications	--------------------------------------------------------
Identifier	Name	Delta	Neutral loss
1	Carbamidomethyl (C)	57.021464
Variable modifications	--------------------------------------------------------
Identifier	Name	Delta	Neutral loss(es)
1	Amidated (Protein C-term)	-0.984016
2	Oxidation (M)	15.994915	0	63.998285
Search Parameters	--------------------------------------------------------
Taxonomy filter	All entries
Enzyme	semiTrypsin
Maximum Missed Cleavages	1
Fixed modifications	Carbamidomethyl (C)
Variable modifications	Amidated (Protein C-term),Oxidation (M)
Peptide Mass Tolerance	0.2
Peptide Mass Tolerance Units	Da
Fragment Mass Tolerance	0.05
Fragment Mass Tolerance Units	Da
Mass values	Monoisotopic
Instrument type	ESI-QUAD-TOF
Format parameters	--------------------------------------------------------
Significance threshold	0.05
Max. number of hits	0
Use MudPIT protein scoring	1
Ions score cut-off	0
Include same-set proteins
Include sub-set proteins	0
Include unassigned	0
Require bold red	0
Use homology threshold	0
Group protein families	0
Protein hits	--------------------------------------------------------
prot_hit_num	prot_acc	prot_desc	prot_score	prot_mass	prot_matches	prot_matches_sig	prot_sequences	prot_sequences_sig	prot_cover	prot_len	prot_seq	pep_query	pep_rank	pep_isbold	pep_isunique	pep_exp_mz	pep_exp_mr	pep_exp_z	pep_calc_mr	pep_delta	pep_miss	pep_score	pep_expect	pep_res_before	pep_seq	pep_res_after	pep_var_mod	pep_var_mod_pos	pep_scan_title
1	Bothrops_asper_P86389_PLA2		175	14982	15	9	4	4	21.0	124	NLWQFGQMMSDVMRKNVVFKYLSYGCYCGWGGIGQPKDATDRCCFVHDCCYGKVTGCDPKMDIYTYTYSKENGDVVCGGDDPCKKQICECDRVAAICFRDNKDTYDSKYWFYGAKNCQEDSEPC	98	1	1	1	303.6828	605.3510	2	605.3537	-0.0027	0	11.48	0.071	K	NVVFK	Y			Cmpd 288, +MS2(303.6828), 20.0-25.0eV, 8.3min #385
1	Bothrops_asper_P86389_PLA2		175	14982	15	9	4	4	21.0	124	NLWQFGQMMSDVMRKNVVFKYLSYGCYCGWGGIGQPKDATDRCCFVHDCCYGKVTGCDPKMDIYTYTYSKENGDVVCGGDDPCKKQICECDRVAAICFRDNKDTYDSKYWFYGAKNCQEDSEPC	99	1	1	1	303.6829	605.3512	2	605.3537	-0.0025	0	16.47	0.023	K	NVVFK	Y			Cmpd 284, +MS2(303.6829), 20.0-25.0eV, 8.1min #380
1	Bothrops_asper_P86389_PLA2		175	14982	15	9	4	4	21.0	124	NLWQFGQMMSDVMRKNVVFKYLSYGCYCGWGGIGQPKDATDRCCFVHDCCYGKVTGCDPKMDIYTYTYSKENGDVVCGGDDPCKKQICECDRVAAICFRDNKDTYDSKYWFYGAKNCQEDSEPC	317	1	1	1	418.7237	835.4328	2	835.4374	-0.0046	0	50.29	9.4e-06	R	VAAICFR	D			Cmpd 308, +MS2(418.7237), 20.0-25.0eV, 8.8min #412
1	Bothrops_asper_P86389_PLA2		175	14982	15	9	4	4	21.0	124	NLWQFGQMMSDVMRKNVVFKYLSYGCYCGWGGIGQPKDATDRCCFVHDCCYGKVTGCDPKMDIYTYTYSKENGDVVCGGDDPCKKQICECDRVAAICFRDNKDTYDSKYWFYGAKNCQEDSEPC	318	1	1	1	418.7240	835.4333	2	835.4374	-0.0041	0	50.55	8.8e-06	R	VAAICFR	D			Cmpd 304, +MS2(418.7239), 20.0-25.0eV, 8.7min #407
1	Bothrops_asper_P86389_PLA2		175	14982	15	9	4	4	21.0	124	NLWQFGQMMSDVMRKNVVFKYLSYGCYCGWGGIGQPKDATDRCCFVHDCCYGKVTGCDPKMDIYTYTYSKENGDVVCGGDDPCKKQICECDRVAAICFRDNKDTYDSKYWFYGAKNCQEDSEPC	371	1	1	1	467.7237	933.4329	2	933.4385	-0.0056	0	29.54	0.0011	K	YWFYGAK	N			Cmpd 325, +MS2(467.7237), 20.0-25.0eV, 9.3min #435
1	Bothrops_asper_P86389_PLA2		175	14982	15	9	4	4	21.0	124	NLWQFGQMMSDVMRKNVVFKYLSYGCYCGWGGIGQPKDATDRCCFVHDCCYGKVTGCDPKMDIYTYTYSKENGDVVCGGDDPCKKQICECDRVAAICFRDNKDTYDSKYWFYGAKNCQEDSEPC	372	1	1	1	467.7238	933.4331	2	933.4385	-0.0054	0	27.39	0.0018	K	YWFYGAK	N			Cmpd 328, +MS2(467.7238), 20.0-25.0eV, 9.4min #439
1	Bothrops_asper_P86389_PLA2		175	14982	15	9	4	4	21.0	124	NLWQFGQMMSDVMRKNVVFKYLSYGCYCGWGGIGQPKDATDRCCFVHDCCYGKVTGCDPKMDIYTYTYSKENGDVVCGGDDPCKKQICECDRVAAICFRDNKDTYDSKYWFYGAKNCQEDSEPC	373	1	1	1	467.7241	933.4337	2	933.4385	-0.0047	0	29.63	0.0011	K	YWFYGAK	N			Cmpd 322, +MS2(467.7241), 20.0-25.0eV, 9.2min #431
1	Bothrops_asper_P86389_PLA2		175	14982	15	9	4	4	21.0	124	NLWQFGQMMSDVMRKNVVFKYLSYGCYCGWGGIGQPKDATDRCCFVHDCCYGKVTGCDPKMDIYTYTYSKENGDVVCGGDDPCKKQICECDRVAAICFRDNKDTYDSKYWFYGAKNCQEDSEPC	374	1	1	1	467.7243	933.4341	2	933.4385	-0.0043	0	12.94	0.051	K	YWFYGAK	N			Cmpd 138, +MS2(467.7243), 20.0-25.0eV, 4.0min #185
1	Bothrops_asper_P86389_PLA2		175	14982	15	9	4	4	21.0	124	NLWQFGQMMSDVMRKNVVFKYLSYGCYCGWGGIGQPKDATDRCCFVHDCCYGKVTGCDPKMDIYTYTYSKENGDVVCGGDDPCKKQICECDRVAAICFRDNKDTYDSKYWFYGAKNCQEDSEPC	375	1	1	1	467.7244	933.4343	2	933.4385	-0.0042	0	11.63	0.069	K	YWFYGAK	N			Cmpd 155, +MS2(467.7244), 20.0-25.0eV, 4.5min #208
1	Bothrops_asper_P86389_PLA2		175	14982	15	9	4	4	21.0	124	NLWQFGQMMSDVMRKNVVFKYLSYGCYCGWGGIGQPKDATDRCCFVHDCCYGKVTGCDPKMDIYTYTYSKENGDVVCGGDDPCKKQICECDRVAAICFRDNKDTYDSKYWFYGAKNCQEDSEPC	376	1	1	1	467.7244	933.4343	2	933.4385	-0.0041	0	6.89	0.2	K	YWFYGAK	N			Cmpd 246, +MS2(467.7244), 20.0-25.0eV, 7.1min #329
1	Bothrops_asper_P86389_PLA2		175	14982	15	9	4	4	21.0	124	NLWQFGQMMSDVMRKNVVFKYLSYGCYCGWGGIGQPKDATDRCCFVHDCCYGKVTGCDPKMDIYTYTYSKENGDVVCGGDDPCKKQICECDRVAAICFRDNKDTYDSKYWFYGAKNCQEDSEPC	377	1	1	1	467.7246	933.4347	2	933.4385	-0.0038	0	10.20	0.095	K	YWFYGAK	N			Cmpd 141, +MS2(467.7246), 20.0-25.0eV, 4.0min #189
1	Bothrops_asper_P86389_PLA2		175	14982	15	9	4	4	21.0	124	NLWQFGQMMSDVMRKNVVFKYLSYGCYCGWGGIGQPKDATDRCCFVHDCCYGKVTGCDPKMDIYTYTYSKENGDVVCGGDDPCKKQICECDRVAAICFRDNKDTYDSKYWFYGAKNCQEDSEPC	378	1	1	1	467.7250	933.4354	2	933.4385	-0.0031	0	14.28	0.037	K	YWFYGAK	N			Cmpd 197, +MS2(467.7250), 20.0-25.0eV, 5.7min #264
1	Bothrops_asper_P86389_PLA2		175	14982	15	9	4	4	21.0	124	NLWQFGQMMSDVMRKNVVFKYLSYGCYCGWGGIGQPKDATDRCCFVHDCCYGKVTGCDPKMDIYTYTYSKENGDVVCGGDDPCKKQICECDRVAAICFRDNKDTYDSKYWFYGAKNCQEDSEPC	379	1	1	1	467.7250	933.4355	2	933.4385	-0.0030	0	11.23	0.075	K	YWFYGAK	N			Cmpd 200, +MS2(467.7250), 20.0-25.0eV, 5.7min #268
1	Bothrops_asper_P86389_PLA2		175	14982	15	9	4	4	21.0	124	NLWQFGQMMSDVMRKNVVFKYLSYGCYCGWGGIGQPKDATDRCCFVHDCCYGKVTGCDPKMDIYTYTYSKENGDVVCGGDDPCKKQICECDRVAAICFRDNKDTYDSKYWFYGAKNCQEDSEPC	380	1	1	1	467.7252	933.4358	2	933.4385	-0.0027	0	16.44	0.023	K	YWFYGAK	N			Cmpd 144, +MS2(467.7252), 20.0-25.0eV, 4.1min #193
1	Bothrops_asper_P86389_PLA2		175	14982	15	9	4	4	21.0	124	NLWQFGQMMSDVMRKNVVFKYLSYGCYCGWGGIGQPKDATDRCCFVHDCCYGKVTGCDPKMDIYTYTYSKENGDVVCGGDDPCKKQICECDRVAAICFRDNKDTYDSKYWFYGAKNCQEDSEPC	382	1	1	1	490.6976	979.3807	2	979.3851	-0.0045	0	44.65	3.4e-05	K	QICECDR	V			Cmpd 264, +MS2(490.6976), 20.0-25.0eV, 7.6min #353
