# Supplementary material for: High-Throughput Venomics
Source: J Proteome Res. 2023 Apr 3;22(6):1734–46. doi: 10.1021/acs.jproteome.2c00780 (PMC10243144; doi:10.1021/acs.jproteome.2c00780)
Supplement: Supplementary file 6 — pr2c00780_si_006.zip [file pr2c00780_si_006.zip › CSV Files/Bothrops asper TFA 6sec/Bothrops asper species specific CSV files/j17.csv]

Header	--------------------------------------------------------
Search title	201211_BothaspTFA000239.d
Timestamp	2021-01-12T16:14:49Z
User	Demo User
Email	j.slagboom@vu.nl
Report URI	https://mascot.labs.vu.nl/cgi/master_results.pl?file=../data/20210112/F007497.dat
Peak list data path	F:\New MGF files 2021\210111_Bothrops asper TFA\201211_BothaspTFA000239_5.2.216.mgf
Peak list format	Mascot generic
Search type	MIS
Mascot version	2.3.02
Database	Bothrops_asper
Fasta file	Bothrops_asper.fas
Total sequences	17
Total residues	2799
Sequences after taxonomy filter	17
Number of queries	498
Fixed modifications	--------------------------------------------------------
Identifier	Name	Delta	Neutral loss
1	Carbamidomethyl (C)	57.021464
Variable modifications	--------------------------------------------------------
Identifier	Name	Delta	Neutral loss(es)
1	Amidated (Protein C-term)	-0.984016
2	Oxidation (M)	15.994915	0	63.998285
Search Parameters	--------------------------------------------------------
Taxonomy filter	All entries
Enzyme	semiTrypsin
Maximum Missed Cleavages	1
Fixed modifications	Carbamidomethyl (C)
Variable modifications	Amidated (Protein C-term),Oxidation (M)
Peptide Mass Tolerance	0.2
Peptide Mass Tolerance Units	Da
Fragment Mass Tolerance	0.05
Fragment Mass Tolerance Units	Da
Mass values	Monoisotopic
Instrument type	ESI-QUAD-TOF
Format parameters	--------------------------------------------------------
Significance threshold	0.05
Max. number of hits	0
Use MudPIT protein scoring	1
Ions score cut-off	0
Include same-set proteins
Include sub-set proteins	0
Include unassigned	0
Require bold red	0
Use homology threshold	0
Group protein families	0
Protein hits	--------------------------------------------------------
prot_hit_num	prot_acc	prot_desc	prot_score	prot_mass	prot_matches	prot_matches_sig	prot_sequences	prot_sequences_sig	prot_cover	prot_len	prot_seq	pep_query	pep_rank	pep_isbold	pep_isunique	pep_exp_mz	pep_exp_mr	pep_exp_z	pep_calc_mr	pep_delta	pep_miss	pep_score	pep_expect	pep_res_before	pep_seq	pep_res_after	pep_var_mod	pep_var_mod_pos	pep_scan_title
1	Bothrops_asper_1ND1_A_SVMP		290	23043	43	16	8	8	24.3	202	XRFSPRYIELAVVADHGIFTKYNSNLNTIRTRVHEMLNTVNGFYRSVDVHAPLANLEVWSKQDLIKVQKDSSKTLKSFGEWRERDLLPRISHDHAQLLTAVVFDGNTIGRAYTGGMCDPRHSVGVVRDHSKNNLWVAVTMAHELGHNLGIDHDTGSCSCGAKSCIMASVLSKVLSYEFSDCSQNQYETYLTNHNPQCILNKP	261	1	1	0	656.3116	655.3043	1	655.3078	-0.0035	0	13.22	0.048	V	NGFYR	S			Cmpd 311, +MS2(656.3116), 45.3-56.6eV, 8.9min #415
1	Bothrops_asper_1ND1_A_SVMP		290	23043	43	16	8	8	24.3	202	XRFSPRYIELAVVADHGIFTKYNSNLNTIRTRVHEMLNTVNGFYRSVDVHAPLANLEVWSKQDLIKVQKDSSKTLKSFGEWRERDLLPRISHDHAQLLTAVVFDGNTIGRAYTGGMCDPRHSVGVVRDHSKNNLWVAVTMAHELGHNLGIDHDTGSCSCGAKSCIMASVLSKVLSYEFSDCSQNQYETYLTNHNPQCILNKP	262	1	1	0	656.3119	655.3046	1	655.3078	-0.0032	0	13.67	0.043	V	NGFYR	S			Cmpd 308, +MS2(656.3119), 45.3-56.6eV, 8.8min #411
1	Bothrops_asper_1ND1_A_SVMP		290	23043	43	16	8	8	24.3	202	XRFSPRYIELAVVADHGIFTKYNSNLNTIRTRVHEMLNTVNGFYRSVDVHAPLANLEVWSKQDLIKVQKDSSKTLKSFGEWRERDLLPRISHDHAQLLTAVVFDGNTIGRAYTGGMCDPRHSVGVVRDHSKNNLWVAVTMAHELGHNLGIDHDTGSCSCGAKSCIMASVLSKVLSYEFSDCSQNQYETYLTNHNPQCILNKP	375	1	1	0	300.1744	897.5015	3	897.5032	-0.0017	1	15.69	0.027	R	ERDLLPR	I			Cmpd 285, +MS2(300.1744), 16.0-20.0eV, 8.2min #380
1	Bothrops_asper_1ND1_A_SVMP		290	23043	43	16	8	8	24.3	202	XRFSPRYIELAVVADHGIFTKYNSNLNTIRTRVHEMLNTVNGFYRSVDVHAPLANLEVWSKQDLIKVQKDSSKTLKSFGEWRERDLLPRISHDHAQLLTAVVFDGNTIGRAYTGGMCDPRHSVGVVRDHSKNNLWVAVTMAHELGHNLGIDHDTGSCSCGAKSCIMASVLSKVLSYEFSDCSQNQYETYLTNHNPQCILNKP	376	1	1	0	300.1745	897.5016	3	897.5032	-0.0016	1	8.19	0.15	R	ERDLLPR	I			Cmpd 286, +MS2(300.1745), 16.0-20.0eV, 8.2min #382
1	Bothrops_asper_1ND1_A_SVMP		290	23043	43	16	8	8	24.3	202	XRFSPRYIELAVVADHGIFTKYNSNLNTIRTRVHEMLNTVNGFYRSVDVHAPLANLEVWSKQDLIKVQKDSSKTLKSFGEWRERDLLPRISHDHAQLLTAVVFDGNTIGRAYTGGMCDPRHSVGVVRDHSKNNLWVAVTMAHELGHNLGIDHDTGSCSCGAKSCIMASVLSKVLSYEFSDCSQNQYETYLTNHNPQCILNKP	381	1	1	0	466.2488	930.4831	2	930.4883	-0.0052	0	37.11	0.00019	Y	NSNLNTIR	T			Cmpd 279, +MS2(466.2488), 20.0-25.0eV, 8.0min #372
1	Bothrops_asper_1ND1_A_SVMP		290	23043	43	16	8	8	24.3	202	XRFSPRYIELAVVADHGIFTKYNSNLNTIRTRVHEMLNTVNGFYRSVDVHAPLANLEVWSKQDLIKVQKDSSKTLKSFGEWRERDLLPRISHDHAQLLTAVVFDGNTIGRAYTGGMCDPRHSVGVVRDHSKNNLWVAVTMAHELGHNLGIDHDTGSCSCGAKSCIMASVLSKVLSYEFSDCSQNQYETYLTNHNPQCILNKP	383	1	1	1	485.2606	968.5066	2	968.5113	-0.0047	0	51.38	7.3e-06	N	PQCILNKP	-			Cmpd 288, +MS2(485.2606), 20.0-25.0eV, 8.3min #384
1	Bothrops_asper_1ND1_A_SVMP		290	23043	43	16	8	8	24.3	202	XRFSPRYIELAVVADHGIFTKYNSNLNTIRTRVHEMLNTVNGFYRSVDVHAPLANLEVWSKQDLIKVQKDSSKTLKSFGEWRERDLLPRISHDHAQLLTAVVFDGNTIGRAYTGGMCDPRHSVGVVRDHSKNNLWVAVTMAHELGHNLGIDHDTGSCSCGAKSCIMASVLSKVLSYEFSDCSQNQYETYLTNHNPQCILNKP	384	1	1	1	485.2606	968.5066	2	968.5113	-0.0047	0	50.82	8.3e-06	N	PQCILNKP	-			Cmpd 292, +MS2(485.2606), 20.0-25.0eV, 8.4min #390
1	Bothrops_asper_1ND1_A_SVMP		290	23043	43	16	8	8	24.3	202	XRFSPRYIELAVVADHGIFTKYNSNLNTIRTRVHEMLNTVNGFYRSVDVHAPLANLEVWSKQDLIKVQKDSSKTLKSFGEWRERDLLPRISHDHAQLLTAVVFDGNTIGRAYTGGMCDPRHSVGVVRDHSKNNLWVAVTMAHELGHNLGIDHDTGSCSCGAKSCIMASVLSKVLSYEFSDCSQNQYETYLTNHNPQCILNKP	385	1	1	1	485.2607	968.5068	2	968.5113	-0.0046	0	55.55	2.8e-06	N	PQCILNKP	-			Cmpd 289, +MS2(485.2607), 20.0-25.0eV, 8.3min #386
1	Bothrops_asper_1ND1_A_SVMP		290	23043	43	16	8	8	24.3	202	XRFSPRYIELAVVADHGIFTKYNSNLNTIRTRVHEMLNTVNGFYRSVDVHAPLANLEVWSKQDLIKVQKDSSKTLKSFGEWRERDLLPRISHDHAQLLTAVVFDGNTIGRAYTGGMCDPRHSVGVVRDHSKNNLWVAVTMAHELGHNLGIDHDTGSCSCGAKSCIMASVLSKVLSYEFSDCSQNQYETYLTNHNPQCILNKP	396	1	1	0	547.7806	1093.5466	2	1093.5516	-0.0050	0	12.39	0.058	K	YNSNLNTIR	T			Cmpd 62, +MS2(547.7806), 21.1-26.4eV, 1.8min #83
1	Bothrops_asper_1ND1_A_SVMP		290	23043	43	16	8	8	24.3	202	XRFSPRYIELAVVADHGIFTKYNSNLNTIRTRVHEMLNTVNGFYRSVDVHAPLANLEVWSKQDLIKVQKDSSKTLKSFGEWRERDLLPRISHDHAQLLTAVVFDGNTIGRAYTGGMCDPRHSVGVVRDHSKNNLWVAVTMAHELGHNLGIDHDTGSCSCGAKSCIMASVLSKVLSYEFSDCSQNQYETYLTNHNPQCILNKP	397	1	1	0	547.7808	1093.5470	2	1093.5516	-0.0046	0	44.39	3.6e-05	K	YNSNLNTIR	T			Cmpd 291, +MS2(547.7808), 21.1-26.4eV, 8.3min #388
1	Bothrops_asper_1ND1_A_SVMP		290	23043	43	16	8	8	24.3	202	XRFSPRYIELAVVADHGIFTKYNSNLNTIRTRVHEMLNTVNGFYRSVDVHAPLANLEVWSKQDLIKVQKDSSKTLKSFGEWRERDLLPRISHDHAQLLTAVVFDGNTIGRAYTGGMCDPRHSVGVVRDHSKNNLWVAVTMAHELGHNLGIDHDTGSCSCGAKSCIMASVLSKVLSYEFSDCSQNQYETYLTNHNPQCILNKP	398	1	1	0	547.7809	1093.5472	2	1093.5516	-0.0044	0	9.74	0.11	K	YNSNLNTIR	T			Cmpd 144, +MS2(547.7809), 21.1-26.4eV, 4.1min #192
1	Bothrops_asper_1ND1_A_SVMP		290	23043	43	16	8	8	24.3	202	XRFSPRYIELAVVADHGIFTKYNSNLNTIRTRVHEMLNTVNGFYRSVDVHAPLANLEVWSKQDLIKVQKDSSKTLKSFGEWRERDLLPRISHDHAQLLTAVVFDGNTIGRAYTGGMCDPRHSVGVVRDHSKNNLWVAVTMAHELGHNLGIDHDTGSCSCGAKSCIMASVLSKVLSYEFSDCSQNQYETYLTNHNPQCILNKP	399	1	1	0	547.7816	1093.5487	2	1093.5516	-0.0029	0	9.20	0.12	K	YNSNLNTIR	T			Cmpd 95, +MS2(547.7816), 21.1-26.4eV, 2.7min #127
1	Bothrops_asper_1ND1_A_SVMP		290	23043	43	16	8	8	24.3	202	XRFSPRYIELAVVADHGIFTKYNSNLNTIRTRVHEMLNTVNGFYRSVDVHAPLANLEVWSKQDLIKVQKDSSKTLKSFGEWRERDLLPRISHDHAQLLTAVVFDGNTIGRAYTGGMCDPRHSVGVVRDHSKNNLWVAVTMAHELGHNLGIDHDTGSCSCGAKSCIMASVLSKVLSYEFSDCSQNQYETYLTNHNPQCILNKP	400	1	1	0	548.2778	1094.5411	2	1094.5464	-0.0053	0	2.31	0.59	K	SCIMASVLSK	V			Cmpd 134, +MS2(548.2778), 21.2-26.4eV, 3.8min #179
1	Bothrops_asper_1ND1_A_SVMP		290	23043	43	16	8	8	24.3	202	XRFSPRYIELAVVADHGIFTKYNSNLNTIRTRVHEMLNTVNGFYRSVDVHAPLANLEVWSKQDLIKVQKDSSKTLKSFGEWRERDLLPRISHDHAQLLTAVVFDGNTIGRAYTGGMCDPRHSVGVVRDHSKNNLWVAVTMAHELGHNLGIDHDTGSCSCGAKSCIMASVLSKVLSYEFSDCSQNQYETYLTNHNPQCILNKP	401	1	1	0	548.2779	1094.5412	2	1094.5464	-0.0052	0	4.44	0.36	K	SCIMASVLSK	V			Cmpd 146, +MS2(548.2779), 21.2-26.4eV, 4.2min #195
1	Bothrops_asper_1ND1_A_SVMP		290	23043	43	16	8	8	24.3	202	XRFSPRYIELAVVADHGIFTKYNSNLNTIRTRVHEMLNTVNGFYRSVDVHAPLANLEVWSKQDLIKVQKDSSKTLKSFGEWRERDLLPRISHDHAQLLTAVVFDGNTIGRAYTGGMCDPRHSVGVVRDHSKNNLWVAVTMAHELGHNLGIDHDTGSCSCGAKSCIMASVLSKVLSYEFSDCSQNQYETYLTNHNPQCILNKP	402	1	1	0	548.2781	1094.5416	2	1094.5464	-0.0048	0	10.75	0.084	K	SCIMASVLSK	V			Cmpd 111, +MS2(548.2781), 21.2-26.4eV, 3.2min #148
1	Bothrops_asper_1ND1_A_SVMP		290	23043	43	16	8	8	24.3	202	XRFSPRYIELAVVADHGIFTKYNSNLNTIRTRVHEMLNTVNGFYRSVDVHAPLANLEVWSKQDLIKVQKDSSKTLKSFGEWRERDLLPRISHDHAQLLTAVVFDGNTIGRAYTGGMCDPRHSVGVVRDHSKNNLWVAVTMAHELGHNLGIDHDTGSCSCGAKSCIMASVLSKVLSYEFSDCSQNQYETYLTNHNPQCILNKP	403	1	1	0	548.2781	1094.5417	2	1094.5464	-0.0047	0	8.52	0.14	K	SCIMASVLSK	V			Cmpd 46, +MS2(548.2781), 21.2-26.4eV, 1.3min #62
1	Bothrops_asper_1ND1_A_SVMP		290	23043	43	16	8	8	24.3	202	XRFSPRYIELAVVADHGIFTKYNSNLNTIRTRVHEMLNTVNGFYRSVDVHAPLANLEVWSKQDLIKVQKDSSKTLKSFGEWRERDLLPRISHDHAQLLTAVVFDGNTIGRAYTGGMCDPRHSVGVVRDHSKNNLWVAVTMAHELGHNLGIDHDTGSCSCGAKSCIMASVLSKVLSYEFSDCSQNQYETYLTNHNPQCILNKP	404	1	1	0	548.2785	1094.5424	2	1094.5464	-0.0040	0	11.07	0.078	K	SCIMASVLSK	V			Cmpd 163, +MS2(548.2785), 21.2-26.4eV, 4.7min #218
1	Bothrops_asper_1ND1_A_SVMP		290	23043	43	16	8	8	24.3	202	XRFSPRYIELAVVADHGIFTKYNSNLNTIRTRVHEMLNTVNGFYRSVDVHAPLANLEVWSKQDLIKVQKDSSKTLKSFGEWRERDLLPRISHDHAQLLTAVVFDGNTIGRAYTGGMCDPRHSVGVVRDHSKNNLWVAVTMAHELGHNLGIDHDTGSCSCGAKSCIMASVLSKVLSYEFSDCSQNQYETYLTNHNPQCILNKP	405	1	1	0	548.2785	1094.5425	2	1094.5464	-0.0039	0	5.71	0.27	K	SCIMASVLSK	V			Cmpd 192, +MS2(548.2785), 21.2-26.4eV, 5.5min #256
1	Bothrops_asper_1ND1_A_SVMP		290	23043	43	16	8	8	24.3	202	XRFSPRYIELAVVADHGIFTKYNSNLNTIRTRVHEMLNTVNGFYRSVDVHAPLANLEVWSKQDLIKVQKDSSKTLKSFGEWRERDLLPRISHDHAQLLTAVVFDGNTIGRAYTGGMCDPRHSVGVVRDHSKNNLWVAVTMAHELGHNLGIDHDTGSCSCGAKSCIMASVLSKVLSYEFSDCSQNQYETYLTNHNPQCILNKP	406	1	1	0	548.2785	1094.5425	2	1094.5464	-0.0039	0	6.76	0.21	K	SCIMASVLSK	V			Cmpd 122, +MS2(548.2785), 21.2-26.4eV, 3.5min #163
1	Bothrops_asper_1ND1_A_SVMP		290	23043	43	16	8	8	24.3	202	XRFSPRYIELAVVADHGIFTKYNSNLNTIRTRVHEMLNTVNGFYRSVDVHAPLANLEVWSKQDLIKVQKDSSKTLKSFGEWRERDLLPRISHDHAQLLTAVVFDGNTIGRAYTGGMCDPRHSVGVVRDHSKNNLWVAVTMAHELGHNLGIDHDTGSCSCGAKSCIMASVLSKVLSYEFSDCSQNQYETYLTNHNPQCILNKP	407	1	1	0	548.2786	1094.5426	2	1094.5464	-0.0038	0	12.96	0.051	K	SCIMASVLSK	V			Cmpd 83, +MS2(548.2786), 21.2-26.4eV, 2.4min #111
1	Bothrops_asper_1ND1_A_SVMP		290	23043	43	16	8	8	24.3	202	XRFSPRYIELAVVADHGIFTKYNSNLNTIRTRVHEMLNTVNGFYRSVDVHAPLANLEVWSKQDLIKVQKDSSKTLKSFGEWRERDLLPRISHDHAQLLTAVVFDGNTIGRAYTGGMCDPRHSVGVVRDHSKNNLWVAVTMAHELGHNLGIDHDTGSCSCGAKSCIMASVLSKVLSYEFSDCSQNQYETYLTNHNPQCILNKP	408	1	1	0	548.2786	1094.5426	2	1094.5464	-0.0038	0	7.66	0.17	K	SCIMASVLSK	V			Cmpd 50, +MS2(548.2786), 21.2-26.4eV, 1.4min #67
1	Bothrops_asper_1ND1_A_SVMP		290	23043	43	16	8	8	24.3	202	XRFSPRYIELAVVADHGIFTKYNSNLNTIRTRVHEMLNTVNGFYRSVDVHAPLANLEVWSKQDLIKVQKDSSKTLKSFGEWRERDLLPRISHDHAQLLTAVVFDGNTIGRAYTGGMCDPRHSVGVVRDHSKNNLWVAVTMAHELGHNLGIDHDTGSCSCGAKSCIMASVLSKVLSYEFSDCSQNQYETYLTNHNPQCILNKP	409	1	1	0	548.2786	1094.5427	2	1094.5464	-0.0036	0	3.03	0.5	K	SCIMASVLSK	V			Cmpd 66, +MS2(548.2787), 21.2-26.4eV, 1.9min #88
1	Bothrops_asper_1ND1_A_SVMP		290	23043	43	16	8	8	24.3	202	XRFSPRYIELAVVADHGIFTKYNSNLNTIRTRVHEMLNTVNGFYRSVDVHAPLANLEVWSKQDLIKVQKDSSKTLKSFGEWRERDLLPRISHDHAQLLTAVVFDGNTIGRAYTGGMCDPRHSVGVVRDHSKNNLWVAVTMAHELGHNLGIDHDTGSCSCGAKSCIMASVLSKVLSYEFSDCSQNQYETYLTNHNPQCILNKP	410	1	1	0	548.2787	1094.5429	2	1094.5464	-0.0035	0	12.55	0.056	K	SCIMASVLSK	V			Cmpd 148, +MS2(548.2787), 21.2-26.4eV, 4.2min #198
1	Bothrops_asper_1ND1_A_SVMP		290	23043	43	16	8	8	24.3	202	XRFSPRYIELAVVADHGIFTKYNSNLNTIRTRVHEMLNTVNGFYRSVDVHAPLANLEVWSKQDLIKVQKDSSKTLKSFGEWRERDLLPRISHDHAQLLTAVVFDGNTIGRAYTGGMCDPRHSVGVVRDHSKNNLWVAVTMAHELGHNLGIDHDTGSCSCGAKSCIMASVLSKVLSYEFSDCSQNQYETYLTNHNPQCILNKP	411	1	1	0	548.2788	1094.5431	2	1094.5464	-0.0033	0	5.10	0.31	K	SCIMASVLSK	V			Cmpd 118, +MS2(548.2788), 21.2-26.4eV, 3.4min #158
1	Bothrops_asper_1ND1_A_SVMP		290	23043	43	16	8	8	24.3	202	XRFSPRYIELAVVADHGIFTKYNSNLNTIRTRVHEMLNTVNGFYRSVDVHAPLANLEVWSKQDLIKVQKDSSKTLKSFGEWRERDLLPRISHDHAQLLTAVVFDGNTIGRAYTGGMCDPRHSVGVVRDHSKNNLWVAVTMAHELGHNLGIDHDTGSCSCGAKSCIMASVLSKVLSYEFSDCSQNQYETYLTNHNPQCILNKP	412	1	1	0	548.2790	1094.5434	2	1094.5464	-0.0030	0	7.35	0.18	K	SCIMASVLSK	V			Cmpd 32, +MS2(548.2790), 21.2-26.4eV, 0.9min #43
1	Bothrops_asper_1ND1_A_SVMP		290	23043	43	16	8	8	24.3	202	XRFSPRYIELAVVADHGIFTKYNSNLNTIRTRVHEMLNTVNGFYRSVDVHAPLANLEVWSKQDLIKVQKDSSKTLKSFGEWRERDLLPRISHDHAQLLTAVVFDGNTIGRAYTGGMCDPRHSVGVVRDHSKNNLWVAVTMAHELGHNLGIDHDTGSCSCGAKSCIMASVLSKVLSYEFSDCSQNQYETYLTNHNPQCILNKP	413	1	1	0	548.2791	1094.5437	2	1094.5464	-0.0027	0	5.13	0.31	K	SCIMASVLSK	V			Cmpd 188, +MS2(548.2791), 21.2-26.4eV, 5.4min #251
1	Bothrops_asper_1ND1_A_SVMP		290	23043	43	16	8	8	24.3	202	XRFSPRYIELAVVADHGIFTKYNSNLNTIRTRVHEMLNTVNGFYRSVDVHAPLANLEVWSKQDLIKVQKDSSKTLKSFGEWRERDLLPRISHDHAQLLTAVVFDGNTIGRAYTGGMCDPRHSVGVVRDHSKNNLWVAVTMAHELGHNLGIDHDTGSCSCGAKSCIMASVLSKVLSYEFSDCSQNQYETYLTNHNPQCILNKP	414	1	1	0	548.2791	1094.5437	2	1094.5464	-0.0026	0	3.71	0.43	K	SCIMASVLSK	V			Cmpd 125, +MS2(548.2791), 21.2-26.4eV, 3.6min #167
1	Bothrops_asper_1ND1_A_SVMP		290	23043	43	16	8	8	24.3	202	XRFSPRYIELAVVADHGIFTKYNSNLNTIRTRVHEMLNTVNGFYRSVDVHAPLANLEVWSKQDLIKVQKDSSKTLKSFGEWRERDLLPRISHDHAQLLTAVVFDGNTIGRAYTGGMCDPRHSVGVVRDHSKNNLWVAVTMAHELGHNLGIDHDTGSCSCGAKSCIMASVLSKVLSYEFSDCSQNQYETYLTNHNPQCILNKP	415	1	1	0	548.2793	1094.5439	2	1094.5464	-0.0024	0	5.32	0.29	K	SCIMASVLSK	V			Cmpd 68, +MS2(548.2792), 21.2-26.4eV, 2.0min #91
1	Bothrops_asper_1ND1_A_SVMP		290	23043	43	16	8	8	24.3	202	XRFSPRYIELAVVADHGIFTKYNSNLNTIRTRVHEMLNTVNGFYRSVDVHAPLANLEVWSKQDLIKVQKDSSKTLKSFGEWRERDLLPRISHDHAQLLTAVVFDGNTIGRAYTGGMCDPRHSVGVVRDHSKNNLWVAVTMAHELGHNLGIDHDTGSCSCGAKSCIMASVLSKVLSYEFSDCSQNQYETYLTNHNPQCILNKP	416	1	1	0	548.2795	1094.5444	2	1094.5464	-0.0020	0	14.71	0.034	K	SCIMASVLSK	V			Cmpd 166, +MS2(548.2795), 21.2-26.4eV, 4.8min #222
1	Bothrops_asper_1ND1_A_SVMP		290	23043	43	16	8	8	24.3	202	XRFSPRYIELAVVADHGIFTKYNSNLNTIRTRVHEMLNTVNGFYRSVDVHAPLANLEVWSKQDLIKVQKDSSKTLKSFGEWRERDLLPRISHDHAQLLTAVVFDGNTIGRAYTGGMCDPRHSVGVVRDHSKNNLWVAVTMAHELGHNLGIDHDTGSCSCGAKSCIMASVLSKVLSYEFSDCSQNQYETYLTNHNPQCILNKP	417	1	1	0	548.2795	1094.5445	2	1094.5464	-0.0018	0	2.22	0.6	K	SCIMASVLSK	V			Cmpd 81, +MS2(548.2795), 21.2-26.4eV, 2.3min #108
1	Bothrops_asper_1ND1_A_SVMP		290	23043	43	16	8	8	24.3	202	XRFSPRYIELAVVADHGIFTKYNSNLNTIRTRVHEMLNTVNGFYRSVDVHAPLANLEVWSKQDLIKVQKDSSKTLKSFGEWRERDLLPRISHDHAQLLTAVVFDGNTIGRAYTGGMCDPRHSVGVVRDHSKNNLWVAVTMAHELGHNLGIDHDTGSCSCGAKSCIMASVLSKVLSYEFSDCSQNQYETYLTNHNPQCILNKP	419	1	1	0	548.2798	1094.5450	2	1094.5464	-0.0014	0	2.50	0.56	K	SCIMASVLSK	V			Cmpd 193, +MS2(548.2798), 21.2-26.4eV, 5.5min #258
1	Bothrops_asper_1ND1_A_SVMP		290	23043	43	16	8	8	24.3	202	XRFSPRYIELAVVADHGIFTKYNSNLNTIRTRVHEMLNTVNGFYRSVDVHAPLANLEVWSKQDLIKVQKDSSKTLKSFGEWRERDLLPRISHDHAQLLTAVVFDGNTIGRAYTGGMCDPRHSVGVVRDHSKNNLWVAVTMAHELGHNLGIDHDTGSCSCGAKSCIMASVLSKVLSYEFSDCSQNQYETYLTNHNPQCILNKP	420	1	1	0	548.2799	1094.5453	2	1094.5464	-0.0010	0	14.02	0.04	K	SCIMASVLSK	V			Cmpd 53, +MS2(548.2800), 21.2-26.4eV, 1.5min #71
1	Bothrops_asper_1ND1_A_SVMP		290	23043	43	16	8	8	24.3	202	XRFSPRYIELAVVADHGIFTKYNSNLNTIRTRVHEMLNTVNGFYRSVDVHAPLANLEVWSKQDLIKVQKDSSKTLKSFGEWRERDLLPRISHDHAQLLTAVVFDGNTIGRAYTGGMCDPRHSVGVVRDHSKNNLWVAVTMAHELGHNLGIDHDTGSCSCGAKSCIMASVLSKVLSYEFSDCSQNQYETYLTNHNPQCILNKP	421	1	1	0	548.2800	1094.5455	2	1094.5464	-0.0009	0	5.01	0.32	K	SCIMASVLSK	V			Cmpd 42, +MS2(548.2800), 21.2-26.4eV, 1.2min #56
1	Bothrops_asper_1ND1_A_SVMP		290	23043	43	16	8	8	24.3	202	XRFSPRYIELAVVADHGIFTKYNSNLNTIRTRVHEMLNTVNGFYRSVDVHAPLANLEVWSKQDLIKVQKDSSKTLKSFGEWRERDLLPRISHDHAQLLTAVVFDGNTIGRAYTGGMCDPRHSVGVVRDHSKNNLWVAVTMAHELGHNLGIDHDTGSCSCGAKSCIMASVLSKVLSYEFSDCSQNQYETYLTNHNPQCILNKP	422	1	1	0	548.2801	1094.5457	2	1094.5464	-0.0007	0	4.79	0.33	K	SCIMASVLSK	V			Cmpd 137, +MS2(548.2801), 21.2-26.4eV, 3.9min #183
1	Bothrops_asper_1ND1_A_SVMP		290	23043	43	16	8	8	24.3	202	XRFSPRYIELAVVADHGIFTKYNSNLNTIRTRVHEMLNTVNGFYRSVDVHAPLANLEVWSKQDLIKVQKDSSKTLKSFGEWRERDLLPRISHDHAQLLTAVVFDGNTIGRAYTGGMCDPRHSVGVVRDHSKNNLWVAVTMAHELGHNLGIDHDTGSCSCGAKSCIMASVLSKVLSYEFSDCSQNQYETYLTNHNPQCILNKP	423	1	1	0	548.2803	1094.5460	2	1094.5464	-0.0003	0	5.08	0.31	K	SCIMASVLSK	V			Cmpd 107, +MS2(548.2803), 21.2-26.4eV, 3.1min #143
1	Bothrops_asper_1ND1_A_SVMP		290	23043	43	16	8	8	24.3	202	XRFSPRYIELAVVADHGIFTKYNSNLNTIRTRVHEMLNTVNGFYRSVDVHAPLANLEVWSKQDLIKVQKDSSKTLKSFGEWRERDLLPRISHDHAQLLTAVVFDGNTIGRAYTGGMCDPRHSVGVVRDHSKNNLWVAVTMAHELGHNLGIDHDTGSCSCGAKSCIMASVLSKVLSYEFSDCSQNQYETYLTNHNPQCILNKP	424	1	1	0	548.2804	1094.5462	2	1094.5464	-0.0002	0	6.36	0.23	K	SCIMASVLSK	V			Cmpd 98, +MS2(548.2804), 21.2-26.4eV, 2.8min #131
1	Bothrops_asper_1ND1_A_SVMP		290	23043	43	16	8	8	24.3	202	XRFSPRYIELAVVADHGIFTKYNSNLNTIRTRVHEMLNTVNGFYRSVDVHAPLANLEVWSKQDLIKVQKDSSKTLKSFGEWRERDLLPRISHDHAQLLTAVVFDGNTIGRAYTGGMCDPRHSVGVVRDHSKNNLWVAVTMAHELGHNLGIDHDTGSCSCGAKSCIMASVLSKVLSYEFSDCSQNQYETYLTNHNPQCILNKP	425	1	1	0	548.2804	1094.5463	2	1094.5464	-0.0001	0	16.01	0.025	K	SCIMASVLSK	V			Cmpd 78, +MS2(548.2804), 21.2-26.4eV, 2.2min #104
1	Bothrops_asper_1ND1_A_SVMP		290	23043	43	16	8	8	24.3	202	XRFSPRYIELAVVADHGIFTKYNSNLNTIRTRVHEMLNTVNGFYRSVDVHAPLANLEVWSKQDLIKVQKDSSKTLKSFGEWRERDLLPRISHDHAQLLTAVVFDGNTIGRAYTGGMCDPRHSVGVVRDHSKNNLWVAVTMAHELGHNLGIDHDTGSCSCGAKSCIMASVLSKVLSYEFSDCSQNQYETYLTNHNPQCILNKP	426	1	1	0	548.2805	1094.5464	2	1094.5464	-0.0000	0	14.41	0.036	K	SCIMASVLSK	V			Cmpd 161, +MS2(548.2805), 21.2-26.4eV, 4.6min #215
1	Bothrops_asper_1ND1_A_SVMP		290	23043	43	16	8	8	24.3	202	XRFSPRYIELAVVADHGIFTKYNSNLNTIRTRVHEMLNTVNGFYRSVDVHAPLANLEVWSKQDLIKVQKDSSKTLKSFGEWRERDLLPRISHDHAQLLTAVVFDGNTIGRAYTGGMCDPRHSVGVVRDHSKNNLWVAVTMAHELGHNLGIDHDTGSCSCGAKSCIMASVLSKVLSYEFSDCSQNQYETYLTNHNPQCILNKP	427	1	1	0	548.2807	1094.5468	2	1094.5464	0.0004	0	10.00	0.1	K	SCIMASVLSK	V			Cmpd 92, +MS2(548.2807), 21.2-26.4eV, 2.6min #123
1	Bothrops_asper_1ND1_A_SVMP		290	23043	43	16	8	8	24.3	202	XRFSPRYIELAVVADHGIFTKYNSNLNTIRTRVHEMLNTVNGFYRSVDVHAPLANLEVWSKQDLIKVQKDSSKTLKSFGEWRERDLLPRISHDHAQLLTAVVFDGNTIGRAYTGGMCDPRHSVGVVRDHSKNNLWVAVTMAHELGHNLGIDHDTGSCSCGAKSCIMASVLSKVLSYEFSDCSQNQYETYLTNHNPQCILNKP	428	1	1	0	548.2808	1094.5470	2	1094.5464	0.0007	0	13.86	0.041	K	SCIMASVLSK	V			Cmpd 180, +MS2(548.2808), 21.2-26.4eV, 5.2min #240
1	Bothrops_asper_1ND1_A_SVMP		290	23043	43	16	8	8	24.3	202	XRFSPRYIELAVVADHGIFTKYNSNLNTIRTRVHEMLNTVNGFYRSVDVHAPLANLEVWSKQDLIKVQKDSSKTLKSFGEWRERDLLPRISHDHAQLLTAVVFDGNTIGRAYTGGMCDPRHSVGVVRDHSKNNLWVAVTMAHELGHNLGIDHDTGSCSCGAKSCIMASVLSKVLSYEFSDCSQNQYETYLTNHNPQCILNKP	433	1	1	0	396.8847	1187.6323	3	1187.6371	-0.0048	1	15.57	0.028	Y	NSNLNTIRTR	V			Cmpd 271, +MS2(396.8847), 16.0-20.0eV, 7.8min #362
1	Bothrops_asper_1ND1_A_SVMP		290	23043	43	16	8	8	24.3	202	XRFSPRYIELAVVADHGIFTKYNSNLNTIRTRVHEMLNTVNGFYRSVDVHAPLANLEVWSKQDLIKVQKDSSKTLKSFGEWRERDLLPRISHDHAQLLTAVVFDGNTIGRAYTGGMCDPRHSVGVVRDHSKNNLWVAVTMAHELGHNLGIDHDTGSCSCGAKSCIMASVLSKVLSYEFSDCSQNQYETYLTNHNPQCILNKP	459	1	1	0	527.2583	1578.7531	3	1578.7613	-0.0082	0	61.47	7.1e-07	R	VHEMLNTVNGFYR	S			Cmpd 310, +MS2(527.2583), 16.7-20.8eV, 8.9min #414
1	Bothrops_asper_1ND1_A_SVMP		290	23043	43	16	8	8	24.3	202	XRFSPRYIELAVVADHGIFTKYNSNLNTIRTRVHEMLNTVNGFYRSVDVHAPLANLEVWSKQDLIKVQKDSSKTLKSFGEWRERDLLPRISHDHAQLLTAVVFDGNTIGRAYTGGMCDPRHSVGVVRDHSKNNLWVAVTMAHELGHNLGIDHDTGSCSCGAKSCIMASVLSKVLSYEFSDCSQNQYETYLTNHNPQCILNKP	461	1	1	0	532.5908	1594.7506	3	1594.7562	-0.0056	0	53.61	4.4e-06	R	VHEMLNTVNGFYR	S	Oxidation (M)	0.0002000000000.0	Cmpd 298, +MS2(532.5908), 16.8-21.0eV, 8.5min #398
2	Bothrops_asper_ABB76282_SVMP_PI		172	46477	41	13	8	7	12.0	408	MIEVLLVTICLAVFPYQGSSIILESGNVNDYEVVYPRKVTELPKGAVQPKYEDAMQYEFKVNGEPVVLHLEKNKGLFSEDYSETHYSPDGRKIITYPSFEDHCYYHGRIENDADSTASISACNGLKGHFKLQGETYLIEPLKLSDSEAHAVYKYENVEKEDEAPKMCGVTETNWESYEPIKKASQSNLTPEQQRFSPRYIELAVVADHGIFTKYNSNLNTIRTRVHEMLNTVNGFYRSVDVHAPLANLEVWSKQDLIKVQKDSSKTLKSFGEWRERDLLPRISHDHAQLLTAVVFDGNTIGRAYTGGMCDPRHSVGVVRDHSKNNLWVAVTMAHELGHNLGIHHDTGSCSCGAKSCIMASVLSKVLSYEFSDCSQNQYETYLTNHNPQCILNKPLLTVS…	261	1	0	0	656.3116	655.3043	1	655.3078	-0.0035	0	13.22	0.048	V	NGFYR	S			Cmpd 311, +MS2(656.3116), 45.3-56.6eV, 8.9min #415
2	Bothrops_asper_ABB76282_SVMP_PI		172	46477	41	13	8	7	12.0	408	MIEVLLVTICLAVFPYQGSSIILESGNVNDYEVVYPRKVTELPKGAVQPKYEDAMQYEFKVNGEPVVLHLEKNKGLFSEDYSETHYSPDGRKIITYPSFEDHCYYHGRIENDADSTASISACNGLKGHFKLQGETYLIEPLKLSDSEAHAVYKYENVEKEDEAPKMCGVTETNWESYEPIKKASQSNLTPEQQRFSPRYIELAVVADHGIFTKYNSNLNTIRTRVHEMLNTVNGFYRSVDVHAPLANLEVWSKQDLIKVQKDSSKTLKSFGEWRERDLLPRISHDHAQLLTAVVFDGNTIGRAYTGGMCDPRHSVGVVRDHSKNNLWVAVTMAHELGHNLGIHHDTGSCSCGAKSCIMASVLSKVLSYEFSDCSQNQYETYLTNHNPQCILNKPLLTVS…	262	1	0	0	656.3119	655.3046	1	655.3078	-0.0032	0	13.67	0.043	V	NGFYR	S			Cmpd 308, +MS2(656.3119), 45.3-56.6eV, 8.8min #411
2	Bothrops_asper_ABB76282_SVMP_PI		172	46477	41	13	8	7	12.0	408	MIEVLLVTICLAVFPYQGSSIILESGNVNDYEVVYPRKVTELPKGAVQPKYEDAMQYEFKVNGEPVVLHLEKNKGLFSEDYSETHYSPDGRKIITYPSFEDHCYYHGRIENDADSTASISACNGLKGHFKLQGETYLIEPLKLSDSEAHAVYKYENVEKEDEAPKMCGVTETNWESYEPIKKASQSNLTPEQQRFSPRYIELAVVADHGIFTKYNSNLNTIRTRVHEMLNTVNGFYRSVDVHAPLANLEVWSKQDLIKVQKDSSKTLKSFGEWRERDLLPRISHDHAQLLTAVVFDGNTIGRAYTGGMCDPRHSVGVVRDHSKNNLWVAVTMAHELGHNLGIHHDTGSCSCGAKSCIMASVLSKVLSYEFSDCSQNQYETYLTNHNPQCILNKPLLTVS…	373	1	1	1	431.7031	861.3916	2	861.4378	-0.0462	0	3.82	0.41	S	ISACNGLK	G			Cmpd 266, +MS2(431.7031), 20.0-25.0eV, 7.6min #355
2	Bothrops_asper_ABB76282_SVMP_PI		172	46477	41	13	8	7	12.0	408	MIEVLLVTICLAVFPYQGSSIILESGNVNDYEVVYPRKVTELPKGAVQPKYEDAMQYEFKVNGEPVVLHLEKNKGLFSEDYSETHYSPDGRKIITYPSFEDHCYYHGRIENDADSTASISACNGLKGHFKLQGETYLIEPLKLSDSEAHAVYKYENVEKEDEAPKMCGVTETNWESYEPIKKASQSNLTPEQQRFSPRYIELAVVADHGIFTKYNSNLNTIRTRVHEMLNTVNGFYRSVDVHAPLANLEVWSKQDLIKVQKDSSKTLKSFGEWRERDLLPRISHDHAQLLTAVVFDGNTIGRAYTGGMCDPRHSVGVVRDHSKNNLWVAVTMAHELGHNLGIHHDTGSCSCGAKSCIMASVLSKVLSYEFSDCSQNQYETYLTNHNPQCILNKPLLTVS…	375	1	0	0	300.1744	897.5015	3	897.5032	-0.0017	1	15.69	0.027	R	ERDLLPR	I			Cmpd 285, +MS2(300.1744), 16.0-20.0eV, 8.2min #380
2	Bothrops_asper_ABB76282_SVMP_PI		172	46477	41	13	8	7	12.0	408	MIEVLLVTICLAVFPYQGSSIILESGNVNDYEVVYPRKVTELPKGAVQPKYEDAMQYEFKVNGEPVVLHLEKNKGLFSEDYSETHYSPDGRKIITYPSFEDHCYYHGRIENDADSTASISACNGLKGHFKLQGETYLIEPLKLSDSEAHAVYKYENVEKEDEAPKMCGVTETNWESYEPIKKASQSNLTPEQQRFSPRYIELAVVADHGIFTKYNSNLNTIRTRVHEMLNTVNGFYRSVDVHAPLANLEVWSKQDLIKVQKDSSKTLKSFGEWRERDLLPRISHDHAQLLTAVVFDGNTIGRAYTGGMCDPRHSVGVVRDHSKNNLWVAVTMAHELGHNLGIHHDTGSCSCGAKSCIMASVLSKVLSYEFSDCSQNQYETYLTNHNPQCILNKPLLTVS…	376	1	0	0	300.1745	897.5016	3	897.5032	-0.0016	1	8.19	0.15	R	ERDLLPR	I			Cmpd 286, +MS2(300.1745), 16.0-20.0eV, 8.2min #382
2	Bothrops_asper_ABB76282_SVMP_PI		172	46477	41	13	8	7	12.0	408	MIEVLLVTICLAVFPYQGSSIILESGNVNDYEVVYPRKVTELPKGAVQPKYEDAMQYEFKVNGEPVVLHLEKNKGLFSEDYSETHYSPDGRKIITYPSFEDHCYYHGRIENDADSTASISACNGLKGHFKLQGETYLIEPLKLSDSEAHAVYKYENVEKEDEAPKMCGVTETNWESYEPIKKASQSNLTPEQQRFSPRYIELAVVADHGIFTKYNSNLNTIRTRVHEMLNTVNGFYRSVDVHAPLANLEVWSKQDLIKVQKDSSKTLKSFGEWRERDLLPRISHDHAQLLTAVVFDGNTIGRAYTGGMCDPRHSVGVVRDHSKNNLWVAVTMAHELGHNLGIHHDTGSCSCGAKSCIMASVLSKVLSYEFSDCSQNQYETYLTNHNPQCILNKPLLTVS…	381	1	0	0	466.2488	930.4831	2	930.4883	-0.0052	0	37.11	0.00019	Y	NSNLNTIR	T			Cmpd 279, +MS2(466.2488), 20.0-25.0eV, 8.0min #372
2	Bothrops_asper_ABB76282_SVMP_PI		172	46477	41	13	8	7	12.0	408	MIEVLLVTICLAVFPYQGSSIILESGNVNDYEVVYPRKVTELPKGAVQPKYEDAMQYEFKVNGEPVVLHLEKNKGLFSEDYSETHYSPDGRKIITYPSFEDHCYYHGRIENDADSTASISACNGLKGHFKLQGETYLIEPLKLSDSEAHAVYKYENVEKEDEAPKMCGVTETNWESYEPIKKASQSNLTPEQQRFSPRYIELAVVADHGIFTKYNSNLNTIRTRVHEMLNTVNGFYRSVDVHAPLANLEVWSKQDLIKVQKDSSKTLKSFGEWRERDLLPRISHDHAQLLTAVVFDGNTIGRAYTGGMCDPRHSVGVVRDHSKNNLWVAVTMAHELGHNLGIHHDTGSCSCGAKSCIMASVLSKVLSYEFSDCSQNQYETYLTNHNPQCILNKPLLTVS…	396	1	0	0	547.7806	1093.5466	2	1093.5516	-0.0050	0	12.39	0.058	K	YNSNLNTIR	T			Cmpd 62, +MS2(547.7806), 21.1-26.4eV, 1.8min #83
2	Bothrops_asper_ABB76282_SVMP_PI		172	46477	41	13	8	7	12.0	408	MIEVLLVTICLAVFPYQGSSIILESGNVNDYEVVYPRKVTELPKGAVQPKYEDAMQYEFKVNGEPVVLHLEKNKGLFSEDYSETHYSPDGRKIITYPSFEDHCYYHGRIENDADSTASISACNGLKGHFKLQGETYLIEPLKLSDSEAHAVYKYENVEKEDEAPKMCGVTETNWESYEPIKKASQSNLTPEQQRFSPRYIELAVVADHGIFTKYNSNLNTIRTRVHEMLNTVNGFYRSVDVHAPLANLEVWSKQDLIKVQKDSSKTLKSFGEWRERDLLPRISHDHAQLLTAVVFDGNTIGRAYTGGMCDPRHSVGVVRDHSKNNLWVAVTMAHELGHNLGIHHDTGSCSCGAKSCIMASVLSKVLSYEFSDCSQNQYETYLTNHNPQCILNKPLLTVS…	397	1	0	0	547.7808	1093.5470	2	1093.5516	-0.0046	0	44.39	3.6e-05	K	YNSNLNTIR	T			Cmpd 291, +MS2(547.7808), 21.1-26.4eV, 8.3min #388
2	Bothrops_asper_ABB76282_SVMP_PI		172	46477	41	13	8	7	12.0	408	MIEVLLVTICLAVFPYQGSSIILESGNVNDYEVVYPRKVTELPKGAVQPKYEDAMQYEFKVNGEPVVLHLEKNKGLFSEDYSETHYSPDGRKIITYPSFEDHCYYHGRIENDADSTASISACNGLKGHFKLQGETYLIEPLKLSDSEAHAVYKYENVEKEDEAPKMCGVTETNWESYEPIKKASQSNLTPEQQRFSPRYIELAVVADHGIFTKYNSNLNTIRTRVHEMLNTVNGFYRSVDVHAPLANLEVWSKQDLIKVQKDSSKTLKSFGEWRERDLLPRISHDHAQLLTAVVFDGNTIGRAYTGGMCDPRHSVGVVRDHSKNNLWVAVTMAHELGHNLGIHHDTGSCSCGAKSCIMASVLSKVLSYEFSDCSQNQYETYLTNHNPQCILNKPLLTVS…	398	1	0	0	547.7809	1093.5472	2	1093.5516	-0.0044	0	9.74	0.11	K	YNSNLNTIR	T			Cmpd 144, +MS2(547.7809), 21.1-26.4eV, 4.1min #192
2	Bothrops_asper_ABB76282_SVMP_PI		172	46477	41	13	8	7	12.0	408	MIEVLLVTICLAVFPYQGSSIILESGNVNDYEVVYPRKVTELPKGAVQPKYEDAMQYEFKVNGEPVVLHLEKNKGLFSEDYSETHYSPDGRKIITYPSFEDHCYYHGRIENDADSTASISACNGLKGHFKLQGETYLIEPLKLSDSEAHAVYKYENVEKEDEAPKMCGVTETNWESYEPIKKASQSNLTPEQQRFSPRYIELAVVADHGIFTKYNSNLNTIRTRVHEMLNTVNGFYRSVDVHAPLANLEVWSKQDLIKVQKDSSKTLKSFGEWRERDLLPRISHDHAQLLTAVVFDGNTIGRAYTGGMCDPRHSVGVVRDHSKNNLWVAVTMAHELGHNLGIHHDTGSCSCGAKSCIMASVLSKVLSYEFSDCSQNQYETYLTNHNPQCILNKPLLTVS…	399	1	0	0	547.7816	1093.5487	2	1093.5516	-0.0029	0	9.20	0.12	K	YNSNLNTIR	T			Cmpd 95, +MS2(547.7816), 21.1-26.4eV, 2.7min #127
2	Bothrops_asper_ABB76282_SVMP_PI		172	46477	41	13	8	7	12.0	408	MIEVLLVTICLAVFPYQGSSIILESGNVNDYEVVYPRKVTELPKGAVQPKYEDAMQYEFKVNGEPVVLHLEKNKGLFSEDYSETHYSPDGRKIITYPSFEDHCYYHGRIENDADSTASISACNGLKGHFKLQGETYLIEPLKLSDSEAHAVYKYENVEKEDEAPKMCGVTETNWESYEPIKKASQSNLTPEQQRFSPRYIELAVVADHGIFTKYNSNLNTIRTRVHEMLNTVNGFYRSVDVHAPLANLEVWSKQDLIKVQKDSSKTLKSFGEWRERDLLPRISHDHAQLLTAVVFDGNTIGRAYTGGMCDPRHSVGVVRDHSKNNLWVAVTMAHELGHNLGIHHDTGSCSCGAKSCIMASVLSKVLSYEFSDCSQNQYETYLTNHNPQCILNKPLLTVS…	400	1	0	0	548.2778	1094.5411	2	1094.5464	-0.0053	0	2.31	0.59	K	SCIMASVLSK	V			Cmpd 134, +MS2(548.2778), 21.2-26.4eV, 3.8min #179
2	Bothrops_asper_ABB76282_SVMP_PI		172	46477	41	13	8	7	12.0	408	MIEVLLVTICLAVFPYQGSSIILESGNVNDYEVVYPRKVTELPKGAVQPKYEDAMQYEFKVNGEPVVLHLEKNKGLFSEDYSETHYSPDGRKIITYPSFEDHCYYHGRIENDADSTASISACNGLKGHFKLQGETYLIEPLKLSDSEAHAVYKYENVEKEDEAPKMCGVTETNWESYEPIKKASQSNLTPEQQRFSPRYIELAVVADHGIFTKYNSNLNTIRTRVHEMLNTVNGFYRSVDVHAPLANLEVWSKQDLIKVQKDSSKTLKSFGEWRERDLLPRISHDHAQLLTAVVFDGNTIGRAYTGGMCDPRHSVGVVRDHSKNNLWVAVTMAHELGHNLGIHHDTGSCSCGAKSCIMASVLSKVLSYEFSDCSQNQYETYLTNHNPQCILNKPLLTVS…	401	1	0	0	548.2779	1094.5412	2	1094.5464	-0.0052	0	4.44	0.36	K	SCIMASVLSK	V			Cmpd 146, +MS2(548.2779), 21.2-26.4eV, 4.2min #195
2	Bothrops_asper_ABB76282_SVMP_PI		172	46477	41	13	8	7	12.0	408	MIEVLLVTICLAVFPYQGSSIILESGNVNDYEVVYPRKVTELPKGAVQPKYEDAMQYEFKVNGEPVVLHLEKNKGLFSEDYSETHYSPDGRKIITYPSFEDHCYYHGRIENDADSTASISACNGLKGHFKLQGETYLIEPLKLSDSEAHAVYKYENVEKEDEAPKMCGVTETNWESYEPIKKASQSNLTPEQQRFSPRYIELAVVADHGIFTKYNSNLNTIRTRVHEMLNTVNGFYRSVDVHAPLANLEVWSKQDLIKVQKDSSKTLKSFGEWRERDLLPRISHDHAQLLTAVVFDGNTIGRAYTGGMCDPRHSVGVVRDHSKNNLWVAVTMAHELGHNLGIHHDTGSCSCGAKSCIMASVLSKVLSYEFSDCSQNQYETYLTNHNPQCILNKPLLTVS…	402	1	0	0	548.2781	1094.5416	2	1094.5464	-0.0048	0	10.75	0.084	K	SCIMASVLSK	V			Cmpd 111, +MS2(548.2781), 21.2-26.4eV, 3.2min #148
2	Bothrops_asper_ABB76282_SVMP_PI		172	46477	41	13	8	7	12.0	408	MIEVLLVTICLAVFPYQGSSIILESGNVNDYEVVYPRKVTELPKGAVQPKYEDAMQYEFKVNGEPVVLHLEKNKGLFSEDYSETHYSPDGRKIITYPSFEDHCYYHGRIENDADSTASISACNGLKGHFKLQGETYLIEPLKLSDSEAHAVYKYENVEKEDEAPKMCGVTETNWESYEPIKKASQSNLTPEQQRFSPRYIELAVVADHGIFTKYNSNLNTIRTRVHEMLNTVNGFYRSVDVHAPLANLEVWSKQDLIKVQKDSSKTLKSFGEWRERDLLPRISHDHAQLLTAVVFDGNTIGRAYTGGMCDPRHSVGVVRDHSKNNLWVAVTMAHELGHNLGIHHDTGSCSCGAKSCIMASVLSKVLSYEFSDCSQNQYETYLTNHNPQCILNKPLLTVS…	403	1	0	0	548.2781	1094.5417	2	1094.5464	-0.0047	0	8.52	0.14	K	SCIMASVLSK	V			Cmpd 46, +MS2(548.2781), 21.2-26.4eV, 1.3min #62
2	Bothrops_asper_ABB76282_SVMP_PI		172	46477	41	13	8	7	12.0	408	MIEVLLVTICLAVFPYQGSSIILESGNVNDYEVVYPRKVTELPKGAVQPKYEDAMQYEFKVNGEPVVLHLEKNKGLFSEDYSETHYSPDGRKIITYPSFEDHCYYHGRIENDADSTASISACNGLKGHFKLQGETYLIEPLKLSDSEAHAVYKYENVEKEDEAPKMCGVTETNWESYEPIKKASQSNLTPEQQRFSPRYIELAVVADHGIFTKYNSNLNTIRTRVHEMLNTVNGFYRSVDVHAPLANLEVWSKQDLIKVQKDSSKTLKSFGEWRERDLLPRISHDHAQLLTAVVFDGNTIGRAYTGGMCDPRHSVGVVRDHSKNNLWVAVTMAHELGHNLGIHHDTGSCSCGAKSCIMASVLSKVLSYEFSDCSQNQYETYLTNHNPQCILNKPLLTVS…	404	1	0	0	548.2785	1094.5424	2	1094.5464	-0.0040	0	11.07	0.078	K	SCIMASVLSK	V			Cmpd 163, +MS2(548.2785), 21.2-26.4eV, 4.7min #218
2	Bothrops_asper_ABB76282_SVMP_PI		172	46477	41	13	8	7	12.0	408	MIEVLLVTICLAVFPYQGSSIILESGNVNDYEVVYPRKVTELPKGAVQPKYEDAMQYEFKVNGEPVVLHLEKNKGLFSEDYSETHYSPDGRKIITYPSFEDHCYYHGRIENDADSTASISACNGLKGHFKLQGETYLIEPLKLSDSEAHAVYKYENVEKEDEAPKMCGVTETNWESYEPIKKASQSNLTPEQQRFSPRYIELAVVADHGIFTKYNSNLNTIRTRVHEMLNTVNGFYRSVDVHAPLANLEVWSKQDLIKVQKDSSKTLKSFGEWRERDLLPRISHDHAQLLTAVVFDGNTIGRAYTGGMCDPRHSVGVVRDHSKNNLWVAVTMAHELGHNLGIHHDTGSCSCGAKSCIMASVLSKVLSYEFSDCSQNQYETYLTNHNPQCILNKPLLTVS…	405	1	0	0	548.2785	1094.5425	2	1094.5464	-0.0039	0	5.71	0.27	K	SCIMASVLSK	V			Cmpd 192, +MS2(548.2785), 21.2-26.4eV, 5.5min #256
2	Bothrops_asper_ABB76282_SVMP_PI		172	46477	41	13	8	7	12.0	408	MIEVLLVTICLAVFPYQGSSIILESGNVNDYEVVYPRKVTELPKGAVQPKYEDAMQYEFKVNGEPVVLHLEKNKGLFSEDYSETHYSPDGRKIITYPSFEDHCYYHGRIENDADSTASISACNGLKGHFKLQGETYLIEPLKLSDSEAHAVYKYENVEKEDEAPKMCGVTETNWESYEPIKKASQSNLTPEQQRFSPRYIELAVVADHGIFTKYNSNLNTIRTRVHEMLNTVNGFYRSVDVHAPLANLEVWSKQDLIKVQKDSSKTLKSFGEWRERDLLPRISHDHAQLLTAVVFDGNTIGRAYTGGMCDPRHSVGVVRDHSKNNLWVAVTMAHELGHNLGIHHDTGSCSCGAKSCIMASVLSKVLSYEFSDCSQNQYETYLTNHNPQCILNKPLLTVS…	406	1	0	0	548.2785	1094.5425	2	1094.5464	-0.0039	0	6.76	0.21	K	SCIMASVLSK	V			Cmpd 122, +MS2(548.2785), 21.2-26.4eV, 3.5min #163
2	Bothrops_asper_ABB76282_SVMP_PI		172	46477	41	13	8	7	12.0	408	MIEVLLVTICLAVFPYQGSSIILESGNVNDYEVVYPRKVTELPKGAVQPKYEDAMQYEFKVNGEPVVLHLEKNKGLFSEDYSETHYSPDGRKIITYPSFEDHCYYHGRIENDADSTASISACNGLKGHFKLQGETYLIEPLKLSDSEAHAVYKYENVEKEDEAPKMCGVTETNWESYEPIKKASQSNLTPEQQRFSPRYIELAVVADHGIFTKYNSNLNTIRTRVHEMLNTVNGFYRSVDVHAPLANLEVWSKQDLIKVQKDSSKTLKSFGEWRERDLLPRISHDHAQLLTAVVFDGNTIGRAYTGGMCDPRHSVGVVRDHSKNNLWVAVTMAHELGHNLGIHHDTGSCSCGAKSCIMASVLSKVLSYEFSDCSQNQYETYLTNHNPQCILNKPLLTVS…	407	1	0	0	548.2786	1094.5426	2	1094.5464	-0.0038	0	12.96	0.051	K	SCIMASVLSK	V			Cmpd 83, +MS2(548.2786), 21.2-26.4eV, 2.4min #111
2	Bothrops_asper_ABB76282_SVMP_PI		172	46477	41	13	8	7	12.0	408	MIEVLLVTICLAVFPYQGSSIILESGNVNDYEVVYPRKVTELPKGAVQPKYEDAMQYEFKVNGEPVVLHLEKNKGLFSEDYSETHYSPDGRKIITYPSFEDHCYYHGRIENDADSTASISACNGLKGHFKLQGETYLIEPLKLSDSEAHAVYKYENVEKEDEAPKMCGVTETNWESYEPIKKASQSNLTPEQQRFSPRYIELAVVADHGIFTKYNSNLNTIRTRVHEMLNTVNGFYRSVDVHAPLANLEVWSKQDLIKVQKDSSKTLKSFGEWRERDLLPRISHDHAQLLTAVVFDGNTIGRAYTGGMCDPRHSVGVVRDHSKNNLWVAVTMAHELGHNLGIHHDTGSCSCGAKSCIMASVLSKVLSYEFSDCSQNQYETYLTNHNPQCILNKPLLTVS…	408	1	0	0	548.2786	1094.5426	2	1094.5464	-0.0038	0	7.66	0.17	K	SCIMASVLSK	V			Cmpd 50, +MS2(548.2786), 21.2-26.4eV, 1.4min #67
2	Bothrops_asper_ABB76282_SVMP_PI		172	46477	41	13	8	7	12.0	408	MIEVLLVTICLAVFPYQGSSIILESGNVNDYEVVYPRKVTELPKGAVQPKYEDAMQYEFKVNGEPVVLHLEKNKGLFSEDYSETHYSPDGRKIITYPSFEDHCYYHGRIENDADSTASISACNGLKGHFKLQGETYLIEPLKLSDSEAHAVYKYENVEKEDEAPKMCGVTETNWESYEPIKKASQSNLTPEQQRFSPRYIELAVVADHGIFTKYNSNLNTIRTRVHEMLNTVNGFYRSVDVHAPLANLEVWSKQDLIKVQKDSSKTLKSFGEWRERDLLPRISHDHAQLLTAVVFDGNTIGRAYTGGMCDPRHSVGVVRDHSKNNLWVAVTMAHELGHNLGIHHDTGSCSCGAKSCIMASVLSKVLSYEFSDCSQNQYETYLTNHNPQCILNKPLLTVS…	409	1	0	0	548.2786	1094.5427	2	1094.5464	-0.0036	0	3.03	0.5	K	SCIMASVLSK	V			Cmpd 66, +MS2(548.2787), 21.2-26.4eV, 1.9min #88
2	Bothrops_asper_ABB76282_SVMP_PI		172	46477	41	13	8	7	12.0	408	MIEVLLVTICLAVFPYQGSSIILESGNVNDYEVVYPRKVTELPKGAVQPKYEDAMQYEFKVNGEPVVLHLEKNKGLFSEDYSETHYSPDGRKIITYPSFEDHCYYHGRIENDADSTASISACNGLKGHFKLQGETYLIEPLKLSDSEAHAVYKYENVEKEDEAPKMCGVTETNWESYEPIKKASQSNLTPEQQRFSPRYIELAVVADHGIFTKYNSNLNTIRTRVHEMLNTVNGFYRSVDVHAPLANLEVWSKQDLIKVQKDSSKTLKSFGEWRERDLLPRISHDHAQLLTAVVFDGNTIGRAYTGGMCDPRHSVGVVRDHSKNNLWVAVTMAHELGHNLGIHHDTGSCSCGAKSCIMASVLSKVLSYEFSDCSQNQYETYLTNHNPQCILNKPLLTVS…	410	1	0	0	548.2787	1094.5429	2	1094.5464	-0.0035	0	12.55	0.056	K	SCIMASVLSK	V			Cmpd 148, +MS2(548.2787), 21.2-26.4eV, 4.2min #198
2	Bothrops_asper_ABB76282_SVMP_PI		172	46477	41	13	8	7	12.0	408	MIEVLLVTICLAVFPYQGSSIILESGNVNDYEVVYPRKVTELPKGAVQPKYEDAMQYEFKVNGEPVVLHLEKNKGLFSEDYSETHYSPDGRKIITYPSFEDHCYYHGRIENDADSTASISACNGLKGHFKLQGETYLIEPLKLSDSEAHAVYKYENVEKEDEAPKMCGVTETNWESYEPIKKASQSNLTPEQQRFSPRYIELAVVADHGIFTKYNSNLNTIRTRVHEMLNTVNGFYRSVDVHAPLANLEVWSKQDLIKVQKDSSKTLKSFGEWRERDLLPRISHDHAQLLTAVVFDGNTIGRAYTGGMCDPRHSVGVVRDHSKNNLWVAVTMAHELGHNLGIHHDTGSCSCGAKSCIMASVLSKVLSYEFSDCSQNQYETYLTNHNPQCILNKPLLTVS…	411	1	0	0	548.2788	1094.5431	2	1094.5464	-0.0033	0	5.10	0.31	K	SCIMASVLSK	V			Cmpd 118, +MS2(548.2788), 21.2-26.4eV, 3.4min #158
2	Bothrops_asper_ABB76282_SVMP_PI		172	46477	41	13	8	7	12.0	408	MIEVLLVTICLAVFPYQGSSIILESGNVNDYEVVYPRKVTELPKGAVQPKYEDAMQYEFKVNGEPVVLHLEKNKGLFSEDYSETHYSPDGRKIITYPSFEDHCYYHGRIENDADSTASISACNGLKGHFKLQGETYLIEPLKLSDSEAHAVYKYENVEKEDEAPKMCGVTETNWESYEPIKKASQSNLTPEQQRFSPRYIELAVVADHGIFTKYNSNLNTIRTRVHEMLNTVNGFYRSVDVHAPLANLEVWSKQDLIKVQKDSSKTLKSFGEWRERDLLPRISHDHAQLLTAVVFDGNTIGRAYTGGMCDPRHSVGVVRDHSKNNLWVAVTMAHELGHNLGIHHDTGSCSCGAKSCIMASVLSKVLSYEFSDCSQNQYETYLTNHNPQCILNKPLLTVS…	412	1	0	0	548.2790	1094.5434	2	1094.5464	-0.0030	0	7.35	0.18	K	SCIMASVLSK	V			Cmpd 32, +MS2(548.2790), 21.2-26.4eV, 0.9min #43
2	Bothrops_asper_ABB76282_SVMP_PI		172	46477	41	13	8	7	12.0	408	MIEVLLVTICLAVFPYQGSSIILESGNVNDYEVVYPRKVTELPKGAVQPKYEDAMQYEFKVNGEPVVLHLEKNKGLFSEDYSETHYSPDGRKIITYPSFEDHCYYHGRIENDADSTASISACNGLKGHFKLQGETYLIEPLKLSDSEAHAVYKYENVEKEDEAPKMCGVTETNWESYEPIKKASQSNLTPEQQRFSPRYIELAVVADHGIFTKYNSNLNTIRTRVHEMLNTVNGFYRSVDVHAPLANLEVWSKQDLIKVQKDSSKTLKSFGEWRERDLLPRISHDHAQLLTAVVFDGNTIGRAYTGGMCDPRHSVGVVRDHSKNNLWVAVTMAHELGHNLGIHHDTGSCSCGAKSCIMASVLSKVLSYEFSDCSQNQYETYLTNHNPQCILNKPLLTVS…	413	1	0	0	548.2791	1094.5437	2	1094.5464	-0.0027	0	5.13	0.31	K	SCIMASVLSK	V			Cmpd 188, +MS2(548.2791), 21.2-26.4eV, 5.4min #251
2	Bothrops_asper_ABB76282_SVMP_PI		172	46477	41	13	8	7	12.0	408	MIEVLLVTICLAVFPYQGSSIILESGNVNDYEVVYPRKVTELPKGAVQPKYEDAMQYEFKVNGEPVVLHLEKNKGLFSEDYSETHYSPDGRKIITYPSFEDHCYYHGRIENDADSTASISACNGLKGHFKLQGETYLIEPLKLSDSEAHAVYKYENVEKEDEAPKMCGVTETNWESYEPIKKASQSNLTPEQQRFSPRYIELAVVADHGIFTKYNSNLNTIRTRVHEMLNTVNGFYRSVDVHAPLANLEVWSKQDLIKVQKDSSKTLKSFGEWRERDLLPRISHDHAQLLTAVVFDGNTIGRAYTGGMCDPRHSVGVVRDHSKNNLWVAVTMAHELGHNLGIHHDTGSCSCGAKSCIMASVLSKVLSYEFSDCSQNQYETYLTNHNPQCILNKPLLTVS…	414	1	0	0	548.2791	1094.5437	2	1094.5464	-0.0026	0	3.71	0.43	K	SCIMASVLSK	V			Cmpd 125, +MS2(548.2791), 21.2-26.4eV, 3.6min #167
2	Bothrops_asper_ABB76282_SVMP_PI		172	46477	41	13	8	7	12.0	408	MIEVLLVTICLAVFPYQGSSIILESGNVNDYEVVYPRKVTELPKGAVQPKYEDAMQYEFKVNGEPVVLHLEKNKGLFSEDYSETHYSPDGRKIITYPSFEDHCYYHGRIENDADSTASISACNGLKGHFKLQGETYLIEPLKLSDSEAHAVYKYENVEKEDEAPKMCGVTETNWESYEPIKKASQSNLTPEQQRFSPRYIELAVVADHGIFTKYNSNLNTIRTRVHEMLNTVNGFYRSVDVHAPLANLEVWSKQDLIKVQKDSSKTLKSFGEWRERDLLPRISHDHAQLLTAVVFDGNTIGRAYTGGMCDPRHSVGVVRDHSKNNLWVAVTMAHELGHNLGIHHDTGSCSCGAKSCIMASVLSKVLSYEFSDCSQNQYETYLTNHNPQCILNKPLLTVS…	415	1	0	0	548.2793	1094.5439	2	1094.5464	-0.0024	0	5.32	0.29	K	SCIMASVLSK	V			Cmpd 68, +MS2(548.2792), 21.2-26.4eV, 2.0min #91
2	Bothrops_asper_ABB76282_SVMP_PI		172	46477	41	13	8	7	12.0	408	MIEVLLVTICLAVFPYQGSSIILESGNVNDYEVVYPRKVTELPKGAVQPKYEDAMQYEFKVNGEPVVLHLEKNKGLFSEDYSETHYSPDGRKIITYPSFEDHCYYHGRIENDADSTASISACNGLKGHFKLQGETYLIEPLKLSDSEAHAVYKYENVEKEDEAPKMCGVTETNWESYEPIKKASQSNLTPEQQRFSPRYIELAVVADHGIFTKYNSNLNTIRTRVHEMLNTVNGFYRSVDVHAPLANLEVWSKQDLIKVQKDSSKTLKSFGEWRERDLLPRISHDHAQLLTAVVFDGNTIGRAYTGGMCDPRHSVGVVRDHSKNNLWVAVTMAHELGHNLGIHHDTGSCSCGAKSCIMASVLSKVLSYEFSDCSQNQYETYLTNHNPQCILNKPLLTVS…	416	1	0	0	548.2795	1094.5444	2	1094.5464	-0.0020	0	14.71	0.034	K	SCIMASVLSK	V			Cmpd 166, +MS2(548.2795), 21.2-26.4eV, 4.8min #222
2	Bothrops_asper_ABB76282_SVMP_PI		172	46477	41	13	8	7	12.0	408	MIEVLLVTICLAVFPYQGSSIILESGNVNDYEVVYPRKVTELPKGAVQPKYEDAMQYEFKVNGEPVVLHLEKNKGLFSEDYSETHYSPDGRKIITYPSFEDHCYYHGRIENDADSTASISACNGLKGHFKLQGETYLIEPLKLSDSEAHAVYKYENVEKEDEAPKMCGVTETNWESYEPIKKASQSNLTPEQQRFSPRYIELAVVADHGIFTKYNSNLNTIRTRVHEMLNTVNGFYRSVDVHAPLANLEVWSKQDLIKVQKDSSKTLKSFGEWRERDLLPRISHDHAQLLTAVVFDGNTIGRAYTGGMCDPRHSVGVVRDHSKNNLWVAVTMAHELGHNLGIHHDTGSCSCGAKSCIMASVLSKVLSYEFSDCSQNQYETYLTNHNPQCILNKPLLTVS…	417	1	0	0	548.2795	1094.5445	2	1094.5464	-0.0018	0	2.22	0.6	K	SCIMASVLSK	V			Cmpd 81, +MS2(548.2795), 21.2-26.4eV, 2.3min #108
2	Bothrops_asper_ABB76282_SVMP_PI		172	46477	41	13	8	7	12.0	408	MIEVLLVTICLAVFPYQGSSIILESGNVNDYEVVYPRKVTELPKGAVQPKYEDAMQYEFKVNGEPVVLHLEKNKGLFSEDYSETHYSPDGRKIITYPSFEDHCYYHGRIENDADSTASISACNGLKGHFKLQGETYLIEPLKLSDSEAHAVYKYENVEKEDEAPKMCGVTETNWESYEPIKKASQSNLTPEQQRFSPRYIELAVVADHGIFTKYNSNLNTIRTRVHEMLNTVNGFYRSVDVHAPLANLEVWSKQDLIKVQKDSSKTLKSFGEWRERDLLPRISHDHAQLLTAVVFDGNTIGRAYTGGMCDPRHSVGVVRDHSKNNLWVAVTMAHELGHNLGIHHDTGSCSCGAKSCIMASVLSKVLSYEFSDCSQNQYETYLTNHNPQCILNKPLLTVS…	419	1	0	0	548.2798	1094.5450	2	1094.5464	-0.0014	0	2.50	0.56	K	SCIMASVLSK	V			Cmpd 193, +MS2(548.2798), 21.2-26.4eV, 5.5min #258
2	Bothrops_asper_ABB76282_SVMP_PI		172	46477	41	13	8	7	12.0	408	MIEVLLVTICLAVFPYQGSSIILESGNVNDYEVVYPRKVTELPKGAVQPKYEDAMQYEFKVNGEPVVLHLEKNKGLFSEDYSETHYSPDGRKIITYPSFEDHCYYHGRIENDADSTASISACNGLKGHFKLQGETYLIEPLKLSDSEAHAVYKYENVEKEDEAPKMCGVTETNWESYEPIKKASQSNLTPEQQRFSPRYIELAVVADHGIFTKYNSNLNTIRTRVHEMLNTVNGFYRSVDVHAPLANLEVWSKQDLIKVQKDSSKTLKSFGEWRERDLLPRISHDHAQLLTAVVFDGNTIGRAYTGGMCDPRHSVGVVRDHSKNNLWVAVTMAHELGHNLGIHHDTGSCSCGAKSCIMASVLSKVLSYEFSDCSQNQYETYLTNHNPQCILNKPLLTVS…	420	1	0	0	548.2799	1094.5453	2	1094.5464	-0.0010	0	14.02	0.04	K	SCIMASVLSK	V			Cmpd 53, +MS2(548.2800), 21.2-26.4eV, 1.5min #71
2	Bothrops_asper_ABB76282_SVMP_PI		172	46477	41	13	8	7	12.0	408	MIEVLLVTICLAVFPYQGSSIILESGNVNDYEVVYPRKVTELPKGAVQPKYEDAMQYEFKVNGEPVVLHLEKNKGLFSEDYSETHYSPDGRKIITYPSFEDHCYYHGRIENDADSTASISACNGLKGHFKLQGETYLIEPLKLSDSEAHAVYKYENVEKEDEAPKMCGVTETNWESYEPIKKASQSNLTPEQQRFSPRYIELAVVADHGIFTKYNSNLNTIRTRVHEMLNTVNGFYRSVDVHAPLANLEVWSKQDLIKVQKDSSKTLKSFGEWRERDLLPRISHDHAQLLTAVVFDGNTIGRAYTGGMCDPRHSVGVVRDHSKNNLWVAVTMAHELGHNLGIHHDTGSCSCGAKSCIMASVLSKVLSYEFSDCSQNQYETYLTNHNPQCILNKPLLTVS…	421	1	0	0	548.2800	1094.5455	2	1094.5464	-0.0009	0	5.01	0.32	K	SCIMASVLSK	V			Cmpd 42, +MS2(548.2800), 21.2-26.4eV, 1.2min #56
2	Bothrops_asper_ABB76282_SVMP_PI		172	46477	41	13	8	7	12.0	408	MIEVLLVTICLAVFPYQGSSIILESGNVNDYEVVYPRKVTELPKGAVQPKYEDAMQYEFKVNGEPVVLHLEKNKGLFSEDYSETHYSPDGRKIITYPSFEDHCYYHGRIENDADSTASISACNGLKGHFKLQGETYLIEPLKLSDSEAHAVYKYENVEKEDEAPKMCGVTETNWESYEPIKKASQSNLTPEQQRFSPRYIELAVVADHGIFTKYNSNLNTIRTRVHEMLNTVNGFYRSVDVHAPLANLEVWSKQDLIKVQKDSSKTLKSFGEWRERDLLPRISHDHAQLLTAVVFDGNTIGRAYTGGMCDPRHSVGVVRDHSKNNLWVAVTMAHELGHNLGIHHDTGSCSCGAKSCIMASVLSKVLSYEFSDCSQNQYETYLTNHNPQCILNKPLLTVS…	422	1	0	0	548.2801	1094.5457	2	1094.5464	-0.0007	0	4.79	0.33	K	SCIMASVLSK	V			Cmpd 137, +MS2(548.2801), 21.2-26.4eV, 3.9min #183
2	Bothrops_asper_ABB76282_SVMP_PI		172	46477	41	13	8	7	12.0	408	MIEVLLVTICLAVFPYQGSSIILESGNVNDYEVVYPRKVTELPKGAVQPKYEDAMQYEFKVNGEPVVLHLEKNKGLFSEDYSETHYSPDGRKIITYPSFEDHCYYHGRIENDADSTASISACNGLKGHFKLQGETYLIEPLKLSDSEAHAVYKYENVEKEDEAPKMCGVTETNWESYEPIKKASQSNLTPEQQRFSPRYIELAVVADHGIFTKYNSNLNTIRTRVHEMLNTVNGFYRSVDVHAPLANLEVWSKQDLIKVQKDSSKTLKSFGEWRERDLLPRISHDHAQLLTAVVFDGNTIGRAYTGGMCDPRHSVGVVRDHSKNNLWVAVTMAHELGHNLGIHHDTGSCSCGAKSCIMASVLSKVLSYEFSDCSQNQYETYLTNHNPQCILNKPLLTVS…	423	1	0	0	548.2803	1094.5460	2	1094.5464	-0.0003	0	5.08	0.31	K	SCIMASVLSK	V			Cmpd 107, +MS2(548.2803), 21.2-26.4eV, 3.1min #143
2	Bothrops_asper_ABB76282_SVMP_PI		172	46477	41	13	8	7	12.0	408	MIEVLLVTICLAVFPYQGSSIILESGNVNDYEVVYPRKVTELPKGAVQPKYEDAMQYEFKVNGEPVVLHLEKNKGLFSEDYSETHYSPDGRKIITYPSFEDHCYYHGRIENDADSTASISACNGLKGHFKLQGETYLIEPLKLSDSEAHAVYKYENVEKEDEAPKMCGVTETNWESYEPIKKASQSNLTPEQQRFSPRYIELAVVADHGIFTKYNSNLNTIRTRVHEMLNTVNGFYRSVDVHAPLANLEVWSKQDLIKVQKDSSKTLKSFGEWRERDLLPRISHDHAQLLTAVVFDGNTIGRAYTGGMCDPRHSVGVVRDHSKNNLWVAVTMAHELGHNLGIHHDTGSCSCGAKSCIMASVLSKVLSYEFSDCSQNQYETYLTNHNPQCILNKPLLTVS…	424	1	0	0	548.2804	1094.5462	2	1094.5464	-0.0002	0	6.36	0.23	K	SCIMASVLSK	V			Cmpd 98, +MS2(548.2804), 21.2-26.4eV, 2.8min #131
2	Bothrops_asper_ABB76282_SVMP_PI		172	46477	41	13	8	7	12.0	408	MIEVLLVTICLAVFPYQGSSIILESGNVNDYEVVYPRKVTELPKGAVQPKYEDAMQYEFKVNGEPVVLHLEKNKGLFSEDYSETHYSPDGRKIITYPSFEDHCYYHGRIENDADSTASISACNGLKGHFKLQGETYLIEPLKLSDSEAHAVYKYENVEKEDEAPKMCGVTETNWESYEPIKKASQSNLTPEQQRFSPRYIELAVVADHGIFTKYNSNLNTIRTRVHEMLNTVNGFYRSVDVHAPLANLEVWSKQDLIKVQKDSSKTLKSFGEWRERDLLPRISHDHAQLLTAVVFDGNTIGRAYTGGMCDPRHSVGVVRDHSKNNLWVAVTMAHELGHNLGIHHDTGSCSCGAKSCIMASVLSKVLSYEFSDCSQNQYETYLTNHNPQCILNKPLLTVS…	425	1	0	0	548.2804	1094.5463	2	1094.5464	-0.0001	0	16.01	0.025	K	SCIMASVLSK	V			Cmpd 78, +MS2(548.2804), 21.2-26.4eV, 2.2min #104
2	Bothrops_asper_ABB76282_SVMP_PI		172	46477	41	13	8	7	12.0	408	MIEVLLVTICLAVFPYQGSSIILESGNVNDYEVVYPRKVTELPKGAVQPKYEDAMQYEFKVNGEPVVLHLEKNKGLFSEDYSETHYSPDGRKIITYPSFEDHCYYHGRIENDADSTASISACNGLKGHFKLQGETYLIEPLKLSDSEAHAVYKYENVEKEDEAPKMCGVTETNWESYEPIKKASQSNLTPEQQRFSPRYIELAVVADHGIFTKYNSNLNTIRTRVHEMLNTVNGFYRSVDVHAPLANLEVWSKQDLIKVQKDSSKTLKSFGEWRERDLLPRISHDHAQLLTAVVFDGNTIGRAYTGGMCDPRHSVGVVRDHSKNNLWVAVTMAHELGHNLGIHHDTGSCSCGAKSCIMASVLSKVLSYEFSDCSQNQYETYLTNHNPQCILNKPLLTVS…	426	1	0	0	548.2805	1094.5464	2	1094.5464	-0.0000	0	14.41	0.036	K	SCIMASVLSK	V			Cmpd 161, +MS2(548.2805), 21.2-26.4eV, 4.6min #215
2	Bothrops_asper_ABB76282_SVMP_PI		172	46477	41	13	8	7	12.0	408	MIEVLLVTICLAVFPYQGSSIILESGNVNDYEVVYPRKVTELPKGAVQPKYEDAMQYEFKVNGEPVVLHLEKNKGLFSEDYSETHYSPDGRKIITYPSFEDHCYYHGRIENDADSTASISACNGLKGHFKLQGETYLIEPLKLSDSEAHAVYKYENVEKEDEAPKMCGVTETNWESYEPIKKASQSNLTPEQQRFSPRYIELAVVADHGIFTKYNSNLNTIRTRVHEMLNTVNGFYRSVDVHAPLANLEVWSKQDLIKVQKDSSKTLKSFGEWRERDLLPRISHDHAQLLTAVVFDGNTIGRAYTGGMCDPRHSVGVVRDHSKNNLWVAVTMAHELGHNLGIHHDTGSCSCGAKSCIMASVLSKVLSYEFSDCSQNQYETYLTNHNPQCILNKPLLTVS…	427	1	0	0	548.2807	1094.5468	2	1094.5464	0.0004	0	10.00	0.1	K	SCIMASVLSK	V			Cmpd 92, +MS2(548.2807), 21.2-26.4eV, 2.6min #123
2	Bothrops_asper_ABB76282_SVMP_PI		172	46477	41	13	8	7	12.0	408	MIEVLLVTICLAVFPYQGSSIILESGNVNDYEVVYPRKVTELPKGAVQPKYEDAMQYEFKVNGEPVVLHLEKNKGLFSEDYSETHYSPDGRKIITYPSFEDHCYYHGRIENDADSTASISACNGLKGHFKLQGETYLIEPLKLSDSEAHAVYKYENVEKEDEAPKMCGVTETNWESYEPIKKASQSNLTPEQQRFSPRYIELAVVADHGIFTKYNSNLNTIRTRVHEMLNTVNGFYRSVDVHAPLANLEVWSKQDLIKVQKDSSKTLKSFGEWRERDLLPRISHDHAQLLTAVVFDGNTIGRAYTGGMCDPRHSVGVVRDHSKNNLWVAVTMAHELGHNLGIHHDTGSCSCGAKSCIMASVLSKVLSYEFSDCSQNQYETYLTNHNPQCILNKPLLTVS…	428	1	0	0	548.2808	1094.5470	2	1094.5464	0.0007	0	13.86	0.041	K	SCIMASVLSK	V			Cmpd 180, +MS2(548.2808), 21.2-26.4eV, 5.2min #240
2	Bothrops_asper_ABB76282_SVMP_PI		172	46477	41	13	8	7	12.0	408	MIEVLLVTICLAVFPYQGSSIILESGNVNDYEVVYPRKVTELPKGAVQPKYEDAMQYEFKVNGEPVVLHLEKNKGLFSEDYSETHYSPDGRKIITYPSFEDHCYYHGRIENDADSTASISACNGLKGHFKLQGETYLIEPLKLSDSEAHAVYKYENVEKEDEAPKMCGVTETNWESYEPIKKASQSNLTPEQQRFSPRYIELAVVADHGIFTKYNSNLNTIRTRVHEMLNTVNGFYRSVDVHAPLANLEVWSKQDLIKVQKDSSKTLKSFGEWRERDLLPRISHDHAQLLTAVVFDGNTIGRAYTGGMCDPRHSVGVVRDHSKNNLWVAVTMAHELGHNLGIHHDTGSCSCGAKSCIMASVLSKVLSYEFSDCSQNQYETYLTNHNPQCILNKPLLTVS…	433	1	0	0	396.8847	1187.6323	3	1187.6371	-0.0048	1	15.57	0.028	Y	NSNLNTIRTR	V			Cmpd 271, +MS2(396.8847), 16.0-20.0eV, 7.8min #362
2	Bothrops_asper_ABB76282_SVMP_PI		172	46477	41	13	8	7	12.0	408	MIEVLLVTICLAVFPYQGSSIILESGNVNDYEVVYPRKVTELPKGAVQPKYEDAMQYEFKVNGEPVVLHLEKNKGLFSEDYSETHYSPDGRKIITYPSFEDHCYYHGRIENDADSTASISACNGLKGHFKLQGETYLIEPLKLSDSEAHAVYKYENVEKEDEAPKMCGVTETNWESYEPIKKASQSNLTPEQQRFSPRYIELAVVADHGIFTKYNSNLNTIRTRVHEMLNTVNGFYRSVDVHAPLANLEVWSKQDLIKVQKDSSKTLKSFGEWRERDLLPRISHDHAQLLTAVVFDGNTIGRAYTGGMCDPRHSVGVVRDHSKNNLWVAVTMAHELGHNLGIHHDTGSCSCGAKSCIMASVLSKVLSYEFSDCSQNQYETYLTNHNPQCILNKPLLTVS…	459	1	0	0	527.2583	1578.7531	3	1578.7613	-0.0082	0	61.47	7.1e-07	R	VHEMLNTVNGFYR	S			Cmpd 310, +MS2(527.2583), 16.7-20.8eV, 8.9min #414
2	Bothrops_asper_ABB76282_SVMP_PI		172	46477	41	13	8	7	12.0	408	MIEVLLVTICLAVFPYQGSSIILESGNVNDYEVVYPRKVTELPKGAVQPKYEDAMQYEFKVNGEPVVLHLEKNKGLFSEDYSETHYSPDGRKIITYPSFEDHCYYHGRIENDADSTASISACNGLKGHFKLQGETYLIEPLKLSDSEAHAVYKYENVEKEDEAPKMCGVTETNWESYEPIKKASQSNLTPEQQRFSPRYIELAVVADHGIFTKYNSNLNTIRTRVHEMLNTVNGFYRSVDVHAPLANLEVWSKQDLIKVQKDSSKTLKSFGEWRERDLLPRISHDHAQLLTAVVFDGNTIGRAYTGGMCDPRHSVGVVRDHSKNNLWVAVTMAHELGHNLGIHHDTGSCSCGAKSCIMASVLSKVLSYEFSDCSQNQYETYLTNHNPQCILNKPLLTVS…	461	1	0	0	532.5908	1594.7506	3	1594.7562	-0.0056	0	53.61	4.4e-06	R	VHEMLNTVNGFYR	S	Oxidation (M)	0.0002000000000.0	Cmpd 298, +MS2(532.5908), 16.8-21.0eV, 8.5min #398
