# Supplementary material for: High-Throughput Venomics
Source: J Proteome Res. 2023 Apr 3;22(6):1734–46. doi: 10.1021/acs.jproteome.2c00780 (PMC10243144; doi:10.1021/acs.jproteome.2c00780)
Supplement: Supplementary file 6 — pr2c00780_si_006.zip [file pr2c00780_si_006.zip › CSV Files/Bothrops asper TFA 6sec/Bothrops asper species specific CSV files/j19.csv]

Header	--------------------------------------------------------
Search title	201211_BothaspTFA000272.d
Timestamp	2021-01-12T17:50:32Z
User	Demo User
Email	j.slagboom@vu.nl
Report URI	https://mascot.labs.vu.nl/cgi/master_results.pl?file=../data/20210112/F007529.dat
Peak list data path	F:\New MGF files 2021\210111_Bothrops asper TFA\201211_BothaspTFA000272_5.2.216.mgf
Peak list format	Mascot generic
Search type	MIS
Mascot version	2.3.02
Database	Bothrops_asper
Fasta file	Bothrops_asper.fas
Total sequences	17
Total residues	2799
Sequences after taxonomy filter	17
Number of queries	498
Fixed modifications	--------------------------------------------------------
Identifier	Name	Delta	Neutral loss
1	Carbamidomethyl (C)	57.021464
Variable modifications	--------------------------------------------------------
Identifier	Name	Delta	Neutral loss(es)
1	Amidated (Protein C-term)	-0.984016
2	Oxidation (M)	15.994915	0	63.998285
Search Parameters	--------------------------------------------------------
Taxonomy filter	All entries
Enzyme	semiTrypsin
Maximum Missed Cleavages	1
Fixed modifications	Carbamidomethyl (C)
Variable modifications	Amidated (Protein C-term),Oxidation (M)
Peptide Mass Tolerance	0.2
Peptide Mass Tolerance Units	Da
Fragment Mass Tolerance	0.05
Fragment Mass Tolerance Units	Da
Mass values	Monoisotopic
Instrument type	ESI-QUAD-TOF
Format parameters	--------------------------------------------------------
Significance threshold	0.05
Max. number of hits	0
Use MudPIT protein scoring	1
Ions score cut-off	0
Include same-set proteins
Include sub-set proteins	0
Include unassigned	0
Require bold red	0
Use homology threshold	0
Group protein families	0
Protein hits	--------------------------------------------------------
prot_hit_num	prot_acc	prot_desc	prot_score	prot_mass	prot_matches	prot_matches_sig	prot_sequences	prot_sequences_sig	prot_cover	prot_len	prot_seq	pep_query	pep_rank	pep_isbold	pep_isunique	pep_exp_mz	pep_exp_mr	pep_exp_z	pep_calc_mr	pep_delta	pep_miss	pep_score	pep_expect	pep_res_before	pep_seq	pep_res_after	pep_var_mod	pep_var_mod_pos	pep_scan_title
1	Bothrops_asper_ABB76281_SVMP_PII		84	54784	1	1	1	1	2.1	477	MIEVLLVTICLAVSPYQGSSIILESGNVNDYEVVYPRKVTELPKGAVQPKYEDAMQYEFKVNGEPVVLHLEKNKGLFSEDYSETHYSPDGRKIITYPSFEDHCYYHGRIENDADSTASISACNGLKGHFKIQGETYLIEPLKLSDSEAHAVYKYENVEKEDEAPKMCGVTETNWESYEPIKKASQSNLTPEQQRFSPRYIELAVVADHGIFTKYNSNLNTIRTRVHEMLNTVNGFYRSVNVTASLASLEVWSKKDLIKVEKDSSKTLTSFGEWRERDLLPRISHDHAQLLTTIVFDNYVIGITEFGKMCDPKLSVGVVRDHSEINLQVAVAMAHELGHNLGMYHDGNQCHCDAASCIMADTLREVLSYEFSDCSQNQYETYLTKHNPQCILNEPLLIVS…	454	1	1	1	598.7249	1195.4353	2	1195.4420	-0.0067	0	83.95	4e-09	E	NPCCDAATCK	L			Cmpd 263, +MS2(598.7249), 22.4-28.0eV, 7.5min #351
2	Bothrops_asper_P84035_SVMP		49	7005	3	2	3	2	41.3	63	SHDNAQLLTAIKAYIATMCDPKMAVIMAHEIGHGGYYGYCRKIPCAPEDVKDDDIGMVLPGTK	428	1	1	1	476.2149	950.4152	2	950.4201	-0.0049	0	37.11	0.00019	Y	IATMCDPK	M	Oxidation (M)	0.00020000.0	Cmpd 265, +MS2(476.2149), 20.0-25.0eV, 7.6min #354
2	Bothrops_asper_P84035_SVMP		49	7005	3	2	3	2	41.3	63	SHDNAQLLTAIKAYIATMCDPKMAVIMAHEIGHGGYYGYCRKIPCAPEDVKDDDIGMVLPGTK	431	1	1	1	498.2027	994.3908	2	994.3967	-0.0059	0	24.63	0.0034	H	GGYYGYCR	K			Cmpd 287, +MS2(498.2027), 20.0-25.0eV, 8.2min #383
2	Bothrops_asper_P84035_SVMP		49	7005	3	2	3	2	41.3	63	SHDNAQLLTAIKAYIATMCDPKMAVIMAHEIGHGGYYGYCRKIPCAPEDVKDDDIGMVLPGTK	448	1	1	1	386.2040	1155.5902	3	1155.5958	-0.0055	1	0.63	0.86	R	KIPCAPEDVK	D			Cmpd 282, +MS2(386.2040), 16.0-20.0eV, 8.1min #376
