# Supplementary material for: High-Throughput Venomics
Source: J Proteome Res. 2023 Apr 3;22(6):1734–46. doi: 10.1021/acs.jproteome.2c00780 (PMC10243144; doi:10.1021/acs.jproteome.2c00780)
Supplement: Supplementary file 6 — pr2c00780_si_006.zip [file pr2c00780_si_006.zip › CSV Files/Bothrops asper TFA 6sec/Bothrops asper species specific CSV files/k13.csv]

Header	--------------------------------------------------------
Search title	201211_BothaspTFA000175.d
Timestamp	2021-01-12T15:14:02Z
User	Demo User
Email	j.slagboom@vu.nl
Report URI	https://mascot.labs.vu.nl/cgi/master_results.pl?file=../data/20210112/F007434.dat
Peak list data path	F:\New MGF files 2021\210111_Bothrops asper TFA\201211_BothaspTFA000175_5.2.216.mgf
Peak list format	Mascot generic
Search type	MIS
Mascot version	2.3.02
Database	Bothrops_asper
Fasta file	Bothrops_asper.fas
Total sequences	17
Total residues	2799
Sequences after taxonomy filter	17
Number of queries	498
Fixed modifications	--------------------------------------------------------
Identifier	Name	Delta	Neutral loss
1	Carbamidomethyl (C)	57.021464
Variable modifications	--------------------------------------------------------
Identifier	Name	Delta	Neutral loss(es)
1	Amidated (Protein C-term)	-0.984016
2	Oxidation (M)	15.994915	0	63.998285
Search Parameters	--------------------------------------------------------
Taxonomy filter	All entries
Enzyme	semiTrypsin
Maximum Missed Cleavages	1
Fixed modifications	Carbamidomethyl (C)
Variable modifications	Amidated (Protein C-term),Oxidation (M)
Peptide Mass Tolerance	0.2
Peptide Mass Tolerance Units	Da
Fragment Mass Tolerance	0.05
Fragment Mass Tolerance Units	Da
Mass values	Monoisotopic
Instrument type	ESI-QUAD-TOF
Format parameters	--------------------------------------------------------
Significance threshold	0.05
Max. number of hits	0
Use MudPIT protein scoring	1
Ions score cut-off	0
Include same-set proteins
Include sub-set proteins	0
Include unassigned	0
Require bold red	0
Use homology threshold	0
Group protein families	0
Protein hits	--------------------------------------------------------
prot_hit_num	prot_acc	prot_desc	prot_score	prot_mass	prot_matches	prot_matches_sig	prot_sequences	prot_sequences_sig	prot_cover	prot_len	prot_seq	pep_query	pep_rank	pep_isbold	pep_isunique	pep_exp_mz	pep_exp_mr	pep_exp_z	pep_calc_mr	pep_delta	pep_miss	pep_score	pep_expect	pep_res_before	pep_seq	pep_res_after	pep_var_mod	pep_var_mod_pos	pep_scan_title
1	Bothrops_asper_AAF14241_PLA2		1949	16347	37	33	14	13	49.3	138	MRTLWIMAVLLVGVEGSLVELGKMILQETGKNPVTSYGAYGCNCGVLGRGKPKDATDRCCYVHKCCYKKLTGCNPKKDRYSYSWKDKTIVCGENNSCLKELCECDKAVAICLRKNLDTYNKKYKNNYLKPFCKKADPC	118	1	1	1	545.3265	544.3193	1	544.3221	-0.0028	0	25.46	0.0028	L	VELGK	M			Cmpd 303, +MS2(545.3265), 44.4-55.5eV, 8.7min #405
1	Bothrops_asper_AAF14241_PLA2		1949	16347	37	33	14	13	49.3	138	MRTLWIMAVLLVGVEGSLVELGKMILQETGKNPVTSYGAYGCNCGVLGRGKPKDATDRCCYVHKCCYKKLTGCNPKKDRYSYSWKDKTIVCGENNSCLKELCECDKAVAICLRKNLDTYNKKYKNNYLKPFCKKADPC	227	1	1	1	632.3509	631.3437	1	631.3475	-0.0039	0	14.00	0.04	V	AICLR	K			Cmpd 306, +MS2(632.3509), 45.1-56.3eV, 8.8min #409
1	Bothrops_asper_AAF14241_PLA2		1949	16347	37	33	14	13	49.3	138	MRTLWIMAVLLVGVEGSLVELGKMILQETGKNPVTSYGAYGCNCGVLGRGKPKDATDRCCYVHKCCYKKLTGCNPKKDRYSYSWKDKTIVCGENNSCLKELCECDKAVAICLRKNLDTYNKKYKNNYLKPFCKKADPC	304	1	1	1	327.1831	652.3517	2	652.3544	-0.0027	1	1.95	0.64	D	TYNKK	Y			Cmpd 255, +MS2(327.1831), 20.0-25.0eV, 7.3min #341
1	Bothrops_asper_AAF14241_PLA2		1949	16347	37	33	14	13	49.3	138	MRTLWIMAVLLVGVEGSLVELGKMILQETGKNPVTSYGAYGCNCGVLGRGKPKDATDRCCYVHKCCYKKLTGCNPKKDRYSYSWKDKTIVCGENNSCLKELCECDKAVAICLRKNLDTYNKKYKNNYLKPFCKKADPC	352	1	1	1	373.2242	744.4338	2	744.4381	-0.0044	0	37.31	0.00019	G	SLVELGK	M			Cmpd 305, +MS2(373.2242), 20.0-25.0eV, 8.8min #408
1	Bothrops_asper_AAF14241_PLA2		1949	16347	37	33	14	13	49.3	138	MRTLWIMAVLLVGVEGSLVELGKMILQETGKNPVTSYGAYGCNCGVLGRGKPKDATDRCCYVHKCCYKKLTGCNPKKDRYSYSWKDKTIVCGENNSCLKELCECDKAVAICLRKNLDTYNKKYKNNYLKPFCKKADPC	353	1	1	1	373.2244	744.4342	2	744.4381	-0.0039	0	39.42	0.00011	G	SLVELGK	M			Cmpd 300, +MS2(373.2244), 20.0-25.0eV, 8.6min #401
1	Bothrops_asper_AAF14241_PLA2		1949	16347	37	33	14	13	49.3	138	MRTLWIMAVLLVGVEGSLVELGKMILQETGKNPVTSYGAYGCNCGVLGRGKPKDATDRCCYVHKCCYKKLTGCNPKKDRYSYSWKDKTIVCGENNSCLKELCECDKAVAICLRKNLDTYNKKYKNNYLKPFCKKADPC	354	1	1	1	384.6960	767.3775	2	767.3813	-0.0038	1	32.43	0.00057	L	DTYNKK	Y			Cmpd 253, +MS2(384.6960), 20.0-25.0eV, 7.3min #339
1	Bothrops_asper_AAF14241_PLA2		1949	16347	37	33	14	13	49.3	138	MRTLWIMAVLLVGVEGSLVELGKMILQETGKNPVTSYGAYGCNCGVLGRGKPKDATDRCCYVHKCCYKKLTGCNPKKDRYSYSWKDKTIVCGENNSCLKELCECDKAVAICLRKNLDTYNKKYKNNYLKPFCKKADPC	355	1	1	1	384.6961	767.3776	2	767.3813	-0.0038	1	32.19	0.0006	L	DTYNKK	Y			Cmpd 263, +MS2(384.6961), 20.0-25.0eV, 7.5min #352
1	Bothrops_asper_AAF14241_PLA2		1949	16347	37	33	14	13	49.3	138	MRTLWIMAVLLVGVEGSLVELGKMILQETGKNPVTSYGAYGCNCGVLGRGKPKDATDRCCYVHKCCYKKLTGCNPKKDRYSYSWKDKTIVCGENNSCLKELCECDKAVAICLRKNLDTYNKKYKNNYLKPFCKKADPC	356	1	1	1	384.6961	767.3777	2	767.3813	-0.0036	1	16.89	0.02	L	DTYNKK	Y			Cmpd 266, +MS2(384.6961), 20.0-25.0eV, 7.6min #356
1	Bothrops_asper_AAF14241_PLA2		1949	16347	37	33	14	13	49.3	138	MRTLWIMAVLLVGVEGSLVELGKMILQETGKNPVTSYGAYGCNCGVLGRGKPKDATDRCCYVHKCCYKKLTGCNPKKDRYSYSWKDKTIVCGENNSCLKELCECDKAVAICLRKNLDTYNKKYKNNYLKPFCKKADPC	426	1	1	1	401.7316	801.4486	2	801.4531	-0.0045	0	39.59	0.00011	K	AVAICLR	K			Cmpd 304, +MS2(401.7316), 20.0-25.0eV, 8.7min #407
1	Bothrops_asper_AAF14241_PLA2		1949	16347	37	33	14	13	49.3	138	MRTLWIMAVLLVGVEGSLVELGKMILQETGKNPVTSYGAYGCNCGVLGRGKPKDATDRCCYVHKCCYKKLTGCNPKKDRYSYSWKDKTIVCGENNSCLKELCECDKAVAICLRKNLDTYNKKYKNNYLKPFCKKADPC	427	1	1	1	401.7317	801.4489	2	801.4531	-0.0042	0	37.09	0.0002	K	AVAICLR	K			Cmpd 307, +MS2(401.7317), 20.0-25.0eV, 8.8min #411
1	Bothrops_asper_AAF14241_PLA2		1949	16347	37	33	14	13	49.3	138	MRTLWIMAVLLVGVEGSLVELGKMILQETGKNPVTSYGAYGCNCGVLGRGKPKDATDRCCYVHKCCYKKLTGCNPKKDRYSYSWKDKTIVCGENNSCLKELCECDKAVAICLRKNLDTYNKKYKNNYLKPFCKKADPC	428	1	1	1	401.7318	801.4490	2	801.4531	-0.0041	0	37.91	0.00016	K	AVAICLR	K			Cmpd 302, +MS2(401.7318), 20.0-25.0eV, 8.7min #404
1	Bothrops_asper_AAF14241_PLA2		1949	16347	37	33	14	13	49.3	138	MRTLWIMAVLLVGVEGSLVELGKMILQETGKNPVTSYGAYGCNCGVLGRGKPKDATDRCCYVHKCCYKKLTGCNPKKDRYSYSWKDKTIVCGENNSCLKELCECDKAVAICLRKNLDTYNKKYKNNYLKPFCKKADPC	431	1	1	1	417.1929	832.3713	2	832.3755	-0.0042	0	25.91	0.0026	R	YSYSWK	D			Cmpd 295, +MS2(417.1929), 20.0-25.0eV, 8.5min #395
1	Bothrops_asper_AAF14241_PLA2		1949	16347	37	33	14	13	49.3	138	MRTLWIMAVLLVGVEGSLVELGKMILQETGKNPVTSYGAYGCNCGVLGRGKPKDATDRCCYVHKCCYKKLTGCNPKKDRYSYSWKDKTIVCGENNSCLKELCECDKAVAICLRKNLDTYNKKYKNNYLKPFCKKADPC	432	1	1	1	417.1931	832.3717	2	832.3755	-0.0039	0	25.46	0.0028	R	YSYSWK	D			Cmpd 298, +MS2(417.1931), 20.0-25.0eV, 8.6min #399
1	Bothrops_asper_AAF14241_PLA2		1949	16347	37	33	14	13	49.3	138	MRTLWIMAVLLVGVEGSLVELGKMILQETGKNPVTSYGAYGCNCGVLGRGKPKDATDRCCYVHKCCYKKLTGCNPKKDRYSYSWKDKTIVCGENNSCLKELCECDKAVAICLRKNLDTYNKKYKNNYLKPFCKKADPC	436	1	1	1	434.2115	866.4084	2	866.4134	-0.0050	0	33.26	0.00047	K	NLDTYNK	K			Cmpd 271, +MS2(434.2115), 20.0-25.0eV, 7.8min #363
1	Bothrops_asper_AAF14241_PLA2		1949	16347	37	33	14	13	49.3	138	MRTLWIMAVLLVGVEGSLVELGKMILQETGKNPVTSYGAYGCNCGVLGRGKPKDATDRCCYVHKCCYKKLTGCNPKKDRYSYSWKDKTIVCGENNSCLKELCECDKAVAICLRKNLDTYNKKYKNNYLKPFCKKADPC	437	1	1	1	434.2116	866.4086	2	866.4134	-0.0048	0	33.14	0.00049	K	NLDTYNK	K			Cmpd 274, +MS2(434.2116), 20.0-25.0eV, 7.9min #367
1	Bothrops_asper_AAF14241_PLA2		1949	16347	37	33	14	13	49.3	138	MRTLWIMAVLLVGVEGSLVELGKMILQETGKNPVTSYGAYGCNCGVLGRGKPKDATDRCCYVHKCCYKKLTGCNPKKDRYSYSWKDKTIVCGENNSCLKELCECDKAVAICLRKNLDTYNKKYKNNYLKPFCKKADPC	448	1	1	1	460.2467	918.4788	2	918.4844	-0.0056	0	45.22	3e-05	K	MILQETGK	N			Cmpd 289, +MS2(460.2467), 20.0-25.0eV, 8.3min #387
1	Bothrops_asper_AAF14241_PLA2		1949	16347	37	33	14	13	49.3	138	MRTLWIMAVLLVGVEGSLVELGKMILQETGKNPVTSYGAYGCNCGVLGRGKPKDATDRCCYVHKCCYKKLTGCNPKKDRYSYSWKDKTIVCGENNSCLKELCECDKAVAICLRKNLDTYNKKYKNNYLKPFCKKADPC	449	1	1	1	460.2468	918.4791	2	918.4844	-0.0053	0	36.16	0.00024	K	MILQETGK	N			Cmpd 293, +MS2(460.2468), 20.0-25.0eV, 8.4min #392
1	Bothrops_asper_AAF14241_PLA2		1949	16347	37	33	14	13	49.3	138	MRTLWIMAVLLVGVEGSLVELGKMILQETGKNPVTSYGAYGCNCGVLGRGKPKDATDRCCYVHKCCYKKLTGCNPKKDRYSYSWKDKTIVCGENNSCLKELCECDKAVAICLRKNLDTYNKKYKNNYLKPFCKKADPC	453	1	1	1	468.2443	934.4740	2	934.4794	-0.0053	0	42.79	5.3e-05	K	MILQETGK	N	Oxidation (M)	0.20000000.0	Cmpd 278, +MS2(468.2443), 20.0-25.0eV, 8.0min #372
1	Bothrops_asper_AAF14241_PLA2		1949	16347	37	33	14	13	49.3	138	MRTLWIMAVLLVGVEGSLVELGKMILQETGKNPVTSYGAYGCNCGVLGRGKPKDATDRCCYVHKCCYKKLTGCNPKKDRYSYSWKDKTIVCGENNSCLKELCECDKAVAICLRKNLDTYNKKYKNNYLKPFCKKADPC	454	1	1	1	468.2445	934.4744	2	934.4794	-0.0050	0	41.11	7.7e-05	K	MILQETGK	N	Oxidation (M)	0.20000000.0	Cmpd 282, +MS2(468.2445), 20.0-25.0eV, 8.1min #377
1	Bothrops_asper_AAF14241_PLA2		1949	16347	37	33	14	13	49.3	138	MRTLWIMAVLLVGVEGSLVELGKMILQETGKNPVTSYGAYGCNCGVLGRGKPKDATDRCCYVHKCCYKKLTGCNPKKDRYSYSWKDKTIVCGENNSCLKELCECDKAVAICLRKNLDTYNKKYKNNYLKPFCKKADPC	460	1	1	1	498.2588	994.5030	2	994.5083	-0.0053	1	46.80	2.1e-05	K	NLDTYNKK	Y			Cmpd 264, +MS2(498.2588), 20.0-25.0eV, 7.6min #353
1	Bothrops_asper_AAF14241_PLA2		1949	16347	37	33	14	13	49.3	138	MRTLWIMAVLLVGVEGSLVELGKMILQETGKNPVTSYGAYGCNCGVLGRGKPKDATDRCCYVHKCCYKKLTGCNPKKDRYSYSWKDKTIVCGENNSCLKELCECDKAVAICLRKNLDTYNKKYKNNYLKPFCKKADPC	461	1	1	1	498.2591	994.5036	2	994.5083	-0.0047	1	32.44	0.00057	K	NLDTYNKK	Y			Cmpd 267, +MS2(498.2591), 20.0-25.0eV, 7.7min #357
1	Bothrops_asper_AAF14241_PLA2		1949	16347	37	33	14	13	49.3	138	MRTLWIMAVLLVGVEGSLVELGKMILQETGKNPVTSYGAYGCNCGVLGRGKPKDATDRCCYVHKCCYKKLTGCNPKKDRYSYSWKDKTIVCGENNSCLKELCECDKAVAICLRKNLDTYNKKYKNNYLKPFCKKADPC	462	1	1	1	332.5086	994.5041	3	994.5083	-0.0042	1	7.66	0.17	K	NLDTYNKK	Y			Cmpd 265, +MS2(332.5087), 16.0-20.0eV, 7.6min #355
1	Bothrops_asper_AAF14241_PLA2		1949	16347	37	33	14	13	49.3	138	MRTLWIMAVLLVGVEGSLVELGKMILQETGKNPVTSYGAYGCNCGVLGRGKPKDATDRCCYVHKCCYKKLTGCNPKKDRYSYSWKDKTIVCGENNSCLKELCECDKAVAICLRKNLDTYNKKYKNNYLKPFCKKADPC	463	1	1	1	332.5088	994.5046	3	994.5083	-0.0038	1	3.22	0.48	K	NLDTYNKK	Y			Cmpd 261, +MS2(332.5088), 16.0-20.0eV, 7.5min #349
1	Bothrops_asper_AAF14241_PLA2		1949	16347	37	33	14	13	49.3	138	MRTLWIMAVLLVGVEGSLVELGKMILQETGKNPVTSYGAYGCNCGVLGRGKPKDATDRCCYVHKCCYKKLTGCNPKKDRYSYSWKDKTIVCGENNSCLKELCECDKAVAICLRKNLDTYNKKYKNNYLKPFCKKADPC	464	1	1	1	332.5089	994.5049	3	994.5083	-0.0034	1	8.32	0.15	K	NLDTYNKK	Y			Cmpd 262, +MS2(332.5089), 16.0-20.0eV, 7.5min #351
1	Bothrops_asper_AAF14241_PLA2		1949	16347	37	33	14	13	49.3	138	MRTLWIMAVLLVGVEGSLVELGKMILQETGKNPVTSYGAYGCNCGVLGRGKPKDATDRCCYVHKCCYKKLTGCNPKKDRYSYSWKDKTIVCGENNSCLKELCECDKAVAICLRKNLDTYNKKYKNNYLKPFCKKADPC	477	1	1	1	697.8192	1393.6238	2	1393.6330	-0.0092	0	83.57	4.4e-09	K	TIVCGENNSCLK	E			Cmpd 290, +MS2(697.8192), 24.7-30.9eV, 8.3min #388
1	Bothrops_asper_AAF14241_PLA2		1949	16347	37	33	14	13	49.3	138	MRTLWIMAVLLVGVEGSLVELGKMILQETGKNPVTSYGAYGCNCGVLGRGKPKDATDRCCYVHKCCYKKLTGCNPKKDRYSYSWKDKTIVCGENNSCLKELCECDKAVAICLRKNLDTYNKKYKNNYLKPFCKKADPC	478	1	1	1	697.8196	1393.6246	2	1393.6330	-0.0084	0	86.88	2.1e-09	K	TIVCGENNSCLK	E			Cmpd 284, +MS2(697.8196), 24.7-30.9eV, 8.1min #380
1	Bothrops_asper_AAF14241_PLA2		1949	16347	37	33	14	13	49.3	138	MRTLWIMAVLLVGVEGSLVELGKMILQETGKNPVTSYGAYGCNCGVLGRGKPKDATDRCCYVHKCCYKKLTGCNPKKDRYSYSWKDKTIVCGENNSCLKELCECDKAVAICLRKNLDTYNKKYKNNYLKPFCKKADPC	479	1	1	1	697.8196	1393.6247	2	1393.6330	-0.0083	0	86.87	2.1e-09	K	TIVCGENNSCLK	E			Cmpd 286, +MS2(697.8196), 24.7-30.9eV, 8.2min #383
1	Bothrops_asper_AAF14241_PLA2		1949	16347	37	33	14	13	49.3	138	MRTLWIMAVLLVGVEGSLVELGKMILQETGKNPVTSYGAYGCNCGVLGRGKPKDATDRCCYVHKCCYKKLTGCNPKKDRYSYSWKDKTIVCGENNSCLKELCECDKAVAICLRKNLDTYNKKYKNNYLKPFCKKADPC	482	1	1	1	546.5892	1636.7459	3	1636.7549	-0.0090	1	89.99	1e-09	K	DKTIVCGENNSCLK	E			Cmpd 283, +MS2(546.5892), 17.1-21.4eV, 8.1min #379
1	Bothrops_asper_AAF14241_PLA2		1949	16347	37	33	14	13	49.3	138	MRTLWIMAVLLVGVEGSLVELGKMILQETGKNPVTSYGAYGCNCGVLGRGKPKDATDRCCYVHKCCYKKLTGCNPKKDRYSYSWKDKTIVCGENNSCLKELCECDKAVAICLRKNLDTYNKKYKNNYLKPFCKKADPC	483	1	1	1	546.5893	1636.7460	3	1636.7549	-0.0088	1	97.01	2e-10	K	DKTIVCGENNSCLK	E			Cmpd 280, +MS2(546.5893), 17.1-21.4eV, 8.0min #375
1	Bothrops_asper_AAF14241_PLA2		1949	16347	37	33	14	13	49.3	138	MRTLWIMAVLLVGVEGSLVELGKMILQETGKNPVTSYGAYGCNCGVLGRGKPKDATDRCCYVHKCCYKKLTGCNPKKDRYSYSWKDKTIVCGENNSCLKELCECDKAVAICLRKNLDTYNKKYKNNYLKPFCKKADPC	486	1	1	1	972.9316	1943.8485	2	1943.8618	-0.0133	0	100.63	8.6e-11	K	NPVTSYGAYGCNCGVLGR	G			Cmpd 321, +MS2(972.9315), 31.4-39.2eV, 9.2min #429
1	Bothrops_asper_AAF14241_PLA2		1949	16347	37	33	14	13	49.3	138	MRTLWIMAVLLVGVEGSLVELGKMILQETGKNPVTSYGAYGCNCGVLGRGKPKDATDRCCYVHKCCYKKLTGCNPKKDRYSYSWKDKTIVCGENNSCLKELCECDKAVAICLRKNLDTYNKKYKNNYLKPFCKKADPC	487	1	1	1	972.9318	1943.8491	2	1943.8618	-0.0128	0	136.79	2.1e-14	K	NPVTSYGAYGCNCGVLGR	G			Cmpd 317, +MS2(972.9318), 31.4-39.2eV, 9.1min #424
1	Bothrops_asper_AAF14241_PLA2		1949	16347	37	33	14	13	49.3	138	MRTLWIMAVLLVGVEGSLVELGKMILQETGKNPVTSYGAYGCNCGVLGRGKPKDATDRCCYVHKCCYKKLTGCNPKKDRYSYSWKDKTIVCGENNSCLKELCECDKAVAICLRKNLDTYNKKYKNNYLKPFCKKADPC	488	1	1	1	972.9323	1943.8500	2	1943.8618	-0.0118	0	170.36	9.2e-18	K	NPVTSYGAYGCNCGVLGR	G			Cmpd 313, +MS2(972.9323), 31.4-39.2eV, 9.0min #419
1	Bothrops_asper_AAF14241_PLA2		1949	16347	37	33	14	13	49.3	138	MRTLWIMAVLLVGVEGSLVELGKMILQETGKNPVTSYGAYGCNCGVLGRGKPKDATDRCCYVHKCCYKKLTGCNPKKDRYSYSWKDKTIVCGENNSCLKELCECDKAVAICLRKNLDTYNKKYKNNYLKPFCKKADPC	489	1	1	1	648.9577	1943.8512	3	1943.8618	-0.0107	0	101.89	6.5e-11	K	NPVTSYGAYGCNCGVLGR	G			Cmpd 318, +MS2(648.9577), 19.6-24.5eV, 9.1min #425
1	Bothrops_asper_AAF14241_PLA2		1949	16347	37	33	14	13	49.3	138	MRTLWIMAVLLVGVEGSLVELGKMILQETGKNPVTSYGAYGCNCGVLGRGKPKDATDRCCYVHKCCYKKLTGCNPKKDRYSYSWKDKTIVCGENNSCLKELCECDKAVAICLRKNLDTYNKKYKNNYLKPFCKKADPC	490	1	1	1	648.9579	1943.8519	3	1943.8618	-0.0099	0	89.88	1e-09	K	NPVTSYGAYGCNCGVLGR	G			Cmpd 315, +MS2(648.9579), 19.6-24.5eV, 9.0min #421
1	Bothrops_asper_AAF14241_PLA2		1949	16347	37	33	14	13	49.3	138	MRTLWIMAVLLVGVEGSLVELGKMILQETGKNPVTSYGAYGCNCGVLGRGKPKDATDRCCYVHKCCYKKLTGCNPKKDRYSYSWKDKTIVCGENNSCLKELCECDKAVAICLRKNLDTYNKKYKNNYLKPFCKKADPC	495	1	1	1	949.1125	2844.3158	3	2844.3357	-0.0199	1	218.51	1.4e-22	K	MILQETGKNPVTSYGAYGCNCGVLGR	G			Cmpd 325, +MS2(949.1125), 26.8-33.5eV, 9.3min #435
1	Bothrops_asper_AAF14241_PLA2		1949	16347	37	33	14	13	49.3	138	MRTLWIMAVLLVGVEGSLVELGKMILQETGKNPVTSYGAYGCNCGVLGRGKPKDATDRCCYVHKCCYKKLTGCNPKKDRYSYSWKDKTIVCGENNSCLKELCECDKAVAICLRKNLDTYNKKYKNNYLKPFCKKADPC	497	1	1	1	954.4444	2860.3114	3	2860.3306	-0.0192	1	200.99	8e-21	K	MILQETGKNPVTSYGAYGCNCGVLGR	G	Oxidation (M)	0.20000000000000000000000000.0	Cmpd 319, +MS2(954.4444), 26.9-33.6eV, 9.2min #427
1	Bothrops_asper_AAF14241_PLA2		1949	16347	37	33	14	13	49.3	138	MRTLWIMAVLLVGVEGSLVELGKMILQETGKNPVTSYGAYGCNCGVLGRGKPKDATDRCCYVHKCCYKKLTGCNPKKDRYSYSWKDKTIVCGENNSCLKELCECDKAVAICLRKNLDTYNKKYKNNYLKPFCKKADPC	498	1	1	1	954.4447	2860.3124	3	2860.3306	-0.0182	1	227.18	1.9e-23	K	MILQETGKNPVTSYGAYGCNCGVLGR	G	Oxidation (M)	0.20000000000000000000000000.0	Cmpd 316, +MS2(954.4447), 26.9-33.6eV, 9.1min #423
