# Supplementary material for: High-Throughput Venomics
Source: J Proteome Res. 2023 Apr 3;22(6):1734–46. doi: 10.1021/acs.jproteome.2c00780 (PMC10243144; doi:10.1021/acs.jproteome.2c00780)
Supplement: Supplementary file 6 — pr2c00780_si_006.zip [file pr2c00780_si_006.zip › CSV Files/Bothrops asper TFA 6sec/Bothrops asper species specific CSV files/k14.csv]

Header	--------------------------------------------------------
Search title	201211_BothaspTFA000186.d
Timestamp	2021-01-12T15:24:44Z
User	Demo User
Email	j.slagboom@vu.nl
Report URI	https://mascot.labs.vu.nl/cgi/master_results.pl?file=../data/20210112/F007445.dat
Peak list data path	F:\New MGF files 2021\210111_Bothrops asper TFA\201211_BothaspTFA000186_5.2.216.mgf
Peak list format	Mascot generic
Search type	MIS
Mascot version	2.3.02
Database	Bothrops_asper
Fasta file	Bothrops_asper.fas
Total sequences	17
Total residues	2799
Sequences after taxonomy filter	17
Number of queries	498
Fixed modifications	--------------------------------------------------------
Identifier	Name	Delta	Neutral loss
1	Carbamidomethyl (C)	57.021464
Variable modifications	--------------------------------------------------------
Identifier	Name	Delta	Neutral loss(es)
1	Amidated (Protein C-term)	-0.984016
2	Oxidation (M)	15.994915	0	63.998285
Search Parameters	--------------------------------------------------------
Taxonomy filter	All entries
Enzyme	semiTrypsin
Maximum Missed Cleavages	1
Fixed modifications	Carbamidomethyl (C)
Variable modifications	Amidated (Protein C-term),Oxidation (M)
Peptide Mass Tolerance	0.2
Peptide Mass Tolerance Units	Da
Fragment Mass Tolerance	0.05
Fragment Mass Tolerance Units	Da
Mass values	Monoisotopic
Instrument type	ESI-QUAD-TOF
Format parameters	--------------------------------------------------------
Significance threshold	0.05
Max. number of hits	0
Use MudPIT protein scoring	1
Ions score cut-off	0
Include same-set proteins
Include sub-set proteins	0
Include unassigned	0
Require bold red	0
Use homology threshold	0
Group protein families	0
Protein hits	--------------------------------------------------------
prot_hit_num	prot_acc	prot_desc	prot_score	prot_mass	prot_matches	prot_matches_sig	prot_sequences	prot_sequences_sig	prot_cover	prot_len	prot_seq	pep_query	pep_rank	pep_isbold	pep_isunique	pep_exp_mz	pep_exp_mr	pep_exp_z	pep_calc_mr	pep_delta	pep_miss	pep_score	pep_expect	pep_res_before	pep_seq	pep_res_after	pep_var_mod	pep_var_mod_pos	pep_scan_title
1	Bothrops_asper_ABY55159_PLA2		2848	16476	187	165	15	13	50.4	137	MRTLWIVTVLLVGVEGSLVELGKMILQETGKNPLTSYGVYGCNCGVGGRHKPKDGTDRCCYVHKCCYKKMTDCDPKKDRYSYSWKDKTIVCDENNPCLKELCECDKAVAICLRENLDTYNKKYKIYPKFFCKKAEPC	126	1	1	0	632.3496	631.3423	1	631.3475	-0.0053	0	13.22	0.048	V	AICLR	E			Cmpd 306, +MS2(632.3496), 45.1-56.3eV, 8.8min #408
1	Bothrops_asper_ABY55159_PLA2		2848	16476	187	165	15	13	50.4	137	MRTLWIVTVLLVGVEGSLVELGKMILQETGKNPLTSYGVYGCNCGVGGRHKPKDGTDRCCYVHKCCYKKMTDCDPKKDRYSYSWKDKTIVCDENNPCLKELCECDKAVAICLRENLDTYNKKYKIYPKFFCKKAEPC	127	1	1	0	632.3503	631.3430	1	631.3475	-0.0046	0	12.77	0.053	V	AICLR	E			Cmpd 308, +MS2(632.3503), 45.1-56.3eV, 8.8min #411
1	Bothrops_asper_ABY55159_PLA2		2848	16476	187	165	15	13	50.4	137	MRTLWIVTVLLVGVEGSLVELGKMILQETGKNPLTSYGVYGCNCGVGGRHKPKDGTDRCCYVHKCCYKKMTDCDPKKDRYSYSWKDKTIVCDENNPCLKELCECDKAVAICLRENLDTYNKKYKIYPKFFCKKAEPC	128	1	1	0	632.3515	631.3442	1	631.3475	-0.0033	0	1.53	0.7	V	AICLR	E			Cmpd 2, +MS2(632.3515), 45.1-56.3eV, 0.1min #3
1	Bothrops_asper_ABY55159_PLA2		2848	16476	187	165	15	13	50.4	137	MRTLWIVTVLLVGVEGSLVELGKMILQETGKNPLTSYGVYGCNCGVGGRHKPKDGTDRCCYVHKCCYKKMTDCDPKKDRYSYSWKDKTIVCDENNPCLKELCECDKAVAICLRENLDTYNKKYKIYPKFFCKKAEPC	145	1	1	0	353.6686	705.3226	2	705.3268	-0.0042	0	33.80	0.00042	C	CYVHK	C			Cmpd 260, +MS2(353.6686), 20.0-25.0eV, 7.5min #347
1	Bothrops_asper_ABY55159_PLA2		2848	16476	187	165	15	13	50.4	137	MRTLWIVTVLLVGVEGSLVELGKMILQETGKNPLTSYGVYGCNCGVGGRHKPKDGTDRCCYVHKCCYKKMTDCDPKKDRYSYSWKDKTIVCDENNPCLKELCECDKAVAICLRENLDTYNKKYKIYPKFFCKKAEPC	148	1	1	1	373.2231	744.4316	2	744.4381	-0.0065	0	23.95	0.004	G	SLVELGK	M			Cmpd 488, +MS2(373.2231), 20.0-25.0eV, 14.0min #651
1	Bothrops_asper_ABY55159_PLA2		2848	16476	187	165	15	13	50.4	137	MRTLWIVTVLLVGVEGSLVELGKMILQETGKNPLTSYGVYGCNCGVGGRHKPKDGTDRCCYVHKCCYKKMTDCDPKKDRYSYSWKDKTIVCDENNPCLKELCECDKAVAICLRENLDTYNKKYKIYPKFFCKKAEPC	149	1	1	1	373.2232	744.4318	2	744.4381	-0.0064	0	39.33	0.00012	G	SLVELGK	M			Cmpd 299, +MS2(373.2232), 20.0-25.0eV, 8.6min #399
1	Bothrops_asper_ABY55159_PLA2		2848	16476	187	165	15	13	50.4	137	MRTLWIVTVLLVGVEGSLVELGKMILQETGKNPLTSYGVYGCNCGVGGRHKPKDGTDRCCYVHKCCYKKMTDCDPKKDRYSYSWKDKTIVCDENNPCLKELCECDKAVAICLRENLDTYNKKYKIYPKFFCKKAEPC	150	1	1	1	373.2240	744.4335	2	744.4381	-0.0047	0	37.16	0.00019	G	SLVELGK	M			Cmpd 314, +MS2(373.2240), 20.0-25.0eV, 9.0min #419
1	Bothrops_asper_ABY55159_PLA2		2848	16476	187	165	15	13	50.4	137	MRTLWIVTVLLVGVEGSLVELGKMILQETGKNPLTSYGVYGCNCGVGGRHKPKDGTDRCCYVHKCCYKKMTDCDPKKDRYSYSWKDKTIVCDENNPCLKELCECDKAVAICLRENLDTYNKKYKIYPKFFCKKAEPC	151	1	1	1	373.2244	744.4342	2	744.4381	-0.0039	0	27.62	0.0017	G	SLVELGK	M			Cmpd 200, +MS2(373.2244), 20.0-25.0eV, 5.7min #267
1	Bothrops_asper_ABY55159_PLA2		2848	16476	187	165	15	13	50.4	137	MRTLWIVTVLLVGVEGSLVELGKMILQETGKNPLTSYGVYGCNCGVGGRHKPKDGTDRCCYVHKCCYKKMTDCDPKKDRYSYSWKDKTIVCDENNPCLKELCECDKAVAICLRENLDTYNKKYKIYPKFFCKKAEPC	152	1	1	1	373.2244	744.4343	2	744.4381	-0.0038	0	18.07	0.016	G	SLVELGK	M			Cmpd 215, +MS2(373.2244), 20.0-25.0eV, 6.2min #287
1	Bothrops_asper_ABY55159_PLA2		2848	16476	187	165	15	13	50.4	137	MRTLWIVTVLLVGVEGSLVELGKMILQETGKNPLTSYGVYGCNCGVGGRHKPKDGTDRCCYVHKCCYKKMTDCDPKKDRYSYSWKDKTIVCDENNPCLKELCECDKAVAICLRENLDTYNKKYKIYPKFFCKKAEPC	153	1	1	1	373.2244	744.4343	2	744.4381	-0.0038	0	31.88	0.00065	G	SLVELGK	M			Cmpd 450, +MS2(373.2244), 20.0-25.0eV, 12.9min #600
1	Bothrops_asper_ABY55159_PLA2		2848	16476	187	165	15	13	50.4	137	MRTLWIVTVLLVGVEGSLVELGKMILQETGKNPLTSYGVYGCNCGVGGRHKPKDGTDRCCYVHKCCYKKMTDCDPKKDRYSYSWKDKTIVCDENNPCLKELCECDKAVAICLRENLDTYNKKYKIYPKFFCKKAEPC	154	1	1	1	373.2245	744.4345	2	744.4381	-0.0037	0	31.74	0.00067	G	SLVELGK	M			Cmpd 443, +MS2(373.2245), 20.0-25.0eV, 12.7min #591
1	Bothrops_asper_ABY55159_PLA2		2848	16476	187	165	15	13	50.4	137	MRTLWIVTVLLVGVEGSLVELGKMILQETGKNPLTSYGVYGCNCGVGGRHKPKDGTDRCCYVHKCCYKKMTDCDPKKDRYSYSWKDKTIVCDENNPCLKELCECDKAVAICLRENLDTYNKKYKIYPKFFCKKAEPC	155	1	1	1	373.2245	744.4345	2	744.4381	-0.0036	0	12.98	0.05	G	SLVELGK	M			Cmpd 222, +MS2(373.2245), 20.0-25.0eV, 6.4min #296
1	Bothrops_asper_ABY55159_PLA2		2848	16476	187	165	15	13	50.4	137	MRTLWIVTVLLVGVEGSLVELGKMILQETGKNPLTSYGVYGCNCGVGGRHKPKDGTDRCCYVHKCCYKKMTDCDPKKDRYSYSWKDKTIVCDENNPCLKELCECDKAVAICLRENLDTYNKKYKIYPKFFCKKAEPC	156	1	1	1	373.2245	744.4345	2	744.4381	-0.0036	0	44.59	3.5e-05	G	SLVELGK	M			Cmpd 5, +MS2(373.2245), 20.0-25.0eV, 0.2min #7
1	Bothrops_asper_ABY55159_PLA2		2848	16476	187	165	15	13	50.4	137	MRTLWIVTVLLVGVEGSLVELGKMILQETGKNPLTSYGVYGCNCGVGGRHKPKDGTDRCCYVHKCCYKKMTDCDPKKDRYSYSWKDKTIVCDENNPCLKELCECDKAVAICLRENLDTYNKKYKIYPKFFCKKAEPC	157	1	1	1	373.2246	744.4345	2	744.4381	-0.0036	0	35.38	0.00029	G	SLVELGK	M			Cmpd 68, +MS2(373.2245), 20.0-25.0eV, 2.0min #91
1	Bothrops_asper_ABY55159_PLA2		2848	16476	187	165	15	13	50.4	137	MRTLWIVTVLLVGVEGSLVELGKMILQETGKNPLTSYGVYGCNCGVGGRHKPKDGTDRCCYVHKCCYKKMTDCDPKKDRYSYSWKDKTIVCDENNPCLKELCECDKAVAICLRENLDTYNKKYKIYPKFFCKKAEPC	158	1	1	1	373.2246	744.4346	2	744.4381	-0.0036	0	36.13	0.00024	G	SLVELGK	M			Cmpd 101, +MS2(373.2246), 20.0-25.0eV, 2.9min #135
1	Bothrops_asper_ABY55159_PLA2		2848	16476	187	165	15	13	50.4	137	MRTLWIVTVLLVGVEGSLVELGKMILQETGKNPLTSYGVYGCNCGVGGRHKPKDGTDRCCYVHKCCYKKMTDCDPKKDRYSYSWKDKTIVCDENNPCLKELCECDKAVAICLRENLDTYNKKYKIYPKFFCKKAEPC	159	1	1	1	373.2246	744.4346	2	744.4381	-0.0036	0	30.30	0.00093	G	SLVELGK	M			Cmpd 113, +MS2(373.2246), 20.0-25.0eV, 3.3min #151
1	Bothrops_asper_ABY55159_PLA2		2848	16476	187	165	15	13	50.4	137	MRTLWIVTVLLVGVEGSLVELGKMILQETGKNPLTSYGVYGCNCGVGGRHKPKDGTDRCCYVHKCCYKKMTDCDPKKDRYSYSWKDKTIVCDENNPCLKELCECDKAVAICLRENLDTYNKKYKIYPKFFCKKAEPC	160	1	1	1	373.2246	744.4346	2	744.4381	-0.0035	0	21.40	0.0072	G	SLVELGK	M			Cmpd 38, +MS2(373.2246), 20.0-25.0eV, 1.1min #51
1	Bothrops_asper_ABY55159_PLA2		2848	16476	187	165	15	13	50.4	137	MRTLWIVTVLLVGVEGSLVELGKMILQETGKNPLTSYGVYGCNCGVGGRHKPKDGTDRCCYVHKCCYKKMTDCDPKKDRYSYSWKDKTIVCDENNPCLKELCECDKAVAICLRENLDTYNKKYKIYPKFFCKKAEPC	161	1	1	1	373.2246	744.4346	2	744.4381	-0.0035	0	28.65	0.0014	G	SLVELGK	M			Cmpd 173, +MS2(373.2246), 20.0-25.0eV, 5.0min #231
1	Bothrops_asper_ABY55159_PLA2		2848	16476	187	165	15	13	50.4	137	MRTLWIVTVLLVGVEGSLVELGKMILQETGKNPLTSYGVYGCNCGVGGRHKPKDGTDRCCYVHKCCYKKMTDCDPKKDRYSYSWKDKTIVCDENNPCLKELCECDKAVAICLRENLDTYNKKYKIYPKFFCKKAEPC	162	1	1	1	373.2246	744.4346	2	744.4381	-0.0035	0	28.04	0.0016	G	SLVELGK	M			Cmpd 71, +MS2(373.2246), 20.0-25.0eV, 2.1min #95
1	Bothrops_asper_ABY55159_PLA2		2848	16476	187	165	15	13	50.4	137	MRTLWIVTVLLVGVEGSLVELGKMILQETGKNPLTSYGVYGCNCGVGGRHKPKDGTDRCCYVHKCCYKKMTDCDPKKDRYSYSWKDKTIVCDENNPCLKELCECDKAVAICLRENLDTYNKKYKIYPKFFCKKAEPC	163	1	1	1	373.2246	744.4346	2	744.4381	-0.0035	0	31.63	0.00069	G	SLVELGK	M			Cmpd 472, +MS2(373.2246), 20.0-25.0eV, 13.5min #630
1	Bothrops_asper_ABY55159_PLA2		2848	16476	187	165	15	13	50.4	137	MRTLWIVTVLLVGVEGSLVELGKMILQETGKNPLTSYGVYGCNCGVGGRHKPKDGTDRCCYVHKCCYKKMTDCDPKKDRYSYSWKDKTIVCDENNPCLKELCECDKAVAICLRENLDTYNKKYKIYPKFFCKKAEPC	164	1	1	1	373.2246	744.4346	2	744.4381	-0.0035	0	31.53	0.0007	G	SLVELGK	M			Cmpd 363, +MS2(373.2246), 20.0-25.0eV, 10.4min #484
1	Bothrops_asper_ABY55159_PLA2		2848	16476	187	165	15	13	50.4	137	MRTLWIVTVLLVGVEGSLVELGKMILQETGKNPLTSYGVYGCNCGVGGRHKPKDGTDRCCYVHKCCYKKMTDCDPKKDRYSYSWKDKTIVCDENNPCLKELCECDKAVAICLRENLDTYNKKYKIYPKFFCKKAEPC	165	1	1	1	373.2246	744.4347	2	744.4381	-0.0035	0	26.96	0.002	G	SLVELGK	M			Cmpd 125, +MS2(373.2246), 20.0-25.0eV, 3.6min #167
1	Bothrops_asper_ABY55159_PLA2		2848	16476	187	165	15	13	50.4	137	MRTLWIVTVLLVGVEGSLVELGKMILQETGKNPLTSYGVYGCNCGVGGRHKPKDGTDRCCYVHKCCYKKMTDCDPKKDRYSYSWKDKTIVCDENNPCLKELCECDKAVAICLRENLDTYNKKYKIYPKFFCKKAEPC	166	1	1	1	373.2246	744.4347	2	744.4381	-0.0034	0	33.43	0.00045	G	SLVELGK	M			Cmpd 203, +MS2(373.2246), 20.0-25.0eV, 5.8min #271
1	Bothrops_asper_ABY55159_PLA2		2848	16476	187	165	15	13	50.4	137	MRTLWIVTVLLVGVEGSLVELGKMILQETGKNPLTSYGVYGCNCGVGGRHKPKDGTDRCCYVHKCCYKKMTDCDPKKDRYSYSWKDKTIVCDENNPCLKELCECDKAVAICLRENLDTYNKKYKIYPKFFCKKAEPC	167	1	1	1	373.2246	744.4347	2	744.4381	-0.0034	0	32.00	0.00063	G	SLVELGK	M			Cmpd 447, +MS2(373.2246), 20.0-25.0eV, 12.8min #596
1	Bothrops_asper_ABY55159_PLA2		2848	16476	187	165	15	13	50.4	137	MRTLWIVTVLLVGVEGSLVELGKMILQETGKNPLTSYGVYGCNCGVGGRHKPKDGTDRCCYVHKCCYKKMTDCDPKKDRYSYSWKDKTIVCDENNPCLKELCECDKAVAICLRENLDTYNKKYKIYPKFFCKKAEPC	168	1	1	1	373.2246	744.4347	2	744.4381	-0.0034	0	29.46	0.0011	G	SLVELGK	M			Cmpd 191, +MS2(373.2247), 20.0-25.0eV, 5.5min #255
1	Bothrops_asper_ABY55159_PLA2		2848	16476	187	165	15	13	50.4	137	MRTLWIVTVLLVGVEGSLVELGKMILQETGKNPLTSYGVYGCNCGVGGRHKPKDGTDRCCYVHKCCYKKMTDCDPKKDRYSYSWKDKTIVCDENNPCLKELCECDKAVAICLRENLDTYNKKYKIYPKFFCKKAEPC	169	1	1	1	373.2247	744.4348	2	744.4381	-0.0034	0	20.45	0.009	G	SLVELGK	M			Cmpd 237, +MS2(373.2247), 20.0-25.0eV, 6.8min #316
1	Bothrops_asper_ABY55159_PLA2		2848	16476	187	165	15	13	50.4	137	MRTLWIVTVLLVGVEGSLVELGKMILQETGKNPLTSYGVYGCNCGVGGRHKPKDGTDRCCYVHKCCYKKMTDCDPKKDRYSYSWKDKTIVCDENNPCLKELCECDKAVAICLRENLDTYNKKYKIYPKFFCKKAEPC	170	1	1	1	373.2247	744.4348	2	744.4381	-0.0034	0	25.50	0.0028	G	SLVELGK	M			Cmpd 388, +MS2(373.2247), 20.0-25.0eV, 11.1min #518
1	Bothrops_asper_ABY55159_PLA2		2848	16476	187	165	15	13	50.4	137	MRTLWIVTVLLVGVEGSLVELGKMILQETGKNPLTSYGVYGCNCGVGGRHKPKDGTDRCCYVHKCCYKKMTDCDPKKDRYSYSWKDKTIVCDENNPCLKELCECDKAVAICLRENLDTYNKKYKIYPKFFCKKAEPC	171	1	1	1	373.2247	744.4348	2	744.4381	-0.0033	0	27.39	0.0018	G	SLVELGK	M			Cmpd 157, +MS2(373.2247), 20.0-25.0eV, 4.5min #210
1	Bothrops_asper_ABY55159_PLA2		2848	16476	187	165	15	13	50.4	137	MRTLWIVTVLLVGVEGSLVELGKMILQETGKNPLTSYGVYGCNCGVGGRHKPKDGTDRCCYVHKCCYKKMTDCDPKKDRYSYSWKDKTIVCDENNPCLKELCECDKAVAICLRENLDTYNKKYKIYPKFFCKKAEPC	172	1	1	1	373.2247	744.4348	2	744.4381	-0.0033	0	12.19	0.06	G	SLVELGK	M			Cmpd 219, +MS2(373.2247), 20.0-25.0eV, 6.3min #292
1	Bothrops_asper_ABY55159_PLA2		2848	16476	187	165	15	13	50.4	137	MRTLWIVTVLLVGVEGSLVELGKMILQETGKNPLTSYGVYGCNCGVGGRHKPKDGTDRCCYVHKCCYKKMTDCDPKKDRYSYSWKDKTIVCDENNPCLKELCECDKAVAICLRENLDTYNKKYKIYPKFFCKKAEPC	173	1	1	1	373.2247	744.4348	2	744.4381	-0.0033	0	32.32	0.00059	G	SLVELGK	M			Cmpd 418, +MS2(373.2247), 20.0-25.0eV, 12.0min #558
1	Bothrops_asper_ABY55159_PLA2		2848	16476	187	165	15	13	50.4	137	MRTLWIVTVLLVGVEGSLVELGKMILQETGKNPLTSYGVYGCNCGVGGRHKPKDGTDRCCYVHKCCYKKMTDCDPKKDRYSYSWKDKTIVCDENNPCLKELCECDKAVAICLRENLDTYNKKYKIYPKFFCKKAEPC	174	1	1	1	373.2247	744.4348	2	744.4381	-0.0033	0	33.93	0.0004	G	SLVELGK	M			Cmpd 458, +MS2(373.2247), 20.0-25.0eV, 13.1min #611
1	Bothrops_asper_ABY55159_PLA2		2848	16476	187	165	15	13	50.4	137	MRTLWIVTVLLVGVEGSLVELGKMILQETGKNPLTSYGVYGCNCGVGGRHKPKDGTDRCCYVHKCCYKKMTDCDPKKDRYSYSWKDKTIVCDENNPCLKELCECDKAVAICLRENLDTYNKKYKIYPKFFCKKAEPC	175	1	1	1	373.2247	744.4348	2	744.4381	-0.0033	0	31.95	0.00064	G	SLVELGK	M			Cmpd 53, +MS2(373.2247), 20.0-25.0eV, 1.5min #71
1	Bothrops_asper_ABY55159_PLA2		2848	16476	187	165	15	13	50.4	137	MRTLWIVTVLLVGVEGSLVELGKMILQETGKNPLTSYGVYGCNCGVGGRHKPKDGTDRCCYVHKCCYKKMTDCDPKKDRYSYSWKDKTIVCDENNPCLKELCECDKAVAICLRENLDTYNKKYKIYPKFFCKKAEPC	176	1	1	1	373.2247	744.4349	2	744.4381	-0.0033	0	31.99	0.00063	G	SLVELGK	M			Cmpd 26, +MS2(373.2247), 20.0-25.0eV, 0.8min #35
1	Bothrops_asper_ABY55159_PLA2		2848	16476	187	165	15	13	50.4	137	MRTLWIVTVLLVGVEGSLVELGKMILQETGKNPLTSYGVYGCNCGVGGRHKPKDGTDRCCYVHKCCYKKMTDCDPKKDRYSYSWKDKTIVCDENNPCLKELCECDKAVAICLRENLDTYNKKYKIYPKFFCKKAEPC	177	1	1	1	373.2247	744.4349	2	744.4381	-0.0033	0	34.30	0.00037	G	SLVELGK	M			Cmpd 146, +MS2(373.2247), 20.0-25.0eV, 4.2min #195
1	Bothrops_asper_ABY55159_PLA2		2848	16476	187	165	15	13	50.4	137	MRTLWIVTVLLVGVEGSLVELGKMILQETGKNPLTSYGVYGCNCGVGGRHKPKDGTDRCCYVHKCCYKKMTDCDPKKDRYSYSWKDKTIVCDENNPCLKELCECDKAVAICLRENLDTYNKKYKIYPKFFCKKAEPC	178	1	1	1	373.2247	744.4349	2	744.4381	-0.0033	0	33.26	0.00047	G	SLVELGK	M			Cmpd 403, +MS2(373.2247), 20.0-25.0eV, 11.6min #538
1	Bothrops_asper_ABY55159_PLA2		2848	16476	187	165	15	13	50.4	137	MRTLWIVTVLLVGVEGSLVELGKMILQETGKNPLTSYGVYGCNCGVGGRHKPKDGTDRCCYVHKCCYKKMTDCDPKKDRYSYSWKDKTIVCDENNPCLKELCECDKAVAICLRENLDTYNKKYKIYPKFFCKKAEPC	179	1	1	1	373.2247	744.4349	2	744.4381	-0.0032	0	29.63	0.0011	G	SLVELGK	M			Cmpd 95, +MS2(373.2247), 20.0-25.0eV, 2.7min #127
1	Bothrops_asper_ABY55159_PLA2		2848	16476	187	165	15	13	50.4	137	MRTLWIVTVLLVGVEGSLVELGKMILQETGKNPLTSYGVYGCNCGVGGRHKPKDGTDRCCYVHKCCYKKMTDCDPKKDRYSYSWKDKTIVCDENNPCLKELCECDKAVAICLRENLDTYNKKYKIYPKFFCKKAEPC	180	1	1	1	373.2247	744.4349	2	744.4381	-0.0032	0	35.18	0.0003	G	SLVELGK	M			Cmpd 475, +MS2(373.2247), 20.0-25.0eV, 13.6min #634
1	Bothrops_asper_ABY55159_PLA2		2848	16476	187	165	15	13	50.4	137	MRTLWIVTVLLVGVEGSLVELGKMILQETGKNPLTSYGVYGCNCGVGGRHKPKDGTDRCCYVHKCCYKKMTDCDPKKDRYSYSWKDKTIVCDENNPCLKELCECDKAVAICLRENLDTYNKKYKIYPKFFCKKAEPC	181	1	1	1	373.2247	744.4349	2	744.4381	-0.0032	0	31.64	0.00069	G	SLVELGK	M			Cmpd 401, +MS2(373.2247), 20.0-25.0eV, 11.5min #535
1	Bothrops_asper_ABY55159_PLA2		2848	16476	187	165	15	13	50.4	137	MRTLWIVTVLLVGVEGSLVELGKMILQETGKNPLTSYGVYGCNCGVGGRHKPKDGTDRCCYVHKCCYKKMTDCDPKKDRYSYSWKDKTIVCDENNPCLKELCECDKAVAICLRENLDTYNKKYKIYPKFFCKKAEPC	182	1	1	1	373.2247	744.4349	2	744.4381	-0.0032	0	33.26	0.00047	G	SLVELGK	M			Cmpd 176, +MS2(373.2247), 20.0-25.0eV, 5.1min #235
1	Bothrops_asper_ABY55159_PLA2		2848	16476	187	165	15	13	50.4	137	MRTLWIVTVLLVGVEGSLVELGKMILQETGKNPLTSYGVYGCNCGVGGRHKPKDGTDRCCYVHKCCYKKMTDCDPKKDRYSYSWKDKTIVCDENNPCLKELCECDKAVAICLRENLDTYNKKYKIYPKFFCKKAEPC	183	1	1	1	373.2248	744.4350	2	744.4381	-0.0032	0	33.07	0.00049	G	SLVELGK	M			Cmpd 462, +MS2(373.2248), 20.0-25.0eV, 13.3min #616
1	Bothrops_asper_ABY55159_PLA2		2848	16476	187	165	15	13	50.4	137	MRTLWIVTVLLVGVEGSLVELGKMILQETGKNPLTSYGVYGCNCGVGGRHKPKDGTDRCCYVHKCCYKKMTDCDPKKDRYSYSWKDKTIVCDENNPCLKELCECDKAVAICLRENLDTYNKKYKIYPKFFCKKAEPC	184	1	1	1	373.2248	744.4350	2	744.4381	-0.0032	0	33.88	0.00041	G	SLVELGK	M			Cmpd 140, +MS2(373.2248), 20.0-25.0eV, 4.0min #187
1	Bothrops_asper_ABY55159_PLA2		2848	16476	187	165	15	13	50.4	137	MRTLWIVTVLLVGVEGSLVELGKMILQETGKNPLTSYGVYGCNCGVGGRHKPKDGTDRCCYVHKCCYKKMTDCDPKKDRYSYSWKDKTIVCDENNPCLKELCECDKAVAICLRENLDTYNKKYKIYPKFFCKKAEPC	185	1	1	1	373.2248	744.4350	2	744.4381	-0.0031	0	35.42	0.00029	G	SLVELGK	M			Cmpd 428, +MS2(373.2248), 20.0-25.0eV, 12.3min #571
1	Bothrops_asper_ABY55159_PLA2		2848	16476	187	165	15	13	50.4	137	MRTLWIVTVLLVGVEGSLVELGKMILQETGKNPLTSYGVYGCNCGVGGRHKPKDGTDRCCYVHKCCYKKMTDCDPKKDRYSYSWKDKTIVCDENNPCLKELCECDKAVAICLRENLDTYNKKYKIYPKFFCKKAEPC	186	1	1	1	373.2248	744.4350	2	744.4381	-0.0031	0	33.74	0.00042	G	SLVELGK	M			Cmpd 185, +MS2(373.2248), 20.0-25.0eV, 5.3min #247
1	Bothrops_asper_ABY55159_PLA2		2848	16476	187	165	15	13	50.4	137	MRTLWIVTVLLVGVEGSLVELGKMILQETGKNPLTSYGVYGCNCGVGGRHKPKDGTDRCCYVHKCCYKKMTDCDPKKDRYSYSWKDKTIVCDENNPCLKELCECDKAVAICLRENLDTYNKKYKIYPKFFCKKAEPC	187	1	1	1	373.2248	744.4350	2	744.4381	-0.0031	0	33.88	0.00041	G	SLVELGK	M			Cmpd 116, +MS2(373.2248), 20.0-25.0eV, 3.3min #155
1	Bothrops_asper_ABY55159_PLA2		2848	16476	187	165	15	13	50.4	137	MRTLWIVTVLLVGVEGSLVELGKMILQETGKNPLTSYGVYGCNCGVGGRHKPKDGTDRCCYVHKCCYKKMTDCDPKKDRYSYSWKDKTIVCDENNPCLKELCECDKAVAICLRENLDTYNKKYKIYPKFFCKKAEPC	188	1	1	1	373.2248	744.4350	2	744.4381	-0.0031	0	33.24	0.00047	G	SLVELGK	M			Cmpd 431, +MS2(373.2248), 20.0-25.0eV, 12.4min #575
1	Bothrops_asper_ABY55159_PLA2		2848	16476	187	165	15	13	50.4	137	MRTLWIVTVLLVGVEGSLVELGKMILQETGKNPLTSYGVYGCNCGVGGRHKPKDGTDRCCYVHKCCYKKMTDCDPKKDRYSYSWKDKTIVCDENNPCLKELCECDKAVAICLRENLDTYNKKYKIYPKFFCKKAEPC	189	1	1	1	373.2248	744.4350	2	744.4381	-0.0031	0	30.43	0.00091	G	SLVELGK	M			Cmpd 386, +MS2(373.2248), 20.0-25.0eV, 11.1min #515
1	Bothrops_asper_ABY55159_PLA2		2848	16476	187	165	15	13	50.4	137	MRTLWIVTVLLVGVEGSLVELGKMILQETGKNPLTSYGVYGCNCGVGGRHKPKDGTDRCCYVHKCCYKKMTDCDPKKDRYSYSWKDKTIVCDENNPCLKELCECDKAVAICLRENLDTYNKKYKIYPKFFCKKAEPC	190	1	1	1	373.2248	744.4351	2	744.4381	-0.0031	0	53.91	4.1e-06	G	SLVELGK	M			Cmpd 80, +MS2(373.2248), 20.0-25.0eV, 2.3min #107
1	Bothrops_asper_ABY55159_PLA2		2848	16476	187	165	15	13	50.4	137	MRTLWIVTVLLVGVEGSLVELGKMILQETGKNPLTSYGVYGCNCGVGGRHKPKDGTDRCCYVHKCCYKKMTDCDPKKDRYSYSWKDKTIVCDENNPCLKELCECDKAVAICLRENLDTYNKKYKIYPKFFCKKAEPC	191	1	1	1	373.2248	744.4351	2	744.4381	-0.0031	0	31.47	0.00071	G	SLVELGK	M			Cmpd 83, +MS2(373.2248), 20.0-25.0eV, 2.4min #111
1	Bothrops_asper_ABY55159_PLA2		2848	16476	187	165	15	13	50.4	137	MRTLWIVTVLLVGVEGSLVELGKMILQETGKNPLTSYGVYGCNCGVGGRHKPKDGTDRCCYVHKCCYKKMTDCDPKKDRYSYSWKDKTIVCDENNPCLKELCECDKAVAICLRENLDTYNKKYKIYPKFFCKKAEPC	192	1	1	1	373.2248	744.4351	2	744.4381	-0.0031	0	35.89	0.00026	G	SLVELGK	M			Cmpd 11, +MS2(373.2248), 20.0-25.0eV, 0.3min #15
1	Bothrops_asper_ABY55159_PLA2		2848	16476	187	165	15	13	50.4	137	MRTLWIVTVLLVGVEGSLVELGKMILQETGKNPLTSYGVYGCNCGVGGRHKPKDGTDRCCYVHKCCYKKMTDCDPKKDRYSYSWKDKTIVCDENNPCLKELCECDKAVAICLRENLDTYNKKYKIYPKFFCKKAEPC	193	1	1	1	373.2248	744.4351	2	744.4381	-0.0031	0	31.58	0.0007	G	SLVELGK	M			Cmpd 415, +MS2(373.2248), 20.0-25.0eV, 11.9min #554
1	Bothrops_asper_ABY55159_PLA2		2848	16476	187	165	15	13	50.4	137	MRTLWIVTVLLVGVEGSLVELGKMILQETGKNPLTSYGVYGCNCGVGGRHKPKDGTDRCCYVHKCCYKKMTDCDPKKDRYSYSWKDKTIVCDENNPCLKELCECDKAVAICLRENLDTYNKKYKIYPKFFCKKAEPC	194	1	1	1	373.2248	744.4351	2	744.4381	-0.0031	0	35.13	0.00031	G	SLVELGK	M			Cmpd 98, +MS2(373.2248), 20.0-25.0eV, 2.8min #131
1	Bothrops_asper_ABY55159_PLA2		2848	16476	187	165	15	13	50.4	137	MRTLWIVTVLLVGVEGSLVELGKMILQETGKNPLTSYGVYGCNCGVGGRHKPKDGTDRCCYVHKCCYKKMTDCDPKKDRYSYSWKDKTIVCDENNPCLKELCECDKAVAICLRENLDTYNKKYKIYPKFFCKKAEPC	195	1	1	1	373.2249	744.4351	2	744.4381	-0.0030	0	28.96	0.0013	G	SLVELGK	M			Cmpd 465, +MS2(373.2249), 20.0-25.0eV, 13.3min #620
1	Bothrops_asper_ABY55159_PLA2		2848	16476	187	165	15	13	50.4	137	MRTLWIVTVLLVGVEGSLVELGKMILQETGKNPLTSYGVYGCNCGVGGRHKPKDGTDRCCYVHKCCYKKMTDCDPKKDRYSYSWKDKTIVCDENNPCLKELCECDKAVAICLRENLDTYNKKYKIYPKFFCKKAEPC	196	1	1	1	373.2249	744.4351	2	744.4381	-0.0030	0	17.95	0.016	G	SLVELGK	M			Cmpd 478, +MS2(373.2248), 20.0-25.0eV, 13.7min #638
1	Bothrops_asper_ABY55159_PLA2		2848	16476	187	165	15	13	50.4	137	MRTLWIVTVLLVGVEGSLVELGKMILQETGKNPLTSYGVYGCNCGVGGRHKPKDGTDRCCYVHKCCYKKMTDCDPKKDRYSYSWKDKTIVCDENNPCLKELCECDKAVAICLRENLDTYNKKYKIYPKFFCKKAEPC	197	1	1	1	373.2249	744.4351	2	744.4381	-0.0030	0	32.10	0.00062	G	SLVELGK	M			Cmpd 8, +MS2(373.2248), 20.0-25.0eV, 0.2min #11
1	Bothrops_asper_ABY55159_PLA2		2848	16476	187	165	15	13	50.4	137	MRTLWIVTVLLVGVEGSLVELGKMILQETGKNPLTSYGVYGCNCGVGGRHKPKDGTDRCCYVHKCCYKKMTDCDPKKDRYSYSWKDKTIVCDENNPCLKELCECDKAVAICLRENLDTYNKKYKIYPKFFCKKAEPC	198	1	1	1	373.2249	744.4352	2	744.4381	-0.0030	0	27.77	0.0017	G	SLVELGK	M			Cmpd 35, +MS2(373.2249), 20.0-25.0eV, 1.0min #47
1	Bothrops_asper_ABY55159_PLA2		2848	16476	187	165	15	13	50.4	137	MRTLWIVTVLLVGVEGSLVELGKMILQETGKNPLTSYGVYGCNCGVGGRHKPKDGTDRCCYVHKCCYKKMTDCDPKKDRYSYSWKDKTIVCDENNPCLKELCECDKAVAICLRENLDTYNKKYKIYPKFFCKKAEPC	199	1	1	1	373.2249	744.4352	2	744.4381	-0.0030	0	33.33	0.00046	G	SLVELGK	M			Cmpd 433, +MS2(373.2249), 20.0-25.0eV, 12.4min #578
1	Bothrops_asper_ABY55159_PLA2		2848	16476	187	165	15	13	50.4	137	MRTLWIVTVLLVGVEGSLVELGKMILQETGKNPLTSYGVYGCNCGVGGRHKPKDGTDRCCYVHKCCYKKMTDCDPKKDRYSYSWKDKTIVCDENNPCLKELCECDKAVAICLRENLDTYNKKYKIYPKFFCKKAEPC	200	1	1	1	373.2249	744.4352	2	744.4381	-0.0029	0	27.01	0.002	G	SLVELGK	M			Cmpd 230, +MS2(373.2249), 20.0-25.0eV, 6.6min #307
1	Bothrops_asper_ABY55159_PLA2		2848	16476	187	165	15	13	50.4	137	MRTLWIVTVLLVGVEGSLVELGKMILQETGKNPLTSYGVYGCNCGVGGRHKPKDGTDRCCYVHKCCYKKMTDCDPKKDRYSYSWKDKTIVCDENNPCLKELCECDKAVAICLRENLDTYNKKYKIYPKFFCKKAEPC	201	1	1	1	373.2249	744.4352	2	744.4381	-0.0029	0	30.93	0.00081	G	SLVELGK	M			Cmpd 20, +MS2(373.2249), 20.0-25.0eV, 0.6min #27
1	Bothrops_asper_ABY55159_PLA2		2848	16476	187	165	15	13	50.4	137	MRTLWIVTVLLVGVEGSLVELGKMILQETGKNPLTSYGVYGCNCGVGGRHKPKDGTDRCCYVHKCCYKKMTDCDPKKDRYSYSWKDKTIVCDENNPCLKELCECDKAVAICLRENLDTYNKKYKIYPKFFCKKAEPC	202	1	1	1	373.2249	744.4352	2	744.4381	-0.0029	0	30.66	0.00086	G	SLVELGK	M			Cmpd 65, +MS2(373.2249), 20.0-25.0eV, 1.9min #87
1	Bothrops_asper_ABY55159_PLA2		2848	16476	187	165	15	13	50.4	137	MRTLWIVTVLLVGVEGSLVELGKMILQETGKNPLTSYGVYGCNCGVGGRHKPKDGTDRCCYVHKCCYKKMTDCDPKKDRYSYSWKDKTIVCDENNPCLKELCECDKAVAICLRENLDTYNKKYKIYPKFFCKKAEPC	203	1	1	1	373.2249	744.4352	2	744.4381	-0.0029	0	26.52	0.0022	G	SLVELGK	M			Cmpd 169, +MS2(373.2249), 20.0-25.0eV, 4.9min #226
1	Bothrops_asper_ABY55159_PLA2		2848	16476	187	165	15	13	50.4	137	MRTLWIVTVLLVGVEGSLVELGKMILQETGKNPLTSYGVYGCNCGVGGRHKPKDGTDRCCYVHKCCYKKMTDCDPKKDRYSYSWKDKTIVCDENNPCLKELCECDKAVAICLRENLDTYNKKYKIYPKFFCKKAEPC	204	1	1	1	373.2249	744.4352	2	744.4381	-0.0029	0	31.84	0.00065	G	SLVELGK	M			Cmpd 383, +MS2(373.2249), 20.0-25.0eV, 11.0min #511
1	Bothrops_asper_ABY55159_PLA2		2848	16476	187	165	15	13	50.4	137	MRTLWIVTVLLVGVEGSLVELGKMILQETGKNPLTSYGVYGCNCGVGGRHKPKDGTDRCCYVHKCCYKKMTDCDPKKDRYSYSWKDKTIVCDENNPCLKELCECDKAVAICLRENLDTYNKKYKIYPKFFCKKAEPC	205	1	1	1	373.2249	744.4353	2	744.4381	-0.0029	0	31.62	0.00069	G	SLVELGK	M			Cmpd 399, +MS2(373.2249), 20.0-25.0eV, 11.4min #532
1	Bothrops_asper_ABY55159_PLA2		2848	16476	187	165	15	13	50.4	137	MRTLWIVTVLLVGVEGSLVELGKMILQETGKNPLTSYGVYGCNCGVGGRHKPKDGTDRCCYVHKCCYKKMTDCDPKKDRYSYSWKDKTIVCDENNPCLKELCECDKAVAICLRENLDTYNKKYKIYPKFFCKKAEPC	206	1	1	1	373.2249	744.4353	2	744.4381	-0.0029	0	37.35	0.00018	G	SLVELGK	M			Cmpd 161, +MS2(373.2249), 20.0-25.0eV, 4.6min #215
1	Bothrops_asper_ABY55159_PLA2		2848	16476	187	165	15	13	50.4	137	MRTLWIVTVLLVGVEGSLVELGKMILQETGKNPLTSYGVYGCNCGVGGRHKPKDGTDRCCYVHKCCYKKMTDCDPKKDRYSYSWKDKTIVCDENNPCLKELCECDKAVAICLRENLDTYNKKYKIYPKFFCKKAEPC	207	1	1	1	373.2249	744.4353	2	744.4381	-0.0029	0	33.87	0.00041	G	SLVELGK	M			Cmpd 131, +MS2(373.2249), 20.0-25.0eV, 3.8min #175
1	Bothrops_asper_ABY55159_PLA2		2848	16476	187	165	15	13	50.4	137	MRTLWIVTVLLVGVEGSLVELGKMILQETGKNPLTSYGVYGCNCGVGGRHKPKDGTDRCCYVHKCCYKKMTDCDPKKDRYSYSWKDKTIVCDENNPCLKELCECDKAVAICLRENLDTYNKKYKIYPKFFCKKAEPC	208	1	1	1	373.2249	744.4353	2	744.4381	-0.0029	0	25.37	0.0029	G	SLVELGK	M			Cmpd 233, +MS2(373.2249), 20.0-25.0eV, 6.7min #311
1	Bothrops_asper_ABY55159_PLA2		2848	16476	187	165	15	13	50.4	137	MRTLWIVTVLLVGVEGSLVELGKMILQETGKNPLTSYGVYGCNCGVGGRHKPKDGTDRCCYVHKCCYKKMTDCDPKKDRYSYSWKDKTIVCDENNPCLKELCECDKAVAICLRENLDTYNKKYKIYPKFFCKKAEPC	209	1	1	1	373.2249	744.4353	2	744.4381	-0.0029	0	36.65	0.00022	G	SLVELGK	M			Cmpd 110, +MS2(373.2249), 20.0-25.0eV, 3.2min #147
1	Bothrops_asper_ABY55159_PLA2		2848	16476	187	165	15	13	50.4	137	MRTLWIVTVLLVGVEGSLVELGKMILQETGKNPLTSYGVYGCNCGVGGRHKPKDGTDRCCYVHKCCYKKMTDCDPKKDRYSYSWKDKTIVCDENNPCLKELCECDKAVAICLRENLDTYNKKYKIYPKFFCKKAEPC	210	1	1	1	373.2249	744.4353	2	744.4381	-0.0028	0	34.22	0.00038	G	SLVELGK	M			Cmpd 86, +MS2(373.2249), 20.0-25.0eV, 2.5min #115
1	Bothrops_asper_ABY55159_PLA2		2848	16476	187	165	15	13	50.4	137	MRTLWIVTVLLVGVEGSLVELGKMILQETGKNPLTSYGVYGCNCGVGGRHKPKDGTDRCCYVHKCCYKKMTDCDPKKDRYSYSWKDKTIVCDENNPCLKELCECDKAVAICLRENLDTYNKKYKIYPKFFCKKAEPC	211	1	1	1	373.2249	744.4353	2	744.4381	-0.0028	0	33.68	0.00043	G	SLVELGK	M			Cmpd 50, +MS2(373.2249), 20.0-25.0eV, 1.5min #67
1	Bothrops_asper_ABY55159_PLA2		2848	16476	187	165	15	13	50.4	137	MRTLWIVTVLLVGVEGSLVELGKMILQETGKNPLTSYGVYGCNCGVGGRHKPKDGTDRCCYVHKCCYKKMTDCDPKKDRYSYSWKDKTIVCDENNPCLKELCECDKAVAICLRENLDTYNKKYKIYPKFFCKKAEPC	212	1	1	1	373.2249	744.4353	2	744.4381	-0.0028	0	36.65	0.00022	G	SLVELGK	M			Cmpd 412, +MS2(373.2250), 20.0-25.0eV, 11.8min #550
1	Bothrops_asper_ABY55159_PLA2		2848	16476	187	165	15	13	50.4	137	MRTLWIVTVLLVGVEGSLVELGKMILQETGKNPLTSYGVYGCNCGVGGRHKPKDGTDRCCYVHKCCYKKMTDCDPKKDRYSYSWKDKTIVCDENNPCLKELCECDKAVAICLRENLDTYNKKYKIYPKFFCKKAEPC	213	1	1	1	373.2250	744.4354	2	744.4381	-0.0028	0	29.75	0.0011	G	SLVELGK	M			Cmpd 154, +MS2(373.2250), 20.0-25.0eV, 4.4min #206
1	Bothrops_asper_ABY55159_PLA2		2848	16476	187	165	15	13	50.4	137	MRTLWIVTVLLVGVEGSLVELGKMILQETGKNPLTSYGVYGCNCGVGGRHKPKDGTDRCCYVHKCCYKKMTDCDPKKDRYSYSWKDKTIVCDENNPCLKELCECDKAVAICLRENLDTYNKKYKIYPKFFCKKAEPC	214	1	1	1	373.2250	744.4354	2	744.4381	-0.0027	0	36.34	0.00023	G	SLVELGK	M			Cmpd 187, +MS2(373.2250), 20.0-25.0eV, 5.4min #250
1	Bothrops_asper_ABY55159_PLA2		2848	16476	187	165	15	13	50.4	137	MRTLWIVTVLLVGVEGSLVELGKMILQETGKNPLTSYGVYGCNCGVGGRHKPKDGTDRCCYVHKCCYKKMTDCDPKKDRYSYSWKDKTIVCDENNPCLKELCECDKAVAICLRENLDTYNKKYKIYPKFFCKKAEPC	215	1	1	1	373.2250	744.4354	2	744.4381	-0.0027	0	32.06	0.00062	G	SLVELGK	M			Cmpd 56, +MS2(373.2250), 20.0-25.0eV, 1.6min #75
1	Bothrops_asper_ABY55159_PLA2		2848	16476	187	165	15	13	50.4	137	MRTLWIVTVLLVGVEGSLVELGKMILQETGKNPLTSYGVYGCNCGVGGRHKPKDGTDRCCYVHKCCYKKMTDCDPKKDRYSYSWKDKTIVCDENNPCLKELCECDKAVAICLRENLDTYNKKYKIYPKFFCKKAEPC	216	1	1	1	373.2250	744.4355	2	744.4381	-0.0027	0	33.64	0.00043	G	SLVELGK	M			Cmpd 41, +MS2(373.2250), 20.0-25.0eV, 1.2min #55
1	Bothrops_asper_ABY55159_PLA2		2848	16476	187	165	15	13	50.4	137	MRTLWIVTVLLVGVEGSLVELGKMILQETGKNPLTSYGVYGCNCGVGGRHKPKDGTDRCCYVHKCCYKKMTDCDPKKDRYSYSWKDKTIVCDENNPCLKELCECDKAVAICLRENLDTYNKKYKIYPKFFCKKAEPC	217	1	1	1	373.2250	744.4355	2	744.4381	-0.0026	0	32.35	0.00058	G	SLVELGK	M			Cmpd 23, +MS2(373.2250), 20.0-25.0eV, 0.7min #31
1	Bothrops_asper_ABY55159_PLA2		2848	16476	187	165	15	13	50.4	137	MRTLWIVTVLLVGVEGSLVELGKMILQETGKNPLTSYGVYGCNCGVGGRHKPKDGTDRCCYVHKCCYKKMTDCDPKKDRYSYSWKDKTIVCDENNPCLKELCECDKAVAICLRENLDTYNKKYKIYPKFFCKKAEPC	219	1	1	1	373.2251	744.4356	2	744.4381	-0.0026	0	27.51	0.0018	G	SLVELGK	M			Cmpd 128, +MS2(373.2251), 20.0-25.0eV, 3.7min #171
1	Bothrops_asper_ABY55159_PLA2		2848	16476	187	165	15	13	50.4	137	MRTLWIVTVLLVGVEGSLVELGKMILQETGKNPLTSYGVYGCNCGVGGRHKPKDGTDRCCYVHKCCYKKMTDCDPKKDRYSYSWKDKTIVCDENNPCLKELCECDKAVAICLRENLDTYNKKYKIYPKFFCKKAEPC	220	1	1	1	373.2252	744.4358	2	744.4381	-0.0023	0	29.38	0.0012	G	SLVELGK	M			Cmpd 143, +MS2(373.2252), 20.0-25.0eV, 4.1min #191
1	Bothrops_asper_ABY55159_PLA2		2848	16476	187	165	15	13	50.4	137	MRTLWIVTVLLVGVEGSLVELGKMILQETGKNPLTSYGVYGCNCGVGGRHKPKDGTDRCCYVHKCCYKKMTDCDPKKDRYSYSWKDKTIVCDENNPCLKELCECDKAVAICLRENLDTYNKKYKIYPKFFCKKAEPC	221	1	1	1	373.2277	744.4408	2	744.4381	0.0026	0	39.26	0.00012	G	SLVELGK	M			Cmpd 301, +MS2(373.2277), 20.0-25.0eV, 8.6min #402
1	Bothrops_asper_ABY55159_PLA2		2848	16476	187	165	15	13	50.4	137	MRTLWIVTVLLVGVEGSLVELGKMILQETGKNPLTSYGVYGCNCGVGGRHKPKDGTDRCCYVHKCCYKKMTDCDPKKDRYSYSWKDKTIVCDENNPCLKELCECDKAVAICLRENLDTYNKKYKIYPKFFCKKAEPC	222	1	1	1	381.6741	761.3337	2	761.3378	-0.0041	1	22.91	0.0051	T	DCDPKK	D			Cmpd 251, +MS2(381.6741), 20.0-25.0eV, 7.2min #335
1	Bothrops_asper_ABY55159_PLA2		2848	16476	187	165	15	13	50.4	137	MRTLWIVTVLLVGVEGSLVELGKMILQETGKNPLTSYGVYGCNCGVGGRHKPKDGTDRCCYVHKCCYKKMTDCDPKKDRYSYSWKDKTIVCDENNPCLKELCECDKAVAICLRENLDTYNKKYKIYPKFFCKKAEPC	223	1	1	1	381.6741	761.3337	2	761.3378	-0.0040	1	29.97	0.001	T	DCDPKK	D			Cmpd 248, +MS2(381.6742), 20.0-25.0eV, 7.1min #331
1	Bothrops_asper_ABY55159_PLA2		2848	16476	187	165	15	13	50.4	137	MRTLWIVTVLLVGVEGSLVELGKMILQETGKNPLTSYGVYGCNCGVGGRHKPKDGTDRCCYVHKCCYKKMTDCDPKKDRYSYSWKDKTIVCDENNPCLKELCECDKAVAICLRENLDTYNKKYKIYPKFFCKKAEPC	228	1	1	0	401.7311	801.4476	2	801.4531	-0.0055	0	43.14	4.9e-05	K	AVAICLR	E			Cmpd 302, +MS2(401.7311), 20.0-25.0eV, 8.7min #403
1	Bothrops_asper_ABY55159_PLA2		2848	16476	187	165	15	13	50.4	137	MRTLWIVTVLLVGVEGSLVELGKMILQETGKNPLTSYGVYGCNCGVGGRHKPKDGTDRCCYVHKCCYKKMTDCDPKKDRYSYSWKDKTIVCDENNPCLKELCECDKAVAICLRENLDTYNKKYKIYPKFFCKKAEPC	229	1	1	0	401.7316	801.4486	2	801.4531	-0.0045	0	12.96	0.051	K	AVAICLR	E			Cmpd 134, +MS2(401.7316), 20.0-25.0eV, 3.9min #179
1	Bothrops_asper_ABY55159_PLA2		2848	16476	187	165	15	13	50.4	137	MRTLWIVTVLLVGVEGSLVELGKMILQETGKNPLTSYGVYGCNCGVGGRHKPKDGTDRCCYVHKCCYKKMTDCDPKKDRYSYSWKDKTIVCDENNPCLKELCECDKAVAICLRENLDTYNKKYKIYPKFFCKKAEPC	230	1	1	0	401.7317	801.4489	2	801.4531	-0.0041	0	30.91	0.00081	K	AVAICLR	E			Cmpd 441, +MS2(401.7318), 20.0-25.0eV, 12.7min #588
1	Bothrops_asper_ABY55159_PLA2		2848	16476	187	165	15	13	50.4	137	MRTLWIVTVLLVGVEGSLVELGKMILQETGKNPLTSYGVYGCNCGVGGRHKPKDGTDRCCYVHKCCYKKMTDCDPKKDRYSYSWKDKTIVCDENNPCLKELCECDKAVAICLRENLDTYNKKYKIYPKFFCKKAEPC	231	1	1	0	401.7318	801.4490	2	801.4531	-0.0041	0	15.56	0.028	K	AVAICLR	E			Cmpd 186, +MS2(401.7318), 20.0-25.0eV, 5.3min #248
1	Bothrops_asper_ABY55159_PLA2		2848	16476	187	165	15	13	50.4	137	MRTLWIVTVLLVGVEGSLVELGKMILQETGKNPLTSYGVYGCNCGVGGRHKPKDGTDRCCYVHKCCYKKMTDCDPKKDRYSYSWKDKTIVCDENNPCLKELCECDKAVAICLRENLDTYNKKYKIYPKFFCKKAEPC	232	1	1	0	401.7318	801.4490	2	801.4531	-0.0040	0	14.54	0.035	K	AVAICLR	E			Cmpd 165, +MS2(401.7318), 20.0-25.0eV, 4.7min #220
1	Bothrops_asper_ABY55159_PLA2		2848	16476	187	165	15	13	50.4	137	MRTLWIVTVLLVGVEGSLVELGKMILQETGKNPLTSYGVYGCNCGVGGRHKPKDGTDRCCYVHKCCYKKMTDCDPKKDRYSYSWKDKTIVCDENNPCLKELCECDKAVAICLRENLDTYNKKYKIYPKFFCKKAEPC	233	1	1	0	401.7318	801.4491	2	801.4531	-0.0040	0	14.67	0.034	K	AVAICLR	E			Cmpd 197, +MS2(401.7318), 20.0-25.0eV, 5.7min #263
1	Bothrops_asper_ABY55159_PLA2		2848	16476	187	165	15	13	50.4	137	MRTLWIVTVLLVGVEGSLVELGKMILQETGKNPLTSYGVYGCNCGVGGRHKPKDGTDRCCYVHKCCYKKMTDCDPKKDRYSYSWKDKTIVCDENNPCLKELCECDKAVAICLRENLDTYNKKYKIYPKFFCKKAEPC	234	1	1	0	401.7318	801.4491	2	801.4531	-0.0040	0	31.34	0.00073	K	AVAICLR	E			Cmpd 407, +MS2(401.7318), 20.0-25.0eV, 11.7min #543
1	Bothrops_asper_ABY55159_PLA2		2848	16476	187	165	15	13	50.4	137	MRTLWIVTVLLVGVEGSLVELGKMILQETGKNPLTSYGVYGCNCGVGGRHKPKDGTDRCCYVHKCCYKKMTDCDPKKDRYSYSWKDKTIVCDENNPCLKELCECDKAVAICLRENLDTYNKKYKIYPKFFCKKAEPC	235	1	1	0	401.7318	801.4491	2	801.4531	-0.0040	0	16.78	0.021	K	AVAICLR	E			Cmpd 153, +MS2(401.7318), 20.0-25.0eV, 4.4min #204
1	Bothrops_asper_ABY55159_PLA2		2848	16476	187	165	15	13	50.4	137	MRTLWIVTVLLVGVEGSLVELGKMILQETGKNPLTSYGVYGCNCGVGGRHKPKDGTDRCCYVHKCCYKKMTDCDPKKDRYSYSWKDKTIVCDENNPCLKELCECDKAVAICLRENLDTYNKKYKIYPKFFCKKAEPC	236	1	1	0	401.7318	801.4491	2	801.4531	-0.0040	0	43.45	4.5e-05	K	AVAICLR	E			Cmpd 307, +MS2(401.7318), 20.0-25.0eV, 8.8min #410
1	Bothrops_asper_ABY55159_PLA2		2848	16476	187	165	15	13	50.4	137	MRTLWIVTVLLVGVEGSLVELGKMILQETGKNPLTSYGVYGCNCGVGGRHKPKDGTDRCCYVHKCCYKKMTDCDPKKDRYSYSWKDKTIVCDENNPCLKELCECDKAVAICLRENLDTYNKKYKIYPKFFCKKAEPC	237	1	1	0	401.7319	801.4492	2	801.4531	-0.0039	0	25.32	0.0029	K	AVAICLR	E			Cmpd 410, +MS2(401.7319), 20.0-25.0eV, 11.8min #547
1	Bothrops_asper_ABY55159_PLA2		2848	16476	187	165	15	13	50.4	137	MRTLWIVTVLLVGVEGSLVELGKMILQETGKNPLTSYGVYGCNCGVGGRHKPKDGTDRCCYVHKCCYKKMTDCDPKKDRYSYSWKDKTIVCDENNPCLKELCECDKAVAICLRENLDTYNKKYKIYPKFFCKKAEPC	238	1	1	0	401.7319	801.4493	2	801.4531	-0.0038	0	15.95	0.025	K	AVAICLR	E			Cmpd 150, +MS2(401.7319), 20.0-25.0eV, 4.3min #200
1	Bothrops_asper_ABY55159_PLA2		2848	16476	187	165	15	13	50.4	137	MRTLWIVTVLLVGVEGSLVELGKMILQETGKNPLTSYGVYGCNCGVGGRHKPKDGTDRCCYVHKCCYKKMTDCDPKKDRYSYSWKDKTIVCDENNPCLKELCECDKAVAICLRENLDTYNKKYKIYPKFFCKKAEPC	239	1	1	0	401.7319	801.4493	2	801.4531	-0.0037	0	10.57	0.088	K	AVAICLR	E			Cmpd 31, +MS2(401.7319), 20.0-25.0eV, 0.9min #42
1	Bothrops_asper_ABY55159_PLA2		2848	16476	187	165	15	13	50.4	137	MRTLWIVTVLLVGVEGSLVELGKMILQETGKNPLTSYGVYGCNCGVGGRHKPKDGTDRCCYVHKCCYKKMTDCDPKKDRYSYSWKDKTIVCDENNPCLKELCECDKAVAICLRENLDTYNKKYKIYPKFFCKKAEPC	240	1	1	0	401.7320	801.4494	2	801.4531	-0.0037	0	17.17	0.019	K	AVAICLR	E			Cmpd 201, +MS2(401.7320), 20.0-25.0eV, 5.8min #268
1	Bothrops_asper_ABY55159_PLA2		2848	16476	187	165	15	13	50.4	137	MRTLWIVTVLLVGVEGSLVELGKMILQETGKNPLTSYGVYGCNCGVGGRHKPKDGTDRCCYVHKCCYKKMTDCDPKKDRYSYSWKDKTIVCDENNPCLKELCECDKAVAICLRENLDTYNKKYKIYPKFFCKKAEPC	241	1	1	0	401.7320	801.4494	2	801.4531	-0.0037	0	14.92	0.032	K	AVAICLR	E			Cmpd 156, +MS2(401.7320), 20.0-25.0eV, 4.5min #208
1	Bothrops_asper_ABY55159_PLA2		2848	16476	187	165	15	13	50.4	137	MRTLWIVTVLLVGVEGSLVELGKMILQETGKNPLTSYGVYGCNCGVGGRHKPKDGTDRCCYVHKCCYKKMTDCDPKKDRYSYSWKDKTIVCDENNPCLKELCECDKAVAICLRENLDTYNKKYKIYPKFFCKKAEPC	242	1	1	0	401.7320	801.4494	2	801.4531	-0.0037	0	17.30	0.019	K	AVAICLR	E			Cmpd 182, +MS2(401.7320), 20.0-25.0eV, 5.2min #243
1	Bothrops_asper_ABY55159_PLA2		2848	16476	187	165	15	13	50.4	137	MRTLWIVTVLLVGVEGSLVELGKMILQETGKNPLTSYGVYGCNCGVGGRHKPKDGTDRCCYVHKCCYKKMTDCDPKKDRYSYSWKDKTIVCDENNPCLKELCECDKAVAICLRENLDTYNKKYKIYPKFFCKKAEPC	243	1	1	0	401.7320	801.4494	2	801.4531	-0.0037	0	14.20	0.038	K	AVAICLR	E			Cmpd 120, +MS2(401.7320), 20.0-25.0eV, 3.5min #160
1	Bothrops_asper_ABY55159_PLA2		2848	16476	187	165	15	13	50.4	137	MRTLWIVTVLLVGVEGSLVELGKMILQETGKNPLTSYGVYGCNCGVGGRHKPKDGTDRCCYVHKCCYKKMTDCDPKKDRYSYSWKDKTIVCDENNPCLKELCECDKAVAICLRENLDTYNKKYKIYPKFFCKKAEPC	244	1	1	0	401.7320	801.4494	2	801.4531	-0.0037	0	20.57	0.0088	K	AVAICLR	E			Cmpd 437, +MS2(401.7320), 20.0-25.0eV, 12.5min #583
1	Bothrops_asper_ABY55159_PLA2		2848	16476	187	165	15	13	50.4	137	MRTLWIVTVLLVGVEGSLVELGKMILQETGKNPLTSYGVYGCNCGVGGRHKPKDGTDRCCYVHKCCYKKMTDCDPKKDRYSYSWKDKTIVCDENNPCLKELCECDKAVAICLRENLDTYNKKYKIYPKFFCKKAEPC	245	1	1	0	401.7320	801.4494	2	801.4531	-0.0036	0	15.46	0.028	K	AVAICLR	E			Cmpd 168, +MS2(401.7320), 20.0-25.0eV, 4.8min #224
1	Bothrops_asper_ABY55159_PLA2		2848	16476	187	165	15	13	50.4	137	MRTLWIVTVLLVGVEGSLVELGKMILQETGKNPLTSYGVYGCNCGVGGRHKPKDGTDRCCYVHKCCYKKMTDCDPKKDRYSYSWKDKTIVCDENNPCLKELCECDKAVAICLRENLDTYNKKYKIYPKFFCKKAEPC	246	1	1	0	401.7320	801.4494	2	801.4531	-0.0036	0	29.49	0.0011	K	AVAICLR	E			Cmpd 470, +MS2(401.7320), 20.0-25.0eV, 13.5min #627
1	Bothrops_asper_ABY55159_PLA2		2848	16476	187	165	15	13	50.4	137	MRTLWIVTVLLVGVEGSLVELGKMILQETGKNPLTSYGVYGCNCGVGGRHKPKDGTDRCCYVHKCCYKKMTDCDPKKDRYSYSWKDKTIVCDENNPCLKELCECDKAVAICLRENLDTYNKKYKIYPKFFCKKAEPC	247	1	1	0	401.7320	801.4495	2	801.4531	-0.0036	0	19.26	0.012	K	AVAICLR	E			Cmpd 36, +MS2(401.7320), 20.0-25.0eV, 1.0min #48
1	Bothrops_asper_ABY55159_PLA2		2848	16476	187	165	15	13	50.4	137	MRTLWIVTVLLVGVEGSLVELGKMILQETGKNPLTSYGVYGCNCGVGGRHKPKDGTDRCCYVHKCCYKKMTDCDPKKDRYSYSWKDKTIVCDENNPCLKELCECDKAVAICLRENLDTYNKKYKIYPKFFCKKAEPC	248	1	1	0	401.7320	801.4495	2	801.4531	-0.0036	0	21.45	0.0072	K	AVAICLR	E			Cmpd 429, +MS2(401.7320), 20.0-25.0eV, 12.3min #572
1	Bothrops_asper_ABY55159_PLA2		2848	16476	187	165	15	13	50.4	137	MRTLWIVTVLLVGVEGSLVELGKMILQETGKNPLTSYGVYGCNCGVGGRHKPKDGTDRCCYVHKCCYKKMTDCDPKKDRYSYSWKDKTIVCDENNPCLKELCECDKAVAICLRENLDTYNKKYKIYPKFFCKKAEPC	249	1	1	0	401.7321	801.4495	2	801.4531	-0.0035	0	29.71	0.0011	K	AVAICLR	E			Cmpd 425, +MS2(401.7321), 20.0-25.0eV, 12.2min #567
1	Bothrops_asper_ABY55159_PLA2		2848	16476	187	165	15	13	50.4	137	MRTLWIVTVLLVGVEGSLVELGKMILQETGKNPLTSYGVYGCNCGVGGRHKPKDGTDRCCYVHKCCYKKMTDCDPKKDRYSYSWKDKTIVCDENNPCLKELCECDKAVAICLRENLDTYNKKYKIYPKFFCKKAEPC	250	1	1	0	401.7321	801.4496	2	801.4531	-0.0035	0	15.38	0.029	K	AVAICLR	E			Cmpd 105, +MS2(401.7321), 20.0-25.0eV, 3.0min #140
1	Bothrops_asper_ABY55159_PLA2		2848	16476	187	165	15	13	50.4	137	MRTLWIVTVLLVGVEGSLVELGKMILQETGKNPLTSYGVYGCNCGVGGRHKPKDGTDRCCYVHKCCYKKMTDCDPKKDRYSYSWKDKTIVCDENNPCLKELCECDKAVAICLRENLDTYNKKYKIYPKFFCKKAEPC	251	1	1	0	401.7321	801.4496	2	801.4531	-0.0035	0	29.52	0.0011	K	AVAICLR	E			Cmpd 422, +MS2(401.7321), 20.0-25.0eV, 12.1min #563
1	Bothrops_asper_ABY55159_PLA2		2848	16476	187	165	15	13	50.4	137	MRTLWIVTVLLVGVEGSLVELGKMILQETGKNPLTSYGVYGCNCGVGGRHKPKDGTDRCCYVHKCCYKKMTDCDPKKDRYSYSWKDKTIVCDENNPCLKELCECDKAVAICLRENLDTYNKKYKIYPKFFCKKAEPC	252	1	1	0	401.7321	801.4496	2	801.4531	-0.0035	0	12.93	0.051	K	AVAICLR	E			Cmpd 171, +MS2(401.7321), 20.0-25.0eV, 4.9min #228
1	Bothrops_asper_ABY55159_PLA2		2848	16476	187	165	15	13	50.4	137	MRTLWIVTVLLVGVEGSLVELGKMILQETGKNPLTSYGVYGCNCGVGGRHKPKDGTDRCCYVHKCCYKKMTDCDPKKDRYSYSWKDKTIVCDENNPCLKELCECDKAVAICLRENLDTYNKKYKIYPKFFCKKAEPC	253	1	1	0	401.7321	801.4497	2	801.4531	-0.0034	0	16.43	0.023	K	AVAICLR	E			Cmpd 102, +MS2(401.7321), 20.0-25.0eV, 2.9min #136
1	Bothrops_asper_ABY55159_PLA2		2848	16476	187	165	15	13	50.4	137	MRTLWIVTVLLVGVEGSLVELGKMILQETGKNPLTSYGVYGCNCGVGGRHKPKDGTDRCCYVHKCCYKKMTDCDPKKDRYSYSWKDKTIVCDENNPCLKELCECDKAVAICLRENLDTYNKKYKIYPKFFCKKAEPC	254	1	1	0	401.7321	801.4497	2	801.4531	-0.0034	0	16.99	0.02	K	AVAICLR	E			Cmpd 93, +MS2(401.7321), 20.0-25.0eV, 2.7min #124
1	Bothrops_asper_ABY55159_PLA2		2848	16476	187	165	15	13	50.4	137	MRTLWIVTVLLVGVEGSLVELGKMILQETGKNPLTSYGVYGCNCGVGGRHKPKDGTDRCCYVHKCCYKKMTDCDPKKDRYSYSWKDKTIVCDENNPCLKELCECDKAVAICLRENLDTYNKKYKIYPKFFCKKAEPC	255	1	1	0	401.7321	801.4497	2	801.4531	-0.0034	0	13.19	0.048	K	AVAICLR	E			Cmpd 60, +MS2(401.7321), 20.0-25.0eV, 1.7min #80
1	Bothrops_asper_ABY55159_PLA2		2848	16476	187	165	15	13	50.4	137	MRTLWIVTVLLVGVEGSLVELGKMILQETGKNPLTSYGVYGCNCGVGGRHKPKDGTDRCCYVHKCCYKKMTDCDPKKDRYSYSWKDKTIVCDENNPCLKELCECDKAVAICLRENLDTYNKKYKIYPKFFCKKAEPC	256	1	1	0	401.7321	801.4497	2	801.4531	-0.0034	0	20.04	0.0099	K	AVAICLR	E			Cmpd 396, +MS2(401.7321), 20.0-25.0eV, 11.4min #528
1	Bothrops_asper_ABY55159_PLA2		2848	16476	187	165	15	13	50.4	137	MRTLWIVTVLLVGVEGSLVELGKMILQETGKNPLTSYGVYGCNCGVGGRHKPKDGTDRCCYVHKCCYKKMTDCDPKKDRYSYSWKDKTIVCDENNPCLKELCECDKAVAICLRENLDTYNKKYKIYPKFFCKKAEPC	257	1	1	0	401.7321	801.4497	2	801.4531	-0.0033	0	15.09	0.031	K	AVAICLR	E			Cmpd 30, +MS2(401.7321), 20.0-25.0eV, 0.9min #40
1	Bothrops_asper_ABY55159_PLA2		2848	16476	187	165	15	13	50.4	137	MRTLWIVTVLLVGVEGSLVELGKMILQETGKNPLTSYGVYGCNCGVGGRHKPKDGTDRCCYVHKCCYKKMTDCDPKKDRYSYSWKDKTIVCDENNPCLKELCECDKAVAICLRENLDTYNKKYKIYPKFFCKKAEPC	258	1	1	0	401.7322	801.4498	2	801.4531	-0.0033	0	12.56	0.055	K	AVAICLR	E			Cmpd 43, +MS2(401.7322), 20.0-25.0eV, 1.3min #58
1	Bothrops_asper_ABY55159_PLA2		2848	16476	187	165	15	13	50.4	137	MRTLWIVTVLLVGVEGSLVELGKMILQETGKNPLTSYGVYGCNCGVGGRHKPKDGTDRCCYVHKCCYKKMTDCDPKKDRYSYSWKDKTIVCDENNPCLKELCECDKAVAICLRENLDTYNKKYKIYPKFFCKKAEPC	259	1	1	0	401.7322	801.4499	2	801.4531	-0.0032	0	19.14	0.012	K	AVAICLR	E			Cmpd 75, +MS2(401.7322), 20.0-25.0eV, 2.2min #100
1	Bothrops_asper_ABY55159_PLA2		2848	16476	187	165	15	13	50.4	137	MRTLWIVTVLLVGVEGSLVELGKMILQETGKNPLTSYGVYGCNCGVGGRHKPKDGTDRCCYVHKCCYKKMTDCDPKKDRYSYSWKDKTIVCDENNPCLKELCECDKAVAICLRENLDTYNKKYKIYPKFFCKKAEPC	260	1	1	0	401.7322	801.4499	2	801.4531	-0.0032	0	18.69	0.014	K	AVAICLR	E			Cmpd 456, +MS2(401.7322), 20.0-25.0eV, 13.1min #608
1	Bothrops_asper_ABY55159_PLA2		2848	16476	187	165	15	13	50.4	137	MRTLWIVTVLLVGVEGSLVELGKMILQETGKNPLTSYGVYGCNCGVGGRHKPKDGTDRCCYVHKCCYKKMTDCDPKKDRYSYSWKDKTIVCDENNPCLKELCECDKAVAICLRENLDTYNKKYKIYPKFFCKKAEPC	261	1	1	0	401.7322	801.4499	2	801.4531	-0.0032	0	22.35	0.0058	K	AVAICLR	E			Cmpd 477, +MS2(401.7322), 20.0-25.0eV, 13.7min #636
1	Bothrops_asper_ABY55159_PLA2		2848	16476	187	165	15	13	50.4	137	MRTLWIVTVLLVGVEGSLVELGKMILQETGKNPLTSYGVYGCNCGVGGRHKPKDGTDRCCYVHKCCYKKMTDCDPKKDRYSYSWKDKTIVCDENNPCLKELCECDKAVAICLRENLDTYNKKYKIYPKFFCKKAEPC	262	1	1	0	401.7323	801.4499	2	801.4531	-0.0031	0	16.33	0.023	K	AVAICLR	E			Cmpd 123, +MS2(401.7323), 20.0-25.0eV, 3.5min #164
1	Bothrops_asper_ABY55159_PLA2		2848	16476	187	165	15	13	50.4	137	MRTLWIVTVLLVGVEGSLVELGKMILQETGKNPLTSYGVYGCNCGVGGRHKPKDGTDRCCYVHKCCYKKMTDCDPKKDRYSYSWKDKTIVCDENNPCLKELCECDKAVAICLRENLDTYNKKYKIYPKFFCKKAEPC	263	1	1	0	401.7323	801.4500	2	801.4531	-0.0031	0	14.36	0.037	K	AVAICLR	E			Cmpd 137, +MS2(401.7323), 20.0-25.0eV, 3.9min #183
1	Bothrops_asper_ABY55159_PLA2		2848	16476	187	165	15	13	50.4	137	MRTLWIVTVLLVGVEGSLVELGKMILQETGKNPLTSYGVYGCNCGVGGRHKPKDGTDRCCYVHKCCYKKMTDCDPKKDRYSYSWKDKTIVCDENNPCLKELCECDKAVAICLRENLDTYNKKYKIYPKFFCKKAEPC	264	1	1	0	401.7323	801.4500	2	801.4531	-0.0031	0	10.69	0.085	K	AVAICLR	E			Cmpd 87, +MS2(401.7323), 20.0-25.0eV, 2.5min #116
1	Bothrops_asper_ABY55159_PLA2		2848	16476	187	165	15	13	50.4	137	MRTLWIVTVLLVGVEGSLVELGKMILQETGKNPLTSYGVYGCNCGVGGRHKPKDGTDRCCYVHKCCYKKMTDCDPKKDRYSYSWKDKTIVCDENNPCLKELCECDKAVAICLRENLDTYNKKYKIYPKFFCKKAEPC	265	1	1	0	401.7323	801.4500	2	801.4531	-0.0030	0	21.76	0.0067	K	AVAICLR	E			Cmpd 144, +MS2(401.7323), 20.0-25.0eV, 4.1min #192
1	Bothrops_asper_ABY55159_PLA2		2848	16476	187	165	15	13	50.4	137	MRTLWIVTVLLVGVEGSLVELGKMILQETGKNPLTSYGVYGCNCGVGGRHKPKDGTDRCCYVHKCCYKKMTDCDPKKDRYSYSWKDKTIVCDENNPCLKELCECDKAVAICLRENLDTYNKKYKIYPKFFCKKAEPC	266	1	1	0	401.7323	801.4501	2	801.4531	-0.0030	0	13.15	0.048	K	AVAICLR	E			Cmpd 54, +MS2(401.7323), 20.0-25.0eV, 1.6min #72
1	Bothrops_asper_ABY55159_PLA2		2848	16476	187	165	15	13	50.4	137	MRTLWIVTVLLVGVEGSLVELGKMILQETGKNPLTSYGVYGCNCGVGGRHKPKDGTDRCCYVHKCCYKKMTDCDPKKDRYSYSWKDKTIVCDENNPCLKELCECDKAVAICLRENLDTYNKKYKIYPKFFCKKAEPC	267	1	1	0	401.7323	801.4501	2	801.4531	-0.0030	0	21.72	0.0067	K	AVAICLR	E			Cmpd 117, +MS2(401.7323), 20.0-25.0eV, 3.4min #156
1	Bothrops_asper_ABY55159_PLA2		2848	16476	187	165	15	13	50.4	137	MRTLWIVTVLLVGVEGSLVELGKMILQETGKNPLTSYGVYGCNCGVGGRHKPKDGTDRCCYVHKCCYKKMTDCDPKKDRYSYSWKDKTIVCDENNPCLKELCECDKAVAICLRENLDTYNKKYKIYPKFFCKKAEPC	268	1	1	0	401.7323	801.4501	2	801.4531	-0.0030	0	19.21	0.012	K	AVAICLR	E			Cmpd 414, +MS2(401.7323), 20.0-25.0eV, 11.9min #552
1	Bothrops_asper_ABY55159_PLA2		2848	16476	187	165	15	13	50.4	137	MRTLWIVTVLLVGVEGSLVELGKMILQETGKNPLTSYGVYGCNCGVGGRHKPKDGTDRCCYVHKCCYKKMTDCDPKKDRYSYSWKDKTIVCDENNPCLKELCECDKAVAICLRENLDTYNKKYKIYPKFFCKKAEPC	269	1	1	0	401.7323	801.4501	2	801.4531	-0.0029	0	25.50	0.0028	K	AVAICLR	E			Cmpd 474, +MS2(401.7323), 20.0-25.0eV, 13.6min #632
1	Bothrops_asper_ABY55159_PLA2		2848	16476	187	165	15	13	50.4	137	MRTLWIVTVLLVGVEGSLVELGKMILQETGKNPLTSYGVYGCNCGVGGRHKPKDGTDRCCYVHKCCYKKMTDCDPKKDRYSYSWKDKTIVCDENNPCLKELCECDKAVAICLRENLDTYNKKYKIYPKFFCKKAEPC	270	1	1	0	401.7324	801.4503	2	801.4531	-0.0028	0	16.61	0.022	K	AVAICLR	E			Cmpd 57, +MS2(401.7324), 20.0-25.0eV, 1.7min #76
1	Bothrops_asper_ABY55159_PLA2		2848	16476	187	165	15	13	50.4	137	MRTLWIVTVLLVGVEGSLVELGKMILQETGKNPLTSYGVYGCNCGVGGRHKPKDGTDRCCYVHKCCYKKMTDCDPKKDRYSYSWKDKTIVCDENNPCLKELCECDKAVAICLRENLDTYNKKYKIYPKFFCKKAEPC	271	1	1	0	401.7324	801.4503	2	801.4531	-0.0028	0	16.34	0.023	K	AVAICLR	E			Cmpd 108, +MS2(401.7324), 20.0-25.0eV, 3.1min #144
1	Bothrops_asper_ABY55159_PLA2		2848	16476	187	165	15	13	50.4	137	MRTLWIVTVLLVGVEGSLVELGKMILQETGKNPLTSYGVYGCNCGVGGRHKPKDGTDRCCYVHKCCYKKMTDCDPKKDRYSYSWKDKTIVCDENNPCLKELCECDKAVAICLRENLDTYNKKYKIYPKFFCKKAEPC	272	1	1	0	401.7325	801.4504	2	801.4531	-0.0027	0	17.35	0.018	K	AVAICLR	E			Cmpd 88, +MS2(401.7325), 20.0-25.0eV, 2.5min #118
1	Bothrops_asper_ABY55159_PLA2		2848	16476	187	165	15	13	50.4	137	MRTLWIVTVLLVGVEGSLVELGKMILQETGKNPLTSYGVYGCNCGVGGRHKPKDGTDRCCYVHKCCYKKMTDCDPKKDRYSYSWKDKTIVCDENNPCLKELCECDKAVAICLRENLDTYNKKYKIYPKFFCKKAEPC	273	1	1	0	401.7326	801.4507	2	801.4531	-0.0024	0	13.41	0.046	K	AVAICLR	E			Cmpd 76, +MS2(401.7326), 20.0-25.0eV, 2.2min #102
1	Bothrops_asper_ABY55159_PLA2		2848	16476	187	165	15	13	50.4	137	MRTLWIVTVLLVGVEGSLVELGKMILQETGKNPLTSYGVYGCNCGVGGRHKPKDGTDRCCYVHKCCYKKMTDCDPKKDRYSYSWKDKTIVCDENNPCLKELCECDKAVAICLRENLDTYNKKYKIYPKFFCKKAEPC	277	1	1	0	417.1909	832.3672	2	832.3755	-0.0083	0	24.52	0.0035	R	YSYSWK	D			Cmpd 303, +MS2(417.1909), 20.0-25.0eV, 8.7min #404
1	Bothrops_asper_ABY55159_PLA2		2848	16476	187	165	15	13	50.4	137	MRTLWIVTVLLVGVEGSLVELGKMILQETGKNPLTSYGVYGCNCGVGGRHKPKDGTDRCCYVHKCCYKKMTDCDPKKDRYSYSWKDKTIVCDENNPCLKELCECDKAVAICLRENLDTYNKKYKIYPKFFCKKAEPC	278	1	1	0	417.1924	832.3703	2	832.3755	-0.0052	0	24.88	0.0033	R	YSYSWK	D			Cmpd 312, +MS2(417.1924), 20.0-25.0eV, 9.0min #416
1	Bothrops_asper_ABY55159_PLA2		2848	16476	187	165	15	13	50.4	137	MRTLWIVTVLLVGVEGSLVELGKMILQETGKNPLTSYGVYGCNCGVGGRHKPKDGTDRCCYVHKCCYKKMTDCDPKKDRYSYSWKDKTIVCDENNPCLKELCECDKAVAICLRENLDTYNKKYKIYPKFFCKKAEPC	279	1	1	0	417.1926	832.3707	2	832.3755	-0.0048	0	15.69	0.027	R	YSYSWK	D			Cmpd 453, +MS2(417.1926), 20.0-25.0eV, 13.0min #604
1	Bothrops_asper_ABY55159_PLA2		2848	16476	187	165	15	13	50.4	137	MRTLWIVTVLLVGVEGSLVELGKMILQETGKNPLTSYGVYGCNCGVGGRHKPKDGTDRCCYVHKCCYKKMTDCDPKKDRYSYSWKDKTIVCDENNPCLKELCECDKAVAICLRENLDTYNKKYKIYPKFFCKKAEPC	280	1	1	0	417.1927	832.3709	2	832.3755	-0.0046	0	15.78	0.026	R	YSYSWK	D			Cmpd 198, +MS2(417.1927), 20.0-25.0eV, 5.7min #264
1	Bothrops_asper_ABY55159_PLA2		2848	16476	187	165	15	13	50.4	137	MRTLWIVTVLLVGVEGSLVELGKMILQETGKNPLTSYGVYGCNCGVGGRHKPKDGTDRCCYVHKCCYKKMTDCDPKKDRYSYSWKDKTIVCDENNPCLKELCECDKAVAICLRENLDTYNKKYKIYPKFFCKKAEPC	281	1	1	0	417.1927	832.3709	2	832.3755	-0.0046	0	24.68	0.0034	R	YSYSWK	D			Cmpd 409, +MS2(417.1927), 20.0-25.0eV, 11.7min #546
1	Bothrops_asper_ABY55159_PLA2		2848	16476	187	165	15	13	50.4	137	MRTLWIVTVLLVGVEGSLVELGKMILQETGKNPLTSYGVYGCNCGVGGRHKPKDGTDRCCYVHKCCYKKMTDCDPKKDRYSYSWKDKTIVCDENNPCLKELCECDKAVAICLRENLDTYNKKYKIYPKFFCKKAEPC	282	1	1	0	417.1928	832.3710	2	832.3755	-0.0045	0	16.72	0.021	R	YSYSWK	D			Cmpd 439, +MS2(417.1928), 20.0-25.0eV, 12.6min #586
1	Bothrops_asper_ABY55159_PLA2		2848	16476	187	165	15	13	50.4	137	MRTLWIVTVLLVGVEGSLVELGKMILQETGKNPLTSYGVYGCNCGVGGRHKPKDGTDRCCYVHKCCYKKMTDCDPKKDRYSYSWKDKTIVCDENNPCLKELCECDKAVAICLRENLDTYNKKYKIYPKFFCKKAEPC	283	1	1	0	417.1928	832.3710	2	832.3755	-0.0045	0	25.05	0.0031	R	YSYSWK	D			Cmpd 380, +MS2(417.1928), 20.0-25.0eV, 10.9min #507
1	Bothrops_asper_ABY55159_PLA2		2848	16476	187	165	15	13	50.4	137	MRTLWIVTVLLVGVEGSLVELGKMILQETGKNPLTSYGVYGCNCGVGGRHKPKDGTDRCCYVHKCCYKKMTDCDPKKDRYSYSWKDKTIVCDENNPCLKELCECDKAVAICLRENLDTYNKKYKIYPKFFCKKAEPC	284	1	1	0	417.1929	832.3712	2	832.3755	-0.0043	0	27.72	0.0017	R	YSYSWK	D			Cmpd 459, +MS2(417.1929), 20.0-25.0eV, 13.2min #612
1	Bothrops_asper_ABY55159_PLA2		2848	16476	187	165	15	13	50.4	137	MRTLWIVTVLLVGVEGSLVELGKMILQETGKNPLTSYGVYGCNCGVGGRHKPKDGTDRCCYVHKCCYKKMTDCDPKKDRYSYSWKDKTIVCDENNPCLKELCECDKAVAICLRENLDTYNKKYKIYPKFFCKKAEPC	285	1	1	0	417.1929	832.3712	2	832.3755	-0.0043	0	13.96	0.04	R	YSYSWK	D			Cmpd 183, +MS2(417.1929), 20.0-25.0eV, 5.3min #244
1	Bothrops_asper_ABY55159_PLA2		2848	16476	187	165	15	13	50.4	137	MRTLWIVTVLLVGVEGSLVELGKMILQETGKNPLTSYGVYGCNCGVGGRHKPKDGTDRCCYVHKCCYKKMTDCDPKKDRYSYSWKDKTIVCDENNPCLKELCECDKAVAICLRENLDTYNKKYKIYPKFFCKKAEPC	286	1	1	0	417.1929	832.3713	2	832.3755	-0.0043	0	24.80	0.0033	R	YSYSWK	D			Cmpd 427, +MS2(417.1929), 20.0-25.0eV, 12.3min #570
1	Bothrops_asper_ABY55159_PLA2		2848	16476	187	165	15	13	50.4	137	MRTLWIVTVLLVGVEGSLVELGKMILQETGKNPLTSYGVYGCNCGVGGRHKPKDGTDRCCYVHKCCYKKMTDCDPKKDRYSYSWKDKTIVCDENNPCLKELCECDKAVAICLRENLDTYNKKYKIYPKFFCKKAEPC	287	1	1	0	417.1929	832.3713	2	832.3755	-0.0042	0	22.82	0.0052	R	YSYSWK	D			Cmpd 159, +MS2(417.1929), 20.0-25.0eV, 4.6min #212
1	Bothrops_asper_ABY55159_PLA2		2848	16476	187	165	15	13	50.4	137	MRTLWIVTVLLVGVEGSLVELGKMILQETGKNPLTSYGVYGCNCGVGGRHKPKDGTDRCCYVHKCCYKKMTDCDPKKDRYSYSWKDKTIVCDENNPCLKELCECDKAVAICLRENLDTYNKKYKIYPKFFCKKAEPC	288	1	1	0	417.1929	832.3713	2	832.3755	-0.0042	0	18.27	0.015	R	YSYSWK	D			Cmpd 424, +MS2(417.1929), 20.0-25.0eV, 12.2min #566
1	Bothrops_asper_ABY55159_PLA2		2848	16476	187	165	15	13	50.4	137	MRTLWIVTVLLVGVEGSLVELGKMILQETGKNPLTSYGVYGCNCGVGGRHKPKDGTDRCCYVHKCCYKKMTDCDPKKDRYSYSWKDKTIVCDENNPCLKELCECDKAVAICLRENLDTYNKKYKIYPKFFCKKAEPC	289	1	1	0	417.1929	832.3713	2	832.3755	-0.0042	0	17.23	0.019	R	YSYSWK	D			Cmpd 15, +MS2(417.1929), 20.0-25.0eV, 0.4min #20
1	Bothrops_asper_ABY55159_PLA2		2848	16476	187	165	15	13	50.4	137	MRTLWIVTVLLVGVEGSLVELGKMILQETGKNPLTSYGVYGCNCGVGGRHKPKDGTDRCCYVHKCCYKKMTDCDPKKDRYSYSWKDKTIVCDENNPCLKELCECDKAVAICLRENLDTYNKKYKIYPKFFCKKAEPC	290	1	1	0	417.1929	832.3713	2	832.3755	-0.0042	0	24.52	0.0035	R	YSYSWK	D			Cmpd 469, +MS2(417.1929), 20.0-25.0eV, 13.5min #626
1	Bothrops_asper_ABY55159_PLA2		2848	16476	187	165	15	13	50.4	137	MRTLWIVTVLLVGVEGSLVELGKMILQETGKNPLTSYGVYGCNCGVGGRHKPKDGTDRCCYVHKCCYKKMTDCDPKKDRYSYSWKDKTIVCDENNPCLKELCECDKAVAICLRENLDTYNKKYKIYPKFFCKKAEPC	291	1	1	0	417.1930	832.3714	2	832.3755	-0.0041	0	24.82	0.0033	R	YSYSWK	D			Cmpd 375, +MS2(417.1930), 20.0-25.0eV, 10.8min #500
1	Bothrops_asper_ABY55159_PLA2		2848	16476	187	165	15	13	50.4	137	MRTLWIVTVLLVGVEGSLVELGKMILQETGKNPLTSYGVYGCNCGVGGRHKPKDGTDRCCYVHKCCYKKMTDCDPKKDRYSYSWKDKTIVCDENNPCLKELCECDKAVAICLRENLDTYNKKYKIYPKFFCKKAEPC	292	1	1	0	417.1930	832.3714	2	832.3755	-0.0041	0	24.40	0.0036	R	YSYSWK	D			Cmpd 455, +MS2(417.1930), 20.0-25.0eV, 13.1min #607
1	Bothrops_asper_ABY55159_PLA2		2848	16476	187	165	15	13	50.4	137	MRTLWIVTVLLVGVEGSLVELGKMILQETGKNPLTSYGVYGCNCGVGGRHKPKDGTDRCCYVHKCCYKKMTDCDPKKDRYSYSWKDKTIVCDENNPCLKELCECDKAVAICLRENLDTYNKKYKIYPKFFCKKAEPC	293	1	1	0	417.1930	832.3715	2	832.3755	-0.0041	0	21.28	0.0074	R	YSYSWK	D			Cmpd 400, +MS2(417.1930), 20.0-25.0eV, 11.5min #534
1	Bothrops_asper_ABY55159_PLA2		2848	16476	187	165	15	13	50.4	137	MRTLWIVTVLLVGVEGSLVELGKMILQETGKNPLTSYGVYGCNCGVGGRHKPKDGTDRCCYVHKCCYKKMTDCDPKKDRYSYSWKDKTIVCDENNPCLKELCECDKAVAICLRENLDTYNKKYKIYPKFFCKKAEPC	294	1	1	0	417.1931	832.3715	2	832.3755	-0.0040	0	24.85	0.0033	R	YSYSWK	D			Cmpd 417, +MS2(417.1930), 20.0-25.0eV, 12.0min #556
1	Bothrops_asper_ABY55159_PLA2		2848	16476	187	165	15	13	50.4	137	MRTLWIVTVLLVGVEGSLVELGKMILQETGKNPLTSYGVYGCNCGVGGRHKPKDGTDRCCYVHKCCYKKMTDCDPKKDRYSYSWKDKTIVCDENNPCLKELCECDKAVAICLRENLDTYNKKYKIYPKFFCKKAEPC	295	1	1	0	417.1931	832.3716	2	832.3755	-0.0039	0	24.11	0.0039	R	YSYSWK	D			Cmpd 6, +MS2(417.1931), 20.0-25.0eV, 0.2min #8
1	Bothrops_asper_ABY55159_PLA2		2848	16476	187	165	15	13	50.4	137	MRTLWIVTVLLVGVEGSLVELGKMILQETGKNPLTSYGVYGCNCGVGGRHKPKDGTDRCCYVHKCCYKKMTDCDPKKDRYSYSWKDKTIVCDENNPCLKELCECDKAVAICLRENLDTYNKKYKIYPKFFCKKAEPC	296	1	1	0	417.1931	832.3716	2	832.3755	-0.0039	0	25.14	0.0031	R	YSYSWK	D			Cmpd 385, +MS2(417.1931), 20.0-25.0eV, 11.1min #514
1	Bothrops_asper_ABY55159_PLA2		2848	16476	187	165	15	13	50.4	137	MRTLWIVTVLLVGVEGSLVELGKMILQETGKNPLTSYGVYGCNCGVGGRHKPKDGTDRCCYVHKCCYKKMTDCDPKKDRYSYSWKDKTIVCDENNPCLKELCECDKAVAICLRENLDTYNKKYKIYPKFFCKKAEPC	297	1	1	0	417.1932	832.3718	2	832.3755	-0.0037	0	16.68	0.021	R	YSYSWK	D			Cmpd 138, +MS2(417.1932), 20.0-25.0eV, 4.0min #184
1	Bothrops_asper_ABY55159_PLA2		2848	16476	187	165	15	13	50.4	137	MRTLWIVTVLLVGVEGSLVELGKMILQETGKNPLTSYGVYGCNCGVGGRHKPKDGTDRCCYVHKCCYKKMTDCDPKKDRYSYSWKDKTIVCDENNPCLKELCECDKAVAICLRENLDTYNKKYKIYPKFFCKKAEPC	298	1	1	0	417.1932	832.3718	2	832.3755	-0.0037	0	23.33	0.0046	R	YSYSWK	D			Cmpd 17, +MS2(417.1932), 20.0-25.0eV, 0.5min #23
1	Bothrops_asper_ABY55159_PLA2		2848	16476	187	165	15	13	50.4	137	MRTLWIVTVLLVGVEGSLVELGKMILQETGKNPLTSYGVYGCNCGVGGRHKPKDGTDRCCYVHKCCYKKMTDCDPKKDRYSYSWKDKTIVCDENNPCLKELCECDKAVAICLRENLDTYNKKYKIYPKFFCKKAEPC	299	1	1	0	417.1932	832.3718	2	832.3755	-0.0037	0	18.38	0.015	R	YSYSWK	D			Cmpd 394, +MS2(417.1932), 20.0-25.0eV, 11.3min #526
1	Bothrops_asper_ABY55159_PLA2		2848	16476	187	165	15	13	50.4	137	MRTLWIVTVLLVGVEGSLVELGKMILQETGKNPLTSYGVYGCNCGVGGRHKPKDGTDRCCYVHKCCYKKMTDCDPKKDRYSYSWKDKTIVCDENNPCLKELCECDKAVAICLRENLDTYNKKYKIYPKFFCKKAEPC	300	1	1	0	417.1932	832.3719	2	832.3755	-0.0037	0	24.83	0.0033	R	YSYSWK	D			Cmpd 430, +MS2(417.1932), 20.0-25.0eV, 12.3min #574
1	Bothrops_asper_ABY55159_PLA2		2848	16476	187	165	15	13	50.4	137	MRTLWIVTVLLVGVEGSLVELGKMILQETGKNPLTSYGVYGCNCGVGGRHKPKDGTDRCCYVHKCCYKKMTDCDPKKDRYSYSWKDKTIVCDENNPCLKELCECDKAVAICLRENLDTYNKKYKIYPKFFCKKAEPC	301	1	1	0	417.1932	832.3719	2	832.3755	-0.0037	0	25.08	0.0031	R	YSYSWK	D			Cmpd 382, +MS2(417.1932), 20.0-25.0eV, 11.0min #510
1	Bothrops_asper_ABY55159_PLA2		2848	16476	187	165	15	13	50.4	137	MRTLWIVTVLLVGVEGSLVELGKMILQETGKNPLTSYGVYGCNCGVGGRHKPKDGTDRCCYVHKCCYKKMTDCDPKKDRYSYSWKDKTIVCDENNPCLKELCECDKAVAICLRENLDTYNKKYKIYPKFFCKKAEPC	302	1	1	0	417.1932	832.3719	2	832.3755	-0.0036	0	25.05	0.0031	R	YSYSWK	D			Cmpd 397, +MS2(417.1932), 20.0-25.0eV, 11.4min #530
1	Bothrops_asper_ABY55159_PLA2		2848	16476	187	165	15	13	50.4	137	MRTLWIVTVLLVGVEGSLVELGKMILQETGKNPLTSYGVYGCNCGVGGRHKPKDGTDRCCYVHKCCYKKMTDCDPKKDRYSYSWKDKTIVCDENNPCLKELCECDKAVAICLRENLDTYNKKYKIYPKFFCKKAEPC	303	1	1	0	417.1932	832.3719	2	832.3755	-0.0036	0	24.71	0.0034	R	YSYSWK	D			Cmpd 413, +MS2(417.1932), 20.0-25.0eV, 11.9min #551
1	Bothrops_asper_ABY55159_PLA2		2848	16476	187	165	15	13	50.4	137	MRTLWIVTVLLVGVEGSLVELGKMILQETGKNPLTSYGVYGCNCGVGGRHKPKDGTDRCCYVHKCCYKKMTDCDPKKDRYSYSWKDKTIVCDENNPCLKELCECDKAVAICLRENLDTYNKKYKIYPKFFCKKAEPC	304	1	1	0	417.1933	832.3720	2	832.3755	-0.0035	0	18.22	0.015	R	YSYSWK	D			Cmpd 473, +MS2(417.1933), 20.0-25.0eV, 13.6min #631
1	Bothrops_asper_ABY55159_PLA2		2848	16476	187	165	15	13	50.4	137	MRTLWIVTVLLVGVEGSLVELGKMILQETGKNPLTSYGVYGCNCGVGGRHKPKDGTDRCCYVHKCCYKKMTDCDPKKDRYSYSWKDKTIVCDENNPCLKELCECDKAVAICLRENLDTYNKKYKIYPKFFCKKAEPC	305	1	1	0	417.1934	832.3722	2	832.3755	-0.0033	0	24.33	0.0037	R	YSYSWK	D			Cmpd 467, +MS2(417.1934), 20.0-25.0eV, 13.4min #623
1	Bothrops_asper_ABY55159_PLA2		2848	16476	187	165	15	13	50.4	137	MRTLWIVTVLLVGVEGSLVELGKMILQETGKNPLTSYGVYGCNCGVGGRHKPKDGTDRCCYVHKCCYKKMTDCDPKKDRYSYSWKDKTIVCDENNPCLKELCECDKAVAICLRENLDTYNKKYKIYPKFFCKKAEPC	306	1	1	0	417.1936	832.3726	2	832.3755	-0.0029	0	15.21	0.03	R	YSYSWK	D			Cmpd 78, +MS2(417.1936), 20.0-25.0eV, 2.3min #104
1	Bothrops_asper_ABY55159_PLA2		2848	16476	187	165	15	13	50.4	137	MRTLWIVTVLLVGVEGSLVELGKMILQETGKNPLTSYGVYGCNCGVGGRHKPKDGTDRCCYVHKCCYKKMTDCDPKKDRYSYSWKDKTIVCDENNPCLKELCECDKAVAICLRENLDTYNKKYKIYPKFFCKKAEPC	362	1	1	1	432.1976	862.3806	2	862.3855	-0.0048	1	41.93	6.4e-05	M	TDCDPKK	D			Cmpd 250, +MS2(432.1976), 20.0-25.0eV, 7.2min #334
1	Bothrops_asper_ABY55159_PLA2		2848	16476	187	165	15	13	50.4	137	MRTLWIVTVLLVGVEGSLVELGKMILQETGKNPLTSYGVYGCNCGVGGRHKPKDGTDRCCYVHKCCYKKMTDCDPKKDRYSYSWKDKTIVCDENNPCLKELCECDKAVAICLRENLDTYNKKYKIYPKFFCKKAEPC	363	1	1	1	432.1978	862.3810	2	862.3855	-0.0045	1	42.05	6.2e-05	M	TDCDPKK	D			Cmpd 247, +MS2(432.1978), 20.0-25.0eV, 7.1min #330
1	Bothrops_asper_ABY55159_PLA2		2848	16476	187	165	15	13	50.4	137	MRTLWIVTVLLVGVEGSLVELGKMILQETGKNPLTSYGVYGCNCGVGGRHKPKDGTDRCCYVHKCCYKKMTDCDPKKDRYSYSWKDKTIVCDENNPCLKELCECDKAVAICLRENLDTYNKKYKIYPKFFCKKAEPC	364	1	1	0	433.6831	865.3516	2	865.3575	-0.0059	0	36.40	0.00023	R	CCYVHK	C			Cmpd 259, +MS2(433.6831), 20.0-25.0eV, 7.4min #346
1	Bothrops_asper_ABY55159_PLA2		2848	16476	187	165	15	13	50.4	137	MRTLWIVTVLLVGVEGSLVELGKMILQETGKNPLTSYGVYGCNCGVGGRHKPKDGTDRCCYVHKCCYKKMTDCDPKKDRYSYSWKDKTIVCDENNPCLKELCECDKAVAICLRENLDTYNKKYKIYPKFFCKKAEPC	365	1	1	0	433.6833	865.3521	2	865.3575	-0.0054	0	20.88	0.0082	R	CCYVHK	C			Cmpd 264, +MS2(433.6833), 20.0-25.0eV, 7.6min #352
1	Bothrops_asper_ABY55159_PLA2		2848	16476	187	165	15	13	50.4	137	MRTLWIVTVLLVGVEGSLVELGKMILQETGKNPLTSYGVYGCNCGVGGRHKPKDGTDRCCYVHKCCYKKMTDCDPKKDRYSYSWKDKTIVCDENNPCLKELCECDKAVAICLRENLDTYNKKYKIYPKFFCKKAEPC	366	1	1	0	433.6834	865.3523	2	865.3575	-0.0052	0	36.46	0.00023	R	CCYVHK	C			Cmpd 257, +MS2(433.6834), 20.0-25.0eV, 7.4min #343
1	Bothrops_asper_ABY55159_PLA2		2848	16476	187	165	15	13	50.4	137	MRTLWIVTVLLVGVEGSLVELGKMILQETGKNPLTSYGVYGCNCGVGGRHKPKDGTDRCCYVHKCCYKKMTDCDPKKDRYSYSWKDKTIVCDENNPCLKELCECDKAVAICLRENLDTYNKKYKIYPKFFCKKAEPC	373	1	1	0	460.2455	918.4764	2	918.4844	-0.0080	0	36.22	0.00024	K	MILQETGK	N			Cmpd 297, +MS2(460.2455), 20.0-25.0eV, 8.5min #396
1	Bothrops_asper_ABY55159_PLA2		2848	16476	187	165	15	13	50.4	137	MRTLWIVTVLLVGVEGSLVELGKMILQETGKNPLTSYGVYGCNCGVGGRHKPKDGTDRCCYVHKCCYKKMTDCDPKKDRYSYSWKDKTIVCDENNPCLKELCECDKAVAICLRENLDTYNKKYKIYPKFFCKKAEPC	374	1	1	0	460.2460	918.4775	2	918.4844	-0.0069	0	34.97	0.00032	K	MILQETGK	N			Cmpd 293, +MS2(460.2460), 20.0-25.0eV, 8.4min #391
1	Bothrops_asper_ABY55159_PLA2		2848	16476	187	165	15	13	50.4	137	MRTLWIVTVLLVGVEGSLVELGKMILQETGKNPLTSYGVYGCNCGVGGRHKPKDGTDRCCYVHKCCYKKMTDCDPKKDRYSYSWKDKTIVCDENNPCLKELCECDKAVAICLRENLDTYNKKYKIYPKFFCKKAEPC	375	1	1	0	468.2437	934.4729	2	934.4794	-0.0065	0	43.75	4.2e-05	K	MILQETGK	N	Oxidation (M)	0.20000000.0	Cmpd 279, +MS2(468.2437), 20.0-25.0eV, 8.0min #372
1	Bothrops_asper_ABY55159_PLA2		2848	16476	187	165	15	13	50.4	137	MRTLWIVTVLLVGVEGSLVELGKMILQETGKNPLTSYGVYGCNCGVGGRHKPKDGTDRCCYVHKCCYKKMTDCDPKKDRYSYSWKDKTIVCDENNPCLKELCECDKAVAICLRENLDTYNKKYKIYPKFFCKKAEPC	382	1	1	1	332.1476	993.4210	3	993.4259	-0.0049	1	3.02	0.5	K	KMTDCDPK	K			Cmpd 256, +MS2(332.1476), 16.0-20.0eV, 7.4min #342
1	Bothrops_asper_ABY55159_PLA2		2848	16476	187	165	15	13	50.4	137	MRTLWIVTVLLVGVEGSLVELGKMILQETGKNPLTSYGVYGCNCGVGGRHKPKDGTDRCCYVHKCCYKKMTDCDPKKDRYSYSWKDKTIVCDENNPCLKELCECDKAVAICLRENLDTYNKKYKIYPKFFCKKAEPC	383	1	1	1	332.1481	993.4225	3	993.4259	-0.0034	1	4.55	0.35	K	MTDCDPKK	D			Cmpd 253, +MS2(332.1481), 16.0-20.0eV, 7.3min #338
1	Bothrops_asper_ABY55159_PLA2		2848	16476	187	165	15	13	50.4	137	MRTLWIVTVLLVGVEGSLVELGKMILQETGKNPLTSYGVYGCNCGVGGRHKPKDGTDRCCYVHKCCYKKMTDCDPKKDRYSYSWKDKTIVCDENNPCLKELCECDKAVAICLRENLDTYNKKYKIYPKFFCKKAEPC	391	1	1	1	375.5223	1123.5452	3	1123.5509	-0.0057	1	8.66	0.14	R	ENLDTYNKK	Y			Cmpd 448, +MS2(375.5223), 16.0-20.0eV, 12.9min #598
1	Bothrops_asper_ABY55159_PLA2		2848	16476	187	165	15	13	50.4	137	MRTLWIVTVLLVGVEGSLVELGKMILQETGKNPLTSYGVYGCNCGVGGRHKPKDGTDRCCYVHKCCYKKMTDCDPKKDRYSYSWKDKTIVCDENNPCLKELCECDKAVAICLRENLDTYNKKYKIYPKFFCKKAEPC	392	1	1	1	375.5225	1123.5456	3	1123.5509	-0.0054	1	1.21	0.76	R	ENLDTYNKK	Y			Cmpd 4, +MS2(375.5225), 16.0-20.0eV, 0.1min #6
1	Bothrops_asper_ABY55159_PLA2		2848	16476	187	165	15	13	50.4	137	MRTLWIVTVLLVGVEGSLVELGKMILQETGKNPLTSYGVYGCNCGVGGRHKPKDGTDRCCYVHKCCYKKMTDCDPKKDRYSYSWKDKTIVCDENNPCLKELCECDKAVAICLRENLDTYNKKYKIYPKFFCKKAEPC	393	1	1	1	375.5225	1123.5458	3	1123.5509	-0.0051	1	12.64	0.054	R	ENLDTYNKK	Y			Cmpd 487, +MS2(375.5225), 16.0-20.0eV, 14.0min #650
1	Bothrops_asper_ABY55159_PLA2		2848	16476	187	165	15	13	50.4	137	MRTLWIVTVLLVGVEGSLVELGKMILQETGKNPLTSYGVYGCNCGVGGRHKPKDGTDRCCYVHKCCYKKMTDCDPKKDRYSYSWKDKTIVCDENNPCLKELCECDKAVAICLRENLDTYNKKYKIYPKFFCKKAEPC	394	1	1	1	375.5226	1123.5459	3	1123.5509	-0.0050	1	6.28	0.24	R	ENLDTYNKK	Y			Cmpd 445, +MS2(375.5226), 16.0-20.0eV, 12.8min #594
1	Bothrops_asper_ABY55159_PLA2		2848	16476	187	165	15	13	50.4	137	MRTLWIVTVLLVGVEGSLVELGKMILQETGKNPLTSYGVYGCNCGVGGRHKPKDGTDRCCYVHKCCYKKMTDCDPKKDRYSYSWKDKTIVCDENNPCLKELCECDKAVAICLRENLDTYNKKYKIYPKFFCKKAEPC	395	1	1	1	375.5226	1123.5459	3	1123.5509	-0.0050	1	32.30	0.00059	R	ENLDTYNKK	Y			Cmpd 262, +MS2(375.5226), 16.0-20.0eV, 7.5min #350
1	Bothrops_asper_ABY55159_PLA2		2848	16476	187	165	15	13	50.4	137	MRTLWIVTVLLVGVEGSLVELGKMILQETGKNPLTSYGVYGCNCGVGGRHKPKDGTDRCCYVHKCCYKKMTDCDPKKDRYSYSWKDKTIVCDENNPCLKELCECDKAVAICLRENLDTYNKKYKIYPKFFCKKAEPC	396	1	1	1	375.5226	1123.5460	3	1123.5509	-0.0049	1	7.76	0.17	R	ENLDTYNKK	Y			Cmpd 442, +MS2(375.5226), 16.0-20.0eV, 12.7min #590
1	Bothrops_asper_ABY55159_PLA2		2848	16476	187	165	15	13	50.4	137	MRTLWIVTVLLVGVEGSLVELGKMILQETGKNPLTSYGVYGCNCGVGGRHKPKDGTDRCCYVHKCCYKKMTDCDPKKDRYSYSWKDKTIVCDENNPCLKELCECDKAVAICLRENLDTYNKKYKIYPKFFCKKAEPC	406	1	1	1	375.5227	1123.5464	3	1123.5509	-0.0046	1	1.91	0.64	R	ENLDTYNKK	Y			Cmpd 457, +MS2(375.5227), 16.0-20.0eV, 13.1min #610
1	Bothrops_asper_ABY55159_PLA2		2848	16476	187	165	15	13	50.4	137	MRTLWIVTVLLVGVEGSLVELGKMILQETGKNPLTSYGVYGCNCGVGGRHKPKDGTDRCCYVHKCCYKKMTDCDPKKDRYSYSWKDKTIVCDENNPCLKELCECDKAVAICLRENLDTYNKKYKIYPKFFCKKAEPC	407	1	1	1	375.5227	1123.5464	3	1123.5509	-0.0046	1	9.79	0.1	R	ENLDTYNKK	Y			Cmpd 484, +MS2(375.5227), 16.0-20.0eV, 13.9min #646
1	Bothrops_asper_ABY55159_PLA2		2848	16476	187	165	15	13	50.4	137	MRTLWIVTVLLVGVEGSLVELGKMILQETGKNPLTSYGVYGCNCGVGGRHKPKDGTDRCCYVHKCCYKKMTDCDPKKDRYSYSWKDKTIVCDENNPCLKELCECDKAVAICLRENLDTYNKKYKIYPKFFCKKAEPC	412	1	1	1	375.5228	1123.5466	3	1123.5509	-0.0043	1	7.19	0.19	R	ENLDTYNKK	Y			Cmpd 22, +MS2(375.5228), 16.0-20.0eV, 0.7min #30
1	Bothrops_asper_ABY55159_PLA2		2848	16476	187	165	15	13	50.4	137	MRTLWIVTVLLVGVEGSLVELGKMILQETGKNPLTSYGVYGCNCGVGGRHKPKDGTDRCCYVHKCCYKKMTDCDPKKDRYSYSWKDKTIVCDENNPCLKELCECDKAVAICLRENLDTYNKKYKIYPKFFCKKAEPC	423	1	1	1	375.5229	1123.5469	3	1123.5509	-0.0040	1	8.28	0.15	R	ENLDTYNKK	Y			Cmpd 10, +MS2(375.5229), 16.0-20.0eV, 0.3min #14
1	Bothrops_asper_ABY55159_PLA2		2848	16476	187	165	15	13	50.4	137	MRTLWIVTVLLVGVEGSLVELGKMILQETGKNPLTSYGVYGCNCGVGGRHKPKDGTDRCCYVHKCCYKKMTDCDPKKDRYSYSWKDKTIVCDENNPCLKELCECDKAVAICLRENLDTYNKKYKIYPKFFCKKAEPC	428	1	1	1	375.5230	1123.5471	3	1123.5509	-0.0038	1	4.70	0.34	R	ENLDTYNKK	Y			Cmpd 19, +MS2(375.5230), 16.0-20.0eV, 0.6min #26
1	Bothrops_asper_ABY55159_PLA2		2848	16476	187	165	15	13	50.4	137	MRTLWIVTVLLVGVEGSLVELGKMILQETGKNPLTSYGVYGCNCGVGGRHKPKDGTDRCCYVHKCCYKKMTDCDPKKDRYSYSWKDKTIVCDENNPCLKELCECDKAVAICLRENLDTYNKKYKIYPKFFCKKAEPC	433	1	1	1	375.5230	1123.5472	3	1123.5509	-0.0037	1	7.10	0.19	R	ENLDTYNKK	Y			Cmpd 7, +MS2(375.5230), 16.0-20.0eV, 0.2min #10
1	Bothrops_asper_ABY55159_PLA2		2848	16476	187	165	15	13	50.4	137	MRTLWIVTVLLVGVEGSLVELGKMILQETGKNPLTSYGVYGCNCGVGGRHKPKDGTDRCCYVHKCCYKKMTDCDPKKDRYSYSWKDKTIVCDENNPCLKELCECDKAVAICLRENLDTYNKKYKIYPKFFCKKAEPC	450	1	1	1	622.3341	1242.6537	2	1242.6642	-0.0105	1	66.79	2.1e-07	K	MILQETGKNPL	T			Cmpd 318, +MS2(622.3341), 22.9-28.7eV, 9.1min #424
1	Bothrops_asper_ABY55159_PLA2		2848	16476	187	165	15	13	50.4	137	MRTLWIVTVLLVGVEGSLVELGKMILQETGKNPLTSYGVYGCNCGVGGRHKPKDGTDRCCYVHKCCYKKMTDCDPKKDRYSYSWKDKTIVCDENNPCLKELCECDKAVAICLRENLDTYNKKYKIYPKFFCKKAEPC	451	1	1	1	622.3351	1242.6557	2	1242.6642	-0.0085	1	66.33	2.3e-07	K	MILQETGKNPL	T			Cmpd 315, +MS2(622.3351), 22.9-28.7eV, 9.0min #420
1	Bothrops_asper_ABY55159_PLA2		2848	16476	187	165	15	13	50.4	137	MRTLWIVTVLLVGVEGSLVELGKMILQETGKNPLTSYGVYGCNCGVGGRHKPKDGTDRCCYVHKCCYKKMTDCDPKKDRYSYSWKDKTIVCDENNPCLKELCECDKAVAICLRENLDTYNKKYKIYPKFFCKKAEPC	456	1	1	1	731.8300	1461.6454	2	1461.6592	-0.0138	0	75.93	2.6e-08	K	TIVCDENNPCLK	E			Cmpd 300, +MS2(731.8300), 25.6-32.0eV, 8.6min #400
1	Bothrops_asper_ABY55159_PLA2		2848	16476	187	165	15	13	50.4	137	MRTLWIVTVLLVGVEGSLVELGKMILQETGKNPLTSYGVYGCNCGVGGRHKPKDGTDRCCYVHKCCYKKMTDCDPKKDRYSYSWKDKTIVCDENNPCLKELCECDKAVAICLRENLDTYNKKYKIYPKFFCKKAEPC	457	1	1	1	731.8335	1461.6524	2	1461.6592	-0.0067	0	74.76	3.3e-08	K	TIVCDENNPCLK	E			Cmpd 63, +MS2(731.8335), 25.6-32.0eV, 1.8min #84
1	Bothrops_asper_ABY55159_PLA2		2848	16476	187	165	15	13	50.4	137	MRTLWIVTVLLVGVEGSLVELGKMILQETGKNPLTSYGVYGCNCGVGGRHKPKDGTDRCCYVHKCCYKKMTDCDPKKDRYSYSWKDKTIVCDENNPCLKELCECDKAVAICLRENLDTYNKKYKIYPKFFCKKAEPC	458	1	1	1	731.8346	1461.6547	2	1461.6592	-0.0045	0	75.93	2.6e-08	K	TIVCDENNPCLK	E			Cmpd 292, +MS2(731.8346), 25.6-32.0eV, 8.4min #390
1	Bothrops_asper_ABY55159_PLA2		2848	16476	187	165	15	13	50.4	137	MRTLWIVTVLLVGVEGSLVELGKMILQETGKNPLTSYGVYGCNCGVGGRHKPKDGTDRCCYVHKCCYKKMTDCDPKKDRYSYSWKDKTIVCDENNPCLKELCECDKAVAICLRENLDTYNKKYKIYPKFFCKKAEPC	460	1	1	1	569.2622	1704.7649	3	1704.7811	-0.0162	1	99.21	1.2e-10	K	DKTIVCDENNPCLK	E			Cmpd 294, +MS2(569.2623), 17.7-22.1eV, 8.4min #392
1	Bothrops_asper_ABY55159_PLA2		2848	16476	187	165	15	13	50.4	137	MRTLWIVTVLLVGVEGSLVELGKMILQETGKNPLTSYGVYGCNCGVGGRHKPKDGTDRCCYVHKCCYKKMTDCDPKKDRYSYSWKDKTIVCDENNPCLKELCECDKAVAICLRENLDTYNKKYKIYPKFFCKKAEPC	461	1	1	1	569.2639	1704.7699	3	1704.7811	-0.0112	1	68.01	1.6e-07	K	DKTIVCDENNPCLK	E			Cmpd 33, +MS2(569.2639), 17.7-22.1eV, 1.0min #44
1	Bothrops_asper_ABY55159_PLA2		2848	16476	187	165	15	13	50.4	137	MRTLWIVTVLLVGVEGSLVELGKMILQETGKNPLTSYGVYGCNCGVGGRHKPKDGTDRCCYVHKCCYKKMTDCDPKKDRYSYSWKDKTIVCDENNPCLKELCECDKAVAICLRENLDTYNKKYKIYPKFFCKKAEPC	462	1	1	1	569.2649	1704.7730	3	1704.7811	-0.0081	1	99.31	1.2e-10	K	DKTIVCDENNPCLK	E			Cmpd 286, +MS2(569.2649), 17.7-22.1eV, 8.2min #382
1	Bothrops_asper_ABY55159_PLA2		2848	16476	187	165	15	13	50.4	137	MRTLWIVTVLLVGVEGSLVELGKMILQETGKNPLTSYGVYGCNCGVGGRHKPKDGTDRCCYVHKCCYKKMTDCDPKKDRYSYSWKDKTIVCDENNPCLKELCECDKAVAICLRENLDTYNKKYKIYPKFFCKKAEPC	463	1	1	1	569.2651	1704.7734	3	1704.7811	-0.0077	1	99.26	1.2e-10	K	DKTIVCDENNPCLK	E			Cmpd 290, +MS2(569.2651), 17.7-22.1eV, 8.3min #387
1	Bothrops_asper_ABY55159_PLA2		2848	16476	187	165	15	13	50.4	137	MRTLWIVTVLLVGVEGSLVELGKMILQETGKNPLTSYGVYGCNCGVGGRHKPKDGTDRCCYVHKCCYKKMTDCDPKKDRYSYSWKDKTIVCDENNPCLKELCECDKAVAICLRENLDTYNKKYKIYPKFFCKKAEPC	464	1	1	1	569.2652	1704.7739	3	1704.7811	-0.0072	1	80.55	8.8e-09	K	DKTIVCDENNPCLK	E			Cmpd 48, +MS2(569.2652), 17.7-22.1eV, 1.4min #64
2	Bothrops_asper_1CLP_B_PLA2		744	14528	87	80	7	7	28.1	121	SLFELGKMILQETGKNPAKSYGAYGCNCGVLGRGKPKDATDRCCYVHKCCYKKLTGCNPKKDRYSYSWKDKTIVCGENNSCLKELCECDKAVAICLRENLNTYNKKYRYYLKPLCKKADAC	126	1	0	0	632.3496	631.3423	1	631.3475	-0.0053	0	13.22	0.048	V	AICLR	E			Cmpd 306, +MS2(632.3496), 45.1-56.3eV, 8.8min #408
2	Bothrops_asper_1CLP_B_PLA2		744	14528	87	80	7	7	28.1	121	SLFELGKMILQETGKNPAKSYGAYGCNCGVLGRGKPKDATDRCCYVHKCCYKKLTGCNPKKDRYSYSWKDKTIVCGENNSCLKELCECDKAVAICLRENLNTYNKKYRYYLKPLCKKADAC	127	1	0	0	632.3503	631.3430	1	631.3475	-0.0046	0	12.77	0.053	V	AICLR	E			Cmpd 308, +MS2(632.3503), 45.1-56.3eV, 8.8min #411
2	Bothrops_asper_1CLP_B_PLA2		744	14528	87	80	7	7	28.1	121	SLFELGKMILQETGKNPAKSYGAYGCNCGVLGRGKPKDATDRCCYVHKCCYKKLTGCNPKKDRYSYSWKDKTIVCGENNSCLKELCECDKAVAICLRENLNTYNKKYRYYLKPLCKKADAC	128	1	0	0	632.3515	631.3442	1	631.3475	-0.0033	0	1.53	0.7	V	AICLR	E			Cmpd 2, +MS2(632.3515), 45.1-56.3eV, 0.1min #3
2	Bothrops_asper_1CLP_B_PLA2		744	14528	87	80	7	7	28.1	121	SLFELGKMILQETGKNPAKSYGAYGCNCGVLGRGKPKDATDRCCYVHKCCYKKLTGCNPKKDRYSYSWKDKTIVCGENNSCLKELCECDKAVAICLRENLNTYNKKYRYYLKPLCKKADAC	145	1	0	0	353.6686	705.3226	2	705.3268	-0.0042	0	33.80	0.00042	C	CYVHK	C			Cmpd 260, +MS2(353.6686), 20.0-25.0eV, 7.5min #347
2	Bothrops_asper_1CLP_B_PLA2		744	14528	87	80	7	7	28.1	121	SLFELGKMILQETGKNPAKSYGAYGCNCGVLGRGKPKDATDRCCYVHKCCYKKLTGCNPKKDRYSYSWKDKTIVCGENNSCLKELCECDKAVAICLRENLNTYNKKYRYYLKPLCKKADAC	227	1	1	1	397.2233	792.4321	2	792.4381	-0.0060	0	24.43	0.0036	-	SLFELGK	M			Cmpd 326, +MS2(397.2233), 20.0-25.0eV, 9.4min #435
2	Bothrops_asper_1CLP_B_PLA2		744	14528	87	80	7	7	28.1	121	SLFELGKMILQETGKNPAKSYGAYGCNCGVLGRGKPKDATDRCCYVHKCCYKKLTGCNPKKDRYSYSWKDKTIVCGENNSCLKELCECDKAVAICLRENLNTYNKKYRYYLKPLCKKADAC	228	1	0	0	401.7311	801.4476	2	801.4531	-0.0055	0	43.14	4.9e-05	K	AVAICLR	E			Cmpd 302, +MS2(401.7311), 20.0-25.0eV, 8.7min #403
2	Bothrops_asper_1CLP_B_PLA2		744	14528	87	80	7	7	28.1	121	SLFELGKMILQETGKNPAKSYGAYGCNCGVLGRGKPKDATDRCCYVHKCCYKKLTGCNPKKDRYSYSWKDKTIVCGENNSCLKELCECDKAVAICLRENLNTYNKKYRYYLKPLCKKADAC	229	1	0	0	401.7316	801.4486	2	801.4531	-0.0045	0	12.96	0.051	K	AVAICLR	E			Cmpd 134, +MS2(401.7316), 20.0-25.0eV, 3.9min #179
2	Bothrops_asper_1CLP_B_PLA2		744	14528	87	80	7	7	28.1	121	SLFELGKMILQETGKNPAKSYGAYGCNCGVLGRGKPKDATDRCCYVHKCCYKKLTGCNPKKDRYSYSWKDKTIVCGENNSCLKELCECDKAVAICLRENLNTYNKKYRYYLKPLCKKADAC	230	1	0	0	401.7317	801.4489	2	801.4531	-0.0041	0	30.91	0.00081	K	AVAICLR	E			Cmpd 441, +MS2(401.7318), 20.0-25.0eV, 12.7min #588
2	Bothrops_asper_1CLP_B_PLA2		744	14528	87	80	7	7	28.1	121	SLFELGKMILQETGKNPAKSYGAYGCNCGVLGRGKPKDATDRCCYVHKCCYKKLTGCNPKKDRYSYSWKDKTIVCGENNSCLKELCECDKAVAICLRENLNTYNKKYRYYLKPLCKKADAC	231	1	0	0	401.7318	801.4490	2	801.4531	-0.0041	0	15.56	0.028	K	AVAICLR	E			Cmpd 186, +MS2(401.7318), 20.0-25.0eV, 5.3min #248
2	Bothrops_asper_1CLP_B_PLA2		744	14528	87	80	7	7	28.1	121	SLFELGKMILQETGKNPAKSYGAYGCNCGVLGRGKPKDATDRCCYVHKCCYKKLTGCNPKKDRYSYSWKDKTIVCGENNSCLKELCECDKAVAICLRENLNTYNKKYRYYLKPLCKKADAC	232	1	0	0	401.7318	801.4490	2	801.4531	-0.0040	0	14.54	0.035	K	AVAICLR	E			Cmpd 165, +MS2(401.7318), 20.0-25.0eV, 4.7min #220
2	Bothrops_asper_1CLP_B_PLA2		744	14528	87	80	7	7	28.1	121	SLFELGKMILQETGKNPAKSYGAYGCNCGVLGRGKPKDATDRCCYVHKCCYKKLTGCNPKKDRYSYSWKDKTIVCGENNSCLKELCECDKAVAICLRENLNTYNKKYRYYLKPLCKKADAC	233	1	0	0	401.7318	801.4491	2	801.4531	-0.0040	0	14.67	0.034	K	AVAICLR	E			Cmpd 197, +MS2(401.7318), 20.0-25.0eV, 5.7min #263
2	Bothrops_asper_1CLP_B_PLA2		744	14528	87	80	7	7	28.1	121	SLFELGKMILQETGKNPAKSYGAYGCNCGVLGRGKPKDATDRCCYVHKCCYKKLTGCNPKKDRYSYSWKDKTIVCGENNSCLKELCECDKAVAICLRENLNTYNKKYRYYLKPLCKKADAC	234	1	0	0	401.7318	801.4491	2	801.4531	-0.0040	0	31.34	0.00073	K	AVAICLR	E			Cmpd 407, +MS2(401.7318), 20.0-25.0eV, 11.7min #543
2	Bothrops_asper_1CLP_B_PLA2		744	14528	87	80	7	7	28.1	121	SLFELGKMILQETGKNPAKSYGAYGCNCGVLGRGKPKDATDRCCYVHKCCYKKLTGCNPKKDRYSYSWKDKTIVCGENNSCLKELCECDKAVAICLRENLNTYNKKYRYYLKPLCKKADAC	235	1	0	0	401.7318	801.4491	2	801.4531	-0.0040	0	16.78	0.021	K	AVAICLR	E			Cmpd 153, +MS2(401.7318), 20.0-25.0eV, 4.4min #204
2	Bothrops_asper_1CLP_B_PLA2		744	14528	87	80	7	7	28.1	121	SLFELGKMILQETGKNPAKSYGAYGCNCGVLGRGKPKDATDRCCYVHKCCYKKLTGCNPKKDRYSYSWKDKTIVCGENNSCLKELCECDKAVAICLRENLNTYNKKYRYYLKPLCKKADAC	236	1	0	0	401.7318	801.4491	2	801.4531	-0.0040	0	43.45	4.5e-05	K	AVAICLR	E			Cmpd 307, +MS2(401.7318), 20.0-25.0eV, 8.8min #410
2	Bothrops_asper_1CLP_B_PLA2		744	14528	87	80	7	7	28.1	121	SLFELGKMILQETGKNPAKSYGAYGCNCGVLGRGKPKDATDRCCYVHKCCYKKLTGCNPKKDRYSYSWKDKTIVCGENNSCLKELCECDKAVAICLRENLNTYNKKYRYYLKPLCKKADAC	237	1	0	0	401.7319	801.4492	2	801.4531	-0.0039	0	25.32	0.0029	K	AVAICLR	E			Cmpd 410, +MS2(401.7319), 20.0-25.0eV, 11.8min #547
2	Bothrops_asper_1CLP_B_PLA2		744	14528	87	80	7	7	28.1	121	SLFELGKMILQETGKNPAKSYGAYGCNCGVLGRGKPKDATDRCCYVHKCCYKKLTGCNPKKDRYSYSWKDKTIVCGENNSCLKELCECDKAVAICLRENLNTYNKKYRYYLKPLCKKADAC	238	1	0	0	401.7319	801.4493	2	801.4531	-0.0038	0	15.95	0.025	K	AVAICLR	E			Cmpd 150, +MS2(401.7319), 20.0-25.0eV, 4.3min #200
2	Bothrops_asper_1CLP_B_PLA2		744	14528	87	80	7	7	28.1	121	SLFELGKMILQETGKNPAKSYGAYGCNCGVLGRGKPKDATDRCCYVHKCCYKKLTGCNPKKDRYSYSWKDKTIVCGENNSCLKELCECDKAVAICLRENLNTYNKKYRYYLKPLCKKADAC	239	1	0	0	401.7319	801.4493	2	801.4531	-0.0037	0	10.57	0.088	K	AVAICLR	E			Cmpd 31, +MS2(401.7319), 20.0-25.0eV, 0.9min #42
2	Bothrops_asper_1CLP_B_PLA2		744	14528	87	80	7	7	28.1	121	SLFELGKMILQETGKNPAKSYGAYGCNCGVLGRGKPKDATDRCCYVHKCCYKKLTGCNPKKDRYSYSWKDKTIVCGENNSCLKELCECDKAVAICLRENLNTYNKKYRYYLKPLCKKADAC	240	1	0	0	401.7320	801.4494	2	801.4531	-0.0037	0	17.17	0.019	K	AVAICLR	E			Cmpd 201, +MS2(401.7320), 20.0-25.0eV, 5.8min #268
2	Bothrops_asper_1CLP_B_PLA2		744	14528	87	80	7	7	28.1	121	SLFELGKMILQETGKNPAKSYGAYGCNCGVLGRGKPKDATDRCCYVHKCCYKKLTGCNPKKDRYSYSWKDKTIVCGENNSCLKELCECDKAVAICLRENLNTYNKKYRYYLKPLCKKADAC	241	1	0	0	401.7320	801.4494	2	801.4531	-0.0037	0	14.92	0.032	K	AVAICLR	E			Cmpd 156, +MS2(401.7320), 20.0-25.0eV, 4.5min #208
2	Bothrops_asper_1CLP_B_PLA2		744	14528	87	80	7	7	28.1	121	SLFELGKMILQETGKNPAKSYGAYGCNCGVLGRGKPKDATDRCCYVHKCCYKKLTGCNPKKDRYSYSWKDKTIVCGENNSCLKELCECDKAVAICLRENLNTYNKKYRYYLKPLCKKADAC	242	1	0	0	401.7320	801.4494	2	801.4531	-0.0037	0	17.30	0.019	K	AVAICLR	E			Cmpd 182, +MS2(401.7320), 20.0-25.0eV, 5.2min #243
2	Bothrops_asper_1CLP_B_PLA2		744	14528	87	80	7	7	28.1	121	SLFELGKMILQETGKNPAKSYGAYGCNCGVLGRGKPKDATDRCCYVHKCCYKKLTGCNPKKDRYSYSWKDKTIVCGENNSCLKELCECDKAVAICLRENLNTYNKKYRYYLKPLCKKADAC	243	1	0	0	401.7320	801.4494	2	801.4531	-0.0037	0	14.20	0.038	K	AVAICLR	E			Cmpd 120, +MS2(401.7320), 20.0-25.0eV, 3.5min #160
2	Bothrops_asper_1CLP_B_PLA2		744	14528	87	80	7	7	28.1	121	SLFELGKMILQETGKNPAKSYGAYGCNCGVLGRGKPKDATDRCCYVHKCCYKKLTGCNPKKDRYSYSWKDKTIVCGENNSCLKELCECDKAVAICLRENLNTYNKKYRYYLKPLCKKADAC	244	1	0	0	401.7320	801.4494	2	801.4531	-0.0037	0	20.57	0.0088	K	AVAICLR	E			Cmpd 437, +MS2(401.7320), 20.0-25.0eV, 12.5min #583
2	Bothrops_asper_1CLP_B_PLA2		744	14528	87	80	7	7	28.1	121	SLFELGKMILQETGKNPAKSYGAYGCNCGVLGRGKPKDATDRCCYVHKCCYKKLTGCNPKKDRYSYSWKDKTIVCGENNSCLKELCECDKAVAICLRENLNTYNKKYRYYLKPLCKKADAC	245	1	0	0	401.7320	801.4494	2	801.4531	-0.0036	0	15.46	0.028	K	AVAICLR	E			Cmpd 168, +MS2(401.7320), 20.0-25.0eV, 4.8min #224
2	Bothrops_asper_1CLP_B_PLA2		744	14528	87	80	7	7	28.1	121	SLFELGKMILQETGKNPAKSYGAYGCNCGVLGRGKPKDATDRCCYVHKCCYKKLTGCNPKKDRYSYSWKDKTIVCGENNSCLKELCECDKAVAICLRENLNTYNKKYRYYLKPLCKKADAC	246	1	0	0	401.7320	801.4494	2	801.4531	-0.0036	0	29.49	0.0011	K	AVAICLR	E			Cmpd 470, +MS2(401.7320), 20.0-25.0eV, 13.5min #627
2	Bothrops_asper_1CLP_B_PLA2		744	14528	87	80	7	7	28.1	121	SLFELGKMILQETGKNPAKSYGAYGCNCGVLGRGKPKDATDRCCYVHKCCYKKLTGCNPKKDRYSYSWKDKTIVCGENNSCLKELCECDKAVAICLRENLNTYNKKYRYYLKPLCKKADAC	247	1	0	0	401.7320	801.4495	2	801.4531	-0.0036	0	19.26	0.012	K	AVAICLR	E			Cmpd 36, +MS2(401.7320), 20.0-25.0eV, 1.0min #48
2	Bothrops_asper_1CLP_B_PLA2		744	14528	87	80	7	7	28.1	121	SLFELGKMILQETGKNPAKSYGAYGCNCGVLGRGKPKDATDRCCYVHKCCYKKLTGCNPKKDRYSYSWKDKTIVCGENNSCLKELCECDKAVAICLRENLNTYNKKYRYYLKPLCKKADAC	248	1	0	0	401.7320	801.4495	2	801.4531	-0.0036	0	21.45	0.0072	K	AVAICLR	E			Cmpd 429, +MS2(401.7320), 20.0-25.0eV, 12.3min #572
2	Bothrops_asper_1CLP_B_PLA2		744	14528	87	80	7	7	28.1	121	SLFELGKMILQETGKNPAKSYGAYGCNCGVLGRGKPKDATDRCCYVHKCCYKKLTGCNPKKDRYSYSWKDKTIVCGENNSCLKELCECDKAVAICLRENLNTYNKKYRYYLKPLCKKADAC	249	1	0	0	401.7321	801.4495	2	801.4531	-0.0035	0	29.71	0.0011	K	AVAICLR	E			Cmpd 425, +MS2(401.7321), 20.0-25.0eV, 12.2min #567
2	Bothrops_asper_1CLP_B_PLA2		744	14528	87	80	7	7	28.1	121	SLFELGKMILQETGKNPAKSYGAYGCNCGVLGRGKPKDATDRCCYVHKCCYKKLTGCNPKKDRYSYSWKDKTIVCGENNSCLKELCECDKAVAICLRENLNTYNKKYRYYLKPLCKKADAC	250	1	0	0	401.7321	801.4496	2	801.4531	-0.0035	0	15.38	0.029	K	AVAICLR	E			Cmpd 105, +MS2(401.7321), 20.0-25.0eV, 3.0min #140
2	Bothrops_asper_1CLP_B_PLA2		744	14528	87	80	7	7	28.1	121	SLFELGKMILQETGKNPAKSYGAYGCNCGVLGRGKPKDATDRCCYVHKCCYKKLTGCNPKKDRYSYSWKDKTIVCGENNSCLKELCECDKAVAICLRENLNTYNKKYRYYLKPLCKKADAC	251	1	0	0	401.7321	801.4496	2	801.4531	-0.0035	0	29.52	0.0011	K	AVAICLR	E			Cmpd 422, +MS2(401.7321), 20.0-25.0eV, 12.1min #563
2	Bothrops_asper_1CLP_B_PLA2		744	14528	87	80	7	7	28.1	121	SLFELGKMILQETGKNPAKSYGAYGCNCGVLGRGKPKDATDRCCYVHKCCYKKLTGCNPKKDRYSYSWKDKTIVCGENNSCLKELCECDKAVAICLRENLNTYNKKYRYYLKPLCKKADAC	252	1	0	0	401.7321	801.4496	2	801.4531	-0.0035	0	12.93	0.051	K	AVAICLR	E			Cmpd 171, +MS2(401.7321), 20.0-25.0eV, 4.9min #228
2	Bothrops_asper_1CLP_B_PLA2		744	14528	87	80	7	7	28.1	121	SLFELGKMILQETGKNPAKSYGAYGCNCGVLGRGKPKDATDRCCYVHKCCYKKLTGCNPKKDRYSYSWKDKTIVCGENNSCLKELCECDKAVAICLRENLNTYNKKYRYYLKPLCKKADAC	253	1	0	0	401.7321	801.4497	2	801.4531	-0.0034	0	16.43	0.023	K	AVAICLR	E			Cmpd 102, +MS2(401.7321), 20.0-25.0eV, 2.9min #136
2	Bothrops_asper_1CLP_B_PLA2		744	14528	87	80	7	7	28.1	121	SLFELGKMILQETGKNPAKSYGAYGCNCGVLGRGKPKDATDRCCYVHKCCYKKLTGCNPKKDRYSYSWKDKTIVCGENNSCLKELCECDKAVAICLRENLNTYNKKYRYYLKPLCKKADAC	254	1	0	0	401.7321	801.4497	2	801.4531	-0.0034	0	16.99	0.02	K	AVAICLR	E			Cmpd 93, +MS2(401.7321), 20.0-25.0eV, 2.7min #124
2	Bothrops_asper_1CLP_B_PLA2		744	14528	87	80	7	7	28.1	121	SLFELGKMILQETGKNPAKSYGAYGCNCGVLGRGKPKDATDRCCYVHKCCYKKLTGCNPKKDRYSYSWKDKTIVCGENNSCLKELCECDKAVAICLRENLNTYNKKYRYYLKPLCKKADAC	255	1	0	0	401.7321	801.4497	2	801.4531	-0.0034	0	13.19	0.048	K	AVAICLR	E			Cmpd 60, +MS2(401.7321), 20.0-25.0eV, 1.7min #80
2	Bothrops_asper_1CLP_B_PLA2		744	14528	87	80	7	7	28.1	121	SLFELGKMILQETGKNPAKSYGAYGCNCGVLGRGKPKDATDRCCYVHKCCYKKLTGCNPKKDRYSYSWKDKTIVCGENNSCLKELCECDKAVAICLRENLNTYNKKYRYYLKPLCKKADAC	256	1	0	0	401.7321	801.4497	2	801.4531	-0.0034	0	20.04	0.0099	K	AVAICLR	E			Cmpd 396, +MS2(401.7321), 20.0-25.0eV, 11.4min #528
2	Bothrops_asper_1CLP_B_PLA2		744	14528	87	80	7	7	28.1	121	SLFELGKMILQETGKNPAKSYGAYGCNCGVLGRGKPKDATDRCCYVHKCCYKKLTGCNPKKDRYSYSWKDKTIVCGENNSCLKELCECDKAVAICLRENLNTYNKKYRYYLKPLCKKADAC	257	1	0	0	401.7321	801.4497	2	801.4531	-0.0033	0	15.09	0.031	K	AVAICLR	E			Cmpd 30, +MS2(401.7321), 20.0-25.0eV, 0.9min #40
2	Bothrops_asper_1CLP_B_PLA2		744	14528	87	80	7	7	28.1	121	SLFELGKMILQETGKNPAKSYGAYGCNCGVLGRGKPKDATDRCCYVHKCCYKKLTGCNPKKDRYSYSWKDKTIVCGENNSCLKELCECDKAVAICLRENLNTYNKKYRYYLKPLCKKADAC	258	1	0	0	401.7322	801.4498	2	801.4531	-0.0033	0	12.56	0.055	K	AVAICLR	E			Cmpd 43, +MS2(401.7322), 20.0-25.0eV, 1.3min #58
2	Bothrops_asper_1CLP_B_PLA2		744	14528	87	80	7	7	28.1	121	SLFELGKMILQETGKNPAKSYGAYGCNCGVLGRGKPKDATDRCCYVHKCCYKKLTGCNPKKDRYSYSWKDKTIVCGENNSCLKELCECDKAVAICLRENLNTYNKKYRYYLKPLCKKADAC	259	1	0	0	401.7322	801.4499	2	801.4531	-0.0032	0	19.14	0.012	K	AVAICLR	E			Cmpd 75, +MS2(401.7322), 20.0-25.0eV, 2.2min #100
2	Bothrops_asper_1CLP_B_PLA2		744	14528	87	80	7	7	28.1	121	SLFELGKMILQETGKNPAKSYGAYGCNCGVLGRGKPKDATDRCCYVHKCCYKKLTGCNPKKDRYSYSWKDKTIVCGENNSCLKELCECDKAVAICLRENLNTYNKKYRYYLKPLCKKADAC	260	1	0	0	401.7322	801.4499	2	801.4531	-0.0032	0	18.69	0.014	K	AVAICLR	E			Cmpd 456, +MS2(401.7322), 20.0-25.0eV, 13.1min #608
2	Bothrops_asper_1CLP_B_PLA2		744	14528	87	80	7	7	28.1	121	SLFELGKMILQETGKNPAKSYGAYGCNCGVLGRGKPKDATDRCCYVHKCCYKKLTGCNPKKDRYSYSWKDKTIVCGENNSCLKELCECDKAVAICLRENLNTYNKKYRYYLKPLCKKADAC	261	1	0	0	401.7322	801.4499	2	801.4531	-0.0032	0	22.35	0.0058	K	AVAICLR	E			Cmpd 477, +MS2(401.7322), 20.0-25.0eV, 13.7min #636
2	Bothrops_asper_1CLP_B_PLA2		744	14528	87	80	7	7	28.1	121	SLFELGKMILQETGKNPAKSYGAYGCNCGVLGRGKPKDATDRCCYVHKCCYKKLTGCNPKKDRYSYSWKDKTIVCGENNSCLKELCECDKAVAICLRENLNTYNKKYRYYLKPLCKKADAC	262	1	0	0	401.7323	801.4499	2	801.4531	-0.0031	0	16.33	0.023	K	AVAICLR	E			Cmpd 123, +MS2(401.7323), 20.0-25.0eV, 3.5min #164
2	Bothrops_asper_1CLP_B_PLA2		744	14528	87	80	7	7	28.1	121	SLFELGKMILQETGKNPAKSYGAYGCNCGVLGRGKPKDATDRCCYVHKCCYKKLTGCNPKKDRYSYSWKDKTIVCGENNSCLKELCECDKAVAICLRENLNTYNKKYRYYLKPLCKKADAC	263	1	0	0	401.7323	801.4500	2	801.4531	-0.0031	0	14.36	0.037	K	AVAICLR	E			Cmpd 137, +MS2(401.7323), 20.0-25.0eV, 3.9min #183
2	Bothrops_asper_1CLP_B_PLA2		744	14528	87	80	7	7	28.1	121	SLFELGKMILQETGKNPAKSYGAYGCNCGVLGRGKPKDATDRCCYVHKCCYKKLTGCNPKKDRYSYSWKDKTIVCGENNSCLKELCECDKAVAICLRENLNTYNKKYRYYLKPLCKKADAC	264	1	0	0	401.7323	801.4500	2	801.4531	-0.0031	0	10.69	0.085	K	AVAICLR	E			Cmpd 87, +MS2(401.7323), 20.0-25.0eV, 2.5min #116
2	Bothrops_asper_1CLP_B_PLA2		744	14528	87	80	7	7	28.1	121	SLFELGKMILQETGKNPAKSYGAYGCNCGVLGRGKPKDATDRCCYVHKCCYKKLTGCNPKKDRYSYSWKDKTIVCGENNSCLKELCECDKAVAICLRENLNTYNKKYRYYLKPLCKKADAC	265	1	0	0	401.7323	801.4500	2	801.4531	-0.0030	0	21.76	0.0067	K	AVAICLR	E			Cmpd 144, +MS2(401.7323), 20.0-25.0eV, 4.1min #192
2	Bothrops_asper_1CLP_B_PLA2		744	14528	87	80	7	7	28.1	121	SLFELGKMILQETGKNPAKSYGAYGCNCGVLGRGKPKDATDRCCYVHKCCYKKLTGCNPKKDRYSYSWKDKTIVCGENNSCLKELCECDKAVAICLRENLNTYNKKYRYYLKPLCKKADAC	266	1	0	0	401.7323	801.4501	2	801.4531	-0.0030	0	13.15	0.048	K	AVAICLR	E			Cmpd 54, +MS2(401.7323), 20.0-25.0eV, 1.6min #72
2	Bothrops_asper_1CLP_B_PLA2		744	14528	87	80	7	7	28.1	121	SLFELGKMILQETGKNPAKSYGAYGCNCGVLGRGKPKDATDRCCYVHKCCYKKLTGCNPKKDRYSYSWKDKTIVCGENNSCLKELCECDKAVAICLRENLNTYNKKYRYYLKPLCKKADAC	267	1	0	0	401.7323	801.4501	2	801.4531	-0.0030	0	21.72	0.0067	K	AVAICLR	E			Cmpd 117, +MS2(401.7323), 20.0-25.0eV, 3.4min #156
2	Bothrops_asper_1CLP_B_PLA2		744	14528	87	80	7	7	28.1	121	SLFELGKMILQETGKNPAKSYGAYGCNCGVLGRGKPKDATDRCCYVHKCCYKKLTGCNPKKDRYSYSWKDKTIVCGENNSCLKELCECDKAVAICLRENLNTYNKKYRYYLKPLCKKADAC	268	1	0	0	401.7323	801.4501	2	801.4531	-0.0030	0	19.21	0.012	K	AVAICLR	E			Cmpd 414, +MS2(401.7323), 20.0-25.0eV, 11.9min #552
2	Bothrops_asper_1CLP_B_PLA2		744	14528	87	80	7	7	28.1	121	SLFELGKMILQETGKNPAKSYGAYGCNCGVLGRGKPKDATDRCCYVHKCCYKKLTGCNPKKDRYSYSWKDKTIVCGENNSCLKELCECDKAVAICLRENLNTYNKKYRYYLKPLCKKADAC	269	1	0	0	401.7323	801.4501	2	801.4531	-0.0029	0	25.50	0.0028	K	AVAICLR	E			Cmpd 474, +MS2(401.7323), 20.0-25.0eV, 13.6min #632
2	Bothrops_asper_1CLP_B_PLA2		744	14528	87	80	7	7	28.1	121	SLFELGKMILQETGKNPAKSYGAYGCNCGVLGRGKPKDATDRCCYVHKCCYKKLTGCNPKKDRYSYSWKDKTIVCGENNSCLKELCECDKAVAICLRENLNTYNKKYRYYLKPLCKKADAC	270	1	0	0	401.7324	801.4503	2	801.4531	-0.0028	0	16.61	0.022	K	AVAICLR	E			Cmpd 57, +MS2(401.7324), 20.0-25.0eV, 1.7min #76
2	Bothrops_asper_1CLP_B_PLA2		744	14528	87	80	7	7	28.1	121	SLFELGKMILQETGKNPAKSYGAYGCNCGVLGRGKPKDATDRCCYVHKCCYKKLTGCNPKKDRYSYSWKDKTIVCGENNSCLKELCECDKAVAICLRENLNTYNKKYRYYLKPLCKKADAC	271	1	0	0	401.7324	801.4503	2	801.4531	-0.0028	0	16.34	0.023	K	AVAICLR	E			Cmpd 108, +MS2(401.7324), 20.0-25.0eV, 3.1min #144
2	Bothrops_asper_1CLP_B_PLA2		744	14528	87	80	7	7	28.1	121	SLFELGKMILQETGKNPAKSYGAYGCNCGVLGRGKPKDATDRCCYVHKCCYKKLTGCNPKKDRYSYSWKDKTIVCGENNSCLKELCECDKAVAICLRENLNTYNKKYRYYLKPLCKKADAC	272	1	0	0	401.7325	801.4504	2	801.4531	-0.0027	0	17.35	0.018	K	AVAICLR	E			Cmpd 88, +MS2(401.7325), 20.0-25.0eV, 2.5min #118
2	Bothrops_asper_1CLP_B_PLA2		744	14528	87	80	7	7	28.1	121	SLFELGKMILQETGKNPAKSYGAYGCNCGVLGRGKPKDATDRCCYVHKCCYKKLTGCNPKKDRYSYSWKDKTIVCGENNSCLKELCECDKAVAICLRENLNTYNKKYRYYLKPLCKKADAC	273	1	0	0	401.7326	801.4507	2	801.4531	-0.0024	0	13.41	0.046	K	AVAICLR	E			Cmpd 76, +MS2(401.7326), 20.0-25.0eV, 2.2min #102
2	Bothrops_asper_1CLP_B_PLA2		744	14528	87	80	7	7	28.1	121	SLFELGKMILQETGKNPAKSYGAYGCNCGVLGRGKPKDATDRCCYVHKCCYKKLTGCNPKKDRYSYSWKDKTIVCGENNSCLKELCECDKAVAICLRENLNTYNKKYRYYLKPLCKKADAC	277	1	0	0	417.1909	832.3672	2	832.3755	-0.0083	0	24.52	0.0035	R	YSYSWK	D			Cmpd 303, +MS2(417.1909), 20.0-25.0eV, 8.7min #404
2	Bothrops_asper_1CLP_B_PLA2		744	14528	87	80	7	7	28.1	121	SLFELGKMILQETGKNPAKSYGAYGCNCGVLGRGKPKDATDRCCYVHKCCYKKLTGCNPKKDRYSYSWKDKTIVCGENNSCLKELCECDKAVAICLRENLNTYNKKYRYYLKPLCKKADAC	278	1	0	0	417.1924	832.3703	2	832.3755	-0.0052	0	24.88	0.0033	R	YSYSWK	D			Cmpd 312, +MS2(417.1924), 20.0-25.0eV, 9.0min #416
2	Bothrops_asper_1CLP_B_PLA2		744	14528	87	80	7	7	28.1	121	SLFELGKMILQETGKNPAKSYGAYGCNCGVLGRGKPKDATDRCCYVHKCCYKKLTGCNPKKDRYSYSWKDKTIVCGENNSCLKELCECDKAVAICLRENLNTYNKKYRYYLKPLCKKADAC	279	1	0	0	417.1926	832.3707	2	832.3755	-0.0048	0	15.69	0.027	R	YSYSWK	D			Cmpd 453, +MS2(417.1926), 20.0-25.0eV, 13.0min #604
2	Bothrops_asper_1CLP_B_PLA2		744	14528	87	80	7	7	28.1	121	SLFELGKMILQETGKNPAKSYGAYGCNCGVLGRGKPKDATDRCCYVHKCCYKKLTGCNPKKDRYSYSWKDKTIVCGENNSCLKELCECDKAVAICLRENLNTYNKKYRYYLKPLCKKADAC	280	1	0	0	417.1927	832.3709	2	832.3755	-0.0046	0	15.78	0.026	R	YSYSWK	D			Cmpd 198, +MS2(417.1927), 20.0-25.0eV, 5.7min #264
2	Bothrops_asper_1CLP_B_PLA2		744	14528	87	80	7	7	28.1	121	SLFELGKMILQETGKNPAKSYGAYGCNCGVLGRGKPKDATDRCCYVHKCCYKKLTGCNPKKDRYSYSWKDKTIVCGENNSCLKELCECDKAVAICLRENLNTYNKKYRYYLKPLCKKADAC	281	1	0	0	417.1927	832.3709	2	832.3755	-0.0046	0	24.68	0.0034	R	YSYSWK	D			Cmpd 409, +MS2(417.1927), 20.0-25.0eV, 11.7min #546
2	Bothrops_asper_1CLP_B_PLA2		744	14528	87	80	7	7	28.1	121	SLFELGKMILQETGKNPAKSYGAYGCNCGVLGRGKPKDATDRCCYVHKCCYKKLTGCNPKKDRYSYSWKDKTIVCGENNSCLKELCECDKAVAICLRENLNTYNKKYRYYLKPLCKKADAC	282	1	0	0	417.1928	832.3710	2	832.3755	-0.0045	0	16.72	0.021	R	YSYSWK	D			Cmpd 439, +MS2(417.1928), 20.0-25.0eV, 12.6min #586
2	Bothrops_asper_1CLP_B_PLA2		744	14528	87	80	7	7	28.1	121	SLFELGKMILQETGKNPAKSYGAYGCNCGVLGRGKPKDATDRCCYVHKCCYKKLTGCNPKKDRYSYSWKDKTIVCGENNSCLKELCECDKAVAICLRENLNTYNKKYRYYLKPLCKKADAC	283	1	0	0	417.1928	832.3710	2	832.3755	-0.0045	0	25.05	0.0031	R	YSYSWK	D			Cmpd 380, +MS2(417.1928), 20.0-25.0eV, 10.9min #507
2	Bothrops_asper_1CLP_B_PLA2		744	14528	87	80	7	7	28.1	121	SLFELGKMILQETGKNPAKSYGAYGCNCGVLGRGKPKDATDRCCYVHKCCYKKLTGCNPKKDRYSYSWKDKTIVCGENNSCLKELCECDKAVAICLRENLNTYNKKYRYYLKPLCKKADAC	284	1	0	0	417.1929	832.3712	2	832.3755	-0.0043	0	27.72	0.0017	R	YSYSWK	D			Cmpd 459, +MS2(417.1929), 20.0-25.0eV, 13.2min #612
2	Bothrops_asper_1CLP_B_PLA2		744	14528	87	80	7	7	28.1	121	SLFELGKMILQETGKNPAKSYGAYGCNCGVLGRGKPKDATDRCCYVHKCCYKKLTGCNPKKDRYSYSWKDKTIVCGENNSCLKELCECDKAVAICLRENLNTYNKKYRYYLKPLCKKADAC	285	1	0	0	417.1929	832.3712	2	832.3755	-0.0043	0	13.96	0.04	R	YSYSWK	D			Cmpd 183, +MS2(417.1929), 20.0-25.0eV, 5.3min #244
2	Bothrops_asper_1CLP_B_PLA2		744	14528	87	80	7	7	28.1	121	SLFELGKMILQETGKNPAKSYGAYGCNCGVLGRGKPKDATDRCCYVHKCCYKKLTGCNPKKDRYSYSWKDKTIVCGENNSCLKELCECDKAVAICLRENLNTYNKKYRYYLKPLCKKADAC	286	1	0	0	417.1929	832.3713	2	832.3755	-0.0043	0	24.80	0.0033	R	YSYSWK	D			Cmpd 427, +MS2(417.1929), 20.0-25.0eV, 12.3min #570
2	Bothrops_asper_1CLP_B_PLA2		744	14528	87	80	7	7	28.1	121	SLFELGKMILQETGKNPAKSYGAYGCNCGVLGRGKPKDATDRCCYVHKCCYKKLTGCNPKKDRYSYSWKDKTIVCGENNSCLKELCECDKAVAICLRENLNTYNKKYRYYLKPLCKKADAC	287	1	0	0	417.1929	832.3713	2	832.3755	-0.0042	0	22.82	0.0052	R	YSYSWK	D			Cmpd 159, +MS2(417.1929), 20.0-25.0eV, 4.6min #212
2	Bothrops_asper_1CLP_B_PLA2		744	14528	87	80	7	7	28.1	121	SLFELGKMILQETGKNPAKSYGAYGCNCGVLGRGKPKDATDRCCYVHKCCYKKLTGCNPKKDRYSYSWKDKTIVCGENNSCLKELCECDKAVAICLRENLNTYNKKYRYYLKPLCKKADAC	288	1	0	0	417.1929	832.3713	2	832.3755	-0.0042	0	18.27	0.015	R	YSYSWK	D			Cmpd 424, +MS2(417.1929), 20.0-25.0eV, 12.2min #566
2	Bothrops_asper_1CLP_B_PLA2		744	14528	87	80	7	7	28.1	121	SLFELGKMILQETGKNPAKSYGAYGCNCGVLGRGKPKDATDRCCYVHKCCYKKLTGCNPKKDRYSYSWKDKTIVCGENNSCLKELCECDKAVAICLRENLNTYNKKYRYYLKPLCKKADAC	289	1	0	0	417.1929	832.3713	2	832.3755	-0.0042	0	17.23	0.019	R	YSYSWK	D			Cmpd 15, +MS2(417.1929), 20.0-25.0eV, 0.4min #20
2	Bothrops_asper_1CLP_B_PLA2		744	14528	87	80	7	7	28.1	121	SLFELGKMILQETGKNPAKSYGAYGCNCGVLGRGKPKDATDRCCYVHKCCYKKLTGCNPKKDRYSYSWKDKTIVCGENNSCLKELCECDKAVAICLRENLNTYNKKYRYYLKPLCKKADAC	290	1	0	0	417.1929	832.3713	2	832.3755	-0.0042	0	24.52	0.0035	R	YSYSWK	D			Cmpd 469, +MS2(417.1929), 20.0-25.0eV, 13.5min #626
2	Bothrops_asper_1CLP_B_PLA2		744	14528	87	80	7	7	28.1	121	SLFELGKMILQETGKNPAKSYGAYGCNCGVLGRGKPKDATDRCCYVHKCCYKKLTGCNPKKDRYSYSWKDKTIVCGENNSCLKELCECDKAVAICLRENLNTYNKKYRYYLKPLCKKADAC	291	1	0	0	417.1930	832.3714	2	832.3755	-0.0041	0	24.82	0.0033	R	YSYSWK	D			Cmpd 375, +MS2(417.1930), 20.0-25.0eV, 10.8min #500
2	Bothrops_asper_1CLP_B_PLA2		744	14528	87	80	7	7	28.1	121	SLFELGKMILQETGKNPAKSYGAYGCNCGVLGRGKPKDATDRCCYVHKCCYKKLTGCNPKKDRYSYSWKDKTIVCGENNSCLKELCECDKAVAICLRENLNTYNKKYRYYLKPLCKKADAC	292	1	0	0	417.1930	832.3714	2	832.3755	-0.0041	0	24.40	0.0036	R	YSYSWK	D			Cmpd 455, +MS2(417.1930), 20.0-25.0eV, 13.1min #607
2	Bothrops_asper_1CLP_B_PLA2		744	14528	87	80	7	7	28.1	121	SLFELGKMILQETGKNPAKSYGAYGCNCGVLGRGKPKDATDRCCYVHKCCYKKLTGCNPKKDRYSYSWKDKTIVCGENNSCLKELCECDKAVAICLRENLNTYNKKYRYYLKPLCKKADAC	293	1	0	0	417.1930	832.3715	2	832.3755	-0.0041	0	21.28	0.0074	R	YSYSWK	D			Cmpd 400, +MS2(417.1930), 20.0-25.0eV, 11.5min #534
2	Bothrops_asper_1CLP_B_PLA2		744	14528	87	80	7	7	28.1	121	SLFELGKMILQETGKNPAKSYGAYGCNCGVLGRGKPKDATDRCCYVHKCCYKKLTGCNPKKDRYSYSWKDKTIVCGENNSCLKELCECDKAVAICLRENLNTYNKKYRYYLKPLCKKADAC	294	1	0	0	417.1931	832.3715	2	832.3755	-0.0040	0	24.85	0.0033	R	YSYSWK	D			Cmpd 417, +MS2(417.1930), 20.0-25.0eV, 12.0min #556
2	Bothrops_asper_1CLP_B_PLA2		744	14528	87	80	7	7	28.1	121	SLFELGKMILQETGKNPAKSYGAYGCNCGVLGRGKPKDATDRCCYVHKCCYKKLTGCNPKKDRYSYSWKDKTIVCGENNSCLKELCECDKAVAICLRENLNTYNKKYRYYLKPLCKKADAC	295	1	0	0	417.1931	832.3716	2	832.3755	-0.0039	0	24.11	0.0039	R	YSYSWK	D			Cmpd 6, +MS2(417.1931), 20.0-25.0eV, 0.2min #8
2	Bothrops_asper_1CLP_B_PLA2		744	14528	87	80	7	7	28.1	121	SLFELGKMILQETGKNPAKSYGAYGCNCGVLGRGKPKDATDRCCYVHKCCYKKLTGCNPKKDRYSYSWKDKTIVCGENNSCLKELCECDKAVAICLRENLNTYNKKYRYYLKPLCKKADAC	296	1	0	0	417.1931	832.3716	2	832.3755	-0.0039	0	25.14	0.0031	R	YSYSWK	D			Cmpd 385, +MS2(417.1931), 20.0-25.0eV, 11.1min #514
2	Bothrops_asper_1CLP_B_PLA2		744	14528	87	80	7	7	28.1	121	SLFELGKMILQETGKNPAKSYGAYGCNCGVLGRGKPKDATDRCCYVHKCCYKKLTGCNPKKDRYSYSWKDKTIVCGENNSCLKELCECDKAVAICLRENLNTYNKKYRYYLKPLCKKADAC	297	1	0	0	417.1932	832.3718	2	832.3755	-0.0037	0	16.68	0.021	R	YSYSWK	D			Cmpd 138, +MS2(417.1932), 20.0-25.0eV, 4.0min #184
2	Bothrops_asper_1CLP_B_PLA2		744	14528	87	80	7	7	28.1	121	SLFELGKMILQETGKNPAKSYGAYGCNCGVLGRGKPKDATDRCCYVHKCCYKKLTGCNPKKDRYSYSWKDKTIVCGENNSCLKELCECDKAVAICLRENLNTYNKKYRYYLKPLCKKADAC	298	1	0	0	417.1932	832.3718	2	832.3755	-0.0037	0	23.33	0.0046	R	YSYSWK	D			Cmpd 17, +MS2(417.1932), 20.0-25.0eV, 0.5min #23
2	Bothrops_asper_1CLP_B_PLA2		744	14528	87	80	7	7	28.1	121	SLFELGKMILQETGKNPAKSYGAYGCNCGVLGRGKPKDATDRCCYVHKCCYKKLTGCNPKKDRYSYSWKDKTIVCGENNSCLKELCECDKAVAICLRENLNTYNKKYRYYLKPLCKKADAC	299	1	0	0	417.1932	832.3718	2	832.3755	-0.0037	0	18.38	0.015	R	YSYSWK	D			Cmpd 394, +MS2(417.1932), 20.0-25.0eV, 11.3min #526
2	Bothrops_asper_1CLP_B_PLA2		744	14528	87	80	7	7	28.1	121	SLFELGKMILQETGKNPAKSYGAYGCNCGVLGRGKPKDATDRCCYVHKCCYKKLTGCNPKKDRYSYSWKDKTIVCGENNSCLKELCECDKAVAICLRENLNTYNKKYRYYLKPLCKKADAC	300	1	0	0	417.1932	832.3719	2	832.3755	-0.0037	0	24.83	0.0033	R	YSYSWK	D			Cmpd 430, +MS2(417.1932), 20.0-25.0eV, 12.3min #574
2	Bothrops_asper_1CLP_B_PLA2		744	14528	87	80	7	7	28.1	121	SLFELGKMILQETGKNPAKSYGAYGCNCGVLGRGKPKDATDRCCYVHKCCYKKLTGCNPKKDRYSYSWKDKTIVCGENNSCLKELCECDKAVAICLRENLNTYNKKYRYYLKPLCKKADAC	301	1	0	0	417.1932	832.3719	2	832.3755	-0.0037	0	25.08	0.0031	R	YSYSWK	D			Cmpd 382, +MS2(417.1932), 20.0-25.0eV, 11.0min #510
2	Bothrops_asper_1CLP_B_PLA2		744	14528	87	80	7	7	28.1	121	SLFELGKMILQETGKNPAKSYGAYGCNCGVLGRGKPKDATDRCCYVHKCCYKKLTGCNPKKDRYSYSWKDKTIVCGENNSCLKELCECDKAVAICLRENLNTYNKKYRYYLKPLCKKADAC	302	1	0	0	417.1932	832.3719	2	832.3755	-0.0036	0	25.05	0.0031	R	YSYSWK	D			Cmpd 397, +MS2(417.1932), 20.0-25.0eV, 11.4min #530
2	Bothrops_asper_1CLP_B_PLA2		744	14528	87	80	7	7	28.1	121	SLFELGKMILQETGKNPAKSYGAYGCNCGVLGRGKPKDATDRCCYVHKCCYKKLTGCNPKKDRYSYSWKDKTIVCGENNSCLKELCECDKAVAICLRENLNTYNKKYRYYLKPLCKKADAC	303	1	0	0	417.1932	832.3719	2	832.3755	-0.0036	0	24.71	0.0034	R	YSYSWK	D			Cmpd 413, +MS2(417.1932), 20.0-25.0eV, 11.9min #551
2	Bothrops_asper_1CLP_B_PLA2		744	14528	87	80	7	7	28.1	121	SLFELGKMILQETGKNPAKSYGAYGCNCGVLGRGKPKDATDRCCYVHKCCYKKLTGCNPKKDRYSYSWKDKTIVCGENNSCLKELCECDKAVAICLRENLNTYNKKYRYYLKPLCKKADAC	304	1	0	0	417.1933	832.3720	2	832.3755	-0.0035	0	18.22	0.015	R	YSYSWK	D			Cmpd 473, +MS2(417.1933), 20.0-25.0eV, 13.6min #631
2	Bothrops_asper_1CLP_B_PLA2		744	14528	87	80	7	7	28.1	121	SLFELGKMILQETGKNPAKSYGAYGCNCGVLGRGKPKDATDRCCYVHKCCYKKLTGCNPKKDRYSYSWKDKTIVCGENNSCLKELCECDKAVAICLRENLNTYNKKYRYYLKPLCKKADAC	305	1	0	0	417.1934	832.3722	2	832.3755	-0.0033	0	24.33	0.0037	R	YSYSWK	D			Cmpd 467, +MS2(417.1934), 20.0-25.0eV, 13.4min #623
2	Bothrops_asper_1CLP_B_PLA2		744	14528	87	80	7	7	28.1	121	SLFELGKMILQETGKNPAKSYGAYGCNCGVLGRGKPKDATDRCCYVHKCCYKKLTGCNPKKDRYSYSWKDKTIVCGENNSCLKELCECDKAVAICLRENLNTYNKKYRYYLKPLCKKADAC	306	1	0	0	417.1936	832.3726	2	832.3755	-0.0029	0	15.21	0.03	R	YSYSWK	D			Cmpd 78, +MS2(417.1936), 20.0-25.0eV, 2.3min #104
2	Bothrops_asper_1CLP_B_PLA2		744	14528	87	80	7	7	28.1	121	SLFELGKMILQETGKNPAKSYGAYGCNCGVLGRGKPKDATDRCCYVHKCCYKKLTGCNPKKDRYSYSWKDKTIVCGENNSCLKELCECDKAVAICLRENLNTYNKKYRYYLKPLCKKADAC	364	1	0	0	433.6831	865.3516	2	865.3575	-0.0059	0	36.40	0.00023	R	CCYVHK	C			Cmpd 259, +MS2(433.6831), 20.0-25.0eV, 7.4min #346
2	Bothrops_asper_1CLP_B_PLA2		744	14528	87	80	7	7	28.1	121	SLFELGKMILQETGKNPAKSYGAYGCNCGVLGRGKPKDATDRCCYVHKCCYKKLTGCNPKKDRYSYSWKDKTIVCGENNSCLKELCECDKAVAICLRENLNTYNKKYRYYLKPLCKKADAC	365	1	0	0	433.6833	865.3521	2	865.3575	-0.0054	0	20.88	0.0082	R	CCYVHK	C			Cmpd 264, +MS2(433.6833), 20.0-25.0eV, 7.6min #352
2	Bothrops_asper_1CLP_B_PLA2		744	14528	87	80	7	7	28.1	121	SLFELGKMILQETGKNPAKSYGAYGCNCGVLGRGKPKDATDRCCYVHKCCYKKLTGCNPKKDRYSYSWKDKTIVCGENNSCLKELCECDKAVAICLRENLNTYNKKYRYYLKPLCKKADAC	366	1	0	0	433.6834	865.3523	2	865.3575	-0.0052	0	36.46	0.00023	R	CCYVHK	C			Cmpd 257, +MS2(433.6834), 20.0-25.0eV, 7.4min #343
2	Bothrops_asper_1CLP_B_PLA2		744	14528	87	80	7	7	28.1	121	SLFELGKMILQETGKNPAKSYGAYGCNCGVLGRGKPKDATDRCCYVHKCCYKKLTGCNPKKDRYSYSWKDKTIVCGENNSCLKELCECDKAVAICLRENLNTYNKKYRYYLKPLCKKADAC	373	1	0	0	460.2455	918.4764	2	918.4844	-0.0080	0	36.22	0.00024	K	MILQETGK	N			Cmpd 297, +MS2(460.2455), 20.0-25.0eV, 8.5min #396
2	Bothrops_asper_1CLP_B_PLA2		744	14528	87	80	7	7	28.1	121	SLFELGKMILQETGKNPAKSYGAYGCNCGVLGRGKPKDATDRCCYVHKCCYKKLTGCNPKKDRYSYSWKDKTIVCGENNSCLKELCECDKAVAICLRENLNTYNKKYRYYLKPLCKKADAC	374	1	0	0	460.2460	918.4775	2	918.4844	-0.0069	0	34.97	0.00032	K	MILQETGK	N			Cmpd 293, +MS2(460.2460), 20.0-25.0eV, 8.4min #391
2	Bothrops_asper_1CLP_B_PLA2		744	14528	87	80	7	7	28.1	121	SLFELGKMILQETGKNPAKSYGAYGCNCGVLGRGKPKDATDRCCYVHKCCYKKLTGCNPKKDRYSYSWKDKTIVCGENNSCLKELCECDKAVAICLRENLNTYNKKYRYYLKPLCKKADAC	375	1	0	0	468.2437	934.4729	2	934.4794	-0.0065	0	43.75	4.2e-05	K	MILQETGK	N	Oxidation (M)	0.20000000.0	Cmpd 279, +MS2(468.2437), 20.0-25.0eV, 8.0min #372
