# Supplementary material for: High-Throughput Venomics
Source: J Proteome Res. 2023 Apr 3;22(6):1734–46. doi: 10.1021/acs.jproteome.2c00780 (PMC10243144; doi:10.1021/acs.jproteome.2c00780)
Supplement: Supplementary file 6 — pr2c00780_si_006.zip [file pr2c00780_si_006.zip › CSV Files/Bothrops asper TFA 6sec/Bothrops asper species specific CSV files/k16.csv]

Header	--------------------------------------------------------
Search title	201211_BothaspTFA000219.d
Timestamp	2021-01-12T15:55:21Z
User	Demo User
Email	j.slagboom@vu.nl
Report URI	https://mascot.labs.vu.nl/cgi/master_results.pl?file=../data/20210112/F007477.dat
Peak list data path	F:\New MGF files 2021\210111_Bothrops asper TFA\201211_BothaspTFA000219_5.2.216.mgf
Peak list format	Mascot generic
Search type	MIS
Mascot version	2.3.02
Database	Bothrops_asper
Fasta file	Bothrops_asper.fas
Total sequences	17
Total residues	2799
Sequences after taxonomy filter	17
Number of queries	498
Fixed modifications	--------------------------------------------------------
Identifier	Name	Delta	Neutral loss
1	Carbamidomethyl (C)	57.021464
Variable modifications	--------------------------------------------------------
Identifier	Name	Delta	Neutral loss(es)
1	Amidated (Protein C-term)	-0.984016
2	Oxidation (M)	15.994915	0	63.998285
Search Parameters	--------------------------------------------------------
Taxonomy filter	All entries
Enzyme	semiTrypsin
Maximum Missed Cleavages	1
Fixed modifications	Carbamidomethyl (C)
Variable modifications	Amidated (Protein C-term),Oxidation (M)
Peptide Mass Tolerance	0.2
Peptide Mass Tolerance Units	Da
Fragment Mass Tolerance	0.05
Fragment Mass Tolerance Units	Da
Mass values	Monoisotopic
Instrument type	ESI-QUAD-TOF
Format parameters	--------------------------------------------------------
Significance threshold	0.05
Max. number of hits	0
Use MudPIT protein scoring	1
Ions score cut-off	0
Include same-set proteins
Include sub-set proteins	0
Include unassigned	0
Require bold red	0
Use homology threshold	0
Group protein families	0
Protein hits	--------------------------------------------------------
prot_hit_num	prot_acc	prot_desc	prot_score	prot_mass	prot_matches	prot_matches_sig	prot_sequences	prot_sequences_sig	prot_cover	prot_len	prot_seq	pep_query	pep_rank	pep_isbold	pep_isunique	pep_exp_mz	pep_exp_mr	pep_exp_z	pep_calc_mr	pep_delta	pep_miss	pep_score	pep_expect	pep_res_before	pep_seq	pep_res_after	pep_var_mod	pep_var_mod_pos	pep_scan_title
1	Bothrops_asper_P86389_PLA2		430	14982	23	19	6	6	39.5	124	NLWQFGQMMSDVMRKNVVFKYLSYGCYCGWGGIGQPKDATDRCCFVHDCCYGKVTGCDPKMDIYTYTYSKENGDVVCGGDDPCKKQICECDRVAAICFRDNKDTYDSKYWFYGAKNCQEDSEPC	124	1	1	1	303.6826	605.3506	2	605.3537	-0.0031	0	16.54	0.022	K	NVVFK	Y			Cmpd 287, +MS2(303.6826), 20.0-25.0eV, 8.2min #383
1	Bothrops_asper_P86389_PLA2		430	14982	23	19	6	6	39.5	124	NLWQFGQMMSDVMRKNVVFKYLSYGCYCGWGGIGQPKDATDRCCFVHDCCYGKVTGCDPKMDIYTYTYSKENGDVVCGGDDPCKKQICECDRVAAICFRDNKDTYDSKYWFYGAKNCQEDSEPC	125	1	1	1	303.6827	605.3508	2	605.3537	-0.0029	0	11.12	0.077	K	NVVFK	Y			Cmpd 290, +MS2(303.6827), 20.0-25.0eV, 8.3min #387
1	Bothrops_asper_P86389_PLA2		430	14982	23	19	6	6	39.5	124	NLWQFGQMMSDVMRKNVVFKYLSYGCYCGWGGIGQPKDATDRCCFVHDCCYGKVTGCDPKMDIYTYTYSKENGDVVCGGDDPCKKQICECDRVAAICFRDNKDTYDSKYWFYGAKNCQEDSEPC	126	1	1	1	303.6827	605.3508	2	605.3537	-0.0029	0	16.59	0.022	K	NVVFK	Y			Cmpd 284, +MS2(303.6827), 20.0-25.0eV, 8.1min #379
1	Bothrops_asper_P86389_PLA2		430	14982	23	19	6	6	39.5	124	NLWQFGQMMSDVMRKNVVFKYLSYGCYCGWGGIGQPKDATDRCCFVHDCCYGKVTGCDPKMDIYTYTYSKENGDVVCGGDDPCKKQICECDRVAAICFRDNKDTYDSKYWFYGAKNCQEDSEPC	238	1	1	1	369.6655	737.3164	2	737.3200	-0.0036	0	50.50	8.9e-06	M	MSDVMR	K			Cmpd 277, +MS2(369.6655), 20.0-25.0eV, 7.9min #370
1	Bothrops_asper_P86389_PLA2		430	14982	23	19	6	6	39.5	124	NLWQFGQMMSDVMRKNVVFKYLSYGCYCGWGGIGQPKDATDRCCFVHDCCYGKVTGCDPKMDIYTYTYSKENGDVVCGGDDPCKKQICECDRVAAICFRDNKDTYDSKYWFYGAKNCQEDSEPC	327	1	1	1	418.7238	835.4331	2	835.4374	-0.0043	0	55.81	2.6e-06	R	VAAICFR	D			Cmpd 307, +MS2(418.7238), 20.0-25.0eV, 8.8min #410
1	Bothrops_asper_P86389_PLA2		430	14982	23	19	6	6	39.5	124	NLWQFGQMMSDVMRKNVVFKYLSYGCYCGWGGIGQPKDATDRCCFVHDCCYGKVTGCDPKMDIYTYTYSKENGDVVCGGDDPCKKQICECDRVAAICFRDNKDTYDSKYWFYGAKNCQEDSEPC	328	1	1	1	418.7244	835.4342	2	835.4374	-0.0033	0	55.86	2.6e-06	R	VAAICFR	D			Cmpd 304, +MS2(418.7244), 20.0-25.0eV, 8.7min #406
1	Bothrops_asper_P86389_PLA2		430	14982	23	19	6	6	39.5	124	NLWQFGQMMSDVMRKNVVFKYLSYGCYCGWGGIGQPKDATDRCCFVHDCCYGKVTGCDPKMDIYTYTYSKENGDVVCGGDDPCKKQICECDRVAAICFRDNKDTYDSKYWFYGAKNCQEDSEPC	360	1	1	1	467.7237	933.4329	2	933.4385	-0.0055	0	27.43	0.0018	K	YWFYGAK	N			Cmpd 328, +MS2(467.7237), 20.0-25.0eV, 9.4min #438
1	Bothrops_asper_P86389_PLA2		430	14982	23	19	6	6	39.5	124	NLWQFGQMMSDVMRKNVVFKYLSYGCYCGWGGIGQPKDATDRCCFVHDCCYGKVTGCDPKMDIYTYTYSKENGDVVCGGDDPCKKQICECDRVAAICFRDNKDTYDSKYWFYGAKNCQEDSEPC	362	1	1	1	467.7241	933.4336	2	933.4385	-0.0049	0	15.27	0.03	K	YWFYGAK	N			Cmpd 447, +MS2(467.7241), 20.0-25.0eV, 12.8min #596
1	Bothrops_asper_P86389_PLA2		430	14982	23	19	6	6	39.5	124	NLWQFGQMMSDVMRKNVVFKYLSYGCYCGWGGIGQPKDATDRCCFVHDCCYGKVTGCDPKMDIYTYTYSKENGDVVCGGDDPCKKQICECDRVAAICFRDNKDTYDSKYWFYGAKNCQEDSEPC	363	1	1	1	467.7241	933.4337	2	933.4385	-0.0048	0	20.15	0.0097	K	YWFYGAK	N			Cmpd 448, +MS2(467.7241), 20.0-25.0eV, 12.8min #598
1	Bothrops_asper_P86389_PLA2		430	14982	23	19	6	6	39.5	124	NLWQFGQMMSDVMRKNVVFKYLSYGCYCGWGGIGQPKDATDRCCFVHDCCYGKVTGCDPKMDIYTYTYSKENGDVVCGGDDPCKKQICECDRVAAICFRDNKDTYDSKYWFYGAKNCQEDSEPC	364	1	1	1	467.7241	933.4337	2	933.4385	-0.0047	0	6.49	0.22	K	YWFYGAK	N			Cmpd 479, +MS2(467.7241), 20.0-25.0eV, 13.7min #639
1	Bothrops_asper_P86389_PLA2		430	14982	23	19	6	6	39.5	124	NLWQFGQMMSDVMRKNVVFKYLSYGCYCGWGGIGQPKDATDRCCFVHDCCYGKVTGCDPKMDIYTYTYSKENGDVVCGGDDPCKKQICECDRVAAICFRDNKDTYDSKYWFYGAKNCQEDSEPC	365	1	1	1	467.7243	933.4340	2	933.4385	-0.0045	0	17.33	0.018	K	YWFYGAK	N			Cmpd 434, +MS2(467.7243), 20.0-25.0eV, 12.4min #579
1	Bothrops_asper_P86389_PLA2		430	14982	23	19	6	6	39.5	124	NLWQFGQMMSDVMRKNVVFKYLSYGCYCGWGGIGQPKDATDRCCFVHDCCYGKVTGCDPKMDIYTYTYSKENGDVVCGGDDPCKKQICECDRVAAICFRDNKDTYDSKYWFYGAKNCQEDSEPC	366	1	1	1	467.7244	933.4342	2	933.4385	-0.0043	0	16.99	0.02	K	YWFYGAK	N			Cmpd 452, +MS2(467.7244), 20.0-25.0eV, 13.0min #603
1	Bothrops_asper_P86389_PLA2		430	14982	23	19	6	6	39.5	124	NLWQFGQMMSDVMRKNVVFKYLSYGCYCGWGGIGQPKDATDRCCFVHDCCYGKVTGCDPKMDIYTYTYSKENGDVVCGGDDPCKKQICECDRVAAICFRDNKDTYDSKYWFYGAKNCQEDSEPC	367	1	1	1	467.7244	933.4343	2	933.4385	-0.0041	0	18.06	0.016	K	YWFYGAK	N			Cmpd 476, +MS2(467.7244), 20.0-25.0eV, 13.6min #635
1	Bothrops_asper_P86389_PLA2		430	14982	23	19	6	6	39.5	124	NLWQFGQMMSDVMRKNVVFKYLSYGCYCGWGGIGQPKDATDRCCFVHDCCYGKVTGCDPKMDIYTYTYSKENGDVVCGGDDPCKKQICECDRVAAICFRDNKDTYDSKYWFYGAKNCQEDSEPC	368	1	1	1	467.7245	933.4344	2	933.4385	-0.0041	0	17.43	0.018	K	YWFYGAK	N			Cmpd 432, +MS2(467.7245), 20.0-25.0eV, 12.4min #576
1	Bothrops_asper_P86389_PLA2		430	14982	23	19	6	6	39.5	124	NLWQFGQMMSDVMRKNVVFKYLSYGCYCGWGGIGQPKDATDRCCFVHDCCYGKVTGCDPKMDIYTYTYSKENGDVVCGGDDPCKKQICECDRVAAICFRDNKDTYDSKYWFYGAKNCQEDSEPC	369	1	1	1	467.7245	933.4345	2	933.4385	-0.0040	0	15.73	0.027	K	YWFYGAK	N			Cmpd 429, +MS2(467.7245), 20.0-25.0eV, 12.3min #572
1	Bothrops_asper_P86389_PLA2		430	14982	23	19	6	6	39.5	124	NLWQFGQMMSDVMRKNVVFKYLSYGCYCGWGGIGQPKDATDRCCFVHDCCYGKVTGCDPKMDIYTYTYSKENGDVVCGGDDPCKKQICECDRVAAICFRDNKDTYDSKYWFYGAKNCQEDSEPC	370	1	1	1	467.7246	933.4346	2	933.4385	-0.0039	0	7.27	0.19	K	YWFYGAK	N			Cmpd 483, +MS2(467.7246), 20.0-25.0eV, 13.8min #644
1	Bothrops_asper_P86389_PLA2		430	14982	23	19	6	6	39.5	124	NLWQFGQMMSDVMRKNVVFKYLSYGCYCGWGGIGQPKDATDRCCFVHDCCYGKVTGCDPKMDIYTYTYSKENGDVVCGGDDPCKKQICECDRVAAICFRDNKDTYDSKYWFYGAKNCQEDSEPC	371	1	1	1	467.7247	933.4348	2	933.4385	-0.0036	0	16.27	0.024	K	YWFYGAK	N			Cmpd 462, +MS2(467.7247), 20.0-25.0eV, 13.2min #616
1	Bothrops_asper_P86389_PLA2		430	14982	23	19	6	6	39.5	124	NLWQFGQMMSDVMRKNVVFKYLSYGCYCGWGGIGQPKDATDRCCFVHDCCYGKVTGCDPKMDIYTYTYSKENGDVVCGGDDPCKKQICECDRVAAICFRDNKDTYDSKYWFYGAKNCQEDSEPC	372	1	1	1	467.7249	933.4352	2	933.4385	-0.0033	0	17.04	0.02	K	YWFYGAK	N			Cmpd 464, +MS2(467.7249), 20.0-25.0eV, 13.3min #619
1	Bothrops_asper_P86389_PLA2		430	14982	23	19	6	6	39.5	124	NLWQFGQMMSDVMRKNVVFKYLSYGCYCGWGGIGQPKDATDRCCFVHDCCYGKVTGCDPKMDIYTYTYSKENGDVVCGGDDPCKKQICECDRVAAICFRDNKDTYDSKYWFYGAKNCQEDSEPC	373	1	1	1	467.7251	933.4356	2	933.4385	-0.0029	0	10.58	0.087	K	YWFYGAK	N			Cmpd 159, +MS2(467.7251), 20.0-25.0eV, 4.6min #212
1	Bothrops_asper_P86389_PLA2		430	14982	23	19	6	6	39.5	124	NLWQFGQMMSDVMRKNVVFKYLSYGCYCGWGGIGQPKDATDRCCFVHDCCYGKVTGCDPKMDIYTYTYSKENGDVVCGGDDPCKKQICECDRVAAICFRDNKDTYDSKYWFYGAKNCQEDSEPC	374	1	1	1	467.7252	933.4358	2	933.4385	-0.0027	0	17.14	0.019	K	YWFYGAK	N			Cmpd 467, +MS2(467.7252), 20.0-25.0eV, 13.4min #623
1	Bothrops_asper_P86389_PLA2		430	14982	23	19	6	6	39.5	124	NLWQFGQMMSDVMRKNVVFKYLSYGCYCGWGGIGQPKDATDRCCFVHDCCYGKVTGCDPKMDIYTYTYSKENGDVVCGGDDPCKKQICECDRVAAICFRDNKDTYDSKYWFYGAKNCQEDSEPC	377	1	1	1	490.6973	979.3800	2	979.3851	-0.0051	0	40.98	8e-05	K	QICECDR	V			Cmpd 263, +MS2(490.6973), 20.0-25.0eV, 7.5min #351
1	Bothrops_asper_P86389_PLA2		430	14982	23	19	6	6	39.5	124	NLWQFGQMMSDVMRKNVVFKYLSYGCYCGWGGIGQPKDATDRCCFVHDCCYGKVTGCDPKMDIYTYTYSKENGDVVCGGDDPCKKQICECDRVAAICFRDNKDTYDSKYWFYGAKNCQEDSEPC	457	1	1	1	655.9548	1964.8425	3	1964.8549	-0.0124	0	117.82	1.7e-12	K	YLSYGCYCGWGGIGQPK	D			Cmpd 335, +MS2(655.9548), 19.8-24.7eV, 9.6min #447
1	Bothrops_asper_P86389_PLA2		430	14982	23	19	6	6	39.5	124	NLWQFGQMMSDVMRKNVVFKYLSYGCYCGWGGIGQPKDATDRCCFVHDCCYGKVTGCDPKMDIYTYTYSKENGDVVCGGDDPCKKQICECDRVAAICFRDNKDTYDSKYWFYGAKNCQEDSEPC	458	1	1	1	655.9552	1964.8439	3	1964.8549	-0.0110	0	110.83	8.3e-12	K	YLSYGCYCGWGGIGQPK	D			Cmpd 338, +MS2(655.9553), 19.8-24.7eV, 9.7min #451
