# Supplementary material for: High-Throughput Venomics
Source: J Proteome Res. 2023 Apr 3;22(6):1734–46. doi: 10.1021/acs.jproteome.2c00780 (PMC10243144; doi:10.1021/acs.jproteome.2c00780)
Supplement: Supplementary file 6 — pr2c00780_si_006.zip [file pr2c00780_si_006.zip › CSV Files/Bothrops asper TFA 6sec/Bothrops asper species specific CSV files/k18.csv]

Header	--------------------------------------------------------
Search title	201211_BothaspTFA000251.d
Timestamp	2021-01-12T16:26:29Z
User	Demo User
Email	j.slagboom@vu.nl
Report URI	https://mascot.labs.vu.nl/cgi/master_results.pl?file=../data/20210112/F007509.dat
Peak list data path	F:\New MGF files 2021\210111_Bothrops asper TFA\201211_BothaspTFA000251_5.2.216.mgf
Peak list format	Mascot generic
Search type	MIS
Mascot version	2.3.02
Database	Bothrops_asper
Fasta file	Bothrops_asper.fas
Total sequences	17
Total residues	2799
Sequences after taxonomy filter	17
Number of queries	498
Fixed modifications	--------------------------------------------------------
Identifier	Name	Delta	Neutral loss
1	Carbamidomethyl (C)	57.021464
Variable modifications	--------------------------------------------------------
Identifier	Name	Delta	Neutral loss(es)
1	Amidated (Protein C-term)	-0.984016
2	Oxidation (M)	15.994915	0	63.998285
Search Parameters	--------------------------------------------------------
Taxonomy filter	All entries
Enzyme	semiTrypsin
Maximum Missed Cleavages	1
Fixed modifications	Carbamidomethyl (C)
Variable modifications	Amidated (Protein C-term),Oxidation (M)
Peptide Mass Tolerance	0.2
Peptide Mass Tolerance Units	Da
Fragment Mass Tolerance	0.05
Fragment Mass Tolerance Units	Da
Mass values	Monoisotopic
Instrument type	ESI-QUAD-TOF
Format parameters	--------------------------------------------------------
Significance threshold	0.05
Max. number of hits	0
Use MudPIT protein scoring	1
Ions score cut-off	0
Include same-set proteins
Include sub-set proteins	0
Include unassigned	0
Require bold red	0
Use homology threshold	0
Group protein families	0
Protein hits	--------------------------------------------------------
prot_hit_num	prot_acc	prot_desc	prot_score	prot_mass	prot_matches	prot_matches_sig	prot_sequences	prot_sequences_sig	prot_cover	prot_len	prot_seq	pep_query	pep_rank	pep_isbold	pep_isunique	pep_exp_mz	pep_exp_mr	pep_exp_z	pep_calc_mr	pep_delta	pep_miss	pep_score	pep_expect	pep_res_before	pep_seq	pep_res_after	pep_var_mod	pep_var_mod_pos	pep_scan_title
1	Bothrops_asper_1ND1_A_SVMP		15	23043	16	1	4	1	17.3	202	XRFSPRYIELAVVADHGIFTKYNSNLNTIRTRVHEMLNTVNGFYRSVDVHAPLANLEVWSKQDLIKVQKDSSKTLKSFGEWRERDLLPRISHDHAQLLTAVVFDGNTIGRAYTGGMCDPRHSVGVVRDHSKNNLWVAVTMAHELGHNLGIDHDTGSCSCGAKSCIMASVLSKVLSYEFSDCSQNQYETYLTNHNPQCILNKP	334	1	1	1	372.7201	743.4257	2	743.4541	-0.0284	1	1.95	0.64	S	KQDLIK	V			Cmpd 275, +MS2(372.7201), 20.0-25.0eV, 7.9min #367
1	Bothrops_asper_1ND1_A_SVMP		15	23043	16	1	4	1	17.3	202	XRFSPRYIELAVVADHGIFTKYNSNLNTIRTRVHEMLNTVNGFYRSVDVHAPLANLEVWSKQDLIKVQKDSSKTLKSFGEWRERDLLPRISHDHAQLLTAVVFDGNTIGRAYTGGMCDPRHSVGVVRDHSKNNLWVAVTMAHELGHNLGIDHDTGSCSCGAKSCIMASVLSKVLSYEFSDCSQNQYETYLTNHNPQCILNKP	453	1	1	1	547.7785	1093.5425	2	1093.5516	-0.0091	0	2.76	0.53	K	YNSNLNTIR	T			Cmpd 93, +MS2(547.7785), 21.1-26.4eV, 2.7min #124
1	Bothrops_asper_1ND1_A_SVMP		15	23043	16	1	4	1	17.3	202	XRFSPRYIELAVVADHGIFTKYNSNLNTIRTRVHEMLNTVNGFYRSVDVHAPLANLEVWSKQDLIKVQKDSSKTLKSFGEWRERDLLPRISHDHAQLLTAVVFDGNTIGRAYTGGMCDPRHSVGVVRDHSKNNLWVAVTMAHELGHNLGIDHDTGSCSCGAKSCIMASVLSKVLSYEFSDCSQNQYETYLTNHNPQCILNKP	454	1	1	1	547.7798	1093.5451	2	1093.5516	-0.0065	0	3.58	0.44	K	YNSNLNTIR	T			Cmpd 108, +MS2(547.7798), 21.1-26.4eV, 3.1min #144
1	Bothrops_asper_1ND1_A_SVMP		15	23043	16	1	4	1	17.3	202	XRFSPRYIELAVVADHGIFTKYNSNLNTIRTRVHEMLNTVNGFYRSVDVHAPLANLEVWSKQDLIKVQKDSSKTLKSFGEWRERDLLPRISHDHAQLLTAVVFDGNTIGRAYTGGMCDPRHSVGVVRDHSKNNLWVAVTMAHELGHNLGIDHDTGSCSCGAKSCIMASVLSKVLSYEFSDCSQNQYETYLTNHNPQCILNKP	455	1	1	1	547.7802	1093.5458	2	1093.5516	-0.0058	0	11.45	0.072	K	YNSNLNTIR	T			Cmpd 119, +MS2(547.7802), 21.1-26.4eV, 3.4min #159
1	Bothrops_asper_1ND1_A_SVMP		15	23043	16	1	4	1	17.3	202	XRFSPRYIELAVVADHGIFTKYNSNLNTIRTRVHEMLNTVNGFYRSVDVHAPLANLEVWSKQDLIKVQKDSSKTLKSFGEWRERDLLPRISHDHAQLLTAVVFDGNTIGRAYTGGMCDPRHSVGVVRDHSKNNLWVAVTMAHELGHNLGIDHDTGSCSCGAKSCIMASVLSKVLSYEFSDCSQNQYETYLTNHNPQCILNKP	457	1	1	1	547.7803	1093.5461	2	1093.5516	-0.0055	0	15.40	0.029	K	YNSNLNTIR	T			Cmpd 171, +MS2(547.7803), 21.1-26.4eV, 4.9min #228
1	Bothrops_asper_1ND1_A_SVMP		15	23043	16	1	4	1	17.3	202	XRFSPRYIELAVVADHGIFTKYNSNLNTIRTRVHEMLNTVNGFYRSVDVHAPLANLEVWSKQDLIKVQKDSSKTLKSFGEWRERDLLPRISHDHAQLLTAVVFDGNTIGRAYTGGMCDPRHSVGVVRDHSKNNLWVAVTMAHELGHNLGIDHDTGSCSCGAKSCIMASVLSKVLSYEFSDCSQNQYETYLTNHNPQCILNKP	458	1	1	1	547.7804	1093.5463	2	1093.5516	-0.0053	0	2.44	0.57	K	YNSNLNTIR	T			Cmpd 162, +MS2(547.7804), 21.1-26.4eV, 4.6min #216
1	Bothrops_asper_1ND1_A_SVMP		15	23043	16	1	4	1	17.3	202	XRFSPRYIELAVVADHGIFTKYNSNLNTIRTRVHEMLNTVNGFYRSVDVHAPLANLEVWSKQDLIKVQKDSSKTLKSFGEWRERDLLPRISHDHAQLLTAVVFDGNTIGRAYTGGMCDPRHSVGVVRDHSKNNLWVAVTMAHELGHNLGIDHDTGSCSCGAKSCIMASVLSKVLSYEFSDCSQNQYETYLTNHNPQCILNKP	459	1	1	1	547.7805	1093.5464	2	1093.5516	-0.0052	0	6.53	0.22	K	YNSNLNTIR	T			Cmpd 150, +MS2(547.7805), 21.1-26.4eV, 4.3min #200
1	Bothrops_asper_1ND1_A_SVMP		15	23043	16	1	4	1	17.3	202	XRFSPRYIELAVVADHGIFTKYNSNLNTIRTRVHEMLNTVNGFYRSVDVHAPLANLEVWSKQDLIKVQKDSSKTLKSFGEWRERDLLPRISHDHAQLLTAVVFDGNTIGRAYTGGMCDPRHSVGVVRDHSKNNLWVAVTMAHELGHNLGIDHDTGSCSCGAKSCIMASVLSKVLSYEFSDCSQNQYETYLTNHNPQCILNKP	460	1	1	1	547.7809	1093.5472	2	1093.5516	-0.0044	0	2.99	0.5	K	YNSNLNTIR	T			Cmpd 63, +MS2(547.7809), 21.1-26.4eV, 1.8min #84
1	Bothrops_asper_1ND1_A_SVMP		15	23043	16	1	4	1	17.3	202	XRFSPRYIELAVVADHGIFTKYNSNLNTIRTRVHEMLNTVNGFYRSVDVHAPLANLEVWSKQDLIKVQKDSSKTLKSFGEWRERDLLPRISHDHAQLLTAVVFDGNTIGRAYTGGMCDPRHSVGVVRDHSKNNLWVAVTMAHELGHNLGIDHDTGSCSCGAKSCIMASVLSKVLSYEFSDCSQNQYETYLTNHNPQCILNKP	461	1	1	1	547.7812	1093.5478	2	1093.5516	-0.0038	0	9.11	0.12	K	YNSNLNTIR	T			Cmpd 138, +MS2(547.7812), 21.1-26.4eV, 4.0min #184
1	Bothrops_asper_1ND1_A_SVMP		15	23043	16	1	4	1	17.3	202	XRFSPRYIELAVVADHGIFTKYNSNLNTIRTRVHEMLNTVNGFYRSVDVHAPLANLEVWSKQDLIKVQKDSSKTLKSFGEWRERDLLPRISHDHAQLLTAVVFDGNTIGRAYTGGMCDPRHSVGVVRDHSKNNLWVAVTMAHELGHNLGIDHDTGSCSCGAKSCIMASVLSKVLSYEFSDCSQNQYETYLTNHNPQCILNKP	462	1	1	1	547.7813	1093.5480	2	1093.5516	-0.0036	0	11.93	0.064	K	YNSNLNTIR	T			Cmpd 144, +MS2(547.7813), 21.1-26.4eV, 4.1min #192
1	Bothrops_asper_1ND1_A_SVMP		15	23043	16	1	4	1	17.3	202	XRFSPRYIELAVVADHGIFTKYNSNLNTIRTRVHEMLNTVNGFYRSVDVHAPLANLEVWSKQDLIKVQKDSSKTLKSFGEWRERDLLPRISHDHAQLLTAVVFDGNTIGRAYTGGMCDPRHSVGVVRDHSKNNLWVAVTMAHELGHNLGIDHDTGSCSCGAKSCIMASVLSKVLSYEFSDCSQNQYETYLTNHNPQCILNKP	464	1	1	1	547.7818	1093.5491	2	1093.5516	-0.0025	0	8.84	0.13	K	YNSNLNTIR	T			Cmpd 188, +MS2(547.7818), 21.1-26.4eV, 5.4min #251
1	Bothrops_asper_1ND1_A_SVMP		15	23043	16	1	4	1	17.3	202	XRFSPRYIELAVVADHGIFTKYNSNLNTIRTRVHEMLNTVNGFYRSVDVHAPLANLEVWSKQDLIKVQKDSSKTLKSFGEWRERDLLPRISHDHAQLLTAVVFDGNTIGRAYTGGMCDPRHSVGVVRDHSKNNLWVAVTMAHELGHNLGIDHDTGSCSCGAKSCIMASVLSKVLSYEFSDCSQNQYETYLTNHNPQCILNKP	465	1	1	1	547.7820	1093.5495	2	1093.5516	-0.0021	0	1.14	0.77	K	YNSNLNTIR	T			Cmpd 195, +MS2(547.7820), 21.1-26.4eV, 5.6min #260
1	Bothrops_asper_1ND1_A_SVMP		15	23043	16	1	4	1	17.3	202	XRFSPRYIELAVVADHGIFTKYNSNLNTIRTRVHEMLNTVNGFYRSVDVHAPLANLEVWSKQDLIKVQKDSSKTLKSFGEWRERDLLPRISHDHAQLLTAVVFDGNTIGRAYTGGMCDPRHSVGVVRDHSKNNLWVAVTMAHELGHNLGIDHDTGSCSCGAKSCIMASVLSKVLSYEFSDCSQNQYETYLTNHNPQCILNKP	466	1	1	1	548.2797	1094.5448	2	1094.5464	-0.0016	0	3.00	0.5	K	SCIMASVLSK	V			Cmpd 185, +MS2(548.2797), 21.2-26.4eV, 5.3min #247
1	Bothrops_asper_1ND1_A_SVMP		15	23043	16	1	4	1	17.3	202	XRFSPRYIELAVVADHGIFTKYNSNLNTIRTRVHEMLNTVNGFYRSVDVHAPLANLEVWSKQDLIKVQKDSSKTLKSFGEWRERDLLPRISHDHAQLLTAVVFDGNTIGRAYTGGMCDPRHSVGVVRDHSKNNLWVAVTMAHELGHNLGIDHDTGSCSCGAKSCIMASVLSKVLSYEFSDCSQNQYETYLTNHNPQCILNKP	467	1	1	1	548.2797	1094.5448	2	1094.5464	-0.0016	0	3.78	0.42	K	SCIMASVLSK	V			Cmpd 156, +MS2(548.2797), 21.2-26.4eV, 4.5min #208
1	Bothrops_asper_1ND1_A_SVMP		15	23043	16	1	4	1	17.3	202	XRFSPRYIELAVVADHGIFTKYNSNLNTIRTRVHEMLNTVNGFYRSVDVHAPLANLEVWSKQDLIKVQKDSSKTLKSFGEWRERDLLPRISHDHAQLLTAVVFDGNTIGRAYTGGMCDPRHSVGVVRDHSKNNLWVAVTMAHELGHNLGIDHDTGSCSCGAKSCIMASVLSKVLSYEFSDCSQNQYETYLTNHNPQCILNKP	469	1	1	1	548.2803	1094.5460	2	1094.5464	-0.0004	0	4.16	0.38	K	SCIMASVLSK	V			Cmpd 159, +MS2(548.2803), 21.2-26.4eV, 4.6min #212
1	Bothrops_asper_1ND1_A_SVMP		15	23043	16	1	4	1	17.3	202	XRFSPRYIELAVVADHGIFTKYNSNLNTIRTRVHEMLNTVNGFYRSVDVHAPLANLEVWSKQDLIKVQKDSSKTLKSFGEWRERDLLPRISHDHAQLLTAVVFDGNTIGRAYTGGMCDPRHSVGVVRDHSKNNLWVAVTMAHELGHNLGIDHDTGSCSCGAKSCIMASVLSKVLSYEFSDCSQNQYETYLTNHNPQCILNKP	475	1	1	1	407.5433	1219.6080	3	1219.6132	-0.0051	0	9.76	0.11	N	HNPQCILNKP	-			Cmpd 282, +MS2(407.5433), 16.0-20.0eV, 8.1min #376
