# Supplementary material for: High-Throughput Venomics
Source: J Proteome Res. 2023 Apr 3;22(6):1734–46. doi: 10.1021/acs.jproteome.2c00780 (PMC10243144; doi:10.1021/acs.jproteome.2c00780)
Supplement: Supplementary file 7 — pr2c00780_si_007.zip [file pr2c00780_si_007.zip]

Archive with 53 entries (29 files):
- PSC Peak areas/Bothrops asper TFA 6sec/
- PSC Peak areas/Bothrops asper TFA 6sec/peak_detection_Bothasp_TFA_Uniprot.xlsx
- PSC Peak areas/Bungarus multicinctus TFA 6sec/
- PSC Peak areas/Bungarus multicinctus TFA 6sec/peak_detection_Bungmulti_1_TFA_bungmulti acc.xlsx
- PSC Peak areas/Calloselasma rhodostoma/
- PSC Peak areas/Calloselasma rhodostoma/Calloselasma rhodostoma optimisation/
- PSC Peak areas/Calloselasma rhodostoma/Calloselasma rhodostoma optimisation/Calloselasma rhodostoma TFA 6sec/
- PSC Peak areas/Calloselasma rhodostoma/Calloselasma rhodostoma optimisation/Calloselasma rhodostoma TFA 6sec/peak_detection_CrTFAautoSS.xlsx
- PSC Peak areas/Calloselasma rhodostoma/Calloselasma rhodostoma optimisation/Calloselasma rhodostoma TFA 6sec/peak_detection_CrTFAautouni.xlsx
- PSC Peak areas/Calloselasma rhodostoma/Calloselasma rhodostoma TFA 12 sec/
- PSC Peak areas/Calloselasma rhodostoma/Calloselasma rhodostoma TFA 12 sec/peak_detection_CR_Half_12sec_SpeSpe.xlsx
- PSC Peak areas/Calloselasma rhodostoma/Calloselasma rhodostoma TFA 12 sec/peak_detection_CR_Halfplate_12s_Uni.xlsx
- PSC Peak areas/Crotalus atrox TFA 12sec/
- PSC Peak areas/Crotalus atrox TFA 12sec/peak_detection_Crotalus atrox half TFA Uni.xlsx
- PSC Peak areas/Daboia russelii TFA 6sec/
- PSC Peak areas/Daboia russelii TFA 6sec/peak_detection_DRR_TFA_DABRR_acc.xlsx
- PSC Peak areas/Echis ocellatus/
- PSC Peak areas/Echis ocellatus/Echis ocellatus optimisation/
- PSC Peak areas/Echis ocellatus/Echis ocellatus optimisation/Echis ocellatus FA 6sec automatic/
- PSC Peak areas/Echis ocellatus/Echis ocellatus optimisation/Echis ocellatus FA 6sec automatic/peak_detection_EoFA_Species specific.xlsx
- PSC Peak areas/Echis ocellatus/Echis ocellatus optimisation/Echis ocellatus FA 6sec automatic/peak_detection_EoFA_Uniprot.xlsx
- PSC Peak areas/Echis ocellatus/Echis ocellatus optimisation/Echis ocellatus FA 6sec manual/
- PSC Peak areas/Echis ocellatus/Echis ocellatus optimisation/Echis ocellatus FA 6sec manual/peak_detection_EoFAmanSS.xlsx
- PSC Peak areas/Echis ocellatus/Echis ocellatus optimisation/Echis ocellatus FA 6sec manual/peak_detection_EoFAmanuni.xlsx
- PSC Peak areas/Echis ocellatus/Echis ocellatus optimisation/Echis ocellatus TFA 6sec/
- PSC Peak areas/Echis ocellatus/Echis ocellatus optimisation/Echis ocellatus TFA 6sec/peak_detection_EoTFA_Species specific.xlsx
- PSC Peak areas/Echis ocellatus/Echis ocellatus optimisation/Echis ocellatus TFA 6sec/peak_detection_EoTFA_Uniprot.xlsx
- PSC Peak areas/Echis ocellatus/Echis ocellatus TFA 12sec/
- PSC Peak areas/Echis ocellatus/Echis ocellatus TFA 12sec/peak_detection_Echochalf_normdigest_SpeSpe.xlsx
- PSC Peak areas/Echis ocellatus/Echis ocellatus TFA 12sec/peak_detection_Echochalf_normdigest_Uni.xlsx
- PSC Peak areas/Naja mossambica TFA 6sec/
- PSC Peak areas/Naja mossambica TFA 6sec/peak_detection_Najmossambica_TFA_speciesspecific.xlsx
- PSC Peak areas/Naja mossambica TFA 6sec/peak_detection_Najmossambica_TFA_Uni_Najmoss.xlsx
- PSC Peak areas/Naja naja TFA 6sec/
- PSC Peak areas/Naja naja TFA 6sec/peak_detection_Najanaja_TFA_speciesspecific.xlsx
- PSC Peak areas/Naja naja TFA 6sec/peak_detection_Najanaja_TFA_Uni_onlyNajanaja.xlsx
- PSC Peak areas/Naja nigricollis TFA 12sec/
- PSC Peak areas/Naja nigricollis TFA 12sec/peak_detection_Najanigricollis12sec_Uniprot.xlsx
- PSC Peak areas/Naja nigricollis TFA 12sec/peak_detection_Najanigricollis12secTranscript.xlsx
- PSC Peak areas/Naja pallida/
- PSC Peak areas/Naja pallida/Naja pallida optimisation/
- PSC Peak areas/Naja pallida/Naja pallida optimisation/Naja pallida FA 6sec/
- PSC Peak areas/Naja pallida/Naja pallida optimisation/Naja pallida FA 6sec/peak_detection_NpalFAautoSS.xlsx
- PSC Peak areas/Naja pallida/Naja pallida optimisation/Naja pallida FA 6sec/peak_detection_NpalFAautouni.xlsx
- PSC Peak areas/Naja pallida/Naja pallida optimisation/Naja pallida TFA 6sec/
- PSC Peak areas/Naja pallida/Naja pallida optimisation/Naja pallida TFA 6sec/peak_detection_NpalTFAautoSS.xlsx
- PSC Peak areas/Naja pallida/Naja pallida optimisation/Naja pallida TFA 6sec/peak_detection_NpalTFAautouni.xlsx
- PSC Peak areas/Naja pallida/Naja pallida optimisation/New folder/
- PSC Peak areas/Naja pallida/Naja pallida TFA 12sec/
- PSC Peak areas/Naja pallida/Naja pallida TFA 12sec/peak_detection_Najapallidahalf_najapalUni.xlsx
- PSC Peak areas/Naja pallida/Naja pallida TFA 12sec/peak_detection_Najapallidahalf_Spespe.xlsx
- PSC Peak areas/Ophiophagus hannah TFA 6sec/
- PSC Peak areas/Ophiophagus hannah TFA 6sec/peak_detection_OPHHA_TFA_OPHHA_UNI.xlsx
