# Supplementary material for: High-Throughput Venomics
Source: J Proteome Res. 2023 Apr 3;22(6):1734–46. doi: 10.1021/acs.jproteome.2c00780 (PMC10243144; doi:10.1021/acs.jproteome.2c00780)
Supplement: Supplementary file 7 — pr2c00780_si_007.zip [file pr2c00780_si_007.zip › PSC Peak areas/Bothrops asper TFA 6sec/peak_detection_Bothasp_TFA_Uniprot.xlsx]

## Sheet: Sheet 1
prot_acc
