# Supplementary material for: High-Throughput Venomics
Source: J Proteome Res. 2023 Apr 3;22(6):1734–46. doi: 10.1021/acs.jproteome.2c00780 (PMC10243144; doi:10.1021/acs.jproteome.2c00780)
Supplement: Supplementary file 7 — pr2c00780_si_007.zip [file pr2c00780_si_007.zip › PSC Peak areas/Calloselasma rhodostoma/Calloselasma rhodostoma TFA 12 sec/peak_detection_CR_Halfplate_12s_Uni.xlsx]

## Sheet: Sheet 1
prot_acc	peak_height	retention_time	peak_start	peak_end	height_peak_start	height_peak_end	sum_prot_socre	peak_area	peak_label
OXLA_CALRH	9474.03	22.3475	20.851	23.4649	-15.9886	-142.736	41365	8254.36	1
OXLA_CALRH	1291.34	26.3182	24.6221	26.5775	-35.438	1223.34	7723	343.043	2		LAAOs	14245.8
OXLA_CALRH	1492.99	26.9567	26.5775	27.6949	1223.34	-18.7938	6026	336.746	3		PLA2s	5266.82
OXLA_CALRH	2002.45	28.932	27.6949	29.4308	-18.7938	1174.7	10703	1623.58	4		CTLs	6020.92
OXLA_CALRH	2070.28	29.9097	29.4308	30.0893	1174.7	2045.23	5829	327.962	5		SVMPs	27633.3
OXLA_CALRH	2074.55	31.0869	30.6081	31.9848	1929.32	1311.4	11496	539.048	6		SVSPs	8206.44
OXLA_CALRH	2903.51	33.202	31.9848	34.479	1311.4	648.48	26875	2821.02	7
PA2AA_CALRH	8.88848	5.40729	4.90847	5.90612	-1.28733	-1.27621	21	4.19998	1
PA2AB_CALRH	3009.92	17.8381	17.0001	18.9355	-53.7806	-20.6333	11081	2216.19	1
PA2BD_CALRH	1044.8	12.9695	12.3709	13.5083	22.72	-142.515	2968	500.802	1
PA2BD_CALRH	4428.19	14.2665	13.5083	15.0047	-142.515	131.98	14195	2545.63	2
SLEA_CALRH	1306.8	13.6479	13.0892	14.2266	-117.432	-62.1399	3314	662.796	1
SLEA_CALRH	4029.36	16.3216	15.7031	16.9003	-249.004	-207.415	10629	2097.97	2
SLEB_CALRH	1841.45	15.7231	14.9249	16.601	-73.6699	99.7018	7054	1104.79	1
SLEC_CALRH	477.295	17.0799	16.5012	17.6186	-37.4916	-15.7044	1221	244.23	1
SLEC_CALRH	83.4382	17.9977	17.6186	18.4167	-15.7044	-5.36365	197	39.3998	2
SLEC_CALRH	175.268	18.9355	18.4167	20.0728	-5.36365	-6.85154	757	151.399	3
SLED_CALRH	228.689	17.0001	16.3416	17.6585	-10.4137	-11.1098	620	124.013	1
SLED_CALRH	57.9354	19.1151	18.5963	20.0928	20.48	-1.93557	224	44.3219	2
SLYA_CALRH	1959.57	17.0599	16.5012	17.6585	-209.329	-72.6261	4987	997.545	1
SLYA_CALRH	427.57	33.0823	32.3041	34.2196	-16.3705	-6.82262	1904	369.022	2
SLYB_CALRH	371.793	17.0001	16.4813	17.4989	-27.9511	-34.3036	927	185.43	1
VM1K_CALRH	4841.22	20.871	20.1726	21.5095	22.2984	481.344	15154	2442.86	1
VM1K_CALRH	9223.68	24.7219	23.7043	25.8393	-202.655	1313.3	52089	8818.88	2
VM1K_CALRH	1790.83	26.3381	25.8393	26.8768	1313.3	1351.7	7732	171.979	3
VM1K_CALRH	7259.88	27.8346	26.8768	29.0118	1351.7	236.137	35840	5295.45	4
VM2RH_CALRH	5373.5	7.18312	6.48476	7.82162	-132.994	116.867	15622	2901.17	1
VM2RH_CALRH	10449.2	23.5247	22.4473	24.3228	-90.3582	-291.021	40196	8002.99	2
VSPF1_CALRH	7597.67	12.3111	10.9942	12.9496	-39.3097	2896.46	34494	4970.1	1
VSPF1_CALRH	3551.67	13.2489	12.9496	13.9073	2896.46	-132.606	10539	1023.86	2
VSPF2_CALRH	1213.32	14.7653	14.1667	15.6831	55.6068	-27.5575	4039	807.796	1
VSPF2_CALRH	2099.08	17.439	16.2418	18.0975	-12.9166	439.405	7898	1185.01	2
VSPF2_CALRH	679.189	18.4766	18.0975	19.6937	439.405	-15.2399	2773	219.674	3
