# Supplementary material for: High-Throughput Venomics
Source: J Proteome Res. 2023 Apr 3;22(6):1734–46. doi: 10.1021/acs.jproteome.2c00780 (PMC10243144; doi:10.1021/acs.jproteome.2c00780)
Supplement: Supplementary file 7 — pr2c00780_si_007.zip [file pr2c00780_si_007.zip › PSC Peak areas/Naja nigricollis TFA 12sec/peak_detection_Najanigricollis12secTranscript.xlsx]

## Sheet: Sheet 1
prot_acc	peak_height	retention_time	peak_start	peak_end	height_peak_start	height_peak_end	sum_prot_socre	peak_area	peak_label
N_nigricollis_NGA_T1507_R_0_2452_L_432_Kunitz	488.743	16.1547	15.5386	16.6939	-25.0481	61.3551	1430	235.202	1			Peak area	prot scores
N_nigricollis_NGA_T1507_R_0_2452_L_432_Kunitz	96.0375	16.9442	16.6939	17.5218	61.3551	-5.04687	270	23.4505	2		PLA2s	4077.09	43744
N_nigricollis_NGA_T1899_R_0_2172_L_350	25.7916	9.41557	8.60687	10.128	-1.24866	-2.11125	95	18.3349	1		SVMPs	4593.39	49172
N_nigricollis_NGA_T1899_R_0_2172_L_350	69.7291	12.4001	11.6299	12.997	11.2596	34.2361	292	14.6289	2		Kunitz	258.653	1700
N_nigricollis_NGA_T1899_R_0_2172_L_350	35.9574	13.1125	12.997	13.4783	34.2361	-3.67084	61	1.1653	3		3FTx	8844.42	75912
N_nigricollis_NGA_T1899_R_0_2172_L_350	106.32	14.0945	13.4783	14.6144	-3.67084	56.991	365	38.0225	4		CRISP	167.073	1161
N_nigricollis_NGA_T1899_R_0_2172_L_350	61.3379	14.7877	14.6144	15.1535	56.991	35.9108	183	5.0148	5		NGF	619.591	3698
N_nigricollis_NGA_T1899_R_0_2172_L_350	115.416	15.7504	15.1535	16.6746	35.9108	-3.92	470	66.1632	6
N_nigricollis_NGA_T1899_R_0_2172_L_350	54.6009	18.4075	17.8684	18.9852	-4.99034	-3.56955	138	26.6339	7		Total	18560.2	175387
N_nigricollis_Nigera_T0033_R_1_0358_L_2248_SVMP	114.28	9.5311	8.58762	10.5131	-3.83863	2.33341	452	79.0138	1
N_nigricollis_Nigera_T0033_R_1_0358_L_2248_SVMP	110.939	12.3616	11.7069	12.5348	4.57474	99.4943	208	-5.64214	2
N_nigricollis_Nigera_T0033_R_1_0358_L_2248_SVMP	110.216	12.7659	12.5348	13.4783	99.4943	-4.94265	390	3.98152	3
N_nigricollis_Nigera_T0033_R_1_0358_L_2248_SVMP	49.6207	14.5758	13.9982	15.0572	-3.86459	11.6197	143	18.1966	4
N_nigricollis_Nigera_T0033_R_1_0358_L_2248_SVMP	107.588	16.7131	15.9044	18.2343	18.4499	-3.03906	652	98.9245	5
N_nigricollis_Nigera_T0033_R_1_0358_L_2248_SVMP	221.953	30.3455	29.8256	31.366	-25.871	13.4258	703	120.386	6
N_nigricollis_Nigera_T0044_R_0_0701_L_2100_SVMP	112.078	12.3423	11.7839	13.4013	42.1719	-5.8894	436	38.7986	1
N_nigricollis_Nigera_T0044_R_0_0701_L_2100_SVMP	309.531	30.2877	29.8256	30.7691	-44.8147	21.3498	746	114.511	2
N_nigricollis_Nigera_T0079_R_0_1449_L_1778_SVMP	2772.2	31.8859	31.1157	32.8101	-77.3777	1392.94	14740	1448.37	1
N_nigricollis_Nigera_T0079_R_0_1449_L_1778_SVMP	1397.08	32.9641	32.8101	36.2374	1392.94	61.2554	9686	-611.143	2
N_nigricollis_Nigera_T0131_L_1446_SVMP	33.0254	30.8846	30.4033	31.366	-4.80891	-4.78294	78	15.0539	1
N_nigricollis_Nigera_T0458_R_0_1311_L_798_SVMP	53.7388	12.5541	12.0727	13.0162	-7.74713	-7.7276	127	24.5109	1
N_nigricollis_Nigera_T0458_R_0_1311_L_798_SVMP	170.599	30.307	29.8256	30.7884	-24.7664	-24.5876	403	77.7786	2
N_nigricollis_Nigera_T0627_R_0_0558_L_694_SVMP	6.77458	18.3305	17.8492	18.8119	-0.981664	-0.986795	16	3.08798	1
N_nigricollis_Nigera_T0670_R_0_0034_L_668_SVMP	43.2704	12.2845	11.7454	12.6696	-2.14142	19.9119	109	21.0369	1
N_nigricollis_Nigera_T0670_R_0_0034_L_668_SVMP	44.2464	13.0162	12.6696	13.4591	19.9119	-7.74014	112	21.6159	2
N_nigricollis_Nigera_T0670_R_0_0034_L_668_SVMP	137.632	14.0752	13.4591	15.2113	-7.74014	-3.20153	615	118.694	3
N_nigricollis_Nigera_T0670_R_0_0034_L_668_SVMP	252.425	31.5585	30.9809	32.1939	-22.6872	-7.09981	674	130.081	4
N_nigricollis_Nigera_T0823_L_600_SVMP	514.91	13.9982	13.4206	15.1342	-54.0726	-8.41727	1718	331.572	1
N_nigricollis_Nigera_T0823_L_600_SVMP	2735.02	31.6741	30.9809	33.6766	-196.119	382.52	15298	2461.73	2
N_nigricollis_Nigera_T0823_L_600_SVMP	321.215	34.8896	34.4275	35.9871	249.976	120.265	1866	82.832	3
N_nigricollis_Nigeria_L_498_3FTX	3175.71	12.3616	11.6876	13.7479	-175.158	126.856	11223	2084.25	1
N_nigricollis_Nigeria_R_1_9408_L_521_3FTX	20.3286	15.2498	14.7684	15.7311	-2.97233	-2.96362	48	9.26395	1
N_nigricollis_Nigeria_R_1_9408_L_521_3FTX	54.5333	18.2343	17.6759	18.8119	-4.69854	-3.87076	138	26.6339	2
N_nigricollis_Nigeria_T0068_R_0_0773_L_1840_3FTX	18.6365	9.06899	8.58762	9.55036	-2.72419	-2.72947	44	8.49195	1
N_nigricollis_Nigeria_T0068_R_0_0773_L_1840_3FTX	23.2868	10.2243	9.74291	10.7056	-3.38629	-3.39009	55	10.6149	2
N_nigricollis_Nigeria_T0068_R_0_0773_L_1840_3FTX	7.2006	15.6349	15.1535	16.1162	-1.05494	-1.05311	17	3.28098	3
N_nigricollis_Nigeria_T0120_R_0_1653_L_1476_CRISP	219.522	30.2685	29.8256	30.461	-30.0602	185.968	488	49.4857	1
N_nigricollis_Nigeria_T0120_R_0_1653_L_1476_CRISP	256.982	30.9424	30.6728	31.4238	193.562	6.0891	673	117.587	2
N_nigricollis_Nigeria_T0126_R_0_1155_L_1451_3FTX	15.2375	11.187	10.7056	11.6684	-2.18819	-2.20711	36	6.94796	1
N_nigricollis_Nigeria_T0126_R_0_1155_L_1451_3FTX	49.2438	18.292	17.6566	19.0044	-4.79363	-3.03379	149	28.7568	2
N_nigricollis_Nigeria_T0184_R_0_2997_L_1243_NGF	932.094	15.2498	14.5758	16.0007	21.1759	56.666	2997	484.298	1
N_nigricollis_Nigeria_T0184_R_0_2997_L_1243_NGF	243.459	18.4268	17.7336	19.043	-6.22135	-10.7107	701	135.292	2
N_nigricollis_Nigeria_T0425_R_0_1182_L_819_3FTX	669.167	12.2845	11.6684	12.9007	69.2775	8.96993	2183	308.396	1
N_nigricollis_Nigeria_T0704_R_0_4021_L_650_3FTX	659.647	11.5336	10.8404	12.0535	-11.4132	-20.333	1772	328.488	1
N_nigricollis_Nigeria_T0802_R_6_4763_L_609_3FTX	113.243	14.1715	13.4206	14.364	-8.17178	102.497	321	8.53501	1
N_nigricollis_Nigeria_T0802_R_6_4763_L_609_3FTX	687.392	15.5771	14.364	16.7709	102.497	30.5154	4238	651.329	2
N_nigricollis_Nigeria_T0833_R_0_0176_L_597_PLA2	143.115	14.7684	13.4206	15.3075	-4.04745	70.2777	786	92.0424	1
N_nigricollis_Nigeria_T0833_R_0_0176_L_597_PLA2	98.669	15.6349	15.3075	15.7504	70.2777	95.0169	199	4.49974	2
N_nigricollis_Nigeria_T0833_R_0_0176_L_597_PLA2	193.341	16.2703	15.7504	16.8672	95.0169	36.7085	734	60.7024	3
N_nigricollis_Nigeria_T0833_R_0_0176_L_597_PLA2	42.728	17.0597	16.8672	17.6566	36.7085	-4.10658	107	8.15122	4
N_nigricollis_Nigeria_T0927_L_561_PLA2	4286.79	18.5808	17.6759	19.2548	-107.782	911.655	16107	2399.41	1
N_nigricollis_Nigeria_T0927_L_561_PLA2	901.751	20.8336	19.9864	21.315	545.287	576.47	4850	191.752	2
N_nigricollis_Nigeria_T0927_L_561_PLA2	697.286	21.7964	21.315	22.4318	576.47	492.302	3726	126.512	3
N_nigricollis_Nigeria_T0927_L_561_PLA2	651.232	22.8746	22.4318	23.356	492.302	467.124	2738	69.9851	4
N_nigricollis_Nigeria_T0927_L_561_PLA2	638.014	24.107	23.356	24.6653	467.124	437.572	3306	136.27	5
N_nigricollis_Nigeria_T0927_L_561_PLA2	617.596	25.6088	24.6653	26.0709	437.572	470.655	4143	187.904	6
N_nigricollis_Nigeria_T0927_L_561_PLA2	560.63	26.4368	26.0709	26.9567	470.655	400.104	1982	66.6206	7
N_nigricollis_Nigeria_T0939_T1746_R_3FTX	53.5091	11.1678	10.6286	11.6684	5.69888	-6.40599	135	18.0626	1
N_nigricollis_Nigeria_T0939_T1746_R_3FTX	130.059	14.1522	13.4976	14.4026	-4.42131	99.2297	362	24.086	2
N_nigricollis_Nigeria_T0939_T1746_R_3FTX	421.205	15.5964	15.3075	16.7131	376.764	-9.94006	1780	70.0425	3
N_nigricollis_Nigeria_T0939_T1746_R_3FTX	302.481	18.369	17.6759	19.0622	-19.2266	7.48844	981	173.604	4
N_nigricollis_Nigeria_T1049_T1649_PLA2	124.025	14.2293	13.4398	14.7684	-3.5799	52.7314	431	42.7845	1
N_nigricollis_Nigeria_T1049_T1649_PLA2	572.277	16.2703	15.7311	17.2908	-11.2997	-5.00824	1723	293.842	2
N_nigricollis_Nigeria_T1049_T1649_PLA2	1030.74	18.3498	17.6759	18.9852	-49.4791	-48.4668	2912	562.013	3
N_nigricollis_Nigeria_T1190_R_1_2224_L_497_3FTX	3664.26	10.9945	10.3205	13.4013	447.77	33.6326	18971	2511.79	1
N_nigricollis_Nigeria_T1270_T1906_R_L_478_3FTX	45.2255	15.6734	14.7684	16.2895	-2.3531	-3.38783	158	30.4938	1
N_nigricollis_Nigeria_T1270_T1906_R_L_478_3FTX	19.4765	30.8846	30.4033	31.366	-2.83602	-2.82071	46	8.87795	2
N_nigricollis_Nigeria_T1372_R_0_2279_L_454_3FTX	46.8006	9.22303	8.58762	9.45408	-6.0056	36.6905	97	-0.591556	1
N_nigricollis_Nigeria_T1372_R_0_2279_L_454_3FTX	53.6054	9.72365	9.45408	10.2628	36.6905	30.1793	208	-1.41939	2
N_nigricollis_Nigeria_T1372_R_0_2279_L_454_3FTX	32.3862	10.3976	10.2628	11.4758	30.1793	-1.47299	95	2.55388	3
N_nigricollis_Nigeria_T1419_R_0_0933_L_447_3FTX	234.927	12.5348	11.8224	14.3448	-8.04211	-0.922008	1132	218.475	1
N_nigricollis_Nigeria_T1469_R_0_3031_L_439_3FTX	357.491	13.0932	12.6504	14.1715	242.463	8.55636	1530	63.9524	1
N_nigricollis_Nigeria_T1493_R_0_0784_L_435_3FTX	175.855	13.1317	12.5348	13.7286	-7.20933	-7.28973	468	90.3235	1
N_nigricollis_Nigeria_T1631_R_1_0852_L_407_3FTX	387.516	15.6156	14.3833	16.4628	-16.3693	-4.04182	2211	409.657	1
N_nigricollis_Nigeria_T1631_R_1_0852_L_407_3FTX	46.2697	18.5808	18.0417	19.12	-5.32886	-2.2803	115	22.1949	2
N_nigricollis_Nigeria_T1683_R_0_0114_L_398_3FTX	16.7168	12.2845	11.7069	12.8237	-0.90933	-1.72432	42	8.10596	1
N_nigricollis_Nigeria_T1903_R_6_8306_L_350_3FTX	2693.03	15.5964	14.5181	16.9057	158.804	389.835	17067	2474.51	1
N_nigricollis_Nigeria_T1903_R_6_8306_L_350_3FTX	470.119	17.156	16.9057	18.4075	389.835	2.22451	2277	38.3038	2
N_nigricollis_Nigeria_T2051_R_3_6355_L_312_3FTX	50.7906	11.1292	10.5324	11.6684	-2.98446	-5.01132	128	24.7039	1
N_nigricollis_Nigeria_T2051_R_3_6355_L_312_3FTX	90.4547	14.1908	13.4976	14.3833	-2.85976	74.5078	248	11.7916	2
N_nigricollis_Nigeria_T2051_R_3_6355_L_312_3FTX	152.056	14.7491	14.3833	15.269	74.5078	-11.7152	446	48.9677	3
N_nigricollis_Nigeria_T2051_R_3_6355_L_312_3FTX	344.803	15.8659	15.269	16.6746	-11.7152	-11.9158	1133	218.668	4
N_nigricollis_Nigeria_T2051_R_3_6355_L_312_3FTX	263.64	18.3305	17.6566	19.0044	-19.7276	-17.8027	786	151.697	5
N_nigricollis_Nigeria_T2073_R_2_4857_L_300_3FTX	521.771	15.5771	13.4206	16.7901	-5.45704	28.2739	3668	664.873	1
