# Supplementary material for: High-Throughput Venomics
Source: J Proteome Res. 2023 Apr 3;22(6):1734–46. doi: 10.1021/acs.jproteome.2c00780 (PMC10243144; doi:10.1021/acs.jproteome.2c00780)
Supplement: Supplementary file 8 — pr2c00780_si_008.zip [file pr2c00780_si_008.zip]

Archive with 1 entries (1 files):
- All PSCs.pzfx
