# Supplementary material for: High-Throughput Venomics
Source: J Proteome Res. 2023 Apr 3;22(6):1734–46. doi: 10.1021/acs.jproteome.2c00780 (PMC10243144; doi:10.1021/acs.jproteome.2c00780)
Supplement: Supplementary file 9 — pr2c00780_si_009.zip [file pr2c00780_si_009.zip]

Archive with 173 entries (168 files):
- Manual files/Calloselasma rhodostoma MGF/
- Manual files/Calloselasma rhodostoma MGF/210702_Calloselasma_halfplate000003_5.1.201.mgf
- Manual files/Calloselasma rhodostoma MGF/210702_Calloselasma_halfplate000004_5.1.201.mgf
- Manual files/Calloselasma rhodostoma MGF/210702_Calloselasma_halfplate000005_5.1.201.mgf
- Manual files/Calloselasma rhodostoma MGF/210702_Calloselasma_halfplate000006_5.1.201.mgf
- Manual files/Calloselasma rhodostoma MGF/210702_Calloselasma_halfplate000007_5.1.201.mgf
- Manual files/Calloselasma rhodostoma MGF/210702_Calloselasma_halfplate000008_5.1.201.mgf
- Manual files/Calloselasma rhodostoma MGF/210702_Calloselasma_halfplate000009_5.1.201.mgf
- Manual files/Calloselasma rhodostoma MGF/210702_Calloselasma_halfplate000010_5.1.201.mgf
- Manual files/Calloselasma rhodostoma MGF/210702_Calloselasma_halfplate000011_5.1.201.mgf
- Manual files/Calloselasma rhodostoma MGF/210702_Calloselasma_halfplate000012_5.1.201.mgf
- Manual files/Calloselasma rhodostoma MGF/210702_Calloselasma_halfplate000013_5.1.201.mgf
- Manual files/Calloselasma rhodostoma MGF/210702_Calloselasma_halfplate000014_5.1.201.mgf
- Manual files/Calloselasma rhodostoma MGF/210702_Calloselasma_halfplate000015_5.1.201.mgf
- Manual files/Calloselasma rhodostoma MGF/210702_Calloselasma_halfplate000016_5.1.201.mgf
- Manual files/Calloselasma rhodostoma MGF/210702_Calloselasma_halfplate000017_5.1.201.mgf
- Manual files/Calloselasma rhodostoma MGF/210702_Calloselasma_halfplate000018_5.1.201.mgf
- Manual files/Calloselasma rhodostoma MGF/210702_Calloselasma_halfplate000019_5.1.201.mgf
- Manual files/Calloselasma rhodostoma MGF/210702_Calloselasma_halfplate000020_5.1.201.mgf
- Manual files/Calloselasma rhodostoma MGF/210702_Calloselasma_halfplate000021_5.1.201.mgf
- Manual files/Calloselasma rhodostoma MGF/210702_Calloselasma_halfplate000022_5.1.201.mgf
- Manual files/Calloselasma rhodostoma MGF/210702_Calloselasma_halfplate000023_5.1.201.mgf
- Manual files/Calloselasma rhodostoma MGF/210702_Calloselasma_halfplate000024_5.1.201.mgf
- Manual files/Calloselasma rhodostoma MGF/210702_Calloselasma_halfplate000025_5.1.201.mgf
- Manual files/Calloselasma rhodostoma MGF/210702_Calloselasma_halfplate000026_5.1.201.mgf
- Manual files/Calloselasma rhodostoma MGF/210702_Calloselasma_halfplate000027_5.1.201.mgf
- Manual files/Calloselasma rhodostoma MGF/210702_Calloselasma_halfplate000028_5.1.201.mgf
- Manual files/Calloselasma rhodostoma MGF/210702_Calloselasma_halfplate000029_5.1.201.mgf
- Manual files/Calloselasma rhodostoma MGF/210702_Calloselasma_halfplate000030_5.1.201.mgf
- Manual files/Calloselasma rhodostoma MGF/210702_Calloselasma_halfplate000031_5.1.201.mgf
- Manual files/Calloselasma rhodostoma MGF/210702_Calloselasma_halfplate000032_5.1.201.mgf
- Manual files/Calloselasma rhodostoma MGF/210702_Calloselasma_halfplate000033_5.1.201.mgf
- Manual files/Calloselasma rhodostoma MGF/210702_Calloselasma_halfplate000034_5.1.201.mgf
- Manual files/Calloselasma rhodostoma MGF/210702_Calloselasma_halfplate000035_5.1.201.mgf
- Manual files/Calloselasma rhodostoma MGF/210702_Calloselasma_halfplate000036_5.1.201.mgf
- Manual files/Calloselasma rhodostoma MGF/210702_Calloselasma_halfplate000037_5.1.201.mgf
- Manual files/Calloselasma rhodostoma MGF/210702_Calloselasma_halfplate000038_5.1.201.mgf
- Manual files/Calloselasma rhodostoma MGF/210702_Calloselasma_halfplate000039_5.1.201.mgf
- Manual files/Calloselasma rhodostoma MGF/210702_Calloselasma_halfplate000040_5.1.201.mgf
- Manual files/Calloselasma rhodostoma MGF/210702_Calloselasma_halfplate000041_5.1.201.mgf
- Manual files/Calloselasma rhodostoma MGF/210702_Calloselasma_halfplate000042_5.1.201.mgf
- Manual files/Calloselasma rhodostoma MGF/210702_Calloselasma_halfplate000043_5.1.201.mgf
- Manual files/Calloselasma rhodostoma MGF/210702_Calloselasma_halfplate000044_5.1.201.mgf
- Manual files/Calloselasma rhodostoma MGF/210702_Calloselasma_halfplate000045_5.1.201.mgf
- Manual files/Calloselasma rhodostoma MGF/210702_Calloselasma_halfplate000046_5.1.201.mgf
- Manual files/Calloselasma rhodostoma MGF/210702_Calloselasma_halfplate000047_5.1.201.mgf
- Manual files/Calloselasma rhodostoma MGF/210702_Calloselasma_halfplate000048_5.1.201.mgf
- Manual files/Calloselasma rhodostoma MGF/210702_Calloselasma_halfplate000049_5.1.201.mgf
- Manual files/Calloselasma rhodostoma MGF/210702_Calloselasma_halfplate000050_5.1.201.mgf
- Manual files/Calloselasma rhodostoma MGF/210702_Calloselasma_halfplate000051_5.1.201.mgf
- Manual files/Calloselasma rhodostoma MGF/210702_Calloselasma_halfplate000052_5.1.201.mgf
- Manual files/Calloselasma rhodostoma MGF/210702_Calloselasma_halfplate000054_5.1.201.mgf
- Manual files/Calloselasma rhodostoma MGF/210702_Calloselasma_halfplate000055_5.1.201.mgf
- Manual files/Calloselasma rhodostoma MGF/210702_Calloselasma_halfplate000056_5.1.201.mgf
- Manual files/Calloselasma rhodostoma MGF/210702_Calloselasma_halfplate000057_5.1.201.mgf
- Manual files/Calloselasma rhodostoma MGF/210702_Calloselasma_halfplate000058_5.1.201.mgf
- Manual files/Calloselasma rhodostoma MGF/210702_Calloselasma_halfplate000059_5.1.201.mgf
- Manual files/Calloselasma rhodostoma MGF/210702_Calloselasma_halfplate000060_5.1.201.mgf
- Manual files/Calloselasma rhodostoma MGF/210702_Calloselasma_halfplate000061_5.1.201.mgf
- Manual files/Calloselasma rhodostoma MGF/210702_Calloselasma_halfplate000062_5.1.201.mgf
- Manual files/Calloselasma rhodostoma MGF/210702_Calloselasma_halfplate000063_5.1.201.mgf
- Manual files/Calloselasma rhodostoma MGF/210702_Calloselasma_halfplate000064_5.1.201.mgf
- Manual files/Calloselasma rhodostoma MGF/210702_Calloselasma_halfplate000065_5.1.201.mgf
- Manual files/Calloselasma rhodostoma MGF/210702_Calloselasma_halfplate000066_5.1.201.mgf
- Manual files/Calloselasma rhodostoma MGF/210702_Calloselasma_halfplate000067_5.1.201.mgf
- Manual files/Calloselasma rhodostoma MGF/210702_Calloselasma_halfplate000068_5.1.201.mgf
- Manual files/Calloselasma rhodostoma MGF/210702_Calloselasma_halfplate000069_5.1.201.mgf
- Manual files/Calloselasma rhodostoma MGF/210702_Calloselasma_halfplate000070_5.1.201.mgf
- Manual files/Calloselasma rhodostoma MGF/210702_Calloselasma_halfplate000071_5.1.201.mgf
- Manual files/Calloselasma rhodostoma MGF/210702_Calloselasma_halfplate000072_5.1.201.mgf
- Manual files/Calloselasma rhodostoma MGF/210702_Calloselasma_halfplate000073_5.1.201.mgf
- Manual files/Calloselasma rhodostoma MGF/210702_Calloselasma_halfplate000074_5.1.201.mgf
- Manual files/Calloselasma rhodostoma MGF/210702_Calloselasma_halfplate000075_5.1.201.mgf
- Manual files/Calloselasma rhodostoma MGF/210702_Calloselasma_halfplate000076_5.1.201.mgf
- Manual files/Calloselasma rhodostoma MGF/210702_Calloselasma_halfplate000077_5.1.201.mgf
- Manual files/Calloselasma rhodostoma MGF/210702_Calloselasma_halfplate000078_5.1.201.mgf
- Manual files/Calloselasma rhodostoma MGF/210702_Calloselasma_halfplate000079_5.1.201.mgf
- Manual files/Calloselasma rhodostoma MGF/210702_Calloselasma_halfplate000080_5.1.201.mgf
- Manual files/Calloselasma rhodostoma MGF/210702_Calloselasma_halfplate000081_5.1.201.mgf
- Manual files/Calloselasma rhodostoma MGF/210702_Calloselasma_halfplate000082_5.1.201.mgf
- Manual files/Calloselasma rhodostoma MGF/210702_Calloselasma_halfplate000083_5.1.201.mgf
- Manual files/Calloselasma rhodostoma MGF/210702_Calloselasma_halfplate000084_5.1.201.mgf
- Manual files/Calloselasma rhodostoma MGF/210702_Calloselasma_halfplate000085_5.1.201.mgf
- Manual files/Calloselasma rhodostoma MGF/210702_Calloselasma_halfplate000086_5.1.201.mgf
- Manual files/Calloselasma rhodostoma MGF/210702_Calloselasma_halfplate000087_5.1.201.mgf
- Manual files/Calloselasma rhodostoma MGF/210702_Calloselasma_halfplate000088_5.1.201.mgf
- Manual files/Calloselasma rhodostoma MGF/210702_Calloselasma_halfplate000089_5.1.201.mgf
- Manual files/Calloselasma rhodostoma MGF/210702_Calloselasma_halfplate000090_5.1.201.mgf
- Manual files/Calloselasma rhodostoma MGF/210702_Calloselasma_halfplate000091_5.1.201.mgf
- Manual files/Calloselasma rhodostoma MGF/210702_Calloselasma_halfplate000092_5.1.201.mgf
- Manual files/Calloselasma rhodostoma MGF/210702_Calloselasma_halfplate000093_5.1.201.mgf
- Manual files/Calloselasma rhodostoma MGF/210702_Calloselasma_halfplate000094_5.1.201.mgf
- Manual files/Calloselasma rhodostoma MGF/210702_Calloselasma_halfplate000095_5.1.201.mgf
- Manual files/Calloselasma rhodostoma MGF/210702_Calloselasma_halfplate000096_5.1.201.mgf
- Manual files/Calloselasma rhodostoma MGF/210702_Calloselasma_halfplate000097_5.1.201.mgf
- Manual files/Calloselasma rhodostoma MGF/210702_Calloselasma_halfplate000098_5.1.201.mgf
- Manual files/Calloselasma rhodostoma MGF/210702_Calloselasma_halfplate000099_5.1.201.mgf
- Manual files/Calloselasma rhodostoma MGF/210702_Calloselasma_halfplate000100_5.1.201.mgf
- Manual files/Calloselasma rhodostoma MGF/210702_Calloselasma_halfplate000101_5.1.201.mgf
- Manual files/Calloselasma rhodostoma MGF/210702_Calloselasma_halfplate000102_5.1.201.mgf
- Manual files/Calloselasma rhodostoma MGF/210702_Calloselasma_halfplate000104_5.1.201.mgf
- Manual files/Calloselasma rhodostoma MGF/210702_Calloselasma_halfplate000105_5.1.201.mgf
- Manual files/Calloselasma rhodostoma MGF/210702_Calloselasma_halfplate000106_5.1.201.mgf
- Manual files/Calloselasma rhodostoma MGF/210702_Calloselasma_halfplate000107_5.1.201.mgf
- Manual files/Calloselasma rhodostoma MGF/210702_Calloselasma_halfplate000108_5.1.201.mgf
- Manual files/Calloselasma rhodostoma MGF/210702_Calloselasma_halfplate000109_5.1.201.mgf
- Manual files/Calloselasma rhodostoma MGF/210702_Calloselasma_halfplate000110_5.1.201.mgf
- Manual files/Calloselasma rhodostoma MGF/210702_Calloselasma_halfplate000111_5.1.201.mgf
- Manual files/Calloselasma rhodostoma MGF/210702_Calloselasma_halfplate000112_5.1.201.mgf
- Manual files/Calloselasma rhodostoma MGF/210702_Calloselasma_halfplate000113_5.1.201.mgf
- Manual files/Calloselasma rhodostoma MGF/210702_Calloselasma_halfplate000114_5.1.201.mgf
- Manual files/Calloselasma rhodostoma MGF/210702_Calloselasma_halfplate000115_5.1.201.mgf
- Manual files/Calloselasma rhodostoma MGF/210702_Calloselasma_halfplate000116_5.1.201.mgf
- Manual files/Calloselasma rhodostoma MGF/210702_Calloselasma_halfplate000117_5.1.201.mgf
- Manual files/Calloselasma rhodostoma MGF/210702_Calloselasma_halfplate000118_5.1.201.mgf
- Manual files/Calloselasma rhodostoma MGF/210702_Calloselasma_halfplate000119_5.1.201.mgf
- Manual files/Calloselasma rhodostoma MGF/210702_Calloselasma_halfplate000120_5.1.201.mgf
- Manual files/Calloselasma rhodostoma MGF/210702_Calloselasma_halfplate000121_5.1.201.mgf
- Manual files/Calloselasma rhodostoma MGF/210702_Calloselasma_halfplate000122_5.1.201.mgf
- Manual files/Calloselasma rhodostoma MGF/210702_Calloselasma_halfplate000123_5.1.201.mgf
- Manual files/Calloselasma rhodostoma MGF/210702_Calloselasma_halfplate000124_5.1.201.mgf
- Manual files/Calloselasma rhodostoma MGF/210702_Calloselasma_halfplate000125_5.1.201.mgf
- Manual files/Calloselasma rhodostoma MGF/210702_Calloselasma_halfplate000126_5.1.201.mgf
- Manual files/Calloselasma rhodostoma MGF/210702_Calloselasma_halfplate000127_5.1.201.mgf
- Manual files/Calloselasma rhodostoma MGF/210702_Calloselasma_halfplate000128_5.1.201.mgf
- Manual files/Calloselasma rhodostoma MGF/210702_Calloselasma_halfplate000129_5.1.201.mgf
- Manual files/Calloselasma rhodostoma MGF/210702_Calloselasma_halfplate000130_5.1.201.mgf
- Manual files/Calloselasma rhodostoma MGF/210702_Calloselasma_halfplate000131_5.1.201.mgf
- Manual files/Calloselasma rhodostoma MGF/210702_Calloselasma_halfplate000132_5.1.201.mgf
- Manual files/Calloselasma rhodostoma MGF/210702_Calloselasma_halfplate000133_5.1.201.mgf
- Manual files/Calloselasma rhodostoma MGF/210702_Calloselasma_halfplate000134_5.1.201.mgf
- Manual files/Calloselasma rhodostoma MGF/210702_Calloselasma_halfplate000135_5.1.201.mgf
- Manual files/Calloselasma rhodostoma MGF/210702_Calloselasma_halfplate000136_5.1.201.mgf
- Manual files/Calloselasma rhodostoma MGF/210702_Calloselasma_halfplate000137_5.1.201.mgf
- Manual files/Calloselasma rhodostoma MGF/210702_Calloselasma_halfplate000138_5.1.201.mgf
- Manual files/Calloselasma rhodostoma MGF/210702_Calloselasma_halfplate000139_5.1.201.mgf
- Manual files/Calloselasma rhodostoma MGF/210702_Calloselasma_halfplate000140_5.1.201.mgf
- Manual files/Calloselasma rhodostoma MGF/210702_Calloselasma_halfplate000141_5.1.201.mgf
- Manual files/Calloselasma rhodostoma MGF/210702_Calloselasma_halfplate000142_5.1.201.mgf
- Manual files/Calloselasma rhodostoma MGF/210702_Calloselasma_halfplate000143_5.1.201.mgf
- Manual files/Calloselasma rhodostoma MGF/210702_Calloselasma_halfplate000144_5.1.201.mgf
- Manual files/Calloselasma rhodostoma MGF/210702_Calloselasma_halfplate000145_5.1.201.mgf
- Manual files/Calloselasma rhodostoma MGF/210702_Calloselasma_halfplate000146_5.1.201.mgf
- Manual files/Calloselasma rhodostoma MGF/210702_Calloselasma_halfplate000147_5.1.201.mgf
- Manual files/Calloselasma rhodostoma MGF/210702_Calloselasma_halfplate000148_5.1.201.mgf
- Manual files/Calloselasma rhodostoma MGF/210702_Calloselasma_halfplate000149_5.1.201.mgf
- Manual files/Calloselasma rhodostoma MGF/210702_Calloselasma_halfplate000150_5.1.201.mgf
- Manual files/Calloselasma rhodostoma MGF/210702_Calloselasma_halfplate000151_5.1.201.mgf
- Manual files/Calloselasma rhodostoma MGF/210702_Calloselasma_halfplate000152_5.1.201.mgf
- Manual files/Calloselasma rhodostoma MGF/210702_Calloselasma_halfplate000154_5.1.201.mgf
- Manual files/Calloselasma rhodostoma MGF/210702_Calloselasma_halfplate000155_5.1.201.mgf
- Manual files/Calloselasma rhodostoma MGF/210702_Calloselasma_halfplate000156_5.1.201.mgf
- Manual files/Calloselasma rhodostoma MGF/210702_Calloselasma_halfplate000157_5.1.201.mgf
- Manual files/Calloselasma rhodostoma MGF/210702_Calloselasma_halfplate000158_5.1.201.mgf
- Manual files/Calloselasma rhodostoma MGF/210702_Calloselasma_halfplate000159_5.1.201.mgf
- Manual files/Calloselasma rhodostoma MGF/210702_Calloselasma_halfplate000160_5.1.201.mgf
- Manual files/Calloselasma rhodostoma MGF/210702_Calloselasma_halfplate000161_5.1.201.mgf
- Manual files/Calloselasma rhodostoma MGF/210702_Calloselasma_halfplate000162_5.1.201.mgf
- Manual files/Calloselasma rhodostoma MGF/210702_Calloselasma_halfplate000163_5.1.201.mgf
- Manual files/Calloselasma rhodostoma MGF/210702_Calloselasma_halfplate000164_5.1.201.mgf
- Manual files/Calloselasma rhodostoma MGF/210702_Calloselasma_halfplate000165_5.1.201.mgf
- Manual files/Example merged CSV files Calloselasma rhodostoma.xlsx
- Manual files/Manual HT Venomics workflow.docx
- Manual files/mascot_export_all_384_wells.xlsx
- Manual files/R Scripts/
- Manual files/R Scripts/Script 1 and 2 Extract and merge/
- Manual files/R Scripts/Script 1 and 2 Extract and merge/Script 1_export.R
- Manual files/R Scripts/Script 1 and 2 Extract and merge/Script 2_merge_export_csv.R
- Manual files/R Scripts/Script 3 Protein chromatogram plotting and Integration/
- Manual files/R Scripts/Script 3 Protein chromatogram plotting and Integration/functions_for_script 3.R
- Manual files/R Scripts/Script 3 Protein chromatogram plotting and Integration/Script 3_Protein Chromatogram plotting and Integration.R
- Manual files/R Scripts/Script 4 Combine Y values protein chroms/
- Manual files/R Scripts/Script 4 Combine Y values protein chroms/Script 4_combine Y values protein chroms.R
