# Supplementary material for: High-Throughput Venomics
Source: J Proteome Res. 2023 Apr 3;22(6):1734–46. doi: 10.1021/acs.jproteome.2c00780 (PMC10243144; doi:10.1021/acs.jproteome.2c00780)
Supplement: Supplementary file 9 — pr2c00780_si_009.zip [file pr2c00780_si_009.zip › Manual files/Calloselasma rhodostoma MGF/210702_Calloselasma_halfplate000003_5.1.201.mgf]

###	D:\Data\Julien\210702_Cr_half_TFA\210702_Calloselasma_halfplate000003.d\ProteinAnalysisResults.mgf
###	D:\Data\Julien\210702_Cr_half_TFA\210702_Calloselasma_halfplate000003.d\analysis.baf
###	210702_Calloselasma_halfplate000003.d
###	Instrument: maXis HD
###	Manufacturer: Bruker
###    PeakWidth 0.30, MiniumIntensity 10, S/N 1Apply threshold 0, Threshold 10
###    Retain Residuals no, Create neutrally no,
###    FullScan Parameters: AdductIon (+)+H (-)-H, LowMass 0, HighMass 8000, MaxCharge charge decon 4, MinPeaks 3
###    Perf. isotope decon yes, Max Charge Istopic decon 6, MW agreement 0.00, Abund. cutoff 2.00, Envelope cutoff 75.00
###    MaxRes   Parameters: AdductIon (+)+H (-)-H, LowMass 0, HighMass 8000 
###    Perf. isotope decon yes, Max Charge Istopic decon 6, Abund. cutoff 2.00
###    MSn      Parameters: AdductIon (+)+H (-)-H, LowMass 0, HighMass 8000 
###    Perf. isotope decon yes, Max Charge Istopic decon 4, Abund. cutoff 0.05
###    Global Charge Limit: no 3, Prefer FullScan Result: yes, Export what: 2 (0=non deconv/1=deconv only/2=mixed), NoMSMSSignals: 150, Intensity threshold: 10, NoMSSignals (deconv): 2, NoMSSignals (non-deconv): 2, NormalizeData: no, SingleCharged: yes
###
COM=210702_Calloselasma_halfplate000003.d
USERNAME=Demo User

###FS:    #m/z: 322.92760 #charge 1+
###MS: 1
###MSMS: 2
BEGIN IONS
TITLE=Cmpd 1, +MS2(322.9276), 28.0-35.0eV, 0.0min #2
RTINSECONDS=1.3495
SCANS=1-2
PEPMASS=322.92760	2424834
CHARGE=1+
193.96995	1100	
206.93897	4634	1+
208.94559	2656	
209.94276	1698	
211.94289	6848	1+
212.87799	1358	
213.93779	7436	1+
215.88496	830	
215.93583	1400	
217.93998	8844	
218.44092	914	
222.95029	10750	1+
224.95006	10118	1+
225.92255	2190	
226.94541	187500	1+
228.94092	273172	1+
229.45193	918	
230.88856	1568	
231.42596	1438	
231.94848	7088	1+
232.88548	1846	
233.89523	1158	
233.93532	3756	
234.92561	1934	
234.99617	2800	
235.94873	986	
236.94417	1822	
238.45284	4522	1+
238.93873	1302	
238.95247	1190	
239.01895	1260	
239.98087	888	
240.93927	1276	
240.96029	6576	1+
241.94131	1246	
242.93832	3072	1+
242.96040	2984	1+
244.91184	1504	
244.95542	48608	1+
245.94159	2890	
246.43656	3084	1+
246.90792	858	
246.95023	26834	1+
246.97333	2264	
247.38879	840	
248.97408	884	
249.90910	2380	
249.96827	20642	1+
250.90961	914	
250.94449	21748	1+
251.90879	4440	1+
252.94528	4142	1+
252.96936	200882	1+
253.90335	32758	1+
254.93963	43884	1+
254.96389	98258	1+
256.25935	4058	1+
256.90883	4166	1+
257.93882	932	
258.88341	1974	
258.90742	1778	
258.97575	18038	1+
259.95548	3836	
260.97702	1862	
261.97305	12308	1+
263.97661	41866	1+
264.90632	968	
265.90204	4164	1+
265.97557	7096	1+
267.97134	40264	
268.90658	1384	
268.96210	27068	1+
269.96769	18020	1+
270.88593	834	
271.91444	2602	
272.41091	924	
272.91511	818	
272.95050	3684	
272.97362	2394	
274.08752	1164	
275.88767	1640	
277.94823	1016	
277.96787	1010	
279.08961	5778	1+
279.92751	822	
281.91840	830	
281.98905	1282	
282.91650	956	
282.96973	1646	
283.96613	1202	
284.93184	1218	
285.84435	934	
285.93807	2514	
285.98261	792	
286.91649	1192	
287.93053	840	
288.87546	2614	
290.85390	5954	1+
290.87546	1986	
291.97078	3872	1+
292.83247	10366	1+
293.10506	1934	
293.86304	1346	
293.89215	944	
293.97311	20084	1+
294.11964	972	
294.93323	6552	1+
295.96720	1556	
295.99120	1860	
296.91634	1522	
297.90069	6482	1+
297.94250	1026	
298.92564	942	
298.96553	5294	1+
299.87710	960	
299.89996	788	
300.96266	2402	
300.98004	1398	
301.85614	1214	
302.90638	1284	
302.94209	11934	1+
303.85252	966	
304.92112	15950	1+
306.14056	1368	
306.90202	41060	1+
308.14050	14510	1+
308.86722	9480	1+
308.89742	4112	1+
309.39807	888	
310.39673	1484	
310.80710	1694	
310.84301	6732	1+
311.86731	9790	1+
311.90807	1362	
311.93156	1936	
311.98346	14106	1+
312.80187	14800	1+
312.90224	1780	
312.94547	3498	
313.86368	5006	1+
313.92653	41436	1+
313.96613	874	
315.81035	2516	
315.89830	854	
316.43485	870	
316.81053	898	
316.86167	1640	
316.93618	1684	
317.80842	1310	
317.86896	1554	
318.40394	1210	
318.86324	1240	
318.93209	22102	1+
318.95361	10894	
319.40164	5620	1+
319.87193	1394	
319.90432	1042	
319.95591	8088	
320.81019	798	
320.93187	266056	1+
321.12742	844	
321.81828	1942	
321.88249	844	
322.15238	1236	
322.24128	1002	
322.24651	956	
322.28246	1330	
322.30058	1036	
322.31011	1072	
322.33435	1108	
322.35124	976	
322.38238	798	
322.41668	906	
322.87673	9128	1+
322.90544	13278	
322.92752	5682740	1+
323.03010	1350	
323.11134	5730	1+
323.16849	9282	1+
323.26872	1822	
323.34117	2380	
323.35466	2598	
323.37681	4962	
323.53163	872	
323.56944	804	
323.80910	1064	
324.07903	770	
324.13522	954	
324.40091	872	
324.81815	1024	
324.87475	14262	1+
325.11227	818	
325.39600	1002	
325.41981	918	
325.43947	1286	
325.80030	792	
325.81672	988	
325.97680	838	
326.00595	802	
326.03353	788	
326.24642	816	
326.38131	782	
326.41524	864	
326.81568	1406	
326.86944	126256	1+
326.96649	864	
327.10784	792	
327.39070	972	
327.82485	802	
327.91572	1002	
328.40652	964	
END IONS

###FS:    #m/z: 340.93798 #charge 1+
###MS: 1
###MSMS: 3
BEGIN IONS
TITLE=Cmpd 2, +MS2(340.9380), 28.0-35.0eV, 0.1min #3
RTINSECONDS=2.122
SCANS=1,3
PEPMASS=340.93798	884204
CHARGE=1+
50.27186	78	
192.92707	226	
193.88878	86	
197.89294	78	
199.89691	118	
203.92690	94	
204.41474	86	
208.84872	94	
212.87728	110	
212.94426	96	
213.93827	720	1+
214.88970	74	
215.88343	136	
215.93489	362	
217.88258	124	
217.93490	162	
219.88488	138	
221.88937	128	
222.97466	110	
223.10828	94	
223.82744	78	
224.97364	156	
225.87523	192	1+
226.94728	92	
226.96992	128	
227.95435	88	
228.39222	94	
228.93403	130	
230.92278	76	
231.88895	292	
231.94819	1144	1+
232.86555	88	
232.89074	388	1+
233.89415	254	1+
233.94472	404	
235.88790	142	
236.06753	78	
238.87270	128	
239.86138	98	
240.22859	262	
240.84458	138	
240.96583	86	
241.12206	76	
241.84264	316	
241.87813	74	
241.90068	78	
241.93317	230	1+
242.41273	106	
242.84029	144	
243.83123	452	1+
243.85272	76	
244.87758	92	
246.39024	88	
249.03578	132	
249.39453	108	
249.95954	506	1+
250.10102	88	
251.49919	84	
254.37579	104	
254.84533	102	
254.96333	1050	1+
255.07173	242	1+
256.83336	92	
256.86169	92	
256.95961	76	
257.85590	78	
257.91529	164	1+
258.84458	172	
258.86036	106	
258.89399	80	
259.84880	112	
259.95667	112	
260.83785	344	1+
261.84111	252	1+
262.89201	78	
263.04394	120	
264.86714	80	
265.01897	84	
265.86448	194	1+
265.97164	76	
266.46007	96	
268.83951	220	
269.09080	88	
269.78771	82	
269.85636	120	
270.82545	120	
270.84586	80	
271.84304	80	
271.87938	76	
272.84460	228	
272.97778	92	
274.47127	102	
274.80463	118	
274.85385	78	
274.89358	114	
275.34634	82	
275.37094	80	
275.80507	120	
276.84882	198	
276.88578	86	
277.06680	120	
277.41245	84	
277.86132	184	
278.84481	904	1+
278.86955	98	
278.92480	124	
280.44343	124	
280.85137	172	
281.04844	104	
281.45410	104	
281.86403	74	
281.89454	108	
283.02392	82	
284.76373	78	
288.84569	76	
289.49737	84	
290.85670	114	
291.92177	80	
292.85404	78	
293.06070	110	
294.44477	76	
294.85088	232	1+
294.86526	124	
295.52668	88	
295.83782	142	
295.99316	76	
296.12654	88	
298.26931	96	
298.28790	90	
298.30366	150	
298.91065	226	1+
299.06376	114	
299.85276	76	
300.23139	80	
301.85883	84	
301.90164	92	
301.94696	208	1+
302.26454	98	
302.79004	86	
302.92138	140	
303.86804	76	
304.14393	94	
304.26155	100	
304.79212	446	1+
304.84447	92	
307.08376	80	
308.86472	120	
310.87504	78	
312.90678	102	
313.88520	86	
313.91102	104	
318.86796	108	
319.20471	74	
320.92129	158	
322.13131	84	
322.38721	100	
322.72221	86	
323.07101	88	
324.31912	84	
324.45831	90	
324.97840	78	
325.01376	88	
326.58087	82	
329.15780	86	
329.61664	88	
330.81425	120	
330.87777	106	
331.84299	86	
338.16988	78	
END IONS

###FS:    #m/z: 363.95391 #charge 1+
###MS: 1
###MSMS: 4
BEGIN IONS
TITLE=Cmpd 3, +MS2(363.9539), 28.0-35.0eV, 0.1min #4
RTINSECONDS=2.894
SCANS=1,4
PEPMASS=363.95391	394598
CHARGE=1+
63.55668	82	
189.85929	158	
191.86093	184	
196.88198	80	
196.93721	90	
204.00566	174	
205.95041	94	
207.86955	128	
208.29532	100	
208.87011	88	
209.94208	902	1+
212.87822	790	1+
218.90446	92	
220.05031	84	
222.04030	100	
222.87554	74	
222.95106	368	1+
223.42005	100	
224.94692	334	1+
225.88188	118	
226.82845	74	
226.84128	86	
226.89031	126	
226.91072	82	
226.94533	4480	1+
227.03185	74	
227.93087	258	
228.89249	342	
228.91132	166	
228.94043	5376	1+
230.05027	94	
230.88797	1506	1+
230.90854	92	
231.90379	194	
232.88029	274	1+
233.92940	88	
234.88142	114	
235.92994	78	
237.05172	126	
239.42063	94	
240.09938	98	
240.82494	76	
240.93764	1756	1+
240.96060	320	1+
242.82201	186	1+
242.95421	414	1+
243.96705	98	
244.95499	2712	1+
245.02246	268	1+
245.34095	86	
245.46616	90	
245.93815	430	
246.90070	132	
246.95088	3240	1+
247.38439	180	1+
247.84569	90	
248.02612	228	1+
248.44432	98	
248.89827	510	1+
250.89608	440	1+
250.92745	82	
250.94011	308	1+
251.04261	146	
251.10421	88	
251.81682	100	
253.02042	104	
253.07624	86	
254.41285	76	
254.86268	132	
254.90757	128	
255.91962	160	
255.94871	108	
256.89378	136	
258.14030	92	
258.84123	212	1+
259.87301	76	
263.05772	96	
264.05652	78	
264.81550	186	
264.97224	294	1+
265.97969	202	1+
266.00157	80	
266.03359	76	
266.08190	132	
267.54393	78	
267.86110	78	
267.97085	198	
268.95463	140	
268.96985	146	
269.96626	588	1+
271.39772	82	
271.91175	272	
272.52984	84	
272.62490	98	
277.84438	322	1+
277.91580	84	
278.11417	76	
278.42744	76	
278.79679	188	
279.79695	140	
280.10783	74	
280.79366	538	1+
280.83019	96	
281.90299	90	
282.08460	74	
282.40649	86	
282.78958	386	1+
283.01128	90	
283.06857	92	
283.08816	86	
284.79408	144	
284.81930	208	
284.85087	80	
285.84475	162	
286.78772	76	
286.84586	118	
286.93076	164	
287.49315	82	
288.47685	150	
290.79837	76	
291.85463	84	
292.87421	86	
292.93189	106	
293.06316	162	
293.11884	78	
294.83247	74	
294.86735	140	1+
295.09606	88	
295.92923	232	
296.80774	116	
296.85054	224	1+
297.41882	100	
298.11169	78	
298.80377	608	1+
299.33414	78	
299.44902	94	
300.79685	326	
300.92531	82	
301.15961	76	
301.79922	172	
301.85792	324	1+
301.91980	142	
303.04691	76	
303.24514	80	
303.80908	128	
303.85306	388	
306.87956	92	
307.07788	120	
308.08338	74	
308.94463	84	
309.91008	92	
310.86244	296	1+
310.88384	76	
312.83615	88	
315.08699	78	
317.09550	80	
317.80912	264	1+
318.93274	76	
319.07968	108	
319.81950	184	1+
320.87297	234	1+
321.81866	248	1+
322.15111	74	
322.92732	124	
323.93256	136	
324.87217	142	
325.02066	80	
326.86910	200	1+
327.28881	94	
327.82015	88	
330.81063	84	
330.87586	80	
332.81703	82	
334.84481	98	
334.89532	102	
336.08405	194	1+
336.18632	82	
336.32516	96	
336.93915	120	
338.17403	90	
339.83977	78	
340.93763	144	
341.18885	84	
357.76308	144	
359.76587	100	
359.95457	78	
360.33428	118	
363.75729	76	
END IONS

###FS:    #m/z: 322.92759 #charge 1+
###MS: 5
###MSMS: 6
BEGIN IONS
TITLE=Cmpd 4, +MS2(322.9276), 28.0-35.0eV, 0.1min #6
RTINSECONDS=6.5735
SCANS=5-6
PEPMASS=322.92759	2500046
CHARGE=1+
86.69947	86	
182.80619	78	
190.28246	84	
195.95798	72	
197.86945	70	
201.04275	310	1+
203.90238	72	
208.01711	68	
210.83001	88	
212.03882	74	
212.89800	78	
213.93653	112	
214.88988	72	
219.16224	74	
220.86716	84	
221.05909	102	
221.89189	68	
222.81097	68	
222.88820	72	
223.94722	88	
227.83366	98	
227.92410	200	1+
227.95432	76	
227.98422	72	
228.83427	108	
230.84678	94	
231.95752	90	
232.89772	146	
235.33412	70	
235.87708	72	
235.89485	68	
236.93820	70	
237.05905	72	
237.90428	88	
237.92768	108	
238.88443	118	
238.93715	232	
239.11671	94	
239.79113	78	
240.39061	82	
240.82307	70	
240.93927	1602	
241.04592	76	
241.94088	1510	
242.01277	156	
242.81759	92	
242.93923	4374	1+
243.07967	130	1+
243.17433	74	
243.82952	74	
243.84709	72	
244.85633	116	
244.93721	1010	1+
245.39266	88	
246.05128	74	
246.82684	74	
246.85676	118	
246.94791	84	
246.97343	152	
247.38867	154	
247.80325	90	
248.03253	94	
248.83845	82	
249.85621	68	
249.92027	88	
249.97086	82	
250.83839	68	
251.95714	100	
252.81923	72	
252.93229	74	
253.11972	74	
253.16312	82	
253.88072	68	
254.90059	206	1+
255.01423	88	
255.77783	78	
256.84744	88	
256.91997	72	
257.89545	76	
258.83347	238	
259.97006	82	
260.82806	104	
261.83221	72	
261.85031	78	
261.88197	76	
262.83338	116	
263.05177	114	
263.80939	72	
264.91553	134	
264.97707	126	
265.01903	72	
265.24702	72	
265.85325	68	
266.35816	80	
266.77917	80	
266.85345	72	
267.37537	80	
268.09426	72	
268.91741	94	
268.95753	72	
269.85013	80	
270.00237	76	
271.84705	68	
272.95764	108	
273.22335	86	
273.78874	184	
274.57267	72	
275.78807	88	
275.84906	414	1+
276.05816	92	
276.85567	292	1+
277.06703	68	
279.08855	1424	1+
280.83107	182	
280.85473	72	
281.79823	104	
281.88094	72	
281.98551	82	
282.27148	96	
283.06871	172	
283.35436	96	
283.79056	72	
284.07214	92	
284.20842	104	
284.28936	408	
284.89023	74	
285.10976	76	
285.29241	198	
285.78617	200	1+
285.87357	68	
289.78830	204	1+
289.87533	100	
291.13780	84	
292.84615	246	1+
294.06757	90	
294.85062	216	1+
295.25456	88	
295.49305	72	
296.80933	118	
297.51016	76	
297.81779	124	
298.42160	78	
299.99117	72	
300.80420	82	
302.95213	70	
305.75207	72	
306.87186	78	
307.87961	86	
309.40861	78	
311.89618	88	
312.97662	68	
313.81579	68	
316.80718	74	
317.89205	76	
319.78189	92	
319.84359	74	
321.81384	76	
322.72025	72	
323.71120	76	
324.05162	72	
326.79613	74	
327.07342	76	
327.73155	70	
END IONS

###FS:    #m/z: 340.93815 #charge 1+
###MS: 5
###MSMS: 7
BEGIN IONS
TITLE=Cmpd 5, +MS2(340.9382), 28.0-35.0eV, 0.1min #7
RTINSECONDS=7.3455
SCANS=5,7
PEPMASS=340.93815	871474
CHARGE=1+
73.89512	106	
165.80223	86	
182.87279	104	
183.89720	76	
189.86345	86	
190.94219	108	
192.88795	84	
192.91919	130	
206.88893	82	
206.99679	80	
208.95155	76	
209.02426	78	
209.87234	92	
212.87396	80	
213.14362	76	
213.87718	128	
213.89043	82	
213.93780	858	1+
215.88491	364	1+
215.93214	210	
223.95639	84	
224.97277	118	
225.84193	76	
225.87698	94	
226.38110	78	
228.84098	242	1+
228.88985	88	
228.94555	178	
230.88455	488	1+
230.90399	98	
231.95018	1172	1+
233.94572	288	
234.88062	86	
235.89235	180	1+
236.46187	94	
238.95514	130	
240.12621	80	
240.23301	94	
240.79141	116	
240.84655	212	
240.93607	120	
240.95819	100	
241.84305	106	
241.93902	80	
242.61923	86	
242.83834	152	
242.89618	76	
243.13248	90	
243.82770	142	
244.10762	90	
244.56640	100	
244.84878	82	
244.88149	86	
246.03194	82	
246.84990	92	
246.97229	116	
247.03041	174	1+
247.85151	90	
248.89831	372	1+
248.96597	94	
248.97471	90	
249.90087	224	1+
249.96261	260	
250.99495	148	
253.87456	92	
254.90228	222	1+
254.96325	610	1+
256.84717	124	
256.95895	86	
258.84443	534	1+
258.90425	110	
258.95938	94	
259.84595	330	1+
259.95557	336	
260.83225	384	
260.98659	96	
261.84541	306	1+
261.87224	82	
262.89060	84	
262.92003	132	
262.96022	86	
263.05664	116	
263.37709	86	
264.07310	98	
264.84250	96	
264.86976	120	
265.42518	86	
266.80503	84	
266.88129	76	
267.08811	100	
268.61329	116	
268.83533	100	
269.85262	84	
270.07854	80	
270.51846	84	
270.82892	118	
271.87128	86	
272.79933	78	
272.85622	78	
272.91657	128	
274.89504	116	
274.97089	94	
275.10603	94	
275.91728	114	
276.85143	386	
277.81352	98	
277.86014	362	
278.84147	444	
279.85012	296	
279.87458	156	
280.28917	92	
280.88079	112	
280.93354	148	
282.86626	130	
285.29247	80	
288.76431	78	
288.83522	102	
288.87116	82	
290.46536	80	
290.85482	84	
290.88121	164	
291.85416	92	
292.80797	88	
293.02148	102	
293.06287	236	
293.19209	84	
293.84597	210	1+
294.86750	116	
295.08981	88	
296.85097	116	
296.90304	182	1+
296.97665	84	
297.83815	82	
299.06239	76	
299.79325	126	
302.86237	104	
303.23907	88	
303.36928	86	
303.86549	108	
304.08846	76	
305.88039	174	1+
306.43130	148	
307.80203	178	
308.88201	84	
308.99008	86	
310.97230	76	
311.88003	76	
312.80254	76	
315.97906	82	
317.87236	86	
318.88005	80	
321.28575	98	
321.89185	220	1+
322.97173	76	
323.76657	102	
326.24579	102	
326.87809	80	
327.17329	76	
328.89458	76	
328.91044	78	
329.38934	86	
329.73046	78	
329.87185	166	1+
329.89982	78	
330.80750	92	
330.82468	192	1+
330.95343	104	
338.87458	98	
340.23288	86	
342.62830	92	
END IONS

###FS:    #m/z: 507.84137 #charge 1+
###MS: 5
###MSMS: 8
BEGIN IONS
TITLE=Cmpd 6, +MS2(507.8414), 28.2-35.2eV, 0.2min #8
RTINSECONDS=8.1175
SCANS=5,8
PEPMASS=507.84137	132082
CHARGE=1+
196.01284	194	
207.97054	128	
210.03006	124	
214.88439	392	1+
224.97494	126	
232.89379	500	
234.89030	182	
236.88653	138	
238.06567	264	1+
239.85440	130	
248.03412	322	1+
250.90243	190	
251.89650	200	1+
254.08838	232	
257.90703	124	
260.87645	148	
264.07924	214	1+
266.16294	278	
271.85723	136	
273.85436	234	
275.99043	138	
277.39183	120	
277.82297	378	1+
277.84559	302	1+
278.82707	332	1+
283.79905	118	
284.94199	208	1+
285.83208	166	
285.84966	192	
286.92789	240	1+
287.84955	832	1+
288.02330	170	
288.86979	132	
290.13042	120	
290.86136	614	1+
292.06046	384	1+
292.85655	140	
292.86871	886	1+
293.06644	218	1+
293.87183	760	1+
296.13661	138	
296.84546	242	1+
298.83884	158	
298.84680	470	1+
303.86354	634	
304.88027	152	
304.96178	158	1+
305.86046	1382	1+
305.88374	162	
306.12096	206	1+
307.88690	404	
308.13920	1136	1+
308.81247	184	1+
308.87113	1358	1+
309.82843	220	1+
310.15566	464	
310.87501	150	
311.14532	118	
311.16238	322	
311.87957	1180	1+
312.39870	184	
313.87967	224	
314.81876	132	1+
314.84150	122	
314.86669	414	1+
316.86969	392	1+
318.85438	224	1+
322.86738	846	1+
322.88432	136	
323.98052	120	
324.37998	244	1+
324.81316	214	1+
324.85341	154	
325.86076	132	
325.90131	156	
325.95736	166	
326.88051	2682	1+
327.03945	126	
327.87595	680	1+
328.81928	120	
328.85592	154	
328.87706	414	1+
329.05056	234	1+
329.17232	126	
329.86052	140	
329.90116	184	1+
330.16801	120	
330.79166	142	
330.82857	186	
330.87728	378	
332.87692	414	1+
333.78491	186	1+
334.87965	500	1+
335.86393	136	
336.08766	150	
337.87324	152	
338.86682	128	
339.84534	298	1+
340.95169	128	
340.99647	118	
341.88466	132	
343.86850	548	1+
344.83011	134	
345.77715	140	
345.82064	194	1+
346.87073	130	
346.98751	128	
347.74063	164	
347.77048	736	1+
347.88309	174	1+
347.93100	170	
348.84304	174	
348.91171	122	
349.00090	184	1+
349.75861	142	
349.92129	148	
350.39172	242	1+
350.77259	128	
350.82111	144	
350.88500	216	
351.83758	124	
351.87179	140	
352.77107	122	
353.84634	298	1+
355.94414	194	1+
357.81318	158	1+
357.84775	134	
358.84503	272	1+
359.77309	124	
361.85683	234	1+
361.89403	188	1+
362.00851	188	1+
363.79626	122	
364.78643	300	1+
366.18070	254	
366.35783	178	
366.76861	126	
366.83794	470	
366.89311	406	1+
367.18555	124	
367.70544	156	
367.76432	236	
367.83839	276	
368.77212	138	
368.80113	132	
368.82992	570	1+
368.89222	320	1+
369.70823	156	
369.95241	128	
370.80131	546	1+
371.83132	164	
372.77929	148	
372.85974	146	
373.09283	90	1+
373.73341	156	
373.80850	152	
373.82596	124	
373.85181	188	1+
374.75135	424	1+
374.80947	166	
374.83692	140	
375.78114	520	1+
379.76203	118	
380.83427	384	1+
381.83510	240	1+
383.70907	162	
383.79348	290	
384.84426	982	1+
385.06735	242	1+
385.76991	418	1+
387.03684	114	1+
387.84249	282	
388.83660	130	
389.20103	382	1+
389.84339	122	
390.83672	984	1+
390.86526	120	
391.05940	274	1+
391.78407	120	
392.68758	154	
392.77410	154	
392.82139	1390	1+
393.84256	180	
394.87447	160	1+
395.77035	170	
398.72122	308	1+
398.74661	194	1+
399.84618	542	1+
402.76384	142	
402.86345	568	1+
403.74723	144	
405.75762	150	
405.86255	296	
406.77040	128	
406.85919	204	
406.89117	140	
407.73595	322	1+
407.86350	996	
408.84835	1152	1+
409.72909	294	1+
410.73663	172	1+
410.76637	156	1+
410.83473	1162	1+
411.08935	160	
412.72676	170	
412.76841	194	1+
412.83416	232	
413.07340	150	
413.36410	240	1+
414.68148	120	
414.76238	434	1+
415.73968	142	
417.81438	144	
422.85773	156	
423.75682	174	
423.77249	246	
423.86836	430	1+
425.76365	638	1+
426.80126	118	
426.85662	1044	1+
427.72606	132	
428.75089	186	
428.84511	2078	1+
429.69731	206	
429.74260	200	
430.76375	320	1+
431.86441	454	1+
432.68954	256	1+
433.84439	182	
434.84760	250	1+
435.70323	240	1+
439.89312	240	1+
440.78370	216	1+
440.86046	198	
443.75948	156	
444.76343	134	
444.86616	1282	1+
445.74934	254	1+
446.77365	124	
446.88183	196	
447.70388	716	1+
448.87721	126	
449.76542	120	
449.87654	162	
450.69295	222	1+
451.75741	156	
451.79088	150	1+
457.90233	326	1+
462.87944	698	1+
465.72317	334	1+
467.88449	626	
468.72155	126	
468.88460	362	
469.88778	210	
470.72771	218	1+
470.74794	162	
485.89598	628	1+
491.79709	142	
493.22428	122	
507.82560	166	1+
508.82978	124	1+
END IONS

###FS:    #m/z: 322.92767 #charge 1+
###MS: 9
###MSMS: 10
BEGIN IONS
TITLE=Cmpd 7, +MS2(322.9277), 28.0-35.0eV, 0.2min #10
RTINSECONDS=11.7785
SCANS=9-10
PEPMASS=322.92767	2332376
CHARGE=1+
182.88267	70	
184.12022	78	
186.13526	68	
189.97289	68	
192.88777	132	
196.00927	92	
201.01942	76	
201.04370	152	
205.94795	210	
206.96975	98	
209.90767	72	
209.94128	74	
210.93010	76	
211.03712	86	
211.89959	80	
215.88263	70	
216.98261	72	
217.86987	82	
218.84417	80	
219.21682	92	
221.06416	82	
221.88136	160	
222.88574	76	
223.87167	70	
225.93804	76	
226.37751	74	
226.89497	100	
227.39838	78	
227.78570	72	
227.90061	72	
228.93240	80	
230.82958	118	
231.07952	78	
233.90214	110	
234.89543	84	
235.82056	112	
236.94553	86	
237.05740	106	
238.12279	86	
238.92456	86	
239.07616	174	
239.78209	126	
240.93837	1260	
241.14692	76	
241.82800	88	
241.94054	1240	
242.03075	90	
242.82152	100	
242.83943	72	
242.91005	82	
242.93999	3724	1+
243.00570	80	
243.06696	80	
244.93780	1194	1+
245.13513	82	
246.04340	82	
246.97163	212	1+
247.24304	72	
248.06613	108	
248.41820	80	
249.04010	226	1+
250.84008	114	
251.06373	70	
253.44238	78	
253.56946	112	
254.06446	68	
254.90612	76	
255.00874	72	
255.06155	76	
256.89600	128	
257.04609	70	
257.24918	98	
257.83638	74	
257.89332	86	
258.44577	80	
258.89612	84	
259.33898	80	
260.83714	108	
261.92984	82	
262.35741	72	
262.83175	84	
262.87666	70	
263.85275	100	
263.91099	74	
264.82130	90	
265.05910	72	
266.86109	126	
266.88933	72	
266.99570	84	
270.34283	72	
270.85390	70	
271.91817	72	
273.47739	84	
273.79213	126	
274.24925	102	
274.82959	78	
274.95757	72	
275.80509	70	
276.80721	70	
276.83978	166	
278.83923	76	
279.00181	90	
279.08956	1186	1+
279.97476	72	
280.80978	78	
281.84181	82	
282.08024	108	
283.06694	122	
283.88476	80	
284.29014	938	1+
284.36807	84	
284.78466	72	
285.86320	78	
286.02128	74	
287.42229	80	
287.87827	70	
288.43266	94	
288.80621	82	
289.78337	114	
289.87381	70	
290.03447	72	
290.85468	76	
290.89668	92	
292.06636	80	
293.85935	124	
295.06236	90	
295.85800	82	
296.17504	72	
296.80519	126	
298.99416	76	
299.77950	138	
299.80528	80	
301.87397	68	
302.24106	72	
303.08481	68	
303.20055	68	
303.35651	90	
303.87870	98	
305.81649	76	
306.97087	74	
307.79538	142	
308.81534	70	
310.15052	72	
310.88296	114	
312.95692	80	
313.80012	78	
314.79296	72	
314.84733	74	
318.71353	84	
321.87808	80	
322.95418	74	
324.88925	84	
325.76008	92	
326.80016	72	
326.88534	68	
328.35850	82	
END IONS

###FS:    #m/z: 340.93817 #charge 1+
###MS: 9
###MSMS: 11
BEGIN IONS
TITLE=Cmpd 8, +MS2(340.9382), 28.0-35.0eV, 0.2min #11
RTINSECONDS=12.559
SCANS=9,11
PEPMASS=340.93817	816468
CHARGE=1+
188.99066	80	
189.83045	72	
192.92341	156	
193.94010	80	
193.95168	76	
197.88779	72	
197.92430	80	
208.95880	124	
209.10051	78	
210.93407	72	
211.06895	72	
212.87421	144	
213.12573	88	
213.87427	88	
213.93797	1150	1+
214.88582	74	
215.88350	422	
215.93142	96	
217.06411	94	
217.88269	150	
219.10774	72	
219.88567	72	
220.07931	96	
222.00914	100	
224.83919	78	
224.88793	76	
225.05480	86	
225.86219	92	
226.94625	296	1+
226.96352	74	
227.94952	256	1+
227.96697	78	
230.89401	78	
231.88770	144	
231.94788	1272	1+
233.04345	74	
233.89835	210	
233.94647	324	1+
235.94486	132	
236.90771	72	
238.49063	76	
238.88842	92	
239.78555	128	
241.84165	134	
241.90224	72	
241.93962	222	1+
242.83471	314	1+
242.89290	76	
244.86431	104	
245.82403	72	
246.03012	78	
246.95888	104	
247.38012	90	
248.03043	122	
249.03844	262	
249.95938	270	
250.89757	72	
250.94909	92	
251.33374	72	
251.95912	100	
252.89979	186	1+
252.97740	72	
254.92095	124	
254.93953	146	
254.96457	464	1+
255.10092	82	
255.36990	74	
256.89293	282	1+
256.91257	98	
256.96480	188	
257.19379	72	
257.92080	80	
257.94038	118	
258.38069	76	
258.84592	322	1+
259.95163	312	
260.83023	630	1+
261.91419	78	
262.12271	76	
262.34550	86	
262.92163	128	
263.38448	92	
264.06336	78	
264.87203	104	
266.85882	102	
266.87373	96	
267.86319	78	
269.83573	218	1+
271.35522	94	
271.58202	80	
272.03351	90	
272.91834	162	
273.31667	100	
273.78983	100	
273.81655	116	
273.88654	154	
274.86050	86	
275.80920	72	
275.85628	98	
275.88481	104	
275.92125	92	
275.98458	78	
276.85541	270	
277.40211	116	
277.83772	80	
277.85859	318	
277.87468	244	1+
277.96400	138	
278.24756	82	
278.84335	972	1+
278.99546	186	1+
279.87108	72	
279.88748	74	
280.85204	90	
280.88589	386	1+
280.93594	244	
281.04998	110	
281.78833	142	1+
281.85275	116	
281.88814	268	1+
281.92395	92	
282.41484	72	
283.16241	76	
283.88377	72	
286.36793	72	
286.85648	76	
286.91231	94	
287.39963	92	
287.88052	74	
288.91668	78	
289.02752	86	
289.78680	222	
289.87986	142	
291.02639	72	
293.80408	90	
294.06987	76	
294.86057	114	
294.91893	76	
297.85367	112	
297.91537	110	
298.08868	92	
298.79468	84	
299.05875	180	
299.82937	94	
302.18015	78	
302.93242	74	
303.94035	72	
305.75640	80	
307.79932	114	
307.87020	178	1+
311.08052	82	
313.88504	80	
314.60983	106	
314.81058	72	
315.55602	76	
316.93820	78	
318.78568	74	
318.82082	74	
318.90858	84	
320.91153	72	
325.79510	82	
326.89078	96	
327.78223	72	
329.08180	86	
329.87172	128	
333.86370	84	
335.87719	76	
340.82593	72	
341.39046	78	
342.71925	78	
END IONS

###FS:    #m/z: 507.84133 #charge 1+
###MS: 9
###MSMS: 12
BEGIN IONS
TITLE=Cmpd 9, +MS2(507.8413), 28.2-35.2eV, 0.3min #12
RTINSECONDS=13.331
SCANS=9,12
PEPMASS=507.84133	119110
CHARGE=1+
193.99726	132	
196.01361	458	1+
214.88214	212	
215.89255	228	1+
224.04404	200	
229.94969	142	
232.89286	794	1+
234.88836	210	
240.00046	150	
248.02904	148	
248.08169	202	
249.03566	128	
252.07950	324	1+
254.79130	196	1+
255.91057	254	
257.14054	174	1+
260.87631	368	1+
261.88010	222	1+
266.16936	126	
267.94569	130	
268.93316	144	
276.87708	238	1+
277.86031	134	
280.39073	124	
281.38101	122	
281.86529	126	
283.90257	124	
285.85510	196	
286.87058	134	
287.12834	126	
287.85030	1072	1+
287.94876	186	
288.82711	146	
289.03472	164	
289.87659	232	
290.13180	294	1+
290.86210	172	
290.89332	230	
291.86033	142	
291.88440	124	
292.06098	274	1+
292.85430	136	
293.87322	594	
294.87273	694	
294.92292	260	1+
295.88926	126	
295.92362	184	1+
296.85705	144	
296.87762	250	
298.78985	282	1+
298.85040	148	
299.86098	188	1+
299.88552	128	
301.84651	352	1+
303.86643	714	1+
305.86108	1206	1+
306.97011	152	
307.81032	440	1+
307.86297	188	
307.88786	308	
308.13979	674	1+
308.87077	1698	1+
309.90317	122	
310.15469	768	1+
311.87986	2160	1+
312.16124	124	
312.81800	280	1+
312.90092	128	
314.87015	132	
315.85691	470	1+
316.85972	300	1+
317.76666	162	
317.78580	142	
318.11907	156	
319.97962	202	1+
321.87447	136	
323.86822	946	1+
323.98475	234	1+
325.81544	414	1+
325.90138	286	
326.88011	2422	1+
327.89278	296	
328.87558	580	1+
329.81849	156	
329.94201	326	1+
330.05559	172	
330.08178	128	
330.16937	140	
330.78304	206	
330.82914	200	1+
331.76976	204	
331.79456	152	
331.88981	290	1+
332.87101	700	1+
335.82345	276	1+
336.08027	322	1+
336.93676	142	
337.08404	224	1+
337.87974	210	
337.89725	128	
337.99036	134	
339.04741	136	
339.91301	130	
341.86169	128	
344.77676	142	
345.82685	160	
347.77181	230	
347.86209	126	
348.78438	422	
348.84582	160	
348.85700	216	1+
349.16640	130	
349.74800	144	
349.76420	170	
349.80040	294	1+
350.76259	604	1+
351.90205	132	
352.75608	164	1+
353.78363	220	1+
353.85098	176	
355.75186	210	1+
355.88974	180	
356.83255	228	1+
357.78277	118	
358.77715	294	1+
358.81264	180	1+
362.05423	138	
365.78389	600	1+
365.83975	140	
366.18150	376	
366.81542	120	
366.83865	434	1+
367.04910	142	
367.70666	294	
367.76586	274	1+
368.34621	250	1+
368.70677	288	
368.81132	182	
368.83519	472	1+
368.89131	464	1+
369.70518	166	
369.81140	138	
369.83759	312	1+
370.80125	314	
371.18725	150	
371.80139	146	
372.77852	264	1+
372.79997	130	
373.09255	126	
373.81137	506	1+
374.74647	232	1+
374.81236	376	1+
376.72206	316	1+
376.78004	170	
376.87655	174	1+
377.79281	190	1+
379.76993	186	1+
380.10427	198	
380.84461	212	1+
382.37646	270	1+
383.71556	142	
383.76090	220	1+
384.84569	1278	1+
386.82538	132	
387.73988	350	1+
387.81342	182	1+
387.84484	438	1+
388.03449	126	
388.77271	244	1+
388.79084	206	
389.20000	562	
390.83645	330	
391.76598	158	1+
391.79859	158	
391.81346	146	
391.83678	556	
392.07143	156	
392.82112	842	1+
392.90489	158	
395.76860	190	
395.80215	230	1+
398.72975	192	
398.86267	148	
399.71981	360	1+
399.84703	716	1+
400.72196	266	1+
402.82103	230	1+
402.85672	252	
403.78129	150	
403.80488	136	
403.86935	208	
404.79262	124	
404.87596	142	
406.78306	188	
407.77376	214	
407.86033	2004	1+
407.89502	238	
408.75637	348	1+
409.84945	250	
409.89903	150	
410.72245	232	
410.83361	958	1+
411.74151	290	1+
411.80597	190	
412.21769	138	
412.83571	172	
413.07215	174	
417.85963	328	1+
421.88623	146	
421.95836	176	1+
422.77182	470	1+
422.86377	284	
423.77547	400	1+
423.79851	148	
423.82725	162	
423.86599	1032	1+
425.07388	250	1+
425.75447	442	
426.75226	326	
426.85941	838	1+
427.73700	826	1+
427.78146	166	
428.84330	1764	1+
428.86982	232	
429.69578	144	
430.76060	132	
430.87192	178	
431.74087	202	1+
431.86892	280	
432.86472	196	
432.88527	152	
433.85000	318	1+
437.76968	138	
439.73993	218	1+
439.88372	376	1+
440.68645	138	
443.69597	240	1+
443.75644	122	
444.87126	1460	1+
445.73320	122	
446.75176	138	
446.87148	326	
447.70716	372	
448.77846	138	
449.69049	132	
449.70960	148	1+
449.81494	192	1+
449.87387	512	1+
451.86250	222	1+
457.90107	316	1+
458.89025	162	1+
462.88123	754	1+
464.71180	444	1+
465.71395	376	1+
465.88794	122	
467.71510	264	1+
467.88343	944	1+
468.83294	122	
468.88548	542	1+
485.89319	268	1+
499.32991	190	
503.23214	168	1+
505.71057	168	1+
508.29511	174	1+
509.85376	284	1+
END IONS

###FS:    #m/z: 363.95421 #charge 1+
###MS: 13
###MSMS: 14
BEGIN IONS
TITLE=Cmpd 10, +MS2(363.9542), 28.0-35.0eV, 0.3min #14
RTINSECONDS=16.9995
SCANS=13-14
PEPMASS=363.95421	386902
CHARGE=1+
51.74709	86	
135.37465	106	
143.91579	82	
187.87473	134	
189.86037	128	
191.85683	364	
193.08230	144	
193.93469	100	
195.94244	100	
196.01816	90	
196.88078	170	
198.84085	78	
198.94997	82	
199.10731	102	
205.01019	96	
205.89906	80	
205.94886	220	1+
207.07250	88	
207.86967	160	
207.94444	124	
209.91826	138	
209.94263	1432	1+
210.88294	100	
212.87748	1924	1+
213.86294	100	
214.89149	104	
216.40805	264	
216.43143	96	
222.01886	116	
222.95056	1048	1+
223.88243	592	1+
223.98846	194	1+
224.88546	524	1+
224.94711	776	1+
225.91757	84	
225.97182	80	
226.94582	9736	1+
228.86205	86	
228.89328	232	
228.94057	12014	1+
229.03417	82	
229.19112	84	
229.40260	102	
229.60178	82	
229.90498	172	
230.83346	86	
230.85649	110	
230.88690	2126	1+
233.88355	98	
233.90314	94	
234.93641	102	
235.90497	102	
236.10923	80	
236.83963	190	1+
239.06645	136	
239.60717	100	
240.88964	92	
240.93990	772	1+
240.96009	864	1+
241.85305	218	1+
242.94005	1344	1+
242.95728	722	1+
243.88276	128	1+
243.92069	78	
244.95544	5108	1+
245.93983	446	
246.39026	78	
246.90611	120	
246.95163	5694	1+
248.02886	118	
248.80427	378	1+
248.89716	812	1+
249.03892	142	
249.88651	392	1+
250.79197	116	
250.89467	400	1+
250.95075	86	
250.97018	144	
251.03926	148	
251.96955	120	
254.90457	258	1+
255.03410	80	
257.91105	128	
258.96802	140	
260.83183	264	1+
260.96726	456	1+
262.03327	262	1+
262.44269	94	
263.00397	88	
263.97718	134	
264.81673	200	1+
264.90726	84	
265.41726	80	
265.78919	98	
265.91951	84	
266.51035	94	
266.80971	286	1+
266.94356	84	
267.97225	938	1+
268.88920	82	
268.95566	84	
269.92308	80	
269.96743	920	1+
271.06604	78	
271.91284	258	
272.37163	94	
272.79756	96	
272.85618	110	
273.84478	228	1+
277.47383	82	
277.91770	294	1+
278.79987	128	
278.83748	110	
278.92200	234	1+
278.96457	96	
279.10548	86	
280.39450	122	
280.79485	160	
280.81432	120	
281.79001	244	
281.85872	110	
281.89021	90	
281.96768	80	
282.78764	544	1+
282.82775	110	
283.06635	156	
283.78953	374	1+
283.84770	170	
283.98211	150	
285.79126	116	
285.84412	432	
286.82305	136	
287.35759	96	
287.93423	234	1+
287.95953	78	
289.37398	84	
289.78278	84	
289.88267	84	
291.98173	130	
292.05712	124	
292.12970	82	
293.05906	186	
293.11618	120	
293.39454	80	
296.38847	84	
296.80860	90	
296.95100	82	
297.80734	200	
298.06718	126	
298.80599	254	
298.85963	98	
298.93283	90	
299.79946	570	1+
299.82733	98	
299.86679	192	
300.80119	366	1+
301.79154	120	
301.85804	498	1+
302.79696	124	
303.85265	316	
303.89697	126	
304.80701	122	
305.12975	92	
307.88908	108	
307.92493	272	1+
311.87647	366	1+
315.81323	94	
316.81168	172	
316.92268	86	
318.12174	78	
318.80684	364	1+
319.90482	90	
321.79658	136	
321.81678	306	1+
321.86371	112	
322.16247	78	
323.79668	124	
323.93463	80	
326.86800	196	
327.88002	92	
328.81906	88	
336.93984	344	1+
338.09731	88	
339.07479	88	
339.82434	112	
340.89619	100	
340.93510	318	1+
347.01954	94	
349.11377	78	
349.26733	80	
351.77081	150	1+
354.91157	96	
359.69802	82	
360.17591	78	
361.79701	84	
362.84501	90	
363.10570	194	
363.73986	206	1+
364.31717	92	
END IONS

###FS:    #m/z: 507.84133 #charge 1+
###MS: 13
###MSMS: 15
BEGIN IONS
TITLE=Cmpd 11, +MS2(507.8413), 28.2-35.2eV, 0.3min #15
RTINSECONDS=17.77
SCANS=13,15
PEPMASS=507.84133	124770
CHARGE=1+
196.01536	760	1+
209.94312	136	
211.04942	178	
214.88546	256	
224.97515	212	
232.89489	580	1+
234.89763	146	
250.90514	288	
251.94330	114	
254.09698	130	
258.87760	272	1+
264.38138	226	1+
266.16563	252	
267.16368	134	
268.10806	226	
270.86136	140	
271.39554	240	1+
272.85257	246	
273.85109	212	
273.88630	124	
278.87114	120	
280.85166	270	1+
280.87073	292	1+
283.90122	164	1+
285.93270	128	
287.84997	692	1+
289.87682	424	1+
290.13179	152	
290.86092	602	1+
291.88439	132	
291.90291	154	
291.92502	158	
292.05672	342	1+
293.87134	1060	1+
297.80158	174	
298.92937	110	1+
299.91275	122	
299.97396	130	
301.85343	154	
302.36512	150	
302.84951	126	
303.86603	584	1+
305.85972	1446	1+
307.88980	464	1+
308.13683	736	
308.86970	1176	
309.14843	1700	1+
309.88273	592	1+
310.15385	1210	1+
310.84090	174	1+
311.88130	2830	1+
311.91667	150	1+
312.82336	118	
314.82652	296	
314.86107	868	1+
316.86025	180	
317.75820	168	1+
317.85526	350	1+
317.87153	144	
318.04736	118	
318.08748	234	1+
323.87372	580	1+
324.86042	132	
324.90022	470	1+
326.15713	162	1+
326.88121	2536	1+
326.96143	116	
328.87611	552	1+
328.89321	522	1+
330.05785	114	
330.15985	140	
330.87589	380	1+
331.79076	144	
332.38465	174	1+
332.87203	612	1+
335.77251	254	1+
337.88074	124	
338.87910	218	
338.98182	242	1+
339.81119	164	
339.87397	128	
339.89548	294	1+
340.86146	162	
340.89565	212	1+
343.87228	420	1+
345.87256	254	1+
346.78550	124	
347.74609	162	
347.77497	346	
348.78828	196	
349.75606	222	
349.80465	164	
349.83405	122	
350.17684	196	1+
350.76048	332	
350.88449	276	1+
351.76669	204	
352.90913	412	1+
353.78381	318	1+
353.84875	170	
354.85141	158	
354.88410	526	1+
356.83437	140	
357.72437	118	
357.85427	150	
359.19794	118	
359.71595	184	1+
359.78134	130	
360.83419	146	
363.78505	312	1+
364.70768	168	1+
364.85745	140	1+
365.78092	262	
365.80594	158	
366.18406	262	
366.35328	132	
366.80620	304	1+
366.83905	410	
367.70359	276	
367.76443	274	
367.78366	122	
367.84033	180	
367.86846	126	
367.89936	552	1+
367.99516	128	
368.33111	138	
368.76589	188	
368.78944	142	
368.84262	176	
368.89822	294	1+
369.83148	178	
369.88958	180	1+
370.84189	172	
371.19265	118	
371.79941	602	1+
371.86148	294	1+
375.75271	240	1+
377.81025	158	1+
377.88541	118	
379.71670	218	1+
380.85098	196	
381.83523	170	
381.98769	118	
382.71379	114	
383.77565	184	
384.84508	1158	1+
385.77307	186	
385.82474	378	
386.82355	334	
387.84154	272	
388.84456	296	
390.37185	170	
390.78074	214	
390.83368	500	
391.05520	120	1+
391.20028	116	
391.79616	216	1+
391.83891	252	
392.82423	752	1+
393.72375	156	
394.81455	118	
394.83883	260	1+
396.72922	224	1+
396.75386	170	
398.72564	360	1+
398.86679	124	
399.71123	260	1+
399.84447	574	
402.86234	132	
403.73126	152	1+
403.75194	122	
403.86956	182	
404.87575	262	
405.44834	160	
405.85523	208	
405.89662	128	
406.76840	118	
406.86207	142	
407.75904	198	
407.78059	140	
407.86332	1212	
408.75645	448	1+
408.79754	124	
408.85224	578	
409.72426	134	
409.85084	376	
410.83205	1278	1+
411.08193	132	
411.78154	178	1+
412.84043	332	
413.08520	208	
413.87455	126	
414.79026	184	1+
415.87265	192	
418.73993	150	
420.73527	186	1+
421.87908	170	
422.86167	1112	1+
423.76966	220	
424.77992	152	
424.82430	158	
425.76011	232	
426.74381	624	1+
426.85885	622	1+
427.74465	458	1+
428.79070	158	
428.84505	1674	1+
429.70239	364	1+
429.77666	136	
429.86990	246	1+
430.84018	164	
431.86366	254	
432.69497	142	
432.85594	144	
433.85016	446	1+
436.83580	192	
438.29596	118	
439.88971	124	
440.89466	174	
443.76026	220	
444.75387	158	
444.86981	1400	1+
445.67687	186	1+
445.73969	400	1+
446.88092	292	1+
447.70424	452	1+
448.25547	134	
449.75450	236	1+
449.87996	290	
450.70067	132	
450.87512	180	
451.86237	150	
452.82048	150	
457.90276	146	
462.87744	634	1+
465.72027	176	
467.88397	706	1+
479.76024	142	
485.89469	446	1+
490.90173	168	
508.78801	124	1+
510.23619	140	
END IONS

###FS:    #m/z: 336.94317 #charge 1+
###MS: 13
###MSMS: 16
BEGIN IONS
TITLE=Cmpd 12, +MS2(336.9432), 28.0-35.0eV, 0.3min #16
RTINSECONDS=18.5415
SCANS=13,16
PEPMASS=336.94317	35226
CHARGE=1+
194.88683	190	1+
207.97209	106	
209.87221	76	
210.88553	72	
211.94254	2810	
212.87702	568	1+
213.93844	1428	1+
214.46323	84	
214.86271	80	
215.88452	346	1+
216.13201	90	
217.38628	122	
217.87940	186	
218.37957	88	
221.94638	74	
222.87885	72	
223.98207	132	
224.88167	90	
224.96078	82	
224.98124	108	
226.06542	72	
228.89569	212	1+
229.95323	3206	
230.88695	1134	1+
230.95506	102	
231.94755	1504	1+
232.88653	72	
233.38498	76	
233.89545	94	
233.95040	156	
234.09409	72	
235.89219	210	
235.94768	114	
236.38259	94	
237.00998	70	
237.06469	92	
238.86032	72	
238.87935	86	
239.90140	96	
240.11086	74	
241.84289	120	
241.88859	76	
242.90622	94	
243.89706	110	
244.85820	74	
246.39012	106	
247.96344	700	
248.01217	96	
248.89884	552	1+
248.97969	98	
249.95811	410	
250.94421	162	
251.00016	132	
251.06804	102	
251.95782	92	
252.96892	1912	1+
253.86618	236	1+
253.89773	178	1+
253.92536	86	
254.02721	84	
254.08947	146	
254.47378	98	
254.93988	102	
254.96442	1004	1+
254.99104	72	
255.06679	116	
255.07188	72	
255.89615	82	
255.99978	94	
256.38703	82	
256.89385	170	
256.96139	116	
257.84215	78	
257.89534	86	
258.40453	76	
258.84691	310	1+
258.96465	218	
261.78703	86	
262.80300	70	
263.82787	86	
264.86565	80	
264.92515	72	
266.08852	112	
266.97002	70	
267.10854	112	
267.78886	74	
267.86912	80	
268.83765	544	1+
269.97147	74	
270.97792	456	1+
272.83560	72	
272.85029	72	
272.91100	84	
273.85236	180	1+
273.97466	92	
275.84192	100	
275.89270	88	
276.85383	196	
277.06257	100	
277.08527	72	
277.83223	164	1+
277.85944	354	1+
278.05091	76	
278.09457	80	
279.09770	76	
279.83478	74	
280.78889	88	
280.85479	78	
281.04727	112	
284.94802	94	
285.39209	74	
285.41908	78	
285.85111	72	
286.84943	568	1+
286.91087	98	
290.40268	94	
290.49257	96	
290.85496	80	
292.02030	78	
292.05174	72	
293.10203	276	
293.79185	102	
293.85306	112	
293.88153	106	
294.36037	104	
294.86889	76	
295.08775	94	
295.16394	78	
296.28719	72	
297.11172	76	
297.93178	78	
298.04602	188	1+
298.42326	100	
298.87538	76	
300.96137	74	
301.08088	90	
301.15981	92	
303.39074	84	
304.76944	92	
304.79308	76	
304.85968	76	
305.14458	86	
305.91526	86	
308.22826	94	
308.86267	118	
309.21211	92	
309.43251	94	
309.86444	390	1+
309.92569	74	
313.86606	108	
313.94180	92	
314.05456	104	
314.27485	72	
314.40638	168	
315.16977	80	
315.40541	84	
316.87251	76	
317.96637	82	
320.97521	82	
321.97035	72	
323.81934	70	
326.37208	78	
326.79363	98	
326.88720	92	
330.81738	86	
330.98228	86	
334.76441	70	
335.23140	74	
335.28589	90	
335.44299	98	
336.32753	72	
339.75508	182	1+
340.75888	200	1+
END IONS

###FS:    #m/z: 363.95381 #charge 1+
###MS: 17
###MSMS: 18
BEGIN IONS
TITLE=Cmpd 13, +MS2(363.9538), 28.0-35.0eV, 0.4min #18
RTINSECONDS=22.2035
SCANS=17-18
PEPMASS=363.95381	410202
CHARGE=1+
137.65133	80	
174.70834	78	
178.94412	128	
182.17426	98	
187.87639	94	
189.11732	104	
189.85970	520	1+
191.85782	470	
196.10539	128	
196.88096	156	
197.87785	78	
197.95511	132	
200.94387	180	
203.49763	94	
204.00928	86	
207.40317	92	
207.87338	452	1+
207.94579	390	
209.87038	134	
209.90023	82	
209.94166	1780	1+
210.88500	246	
212.87769	2272	1+
215.85563	78	
216.25634	118	
216.89388	86	
218.91691	102	
219.28415	94	
219.86640	100	
219.88292	82	
222.95223	832	1+
223.88469	82	
224.05375	88	
224.94881	1386	1+
225.88043	414	1+
226.88325	282	1+
226.94576	10120	1+
227.38294	96	1+
228.80413	82	
228.86923	84	
228.89254	534	1+
228.94089	11992	1+
228.97083	80	
228.97936	136	
230.79599	78	
230.88772	2952	1+
232.02345	186	1+
232.03982	78	
232.79234	80	
232.88147	302	1+
233.40540	78	
234.07099	88	
234.87957	144	
235.35877	88	
235.56390	110	
235.89783	108	
236.04598	148	
237.02506	86	
239.07141	88	
240.07585	154	1+
240.93749	516	
240.95946	1016	1+
241.94087	288	
241.97723	86	
242.41086	84	
242.94029	830	1+
242.95630	604	1+
243.82514	234	1+
244.95592	5398	1+
245.86426	180	1+
246.84943	94	
246.90030	100	
246.95175	6816	1+
247.79915	242	1+
248.89808	802	1+
248.97378	120	
249.03611	316	1+
249.19320	132	1+
249.86232	94	
250.89328	346	1+
250.96944	282	
251.09436	82	
251.78283	144	
252.96782	80	
253.04551	78	
253.41727	98	
253.90185	186	
253.93102	86	
256.90569	82	
258.08463	86	
258.40032	82	
258.84189	178	
258.97087	92	
258.98733	92	
259.83651	274	1+
260.93310	88	
260.96605	616	1+
262.84436	166	1+
264.84130	176	
265.08291	94	
266.21573	86	
267.10193	84	
267.14640	82	
267.96997	1170	1+
268.79723	200	1+
269.07662	92	
269.96437	720	1+
271.84581	260	1+
271.91820	102	
276.85717	126	
277.90877	98	
278.64899	100	
278.83968	504	1+
279.09872	112	
279.13992	94	
279.40808	80	
280.79422	248	
281.52202	80	
281.79213	138	
281.88113	114	
282.78933	546	1+
283.86998	104	
284.84128	86	
284.87756	86	
285.84102	394	1+
286.90224	90	
286.96236	78	
289.36177	80	
289.86972	78	
289.92144	80	
291.85063	188	1+
292.06074	402	1+
292.89596	92	
293.11624	250	1+
296.39259	102	
296.80414	218	
297.35518	80	
297.81298	136	
298.39171	94	
298.80135	518	1+
298.91783	98	
299.87187	112	
300.79712	734	1+
301.85625	304	1+
302.80807	84	
303.80145	188	
303.81634	112	
303.85299	672	
305.11078	82	
305.39565	78	
305.44119	78	
305.91531	78	
306.87291	202	1+
307.03543	82	
307.13481	90	
307.84122	92	
309.87119	132	
310.39911	86	
310.88137	104	
312.42271	94	
314.81919	88	
314.91273	78	
316.80257	228	1+
317.86588	98	
319.82548	156	
320.82143	84	
320.92057	90	
321.42195	80	
321.86225	214	
321.97951	80	
322.08070	86	
322.71570	92	
322.92426	124	
323.59633	82	
324.17786	80	
324.78706	112	
324.81254	78	
326.29688	88	
326.87149	290	1+
330.87611	80	
331.74921	88	
336.94302	108	
337.09035	178	
337.94195	88	
339.81252	98	
340.93556	270	
341.85153	92	
342.32610	82	
342.76209	80	
346.86440	88	
348.15554	82	
354.84551	86	
358.48113	80	
358.81819	86	
363.71957	82	
364.77179	172	1+
365.75033	98	
368.74690	80	
END IONS

###FS:    #m/z: 336.94281 #charge 1+
###MS: 17
###MSMS: 19
BEGIN IONS
TITLE=Cmpd 14, +MS2(336.9428), 28.0-35.0eV, 0.4min #19
RTINSECONDS=22.976
SCANS=17,19
PEPMASS=336.94281	38546
CHARGE=1+
101.14659	70	
134.56848	82	
176.94366	100	
184.92783	74	
187.01743	78	
189.86202	98	
197.87981	144	
199.95387	74	
202.94301	76	
205.89408	74	
209.97503	72	
209.99841	86	
210.88828	68	
211.87299	1028	1+
211.94217	2514	1+
212.87599	1168	1+
213.93759	1976	1+
215.96745	68	
216.88212	222	1+
216.93567	70	
217.39156	124	
219.81169	76	
220.92168	92	
222.95188	296	1+
224.84002	150	
224.89101	76	
226.53251	92	
227.04101	80	
227.88989	436	1+
227.96203	134	
228.89189	366	1+
228.93597	72	
229.83821	86	
229.95309	3052	1+
230.08201	92	
230.88695	1004	1+
231.94877	2052	1+
233.06541	124	
233.70583	70	
233.89642	234	
233.94517	372	1+
234.13203	76	
234.84064	76	
234.88348	148	
234.89801	124	
235.06501	106	
235.38694	80	
235.82422	74	
235.84682	84	
238.88185	72	
238.94587	92	
239.90578	68	
240.82847	68	
240.85250	126	
240.89908	78	
241.42371	72	
244.10387	78	
244.83335	72	
247.06907	100	
247.96352	834	1+
248.90003	576	1+
249.83382	82	
249.95233	382	1+
250.98247	80	
251.06311	86	
251.37446	82	
251.88669	84	
251.90941	118	
252.17341	82	
252.42700	108	
252.83454	138	
252.96910	2266	1+
253.78841	86	
253.83163	92	
253.90814	104	
253.92943	78	
254.09321	82	
254.38960	72	
254.84400	78	
254.89883	94	
254.96371	988	1+
255.03229	76	
255.07173	72	
257.83738	210	1+
257.85964	84	
258.94679	102	
260.83620	374	1+
260.93222	76	
261.47963	82	
261.82082	76	
262.03889	72	
263.06198	80	
265.00115	80	
265.03226	72	
266.18183	68	
266.91564	98	
267.83385	528	1+
267.87932	82	
268.55510	76	
270.83893	146	
270.95001	184	1+
270.97948	456	1+
271.84811	130	
271.87360	72	
271.91185	94	
272.91533	70	
272.97521	192	
273.79237	146	
274.84759	90	
274.87624	86	
274.95147	82	
275.79629	128	
275.83941	76	
276.85283	318	
277.83315	706	1+
277.86246	196	
278.04057	86	
278.83550	498	1+
278.85288	114	
278.99453	122	
279.85074	310	1+
279.88839	80	
281.05233	148	
283.80729	146	
283.93757	124	
284.79064	84	
286.84612	190	
286.96450	78	
287.22684	86	
287.85154	120	
288.87244	372	1+
291.80449	70	
291.88853	68	
292.43619	94	
292.85319	72	
293.05569	72	
293.10330	108	
293.84901	182	1+
293.99402	230	
294.17931	76	
295.13182	70	
295.21425	80	
295.79412	190	1+
295.99141	84	
297.01286	72	
297.88820	128	
298.29843	74	
299.05633	84	
299.86852	102	
302.85632	74	
303.06130	88	
304.39453	90	
304.80809	80	
307.88820	72	
308.86558	74	
311.41865	88	
311.82796	182	1+
316.37025	78	
316.49906	82	
318.20286	92	
319.81372	98	
320.12463	70	
322.41795	90	
325.61429	82	
325.84231	90	
326.13736	78	
326.89141	78	
327.87458	164	
329.87081	68	
330.81473	74	
332.79219	70	
334.02746	88	
334.77158	72	
336.85466	78	
337.33249	116	
337.75769	132	
339.19795	90	
341.80586	80	
341.93964	82	
END IONS

###FS:    #m/z: 359.95825 #charge 1+
###MS: 17
###MSMS: 20
BEGIN IONS
TITLE=Cmpd 15, +MS2(359.9582), 28.0-35.0eV, 0.4min #20
RTINSECONDS=23.7465
SCANS=17,20
PEPMASS=359.95825	30112
CHARGE=1+
154.42266	78	
166.23574	104	
194.08221	88	
195.88897	92	
202.05334	86	
208.95501	94	
209.94096	708	
213.09689	84	
213.90076	76	
217.94062	82	
219.09696	84	
219.90639	76	
222.94940	250	
223.02959	84	
223.95723	120	
224.51011	76	
224.94813	558	1+
224.96847	86	
225.96787	214	1+
226.86824	80	
226.91299	90	
226.94557	3662	1+
228.94085	2862	1+
229.05215	86	
229.09164	110	
231.06130	128	
231.10374	92	
233.82750	100	
234.86036	148	
234.98953	76	
236.85314	92	
237.05725	78	
238.43154	100	
238.85651	84	
240.00427	78	
240.83624	80	
240.87055	102	
240.93817	330	
240.95975	400	1+
241.78433	84	
241.89967	150	
241.94173	152	
242.89505	74	
242.95738	232	1+
243.01086	78	
243.84873	78	
244.88726	88	
244.95458	2058	1+
245.93626	182	
246.23025	92	
246.95130	2016	1+
247.81523	78	
248.80132	92	
249.16201	80	
250.85492	84	
250.94359	104	
250.96858	198	
251.92207	90	
254.05657	86	
254.84969	76	
254.96167	86	
255.37529	92	
255.55221	90	
255.87025	82	
257.96263	82	
259.85559	114	
260.33827	86	
260.83236	116	
260.94827	134	
261.07377	94	
263.97283	76	
264.81471	118	
264.91528	82	
266.81041	168	
267.10802	82	
267.89470	86	
267.97127	292	
268.91346	90	
268.95548	144	
269.79603	80	
269.82845	80	
269.85714	114	
269.96807	514	1+
270.88206	162	
272.83901	78	
273.96670	96	
274.95148	78	
275.89081	78	
275.96794	80	
276.42334	78	
276.86270	118	
277.10391	86	
277.85175	78	
278.79109	108	
278.83988	160	
279.85761	122	
280.78984	536	1+
280.83373	144	
280.90836	100	
281.81870	88	
281.88723	108	
282.93505	78	
283.78714	106	
283.83436	86	
284.82144	180	
286.04154	78	
287.01448	88	
288.89602	80	
290.86741	82	
291.44142	82	
291.99080	86	
292.86254	96	
294.93799	80	
296.96889	156	1+
297.80577	194	
298.74278	82	
298.80337	514	1+
300.16311	80	
300.80149	76	
300.82570	80	
302.84310	76	
304.43543	80	
306.36219	100	
306.92990	88	
307.86067	126	
307.88810	74	
311.83266	104	
313.80262	92	
313.99385	84	
314.17007	90	
314.29408	108	
314.91912	94	
316.80702	92	
317.08445	76	
318.93321	134	
319.20249	84	
319.81282	82	
320.88513	76	
322.82358	78	
322.92797	192	
323.01680	252	1+
323.62303	92	
326.88697	96	
331.01591	90	
334.76625	88	
334.96421	80	
335.41123	76	
335.61620	106	
338.87018	112	
340.94312	124	
341.82615	108	
343.77436	80	
343.99774	94	
344.98480	92	
346.97868	86	
349.81856	78	
349.90976	88	
350.88915	74	
352.88405	76	
353.95277	80	
356.83460	118	
357.06674	82	
360.85904	74	
END IONS

###FS:    #m/z: 322.92764 #charge 1+
###MS: 21
###MSMS: 22
BEGIN IONS
TITLE=Cmpd 16, +MS2(322.9276), 28.0-35.0eV, 0.5min #22
RTINSECONDS=27.4315
SCANS=21-22
PEPMASS=322.92764	2486024
CHARGE=1+
77.16593	78	
102.20035	96	
169.52904	68	
187.93547	70	
195.91296	74	
196.88299	128	
197.01755	96	
200.92730	72	
201.04320	142	
201.93302	78	
202.04293	72	
205.90444	80	
205.94273	224	
208.38586	108	
209.85060	72	
210.89868	172	1+
210.98893	72	
212.87679	74	
213.88070	72	
213.98896	74	
214.89247	136	
215.89356	74	
215.92408	74	
216.98435	92	
220.38362	70	
220.87572	68	
221.91054	66	
222.94689	140	
223.95178	118	
224.38639	96	
227.37810	98	
227.92745	92	
227.95636	72	
229.85329	278	1+
229.95330	88	
234.97292	68	
235.88638	92	
236.89845	74	
238.24982	74	
238.93395	124	
239.07762	142	
239.79116	102	
240.07165	256	1+
240.82280	80	
240.93941	2086	
241.03446	86	
241.79999	66	
241.85657	90	
241.88557	70	
241.94102	1592	
242.82081	70	
242.93996	4930	1+
243.16867	72	
244.78920	88	
244.93974	1190	1+
244.99310	84	
245.39686	102	
246.89495	126	
246.97260	162	
247.07898	98	
248.03115	74	
248.83065	76	
248.85789	78	
249.09405	82	
249.15998	66	
250.94631	84	
251.14312	102	
251.84001	72	
251.87822	172	1+
252.10517	82	
253.78290	68	
254.92277	72	
255.39504	76	
256.80996	68	
256.89456	266	1+
258.44373	120	
258.83053	114	
258.85798	94	
259.85525	76	
260.33831	78	
261.83163	160	
263.05567	94	
263.23024	72	
263.83505	94	
264.47955	92	
264.85977	72	
264.96518	72	
265.86974	70	
266.86337	134	
267.08203	72	
267.90952	84	
269.78795	188	1+
270.08452	78	
271.86303	86	
272.00308	126	
272.38989	72	
272.44679	104	
274.81485	70	
275.34442	78	
276.84591	88	
277.83173	72	
278.24131	98	
278.80486	78	
279.08838	1118	1+
279.85557	102	
280.25519	68	
280.83103	106	
280.84281	78	
280.86729	70	
282.00451	74	
282.27631	80	
283.02672	78	
284.28914	368	
285.14070	206	1+
286.30130	78	
286.76508	72	
286.92289	84	
287.05169	68	
287.86685	168	1+
289.78701	96	
291.79937	136	
292.88766	82	
293.88232	76	
294.07001	104	
297.78914	124	
299.75293	70	
300.12078	86	
300.86051	332	1+
303.76300	72	
305.59526	70	
305.80146	74	
306.22038	78	
306.86348	76	
307.79537	120	
307.88134	74	
309.05022	74	
310.05279	70	
312.80896	72	
314.04828	80	
314.13112	68	
314.86897	76	
314.92586	106	
317.09156	72	
320.18385	66	
320.79278	78	
320.82575	70	
321.14712	72	
322.75516	82	
322.77736	86	
322.83485	72	
324.05366	72	
324.26520	72	
325.21935	92	
325.29476	76	
325.32591	72	
326.28785	68	
326.45210	76	
327.28465	130	
327.77375	66	
327.91380	68	
328.05121	68	
328.09589	72	
END IONS

###FS:    #m/z: 340.93806 #charge 1+
###MS: 21
###MSMS: 23
BEGIN IONS
TITLE=Cmpd 17, +MS2(340.9381), 28.0-35.0eV, 0.5min #23
RTINSECONDS=28.2025
SCANS=21,23
PEPMASS=340.93806	885022
CHARGE=1+
69.99691	74	
89.99585	88	
176.85398	118	
180.87056	78	
187.86304	74	
192.92329	96	
203.93826	92	
205.94725	98	
209.46293	98	
209.94392	136	
210.92641	80	
210.96742	94	
211.83857	84	
212.03525	78	
213.88055	140	
213.93716	1366	1+
215.88716	314	
215.93547	452	
218.10024	82	
226.87097	98	
227.81527	80	
227.95254	86	
228.11934	84	
228.41791	80	
228.93860	156	
230.39300	98	
230.85020	110	
230.89653	78	
231.89020	118	
231.94863	1092	1+
232.08285	94	
232.56197	94	
232.88737	120	
233.89890	222	1+
233.94985	242	
234.46101	98	
235.94662	118	
236.42414	84	
236.89100	102	
237.06184	94	
238.20826	80	
238.44513	92	
238.91534	100	
239.84664	74	
240.22752	218	
240.88753	130	
240.96004	74	
241.83647	102	
243.18207	86	
243.83041	184	
243.87211	74	
243.97942	90	
244.83920	76	
244.92281	92	
246.85310	114	
246.94557	76	
246.97311	116	
247.62360	92	
248.03304	78	
248.89579	122	
249.03934	250	
249.38896	90	
249.89733	148	
249.96071	344	
252.84261	142	
253.96153	126	
254.85792	86	
254.96323	424	
255.07541	86	
255.09316	78	
255.35981	100	
256.84516	122	
256.91238	88	
257.07594	74	
257.61932	80	
257.79490	80	
257.84404	78	
257.94474	94	
258.84142	308	
258.85379	492	1+
259.04812	82	
259.95382	178	
260.83312	588	1+
260.93565	80	
261.01465	82	
262.92414	102	
263.05237	214	
263.87882	76	
264.85302	76	
264.90949	104	
265.08501	82	
266.85152	92	
266.88317	90	
267.00275	92	
268.81260	100	
268.83978	286	1+
270.04199	84	
270.93066	78	
271.41782	102	
272.43676	80	
272.88046	78	
274.87227	250	1+
274.89430	160	
275.80303	80	
275.91406	142	
276.41939	80	
277.86037	290	
277.91175	78	
277.99971	96	
278.84456	592	1+
278.96472	78	
279.38115	74	
280.93409	114	
281.05215	116	
282.80145	78	
282.90998	74	
286.89823	82	
288.83337	74	
289.40358	84	
290.95927	100	
293.06511	232	
293.14594	88	
294.85187	296	1+
294.86656	124	
296.20662	78	
296.32924	104	
297.51214	74	
297.84247	88	
297.90413	90	
298.30574	200	
299.78020	80	
299.86724	220	
301.84601	124	
304.88848	116	
306.39878	84	
309.79035	78	
309.81272	88	
309.91684	78	
312.82423	82	
315.98770	90	
316.76127	80	
317.17669	78	
318.28396	84	
320.14396	84	
320.61052	80	
323.19251	92	
324.93206	86	
328.71465	76	
330.80405	86	
334.94396	80	
335.09341	138	
335.75348	88	
338.73932	76	
338.76614	84	
338.86774	142	
339.62317	116	
339.76323	74	
340.29546	84	
341.29734	90	
END IONS

###FS:    #m/z: 363.95393 #charge 1+
###MS: 21
###MSMS: 24
BEGIN IONS
TITLE=Cmpd 18, +MS2(363.9539), 28.0-35.0eV, 0.5min #24
RTINSECONDS=28.975
SCANS=21,24
PEPMASS=363.95393	430646
CHARGE=1+
177.93154	94	
183.34953	88	
187.93709	86	
189.52449	88	
189.85841	140	
191.85662	146	
196.88298	360	
196.89727	116	
197.02668	84	
207.94810	88	
208.86795	228	1+
208.89777	146	
209.94280	800	
210.03024	86	
212.87756	846	1+
218.04023	90	
220.12317	90	
222.88436	98	
223.95077	410	1+
224.97223	156	
226.88292	82	
226.94592	5194	1+
226.97368	222	
227.92669	88	
228.89274	110	
228.94086	3888	1+
230.88853	1130	1+
231.82472	98	
233.40538	108	
233.50124	86	
233.88238	78	
234.46078	90	
234.87979	100	
234.92660	148	
236.84754	78	
238.05634	92	
238.42907	86	
239.42233	90	
240.93663	294	
240.96096	278	
241.35878	98	
241.93830	1314	1+
242.89693	86	
242.94064	846	1+
242.96049	226	
244.87731	82	
244.95505	2534	1+
245.94795	248	
246.04720	78	
246.95032	3312	1+
247.01290	102	
248.03061	480	1+
248.06299	80	
248.45128	106	
248.80117	180	
248.84141	82	
248.89674	536	1+
249.03392	368	1+
250.89520	100	
251.06519	136	
251.08010	84	
253.90495	132	
254.40106	84	
256.08643	96	
257.03027	88	
257.41429	104	
258.83323	148	
260.82893	488	1+
260.96976	116	
261.05424	142	
261.96163	116	
263.04975	102	
263.82915	76	
263.89337	88	
264.84370	92	
265.08524	80	
265.79225	120	
265.99558	86	
266.08756	78	
266.81202	134	
267.82770	96	
267.96958	706	
268.79862	110	
268.83772	300	1+
268.95600	170	
269.08466	120	
269.80910	154	
269.96772	598	1+
271.91235	230	1+
272.86347	134	
273.08948	80	
275.79509	82	
276.06852	80	
276.87273	88	
278.84379	164	
279.10549	128	
279.84908	80	
279.92945	78	
280.10418	78	
280.79162	610	1+
281.89066	132	
282.06985	180	1+
282.91890	88	
283.79288	100	
283.84936	234	1+
283.88162	78	
283.98094	102	
284.03302	76	
284.35565	86	
284.81262	190	1+
285.84529	132	
285.86083	80	
286.02975	198	1+
289.35517	100	
289.88430	78	
290.05704	188	1+
291.43293	98	
293.06331	146	
293.81934	80	
294.06865	132	
295.06223	92	
296.80864	114	
298.08839	88	
298.80212	338	
298.93287	98	
299.79733	168	
300.07623	78	
300.80005	686	1+
301.80066	448	1+
303.85272	340	
303.89791	130	
306.85775	118	
306.92705	96	
307.07822	84	
307.99982	108	
308.88189	90	
308.95539	86	
310.87564	80	
310.90534	84	
310.93552	102	
312.09136	76	
317.81227	122	
318.82509	78	
322.07396	90	
322.19452	82	
322.23264	78	
322.86695	86	
325.81780	86	
326.87515	166	
327.87134	130	
329.79990	84	
330.84193	98	
333.05205	78	
333.82329	82	
335.78047	76	
336.93908	120	
337.08830	282	
338.14261	76	
338.80439	178	1+
338.86839	140	
339.09362	90	
339.83048	160	
340.81373	172	1+
341.75365	78	
342.92107	94	
344.12762	88	
345.84743	76	
346.10981	82	
348.62972	82	
349.73351	80	
352.79875	90	
357.77261	94	
360.71672	92	
362.19196	154	
362.84225	80	
363.64473	80	
366.76484	146	1+
369.28343	106	
END IONS

###FS:    #m/z: 322.92761 #charge 1+
###MS: 25
###MSMS: 26
BEGIN IONS
TITLE=Cmpd 19, +MS2(322.9276), 28.0-35.0eV, 0.6min #26
RTINSECONDS=32.6665
SCANS=25-26
PEPMASS=322.92761	1295000
CHARGE=1+
55.35153	88	
78.26249	76	
90.40733	68	
92.22845	78	
182.86929	90	
187.93235	72	
195.03243	70	
196.88701	64	
201.04587	74	
202.04577	84	
202.96367	86	
203.87961	76	
206.03497	72	
208.82552	72	
212.87485	74	
213.88205	122	
215.12170	64	
216.05030	68	
216.83252	86	
218.88605	78	
219.02451	82	
219.43124	94	
220.87263	102	
222.37507	80	
225.16346	78	
226.89710	88	
227.88020	84	
228.83374	86	
230.88534	124	
232.09423	86	
232.86021	82	
233.15228	64	
234.83514	64	
235.81701	80	
236.38649	96	
236.81731	78	
237.84829	72	
238.05255	92	
238.88128	74	
238.93976	172	
239.08086	162	
240.07115	116	1+
240.78855	88	
240.82797	86	
240.87646	68	
240.93978	862	
241.94105	1044	
242.93989	3028	1+
243.89477	72	
244.88526	76	
244.93758	692	1+
244.99880	78	
245.96839	76	
246.38831	90	
246.97669	198	
247.83436	62	
248.03258	130	
248.84250	78	
249.04190	98	
251.07089	70	
253.82173	144	
254.06929	142	
254.15429	66	
254.87124	90	
254.90501	96	
255.08327	68	
255.95663	90	
256.89652	62	
257.11108	82	
257.41631	76	
257.82625	78	
260.82355	174	1+
261.09578	66	
261.46093	78	
261.84645	62	
262.96829	86	
263.00011	70	
263.82907	90	
263.87894	66	
264.91513	92	
265.00540	82	
265.07790	142	
265.95143	72	
267.89109	66	
268.17469	70	
268.91337	78	
268.94739	76	
269.80823	82	
270.79510	88	
271.98656	66	
272.24988	94	
272.39810	70	
273.79804	72	
274.07279	64	
274.87404	72	
275.35463	70	
275.92329	66	
276.80526	76	
276.84014	68	
276.85650	64	
276.91514	124	
277.05926	126	
277.83470	64	
277.86241	78	
277.96906	70	
278.09294	64	
278.85821	66	
279.08924	1046	1+
279.36282	80	
279.82063	76	
279.90920	138	
280.83292	146	
283.06775	214	1+
283.43287	74	
284.29045	540	1+
284.81834	94	
284.86676	160	
285.05619	68	
285.09762	94	
285.36923	82	
286.85666	74	
287.88042	104	
287.97614	76	
289.95075	84	
290.13261	68	
290.95939	108	
292.06465	66	
293.40046	92	
293.85014	164	1+
294.42993	72	
296.90031	70	
297.81547	64	
298.80539	68	
299.06652	76	
300.86987	80	
301.15782	70	
301.77971	82	
304.79535	70	
306.90197	78	
307.16647	78	
307.79865	86	
307.87828	166	
308.85194	104	
308.87310	160	
311.87923	64	
313.82175	66	
313.87403	70	
313.96329	62	
315.74987	68	
318.05174	66	
321.31860	66	
321.81754	70	
322.92736	72	
324.88749	108	
325.77724	70	
327.90029	68	
327.94022	70	
328.16691	76	
END IONS

###FS:    #m/z: 340.93801 #charge 1+
###MS: 25
###MSMS: 27
BEGIN IONS
TITLE=Cmpd 20, +MS2(340.9380), 28.0-35.0eV, 0.6min #27
RTINSECONDS=33.4385
SCANS=25,27
PEPMASS=340.93801	529330
CHARGE=1+
193.93297	84	
196.88133	110	
196.98522	70	
198.95474	70	
203.87245	78	
204.88744	94	
206.96667	70	
212.88720	72	
213.87805	68	
213.93608	178	
214.07509	72	
214.89176	72	
214.94531	74	
215.83586	72	
215.88691	188	
215.93766	140	
215.97115	90	
216.13894	90	
217.88126	154	
220.88327	72	
222.56368	98	
222.95068	118	
223.87186	94	
224.97470	86	
225.09162	84	
226.83648	296	1+
227.83911	252	1+
227.89489	70	
228.97112	74	
229.63541	74	
231.89012	80	
231.94579	424	
232.93279	66	
232.95909	84	
233.40264	148	
233.51228	78	
233.89945	142	
233.94609	70	
234.89933	82	
240.22875	148	
240.84435	186	
241.45025	94	
241.83641	72	
241.84864	106	
241.87967	70	
242.84412	150	
242.89116	68	
243.82954	330	1+
244.84691	72	
245.06220	84	
245.87192	70	
246.06765	116	
246.84820	74	
246.94884	116	
249.04172	92	
249.89610	66	
249.95817	150	
250.12064	72	
251.17998	68	
251.97475	66	
252.88200	76	
252.91670	72	
253.78881	72	
254.83607	66	
254.91255	130	
254.96472	178	
255.93717	74	
258.78955	74	
258.85756	120	
258.99284	96	
259.11566	70	
259.84887	74	
259.95624	70	
260.83288	334	1+
260.92608	144	
261.87649	66	
262.92456	68	
263.80336	76	
263.86500	76	
264.81132	78	
264.86511	78	
264.90042	154	
264.95854	164	
268.84215	120	
268.96170	100	
269.78992	66	
269.83075	102	
270.83727	136	
273.79615	80	
274.86084	104	
275.98878	68	
276.01952	68	
276.07217	66	
276.85320	96	
277.37254	88	
277.85651	144	
277.88493	90	
278.84128	380	
278.86787	104	
278.89503	88	
278.91568	68	
278.93409	88	
280.84659	66	
280.88379	76	
281.04592	78	
281.06096	70	
281.88495	140	
282.87926	74	
282.95978	90	
283.21211	74	
283.99346	70	
288.85859	66	
289.91329	92	
290.85801	120	
293.43205	138	
293.86356	170	1+
294.26759	68	
294.85194	136	
294.92525	70	
295.13456	76	
296.90252	68	
297.00605	74	
297.88912	84	
298.14372	72	
298.44461	86	
301.97428	80	
302.92441	104	
302.94607	102	
304.78670	72	
304.86290	104	
304.97327	68	
306.82031	96	
307.08048	68	
307.79553	66	
308.86387	232	1+
309.90995	86	
310.90110	68	
312.12973	78	
312.79835	68	
313.93725	90	
314.18952	70	
316.83544	74	
317.87674	72	
318.15482	78	
328.90163	156	
329.62341	74	
329.87038	130	
330.81593	288	
332.91529	82	
338.35291	96	
339.73186	72	
341.01832	76	
342.33283	92	
342.83502	78	
343.87963	66	
344.19587	74	
END IONS

###FS:    #m/z: 507.84085 #charge 1+
###MS: 25
###MSMS: 28
BEGIN IONS
TITLE=Cmpd 21, +MS2(507.8409), 28.2-35.2eV, 0.6min #28
RTINSECONDS=34.2105
SCANS=25,28
PEPMASS=507.84085	66598
CHARGE=1+
207.98488	92	
214.88250	110	
232.89784	262	1+
249.61756	92	
249.88565	156	
250.90436	92	
253.80047	134	
260.11748	114	
266.11979	94	
268.11475	92	
275.80832	142	
279.10290	198	1+
279.88658	122	
286.12287	98	
286.85298	98	
287.84968	572	
289.87773	260	1+
290.82590	116	
293.87247	286	
294.85543	122	
294.87605	162	
295.97641	94	
299.80886	94	
303.81062	122	
303.86442	474	
305.39662	146	1+
305.85930	620	1+
306.90323	96	
307.07427	98	
307.88903	136	
308.14137	380	1+
308.81420	102	
308.87067	608	
309.88888	208	
310.15184	118	
311.87880	794	1+
312.84981	124	
312.88037	568	1+
313.84158	94	
314.86526	148	
316.40055	104	
319.84557	142	
321.27683	122	
321.87968	130	
323.87204	132	
326.87952	962	1+
327.86335	128	
328.96968	92	
330.82367	222	1+
330.88259	122	
331.79246	98	
332.09391	92	
332.12040	100	
332.79445	114	
333.85615	114	
335.86905	106	
336.78063	100	
337.08693	100	
337.82715	160	
338.81904	130	
340.60401	116	
340.79640	148	
341.82638	140	
341.89075	142	
343.87101	172	
347.77684	116	
347.81039	162	
348.77941	138	
348.88842	102	
350.75925	298	1+
350.78577	98	
350.81151	232	1+
350.88012	134	
350.91291	150	
352.82790	100	
353.84813	124	
354.85007	94	
355.88592	142	
358.75753	110	
359.83543	102	
363.78013	298	1+
365.35386	104	
366.80787	102	
367.70347	140	
367.76297	408	1+
367.90239	216	
368.82648	326	1+
368.89724	128	
369.22941	142	
369.89700	92	
371.84490	108	
372.80282	94	
373.83988	124	
374.81259	360	1+
375.72194	128	
381.71314	194	1+
381.75970	116	
381.83680	234	
382.03758	118	
382.05201	272	1+
382.84880	92	
383.77113	150	
383.84582	482	1+
384.82310	120	
384.90209	94	
386.81547	210	
387.84595	162	
388.79449	100	
388.84357	174	
390.05423	106	
390.83786	552	1+
391.90693	208	1+
392.05000	148	1+
392.82990	320	
393.82481	146	
393.84547	114	
394.24874	100	
395.75047	196	1+
395.78651	126	
396.36816	106	
397.11852	100	
398.72119	344	1+
399.84632	342	1+
403.87384	102	
404.28620	102	
405.71694	96	
405.85802	302	1+
406.85398	96	
407.74082	176	
407.75592	140	
407.82423	110	
407.85393	526	1+
408.05921	96	
408.75844	118	
408.85442	338	1+
408.94368	94	
409.72396	176	
410.83407	870	1+
410.86182	200	1+
411.06467	92	
411.08593	168	
411.74232	126	
411.77277	118	
412.09894	130	
412.72570	126	
412.83652	146	
415.84257	156	
416.86312	98	
418.72046	134	
421.75629	98	
422.86441	116	
422.88352	120	
423.77054	272	1+
423.86245	260	
424.83128	170	1+
424.86845	242	1+
425.76078	94	
426.76307	228	
426.85118	286	
427.74150	232	
428.69665	104	
428.74387	140	
428.84468	810	
429.70782	162	
429.84147	534	1+
431.85740	416	1+
434.84363	182	
439.39671	106	
440.89578	126	
442.87758	126	
442.99787	98	
443.77018	230	1+
444.86918	920	1+
445.74035	120	
445.89224	136	
447.71110	282	
447.74272	124	
447.87912	314	1+
449.68970	106	
450.73793	112	
451.86716	130	
457.90111	128	
458.89422	92	
462.88097	444	1+
465.72748	96	
467.72556	98	
467.88519	122	
486.88704	108	
508.29953	94	
END IONS

###FS:    #m/z: 322.92746 #charge 1+
###MS: 29
###MSMS: 30
BEGIN IONS
TITLE=Cmpd 22, +MS2(322.9275), 28.0-35.0eV, 0.6min #30
RTINSECONDS=37.89
SCANS=29-30
PEPMASS=322.92746	452352
CHARGE=1+
56.59177	62	
192.01892	72	
192.88624	54	
195.91651	70	
197.95639	66	
199.88258	56	
201.04523	224	
202.05750	48	
202.58955	78	
202.89361	80	
205.94820	124	
205.96779	106	
206.96287	50	
209.05626	54	
209.52004	88	
209.90456	52	
215.83410	54	
218.10936	52	
218.84226	70	
218.89508	100	
219.05447	226	
219.97371	68	
220.87236	54	
222.87891	86	
222.95203	52	
223.95650	76	
225.95805	68	
226.94885	74	
227.93212	60	
230.84583	102	
231.82491	58	
231.84397	52	
233.89330	66	
234.04582	56	
236.90208	46	
237.00217	58	
237.91063	90	
238.05842	50	
238.88425	128	
239.07742	76	
240.07829	64	
240.82702	68	
240.93640	838	1+
240.96181	78	
242.24479	78	
242.94027	2080	1+
243.88853	48	
244.83148	58	
244.93653	476	1+
245.09678	70	
246.33814	50	
246.92448	72	
246.97287	56	
247.83558	48	
248.87943	98	
248.99323	66	
249.03590	46	
250.07396	88	
250.93675	44	
251.90042	60	
253.22528	72	
254.89909	68	
255.83498	76	
256.88887	52	
257.88955	80	
258.03731	54	
258.83017	120	
260.83004	80	
261.04813	72	
263.05016	54	
263.09547	88	
263.97067	86	
264.26625	68	
264.84536	106	
265.04690	60	
267.84271	48	
267.94150	66	
268.05474	68	
269.78001	46	
269.87074	72	
269.91498	78	
270.85793	72	
271.83928	72	
272.84607	128	
272.91685	58	
274.04635	72	
274.90274	70	
275.05528	72	
275.79916	50	
275.82344	62	
276.05901	106	
277.87259	64	
278.07199	58	
279.08901	780	
279.13520	62	
279.84962	62	
279.95864	60	
280.09122	414	
281.05028	60	
281.89412	56	
281.91949	44	
281.98591	70	
282.27678	70	
282.86911	72	
282.88333	56	
283.06914	160	
283.85157	114	
284.28836	416	1+
284.85671	110	
285.85264	48	
286.93309	72	
287.42425	94	
287.79067	68	
288.89365	66	
289.87340	60	
291.03924	64	
291.80005	66	
292.75735	64	
292.93383	88	
293.85489	56	
294.06997	60	
296.76478	58	
296.86407	52	
298.06958	66	
299.79958	78	
300.78271	58	
300.88892	66	
302.11525	86	
302.24553	50	
302.88189	68	
306.88728	68	
307.07555	104	
307.74328	66	
308.86446	50	
309.05716	50	
310.02898	78	
310.23494	50	
310.87336	50	
310.95944	54	
311.85865	60	
312.86744	56	
313.74163	86	
315.90448	48	
319.86764	80	
320.82161	68	
320.88316	68	
322.78432	82	
322.88341	60	
324.10052	72	
324.31951	52	
325.09794	78	
325.85551	90	
326.09944	70	
327.54878	42	
END IONS

###FS:    #m/z: 340.93792 #charge 1+
###MS: 29
###MSMS: 31
BEGIN IONS
TITLE=Cmpd 23, +MS2(340.9379), 28.0-35.0eV, 0.7min #31
RTINSECONDS=38.662
SCANS=29,31
PEPMASS=340.93792	224026
CHARGE=1+
131.30395	66	
184.55203	74	
190.92823	74	
205.95570	88	
209.85774	74	
212.13714	64	
212.86049	80	
212.87678	128	
213.93581	142	
214.88396	66	
216.88300	66	
219.88278	84	
220.89428	64	
221.79304	68	
221.88304	88	
222.97079	66	
226.69162	68	
226.79344	118	
226.83952	100	
226.88542	80	
226.95971	90	
228.93233	74	
229.84748	88	
230.89063	80	
233.89716	130	
234.08125	74	
234.88225	74	
238.86074	122	
240.83055	70	
240.93525	68	
240.96006	72	
241.10895	66	
241.84446	174	
242.84932	68	
242.91772	70	
242.95203	78	
243.82960	78	
244.82500	100	
244.87168	86	
244.95632	84	
245.83173	70	
245.93554	76	
246.85647	78	
246.90154	74	
247.01984	68	
247.86713	80	
248.89187	118	
249.03905	136	
249.09045	66	
249.96001	84	
250.84333	68	
250.89187	78	
250.94466	64	
252.88314	66	
254.80898	66	
254.96321	244	
255.00280	76	
255.07325	70	
255.24605	80	
255.83901	72	
256.08421	66	
256.50316	106	
256.91294	70	
256.96440	140	
257.06127	72	
257.24700	88	
257.83098	94	
258.17956	76	
258.84691	204	
258.91796	64	
259.84920	102	
259.88075	68	
259.92652	66	
259.95367	136	
260.84076	150	
261.83682	180	
262.82889	64	
262.91674	124	
263.84987	132	
264.04291	68	
264.05666	94	
264.07058	114	
264.95122	70	
265.01543	98	
266.99574	86	
267.84711	70	
267.89343	68	
268.83773	152	
268.92974	68	
270.82582	66	
271.82703	70	
272.44050	80	
272.84187	80	
274.86118	110	
275.84388	128	
275.94674	84	
276.16242	66	
276.85397	166	
277.85324	212	
278.02235	90	
278.25488	80	
278.84410	466	1+
278.96888	74	
279.08984	72	
279.92750	82	
280.85220	172	1+
281.04428	76	
281.89123	66	
281.94423	72	
283.34806	70	
285.06253	74	
285.87969	72	
287.90532	72	
288.83608	96	
290.78575	66	
292.10621	72	
292.86811	76	
293.06094	78	
293.85311	66	
293.89717	68	
294.86013	84	
295.86422	70	
295.88212	70	
296.18571	66	
296.33127	82	
296.85338	72	
297.85170	82	
298.19453	70	
298.22188	76	
298.59095	86	
299.31730	82	
299.86843	136	
300.79132	70	
300.80844	96	
300.84483	76	
302.20887	94	
302.85832	64	
305.86676	144	
306.88006	64	
309.89072	88	
313.80675	80	
318.05164	66	
320.85670	70	
320.95763	74	
322.74631	94	
324.02255	68	
328.11139	78	
332.90680	70	
337.88287	78	
339.10051	78	
342.79671	78	
342.94423	68	
END IONS

###FS:    #m/z: 507.84010 #charge 1+
###MS: 29
###MSMS: 32
BEGIN IONS
TITLE=Cmpd 24, +MS2(507.8401), 28.2-35.2eV, 0.7min #32
RTINSECONDS=39.4335
SCANS=29,32
PEPMASS=507.84010	24516
CHARGE=1+
88.75245	88	
223.97654	88	
252.07630	274	1+
252.90324	82	
255.79412	136	
262.38706	100	
266.16654	360	1+
267.89916	200	1+
271.87342	150	
272.85037	92	
278.09581	100	
278.42362	144	
278.82756	224	
279.83874	98	
280.90845	204	
285.85491	170	
286.05628	84	
286.11612	86	
287.85112	352	1+
288.91269	100	
289.03330	102	
289.88064	202	
290.89447	198	1+
292.88652	94	
293.39419	94	
293.87301	242	
294.85802	134	
295.87098	124	
296.85857	338	1+
297.11787	108	
298.94970	158	
301.40906	92	
302.11929	96	
303.35423	92	
303.80135	92	
303.86593	136	
303.99511	152	
304.86819	96	
305.86070	480	
306.46954	92	
307.89547	102	
307.95062	96	
308.13825	178	
308.87513	432	1+
308.90137	100	
309.14147	92	
309.95584	132	
310.15586	362	1+
310.40748	92	
310.75158	84	
311.87899	314	1+
314.86637	116	
314.93191	92	
314.96048	84	
315.86656	120	
319.37599	92	
320.91580	108	
323.87168	340	1+
326.83670	124	
326.88024	960	1+
330.78855	86	
330.88288	100	
331.51899	122	
331.96284	92	
332.87565	216	
333.81893	122	
333.87718	116	
334.44985	84	
334.86938	88	
335.65454	112	
335.85439	88	
335.88701	90	
342.83318	282	1+
342.96709	84	
342.99270	116	
345.86429	86	
347.77712	304	1+
348.02135	144	1+
349.75758	212	
349.88733	92	
350.75939	144	
350.82702	328	1+
350.88667	334	1+
351.87602	90	
355.79677	200	1+
355.85287	126	
355.88497	180	
356.01869	90	
358.84880	86	
358.87185	114	
360.75916	86	
360.88690	112	
365.62126	102	
365.72799	122	
365.78661	230	1+
367.76219	536	1+
367.78070	102	
367.83708	154	1+
368.80835	138	
369.70867	110	
369.76508	258	1+
369.82812	154	
370.05102	114	
371.79579	168	
371.81133	144	
372.04117	104	
373.82207	154	
374.82232	180	1+
377.72644	190	1+
377.92980	114	
381.71896	104	
383.79213	260	1+
383.86697	96	
383.97782	104	
384.84470	224	1+
386.78911	184	1+
387.74188	82	
387.84636	258	1+
388.79124	208	1+
389.19827	136	
390.77696	192	
391.76488	326	1+
391.91209	94	
392.82304	408	
393.04037	84	
394.60736	90	
394.90486	126	
395.83332	94	
395.85001	100	
396.75926	108	
397.72707	108	
398.78211	84	
398.86146	128	
399.72125	88	
399.84948	172	
399.90847	84	
402.76538	192	1+
402.85644	142	
403.86471	126	
405.74956	136	
405.78731	106	
405.85959	342	1+
407.85769	122	
408.74670	104	
408.84810	904	1+
408.87660	118	
409.00799	110	
409.72357	132	
410.72625	206	1+
410.83315	1230	1+
410.87258	86	
414.45220	106	
414.82703	184	1+
422.81847	90	
423.76122	192	
423.87295	118	
425.75311	502	1+
426.85541	384	1+
427.73171	342	1+
427.76287	530	1+
428.08678	156	1+
428.84392	988	1+
429.69239	118	
429.74329	116	
429.87238	86	
430.86111	434	1+
431.86338	376	1+
432.17900	90	
433.16331	132	
433.85108	122	
435.71248	118	
435.80603	86	
439.88737	102	
444.37359	96	
444.86863	814	1+
447.71469	164	
447.80510	84	
447.83871	84	
448.71132	94	
449.87044	96	
450.74897	218	
450.77232	224	1+
462.87977	570	1+
462.90451	162	
467.88695	134	
468.88868	190	
469.88235	142	
470.67238	108	
470.71769	94	
472.15195	92	
472.86653	100	
485.90368	112	
487.89903	106	
497.67220	86	
509.24667	82	
509.74129	88	
END IONS

###FS:    #m/z: 363.95339 #charge 1+
###MS: 33
###MSMS: 34
BEGIN IONS
TITLE=Cmpd 25, +MS2(363.9534), 28.0-35.0eV, 0.7min #34
RTINSECONDS=43.0945
SCANS=33-34
PEPMASS=363.95339	94938
CHARGE=1+
136.96059	88	
189.86372	76	
196.88552	78	
197.10251	92	
198.96350	76	
199.13862	76	
201.11737	70	
202.00613	88	
206.88534	68	
207.87093	72	
208.88255	80	
209.94158	526	
210.88158	104	
212.87994	650	1+
215.83021	98	
215.89539	70	
216.02326	84	
219.04041	74	
219.86533	136	
219.97915	76	
221.90290	84	
222.94890	462	1+
224.94667	680	1+
224.96806	110	
225.03460	78	
225.97304	72	
226.94536	2498	1+
227.93149	110	
228.89017	282	1+
228.94007	3324	1+
229.09138	136	
230.83022	74	
230.86972	74	
230.88640	1048	1+
231.39671	70	
232.88694	114	
233.82878	118	
236.38089	70	
237.42969	78	
238.06206	70	
239.96817	76	
240.07101	74	
240.83230	142	
240.94082	404	1+
240.96111	482	1+
242.84702	88	
242.93745	96	
242.95900	534	1+
243.83349	72	
243.89848	76	
244.82666	82	
244.95588	1248	1+
246.80690	72	
246.89931	70	
246.95089	1458	1+
246.97398	76	
248.80316	110	
248.89773	302	
248.94827	94	
248.96190	70	
249.03992	212	
250.97012	136	
251.04629	112	
253.90390	68	
254.42278	72	
257.12906	94	
257.88728	86	
258.40654	88	
258.84060	82	
258.97470	92	
259.12969	70	
259.83726	84	
259.89859	94	
260.40177	80	
260.83581	72	
260.96691	120	
261.83979	206	
262.07878	72	
262.87589	68	
263.82910	74	
264.86114	74	
264.96303	68	
265.05909	80	
265.81113	88	
265.96958	256	1+
266.02560	82	
266.80690	238	1+
266.91983	74	
267.92954	78	
268.14650	68	
268.87310	74	
269.11855	86	
269.79398	88	
269.85832	68	
269.96578	218	
270.88644	82	
272.09630	94	
272.90460	210	1+
275.80357	238	1+
277.01782	74	
277.08620	72	
277.94257	76	
280.79384	156	
280.82576	72	
280.88389	72	
280.97380	82	
281.78857	180	
282.09118	80	
282.78661	132	
282.85482	138	
283.05059	78	
283.09388	84	
283.84865	82	
284.21529	78	
284.78513	72	
285.81313	84	
285.84617	132	
285.89433	80	
286.41542	74	
287.89077	84	
288.83429	120	
289.08999	70	
289.81290	72	
289.87353	74	
291.79803	74	
292.10208	78	
292.42754	80	
292.85832	78	
293.04533	88	
297.79874	518	1+
298.43226	80	
298.79847	340	1+
300.80026	330	1+
302.40763	104	
302.77094	72	
302.85834	82	
303.85336	186	
303.94685	70	
304.84324	100	
305.03768	78	
309.79541	88	
310.80156	70	
310.87517	80	
315.81684	90	
316.81367	140	
319.09065	98	
320.81604	92	
321.81264	82	
322.31646	100	
323.01664	92	
324.85365	140	
324.95664	70	
328.80119	68	
329.87095	68	
333.87522	84	
334.14905	80	
335.84346	88	
336.84562	78	
336.94331	302	1+
337.80385	78	
338.09086	78	
339.78822	72	
341.31762	68	
345.24900	100	
349.75644	80	
351.76415	76	
354.87049	74	
357.78423	88	
365.01798	70	
366.82193	94	
END IONS

###FS:    #m/z: 507.84054 #charge 1+
###MS: 33
###MSMS: 35
BEGIN IONS
TITLE=Cmpd 26, +MS2(507.8405), 28.2-35.2eV, 0.8min #35
RTINSECONDS=43.866
SCANS=33,35
PEPMASS=507.84054	26302
CHARGE=1+
56.82849	94	
104.16358	86	
196.01655	102	
227.95235	108	
236.89043	152	
238.06640	124	
239.80272	90	
242.06105	94	
242.84593	144	
249.87365	90	
258.10438	94	
261.89967	92	
264.17009	92	
266.08869	106	
267.89558	88	
269.82827	90	
271.80868	90	
271.84113	86	
273.84698	232	1+
278.87650	88	
282.79373	104	
287.85101	292	
289.87936	176	
289.91766	94	
293.87189	102	
293.89280	92	
293.96731	86	
296.09960	114	
298.91721	112	
299.84141	118	
300.40528	228	1+
300.81120	276	1+
301.79804	116	
301.84506	276	
303.86104	174	
304.85867	368	1+
305.86157	302	1+
306.11839	122	
307.88773	118	
307.95905	92	
308.13913	270	
308.87127	254	
309.15686	118	
310.15040	262	
311.88407	384	1+
313.87374	138	
314.86090	570	1+
315.81481	118	
316.88794	114	
316.92057	94	
319.85476	130	
320.87245	88	
323.38671	156	
323.93417	100	
324.87878	104	
325.82651	274	1+
326.43643	88	
326.88230	620	
327.46469	104	
327.88187	292	
328.36936	88	
328.87450	150	
328.88770	200	
329.87967	114	
330.82595	114	
330.85674	124	
331.82196	110	
332.81358	250	1+
332.87697	238	
334.28362	94	
335.88552	180	1+
336.95017	120	
337.87964	128	
340.86072	150	
344.87905	118	
345.50243	92	
345.84483	138	
346.97860	126	
347.77314	600	1+
347.92917	94	
348.82683	86	
348.84655	160	
348.86986	240	1+
350.76357	396	1+
350.79515	122	
350.82218	250	1+
350.94432	90	
353.77870	144	
354.81644	206	1+
354.83604	116	
354.91438	102	
356.87087	108	
356.89767	130	1+
358.74507	116	
358.78723	212	
359.76318	102	
360.95663	92	
363.79374	160	
366.38032	100	
367.70802	102	
367.76759	568	1+
368.82849	112	
369.23640	92	
369.83263	358	
369.89323	124	
370.70825	92	
371.79521	110	
373.82568	128	
374.81367	112	
374.88978	204	
375.76678	112	
376.83119	116	
377.79369	88	
380.10651	146	
380.71591	150	
381.83379	252	1+
382.85181	122	
383.79482	100	
384.75669	108	
384.84667	264	1+
386.77158	134	
387.28991	86	
387.83882	122	
389.20322	146	
390.74838	172	1+
390.78053	124	
390.83915	552	1+
392.07385	196	
392.82566	608	
392.85772	144	
393.74564	130	
395.85066	90	
395.87030	130	
399.84617	290	
400.99926	90	
401.82590	96	
402.03243	86	
403.76290	270	1+
403.87148	152	
404.88095	280	
405.82133	100	
407.73965	312	1+
407.86617	330	
408.84721	662	1+
409.71870	152	
409.93829	98	
410.73518	244	1+
410.83225	1052	1+
412.10090	96	
412.88685	126	
413.07220	164	
414.67928	120	
418.85147	124	
421.73981	158	
421.81049	126	
421.86793	196	
421.89222	104	
422.88412	142	
423.77004	534	1+
423.86245	328	1+
424.83772	150	
425.75683	302	1+
426.85858	448	1+
427.73854	242	
428.08365	102	
428.73008	316	1+
428.79276	94	
428.84355	726	1+
428.87781	90	
429.70060	128	
430.83955	238	1+
430.87692	94	
431.86280	360	1+
432.68580	88	
433.75016	104	
433.85088	296	1+
442.67750	242	1+
443.76029	258	1+
444.86861	580	1+
446.89298	90	
447.70929	132	
447.74744	106	
447.89534	98	
448.70127	102	
449.87601	154	1+
457.90083	128	
458.37941	86	
462.87898	292	1+
465.71934	318	1+
467.88181	480	1+
494.37689	88	
508.91421	116	
END IONS

###FS:    #m/z: 336.94301 #charge 1+
###MS: 33
###MSMS: 36
BEGIN IONS
TITLE=Cmpd 27, +MS2(336.9430), 28.0-35.0eV, 0.8min #36
RTINSECONDS=44.6415
SCANS=33,36
PEPMASS=336.94301	21296
CHARGE=1+
73.96059	98	
189.85929	92	
192.88621	64	
194.88863	70	
203.06704	84	
205.95134	68	
210.14626	72	
210.88265	90	
211.94286	916	1+
212.87711	372	1+
213.94061	262	
215.88551	188	1+
227.78935	72	
227.86891	64	
227.95442	64	
228.89259	154	
228.91724	76	
228.93996	68	
229.83241	64	
229.95247	1100	
230.88688	954	1+
231.94386	348	1+
231.97282	90	
232.09406	86	
233.87497	76	
233.94663	128	
234.83164	64	
235.89197	96	
236.07870	64	
237.88409	64	
238.04495	86	
239.84246	106	
240.13353	62	
240.17751	64	
240.83633	66	
241.11650	68	
241.83974	148	
241.89497	68	
242.84306	94	
243.00605	68	
244.80067	74	
245.39476	68	
246.50600	96	
246.84909	68	
247.96319	176	
248.89953	362	
249.15810	74	
249.98184	108	
250.83201	146	
250.94605	112	
250.96228	70	
251.42133	64	
251.82403	72	
251.83809	72	
252.88364	84	
252.96865	228	
253.08360	66	
253.09746	112	
254.94012	72	
254.96521	138	
256.06649	64	
256.85087	64	
256.89070	68	
257.84332	238	1+
257.89916	106	
258.90382	68	
258.92756	68	
258.95738	72	
259.96122	234	1+
260.85401	122	
261.83534	62	
262.12063	80	
262.84885	102	
264.06624	62	
264.81763	66	
264.84718	92	
264.91108	80	
265.01699	64	
265.57727	96	
266.85946	74	
267.83779	500	1+
268.11245	104	
268.83995	348	1+
269.13083	68	
269.90275	78	
269.96547	80	
270.86816	68	
270.93448	66	
270.94917	78	
271.87541	76	
271.91693	130	
271.99105	68	
272.84886	174	1+
272.92708	70	
274.89236	74	
275.83768	76	
276.85331	176	1+
277.09740	100	
277.83304	104	
277.87185	136	
277.96701	68	
278.83471	144	
279.09988	84	
279.18643	76	
279.83635	114	
280.07336	74	
280.09539	132	
280.80942	66	
280.83630	68	
280.91441	74	
281.04423	66	
281.45208	62	
281.85106	116	
282.96445	88	
282.99320	68	
283.04231	64	
284.79056	66	
285.84733	94	
285.85999	72	
286.84557	376	1+
286.86710	80	
287.86374	72	
288.83945	74	
289.93841	68	
290.85696	88	
292.86548	64	
293.10454	258	1+
293.95598	64	
294.87928	64	
295.86996	168	
297.00816	70	
298.15235	62	
298.22024	66	
298.30173	142	
298.87541	80	
299.01155	62	
299.05923	88	
301.05967	70	
301.86330	78	
303.79906	66	
306.44616	92	
307.81894	68	
307.89232	74	
309.86207	100	
311.85217	76	
316.89873	68	
318.39113	100	
321.10973	68	
321.51250	66	
321.85801	62	
322.80843	94	
323.12631	70	
324.02952	68	
324.23943	68	
324.97877	88	
327.12014	68	
328.59423	88	
330.88646	64	
334.90580	84	
337.80842	74	
338.31815	64	
338.77059	72	
339.81339	66	
END IONS

###FS:    #m/z: 363.95352 #charge 1+
###MS: 37
###MSMS: 38
BEGIN IONS
TITLE=Cmpd 28, +MS2(363.9535), 28.0-35.0eV, 0.8min #38
RTINSECONDS=48.2975
SCANS=37-38
PEPMASS=363.95352	113156
CHARGE=1+
183.86036	72	
188.69234	70	
189.86103	168	
204.00253	76	
206.08596	76	
207.94977	98	
208.88277	136	
209.92353	72	
209.93880	380	1+
210.88195	132	
211.05163	78	
212.87635	798	1+
214.88972	76	
215.89538	102	
218.04052	86	
222.94985	388	1+
223.01115	80	
224.94640	470	1+
226.89218	120	
226.94556	2528	1+
227.89692	88	
227.92989	118	
228.82305	76	
228.89383	138	
228.94109	2050	
228.96768	72	
229.90143	70	
230.78845	74	
230.84516	80	
230.88663	1030	1+
231.53687	94	
232.88152	90	
232.97241	82	
233.88611	128	
234.85253	78	
237.05149	108	
239.42054	74	
240.07648	70	
240.93990	96	
240.96309	234	
241.09095	154	
241.94399	70	
242.93850	246	
242.95556	310	
243.82982	210	
243.90067	70	
243.93857	126	
244.88002	80	
244.95563	1062	
245.93920	314	
246.84021	96	
246.90550	70	
246.95057	1340	1+
246.97232	128	
247.80821	124	
248.80389	90	
248.90003	328	
248.97026	86	
249.03797	92	
249.08380	74	
249.91755	70	
250.90122	82	
250.91480	72	
251.04746	76	
252.87775	74	
253.07894	80	
253.90197	80	
254.08781	88	
255.82505	78	
257.91106	80	
257.94450	72	
258.82388	286	1+
259.06817	84	
260.96629	100	
261.96747	80	
263.08950	74	
264.81531	78	
265.08319	112	
265.83888	94	
265.92729	74	
266.08973	86	
268.83687	70	
268.96239	140	
269.94368	72	
269.96715	362	
270.85612	70	
270.95084	70	
271.91367	80	
273.84274	72	
274.79852	74	
276.94210	78	
277.03437	72	
277.91972	120	
278.37241	72	
278.80297	78	
278.84379	74	
279.79401	240	1+
279.84899	202	1+
279.90478	70	
280.00081	150	
280.82997	70	
281.88467	80	
282.38795	74	
283.06616	102	
283.78601	88	
283.85102	110	
284.01022	70	
284.03138	120	
284.82031	162	1+
284.85809	144	
285.84179	236	
286.78361	74	
288.23464	72	
288.88372	72	
289.08612	70	
289.86954	106	
290.83622	78	
291.12083	76	
291.38049	106	
292.05682	126	
293.06016	108	
293.12113	70	
294.86207	138	
296.80332	108	
297.12042	100	
298.79881	204	1+
298.90074	92	
300.79945	180	
301.79266	368	1+
301.80994	140	
301.86285	78	
302.79684	234	1+
302.85660	106	
303.85214	250	
308.13391	74	
308.39027	100	
310.03579	88	
311.85449	82	
311.88241	92	
313.86556	88	
317.03451	90	
320.04761	86	
320.80807	80	
320.92931	72	
321.86056	156	
322.15766	76	
322.30559	72	
322.92800	72	
323.80844	82	
324.81661	82	
327.13572	80	
327.85364	90	
330.38393	74	
336.93822	142	
340.93536	144	
341.93085	78	
342.28508	86	
345.87909	76	
346.13490	76	
347.16850	82	
352.96705	86	
355.77181	144	
359.95918	80	
364.95458	94	
365.77946	196	1+
END IONS

###FS:    #m/z: 336.94294 #charge 1+
###MS: 37
###MSMS: 39
BEGIN IONS
TITLE=Cmpd 29, +MS2(336.9429), 28.0-35.0eV, 0.8min #39
RTINSECONDS=49.0695
SCANS=37,39
PEPMASS=336.94294	21412
CHARGE=1+
74.37189	66	
86.83561	72	
97.23573	66	
138.57648	74	
166.09321	70	
182.86625	64	
185.85706	68	
194.54053	70	
195.89250	92	
196.88700	76	
205.96256	96	
207.87019	76	
209.40610	58	
210.87526	60	
211.94285	708	
212.10699	84	
212.87798	248	
213.87743	114	
213.93969	234	
214.02629	62	
214.93729	136	
215.93863	66	
216.96988	94	
217.88159	132	
219.14435	72	
223.95727	96	
224.05729	68	
225.38829	94	
225.90086	66	
226.89334	62	
228.84044	120	
228.88273	82	
229.95302	602	1+
230.88744	586	1+
231.94832	394	
234.80528	62	
236.84534	66	
236.97779	62	
237.86521	82	
238.97234	112	
240.84149	70	
240.92570	72	
241.83962	86	
245.80071	74	
246.98217	72	
247.96041	174	
248.06606	76	
248.90177	234	
249.96494	66	
250.83355	70	
250.90172	78	
250.94188	80	
250.97377	64	
251.07187	132	
251.83986	96	
251.91031	82	
252.06232	104	
252.96661	328	1+
253.07889	86	
253.86657	68	
254.45792	70	
254.91149	62	
254.93739	104	
254.96504	256	
255.07212	76	
255.41861	72	
255.83115	60	
255.89394	68	
256.96343	136	
257.82834	124	
258.13821	74	
258.83696	84	
258.87380	108	
258.93761	84	
259.83223	292	1+
259.85104	110	
259.95127	162	1+
260.10100	66	
260.86647	132	
264.62043	60	
265.13117	66	
265.87148	72	
266.84976	72	
266.99487	140	
268.83796	788	1+
270.09883	78	
270.98370	66	
271.92017	68	
272.09626	72	
272.97567	84	
274.21683	72	
274.79450	74	
274.85967	138	
275.93181	80	
276.85286	138	
277.87143	134	
278.84091	146	
279.82766	124	
280.10077	94	
280.22537	82	
280.35090	88	
281.04445	146	
281.55279	82	
281.98764	72	
282.87301	72	
283.87129	72	
285.84978	146	
285.95238	62	
286.85235	184	
287.40758	116	
287.85086	128	
287.90975	92	
288.86085	66	
293.10807	194	
294.05720	72	
294.86026	62	
295.85699	116	
295.87486	72	
296.85395	62	
297.85510	98	
298.20960	66	
298.26035	72	
298.87093	154	
298.89036	132	
299.01344	72	
300.81248	70	
302.81797	66	
304.92832	72	
308.84958	70	
308.93794	86	
309.88208	64	
309.91468	78	
311.87397	64	
314.83201	64	
315.27262	66	
317.05384	66	
319.15849	74	
319.75530	66	
321.28115	82	
322.13173	68	
322.84588	84	
323.88595	70	
329.87083	154	
331.87462	66	
332.88383	68	
332.94463	66	
333.81221	98	
334.43152	102	
335.22049	64	
336.22184	86	
336.92216	106	
340.79867	62	
340.90006	62	
341.75832	86	
341.77636	66	
341.80600	68	
END IONS

###FS:    #m/z: 359.95883 #charge 1+
###MS: 37
###MSMS: 40
BEGIN IONS
TITLE=Cmpd 30, +MS2(359.9588), 28.0-35.0eV, 0.9min #40
RTINSECONDS=49.8405
SCANS=37,40
PEPMASS=359.95883	15300
CHARGE=1+
185.91897	78	
188.96881	66	
192.10614	72	
198.95822	78	
200.97772	68	
206.86577	88	
209.93899	156	
212.06762	74	
216.41133	74	
216.96464	86	
222.94867	220	
223.95236	156	
224.94798	150	
225.95870	92	
225.99719	90	
226.94541	678	1+
227.88187	86	
227.92833	138	
228.94068	532	
231.80428	74	
233.40920	88	
234.86172	68	
234.88611	82	
235.82526	162	
235.95820	66	
238.96687	148	
239.06805	136	
239.89974	80	
240.82644	70	
240.83956	84	
240.93963	220	
240.95897	122	
241.78419	64	
241.89675	72	
242.93874	86	
244.01366	80	
244.95622	192	
245.93937	76	
246.95053	1086	
251.84686	152	
251.87310	98	
252.05046	78	
252.88553	70	
252.95410	86	
253.94496	64	
254.86489	66	
255.89480	192	1+
256.38140	68	
256.96925	66	
259.94051	198	1+
261.05390	66	
261.06797	64	
261.84844	72	
265.08911	158	
265.87749	94	
265.97557	94	
266.81371	150	
267.80488	72	
267.85750	90	
267.97109	134	
269.96560	258	
271.00143	86	
271.36945	90	
271.84640	116	
272.81582	68	
273.08545	76	
273.79647	70	
273.84698	70	
275.74394	62	
275.96721	102	
277.85638	72	
277.94659	72	
278.42376	68	
278.83788	144	
278.88904	102	
278.92418	70	
279.06323	78	
279.78562	64	
279.94429	92	
280.05481	88	
280.11451	84	
280.79843	196	
281.79035	98	
281.88920	120	
281.91335	146	
282.82978	64	
284.62103	92	
284.83346	72	
284.86724	68	
287.99285	88	
288.90660	78	
290.06802	94	
290.34868	82	
292.89595	70	
293.11558	104	
293.85297	68	
294.94423	70	
296.02067	72	
296.81545	78	
296.85579	70	
297.11378	76	
297.16503	78	
298.79271	72	
298.82353	84	
300.05677	74	
300.87205	66	
301.85706	264	
302.92017	72	
304.01561	80	
307.90088	66	
308.12696	70	
309.00268	64	
309.07186	100	
309.88422	80	
310.94420	90	
312.86024	108	
314.28113	86	
314.42696	68	
315.88546	70	
315.96632	80	
316.05546	78	
316.81282	100	
316.84612	72	
318.43508	70	
320.82561	84	
322.30811	70	
323.01624	68	
323.94767	66	
326.89798	66	
327.76667	78	
330.16969	72	
331.73559	64	
332.45642	72	
334.28364	98	
334.95729	76	
336.80056	70	
336.94816	138	
340.28643	86	
340.87574	64	
340.95941	64	
342.78744	82	
344.61520	76	
345.21530	64	
351.13093	72	
352.89248	70	
356.39199	84	
357.79234	70	
358.42084	80	
359.61433	78	
360.77018	102	
360.80105	64	
363.25350	74	
364.86554	76	
END IONS

###FS:    #m/z: 322.92753 #charge 1+
###MS: 41
###MSMS: 42
BEGIN IONS
TITLE=Cmpd 31, +MS2(322.9275), 28.0-35.0eV, 0.9min #42
RTINSECONDS=53.522
SCANS=41-42
PEPMASS=322.92753	537046
CHARGE=1+
51.02249	52	
157.28004	68	
178.75802	62	
185.92100	64	
187.04245	84	
195.91298	36	
198.03366	52	
200.83148	70	
201.04403	274	
205.94789	138	
206.36104	38	
207.79577	50	
212.97487	76	
215.94054	40	
216.91555	56	
219.04972	56	
220.87424	70	
221.90501	78	
222.96887	88	
225.12272	36	
225.85688	54	
227.83168	68	
228.05634	48	
228.09695	86	
228.84513	70	
228.92682	46	
229.91069	68	
229.92954	72	
230.83315	54	
230.88718	76	
231.82671	78	
233.04736	64	
233.89156	58	
234.15475	66	
234.89001	84	
237.11412	92	
238.89482	82	
238.93743	128	
238.98777	66	
239.05002	58	
239.07271	74	
240.78679	82	
240.81739	60	
240.86512	72	
240.93903	392	
241.79392	64	
241.87576	52	
241.93988	292	
241.98839	50	
242.61952	48	
242.82587	40	
242.93966	1382	1+
243.20520	68	
243.81445	54	
244.78956	56	
244.82566	66	
244.94108	420	
245.04487	96	
246.84928	82	
246.97125	146	
247.10200	86	
247.38504	170	
247.81105	88	
248.98759	92	
249.14532	86	
250.82180	54	
250.86072	92	
251.82462	72	
253.82938	48	
253.98400	74	
254.86562	70	
254.90504	72	
254.91787	66	
255.77801	48	
256.13539	58	
256.85233	72	
256.89567	170	
257.07361	72	
258.83350	76	
258.89017	74	
259.90850	74	
260.06126	70	
261.84053	66	
262.67787	36	
262.95792	56	
263.82686	54	
265.11150	58	
266.03589	56	
270.01621	60	
271.84389	78	
274.01368	58	
274.06467	64	
274.84970	56	
274.91891	54	
275.80335	80	
275.93152	104	
276.81351	74	
278.24042	116	
278.89919	62	
279.08849	1358	1+
279.82091	58	
279.92740	62	
280.83466	66	
281.10783	62	
281.34230	36	
281.84032	70	
282.85239	66	
283.06309	166	
283.92308	86	
284.08035	84	
284.29176	404	1+
284.84473	56	
284.87560	70	
285.80074	56	
286.79462	66	
289.01047	48	
289.21120	58	
289.86525	74	
290.85684	56	
292.84578	58	
293.10404	56	
294.09756	82	
295.76736	68	
296.80724	52	
299.71256	46	
299.87287	68	
300.86558	132	
303.00619	40	
304.68629	58	
305.86460	62	
305.89624	64	
307.80155	46	
307.88313	100	
308.89313	68	
309.01333	80	
309.92080	80	
310.77096	88	
310.87499	68	
314.81569	128	
315.83074	80	
315.87217	82	
317.38438	90	
317.81735	76	
317.88757	48	
318.84736	88	
321.00166	72	
322.79077	78	
322.87250	74	
323.76188	66	
325.10213	48	
326.28540	52	
327.07361	64	
328.12474	78	
END IONS

###FS:    #m/z: 340.93786 #charge 1+
###MS: 41
###MSMS: 43
BEGIN IONS
TITLE=Cmpd 32, +MS2(340.9379), 28.0-35.0eV, 0.9min #43
RTINSECONDS=54.294
SCANS=41,43
PEPMASS=340.93786	255814
CHARGE=1+
126.70986	70	
183.84733	72	
189.86267	66	
190.86218	80	
191.95297	64	
197.92409	82	
204.01461	112	
207.94833	70	
208.53985	90	
210.93347	76	
212.87906	168	
213.87567	142	
213.93904	236	
213.95467	120	
214.93546	182	
215.89545	76	
215.93322	66	
217.85908	88	
217.87609	64	
219.95182	90	
220.84320	74	
228.79281	64	
228.84693	74	
228.93623	74	
228.95084	80	
229.84005	68	
229.94596	84	
230.08201	70	
230.84827	66	
230.88383	218	1+
231.07380	78	
231.94908	128	
233.89508	180	
233.94529	118	
234.12255	70	
236.12047	68	
238.94027	74	
239.59908	104	
239.90142	68	
239.95494	66	
239.98159	76	
240.83038	110	
241.84080	130	
242.84518	66	
243.06512	92	
243.82955	74	
244.08288	68	
244.91221	96	
245.83151	138	
245.91625	84	
246.39208	76	
246.85262	212	1+
246.94576	90	
248.90066	78	
249.90191	138	
250.03298	66	
250.98492	86	
253.08087	82	
254.01172	70	
254.57538	92	
254.80881	72	
254.91315	88	
254.96182	134	
256.09226	64	
256.85316	64	
256.91019	84	
257.86310	66	
258.83988	210	
259.85306	280	
259.95436	174	
260.82983	372	
261.44319	100	
261.84076	174	
262.82975	80	
263.44225	72	
264.86125	78	
264.90623	72	
264.91919	106	
265.06102	98	
265.87133	70	
266.00126	70	
268.84133	106	
269.02993	74	
269.84025	66	
272.86381	74	
272.91081	78	
273.42475	88	
274.44869	82	
274.85789	188	
274.98811	70	
275.82111	66	
275.85919	84	
276.85241	186	
277.84787	130	
277.86433	172	
277.96780	66	
278.19206	66	
278.84294	422	
278.90960	76	
279.02623	86	
279.84946	238	
280.84919	130	
280.92486	82	
281.04414	82	
281.88853	84	
282.85858	84	
284.04939	66	
285.02101	82	
286.94147	70	
289.43067	88	
289.93637	70	
290.86730	88	
291.79599	72	
292.85585	72	
293.84056	74	
293.88951	66	
294.16662	84	
294.86269	220	
295.85181	66	
296.01482	74	
296.87479	90	
297.79204	70	
297.82980	94	
297.85971	74	
298.26534	68	
298.30079	64	
298.86493	64	
298.88913	122	
299.05789	180	
299.86871	146	
300.87709	72	
302.86081	76	
302.93962	68	
306.45041	116	
308.87747	78	
310.81693	66	
311.88231	70	
313.65024	116	
320.90086	64	
321.97279	70	
322.28136	90	
325.20198	68	
327.12720	66	
333.89073	96	
335.80739	100	
337.08668	66	
339.26120	66	
339.81341	80	
340.87839	70	
343.02817	68	
344.30342	70	
345.43421	70	
END IONS

###FS:    #m/z: 363.95332 #charge 1+
###MS: 41
###MSMS: 44
BEGIN IONS
TITLE=Cmpd 33, +MS2(363.9533), 28.0-35.0eV, 1.0min #44
RTINSECONDS=55.066
SCANS=41,44
PEPMASS=363.95332	94434
CHARGE=1+
98.16905	72	
165.41845	76	
185.86044	74	
189.86551	96	
194.88919	138	
196.88712	70	
197.13551	102	
207.87183	66	
209.94078	314	
211.82821	90	
212.87645	102	
214.46327	64	
214.89488	66	
217.02983	70	
219.85694	74	
219.96302	98	
222.95114	124	
223.42570	118	
224.15112	66	
224.82810	64	
224.94740	254	
225.97127	70	
226.94494	1526	1+
227.92476	80	
228.93962	1310	1+
229.01951	76	
230.83317	80	
230.88785	454	1+
232.01221	66	
234.02696	86	
237.05899	76	
238.88152	70	
240.23055	90	
240.83079	68	
240.93529	78	
241.08580	112	
241.19078	76	
241.93939	106	
241.95940	70	
242.94143	402	1+
242.95862	420	1+
244.83947	72	
244.93696	178	
244.95575	806	1+
245.94203	216	
246.11852	94	
246.95006	820	1+
247.98096	94	
248.79708	140	
248.89514	322	1+
249.03444	66	
250.80044	80	
250.94562	182	
251.04971	72	
251.79719	86	
252.07213	78	
253.96845	86	
254.39329	86	
257.80867	72	
258.83980	64	
259.09343	70	
259.89270	80	
259.94649	70	
260.08892	96	
260.79026	92	
260.85557	94	
260.97030	212	
263.05322	172	
263.88077	80	
264.07846	74	
264.88435	132	
265.08203	146	
265.90521	74	
266.78817	68	
266.81347	184	
267.82101	74	
267.97006	378	1+
268.81446	70	
269.96509	294	1+
270.94307	114	
273.90785	74	
274.94760	74	
275.00836	84	
275.15326	72	
275.84825	74	
275.88664	78	
276.05817	66	
276.80554	94	
277.80930	82	
278.13469	66	
278.79190	94	
278.84176	88	
280.79334	264	
280.83442	148	
281.87633	72	
281.91745	104	
281.96685	78	
282.31762	70	
282.83204	68	
283.09643	68	
283.78472	116	
283.98301	66	
284.78464	66	
285.84265	92	
285.89624	70	
286.93521	84	
289.09411	74	
289.85768	74	
292.05883	288	1+
293.11686	64	
296.80974	78	
297.11000	76	
297.81101	64	
298.80183	700	1+
298.91771	94	
300.86347	68	
300.92340	76	
301.09999	70	
301.79484	260	1+
301.85823	236	
302.31379	74	
303.01854	70	
303.09972	76	
303.85004	258	
303.91305	86	
306.82656	66	
307.87411	132	
308.92733	78	
310.08733	80	
313.88062	68	
315.81546	74	
316.81507	116	
317.12617	66	
318.80645	98	
319.01411	90	
320.43000	80	
321.86160	114	
322.06530	86	
323.81280	78	
324.81677	76	
324.86982	72	
325.75330	64	
328.62103	72	
329.05988	72	
332.76098	72	
333.05649	66	
334.29019	120	
336.94274	110	
338.91088	72	
339.03371	78	
339.37197	84	
340.81453	64	
341.26120	100	
343.52452	78	
347.27581	110	
352.83087	76	
352.84949	68	
353.82589	72	
359.92882	74	
360.28516	100	
362.76944	78	
366.31165	70	
367.25719	70	
END IONS

###FS:    #m/z: 322.92747 #charge 1+
###MS: 45
###MSMS: 46
BEGIN IONS
TITLE=Cmpd 34, +MS2(322.9275), 28.0-35.0eV, 1.0min #46
RTINSECONDS=58.7535
SCANS=45-46
PEPMASS=322.92747	517022
CHARGE=1+
139.30586	106	
152.90241	92	
170.14832	164	
190.93342	82	
193.89009	64	
193.94692	82	
194.93293	74	
197.91213	52	
198.87866	68	
198.95485	54	
199.01550	94	
199.95382	72	
200.83503	68	
200.94837	66	
201.04326	286	1+
203.17885	76	
203.89034	68	
205.96804	62	
206.14777	64	
206.95437	60	
211.03872	76	
214.90562	84	
220.95689	52	
221.06604	66	
221.93935	52	
222.95403	112	
223.95627	148	
226.90834	70	
227.95415	66	
229.85499	64	
230.82939	78	
232.10535	100	
232.93683	80	
233.86560	64	
234.92956	66	
235.84685	60	
236.01301	62	
236.83427	72	
237.92570	78	
238.90009	54	
239.04293	62	
239.07503	190	
239.93366	56	
240.03086	94	
240.27079	64	
240.37908	76	
240.88793	72	
240.93873	568	
240.96189	74	
241.05614	68	
241.07610	78	
241.91221	76	
241.93720	2060	1+
242.02875	78	
242.82349	92	
242.93942	1460	1+
243.09604	70	
243.25284	66	
243.83059	66	
244.45507	66	
244.81998	76	
244.93774	322	1+
245.38327	64	
248.84254	74	
249.21065	68	
249.42189	72	
249.90657	76	
250.16490	48	
250.89755	78	
250.94585	68	
251.90035	80	
252.11880	106	
252.46583	76	
253.78641	58	
255.85468	72	
255.99192	64	
256.85325	64	
256.89969	70	
256.95343	54	
257.79567	136	
259.84722	70	
260.83521	154	
262.02535	66	
262.11276	64	
262.82906	204	
263.04621	58	
263.07306	68	
263.87268	58	
264.42185	72	
265.01336	62	
265.05520	146	
265.12304	78	
265.84731	80	
266.76896	78	
267.79884	64	
268.11652	64	
268.88727	78	
268.95267	84	
269.80015	72	
272.83394	84	
273.78995	52	
274.03816	72	
275.12556	78	
275.91965	66	
276.83413	84	
276.85824	54	
276.92996	96	
276.95651	68	
278.00979	72	
279.08922	1248	1+
279.85753	66	
280.84253	72	
282.27657	162	
283.02519	86	
283.09434	94	
283.89652	62	
284.02901	78	
284.07414	84	
284.29226	756	1+
284.85891	62	
284.88691	70	
285.07643	50	
287.27666	80	
287.90756	72	
289.44965	90	
291.80001	66	
293.14326	88	
295.43364	72	
296.88746	50	
300.11006	82	
300.86162	58	
301.82414	54	
302.13541	148	
302.87974	76	
303.41869	92	
304.25323	58	
306.06552	52	
307.08066	84	
308.86685	80	
309.91674	72	
312.90032	74	
313.72854	58	
315.81972	62	
316.88351	84	
317.03213	54	
317.37567	50	
318.26628	50	
318.88227	68	
318.90194	76	
320.75310	64	
321.11615	86	
321.19559	54	
323.82609	50	
324.23765	56	
325.04527	62	
327.13354	98	
END IONS

###FS:    #m/z: 340.93797 #charge 1+
###MS: 45
###MSMS: 47
BEGIN IONS
TITLE=Cmpd 35, +MS2(340.9380), 28.0-35.0eV, 1.0min #47
RTINSECONDS=59.5255
SCANS=45,47
PEPMASS=340.93797	259206
CHARGE=1+
173.24249	64	
182.85447	72	
191.13882	96	
192.92740	196	
195.94199	90	
197.89111	72	
212.83544	74	
213.12031	64	
213.93772	244	
214.94747	70	
215.88439	100	
216.05212	64	
217.85721	62	
217.88445	88	
217.93330	68	
219.87894	144	
224.83369	74	
224.97584	66	
226.83950	92	
228.94360	268	
230.14534	88	
230.84650	102	
230.88683	60	
231.88627	296	1+
231.94601	138	
232.95743	76	
233.05124	60	
233.89791	140	
233.94775	62	
234.58902	78	
234.95967	90	
235.88845	78	
236.86039	72	
236.90422	68	
237.04194	68	
238.85298	60	
240.22302	114	
240.83842	96	
240.88213	66	
241.83820	66	
241.89181	102	
241.94836	72	
242.84213	176	
243.82703	328	1+
244.37048	92	
245.82395	68	
248.90046	80	
249.86007	70	
249.95929	70	
250.94457	92	
250.96177	142	1+
252.50882	104	
253.95486	76	
254.83010	70	
254.90655	68	
254.96266	96	
255.07160	64	
256.84851	130	
257.15277	64	
257.85606	68	
258.84416	404	1+
258.96712	76	
259.92838	68	
259.95541	118	
260.83129	576	1+
262.93411	96	
263.05566	68	
263.81710	74	
263.87845	140	
264.06277	82	
264.86127	78	
265.12521	64	
265.18905	78	
265.97744	106	
266.86850	124	
266.92947	60	
267.13031	68	
268.83675	86	
268.95367	74	
270.80725	76	
270.84180	68	
271.83691	106	
273.91388	92	
275.42128	78	
275.66859	114	
275.80469	76	
276.85430	420	1+
277.51882	70	
277.97200	72	
278.84025	484	
279.84628	268	
280.84967	220	
281.04016	88	
281.86209	120	
281.89095	68	
281.98976	72	
282.11847	76	
283.02551	118	
284.87574	78	
285.02289	68	
285.05178	66	
285.81141	72	
285.95666	64	
287.88052	88	
291.52302	108	
294.10780	72	
294.86349	66	
295.84752	74	
295.98925	72	
296.06308	68	
296.85571	126	
297.84713	66	
297.89291	78	
298.31315	80	
298.96251	70	
299.01111	64	
299.05499	96	
299.86448	146	
299.92712	66	
300.09724	76	
300.85329	64	
300.87641	70	
301.01894	70	
301.04041	100	
301.10846	72	
301.86025	112	
301.93368	90	
302.86371	110	
302.94168	80	
304.05182	72	
304.76486	94	
304.92205	78	
305.80818	62	
307.05896	84	
307.79755	72	
307.88774	132	
308.15512	88	
310.87736	72	
311.14133	78	
312.90242	60	
313.86971	70	
314.13968	72	
314.98228	60	
316.18430	82	
317.82182	80	
317.88516	94	
318.76613	70	
318.80542	92	
322.11877	110	
324.89199	94	
325.89793	72	
333.05418	66	
337.74343	70	
338.90174	76	
342.25346	72	
342.38951	62	
END IONS

###FS:    #m/z: 507.84014 #charge 1+
###MS: 45
###MSMS: 48
BEGIN IONS
TITLE=Cmpd 36, +MS2(507.8401), 28.2-35.2eV, 1.0min #48
RTINSECONDS=60.298
SCANS=45,48
PEPMASS=507.84014	28676
CHARGE=1+
66.62767	94	
196.01449	126	
206.07032	102	
248.03052	104	
252.07485	128	
256.00784	104	
257.79343	104	
261.87814	94	
266.09560	100	
266.16619	98	
278.83324	192	
280.10822	146	
287.85007	350	
289.79413	202	1+
290.88000	308	1+
293.85784	106	
293.87257	108	
294.67434	118	
296.87006	106	
298.79748	94	
302.89768	130	
303.86608	374	1+
305.85930	426	
306.90308	132	
307.13328	462	1+
307.88905	300	
308.86728	168	
308.96932	126	
309.78370	150	
309.88017	134	
310.15428	296	
311.16166	230	
311.87859	796	1+
312.88115	536	1+
313.98294	108	
315.75942	182	1+
315.80673	100	
315.82056	136	
316.80840	142	
316.85796	408	1+
319.98356	200	1+
320.12413	192	1+
320.86851	132	
321.85360	102	
322.88571	92	
324.85942	100	
324.94088	108	
325.82428	104	
326.88337	468	
327.04268	190	
327.28173	92	
327.87631	264	
328.82071	276	1+
328.88390	182	
330.79887	230	1+
332.82239	114	
332.88420	108	
333.87070	136	
341.00400	124	
341.87970	156	
342.82021	102	
347.75301	120	
347.78224	142	
348.78691	162	
348.83953	106	
349.75519	200	
349.83304	180	1+
350.74999	122	
350.88522	132	
350.91073	106	
351.77078	232	1+
352.88809	194	1+
353.84532	168	
354.81340	216	
354.83336	116	
357.84356	110	
360.81576	104	
362.76172	162	1+
365.78502	282	
366.18207	252	1+
366.41043	92	
366.74047	124	
366.79077	132	
366.99153	108	
367.70332	294	1+
367.76063	288	
367.81530	148	
367.85882	118	
369.13972	96	
369.23127	132	
369.82798	150	
370.80231	120	
371.80129	112	
371.82273	134	
373.74271	116	
373.79709	112	
374.81372	130	
375.82974	110	
376.76549	142	1+
381.01704	110	
381.83573	108	
383.77083	138	
383.79040	144	
384.85296	118	
384.87148	146	
385.72935	108	
385.81886	170	
386.82222	114	
387.84156	286	
388.79938	110	
389.19596	262	1+
390.83970	160	
391.79684	132	
391.84095	130	
392.82758	500	1+
394.78362	114	
395.76670	126	
396.04280	94	
396.74267	92	
398.74816	158	1+
399.72145	148	
399.78165	120	
399.84928	98	
402.81965	122	
403.72643	156	1+
403.79660	134	
403.86611	116	
404.80373	174	
405.73423	284	1+
405.76215	102	
405.85204	416	1+
405.89536	270	1+
406.76369	106	
406.78722	104	
407.77246	96	
407.86136	190	
408.73972	324	1+
408.85333	342	
409.76989	110	
409.85476	188	
410.83195	988	1+
411.09658	98	
413.06854	274	1+
413.74976	126	
413.83769	132	
413.89604	162	
414.67100	108	
417.81501	96	
417.85566	134	
422.86349	118	
423.76301	286	1+
423.86526	200	
424.78961	184	1+
424.86432	128	
425.74313	132	
425.86992	96	
426.75930	172	
426.86735	134	
427.72725	388	1+
427.76013	166	
428.74625	134	
428.78703	104	
428.84261	834	1+
429.69524	124	
429.74346	92	
429.83654	260	1+
430.70498	152	1+
431.86773	126	
434.83135	112	
435.71109	96	
443.76763	100	
444.86885	328	
445.29777	112	
445.87446	498	1+
447.70788	114	
448.76606	108	
449.87778	122	
450.75345	148	
451.19164	100	
451.75422	114	
451.85899	112	
457.89378	122	
462.87775	386	1+
465.71861	296	
467.69927	114	
467.88354	418	1+
470.07349	100	
480.91748	110	
485.89867	376	1+
509.29174	202	1+
END IONS

###FS:    #m/z: 322.92779 #charge 1+
###MS: 49
###MSMS: 50
BEGIN IONS
TITLE=Cmpd 37, +MS2(322.9278), 28.0-35.0eV, 1.1min #50
RTINSECONDS=63.957
SCANS=49-50
PEPMASS=322.92779	525932
CHARGE=1+
170.18205	70	
186.15365	46	
189.00922	50	
195.92002	90	
198.84066	48	
198.92925	78	
199.14218	114	
200.83185	52	
201.04135	140	
205.95037	152	
206.97173	66	
209.12186	64	
214.94007	62	
219.04344	66	
222.86981	72	
223.87182	80	
223.95965	60	
224.95912	60	
227.88972	62	
227.90592	48	
227.92622	72	
227.94697	130	
228.06931	68	
228.84886	60	
236.80041	52	
237.05176	60	
237.98985	76	
238.89225	62	
239.07866	82	
239.88451	154	
240.14493	78	
240.82011	226	1+
240.88216	72	
240.93805	660	
241.01000	72	
241.90067	58	
241.93768	1594	1+
241.98856	68	
242.23701	58	
242.94013	1070	1+
244.05419	88	
244.93718	390	1+
245.23467	48	
245.43898	92	
245.61030	54	
246.84369	72	
248.02765	54	
248.82677	78	
248.85796	150	
249.03625	78	
249.96704	90	
250.94441	72	
251.88269	62	
251.94519	72	
252.82350	56	
254.90496	54	
255.07336	52	
255.80364	56	
256.02920	56	
256.96560	72	
257.82848	84	
257.94434	60	
258.83767	70	
258.85539	108	
259.89653	50	
260.84173	60	
261.79677	62	
263.05382	66	
263.83292	134	
263.90206	74	
264.94341	92	
265.05523	52	
265.09270	56	
265.85929	66	
266.03961	58	
266.85285	62	
267.03784	64	
267.91769	58	
267.93646	54	
268.08668	44	
268.13644	92	
268.84669	54	
270.11310	74	
270.95072	68	
271.15107	72	
272.01902	84	
272.91897	50	
272.98201	70	
275.84806	72	
277.07523	60	
278.08977	56	
278.20646	72	
279.02125	56	
279.08931	1302	1+
279.84918	46	
279.91502	66	
280.06719	46	
280.91061	78	
281.26451	66	
282.31355	70	
282.86694	54	
283.80506	68	
284.20650	84	
284.29136	386	1+
284.86513	50	
284.87976	70	
284.97554	70	
285.10603	54	
285.90247	54	
285.92949	74	
286.01270	62	
286.08521	48	
288.83741	90	
289.16364	54	
289.86507	66	
289.89638	76	
291.86697	64	
292.10875	46	
292.87546	66	
293.04320	54	
293.06205	78	
294.09283	104	
294.82190	78	
298.02934	62	
299.32994	50	
299.77847	46	
299.86557	54	
300.41879	74	
300.96581	70	
302.24329	88	
302.58909	44	
303.05693	78	
303.94251	108	
303.97066	70	
304.90051	70	
304.94326	44	
307.28274	72	
308.29294	66	
309.00092	66	
312.41404	70	
312.94410	66	
314.76439	60	
314.81250	66	
316.75283	54	
318.88443	80	
320.78171	52	
322.94043	58	
322.96272	80	
324.19543	50	
324.29246	78	
325.75808	50	
325.88719	86	
327.38225	72	
328.11135	64	
328.17824	54	
328.34754	52	
END IONS

###FS:    #m/z: 340.93801 #charge 1+
###MS: 49
###MSMS: 51
BEGIN IONS
TITLE=Cmpd 38, +MS2(340.9380), 28.0-35.0eV, 1.1min #51
RTINSECONDS=64.7295
SCANS=49,51
PEPMASS=340.93801	265126
CHARGE=1+
141.41232	72	
171.68956	86	
191.02669	72	
191.04195	74	
196.88222	84	
198.95309	94	
200.82467	72	
200.94660	70	
203.42216	72	
204.82761	106	
204.99617	86	
207.94811	96	
210.88013	102	
210.94256	88	
212.87815	78	
213.87940	78	
213.93837	112	
214.89245	130	
214.93694	188	1+
215.85715	76	
215.88710	154	
217.87903	90	
218.89717	68	
219.02980	70	
225.87721	76	
226.86916	80	
228.84553	112	
228.94443	88	
229.94032	82	
229.97940	76	
230.97280	102	
231.94895	288	
232.89179	154	
233.89433	118	
233.94454	148	
234.88429	88	
234.95206	62	
235.10640	74	
235.82569	86	
235.86605	72	
237.06104	88	
237.88957	82	
238.85589	114	
240.22795	114	
240.84955	74	
241.84611	106	
241.89683	76	
241.94657	64	
242.82230	66	
242.83903	100	
243.82785	154	1+
243.84709	68	
244.95696	128	
246.94950	62	
247.06752	94	
248.04474	62	
248.84220	110	
248.87702	66	
248.90045	66	
248.98571	104	
249.90000	120	
250.08144	72	
252.03670	74	
254.14474	66	
254.97255	178	
255.90579	72	
256.07830	76	
256.11211	62	
256.25708	66	
256.86510	80	
256.90045	62	
256.98717	72	
257.23908	68	
258.84873	190	
258.88033	66	
259.82369	72	
259.85772	146	
260.01941	86	
260.83325	166	
260.95877	68	
261.21494	76	
261.84106	220	
261.91519	126	
262.81476	66	
262.83362	172	
262.85765	112	
262.97003	94	
263.88242	74	
264.86203	66	
264.88902	84	
265.01711	82	
265.91334	94	
266.86942	86	
266.90772	66	
267.00996	70	
268.83882	126	
270.41374	74	
270.96748	66	
271.87339	70	
271.90788	68	
272.97636	66	
273.01238	102	
273.83876	94	
273.86521	150	
273.89348	88	
274.85560	196	1+
274.89267	108	
274.91491	68	
275.17018	138	
275.83982	70	
275.95809	76	
276.85782	194	
277.86073	238	
278.84233	798	1+
278.87664	94	
278.94042	82	
280.92225	66	
282.86908	82	
285.83811	62	
286.02535	68	
286.91284	74	
288.83954	90	
289.98214	96	
290.78795	66	
290.82328	70	
292.98422	68	
293.43234	86	
295.83488	68	
295.87907	68	
296.85156	80	
297.84889	138	
299.05813	98	
299.09841	68	
303.06966	62	
303.14691	84	
304.92372	80	
307.12789	62	
308.79567	92	
310.87409	120	
311.13465	72	
312.36184	90	
313.84806	80	
314.81405	68	
317.89391	74	
317.95992	90	
320.88520	96	
323.23638	64	
326.99806	94	
330.20548	70	
338.89481	78	
342.93708	96	
343.16709	64	
343.24670	66	
345.05749	78	
END IONS

###FS:    #m/z: 507.84092 #charge 1+
###MS: 49
###MSMS: 52
BEGIN IONS
TITLE=Cmpd 39, +MS2(507.8409), 28.2-35.2eV, 1.1min #52
RTINSECONDS=65.501
SCANS=49,52
PEPMASS=507.84092	27574
CHARGE=1+
51.96985	240	
97.52778	92	
196.01678	240	
211.03172	136	
214.88327	148	
232.89839	188	
236.88159	178	
238.05903	118	
239.06756	100	
252.01763	96	
255.94366	116	
257.79700	130	
258.87483	194	
260.82372	110	
264.41177	112	
266.04562	90	
268.11159	112	
268.12742	88	
273.08104	88	
273.30269	98	
276.06849	204	1+
278.84176	120	
283.09600	92	
285.97068	102	
286.85105	158	
287.85436	132	
289.87724	212	
290.85811	118	
290.88165	124	
291.86628	166	
293.87194	492	1+
294.66391	104	
294.81999	92	
294.95194	144	
295.96241	218	1+
299.79534	102	
301.02660	166	1+
301.80471	162	
302.36288	96	
303.86373	198	
304.10794	130	
305.85928	374	
306.12277	136	
307.13661	476	1+
307.88649	88	
307.98048	168	
308.14000	406	1+
308.87353	418	1+
310.15225	124	
311.88006	672	1+
311.90261	124	
313.87045	108	
314.86502	246	1+
318.93923	132	
319.86125	224	1+
321.27891	98	
322.88685	160	
322.92430	132	
325.81101	122	
325.90012	196	
326.87965	730	1+
328.78148	120	
329.03744	98	
331.81822	264	1+
332.86698	144	
334.77082	276	1+
336.88477	126	
336.94566	100	
337.87926	90	
339.51887	92	
339.83926	210	1+
340.86518	316	1+
344.82401	116	
344.84695	166	1+
344.88705	94	
345.77680	116	
347.78639	128	
348.34531	106	
348.77499	262	
348.88246	98	
350.75698	114	
350.88642	96	
350.90151	136	
351.02874	164	1+
351.76206	152	
352.06338	100	
353.78235	328	1+
353.84556	332	1+
355.88947	282	1+
355.91901	112	
356.83197	130	
357.82370	204	1+
359.76331	104	
366.84202	136	
367.71448	134	
367.76353	326	1+
367.83768	120	
369.83528	344	1+
370.86917	88	
370.90100	160	1+
371.80736	110	
372.40246	100	
372.78367	234	1+
373.77228	150	
373.89769	214	1+
377.81396	90	
380.80262	136	
381.71617	164	
384.84717	102	
385.00958	90	
385.77673	330	1+
385.84443	92	
386.83080	248	1+
386.84301	136	
388.79426	98	
389.19267	124	
389.84623	98	
390.74592	216	1+
390.83766	128	
391.84277	146	
392.82348	512	1+
393.00418	90	
393.80174	132	
395.79475	132	1+
396.56608	106	
399.84708	292	1+
400.72665	108	
402.05837	114	
402.84890	186	1+
403.31882	90	
403.81855	92	
405.85244	140	
405.87279	144	
405.97670	92	
406.77970	172	
406.85399	92	
407.87495	94	
408.84718	440	
409.06792	92	
409.72782	126	
409.84949	272	
410.73934	102	
410.83519	832	1+
411.09286	112	
413.06875	100	
415.30504	100	
417.69097	142	
417.85700	164	
420.99739	116	
421.88221	116	
422.87143	364	1+
423.77689	520	1+
425.75692	196	
426.73712	114	
426.76046	158	
426.85839	418	1+
427.74447	460	1+
427.79526	112	
428.84476	544	
428.87704	312	1+
429.83901	282	
430.22179	166	
430.83880	164	
431.86318	88	
432.86053	194	
433.86248	166	
439.90294	122	
442.68116	108	
444.12246	92	
444.86862	352	
445.75377	338	1+
445.87188	198	
446.78644	194	1+
446.87555	134	
447.71012	122	
448.71033	98	
448.89698	90	
449.78690	92	
449.87623	238	
450.87356	116	
457.90310	126	
459.87706	96	
462.87962	254	
467.19990	92	
467.88755	132	
469.22873	156	1+
469.88346	120	
485.89604	120	
486.89553	126	
487.90573	100	
499.72602	148	
509.77860	90	
END IONS

###FS:    #m/z: 363.95360 #charge 1+
###MS: 53
###MSMS: 54
BEGIN IONS
TITLE=Cmpd 40, +MS2(363.9536), 28.0-35.0eV, 1.2min #54
RTINSECONDS=69.1585
SCANS=53-54
PEPMASS=363.95360	103338
CHARGE=1+
71.64404	70	
156.15796	84	
183.93369	82	
187.93368	80	
188.09017	78	
189.86323	268	1+
191.86298	146	
196.88559	82	
200.94312	68	
204.00354	118	
206.61509	112	
207.87034	102	
208.94826	70	
209.94085	320	
210.88529	134	
212.87581	280	
213.87940	148	
214.89512	182	
219.09135	68	
219.94261	74	
222.94835	372	1+
224.94595	934	1+
224.97446	142	1+
226.87859	68	
226.94457	2644	1+
227.92822	92	
228.89087	70	
228.94002	2674	
229.28500	106	1+
229.94420	74	
229.97455	88	
230.88576	734	1+
230.93905	122	
232.88029	278	1+
233.12055	80	
234.87704	94	
234.93471	70	
234.95941	76	
236.06973	68	
238.35949	70	
238.89354	72	
239.06813	138	
239.10154	68	
240.93708	382	1+
240.95867	618	1+
241.08768	76	
242.94444	154	
242.95491	232	
243.95307	92	
244.88132	66	
244.95473	1396	
245.65449	100	
245.88943	74	
245.94427	1628	1+
246.80679	80	
246.89975	66	
247.91168	66	
248.03751	76	
248.15097	86	
248.84245	66	
248.89707	380	
249.02847	76	
249.04584	70	
250.93857	74	
251.03003	84	
251.04560	122	
251.07105	76	
251.94453	94	
251.98029	94	
252.78239	70	
253.07768	88	
256.93974	82	
257.88565	92	
258.84349	118	
260.96768	404	1+
261.06192	84	
262.06794	86	
262.82908	104	
263.05343	72	
263.90084	74	
263.96660	76	
264.88326	96	
265.08500	76	
265.82543	80	
265.91744	76	
265.96967	68	
266.09078	68	
266.12944	76	
266.81164	380	1+
266.85517	70	
267.87521	68	
267.97132	404	1+
269.96524	222	
269.98743	68	
270.80168	74	
271.84309	252	1+
271.90143	70	
275.81754	78	
278.07368	82	
278.84202	232	
279.80013	138	
279.87011	158	1+
279.91039	68	
279.96666	96	
280.09686	106	
280.78990	238	
280.85276	78	
281.12442	84	
281.78650	266	1+
281.89393	132	
283.95645	72	
285.01650	98	
285.83814	72	
286.79794	72	
286.82100	70	
287.80744	100	
287.85144	90	
288.92097	68	
289.87834	98	
290.08723	66	
291.05170	72	
291.97192	78	
296.80730	90	
296.95990	74	
297.02347	84	
297.81688	72	
298.80015	572	1+
298.86575	240	1+
301.79671	220	1+
301.85686	112	
302.86260	100	
302.90957	66	
303.14482	70	
303.85046	232	
306.27619	78	
306.88715	74	
307.13359	138	
307.92451	116	
308.13161	76	
308.84552	78	
309.00077	76	
311.82209	70	
311.92359	68	
316.19311	82	
316.82244	156	
317.99970	68	
318.81037	222	1+
318.82955	76	
319.04897	76	
320.93181	92	
321.84312	68	
321.91757	72	
322.84369	96	
323.25204	68	
323.87896	66	
324.12492	72	
324.81895	80	
325.86222	76	
327.25809	88	
332.21216	82	
332.76097	80	
334.07700	102	
336.94880	140	
338.00971	68	
339.82807	148	
340.80972	68	
344.83622	76	
350.07594	74	
351.82397	82	
354.20690	76	
363.18115	72	
END IONS

###FS:    #m/z: 507.84052 #charge 1+
###MS: 53
###MSMS: 55
BEGIN IONS
TITLE=Cmpd 41, +MS2(507.8405), 28.2-35.2eV, 1.2min #55
RTINSECONDS=69.9305
SCANS=53,55
PEPMASS=507.84052	28170
CHARGE=1+
162.30471	88	
196.02230	118	
215.02460	88	
224.11793	116	
224.97433	112	
227.98008	118	
232.05134	112	
232.89543	164	
238.06193	280	1+
244.92948	90	
250.90096	110	
267.39309	88	
268.84098	108	
278.83027	118	
281.37558	88	
281.55495	92	
282.76964	92	
285.81945	92	
285.85212	152	
285.88110	110	
286.05037	92	
287.85035	206	
287.92514	128	
288.10739	90	
288.85772	120	
289.88322	152	
289.96123	88	
292.87901	94	
293.74755	90	
293.87250	112	
294.38142	92	
294.85117	238	1+
294.88118	190	
298.88619	108	
299.99948	112	
301.84908	156	
303.84298	112	
303.86805	290	1+
305.86265	232	
306.12185	92	
306.88617	122	
307.86218	94	
307.88650	88	
308.13830	318	
308.87247	252	
309.14862	478	1+
310.15525	318	1+
311.88146	776	1+
312.86608	236	
312.90467	128	
314.13719	132	
315.81966	100	
315.86452	336	1+
317.93784	126	
319.86845	100	
320.85586	122	
323.84389	94	
323.86862	260	1+
324.90324	108	
325.81980	114	
326.83620	108	
326.87874	830	1+
328.01589	86	
330.16296	126	
330.82182	108	
330.87579	92	
331.87451	86	
334.82422	226	1+
335.78085	220	1+
335.87930	100	
336.97035	112	
337.87833	204	1+
339.81981	90	
339.86541	92	
339.88510	110	
342.82603	198	
343.83961	138	
343.88654	130	
345.77903	136	
346.74916	218	1+
346.78839	142	
346.88723	124	
347.77457	140	
348.90701	106	
349.75006	158	
349.84946	160	
352.60944	94	
352.83120	228	1+
352.94173	92	
352.96008	94	
354.08788	98	
354.79263	112	
355.03485	88	
363.00228	138	
363.38725	104	
365.76894	242	1+
366.72204	112	
366.78658	94	
369.79314	306	1+
369.82885	126	
369.93569	130	
370.26456	90	
372.90521	184	
373.71284	142	
375.80915	218	
375.85146	216	1+
376.80921	124	
378.75090	118	
381.83376	130	
383.78910	236	1+
385.82202	110	
385.84630	176	
386.84384	282	1+
387.76842	162	
389.86778	190	1+
390.83536	94	
391.06633	98	
391.78017	180	1+
391.83989	112	
392.82637	346	1+
394.82245	160	
395.86795	194	1+
395.99629	88	
397.04473	104	
397.90782	190	1+
398.72922	104	
399.84521	264	1+
400.88754	120	
402.85869	156	
403.35371	88	
405.84991	130	
406.78025	120	
407.75427	138	
407.86243	256	
408.74332	114	
408.76428	240	1+
408.85702	308	
408.88401	116	
409.84239	128	
410.83408	1086	1+
411.08834	90	
412.08972	152	
412.83554	196	
413.83978	110	
416.41174	90	
417.76674	106	
417.85764	244	1+
419.87455	88	
420.73116	248	1+
420.75904	450	1+
422.85526	134	
423.86432	164	
423.88488	120	
425.74346	644	1+
425.87310	224	
426.23140	96	
426.74909	488	1+
426.80518	160	1+
426.85584	288	
427.69812	122	
427.77213	110	
428.72928	370	1+
428.84394	704	1+
428.89252	136	
429.77703	120	
431.68882	118	
431.72985	86	
431.86723	226	
433.85199	184	
435.86003	118	
439.89421	96	
440.84989	176	1+
440.88878	94	
442.76670	276	1+
443.77413	288	1+
444.87050	496	
445.74403	104	
445.87484	470	1+
446.76507	96	
447.70839	198	
448.70566	240	1+
449.78221	120	
449.86518	124	
457.25429	140	
462.88368	280	1+
465.71763	106	
465.88417	86	
467.37734	92	
467.88910	152	
475.27079	106	
485.90004	244	1+
500.73865	116	
END IONS

###FS:    #m/z: 336.94254 #charge 1+
###MS: 53
###MSMS: 56
BEGIN IONS
TITLE=Cmpd 42, +MS2(336.9425), 28.0-35.0eV, 1.2min #56
RTINSECONDS=70.7025
SCANS=53,56
PEPMASS=336.94254	18996
CHARGE=1+
206.88865	62	
208.87002	82	
208.89835	74	
209.99821	94	
211.94274	700	
212.87477	370	1+
212.96102	76	
213.93640	310	1+
214.08934	70	
215.87068	68	
215.88368	232	
218.89172	88	
222.86426	78	
223.97283	70	
224.88012	60	
224.96547	70	
226.89138	108	
226.95244	76	
227.12629	80	
228.89431	134	
228.90779	58	
229.95228	384	
230.88643	354	1+
231.94809	160	
233.94776	68	
234.85378	60	
235.05356	94	
236.10328	62	
237.08945	84	
238.79405	64	
238.84472	158	1+
239.82547	68	
241.84883	154	
241.95024	68	
242.84489	70	
243.87204	68	
244.15974	82	
244.91822	58	
246.90127	72	
246.97269	68	
247.96469	324	1+
248.89870	100	
248.91377	86	
249.89698	140	
249.95336	100	
250.05645	72	
251.83034	72	
251.95792	64	
252.92489	72	
252.96875	340	
253.07503	80	
253.56567	88	
253.80988	70	
253.82731	64	
253.90330	206	
253.94504	92	
254.94056	102	
254.96355	126	
254.99286	78	
255.07520	62	
255.97056	56	
256.84722	84	
256.86708	116	
256.89067	66	
257.15651	90	
257.24101	60	
257.82817	108	
257.91505	80	
258.84213	198	
259.84817	82	
259.96192	70	
260.07690	84	
260.80040	84	
260.85006	78	
263.07171	68	
263.82907	76	
264.09432	88	
264.86508	78	
265.01697	92	
266.00963	62	
266.86932	64	
266.99163	66	
268.83886	218	
268.90543	84	
268.96552	68	
269.08038	102	
269.18513	66	
269.84076	184	
270.83555	80	
270.85342	118	
270.92046	70	
271.93427	72	
273.88161	70	
273.91220	58	
274.88648	58	
275.42408	100	
275.80693	64	
275.87041	80	
276.85382	120	
277.13056	84	
277.83861	134	
277.85776	210	
278.83607	140	
278.87652	58	
279.82899	68	
280.18253	90	
280.82797	66	
280.99890	76	
281.05041	66	
281.86419	72	
283.02792	64	
285.04381	68	
285.84654	72	
286.84213	110	
286.85351	142	
287.84716	126	
288.85449	86	
289.86328	66	
290.85416	64	
293.10181	74	
294.11484	96	
294.85711	80	
295.86459	74	
295.89710	62	
296.18126	78	
296.32703	80	
297.10978	72	
297.32779	72	
297.87385	114	
297.89012	80	
298.30096	70	
298.80748	74	
298.87131	72	
299.31092	58	
299.86638	232	
300.89759	88	
301.83969	76	
303.95137	64	
305.85309	60	
308.89916	108	
309.92532	58	
310.84003	62	
310.88564	68	
311.88454	72	
313.93311	76	
314.86271	68	
325.61650	72	
325.99771	68	
329.75025	76	
332.77900	66	
333.15747	76	
334.03417	92	
334.21163	64	
336.88163	62	
338.86764	76	
END IONS

###FS:    #m/z: 363.95311 #charge 1+
###MS: 57
###MSMS: 58
BEGIN IONS
TITLE=Cmpd 43, +MS2(363.9531), 28.0-35.0eV, 1.3min #58
RTINSECONDS=74.3575
SCANS=57-58
PEPMASS=363.95311	105814
CHARGE=1+
189.86293	410	
191.85068	78	
193.07414	66	
193.11832	66	
193.85334	110	
196.88649	84	
197.05759	76	
197.95517	82	
200.88398	72	
204.00243	80	
205.89581	94	
207.03536	104	
207.86866	76	
208.88423	80	
209.94225	338	
211.83161	66	
212.05063	106	
212.87646	574	1+
215.96308	116	
216.49837	102	
220.95103	70	
222.95164	508	1+
223.11924	68	
224.94709	656	1+
226.37937	68	
226.89373	94	
226.94448	2406	1+
226.96773	88	
228.59494	68	
228.88175	130	
228.89479	122	
228.94050	2082	1+
229.82333	66	
229.89935	72	
230.49770	96	
230.88644	638	1+
231.08143	86	
232.88278	150	
234.88412	70	
235.03482	90	
235.42845	88	
238.91748	68	
239.92423	94	
240.96221	126	
241.93800	68	
242.93893	398	1+
242.95735	440	1+
243.32971	66	
243.89052	220	1+
244.95465	1370	1+
245.87015	96	
246.80474	66	
246.95055	1894	1+
247.38767	100	
247.90363	70	
248.02961	88	
248.89733	274	1+
248.91523	64	
250.13981	76	
250.88573	80	
253.90194	70	
254.90841	78	
255.21262	76	
255.85436	70	
256.97135	82	
257.10926	92	
258.84406	78	
260.96746	230	
261.82966	104	
261.98576	76	
262.62383	84	
262.83263	72	
262.91590	86	
263.83384	70	
264.96345	70	
265.05926	74	
265.90379	72	
265.97571	136	
266.07746	78	
267.12617	82	
267.97409	110	
269.96659	144	
270.79327	74	
270.82541	92	
270.96866	192	
271.88139	276	1+
271.91606	70	
272.35764	70	
272.84111	70	
273.41421	68	
273.86141	68	
274.94913	72	
275.05111	64	
275.89676	78	
276.80317	66	
276.83370	70	
276.85033	66	
277.01158	84	
278.84252	112	
279.10205	84	
279.90795	68	
280.02189	72	
280.78755	274	1+
281.85812	66	
281.88900	80	
283.78822	74	
283.88574	68	
284.00717	72	
284.87994	76	
285.84948	232	1+
286.81771	144	
287.08498	74	
288.90246	74	
289.86807	164	
290.85277	86	
292.86023	66	
293.11249	92	
294.86415	78	
296.08197	66	
297.87252	70	
298.43218	70	
298.80409	370	
299.12094	88	
299.86761	74	
300.12507	74	
300.79591	656	1+
300.91066	72	
301.85928	138	
302.86874	66	
303.09333	86	
303.85174	366	1+
304.40679	74	
305.83382	70	
306.82026	76	
307.88759	72	
308.13989	80	
308.74405	66	
310.41605	86	
310.90526	76	
312.88720	74	
316.01830	68	
316.81223	164	
321.86643	118	
322.02779	78	
322.15962	72	
323.81920	68	
324.80164	68	
325.17561	68	
326.87185	68	
327.96231	86	
330.82368	68	
333.02284	68	
336.94696	138	
338.93541	80	
341.97157	88	
342.31674	80	
345.26723	68	
347.02913	72	
347.71978	80	
350.79518	68	
350.97464	74	
351.21844	80	
351.78660	70	
365.19865	82	
365.27187	68	
368.75562	80	
368.83098	72	
END IONS

###FS:    #m/z: 336.94271 #charge 1+
###MS: 57
###MSMS: 59
BEGIN IONS
TITLE=Cmpd 44, +MS2(336.9427), 28.0-35.0eV, 1.3min #59
RTINSECONDS=75.1295
SCANS=57,59
PEPMASS=336.94271	20282
CHARGE=1+
62.58241	72	
176.85419	72	
194.88828	60	
203.01256	80	
206.14268	58	
210.89790	72	
211.12985	78	
211.94055	516	
212.87910	238	1+
213.93734	440	
213.99769	88	
215.93593	86	
216.01745	90	
217.09288	56	
217.36641	60	
218.87587	58	
222.97781	56	
223.89750	86	
223.95970	56	
224.62747	96	
227.91752	68	
227.95622	72	
228.89222	178	
229.95132	614	1+
230.00554	66	
230.88713	434	1+
231.94831	362	
232.82716	122	
232.84395	68	
233.94807	72	
234.83896	90	
236.82856	68	
236.88700	78	
237.09683	86	
239.33492	78	
240.05606	116	
240.83501	190	1+
240.85331	86	
240.93921	68	
241.98278	76	
242.92714	56	
243.14579	72	
243.87745	134	
243.96761	66	
244.95844	76	
245.85677	80	
245.89334	88	
246.90472	112	
246.96853	66	
247.83605	72	
247.96011	392	1+
248.16282	62	
248.89672	270	1+
250.94949	124	
251.06304	70	
251.83828	200	1+
251.88109	64	
252.95192	60	
252.96866	330	
253.08655	134	
253.17671	70	
253.90300	146	
253.95817	340	1+
254.07446	58	
254.90849	114	
256.87708	72	
256.89682	114	
257.87362	60	
258.84469	554	1+
259.05638	64	
259.82380	60	
260.83380	74	
260.94489	72	
261.82902	160	
262.92809	62	
263.06677	88	
263.39873	92	
263.82513	78	
264.86513	70	
264.91742	60	
265.09329	78	
265.57924	98	
265.84973	72	
265.91346	98	
266.01760	86	
266.83923	72	
267.84135	68	
268.83580	226	
268.86904	82	
269.43495	76	
270.13521	74	
270.83567	72	
271.91274	60	
272.91313	78	
272.98803	72	
274.00554	90	
274.87126	58	
274.89236	58	
275.83982	88	
275.86123	106	
276.85768	248	
276.95247	56	
277.86013	140	
278.83388	104	
278.87026	132	
278.92994	82	
278.94644	82	
278.99158	100	
279.09890	118	
279.83410	104	
279.85625	76	
279.88222	74	
280.24821	56	
280.83641	72	
280.87710	64	
280.95135	66	
281.04825	68	
282.04944	98	
282.86899	204	1+
285.03513	80	
286.84521	118	
286.97054	76	
287.46377	58	
289.85494	58	
292.88066	102	
293.86708	130	
294.10601	200	
294.86480	154	
294.88317	70	
297.87851	68	
299.06033	96	
299.91803	90	
300.87620	76	
301.04885	66	
301.84405	88	
302.16414	60	
304.87678	56	
305.86832	106	
306.92571	94	
307.86045	62	
308.12079	66	
311.89353	76	
312.98293	70	
313.37611	90	
313.73742	60	
316.16697	80	
317.02546	74	
318.81419	62	
321.89615	108	
329.22025	62	
329.87996	86	
329.91979	62	
331.88827	56	
332.15400	60	
332.26167	58	
334.85193	64	
335.74643	60	
337.32577	72	
340.77835	84	
340.81000	64	
END IONS

###FS:    #m/z: 359.95856 #charge 1+
###MS: 57
###MSMS: 60
BEGIN IONS
TITLE=Cmpd 45, +MS2(359.9586), 28.0-35.0eV, 1.3min #60
RTINSECONDS=75.9015
SCANS=57,60
PEPMASS=359.95856	14036
CHARGE=1+
56.86376	84	
191.10143	98	
197.10938	80	
198.86832	68	
200.89066	96	
209.94049	268	
214.87521	66	
221.95955	76	
222.95299	86	
223.89580	64	
223.94378	66	
224.94734	186	
225.05835	78	
225.94745	78	
226.88097	94	
226.94470	830	1+
227.10425	70	
227.82850	60	
228.94152	588	1+
230.86332	64	
231.87543	72	
235.95243	70	
237.92219	68	
240.81802	66	
240.83313	70	
240.94324	120	
240.96010	136	
241.79595	68	
241.90054	84	
241.94580	80	
242.17380	104	
242.96171	72	
243.83548	92	
243.89242	62	
243.94071	88	
244.95456	324	
245.79314	74	
245.93984	64	
246.80468	104	
246.95102	806	
247.84572	60	
248.98192	72	
250.81795	62	
250.84527	72	
251.04388	70	
251.82239	72	
251.83812	72	
253.06541	62	
255.06356	72	
255.23041	92	
256.88572	96	
257.84988	80	
257.90252	112	
258.00969	62	
258.96545	80	
259.10140	100	
260.83018	140	
260.97001	74	
261.88405	94	
262.83228	128	
262.97008	60	
263.09962	102	
263.87879	134	
263.97358	92	
264.09827	88	
266.81013	126	
267.97161	90	
268.90327	76	
268.92335	82	
268.95379	72	
269.96855	156	
270.17333	62	
270.88006	60	
273.03275	74	
273.90394	68	
273.96087	66	
275.91922	62	
277.41650	92	
277.80098	76	
278.07772	90	
278.52002	92	
278.81216	78	
278.84309	90	
278.97287	78	
279.89864	68	
280.79298	238	
280.91461	72	
281.06076	66	
281.84568	142	
281.87624	96	
282.79505	66	
282.81214	114	
283.07149	70	
283.09007	62	
284.82044	116	
285.82380	62	
286.79789	80	
287.40991	78	
287.85480	78	
288.85443	64	
288.97773	64	
290.17261	80	
290.87164	62	
291.10026	78	
291.94698	72	
292.86882	80	
293.84628	102	
293.87031	96	
294.79903	72	
296.55360	70	
296.79902	66	
297.81532	68	
297.87880	76	
298.48502	78	
298.80082	400	1+
301.78211	72	
302.04701	72	
302.83920	62	
303.07228	74	
303.15982	70	
305.00550	66	
305.04167	68	
305.92862	80	
306.87179	62	
307.83818	84	
309.81095	64	
313.33255	68	
315.90930	66	
316.89654	64	
318.92689	102	
321.80882	74	
322.92534	118	
324.17976	78	
324.77708	78	
325.00253	84	
325.14441	68	
326.61414	90	
328.94826	62	
329.88190	86	
330.12763	66	
337.93927	76	
339.46276	66	
340.93243	78	
344.75197	80	
345.03049	90	
350.98579	70	
352.35348	68	
355.85684	70	
356.79792	72	
357.83535	74	
358.19099	74	
358.81582	74	
359.25586	62	
END IONS

###FS:    #m/z: 322.92745 #charge 1+
###MS: 61
###MSMS: 62
BEGIN IONS
TITLE=Cmpd 46, +MS2(322.9274), 28.0-35.0eV, 1.3min #62
RTINSECONDS=79.5775
SCANS=61-62
PEPMASS=322.92745	552902
CHARGE=1+
60.19841	70	
73.52403	76	
98.28488	38	
185.92578	78	
192.88970	72	
193.07574	74	
195.90829	60	
195.95614	88	
197.95528	70	
198.92339	98	
201.04113	358	1+
202.88847	46	
205.02253	78	
205.94647	144	
205.96958	68	
206.92447	56	
207.03176	60	
212.04060	68	
215.88433	64	
220.87651	154	
221.06790	78	
223.02361	50	
223.20527	38	
224.49495	70	
224.82262	40	
224.97211	54	
227.81733	72	
227.94674	76	
231.00487	68	
231.86594	64	
233.85409	108	
235.07800	64	
236.88329	56	
237.85547	74	
238.02423	56	
238.88604	140	
239.06705	52	
240.00442	52	
240.22515	38	
240.83105	78	
240.93938	386	
240.96006	70	
241.85512	56	
241.94039	678	
242.72297	42	
242.82714	54	
242.93916	1854	1+
243.81844	68	
244.83863	106	
244.94257	270	1+
244.96399	72	
245.87036	66	
245.99583	64	
246.97488	52	
247.84757	78	
248.84249	40	
248.89928	134	
250.83927	84	
250.94500	70	
251.99203	88	
254.95760	60	
256.89516	174	
257.22309	54	
258.11818	62	
258.39857	70	
258.82883	62	
258.84497	70	
259.20628	90	
259.84513	78	
259.95990	48	
260.80229	74	
260.82768	172	1+
260.84187	68	
260.90356	84	
261.95348	60	
262.65001	42	
262.81495	68	
263.06254	44	
264.07341	88	
264.81956	66	
265.04507	38	
265.85540	68	
265.89877	38	
265.97929	72	
266.85906	84	
266.99196	54	
267.14440	102	
268.95148	66	
270.51042	100	
270.82989	74	
271.05985	48	
271.94673	40	
272.99946	48	
274.05239	56	
274.91656	72	
275.81733	44	
275.90709	78	
277.10755	84	
278.52579	38	
278.93001	60	
279.08833	1116	1+
279.29701	40	
279.79182	56	
279.82102	64	
280.14350	68	
280.18429	48	
280.83211	56	
280.99088	56	
281.09177	80	
282.79304	40	
283.80506	38	
283.88389	70	
284.07008	74	
284.29207	626	1+
284.35276	38	
284.86803	106	
284.96475	64	
287.21619	58	
287.87241	64	
289.12570	68	
290.82749	88	
293.15456	92	
296.60619	78	
297.88291	70	
298.86466	68	
299.06221	74	
299.78487	60	
299.93967	88	
301.92966	66	
302.88052	44	
304.75020	74	
305.86607	66	
305.88741	44	
306.08621	62	
307.97401	70	
308.86540	60	
308.87996	84	
310.81003	76	
310.83172	62	
310.87165	152	
311.86737	78	
312.77244	106	
313.90240	52	
314.76874	58	
317.14571	64	
319.18482	84	
320.04108	64	
320.81902	74	
320.86970	76	
321.07411	74	
321.86011	50	
324.22180	38	
325.32189	76	
326.77468	48	
327.13803	50	
327.89571	52	
END IONS

###FS:    #m/z: 340.93774 #charge 1+
###MS: 61
###MSMS: 63
BEGIN IONS
TITLE=Cmpd 47, +MS2(340.9377), 28.0-35.0eV, 1.4min #63
RTINSECONDS=80.3485
SCANS=61,63
PEPMASS=340.93774	214404
CHARGE=1+
97.61395	108	
189.86257	84	
194.88830	88	
205.91146	72	
210.85855	80	
211.14752	72	
213.87658	100	
213.93761	188	
214.89153	142	
215.88269	78	
215.93526	64	
222.88812	74	
223.14512	66	
226.82483	68	
226.90605	74	
226.94230	110	
227.83121	114	
227.93365	70	
228.93690	178	
229.84583	66	
230.84452	76	
230.88494	202	
231.07408	72	
231.88944	98	
231.94992	120	
232.88420	138	
233.89829	136	
234.89878	106	
235.06127	74	
237.01359	76	
237.90483	64	
238.85278	64	
239.24408	66	
239.78580	66	
240.82900	242	
240.90857	92	
240.96606	100	
241.84147	406	
241.94685	80	
242.79381	62	
242.85668	146	
242.88721	72	
243.83184	120	
244.83773	132	
244.88344	72	
244.96432	62	
245.93933	78	
246.85152	64	
246.96879	62	
248.37954	72	
249.78642	60	
249.89910	80	
249.95913	188	
250.94255	68	
250.96376	74	
251.87497	84	
251.95470	176	
252.85253	72	
253.03962	70	
253.08078	74	
254.05832	70	
254.85208	64	
254.93776	86	
254.96215	114	
256.26311	88	
256.89537	68	
256.95150	68	
257.83323	76	
257.87362	62	
258.07278	66	
258.84663	440	1+
259.82907	90	
260.83304	304	1+
261.85205	84	
262.84423	70	
264.86719	74	
264.89935	74	
266.85311	102	
266.86945	132	
267.79896	76	
267.83111	82	
268.83564	94	
268.96573	82	
269.18943	62	
269.93971	66	
271.82368	144	
272.80160	90	
273.12004	70	
274.86988	66	
274.89834	66	
275.86781	60	
275.87729	66	
276.85802	196	
277.83597	68	
277.86084	196	
277.92396	96	
278.81962	74	
278.84818	310	
279.84727	258	
280.85966	98	
281.04789	114	
283.04004	122	
285.81552	68	
285.94170	68	
287.66369	88	
287.90975	62	
289.86005	62	
293.10193	92	
293.85488	70	
293.98965	72	
294.85488	140	
295.13414	98	
296.05873	76	
296.85899	94	
297.00785	70	
298.11161	90	
298.21949	88	
298.30260	162	
298.85198	82	
298.87419	66	
299.30696	64	
299.81257	72	
299.88437	116	
300.10362	68	
300.12092	100	
300.87222	62	
301.85635	112	
301.87330	146	
302.85162	126	
302.87321	72	
304.43968	82	
305.18011	74	
307.88680	66	
309.08738	76	
309.93788	142	
310.99414	64	
311.89981	68	
312.84824	62	
313.05437	72	
313.85273	70	
316.84001	62	
322.12485	72	
322.42011	66	
326.28177	62	
326.61182	80	
327.18247	62	
329.54304	84	
330.86014	64	
336.08172	74	
337.77008	70	
339.82423	88	
342.30795	116	
END IONS

###FS:    #m/z: 363.95324 #charge 1+
###MS: 61
###MSMS: 64
BEGIN IONS
TITLE=Cmpd 48, +MS2(363.9532), 28.0-35.0eV, 1.4min #64
RTINSECONDS=81.1205
SCANS=61,64
PEPMASS=363.95324	96004
CHARGE=1+
183.86717	92	
184.94921	74	
191.85674	180	
196.86487	94	
200.86632	100	
207.87204	86	
209.86667	94	
209.94219	294	
212.87600	202	
214.88723	146	
222.06929	68	
222.94856	82	
224.94538	158	
225.94893	72	
226.06888	78	
226.94580	1904	1+
227.92832	168	
228.88780	68	
228.93989	1502	1+
230.89087	436	1+
231.06068	72	
233.88026	92	
234.89001	72	
236.89064	68	
236.97586	70	
237.97885	70	
240.08233	68	
240.93965	102	
240.96317	76	
241.89260	88	
241.93914	140	
242.41046	78	
242.82425	72	
242.93846	270	
243.89665	84	
244.03089	78	
244.89705	92	
244.95530	1106	1+
245.05846	76	
245.59695	76	
245.83238	166	
245.94280	98	
246.01840	70	
246.11671	76	
246.48099	74	
246.80349	228	1+
246.84706	104	
246.95138	1022	1+
247.03844	84	
247.91152	78	
248.03707	244	1+
248.84602	84	
248.89669	456	
249.09973	78	
249.80140	68	
249.92554	106	
250.94580	156	
252.08372	82	
252.93438	78	
253.84592	116	
256.84728	72	
256.86139	74	
257.85209	84	
258.83282	98	
258.88598	78	
258.90614	90	
258.96918	72	
259.08583	74	
260.00588	84	
260.83594	86	
260.96370	200	
262.08468	70	
262.81909	72	
263.08556	70	
263.82725	96	
263.92221	88	
264.82532	66	
265.78908	66	
265.93954	80	
266.06352	74	
266.81297	98	
266.85749	72	
267.06401	86	
267.77858	84	
267.97126	262	
268.78438	90	
269.05304	70	
269.84455	84	
269.96451	228	
270.01179	76	
270.80927	78	
271.04797	86	
271.91983	66	
273.12819	68	
273.92009	82	
274.79876	88	
276.85442	96	
278.84220	208	
279.10012	78	
280.02014	72	
280.05469	72	
280.13664	80	
280.79020	428	1+
282.89596	70	
283.78849	118	
283.85405	166	
284.79836	102	
284.82405	78	
284.87355	152	
284.92540	78	
285.84412	196	
286.17440	108	
289.01064	88	
289.87440	70	
290.21660	76	
291.87567	66	
292.05396	70	
294.86224	108	
296.80864	188	
297.80479	404	1+
297.87849	78	
297.92705	90	
299.79791	94	
299.87203	66	
300.80692	78	
300.86362	76	
301.81330	134	
301.86106	190	
303.85539	144	
303.89116	68	
304.85362	66	
307.80840	76	
307.84501	72	
307.88145	68	
316.80969	122	
318.13039	84	
319.94666	66	
320.13649	240	
320.91383	66	
321.82562	106	
322.92617	74	
324.77696	76	
324.86760	70	
325.85135	64	
327.04679	72	
327.36019	72	
331.21029	94	
332.86845	98	
337.09326	78	
340.93764	156	
340.97520	72	
342.78537	80	
342.91478	86	
347.26665	82	
348.29478	70	
352.77337	92	
359.16950	66	
361.79028	70	
361.98888	86	
END IONS

###FS:    #m/z: 322.92765 #charge 1+
###MS: 65
###MSMS: 66
BEGIN IONS
TITLE=Cmpd 49, +MS2(322.9277), 28.0-35.0eV, 1.4min #66
RTINSECONDS=84.796
SCANS=65-66
PEPMASS=322.92765	554622
CHARGE=1+
50.62765	44	
77.05368	100	
109.78925	62	
124.93574	196	
189.95902	66	
192.02244	64	
197.92565	86	
198.84233	92	
201.03304	66	
205.94696	84	
206.07034	50	
206.97343	48	
209.94498	56	
211.03896	88	
213.84338	66	
218.88970	74	
218.98572	58	
219.02949	56	
220.87584	60	
221.15203	56	
221.94139	50	
223.94511	86	
223.95847	82	
224.87086	58	
224.95718	44	
224.99400	72	
227.87092	78	
227.93101	96	
228.06721	88	
228.12695	70	
229.11607	72	
230.83146	114	
230.89836	66	
231.78208	54	
231.89960	74	
232.13723	68	
233.94414	104	
234.92202	66	
235.83525	68	
235.90763	80	
236.38070	74	
237.01750	78	
237.08359	40	
238.05834	82	
238.24509	64	
238.87993	66	
239.03295	66	
239.06722	80	
240.15059	44	
240.85521	38	
240.93869	402	
240.95924	72	
241.93992	360	
242.24464	66	
242.93829	1616	1+
243.09401	48	
243.82599	64	
245.81994	74	
246.04944	62	
246.82233	56	
246.97498	118	
247.97157	74	
248.80127	50	
248.85784	86	
248.99709	74	
250.07179	78	
251.87875	50	
252.87388	52	
252.97149	78	
253.93320	74	
254.07609	88	
254.16194	68	
254.91650	130	
256.01975	68	
256.77467	64	
256.89511	110	
257.00856	56	
258.84860	72	
258.88969	50	
260.47315	80	
260.82779	136	
261.42343	70	
261.88194	62	
262.81508	64	
262.89472	64	
263.82744	56	
264.07185	62	
264.17636	48	
265.00112	86	
265.08298	60	
265.97963	60	
266.84737	56	
266.87126	62	
266.88941	54	
267.05611	72	
267.87355	84	
268.96189	68	
269.09263	62	
272.65734	88	
272.84001	76	
274.03204	72	
275.13692	72	
278.05684	80	
279.09034	1136	1+
279.21629	42	
279.92768	50	
282.00796	46	
282.07860	48	
282.27166	124	
282.87018	90	
283.06887	90	
284.29100	618	1+
284.87363	50	
285.88746	54	
286.00619	90	
286.27626	48	
286.92069	62	
287.95625	152	
287.98217	56	
289.85448	52	
290.78347	70	
290.85068	80	
291.72877	62	
293.87390	76	
294.85792	56	
295.81991	60	
299.78239	74	
300.11455	64	
302.92236	68	
303.72866	72	
303.74792	88	
303.83783	38	
304.86373	84	
306.81353	84	
307.89448	66	
308.09699	58	
308.20467	90	
308.66652	64	
308.82794	50	
308.87065	40	
309.87107	70	
311.65167	40	
311.85663	68	
311.91933	58	
312.88085	88	
314.01786	66	
314.97822	74	
317.93827	62	
320.22808	70	
322.16035	68	
323.86156	80	
325.32361	54	
327.80212	76	
END IONS

###FS:    #m/z: 340.93799 #charge 1+
###MS: 65
###MSMS: 67
BEGIN IONS
TITLE=Cmpd 50, +MS2(340.9380), 28.0-35.0eV, 1.5min #67
RTINSECONDS=85.5665
SCANS=65,67
PEPMASS=340.93799	270506
CHARGE=1+
123.32548	74	
185.86227	66	
205.95400	70	
206.08622	84	
208.94078	80	
208.97793	66	
209.94483	150	
210.93347	80	
213.87908	78	
213.93875	236	
215.88462	192	
216.93561	74	
217.92779	94	
221.94353	64	
224.85588	74	
225.09353	68	
227.84128	70	
228.89335	70	
228.93776	64	
230.84849	78	
230.88405	100	
231.84453	76	
231.89592	66	
231.94739	150	
231.96295	92	
231.98007	78	
232.88611	70	
232.94794	108	
233.83328	76	
233.85021	78	
233.89662	268	
233.94394	104	
234.04188	72	
236.89655	82	
236.97017	66	
237.06180	162	
239.09413	84	
239.84825	66	
240.23654	122	
240.96066	98	
241.15668	78	
241.84511	72	
242.83072	128	
242.97531	70	
243.09953	64	
243.82881	116	
244.83605	66	
246.83387	74	
249.97131	94	
251.92008	70	
252.83700	66	
254.14844	66	
254.91634	88	
254.96292	130	
255.07549	86	
255.89945	68	
255.95136	244	1+
256.26132	72	
256.84940	190	
256.87081	70	
256.89680	76	
256.95506	154	1+
257.87367	76	
257.89554	104	
257.93664	72	
258.90893	102	
259.05597	78	
259.18653	72	
259.84729	100	
259.95432	262	
260.83182	206	
260.91138	64	
261.83645	138	
261.87996	72	
262.27152	70	
262.92650	74	
263.07555	68	
263.84901	76	
263.87595	68	
264.95746	66	
266.85958	72	
268.83966	104	
270.84818	64	
271.89557	68	
273.95256	74	
274.85980	80	
274.87841	92	
275.97385	92	
276.57249	86	
276.85144	488	1+
276.99360	66	
277.14857	72	
277.80319	78	
277.88310	86	
277.90234	106	
278.84493	752	1+
278.86433	238	
281.04576	126	
281.06459	82	
281.79959	110	
282.84401	122	
282.99699	78	
283.95417	74	
284.06994	76	
284.42418	68	
284.83421	66	
286.84170	66	
286.87696	66	
292.05404	134	
292.81212	76	
292.97355	72	
294.85743	68	
294.92748	98	
295.39167	82	
296.85392	68	
296.87479	66	
297.80241	72	
297.90824	70	
298.26438	80	
299.06247	64	
299.77813	206	1+
299.87357	66	
300.98090	116	
301.85491	88	
302.85637	68	
303.36711	86	
304.79106	112	
304.89850	70	
308.28554	94	
308.86027	90	
308.90788	84	
309.82584	66	
312.80722	72	
312.86794	68	
313.89374	72	
314.88652	78	
315.79794	78	
316.86410	74	
320.81029	90	
322.98721	74	
324.07807	70	
324.23268	82	
325.06473	80	
327.88456	70	
328.28930	112	
328.95259	96	
329.05517	68	
329.87091	138	
330.81261	68	
330.91092	72	
332.06164	80	
334.84257	80	
336.87271	90	
340.99565	78	
343.94320	76	
END IONS

###FS:    #m/z: 507.84035 #charge 1+
###MS: 65
###MSMS: 68
BEGIN IONS
TITLE=Cmpd 51, +MS2(507.8404), 28.2-35.2eV, 1.5min #68
RTINSECONDS=86.346
SCANS=65,68
PEPMASS=507.84035	28038
CHARGE=1+
48.03536	100	
196.01286	128	
207.88782	94	
219.03342	100	
224.97719	138	
232.89343	278	
235.15517	94	
238.06195	150	
249.82918	90	
250.90274	126	
250.92697	96	
251.06927	108	
260.45326	98	
262.13052	154	
265.08696	278	1+
266.16552	102	
266.94547	90	
269.39878	90	
269.92705	90	
272.82774	100	
272.84757	96	
274.98919	220	1+
278.82985	180	
283.12927	90	
287.84894	190	
289.88394	100	
290.86561	110	
290.93693	136	
293.06357	98	
293.87201	456	1+
295.93886	162	
296.56181	104	
297.85311	92	
298.84755	176	1+
298.88115	136	
301.84625	122	
302.85475	564	1+
303.81840	94	
305.11494	98	
307.88467	144	
308.13636	124	
308.80660	130	
308.86970	158	
308.94413	102	
309.15010	500	1+
310.15462	432	1+
311.88524	520	1+
312.81382	116	
313.80097	208	1+
313.88843	144	
314.86278	292	1+
316.85769	184	
316.88566	102	
316.93458	92	
316.95362	132	
318.89233	128	
323.87000	124	
324.88584	130	
325.81046	200	1+
325.90454	112	
326.60755	92	
326.88012	744	
327.74918	98	
327.83933	154	
328.32268	96	
328.87301	270	
328.89483	140	
328.91499	126	
329.79521	92	
330.06371	94	
330.88248	130	
332.90116	132	
334.89485	94	
335.51266	104	
335.87844	186	1+
339.90829	98	
341.85265	122	
341.89671	92	
343.82808	170	
343.86384	96	
345.77785	160	
347.77526	356	1+
348.79085	100	
348.94120	94	
349.75327	194	
349.81963	262	1+
350.77688	110	
351.77100	228	
351.88718	108	
353.84636	110	
354.04206	134	
357.84073	120	
358.82277	182	1+
359.97523	94	
360.86189	106	
364.77697	422	1+
364.80491	110	
364.89375	104	
365.78129	352	1+
366.80503	94	
367.70688	224	1+
367.84064	114	
367.90152	94	
368.80908	122	
368.82676	364	1+
368.88857	200	1+
369.70436	104	
369.83182	254	1+
370.09815	108	
370.79782	114	
371.80195	102	
371.88151	162	
372.79652	92	
374.15091	92	
374.80690	148	
375.72497	106	
379.49768	94	
379.82301	120	
380.71604	142	
381.84058	98	
382.71027	124	
383.79797	126	
384.85059	152	
385.77464	202	
385.82835	116	
386.81864	158	
386.83986	302	1+
389.19796	110	
390.75038	140	1+
390.78803	92	
390.84109	116	
391.39911	104	
391.83270	112	
392.82560	346	
394.74116	100	
394.82457	108	
394.84616	102	
396.74255	216	1+
398.73223	256	1+
399.84779	138	
400.72744	102	
403.74865	188	
403.78011	92	
404.79532	172	1+
405.85245	278	
405.87153	172	
406.86016	116	
407.73608	288	1+
407.86169	348	
408.06261	96	
408.85312	524	1+
409.71406	152	
410.08641	232	1+
410.83850	520	1+
411.08799	202	1+
412.73906	148	
412.83620	96	
413.07748	128	
419.06960	92	
421.95511	90	
423.76921	590	1+
423.88004	162	
425.74588	234	
425.85774	302	1+
425.88401	140	
426.75425	144	
428.75230	280	
428.84399	562	1+
429.73342	170	1+
429.82243	272	1+
431.86163	436	1+
433.83850	120	
440.69277	110	
444.86718	702	1+
445.74542	124	
446.78051	130	
446.87493	118	
447.14769	96	
448.77667	144	
449.87899	200	
450.69354	140	
451.69855	106	
451.74643	120	
451.86239	176	
462.88262	286	
467.88490	244	
485.89974	244	
511.25755	94	
END IONS

###FS:    #m/z: 322.92761 #charge 1+
###MS: 69
###MSMS: 70
BEGIN IONS
TITLE=Cmpd 52, +MS2(322.9276), 28.0-35.0eV, 1.5min #70
RTINSECONDS=90.0215
SCANS=69-70
PEPMASS=322.92761	512718
CHARGE=1+
132.98502	66	
190.09448	94	
191.95116	58	
193.88859	62	
195.92330	78	
199.94166	78	
201.04167	200	
204.30232	72	
205.94499	122	
207.91964	46	
208.49196	80	
208.93565	56	
211.90134	70	
212.16044	68	
215.92631	50	
216.71162	52	
218.91505	100	
219.05489	66	
220.87470	86	
221.22117	76	
221.87013	68	
222.87601	142	
222.92473	68	
223.03666	66	
223.95642	78	
224.37369	94	
227.83548	62	
227.94875	82	
228.00059	76	
228.83972	64	
230.82748	82	
230.89496	66	
232.97254	68	
233.89165	66	
233.95383	72	
235.05746	92	
237.79298	66	
238.88308	116	
239.07363	68	
239.08978	84	
239.88079	58	
240.05927	50	
240.93843	398	
241.00959	68	
241.85869	58	
241.94136	424	
242.94056	1324	1+
244.81798	52	
244.93861	216	
246.39220	102	
247.52893	60	
247.84751	74	
248.84064	76	
249.04745	52	
249.12715	68	
249.87007	76	
249.97880	54	
250.10085	68	
250.80635	78	
251.07081	78	
251.92573	76	
252.07805	58	
252.85025	78	
253.96683	48	
254.84817	74	
255.07745	62	
255.93872	52	
256.83354	68	
256.89158	72	
257.39283	84	
257.85601	60	
259.06195	80	
259.43579	48	
260.83624	100	
261.08976	70	
261.56261	52	
261.82867	208	
262.82663	84	
262.90852	66	
263.05468	178	
263.07797	52	
263.10357	90	
264.84128	56	
264.87737	56	
266.01987	50	
267.01580	60	
267.81909	52	
269.08063	76	
269.91495	80	
272.83614	100	
272.87472	44	
273.90381	70	
275.07374	76	
275.80141	66	
275.90720	52	
277.07311	46	
277.41863	86	
279.04895	78	
279.08874	1562	1+
279.42844	72	
280.82820	108	
282.26990	66	
282.82798	66	
282.87321	90	
282.88746	76	
283.03786	60	
283.77814	56	
283.85114	68	
284.29026	842	1+
284.85706	80	
285.18750	60	
285.84903	206	
286.21194	82	
286.87902	48	
287.21615	70	
287.28944	54	
288.80615	48	
289.03982	64	
289.09414	72	
289.88400	82	
289.90924	54	
290.83170	80	
290.85443	122	
290.88421	118	
292.08954	74	
292.82671	64	
292.85180	78	
293.85905	62	
294.06980	84	
294.91640	58	
295.15957	86	
296.96569	54	
297.80232	66	
297.86593	106	
298.86681	66	
299.79784	80	
299.89508	52	
301.03827	74	
303.11257	72	
303.87608	58	
303.97897	72	
306.77082	58	
308.88222	72	
310.87304	68	
310.94643	70	
311.80449	48	
311.88680	68	
312.15558	52	
319.27516	72	
322.75561	64	
323.27209	70	
324.24610	50	
324.26366	50	
END IONS

###FS:    #m/z: 340.93791 #charge 1+
###MS: 69
###MSMS: 71
BEGIN IONS
TITLE=Cmpd 53, +MS2(340.9379), 28.0-35.0eV, 1.5min #71
RTINSECONDS=90.794
SCANS=69,71
PEPMASS=340.93791	251044
CHARGE=1+
58.65079	74	
62.48632	78	
175.04110	58	
189.86769	82	
197.95676	68	
205.93439	74	
206.92754	82	
207.97200	76	
209.94321	70	
210.93183	76	
211.89426	64	
211.93510	76	
213.87374	72	
213.93776	320	1+
214.04453	70	
214.89320	78	
215.88022	286	1+
223.93807	74	
224.94769	60	
224.97829	88	
226.86581	74	
226.88398	70	
227.89498	66	
227.97475	92	
228.83372	102	
229.09954	80	
229.85590	174	1+
230.88693	118	
231.89221	72	
231.94572	140	
233.88594	84	
233.89852	70	
234.78269	68	
234.88215	78	
235.86594	78	
235.90913	72	
238.04532	74	
238.85273	76	
240.22529	142	
240.82310	84	
240.93360	80	
241.38898	70	
241.78607	70	
241.83863	180	
242.83601	200	1+
242.91765	64	
243.89891	66	
243.96589	134	
244.82188	76	
244.86624	68	
246.97069	82	
247.86260	64	
248.90059	68	
249.03795	68	
249.89729	88	
250.85102	74	
250.92299	86	
251.13315	90	
254.71691	64	
254.91831	94	
254.94425	74	
254.96394	70	
256.84132	96	
256.87011	84	
257.18200	68	
257.85972	84	
257.95641	76	
257.97025	64	
258.84295	132	
258.89598	72	
258.99708	64	
259.06592	70	
259.85627	264	
259.95683	242	1+
260.82763	260	1+
261.09180	70	
261.86408	76	
263.04340	100	
263.05452	94	
264.26202	72	
266.91544	78	
267.83931	78	
267.96982	78	
268.14055	86	
268.84138	282	
269.89490	66	
270.82801	80	
271.82071	92	
272.94562	76	
275.85311	544	1+
276.10522	86	
277.08947	70	
277.83413	64	
278.79262	88	
278.84158	1012	1+
278.87857	84	
279.17395	80	
280.84737	122	
281.04642	74	
281.46006	80	
283.38981	78	
283.99779	76	
284.19442	72	
284.80107	118	
284.84860	76	
286.17485	64	
287.41381	86	
288.86910	64	
289.89452	58	
290.85067	64	
293.06595	144	
293.86782	72	
294.04448	66	
295.89196	70	
296.09489	80	
296.32490	84	
296.86448	64	
297.14363	90	
298.87444	228	
298.89445	76	
299.87387	106	
300.91466	88	
301.82516	58	
301.86144	72	
302.90339	76	
303.40570	92	
304.01531	64	
305.01221	68	
305.96243	70	
306.78249	126	
307.89325	78	
308.08390	76	
310.03543	80	
310.11773	68	
310.86414	78	
310.88226	80	
314.81282	88	
315.90275	88	
317.89876	68	
319.07745	80	
321.22602	98	
321.82714	66	
326.01284	74	
327.76884	82	
327.90472	76	
328.19578	68	
328.95263	78	
329.85998	80	
332.22372	78	
337.08675	108	
337.26709	72	
338.03230	66	
340.81426	70	
341.22534	60	
343.61976	100	
344.80894	76	
345.26303	78	
346.16466	74	
END IONS

###FS:    #m/z: 507.84069 #charge 1+
###MS: 69
###MSMS: 72
BEGIN IONS
TITLE=Cmpd 54, +MS2(507.8407), 28.2-35.2eV, 1.6min #72
RTINSECONDS=91.566
SCANS=69,72
PEPMASS=507.84069	26866
CHARGE=1+
196.01282	216	
214.88414	198	
232.89382	252	
236.88562	178	
248.03374	124	
251.07382	172	
254.09198	112	
255.35976	104	
262.14054	114	
265.82665	192	1+
266.16318	110	
268.10453	162	
268.97097	228	
269.93241	150	
270.92966	144	
277.88782	132	
283.11992	126	
283.89107	114	
285.89998	108	
285.93873	120	
287.84638	516	1+
289.84707	156	
290.12850	188	
291.87390	106	
292.05713	174	
292.88416	160	
293.87257	710	1+
295.84561	362	1+
296.84727	284	1+
297.81392	114	
297.97608	112	
300.80487	192	1+
300.83605	126	
300.87238	214	1+
303.32223	106	
303.86903	514	1+
305.86078	840	1+
306.91808	126	
307.19442	160	
307.80814	186	1+
307.88666	204	
308.13913	290	
308.86921	674	
308.97790	184	1+
309.14857	1020	1+
309.88953	144	
310.15474	686	1+
311.88009	1002	1+
312.90407	140	
312.93613	134	
313.92914	168	
314.86354	376	1+
316.81193	176	
316.85259	224	1+
318.93267	122	
322.84364	122	
323.87234	236	
324.88316	132	
325.82086	120	
325.90084	128	
326.87992	1734	1+
327.80396	190	1+
328.88013	304	
329.93559	170	1+
330.15940	138	
330.77892	120	
330.82060	142	
330.87096	126	
331.79400	170	
332.09081	112	
332.86779	116	
333.81569	106	
333.83766	128	
335.81477	128	
337.09043	112	
337.87510	234	
338.87896	118	
339.83262	132	
340.88376	262	1+
340.90856	156	
341.83505	174	1+
343.86941	128	
345.77859	124	
346.77407	200	
346.87266	108	
347.76789	164	
347.88440	230	1+
348.77967	216	
348.85435	142	
349.75572	444	1+
349.78198	114	
350.76188	272	1+
350.81778	130	
351.81976	242	
351.88891	172	
354.78256	144	
357.37108	108	
357.77825	118	
366.18157	108	
366.77231	130	
366.79830	126	
366.90259	254	1+
367.70657	142	
367.76088	216	
368.85805	146	
369.84175	118	
369.89050	146	
370.80093	132	
371.79974	120	
372.04437	106	
372.78696	162	
373.71591	124	
373.79936	180	
373.82406	192	
374.72484	136	
374.81003	204	
376.85743	158	
377.76219	224	1+
380.71879	156	
381.71378	114	
383.79835	136	
384.79007	114	
384.84822	802	1+
385.77787	324	1+
385.82453	142	
386.82624	124	
386.84826	160	
387.15555	116	
387.89524	118	
389.19368	160	
389.85887	196	1+
390.19681	286	
390.74661	186	
390.83806	318	
391.83737	258	
392.82023	320	1+
394.89180	136	
399.74873	140	
399.80904	106	
399.84609	346	1+
402.78648	152	
402.85433	140	
403.86236	126	
404.77635	230	1+
405.77719	216	1+
405.85934	108	
407.86334	834	1+
408.76355	108	
409.85299	232	
410.73842	244	1+
410.83243	662	1+
411.86902	284	
412.85706	106	
413.75115	170	
414.33221	108	
415.84422	348	1+
418.73915	136	
419.78728	160	1+
420.82744	130	
421.77148	128	
422.85693	338	
423.75853	170	
423.77797	136	
423.86200	214	
424.81452	128	
424.86316	180	
425.74568	286	
425.87332	108	
426.74354	210	
426.86121	578	1+
427.74097	168	
428.75437	106	
428.84541	346	
429.70380	114	
429.74399	168	
429.78721	154	1+
429.84563	266	
430.84402	336	1+
433.74935	114	
433.84955	110	
439.89402	122	
440.89029	134	
443.76601	142	1+
444.74237	236	1+
444.87134	370	
445.86803	608	1+
446.70711	412	1+
446.78419	150	
447.70970	352	1+
448.76706	244	
449.87142	310	1+
450.76161	176	1+
461.14169	110	
463.72640	230	1+
463.88451	202	
467.88773	314	
468.89045	164	
485.88884	200	
497.13852	112	
END IONS

###FS:    #m/z: 363.95369 #charge 1+
###MS: 73
###MSMS: 74
BEGIN IONS
TITLE=Cmpd 55, +MS2(363.9537), 28.0-35.0eV, 1.6min #74
RTINSECONDS=95.244
SCANS=73-74
PEPMASS=363.95369	275424
CHARGE=1+
78.83935	86	
142.85714	84	
157.55434	80	
182.86853	144	
189.86084	450	1+
191.85710	428	1+
195.89428	82	
196.87968	138	
200.94488	172	
201.00398	84	
201.05462	76	
206.97532	88	
207.87201	138	
209.94186	1332	1+
210.88408	246	
212.87822	2108	1+
214.89392	78	
215.84521	90	
216.86694	80	
218.84448	76	
218.91705	92	
221.89361	132	
222.89307	170	1+
222.95040	734	1+
224.94832	970	1+
226.03379	100	
226.88312	126	
226.94555	8564	1+
226.97298	100	
227.88345	214	
228.89355	846	1+
228.94060	8188	1+
230.12674	168	1+
230.84934	82	
230.88780	2850	1+
232.88254	112	
233.03990	80	
234.06825	78	
235.82034	82	
235.93049	194	1+
236.86799	90	
238.38247	86	
239.89773	86	
239.93383	80	
240.93930	458	
240.96785	186	
241.93961	364	
241.96224	124	
242.83926	94	
242.93867	1290	1+
242.95615	536	
243.82022	84	
244.08089	82	
244.87566	94	
244.95555	4264	1+
245.29544	96	1+
246.90433	182	
246.95066	5030	1+
246.97226	106	
247.80538	130	
248.02993	100	
248.89946	964	1+
249.04069	236	
250.89366	202	
250.96881	160	
251.90595	110	
252.89752	350	1+
253.90145	304	1+
255.06959	82	
256.87705	102	
256.99913	90	
258.07673	86	
258.89620	90	
259.10746	156	
260.96412	550	1+
261.83314	100	
262.84558	152	
263.05180	118	
263.50411	86	
263.83064	116	
263.88885	104	
263.98059	82	
264.13814	78	
265.78777	92	
265.97109	76	
266.03749	136	
266.81651	90	
266.88150	116	
267.41947	78	
267.92539	80	
267.97161	772	
268.80494	134	
269.44527	82	
269.80830	80	
269.87641	76	
269.96564	768	1+
270.79328	100	
271.84541	224	1+
271.91354	78	
271.95244	136	
272.38173	82	
273.89880	84	
273.97477	86	
274.91261	86	
275.02904	78	
275.05106	132	
276.07420	84	
276.83165	100	
276.84997	94	
278.87721	198	1+
279.10825	264	1+
279.41601	88	
280.79675	196	
280.83618	80	
281.88885	106	
282.11985	92	
282.72227	92	
282.84188	82	
282.97446	84	
283.78148	76	
283.84974	282	1+
284.84246	228	1+
285.13282	76	
285.15551	80	
285.85744	96	
286.11420	96	
287.86160	82	
288.80844	84	
289.08296	114	
289.81702	94	
290.24799	88	
291.03483	78	
291.96814	80	
293.05814	80	
294.86119	108	
295.86663	80	
295.92781	78	
297.79980	514	1+
297.92539	94	
298.19233	82	
298.79801	552	1+
298.94994	96	
299.86646	126	
301.79723	328	1+
301.85690	422	1+
301.91264	80	
302.02786	84	
302.94193	136	
303.10715	128	1+
303.85117	386	1+
306.93192	82	
307.07840	88	
307.88955	86	
310.87602	146	
312.13005	82	
312.37074	102	
313.09815	82	
314.99353	88	
317.81258	198	
317.92701	86	
320.80885	78	
321.80930	220	
321.86510	376	1+
322.79317	132	
322.92496	134	
324.04193	96	
326.86914	200	
329.37613	102	
330.97544	118	
331.02933	80	
336.08433	140	
336.94173	104	
337.09509	126	
338.08556	78	
338.79873	94	
339.55519	80	
339.82518	80	
340.93710	198	
348.26774	92	
350.09172	100	
350.80774	86	
360.42493	92	
363.16251	82	
364.27246	86	
END IONS

###FS:    #m/z: 507.84096 #charge 1+
###MS: 73
###MSMS: 75
BEGIN IONS
TITLE=Cmpd 56, +MS2(507.8410), 28.2-35.2eV, 1.6min #75
RTINSECONDS=96.017
SCANS=73,75
PEPMASS=507.84096	93486
CHARGE=1+
196.01540	272	
210.03354	172	
232.89551	278	
234.88108	124	
238.06232	242	
248.03136	162	
250.97224	196	
253.37610	110	
257.86611	106	
258.87122	104	
261.87432	178	
261.93639	110	
263.05642	146	
266.16572	236	1+
268.93705	186	1+
270.85861	110	
270.93156	126	
271.78735	154	
271.89661	134	
278.05357	110	
280.39588	128	
283.86867	118	
283.99570	154	
287.03512	270	1+
287.85037	820	1+
288.86482	158	
289.84025	172	
289.86071	522	1+
289.88082	150	
290.86049	328	1+
290.92989	112	
291.06097	170	
291.94266	108	
293.05817	190	1+
293.87299	944	1+
295.86979	186	
296.87442	220	1+
298.84823	122	
298.93486	122	
299.00484	108	
299.87847	242	
300.83612	108	
300.85657	134	
301.84482	124	
303.86677	532	1+
305.86063	1338	1+
306.42222	114	
307.88690	246	
308.14028	642	1+
308.87174	914	1+
309.78606	136	
309.88716	286	
310.15531	552	1+
310.44447	180	
310.90958	122	
311.42713	108	
311.88385	1386	1+
312.79887	118	
312.84891	108	
313.81705	192	
313.85932	512	1+
313.87762	142	
314.97247	120	
315.80922	166	
316.84739	144	
317.82848	130	
317.88479	110	
320.86782	534	1+
323.87087	704	
325.38759	110	
325.83888	152	
326.85703	122	
326.87898	1890	1+
327.89757	294	1+
328.87372	262	
329.88625	148	
330.87634	370	1+
331.79961	136	
332.76191	126	
333.81147	300	1+
333.87240	152	
333.89041	288	1+
334.76840	112	
334.97394	136	
335.82317	152	
337.87715	350	1+
338.81991	212	1+
340.86043	112	
341.88580	182	
343.81399	186	1+
343.86995	176	
345.01410	162	1+
345.86411	228	1+
345.89456	106	
346.77050	556	1+
346.87768	166	1+
347.81691	166	1+
348.84186	148	
349.00220	112	
349.17222	180	1+
349.75285	136	
349.88584	328	1+
349.91221	184	
350.06392	122	
350.81255	470	1+
350.88563	188	1+
351.77012	128	
352.00673	142	
352.90628	136	
353.84965	200	
354.10992	106	
354.78921	160	
354.82640	200	1+
355.88915	112	
356.88269	166	1+
360.90286	112	
363.04891	116	
363.82555	124	
365.78463	298	1+
366.03547	114	
366.18063	142	
366.83902	510	1+
367.70360	208	
367.76362	154	
367.79519	132	
367.81547	122	
368.71369	366	1+
368.89626	138	
369.23571	162	
369.83402	114	
370.02702	172	
371.79859	286	
371.87658	122	
372.77538	448	1+
372.85453	118	
374.04985	206	1+
374.80912	142	
375.75380	120	
376.71539	126	1+
377.81104	108	
378.76887	136	
379.77682	112	
382.87526	138	
384.79384	146	
384.84766	988	1+
385.76972	232	1+
385.82518	128	
387.84685	406	1+
389.19591	216	1+
390.05376	124	
390.74956	188	1+
390.84692	134	
390.90293	146	1+
391.83896	568	1+
392.07804	106	
392.83982	346	1+
393.06822	116	1+
393.79666	140	
394.72550	334	1+
395.85155	256	1+
396.88875	108	
397.72380	418	1+
398.76828	114	
399.84501	370	1+
402.85808	396	1+
404.15994	206	1+
404.81291	152	
405.75512	192	1+
405.87080	160	
407.74199	108	
407.75777	258	1+
407.86417	1132	1+
408.84786	352	
409.84907	334	
410.74659	112	
410.83190	732	1+
411.09233	262	1+
411.72293	202	1+
412.84205	242	
413.87247	180	
414.78980	132	
415.73950	116	
415.87136	108	
417.85591	288	1+
421.87701	108	
422.77110	318	1+
422.86662	304	1+
425.75456	204	
426.75262	136	
426.77211	138	
426.85927	678	1+
427.08859	166	1+
427.70798	198	
427.73261	246	
427.76683	120	
428.73706	248	
428.84474	750	1+
428.94674	164	
429.69078	324	1+
429.72931	192	
429.74742	130	
430.74815	236	
431.68108	124	
431.86698	110	
431.88504	108	
432.68493	166	
433.84830	324	1+
434.88379	142	
439.89313	194	
442.68988	164	1+
444.72813	152	
444.86820	412	
445.75449	120	
445.78003	234	1+
445.86863	248	
445.99163	106	
446.71541	194	
447.71213	150	
448.70545	286	1+
448.78784	176	1+
449.76010	192	1+
449.87458	356	1+
451.85872	180	
462.87737	146	
465.71590	160	
467.14581	122	
467.88189	830	1+
472.86271	128	
508.24026	158	1+
509.85914	310	1+
END IONS

###FS:    #m/z: 336.94277 #charge 1+
###MS: 73
###MSMS: 76
BEGIN IONS
TITLE=Cmpd 57, +MS2(336.9428), 28.0-35.0eV, 1.7min #76
RTINSECONDS=96.798
SCANS=73,76
PEPMASS=336.94277	27034
CHARGE=1+
54.87488	84	
89.32247	66	
91.58232	74	
109.12775	72	
128.19437	94	
182.86615	76	
183.04387	94	
193.94849	70	
207.95338	66	
210.87994	68	
211.94164	2542	
212.87487	584	1+
213.93789	1094	1+
214.94704	84	
215.88723	286	
215.93176	94	
215.94275	140	
217.93593	170	
220.04881	74	
220.87286	68	
223.97095	202	1+
225.84015	76	
226.89342	76	
226.93950	74	
227.89714	210	1+
229.95299	2062	1+
230.84876	194	1+
230.88587	758	1+
231.94821	1380	1+
233.79833	76	
233.82694	92	
233.94610	134	
234.95044	68	
237.39944	96	
237.89417	70	
238.93626	72	
239.14892	72	
239.90257	162	
240.13060	72	
240.84571	74	
241.08620	72	
241.84134	312	1+
242.82830	78	
242.92958	92	
244.88708	76	
246.04942	68	
246.87798	88	
246.99008	84	
247.96315	562	1+
248.12218	90	
248.89672	314	
248.99976	80	
249.94816	72	
250.02926	74	
250.82662	208	1+
250.95045	68	
250.97079	162	
251.06776	296	1+
251.84394	168	1+
251.90921	196	1+
251.96291	100	
252.02733	84	
252.08354	70	
252.96840	1106	
253.90037	268	1+
253.94135	82	
254.91394	90	
254.93152	90	
254.96437	292	
255.07429	164	
255.81547	74	
256.01939	80	
256.25640	116	
256.84403	98	
258.84479	188	
258.90413	66	
258.95512	72	
259.85152	182	
259.93034	96	
259.95173	108	
260.83679	84	
260.89144	80	
260.94459	78	
261.81834	82	
262.93045	104	
263.81527	72	
263.83416	120	
264.04017	68	
265.11534	68	
265.33699	82	
265.86118	72	
267.80302	66	
267.83730	146	
268.79242	66	
268.83501	476	1+
270.81142	78	
270.98259	130	
271.46662	90	
271.91081	80	
272.80950	74	
272.97638	304	1+
273.83272	80	
273.90589	84	
274.00981	78	
274.86424	284	1+
276.04132	72	
276.84091	102	
277.08128	82	
277.86179	146	
278.84157	442	1+
278.86062	66	
279.09993	74	
280.16060	78	
280.40218	68	
280.92066	96	
281.04902	170	
283.03129	106	
285.56406	82	
285.84588	138	
286.06019	70	
286.84975	580	1+
286.97689	88	
287.01272	68	
289.01066	68	
290.90724	68	
292.85606	160	
292.87105	68	
293.10354	454	1+
294.07835	76	
295.99136	108	
296.89358	122	
297.11816	82	
298.31116	196	
298.91173	86	
299.01327	80	
299.36615	76	
299.86069	102	
299.88141	104	
301.88632	88	
302.88176	98	
303.01901	70	
305.82082	84	
307.88346	74	
307.99150	72	
308.01284	78	
308.79129	80	
308.86023	74	
309.86740	290	1+
310.89220	68	
311.24958	80	
315.88321	70	
315.89859	66	
318.06730	78	
320.47166	86	
320.77964	88	
321.95708	96	
324.92322	82	
326.62503	98	
327.12017	92	
328.88206	66	
328.95720	72	
330.87316	78	
333.81644	70	
335.13935	88	
336.08397	92	
336.62016	92	
337.05168	78	
337.87860	72	
338.81753	186	1+
338.86325	68	
339.19783	74	
339.62760	88	
339.84266	70	
END IONS

###FS:    #m/z: 363.95374 #charge 1+
###MS: 77
###MSMS: 78
BEGIN IONS
TITLE=Cmpd 58, +MS2(363.9537), 28.0-35.0eV, 1.7min #78
RTINSECONDS=100.473
SCANS=77-78
PEPMASS=363.95374	300094
CHARGE=1+
61.30878	94	
79.13497	76	
102.78091	78	
103.07847	106	
169.51315	92	
183.92856	86	
189.85982	350	1+
191.85736	208	
192.85399	80	
196.88432	94	
196.95438	86	
197.88082	86	
207.87629	284	1+
207.94549	128	
208.94067	106	
209.00294	88	
209.04048	98	
209.94077	1024	1+
210.88122	270	1+
212.87754	1160	1+
214.88654	176	1+
215.96911	76	
218.02059	74	
218.41387	116	
219.03305	78	
219.41310	112	
219.86824	80	
221.85664	106	
222.94934	334	1+
224.88716	76	
224.94598	1354	1+
225.00885	76	
225.41590	80	
225.97353	72	
226.85266	74	
226.89780	84	
226.94490	7426	1+
226.97205	96	
227.49307	84	
227.78305	136	
227.92955	284	
228.89086	322	
228.94043	8448	1+
228.96351	170	
230.84685	94	
230.88787	2144	1+
232.88258	282	1+
234.87967	166	
234.92752	78	
235.84219	74	
236.05052	76	
237.92029	92	
238.38039	102	
238.55143	90	
240.85150	78	
240.93771	568	
240.96083	478	1+
241.93784	1214	1+
242.93960	840	1+
242.95876	750	1+
243.90208	206	1+
244.84112	78	
244.95521	3302	1+
245.89227	74	
245.94085	382	
246.11967	122	
246.49600	88	1+
246.90678	242	1+
246.95130	4040	1+
246.97626	78	
247.15056	84	
248.03229	360	1+
248.39495	90	
248.89733	726	1+
248.99732	104	
250.89659	178	
250.94850	82	
250.96632	226	1+
251.11149	76	
251.78705	124	
252.82506	76	
252.97339	78	
253.90506	98	
258.44368	88	
258.84222	148	
258.89821	80	
258.98703	84	
259.85729	146	
260.43579	82	
260.96688	440	1+
261.84225	284	1+
262.42277	92	
262.81680	160	1+
262.96014	76	
263.39233	86	
264.90108	84	
264.96553	72	
265.86738	76	
265.89747	78	
265.97652	124	
266.80969	78	
266.95345	88	
267.80320	84	
267.97140	780	1+
268.81353	112	
269.96633	754	1+
271.06394	76	
271.87139	74	
271.91897	132	
272.81070	76	
274.88445	76	
275.90329	82	
276.83590	96	
278.79749	112	
279.01386	78	
279.10337	214	1+
279.81449	76	
279.84856	98	
280.06529	100	
280.83108	86	
281.79468	148	
282.01664	86	
282.22493	80	
283.09816	96	
283.97931	74	
284.13645	74	
284.86239	108	
284.94798	88	
285.84414	202	
286.78752	78	
287.87165	130	
289.80178	74	
289.86604	150	
290.12656	90	
290.80417	72	
292.05823	186	
292.43993	150	
292.87090	80	
293.06154	196	
296.80709	298	1+
298.80581	386	1+
300.80050	304	
301.80253	184	
301.86044	226	
301.97846	80	
302.30078	88	
302.80487	288	1+
302.88065	110	
302.90519	80	
302.93779	184	1+
303.85480	520	1+
305.89815	76	
307.07848	178	
307.13229	110	
309.92513	88	
310.23031	96	
312.81354	74	
313.84824	84	
315.86671	106	
317.10666	86	
317.81324	86	
319.82004	174	
319.91824	78	
320.81607	116	
321.87015	154	
322.92877	230	
323.91012	76	
326.87064	228	
332.90190	82	
334.73940	74	
334.89884	78	
336.03308	170	1+
336.31823	78	
338.09279	80	
339.82652	76	
340.93477	150	
343.78027	82	
350.84335	150	
352.18551	92	
357.72829	76	
359.81910	90	
362.18283	80	
364.94789	78	
366.24111	78	
367.84109	82	
369.20563	84	
END IONS

###FS:    #m/z: 336.94307 #charge 1+
###MS: 77
###MSMS: 79
BEGIN IONS
TITLE=Cmpd 59, +MS2(336.9431), 28.0-35.0eV, 1.7min #79
RTINSECONDS=101.245
SCANS=77,79
PEPMASS=336.94307	24826
CHARGE=1+
156.86019	104	
195.16978	72	
195.91510	76	
196.88025	100	
200.87668	72	
201.97125	76	
203.88500	68	
205.95015	78	
206.97002	72	
210.99766	86	
211.91269	112	
211.94218	1990	1+
212.87812	456	1+
213.93771	1316	1+
215.88500	344	
217.38253	74	
217.87723	68	
223.97152	70	
224.05173	72	
224.90184	76	
224.98280	78	
225.08050	90	
226.89503	72	
227.11896	72	
228.84032	102	
228.88943	80	
229.95284	1856	1+
230.84447	72	
230.88675	622	1+
231.94859	730	
232.88860	126	
233.89475	114	
234.88201	112	
235.87959	92	
236.16939	76	
236.90805	80	
239.79115	68	
239.92633	74	
240.85250	80	
241.83813	486	1+
242.45325	100	
243.81587	80	
246.38829	90	
246.90102	94	
247.86897	68	
247.96303	634	
248.89789	246	1+
248.97904	102	
249.93411	70	
249.95982	116	
250.04450	72	
250.91511	84	
250.94789	134	
251.83795	72	
251.86546	72	
251.95840	140	
252.96794	846	1+
252.99468	82	
253.01504	70	
253.02817	88	
253.83931	76	
253.90189	272	
254.08785	72	
254.91542	128	
254.93906	122	
254.96206	830	1+
255.06926	114	
255.90389	78	
256.12964	76	
256.84932	242	1+
256.89449	74	
257.79658	70	
258.84395	180	
258.90652	106	
259.85554	158	
259.91839	84	
261.83243	130	
261.84815	76	
262.08754	124	
262.14637	80	
262.79498	72	
262.93415	102	
262.94917	148	
266.01673	138	
266.08566	76	
267.00981	78	
267.51370	112	
267.83422	450	1+
268.83770	386	1+
269.05826	70	
269.18732	72	
270.97885	194	
271.08216	80	
271.85220	202	1+
272.50544	82	
272.94357	106	
272.97535	98	
273.79668	160	1+
273.82638	84	
274.09075	162	
274.85708	190	
274.96959	110	
275.81806	84	
275.83955	70	
275.86857	76	
275.94893	80	
276.57251	88	
276.84542	176	
276.90119	72	
276.94447	68	
277.83236	200	
277.86407	218	1+
277.97313	80	
278.83218	258	
279.83569	188	
280.12412	80	
280.79122	72	
280.83334	112	
282.04552	76	
283.79465	76	
283.95405	68	
285.85141	110	
286.85260	440	1+
288.81678	76	
288.99388	76	
289.80457	68	
292.83723	72	
292.86670	68	
293.10310	278	1+
293.84018	74	
293.86582	106	
295.08761	68	
295.80323	68	
297.41026	76	
298.91569	78	
299.87593	80	
300.87828	106	
302.85816	92	
303.09754	86	
304.41398	102	
306.11295	80	
306.86334	74	
308.86813	74	
311.84231	114	
312.15365	74	
313.00676	70	
313.03978	70	
313.39803	100	
314.91022	68	
319.09954	82	
319.83190	76	
319.87628	88	
320.61443	106	
322.79222	70	
323.77349	74	
324.86109	80	
325.82219	68	
326.76937	82	
329.88869	88	
332.80774	76	
335.65891	74	
335.88084	112	
336.28477	100	
337.78821	68	
338.26009	72	
339.15499	74	
340.96436	68	
END IONS

###FS:    #m/z: 359.95859 #charge 1+
###MS: 77
###MSMS: 80
BEGIN IONS
TITLE=Cmpd 60, +MS2(359.9586), 28.0-35.0eV, 1.7min #80
RTINSECONDS=102.016
SCANS=77,80
PEPMASS=359.95859	21254
CHARGE=1+
49.54575	72	
110.45540	84	
150.69787	90	
180.86658	146	
184.95255	78	
193.93975	76	
196.01444	100	
204.01652	86	
206.69630	72	
209.94211	216	
216.06670	104	
216.97543	82	
219.82250	72	
220.95463	96	
221.55748	96	
222.94930	532	1+
223.88646	96	
223.96389	82	
224.94977	518	1+
224.97010	100	
225.42502	94	
225.93323	76	
226.89085	174	1+
226.94542	2624	1+
226.97204	170	
227.93058	110	
228.06353	74	
228.79490	72	
228.94077	2798	1+
231.78083	78	
232.88911	130	
233.88990	84	
234.86557	94	
234.92737	190	
235.43220	112	
237.06313	204	1+
237.78955	76	
238.93850	72	
239.13773	104	
240.93822	424	
240.96355	110	
241.78874	148	
241.90213	98	
241.94039	266	
241.96939	94	
242.95982	184	
243.09602	88	
243.96479	166	
244.79848	190	1+
244.95436	1116	1+
246.95136	1626	1+
247.10018	86	
248.08346	108	
248.80090	94	
249.94555	320	1+
251.05033	124	
251.13109	70	
253.86494	70	
253.93237	82	
254.36591	112	
255.11067	86	
255.23025	70	
257.07791	142	
258.96906	90	
259.94048	72	
260.83725	148	
260.96462	240	1+
261.14326	74	
261.89595	72	
262.09471	78	
262.36504	88	
262.81938	88	
263.87887	72	
264.81520	74	
265.08103	76	
266.81060	278	1+
267.97309	160	
268.97568	72	
269.89063	72	
269.96766	116	
270.56108	76	
270.88674	190	
271.14718	98	
271.84524	136	
273.95952	126	
274.10707	78	
276.07246	76	
277.01791	100	
277.08748	74	
277.10668	84	
277.38604	86	
277.80442	130	
277.98103	78	
279.09918	114	
279.96257	72	
280.79094	76	
281.79683	80	
282.82948	210	1+
283.81023	118	1+
286.92498	90	
287.06242	74	
287.82644	82	
287.92614	84	
288.91483	96	
289.06288	98	
289.84214	202	
290.78705	144	1+
290.88832	86	
291.88610	72	
294.11873	70	
294.87783	72	
296.03349	74	
296.80422	106	
296.93830	72	
298.80275	212	
299.80105	112	
299.85060	72	
300.78917	74	
301.84793	110	
301.94644	74	
303.35448	96	
303.87834	78	
304.14598	78	
304.86203	90	
304.98649	72	
305.08031	78	
305.93456	88	
306.00585	80	
307.03102	72	
309.79288	86	
310.79268	78	
311.12841	132	
317.85055	72	
317.86823	158	
318.82315	84	
318.83821	92	
318.88017	72	
319.83159	130	
320.10503	82	
320.12215	74	
321.16447	74	
321.84061	76	
322.15344	94	
322.92349	160	
323.01458	130	
325.91976	72	
328.88588	78	
329.82427	94	
331.93246	86	
332.91106	78	
333.00950	72	
334.90770	76	
335.02259	72	
335.81199	80	
336.84759	88	
341.87601	90	
342.32346	74	
348.12999	86	
348.76039	76	
352.89565	86	
354.94437	80	
357.71216	74	
358.19061	90	
362.73664	76	
362.82560	86	
END IONS

###FS:    #m/z: 322.92752 #charge 1+
###MS: 81
###MSMS: 82
BEGIN IONS
TITLE=Cmpd 61, +MS2(322.9275), 28.0-35.0eV, 1.8min #82
RTINSECONDS=105.682
SCANS=81-82
PEPMASS=322.92752	1794298
CHARGE=1+
56.84232	66	
186.99234	74	
188.55725	78	
188.94515	80	
189.96439	78	
192.88712	126	
197.90702	78	
198.01725	68	
198.03804	74	
200.83914	92	
201.04046	130	
205.94687	74	
208.87163	80	
209.87369	66	
209.91822	74	
212.92659	74	
217.89337	74	
220.87694	100	
222.95395	140	1+
223.03844	80	
224.05910	78	
224.96439	68	
225.89173	84	
226.49933	72	
226.83944	72	
227.78543	72	
228.03572	82	
228.84313	68	
229.11253	78	
230.78459	68	
230.84397	80	
232.89111	132	
233.84155	104	
234.09067	80	
235.40577	96	
236.19758	68	
236.90041	86	
237.05729	82	
238.87927	74	
238.92308	92	
238.93930	128	
239.06914	78	
240.78871	70	
240.81401	70	
240.86858	72	
240.93814	1712	
241.94038	1540	
242.00947	82	
242.85304	66	
242.94035	4168	1+
243.81649	72	
243.90630	70	
244.81608	68	
244.93886	704	
246.97064	98	
247.38595	146	
248.02734	90	
249.03841	128	
249.08458	66	
250.86878	70	
250.89386	66	
250.94444	84	
251.06534	74	
253.78246	70	
254.81453	66	
254.86955	76	
255.91960	78	
256.89116	158	
257.06649	80	
257.39085	74	
257.91102	66	
258.85844	72	
258.89788	72	
259.88810	184	
260.81828	68	
260.84072	130	
261.83612	120	
262.82437	188	
263.83362	74	
263.97578	140	
264.96320	76	
265.06118	68	
265.09627	78	
265.86602	166	1+
266.05368	68	
267.24655	86	
268.95821	98	
269.18128	68	
269.90918	80	
269.95328	72	
271.78669	74	
271.84687	74	
271.87453	72	
272.50933	74	
273.44067	70	
275.80554	82	
275.84218	76	
275.88457	96	
275.96621	66	
276.84114	70	
278.09587	78	
279.08910	756	1+
280.84040	80	
281.07713	74	
281.82312	72	
282.89693	72	
283.86924	94	
283.91686	66	
284.07592	66	
284.29358	120	
284.89469	70	
284.91316	82	
285.16366	76	
285.29355	166	
285.42093	84	
288.06580	90	
288.81661	80	
289.88177	80	
291.86956	70	
293.76445	74	
293.85290	70	
295.14661	84	
295.79092	66	
295.87946	74	
295.95739	118	
296.07364	70	
296.76049	66	
299.15996	70	
299.77779	92	
301.85993	230	1+
304.10548	70	
305.81269	70	
306.22676	72	
307.79415	206	
307.89007	78	
308.81280	70	
309.89071	98	
309.93591	66	
310.56313	66	
310.87292	78	
310.94193	64	
311.82631	80	
313.86354	68	
314.83641	78	
316.81811	70	
318.77724	72	
319.52711	86	
320.37280	80	
322.87690	78	
323.23203	76	
323.68030	78	
323.78417	72	
323.95417	76	
324.89435	78	
325.74941	70	
END IONS

###FS:    #m/z: 340.93810 #charge 1+
###MS: 81
###MSMS: 83
BEGIN IONS
TITLE=Cmpd 62, +MS2(340.9381), 28.0-35.0eV, 1.8min #83
RTINSECONDS=106.455
SCANS=81,83
PEPMASS=340.93810	649730
CHARGE=1+
90.90655	72	
107.37607	76	
120.57963	92	
190.92668	72	
191.95117	82	
192.92555	78	
195.89763	70	
199.01034	74	
203.87461	82	
204.00423	146	
205.97331	122	
212.87809	390	1+
212.95009	80	
213.87979	242	1+
213.93707	676	1+
215.78498	86	
215.88566	186	
215.93663	282	
217.88209	258	
218.89912	74	
219.88253	72	
223.95640	70	
224.83366	80	
226.87971	70	
226.94949	72	
228.93568	250	1+
228.94819	142	
229.03284	76	
230.84932	126	
230.88568	384	1+
231.94858	1124	1+
233.02101	94	
233.94560	242	
234.89724	88	
235.94501	74	
236.04103	74	
238.89464	74	
239.78678	106	
239.85401	78	
239.91658	92	
240.85030	138	
241.11819	84	
241.84341	126	
241.88346	72	
242.83696	158	
242.96186	88	
243.82916	294	
243.86623	78	
246.85026	188	1+
246.89352	74	
248.03237	162	
248.92955	76	
248.98598	100	
249.03753	140	
249.89531	84	
249.95929	70	
249.97856	72	
250.89775	80	
250.98783	114	
251.95563	78	
252.56179	82	
254.96239	548	1+
255.00233	72	
255.07019	176	
255.90582	72	
256.85389	226	1+
256.90280	82	
256.95581	80	
257.15051	86	
257.89918	180	
258.84337	164	
259.83231	130	
259.90285	70	
259.91914	114	
259.96251	124	
260.80408	78	
260.83306	106	
260.93063	132	
260.94698	90	
261.83507	264	1+
262.04722	92	
262.92391	136	
263.04882	104	
264.07242	76	
264.14238	86	
264.86351	284	
266.85059	74	
266.86358	84	
267.80290	72	
267.94982	70	
267.96662	120	
268.15898	72	
268.84079	134	
269.88868	82	
270.48816	94	
271.12672	84	
271.78616	94	
271.82684	82	
272.79936	74	
272.91826	156	
275.36080	78	
275.83987	76	
275.86828	134	
275.87962	148	
276.17834	72	
276.85524	202	
277.01142	80	
277.84341	74	
277.86165	162	
278.81870	88	
278.84411	808	1+
279.99938	78	
280.85001	96	
281.86553	88	
281.89424	94	
282.88046	116	
283.02888	126	
284.87821	102	
284.93162	78	
285.97744	72	
286.56323	78	
286.78802	136	
286.94173	74	
287.07070	76	
287.41171	90	
292.87061	72	
293.85493	80	
295.62151	114	
295.74834	84	
295.86206	98	
295.99145	74	
296.95723	90	
298.85218	168	
299.85938	74	
300.16106	74	
300.94260	140	
301.87572	80	
302.94143	158	
303.94697	78	
304.16314	70	
305.78443	74	
307.52415	72	
307.80613	78	
308.86049	118	
309.88300	92	
321.94203	86	
326.28141	108	
327.28447	74	
327.88479	78	
328.91029	82	
330.80833	80	
330.82629	78	
330.92892	72	
332.88604	70	
334.87449	72	
337.08912	140	
338.27366	72	
344.04582	80	
344.89595	70	
345.92781	88	
346.31558	108	
END IONS

###FS:    #m/z: 363.95379 #charge 1+
###MS: 81
###MSMS: 84
BEGIN IONS
TITLE=Cmpd 63, +MS2(363.9538), 28.0-35.0eV, 1.8min #84
RTINSECONDS=107.227
SCANS=81,84
PEPMASS=363.95379	295722
CHARGE=1+
95.07931	90	
182.86768	72	
185.86230	74	
187.87093	94	
188.26191	74	
189.86166	360	
191.85539	72	
192.01764	88	
194.85236	76	
196.88187	120	
198.06237	88	
200.94473	74	
203.04589	78	
207.87575	102	
208.89287	180	1+
208.92676	84	
209.94253	530	1+
210.53250	78	
210.89853	72	
210.91947	104	
210.95859	86	
212.87787	806	1+
213.39641	86	
214.88632	122	
222.95225	372	1+
222.99091	76	
223.83143	72	
223.89033	94	
224.85207	74	
224.94592	752	1+
226.81543	78	
226.94537	5164	1+
227.08447	74	
228.89447	348	1+
228.94040	3960	1+
230.84460	148	
230.88705	1202	1+
232.88695	98	
233.03852	104	
233.12511	84	
236.79644	84	
238.06403	78	
238.96091	72	
239.42624	76	
240.90503	72	
240.93888	338	
240.96249	190	
241.93702	952	1+
242.89585	172	
242.93858	620	1+
242.95842	216	
243.98293	92	
244.78561	72	
244.95514	2576	1+
246.43850	80	
246.95067	2178	1+
247.11377	72	
247.80877	80	
247.93663	106	
248.90086	882	1+
248.98937	96	
249.03436	130	
249.94967	84	
250.04392	120	
250.96737	100	
251.06706	158	
252.08085	80	
252.83926	142	
252.87783	76	
254.45594	82	
255.12272	80	
258.07476	86	
258.82689	80	
258.91370	82	
259.87504	78	
262.83005	212	1+
262.96415	72	
263.05047	126	
263.89825	78	
263.97479	78	
264.03334	122	1+
264.90301	122	
264.92343	88	
264.96105	156	
265.08421	130	
265.89944	102	
265.96561	72	
266.08761	78	
266.81376	118	
267.89534	76	
267.97153	204	
268.78270	72	
268.88306	92	
268.95500	118	
269.03208	80	
269.80041	356	1+
269.96692	742	1+
270.26422	86	
270.90638	72	
272.34953	76	
275.80876	212	1+
275.87245	88	
276.83370	170	1+
276.85248	88	
277.06509	78	
277.80790	206	1+
279.10170	118	
279.78842	136	1+
279.85305	88	
279.87802	90	
279.90598	102	
280.83602	124	
281.89157	140	
282.43116	106	
283.78400	178	1+
283.84586	134	
283.89006	76	
284.06931	136	
284.84474	86	
285.81755	74	
285.96505	72	
286.85227	74	
287.87840	84	
290.78781	76	
291.93838	80	
294.14556	74	
296.02467	74	
296.80423	114	
297.13096	90	
298.80150	304	
299.09431	92	
299.12374	80	
299.79743	678	1+
301.67970	72	
301.85966	242	
303.80358	102	
303.85519	138	
305.52034	90	
307.37334	80	
308.91685	72	
309.05908	80	
310.83615	134	
310.87065	140	
310.89012	92	
314.44894	90	
314.92699	84	
317.83045	76	
317.89407	130	
319.25517	72	
320.91983	80	
321.81777	78	
322.83702	76	
326.86614	234	1+
328.03595	78	
330.86762	124	
331.58826	80	
332.74762	84	
334.67211	82	
336.10223	84	
337.09462	106	
338.94138	116	
339.82939	84	
340.93951	118	
341.93773	88	
342.22361	86	
345.15832	76	
345.87217	88	
345.94131	88	
347.41332	88	
349.13182	74	
350.84327	90	
354.87525	90	
356.79098	76	
365.20567	92	
368.35942	76	
END IONS

###FS:    #m/z: 322.92743 #charge 1+
###MS: 85
###MSMS: 86
BEGIN IONS
TITLE=Cmpd 64, +MS2(322.9274), 28.0-35.0eV, 1.9min #86
RTINSECONDS=110.915
SCANS=85-86
PEPMASS=322.92743	648166
CHARGE=1+
79.98713	74	
192.01903	80	
192.89287	90	
197.36800	76	
198.95676	68	
201.04226	246	
203.94476	66	
204.88727	76	
205.96963	56	
209.94311	144	
211.94415	60	
212.00828	68	
213.92969	64	
214.88421	56	
216.85064	58	
218.83355	68	
219.21314	74	
220.86520	72	
221.44390	90	
222.01294	62	
222.93049	74	
223.84645	56	
223.95819	64	
225.93825	60	
228.05619	72	
228.78976	72	
230.89241	66	
231.83790	72	
231.97820	68	
234.82214	70	
235.87721	70	
238.88493	72	
238.93979	196	
239.07185	168	1+
240.49736	86	
240.93875	1066	
241.04411	92	
241.93681	2794	1+
242.18359	64	
242.81957	90	
242.93889	1790	1+
243.82643	106	
243.87384	72	
244.39349	76	
244.81808	82	
244.83356	78	
244.93846	476	
245.85689	58	
246.39213	78	
246.59996	54	
246.97475	150	
247.38576	72	
247.84980	90	
248.84028	74	
249.04773	66	
249.98642	62	
250.46615	80	
251.86540	76	
251.90252	80	
253.01830	66	
254.83405	68	
254.86194	66	
257.40852	82	
257.95820	56	
258.83350	68	
260.10476	80	
260.85965	64	
260.99859	68	
261.83419	58	
262.10454	72	
262.89255	72	
263.84890	72	
263.94882	84	
264.81930	56	
264.85505	56	
265.05918	58	
265.08917	70	
266.28200	98	
266.81122	64	
266.85176	120	
267.83734	84	
268.84491	56	
269.08469	76	
269.11893	80	
271.01970	80	
271.88336	68	
272.85001	82	
272.91931	64	
273.02673	54	
273.81630	76	
274.81024	116	
275.01230	78	
275.26716	58	
276.81359	62	
279.08852	1322	1+
279.36680	86	
279.92747	64	
280.84439	60	
281.83285	58	
282.05165	84	
282.13938	70	
282.88965	82	
283.06774	106	
283.17050	76	
283.79269	58	
284.20868	82	
284.28972	154	
284.85901	102	
285.29680	104	
285.84746	140	
287.89921	56	
288.02825	62	
288.80600	56	
288.82931	70	
289.78581	62	
289.87174	68	
291.86496	62	
291.90711	72	
293.06000	206	
294.86614	72	
295.79710	80	
295.97723	70	
296.84766	76	
299.85460	60	
301.80778	90	
302.01682	82	
302.81135	58	
302.86028	92	
302.94985	76	
303.94487	68	
304.05828	72	
304.12037	70	
305.75677	88	
307.00743	78	
307.87497	126	
308.10772	56	
308.71792	66	
308.79388	60	
308.87109	128	
309.30086	94	
309.86687	62	
312.86786	74	
312.92190	62	
313.76097	86	
319.98841	82	
322.80159	70	
324.89401	62	
325.22864	74	
325.75130	68	
326.25916	64	
326.77088	72	
326.96063	64	
327.26431	64	
327.89348	54	
END IONS

###FS:    #m/z: 340.93777 #charge 1+
###MS: 85
###MSMS: 87
BEGIN IONS
TITLE=Cmpd 65, +MS2(340.9378), 28.0-35.0eV, 1.9min #87
RTINSECONDS=111.686
SCANS=85,87
PEPMASS=340.93777	292072
CHARGE=1+
98.04629	78	
190.92673	72	
191.96667	96	
192.92469	130	
206.96847	66	
207.87538	76	
208.95731	128	
211.94209	72	
213.87902	112	
213.94020	324	
215.89139	94	
215.93674	66	
216.88862	68	
217.88082	72	
219.87897	68	
220.87662	104	
222.06574	86	
223.95437	68	
224.39774	84	
225.53786	86	
226.94133	88	
228.84919	120	
228.93498	136	
229.58103	94	
229.78940	78	
230.84439	72	
230.88846	278	1+
231.94778	430	1+
232.89181	100	
233.94633	100	
234.34819	90	
234.89359	74	
237.90307	74	
239.78202	76	
239.90537	84	
240.22882	122	
240.85541	70	
241.07645	78	
241.83922	106	
242.82988	76	
243.36796	94	
243.83155	354	1+
243.89102	74	
244.00435	76	
245.82199	64	
245.87571	112	
246.39028	128	
246.85429	94	
246.94634	78	
248.03897	60	
248.90007	114	
249.04598	60	
249.15605	94	
251.11741	98	
251.90617	80	
251.96114	78	
253.84066	64	
254.84404	76	
254.96454	368	
255.13818	82	
256.00393	78	
256.26349	70	
256.82167	72	
256.87991	64	
257.93487	82	
258.14183	78	
258.84740	124	
259.13921	102	
259.84920	238	1+
259.86373	140	
260.83036	330	
260.98081	78	
262.84270	82	
263.87581	72	
264.83527	70	
264.86918	74	
266.06384	100	
266.82755	64	
266.86755	70	
267.13202	90	
267.86569	62	
268.78440	64	
268.84422	124	
269.11707	60	
269.15107	98	
269.90915	64	
270.82004	72	
270.91654	74	
270.96177	66	
272.98800	78	
274.85374	86	
274.90492	70	
275.05941	104	
276.85331	346	
277.86006	170	
278.84264	694	1+
278.95057	108	
279.24787	92	
279.76519	60	
279.81016	64	
279.99530	78	
280.85270	106	
280.87306	78	
280.89405	60	
280.91474	64	
282.85235	66	
282.87504	72	
284.14891	64	
286.91589	88	
287.87436	84	
288.83573	66	
290.83054	72	
291.81477	108	
292.43813	104	
292.83087	68	
292.86066	72	
292.88302	124	
294.86533	66	
294.96745	72	
296.84934	86	
297.87864	68	
298.26873	80	
298.30954	118	
299.05159	68	
299.06630	60	
299.85421	158	
300.06096	84	
300.52950	84	
301.05741	78	
301.09160	68	
301.90840	80	
302.10431	82	
303.09761	88	
304.92582	70	
306.89686	70	
307.80005	114	
308.87993	66	
309.90774	64	
312.96558	72	
313.21308	68	
313.80467	94	
313.88745	68	
322.94964	84	
324.41441	70	
325.21086	78	
328.88588	82	
329.88429	60	
333.37267	76	
334.01849	80	
334.29031	86	
338.27792	80	
339.24323	72	
341.19785	66	
341.30862	72	
341.76731	94	
END IONS

###FS:    #m/z: 507.84069 #charge 1+
###MS: 85
###MSMS: 88
BEGIN IONS
TITLE=Cmpd 66, +MS2(507.8407), 28.2-35.2eV, 1.9min #88
RTINSECONDS=112.458
SCANS=85,88
PEPMASS=507.84069	31780
CHARGE=1+
95.50589	100	
126.76919	96	
196.01535	276	1+
196.97005	88	
209.94667	96	
224.97174	110	
227.95212	96	
232.89155	126	
234.89942	94	
236.88775	102	
237.81382	118	
247.06727	102	
248.04224	114	
249.13495	90	
250.87831	94	
250.90359	88	
251.97827	90	
259.47526	94	
269.92508	130	
280.10822	90	
285.11415	104	
287.84775	416	
287.92858	116	
287.95340	88	
289.87593	118	
293.30604	94	
293.87178	484	1+
298.95825	118	
300.82923	134	
300.85675	126	
300.89553	98	
301.76500	106	
303.59378	102	
303.85943	330	1+
305.86126	346	
306.12202	182	
307.85897	124	
307.89010	184	
308.13694	678	1+
308.86923	488	1+
308.89769	160	
310.15849	542	1+
310.84669	136	
310.86432	96	
311.88051	562	1+
314.86250	120	
315.92242	100	
316.86019	94	
316.88822	238	1+
317.75824	102	
320.91009	104	
320.96644	96	
321.84168	176	1+
322.89145	114	
322.90982	108	
323.86855	530	1+
324.08125	106	
325.82889	300	1+
325.89700	98	
326.88190	1172	1+
327.77338	132	
328.28943	94	
328.87404	196	
330.87541	132	
332.86617	134	
334.82840	118	
335.82251	116	
335.89716	128	
336.94469	114	
337.09110	90	
337.11729	90	
337.82473	88	
337.84213	114	
337.87845	126	
339.77969	214	1+
339.79320	212	1+
339.82692	118	
341.87019	92	
342.76438	100	
345.85998	136	
347.77624	276	
348.77861	142	
348.84129	92	
349.75245	292	1+
350.88179	132	
351.86474	92	
353.76132	88	
354.75856	122	
355.86310	174	
356.78655	176	
358.36185	104	
358.77284	112	
358.79157	116	
360.75704	126	
360.83698	220	1+
360.90367	106	
363.76233	114	
364.80699	90	
365.78716	190	
366.17955	146	
366.83453	216	
367.70598	312	1+
367.84078	94	
368.77135	94	
369.83604	308	1+
370.76149	138	
370.78595	92	
370.80070	382	1+
373.71021	120	
373.86859	180	
374.12184	106	
376.74082	144	
376.83519	178	1+
378.80876	92	
380.89343	90	
381.83829	154	
383.78960	94	
384.84725	116	
385.78001	326	1+
385.82550	184	1+
387.76758	114	
387.84300	586	1+
388.39954	108	
389.19470	336	
389.71013	90	
390.77515	100	
390.84361	230	
391.83909	124	
392.82296	240	1+
394.82042	98	
396.04258	100	
398.72817	114	
399.72914	132	
399.84731	260	1+
400.72747	94	
400.78782	118	
401.85061	100	
404.86903	92	
405.86117	168	
407.75779	340	1+
407.86218	438	1+
408.73025	140	
408.83454	116	
409.06695	96	
409.73766	126	
409.85124	124	
410.83324	576	1+
411.09437	148	
411.87575	220	1+
412.84003	90	
412.94864	90	
415.87306	272	1+
421.81205	108	
422.09179	88	
422.76732	148	1+
422.86651	130	
423.86732	386	1+
424.74759	540	1+
424.77563	92	
426.86254	346	
427.75160	172	
427.85845	156	
428.73948	398	1+
428.84135	676	1+
430.85101	386	1+
431.74433	226	1+
433.85421	122	
434.14646	90	
436.09821	102	
443.73709	90	
444.77900	100	
444.86543	328	
445.70508	108	
445.80455	266	
445.87498	174	
446.79207	152	
446.87881	104	
447.68941	202	1+
447.71374	130	
447.79723	116	
448.71185	164	
450.69742	156	
452.68740	88	
452.75155	172	
456.78773	92	
457.91447	98	
462.88110	252	1+
463.72810	140	
467.88381	360	1+
469.73248	100	
485.89155	276	1+
END IONS

###FS:    #m/z: 322.92757 #charge 1+
###MS: 89
###MSMS: 90
BEGIN IONS
TITLE=Cmpd 67, +MS2(322.9276), 28.0-35.0eV, 1.9min #90
RTINSECONDS=116.138
SCANS=89-90
PEPMASS=322.92757	755748
CHARGE=1+
78.43948	52	
117.62100	74	
172.99355	68	
187.93217	64	
188.03291	92	
195.95944	54	
201.04308	86	
201.93108	70	
202.03946	84	
205.02292	74	
210.07834	68	
211.94594	92	
213.92557	54	
214.87507	72	
215.89866	74	
220.32002	96	
221.94160	68	
223.85557	84	
227.78394	64	
227.93399	52	
228.93602	106	
229.89964	66	
233.87096	76	
234.14722	58	
234.85248	66	
235.42265	96	
236.51295	76	
236.81890	78	
237.06292	66	
237.88776	68	
238.89064	76	
238.93699	102	
239.03868	68	
239.07872	74	
240.94013	804	
241.64485	50	
241.85687	62	
241.94105	596	
242.81561	112	
242.93959	1468	1+
242.96687	66	
243.09763	50	
243.78154	86	
243.82632	100	
244.93854	906	1+
246.97462	76	
247.01737	60	
247.05930	66	
247.06778	70	
247.14817	52	
247.97321	76	
248.00813	62	
248.02928	90	
248.84339	112	
248.86931	76	
249.04001	56	
249.90852	64	
251.51869	102	
251.83198	58	
253.06141	102	
254.86771	82	
256.03341	72	
256.06900	52	
256.89535	188	
257.79396	62	
258.41605	92	
258.83803	72	
260.82785	134	
260.84196	102	
261.83216	52	
261.89842	72	
262.82316	74	
262.85041	90	
263.35250	82	
263.97476	142	
266.05183	52	
266.84740	128	
268.96409	62	
269.37668	102	
269.40679	72	
272.91727	60	
274.42231	100	
274.79480	68	
275.84398	74	
276.85039	78	
277.87698	64	
277.95859	58	
278.83959	66	
278.85603	70	
279.00113	72	
279.08948	1454	1+
279.18624	56	
281.80005	60	
281.86629	80	
281.97355	72	
282.08281	58	
282.21853	58	
282.27250	82	
282.95530	64	
283.20756	94	
283.86543	66	
283.97485	124	
284.29055	360	1+
284.84918	60	
284.87062	78	
284.97730	52	
285.85491	54	
285.87955	52	
285.93767	66	
286.07482	78	
286.13970	56	
286.80627	62	
286.91068	54	
287.14561	72	
287.93246	72	
288.96063	50	
289.03574	74	
289.11518	104	
289.86919	72	
290.85914	66	
290.90325	94	
291.80630	92	
292.05830	90	
292.85839	58	
293.86346	78	
293.97908	64	
294.07012	56	
294.85384	206	
297.19881	70	
297.79573	66	
299.03032	66	
299.86118	78	
299.88050	88	
300.78061	62	
300.91670	78	
304.79949	66	
307.12549	64	
308.79788	70	
309.81293	54	
309.89099	54	
309.91223	66	
310.89029	100	
312.86994	80	
314.89733	62	
316.06631	90	
318.85367	72	
320.91380	66	
321.88448	58	
322.79977	58	
323.88348	78	
323.99420	76	
325.31295	72	
325.99092	60	
326.35001	82	
END IONS

###FS:    #m/z: 340.93805 #charge 1+
###MS: 89
###MSMS: 91
BEGIN IONS
TITLE=Cmpd 68, +MS2(340.9380), 28.0-35.0eV, 2.0min #91
RTINSECONDS=116.91
SCANS=89,91
PEPMASS=340.93805	319272
CHARGE=1+
76.62746	78	
144.15476	96	
157.43095	90	
187.14328	82	
189.86092	72	
190.94879	102	
194.08014	84	
195.93024	74	
198.87530	74	
199.07832	68	
200.83191	74	
201.96096	68	
202.10736	78	
203.04934	94	
204.03917	90	
208.95850	86	
210.93436	108	
212.87762	232	1+
213.08078	74	
213.09868	70	
213.93651	268	1+
214.03345	72	
215.10007	72	
215.93642	282	
216.06485	84	
217.89033	68	
218.06192	86	
220.87800	80	
221.87927	72	
225.84746	84	
226.02679	68	
227.75599	100	
229.84724	94	
229.96092	84	
231.88847	424	1+
231.90903	80	
231.94909	468	
232.45352	118	
232.96656	82	
233.02455	68	
234.88628	80	
234.96697	74	
235.86570	70	
237.10831	72	
237.88797	74	
237.90476	74	
238.04312	88	
238.83655	116	
239.78154	74	
239.85031	104	
240.23336	124	
240.84416	118	
240.91829	72	
241.10328	72	
241.84037	196	
242.09946	76	
242.83956	412	1+
242.84955	102	
243.84333	282	1+
244.82499	124	
244.96407	82	
245.10252	74	
246.05879	96	
248.89882	174	
249.95601	192	
251.08641	100	
251.87696	80	
251.90454	78	
253.03803	72	
253.83145	84	
253.94999	72	
254.10763	72	
254.91971	84	
254.96210	114	
254.97911	114	
256.25453	134	
256.89263	80	
256.95665	118	
257.26289	80	
257.84798	82	
258.00569	76	
258.04541	74	
258.96525	72	
259.85138	258	
259.86949	80	
259.95373	332	1+
260.03946	70	
260.33625	86	
260.85842	108	
261.83792	134	
263.04970	84	
263.85499	84	
263.92275	110	
265.86551	88	
265.92774	88	
266.07357	90	
266.87799	74	
267.79288	80	
267.83091	94	
267.84708	72	
268.84176	146	
270.80947	68	
271.17734	88	
272.01975	82	
272.94931	80	
273.95662	80	
276.85055	272	
276.95661	80	
277.85967	218	
277.87687	144	
277.96285	68	
277.98137	98	
278.02205	76	
278.84539	748	1+
278.87244	74	
279.83975	114	
280.83640	92	
280.89535	108	
280.94046	68	
281.00114	128	
281.05038	212	
281.88734	136	
283.99340	86	
286.83152	84	
286.84787	70	
286.91235	78	
290.87891	82	
290.94694	70	
291.09433	70	
295.06425	70	
296.08640	74	
297.84168	132	
298.20712	78	
298.79707	144	1+
298.98981	80	
299.00520	68	
299.05599	70	
299.30862	78	
300.04223	72	
300.51672	80	
300.85435	188	1+
300.95078	78	
301.91574	88	
302.94595	90	
303.27092	88	
305.90462	84	
306.34499	74	
312.85923	80	
313.11977	78	
313.81735	80	
314.96497	104	
317.86363	80	
318.93029	70	
322.12045	72	
323.85267	70	
333.39052	110	
333.86160	72	
336.90424	86	
340.20284	72	
END IONS

###FS:    #m/z: 507.84084 #charge 1+
###MS: 89
###MSMS: 92
BEGIN IONS
TITLE=Cmpd 69, +MS2(507.8408), 28.2-35.2eV, 2.0min #92
RTINSECONDS=117.682
SCANS=89,92
PEPMASS=507.84084	36060
CHARGE=1+
196.01295	210	
199.93651	88	
207.95343	90	
213.98689	88	
240.07936	132	
244.88926	90	
244.96425	110	
247.06241	152	
251.93353	96	
266.16385	130	
270.85305	118	
272.00284	102	
272.85119	108	
273.02238	92	
278.83210	318	1+
281.95955	176	
286.96033	156	
287.85115	250	
288.85213	122	
290.86301	162	
292.05896	122	
292.86802	546	1+
293.87261	404	1+
294.89444	102	
299.80823	114	
299.91869	110	
300.83685	198	1+
300.94230	94	
302.91144	220	1+
303.86639	204	
303.96193	94	
304.85909	104	
305.85910	542	
305.89063	88	
307.13572	488	1+
307.88817	156	
308.13973	416	1+
308.16800	90	
308.87222	526	1+
308.89582	108	
309.95470	132	
310.15196	530	1+
311.88098	382	
312.00678	146	1+
312.11902	90	
312.88353	234	
313.81115	88	
314.81801	180	
314.86102	208	1+
315.41193	112	
317.77038	102	
321.91530	108	
324.86747	230	1+
325.89859	100	
326.82609	128	
326.88108	942	1+
330.80967	140	
331.82382	92	
331.84000	238	1+
331.87115	526	1+
333.76670	212	1+
333.89311	140	
334.86161	180	
334.95515	98	
336.17239	104	
336.78064	182	
337.87287	130	
343.78483	168	1+
343.80863	90	
345.75985	122	
345.77725	100	
345.82669	136	
345.89589	126	
346.08654	96	
346.89393	162	
347.27124	90	
347.77319	618	1+
348.20315	94	
348.84968	112	
349.72634	104	
349.76351	174	
349.80809	168	
350.94036	154	
350.99066	88	
352.78473	132	
353.88951	146	
353.91826	98	
354.93624	202	1+
360.75629	108	
363.78385	130	
364.90373	228	1+
365.76731	120	
365.78807	104	
366.83546	336	1+
367.71108	298	1+
369.23080	130	
371.96917	94	
372.04246	122	
372.79565	124	
372.81487	118	
375.81030	120	
375.86677	124	
376.75822	186	1+
376.80237	94	
377.73802	148	
379.88276	136	
380.71914	286	1+
382.84383	132	
385.77335	146	
385.85653	104	
386.14042	100	
386.80427	112	
386.98561	90	
388.73375	88	
389.19688	98	
391.70263	98	
392.06758	118	
392.82197	120	
393.73759	88	
394.72431	92	
396.86671	90	
397.78217	96	
398.72837	210	
398.76941	154	
399.77324	130	
402.85370	226	
403.86946	232	
404.86820	136	
405.75778	106	
405.85685	148	
407.72891	104	
407.87160	182	
408.73443	204	1+
408.85586	230	
409.85998	122	
410.08050	140	
410.84233	192	
411.09171	124	
411.86576	120	
421.80353	114	
422.83598	92	
422.85871	152	
422.88117	138	
423.87316	96	
425.75480	236	
426.78549	96	
426.81686	108	
426.85517	174	
427.19077	106	
427.74349	356	1+
427.85936	246	
428.84331	542	1+
429.09503	106	
429.74045	190	
430.69207	100	
430.75367	114	
433.86355	98	
439.89003	94	
443.75716	136	
444.71795	88	
444.86690	498	1+
444.93446	94	
445.72996	106	
446.77381	100	
447.71500	100	
449.87390	128	
450.74679	162	
450.87392	94	
452.66682	90	
452.70268	110	
462.90857	114	
465.72146	114	
467.88530	158	
470.08111	108	
481.91519	148	
485.90425	162	
487.88309	94	
497.08644	88	
END IONS

###FS:    #m/z: 363.95369 #charge 1+
###MS: 93
###MSMS: 94
BEGIN IONS
TITLE=Cmpd 70, +MS2(363.9537), 28.0-35.0eV, 2.0min #94
RTINSECONDS=121.35
SCANS=93-94
PEPMASS=363.95369	102464
CHARGE=1+
164.76039	72	
182.86772	86	
183.13174	70	
183.92868	78	
189.85845	112	
206.06994	80	
206.36096	70	
209.94087	492	1+
210.88718	68	
212.87917	356	
214.89320	68	
215.96367	74	
217.36627	74	
221.03309	70	
222.94899	270	1+
223.83846	70	
223.97386	114	
224.39936	86	
224.71583	94	
224.82625	100	
224.88999	72	
224.94842	558	
225.96934	72	
226.89555	110	
226.94587	2346	1+
228.89161	128	
228.93955	2480	1+
229.96071	68	
230.88619	1154	1+
231.16161	76	
231.90422	120	
237.00047	98	
237.97479	90	
238.59101	96	
238.60998	92	
238.88736	72	
238.95901	68	
240.07036	68	
240.41333	86	
240.83641	76	
240.93478	244	1+
240.96419	328	
240.98114	106	
241.84164	84	
242.82595	220	1+
242.94277	148	
242.94841	204	1+
242.99366	98	
243.97165	70	
244.95445	1160	1+
246.43856	88	
246.95140	1872	1+
247.41888	100	
248.02903	92	
248.80620	170	
248.89667	282	
249.03949	74	
249.79789	154	
250.89543	150	
250.97551	78	
251.02856	68	
252.07601	78	
252.83089	74	
258.97313	68	
260.83032	106	
260.96992	246	
260.98320	102	
261.82941	136	
261.83966	90	
262.82576	110	
262.92242	96	
262.96889	172	1+
263.86122	90	
263.88329	130	
264.84523	68	
264.86721	68	
265.08111	142	
265.11725	70	
265.89516	72	
266.12958	88	
266.81474	180	1+
267.79876	178	1+
267.94992	68	
267.97033	346	1+
268.84821	80	
268.88498	70	
269.96588	284	
274.81104	74	
275.40176	96	
275.83199	92	
276.85224	76	
276.90108	76	
277.78893	70	
278.09178	104	
278.79671	122	
278.84071	80	
279.16976	74	
280.79426	208	1+
280.91459	66	
281.85706	116	
282.78346	234	1+
282.95769	70	
283.98719	70	
284.82276	120	
284.85905	80	
285.17000	78	
285.82353	82	
285.85300	82	
285.88736	84	
289.86926	78	
290.85048	72	
290.88204	68	
292.05834	76	
292.86028	78	
293.07243	86	
293.82133	76	
294.06133	78	
294.37513	90	
295.87072	82	
297.11198	74	
298.79904	702	1+
299.95926	84	
300.77208	70	
300.92460	96	
301.41132	84	
301.79887	136	
301.85537	92	
301.91450	74	
302.79548	116	
303.79078	70	
303.85584	314	
304.13812	72	
305.10209	86	
308.88004	92	
309.87335	72	
309.91233	70	
310.81674	72	
311.13940	74	
311.90142	208	1+
312.87867	104	
314.80814	80	
317.15495	68	
317.17859	70	
319.79301	76	
319.93599	92	
321.81237	92	
322.83064	80	
322.93832	80	
326.09050	68	
327.77141	78	
327.88152	110	
329.83309	74	
333.18651	76	
337.08906	72	
339.82121	76	
340.81021	68	
340.93632	86	
341.17281	76	
344.00464	68	
357.78381	82	
358.74616	68	
359.74981	68	
359.77520	68	
360.28537	70	
363.94929	88	
364.05436	76	
365.80661	84	
369.04563	86	
END IONS

###FS:    #m/z: 507.84077 #charge 1+
###MS: 93
###MSMS: 95
BEGIN IONS
TITLE=Cmpd 71, +MS2(507.8408), 28.2-35.2eV, 2.1min #95
RTINSECONDS=122.122
SCANS=93,95
PEPMASS=507.84077	29810
CHARGE=1+
92.76578	120	
196.01517	244	1+
210.02912	116	
219.38411	104	
222.96911	162	1+
230.81818	96	
232.89439	142	
257.06190	102	
266.16403	124	
267.87258	90	
270.11659	88	
272.79292	180	1+
274.91686	84	
276.09892	98	
286.78971	88	
287.84726	286	1+
289.04188	84	
289.87890	100	
290.12582	226	1+
291.81116	114	
293.87737	140	
296.85158	106	
297.96330	88	
300.93604	154	
305.85696	124	
306.97305	110	
307.86391	160	
308.13850	612	1+
308.87061	478	
310.15369	586	1+
310.95944	86	
312.88274	214	
313.88465	210	
314.86245	264	
315.81061	132	
318.87678	160	
321.12493	92	
323.86903	136	
325.04487	92	
325.80981	138	
326.41010	86	
326.88060	878	1+
328.86414	310	1+
328.88529	156	
330.16436	118	
331.80314	90	
332.87642	130	
334.11736	88	
334.78460	86	
334.89212	84	
335.30809	94	
335.81615	96	
335.83836	120	
336.82579	86	
336.87917	394	1+
337.88244	338	1+
339.95133	90	
342.88877	118	
343.75608	96	
345.79907	102	
346.78230	116	
346.86980	112	
346.89120	168	
347.75454	140	
347.77408	262	
347.81838	116	
347.85750	94	
347.93255	96	
348.78426	574	1+
350.87939	228	
352.16298	114	
353.78391	250	1+
353.81026	220	1+
354.87451	158	
355.86609	120	
355.88549	90	
356.86481	116	
357.82192	156	1+
359.80649	176	1+
363.37327	96	
364.34762	162	
365.78633	176	
366.84043	112	
367.70297	192	
367.76000	98	
368.89175	158	
369.83242	300	1+
369.86275	92	
370.77860	186	
370.79796	390	1+
372.77878	102	
373.74495	110	
373.78637	96	
374.05611	86	
374.81342	130	
378.74437	96	
381.80608	88	
381.84885	138	
381.89331	122	
383.79280	192	1+
384.84263	98	
385.81576	108	
385.84725	106	
386.03440	92	
386.81622	100	
387.84299	188	1+
389.20127	192	
390.78297	126	
390.83129	160	
390.85976	140	
391.84027	102	
392.81910	494	1+
394.84541	114	
396.76823	114	
398.72745	142	
399.84417	150	
400.72644	126	
401.79574	98	
403.82083	124	
403.86671	98	
404.79991	90	
405.75147	92	
405.85468	118	
405.87431	128	
406.78704	100	
407.74536	166	
407.86488	308	
408.84515	358	1+
410.14636	118	
410.83197	850	1+
411.09205	184	
411.10904	124	
411.87654	210	1+
412.09063	108	
412.76507	152	1+
412.84865	92	
414.09725	100	
414.79471	92	
418.78454	92	
421.72332	130	
421.87425	136	
422.85439	132	
423.76705	142	
423.86915	150	
424.75973	88	
425.75277	480	1+
425.78546	112	
426.85716	368	
427.73936	98	
428.73593	104	
428.84105	698	1+
429.74379	336	1+
429.76460	138	
430.74771	242	1+
430.83555	144	
432.96478	90	
433.84832	144	
434.79415	108	
435.85334	122	
437.86568	102	
440.72379	86	
443.75666	278	1+
444.86937	396	
445.86334	186	
446.88205	114	
447.71080	354	1+
448.74611	126	
449.83377	108	
450.74257	112	
450.87696	104	
452.83119	100	
464.88503	88	
465.71147	124	
467.68769	90	
468.88259	186	
471.72665	100	
478.22276	86	
483.90341	102	
484.61598	98	
485.89966	252	
486.89995	114	
END IONS

###FS:    #m/z: 336.94246 #charge 1+
###MS: 93
###MSMS: 96
BEGIN IONS
TITLE=Cmpd 72, +MS2(336.9425), 28.0-35.0eV, 2.1min #96
RTINSECONDS=122.894
SCANS=93,96
PEPMASS=336.94246	17358
CHARGE=1+
136.64606	68	
184.65373	66	
193.94334	72	
195.87188	74	
198.99812	78	
201.05254	88	
206.98432	66	
209.93965	94	
210.88195	72	
211.94185	740	1+
212.87598	512	1+
213.84140	84	
213.93903	262	
219.89713	90	
222.06383	72	
224.97032	72	
228.89697	66	
229.95285	924	
230.88751	574	1+
231.08507	58	
231.94953	422	
232.87136	72	
232.90661	78	
233.89754	152	
234.08990	158	
235.89045	74	
236.86799	68	
236.90589	130	
237.89717	70	
238.03742	70	
239.84460	94	
239.85795	74	
240.83464	70	
240.85542	62	
241.04208	72	
241.83387	232	1+
241.90466	70	
241.96559	86	
242.85451	88	
242.97182	82	
243.02507	74	
246.85499	78	
246.90457	300	
247.96443	232	
248.89699	590	1+
249.95420	62	
250.83074	120	
251.87728	64	
252.10688	72	
252.86985	88	
252.96792	482	1+
253.83892	100	
253.90178	104	
254.08581	72	
254.85762	66	
254.91471	58	
254.96167	78	
255.41675	78	
255.86013	60	
256.08248	56	
256.89273	98	
257.03648	66	
257.59170	84	
257.91510	56	
258.84036	192	
258.93112	88	
259.84796	230	
259.88675	76	
260.83024	66	
260.93113	94	
261.14333	64	
261.18517	78	
261.82900	114	
262.84482	58	
263.02582	100	
263.83290	66	
264.86315	60	
265.01701	102	
265.08613	104	
265.58113	62	
265.97950	92	
267.82711	90	
267.97376	70	
268.22921	72	
268.84197	132	
268.97539	74	
269.84230	130	
270.52240	74	
270.84183	66	
270.97732	72	
271.62659	80	
271.73595	68	
271.83556	58	
272.88471	74	
272.91311	58	
272.97395	68	
274.12932	72	
274.87611	80	
275.06896	70	
275.16531	76	
275.83900	76	
276.85504	506	1+
276.87289	124	
277.82360	78	
278.24943	98	
278.82980	66	
279.15176	58	
279.83360	298	
279.85982	64	
281.06088	80	
281.94012	66	
282.09696	66	
282.87747	86	
283.00736	60	
285.14090	64	
285.85084	140	
285.93782	84	
286.42197	102	
286.84719	468	1+
289.82551	66	
291.11901	88	
291.85360	100	
292.10524	90	
293.10326	332	1+
293.86324	58	
295.87099	62	
298.32019	114	
298.87774	62	
299.09234	66	
299.13701	84	
299.79768	82	
299.84196	64	
299.86769	58	
305.85927	124	
305.89168	74	
308.09715	64	
308.81712	70	
310.40327	72	
310.84466	84	
311.98669	70	
313.41745	60	
313.84614	60	
313.87195	70	
314.88848	62	
316.35686	94	
318.86691	126	
320.82767	56	
321.86536	130	
322.87210	70	
325.89987	64	
327.83615	72	
327.89602	92	
328.91946	64	
330.87070	58	
334.94394	68	
339.33570	68	
340.16852	60	
340.77371	90	
340.83716	72	
END IONS

###FS:    #m/z: 363.95358 #charge 1+
###MS: 97
###MSMS: 98
BEGIN IONS
TITLE=Cmpd 73, +MS2(363.9536), 28.0-35.0eV, 2.1min #98
RTINSECONDS=126.548
SCANS=97-98
PEPMASS=363.95358	99634
CHARGE=1+
52.03887	68	
107.29096	92	
183.96373	72	
189.86262	98	
191.85591	222	1+
197.88433	78	
198.03133	72	
200.88041	66	
202.00779	66	
207.94491	78	
207.95698	108	
208.95179	74	
209.94037	696	1+
210.88553	66	
212.09801	70	
212.87762	436	
216.99889	76	
218.90954	78	
218.98797	80	
219.92466	78	
220.03559	80	
222.95135	210	
223.90501	78	
224.07010	68	
224.95067	292	1+
225.97864	84	
226.94536	2280	1+
227.84110	66	
228.56459	68	
228.88848	168	
228.94171	2606	1+
230.88786	1034	1+
231.84267	76	
231.92446	96	
234.87915	130	
236.03159	98	
239.92827	78	
240.10108	132	
240.93699	158	
240.95942	578	1+
241.89501	104	
241.93781	634	1+
242.04016	72	
242.93999	534	1+
242.95961	222	
244.95500	1826	1+
245.01605	70	
245.93907	190	
246.95157	1154	1+
247.39175	84	
248.80033	76	
248.90123	236	
249.03509	132	
249.86819	72	
249.96244	300	1+
250.02513	74	
250.61765	90	
250.96801	188	1+
251.79898	74	
253.90258	186	
253.94309	70	
254.16457	68	
257.79286	76	
257.96813	68	
258.84054	106	
259.49125	72	
259.91049	82	
260.82943	76	
260.85957	90	
260.96588	202	
261.93173	72	
262.79290	74	
262.82879	66	
262.85470	72	
263.05564	98	
264.82374	112	
264.98308	72	
265.07719	66	
265.16095	74	
265.78714	76	
265.81333	68	
266.81321	96	
267.53383	84	
267.97331	286	
268.13888	98	
268.79896	214	1+
268.93365	82	
269.87238	130	
269.96421	174	
270.94912	68	
271.91804	76	
273.82272	78	
274.81500	72	
275.84991	84	
277.82766	72	
277.85445	94	
278.79878	84	
278.84599	186	
279.09825	70	
279.78642	632	1+
279.84143	150	
280.78626	618	1+
281.85580	74	
282.10049	90	
282.87915	88	
283.14349	72	
284.82353	152	
284.86936	84	
285.10169	72	
285.84258	160	
289.86506	162	
290.05749	78	
291.84403	72	
292.86274	72	
293.06404	80	
293.26391	82	
293.89073	72	
296.81042	130	
296.86207	70	
297.80576	136	
298.80234	276	
299.13014	78	
299.80308	190	
299.86114	100	
300.79517	122	
301.09053	70	
301.79981	112	
302.05755	84	
302.85206	70	
303.86132	96	
305.90067	72	
309.88357	102	
310.09402	72	
311.12278	118	
314.81921	104	
315.30749	92	
316.81346	82	
317.81077	68	
318.12358	72	
320.08068	70	
322.23507	76	
322.92309	80	
323.22744	80	
323.72879	80	
323.92783	76	
324.87206	70	
325.13860	68	
330.05402	76	
330.89987	90	
332.75864	88	
333.01155	68	
337.82459	74	
338.04304	70	
338.76157	74	
339.82940	72	
344.80210	72	
347.88471	74	
349.16192	68	
350.05059	70	
350.79938	72	
351.88868	98	
355.07429	66	
357.06664	106	
364.08482	96	
365.81024	88	
368.10730	98	
END IONS

###FS:    #m/z: 336.94243 #charge 1+
###MS: 97
###MSMS: 99
BEGIN IONS
TITLE=Cmpd 74, +MS2(336.9424), 28.0-35.0eV, 2.1min #99
RTINSECONDS=127.321
SCANS=97,99
PEPMASS=336.94243	17566
CHARGE=1+
185.03475	64	
190.06912	68	
194.88842	88	
198.95314	78	
200.86630	68	
200.94635	62	
205.94584	144	
206.97892	74	
210.02688	58	
210.88598	64	
211.07970	70	
211.94279	672	1+
212.87825	290	1+
213.93923	264	
215.88451	140	
215.93620	72	
218.84057	58	
219.84263	72	
221.96351	64	
223.84246	74	
223.96952	62	
225.96917	66	
226.96925	82	
227.03784	60	
227.19667	66	
227.87555	64	
227.95238	74	
228.79129	60	
228.93137	98	
229.95265	958	1+
230.88606	662	1+
231.94442	62	
234.07751	60	
235.86570	58	
238.06413	80	
238.85471	72	
239.84082	64	
241.04874	128	
241.09377	72	
241.84020	236	
241.86858	82	
241.94657	58	
242.01157	90	
242.81454	82	
242.83865	118	
245.82763	70	
246.97067	64	
248.04503	72	
248.11271	76	
248.85974	62	
248.89662	224	
249.94952	100	
250.94431	64	
250.96217	62	
250.98736	62	
251.07082	148	
251.21900	72	
251.83433	110	
251.87822	124	
251.90460	78	
251.91801	82	
252.07084	118	
252.96866	572	
253.08683	62	
253.90398	102	
253.94916	72	
254.08974	64	
254.96542	64	
255.09286	92	
255.13438	74	
255.96913	172	
256.25723	134	
256.35970	68	
256.84359	100	
256.85725	64	
256.89122	86	
258.84515	70	
259.85207	112	
260.59407	66	
260.81897	222	1+
262.97396	72	
265.01336	76	
265.07903	72	
266.86925	102	
267.83842	292	1+
268.05454	70	
268.17106	78	
268.89503	74	
270.86422	118	
270.98067	92	
271.01353	100	
271.91406	110	
271.97705	66	
273.88941	58	
274.85974	246	1+
274.97193	104	
275.04920	66	
275.83875	94	
275.87653	62	
275.94898	130	
276.85130	160	
277.87255	132	
278.83524	180	
279.83683	66	
279.85956	74	
280.04892	58	
280.86309	88	
282.85273	72	
286.84852	364	1+
286.98741	72	
288.79614	68	
290.84673	76	
291.18585	68	
292.85211	66	
293.10438	130	
294.10692	314	
294.86962	66	
295.12350	76	
295.87510	84	
297.21975	98	
299.06301	72	
299.11342	74	
299.19397	82	
299.90393	90	
302.90319	70	
303.85733	62	
304.81890	58	
304.86167	72	
306.27203	80	
307.30449	72	
308.85163	64	
308.86903	68	
308.89958	72	
309.86208	166	
310.01827	62	
310.86990	110	
311.89127	80	
319.61076	72	
320.74452	88	
320.77732	70	
321.28324	78	
321.87224	108	
322.08282	68	
322.28791	102	
323.75998	76	
324.54035	74	
326.14141	74	
326.96245	78	
327.75367	72	
327.88916	90	
327.90670	72	
332.40467	64	
334.19775	70	
334.84721	78	
336.89077	60	
337.20650	68	
340.92314	66	
341.15234	62	
END IONS

###FS:    #m/z: 359.95815 #charge 1+
###MS: 97
###MSMS: 100
BEGIN IONS
TITLE=Cmpd 75, +MS2(359.9581), 28.0-35.0eV, 2.2min #100
RTINSECONDS=128.094
SCANS=97,100
PEPMASS=359.95815	12146
CHARGE=1+
92.94705	60	
148.63403	70	
182.86267	72	
199.93475	64	
199.94692	72	
200.87324	70	
207.04587	86	
207.95168	78	
209.94050	122	
221.89770	82	
222.94970	230	
223.82968	70	
223.88568	126	
224.94720	152	
224.97728	58	
225.89203	72	
226.87836	84	
226.94451	830	1+
227.20394	96	
228.90620	82	
228.94189	408	
230.41737	96	
232.82074	68	
234.95753	72	
236.37316	78	
238.93822	68	
240.93568	96	
240.95986	148	
241.90085	66	
242.33068	90	
242.61554	84	
242.89481	62	
242.90832	72	
243.85850	88	
244.82001	62	
244.95465	550	1+
246.91132	72	
246.95110	572	
249.98872	64	
250.06611	86	
250.83552	84	
252.83669	102	
252.94991	60	
253.80245	70	
253.87029	66	
254.85602	68	
255.12063	92	
256.11958	144	
257.02629	60	
259.82950	86	
260.96498	134	
262.81678	64	
262.96628	74	
263.06969	66	
263.86502	78	
264.07426	66	
264.53565	106	
264.84152	76	
264.97782	66	
265.05512	82	
265.12536	70	
265.82087	68	
265.90321	102	
265.96586	72	
266.80984	172	
266.83114	80	
267.01206	76	
267.07230	74	
267.10413	66	
268.13267	84	
268.82268	62	
268.87293	68	
268.96776	80	
269.96441	72	
270.88629	64	
271.84183	106	
272.01496	88	
272.84633	66	
273.86135	76	
273.97103	70	
275.92338	68	
275.97075	98	
277.10195	74	
278.80434	68	
278.84429	106	
279.01376	70	
279.84946	166	
280.78995	256	
280.84022	66	
281.83104	78	
282.77382	70	
282.80498	68	
283.83107	62	
283.95406	100	
284.89030	64	
285.93793	66	
286.85196	66	
286.93699	66	
287.84931	80	
288.00984	68	
288.44064	68	
290.79836	82	
290.85667	62	
292.08108	90	
292.43411	64	
293.78818	68	
295.02302	144	
295.86858	74	
296.81770	60	
297.10551	62	
297.80583	124	
298.79933	490	1+
298.84821	70	
299.08385	62	
299.10694	84	
299.94659	64	
300.05905	68	
301.43464	66	
301.86119	214	1+
303.79706	78	
306.84817	64	
307.79565	66	
307.88782	72	
309.80648	80	
314.09165	94	
314.81380	72	
320.13940	62	
320.85870	70	
321.11830	76	
321.21759	66	
321.81860	78	
322.86131	80	
323.01592	68	
324.92303	80	
325.95521	98	
326.84029	82	
327.94685	66	
335.75528	60	
335.95597	88	
336.39926	70	
336.95342	80	
337.39312	60	
337.83118	72	
338.38195	100	
339.96485	76	
347.87345	72	
349.93991	106	
350.86882	68	
359.27212	62	
360.08252	72	
360.22219	84	
363.68026	70	
363.94909	82	
364.22791	68	
END IONS

###FS:    #m/z: 322.92732 #charge 1+
###MS: 101
###MSMS: 102
BEGIN IONS
TITLE=Cmpd 76, +MS2(322.9273), 28.0-35.0eV, 2.2min #102
RTINSECONDS=131.757
SCANS=101-102
PEPMASS=322.92732	542900
CHARGE=1+
45.09450	32	
51.14535	30	
51.23847	40	
69.43294	52	
121.12511	54	
182.05191	80	
185.96109	78	
189.08702	46	
195.91155	66	
196.91285	48	
197.89132	68	
198.88215	80	
198.95143	74	
199.86340	60	
201.04332	116	
203.20712	30	
205.95010	58	
207.93024	62	
211.93517	66	
213.59908	84	
213.93514	72	
217.19262	44	
217.82624	32	
218.84784	62	
218.89505	72	
219.09838	30	
220.87426	72	
221.51159	70	
221.88269	44	
221.93799	40	
222.12981	30	
224.82073	96	
226.94867	28	
227.02438	58	
227.86883	56	
228.84856	66	
230.82783	60	
231.02041	64	
231.10552	72	
233.93308	66	
234.89177	68	
236.91918	48	
237.05325	66	
237.79087	32	
238.09264	74	
238.95155	74	
239.03327	90	
240.83046	72	
240.93793	548	
241.05339	38	
241.94148	860	
241.96560	100	
242.00187	70	
242.80882	52	
242.93961	1192	1+
243.28933	30	
243.81628	80	
244.13081	74	
244.19589	30	
244.93593	256	
247.38778	68	
248.86925	68	
249.04210	76	
250.97003	34	
251.07621	60	
252.08943	56	
252.93854	80	
254.16013	98	
254.91849	64	
255.89996	54	
256.85492	68	
256.89493	78	
257.07977	52	
257.70803	98	
258.83433	60	
258.84520	52	
259.79108	42	
259.89282	84	
260.83370	82	
261.02045	64	
262.81499	28	
263.05565	80	
263.07168	62	
263.82885	64	
265.82516	68	
266.04955	64	
266.85064	134	
266.91773	36	
269.02797	76	
269.79379	52	
273.97511	66	
275.67261	32	
276.40726	70	
277.01782	64	
279.08819	1192	1+
279.13301	58	
279.20903	30	
279.24345	34	
279.39205	30	
279.91098	80	
280.02801	48	
280.23561	82	
280.34186	36	
280.78660	32	
281.31978	32	
281.83323	80	
282.08685	62	
282.27651	66	
282.43722	34	
282.81295	64	
283.08751	46	
283.83809	56	
283.93150	72	
283.97264	54	
284.20870	78	
284.29003	582	1+
284.31799	30	
284.85913	80	
284.95428	30	
285.07462	72	
285.12254	42	
285.27567	40	
285.84687	48	
287.89487	52	
288.92499	72	
289.00624	32	
289.86536	54	
289.88158	70	
293.87623	66	
300.50169	80	
301.85488	38	
302.02316	78	
305.89839	82	
305.95617	68	
306.88453	64	
309.78064	44	
310.87611	68	
313.15676	54	
313.88515	64	
315.93546	72	
316.02271	30	
316.11651	42	
316.75024	34	
317.54408	38	
317.87232	38	
319.84759	64	
319.88046	38	
322.81253	74	
323.12612	66	
324.02315	54	
324.78597	36	
325.29939	88	
327.28672	68	
END IONS

###FS:    #m/z: 340.93775 #charge 1+
###MS: 101
###MSMS: 103
BEGIN IONS
TITLE=Cmpd 77, +MS2(340.9377), 28.0-35.0eV, 2.2min #103
RTINSECONDS=132.529
SCANS=101,103
PEPMASS=340.93775	273720
CHARGE=1+
99.85778	80	
126.70416	62	
190.94036	66	
191.94937	60	
192.92739	102	
197.92064	64	
201.16237	74	
201.86428	76	
208.95681	62	
210.33820	78	
211.83856	76	
211.92448	144	
212.04775	66	
212.48800	74	
212.86938	76	
213.93628	486	1+
214.88393	66	
215.85717	76	
215.89010	176	1+
215.93852	68	
217.88417	66	
220.87365	150	
220.89247	70	
221.54845	82	
223.96909	82	
226.86165	66	
226.94908	76	
226.97125	98	
228.78433	60	
229.00641	72	
230.84491	148	1+
230.89319	124	
231.06090	80	
231.88779	236	
231.94885	284	1+
232.86375	114	
233.87824	72	
233.89221	152	
233.94315	108	
235.88834	138	
237.00047	60	
237.06312	66	
237.79141	76	
240.22677	64	
240.83039	60	
240.84557	68	
241.84254	134	
241.93710	68	
242.85567	66	
242.90455	70	
242.95777	64	
243.83605	262	
244.78935	70	
244.83531	134	
244.95454	90	
246.89376	66	
247.03462	66	
249.39661	82	
250.89232	78	
250.99106	64	
251.93729	62	
251.96287	72	
254.91517	148	
254.94388	60	
254.96365	132	
255.09101	72	
255.22825	64	
257.85437	112	
257.89936	76	
258.84858	634	1+
258.87649	76	
258.95201	212	1+
258.98292	66	
260.82942	338	
261.83552	180	
262.82824	116	
263.05965	78	
263.88198	138	
264.86039	138	
265.01506	72	
265.43496	88	
265.84755	76	
266.84339	88	
266.86753	66	
267.01590	66	
267.15608	64	
267.82302	136	
268.84668	64	
268.95590	66	
269.08635	74	
269.13844	74	
269.83951	120	
269.92095	80	
270.88226	60	
271.82315	74	
272.91508	72	
272.97298	78	
274.09688	78	
274.85377	64	
275.88460	72	
276.07656	68	
276.85134	432	1+
277.86900	60	
278.84141	1122	1+
279.08778	76	
279.39354	66	
279.98907	68	
280.85925	76	
280.92169	66	
282.06212	80	
283.95807	72	
284.02881	62	
285.87553	78	
286.15586	64	
288.10763	72	
288.83506	68	
291.43923	76	
292.79723	98	
292.86292	70	
292.94874	60	
293.06418	76	
293.84855	76	
294.86282	110	
295.81574	68	
295.85111	164	1+
295.87501	64	
298.00568	64	
298.07352	72	
298.25362	70	
298.30497	86	
298.89230	76	
299.02631	62	
299.78679	108	
299.86795	216	1+
299.99080	88	
300.04635	62	
300.23391	66	
301.05143	74	
301.81232	70	
301.87610	80	
302.86128	154	
307.79298	78	
308.84523	66	
309.99226	60	
310.87686	80	
312.89825	92	
313.86223	90	
314.86234	64	
314.93445	70	
317.86137	76	
321.80964	96	
324.42724	102	
325.89529	68	
328.91051	86	
329.82009	170	1+
330.89105	70	
331.47412	94	
334.63157	88	
342.87130	70	
343.76095	78	
344.28499	74	
END IONS

###FS:    #m/z: 363.95325 #charge 1+
###MS: 101
###MSMS: 104
BEGIN IONS
TITLE=Cmpd 78, +MS2(363.9532), 28.0-35.0eV, 2.3min #104
RTINSECONDS=133.301
SCANS=101,104
PEPMASS=363.95325	97682
CHARGE=1+
131.13514	64	
163.69507	80	
187.86304	74	
189.86256	64	
191.85765	64	
199.88462	70	
201.99912	72	
202.97102	68	
209.93700	166	
212.87843	236	1+
216.04315	92	
217.93860	68	
218.89683	84	
218.91161	96	
219.95548	82	
222.95215	68	
223.95126	156	
224.04628	66	
224.94774	188	
225.93982	106	
226.94563	1626	1+
226.96916	78	
228.85103	74	
228.89254	124	
228.94081	1550	1+
229.84540	88	
229.97211	88	
230.85186	62	
230.88694	760	1+
236.03076	64	
239.90159	84	
240.93945	374	1+
240.96011	72	
242.82854	68	
242.93903	256	
242.95663	202	
243.88345	66	
244.95508	1140	1+
245.94010	230	
246.94971	700	
247.94235	76	
248.80151	190	
248.90151	110	
248.93145	66	
249.03215	84	
249.04954	100	
250.89399	64	
250.94455	116	
250.97277	92	
251.04179	72	
253.83399	72	
253.94704	66	
256.41467	70	
257.07763	82	
257.92701	68	
258.85636	84	
258.97903	72	
259.40010	76	
259.88293	72	
260.83069	222	
260.96075	76	
261.96166	98	
263.96862	76	
266.81202	90	
266.89342	78	
267.81490	70	
267.97181	152	
268.84103	64	
268.95692	106	
268.98994	76	
269.80014	90	
269.97088	164	
270.08248	66	
270.96692	70	
271.88566	68	
272.97756	122	
276.84825	72	
277.05036	64	
278.85205	114	
279.07340	82	
279.09007	68	
279.84852	74	
280.05496	62	
280.10709	114	
280.78814	568	1+
281.11807	62	
281.93645	92	
282.16104	78	
283.78630	218	1+
283.85037	110	
283.88181	72	
284.86336	64	
285.82776	72	
286.81797	62	
286.88109	70	
288.01003	68	
288.83493	66	
289.77091	86	
289.79649	68	
291.81719	70	
292.96920	82	
293.06216	90	
293.11672	64	
293.39204	90	
294.85757	66	
295.92785	94	
296.80356	148	
296.88335	70	
298.79816	890	1+
299.86993	134	
299.95472	80	
300.87096	118	
301.79614	66	
301.86510	68	
302.17686	100	
303.85681	180	
303.87855	100	
304.87619	186	1+
305.15998	84	
306.12157	72	
307.07856	66	
307.09566	74	
307.13210	88	
307.42673	64	
309.37402	80	
310.82303	64	
310.93586	70	
312.92209	92	
313.89167	88	
314.82766	72	
315.99221	94	
316.80924	112	
317.15027	78	
318.11758	78	
318.93321	144	
319.77304	82	
319.80891	78	
321.03918	72	
321.81636	70	
321.97942	68	
322.14004	86	
325.03880	86	
334.95654	184	
335.15078	84	
336.87785	102	
336.94012	80	
340.93422	86	
345.55945	104	
348.75814	66	
349.85711	68	
350.76745	72	
351.89515	74	
354.21377	72	
355.33327	68	
360.28515	88	
361.01760	62	
361.14122	66	
362.35297	70	
363.18821	68	
369.38305	90	
END IONS

###FS:    #m/z: 322.92765 #charge 1+
###MS: 105
###MSMS: 106
BEGIN IONS
TITLE=Cmpd 79, +MS2(322.9277), 28.0-35.0eV, 2.3min #106
RTINSECONDS=136.969
SCANS=105-106
PEPMASS=322.92765	518056
CHARGE=1+
109.27136	56	
161.55120	72	
181.06550	72	
185.92045	140	
197.97444	70	
200.93937	52	
201.04048	64	
201.83353	76	
203.07932	70	
204.96267	50	
206.01725	108	
206.11068	74	
207.07252	90	
207.97132	72	
208.84486	62	
208.89652	82	
215.88460	80	
216.88487	84	
218.84605	42	
219.94386	170	
222.13242	40	
222.95072	92	
224.16373	64	
224.95323	64	
226.83600	94	
226.85451	46	
227.86163	76	
228.05432	46	
228.91753	110	
232.05299	56	
232.90148	72	
233.87860	74	
235.04977	48	
235.81315	74	
236.00558	68	
236.06165	70	
236.94168	84	
236.97783	78	
237.05325	138	
238.82836	58	
238.86020	66	
238.88884	62	
238.94372	60	
238.96790	88	
239.07883	58	
239.88057	104	
240.02315	68	
240.26468	70	
240.87201	66	
240.93909	236	
241.89318	82	
241.94062	224	
242.93971	1076	1+
243.27957	44	
244.82115	94	
244.90247	72	
244.93672	204	
246.12617	40	
246.86086	72	
246.97088	78	
247.38771	52	
247.93490	56	
249.02045	76	
249.03606	166	
251.11186	112	
254.86859	56	
254.98515	72	
255.85233	56	
256.86395	48	
256.89619	76	
256.93015	78	
258.01161	78	
258.83635	66	
259.90675	50	
260.82436	70	
260.91342	56	
261.07386	66	
261.83074	72	
261.93556	72	
264.96908	72	
265.41495	52	
265.85311	80	
266.85102	72	
266.86747	66	
266.95951	70	
267.86719	48	
268.52504	78	
268.99199	60	
269.11066	86	
269.85430	86	
269.93915	56	
270.92887	74	
271.45630	94	
271.78837	66	
271.99268	72	
272.85205	66	
273.85110	70	
274.95777	84	
275.91517	78	
277.04045	60	
277.06899	58	
277.85647	52	
279.08914	1182	1+
279.92127	78	
280.38402	66	
281.26483	64	
282.20631	82	
282.27841	50	
283.30925	40	
283.81774	42	
284.05145	78	
284.29301	338	1+
284.85710	70	
284.91714	72	
285.02292	66	
286.83722	46	
290.85929	48	
290.97425	72	
291.79995	72	
292.10428	84	
295.06220	78	
296.85146	72	
298.82038	64	
299.03458	72	
300.79122	72	
300.81878	74	
301.88048	54	
301.93170	50	
304.13529	64	
304.92208	70	
305.87659	76	
305.89606	78	
306.88917	94	
307.87494	50	
308.18084	66	
308.79555	74	
308.94927	62	
309.11652	44	
310.74052	96	
310.83162	68	
312.11272	68	
312.80491	76	
313.07611	64	
313.86362	46	
319.07952	50	
321.25061	48	
321.42326	148	
321.82387	126	
323.23186	158	
323.88168	88	
323.90331	54	
326.03507	60	
327.25775	70	
END IONS

###FS:    #m/z: 340.93806 #charge 1+
###MS: 105
###MSMS: 107
BEGIN IONS
TITLE=Cmpd 80, +MS2(340.9381), 28.0-35.0eV, 2.3min #107
RTINSECONDS=137.742
SCANS=105,107
PEPMASS=340.93806	265286
CHARGE=1+
188.89094	70	
192.88453	78	
192.92374	72	
198.96347	98	
203.98492	92	
212.87923	72	
213.94019	178	
214.94343	66	
215.88618	134	
217.01339	74	
217.88431	70	
218.87880	74	
218.99520	80	
221.79694	76	
221.88280	80	
222.84060	58	
223.95806	56	
225.88068	76	
226.89309	66	
226.94629	106	
227.78761	62	
227.93393	92	
228.82818	82	
229.02144	82	
230.85937	82	
230.88842	188	
231.00651	66	
231.02175	70	
231.25135	66	
231.89026	152	
231.95046	78	
232.94596	66	
233.89495	266	1+
233.94230	64	
235.86560	84	
235.88845	78	
237.88619	64	
237.98252	78	
238.86048	88	
239.79112	74	
239.93030	84	
241.84232	310	1+
241.86992	62	
243.83143	76	
243.91024	64	
244.78533	60	
244.88737	82	
248.84656	90	
248.98517	72	
249.89494	100	
254.04099	76	
254.90285	138	
254.92812	68	
255.07258	92	
255.80055	142	
256.90039	68	
256.95368	86	
257.09537	58	
257.21162	86	
257.83929	210	1+
257.94444	124	
258.89199	64	
259.53652	80	
259.94918	70	
260.83215	82	
260.90147	60	
261.84341	276	
261.90250	96	
262.21209	76	
263.85688	76	
264.91115	68	
266.86123	126	
266.99981	66	
267.84752	68	
268.40797	86	
268.84276	78	
269.12652	58	
269.83814	146	
270.78957	66	
270.83856	88	
273.08550	74	
273.18486	64	
273.80446	58	
274.01989	94	
274.86976	70	
275.86359	208	
276.85111	202	
276.87338	132	
277.07117	60	
277.85643	144	
278.84318	860	1+
279.89669	62	
280.00527	78	
280.94928	58	
282.96909	124	
283.02423	66	
283.07353	64	
283.87167	58	
284.87273	106	
285.88189	84	
287.01856	70	
288.81050	74	
291.80266	56	
295.86634	116	
295.89401	78	
296.07972	66	
296.85361	150	
296.89065	66	
298.30665	150	
298.80087	72	
298.89036	64	
299.30230	80	
299.78275	120	
299.87175	60	
299.92489	68	
300.87421	66	
300.92543	68	
301.85913	90	
302.86885	72	
303.26241	74	
303.38903	88	
305.89161	68	
306.37305	72	
307.79604	110	
308.80875	80	
308.86711	56	
312.14955	92	
316.19086	66	
317.07574	68	
317.26583	92	
319.87628	68	
320.92692	62	
321.82945	72	
323.81754	70	
324.17071	64	
324.61544	78	
324.90985	70	
325.00634	76	
325.59176	96	
326.12814	82	
327.88910	66	
328.18956	64	
328.93921	80	
329.86217	66	
330.60962	106	
332.81663	70	
332.89744	74	
339.27702	72	
340.35232	78	
340.82149	76	
342.11679	76	
342.31446	58	
343.61520	78	
345.16676	64	
END IONS

###FS:    #m/z: 507.84061 #charge 1+
###MS: 105
###MSMS: 108
BEGIN IONS
TITLE=Cmpd 81, +MS2(507.8406), 28.2-35.2eV, 2.3min #108
RTINSECONDS=138.515
SCANS=105,108
PEPMASS=507.84061	27186
CHARGE=1+
136.46686	102	
197.01914	132	
224.97136	116	
232.90122	90	
248.89273	98	
251.89972	128	
251.92499	112	
252.08419	152	1+
254.09344	102	
261.87830	96	
262.84460	92	
264.90142	102	
265.83322	92	
272.84188	88	
273.91582	160	1+
275.04111	126	1+
276.85235	142	
283.81034	100	
284.13623	98	
286.39910	86	
287.85411	320	
289.87528	104	
289.96110	96	
290.86080	290	
290.89051	118	
293.87335	130	
294.86942	210	
299.08005	92	
303.81838	88	
303.86589	138	
304.85553	556	1+
307.88707	142	
308.13738	458	1+
308.86889	306	1+
310.15679	130	
311.88377	528	1+
312.87005	126	
313.87493	124	
314.85947	292	1+
314.87967	198	1+
315.39462	92	
318.80418	148	
319.95965	88	
321.87999	90	
323.81204	116	
323.87174	88	
324.07958	96	
325.82365	260	
326.88131	516	
327.81349	108	
327.89561	142	
328.81869	294	1+
328.88369	300	
330.84390	94	
330.87373	378	1+
331.14807	92	
335.87863	100	
336.00078	88	
337.79564	102	
340.14624	90	
340.86203	140	
341.62636	120	
342.43481	88	
342.86135	106	
343.75660	88	
344.91587	172	1+
345.77336	152	1+
347.26903	108	
347.77901	452	1+
348.84726	114	
348.91728	90	
349.89417	108	
350.76354	454	
350.78028	122	
350.88397	204	
351.80724	150	1+
351.83125	126	
351.88670	124	
353.84289	136	
353.89917	138	
357.81918	136	
357.84632	154	
360.89010	136	
364.88385	96	
365.65198	104	
365.78272	230	
366.76249	296	1+
366.77803	184	
366.95414	90	
367.70204	114	
367.76623	212	1+
367.82793	274	1+
368.82853	190	1+
368.88461	114	
370.80038	264	
370.88507	88	
371.79831	134	
371.89066	258	1+
372.77616	130	
374.74998	96	
375.92293	96	
378.79151	162	
380.72959	92	
381.83857	156	
382.71267	128	
382.85670	134	
383.78490	106	
383.88684	110	
384.84510	112	
386.80192	92	
387.98616	108	
388.78748	90	
390.77284	164	
390.84088	182	
392.82417	594	1+
393.75207	226	1+
395.85248	86	
395.88170	94	
398.72474	182	
398.86535	134	
404.81397	100	
405.85277	92	
406.86210	132	
407.74819	144	
407.86069	522	1+
408.74636	122	
409.10736	96	
409.71723	124	
409.83973	102	
409.97972	116	
410.74110	140	
410.76295	102	
410.83413	326	
411.09233	156	
411.84150	206	
412.83139	116	
413.07997	132	
413.77925	92	
415.07106	116	
419.88930	116	
421.87180	292	1+
423.76473	242	
423.79227	98	
424.74909	90	
424.79254	90	
424.87356	92	
425.75511	154	
426.07793	100	
426.76462	200	
426.85918	100	
427.72095	370	1+
427.74617	200	
427.76762	130	
428.84206	828	1+
429.09572	96	
429.75228	114	
430.72747	86	
433.85139	180	
438.78765	152	1+
439.88893	98	
440.87564	88	
444.86870	456	1+
446.79451	118	
446.85405	100	
446.88036	150	
447.10356	86	
447.69268	118	
447.71968	156	
447.75232	152	
448.71284	108	
448.76824	112	
451.75379	90	
456.89531	94	
459.25271	100	
467.15279	128	
467.88365	444	1+
485.89816	256	1+
487.82978	98	
500.67853	102	1+
509.34654	90	
509.85913	104	
END IONS

###FS:    #m/z: 322.92761 #charge 1+
###MS: 109
###MSMS: 110
BEGIN IONS
TITLE=Cmpd 82, +MS2(322.9276), 28.0-35.0eV, 2.4min #110
RTINSECONDS=142.176
SCANS=109-110
PEPMASS=322.92761	485670
CHARGE=1+
180.86419	78	
194.96222	70	
195.91317	88	
196.99422	62	
199.93660	54	
201.04613	64	
204.10788	64	
210.02852	100	
211.96903	64	
215.91877	70	
216.05762	74	
216.23458	40	
217.86621	66	
220.87698	124	
221.06606	72	
222.87375	62	
223.09890	62	
223.93235	46	
224.97186	60	
226.92832	60	
226.99883	48	
227.83182	72	
227.93044	68	
228.85614	76	
230.03551	66	
230.85217	48	
231.04387	94	
231.87713	60	
232.88411	72	
233.95732	60	
235.87901	142	
235.95594	72	
236.20341	102	
238.82413	62	
238.87948	94	
238.93703	166	
239.07704	90	
239.13562	68	
239.78750	66	
239.88257	48	
240.81906	70	
240.94116	376	
241.93827	1488	1+
242.82604	68	
242.94008	1014	1+
244.85267	86	
244.93520	292	1+
244.99471	72	
245.83547	102	
246.89378	58	
247.88845	76	
248.08927	82	
248.12809	68	
248.85481	148	
248.87816	38	
250.47009	72	
250.87445	64	
251.86931	66	
251.92377	52	
252.98396	40	
253.09681	68	
253.80211	50	
254.83798	76	
254.91050	52	
255.42740	54	
256.06662	70	
256.88861	74	
256.91073	40	
257.03026	66	
257.07766	76	
257.89765	106	
259.83319	40	
260.83284	120	
260.96903	72	
261.82848	124	
261.88983	84	
262.07896	66	
262.83126	110	
263.05291	114	
263.09777	72	
263.82359	56	
263.89878	88	
263.98264	74	
264.80727	68	
265.05621	138	
265.07943	48	
266.83134	62	
266.85402	208	
267.05791	68	
271.79669	64	
272.83980	72	
274.04426	70	
275.82764	70	
276.80523	44	
276.99148	58	
277.15295	72	
277.83602	90	
278.41344	74	
278.86251	44	
278.91126	94	
279.02848	52	
279.05520	46	
279.08974	1028	1+
279.79832	48	
279.92120	78	
280.06356	50	
280.90811	48	
281.87216	60	
281.98347	64	
282.01264	42	
282.27073	60	
282.96793	78	
283.85081	74	
283.96461	54	
284.20670	64	
284.28939	438	1+
284.57541	40	
284.87052	66	
285.33184	88	
286.13531	66	
287.25373	38	
287.36180	50	
288.04515	66	
288.95229	48	
289.86711	56	
290.99078	76	
292.79929	82	
293.00118	46	
294.85774	76	
296.75847	68	
296.92794	40	
297.07573	60	
298.40654	98	
298.79506	60	
298.83522	70	
299.78115	66	
299.83359	80	
300.05293	60	
301.86975	46	
304.80779	38	
306.86524	64	
306.97078	76	
307.07633	84	
307.76719	52	
307.79799	62	
311.85466	72	
321.87772	44	
322.09616	42	
322.27229	64	
322.75976	42	
323.00447	58	
324.85439	78	
325.43442	98	
326.25468	66	
328.12024	64	
END IONS

###FS:    #m/z: 340.93797 #charge 1+
###MS: 109
###MSMS: 111
BEGIN IONS
TITLE=Cmpd 83, +MS2(340.9380), 28.0-35.0eV, 2.4min #111
RTINSECONDS=142.956
SCANS=109,111
PEPMASS=340.93797	243390
CHARGE=1+
189.85752	76	
189.96218	68	
190.94589	60	
191.95141	60	
192.92700	122	
197.86714	66	
199.08481	64	
201.08083	70	
208.86990	80	
209.88448	64	
212.95004	134	
213.85783	64	
213.87973	194	
213.91882	82	
213.93853	82	
214.93461	68	
215.10568	80	
215.88580	138	
215.93475	72	
217.87830	96	
218.84594	84	
219.41494	76	
220.87324	206	
223.95662	74	
224.85020	68	
226.83377	68	
226.93661	80	
228.83962	58	
230.84274	72	
230.88502	96	
230.95273	68	
231.84354	68	
231.89023	152	
231.95032	220	
232.88623	88	
233.40840	98	
233.83720	66	
233.89880	210	
235.83930	72	
236.90796	84	
236.93614	70	
239.83691	98	
239.90364	60	
240.23464	62	
240.83229	78	
241.14877	68	
241.84409	98	
241.86712	58	
242.82412	70	
243.83020	250	
244.82418	100	
245.82746	94	
246.06088	96	
246.85682	62	
249.00107	74	
249.68373	84	
249.95854	124	
251.83233	70	
252.47007	92	
253.85008	60	
254.84391	78	
254.85782	66	
254.97855	68	
255.06730	68	
255.83302	70	
255.86820	76	
255.95818	196	1+
256.77244	84	
256.85312	64	
256.89308	60	
258.84389	630	1+
259.90843	58	
259.95246	68	
260.83276	118	
261.83946	206	
262.87198	102	
262.96611	80	
263.95869	86	
264.41801	104	
264.83098	68	
264.86517	126	
267.82330	60	
267.97200	96	
268.05836	72	
268.82164	132	
268.83477	206	
269.11474	84	
269.85448	124	
270.96942	62	
271.99872	70	
272.82157	64	
272.84221	72	
273.92008	58	
274.94930	68	
276.85711	262	
277.85952	114	
277.87672	72	
277.96339	66	
278.84192	346	
279.05281	66	
279.56598	72	
279.84982	254	
279.87776	126	
280.84886	188	
281.14710	74	
281.89498	64	
281.92988	94	
282.78941	94	
282.88140	78	
284.89227	70	
284.92755	78	
286.91063	72	
289.00230	60	
294.84742	68	
295.84779	86	
295.86780	122	
296.24928	68	
297.79392	74	
297.89019	130	
298.32148	58	
299.86795	66	
301.01498	60	
301.85320	186	1+
302.02771	72	
302.87515	66	
302.93846	158	
303.16815	70	
303.40982	64	
304.90878	70	
305.86814	82	
307.89445	62	
308.05597	76	
311.87842	66	
312.16226	80	
313.88318	62	
314.77962	70	
315.84833	58	
316.86342	66	
316.99107	68	
319.87411	74	
322.23930	72	
325.79116	66	
327.28470	78	
327.77126	112	
327.82483	62	
332.88168	78	
333.75385	64	
337.09129	114	
339.83377	86	
340.35236	60	
340.78745	94	
341.80106	60	
346.11940	84	
END IONS

###FS:    #m/z: 507.84071 #charge 1+
###MS: 109
###MSMS: 112
BEGIN IONS
TITLE=Cmpd 84, +MS2(507.8407), 28.2-35.2eV, 2.4min #112
RTINSECONDS=143.728
SCANS=109,112
PEPMASS=507.84071	26438
CHARGE=1+
87.66719	84	
106.23397	84	
138.09096	90	
162.63463	108	
196.01180	156	
197.01716	108	
198.98956	84	
209.94157	130	
214.88413	94	
232.89425	182	
237.93605	92	
239.88130	112	
240.00031	84	
240.07459	112	
248.06624	88	
250.03940	84	
253.89615	86	
265.08524	168	
266.16512	274	1+
270.10262	88	
272.85121	100	
273.88358	92	
275.40366	86	
278.82868	122	
279.39152	92	
287.84936	404	1+
289.87698	508	1+
290.03867	88	
290.12421	276	1+
290.87801	320	1+
292.35012	86	
292.43388	100	
293.85295	86	
294.85919	102	
294.98385	152	1+
295.01400	102	
297.80809	186	1+
298.01210	92	
303.86276	362	1+
305.86411	604	
307.12170	116	
307.89650	84	
308.13850	902	1+
308.87095	426	1+
310.15518	408	1+
311.88181	368	
314.86252	158	
315.82110	94	
315.86574	122	
316.79392	140	
320.80815	96	
323.54790	94	
323.87294	142	
325.86009	90	
326.14669	96	
326.83770	262	1+
326.88045	1104	1+
328.37173	84	
328.87644	232	1+
328.89232	130	
330.87804	112	
332.85709	84	
333.82575	126	
333.87362	138	
337.87919	88	
339.87902	106	
341.86884	92	
343.01945	90	
344.01390	90	
345.90582	178	1+
346.75812	106	
347.75781	126	
347.77419	164	
348.17115	84	
348.77632	134	
348.80239	106	
348.99180	102	
349.36125	88	
349.75547	424	1+
349.89859	86	
350.05725	86	
350.83194	106	
350.87562	174	
352.77096	84	
353.85022	168	
354.83594	126	
357.82866	132	
358.90228	84	
361.83449	92	
362.85553	84	
364.86841	92	
365.77478	98	
366.73489	90	
366.84220	108	
367.70631	156	
367.75875	144	
367.89817	86	
368.71744	92	
368.88971	94	
369.71315	88	
369.83194	124	
370.79390	136	
371.80532	230	
371.90278	94	
372.78437	84	
373.81394	126	
374.80749	118	
378.86883	84	
378.90871	100	
381.83142	102	
381.84977	86	
383.77443	84	
383.83695	94	
384.84744	380	1+
386.82355	258	
386.86708	86	
387.78309	90	
387.84446	132	
388.05812	180	1+
389.19911	464	
389.84708	302	1+
390.83756	188	1+
391.72210	90	
392.82360	216	1+
393.73009	246	1+
393.80041	100	
393.87625	108	
394.78965	116	
394.82303	110	
395.77600	86	
398.72245	234	
399.84040	246	
400.80970	114	1+
402.72747	104	
402.85721	196	1+
405.76090	428	1+
405.86343	106	
405.90011	110	
406.76230	256	1+
407.38305	84	
407.74399	152	
407.86189	374	
408.06491	124	
408.73808	170	1+
408.85179	412	1+
410.83651	458	1+
412.74185	92	
413.75447	198	1+
419.72515	210	1+
423.77212	248	
423.86270	364	1+
424.77018	150	
425.75907	182	
426.75554	126	
426.86124	206	
427.72854	124	
428.73044	180	
428.76562	190	
428.84351	364	1+
429.74974	132	
429.76820	138	
430.84452	130	
431.86303	96	
433.85187	88	
443.19675	88	
443.76289	130	
444.87212	446	1+
445.73855	190	
447.70829	100	
447.87715	98	
449.70345	116	
451.70461	126	
451.76647	86	
462.87938	136	
465.72166	144	
467.14909	90	
467.88253	426	1+
468.70718	100	
468.88564	324	1+
470.15307	84	
483.64611	96	
483.75976	108	
485.78725	104	
500.19314	106	
505.28502	114	
508.90888	90	
END IONS

###FS:    #m/z: 363.95358 #charge 1+
###MS: 113
###MSMS: 114
BEGIN IONS
TITLE=Cmpd 85, +MS2(363.9536), 28.0-35.0eV, 2.5min #114
RTINSECONDS=147.419
SCANS=113-114
PEPMASS=363.95358	104370
CHARGE=1+
55.53174	70	
178.93222	96	
180.18933	98	
181.05572	78	
189.86205	126	
190.87058	68	
191.85606	126	
194.85238	68	
198.02942	74	
198.40990	104	
199.93469	70	
200.89086	84	
203.87267	70	
205.87639	76	
206.03492	72	
209.94236	474	1+
210.88275	124	
212.87770	572	1+
213.93483	76	
214.89463	122	
221.96719	68	
222.94885	470	1+
224.94805	904	1+
226.39770	76	
226.94614	3174	1+
227.92726	128	
228.89097	224	
228.94041	3352	1+
228.97358	72	
229.89758	120	
229.91424	72	
230.84554	132	
230.88923	1358	1+
232.01179	68	
232.88751	316	1+
233.86345	74	
234.87843	74	
236.08257	106	
236.82106	76	
237.06579	312	1+
237.99948	88	
239.42056	100	
240.87798	88	
240.93739	114	
240.95898	284	
241.44655	108	
241.81668	72	
241.83582	76	
241.95056	576	1+
242.06309	76	
242.83729	72	
242.94242	450	1+
243.81575	148	
243.82857	88	
244.95472	1270	1+
244.97570	140	
245.93754	146	
246.89366	94	
246.95139	2368	1+
246.97646	74	
248.89652	546	1+
249.03811	82	
250.96868	72	
251.80316	78	
253.10063	78	
253.90046	102	
254.03108	90	
254.91048	74	
255.10101	94	
258.89755	70	
259.90086	72	
260.96802	692	1+
261.82809	116	
262.84577	190	1+
263.05222	172	
264.82056	134	
264.98124	80	
265.04902	76	
265.81305	70	
265.96947	78	
267.79103	134	
267.97065	236	
268.77834	72	
269.96572	312	
270.79345	76	
271.84305	72	
271.91141	128	
272.92295	74	
275.85564	324	1+
276.80330	74	
278.83793	130	
279.89637	130	
280.09204	84	
280.11032	132	
280.79787	204	1+
280.85715	102	
280.99891	68	
282.79166	134	
283.01149	84	
283.78906	126	
283.84699	134	
284.79912	78	
284.91307	78	
284.98750	78	
285.84033	162	
285.93382	90	
286.81981	70	
286.85861	70	
291.15873	82	
291.88191	70	
292.05411	80	
294.11797	70	
295.83917	82	
296.80513	110	
297.10968	72	
297.14570	96	
298.05470	86	
298.80458	158	
299.12173	70	
299.80386	146	
299.87218	68	
300.01432	74	
300.13127	74	
300.79409	516	1+
301.12779	70	
301.85875	68	
302.83058	88	
302.92038	90	
303.85418	104	
304.79991	74	
307.94017	68	
308.87341	68	
309.14542	92	
312.80922	96	
314.81901	72	
315.81437	130	
316.00090	68	
316.81338	138	
318.99401	74	
319.85215	94	
319.87195	70	
320.81241	68	
322.92605	124	
323.13724	96	
324.01819	72	
325.12201	74	
325.15542	86	
326.16377	78	
326.87066	202	
326.88924	84	
327.00713	84	
329.83312	74	
330.12548	94	
336.94220	68	
340.37017	92	
340.88694	74	
340.93766	174	
343.81774	70	
344.74904	90	
345.94521	106	
350.36029	92	
351.76673	70	
353.33398	76	
354.88209	74	
360.96840	98	
363.20937	100	
363.26773	84	
365.28554	76	
368.77403	92	
END IONS

###FS:    #m/z: 507.84094 #charge 1+
###MS: 113
###MSMS: 115
BEGIN IONS
TITLE=Cmpd 86, +MS2(507.8409), 28.2-35.2eV, 2.5min #115
RTINSECONDS=148.19
SCANS=113,115
PEPMASS=507.84094	29132
CHARGE=1+
62.63496	84	
187.94205	94	
196.01304	300	
197.01766	128	
199.03099	90	
214.88486	200	
221.12456	98	
228.86547	84	
232.94240	86	
238.06393	122	
243.96384	84	
246.43670	84	
250.88603	100	
259.04815	86	
259.89268	92	
263.06655	94	
268.09310	124	
269.87258	116	
270.97506	92	
273.79568	108	
276.80127	86	
281.00188	126	
281.11187	92	
287.84733	358	1+
288.87306	316	1+
289.84944	142	
289.87888	228	1+
290.05596	276	1+
290.86438	120	
293.87020	400	1+
295.37919	94	
296.80803	126	
303.86510	362	1+
305.85917	364	
307.88539	136	
307.97445	88	
308.13870	560	
308.87038	400	1+
310.15281	138	
310.87008	200	
310.94446	94	
311.88170	970	1+
312.16445	96	
312.86328	136	
312.98076	100	
313.80866	134	
314.84100	100	
314.85840	98	
314.87925	88	
315.06299	86	
315.77405	84	
315.82855	92	
315.87858	96	
315.93297	88	
316.37220	90	
318.80769	88	
320.62340	90	
321.85361	98	
321.87639	116	
322.14439	84	
323.86823	376	1+
323.89114	92	
325.85685	116	
326.87854	756	1+
327.84152	112	
328.81236	118	
329.17204	136	
329.86361	148	
330.02517	156	1+
330.82381	136	
331.82980	86	
332.86915	154	
332.90127	216	1+
335.85905	92	
340.78901	118	
343.87176	86	
345.44777	104	
346.84990	134	
347.77523	198	1+
348.07619	100	
348.90199	120	
349.75055	144	
349.77344	124	
349.89670	98	
350.06650	86	
350.75482	94	
350.80698	130	
350.88632	162	
351.39982	116	
351.87480	90	
352.55173	84	
352.77454	112	
354.78532	104	
355.77157	218	1+
356.82835	92	
357.82706	122	
357.84820	136	
357.88435	100	
359.80126	96	
360.80975	88	
360.85204	112	
362.86771	100	
366.73495	134	
367.70677	198	1+
369.90937	196	1+
370.79757	512	1+
371.19041	104	
372.78271	116	
379.73072	108	
380.84222	106	
381.73132	84	
383.79390	148	
384.79049	184	1+
384.84023	262	1+
385.07561	86	
385.76944	96	
389.19725	158	
390.84447	140	
391.83548	352	1+
392.77263	92	
392.82055	162	
392.92377	92	
395.82310	88	
395.86566	120	
396.65155	104	
398.84310	354	1+
399.84798	304	1+
401.29467	84	
401.97582	88	
405.73663	90	
407.73990	172	
407.79286	108	
408.84887	176	
408.86902	164	
409.71650	100	
409.84590	132	
410.75446	128	
410.83404	370	1+
412.09000	116	
416.73390	88	
417.81382	88	
419.36604	90	
421.86416	134	
421.88341	120	
422.87249	174	
423.76971	376	1+
423.86090	298	1+
425.75811	626	1+
426.85724	458	1+
426.88080	118	
427.73165	382	1+
427.74364	172	
428.76558	102	
428.84416	276	
428.89720	128	
429.70745	114	
429.81968	98	
429.84354	136	
430.84118	112	
430.86760	92	
432.69219	90	
433.85828	94	
435.71145	196	
439.88998	84	
441.77295	122	
442.28468	106	
443.75507	126	
444.82663	94	
444.86875	394	1+
445.73399	216	
445.78888	100	
447.70657	236	1+
448.84542	110	
449.87751	96	
450.86006	186	1+
453.71469	108	
459.20047	84	
465.29862	92	
465.71156	126	
467.88437	240	1+
470.72195	130	
508.75619	94	
END IONS

###FS:    #m/z: 336.94275 #charge 1+
###MS: 113
###MSMS: 116
BEGIN IONS
TITLE=Cmpd 87, +MS2(336.9427), 28.0-35.0eV, 2.5min #116
RTINSECONDS=148.962
SCANS=113,116
PEPMASS=336.94275	15780
CHARGE=1+
182.87105	76	
184.93077	86	
196.01311	54	
196.88185	74	
197.88507	84	
201.03888	86	
205.94846	76	
208.88047	70	
210.89244	84	
211.94270	638	
212.87931	192	
213.93908	128	
214.94001	56	
217.88258	72	
217.93525	60	
223.83141	80	
223.97097	70	
224.83745	70	
224.89993	80	
224.95699	58	
224.97338	70	
226.94857	80	
226.97401	58	
227.95220	60	
228.89527	90	
229.10135	68	
229.95387	698	
230.01133	84	
230.88734	530	1+
231.94837	274	
232.93474	64	
233.06779	88	
235.89399	72	
236.05042	62	
237.84418	70	
237.86181	74	
237.88024	86	
238.91727	54	
240.83821	66	
241.09577	74	
241.83823	76	
242.98679	58	
243.91435	62	
244.04237	58	
244.84328	64	
245.84328	74	
246.85353	64	
246.89951	56	
247.86142	58	
247.96059	194	
248.90243	82	
249.04591	58	
249.89712	62	
249.95845	200	
250.95011	98	
251.96873	66	
252.83863	88	
252.96850	526	
253.00687	72	
253.05048	124	
253.18038	84	
253.90150	134	
254.08592	68	
254.96963	146	
255.38328	78	
257.85615	58	
257.93661	54	
258.13618	66	
258.84585	120	
260.85000	74	
265.87166	68	
266.01353	72	
266.85081	134	
267.85957	60	
268.00772	66	
268.83935	208	1+
269.42132	72	
270.98107	86	
271.91396	60	
272.86623	74	
274.01341	84	
274.85554	116	
274.89815	102	
275.85472	72	
275.86932	92	
276.85843	488	1+
276.92586	62	
277.86334	344	1+
278.83473	64	
279.83230	104	
280.82608	64	
280.85052	72	
280.88262	58	
280.95766	94	
281.86103	64	
282.87304	66	
282.94746	102	
283.09270	82	
283.39172	80	
283.78653	78	
283.83617	104	
285.94621	92	
286.84943	508	1+
287.80749	92	
287.84896	272	1+
287.88690	108	
288.05788	86	
288.83731	60	
289.88211	76	
290.78793	72	
290.89262	64	
291.00749	56	
291.08728	76	
291.80300	64	
291.89030	92	
292.43164	88	
293.10277	112	
293.28529	74	
293.86083	110	
294.43623	90	
294.83044	86	
294.86215	212	
294.91892	66	
295.00961	88	
296.90659	56	
297.86716	70	
298.88389	70	
299.87310	136	
300.06565	66	
301.15130	82	
301.91965	72	
307.09139	72	
309.86771	84	
309.89713	68	
310.11124	66	
310.87712	60	
311.86518	66	
313.59147	86	
313.76101	68	
315.21149	58	
317.00585	56	
317.08009	72	
318.82105	56	
319.07952	72	
320.14192	78	
323.90795	70	
330.02258	58	
333.81276	66	
334.88771	94	
336.08410	74	
336.13603	56	
337.19250	62	
337.26453	68	
338.28268	72	
340.36350	70	
340.99088	72	
END IONS

###FS:    #m/z: 363.95401 #charge 1+
###MS: 117
###MSMS: 118
BEGIN IONS
TITLE=Cmpd 88, +MS2(363.9540), 28.0-35.0eV, 2.6min #118
RTINSECONDS=152.64
SCANS=117-118
PEPMASS=363.95401	129126
CHARGE=1+
89.16468	76	
165.61264	88	
186.03980	80	
187.48801	78	
187.88306	84	
187.98951	78	
189.86035	334	
192.02418	78	
196.01110	78	
196.88144	136	
197.07853	78	
201.07711	76	
203.86558	80	
207.08673	76	
207.86758	132	
207.94319	210	
209.94131	1434	1+
209.96646	88	
210.88392	198	
211.08145	78	
211.92433	78	
212.87692	1796	1+
213.57934	76	
215.41172	84	
221.08600	82	
222.07503	114	
222.44634	82	
222.95210	398	1+
224.94810	1220	1+
225.08305	102	
226.94627	6434	1+
228.40973	114	
228.49279	78	
228.89727	84	
228.94064	7262	1+
229.89754	82	
230.42309	92	
230.88841	2660	1+
232.07618	110	
232.88167	194	
234.87996	82	
235.42831	80	
236.90423	90	
237.07059	76	
238.89849	96	
238.98023	82	
239.42251	82	
240.41919	80	
240.50872	88	
240.93817	266	
240.96164	486	1+
241.56269	78	
241.93577	154	
242.01660	94	
242.11480	78	
242.94177	598	1+
243.12051	80	
243.82987	102	
243.85284	108	
244.95492	2840	1+
244.99662	94	
245.87156	88	
246.03003	88	
246.63717	84	
246.90828	162	
246.95073	3992	1+
248.02993	240	
248.51485	104	
248.84135	132	
248.89947	508	1+
249.04061	138	
249.78858	88	
249.85723	78	
250.94953	108	
251.96947	92	
252.84688	176	1+
252.89228	110	
253.90242	110	
253.94330	76	
255.90545	104	
256.08377	132	
256.86096	80	
256.89654	86	
258.52090	84	
258.89401	76	
259.05204	76	
259.07578	76	
259.96813	92	
260.02563	86	
260.34052	76	
260.96560	540	1+
262.89478	76	
264.05274	76	
264.07925	196	1+
264.91325	80	
265.42696	90	
266.81414	182	1+
266.85734	150	
266.96974	606	1+
267.97180	522	1+
268.12713	76	
268.88702	90	
268.95697	200	
269.80230	272	1+
269.96866	870	1+
270.82271	142	
272.79354	78	
272.85495	120	
276.06223	88	
276.85423	90	
278.08375	100	
278.10868	244	
278.82199	108	
279.05918	122	
279.09217	176	1+
279.96665	76	
280.80089	162	
280.82817	84	
280.84886	416	1+
280.90025	76	
281.06071	82	
281.11627	76	
281.79039	116	
281.85496	292	1+
282.79323	224	
282.81612	134	
283.06292	92	
283.79007	128	
283.84546	130	
284.79088	76	
284.81802	90	
284.89181	106	
285.09950	82	
288.83959	86	
289.86410	252	1+
290.78563	76	
291.08747	82	
292.05805	242	
293.76025	100	
295.85062	200	1+
296.80914	306	1+
297.10155	78	
298.79836	250	1+
300.11446	96	
300.41027	84	
300.80561	224	1+
300.85431	492	1+
301.79767	102	
302.33289	76	
303.80635	138	
303.85387	534	
306.12961	90	
306.81377	84	
307.88766	86	
308.17229	88	
311.74797	80	
313.11885	166	1+
314.81445	78	
314.84090	84	
315.07229	78	
317.77881	84	
320.91415	82	
321.82023	76	
323.19217	78	
323.86907	228	1+
326.86124	102	
326.96035	76	
327.86868	180	1+
332.83918	82	
332.89290	76	
335.83464	78	
336.32301	84	
336.94221	150	
338.11566	110	
340.93649	162	
341.07297	100	
349.92144	80	
355.71768	88	
358.89235	94	
358.98372	90	
366.37293	86	
366.78670	94	
END IONS

###FS:    #m/z: 336.94337 #charge 1+
###MS: 117
###MSMS: 119
BEGIN IONS
TITLE=Cmpd 89, +MS2(336.9434), 28.0-35.0eV, 2.6min #119
RTINSECONDS=153.411
SCANS=117,119
PEPMASS=336.94337	16066
CHARGE=1+
47.47178	64	
135.29303	72	
182.86779	84	
185.85879	74	
201.55446	82	
203.88162	70	
205.83772	76	
207.97142	72	
211.94238	1426	1+
212.87682	484	1+
213.93966	630	
215.88556	338	
217.88095	116	
218.83898	76	
223.95900	64	
226.07096	84	
227.03590	66	
228.89175	122	
229.88798	82	
229.95296	1596	
229.97545	68	
230.84505	108	
230.88746	728	1+
230.96624	70	
231.94828	926	1+
232.82376	72	
232.88760	168	
233.40157	80	
233.86884	66	
233.89562	252	
235.94515	66	
237.42601	72	
238.57019	72	
239.10150	74	
240.82085	84	
240.85162	84	
241.05549	86	
241.84414	246	
242.00021	72	
242.83173	64	
244.38975	78	
244.95899	72	
245.07970	70	
246.85136	74	
247.96519	324	
248.90029	336	
249.89313	76	
249.95791	282	
249.99836	66	
250.45088	100	
250.82807	82	
250.98176	84	
251.10390	68	
251.84998	78	
251.96659	68	
251.97895	98	
252.91108	102	
252.96879	694	1+
253.00661	66	
253.06519	78	
253.83925	68	
253.90430	326	1+
253.93526	96	
254.08579	74	
254.96449	502	1+
255.07728	82	
256.84689	392	1+
256.86297	96	
256.88418	66	
256.96133	100	
257.89751	66	
257.94251	64	
257.96839	88	
258.96335	76	
259.84712	64	
260.09467	72	
260.83756	64	
261.02638	80	
261.78872	66	
261.84837	64	
262.19204	72	
263.83103	74	
264.44155	98	
264.86807	66	
265.05512	80	
265.08708	90	
268.84267	148	
269.08427	70	
269.85143	254	1+
270.97734	118	
271.91331	256	1+
272.98037	86	
273.06138	72	
273.96256	116	
275.84262	110	
275.88465	72	
276.85574	276	
276.93832	72	
277.83716	80	
277.86259	126	
278.11021	76	
278.80471	88	
278.83590	150	
278.85811	84	
278.95677	64	
279.09873	104	
279.82644	102	
280.93683	84	
281.84120	86	
285.83463	66	
285.85042	126	
286.85263	362	
286.87916	82	
287.85472	174	
288.12424	80	
288.84349	66	
289.93844	66	
292.01001	82	
293.06216	66	
293.10567	386	1+
294.18968	80	
294.28062	74	
294.87219	80	
294.98871	78	
295.94037	76	
297.01647	84	
297.81724	70	
298.86708	66	
298.89260	72	
299.05662	122	
299.78891	76	
300.98274	80	
304.79766	76	
304.85730	92	
305.00349	64	
305.02916	64	
305.85969	76	
308.05375	98	
308.85898	80	
308.87773	70	
309.86456	76	
310.86878	72	
313.60872	70	
314.75909	72	
314.95403	120	
316.86443	130	
318.86884	82	
320.61253	92	
322.82158	118	
324.12210	92	
324.88973	64	
325.00067	82	
326.99574	66	
328.87276	86	
329.18913	66	
331.76679	64	
333.78103	72	
336.97197	66	
337.04390	78	
339.14808	64	
341.33609	90	
END IONS

###FS:    #m/z: 359.95878 #charge 1+
###MS: 117
###MSMS: 120
BEGIN IONS
TITLE=Cmpd 90, +MS2(359.9588), 28.0-35.0eV, 2.6min #120
RTINSECONDS=154.19
SCANS=117,120
PEPMASS=359.95878	12962
CHARGE=1+
83.54221	102	
178.92924	72	
189.63099	86	
198.95506	72	
200.87024	74	
202.93754	100	
203.93396	78	
204.00176	106	
207.94458	72	
209.50745	86	
209.94476	172	
210.88365	82	
214.91147	72	
216.87425	76	
217.01518	80	
218.90438	78	
222.06433	70	
222.94856	386	1+
224.09716	148	1+
224.88839	132	
224.94867	276	
224.97923	84	
225.93447	90	
225.95547	156	
225.97093	120	
226.83709	70	
226.94393	1580	1+
228.94107	1532	1+
229.06069	98	
232.06990	76	
233.06972	130	
235.82039	72	
235.86959	92	
236.07681	82	
237.01952	92	
237.90552	86	
238.03367	92	
238.85487	70	
239.04267	70	
240.84529	70	
240.93900	102	
241.94360	118	
242.06702	72	
242.54675	90	
242.89935	132	
242.95558	72	
244.09246	130	
244.95562	1096	1+
245.94022	126	
246.10128	72	
246.43266	74	
246.91066	84	
246.95273	1352	
250.83349	116	
250.95017	188	
252.10518	70	
252.95266	292	
253.03203	74	
253.83181	86	
255.78208	82	
256.37921	78	
257.07577	76	
257.36919	72	
257.88941	90	
259.08960	78	
260.94403	110	
261.16525	70	
262.07627	200	1+
262.81967	176	1+
263.09760	72	
264.10250	80	
265.06349	110	
265.07565	72	
266.80916	138	
266.85147	106	
267.08220	82	
267.96732	242	
268.04230	72	
268.55896	78	
268.91115	84	
269.97020	202	
271.86829	78	
273.99926	84	
274.07869	76	
275.78471	84	
276.80331	70	
276.85421	100	
276.94011	90	
277.62706	110	
277.80330	76	
277.91273	132	
278.84738	186	
279.11677	102	
279.80276	72	
280.78892	524	1+
280.83181	80	
280.85090	92	
281.08543	106	
281.11218	140	
281.57778	72	
283.07130	70	
284.82172	86	
286.86044	72	
290.87374	88	
291.09374	74	
291.38470	90	
291.44348	82	
291.97209	72	
292.86026	72	
293.84243	80	
293.92879	82	
294.91900	90	
296.80917	132	
297.12624	104	
297.80220	78	
297.88493	88	
297.99103	70	
298.11105	98	
298.80334	508	1+
298.84999	84	
298.87962	76	
302.33718	84	
302.81756	70	
303.14256	70	
304.87245	74	
305.97977	88	
306.86952	92	
308.03028	78	
309.79652	112	
312.35318	86	
312.87014	82	
313.13719	70	
313.86987	72	
314.51826	86	
316.11451	84	
317.82388	102	
317.87933	122	
318.12182	78	
320.13560	76	
320.61010	80	
321.81971	150	
323.01239	96	
324.87980	90	
327.89769	74	
330.80164	72	
332.81817	130	
333.66407	92	
334.15570	88	
334.95954	92	
334.98873	86	
336.94064	122	
349.74734	84	
356.09758	132	
356.76989	108	
358.29771	86	
358.77897	70	
359.14184	84	
359.76810	72	
361.75989	84	
END IONS

###FS:    #m/z: 322.92786 #charge 1+
###MS: 121
###MSMS: 122
BEGIN IONS
TITLE=Cmpd 91, +MS2(322.9279), 28.0-35.0eV, 2.6min #122
RTINSECONDS=157.856
SCANS=121-122
PEPMASS=322.92786	1158696
CHARGE=1+
152.05632	86	
188.19452	72	
190.09275	78	
191.01097	58	
191.90049	72	
195.09088	82	
197.96307	160	
199.07261	56	
201.04225	322	
205.94494	98	
208.94089	94	
211.85309	94	
212.85708	68	
215.79050	84	
215.98530	72	
217.03245	70	
219.05120	68	
219.89576	68	
220.92013	64	
221.04225	90	
221.94682	80	
222.87365	58	
222.94956	206	
223.95619	102	
227.10392	84	
227.78755	72	
227.92823	68	
228.79115	68	
228.84982	128	
228.88754	64	
231.83047	74	
233.88225	76	
233.89908	70	
239.06724	68	
239.13767	78	
239.78449	220	1+
240.05380	76	
240.94032	742	
241.06026	72	
241.94112	694	
241.97881	58	
242.85664	80	
242.91399	62	
242.93999	2330	1+
243.88720	168	
244.02921	76	
244.86053	70	
244.93776	830	1+
245.81694	100	
246.84749	72	
246.97181	142	
247.83608	100	
247.89612	96	
247.98097	78	
248.02161	78	
248.24002	76	
249.04079	124	
249.83876	82	
249.95717	80	
250.79079	70	
251.04001	72	
252.82306	90	
252.90344	60	
252.93631	76	
253.88612	300	1+
254.78555	56	
254.95202	68	
256.11970	74	
258.80527	76	
258.94139	84	
259.68291	80	
260.08107	66	
260.83669	98	
262.13832	82	
263.04181	76	
263.06372	58	
263.85512	82	
263.89882	66	
264.87149	126	
264.95904	72	
265.09532	70	
265.84354	68	
266.40203	68	
266.83709	72	
266.86038	106	
266.95554	58	
267.83935	66	
268.01588	70	
268.83714	62	
268.95636	236	1+
269.07506	96	
269.09484	102	
269.34019	98	
271.58186	104	
271.84284	70	
271.86316	90	
273.07527	62	
273.11195	72	
273.84482	70	
274.40003	66	
276.80143	70	
277.06674	66	
277.94638	72	
278.84342	136	
278.88032	66	
279.08908	1288	1+
280.15980	78	
280.83281	80	
281.09146	78	
281.17404	92	
281.82943	136	
282.27653	74	
282.85223	68	
282.88197	100	
282.92132	80	
283.06861	62	
283.20115	124	
283.78849	72	
284.29050	332	
284.86137	80	
285.15161	60	
285.84413	60	
287.98032	58	
288.86445	64	
289.87789	66	
290.11606	62	
291.80208	80	
291.85867	58	
293.06663	58	
293.80787	68	
294.83027	72	
295.93193	58	
299.86982	56	
300.81064	90	
300.85543	56	
301.86060	60	
302.24565	74	
303.17047	56	
305.87230	82	
307.79503	100	
307.89029	118	
307.94631	64	
308.79966	90	
309.82117	62	
311.90183	60	
312.85695	72	
316.83778	72	
317.77825	82	
319.77756	70	
320.81691	72	
321.01836	58	
321.13373	70	
325.89562	68	
326.17704	78	
326.24172	64	
326.80697	70	
END IONS

###FS:    #m/z: 340.93810 #charge 1+
###MS: 121
###MSMS: 123
BEGIN IONS
TITLE=Cmpd 92, +MS2(340.9381), 28.0-35.0eV, 2.7min #123
RTINSECONDS=158.628
SCANS=121,123
PEPMASS=340.93810	446698
CHARGE=1+
49.78641	80	
180.86059	90	
190.95219	78	
197.92756	72	
206.95052	74	
208.93910	76	
209.95918	98	
210.88542	76	
210.93894	76	
212.88903	84	
213.93890	664	
214.52242	102	
215.74023	72	
215.88530	126	
215.94395	72	
217.87933	262	
217.93616	122	
218.88359	200	
219.51342	74	
220.86880	78	
221.88844	72	
221.95969	82	
224.97366	70	
225.88104	82	
226.89390	128	
228.94543	92	
230.88751	532	1+
231.43048	98	
231.89053	352	1+
231.94911	372	
233.89703	308	
233.95342	148	
235.80354	104	
235.89337	230	
236.87602	82	
238.40118	84	
240.83552	70	
241.83981	282	1+
242.90247	72	
243.82828	138	
243.87403	96	
244.83592	118	
244.86204	102	
245.20047	84	
245.83539	76	
246.97477	130	
247.03629	76	
247.97915	72	
248.86347	76	
249.03428	74	
249.86023	80	
249.96067	364	1+
251.78737	74	
251.96084	72	
252.07212	82	
252.78414	74	
252.84841	72	
253.90326	106	
253.96286	70	
254.96587	312	1+
255.06868	88	
256.10398	72	
256.79840	74	
256.84722	142	
256.96335	90	
257.94162	74	
257.96436	76	
258.10465	100	
258.84064	94	
258.90829	92	
259.85690	230	1+
259.95508	368	
260.38990	72	
260.83589	356	1+
260.87967	78	
260.90968	236	1+
261.04416	80	
263.15726	84	
263.38062	70	
264.86358	118	
266.04550	84	
266.86722	128	
268.82881	100	
270.80352	82	
270.84801	78	
271.91175	82	
272.91847	136	
274.88617	82	
275.83997	76	
275.94826	110	
275.98606	108	
276.81621	74	
276.85512	712	1+
277.06582	70	
277.39396	98	
277.96494	78	
278.84275	528	
278.88383	104	
280.83742	106	
280.92834	70	
280.94093	92	
281.04630	138	
281.81049	98	
281.85157	82	
281.86707	122	
282.10312	72	
282.27857	74	
282.93170	110	
283.01957	80	
283.35871	98	
284.85001	90	
284.87605	70	
286.03548	72	
286.35732	102	
286.78882	142	
287.85112	72	
289.82126	78	
290.85685	72	
290.87149	78	
291.79894	152	
291.87737	90	
292.86230	72	
294.06780	72	
294.87267	76	
295.88226	130	
295.99248	148	
296.78380	72	
297.88917	78	
298.04975	210	1+
298.75227	78	
298.87128	74	
299.01467	134	
299.41925	84	
299.83362	90	
299.88908	90	
300.95082	82	
301.86062	128	
302.86583	88	
304.90691	76	
305.82102	92	
306.08943	78	
307.86652	90	
308.86913	94	
309.85900	192	1+
309.87753	72	
310.83629	72	
310.87563	140	
311.09351	76	
315.85037	72	
316.65603	100	
318.90194	70	
319.16568	88	
321.81428	72	
322.11167	78	
322.82583	74	
324.38311	98	
324.87655	72	
324.89579	214	1+
328.88623	90	
334.71693	80	
337.09350	76	
346.16238	74	
END IONS

###FS:    #m/z: 363.95392 #charge 1+
###MS: 121
###MSMS: 124
BEGIN IONS
TITLE=Cmpd 93, +MS2(363.9539), 28.0-35.0eV, 2.7min #124
RTINSECONDS=159.399
SCANS=121,124
PEPMASS=363.95392	195876
CHARGE=1+
177.93807	204	1+
178.43145	92	
189.86152	84	
191.85676	248	
197.96894	84	
203.87953	72	
203.92176	72	
203.94821	110	
207.87223	168	
207.94993	80	
209.94010	456	1+
210.88243	198	
211.89410	88	
212.87753	804	
214.89439	176	
216.90478	78	
223.41995	82	
224.05397	72	
224.94763	394	1+
225.97288	142	
226.88516	96	
226.89592	78	
226.94577	3886	1+
227.87854	92	
227.92980	84	
228.89309	152	
228.94136	4140	1+
228.98237	76	
229.80447	122	
230.66349	92	
230.88678	1572	1+
232.88642	86	
233.84284	86	
234.92447	90	
236.83968	74	
237.05144	232	
240.93904	270	
240.95818	156	
241.83770	80	
241.93984	210	
242.40904	92	
242.80721	78	
242.82527	186	1+
242.93901	618	1+
242.96288	152	
243.08998	80	
243.87163	108	
243.99250	90	
244.82277	114	
244.89969	86	
244.93593	148	
244.95584	2760	1+
245.86833	72	
245.94127	204	
246.95173	2406	1+
247.04609	88	
247.38582	80	
248.03084	142	
248.50331	80	
248.80232	206	
248.89643	604	
249.04237	224	1+
249.80203	78	
251.83916	104	
251.90224	76	
252.91610	144	
253.03782	106	
253.08095	84	
253.90536	72	
255.22635	84	
256.40870	86	
257.07874	78	
257.88172	86	
259.83787	198	1+
260.83037	188	1+
260.97281	86	
261.42318	82	
261.83225	222	1+
263.01199	84	
263.05396	72	
263.17338	90	
263.86919	78	
264.85511	72	
266.07910	92	
266.81709	128	
267.88715	78	
267.97027	116	
269.80221	74	
269.96866	354	
272.82387	106	
275.06524	94	
275.42000	94	
276.80542	74	
276.85080	104	
277.06678	80	
277.09993	230	1+
277.92175	82	
278.79379	144	
278.98953	86	
280.79311	242	1+
280.83116	252	1+
280.92897	84	
281.01707	72	
282.07246	84	
282.78954	270	
282.92693	118	1+
283.42257	94	
283.78696	134	
283.84887	198	
285.15756	84	
285.79250	112	
285.84680	254	
287.81157	78	
287.92615	106	
288.85011	84	
289.87167	96	
290.88826	74	
291.06418	78	
293.06588	138	
293.11611	246	1+
296.55771	86	
296.85380	82	
296.92789	74	
297.80351	130	
298.79849	190	
299.79660	170	
300.80151	118	
300.88737	130	
301.06993	76	
301.79624	162	
301.86047	172	
302.79985	126	
302.85749	248	1+
304.80868	158	
304.88317	76	
307.06099	74	
307.82098	128	
307.87311	132	
308.28454	78	
310.87361	112	
311.34707	84	
313.13363	170	1+
314.82073	158	
315.51866	92	
315.82289	72	
315.87217	76	
316.81265	174	
317.15019	78	
318.17657	84	
321.86747	118	
322.02546	72	
323.92568	186	1+
324.01615	78	
324.27259	80	
326.87059	326	1+
326.89607	100	
327.07572	80	
330.11880	82	
330.17660	76	
330.81066	76	
332.09582	118	
334.86548	110	
334.95727	88	
335.78733	84	
336.94402	72	
338.35937	80	
338.75595	132	
339.83345	146	
344.27111	72	
361.13180	100	
361.82146	90	
363.27248	76	
366.75099	186	1+
367.13954	84	
END IONS

###FS:    #m/z: 322.92801 #charge 1+
###MS: 125
###MSMS: 126
BEGIN IONS
TITLE=Cmpd 94, +MS2(322.9280), 28.0-35.0eV, 2.7min #126
RTINSECONDS=163.052
SCANS=125-126
PEPMASS=322.92801	1492918
CHARGE=1+
82.68025	78	
190.92330	80	
192.90027	66	
195.08404	82	
196.87856	66	
196.93721	72	
200.89098	76	
201.04391	72	
207.09894	90	
208.95007	66	
209.09715	66	
211.96554	76	
220.95289	82	
221.86951	72	
222.03273	92	
222.94856	66	
223.89192	68	
223.95704	200	
223.97279	78	
224.83739	66	
227.82263	66	
228.05624	72	
229.94618	74	
230.82405	68	
232.91093	66	
233.98735	82	
234.88594	78	
235.00273	70	
235.94871	64	
236.01285	66	
236.85934	124	
236.89451	68	
236.99673	76	
237.80283	84	
237.88589	72	
238.05465	70	
238.91924	66	
238.93644	134	
240.93847	900	
241.29755	72	
241.94050	752	
241.96520	88	
242.82709	146	
242.93922	2616	1+
243.17232	66	
243.81913	96	
243.84273	66	
244.91773	78	
244.93923	668	
245.11060	100	
246.97376	172	
247.38778	70	
248.85200	86	
249.03978	134	
249.12125	96	
251.07874	90	
252.90148	94	
254.84394	76	
254.90277	72	
256.89447	78	
257.08155	80	
257.77487	72	
257.79706	146	
257.91312	92	
258.83643	186	
259.90270	72	
260.00570	68	
260.33440	94	
260.46716	68	
260.84985	74	
260.89343	78	
261.82959	72	
262.79081	80	
262.83064	90	
263.05777	64	
263.56185	74	
264.09061	80	
264.14398	72	
264.19826	92	
265.05507	142	
265.13885	64	
266.09149	96	
266.86559	72	
266.92975	92	
267.26865	68	
267.38524	74	
267.93382	146	
268.00022	80	
268.95409	86	
269.39698	70	
270.56501	72	
270.79623	108	
271.34739	84	
271.81877	80	
273.05322	70	
273.79799	66	
273.85865	72	
274.86593	96	
274.90469	78	
274.91860	66	
275.81164	66	
276.80493	156	
276.84631	76	
277.92584	66	
278.03436	72	
278.24320	80	
279.04673	74	
279.08879	1386	1+
279.85322	120	
280.83089	124	
280.84872	72	
281.79806	80	
282.04959	70	
283.09292	76	
284.29078	536	1+
284.86741	108	
285.25920	82	
287.08943	72	
287.56189	102	
287.89704	66	
289.02961	84	
289.81063	66	
289.84635	104	
289.87799	68	
290.06978	72	
290.93233	120	
291.86725	74	
294.04244	72	
294.84388	124	
296.86273	78	
298.76074	66	
298.80125	80	
299.06426	78	
299.78296	66	
302.13862	82	
302.23906	64	
304.35839	100	
304.79767	78	
305.79536	80	
305.87234	66	
306.97932	68	
307.79240	92	
308.79563	70	
309.81070	134	
312.80799	140	
314.83620	68	
318.05174	70	
321.40880	100	
322.80600	68	
322.85902	76	
325.05599	66	
326.76520	110	
327.08464	68	
END IONS

###FS:    #m/z: 340.93845 #charge 1+
###MS: 125
###MSMS: 127
BEGIN IONS
TITLE=Cmpd 95, +MS2(340.9385), 28.0-35.0eV, 2.8min #127
RTINSECONDS=163.824
SCANS=125,127
PEPMASS=340.93845	597626
CHARGE=1+
73.12872	108	
182.99238	70	
191.95292	166	
192.92211	82	
194.88674	72	
200.05805	78	
202.94439	106	
208.93727	70	
213.93743	762	1+
214.89604	112	
215.88600	474	1+
217.88116	170	
219.02422	88	
219.99002	72	
220.87055	194	
220.95460	80	
223.89735	88	
223.95992	72	
224.10534	102	
224.83938	190	1+
225.06026	72	
226.89458	200	
226.95052	72	
227.42642	102	
227.83569	70	
227.95420	106	
228.94336	82	
230.88757	548	1+
230.95647	74	
231.85090	70	
231.94860	798	1+
233.04181	72	
233.06234	76	
233.89531	120	
233.94665	136	
236.00355	68	
237.06224	84	
238.79382	72	
238.89543	72	
239.02161	78	
239.04800	82	
239.84669	126	
240.22871	72	
240.83233	96	
241.78650	68	
241.84221	472	1+
241.90267	72	
241.94259	130	
243.83159	118	
244.82450	68	
245.14089	74	
245.88782	70	
246.45216	70	
247.86107	72	
247.97522	80	
248.85771	68	
249.03647	260	1+
249.09033	86	
249.14639	82	
249.89811	140	
249.96014	126	
250.89006	74	
250.94845	82	
251.96084	74	
254.82828	88	
254.91666	86	
254.96429	360	
255.00075	76	
255.07150	78	
255.79553	72	
256.85785	174	
257.82989	90	
257.85280	128	
257.99005	78	
258.84259	72	
259.85768	118	
259.95743	362	
260.83355	606	1+
260.85308	134	
262.07895	68	
262.92448	68	
263.03774	72	
264.01445	76	
264.85908	120	
265.02281	74	
265.80338	70	
265.87369	68	
266.38600	74	
266.84311	74	
267.82720	76	
268.83961	232	1+
271.78663	86	
272.97572	76	
273.80152	148	1+
274.86168	146	
274.89840	76	
275.87228	68	
276.85356	226	
277.85584	324	
278.84482	398	
279.84678	210	
280.84404	126	
280.92675	78	
281.04909	68	
281.42942	90	
281.83742	86	
281.86064	108	
282.87145	126	
282.98058	72	
283.11480	94	
283.36082	68	
283.82619	84	
283.89665	70	
284.01604	72	
284.85684	68	
285.01690	80	
287.84486	94	
288.07612	84	
289.41359	70	
289.78405	122	
289.87693	186	1+
291.81428	98	
291.83348	74	
291.85266	152	
292.05474	146	
294.99051	78	
295.85402	92	
296.85348	274	1+
296.87155	136	
297.90725	72	
299.86939	180	
300.87208	72	
301.86026	152	
302.90731	70	
302.92258	94	
303.86777	74	
304.88310	86	
305.01609	68	
306.03583	72	
307.07637	156	
307.80421	72	
308.81528	132	
308.86610	100	
310.80275	68	
311.89445	80	
312.80268	74	
314.82544	70	
315.16384	70	
315.89852	80	
316.85942	72	
316.90097	90	
317.88549	68	
323.40225	84	
324.11120	72	
324.91109	98	
325.89767	88	
326.62281	100	
328.28951	92	
328.88482	70	
329.87117	200	1+
330.81412	300	
332.06457	72	
340.78039	76	
END IONS

###FS:    #m/z: 507.84152 #charge 1+
###MS: 125
###MSMS: 128
BEGIN IONS
TITLE=Cmpd 96, +MS2(507.8415), 28.2-35.2eV, 2.8min #128
RTINSECONDS=164.596
SCANS=125,128
PEPMASS=507.84152	90142
CHARGE=1+
196.01183	226	
209.94150	150	
210.03044	284	1+
214.92263	118	
222.96978	126	
224.04369	234	
224.12062	124	
224.97670	140	
232.89562	498	1+
238.05947	116	
240.07853	182	
248.03238	136	
250.90704	246	
251.90749	128	
254.07030	134	
255.91149	118	
256.07254	110	
256.08611	284	1+
257.97616	144	
263.35647	120	
266.16639	132	
271.87496	334	1+
272.85410	142	
280.10133	124	
280.82584	118	
281.88787	168	
285.81847	148	
285.85863	324	1+
287.83124	106	
287.85209	836	1+
288.02110	158	
290.86194	342	1+
290.94757	108	
293.06514	360	1+
293.87153	886	1+
294.85310	272	1+
296.82113	216	1+
297.92294	120	
298.85591	142	
299.83635	298	1+
300.84327	296	1+
300.85873	226	
303.86536	352	
303.89501	126	
304.80640	182	1+
304.88554	184	1+
305.85992	1292	1+
306.12180	220	1+
307.81855	206	1+
308.13857	1064	1+
308.16011	172	
308.86895	844	1+
309.19630	92	1+
310.15237	686	1+
310.98025	122	
311.85163	132	
311.88270	1420	1+
312.82272	196	1+
317.97737	108	
318.85355	148	
321.91707	126	
322.88491	110	
323.87069	514	1+
324.85129	130	
325.82224	330	1+
326.88157	1886	1+
327.77118	228	
328.37622	108	
328.86302	110	
330.88035	116	
332.87546	210	
333.87675	248	1+
333.89734	124	
337.08913	118	
337.77241	128	
339.83255	128	
341.78489	200	1+
343.86733	236	
345.77523	108	
347.78232	258	
348.77507	170	
348.79498	286	1+
348.84008	252	
349.75229	202	
350.83838	166	
350.88498	168	
353.79565	130	
355.83641	310	1+
358.78379	116	
359.75927	124	
360.77525	222	1+
360.87299	144	
365.78146	356	
365.94008	138	
366.18271	176	1+
366.85789	164	
366.87743	154	
367.36703	116	
367.70509	146	
367.72468	124	
367.76309	460	
368.83149	172	
368.89022	126	
370.79858	152	
371.79832	210	
371.83930	128	
371.86625	118	
372.77725	278	1+
373.71317	300	1+
373.80805	112	
374.82261	108	
375.78508	166	
376.74820	140	
376.82608	122	
378.83322	214	1+
381.83399	160	
384.84876	796	1+
385.77218	118	
386.83115	114	
387.76399	428	1+
388.74331	140	
388.86213	160	
388.95338	194	
389.75596	260	1+
389.76967	408	1+
389.84691	140	
389.87613	124	
390.84273	472	1+
392.06600	110	
392.82439	282	
393.75459	142	
393.84481	270	1+
394.73574	230	1+
394.82529	194	
395.78194	116	
396.80110	112	1+
399.72276	132	
399.76197	114	
399.78147	132	
399.84663	666	1+
400.87480	120	
401.77194	202	
402.85761	366	1+
403.86084	286	1+
404.89622	114	
405.75884	192	
406.76342	128	
406.91275	122	
406.92844	162	
407.74194	610	
407.86503	716	
408.84866	296	
408.86272	808	1+
409.73155	142	
409.86296	470	1+
410.75060	116	
410.83308	602	1+
411.08955	340	1+
412.15440	122	
412.21522	128	
412.74918	148	
412.84258	140	
412.87406	112	
413.07429	190	
414.77439	138	
414.80448	114	
415.84492	110	
417.85805	140	
418.86132	118	
419.80278	142	
423.75378	150	
423.77474	360	
423.86505	124	
424.86986	134	
425.75746	278	
426.75721	242	
426.85702	368	
427.73740	484	1+
427.85780	186	
428.84294	588	1+
429.70182	168	
430.68821	214	
430.73976	140	
431.80085	182	1+
431.85959	236	
433.84379	114	
437.78441	262	1+
438.76758	162	
442.78999	156	
443.76621	126	
444.86837	630	1+
445.68135	130	
445.74088	190	
446.74565	126	
446.78548	226	1+
447.71001	550	1+
447.73469	120	
447.81270	130	
447.88597	170	1+
448.76062	224	
449.69448	310	1+
449.87355	310	1+
462.88662	144	
465.71072	224	1+
467.15725	118	
467.68941	212	1+
467.88830	110	
470.72959	206	
474.23766	138	
483.90232	122	
486.89067	132	
487.26840	128	
509.28679	120	
END IONS

###FS:    #m/z: 322.92785 #charge 1+
###MS: 129
###MSMS: 130
BEGIN IONS
TITLE=Cmpd 97, +MS2(322.9279), 28.0-35.0eV, 2.8min #130
RTINSECONDS=168.249
SCANS=129-130
PEPMASS=322.92785	1515096
CHARGE=1+
197.01811	68	
199.02461	76	
199.86362	68	
199.99347	88	
203.00909	72	
203.96037	74	
205.89581	94	
206.92071	70	
211.05472	66	
213.88656	66	
220.95280	66	
221.02061	62	
221.87563	58	
222.13733	60	
222.51805	62	
222.95086	178	
223.96104	146	
224.04640	74	
224.16071	64	
224.37362	72	
226.83338	100	
230.88979	120	
231.03306	56	
233.05664	90	
233.11283	72	
234.43638	96	
235.82801	68	
235.87713	56	
236.37927	66	
236.81131	78	
237.90104	68	
237.92212	74	
238.87932	66	
238.93656	54	
238.98178	92	
239.07697	84	
240.79624	78	
240.93898	1792	1+
241.85473	72	
242.01712	68	
242.03839	58	
242.93801	2620	1+
244.81847	70	
244.83360	80	
244.85487	88	
244.87197	68	
246.07631	66	
246.91505	70	
246.97471	136	
247.01704	74	
247.03927	152	
247.85005	228	1+
248.94685	72	
249.05142	100	
249.81890	124	
250.94447	62	
250.96803	78	
252.18896	80	
252.81920	76	
254.85398	66	
255.14353	70	
255.37742	86	
255.77612	68	
255.88211	102	
256.87486	56	
256.89085	72	
257.88155	98	
258.83068	64	
258.96928	144	
259.90702	56	
260.82592	74	
262.34744	86	
262.83666	66	
262.96237	92	
263.06846	214	
263.16569	62	
263.94826	72	
264.02631	56	
264.94133	64	
265.96951	76	
266.16977	66	
266.86847	104	
268.84895	66	
268.95564	60	
269.11853	68	
270.06221	72	
270.88195	64	
271.35568	70	
271.84310	54	
272.87443	72	
273.17048	86	
273.78782	78	
277.10567	62	
278.24139	92	
278.86215	70	
279.09053	838	1+
279.15554	78	
279.90295	98	
280.82600	78	
282.84454	70	
283.09425	56	
283.78348	62	
284.29017	380	1+
284.78436	72	
284.80723	56	
284.88010	84	
284.95853	64	
285.90328	72	
286.09796	72	
286.92061	56	
287.11601	66	
287.78489	62	
289.84844	74	
291.80121	122	
293.06394	124	
294.84945	56	
294.96949	86	
296.80716	78	
297.79158	218	1+
297.84673	78	
297.88486	102	
299.78055	312	1+
300.11176	66	
300.83572	70	
301.85895	56	
302.03642	68	
302.76621	72	
302.87668	106	
303.17887	78	
303.73957	72	
303.86545	74	
304.88323	76	
305.80254	80	
307.44863	94	
307.79773	72	
308.86631	60	
309.09765	64	
310.18926	74	
310.87288	68	
311.93492	60	
312.82659	64	
313.82188	64	
316.80688	132	
318.79649	68	
319.95339	86	
321.97937	62	
322.14021	76	
322.81278	72	
322.89221	104	
323.23394	58	
323.93875	66	
324.01842	72	
325.14445	100	
325.78240	58	
325.82477	68	
327.11826	56	
327.80934	62	
END IONS

###FS:    #m/z: 340.93829 #charge 1+
###MS: 129
###MSMS: 131
BEGIN IONS
TITLE=Cmpd 98, +MS2(340.9383), 28.0-35.0eV, 2.8min #131
RTINSECONDS=169.021
SCANS=129,131
PEPMASS=340.93829	612740
CHARGE=1+
168.06465	86	
169.28608	88	
192.92376	76	
207.92858	94	
208.84416	130	
208.95692	74	
210.93901	180	
211.89947	86	
213.88105	70	
213.93873	888	1+
214.36784	72	
214.88815	114	
214.95471	72	
215.88654	330	
215.93419	206	1+
217.88104	288	1+
217.93975	146	
219.85725	74	
220.49884	100	
221.89234	120	
223.07185	84	
224.94983	70	
228.84210	112	
228.88767	78	
228.95195	146	
230.84872	110	
230.88790	186	
230.95810	72	
231.89257	114	
231.94727	740	1+
232.89176	74	
233.89601	142	
233.94537	404	1+
236.88514	82	
237.06312	78	
237.91850	72	
239.92783	76	
240.83147	126	
241.22693	76	
242.39556	70	
243.02315	78	
243.82411	98	
243.84290	76	
244.89504	78	
244.91439	86	
248.90045	140	
248.95355	520	1+
249.03771	194	1+
249.90231	202	1+
249.98663	122	
251.11393	74	
251.87604	120	
252.84468	92	
253.36013	92	
253.96254	516	1+
254.93917	142	
254.96554	438	1+
255.07062	124	
255.91568	104	
256.07448	76	
256.85234	88	
256.87098	80	
256.89445	68	
257.11509	82	
257.40648	78	
257.84824	78	
258.37489	68	
258.85457	182	
259.84372	156	
259.89676	72	
259.95394	152	
260.83225	308	
260.87958	72	
260.89750	110	
261.05411	70	
261.84185	182	
262.88986	134	
262.92960	110	
263.92716	68	
264.87139	100	
266.85753	68	
267.78109	70	
267.99196	74	
268.84052	248	1+
268.90327	74	
268.93558	90	
269.47548	82	
269.90916	80	
270.83356	70	
272.77304	138	
272.84201	70	
272.97380	68	
273.78997	78	
273.84289	72	
274.36534	84	
274.85774	84	
274.89574	176	
275.83789	94	
275.87872	98	
275.95229	70	
276.80144	76	
276.85621	590	1+
277.83391	72	
278.55270	98	
278.84498	330	
278.91123	80	
279.84943	252	
279.91163	84	
280.82429	86	
280.83842	122	
280.99044	72	
282.84406	78	
282.91139	130	
283.02995	74	
284.86861	150	
284.90657	72	
285.85677	94	
285.89942	202	1+
287.81163	78	
288.88130	92	
289.13784	76	
291.85699	74	
292.87278	72	
293.89105	136	
294.84310	72	
294.94020	94	
295.81602	72	
295.84746	74	
295.86512	70	
295.87933	80	
296.84942	164	
297.19687	70	
298.89982	82	
299.06187	74	
299.78899	70	
300.87654	144	
301.89310	70	
302.88176	78	
302.94207	110	
304.03700	82	
305.92621	108	
307.81108	80	
308.13580	78	
308.81495	80	
310.87570	82	
311.89089	72	
311.96409	114	
312.45103	84	
312.83592	86	
313.81113	78	
315.88971	78	
321.84256	70	
322.27683	74	
323.23674	70	
324.11155	86	
324.97644	72	
328.81456	78	
328.84374	78	
328.86594	88	
328.93701	94	
330.81258	70	
332.82591	72	
344.28952	108	
END IONS

###FS:    #m/z: 507.84099 #charge 1+
###MS: 129
###MSMS: 132
BEGIN IONS
TITLE=Cmpd 99, +MS2(507.8410), 28.2-35.2eV, 2.9min #132
RTINSECONDS=169.792
SCANS=129,132
PEPMASS=507.84099	81650
CHARGE=1+
196.01452	254	1+
210.03169	110	
214.88481	116	
227.95775	116	
232.89436	250	
234.88954	152	
235.04316	156	
248.02621	234	
250.90451	112	
258.14205	174	
260.10690	130	
263.05410	174	
263.37839	114	
266.10442	206	1+
266.16421	260	1+
269.93777	108	
272.79870	248	1+
272.85479	198	
278.87327	206	1+
285.85108	372	1+
285.90710	112	
287.84977	506	
288.66626	114	
288.86671	208	
288.97414	200	1+
289.03179	142	
289.88073	390	
290.86174	314	
291.81288	128	
291.86560	226	
292.88126	144	
293.87314	462	1+
297.79969	226	1+
300.84371	136	
301.80058	142	
301.84831	312	
303.86648	408	1+
304.96304	176	1+
305.86065	1182	1+
307.12244	132	
308.13959	392	
308.87054	994	1+
309.14819	1046	1+
309.89536	118	
310.15410	744	1+
311.41207	118	
311.88235	950	
312.88392	684	
312.98100	130	
313.87686	364	
314.85968	262	1+
315.81894	228	1+
316.38059	178	
317.77256	160	
317.87725	110	
318.88545	292	1+
323.87089	368	1+
324.38076	288	1+
324.90045	150	
324.91190	216	1+
325.82653	140	
325.89713	142	
326.81723	140	
326.88153	1510	1+
328.76473	122	
328.87890	428	1+
329.82912	108	
330.64081	110	
330.77616	144	
330.99532	120	
333.01148	110	1+
333.86317	106	
334.83913	234	1+
334.86078	186	
335.88487	136	
336.08499	196	1+
337.87563	152	
338.81198	164	
339.76843	168	1+
339.84483	114	
341.77905	178	1+
342.92206	248	1+
343.87071	210	1+
347.77331	276	
348.76334	490	1+
348.79243	182	
348.84002	168	
348.85885	146	
348.89198	120	
349.37468	146	
349.82246	402	1+
349.89516	190	1+
350.06448	114	
350.79215	136	
351.17736	130	
351.76050	118	
352.79370	120	
352.91273	126	
353.79955	112	
355.79854	122	
356.77823	296	1+
357.82014	216	1+
358.76062	148	1+
358.78489	132	
361.76414	130	
361.82889	314	1+
362.78450	272	1+
365.78002	248	
366.07596	118	
366.18215	128	
366.84037	318	1+
366.86411	128	
366.94063	186	
367.70979	466	1+
367.76668	254	
368.80391	152	
369.77012	136	
369.83010	328	1+
370.79904	206	
371.77756	624	1+
371.79873	190	
372.78150	450	1+
373.71854	124	
373.82701	246	
374.71995	138	
375.79231	120	
376.78449	116	
377.75890	154	
377.90083	120	
378.90093	140	
380.70660	232	1+
380.72631	168	
381.83358	186	
382.84821	170	
383.80151	166	
384.77064	402	1+
384.84799	522	1+
387.84159	142	
388.79219	196	
388.83772	114	
389.20105	252	
390.20318	126	
390.83737	488	1+
391.79965	324	1+
392.82685	268	
393.85404	154	
394.84252	156	
395.76769	114	
398.73159	108	
399.72963	138	
399.85121	522	1+
400.91654	114	
403.72981	126	
403.86987	116	
405.75813	168	
405.78844	292	1+
406.85401	150	
407.73770	228	
407.83446	122	
407.86232	1308	1+
408.05004	172	
408.75926	184	
408.77232	228	
409.75853	126	
409.84677	126	
409.91399	134	
410.00702	104	1+
410.73020	334	1+
410.83333	518	1+
412.82492	198	1+
413.87199	120	
415.79513	110	
417.82387	120	
421.81561	126	
422.85707	458	1+
423.75456	328	1+
423.77072	204	
424.79526	156	
425.75491	402	
425.79199	140	
426.06728	124	
426.74738	124	
426.75784	176	
427.72699	262	
427.76638	370	
427.85750	322	
428.00153	148	
428.74484	296	
428.84189	862	1+
429.69842	434	1+
429.73491	168	
430.73907	200	
432.68323	246	1+
432.76880	120	
435.83650	136	
439.89784	142	
441.78015	134	
441.91560	146	
443.77162	132	
444.87035	796	1+
445.74026	414	1+
445.80386	314	1+
447.70519	598	1+
448.88484	232	1+
449.68959	154	
450.75883	212	
451.74920	112	
457.90426	252	1+
465.72455	196	
467.69877	120	
467.88614	118	
470.72332	116	
485.89138	124	
487.89393	148	
491.78938	116	
494.13664	108	
END IONS

###FS:    #m/z: 363.95418 #charge 1+
###MS: 133
###MSMS: 134
BEGIN IONS
TITLE=Cmpd 100, +MS2(363.9542), 28.0-35.0eV, 2.9min #134
RTINSECONDS=173.449
SCANS=133-134
PEPMASS=363.95418	257144
CHARGE=1+
80.40274	98	
100.61375	94	
172.84659	82	
180.88874	72	
182.05501	78	
185.85887	78	
187.86970	72	
189.86047	334	1+
191.85694	324	1+
191.92733	86	
193.93298	92	
196.88288	72	
196.89475	76	
200.88011	78	
201.87542	72	
207.87225	294	1+
207.90181	86	
207.94533	76	
209.94225	696	1+
210.88110	180	1+
212.87685	1766	1+
213.85219	72	
215.14170	72	
218.88548	90	
219.86104	90	
222.95122	534	1+
223.87974	262	1+
223.96923	200	1+
224.04444	78	
224.94815	746	1+
226.85430	98	
226.94559	6092	1+
226.96850	132	
227.06769	108	
228.89111	354	
228.94100	5900	1+
229.89188	192	
230.84840	180	1+
230.88825	2460	1+
232.47976	94	
232.53407	104	
233.90393	138	
235.91975	80	
236.04368	76	
237.42010	100	
240.09180	78	
240.14125	78	
240.82664	130	
240.84372	72	
240.93400	1122	1+
240.96117	390	1+
241.83401	90	
241.93632	858	1+
242.95657	516	1+
243.89687	72	
244.89871	88	
244.95548	3054	1+
245.09900	72	
245.93917	164	
246.11661	84	
246.81051	192	1+
246.83754	72	
246.95171	3262	1+
246.98459	72	
247.04219	72	
247.89475	902	1+
248.80073	256	1+
248.89618	764	1+
249.03660	238	
249.84477	72	
250.89650	390	1+
250.94366	202	
250.96529	126	
251.06766	320	
251.19937	74	
251.88101	98	
253.08761	134	
255.22477	92	
255.78194	72	
255.87651	86	
256.83167	76	
256.90450	90	
258.83259	250	1+
258.89220	72	
258.92190	82	
258.97912	88	
260.96571	380	1+
262.92612	136	1+
262.96571	204	
263.05427	172	
263.10576	92	
263.84083	144	
264.05275	72	
264.78210	200	1+
264.82296	122	
264.96515	138	
265.11312	80	
265.14488	90	
265.89743	88	
265.98149	74	
266.81043	218	
266.85480	276	1+
267.97051	328	
268.81060	88	
268.96089	778	1+
269.91684	98	
271.85310	108	
271.89361	72	
271.91374	300	1+
272.89070	100	
274.80573	86	
275.44427	80	
276.36818	100	
277.88285	78	
278.10834	82	
278.79182	102	
279.84824	176	1+
280.11294	84	
280.79185	296	
280.81063	200	
280.83636	122	
281.00901	82	
281.11400	84	
281.13275	98	
281.79079	270	1+
282.27235	80	
282.87714	76	
283.83656	72	
284.82187	114	
285.81995	170	
285.84690	288	1+
285.88375	72	
285.91080	84	
285.99864	100	
286.43037	86	
288.93989	104	
291.99643	78	
292.05651	160	
292.43577	88	
292.95153	178	1+
293.03881	82	
293.06281	138	
294.84921	84	
296.80385	82	
297.80517	98	
298.79689	1328	1+
299.86915	116	
301.11930	90	
301.86015	302	
303.81090	124	
303.85192	452	
305.82353	88	
305.85972	76	
306.18619	80	
308.87337	86	
318.80722	216	1+
318.93177	72	
319.88284	86	
319.91128	80	
321.81429	338	1+
321.86702	190	
322.92478	146	
322.94357	80	
323.83722	84	
323.97457	82	
324.00754	76	
326.74509	86	
326.86757	200	
326.88493	90	
328.88579	80	
330.03599	78	
330.78398	74	
332.77448	76	
335.91979	74	
336.82695	160	1+
337.56481	116	
344.90452	72	
347.90235	92	
348.15732	126	
351.10104	76	
353.87502	100	
354.09849	72	
354.75957	72	
357.75785	118	
359.08152	72	
359.70038	170	1+
362.92382	72	
366.10820	84	
367.17474	86	
367.81454	80	
368.67766	78	
END IONS

###FS:    #m/z: 507.84133 #charge 1+
###MS: 133
###MSMS: 135
BEGIN IONS
TITLE=Cmpd 101, +MS2(507.8413), 28.2-35.2eV, 2.9min #135
RTINSECONDS=174.221
SCANS=133,135
PEPMASS=507.84133	79280
CHARGE=1+
196.01495	488	
199.88777	156	
224.97489	178	
230.90111	128	
232.89406	656	1+
234.89179	244	
237.85115	160	
240.07634	110	
249.88440	218	1+
250.90707	152	
254.09128	186	
255.89880	114	
257.89517	192	1+
265.08719	186	1+
266.16790	182	
269.81462	106	
271.38750	256	1+
273.85305	156	
274.87857	236	1+
276.85346	224	1+
279.94412	122	
285.85562	230	
285.94614	124	
287.84985	884	1+
289.03748	224	
290.12830	194	
291.87017	130	
292.05382	132	
292.86664	128	
293.06195	108	
293.87509	328	
294.87135	268	1+
296.81496	206	1+
298.84085	112	
298.93004	244	1+
300.50168	106	
300.81319	350	1+
302.88366	116	
303.86550	572	
304.82658	132	
305.85878	1010	1+
305.94483	104	
306.88333	370	1+
306.92466	116	
307.88752	318	1+
308.13827	1038	1+
308.86766	948	1+
309.83275	118	
309.88461	292	1+
309.91238	166	
310.15491	618	1+
311.88149	1288	1+
312.76560	136	
314.86896	110	
317.76519	228	1+
317.83953	136	
317.87527	228	1+
318.87891	160	1+
322.89748	148	
323.81227	110	
323.87393	126	
324.90251	134	
325.85482	108	
325.90048	252	
326.88177	1950	1+
327.80804	158	1+
327.83539	130	
328.36298	114	
328.87965	598	1+
329.17143	110	
330.82561	108	
331.81342	160	1+
332.87412	328	1+
336.90229	108	
336.93357	132	
337.86752	148	
338.76819	146	
338.84430	114	
339.84943	112	
341.96796	162	
346.79341	136	
346.88134	142	
347.77414	404	
348.17547	152	1+
348.78075	284	
348.84308	208	
349.75347	544	1+
349.89792	142	
350.35369	122	
350.78568	170	
350.88529	144	
353.84916	144	
354.80033	262	1+
355.77952	110	
357.78080	134	
358.78846	120	
359.83034	108	
359.97416	178	1+
362.80909	106	
364.84936	202	
364.86859	120	
365.76834	202	
365.78845	154	
366.78784	130	
366.84122	200	
367.07208	112	
367.70920	148	
367.76349	414	1+
367.84113	132	
368.87257	104	
368.90030	128	
369.71461	144	
369.80203	148	
369.83552	110	
370.79731	136	
371.18976	120	
371.72254	134	
372.77922	514	1+
372.81429	172	
374.80851	110	
375.77427	118	
376.75874	104	
380.85214	128	
381.76001	108	
382.78887	236	1+
384.82329	268	1+
384.84723	206	
384.90106	140	
385.76846	134	
385.84968	266	
386.83664	256	1+
387.75026	138	
388.79853	144	
389.19797	308	
390.84433	240	1+
392.72631	200	
392.82264	356	1+
392.86120	148	1+
395.76269	144	
398.72875	140	
399.73212	136	
399.78124	124	
399.80955	104	
399.84608	532	1+
399.90671	132	
400.72391	118	
401.88134	112	
403.73011	196	
403.86241	150	
404.86604	116	
405.85590	110	
406.76207	120	
407.74559	248	1+
407.86330	852	1+
408.78396	126	
409.72893	310	1+
409.76754	126	
409.80425	136	1+
409.83464	456	1+
411.22277	112	
411.72939	116	
412.74257	134	
414.82385	170	1+
416.73699	172	1+
416.80183	132	
417.70140	136	
417.81500	126	
417.84177	216	1+
418.72429	254	1+
421.77136	158	
421.88081	152	
422.86420	468	1+
423.77953	536	1+
425.66677	128	
425.75773	688	1+
425.86394	104	
426.85578	554	1+
427.70417	112	
427.74232	284	
428.76422	236	
428.83974	754	1+
428.87215	128	
429.69699	240	1+
429.73538	204	1+
429.75392	218	
431.69262	142	
432.70823	262	1+
433.84696	298	1+
434.83393	110	1+
434.89069	238	1+
439.89252	104	
441.74755	168	1+
441.77455	156	
442.67983	120	
443.78737	118	
444.76656	128	
444.87238	728	1+
445.74349	380	1+
446.10479	104	
446.70775	510	1+
446.77708	148	
447.75830	188	1+
448.80516	118	
449.69201	122	
449.88756	120	
450.69805	132	
450.75267	122	
462.87345	120	
465.71429	248	
467.15553	122	
467.88637	194	
468.70951	116	
468.73249	138	
468.89471	110	
470.72759	182	
487.82866	108	
512.22058	138	1+
END IONS

###FS:    #m/z: 336.94292 #charge 1+
###MS: 133
###MSMS: 136
BEGIN IONS
TITLE=Cmpd 102, +MS2(336.9429), 28.0-35.0eV, 3.0min #136
RTINSECONDS=174.993
SCANS=133,136
PEPMASS=336.94292	21708
CHARGE=1+
115.51171	70	
171.39030	82	
184.87731	72	
189.11046	106	
201.04381	72	
207.86844	84	
210.89986	68	
211.94266	1462	1+
211.99362	82	
212.87853	466	1+
213.93900	892	1+
215.88493	396	
215.93665	78	
222.29287	90	
224.84119	68	
224.97543	78	
225.94955	68	
228.22674	72	
228.85033	126	
228.89839	152	
229.04934	68	
229.95323	1898	1+
230.88798	982	1+
231.94926	938	1+
232.88228	68	
233.06232	76	
233.89554	178	
233.94966	124	
234.91809	68	
235.85833	66	
235.89393	98	
235.92444	68	
239.04633	68	
239.44413	66	
239.90738	98	
239.92252	68	
240.83793	72	
240.86089	106	
241.83688	92	
242.00964	78	
242.84113	78	
242.92178	68	
243.57276	74	
243.89198	160	
244.85107	102	
246.85880	96	
246.90534	70	
247.96261	574	1+
248.89863	256	
248.98734	68	
249.95824	614	1+
250.82955	210	
250.98670	68	
251.07384	80	
251.91198	74	
252.96948	1014	1+
253.08658	156	
253.90566	314	1+
254.94022	72	
254.96407	484	1+
255.98008	70	
256.26530	78	
256.85675	76	
256.88590	84	
256.91236	158	
257.85106	100	
257.89545	70	
258.16784	72	
258.84243	350	
258.91588	80	
259.14120	72	
259.85106	186	
259.96200	68	
260.85126	136	
262.87666	70	
264.86205	200	
265.01097	82	
265.07915	108	
266.86306	74	
267.41534	136	
267.83700	324	1+
268.95356	74	
268.98913	70	
269.80433	78	
270.85282	126	
271.98669	76	
272.86605	70	
272.98036	128	
273.79411	78	
273.88753	68	
274.11904	94	
274.86353	72	
276.85051	72	
276.87282	88	
276.89524	76	
277.57821	94	
277.85796	126	
278.83449	250	
278.85590	90	
278.88069	68	
279.07544	70	
279.10191	112	
279.83187	104	
280.84907	78	
280.87768	74	
281.11444	72	
283.78662	74	
283.83032	66	
283.94182	86	
284.87154	74	
285.35684	66	
285.85505	124	
286.85222	120	
287.84401	112	
288.86195	68	
289.41993	88	
290.61837	84	
290.88326	136	
291.89611	96	
292.81178	72	
293.10614	294	1+
294.84786	84	
295.88149	70	
297.87262	68	
298.30908	76	
301.86839	76	
304.22939	74	
304.86359	68	
305.18547	76	
308.53715	70	
308.89048	82	
309.76319	74	
309.88030	70	
310.15209	68	
311.38847	72	
311.90201	70	
311.94765	68	
312.82218	154	
313.33712	76	
315.84604	78	
317.86152	70	
318.42433	98	
320.24770	82	
322.02118	78	
322.79932	94	
326.88477	80	
327.45121	84	
327.88014	72	
328.95626	122	
331.52792	108	
332.82119	80	
334.41609	78	
334.92807	72	
336.07522	78	
336.74843	70	
336.81166	112	
337.06864	72	
338.80445	96	
339.26593	74	
341.40191	104	
341.71262	66	
341.92175	68	
342.18499	74	
END IONS

###FS:    #m/z: 363.95409 #charge 1+
###MS: 137
###MSMS: 138
BEGIN IONS
TITLE=Cmpd 103, +MS2(363.9541), 28.0-35.0eV, 3.0min #138
RTINSECONDS=178.657
SCANS=137-138
PEPMASS=363.95409	251416
CHARGE=1+
67.56909	78	
84.62885	76	
129.64591	118	
139.78448	78	
151.23370	94	
171.85208	80	
177.93085	78	
183.86712	94	
183.93021	80	
189.86076	174	
191.85543	160	
192.85740	80	
193.08056	88	
196.88225	474	1+
201.86844	76	
206.01361	94	
206.41039	90	
207.87266	124	
207.95081	188	
208.96069	74	
209.94200	930	
210.03771	74	
210.88500	98	
211.86727	90	
211.94603	84	
212.87756	1438	1+
214.89259	92	
219.03508	84	
222.01205	94	
222.94995	576	
224.94617	746	1+
224.96781	152	
226.45846	90	
226.94549	7040	1+
227.08115	78	
227.22261	94	1+
227.78548	74	
227.86841	86	
228.87102	84	
228.89391	716	1+
228.94144	5920	1+
229.39874	84	
230.06387	94	
230.84441	84	
230.88752	2074	
232.88377	120	
232.95536	82	
233.88648	114	
235.07245	84	
235.34102	106	
237.89935	76	
238.43160	80	
238.92062	78	
239.78917	74	
239.88433	174	1+
239.96622	74	
240.83408	110	
240.93848	214	
240.95925	310	
241.81866	82	
241.85089	138	
241.93701	938	1+
242.08594	88	
242.84314	78	
242.93882	628	1+
242.95904	746	1+
243.82195	130	
243.85458	76	
244.83565	76	
244.93710	388	1+
244.95560	3490	1+
245.58513	96	
246.03771	166	
246.90537	138	
246.95097	3322	1+
247.85347	84	
248.80098	144	
248.89940	904	
249.03858	250	1+
249.94027	268	1+
250.83247	74	
250.89403	86	
250.96990	184	1+
251.98704	94	
252.91828	166	1+
252.99492	156	1+
253.90130	110	
253.94679	78	
255.90897	74	
258.89623	98	
259.57704	98	
259.95928	106	
260.96612	276	
261.94357	80	
262.83080	88	
263.04972	124	
263.97687	92	
264.81642	132	
264.96175	164	
265.08703	316	1+
267.80738	314	1+
267.97276	768	1+
268.80584	250	1+
268.88495	86	
268.89936	84	
269.90900	92	
269.96707	644	1+
270.87633	106	
271.83974	170	1+
271.87927	78	
272.79965	84	
274.10105	80	
274.14984	80	
276.80120	104	
276.81983	96	
277.09560	86	
278.79534	456	1+
278.84551	392	1+
280.94742	76	
281.79441	180	
281.81074	156	
281.83242	104	
281.86262	94	
281.88698	108	
282.78932	266	
282.89384	80	
283.07122	82	
283.78798	504	1+
283.82881	126	
283.85285	256	1+
283.88205	166	
284.06423	84	
284.92347	84	
286.81444	76	
287.84913	100	
288.86728	238	1+
291.92375	76	
292.84178	98	
293.00101	82	
293.06297	232	1+
293.11199	182	
293.34161	92	
294.38145	88	
295.37259	92	
295.86921	202	
296.80805	122	
297.80605	86	
298.42025	92	
298.80116	270	
299.80326	132	
299.91421	108	
300.80182	546	1+
301.85846	188	
302.85898	102	
303.85611	440	1+
305.94329	104	
306.08318	78	
306.95569	82	
307.12532	256	1+
307.92251	76	
309.85760	76	
309.90781	94	
310.86699	160	1+
311.12775	114	
311.80879	86	
314.88900	148	
315.11307	86	
316.80742	238	1+
316.82676	120	
318.83638	84	
320.90706	76	
322.87896	94	
322.93207	128	
324.03182	76	
324.31932	108	
325.83588	80	
326.87309	126	
326.98682	80	
328.75005	78	
337.89418	76	
337.95071	146	
340.94205	78	
345.87935	136	
350.82399	102	
353.05021	90	
366.85989	94	
END IONS

###FS:    #m/z: 336.94313 #charge 1+
###MS: 137
###MSMS: 139
BEGIN IONS
TITLE=Cmpd 104, +MS2(336.9431), 28.0-35.0eV, 3.0min #139
RTINSECONDS=179.429
SCANS=137,139
PEPMASS=336.94313	21918
CHARGE=1+
129.36780	78	
176.02045	76	
182.86609	70	
186.94863	72	
189.85934	88	
196.88202	76	
201.36793	74	
208.97979	70	
209.88071	72	
210.88358	154	
210.93009	78	
211.94273	2872	1+
212.87810	492	1+
213.93626	1096	1+
214.89246	134	
215.88245	332	1+
223.38147	72	
224.94249	70	
224.97720	144	
226.11340	72	
226.87489	72	
226.97252	68	
228.84956	94	
228.89555	64	
229.56435	76	
229.95323	1372	1+
230.88788	544	1+
231.94856	768	1+
232.16437	86	
233.00239	92	
233.86330	90	
233.89679	416	1+
233.94681	182	
234.82034	98	
236.38022	84	
236.89816	188	1+
237.87448	102	
239.03129	64	
239.84440	120	
240.44394	80	
240.83070	104	
241.84507	114	
242.41693	96	
242.84767	86	
244.84493	78	
245.44120	66	
246.38828	86	
246.85106	110	
247.96147	142	
248.90064	268	
248.95702	72	
249.40453	76	
249.96062	204	
250.90192	66	
250.95096	66	
251.84018	152	1+
251.90630	186	
251.95644	160	
252.03867	70	
252.97031	1142	
253.18832	78	
253.37782	78	
253.98629	90	
254.00774	80	
254.03321	78	
254.91662	146	
254.96478	588	1+
256.86103	72	
256.88858	152	
256.94379	96	
257.00277	80	
257.15994	68	
258.41820	86	
258.83464	128	
258.85263	198	
258.89929	88	
259.95735	108	
260.83775	128	
260.98296	68	
261.82656	80	
262.05697	66	
262.92254	70	
263.08571	74	
263.80876	70	
264.98007	78	
265.01518	156	
266.86218	148	
267.83904	78	
267.96786	86	
268.83793	330	1+
268.88525	68	
269.08051	86	
269.86256	64	
270.79925	78	
270.84844	150	
270.98225	128	
272.86323	64	
272.88476	66	
273.79412	70	
273.96663	66	
274.88825	64	
275.34874	106	
275.80729	86	
275.87043	106	
276.85328	146	
276.87679	152	
277.08633	86	
277.83197	84	
277.85915	220	
277.88545	122	
278.83221	178	
278.85623	146	
279.82785	106	
279.85074	114	
279.89658	86	
281.86426	70	
282.87330	118	
283.04449	84	
283.24486	72	
284.11136	82	
284.96883	66	
285.85032	72	
286.84972	726	1+
287.16769	76	
289.39106	72	
289.78381	80	
289.84956	64	
290.85562	84	
290.88078	272	1+
291.86921	126	
293.10528	94	
293.24721	72	
293.85827	254	1+
293.99503	126	
294.11902	126	
295.00330	80	
295.41705	92	
295.86435	296	1+
295.88168	70	
296.42678	68	
297.78098	78	
297.81701	82	
298.30728	78	
298.85731	168	1+
299.19408	64	
299.42968	66	
303.80293	110	
305.04400	72	
307.06548	70	
307.79629	76	
308.86397	232	1+
309.88621	76	
312.88927	68	
313.87617	66	
315.76285	64	
318.96351	70	
324.14214	66	
324.90087	68	
325.80452	74	
327.87999	88	
327.94712	76	
330.81045	74	
335.94471	70	
336.62257	116	
336.76667	64	
337.01447	70	
337.16538	66	
340.83046	70	
END IONS

###FS:    #m/z: 359.95842 #charge 1+
###MS: 137
###MSMS: 140
BEGIN IONS
TITLE=Cmpd 105, +MS2(359.9584), 28.0-35.0eV, 3.0min #140
RTINSECONDS=180.201
SCANS=137,140
PEPMASS=359.95842	17214
CHARGE=1+
58.36617	76	
81.56421	84	
187.01551	86	
187.93437	164	
191.04873	104	
208.10235	80	
209.43986	198	
209.94400	158	
214.88579	80	
216.07915	76	
217.05526	84	
220.91282	86	
221.89282	170	
223.31006	78	
223.95717	116	
224.94943	478	1+
226.11321	72	
226.94648	1878	1+
227.04599	92	
227.92682	72	
228.83964	86	
228.94024	1958	1+
232.00999	74	
232.84309	72	
235.52268	94	
235.93913	82	
236.82266	84	
236.89837	74	
236.93251	88	
236.98117	94	
237.05702	72	
237.08722	76	
237.79667	74	
237.97860	104	
239.42449	100	
239.90333	84	
240.40394	76	
240.93985	188	
240.95817	160	
241.08021	74	
241.79591	76	
242.95789	284	1+
244.95598	1404	
245.40635	74	
245.84069	72	
245.85543	164	
245.94240	138	
246.80988	100	
246.95205	882	1+
248.80000	94	
249.12313	72	
250.91139	240	1+
250.94889	146	
251.97128	136	
252.11914	98	
252.95462	104	
254.37955	78	
254.98527	96	
255.37358	106	
257.08573	72	
258.11047	80	
258.97010	96	
259.00108	78	
259.84814	130	
259.99958	84	
260.60216	78	
260.96518	236	1+
264.02267	78	
264.82913	74	
265.08308	80	
265.37324	116	
265.81762	148	
266.07751	74	
266.80892	102	
266.89543	74	
267.93758	74	
268.03591	78	
268.08254	72	
268.84865	96	
268.86017	98	
268.91116	74	
268.96690	136	
269.96754	204	
271.83859	236	1+
272.01318	82	
272.38393	84	
273.96506	80	
274.87632	80	
275.86429	80	
275.96885	168	
276.10513	92	
276.85317	176	
278.79583	122	
278.84285	118	
279.10352	118	
280.06513	92	
280.79007	164	
280.81687	104	
280.83990	86	
281.11023	78	
281.38188	84	
281.76945	84	
281.79162	82	
281.90603	112	
282.11556	94	
284.83000	114	
285.37963	82	
287.35981	82	
287.85722	110	
288.96250	94	
289.03545	72	
290.40482	86	
291.78732	86	
291.86297	74	
293.11545	74	
295.51202	106	
296.80370	152	
297.80748	136	
298.80389	588	1+
298.88803	92	
299.87383	84	
299.98702	82	
301.13402	90	
305.93469	92	
306.83974	84	
307.84063	76	
309.78695	106	
310.09808	130	
311.11969	84	
312.15347	76	
312.52283	74	
312.91774	102	
313.89597	86	
316.80951	378	1+
318.85839	80	
318.87587	74	
319.95531	74	
320.83601	128	
320.95570	112	
322.80786	88	
322.87467	92	
323.24075	90	
326.87367	88	
327.87559	84	
330.73471	100	
334.95529	94	
337.28943	102	
338.28267	100	
338.79435	104	
339.86548	92	
340.94012	84	
343.86788	82	
347.72670	72	
349.88484	80	
352.88155	78	
354.60703	100	
358.31213	76	
359.69829	86	
359.75421	102	
360.61187	90	
END IONS

###FS:    #m/z: 322.92781 #charge 1+
###MS: 141
###MSMS: 142
BEGIN IONS
TITLE=Cmpd 106, +MS2(322.9278), 28.0-35.0eV, 3.1min #142
RTINSECONDS=183.875
SCANS=141-142
PEPMASS=322.92781	1475844
CHARGE=1+
81.07694	88	
94.47298	68	
135.01887	62	
190.92493	72	
196.01125	84	
196.88633	88	
196.94053	72	
197.00774	64	
197.86706	68	
197.90858	92	
198.84070	66	
199.97118	76	
201.04414	264	
204.01286	82	
209.94849	80	
210.12987	100	
213.92679	66	
214.88133	70	
215.87990	66	
217.05174	60	
218.06759	62	
219.88262	76	
220.87800	72	
222.94535	114	
222.95778	74	
223.95453	82	
224.62013	100	
225.10068	70	
226.82844	56	
227.02167	70	
227.95262	74	
230.84651	108	
230.90241	82	
232.91800	62	
232.96094	86	
233.40174	88	
234.03249	66	
234.83697	70	
234.92193	64	
235.01603	62	
235.05536	96	
236.43022	64	
236.85857	158	
236.97764	88	
237.05429	160	
237.90698	80	
238.93549	152	
239.08246	64	
239.89556	68	
239.95467	70	
240.03474	68	
240.78115	58	
240.83252	66	
240.88382	80	
240.94038	836	
240.96070	340	1+
241.89862	58	
241.93813	2930	1+
242.94029	1986	1+
243.36962	84	
244.93741	714	
245.89724	90	
248.85973	68	
249.03644	136	
249.93578	64	
250.89994	142	
250.91742	62	
251.92105	76	
255.10240	84	
256.78254	74	
256.83154	76	
257.79372	94	
258.10228	66	
258.83355	278	1+
258.90993	62	
260.82194	68	
260.84686	88	
261.05609	72	
262.82623	66	
263.05371	84	
263.51419	88	
263.82490	66	
265.15688	76	
265.37337	80	
266.86141	156	
267.09991	70	
267.83314	62	
267.88951	64	
268.13692	82	
269.13273	56	
269.79172	58	
269.87728	58	
270.86217	76	
271.85536	90	
271.87336	72	
272.03966	72	
272.34613	144	
273.79384	66	
274.89640	114	
275.80465	286	1+
276.08059	84	
276.80562	184	1+
276.83147	66	
276.92979	68	
277.82360	70	
277.87509	70	
278.01010	68	
278.07969	64	
278.85388	58	
278.86839	60	
279.08964	1138	1+
279.40831	74	
280.82685	196	
281.27066	148	1+
283.78647	92	
283.84628	202	1+
284.06996	70	
284.29307	482	1+
284.87590	100	
286.36738	72	
288.83748	84	
290.78583	74	
290.85559	112	
292.01435	66	
292.06469	70	
292.53667	102	
292.85587	222	1+
293.06477	76	
293.78758	64	
293.80446	72	
294.86651	162	1+
294.96338	58	
296.10326	84	
296.81232	86	
296.93004	86	
297.07816	78	
300.78234	66	
301.86764	64	
303.81416	62	
303.95358	92	
305.79782	64	
306.11933	76	
306.78680	62	
307.27013	64	
307.79167	138	
307.88569	60	
308.80157	100	
309.45006	86	
309.94473	68	
310.87145	170	1+
312.79822	78	
317.63134	80	
317.88837	94	
318.13052	80	
318.83178	76	
318.88257	72	
320.75296	64	
323.78865	86	
323.85489	60	
325.95534	82	
326.75185	60	
327.07778	68	
328.20563	58	
END IONS

###FS:    #m/z: 340.93829 #charge 1+
###MS: 141
###MSMS: 143
BEGIN IONS
TITLE=Cmpd 107, +MS2(340.9383), 28.0-35.0eV, 3.1min #143
RTINSECONDS=184.647
SCANS=141,143
PEPMASS=340.93829	611212
CHARGE=1+
64.70625	72	
156.72801	88	
190.92987	98	
190.94481	90	
196.88368	138	
198.94977	74	
201.98894	74	
204.44997	86	
205.01027	72	
205.45896	88	
207.92850	92	
209.12216	80	
210.94235	86	
212.88162	140	
213.87457	224	
213.93826	1078	1+
215.88578	312	
216.83268	76	
216.96996	102	
217.85736	70	
217.88074	96	
222.56015	100	
222.86892	122	
222.95958	94	
222.97351	80	
222.99807	74	
224.82812	78	
227.83308	94	
228.84419	194	
228.93425	68	
228.95279	70	
230.01856	94	
230.89036	182	
231.90906	74	
231.94809	930	
233.04759	70	
233.89372	122	
233.94552	346	
235.17988	80	
235.88010	138	
237.89165	74	
238.88459	174	
240.83479	274	
240.85463	206	
241.84566	118	
241.98285	96	
242.36325	86	
242.83563	70	
243.83023	156	
244.05394	76	
244.83628	122	
244.91211	76	
244.94093	72	
245.86654	72	
246.15039	78	
247.38574	76	
249.04214	78	
249.95899	360	1+
250.16301	72	
250.94633	102	
251.95769	138	
252.93238	92	
253.96497	84	
254.91488	126	
254.96488	344	1+
255.07044	154	
255.87221	80	
255.95416	92	
256.85768	184	1+
256.90832	72	
256.94178	78	
257.07376	70	
257.83305	76	
258.10823	74	
258.84823	152	
259.85749	94	
259.90656	86	
259.92019	80	
260.83156	136	
260.85188	80	
261.83626	376	1+
262.60181	94	
263.34249	82	
263.89848	226	1+
264.07437	88	
265.06738	82	
266.86064	132	
267.82953	104	
268.83691	120	
270.82972	72	
271.51508	72	
272.90800	84	
272.98592	76	
274.13368	70	
274.86207	138	
275.84875	182	
275.86676	172	
276.14175	80	
276.85614	582	1+
276.87126	110	
277.97089	72	
278.09600	82	
278.84248	1280	1+
279.87635	70	
280.06744	80	
280.54613	84	
280.85976	144	
280.88620	116	
281.89096	108	
282.87344	76	
284.42836	90	
285.36716	78	
286.41968	108	
287.10849	92	
288.83164	150	
290.85347	84	
291.80568	120	
291.88592	72	
292.10621	72	
293.06746	74	
294.05100	74	
294.85175	82	
294.87067	80	
294.97365	80	
296.86508	106	
296.88742	80	
299.78923	118	
300.01216	70	
300.22905	90	
300.84419	72	
300.87838	70	
302.79428	150	
302.94231	168	1+
303.13187	72	
304.88169	72	
304.94970	76	
305.94221	100	
307.10872	74	
307.80258	146	
307.98928	72	
308.28443	76	
310.87918	100	
312.04109	70	
314.82063	110	
316.86594	86	
318.84715	72	
320.07648	92	
324.01483	92	
325.18421	88	
325.89323	104	
326.88677	70	
328.90389	68	
330.98716	82	
331.91388	124	
335.06964	82	
338.09309	82	
338.88353	78	
340.86244	72	
341.04587	74	
END IONS

###FS:    #m/z: 363.95399 #charge 1+
###MS: 141
###MSMS: 144
BEGIN IONS
TITLE=Cmpd 108, +MS2(363.9540), 28.0-35.0eV, 3.1min #144
RTINSECONDS=185.418
SCANS=141,144
PEPMASS=363.95399	244306
CHARGE=1+
147.62355	84	
190.04377	78	
191.85637	288	1+
201.93107	90	
204.43770	80	
207.87378	146	
209.94167	542	1+
209.96748	86	
210.88039	154	
210.89485	136	
211.94066	72	
212.87693	1000	1+
215.42808	108	
218.37216	92	
221.02214	78	
222.95256	244	1+
224.83742	76	
224.88714	120	
224.94960	302	1+
226.00082	90	
226.89314	154	
226.94548	2684	1+
227.92951	102	
228.89251	230	
228.94090	3142	1+
230.42857	72	
230.84925	74	
230.88632	1306	1+
231.96882	90	
234.89359	80	
236.88882	86	
236.90779	82	
237.04951	140	
237.13093	86	
239.06979	88	
240.78280	74	
240.94030	426	
240.96764	80	
241.83190	74	
241.93743	746	1+
241.96389	76	
242.94010	500	1+
242.95742	482	1+
243.84477	100	
244.03670	76	
244.95460	2388	1+
245.94171	120	
246.95021	2104	1+
247.38617	76	
248.03342	122	
248.79738	194	1+
248.89897	664	
249.04006	232	
250.89995	182	1+
250.96842	78	
251.95039	110	
252.93255	86	
253.08452	144	
253.90632	82	
253.93121	92	
254.84880	102	
255.22816	78	
255.37163	88	
256.46557	94	
256.84722	114	
257.16145	102	
258.84052	72	
258.97889	76	
259.88877	92	
260.80611	72	
262.37306	76	
263.05329	222	1+
263.87986	142	
264.06019	150	1+
265.35094	82	
266.06569	74	
266.81424	154	
266.86720	144	
267.38705	78	
267.86173	72	
267.90334	90	
267.97237	184	
269.92108	80	
269.96837	722	1+
271.96877	80	
272.11839	78	
272.91492	82	
273.34524	74	
278.84209	312	1+
278.92011	72	
279.87603	80	
280.04470	72	
280.10364	124	
280.79353	96	
281.03225	96	
281.12026	90	
281.85741	230	1+
283.78652	302	
283.84460	184	
283.98259	256	1+
283.99742	74	
284.78464	132	
284.82091	156	
284.90882	72	
285.84244	154	
285.96063	88	
286.32202	74	
286.52163	96	
286.84577	152	
287.82398	88	
289.86286	108	
290.88664	80	
291.78110	80	
292.99068	84	
293.06337	194	
293.12134	74	
293.80031	72	
295.41670	72	
295.84241	134	
295.87093	72	
295.94048	76	
296.80493	206	
297.02740	108	
297.07792	92	
297.11587	222	1+
297.80328	114	
298.42551	82	
298.80005	426	
299.80087	484	1+
301.60510	78	
301.86276	134	
302.80062	152	
302.85488	86	
303.85473	322	
306.83297	80	
307.84894	76	
307.88576	74	
309.08050	78	
310.87701	92	
311.12459	94	
315.82206	88	
316.80939	106	
317.84368	82	
318.80338	204	1+
318.94250	122	
321.86028	132	
322.27910	112	
322.79759	76	
322.92614	98	
323.81574	160	
326.18126	72	
326.95569	74	
329.77272	72	
333.48690	78	
337.94149	74	
338.86398	92	
339.86069	84	
340.75111	76	
341.03429	84	
341.83145	72	
342.27382	80	
343.63793	80	
346.83663	80	
347.07681	74	
347.63066	96	
348.91641	72	
350.75810	148	
352.16464	78	
356.82092	74	
357.70274	76	
358.76063	226	1+
358.79051	90	
364.10873	74	
366.77054	82	
369.31921	76	
END IONS

###FS:    #m/z: 322.92775 #charge 1+
###MS: 145
###MSMS: 146
BEGIN IONS
TITLE=Cmpd 109, +MS2(322.9278), 28.0-35.0eV, 3.2min #146
RTINSECONDS=189.079
SCANS=145-146
PEPMASS=322.92775	1426032
CHARGE=1+
95.97466	98	
130.25326	58	
185.92747	88	
192.01567	66	
195.97506	86	
197.91274	140	
201.04474	156	
202.00789	66	
202.05175	72	
205.94862	80	
205.96705	132	
208.87862	58	
208.92141	86	
209.01920	96	
212.98612	60	
214.88057	76	
218.07313	58	
220.89078	66	
221.88113	96	
222.95296	204	1+
223.88473	86	
226.06010	62	
227.78364	56	
227.93202	80	
228.85079	66	
229.88260	80	
229.91089	66	
230.84342	114	
231.86987	76	
233.04172	72	
233.88418	76	
234.06436	62	
235.88124	164	
236.79776	106	
237.05061	144	
237.33136	80	
238.13770	68	
238.79211	78	
238.92963	80	
238.96856	58	
239.08234	64	
239.79103	66	
240.81809	98	
240.93857	1224	
241.00818	98	
241.93830	2522	1+
242.88348	66	
242.94080	1838	1+
243.14148	94	
243.82279	80	
243.87364	66	
244.81835	64	
244.83766	70	
244.90441	66	
244.93764	218	
248.88331	56	
248.93703	72	
249.03844	96	
249.95923	96	
249.99065	70	
250.82388	70	
250.89593	70	
251.00266	88	
252.06216	90	
252.93262	62	
255.02843	72	
255.78375	78	
256.07853	68	
256.78252	82	
256.80795	66	
256.89343	166	
257.79866	60	
257.83038	70	
257.84992	62	
258.10482	58	
258.82891	94	
259.89478	78	
260.04346	80	
260.09647	60	
260.83960	184	
260.95305	72	
261.82645	118	
262.81499	74	
262.91547	72	
263.00572	58	
263.88118	80	
265.06005	88	
265.79725	72	
266.78701	74	
266.91357	72	
266.93753	72	
266.99185	68	
268.84684	60	
269.86858	76	
269.89884	66	
269.92897	80	
271.39767	58	
271.85801	92	
272.11013	64	
273.78886	106	
274.93095	106	
275.80581	102	
275.98667	72	
276.83787	64	
277.01193	70	
277.19367	70	
278.04453	70	
278.32324	84	
279.08865	1160	1+
279.84948	62	
279.98500	64	
282.27436	80	
283.07340	60	
283.27624	104	
283.79014	124	
283.86714	62	
284.06400	70	
284.11756	66	
284.29091	334	1+
284.31431	70	
284.81749	64	
284.95227	82	
286.86665	88	
289.87335	74	
290.86034	116	
291.80238	70	
292.42310	70	
293.05972	122	
293.85072	58	
294.37730	92	
294.84963	80	
294.88521	72	
297.34678	68	
297.81508	60	
299.78031	124	
301.87419	64	
302.92698	70	
307.07423	82	
307.89391	102	
308.87536	88	
309.80196	66	
310.72366	78	
310.88304	114	
312.79872	110	
312.81543	74	
315.10680	78	
317.04972	78	
320.39904	86	
321.88924	70	
323.04856	68	
324.85895	72	
325.61835	96	
325.98421	70	
327.28451	112	
327.76905	60	
END IONS

###FS:    #m/z: 340.93814 #charge 1+
###MS: 145
###MSMS: 147
BEGIN IONS
TITLE=Cmpd 110, +MS2(340.9381), 28.0-35.0eV, 3.2min #147
RTINSECONDS=189.851
SCANS=145,147
PEPMASS=340.93814	575254
CHARGE=1+
185.87224	90	
191.94809	156	
196.88035	70	
199.95717	72	
203.92880	72	
203.94969	70	
206.90289	100	
211.94401	74	
213.87854	74	
213.93866	468	1+
214.89140	74	
215.85921	82	
215.88190	344	1+
215.93737	106	
217.88024	288	1+
220.87453	70	
220.89150	198	1+
220.92542	78	
222.01987	88	
225.84708	214	1+
226.08003	70	
226.83962	70	
228.95082	70	
230.37656	98	
230.90037	72	
231.94847	758	1+
232.57154	92	
232.83555	76	
232.88629	100	
233.55966	94	
233.89388	132	
233.94668	284	
234.83920	74	
235.38501	104	
235.95039	76	
236.04463	248	1+
236.86425	80	
236.88758	80	
239.81577	76	
239.90149	120	
240.80762	70	
240.85734	168	
241.30533	68	
241.84027	420	
241.89871	76	
242.85640	86	
243.82452	276	1+
244.84199	74	
245.82787	120	
246.84932	68	
246.93629	92	
246.94953	72	
248.03120	76	
248.86183	72	
249.04387	226	
249.88381	70	
249.95960	208	
250.94833	94	
250.99304	78	
251.09613	76	
251.87802	134	
251.93739	100	
252.84680	68	
252.89941	76	
254.84007	78	
254.89975	182	
254.96338	482	1+
255.83280	84	
256.05861	70	
258.85804	140	
258.88292	72	
258.95938	86	
258.97510	78	
259.85729	164	
259.89470	80	
259.95834	76	
260.83387	562	1+
261.83519	346	1+
261.85298	250	1+
263.87907	74	
264.06939	154	
267.48148	72	
268.12855	76	
268.85084	82	
270.05005	76	
270.83766	70	
270.88822	92	
271.82284	84	
272.08608	90	
272.84600	74	
272.91797	88	
272.97612	112	
273.79110	152	
273.89878	98	
273.93033	82	
274.42622	100	
274.89235	70	
274.92681	82	
276.36248	80	
276.47848	76	
276.85809	212	1+
278.84231	938	1+
278.86457	120	
278.98105	78	
279.90462	82	
280.80548	76	
280.83659	70	
280.93687	82	
281.81473	82	
281.89365	90	
282.92042	72	
283.35675	80	
283.78478	80	
284.88172	80	
285.86226	122	
285.94171	70	
286.79384	106	
287.60141	92	
289.78976	78	
289.88101	122	
291.02668	70	
291.34947	88	
291.43746	92	
291.80314	224	
292.00767	78	
293.07262	144	
293.84235	82	
295.86785	264	1+
295.98839	98	
296.85283	564	1+
297.99092	100	
298.07796	90	
299.05806	136	
300.10150	92	
300.87726	122	
301.89126	76	
302.23916	74	
302.85846	72	
302.90743	70	
302.95183	106	
303.86793	70	
305.80779	144	
305.83169	78	
307.07639	82	
307.20074	82	
307.80836	72	
307.83174	80	
308.81514	80	
312.02148	72	
312.79276	182	1+
313.83964	70	
314.07654	76	
316.80503	94	
323.26275	70	
326.96943	70	
327.81142	70	
328.19595	72	
330.81180	112	
331.81408	70	
334.26783	98	
338.09509	132	
338.77278	82	
338.82925	80	
338.93763	100	
340.26844	84	
342.88908	88	
343.79728	76	
END IONS

###FS:    #m/z: 507.84105 #charge 1+
###MS: 145
###MSMS: 148
BEGIN IONS
TITLE=Cmpd 111, +MS2(507.8411), 28.2-35.2eV, 3.2min #148
RTINSECONDS=190.623
SCANS=145,148
PEPMASS=507.84105	71998
CHARGE=1+
196.01584	402	1+
224.97869	148	
227.88860	114	
232.89343	204	
237.93506	130	
239.06714	290	1+
240.07179	212	1+
246.00318	114	
249.04399	142	
249.39455	102	
250.93288	232	1+
252.07945	130	
265.08500	126	
266.16401	150	
267.79266	214	1+
268.10991	132	
270.43761	112	
272.85524	150	
274.89434	146	
280.82927	238	
284.61683	104	
285.85365	330	
285.94567	124	
287.84862	750	1+
288.81851	192	1+
288.93127	110	
289.88364	106	
290.06072	142	
290.12970	138	
290.86089	152	
292.86823	112	
293.87201	462	1+
295.81764	128	
300.81959	122	
301.84863	102	
303.80167	292	1+
303.86729	560	1+
304.80395	180	1+
305.86076	1266	1+
306.12071	118	
306.83082	108	
307.85436	124	
308.14081	1452	1+
308.81212	116	
308.86874	898	1+
309.88800	300	1+
311.16072	136	
311.88181	1570	1+
313.81696	260	1+
314.02851	104	
314.61655	118	
314.86179	182	
315.86721	118	
316.88540	276	1+
317.02135	112	
317.75780	140	
318.86953	122	
322.86734	588	1+
323.84230	186	
323.87035	496	1+
324.14414	170	1+
324.80894	106	
324.86270	116	
325.83093	252	1+
325.89718	102	
326.88082	2272	1+
327.75278	132	
327.79931	132	
328.79105	166	1+
330.15991	110	
331.81672	116	
331.88009	120	
332.81265	108	
332.86915	264	1+
334.33082	100	
336.08436	118	
336.82185	128	
337.01293	96	1+
337.87482	326	1+
340.78795	290	1+
343.83749	194	
343.87314	266	
345.89378	112	
346.77975	110	
346.82911	450	1+
346.85554	104	
346.87541	122	
347.74445	152	
347.77234	234	
347.85154	144	
348.78070	198	
349.77524	116	
349.80108	118	
349.89971	110	
350.35528	110	
350.75929	448	1+
353.89996	154	
354.81337	242	1+
354.90181	114	
357.74958	216	1+
357.77615	424	1+
357.84463	146	
358.84570	186	1+
363.78681	116	
364.74361	142	
365.78339	244	
366.79068	280	
366.81051	108	
366.83499	402	1+
367.04714	116	
367.70387	452	1+
367.76132	390	1+
367.91113	104	
368.81486	124	
369.83557	128	
370.79663	826	1+
370.90153	140	1+
371.19079	142	
371.71203	160	
371.83745	128	
372.05084	108	
372.78225	284	
373.76835	142	
375.81894	110	
376.72719	150	1+
376.77496	190	
378.75147	116	
379.82355	124	
380.72067	100	
381.76269	132	
381.85023	346	1+
383.77344	142	
383.79477	102	
384.79371	198	
384.84873	240	
384.91255	128	
385.77836	118	
385.84481	434	1+
386.91779	228	1+
387.72335	194	1+
389.19992	294	
390.01847	130	
390.74281	110	
390.78160	194	
390.83820	674	1+
391.75941	134	1+
391.84207	496	1+
392.27383	112	
392.82702	310	1+
393.89913	140	
395.79917	130	
398.72252	226	1+
399.84582	244	1+
400.76108	140	
402.85824	404	1+
403.77150	124	
403.86195	264	1+
405.75882	262	
405.78059	128	
405.85545	242	
405.87316	104	
406.78206	100	
407.71817	150	
407.74549	186	
407.86427	1002	1+
408.74847	170	
408.84828	240	
409.73531	182	
409.83443	132	
410.83038	802	1+
410.87366	230	
411.09153	122	
411.73478	118	
413.08567	120	
413.85969	286	1+
414.68177	146	
414.75969	134	
414.81611	150	1+
417.85332	334	1+
418.74015	336	1+
419.07981	120	
421.87259	170	
422.86152	508	1+
423.77254	404	
424.77494	206	
425.74634	188	
425.76664	698	1+
426.75604	198	
426.86711	198	
427.73969	450	
428.74876	238	
428.77021	150	
428.80422	212	
428.84705	406	1+
429.11089	108	
429.69783	348	1+
429.72513	182	
430.74366	272	1+
432.81736	126	
433.85295	246	
436.74724	168	1+
439.67848	202	1+
440.93116	112	
442.99483	158	
444.86900	398	
445.72125	182	1+
445.74683	348	1+
445.87360	518	1+
446.75076	230	1+
446.80483	242	1+
447.70259	754	1+
448.77211	170	
449.78569	106	
449.87448	164	
450.69431	120	
450.72133	120	
465.72449	186	1+
467.89325	228	
469.88587	112	
470.71070	128	
490.76586	142	
493.24433	102	
END IONS

###FS:    #m/z: 322.92761 #charge 1+
###MS: 149
###MSMS: 150
BEGIN IONS
TITLE=Cmpd 112, +MS2(322.9276), 28.0-35.0eV, 3.3min #150
RTINSECONDS=194.293
SCANS=149-150
PEPMASS=322.92761	1420882
CHARGE=1+
120.91157	68	
185.52907	86	
185.88889	70	
195.92219	78	
197.86694	90	
201.04219	234	
203.87979	92	
205.98577	58	
208.95497	58	
209.94121	82	
212.88569	108	
213.09503	64	
214.04091	72	
215.84117	132	
216.85626	64	
217.84186	64	
217.94049	60	
220.05217	82	
221.01165	58	
221.60488	80	
221.87942	72	
221.93975	72	
222.83511	84	
222.94938	106	
223.96012	60	
226.94694	58	
227.90965	62	
227.92293	62	
228.13418	72	
228.91016	64	
229.83057	62	
229.93868	74	
230.12297	110	
230.83172	166	
230.88911	130	
232.78511	84	
234.49288	90	
236.04452	170	1+
238.88369	82	
238.92671	68	
238.94008	74	
239.78293	76	
240.26849	110	
240.93870	1298	
241.93762	3014	1+
242.86049	62	
242.94003	2150	1+
243.81991	58	
243.88025	220	1+
244.93715	526	1+
246.85321	92	
247.02277	72	
247.23706	68	
247.90190	62	
247.92085	102	
248.94278	166	1+
249.04082	122	
250.84158	68	
251.06534	112	
251.92409	70	
252.82303	82	
255.99790	68	
256.84133	98	
256.89351	140	
257.79678	72	
258.00330	110	
259.79964	64	
259.83356	90	
259.95817	108	
260.80445	64	
260.83222	160	
261.06195	68	
261.83094	146	
261.88213	84	
261.94566	82	
262.83084	82	
263.84520	70	
264.11801	62	
265.05755	90	
265.27101	92	
265.84524	68	
266.85538	58	
267.93775	60	
267.99181	72	
268.02353	86	
269.85060	72	
270.86800	62	
271.88552	82	
271.91566	58	
272.35745	84	
272.83892	122	
273.79204	104	
273.98903	80	
274.90880	58	
274.98194	66	
275.80938	66	
275.85232	76	
276.83800	66	
276.92576	66	
277.03193	66	
277.19131	76	
277.82984	76	
277.85625	68	
277.87261	60	
277.96056	70	
278.81274	66	
279.08949	1738	1+
279.17793	72	
280.79265	98	
280.83820	90	
281.82735	70	
281.96294	56	
281.98599	94	
282.03118	68	
282.27628	70	
282.31374	80	
283.97054	72	
284.29006	384	1+
284.85547	60	
284.86972	110	
285.85046	108	
286.96216	78	
287.12883	58	
287.98489	86	
288.15749	66	
289.78778	82	
289.87144	84	
292.07331	60	
292.80989	70	
293.06901	114	
293.88479	68	
294.76727	76	
296.80632	60	
297.81828	192	1+
298.79671	64	
299.77676	234	1+
300.06119	76	
300.84427	74	
300.94017	72	
301.42623	84	
301.86146	64	
301.93171	78	
302.88487	66	
303.04831	72	
303.79935	82	
303.87436	84	
304.03058	62	
305.15959	58	
307.79757	150	
309.88211	60	
309.92091	58	
311.89990	66	
312.80351	136	
316.19543	90	
321.60919	90	
322.09862	58	
322.25481	82	
323.88037	120	
326.17032	82	
327.15562	90	
END IONS

###FS:    #m/z: 340.93800 #charge 1+
###MS: 149
###MSMS: 151
BEGIN IONS
TITLE=Cmpd 113, +MS2(340.9380), 28.0-35.0eV, 3.3min #151
RTINSECONDS=195.066
SCANS=149,151
PEPMASS=340.93800	572046
CHARGE=1+
184.87080	82	
185.97417	76	
187.87466	82	
190.94906	82	
192.92368	68	
199.66573	76	
205.01043	66	
210.93705	70	
213.93704	610	1+
214.96330	72	
215.88357	80	
215.89635	148	
215.93668	68	
216.04695	84	
216.88264	232	1+
217.93698	66	
218.49933	92	
220.17229	80	
223.49896	82	
224.97379	70	
226.85243	80	
226.90449	68	
226.95744	68	
227.78952	66	
227.83039	70	
228.84463	118	
228.94550	68	
228.96194	86	
229.05104	72	
230.84673	152	
230.88934	90	
230.95755	108	
231.90534	76	
231.94812	698	1+
232.89911	80	
232.97983	92	
233.40734	72	
233.89639	158	
233.94349	160	
234.13776	100	
235.86724	80	
235.89785	152	
235.94673	108	
236.90301	282	1+
238.83960	68	
240.83703	454	1+
241.83808	324	1+
242.85545	102	
242.95593	68	
242.98867	70	
243.01350	84	
243.83064	194	1+
245.38510	74	
245.94594	84	
247.87865	76	
248.99575	72	
249.41013	78	
249.95853	228	
250.87845	66	
250.94449	102	
252.92680	76	
254.86475	72	
254.96501	338	1+
255.06757	84	
255.90932	92	
256.26330	94	
256.85259	122	
256.89318	148	
256.95807	126	
257.84785	124	
257.86815	136	
257.96624	80	
258.10454	70	
258.84251	66	
258.85657	78	
258.96285	76	
259.84242	72	
259.86717	72	
259.95500	400	
260.83123	610	1+
261.88814	70	
263.05386	170	
263.34263	66	
263.83487	112	
264.86210	234	1+
266.90965	66	
266.99597	70	
267.82913	76	
267.94175	68	
268.83994	128	
270.82951	64	
271.87740	80	
271.98258	128	
272.00893	100	
272.13051	74	
273.16064	88	
273.57875	82	
274.85790	72	
274.90061	216	1+
275.87547	256	1+
275.95204	82	
276.84938	140	
276.95247	78	
277.07725	68	
277.85971	220	
277.92798	70	
278.84534	1000	1+
279.08991	90	
279.93967	88	
280.86194	66	
280.93692	88	
282.84834	86	
282.88040	212	1+
283.03024	72	
283.79881	68	
286.35731	88	
288.83161	68	
288.85831	78	
288.87495	70	
289.80229	94	
293.06736	146	
293.86515	120	
294.11183	78	
294.86587	152	
295.87375	254	1+
296.05045	88	
296.10098	74	
297.45061	126	
297.86232	222	1+
297.93339	64	
297.96967	74	
299.05977	92	
299.78061	66	
299.87346	218	1+
300.80602	76	
300.88758	210	1+
302.93931	64	
303.02498	82	
303.23235	80	
303.86362	68	
304.01976	76	
304.81252	124	
305.76286	78	
307.80851	78	
307.88142	80	
310.99836	70	
311.05670	90	
311.87609	80	
311.90221	66	
311.92132	66	
313.80661	84	
323.23413	72	
323.90367	90	
324.10925	68	
326.95367	82	
327.77568	68	
328.83242	72	
329.01501	86	
330.87106	66	
333.77011	70	
334.83837	78	
335.62067	100	
336.62719	92	
338.80218	66	
339.26841	76	
339.59580	86	
340.96430	104	
341.63097	72	
END IONS

###FS:    #m/z: 507.84080 #charge 1+
###MS: 149
###MSMS: 152
BEGIN IONS
TITLE=Cmpd 114, +MS2(507.8408), 28.2-35.2eV, 3.3min #152
RTINSECONDS=195.838
SCANS=149,152
PEPMASS=507.84080	75312
CHARGE=1+
98.62832	106	
196.01436	248	
224.04762	144	
224.97850	108	
232.89470	390	1+
236.88263	186	
238.05368	126	
261.89288	134	
263.38650	106	
264.93525	260	1+
266.09148	118	
266.16446	256	
272.85064	158	1+
276.90981	148	
277.82776	172	1+
285.93906	132	
286.88220	170	
287.84680	780	1+
289.88070	228	
290.12745	132	
290.85951	264	
291.86498	188	
292.06120	126	
292.86255	136	
293.06308	264	1+
293.87089	338	
294.87696	158	
295.09663	116	
295.86636	266	1+
296.85493	356	1+
297.80314	112	
300.87564	106	
301.84756	132	
302.89427	222	1+
303.86479	762	1+
305.85936	1104	
306.37717	118	
308.13993	356	
308.85056	180	
308.86991	1286	1+
309.02865	128	
309.14216	178	
309.88353	134	
310.15500	408	
310.88362	120	
311.16357	188	
311.87985	1158	1+
313.85502	372	1+
314.85849	286	1+
319.86106	300	1+
320.05503	126	
320.88508	160	
321.88638	116	
323.83045	102	
323.87119	390	
323.89207	106	
325.89559	244	
326.88173	2086	1+
328.77521	192	1+
328.88312	268	1+
330.85242	116	
330.87522	330	1+
332.87382	424	1+
333.75719	240	1+
335.04074	144	
337.87967	128	
338.87994	112	
339.00316	118	
344.78140	384	1+
345.76117	108	
345.78422	274	1+
346.80987	116	
347.77767	324	
348.17016	208	
348.77417	180	
348.79192	242	1+
348.83883	118	
348.88687	120	
349.75539	662	1+
349.82286	138	
349.84801	242	1+
349.92436	114	
350.03848	118	
350.82713	230	
350.88270	166	
352.76959	180	1+
353.85008	138	
354.90981	114	
355.35171	102	
357.77851	146	
357.83822	120	
360.28415	102	
360.71978	154	1+
361.75147	114	
363.87652	104	
364.70335	180	1+
365.77913	262	
366.79196	200	
366.83746	224	
367.70666	110	
367.76521	460	1+
367.90911	152	
368.70722	134	
368.79885	270	1+
369.23218	124	
371.80397	264	1+
371.83672	208	
372.03702	112	
372.71965	104	
373.50071	100	
373.77467	214	
374.81489	148	
375.73371	132	
380.89308	100	
381.83264	190	
383.71040	152	1+
384.84603	216	
385.77348	324	1+
385.83082	102	
385.84840	162	
386.82171	154	
386.84852	116	
387.83799	286	1+
389.19045	280	1+
389.81196	146	
390.75174	234	
390.77290	364	1+
390.84314	384	1+
391.76389	246	1+
392.82172	324	
393.19696	114	
396.09756	144	
396.77725	124	
398.70360	106	
398.73039	326	1+
399.84362	298	1+
401.72293	128	
402.85522	140	
403.81239	184	
403.86935	330	1+
404.77364	304	1+
404.80044	196	1+
405.72907	116	
405.75110	344	1+
405.85170	118	
406.19435	116	
407.72296	218	
407.86518	616	
408.85025	368	
408.86978	370	
409.72086	210	
409.74966	122	
409.79799	112	
409.86188	426	1+
410.73411	278	1+
410.77507	130	
410.83333	162	
411.80516	194	1+
411.83486	386	1+
412.75144	152	1+
413.07475	126	
417.80533	114	
417.85914	284	1+
418.77538	218	1+
422.86498	286	1+
423.77281	330	
424.77483	144	
424.79583	110	
424.82428	124	
425.14055	142	
425.75456	300	
426.75861	210	
426.86029	312	1+
427.73326	722	1+
427.76771	128	
428.84155	424	1+
428.86622	138	
429.69792	172	
430.71906	146	
430.77150	254	1+
430.86147	388	1+
430.93299	126	
432.80508	120	
435.71281	158	
435.85086	142	
439.89016	112	
442.76924	280	1+
444.71441	134	
444.73997	342	1+
444.79474	112	
445.71239	206	
446.81795	100	
446.87895	126	
447.70908	766	1+
447.76792	248	1+
449.71113	140	
450.70059	224	
450.74716	112	
451.74782	132	
451.86345	144	
451.90415	108	
457.04047	104	
462.88162	182	
463.74523	118	
465.71230	144	
466.73112	238	1+
467.88599	326	
468.70557	130	
470.72992	182	
485.89073	176	
490.69017	118	
502.81124	106	
505.20759	110	
END IONS

###FS:    #m/z: 363.95391 #charge 1+
###MS: 153
###MSMS: 154
BEGIN IONS
TITLE=Cmpd 115, +MS2(363.9539), 28.0-35.0eV, 3.3min #154
RTINSECONDS=199.494
SCANS=153-154
PEPMASS=363.95391	244138
CHARGE=1+
126.05269	86	
142.27234	86	
182.86595	76	
185.97433	76	
186.93837	114	
187.86969	106	
189.86248	304	
191.85796	230	
192.85890	98	
196.88102	96	
200.84023	78	
200.95007	74	
204.02515	78	
206.86217	74	
207.87806	76	
209.94259	978	
210.88560	88	
212.87709	1278	1+
212.98064	112	
213.97263	86	
214.70372	92	1+
214.89560	200	
215.40281	90	
215.88094	86	
217.97820	76	
221.03867	76	
221.85897	78	
222.85511	82	
222.88209	300	1+
222.95476	442	1+
223.03110	78	
224.94968	658	1+
224.97085	118	
224.98771	76	
225.87732	174	1+
226.07440	84	
226.94562	5702	1+
226.96923	232	
227.82823	84	
227.88812	494	1+
228.94038	5084	1+
228.97872	74	
228.99867	76	
229.06202	76	
230.22236	90	
230.80467	96	
230.88831	1944	1+
232.88251	120	
234.99345	84	
235.82319	90	
235.88840	76	
237.82542	78	
239.06312	118	
240.94140	254	
240.96030	318	
241.83946	80	
241.93737	704	1+
242.82264	122	
242.83447	136	
242.94033	580	1+
242.95649	612	1+
243.05572	88	
244.92899	146	
244.95607	2402	1+
246.95128	2882	1+
247.38591	76	
247.82471	114	
248.03292	380	1+
248.80383	194	
248.89845	830	1+
249.03720	248	1+
249.84072	80	
250.12041	78	
250.89031	80	
250.93630	124	
250.96933	182	
251.11753	78	
252.79962	84	
253.90326	138	
253.95276	112	
254.08986	84	
255.40307	98	
255.86900	160	
258.83343	166	1+
258.89398	104	
259.86106	224	
260.91531	84	
260.96544	242	1+
262.12669	92	
262.82163	122	
263.05872	136	
264.07843	78	
264.38585	90	
265.89501	94	
265.91733	82	
265.98136	100	
266.81090	450	1+
266.88323	76	
267.42339	82	
267.96919	252	
268.81245	254	1+
268.95708	94	
269.96891	716	1+
271.84518	94	
271.86312	90	
271.91319	426	1+
271.95631	76	
272.84405	78	
273.83599	78	
275.84930	130	
277.08254	150	
278.80000	198	
278.84394	268	1+
279.80143	106	
279.93265	184	1+
280.79075	300	
280.83023	296	1+
281.05214	76	
281.79123	188	
281.85582	78	
281.87167	226	1+
282.78944	182	
282.85550	76	
282.89153	76	
283.77522	80	
283.78749	290	1+
283.85322	164	
284.07017	82	
285.63281	74	
285.84046	92	
286.01969	190	1+
286.35318	76	
290.03714	164	1+
291.11663	86	
292.44019	94	
293.06348	194	
294.11643	92	
295.40646	86	
295.85653	88	
296.80973	318	1+
298.06300	76	
298.07774	90	
298.80088	658	1+
300.79886	350	1+
301.07453	78	
301.81841	76	
301.85675	224	
301.87083	150	
302.80393	222	
302.86162	150	
303.79651	124	
303.85425	516	
303.94331	134	1+
304.39027	76	
304.79121	78	
305.87469	90	
306.87812	74	
307.00746	90	
307.07883	80	
307.84363	124	
309.85828	74	
310.00543	98	
314.82008	300	1+
316.81111	106	
317.81679	200	1+
317.93024	230	1+
320.79813	78	
321.81358	210	1+
321.86397	82	
322.15574	126	
322.92486	84	
325.87643	214	1+
326.05310	78	
330.87541	80	
332.81500	108	
332.85941	76	
333.05571	82	
335.96923	84	
336.93798	120	
338.82529	136	1+
338.93774	74	
339.71129	78	
341.83941	170	1+
343.71212	128	
343.77950	74	
345.77783	182	
346.59189	82	
347.38820	88	
349.76256	160	1+
352.88634	82	
355.00016	90	
355.77502	208	1+
357.81893	74	
368.76960	74	
END IONS

###FS:    #m/z: 507.84113 #charge 1+
###MS: 153
###MSMS: 155
BEGIN IONS
TITLE=Cmpd 116, +MS2(507.8411), 28.2-35.2eV, 3.4min #155
RTINSECONDS=200.267
SCANS=153,155
PEPMASS=507.84113	73424
CHARGE=1+
196.01336	368	1+
224.97631	120	
227.95049	152	
232.89589	366	
236.88685	98	
238.06562	112	
239.06554	120	
249.03511	104	
250.90617	146	
254.09726	140	
254.89309	128	
262.91249	100	
272.85074	248	
273.93040	122	
275.80423	100	
277.37964	106	
278.83504	144	
285.85313	102	
286.34092	102	
287.84937	814	
288.86820	164	
290.38082	148	
290.86183	216	
291.88837	100	
292.85755	118	
293.06476	152	
293.11859	284	1+
293.86817	486	1+
294.81617	234	1+
296.84038	156	
297.80035	102	
299.86987	240	1+
300.90682	138	1+
303.86490	428	
304.91515	98	
305.81583	198	1+
305.86125	1000	1+
306.12045	126	
307.88437	432	1+
308.13897	680	1+
308.79554	240	1+
308.86896	848	1+
309.16137	108	
309.79547	296	1+
310.15354	718	1+
311.88046	1454	1+
312.56582	106	
312.98492	98	
313.93724	98	
314.87534	146	
315.76385	202	1+
317.88210	162	
319.81695	112	
323.87093	446	
324.85836	162	
325.82671	270	1+
326.80621	110	
326.88131	2424	1+
327.80710	146	
328.88068	390	1+
329.05005	204	1+
329.17230	98	
330.77612	138	
330.89809	238	1+
331.76499	176	1+
331.83529	208	1+
332.86965	120	
333.82334	156	
334.76493	132	
335.82112	132	
339.88631	148	
340.00786	142	
341.83205	188	1+
342.78194	114	
343.86708	122	
344.44905	104	
344.78061	122	
344.87041	216	
345.04881	144	
345.83183	152	
346.78386	176	
346.88281	126	
347.77890	512	
347.82430	114	
348.79340	250	
348.84154	194	
349.75783	570	1+
349.83369	134	
352.77263	96	
352.79626	96	
353.02477	272	1+
353.85406	138	
356.81563	116	
356.95569	106	
357.77505	98	
358.92764	102	
359.14119	174	1+
360.77413	214	1+
361.77442	156	1+
362.84129	196	1+
365.79041	116	
366.18439	196	
366.36580	104	
366.76438	406	1+
366.84382	338	1+
367.70532	148	
368.76089	146	
369.14906	104	
370.80058	536	1+
370.82596	146	
372.77955	236	
373.79964	152	
373.87367	120	
374.72140	120	
376.25119	108	
380.71398	146	
381.71623	172	
381.83528	380	1+
384.84909	554	1+
386.76092	108	
386.82597	146	
386.87439	106	
387.84451	220	1+
388.69666	126	1+
390.83632	462	1+
390.92299	140	
391.77377	250	1+
393.73099	108	
394.76433	220	1+
398.72694	430	1+
398.76155	284	1+
399.84838	168	
402.37728	98	
402.72484	226	1+
402.86337	496	1+
405.75755	186	
405.84814	160	
405.86487	290	1+
406.75216	518	1+
407.75191	354	1+
407.86333	630	1+
408.80410	116	
408.84655	304	
409.72465	108	
410.73108	106	
410.83375	554	1+
411.09264	266	
411.79594	170	
411.85521	110	
412.82989	130	
413.07252	130	
413.08745	116	
413.75565	100	
413.87546	208	
416.87831	116	
417.78969	196	1+
417.86177	320	1+
421.77734	114	
423.75999	330	
424.76970	180	
425.76379	576	1+
426.75248	206	
426.85564	356	
427.72928	156	
427.74027	182	
427.76494	188	
427.85752	194	
428.08927	134	
428.72113	98	
428.75947	124	
428.79547	154	
428.84484	534	1+
429.70203	132	
429.74615	100	
429.78015	166	1+
430.74309	130	
430.86936	108	
431.71558	162	1+
431.85996	116	
433.85328	110	
434.83264	126	
435.71305	194	1+
439.86050	112	
439.88669	110	
442.77227	202	
443.75490	134	
444.77425	182	
444.86966	382	
445.71787	108	
445.74571	168	
445.87438	172	
446.73744	98	
446.75974	96	
446.88740	124	
447.71114	552	
447.73985	130	
447.80889	192	
449.78719	174	
449.87185	150	
450.77425	108	
451.17908	96	
452.76127	100	
462.12811	108	
462.88150	260	1+
465.72033	318	
467.71659	120	
508.90916	122	
END IONS

###FS:    #m/z: 336.94301 #charge 1+
###MS: 153
###MSMS: 156
BEGIN IONS
TITLE=Cmpd 117, +MS2(336.9430), 28.0-35.0eV, 3.4min #156
RTINSECONDS=201.039
SCANS=153,156
PEPMASS=336.94301	22426
CHARGE=1+
51.59877	86	
56.45879	72	
104.00938	68	
129.12935	70	
196.88039	72	
199.06737	66	
202.85524	68	
206.11945	72	
206.97028	198	1+
207.94623	82	
209.96081	68	
210.88391	76	
211.94232	1906	1+
212.87690	334	
213.93687	1628	1+
214.88943	66	
215.12014	86	
215.83023	84	
215.88548	370	1+
216.88790	212	1+
217.11472	92	
218.85498	76	
221.89001	76	
222.94877	142	
223.87171	70	
225.66687	78	
225.95254	72	
226.86733	72	
228.93597	82	
229.90883	82	
229.95367	2020	1+
230.79210	86	
230.88713	964	1+
231.94818	860	1+
232.05332	78	
232.89051	80	
232.91447	82	
233.82273	90	
233.89545	154	
233.94342	160	
234.94781	112	
235.89195	68	
237.06846	102	
237.84419	66	
240.06131	66	
240.84586	166	
241.08815	72	
241.84572	214	
242.84531	196	
244.17668	86	
246.85272	74	
246.90151	144	
246.94749	72	
246.97467	70	
247.96529	174	
248.04674	68	
248.84792	76	
248.89919	446	1+
248.96828	68	
249.82638	460	1+
249.88546	68	
249.95863	172	
250.96600	68	
251.07277	138	
251.95561	92	
252.84141	88	
252.90728	72	
252.96911	1210	1+
253.82952	76	
253.90402	282	1+
253.92876	76	
254.40299	72	
254.81874	92	
254.96291	716	1+
255.89541	130	
256.37131	92	
256.56614	86	
256.86610	68	
256.89278	76	
257.25089	88	
257.94455	80	
258.09048	78	
258.84459	140	
258.87987	174	1+
258.96706	78	
259.85450	114	
260.82719	94	
261.83224	102	
262.83087	78	
265.01722	102	
265.86349	82	
265.95761	68	
267.83595	580	1+
267.85742	96	
267.88435	178	1+
267.99586	76	
268.83833	410	1+
270.06241	84	
270.91070	306	1+
270.98155	280	1+
272.89354	112	
272.97464	160	
273.37781	88	
273.94255	68	
274.85978	222	
275.83978	78	
275.85089	314	1+
275.87255	96	
276.87880	76	
277.83423	240	
277.85512	362	1+
277.96591	118	
278.83538	122	
279.06103	74	
279.09252	302	1+
279.86739	244	1+
280.99068	90	
281.04720	74	
281.11809	92	
282.62506	74	
282.84015	68	
283.03900	70	
283.37841	72	
285.84348	1032	1+
285.89208	70	
286.42580	78	
286.84538	772	1+
287.91585	70	
289.90906	66	
290.82997	72	
290.90295	88	
291.02034	66	
292.04531	76	
293.10279	404	1+
293.83810	68	
294.12022	66	
294.86194	198	
295.85528	94	
295.93763	74	
296.85991	68	
296.87924	78	
297.05917	66	
297.10765	78	
298.88820	132	
299.01147	66	
299.05620	86	
300.87627	72	
300.89334	68	
301.00639	72	
303.83780	72	
304.77184	68	
305.08306	66	
305.78007	80	
306.12596	70	
307.79733	68	
308.85351	68	
309.33958	66	
309.86565	246	1+
310.89423	70	
312.90272	104	
315.79360	88	
315.98126	82	
316.35924	76	
317.51763	84	
318.03875	102	
323.85048	72	
323.92331	72	
324.85217	72	
325.05357	96	
326.88705	68	
330.81147	160	
332.88837	86	
335.28761	84	
335.83462	72	
337.77896	78	
340.80085	68	
341.21831	114	
END IONS

###FS:    #m/z: 363.95396 #charge 1+
###MS: 157
###MSMS: 158
BEGIN IONS
TITLE=Cmpd 118, +MS2(363.9540), 28.0-35.0eV, 3.4min #158
RTINSECONDS=204.711
SCANS=157-158
PEPMASS=363.95396	239358
CHARGE=1+
46.86046	90	
151.00565	72	
189.86084	610	1+
191.85743	464	
196.88288	240	
201.94848	74	
203.03203	78	
205.87575	90	
205.92662	144	
206.81994	78	
207.87535	280	1+
209.87691	146	
209.94309	918	1+
210.83390	82	
210.88054	170	
212.87725	1492	1+
219.86622	122	
221.42747	78	
221.91202	94	
222.57124	72	
222.95019	1098	1+
223.01447	72	
224.00977	96	
224.94776	1190	1+
225.88378	172	1+
225.96822	372	1+
226.94531	8180	1+
228.89377	576	
228.94077	6816	1+
229.91496	102	
230.17220	98	1+
230.84756	82	
230.88790	3068	1+
232.42564	80	
232.88154	118	
234.87851	288	1+
234.92500	110	
236.38093	100	
237.91700	104	
239.07669	156	1+
239.90616	160	
240.81535	76	
240.89736	100	
240.93971	328	1+
240.96165	568	1+
241.83202	84	
242.93688	418	1+
242.95678	610	1+
243.90005	124	
244.88820	244	1+
244.95613	3676	1+
245.08858	104	
245.79333	270	1+
245.94177	186	
246.95071	4544	1+
247.03745	92	
247.88636	72	
248.03431	658	1+
248.11633	78	
248.89729	1060	
249.83735	72	
250.14596	72	
250.89402	114	
250.96791	188	
251.04186	88	
251.06802	80	
251.08845	72	
251.98812	72	
252.88941	80	
253.08442	76	
253.16880	78	
253.82167	76	
254.87922	88	
255.53445	82	
257.09543	78	
257.97808	78	
258.07567	84	
258.12027	84	
260.82976	84	
260.84804	72	
260.91146	92	
260.96574	332	1+
261.05402	76	
261.53223	74	
261.83505	114	
262.95929	196	1+
263.05067	286	1+
263.82491	76	
263.88813	140	
263.92242	82	
263.94869	76	
265.08118	82	
265.89209	92	
266.78338	72	
266.81233	214	1+
267.97253	688	1+
268.51861	84	
269.08234	72	
269.96593	544	1+
271.91384	326	1+
273.79621	78	
273.82469	74	
273.85911	238	1+
274.07448	76	
274.94105	82	
275.90968	82	
276.84024	84	
277.85027	86	
277.94635	76	
278.44620	92	
278.79929	128	
278.99536	72	
280.79183	220	1+
280.83635	114	
280.89390	86	
281.11523	108	
281.82477	86	
281.89053	94	
281.94572	98	
282.79376	180	1+
282.83379	72	
283.06953	84	
283.77439	80	
283.81567	78	
283.91723	80	
284.07027	76	
284.82270	192	
285.84409	260	
287.81729	130	
288.87931	86	
289.08780	138	
290.10021	178	1+
292.02241	76	
292.06005	104	
292.42968	84	
293.06511	118	
294.01488	72	
294.86412	82	
296.80432	150	
297.80193	146	
298.80190	606	1+
299.87766	84	
300.80147	570	1+
300.97221	192	1+
301.85767	480	1+
302.80403	124	
303.85244	266	
304.94361	96	
305.90322	104	
306.22890	72	
306.90750	100	
307.13013	78	
307.47861	72	
308.81292	86	
308.88416	78	
309.76534	74	
309.86899	84	
310.12856	88	
310.99259	98	
313.15667	72	
313.87210	72	
314.83640	72	
315.04579	92	
316.81255	248	1+
320.02814	84	
320.13913	140	
320.48289	104	
321.35185	90	
321.81597	160	
322.92598	172	1+
323.81263	132	
323.87025	84	
324.86323	80	
325.04483	80	
326.86687	140	
326.91357	78	
333.83899	72	
335.09438	72	
336.28260	72	
336.94478	186	
337.83031	72	
339.82681	78	
340.57639	86	
342.73248	74	
348.71925	80	
357.79346	100	
358.78825	76	
358.81387	74	
367.74237	76	
368.25341	84	
END IONS

###FS:    #m/z: 336.94264 #charge 1+
###MS: 157
###MSMS: 159
BEGIN IONS
TITLE=Cmpd 119, +MS2(336.9426), 28.0-35.0eV, 3.5min #159
RTINSECONDS=205.483
SCANS=157,159
PEPMASS=336.94264	22354
CHARGE=1+
182.86440	70	
196.88233	72	
197.95711	70	
205.38863	64	
205.83241	64	
205.98375	74	
206.95061	78	
207.98161	86	
210.88356	90	
211.94186	1542	1+
212.87687	772	1+
212.97519	82	
213.89523	78	
213.93913	454	
215.88445	410	1+
215.94565	80	
216.92292	96	
218.88587	66	
222.88269	70	
223.95604	100	
225.10987	76	
225.96037	66	
226.89127	152	
226.94404	170	
228.84662	162	
228.89589	264	
229.95356	1330	1+
230.04101	94	
230.88826	1254	1+
231.94774	712	1+
232.19987	64	
232.84284	70	
233.89497	138	
234.15667	68	
237.86703	78	
238.06581	70	
238.89351	190	
239.88069	84	
239.89400	70	
240.83054	70	
240.85494	106	
241.84355	108	
241.94515	102	
242.84309	80	
243.82938	88	
244.05966	98	
246.89567	68	
247.56376	76	
247.96294	392	
248.24782	72	
248.89667	124	
249.01306	106	
249.05921	96	
249.82711	64	
249.90110	72	
249.95780	516	1+
250.95082	68	
251.83194	86	
251.87501	84	
251.90605	112	
251.96892	134	
252.06832	72	
252.96892	876	1+
253.08284	82	
253.90588	118	
253.95088	86	
254.83526	96	
254.85404	66	
254.96521	570	1+
255.07672	82	
256.85608	104	
256.89362	192	
256.95995	100	
257.24035	78	
257.91494	130	
258.77515	66	
258.84189	282	1+
258.85699	264	1+
258.87616	70	
261.09384	72	
262.92625	78	
263.87509	66	
263.97465	72	
264.08221	66	
264.80902	68	
264.86743	64	
264.88128	76	
265.08332	118	
265.52706	74	
266.87816	72	
266.95159	70	
267.78566	64	
267.83504	72	
268.83652	88	
268.84979	88	
268.95554	70	
269.05766	74	
269.83843	172	
270.97338	100	
271.87342	64	
271.91512	152	
271.93187	86	
272.06176	70	
272.81979	82	
272.91281	138	
273.85001	74	
273.90998	82	
275.05302	68	
275.86795	64	
276.83801	84	
276.85492	198	
276.86956	222	
277.87271	140	
278.01202	82	
278.79870	72	
278.83529	322	1+
278.95246	82	
279.85967	68	
279.88448	82	
282.89392	92	
283.00516	68	
284.89427	72	
285.37319	78	
286.84943	252	
286.87075	84	
287.84651	256	1+
287.90751	78	
289.07337	74	
289.92372	76	
292.25760	72	
293.08508	72	
293.10156	184	
296.87924	66	
297.00893	146	
298.41304	92	
298.79495	146	
299.37453	72	
299.86488	108	
301.88269	80	
302.94604	74	
306.84818	78	
306.87624	78	
308.69658	70	
310.84477	66	
311.87723	96	
316.15406	94	
316.89216	70	
320.61688	84	
321.80288	76	
323.01126	78	
328.87499	70	
329.05075	92	
329.91548	90	
330.81732	134	
332.78308	70	
332.98043	66	
334.09238	66	
334.74613	68	
334.80017	94	
335.55530	80	
336.77974	72	
339.29960	66	
339.39712	72	
END IONS

###FS:    #m/z: 359.95859 #charge 1+
###MS: 157
###MSMS: 160
BEGIN IONS
TITLE=Cmpd 120, +MS2(359.9586), 28.0-35.0eV, 3.5min #160
RTINSECONDS=206.255
SCANS=157,160
PEPMASS=359.95859	15580
CHARGE=1+
181.00948	108	
188.43883	72	
190.92311	72	
193.04155	70	
196.87517	74	
200.87169	78	
204.86281	98	
205.94855	72	
209.92364	68	
209.94278	322	
213.07352	90	
215.91871	74	
217.97126	70	
222.94749	150	
223.50840	88	
224.94629	332	
225.88384	70	
225.92333	72	
225.97115	244	
226.94626	1882	1+
227.04503	70	
227.11145	72	
228.03198	92	
228.94202	1602	1+
232.84683	80	
233.06421	78	
233.96845	98	
234.86097	218	1+
234.93899	74	
236.10706	80	
237.07229	82	
239.07182	92	
240.93980	236	
240.95862	280	1+
241.08216	80	
241.89548	126	
241.93437	112	
242.42440	94	
242.95917	402	1+
243.82965	74	
244.01762	72	
244.83885	118	
244.86444	72	
244.95516	1162	
245.85686	72	
246.85487	92	
246.95219	728	1+
247.57310	78	
248.11043	74	
248.79952	116	
250.94909	238	
251.83596	82	
251.96865	102	
252.95011	144	
255.07537	76	
255.88017	72	
257.09158	80	
258.84605	140	
259.89870	90	
260.83114	82	
260.97134	146	
261.89191	74	
261.91366	94	
266.09767	82	
266.81109	138	
266.85743	70	
267.81009	70	
267.97386	140	
269.16924	82	
269.84627	72	
269.86250	84	
270.78919	86	
271.09967	72	
271.61828	80	
271.83677	78	
272.05962	70	
272.08614	78	
272.86110	70	
272.91398	226	1+
273.33776	72	
273.96584	108	
275.00843	84	
275.79701	80	
275.89281	74	
275.96441	88	
277.80656	70	
278.11341	84	
278.79650	72	
278.84490	84	
279.09803	74	
279.36073	98	
279.96239	68	
280.10831	80	
280.78491	134	
280.86493	84	
281.03102	84	
281.79384	74	
281.83302	80	
281.85684	136	
282.89610	80	
283.82164	196	1+
283.98310	86	
285.35027	80	
286.86562	110	
287.84311	78	
288.30767	88	
291.79808	84	
292.92786	70	
293.80834	116	
295.88336	78	
296.80311	166	1+
297.92953	84	
298.12225	80	
298.80458	420	1+
298.86523	76	
299.83558	86	
300.79227	158	
301.36852	80	
303.24949	72	
304.78909	102	
306.77899	74	
307.80179	78	
307.88133	74	
308.87205	152	1+
309.14141	84	
309.15616	84	
310.98964	88	
312.32056	74	
313.05650	70	
314.87174	68	
316.28496	80	
317.77348	82	
317.81734	182	1+
321.10301	72	
321.12027	82	
321.21745	86	
321.81854	192	
322.80841	78	
322.87599	76	
323.01142	178	
324.86512	70	
329.87329	86	
330.81280	72	
334.75987	72	
334.93737	82	
335.88103	96	
336.00967	70	
337.95535	102	
340.28907	82	
340.75812	80	
340.88269	80	
341.24526	86	
341.77385	74	
342.29161	108	
344.87065	78	
346.09861	70	
346.78888	102	
348.79936	76	
356.59812	80	
362.15457	84	
363.97515	80	
364.10375	70	
END IONS

###FS:    #m/z: 322.92775 #charge 1+
###MS: 161
###MSMS: 162
BEGIN IONS
TITLE=Cmpd 121, +MS2(322.9278), 28.0-35.0eV, 3.5min #162
RTINSECONDS=209.932
SCANS=161-162
PEPMASS=322.92775	1350122
CHARGE=1+
68.84499	74	
193.92453	62	
195.91488	88	
195.96149	98	
196.01301	66	
197.86341	64	
197.92589	70	
197.97226	74	
199.88952	74	
200.82996	88	
202.04665	82	
202.97586	76	
205.97333	72	
206.94878	60	
210.00020	68	
211.02982	84	
212.02972	72	
212.87508	66	
215.98523	70	
218.85136	66	
219.05139	68	
220.86157	74	
222.95064	74	
223.95735	64	
224.81888	78	
224.87036	76	
226.15262	74	
230.07486	72	
230.82938	78	
230.84332	106	
230.88520	64	
233.79597	90	
235.03466	66	
236.09943	70	
236.83778	74	
237.12723	66	
237.94837	78	
238.93699	60	
238.98780	64	
239.79299	70	
240.26476	74	
240.93812	1004	
241.06299	70	
241.90458	72	
241.91799	86	
241.93758	2348	1+
241.98108	70	
242.93968	1676	1+
243.22209	68	
243.82026	70	
243.99828	84	
244.82245	178	1+
244.88146	106	
244.93818	716	
245.43889	76	
246.38469	90	
246.96786	66	
247.80689	76	
247.89023	70	
248.84218	106	
249.03719	70	
249.92463	68	
250.94356	116	
251.83828	72	
251.92564	88	
253.52061	62	
254.06186	126	
256.13141	78	
256.82763	84	
257.84820	64	
258.53664	88	
258.83407	118	
258.85658	64	
258.88249	62	
259.07008	80	
260.34043	80	
260.83052	78	
262.35712	84	
262.93699	60	
263.02622	74	
263.82586	110	
263.91107	62	
265.08137	82	
265.24337	74	
266.24981	68	
266.85476	176	
268.14058	72	
268.35971	88	
268.90994	76	
269.15701	80	
271.35736	84	
271.85301	68	
271.87731	62	
272.34144	90	
272.40395	72	
272.81966	70	
272.85430	68	
273.79071	400	1+
274.11944	72	
274.81302	70	
276.18270	76	
276.81549	66	
276.90766	80	
276.99719	90	
277.88503	62	
278.84583	84	
278.95237	68	
278.99760	100	
279.08915	1614	1+
279.34838	64	
280.35289	80	
280.58331	104	
280.83058	136	
280.85677	72	
281.85445	66	
283.95846	90	
284.28989	356	1+
284.85925	244	
284.87920	82	
285.89426	90	
287.80794	70	
289.86091	88	
290.86748	78	
292.07896	78	
292.80257	132	
292.85598	64	
293.06003	70	
293.37127	100	
294.86295	68	
296.92578	84	
297.06524	80	
297.12256	84	
301.86124	82	
302.80259	70	
302.83901	62	
302.88619	64	
305.85539	66	
305.95366	78	
307.79640	88	
308.80842	70	
308.86740	60	
309.89257	112	
310.87058	66	
312.86997	70	
312.95472	64	
312.97194	72	
314.93647	74	
315.59299	82	
316.81278	84	
316.86809	64	
317.01925	74	
321.80059	76	
324.80005	68	
325.28180	64	
326.11915	78	
328.25590	92	
END IONS

###FS:    #m/z: 340.93816 #charge 1+
###MS: 161
###MSMS: 163
BEGIN IONS
TITLE=Cmpd 122, +MS2(340.9382), 28.0-35.0eV, 3.5min #163
RTINSECONDS=210.713
SCANS=161,163
PEPMASS=340.93816	556554
CHARGE=1+
190.94749	92	
192.93061	104	
194.91909	78	
205.98192	78	
206.97698	72	
210.93524	100	
211.96920	84	
213.88265	80	
213.93920	670	
214.41453	80	
214.93269	88	
215.88788	200	
217.42241	100	
217.87843	86	
217.93335	86	
218.87882	72	
219.87951	70	
220.86557	72	
221.96118	90	
223.97083	72	
224.13646	80	
224.83752	72	
224.97938	110	
225.92125	82	
227.97289	84	
228.94413	200	
229.91262	82	
230.84299	152	
230.88871	120	
230.90520	76	
231.87174	146	
231.94513	584	1+
232.89355	70	
233.89686	422	
234.83543	94	
234.88546	312	1+
235.89063	226	1+
237.08764	70	
237.88421	70	
238.87948	74	
238.90224	174	
239.92453	104	
240.23045	134	
240.80188	84	
240.84952	92	
240.86887	72	
241.40046	106	
241.84225	126	
241.88934	72	
241.93522	70	
242.83601	142	
243.84676	96	
243.91604	94	
244.94667	80	
245.84498	70	
245.88360	82	
248.99908	76	
249.96152	302	
250.02442	88	
250.83160	80	
253.83342	96	
254.96542	300	
255.37173	70	
256.56591	92	
256.86412	144	
256.89304	194	1+
256.91521	108	
257.99577	76	
258.84046	202	
258.86681	100	
258.88633	84	
258.96160	114	
259.85036	110	
259.95584	206	
260.83077	330	1+
261.91587	88	
263.83207	126	
263.98079	80	
264.85813	128	
264.89915	80	
265.07122	86	
265.86648	74	
265.90133	80	
267.84738	188	
268.83373	100	
268.96866	158	
269.82016	74	
271.35538	118	
272.00701	92	
272.97085	94	
273.85514	78	
273.88148	76	
274.81121	70	
274.87298	122	
275.31814	90	
275.42796	88	
276.83799	76	
276.85672	190	
277.16099	78	
277.86608	126	
278.84637	878	1+
278.88978	92	
279.83008	82	
280.06736	70	
280.84358	134	
280.87992	72	
281.05026	164	
281.86200	94	
281.88077	96	
281.99585	70	
283.85488	72	
284.88475	78	
285.11601	82	
285.78614	70	
285.93998	78	
286.85674	74	
287.17256	78	
289.36339	102	
289.78780	80	
289.89255	82	
290.76264	86	
293.06240	82	
293.16079	98	
294.85358	80	
294.88718	80	
297.90701	70	
298.27276	90	
298.86447	72	
299.87042	164	
300.85093	70	
300.86885	92	
300.88920	98	
301.85689	178	
301.92712	76	
303.86794	76	
304.88957	82	
304.93034	92	
305.11712	74	
305.17906	70	
307.79761	144	
317.39933	74	
317.87878	82	
317.94017	80	
319.86776	74	
323.13480	70	
326.10158	74	
326.21473	82	
329.06830	70	
331.81534	120	
336.08187	70	
336.16092	82	
337.83765	74	
339.80982	102	
339.87199	72	
345.17176	86	
345.86761	84	
END IONS

###FS:    #m/z: 363.95400 #charge 1+
###MS: 161
###MSMS: 164
BEGIN IONS
TITLE=Cmpd 123, +MS2(363.9540), 28.0-35.0eV, 3.6min #164
RTINSECONDS=211.485
SCANS=161,164
PEPMASS=363.95400	233408
CHARGE=1+
149.53788	72	
170.44322	80	
184.97929	74	
189.86043	186	
191.85889	204	
191.93420	78	
196.88186	128	
205.88328	74	
207.94722	130	
209.87368	92	
209.91823	100	
209.94243	786	1+
210.85711	72	
210.88139	262	
212.87760	1052	
214.89777	74	
219.01699	80	
220.87279	74	
222.94863	108	
222.99254	76	
223.95083	74	
224.90653	84	
224.94737	210	
225.81982	76	
225.92522	98	
225.96193	78	
226.87113	72	
226.94557	2456	1+
227.78200	76	
227.93330	148	
228.89213	426	
228.94131	3712	1+
230.88700	754	1+
232.88421	154	
234.88419	180	1+
235.05165	92	
238.91345	72	
238.94057	178	
240.82379	130	
240.94002	264	
240.96130	204	
241.88843	86	
241.94025	148	
242.94251	600	1+
243.10746	86	
243.82797	222	1+
243.91502	224	1+
244.95504	2028	1+
245.86227	80	
245.88172	78	
246.86428	78	
246.88219	112	
246.90044	124	
246.95199	1450	1+
247.02135	120	
247.81309	72	
247.88819	90	
248.03125	88	
248.79998	124	
248.81372	104	
248.89877	378	
249.03441	180	
253.43271	94	
255.03416	78	
255.96434	92	
256.84417	74	
256.94586	80	
258.96943	108	
259.84232	244	1+
259.91461	110	
260.96596	104	
261.05794	80	
262.82583	114	
262.87460	80	
262.95014	72	
263.84294	78	
264.06426	80	
264.96308	76	
265.78739	106	
266.80722	158	
267.80672	236	1+
267.83581	72	
267.89167	100	
267.97294	348	
268.95262	122	
269.92739	72	
269.96760	358	
271.84731	126	
271.87343	88	
273.85479	90	
276.81753	112	
277.10190	72	
277.91149	72	
278.09104	356	1+
278.84177	652	1+
279.79270	602	1+
280.79470	408	1+
280.83040	72	
281.08311	96	
281.88881	72	
282.83663	88	
283.09608	80	
283.78790	148	
283.82563	96	
283.84955	170	
283.91559	186	
284.79674	80	
284.86283	72	
285.80762	76	
285.83899	322	1+
285.94010	72	
285.98341	76	
286.06230	88	
286.13110	82	
289.50149	98	
289.86357	106	
289.89669	72	
290.91769	82	
291.79156	82	
292.05972	122	
293.14210	92	
293.33137	72	
293.44682	82	
296.48134	74	
296.80912	72	
296.99381	196	1+
297.79710	740	1+
298.37259	78	
298.79931	640	1+
301.80884	120	
301.85942	224	
302.85838	146	
303.85442	530	1+
304.90710	86	
305.98658	98	
307.07929	120	
307.09748	74	
308.07503	74	
308.83785	130	
311.05257	88	
312.13411	82	
314.86695	96	
315.90914	72	
315.93130	94	
316.10364	82	
316.80996	166	
318.80933	88	
320.81368	142	
321.81347	132	
322.15796	72	
322.79966	80	
322.86769	78	
324.01393	82	
324.37448	90	
324.79060	74	
325.76690	80	
326.86868	342	1+
327.07328	74	
328.94925	150	
329.96030	86	
334.08128	72	
335.96734	92	
338.81568	108	
339.15922	86	
340.87106	74	
340.94641	156	
344.26654	84	
347.07700	72	
351.75934	82	
359.37716	94	
362.79759	78	
364.79295	76	
END IONS

###FS:    #m/z: 322.92775 #charge 1+
###MS: 165
###MSMS: 166
BEGIN IONS
TITLE=Cmpd 124, +MS2(322.9277), 28.0-35.0eV, 3.6min #166
RTINSECONDS=215.182
SCANS=165-166
PEPMASS=322.92775	1314886
CHARGE=1+
120.38556	218	
163.50685	68	
184.86562	78	
185.92284	68	
190.93029	74	
191.87965	78	
192.98849	68	
195.92528	72	
197.91191	68	
198.86824	70	
199.16812	90	
200.94130	70	
201.04957	80	
202.92381	74	
205.95031	82	
206.12319	66	
209.94671	78	
212.87320	220	1+
217.91709	102	
218.88620	70	
219.94104	70	
220.87148	164	
221.22680	98	
222.88254	100	
222.94936	118	
224.03350	82	
224.89088	64	
226.41632	62	
226.89511	62	
227.62980	88	
227.92642	64	
228.85460	80	
228.86723	78	
228.88572	68	
230.82663	128	
232.03610	82	
232.82609	100	
232.89105	110	
233.15764	68	
236.94736	62	
238.89821	68	
238.93504	82	
239.10439	68	
239.78578	82	
239.80060	90	
240.04021	104	
240.93957	1030	
241.08784	62	
241.56290	66	
241.93803	2778	1+
242.94022	1956	1+
243.40977	76	
243.82035	96	
243.91951	72	
244.03290	88	
244.83529	66	
244.93827	432	1+
244.99869	80	
245.84545	220	1+
246.97540	308	
249.04214	86	
249.86825	68	
251.83632	92	
251.87504	94	
251.90618	78	
252.84466	90	
253.01827	68	
253.81390	80	
253.87077	72	
253.89205	88	
254.09191	80	
255.91529	70	
256.85154	68	
256.89080	90	
256.90827	94	
257.80257	66	
258.03927	72	
258.79729	64	
258.83081	66	
258.88810	74	
259.04630	70	
261.33590	70	
261.83039	166	
262.43459	88	
262.83026	116	
263.83296	66	
264.85705	72	
265.26475	62	
266.06360	74	
266.85013	80	
267.94357	72	
268.91766	82	
270.35709	76	
271.80031	66	
271.87138	74	
273.79223	120	
273.88138	92	
274.98814	66	
275.02451	80	
275.80507	86	
276.80742	62	
277.79960	142	
278.83760	78	
278.85389	62	
279.08956	766	1+
280.06546	76	
281.22339	72	
281.78980	66	
282.89771	64	
283.06510	98	
283.85877	66	
284.29239	850	1+
284.80526	64	
284.86225	192	
285.92118	80	
287.88702	80	
287.92379	62	
288.99387	78	
289.05449	68	
290.78558	68	
290.86075	106	
291.06771	66	
291.80052	202	
291.85683	88	
292.13786	74	
292.95703	90	
294.77330	66	
294.85097	106	
294.92951	96	
295.06654	64	
295.94271	74	
296.99745	74	
299.78620	102	
302.81350	88	
303.80574	96	
303.84657	90	
303.87862	82	
303.91263	78	
305.12544	78	
305.84571	130	
305.89622	72	
307.79411	130	
307.88382	70	
309.78998	78	
309.80426	124	
309.83452	64	
312.80258	120	
316.93353	78	
319.77086	68	
319.87213	64	
321.81619	70	
322.06528	66	
322.91417	70	
323.88163	66	
326.76495	72	
326.96694	70	
328.14458	70	
END IONS

###FS:    #m/z: 340.93821 #charge 1+
###MS: 165
###MSMS: 167
BEGIN IONS
TITLE=Cmpd 125, +MS2(340.9382), 28.0-35.0eV, 3.6min #167
RTINSECONDS=215.954
SCANS=165,167
PEPMASS=340.93821	568756
CHARGE=1+
129.03966	72	
139.08138	70	
190.94709	84	
192.92401	72	
193.43931	76	
200.88545	90	
202.87110	74	
204.87667	72	
208.50631	72	
208.83968	72	
209.95038	76	
210.93524	100	
212.84631	72	
212.87875	100	
213.87730	72	
213.93754	710	1+
214.89123	68	
214.91284	72	
215.88177	120	
217.87779	150	
218.88959	70	
223.95622	96	
224.97310	114	
225.94629	236	1+
226.02656	98	
226.88953	72	
228.94600	210	
229.84454	160	
230.88841	274	1+
231.94716	922	1+
232.00080	82	
232.88605	96	
233.89695	134	
233.94745	266	
235.89372	112	
235.92020	138	
235.94424	124	
237.90675	90	
238.02049	88	
238.86367	86	
239.78724	162	
240.04966	76	
241.12215	70	
241.84729	200	
241.90437	82	
241.94255	72	
241.95681	78	
242.13015	68	
242.16024	76	
242.83965	78	
243.83159	112	
244.83165	68	
244.96578	88	
246.85489	126	
246.94397	82	
247.99291	70	
248.02913	70	
248.89705	122	
248.95254	70	
249.90033	78	
253.12767	82	
253.87255	96	
254.92400	70	
254.96392	526	1+
255.91350	70	
256.01744	76	
256.85124	204	1+
256.89693	124	
256.96053	98	
257.80286	82	
257.89712	142	
258.04725	68	
259.34691	88	
259.84949	250	1+
259.89661	188	
260.83094	116	
261.56044	76	
261.83877	400	1+
263.87907	70	
263.90294	80	
263.96674	90	
265.43283	72	
265.89530	76	
268.83871	170	
268.86715	70	
271.77415	70	
272.10221	70	
272.84394	74	
274.85784	82	
275.80501	202	1+
275.86083	486	1+
275.97016	80	
277.06778	96	
277.85236	198	
277.93121	134	
277.98357	72	
278.84303	712	1+
280.35497	94	
280.85450	130	
281.85989	82	
281.89246	70	
282.20228	92	
282.87506	78	
282.91484	72	
284.79291	96	
284.84240	70	
285.95046	78	
286.84580	86	
287.80551	138	
290.85672	94	
290.87363	84	
291.79991	70	
295.88118	72	
296.82181	74	
297.84672	82	
298.30354	92	
298.86054	74	
299.78247	78	
299.87181	150	
299.88969	110	
300.88833	70	
301.05560	92	
301.85701	96	
303.85936	84	
303.95767	80	
304.92008	90	
305.78572	94	
306.36653	78	
307.07617	72	
307.79972	78	
308.79480	134	
308.87343	74	
308.89289	88	
309.81493	78	
310.92053	70	
312.80930	124	
313.36226	68	
313.80467	72	
313.94802	94	
314.12667	72	
317.11093	68	
317.87133	226	1+
319.60864	96	
319.82594	92	
320.85205	90	
320.86739	70	
321.81840	92	
323.09069	72	
325.87088	70	
326.20401	80	
329.01744	78	
329.87138	130	
330.81049	152	
330.84397	68	
333.06539	74	
334.96175	86	
336.81568	136	
337.08806	120	
337.87838	80	
338.38654	92	
340.79558	94	
343.22401	70	
END IONS

###FS:    #m/z: 507.84092 #charge 1+
###MS: 165
###MSMS: 168
BEGIN IONS
TITLE=Cmpd 126, +MS2(507.8409), 28.2-35.2eV, 3.7min #168
RTINSECONDS=216.725
SCANS=165,168
PEPMASS=507.84092	64708
CHARGE=1+
196.01655	320	1+
223.97181	142	
224.97654	104	
230.89830	152	
232.89820	318	
235.89153	110	
236.88486	134	
250.90754	138	
251.07119	594	1+
252.07491	404	1+
260.03520	138	
266.09676	254	1+
266.16319	124	
269.92797	138	
270.09213	208	1+
272.84843	132	
273.85598	130	
274.87399	130	
279.81238	118	
279.94598	182	
285.85490	134	
287.85039	882	
288.86614	172	
288.90169	118	
290.85837	140	
293.87299	476	1+
295.87007	164	
295.97436	154	1+
297.00147	116	
298.86599	180	1+
299.98047	106	
300.83268	136	
302.84798	114	
303.86587	680	1+
305.86094	1284	1+
306.91059	104	
307.88873	126	
307.96964	156	
308.05423	108	
308.13841	386	
308.16312	102	
308.87090	1006	1+
309.13803	174	
309.89222	120	
310.15485	490	1+
310.35161	232	1+
311.88352	1172	1+
312.87294	460	1+
314.86569	248	1+
316.86389	114	
317.55270	104	
317.77485	134	
321.36798	128	
323.44167	104	
323.87408	584	1+
324.84644	112	
325.83464	134	
326.03472	102	
326.88062	1732	1+
327.04066	250	1+
327.82557	236	1+
328.87489	154	
329.87505	108	
329.89245	180	
330.00695	102	
330.16495	316	1+
330.84027	118	
330.87862	152	
331.32654	130	
331.83605	148	
332.87355	112	
333.75531	102	
334.76847	142	1+
334.86785	156	1+
337.08967	126	
337.88263	132	
338.84482	112	
340.80702	192	
343.13639	140	
343.87146	112	
345.77474	126	
347.77387	1030	1+
348.84143	120	
349.75472	150	
350.75760	142	
350.81921	310	1+
350.83906	188	
350.88957	128	
351.03268	112	
351.76513	140	
351.88411	232	1+
352.91612	114	
353.78509	136	
354.83436	248	
355.35402	106	
355.87847	126	
359.61669	118	
359.75972	126	
360.75320	170	1+
360.79804	154	
361.82761	146	
363.79766	126	
364.38988	102	
365.78298	166	
365.99000	98	1+
366.14482	116	
366.17834	224	
366.78468	154	
366.83632	110	
367.18336	112	
367.70613	520	1+
367.76389	270	1+
367.83519	256	1+
367.90463	142	
368.88611	176	1+
369.31659	118	1+
369.77151	338	1+
370.79832	736	1+
371.80096	576	1+
373.75448	106	
374.78942	124	
375.83903	122	
376.75089	130	1+
376.82401	192	1+
380.71423	150	
381.71134	294	1+
381.84708	344	1+
383.79211	106	
384.84330	488	1+
385.77371	450	1+
385.84623	288	1+
387.84351	126	
388.79517	104	
389.19687	220	
389.74582	296	1+
389.92733	142	
390.84290	206	
391.83287	102	
392.82307	328	1+
393.01350	124	
393.73660	124	
395.83731	200	1+
396.79952	164	1+
397.86693	108	
398.72174	112	
398.74948	112	
399.72705	114	
399.84381	328	
400.30451	112	
400.70170	136	
400.78755	208	1+
402.86478	442	1+
403.72028	202	1+
403.75301	136	
403.86966	302	1+
405.76463	122	
405.87536	128	
406.74379	116	
406.77870	160	
406.80106	262	1+
406.86105	130	
407.74455	376	1+
407.76849	116	
407.86331	106	
408.85335	232	
408.88839	200	1+
409.73294	172	
409.75219	282	1+
409.86194	136	
410.07853	116	
410.72614	120	
410.83803	278	1+
413.06530	160	
413.75467	204	1+
413.77455	136	
413.87602	114	
417.80525	166	1+
417.86264	112	
418.76006	358	1+
419.86672	112	
421.75312	110	
422.80222	114	
422.86435	186	1+
423.76722	176	
423.81109	114	
424.77214	136	
424.78962	266	1+
425.75026	444	
425.86074	214	1+
426.09088	104	
426.76431	376	1+
427.74029	354	
427.80271	228	1+
428.70010	106	
428.74975	154	
428.82375	426	1+
428.84665	276	
428.88680	124	
429.08553	248	1+
429.69720	288	
429.73265	290	1+
429.82735	294	1+
430.85826	134	
431.77114	336	1+
432.68848	172	
434.88776	106	
435.70741	168	1+
439.88324	276	1+
441.78115	208	1+
442.68350	122	
443.74830	158	
443.76491	148	
444.00519	108	
444.86999	108	
445.72276	184	
445.74599	342	1+
446.75878	280	1+
447.71065	576	1+
447.79101	310	1+
448.79348	190	1+
450.69854	158	
450.74119	124	
450.76298	122	
462.88202	190	
463.72384	286	
463.88281	120	
471.71028	138	
485.88415	200	1+
END IONS

###FS:    #m/z: 322.92774 #charge 1+
###MS: 169
###MSMS: 170
BEGIN IONS
TITLE=Cmpd 127, +MS2(322.9277), 28.0-35.0eV, 3.7min #170
RTINSECONDS=220.392
SCANS=169-170
PEPMASS=322.92774	1328832
CHARGE=1+
111.06411	60	
184.53188	82	
189.02777	84	
190.93184	66	
192.02258	66	
192.07888	80	
192.87741	68	
192.88917	72	
194.03581	88	
195.05291	92	
197.96284	144	
198.98968	66	
199.15584	56	
199.91050	88	
199.95739	70	
201.03820	72	
207.88992	60	
213.92821	102	
218.84793	58	
219.83698	66	
220.56027	78	
220.86895	66	
221.87127	60	
221.96708	92	
222.88625	90	
223.95102	76	
225.89581	62	
225.91215	66	
225.98592	66	
226.33668	80	
227.92983	104	
228.90826	98	
230.83129	84	
232.06981	92	
232.10720	82	
232.41236	112	
233.06415	68	
234.04591	60	
235.36624	72	
236.90775	56	
237.78958	56	
237.90697	56	
238.94039	68	
238.96095	64	
239.79108	72	
239.90341	84	
240.06322	62	
240.82289	72	
240.93846	896	
240.95915	110	
241.14503	72	
241.87608	62	
241.93729	2460	1+
242.82639	188	
242.93960	1744	1+
243.02297	60	
243.43279	88	
243.88311	68	
244.82004	86	
244.83536	84	
244.93992	770	1+
245.38128	78	
246.89798	76	
247.80309	72	
248.85572	60	
248.98380	100	
249.03614	152	
249.20259	70	
249.84904	64	
251.06611	128	
252.82774	66	
253.04803	66	
254.86936	78	
254.91496	224	1+
254.95947	66	
256.89411	124	
257.79485	56	
257.96072	70	
258.08057	68	
258.83300	54	
258.85277	132	
258.89617	100	
260.24713	114	
260.82989	62	
261.83426	72	
262.35342	98	
262.83478	70	
263.05202	62	
263.98063	96	
266.86806	170	
266.92170	70	
269.07851	106	
269.38692	94	
269.87862	58	
269.99547	64	
271.83104	76	
272.85191	54	
273.79194	84	
274.84359	76	
275.81064	126	
275.99080	100	
277.91169	66	
278.24955	66	
279.08865	1516	1+
280.83375	76	
281.04019	60	
282.01655	70	
282.03937	58	
282.85254	72	
282.88671	126	
283.06715	64	
283.79909	68	
283.81949	54	
284.12374	80	
284.20703	62	
284.28881	240	
284.78269	72	
284.85918	94	
285.29444	140	
287.36599	60	
288.79586	56	
288.86785	70	
289.11529	64	
289.80040	58	
292.05381	56	
292.88343	106	
292.99302	64	
293.06015	68	
295.04761	90	
295.10442	56	
296.86621	74	
296.88106	68	
298.79737	72	
299.05576	68	
299.81211	64	
301.22761	58	
303.81425	74	
303.86355	84	
304.88131	94	
307.79742	58	
307.88876	184	
308.75246	66	
308.99874	70	
310.92727	58	
312.93109	66	
318.13080	76	
320.14211	78	
320.82147	62	
320.95089	64	
323.22789	70	
323.26977	62	
323.87038	80	
324.29251	80	
324.89429	60	
327.05361	54	
END IONS

###FS:    #m/z: 340.93815 #charge 1+
###MS: 169
###MSMS: 171
BEGIN IONS
TITLE=Cmpd 128, +MS2(340.9381), 28.0-35.0eV, 3.7min #171
RTINSECONDS=221.165
SCANS=169,171
PEPMASS=340.93815	548698
CHARGE=1+
70.35495	84	
191.95789	146	
192.92139	142	
199.07967	80	
207.51284	92	
208.94356	100	
208.95695	90	
210.93591	202	
213.87989	82	
213.93614	390	1+
214.87993	140	
215.88719	428	
215.93698	152	
217.88259	70	
217.91877	74	
218.88240	76	
220.87166	100	
222.01812	140	
223.83308	100	
223.95627	96	
226.85425	76	
226.87670	72	
228.18406	70	
228.84319	92	
228.90259	72	
230.84478	134	
230.85744	86	
230.89460	72	
231.88889	140	
231.94863	682	1+
232.88960	120	
233.90069	96	
234.89589	188	1+
234.94803	72	
235.86737	76	
238.99520	72	
239.51734	84	
239.91888	72	
240.22522	78	
241.84499	122	
241.90290	92	
243.82879	312	1+
244.85076	80	
246.39022	78	
246.85308	128	
247.85150	78	
248.02958	94	
249.03801	152	
249.61612	78	
249.95840	172	
250.90355	72	
250.96773	80	
254.84785	76	
254.96343	402	
255.07349	72	
255.79165	78	
255.98179	132	
256.96345	76	
257.85717	82	
257.90493	362	1+
258.44592	100	
258.84755	180	
259.84835	272	
259.95084	170	
259.96712	80	
260.83585	258	1+
262.80107	74	
262.83023	342	1+
264.08626	84	
265.97791	92	
267.85723	74	
268.13879	74	
268.83901	238	
268.92764	76	
269.94924	86	
270.83301	104	
271.87429	118	
272.89480	84	
273.90374	78	
274.85885	310	1+
274.94946	74	
275.06324	80	
275.82336	94	
276.35011	92	
276.85285	212	
277.85498	352	
277.87607	150	
278.84595	514	1+
278.96092	72	
279.41000	110	
279.92561	72	
281.26262	84	
281.88887	204	
281.90919	94	
282.44369	92	
282.80077	82	
282.87175	282	1+
282.91617	74	
283.83008	70	
284.02036	102	
284.86017	74	
285.83187	122	
286.99981	78	
287.43283	90	
288.51627	72	
288.86891	100	
290.02826	76	
290.40247	84	
292.05614	116	
292.82460	80	
293.81100	72	
294.80081	84	
294.85746	142	
294.98257	70	
297.01039	70	
297.89375	72	
298.41507	90	
299.17266	74	
299.78374	100	
300.86664	334	1+
301.80848	70	
302.12801	72	
302.77924	76	
302.90545	78	
302.94577	154	
304.26813	78	
304.79433	120	
304.83629	72	
304.95169	88	
306.89114	146	
306.94044	72	
307.79336	124	
307.86237	84	
311.13700	116	
311.81956	78	
312.81023	82	
313.89853	134	
313.92844	76	
315.16351	92	
316.90097	70	
318.88154	128	
318.92256	156	
321.09408	70	
321.81382	72	
322.13126	72	
323.72929	74	
323.80180	82	
324.63103	76	
326.82952	88	
327.79999	92	
327.89347	74	
328.88818	70	
330.81496	76	
331.03623	104	
331.80782	148	
337.15188	106	
338.80401	96	
339.05555	98	
339.73594	70	
342.23527	70	
345.79706	84	
END IONS

###FS:    #m/z: 507.84111 #charge 1+
###MS: 169
###MSMS: 172
BEGIN IONS
TITLE=Cmpd 129, +MS2(507.8411), 28.2-35.2eV, 3.7min #172
RTINSECONDS=221.946
SCANS=169,172
PEPMASS=507.84111	64908
CHARGE=1+
196.01668	172	
209.94418	144	
210.02869	164	
214.02572	148	
214.88505	134	
224.04868	124	
232.89334	116	
236.88406	104	
238.05885	192	
239.06563	102	
248.03179	134	
252.90799	160	
258.87427	130	
265.08760	118	
266.13603	138	
267.56159	104	
272.84879	146	
272.92048	206	1+
273.80441	122	
275.88696	98	
279.94614	128	
280.04259	114	
283.79598	152	
284.89650	142	
285.85477	172	
287.84822	778	1+
289.88259	124	
290.86218	136	
291.91548	184	
293.06426	184	1+
293.87107	474	1+
294.81172	206	1+
297.80453	140	
297.89935	274	1+
302.15981	100	
303.86545	562	
304.87952	148	
305.11728	212	1+
305.85864	724	
307.88519	98	
308.13654	318	
308.86910	942	1+
308.94674	100	
308.97816	278	1+
309.13876	218	
309.42813	106	
309.80547	98	
310.15474	894	1+
311.88265	1016	1+
312.28172	106	
312.81814	250	1+
313.88044	172	
314.86526	474	1+
314.88723	106	
315.76600	152	
316.96003	108	
319.78100	132	
320.94734	266	1+
323.87112	420	
324.85551	156	
325.82806	144	
325.89550	162	
326.88088	1482	1+
327.77819	150	1+
328.87765	558	1+
330.16544	188	
330.39310	112	
330.78155	132	
330.85207	106	
332.86604	384	1+
333.32342	104	
333.55647	134	
333.77818	184	
335.81888	128	
336.83985	96	
337.78687	130	
340.86666	128	
340.89575	146	
340.95061	112	
341.87133	104	
342.86757	214	1+
343.84172	136	
343.86830	148	1+
346.79674	118	
347.77747	770	1+
347.89469	112	
348.17051	122	
348.84248	426	1+
348.88149	138	
349.16513	102	
349.75443	480	1+
350.80175	132	
350.82419	232	1+
350.84784	122	
350.88811	352	1+
351.34008	126	
351.81226	108	
352.77521	284	1+
353.86533	154	
356.78464	158	
357.78459	96	
357.83612	100	
359.81775	106	
360.75843	258	1+
362.36251	98	
363.70104	114	
363.94477	154	
364.79280	108	
365.77870	308	1+
365.98073	110	
366.18589	122	
366.83719	306	
366.86402	110	
367.71296	152	
367.76455	524	1+
367.90686	122	
368.80369	150	
369.83665	148	
370.79714	496	1+
371.71151	196	1+
372.36957	104	
372.78105	366	
373.79744	152	
374.81242	332	1+
375.85222	104	
377.73049	170	1+
377.83633	254	1+
380.70816	362	1+
381.82472	108	
383.79275	150	
384.78004	194	
385.81503	322	1+
386.84412	124	
389.19610	132	
389.71030	112	
390.77633	104	
390.83404	98	
391.83603	406	1+
392.72433	108	
392.98811	132	
393.79509	228	1+
394.77646	100	
395.73885	160	
399.72784	130	
399.76824	224	1+
399.84815	484	1+
400.72130	224	1+
401.80242	104	
402.81615	126	
403.80097	324	1+
403.85922	308	
404.77567	214	1+
405.74264	98	
405.76166	188	
407.73139	302	1+
407.86148	830	1+
408.06957	106	
408.76233	110	
409.71883	232	1+
409.74868	120	
410.07080	118	
410.83321	442	1+
411.08705	174	
412.75703	266	1+
412.83828	106	
414.68035	180	1+
416.77768	116	
417.75564	98	
417.85308	104	
418.74686	102	
421.88538	112	
421.96762	110	
422.88060	236	
423.77121	618	1+
423.86380	188	
425.74423	398	
426.75707	206	
426.86042	324	
427.72936	434	1+
427.77084	272	
428.75615	224	
428.84391	416	1+
428.99335	116	
429.69833	118	
429.74981	136	
431.76886	250	1+
431.86256	596	1+
432.69838	156	
432.86512	398	1+
433.10972	116	
433.84510	260	
441.79649	122	
443.75372	104	
444.86839	764	1+
445.73980	226	
445.75958	248	1+
447.70943	388	1+
447.78622	160	
448.76558	116	
449.78847	214	
449.87970	104	
450.82503	112	
462.87957	154	
465.71933	108	
466.72327	144	
467.88379	304	1+
470.71148	106	
471.74245	96	
506.83646	108	1+
509.29896	108	
END IONS

###FS:    #m/z: 363.95398 #charge 1+
###MS: 173
###MSMS: 174
BEGIN IONS
TITLE=Cmpd 130, +MS2(363.9540), 28.0-35.0eV, 3.8min #174
RTINSECONDS=225.625
SCANS=173-174
PEPMASS=363.95398	223946
CHARGE=1+
78.94628	76	
95.78456	100	
158.36942	76	
177.55521	80	
182.07316	90	
182.87415	74	
187.87136	108	
189.05634	82	
189.85927	262	
191.85744	130	
193.89744	74	
194.88822	134	
196.88027	274	1+
201.10132	78	
207.87047	320	1+
207.90592	76	
208.88724	168	
209.94309	716	1+
210.88049	448	1+
211.42602	80	
212.87686	1340	1+
212.90169	82	
214.89238	170	
221.89253	78	
222.45196	104	
222.95089	388	1+
223.88102	84	
224.94762	942	1+
225.96653	76	
226.89402	138	
226.94640	6332	1+
228.85286	148	
228.89253	84	
228.94085	5464	1+
228.97126	106	
228.99735	80	
230.42651	76	
230.88789	1966	1+
230.94373	320	
231.85640	74	
232.05028	82	
232.09410	74	
232.88099	208	
233.02065	90	
233.88051	84	
234.88470	138	
236.91172	74	
237.07234	76	
237.92997	196	1+
238.05846	74	
239.06718	78	
240.93816	264	
240.96223	408	
241.94090	584	1+
242.95668	432	1+
244.81610	88	
244.95606	3136	1+
244.97774	74	
245.18340	80	
245.92017	96	
245.93781	210	
246.20132	84	
246.95048	2736	1+
247.81467	86	
247.97813	86	
248.03479	420	1+
248.84215	76	
248.89960	446	
249.04142	274	1+
250.89583	544	1+
250.96385	90	
251.03890	134	
251.44275	90	
253.84913	86	
253.90856	192	
254.01176	88	
257.89749	154	
257.92096	74	
258.83134	138	
258.84653	118	
258.97080	176	1+
260.83013	176	
260.96589	284	1+
261.01441	88	
261.82371	126	
261.94745	78	
262.83688	84	
262.96426	102	
263.05524	162	1+
263.79126	110	
264.81902	122	
265.81736	80	
265.96454	80	
266.81172	220	1+
266.95958	72	
267.94952	82	
267.97234	780	
268.13856	80	
268.79617	82	
268.81838	176	1+
268.95644	198	
269.96635	502	
270.95307	76	
272.88450	78	
273.83326	92	
273.85289	80	
274.12736	74	
275.59747	114	
276.85563	194	
276.90342	78	
277.10574	78	
278.80112	168	
280.79068	680	1+
281.09350	80	
281.88900	144	
281.96199	208	1+
282.06600	84	
284.06598	76	
284.82143	110	
284.84878	78	
285.34042	80	
285.82143	74	
285.84539	224	
285.94699	136	
287.92006	76	
288.35346	74	
291.87238	88	
293.06554	154	
294.85902	146	
296.80009	96	
296.85564	122	
298.79991	926	1+
300.87590	80	
301.79312	164	
301.80731	110	
301.86077	278	
302.24548	86	
302.80720	208	
302.86017	198	
303.80284	138	
303.85418	470	
306.03571	78	
307.08051	128	
309.51455	94	
310.87402	118	
313.87242	82	
315.81960	134	
316.03591	74	
316.81655	390	1+
316.86141	74	
319.07965	76	
320.07632	94	
320.13323	78	
321.13834	124	
321.81268	110	
321.85391	104	
322.10467	78	
323.94775	84	
324.87529	244	1+
326.17300	124	
326.86940	116	
327.87174	118	
329.91798	80	
330.90639	80	
332.98035	74	
334.02775	74	
334.94610	74	
336.08369	132	
337.08900	78	
349.14577	82	
349.77854	242	1+
350.75381	76	
351.82668	202	1+
360.06144	86	
361.84160	78	
362.36008	82	
364.40126	78	
364.75802	76	
365.17281	78	
365.18900	94	
END IONS

###FS:    #m/z: 507.84114 #charge 1+
###MS: 173
###MSMS: 175
BEGIN IONS
TITLE=Cmpd 131, +MS2(507.8411), 28.2-35.2eV, 3.8min #175
RTINSECONDS=226.397
SCANS=173,175
PEPMASS=507.84114	63264
CHARGE=1+
106.29224	116	
193.86239	174	
196.01336	596	
214.88477	278	
220.05580	112	
232.89443	352	1+
235.36823	104	
238.05946	154	
250.90362	168	
254.89504	158	1+
255.48333	106	
256.08868	230	
258.87390	138	
264.01973	138	
265.09003	150	
266.16569	276	1+
267.78879	232	1+
267.90656	140	
269.88173	158	
271.84708	132	
271.95038	102	
272.56231	102	
273.86826	176	
273.93331	118	
278.89717	122	
279.89016	152	
280.82933	104	
281.83802	172	
285.84855	138	
286.39698	148	
286.56923	104	
287.84931	620	
288.02315	162	
288.86639	116	
289.03681	172	
289.88580	280	1+
290.12655	236	
291.88057	292	1+
293.10814	102	
293.87026	336	
294.87104	182	
297.89906	128	
301.84525	150	
303.86281	558	1+
305.81270	130	
305.85968	864	1+
307.89017	188	
308.01554	102	
308.13806	464	
308.16377	110	
308.83206	186	1+
308.86902	626	1+
308.88840	406	1+
309.14816	982	1+
309.88895	296	1+
310.15406	704	1+
311.35768	146	
311.88134	1236	1+
312.81776	240	1+
312.96902	122	
313.82166	188	1+
315.36639	104	
315.80495	132	
315.87991	120	
316.80932	128	
316.86059	136	
317.81641	220	1+
323.87294	186	
323.97424	106	
324.80943	278	1+
324.85520	184	1+
325.77939	126	
325.81339	186	1+
325.83130	116	
325.98487	112	
326.88167	2170	1+
327.81063	114	
328.32721	102	
328.83227	138	
328.87652	178	
329.77537	138	
330.77627	120	
330.87417	180	
331.80519	264	1+
332.87077	254	1+
333.76526	104	
334.80371	262	1+
337.83343	124	
337.87661	346	1+
337.98882	102	
338.90603	108	
339.82672	152	
341.88233	248	1+
344.82923	240	1+
344.87008	140	
346.81493	128	
347.18294	222	1+
347.77010	358	
347.88619	118	
348.71879	164	1+
348.77859	190	
348.83991	206	
348.86383	138	
349.75780	274	1+
349.89962	128	
350.81771	214	1+
350.88307	234	
351.82022	168	1+
353.85541	174	
354.04057	144	
356.83981	228	1+
358.77055	182	1+
358.79742	128	
359.81164	102	
362.86523	132	
363.78962	184	
364.07061	140	1+
364.79336	376	1+
365.78774	598	1+
366.72868	174	1+
366.83781	440	1+
367.70537	158	
367.76229	310	1+
367.85183	224	1+
368.70943	138	
368.85286	148	1+
369.89888	114	
370.79489	182	
370.82467	132	
371.80805	234	
372.77971	324	1+
373.72532	388	1+
373.80720	482	1+
373.83144	196	
375.85472	180	1+
376.77766	102	
378.73687	128	
380.86300	118	
381.84260	238	1+
383.76736	326	1+
383.79471	108	
384.76862	224	1+
384.84306	298	1+
384.92303	160	1+
386.77782	112	
386.83633	494	1+
388.19185	410	1+
388.78791	122	
388.80432	108	
389.19699	346	1+
390.71871	218	1+
390.84345	128	
391.79451	268	1+
391.82562	536	1+
392.82544	362	1+
394.79856	102	
395.82840	200	1+
398.73003	154	
398.84746	598	1+
399.72972	114	
399.84917	516	1+
401.81450	122	
403.85600	158	
404.74718	130	
405.76247	126	
405.85997	170	
406.86023	106	
407.07105	126	
407.74191	158	
407.77134	142	
407.86200	574	
408.76630	218	1+
408.84868	432	1+
409.72805	610	1+
409.87046	240	
410.73176	396	1+
410.80257	160	1+
410.83403	742	1+
411.88127	108	
412.75711	116	
412.84900	126	
413.87189	116	
414.67471	134	
414.77541	154	
415.70489	126	
416.77721	170	1+
417.87236	132	
421.75808	118	
421.87597	154	
422.74258	104	
422.86051	190	1+
422.88331	104	
423.77675	270	
424.77767	182	
424.81698	104	
425.75391	872	1+
426.75624	470	1+
427.09121	104	
427.69545	282	1+
427.73771	362	
428.75757	158	
428.84528	524	
428.88186	204	
429.73488	174	
430.08427	138	
430.74284	122	
431.78016	134	
431.85828	330	1+
433.85184	182	1+
435.70726	130	
439.88799	220	
444.86808	544	1+
445.74651	236	
445.79732	124	
446.74818	226	
446.87205	202	
447.70722	538	
447.79184	156	
448.77807	248	1+
449.88021	152	1+
451.86664	126	
455.77284	106	
456.75630	130	
465.71038	166	
467.88592	140	
471.74547	138	
474.78564	130	
508.22180	158	
END IONS

###FS:    #m/z: 336.94285 #charge 1+
###MS: 173
###MSMS: 176
BEGIN IONS
TITLE=Cmpd 132, +MS2(336.9429), 28.0-35.0eV, 3.8min #176
RTINSECONDS=227.17
SCANS=173,176
PEPMASS=336.94285	18994
CHARGE=1+
47.27245	68	
78.60612	82	
122.04839	84	
131.76565	76	
187.89157	70	
189.90155	70	
193.44247	76	
193.88849	72	
195.00493	82	
196.96628	78	
198.87892	90	
205.92917	68	
208.87861	84	
208.93545	72	
210.88709	78	
211.94286	1916	1+
212.87708	568	1+
213.93754	602	1+
215.88332	142	
215.93113	72	
216.90324	80	
216.96647	76	
217.88264	78	
218.19628	86	
223.13563	80	
224.97123	98	
225.58367	90	
226.89305	84	
227.95076	92	
229.40449	72	
229.95242	1644	1+
230.02051	94	
230.57483	118	
230.88809	774	1+
231.07935	70	
231.83266	80	
231.94766	820	1+
232.39757	128	
232.82371	276	1+
233.89331	174	
233.94550	90	
235.87343	88	
235.94678	84	
236.04475	80	
237.93150	72	
237.99779	94	
238.41089	92	
239.05969	78	
239.90786	72	
241.84025	230	
242.08252	68	
242.84609	116	
244.06370	98	
244.84122	68	
246.39027	84	
246.95683	530	1+
246.97090	72	
247.04787	92	
247.14061	78	
248.89671	266	1+
250.84099	84	
250.96836	74	
250.98888	78	
251.09214	72	
251.96874	72	
252.83592	142	
252.87615	98	
252.92463	74	
252.97099	956	
253.90346	206	
254.91653	148	
254.96294	416	
255.06945	76	
255.90742	86	
256.23981	88	
256.86069	190	1+
256.89262	72	
256.91216	72	
256.96333	116	
258.84284	262	
259.84901	144	
259.95413	74	
260.86579	72	
261.10969	86	
261.84990	202	1+
263.87293	74	
264.91532	124	
265.01505	76	
265.35706	74	
266.01950	78	
266.09376	68	
266.79922	72	
267.83956	240	
268.83681	546	1+
268.86549	96	
269.11876	68	
269.85090	68	
270.84652	182	
270.97928	98	
271.92191	86	
271.97525	102	
273.97259	82	
274.85456	98	
274.87098	78	
275.83968	72	
275.87447	72	
275.96238	72	
276.85381	184	
277.40426	70	
277.85723	114	
278.83499	150	
279.09611	80	
279.15326	68	
279.83615	72	
282.07441	72	
282.85791	86	
282.87604	190	1+
283.39570	90	
283.85895	68	
283.94984	104	
284.89426	74	
285.85140	134	
286.85419	138	
286.99349	76	
287.14375	72	
287.39929	94	
287.84644	326	1+
287.98657	74	
288.02822	98	
289.88215	70	
291.86102	68	
291.91137	98	
292.10975	154	
293.10706	310	
293.37726	76	
294.20267	72	
296.23213	74	
296.88096	120	
299.79887	198	1+
299.82316	80	
300.93154	78	
303.89160	72	
305.85338	82	
305.91108	68	
306.42676	76	
307.27628	92	
307.79729	88	
307.89021	88	
308.60141	68	
308.85343	68	
309.87015	90	
310.77983	72	
311.85519	122	
321.80954	82	
324.90085	70	
330.38406	74	
332.74758	74	
332.90671	70	
332.96236	70	
334.95296	92	
340.79633	76	
341.09776	80	
341.24323	72	
341.78782	80	
341.85552	70	
END IONS

###FS:    #m/z: 363.95387 #charge 1+
###MS: 177
###MSMS: 178
BEGIN IONS
TITLE=Cmpd 133, +MS2(363.9539), 28.0-35.0eV, 3.9min #178
RTINSECONDS=230.835
SCANS=177-178
PEPMASS=363.95387	236256
CHARGE=1+
63.88612	88	
97.24307	86	
125.56649	164	
164.40442	96	
182.05687	80	
183.87530	86	
185.86872	82	
189.86235	302	1+
191.85818	242	
193.85217	86	
195.88743	76	
196.88065	104	
207.87336	156	
207.94674	124	
209.89535	74	
209.94159	926	1+
210.88268	156	
211.91033	84	
212.87668	1354	1+
216.41333	84	
218.90587	78	
222.95132	532	1+
223.04123	110	
224.52024	140	
224.82657	80	
224.94761	976	
225.97154	98	
226.88828	112	
226.94621	5706	1+
227.09552	112	
227.92909	126	
228.89146	222	
228.94070	6330	1+
229.89576	140	
230.88714	2642	1+
231.94442	78	
232.90351	126	
233.39976	86	
234.13986	74	
235.87499	82	
237.05531	84	
237.09707	88	
238.06411	98	
238.90991	76	
239.07250	96	
239.42459	78	
239.80077	78	
240.93952	452	1+
240.95881	300	1+
242.93610	590	1+
242.95442	526	1+
244.83955	74	
244.95559	3004	1+
245.04475	94	
245.84893	102	
245.89593	324	1+
246.95100	3220	1+
248.02871	104	
248.80068	82	
248.85987	100	
248.89673	862	1+
250.37691	78	
250.80245	82	
250.94258	76	
250.96992	164	
251.04110	102	
251.85559	76	
251.94910	76	
253.90459	370	1+
254.02518	74	
254.62868	76	
255.05353	116	
255.22969	172	1+
255.72305	76	
256.82981	88	
257.40851	80	
258.83959	160	
259.02235	90	
259.97798	82	
260.12691	140	1+
260.84667	92	
260.96590	124	
261.83444	110	
262.82083	82	
263.07195	100	
263.93095	82	
265.06068	146	
265.08122	132	
265.80965	346	1+
266.80969	256	1+
266.85351	102	
267.77626	170	1+
267.97143	316	
268.40606	88	
268.84507	118	
268.89747	76	
269.80778	102	
269.92250	130	
269.96721	458	
270.78727	74	
271.84089	78	
271.91779	218	
273.96894	94	
274.90504	182	1+
278.79864	212	
278.84232	332	1+
278.89105	88	
279.10076	120	
279.79640	108	
280.10838	80	
280.79289	520	1+
280.83176	236	
281.85301	76	
281.98125	110	
282.78732	76	
283.79079	128	
283.84728	142	
284.13000	78	
284.29342	86	
284.42595	76	
284.82244	96	
285.84625	262	
286.12907	92	
286.41560	120	
286.80214	78	
287.80528	76	
287.96345	74	
288.04073	82	
289.88173	82	
291.10003	78	
292.05196	114	
293.06135	116	
293.11652	82	
296.81049	148	
298.79981	702	1+
299.13438	84	
299.87368	248	1+
300.80014	450	1+
301.79655	114	
301.85560	302	1+
301.94225	94	
303.85205	260	
305.89571	198	1+
306.13912	76	
307.78905	78	
307.86483	112	
308.00002	96	
311.85743	98	
313.87629	78	
316.39604	80	
316.80763	214	1+
317.83701	76	
318.81179	78	
318.84258	108	
319.35802	92	
319.86252	162	
320.93790	84	
321.11605	76	
321.82354	100	
321.87563	88	
323.09518	78	
326.84269	76	
326.87301	242	
329.30676	102	
330.73451	120	
331.87897	82	
332.74966	88	
334.14213	90	
334.86750	88	
336.93895	212	
337.08791	118	
339.82766	192	
340.93432	182	
347.13853	84	
351.10313	148	
355.89603	100	
356.23650	82	
359.73416	130	
363.80847	78	
367.12991	88	
END IONS

###FS:    #m/z: 336.94254 #charge 1+
###MS: 177
###MSMS: 179
BEGIN IONS
TITLE=Cmpd 134, +MS2(336.9425), 28.0-35.0eV, 3.9min #179
RTINSECONDS=231.608
SCANS=177,179
PEPMASS=336.94254	18748
CHARGE=1+
59.21637	106	
68.18320	90	
70.04523	92	
86.18029	70	
115.91186	82	
202.88358	68	
202.92158	74	
205.87810	80	
209.93939	134	
210.37049	72	
211.88156	68	
211.94269	1672	
212.87571	708	1+
213.02879	78	
213.93819	552	1+
215.88367	90	
215.93666	100	
217.83552	70	
217.87896	240	
218.89272	114	
221.50257	86	
221.89043	68	
223.97254	142	
224.97391	78	
224.99204	70	
226.95598	72	
227.07644	76	
228.05811	76	
228.89966	146	
229.95289	1248	
230.88621	856	1+
231.88827	566	1+
231.94790	1138	1+
232.18956	92	
232.83299	122	
235.11034	68	
235.38514	154	
235.89987	72	
235.94851	70	
236.84712	82	
237.08161	74	
237.22176	92	
238.08297	70	
238.85285	92	
238.88332	82	
239.07672	72	
239.50795	94	
239.86639	68	
240.23582	72	
240.83803	406	1+
240.92969	68	
240.95808	90	
241.13566	68	
241.16207	82	
241.84246	278	1+
243.01554	72	
246.39028	124	
247.96268	208	
248.89750	160	
248.96710	118	
249.82337	76	
249.84081	74	
249.95361	710	1+
250.82479	138	
251.82441	104	
251.91018	78	
251.96884	74	
252.06609	68	
252.96960	824	1+
253.90294	182	
254.96778	338	
255.07822	68	
255.25002	70	
255.89573	102	
255.96045	74	
256.89965	110	
257.39073	76	
257.89896	98	
258.84462	136	
258.87044	82	
258.89225	92	
259.85351	196	
259.87103	86	
259.95142	88	
260.85012	112	
261.84888	154	
262.82324	130	
262.86475	84	
262.92384	142	
263.05587	72	
263.35638	76	
263.86117	70	
265.41133	72	
265.87540	68	
266.81718	68	
267.83456	690	1+
267.90944	102	
268.37428	86	
268.83770	498	1+
269.81963	66	
270.97640	72	
271.91583	72	
272.84643	68	
272.97468	142	
273.12992	70	
273.88162	74	
273.97296	68	
274.85583	132	
274.87809	80	
276.35995	76	
276.84819	434	1+
276.88436	122	
277.82733	108	
278.83548	188	
278.88509	68	
279.83212	120	
280.03024	76	
280.83208	80	
281.99802	66	
282.79688	78	
282.87287	68	
282.94955	78	
283.14770	84	
283.42297	70	
283.78220	68	
285.19907	74	
286.78975	74	
286.85091	276	
287.83748	160	
288.95646	78	
289.87548	74	
290.17081	72	
290.50701	72	
292.34136	84	
293.10504	236	
293.99613	70	
294.10873	132	
294.99039	68	
295.99242	124	
296.17915	78	
297.16470	74	
297.88239	162	
298.30475	70	
299.05836	126	
299.78036	76	
299.87924	100	
299.95508	70	
300.88502	78	
305.94344	74	
308.86519	260	1+
312.87862	70	
317.25967	84	
317.76096	68	
317.87880	84	
320.74915	72	
326.95569	68	
327.83361	68	
328.95067	200	
331.83424	76	
332.76564	82	
333.89323	76	
335.87029	66	
338.92446	72	
END IONS

###FS:    #m/z: 359.95878 #charge 1+
###MS: 177
###MSMS: 180
BEGIN IONS
TITLE=Cmpd 135, +MS2(359.9588), 28.0-35.0eV, 3.9min #180
RTINSECONDS=232.38
SCANS=177,180
PEPMASS=359.95878	15358
CHARGE=1+
185.12456	76	
191.95125	112	
196.87860	78	
197.88106	72	
198.87654	102	
209.94445	106	
213.04871	78	
214.90066	78	
216.41154	86	
221.89028	98	
224.94825	560	1+
225.01785	86	
226.86162	72	
226.94506	1460	1+
226.96989	264	1+
228.89139	72	
228.94121	1794	
229.84377	94	
230.88732	94	
233.84831	100	
234.86527	72	
234.88466	122	
235.88831	74	
237.85555	68	
239.93220	82	
240.77715	72	
240.93813	190	
240.96075	164	
241.78603	74	
241.94076	70	
241.96365	96	
243.06344	68	
244.02532	86	
244.95583	626	1+
245.43905	102	
245.83765	70	
245.93756	68	
246.39017	88	
246.95088	1360	
248.80337	86	
248.90424	78	
248.94314	88	
250.52052	70	
250.96767	88	
251.88878	88	
252.84471	72	
252.95637	416	
253.09075	78	
254.95760	76	
255.91322	96	
257.85307	134	
257.90704	70	
258.83673	86	
260.83593	76	
260.96562	398	1+
261.18298	72	
264.79516	82	
264.82147	188	
264.90117	92	
265.90332	68	
265.99930	74	
266.81028	82	
267.56790	98	
267.81253	214	
267.84288	84	
267.96855	568	1+
270.38527	98	
271.39604	72	
272.78629	146	
273.97316	70	
275.98882	96	
276.79296	82	
276.81132	84	
277.07803	68	
277.85238	72	
277.87270	68	
278.84208	226	
278.85744	102	
279.05301	78	
279.79208	92	
279.86785	76	
280.79383	464	1+
280.82795	106	
280.84253	80	
281.11214	150	
281.13494	72	
281.88883	120	
282.36110	78	
282.86491	68	
283.06949	76	
284.89424	78	
286.03543	78	
286.39674	94	
286.86464	114	
286.91661	70	
287.16622	70	
287.85768	80	
292.05515	100	
292.86884	76	
292.93829	72	
293.45529	84	
293.79751	76	
293.90340	74	
295.06659	76	
296.37183	86	
296.91725	68	
297.80753	116	
298.24325	70	
298.79997	446	1+
298.82263	72	
299.12184	68	
299.87603	86	
300.80039	250	1+
300.81669	74	
301.77582	80	
303.95332	76	
304.90573	72	
305.01595	84	
306.11191	106	
307.13877	74	
307.79976	102	
307.85124	72	
308.79836	98	
309.39612	84	
309.79548	160	
310.76030	80	
311.02866	68	
311.81966	90	
312.87648	68	
316.83551	184	1+
317.82067	72	
319.87608	76	
320.13990	192	1+
320.92146	110	
321.81893	110	
322.74000	68	
322.78178	72	
322.87879	82	
322.92725	74	
322.99812	90	
323.01570	72	
323.84732	106	
324.74378	72	
324.87684	74	
326.07701	78	
327.90093	90	
328.33172	82	
336.62960	88	
337.09346	128	
338.15359	92	
338.93715	280	1+
341.15218	76	
346.29957	74	
348.62952	96	
350.06393	76	
353.90641	68	
354.79642	76	
355.04643	68	
357.75603	70	
360.05217	80	
363.10144	100	
364.71529	72	
END IONS

###FS:    #m/z: 322.92769 #charge 1+
###MS: 181
###MSMS: 182
BEGIN IONS
TITLE=Cmpd 136, +MS2(322.9277), 28.0-35.0eV, 3.9min #182
RTINSECONDS=236.049
SCANS=181-182
PEPMASS=322.92769	1332326
CHARGE=1+
191.93952	70	
192.88980	72	
196.01299	60	
201.04466	82	
201.61731	98	
205.94497	68	
206.58170	72	
206.88017	72	
206.94521	80	
209.08304	90	
209.94841	86	
211.91195	66	
212.00123	78	
214.88244	72	
214.92379	68	
215.42804	68	
215.90233	82	
216.88353	72	
220.87798	82	
221.06039	80	
221.94136	70	
222.95171	238	
225.86222	66	
225.87898	62	
226.83969	70	
226.93377	66	
227.88381	66	
227.93015	70	
227.96921	60	
228.00968	70	
228.22487	78	
230.83665	92	
230.86193	76	
233.95546	66	
234.93496	100	
235.45098	74	
235.82444	78	
235.88060	96	
236.94734	76	
237.80271	74	
237.90866	72	
237.94853	66	
238.02251	68	
238.08149	72	
238.88509	62	
238.93824	116	
239.14697	76	
240.78659	64	
240.93905	1470	1+
241.03241	82	
242.94051	2338	1+
243.82963	168	
244.89662	60	
244.93717	376	1+
246.85903	68	
246.97394	92	
247.98140	84	
248.83045	66	
248.84791	76	
248.88655	68	
249.03987	68	
249.51856	72	
249.88358	80	
249.96711	76	
250.87457	104	
251.06703	82	
252.79754	86	
252.85246	90	
252.89708	68	
253.83924	76	
253.96357	68	
254.90966	150	
256.89600	302	1+
257.79760	104	
258.05299	76	
258.83213	224	1+
260.54842	72	
260.80238	92	
263.05484	122	
263.84904	80	
265.05709	90	
265.17690	80	
266.51459	106	
266.80958	76	
266.84997	88	
266.86355	138	
266.91160	86	
268.84677	86	
268.96547	80	
270.08643	82	
271.08845	88	
271.84149	136	
271.88568	72	
272.81967	76	
272.97598	60	
273.79380	80	
274.41406	98	
275.01883	72	
275.05125	76	
275.86016	70	
276.90736	68	
278.84171	66	
279.08946	1156	1+
280.13290	90	
280.26066	70	
280.44332	74	
280.59786	102	
280.98436	78	
281.22719	66	
282.15289	72	
283.78979	132	
283.85595	130	
284.22313	104	
284.28927	374	
285.05243	66	
286.78342	74	
286.90179	64	
286.92026	66	
287.89291	74	
289.89226	70	
291.80613	100	
291.98677	60	
292.79910	76	
293.06521	114	
294.94189	74	
295.79710	66	
296.87915	74	
298.83488	66	
299.86549	80	
301.46042	78	
301.81847	74	
302.85178	70	
303.78649	68	
304.79829	208	1+
304.95581	64	
305.79597	260	1+
307.07624	74	
307.79428	220	1+
307.81218	66	
307.88459	116	
310.90953	84	
311.79820	62	
312.43138	68	
312.87673	68	
313.56515	72	
316.41998	78	
318.87788	78	
319.86072	92	
320.82586	80	
321.81234	64	
323.11265	74	
323.92760	60	
324.28605	92	
324.78797	66	
325.12910	68	
327.16703	66	
327.23793	66	
327.87573	80	
327.89557	64	
END IONS

###FS:    #m/z: 340.93812 #charge 1+
###MS: 181
###MSMS: 183
BEGIN IONS
TITLE=Cmpd 137, +MS2(340.9381), 28.0-35.0eV, 4.0min #183
RTINSECONDS=236.822
SCANS=181,183
PEPMASS=340.93812	556188
CHARGE=1+
51.37041	74	
188.95684	78	
189.86056	88	
196.04199	72	
197.95711	72	
210.93208	76	
211.25106	90	
212.87823	302	1+
212.93393	466	1+
213.93728	386	1+
215.88450	376	1+
215.93393	116	
217.85282	72	
218.88156	164	
219.89589	88	
220.87057	88	
221.87588	98	
221.94491	90	
223.82966	72	
224.97309	104	
225.33871	82	
225.94312	262	1+
226.88016	70	
227.10532	72	
227.78548	84	
227.84278	72	
227.89870	94	
228.84255	102	
228.89348	104	
228.93695	72	
229.84535	84	
230.88802	168	
231.88586	260	1+
231.94968	608	
233.40172	88	
233.84302	78	
233.89718	220	
234.99128	70	
235.94313	100	
236.96248	74	
238.05251	92	
238.85279	84	
238.87021	70	
238.88427	196	
238.89945	82	
239.93367	78	
240.85780	72	
240.89352	158	1+
240.94004	174	1+
242.83912	130	
243.07286	92	
243.82666	218	
244.82969	218	
245.89688	74	
246.39100	74	
246.96903	72	
248.89825	230	1+
248.98208	72	
250.02339	72	
250.12430	84	
251.51100	72	
251.87299	76	
251.95912	124	
251.97113	92	
253.83956	78	
253.89393	70	
254.96326	626	1+
255.01272	72	
256.25971	124	
257.25101	88	
257.90095	88	
257.94412	188	
257.96846	78	
258.84067	264	
258.86096	96	
258.95544	70	
259.84834	198	
260.83208	124	
260.86394	84	
261.83901	106	
262.95208	84	
262.97795	90	
263.05195	122	
263.07595	100	
263.88316	72	
265.86335	80	
267.12842	78	
268.02999	70	
268.83966	90	
270.80133	70	
270.83832	90	
270.96492	78	
271.04783	84	
271.34915	84	
271.52916	100	
272.80943	86	
272.83796	74	
272.90004	72	
274.79273	70	
274.90267	76	
274.97176	78	
275.89875	76	
276.85341	236	
277.06701	90	
277.79988	90	
277.86131	308	
277.92802	78	
278.84426	912	1+
279.91013	180	
280.09222	78	
280.86804	72	
281.15930	104	
282.87291	72	
283.91894	76	
284.85068	80	
289.84851	70	
293.85756	228	1+
293.87413	86	
295.99121	76	
296.85482	126	
298.18380	72	
298.31395	72	
299.00947	70	
299.61051	82	
299.82722	76	
299.87102	366	1+
300.05442	70	
301.05528	82	
301.85498	224	
301.91230	94	
302.05685	74	
302.87199	220	1+
304.37496	78	
304.94314	86	
305.17696	86	
306.87809	86	
307.75430	82	
307.79711	86	
308.80016	100	
309.81924	92	
310.83595	72	
312.06875	76	
312.81982	76	
313.79758	110	
315.83938	80	
316.93137	70	
317.39961	80	
318.82764	80	
319.79707	70	
320.61444	122	
324.07599	134	
326.13808	100	
327.71160	86	
329.86862	80	
330.81172	130	
334.95929	126	
335.90174	82	
338.09172	88	
341.01394	78	
341.70150	80	
342.79437	70	
342.81411	104	
344.85461	80	
345.15355	78	
END IONS

###FS:    #m/z: 363.95399 #charge 1+
###MS: 181
###MSMS: 184
BEGIN IONS
TITLE=Cmpd 138, +MS2(363.9540), 28.0-35.0eV, 4.0min #184
RTINSECONDS=237.594
SCANS=181,184
PEPMASS=363.95399	229984
CHARGE=1+
69.71979	80	
102.09606	106	
141.51014	80	
166.72234	78	
189.86267	194	
191.85598	280	
193.93304	82	
196.89420	92	
197.43892	84	
200.94486	98	
204.00771	88	
207.86872	128	
207.95350	86	
209.94324	406	1+
210.88240	284	
212.87884	506	1+
212.90337	82	
217.86980	76	
224.88916	124	
224.94876	400	1+
224.96759	154	
225.39753	102	
226.86410	108	
226.94496	4090	1+
226.96819	134	
227.07061	82	
227.92603	398	
228.89054	290	
228.94037	3256	1+
230.88586	1266	1+
234.05526	76	
236.84527	82	
237.41655	102	
238.42970	74	
238.99449	88	
240.83171	282	1+
240.93744	298	
240.96397	246	
241.93945	524	1+
242.15095	112	
242.58292	96	
242.96066	196	
243.81808	82	
244.11748	86	
244.95470	1896	
245.39087	88	
245.94226	274	
246.95137	1722	1+
247.38399	84	
247.80505	80	
248.80460	120	
248.84258	116	
248.90432	142	
249.03973	74	
249.38063	102	
249.94163	228	1+
250.08716	82	
250.49735	80	
250.96789	232	
252.88583	82	
252.94040	74	
253.83962	108	
253.90052	168	
253.91616	78	
254.33281	96	
255.14425	100	
256.97140	74	
258.84198	120	
258.97401	128	
260.09680	94	
260.83216	126	
261.83439	74	
262.87471	90	
262.99826	100	
263.06780	82	
263.82708	74	
264.05440	126	
264.96552	170	1+
265.78725	82	
266.40136	122	
266.84954	78	
267.06397	80	
267.79010	150	
267.86520	80	
267.96917	202	
268.26569	88	
268.81521	152	
268.84787	126	
269.04479	214	1+
269.13287	88	
269.96686	196	
271.82743	100	
271.93012	84	
272.11840	82	
273.91188	198	1+
275.04951	84	
275.06673	218	1+
276.37637	102	
276.85641	88	
277.85500	78	
278.00969	88	
278.79830	104	
278.84019	240	
278.86568	116	
279.85137	276	1+
280.79333	176	
280.82636	184	1+
281.74838	90	
281.80436	114	
281.89267	78	
282.62959	78	
283.78626	158	
283.84666	190	
283.97249	84	
284.83006	140	
285.51416	88	
285.79039	84	
285.84589	232	1+
285.86519	104	
286.41743	80	
289.86532	146	
290.82699	108	
290.88210	94	
292.80562	76	
293.05901	78	
295.81792	74	
295.84958	100	
295.93404	80	
296.80762	158	
296.87162	260	1+
297.12623	90	
297.81567	80	
297.85758	148	
298.80345	576	1+
300.79805	406	1+
300.82097	84	
300.87478	80	
300.95120	78	
301.86049	216	
303.85254	424	1+
305.95937	74	
306.08727	74	
306.82872	78	
306.93427	96	
307.86412	256	1+
308.88622	78	
309.25346	76	
310.05077	86	
310.86878	216	1+
311.13134	84	
316.34799	82	
316.81478	178	
318.14789	74	
319.83020	90	
320.13562	86	
322.14232	84	
322.92580	86	
326.86877	288	1+
327.07187	80	
327.80909	80	
328.95266	86	
332.83270	94	
337.87434	194	1+
338.62582	88	
338.81132	84	
338.93997	86	
340.93440	216	
343.70576	90	
344.06164	86	
345.82933	94	
346.90973	80	
347.00120	90	
358.77124	148	1+
359.90782	74	
363.71742	102	
368.75091	80	
END IONS

###FS:    #m/z: 322.92765 #charge 1+
###MS: 185
###MSMS: 186
BEGIN IONS
TITLE=Cmpd 139, +MS2(322.9276), 28.0-35.0eV, 4.0min #186
RTINSECONDS=241.282
SCANS=185-186
PEPMASS=322.92765	1326008
CHARGE=1+
185.92915	82	
189.96077	72	
191.93410	86	
196.01664	70	
197.05792	66	
197.96205	70	
198.88933	72	
200.83585	120	
200.87311	68	
201.04018	100	
202.88838	76	
204.88384	66	
204.89785	66	
205.01738	88	
205.94698	64	
206.95260	68	
206.99115	74	
207.90561	72	
210.87116	76	
211.91733	68	
212.41269	80	
214.87882	88	
214.94734	82	
215.86447	98	
216.44034	102	
216.87607	84	
223.03659	78	
223.96382	70	
224.95007	72	
226.84159	62	
226.97834	104	
227.11313	62	
229.40089	86	
229.96464	62	
230.07081	70	
232.94906	72	
233.53497	84	
233.61922	88	
234.89739	72	
235.01572	62	
235.03488	68	
235.87705	74	
236.01669	78	
237.00423	92	
237.05971	180	1+
237.09300	76	
237.96561	72	
238.88114	72	
239.79119	66	
240.08047	92	
240.93860	950	
240.96220	68	
241.94176	730	
242.02306	84	
242.81680	188	1+
242.90254	78	
242.93977	2760	1+
243.91025	78	
244.78744	68	
244.91259	74	
244.93730	660	1+
245.13160	72	
245.44470	114	
246.97174	104	
247.23924	86	
247.38553	114	
247.86572	64	
248.09897	74	
248.40528	76	
248.83902	136	
249.04161	70	
249.44678	78	
249.86413	64	
250.96230	62	
253.78871	68	
253.92532	114	
254.86183	66	
255.96827	70	
256.89346	104	
258.06098	70	
258.78904	64	
258.81788	76	
260.33465	94	
260.83197	60	
261.92776	74	
262.01526	72	
262.82906	108	
264.11246	78	
265.01328	84	
265.08477	152	
265.83532	86	
266.86226	68	
267.84690	212	1+
268.06258	66	
268.87569	86	
270.82546	74	
271.83898	70	
272.01694	92	
273.79208	60	
274.89857	70	
275.85581	70	
275.98906	60	
276.79482	74	
276.84448	86	
277.07927	86	
279.08966	1068	1+
279.40997	72	
279.80019	62	
280.81591	74	
281.82514	66	
282.79231	78	
282.89172	80	
282.97210	94	
283.02590	84	
283.08792	72	
283.35836	70	
283.84557	132	
284.29074	476	
284.88328	80	
285.15976	84	
287.08101	68	
288.79626	74	
289.78792	70	
289.96134	76	
290.85484	88	
290.92585	74	
291.80091	152	
292.05646	62	
293.85194	144	
293.86975	214	1+
296.80306	78	
297.74919	62	
298.81606	128	
299.37039	66	
299.87825	76	
301.78658	64	
301.85073	68	
305.80585	72	
307.08080	74	
307.80826	144	
308.28452	70	
308.82581	66	
309.91231	64	
309.95321	64	
310.88788	70	
315.85243	90	
316.74574	82	
317.44551	70	
319.87865	66	
320.89183	118	
321.04041	70	
321.42210	84	
321.89787	68	
323.75762	76	
323.77521	76	
325.80896	72	
328.26034	100	
END IONS

###FS:    #m/z: 340.93813 #charge 1+
###MS: 185
###MSMS: 187
BEGIN IONS
TITLE=Cmpd 140, +MS2(340.9381), 28.0-35.0eV, 4.1min #187
RTINSECONDS=242.055
SCANS=185,187
PEPMASS=340.93813	538780
CHARGE=1+
86.28162	88	
183.86211	70	
186.99374	78	
190.94264	86	
191.94614	92	
197.88578	78	
204.00262	72	
206.41563	122	
208.95665	72	
209.84337	80	
210.93455	130	
212.87293	360	1+
213.93757	346	1+
215.17433	72	
215.93894	72	
217.88779	72	
223.97306	94	
224.83743	140	
225.39017	82	
225.57815	102	
226.85975	78	
227.89858	74	
227.95225	84	
228.16747	72	
228.83821	140	
228.93221	78	
230.84239	120	
230.88896	80	
230.91517	72	
231.88717	188	
231.94922	682	1+
231.99865	74	
232.83753	72	
232.89263	110	
233.88927	74	
233.94607	132	
234.03244	72	
234.88432	76	
235.89635	74	
235.94579	136	
239.07859	70	
239.86000	76	
240.22644	184	
240.83995	92	
241.83726	172	
241.88385	92	
241.94436	70	
242.40915	86	
243.02317	82	
243.83255	114	
244.79304	92	
244.83023	306	1+
246.85135	72	
246.89369	70	
246.96883	78	
247.36059	100	
247.96368	74	
248.10858	70	
248.85524	144	
248.89597	204	1+
249.03500	226	
249.95618	218	
250.96871	162	
251.87920	100	
252.87956	78	
253.04371	88	
254.93605	68	
254.96596	288	1+
255.07342	82	
255.87620	106	
255.95273	72	
256.85779	162	
256.89359	284	1+
256.95960	116	
257.85590	76	
257.93655	76	
257.95239	88	
258.34891	86	
258.83896	126	
258.85660	106	
258.89417	78	
259.02855	72	
259.84324	96	
260.83668	522	1+
261.83928	432	1+
261.91010	78	
262.92968	90	
263.05381	138	
266.87427	126	
267.12889	78	
268.83723	416	1+
270.84246	72	
271.92203	72	
272.91703	72	
274.85536	128	
274.89474	72	
275.80695	84	
275.88649	146	
276.83532	78	
276.85250	320	
276.89932	74	
277.06493	76	
277.85621	158	
277.88066	72	
277.94234	90	
278.69219	96	
278.84143	1154	1+
279.23551	84	
279.87397	96	
280.09623	88	
280.12271	74	
281.93185	84	
282.92662	72	
286.91478	80	
288.35333	82	
288.86265	72	
289.76274	72	
289.91337	70	
291.79925	116	
292.43200	74	
294.75875	70	
294.86652	76	
295.87700	74	
296.88089	100	
297.15402	70	
297.84597	82	
298.16472	76	
298.30662	90	
298.81379	70	
298.88827	70	
299.13908	82	
299.78062	72	
299.89757	72	
301.87327	72	
302.86261	102	
303.86154	74	
303.95104	80	
304.36694	108	
307.37316	76	
307.79546	118	
312.12739	84	
312.80122	128	
312.86567	90	
314.88659	98	
315.34671	74	
316.85525	94	
317.77575	72	
320.83482	78	
325.96949	74	
327.18008	90	
328.99736	70	
330.11178	82	
330.79922	74	
334.08606	154	
334.95744	80	
337.32545	92	
338.79574	90	
339.07108	76	
339.15271	88	
341.22275	82	
341.27933	72	
END IONS

###FS:    #m/z: 507.84092 #charge 1+
###MS: 185
###MSMS: 188
BEGIN IONS
TITLE=Cmpd 141, +MS2(507.8409), 28.2-35.2eV, 4.1min #188
RTINSECONDS=242.827
SCANS=185,188
PEPMASS=507.84092	63700
CHARGE=1+
196.01562	152	
212.88375	120	
224.97622	152	
232.84290	106	
232.89618	312	
240.08004	158	
252.07030	154	
258.10440	126	
259.11635	214	1+
272.85460	232	1+
272.94166	286	1+
273.81002	146	
283.91355	168	1+
285.89834	144	
287.85126	520	1+
288.88726	120	
289.88505	122	
290.13069	114	
290.86268	188	
291.05133	118	
291.86200	176	
292.82222	214	
293.06367	158	
293.87013	316	
294.87065	194	
294.88743	164	
296.35465	110	
298.80415	118	
299.84864	140	
301.80364	134	
303.86794	446	1+
305.86151	1022	1+
308.13829	306	
308.87043	1142	1+
309.08048	136	
309.14745	206	
309.89831	124	
310.06443	108	
310.15603	346	
310.85848	150	
311.15867	196	
311.81962	146	
311.87954	1266	1+
312.81236	112	
312.93645	132	
314.85667	306	1+
315.81363	318	1+
316.89238	134	
318.80178	172	1+
318.86535	258	1+
320.85933	110	
323.84627	130	
323.87357	514	
325.88936	152	
326.88119	1556	1+
328.87633	312	1+
329.82339	190	1+
330.82501	204	1+
330.88418	126	
331.04822	106	
331.85923	222	1+
333.02622	126	
337.09088	218	
342.82246	110	
343.78318	124	
343.86899	118	
344.87834	122	
345.83416	160	
347.77114	162	
347.79081	236	1+
348.83873	198	
349.75137	136	
349.77237	106	
349.78923	134	
349.82592	116	
349.84606	120	
350.76370	314	
350.78931	120	
350.88831	142	
351.83122	106	
351.86170	122	
353.10662	132	
362.85471	112	
364.82435	114	
365.77968	382	1+
366.83830	180	
367.76117	336	1+
369.70695	214	
370.83770	204	
371.18161	124	
371.77348	142	
371.79383	152	
372.77717	204	
373.77579	312	1+
374.77517	202	1+
374.81162	296	1+
375.84920	128	
376.77022	152	
377.78004	124	
378.73142	120	
378.76134	140	
379.81331	116	
380.71616	116	
381.71028	236	1+
381.83560	420	
383.77454	154	
384.85017	272	
385.76135	282	1+
385.78456	120	
385.84462	192	
386.83502	140	
387.80462	110	
388.72688	244	1+
389.19543	224	
390.05332	142	
390.75399	158	
390.78187	142	
391.77283	286	1+
392.73098	132	
392.75208	162	
392.91576	168	
393.73132	154	
393.80108	116	
394.73582	136	
396.75068	114	
398.72657	174	
398.91698	126	
399.72039	202	1+
399.85040	376	1+
400.78088	142	
401.04220	116	
402.85945	130	
403.79866	104	
403.86119	336	1+
404.73046	170	1+
405.75599	122	
405.77999	132	
406.90381	128	
407.75474	128	
407.86415	860	1+
408.72408	122	
408.75638	108	
408.85049	328	
409.72960	226	
410.74424	186	
410.83225	394	1+
411.74761	146	
412.75191	116	
412.81530	236	1+
412.84511	140	
413.06772	142	
414.86514	218	1+
417.85388	212	
421.73294	124	
421.81937	196	1+
421.87711	144	
422.85560	128	
423.76973	178	
424.77019	150	
425.75129	428	
426.76093	240	
426.86027	268	
427.73894	180	
427.76323	228	
428.38334	114	
428.75257	106	
428.84044	376	
429.69654	316	1+
429.73574	132	
429.85336	278	1+
432.76780	184	1+
433.68613	126	
434.81440	114	
438.73295	208	1+
440.88605	118	
443.76077	228	
444.75607	140	
444.78310	224	1+
444.86863	130	
445.68163	138	
447.70567	442	1+
447.77830	116	
447.80619	164	
448.72478	266	1+
448.77111	308	1+
449.88054	124	
450.69930	364	1+
450.74471	112	
451.75416	126	
462.87534	166	
465.72450	168	
467.69689	148	
467.88779	146	
468.89009	128	
470.72009	232	
485.89996	198	
END IONS

###FS:    #m/z: 322.92774 #charge 1+
###MS: 189
###MSMS: 190
BEGIN IONS
TITLE=Cmpd 142, +MS2(322.9277), 28.0-35.0eV, 4.1min #190
RTINSECONDS=246.499
SCANS=189-190
PEPMASS=322.92774	1307744
CHARGE=1+
46.53330	58	
185.93751	74	
190.93198	74	
191.95194	154	
193.06888	88	
200.83510	110	
201.04809	182	
202.04295	74	
202.93952	58	
211.99236	62	
213.92616	68	
214.19890	72	
216.99159	72	
217.87707	102	
218.11119	82	
218.84419	80	
220.07954	72	
220.88217	64	
221.06591	70	
221.94130	64	
222.04370	66	
222.94689	142	
223.96365	66	
224.43103	78	
227.00415	70	
227.83383	90	
228.49393	82	
228.85619	76	
230.83342	58	
230.85181	66	
232.92912	80	
233.89911	64	
234.88073	76	
235.06297	58	
235.88251	68	
236.37737	74	
236.86655	58	
237.05324	70	
238.04890	60	
238.88893	90	
238.93434	72	
238.98768	72	
239.07838	68	
239.78659	136	
240.14506	74	
240.81901	68	
240.93767	814	
240.96782	86	
241.78056	82	
241.93987	450	
242.94035	2564	1+
243.81947	92	
244.36864	92	
244.93803	650	1+
245.02209	68	
246.85331	86	
248.02776	66	
248.84284	128	
250.10284	68	
250.94264	58	
251.07267	170	
251.84221	72	
251.86161	76	
252.99464	62	
253.34483	100	
253.87056	70	
255.78577	74	
256.84121	70	
256.89639	96	
257.07755	58	
257.98815	78	
258.82980	210	
258.85182	104	
258.89209	156	
261.08573	66	
261.82832	76	
263.05465	146	
263.16328	74	
263.18527	78	
263.86086	60	
264.83904	70	
264.85655	140	
264.87542	78	
265.06504	68	
266.01742	58	
266.04155	70	
266.89747	68	
267.04813	76	
269.34225	100	
269.80008	80	
270.35893	78	
271.83075	58	
271.99493	76	
272.84615	92	
272.87629	72	
273.79711	74	
273.81448	62	
275.04709	100	
276.04789	100	
276.84361	134	
277.07097	64	
279.08844	1286	1+
279.16785	86	
279.88849	58	
279.91422	72	
279.99120	98	
280.83052	114	
281.01768	72	
281.83936	82	
281.87305	102	
282.22109	68	
282.27855	68	
282.98690	72	
283.78831	64	
284.29305	296	
284.78448	78	
285.29519	312	
285.45014	76	
288.84375	66	
289.79117	128	
290.78573	60	
290.87200	78	
290.97312	100	
291.10205	98	
291.80380	148	
293.06969	80	
293.78977	68	
293.85071	66	
297.81721	60	
298.91160	64	
299.16456	70	
299.78072	62	
302.37558	80	
302.78982	70	
303.81138	106	
303.95120	102	
305.87258	60	
308.08812	76	
308.26951	80	
308.79433	60	
311.01763	64	
314.27239	84	
314.81690	66	
319.19166	78	
320.38832	80	
320.82591	58	
320.88117	86	
321.80298	130	
323.23790	76	
324.76590	82	
325.11797	62	
326.81151	66	
326.90701	60	
END IONS

###FS:    #m/z: 340.93813 #charge 1+
###MS: 189
###MSMS: 191
BEGIN IONS
TITLE=Cmpd 143, +MS2(340.9381), 28.0-35.0eV, 4.1min #191
RTINSECONDS=247.271
SCANS=189,191
PEPMASS=340.93813	557762
CHARGE=1+
88.72003	74	
100.82573	66	
188.89259	74	
190.93681	68	
191.94784	134	
192.92627	122	
196.88383	82	
199.14381	108	
208.88248	74	
213.88120	132	
213.93663	806	1+
214.88238	70	
215.88716	310	
216.40952	90	
217.88048	164	
217.93689	122	
219.85536	66	
219.89555	80	
221.88646	78	
222.89176	78	
224.97662	160	
226.94258	86	
227.50206	88	
230.78833	86	
230.84448	120	
231.89284	84	
231.94855	1104	1+
232.83913	96	
233.87084	80	
233.89840	230	1+
233.93473	98	
234.88116	72	
234.97444	66	
236.88318	78	
236.90345	118	
238.91179	78	
239.88513	284	1+
240.22681	72	
240.83339	72	
241.82058	72	
241.84332	220	
241.94654	70	
242.88940	66	
242.95397	130	
243.83240	550	1+
243.86796	70	
244.51465	78	
245.83540	76	
246.47716	96	
247.79092	68	
247.85545	70	
247.89635	342	1+
248.85387	66	
249.83698	76	
249.86306	120	
249.95998	190	
249.99417	106	
250.05852	86	
250.95803	78	
253.04772	90	
253.92342	70	
253.95898	78	
254.90297	194	1+
254.92263	98	
254.96483	372	1+
255.07121	66	
256.86194	190	1+
256.89460	164	
256.96341	124	
257.82796	94	
257.90016	162	
258.84255	468	1+
259.95403	90	
260.83072	362	1+
260.85777	66	
261.84162	168	
262.84435	174	
262.87259	78	
263.99658	78	
265.51728	92	
265.81595	72	
265.90317	68	
266.01534	72	
266.87131	74	
268.82377	70	
268.86710	68	
268.95354	130	
269.86847	74	
270.82071	90	
272.87162	94	
272.91603	112	
273.92002	86	
274.85760	122	
275.05331	80	
275.10201	96	
275.80522	136	
275.84203	74	
275.86281	120	
276.85244	346	
276.89150	126	
277.83327	94	
277.85358	212	
277.96184	90	
278.09204	66	
278.84350	1230	1+
278.87235	70	
278.91975	70	
279.88222	92	
280.86626	108	
280.93510	78	
281.04813	88	
281.80977	70	
281.84313	88	
281.86468	178	
282.89177	66	
283.02577	70	
283.35446	78	
284.93378	70	
287.06605	70	
287.88644	82	
288.06172	78	
288.79352	80	
289.78778	86	
290.83573	68	
290.87178	72	
291.85067	82	
292.80780	66	
292.98422	84	
293.06623	76	
294.86987	376	1+
297.11610	68	
297.80655	78	
297.84676	66	
298.01202	72	
298.07781	116	
298.31316	94	
298.79664	94	
298.88681	72	
299.05670	92	
300.85456	330	1+
301.25994	74	
303.87337	70	
307.79462	182	
307.81007	84	
309.49532	90	
310.88745	184	1+
312.80905	84	
315.02192	70	
319.22460	86	
321.42633	92	
321.84500	66	
323.04226	88	
323.09962	72	
323.82846	80	
324.78813	84	
328.02018	76	
328.81940	70	
328.89281	66	
330.81287	70	
334.57967	74	
340.80773	70	
342.31898	72	
343.26028	66	
343.95702	106	
344.73392	88	
END IONS

###FS:    #m/z: 507.84072 #charge 1+
###MS: 189
###MSMS: 192
BEGIN IONS
TITLE=Cmpd 144, +MS2(507.8407), 28.2-35.2eV, 4.2min #192
RTINSECONDS=248.043
SCANS=189,192
PEPMASS=507.84072	60076
CHARGE=1+
196.01440	338	
214.02790	132	
214.88814	124	
232.89370	224	
248.43593	100	
249.03669	106	
250.90815	130	
255.90767	134	
256.08723	130	
265.08294	136	
266.16452	380	1+
269.51166	98	
270.85961	288	1+
271.78833	110	
271.86360	242	1+
275.81970	124	
278.83102	116	
285.85839	138	
287.47449	100	
287.85522	1030	1+
288.89267	158	
289.88786	158	
290.85961	322	1+
293.86919	140	
294.07445	122	
298.86286	104	
299.84755	390	1+
302.54848	130	
303.34981	102	
303.86636	466	1+
304.80054	112	
305.86027	1226	1+
307.07438	130	
308.14023	716	1+
308.87587	934	1+
309.84313	220	1+
309.86816	116	
310.15436	464	1+
311.88206	1020	1+
313.87172	268	1+
315.85785	354	1+
316.37431	108	
316.93679	102	
317.82629	96	
318.76098	140	
318.84298	376	1+
318.87913	114	
319.84880	414	1+
319.87614	132	
323.82222	222	1+
323.87131	352	1+
325.89206	108	
326.05119	124	1+
326.87964	2140	1+
327.80778	238	1+
327.89610	106	
329.17436	138	
329.83745	98	
329.87876	114	
331.82021	266	1+
332.87400	216	
333.80772	122	
333.86252	216	1+
335.84268	126	
337.38192	100	
337.80149	112	
337.87649	218	1+
341.80827	132	
341.84754	108	
343.16651	230	1+
343.87524	288	1+
345.77034	116	
345.82664	256	1+
345.89682	98	
345.93989	166	
346.75184	100	
346.96066	96	
347.14582	112	
347.77257	170	
348.17284	96	
348.79105	182	
348.84629	260	
349.75479	230	
349.78980	112	
349.89735	124	
350.38785	104	
350.76231	136	
350.82169	352	1+
350.88367	172	
350.94753	142	
351.18248	130	
351.76486	232	1+
351.77989	148	
351.93611	246	1+
353.79375	180	
355.16656	106	
355.88011	136	
356.80095	128	
357.05148	126	
357.83289	108	
357.97077	180	1+
358.76729	142	
361.85665	118	
363.97029	108	
364.79990	110	
365.75987	140	
365.78366	212	
365.80202	122	
365.89108	268	1+
366.18025	182	
366.79103	106	
366.83597	138	
367.70794	314	1+
367.76433	150	
367.83023	102	
368.80268	100	
370.79805	210	
371.18338	130	
371.79951	482	1+
372.04242	136	
372.77941	176	
374.77734	270	1+
374.84713	108	
375.81415	140	
377.75685	110	
379.84675	200	1+
379.88365	252	1+
380.71306	266	1+
381.83383	180	
382.89018	144	
383.77534	112	
384.84454	578	1+
385.76933	222	
386.80671	126	
387.84009	238	1+
388.79565	98	
389.19457	190	1+
390.76766	96	
390.84945	104	
391.83797	102	
392.07124	138	
392.75948	150	
392.77664	272	1+
392.82420	150	
393.80145	182	1+
397.72672	306	1+
399.69015	106	
399.84732	364	1+
403.87673	144	
404.86933	114	
405.76410	346	1+
405.85617	314	
406.98635	184	1+
407.76311	144	
407.86314	862	1+
408.76735	128	
409.72215	424	1+
409.75451	262	1+
409.85879	310	1+
409.88763	154	
410.83258	322	
411.09196	138	
411.81910	108	
413.77438	116	
414.91317	166	
417.77362	124	
418.85496	180	1+
421.77309	122	
421.80591	138	
421.87944	138	
422.72820	120	
422.87310	132	
423.76091	202	1+
423.78205	174	
425.74930	310	1+
425.87162	98	
426.77475	112	
427.72879	622	1+
427.87008	100	
428.19563	100	
428.74639	308	
428.84025	494	1+
429.08273	104	
429.69854	306	
430.70388	202	
430.73135	140	
430.80168	106	
431.39488	108	
431.85741	172	
432.69347	302	1+
434.73271	236	1+
434.88458	126	
436.85528	124	
437.18915	154	
438.88663	196	1+
444.77930	100	
444.86878	286	1+
445.71848	202	
445.74363	342	1+
446.76795	124	
446.80243	164	
447.70736	626	1+
447.75702	190	
448.76144	114	
448.77716	478	1+
449.69512	424	1+
449.77787	372	1+
449.87330	126	
450.69798	310	1+
450.74872	162	
451.87925	102	
454.70978	186	1+
462.88070	124	
463.72796	128	
465.71932	156	
465.79661	118	
466.72299	140	
467.14314	112	
467.88572	414	1+
468.70338	220	1+
485.89091	318	1+
END IONS

###FS:    #m/z: 363.95393 #charge 1+
###MS: 193
###MSMS: 194
BEGIN IONS
TITLE=Cmpd 145, +MS2(363.9539), 28.0-35.0eV, 4.2min #194
RTINSECONDS=251.694
SCANS=193-194
PEPMASS=363.95393	232142
CHARGE=1+
111.36480	74	
114.15508	82	
175.97311	84	
187.86636	78	
189.86070	512	1+
190.92674	88	
191.86356	194	
194.89192	80	
195.02577	110	
196.88225	78	
200.94807	92	
207.40674	76	
207.87461	268	1+
208.94076	76	
209.86468	148	
209.94372	876	1+
210.88285	270	
212.05485	76	
212.87765	852	1+
214.51176	98	
214.88966	150	
217.86068	72	
218.90746	92	
219.41306	78	
220.98386	72	
221.01850	84	
221.44789	94	
222.86816	76	
222.94948	170	
222.96895	168	
223.00373	78	
223.88184	150	
223.95511	114	
224.94767	562	1+
224.96803	144	
226.88883	94	
226.94572	4924	1+
227.88883	80	
227.92654	76	
228.04694	108	
228.82445	84	
228.89057	240	
228.94043	5860	1+
230.84476	86	
230.88784	1418	1+
231.40804	78	
232.51693	72	
232.88401	312	1+
232.90296	134	
233.40367	98	
236.92673	74	
237.95609	74	
239.07058	76	
239.09012	88	
239.92623	82	
240.93728	412	
240.95943	640	1+
241.83188	88	
241.93886	194	
242.02862	72	
242.93990	688	1+
242.95811	664	1+
243.82693	122	
243.90192	84	
244.82939	76	
244.95477	2782	1+
245.03349	72	
245.14869	90	1+
245.89312	72	
245.94648	114	
246.84947	100	
246.95096	3074	1+
248.09507	76	
248.89815	474	
249.03478	122	
250.80313	116	
250.89749	110	
250.96584	98	
251.06908	132	
251.86545	76	
252.87382	100	
253.09640	80	
253.90501	136	
253.92144	80	
254.05079	88	
255.01435	90	
255.99781	90	
256.84218	202	1+
259.83105	214	1+
260.04726	76	
260.97078	140	
261.96974	200	1+
262.78080	86	
263.05373	138	
263.88383	112	
264.05662	100	
264.81909	272	1+
264.88728	78	
265.78647	98	
267.97179	476	1+
268.08445	236	1+
268.13929	82	
268.79923	274	1+
268.86427	82	
268.87738	74	
268.91517	100	
269.41727	112	
269.96738	546	1+
271.02771	78	
272.65953	116	
272.81755	128	
272.94954	84	
275.15692	74	
276.08847	102	
276.81547	78	
276.85009	98	
278.84173	140	
279.83612	220	1+
279.92546	102	
280.10706	136	
280.91416	78	
281.78931	86	
282.82806	106	
282.85047	132	
283.00732	74	
283.78577	336	1+
283.85072	80	
284.82406	112	
284.84116	466	1+
285.86490	84	
286.91641	80	
289.87547	114	
293.06813	398	1+
295.21633	78	
295.85021	82	
296.91311	100	
297.11056	76	
297.80528	138	
298.80112	530	1+
299.14920	146	1+
299.86321	82	
300.66975	82	
300.98274	80	
301.79716	250	
301.85681	138	
302.80115	106	
302.85818	172	
303.85544	292	
303.94924	86	
304.10753	74	
308.35358	94	
308.90353	80	
312.81998	98	
315.45124	90	
315.82713	76	
319.87235	198	1+
320.17046	78	
321.81516	130	
322.92715	76
[truncated: 1,812,705 more chars]
