# Supplementary material for: High-Throughput Venomics
Source: J Proteome Res. 2023 Apr 3;22(6):1734–46. doi: 10.1021/acs.jproteome.2c00780 (PMC10243144; doi:10.1021/acs.jproteome.2c00780)
Supplement: Supplementary file 9 — pr2c00780_si_009.zip [file pr2c00780_si_009.zip › Manual files/Calloselasma rhodostoma MGF/210702_Calloselasma_halfplate000004_5.1.201.mgf]

###	D:\Data\Julien\210702_Cr_half_TFA\210702_Calloselasma_halfplate000004.d\ProteinAnalysisResults.mgf
###	D:\Data\Julien\210702_Cr_half_TFA\210702_Calloselasma_halfplate000004.d\analysis.baf
###	210702_Calloselasma_halfplate000004.d
###	Instrument: maXis HD
###	Manufacturer: Bruker
###    PeakWidth 0.30, MiniumIntensity 10, S/N 1Apply threshold 0, Threshold 10
###    Retain Residuals no, Create neutrally no,
###    FullScan Parameters: AdductIon (+)+H (-)-H, LowMass 0, HighMass 8000, MaxCharge charge decon 4, MinPeaks 3
###    Perf. isotope decon yes, Max Charge Istopic decon 6, MW agreement 0.00, Abund. cutoff 2.00, Envelope cutoff 75.00
###    MaxRes   Parameters: AdductIon (+)+H (-)-H, LowMass 0, HighMass 8000 
###    Perf. isotope decon yes, Max Charge Istopic decon 6, Abund. cutoff 2.00
###    MSn      Parameters: AdductIon (+)+H (-)-H, LowMass 0, HighMass 8000 
###    Perf. isotope decon yes, Max Charge Istopic decon 4, Abund. cutoff 0.05
###    Global Charge Limit: no 3, Prefer FullScan Result: yes, Export what: 2 (0=non deconv/1=deconv only/2=mixed), NoMSMSSignals: 150, Intensity threshold: 10, NoMSSignals (deconv): 2, NoMSSignals (non-deconv): 2, NormalizeData: no, SingleCharged: yes
###
COM=210702_Calloselasma_halfplate000004.d
USERNAME=Demo User

###FS:    #m/z: 367.77228 #charge 6+
###MS: 1
###MSMS: 2
BEGIN IONS
TITLE=Cmpd 1, +MS2(367.7723), 28.0-35.0eV, 0.0min #2
RTINSECONDS=1.317
SCANS=1-2
PEPMASS=367.77228	58
CHARGE=6+
195.11896	10056	
206.93887	15504	
208.94440	48766	1+
211.94307	126738	1+
213.93827	45128	1+
222.95050	77092	1+
223.05990	22162	1+
224.94945	9738	
225.19218	12822	
226.94552	123378	1+
227.19712	133316	1+
228.94198	161466	1+
231.95108	10466	
235.20209	8796	
239.07738	12986	1+
239.14537	28468	1+
239.19731	9374	
239.23147	67992	1+
244.95572	58170	
245.15543	10244	1+
245.22261	13160	
245.94456	68932	1+
246.23637	30652	1+
246.95000	45862	1+
246.97289	14200	1+
247.23845	19376	1+
248.03147	19736	1+
249.25367	19794	1+
249.97008	80266	1+
250.94524	116508	1+
250.99664	28012	
251.04264	23382	1+
251.19647	19424	1+
252.94554	16080	
252.96972	1043548	1+
253.21232	44452	1+
253.24746	20634	1+
254.94026	220744	1+
254.96502	359186	1+
255.22830	134334	1+
256.25948	21794	
256.96243	54718	1+
257.24089	26280	1+
258.96423	18342	1+
261.97359	33160	1+
263.23286	20968	1+
263.97650	157478	1+
265.24850	23640	1+
267.22795	9790	
267.26152	37236	1+
267.97178	47728	
268.95661	64296	1+
270.97934	27528	
271.13657	10396	1+
272.25379	23754	1+
272.95005	39690	1+
272.97502	10864	
274.27009	74050	1+
277.21217	9802	
279.22778	30200	1+
280.26011	11292	
281.04694	24416	1+
281.24375	95576	1+
282.27537	51978	
283.17073	15960	
283.25948	94614	1+
284.29066	23976	1+
285.22194	13726	1+
288.24874	27144	1+
288.28485	10482	1+
290.26464	14522	
291.18912	8508	1+
291.97182	28750	1+
292.05705	27072	1+
293.20643	17542	1+
293.24423	9672	
293.97259	24180	1+
293.99520	45140	1+
295.22284	34958	1+
295.25855	11386	
295.98982	24270	1+
297.07809	94276	1+
297.23812	40560	1+
298.27016	11914	
299.05823	18322	1+
299.07493	20804	1+
299.19848	10230	1+
299.25263	18630	1+
300.28550	28438	
301.25045	13698	1+
301.26863	17016	1+
302.17132	22840	1+
302.30049	70570	1+
303.95023	48496	1+
305.24255	11966	1+
306.90233	9734	
307.24427	59252	1+
308.16911	12816	1+
309.25831	23902	
309.27331	40250	1+
310.30659	38222	
311.05176	21296	1+
311.16011	19964	1+
311.21733	16918	1+
311.27254	50278	1+
311.98427	12992	
312.32158	19776	1+
313.21594	8838	
313.23214	10498	
313.25937	59296	1+
313.28764	20290	
314.10081	21160	1+
315.10451	18062	1+
315.30993	30578	1+
316.16672	12218	1+
316.27962	41370	1+
316.31654	22914	1+
318.29565	13104	
318.93238	116210	1+
319.17754	11128	1+
319.27952	98604	1+
320.93185	113050	1+
321.19257	27272	1+
321.23721	10378	1+
321.31102	13058	1+
322.92765	1999606	1+
323.23614	38202	1+
323.27044	8880	
323.28970	9938	
323.32193	21836	1+
324.13056	15248	1+
324.28642	63304	1+
325.25186	144348	1+
325.28979	48530	1+
326.96583	15098	1+
327.14483	11662	1+
327.26750	293588	1+
328.31622	31174	1+
329.00100	22074	1+
329.22650	23616	1+
329.28190	69788	1+
330.16861	26208	1+
330.20307	13670	1+
330.33231	93578	1+
331.10187	11806	1+
331.20721	8976	1+
331.22565	13154	1+
331.29840	44978	1+
333.27506	9060	
333.29576	10688	1+
335.00044	34416	1+
335.25188	11390	1+
336.08288	30714	1+
336.21203	17622	1+
336.94336	424052	1+
337.21583	14774	1+
337.26810	15126	1+
337.30533	14996	1+
338.33873	170996	1+
339.23134	23072	1+
340.93776	677390	1+
341.14848	11040	1+
341.17654	10780	1+
341.24696	109362	1+
341.28260	32660	1+
342.13271	9444	1+
343.09503	14018	1+
343.26222	188900	1+
343.30208	57670	1+
344.34767	27924	1+
345.20004	13818	1+
345.27779	44036	1+
347.19683	22336	1+
347.24379	8646	1+
349.23910	13340	1+
349.30330	11540	1+
350.23054	11604	1+
351.26976	41542	1+
352.20223	16538	1+
352.29802	10880	
352.89245	21646	1+
353.16214	13366	1+
353.28263	14988	
354.08819	12112	
354.31433	119528	1+
355.22660	13620	1+
355.26088	8778	
355.30033	30738	1+
356.06362	41778	1+
356.27431	9154	
356.34779	26204	1+
357.23940	35972	1+
357.31165	11822	1+
358.19597	28056	1+
358.36365	121236	1+
359.25675	16078	1+
359.28618	12068	1+
359.95912	334666	1+
361.26960	9694	1+
361.30281	9394	1+
361.95877	43968	1+
362.24242	12936	1+
363.16297	14756	1+
363.21541	19886	1+
363.30668	527582	1+
363.95389	496908	1+
365.23205	11728	1+
365.28438	12484	
366.19586	12040	1+
366.32162	41142	1+
367.26308	13370	1+
367.29861	14866	
367.32859	28014	1+
368.42062	15222	1+
369.27663	16254	1+
369.31162	31592	1+
369.34472	17216	1+
371.09662	301972	1+
371.22246	16498	1+
371.29283	9244	
371.35892	14310	
372.32319	79472	1+
372.37820	16462	1+
373.09368	71740	1+
373.25329	24208	1+
375.20320	25018	1+
376.20684	18126	1+
376.25534	47752	1+
377.23074	11244	1+
377.28554	28850	1+
377.32132	48950	1+
379.29871	12568	
380.10909	14560	1+
380.33013	42368	1+
381.31300	19028	1+
383.20285	36848	1+
383.29293	19712	1+
383.32680	27696	
384.33154	39776	1+
385.28858	112514	1+
386.39461	52702	1+
387.26717	14952	1+
389.22655	9750	
389.70591	10956	1+
391.24715	12680	1+
391.30841	11416	1+
393.33195	24846	1+
394.29758	23698	1+
395.21371	21854	1+
395.29728	17808	1+
395.32735	9686	
396.41686	16212	1+
397.30674	21048	1+
397.34391	10286	
398.18959	22978	1+
399.26927	18164	1+
399.31986	34000	1+
400.20563	34362	1+
400.37289	11810	1+
401.26152	49508	1+
401.34061	28440	1+
403.26385	19658	1+
403.30410	13386	1+
403.70733	35500	1+
405.13182	12936	1+
405.28240	12644	1+
405.32496	13288	1+
406.18131	14994	1+
407.18558	11878	1+
407.29626	49210	1+
407.33271	389990	1+
409.14900	11782	1+
409.30429	12904	1+
411.32333	11658	
412.16931	11002	
412.20361	11782	
412.32319	8764	
413.17749	28978	1+
413.29535	14632	1+
414.18349	22912	1+
414.42573	49078	1+
415.24577	20100	1+
415.31365	23480	1+
417.28067	10838	1+
417.33082	86632	1+
419.30930	18780	1+
420.20129	18256	1+
421.20323	14472	1+
421.31255	41154	1+
421.34633	44798	1+
423.17889	11508	1+
423.34433	23218	
424.23023	32316	1+
424.36016	128418	1+
426.18408	13402	
426.29816	18838	1+
427.30230	14550	1+
429.08319	22784	1+
429.31372	127664	1+
430.18088	22328	1+
430.38401	26674	1+
431.08223	47088	1+
432.12063	11852	1+
432.24051	30638	1+
433.20087	8746	
433.32641	13902	1+
433.34750	13646	1+
435.34092	17944	
436.32292	10122	
438.15484	20098	1+
438.33777	18710	
439.23439	25350	1+
440.12083	13758	1+
441.19623	18494	1+
441.27754	8772	
441.36575	28352	1+
442.15944	14384	1+
443.29341	29244	1+
443.33024	26740	1+
443.38009	58756	1+
444.23106	18230	1+
445.28822	61146	1+
447.31025	75342	1+
451.14915	21148	1+
451.35798	198086	1+
452.32577	24002	1+
455.13631	20468	1+
456.35091	23308	1+
457.10734	53356	1+
457.35590	16964	1+
458.23916	23078	1+
459.20072	13732	1+
459.24020	17808	1+
459.26923	20572	1+
459.30350	14546	1+
459.37617	28076	1+
461.32423	9164	
461.38788	24294	1+
462.17127	11066	1+
463.25290	18334	1+
463.32603	17136	1+
464.27745	22650	1+
465.16703	23068	1+
465.28212	17628	1+
465.33496	39548	1+
465.37204	25922	1+
467.16048	9732	
467.33227	9602	
467.88487	30616	1+
468.16116	10340	
468.34227	21044	1+
468.38493	166984	1+
469.15338	30702	1+
470.32752	18670	1+
472.24586	17436	
473.14771	15318	1+
473.25164	8884	
473.34059	45886	1+
474.26089	20110	1+
475.23382	22854	1+
475.37173	10784	
476.31328	12692	1+
476.37449	24284	1+
479.18405	10032	
479.40122	15540	1+
480.34864	20236	
480.43580	17888	1+
481.35113	11182	
482.36260	61654	1+
482.39967	37850	1+
482.52502	24556	1+
483.18242	36040	1+
483.23476	16584	1+
485.30488	15210	1+
487.32058	25138	1+
488.35149	20246	1+
489.25203	29030	1+
489.31449	51626	1+
491.36673	14000	1+
492.31526	13516	1+
492.45653	17118	1+
493.38200	10796	
495.33532	20942	1+
495.38367	91576	1+
497.18199	11614	
497.25842	25974	1+
498.35522	22144	1+
498.39162	17534	1+
501.21336	37088	1+
501.27927	17696	1+
501.36782	24570	1+
502.25036	17462	1+
502.33246	26538	1+
503.10508	19364	1+
503.29420	21316	1+
504.17092	21842	1+
504.34159	15668	1+
506.27190	28840	1+
506.42392	11920	1+
507.18803	16042	1+
507.27129	22626	1+
509.36281	47544	1+
510.55584	84556	1+
511.26637	28736	1+
512.18308	38608	1+
512.26708	23266	1+
512.34061	13892	1+
512.41070	161938	1+
513.46705	9994	1+
515.19436	8894	
515.22862	15684	1+
516.03449	44422	1+
517.36779	24568	1+
519.24341	30806	1+
519.32857	14846	1+
520.18623	10168	1+
520.39128	30348	1+
521.39667	21220	1+
522.35103	30856	1+
524.11270	21934	1+
524.37241	58568	1+
525.17133	28136	1+
525.25160	14990	1+
525.29724	13478	1+
526.38978	68370	1+
526.47549	8702	1+
527.20228	18030	1+
528.26472	16318	1+
529.32720	14688	1+
529.39481	9148	1+
530.20653	25788	1+
531.26780	18950	1+
531.34511	9046	
531.40123	13194	
532.23561	22284	1+
532.34659	20726	1+
532.44870	10144	1+
533.23981	18244	1+
533.34379	86528	1+
534.34867	64090	1+
535.12417	14292	1+
535.87148	39270	1+
537.23285	32428	1+
537.33454	17206	1+
538.41467	65144	1+
538.51160	8466	1+
539.22821	446124	1+
539.41102	41162	1+
541.37995	9504	
542.26029	10500	
542.29201	21596	1+
542.38197	30636	1+
542.50612	15062	1+
543.17087	18354	1+
543.38351	21512	1+
543.46546	14508	1+
544.29793	25930	1+
545.29011	36734	1+
546.39549	12462	1+
547.31675	30740	1+
548.39732	19246	1+
550.22543	13220	1+
550.62365	349436	1+
552.56615	30174	1+
553.33698	26728	1+
553.39023	43446	1+
554.34327	21228	1+
554.50724	17486	1+
555.24256	23728	1+
556.33491	15490	1+
556.43563	96760	1+
556.52330	21450	1+
557.23851	334794	1+
558.42025	11252	1+
558.88906	11430	
559.28895	13246	1+
560.35648	29204	1+
561.30058	18728	1+
561.35277	7798	1+
561.39069	15592	1+
561.48594	9164	1+
564.13521	9592	1+
564.23613	11582	1+
565.30822	17556	1+
565.37652	14168	1+
565.42593	19160	1+
566.25224	15220	1+
568.28230	30612	1+
568.40025	47698	1+
569.34193	20468	1+
570.34463	15464	1+
570.41721	85562	1+
571.31421	23998	1+
571.48265	9606	1+
573.35681	11090	1+
574.29651	16846	1+
575.30153	12366	1+
575.36877	10750	1+
576.24696	15728	1+
577.36364	35600	1+
579.44885	11364	1+
580.25454	68478	1+
580.59461	12356	1+
581.55472	27312	1+
582.43883	54572	1+
582.48884	31988	1+
583.38676	23128	1+
583.48982	27838	1+
584.34740	15266	1+
584.39569	16998	1+
586.40993	20066	1+
587.24222	11824	1+
587.41249	14616	1+
588.40385	37064	1+
590.05230	35488	1+
590.42668	13230	1+
590.51655	40204	1+
592.32187	10518	1+
594.40123	18918	1+
595.48732	11406	1+
596.13680	7254	1+
597.41513	40258	1+
599.23543	17606	1+
599.36601	20670	1+
599.42975	38036	1+
599.51922	23490	1+
600.23793	12880	1+
600.46344	39130	1+
602.23736	12010	1+
603.33792	33604	1+
605.42477	12856	1+
608.45498	23874	1+
609.45564	34118	1+
610.40876	8786	
610.51045	17662	1+
612.38295	20054	1+
612.42598	38036	1+
614.44332	121480	1+
615.83793	10620	1+
616.37482	17430	1+
617.37806	12302	1+
617.49413	13514	1+
618.26142	23828	1+
618.62391	26890	1+
620.33384	14872	1+
620.41347	41480	1+
621.26927	9644	1+
621.41316	33128	1+
624.56715	47482	1+
625.40241	24986	1+
625.56828	42106	1+
626.47893	38258	1+
627.36156	28360	1+
628.32108	22990	1+
628.37064	17428	1+
628.42167	32738	1+
631.56416	60676	1+
632.48823	19068	1+
633.32649	15996	1+
633.43895	17906	1+
633.49287	15480	1+
634.35898	48342	1+
635.37300	29578	1+
636.63431	9478	
637.40898	16142	
638.43538	40506	1+
640.28041	130052	1+
640.55547	101460	1+
641.28095	115880	1+
641.44141	48396	1+
643.39429	40548	1+
643.39864	22600	1+
643.57923	124664	1+
644.39390	38022	1+
644.48761	10610	
645.52683	25418	1+
646.40703	20736	1+
649.49497	11766	1+
650.32625	29006	1+
650.54246	17910	1+
651.51317	9210	
651.54898	13730	1+
651.61474	11514	1+
653.43759	54856	1+
653.52906	55502	1+
654.43798	34838	1+
655.54170	29542	1+
656.31801	20966	1+
656.45053	24744	
657.46919	24682	
657.55926	27682	1+
658.41513	9172	
658.46837	125554	1+
659.85996	18552	1+
662.30427	25938	1+
664.07271	14962	1+
664.44176	65534	1+
665.44202	52016	1+
666.59804	11374	
667.45643	23470	1+
667.50528	15516	1+
667.60433	61298	1+
669.47046	13552	
669.50597	41376	1+
670.42280	8922	
670.50401	32010	1+
671.44320	44486	1+
671.53871	10362	
672.44332	31960	1+
672.47709	18166	1+
674.49834	39432	1+
675.45192	30098	1+
675.53890	40866	1+
675.58420	18448	1+
676.27389	9680	1+
676.37272	29652	1+
677.37178	31494	1+
679.40127	32002	1+
679.45236	10268	
679.48856	17440	1+
679.58066	18630	1+
680.44339	14136	
681.43833	21362	
681.46437	110996	1+
682.46634	93184	1+
683.56167	16484	1+
684.40145	9228	
685.46486	50654	1+
685.61978	11198	1+
686.40518	9014	
686.49930	52734	1+
687.42730	12742	
688.29780	8418	1+
689.66196	24612	1+
692.59496	17708	1+
693.60239	13562	1+
694.41554	9020	
695.43984	38808	1+
696.52195	42666	1+
698.46154	60648	1+
699.63291	14338	1+
700.47280	47768	1+
701.34932	25336	1+
702.49291	133060	1+
704.46285	24084	1+
705.49832	31832	1+
707.42818	9234	
708.45352	17346	
708.95388	10016	
709.46661	114228	1+
712.40641	10158	
713.49856	68076	1+
713.58934	20306	1+
714.44809	12198	
715.50893	34800	1+
718.43036	42502	1+
719.40008	14914	
719.48248	17098	1+
719.89223	27976	1+
722.41548	59318	1+
723.51837	30334	1+
724.60206	22152	1+
724.90173	41228	1+
725.46399	27270	
725.52781	10052	
726.49169	162376	1+
728.29230	9988	1+
728.42914	12002	
729.49149	31980	
730.52441	171006	1+
733.45628	19502	1+
734.49297	27456	1+
736.61146	12808	1+
737.50694	12902	
738.45766	46058	1+
740.44925	10530	
740.54502	69410	1+
740.63663	15946	1+
742.40878	42422	1+
742.48884	98850	1+
743.97479	11002	1+
746.51324	109710	1+
747.38884	23788	1+
747.99204	11832	1+
749.51321	42450	1+
749.61549	12072	1+
750.42761	9224	
750.52281	31374	1+
751.45184	22770	
752.93328	8918	
753.49302	118120	1+
753.61354	9392	1+
753.63460	16506	1+
755.52537	320058	1+
757.37939	25594	1+
758.00330	14838	1+
762.38640	19824	1+
763.44889	38402	1+
764.43056	43348	1+
766.48127	85658	1+
767.01784	9616	
767.54185	33738	1+
769.51360	252932	1+
769.55365	11624	
770.00408	14460	1+
770.51959	223596	1+
771.62717	10552	1+
772.00464	12364	1+
772.44985	13122	
773.54320	528292	1+
774.44993	13688	
774.54806	362492	1+
774.94959	12848	
775.47621	20054	
776.77983	17172	1+
777.57034	53126	1+
778.54500	67596	1+
779.38190	25972	1+
782.50454	24566	1+
784.57091	70838	1+
785.93831	26682	1+
786.51236	60724	1+
789.95974	9848	
790.54476	93722	1+
791.43595	13790	1+
794.47529	88884	1+
795.48591	60690	1+
796.55283	14424	
796.64705	14394	1+
797.00676	15178	
797.51936	148894	1+
797.70192	6502	1+
798.33245	7906	1+
798.80489	23334	1+
801.54772	110468	1+
806.45767	40520	1+
806.97154	9614	
807.41015	82036	1+
807.95089	27546	1+
808.51704	11922	
809.54667	10460	
810.45338	50858	1+
812.11185	10656	1+
813.57948	9152	
814.54351	269294	1+
815.68413	8582	1+
816.03035	40874	1+
816.63095	9788	1+
817.65500	9200	1+
817.96702	9310	
818.47562	12996	
818.57700	254410	1+
818.97534	15626	
819.49863	21308	
820.44528	11640	1+
821.44463	8044	1+
821.50694	16676	1+
823.52944	10678	
823.63311	20630	1+
825.41241	10106	1+
826.53856	34392	1+
828.44273	71388	1+
828.59748	48530	1+
828.98018	15314	1+
830.04315	10280	1+
830.53723	62384	1+
834.56927	43978	1+
834.72148	9258	1+
835.53843	21794	1+
835.97009	58956	1+
836.47020	86284	1+
839.50762	59520	1+
841.53865	143174	1+
842.67255	16056	1+
842.71111	9212	1+
843.67693	12842	1+
846.38904	17180	1+
848.54792	14836	
848.62015	21416	1+
849.00420	17498	1+
849.68013	62224	1+
850.49741	108090	1+
850.99877	18966	1+
851.50549	81224	1+
852.55974	11288	
853.45219	36232	1+
853.57985	14258	
853.75489	9060	1+
854.03851	8806	
854.50492	34374	1+
855.80442	218736	1+
856.51018	79414	1+
858.05107	9938	
858.56306	274390	1+
862.60277	197696	1+
863.50918	20558	
863.71215	10524	1+
864.56781	30422	1+
867.73962	11326	1+
867.76690	12966	1+
869.52798	7968	1+
870.45127	12992	1+
870.60528	48242	1+
872.62207	42986	1+
873.58326	71822	1+
873.88071	19446	1+
874.60775	66658	1+
877.69322	49350	1+
878.01378	21144	
878.59579	25364	
878.74248	10582	1+
879.49924	96780	1+
879.99772	63364	1+
881.44852	24030	1+
881.78025	11556	1+
883.53139	27504	
884.41494	12238	1+
885.62118	123436	1+
889.57991	95714	1+
891.69743	21042	1+
891.75850	12570	1+
892.01868	22636	1+
892.57820	19110	
892.75481	9754	1+
893.46524	25368	1+
894.50181	58884	1+
894.71096	15302	1+
895.58884	9746	
896.49959	36204	1+
897.48735	61844	1+
897.60519	11552	
898.56861	105220	1+
898.73064	26816	1+
901.49147	10440	1+
902.58847	208282	1+
906.62857	126496	1+
906.76060	22956	1+
907.75851	14764	1+
909.78439	15050	1+
909.80680	11614	1+
910.44295	15740	1+
914.63418	44710	1+
918.59098	36464	1+
921.44967	25136	1+
922.52446	92986	1+
922.61999	14320	
923.52399	59542	1+
923.78337	24968	1+
924.56955	43454	1+
925.70206	11758	1+
927.55038	46588	1+
929.60052	71250	1+
933.61029	74322	1+
933.75154	10390	1+
933.79055	35448	1+
936.67428	13752	1+
937.85264	97928	1+
938.49002	20008	1+
939.47390	20842	1+
939.61570	23520	1+
939.76877	204930	1+
941.49382	80396	1+
942.71266	18832	1+
945.58860	13834	
945.66582	9170	
946.61973	133444	1+
946.72927	10754	1+
950.65593	82216	1+
950.74359	10104	1+
951.60417	17090	1+
951.83297	51306	1+
953.50126	17348	1+
954.59677	29442	1+
955.54377	31816	1+
956.57152	87526	1+
959.56041	29506	1+
960.66849	13902	1+
960.82195	45012	1+
961.61374	31634	1+
962.52182	25020	1+
962.61872	25000	1+
962.68970	37976	1+
964.42542	20160	1+
964.60710	75888	1+
965.56277	32170	1+
968.46435	32892	1+
970.84511	20502	1+
972.70256	19020	1+
973.61983	46742	1+
975.46888	14020	1+
978.58695	38930	1+
978.99372	34358	1+
981.56191	40360	1+
982.50427	31286	1+
982.81241	22250	1+
983.81820	18024	1+
986.53246	40348	1+
990.64671	85448	1+
991.66888	12564	1+
991.84079	13098	1+
994.68721	42912	1+
995.82885	10844	1+
997.71536	21566	1+
1000.73768	30222	1+
1002.68164	24128	1+
1002.83856	31194	1+
1003.47634	19116	1+
1004.48375	15844	1+
1004.83988	9998	1+
1005.63646	25992	1+
1006.57745	32520	1+
1006.72071	31424	1+
1008.44977	24708	1+
1010.60314	42696	1+
1012.74935	34568	1+
1013.67329	51954	1+
1014.77238	140850	1+
1017.64748	47676	1+
1023.84605	10448	1+
1025.57133	46626	1+
1025.71830	38312	1+
1026.66906	25252	1+
1028.54451	15438	1+
1033.66401	63764	1+
1034.67120	55442	1+
1036.77498	25994	1+
1037.69504	41948	1+
1038.69492	40952	1+
1039.59791	49566	1+
1040.76155	9162	
1044.79352	121948	1+
1046.64299	37208	1+
1046.91239	8878	1+
1049.89897	9956	1+
1050.67384	50290	1+
1050.73749	33456	1+
1052.48039	21336	1+
1052.79385	22414	1+
1053.79471	18300	1+
1053.89975	9346	1+
1058.77920	29154	1+
1059.72558	15540	1+
1060.92872	9696	1+
1062.53479	15756	1+
1062.80266	35140	1+
1063.90146	19142	1+
1064.53187	11414	1+
1065.67933	35614	1+
1068.59887	37154	1+
1069.11084	22670	1+
1069.59231	49740	1+
1071.80686	21744	1+
1071.88002	37870	1+
1072.93937	18032	1+
1073.71010	21924	1+
1073.94310	15100	1+
1075.77564	23268	1+
1076.74919	35632	1+
1078.70098	53338	1+
1079.90073	20738	1+
1079.94702	27084	1+
1080.51084	11436	1+
1084.75332	20126	1+
1088.61466	37212	1+
1090.73487	25132	1+
1091.90879	11584	1+
1091.95257	9208	1+
1092.90832	8774	1+
1093.88855	16268	1+
1094.68916	43948	1+
1095.69111	36052	1+
1096.66281	52256	1+
1098.81373	14584	1+
1099.54598	17860	1+
1099.92460	18638	1+
1099.94621	18594	1+
1101.98278	22702	1+
1104.12958	15700	1+
1104.71510	34816	1+
1105.70376	20902	1+
1112.56503	19890	1+
1113.59417	35484	1+
1113.78493	19798	1+
1113.84874	10622	1+
1114.96381	19250	1+
1115.56562	28394	1+
1115.95990	18502	1+
1117.60855	23944	1+
1117.73301	26036	1+
1120.79092	21110	1+
1121.70631	51682	1+
1123.85800	16806	1+
1124.93616	8770	1+
1127.78385	25824	1+
1128.72842	20370	1+
1128.78553	26290	1+
1129.83478	21084	1+
1131.60068	17412	1+
1131.97784	21432	1+
1135.76268	22548	1+
1136.86277	13246	1+
1141.80910	11830	1+
1143.88309	28486	1+
1143.97609	8824	1+
1144.47539	27506	1+
1147.87144	18412	1+
1148.80335	11118	1+
1148.87570	15628	1+
1151.74218	9548	
1152.73850	8786	
1153.82430	20466	1+
1154.17267	10546	1+
1156.72804	43052	1+
1156.89459	12122	1+
1157.89554	9280	1+
1158.67326	21254	1+
1159.22268	17950	1+
1159.75001	28114	1+
1159.83986	20606	1+
1160.65829	42914	1+
1164.66881	32884	1+
1166.74128	50436	1+
1167.74388	47928	1+
1169.84574	11254	1+
1170.64975	41230	1+
1174.80051	10748	1+
1176.66162	55208	1+
1177.58323	8852	1+
1177.67252	24724	1+
1180.92020	8512	1+
1181.85819	18216	1+
1182.69768	70520	1+
1186.64156	12200	1+
1190.05249	13580	1+
1192.62266	21370	1+
1194.60128	9244	1+
1194.76255	35676	1+
1195.76654	30652	1+
1195.86745	10048	1+
1198.26453	13576	1+
1199.75666	32306	1+
1200.18635	11220	1+
1200.75792	25726	1+
1201.62452	22322	1+
1201.83582	12788	1+
1202.05964	10466	1+
1202.83889	9398	1+
1204.66217	31116	1+
1204.76348	26118	1+
1206.88443	14702	1+
1208.03069	22320	1+
1208.74758	31462	1+
1210.19243	11256	1+
1211.19652	11384	1+
1213.69771	13724	1+
1214.77324	21004	1+
1216.07870	10100	1+
1220.19851	13294	1+
1220.69929	37136	1+
1223.22433	24838	1+
1223.80859	15342	1+
1226.76417	49042	1+
1227.76857	42734	1+
1229.29095	11876	1+
1230.67255	42110	1+
1232.74114	23522	1+
1233.39910	24642	1+
1233.78447	33708	1+
1235.21217	21882	1+
1239.79375	17550	
1243.10384	15982	1+
1244.10880	13120	1+
1244.22264	23430	1+
1247.67400	36486	1+
1248.68046	43454	1+
1250.13757	12966	1+
1251.72060	20994	1+
1256.81633	46302	1+
1258.17675	21968	1+
1261.82280	18172	1+
1263.04049	18794	1+
1264.11664	24046	1+
1265.73416	34032	1+
1267.23407	16810	1+
1270.61413	12328	1+
1270.79149	54300	1+
1271.79530	48334	1+
1274.69304	15862	1+
1276.08072	20220	1+
1276.77563	31530	1+
1276.83135	27984	1+
1277.08430	17458	1+
1277.83426	24440	1+
1280.66921	45368	1+
1281.92996	34138	1+
1282.81666	64922	1+
1283.06151	8678	1+
1284.36084	16944	1+
1284.68324	19788	1+
1285.30610	15490	1+
1285.69223	13756	1+
1286.15774	53256	1+
1286.61981	29876	1+
1288.77311	48160	1+
1291.71671	82912	1+
1292.07718	10150	1+
1292.71493	71750	1+
1293.85280	27022	1+
1294.76757	13518	1+
1294.86135	21890	1+
1296.70850	23426	1+
1300.13411	17662	1+
1300.84261	44080	1+
1304.70984	12258	1+
1305.77400	15352	1+
1308.72651	53908	1+
1311.26667	16044	1+
1311.84878	17028	1+
1314.10259	9592	1+
1314.81808	51086	1+
1315.11580	19006	1+
1315.81933	51116	1+
1317.03432	18222	1+
1319.85037	26176	1+
1321.75101	40548	1+
1321.86920	38446	1+
1324.11482	18074	1+
1324.70071	62198	1+
1325.16681	25134	1+
1325.92378	27780	1+
1326.84449	73514	1+
1327.84664	66954	1+
1329.29867	15324	1+
1330.11727	24030	1+
1332.84523	48478	1+
1333.75303	29188	1+
1336.73397	117446	1+
1337.88676	37716	1+
1338.79394	22598	1+
1338.89482	32704	1+
1339.76971	12630	1+
1344.74838	11000	1+
1344.87130	76350	1+
1345.22886	21798	1+
1346.10281	12004	1+
1347.10900	9244	1+
1347.76787	20144	1+
1349.06056	20464	1+
1349.77983	34822	1+
1352.74829	53250	1+
1355.29107	12062	1+
1355.85798	20424	1+
1357.06856	18544	1+
1359.84144	48600	1+
1360.33713	26196	1+
1362.74760	39710	1+
1362.76328	53886	1+
1365.89863	62054	1+
1367.71096	87320	1+
1368.07367	11578	1+
1368.71830	72100	1+
1370.87135	74282	1+
1371.87304	67924	1+
1372.33724	12928	1+
1374.78290	38898	1+
1375.08900	20556	1+
1376.09130	15322	1+
1376.84529	37680	1+
1376.86419	36388	1+
1377.76318	24186	1+
1380.75980	158412	1+
1382.92300	51194	1+
1387.89083	81848	1+
1388.89590	64098	1+
1389.79586	15678	1+
1390.81482	13058	1+
1395.78641	19186	1+
1395.87041	21976	1+
1396.79597	15620	1+
1397.89139	30536	1+
1398.89626	23108	1+
1400.87336	12632	1+
1401.55901	14900	1+
1403.86460	64454	1+
1405.78442	40042	1+
1407.79729	82664	1+
1409.92480	83398	1+
1412.75338	86842	1+
1415.89933	60438	1+
1417.14533	131756	1+
1417.79970	92930	1+
1417.80063	105396	1+
1420.88106	27802	1+
1422.95357	9938	1+
1424.78377	187266	1+
1424.80491	17502	1+
1426.95049	73642	1+
1428.88377	12198	1+
1430.04841	13372	1+
1430.79679	14538	1+
1431.88629	89140	1+
1432.88632	38734	1+
1432.92467	86488	1+
1434.81632	27458	1+
1436.85056	19988	1+
1439.81409	29710	1+
1440.81395	119778	1+
1441.91388	49544	1+
1444.88777	10712	1+
1447.88504	67038	1+
1450.80560	80808	1+
1453.95134	111682	1+
1456.77794	80068	1+
1459.92444	50776	1+
1460.88757	40224	1+
1462.83269	167464	1+
1463.91262	28532	1+
1464.98117	15540	1+
1468.81124	214480	1+
1469.84907	22630	1+
1470.93100	119598	1+
1472.83446	40700	1+
1474.17017	19792	1+
1476.94647	79434	1+
1477.16562	13534	1+
1479.88593	13866	1+
1480.90140	39050	1+
1480.98001	20180	1+
1481.92608	34214	1+
1484.74591	46492	1+
1485.86499	9688	1+
1485.94181	30940	1+
1486.83626	27564	1+
1488.89633	34826	1+
1491.91074	66952	1+
1493.82976	95246	1+
1496.34080	8948	1+
1496.84335	56066	1+
1497.97733	140458	1+
1500.80158	60528	1+
1501.87297	13016	1+
1503.95093	79374	1+
1506.85907	236118	1+
1508.94038	21888	1+
1510.00758	16104	1+
1510.88016	44296	1+
1511.84754	13942	1+
1512.83465	216368	1+
1512.89285	10326	1+
1515.00302	121306	1+
1517.89275	26554	1+
1519.96974	41048	1+
1519.97012	100622	1+
1522.90491	18798	1+
1522.93535	37096	1+
1523.84863	70696	1+
1524.76678	27680	1+
1528.89468	62728	1+
1529.79175	39126	1+
1530.87692	37972	1+
1532.89093	36186	1+
1535.92616	71064	1+
1536.65253	81870	1+
1538.85779	115072	1+
1542.00417	130376	1+
1544.82700	58832	1+
1546.97719	90698	1+
1547.97836	77848	1+
1550.88513	360774	1+
1551.96936	21720	1+
1554.04037	15126	1+
1555.39004	17078	1+
1555.90868	12932	1+
1556.86282	204160	1+
1558.08811	34218	1+
1559.02983	165296	1+
1561.02635	30022	1+
1561.32023	14768	1+
1561.90983	10522	1+
1562.82349	37356	1+
1563.99857	82972	1+
1565.90990	24790	1+
1567.87805	60610	1+
1569.87495	63034	1+
1571.86603	41118	1+
1572.98770	25724	1+
1574.80267	52670	1+
1576.05004	74966	1+
1576.89652	15784	1+
1577.61546	17834	1+
1579.95392	70616	1+
1581.77265	184916	1+
1582.89953	9282	1+
1586.02952	174958	1+
1588.85417	54056	1+
1589.81851	65414	1+
1590.97461	36404	1+
1592.94480	40816	1+
1594.91194	428346	1+
1596.72957	24340	1+
1598.06601	12442	1+
1598.43798	23196	1+
1599.99656	9524	1+
1600.88962	176396	1+
1603.06130	194062	1+
1605.91494	9330	1+
1606.95182	29604	1+
1608.01542	85488	1+
1610.40158	13138	1+
1612.65914	18748	1+
1614.05140	47952	1+
1615.37510	12916	1+
1616.89739	32452	1+
1618.11920	49200	1+
1620.09584	112298	1+
1622.96297	91222	1+
1623.10011	21532	1+
1625.00781	60964	1+
1626.90889	122184	1+
1630.05630	108566	1+
1632.88029	42004	1+
1636.01490	62864	1+
1638.92502	477376	1+
1641.38692	27026	1+
1644.91642	137900	1+
1645.41148	14006	1+
1645.41299	20180	1+
1647.08268	204772	1+
1647.56459	10250	1+
1648.93739	35206	1+
1649.32790	23380	1+
1650.98932	49660	1+
1652.04319	67814	1+
1653.97126	64954	1+
1657.66207	27088	1+
1657.86359	49264	1+
1660.95544	37084	1+
1662.93162	27252	1+
1664.10328	131762	1+
1666.97287	139590	1+
1670.06520	42620	1+
1674.08120	182626	1+
1676.42009	12058	1+
1676.85654	50680	1+
1679.01285	62954	1+
1679.96332	84604	1+
1682.96435	500538	1+
1682.96520	10520	1+
1684.65406	15406	1+
1687.94688	144438	1+
1690.11678	146832	1+
1692.11936	91222	1+
1696.12200	75662	1+
1702.31303	27552	1+
1704.94862	33488	1+
1705.53023	42978	1+
1708.20507	168212	1+
1709.94127	48130	1+
1711.00616	89772	1+
1714.95603	117468	1+
1718.12138	202392	1+
1720.99319	26576	1+
1721.04218	40714	1+
1723.99392	42088	1+
1726.90327	14770	1+
1726.99098	486602	1+
1731.97538	110458	1+
1733.36333	51102	1+
1735.13371	168030	1+
1737.01726	24498	1+
1739.02335	32126	1+
1739.46381	12332	1+
1740.07487	46058	1+
1742.06983	33766	1+
1743.00583	65178	1+
1743.90034	79976	1+
1748.80371	42008	1+
1750.65527	20298	1+
1752.15578	137808	1+
1753.04519	50766	1+
1756.13838	74640	1+
1760.94985	50758	1+
1762.13252	125156	1+
1763.01598	26264	1+
1764.98524	39484	1+
1765.98066	43474	1+
1768.03203	63724	1+
1771.01665	421084	1+
1776.22450	142376	1+
1778.35607	10974	1+
1779.15992	139174	1+
1780.59691	31930	1+
1782.85176	17534	1+
1784.22709	52128	1+
1786.62647	13536	1+
1786.72249	13462	1+
1788.03886	51848	1+
1791.16209	16662	1+
1793.98940	29888	1+
1796.18397	133244	1+
1799.07377	73088	1+
1803.01136	83082	1+
1806.17313	139982	1+
1809.00136	24142	1+
1809.05166	23074	1+
1810.78311	9632	1+
1811.03957	18828	1+
1813.02097	53158	1+
1815.04135	339986	1+
1817.96086	15082	1+
1821.02781	51554	1+
1821.59612	19866	1+
1823.18482	124878	1+
1825.04778	19378	1+
1825.68977	17402	1+
1826.99852	28906	1+
1829.05759	33962	1+
1830.06410	65030	1+
1832.05506	57422	1+
1832.81306	21458	1+
1837.01723	17698	1+
1838.98932	25704	1+
1840.24859	123536	1+
1847.03626	60606	1+
1850.18249	94578	1+
1855.06974	15894	1+
1856.08395	35784	1+
1859.06885	282206	1+
1859.87569	10132	1+
1864.05860	57470	1+
1867.21146	106918	1+
1867.85492	19458	1+
1873.28552	25986	1+
1875.08525	46906	1+
1876.06725	19460	1+
1876.09100	40184	1+
1884.23546	106884	1+
1885.41118	11038	1+
1886.97789	55424	1+
1886.98383	16332	1+
1890.04864	63126	1+
1892.81270	24426	1+
1894.22550	87674	1+
1896.08555	32986	1+
1900.10611	29452	1+
1902.90724	11362	1+
1903.09467	262910	1+
1908.07956	38184	1+
1910.03277	15488	1+
1911.23706	74972	1+
1912.98735	13072	1+
1915.68618	130966	1+
1919.29508	68732	1+
1928.26055	78524	1+
1935.97223	21934	1+
1938.23406	46274	1+
1939.09695	15274	1+
1940.53877	22198	1+
1941.34663	13438	1+
1941.70621	48466	1+
1944.12997	23140	1+
1945.73380	28746	1+
1947.12008	199972	1+
1949.73708	11390	1+
1953.08123	32464	1+
1953.35268	30458	1+
1955.26304	52270	1+
1956.94172	30962	1+
1959.17269	15330	1+
1960.97800	25826	1+
1964.14489	34234	1+
1964.42989	21326	1+
1969.64345	73192	1+
1972.28665	60246	1+
1975.16069	22358	1+
1977.54684	18734	1+
1980.11317	24858	1+
1982.56574	13266	1+
1984.38838	12766	1+
1987.16245	25508	1+
1989.75345	15378	1+
1991.14529	126080	1+
1994.58763	19878	1+
1997.08335	27748	1+
1998.28201	49442	1+
2000.39726	21156	1+
2005.47508	19224	1+
2007.15513	39172	1+
2013.10016	38058	1+
2016.31275	47710	1+
2017.48020	20856	1+
2017.77914	15670	1+
2023.14337	38494	1+
2026.28690	27364	1+
2027.94073	23252	1+
2029.39439	17998	1+
2030.86306	16884	1+
2033.16199	98540	1+
2033.96927	10340	1+
2036.61584	16464	1+
2039.62518	21958	1+
2040.13381	42294	1+
2042.64180	21974	1+
2045.03489	31656	1+
2050.17606	36922	1+
2050.77586	13876	1+
2054.35236	31840	1+
2056.82006	13878	1+
2058.12719	33640	1+
2060.22501	63354	1+
2062.20208	22326	1+
2069.16246	31344	1+
2072.04512	19376	1+
2073.50801	18216	1+
2074.22505	27100	1+
2077.93205	16820	1+
2078.65048	12638	1+
2079.19594	58840	1+
2081.82238	18362	1+
2081.88075	20634	1+
2083.29364	30254	1+
2084.14029	30862	1+
2084.53168	26296	1+
2086.42229	82474	1+
2089.34803	87930	1+
2090.21828	15538	1+
2095.03917	13310	1+
2095.05262	13316	1+
2097.80770	14898	1+
2101.18367	43570	1+
2101.66689	40972	1+
2102.94140	15724	1+
2104.35794	29720	1+
2105.66922	25834	1+
2107.19988	49226	1+
2108.92529	21994	1+
2111.56548	31380	1+
2113.56453	46966	1+
2115.16156	19824	1+
2115.32742	24476	1+
2117.27326	12916	1+
2121.21920	60486	1+
2126.29552	37138	1+
2128.17021	27718	1+
2132.72151	21018	1+
2133.35163	23760	1+
2133.90880	13290	1+
2137.70346	34910	1+
2138.31044	41222	1+
2139.22112	37894	1+
2142.20302	22148	1+
2144.43568	20454	1+
2145.27983	47160	1+
2145.38080	44252	1+
2150.38349	62412	1+
2154.16064	13778	1+
2155.17889	33266	1+
2156.83566	17588	1+
2158.02235	51334	1+
2159.23983	49924	1+
2160.16593	20340	1+
2167.90171	9896	1+
2168.84385	9794	1+
2173.21351	21284	1+
2177.65519	18518	1+
2177.76876	54976	1+
2177.93002	19662	1+
2183.25249	28762	1+
2185.86165	16312	1+
2187.69037	15802	1+
2191.21240	13038	1+
2192.48538	20240	1+
2194.37369	59726	1+
2196.62899	30218	1+
2199.24304	28190	1+
2199.89250	16740	1+
2202.44577	117438	1+
2204.94881	13610	1+
2206.12554	35362	1+
2206.58002	41094	1+
END IONS

###FS:    #m/z: 322.92777 #charge 1+
###MS: 3
###MSMS: 4
BEGIN IONS
TITLE=Cmpd 2, +MS2(322.9278), 28.0-35.0eV, 0.1min #4
RTINSECONDS=3.4275
SCANS=3-4
PEPMASS=322.92777	629834
CHARGE=1+
166.99798	152	
191.16766	234	1+
191.95380	400	
196.16668	222	
200.00969	334	1+
200.88551	176	
201.03822	340	1+
204.00917	160	
205.94969	468	
208.91765	240	1+
208.98841	160	1+
209.11167	176	1+
211.02866	146	
211.06182	184	1+
212.01240	228	1+
213.90587	152	
215.88493	220	
218.99446	190	1+
219.03420	274	1+
219.17154	644	1+
221.94334	142	
222.01228	178	
222.06269	152	
222.95570	776	1+
223.92812	172	1+
223.95989	520	1+
226.11342	160	
226.97995	140	
227.05098	230	1+
227.93027	502	
228.99546	246	
229.03679	178	1+
229.09146	204	1+
231.11943	240	1+
233.04245	290	1+
233.05999	286	1+
233.89458	198	
233.93942	172	1+
233.95541	218	1+
234.07798	144	
234.10547	492	1+
234.90588	150	
234.94719	266	1+
235.11401	352	1+
236.19868	158	1+
237.06232	156	
237.16634	290	1+
238.05067	206	1+
238.07425	1306	1+
238.17001	234	1+
238.21261	288	1+
239.07826	1132	1+
239.10555	330	1+
240.14066	246	1+
240.96053	172	
240.98197	198	1+
241.01769	150	
241.09195	190	
241.15798	160	
241.20725	134	1+
241.85659	188	
241.96577	134	
242.05084	168	
242.09191	222	1+
242.24468	190	
243.01021	244	1+
243.87686	146	
243.98454	218	1+
244.03656	278	
245.03872	526	1+
245.10707	204	
245.94168	362	
245.97090	562	1+
246.97473	472	1+
247.01896	144	
247.06836	330	1+
247.19945	248	1+
248.03429	1692	1+
248.12246	214	
248.13972	244	1+
248.24471	178	1+
248.94484	298	
248.98222	932	1+
249.01301	166	
249.03904	1194	1+
249.18087	188	1+
249.96821	340	1+
249.98365	596	1+
250.20303	146	
250.99933	182	
251.04045	280	
251.10074	172	
252.03830	536	1+
252.05932	340	1+
252.09736	142	
252.11118	138	
252.22870	166	
252.98531	162	
253.07755	140	
253.15632	428	1+
253.18714	402	1+
254.08976	318	1+
255.04880	176	
255.98710	186	1+
256.17204	290	1+
257.07155	414	1+
257.09941	228	1+
257.11832	328	1+
258.14231	216	
258.21989	170	
258.27660	374	
259.97547	286	1+
260.04221	142	
260.06363	238	
260.17452	230	
260.19935	238	
261.07083	496	1+
261.09062	184	
261.17711	134	
261.88323	178	
262.07730	330	1+
262.13701	470	1+
263.02025	212	
263.05455	782	1+
263.15462	348	1+
263.98022	204	1+
264.20014	142	1+
264.23240	162	
264.26474	278	
265.01502	2016	1+
265.05960	252	1+
265.07301	172	
265.11803	194	
265.24622	136	
266.03978	148	
266.94410	138	
266.99421	1532	1+
267.11413	202	
267.13558	184	
267.15539	170	
267.21016	154	
268.08418	322	
268.21247	136	1+
268.26320	366	
268.95824	172	
268.97778	156	
268.99925	168	
269.41571	190	1+
269.80085	138	1+
270.00509	302	1+
270.09418	296	1+
270.96952	162	
270.98915	364	1+
271.00685	192	1+
271.27917	138	
272.12847	204	
273.58791	202	
274.05104	358	1+
274.97567	210	1+
275.02576	168	
275.09053	182	
276.09907	148	
276.11324	168	
276.18895	194	1+
276.91487	238	1+
277.01483	222	1+
277.06749	442	1+
277.97147	136	
278.08955	176	
278.99608	198	
279.03763	144	
279.08960	1324	1+
279.11186	404	1+
279.17389	136	
279.22726	1102	1+
279.27543	366	1+
279.35754	108	1+
279.81117	192	
279.96932	156	
280.14167	236	
280.26006	416	
280.29887	158	
280.97517	146	
281.04728	1472	1+
281.07448	560	1+
281.10091	628	1+
281.14443	144	
281.15681	162	
281.22319	274	1+
281.24338	2426	1+
282.27606	706	1+
283.02567	1128	1+
283.06847	598	1+
283.13344	146	
283.20296	224	
283.25892	1072	1+
283.41158	104	1+
283.86163	220	1+
284.05123	342	1+
284.13105	168	
284.20531	458	1+
284.29083	3968	1+
285.01837	138	
285.06819	174	
285.10870	210	1+
285.17109	360	1+
285.99158	190	1+
286.02652	258	
286.08093	384	1+
286.14014	344	1+
286.27319	170	
286.91391	136	
287.03374	236	
287.24897	162	1+
288.01339	246	1+
288.06207	456	1+
289.21063	202	1+
290.07562	366	1+
292.05440	636	
292.11550	306	1+
292.25597	158	
293.01563	200	
293.06285	358	
293.25952	150	
293.28071	320	1+
293.98100	230	1+
294.07976	150	
294.85796	140	
295.05824	316	1+
295.15453	228	1+
296.11528	420	1+
296.15778	184	1+
296.28734	268	
296.89809	202	1+
297.27140	220	1+
299.05549	2698	1+
302.17339	512	1+
302.26032	170	
302.87703	316	1+
302.92279	324	1+
303.06099	490	1+
303.11068	514	1+
303.13583	134	
303.20397	182	
304.06775	304	1+
304.10233	732	1+
304.21939	620	1+
304.25852	922	1+
304.28820	352	1+
305.10098	434	1+
306.02757	228	1+
306.07308	496	1+
306.27583	518	
306.74236	138	1+
306.88450	192	
307.07773	426	1+
307.13271	342	1+
307.20564	254	
307.24206	258	
307.28622	240	
307.30861	170	
307.78602	274	1+
307.89214	250	1+
308.10954	374	1+
308.15650	196	1+
308.21904	528	1+
308.29092	2962	1+
308.37228	170	1+
308.95295	148	
309.25203	400	1+
309.80057	152	
310.04670	360	1+
310.30669	3008	1+
311.02290	136	
311.27361	358	1+
312.02087	448	1+
313.02496	380	1+
313.08576	174	
313.12574	204	1+
314.04622	220	
314.07536	146	
317.10043	148	
318.04407	146	
319.05973	526	1+
319.09949	190	
319.18528	186	
319.30760	214	
320.06317	432	1+
320.11059	334	1+
320.21749	330	1+
320.30023	176	
321.13343	298	1+
321.18203	268	
321.23983	208	
321.27579	216	
322.16174	518	1+
322.19507	208	
322.23400	218	
322.31343	196	
322.73643	110	1+
323.01178	298	1+
323.10832	386	1+
323.14015	162	
323.16338	334	1+
323.19275	524	1+
323.23625	12108	1+
323.88046	212	
324.08488	392	1+
324.13513	694	1+
324.19621	352	1+
324.28951	642	1+
324.31932	718	1+
324.66927	118	1+
324.89075	142	
325.17164	330	1+
325.85157	126	1+
326.19897	152	
326.27643	178	
326.37270	682	1+
326.96069	258	
327.03192	312	1+
327.20961	180	
327.22930	192	
327.26513	398	
327.96720	204	
328.06836	248	1+
328.11608	182	1+
328.26027	308	
328.31438	142	
END IONS

###FS:    #m/z: 340.93814 #charge 1+
###MS: 3
###MSMS: 5
BEGIN IONS
TITLE=Cmpd 3, +MS2(340.9381), 28.0-35.0eV, 0.1min #5
RTINSECONDS=4.199
SCANS=3,5
PEPMASS=340.93814	181776
CHARGE=1+
189.15695	170	
191.08427	160	
196.86283	158	1+
212.99840	148	
213.93826	2788	1+
215.88445	350	1+
215.93573	630	
217.88039	366	1+
217.94072	256	1+
223.95911	196	
225.09373	376	1+
225.85912	188	1+
226.03768	340	1+
227.08255	140	
227.93257	154	
227.94646	198	1+
230.00132	164	
231.15014	170	
231.88748	144	
231.94880	2308	1+
232.03998	502	1+
233.04546	366	1+
233.06985	342	1+
233.89510	636	
233.94459	290	
235.08038	552	1+
235.94748	252	
237.06481	412	1+
237.13209	294	1+
238.04589	532	1+
239.06767	150	
239.89778	188	
240.07204	228	1+
240.22909	2688	1+
240.93612	260	1+
240.95853	248	1+
241.06067	308	1+
241.15846	258	
242.00475	150	
242.54682	146	1+
242.94385	212	1+
242.96530	284	1+
243.07983	412	1+
244.03541	810	1+
244.10206	362	1+
245.14523	152	
245.22504	166	1+
245.97029	584	1+
246.03915	152	
246.97453	504	1+
247.05419	226	
247.23811	360	1+
248.03052	250	
248.08572	334	1+
248.98354	1494	1+
249.03800	992	1+
249.08967	194	1+
249.11306	256	
249.95810	1068	1+
250.98115	170	
251.03754	234	
251.07224	150	
251.24796	200	
251.95727	336	1+
252.11013	158	
252.22631	334	
253.21159	250	1+
254.27805	150	
254.96540	1734	1+
254.99912	282	1+
255.07255	1740	1+
256.22647	162	
256.25894	142	
256.96306	488	1+
257.09140	150	
257.23029	218	1+
258.09616	332	1+
258.18073	660	1+
258.90754	194	
258.96043	274	1+
259.07946	266	
259.16782	230	1+
261.01574	234	1+
261.05696	218	
261.20341	208	
261.99811	156	
262.06786	220	
262.13642	864	1+
262.21980	148	
262.98663	378	1+
263.01384	224	1+
263.05407	314	1+
263.90248	160	1+
264.07240	506	1+
264.26347	352	1+
265.01571	2922	1+
265.19273	238	1+
265.21064	232	1+
266.05177	324	1+
266.24367	786	1+
266.96744	264	1+
266.99540	1314	1+
267.13440	180	
267.20764	164	
268.03106	226	1+
268.95004	200	
269.08087	186	
269.10025	216	1+
269.16827	192	1+
269.18645	420	1+
270.97199	142	
271.02264	142	
271.07266	150	
271.20378	164	
272.85237	228	1+
272.93056	146	
272.97295	240	
272.99859	328	1+
273.07047	142	
273.22528	234	1+
273.96058	148	
273.98403	158	
275.05146	186	
275.17690	158	
277.00993	160	
277.09109	660	1+
277.97977	230	1+
278.24264	144	
279.17509	238	1+
279.21133	568	1+
279.23015	204	
279.25558	538	1+
279.88270	280	1+
279.96123	298	1+
280.03886	190	
280.11118	410	1+
280.15890	238	1+
280.25793	454	1+
280.27159	154	
281.04573	3886	1+
281.08148	326	1+
281.22798	372	1+
281.24460	168	
282.08234	260	1+
282.19683	448	1+
282.27669	6140	1+
282.97242	238	1+
283.02587	2444	1+
283.17390	162	
283.20039	342	1+
283.92942	302	1+
284.09576	402	1+
284.26296	452	1+
284.87830	142	
285.01944	602	1+
285.32792	88	1+
287.19940	216	
287.99985	284	1+
288.05818	396	1+
288.13962	142	
288.26339	238	1+
288.51287	148	
289.02046	172	
289.09469	144	
289.22943	292	1+
290.86019	236	1+
290.96257	198	1+
291.03104	510	1+
291.24326	142	
293.01495	156	
293.06485	436	1+
293.29308	210	
293.84631	164	1+
294.14433	142	
294.30965	280	
294.91125	174	
294.96434	412	1+
294.98763	214	1+
295.09924	188	1+
295.21354	146	
295.92329	196	1+
296.13494	210	
296.32881	426	1+
297.07407	160	
297.09623	214	
297.21805	504	1+
297.30416	228	1+
298.08112	630	1+
298.58135	164	
298.91982	314	1+
298.96024	344	1+
299.05677	3250	1+
299.11529	156	
299.19277	256	1+
299.24061	204	1+
299.27626	192	
299.51289	364	1+
300.01322	158	
300.98109	326	1+
301.05644	830	1+
301.25638	184	
302.17302	532	
303.14889	172	
303.20588	248	1+
303.25473	526	1+
303.73642	160	1+
304.23912	210	
305.22736	306	
305.29144	186	
306.07147	214	
306.10135	224	1+
306.27771	294	
306.79262	164	
306.88334	206	1+
307.13299	166	
307.20428	238	1+
307.24081	1220	1+
307.28785	1724	1+
307.31036	338	
307.78700	432	
308.07983	532	1+
308.10105	252	1+
308.29321	1252	1+
308.80325	328	
308.85691	294	1+
308.95234	206	1+
309.03904	142	
309.25763	164	
309.32571	270	
310.30623	646	1+
311.19770	218	1+
312.23958	202	1+
312.94079	182	
313.00934	142	
313.79605	152	
315.10749	190	
316.20009	194	1+
316.29439	390	1+
317.06810	236	1+
318.29464	596	1+
318.59303	486	1+
319.04360	146	
319.08475	242	1+
319.20854	204	
320.97881	164	
321.04811	194	
321.09171	262	1+
321.11715	196	
321.22023	680	
321.26117	508	1+
321.28964	220	
321.43166	102	1+
322.02844	174	
322.06989	170	
322.09497	174	1+
322.13383	1446	1+
322.22214	348	
322.30920	166	
323.01589	156	
323.23610	3704	1+
323.31102	944	1+
324.02052	172	
324.08568	232	1+
324.11436	238	1+
324.20697	380	1+
324.28787	294	1+
324.61572	126	1+
324.96127	278	1+
325.24792	590	1+
326.13768	252	1+
326.17043	282	
326.30114	1002	1+
326.34144	470	1+
326.87185	246	1+
327.12756	256	1+
327.17824	148	
327.80502	346	1+
328.16842	278	1+
328.18566	556	
328.26071	390	1+
328.31052	158	
329.32582	150	
330.95270	390	1+
331.77006	248	1+
332.09034	166	
333.05788	290	
333.17015	618	1+
333.98937	158	
334.31227	146	
335.06001	398	1+
335.09283	190	
335.33863	168	
335.97846	346	1+
336.02311	246	1+
336.09083	142	
336.11552	142	1+
336.32655	146	
336.94557	172	
337.09171	408	1+
337.18604	338	
337.21279	316	
337.24928	1042	1+
337.29441	208	1+
337.31557	160	
337.35520	414	
338.07700	364	1+
338.22343	880	1+
338.34009	150	
338.94174	140	
339.08195	248	1+
339.14989	328	1+
339.18129	236	
339.20089	336	1+
339.22842	590	1+
340.18325	146	
340.25903	396	
340.35416	316	
340.39118	1508	1+
341.03621	200	1+
341.08318	178	
341.09581	162	
341.14390	166	
341.26002	1296	
341.31311	210	
341.35843	144	
341.59501	82	1+
342.00978	244	1+
342.15124	146	
342.20038	1070	1+
342.27684	988	1+
342.31167	1366	1+
343.11349	384	1+
343.20343	944	1+
343.26979	142	
343.35864	116	1+
343.96569	212	1+
344.07111	208	
344.29854	314	
345.07594	140	
345.28409	202	
345.33632	218	1+
END IONS

###FS:    #m/z: 363.95406 #charge 1+
###MS: 3
###MSMS: 6
BEGIN IONS
TITLE=Cmpd 4, +MS2(363.9541), 28.0-35.0eV, 0.1min #6
RTINSECONDS=4.971
SCANS=3,6
PEPMASS=363.95406	138180
CHARGE=1+
189.03821	302	
191.95299	156	
192.97805	228	
200.00760	180	
206.91621	154	
209.01015	150	
209.94325	432	
219.02781	162	
222.95117	1220	1+
224.94820	866	1+
225.88287	362	1+
226.94557	2534	1+
227.93666	3036	1+
228.08981	224	1+
228.94098	2526	1+
228.99028	160	1+
230.02367	312	1+
230.88820	466	1+
233.04168	398	1+
233.06559	752	1+
234.14637	174	
238.12521	164	1+
238.21508	382	1+
240.07897	176	
240.96245	970	1+
241.04655	170	
241.19183	166	
242.07646	266	1+
242.95596	368	
243.95585	206	
244.03702	522	1+
244.95679	1412	1+
244.99874	174	1+
245.16361	112	1+
245.94673	2384	1+
245.98015	172	
246.09698	150	
246.95249	1602	1+
246.97034	368	1+
247.02350	168	
247.23872	204	
248.03331	2476	1+
248.90024	172	
249.00766	152	
249.03825	1602	1+
249.06180	582	1+
249.11312	470	1+
249.12706	158	
249.84441	226	1+
250.94255	656	1+
251.04116	1542	1+
251.10763	150	
251.21399	176	
252.22845	294	1+
253.01172	152	
253.18876	234	1+
254.02577	174	1+
254.42209	276	1+
255.22871	1116	1+
257.98466	394	1+
258.03788	228	1+
258.97097	250	
259.01126	212	
260.08881	152	
260.22592	206	1+
260.96670	580	1+
262.05354	160	
263.05181	1370	1+
263.19585	298	
263.23509	230	1+
264.20110	208	
264.91211	184	1+
265.84461	154	1+
266.15168	368	1+
266.93756	244	1+
267.13529	174	
267.15413	264	1+
267.99370	210	1+
268.05113	300	1+
268.06867	196	1+
268.10347	220	
268.95801	918	1+
268.97161	250	
269.10749	164	
269.13812	264	1+
270.07499	224	1+
270.83646	264	1+
270.96753	248	1+
271.08806	160	1+
271.23709	156	
272.05539	362	1+
273.09422	358	1+
275.05583	440	
276.08856	1106	1+
276.11022	310	1+
276.99846	236	1+
277.04740	220	1+
277.06966	304	
277.09168	898	1+
277.12517	178	
278.24259	174	
279.23830	206	
280.01220	418	1+
280.26096	828	1+
281.08582	180	
281.95841	192	1+
282.04517	184	
282.08486	490	1+
282.24642	318	
283.06722	434	1+
283.08824	416	1+
284.04771	296	1+
284.13777	168	
284.29141	154	
285.09338	504	1+
285.57411	182	
285.98140	222	1+
286.08564	210	1+
286.92901	178	
288.02163	152	
288.06443	548	1+
289.17429	202	1+
289.25747	156	
290.23251	220	1+
290.74597	166	
292.06164	1136	1+
292.10833	416	1+
292.23900	278	1+
292.85039	278	1+
293.06608	706	1+
293.78115	180	
294.24108	242	1+
294.27489	292	1+
295.06482	242	
295.18776	230	1+
296.10003	152	
297.97161	150	
298.08050	428	1+
298.58207	284	
299.14700	206	1+
299.98044	146	1+
300.01730	330	1+
300.09488	248	1+
301.01813	190	1+
301.07762	328	1+
301.11946	150	
301.17125	346	1+
301.85688	232	1+
301.87548	168	1+
302.22084	368	1+
302.24157	258	1+
303.01075	160	
303.95293	274	1+
304.06351	150	
304.20234	154	
304.21846	268	1+
304.91833	264	1+
305.26865	170	
305.28371	222	
306.07671	476	1+
306.27616	472	
306.79144	550	
307.07890	334	1+
307.28646	2308	1+
307.30841	178	
307.79706	376	
307.88563	182	
308.21072	216	1+
308.29163	1626	1+
308.80440	256	
309.03661	170	
309.17589	158	
309.26052	228	
309.32258	168	
310.04311	164	
310.14175	348	1+
310.30715	1034	1+
310.95395	212	1+
310.97530	166	
311.14266	210	1+
311.86253	408	1+
311.95904	190	1+
312.11698	208	1+
312.23216	234	1+
312.99933	158	
313.02775	228	1+
313.84360	154	
313.93098	210	1+
314.31454	174	
314.95089	224	1+
315.10556	226	1+
316.06015	408	1+
316.18294	158	
316.22498	180	
317.06455	284	1+
318.00398	240	1+
318.59478	160	
319.08200	210	
319.20257	188	
319.27527	184	
320.29080	192	
320.95953	156	1+
321.11851	152	
321.14752	322	1+
321.32684	468	1+
322.27368	164	
322.30535	318	
323.05978	174	1+
323.23554	654	1+
323.31409	536	1+
324.00267	212	
324.02054	222	
324.08991	158	
324.23598	394	1+
324.27162	286	
324.31766	388	1+
324.46328	90	1+
325.01597	196	
325.16372	148	
325.19097	186	
325.29076	560	1+
325.81894	200	1+
325.89753	168	
326.17213	220	
326.24572	154	
326.29542	368	1+
326.96009	330	1+
327.13601	142	1+
327.17161	206	
327.79917	282	
328.18647	408	
328.30608	158	
328.80172	276	
329.00697	190	
329.07904	152	
329.24014	218	1+
329.28327	378	1+
329.30866	218	
329.82197	194	
330.32852	158	
331.85326	164	1+
332.05923	176	
332.08898	950	1+
332.12410	288	1+
332.81187	162	
333.04589	186	1+
333.28642	150	
334.30552	188	
335.09731	212	
335.79107	176	
336.08763	606	1+
336.32222	444	1+
336.80476	526	1+
336.94813	328	
337.08907	424	1+
337.80961	360	1+
338.26650	236	1+
339.10869	156	
340.10638	150	
340.14024	158	
341.17626	166	
341.97013	132	1+
342.27433	1006	1+
342.32734	232	1+
342.89974	456	1+
343.06508	226	1+
344.22254	304	1+
344.29141	230	1+
344.97227	242	1+
345.12757	400	1+
345.18388	328	1+
345.27618	232	
346.10166	174	1+
346.18760	236	1+
346.29923	1174	1+
347.21885	148	
347.28194	196	
347.30106	864	1+
348.32246	264	
348.60817	246	1+
349.31793	1448	
349.83387	254	1+
350.11926	152	
350.15732	246	1+
350.18072	990	1+
350.24440	202	
350.26856	312	1+
350.33319	696	1+
351.10332	262	1+
351.26989	260	1+
352.03656	174	1+
352.88295	314	1+
353.82309	234	1+
355.05777	202	1+
355.19994	408	1+
356.83949	264	1+
358.80113	184	
358.82680	150	
359.24143	404	1+
360.02308	162	1+
360.05488	390	
360.11094	254	
360.15978	340	1+
360.25018	526	1+
360.28595	264	
360.35915	346	
361.11026	226	
361.28004	252	
361.32617	156	
361.34911	572	1+
362.05063	180	
362.10569	372	1+
362.14118	572	1+
362.30326	276	
362.33270	192	
362.35035	342	1+
363.08844	206	
363.10780	254	1+
363.12904	176	
363.19152	410	1+
363.26646	574	1+
363.32870	180	
363.37018	232	
364.35344	530	1+
364.90949	226	1+
365.18525	204	
365.21328	448	1+
365.24577	170	
365.28160	1380	1+
365.30885	322	
365.38498	536	
366.12230	210	1+
366.14939	464	1+
366.20608	164	
366.31739	332	
366.38824	302	
367.32646	1414	1+
368.25515	256	1+
368.29270	390	
368.42049	2242	1+
369.06013	160	
369.34071	244	
END IONS

###FS:    #m/z: 322.92799 #charge 1+
###MS: 7
###MSMS: 8
BEGIN IONS
TITLE=Cmpd 5, +MS2(322.9280), 28.0-35.0eV, 0.2min #8
RTINSECONDS=8.6605
SCANS=7-8
PEPMASS=322.92799	739144
CHARGE=1+
188.98196	196	1+
191.95502	506	
192.89212	136	
197.00718	148	
197.97647	232	1+
201.12561	248	1+
204.00502	198	
205.08846	166	
207.00920	158	
207.06294	138	
207.97975	224	1+
208.12872	138	
209.08740	142	
210.89801	278	1+
215.05886	140	
215.88404	222	
215.97810	294	1+
219.02938	312	
219.16930	776	1+
221.06852	276	
221.94163	182	
222.95347	148	
223.95750	512	
223.97235	506	1+
224.08348	260	1+
224.99989	222	
225.93970	194	
226.11060	234	
227.09452	234	1+
227.17984	198	1+
227.92771	400	1+
228.01745	202	1+
231.12256	248	
232.12968	146	
233.06693	516	1+
233.14834	136	
233.89549	428	
234.08957	310	1+
235.04079	162	
235.06844	192	1+
235.11180	144	
237.05472	362	1+
238.21589	388	1+
239.07884	876	1+
239.17668	184	
240.13417	150	
240.25930	138	
240.89084	224	1+
240.93526	142	
240.96276	296	1+
240.99996	180	1+
241.94128	142	
242.07673	230	1+
242.13058	176	
242.94289	560	
243.09594	220	
243.87977	370	1+
244.03571	278	
244.96836	170	
245.03807	462	1+
245.22307	170	
245.94024	166	
246.97457	574	1+
247.23568	184	
248.02792	248	
248.96019	146	
248.98503	498	1+
249.03859	1018	1+
249.08307	174	
249.12695	176	
249.18234	142	
250.11265	138	
250.94469	328	
250.97790	200	
251.00988	188	
251.10587	186	
251.96920	162	
252.22876	214	
252.94768	210	1+
252.98411	190	
254.98135	158	
256.08635	218	1+
257.11374	250	1+
257.14967	222	
257.98012	272	1+
258.21277	136	
258.27500	334	
258.97174	242	1+
259.03121	150	
259.96057	274	1+
260.01328	328	
260.17790	252	1+
261.03556	146	
261.06596	180	
261.13499	612	1+
261.88930	288	
262.86326	342	1+
262.97903	444	1+
263.05691	660	1+
263.23249	184	
263.97982	326	1+
264.08947	250	1+
264.13685	196	1+
264.20637	234	1+
264.23103	186	
265.01577	1494	1+
265.05660	394	
266.06330	218	
266.09956	310	1+
266.24180	266	1+
266.86417	176	
266.99313	1090	1+
267.05586	334	1+
267.08336	160	
267.13299	166	
267.17228	150	
268.86595	170	
268.97868	190	
269.02102	174	
269.08845	138	
269.11197	296	1+
270.93892	226	1+
270.95961	280	1+
270.99168	152	
271.07326	230	1+
271.13201	244	1+
274.08202	152	
275.26496	202	1+
275.80021	136	1+
276.04271	144	
276.97482	206	1+
276.99810	228	1+
277.06464	224	
277.09252	270	
277.24716	172	
278.03177	182	
278.12328	162	
278.17946	238	1+
279.08658	892	1+
279.12853	420	1+
279.16161	198	
279.17917	166	1+
279.20589	144	
279.22875	930	1+
279.27414	336	
280.13404	282	1+
280.15648	304	1+
280.26047	432	
280.29608	306	1+
281.00520	152	
281.04716	950	1+
281.24391	2202	1+
281.41375	142	
282.08259	308	1+
282.27426	388	
283.02873	746	1+
283.06588	808	1+
283.20674	148	
283.26131	902	1+
283.94580	156	
283.96819	252	1+
284.21069	170	
284.29120	3124	1+
284.90693	170	
284.93617	152	
284.97090	214	1+
285.02009	312	1+
285.09498	210	
285.15786	230	1+
285.19772	194	
286.12890	456	1+
286.91264	162	
287.05842	1006	1+
287.19850	148	
287.22390	148	1+
288.06262	872	1+
289.87589	142	
290.99395	286	1+
291.09738	234	1+
291.24319	166	
292.06112	860	1+
292.25805	140	
293.06456	564	1+
293.14134	222	1+
293.27001	148	
293.28948	192	
293.98403	348	1+
294.00924	172	
294.03858	154	
294.27848	354	
294.96437	148	
295.06391	158	
295.27742	164	
296.10351	144	
297.08772	166	
297.21917	154	
298.42260	190	1+
299.05447	1350	1+
299.10750	146	
299.97993	186	1+
300.23127	472	1+
301.03522	274	1+
302.09841	254	1+
302.17868	180	1+
303.01421	328	1+
303.25021	172	
304.13371	172	
304.26027	234	
305.09697	262	1+
305.26806	698	1+
306.03536	342	1+
306.79112	168	
306.89031	386	1+
307.07510	164	
307.13761	204	
307.24793	324	1+
307.30905	342	
307.78617	512	1+
307.80084	172	
307.89367	302	1+
308.11816	198	
308.29149	2248	1+
308.79196	328	1+
309.11294	274	1+
309.21954	304	1+
309.26092	378	1+
309.32602	138	
310.02984	178	
310.22302	208	1+
310.30683	2734	1+
312.02498	442	
312.99520	162	
313.02788	426	
313.14158	230	1+
313.84720	156	
313.91118	142	
316.05566	136	
317.24538	168	1+
318.01997	166	
318.13649	354	1+
318.15830	172	
319.08324	152	
319.13853	216	1+
319.15722	140	
319.20693	152	
319.30760	142	
320.07207	322	1+
320.19067	258	1+
320.23891	154	
320.29639	614	1+
321.21856	162	
322.11249	148	
322.16271	436	1+
322.26530	166	
323.12562	178	
323.13799	558	1+
323.16177	242	1+
323.19671	168	
323.23634	9036	1+
323.30008	512	
324.01195	198	1+
324.05807	170	
324.18158	448	1+
324.26910	136	
324.31779	704	1+
325.11469	144	
325.18231	310	1+
325.31917	444	1+
325.86448	128	1+
325.89709	290	1+
326.24622	264	1+
326.28259	142	
326.37434	160	
327.27096	204	
327.81557	246	1+
327.95531	280	1+
328.01800	142	
328.06660	134	
328.26105	208	
END IONS

###FS:    #m/z: 340.93841 #charge 1+
###MS: 7
###MSMS: 9
BEGIN IONS
TITLE=Cmpd 6, +MS2(340.9384), 28.0-35.0eV, 0.2min #9
RTINSECONDS=9.433
SCANS=7,9
PEPMASS=340.93841	256220
CHARGE=1+
196.85914	180	1+
203.07121	152	
208.08762	192	1+
213.93841	3008	1+
215.88687	644	1+
215.93231	618	1+
217.88209	200	
222.10760	326	1+
222.95138	142	
224.96086	144	
224.97707	236	
226.86822	304	1+
227.09525	142	
229.04692	244	1+
230.88763	140	
230.98280	254	1+
231.11397	136	
231.94792	3970	1+
232.16890	174	
233.01332	148	
233.06392	288	
233.89696	538	1+
234.05128	136	
235.89321	298	1+
235.94773	418	1+
236.98298	208	
237.06329	328	1+
237.23010	166	
238.20991	166	
239.05150	206	
239.14144	144	
239.98698	168	
240.22987	2124	1+
240.95580	224	1+
241.03697	256	1+
241.06810	138	
241.12504	224	1+
242.94019	140	
243.02438	136	
243.08385	206	
243.93953	374	1+
245.18519	210	
245.86882	214	1+
247.04143	214	
247.06770	164	
247.23913	304	
248.03012	220	
248.04566	142	
248.12303	186	1+
248.19802	136	
248.85486	186	1+
248.98012	1250	1+
249.03844	332	
249.12650	158	1+
249.96138	702	1+
250.04234	258	
250.89734	292	1+
251.03854	144	
251.07605	146	
251.25992	200	1+
251.86311	174	1+
251.95946	356	1+
252.11950	134	
252.22879	170	
253.15857	134	
254.27733	322	
254.88186	236	1+
254.93429	188	1+
254.96468	1826	1+
255.07314	1186	1+
255.13066	218	
255.22110	266	1+
256.96195	274	
257.10719	194	1+
257.90599	282	1+
257.97882	220	1+
257.99164	308	1+
258.03691	208	1+
258.05096	136	
258.13891	160	
258.18303	136	
261.19711	140	
262.13675	522	1+
262.21016	156	1+
262.67405	158	1+
262.96191	274	1+
263.05585	268	
263.10510	300	1+
263.17243	274	1+
264.00337	178	
264.07591	372	1+
264.09927	202	1+
264.19214	142	
265.01515	2120	1+
265.19970	220	
266.03559	166	
266.24927	156	
266.96561	216	1+
266.99517	1400	1+
267.10116	382	1+
267.13615	438	
267.24551	166	
269.07126	158	
269.19085	144	
269.66659	138	
270.19125	348	1+
270.97033	148	
272.93289	294	
272.95518	142	
272.97473	472	1+
273.18598	202	1+
273.85205	134	
274.08397	238	1+
274.18880	240	1+
274.96631	208	1+
275.05654	148	
275.89226	170	1+
276.06923	460	1+
276.84313	180	
277.01583	302	1+
277.08918	478	1+
277.99584	222	1+
278.03890	160	
278.24622	176	
278.92039	146	
279.12183	178	
279.15401	206	1+
279.22858	140	
279.95870	160	
280.26139	454	1+
280.93286	352	1+
281.01844	158	
281.04733	2666	1+
281.08459	262	1+
281.11629	326	1+
281.18185	174	1+
281.29422	248	
281.86950	220	1+
282.27631	5180	1+
282.97490	162	
283.02676	1534	1+
283.06881	254	
283.20456	242	
283.26068	512	1+
284.04293	410	1+
284.13867	240	1+
284.91362	244	1+
285.02658	260	1+
285.14247	200	1+
287.09061	136	
287.21076	164	
288.02257	158	
288.05945	444	1+
288.12565	280	1+
289.00522	428	1+
291.24481	246	
291.86676	288	1+
291.91858	146	
291.97639	200	1+
292.05919	930	1+
292.17571	166	
292.20818	272	1+
292.25978	274	1+
293.06490	570	1+
293.22030	280	1+
294.03301	194	1+
294.27572	244	1+
294.90061	138	
295.01866	180	1+
295.09183	284	1+
295.99021	156	
296.29136	450	1+
296.32787	284	
296.97224	618	1+
298.07957	144	
298.17554	134	
298.19823	234	1+
298.58471	288	
299.01936	382	1+
299.05817	2000	1+
299.27138	140	
300.22793	164	
300.25272	414	1+
300.93063	154	
301.05743	326	
301.14449	214	1+
301.18709	162	
301.25699	342	1+
301.85307	168	1+
302.05499	190	
302.10289	304	1+
302.16955	290	1+
302.24298	460	1+
303.05209	138	
303.12322	310	1+
303.95000	272	1+
304.26422	184	
305.04118	162	1+
305.90009	144	
306.28167	244	
306.79701	434	1+
307.08048	362	1+
307.24420	548	1+
307.28554	1020	1+
307.30870	388	
308.16260	166	
308.21520	140	
308.29177	598	1+
309.04114	280	1+
309.16424	150	
309.32404	564	1+
310.30711	330	
310.87371	138	
313.24344	114	1+
314.30731	306	1+
315.15628	174	1+
315.76399	148	
318.00250	310	1+
318.21891	180	1+
318.59554	160	
319.09570	160	
320.08875	158	
320.15711	200	
320.91526	204	
320.93675	180	
321.09104	208	
321.19111	134	
321.21763	250	
321.27674	164	
321.32086	306	
322.10835	144	
322.13342	972	1+
322.22585	212	
322.31133	138	
322.93103	194	1+
323.23624	2464	1+
323.30226	406	
323.88779	194	1+
324.05914	118	1+
324.10950	418	1+
324.13300	300	1+
324.29005	358	1+
324.31846	194	
325.25112	310	
325.88702	216	1+
326.16811	350	1+
326.24768	222	
326.30342	870	1+
326.33511	164	
327.02539	146	1+
327.10451	154	
327.26534	410	1+
328.18852	246	
328.80799	294	1+
329.17324	212	1+
329.87042	220	1+
329.88816	204	1+
331.08219	444	1+
331.13708	152	1+
332.13721	202	1+
333.05994	146	
333.28646	196	
333.78042	160	
334.31146	144	
335.27863	246	1+
336.08646	350	1+
337.07685	154	
337.25013	788	1+
337.31550	404	1+
337.35792	304	
338.04972	150	
338.33680	232	1+
338.35974	134	
339.23336	212	
339.26142	248	
340.11715	390	1+
340.23815	200	
340.26118	148	
340.34981	164	
340.38691	944	1+
341.06402	150	
341.25813	884	
341.31460	158	
342.20381	296	
342.24612	194	
342.27940	438	
342.31055	506	
343.04780	148	
343.10914	284	
343.19730	194	
343.21620	224	
343.27905	212	
343.29626	568	1+
343.99787	220	1+
344.20029	214	
344.32909	218	
345.06234	188	
345.08103	308	
345.14822	196	1+
END IONS

###FS:    #m/z: 363.95436 #charge 1+
###MS: 7
###MSMS: 10
BEGIN IONS
TITLE=Cmpd 7, +MS2(363.9544), 28.0-35.0eV, 0.2min #10
RTINSECONDS=10.2045
SCANS=7,10
PEPMASS=363.95436	175958
CHARGE=1+
191.95612	206	
203.00084	610	1+
204.00570	398	1+
205.94853	194	
209.00607	142	
209.94312	370	
212.87618	558	1+
215.88386	144	
220.02072	194	1+
222.95097	904	1+
223.87614	206	1+
224.94753	1428	1+
226.12625	226	1+
226.94544	2836	
227.19809	166	
227.85388	230	1+
227.92917	378	
228.94103	3868	1+
230.88817	776	1+
231.94673	194	1+
232.88418	162	
233.03703	248	
233.06483	530	1+
234.01852	148	
234.92350	146	
235.94953	178	
237.06615	216	1+
237.19570	172	
238.21365	158	
239.05117	230	1+
240.08039	454	1+
240.96063	702	1+
241.08549	308	1+
242.02098	150	
242.07833	394	1+
242.93927	434	1+
242.95774	554	
243.87835	338	1+
244.03539	468	
244.84759	204	1+
244.95661	1734	
245.00455	210	1+
245.94161	546	
246.05159	524	1+
246.95197	2436	1+
247.07327	148	
247.09834	178	
247.23964	274	1+
248.03225	2580	1+
249.03740	1522	1+
249.98167	134	1+
250.88158	134	1+
251.04179	1158	1+
251.10365	184	
251.24508	144	
251.98022	148	1+
252.03507	416	1+
252.22967	234	
253.01543	146	
253.23390	148	
255.17666	208	1+
255.22908	732	1+
256.01782	326	1+
256.08053	176	
257.09542	294	1+
258.97016	232	1+
259.06041	194	
259.15178	280	1+
260.90419	202	
260.96844	410	
261.25321	178	
261.96718	286	
261.98896	208	1+
262.04551	242	
263.05410	1482	1+
263.10084	310	1+
263.17015	400	1+
263.19697	382	1+
263.97952	152	
264.03490	314	1+
266.05390	202	
266.24214	352	1+
267.13531	172	
267.88758	194	1+
267.96943	452	
268.95919	734	1+
269.91855	178	
271.12809	296	1+
271.95268	224	1+
272.13346	232	1+
272.24571	218	1+
273.16361	254	1+
274.09548	146	
274.16908	200	1+
275.05634	260	
277.06845	252	
277.09203	262	
277.97445	234	1+
278.00158	172	
279.07574	178	
280.06919	154	
280.25759	272	
280.96452	234	1+
281.24279	588	1+
281.27519	150	
282.93220	338	1+
283.06254	472	1+
283.12195	148	
283.18588	146	
283.88989	166	
284.04870	146	1+
284.06496	330	1+
284.28791	330	1+
284.98094	150	
285.12284	148	
285.84499	288	
285.94208	334	
286.15297	220	1+
286.21698	190	
287.12336	166	
288.06010	570	
288.26795	162	
289.01558	186	
290.14404	152	
290.87020	192	1+
291.08661	168	
291.97676	222	1+
292.05845	2124	1+
292.26070	268	1+
293.04878	258	
293.91270	200	1+
294.27679	324	
295.97395	142	
296.10572	202	1+
296.13053	162	
297.05867	204	
297.17053	218	1+
297.98160	248	
298.05827	226	1+
298.08249	432	1+
301.13619	270	1+
301.26050	146	
302.12416	170	
302.17076	170	1+
302.21990	338	1+
302.76294	156	
303.10900	422	1+
303.14188	278	1+
303.27541	144	
304.11230	360	1+
304.90022	212	1+
304.93438	254	1+
305.27246	144	
305.78590	438	1+
306.07470	1152	1+
306.18979	200	1+
306.27789	358	
307.08005	648	1+
307.12560	280	1+
307.28329	424	
307.30525	170	
307.44177	182	
307.78786	180	
307.80238	158	
307.87965	188	
308.09942	150	
308.16368	280	1+
308.29234	1520	1+
308.79479	238	
309.16669	226	1+
309.32413	254	
309.87908	330	1+
310.30662	1068	1+
311.85992	182	
311.94804	200	1+
312.36327	170	
312.86677	230	1+
315.26688	164	
317.93152	568	1+
318.20990	208	1+
318.27140	180	
318.93412	418	1+
319.02360	168	1+
319.08017	330	
321.01262	166	
321.09317	274	
321.11796	146	
321.14580	212	1+
321.32172	176	
321.44039	124	1+
322.27925	394	1+
322.30754	162	
322.54012	126	1+
322.80697	206	
323.06641	144	
323.12245	238	1+
323.23332	608	1+
323.28226	378	1+
323.31866	506	1+
324.01489	208	
324.06119	218	1+
324.23687	430	1+
324.32292	316	1+
324.88992	176	
325.03206	242	1+
325.77771	162	
325.89955	158	
326.17385	246	1+
326.34427	154	1+
326.99668	150	
327.79941	698	1+
328.80354	496	1+
328.88717	140	
329.31831	254	
330.31092	170	1+
331.29033	172	1+
332.05402	354	1+
332.08861	636	
333.05826	302	1+
334.80555	186	1+
335.79780	448	1+
336.08762	192	
336.32402	144	
336.94080	298	
337.09313	870	1+
337.82911	150	
338.33086	272	1+
339.09402	214	
340.18343	162	
340.35607	160	1+
341.12801	208	1+
341.32261	184	
341.70348	148	
342.27819	364	
342.54600	98	1+
343.07603	170	
343.09229	246	1+
343.27548	238	
343.38292	96	1+
343.88477	156	
343.97089	316	1+
344.05668	468	1+
344.18414	174	
344.21682	236	
344.27206	186	
344.91697	268	1+
344.97400	268	1+
345.32291	328	1+
347.29992	402	
348.26719	256	
348.30984	284	
349.20967	176	1+
349.24925	264	
349.31725	1050	
350.18111	558	1+
350.33588	824	1+
351.10714	416	1+
351.26842	158	
352.89141	160	
357.81544	208	
359.05198	288	1+
360.05554	242	1+
360.29938	176	
360.36058	204	
361.11284	206	
361.21496	158	
361.27934	240	
361.32067	170	
361.35212	202	
361.99315	170	
362.05973	168	
362.22836	146	
362.26001	556	1+
362.35265	152	
363.20711	754	1+
363.33763	182	
363.36636	482	1+
364.18726	234	
364.20948	474	1+
364.24408	200	
364.62912	86	1+
365.12077	214	
365.14148	220	
365.18872	148	
365.23887	234	1+
365.27999	1486	1+
365.31215	426	
365.35801	264	1+
365.38303	214	
365.59830	130	1+
366.15917	142	
366.25220	214	1+
366.38255	158	
367.32410	494	
368.12823	228	1+
368.29289	258	1+
368.32798	228	
368.42083	1346	1+
369.09695	186	1+
369.19729	274	1+
369.34218	156	
END IONS

###FS:    #m/z: 322.92834 #charge 1+
###MS: 11
###MSMS: 12
BEGIN IONS
TITLE=Cmpd 8, +MS2(322.9283), 28.0-35.0eV, 0.2min #12
RTINSECONDS=13.8925
SCANS=11-12
PEPMASS=322.92834	1051126
CHARGE=1+
183.12518	122	
191.95355	534	
195.01521	256	1+
201.04049	136	
202.99917	146	
204.00482	146	
205.94599	160	
207.97258	216	
210.89857	140	
215.88422	526	1+
216.05510	262	1+
219.02995	246	1+
219.04492	138	
219.86101	228	1+
221.06548	270	1+
222.94912	192	
223.92683	208	1+
223.95840	392	
224.19898	198	
224.97620	270	1+
227.03886	194	
227.93194	290	1+
228.85449	180	
230.86060	242	
230.90521	212	
230.95418	132	
231.00719	280	1+
231.02744	200	
231.12219	122	
231.90062	126	
232.07544	156	
233.04348	176	
233.22205	120	
233.89509	370	
233.91348	166	
234.09133	150	
235.64974	134	
235.87690	210	1+
237.08747	250	1+
237.13080	142	
237.16387	132	
237.22816	184	
238.04730	200	1+
238.21723	218	
239.07762	1196	1+
239.14482	184	
239.17545	144	
240.90439	100	1+
240.93885	1026	
240.96434	280	
241.04385	122	
241.94219	488	
242.94078	2044	1+
243.08269	348	1+
243.87982	186	
244.03509	366	
244.12434	136	
244.86895	286	1+
244.88774	196	
244.93687	578	1+
245.87320	240	1+
246.08475	186	
246.97279	208	
247.04485	176	
247.97980	624	1+
248.02893	256	
248.07424	124	
249.04068	754	1+
250.88958	140	
250.94745	202	
250.96285	154	
251.00864	188	
251.03950	122	
251.12331	146	
251.18560	130	
251.50398	162	
252.02837	140	
252.07632	146	
252.11353	136	
252.22669	124	
253.06556	178	
253.22348	138	1+
254.00692	206	1+
255.00962	168	1+
255.09839	216	1+
255.95088	172	1+
256.07943	400	1+
257.03414	308	1+
258.06686	290	1+
258.27622	124	
258.96497	262	1+
259.01495	318	1+
260.10060	122	
262.13484	770	1+
262.97646	164	
263.05567	322	
263.07649	164	
263.09051	214	1+
263.97806	146	
264.05042	468	1+
264.07059	268	
265.01498	926	1+
266.24585	296	
266.99615	262	1+
267.16933	202	
267.89363	158	
267.95100	470	1+
269.00155	188	1+
269.02539	220	1+
269.07121	166	
269.52261	162	
270.18331	122	
271.98377	138	
272.05130	208	1+
272.99878	214	
274.00924	148	
275.08192	140	
275.99904	132	1+
277.01854	134	
277.06933	228	
277.09137	220	
277.12201	152	
278.24350	132	
278.75874	134	
279.03014	130	
279.09019	1020	1+
279.13888	146	
279.22880	422	1+
279.27645	306	
280.13518	140	
280.25871	224	
280.93188	136	
281.04682	446	
281.11030	158	
281.18543	228	
281.24370	1138	1+
281.26918	130	
282.04803	288	
282.27370	452	1+
283.02907	548	1+
283.06778	702	
283.25540	274	
283.97774	132	
284.05725	244	1+
284.23528	152	
284.26962	186	
284.29025	1832	1+
284.80306	132	
284.87535	148	
285.02525	172	
285.09443	360	1+
285.21847	166	
286.27004	142	
287.23552	128	
288.03676	320	1+
288.06488	380	1+
288.23322	254	1+
289.90890	214	1+
291.03443	238	1+
291.19136	166	
292.05940	854	1+
292.77112	122	
293.01370	160	
293.15078	354	1+
293.18582	144	
294.27597	436	1+
294.85300	134	
294.96189	152	
294.98310	134	
295.06381	212	
295.11053	214	1+
296.29204	152	
297.08662	134	
298.02653	266	1+
299.05712	984	1+
299.23288	268	1+
300.90177	140	1+
300.92527	122	
301.26324	144	
302.24354	128	
302.96210	182	1+
303.15718	168	
303.24769	124	
304.01322	216	1+
304.05725	260	1+
304.12487	216	1+
304.18714	260	1+
304.26006	416	
305.06054	178	1+
305.14802	232	1+
305.26543	296	
305.78781	460	1+
306.04769	342	1+
306.27285	276	
306.79224	388	1+
307.05174	274	1+
307.07938	340	
307.20314	180	
307.28311	180	
307.31053	284	
307.74791	162	1+
307.88652	326	1+
308.00811	148	
308.20042	344	1+
308.29238	2334	1+
309.15800	150	
309.22277	270	
309.40436	208	1+
310.04707	156	
310.25310	192	
310.30660	1978	
310.99466	134	
312.02626	372	1+
313.02982	266	1+
314.98948	146	1+
317.20420	222	1+
318.02554	128	
318.04686	258	1+
319.02501	308	1+
319.07886	224	1+
319.11649	156	
319.30309	128	
320.11425	234	1+
320.14111	146	
320.21488	582	1+
320.25550	156	
321.11792	164	1+
321.13099	150	
321.22256	396	1+
321.27196	322	1+
321.32323	196	
322.31000	190	
323.03549	160	
323.13075	516	1+
323.23723	6388	1+
323.31129	630	1+
324.19172	126	
324.20848	154	
324.33657	134	
324.89100	146	
325.23057	492	1+
325.89679	120	
325.98529	130	
326.12316	130	
326.37686	290	1+
326.95770	248	1+
327.00854	126	
327.18319	204	1+
327.26612	520	1+
327.33644	218	1+
328.12152	156	1+
END IONS

###FS:    #m/z: 340.93885 #charge 1+
###MS: 11
###MSMS: 13
BEGIN IONS
TITLE=Cmpd 9, +MS2(340.9388), 28.0-35.0eV, 0.3min #13
RTINSECONDS=14.665
SCANS=11,13
PEPMASS=340.93885	442104
CHARGE=1+
190.92141	168	1+
192.89568	138	
192.97804	154	
206.97583	184	1+
208.95675	206	
210.90188	210	1+
213.93836	3128	1+
215.88592	738	1+
215.93515	784	
217.09817	184	1+
217.88125	222	
217.93457	346	
224.97316	178	
227.10271	260	1+
231.11381	154	
231.94744	4134	1+
233.89695	622	1+
234.07027	200	1+
235.86852	148	
235.88917	546	1+
235.94734	310	
237.23128	134	
237.94697	218	1+
238.04774	194	
239.90206	158	
240.09687	168	1+
240.22890	1588	1+
240.96238	238	1+
241.11379	214	1+
241.16067	208	
241.19857	202	1+
244.03937	260	1+
244.86016	232	1+
244.95701	168	
246.04785	176	
246.23243	222	1+
246.97313	320	1+
248.03459	148	
248.98431	710	1+
249.04026	500	1+
249.95895	898	1+
250.10249	310	1+
250.94869	458	1+
251.91034	140	
251.95161	314	1+
251.97227	150	
252.22783	152	
253.09122	164	
253.21102	182	
253.27138	128	
254.06511	158	
254.22119	222	1+
254.94004	186	
254.96383	1714	1+
255.00758	362	1+
255.07221	954	1+
256.26208	168	
256.96327	790	1+
257.09628	158	
257.85696	206	1+
258.06580	134	
258.18218	158	1+
258.87059	210	1+
258.96585	144	
259.16763	130	
261.05796	136	
261.23323	236	1+
262.04950	560	1+
262.13962	288	
262.96336	416	
263.05377	390	1+
263.14315	158	
263.16644	128	
264.07385	174	
265.01617	1208	1+
265.19120	152	
266.04358	128	
266.10117	196	1+
266.11412	190	1+
266.99599	338	
267.01346	234	
267.13443	310	
267.25013	280	1+
267.99733	610	1+
268.04817	138	
268.97848	310	1+
269.80095	262	1+
269.95025	174	
272.84334	228	1+
272.97413	138	
273.19752	130	
274.14515	258	1+
274.81012	130	
274.97134	188	1+
275.04859	236	1+
276.05079	160	1+
276.53816	174	
277.09022	288	
277.95834	290	
278.24585	130	
278.85641	130	
278.95968	160	
279.09738	180	
279.27747	314	1+
279.82755	140	
279.96310	436	
280.11594	146	
280.25993	200	
281.04862	1422	1+
282.27617	4072	1+
282.93762	182	1+
283.02657	1478	1+
283.10985	154	
283.23873	138	
283.38354	96	1+
283.83298	280	1+
284.17344	192	1+
285.09527	366	1+
285.13417	136	
285.90211	172	1+
287.05415	170	
289.12570	166	
289.51078	204	
290.85457	138	
291.04885	132	
291.07946	198	
292.06331	484	1+
292.85587	302	1+
293.06875	310	1+
293.19751	244	1+
293.26712	338	1+
293.96673	218	1+
294.14976	134	
294.27158	284	1+
295.10413	274	1+
295.99747	128	
296.26264	136	
296.97497	234	
297.04390	132	
297.08943	156	
297.97695	198	
298.99845	202	
299.02905	144	
299.05774	2048	1+
299.24349	170	
300.07731	246	
301.03179	180	
301.08794	162	
301.25981	138	
301.51539	152	
301.97864	164	
302.04222	166	
302.05672	282	1+
302.12589	156	
302.17542	212	
302.87754	162	
303.08532	196	
303.17932	128	
304.02016	144	
304.25823	324	1+
305.28970	160	
306.13816	292	1+
306.23448	378	1+
306.27509	146	
306.79525	788	1+
306.88247	326	1+
307.07382	134	
307.12336	258	1+
307.27789	276	
307.30688	632	
308.00336	202	1+
308.29183	508	
309.07588	220	1+
309.29265	314	
309.32250	438	
310.30296	230	
311.86014	156	
313.02280	394	1+
313.86853	142	
314.09714	144	
314.97522	292	1+
315.27624	220	1+
316.10722	228	1+
317.12116	176	1+
317.58778	230	1+
318.87907	158	
319.08405	230	1+
320.28946	150	
321.02605	162	
321.14588	172	
321.22240	218	
321.31926	224	
322.13347	898	1+
322.30685	218	
323.10282	142	
323.23772	1934	1+
323.27250	288	
323.30432	320	
324.11269	130	
324.25974	166	
324.28587	242	
325.27628	152	
326.17741	216	
326.24868	134	
326.30421	266	
327.17943	360	1+
327.26664	300	
327.31404	130	
327.80302	162	
327.96279	142	
328.12364	152	
328.26455	138	
328.29456	130	
328.31181	400	1+
328.81783	232	1+
329.87224	278	1+
331.00530	182	1+
331.15473	130	
333.16989	362	1+
334.31084	136	
334.99979	126	
335.29982	316	1+
335.94572	176	1+
336.01862	152	1+
336.33936	152	
337.09655	144	
337.17137	362	1+
337.19189	164	
337.21275	136	
337.23148	492	1+
337.26464	176	
337.35200	370	
338.28392	288	1+
338.35600	172	
339.02378	128	
339.08910	152	
339.11764	218	1+
340.33441	138	
340.39094	308	1+
341.02116	220	1+
341.24989	326	
341.27243	848	1+
341.35907	252	1+
341.81475	138	
342.17427	134	
342.20268	370	1+
342.27975	494	1+
342.31163	674	1+
342.90153	210	
343.11082	292	1+
343.20581	238	1+
343.22947	134	
344.03067	134	
344.30301	252	
344.33268	178	
344.97243	232	
345.07612	202	
345.21485	254	1+
345.91842	174	1+
346.08420	178	
346.30351	148	
END IONS

###FS:    #m/z: 363.95471 #charge 1+
###MS: 11
###MSMS: 14
BEGIN IONS
TITLE=Cmpd 10, +MS2(363.9547), 28.0-35.0eV, 0.3min #14
RTINSECONDS=15.436
SCANS=11,14
PEPMASS=363.95471	290334
CHARGE=1+
191.85470	146	
191.95516	152	
205.01121	250	
207.01560	150	
209.94199	342	
210.18169	150	
212.87865	974	1+
219.02774	272	
222.94984	798	1+
223.96884	336	1+
224.04392	374	1+
224.07370	188	1+
224.19885	152	
224.94727	1168	1+
225.88289	368	1+
226.94606	3428	1+
227.93114	542	
228.94109	4036	1+
230.88793	1590	
231.02829	232	
232.05564	168	
232.88676	352	1+
233.04422	502	
233.06352	248	
234.14291	136	
234.88019	164	
238.04143	154	
238.10516	292	1+
238.20556	352	1+
239.00917	144	
239.06929	134	1+
239.08989	156	
239.96605	272	
240.96093	1042	1+
241.93900	880	1+
242.94068	572	1+
243.08457	192	
244.03106	516	1+
244.13175	150	1+
244.89563	276	
244.95629	1442	
245.03326	386	1+
245.10441	268	1+
245.94225	818	
246.95252	2436	1+
247.89658	506	1+
248.03337	2666	1+
248.11754	398	1+
248.89890	424	1+
249.03849	1710	1+
249.08606	310	1+
249.15517	138	
249.94359	426	1+
250.89364	258	1+
250.94388	404	1+
251.02530	154	
251.04276	458	1+
251.07500	270	1+
251.24824	196	
252.22809	180	
252.88046	160	1+
253.12250	146	
253.19477	140	
254.01974	190	
254.16355	146	
254.96154	152	
255.22729	818	1+
256.10305	204	1+
258.02830	156	
258.97443	352	1+
259.07829	192	
260.96706	288	1+
261.07684	140	
261.86330	292	1+
262.24337	246	1+
263.01690	150	
263.05278	1860	1+
264.84633	166	1+
265.04197	160	
265.08441	138	
265.18375	220	
266.24250	232	1+
267.06427	152	
267.13955	156	
267.97129	306	
268.05543	182	
268.93404	142	
268.95749	492	
269.07842	142	
269.96786	390	1+
270.00215	170	1+
270.11940	160	
271.02196	324	1+
272.05375	314	1+
272.10075	202	
273.05435	214	1+
273.90039	148	
275.05628	334	
276.03486	136	
276.07002	346	1+
276.10950	150	1+
276.84951	250	
276.94821	176	
277.07061	242	1+
277.08946	226	
277.90578	208	1+
277.94081	174	1+
278.00642	156	
278.24399	384	1+
279.06131	138	
279.79322	162	1+
280.12165	142	
280.89980	136	
281.10910	232	1+
282.08581	138	
282.23646	296	1+
282.27357	214	
282.96450	214	
283.06744	300	
283.13637	156	
283.79006	224	1+
283.85133	214	
284.04951	174	
285.09575	182	
285.93738	264	
286.87951	172	
287.03554	202	
287.90952	256	1+
289.00634	136	
289.95003	160	1+
290.06155	150	
291.07270	170	
292.05970	2342	1+
292.08844	148	
292.95728	152	
293.06381	1656	1+
293.09628	194	1+
293.85513	210	1+
294.92064	258	1+
295.81178	190	1+
296.02147	184	1+
296.85134	146	1+
298.58176	168	
298.88208	142	
299.12760	136	
299.22710	158	1+
299.29462	182	
299.92108	338	1+
300.28231	138	
300.81803	176	1+
300.89909	286	1+
301.14540	150	
301.86445	180	
302.09817	246	1+
302.15681	234	1+
302.24534	152	
303.04534	194	
303.25542	546	1+
303.85214	326	1+
304.21679	204	1+
304.25930	466	1+
304.75992	138	
304.84164	244	1+
305.10143	304	1+
305.15188	138	
305.17310	136	
305.27704	134	
306.07549	1282	1+
306.27401	328	
306.29636	158	
306.78439	1084	1+
307.02709	208	
307.08016	902	1+
307.12690	134	
307.28964	1216	1+
308.25220	278	1+
308.29150	1022	1+
310.30517	848	1+
311.10874	146	
311.91894	196	1+
313.06201	264	1+
314.80701	198	1+
315.93875	142	
316.28592	158	
316.79135	144	
316.97038	136	
318.07863	614	1+
318.59185	146	
318.95512	152	1+
319.10385	154	
319.14771	232	1+
319.30377	158	
320.29890	140	
321.09142	212	1+
321.11637	182	
321.32142	560	1+
322.32441	364	1+
322.91845	176	1+
323.01397	140	
323.30014	154	
323.77306	344	1+
323.86757	190	1+
324.02026	172	
324.24063	184	
324.32395	342	1+
324.77635	274	1+
324.99745	140	
325.15251	152	1+
325.90501	212	1+
326.11163	178	1+
326.28537	166	
327.30333	290	1+
328.18657	216	
328.80234	386	1+
328.95460	142	
329.86490	138	
329.95600	274	1+
330.87445	206	
331.16264	296	1+
332.09037	480	1+
333.04714	176	1+
334.31208	142	
335.05700	216	
335.14937	158	1+
336.08527	1472	1+
336.10436	206	
336.33616	136	
336.93980	354	1+
337.02330	148	
337.09082	826	1+
338.87780	246	1+
339.09493	312	
341.07495	138	
341.88969	206	1+
342.24369	160	
342.27837	500	
343.06373	336	1+
343.16691	146	
343.26950	420	1+
344.28778	162	
346.14705	282	1+
346.93378	220	1+
347.07159	164	
347.21292	218	1+
347.23772	136	
347.26791	208	
347.30056	204	
348.31437	174	
349.25003	250	
349.31574	938	
350.18105	482	1+
350.30358	212	1+
350.33218	602	1+
351.10667	588	1+
352.27087	142	
354.20293	228	1+
354.32012	170	1+
356.17828	258	
356.20421	168	
358.32427	184	1+
358.91223	148	
360.10480	162	
360.13706	140	
360.35953	250	
361.10756	160	
361.35735	208	
362.26772	160	
362.84039	160	
363.10744	352	1+
363.26565	242	
363.29915	240	
363.37028	146	
364.11140	240	1+
364.24343	400	1+
364.25928	142	
364.28618	142	
364.31635	388	1+
364.35107	414	1+
365.14249	216	
365.19876	214	1+
365.24797	264	1+
365.28293	694	1+
365.38937	342	1+
366.01923	142	
366.13944	252	1+
367.17891	176	1+
367.32889	1176	1+
367.90786	142	
368.42057	560	
END IONS

###FS:    #m/z: 336.94428 #charge 1+
###MS: 15
###MSMS: 16
BEGIN IONS
TITLE=Cmpd 11, +MS2(336.9443), 28.0-35.0eV, 0.3min #16
RTINSECONDS=19.1085
SCANS=15-16
PEPMASS=336.94428	138654
CHARGE=1+
197.08818	134	
198.95306	276	1+
199.08826	124	
199.95636	218	1+
201.10885	130	
205.95010	126	
207.02051	124	
207.87613	324	1+
207.97171	142	
208.98135	140	
209.94387	124	
211.94291	8932	
212.87759	380	1+
212.94803	338	
213.93802	3642	1+
214.56013	92	1+
215.74375	92	1+
215.88260	1382	1+
215.93765	446	
217.93515	320	
219.03185	184	
221.89281	172	
223.95369	176	
223.97167	392	1+
225.88699	376	1+
226.02341	150	1+
227.10038	146	
227.86169	134	
229.95362	8424	1+
230.11419	308	1+
230.88707	716	1+
231.03033	144	
231.11807	198	1+
231.94910	2758	1+
232.86526	200	1+
233.03092	286	1+
233.06637	300	
233.10730	154	
233.89646	332	
233.94539	124	
233.96617	194	1+
234.03202	226	1+
235.94087	126	
236.01736	128	
236.07795	154	
236.91343	196	1+
237.06747	170	
237.95127	294	1+
238.05330	148	
238.21916	230	
238.88388	152	
239.90170	210	
243.08447	752	1+
244.03675	238	
244.07062	154	
244.85998	170	1+
245.04733	274	1+
245.10365	288	1+
246.97666	266	
247.96478	2216	1+
248.03225	956	1+
248.85077	218	1+
248.98585	296	
249.03741	558	1+
249.13150	188	1+
249.87449	202	1+
249.96113	804	1+
249.98889	144	
250.94927	224	
250.98602	380	
251.03955	142	
251.92835	152	
251.96381	140	
252.04920	168	
252.06765	174	
252.11509	262	1+
252.23682	232	
252.96928	6256	
253.04668	136	
253.08753	156	
253.90494	160	
253.94337	174	
253.97207	226	
254.09310	236	
254.93940	244	
254.96334	3198	1+
255.07276	1628	1+
256.91729	136	
257.01628	152	
257.91297	178	
258.05250	166	
258.91182	238	
258.96721	124	
259.09455	142	
261.79841	204	1+
262.04672	422	1+
262.09252	128	
262.13841	132	
263.17229	166	
263.97412	210	
264.25864	504	1+
264.91927	178	
265.01474	1098	1+
265.12015	122	
265.23562	156	
266.06821	128	
266.23148	240	1+
266.85801	262	1+
266.92493	308	1+
266.96813	242	1+
266.99399	1168	1+
267.01691	238	
267.10503	126	
269.11455	244	1+
269.99354	150	
270.97912	572	1+
271.84027	138	
272.84558	128	
272.95144	136	
272.97533	450	1+
273.12581	128	
274.04389	130	
274.97363	188	
275.05641	254	1+
275.10700	126	
275.99069	168	
276.92115	174	
276.97719	192	
277.01728	160	
277.09115	550	1+
277.95844	192	1+
278.20244	158	
278.99334	136	
279.27463	184	
279.93445	178	1+
280.03520	148	
280.07411	138	
280.08950	132	
280.85492	190	1+
281.04734	1692	1+
281.18695	134	
282.10355	186	1+
282.27222	186	1+
282.89362	176	1+
283.02634	988	1+
283.84400	164	1+
283.86711	132	
285.02003	334	1+
285.10032	322	1+
285.92937	138	
287.00830	666	1+
288.06503	212	
289.04329	152	
289.50880	254	1+
290.08341	146	
290.93219	162	
291.85539	136	
292.01977	150	
292.06001	504	1+
292.18500	128	
292.85999	366	1+
292.95204	126	
293.06408	300	1+
293.10608	410	1+
293.14437	252	1+
293.20799	148	
293.29006	122	
294.00079	324	1+
294.04217	212	1+
294.10636	280	1+
294.12579	168	1+
294.91264	192	
294.98812	436	1+
295.27325	124	
295.96838	418	1+
295.99476	268	1+
296.21530	194	1+
296.24121	350	1+
297.05842	146	
297.12746	138	
297.86987	128	
298.58255	224	
299.02124	286	1+
299.05792	1320	1+
300.51794	180	
300.94874	164	
301.05649	190	
301.85221	412	1+
302.07658	174	
302.97472	208	1+
303.20094	212	
303.76044	190	1+
304.08312	124	
305.08213	156	
305.28539	152	
306.05017	142	
306.78911	216	
306.94157	196	1+
307.07657	226	1+
307.12101	284	1+
307.28244	198	
307.30609	384	
307.80224	142	
307.81130	154	
307.94510	160	1+
308.29248	522	1+
308.86774	130	
310.24113	128	
312.05265	214	1+
312.99796	144	
314.03011	218	1+
314.06340	224	1+
315.10608	696	1+
316.18586	178	
317.16455	294	1+
317.95751	202	1+
318.02241	162	
318.16540	200	1+
318.23682	162	1+
319.09502	168	
319.12377	162	
319.20614	368	1+
320.08060	230	1+
320.18377	138	
320.29231	286	
321.12102	148	
321.28932	156	
321.32058	148	
322.13314	688	1+
323.01292	140	
323.23644	576	1+
323.30387	162	
324.11113	212	1+
324.89378	174	
325.89026	266	1+
326.30335	190	
328.03306	206	1+
328.88942	124	
329.31889	168	
329.86605	206	1+
331.14943	184	1+
332.09052	144	
333.10237	238	1+
333.30332	266	1+
333.86915	102	1+
335.34009	236	
336.32423	538	1+
337.09102	148	
337.16664	168	
337.25544	260	
337.32331	332	1+
337.35419	654	1+
338.06483	224	1+
338.19369	122	
338.29257	124	
339.23172	144	
339.34349	198	1+
340.14202	132	
340.30481	252	1+
340.38939	176	
341.05769	142	
341.11929	140	
341.26514	136	
END IONS

###FS:    #m/z: 359.96009 #charge 1+
###MS: 15
###MSMS: 17
BEGIN IONS
TITLE=Cmpd 12, +MS2(359.9601), 28.0-35.0eV, 0.4min #17
RTINSECONDS=19.88
SCANS=15,17
PEPMASS=359.96009	96896
CHARGE=1+
200.86389	124	
202.02261	168	
202.99529	142	
207.95028	124	
209.94278	448	
218.63008	126	
220.87770	212	1+
222.95080	824	1+
223.97376	152	
224.94685	1394	1+
224.96547	174	1+
225.03347	126	
225.08843	242	
226.94694	2720	1+
227.01153	250	1+
227.92998	268	
228.94137	2804	1+
230.02383	208	1+
233.04088	296	
233.06641	366	
233.90203	134	
233.95850	268	1+
233.97833	130	
237.12754	142	
237.22817	262	
237.94911	136	
238.21276	222	
240.93658	590	1+
240.95979	1282	1+
241.91256	128	
242.05044	240	1+
242.95863	560	1+
243.08577	266	
243.89727	184	1+
244.95604	1432	
245.15448	216	
245.94259	416	
246.05479	140	
246.95043	1438	1+
246.97479	198	
248.03284	450	
248.98125	212	
249.03786	1454	1+
250.94705	182	
250.96825	184	
251.03839	594	1+
252.10546	180	1+
252.22775	178	
252.89317	156	1+
253.03348	142	
253.07417	230	1+
255.13785	136	
255.23045	668	1+
257.02023	166	
257.44081	144	
258.96986	130	
259.05472	130	
260.96744	788	1+
261.22096	234	1+
261.23968	276	1+
263.05314	558	1+
263.10397	130	
263.22029	266	1+
263.97592	170	
264.03208	316	1+
264.15152	210	1+
265.11772	204	
266.24288	298	1+
267.02528	160	
267.25855	142	
267.96871	264	
268.00599	168	
268.95833	1060	1+
269.02200	140	
269.11164	196	1+
269.79396	128	
270.03190	140	
271.05818	340	1+
271.09061	158	
272.93459	154	
274.04919	642	1+
275.05275	538	1+
275.24685	140	
277.07099	356	
277.09114	440	1+
277.86827	184	1+
278.04741	196	
278.24912	210	
279.02659	130	
279.10084	156	
280.03527	168	
280.10452	124	
280.26098	262	
280.98384	270	1+
281.07102	208	1+
281.22891	130	
281.27224	342	1+
281.84677	138	
281.86577	144	
282.12579	132	
282.24775	138	
282.91449	134	1+
283.04509	146	
283.83520	158	
283.88009	214	1+
285.10528	262	1+
287.00378	128	
287.97577	164	1+
288.05411	340	1+
288.11424	204	1+
289.09286	230	1+
289.26010	182	
290.88656	324	1+
291.25040	124	
291.86820	252	1+
292.05793	410	
292.26153	438	1+
292.43871	166	1+
293.03484	156	1+
293.06330	1056	1+
293.81368	194	1+
293.85941	154	
294.43104	164	
295.02171	330	1+
295.06850	130	
295.15359	138	
295.88747	388	1+
296.32228	144	1+
297.97146	226	1+
298.08229	344	
298.19059	154	
298.85837	174	1+
298.94318	176	
299.06019	124	
299.10090	124	
301.14324	208	
302.16925	158	
302.24396	324	1+
302.88888	124	
302.90654	256	
303.01090	200	1+
304.15812	214	1+
304.26592	596	1+
304.89066	262	1+
305.78305	332	1+
306.07444	186	
307.08270	208	
307.28641	364	
307.79847	1036	1+
308.08205	252	1+
308.11091	132	
308.18380	198	1+
308.29136	1062	1+
308.52926	196	
309.03311	128	
309.06143	190	1+
309.12816	266	1+
309.20588	172	1+
309.32252	134	
310.30402	388	1+
310.34326	262	
310.87729	154	
310.94220	206	1+
311.02211	400	1+
311.34665	188	
311.86051	288	1+
313.84397	494	1+
313.87795	130	
315.03026	242	1+
316.06505	296	1+
317.25783	146	
317.82732	152	
317.93658	134	
318.00297	162	1+
318.16956	130	
319.00026	200	1+
319.08222	562	1+
319.22597	186	
319.86192	128	
320.26361	124	
320.31426	186	
320.92089	184	
321.21787	650	1+
321.26500	416	1+
321.28946	190	
321.32165	144	
322.34155	372	1+
322.92864	342	1+
323.01454	1890	1+
323.23505	632	1+
323.30642	184	
324.06495	134	
324.14075	132	
324.26795	210	
324.77881	404	1+
324.89484	332	1+
325.01972	220	1+
325.24766	222	1+
325.85978	150	
326.12916	162	1+
327.05293	220	1+
327.07248	248	1+
327.89634	192	1+
328.01661	164	1+
328.81174	472	1+
329.16010	472	1+
329.31873	164	
329.87307	162	
330.09392	132	
330.16294	340	1+
332.08658	304	
333.09139	130	
334.02074	130	
335.88750	152	
336.08466	760	1+
336.32386	392	1+
336.94215	324	
337.08918	436	1+
337.15313	158	
337.29923	230	1+
337.81254	232	1+
338.22673	712	1+
338.34057	260	
339.17614	156	
339.33887	348	
340.19088	140	
340.25543	144	
340.30882	128	
340.35441	610	
341.02728	130	
342.12960	192	1+
342.17098	312	1+
342.20383	432	1+
342.27989	164	
343.27577	238	
344.14369	220	1+
344.29778	280	1+
344.60576	92	1+
348.32303	216	
348.34417	152	
349.10150	208	1+
349.31417	130	
351.33340	204	1+
354.87229	148	
356.12395	214	1+
356.27470	208	
356.29334	184	
357.04766	376	1+
357.08847	134	
357.11143	160	
357.20203	138	
357.69935	298	1+
357.79618	178	
358.19361	264	1+
358.26409	280	1+
358.32679	148	
358.36587	658	1+
359.06172	134	
359.10079	128	
359.30344	152	
360.16437	138	
360.32389	176	
361.28339	204	
361.32941	488	1+
361.35730	142	
362.13093	154	1+
362.18508	146	
362.29769	138	
363.10251	214	
364.35308	142	
364.37384	144	
END IONS

###FS:    #m/z: 539.23004 #charge 1+
###MS: 15
###MSMS: 18
BEGIN IONS
TITLE=Cmpd 13, +MS2(539.2300), 28.9-36.2eV, 0.4min #18
RTINSECONDS=20.6505
SCANS=15,18
PEPMASS=539.23004	88328
CHARGE=1+
191.95325	414	
215.82177	168	1+
223.06296	256	
224.07953	232	1+
224.93072	298	
225.03715	526	1+
227.19589	394	
227.82687	130	1+
228.87305	216	1+
230.84609	812	1+
231.88419	202	1+
231.96225	360	1+
233.85020	198	1+
234.14602	238	
235.10959	210	1+
235.97686	298	1+
238.09591	362	1+
241.91834	344	1+
243.85401	286	1+
244.03510	262	
244.21686	254	1+
244.96431	208	
247.94525	988	1+
248.03293	1170	1+
248.86124	446	1+
249.00011	162	1+
249.03706	842	1+
249.86377	292	1+
249.88465	876	1+
250.02529	200	1+
250.83675	162	1+
250.96522	380	1+
253.02387	448	1+
253.53241	220	1+
253.59092	268	1+
254.02849	308	1+
254.94890	310	1+
255.22882	1202	1+
256.81785	124	1+
258.03774	328	1+
258.98793	348	1+
261.13128	786	1+
262.01166	428	1+
262.04899	624	1+
262.92374	408	1+
263.05426	406	1+
263.10474	252	
264.11514	410	1+
265.01509	290	
265.95575	658	1+
266.87228	814	1+
266.99519	5884	1+
267.14074	406	1+
267.17657	220	1+
267.89566	1272	1+
268.70068	136	1+
268.97667	850	
269.97140	838	1+
269.99119	210	
270.03486	200	1+
270.99387	232	1+
271.09211	562	1+
271.87400	1260	1+
272.92501	196	1+
273.95392	314	
273.98677	286	1+
274.02225	664	1+
274.22808	160	1+
274.87886	274	
274.90275	172	1+
275.05948	438	1+
275.10624	178	1+
275.86959	214	
276.15354	258	1+
277.09404	274	
277.89241	530	
278.00607	220	1+
278.96901	200	
279.93368	306	1+
280.97516	212	1+
281.04711	2494	1+
281.11818	458	1+
281.95993	328	1+
282.12251	308	1+
282.27204	222	
282.82749	272	1+
283.02476	292	
283.04548	352	
283.26005	1338	1+
284.89691	506	1+
285.00450	7156	1+
285.09489	1038	1+
285.22736	282	1+
285.86336	190	1+
285.91248	312	1+
285.94063	2982	1+
286.05035	548	1+
286.14814	346	1+
287.14842	246	1+
287.96719	540	1+
288.03981	366	1+
288.92394	778	1+
289.16570	192	1+
289.80418	330	1+
289.88287	2200	1+
290.91655	282	
291.20785	108	1+
291.93068	428	1+
292.05788	1176	1+
292.08396	328	1+
292.93641	310	1+
292.95847	192	1+
292.99748	192	1+
293.03697	206	
293.06308	638	1+
293.87923	218	
293.92158	266	
296.14375	484	1+
297.03746	214	
298.10845	220	
298.96653	408	1+
299.05661	2472	1+
299.92054	418	1+
299.97383	264	1+
300.09422	232	
300.12091	200	
300.15387	322	1+
300.26799	282	1+
300.84578	446	
300.87040	200	
301.85348	252	
301.91003	304	1+
301.98696	254	
302.00545	196	1+
302.79799	418	1+
303.91132	338	1+
303.95112	1200	
304.09282	392	1+
305.07249	248	
305.12066	292	
305.23052	180	1+
305.84182	972	1+
305.94306	212	
305.97439	282	1+
306.09605	392	1+
306.12525	1070	1+
306.27523	260	
306.77263	172	1+
306.86266	320	1+
306.93458	932	1+
307.01541	514	1+
307.08027	412	1+
307.09629	250	1+
307.89144	628	1+
308.01865	458	1+
308.29019	880	
308.92826	628	1+
309.12457	202	
309.27506	284	1+
309.90211	200	1+
310.15525	642	1+
311.01599	226	
311.05880	216	1+
311.08152	248	1+
311.29121	364	1+
311.86583	498	1+
312.03693	250	1+
312.15200	244	
312.86813	364	1+
312.90202	302	1+
312.99057	532	1+
313.19290	282	1+
314.10530	868	1+
314.86262	336	
315.06939	584	1+
315.90497	180	1+
316.10873	408	1+
316.86367	290	
316.98802	340	1+
317.04695	256	1+
317.13307	228	1+
318.85917	504	
319.11407	274	1+
319.18657	326	1+
319.87232	264	
319.96756	370	1+
320.91758	386	1+
321.30136	276	1+
321.80638	202	
321.89650	200	1+
322.07834	530	1+
322.18878	512	1+
322.96205	266	
323.01512	208	
323.85688	522	1+
324.04873	210	
324.16751	186	1+
324.86078	304	1+
324.89586	730	1+
325.13736	200	
325.89436	470	1+
326.00817	216	
326.03028	484	1+
326.07433	212	
326.95076	750	1+
327.03107	352	1+
327.26066	134	1+
327.30846	492	1+
328.02316	602	1+
328.18946	458	1+
328.31378	368	1+
328.69422	144	1+
329.02778	482	1+
330.08767	260	1+
330.12434	298	1+
330.15171	612	1+
330.87903	676	1+
331.81639	212	1+
332.09062	526	1+
332.12801	236	1+
332.29727	210	1+
333.01352	356	1+
333.03709	236	1+
333.27337	216	
335.16579	204	1+
335.24006	190	1+
335.88664	278	
335.96045	252	1+
336.03004	298	1+
336.08264	346	
336.29035	196	1+
336.79767	226	1+
336.95682	362	1+
337.09281	396	
337.87803	222	
338.09275	240	
339.03361	642	1+
339.08183	218	
339.18579	202	
339.26885	262	1+
339.39406	112	1+
339.87817	226	
340.16636	636	
341.01105	1166	1+
341.15462	248	
341.97521	290	
342.07739	206	
342.18218	208	
342.19888	366	1+
343.06495	210	1+
343.09537	550	1+
343.13719	464	1+
343.87633	488	1+
343.94248	198	
344.04782	206	1+
344.82207	344	1+
344.85658	720	
344.96552	412	1+
345.17628	328	1+
345.87791	288	1+
345.94134	438	1+
345.96932	244	1+
348.08394	234	1+
348.20057	422	1+
348.77563	146	1+
348.88363	362	1+
349.13120	432	1+
349.28022	304	1+
349.81621	256	
350.99377	206	1+
351.10708	200	
352.03159	456	1+
352.08809	226	1+
352.18223	222	
353.03357	390	1+
353.18517	282	1+
353.83071	230	1+
353.89844	540	1+
354.57770	130	1+
355.06584	9636	1+
356.29750	186	1+
356.98872	202	
357.06360	2404	1+
357.60878	302	1+
358.10232	238	
358.13688	376	1+
358.98632	276	1+
359.02060	502	1+
359.10746	364	1+
359.13608	232	1+
359.61879	314	1+
359.96433	364	1+
360.06193	452	1+
360.21325	560	1+
360.89537	610	
361.02186	210	
361.09074	404	1+
361.21744	466	1+
361.85559	248	
361.88356	1762	1+
362.14684	394	1+
362.29750	222	1+
363.87993	1562	1+
364.07679	424	1+
364.19577	368	1+
364.83079	376	1+
365.02691	558	1+
365.15298	262	1+
365.97930	234	1+
366.52534	250	1+
366.87111	366	1+
367.05281	204	1+
367.32782	266	1+
367.92712	240	1+
367.96073	210	
368.86105	228	
369.04770	396	1+
369.11013	228	
369.80894	270	1+
369.83491	324	
369.96874	368	1+
370.00628	282	1+
370.05101	338	1+
370.96812	256	1+
371.09534	720	1+
371.14399	234	
371.23268	186	1+
371.70539	230	1+
372.02559	384	1+
372.15956	196	
372.81939	424	1+
372.86927	208	1+
372.97376	410	1+
373.07391	578	1+
373.18646	224	
373.20351	436	1+
374.04629	576	1+
374.15699	258	
374.73599	248	1+
375.74265	256	1+
376.82058	226	
376.95424	288	1+
377.12033	306	1+
377.87960	298	1+
377.90503	364	1+
378.06148	296	1+
379.02809	178	1+
379.15854	520	1+
379.32603	228	
379.95936	312	1+
380.11342	612	1+
380.20399	282	
380.85256	474	1+
380.96163	212	1+
381.02477	484	
381.08396	210	
381.16204	496	1+
381.34440	236	
381.76789	256	1+
382.02756	264	
382.16384	316	1+
382.83547	322	1+
382.90546	312	
382.92275	504	1+
383.09524	380	1+
383.11829	256	1+
383.22354	216	
384.07069	220	1+
384.20539	664	1+
384.84587	570	1+
384.89944	772	
384.98376	202	
385.02686	344	1+
385.20622	476	1+
385.96777	230	
387.21078	718	1+
387.84376	692	1+
387.97057	682	1+
388.08550	238	1+
388.89642	322	1+
388.97560	580	1+
389.83863	708	1+
389.86099	220	
390.10990	422	1+
390.98251	662	1+
391.86333	230	1+
391.89545	284	1+
392.06783	434	1+
392.11100	506	1+
392.83469	258	1+
393.07278	364	1+
393.33632	374	
393.76864	176	1+
393.79902	236	1+
394.16452	364	1+
394.33848	1140	1+
394.35829	210	
394.83482	704	1+
395.05366	222	
395.12638	426	1+
395.22296	292	1+
396.30621	206	1+
396.79673	314	1+
396.82243	246	1+
396.86191	210	
396.89613	394	1+
397.07946	382	1+
397.12880	360	1+
397.16668	618	1+
397.26091	376	1+
397.80027	242	1+
397.90054	278	1+
398.02167	232	
398.13216	220	1+
398.93169	228	1+
398.96663	214	1+
399.04517	230	
399.11551	362	1+
399.23229	238	
399.83124	292	1+
400.04460	414	1+
400.09160	524	1+
400.83756	190	1+
401.32738	226	1+
401.77154	218	1+
402.21692	210	
402.85331	286	
402.91296	324	
402.98980	304	1+
403.15717	448	1+
403.87082	914	1+
404.21198	398	1+
404.23788	162	1+
404.37787	186	1+
404.94022	250	1+
405.02633	236	1+
405.08393	432	1+
405.34215	152	1+
405.81199	172	1+
405.85706	406	
406.85077	298	
406.95361	268	1+
408.33017	216	
408.79544	274	1+
408.84925	520	1+
409.07015	270	
410.18515	248	1+
410.40312	224	
410.79423	248	1+
411.08882	216	
411.86088	286	
411.90886	266	1+
411.98988	252	1+
412.06149	250	
412.72893	440	1+
412.84268	1206	1+
413.17187	226	
413.20922	226	
413.23948	460	1+
414.05503	462	1+
414.10669	256	1+
414.18394	292	
414.73766	214	1+
414.87275	392	1+
414.92522	196	1+
415.84547	232	1+
416.26098	214	1+
416.87644	390	1+
417.17140	462	1+
417.33983	206	1+
417.71898	282	1+
418.18494	212	1+
418.22245	460	1+
418.87558	312	1+
418.92003	290	1+
419.22408	320	1+
419.83805	188	1+
420.14070	444	
420.25302	404	1+
420.87816	798	1+
421.09970	440	1+
421.87986	676	1+
422.83162	350	1+
422.98223	188	1+
423.04320	322	1+
423.86403	1486	1+
423.99474	166	1+
424.09541	530	1+
424.13480	936	1+
424.95500	154	1+
425.10335	350	1+
425.13976	594	1+
425.20484	220	
425.27373	284	1+
425.92931	168	1+
426.85942	964	1+
427.36830	290	1+
430.12890	212	
430.19080	258	1+
430.65585	104	1+
430.73390	210	1+
430.86179	868	1+
431.07283	224	1+
431.11047	226	
431.86431	502	1+
431.99697	336	1+
432.14909	282	1+
433.10226	240	1+
433.15097	204	1+
433.19340	226	
433.23264	448	1+
434.07566	272	1+
434.18182	176	1+
434.21288	314	1+
434.88685	372	
435.01496	208	1+
435.85776	526	1+
436.10825	306	1+
436.14887	452	1+
436.20536	194	1+
436.22546	492	1+
437.15159	350	1+
437.85712	382	1+
438.04561	202	
438.83707	252	1+
439.06932	546	1+
439.11650	256	1+
440.07452	452	1+
440.20253	594	1+
441.04599	344	1+
441.20607	518	1+
441.26461	336	1+
441.87387	1186	1+
441.99490	212	1+
442.87624	758	1+
443.12053	384	1+
443.16636	274	1+
443.22099	450	1+
443.30673	326	1+
444.86943	1048	1+
445.12634	426	1+
445.18562	1286	1+
445.23877	236	1+
445.39530	330	1+
445.44173	156	1+
446.87793	552	1+
447.00770	194	1+
447.13016	700	1+
447.27126	368	1+
449.14011	582	1+
449.17354	296	1+
449.29081	248	1+
449.84847	258	1+
449.87902	392	
450.02335	118	1+
450.14252	400	1+
453.05910	188	1+
453.15738	230	
453.95937	246	1+
454.15000	508	1+
455.10200	292	1+
456.20608	230	
456.87784	480	
457.13319	212	
457.23120	378	1+
457.42455	216	1+
457.87110	750	1+
457.90263	286	
459.13677	404	1+
459.91814	204	
460.40949	144	1+
461.14448	302	1+
461.20398	410	1+
461.25607	486	1+
462.03248	356	1+
462.25568	468	1+
462.31474	184	1+
462.43309	268	1+
463.19282	946	1+
463.75661	148	1+
463.93188	214	1+
464.01323	162	1+
464.76934	154	1+
465.08152	276	1+
465.15921	354	
465.89226	528	
467.14813	256	1+
467.28369	252	1+
467.88707	708	
467.94120	244	1+
468.16509	516	1+
468.28642	212	1+
468.33337	378	1+
468.94213	218	1+
469.46414	180	1+
469.80239	284	1+
470.43130	236	1+
472.15849	630	1+
473.10730	134	1+
474.41868	190	1+
475.00549	282	1+
475.20052	260	1+
475.38877	244	1+
476.42339	258	1+
476.95112	442	1+
477.23452	412	1+
477.86824	244	1+
477.92319	214	
477.95275	332	1+
478.29231	264	1+
479.25222	380	1+
479.82773	280	1+
480.20154	496	1+
480.42213	248	1+
481.14009	160	1+
481.20538	368	1+
481.35143	264	1+
481.90537	212	1+
482.17695	322	1+
482.39546	226	
483.23843	218	
483.30662	376	1+
484.84079	238	1+
484.99115	140	1+
485.18919	448	1+
485.89860	284	
486.04642	224	1+
486.35441	274	1+
487.88514	268	1+
489.25919	208	1+
490.05851	304	1+
490.08754	286	1+
490.15027	216	1+
490.36571	452	1+
490.84780	272	1+
491.36998	332	1+
493.83614	216	1+
494.08173	308	1+
494.18544	270	1+
495.10857	362	1+
495.60961	286	
496.04832	150	1+
496.45878	226	1+
496.60128	176	1+
497.21967	224	1+
497.27461	402	1+
498.15389	320	1+
498.27745	334	1+
499.12674	330	1+
499.39726	470	1+
500.35974	462	1+
500.40021	386	1+
501.17127	378	1+
501.93453	352	1+
502.10369	276	
502.16849	348	1+
502.45796	334	1+
502.97153	212	1+
503.10853	614	1+
503.26147	488	1+
503.45959	246	1+
503.70444	142	1+
504.11443	344	1+
504.22447	252	
504.26662	372	1+
504.70430	180	1+
505.44452	376	1+
505.78209	148	1+
505.94193	184	1+
506.14918	270	1+
506.18062	182	1+
506.32112	280	1+
506.38198	388	1+
506.41482	158	1+
506.44896	354	1+
507.32396	210	1+
508.15360	376	1+
508.91420	210	1+
509.15724	250	1+
510.02329	216	1+
510.88121	194	1+
511.20480	234	
511.29579	188	1+
511.88111	230	1+
511.94437	184	1+
512.19359	342	1+
513.19840	252	1+
514.31718	180	1+
514.47699	238	1+
515.17593	158	1+
515.32261	126	1+
515.77367	214	1+
516.02778	142	1+
516.27138	220	1+
516.35874	298	1+
516.41272	376	1+
517.05434	126	1+
517.21691	190	1+
517.35894	226	1+
517.41504	272	1+
517.77870	202	1+
517.86766	228	1+
517.99181	208	1+
518.09509	304	1+
518.17851	210	1+
518.44840	226	1+
518.90203	278	1+
519.23646	282	1+
519.83158	176	1+
520.13691	244	1+
520.23712	188	1+
520.47044	358	1+
521.02741	190	1+
521.09501	266	1+
521.13902	188	1+
521.28773	178	1+
521.33216	524	1+
522.23971	238	
522.36319	702	1+
523.17833	328	1+
523.35959	616	1+
523.39008	254	1+
523.44595	388	1+
523.84228	114	1+
523.97985	232	1+
524.18099	264	1+
524.26971	200	
524.47723	176	1+
525.10944	166	1+
525.23683	348	1+
525.27425	474	1+
525.41256	330	1+
525.82113	190	1+
525.89445	400	1+
526.05362	174	1+
526.24255	260	1+
526.27835	322	1+
526.44505	196	1+
526.98200	172	1+
527.76935	372	1+
531.09025	164	1+
531.48160	260	1+
532.71808	172	1+
533.36591	114	1+
533.91119	288	1+
534.01357	222	1+
534.17743	348	1+
534.95683	202	1+
535.11327	250	1+
535.31359	336	
535.44131	600	1+
535.47039	554	1+
535.50558	354	1+
535.60405	150	1+
535.79524	442	1+
536.32521	1088	1+
536.41561	242	1+
536.57626	198	1+
536.79869	356	1+
537.27796	250	
537.30845	228	
537.32924	866	1+
537.48126	398	1+
537.99735	180	1+
538.08874	282	1+
538.39740	600	1+
539.35464	364	1+
539.42750	654	1+
539.48172	202	
539.52886	434	1+
540.16119	196	1+
540.19541	234	1+
540.31175	242	1+
540.35910	254	1+
540.46698	386	1+
541.09409	248	1+
541.25601	776	1+
541.30331	322	1+
541.91636	190	1+
542.31356	278	1+
542.47508	272	
542.53160	984	1+
543.15245	240	1+
543.38501	822	1+
544.45780	208	1+
END IONS

###FS:    #m/z: 336.94445 #charge 1+
###MS: 19
###MSMS: 20
BEGIN IONS
TITLE=Cmpd 14, +MS2(336.9444), 28.0-35.0eV, 0.4min #20
RTINSECONDS=24.3175
SCANS=19-20
PEPMASS=336.94445	162096
CHARGE=1+
192.88802	132	
196.96314	140	
198.95227	148	
204.00424	240	1+
205.94741	128	
207.97011	120	
208.97915	212	
210.88269	212	
211.94291	8628	
212.87702	722	1+
212.94582	178	
213.08355	138	
213.93901	3394	1+
214.88104	140	
215.88554	918	1+
215.93534	590	1+
217.88180	592	1+
218.09681	194	1+
222.96979	132	
223.96166	360	
223.97010	312	
224.97637	204	
226.11464	388	1+
226.89383	138	
226.96873	224	
227.12078	314	1+
227.19559	148	
228.20167	156	
228.89160	322	1+
229.95329	7012	1+
230.89047	424	1+
231.11859	332	
231.94855	3722	1+
232.00166	156	
232.12818	160	
233.06484	212	
233.09316	162	
233.89700	590	
233.94656	582	
234.11430	164	1+
235.00180	124	
235.07334	118	
235.88857	380	1+
236.95148	228	1+
237.01948	122	
237.09096	124	
238.04983	200	
238.21235	182	
239.10072	310	1+
240.89411	362	1+
240.95983	122	
240.99750	118	
243.04326	326	1+
243.08365	528	
244.01109	206	1+
244.10131	232	1+
244.46897	118	
247.96416	2088	
248.03158	612	1+
248.89736	214	
248.98396	710	1+
249.08380	152	1+
249.11762	314	1+
249.14919	236	1+
249.96009	1142	1+
250.87704	122	
250.98543	220	
251.07027	148	
251.97382	254	
252.07085	144	
252.23019	138	
252.96975	5174	1+
253.04739	124	
253.90142	222	
254.09297	294	1+
254.90269	122	
254.94308	152	
254.96545	1722	1+
255.04031	206	
255.07320	1156	1+
255.12048	138	
256.00002	176	1+
256.02556	164	
256.87970	178	
256.91094	338	1+
256.96246	398	
257.91308	194	1+
258.88400	136	
259.60161	130	
260.08170	132	
260.97831	136	
261.07831	212	1+
261.21291	276	1+
262.05005	430	1+
262.97969	228	1+
263.05574	312	1+
265.01442	384	1+
265.07598	200	1+
266.10974	150	
266.24804	262	1+
266.86309	288	
266.99662	346	
267.01075	612	1+
267.06618	234	1+
267.83758	216	1+
268.98763	140	
269.00215	122	
269.07136	224	1+
269.12751	230	1+
269.79518	132	
270.98059	472	1+
271.02507	328	1+
271.83866	212	1+
272.02875	268	1+
272.10415	168	
272.97481	546	1+
273.05935	210	
273.21700	138	
274.09702	174	1+
274.23584	124	
275.88554	188	1+
276.85948	140	
276.95752	182	1+
277.09033	312	1+
277.82657	148	
278.83385	158	
278.85722	368	1+
279.24326	334	1+
279.27517	122	
280.95698	238	1+
281.04600	1540	1+
282.12221	178	
282.27228	148	
282.99780	200	1+
283.02591	844	1+
283.17240	156	
284.12092	166	1+
285.02248	224	1+
285.09253	258	1+
286.90774	208	1+
287.11089	310	1+
287.85429	124	
287.95474	144	1+
288.06128	182	
289.01342	240	
289.03767	164	
289.08069	278	1+
289.51000	268	
290.00842	156	
290.08404	200	1+
290.85600	396	1+
291.00960	124	
292.05861	276	
292.28683	270	1+
293.06506	208	
293.10944	176	
293.13177	132	
293.24216	236	1+
293.86856	356	1+
293.99714	348	1+
294.06795	154	
294.82793	300	1+
295.06107	118	
295.10247	138	
295.85519	130	
295.97189	172	
296.13255	258	
296.97342	510	1+
298.07850	292	
299.05680	1500	1+
300.51646	224	
300.92814	120	
302.80980	208	1+
302.85294	144	
303.06806	162	1+
303.14016	262	1+
305.00121	140	
305.17198	150	
305.78273	280	
306.03416	172	
306.07356	236	1+
306.11332	146	
306.27604	154	
306.78845	252	
307.12292	198	1+
307.30669	528	
307.78746	176	
308.03494	208	1+
308.29359	364	1+
308.78804	140	
308.80597	166	
309.32384	178	
309.48826	140	
309.86292	172	
310.13217	218	1+
310.30454	128	
311.01998	240	1+
312.15795	130	
313.85706	130	
314.02086	134	
315.10583	684	1+
315.81247	218	1+
316.25862	124	
316.81373	178	1+
317.15993	144	
317.17740	212	1+
318.17769	136	1+
318.23520	118	
318.59298	182	1+
319.07734	246	1+
319.95310	126	
320.09067	240	1+
320.29226	214	
321.09191	146	1+
321.12585	402	1+
321.14892	240	1+
321.16658	122	
321.31589	566	1+
322.05169	198	1+
322.13132	286	1+
322.26773	138	
322.80349	134	
323.16746	140	
323.23570	638	1+
323.29678	460	1+
324.11333	132	
325.14118	122	
327.30463	210	
328.19031	180	
328.31241	236	
329.80924	136	
329.87230	174	
331.00981	126	
332.09494	370	1+
332.97807	210	1+
333.14839	136	
333.17011	124	
333.21430	122	
333.32286	196	
334.14960	296	1+
334.31848	146	
335.33729	282	
336.08878	354	1+
336.34112	120	
337.21627	228	
337.25088	204	
337.31495	330	1+
337.35186	368	1+
337.98994	166	1+
338.03817	224	1+
338.06132	206	1+
338.21789	122	
338.25302	270	
338.87544	128	
339.30647	156	
339.90915	150	
340.02307	188	1+
340.19568	122	
340.24754	140	
340.30448	208	1+
340.39011	136	
341.11697	126	
341.25571	128	
341.88609	134	
END IONS

###FS:    #m/z: 359.95991 #charge 1+
###MS: 19
###MSMS: 21
BEGIN IONS
TITLE=Cmpd 15, +MS2(359.9599), 28.0-35.0eV, 0.4min #21
RTINSECONDS=25.09
SCANS=19,21
PEPMASS=359.95991	108268
CHARGE=1+
201.99744	230	1+
206.01967	144	
209.94158	622	1+
215.90219	186	
219.03025	408	
220.95530	186	
221.88721	126	
222.95250	1206	1+
224.94608	1640	1+
224.97237	192	
225.03985	132	
225.96611	174	
226.05474	258	1+
226.94549	3082	1+
226.97692	130	
227.19472	148	
227.92985	396	
228.94097	3370	
229.09762	158	
230.11544	308	1+
233.04499	372	
233.06561	450	
236.19861	156	
237.05742	218	1+
237.56795	278	1+
238.21254	414	1+
239.07682	194	
240.93959	234	
240.96204	1300	1+
241.93849	124	
242.88058	124	
242.95861	448	1+
243.08355	694	1+
243.10328	140	
244.03285	210	
244.10654	132	
244.95589	2338	1+
245.00103	310	1+
245.89697	264	1+
245.94490	2628	1+
246.03070	124	
246.18840	236	1+
246.90197	184	1+
246.95164	1730	1+
247.07253	208	1+
248.03381	1948	1+
248.80538	138	
248.96173	256	1+
248.98252	134	
249.03820	1360	1+
249.11198	152	
250.07125	198	1+
250.09421	132	
250.94681	280	
251.02794	288	
252.23155	158	
255.00778	220	1+
255.02715	132	
255.22768	498	
258.97377	202	
259.23665	148	
260.96716	722	1+
262.13354	136	
262.81780	146	
262.92725	154	
263.04951	544	1+
263.10074	208	1+
263.97049	126	
264.23326	134	
264.95896	140	
265.26007	218	
265.97199	190	
266.24208	296	1+
267.06042	138	
267.97353	382	
268.04980	228	1+
268.95701	384	
269.02067	216	1+
269.11425	352	1+
269.72613	178	
269.87561	132	
269.96782	180	
270.95651	158	
271.09761	218	1+
273.02621	142	
273.25482	170	
274.05328	150	
274.07689	350	1+
274.89447	232	1+
275.05530	326	
275.08199	234	1+
276.04388	128	
276.85215	294	1+
277.06263	172	
277.10374	268	
277.25752	176	
277.87107	124	
278.27660	216	1+
278.89725	238	1+
279.02357	132	
279.97022	162	
280.25895	138	
280.81741	140	
281.08004	130	
281.11646	202	1+
281.24563	372	
282.27329	146	
282.98635	132	
284.05014	192	1+
284.82234	134	
284.89726	138	
284.90715	140	
285.09308	168	
285.12284	212	1+
285.18418	144	1+
285.19775	150	
286.84677	234	
287.41805	134	
289.03013	128	
291.24316	152	
291.90878	238	1+
292.05787	784	1+
292.26023	130	
292.86273	142	
293.06234	498	1+
293.93494	264	1+
294.27581	304	
294.86129	154	
295.02117	370	
296.04565	274	1+
296.95168	140	
297.88840	210	1+
298.08570	248	
298.30787	144	
298.58092	280	
299.05689	286	1+
299.92534	216	1+
300.23345	254	1+
300.28141	232	1+
301.85224	282	1+
303.22683	138	
304.27025	144	
304.80733	124	
306.04263	230	1+
306.07362	610	1+
306.27757	214	
306.29724	138	
306.78990	848	1+
307.07817	402	1+
307.28488	1040	1+
307.30054	258	
308.28994	726	1+
309.17018	194	
309.93156	134	
310.17974	130	
310.30580	722	1+
310.34334	160	
311.12457	204	
312.85790	138	
312.87789	192	
313.02894	222	1+
314.00685	172	1+
314.87694	134	
315.10509	194	
315.30414	166	
316.13552	202	1+
316.80883	244	1+
316.97576	140	1+
317.08326	262	1+
318.93684	232	
319.07803	230	
319.77979	138	
320.09920	214	1+
321.22211	206	
322.22451	132	
322.31150	308	1+
322.34084	234	1+
323.01445	1312	1+
323.23521	688	1+
323.89016	192	1+
324.26850	144	
325.16184	284	1+
325.28915	160	
325.32712	134	
325.78664	126	
327.07453	172	1+
327.79559	190	
328.18604	266	
328.31202	234	
328.86824	362	1+
329.31259	164	
329.82187	180	
330.16320	152	
333.87260	182	1+
334.08534	182	
334.79316	144	
336.09312	136	
336.32171	196	
336.94245	910	1+
337.09171	582	1+
337.35466	136	
338.33883	316	
339.23088	276	
339.29857	324	1+
339.34596	568	1+
340.27909	348	1+
340.35197	410	1+
340.79919	208	1+
340.82457	192	
340.94221	168	
341.02733	204	1+
342.16262	170	
342.20918	126	
342.27466	616	1+
342.87024	122	
344.02945	128	
344.17997	208	
344.21948	124	
344.97243	246	
346.33261	210	1+
347.08652	126	
347.19929	126	
347.30707	302	1+
348.96272	140	
349.35462	124	
349.83108	268	1+
350.95615	144	
351.10451	328	1+
351.82014	140	
352.33346	188	
356.34426	136	
356.91574	174	1+
357.25736	152	
357.29113	170	1+
357.31884	124	
358.19768	168	
358.23157	250	1+
358.36292	338	1+
359.10772	152	
359.16714	136	
359.26593	194	1+
359.95887	166	1+
360.24322	134	
361.15617	156	
361.35401	172	
363.10694	230	
364.03921	130	
END IONS

###FS:    #m/z: 539.22974 #charge 1+
###MS: 19
###MSMS: 22
BEGIN IONS
TITLE=Cmpd 16, +MS2(539.2297), 28.9-36.2eV, 0.5min #22
RTINSECONDS=25.8625
SCANS=19,22
PEPMASS=539.22974	65152
CHARGE=1+
191.95366	452	
224.05215	246	1+
227.19781	192	
230.84595	384	1+
233.04533	190	1+
233.85431	316	1+
234.04956	130	1+
234.84519	194	1+
234.95108	206	1+
235.14131	198	1+
238.03145	184	1+
238.06232	326	1+
240.19021	166	1+
241.13453	344	1+
242.85686	188	1+
243.02868	526	1+
243.08549	192	
243.89729	218	
245.97998	326	1+
246.01201	190	
246.03390	226	
247.94517	620	1+
248.03325	764	1+
248.85800	258	
249.03703	430	1+
249.12831	240	1+
249.84466	198	1+
249.86630	432	1+
249.88759	310	
250.87200	286	1+
251.03312	296	1+
251.90234	232	1+
253.64355	186	
255.09506	318	1+
255.22898	854	1+
256.08495	348	1+
256.17537	180	1+
258.85372	460	1+
259.09247	314	1+
260.12628	540	1+
261.13050	378	1+
262.01874	224	1+
262.04468	328	1+
263.10306	250	
263.97542	278	
264.91215	268	1+
265.01493	206	1+
265.08952	154	1+
265.11939	330	1+
265.20939	114	1+
265.90349	218	
265.95835	798	1+
266.86800	202	
266.99489	4616	1+
267.10353	258	
267.89635	1140	1+
267.92996	192	
268.13792	346	
268.97472	704	1+
268.99582	866	1+
269.89360	474	
270.97386	282	1+
271.04927	234	1+
271.09203	192	1+
271.87319	1392	1+
271.96103	458	1+
272.96607	342	1+
273.02185	366	1+
273.94902	266	1+
273.98745	282	1+
275.05472	242	1+
276.13863	150	1+
276.50658	166	1+
276.86280	214	
277.09933	192	
277.84612	252	1+
277.89061	400	
278.89122	190	
279.17017	200	
280.10625	412	1+
280.14583	438	1+
281.04597	2204	1+
281.14990	264	1+
281.54425	84	1+
282.27686	196	
282.94519	432	1+
283.26120	502	1+
283.94987	276	1+
285.00471	4412	1+
285.09633	572	1+
285.91778	430	1+
285.94042	2224	1+
286.85713	202	
287.00546	682	
287.04862	244	
287.09796	354	1+
287.89589	218	
287.96655	306	1+
288.06104	340	1+
288.91872	776	1+
288.96294	384	1+
288.99533	212	
289.01056	240	1+
289.82538	170	1+
289.88268	2736	1+
290.91202	286	
292.05662	258	
292.86879	240	
293.06411	538	1+
293.10924	210	
294.82359	164	1+
294.89100	318	1+
295.15296	418	1+
295.78493	150	1+
296.13983	356	1+
296.96938	436	1+
298.09056	362	1+
299.05647	1686	1+
299.11233	398	1+
300.14872	220	
300.84700	540	1+
300.88839	346	1+
301.09237	194	1+
302.79964	556	1+
302.85768	404	1+
302.91889	380	1+
302.96409	194	
303.06269	280	1+
303.08684	346	1+
303.11702	222	
303.85969	374	1+
303.94840	1074	1+
304.12470	550	1+
304.25822	198	
305.84155	934	1+
305.97610	430	1+
306.15083	244	
306.88660	534	1+
306.92959	1008	
307.07535	296	1+
307.13051	484	1+
307.21881	188	1+
307.28601	760	1+
307.88879	458	1+
307.94859	194	1+
308.01989	422	1+
308.14307	412	1+
308.29064	526	1+
308.79477	426	1+
308.92413	504	
309.27304	234	1+
310.01541	224	1+
310.07829	202	1+
310.30534	242	
311.05909	202	1+
311.20525	170	1+
311.29288	230	
311.91109	246	1+
311.93022	258	1+
312.14340	480	1+
312.16971	230	1+
312.19412	94	1+
312.86674	322	
312.98461	458	1+
314.90347	252	1+
315.02788	330	1+
315.10549	908	1+
315.99998	224	
316.05423	266	1+
316.86311	294	
317.04280	188	
318.85629	818	1+
319.07661	296	1+
320.88701	212	
321.08783	186	1+
321.22925	362	1+
321.30287	432	1+
321.94188	338	1+
322.23418	282	1+
322.30371	338	1+
322.89149	202	
323.02662	586	1+
323.19116	284	1+
323.21688	176	1+
323.85462	696	1+
323.98593	350	1+
324.80731	334	1+
324.87917	232	
324.89627	328	1+
324.98149	180	1+
325.12619	260	
325.84386	538	1+
325.93257	434	1+
326.04642	460	1+
326.84370	354	1+
326.87721	228	
326.99264	278	
327.04594	384	1+
327.54868	154	1+
327.91778	366	1+
328.81078	424	1+
328.84047	370	1+
329.00684	352	1+
329.02931	278	
329.84295	258	1+
330.02286	296	1+
330.07174	346	1+
330.87217	392	1+
331.76790	262	1+
331.90157	242	1+
332.08254	246	
332.16392	464	1+
332.95510	366	1+
333.06216	282	1+
333.09492	206	
333.98535	200	
334.10919	280	1+
334.88280	708	1+
334.98174	380	1+
335.11100	196	1+
335.55683	198	1+
335.88459	598	1+
336.00795	218	
336.08494	832	1+
336.86994	228	1+
336.94358	298	1+
337.98700	202	1+
339.90419	222	1+
339.97720	194	
340.03660	272	
340.85918	250	
340.98159	206	
341.01255	764	1+
341.08270	236	
341.97386	308	
342.13130	526	1+
343.01095	264	1+
343.09980	210	
343.13666	362	1+
343.91435	254	1+
344.03547	316	1+
344.09544	238	1+
344.18040	256	1+
344.21964	220	1+
344.82307	186	
344.85821	248	
344.97060	246	
345.86434	190	
345.97352	208	
346.01854	294	1+
346.97987	198	
347.19307	274	1+
347.72000	186	
348.14002	232	1+
348.31933	190	
348.88751	266	1+
348.93950	256	1+
349.14262	148	1+
350.09822	460	1+
350.17280	246	1+
350.18482	284	1+
350.79046	258	1+
351.01616	192	
351.07179	344	1+
351.76991	186	1+
351.83374	330	1+
351.98861	246	
352.04367	312	1+
352.77229	158	1+
353.13620	234	1+
353.35111	134	1+
354.82874	238	1+
354.95555	294	1+
354.98712	210	1+
355.02052	186	
355.06524	9606	1+
355.17608	240	
355.19769	280	
356.14973	208	
356.89369	324	1+
357.06226	2232	1+
357.18827	260	1+
358.28594	232	1+
358.95716	194	1+
359.01778	928	1+
359.28949	154	1+
359.32039	144	1+
359.79620	310	1+
359.99296	434	1+
360.06049	246	
360.23579	386	1+
360.57282	228	1+
360.90165	262	
361.15237	228	1+
361.88525	902	1+
362.84002	204	
363.82459	422	1+
363.87755	1472	1+
363.90053	226	
363.95934	178	1+
363.98946	678	1+
364.11582	464	1+
364.18341	234	
364.59550	110	1+
365.03176	368	1+
365.15624	196	
365.29226	264	1+
365.32051	256	1+
365.91036	218	
365.93321	260	1+
366.78345	182	1+
366.89887	490	1+
367.08517	266	1+
369.16988	598	1+
369.83453	1054	1+
369.90518	332	1+
370.09207	486	1+
371.09521	334	1+
371.13971	330	1+
371.23920	234	1+
371.70460	226	1+
372.83347	258	1+
372.96999	480	1+
373.07563	500	1+
373.18215	204	
373.97196	330	1+
374.01441	272	1+
374.15484	214	
375.02428	222	1+
375.11297	498	1+
375.20264	226	1+
375.37083	198	
375.68580	282	1+
375.71132	382	1+
376.11399	366	1+
377.08339	350	1+
377.86275	462	1+
377.96443	220	1+
378.36005	322	1+
380.19733	384	1+
380.77579	520	1+
380.99123	188	1+
381.02885	380	1+
381.11647	552	1+
381.15610	174	1+
381.77681	384	1+
382.37463	344	1+
382.90664	628	1+
383.09610	340	1+
383.20198	218	
383.22801	338	
383.33003	262	
383.37956	284	1+
383.99808	448	1+
384.02891	220	
384.21142	540	1+
384.84258	446	1+
384.89976	1030	1+
384.99728	318	1+
385.05237	182	1+
385.07830	366	1+
385.21366	320	1+
385.26292	242	1+
385.35158	214	1+
386.84338	628	1+
387.84772	446	1+
388.47128	168	1+
388.80416	212	
388.97424	522	1+
389.10490	194	
389.28892	192	1+
389.71507	502	1+
389.83998	906	1+
390.77761	130	1+
390.84309	694	1+
391.01725	412	1+
391.15938	326	1+
392.10420	192	
393.12081	260	1+
393.20246	260	1+
393.27868	246	1+
393.32738	194	
394.21855	260	1+
394.33689	722	1+
394.78127	292	1+
394.82994	732	1+
394.94393	412	1+
395.03808	230	1+
395.07400	298	1+
395.11412	198	
395.21827	174	1+
395.49719	182	1+
395.83152	498	1+
395.86316	256	1+
395.90013	182	1+
395.94655	282	1+
397.03892	212	
397.10674	316	1+
397.17933	744	1+
397.21137	366	1+
398.07320	418	1+
398.86476	192	
399.05134	376	1+
399.15898	528	1+
399.33645	302	1+
399.36959	324	1+
399.71043	282	
400.02310	362	1+
400.20555	426	1+
400.84726	492	1+
401.02448	268	1+
401.72640	210	1+
401.97898	208	
402.84628	198	
402.90959	752	1+
403.05604	186	
403.07908	244	1+
403.86586	526	1+
403.98517	258	1+
404.21475	564	1+
404.98002	178	1+
405.85290	1378	1+
406.80332	244	1+
407.13737	554	1+
407.15888	190	
407.22696	250	1+
407.72364	264	
408.01767	246	1+
408.14192	444	1+
408.18442	200	1+
408.26784	172	1+
408.85116	886	1+
408.99467	250	1+
409.04783	210	
409.10504	228	1+
409.71839	226	1+
412.14854	380	1+
412.72488	734	1+
412.84500	1216	1+
412.91590	370	1+
413.06523	374	1+
413.24186	206	1+
413.92657	306	1+
413.96558	188	
413.98976	198	
414.12342	330	1+
414.17033	416	1+
414.21261	188	
414.24121	144	1+
415.04816	284	1+
415.10238	246	1+
415.12626	224	1+
415.47753	84	1+
415.86653	458	1+
416.08285	372	1+
416.94314	198	1+
417.04145	190	
417.16520	278	1+
417.19377	264	
417.79045	268	
418.75500	160	1+
419.13634	314	1+
419.82417	376	1+
420.10811	334	1+
420.14022	272	1+
421.20720	334	1+
421.88034	374	
422.05801	276	1+
422.08164	320	1+
422.12025	562	1+
422.17222	204	1+
422.21127	206	1+
422.97840	352	1+
423.32501	184	1+
423.86587	1438	1+
423.91658	164	1+
424.13750	566	1+
424.20231	498	1+
424.22410	216	
425.04831	246	1+
426.85752	484	
426.98987	246	1+
427.17380	218	
427.24105	334	1+
428.03643	118	1+
429.00535	320	1+
429.35235	402	1+
429.78393	304	1+
429.87298	406	
430.12299	232	
430.85990	326	
431.05150	238	
431.13812	360	1+
431.86616	658	1+
431.87970	406	1+
431.99205	426	1+
432.05518	306	1+
432.12181	186	
432.99491	272	1+
433.14032	226	1+
434.21470	390	1+
434.85322	924	1+
434.88288	282	1+
435.06630	398	1+
435.15334	274	1+
435.32058	184	1+
435.85651	800	1+
437.84423	234	
438.50898	232	1+
438.86524	326	
438.89482	556	1+
439.03698	218	1+
439.22442	232	
439.74611	254	1+
439.83483	534	1+
439.89704	374	1+
440.12750	306	1+
440.88200	232	
441.20857	724	1+
442.06179	258	1+
442.16903	392	1+
442.21245	462	1+
442.35931	160	1+
442.78837	192	1+
442.87800	790	1+
443.17197	274	1+
443.81849	196	
444.87142	1204	1+
445.18407	814	1+
445.78521	228	1+
446.87296	188	
446.99339	194	1+
447.09429	336	1+
447.88055	534	
448.13899	546	1+
449.87447	434	
451.37047	232	
451.85827	186	1+
452.24950	458	1+
452.77646	196	1+
453.17795	384	1+
453.74671	266	1+
453.83076	192	
454.08527	342	1+
454.11363	236	
455.02746	208	1+
455.13766	198	
455.28587	210	1+
456.87082	1026	1+
457.03325	198	1+
457.11339	398	1+
457.28707	170	1+
457.87026	700	1+
457.90429	436	1+
458.82312	130	1+
459.21822	512	1+
459.88420	498	1+
460.13035	256	
460.45245	196	
460.93748	202	1+
461.19476	188	
461.41866	380	1+
462.09081	408	1+
462.88196	424	1+
463.06818	310	1+
463.19635	368	
463.25000	352	1+
463.93133	356	1+
464.07503	292	1+
464.16882	304	1+
464.19963	204	
464.38783	360	1+
464.77348	256	1+
464.93476	360	1+
465.23536	214	1+
465.89086	620	1+
467.05023	154	1+
467.88694	998	1+
468.68877	196	1+
469.04489	182	1+
470.13511	356	1+
470.16973	356	1+
471.13732	282	1+
472.08055	214	1+
472.39712	288	1+
475.26264	270	1+
475.86384	314	1+
477.10623	288	1+
477.92631	206	
477.98474	156	1+
478.08038	316	1+
478.21742	364	1+
479.15365	270	1+
479.92013	270	1+
480.04796	252	1+
480.39672	380	1+
480.73518	162	1+
481.18227	284	1+
481.24229	366	1+
483.04880	226	1+
483.37716	214	
483.81626	178	1+
484.37510	186	
485.26508	170	1+
485.89904	536	1+
486.23827	240	1+
486.38976	222	
486.72934	140	1+
486.92956	132	1+
487.14801	190	1+
487.31954	230	1+
487.98254	234	1+
489.19309	174	1+
490.32514	164	1+
490.87623	146	1+
491.15139	322	
494.95603	330	1+
495.02424	180	1+
495.10399	268	1+
495.82278	206	1+
496.27224	212	
496.79022	174	1+
496.82297	144	1+
498.11881	248	1+
498.24270	284	1+
498.28995	230	1+
499.09015	248	1+
499.20532	222	1+
499.29295	180	1+
499.34059	452	1+
499.41759	368	1+
500.03684	218	1+
500.79060	130	1+
501.17306	254	1+
501.28035	206	1+
501.38908	256	1+
501.72357	130	1+
501.83663	246	1+
502.09607	278	
502.17221	158	1+
502.28006	140	1+
502.42470	238	1+
503.43300	240	1+
504.08537	278	1+
504.11801	254	
504.19686	254	1+
504.24306	182	1+
504.35445	302	1+
504.77486	162	1+
505.15742	304	1+
505.24616	136	1+
505.35659	236	1+
506.39822	474	1+
507.19086	346	1+
507.40007	394	1+
507.46055	256	1+
508.19329	270	1+
508.28004	194	1+
508.46696	164	1+
509.16863	570	1+
509.97781	226	1+
510.98528	172	1+
511.24700	192	1+
512.35198	96	1+
512.67638	152	1+
512.91863	190	1+
513.19293	380	1+
513.28037	250	1+
515.91960	210	1+
516.05800	200	1+
516.35510	296	1+
517.47483	372	1+
518.07060	384	1+
518.13724	236	1+
518.48121	260	1+
519.07869	380	1+
519.41571	232	1+
519.50895	316	1+
520.30009	368	1+
520.51203	204	1+
520.89799	224	1+
521.30460	230	1+
521.36605	166	1+
521.45803	324	1+
521.76005	144	1+
522.45908	216	1+
523.24831	206	
523.26515	568	1+
523.39804	322	1+
523.49242	288	1+
523.79513	262	1+
524.26659	454	1+
524.38602	278	1+
524.40701	292	1+
524.49592	266	1+
524.89367	104	1+
526.16802	148	1+
526.77805	234	1+
526.91240	318	1+
527.07474	308	1+
527.74556	222	1+
528.74810	150	1+
530.15341	232	1+
532.84856	186	1+
532.92866	110	1+
533.81985	140	1+
534.27112	476	1+
535.08185	128	1+
535.36669	272	1+
535.47396	600	1+
535.53219	212	1+
535.56573	136	1+
536.31441	274	1+
536.36738	206	1+
536.50109	236	
536.56948	108	1+
536.78280	366	1+
536.97501	224	1+
537.34944	310	1+
537.41654	190	
537.50907	208	
537.78424	218	1+
538.09997	420	1+
538.38165	608	1+
538.47690	286	1+
538.69389	220	1+
538.72003	108	1+
539.22030	198	
539.25222	212	1+
539.30460	290	1+
539.38250	472	1+
539.44598	256	1+
539.70031	168	1+
540.25716	140	1+
540.99843	282	1+
541.52131	734	1+
541.72976	332	1+
541.91542	286	1+
542.28225	712	1+
542.52781	594	1+
542.73911	206	1+
542.92125	206	1+
543.14982	200	1+
543.38539	354	1+
543.47130	280	1+
543.69266	148	1+
END IONS

###FS:    #m/z: 322.92820 #charge 1+
###MS: 23
###MSMS: 24
BEGIN IONS
TITLE=Cmpd 17, +MS2(322.9282), 28.0-35.0eV, 0.5min #24
RTINSECONDS=29.559
SCANS=23-24
PEPMASS=322.92820	2089054
CHARGE=1+
143.26989	106	
146.81903	108	
186.98702	134	
191.95656	258	
192.88948	376	
196.48574	106	
197.02707	270	1+
201.04129	286	
205.94691	228	
206.92352	158	
206.98007	202	1+
209.94477	120	
214.89188	254	
215.88295	210	
217.86594	176	
219.02858	120	
220.04726	144	
220.86255	312	1+
222.95142	220	
223.95721	724	
224.19649	118	
224.97239	186	1+
225.86160	228	
225.88283	244	1+
226.11659	132	
227.06395	126	
227.92962	248	
230.85909	244	1+
231.12007	174	1+
232.71166	106	
233.04430	354	
233.09781	148	
233.89348	450	1+
234.14801	136	
234.95608	116	
235.08276	128	
235.19915	214	1+
235.87791	120	
236.00985	110	
237.05924	116	
238.21096	134	
238.93973	304	
238.95786	230	
239.07825	988	1+
239.78962	124	
240.06093	138	
240.88814	316	1+
240.93950	3470	
241.07173	128	
241.19479	136	
241.94061	2322	
242.10726	104	
242.94070	6660	1+
243.08613	196	
243.88022	650	
244.03761	118	
244.93749	1166	1+
246.05221	248	1+
246.88746	208	1+
246.97413	564	1+
248.03321	510	1+
248.10012	118	
248.15122	174	1+
248.95402	106	
249.03667	294	1+
250.87770	206	
250.94328	198	
250.97365	114	
251.01044	106	
251.08432	184	1+
251.09671	310	1+
253.07048	202	1+
253.83633	120	
253.91990	190	1+
254.09497	286	1+
254.92170	202	1+
256.79798	214	1+
256.96800	120	
258.89906	178	
259.02521	122	
260.06457	254	1+
260.15193	104	
260.17188	158	
260.77055	106	
260.82708	136	
261.09721	104	
261.21677	254	1+
261.89116	166	
261.93753	148	
262.13787	314	1+
263.05652	200	
263.87099	122	
264.80054	114	
264.84875	340	1+
265.01768	324	1+
265.08941	216	1+
265.24401	514	1+
266.04337	218	1+
266.05295	106	
266.24550	356	1+
266.92250	122	
266.93803	128	
266.99731	288	1+
267.13589	138	
267.83846	208	1+
267.95142	382	1+
268.13850	116	
268.79825	116	
268.97551	152	
269.11468	126	
269.16700	130	
272.84402	386	1+
272.85776	232	1+
274.05177	312	1+
274.07821	196	1+
274.79147	148	
274.99074	110	
276.81526	124	
276.84409	138	
277.08701	188	
277.25619	130	
277.84342	204	
278.14488	234	1+
278.24274	140	
278.84141	372	1+
279.09057	1144	1+
279.22348	124	
279.24310	164	
279.92579	196	1+
280.26093	154	
280.80721	110	
280.89380	118	
280.98941	148	
281.05123	172	
281.24545	734	1+
281.28638	112	
282.08349	132	
283.02466	108	
283.04740	158	
283.06769	530	1+
283.09629	108	
283.78325	216	1+
283.85178	194	
284.29127	956	1+
284.90635	114	
285.09313	188	
285.93933	134	
286.01945	116	
286.09807	128	
286.17381	112	
286.87988	234	1+
286.99284	210	1+
287.95567	132	
288.06370	140	
289.10061	108	
289.80034	314	1+
289.87700	288	
290.05905	148	
290.14746	134	
290.79393	254	1+
290.85073	158	
292.05975	218	
293.06316	390	1+
293.15913	150	
293.85025	364	1+
294.29026	146	
294.87690	166	
295.85884	128	
295.93543	122	
296.17120	132	
297.01457	282	1+
298.09869	240	1+
299.05746	342	
299.92315	130	
300.95420	170	1+
301.13701	190	1+
301.23853	622	1+
301.87255	202	1+
302.11320	186	1+
302.24216	536	1+
302.85402	166	1+
303.25623	146	
305.20817	176	
305.79901	104	
305.87787	346	1+
306.07984	246	1+
306.11909	196	
306.19598	128	
306.27646	496	1+
307.19733	158	1+
307.30813	138	
307.80202	188	
307.88520	294	1+
308.10752	178	1+
308.29134	1442	1+
308.79641	142	
309.14198	128	
309.22065	220	1+
310.02177	128	
310.30690	1436	1+
310.87540	262	1+
311.03407	182	1+
312.13044	106	
313.86298	178	
314.10551	316	1+
315.10522	232	1+
316.96860	148	
318.02846	136	
318.07780	138	
318.13151	190	1+
318.27359	108	
318.85937	132	
318.92205	310	1+
319.86142	150	
320.17938	104	
321.04311	180	1+
321.18095	156	
321.32208	532	1+
321.89082	104	
322.27479	166	
323.23613	2364	1+
324.13604	192	
324.18949	128	
324.33628	186	1+
324.98446	128	
325.05125	118	
325.08565	290	1+
325.89822	216	
325.99085	154	1+
326.12473	258	1+
326.24588	106	
326.27310	248	1+
326.37180	138	
326.96217	138	
327.06728	146	
327.17612	130	
328.19063	154	
328.31258	152	
END IONS

###FS:    #m/z: 340.93873 #charge 1+
###MS: 23
###MSMS: 25
BEGIN IONS
TITLE=Cmpd 18, +MS2(340.9387), 28.0-35.0eV, 0.5min #25
RTINSECONDS=30.331
SCANS=23,25
PEPMASS=340.93873	1029124
CHARGE=1+
189.86173	320	
200.88985	190	1+
205.01364	130	
205.94905	120	
208.98044	184	
210.93723	112	
212.87763	126	
213.87657	262	
213.93888	2860	1+
215.88432	1066	1+
215.93615	502	1+
217.88039	410	1+
217.93523	192	
220.01076	214	1+
221.63693	156	
222.00972	226	1+
223.96849	410	1+
224.97072	304	1+
225.03836	112	
225.19114	212	1+
226.89481	146	
228.03634	120	
230.84509	114	
230.88675	146	
231.88817	246	
231.94907	3942	1+
232.89564	150	
233.04471	138	
233.06045	122	
233.89668	490	
234.14288	218	
234.94497	440	1+
235.89250	556	1+
236.01519	122	
237.04108	134	
237.06481	308	
237.89640	180	
238.04274	140	
239.20623	152	
239.99613	238	1+
240.22683	850	1+
241.03074	218	1+
242.07246	146	
243.08749	482	1+
243.20655	204	1+
244.03281	152	
244.90444	164	
246.06539	148	
246.97766	196	
248.03338	636	1+
248.85955	126	
248.89688	502	1+
248.98710	146	
249.12419	124	
249.95820	748	1+
250.05934	230	1+
250.14219	186	1+
250.21674	174	1+
251.16993	126	
251.87936	176	1+
251.95830	130	
252.08272	164	1+
252.96821	130	
253.15790	136	
253.24244	116	
253.83298	118	
253.95448	212	
254.00997	228	1+
254.10797	118	
254.86890	138	
254.96475	2202	1+
255.07319	1170	1+
255.09603	282	
256.91201	356	1+
256.96228	364	1+
257.02174	206	
257.06527	108	
257.10254	136	
257.73376	124	
258.80116	172	1+
259.04665	110	
259.07683	122	
261.09525	132	
261.83867	136	
261.92259	178	1+
262.08668	148	
262.13728	316	1+
262.86886	138	
263.10411	120	
264.03824	250	1+
265.01553	960	1+
265.89735	124	
266.24215	334	1+
266.99584	390	1+
267.07883	162	
267.13748	146	
271.99213	160	
272.84133	132	
272.88677	152	
272.93255	360	1+
272.97361	116	
273.06235	142	
273.85012	178	
274.01052	128	
274.82096	150	
274.90023	114	
275.05487	410	1+
276.22954	128	
276.84874	158	
277.82696	122	
277.96116	194	
278.86057	112	
278.96205	128	
279.71375	118	
279.84752	142	
280.26221	154	
280.92603	298	1+
281.04703	1064	1+
281.89271	128	
281.99573	284	1+
282.27536	1292	1+
283.02540	498	1+
283.85795	142	
284.98081	132	
286.09862	148	
287.05792	154	
288.06807	152	
288.22622	158	
289.08044	166	
289.23802	400	1+
290.00551	146	1+
290.50226	108	
290.80083	182	
290.85120	174	
291.88823	168	
293.02055	128	
293.06272	170	
293.86524	136	
293.92294	338	1+
294.06465	216	1+
294.27855	230	
294.42572	114	
294.85419	348	1+
294.89792	130	1+
294.93083	202	1+
295.20430	272	1+
295.29900	226	1+
295.97075	118	
296.85922	276	1+
297.22574	124	
297.89214	202	1+
297.97272	312	1+
297.99569	150	
298.01728	134	1+
298.08377	226	
298.41428	116	
299.05628	1044	1+
299.18639	194	1+
299.77971	134	
299.97433	112	
300.51623	168	1+
300.93515	142	
301.26549	142	
302.08523	240	1+
302.16944	424	1+
302.86533	130	
302.91520	272	1+
303.76333	180	
304.02594	190	
304.25908	302	
305.12092	232	1+
305.26139	146	
306.05277	174	1+
306.30382	544	1+
306.78794	152	
307.08166	232	1+
307.24273	118	
307.28029	274	
307.31227	320	1+
308.29174	974	1+
309.04299	180	1+
309.32136	148	
310.80137	154	1+
310.87810	160	
311.02544	172	
311.12335	114	
311.17898	132	
311.88899	110	
312.87413	248	1+
312.97745	116	
313.02355	188	
315.10613	244	1+
317.02489	124	
317.28897	132	
317.97707	112	
318.87044	140	
319.89014	136	
320.28851	326	1+
321.14809	110	
321.18427	204	1+
321.28955	208	1+
322.13378	206	
322.31352	188	
322.98297	200	1+
323.01514	180	
323.13365	252	1+
323.23505	890	1+
323.30061	354	
324.10889	114	
324.28696	148	
324.30507	246	
324.79319	146	
324.88866	114	
325.77789	176	
326.13592	138	
326.25000	182	1+
326.79554	328	1+
326.91407	112	
327.11785	110	
327.27459	154	
328.18994	168	
328.29835	196	1+
329.02223	216	
329.86774	394	
330.81577	184	1+
332.87868	234	1+
333.06267	132	
333.17250	226	1+
334.30998	492	1+
335.00342	228	1+
336.08531	496	1+
336.29738	112	
337.08885	322	1+
337.24764	134	
337.35580	134	
337.80426	114	
339.18849	134	
339.28236	336	1+
339.30528	400	1+
340.39198	228	1+
341.87187	244	1+
342.08668	244	1+
342.27644	700	1+
342.90119	134	
343.12857	130	
343.30534	454	1+
344.30476	322	1+
345.08066	254	
END IONS

###FS:    #m/z: 363.95468 #charge 1+
###MS: 23
###MSMS: 26
BEGIN IONS
TITLE=Cmpd 19, +MS2(363.9547), 28.0-35.0eV, 0.6min #26
RTINSECONDS=31.1035
SCANS=23,26
PEPMASS=363.95468	680188
CHARGE=1+
160.98982	120	
189.86225	282	1+
191.85611	522	1+
196.88230	222	1+
200.88541	126	
205.85778	146	
207.40319	122	
207.94628	170	
209.94220	1040	
212.87730	1456	1+
219.02579	246	
222.14106	232	1+
222.94970	1264	1+
224.88969	204	
224.94632	1500	1+
224.96438	142	
226.05221	88	1+
226.14218	216	1+
226.88635	176	
226.94564	5652	1+
227.93116	726	
228.89312	378	
228.94068	6982	1+
230.88757	2768	1+
233.04083	174	
234.87760	166	1+
238.21320	182	
238.90151	278	1+
240.83228	122	
240.93902	828	
240.96050	474	
241.93828	2130	1+
242.08861	158	
242.90031	138	
242.94010	1490	1+
242.95962	778	1+
243.08623	220	
243.20649	136	1+
243.87943	212	1+
244.09286	180	
244.95597	3704	1+
245.12565	146	
245.94029	1054	
246.03553	154	
246.06416	172	1+
246.89298	154	
246.95098	5528	1+
247.01210	120	
247.23829	120	
248.03294	254	
248.40041	174	
248.89599	1608	1+
248.99134	156	1+
249.03761	1510	1+
249.93929	410	1+
250.07107	142	
250.72359	144	
250.94242	344	1+
250.96893	260	
251.07166	170	
251.17942	136	
251.25367	120	
252.08518	302	1+
252.22986	338	1+
253.15878	154	1+
253.90509	176	
254.03374	122	
255.23022	356	1+
256.05885	220	1+
256.10437	132	
257.96932	296	1+
258.44482	212	
259.80378	180	1+
260.87318	244	1+
260.96776	410	1+
261.05905	138	
261.08935	246	1+
261.83416	138	
263.05464	654	1+
263.87333	274	1+
263.97864	176	
264.23430	162	
264.89673	260	1+
265.05199	254	1+
265.08259	202	1+
265.41564	188	1+
265.98501	138	
266.24460	182	
266.79279	130	
267.13496	220	
267.24766	130	
267.85623	194	1+
267.97139	754	
268.06478	126	
268.09400	122	
268.78617	124	
268.95928	882	1+
269.02022	152	1+
269.96512	502	1+
270.81039	132	
271.91601	266	
273.84435	144	
275.06255	588	1+
277.09303	192	
278.14094	124	1+
279.10033	152	1+
280.78873	148	
281.26793	126	
281.87161	140	
281.88588	192	1+
282.08467	164	
282.85546	242	
282.88645	216	1+
283.01159	134	1+
283.03959	170	
283.06386	634	1+
283.78799	124	
283.85095	380	
283.97441	120	
284.79536	334	1+
285.10020	242	1+
285.84167	236	
286.57747	88	1+
286.80491	416	1+
287.80898	296	1+
287.87379	252	1+
288.10911	204	
288.91164	146	
290.06869	138	
291.09099	174	1+
292.05988	1572	1+
292.42109	156	
292.85719	202	
293.06442	1010	1+
293.29394	146	
293.39616	186	
293.78475	252	
293.85059	144	
293.92325	144	
294.27627	328	1+
294.85357	464	1+
295.01776	138	
295.11382	154	
296.23374	136	1+
296.96418	248	1+
297.79908	406	1+
297.83023	128	
298.58126	136	
298.80350	338	1+
299.00490	154	
300.11344	142	
301.13651	400	1+
301.79902	170	
301.86109	372	1+
302.24204	168	
302.91699	158	
303.76955	136	
303.80651	140	
303.81916	348	1+
303.85586	500	
303.94440	166	
304.75398	360	1+
304.77506	152	
304.91730	226	1+
305.78502	140	
305.85170	226	1+
306.00063	234	1+
306.02405	232	1+
306.07711	630	1+
306.27916	200	
306.29578	148	
306.44077	216	1+
306.79005	260	
307.10465	216	1+
307.15713	218	1+
307.28771	1806	1+
307.30771	314	
307.78325	164	
307.88753	178	
308.05173	222	1+
308.29252	1328	1+
308.79448	162	
308.86136	140	
310.30676	618	1+
310.87130	182	
311.82296	296	1+
311.86321	138	
312.92797	216	1+
313.89044	162	
315.10753	174	
316.80461	120	
317.85199	208	1+
318.26115	124	
318.81110	226	1+
320.29393	128	
321.81290	340	1+
321.97580	172	
322.30754	310	
322.92420	154	
323.02096	126	
323.30536	130	
323.82730	192	1+
324.01486	354	
324.09483	128	
324.29578	210	1+
324.77645	474	1+
325.24603	176	
325.78173	404	1+
325.88543	182	
325.96441	236	1+
326.13188	262	1+
326.27715	126	
326.86718	214	1+
327.09901	146	
327.26553	138	
328.31669	656	1+
328.80559	294	1+
328.82882	292	1+
328.86810	264	1+
329.18405	162	1+
329.31949	386	1+
330.24967	168	1+
332.08481	142	
335.33689	142	
336.18239	162	
336.30014	134	
336.80361	162	
336.86300	126	
336.94227	402	1+
336.99966	194	1+
337.08960	386	1+
338.33422	176	
338.87210	140	
339.82748	150	
340.93884	190	
341.00475	148	
342.26223	444	1+
342.63014	140	1+
342.90324	248	1+
343.26816	314	1+
343.29621	126	
345.20105	122	
345.27846	174	
347.30412	204	
348.29656	164	
348.31830	234	
349.32309	1332	1+
350.17791	140	
351.10543	354	1+
354.87683	324	1+
356.13589	130	
357.32221	166	
357.90594	166	1+
358.16388	142	
358.71247	120	
359.26996	250	1+
360.24809	126	
361.18091	290	1+
363.33306	154	
364.17241	120	
365.07682	146	
365.11982	152	
365.19816	200	1+
365.28104	506	1+
365.31109	314	
365.38057	462	1+
365.87535	150	
366.30967	132	
366.38717	340	1+
366.79403	132	
367.32853	1006	1+
368.42239	150	
END IONS

###FS:    #m/z: 322.92840 #charge 1+
###MS: 27
###MSMS: 28
BEGIN IONS
TITLE=Cmpd 20, +MS2(322.9284), 28.0-35.0eV, 0.6min #28
RTINSECONDS=34.812
SCANS=27-28
PEPMASS=322.92840	2272456
CHARGE=1+
186.97352	102	
191.95269	236	
192.88613	116	
193.88858	132	
197.09254	146	
198.05158	96	
201.06891	214	1+
202.00446	96	
205.01776	120	
205.94813	168	
206.92549	256	
207.94511	222	1+
209.19654	138	
213.08426	96	
213.43565	100	
215.88791	490	1+
217.02726	162	
219.17122	126	
221.86367	286	1+
221.94360	112	
223.95755	698	1+
224.06338	204	1+
224.98044	176	
227.09570	112	
227.17981	138	
227.92959	240	
228.90499	126	
230.88797	192	
231.12208	190	
231.89482	98	
232.86351	232	
233.03995	112	
233.89477	256	
234.03359	348	1+
234.06896	120	
234.89899	192	
235.93016	194	1+
236.07461	208	1+
237.19693	112	
237.97536	142	
238.16295	130	
238.21424	116	
238.89111	98	
238.93795	486	1+
239.05222	214	1+
239.07682	708	1+
239.11083	130	
239.90695	106	
240.11360	158	1+
240.93862	4934	
240.96205	390	
241.93813	12398	1+
242.02085	102	
242.08845	122	
242.94008	8554	1+
243.08578	176	
243.10653	168	1+
243.87868	648	1+
243.89625	114	
244.03578	558	1+
244.93895	2112	1+
246.97580	484	1+
247.01558	166	
247.04984	118	
247.10889	98	
247.88871	104	
248.03729	172	
248.89834	120	
249.03925	592	1+
250.09994	286	1+
250.87543	346	
250.94682	286	
251.01037	98	
251.04027	172	
251.10351	236	1+
251.24461	242	1+
251.84259	102	
252.22974	96	
254.79241	220	1+
254.91785	112	
256.45957	110	
257.06380	104	
257.91316	128	
258.00352	244	1+
258.03471	240	1+
258.84565	134	
258.94058	142	
259.95858	200	1+
260.71467	110	
260.82962	122	
260.84329	118	
260.92992	114	
262.13671	376	
262.82831	174	
263.05838	162	
263.13848	200	
263.17238	110	
263.89619	130	
264.01157	438	1+
264.17654	116	
265.01534	330	1+
265.05831	532	1+
265.24234	120	
265.79594	196	1+
266.24528	170	
266.93233	116	
266.99563	176	
267.09295	176	
267.13674	116	
267.24372	144	
267.84497	124	
267.86507	100	
267.92618	192	1+
267.99972	282	1+
268.10466	394	1+
268.40632	114	
268.95623	248	
268.97437	96	
269.10904	264	1+
270.90232	96	
271.84019	484	1+
271.86694	104	
272.81358	108	
273.04568	278	1+
273.07458	194	1+
273.97076	106	
274.84742	128	
275.80182	98	
276.81329	136	
276.84020	306	1+
277.25989	144	
278.93313	120	
279.01260	368	1+
279.08937	1372	1+
280.01578	482	1+
280.05725	166	
280.23695	342	1+
280.25608	368	1+
280.27280	164	
281.04426	184	
281.10255	132	
281.28925	168	
282.08583	222	1+
282.27866	160	
283.04196	260	1+
283.06826	290	
283.16407	104	
284.06588	130	
284.28970	716	1+
285.09582	250	1+
285.11797	154	
286.92477	100	
287.05752	238	1+
287.85065	96	
287.90824	158	
289.10278	216	1+
289.78880	252	1+
290.86300	248	1+
291.00245	116	1+
292.05737	474	1+
292.10732	122	
292.86166	348	1+
292.96043	254	1+
293.08906	118	
293.10778	222	1+
294.27638	386	1+
295.20731	106	
295.78373	142	
296.85804	240	1+
297.78472	104	
298.94917	112	
299.05811	236	
299.78351	126	
299.80077	128	
300.06345	136	
300.28229	130	
301.84859	170	
302.17645	104	
302.24087	346	1+
302.91138	244	1+
303.94331	220	1+
304.12270	184	1+
304.78803	116	
304.88585	106	
305.03562	160	1+
306.22179	192	1+
306.27736	226	
307.08468	134	
307.15936	184	
307.27093	226	
307.30232	164	
307.79956	312	1+
307.88847	124	
307.99712	130	
308.04368	130	
308.29125	1362	1+
308.79241	144	
308.88892	136	
308.91776	134	1+
309.01363	152	1+
309.22075	100	
309.31865	206	
310.25374	168	
310.30669	960	1+
310.80930	120	
310.87057	176	
311.12718	112	
312.13150	180	1+
313.62808	110	
314.87710	216	
315.10283	254	1+
318.02555	184	1+
318.11560	112	
318.85249	108	
319.29842	230	1+
320.08717	140	
321.24846	140	
322.04236	100	
322.11332	112	
323.23451	1260	1+
323.30180	234	1+
323.33734	192	
324.12116	136	
324.28866	198	1+
324.88605	338	1+
326.02272	290	1+
326.24197	224	1+
326.31648	108	
326.37275	118	
326.96313	146	
328.19119	102	
END IONS

###FS:    #m/z: 340.93895 #charge 1+
###MS: 27
###MSMS: 29
BEGIN IONS
TITLE=Cmpd 21, +MS2(340.9390), 28.0-35.0eV, 0.6min #29
RTINSECONDS=35.584
SCANS=27,29
PEPMASS=340.93895	1118384
CHARGE=1+
189.86090	122	
192.92859	182	
202.87835	176	1+
205.94844	206	
205.97157	118	
208.95665	144	
212.87904	130	
213.89600	154	
213.93815	3698	1+
214.89440	110	
215.88576	834	1+
215.93656	756	1+
217.88129	228	
218.88298	222	
219.88026	132	
221.88139	122	
223.97644	150	1+
225.55381	194	1+
226.89030	120	
226.94237	344	1+
227.10145	208	
229.50487	108	
230.88957	204	
231.38936	152	
231.82680	132	1+
231.88627	110	
231.94794	3554	1+
233.06702	148	
233.89679	926	1+
234.95103	132	
235.86561	170	
235.89235	202	
235.94609	130	
236.04554	314	1+
237.89151	138	
237.98964	184	1+
238.07937	136	
238.21493	132	
240.07940	128	
240.22903	646	
240.96083	250	
241.94886	280	1+
242.86776	212	1+
243.08686	360	1+
243.82951	278	1+
244.06733	138	
244.78514	130	
246.94651	154	
246.97653	222	
247.04691	144	
248.98320	320	1+
249.03867	182	
249.95903	1128	
250.82549	200	1+
250.94844	158	
251.24430	120	
251.93047	138	
252.23198	112	
254.91132	112	
254.93559	132	
254.96466	1926	1+
255.07313	1244	1+
256.96293	278	
257.95367	342	1+
258.02934	154	
258.05200	246	1+
258.09580	112	
258.84712	120	
258.89070	144	
261.62369	118	
261.84978	190	1+
262.13758	138	
262.22359	280	1+
263.05731	220	
263.10400	186	1+
263.17252	122	
264.07326	152	
264.95914	112	
265.01556	424	1+
266.14281	122	
266.99271	578	1+
267.13786	122	
268.03235	160	
269.79896	164	
271.79587	120	
271.84388	222	1+
272.93180	270	1+
272.97672	192	
273.05800	474	1+
273.14786	120	
273.89074	206	1+
274.50788	114	
274.96893	140	
275.81184	182	1+
276.84033	438	1+
277.00149	130	
277.09747	254	1+
277.14448	132	
277.25688	144	
279.84610	136	
280.08637	188	
280.26193	296	1+
280.84868	128	
280.91324	160	
281.04559	714	1+
281.88889	112	
282.11368	132	
282.23764	130	
282.27406	634	1+
282.96374	122	
283.02686	232	1+
284.09310	346	1+
284.91283	222	1+
285.02365	134	
286.88402	126	
287.07727	178	
287.42993	114	
288.06567	310	1+
289.01173	160	
289.88674	114	
289.95475	108	
290.79001	126	
291.13825	146	
292.06932	172	
292.90743	106	
293.27250	280	1+
293.84732	112	
293.87038	116	
294.79547	126	
294.85176	298	
295.98366	168	
296.14980	108	
296.23732	154	
297.09489	266	
297.14529	148	
297.84068	110	
297.97571	128	
297.98904	122	
298.07979	358	1+
298.19309	242	1+
298.27585	212	1+
298.94750	164	1+
299.05731	802	1+
299.23130	136	
300.81363	186	
300.92902	136	
301.26412	120	
302.17027	108	
302.85793	120	
303.04834	238	1+
303.91344	168	1+
303.95246	130	
304.77154	160	
305.26545	516	1+
305.52866	116	
306.77789	120	
306.79462	148	
307.07953	218	1+
307.28808	130	
307.30344	156	
307.80372	160	
307.88515	230	1+
308.29027	1056	1+
308.80763	130	
309.32425	360	1+
310.87219	236	
311.89538	108	
313.75208	112	
315.10422	440	1+
316.10732	284	1+
316.18728	308	
318.59098	150	
321.09608	236	1+
321.28113	132	
322.07487	130	
322.30882	278	
322.80957	132	
322.89851	128	
323.12781	234	1+
323.23618	568	1+
323.30284	238	
323.77161	262	1+
323.90849	124	
324.28514	124	
324.31991	356	
324.89386	116	
324.97005	156	
325.01093	164	1+
326.09639	118	
326.17157	344	
327.87328	132	
328.00952	120	
328.18549	322	
328.31225	214	
328.90035	146	
328.96107	110	
329.86910	194	
330.19798	148	
330.31817	180	1+
330.80895	126	
333.17112	144	
336.32437	116	
337.09171	122	
337.24873	358	
337.30167	116	
337.86629	274	1+
340.39448	134	
341.24015	180	
341.30988	128	
342.03479	162	
342.31301	136	
343.01970	170	1+
343.28852	266	1+
344.23709	112	
344.75178	118	
345.31153	536	1+
END IONS

###FS:    #m/z: 363.95486 #charge 1+
###MS: 27
###MSMS: 30
BEGIN IONS
TITLE=Cmpd 22, +MS2(363.9549), 28.0-35.0eV, 0.6min #30
RTINSECONDS=36.356
SCANS=27,30
PEPMASS=363.95486	763470
CHARGE=1+
189.86158	318	1+
191.85824	296	
196.88118	170	
207.87656	238	1+
207.95094	240	
209.86656	114	
209.94273	786	1+
210.88346	152	
212.87812	2130	1+
212.89891	154	
218.90136	116	
222.95169	1212	1+
224.88953	124	
224.94709	1552	1+
225.96852	364	1+
226.88420	160	
226.94554	7944	1+
228.89326	558	1+
228.94058	7886	1+
230.02226	120	
230.88655	2804	1+
233.04151	124	
233.06684	120	
234.14827	166	
234.83955	200	1+
234.88036	122	
236.16547	196	1+
238.94297	132	
239.06640	134	
240.93853	856	
240.96094	472	
241.93932	592	
241.96080	376	
242.94092	2158	1+
243.08354	434	1+
244.95627	4004	1+
245.05488	150	
245.15414	110	1+
245.21625	172	
245.93970	1118	
245.97878	342	1+
246.95119	2922	1+
248.03335	1352	1+
248.79650	136	
248.89824	1096	1+
248.94905	162	
248.98462	152	1+
249.03770	818	1+
249.98685	122	1+
250.90878	176	1+
250.94411	716	1+
250.96800	178	
251.03480	124	
251.80568	124	
251.85623	196	
252.24519	120	
252.88857	138	
253.90053	138	
254.18544	256	1+
254.83107	138	
255.09058	178	
255.22717	216	
257.10102	148	
258.97097	504	1+
259.07409	134	
259.09640	284	1+
260.96805	1336	1+
261.04390	144	
262.10798	138	
262.12212	118	
262.84539	244	1+
263.05484	918	1+
264.07162	118	
264.81768	174	
265.11978	154	1+
265.90801	148	
266.81376	180	
266.98006	116	
267.06080	190	
267.91367	200	1+
267.97063	858	1+
268.08641	188	
268.96112	1256	1+
270.91059	468	1+
271.91236	388	1+
272.13948	128	
273.84484	134	
274.82835	214	1+
275.05221	348	
276.85538	124	
276.87248	162	
277.07294	264	1+
277.09496	418	1+
277.70118	150	1+
277.79997	156	1+
277.84085	398	1+
278.84483	332	1+
279.24893	132	
279.96940	140	
280.03630	126	1+
280.25745	128	
280.83710	262	1+
281.79235	324	1+
283.06919	334	
283.78918	524	1+
283.84629	226	
283.87616	138	
283.98371	432	1+
284.05237	118	
284.84936	192	
284.89369	148	
285.09825	176	
285.83945	278	
286.09948	166	
286.79288	256	1+
286.91917	160	1+
287.10362	120	
287.33759	238	1+
288.06083	226	
289.86896	114	
290.85330	164	1+
290.94064	144	
292.05900	760	1+
292.26449	164	
293.06166	528	1+
293.91315	116	
294.12242	132	
294.85789	162	
295.10641	182	1+
295.27038	316	1+
295.45271	118	
295.80364	232	1+
295.84006	224	1+
296.20107	204	1+
296.86993	270	1+
297.15233	144	
297.92486	200	1+
298.07901	156	
298.57944	158	
298.80189	238	
299.05162	190	1+
299.86246	304	1+
300.15595	156	1+
300.80471	172	
301.13913	142	
301.79742	114	
301.85775	512	1+
302.24799	476	1+
302.79739	176	1+
303.14155	142	
303.85755	386	1+
303.87867	148	
305.27929	142	
305.43081	192	1+
306.12278	236	1+
306.27342	232	
306.29662	126	
306.71484	136	1+
306.79081	224	
306.97253	142	
307.08212	192	
307.28601	1744	1+
307.29917	292	
307.78580	392	1+
307.81237	138	
307.89543	120	
308.08802	138	
308.29070	1450	1+
308.87601	164	
308.95940	198	
309.25715	200	1+
309.32502	158	
310.30748	408	1+
310.87351	226	
311.86944	134	
311.96731	216	1+
313.88245	152	
315.85591	164	
318.02276	244	1+
318.93470	208	
319.08175	246	1+
319.10091	150	
319.28335	386	1+
319.88038	170	
320.00914	154	1+
320.92157	196	1+
321.30248	146	
321.81476	386	1+
321.86626	216	
322.11634	196	1+
322.31277	134	
323.23769	118	
323.27065	258	1+
323.30615	206	1+
323.99067	124	
324.24017	260	1+
324.81362	230	1+
325.07007	146	
326.86627	208	
326.99786	116	
327.30804	696	1+
327.44654	146	
328.71805	116	
328.80250	162	
329.81884	128	
329.87369	442	1+
330.80639	170	
331.15987	134	
332.08680	180	
333.33003	134	
334.20818	134	
336.79858	222	1+
336.94512	304	1+
337.08580	534	1+
338.31633	178	
338.82878	340	1+
339.24431	150	
340.18307	242	1+
340.93748	278	1+
341.01980	158	
342.89740	228	1+
343.17669	120	
343.26829	212	
344.28809	186	
344.93242	188	1+
345.12362	138	
347.26552	156	
347.29979	434	1+
348.83087	164	
349.31745	348	1+
350.17837	140	
350.34015	452	1+
351.10390	190	
351.29585	124	
352.02903	170	1+
352.80403	134	
352.88649	184	
355.79387	118	
356.77448	160	
360.10711	156	
360.32646	218	1+
360.79414	140	
360.94739	132	
361.11160	178	
362.29387	146	
362.76287	252	
363.10858	280	
363.26934	192	
363.31257	118	
364.19434	368	1+
364.28118	200	1+
364.35540	212	
365.31297	344	1+
365.35991	132	
365.38420	234	
366.37669	116	
367.25948	146	
367.32774	544	
END IONS

###FS:    #m/z: 322.92852 #charge 1+
###MS: 31
###MSMS: 32
BEGIN IONS
TITLE=Cmpd 23, +MS2(322.9285), 28.0-35.0eV, 0.7min #32
RTINSECONDS=40.032
SCANS=31-32
PEPMASS=322.92852	2411242
CHARGE=1+
138.19343	92	
178.03166	94	
191.95952	96	
195.54543	94	
196.16785	96	
199.14182	94	
201.04314	208	
203.84977	92	
204.38846	92	
205.01060	98	
205.95049	438	1+
207.97455	106	
209.08655	118	
213.93920	112	
214.09194	134	
215.88177	200	
215.89714	116	
216.89113	150	
217.89600	146	
219.53324	96	
220.86781	136	
222.95259	940	1+
225.06938	94	
226.11302	92	
226.84511	100	
226.86338	194	1+
226.97883	92	
227.92610	292	1+
229.89161	206	1+
231.86965	122	
233.06639	120	
233.89039	288	1+
233.90711	162	
234.07920	92	
235.82389	122	
237.16302	92	
237.22900	144	
237.96169	162	
238.12841	102	
238.21231	178	
238.89252	156	
238.94004	140	
239.07698	846	1+
239.78675	188	
240.11250	134	
240.70083	92	
240.81712	130	
240.93924	4972	
241.94006	4550	
242.07769	336	1+
242.65682	158	1+
242.81046	170	
242.94077	12260	1+
243.08235	236	1+
243.49412	104	
243.87978	320	1+
244.03515	118	
244.93861	3318	1+
244.98862	318	1+
245.04061	186	1+
245.22308	202	1+
245.72237	120	
246.97356	294	1+
247.17902	104	
248.03185	112	
248.68146	92	
248.82942	222	1+
248.98329	106	
249.03704	310	1+
249.07056	118	
249.87287	96	
249.90282	140	
249.96878	136	
250.02164	248	1+
250.94616	298	
252.79381	144	
253.79960	98	
253.87371	110	
254.88082	92	
255.10073	186	1+
256.22178	106	
256.85094	126	
257.06618	92	
257.88924	132	
257.91101	108	
257.94382	198	1+
257.96883	230	1+
259.38994	100	
260.84947	208	1+
260.95138	108	
261.02402	122	
261.88985	168	
262.13617	234	
262.89653	106	
263.02064	220	
263.05202	392	1+
263.97479	266	1+
264.09161	248	1+
265.01966	238	
265.05416	394	1+
265.07567	158	
265.39691	94	
266.13614	112	
266.99627	178	
267.11346	250	1+
267.24537	110	
268.06127	92	
268.23481	164	
268.95334	228	
269.79910	110	
269.89993	162	
271.75560	94	
271.84304	410	1+
272.00877	118	
272.02251	116	
272.84610	354	1+
272.93523	168	
273.79400	96	
274.80739	104	
275.05289	136	
275.80302	94	
275.98957	120	
276.03946	144	
276.83538	360	1+
278.84528	310	1+
279.08870	866	1+
279.24506	158	
279.27301	200	
279.96015	108	
280.14202	184	1+
280.26034	218	
281.04907	342	1+
281.24363	120	
281.25934	120	
281.82119	170	
281.91042	164	1+
282.11139	92	
282.91567	256	1+
282.96434	106	
283.02353	414	1+
283.07001	298	1+
283.09595	94	
283.25067	116	
283.52130	148	1+
283.88300	188	
283.96514	100	
284.28990	478	1+
284.81778	98	
284.86596	102	
284.87916	112	
285.00209	134	
285.13427	102	
286.87304	174	1+
289.06310	110	
290.85910	192	1+
291.01680	112	
291.08490	96	
291.26882	322	1+
291.80516	176	1+
291.94416	222	1+
292.05561	100	
293.06004	124	
293.98400	150	
295.13493	128	
295.80217	172	1+
296.23790	98	
297.15723	150	
297.25976	90	
299.78202	218	
300.08038	210	1+
300.78050	120	
301.04604	116	1+
301.14352	128	
301.92519	118	
302.24409	160	1+
302.87893	102	
305.29246	204	
306.12050	96	
306.27690	330	
306.88725	600	1+
307.07967	190	
307.28590	168	
307.30548	136	
307.79174	200	
307.89044	496	1+
308.09881	106	
308.24983	98	
308.29008	1290	1+
310.30639	736	1+
310.87712	244	
311.87725	416	1+
313.80003	148	
314.08992	162	1+
314.13417	124	
314.81133	148	
314.84507	106	
314.85898	122	
315.84706	122	
315.86623	110	
319.91283	108	
321.06859	92	
321.81170	168	1+
322.90627	126	
323.09543	168	1+
323.23667	884	1+
323.38560	100	
324.33053	198	1+
324.88903	114	
325.14294	164	
325.89582	194	1+
327.26515	142	
327.30158	100	
END IONS

###FS:    #m/z: 340.93902 #charge 1+
###MS: 31
###MSMS: 33
BEGIN IONS
TITLE=Cmpd 24, +MS2(340.9390), 28.0-35.0eV, 0.7min #33
RTINSECONDS=40.8035
SCANS=31,33
PEPMASS=340.93902	1094728
CHARGE=1+
182.86260	104	
189.85860	118	
192.92363	138	
196.88201	124	
197.86871	112	
203.94100	100	
205.95040	128	
207.87183	248	1+
208.94158	132	
212.87463	300	1+
213.93880	2672	1+
214.89672	112	
215.88634	1024	1+
215.93572	804	1+
217.88187	234	
220.87780	152	
221.89067	118	
222.95236	384	1+
223.95574	324	1+
224.98008	146	
225.08027	102	
225.86299	292	1+
225.88797	148	
226.97002	178	
227.90547	198	1+
228.10879	166	
231.89161	256	1+
231.94729	4734	1+
232.03844	108	
232.05847	288	1+
233.89709	1150	1+
234.13082	184	1+
235.89110	464	1+
235.94677	112	
237.06761	142	
238.20933	128	
239.10419	100	
239.90453	156	
240.23003	384	
240.95900	202	
241.93886	130	
242.88837	112	
243.08352	386	
243.88331	298	1+
244.04130	188	
246.14256	192	1+
246.95252	152	
246.97887	270	1+
248.01379	100	
248.03394	766	1+
248.98890	232	
249.08573	194	
249.89819	280	1+
249.95936	934	1+
251.01255	102	
251.10823	198	1+
251.24295	144	
251.95549	406	1+
252.22606	136	
252.97761	106	
253.08661	134	
253.87566	126	
253.95867	110	
254.27838	106	
254.96277	1940	1+
255.07322	888	1+
255.57154	110	
256.90926	122	
257.07489	178	
257.90639	330	1+
258.84754	390	1+
259.88030	98	
259.95620	254	1+
260.87618	148	1+
261.84473	150	
261.97787	124	
263.05554	100	
263.10255	168	
263.93668	120	
263.97781	128	
264.05377	354	1+
264.07224	112	
264.95888	184	1+
265.01597	686	1+
266.09577	132	
266.27600	108	
266.99523	180	
267.01109	246	1+
267.13834	422	1+
267.56170	162	
267.82657	310	1+
268.00409	214	1+
268.14201	238	1+
269.11356	126	
269.96474	130	
270.13049	206	1+
271.15794	220	1+
272.16250	178	1+
272.84196	144	
272.93559	284	1+
272.97444	392	1+
273.05787	102	
274.06396	196	1+
275.95512	104	
276.85084	182	
276.95652	424	1+
277.09071	126	
277.15288	214	1+
277.25375	134	
277.84078	114	
277.85697	120	
277.95885	358	1+
279.27603	108	
279.84675	186	1+
279.90945	102	
280.02806	100	
280.25502	152	
280.56669	106	
280.86990	102	
281.04398	600	1+
281.26072	206	
282.06807	102	
282.27552	762	1+
282.83714	112	
282.91492	114	
283.02534	452	
283.90532	340	1+
285.02481	120	
285.09054	144	
285.42732	116	
285.95313	130	
286.79755	124	
286.87836	208	1+
286.93221	100	
287.90254	186	1+
288.79438	116	
289.03085	106	
290.01562	98	
290.86383	102	
292.05689	138	
292.85608	160	
293.06598	140	
293.29727	124	
293.85144	114	
294.02574	140	
294.85126	102	
294.91251	102	
295.83747	178	
295.96856	452	1+
296.05030	104	
296.21977	198	1+
296.82552	100	
296.86721	120	
297.00893	118	
297.08589	124	
298.08090	322	1+
298.11243	174	
298.45312	100	
298.58421	118	
298.98025	116	
299.05407	688	1+
299.27771	142	
299.77911	110	
299.85919	126	1+
301.84620	140	
302.05409	126	
302.17182	132	
302.20123	118	
302.88362	102	
303.74702	228	1+
304.25939	148	
304.88113	130	
305.79063	114	
306.79329	570	1+
307.28288	164	
307.79416	406	1+
308.29025	792	1+
308.86836	126	
309.32315	224	
310.30796	232	
310.87366	206	
312.02639	104	
312.90149	182	
313.86710	228	1+
315.10696	260	1+
315.79750	146	
319.05460	128	
323.13230	374	1+
323.16532	398	1+
323.23380	270	
323.30601	150	
323.88436	140	
324.20433	122	
324.28253	334	1+
324.32228	274	1+
324.86814	100	
324.92095	98	1+
325.35919	172	
325.78030	230	
325.80958	128	
326.30190	158	
326.89249	128	
327.79659	370	1+
328.18687	146	
328.31219	180	
328.82756	158	
328.88326	108	
329.86992	132	
332.39582	104	
333.17249	266	
333.86284	106	
333.95338	98	
334.95623	100	
335.88834	186	1+
336.08957	374	1+
336.32433	376	1+
337.09289	346	1+
338.02854	122	
338.32693	396	1+
339.38972	112	
340.88670	124	
341.30982	250	1+
342.27830	230	1+
342.89897	122	
345.07929	350	
345.76729	100	
END IONS

###FS:    #m/z: 363.95481 #charge 1+
###MS: 31
###MSMS: 34
BEGIN IONS
TITLE=Cmpd 25, +MS2(363.9548), 28.0-35.0eV, 0.7min #34
RTINSECONDS=41.574
SCANS=31,34
PEPMASS=363.95481	774740
CHARGE=1+
189.86428	412	1+
191.85770	438	1+
200.87855	116	
204.00309	122	
207.87281	232	
207.94531	128	
207.97054	114	
209.94222	1078	
210.88240	252	
210.93381	132	
212.87830	1556	1+
212.89709	122	
219.02488	120	
222.90686	124	
222.94924	714	
223.94587	1608	1+
224.94669	1190	1+
224.97351	286	
225.88393	144	
226.86705	176	
226.89424	204	
226.94588	7100	1+
227.12501	174	1+
227.92919	494	
228.42051	190	1+
228.89344	416	1+
228.91610	120	
228.94076	6424	1+
230.88843	2808	
231.88208	570	1+
232.01287	162	
232.88461	478	1+
233.04645	128	
234.88369	114	
235.82309	138	
237.08432	208	1+
237.92408	138	
237.94501	124	
238.06064	386	1+
238.21804	212	
238.93740	132	
239.89916	178	
240.02414	160	1+
240.93832	1134	
240.96154	588	1+
241.65031	124	
241.89006	302	1+
241.91197	140	
241.94149	878	
242.93992	3044	1+
243.03214	232	1+
243.08600	294	1+
243.87644	116	
243.96421	146	
244.95615	4160	1+
245.94158	1120	
246.90354	410	
246.95099	3922	1+
246.97493	374	1+
247.03941	186	
248.03332	854	1+
248.89867	934	1+
249.88879	236	1+
250.94509	446	1+
250.96931	330	
251.03699	198	1+
251.24047	326	1+
252.07844	226	1+
252.22557	142	
252.24246	230	1+
252.96746	150	
253.90719	186	
254.09275	232	1+
255.22762	230	
255.88641	224	1+
256.05507	190	1+
259.94142	138	
260.97473	256	1+
261.16484	170	1+
262.96700	152	
263.05515	614	1+
263.10545	128	
265.22586	150	
265.86164	228	1+
265.97467	158	
266.81119	266	
266.98330	122	
267.05666	144	
267.13354	400	1+
267.85994	274	1+
267.97329	472	
268.95703	346	
269.10945	122	
269.96644	674	
271.09203	124	
271.81780	392	1+
271.85091	140	
271.90888	456	1+
272.87746	132	
273.79431	116	
275.05223	394	
275.42048	130	
276.49253	126	
276.85319	334	1+
278.79118	312	1+
278.84652	620	1+
279.10007	126	
279.85048	428	1+
279.89999	162	
279.91735	142	
280.03042	118	
280.26450	146	
281.05755	130	
281.14373	218	1+
282.03654	122	
282.80325	182	
282.89649	190	1+
283.06259	262	1+
283.79539	482	1+
283.84818	322	
283.98311	176	
284.82527	128	
284.86308	348	1+
285.78763	270	
285.84510	310	
286.91527	146	
287.03712	120	
288.05619	314	1+
288.76700	116	
288.84963	114	
289.09025	124	
289.79648	196	1+
290.85882	128	
291.06610	132	
291.89827	156	
291.93089	184	1+
292.06107	692	1+
292.43355	162	
292.79318	196	1+
292.92372	386	1+
293.06346	370	1+
293.84551	214	1+
294.27597	254	1+
294.89226	260	1+
296.80690	134	
296.85884	344	1+
297.80044	662	1+
298.07444	214	1+
298.80066	484	1+
299.54855	122	
299.87370	288	1+
301.10703	232	1+
301.14047	186	
301.79755	330	1+
301.86080	626	1+
301.88120	220	
302.84561	114	
302.90784	140	
303.80876	272	1+
303.85505	1092	1+
303.95293	126	
304.42328	184	1+
305.14257	148	
305.77342	118	
305.94729	116	
306.27571	228	
306.79244	146	
307.08591	170	
307.13737	138	
307.21125	144	1+
307.28204	326	
307.30474	186	
307.43560	142	
307.79548	312	1+
308.06654	132	
308.29257	1160	1+
308.91638	166	
309.87419	534	1+
310.30585	214	
311.06242	162	
312.00136	188	1+
316.81658	128	
316.94251	130	
316.97592	130	
318.93306	216	
319.07969	330	1+
319.80733	300	1+
320.91539	226	
321.11983	114	
321.92101	120	
322.07578	186	1+
322.85969	240	1+
322.92603	192	
323.88709	394	1+
324.01744	120	
324.89216	284	1+
326.08543	134	1+
326.17107	322	1+
326.24562	124	
326.86849	500	1+
328.80782	216	
328.88590	116	
329.25470	244	1+
329.87294	120	
330.80825	118	
333.87870	130	
334.06966	128	
334.29559	168	
334.79453	250	1+
336.07976	184	
336.15378	168	
336.30276	164	1+
336.94425	452	1+
337.08761	184	
338.16537	286	1+
338.80255	138	
339.82548	198	
340.08412	134	1+
340.81207	116	
340.93610	208	
342.82308	184	1+
343.27137	122	
344.74199	188	1+
344.89684	172	
345.11435	174	
346.29867	264	1+
349.31722	478	
349.82948	122	
350.33701	166	
351.33745	204	
352.35658	122	
352.79082	122	
352.88752	192	
357.74042	132	
360.10903	122	
361.07450	114	
361.28286	366	1+
361.35894	136	
362.32896	114	
363.10650	138	
363.37140	116	
364.35299	116	
365.31357	154	
366.34323	118	
367.32930	536	1+
367.76745	216	1+
367.86962	150	
369.31554	128	
END IONS

###FS:    #m/z: 336.94422 #charge 1+
###MS: 35
###MSMS: 36
BEGIN IONS
TITLE=Cmpd 26, +MS2(336.9442), 28.0-35.0eV, 0.8min #36
RTINSECONDS=45.242
SCANS=35-36
PEPMASS=336.94422	149976
CHARGE=1+
189.86162	142	
193.01830	112	
196.16574	146	
196.87963	240	1+
206.97463	340	1+
208.88287	134	
210.89230	148	
211.89361	114	
211.94329	9074	1+
212.08384	262	1+
212.87811	796	1+
213.93819	3972	1+
214.88036	180	
215.88532	690	1+
215.93678	500	
217.85614	166	
217.88152	240	
217.93906	266	
221.09868	154	
222.95107	172	
223.95870	386	
224.97654	114	
225.90076	102	
225.96376	140	
226.86784	106	
226.89518	206	
227.09332	362	1+
227.89523	330	1+
229.95355	6862	1+
230.88729	1572	1+
231.02165	212	1+
231.12199	418	1+
231.94854	2990	1+
233.06739	230	
233.13043	122	1+
233.89638	346	1+
233.94689	270	
235.06558	114	
235.71102	116	
235.86806	146	
235.89522	198	
235.95082	142	
236.88406	218	1+
237.06408	234	
238.21748	172	
239.10722	182	1+
239.90161	128	
239.93509	172	1+
240.07039	290	1+
242.14403	146	
242.93509	170	
242.95401	114	
243.03275	116	
243.04824	120	
243.08237	718	1+
244.03537	196	
244.78864	200	
245.11197	156	
246.97386	202	
247.96503	1398	1+
248.90069	420	
248.99240	116	
249.88972	258	1+
249.96078	866	1+
250.94979	332	
251.06802	128	
251.83467	156	
251.95811	158	
251.96974	210	
252.20147	168	1+
252.22909	122	
252.82905	114	
252.96936	5192	1+
253.09292	138	
253.90578	134	
254.08691	172	
254.86295	124	
254.93819	228	
254.96514	2764	1+
255.03262	160	1+
255.07321	1086	1+
255.09888	114	
255.16652	122	
256.09630	136	1+
256.91055	170	
256.96378	140	
257.42029	110	
257.84919	194	1+
258.90817	202	
258.96222	302	
260.80762	128	
260.82158	134	
261.15837	146	
263.05358	128	
264.79330	120	
265.01705	504	1+
265.23275	202	1+
265.43084	106	
266.12700	106	
266.85297	104	
267.83342	540	1+
268.95526	438	1+
269.00550	148	
270.80905	102	
270.84430	140	
270.88344	130	
270.97955	826	1+
271.10014	262	1+
272.03117	150	
272.84495	158	
272.97495	266	1+
273.63141	120	
273.84575	222	
274.84151	126	
274.86208	114	
275.05605	108	
275.83708	498	1+
276.81434	114	
276.83993	400	1+
276.85190	380	1+
277.06780	138	
277.08915	188	
277.96399	104	
278.12563	104	
278.24205	136	
278.95951	108	
279.26480	186	1+
279.79989	294	1+
279.96255	174	
280.85714	104	
280.94724	128	
281.04840	450	1+
281.44971	142	
281.85326	128	
282.27720	118	
282.85733	106	
283.02496	276	1+
283.78848	120	
285.09437	174	
285.84504	726	1+
286.79129	222	1+
288.15307	104	
289.13461	108	
289.87899	110	
290.85785	480	1+
291.88806	104	
292.09879	368	1+
292.10481	122	
292.13420	176	
292.26908	224	1+
292.80659	120	
292.85426	118	
293.10654	242	1+
293.14356	132	
293.28937	150	
293.91381	114	
293.99691	138	
294.79883	178	
294.82878	160	
294.85016	190	
295.86038	200	
295.96816	518	1+
295.99427	134	
296.12503	108	
296.84426	102	
296.97136	382	1+
297.09679	104	
297.79838	182	1+
297.86717	272	1+
297.93925	214	1+
298.10329	148	
298.25242	194	1+
298.58368	166	
299.05763	424	1+
304.77274	130	
305.03306	190	1+
305.84354	110	
306.29242	136	
306.78930	166	
306.91262	160	1+
307.30758	176	
308.29234	342	1+
308.86846	112	
310.87056	162	
310.93794	130	
311.86257	512	1+
311.90105	200	1+
314.79304	114	
314.94523	134	
315.10883	430	1+
315.80130	116	
315.85684	168	
316.26048	130	
316.82110	132	
316.94358	174	1+
316.99037	116	
318.01768	142	
318.24010	226	
320.08987	144	1+
320.29358	116	
320.31142	130	
321.09903	160	1+
321.32209	118	
321.42966	144	
322.12978	238	1+
322.31093	328	1+
323.01523	162	
323.27085	126	
324.89433	358	1+
326.87440	110	
327.31871	228	1+
327.87760	362	1+
331.86761	106	
333.32925	218	1+
335.19758	112	
335.88491	138	
336.29104	156	
336.72380	104	
336.78535	102	
337.21490	132	
337.35797	144	
338.31874	196	
338.81433	130	
END IONS

###FS:    #m/z: 359.95983 #charge 1+
###MS: 35
###MSMS: 37
BEGIN IONS
TITLE=Cmpd 27, +MS2(359.9598), 28.0-35.0eV, 0.8min #37
RTINSECONDS=46.0135
SCANS=35,37
PEPMASS=359.95983	122500
CHARGE=1+
205.94830	232	
208.13666	192	1+
209.94323	584	1+
210.01028	164	
221.88816	240	
222.94929	538	
223.00721	176	1+
223.95674	260	
224.03798	106	
224.88910	160	
224.94720	1380	1+
225.96808	218	
226.88215	502	1+
226.94580	4444	1+
226.96897	108	
227.92908	304	
228.94112	3764	
229.94261	128	
231.88505	106	
235.90968	110	
236.59024	106	
238.94871	190	
239.13719	202	1+
240.94103	1290	1+
240.95943	754	1+
242.90349	110	
242.95616	682	1+
243.08455	316	
243.89588	186	1+
244.02075	166	1+
244.10188	118	
244.17297	130	
244.95599	2886	1+
245.93908	750	
246.95135	2896	1+
247.55194	112	
248.03237	792	1+
250.82566	148	
250.94488	164	
250.96538	172	1+
251.06899	320	1+
251.10298	164	
252.23268	332	1+
255.14315	258	1+
257.14344	288	1+
257.97705	254	1+
258.10496	114	
258.85093	118	
260.84783	336	1+
260.96663	528	1+
262.96605	174	
263.05116	108	
263.97872	182	
264.91310	138	
264.98493	106	
265.11887	140	
265.86685	118	
266.24473	216	
266.81182	272	1+
266.86304	136	
266.96975	120	
267.13725	122	
267.97397	264	
268.07126	132	
268.13556	156	
268.78571	110	
268.84285	140	
268.95789	188	
269.11354	110	
269.40884	120	
269.56777	118	
269.79632	106	
269.81075	114	
269.88633	266	1+
269.96699	634	
274.35292	106	
275.81074	118	
276.84821	212	
277.02392	178	1+
277.09391	184	1+
277.84826	124	
278.80437	112	
278.82797	266	1+
280.78993	290	
280.87922	242	1+
280.90204	110	
281.04798	144	
282.82756	140	
284.82275	110	
284.91712	126	
285.09141	172	
285.89371	132	
286.91840	112	
286.97639	200	
288.80276	320	1+
288.99094	166	1+
289.92612	234	1+
290.12522	118	
290.85985	314	1+
292.05060	142	
292.80288	228	1+
292.91354	126	
293.06585	398	
293.87378	124	
294.27637	168	
294.85040	268	
295.85095	116	
295.93078	142	
296.10091	238	1+
296.26705	148	1+
297.14768	130	
297.81109	134	
298.03003	196	1+
298.07429	118	
298.80146	594	1+
299.82402	110	
299.86473	116	
299.95264	148	
300.06168	112	
300.81640	194	
300.86353	150	
301.04677	216	1+
301.08370	220	1+
301.13814	194	1+
301.15886	122	
301.25968	134	
301.77803	328	1+
301.84730	148	
302.17792	126	
302.81464	140	
303.86593	164	1+
304.75912	236	1+
304.81806	268	1+
305.10480	106	
305.15228	120	
305.27916	148	
305.78199	382	1+
306.29911	140	
307.28837	142	
307.31440	134	
307.88835	332	1+
308.29018	772	1+
308.79026	124	
308.80857	522	1+
308.86719	132	
309.32290	112	
309.58679	124	
309.79450	110	
311.12728	124	
311.30640	128	
311.89026	142	
312.15390	118	
312.86347	222	1+
313.02481	132	
314.19156	134	
314.44336	118	
315.06739	110	
315.10416	170	
315.85698	114	
320.13524	148	
320.29285	320	1+
321.11753	304	1+
321.80660	174	
322.26752	134	
322.80600	106	
322.86793	122	
322.89489	144	
323.01377	222	
323.23520	260	1+
324.88578	392	1+
324.95488	106	
325.25583	118	
325.79053	118	
327.30946	296	1+
328.81063	212	
328.88906	230	1+
329.82338	160	
329.87008	190	
330.16190	258	1+
330.82663	154	
332.81220	126	
333.81627	152	
334.79465	176	
335.29853	234	1+
336.94332	452	1+
337.09011	288	
337.94700	354	1+
338.33914	410	1+
338.87069	270	1+
339.34402	290	1+
340.81356	162	
340.93954	184	
341.24903	118	
341.89223	166	1+
342.06979	204	1+
342.27289	334	1+
342.79211	110	
343.20482	190	
344.14145	106	
344.18437	214	
344.71006	180	1+
348.30929	112	
348.32735	332	1+
349.89478	120	
350.81685	182	1+
352.88732	192	1+
356.27800	118	
358.19727	228	
358.29294	234	1+
358.79050	106	
358.95383	124	
359.07013	126	
359.20081	124	
359.26452	122	
361.02960	114	
361.29410	202	
363.33551	120	
363.36941	144	
364.21854	106	
364.30688	116	
364.61451	140	
END IONS

###FS:    #m/z: 507.84246 #charge 1+
###MS: 35
###MSMS: 38
BEGIN IONS
TITLE=Cmpd 28, +MS2(507.8425), 28.2-35.2eV, 0.8min #38
RTINSECONDS=46.786
SCANS=35,38
PEPMASS=507.84246	74288
CHARGE=1+
196.01501	328	1+
223.97431	204	
224.97800	176	
227.95414	164	
230.84735	500	1+
232.89495	256	1+
233.06333	166	
240.08479	154	
240.92157	136	1+
242.02310	198	1+
243.08686	152	
244.93930	182	1+
248.03249	896	1+
248.85766	434	1+
249.85844	310	1+
249.96783	282	1+
252.90106	158	
255.95109	224	1+
260.08477	214	1+
260.81954	486	1+
260.92184	264	1+
265.07587	194	
266.16105	186	
266.86439	312	1+
266.92695	158	1+
267.02993	136	1+
267.07158	218	1+
268.10762	258	1+
268.90681	220	1+
269.88874	180	1+
270.85999	194	
270.94723	158	
271.87139	586	1+
273.85102	170	
274.84397	492	1+
276.97745	236	1+
277.12026	210	1+
277.84739	304	
277.95617	216	1+
278.08989	158	
278.83141	272	
278.85993	524	1+
279.83180	188	
280.82968	346	
282.12487	168	
284.06751	222	1+
284.87369	278	
284.94653	152	
284.97220	170	
285.08910	162	
285.93956	388	
286.09453	274	
286.89560	248	1+
287.05411	300	1+
287.84897	236	
287.98816	228	1+
288.02911	312	1+
288.86290	160	
289.03448	226	1+
289.87987	1502	1+
290.86211	330	
291.09710	222	1+
292.06025	496	1+
292.96187	196	
293.87160	2246	1+
293.99373	280	1+
294.12432	168	
296.84811	338	
297.85978	280	
298.06594	310	1+
298.10447	208	1+
298.80067	162	
298.85213	670	
298.87589	378	1+
298.91188	330	1+
299.80696	254	
299.95377	516	1+
300.78961	222	
300.85876	244	
300.95509	434	1+
301.01740	260	1+
301.39610	166	
301.81014	182	
301.84614	534	1+
302.07280	264	1+
302.16733	146	1+
303.77443	160	
303.88961	192	
303.95046	474	1+
305.86029	676	1+
306.28144	664	1+
307.13257	268	
307.28658	624	1+
307.80785	316	1+
307.88923	1516	1+
308.00559	338	1+
308.14003	1072	1+
308.87236	480	
309.88925	300	
310.15286	686	1+
310.85716	166	
310.87730	154	
310.90088	210	
311.01838	238	1+
311.88161	2940	1+
311.96745	266	1+
312.12276	344	1+
312.94180	204	1+
313.16731	268	1+
313.88173	528	
314.05816	264	1+
314.82761	400	1+
314.86344	1526	1+
314.89121	282	
315.89319	184	
316.86341	798	1+
317.11568	242	1+
318.85885	378	
319.85513	630	1+
321.82350	154	
322.05131	190	1+
322.85084	152	
323.85697	618	1+
323.87428	216	
324.14047	366	1+
325.20360	142	1+
325.89923	552	
326.02598	262	1+
326.88262	1168	1+
326.98448	324	1+
327.03214	232	1+
327.87075	618	1+
327.98619	264	1+
328.16298	294	1+
328.88774	228	
328.95951	248	1+
329.87786	710	1+
330.02955	172	
330.79085	340	1+
330.98436	178	1+
331.79501	370	1+
332.81238	234	1+
332.87253	1398	1+
333.23184	186	1+
333.85309	200	
334.16005	190	1+
334.76416	150	
334.87580	516	1+
334.89887	258	
335.98631	232	1+
336.94132	152	
337.09106	256	
337.12114	238	
337.81575	368	1+
337.87653	346	
338.00608	322	1+
338.84530	180	
338.87800	212	
339.88165	276	
340.84647	254	1+
340.89860	186	
341.87076	176	
341.92224	216	1+
342.00528	266	1+
342.10195	138	1+
342.20245	160	
343.13726	216	1+
343.87436	526	1+
343.91104	158	
345.77559	146	1+
345.89653	216	1+
346.46505	248	1+
347.91086	228	1+
348.02903	164	
348.89057	160	
349.33267	360	1+
349.80481	250	1+
350.06509	248	1+
350.76690	164	1+
350.88943	370	
351.88809	248	
352.03636	176	
352.85902	154	
352.88620	576	1+
353.10970	172	1+
353.81644	344	
353.85041	686	1+
353.89556	406	1+
354.15767	156	
355.88628	772	1+
356.21963	172	1+
358.19736	404	1+
358.36123	156	
359.97428	240	1+
360.73744	210	1+
361.54320	126	1+
361.85891	378	1+
363.05317	176	1+
363.72753	224	1+
364.79111	162	
364.83093	278	1+
365.12723	232	1+
365.73155	202	1+
366.87180	226	
367.33630	198	
367.70489	1000	1+
367.83849	842	1+
367.87345	174	
368.03121	274	1+
368.89411	878	1+
368.92130	188	1+
369.23446	160	
369.83302	1444	1+
370.78911	192	1+
371.22806	234	
371.83291	318	
371.90780	328	
372.20822	164	
372.81791	222	
373.77752	148	1+
373.82851	420	
373.89972	438	1+
374.07674	314	1+
374.81424	972	1+
376.11310	200	
376.87442	352	1+
377.06256	190	1+
377.80326	178	
378.77511	154	
378.82078	212	1+
379.13652	150	1+
380.11165	482	1+
380.72946	170	
380.85246	234	
381.03006	304	1+
381.11662	348	1+
381.22314	154	
381.28933	140	1+
381.85258	408	1+
382.14669	206	1+
382.85523	270	1+
383.06744	196	1+
384.21095	300	
384.84601	1330	1+
385.82361	910	1+
386.15476	340	1+
387.84938	690	
388.84368	334	
388.86790	320	1+
389.01593	162	1+
389.70948	212	1+
389.84367	214	
390.17990	408	1+
390.80239	228	
390.83798	1792	
391.16114	178	1+
391.35596	322	1+
391.83839	1370	
391.92835	246	1+
392.18910	388	1+
392.82469	1850	1+
392.86716	304	
393.09169	232	1+
393.19074	332	1+
393.86038	150	
394.78127	406	1+
394.83149	702	1+
395.20565	276	1+
395.33995	174	1+
395.78440	232	1+
396.89847	270	1+
397.83917	184	
397.97286	208	
398.02676	160	1+
398.72411	186	
398.76925	202	1+
398.84206	384	1+
399.72588	246	1+
399.99649	210	1+
400.07970	214	1+
400.26239	160	1+
401.12211	192	
402.85797	352	
402.90060	298	1+
402.94578	194	1+
403.24624	272	1+
403.39198	356	1+
403.87047	740	
403.90502	252	1+
403.95990	166	1+
404.73039	108	1+
404.81977	224	1+
404.86774	470	
405.35514	152	
405.69092	128	1+
405.77919	266	1+
405.85572	878	
405.90096	454	1+
406.20765	198	1+
406.78490	154	1+
406.85647	534	
407.05504	266	1+
407.27014	154	1+
407.86448	1350	
408.05505	168	1+
408.11137	210	
408.37307	164	
408.85007	3276	1+
409.24620	148	1+
410.83448	4454	1+
410.94932	282	1+
411.09271	284	
411.14583	154	
412.09365	286	1+
412.72610	322	1+
412.78188	210	1+
413.06917	540	1+
413.86598	362	1+
414.85097	170	
415.84008	522	1+
416.20901	246	1+
416.23626	160	
417.13199	224	1+
417.21275	210	1+
417.87457	160	
418.84078	530	1+
419.04086	146	1+
420.13981	182	
420.97679	348	1+
421.01089	216	1+
421.88041	966	1+
422.02197	254	1+
423.12907	314	1+
423.86571	1556	1+
423.98572	236	1+
424.13433	352	1+
424.93508	232	1+
425.07162	148	
425.09177	212	1+
425.82405	194	
425.86936	232	
426.25443	356	1+
426.85958	2926	1+
427.04291	150	
427.26263	224	1+
427.73393	160	
427.97005	156	
428.08061	198	
428.74374	170	
428.84510	3168	1+
428.88136	1266	1+
429.26729	140	1+
430.21385	284	1+
430.23382	254	1+
430.39654	364	1+
430.85786	3374	1+
431.71026	174	
431.86384	2376	1+
433.22616	284	1+
433.84942	796	1+
434.86664	180	
435.85784	552	1+
436.09059	364	1+
436.83190	228	1+
438.74171	198	1+
439.89193	320	
440.89339	200	
441.87500	374	1+
443.14320	176	1+
444.87050	6808	1+
445.38786	164	
445.70824	200	1+
445.75001	194	1+
448.74581	164	1+
448.88356	174	
449.87474	944	
450.77437	220	1+
450.85467	408	1+
450.87595	530	
451.86014	338	1+
453.86781	274	1+
454.81717	154	
456.87033	160	
457.86659	288	1+
457.90159	774	1+
460.16459	192	
461.36179	338	1+
462.88140	2138	1+
464.88790	208	
465.89179	198	
467.88457	3250	1+
467.98658	150	
468.23499	110	1+
469.78538	236	
470.40191	144	1+
470.87423	280	1+
473.23335	228	1+
474.34728	192	1+
476.40440	150	1+
478.87842	230	1+
482.14171	228	1+
485.23513	152	1+
485.89709	1760	1+
486.37877	156	
487.01902	188	1+
487.27180	416	1+
487.43855	250	1+
488.38670	188	1+
488.92000	168	1+
489.45377	280	1+
490.42619	442	1+
490.89911	192	1+
491.79292	236	1+
491.90393	212	1+
494.29235	162	
497.20913	152	1+
499.85367	206	1+
501.38638	120	1+
501.85216	198	1+
502.77917	290	1+
503.46722	236	1+
503.78884	238	1+
504.21156	104	1+
505.10484	160	
505.25221	234	1+
505.40068	212	1+
505.43315	526	1+
505.93404	158	1+
506.12609	182	1+
506.28516	364	1+
506.42496	372	1+
507.31416	198	1+
507.37226	172	1+
507.45315	178	1+
508.19784	290	1+
508.50322	134	1+
508.79162	290	1+
509.19652	214	1+
509.29150	570	1+
509.37913	206	1+
509.50675	100	1+
510.37345	280	1+
510.58818	142	1+
510.93537	166	1+
511.25461	276	1+
512.46123	226	1+
END IONS

###FS:    #m/z: 336.94409 #charge 1+
###MS: 39
###MSMS: 40
BEGIN IONS
TITLE=Cmpd 29, +MS2(336.9441), 28.0-35.0eV, 0.9min #40
RTINSECONDS=50.478
SCANS=39-40
PEPMASS=336.94409	130766
CHARGE=1+
192.89001	136	
200.94803	122	
203.93308	136	
204.46377	120	
205.94924	198	
207.97785	298	1+
208.88517	314	
209.88322	194	
209.94251	102	
211.57953	166	1+
211.94329	7180	
212.87760	1238	1+
212.94427	306	
213.93808	3402	1+
214.09095	124	
214.89317	126	
215.88433	1002	1+
215.93144	190	
217.87982	570	1+
217.93540	156	
218.83659	120	
219.02771	146	
221.89373	110	
223.95884	334	
223.98720	118	
224.19654	130	
224.97284	276	
225.98959	208	1+
226.89499	246	
226.94616	182	
226.97156	218	
227.88994	642	1+
227.95223	132	
228.81688	102	
228.89149	456	1+
229.95317	6530	
230.79273	100	
230.88819	1636	1+
230.95809	146	
231.12256	148	
231.82336	254	1+
231.91542	234	1+
231.94947	3462	1+
232.88711	194	
233.06640	374	1+
233.89601	552	
233.94904	678	1+
235.89160	246	
235.94665	234	1+
236.04193	172	1+
236.07771	160	
236.85799	150	
237.06258	126	
237.13461	122	
237.22545	104	
238.21619	120	
239.89851	160	
240.90369	176	
243.08430	400	1+
244.10630	372	1+
244.41634	104	
244.57222	104	
246.41914	134	
246.96283	1932	1+
247.34925	98	1+
247.93287	116	1+
247.96413	1578	1+
248.89823	674	1+
248.98793	314	1+
249.04057	248	
249.95934	1050	1+
250.82968	116	
250.98484	118	
251.07162	238	1+
251.96187	192	
252.83129	242	1+
252.96945	3792	1+
253.08818	170	
253.83183	160	1+
253.90573	558	1+
254.08966	460	
254.89584	108	
254.93665	170	
254.96478	2208	1+
255.07344	850	1+
256.84905	112	
256.91296	104	
256.96206	154	
258.59904	108	
258.90982	108	
259.95595	138	
260.82739	250	1+
261.13415	118	
261.39039	110	
261.80560	102	
263.97261	134	
264.12817	204	1+
264.24033	106	
265.01660	148	
265.85312	144	
266.15382	238	1+
266.99239	130	
267.80401	144	
267.84097	280	
267.86199	172	
268.79288	118	
268.84131	320	
268.95213	206	
268.99869	132	
269.67277	100	
269.83284	396	1+
269.84995	200	
270.97962	672	1+
271.09181	338	1+
272.84565	344	
272.91019	112	
272.95296	128	
273.05373	160	1+
273.88134	138	
274.82991	186	
274.90498	114	
276.85268	150	
277.04854	112	
277.09017	142	
277.84630	166	
278.83715	354	
278.85592	150	
279.01122	168	1+
279.83560	230	
279.89036	174	
280.85244	364	1+
280.99804	112	
281.04488	414	1+
281.09944	204	1+
281.85582	244	1+
281.92568	112	
282.80857	132	
283.95180	108	
284.09123	426	1+
285.09779	278	1+
285.25085	106	
285.84952	226	
286.02705	184	
286.84773	1164	1+
288.99039	120	
289.23872	184	1+
289.87967	390	1+
290.85351	222	
291.85464	130	
292.88321	102	
293.10578	276	1+
293.29051	106	
293.85075	180	
293.99432	178	
294.24123	220	1+
294.85092	492	1+
295.80583	262	1+
295.96958	476	1+
296.97086	290	1+
297.09648	358	1+
297.80703	258	1+
297.88693	112	
297.94768	216	1+
298.07512	126	
298.79130	128	
299.05968	242	
299.34054	100	
299.73641	106	
300.06445	134	
301.87264	262	1+
304.25778	116	
306.06806	146	
306.27088	168	
306.79259	134	
306.87951	134	
307.30882	328	1+
307.79921	418	1+
307.88570	390	1+
308.28898	252	1+
308.86353	128	
309.86540	192	
310.81218	216	1+
310.87434	120	
311.79442	146	
311.88903	124	
312.86347	122	
313.87312	126	
314.81014	156	
314.87841	106	
315.10691	640	1+
316.75882	112	
317.86978	212	
318.58873	116	
318.64521	110	
318.93164	122	
321.18416	142	
322.12921	210	1+
322.81097	110	
322.87725	220	1+
323.09366	262	1+
323.24114	116	
323.90294	152	
324.01825	102	
324.53096	102	
324.89195	304	1+
327.41648	150	
327.86956	124	
328.82159	166	
329.32436	132	
329.61882	118	
329.86348	160	
329.88117	170	1+
330.32152	100	
330.81906	210	
333.28078	150	
334.82555	154	
336.30773	152	
337.08784	200	
337.24642	150	
338.32789	318	1+
339.86880	238	1+
341.98997	102	
342.19194	128	
END IONS

###FS:    #m/z: 359.95962 #charge 1+
###MS: 39
###MSMS: 41
BEGIN IONS
TITLE=Cmpd 30, +MS2(359.9596), 28.0-35.0eV, 0.9min #41
RTINSECONDS=51.257
SCANS=39,41
PEPMASS=359.95962	112246
CHARGE=1+
113.20959	96	
165.16569	102	
205.94578	102	
207.97212	202	
208.12903	128	
208.88488	194	
209.94243	714	
212.89903	208	1+
212.98208	100	
216.88318	138	
218.82959	116	
220.95681	164	
221.95031	96	
222.95029	1232	1+
223.88730	422	1+
223.96955	164	1+
224.12075	94	
224.94825	650	1+
225.96899	414	1+
226.89268	302	1+
226.94523	5626	1+
227.00869	92	1+
227.59461	122	
227.91249	172	
227.93097	238	
228.86701	300	1+
228.94201	3568	
229.07772	132	
229.94098	100	
231.02042	104	
231.89660	98	
233.06611	108	
233.84920	164	
234.14799	98	
237.90881	126	
238.02418	108	
238.21869	226	
238.90431	102	
239.17156	102	
240.07826	196	1+
240.10508	104	
240.93908	834	
240.96228	924	1+
241.78412	114	
241.94029	496	
242.95744	930	1+
243.08165	366	1+
243.49590	96	
244.95565	2374	
245.93992	302	
246.92554	96	
246.95106	2920	
248.80320	228	
249.80317	142	
250.03802	282	1+
250.95133	166	1+
251.85756	122	
251.92448	98	
252.11987	192	
255.22810	128	
256.05911	102	
256.56377	98	
256.84376	230	1+
256.88640	118	
257.89206	186	
258.96828	202	
259.84740	390	1+
259.90358	256	1+
259.97470	178	
260.96739	1096	1+
262.05819	102	
263.05630	270	
263.41608	100	
263.97656	308	1+
264.03644	110	
264.78993	196	
266.81488	176	
267.97068	370	
268.96122	798	1+
269.11391	290	1+
269.78559	104	
269.96701	740	1+
270.80492	146	1+
270.90057	114	
271.07431	106	
273.84961	150	
273.87542	98	
274.15138	94	
275.04878	220	1+
275.64775	96	
276.03562	96	
276.39048	112	
277.08800	162	
278.42351	114	
278.79601	264	1+
280.03340	194	1+
280.79051	276	
280.82368	106	
280.87252	266	1+
280.91268	268	1+
281.08584	208	1+
281.80668	118	
282.11388	96	
282.27515	134	
282.46183	96	
283.98095	192	
284.82040	170	
285.09408	248	
287.07149	138	
288.79914	98	
290.92785	278	1+
291.12264	132	
291.74114	112	
293.06348	176	1+
294.44239	94	
294.84858	458	1+
296.29595	154	
297.80901	118	
298.08283	138	
298.57841	132	
298.80077	676	
299.78967	138	
299.86814	210	
299.91882	108	
300.25679	96	
300.28010	108	
300.85799	314	1+
300.88022	132	
301.87658	104	
302.17315	106	
302.24881	248	1+
303.20224	104	
303.60853	94	
303.95183	116	
304.09802	192	1+
304.76176	108	
305.81994	140	
306.27797	134	
307.28500	608	1+
307.30521	212	
307.79137	292	1+
308.28891	430	1+
308.86890	190	
310.30748	412	1+
310.87094	174	1+
311.85756	108	
312.86777	218	1+
313.84714	174	1+
314.17284	180	
314.62278	106	
315.10408	100	
316.81595	148	
316.88205	152	
318.20033	146	
319.09275	106	
319.86345	146	
320.06382	160	
321.12581	130	
321.26276	214	1+
321.87172	94	
322.92407	104	
323.16965	176	
323.23815	126	
323.33747	100	
323.85439	172	1+
324.06795	114	
324.89049	112	
325.77876	142	
325.88971	136	
326.87489	232	1+
327.80327	138	
328.31029	166	
329.29773	104	
329.86498	144	
330.14934	96	
330.16706	150	
330.87182	128	
331.16845	168	
332.26533	126	
336.94703	126	
337.06609	184	1+
337.09379	146	
338.17631	112	
338.33172	234	1+
338.71404	106	
338.86855	142	
339.17473	100	
339.82796	122	
340.86755	200	1+
343.19961	102	
343.28243	136	
345.11616	204	
345.75723	174	1+
350.34173	118	
350.77220	182	1+
352.88482	130	
356.31399	158	1+
357.10461	280	1+
357.69974	122	
357.97188	100	
358.87857	152	
359.06446	102	
359.27003	188	1+
362.15185	100	
362.34718	142	
363.27354	166	1+
END IONS

###FS:    #m/z: 507.84227 #charge 1+
###MS: 39
###MSMS: 42
BEGIN IONS
TITLE=Cmpd 31, +MS2(507.8423), 28.2-35.2eV, 0.9min #42
RTINSECONDS=52.037
SCANS=39,42
PEPMASS=507.84227	82142
CHARGE=1+
191.96103	150	
196.01405	540	
209.94457	210	
214.88579	204	
224.04542	220	
224.87743	174	1+
224.97557	344	
236.02871	154	
236.89071	162	
239.86798	218	1+
246.10401	226	1+
247.02550	324	1+
248.02896	278	1+
249.95958	304	1+
250.03946	156	
250.09605	212	1+
252.07846	206	
252.88469	244	1+
254.09280	160	1+
254.11625	146	
260.92282	174	1+
263.05217	150	
264.88131	306	1+
265.85872	176	1+
266.10261	206	1+
267.93042	310	1+
268.93256	222	1+
269.04186	138	1+
270.80152	344	1+
271.00595	286	1+
271.80610	294	1+
272.84974	336	1+
272.91322	156	
273.86815	336	1+
273.95315	350	1+
275.84971	236	
276.02085	212	1+
276.83662	234	
277.13611	110	1+
277.85433	146	
278.12797	164	1+
278.83309	398	1+
278.88844	278	1+
279.00043	302	1+
279.85970	196	1+
280.82757	336	1+
282.13042	218	1+
284.78393	412	1+
284.87577	212	
285.94053	236	
286.84587	1052	1+
287.02613	410	1+
287.84973	908	1+
288.86915	194	
289.39265	172	
289.87839	1784	1+
290.86156	1060	1+
292.05776	170	
292.10492	234	1+
292.81272	290	1+
293.86947	1816	1+
295.85216	148	
296.13462	158	
296.85092	340	
297.85067	160	
298.80448	550	1+
298.84762	612	1+
298.86884	182	
299.10676	214	1+
299.97107	260	1+
300.11060	178	1+
300.91582	148	
301.84971	472	1+
302.88228	252	1+
303.85934	176	
303.94777	256	1+
304.10553	146	
304.87986	274	
304.90893	252	1+
305.78190	458	1+
305.85902	986	1+
306.07299	198	1+
306.27901	368	1+
306.78413	388	1+
306.93503	214	
307.07810	168	1+
307.88699	2202	1+
307.97483	162	
308.13963	1090	1+
308.26937	154	1+
308.87175	510	
309.07623	180	1+
309.86649	288	
309.98854	332	1+
310.15329	642	1+
310.87375	232	
311.88082	2874	1+
312.83131	172	1+
313.01301	110	1+
313.11934	226	1+
313.15552	158	1+
314.12513	156	1+
314.37665	152	
314.86152	1286	1+
315.27644	298	1+
315.91080	150	
315.93685	408	1+
316.78307	148	
316.86176	568	
316.91707	144	
316.93928	276	1+
317.77995	202	1+
317.89367	168	
318.06093	180	1+
318.12239	146	
318.85459	986	1+
319.38156	228	1+
319.80979	278	1+
320.92220	274	1+
321.10585	180	1+
322.15910	244	1+
322.86410	154	
323.87100	218	
324.86122	186	
325.17375	170	
325.78275	336	1+
325.90107	442	
325.98433	322	1+
326.05010	150	
326.17643	176	
326.87994	1340	1+
327.89948	290	1+
329.05233	274	1+
329.97748	184	
330.12984	152	1+
330.83121	158	
330.87724	322	
331.38821	310	1+
331.78508	210	1+
331.86918	1132	1+
331.89428	508	1+
331.96020	134	1+
332.87197	946	1+
333.16485	214	1+
333.95580	244	1+
334.07873	176	1+
334.87206	262	
335.01303	220	1+
335.03628	162	1+
335.31756	150	
335.83680	250	
336.01327	186	1+
336.08311	242	
336.16701	234	1+
336.32591	258	1+
336.87285	1104	1+
336.94379	286	
337.06407	196	1+
337.09332	198	
337.87691	784	1+
338.09536	192	
338.11172	156	
338.40118	276	1+
338.91266	200	
339.75610	156	1+
340.79738	196	1+
342.38785	152	
343.87073	428	1+
344.90170	274	1+
344.97904	196	1+
345.18269	158	1+
345.86946	286	1+
346.81900	194	
347.06608	272	1+
347.75565	144	
348.16683	228	1+
348.80565	236	1+
348.91867	250	
349.35854	174	
350.37096	260	1+
350.88246	674	1+
350.95376	228	1+
352.79092	184	1+
352.88892	756	1+
352.89970	166	
353.18688	204	
353.84746	358	1+
353.89531	554	1+
354.04527	172	
355.03060	262	
355.88630	592	1+
356.18548	336	1+
357.71627	296	1+
360.38528	136	1+
360.80843	144	
361.99209	172	1+
362.88745	288	1+
362.97145	172	1+
363.37997	148	
363.78477	184	1+
363.86605	174	
365.18318	330	1+
365.33285	156	
365.89552	344	1+
365.99335	244	1+
366.07941	258	1+
366.74010	150	
366.83954	610	
367.14558	320	1+
367.70506	706	1+
367.76469	312	1+
367.84547	284	
368.80877	168	
368.85346	158	
368.89516	460	
369.23483	284	1+
369.77924	268	1+
369.83303	1536	1+
369.86594	212	
369.88873	246	
370.72230	360	1+
371.19108	232	
371.72226	244	1+
371.84012	206	
371.90421	202	
371.97537	206	1+
372.57966	80	1+
372.81696	306	
372.83298	554	1+
373.18341	158	
373.78261	306	1+
373.89822	260	
374.72334	518	1+
374.81267	816	1+
374.86934	146	
374.90820	144	
375.72597	444	1+
376.88268	146	
376.96218	230	1+
377.25379	156	1+
377.78077	170	
378.04773	156	
378.21544	236	1+
379.90037	188	1+
380.72010	430	1+
380.77100	180	1+
380.85157	154	
381.14923	182	1+
381.20751	200	1+
381.83140	162	
382.11284	206	1+
382.71246	178	
383.72129	190	1+
383.91312	172	
384.78337	150	
384.82331	182	
384.84891	1370	1+
385.82309	220	
385.90601	232	1+
386.00201	206	1+
386.85391	288	
387.84455	1250	1+
387.89316	180	
388.73440	200	
389.19750	486	1+
389.83603	226	
390.10558	184	1+
390.84067	1292	
391.05264	176	
391.83947	834	
392.05636	258	1+
392.82483	2118	1+
392.86536	574	1+
393.79673	214	
393.84597	216	
394.78381	554	1+
394.83122	462	1+
396.21872	214	1+
396.73347	144	
396.80488	304	1+
398.72628	186	
398.86496	338	1+
399.78166	206	1+
399.80932	194	
399.84434	420	1+
400.73200	260	1+
400.89767	320	1+
401.38140	186	1+
401.89821	302	1+
402.21665	200	1+
402.35118	186	1+
402.78223	162	
402.85925	170	
403.20687	226	1+
403.82059	180	
403.87211	592	
404.76900	216	1+
404.86136	1116	1+
405.86061	718	1+
407.74539	360	1+
407.83513	152	
407.86405	1124	
408.84977	3024	1+
409.08432	146	
409.71666	240	1+
410.02699	176	1+
410.07792	278	
410.71398	280	1+
410.80093	500	1+
410.83473	3032	1+
411.09421	180	
411.30703	148	
411.80616	334	1+
412.23713	302	1+
412.84310	1252	1+
413.07324	342	
414.20311	146	
414.78393	168	1+
414.85743	148	
415.04469	170	1+
416.20127	188	1+
416.87565	316	
418.39679	254	1+
418.84532	280	1+
421.12989	172	1+
421.88343	830	1+
422.84034	216	
423.74540	174	
423.86522	1610	1+
423.97858	136	1+
424.83420	172	
425.37837	176	1+
425.87102	334	
426.44642	126	1+
426.82859	168	
426.85777	2900	1+
426.96707	258	1+
427.89289	248	
428.07995	202	
428.74097	282	1+
428.84586	4372	1+
428.87798	446	
429.86482	446	
430.08680	290	1+
430.73575	230	
430.79433	218	
431.23347	154	
431.80849	162	
431.86489	1414	1+
433.11945	214	1+
433.85324	642	1+
434.08391	240	1+
435.85760	336	1+
439.26008	186	1+
439.51439	88	1+
439.86023	464	1+
439.89271	630	1+
440.19459	234	1+
440.86297	348	1+
441.10707	198	1+
441.12434	216	1+
442.01543	98	1+
442.94457	158	
444.38979	238	1+
444.73214	278	1+
444.86992	5474	1+
445.51519	166	1+
446.87034	444	
447.76078	144	
447.88109	252	
448.74268	168	1+
448.89002	318	
449.81757	282	1+
449.87589	1198	1+
450.24555	382	1+
450.81929	162	1+
451.20052	168	1+
451.24112	252	1+
451.90066	248	
453.87630	198	
454.76706	112	1+
457.74659	156	1+
457.90419	720	1+
460.88474	174	
462.87938	2348	1+
465.10789	236	1+
465.16459	194	1+
467.88474	2242	1+
469.12309	186	1+
469.22943	150	
469.88698	542	1+
470.09259	176	1+
470.86021	286	1+
471.29704	334	1+
473.05586	292	1+
480.91649	218	1+
484.84902	164	
485.43066	182	1+
485.89621	1582	1+
486.20626	316	1+
487.27530	150	
490.89895	226	1+
491.79289	244	1+
495.39502	172	1+
498.38694	136	1+
499.79018	226	1+
505.43935	236	1+
506.43828	174	1+
506.80510	190	1+
507.31417	212	1+
508.32034	174	1+
508.84954	270	1+
508.91570	268	1+
509.15837	146	1+
509.28995	268	1+
509.43879	162	1+
509.85541	172	1+
510.25172	150	1+
END IONS

###FS:    #m/z: 322.92822 #charge 1+
###MS: 43
###MSMS: 44
BEGIN IONS
TITLE=Cmpd 32, +MS2(322.9282), 28.0-35.0eV, 0.9min #44
RTINSECONDS=55.7565
SCANS=43-44
PEPMASS=322.92822	2693628
CHARGE=1+
122.67992	86	
145.93787	100	
192.88735	242	
196.88302	220	
200.88468	142	
205.94603	230	
205.97291	108	
207.04230	106	
208.88146	160	1+
209.94145	142	
210.89826	120	
211.90174	130	
212.01367	102	
214.56728	92	
214.89393	136	
215.88267	136	
215.91134	92	
218.88685	248	1+
219.02525	128	
219.18062	88	
221.56267	98	
222.04912	96	
222.40812	92	
222.92296	104	
222.95043	376	1+
222.97061	138	
222.98888	94	
223.95578	380	1+
225.91521	92	
227.93094	288	
228.91361	144	
228.92906	128	
229.39496	86	
231.12080	132	
233.90187	116	
234.92767	92	
236.05213	88	
236.71117	98	
237.01642	104	
238.93876	574	
239.02116	128	
239.07629	712	1+
239.21461	120	
239.78536	264	1+
239.92426	96	
240.03844	86	
240.05912	88	
240.93930	8542	
241.90689	84	
241.94052	6746	
242.09791	246	1+
242.12265	162	1+
242.38602	88	
242.87771	488	1+
242.93997	19004	1+
243.08226	156	1+
243.10233	198	1+
243.88043	426	1+
244.93871	5388	1+
244.99575	96	
245.06022	188	1+
246.97501	362	1+
247.08629	92	
248.03255	182	
248.99498	88	
249.03626	108	
249.13667	86	
249.34222	86	
249.42761	88	
249.78897	274	1+
249.82160	112	
250.04239	86	
250.94892	130	
251.88279	92	
253.00062	98	
253.08454	88	
254.83666	122	
255.44412	110	
257.79853	120	
257.80941	146	
258.82333	296	1+
259.33855	94	
260.05511	94	
260.84914	116	
261.88179	126	
262.09256	96	
263.05403	318	
263.83897	176	
264.88503	94	
265.02161	104	
265.05780	174	
265.19119	106	
265.24027	336	1+
266.89854	92	
266.99840	98	
267.18195	106	
267.80083	206	
268.79035	94	
268.83478	188	1+
268.87155	88	
268.88706	140	
268.95626	190	
268.97441	124	
269.79604	124	
270.17307	114	
270.27800	84	
270.80526	120	
271.76183	106	
271.78993	216	1+
272.84609	150	
273.02449	94	
273.81721	104	
273.85566	358	1+
273.87720	88	
274.79306	302	1+
274.84238	102	
275.05018	116	
275.92246	124	
276.83871	100	
277.19138	94	
279.09008	936	1+
279.21261	188	1+
281.26007	92	
282.80301	158	
282.85985	354	1+
283.06924	374	1+
283.14325	90	
284.02927	120	
284.29207	398	1+
285.09511	178	
287.16598	84	
287.97490	118	
290.85687	330	
291.03976	92	
291.80153	230	1+
293.06449	194	
293.84644	118	
293.86102	92	
294.80002	112	
294.84967	310	1+
295.26830	126	
297.79327	176	1+
297.87226	226	1+
299.05943	114	
300.85421	234	1+
301.87496	126	
304.80209	106	
304.88843	136	
305.26909	86	
305.79970	104	
306.10835	112	
306.87803	150	
307.30720	136	
307.77595	86	
307.80178	182	
307.88599	186	
308.29103	778	
308.79367	148	
308.86891	180	
309.79902	116	
310.27847	140	
310.30594	434	
310.87807	110	
311.87677	124	
312.80095	224	
312.87863	110	
313.84691	94	
313.93952	96	
314.86700	162	
314.91712	94	
315.10291	164	
315.85621	124	
315.87360	104	
318.85372	108	
321.11554	104	
321.28727	104	
321.42221	86	
321.79638	180	1+
322.27992	102	
322.30381	84	
323.23499	260	1+
325.01470	96	
325.89773	160	
326.17841	92	
327.87104	140	
END IONS

###FS:    #m/z: 340.93866 #charge 1+
###MS: 43
###MSMS: 45
BEGIN IONS
TITLE=Cmpd 33, +MS2(340.9387), 28.0-35.0eV, 1.0min #45
RTINSECONDS=56.5285
SCANS=43,45
PEPMASS=340.93866	1076384
CHARGE=1+
188.87236	104	
192.88551	122	
208.95480	108	
209.19828	94	
211.94034	138	
212.87724	142	
213.87540	158	
213.93803	2410	1+
214.89206	132	
215.88621	1304	1+
215.93847	316	
217.87935	596	1+
217.93525	228	
220.88061	140	
221.89571	186	
221.92674	96	
221.94224	142	
222.89350	94	
222.94978	150	
223.95816	248	
225.86525	244	1+
226.89159	252	
226.94716	124	
228.88975	184	
230.11214	200	1+
230.41327	104	
230.88741	220	
231.88869	136	
231.90353	94	
231.94781	2588	1+
233.89575	794	1+
233.94827	344	
234.47001	92	
235.07139	148	
235.86821	196	
235.89418	112	
236.86812	120	
238.04641	284	
238.89433	134	
238.95008	228	1+
239.78255	190	
240.22815	554	1+
240.82838	104	
240.94178	132	1+
243.08437	232	
243.92527	92	
244.03381	202	1+
244.23682	104	
244.88325	138	
246.44422	108	
246.97295	368	1+
248.87903	120	
249.66608	92	
249.84068	100	
249.89993	174	
249.95854	490	1+
251.95614	294	1+
254.96527	1300	1+
255.07366	256	
255.13275	102	
255.90792	396	1+
256.07839	138	
256.85511	212	1+
256.96204	246	
257.07460	112	
257.87441	142	
257.96326	128	
258.83959	204	
258.90741	122	
259.08570	96	
259.85176	96	
259.86637	96	
260.83256	156	
260.89550	152	
261.88763	186	1+
261.93237	136	
262.13389	118	
263.05413	312	1+
263.91449	96	
263.95359	104	
264.10891	134	
264.81060	132	
265.01771	214	
266.02052	162	
266.88149	142	
267.00239	126	
267.13136	236	
268.84170	176	
268.96836	112	
269.34633	92	
269.84234	232	
272.33288	96	
272.84106	404	1+
272.93916	316	
272.97116	290	1+
273.79179	96	
273.88943	112	
273.92127	130	
274.79354	182	
274.95566	104	
276.84124	170	
276.85718	186	
277.47059	108	
277.85050	116	
278.84536	422	1+
279.96580	244	
280.26354	150	
280.78811	92	
280.81142	106	
281.04555	456	1+
281.80615	94	
282.27351	200	
282.85261	238	1+
283.00707	126	
283.02506	326	1+
285.83380	118	
287.79813	312	1+
288.86029	208	
289.78768	108	
290.01335	94	
290.85886	102	
291.85600	352	1+
292.05809	136	
293.44994	170	
293.85018	100	
294.84924	146	
295.88960	92	
295.97258	178	
296.29116	142	
296.86628	120	
297.06819	222	1+
297.09699	110	
297.78831	126	
297.97564	284	1+
298.09254	158	
298.80746	96	
298.84424	216	1+
299.05443	628	1+
301.78270	118	
302.16842	136	
302.88946	130	
302.94480	184	1+
304.42221	94	
304.77519	148	
306.87948	266	
306.92765	94	
307.30839	116	
307.79765	148	
307.88783	146	
308.06568	144	
308.08435	226	1+
308.28966	388	1+
308.76968	94	
308.86473	158	
309.32069	174	
310.30728	134	
310.87753	550	1+
311.85962	124	
312.79677	140	
313.85415	308	1+
314.79644	124	
315.10518	124	
316.85021	190	1+
317.84328	218	1+
318.69358	110	
320.09794	188	1+
321.88757	126	
322.30912	110	
323.22800	210	1+
323.25234	180	
323.29932	178	
324.28706	108	
324.89178	420	1+
324.99602	102	
326.17294	230	
326.96015	136	
327.79668	92	
328.01229	126	
328.18959	108	
328.30908	138	
328.86575	102	
328.88132	382	1+
329.88206	270	1+
330.81227	240	
330.86624	144	
333.17155	208	
334.91014	158	
338.83376	100	
338.87033	136	
339.02303	106	
339.19994	94	
342.37109	108	
345.08317	204	1+
345.36074	98	
END IONS

###FS:    #m/z: 363.95464 #charge 1+
###MS: 43
###MSMS: 46
BEGIN IONS
TITLE=Cmpd 34, +MS2(363.9546), 28.0-35.0eV, 1.0min #46
RTINSECONDS=57.3015
SCANS=43,46
PEPMASS=363.95464	607476
CHARGE=1+
189.86089	162	
191.85715	600	1+
193.55859	100	
195.39253	94	
196.88478	158	
197.98264	94	
198.02938	96	
201.88396	94	
205.94834	114	
206.94312	416	1+
207.87384	270	1+
207.94610	354	1+
209.94223	1342	1+
210.88375	392	
212.87720	1492	1+
213.94557	116	
215.88059	106	
218.91318	162	
219.40587	102	
222.88315	186	1+
222.95202	752	1+
222.96913	102	
224.94689	1730	1+
224.97586	146	
225.80859	94	
225.88356	450	1+
225.96926	200	
226.88843	320	1+
226.94548	6622	1+
227.15095	106	1+
227.92909	710	
228.89314	588	1+
228.94087	8068	1+
230.07641	116	
230.88829	3228	1+
232.88144	418	1+
233.04627	120	
234.87951	170	
235.87864	118	
237.89135	96	
239.42387	158	
239.96251	92	
240.83469	98	
240.93900	1324	
240.96176	944	1+
241.88055	146	
241.90913	146	
241.93814	6142	1+
242.94048	4184	1+
242.99698	186	1+
243.08475	160	
243.83063	210	1+
244.09165	208	1+
244.89503	98	
244.95552	4260	
245.94168	596	
246.90463	226	1+
246.95169	3688	1+
248.02984	200	
248.89913	764	1+
249.03793	464	1+
249.05230	128	
249.81413	106	
250.90296	266	1+
250.94616	486	1+
250.97085	100	
253.98785	108	
255.33991	108	
256.78823	190	1+
256.95126	138	
257.10092	194	1+
257.85167	150	
258.03444	144	
258.83839	104	
258.97025	188	
259.91227	96	
259.93436	326	1+
260.66116	96	
260.83099	596	1+
260.93620	258	1+
260.96910	240	
261.05687	128	
261.96395	318	1+
263.05372	220	
263.11584	250	1+
264.82588	106	
264.95934	96	
265.08101	122	
265.93524	92	
265.97807	216	
266.12745	160	1+
266.81131	686	1+
267.79211	130	
267.97220	824	
268.10015	98	
268.67370	102	
268.80751	104	
268.96197	1724	1+
269.79719	140	
269.96734	1256	1+
270.79827	142	
270.90943	558	1+
271.83320	106	
271.91171	470	1+
271.94964	106	
272.84608	100	
273.25373	110	
273.83709	214	1+
274.90859	210	1+
274.93073	118	
275.05663	396	1+
276.53128	116	
277.09014	110	
277.81214	98	
277.85111	124	
278.79448	130	
278.85270	166	
278.98454	106	
279.10175	352	1+
279.82340	136	
280.10718	228	1+
280.79156	1098	1+
280.93310	116	
281.27175	200	1+
281.85006	178	
282.96287	100	
283.79352	426	1+
283.85232	116	
283.95512	92	
283.96925	128	
283.98797	180	
284.16519	94	
284.79665	356	1+
284.82305	216	
285.09840	166	1+
285.21344	104	
285.82312	148	
285.84470	530	1+
286.15288	176	1+
287.81639	216	1+
287.90284	154	
288.79206	170	1+
289.05852	104	
289.91565	184	1+
291.79782	152	
292.05724	492	1+
292.80603	110	
293.06110	320	1+
293.11384	242	1+
293.84890	376	1+
293.88063	222	1+
294.85330	264	1+
296.81306	220	
297.80414	196	
297.99295	94	
298.07990	112	
298.80256	1344	1+
299.42128	176	
299.86616	136	
300.81099	212	
301.13956	142	
301.79533	310	1+
301.85865	578	1+
301.89580	154	1+
302.25047	110	
303.80841	160	
303.85235	970	1+
303.94355	408	1+
304.05829	164	
305.08341	248	1+
305.78748	260	1+
306.92776	94	
307.28832	642	1+
307.30917	118	
307.88604	190	
308.26711	142	1+
308.29216	476	1+
308.80569	130	
309.92593	136	
310.30572	230	1+
310.82479	260	1+
311.79775	98	
311.85939	386	1+
311.88862	220	
312.11018	122	
312.80362	130	
317.81450	130	
318.12413	224	1+
318.39751	106	
318.81136	128	
318.93334	118	
319.92498	234	1+
321.09408	102	
321.86536	126	
322.28118	104	
322.92353	134	
323.16253	200	
323.82920	142	
324.10643	94	
325.89402	130	
325.95495	110	
326.87292	496	1+
326.97131	110	
327.82426	96	
328.31157	156	
328.86854	278	1+
328.89503	150	1+
329.87019	192	1+
330.80242	260	1+
331.87309	136	
332.10443	116	
335.35751	96	
336.92774	102	
336.94375	174	
337.09167	178	
337.81085	166	
337.83252	142	
338.87013	114	
339.82400	404	
340.93672	164	
341.82053	192	1+
343.27246	282	1+
344.75894	126	
345.20133	108	
346.30102	216	1+
347.91049	246	1+
348.32002	108	
349.31838	424	1+
350.32369	250	1+
351.11055	122	
352.18954	128	
352.88173	166	
354.20167	120	
356.76909	112	
356.83636	126	
358.20025	166	1+
361.35808	154	
361.78984	144	
362.26896	94	
366.75262	168	
366.85820	170	1+
367.32934	302	1+
369.34588	124	
END IONS

###FS:    #m/z: 322.92798 #charge 1+
###MS: 47
###MSMS: 48
BEGIN IONS
TITLE=Cmpd 35, +MS2(322.9280), 28.0-35.0eV, 1.0min #48
RTINSECONDS=60.9905
SCANS=47-48
PEPMASS=322.92798	2636050
CHARGE=1+
69.23150	88	
178.72823	94	
190.86705	90	
191.02687	86	
192.37648	96	
193.88680	86	
196.88311	136	
197.33535	86	
197.95614	286	1+
199.88330	132	
200.88405	90	
201.04372	214	1+
205.94953	180	
205.97183	100	
207.97129	254	
209.08958	162	
209.99281	90	
212.87658	94	
215.88431	142	
219.00943	84	
219.05430	96	
219.87334	278	1+
220.86385	94	
222.95173	702	1+
223.95600	480	1+
223.97328	124	
224.00773	116	
227.93096	410	1+
227.95360	178	
228.88943	170	
228.90734	116	
229.39877	88	
231.12290	84	
233.90083	88	
234.06049	96	
235.89567	90	
236.02197	100	
236.19766	86	
238.04308	84	
238.93769	276	
239.07958	588	1+
239.78627	114	
239.89340	116	
240.52924	86	
240.79501	144	
240.86666	92	
240.93933	7608	
241.02679	84	
241.94045	6412	
242.94009	18388	1+
243.09225	126	
243.36630	110	
243.82576	88	
243.88288	196	
244.88006	146	
244.93832	4770	1+
244.99092	180	1+
245.10957	184	
246.97440	544	1+
248.04998	96	
248.51475	94	
248.84682	120	
248.94558	160	
249.03711	458	1+
250.04399	282	1+
251.89846	82	
251.92563	150	
252.16157	84	
253.14327	86	
253.52066	90	
253.92147	118	
254.09389	190	1+
254.50867	94	
255.77255	144	1+
256.96562	114	
257.89382	90	
257.92582	112	
258.80702	84	
262.13376	142	
262.18422	84	
262.84224	314	1+
263.05680	112	
263.87199	212	1+
264.05578	268	1+
264.15003	92	
264.80017	92	
265.01623	296	1+
266.03551	96	
266.25975	194	
267.13826	88	
267.85217	184	1+
267.88832	124	
268.95494	240	
269.02206	90	
269.80016	288	1+
271.24176	92	
271.75095	106	
272.84923	322	1+
272.93948	98	
273.79268	236	
274.08828	112	
275.10195	100	
275.80872	104	
276.83934	274	1+
277.81541	84	
278.13051	94	
278.81002	132	
278.85284	140	
279.08968	942	1+
279.79605	84	
280.04487	234	1+
280.90415	110	
282.06114	366	1+
283.06545	366	1+
283.20265	124	
283.86393	176	
284.29019	462	1+
285.09844	138	
286.09649	82	
286.78752	188	1+
287.14512	86	
287.45130	96	
287.85766	190	1+
289.04813	86	
289.90244	98	
290.78531	132	
290.85872	340	1+
292.41470	88	
292.80025	204	
292.95253	110	
294.06702	116	
294.85224	366	1+
294.88718	90	
297.79514	122	
298.79367	194	1+
299.06010	138	
299.28785	102	
301.07173	94	
301.85985	106	
302.81535	90	
302.88786	108	
302.93935	82	
302.99499	90	
303.04206	88	
303.08694	84	
303.87491	86	
305.89527	166	
305.91949	84	
306.88782	100	
307.07939	116	
307.30665	116	
307.79220	378	1+
307.88542	88	
307.90652	240	1+
308.29113	182	
308.31788	94	
308.86533	82	
309.30079	84	
309.37998	100	
309.41942	96	
310.12386	82	
310.30726	420	
310.88227	138	
311.87028	192	1+
312.80137	98	
313.87391	176	1+
314.81730	162	
315.01218	114	
315.10406	152	
315.85401	158	1+
315.93749	98	
317.39075	98	
319.10576	84	
319.47268	88	
320.30903	102	
320.88446	130	1+
321.22377	98	
322.12459	88	
322.23246	102	
322.42214	102	
322.94701	82	
323.23909	94	
323.88002	272	1+
324.14449	152	
324.90052	82	
326.81258	158	
326.83797	92	
327.79919	114	
327.82418	92	
328.19348	90	
END IONS

###FS:    #m/z: 340.93846 #charge 1+
###MS: 47
###MSMS: 49
BEGIN IONS
TITLE=Cmpd 36, +MS2(340.9385), 28.0-35.0eV, 1.1min #49
RTINSECONDS=61.7625
SCANS=47,49
PEPMASS=340.93846	973166
CHARGE=1+
144.06195	90	
187.02707	102	
192.92364	132	
196.88222	158	
197.88080	124	
197.92296	130	
201.09436	92	
205.94838	104	
208.95778	122	
213.88535	188	1+
213.93946	1884	1+
215.88481	870	1+
215.93522	468	1+
217.85676	138	
217.88225	388	
217.93481	184	
218.88702	172	
223.55569	110	
224.02229	90	
224.97425	106	
226.43099	92	
226.94524	112	
228.94941	234	1+
229.40067	90	
230.41898	98	
230.88970	168	
231.07182	94	
231.84645	100	
231.88904	258	
231.95018	1938	1+
232.89097	886	1+
233.04166	100	
233.89511	744	1+
233.91556	94	
233.94677	472	
234.08401	124	
235.86761	126	
235.89247	448	1+
237.04239	168	1+
237.08705	126	
237.80815	96	
237.88858	96	
238.49020	96	
238.87214	122	
239.02177	98	
240.14285	108	
240.22994	246	
240.78945	114	
240.83810	146	
242.54840	92	
242.94125	302	
243.08541	294	
243.83005	128	
243.87467	90	
244.82412	124	
245.19452	114	
248.02762	486	1+
248.16291	96	
248.99143	124	
249.08829	108	
249.96230	518	1+
250.94938	440	1+
251.12128	104	
251.92466	130	
253.89672	156	1+
254.85757	92	
254.96576	1016	1+
255.07186	708	
256.01550	102	
256.09594	180	1+
256.26212	106	
256.96014	344	1+
257.79418	210	
258.85150	180	
258.93456	300	1+
259.08584	122	
259.95161	354	1+
260.84496	194	
261.83569	280	1+
262.13430	194	
262.96207	124	
263.05258	282	
263.85563	234	1+
263.98314	204	1+
264.07653	92	
266.84961	96	
266.92379	162	
267.12944	164	
267.45741	100	
267.89969	132	
267.99463	294	1+
268.03714	184	1+
268.13456	108	
268.79348	110	
268.83844	146	
269.84192	94	
269.86022	122	
271.43340	240	1+
272.57839	92	
272.84335	200	
272.91232	96	
272.93122	112	
272.97623	136	
273.05817	180	
273.79189	122	
274.82590	106	
274.85736	164	
275.80648	356	1+
276.85619	302	
277.85679	330	
277.96761	110	
278.84447	410	
279.21086	106	
279.84974	502	1+
279.96320	122	
280.79430	102	
280.85163	318	1+
281.04556	288	1+
281.12942	108	
282.27108	174	
283.07958	166	
284.90151	160	1+
285.86082	146	
286.10037	134	
286.79660	192	1+
287.90590	130	
290.58038	96	
292.05533	164	
293.06648	142	
293.85022	394	1+
294.27692	138	
294.79968	118	
294.87213	332	1+
294.93151	96	
295.89643	152	
296.85680	110	
297.78832	132	
297.85685	370	1+
297.97666	254	
298.09531	132	
298.82469	94	
299.05437	112	
299.88065	120	
301.26523	124	
301.85525	324	1+
303.28115	100	
303.40560	92	
303.94471	130	
304.28443	206	1+
305.08518	142	
305.79698	122	
306.84720	144	
307.08313	112	
307.79624	230	1+
307.88608	164	
308.28874	300	
308.87241	318	1+
308.89199	138	
309.95522	120	
311.31024	106	
311.86102	110	
312.02603	110	
314.41588	94	
315.10110	106	
316.10757	112	
320.29764	198	1+
321.09476	130	
322.26920	140	
323.14551	100	
324.89287	160	
325.88638	102	
326.14130	90	
326.81380	236	1+
328.18607	224	
328.88781	184	
329.53182	102	
329.87404	136	
330.28138	110	
330.81386	242	
330.96221	90	
331.81052	116	
334.80610	138	
334.87838	120	
335.87357	184	1+
337.08879	90	
337.25030	98	
337.31592	132	
339.29483	102	
340.27932	94	
340.90163	118	
343.01207	92	
END IONS

###FS:    #m/z: 363.95442 #charge 1+
###MS: 47
###MSMS: 50
BEGIN IONS
TITLE=Cmpd 37, +MS2(363.9544), 28.0-35.0eV, 1.1min #50
RTINSECONDS=62.5385
SCANS=47,50
PEPMASS=363.95442	487148
CHARGE=1+
59.86641	102	
182.04661	98	
189.42297	108	
189.86275	378	1+
191.85824	310	
196.88184	122	
205.94658	154	
206.94528	126	
207.87494	252	
207.94881	102	
209.94237	948	1+
210.88196	420	1+
212.87754	1530	1+
214.88919	94	
216.40944	136	
218.91450	158	
222.95077	912	1+
224.94781	1132	1+
224.97323	134	
225.88695	178	
225.96838	420	1+
226.88561	96	
226.94638	7300	1+
228.84883	102	
228.89230	488	1+
228.94073	6734	1+
230.79672	98	
230.88802	2564	1+
232.88249	334	
234.81616	168	1+
234.87867	502	1+
235.81950	140	1+
236.01191	124	
239.42590	94	
240.90667	150	
240.93914	1614	
240.96035	274	
241.94035	940	
241.96625	164	
242.85064	100	
242.86735	148	1+
242.94025	3232	1+
243.08473	178	
243.95540	212	
244.83593	112	
244.95562	3854	
245.90295	96	
245.94032	526	
246.06834	184	1+
246.80467	142	
246.85342	102	
246.95194	3216	1+
247.04538	94	
247.80385	112	
248.04002	364	1+
248.12592	204	1+
248.89856	1412	1+
249.80143	192	
250.79326	286	1+
250.89741	144	
250.94297	510	1+
250.96986	294	1+
253.90584	216	
254.11743	120	
256.89835	100	
259.79186	226	1+
260.84136	128	
260.90419	112	
260.94289	116	
260.96649	588	1+
261.01437	134	
262.00332	98	
263.05369	180	
263.51369	98	
264.81774	122	
264.97526	154	
265.05789	106	
265.89797	176	
266.43226	94	
266.80844	356	1+
266.84693	246	1+
267.13313	118	
267.89623	122	
267.96966	730	1+
268.10515	138	
268.18131	98	
268.42227	94	
268.80808	114	
268.95989	1336	1+
269.10641	124	
269.79713	126	
269.81295	120	
269.96474	926	1+
270.74053	96	
271.84510	148	1+
271.91505	194	
272.05953	118	
274.92266	146	
276.81330	140	
276.85542	400	1+
277.24265	168	1+
278.79764	154	
278.84463	268	
279.78935	978	1+
279.84275	144	
280.10385	262	1+
280.79079	812	1+
280.82083	138	
280.83699	154	
280.85349	514	1+
281.45982	98	
281.56702	96	
281.85793	372	1+
282.22917	104	
282.78389	118	
283.13533	100	
283.78903	138	
283.85136	144	
284.79511	116	
284.82361	140	
285.09931	102	
285.84478	138	
286.80966	274	1+
287.81207	210	1+
287.92175	134	
289.02919	132	
290.00064	94	
290.78843	158	
290.85704	254	1+
291.12050	126	
292.05191	468	1+
292.91883	96	
292.94957	126	
293.05452	266	1+
293.40877	94	
293.84327	264	1+
295.07079	128	
295.87608	216	1+
295.92886	162	
296.80423	118	
296.82164	96	
296.93389	120	
297.80348	138	
298.42218	116	
298.80117	956	1+
300.79659	212	
301.79824	306	
301.81737	150	
301.85787	304	
301.90894	192	1+
302.80108	374	1+
302.85334	942	1+
303.24917	128	
303.85439	690	1+
304.89943	232	1+
305.90193	190	1+
306.13212	92	
306.84958	156	
307.28670	748	1+
307.30197	154	
308.87280	138	
310.87217	112	
311.12523	146	
311.86085	296	1+
312.40307	94	
312.83927	446	1+
313.85763	134	
314.81218	124	
315.10363	190	
316.81188	534	1+
316.93569	148	
317.38846	168	
317.93619	320	1+
319.36048	98	
319.81008	190	
319.87905	142	
320.81138	308	1+
321.81554	226	1+
321.86464	416	1+
322.60233	82	1+
322.92693	422	1+
323.15682	140	1+
323.75076	94	
323.81688	120	
324.89055	156	
325.82236	162	1+
326.67849	96	
326.86622	142	
326.86936	104	
327.06090	110	
327.07569	128	
328.80938	118	
329.31838	138	
329.86929	176	
330.79675	204	1+
330.81605	258	1+
330.86946	136	
332.10126	186	
333.77492	252	1+
334.75053	94	
335.62058	98	
336.86003	140	1+
336.94416	352	
337.87684	238	1+
337.94137	158	
339.82896	418	1+
340.93318	156	
342.26934	258	1+
343.21138	174	1+
343.70507	110	
344.18218	98	
345.69980	106	
349.31752	456	1+
349.76646	236	1+
351.74272	224	1+
351.82715	96	
352.29799	96	
357.22446	96	
357.86741	120	
361.76046	136	
363.29310	124	
365.31144	104	
365.71075	130	
367.32915	130	
368.33197	100	
369.42043	150	
END IONS

###FS:    #m/z: 322.92781 #charge 1+
###MS: 51
###MSMS: 52
BEGIN IONS
TITLE=Cmpd 38, +MS2(322.9278), 28.0-35.0eV, 1.1min #52
RTINSECONDS=66.213
SCANS=51-52
PEPMASS=322.92781	2055394
CHARGE=1+
110.75239	100	
131.29802	90	
155.10232	80	
168.66681	86	
170.01221	102	
183.64382	82	
189.85907	86	
192.14504	82	
192.88916	246	
195.86678	78	
198.92526	84	
199.86144	114	
202.04446	100	
205.00996	86	
207.97358	156	
209.08796	90	
209.88953	80	
209.91857	96	
221.06762	88	
221.94288	284	1+
221.96321	84	
223.90834	122	
223.95767	430	
224.62568	106	
224.92363	80	
224.97639	112	
227.09860	132	
227.92678	142	
228.94512	88	
230.39860	82	
230.89292	94	
230.95992	80	
231.01320	148	
231.89574	86	
234.19902	102	
234.95005	88	
235.00095	84	
235.96553	80	
237.06216	220	1+
237.08366	88	
238.88290	120	
238.93874	454	1+
239.07786	280	
239.78609	130	
240.93911	5486	
241.00721	188	1+
241.88324	80	
241.94109	4654	
242.00825	184	1+
242.82595	78	
242.94022	14194	1+
242.98074	90	
243.88137	186	1+
244.04058	90	
244.93818	2450	1+
245.99953	106	
246.16642	106	
246.18397	88	
246.97224	184	
247.83627	294	1+
247.92545	88	
248.01954	78	
248.15681	82	
248.39120	94	
248.92926	86	
249.04016	170	
249.05584	108	
250.86948	128	
250.94339	180	
251.07282	88	
252.54000	94	
252.79565	86	
252.93413	82	
253.80594	88	
254.12615	108	
254.88587	102	
255.42834	96	
258.10221	90	
260.33634	204	
260.82386	108	
260.87769	102	
261.08386	84	
262.43458	92	
263.05656	160	
264.07634	80	
264.79878	78	
264.85416	128	
265.05887	192	
265.85071	86	
266.05896	180	
266.84126	104	
268.66573	94	
268.82541	82	
270.80336	104	
270.86972	98	
272.71613	96	
272.84087	108	
272.87453	82	
273.79322	130	
274.86436	122	
274.89217	88	
274.93461	114	
274.95312	94	
274.97509	134	
275.80667	258	
276.80876	120	
277.75374	88	
277.83423	258	1+
278.83762	214	1+
278.85468	80	
279.08986	1394	1+
280.26763	188	1+
280.84955	302	1+
281.04225	270	1+
281.79395	102	
282.08161	114	
283.06855	174	
283.85963	134	
284.07219	98	
284.29066	584	1+
284.49007	88	
284.78338	164	1+
285.09055	114	
285.15415	82	
285.76295	84	
286.85936	230	1+
287.88373	86	
288.88066	218	1+
289.78770	350	
289.86489	118	
289.92257	220	1+
290.85543	224	
292.86534	194	1+
293.84316	116	
294.85353	80	
295.86157	358	1+
297.41441	88	
297.78852	94	
298.14477	86	
298.44588	84	
299.80499	82	
300.85012	140	
301.82672	130	
302.93533	82	
303.14432	84	
303.17670	84	
303.24708	200	
304.82666	104	
305.96334	132	
306.78590	262	1+
306.88323	370	1+
308.07959	84	
308.28949	196	1+
308.86460	166	
309.78305	90	
309.79686	256	1+
310.30693	122	
310.41490	164	
310.87432	242	1+
312.15979	88	
314.76238	110	
314.79719	210	1+
314.89283	82	
315.39204	86	
315.86491	226	1+
316.77838	88	
316.86987	240	1+
317.04492	90	
317.89158	78	
319.08708	92	
320.75070	78	
320.82873	134	
321.87633	86	
322.88938	234	1+
323.24187	126	
324.28830	108	
324.87251	94	
325.87300	86	
326.32790	80	
326.87259	116	
327.74886	96	
END IONS

###FS:    #m/z: 340.93833 #charge 1+
###MS: 51
###MSMS: 53
BEGIN IONS
TITLE=Cmpd 39, +MS2(340.9383), 28.0-35.0eV, 1.1min #53
RTINSECONDS=66.9855
SCANS=51,53
PEPMASS=340.93833	735624
CHARGE=1+
51.77253	84	
119.01514	108	
178.79762	92	
183.86539	84	
189.86260	84	
197.87855	110	
208.95481	160	
209.94038	120	
210.90119	86	
210.93676	134	
212.87593	128	
213.89318	110	
213.93746	1334	1+
214.87433	134	
214.89670	94	
215.88637	244	
215.93452	224	
215.99622	84	
217.88113	228	
217.93520	248	
220.88009	132	
222.95071	344	1+
223.61662	90	
225.88866	88	
226.04279	88	
226.86717	106	
229.47705	94	
230.61484	96	
230.88557	642	1+
231.94732	1872	1+
233.89613	442	
235.89252	190	
236.89179	86	
237.96903	100	
240.22675	162	
241.83335	244	1+
241.94659	94	
243.08325	198	
243.21040	94	
243.82619	212	
244.06830	148	
244.51237	94	
244.83071	92	
246.03183	92	
246.59659	100	
246.85488	86	
246.97482	170	
247.87077	92	
248.89853	220	1+
248.98203	174	1+
249.03786	186	
249.95756	430	1+
250.79484	104	
251.04361	100	
251.95947	184	
252.46953	84	
254.08557	120	
254.12281	98	
254.96418	1124	
255.07134	444	1+
255.90477	112	
255.97850	88	
256.91345	106	
256.96414	200	
257.79456	184	
258.84423	456	
258.90586	206	
259.07987	92	
259.85014	216	
259.95361	334	1+
259.97371	174	
260.84074	602	1+
261.88157	202	1+
262.13509	110	
263.17108	170	
264.07122	162	
264.08637	94	
264.60933	92	
265.01695	258	1+
266.98971	160	1+
267.01424	106	
267.13797	242	1+
267.84105	106	
268.83961	122	
269.01589	86	
272.44275	94	
272.83654	140	
273.81021	114	
275.13335	112	
275.80943	104	
275.83122	100	
275.86435	120	
276.85140	596	1+
277.88100	202	1+
277.92165	108	
277.96575	144	
278.84577	850	1+
280.86103	86	
281.80002	132	1+
281.85564	98	
282.04309	126	
283.03926	136	
284.06382	92	
284.26617	88	
285.09080	104	
285.90251	190	1+
287.13741	86	
287.80784	160	
290.85356	256	
290.93420	108	
290.96143	90	
291.04913	194	1+
291.80248	210	1+
292.26991	92	
292.43822	118	
292.85119	148	1+
293.43817	104	
294.21292	86	
294.84800	88	
295.97150	92	
295.98999	132	
296.58253	100	
296.85005	108	
296.86857	142	
297.09379	140	
297.85559	150	
297.97988	272	1+
298.08011	288	1+
298.95065	134	
299.05892	440	1+
299.79124	96	
301.85944	124	
302.94223	110	
303.99410	88	
305.26681	86	
306.07559	126	
306.27731	124	
306.78957	172	
306.88421	430	1+
308.29023	110	
308.76750	106	
309.91227	102	
310.87697	110	
311.12852	86	
311.85602	94	
312.85937	100	
312.88064	100	
315.10304	118	
316.80882	92	
316.83379	92	
317.11263	128	
317.77124	86	
318.40401	92	
318.78986	106	
320.83863	92	
322.80360	114	
326.16646	110	
326.62069	96	
328.01763	94	
329.87236	330	1+
330.05536	110	
330.81297	384	
331.86766	88	
332.91961	84	
333.16964	186	
334.90717	100	
336.87943	90	
337.22176	86	
337.37733	108	
337.96032	88	
338.27834	188	1+
342.10279	94	
343.02574	84	
343.10524	92	
343.80184	100	
343.94726	92	
345.07611	244	
345.20357	84	
345.83549	90	
END IONS

###FS:    #m/z: 363.95417 #charge 1+
###MS: 51
###MSMS: 54
BEGIN IONS
TITLE=Cmpd 40, +MS2(363.9542), 28.0-35.0eV, 1.2min #54
RTINSECONDS=67.7565
SCANS=51,54
PEPMASS=363.95417	339038
CHARGE=1+
129.73676	108	
189.86195	110	
190.85882	90	
196.88329	104	
200.87857	86	
202.93032	94	
205.94154	100	
207.08136	102	
207.87214	150	
208.88163	96	
209.94098	502	1+
210.88184	218	
212.87683	1794	1+
220.02639	86	
222.94976	370	
223.94481	1122	1+
224.41947	92	
224.94640	934	1+
224.96812	250	
225.96880	240	
226.87562	92	
226.89571	118	
226.94568	5608	1+
226.97141	208	
227.92765	494	
228.89312	186	
228.94117	3846	1+
229.00300	88	
230.88798	2434	1+
231.55389	106	
232.88701	230	
233.10549	90	
234.92586	158	
235.91830	90	
236.84716	142	
237.87427	90	
238.79949	92	
238.89967	88	
239.91897	98	
240.86482	94	
240.90308	194	
240.93903	1488	
240.95793	624	1+
241.65031	98	
241.82688	376	1+
241.93927	826	
242.93972	2334	1+
243.08660	122	
244.07695	94	
244.95580	2860	1+
245.94093	716	
246.09155	92	
246.85130	126	
246.90409	142	
246.95183	1906	1+
247.82251	88	
248.03085	440	1+
248.80182	512	1+
248.89912	550	1+
250.60993	92	
250.94806	218	
250.97073	128	
251.06037	94	
251.09756	100	
251.80088	90	
251.92757	92	
251.94417	122	
253.08313	296	1+
253.90086	140	
255.93492	88	
255.99955	92	
258.84126	112	
258.97074	192	1+
259.14896	94	
260.82912	336	1+
260.96621	468	
261.82962	212	1+
263.05092	176	1+
263.17313	104	
263.97207	132	
264.79513	128	
264.92687	110	
265.14421	88	
265.78932	128	
266.46022	92	
266.80916	176	
267.13997	154	
267.79867	96	
267.97155	500	
268.10410	92	
268.81249	86	
268.96156	650	1+
269.79383	88	
269.96733	412	1+
271.91675	224	1+
272.16470	122	
273.90956	162	
276.80962	92	
276.84302	96	
276.93389	86	
277.08759	128	
277.79220	340	1+
277.80911	132	
278.84239	258	
279.84613	338	1+
280.42457	94	
280.79178	154	
281.79337	366	
281.91151	194	1+
282.78511	158	
282.84765	240	1+
283.06650	266	1+
283.08972	376	1+
283.78504	858	1+
283.98886	120	
284.82175	326	1+
285.84359	492	1+
286.78600	256	
286.91714	164	
290.85731	128	
291.17505	112	
291.79789	98	
292.05610	134	
293.07085	144	
293.14479	110	
293.85071	434	1+
293.92963	86	
295.88962	134	
296.03466	182	1+
296.80647	440	1+
298.36814	148	
298.80006	1226	1+
299.26512	88	
300.85367	598	1+
301.79662	342	
302.80722	154	
303.69401	92	
303.80346	108	
303.85159	820	1+
303.93992	318	1+
306.84532	134	
307.43851	144	
307.88584	98	
308.86979	94	
309.29421	112	
310.30510	114	
310.83856	192	1+
310.87176	110	
313.04556	88	
313.79979	86	
313.90656	90	
314.52494	90	
314.97386	236	1+
316.81039	256	
317.12063	284	1+
318.09317	88	
318.94817	270	1+
319.36476	90	
319.81840	144	
319.83832	110	
321.06308	86	
321.81968	112	
321.86818	102	
322.92907	122	
324.07347	106	
324.81420	184	
324.89160	120	
326.86721	380	1+
328.18884	174	
333.06516	90	
333.39712	96	
334.87368	138	
335.17283	88	
336.94883	166	1+
338.17882	86	
339.02574	88	
340.83434	286	1+
341.11509	86	
341.62165	112	
342.29387	122	
346.75402	172	1+
349.31700	144	
351.91787	86	
354.82232	100	
355.85278	180	1+
355.86811	100	
357.73967	86	
360.15827	102	
360.17053	102	
362.75583	294	1+
365.31200	110	
365.35322	104	
366.38686	112	
366.76749	102	
367.32778	114	
367.35087	128	
367.94640	162	
368.31194	98	
368.33770	88	
END IONS

###FS:    #m/z: 336.94356 #charge 1+
###MS: 55
###MSMS: 56
BEGIN IONS
TITLE=Cmpd 41, +MS2(336.9436), 28.0-35.0eV, 1.2min #56
RTINSECONDS=71.4275
SCANS=55-56
PEPMASS=336.94356	66910
CHARGE=1+
85.62000	80	
189.86166	132	
195.93202	106	
196.88294	110	
196.99208	84	
197.86610	134	
203.93108	140	
204.04265	90	
205.94779	232	
206.82357	78	
207.02928	88	
207.43431	112	
207.97703	116	
210.88294	206	
210.90328	78	
211.94252	3198	1+
212.87890	680	1+
213.93889	948	1+
214.87609	122	
215.09584	88	
215.88420	252	
215.93516	120	
216.88484	192	
217.88343	180	
218.95577	144	
222.92473	86	
222.95465	130	
223.95814	580	1+
223.97587	150	
224.97442	88	
226.89486	94	
226.94397	130	
227.26674	116	
227.88733	80	
227.95560	106	
228.39364	96	
228.42331	112	
228.89773	256	1+
229.10841	108	
229.95320	2760	1+
230.88823	984	1+
231.12195	156	
231.94873	1082	1+
232.12572	80	
233.82366	442	1+
233.89918	390	1+
234.14227	108	
234.80698	80	
234.92912	80	
235.94544	148	
236.07520	100	
237.44091	94	
237.88936	86	
238.96789	114	
239.10155	84	
240.44758	132	
241.12993	94	
242.09132	84	
242.91003	90	
243.08449	156	
243.55521	96	
243.87728	118	
244.10810	212	
246.98042	80	
247.39334	86	
247.96345	320	
248.90038	378	1+
249.00883	88	
249.92984	150	
249.96215	308	1+
249.97987	80	
250.39047	106	
250.54187	94	
250.94939	202	
251.42397	96	1+
251.90411	80	
252.06883	132	
252.78580	110	
252.82727	274	1+
252.90119	498	1+
252.96813	676	1+
253.09010	116	
253.12507	100	
253.90236	380	1+
254.08825	232	
254.96426	156	
255.07590	294	
255.92311	84	
255.96872	92	
256.07451	280	1+
256.86768	132	
256.95913	90	
257.17378	98	
257.44563	94	
258.84288	282	
259.07693	80	
259.96210	132	
260.82974	86	
261.81874	290	1+
263.97538	146	
264.86283	400	1+
264.90498	96	
264.97094	82	
265.01224	244	1+
266.81098	82	
266.84381	106	
267.07598	94	
267.83822	468	1+
268.84095	368	1+
269.11242	82	
269.45921	94	
270.19511	82	
270.79517	122	
270.97976	170	
271.84144	416	1+
271.91193	94	
272.09362	136	
272.53748	100	
272.55391	84	
272.93096	226	1+
273.89772	80	
274.84122	134	
275.86516	98	
276.85035	378	
277.04211	82	
277.83653	132	
277.87021	174	1+
278.83687	136	
278.85712	116	
279.02198	96	
279.83462	174	
280.09989	80	
281.05012	402	1+
283.94578	82	
284.02433	106	
285.20307	82	
285.79912	208	1+
285.85935	154	
285.89836	80	
286.84711	906	1+
287.10193	80	
287.91774	84	
288.40780	88	
288.51173	80	
289.48051	82	
291.80704	144	
292.36624	100	
292.42682	132	
292.84466	206	1+
292.86874	90	
293.10710	304	1+
295.26816	100	
295.39150	84	
297.09442	96	
298.04142	80	
298.08605	82	
298.30651	140	
299.00808	84	
299.05968	220	
300.88073	82	
301.05738	118	
301.13592	98	
302.94776	82	
304.81316	82	
304.86019	106	
305.06109	86	
306.78354	118	
308.86702	374	1+
308.88219	120	
309.87069	304	1+
309.90024	106	
311.93629	84	
313.13475	192	
315.10529	300	1+
315.90896	84	
316.75786	114	
317.88334	110	
318.82559	280	1+
319.80748	84	
328.18092	120	
328.88511	188	1+
329.86958	170	
332.16288	82	
336.33177	88	
340.18194	90	
340.90494	84	
END IONS

###FS:    #m/z: 359.95926 #charge 1+
###MS: 55
###MSMS: 57
BEGIN IONS
TITLE=Cmpd 42, +MS2(359.9593), 28.0-35.0eV, 1.2min #57
RTINSECONDS=72.1995
SCANS=55,57
PEPMASS=359.95926	53118
CHARGE=1+
76.58023	90	
87.71436	98	
134.57976	102	
183.92871	84	
187.86980	92	
193.93655	102	
209.94278	328	1+
213.10215	84	
218.18892	84	
218.90759	136	
220.95355	124	
222.95087	1144	1+
224.94547	710	1+
224.96155	150	
225.88429	80	
226.94592	2078	1+
226.97081	460	
227.92801	242	
228.04163	80	
228.94086	2328	
230.94499	84	
232.21570	96	
232.88719	172	1+
233.08649	80	
235.86556	88	
238.96463	92	
239.14976	100	
240.07244	150	
240.83047	200	1+
240.93873	516	1+
240.96049	734	1+
242.91190	86	
242.95561	340	1+
244.95655	918	
245.86423	106	
245.94057	552	
246.80875	82	
246.95175	1244	
246.97566	334	1+
248.03160	86	
248.80024	158	
250.94592	118	
251.02985	140	
251.79350	82	
251.92175	80	
253.41908	84	
253.93910	102	
254.91819	94	
255.22615	158	
255.78394	84	
257.40641	84	
257.88749	82	
258.84299	116	
258.97237	308	
259.89487	100	
260.04905	94	
260.60757	100	
260.96974	516	1+
262.39468	106	
262.82475	324	1+
263.01181	96	
263.09937	84	
263.82923	252	1+
263.97660	84	
264.81848	120	
265.78395	244	1+
266.81068	174	
266.84178	120	
266.90975	88	
266.97957	82	
267.10485	160	
267.96794	200	
268.45412	92	
268.47245	102	
268.83986	208	1+
268.96061	506	1+
269.96745	316	1+
270.80590	98	
270.89263	124	
271.38563	80	
271.56151	98	
273.78922	104	
274.43831	80	
274.81419	296	1+
274.87871	124	
275.07334	82	
275.91928	82	
275.96969	94	
276.80697	144	
276.85038	86	
276.97009	124	
277.50702	80	
277.81833	102	
277.83669	488	1+
277.91362	90	
278.09449	312	1+
278.57511	82	
278.80199	168	
278.84089	354	1+
278.88046	84	
278.90254	86	
279.79293	596	1+
279.94801	84	
280.79436	390	1+
280.83327	138	
281.35293	92	
281.87769	104	
282.78831	126	
282.88106	80	
282.91267	138	
284.07433	84	
284.82232	108	
285.15522	114	
285.82540	88	
286.91240	118	
288.44306	80	
289.62243	92	
292.43450	204	
292.80896	132	
293.06197	92	
293.81646	102	
293.84666	156	
293.86521	80	
294.23583	82	
295.09769	202	1+
295.81348	122	
295.86527	126	
296.80844	176	
297.80022	880	1+
298.80225	738	1+
299.00339	92	
299.85877	92	
300.13668	86	
300.80012	170	
300.92740	82	
302.24125	116	
302.85183	82	
302.90323	82	
308.79557	222	1+
310.09799	92	
310.93121	88	
311.16505	102	
311.86307	312	1+
314.51618	92	
314.85570	80	
314.92777	92	
315.10928	102	
316.81347	400	1+
320.12418	84	
320.76133	230	
320.82201	192	1+
321.04318	84	
321.17787	94	
321.21092	86	
322.28092	80	
323.01111	304	1+
323.49669	118	
323.81632	146	
324.79469	228	1+
324.99386	86	
326.16751	164	1+
326.88435	338	1+
326.92653	112	
327.89553	154	1+
329.86693	108	
330.60251	104	
330.97563	92	
332.61292	88	
332.93195	116	
335.79871	232	1+
335.87180	80	
336.86077	82	
336.94183	202	
337.94578	200	
338.12395	138	
340.28354	86	
340.94161	174	
341.25159	98	
342.90229	108	
345.28341	90	
348.13233	92	
352.88179	152	
356.76904	270	1+
358.19499	124	
361.07206	142	
361.33484	94	
365.12127	108	
END IONS

###FS:    #m/z: 507.84133 #charge 1+
###MS: 55
###MSMS: 58
BEGIN IONS
TITLE=Cmpd 43, +MS2(507.8413), 28.2-35.2eV, 1.3min #58
RTINSECONDS=72.9705
SCANS=55,58
PEPMASS=507.84133	42004
CHARGE=1+
196.01396	322	
214.88497	158	
224.97213	354	1+
226.05482	128	
232.89604	476	1+
234.89083	276	
238.06078	142	
239.06576	124	
240.07842	224	1+
250.90248	344	
254.12896	136	
258.85651	190	1+
258.87439	196	
258.89165	258	1+
262.89283	154	
264.90099	122	
266.16585	138	
267.16353	150	
268.87390	240	
268.95445	184	
270.01768	140	
271.87518	166	
272.88115	130	
273.85638	158	
275.84762	544	1+
278.82746	382	1+
279.10604	144	
283.09813	138	
285.85349	172	
285.89432	258	1+
285.94049	148	
287.84950	1170	1+
288.02731	158	
289.03558	200	
289.87744	972	1+
291.86495	212	1+
292.05671	264	1+
293.87667	368	
294.86608	212	
294.93378	212	1+
295.85531	122	
296.84338	232	1+
298.79822	170	
298.84427	212	
299.79569	312	1+
299.85779	170	
300.81543	128	
300.84820	694	1+
301.84943	404	1+
303.80080	198	1+
303.86392	726	1+
305.85949	2026	1+
306.11696	142	
307.88721	494	
308.13898	524	
308.29391	170	
308.38089	192	1+
308.87021	1244	
309.14832	968	1+
309.76259	148	1+
309.85674	124	
309.88789	240	
310.15410	714	1+
310.86814	140	
310.88728	140	
311.88037	1174	1+
311.96682	176	
313.88114	304	
314.86225	1742	1+
315.97705	158	
316.99696	154	
317.82125	222	1+
317.87897	314	1+
318.85473	270	
318.92833	138	
319.94459	248	1+
320.89249	254	1+
321.75936	136	
321.86154	198	
321.89550	214	1+
322.87553	148	
323.87057	284	
324.85708	446	
325.85879	276	
325.89831	758	
326.85355	174	
326.88268	3138	1+
328.82902	140	
330.16474	196	
330.80246	298	1+
330.87727	328	1+
331.83174	128	
332.87151	1216	1+
333.90147	120	
334.89510	118	
334.94595	158	1+
335.84761	334	1+
335.91094	134	1+
337.87928	510	1+
338.76532	170	1+
339.96732	198	1+
340.89746	140	
342.15610	218	1+
343.87027	458	1+
344.89484	152	
345.76551	274	1+
345.92227	194	1+
346.02055	138	
346.22381	126	
346.81639	148	
347.79536	352	1+
348.76336	122	
348.84385	134	
348.88547	186	
348.90290	196	
349.75288	218	
349.88680	1254	1+
350.88416	814	1+
351.79069	162	1+
351.83380	146	
353.80216	194	1+
353.84514	148	
355.88747	396	1+
357.87234	370	1+
360.38296	172	
361.97079	196	1+
363.92317	194	1+
364.90018	218	1+
365.80881	162	
366.18340	120	
366.73503	132	
366.83814	156	
367.70556	512	1+
368.01211	142	
368.76820	144	
368.82840	1564	1+
368.89370	536	1+
369.12335	136	
369.71028	246	1+
369.83322	1360	1+
370.06056	142	1+
370.79994	334	1+
371.90501	158	
372.78503	146	
372.90868	120	
373.83051	272	
373.89322	142	
374.81205	380	
374.90227	122	
375.81397	248	
375.89515	260	1+
375.98431	128	
376.81584	160	
378.72758	120	
378.75461	130	
378.80064	154	1+
379.01094	130	
380.06314	160	
380.71311	950	1+
381.84452	502	1+
382.76146	142	
382.83439	120	
383.77219	122	
383.88651	246	1+
384.84990	576	1+
385.71550	172	1+
385.77118	292	1+
385.82858	170	
385.85254	370	1+
386.82342	318	
387.84456	972	1+
389.19863	152	
390.83917	384	
390.91316	152	1+
391.78801	220	
391.84184	776	1+
391.90252	332	1+
392.82222	1890	1+
394.22037	124	
394.25950	156	
394.77739	562	1+
397.90152	150	
398.72311	486	1+
399.69576	126	
399.84806	1196	1+
401.72582	122	
402.71876	126	
402.81790	148	
402.90074	132	
403.71565	196	1+
403.74748	220	1+
403.86622	364	
404.85883	1016	1+
405.74327	212	1+
405.80434	124	
405.85467	874	1+
407.86372	484	
408.73948	126	
408.80364	130	
408.84661	1884	1+
410.73451	248	
410.83182	2808	1+
410.87070	204	
412.21101	156	
412.83871	962	1+
412.86546	168	
413.07586	532	
413.72450	122	
413.79349	268	1+
413.87641	160	
416.81517	124	
416.83755	128	
416.87968	174	
417.73797	178	
417.85405	146	
418.82209	122	
418.84706	234	
421.73211	128	
421.87960	304	
422.82304	156	
422.86574	362	
423.82511	402	1+
423.86432	1862	1+
424.68545	206	1+
424.82665	320	1+
425.75287	144	
426.73491	636	1+
426.75851	186	
426.85808	2148	1+
427.73803	536	1+
428.09111	278	1+
428.84316	3678	1+
429.69868	294	1+
429.73696	420	1+
430.73947	304	1+
430.87823	150	
431.55768	146	1+
431.86636	1206	1+
433.85091	790	1+
434.88482	176	
435.71383	146	
439.89167	450	1+
440.75669	262	1+
444.86958	3962	1+
446.70196	566	1+
447.66291	140	
447.70516	494	1+
449.77725	132	
449.87757	792	
450.00701	142	
450.69837	198	1+
450.87770	556	
451.78879	136	1+
451.86166	244	
457.90824	250	
462.88257	1188	1+
464.88098	224	1+
467.88340	1964	1+
470.00002	144	
472.37861	132	
485.89602	976	1+
486.91012	394	1+
487.90942	250	1+
488.23943	394	1+
491.75365	134	
509.16492	220	1+
509.42620	164	
511.89671	132	
END IONS

###FS:    #m/z: 336.94359 #charge 1+
###MS: 59
###MSMS: 60
BEGIN IONS
TITLE=Cmpd 44, +MS2(336.9436), 28.0-35.0eV, 1.3min #60
RTINSECONDS=76.6435
SCANS=59-60
PEPMASS=336.94359	59868
CHARGE=1+
167.95790	84	
194.88676	108	
201.87533	78	
204.10049	90	
205.94727	160	
206.94712	80	
206.97293	238	1+
207.03518	108	
209.94343	106	
211.94214	2438	1+
212.87791	838	1+
213.93863	1432	1+
214.86438	80	
214.89422	156	
215.88376	532	1+
215.94048	158	
217.88324	242	
217.91325	126	
218.84223	80	
220.88714	202	1+
222.06564	96	
222.97402	80	
223.96420	166	
224.92549	92	
224.97232	112	
226.13185	78	
226.94609	136	
228.89298	244	1+
229.95319	1730	1+
230.88895	1702	1+
231.12215	256	1+
231.94892	1368	1+
233.85949	96	
233.89472	494	1+
234.05093	102	
234.94241	94	
235.88212	98	
236.07797	86	
236.10523	86	
236.52607	106	
237.07016	212	1+
238.05054	80	
238.21167	88	
239.84621	146	
239.86521	78	
240.83170	386	1+
241.85548	138	
242.15257	88	
242.89217	202	1+
243.08241	382	1+
245.10784	98	
246.38834	78	
246.66011	80	
247.96282	680	1+
248.39472	90	
248.89926	460	1+
249.82993	118	
249.96353	394	1+
250.83719	108	
250.94725	88	
251.78639	104	
251.96094	172	
252.84432	192	
252.96965	1586	1+
253.06888	80	
253.08860	134	
253.86269	118	
253.90468	440	1+
254.58495	122	
254.83613	80	
254.86320	88	
254.93462	250	1+
254.96483	526	1+
255.07076	392	1+
255.95580	102	
256.84810	80	
257.89798	210	1+
257.95529	196	1+
258.16138	110	
258.84556	486	1+
259.02225	94	
259.39217	82	
259.71868	82	
260.24510	84	
260.84017	166	
261.82514	226	1+
262.94179	106	
263.96453	78	
264.00651	82	
264.86301	88	
265.01699	224	
265.94513	88	
266.86185	248	
267.83766	220	
267.91330	126	
268.79063	80	
268.83839	210	
268.91504	96	
268.95396	78	
268.99845	110	
269.84137	148	
269.90075	84	
270.12079	104	
270.97918	380	
271.79652	86	
271.91002	226	
272.09807	120	
272.84657	122	
273.84750	98	
274.85021	142	
274.86872	116	
275.38290	84	
275.85592	80	
276.85575	132	
276.86930	140	
277.83787	382	1+
277.86382	182	
278.86529	126	
279.83402	96	
279.89558	78	
279.93359	90	
279.99934	162	1+
280.27267	78	
280.73337	86	
281.04707	448	1+
282.08312	82	
282.87289	90	
283.02270	322	1+
283.78529	118	
284.02408	186	1+
284.80154	80	
284.89811	80	
285.25899	92	
285.61541	78	
285.84528	960	1+
287.80444	150	
289.94417	80	
290.85664	154	
290.89670	80	
291.85625	278	
292.81226	84	
292.84720	498	1+
292.93137	98	
293.10862	148	
294.11605	138	
295.96352	204	1+
296.73723	86	
297.84237	96	
298.89993	168	
298.92412	80	
299.01867	136	
299.05986	156	
299.84796	336	1+
299.87189	78	
300.13130	80	
300.84965	246	1+
300.87679	80	
300.93778	84	
301.90591	94	
302.05235	88	
304.82915	78	
304.87501	86	
305.19616	86	
305.80792	122	
306.86769	164	
307.01541	232	1+
307.79941	100	
307.89527	372	1+
308.86951	304	1+
308.89682	214	1+
309.31776	106	
309.56630	110	
309.60947	110	
309.92946	96	
311.42948	86	
312.01264	92	
312.09478	86	
313.88034	124	
315.07370	78	
315.10612	174	
316.10583	192	
316.39163	90	
322.13552	92	
324.71938	92	
324.88732	80	
325.34790	94	
328.83660	88	
336.03893	80	
339.85611	80	
340.29290	104	
340.43130	84	
340.90506	96	
END IONS

###FS:    #m/z: 359.95921 #charge 1+
###MS: 59
###MSMS: 61
BEGIN IONS
TITLE=Cmpd 45, +MS2(359.9592), 28.0-35.0eV, 1.3min #61
RTINSECONDS=77.4145
SCANS=59,61
PEPMASS=359.95921	48576
CHARGE=1+
76.85001	102	
194.88206	132	
200.94815	124	
205.56448	84	
205.95090	140	
206.12632	108	
207.94829	82	
208.44788	110	
209.94041	266	
221.63597	88	
221.88884	128	
222.95276	468	
222.97215	84	
223.95824	218	
224.94601	668	
224.97367	196	
225.54987	106	
225.88113	92	
225.96909	120	
226.89556	82	
226.94639	2484	1+
227.10526	108	
227.90022	100	
227.92860	334	
228.94072	2110	1+
232.94810	94	
233.40363	98	
235.93235	88	
236.90024	88	
238.84115	84	
238.93319	90	
240.59624	98	
240.62655	82	
240.93680	474	1+
240.96198	414	1+
242.08690	150	
242.95634	514	1+
243.08292	498	1+
243.96943	80	
244.84443	90	
244.95598	1088	
245.89107	82	
245.93951	284	
246.48832	88	
246.95122	1920	1+
246.97489	156	
247.99250	110	
248.80447	208	
250.86174	92	
250.94537	286	
252.88116	92	
252.95117	146	
254.42859	86	
254.85654	88	
255.85842	88	
257.03436	94	
257.92286	112	
258.97618	134	
259.89272	146	
260.39752	94	
260.83439	216	
260.96600	232	
262.36327	100	
262.86364	262	1+
262.96361	80	
263.92463	90	
264.02825	102	
264.54340	84	
264.81372	704	1+
264.93103	114	
265.96948	152	
266.91509	108	
267.97220	220	
268.96101	516	1+
269.90892	84	
269.96676	354	1+
270.79910	90	
271.12924	80	
272.82396	96	
272.84687	152	
273.39357	100	
273.90689	120	
273.96659	102	
274.89828	92	
275.10391	90	
276.47220	130	
276.91942	90	
277.81402	92	
277.84610	90	
278.84480	280	1+
279.09954	102	
280.79158	170	
280.83350	176	
280.86110	92	
281.84266	106	
281.87047	116	
281.90801	120	
282.78569	114	
282.93261	82	
282.97453	190	1+
283.02546	82	
283.36266	110	
283.80901	86	
285.82147	98	
286.01856	90	
286.41105	90	
286.91014	102	
287.35335	82	
287.80745	86	
287.90621	156	
288.41798	82	
290.80403	330	1+
291.13111	82	
291.86184	92	
293.84690	324	1+
294.92092	82	
295.02034	84	
296.80746	196	
296.84418	112	
296.85970	114	
297.80755	146	
298.08385	104	
298.80150	800	1+
298.92455	112	
299.08194	212	1+
299.86945	114	
301.84499	160	1+
302.24704	86	
302.81565	96	
303.14246	176	
303.18105	84	
303.93616	168	
304.12035	88	
304.99904	86	
306.90848	90	
307.12964	86	
307.88683	152	
308.87408	226	1+
313.45838	86	
313.93513	84	
314.95077	152	
315.11299	156	
315.26626	110	
316.81326	238	1+
316.85919	142	
316.90063	80	
318.93408	94	
319.81681	88	
319.93349	114	
320.95280	136	
321.42173	84	
322.30299	82	
322.92736	84	
323.82498	112	
323.99599	88	
324.07133	86	
325.03282	120	
326.84550	96	
328.87106	166	1+
329.75008	82	
330.82323	248	1+
332.93316	84	
336.94215	92	
337.01215	98	
337.93332	306	1+
338.86837	274	1+
339.17307	90	
340.29753	94	
341.97596	94	
342.51177	86	
345.11193	86	
352.81672	84	
352.88633	130	
362.90448	108	
END IONS

###FS:    #m/z: 507.84146 #charge 1+
###MS: 59
###MSMS: 62
BEGIN IONS
TITLE=Cmpd 46, +MS2(507.8415), 28.2-35.2eV, 1.3min #62
RTINSECONDS=78.1875
SCANS=59,62
PEPMASS=507.84146	42518
CHARGE=1+
196.01482	266	1+
214.88294	290	1+
221.89544	136	
224.97528	286	
232.89420	678	1+
234.89114	276	
238.05927	176	
239.85858	148	
241.01065	138	
245.96041	156	
248.05522	284	1+
249.04011	136	
250.90643	160	
251.06430	246	1+
252.00832	128	
255.90256	188	
266.16549	132	
267.79384	136	
268.81451	130	
270.80430	182	1+
272.85176	128	
274.92616	210	1+
277.84671	178	
278.83073	612	1+
279.95373	180	
280.82558	238	
281.85131	142	
287.85141	1440	1+
289.03171	174	
289.87882	642	1+
290.80028	284	1+
290.83233	262	
291.87808	138	
292.87359	154	
293.87163	844	1+
294.85569	274	1+
296.85071	238	1+
297.83318	352	1+
298.80336	392	1+
298.99740	150	
301.85188	134	
303.80506	210	1+
303.84393	136	
303.86492	1224	1+
303.95728	146	
305.82815	144	
305.86038	1798	
305.89193	152	
306.84780	134	
307.82085	286	1+
307.82957	316	1+
307.85985	198	
307.88852	684	
308.14020	950	1+
308.87107	1598	1+
309.88943	294	
310.15346	642	1+
311.84649	164	
311.88349	1114	1+
312.87052	460	
312.96498	178	1+
313.87344	324	
314.86369	672	
315.86586	480	
316.85819	296	1+
317.88624	148	
319.81348	230	1+
322.85406	164	
322.88834	210	
323.80947	168	1+
323.87444	680	1+
324.00937	126	
324.86009	638	1+
325.83921	186	
325.89827	412	
326.82031	146	
326.88084	4314	1+
328.84370	146	
328.87860	380	
329.86164	164	
329.88127	204	
330.05597	250	1+
330.82582	166	
330.89092	268	1+
331.75557	132	
331.78813	142	
332.80096	128	
332.87070	840	1+
333.81759	218	1+
334.85798	278	1+
334.89759	170	
336.00120	210	1+
336.85391	134	
336.87496	554	1+
337.87555	398	1+
338.83412	296	1+
338.90163	136	
338.91953	134	1+
339.03430	226	1+
339.87229	146	
341.89773	308	1+
342.81004	302	1+
343.87414	524	1+
343.95869	240	1+
346.85237	130	
346.90725	164	
348.88810	184	
348.91838	242	1+
349.37067	192	
349.76400	310	
349.80744	126	
349.83301	134	
349.89907	168	
350.02861	252	1+
350.06212	202	1+
350.75912	192	
350.84768	302	1+
350.88515	580	
351.78065	162	1+
351.88048	412	1+
352.90967	162	
353.85190	226	
354.01995	156	1+
354.79265	142	
354.80388	154	
355.01989	198	1+
355.88891	176	
356.72376	200	1+
358.87948	280	1+
359.78577	226	
361.86478	356	1+
362.11365	156	
365.78334	348	1+
365.88420	204	1+
366.70670	616	1+
366.83840	146	
367.70801	458	1+
367.84226	168	
368.80925	246	
368.86023	144	
368.89386	500	1+
369.83189	1124	1+
369.97571	182	1+
370.80267	146	
372.18803	138	
372.71559	422	1+
372.85277	126	
373.89194	148	
374.80911	602	1+
376.88784	170	
377.08791	168	
378.91940	146	
378.97133	138	
380.11040	160	1+
380.71383	194	
380.78409	184	1+
381.71920	394	1+
381.83883	234	
382.72328	248	1+
382.83883	190	
382.85442	246	1+
384.75160	212	1+
384.84684	326	
385.77381	282	
385.82383	278	
385.84813	180	
386.83572	170	
387.73298	404	1+
387.84765	420	
388.56801	134	1+
388.84348	216	
389.19826	524	1+
389.84130	132	
389.87146	196	
390.78871	142	
390.83832	928	
391.01754	114	1+
391.06839	218	1+
391.78751	136	
391.83817	706	
391.91114	216	
392.82508	1594	1+
392.88087	148	
394.77345	170	
394.82384	392	1+
394.89248	138	
397.83058	136	
397.89250	126	
398.72782	450	1+
399.68942	250	
399.76172	204	1+
399.84665	812	1+
400.72387	132	
402.81835	274	
402.85555	134	
403.86896	726	1+
403.88955	194	
404.04356	156	1+
405.85591	520	
406.85558	412	
407.80187	126	
407.86214	304	
408.85029	1990	1+
409.81826	230	
410.11243	126	
410.75765	258	1+
410.83391	3270	1+
411.09119	266	1+
412.68010	124	1+
412.83246	812	1+
413.07490	150	
413.19738	160	1+
413.80189	130	
413.85420	170	
413.87322	232	1+
415.83858	194	
416.88173	206	1+
417.11055	124	
421.88058	262	
422.74083	146	1+
422.86291	1856	1+
423.78326	362	1+
423.86466	1400	1+
425.76192	400	1+
426.13381	160	1+
426.85876	1250	
426.89477	176	1+
427.74041	400	
427.86085	638	
428.74887	224	
428.84517	3126	1+
429.69971	292	1+
429.74422	326	1+
430.77310	148	1+
430.84560	510	
431.68464	206	
431.86326	1080	1+
432.68396	138	
433.03373	240	1+
433.85150	824	1+
434.75864	130	
435.85089	176	
439.89335	298	1+
440.74824	164	
441.77025	130	
442.87473	158	
444.86978	3234	1+
445.75027	374	
445.79570	144	1+
446.74679	262	1+
446.87716	686	1+
447.71030	722	1+
448.77569	148	
449.69520	492	1+
449.87351	1108	1+
450.75859	132	
450.87454	648	1+
452.76856	156	
452.86404	188	
453.86857	134	
457.90101	698	1+
462.87971	1630	1+
463.72717	290	1+
465.71692	414	1+
465.87457	144	
466.72179	302	1+
466.76920	256	1+
467.88277	1552	1+
469.88409	188	
483.70245	134	
485.89290	718	1+
487.09654	242	1+
490.90180	180	
501.83679	162	1+
505.27683	238	1+
506.27105	232	1+
508.90275	158	
509.30185	136	
END IONS

###FS:    #m/z: 322.92796 #charge 1+
###MS: 63
###MSMS: 64
BEGIN IONS
TITLE=Cmpd 47, +MS2(322.9280), 28.0-35.0eV, 1.4min #64
RTINSECONDS=81.873
SCANS=63-64
PEPMASS=322.92796	1478140
CHARGE=1+
46.45697	82	
86.32269	76	
155.95384	86	
190.89762	86	
193.88972	136	
194.03549	146	
195.87003	80	
198.99142	94	
200.13608	80	
201.04274	146	
202.05092	86	
205.95134	204	
207.99765	84	
209.09338	80	
212.05297	98	
212.87481	148	
214.89465	238	
219.02939	80	
220.87835	92	
221.87902	74	
223.45823	78	
223.95898	278	1+
224.37907	76	
224.91951	100	
224.93302	74	
225.81624	74	
225.86143	86	
226.89532	118	
227.08171	100	
227.11520	116	
227.83543	80	
227.92944	74	
227.95594	78	
228.46047	84	
229.91236	80	
230.88487	124	
230.90061	98	
231.07934	74	
231.37045	88	
232.82884	112	
233.05270	94	
235.91646	78	
236.48476	80	
236.80745	74	
236.93782	104	
237.05439	138	
237.79297	88	
238.04507	80	
238.93760	234	
238.99864	90	
239.07773	286	
239.20383	76	
239.46606	80	
240.88602	90	
240.93936	1980	
241.85640	150	1+
241.94080	1746	
242.05386	92	
242.90511	74	
242.93992	6156	1+
243.04195	76	
243.08601	78	
244.13824	78	
244.16386	74	
244.93765	1404	1+
244.95585	80	
244.98178	90	
245.84258	88	
246.02782	76	
246.95503	96	
246.97534	208	
246.99851	92	
248.03173	140	
249.03127	220	
249.82889	124	
250.60975	96	
250.94495	196	
252.49894	80	
253.95072	96	
254.01610	102	
254.94579	114	
255.09715	216	1+
255.91259	124	
256.89617	196	
257.79699	116	
258.15933	74	
258.89511	96	
260.84004	264	
261.82370	160	
261.84126	206	
261.88582	102	
262.13776	102	
262.82823	112	
262.88253	74	
263.05651	104	
265.05645	182	
265.25284	90	
265.92310	114	
266.85115	78	
267.13034	78	
267.79694	178	1+
267.87884	90	
268.95139	80	
270.79801	130	
271.90147	182	1+
271.92579	80	
272.84118	194	1+
272.98374	84	
273.16237	92	
273.79037	86	
275.06256	176	1+
275.80243	138	
275.92741	84	
276.84259	186	
278.04639	80	
278.83574	90	
279.08887	1432	1+
279.25711	122	
280.86689	80	
281.10224	74	
281.18883	154	1+
282.27730	106	
283.06674	172	
284.29058	652	1+
285.85360	162	
286.79778	84	
286.91857	74	
287.81566	78	
288.96220	74	
290.85439	202	
291.86072	88	
292.82218	78	
294.85086	134	
296.86087	86	
297.83194	78	
298.00331	100	
298.42322	80	
299.41465	82	
299.79651	74	
301.80800	82	
303.87973	98	
304.86980	320	1+
306.27199	82	
307.77778	74	
307.80302	100	
309.12346	74	
309.28767	92	
309.80442	122	
311.85904	190	1+
311.87630	208	
312.15331	98	
313.86512	86	
314.78010	76	
316.66013	78	
317.74718	76	
317.77151	88	
318.76139	126	
321.92181	86	
322.81507	196	1+
323.11727	94	
323.88507	238	1+
324.09760	78	
325.89617	128	
326.14016	76	
327.26450	80	
327.30204	92	
END IONS

###FS:    #m/z: 340.93835 #charge 1+
###MS: 63
###MSMS: 65
BEGIN IONS
TITLE=Cmpd 48, +MS2(340.9384), 28.0-35.0eV, 1.4min #65
RTINSECONDS=82.645
SCANS=63,65
PEPMASS=340.93835	546836
CHARGE=1+
113.81155	108	
190.86043	78	
191.95604	82	
192.92604	126	
196.03172	78	
205.94908	128	
206.92587	172	
207.87544	116	
213.87900	130	
213.93736	508	1+
214.87938	572	1+
217.88268	182	
223.46394	84	
223.95267	112	
225.96546	150	
226.86807	138	
227.19672	80	
227.93738	90	
228.84459	212	
229.79151	84	
231.88590	132	
231.94981	458	1+
232.89050	158	
233.89749	470	
233.94421	242	
235.89325	186	
235.94636	100	
236.11062	86	
236.89392	130	
237.08545	94	
238.79755	86	
238.83662	90	
238.92939	98	
239.95306	232	1+
240.83797	240	
241.13341	96	
241.84069	138	
242.83774	282	
242.85649	106	
243.08305	142	
243.83107	306	
243.87150	92	
244.83606	148	
244.88643	114	
244.96385	96	
245.87937	80	
246.06125	134	
246.97531	124	
248.39856	86	
248.89796	304	1+
248.98221	116	
249.03882	206	
249.96086	214	
250.83097	222	1+
250.94423	154	1+
251.68954	98	
251.87896	104	
252.79282	86	
254.04857	96	
254.43825	102	
254.90855	92	
254.96356	632	1+
255.52045	86	
256.07250	168	
256.22365	90	
256.90055	82	
256.96332	134	
257.79595	118	
257.88538	98	
258.84604	462	1+
258.87123	108	
259.95780	194	
260.83552	572	1+
260.89179	236	1+
261.89528	194	1+
263.05264	120	
263.88080	78	
263.98255	94	
264.85808	94	
264.90374	148	
266.00793	88	
266.85112	88	
266.96338	100	
266.99633	176	
267.13482	132	
267.89516	80	
268.83250	142	
269.13805	88	
269.38853	106	
269.79951	86	
270.82824	126	
271.91175	132	
272.92954	140	
273.92226	92	
274.07378	104	
274.87128	182	
276.85324	904	1+
277.84089	118	
278.84319	1874	1+
279.03445	84	
280.85137	486	1+
281.06379	122	
282.85076	192	1+
283.40816	84	
283.79126	218	1+
283.87510	182	1+
285.86156	126	
285.94388	94	
288.83757	98	
288.85456	116	
289.50569	84	
289.78246	100	
292.06338	110	
293.85618	92	
294.90507	86	
294.93354	94	
295.85389	140	
295.89394	100	
296.85213	114	
296.86482	320	1+
296.91263	78	
296.97087	86	
297.58177	94	
297.96678	116	
298.00811	204	1+
298.23659	96	
298.81163	84	
299.05309	146	
299.79527	88	
300.06506	78	
300.11037	94	
301.85870	236	
302.16974	140	
302.86112	114	
306.85235	132	
307.80090	88	
308.86795	204	1+
309.38910	82	
310.88107	96	
312.85892	92	
315.10354	112	
315.16529	144	
315.93108	82	
316.02708	106	
319.86747	130	
320.42531	90	
321.14452	84	
323.83244	114	
323.87242	80	
324.89058	232	1+
325.30565	124	
325.81956	114	
327.80300	124	
327.88085	88	
328.18970	124	
328.30686	88	
328.73642	102	
328.88726	92	
330.80342	98	
330.82401	124	
331.73115	80	
333.17507	142	
335.05155	86	
337.09083	130	
337.21069	88	
338.27039	160	1+
338.28471	94	
341.13400	100	
342.89491	98	
344.29614	80	
344.34824	90	
345.17836	88	
346.12329	90	
END IONS

###FS:    #m/z: 363.95425 #charge 1+
###MS: 63
###MSMS: 66
BEGIN IONS
TITLE=Cmpd 49, +MS2(363.9543), 28.0-35.0eV, 1.4min #66
RTINSECONDS=83.417
SCANS=63,66
PEPMASS=363.95425	234804
CHARGE=1+
63.56852	102	
187.93496	102	
189.86279	246	
190.91456	84	
191.85880	264	
196.88373	86	
202.96025	90	
205.95004	134	
206.07881	86	
207.87066	136	
208.90285	124	
209.92334	118	
209.94129	778	1+
210.88276	322	
212.87687	1226	1+
213.89412	216	1+
222.95080	538	1+
224.94470	666	1+
226.01740	108	
226.89194	114	
226.94504	3704	1+
226.97172	252	
227.87883	98	
227.93086	214	
228.07084	106	
228.89334	194	
228.94088	3854	1+
230.83060	120	
230.88728	2046	1+
232.88766	154	
233.96193	92	
234.87823	230	1+
236.00522	100	
238.07133	136	1+
240.93874	790	
240.96033	424	1+
241.93802	1674	1+
242.15859	94	
242.94005	898	1+
243.08304	230	
243.83795	220	1+
244.95519	2324	1+
245.94119	532	
245.97595	98	
246.59459	82	
246.90302	140	
246.95101	2286	1+
246.97482	190	
247.07101	82	
248.80586	342	1+
248.89739	888	1+
249.03842	170	
250.94335	432	1+
250.99689	100	
251.94554	268	1+
252.80032	124	
253.08847	98	
253.85804	244	1+
253.90834	182	
253.93525	88	
255.91154	120	
256.06636	92	
256.81082	122	
257.09261	88	
258.84151	110	
258.86621	98	
259.12853	84	
259.81738	92	
260.82809	198	
260.96562	414	1+
261.84218	258	
262.04651	280	1+
262.82388	234	1+
262.84779	196	
265.01119	94	
265.79409	196	
266.09789	146	
266.79341	142	
266.81206	120	
267.08561	82	
267.80600	326	1+
267.97186	356	
268.81069	202	1+
268.95864	148	
268.98781	84	
269.79440	92	
269.92140	110	
269.96882	658	1+
270.83222	140	
270.90847	100	
271.85890	84	
271.91257	208	
271.93761	164	
272.91981	140	
275.02667	114	
275.96820	84	
277.10058	156	
278.79999	108	
278.84272	170	
278.87474	156	
279.10115	136	
279.85223	338	1+
279.99544	158	1+
280.11219	118	
280.79130	648	1+
280.83177	388	1+
281.89026	144	
281.98773	96	
282.78629	290	
283.06656	172	
283.09524	134	
283.30080	84	
283.79463	446	1+
283.84551	234	1+
283.87966	200	1+
283.98435	84	
284.82216	316	
285.84117	336	1+
285.86158	142	
285.91455	96	
286.81128	190	
288.00321	90	
289.51169	94	
290.89852	92	
291.85966	86	
292.86693	90	
293.06474	118	
295.90635	84	
296.80684	258	
297.43573	86	
297.80669	116	
298.80085	502	
298.82698	142	
298.90664	92	
299.80230	322	
299.92285	84	
300.79923	1140	1+
301.85738	200	
301.89850	204	1+
302.86033	148	
303.14553	104	
303.80765	196	
303.85048	760	1+
304.82293	168	
306.43331	128	
306.89958	200	1+
307.80355	94	
307.83537	186	1+
308.29224	114	
308.86877	84	
310.87800	114	
311.20408	98	
311.57021	88	
311.81608	172	1+
314.81597	146	
314.83506	104	
315.86413	130	
316.82075	126	
318.81184	122	
319.82885	110	
320.81529	470	1+
320.87181	148	
321.13618	84	
321.38010	100	
321.86652	98	
322.89291	172	
326.05718	112	
326.86773	198	
329.86405	88	
333.03401	84	
336.07732	92	
336.94029	316	1+
337.09378	186	
338.20096	120	
338.41098	82	
338.87447	110	
340.94162	98	
346.97166	96	
348.00592	98	
348.79461	90	
352.92293	96	
354.78595	104	
355.34909	100	
356.77511	134	
356.81839	94	
358.86674	106	
361.40702	84	
363.72005	88	
365.12277	108	
365.91825	82	
366.34470	86	
367.57939	86	
367.77205	178	1+
368.74111	90	
END IONS

###FS:    #m/z: 322.92789 #charge 1+
###MS: 67
###MSMS: 68
BEGIN IONS
TITLE=Cmpd 50, +MS2(322.9279), 28.0-35.0eV, 1.5min #68
RTINSECONDS=87.0965
SCANS=67-68
PEPMASS=322.92789	1523640
CHARGE=1+
187.93195	70	
189.10523	86	
191.00475	84	
193.96372	90	
195.11290	74	
195.90565	84	
197.95995	106	
199.88428	76	
199.93797	92	
199.95537	72	
201.04150	78	
201.86116	80	
203.95152	76	
204.95075	72	
205.94764	352	1+
206.91172	84	
207.11817	72	
212.87807	80	
212.89964	114	
213.09686	76	
215.05331	72	
218.02547	80	
218.86586	84	
220.87063	98	
221.06888	104	
221.88454	84	
223.89358	84	
223.96213	182	
225.84369	70	
226.89112	106	
226.91719	78	
227.95602	72	
229.88805	72	
230.88727	100	
231.11577	84	
231.85836	80	
234.91973	80	
235.88440	72	
236.12416	96	
236.88857	70	
236.94917	82	
237.16692	74	
238.87739	76	
238.93955	136	
239.07624	130	
239.78793	124	
240.84160	70	
240.86990	88	
240.93848	1784	
241.80310	80	
241.94077	1844	
242.93958	6310	1+
244.12496	100	
244.93748	1520	1+
246.03744	76	
246.84927	238	1+
246.97537	88	
248.03484	74	
248.92356	80	
248.99642	106	
249.80951	100	
250.89567	76	
250.94535	186	
250.96728	106	
251.10675	136	
252.07170	74	
252.91481	76	
253.04479	108	
253.83142	78	
254.09168	252	1+
254.91419	208	1+
256.89861	152	
256.96109	88	
257.44179	72	
257.79714	76	
258.83259	76	
259.84918	74	
260.44711	114	
260.83000	252	1+
261.41719	84	
261.88025	122	
262.82589	108	
262.97269	222	1+
263.05505	80	
264.87320	84	
265.05913	274	1+
266.85303	70	
267.04355	76	
268.10430	76	
268.75007	100	
268.88622	78	
270.13057	84	
270.26800	74	
270.85333	132	
270.89246	102	
270.91423	86	
271.80595	76	
272.84046	394	1+
272.94045	114	
273.79559	300	1+
273.84292	282	1+
274.87212	78	
275.87838	74	
276.04384	80	
277.93828	76	
278.03457	86	
278.83977	70	
278.85392	278	1+
279.09215	972	1+
279.85637	226	1+
280.80954	268	1+
280.82949	288	1+
281.12846	78	
281.88668	86	
282.27790	118	
283.04618	74	
283.09204	78	
283.11269	98	
283.78959	168	1+
284.06969	106	
284.29271	276	
284.86393	134	
284.87848	72	
284.91387	76	
285.93536	78	
285.97686	88	
287.23455	88	
287.87634	70	
289.87810	232	1+
290.80481	76	
290.85595	92	
291.42871	98	
291.79111	74	
292.33305	86	
292.85467	130	
293.07014	72	
293.91595	90	
294.84723	84	
294.86460	94	
295.84952	70	
296.86081	102	
296.88933	98	
298.42130	108	
298.79885	72	
299.05148	84	
301.11069	70	
301.72244	80	
302.72786	72	
304.80536	90	
305.87312	110	
305.89806	78	
306.80924	72	
307.79904	254	1+
307.96321	72	
308.29251	192	1+
308.86824	254	1+
309.03298	108	
309.77843	72	
309.87455	152	1+
312.80128	152	
312.86693	194	1+
313.82135	76	
315.10860	86	
315.77836	76	
316.80029	72	
316.82072	290	1+
317.76687	74	
318.15258	92	
321.84038	82	
321.94145	84	
324.02069	86	
325.31157	96	
325.80328	214	1+
325.89983	120	
326.17667	96	
326.89212	190	
END IONS

###FS:    #m/z: 340.93824 #charge 1+
###MS: 67
###MSMS: 69
BEGIN IONS
TITLE=Cmpd 51, +MS2(340.9382), 28.0-35.0eV, 1.5min #69
RTINSECONDS=87.869
SCANS=67,69
PEPMASS=340.93824	558356
CHARGE=1+
129.26016	82	
190.02849	122	
197.87918	78	
205.94694	100	
206.96098	80	
207.02982	86	
207.87344	84	
212.95144	78	
213.93804	410	
215.88438	506	1+
215.93767	190	
222.02724	80	
223.95406	138	
224.97476	80	
225.89910	84	
228.07641	106	
228.93962	104	
230.83861	82	
230.88552	214	1+
231.94673	480	
232.12959	86	
232.82259	78	
233.13886	100	
233.89708	116	
233.92922	100	
233.94853	140	
234.04951	206	1+
235.93154	98	
238.83754	134	
238.86541	86	
240.02044	102	
240.22731	134	
240.83275	218	
240.96307	106	
241.83826	206	
241.85593	140	
241.90713	84	
242.82611	808	1+
243.08402	112	
243.82918	678	1+
243.97223	132	1+
245.04071	78	
246.43697	96	
246.86246	76	
246.97306	390	1+
248.90060	102	
249.87947	84	
249.95596	556	1+
250.77306	96	
250.98731	130	
252.87616	76	
253.95836	138	
254.91333	124	
254.93613	86	
254.96598	482	1+
255.07122	528	1+
255.11847	94	
255.88598	92	
255.90103	90	
256.25539	120	
256.86313	96	
256.89622	130	
257.40443	94	
257.92400	128	
258.37456	80	
258.79595	140	
258.84217	164	
258.90675	132	
258.96750	162	
259.83003	78	
259.84750	240	
259.95439	238	1+
260.83248	670	1+
260.84786	134	
262.13507	178	
262.82851	84	
263.85784	108	
264.05757	82	
265.86319	90	
265.98333	84	
266.99438	162	
268.79303	202	1+
270.83278	116	
270.92248	92	
271.94612	80	
272.84320	224	
272.91656	112	
272.93371	148	
272.97559	78	
273.05575	236	
273.92296	132	
275.85791	736	1+
276.80806	116	
276.89232	112	
278.84316	2424	1+
279.35220	76	
279.91964	78	
279.95817	84	
280.00149	84	
280.09571	86	
281.00073	120	
281.85100	100	
282.04157	216	1+
282.35672	150	
282.87240	82	
283.02547	88	
283.85300	106	
284.82348	86	
285.00820	78	
286.86651	82	
288.51395	106	
288.83760	124	
289.50753	94	
289.79914	130	
290.27486	108	
291.85884	118	
293.07007	90	
294.85101	142	
295.85349	170	
296.85489	340	
297.09041	78	
298.85504	92	
298.96153	86	
299.86578	222	
299.88624	78	
300.77999	154	
301.85770	188	
302.86584	96	
303.85062	102	
303.90317	86	
306.03956	92	
306.88239	80	
308.86817	134	
310.80128	86	
311.35975	100	
313.87300	136	
315.10125	146	
316.75885	100	
318.09528	104	
318.87027	108	
318.90416	98	
319.86496	88	
321.87129	120	
324.28330	92	
324.86765	92	
324.89639	116	
324.99134	78	
325.92195	82	
326.16746	108	
326.88683	76	
327.15539	76	
327.17562	76	
327.72452	144	
327.88107	96	
327.91330	86	
328.28480	104	
330.81406	142	
330.88407	82	
331.81481	126	
338.13125	80	
338.25532	76	
342.20988	108	
342.89622	88	
343.13750	78	
343.38750	90	
344.17767	92	
END IONS

###FS:    #m/z: 363.95407 #charge 1+
###MS: 67
###MSMS: 70
BEGIN IONS
TITLE=Cmpd 52, +MS2(363.9541), 28.0-35.0eV, 1.5min #70
RTINSECONDS=88.6495
SCANS=67,70
PEPMASS=363.95407	251344
CHARGE=1+
153.48439	82	
166.05847	88	
175.36115	82	
181.81642	94	
184.93206	94	
189.86263	190	
190.86201	188	
191.85724	346	
207.40816	92	
207.87418	84	
209.94048	564	1+
210.88251	112	
210.89953	94	
212.87713	1056	1+
214.88470	172	
222.95153	352	
223.88114	384	1+
223.95589	198	
223.96633	282	1+
224.39750	100	
224.88375	318	1+
224.94695	688	1+
225.00122	110	
226.86758	106	
226.94532	4430	1+
226.97209	192	
227.93077	322	
228.89304	452	
228.94160	4434	1+
229.09574	82	
230.01685	82	
230.88811	2176	1+
232.89294	172	
233.39389	84	
234.92539	92	
235.14019	94	
235.87886	88	
236.95309	84	
237.05323	164	
237.88416	80	
240.93804	926	1+
240.95925	444	1+
241.08257	170	
242.85555	100	
242.94053	744	1+
242.95873	444	
243.08923	144	
243.81941	198	1+
243.89382	120	
244.10007	96	
244.13204	84	
244.95469	2286	
245.94021	698	
246.08570	82	
246.95087	1922	
247.03251	108	
248.03034	408	1+
248.79533	322	1+
248.89780	496	
250.35529	104	
250.89377	142	
250.91867	94	
250.94657	134	
250.96839	150	
256.92415	88	
258.44472	154	
258.83343	122	
260.83644	448	1+
260.96872	230	
262.82601	124	
262.96221	290	1+
264.81663	194	
264.91084	92	
265.78869	308	1+
265.81110	578	1+
266.40390	106	
267.81180	298	1+
267.92124	86	
267.97079	270	
268.95909	596	1+
269.41024	140	
270.83149	90	
271.91498	146	
272.03316	90	
272.17488	96	
272.84504	82	
273.84452	82	
275.67025	88	
275.91747	100	
276.80902	132	
276.83974	134	
277.82139	84	
277.85573	116	
277.91983	94	
278.04247	84	
278.09562	94	
278.79767	222	
278.84263	538	1+
278.92137	146	
279.06088	164	
279.09620	126	
279.43245	126	
280.79194	454	1+
280.82978	162	
280.84950	106	
281.11616	152	
281.95881	88	
282.79071	892	1+
283.08133	80	
283.85274	100	
283.96486	104	
284.82350	118	
284.86515	92	
284.88750	212	1+
285.11475	92	
285.81621	206	1+
285.84380	490	1+
286.09195	190	1+
286.41362	80	
287.90378	188	1+
288.02894	84	
289.86589	188	
290.87615	92	
291.08939	80	
293.06107	98	
293.84124	86	
294.08242	82	
294.85220	88	
294.87675	88	
295.86118	116	
295.93561	142	
296.31635	100	
297.80822	114	
297.82234	86	
297.88910	82	
298.80617	308	
298.87469	104	
299.12242	134	
299.79620	1790	1+
299.86843	148	
300.79947	1530	1+
301.85930	362	1+
303.13352	178	1+
303.85425	308	
304.44378	84	
304.83369	142	
306.80607	150	
306.88280	132	
307.13189	118	
307.38838	84	
308.92323	104	
314.81996	138	
316.81229	210	
316.85720	86	
317.81493	110	
317.93834	108	
318.80915	256	1+
319.06706	104	
319.79811	130	
320.97995	200	1+
321.81519	394	1+
321.85925	170	
322.92861	92	
324.06365	148	
324.43369	102	
324.87979	210	1+
325.04448	92	
327.02923	80	
329.87628	154	
332.82416	92	
334.87418	118	
336.94143	286	1+
337.08918	236	
337.50118	80	
340.29311	124	
340.94363	150	
344.18436	166	
348.34276	132	
350.90977	80	
352.88471	192	
353.80926	86	
355.40924	82	
355.70330	84	
355.78922	82	
359.15706	188	1+
359.41169	98	
361.83447	82	
363.11138	192	1+
367.77152	132	
368.83675	86	
END IONS

###FS:    #m/z: 322.92807 #charge 1+
###MS: 71
###MSMS: 72
BEGIN IONS
TITLE=Cmpd 53, +MS2(322.9281), 28.0-35.0eV, 1.6min #72
RTINSECONDS=92.324
SCANS=71-72
PEPMASS=322.92807	1615902
CHARGE=1+
188.97350	82	
193.07274	78	
194.21521	82	
194.97227	78	
196.87923	130	
201.04281	72	
202.00861	140	
205.95037	82	
206.92589	84	
207.90392	76	
208.94970	88	
208.99785	72	
209.94490	82	
210.89949	74	
211.93669	72	
216.93924	114	
219.38026	82	
221.09681	102	
222.95243	508	1+
223.95777	336	1+
225.89536	80	
226.89589	134	
227.93101	160	
230.83243	84	
231.02349	78	
231.89714	82	
235.44921	108	
237.04766	92	
237.79121	72	
238.02784	86	
238.87112	74	
239.07549	178	
239.90531	108	
240.06038	92	
240.81854	114	
240.93885	1880	
241.94043	1422	
242.19656	72	
242.94029	5358	1+
243.01130	80	
243.41758	110	
243.81985	84	
243.86965	76	
244.09020	192	
244.43397	74	
244.79189	110	1+
244.87951	86	
244.93779	1264	1+
245.86979	128	
246.02201	74	
246.03557	74	
246.87428	110	
246.93603	92	
246.97603	120	
248.38323	114	
248.87912	74	
248.90411	76	
248.92927	76	
249.03571	120	
250.90946	76	
251.06882	84	
251.82764	92	
253.84538	72	
254.81065	74	
254.91142	92	
255.78512	194	1+
256.85503	74	
257.89701	98	
258.00373	76	
260.33442	72	
260.83227	92	
260.93271	100	
261.83910	322	1+
261.93544	72	
262.17432	102	
262.82341	128	
263.05489	116	
263.80689	72	
263.97852	76	
265.80725	82	
265.99425	130	
267.39292	76	
268.01378	78	
268.86470	78	
268.95555	108	
270.10266	82	
270.89450	80	
271.38961	84	
271.84676	100	
272.39167	80	
273.08957	80	
273.78953	146	
274.44029	88	
274.79458	94	
276.83899	138	
278.83226	96	
278.85174	82	
279.08874	1704	1+
280.26014	76	
280.83907	134	
280.96150	78	
281.04416	110	
281.06191	76	
281.11509	172	
282.05962	70	
282.85464	128	
282.90818	80	
283.06838	106	
283.14573	94	
283.78528	162	
283.90840	82	
283.94995	86	
284.29152	492	
284.87243	142	
287.07426	72	
288.88097	74	
289.88169	78	
290.76041	80	
292.84742	70	
293.24680	72	
293.84899	292	1+
294.08657	84	
295.84010	112	
296.80277	106	
296.86375	114	
296.92533	86	
297.80667	80	
298.01602	102	
298.79294	216	1+
298.81500	134	
298.86008	140	
301.15118	76	
301.25767	98	
301.85645	102	
302.81005	172	1+
303.25136	80	
303.88395	140	
304.86171	70	
305.14678	100	
306.27638	108	
306.38132	92	
307.79417	182	
307.88765	74	
310.88656	110	
310.93536	116	
311.23171	88	
311.80239	72	
312.81587	104	
314.82048	146	
315.05192	76	
316.86785	70	
318.02101	76	
318.77897	78	
318.96993	110	
320.91559	84	
321.11596	82	
323.90100	94	
324.77648	154	
325.16633	76	
325.90405	84	
326.35633	76	
END IONS

###FS:    #m/z: 340.93855 #charge 1+
###MS: 71
###MSMS: 73
BEGIN IONS
TITLE=Cmpd 54, +MS2(340.9386), 28.0-35.0eV, 1.6min #73
RTINSECONDS=93.104
SCANS=71,73
PEPMASS=340.93855	611944
CHARGE=1+
73.99642	86	
116.21991	80	
182.05809	92	
183.08860	76	
189.86150	92	
192.45306	108	
192.92620	96	
194.89675	82	
196.88089	160	
204.88314	88	
205.01198	104	
205.94663	326	1+
206.96628	94	
211.98864	100	
212.02100	82	
212.87630	92	
213.11828	90	
213.93887	884	1+
214.89333	84	
215.88789	252	
215.93593	168	
217.87887	152	
218.87326	90	
219.82805	82	
222.86421	74	
223.95948	170	
226.11591	154	
228.43079	92	
228.84008	130	
228.94572	130	
229.86017	76	
230.88585	466	1+
231.90334	76	
231.94958	220	
232.89237	112	
232.95298	146	
233.02284	76	
233.86141	84	
233.89693	506	1+
233.94603	134	
234.82764	84	
234.88247	112	
235.94849	80	
238.12829	76	
239.84694	156	
240.83741	434	1+
241.78978	76	
241.83993	296	1+
241.85464	166	
243.08681	188	
243.82946	448	1+
243.87545	78	
245.88044	120	
246.85478	110	
246.97572	174	1+
248.03013	206	
249.03846	80	
249.09620	116	
249.11345	92	
249.95957	182	
251.41135	76	
251.95876	92	
254.90593	164	
254.94390	94	
254.96296	294	
255.07522	102	
256.89370	298	
256.95994	136	
258.84953	144	
258.86309	136	
258.89469	98	
258.91211	124	
258.96685	74	
259.85430	108	
259.95473	198	
260.83082	750	1+
261.99938	84	
262.06283	80	
262.13656	210	
262.87558	82	
263.85108	74	
264.07218	90	
264.84505	76	
264.86085	256	1+
265.01064	92	
265.80313	86	
266.12782	110	
266.93021	82	
267.13315	182	1+
268.84225	128	
269.80065	140	
270.36870	88	
270.83136	120	
271.08202	102	
271.84889	116	
271.86504	74	
272.43863	84	
272.82560	98	
272.84245	194	
272.93820	152	
273.20691	76	
274.85913	200	1+
275.02882	80	
275.41583	98	
275.80665	164	
276.82775	82	
276.85377	406	
276.87946	320	1+
277.86319	244	
277.98711	82	
278.84282	1650	1+
280.93744	78	
281.01930	74	
281.04729	186	
281.83136	78	
282.04587	124	
282.27016	98	
282.87368	146	
283.86194	112	
284.94602	74	
285.09112	86	
286.07022	86	
286.78775	76	
286.92482	82	
288.84689	324	1+
290.10551	74	
290.38155	94	
291.36149	94	
291.82092	82	
291.90477	88	
293.85044	174	
293.88859	76	
294.84852	132	
295.87525	78	
296.85578	416	1+
297.97117	86	
298.31292	82	
299.05583	172	
299.09819	86	
299.43584	88	
299.79345	88	
300.08843	98	
301.15739	102	
301.86401	300	1+
302.85290	106	
305.92593	92	
307.79971	112	
307.88790	82	
308.28762	80	
313.79140	74	
314.03947	94	
314.98875	80	
315.10592	352	1+
318.29260	74	
320.91786	102	
321.91955	116	
322.80792	90	
324.15966	170	1+
324.89627	90	
329.83040	84	
329.86614	86	
334.76172	80	
337.08743	122	
339.93993	88	
340.18897	80	
340.72160	102	
340.79691	98	
340.82321	92	
341.31096	80	
END IONS

###FS:    #m/z: 363.95427 #charge 1+
###MS: 71
###MSMS: 74
BEGIN IONS
TITLE=Cmpd 55, +MS2(363.9543), 28.0-35.0eV, 1.6min #74
RTINSECONDS=93.875
SCANS=71,74
PEPMASS=363.95427	266998
CHARGE=1+
63.27798	106	
147.74131	82	
184.94757	94	
185.87714	108	
188.85817	114	
189.56664	88	
189.86615	224	
191.85718	346	
193.94302	88	
196.88804	192	
198.90634	106	
202.87871	142	
205.01039	82	
205.40958	88	
205.94755	152	
206.03822	80	
206.41371	102	
207.87108	142	
209.94243	518	1+
210.88261	140	
211.90303	90	
212.84605	82	
212.87776	1374	1+
217.00249	92	
218.02034	90	
221.40176	100	
222.95314	506	1+
222.97340	84	
223.87904	82	
224.94864	542	1+
224.96522	114	
224.97581	90	
225.97025	204	
226.94568	4846	1+
226.97322	302	
227.82606	80	
227.93160	276	
228.00672	80	
228.83912	136	
228.89375	236	
228.94015	4112	1+
229.89762	212	
230.88862	1814	1+
231.00226	80	
231.41183	88	
232.88385	324	
233.03966	90	
234.87750	124	
234.93315	86	
236.06364	94	
237.05120	86	
240.40339	94	
240.93937	412	
240.95836	418	
241.83765	102	
241.94249	350	
242.88714	90	
242.93940	1000	1+
242.95983	242	
243.96178	150	
244.03261	102	
244.95476	2454	1+
245.94248	216	
246.95118	2748	1+
246.97660	150	
247.63483	82	
248.03428	158	1+
248.46268	102	
248.81650	94	
248.89836	1018	1+
249.54415	130	
249.80748	220	1+
250.96971	200	
251.08049	116	
254.94942	90	
255.06739	92	
257.03988	84	
258.07962	84	
258.52276	88	
258.84047	198	1+
258.97480	80	
259.07584	92	
259.43838	166	
260.83262	122	
260.97404	160	
262.14416	118	
263.05258	190	
263.92675	90	
264.96490	254	1+
265.81532	90	
265.84010	188	1+
266.08757	100	
266.81110	170	
266.92156	96	
267.09784	86	
267.55751	86	
267.81298	100	
267.97264	568	1+
268.78904	92	
268.95240	174	
269.80102	220	1+
269.96836	730	1+
269.99942	96	
270.89204	82	
271.91521	128	
273.79577	92	
274.84500	158	
274.90838	82	
275.81131	82	
276.84086	108	
278.84268	366	1+
279.09996	120	
279.79924	116	
280.05870	106	
280.78978	232	
280.80388	142	
280.83486	484	1+
280.88839	414	1+
281.79030	120	
281.89185	360	1+
282.41911	124	1+
282.79286	162	
283.79338	550	1+
283.83121	104	
283.84722	224	1+
283.94161	84	
284.28937	88	
285.15547	104	
285.81769	294	1+
285.84664	126	
285.93349	90	
286.41648	136	
287.87495	82	
288.35358	94	
288.81037	212	1+
290.85678	90	
293.86316	104	
293.87782	80	
294.41510	86	
294.85045	212	1+
295.93193	80	
296.80697	258	
297.80218	824	1+
298.08205	82	
298.80281	612	1+
300.32061	92	
300.79978	648	1+
301.85734	292	1+
301.87132	198	1+
302.79950	198	1+
303.85457	494	
304.36678	86	
305.24342	88	
305.80203	106	
307.87685	86	
308.28774	128	
309.80953	282	1+
309.91328	108	
310.87146	246	1+
311.50052	84	
313.12792	86	
316.81063	132	
319.39765	82	
320.04955	82	
320.81141	226	1+
320.89821	88	
322.01632	92	
322.92433	116	
323.86891	124	
324.89313	112	
325.83546	86	
326.86780	508	1+
329.78585	100	
329.87574	110	
334.04522	82	
334.75713	94	
336.87906	86	
337.83296	92	
340.93905	168	
341.32670	102	
345.07577	80	
345.75794	92	
346.84951	84	
347.85239	82	
353.14452	82	
356.17364	80	
364.73636	82	
364.98973	80	
366.74816	108	
END IONS

###FS:    #m/z: 507.84154 #charge 1+
###MS: 75
###MSMS: 76
BEGIN IONS
TITLE=Cmpd 56, +MS2(507.8415), 28.2-35.2eV, 1.6min #76
RTINSECONDS=97.544
SCANS=75-76
PEPMASS=507.84154	58810
CHARGE=1+
196.01394	508	1+
214.88524	232	
223.96933	150	
224.97257	182	
232.89480	586	1+
236.88621	296	
238.13409	146	
239.90059	156	
240.07807	150	
243.93207	154	
248.06568	314	1+
248.85165	134	
250.82129	250	1+
250.90811	178	
253.09017	278	1+
254.90197	358	1+
256.84967	304	1+
259.86210	144	
264.92641	142	
266.08443	142	
266.16439	140	
274.92612	236	1+
277.83102	336	1+
278.83331	282	1+
278.86092	140	
279.89568	126	
280.82716	298	1+
281.87842	178	
285.10662	132	
285.79337	144	
287.80165	198	1+
287.84934	1584	1+
287.88948	160	
288.02304	244	1+
289.87725	724	
290.13155	130	
292.89070	126	
293.87340	184	
293.96491	128	
294.12755	140	
294.86667	290	1+
296.81878	142	
296.85022	168	
297.90275	126	
298.83821	342	1+
298.85908	170	1+
301.84686	466	1+
303.86514	678	1+
305.85988	2138	1+
307.86594	1562	1+
307.88982	888	
308.13811	1208	1+
308.87058	1356	1+
309.16547	138	
309.81576	132	
309.88408	214	
310.15538	446	1+
310.83507	156	
311.88202	948	1+
312.86579	476	1+
313.81947	130	
314.86248	720	1+
315.79894	144	
316.84552	286	1+
316.86518	140	
320.01008	198	1+
320.85927	138	
321.84996	206	
322.85307	336	
322.88773	136	
323.87213	570	
324.83074	308	1+
324.85589	370	1+
325.83366	250	1+
325.89963	444	
326.74042	150	
326.80483	228	1+
326.88027	4106	1+
328.84288	140	
328.87538	708	1+
329.87045	442	1+
329.95207	174	1+
330.16318	142	
330.82866	272	
330.87567	312	1+
332.74156	122	1+
332.86938	376	1+
332.93711	236	1+
333.13005	232	1+
333.82430	214	
334.13467	194	1+
334.78894	172	
334.82952	258	1+
336.79910	240	1+
337.87923	508	1+
338.80737	184	1+
340.86131	180	
341.82998	228	1+
343.87436	296	
344.89307	336	1+
345.78050	178	
347.75528	148	
347.78167	522	1+
348.07019	144	
348.77168	192	
349.75814	644	1+
349.88390	186	
350.88502	628	1+
351.79246	156	
352.39858	136	
352.81007	160	1+
355.83379	100	1+
355.88448	222	
356.81855	172	
356.88883	210	
358.87140	224	
359.75632	152	
359.78546	128	
360.77434	138	
360.87522	204	1+
362.81735	126	
364.85994	220	1+
365.89737	280	1+
366.73839	148	
366.78078	136	
366.84146	142	
366.89880	204	1+
367.18613	126	
367.70663	334	1+
367.76819	186	1+
368.73252	184	1+
368.87152	228	1+
368.89489	468	1+
369.23637	200	
369.83224	938	1+
370.80429	500	
371.72938	136	
371.80083	290	
371.82535	154	
372.78603	246	
373.75333	126	
373.78061	154	
373.89807	196	
374.81340	472	1+
375.74629	130	
375.78710	144	
376.80381	154	1+
376.88410	138	
378.77833	162	
378.85415	146	
378.90419	128	
379.03767	188	
380.11453	152	
380.71936	126	
381.83381	546	1+
381.92177	142	
382.94117	238	1+
383.79281	240	1+
384.83574	192	
384.84722	166	
384.85310	494	1+
385.77092	340	1+
385.79226	160	
385.82332	200	
386.81697	254	
386.92085	236	1+
387.75818	298	1+
387.80305	178	1+
387.84415	952	1+
388.75620	166	1+
389.19290	216	
389.84581	272	
390.05391	178	
390.19955	208	1+
390.83660	1052	1+
390.87635	138	
392.06822	140	
392.76824	206	1+
392.82387	1232	1+
393.89212	360	1+
395.77224	126	
396.76990	128	
396.79909	128	
398.72862	200	
399.78678	128	
399.84739	930	1+
400.72484	352	1+
400.85458	466	1+
402.82545	342	1+
402.86100	614	1+
403.81067	196	
404.79994	138	
405.85440	1018	1+
407.74467	340	1+
407.83517	170	
407.86655	462	
408.84954	1426	1+
409.73072	308	1+
410.83395	2460	1+
410.98118	134	
411.78373	160	
412.73101	190	
412.80280	214	
412.83391	518	1+
412.88318	218	1+
413.07140	164	
413.67371	164	1+
413.80085	128	
414.72806	136	1+
414.75385	274	1+
414.82712	132	
416.86413	140	
417.85663	264	
418.86567	142	
421.87532	338	
422.72502	214	1+
422.86267	240	
422.88788	192	
423.76908	180	
423.79200	136	
423.86734	1084	1+
424.76957	204	
424.85479	256	
425.75894	256	
425.85845	1922	1+
426.77221	160	
426.86055	1632	1+
427.70979	134	
427.74029	776	1+
427.77080	304	1+
428.84425	2246	1+
429.69766	434	1+
430.73176	138	
430.84424	388	
431.86485	762	1+
433.85014	426	1+
435.71143	180	
435.79380	122	1+
435.86074	180	
439.88788	268	1+
442.68398	134	
442.77124	178	1+
444.87006	3436	1+
445.71139	156	
445.75057	318	
446.75111	286	
447.71033	1038	1+
448.76633	224	
449.69287	214	
449.87776	452	
450.69612	144	
450.74958	130	
450.87646	230	
451.86535	268	
451.89415	158	
457.90239	806	1+
462.88111	1032	1+
463.15947	158	1+
464.71758	606	1+
464.87588	228	1+
465.72077	500	1+
467.88612	1108	1+
468.70810	244	
468.72874	256	1+
468.78522	132	
469.89250	188	
470.72272	150	
472.70156	158	
485.89638	974	1+
488.85905	164	
END IONS

###FS:    #m/z: 336.94330 #charge 1+
###MS: 75
###MSMS: 77
BEGIN IONS
TITLE=Cmpd 57, +MS2(336.9433), 28.0-35.0eV, 1.7min #77
RTINSECONDS=98.316
SCANS=75,77
PEPMASS=336.94330	53070
CHARGE=1+
64.48122	74	
81.13658	82	
95.14624	120	
103.38804	92	
178.56915	84	
182.86766	142	
189.67655	80	
191.10323	80	
198.95644	78	
209.94834	82	
210.10148	74	
211.94310	1974	
212.87562	1032	1+
213.89510	74	
213.94034	1010	1+
215.88615	280	1+
215.93558	198	
216.11161	96	
217.09653	76	
223.89724	88	
223.93606	110	
223.95755	380	1+
224.83908	84	
226.85436	76	
227.89248	168	1+
227.94920	102	
229.95310	1534	1+
230.88668	1248	1+
231.12000	192	
231.45357	90	
231.94849	482	
232.03217	92	
232.82595	88	
233.89318	174	1+
233.94820	148	
235.82902	98	
235.86634	190	
236.78656	74	
237.05981	82	
238.86028	232	1+
240.07066	74	
241.84337	234	
241.98573	118	
242.86256	88	
243.08475	126	
244.95265	78	
246.90094	180	1+
247.96606	456	
248.89774	640	1+
249.58079	78	
249.95759	468	1+
250.83000	190	1+
250.97735	96	
251.07150	174	
251.58670	88	
252.97031	892	1+
253.08731	394	1+
254.93797	94	
254.96530	290	
255.07199	308	1+
256.38475	88	
256.84908	132	
256.96199	148	1+
258.05973	92	
258.83654	104	
259.85281	144	
260.77434	76	
260.82876	130	
260.84579	76	
260.92887	78	
261.45490	114	
262.83507	76	
262.85175	84	
263.08945	82	
263.37628	78	
264.01124	90	
264.99275	76	
265.01307	158	
265.03122	100	
265.85315	98	
266.02165	76	
266.05161	96	
266.84217	148	
267.83398	814	1+
267.89594	130	
268.83582	640	1+
270.98131	148	1+
272.84688	114	
272.91860	78	
272.97584	74	
273.79185	150	
273.80584	226	1+
273.91193	128	
274.40402	106	
274.85948	82	
274.92328	122	
274.97332	74	
275.88075	78	
275.92341	102	
276.49900	100	
276.85284	222	
276.87150	126	
277.83747	134	
277.86060	192	
278.83510	282	
278.85571	150	
278.89390	88	
280.09609	144	
280.80740	74	
281.04589	78	
281.85985	74	
282.05340	132	
282.24123	90	
282.88105	128	
283.81348	102	
283.86291	72	
284.06563	76	
284.90410	228	1+
285.09537	80	
286.63785	96	
286.84550	650	1+
287.84683	396	1+
287.86615	156	
288.99156	74	
289.37171	92	
289.42172	72	
289.85241	146	
290.78667	124	
290.85773	140	
291.82070	80	
291.86295	74	
292.89585	86	
293.10440	236	
293.99599	74	
294.19169	80	
296.83027	84	
296.97201	76	
298.78822	86	
298.85832	86	
299.05571	124	
299.80812	86	
299.86894	140	
302.87958	78	
303.03974	118	
303.06750	94	
304.35378	94	
304.85920	74	
304.98997	90	
307.82960	90	
308.87385	126	
309.12352	76	
309.86743	100	
310.84943	132	
312.86750	86	
312.88493	78	
313.01613	106	
313.04557	80	
314.98017	98	
315.10429	112	
316.11869	74	
321.17991	82	
321.39121	104	
323.89008	88	
324.82758	88	
325.90707	112	
326.07489	86	
326.87289	84	
327.28411	102	
328.13134	74	
333.11919	86	
333.80748	116	
334.76066	108	
334.82224	100	
338.73867	74	
341.96312	160	1+
END IONS

###FS:    #m/z: 359.95904 #charge 1+
###MS: 75
###MSMS: 78
BEGIN IONS
TITLE=Cmpd 58, +MS2(359.9590), 28.0-35.0eV, 1.7min #78
RTINSECONDS=99.088
SCANS=75,78
PEPMASS=359.95904	35422
CHARGE=1+
90.33503	94	
185.92740	90	
187.93357	78	
209.42914	82	
209.94116	696	1+
220.95609	106	
222.52332	90	
222.88750	190	1+
222.95148	346	
223.95611	204	
223.98191	90	
224.94704	760	1+
224.96551	184	
225.96802	160	
226.57493	88	
226.94569	2790	1+
226.97091	226	
227.88182	148	
227.92640	132	
228.80879	82	
228.94089	2830	1+
230.04069	78	
231.04184	80	
232.05039	116	
233.06062	84	
233.39968	84	
234.86542	78	
234.92944	88	
235.10247	80	
236.91322	106	
239.91875	76	
240.79289	82	
240.85502	78	
240.93806	260	
240.95878	648	1+
241.12011	84	
241.91390	88	
241.94098	166	
242.35603	84	
242.85775	168	
242.96237	274	1+
244.95533	1924	1+
244.99429	84	
246.79690	86	
246.85296	82	
246.95154	1336	1+
247.81455	82	
247.87278	124	
247.92119	84	
248.80267	122	
249.86813	104	
250.94500	296	
251.04327	102	
251.07772	162	1+
251.96866	92	
252.84438	142	
252.95464	110	
253.82955	140	
253.88253	80	
253.91757	100	
254.91237	80	
255.52640	82	
256.10376	88	
257.79678	152	
257.90908	80	
258.97177	126	
259.83705	86	
259.90569	142	
260.03115	80	
260.83348	110	
260.94371	152	
260.97034	286	
262.82107	84	
262.96542	218	1+
264.82274	86	
265.60692	98	
266.80954	146	
266.96783	338	1+
267.97217	290	1+
268.81304	150	
268.85698	80	
268.95550	136	
269.96769	458	1+
271.85101	88	
272.09348	142	
272.84917	84	
272.89799	86	
274.91450	78	
275.90097	78	
275.92749	88	
275.96886	154	
276.42708	86	
276.81068	180	
276.83956	166	
277.81940	90	
278.84227	456	
280.79324	386	1+
280.83407	102	
282.78991	212	1+
282.83068	174	
283.85945	246	1+
283.98700	86	
284.82528	148	
285.55549	80	
286.10159	78	
289.87353	88	
290.39191	78	
292.06004	78	
292.43893	156	
292.85221	462	1+
293.85331	326	1+
295.87716	90	
296.37980	102	
296.80926	92	
296.85327	92	
297.80622	126	
298.80398	656	1+
298.91611	80	
299.12577	82	
299.83989	84	
299.86756	86	
300.80544	164	
300.93163	82	
302.10845	82	
302.85718	172	1+
303.39909	78	
306.87781	150	
307.79494	218	1+
307.82437	86	
308.84649	106	
308.93362	82	
310.79912	114	
310.87712	100	
311.85955	86	
312.82262	122	
313.84963	88	
314.79747	96	
314.87338	90	
315.80447	266	1+
315.88953	78	
316.93257	80	
318.40440	84	
318.87500	80	
318.93263	134	
318.96315	146	
320.00899	90	
320.13551	90	
320.41854	90	
320.83526	142	
321.17094	84	
321.28533	92	
322.80813	80	
322.88762	76	
323.01184	318	1+
323.82837	84	
324.03595	82	
327.88656	98	
328.81580	128	
329.44694	94	
329.84420	90	
330.13604	80	
331.42237	88	
335.62043	80	
336.94518	132	
338.17892	208	
338.25735	90	
339.82916	138	
345.27884	78	
348.79204	80	
350.79004	82	
354.71686	188	1+
355.41175	80	
361.75498	78	
363.36096	102	
363.95606	102	
END IONS

###FS:    #m/z: 507.84177 #charge 1+
###MS: 79
###MSMS: 80
BEGIN IONS
TITLE=Cmpd 59, +MS2(507.8418), 28.2-35.2eV, 1.7min #80
RTINSECONDS=102.759
SCANS=79-80
PEPMASS=507.84177	57720
CHARGE=1+
196.01446	700	1+
211.87171	140	
214.88518	324	1+
224.04974	138	
232.89386	612	1+
234.89024	132	
236.88802	276	
237.05659	260	1+
241.08304	132	
248.04022	204	1+
250.90598	156	
252.08144	130	
258.80978	182	1+
263.05613	130	
266.16596	292	1+
268.79096	238	1+
273.80342	132	
275.07760	138	
275.85024	330	
276.89334	134	
278.09734	148	1+
278.83225	296	1+
278.85959	182	
283.78738	212	1+
284.94202	190	1+
285.84924	258	1+
287.83009	142	
287.85023	1248	
287.94324	222	1+
288.80490	118	
288.83053	234	
288.87247	678	1+
290.12920	182	
291.05753	268	1+
291.81209	206	
291.87661	136	
292.06016	232	1+
292.86234	152	
293.78693	228	1+
293.86839	754	1+
294.85308	134	
294.87208	428	1+
296.85795	194	1+
297.84717	150	
298.84910	206	
299.79491	144	
299.85690	126	
300.85092	172	
301.84576	516	1+
303.86627	918	1+
304.88863	158	
305.86185	1810	1+
305.89971	144	
307.78940	244	1+
307.85375	138	
307.88636	602	
307.96653	240	1+
308.13713	946	1+
308.87390	1650	1+
309.81628	118	
310.15455	604	1+
311.88083	1346	1+
312.86412	346	1+
312.90323	134	
312.93033	184	1+
314.86383	740	
314.90046	126	
315.10977	144	
315.80257	136	
315.92872	146	
316.09357	118	
316.85903	252	
318.81612	186	
319.77353	176	
319.80555	128	
320.35217	280	1+
323.87235	400	
324.85522	210	
325.82276	130	
325.87601	128	
325.89890	484	
326.14855	124	
326.88136	3744	1+
326.99169	120	
327.80856	174	
328.87876	420	
329.75351	128	
329.87888	538	1+
331.80052	166	
332.81787	326	1+
332.87452	854	1+
334.85761	138	
335.83857	154	1+
336.08948	234	1+
337.88171	240	
338.77649	306	1+
338.82879	294	1+
339.88080	130	
340.89508	124	
341.87437	174	
342.85704	164	
343.86983	310	1+
345.77411	126	
345.81785	148	
345.90388	292	1+
346.73357	178	1+
347.77601	336	
348.79474	178	
348.83012	278	1+
349.07063	192	1+
349.75513	658	1+
349.80287	198	
350.79032	116	
350.88334	842	1+
352.81926	136	
353.00480	118	
353.77744	146	
354.78078	234	1+
354.81133	152	
355.88792	250	1+
357.84611	148	
357.88348	172	1+
359.27181	130	
359.75732	270	1+
360.76128	228	1+
363.79344	126	
365.76646	168	
365.79614	326	1+
366.14278	138	
366.83836	158	
366.88158	142	
367.70465	442	1+
367.75985	508	1+
367.82530	124	
367.84378	126	
367.89298	420	1+
368.89293	284	1+
369.83363	1134	1+
370.01573	330	1+
370.80367	620	1+
370.87641	192	1+
372.77883	526	1+
372.90349	132	
373.74488	224	1+
373.82627	126	
373.89305	230	1+
374.81897	184	
374.89981	160	1+
375.38011	130	
375.81500	140	
376.76171	146	
378.89158	120	
380.16799	152	
380.71801	474	1+
380.85657	226	1+
381.78982	256	1+
381.83377	542	1+
382.90685	174	
383.19209	148	1+
383.77015	230	
384.84910	474	1+
385.77449	326	1+
385.82594	130	
386.04502	114	1+
386.71220	170	1+
386.82332	154	
387.76691	122	
387.84505	542	
388.84297	338	
389.72624	256	1+
389.77148	238	1+
389.84605	222	
389.88598	204	
390.06361	122	
390.19981	204	
390.77405	146	1+
390.83701	1480	1+
390.88154	124	
391.73374	278	1+
392.82589	1100	1+
392.85416	150	
393.76150	342	1+
394.76433	286	1+
394.82122	298	
395.75209	132	
395.92119	152	
396.73234	208	
398.72946	302	1+
398.77843	232	1+
399.10414	120	
399.84574	766	1+
399.89867	124	
402.86429	492	1+
405.72221	136	
405.75321	150	
405.85468	672	
406.85319	318	
407.74809	194	
407.86226	558	
408.06870	146	1+
408.72514	770	1+
408.84874	1260	1+
409.72670	668	1+
410.83324	2618	1+
411.78710	134	
412.07092	454	1+
412.72354	206	1+
412.79173	122	
412.86405	136	
413.07435	384	1+
414.67041	128	
415.83848	172	
416.85605	120	
417.83761	244	1+
417.85673	266	
418.73751	134	
420.74767	150	
421.01380	152	1+
421.73047	154	
421.78181	288	1+
421.87884	398	
422.86635	406	
423.77787	308	1+
423.86488	1472	1+
424.65847	202	1+
425.75725	704	1+
426.01175	220	1+
426.78350	188	1+
426.81854	122	
426.86042	712	
427.74140	692	1+
427.85904	374	
428.84473	2508	1+
429.36212	126	
429.69713	466	1+
429.73349	578	1+
429.87274	202	
430.84417	210	
431.86487	962	1+
433.85259	170	
434.84666	370	1+
435.70905	206	1+
435.78276	148	
439.89020	438	1+
440.68302	134	
441.77665	184	1+
442.68016	352	1+
443.76220	166	
444.86894	2020	1+
445.71451	314	1+
446.80486	154	1+
446.88150	510	1+
447.70802	470	
448.70664	448	
448.73895	120	
449.69397	416	1+
449.76040	116	
449.78807	124	
449.87419	810	1+
450.74835	214	
451.85850	134	
451.88332	148	
457.72630	220	1+
457.90093	400	1+
458.73043	154	1+
459.89603	124	
462.88171	1296	1+
465.72597	158	
466.71565	198	
467.14956	178	
467.88529	1562	1+
470.73383	156	
472.89635	138	
473.86438	152	1+
479.76585	130	
485.89942	496	1+
487.89177	186	
497.76542	182	1+
END IONS

###FS:    #m/z: 336.94356 #charge 1+
###MS: 79
###MSMS: 81
BEGIN IONS
TITLE=Cmpd 60, +MS2(336.9436), 28.0-35.0eV, 1.8min #81
RTINSECONDS=103.531
SCANS=79,81
PEPMASS=336.94356	45592
CHARGE=1+
185.86799	106	
187.96382	90	
192.89312	92	
196.88488	92	
201.03984	134	
204.93465	78	
205.94936	170	
211.94301	1344	1+
212.87638	692	1+
213.93751	1044	1+
215.88825	152	
217.93138	82	
218.90057	96	
219.38019	84	
223.96063	304	1+
223.97806	92	
224.92936	74	
226.13180	108	
226.84673	78	
226.94880	72	
227.83388	72	
227.89492	72	
227.95528	108	
228.84485	88	
228.89323	310	
229.95325	1674	1+
230.88770	1454	1+
231.11705	134	
231.83970	88	
231.94834	610	1+
232.13150	76	
232.90188	156	
233.41830	72	
233.81052	82	
233.82594	170	
233.89574	290	
233.91784	80	
233.95331	104	
234.83185	86	
235.89524	86	
236.04459	124	
236.08056	88	
236.89071	90	
238.86541	98	
238.99008	76	
239.84056	72	
239.90010	106	
239.94731	76	
240.88366	80	
240.96111	100	
241.84342	156	
243.08426	96	
244.09099	76	
244.36857	118	
247.04204	76	
247.96315	502	
248.89846	464	1+
249.83095	72	
249.95932	594	1+
250.46987	102	
250.81584	72	
250.83651	130	
250.90721	86	
250.98233	76	
251.91112	168	
252.05800	112	
252.12255	74	
252.83690	244	1+
252.96885	1362	1+
253.08801	132	
253.16271	72	
253.90555	108	
253.94693	74	
254.96416	414	1+
255.07024	80	
255.08909	108	
255.89024	266	1+
256.25836	106	
257.40443	76	
258.07061	80	
258.73210	96	
258.84611	570	1+
258.86239	74	
259.02804	86	
259.90242	98	
260.01751	84	
261.91672	118	
262.39699	94	
262.83446	140	
262.88932	186	1+
263.03840	84	
264.86147	252	
265.08364	132	
266.89338	84	
267.01121	74	
267.10018	88	
268.83419	154	
268.86273	74	
269.40287	100	
269.83266	200	
269.90257	72	
270.06642	72	
270.38290	72	
270.84685	112	
270.97809	188	
271.09766	114	
272.84274	212	
272.97679	100	
273.89742	72	
274.50359	74	
274.89213	98	
276.80710	72	
276.85230	214	
276.94198	72	
278.39270	82	
278.85934	88	
279.83516	84	
282.88406	80	
283.03070	122	
283.99530	74	
284.40317	88	
284.85689	76	
285.36901	96	
285.86902	74	
286.84918	498	1+
289.79935	94	
291.80076	76	
291.85237	76	
291.87007	134	
291.93015	108	
292.05987	76	
292.11099	78	
293.10590	280	1+
294.28015	80	
294.85835	74	
295.98675	102	
296.86859	106	
297.85579	126	
298.27694	82	
299.06520	82	
299.88245	150	
303.18729	92	
304.73069	72	
308.86580	150	
309.86533	324	1+
310.86794	246	1+
315.07024	88	
315.10325	512	1+
318.38671	76	
319.60157	80	
319.84090	86	
319.88375	102	
320.91149	82	
322.76598	72	
324.78586	80	
324.88807	92	
326.01039	104	
328.80957	160	
328.88552	74	
329.86767	156	
330.81549	124	
331.87183	88	
332.09218	132	
334.12598	76	
335.06481	106	
336.80636	88	
338.33865	108	
339.89908	72	
340.44265	98	
340.74605	72	
END IONS

###FS:    #m/z: 359.95927 #charge 1+
###MS: 79
###MSMS: 82
BEGIN IONS
TITLE=Cmpd 61, +MS2(359.9593), 28.0-35.0eV, 1.8min #82
RTINSECONDS=104.304
SCANS=79,82
PEPMASS=359.95927	40594
CHARGE=1+
118.77160	90	
154.64400	80	
183.86198	80	
190.01809	78	
191.10821	106	
199.87898	84	
209.94115	462	1+
210.88867	80	
212.06199	82	
217.00978	106	
217.82984	84	
218.88420	84	
221.89824	138	
222.95587	592	1+
223.59614	88	
223.93774	86	
224.88963	126	
224.94486	606	1+
225.97128	236	
226.89200	202	1+
226.94662	2416	1+
227.92865	262	
228.89112	78	
228.94020	2688	
229.86004	86	
229.95713	84	
230.88888	80	
232.90565	140	
233.40535	150	
233.87813	192	1+
237.99200	78	
239.79515	94	
239.92032	116	
240.90098	92	
240.94056	648	1+
240.96225	430	1+
242.90144	146	
243.41547	88	
243.96945	78	
244.95518	1284	
245.43889	100	
245.88156	80	
245.93913	292	
246.86649	80	
246.95052	864	1+
247.87062	78	
250.11459	80	
250.81779	82	
250.95019	224	
252.95524	180	
253.09996	84	
253.78328	92	
253.84846	214	1+
254.87329	102	
255.10844	90	
256.37117	78	
256.40057	102	
258.83799	186	
259.83937	82	
259.91043	78	
260.83217	398	1+
260.94401	136	
260.96549	250	
262.94824	82	
262.97329	308	1+
263.85888	126	
265.10282	90	
265.78839	144	
265.97241	154	
266.81083	210	
267.81068	152	
267.86947	102	
267.88272	84	
267.97202	384	
268.06787	80	
268.78840	84	
268.95778	328	1+
270.94060	96	
271.86610	92	
272.84397	82	
273.96677	150	
274.96566	98	
275.89213	196	1+
275.92169	98	
276.12309	82	
276.80577	184	
276.83854	134	
276.85263	124	
277.91772	92	
278.03034	82	
278.83952	234	1+
278.91170	92	
279.10418	102	
279.40988	76	
279.86666	184	1+
280.79394	160	
280.83224	276	1+
280.84963	108	
280.92671	86	
281.79731	144	
282.79455	224	
283.03802	80	
284.82228	154	
284.87428	92	
286.96652	82	
287.19525	78	
288.43463	82	
288.86353	146	
290.85364	162	
291.81848	82	
294.84671	134	
294.88151	106	
295.38392	146	
296.81184	166	
297.07361	78	
297.80348	84	
298.79972	666	1+
298.83079	90	
299.12784	88	
299.81344	108	
299.87190	78	
300.79973	98	
300.86007	136	
303.81690	118	
303.88472	98	
303.94687	84	
304.87234	150	
307.39454	104	
308.86376	90	
309.44314	78	
313.94146	78	
315.10668	84	
315.81077	122	
316.44857	92	
316.80886	78	
316.83123	78	
317.14106	88	
317.95973	86	
318.95436	146	
320.94968	90	
322.00544	86	
323.88308	88	
324.98952	84	
326.16782	104	
326.88754	238	1+
328.76783	80	
328.93464	88	
331.78278	80	
332.88420	86	
336.37701	78	
337.83295	78	
337.88143	82	
338.18303	92	
339.15927	80	
339.82727	134	
340.15270	90	
340.23173	92	
340.44935	84	
340.91627	80	
340.93579	82	
341.41979	90	
342.80201	190	1+
342.90172	140	
343.91112	102	
356.76746	128	
358.19777	88	
360.87256	78	
361.80390	80	
362.76913	80	
364.12509	88	
END IONS

###FS:    #m/z: 322.92813 #charge 1+
###MS: 83
###MSMS: 84
BEGIN IONS
TITLE=Cmpd 62, +MS2(322.9281), 28.0-35.0eV, 1.8min #84
RTINSECONDS=107.993
SCANS=83-84
PEPMASS=322.92813	1729644
CHARGE=1+
189.95718	76	
193.96201	78	
195.48339	78	
195.91803	108	
196.01622	72	
196.17461	86	
196.88524	142	
196.98032	78	
202.04455	72	
203.89684	116	
204.00063	94	
204.07408	76	
205.94548	218	
209.08476	100	
211.94758	86	
212.88120	76	
214.88899	122	
216.13088	80	
218.88691	148	
220.88342	104	
220.90149	104	
221.09863	72	
221.52273	102	
221.92862	126	
222.97293	74	
223.80727	82	
223.95934	152	
224.88513	90	
226.40506	76	
227.22422	104	
227.89677	82	
227.92743	106	
228.05608	82	
228.85273	94	
231.12403	104	
232.88010	206	1+
234.12064	78	
235.79895	82	
235.82159	204	1+
236.94465	114	
237.02097	88	
237.05536	98	
237.79281	104	
238.06351	116	
238.53003	78	
238.94058	204	1+
239.07761	194	
239.88596	88	
240.93989	1364	
241.93820	4638	1+
242.83254	110	
242.94038	3342	1+
243.34854	86	
243.39655	74	
244.12316	78	
244.20533	74	
244.88730	210	
244.93842	1170	1+
245.12534	108	
245.83777	76	
246.38809	86	
247.96716	78	
248.07685	80	
248.16061	78	
248.97588	84	
249.89721	72	
250.72845	74	
251.00264	78	
251.03685	138	
251.06982	228	
251.11174	72	
251.87325	88	
252.05403	92	
253.00242	90	
253.90100	84	
253.91737	82	
255.80135	122	
255.87214	74	
255.92907	78	
256.89443	226	
257.79573	282	
257.91492	100	
258.10425	74	
260.40059	146	
260.84371	88	
261.83800	134	
263.16352	82	
264.00982	172	1+
264.07499	140	
265.05753	112	
265.08708	84	
265.86115	102	
265.88102	76	
266.07938	76	
266.89321	78	
269.13897	82	
270.40741	100	
271.03571	94	
271.86343	102	
271.89736	84	
272.84519	184	
273.78719	152	
275.04756	234	1+
275.80669	110	
275.85613	74	
276.07637	82	
277.83488	108	
278.12050	76	
278.85398	76	
279.08930	1760	1+
280.32581	88	
280.78921	302	1+
280.83190	138	
280.85470	74	
281.04351	104	
281.08119	72	
282.07810	80	
283.00701	76	
283.07355	174	
283.40964	90	
283.87736	92	
284.29085	724	1+
284.51712	92	
284.86116	208	
285.18025	80	
285.35848	84	
286.09565	72	
286.98517	94	
288.82885	88	
289.15245	80	
289.78320	120	
289.88173	106	
290.85359	168	
292.88109	82	
293.85292	78	
294.85362	260	
296.88085	98	
297.85714	90	
301.39840	90	
301.85522	182	
304.83156	74	
306.42026	76	
307.80929	72	
307.85107	86	
307.88637	118	
308.86881	82	
308.89273	76	
310.81397	80	
311.04157	92	
311.85480	80	
313.86977	74	
315.35297	74	
315.39217	74	
316.01166	74	
317.89193	78	
318.98063	74	
319.97722	78	
322.13325	78	
322.80464	148	
325.01125	82	
325.89757	140	
END IONS

###FS:    #m/z: 340.93861 #charge 1+
###MS: 83
###MSMS: 85
BEGIN IONS
TITLE=Cmpd 63, +MS2(340.9386), 28.0-35.0eV, 1.8min #85
RTINSECONDS=108.765
SCANS=83,85
PEPMASS=340.93861	686974
CHARGE=1+
114.02625	78	
115.21093	190	
171.51885	88	
190.94409	208	
195.04267	74	
195.80807	74	
201.10136	82	
207.87174	74	
208.95573	112	
209.05256	80	
210.93346	78	
212.87999	168	
213.87968	168	
213.93547	1000	1+
214.12867	84	
215.88634	252	
216.88667	144	
217.88099	218	
217.93632	184	
218.90285	80	
219.87709	78	
220.93276	78	
222.83475	132	
222.85684	84	
222.94793	126	
223.96535	138	
224.53374	84	
226.58248	84	
226.94659	140	
227.78534	92	
228.01897	78	
228.91359	76	
229.83029	78	
229.90066	104	
230.88581	858	1+
231.88816	636	1+
231.94902	620	1+
231.97424	80	
232.03162	94	
233.94848	116	
235.86431	98	
238.92289	138	
240.84965	104	
240.93827	78	
241.84195	506	1+
241.90048	80	
242.39739	94	
242.82977	478	1+
242.89081	88	
245.21327	80	
246.05602	78	
246.89859	74	
246.94676	140	
247.39539	88	
248.02935	74	
248.89716	90	
249.90082	130	
249.96091	320	
250.78316	78	
250.99035	104	
251.86322	80	
251.87787	80	
252.87762	86	
252.97909	82	
254.91570	356	1+
254.96563	292	
255.07554	84	
255.44561	94	
255.47475	88	
255.96256	328	1+
256.86763	78	
256.89422	394	1+
258.07607	92	
258.84676	516	1+
258.88197	78	
259.95596	80	
260.83236	322	
260.88356	78	
260.92720	84	
261.83693	252	
262.37882	76	
263.05401	112	
264.86023	174	1+
267.90709	80	
268.85658	90	
269.85424	78	
270.80265	102	
270.83331	92	
270.90233	116	
271.79268	126	
272.81950	74	
272.84684	372	1+
272.93327	232	
273.03539	82	
273.39190	90	
274.57066	82	
275.42375	78	
275.91916	82	
276.85528	706	1+
277.01578	76	
277.07710	78	
277.96876	76	
278.35382	92	
278.84393	1350	1+
279.27839	74	
279.96940	102	
280.01344	82	
280.84791	236	1+
280.87910	86	
281.90812	108	
282.82663	84	
282.87336	142	
283.02251	96	
283.79248	76	
283.83431	78	
283.87135	88	
286.80099	122	
286.93187	122	
289.15242	74	
289.80451	156	
290.85441	466	1+
294.85154	130	
295.84500	402	1+
296.11134	76	
296.15371	84	
297.06020	196	1+
297.09909	92	
297.44616	84	
297.88790	152	
297.97527	90	
298.30256	84	
299.03100	78	
299.13631	114	
299.78292	216	1+
299.86758	86	
301.87666	114	
302.87538	78	
302.94049	166	
304.84642	76	
306.10634	84	
306.43094	92	
306.87930	100	
307.43758	80	
310.03086	86	
311.80900	150	
312.80538	106	
318.80752	80	
318.86465	76	
319.12562	88	
319.85647	122	
320.93531	74	
321.75451	82	
323.14773	74	
324.17974	102	
324.88749	86	
326.87869	250	1+
327.17551	102	
328.83663	86	
329.87171	206	
330.81474	94	
332.86185	100	
333.17374	104	
333.28934	86	
334.17539	102	
335.82533	82	
339.29509	92	
340.82579	86	
344.19332	78	
344.82919	76	
345.07988	114	
END IONS

###FS:    #m/z: 363.95441 #charge 1+
###MS: 83
###MSMS: 86
BEGIN IONS
TITLE=Cmpd 64, +MS2(363.9544), 28.0-35.0eV, 1.9min #86
RTINSECONDS=109.537
SCANS=83,86
PEPMASS=363.95441	282390
CHARGE=1+
189.86306	160	
190.85706	512	1+
191.85784	356	1+
196.88128	186	
199.88268	84	
207.87258	130	
208.87153	80	
209.94371	512	1+
211.87959	80	
212.87670	758	1+
214.89078	154	
218.00192	94	
222.95087	502	1+
224.94802	610	1+
224.96976	134	
225.97540	130	
226.94551	4266	1+
226.97361	184	
227.14902	104	1+
227.17887	84	
227.51884	92	
227.87663	130	
227.93059	160	
228.85304	80	
228.89277	420	1+
228.94100	3602	1+
230.88833	1416	1+
232.88312	346	1+
233.39991	78	
234.87768	316	1+
237.04529	80	
240.83595	92	
240.89484	90	
240.93879	202	
240.95988	476	1+
241.08667	124	
241.94069	158	
242.77605	78	
242.82414	192	1+
242.94053	1136	1+
242.95953	636	1+
243.08481	90	
243.83755	78	
244.44729	86	
244.54902	92	
244.95572	2418	1+
244.99436	94	
245.44467	78	
245.94083	222	
246.90325	178	
246.95146	3010	1+
247.04581	120	
247.82804	230	1+
248.80182	146	
248.85561	96	
248.89966	292	
249.03921	102	
249.89574	128	
250.04950	84	
250.94447	282	
251.07053	96	
251.08826	100	
253.90119	78	
254.88491	92	
255.89174	98	
256.90582	88	
258.81002	192	1+
258.98538	82	
259.16475	106	
260.83630	244	1+
262.81871	118	
263.90078	80	
264.81425	148	
264.85711	96	
265.79195	80	
266.81256	238	
267.01059	140	
267.81514	120	
267.97216	354	
268.79723	202	1+
268.83934	88	
268.90816	80	
268.96159	644	1+
269.37844	82	
269.96713	446	1+
271.85292	78	
272.02713	106	
273.79291	166	
274.13531	86	
274.85371	80	
275.81142	94	
278.09799	334	1+
278.40898	78	
278.44414	78	
278.79289	124	
278.84373	546	1+
279.78870	770	1+
280.79091	624	1+
280.82961	196	
281.86740	94	
282.84810	136	
283.02156	122	
283.05976	106	
283.79039	142	
283.88580	108	
284.85427	176	
284.91711	88	
284.97133	148	
284.98798	198	1+
285.00722	78	
285.34597	98	
285.82342	88	
285.84000	222	1+
286.79597	134	
286.82449	82	
286.87102	182	1+
287.93633	96	
288.80183	82	
289.87428	116	
290.81115	92	
291.12090	94	
292.05560	110	
293.06502	136	
293.84721	310	1+
294.12011	80	
294.43183	84	
295.83192	148	
296.80828	142	
297.11177	142	
297.80821	180	
297.83618	86	
297.85705	80	
298.80367	622	1+
299.82173	118	
299.87808	86	
300.62473	110	
300.80165	962	1+
301.85771	612	1+
302.03576	86	
302.35175	82	
303.85637	494	
305.85117	322	1+
306.75328	82	
307.12726	120	
308.13324	88	
308.91205	90	
309.02875	78	
310.88769	82	
311.13953	164	
311.36635	78	
311.86323	188	1+
312.80466	130	
312.83596	80	
314.82951	80	
314.86246	90	
315.10905	78	
316.76076	100	
317.40581	98	
317.81202	108	
319.80902	218	1+
320.93163	90	
322.87531	108	
323.82867	130	
324.82830	90	
324.87034	128	
324.89022	216	1+
326.86922	110	
328.50741	94	
330.04699	80	
330.87314	126	
334.78614	94	
337.08881	126	
338.79641	90	
340.84131	82	
340.93780	186	
341.62621	100	
342.94296	132	
344.23001	86	
350.81112	78	
352.76173	102	
352.84212	80	
355.22409	98	
355.78694	92	
356.77620	90	
361.10539	228	1+
361.77153	104	
362.90029	80	
363.95138	90	
364.74232	98	
365.89128	140	
367.89718	150	
END IONS

###FS:    #m/z: 322.92811 #charge 1+
###MS: 87
###MSMS: 88
BEGIN IONS
TITLE=Cmpd 65, +MS2(322.9281), 28.0-35.0eV, 1.9min #88
RTINSECONDS=113.24
SCANS=87-88
PEPMASS=322.92811	1731490
CHARGE=1+
51.20867	74	
148.60695	72	
188.95168	72	
192.88954	72	
193.92427	76	
196.88316	82	
197.86584	168	
200.83489	84	
201.04557	116	
201.48445	72	
202.04787	82	
202.99174	70	
205.94902	294	
206.88688	76	
208.88344	106	
210.66792	76	
213.99045	100	
217.19050	84	
217.96761	74	
220.38172	80	
220.87234	70	
220.89128	116	1+
220.99652	80	
222.92670	76	
222.95862	310	1+
224.42343	88	
226.11669	74	
226.89670	112	
227.92759	194	
227.95778	72	
230.82109	72	
230.85019	80	
230.89077	80	
231.08871	76	
232.86349	72	
232.89904	90	
233.91203	78	
235.07239	76	
238.45979	100	
238.84308	82	
238.89240	88	
238.90960	72	
238.93791	92	
239.07860	230	
239.78713	76	
239.82321	98	
239.88404	162	
240.39610	80	
240.78276	80	
240.93883	1864	
241.04553	70	
241.07355	90	
241.94117	1186	
242.00960	78	
242.90739	74	
242.94052	3466	1+
243.80294	72	
243.81982	184	1+
243.87426	90	
244.10925	96	
244.93981	942	
245.10826	80	
245.44272	104	
246.38818	76	
246.97244	116	
247.38936	92	
247.90536	102	
247.97880	72	
248.05439	96	
248.84812	166	
248.90221	80	
249.00300	90	
249.08245	72	
249.98439	92	
250.80420	70	
250.99108	120	
251.08427	70	
252.05994	76	
255.10652	78	
255.77970	70	
256.94755	144	
257.06548	72	
258.83360	174	
259.07958	82	
260.83181	78	
261.82934	104	
261.95727	96	
263.05034	148	
263.06980	164	1+
263.10122	88	
263.90263	122	
264.92900	80	
265.05445	74	
266.84919	120	
267.84083	74	
268.81267	74	
268.86678	74	
268.95736	108	
269.11461	72	
269.90669	88	
272.84774	82	
273.43631	88	
273.78918	188	1+
273.84681	70	
275.80631	158	1+
275.84570	180	1+
277.92981	72	
278.83811	228	1+
279.08915	1688	1+
279.90900	96	
280.96146	76	
281.69878	72	
281.80823	92	
281.94219	82	
281.99791	80	
282.84964	114	
283.04232	72	
283.06812	282	1+
283.27594	82	
283.78534	90	
283.96731	126	
284.28976	348	1+
284.81940	70	
284.86679	242	1+
284.88174	86	
288.80377	80	
290.02598	72	
290.85470	214	1+
291.49570	108	
292.05805	72	
292.09577	94	
292.78209	82	
292.89594	84	
293.06148	146	
293.79996	78	
293.85697	70	
294.85241	100	
295.03687	76	
295.11057	70	
296.01619	86	
296.95513	106	
297.78713	84	
298.80534	248	1+
298.91585	88	
299.80800	180	1+
300.92339	70	
301.82713	70	
303.86319	76	
307.75413	78	
307.79563	284	1+
307.87596	86	
308.88629	72	
310.87702	198	1+
311.85867	70	
314.86876	84	
315.87554	168	1+
317.85877	76	
318.42384	76	
319.71795	72	
321.09847	78	
321.76905	76	
321.84246	74	
321.88229	76	
325.15762	82	
326.90452	76	
327.73309	82	
327.82657	90	
328.01117	72	
328.18020	76	
END IONS

###FS:    #m/z: 340.93863 #charge 1+
###MS: 87
###MSMS: 89
BEGIN IONS
TITLE=Cmpd 66, +MS2(340.9386), 28.0-35.0eV, 1.9min #89
RTINSECONDS=114.012
SCANS=87,89
PEPMASS=340.93863	692718
CHARGE=1+
190.92841	90	
192.88964	82	
192.92705	86	
206.05246	86	
206.89218	78	
206.94711	78	
208.92819	84	
210.89880	92	
210.93868	172	
212.08165	78	
212.87581	480	1+
213.93860	772	1+
215.88597	200	
215.93643	144	
216.94091	80	
217.93686	128	
219.87804	76	
222.54716	76	
222.89353	132	
222.96961	254	1+
223.39985	80	
224.01676	78	
225.12267	84	
228.92303	84	
228.94130	128	
229.10856	80	
230.88448	414	1+
231.94873	622	1+
233.89641	180	
233.95077	88	
234.95562	82	
235.88935	162	
236.88849	234	1+
237.06433	80	
240.85158	74	
241.18872	76	
241.85031	188	
242.83682	162	
243.00008	76	
243.82973	184	
243.96348	76	
244.88351	158	
245.02744	84	
246.50179	102	
246.82410	86	
246.85856	92	
246.97315	102	
248.92205	132	
249.04151	130	
249.96208	244	
250.95405	80	
250.96184	98	
251.88641	82	
253.57527	80	
253.90837	164	
254.10714	82	
254.96230	990	1+
255.07226	154	
255.85425	86	
255.91475	182	
256.07418	132	
256.80974	132	
256.84979	168	1+
256.87069	80	
256.89244	120	
256.91490	304	
257.15248	102	
257.80057	92	
257.90465	112	
258.84261	122	
258.90228	76	
259.85065	158	
260.83428	334	
261.83842	406	
262.85212	100	
262.89432	78	
263.05479	156	
263.88665	86	
265.91126	84	
266.86921	82	
266.91541	102	
267.96141	88	
268.84420	92	
269.83624	84	
270.82745	74	
270.92660	106	
271.82439	78	
272.43851	80	
272.93293	146	
274.86358	120	
274.89533	80	
275.86600	96	
276.85481	504	1+
277.52277	84	
277.87105	174	
277.93105	176	1+
278.41737	76	
278.84342	1314	1+
279.01479	110	
279.05489	90	
279.79399	78	
279.96260	90	
280.84582	144	
280.87533	80	
280.91730	116	
281.89012	176	
282.07205	88	
282.82458	104	
282.87287	268	1+
284.42099	130	
286.91633	116	
287.14304	78	
287.19514	76	
288.83739	112	
290.85560	150	
292.43594	82	
292.85279	96	
294.37104	76	
294.80961	136	
294.86463	92	
295.86414	78	
295.89155	76	
295.98429	76	
296.84423	124	
297.14749	76	
297.86010	112	
297.91428	84	
298.82078	112	
298.90904	74	
299.01146	124	
299.07354	132	
299.78560	136	
299.90776	206	1+
300.05693	74	
300.86133	204	
301.85637	138	
302.89662	78	
303.95055	80	
304.26375	80	
304.91920	196	1+
306.87144	80	
307.79798	118	
307.88327	78	
308.79005	122	
309.02634	74	
311.87071	76	
313.40436	112	
314.97354	80	
315.88081	80	
321.82055	76	
322.98894	104	
323.01368	118	
323.88093	186	1+
324.86520	90	
325.80654	86	
328.18696	142	
328.81090	76	
330.81354	310	1+
330.87128	302	1+
331.39798	84	
333.03123	228	1+
333.17268	76	
334.96824	96	
336.11411	86	
341.42433	82	
342.83019	78	
345.00713	80	
345.80834	92	
END IONS

###FS:    #m/z: 363.95455 #charge 1+
###MS: 87
###MSMS: 90
BEGIN IONS
TITLE=Cmpd 67, +MS2(363.9545), 28.0-35.0eV, 2.0min #90
RTINSECONDS=114.784
SCANS=87,90
PEPMASS=363.95455	291612
CHARGE=1+
173.68709	80	
189.86074	200	
191.85779	168	
193.53821	90	
198.54294	104	
202.04962	92	
207.87395	162	
209.91802	80	
209.94149	590	1+
210.88082	224	
212.87734	1078	1+
215.88132	146	
216.41077	142	
218.90888	146	
219.88998	80	
222.42616	82	
222.95024	292	
223.95147	122	
224.94873	408	1+
226.06018	136	1+
226.16109	80	
226.92088	110	
226.94584	4722	1+
227.92812	108	
228.89325	216	
228.94073	3898	1+
228.99493	96	
230.04808	118	1+
230.88771	1812	1+
231.92200	78	
232.88463	434	
233.02945	144	
233.96279	90	
234.92728	96	
237.53511	86	
239.07306	202	1+
240.93893	488	1+
240.95855	178	
240.99226	108	
241.97098	80	
242.94136	656	1+
243.06114	100	
243.08682	226	
244.95574	2424	1+
245.84914	204	1+
245.93938	494	
246.80654	108	
246.90335	268	1+
246.95113	1930	1+
247.03322	94	
247.98563	176	
248.89848	1116	1+
249.03764	122	
250.82096	234	1+
250.94532	226	
250.96968	96	
251.07453	92	
252.95584	88	
253.78269	80	
253.90754	202	
254.86063	164	
256.07443	82	
258.44744	106	
258.83979	306	1+
258.86209	90	
260.87172	98	
260.96335	138	
261.94678	272	1+
262.82047	86	
263.05624	116	
265.37081	110	
265.79193	98	
265.85678	164	
265.98029	92	
266.03893	88	
266.81105	136	
267.42691	84	
267.87936	92	
267.97240	758	
268.80909	102	
268.95621	80	
269.96903	418	1+
271.83915	156	
273.91582	112	
274.98777	82	
275.80275	94	
276.36620	100	
276.83978	142	
276.85428	130	
276.87020	118	
278.00351	92	
278.80348	116	
278.84135	214	1+
279.10208	80	
279.79156	136	
279.82195	190	1+
280.10489	114	
280.79291	456	1+
282.79149	184	
283.61913	120	
283.79833	180	
283.82509	104	
283.85239	170	
284.79431	134	
284.82656	128	
284.86217	142	
284.93156	100	
285.11996	80	
285.84454	482	1+
286.78932	100	
286.90850	82	
288.80404	96	
289.87326	80	
290.79602	80	
290.85720	94	
290.98540	110	
291.79044	226	1+
291.88158	80	
292.80980	118	
292.98422	82	
293.11244	216	1+
293.86357	138	
294.40559	88	
295.90613	80	
295.92627	78	
296.80819	126	
298.13895	78	
298.80100	380	
298.85905	302	1+
298.92192	78	
299.80118	768	1+
300.80423	508	1+
300.85668	384	1+
301.18494	86	
301.25947	82	
301.34497	84	
301.79487	156	
301.85738	262	1+
301.87736	248	
302.04752	108	1+
303.02919	88	
303.80407	316	1+
303.85549	468	1+
303.95949	78	
304.15233	84	
304.40933	96	
305.99673	80	
308.87248	180	1+
309.91655	82	
310.42916	88	
312.00794	80	
315.92859	92	
316.37832	84	
316.81974	108	
317.84359	88	
318.79976	166	1+
319.08237	200	1+
319.20477	80	
320.41904	78	
320.91574	84	
321.79612	82	
321.82400	286	1+
321.86075	266	1+
322.92613	136	
324.81734	100	
325.14349	88	
326.04118	78	
326.87229	362	1+
326.89792	142	
331.81237	108	
333.44633	78	
334.76380	114	
334.87148	148	
336.95563	94	
337.08912	146	
337.25996	116	
338.16981	82	
338.23935	90	
338.86744	80	
340.93803	132	
342.79151	80	
345.76956	78	
352.71325	86	
359.91923	84	
360.29420	104	
360.31772	80	
361.10569	90	
364.73781	100	
365.12349	96	
366.20196	100	
END IONS

###FS:    #m/z: 322.92810 #charge 1+
###MS: 91
###MSMS: 92
BEGIN IONS
TITLE=Cmpd 68, +MS2(322.9281), 28.0-35.0eV, 2.0min #92
RTINSECONDS=118.476
SCANS=91-92
PEPMASS=322.92810	1806538
CHARGE=1+
77.91628	84	
122.97790	74	
138.88303	98	
177.94293	98	
180.05414	92	
185.93572	100	
188.03447	74	
188.98192	96	
191.95517	192	1+
192.88781	72	
194.88844	96	
196.01096	78	
198.89248	70	
199.96932	74	
201.04153	100	
205.94894	218	
206.95696	90	
207.96756	80	
209.91793	82	
211.00114	70	
213.88259	92	
215.89433	204	1+
216.49080	86	
216.51424	72	
218.08922	84	
218.88949	72	
220.94904	76	
221.15014	78	
221.43850	92	
221.94310	72	
222.10239	80	
222.82323	132	
222.94936	142	
224.37349	78	
225.88603	90	
225.90804	82	
227.92845	118	
228.79304	76	
230.83398	80	
231.87508	72	
232.09759	78	
233.37164	88	
234.87485	154	
237.04748	100	
237.06081	78	
237.95575	76	
238.08695	70	
238.52999	84	
238.93525	338	1+
239.05761	114	
239.78354	98	
240.93976	964	
241.93698	3824	1+
242.07098	74	
242.24651	76	
242.93927	2836	1+
243.34645	142	
243.82932	70	
244.83910	72	
244.93862	1180	1+
245.12391	96	
245.85823	70	
246.09547	70	
246.97442	302	
247.89373	76	
248.17627	70	
249.03786	84	
249.91464	158	1+
250.98705	76	
251.94707	72	
252.04077	92	
253.02223	84	
255.78205	158	
256.37136	102	
256.78607	76	
256.89599	126	
257.80107	298	1+
257.89112	108	
259.80065	126	
260.83340	354	1+
260.87012	120	
260.91342	74	
261.89764	70	
262.13245	314	1+
262.51215	84	
262.81450	84	
263.06956	70	
263.83668	154	
264.09495	80	
266.02345	78	
266.06118	72	
266.83709	72	
266.87139	72	
267.80088	78	
267.92759	70	
268.07590	76	
268.24320	82	
268.92534	74	
269.95304	84	
270.84361	186	1+
271.08415	74	
272.91675	80	
273.36111	94	
273.83246	72	
274.36698	86	
274.92247	72	
275.80376	292	1+
276.34180	84	
276.83599	70	
276.86234	86	
279.08955	1642	1+
280.04441	76	
280.40399	78	
280.52959	126	
280.81722	124	
281.85607	74	
282.04526	70	
282.08038	72	
282.88112	72	
283.06379	140	
283.92074	70	
284.03611	70	
284.28904	386	
284.86100	92	
285.29455	208	
286.97269	78	
287.12867	128	
288.15094	78	
291.75821	70	
291.85450	78	
292.07658	82	
292.87348	72	
293.03877	82	
293.79994	72	
293.81340	78	
294.80666	90	
295.08538	72	
297.82864	128	
297.84888	86	
299.78270	112	
300.91237	72	
301.08489	94	
301.84911	80	
302.43721	80	
302.84325	74	
305.39162	70	
305.81200	72	
306.88068	180	1+
307.79358	226	
308.87235	104	
308.98335	70	
309.80858	70	
309.89610	134	
313.01525	86	
313.81163	260	1+
315.10649	78	
315.88513	72	
319.85415	86	
320.84322	84	
323.14091	76	
325.78437	90	
325.84885	70	
325.89301	84	
326.79590	70	
328.20954	74	
END IONS

###FS:    #m/z: 340.93867 #charge 1+
###MS: 91
###MSMS: 93
BEGIN IONS
TITLE=Cmpd 69, +MS2(340.9387), 28.0-35.0eV, 2.0min #93
RTINSECONDS=119.249
SCANS=91,93
PEPMASS=340.93867	734668
CHARGE=1+
150.99478	82	
163.69670	94	
192.92361	180	
196.87657	78	
208.94041	118	
208.95540	262	
211.91708	78	
212.87859	108	
213.94000	202	
214.89233	132	
214.93674	386	1+
215.88440	124	
216.88658	96	
217.87894	182	
223.07496	80	
223.95609	78	
223.96922	94	
225.88787	80	
226.94615	120	
227.83391	80	
228.94305	110	
228.96202	86	
229.93982	118	
231.88731	104	
231.94659	1002	1+
232.88292	198	
233.40336	98	
233.56696	88	
233.89686	126	
234.88901	238	1+
237.56187	100	
237.88738	96	
238.06949	92	
238.84179	98	
239.78354	96	
239.90999	110	
239.96421	78	
240.13132	84	
240.85120	88	
240.96016	102	
241.84869	114	
242.05919	92	
242.84369	152	
242.89259	88	
243.83182	360	1+
244.13052	78	
244.88915	86	
244.95570	150	
245.02089	94	
245.10935	114	
246.39201	80	
249.89908	106	
249.95862	216	
252.07752	86	
252.42075	92	
253.19004	78	
254.96545	276	
255.07341	134	
255.87794	82	
256.45779	98	
256.84808	172	
256.89162	92	
258.84573	152	
258.88150	154	
258.91016	144	
259.84233	88	
259.85401	98	
259.89192	142	
259.95066	252	1+
260.83190	442	
261.84468	158	
261.88991	96	
262.13279	90	
262.83418	134	
263.89569	130	
264.39782	84	
264.80288	108	
264.86530	124	
264.89950	112	
265.01530	86	
266.80485	102	
266.99329	160	1+
268.83951	126	
269.04620	76	
270.55452	100	
271.44025	94	
272.94376	80	
272.97415	222	
273.79097	142	
273.97016	92	
275.64983	102	
275.80704	78	
275.84780	94	
276.29244	102	
276.85489	290	
277.39374	90	
277.85924	136	
277.96513	190	
278.84470	932	1+
279.84760	574	1+
280.46571	82	
280.87130	148	
281.00266	126	
281.38975	88	
281.89164	158	
282.91264	98	
283.01136	86	
283.88934	146	
284.03242	98	
284.48164	96	
284.90059	88	
284.93133	82	
287.79093	82	
290.88210	94	
290.92785	78	
292.05776	142	
292.82842	80	
292.95233	84	
294.86144	144	
295.22036	78	
296.98791	108	
297.97745	152	
297.99214	84	
298.30879	164	
298.95814	86	
299.05980	154	
299.56556	92	
299.89934	94	
300.87059	106	
300.98913	78	
301.86493	214	1+
302.91787	78	
302.94335	88	
305.87701	122	
306.14953	92	
307.05446	86	
307.88539	90	
308.81467	100	
310.93748	80	
312.80226	92	
316.88111	96	
317.75805	82	
319.08591	98	
325.24824	92	
328.71881	138	
328.80582	80	
328.88695	140	
329.87020	118	
330.81269	138	
330.94005	92	
333.17505	132	
334.29235	84	
337.08787	120	
339.71569	108	
340.73026	84	
340.79796	234	1+
341.74644	78	
342.89609	114	
344.23905	82	
345.09845	78	
END IONS

###FS:    #m/z: 363.95447 #charge 1+
###MS: 91
###MSMS: 94
BEGIN IONS
TITLE=Cmpd 70, +MS2(363.9545), 28.0-35.0eV, 2.0min #94
RTINSECONDS=120.021
SCANS=91,94
PEPMASS=363.95447	307602
CHARGE=1+
46.88473	92	
182.05500	108	
189.86204	234	
191.85446	164	
196.48235	84	
196.88090	276	
196.89403	88	
199.86343	80	
203.92875	126	
205.87076	244	1+
209.86312	236	1+
209.94246	1028	1+
210.88105	134	
212.79911	88	
212.87806	1344	1+
213.84996	92	
214.54743	108	
218.91517	84	
220.38007	80	
222.95065	522	
224.17125	92	
224.85216	86	
224.89180	124	
224.94580	700	
225.88477	146	
225.96644	296	1+
226.94578	4220	1+
227.39646	80	
227.92746	348	
228.89408	338	
228.94070	5350	1+
230.88697	2240	1+
231.02722	84	
234.87739	238	
240.07571	214	1+
240.93743	496	
240.96213	216	
241.93806	1228	1+
242.85591	104	
242.94184	794	1+
242.96043	288	
243.69710	86	
243.81670	86	
243.82355	278	1+
244.93679	170	
244.95540	2086	
245.89619	108	
245.94670	2900	1+
246.95155	2388	1+
247.02850	80	
248.80444	82	
248.89729	620	1+
249.03492	226	
250.78735	188	
250.89427	140	
250.95416	220	1+
250.96517	138	
251.97213	84	
253.39717	94	
254.89973	180	1+
257.06156	90	
258.84302	288	1+
259.96388	260	1+
260.43939	96	
260.84122	142	
261.12141	96	
261.83315	126	
262.84350	106	
262.88405	86	
263.00592	86	
263.43816	100	
263.78051	88	
263.93421	94	
263.97810	108	
264.96539	98	
265.00690	92	
265.08597	390	1+
266.08955	310	1+
266.12138	94	
266.81267	82	
266.84115	82	
267.83810	104	
267.97079	298	
267.98980	108	
268.95506	154	
268.97047	140	
269.80564	256	1+
269.96557	568	1+
270.02375	96	
270.43775	84	
270.50631	88	
271.85329	80	
274.07316	200	1+
274.84759	84	
274.86362	86	
276.84078	114	
276.85785	300	1+
277.08768	222	1+
277.99935	90	
278.83943	82	
279.85514	172	
279.91679	80	
280.12063	86	
280.79314	126	
280.83106	208	
280.93908	82	
281.83081	82	
281.85479	90	
281.89400	88	
282.11342	106	
282.78678	296	
282.81136	80	
282.88037	238	1+
283.80131	146	
283.93359	84	
284.46736	96	
284.80151	132	
285.09308	120	
285.84293	132	
286.81115	162	
286.91230	88	
287.81207	126	
288.29692	108	
290.78566	134	
290.86719	92	
292.88932	92	
293.84601	280	1+
293.86968	92	
295.36512	120	
295.42496	98	
295.88848	134	
296.80847	172	1+
296.86072	148	
297.35308	82	
298.80260	280	1+
299.85955	88	
300.79651	834	1+
300.82531	84	
301.50032	108	
301.85839	234	
302.86782	154	
303.85369	770	1+
303.88674	96	
303.94952	90	
304.82948	86	
305.80760	84	
306.44563	92	
308.85891	202	1+
312.88034	216	1+
313.71747	90	
313.84341	100	
313.86288	82	
315.01203	186	
316.78637	98	
316.80944	262	1+
316.88325	80	
317.30947	84	
318.93258	126	
319.83412	80	
320.13928	114	
321.14087	154	
321.81841	98	
321.84522	206	1+
323.83027	110	
324.31864	90	
326.87120	122	
327.87761	108	
328.06906	102	
328.22227	84	
335.09632	84	
336.89477	92	
337.79240	180	1+
337.85990	104	
339.92399	88	
341.17714	84	
341.62429	102	
343.82916	84	
345.70539	104	
348.08618	84	
350.36919	84	
357.01318	108	
357.65145	84	
364.91467	94	
365.72191	92	
365.94744	82	
366.70664	82	
368.98635	82	
END IONS

###FS:    #m/z: 507.84205 #charge 1+
###MS: 95
###MSMS: 96
BEGIN IONS
TITLE=Cmpd 71, +MS2(507.8421), 28.2-35.2eV, 2.1min #96
RTINSECONDS=123.686
SCANS=95-96
PEPMASS=507.84205	71274
CHARGE=1+
196.01562	578	1+
198.03089	126	
214.88350	144	
220.88499	216	1+
224.97649	130	
226.06542	140	
227.95670	136	
228.03974	142	
231.89074	436	1+
232.89451	368	1+
238.06521	124	
245.89031	140	
249.03725	122	
250.90308	208	1+
250.96754	122	
257.88739	124	
260.83982	118	
262.13810	120	
266.16705	386	1+
268.10734	140	
270.85909	160	
273.85309	148	
276.80621	120	
278.83232	216	1+
279.10007	146	
282.12559	202	1+
283.83965	128	
286.88320	160	
287.04168	152	
287.85161	1248	1+
289.03516	144	
289.84502	150	
289.87740	692	1+
290.82556	120	
290.86226	600	1+
291.80986	204	1+
292.05709	128	
292.91896	126	
293.87207	768	1+
295.93927	130	
296.81602	274	1+
297.85348	368	1+
297.88756	176	
297.91020	194	
298.80420	216	1+
300.84282	152	
301.80263	190	1+
301.84456	224	
302.86155	166	
303.86607	486	1+
304.88352	158	
305.86113	2032	1+
306.90696	366	1+
307.01761	230	1+
307.85572	118	
307.88761	746	
307.91125	246	1+
308.13986	1154	1+
308.16183	126	
308.87352	1640	1+
309.84488	134	
310.15528	916	1+
311.88333	290	
312.86518	142	
312.88128	344	
313.84140	184	
313.88099	198	
313.95067	122	
314.86422	1538	1+
315.81129	290	1+
317.76941	138	
319.86088	424	1+
321.85273	152	
323.87076	300	
325.82442	304	1+
325.89799	244	
326.14932	178	1+
326.85463	120	
326.88038	2842	1+
328.87716	190	
329.17191	146	
329.81070	346	1+
330.78917	146	
331.79215	180	
331.86772	584	1+
331.88108	132	
332.75477	194	1+
332.78744	272	1+
332.87144	496	1+
333.82197	170	1+
334.85358	232	
334.88372	128	
335.82766	124	
337.87767	174	
339.87985	160	
341.88662	138	
342.88426	154	
343.87198	224	
344.88074	264	1+
344.88891	120	
345.72991	182	1+
347.77580	218	
348.79112	150	
348.88763	130	
349.05938	90	1+
349.75814	176	
350.83749	122	
350.88624	356	
351.18676	188	1+
351.76055	148	
352.77551	144	
352.87125	152	
352.90950	140	
353.80593	196	1+
353.85159	174	
354.03532	128	
354.80751	308	1+
354.87477	610	1+
355.72266	220	1+
357.87430	138	
358.77631	178	
358.80995	180	1+
359.75858	358	1+
362.91363	176	1+
363.77815	172	1+
363.87174	214	1+
365.77706	276	
365.84309	404	1+
366.70688	360	1+
366.73923	136	
366.78309	338	
366.84537	356	1+
367.77081	206	
367.82727	154	
368.75318	156	1+
368.81271	132	
368.89241	300	1+
369.83661	864	1+
371.18784	182	
371.72369	138	
371.77949	528	1+
371.80311	150	
371.82737	134	
371.86281	254	
372.72039	122	
372.78183	376	1+
372.81989	130	
372.84260	120	
373.82518	208	
373.90323	216	1+
374.75400	358	1+
374.81427	480	1+
374.84662	164	
377.36249	226	1+
381.83938	144	
383.78179	190	
383.83993	578	1+
384.76884	496	1+
384.79215	156	
384.81441	428	1+
385.81831	358	1+
386.90399	246	
387.84519	644	
388.39193	160	
388.79762	192	
389.19798	126	
389.75643	148	
390.20203	136	
390.77572	294	1+
390.83842	652	1+
391.88147	182	1+
391.90589	238	1+
392.72698	130	
392.82438	1738	1+
394.77535	230	
395.77608	128	
396.78284	124	
397.72296	416	1+
398.72441	282	1+
399.84677	670	1+
399.86826	134	
402.81478	248	1+
402.86403	714	1+
404.85499	148	
405.85449	828	
406.85304	408	
407.72165	128	
407.75264	322	
407.86347	564	
408.84827	990	
409.72709	538	1+
409.85182	496	
410.83308	3342	1+
411.72325	126	
412.45208	84	1+
413.06823	178	
413.87325	204	
415.79463	238	1+
415.84442	166	
416.88288	188	
418.75178	222	1+
421.74259	140	
421.87717	386	
422.86332	1276	1+
423.75964	148	
423.76999	146	
423.86735	954	1+
424.76000	258	
424.82922	152	
425.75661	360	
426.76414	248	
426.85979	1484	1+
427.73842	464	
428.74586	252	
428.84437	1924	1+
429.69918	550	1+
429.73916	596	1+
429.76027	164	
430.74510	422	1+
430.80543	140	
430.84140	264	
431.84037	198	
431.86587	800	1+
432.69028	316	1+
433.85122	644	1+
434.87645	234	1+
435.71147	146	
438.08123	128	1+
438.89203	126	
439.88702	188	
440.68051	142	
440.88104	328	1+
442.67975	174	
444.09892	142	
444.86898	2000	1+
445.71399	130	
445.74895	292	
445.90336	176	
446.74402	126	
446.78518	192	
446.87696	936	1+
447.71184	474	1+
449.87775	606	1+
450.70971	288	
450.75999	170	
451.87195	200	
452.75028	194	1+
457.89789	350	1+
460.88729	122	
462.88118	1088	1+
464.88141	276	1+
465.72162	610	1+
467.70131	274	1+
467.88501	1082	1+
468.25095	90	1+
470.72743	252	1+
485.89205	1074	1+
494.72149	120	
504.22567	138	1+
END IONS

###FS:    #m/z: 336.94336 #charge 1+
###MS: 95
###MSMS: 97
BEGIN IONS
TITLE=Cmpd 72, +MS2(336.9434), 28.0-35.0eV, 2.1min #97
RTINSECONDS=124.458
SCANS=95,97
PEPMASS=336.94336	41358
CHARGE=1+
185.76987	74	
191.11673	74	
199.88440	74	
204.99450	80	
205.94836	80	
206.06652	76	
207.97310	222	1+
210.92081	80	
211.03592	142	
211.94341	1544	1+
212.87725	728	1+
213.93948	536	
215.88398	210	
216.90417	78	
217.88452	92	
222.41893	78	
222.88268	74	
222.96893	114	
223.95797	350	1+
223.97400	112	
225.02900	90	
225.39541	106	
226.88810	76	
227.87253	100	
228.84129	140	
228.88354	140	
228.89886	82	
229.12545	74	
229.95281	2054	1+
230.88818	1212	1+
231.11656	74	
231.94970	816	1+
232.03249	88	
233.86998	106	
233.89748	224	1+
233.94482	384	1+
234.04170	106	
235.83184	204	1+
237.02269	80	
238.84276	222	1+
239.90383	116	
240.11804	78	
240.83524	308	1+
242.12026	100	
242.88575	112	
243.08658	110	
243.96569	84	
244.08921	126	
244.10462	176	
246.03383	90	
246.39043	136	
247.96483	430	1+
248.89707	712	1+
248.98741	74	
249.96056	772	1+
250.83304	116	
250.95273	88	
250.98821	114	
251.83438	86	
251.90552	96	
252.47155	78	
252.96939	1154	
253.09189	100	
253.90760	442	1+
254.44580	90	
254.85000	214	1+
255.07192	248	1+
256.26091	90	
256.39480	88	
256.89269	126	
256.98971	158	
258.92159	84	
259.85637	166	
260.07499	84	
260.86215	152	
260.93095	76	
260.94672	82	
261.02451	92	
263.11144	74	
263.80107	82	
263.87463	86	
264.82703	76	
266.08338	80	
266.84379	82	
267.01561	78	
267.83559	422	1+
267.86749	132	
268.09008	78	
268.81510	82	
268.83806	350	1+
268.85522	188	1+
270.84558	86	
270.97892	426	
270.99907	74	
271.81464	84	
271.84686	82	
271.91464	176	
272.79499	76	
272.84330	190	
272.92325	100	
272.97570	94	
273.35428	78	
273.40998	90	
273.88337	122	
274.08456	114	
274.87429	106	
274.90005	120	
275.80283	80	
275.94581	92	
276.85805	336	1+
278.35576	78	
278.42949	74	
278.83455	222	
278.93768	176	
279.83573	136	
280.03187	82	
282.78621	76	
283.02999	78	
283.91662	96	
285.43125	82	
285.84817	244	
286.84641	220	
287.10350	84	
287.79482	92	
287.85298	164	
289.33846	74	
289.80691	96	
289.87311	78	
289.93164	98	
290.85238	158	
291.80106	102	
291.85829	102	
292.11082	130	
292.85998	142	
293.10571	168	
294.87770	80	
296.80686	78	
296.87458	78	
297.90177	82	
298.79651	76	
298.81179	92	
299.05787	126	
299.87167	234	
300.92741	76	
301.86087	126	
302.38172	82	
302.90490	90	
305.79278	88	
305.86045	82	
306.87596	78	
308.86025	142	
309.87091	230	
310.36831	84	
310.63211	76	
310.86621	124	
310.93739	78	
314.62275	84	
315.10268	150	
317.57675	90	
321.88665	84	
322.28108	86	
323.09713	86	
323.43505	86	
324.89238	78	
329.89743	80	
330.41295	86	
330.86623	92	
331.80736	76	
332.87701	78	
337.77679	76	
340.79657	110	
340.87765	84	
END IONS

###FS:    #m/z: 359.95898 #charge 1+
###MS: 95
###MSMS: 98
BEGIN IONS
TITLE=Cmpd 73, +MS2(359.9590), 28.0-35.0eV, 2.1min #98
RTINSECONDS=125.23
SCANS=95,98
PEPMASS=359.95898	35726
CHARGE=1+
113.28794	92	
183.86525	78	
185.64461	126	
189.60373	102	
209.91462	80	
209.94172	534	1+
220.92337	80	
220.93984	82	
222.94813	338	
223.95432	166	
224.94777	236	
225.54096	82	
225.89545	88	
225.96260	426	1+
226.10194	78	1+
226.94514	2818	1+
227.92828	198	
228.94040	3166	
234.06243	88	
234.93097	86	
236.10768	86	
238.04833	84	
240.94219	134	
240.96033	286	1+
241.78896	116	
242.96126	212	
243.08796	84	
243.85125	136	
243.94981	120	
244.83911	116	
244.89455	88	
244.95659	1252	1+
245.94124	300	
246.38635	94	
246.95039	1912	
248.79742	86	
248.89630	78	
249.80397	86	
250.94927	362	
250.96648	112	
251.85552	78	
252.42454	106	
252.87133	176	
252.95506	114	
253.83158	80	
254.81078	80	
255.95470	88	
258.82614	76	
258.94326	132	
258.97187	100	
260.96279	136	
261.98533	92	
262.39679	88	
262.84047	92	
262.94399	84	
263.05251	230	
263.87928	118	
264.02247	106	
264.81670	156	
264.91906	122	
265.04879	88	
265.81706	142	
266.81355	102	
266.88140	98	
266.91162	82	
267.84601	336	1+
267.96951	332	
268.81554	134	
268.95676	132	
269.96593	102	
270.79727	132	
270.88602	94	
271.92976	98	
272.04943	80	
273.86689	92	
273.96745	188	
274.00947	82	
274.79147	90	
275.95734	94	
275.96712	90	
276.00298	80	
276.81126	92	
276.84954	104	
277.84816	78	
278.79731	100	
278.84003	96	
278.94225	220	1+
278.96047	94	
279.81212	78	
279.84659	78	
279.94793	182	1+
280.79249	280	1+
281.08733	88	
282.51753	102	
282.79427	206	
283.97997	114	
284.82578	124	
285.79000	116	
286.14546	80	
286.39780	78	
286.82039	106	
286.88316	78	
286.91606	112	
288.79955	80	
289.03968	76	
291.43936	78	
291.78745	136	
291.86700	80	
292.91250	86	
293.11839	110	
293.91593	174	
294.11613	114	
294.85029	120	
296.23621	78	
296.80884	212	
296.85160	124	
296.95301	76	
298.80425	512	1+
299.10233	114	
299.81779	114	
299.84738	302	1+
300.79852	364	1+
300.82053	146	
301.37243	78	
301.81421	86	
302.25183	86	
302.84814	206	1+
302.89825	104	
303.14234	86	
304.91956	86	
305.05653	92	
305.52854	80	
306.92330	86	
306.98343	76	
309.87191	250	1+
310.81771	96	
316.79373	98	
317.81381	144	
318.94310	140	
319.10163	106	
319.82059	134	
320.61684	106	
321.03437	80	
326.45623	84	
329.88298	130	
331.87640	126	
333.89292	84	
335.78270	84	
336.80916	80	
339.85150	84	
340.87995	80	
340.93741	214	
341.26785	78	
342.87135	84	
342.89623	90	
345.08129	126	
346.78592	80	
349.89824	100	
351.00409	76	
353.75867	90	
359.20668	78	
360.20094	78	
360.76162	114	
360.88911	80	
361.27786	146	
END IONS

###FS:    #m/z: 507.84139 #charge 1+
###MS: 99
###MSMS: 100
BEGIN IONS
TITLE=Cmpd 74, +MS2(507.8414), 28.2-35.2eV, 2.2min #100
RTINSECONDS=128.898
SCANS=99-100
PEPMASS=507.84139	68664
CHARGE=1+
196.01243	340	
214.88331	322	1+
220.05017	126	
222.97477	172	1+
224.11709	138	
224.97600	238	
232.89279	332	1+
238.06557	178	
239.85229	124	
248.03171	218	1+
248.89681	254	1+
253.92812	134	
254.09417	130	
255.06238	162	
263.05674	132	
266.16624	142	
267.16747	168	
272.04835	190	1+
274.81376	144	
275.84740	204	
278.83236	348	
281.83622	122	
282.12973	154	
287.85052	786	
288.03014	604	1+
288.87466	450	1+
288.88738	148	
289.87909	384	1+
290.12915	254	1+
290.87078	490	1+
291.87771	294	1+
292.12195	142	
293.86856	698	1+
294.00474	132	1+
294.12572	156	
294.87074	470	1+
296.86735	152	
297.80992	186	
298.83747	132	
298.85334	126	
299.86074	122	
301.76801	160	
301.84327	212	
303.86540	746	1+
305.86146	1832	1+
306.12265	150	
307.88734	422	
308.13761	668	
308.86916	1108	1+
308.99674	248	1+
309.14911	1076	1+
309.88809	364	1+
310.03936	218	1+
310.15509	764	1+
310.96123	164	1+
311.36506	210	1+
311.88096	508	
312.86624	190	
312.88208	412	
313.01090	140	
313.78128	190	1+
313.81879	134	
313.87990	296	
314.82725	208	
314.86302	634	
315.37663	134	
315.81608	148	
315.85599	322	1+
315.88067	202	
315.89532	190	1+
318.76269	286	1+
318.85778	408	1+
322.04503	130	
323.03077	126	
323.87342	620	
324.86248	290	1+
325.83297	408	1+
325.89888	308	
326.88019	2182	1+
326.99499	188	1+
328.17060	258	1+
328.87846	424	
329.17427	212	1+
329.86550	138	
330.06698	144	
330.82265	290	1+
332.81925	172	1+
332.84212	124	
332.87441	228	
334.07378	222	1+
334.86186	132	
336.84810	148	
337.80781	390	1+
337.87933	726	1+
341.86949	140	
341.95990	142	
343.83261	134	
343.86983	558	1+
343.90682	134	
344.83046	126	
345.77531	158	
345.81388	140	
345.98622	156	
346.81796	122	
346.85807	246	1+
347.77390	632	1+
348.84209	196	
348.89073	190	
349.75474	500	1+
349.83286	410	1+
350.83667	242	1+
350.88244	582	1+
352.88187	126	
353.84707	210	
354.79089	146	
354.87333	134	
355.89149	232	
356.86994	130	
357.83492	276	1+
360.77567	186	1+
361.77280	224	1+
365.78392	232	
366.73907	136	
366.78790	138	
366.91903	158	1+
367.70710	172	
367.76487	280	1+
367.83767	162	
368.70541	154	
368.74768	168	1+
368.89486	520	1+
369.03178	152	1+
369.23421	168	
369.70647	128	
369.80388	154	
369.83543	1196	1+
370.80138	606	1+
371.70609	122	
371.83743	186	
372.90296	190	1+
374.72574	140	
374.78344	130	
374.81327	318	
375.15015	146	
375.80967	164	
375.87573	124	
376.80715	238	1+
376.88626	284	1+
377.08080	154	
377.76906	124	
378.78501	198	1+
381.76320	130	
382.77963	124	
384.84887	542	1+
385.77520	162	
385.79941	188	
387.04324	194	1+
387.74156	130	
387.84323	736	1+
388.77799	136	
389.19604	218	1+
389.81810	138	
389.84341	224	
390.74403	146	
390.79570	158	
390.83591	524	
391.84365	256	
391.91071	180	
392.82577	656	
393.71964	248	1+
393.82435	370	
394.75972	392	1+
395.76393	346	1+
395.81524	194	1+
398.79281	130	
399.72770	324	1+
399.77628	146	
399.81146	250	1+
399.84809	538	1+
401.35127	118	1+
401.95683	210	1+
402.86341	200	
403.73057	128	
403.86991	374	
404.87131	292	
405.79013	122	
405.86155	406	
406.85368	216	
407.73236	296	
407.86016	586	
408.06399	132	
408.75200	320	1+
408.84853	1218	1+
409.35959	150	1+
409.73049	432	1+
410.07486	128	
410.83361	2608	1+
410.86755	236	1+
411.09462	220	1+
413.07205	246	
413.80648	138	
416.73724	216	
416.88469	138	1+
417.74509	226	1+
417.85330	394	1+
421.88057	598	1+
422.86115	178	
422.95433	124	
423.76564	364	
423.78617	190	
423.86366	1058	1+
424.76399	160	
424.82606	136	
425.75521	744	1+
426.77249	188	
426.85883	496	
427.74153	318	
427.86208	228	
428.08815	136	
428.74266	176	
428.84432	2686	1+
428.87723	192	
429.69799	526	1+
429.73634	244	1+
431.77107	156	1+
431.86459	724	1+
432.67998	130	
432.83662	124	
433.84624	394	1+
434.13302	122	
434.88583	196	
439.89206	672	1+
441.87876	416	1+
442.74151	150	
442.76742	246	1+
442.85528	152	
443.76394	174	1+
444.87116	1716	1+
445.74593	394	1+
446.75369	266	1+
446.87561	466	
447.70813	968	1+
447.84118	100	1+
447.88422	282	
448.08819	82	1+
448.77682	446	1+
449.75231	480	1+
449.87710	748	1+
450.75662	426	1+
452.86874	156	
457.90933	292	
462.88036	1328	1+
465.72297	204	
466.70260	136	
467.88596	1222	1+
469.88619	188	
470.73258	134	
474.87294	144	
485.89696	752	1+
490.79018	140	
495.88560	130	
END IONS

###FS:    #m/z: 336.94357 #charge 1+
###MS: 99
###MSMS: 101
BEGIN IONS
TITLE=Cmpd 75, +MS2(336.9436), 28.0-35.0eV, 2.2min #101
RTINSECONDS=129.67
SCANS=99,101
PEPMASS=336.94357	42154
CHARGE=1+
192.01906	82	
208.97639	72	
210.87821	80	
211.89916	98	
211.94298	1962	1+
212.87760	1052	1+
212.90353	84	
213.93890	588	1+
214.87788	114	
215.88463	244	
217.88247	296	1+
221.88614	160	
221.93944	72	
223.56494	82	
223.95717	298	
223.97439	88	
224.96934	172	1+
225.87344	92	
228.84499	156	
228.89302	242	
229.95416	1474	1+
229.97735	76	
230.07935	108	
230.88852	1200	1+
231.12335	152	
231.94930	998	1+
232.09167	82	
232.89003	102	
233.86703	78	
233.89377	116	
233.94365	176	
236.86418	78	
236.89049	80	
237.80418	72	
238.05249	74	
239.44331	92	
239.80264	76	
239.98076	78	
240.85124	148	
241.84449	78	
243.08362	298	1+
245.79683	80	
246.00293	84	
246.39603	92	
246.90121	82	
247.96310	488	
248.01183	76	
248.48383	108	
248.80123	78	
248.89890	378	
248.92750	158	
249.83295	130	
249.96243	318	1+
250.50089	92	
250.82900	382	1+
250.86359	234	1+
250.90515	76	
250.94859	250	
250.98693	112	
251.83558	238	1+
252.04456	72	
252.96806	1236	1+
253.08137	90	
253.88599	92	
253.90256	210	
253.98458	92	
254.83380	78	
254.90070	116	
254.93978	136	
254.96511	480	
254.98573	88	
255.83878	220	1+
255.95088	114	
256.90518	90	
257.12674	88	
257.79578	120	
257.90096	82	
257.95222	166	1+
258.09621	72	
258.84508	232	
259.40192	88	
259.85029	144	
260.44933	90	
260.82147	158	
260.93087	94	
261.09544	72	
261.88228	204	1+
262.83079	78	
263.80832	74	
263.97818	168	1+
265.01764	192	
265.08283	74	
265.80109	76	
267.83695	72	
267.97178	80	
268.83428	386	1+
269.12348	128	
269.83704	270	1+
270.85985	76	
270.90237	72	
270.97904	84	
272.95751	76	
273.79289	82	
274.82884	84	
274.85249	72	
275.86112	98	
276.83903	156	
276.85347	326	1+
277.45918	76	
277.83260	72	
278.33942	90	
278.39064	84	
278.83731	116	
278.84992	82	
279.87729	184	1+
280.86081	74	
281.04651	282	1+
285.03515	92	
285.09941	76	
285.84980	74	
286.84927	244	
287.84688	158	
287.89933	72	
288.83710	108	
288.85593	94	
290.85625	128	
291.80408	74	
291.85336	142	
291.87534	76	
292.87203	116	
292.92930	100	
293.41942	92	
293.84650	108	
293.99474	130	
294.80803	156	
295.03487	108	
296.86910	84	
297.09248	76	
297.18367	72	
299.13410	82	
300.40943	90	
300.47779	88	
300.88710	78	
301.05923	74	
301.90589	74	
304.85957	76	
307.18587	78	
307.83829	72	
307.86108	292	1+
307.89020	108	
308.52796	100	
309.92135	146	1+
310.85171	156	
310.87854	108	
314.85680	74	
315.10382	168	
316.90066	84	
317.86994	122	
319.95514	138	
320.74214	78	
320.88056	102	
322.37819	94	
323.90095	72	
324.89168	74	
328.40701	82	
329.84161	76	
331.86724	74	
332.39985	100	
336.42381	86	
336.83326	128	
337.73054	108	
337.89848	84	
338.13427	102	
338.79883	74	
342.03473	84	
END IONS

###FS:    #m/z: 359.95920 #charge 1+
###MS: 99
###MSMS: 102
BEGIN IONS
TITLE=Cmpd 76, +MS2(359.9592), 28.0-35.0eV, 2.2min #102
RTINSECONDS=130.442
SCANS=99,102
PEPMASS=359.95920	33064
CHARGE=1+
187.91323	76	
190.93148	76	
202.83760	80	
209.03329	78	
209.94668	240	
216.39147	84	
218.39940	94	
220.05459	142	
222.95238	130	
223.88977	128	
223.94894	120	
223.97027	214	1+
224.88711	104	
224.94634	708	1+
226.94580	2642	1+
227.92741	164	
228.94030	2146	1+
233.82615	224	1+
233.93463	94	
234.86356	148	
237.10059	100	
238.45228	78	
239.90514	92	
239.97563	76	
240.45699	96	
240.91224	104	
240.94042	82	
240.96334	236	
241.91974	160	
241.93821	108	
242.01884	94	
242.07638	80	
242.95960	180	
243.95807	154	
244.44335	86	
244.86789	74	
244.95671	1766	1+
245.10834	82	
245.93981	102	
246.41123	76	
246.95108	2368	1+
246.97479	126	
248.80286	76	
249.80123	120	
250.94910	324	
252.87736	122	
252.95240	196	
253.88438	124	
254.94177	126	
255.89345	76	
257.89939	116	
258.85344	142	
258.91166	84	
259.10106	86	
259.89476	90	
259.94615	88	
260.87114	80	
260.96758	182	
260.98405	78	
261.97538	80	
262.51011	92	
262.82286	100	
263.43616	78	
264.81647	122	
264.83302	76	
265.08645	192	1+
265.81812	94	
265.97141	90	
266.81483	384	1+
267.88736	80	
267.97113	390	1+
268.91102	74	
268.94750	84	
269.16271	100	
269.96626	404	
270.94890	76	
272.84569	204	1+
272.87036	78	
273.10759	86	
274.79840	78	
274.84609	110	
275.84877	186	1+
277.05882	74	
277.87047	86	
277.92468	110	
278.84622	222	
279.10103	122	
279.88807	78	
280.78816	268	1+
280.83330	118	
280.91452	92	
281.19633	80	
281.87687	172	
282.05551	80	
283.98266	130	
285.78830	88	
285.82132	86	
285.85434	80	
287.43660	78	
290.42116	78	
290.84410	106	
292.05587	90	
292.43634	86	
292.89812	82	
293.11948	156	
293.43408	86	
293.89959	90	
294.85780	80	
295.86549	82	
296.81039	172	
297.80055	562	1+
298.03320	74	
298.40210	76	
298.42133	96	
298.80238	470	1+
298.92406	104	
299.91437	82	
300.79808	186	
301.85611	186	
301.92515	214	1+
302.39239	78	
302.78743	78	
302.85446	78	
306.10195	76	
306.43457	268	1+
307.12668	118	
308.86480	76	
309.40843	76	
309.86292	290	1+
309.92731	88	
310.04602	90	
311.12386	76	
311.79539	82	
311.89337	84	
312.37262	80	
312.81979	76	
313.84990	86	
315.10328	120	
315.82852	78	
316.09928	78	
317.05856	78	
317.14992	80	
318.93303	144	
322.94913	80	
323.01551	120	
323.90128	78	
325.90084	112	
326.39621	108	
326.62055	92	
327.89540	74	
328.83199	146	
336.83520	128	
337.91436	86	
338.15557	74	
339.11404	76	
340.94026	144	
341.25193	86	
341.94067	116	
345.76944	74	
349.73740	120	
349.84593	88	
351.09599	88	
352.88785	90	
354.82669	92	
354.88888	84	
355.77285	98	
356.98054	78	
364.76936	78	
END IONS

###FS:    #m/z: 322.92808 #charge 1+
###MS: 103
###MSMS: 104
BEGIN IONS
TITLE=Cmpd 77, +MS2(322.9281), 28.0-35.0eV, 2.2min #104
RTINSECONDS=134.149
SCANS=103-104
PEPMASS=322.92808	1858928
CHARGE=1+
60.86238	76	
122.74518	76	
177.92982	100	
183.89036	74	
191.93904	94	
192.88807	70	
199.93130	86	
205.08046	94	
207.88784	74	
207.97171	76	
208.94437	74	
210.94793	72	
214.21859	70	
215.86360	106	
215.96886	94	
217.01330	82	
218.88320	114	
220.86296	134	
220.89053	74	
221.03841	86	
221.91294	76	
223.79103	74	
223.95853	258	
224.96033	128	
225.81231	72	
227.07052	92	
227.35924	72	
227.91420	74	
228.90882	136	
229.04917	72	
229.40073	94	
229.89039	70	
229.90288	70	
230.83396	92	
230.88874	122	
232.89836	186	
235.88508	78	
236.96063	70	
237.05265	74	
237.93160	80	
238.01685	76	
238.90571	98	
239.08003	148	
239.78824	146	
240.07999	98	
240.81579	250	1+
240.88065	120	
240.93887	1494	
241.87566	70	
241.93790	3850	1+
242.94038	2738	1+
243.08695	82	
243.81718	108	
243.87299	156	
244.53174	92	
244.81484	88	
244.88743	198	1+
244.93881	676	1+
245.13895	84	
245.38700	90	
246.97469	390	1+
247.88216	78	
249.90056	92	
249.93022	142	
250.11450	70	
250.94614	70	
251.33156	80	
251.88099	72	
252.91659	70	
253.00832	94	
253.90513	72	
254.08772	72	
254.39908	80	
256.03300	80	
256.89561	90	
257.17423	106	
259.17826	70	
260.20158	78	
260.35796	94	
260.82771	100	
260.93058	110	
260.99463	86	
262.82574	194	1+
263.05222	118	
263.09949	70	
264.86516	86	
265.08515	76	
265.79923	72	
266.13937	86	
266.91246	104	
268.84318	174	1+
268.95793	112	
269.14099	76	
269.15908	80	
270.82739	74	
271.13433	88	
271.34911	90	
271.88759	72	
271.91367	86	
271.93504	70	
272.82149	68	
272.94112	102	
273.09131	84	
274.91145	148	
275.80552	130	
276.81111	110	
276.84794	226	
277.86854	74	
278.07115	84	
278.09591	80	
278.41308	86	
278.91526	72	
279.01584	70	
279.09051	1128	1+
280.36513	100	
280.83402	108	
282.08228	68	
282.11734	84	
282.16677	74	
283.09585	70	
283.79052	70	
284.06984	74	
284.09864	68	
284.20752	178	
284.29118	810	1+
284.82375	78	
285.84427	74	
286.79154	72	
287.94886	72	
289.92359	78	
291.80437	110	
291.85824	84	
292.80143	76	
293.15866	74	
294.80719	72	
294.84901	126	
297.06496	76	
297.78323	160	1+
299.17473	102	
299.84776	210	1+
300.06304	82	
300.78260	92	
302.87113	80	
302.88571	70	
303.90807	72	
304.91080	94	
305.85063	88	
307.79803	238	
307.87351	284	1+
309.91645	70	
311.86354	82	
312.80033	78	
312.83303	80	
314.15654	76	
315.45097	78	
316.89205	84	
317.86989	74	
320.99515	98	
321.89327	74	
322.41976	92	
323.89597	92	
324.95375	74	
325.40984	106	
END IONS

###FS:    #m/z: 340.93856 #charge 1+
###MS: 103
###MSMS: 105
BEGIN IONS
TITLE=Cmpd 78, +MS2(340.9386), 28.0-35.0eV, 2.3min #105
RTINSECONDS=134.921
SCANS=103,105
PEPMASS=340.93856	761074
CHARGE=1+
189.86239	122	
190.92832	82	
192.92526	112	
200.87144	84	
203.60793	92	
205.94417	100	
209.94660	84	
210.93370	80	
210.94601	78	
212.87964	146	
213.88152	126	
213.93875	616	1+
215.17736	106	
215.88459	362	1+
215.93731	104	
218.58820	84	
221.93689	276	1+
223.88032	138	
224.83622	116	
225.87135	86	
226.94499	80	
228.84495	98	
228.94575	180	
229.83793	118	
229.90848	94	
231.12226	78	
231.87135	86	
231.94964	812	
233.39063	80	
233.89551	210	1+
233.95286	78	
235.86927	94	
236.82638	76	
236.94938	104	
238.95155	76	
239.84356	260	1+
239.89815	102	
240.22604	120	
240.83490	74	
240.88214	76	
242.88693	82	
242.94182	122	
243.82947	154	
243.88052	140	
243.99271	88	
244.09417	82	
244.95735	82	
244.97267	94	
245.96255	86	
246.38821	90	
247.98094	76	
249.84652	78	
249.95968	378	1+
250.82758	86	
252.81701	88	
253.90194	76	
254.91601	142	
254.96549	170	
255.41863	76	
255.92485	76	
256.89525	100	
258.79114	76	
258.84372	392	1+
258.89245	116	
259.86883	76	
259.89664	80	
259.95338	196	
260.83524	512	1+
260.84978	128	
261.91769	94	
263.08031	74	
264.90166	114	
267.98795	76	
268.96579	76	
269.01576	74	
269.83719	206	
270.02375	86	
270.36277	94	
270.79905	76	
270.82740	354	1+
271.85185	82	
272.42370	84	
272.84790	130	
272.94527	146	
274.87670	192	
275.80712	84	
276.85404	178	
276.95977	76	
277.02190	84	
277.85898	172	
278.84199	604	
278.99017	82	
279.85149	506	1+
279.91514	92	
280.36075	76	
280.37959	100	
281.05015	164	
281.13256	100	
281.89233	278	1+
282.04563	124	
282.36733	74	
282.92647	162	1+
283.04630	104	
284.78731	144	
285.21774	86	
286.86039	88	
288.83919	76	
290.85518	90	
291.07585	100	
291.16662	76	
291.43495	116	
291.85030	226	1+
292.06000	88	
293.81405	114	
293.88847	78	
293.92607	82	
294.92489	88	
295.85123	78	
297.10519	86	
298.08380	84	
298.30318	148	
298.50169	86	
298.57833	74	
298.96656	76	
299.05785	108	
299.25763	80	
299.77889	112	
299.86915	292	
299.89511	80	
300.82731	84	
302.80446	86	
302.94085	140	
306.37270	80	
308.09926	90	
308.24355	76	
308.79877	142	
308.86539	132	
309.01767	84	
309.87019	316	1+
310.86935	302	1+
311.86049	84	
314.79053	86	
315.10694	184	
318.50275	102	
318.84946	74	
318.86618	192	
320.91333	86	
322.13547	78	
322.89632	74	
323.10670	102	
325.82506	86	
326.17569	150	
327.97788	82	
328.88718	222	
329.38454	94	
335.99404	84	
336.07954	98	
336.82505	80	
338.01571	96	
338.17156	80	
339.62509	90	
341.29021	80	
342.40737	90	
345.08106	134	
345.75838	106	
END IONS

###FS:    #m/z: 363.95455 #charge 1+
###MS: 103
###MSMS: 106
BEGIN IONS
TITLE=Cmpd 79, +MS2(363.9545), 28.0-35.0eV, 2.3min #106
RTINSECONDS=135.693
SCANS=103,106
PEPMASS=363.95455	304066
CHARGE=1+
183.86373	78	
189.85960	438	1+
199.44198	102	
200.84023	76	
207.87079	158	
209.89433	100	
209.94511	336	
210.88235	278	
211.04034	94	
212.87676	1132	1+
215.96729	140	
224.88868	172	
224.94632	578	1+
226.86814	88	
226.89337	92	
226.94580	5994	1+
226.97053	218	
227.17953	124	1+
227.35377	98	
227.91227	78	
227.92732	348	
228.89436	350	1+
228.94018	3928	1+
229.02866	82	
230.88691	2224	1+
234.05077	206	1+
234.88203	104	
236.04111	78	
238.00327	88	
238.05141	238	1+
239.89811	100	
239.95869	332	1+
240.46285	90	
240.84168	94	
240.93926	200	
240.96071	282	1+
241.93790	848	1+
242.94070	708	1+
244.79867	96	
244.87947	136	
244.95603	2822	1+
245.02641	132	1+
245.81991	78	
245.94044	298	
246.90468	314	1+
246.95153	2002	1+
247.84935	92	
248.03398	382	1+
248.83990	218	1+
248.89698	558	1+
249.80832	126	
250.94528	152	
250.97158	260	1+
251.80690	86	
252.80527	84	
253.83325	152	1+
253.90406	140	
255.91094	170	
256.80381	84	
256.97015	168	1+
257.41016	92	
257.89807	76	
258.08048	80	
258.83553	102	
260.40741	96	
260.93498	104	
260.96666	246	1+
261.96916	158	1+
262.82126	76	
264.97911	96	
265.08266	190	
266.80947	118	
266.85160	82	
267.92354	86	
267.97164	468	1+
269.12859	92	
269.92460	236	
269.96720	700	1+
273.04856	76	
273.09116	86	
273.86684	88	
273.93836	92	
274.06397	94	
275.81315	82	
276.80522	88	
278.79800	192	1+
278.84174	164	
278.85865	140	
278.88438	88	
279.09836	96	
279.84310	110	
280.79137	270	
280.83338	370	1+
280.84435	84	
280.92741	78	
281.80135	162	1+
281.83594	268	1+
282.78904	190	
282.85684	264	1+
283.40166	86	
283.78639	134	
284.10091	78	
284.82034	88	
284.99999	84	
285.34391	94	
285.39991	102	
285.79087	198	1+
285.84380	168	
287.80293	242	1+
289.41348	100	
290.90074	92	
291.91741	78	
292.05809	110	
293.06462	246	
293.09184	106	
293.83521	82	
293.86539	90	
293.90138	76	
295.34299	86	
295.80291	78	
295.93184	78	
295.98051	112	
296.80567	116	
296.91695	76	
297.80877	100	
298.80301	364	1+
298.87524	78	
299.40861	82	
300.80010	844	1+
300.87109	270	1+
300.91188	86	
301.82056	88	
301.85729	86	
302.85595	84	
303.40118	80	
303.85264	686	1+
303.94456	122	
304.01136	86	
304.14116	76	
304.87968	126	
305.80988	76	
305.82942	76	
306.89582	292	1+
306.92317	90	
307.07922	148	
307.13198	80	
308.93125	92	
311.87331	90	
313.31319	90	
315.94830	84	
316.16895	92	
316.81412	124	
316.86568	84	
316.90931	76	
317.81190	106	
318.14406	130	
318.93027	80	
319.80612	132	
320.82538	124	
320.87609	78	
321.86471	78	
321.95027	100	
322.92603	92	
324.05372	78	
324.12414	88	
325.82213	78	
330.71581	88	
332.86368	80	
333.88216	82	
335.87463	82	
336.94807	122	
337.82952	132	
338.09479	80	
338.88353	94	
339.82782	104	
340.79366	96	
340.94699	116	
349.11089	88	
351.02921	78	
351.10977	134	
356.68381	82	
356.73839	124	
357.73249	78	
358.76240	102	
359.71882	82	
361.07533	82	
361.82236	76	
362.15144	76	
363.78174	230	1+
364.35878	104	
368.68189	78	
END IONS

###FS:    #m/z: 322.92814 #charge 1+
###MS: 107
###MSMS: 108
BEGIN IONS
TITLE=Cmpd 80, +MS2(322.9281), 28.0-35.0eV, 2.3min #108
RTINSECONDS=139.366
SCANS=107-108
PEPMASS=322.92814	2028574
CHARGE=1+
73.67479	70	
135.13454	70	
186.03280	104	
188.43546	88	
196.88523	80	
197.86705	80	
200.85589	72	
201.04447	218	
206.84478	70	
212.87425	132	
215.07509	86	
215.89521	78	
219.88425	94	
221.07529	70	
222.95216	94	
223.77805	72	
224.93281	98	
226.38105	98	
227.37792	68	
228.86172	74	
228.94538	86	
230.83769	132	
232.07892	92	
234.88024	70	
235.81285	74	
235.88441	72	
236.11384	128	
236.90413	72	
237.00805	96	
237.81757	78	
238.06395	68	
238.10480	98	
238.93795	108	
240.06299	156	
240.93968	1164	
240.96638	104	
241.08377	84	
241.12207	84	
241.14309	72	
241.90251	72	
241.93718	3276	1+
242.04179	108	
242.07497	96	
242.39756	96	
242.82584	92	
242.90248	70	
242.93946	2358	1+
243.81991	138	
244.82098	78	
244.84146	92	
244.89465	68	
244.93800	950	
245.88735	80	
246.86074	78	
246.97408	142	
247.94915	86	
248.03464	92	
248.92100	72	
249.03587	80	
249.96876	118	
250.04830	70	
251.58863	72	
251.90218	76	
252.79375	84	
254.91780	76	
255.85085	68	
255.86411	72	
256.89342	118	
257.79485	112	
257.99574	84	
258.83579	148	
258.89579	78	
258.96895	82	
260.01359	88	
260.05707	88	
260.84991	108	
261.35757	80	
261.83182	404	1+
261.99311	72	
262.83661	256	1+
262.88314	72	
263.17319	70	
263.85705	70	
263.91851	68	
264.85723	70	
264.98119	72	
265.03076	86	
265.05713	106	
266.86725	164	
268.95362	80	
269.06026	68	
269.88827	142	
271.85794	82	
272.11628	72	
272.78811	78	
273.78944	72	
274.91317	136	
275.89677	76	
275.91708	134	
276.15605	68	
277.07887	86	
278.03408	86	
278.13677	100	
279.08918	1282	1+
279.40598	68	
280.84075	72	
281.14305	88	
282.01441	74	
282.08476	82	
282.85819	68	
283.06580	152	
284.07308	106	
284.29105	370	1+
284.39054	88	
284.78834	100	
285.57013	104	
286.87684	68	
287.44279	88	
287.86989	92	
289.78967	144	
291.85789	166	
292.37909	78	
293.00070	90	
294.06653	140	
294.85978	74	
295.04524	84	
295.84307	74	
295.87223	72	
297.02469	72	
297.41447	76	
298.80795	84	
299.78155	124	
300.12486	98	
300.78448	76	
301.81582	92	
303.77785	76	
304.39422	80	
304.87238	74	
305.72405	76	
305.79901	68	
307.79764	172	
308.93366	80	
310.04391	78	
310.41359	78	
311.85832	78	
311.87658	76	
312.86379	238	1+
316.11649	80	
317.81060	78	
318.76166	76	
319.02430	74	
320.42524	94	
323.71325	84	
323.88598	206	1+
323.94770	72	
325.25051	76	
326.96620	88	
327.77314	108	
327.88039	246	1+
END IONS

###FS:    #m/z: 340.93861 #charge 1+
###MS: 107
###MSMS: 109
BEGIN IONS
TITLE=Cmpd 81, +MS2(340.9386), 28.0-35.0eV, 2.4min #109
RTINSECONDS=140.138
SCANS=107,109
PEPMASS=340.93861	848960
CHARGE=1+
137.57358	92	
197.92193	76	
199.07240	124	
205.40762	88	
206.03834	88	
206.40486	88	
208.94307	124	
210.94092	128	
212.87612	168	
213.87977	196	
213.93847	624	1+
214.89106	116	
215.88358	348	1+
215.93839	100	
217.88575	110	
217.93384	204	
219.90439	116	
221.94502	88	
222.09691	90	
224.97155	74	
226.94725	208	
227.92406	96	
228.84325	78	
228.93902	146	
230.88421	644	1+
231.95002	688	1+
233.89578	184	
234.88020	86	
235.86632	178	
235.89015	130	
237.05686	92	
237.90668	78	
238.83367	78	
238.86238	80	
238.88189	152	
239.01604	76	
239.89937	90	
240.03816	90	
240.82910	396	1+
240.85324	134	
240.90288	76	
240.96385	90	
241.85056	126	
242.01532	78	
243.08304	158	
244.06340	100	
244.82957	106	
244.95240	146	
245.11202	82	
245.99146	76	
247.00531	136	
248.85510	148	
248.97565	80	
249.03157	136	
249.96261	176	
250.04823	80	
250.07732	92	
250.95177	236	1+
252.08339	86	
252.10482	88	
253.92333	222	1+
254.01547	102	
254.95878	380	1+
255.37349	102	
256.85755	78	
258.84360	238	
258.86084	140	
259.85223	206	
260.03507	80	
260.33449	82	
260.83304	500	1+
260.85128	112	
260.93084	120	
263.82677	80	
264.42937	80	
264.86270	98	
264.90071	92	
265.01853	78	
265.95934	82	
266.08343	80	
266.86113	116	
269.84139	160	
270.84555	76	
271.83838	240	1+
272.84261	192	1+
272.87913	90	
272.92636	132	
273.80624	98	
275.06816	110	
275.80509	76	
275.86637	90	
275.98580	98	
276.40483	102	
276.85937	296	
277.84823	128	
278.04256	80	
278.48922	80	
278.84347	1144	1+
279.08459	92	
279.92550	116	
279.96684	78	
280.09783	90	
280.26223	78	
280.84709	260	
280.86591	122	
280.93516	128	
281.04710	158	
281.26632	80	
282.04740	80	
282.90873	292	1+
283.86910	78	
285.03118	76	
285.79215	80	
287.80645	96	
288.83940	136	
289.78522	126	
290.01976	100	
290.88174	130	
291.59628	78	
292.86400	262	1+
292.90637	116	
294.10752	78	
294.45491	80	
294.86386	96	
296.09679	78	
296.52166	78	
296.85714	106	
296.93622	92	
297.81257	76	
297.88980	102	
297.97801	108	
298.10932	88	
298.30554	138	
298.41050	96	
299.05828	256	1+
299.89139	142	
299.92285	76	
300.88038	78	
301.86063	124	
302.94031	112	
303.36698	100	
305.89140	82	
305.96233	76	
307.13848	82	
307.80006	152	1+
310.86276	280	1+
312.80656	110	
313.89077	108	
314.87235	178	
316.86379	76	
320.08474	78	
322.52599	88	
325.89073	78	
326.84679	84	
327.15324	86	
327.78898	104	
329.28008	78	
329.86958	86	
331.83403	82	
331.97522	80	
333.43301	80	
334.99543	78	
335.87036	76	
336.85888	78	
337.08901	206	
340.03043	84	
342.89606	96	
345.76933	206	1+
END IONS

###FS:    #m/z: 363.95450 #charge 1+
###MS: 107
###MSMS: 110
BEGIN IONS
TITLE=Cmpd 82, +MS2(363.9545), 28.0-35.0eV, 2.4min #110
RTINSECONDS=140.911
SCANS=107,110
PEPMASS=363.95450	344962
CHARGE=1+
178.93032	92	
189.86152	268	
191.85876	256	1+
192.92706	122	
196.05065	80	
207.87152	312	
209.94420	730	
210.88181	434	1+
210.93437	80	
212.87697	844	
214.89348	176	
218.34671	104	
218.92019	102	
222.01527	104	
222.95149	532	1+
224.94575	266	
225.25925	80	
225.94908	122	
226.89620	122	
226.94569	3602	1+
226.96937	298	
227.08115	88	
227.93073	188	
228.89145	130	
228.94053	3856	1+
230.88751	1740	1+
230.90963	130	
232.88346	368	1+
232.99135	80	
233.41080	98	
233.91404	110	
235.38323	82	
236.00715	86	
237.92243	82	
237.96921	90	
239.90146	84	
240.93622	666	1+
240.96677	110	
242.83024	82	
242.93893	742	1+
242.96406	154	
243.06496	80	
243.08170	102	
244.95559	3176	1+
245.85836	84	
245.93979	284	
246.90272	112	
246.95140	3582	1+
248.06636	136	1+
248.80178	196	
248.89892	922	1+
249.03778	264	1+
249.80226	116	
250.43284	86	
250.94546	220	
250.97975	80	
250.99580	112	
251.79753	94	
251.84558	88	
252.01765	86	
252.83675	94	
253.90501	124	
253.96153	104	
254.09565	98	
256.00155	86	
256.92264	88	
258.44184	94	
258.84515	212	1+
258.97084	88	
259.80337	84	
260.83508	110	
260.96542	92	
261.51821	82	
261.96937	92	
262.91220	90	
263.91757	266	1+
264.82162	134	
265.09064	112	
265.81021	124	
265.89941	90	
265.97917	118	
266.80629	94	
266.88826	152	
267.81248	218	1+
267.97104	476	
268.96156	710	1+
269.96684	522	1+
271.79768	128	
271.84390	120	
271.91771	302	1+
274.85219	84	
274.94307	82	
275.91709	80	
276.80906	156	
276.91600	212	1+
277.07204	132	
277.88498	92	
279.09615	80	
279.12040	80	
279.79575	112	
279.84249	120	
280.78803	380	1+
280.83517	114	
281.12646	108	
282.11962	88	
282.78974	124	
283.78781	108	
284.82208	146	
284.85746	114	
285.08995	150	1+
285.84415	310	1+
286.57538	82	
286.91266	152	
287.81100	284	1+
289.85517	102	
289.96111	86	
290.85148	108	
290.87470	252	1+
293.11662	108	
293.85199	128	
294.06748	170	
296.42846	92	
296.85356	130	
296.93805	84	
298.41886	92	
298.80114	1070	1+
299.92276	100	
300.79976	178	
300.85822	88	
301.51996	82	
301.80854	142	
301.85415	254	1+
302.80260	202	1+
302.82408	92	
303.13822	104	
303.85656	390	
304.96452	96	
305.15305	86	
306.87026	206	1+
307.08202	86	
307.10069	126	
308.13982	88	
309.31351	112	
309.83837	84	
310.42681	90	
310.88070	98	
310.93299	128	
314.81251	80	
315.86206	180	1+
316.41232	132	
316.81354	130	
317.83904	136	
318.37557	80	
318.94153	110	
320.90072	122	
322.99316	96	
323.20303	80	
324.88573	92	
326.87379	296	1+
327.02888	82	
333.39694	92	
335.83354	82	
336.93962	142	
337.08894	170	
339.82413	88	
340.93927	208	
340.99207	82	
341.37429	86	
341.75320	90	
341.78259	82	
342.82547	88	
344.79059	82	
346.11664	98	
348.46636	102	
348.90688	90	
349.59755	92	
359.34643	88	
359.51137	80	
364.71959	110	
366.39398	86	
367.78447	86	
368.86358	86	
END IONS

###FS:    #m/z: 322.92814 #charge 1+
###MS: 111
###MSMS: 112
BEGIN IONS
TITLE=Cmpd 83, +MS2(322.9281), 28.0-35.0eV, 2.4min #112
RTINSECONDS=144.567
SCANS=111-112
PEPMASS=322.92814	1902910
CHARGE=1+
172.03232	86	
190.97241	76	
192.88937	76	
192.92536	86	
196.03172	92	
197.88253	68	
201.04775	102	
204.00757	88	
209.94118	162	
211.86725	70	
214.89464	92	
220.03017	82	
220.87416	66	
221.47671	72	
221.87553	70	
221.95657	96	
222.95197	176	
223.95819	114	
224.81170	68	
224.82799	72	
225.86499	286	1+
226.94096	70	
226.95523	152	
227.92629	66	
230.89461	82	
232.12403	86	
232.88624	84	
234.93299	74	
235.03834	74	
235.07814	70	
236.07107	76	
238.88111	92	
238.94597	72	
239.08065	96	
240.08029	72	
240.81896	98	
240.93921	1322	
241.46340	80	
241.93830	3638	1+
241.96826	70	
242.93875	2970	1+
243.90208	74	
244.00796	70	
244.12666	92	
244.23431	76	
244.81708	158	
245.12902	92	
245.81993	96	
247.39145	96	
247.88743	102	
248.98367	70	
249.03896	82	
250.94786	72	
250.97188	102	
251.84014	68	
251.92429	88	
252.10883	82	
252.78399	78	
252.82487	70	
252.92470	72	
253.90202	84	
254.34986	98	
254.83013	76	
256.11004	72	
256.89811	68	
257.10510	86	
257.45165	88	
257.79706	74	
257.86746	82	
258.14199	74	
258.34100	100	
258.89011	74	
259.84116	76	
260.83765	68	
261.83524	148	
261.90180	72	
262.82980	106	
262.94991	82	
263.33652	146	
264.05014	92	
265.08549	106	
266.81092	68	
266.83697	68	
266.99580	116	
267.87714	68	
268.38972	72	
268.95745	122	
271.07843	146	
271.85703	138	
272.42643	78	
272.84819	92	
273.79385	140	
273.84462	74	
275.81016	142	
275.83821	82	
276.81535	74	
276.83307	112	
277.07082	86	
277.88096	72	
278.85448	68	
279.09100	998	1+
279.15946	84	
279.18197	70	
279.59255	106	
280.83216	152	
282.27279	90	
282.35464	76	
282.81258	182	
282.85962	74	
283.06554	118	
284.20651	94	
284.29422	396	1+
284.78426	84	
285.09362	102	
287.79691	78	
287.88638	86	
289.78640	70	
289.80617	70	
291.54613	98	
291.80179	116	
292.05783	144	
294.11571	88	
294.85064	132	
295.41249	74	
295.83465	78	
296.84931	68	
297.35706	86	
299.37877	72	
302.07874	68	
302.85153	80	
303.88033	72	
303.94486	76	
304.11112	66	
305.06304	68	
305.80622	116	
306.88757	434	1+
307.79838	142	
308.86629	92	
310.31846	74	
311.88029	76	
312.86108	76	
312.92382	80	
314.81872	98	
315.84327	68	
316.98569	66	
317.86571	70	
317.92004	80	
318.88849	76	
320.30204	70	
320.87832	70	
322.10013	90	
322.99152	94	
323.23387	74	
323.75741	80	
326.89224	142	
327.07979	70	
END IONS

###FS:    #m/z: 340.93869 #charge 1+
###MS: 111
###MSMS: 113
BEGIN IONS
TITLE=Cmpd 84, +MS2(340.9387), 28.0-35.0eV, 2.4min #113
RTINSECONDS=145.339
SCANS=111,113
PEPMASS=340.93869	801194
CHARGE=1+
185.93062	86	
190.94323	146	
195.94398	90	
196.88180	72	
197.87013	98	
197.92373	102	
198.06063	72	
199.85836	88	
203.99870	78	
207.44180	88	
208.96009	84	
210.93869	84	
212.87602	126	
213.88599	78	
213.93934	440	
215.88484	426	1+
215.93418	106	
220.87056	150	
221.89049	74	
222.95625	104	
223.83494	76	
226.11118	78	
226.87258	72	
227.87072	78	
228.84432	76	
228.90053	114	
228.94026	248	1+
230.84683	170	
230.88496	154	
231.88985	208	
231.94892	580	1+
233.86721	74	
233.89666	256	1+
233.94832	78	
234.88257	144	
236.53173	78	
236.86784	112	
237.06339	84	
238.83596	92	
238.93995	78	
239.21910	78	
240.22939	264	1+
240.39810	98	
241.02657	80	
241.13318	74	
241.84423	154	
241.92359	74	
242.83952	292	1+
243.08580	162	
243.84050	278	1+
243.90246	72	
244.82931	184	
246.86248	108	
247.00344	72	
248.16655	78	
248.89612	180	1+
248.98606	104	
250.58678	106	
250.94407	122	
251.16613	74	
252.85048	72	
253.17258	74	
253.90266	200	1+
254.86163	76	
254.96377	678	1+
255.07566	82	
256.86381	144	
257.79919	118	
257.88923	74	
258.05292	78	
258.84361	602	1+
259.95424	266	
259.98029	98	
260.10631	98	
260.84030	258	
260.85451	232	1+
261.10569	80	
261.83139	396	1+
261.91301	134	
262.01217	74	
262.13236	82	
262.96775	92	
263.08172	72	
263.87477	82	
264.84137	78	
264.86686	80	
265.01065	78	
267.88110	74	
269.79908	72	
270.95482	74	
271.31463	84	
271.83072	74	
272.34697	78	
272.93097	74	
273.06105	92	
274.08046	126	
274.86476	92	
274.89951	120	
275.86025	70	
276.85358	180	
276.88100	72	
277.85680	202	
277.96181	82	
278.84429	926	1+
279.35228	110	
279.37697	78	
280.38135	84	
280.84797	144	
280.92663	78	
280.95128	142	
280.97201	84	
281.86591	76	
282.85828	74	
282.88296	80	
283.55472	72	
283.85465	72	
283.94145	74	
286.35964	76	
286.94037	76	
287.44286	90	
288.83761	210	1+
292.81599	78	
293.06402	148	
293.80610	210	1+
293.91589	74	
293.98536	76	
294.85507	72	
294.87260	84	
294.88936	86	
295.86318	74	
296.85702	110	
301.80775	72	
301.87286	166	
301.93559	86	
302.94616	274	1+
303.90386	90	
305.38277	80	
306.04811	96	
307.01694	158	1+
308.28822	86	
310.87849	74	
310.98974	86	
312.03630	74	
312.79942	150	
312.92388	86	
313.89126	72	
315.10857	74	
315.88197	160	
317.92036	84	
318.93238	92	
319.07508	72	
323.90780	76	
324.88565	82	
325.24145	100	
325.80674	72	
326.88146	182	
327.23761	76	
328.89622	112	
329.04187	88	
330.44180	82	
330.81327	156	
331.87681	110	
336.13781	72	
342.90081	88	
343.10975	94	
343.74257	78	
344.82911	90	
346.19674	72	
END IONS

###FS:    #m/z: 363.95462 #charge 1+
###MS: 111
###MSMS: 114
BEGIN IONS
TITLE=Cmpd 85, +MS2(363.9546), 28.0-35.0eV, 2.5min #114
RTINSECONDS=146.111
SCANS=111,114
PEPMASS=363.95462	324474
CHARGE=1+
71.68252	90	
183.86362	76	
185.86393	82	
189.86189	232	
191.85767	394	1+
196.88278	124	
202.83504	90	
203.04594	90	
204.00931	78	
204.06735	88	
206.08775	78	
207.87354	136	
207.94714	134	
209.94331	426	1+
210.88389	116	
212.87748	1022	1+
214.89384	132	
218.88683	74	
220.03193	78	
222.95237	198	
223.94341	88	
224.94986	606	
225.01101	160	1+
225.16147	76	
225.88527	182	1+
225.97053	104	
226.94560	4362	1+
226.97063	342	1+
227.93316	158	
228.89414	548	1+
228.94074	4754	1+
230.35229	112	1+
230.88922	1400	
232.60988	92	
232.88320	280	1+
233.09014	80	
238.42378	88	
239.42479	74	
240.93715	180	
240.95952	216	
241.93868	790	1+
241.95978	156	
242.82754	122	
242.94002	492	1+
242.96032	138	
243.07060	82	
244.82145	110	
244.83218	76	
244.95631	2858	1+
245.13696	80	
245.94251	404	
246.38344	84	
246.90304	138	
246.95151	3486	1+
246.97816	80	
247.00574	98	
248.80355	172	
248.89994	550	1+
249.03869	164	
250.48341	94	
250.80178	170	
250.94993	88	
250.96954	76	
251.94707	94	
252.07198	134	
253.01419	76	
253.89514	124	
254.83071	212	
255.34186	80	
258.83196	112	
260.39793	92	
260.86762	104	
260.97507	112	
261.90177	78	
261.93778	84	
261.96523	112	
262.82548	150	
263.98079	80	
264.06836	78	
264.90571	90	
264.96557	258	1+
266.12063	86	
266.81060	348	1+
266.91956	86	
267.97185	402	
268.83862	168	
268.91064	86	
268.95592	168	
268.97386	188	
269.37433	94	
269.96585	584	1+
271.84380	244	1+
271.91579	96	
272.94008	196	1+
273.50735	88	
275.05614	116	
275.52550	76	
275.81414	192	1+
275.91918	80	
276.35803	84	
277.52667	80	
278.84480	186	
278.89611	142	
279.96216	84	
280.10197	76	
280.78957	162	
280.83392	204	1+
281.89551	84	
281.97596	106	
282.99688	78	
283.06815	136	
283.44940	84	
283.78731	96	
283.80502	88	
283.85001	86	
283.88598	84	
284.86433	124	
285.84712	274	1+
286.41520	120	
289.07322	104	
290.33132	90	
290.85525	328	1+
290.94261	78	
291.40773	84	
291.43706	84	
291.85899	314	1+
292.43784	84	
293.11441	108	
293.37930	82	
294.11185	136	
296.80601	140	
296.85548	76	
297.82902	134	
298.80428	252	
299.79875	806	1+
301.86252	406	1+
301.94862	118	
301.99960	80	
302.11040	78	
302.79808	268	1+
303.85472	454	
303.88462	98	
304.46485	88	
307.40123	76	
309.00249	74	
311.86138	134	
311.88431	78	
314.06094	90	
314.82330	92	
316.10755	80	
317.40579	78	
318.77243	80	
318.92816	78	
319.88125	126	
320.13988	168	
321.81825	142	
322.42429	94	
322.98879	78	
323.81459	216	1+
323.83274	130	
323.92849	114	
324.01838	76	
324.12674	88	
326.86727	152	
327.87426	184	1+
328.95709	80	
336.09055	78	
336.62460	86	
336.94440	78	
337.09109	84	
339.87631	86	
341.93268	80	
343.17354	92	
351.77021	76	
353.40071	82	
360.71879	88	
364.12442	86	
364.95443	106	
366.17066	116	
367.95846	92	
368.95322	92	
END IONS

###FS:    #m/z: 507.84167 #charge 1+
###MS: 115
###MSMS: 116
BEGIN IONS
TITLE=Cmpd 86, +MS2(507.8417), 28.2-35.2eV, 2.5min #116
RTINSECONDS=149.765
SCANS=115-116
PEPMASS=507.84167	66394
CHARGE=1+
196.01487	200	
209.93977	152	
210.87789	208	1+
214.88451	256	
224.97536	130	
232.05201	138	
232.89516	396	1+
234.88650	132	
236.88718	126	
248.11859	122	
250.05585	150	
250.96661	136	
252.08141	318	1+
258.87207	128	
262.11089	194	1+
262.33329	128	
266.16423	144	
271.13680	152	
271.80217	116	1+
272.85205	246	1+
274.80649	122	
278.83266	138	
279.95070	150	
280.92319	122	
285.85403	266	
287.85137	586	
288.02701	134	
289.87945	398	1+
290.12749	258	
291.80300	142	
293.02852	118	
293.06200	142	
293.86534	536	1+
293.88975	124	
294.79611	172	1+
296.84817	340	1+
296.99949	122	
298.83576	202	
299.80633	214	
301.84654	122	
302.88016	148	
303.86610	786	1+
304.39557	148	
305.85931	1154	1+
307.13510	760	1+
307.86533	886	1+
307.88889	812	1+
308.14121	544	1+
308.86943	754	1+
309.88922	142	
310.15468	516	
311.15862	288	
311.88054	848	1+
312.86271	348	1+
313.80756	230	1+
313.92734	138	
314.86208	566	
319.83316	122	
323.86960	396	
323.91200	166	
324.82290	126	
324.89588	120	
326.88125	2202	1+
327.83219	134	
328.90881	128	
332.81639	526	1+
332.87150	470	1+
333.81841	492	1+
335.77210	130	
337.87670	250	
340.89697	144	
342.86551	402	1+
343.87296	250	1+
345.77549	126	
345.79128	118	
346.77749	136	
347.74454	230	1+
347.77626	344	
347.89655	162	
348.78448	496	1+
348.88865	124	
349.16379	176	
349.74774	292	
349.94291	282	1+
350.76567	124	
350.88119	614	1+
351.76755	248	1+
353.78122	216	1+
353.84159	118	
354.88410	132	
355.81328	130	
356.71650	138	
357.80437	194	
357.90300	134	
358.76479	120	
359.76156	256	1+
360.35972	208	1+
360.79630	154	
363.79927	196	1+
365.78451	216	
366.18222	172	
366.78295	156	
366.80784	460	1+
366.83543	134	
367.72233	120	
367.76421	648	1+
367.80813	530	1+
367.83829	144	
367.84984	202	1+
367.95858	148	
368.89355	240	1+
369.83528	364	
370.80079	642	1+
370.83885	322	
371.19081	120	
371.80282	418	1+
371.83286	230	
371.90479	210	
373.82832	126	
374.81076	200	1+
375.76852	128	
376.88483	122	
377.73271	140	
378.38689	156	
380.16941	128	
380.71500	276	1+
381.80274	124	
381.83784	238	
382.79283	376	1+
382.84286	144	
383.79505	314	1+
385.77699	322	1+
385.84763	184	
386.81340	146	
387.84455	414	
388.73453	300	
388.79308	134	
388.84309	208	
389.20355	188	
390.06317	294	1+
390.20483	132	
390.75169	244	
390.77661	290	1+
390.83800	1108	1+
392.82260	962	1+
394.78144	148	
394.82678	126	
395.76968	422	1+
395.84608	122	
396.77344	326	1+
396.80763	248	1+
396.84817	194	
397.83167	248	1+
398.72630	174	
399.68753	174	
399.84596	250	1+
399.87800	174	1+
400.80619	124	
401.78183	160	
403.86894	316	
404.87229	160	
405.76711	200	
405.85433	368	
406.79330	190	1+
406.85839	164	
407.73938	138	
407.86351	524	
408.75158	156	
408.84872	1408	1+
409.71975	254	
409.78284	136	
410.73226	162	
410.76137	126	
410.83428	2152	1+
410.87085	198	1+
411.09097	262	1+
411.73577	122	
412.83208	158	
413.07731	136	
414.84144	546	1+
416.73968	124	
417.82633	126	
417.85401	122	
418.78675	138	
421.88330	160	
422.82422	120	
422.86171	1446	1+
423.76740	332	1+
423.86494	1224	1+
424.07580	162	1+
424.09737	142	
425.74284	426	1+
425.77071	402	
425.88313	164	
426.76808	298	
426.85975	614	
427.73287	364	
427.77995	204	
427.82856	162	
427.85976	426	
428.74399	284	
428.80319	160	1+
428.84494	1684	1+
428.88374	130	
429.70057	162	
429.73088	414	1+
429.77060	128	
430.69051	144	
430.75634	190	1+
430.84453	374	
431.86407	724	1+
432.69144	168	
433.85228	766	1+
435.72326	274	1+
437.81246	140	
438.10254	166	1+
438.88979	116	
439.78228	130	
440.88810	134	
442.68431	186	
442.75374	312	1+
444.74715	440	1+
444.83601	142	
444.87016	2050	1+
445.71390	180	1+
445.74659	308	1+
447.70619	474	1+
449.69371	424	1+
449.71496	146	
449.87230	846	1+
451.75790	162	1+
451.80798	130	
454.86484	128	
457.90022	616	1+
462.71448	170	1+
462.88022	1078	1+
465.72075	376	1+
467.88614	960	1+
470.71562	166	
485.89670	530	1+
509.85830	118	
END IONS

###FS:    #m/z: 336.94354 #charge 1+
###MS: 115
###MSMS: 117
BEGIN IONS
TITLE=Cmpd 87, +MS2(336.9435), 28.0-35.0eV, 2.5min #117
RTINSECONDS=150.536
SCANS=115,117
PEPMASS=336.94354	41064
CHARGE=1+
84.83335	82	
144.51602	74	
167.16178	74	
186.86928	82	
197.01638	76	
197.09057	74	
206.01358	72	
206.85699	88	
207.97729	72	
208.97728	142	
209.93948	82	
209.95572	132	
210.88238	172	
211.94374	1456	
212.87804	494	1+
213.93789	750	1+
214.02832	74	
215.88939	104	
217.83715	98	
223.83310	82	
223.95945	220	
223.97571	106	
226.94520	96	
227.89262	154	
228.83919	72	
228.89406	116	
229.50275	72	
229.59608	100	
229.95391	1306	1+
230.88931	836	1+
231.09978	114	
231.13333	94	
231.94977	644	1+
232.08826	88	
232.16729	82	
232.54321	86	
232.82442	72	
234.42509	80	
234.83122	84	
235.82579	72	
237.06473	76	
237.89149	94	
238.89440	84	
239.07854	72	
240.82790	152	
240.83873	370	1+
240.96000	84	
241.83871	360	1+
242.99808	76	
243.09185	80	
244.12292	82	
244.93309	84	
244.95463	80	
246.90916	76	
247.96364	438	
248.89821	604	1+
249.12879	76	
249.96105	262	
251.06932	126	
251.11358	78	
251.82399	122	
251.95346	100	
252.96789	1278	1+
253.87047	72	
253.90292	332	
254.08579	74	
254.83596	76	
254.85957	72	
254.88878	78	
254.91639	74	
255.07517	260	
255.78808	174	1+
255.95857	246	1+
256.89106	108	
257.85567	78	
257.89391	208	1+
258.84322	120	
259.85057	76	
259.88669	76	
259.93228	74	
260.10655	72	
260.83475	242	1+
261.85619	144	
266.99565	76	
267.84098	184	
268.83626	506	1+
269.56782	80	
269.83846	384	1+
270.91019	88	
270.97984	98	
272.06358	80	
272.37947	74	
272.89431	72	
274.86153	136	
274.91469	72	
275.86787	76	
275.93785	84	
276.05766	72	
276.85353	242	
277.96466	72	
278.83085	496	1+
278.87037	72	
279.96051	82	
280.84924	74	
280.87134	76	
281.05461	94	
281.90094	92	
283.02878	152	
285.84686	212	
286.84871	798	1+
286.89132	88	
286.99580	74	
288.85222	194	
288.89376	74	
289.03783	96	
289.43873	92	
291.86278	142	
292.81680	86	
292.87784	130	
293.10917	276	1+
293.79817	70	
294.83432	72	
294.85785	378	1+
294.92947	84	
297.08424	92	
297.88997	102	
298.09743	90	
298.30749	112	
298.80114	76	
298.95585	76	
299.05335	98	
299.15946	92	
300.06293	82	
303.76000	112	
303.97226	78	
304.85803	286	1+
306.11493	72	
307.80058	72	
307.88196	114	
309.87198	342	1+
311.84322	80	
312.34227	76	
312.79108	78	
313.84344	76	
315.09141	182	1+
315.89608	98	
316.66246	78	
322.37778	84	
323.01337	80	
323.13465	116	
323.93528	100	
324.15516	90	
324.88943	74	
326.04372	78	
326.84657	72	
326.88221	72	
327.87800	90	
327.92221	92	
328.79424	72	
329.40218	94	
329.86949	146	
330.87264	72	
333.86368	78	
333.89998	96	
334.28755	116	
335.10096	84	
335.22704	74	
336.96276	78	
337.08177	84	
337.80384	112	
340.16423	94	
341.73500	86	
END IONS

###FS:    #m/z: 359.95894 #charge 1+
###MS: 115
###MSMS: 118
BEGIN IONS
TITLE=Cmpd 88, +MS2(359.9589), 28.0-35.0eV, 2.6min #118
RTINSECONDS=151.31
SCANS=115,118
PEPMASS=359.95894	33164
CHARGE=1+
53.83814	72	
114.31238	84	
116.93050	94	
185.97421	84	
192.01939	74	
196.88178	78	
201.87336	74	
209.94084	442	1+
212.05492	76	
212.99098	80	
213.04489	74	
213.90780	74	
217.00782	102	
222.89538	82	
222.95208	232	1+
223.84392	72	
224.88988	110	
224.94767	772	1+
224.96963	198	
225.04346	80	
226.94641	3078	1+
226.96962	106	
227.85963	72	
227.92710	124	
227.96921	78	
228.94139	2888	1+
229.03776	80	
229.07901	74	
230.00738	88	
231.80221	140	
233.54806	98	
234.57540	80	
234.86292	76	
237.52606	98	
240.82947	222	1+
240.85908	92	
240.89411	196	1+
240.93576	120	
240.96341	154	
241.93595	146	
242.95884	230	1+
243.44795	78	
244.95506	2078	1+
245.00289	96	
245.85652	72	
245.94040	90	
246.80876	88	
246.95110	1282	1+
247.10304	98	
248.03102	88	
248.79937	310	1+
248.98071	94	
250.12991	88	
250.94940	164	
251.07256	72	
252.96074	96	
253.83254	142	
253.96238	74	
255.00275	82	
255.06538	72	
256.02931	74	
256.91910	136	1+
257.08745	84	
258.97044	226	1+
259.80364	104	
259.94003	82	
260.10856	80	
260.98086	98	
262.37883	74	
262.95007	212	
264.04258	72	
264.81936	78	
264.92889	76	
265.94126	84	
266.79288	78	
266.81712	84	
267.79290	74	
267.81925	102	
267.88308	78	
267.97114	518	
268.02604	76	
268.84634	86	
268.96161	126	
269.96731	564	1+
269.99967	80	
271.09217	76	
271.41157	80	
271.84432	80	
272.44025	90	
272.86152	134	
273.79207	76	
273.96461	72	
274.52999	86	
274.89230	92	
275.07126	96	
275.85903	88	
276.39664	84	
276.81124	176	1+
276.83339	80	
276.85653	86	
277.04004	94	
277.28335	96	
278.09996	290	1+
278.79815	284	1+
278.84423	234	1+
280.79214	544	1+
280.82914	290	
280.85878	86	
281.10132	86	
281.11358	82	
281.85340	82	
281.88634	98	
281.99364	72	
282.40421	90	
282.78513	116	
283.10005	122	
284.40515	80	
285.00058	252	1+
286.86039	76	
286.89807	98	
290.85300	132	1+
293.11417	104	
293.97721	98	
294.83240	82	
294.88288	78	
295.12157	74	
295.84801	256	1+
296.80530	282	1+
296.85037	198	1+
298.80199	606	1+
300.12098	76	
301.86920	80	
302.78122	72	
302.92870	72	
305.28176	88	
305.42551	74	
307.13407	76	
307.43769	86	
307.80158	182	
307.87040	88	
308.91835	80	
310.80748	96	
310.87250	362	1+
313.05881	78	
313.82361	78	
315.87387	80	
316.81176	146	
317.06049	78	
317.92441	76	
318.10616	74	
320.14094	140	
320.92186	230	1+
321.82724	74	
327.15095	74	
328.95015	76	
329.86434	78	
331.16791	72	
331.72465	72	
332.59725	82	
338.97728	96	
339.82321	146	
339.85852	78	
342.97559	86	
343.87441	74	
345.15298	78	
345.19193	86	
348.75528	88	
350.37170	80	
354.30823	76	
354.77305	78	
354.89551	76	
355.83192	116	
358.81105	72	
359.09383	164	
359.85521	126	
364.04559	84	
364.87021	76	
END IONS

###FS:    #m/z: 507.84185 #charge 1+
###MS: 119
###MSMS: 120
BEGIN IONS
TITLE=Cmpd 89, +MS2(507.8418), 28.2-35.2eV, 2.6min #120
RTINSECONDS=154.983
SCANS=119-120
PEPMASS=507.84185	64634
CHARGE=1+
196.01598	576	1+
198.89670	140	
210.03191	144	
214.88782	148	
215.88376	138	
223.97449	266	1+
232.89277	306	
234.89040	186	
240.07803	232	1+
248.02520	132	
252.07661	138	
252.09355	226	1+
252.90338	130	
255.91505	146	
263.92443	130	
264.15145	144	
265.08687	432	1+
266.16493	170	
267.07832	232	1+
267.87449	158	
268.10645	124	
270.85289	260	1+
273.80271	168	1+
276.89055	150	
277.84364	254	
278.82912	382	1+
280.83333	190	
285.85479	132	
287.85224	812	1+
289.04098	200	1+
289.87699	368	
290.12855	132	
290.86198	376	1+
293.87062	276	
293.95607	120	
294.87647	130	
295.81120	176	1+
296.87405	170	
297.85414	126	
299.89866	126	
300.85782	174	
301.85032	168	
302.78969	140	
303.86397	252	
304.84141	316	1+
304.88502	252	1+
305.86171	840	1+
308.13926	762	1+
308.87071	1188	1+
310.15540	1080	1+
310.41009	170	
311.88306	672	
312.12285	120	
312.80684	186	
312.88009	392	1+
312.98193	122	
314.86144	706	1+
316.41345	132	
317.94108	126	
318.85367	424	1+
322.85797	176	
323.87194	410	
324.79014	136	
324.82288	198	1+
324.86136	188	
325.90018	280	
326.02388	142	
326.78922	132	
326.88161	2798	1+
327.80589	348	1+
328.14925	128	
328.16647	138	1+
328.87681	314	
330.16166	130	
330.82081	332	1+
330.88019	290	1+
332.79547	126	
332.86446	266	
332.88152	296	1+
333.82510	124	
334.77410	212	1+
335.80494	130	
337.79545	124	
337.87823	304	
338.88276	230	
343.86843	364	1+
345.83202	130	
346.87783	118	
347.77288	502	1+
348.17111	182	
348.79145	274	
348.87525	216	1+
349.75148	444	
349.79985	156	
350.75978	260	
350.80367	148	
350.82220	126	
350.86041	138	
350.88598	530	1+
351.83966	460	1+
352.79453	120	
355.88919	376	1+
356.78939	134	
356.86250	172	
357.77763	300	1+
358.19591	166	1+
359.86854	128	
360.75594	192	1+
361.83217	148	
362.77590	206	1+
362.81275	122	
363.86522	130	
365.04669	240	1+
365.75808	280	1+
365.78151	690	1+
366.17278	202	1+
366.90097	186	
367.70378	318	
367.76544	530	1+
367.81806	144	
368.09995	212	1+
368.70825	134	
368.89711	348	1+
369.83558	700	1+
369.85532	142	
370.80004	602	1+
371.83419	232	
372.78309	494	1+
372.83202	396	1+
374.81394	186	
375.81490	122	
376.81191	120	
377.77119	148	
380.71218	132	
380.76386	244	1+
380.79971	152	
380.85295	218	
380.88314	128	
381.71068	142	
381.76998	174	1+
381.79151	138	
381.84131	316	1+
384.76820	568	1+
384.82454	200	
384.85013	260	
385.82304	252	
385.85097	308	
385.87586	158	
386.82029	206	
386.83953	556	1+
387.75078	234	1+
387.77261	134	
387.84226	398	1+
389.19963	488	1+
389.72384	140	
389.79990	162	
390.75140	284	1+
390.78259	464	1+
390.84062	532	
391.83575	390	
392.82417	1254	1+
392.88421	274	1+
392.89899	206	1+
393.72313	124	
394.78377	136	
395.76929	174	
397.83045	160	
398.31334	214	1+
398.73191	124	
399.71666	140	
399.84487	648	
400.72154	120	
400.79243	188	
402.86671	466	1+
403.87145	402	1+
405.77687	242	1+
405.85639	984	1+
407.74362	306	
408.74090	172	
408.84890	1668	1+
409.72800	338	1+
409.75416	228	
410.73195	222	1+
410.83412	1670	1+
411.09413	126	
412.70822	126	
412.83710	362	1+
413.06726	128	
413.76700	124	
414.19567	142	1+
416.87675	122	
417.85499	246	
418.84095	184	1+
421.77286	164	
421.88316	256	
422.86551	162	
423.77577	542	1+
423.82643	128	
423.86511	1336	1+
425.75408	272	
426.76049	322	
426.85968	1210	1+
427.73695	424	
428.09014	180	
428.74273	304	
428.84465	2510	1+
428.87949	204	
429.69985	200	
429.73817	184	
429.80021	134	
430.74704	122	
430.95605	136	1+
431.68775	166	
431.72675	158	1+
431.80994	332	1+
431.86016	464	
432.86813	280	
433.85038	310	
434.70870	326	1+
434.85054	132	
444.87169	1872	1+
445.71621	180	
445.75063	228	1+
446.87615	552	1+
447.70866	958	1+
448.77964	130	
449.69527	538	1+
449.87560	574	1+
450.70005	446	1+
450.75066	184	
451.85927	214	
452.86169	180	
457.90088	280	1+
459.13430	110	1+
462.88028	884	1+
464.88668	458	1+
465.72292	232	
465.89213	314	1+
466.71595	182	
467.76562	212	1+
467.88497	770	
468.70769	250	
468.89188	464	
469.70564	144	
470.71176	134	
485.89804	584	1+
488.73082	124	
499.19109	122	
END IONS

###FS:    #m/z: 336.94382 #charge 1+
###MS: 119
###MSMS: 121
BEGIN IONS
TITLE=Cmpd 90, +MS2(336.9438), 28.0-35.0eV, 2.6min #121
RTINSECONDS=155.755
SCANS=119,121
PEPMASS=336.94382	41438
CHARGE=1+
182.87094	128	
196.88355	152	
201.04373	76	
202.03234	86	
205.95009	72	
209.87891	238	1+
210.87977	162	1+
211.94248	1372	1+
212.10133	98	
212.87864	580	1+
212.89787	88	
213.93962	564	1+
214.40737	80	
215.88528	120	
215.93756	78	
216.47442	76	
217.42236	88	
217.88293	106	
219.38393	80	
220.87396	74	
221.87175	84	
223.87344	76	
223.95652	128	
223.97394	120	
225.39351	80	
225.95253	80	
226.94852	72	
227.78202	78	
227.87520	84	
228.89318	196	
229.90977	182	1+
229.95368	1648	1+
230.88836	1282	1+
231.94794	820	1+
232.86360	92	
232.88485	156	
233.89717	194	
233.94342	252	
235.87106	114	
235.89657	262	1+
236.02586	80	
236.38079	84	
237.08937	132	
237.45213	88	
237.92578	72	
238.85265	228	1+
239.10129	74	
241.84143	104	
243.08729	192	
243.82179	78	
243.83520	72	
244.52215	90	
244.83717	74	
244.87930	72	
245.08132	84	
246.88559	78	
246.97468	78	
247.15395	76	
247.96299	302	1+
248.90166	516	1+
249.13085	78	
249.36908	86	
249.95860	318	1+
250.82983	80	
251.06751	110	
252.93278	326	1+
252.96929	920	1+
253.08677	88	
253.84697	84	
254.83239	126	
254.90545	88	
254.96575	678	1+
255.07465	172	
255.93009	136	
255.95467	310	1+
256.84798	174	
256.86694	116	
256.89760	104	
257.10900	94	
258.34296	74	
258.84239	226	
258.89575	106	
258.91580	102	
259.85049	152	
259.87286	78	
259.95255	96	
261.47654	100	
261.85514	116	
262.03293	94	
262.94594	74	
263.16510	82	
266.85273	100	
267.83867	134	
267.85517	74	
267.97184	84	
268.83556	358	
269.83990	268	
270.00561	82	
270.98155	128	
271.38727	78	
271.80024	78	
271.91207	90	
271.93379	76	
272.09218	74	
272.84266	140	
272.97762	74	
273.86216	266	1+
274.90840	78	
275.07157	76	
276.84846	144	
276.87200	102	
277.84495	146	
277.86324	190	
277.87766	210	
278.83449	204	
278.86553	102	
278.91354	76	
279.82929	236	1+
280.12143	80	
280.56670	98	
281.04479	194	
281.12843	82	
281.87636	82	
282.87282	84	
285.85436	120	
286.84931	314	
287.85311	204	
288.39487	86	
292.41464	82	
293.10417	216	
293.80219	74	
293.86195	98	
294.17886	76	
294.31613	98	
294.86398	86	
294.89143	72	
296.40950	92	
296.84971	120	
298.27467	82	
298.43162	82	
299.88372	124	
300.06942	104	
300.88936	80	
302.92427	90	
305.86479	110	
306.11487	74	
306.86972	108	
308.81458	98	
308.87123	142	
309.86366	138	
310.86513	88	
312.03397	94	
315.11067	146	
315.90679	80	
316.87218	82	
318.87314	102	
319.79488	74	
320.07591	74	
322.72209	72	
323.56511	90	
327.82705	74	
327.93136	78	
328.97927	120	
329.17310	80	
329.87400	132	
331.00660	82	
336.06967	88	
337.85350	80	
338.79627	126	
339.84020	84	
END IONS

###FS:    #m/z: 359.95933 #charge 1+
###MS: 119
###MSMS: 122
BEGIN IONS
TITLE=Cmpd 91, +MS2(359.9593), 28.0-35.0eV, 2.6min #122
RTINSECONDS=156.527
SCANS=119,122
PEPMASS=359.95933	30832
CHARGE=1+
66.46432	74	
90.51473	88	
162.72846	102	
203.87851	134	
208.93972	146	
208.95658	86	
209.94315	322	
212.04785	88	
218.91142	160	
219.97369	76	
221.89026	192	
222.95201	172	1+
224.94663	544	1+
226.02669	82	
226.94623	2492	1+
226.96535	206	
227.89302	88	
228.94112	2120	
230.88515	128	
231.11854	84	
231.80242	156	
232.88532	86	
233.42958	104	
233.96088	84	
235.42268	76	
235.85974	78	
236.42953	94	
238.42204	74	
238.94117	128	
238.95898	84	
240.94128	78	
240.96118	554	1+
241.94122	198	
242.77994	96	
242.95999	428	
243.08424	150	
243.82730	248	1+
244.89463	154	1+
244.95550	2092	
245.86387	106	
245.91341	172	
245.94109	276	
246.39006	180	
246.43419	140	
246.80481	104	
246.95162	2032	1+
248.80622	112	
250.94911	116	
251.03408	78	
251.84436	138	
252.95336	156	
254.90874	106	
255.01072	78	
256.98472	130	
257.84287	82	
258.82627	140	
258.97303	104	
259.86681	78	
259.94266	208	1+
260.02946	80	
260.82857	220	
260.96450	78	
261.05390	92	
262.81771	132	
263.05219	114	
263.97662	130	
264.82294	82	
265.11070	84	
265.85095	76	
265.97569	158	
266.81234	120	
267.01301	118	
267.84886	76	
267.97254	172	
268.83252	76	
269.01410	80	
269.96961	192	
270.82563	78	
270.89997	74	
271.11429	92	
272.84124	138	
273.88341	78	
276.86133	126	
277.10374	78	
277.80692	88	
277.85216	110	
277.88064	78	
278.55632	100	
278.83617	118	
279.10188	176	
279.84765	112	
280.03407	76	
280.05079	106	
280.79181	84	
280.80478	88	
280.92646	78	
281.11677	114	
281.87507	130	
282.79294	88	
283.79475	82	
283.88996	94	
284.43843	92	
284.82087	168	
285.09721	78	
285.82149	132	
285.91284	80	
288.45331	100	
288.90012	162	
289.91516	86	
291.78780	90	
292.43153	88	
292.86141	140	
295.85370	202	1+
295.94033	84	
296.80614	352	1+
298.42752	84	
298.80018	338	
300.44600	82	
300.80596	78	
301.01904	82	
301.81106	92	
301.83096	78	
303.02913	82	
303.84199	80	
304.12003	78	
305.80972	128	
307.89843	82	
309.96366	90	
310.86686	102	
311.92551	82	
314.09669	230	1+
314.81879	90	
316.81457	286	
316.86151	120	
318.86921	92	
320.13763	78	
322.81903	76	
323.88142	80	
324.87007	106	
324.91821	78	
325.14191	98	
325.89118	78	
326.64950	96	
328.89085	106	
329.61458	86	
329.71913	88	
332.82559	78	
336.29107	84	
336.93840	86	
339.42376	92	
339.81759	78	
340.45383	82	
340.80056	76	
342.78470	76	
344.96596	92	
345.94046	104	
346.74237	78	
361.07687	144	
362.38814	80	
362.73184	78	
362.94692	100	
END IONS

###FS:    #m/z: 322.92812 #charge 1+
###MS: 123
###MSMS: 124
BEGIN IONS
TITLE=Cmpd 92, +MS2(322.9281), 28.0-35.0eV, 2.7min #124
RTINSECONDS=160.223
SCANS=123-124
PEPMASS=322.92812	1864930
CHARGE=1+
89.31195	84	
188.94818	104	
190.98090	78	
195.07361	72	
196.05757	96	
197.96041	76	
200.83677	70	
202.99842	72	
203.98479	70	
205.94743	122	
206.96781	134	
209.08271	82	
210.89789	72	
210.91216	72	
211.88308	76	
214.89775	100	
215.37763	78	
218.84392	80	
222.01263	82	
222.95315	410	1+
223.95843	284	1+
225.90280	114	
226.03196	76	
227.92482	94	
228.84464	86	
228.93025	92	
230.89059	70	
230.90598	78	
231.01419	76	
231.20800	72	
232.82410	86	
232.88293	84	
234.92535	78	
235.57323	78	
237.05500	72	
238.89237	74	
238.93824	166	
239.06744	86	
239.78476	130	
239.82170	74	
240.88039	76	
240.93895	1506	
240.96073	200	
241.94057	1060	
242.78544	84	
242.93975	3156	1+
243.82156	138	
243.88699	78	
243.91387	72	
244.93902	780	1+
244.98514	96	
245.22362	74	
246.84145	78	
246.86615	70	
246.97638	88	
247.39167	86	
248.03010	246	1+
249.01639	74	
250.85807	72	
251.06884	174	
251.11366	92	
251.42707	94	
251.79906	76	
252.88563	82	
252.90290	106	
254.95594	70	
255.05579	80	
255.32814	138	
255.79945	74	
256.79002	74	
256.89020	94	
257.06956	82	
257.77267	72	
257.79680	88	
258.83048	106	
258.85025	122	
259.98971	78	
260.33433	106	
260.83250	204	
261.23454	88	
261.56210	80	
261.82745	466	1+
262.82928	338	1+
263.85909	78	
263.94565	98	
264.86211	128	
265.85113	84	
265.89334	78	
266.37196	88	
266.86422	114	
267.86089	72	
268.03788	90	
268.10011	86	
268.95882	70	
268.97527	76	
269.11246	80	
269.91311	72	
270.84363	142	
271.84283	78	
271.86897	80	
272.44858	96	
272.84310	252	1+
273.79022	74	
274.35305	70	
274.84712	90	
275.81215	84	
276.91750	72	
277.93582	96	
278.81096	76	
279.09066	1234	1+
279.82228	70	
280.10591	76	
281.86630	72	
281.88877	70	
282.28247	92	
282.78956	72	
283.02919	186	
283.20349	72	
283.78745	126	
283.90411	84	
284.28949	646	1+
284.94614	90	
285.66144	94	
285.86312	86	
286.17650	74	
287.85036	90	
287.88224	118	
288.75610	80	
289.20685	72	
289.78652	120	
289.85166	232	1+
289.88358	74	
291.10178	80	
291.80709	194	1+
292.05558	80	
294.84420	144	
299.07706	70	
299.77613	76	
300.78546	92	
305.15530	84	
305.80549	74	
306.11057	86	
306.76391	82	
307.79787	136	
309.12575	72	
309.81457	136	
310.82269	80	
310.88010	148	
310.93334	76	
311.01533	98	
312.14706	140	
314.81659	76	
316.16433	72	
316.75849	76	
317.93775	74	
320.02091	80	
322.05868	80	
322.43961	76	
323.37766	82	
323.88540	86	
324.16643	82	
325.90172	80	
END IONS

###FS:    #m/z: 340.93859 #charge 1+
###MS: 123
###MSMS: 125
BEGIN IONS
TITLE=Cmpd 93, +MS2(340.9386), 28.0-35.0eV, 2.7min #125
RTINSECONDS=160.995
SCANS=123,125
PEPMASS=340.93859	792672
CHARGE=1+
64.22607	126	
185.42050	82	
192.94245	92	
194.08017	80	
208.96081	244	
210.93314	302	1+
212.87749	148	
213.93769	824	
215.07483	76	
215.88408	130	
215.93557	180	
217.88093	140	
217.93387	200	
218.87722	140	
219.42030	84	
220.88707	78	
222.95393	90	
224.97379	88	
226.86691	146	
226.90580	90	
227.83784	152	
228.84111	140	
230.88151	84	
231.87375	112	
231.89383	176	
231.94823	988	1+
232.89311	112	
233.89512	304	
233.94918	230	
234.87817	102	
235.02326	98	
235.08551	94	
235.90180	92	
235.94557	80	
236.02965	92	
238.85258	110	
238.93819	92	
239.78902	210	
239.90524	80	
240.23193	150	
240.79131	142	
240.83386	118	
240.89319	130	
240.93453	82	
241.84195	114	
241.86801	106	
242.83654	96	
242.88687	78	
243.82887	386	1+
246.02197	82	
246.94946	218	
246.97474	82	
249.03870	150	
249.95413	104	
249.97591	100	
251.87760	108	
252.40160	90	
252.92445	90	
253.51256	96	
253.64002	90	
253.90366	86	
254.96507	372	1+
255.07239	148	
255.09384	156	1+
255.90545	152	
256.26819	116	
256.78014	80	
256.85016	100	
256.87473	102	
257.41209	92	
257.85294	96	
257.87164	84	
257.96212	106	
258.09431	94	
258.55222	88	
258.85012	204	
258.90830	92	
259.84262	80	
259.85580	104	
259.89472	82	
259.95978	132	
260.83358	400	1+
260.91695	78	
262.85431	78	
262.92285	164	
262.96382	100	
263.05560	84	
264.07646	112	
264.85906	286	1+
264.87348	80	
267.96551	82	
268.53463	92	
268.83898	212	
268.91536	100	
268.94338	90	
269.84486	92	
270.11247	76	
270.82983	146	
272.02360	88	
272.34096	80	
272.84479	166	
272.92559	128	
272.97684	138	
273.05722	164	
273.81583	114	
274.78840	78	
276.85355	240	
276.97738	84	
277.86295	168	
277.97357	92	
278.84322	688	1+
279.09783	78	
280.91820	88	
280.94298	126	
281.05008	140	
281.89205	184	
282.92730	92	
283.89144	124	
288.81232	82	
290.96983	82	
291.84371	106	
291.86492	84	
291.92584	78	
292.86028	256	1+
292.89138	150	
295.85033	304	1+
295.94231	78	
296.80613	84	
296.98672	94	
297.21524	80	
297.79161	202	1+
298.97501	82	
299.02052	102	
299.03774	94	
299.05747	106	
299.78056	170	1+
300.88017	78	
301.86085	146	
302.84365	84	
303.86827	124	
304.04580	90	
305.78180	82	
306.89071	94	
308.81286	96	
308.87207	90	
311.14061	132	
311.88437	144	
312.81221	128	
312.84370	76	
313.78244	76	
313.83984	98	
314.88403	76	
315.16519	78	
316.10527	76	
320.36833	106	
327.91778	76	
329.81027	290	1+
334.89878	80	
337.98883	106	
341.19051	80	
343.37611	102	
345.08345	78	
345.18044	76	
END IONS

###FS:    #m/z: 363.95449 #charge 1+
###MS: 123
###MSMS: 126
BEGIN IONS
TITLE=Cmpd 94, +MS2(363.9545), 28.0-35.0eV, 2.7min #126
RTINSECONDS=161.767
SCANS=123,126
PEPMASS=363.95449	324112
CHARGE=1+
45.83890	88	
69.25915	82	
189.86042	182	
191.85664	178	
196.02475	82	
196.88145	84	
197.06818	80	
200.83489	82	
206.41287	156	
208.44612	90	
209.94174	686	
210.88162	216	
211.88133	120	
212.87793	844	
215.48940	88	
215.97278	92	
216.09547	82	
216.41134	106	
218.90692	88	
221.89351	100	
222.95417	122	
223.95319	104	
224.94886	888	1+
224.96923	98	
226.05611	92	
226.94574	4352	1+
226.97189	238	
228.89242	146	
228.94075	5382	1+
229.89352	88	
230.88933	2138	1+
232.88011	256	1+
233.79777	80	
233.94956	106	
233.96664	90	
237.88219	88	
239.87291	78	
240.07808	82	
240.89641	84	
240.93822	286	
240.95950	346	
241.93822	196	
242.88706	86	
242.94043	758	1+
242.95705	246	
244.87746	84	
244.95476	2354	1+
245.94342	290	
246.00467	86	
246.44004	82	
246.95086	3646	1+
246.97487	142	
248.03387	114	
248.80523	80	
248.86168	84	
248.89941	702	1+
249.04044	128	
249.80172	82	
249.98095	90	
250.83119	94	
250.94524	262	
252.94815	82	
253.10619	84	
253.90197	280	
255.51484	86	
257.90698	150	
258.83820	86	
258.97133	154	
259.72459	102	
259.88077	92	
260.82969	84	
260.85163	86	
260.97061	80	
261.83093	96	
262.00297	94	
262.31723	86	
262.82565	184	
262.83954	188	
263.79463	84	
263.82783	96	
263.88190	78	
264.78821	100	
264.87293	88	
264.96678	78	
265.08341	108	
265.63092	78	
265.78727	88	
265.90617	80	
265.97677	168	
266.08558	82	
267.78224	98	
267.97098	592	1+
268.40994	80	
268.80535	116	
268.85526	262	1+
268.95481	100	
269.96592	902	1+
270.81755	90	
271.35101	88	
271.91151	224	1+
275.41961	86	
276.85381	224	1+
277.06580	138	
278.79654	110	
278.82530	84	
278.84768	378	1+
279.88213	92	
280.79369	126	
280.82955	98	
280.91968	110	
281.78940	572	1+
281.89483	138	
283.06724	186	
283.09641	138	
283.87420	246	1+
284.82285	198	
285.84183	260	1+
287.88667	78	
289.07767	138	
289.11109	98	
290.86101	192	1+
293.11475	122	
293.82941	90	
294.05486	150	
294.85112	172	
296.80821	192	
296.85029	148	
297.80017	548	1+
297.81972	80	
298.80170	412	1+
298.86775	174	1+
298.92212	80	
299.83124	84	
300.80428	418	1+
301.34503	86	
301.85937	518	1+
302.94529	78	
303.80241	160	
303.85290	742	1+
303.88042	104	
305.98168	80	
306.89589	100	
307.95503	92	
308.86957	138	1+
311.15204	88	
311.53752	98	
314.87401	222	1+
315.10884	82	
315.81722	98	
318.81881	88	
320.13755	126	
320.80513	116	
321.27653	84	
321.81828	78	
322.15679	202	1+
323.16106	222	1+
323.89096	234	1+
323.92872	134	
324.83724	220	1+
326.03028	84	
326.87373	376	1+
329.31566	80	
330.88529	82	
335.09456	118	
336.95716	90	
337.09319	128	
337.18574	80	
338.41110	78	
339.82203	92	
340.80150	126	
340.95376	90	
352.89247	108	
353.89731	102	
354.01467	106	
355.10157	130	
355.76615	78	
362.36443	80	
362.83484	106	
363.81883	148	
365.77351	86	
366.04605	98	
368.79734	86	
END IONS

###FS:    #m/z: 322.92821 #charge 1+
###MS: 127
###MSMS: 128
BEGIN IONS
TITLE=Cmpd 95, +MS2(322.9282), 28.0-35.0eV, 2.8min #128
RTINSECONDS=165.462
SCANS=127-128
PEPMASS=322.92821	1817212
CHARGE=1+
46.56742	78	
84.99276	88	
151.03121	74	
180.51739	74	
189.86922	88	
189.92523	78	
194.88825	150	
194.99290	86	
195.96996	78	
196.88273	74	
198.83999	124	
200.07353	84	
200.53921	78	
200.87859	82	
201.04295	208	
204.41119	110	
205.94711	128	
208.88404	76	
209.94427	76	
212.87869	100	
214.87505	88	
214.90761	208	1+
215.42998	94	
215.97263	74	
217.97120	74	
219.02423	82	
220.87805	74	
221.87163	74	
221.92286	108	
222.94693	190	
223.95823	96	
225.89719	74	
226.34208	106	
227.93248	176	
227.95323	124	
228.90257	78	
228.96192	72	
230.83127	112	
230.84680	142	
231.12041	82	
232.13021	74	
232.89922	100	
233.04725	72	
233.39411	74	
233.96653	86	
235.83160	92	
235.88232	178	
237.02514	74	
238.02772	74	
238.93990	84	
239.07693	134	
240.04026	72	
240.82518	134	
240.90082	82	
240.94020	1206	
241.08565	80	
241.93848	3818	1+
242.24445	72	
242.81562	212	1+
242.94043	2616	1+
244.93966	640	1+
245.87451	84	
246.43811	92	
246.93225	72	
246.97727	140	
247.86485	84	
248.04081	72	
248.84511	72	
248.88512	126	
251.03378	80	
251.92943	72	
252.88989	88	
256.90058	98	
258.59556	80	
258.83287	170	
258.88442	72	
260.82731	202	
261.39936	78	
261.43704	84	
261.83076	92	
261.84819	78	
262.82149	108	
262.88848	80	
262.91012	70	
263.05610	98	
264.97686	96	
265.06180	96	
265.96510	76	
267.00775	82	
267.79075	72	
267.84509	86	
267.94170	72	
268.80849	84	
268.85049	72	
269.87634	78	
271.14673	72	
271.77709	128	
272.83979	74	
274.85878	94	
275.80750	268	
275.85572	72	
276.16799	78	
276.83678	152	
278.09549	124	
278.80294	70	
278.85059	172	1+
279.08797	1640	1+
279.92928	72	
280.06900	74	
280.83101	138	
281.05018	72	
282.00197	86	
282.54231	74	
282.76750	86	
283.06913	74	
283.09990	78	
283.35619	74	
283.85665	74	
284.29245	288	
284.85709	78	
285.09951	72	
285.18042	78	
288.79127	80	
288.81038	84	
289.87070	114	
290.57823	70	
290.99082	72	
291.80812	86	
291.93595	100	
292.10812	78	
293.87824	76	
297.82548	74	
301.81400	72	
302.80683	100	
304.34726	92	
307.79516	110	
307.88484	120	
308.20008	72	
308.86690	100	
311.03070	90	
311.76734	102	
312.14962	106	
312.80238	74	
314.08089	100	
314.81435	78	
314.85588	86	
316.62986	124	
316.76082	80	
317.85651	76	
319.03978	86	
319.76875	78	
320.21684	70	
322.03154	124	
324.28768	80	
325.31729	120	
325.84211	86	
326.37845	78	
END IONS

###FS:    #m/z: 340.93873 #charge 1+
###MS: 127
###MSMS: 129
BEGIN IONS
TITLE=Cmpd 96, +MS2(340.9387), 28.0-35.0eV, 2.8min #129
RTINSECONDS=166.233
SCANS=127,129
PEPMASS=340.93873	771736
CHARGE=1+
184.86723	78	
188.39853	78	
191.94590	74	
192.89220	142	
192.92416	146	1+
197.95797	148	
203.88649	78	
204.87811	84	
208.88586	76	
210.93249	152	
213.87734	238	1+
213.93673	544	
215.88496	468	1+
215.93655	116	
217.93855	72	
217.98748	88	
218.88238	74	
220.52748	84	
220.90163	74	
222.97689	106	
223.03277	100	
224.86196	76	
226.94654	74	
226.96847	80	
228.84745	92	
228.93956	96	
230.88572	302	1+
230.93910	88	
231.00285	94	
231.94974	608	1+
233.11696	84	
233.89603	402	
238.85104	74	
238.88344	76	
238.89616	84	
239.40881	94	
239.88211	72	
240.07054	84	
240.84134	138	
241.83958	88	
241.89117	120	
242.07659	242	1+
242.89083	72	
243.83036	440	1+
244.33987	82	
244.94098	78	
244.98543	78	
245.00440	78	
248.90106	140	
248.97775	88	
249.96126	110	
250.96177	82	
251.88326	180	
251.90610	74	
252.81307	78	
253.47745	74	
253.91152	98	
253.93660	178	1+
253.95697	136	
254.00955	84	
254.96340	516	1+
255.07381	356	
255.16525	84	
255.80908	78	
256.89219	104	
256.92611	112	
257.05578	76	
257.79647	84	
258.14494	128	
258.84694	320	1+
259.95511	214	
260.48094	74	
260.83274	788	1+
263.07360	94	
263.82274	72	
263.88391	96	
264.84524	92	
264.86544	120	
266.35192	78	
266.84912	72	
267.13182	74	
268.83643	130	
269.92709	96	
270.82684	106	
270.93646	78	
272.16874	76	
272.84506	104	
272.91949	136	
274.85851	124	
274.87007	116	
274.89385	148	
275.80669	72	
275.85635	100	
275.89056	80	
276.85341	266	
277.12602	72	
277.86561	154	
277.98058	88	
278.84552	950	1+
279.00347	76	
280.51745	80	
281.04595	84	
282.10497	106	
282.81927	100	
282.87771	184	
282.92680	74	
286.79582	98	
286.96858	84	
289.41561	80	
290.80442	78	
290.85515	154	
291.43938	82	
292.05606	82	
292.07069	74	
292.43790	94	
292.80586	82	
293.52043	82	
294.04669	88	
294.16658	88	
294.85927	94	
298.86908	332	1+
298.96021	80	
299.19814	84	
299.78107	112	
299.87289	280	1+
300.97844	74	
301.86203	180	
301.88190	136	
302.84797	74	
302.88578	90	
302.94686	238	
303.15531	82	
303.94604	140	
304.96348	84	
305.93225	78	
306.04188	78	
306.10836	80	
306.81302	84	
306.88013	74	
307.79015	86	
308.87108	90	
309.88173	76	
309.92821	96	
313.96298	98	
314.96467	80	
318.00999	94	
321.32701	78	
321.82671	102	
323.87034	88	
325.94857	72	
327.06875	72	
328.80792	88	
329.62565	88	
329.82865	72	
329.87357	204	1+
331.81140	78	
332.17192	82	
334.80183	84	
337.95975	90	
338.78844	128	
339.80880	78	
341.32922	72	
343.40329	78	
344.89086	74	
345.07553	78	
END IONS

###FS:    #m/z: 363.95463 #charge 1+
###MS: 127
###MSMS: 130
BEGIN IONS
TITLE=Cmpd 97, +MS2(363.9546), 28.0-35.0eV, 2.8min #130
RTINSECONDS=167.015
SCANS=127,130
PEPMASS=363.95463	315214
CHARGE=1+
56.58624	116	
171.48513	76	
182.00339	98	
183.11513	100	
185.86201	78	
189.86103	278	1+
191.85721	254	
194.03731	80	
194.88645	82	
207.94444	76	
209.94163	500	
210.88444	142	
211.88344	76	
212.87644	802	1+
218.90761	98	
219.92271	84	
222.94854	140	
223.01613	84	
224.89070	94	
224.94958	736	1+
224.96931	104	
225.50232	92	
226.94561	5320	1+
226.96945	96	
227.92789	264	
228.84976	226	1+
228.89660	254	
228.94144	3764	1+
229.48244	88	
229.89771	148	
230.88909	1304	1+
232.82442	76	
232.86400	88	
232.88175	172	
234.87831	154	
234.92569	94	
235.92975	82	
238.79010	78	
239.06915	92	
239.82720	76	
239.98671	208	1+
240.94104	194	
241.93787	774	1+
242.93950	480	1+
243.08240	130	
244.93686	162	
244.95537	2598	1+
245.34489	94	
245.93995	316	
246.39580	82	
246.95211	2226	1+
246.97562	156	
247.84552	80	
248.02660	126	
248.07336	150	1+
248.21106	84	
248.80123	134	
248.90015	726	1+
249.03795	408	1+
250.02554	234	
250.89450	132	
250.97010	126	
251.06940	238	
253.84118	76	
253.89946	132	
254.90334	118	
255.84951	198	1+
257.05009	82	
260.96671	286	1+
261.82798	456	1+
263.05320	262	
264.83245	186	1+
264.87697	92	
264.91879	118	
265.08778	134	
265.95925	78	
266.81387	130	
267.09815	86	
267.77909	186	1+
267.81792	128	
267.97298	390	
268.88904	86	
268.95430	170	
269.80395	84	
269.96790	298	
270.90442	76	
271.91426	234	1+
272.04108	78	
272.84571	76	
273.85234	116	
274.08979	80	
275.80061	148	1+
276.07487	180	
276.69911	96	
276.85638	128	
277.39157	78	
278.79755	118	
278.84415	202	
279.04660	100	
279.84262	222	
280.88037	174	1+
280.92649	78	
281.79514	174	
281.90509	82	
282.44625	84	
282.78831	558	1+
283.11854	78	
283.85635	108	
284.18560	76	
284.44423	208	
285.84363	288	1+
286.78303	78	
287.87821	76	
289.29436	88	
289.86723	96	
290.38344	84	
291.80051	78	
292.42930	80	
292.87474	78	
293.11443	158	
293.42569	84	
294.92716	80	
295.84698	114	
295.86624	86	
296.80764	154	
296.85471	196	1+
298.79953	1412	1+
301.85905	264	
302.80876	146	
302.85808	118	
303.85364	476	
303.94266	92	
305.87672	96	
305.89141	80	
306.12530	116	
310.86790	174	1+
313.85025	76	
314.75550	80	
314.81767	100	
316.80024	78	
316.82264	120	
317.80677	176	1+
318.93285	86	
319.07734	92	
319.39960	92	
320.14201	100	
320.81240	82	
321.13800	76	
321.81456	114	
321.85709	212	1+
322.92987	250	
323.81845	188	1+
323.83830	78	
324.32317	76	
325.82870	90	
326.42085	84	
326.86783	100	
328.15554	84	
330.49552	104	
330.99089	78	
331.80486	94	
333.18186	82	
334.39115	100	
334.87988	76	
335.09556	122	
336.94116	252	1+
338.86916	108	
340.94016	174	
341.61957	94	
341.93724	78	
341.96433	88	
345.86521	78	
347.67841	82	
348.79038	78	
348.99610	112	
353.01305	78	
353.86481	82	
355.79147	82	
362.15567	90	
364.31303	120	
366.75328	86	
367.77387	116	
END IONS

###FS:    #m/z: 322.92806 #charge 1+
###MS: 131
###MSMS: 132
BEGIN IONS
TITLE=Cmpd 98, +MS2(322.9281), 28.0-35.0eV, 2.9min #132
RTINSECONDS=170.687
SCANS=131-132
PEPMASS=322.92806	2292672
CHARGE=1+
72.34953	114	
119.96402	86	
159.91495	78	
192.92532	84	
193.89528	80	
195.87719	208	1+
195.91797	98	
195.95946	68	
196.10210	82	
198.86317	66	
199.88432	68	
200.88721	72	
201.04381	146	
202.04782	82	
205.41133	114	
205.94654	138	
207.97452	68	
208.94610	76	
209.37934	110	
209.94118	70	
211.87064	142	1+
214.88228	144	
216.14402	70	
218.92770	92	
221.10415	66	
221.95401	74	
223.62730	112	
223.87891	82	
223.96035	192	1+
224.37174	68	
225.85662	92	
227.83019	70	
227.88749	70	
227.92889	146	
231.12118	104	
233.06984	72	
233.95722	100	
235.05706	72	
235.42805	100	
235.87864	88	
236.87743	68	
236.99447	72	
237.12722	72	
237.90846	70	
238.05811	70	
238.93879	116	
238.99120	74	
239.07878	184	1+
239.78417	96	
239.88615	76	
240.78543	122	
240.93864	1974	
241.93853	5496	1+
241.99270	72	
242.94117	3832	1+
244.81595	68	
244.93860	1388	
245.87753	92	
246.86048	74	
246.89331	82	
246.97647	242	
248.85122	82	
248.87089	72	
248.97211	86	
250.83528	84	
250.89388	78	
251.00643	74	
251.04352	98	
251.08445	98	
251.43877	68	
256.12944	76	
256.19426	76	
256.39277	88	
256.82544	76	
256.84113	78	
256.89798	164	
256.94931	70	
258.85044	90	
260.47473	108	
260.83902	130	
260.94705	74	
261.03389	82	
261.84307	86	
261.89166	68	
261.98695	66	
262.13797	74	
262.83877	78	
262.99383	90	
263.05144	86	
263.23083	88	
263.41611	92	
263.44202	72	
265.05613	128	
266.86589	138	
267.00379	70	
267.84069	78	
268.95756	150	
269.87623	80	
270.80699	78	
270.84569	116	
272.13247	76	
273.01825	94	
273.84543	280	1+
274.79049	96	
275.80691	140	
276.83982	76	
277.80056	72	
277.88083	104	
278.84650	228	1+
279.08989	964	1+
279.87384	98	
280.13705	82	
280.82815	128	
281.04846	74	
281.09733	82	
281.83077	84	
282.27608	72	
282.83282	74	
283.84400	68	
283.91459	108	
284.00141	82	
284.05143	84	
284.29282	540	1+
284.87001	68	
285.02055	78	
286.79569	82	
287.91358	96	
289.06047	86	
290.85329	126	
291.02858	70	
291.39536	84	
291.79788	108	
292.85376	102	
293.87782	78	
294.08401	68	
295.75411	68	
298.37216	90	
298.44045	72	
299.78457	78	
299.82373	84	
305.88511	84	
306.77040	66	
306.87289	122	
307.07611	78	
307.60151	86	
307.79624	88	
307.88006	186	
309.81901	72	
309.84946	100	
310.41404	70	
315.89156	66	
316.85293	76	
317.90907	70	
318.01867	90	
322.80796	84	
323.16328	88	
323.89644	142	1+
324.27437	88	
325.04665	72	
325.82419	70	
327.87110	126	
END IONS

###FS:    #m/z: 340.93852 #charge 1+
###MS: 131
###MSMS: 133
BEGIN IONS
TITLE=Cmpd 99, +MS2(340.9385), 28.0-35.0eV, 2.9min #133
RTINSECONDS=171.459
SCANS=131,133
PEPMASS=340.93852	900126
CHARGE=1+
48.08973	76	
72.01664	82	
84.69208	94	
190.94518	94	
196.88005	84	
197.07500	94	
197.95672	78	
201.88920	74	
208.94430	76	
210.93846	132	
213.87767	90	
213.93938	604	1+
215.88593	280	1+
215.93410	216	
218.89495	76	
218.93306	86	
220.87069	78	
221.09502	102	
221.94296	76	
223.95972	158	
224.97999	142	
226.96356	96	
227.92825	78	
228.86165	80	
228.95111	122	
230.88791	134	
230.94130	82	
231.02715	82	
231.88766	210	
231.94875	1000	1+
232.89731	142	
233.89608	218	
233.94490	306	1+
235.86764	112	
235.89281	118	
235.94880	140	
238.88689	92	
240.22941	124	
240.82842	90	
240.96263	110	
241.84704	140	
242.83784	96	
243.08619	86	
244.90431	90	
245.06760	76	
248.89873	270	1+
248.93694	76	
248.96203	76	
249.95765	170	
251.07454	92	
251.95850	88	
252.06811	78	
252.81523	74	
252.96735	76	
253.52627	84	
253.87829	86	
253.90253	254	1+
253.92906	78	
254.96402	446	1+
255.07603	152	
255.94856	82	
256.41032	88	
256.89426	74	
256.95922	294	1+
257.78668	104	
258.84792	526	1+
258.86281	154	
258.88177	76	
258.89758	134	
259.85268	376	1+
259.95801	272	1+
260.05006	80	
260.06654	90	
260.83407	292	
261.81043	86	
261.83602	248	
263.05493	80	
264.81497	82	
264.88092	94	
265.01502	198	
266.86407	100	
266.88324	80	
266.95561	80	
266.99373	78	
267.13201	78	
269.84857	112	
270.82761	300	1+
271.85320	100	
272.92969	282	1+
272.97485	244	1+
273.87982	76	
274.81055	78	
274.87582	74	
274.89629	78	
276.17008	96	
276.41909	90	
276.85303	246	
276.96321	194	1+
277.86461	342	
277.95033	84	
278.84282	1024	1+
278.87809	104	
280.07922	80	
280.09795	82	
280.84674	192	
280.89803	142	
281.85440	82	
281.89416	74	
281.93648	238	1+
282.87684	106	
283.05670	80	
283.85792	104	
284.87009	76	
285.85410	110	
285.93478	122	
287.95541	94	
288.76203	84	
288.84091	88	
289.50972	94	
290.88594	74	
291.03454	76	
291.24242	76	
292.41062	80	
292.84429	90	
292.86810	108	
293.06807	84	
293.85093	82	
293.96205	74	
294.11388	80	
294.85259	112	
295.83895	78	
295.96569	86	
295.98066	84	
296.91051	80	
297.07757	240	1+
297.88679	82	
299.05498	118	
299.74454	80	
299.86931	154	
300.66100	76	
301.86078	96	
302.87501	132	
302.94080	186	1+
303.89957	154	
304.86178	172	1+
306.74239	74	
308.87798	176	1+
311.14762	96	
311.88736	116	
314.47225	80	
314.98665	78	
316.86822	98	
317.78429	78	
317.99248	82	
318.39115	78	
323.17864	74	
324.05817	84	
324.88804	126	
324.92948	78	
325.92612	74	
329.76602	84	
329.87286	100	
331.69995	78	
331.88744	90	
333.63028	74	
338.28438	80	
338.88230	132	
340.01226	104	
341.04791	74	
341.82355	82	
343.17936	92	
END IONS

###FS:    #m/z: 363.95449 #charge 1+
###MS: 131
###MSMS: 134
BEGIN IONS
TITLE=Cmpd 100, +MS2(363.9545), 28.0-35.0eV, 2.9min #134
RTINSECONDS=172.231
SCANS=131,134
PEPMASS=363.95449	387038
CHARGE=1+
90.10518	82	
182.86434	88	
187.93545	86	
189.86184	238	
191.85751	188	
196.88188	146	
198.02251	96	
199.09345	82	
202.90762	88	
207.87413	202	
207.94683	154	
209.94327	524	
210.88538	262	
212.87826	698	
214.88583	92	
215.41344	86	
220.88328	88	
222.95128	162	
224.94695	726	1+
224.97322	214	1+
225.88045	162	
225.92651	82	
226.94556	5604	1+
226.96878	262	1+
227.93265	142	
228.89300	182	
228.94086	4636	1+
230.69151	112	1+
230.88731	2020	1+
232.88711	160	
232.90475	96	
234.87784	100	
234.92919	92	
239.06652	246	1+
239.42143	150	
239.90521	82	
240.93928	544	
240.96247	234	
241.93891	440	
242.86202	88	
242.94017	1186	1+
242.96114	460	1+
243.86978	94	
244.09404	84	
244.95587	3102	1+
245.79294	96	
245.93710	358	
246.90429	192	
246.95052	2070	1+
247.02508	82	
247.39230	110	
248.03484	88	
248.83710	114	
248.89415	362	1+
248.95210	130	
249.04158	134	
252.48903	86	
252.83476	88	
252.97010	128	
253.90505	108	
254.90855	92	
254.92900	104	
255.84087	168	1+
258.86423	92	
260.83252	138	
260.96889	110	
261.01607	90	
261.42932	86	
261.97326	184	
262.79677	98	
262.82844	86	
262.84432	92	
263.73293	94	
263.82083	86	
263.88065	106	
263.96943	100	
264.46947	88	
264.96304	100	
265.08103	80	
265.52519	86	
266.81283	176	
266.86104	136	
266.92264	182	1+
267.80899	84	
267.96689	406	1+
269.80995	80	
269.96813	608	1+
271.91394	118	
272.43660	90	
273.20098	82	
275.05516	84	
275.07353	84	
275.40556	98	
275.65407	98	
276.42328	92	
277.99414	118	
278.84229	258	
278.92640	100	
279.09951	158	
279.12486	82	
279.90871	84	
280.79139	166	
280.82027	156	
281.12486	106	
281.85119	82	
282.79410	308	1+
282.87260	92	
283.00913	80	
283.11822	126	
283.78554	258	1+
283.85602	184	
284.84653	148	
284.86696	90	
285.84166	120	
286.77491	112	
289.86786	132	
292.43991	82	
292.87153	146	1+
293.06624	122	
295.72475	82	
295.82191	80	
295.88105	80	
296.06695	86	
296.80601	210	
296.86417	126	
297.42940	84	
297.56472	102	
297.79976	772	1+
298.80236	666	1+
299.06857	98	
299.94266	224	1+
300.78625	126	
300.87002	86	
301.39840	106	
301.80253	306	1+
301.85868	248	1+
303.78966	98	
303.85449	282	1+
306.40496	84	
307.88194	154	
308.07951	90	
309.84394	118	
310.37657	108	
310.80741	86	
313.00023	88	
313.82823	92	
314.91017	88	
316.81471	88	
318.80966	80	
318.88500	100	
319.82129	112	
319.97042	80	
320.82713	100	
321.43515	94	
321.82253	82	
321.87034	244	1+
323.80142	82	
326.82252	86	
326.86754	176	
327.06897	94	
328.88398	132	
333.75831	80	
334.10124	94	
336.08021	144	
337.10426	166	
338.94205	126	
339.81838	104	
340.82835	84	
340.93984	190	
341.15419	82	
341.84412	84	
344.80407	86	
344.99350	92	
347.78626	82	
355.91667	82	
363.75519	202	1+
364.08720	86	
368.84234	86	
END IONS

###FS:    #m/z: 507.84227 #charge 1+
###MS: 135
###MSMS: 136
BEGIN IONS
TITLE=Cmpd 101, +MS2(507.8423), 28.2-35.2eV, 2.9min #136
RTINSECONDS=175.884
SCANS=135-136
PEPMASS=507.84227	129894
CHARGE=1+
192.01957	120	
196.01509	184	
197.01797	138	
210.03189	130	
212.88626	284	1+
232.89525	292	
236.88650	140	
239.85727	118	
240.07680	182	1+
241.85118	128	
243.10315	124	
250.96574	122	
257.80112	162	1+
258.86910	196	1+
259.89199	256	
260.81634	114	
268.83758	222	1+
269.89474	170	
273.80197	120	
273.85118	138	
274.41240	128	
275.98640	154	
276.86231	134	
277.83191	436	1+
278.83370	368	1+
279.77383	160	1+
281.37215	194	
281.38902	122	
282.37364	140	
282.88082	152	
283.11544	230	1+
283.88285	140	
285.85121	146	
285.89274	154	
285.92224	144	
286.84988	136	
287.85023	1770	1+
288.88521	184	
289.87128	240	
290.86886	122	
291.86584	196	
292.88842	156	
293.87123	418	
294.84956	622	1+
294.87416	236	
295.85204	502	1+
295.87316	316	1+
298.34819	240	1+
298.85340	312	1+
299.80669	202	
300.84604	358	1+
301.84983	248	1+
302.88016	124	
303.86575	1210	1+
304.06032	134	
305.82995	116	
305.86171	1800	1+
307.88868	252	
308.14049	498	
308.87089	984	1+
309.14822	970	1+
309.89581	218	
310.15467	620	1+
311.88094	2088	1+
313.92585	234	1+
314.82865	136	
314.86247	452	1+
317.86822	130	
317.89297	150	
318.85600	462	1+
319.86176	286	1+
319.99672	122	
320.92111	134	
321.82682	136	
323.87256	638	
324.85741	146	
325.83080	126	
325.89651	350	
326.78648	116	
326.82987	156	
326.88025	3588	1+
327.76599	222	
327.86104	188	
328.36865	242	
330.78507	346	1+
331.07916	188	1+
331.88300	140	
332.82971	210	1+
332.87058	916	1+
333.78911	120	
333.89098	168	1+
334.33808	126	
334.81812	172	1+
335.34258	116	
335.84250	172	
335.86072	136	
336.86882	428	1+
338.80236	260	1+
339.80445	204	1+
339.83185	130	
339.88114	306	1+
343.77042	134	
343.82451	218	
343.87187	340	
345.79534	156	
347.88486	422	1+
348.78814	206	
348.84081	352	1+
349.75625	274	1+
349.78798	146	
349.97424	116	
350.87699	612	1+
351.75973	156	1+
352.00874	140	1+
352.79070	346	1+
353.88697	190	1+
354.83835	198	
354.87068	158	
355.17541	130	
356.88381	188	1+
357.71870	140	
360.06885	118	1+
360.75421	198	
362.79079	204	1+
362.86524	142	1+
365.78300	210	
366.78574	160	
366.83170	274	1+
366.87923	132	
367.76470	272	
367.80522	222	1+
367.90316	122	
367.96018	122	
368.71395	160	
368.77132	148	
368.85096	178	
368.89161	232	
369.08848	96	1+
369.22563	156	
369.83506	800	1+
370.79729	718	1+
371.87506	184	
372.78278	424	
372.89485	116	
374.81374	474	1+
375.82812	220	1+
376.87998	126	
381.11551	128	
381.79999	160	
381.83401	526	1+
382.11636	274	1+
384.84745	762	1+
385.76877	590	1+
385.81961	140	
386.74372	142	
386.84530	642	1+
387.84586	492	1+
389.19509	242	
389.77536	284	1+
389.81597	138	
389.87419	114	
390.77797	210	1+
390.83892	542	
391.84210	344	
392.82377	1022	1+
393.80036	196	
394.82989	166	
395.72394	162	1+
398.88970	128	
399.72786	188	1+
399.84635	528	
401.85208	196	
402.81039	200	1+
402.86442	868	1+
403.87412	622	1+
405.85912	288	1+
406.96049	162	1+
407.86307	396	
408.75613	150	
408.85143	1190	1+
409.73391	564	1+
410.06988	122	
410.83638	736	
411.08725	126	
411.83428	828	1+
412.78079	138	
413.77802	164	1+
413.87058	288	
414.90480	136	1+
415.83832	126	
415.86359	152	
417.86206	232	
421.88081	150	
422.86202	1002	1+
423.76488	198	
423.86507	854	1+
424.77309	300	
425.74563	198	
425.76685	268	
425.79192	116	
425.87925	146	
426.76370	258	
426.86003	988	1+
427.73668	210	
427.76408	524	1+
427.80865	116	
428.15722	124	
428.74073	274	
428.84307	1458	1+
429.70140	298	
429.82227	140	
430.70452	184	
430.85092	158	
430.95673	164	1+
431.86687	392	
432.86926	196	
433.71115	186	1+
433.85620	384	1+
433.88051	116	
435.85867	186	
439.89285	284	1+
443.77052	158	
443.89492	150	
444.86966	1644	1+
445.71906	236	1+
445.75326	240	
446.75163	140	
446.88081	308	1+
447.71500	520	
448.72499	260	
449.70459	138	
449.87612	644	1+
451.74846	230	1+
457.89631	314	1+
460.88980	180	
462.88172	742	1+
465.71758	380	1+
467.15752	114	
467.69963	180	
467.78166	268	1+
467.88485	584	1+
470.72623	148	
470.88659	168	1+
471.72023	164	
471.74719	166	
485.89678	410	
486.90431	184	
488.22357	204	1+
509.85818	194	
END IONS

###FS:    #m/z: 336.94351 #charge 1+
###MS: 135
###MSMS: 137
BEGIN IONS
TITLE=Cmpd 102, +MS2(336.9435), 28.0-35.0eV, 3.0min #137
RTINSECONDS=176.656
SCANS=135,137
PEPMASS=336.94351	34504
CHARGE=1+
189.87093	92	
193.02774	84	
205.95010	106	
207.97383	156	1+
208.89801	86	
209.02275	86	
209.95564	72	
211.39014	76	
211.94272	1828	1+
212.04950	76	
212.87822	682	1+
213.93895	940	1+
214.85876	72	
215.93644	78	
216.03225	110	
216.94446	74	
217.38608	72	
217.88011	94	
223.88154	72	
226.96865	82	
227.37795	76	
228.89240	272	1+
229.95379	2346	1+
230.10915	90	
230.88762	1098	1+
231.94987	1128	1+
232.82402	72	
233.40530	94	
233.94865	226	
234.04443	76	
235.88484	258	1+
235.94475	72	
236.38057	76	
237.06255	134	
237.89786	82	
237.92924	74	
239.85706	104	
240.84289	146	
240.96744	74	
241.84449	178	
241.94428	86	
243.08448	214	
243.83690	84	
244.11140	72	
244.84282	68	
245.11221	96	
246.90703	70	
247.89391	468	1+
247.96358	960	1+
248.89658	410	1+
248.99499	78	
249.84634	72	
249.95763	442	
250.83159	242	1+
250.98140	146	
251.95491	72	
251.97059	80	
252.08523	240	1+
252.94611	70	
252.96876	1202	1+
253.90425	296	
254.05450	70	
254.90252	256	1+
254.96486	782	1+
255.07625	70	
255.39881	82	
255.41453	84	
256.84725	74	
256.89240	70	
256.96328	132	
257.34342	80	
257.84863	70	
257.96016	84	
258.78337	74	
258.84371	196	
258.94892	188	1+
258.97394	80	
259.09187	90	
259.14470	72	
259.84717	90	
259.88915	88	
260.84780	72	
265.88449	244	1+
266.16545	84	
266.84701	90	
267.02173	150	
268.83996	262	
269.03547	88	
269.12278	76	
269.84562	124	
270.17831	88	
270.85866	156	
271.84386	192	1+
271.90956	72	
271.95139	70	
272.09625	70	
272.87425	70	
273.81717	96	
274.85593	124	
274.88908	92	
275.79304	72	
275.84150	96	
275.86664	70	
275.94789	76	
276.85144	112	
277.82751	72	
277.86625	76	
278.83218	422	1+
278.85546	102	
278.89275	88	
279.83350	290	1+
279.85342	70	
280.52137	80	
281.95471	76	
282.00406	72	
284.44253	76	
285.85228	234	
286.84719	424	1+
287.10791	76	
287.43239	84	
288.10737	76	
288.39136	70	
289.40513	78	
289.88570	88	
290.85364	142	
291.80204	80	
292.90646	94	
293.26354	78	
293.93898	68	
293.97711	84	
294.42338	100	
294.85693	140	
295.84958	158	
295.86321	138	
295.99246	118	
298.31336	110	
299.06107	150	
299.87513	244	1+
299.92679	88	
300.63970	164	
302.86456	84	
304.75863	70	
304.85945	100	
305.20677	70	
305.89138	72	
306.88496	124	
307.79751	88	
308.61194	86	
308.86484	358	1+
309.03720	74	
311.71537	84	
312.80250	74	
312.85775	120	
312.87670	82	
313.87397	100	
317.88073	82	
318.87765	86	
319.85086	92	
321.29856	76	
324.01807	70	
325.25712	68	
326.79048	70	
326.95771	70	
331.86503	80	
333.32552	70	
333.90163	80	
334.75047	70	
334.90348	92	
336.89222	92	
337.93921	80	
338.79773	70	
339.83350	74	
340.88436	70	
341.83946	78	
342.33912	92	
END IONS

###FS:    #m/z: 359.95896 #charge 1+
###MS: 135
###MSMS: 138
BEGIN IONS
TITLE=Cmpd 103, +MS2(359.9590), 28.0-35.0eV, 3.0min #138
RTINSECONDS=177.427
SCANS=135,138
PEPMASS=359.95896	26756
CHARGE=1+
191.95284	96	
199.90849	74	
206.88146	88	
207.94546	104	
209.94215	638	
212.87432	78	
213.39254	76	
213.89515	74	
215.06239	104	
217.00968	76	
217.90781	94	
218.91139	84	
221.88610	88	
222.95066	362	1+
223.93626	98	
224.06283	84	
224.94685	424	1+
224.96586	94	
225.07473	84	
225.88127	246	1+
225.92479	76	
226.94541	3028	1+
226.96731	134	
227.88435	262	1+
227.91566	118	
228.84472	78	
228.94044	3544	1+
232.01355	78	
233.85779	86	
237.00413	76	
237.07766	76	
237.88947	74	
238.05702	80	
239.36898	76	
239.42420	116	
239.81583	98	
239.90091	114	
240.07255	86	
240.93499	232	
240.96189	232	
242.77420	104	
242.94186	112	
242.95713	144	
243.08400	86	
243.09904	110	
244.84955	162	1+
244.90433	92
[truncated: 2,014,303 more chars]
