# Supplementary material for: High-Throughput Venomics
Source: J Proteome Res. 2023 Apr 3;22(6):1734–46. doi: 10.1021/acs.jproteome.2c00780 (PMC10243144; doi:10.1021/acs.jproteome.2c00780)
Supplement: Supplementary file 9 — pr2c00780_si_009.zip [file pr2c00780_si_009.zip › Manual files/Calloselasma rhodostoma MGF/210702_Calloselasma_halfplate000005_5.1.201.mgf]

###	D:\Data\Julien\210702_Cr_half_TFA\210702_Calloselasma_halfplate000005.d\ProteinAnalysisResults.mgf
###	D:\Data\Julien\210702_Cr_half_TFA\210702_Calloselasma_halfplate000005.d\analysis.baf
###	210702_Calloselasma_halfplate000005.d
###	Instrument: maXis HD
###	Manufacturer: Bruker
###    PeakWidth 0.30, MiniumIntensity 10, S/N 1Apply threshold 0, Threshold 10
###    Retain Residuals no, Create neutrally no,
###    FullScan Parameters: AdductIon (+)+H (-)-H, LowMass 0, HighMass 8000, MaxCharge charge decon 4, MinPeaks 3
###    Perf. isotope decon yes, Max Charge Istopic decon 6, MW agreement 0.00, Abund. cutoff 2.00, Envelope cutoff 75.00
###    MaxRes   Parameters: AdductIon (+)+H (-)-H, LowMass 0, HighMass 8000 
###    Perf. isotope decon yes, Max Charge Istopic decon 6, Abund. cutoff 2.00
###    MSn      Parameters: AdductIon (+)+H (-)-H, LowMass 0, HighMass 8000 
###    Perf. isotope decon yes, Max Charge Istopic decon 4, Abund. cutoff 0.05
###    Global Charge Limit: no 3, Prefer FullScan Result: yes, Export what: 2 (0=non deconv/1=deconv only/2=mixed), NoMSMSSignals: 150, Intensity threshold: 10, NoMSSignals (deconv): 2, NoMSSignals (non-deconv): 2, NormalizeData: no, SingleCharged: yes
###
COM=210702_Calloselasma_halfplate000005.d
USERNAME=Demo User

###FS:    #m/z: 322.92805 #charge 1+
###MS: 1
###MSMS: 2
BEGIN IONS
TITLE=Cmpd 1, +MS2(322.9281), 28.0-35.0eV, 0.0min #2
RTINSECONDS=1.341
SCANS=1-2
PEPMASS=322.92805	509118
CHARGE=1+
208.94545	4008	
211.94365	11084	
213.93868	4430	
222.95094	18478	1+
223.06007	4756	
224.94831	3768	
225.19240	2884	
226.12154	3320	
226.94542	48398	1+
227.19709	67680	1+
228.94133	69272	1+
231.95445	3460	
234.99657	3114	
235.12809	3078	
235.20244	5680	
237.21744	3210	
239.07824	4464	
239.14544	17682	1+
239.19684	4094	
239.22918	24862	1+
239.67083	3852	
239.98007	2862	
240.96113	15676	1+
241.19453	3310	
241.21240	3374	
242.61801	4902	
243.08311	2782	
243.13454	3176	
244.18607	8906	1+
244.22374	4630	
244.95618	16674	
245.22305	6136	
245.94383	31618	1+
246.23862	5696	
246.94980	18278	1+
246.97361	4520	
247.23929	8240	
248.03132	5468	
248.95103	4312	
249.18114	6064	
249.21771	3022	
249.25371	11912	
249.97037	34584	1+
250.94554	76892	1+
250.99684	26662	1+
251.19708	7674	
251.23329	3140	
252.94600	9322	
252.96992	464574	1+
253.12154	2766	
253.21176	14654	1+
253.24875	3972	
253.90399	4194	
254.24562	3384	
254.94035	115298	1+
254.96521	180746	1+
255.07314	3762	
255.22851	37586	1+
256.25998	87570	1+
256.91386	3204	
256.96243	25668	1+
258.20299	7210	1+
258.96316	6324	
261.97315	17380	1+
263.05319	3204	
263.13187	4628	
263.23307	6896	
263.97714	54378	1+
264.07198	2946	
265.21262	3692	
265.24852	9980	1+
265.97482	5066	
267.19149	3306	
267.22827	4388	
267.26321	16054	1+
267.97196	14450	
268.95673	29598	1+
269.20744	3616	
270.97955	6480	
271.20378	2974	
272.25468	5356	
272.88069	3548	
272.95096	11138	
272.97571	2882	
273.64457	2778	
274.08845	2836	
274.27044	39996	1+
277.21257	4064	
279.09009	4190	
279.22831	21406	1+
280.25984	4904	
281.04746	13944	1+
281.24389	43666	1+
282.27563	28674	
283.17083	10876	
283.20460	3002	
283.25940	35126	1+
283.94545	5344	
284.29110	16124	1+
284.32798	2938	
285.09393	3012	
285.18335	3080	
285.19964	2996	
285.22416	10088	1+
285.93996	115670	1+
286.26849	6852	1+
287.19650	7094	1+
288.01807	3066	
288.24941	35428	1+
288.28526	6714	1+
289.17618	2918	
289.21057	3032	
290.26395	15494	1+
291.09845	5006	
291.19250	4286	
291.21342	11114	1+
291.97162	20336	1+
292.05669	9880	
292.10096	3694	
293.10621	3102	
293.17251	3018	
293.20694	11878	1+
293.24317	5926	
293.27930	3296	
293.97298	15640	1+
293.99558	21716	1+
294.16180	3666	
294.23943	4004	
294.93522	5788	
295.12640	3892	
295.16660	7714	1+
295.18471	3198	
295.22280	22068	1+
295.25983	6114	
295.29520	3468	
295.96729	4570	
295.99120	8426	
296.14741	7512	1+
296.25538	4594	
296.29112	8614	
297.07660	55924	1+
297.10718	6984	1+
297.23865	40246	1+
297.27464	3300	
297.90187	8936	
298.27078	7078	
298.30630	2836	
299.05881	9464	1+
299.19856	4430	
299.23668	4812	
299.25208	9074	1+
300.21278	9000	1+
300.28550	23572	1+
301.17375	3062	
301.25198	9466	1+
302.17179	11546	1+
302.30090	50162	1+
302.94601	33154	1+
303.22778	3888	
303.94983	28102	1+
304.18483	2878	
305.15311	3026	
305.20725	3460	
305.24333	6710	
306.90230	6380	
307.08158	2794	
307.13473	11798	1+
307.18657	3482	
307.24457	63940	1+
308.14253	11628	1+
308.17688	11002	1+
308.21511	5356	
308.29353	3368	
309.18013	8020	1+
309.20105	5296	
309.22119	4554	
309.25698	26674	1+
309.27307	22566	1+
310.11552	6484	1+
310.30680	25600	
311.05279	13740	1+
311.16083	101420	1+
311.21798	10406	1+
311.27292	17666	1+
311.28863	11836	
311.86739	4186	
311.93365	6038	
311.98467	7688	
312.32189	13084	1+
312.89980	2928	
312.94526	5114	
313.21527	6682	
313.23435	6010	
313.24950	5026	
313.28854	18838	1+
313.92717	110082	1+
314.24341	3196	
314.26573	7992	
315.10534	7602	1+
315.17123	11356	1+
315.22932	2938	
315.27513	35054	1+
315.29978	3070	
316.28023	29854	1+
316.31686	17430	1+
316.93866	4180	
317.20506	4474	
318.29626	9198	
318.93266	78762	1+
319.16926	6848	1+
319.18220	7158	1+
319.21740	8610	1+
319.25995	4394	
319.28055	6904	
320.93223	66310	1+
321.23770	4404	
321.27438	5502	
321.31084	9446	1+
322.19442	16826	1+
322.27367	3352	
322.69838	3970	
322.92783	1189258	1+
323.01624	3554	
323.04494	2872	
323.16624	7288	1+
323.20431	11654	1+
323.23609	22248	1+
323.27269	4284	
323.28938	7236	
324.28684	9454	
324.32042	15406	1+
325.01368	2972	
325.15596	2810	
325.25192	82190	1+
325.28792	14384	
326.17152	5044	
326.19492	17842	1+
326.22928	4978	
326.30052	9338	
326.86988	16474	1+
326.96694	6134	
327.00452	21526	1+
327.17667	3804	
327.19782	15156	1+
327.22953	4902	
327.26765	166190	1+
327.33295	4686	
328.31684	22982	1+
END IONS

###FS:    #m/z: 550.62449 #charge 1+
###MS: 1
###MSMS: 3
BEGIN IONS
TITLE=Cmpd 2, +MS2(550.6245), 29.2-36.5eV, 0.1min #3
RTINSECONDS=2.1125
SCANS=1,3
PEPMASS=550.62449	304052
CHARGE=1+
191.95307	1002	1+
227.19773	2342	1+
238.09775	408	
244.03773	972	1+
248.03280	526	
249.03682	700	
251.05193	372	
252.11392	348	
252.97842	350	
255.22828	4630	1+
256.93262	968	1+
259.99108	1300	1+
260.01379	414	
260.12229	388	
262.01232	378	
262.92257	590	
263.05658	360	
263.10281	714	1+
264.26504	590	
266.12772	764	1+
266.99655	404	
268.97715	482	
271.87225	938	1+
273.95191	384	
280.25848	396	
282.27421	546	
283.26108	1612	1+
283.94066	456	
284.04457	398	
285.00657	620	1+
285.94034	2998	1+
286.96045	370	
287.03539	570	
287.96925	660	
288.06197	1856	1+
289.88358	712	1+
292.05866	1544	1+
293.06286	1020	1+
294.16143	1030	1+
296.32700	756	1+
298.34338	7582	1+
298.85238	896	1+
301.95022	668	1+
301.98518	346	
302.06308	852	1+
303.94896	1132	1+
306.27228	368	
307.08078	404	
307.13205	798	1+
308.28953	1194	
309.15866	1066	1+
309.27522	1560	1+
311.28998	1882	1+
312.16911	940	1+
314.86284	646	1+
314.95573	940	1+
316.07392	506	1+
316.86271	816	
319.11923	384	
319.86728	404	
319.95941	1610	1+
322.19203	1202	1+
322.85296	622	1+
327.16891	936	1+
328.18548	400	
329.14193	662	
332.08878	2482	1+
335.88545	512	
336.08393	1412	1+
336.17332	980	1+
337.87890	1516	1+
339.05312	362	
339.87793	946	
340.86286	1062	1+
342.98684	574	1+
351.15999	412	
352.07241	342	
352.14782	338	
352.15788	346	
353.17201	382	
354.18262	1072	1+
355.06343	372	
355.88951	430	
356.19420	390	
370.15458	644	1+
370.19657	382	
371.12729	362	
376.11337	2126	1+
376.88022	1164	1+
377.15865	378	
380.18093	480	
380.22237	604	1+
381.11659	844	1+
382.19852	428	
383.10959	404	
385.03874	380	
385.11560	348	
390.83950	1196	1+
392.82358	996	1+
397.01961	348	
398.19620	968	1+
399.05348	772	1+
399.15609	340	
399.21939	446	
400.19953	964	1+
400.86200	378	
401.12577	602	
401.23336	422	
403.19677	386	
407.34827	818	1+
408.85101	786	
409.84020	1258	1+
411.28336	344	
412.04162	1050	
412.84737	346	
413.06720	404	
413.10359	654	1+
413.85322	846	1+
416.20992	386	
420.13896	1114	1+
424.13844	1792	1+
425.14112	1088	1+
426.85843	1008	1+
427.19359	1040	1+
428.84706	760	1+
428.88247	380	
431.05475	416	
431.11518	398	
431.86741	778	
432.11830	352	
432.26570	428	
432.86409	970	1+
433.24361	728	
434.25255	834	1+
435.85591	846	1+
441.20781	386	
442.15190	1148	1+
444.14600	700	1+
444.86841	652	
445.87027	374	
446.87207	358	
450.12518	376	
451.07947	370	
451.35771	500	
451.87748	632	1+
453.09538	350	
453.87386	370	
454.85596	340	
455.10989	580	1+
455.22341	2258	1+
460.16163	880	1+
461.21220	356	
461.28388	358	
464.16298	364	
465.16608	664	1+
465.21852	802	1+
467.24971	396	
467.88434	1670	1+
468.16876	522	
469.12565	460	
469.17180	576	
469.20756	354	
472.86530	588	1+
473.21079	478	
473.33914	390	
475.23235	390	
482.34812	378	
488.38136	670	1+
489.35956	624	1+
492.18949	388	
492.53643	2046	1+
494.48848	886	1+
498.35144	390	
505.11828	978	1+
508.15954	394	
512.19448	376	
512.85434	362	
513.19325	642	
515.38201	508	
516.37665	452	
517.40377	444	
528.34011	344	
528.45330	1158	1+
528.48510	610	1+
529.34705	364	
529.40305	620	
529.45499	722	1+
530.34469	394	
530.42481	430	
531.37678	348	
531.42088	1172	1+
531.45226	344	
532.46881	348	
533.39802	424	
534.27777	676	1+
534.30682	356	
534.47724	1598	1+
535.32133	362	
535.39267	384	
536.44712	340	
537.36790	518	1+
540.78932	366	
546.32716	768	
546.35657	622	
546.40334	636	
546.46745	1052	
546.48253	1140	
547.33751	11888	1+
547.37644	9522	1+
547.47487	3926	1+
547.50376	2674	1+
548.18887	370	
548.47811	2838	1+
548.60662	374	
549.41212	2424	1+
549.51659	4790	1+
549.54731	454	
549.60609	398	
550.31211	2022	1+
550.36935	930	
550.45986	1716	
550.48598	3486	1+
550.52092	3956	1+
550.62476	1285842	1+
550.71606	2894	1+
550.76637	2268	1+
550.83459	3022	1+
550.87523	3424	1+
550.93306	1380	
551.02194	1938	1+
551.06329	1598	1+
551.09673	1770	1+
551.12756	724	
551.14246	1050	1+
551.21102	760	
551.24285	476	
551.25455	1386	1+
551.34917	1366	1+
551.39167	984	
551.80099	604	
551.93507	974	
551.97206	1562	1+
552.10457	1286	1+
552.17531	384	
552.19361	366	
552.22232	1702	1+
552.28897	518	
552.40728	1684	1+
552.44348	3450	1+
552.46823	950	
552.54295	2392	1+
552.69474	506	
552.90909	382	
553.17740	388	
553.31780	1814	1+
553.33990	748	
553.48970	1284	1+
553.75943	420	
554.36242	1798	1+
554.38571	466	
554.55814	2040	1+
554.58508	2280	1+
554.70091	374	
554.95259	890	1+
555.04844	400	
555.13482	400	
555.29870	1296	1+
555.36384	1326	1+
555.41699	1414	1+
555.49544	1280	1+
555.53233	1082	1+
555.70335	354	
555.82653	342	
556.15611	374	
556.21432	416	
END IONS

###FS:    #m/z: 340.93843 #charge 1+
###MS: 1
###MSMS: 4
BEGIN IONS
TITLE=Cmpd 3, +MS2(340.9384), 28.0-35.0eV, 0.1min #4
RTINSECONDS=2.8845
SCANS=1,4
PEPMASS=340.93843	179208
CHARGE=1+
192.94339	232	1+
201.12486	136	
211.33821	136	
211.94314	146	
213.93774	2454	1+
215.88651	424	
215.93646	232	
216.01146	182	1+
217.87949	290	1+
220.97287	172	1+
223.95846	172	
224.97341	156	
225.13083	174	
227.10579	148	
228.03169	314	1+
228.99757	240	1+
230.88419	184	1+
231.94805	2542	1+
232.02171	234	1+
233.06379	472	
233.89657	292	1+
233.94470	612	1+
235.09431	180	1+
235.19793	142	
235.97154	138	
235.98964	160	1+
236.04154	142	
236.95013	244	1+
237.06041	408	
237.07372	300	1+
237.88995	234	
238.04775	288	1+
238.07606	254	1+
238.21330	202	
240.09531	222	1+
240.22919	3466	1+
240.26828	152	
240.65350	288	1+
241.12462	316	1+
241.99711	256	1+
242.04215	172	
242.05579	230	1+
243.08562	194	
244.03507	480	1+
244.08810	250	1+
246.97678	200	
247.08062	162	
247.24079	200	
247.97606	146	
248.95876	594	1+
248.98381	1264	1+
249.03894	672	1+
250.05286	154	
250.10056	362	1+
250.94502	148	
251.17318	150	
251.24827	162	
251.95663	196	
252.22763	390	1+
252.96317	140	
253.03707	548	1+
253.19266	334	1+
253.95225	136	
254.16586	144	
254.28021	294	1+
254.96488	1168	1+
255.00551	170	
255.07333	1064	1+
255.15144	144	
255.17349	376	1+
255.90918	422	1+
256.05973	238	
256.25962	822	1+
256.55838	92	1+
256.91210	358	1+
256.96222	768	1+
257.10399	214	1+
258.96693	138	
259.06655	184	1+
260.04686	140	
260.07075	158	1+
260.15587	208	1+
260.23221	150	
262.25081	138	
262.96657	240	
263.03831	144	
263.06711	540	1+
263.09964	146	
263.14037	160	
264.12828	138	
264.90570	192	
264.96340	274	
264.97975	216	
265.01535	1638	1+
265.09514	514	1+
265.24587	260	1+
266.27872	162	
266.99525	1036	1+
267.01278	444	1+
267.13582	140	
267.19343	144	
268.99450	182	
269.03530	160	
269.14317	162	
269.18942	164	
270.02186	236	1+
270.08120	138	
270.12519	208	1+
270.95297	188	
271.05045	244	1+
271.07568	242	
272.16394	316	1+
272.97559	418	1+
273.00696	150	
273.16421	220	1+
273.24858	178	
274.42491	178	
276.03976	176	1+
276.13964	150	
277.01270	144	
277.08865	430	1+
277.11853	140	
277.15597	140	
277.89039	212	1+
278.95970	168	
278.99759	250	1+
279.18222	274	1+
279.22702	518	1+
280.26061	414	1+
280.29703	194	1+
280.88517	152	
281.03121	196	
281.04805	3662	1+
281.09632	198	
281.22490	394	1+
282.08233	488	1+
282.10879	342	1+
282.27599	3948	1+
283.02667	1178	1+
283.20258	274	1+
283.24439	266	1+
283.58259	184	
283.94297	116	1+
284.06245	140	
284.89588	262	1+
285.02471	346	1+
285.09827	158	
285.21571	290	1+
285.29417	212	1+
286.14093	364	1+
286.16901	226	1+
288.06343	842	1+
288.09578	254	1+
288.13046	186	
288.97515	148	1+
288.99849	176	
289.01212	168	
289.50883	238	
290.15194	282	1+
290.28104	192	1+
291.24641	386	1+
291.97671	140	
292.03403	156	1+
292.22671	156	1+
292.91922	212	
293.06309	330	
293.10779	344	1+
293.84932	148	
294.28152	182	
295.93022	242	1+
296.04286	152	
296.10568	210	
296.12157	192	
296.26203	166	
296.29508	212	
296.32759	594	1+
296.86980	212	1+
297.08098	594	1+
297.14248	144	
297.22171	238	
297.27587	196	
297.91070	160	1+
298.10232	446	1+
298.23456	478	1+
298.30860	288	1+
299.05636	3002	1+
299.18664	224	1+
300.51733	304	
300.98953	170	
301.01666	208	
301.09050	190	
301.21948	256	1+
302.16919	150	
302.24542	158	
303.13799	572	1+
303.27723	140	
303.77079	156	
303.91306	196	1+
304.06646	152	
304.20787	138	
304.26889	212	
305.04147	492	1+
305.08509	168	
305.10973	408	1+
305.22698	172	
305.29260	154	
306.08827	290	1+
306.20148	240	1+
306.27516	428	
306.30984	766	1+
306.79540	746	1+
306.87954	286	1+
307.18576	308	1+
307.24153	278	
307.28704	1486	1+
307.78644	170	1+
307.80079	450	1+
308.20866	230	1+
308.23790	144	
308.26108	316	1+
308.29205	932	1+
308.52891	150	
309.09754	418	1+
309.32754	292	
310.30652	516	1+
311.09170	136	
312.03090	184	
312.10493	260	1+
313.06712	256	1+
313.94303	182	1+
314.06202	248	1+
316.12497	282	1+
318.05910	326	1+
319.06451	238	1+
319.09363	148	
319.17091	392	1+
319.97803	144	
320.45769	180	1+
321.21795	756	1+
321.31124	136	
321.52309	134	1+
322.02532	152	
322.13500	1134	1+
322.19114	406	1+
322.27881	156	
322.30934	308	
323.05130	340	1+
323.19288	350	1+
323.23677	2124	1+
323.26893	170	
323.29927	176	
323.31338	154	
324.08049	142	
324.11504	368	1+
324.28590	570	
324.32301	664	
325.14434	488	1+
325.20793	174	1+
325.25179	1156	1+
325.29301	602	1+
326.03524	162	1+
326.12195	360	1+
326.16831	286	
326.33494	638	1+
326.87914	184	1+
327.28312	162	
327.79637	182	
328.18513	442	1+
328.80909	136	
329.87087	174	
330.09067	146	
330.95756	148	
331.05792	158	1+
331.15246	166	
332.08943	406	1+
333.17167	480	
333.86084	140	
334.30545	146	
334.72768	168	1+
337.01873	248	1+
337.08976	302	
337.16612	194	
337.25266	234	
337.32195	198	
337.35137	158	
338.06766	218	
338.17780	432	1+
338.21127	148	
338.24704	208	
338.33767	160	
339.08332	212	1+
339.16600	352	1+
339.22979	654	
339.26435	140	
339.29621	654	1+
339.32856	144	
339.34944	320	1+
340.04884	166	1+
340.17187	260	1+
340.26250	202	
340.29927	434	1+
340.38915	1144	1+
341.24727	722	1+
341.27113	140	
342.04420	280	1+
342.07374	136	
342.11312	496	1+
342.27915	914	1+
342.31030	752	1+
343.20988	490	1+
343.32192	404	1+
343.88875	138	
344.40966	104	1+
344.96866	302	
345.04908	192	1+
345.08186	142	
345.15042	144	
345.18799	246	1+
END IONS

###FS:    #m/z: 340.93863 #charge 1+
###MS: 5
###MSMS: 6
BEGIN IONS
TITLE=Cmpd 4, +MS2(340.9386), 28.0-35.0eV, 0.1min #6
RTINSECONDS=6.5725
SCANS=5-6
PEPMASS=340.93863	205488
CHARGE=1+
206.02399	250	1+
210.07315	212	1+
213.93833	2002	1+
215.88519	276	
215.93676	398	
217.05453	202	1+
221.04219	234	1+
222.95187	574	1+
223.93564	172	
224.92737	294	1+
224.97686	288	
226.87084	300	1+
227.19523	138	
228.01857	248	1+
228.90054	154	
229.02186	190	1+
231.83007	150	
231.94768	2098	1+
233.06678	478	1+
233.89591	660	1+
234.10269	148	
235.88788	278	
235.94685	188	
236.98481	180	
237.08785	134	
238.57790	138	1+
238.94946	160	
239.14362	204	
239.17062	156	1+
240.07013	170	1+
240.22914	2410	1+
242.05164	154	
243.17190	146	
244.09549	182	
244.12587	146	
244.86524	144	
244.95793	168	
245.03189	210	1+
245.04599	156	
245.13436	258	1+
246.97540	292	1+
247.23858	246	1+
248.03230	192	
248.96019	454	1+
248.98484	1110	1+
249.03704	396	1+
249.20046	258	1+
251.11555	160	
252.19324	152	
252.22952	186	
252.88831	134	
253.02827	218	1+
253.08638	274	1+
253.19521	264	
254.19926	224	
254.28056	350	1+
254.90991	198	1+
254.96427	1604	1+
255.07302	1570	1+
255.09159	390	1+
255.13110	284	1+
255.17157	380	1+
255.20813	216	
256.10974	144	1+
256.26036	264	
256.96221	476	1+
257.00830	308	1+
258.42546	92	1+
259.06186	230	1+
259.24427	136	
260.02192	218	1+
262.14195	212	1+
263.00574	186	
263.05327	566	
263.98149	310	1+
264.00138	144	
264.19676	166	
264.26829	208	
264.98441	196	1+
265.01561	1610	1+
265.05884	260	1+
265.25389	332	1+
266.03694	282	1+
266.88411	256	1+
266.99436	724	
267.00957	422	
267.13258	270	
267.24276	208	
267.99431	754	1+
268.13590	148	
268.97206	484	1+
269.11388	304	1+
269.18878	360	
269.22320	290	1+
270.09141	246	1+
270.11626	166	1+
270.95256	240	
271.00247	140	
271.85325	216	1+
272.00595	208	1+
272.10747	234	1+
272.16230	276	1+
272.84388	138	
272.93819	220	
272.97767	138	
274.84380	156	1+
274.95541	258	1+
274.97254	158	
275.00029	136	
275.05429	188	
275.07619	134	
275.98931	138	
276.06837	140	
276.08896	350	1+
277.01899	210	
278.04880	150	
278.28130	132	1+
279.08222	136	
279.21759	328	1+
279.22752	148	
279.97698	136	
280.00147	560	1+
280.11827	156	
280.20301	154	
280.26134	442	
280.88385	158	
280.93419	252	1+
281.04726	2046	1+
281.07759	284	1+
281.26530	204	
281.97301	230	1+
282.17407	148	
282.21100	150	
282.27585	2574	1+
283.02631	1334	1+
283.04615	274	
284.05369	188	
284.29209	400	1+
284.98161	188	
285.02432	538	1+
285.09193	194	
287.10178	142	
287.19704	142	
287.21566	166	
287.99106	178	1+
288.01551	152	
288.06077	616	1+
288.22550	178	
289.23152	236	
289.56780	150	
289.89484	248	1+
291.11437	144	
291.15862	244	1+
291.24933	504	1+
292.05520	294	
293.06857	428	1+
293.84869	236	1+
293.98671	188	
294.02361	146	
294.12040	142	
294.27290	220	
294.31370	322	1+
294.95692	186	1+
295.07058	180	
295.13220	354	1+
295.20071	470	1+
295.24337	140	
295.98991	240	
296.24832	184	1+
296.29647	276	1+
296.32843	276	
296.41905	86	1+
297.06878	158	
297.18433	404	1+
297.33183	186	
297.97554	314	1+
298.08026	612	
298.19184	204	1+
299.05804	3456	1+
299.24233	170	
299.96604	152	
300.22923	172	
300.51761	388	1+
300.91938	234	1+
301.01694	264	1+
301.09147	180	
301.11833	206	
302.16862	152	
303.04982	136	
303.07087	220	1+
303.12104	208	1+
303.41580	168	
303.91216	160	1+
304.10155	196	
304.25851	178	
305.00873	236	1+
305.22299	134	
305.26553	174	
306.02613	144	1+
306.07940	356	1+
306.18119	180	1+
306.79439	832	1+
307.12671	136	
307.24301	586	
307.30136	170	
307.79705	522	1+
307.85911	200	1+
308.05856	182	1+
308.29064	730	1+
309.16377	162	
309.22711	240	1+
309.25546	430	1+
309.32027	584	1+
310.08343	138	
310.30405	496	1+
310.97331	216	1+
311.02439	390	1+
311.85461	274	1+
313.02871	164	
314.03604	148	1+
315.09434	312	1+
315.17376	148	
316.91951	142	
316.96233	152	
317.06168	142	
317.29134	134	
319.08168	180	
319.17578	348	1+
319.23605	154	
320.21982	720	1+
320.29411	196	
320.31385	152	
320.96475	170	1+
321.10192	292	1+
321.12194	240	
321.22156	616	1+
321.28797	196	1+
322.13193	1326	1+
322.30947	244	
323.07684	140	
323.23687	2182	1+
323.30202	722	1+
324.11488	304	1+
324.32111	576	1+
325.24877	516	1+
325.78697	178	1+
325.89644	202	1+
326.16815	172	
326.30319	536	1+
326.96082	192	
327.26387	546	1+
328.01060	350	1+
328.04802	180	
328.19053	500	1+
328.26304	340	1+
328.80536	146	
330.27351	152	
332.08972	448	1+
334.05955	244	1+
336.31508	428	1+
337.09040	398	1+
337.17094	232	
337.21307	160	
337.25124	450	
337.35463	272	
338.21194	134	
338.25539	206	
338.28041	216	
339.10148	136	
339.23080	214	
339.26668	202	
339.33368	188	
340.22196	268	
340.25951	272	
340.29480	226	
340.35481	248	1+
340.38921	714	1+
341.10627	166	
341.18143	162	
341.24630	336	
342.24966	196	
342.27527	698	1+
342.31256	814	1+
342.36953	148	
343.03020	310	1+
343.11380	298	1+
343.13513	260	1+
343.20653	312	
343.23481	276	1+
344.07226	152	
344.18552	146	
344.22094	164	
345.08144	256	
345.81285	138	
346.27309	172	
346.30428	218	1+
END IONS

###FS:    #m/z: 550.62463 #charge 1+
###MS: 5
###MSMS: 7
BEGIN IONS
TITLE=Cmpd 5, +MS2(550.6246), 29.2-36.5eV, 0.1min #7
RTINSECONDS=7.3445
SCANS=5,7
PEPMASS=550.62463	189564
CHARGE=1+
191.95205	822	1+
227.19728	1262	1+
239.14060	234	
240.13130	262	
241.07995	234	
243.89465	270	
243.91272	222	1+
244.03501	344	1+
245.97762	518	1+
247.02164	292	
247.07253	306	1+
248.03295	1032	1+
250.13306	466	1+
252.11470	434	1+
252.95711	338	1+
252.98375	210	1+
253.00853	272	1+
254.97708	368	
255.22917	2780	1+
256.93252	282	
257.24380	254	
262.92645	322	
263.01995	240	
263.10559	874	1+
264.26570	230	
266.13074	888	1+
266.99928	488	1+
267.06050	484	1+
267.13429	498	1+
268.97446	1208	1+
270.09990	408	1+
271.87173	948	1+
273.95165	498	1+
274.02925	362	1+
277.15430	462	1+
279.10356	508	1+
280.14674	906	1+
282.02930	258	1+
282.27833	660	1+
283.25999	284	
283.94575	252	
284.98044	302	1+
285.00842	286	1+
285.03576	360	1+
285.94053	2772	1+
287.13533	232	
287.93165	238	
287.96664	1038	1+
288.06433	1098	1+
289.88407	1066	1+
290.15117	246	
292.05894	896	1+
292.08566	380	1+
293.06467	584	1+
293.11096	420	1+
294.15812	428	1+
295.11261	470	1+
298.34271	3172	1+
298.85093	670	1+
300.84538	370	1+
300.98038	972	1+
301.06254	484	1+
303.95041	1154	1+
305.03900	438	1+
305.06747	254	1+
305.14675	414	1+
306.27558	246	
307.07842	284	
307.12830	276	
307.28698	1212	1+
307.78104	242	
308.17601	872	1+
308.29203	844	1+
309.05678	362	1+
309.21688	414	1+
309.27420	588	1+
310.30501	320	
311.15569	240	
311.29006	1220	1+
312.17129	496	
313.12515	552	1+
313.17496	320	
314.13043	304	1+
314.86607	276	
314.89581	346	1+
314.95777	368	1+
315.86444	246	
316.01597	286	1+
316.86227	1194	
317.09626	268	
317.88215	384	1+
318.85851	284	
319.08093	636	1+
319.86797	708	
319.96216	1348	1+
320.17503	286	
321.16904	240	
322.00846	230	1+
322.15453	354	1+
322.19123	928	1+
323.23280	262	1+
326.18416	248	
328.07541	258	
328.18382	526	1+
328.80288	230	
329.13817	356	1+
332.08917	1102	1+
333.86891	226	
334.89737	250	
335.16374	1076	1+
336.03282	238	
336.08482	954	1+
336.17202	846	1+
337.12727	296	
337.88170	1024	1+
338.84670	268	
339.04244	370	1+
339.87912	1844	1+
339.99865	230	
340.02620	334	
340.85928	894	1+
343.12107	260	
344.15486	368	1+
344.18290	312	1+
346.21561	224	
350.10368	492	1+
350.88704	440	1+
351.10705	320	1+
351.13990	254	1+
351.15623	436	
352.07564	484	1+
352.16748	312	
352.24187	256	
353.87816	224	1+
354.04671	592	1+
354.18131	564	
355.19980	280	
356.18193	396	1+
356.20598	542	1+
357.09238	326	
357.11488	422	1+
357.89140	838	1+
358.87205	530	
359.05778	230	
359.86886	348	1+
360.06165	302	
363.10781	230	
365.24680	254	1+
366.09292	322	1+
367.22381	304	1+
369.35113	428	1+
369.88535	382	1+
370.12065	258	
370.19746	436	1+
371.01428	236	
371.15252	360	1+
371.20254	266	1+
376.11616	648	1+
376.14902	286	
376.19586	516	1+
376.88343	1612	1+
377.10275	278	
379.13319	264	
379.17149	756	1+
380.10637	984	1+
380.17432	512	1+
382.14132	510	1+
382.16378	552	1+
383.11578	416	1+
383.22958	364	1+
384.20857	330	
385.03500	504	1+
385.12539	248	
385.14735	570	1+
385.25649	224	
386.17733	280	
388.20571	444	1+
388.24383	318	1+
389.10159	310	1+
389.91828	294	1+
390.28790	622	1+
390.83984	368	
391.26318	356	1+
391.28818	532	1+
391.83630	494	1+
392.16744	374	1+
392.86434	474	1+
393.01108	216	1+
393.82269	232	
395.03712	252	
395.18276	400	
395.21450	498	1+
396.16672	240	
396.99574	346	1+
397.24415	394	
398.05130	478	1+
398.16529	226	
398.19887	1072	1+
399.05407	292	1+
399.15742	392	1+
399.21489	690	1+
401.12996	802	1+
401.18925	314	
401.24871	530	1+
403.07306	200	1+
403.12033	280	1+
403.22943	326	1+
407.12914	736	1+
407.29667	328	1+
407.34850	448	
408.85015	1050	1+
410.18827	292	
410.83391	1258	1+
410.87469	286	
411.12506	350	1+
411.17973	222	
411.86261	262	
411.98475	300	1+
412.04680	1106	1+
412.21514	232	1+
412.84061	496	
413.17460	348	
413.23630	720	1+
413.26317	292	1+
413.85571	1388	1+
414.18959	304	
414.21631	682	1+
415.19160	270	
416.87807	336	1+
417.17051	478	1+
417.32299	250	1+
419.13739	244	
420.13609	882	1+
421.12253	554	1+
421.18133	432	
423.22515	334	
423.86979	244	
424.13907	1070	1+
424.85111	308	
425.28009	232	1+
426.86183	644	1+
426.99096	546	1+
427.24684	558	1+
427.92920	346	1+
428.19024	614	1+
428.84515	1140	1+
428.88279	758	1+
430.14729	266	1+
430.85823	1100	1+
431.11487	778	1+
431.24916	222	
432.23453	824	1+
432.26815	402	
433.21068	226	
433.86679	250	
434.29590	360	1+
435.86217	446	1+
436.23974	478	1+
437.14890	294	
439.19738	286	
440.17152	280	
440.78418	226	1+
441.21061	618	1+
442.14913	512	1+
444.86910	532	
445.19795	278	
445.28267	374	1+
445.87042	1288	1+
449.06275	286	
449.10506	224	1+
449.16283	252	
449.87360	1060	1+
451.07316	922	1+
451.16394	318	
451.35917	826	1+
452.30197	316	1+
453.09163	466	1+
453.15440	250	
453.19861	250	
453.86974	494	1+
454.19158	308	
455.10936	458	1+
455.22701	486	
455.29712	420	1+
455.39665	302	1+
456.00069	224	1+
456.22325	540	1+
457.34600	384	1+
458.19355	454	1+
458.35390	218	1+
460.16178	536	1+
461.21036	654	1+
461.28107	372	1+
462.88035	312	1+
463.25446	216	1+
465.09073	232	1+
465.17390	466	1+
465.21573	1212	1+
467.88866	582	
468.16364	990	1+
468.22886	542	1+
468.88371	730	1+
469.06460	474	1+
469.12544	672	1+
469.16975	610	1+
469.28948	262	
470.29076	796	1+
471.38311	424	1+
472.21424	222	
472.86506	830	1+
473.08104	248	
473.23311	274	
473.33982	370	1+
474.13319	234	1+
474.21811	646	1+
474.38905	352	1+
477.15251	720	1+
477.24606	250	
477.37350	230	1+
481.13475	244	1+
485.89666	880	1+
487.33713	290	
489.13075	304	
489.22490	338	1+
489.35338	710	1+
489.81541	362	1+
490.32112	252	
492.54253	930	1+
493.19453	284	
494.22849	228	1+
494.35751	488	1+
499.39436	296	1+
503.28341	304	1+
505.11836	1186	1+
505.33723	404	1+
506.12420	780	1+
508.54101	300	
509.16767	532	1+
509.26820	574	1+
510.46858	374	1+
512.19060	614	1+
512.34565	670	1+
512.85756	330	1+
513.19707	448	1+
513.34883	468	1+
515.18070	244	1+
515.37312	238	
515.42097	224	
516.36292	426	1+
516.38329	314	
517.06298	252	
517.40452	384	1+
517.44425	728	1+
518.32436	236	1+
518.45003	548	1+
519.23907	296	1+
519.41731	304	1+
522.28495	246	1+
528.33986	952	1+
528.38617	596	1+
529.33970	590	1+
529.38951	406	1+
529.42399	728	1+
529.47065	294	
530.29288	512	1+
530.47833	272	
530.51961	316	1+
531.46002	690	1+
532.33215	372	1+
532.36779	262	1+
532.41476	640	1+
533.23053	266	1+
533.27167	266	
533.50795	232	
534.27247	402	1+
534.48286	236	
535.07151	344	
535.23922	214	1+
535.38314	286	1+
535.44485	380	1+
535.49633	542	1+
536.41082	566	1+
536.50519	368	1+
537.17393	252	1+
537.37201	250	1+
537.41374	354	1+
537.46302	660	1+
542.28824	444	1+
542.78807	264	1+
543.29022	278	1+
546.14143	476	1+
546.29205	240	
546.33341	356	
546.40765	536	
546.47432	564	
546.49313	680	
547.33859	9964	1+
547.37444	11764	1+
547.47943	2554	1+
547.59927	588	1+
548.44339	340	
548.47831	1846	1+
548.50980	598	
548.60580	410	1+
549.13619	312	1+
549.33056	1184	
549.40968	530	
549.51281	410	
549.51809	2950	1+
549.74337	1140	1+
550.16477	970	1+
550.25434	688	1+
550.42665	542	
550.48473	902	
550.53002	3030	1+
550.62442	503398	1+
550.71869	946	1+
550.74649	934	1+
550.78694	524	
550.84344	1108	1+
550.87658	1284	1+
550.92304	962	1+
550.95100	862	1+
550.98018	1448	1+
551.00691	534	
551.06186	882	1+
551.11112	1380	1+
551.13753	270	
551.16654	806	1+
551.20416	722	1+
551.22720	314	
551.25859	496	1+
551.29124	274	
551.32165	654	1+
551.42691	528	
551.46774	1084	1+
551.80654	738	1+
552.02788	382	1+
552.11414	1118	1+
552.13060	302	
552.30390	2200	1+
552.36597	798	1+
552.40225	330	
552.44975	524	
552.56678	814	1+
552.87053	352	1+
552.90182	426	1+
553.23028	304	1+
553.27201	806	1+
553.30991	1802	1+
553.40514	396	
553.44393	392	
553.68773	490	1+
554.16321	602	1+
554.40891	358	
554.43868	942	1+
554.47186	412	
554.52775	1196	1+
554.55658	1326	1+
554.58371	964	1+
554.71847	222	
554.76630	590	1+
554.89651	338	1+
554.99737	712	1+
555.18642	294	
555.20776	444	1+
555.25375	270	
555.34017	848	1+
555.49668	876	1+
555.74265	406	1+
END IONS

###FS:    #m/z: 363.95450 #charge 1+
###MS: 5
###MSMS: 8
BEGIN IONS
TITLE=Cmpd 6, +MS2(363.9545), 28.0-35.0eV, 0.2min #8
RTINSECONDS=8.116
SCANS=5,8
PEPMASS=363.95450	140928
CHARGE=1+
198.60309	128	
209.93987	198	
212.87480	138	
218.11128	142	
221.13859	134	
222.95190	716	1+
224.94720	1072	1+
226.94513	2316	1+
226.96901	150	
227.19881	182	
227.92840	288	
228.01356	286	1+
228.89189	206	1+
228.94015	1488	1+
234.22311	260	1+
237.05484	406	1+
238.13988	230	1+
239.03572	138	
239.95705	408	1+
240.94038	176	
240.96077	344	1+
242.94269	246	1+
242.95799	290	
243.01587	148	
244.03812	340	1+
244.06147	128	
244.95540	696	
245.20002	140	1+
245.22280	138	
245.94381	350	
246.15883	244	1+
246.95201	1088	1+
246.97538	194	
247.02620	148	
248.03279	716	1+
248.90121	170	
249.03659	606	1+
249.05364	134	
249.22956	124	
250.94477	516	1+
251.03094	214	1+
251.06526	206	1+
251.10003	168	
251.17334	152	
252.88072	190	1+
255.12974	228	1+
255.22800	176	
257.96746	374	1+
260.96770	802	1+
261.11784	138	
261.14671	262	1+
261.16714	286	1+
261.21662	392	1+
262.21909	320	1+
263.00379	150	
263.05355	250	
263.10747	130	
263.15423	212	1+
263.72052	128	
264.05895	280	1+
265.08715	290	1+
267.00264	154	
267.97134	296	
268.09230	136	
268.13520	220	
268.95885	362	1+
269.11509	158	
269.41087	160	
270.96247	128	
271.12650	290	1+
272.92618	166	1+
273.20546	138	
274.14859	244	1+
274.75555	128	
275.05483	228	
276.13822	158	1+
277.09166	310	
278.09802	140	
278.24772	138	
279.06767	136	
279.08514	410	1+
279.11222	222	1+
279.27320	126	
279.99783	138	
280.88732	182	1+
280.92086	128	
280.98125	344	1+
281.39542	148	1+
281.98220	226	1+
282.08657	128	
282.22060	136	
283.12355	210	1+
283.20354	264	1+
283.98365	456	1+
284.02314	216	1+
284.06588	128	
284.28965	132	
288.06114	594	1+
291.17037	128	
291.25590	206	1+
292.05837	396	1+
293.04195	190	
293.06331	280	1+
293.28001	300	1+
293.85247	294	1+
295.06363	172	
296.87961	132	
297.13683	142	
298.07901	222	
298.99874	312	
299.41076	130	
299.97029	148	
299.99404	136	
300.13802	454	1+
301.12511	142	
301.14000	388	1+
301.99830	458	1+
302.17429	168	
302.24505	150	
303.24732	204	
303.85168	214	
303.98938	128	
304.07035	134	
304.08856	160	
304.18617	160	
304.28022	148	1+
305.97918	166	
306.09324	166	
306.27517	440	
307.02458	172	
307.07736	310	1+
307.28567	1318	1+
307.30720	130	
307.78957	328	1+
308.10763	130	
309.15451	126	
309.89272	162	
310.30585	896	1+
311.02450	158	
311.29168	172	
311.85596	132	
311.95954	126	
311.99016	186	
312.84147	166	1+
312.87081	160	
314.07979	254	1+
314.24453	138	
315.18055	250	1+
316.22564	124	
317.05095	140	
319.07719	190	
319.09505	208	
319.21957	128	
319.27921	146	
319.30672	174	
319.80872	246	1+
320.01624	358	1+
320.04537	146	
320.11095	578	1+
320.23166	246	1+
321.02052	226	1+
321.05095	198	1+
321.11579	396	1+
321.15617	198	
321.32428	218	
322.30871	158	
323.01205	396	1+
323.23909	956	1+
323.30025	286	1+
323.34609	204	1+
324.14541	140	
324.24355	654	1+
325.09509	192	1+
326.02181	160	
326.16722	182	
326.79126	128	
327.16601	154	
327.26495	134	
328.18421	226	1+
328.31070	326	1+
328.79744	168	
330.14148	140	
330.16791	132	
330.19956	406	1+
330.27641	130	1+
331.20191	312	1+
331.89283	130	
332.09145	528	1+
333.79360	134	
334.31111	134	
335.28073	210	1+
336.08166	206	
336.09405	514	1+
336.33466	262	1+
336.80218	222	
336.94281	144	
337.09568	356	1+
337.80350	174	
338.17680	268	1+
340.25551	168	
341.36523	138	
342.07964	246	1+
342.19656	186	
342.27951	320	
342.30630	174	
342.99071	126	
343.27184	214	
344.11235	292	1+
344.22874	196	1+
346.30798	130	
347.16770	160	
347.19472	384	1+
347.24989	134	
348.30271	212	
348.32112	206	
348.83157	226	1+
349.25182	262	
349.27047	182	
349.28916	186	
349.31664	860	1+
350.18832	452	1+
350.25168	180	
350.34874	348	1+
350.47628	110	1+
350.88878	156	
351.27068	190	
351.33012	362	1+
353.20095	332	1+
354.17283	140	
354.20384	284	1+
356.18078	154	
356.27441	144	
356.29651	124	
358.29487	226	1+
358.32380	294	1+
359.24086	126	
360.09195	140	
360.20818	430	1+
360.35951	134	
361.11564	144	
361.13440	496	1+
361.28436	130	
361.34421	428	1+
362.11644	142	
362.13729	456	1+
362.26002	490	1+
362.30313	242	1+
362.34397	294	1+
363.17636	138	
363.33260	376	1+
364.13449	314	1+
364.30775	158	
364.36634	142	
365.14022	222	1+
365.24454	344	
365.28380	946	1+
365.31537	208	
365.38650	578	1+
366.19891	148	
366.32691	194	
367.18422	236	1+
367.28125	140	
367.32912	716	1+
368.14688	134	
368.42097	1216	1+
369.25494	132	
369.34246	244	
END IONS

###FS:    #m/z: 340.93876 #charge 1+
###MS: 9
###MSMS: 10
BEGIN IONS
TITLE=Cmpd 7, +MS2(340.9388), 28.0-35.0eV, 0.2min #10
RTINSECONDS=11.794
SCANS=9-10
PEPMASS=340.93876	273114
CHARGE=1+
180.86376	156	
188.99638	180	
196.91398	142	
200.00749	126	
202.99493	174	1+
205.92339	142	
213.93760	2700	1+
214.02265	132	
215.88565	806	1+
215.93612	598	
217.03592	114	
217.88342	338	
217.93417	186	
218.01767	256	1+
223.95620	170	1+
224.97791	182	
225.08742	148	
225.89084	154	
226.08735	206	1+
226.94505	194	
229.05303	204	
231.94837	2732	1+
232.96773	228	1+
233.04229	156	
233.06811	146	
233.89573	524	1+
233.91637	286	1+
233.94830	516	1+
234.03875	118	
235.88823	136	
235.90587	164	
235.97111	118	
238.21127	268	1+
239.06791	180	
239.10849	134	
239.90139	296	
240.00287	120	
240.18452	214	1+
240.22871	1708	1+
240.96139	178	
241.12037	122	
241.16022	152	
244.03489	164	
244.95391	172	
244.98866	186	
245.51807	148	
246.97576	200	
247.24079	236	
247.97727	130	
248.03255	470	1+
248.98395	610	1+
249.09544	136	
249.24777	200	1+
249.92125	248	1+
249.95800	410	1+
250.92330	194	1+
250.98682	266	
251.05441	298	1+
251.10640	138	
251.98214	138	
252.05621	226	1+
254.96476	832	1+
255.01269	148	
255.07316	1302	1+
255.09245	216	
256.14661	234	1+
256.91413	218	
256.96104	688	1+
257.02823	230	1+
259.84374	156	
259.91060	148	
260.15887	120	
261.24914	226	1+
262.96338	114	
263.05345	280	1+
263.16730	210	
264.99202	116	
265.01584	1568	1+
265.24665	582	1+
266.03827	222	1+
266.24944	392	1+
266.99665	846	1+
267.13380	368	1+
267.16255	124	
268.95671	164	
269.00253	218	
269.80187	142	
269.98807	154	
270.19430	264	1+
271.06704	116	
272.84198	140	
272.93208	148	
272.97518	484	1+
273.06531	124	
275.00331	154	
277.06727	144	
278.16294	116	
279.08579	420	1+
279.96404	358	1+
280.26079	598	1+
280.27964	202	
280.98767	170	1+
281.04601	1958	1+
281.22676	142	
282.27634	1148	1+
282.86013	188	1+
282.97234	220	
283.02712	1210	1+
283.11186	162	
283.12391	206	1+
284.29133	334	1+
284.97479	116	
285.22135	176	1+
285.66418	112	1+
287.14235	186	1+
287.19936	182	
288.06319	130	
289.00524	354	1+
289.08885	120	
289.14253	152	1+
289.50777	182	1+
289.85461	226	1+
289.88038	160	
291.01650	116	
291.17315	164	
291.22413	128	
291.26467	232	1+
292.02809	322	1+
292.98087	130	1+
293.06766	192	
293.22317	122	
294.07329	250	1+
294.12207	114	
294.16096	128	
294.28084	150	
295.20700	196	
295.27645	116	
295.96948	492	1+
296.32826	180	
297.04834	162	
298.08130	458	
299.05563	1930	1+
299.19602	166	
299.96782	218	1+
300.80797	294	1+
301.51078	222	1+
302.08154	210	1+
302.16866	142	
302.20231	164	
303.28040	182	1+
304.11204	272	1+
305.15681	114	
305.22650	268	
306.07899	276	1+
306.28084	206	
306.79827	340	1+
307.17671	242	1+
307.24162	418	1+
307.27965	278	
307.30415	252	
307.88934	114	
308.02745	160	
308.14014	114	
308.18070	210	1+
308.29066	868	1+
308.72350	130	
308.88485	132	
309.03879	136	
309.07150	188	
309.25444	154	
309.32204	188	
310.07872	172	
310.31423	170	
310.87652	142	
310.98680	116	
311.02470	468	1+
311.12980	136	
313.01173	168	1+
313.06975	252	
313.18013	116	
314.04963	172	1+
316.30950	128	
317.10062	120	
318.15475	226	1+
318.77589	118	
319.01639	258	1+
319.08039	140	
319.20308	120	
319.24019	118	
320.05321	158	
320.21527	264	1+
320.29107	120	
321.03236	198	1+
321.11886	248	
321.14037	116	
321.32499	116	
322.13339	812	1+
322.30295	460	1+
322.99608	118	
323.08377	138	
323.16862	290	1+
323.23586	1640	1+
323.27006	128	
324.28115	432	1+
324.31550	114	
324.33195	136	
324.89686	298	1+
325.24797	150	
325.32501	132	
326.17390	242	1+
326.30415	306	1+
327.11987	220	1+
327.34030	126	
327.79389	168	
328.18950	188	
328.30316	158	
329.18867	182	
332.05058	126	
332.08392	136	
333.17481	176	
335.34346	116	
337.06025	210	1+
337.09203	136	
337.20048	288	1+
337.24988	520	1+
337.35514	562	1+
338.17522	148	
338.92336	180	1+
339.07536	270	1+
339.23099	124	
339.29359	142	
339.34040	248	1+
340.27021	140	
340.31305	140	
340.39136	898	1+
341.15445	124	
341.17638	114	
341.24850	698	1+
341.30606	486	1+
341.33877	114	
341.83988	134	1+
342.11251	200	1+
342.20261	460	1+
342.27664	134	
343.08506	122	
343.20634	296	1+
343.27298	132	
343.31334	266	1+
344.28782	174	
344.92571	116	
345.07720	340	
345.16393	224	1+
345.21299	114	
345.24374	294	1+
346.08342	156	
END IONS

###FS:    #m/z: 363.95468 #charge 1+
###MS: 9
###MSMS: 11
BEGIN IONS
TITLE=Cmpd 8, +MS2(363.9547), 28.0-35.0eV, 0.2min #11
RTINSECONDS=12.5655
SCANS=9,11
PEPMASS=363.95468	168268
CHARGE=1+
207.87293	142	
209.94370	310	1+
212.87890	424	
222.06818	154	
222.95031	796	1+
223.15559	126	
224.94800	612	1+
226.86895	122	
226.88405	146	
226.94647	2178	1+
227.93148	556	
228.89207	162	
228.94150	1822	1+
230.88978	554	1+
232.06466	192	1+
234.87812	128	
235.00507	156	
235.02451	154	
236.04518	182	1+
236.10547	202	1+
237.00292	182	1+
238.21153	194	
240.83140	146	
240.96206	234	
241.94017	168	
241.96534	144	
242.94320	220	
242.95689	242	
243.88401	170	
243.95217	144	
244.95493	1770	1+
245.13123	122	
245.94017	432	
246.95076	1200	1+
247.23832	152	
248.02820	242	
248.12644	248	1+
248.16829	294	1+
248.98692	166	
249.03951	468	
250.21186	148	
250.94522	394	1+
251.08545	140	
251.14146	190	1+
251.22427	286	1+
252.22631	246	1+
253.11663	306	1+
254.21075	154	1+
254.24695	146	
255.10404	124	
257.14212	126	
257.96992	182	
259.08306	222	1+
259.10887	224	
259.91175	208	1+
260.07341	130	
260.96786	508	
261.05877	122	
262.13295	170	
262.62326	174	
263.05257	270	
264.23158	132	
264.96376	132	
265.03142	152	1+
265.08715	308	1+
266.24400	174	
267.06637	172	1+
267.25211	124	
268.01645	128	
268.96275	640	1+
270.09600	232	1+
270.89173	214	1+
271.09887	192	1+
274.08979	136	
274.21096	364	1+
274.86348	148	
275.05486	122	
277.07136	142	
278.09338	416	1+
279.03585	154	1+
279.25981	454	1+
280.26189	262	1+
280.99050	210	
281.11284	148	
281.86481	236	
282.10169	160	1+
282.14295	142	
283.03372	164	
283.06765	180	
283.84725	176	1+
283.98576	348	1+
284.05017	124	
285.09457	312	1+
286.09894	242	1+
286.12225	230	1+
287.08140	176	
288.05782	210	
288.08184	128	
291.06915	124	
291.24456	138	
291.81894	140	
292.04729	128	
293.06401	488	1+
294.27438	470	1+
294.29128	152	
294.91007	134	
295.86711	134	
296.02252	140	
298.07845	156	
298.10865	208	1+
298.12389	156	
298.20381	168	1+
298.99660	264	
300.02736	156	
300.08200	126	
300.50426	158	
300.96187	196	1+
301.40857	126	
301.99336	288	1+
302.21932	176	
302.24875	670	1+
302.85893	140	
303.25309	558	1+
304.22756	248	
305.15942	246	1+
305.28716	128	
306.01957	246	1+
306.07395	276	1+
306.27901	206	
306.79194	558	1+
307.07720	194	1+
307.28709	1106	1+
307.30540	224	
308.12672	160	
308.29142	768	1+
310.08241	144	
310.30684	270	1+
313.12305	180	1+
313.93453	146	
315.29272	200	
315.99323	148	
317.20557	232	1+
317.25901	122	
317.59218	294	1+
318.06889	158	
318.28258	136	
318.92879	278	1+
319.16988	130	
320.09746	236	1+
320.18875	180	
320.29052	238	
321.10267	154	1+
321.28665	176	
322.00074	136	
322.31201	150	
323.09841	124	
323.23897	182	
324.23703	440	1+
325.06853	398	1+
325.24137	322	1+
325.28426	150	
325.78827	142	
326.06880	410	1+
326.26845	164	
326.30182	230	1+
326.33896	202	
327.79974	192	
328.81315	338	1+
328.82820	170	
329.33108	164	
330.20109	124	
331.18094	188	1+
332.03403	256	1+
332.09147	230	
333.05741	156	
333.09130	196	
335.29585	304	1+
335.79788	152	
336.80280	254	
336.93993	200	
337.32583	204	
337.80828	240	
338.09332	142	
338.17172	138	
340.09441	320	1+
341.03659	164	
341.07118	208	1+
341.17679	216	
342.27782	222	
343.16976	184	
343.27096	180	
344.86098	124	
345.03512	162	
345.07884	126	
345.11523	172	1+
346.23008	146	
347.14403	122	
347.30071	164	
348.33401	144	
349.31557	910	1+
350.18304	218	1+
350.33857	182	
350.88072	160	
351.33553	256	
351.82027	258	1+
352.27013	146	
352.36454	140	
352.88649	164	
353.20703	194	1+
354.17041	212	1+
356.05075	228	1+
358.94329	208	1+
360.11120	350	1+
360.17506	160	
361.21429	130	
361.25842	134	
361.35374	170	
362.06534	130	
362.18658	146	
362.31931	178	
363.11019	266	1+
363.19618	156	
363.37028	204	
364.09015	146	1+
364.15381	136	
364.28070	180	
364.35738	314	1+
365.20548	198	
365.24556	256	
365.28569	524	1+
365.31266	388	
365.38349	536	1+
366.27251	258	
366.32155	658	1+
367.36179	158	
368.11407	122	
368.42140	546	1+
368.84376	138	
369.22829	136	
END IONS

###FS:    #m/z: 336.94400 #charge 1+
###MS: 9
###MSMS: 12
BEGIN IONS
TITLE=Cmpd 9, +MS2(336.9440), 28.0-35.0eV, 0.3min #12
RTINSECONDS=13.3375
SCANS=9,12
PEPMASS=336.94400	100580
CHARGE=1+
164.51582	104	
178.10016	110	
187.10891	142	
190.92969	122	
196.96276	154	
208.98714	204	
211.94292	6882	
212.04284	106	
212.87788	230	
212.94782	162	
213.93859	2806	1+
215.88645	254	
215.93580	404	
217.88283	186	
223.95772	170	
223.97345	236	1+
225.08998	124	
229.95385	7750	1+
230.88745	264	
231.88824	112	
231.95039	3488	1+
232.15471	134	
233.06752	282	
233.12363	106	
233.89380	596	1+
233.94939	524	
235.94360	116	
236.07652	162	
236.09813	144	
237.05082	140	
237.23074	172	1+
238.04771	184	
238.21153	184	
239.04882	106	
239.95062	184	1+
241.03699	182	1+
241.85529	134	
241.98377	116	
242.03443	198	1+
242.08027	386	1+
243.08462	282	1+
246.06174	334	1+
246.96952	114	
247.07315	322	1+
247.09535	254	1+
247.96430	2200	1+
248.03058	162	
248.04446	142	
248.90025	162	
248.98395	672	1+
249.04106	456	
249.95870	928	1+
250.05966	126	
250.98498	258	
251.06373	514	1+
251.96829	114	
252.13298	150	
252.22901	190	
252.96988	4834	1+
253.04526	122	
253.83235	112	
254.09031	378	1+
254.94121	128	
254.96345	1984	1+
255.07332	1050	1+
255.14774	100	1+
255.88408	112	
256.91275	134	
257.11230	174	1+
259.19632	226	1+
260.07096	238	1+
260.20075	186	1+
261.17433	130	
263.05459	154	
263.62731	120	
264.23625	150	
264.87814	212	1+
265.01694	702	1+
265.10034	158	
266.08057	190	1+
266.20763	114	
266.99745	396	1+
267.06492	144	
268.83633	136	
268.95838	182	1+
268.99299	142	
269.21728	104	
269.97640	416	1+
270.97989	356	1+
271.08922	114	
271.12867	126	
272.69759	106	
272.97802	126	
275.04777	162	
277.01929	132	
277.06944	156	
277.91542	130	
278.22566	348	1+
279.09717	120	
279.17562	132	
280.16611	228	1+
281.04565	1890	1+
281.23220	106	
282.27890	218	
282.88394	146	
283.02586	556	1+
283.13275	110	
283.93791	112	
285.02949	122	
285.09544	166	
285.11315	190	1+
286.05901	138	
288.00492	430	1+
288.02063	182	
288.04317	158	
288.06542	544	1+
288.12445	198	1+
288.14291	252	1+
288.22888	108	
288.85284	118	
289.01486	528	1+
289.14347	170	1+
290.03600	214	1+
290.85331	106	
290.99352	130	
291.91237	280	1+
292.06315	480	1+
292.10227	492	1+
293.02694	108	
293.10294	336	1+
293.12414	134	
293.14513	114	
293.28981	118	
294.27418	288	1+
294.58109	124	
294.85370	110	
294.97459	120	
295.02276	170	
295.13888	128	
295.21519	114	
295.99323	140	
296.11396	192	1+
296.32788	110	
296.97121	138	
297.00838	114	
297.09525	110	
297.25234	126	
297.91158	136	
298.15028	120	
298.21293	148	
298.30653	176	1+
298.58468	260	
299.01344	134	
299.05756	1980	1+
300.12028	128	
300.15007	156	
302.01070	142	
302.13136	282	1+
303.24258	130	
305.02607	188	1+
305.26808	158	
306.07684	364	1+
306.24038	108	
306.27361	132	
306.79205	168	
307.02345	114	
307.30952	494	1+
307.79429	208	
307.96032	108	
308.13802	210	1+
308.29330	398	1+
308.80147	134	
308.88869	122	
309.09762	272	1+
309.53574	108	
309.65881	106	
309.95794	272	1+
311.03144	136	
311.23761	200	1+
312.02502	290	1+
313.08628	120	
313.21312	366	1+
315.10529	294	1+
315.12224	160	
315.24928	134	
317.04454	116	
317.09287	178	1+
319.04499	134	
319.07581	130	
319.20446	150	
319.30775	428	1+
319.80508	242	1+
319.95306	176	1+
321.06708	216	1+
321.21830	178	
321.25067	104	
322.13497	228	
322.30478	180	
323.17167	198	1+
323.23615	724	1+
324.15333	212	
324.88910	280	1+
326.29099	136	
326.96965	188	
327.10286	164	1+
327.30820	588	1+
328.88599	152	
329.02331	142	
330.06546	124	
330.20925	106	
333.02129	142	
333.15023	192	
333.80277	118	
334.09642	354	1+
334.13742	128	
334.19828	174	
334.27218	192	1+
335.12335	278	1+
335.16594	216	1+
336.32459	228	
336.94453	186	
337.09660	170	
337.19971	186	1+
337.25156	322	
337.30444	110	
337.35180	284	1+
338.22316	284	1+
338.33757	122	
339.08944	128	
339.29249	206	1+
340.19169	178	
340.39531	250	
341.08376	118	
341.24779	304	1+
342.28658	106	
END IONS

###FS:    #m/z: 322.92833 #charge 1+
###MS: 13
###MSMS: 14
BEGIN IONS
TITLE=Cmpd 10, +MS2(322.9283), 28.0-35.0eV, 0.3min #14
RTINSECONDS=17.01
SCANS=13-14
PEPMASS=322.92833	928744
CHARGE=1+
115.41762	100	
191.95382	436	
192.89123	100	
193.02600	124	
195.03401	100	
197.10072	106	
200.09289	226	1+
201.03932	198	
203.00337	262	1+
203.08141	202	1+
205.94733	126	
215.88475	430	1+
217.87771	210	
219.03187	124	
219.92971	164	
220.86637	202	
222.94861	150	
223.95868	218	
224.93489	134	
224.96351	124	
224.97666	248	
227.92650	266	
229.59754	124	
230.85964	116	
231.95976	128	
233.06661	162	
233.89724	214	
235.09368	136	
236.08434	218	1+
236.19549	130	
236.96386	110	
237.06284	148	
237.08964	142	1+
238.95209	134	
239.07827	382	
239.88558	294	1+
240.01510	326	1+
240.13117	114	
240.93847	1214	
240.95905	164	
241.08378	282	1+
241.12121	206	1+
241.93810	3432	1+
242.94014	2388	1+
243.07434	146	
243.17107	140	
244.03666	144	
244.94040	714	1+
245.11070	128	
245.14597	146	
245.97071	570	1+
246.05509	140	
247.04014	134	
247.06419	110	
248.03069	126	
248.98465	204	1+
249.03412	448	1+
249.96616	116	
250.87137	124	
251.98788	140	
252.01242	238	1+
253.01715	166	1+
253.06548	182	1+
253.12780	168	1+
253.16570	114	
255.10317	152	
258.43741	134	
259.05262	106	
259.75177	114	
260.11380	104	
262.02692	136	
262.05024	580	1+
262.13012	110	
262.16496	230	1+
263.01593	200	
263.10396	180	
263.92490	208	1+
265.01637	626	1+
265.05694	530	1+
265.08868	108	
265.13051	102	
265.26096	104	
266.04464	296	1+
266.21661	130	
266.24715	430	1+
266.99710	618	1+
267.13744	122	
268.95835	108	
269.00148	348	
270.02314	136	
270.14483	136	
270.87273	198	1+
270.92428	440	1+
270.98837	150	
271.83745	198	1+
272.08567	268	1+
272.15834	118	
274.00257	110	
275.01719	102	
275.05332	240	1+
275.08324	134	
276.84851	108	
276.98053	172	
277.06577	186	
277.09025	116	
278.24297	124	
279.04665	162	
279.09001	676	1+
279.11277	140	
279.23021	1130	1+
279.27526	170	
280.02306	126	
280.14044	130	
281.04791	472	
281.14880	142	
281.22334	132	
281.26632	160	
282.08843	136	
282.27497	326	
282.92955	114	
283.02177	522	1+
283.04042	216	
283.06808	216	
283.11490	146	
283.26091	414	
284.07921	130	
284.28990	1278	1+
284.89813	120	
285.05693	164	1+
285.20007	100	
286.92986	152	
287.87231	292	1+
288.06898	132	
289.07616	102	
290.88648	150	
291.11815	106	
292.05582	182	
292.10773	102	
292.87944	162	
293.07191	138	
294.02077	196	
294.29792	124	
295.08186	116	
297.01561	140	
299.05709	354	
299.23464	114	
300.05572	232	
301.05237	120	
301.15743	130	
301.87026	134	
302.16794	168	
302.24165	162	
302.92690	116	
303.02772	136	1+
303.10373	210	1+
303.13885	100	
304.08903	134	
304.20092	118	
304.25997	140	
305.01769	200	1+
306.04785	164	
306.88261	374	1+
307.20127	104	
307.28314	212	
307.30640	348	
308.29011	1494	1+
309.09229	124	
309.12352	148	
309.32409	122	
309.88581	156	
310.30643	1648	1+
311.03027	172	
311.59775	106	
311.96690	108	
312.87887	140	
313.02850	304	
313.04418	108	
314.00864	184	1+
315.63638	106	
315.91320	164	
317.24787	118	
319.12782	262	1+
319.31292	106	
321.18606	134	
321.22322	122	
322.10273	428	1+
322.23033	114	
322.30166	126	
323.01091	154	1+
323.23642	3076	1+
323.29955	112	
324.19791	128	
324.85831	142	1+
325.21344	120	
325.23205	294	1+
325.89460	132	
326.18465	110	
326.90452	110	
327.26870	304	
327.29873	104	
328.11962	118	
328.18746	110	
END IONS

###FS:    #m/z: 363.95476 #charge 1+
###MS: 13
###MSMS: 15
BEGIN IONS
TITLE=Cmpd 11, +MS2(363.9548), 28.0-35.0eV, 0.3min #15
RTINSECONDS=17.782
SCANS=13,15
PEPMASS=363.95476	276630
CHARGE=1+
90.03762	120	
191.95499	136	
204.02835	330	
205.94837	132	
208.88341	156	
209.94494	694	
212.87945	480	1+
219.03216	162	
222.95352	272	
223.03554	164	
223.88826	138	
223.96228	408	1+
224.94783	706	1+
226.94609	4126	1+
227.93080	206	
228.89517	264	
228.94150	2334	1+
229.89522	168	
230.88937	1046	1+
230.94334	198	
232.01221	334	1+
232.88453	250	1+
233.18600	138	
234.04782	202	1+
238.11352	132	
239.10489	302	1+
240.10856	210	1+
240.90689	148	
240.93927	220	
240.96042	872	1+
241.12878	160	1+
241.94188	244	
242.94090	758	1+
243.05137	136	
243.08360	122	
244.03647	458	
244.95600	1962	1+
245.39425	134	
245.94106	502	
246.95167	1698	1+
247.94153	166	
248.03795	506	1+
248.90093	600	1+
249.04149	342	1+
249.84030	122	
249.97349	156	
252.23237	122	
252.90361	136	
253.07090	120	
253.19865	130	
255.06321	162	
257.17593	142	
258.96611	150	
259.06884	126	
259.99471	122	
260.06398	324	1+
260.22555	224	1+
260.96810	588	1+
263.05448	208	
264.85357	192	1+
264.98000	156	
265.05259	200	
265.23593	434	1+
265.53957	184	
266.24112	330	1+
267.03222	196	1+
267.97007	396	
268.13780	134	
268.90419	144	
269.96959	346	1+
270.86475	204	1+
271.83062	126	
271.91554	132	
272.84356	134	
273.04509	236	1+
273.09083	182	1+
273.12979	206	1+
274.84630	176	
276.85707	166	
276.98470	124	
277.06367	200	
277.95500	188	1+
278.04511	144	
278.24145	134	
279.98269	612	1+
280.10996	236	1+
280.98485	532	1+
281.22880	414	1+
281.85072	188	
283.06767	172	
283.85048	172	
283.98469	782	1+
284.29139	192	
285.04942	148	
285.09548	190	
285.84607	146	
285.88421	168	
285.95739	346	1+
286.09656	124	
286.92320	162	
286.96371	216	1+
287.67982	120	
288.05938	654	1+
288.11537	148	
289.11473	158	
290.18216	128	
291.95920	164	1+
292.06080	204	
292.43626	156	
292.92173	262	1+
293.06488	668	1+
293.08482	154	
293.13334	128	
293.99992	178	
294.44210	130	
295.12914	282	1+
296.80123	136	
297.84544	134	
298.08034	184	
298.99625	724	1+
299.99987	486	1+
300.21388	124	
301.18708	158	
301.25970	134	
301.79757	190	
301.86099	234	
301.99575	196	
302.11137	402	1+
302.24457	154	
302.86235	268	1+
302.92110	212	
303.00890	164	
303.06650	332	1+
303.14381	178	
303.94300	138	
303.99255	322	
304.06855	280	1+
304.26054	134	
304.80654	138	
305.14699	122	
306.16331	374	1+
306.23962	152	1+
306.29145	166	
306.78936	134	
306.94962	142	
307.02766	270	1+
307.07732	152	
307.16366	284	1+
307.28477	244	
307.30428	302	
307.78666	332	
308.29177	698	1+
308.79187	328	
309.14432	146	
310.30770	660	1+
310.87488	120	
311.12735	132	
311.87494	126	
313.02917	234	
314.02915	124	
317.15205	144	
317.20472	196	1+
319.02743	136	
319.09659	158	
319.13881	130	
320.01294	274	1+
321.12338	290	1+
321.31914	146	
321.98440	122	
322.31899	126	
322.86060	194	1+
323.01758	308	
324.02037	360	
325.01766	250	
325.17029	290	1+
326.88249	162	
327.16594	134	
327.31978	258	1+
328.80165	322	1+
328.81573	150	
330.93308	140	
331.19172	120	
331.26344	236	1+
332.08595	204	
335.05987	130	
336.03011	128	1+
336.11989	238	1+
336.94562	148	
337.09161	200	
338.21377	216	1+
339.30719	124	
340.14152	170	1+
340.35452	212	1+
340.93648	166	
342.15603	146	
342.27734	128	
343.03535	148	
343.27253	120	
344.14606	200	
345.05783	168	
345.28821	184	1+
346.32964	198	1+
347.23527	136	
347.30181	402	1+
349.32039	372	
349.81421	162	
350.18948	354	1+
350.27338	134	1+
350.33425	650	1+
351.33702	460	1+
352.16810	194	
352.89113	126	
354.16123	146	
356.05376	132	
356.18007	230	1+
357.05110	186	
359.17048	368	1+
360.11058	410	1+
360.17574	280	1+
360.96693	232	1+
361.11549	306	1+
361.22982	120	
361.27716	126	
361.32080	174	
361.35278	142	
361.83356	174	1+
362.33067	186	1+
362.35603	392	1+
363.20112	154	
364.06592	250	1+
364.97254	134	
365.18704	192	1+
365.28432	154	
365.31463	186	
365.38578	324	
365.98687	166	1+
366.30015	288	1+
366.35686	200	1+
367.32924	904	1+
368.42246	230	
368.94835	186	1+
369.18868	194	1+
369.23043	128	
END IONS

###FS:    #m/z: 336.94397 #charge 1+
###MS: 13
###MSMS: 16
BEGIN IONS
TITLE=Cmpd 12, +MS2(336.9440), 28.0-35.0eV, 0.3min #16
RTINSECONDS=18.5535
SCANS=13,16
PEPMASS=336.94397	104200
CHARGE=1+
180.53206	102	
189.85967	144	
198.06201	130	
208.98221	146	
211.94348	6456	1+
212.87713	286	
213.88968	118	
213.93736	4188	1+
215.88445	576	1+
217.88001	272	
217.93660	104	
218.02809	132	
221.98881	128	
223.97516	176	
224.98175	172	
225.97195	152	
226.06950	104	
227.06680	102	
227.89482	122	
227.93225	122	
229.95426	6780	1+
230.11483	488	1+
230.88764	246	1+
231.02960	130	
231.11925	420	1+
231.87454	126	
231.94825	4406	1+
233.06543	178	
233.89846	346	1+
234.03758	194	
235.09173	102	
235.90973	106	
235.98187	140	
236.07922	208	
237.06387	106	
237.13252	134	
239.94941	102	
241.98632	200	1+
243.03247	246	1+
243.08175	190	
244.95708	150	
246.21530	188	1+
246.90556	312	1+
246.97324	140	
247.04173	122	
247.08870	308	1+
247.96461	2248	1+
248.03339	516	1+
248.98443	524	1+
249.03926	346	1+
249.96074	1150	1+
251.02626	128	
251.04368	152	
251.24378	116	
251.88330	116	
252.06896	138	
252.23274	300	
252.97012	4882	1+
253.08439	122	
253.22734	152	
253.90938	376	1+
253.94429	312	1+
254.09117	430	1+
254.66008	146	1+
254.96373	1974	1+
255.07309	1774	1+
255.91076	276	1+
256.10734	116	
257.95881	104	
258.96305	122	
259.03975	112	
259.93494	180	
260.84996	230	1+
263.05497	206	
263.06910	226	
263.19297	164	
264.05912	150	
264.22972	130	
265.01625	728	1+
265.84674	192	1+
265.87922	234	1+
266.99637	936	1+
268.94703	136	1+
268.96241	118	
269.09637	204	1+
270.91244	210	1+
270.98116	414	
271.12137	120	
272.05498	228	1+
272.16958	102	
272.97430	424	1+
274.09626	120	
274.12342	184	1+
275.05464	120	
275.14450	106	
275.84391	236	1+
275.99447	128	
276.82961	228	1+
276.96244	116	
277.05614	188	1+
277.08887	178	
277.91766	208	1+
278.09016	114	
278.95619	158	
279.10118	324	
279.17492	146	
280.12082	112	
280.25842	316	1+
280.88624	128	
280.94742	372	1+
281.04601	858	1+
281.08124	104	
281.11174	254	1+
282.27485	140	
282.92737	126	
283.02717	470	
284.91972	276	1+
285.02246	146	
286.43604	108	
286.84939	170	
288.02585	108	
288.16704	134	1+
289.00857	534	
289.50634	158	
290.00784	368	
290.88885	114	
292.05520	144	
293.06659	178	
293.10599	524	1+
293.25185	114	
293.28920	102	
293.99709	288	
295.05810	102	
295.21901	120	
295.26667	130	
295.80057	116	
295.88776	232	1+
295.98914	246	
296.97039	368	1+
297.24888	188	1+
298.08247	136	
298.13974	126	
298.58210	162	
298.94400	204	
299.05828	1832	1+
299.87859	208	1+
300.51517	218	
301.03945	106	
301.11995	206	1+
302.22366	184	
303.20492	110	
303.68126	110	
305.06918	134	
305.11113	144	
305.29660	112	
306.27717	720	1+
306.78687	498	1+
307.07895	154	
307.15316	174	1+
307.29194	118	
308.08736	150	
308.52888	134	
308.80764	158	
309.10023	126	
309.32229	234	
309.86391	126	
309.93549	232	1+
310.63984	106	
311.77879	194	1+
312.02689	140	
313.02748	138	
313.40594	102	
315.07592	118	
315.10350	198	
315.79874	136	
316.05365	102	
317.85580	334	1+
318.21750	102	
318.59297	192	1+
321.12213	134	
321.22118	254	
321.29900	332	1+
322.00838	108	
322.13355	538	1+
323.23393	348	
324.10958	114	
324.27850	128	
324.32030	134	
324.89144	160	
325.10532	156	
326.07833	188	1+
326.81293	266	1+
327.05606	136	
329.32133	164	
329.56501	112	
329.89658	192	
329.99820	212	1+
330.28967	230	1+
332.08879	138	
333.07760	126	
334.05728	122	
335.08209	104	
335.26671	112	
336.31094	132	
336.33772	116	
336.81591	120	
336.89450	106	
337.21853	120	
337.25231	108	
337.31991	112	
337.35139	192	
338.25648	108	
338.33085	156	
340.10418	126	
340.14750	160	
340.26058	308	1+
340.39177	170	
341.10398	118	
341.31739	130	
END IONS

###FS:    #m/z: 322.92846 #charge 1+
###MS: 17
###MSMS: 18
BEGIN IONS
TITLE=Cmpd 13, +MS2(322.9285), 28.0-35.0eV, 0.4min #18
RTINSECONDS=22.2575
SCANS=17-18
PEPMASS=322.92846	1500544
CHARGE=1+
190.89423	138	
191.95512	622	
196.88240	398	1+
204.00658	134	
205.00861	122	
205.94640	386	1+
207.02357	138	1+
209.09318	144	
209.96239	130	
210.18141	130	
215.88451	646	1+
217.07082	232	1+
217.86661	116	
219.02810	200	
220.86525	154	
222.95010	214	
222.97176	144	
223.95947	650	1+
224.97566	110	
226.04380	178	
226.11593	162	
227.92989	322	
227.95863	204	
228.90939	166	
230.05611	128	
230.86444	116	
231.94261	238	1+
232.86025	118	
233.03945	124	
233.89488	448	1+
234.03687	170	
234.08763	134	
234.14587	130	
238.07422	1126	1+
238.87034	168	
238.88662	142	
238.93937	130	
239.07818	970	1+
240.88006	222	1+
240.93987	1922	
241.05636	122	
241.94029	1292	
242.94028	4736	1+
242.98935	140	
243.08417	176	
243.13985	132	
243.88108	678	1+
244.03528	206	
244.12801	128	
244.93872	1358	1+
245.02789	236	1+
245.11006	200	1+
245.87624	156	
246.97297	254	
248.01776	164	
248.03315	144	
248.85038	274	1+
248.98537	174	
249.03864	440	1+
250.22574	128	
250.94446	218	
250.96883	146	
251.00181	166	
251.04656	130	
251.92465	134	
252.16318	128	
252.22928	114	
252.98222	134	
253.06591	350	1+
253.83213	134	
253.94097	144	
254.01805	128	
254.11863	148	
254.22165	134	
257.10086	182	1+
259.07597	134	1+
259.15349	154	
260.22915	112	
260.97042	154	
261.04836	224	1+
261.09946	214	1+
261.89029	540	1+
261.92819	210	1+
261.96807	162	
262.19535	216	1+
262.83438	144	
263.03577	164	
263.05415	322	
263.13720	234	1+
263.97845	136	
264.05572	502	1+
264.87130	126	
265.01246	158	1+
265.07390	160	
265.20466	208	1+
266.24439	200	
266.96116	112	
266.99345	248	
267.04416	288	1+
267.24407	154	
268.00011	140	
268.11334	222	1+
268.13624	132	
268.87070	116	
268.95485	480	1+
269.00059	600	1+
269.79564	114	
271.81251	160	
271.87661	260	1+
272.08671	186	1+
272.92126	280	1+
273.02179	226	1+
273.85180	152	
274.02835	144	1+
274.16711	184	1+
274.85135	126	
274.87668	138	1+
275.79458	132	
275.99723	134	
276.84675	146	
277.06696	168	
277.15883	166	
278.00211	146	
278.18707	122	
278.99469	204	1+
279.08988	1670	1+
279.13352	142	
279.22646	240	
279.27684	208	
279.96735	192	1+
280.04773	148	
280.06983	142	1+
280.23690	310	1+
280.26235	172	
280.81029	156	
281.02316	142	
281.04636	524	1+
281.48899	116	1+
282.27301	144	
282.93143	190	
282.99300	112	
283.02366	380	1+
283.06952	628	1+
283.13204	170	
283.17381	132	
283.20673	180	1+
283.26421	136	
283.28710	1234	1+
283.85748	120	
284.02849	248	1+
284.15793	148	
284.29174	1064	1+
284.90549	182	
285.09137	252	
285.11209	134	
285.17760	172	
286.06309	246	1+
287.02132	142	
287.95342	114	
290.01804	114	
290.24407	126	
290.79675	320	1+
290.85496	168	
292.05821	886	1+
292.88778	130	
292.98821	134	
293.12465	254	1+
293.88200	126	
293.99551	114	
294.27417	142	
294.85297	256	1+
296.89734	178	1+
297.01055	218	1+
297.02721	114	
297.09122	206	1+
298.95033	146	
299.05660	506	1+
299.07410	178	
300.15439	310	1+
301.26445	148	
301.97317	114	
302.11605	124	
302.24285	162	
303.09066	306	1+
304.12103	242	1+
304.19512	150	1+
304.25876	212	1+
305.10254	280	1+
305.29131	136	
305.88159	546	1+
306.23792	320	1+
306.27740	254	
306.79573	162	
306.88710	444	1+
307.08056	164	
307.28059	240	
307.30530	264	
308.29114	1888	1+
309.09082	198	1+
309.19983	162	
309.91887	142	
310.06080	152	
310.26983	164	
310.30634	1678	1+
311.02412	608	1+
311.85875	222	1+
312.23355	114	
312.81198	276	1+
314.03032	146	1+
314.85015	156	
314.87624	220	1+
315.10681	374	1+
316.01414	270	1+
316.11317	328	1+
318.04024	130	
319.08015	112	
320.27243	136	
320.28993	130	
321.09748	144	
322.30290	126	
323.01528	136	
323.23596	2148	1+
324.19375	142	
324.28453	204	1+
324.88454	198	
325.17913	122	
325.20939	138	
325.25090	116	
326.24417	164	
326.37175	198	
326.38830	138	
326.95685	126	
327.15686	176	
327.27149	126	
327.91672	144	
END IONS

###FS:    #m/z: 336.94436 #charge 1+
###MS: 17
###MSMS: 19
BEGIN IONS
TITLE=Cmpd 14, +MS2(336.9444), 28.0-35.0eV, 0.4min #19
RTINSECONDS=23.0375
SCANS=17,19
PEPMASS=336.94436	140310
CHARGE=1+
192.88832	126	
205.94660	280	1+
207.97729	410	1+
209.19523	120	
210.87921	140	
211.94366	5510	
212.87826	550	1+
212.94633	130	
213.89182	114	
213.93812	2498	1+
215.88591	892	1+
215.93585	222	
217.88120	280	
217.93301	118	
221.89157	138	
222.97264	174	
223.95484	110	
223.97283	166	
224.97495	152	
225.86401	128	
227.89747	128	
228.69234	112	
229.95354	6252	1+
230.02276	206	1+
230.88881	1052	1+
230.93746	134	
231.11688	148	
231.94896	2938	
232.94598	564	1+
233.83190	132	
233.89781	564	1+
233.94808	468	1+
235.86910	216	
235.94745	222	
236.06732	170	
236.08693	194	1+
236.11891	222	1+
236.95030	110	
237.06588	376	1+
238.22487	138	
238.90518	280	1+
239.10171	186	
240.95135	140	
241.04650	210	
242.05606	154	
243.08767	354	1+
244.03587	140	
244.49693	116	
244.86942	114	
244.94989	172	
245.04175	154	
246.97755	206	
247.04964	140	
247.96345	1860	
248.03156	1192	1+
248.90036	220	1+
248.98356	554	1+
249.03594	840	1+
249.06877	192	1+
249.96079	1164	1+
250.89432	162	1+
250.98291	220	
251.23997	134	
251.94546	166	
252.07627	122	
252.23195	134	
252.23958	148	
252.92501	168	
252.97016	3432	
253.08650	720	1+
253.90546	278	1+
254.08916	510	1+
254.28076	122	
254.94177	480	
254.96495	1408	1+
254.98649	206	1+
255.04551	264	1+
255.07370	1900	1+
255.14257	148	
255.90706	352	1+
256.26575	188	
256.91218	298	1+
256.96062	294	
257.26347	114	
257.90211	216	1+
257.96384	384	1+
259.05722	154	1+
261.43172	172	
261.90352	188	1+
262.07356	214	1+
262.82952	142	
263.05415	310	
263.16648	192	1+
265.01720	456	
265.09036	152	
265.11984	134	
266.01255	582	1+
266.25641	142	
266.99431	392	
267.11382	196	1+
267.13002	126	
267.17238	116	
267.89129	234	1+
267.94932	274	1+
268.04188	202	1+
268.06268	282	1+
268.83523	288	1+
268.99972	122	
269.97422	174	
270.12460	116	
270.79722	116	
270.97853	690	1+
271.84026	270	1+
272.43654	154	
272.66316	120	
272.97198	348	1+
273.21445	110	
274.01130	332	1+
274.05471	306	1+
274.14424	166	
275.84857	206	1+
276.06475	198	1+
277.11555	184	
277.91263	170	1+
277.96049	364	
278.18923	188	1+
279.27532	132	
279.83170	322	1+
279.96824	202	1+
279.99949	138	
280.10072	248	1+
280.26566	334	1+
281.05060	880	1+
282.91372	218	1+
283.02774	808	1+
283.86642	214	1+
283.97961	184	1+
285.03215	116	
285.24227	120	
286.79951	132	
286.84786	224	1+
287.91501	276	1+
288.01605	134	
289.00545	676	1+
289.06026	138	
289.08534	128	
289.50667	164	
290.56505	148	1+
290.85061	288	1+
291.07687	124	
291.20033	122	
292.05192	172	
292.25947	280	1+
292.91015	138	
293.06830	226	1+
293.08742	178	
293.10351	192	
293.19729	112	
293.28940	160	
293.99380	152	
294.27668	234	
294.93238	266	1+
295.29488	142	
295.96622	466	1+
296.16401	152	
296.20726	142	
296.96848	288	1+
297.03663	112	
297.09077	128	
297.64910	136	
298.02735	116	
298.07598	144	
298.21394	174	1+
298.35719	172	1+
299.01245	112	
299.05763	790	1+
299.08477	144	
299.12194	150	
299.17528	116	
299.93826	140	1+
300.18906	120	
300.51268	210	
300.87005	302	1+
301.01796	456	
301.58125	160	
302.06819	178	
302.84945	116	
303.09721	190	1+
303.14509	126	
303.27377	138	
306.28733	154	
306.79169	258	
306.87947	122	
307.30746	496	1+
307.79971	418	1+
307.84973	118	
307.89310	220	1+
308.29228	260	1+
308.84426	182	1+
308.86467	242	
309.14434	300	1+
309.32200	184	
310.27198	150	
310.30856	156	
310.32683	150	
310.87283	124	
311.02334	336	1+
311.10985	120	
311.87916	316	1+
313.12389	248	1+
315.16310	184	
315.87089	214	1+
316.25331	184	1+
317.77792	124	
317.81949	132	
319.02382	216	1+
319.94711	258	1+
320.05071	122	
320.08987	210	1+
320.25243	214	1+
320.29364	160	
321.29967	442	1+
321.32334	250	1+
322.12932	208	
322.30650	278	1+
323.07944	222	1+
323.15166	168	1+
323.23764	320	
324.00041	112	
324.12161	348	1+
324.31845	124	
325.78890	218	1+
326.05967	166	
328.31347	314	1+
330.07386	122	
331.01438	246	1+
331.86549	220	1+
332.79150	164	1+
333.22488	322	1+
334.03538	216	1+
334.09446	118	
334.16944	166	1+
334.19749	112	
334.28298	326	1+
335.08053	126	
335.34028	252	
336.33090	124	
336.94381	142	
337.06974	196	1+
337.09351	194	
337.20901	218	
337.35111	172	
338.07607	218	1+
338.08750	312	1+
338.14599	154	
338.92242	262	1+
339.18754	190	1+
339.22586	192	
339.33335	238	
340.15881	130	
340.29394	110	
340.38896	304	
341.24660	126	
342.16921	118	
END IONS

###FS:    #m/z: 359.95994 #charge 1+
###MS: 17
###MSMS: 20
BEGIN IONS
TITLE=Cmpd 15, +MS2(359.9599), 28.0-35.0eV, 0.4min #20
RTINSECONDS=23.8095
SCANS=17,20
PEPMASS=359.95994	96768
CHARGE=1+
205.01074	220	
207.02898	194	1+
209.94359	464	
221.88921	238	
222.95060	1360	1+
224.94713	1324	1+
225.82518	220	1+
226.03001	150	1+
226.88942	150	
226.91474	122	
226.94563	3056	1+
226.97266	218	
227.88637	134	
227.93042	292	
228.94191	2862	
230.95613	182	1+
232.04368	466	1+
232.08185	152	
232.13126	150	
233.06799	304	1+
234.83658	244	1+
234.99315	224	1+
236.79150	194	1+
238.21355	152	
239.90279	124	
239.99943	176	1+
240.06324	126	
240.96191	588	1+
241.93970	190	
242.13979	232	1+
242.95721	836	1+
243.08011	144	1+
244.03716	322	1+
244.90455	134	
244.95539	1516	
245.07555	170	
245.94095	490	
246.95086	1408	1+
246.97696	236	
247.00833	176	1+
247.05698	134	
248.98800	130	
249.04067	210	
250.03837	480	1+
250.94686	164	
251.98703	158	
252.22876	314	1+
257.09914	200	1+
257.97705	152	
258.97162	134	
258.98575	150	
259.09735	230	1+
260.84344	126	
260.96672	674	1+
260.98542	194	
261.07124	418	1+
262.02234	218	1+
262.10620	316	1+
263.05575	220	
263.88176	140	
264.98236	124	
265.11592	124	
265.97337	146	
266.02914	122	
267.96990	684	1+
268.00307	156	
268.88149	126	
268.95402	284	
269.06769	142	
269.11233	256	
269.97248	258	1+
271.19571	250	1+
271.74875	122	
273.12106	122	
273.91209	288	1+
275.05817	124	
276.83369	122	
276.85586	278	
276.98119	186	1+
277.08862	184	
277.83851	146	
278.15222	210	1+
278.50520	124	
278.93630	150	
279.02906	166	
280.01394	238	1+
280.07057	374	1+
280.26291	730	1+
280.99108	126	
281.12800	142	
281.84059	322	1+
281.89259	334	1+
282.85564	124	
283.98199	136	
284.11220	196	1+
284.90080	122	
284.99634	210	1+
285.09385	256	1+
285.87158	140	
286.05537	192	
286.39080	122	
286.91126	214	
286.97172	198	1+
288.06178	260	
288.94700	126	
290.85527	134	
291.02702	134	
291.85682	200	
292.05881	192	
292.17712	144	
292.85570	172	
293.00476	138	
293.06615	300	1+
293.08055	142	
293.25197	148	
293.85094	548	1+
293.92969	120	
294.05162	124	
294.27673	574	1+
294.85716	358	1+
295.02364	132	
295.27877	368	1+
296.02036	352	1+
298.07815	458	1+
298.88184	132	
298.96410	130	
298.99806	214	
299.86801	144	
300.10395	130	
300.92316	210	
301.01236	212	
301.21197	308	1+
303.25200	140	
303.27505	202	
304.25799	300	1+
304.99127	220	1+
305.15163	182	
305.26314	206	1+
305.29296	350	
306.79183	342	
306.84982	126	
306.87496	182	
307.07943	158	
307.28729	1188	1+
307.80257	154	
307.86933	178	1+
307.89026	174	
308.28971	784	1+
308.79987	140	
308.88986	124	
309.01643	124	
310.02473	362	1+
310.08932	180	
310.30737	216	
310.34310	778	1+
310.35972	132	
310.87550	392	1+
311.02856	306	1+
311.06418	132	1+
311.27241	134	
311.31212	226	
312.86891	198	1+
315.07385	142	
315.10709	246	
315.90536	226	1+
315.93373	268	1+
316.90443	188	1+
317.11603	288	1+
317.14274	228	1+
317.87205	306	1+
318.14881	156	1+
318.27244	132	
318.87281	218	1+
319.08055	134	
319.23410	134	
319.85983	130	
320.94296	264	1+
321.05128	136	
321.11552	326	1+
321.22318	304	1+
321.25295	164	
322.30596	458	
322.78363	126	
322.92592	150	
323.01645	948	1+
323.16848	146	
323.24165	144	
324.07622	182	
324.25593	180	1+
324.77765	214	1+
324.99389	196	1+
325.01887	152	
325.28785	174	
327.88370	214	1+
327.95633	144	
328.18793	140	
328.30876	252	
329.30249	304	
329.79858	242	1+
329.87277	362	1+
330.16828	126	
332.29173	202	1+
335.02192	136	
336.12571	150	
336.26190	132	
336.32365	186	
336.94533	446	1+
337.11642	122	
337.80415	214	1+
338.33697	200	
339.22958	122	
339.33901	130	
340.35162	364	1+
341.16804	142	
342.11217	130	
342.27850	668	1+
343.31606	162	
343.80462	212	1+
344.17794	232	1+
344.97011	166	
345.13361	158	
345.21933	122	
349.31699	264	1+
349.34809	252	1+
350.33823	152	1+
350.81944	122	
350.88319	280	1+
354.04343	124	
354.30155	176	1+
354.79269	156	
357.04303	172	1+
358.16364	166	
358.19806	490	1+
358.25337	138	
358.27362	194	
358.36577	188	
359.36919	188	
359.75919	138	
360.11916	196	1+
360.91551	140	
361.19920	256	1+
361.27595	132	
361.34449	130	
362.20251	180	1+
362.26796	146	
363.11064	206	
363.30828	144	
363.36928	230	1+
364.81781	120	
END IONS

###FS:    #m/z: 322.92850 #charge 1+
###MS: 21
###MSMS: 22
BEGIN IONS
TITLE=Cmpd 16, +MS2(322.9285), 28.0-35.0eV, 0.5min #22
RTINSECONDS=27.52
SCANS=21-22
PEPMASS=322.92850	1847284
CHARGE=1+
91.21473	120	
191.95232	474	
192.88771	166	
194.59150	114	
196.16554	138	
199.89109	124	
200.11233	160	
201.04201	174	
205.94935	124	
207.97480	232	1+
212.89103	150	1+
213.04992	132	
213.08469	108	
215.89094	186	
217.96861	154	1+
219.02824	112	
220.86537	124	
221.94014	112	
222.95113	190	
223.95806	304	
223.98386	150	
224.02942	214	1+
224.45049	102	
226.93002	292	1+
226.99811	110	
227.99009	130	
228.22933	142	
228.90638	122	
229.00072	158	1+
229.04860	226	1+
230.84792	138	
230.86210	130	
231.11700	136	
232.85589	134	
232.99277	156	1+
233.06311	478	1+
233.89647	264	
234.04230	176	
234.90566	140	
236.16043	168	
238.21225	186	
238.93546	174	
238.95026	144	
239.01414	136	
239.07846	792	1+
239.78990	128	
240.01640	120	
240.04183	128	
240.94030	2788	
241.15550	148	
241.93810	8656	1+
242.08759	132	
242.94028	6080	1+
243.08638	160	
243.88137	396	
244.03533	238	1+
244.93843	2022	1+
245.99546	196	
246.03681	156	
246.97428	586	1+
247.04854	112	
248.02688	172	
248.16334	118	
248.90017	122	
248.95830	294	1+
248.98515	480	1+
249.03852	1070	1+
249.06244	292	1+
250.06131	216	1+
250.87454	340	1+
251.24283	120	
251.55155	104	
252.79201	204	1+
253.11392	112	
254.03562	128	
255.10271	284	1+
255.12527	138	
257.09811	134	
258.89429	138	
259.01856	232	1+
259.08623	134	
259.95595	200	1+
260.04887	112	
260.89282	106	
261.05090	126	
261.19361	112	
262.00016	146	
262.13420	174	
262.84945	130	
263.05381	616	
263.07183	124	
263.10570	142	
263.16961	230	
263.87961	230	1+
265.01806	428	1+
265.05715	200	
265.08398	168	
265.11897	220	1+
265.22071	106	
265.96822	110	
266.24410	164	
266.86327	230	1+
266.99813	210	
267.97126	106	
267.99758	118	
268.95893	182	
268.99480	176	
269.10324	106	
270.04663	228	1+
272.84908	144	
274.88462	126	
275.24763	236	1+
275.81454	284	1+
276.09223	108	
276.11040	168	
276.82079	164	1+
277.06809	176	
277.09778	138	
278.12568	200	
278.24566	220	1+
278.81255	186	1+
279.08813	1398	1+
279.14163	260	1+
279.23490	438	1+
279.27494	198	
280.07874	112	
280.14259	206	1+
280.19234	228	1+
280.79776	194	1+
280.84936	132	
281.04748	250	
281.26224	118	
282.03989	174	
282.27416	230	
282.96452	132	
283.02675	228	1+
283.06631	678	1+
283.25662	140	
283.97875	120	
284.04971	110	
284.29276	1076	1+
284.80433	122	
284.94085	274	1+
284.98133	236	
285.00314	104	
285.03389	224	
285.09713	122	
286.75791	106	
288.78506	330	1+
289.03129	130	
290.85568	140	
291.79596	132	
291.86128	120	
292.05803	154	
292.09883	222	1+
294.27544	440	1+
294.29371	104	
294.75467	114	
294.84810	408	1+
294.98501	124	
295.85402	322	1+
297.09560	198	1+
297.14907	106	
298.82961	122	
299.22976	226	1+
299.80775	102	
302.09064	162	
302.17118	170	
302.20417	164	
303.13645	270	1+
303.65868	158	1+
304.02217	192	1+
304.26454	574	1+
305.03036	220	1+
305.12449	234	1+
305.29218	172	
306.90645	214	1+
306.98329	122	1+
307.08374	150	
307.28401	294	
307.30598	174	
307.88701	260	
308.29204	1284	1+
308.88954	164	
309.05363	134	
309.87784	130	
309.94090	194	1+
310.30645	1332	
310.75773	112	
310.85609	306	1+
310.89068	142	
311.16140	170	1+
311.90869	114	
312.82586	120	
312.86310	294	1+
313.02421	454	1+
315.10382	196	
318.01916	110	
318.11306	108	
319.04714	118	
319.08299	156	
320.01820	148	
320.22501	110	
320.82002	116	
321.05220	240	1+
321.21903	120	
321.30250	394	1+
322.03147	126	
322.15235	120	
322.30528	250	1+
322.87941	260	1+
323.04941	216	1+
323.19300	342	1+
323.23562	1760	1+
324.19496	234	1+
324.32559	146	
324.89034	284	1+
325.09150	182	1+
325.12638	116	
325.14666	106	
325.31777	134	
326.05986	140	
326.18776	106	
326.20419	264	1+
326.41181	110	
326.96820	182	1+
327.17333	340	1+
327.40410	108	
327.80355	182	1+
328.13308	126	
END IONS

###FS:    #m/z: 340.93910 #charge 1+
###MS: 21
###MSMS: 23
BEGIN IONS
TITLE=Cmpd 17, +MS2(340.9391), 28.0-35.0eV, 0.5min #23
RTINSECONDS=28.2925
SCANS=21,23
PEPMASS=340.93910	872004
CHARGE=1+
163.42927	108	
191.96453	134	
204.99184	208	1+
205.01539	124	
207.87245	128	
208.95639	130	
213.88340	112	
213.93814	1872	1+
215.01964	134	
215.88652	672	1+
215.93623	276	
217.01955	218	1+
217.85643	318	1+
217.88107	718	
217.93412	106	
222.97171	380	1+
223.95884	180	
227.88648	246	1+
230.89075	210	
231.89075	194	
231.94707	2530	1+
232.89256	718	1+
232.99251	116	
233.07024	180	
233.89634	600	1+
235.08593	144	
235.89225	304	
235.94605	418	1+
236.07817	238	1+
236.86767	124	
237.06329	390	1+
237.12271	198	
237.22791	124	
238.21477	238	
238.94448	120	
239.17788	110	
239.79057	142	
239.95286	602	1+
240.11135	160	
240.22979	898	1+
240.89232	130	
242.87742	232	1+
243.08225	388	1+
244.03318	176	1+
244.95275	168	
245.10792	156	
245.44223	140	
246.06147	230	1+
246.97558	332	1+
247.86054	264	1+
248.07096	224	1+
248.89721	320	1+
249.03833	646	1+
249.10905	142	
249.96073	464	1+
250.00837	166	
250.94680	112	
251.07448	158	
251.90268	108	
251.95913	130	
251.98211	130	
252.22879	222	
253.08898	114	
253.22426	142	
254.28023	158	
254.88974	212	1+
254.93185	114	
254.96589	318	
255.07259	1268	1+
255.11141	230	1+
255.96984	280	
256.96002	410	1+
257.16217	176	1+
258.85447	130	
258.90755	212	1+
259.03889	194	1+
259.95626	330	1+
261.83903	184	
261.92063	284	1+
262.04263	146	
262.13377	168	
262.96957	168	
263.05187	458	1+
263.17690	122	
264.51813	110	
265.01880	246	
265.85672	192	1+
265.95892	378	1+
266.01990	136	
266.24661	262	1+
266.99453	276	1+
267.10634	138	
267.13322	334	
267.84427	272	1+
268.95648	200	
269.18333	128	
271.79501	142	
271.84763	280	1+
272.05158	128	
272.09561	232	1+
272.91170	204	
272.93800	112	
272.97277	126	
274.80159	358	1+
274.98354	144	
275.80735	288	1+
275.96997	294	1+
276.08929	284	1+
276.84054	194	
276.85657	152	
277.05906	118	
277.09156	206	1+
277.26282	138	
277.97086	234	1+
278.24712	116	
278.27414	280	1+
278.84723	294	1+
278.95844	216	
279.03332	144	
279.84737	194	1+
280.00183	278	1+
280.25882	438	1+
281.04975	832	1+
281.88929	162	
282.14385	146	
282.27494	446	1+
283.02864	396	
283.05033	306	1+
284.02525	174	
284.23943	108	
284.28882	120	
285.07788	116	
286.02514	140	
286.10607	234	1+
287.81035	138	
289.00922	146	
291.85807	116	
292.03357	112	
292.05849	474	1+
292.43565	184	
292.85793	318	1+
292.89845	188	
293.15163	224	
294.27515	126	
294.85333	142	
295.92364	116	
296.25611	342	1+
296.70798	128	
296.92709	110	
296.97199	510	1+
298.09566	286	1+
298.57992	288	
298.94228	122	
299.05638	1356	1+
299.24198	130	
299.84817	404	1+
300.95425	134	
301.02367	142	
301.26577	130	
302.17228	438	1+
302.24384	134	
302.76184	388	1+
302.88225	168	
302.94653	124	
303.01104	144	
303.80232	216	1+
303.94708	114	
304.02232	146	
304.11313	234	1+
304.26027	448	1+
304.88241	128	
306.19823	140	
306.27609	222	
306.81719	108	
307.23696	140	
307.28520	832	1+
307.79522	250	
308.14553	158	1+
308.29009	546	1+
308.30868	152	
308.79491	132	
308.81096	110	
309.06508	118	
309.32294	388	1+
309.88299	136	
310.12565	212	1+
310.30279	220	
311.80344	236	1+
312.80186	254	1+
313.20077	150	
314.84356	140	
315.10580	178	
317.29815	116	
318.17421	170	
318.39149	108	
320.08639	264	1+
321.09048	218	1+
321.18190	274	1+
322.12564	182	1+
322.15702	134	
322.30528	310	1+
323.21902	120	
323.23364	266	1+
324.77714	214	1+
324.89342	232	
325.25208	300	1+
325.28960	188	
326.17163	406	1+
326.27700	138	
326.87977	128	
327.12506	228	
327.30379	182	
328.11734	226	1+
328.28783	178	
328.31144	172	
328.88782	240	
328.94410	170	
329.32165	146	
329.82806	130	
330.81932	200	
330.89992	186	1+
331.88093	112	
331.94782	110	
332.08420	110	
335.33891	150	
336.33182	210	
336.79948	226	1+
336.85623	118	
336.98242	144	
337.35816	268	
338.04000	168	1+
339.26682	218	1+
340.06293	144	
340.81627	140	
341.09264	132	
341.24868	162	
341.30818	402	1+
342.06188	236	1+
342.19183	142	
342.20500	122	
342.26314	178	1+
342.89828	128	
343.96226	148	1+
345.07792	184	
END IONS

###FS:    #m/z: 359.96000 #charge 1+
###MS: 21
###MSMS: 24
BEGIN IONS
TITLE=Cmpd 18, +MS2(359.9600), 28.0-35.0eV, 0.5min #24
RTINSECONDS=29.064
SCANS=21,24
PEPMASS=359.96000	133080
CHARGE=1+
205.95098	184	
207.95019	154	
208.00062	246	1+
208.94140	134	
209.94205	680	
209.96125	112	
215.90189	266	1+
220.21002	158	
220.95739	204	
222.95036	898	1+
222.97189	150	
224.94711	1448	1+
224.96814	286	1+
226.88639	146	
226.94567	2904	1+
226.97368	234	
227.93594	3236	1+
229.50652	130	
233.04396	200	
233.18597	172	
236.03832	232	1+
237.92667	168	
238.21348	200	
238.93343	138	
239.03186	152	
239.86568	276	1+
239.95904	114	
240.94122	332	1+
240.96203	1140	1+
241.12675	158	
241.89993	146	1+
242.07745	310	1+
242.95973	722	
243.08173	238	1+
243.85748	152	
244.95568	1574	
245.93938	484	
246.95163	1462	1+
248.03365	530	1+
248.79930	118	
248.93398	124	
250.94796	396	1+
250.96540	126	
252.11484	388	1+
252.22973	134	
252.95486	154	
255.23003	142	
258.01377	260	1+
258.97230	212	
259.16453	144	
259.94100	174	
260.06668	142	
260.89416	132	
260.96822	434	
261.84254	152	
261.90994	248	1+
261.97027	210	
263.05376	190	
265.08927	170	
265.24008	364	1+
265.97332	210	
266.82169	138	
266.99612	238	1+
267.13608	238	
267.81025	128	
267.97059	390	
268.03173	130	
268.22745	292	1+
268.95921	722	1+
268.99995	162	1+
269.11274	160	
269.79437	140	
270.84031	118	
271.91849	232	1+
272.05031	364	1+
272.06439	124	
272.84883	412	1+
274.07978	128	
274.21018	186	1+
274.97663	344	1+
275.80689	162	
275.97493	282	1+
276.83218	342	1+
277.09049	162	
277.20869	140	
278.02936	116	
279.25465	312	1+
279.98446	112	
280.07773	274	1+
280.23007	164	
280.91821	186	
280.93810	134	
280.98465	486	1+
281.00279	120	
281.04688	130	
281.78803	138	
281.84697	242	1+
281.86858	162	
281.98638	310	1+
282.06252	272	1+
282.27399	262	
282.80713	206	1+
282.93195	122	
283.04423	240	
283.28013	118	
283.98240	286	1+
284.00324	214	1+
284.78857	146	
284.83467	126	
284.89792	124	
285.91605	372	1+
285.93936	140	
288.06030	436	1+
290.24849	250	1+
290.41688	130	
290.85884	200	
290.92444	156	1+
291.13264	118	
292.04940	146	
292.43756	190	
292.85589	180	
293.11410	172	
293.29804	114	
293.47162	120	
293.84993	292	1+
294.11833	112	
294.27467	114	
294.98917	118	
295.02099	202	
295.04194	124	
295.10643	236	1+
298.03614	144	
298.07849	260	
298.14127	162	
298.58120	156	
298.99711	388	1+
300.81173	428	1+
300.96290	134	
301.02505	136	
301.08293	186	1+
301.81129	246	1+
301.84861	288	1+
302.24446	384	1+
302.88665	126	
304.02184	164	
304.79073	160	
306.27883	224	
306.32943	94	1+
306.78926	182	
306.88467	120	
307.03952	224	
307.23723	124	
307.28579	254	
307.79116	566	1+
308.24428	190	1+
308.28921	228	
309.30135	726	1+
310.79739	124	
310.87620	172	
311.34637	170	
311.86656	126	
312.09994	122	
312.13307	238	1+
312.16422	216	1+
313.88235	146	
315.27782	156	
316.25974	136	
318.08708	250	1+
318.93442	142	
319.30944	134	
319.86046	302	1+
320.30064	400	1+
321.09469	112	
321.22010	294	1+
321.29323	394	1+
321.89818	222	1+
321.92854	234	1+
322.27398	296	1+
322.97480	222	1+
323.01428	732	1+
323.24046	198	
324.11192	130	
324.15157	122	
325.01799	146	
325.14970	250	1+
325.89400	128	
327.12328	232	1+
328.03408	304	1+
328.80475	262	
328.86982	186	1+
329.32427	168	1+
329.81231	144	
329.94807	166	1+
331.89694	150	1+
331.97727	216	1+
332.25190	116	
333.06032	130	
333.31357	284	1+
334.30163	118	
334.69648	114	
334.91170	160	
336.07931	158	1+
336.80837	150	
336.94032	126	
337.17943	250	1+
337.31540	118	
337.94328	134	
338.01189	172	1+
338.25040	158	
338.33829	270	
338.86558	208	
339.33898	140	
340.03768	196	
340.35178	412	
341.02864	114	
341.13870	154	1+
342.19934	124	
342.27732	368	1+
342.81166	204	1+
343.05472	120	
343.88637	114	
344.24979	112	
344.29460	138	
345.13839	300	1+
345.74904	172	1+
347.17122	114	
347.30947	112	
348.82391	150	
349.12143	126	
350.33301	336	1+
350.35094	200	
353.81085	94	1+
357.03070	134	
358.19872	344	1+
358.23636	280	1+
358.36504	226	1+
359.27518	226	1+
360.21293	180	1+
360.96251	228	
361.11034	200	
361.80267	140	1+
363.10693	116	
363.16995	178	1+
363.19535	166	1+
363.36574	132	
365.03881	238	1+
365.31701	158	
END IONS

###FS:    #m/z: 340.93919 #charge 1+
###MS: 25
###MSMS: 26
BEGIN IONS
TITLE=Cmpd 19, +MS2(340.9392), 28.0-35.0eV, 0.6min #26
RTINSECONDS=32.743
SCANS=25-26
PEPMASS=340.93919	825884
CHARGE=1+
189.04297	122	
191.98231	188	
197.87710	132	
205.94569	278	1+
206.94887	224	1+
207.97626	120	
208.93723	178	1+
210.93677	152	
212.04900	120	
212.87498	346	1+
212.89323	134	
213.93738	1492	1+
215.88699	970	1+
215.93550	260	
217.88175	346	1+
219.87673	176	1+
222.95297	142	
224.97610	466	1+
225.03389	140	
226.05685	238	1+
226.89479	136	
226.94606	308	1+
227.13181	132	
228.93569	148	
230.88438	174	
230.97592	140	
231.88893	372	
231.94873	1468	1+
233.04586	114	
233.89672	690	1+
233.94649	288	
234.04482	118	
234.10702	152	1+
234.97420	178	
234.99422	138	
235.07422	118	
235.89248	454	1+
237.06468	116	
238.06150	138	
238.21146	122	
238.89424	126	
238.93803	268	1+
239.90133	200	
240.02131	230	1+
240.22849	948	1+
240.82862	192	1+
240.96097	406	1+
242.07817	222	1+
242.12186	132	
242.94025	152	
243.05159	120	
243.55598	160	
244.03624	348	1+
244.88097	130	
244.95549	238	
246.97244	328	1+
248.01650	210	1+
248.03573	488	1+
248.90034	124	
248.98640	264	
249.03921	312	1+
249.20797	156	1+
249.95961	308	1+
249.98696	200	
250.14164	158	1+
250.94686	124	
250.98241	134	
251.96175	190	
252.23125	130	
252.95740	162	
253.18918	132	
254.11500	240	1+
254.94552	150	
254.96506	1062	1+
255.07184	1048	1+
255.09341	354	1+
255.17428	196	1+
255.95120	124	
256.91279	134	
256.92285	138	
256.96419	236	
257.03884	256	1+
258.01617	142	
258.85644	142	
258.87949	162	
259.14382	226	1+
259.95469	176	
260.06347	284	1+
261.84243	146	1+
262.01482	116	
263.05488	118	
263.12910	136	
263.97733	122	
264.15281	140	
265.01577	256	
266.01979	120	
266.24722	216	
266.89699	230	1+
266.96423	120	
266.99346	164	
267.13348	536	1+
268.00171	154	
268.05594	136	
268.08226	164	1+
268.95607	134	
269.79490	136	
270.97739	178	1+
271.07215	120	
271.87409	290	1+
272.84282	124	
272.93351	262	
273.84833	554	1+
274.98208	134	
275.97167	368	1+
277.05480	206	1+
277.07895	116	
277.82195	138	
277.85162	294	1+
277.97098	114	
278.96337	420	1+
279.08747	174	
279.84805	250	
279.87463	130	
279.96529	294	1+
280.25851	164	
280.88731	130	
281.04672	248	
281.12322	130	
281.15677	208	1+
281.25757	120	
281.29198	124	
281.89639	366	1+
281.91074	152	
282.05016	238	
282.27472	636	
282.89929	290	1+
283.02499	294	1+
283.06877	116	
283.78738	130	
284.94889	124	
285.03896	114	
285.80664	138	
288.05989	224	1+
289.87854	208	
290.00477	260	1+
290.17900	136	
290.50998	136	
290.80578	116	
290.85597	164	
292.06064	506	1+
293.06299	424	1+
293.12110	186	1+
293.89195	192	1+
294.27251	130	
294.84876	282	
295.02739	202	
295.28418	170	
296.00380	230	1+
296.32549	212	
296.86461	338	1+
296.97530	210	
297.07053	244	1+
297.97229	200	
298.30511	138	
298.57840	142	
298.97049	130	
299.05699	872	1+
299.25405	128	
300.11293	174	1+
300.51830	258	
302.05662	128	
302.77241	118	
302.86112	134	1+
303.01714	128	
304.26835	308	1+
304.90058	120	
304.96221	280	1+
305.10096	148	
305.26877	188	1+
305.28704	210	
305.76777	170	
306.79936	138	
306.87920	188	
307.08163	136	
307.23979	156	
307.29586	254	
307.79959	502	1+
308.29089	756	1+
308.53148	160	
309.32331	230	
310.30861	140	
310.87408	154	
310.99681	164	
311.85734	206	1+
311.87692	238	1+
312.80186	176	
314.94094	208	1+
316.89039	274	1+
318.59229	134	
318.98679	130	
321.04077	218	1+
322.13571	286	
322.30904	312	
323.01476	398	1+
323.23573	384	1+
323.27818	124	
323.30139	312	
324.05443	166	
324.28919	608	1+
325.05030	160	
325.29533	710	1+
326.14087	284	1+
327.89105	274	1+
328.19087	372	
328.25322	154	
328.88587	270	1+
329.86653	354	1+
330.81531	164	
330.86723	206	1+
332.08663	178	
332.88897	156	
334.17257	128	
334.94320	214	1+
336.05852	146	
337.09266	156	
337.33240	120	
337.35406	130	
340.07222	250	1+
340.10080	116	
340.35178	116	
341.27325	338	1+
342.27794	290	1+
343.11635	172	
343.15823	118	
344.29964	210	
344.41490	152	
345.07676	138	
345.12149	138	
END IONS

###FS:    #m/z: 363.95511 #charge 1+
###MS: 25
###MSMS: 27
BEGIN IONS
TITLE=Cmpd 20, +MS2(363.9551), 28.0-35.0eV, 0.6min #27
RTINSECONDS=33.5155
SCANS=25,27
PEPMASS=363.95511	603016
CHARGE=1+
185.86352	158	
187.86674	166	
187.93678	126	
189.85911	216	
191.85604	322	
191.95665	128	
193.85568	146	
204.03134	192	
205.94708	250	
207.09202	134	
207.87112	264	
208.93980	120	
209.86834	174	
209.94238	554	
210.18035	148	
210.88215	262	1+
212.87891	1342	1+
218.91148	140	
222.95052	1012	1+
224.90108	126	
224.94825	876	1+
225.88429	158	
225.97161	200	
226.17428	156	1+
226.89749	176	
226.94599	4740	1+
226.97071	392	
227.92936	422	
228.01565	282	1+
228.89296	314	
228.94111	5190	1+
230.88875	2856	1+
232.12955	124	
233.06470	116	
234.14888	116	
234.88049	312	1+
234.92652	196	1+
235.83038	138	
236.16260	160	
236.86392	136	
237.83814	162	
239.05966	164	1+
239.95190	144	
240.93986	1024	1+
240.96200	636	
241.12320	272	1+
242.17564	236	
242.46023	126	
242.89763	120	
242.94001	1482	1+
242.95819	468	1+
244.03539	160	
244.06130	210	1+
244.95591	2392	1+
245.03272	214	1+
245.93955	378	
246.95106	3012	1+
246.97526	354	1+
248.03130	302	
248.89946	1260	1+
249.03588	540	1+
250.00689	152	
250.89665	252	
250.94579	600	1+
250.97068	184	
251.14003	220	1+
251.90954	138	
252.23322	168	
253.08651	142	
253.90238	146	
255.23110	220	
255.96503	122	
257.02798	170	1+
257.96576	374	1+
258.40926	114	
258.83440	300	1+
260.89339	166	
260.96607	856	1+
261.02741	130	
261.09422	300	1+
262.98377	154	
263.05539	286	
263.17153	120	
263.94802	220	1+
264.22588	162	
265.08496	150	
265.98735	274	1+
266.78072	186	1+
267.00374	226	1+
267.13693	126	
267.85741	196	
267.89578	154	
267.97224	514	1+
268.80519	290	1+
268.96109	800	1+
269.12034	158	
269.96732	492	1+
270.02252	146	
270.74693	126	
270.82361	132	
271.91554	166	
272.80881	250	1+
274.99619	126	
275.06492	118	
275.80678	154	
276.09243	214	1+
276.84189	448	1+
277.06728	118	
277.88285	118	
277.91959	152	
278.95617	114	
280.26588	142	
280.78472	152	
280.81244	152	
281.08827	200	1+
281.80451	152	
281.89599	216	1+
282.07047	436	1+
283.07316	370	1+
283.79562	136	
283.84762	434	1+
283.89719	258	1+
283.98121	652	1+
284.78962	132	
285.09505	188	
285.84787	140	
286.21356	116	
287.93739	146	
290.05341	148	
290.07056	172	
290.79850	252	1+
290.95201	160	
292.06640	140	
292.92613	214	1+
293.06543	320	
293.23521	252	1+
294.27878	192	
294.76033	124	
294.92183	114	
295.06575	156	
295.92594	122	
296.11588	222	1+
297.80349	118	
298.08114	346	
298.79718	326	1+
298.82184	152	
299.86822	142	
299.99605	120	
301.12400	160	
301.79690	634	1+
301.85993	696	1+
301.99564	288	1+
302.05016	124	
302.21582	226	1+
302.24288	154	
303.19506	268	1+
303.82300	188	1+
303.85414	670	1+
303.96325	174	
304.26400	118	
305.22258	162	1+
306.07315	140	
306.42642	186	
306.79259	528	1+
307.10023	140	
307.27133	166	
307.29357	204	
307.39534	160	1+
307.89111	142	
307.98548	120	
308.29413	742	1+
308.79053	376	
308.94534	120	
309.12871	170	
310.27753	286	
310.30792	274	
310.88024	288	1+
311.78434	188	1+
313.02761	222	1+
316.81109	138	
317.07911	414	1+
317.93846	156	
318.93719	142	
318.96315	298	1+
319.82664	148	
321.18821	142	
321.28220	168	1+
321.86314	308	1+
322.80914	150	
322.98026	232	1+
324.81843	136	
324.89154	144	
325.88049	140	
326.17687	262	1+
326.78400	124	
326.86978	328	
327.10453	122	1+
328.80943	140	
328.88410	156	
329.86980	444	1+
330.18453	194	1+
333.87655	304	1+
334.01172	124	1+
334.08474	154	
334.13692	128	
335.79243	132	
335.86341	194	1+
336.08823	356	1+
336.32150	166	
336.94188	318	1+
337.14067	140	
337.81007	120	
338.08827	296	1+
339.01081	158	1+
340.88287	240	1+
340.93605	118	
341.84496	146	
342.27274	386	1+
342.81194	124	
343.27260	258	1+
343.47896	142	
344.13051	134	
344.29634	174	
344.97548	216	1+
345.12257	138	
347.30327	124	
349.31729	614	
350.34573	220	
351.33803	132	
352.88706	150	
354.06789	190	1+
354.20027	294	1+
357.02228	208	1+
360.34360	176	1+
361.28825	302	1+
362.08163	136	
362.78857	124	
362.89879	136	
363.26422	174	
363.37004	328	1+
365.31607	212	
365.35676	188	1+
365.38322	128	
366.20837	120	
366.32335	828	1+
367.32806	588	1+
END IONS

###FS:    #m/z: 359.96028 #charge 1+
###MS: 25
###MSMS: 28
BEGIN IONS
TITLE=Cmpd 21, +MS2(359.9603), 28.0-35.0eV, 0.6min #28
RTINSECONDS=34.287
SCANS=25,28
PEPMASS=359.96028	137570
CHARGE=1+
183.93411	116	
191.10294	132	
193.88562	128	
205.94775	264	1+
208.88127	150	
209.94450	476	
220.95723	120	
221.88509	212	1+
222.95138	1702	1+
224.21109	116	
224.94750	1360	1+
226.12840	142	1+
226.90071	126	
226.94542	3106	1+
226.96911	130	
227.92905	448	
228.94074	2456	
233.04538	150	
234.86221	128	
237.05591	210	1+
238.05657	136	1+
238.93662	162	
240.83778	124	
240.93971	802	1+
240.95991	786	1+
241.86453	238	1+
242.10709	128	
242.89351	126	
242.95727	376	1+
243.03175	176	1+
243.06780	128	
243.08429	144	
244.04965	122	
244.95664	1420	1+
245.83901	116	
245.93840	372	
245.97863	148	
246.95105	1338	1+
248.04363	136	
248.84957	128	
249.03726	130	
249.88444	152	
250.94481	240	
252.12266	250	1+
252.23057	200	
253.06678	132	
254.95168	248	1+
255.03436	226	1+
255.09558	152	
255.86405	128	
258.94515	132	
258.97066	116	
259.94104	218	1+
259.96427	722	1+
260.86382	210	1+
261.16739	132	
262.00693	152	
263.05755	174	
263.97676	160	
264.04317	214	1+
264.05700	136	
264.10133	128	
264.98876	150	
265.86694	130	
265.97249	346	
266.24149	304	
266.81293	116	
266.98917	154	
267.13282	166	
267.97583	178	
268.95961	286	
269.96545	118	
270.95051	122	
271.08395	132	
272.05143	126	
272.10201	134	
272.84467	152	
273.05163	142	
273.07637	146	
273.25563	174	
274.05608	124	
275.05170	368	1+
275.07197	132	
275.86726	152	
275.98035	242	1+
276.84535	254	
277.18032	130	
277.84647	128	
278.79004	118	1+
279.00213	142	
280.26007	190	
281.13252	138	
282.02855	158	
282.27484	124	
282.90598	242	1+
282.94704	156	
283.07303	120	
283.83890	148	
283.86511	166	
283.98403	148	
284.08877	246	1+
284.43192	116	
286.88400	334	1+
287.03799	142	
287.93073	120	
288.06457	146	
288.14008	150	
290.14380	180	1+
292.05339	118	
292.80599	140	
293.12438	256	
293.87877	136	
293.89892	270	1+
293.98861	216	
294.27712	122	
294.85147	314	1+
294.90189	232	1+
295.01803	220	
295.92414	120	
295.99827	116	
297.18550	150	
297.99477	430	1+
298.63392	132	1+
298.80588	120	
298.99688	358	1+
299.79627	246	1+
301.13657	124	
301.85183	256	1+
302.92613	150	
304.06294	176	
304.09428	172	1+
304.25864	228	
305.26745	162	
306.27569	250	
306.87453	120	
307.08223	124	
307.28918	898	1+
307.78938	164	
308.29188	748	1+
308.79558	280	1+
310.30329	220	
310.34413	118	
310.82471	138	
310.86917	228	
314.79244	342	1+
314.86335	184	
315.10490	200	
316.26080	304	1+
316.81419	156	
318.85502	134	
320.32941	302	1+
320.82948	120	
321.05228	178	1+
321.81813	134	
322.87429	134	
323.01739	668	1+
323.22088	180	
323.81653	116	
324.89348	128	
325.79488	332	1+
325.89862	218	1+
328.11470	156	
328.18479	176	
328.79368	158	1+
328.81667	120	
328.82723	416	1+
329.31557	140	
329.87645	174	
336.34092	162	
336.88300	136	
336.94337	442	1+
337.96148	116	
338.18174	124	
338.33819	454	1+
338.99097	118	
339.19147	130	
339.98473	116	
340.35190	224	
340.82080	250	1+
340.93639	188	
341.05235	134	
342.16294	126	
342.20025	130	
342.27759	232	
343.27238	188	
343.90511	164	
344.25932	136	
344.28912	122	
347.23177	120	
347.30998	122	
348.32651	124	
350.34029	140	
351.30273	152	
352.36329	164	
352.88319	158	
354.80296	128	
356.07180	220	1+
356.34521	144	
356.81379	242	1+
357.20412	132	
357.35269	152	
358.16951	128	
358.19498	266	
359.26147	322	1+
360.10057	162	1+
360.12040	126	
361.76439	182	1+
363.26436	176	
363.86506	230	1+
END IONS

###FS:    #m/z: 340.93916 #charge 1+
###MS: 29
###MSMS: 30
BEGIN IONS
TITLE=Cmpd 22, +MS2(340.9392), 28.0-35.0eV, 0.6min #30
RTINSECONDS=37.9675
SCANS=29-30
PEPMASS=340.93916	732438
CHARGE=1+
189.86449	132	
192.92624	346	
197.99635	120	
204.00695	120	
205.94647	136	
208.94129	146	
210.93461	330	
212.87881	208	
213.87420	112	
213.93746	1438	1+
215.88668	1312	1+
215.93504	414	
217.85506	166	1+
217.88417	272	
220.13184	190	
220.78630	144	
221.88693	212	1+
221.94029	142	
222.94690	188	
223.95973	192	
223.97946	124	
224.93861	140	
224.97496	218	
225.85964	176	
226.87229	130	
226.89111	158	
226.94561	148	
227.95339	172	
228.94488	388	
230.15126	110	
230.86921	134	
230.88789	262	
231.89311	334	
231.94750	1748	1+
232.88467	190	
233.89562	530	
235.86538	178	
235.89137	418	1+
237.06017	356	1+
237.79238	128	
238.92007	100	1+
239.89860	242	
240.22722	938	1+
240.95825	228	1+
241.11822	176	1+
241.94292	252	1+
243.01777	160	
243.08697	136	
245.89776	168	1+
246.06110	178	
246.97604	130	
248.03430	622	1+
248.89802	450	1+
248.91930	146	
248.99886	114	
249.95787	316	
250.21027	144	
250.94735	122	
251.24458	128	
253.16232	112	
254.96352	682	1+
255.07223	336	
255.77956	124	
256.07849	190	
256.13162	264	1+
256.91295	546	1+
256.96065	480	1+
257.79590	128	
257.88534	228	1+
259.95545	262	
261.44245	118	
261.84234	120	
261.94897	128	
262.11217	112	
262.92505	174	
262.96590	136	
263.05622	234	
263.93733	152	1+
264.07344	126	
264.23086	150	
265.01552	254	
265.23340	136	
266.01644	250	
266.24278	120	
266.99393	310	1+
267.13179	126	
268.82327	144	
268.84063	132	
268.95527	132	
269.00151	140	
269.11457	124	
269.18821	126	
269.85602	164	
269.99614	122	
270.20471	256	1+
270.95951	126	
271.84224	288	1+
271.99040	112	
272.91692	134	
272.93331	268	
272.95136	304	1+
272.97428	266	1+
273.93118	202	
276.15764	134	
276.84866	436	1+
277.87356	152	
277.97126	124	
278.03719	136	1+
278.24421	114	
278.84210	236	1+
279.96451	132	
280.07871	218	1+
280.85092	178	
281.00141	110	
281.04846	794	1+
281.27046	482	1+
281.83763	210	1+
282.91531	170	1+
282.97473	130	
283.02583	264	
283.04911	124	
283.86017	134	
284.02409	340	1+
289.03420	128	
289.51141	130	
289.64218	140	
289.78781	178	
289.87564	110	
290.00255	138	
292.80469	122	
292.85818	114	
293.06379	224	
293.85062	132	
294.24153	130	
294.90880	124	
295.87369	156	
295.97238	136	
297.97728	554	1+
299.05633	802	1+
299.86020	176	1+
300.81721	118	
302.05405	140	
302.17515	298	
302.87087	206	
303.24835	122	
303.76740	152	
304.44651	156	
304.88547	140	
305.54326	122	
306.26963	452	1+
306.79320	590	1+
307.07849	148	
307.28845	140	
307.88574	130	
307.90903	268	1+
308.29151	432	
308.87133	142	
309.29759	198	
309.32014	454	1+
310.87422	164	
311.86239	148	
311.87271	494	1+
314.99065	120	
315.10663	164	
319.01361	116	
319.19920	112	
319.28862	240	1+
321.25641	114	1+
322.12284	126	
322.31000	154	
322.90433	256	1+
323.01644	296	1+
323.12963	124	
323.30385	188	
323.76835	138	
324.29473	290	1+
324.32273	206	
325.89614	112	
325.98247	120	
326.17117	138	
327.30878	338	1+
327.79340	182	
328.18660	110	
329.16970	124	
329.86830	166	
329.88724	150	
330.88213	126	
331.11376	134	
331.87926	118	
333.15662	174	1+
334.03490	174	1+
336.80954	156	
336.99645	166	
337.24707	258	1+
337.32035	142	
339.29947	124	
339.79064	136	
341.06721	196	
341.10194	264	1+
341.79877	220	1+
342.10585	210	1+
342.28213	168	
343.20298	118	
343.23867	126	
346.31196	124	
END IONS

###FS:    #m/z: 363.95510 #charge 1+
###MS: 29
###MSMS: 31
BEGIN IONS
TITLE=Cmpd 23, +MS2(363.9551), 28.0-35.0eV, 0.7min #31
RTINSECONDS=38.7375
SCANS=29,31
PEPMASS=363.95510	534544
CHARGE=1+
189.86259	284	1+
191.85665	260	
207.87255	132	
208.88602	112	
209.94156	690	1+
210.88169	566	
212.87774	1488	1+
214.89317	278	
215.88286	180	
218.91076	168	
219.02708	126	
222.95104	1360	1+
223.88555	126	
224.94744	1232	1+
224.97715	156	
225.93404	156	
225.97019	376	1+
226.89389	154	
226.94636	4752	1+
227.15011	134	
227.92946	714	
228.89158	410	
228.94154	5270	1+
230.88812	2790	1+
232.00787	182	1+
232.88532	262	
233.06439	142	1+
234.88058	236	
237.06567	262	1+
239.90854	214	1+
240.93892	660	
240.95979	1230	1+
241.94017	700	
242.09039	126	
242.94145	1988	1+
243.05570	178	1+
243.08465	240	
243.95912	112	
244.09174	130	
244.93762	414	
244.95590	2666	1+
245.02470	136	
245.07981	186	1+
245.90469	268	1+
245.94114	728	
246.95122	2810	1+
248.80138	152	
248.89980	950	1+
249.04138	516	1+
249.80360	134	
250.11399	118	
250.86916	148	
250.89793	280	
250.94331	352	1+
251.03483	152	
251.79226	124	
251.96727	110	
252.03172	238	1+
252.23030	124	
252.79371	114	
252.91849	166	
255.06777	144	1+
255.10201	282	1+
257.97352	220	
258.84033	134	
258.97250	216	
260.96740	806	1+
261.89124	116	
263.05162	242	
264.07578	110	
264.22876	150	
265.24599	248	1+
265.88782	120	
265.91683	306	1+
265.97645	140	
266.06763	128	
266.81435	150	
267.11560	132	
267.13406	248	1+
267.84033	180	1+
267.89516	204	
267.97308	616	
268.86828	208	1+
268.96018	1222	1+
269.22044	122	
269.96488	808	1+
270.09156	292	1+
270.93351	228	1+
271.74642	238	1+
271.91421	262	
272.84601	132	
273.90565	294	1+
274.84874	114	
274.89903	130	
274.99588	156	
275.98379	136	
276.09300	260	1+
276.92219	140	
277.07080	148	
277.11720	224	1+
278.84373	288	1+
279.07918	110	
280.79330	252	1+
280.85148	198	
280.95326	138	
280.98752	214	
281.29695	118	
281.85490	238	
282.82786	130	
283.79195	276	1+
283.84503	390	
283.98358	690	1+
284.82630	134	
285.79318	124	
285.84579	588	
285.90768	198	1+
286.80382	218	1+
286.82026	182	
287.94616	142	
288.06126	120	
288.84421	134	
289.08785	176	
290.07109	284	1+
290.78963	150	
290.86282	134	
292.05977	702	1+
292.11432	416	1+
293.11887	364	1+
293.84882	176	
293.88528	166	1+
294.85084	164	
294.92729	138	
295.21259	112	
295.89309	170	1+
296.41915	338	1+
296.78006	212	
296.80792	186	
296.99376	154	
297.42368	258	1+
297.95792	244	1+
298.80145	200	
298.99590	432	1+
299.80524	120	
299.86269	128	
300.13125	140	
301.80231	296	
301.85961	584	1+
301.99453	408	1+
302.14134	178	
302.80303	336	1+
303.16406	132	
303.85461	956	1+
304.01647	202	1+
304.26783	162	
304.76392	114	
304.98418	252	1+
305.76550	122	
306.07100	134	
306.27395	224	
306.78642	114	
306.88965	338	1+
307.28622	130	
307.30191	480	1+
307.79440	196	
307.87157	206	1+
308.09005	152	
308.29572	200	
308.30501	330	1+
308.51061	112	
308.74695	110	
308.79731	152	
309.29978	566	1+
310.87202	378	1+
310.90246	142	
312.82584	176	1+
312.85735	114	
314.97486	172	1+
316.46032	120	
316.81265	112	
317.88233	192	1+
318.93817	176	
319.08336	138	
320.06962	118	
320.28654	240	1+
321.86557	268	
322.06360	124	
322.79799	154	
323.88097	202	1+
324.23866	206	1+
324.30060	110	
324.32301	142	
326.30502	144	
326.88000	158	
327.24405	230	1+
327.30173	392	1+
327.79744	144	
329.87040	284	
330.65341	110	
330.87529	128	
331.79624	126	
332.80686	148	
333.89000	126	
335.79838	152	
336.08563	502	1+
336.82481	126	
336.94167	426	1+
338.87061	138	
340.93782	404	
341.04407	126	
341.18959	184	1+
342.27786	136	
342.89290	208	1+
343.06597	204	1+
343.26997	304	
344.29573	108	
345.04083	112	
346.33810	108	1+
346.76019	190	
347.24142	132	
347.30279	210	
349.10120	282	1+
349.31592	692	1+
350.33494	464	1+
350.89043	116	
351.33354	272	1+
355.18317	324	1+
357.86291	130	1+
358.33394	144	
359.78250	194	1+
360.10556	278	1+
360.32857	158	
361.28476	194	1+
361.82434	144	
362.23188	148	
362.33368	166	
363.36956	198	
363.76060	120	
364.35250	300	1+
365.31361	246	
365.38613	118	
367.32588	328	1+
368.82478	154	
369.34127	144	
END IONS

###FS:    #m/z: 336.94462 #charge 1+
###MS: 29
###MSMS: 32
BEGIN IONS
TITLE=Cmpd 24, +MS2(336.9446), 28.0-35.0eV, 0.7min #32
RTINSECONDS=39.5095
SCANS=29,32
PEPMASS=336.94462	164304
CHARGE=1+
189.86274	192	
197.87363	140	
208.87677	422	1+
208.98083	100	
211.94318	3498	1+
212.62534	96	
212.87734	1110	1+
213.93912	1638	1+
214.87919	130	
215.88640	624	1+
217.07082	104	
217.86345	102	
217.88247	284	1+
221.94514	154	
222.14220	98	
223.97421	232	1+
224.95946	208	1+
225.88879	250	1+
226.86954	182	1+
226.91226	126	
227.10973	130	
228.89335	220	
229.95423	3172	1+
229.99459	128	
230.88788	1588	1+
231.90534	164	
231.94942	1404	1+
233.82722	228	
233.89548	588	
233.94737	124	
234.87755	140	
235.89306	302	1+
236.08620	350	1+
236.11232	154	
237.05081	198	1+
237.23626	100	
238.54711	114	
238.90544	94	
239.95006	212	
241.04503	214	
243.08400	316	1+
244.11865	94	
245.02169	118	
245.07710	144	
245.87327	108	
246.97372	172	
247.96399	822	1+
248.02398	116	
248.89861	494	1+
248.98661	228	
249.96133	376	
250.94934	134	
250.96799	240	
251.04635	118	
251.91101	142	
251.96497	144	
252.22684	128	
252.24161	192	
252.56887	94	
252.96982	2476	1+
253.90364	448	1+
254.03905	128	
254.08986	542	1+
254.96712	896	1+
255.07173	1042	1+
256.96113	132	
257.03163	102	
257.08047	136	
257.72348	114	
257.96061	164	
258.88231	180	
259.11804	114	
259.95741	266	1+
260.84752	126	
262.90592	322	1+
262.94919	96	
264.45346	94	
265.01920	152	
265.08056	158	
266.99437	136	
267.83857	814	1+
267.95237	326	1+
267.99409	94	
268.39153	94	
269.11535	128	
269.79858	118	
269.93296	206	1+
270.98034	362	1+
271.10804	136	
271.80760	132	
271.91565	138	
272.84371	130	
272.97843	132	
273.85176	116	
273.98491	116	
274.91421	126	
274.93561	164	
275.02788	132	
275.05279	96	
275.80472	150	
275.97161	116	
276.84145	214	
277.17057	94	
277.19009	126	
277.81278	98	
277.88453	106	
277.96543	174	
278.26504	100	
278.83350	448	1+
278.95660	108	
279.06719	292	1+
279.24920	110	
279.88304	116	
280.26032	120	
281.04732	508	1+
282.02460	122	
282.44535	122	
283.03245	134	
283.17215	118	
284.84295	410	1+
285.02221	150	
285.10545	130	
285.27141	104	
286.22374	94	
287.84738	174	
287.94905	180	1+
288.85576	124	
289.00808	298	1+
290.78514	104	
290.85520	262	1+
291.09681	378	1+
291.58381	98	
292.00306	154	
292.43322	122	
292.86057	156	
292.94072	136	
293.06241	160	1+
293.13295	294	1+
293.24308	166	1+
293.28954	296	1+
293.43987	94	
293.85019	188	
293.87521	172	1+
293.99296	100	
294.27617	162	
294.58700	118	
294.84992	146	
295.20835	128	
295.96637	292	1+
297.09338	138	
297.43523	100	
297.91189	102	
298.30127	146	
299.05673	600	1+
299.23193	98	
299.81133	248	1+
299.87971	106	
300.95531	168	
301.84360	104	
302.07186	120	
302.92849	148	
304.26992	152	
304.58306	96	1+
304.94536	98	
304.96377	112	
306.78627	340	1+
306.87593	140	
307.28604	452	1+
307.31202	128	
307.88524	140	
308.29157	364	1+
309.32355	138	
311.85951	188	
311.88535	136	
313.05507	204	1+
314.09784	358	1+
315.83623	172	
320.29328	120	
322.27048	152	
322.30214	220	1+
323.23461	424	1+
323.91029	208	1+
324.11087	138	
325.28547	94	
326.78683	128	
327.11933	146	
327.82849	122	
328.31391	246	
329.04442	116	
329.29183	164	
329.86809	102	
330.01755	122	
333.18685	144	
333.84875	120	
334.05156	98	
334.30712	150	
336.05481	118	
336.08535	372	1+
337.35324	188	
338.34058	128	
338.77270	104	
340.80100	102	
340.82475	144	
341.24700	140	
341.41603	110	
341.82426	112	
END IONS

###FS:    #m/z: 322.92863 #charge 1+
###MS: 33
###MSMS: 34
BEGIN IONS
TITLE=Cmpd 25, +MS2(322.9286), 28.0-35.0eV, 0.7min #34
RTINSECONDS=43.2205
SCANS=33-34
PEPMASS=322.92863	1506650
CHARGE=1+
189.86226	146	
192.09194	90	
192.89341	94	
196.07461	96	
201.04376	138	
205.94803	452	
207.97027	132	
212.87990	194	1+
212.89580	114	
215.88394	130	
221.06934	120	
221.89335	154	
221.94336	206	
222.00817	180	1+
222.69705	110	
222.87714	262	1+
222.95075	100	
223.95985	356	
224.96293	156	
225.50292	104	
225.88583	196	1+
226.04282	104	
226.37997	154	
227.00266	172	1+
227.92997	194	
227.95219	96	
228.83915	106	
228.95229	100	
229.06200	92	
231.12274	140	
231.95978	104	
232.56346	108	
233.89287	296	1+
235.10416	108	
235.14966	100	
238.21635	160	
238.87840	140	
238.89261	106	
238.91522	222	
238.93723	246	
239.07915	406	1+
239.10103	156	
240.94015	3628	
241.00846	180	1+
241.89066	116	
241.93828	13122	1+
242.08224	272	1+
242.88725	150	
242.94036	9330	1+
243.02377	124	
243.87291	154	
244.91176	88	
244.93809	2566	1+
244.99135	182	1+
245.05166	152	
245.14803	92	
245.21019	106	
245.87366	100	
245.96010	136	
245.97655	112	
246.03584	120	
246.97556	412	1+
247.02278	226	1+
247.09953	98	
247.23077	96	
247.52655	90	
248.85437	200	
248.94246	110	
250.94347	242	1+
250.96481	294	1+
251.06792	186	1+
251.22221	88	
251.24478	100	
251.71682	96	
251.92516	108	
252.23371	128	
253.98274	96	
254.04717	262	1+
255.07676	98	
257.90040	166	
258.81783	196	1+
260.93247	92	
260.95448	158	
260.98045	90	
261.88834	164	1+
261.93760	88	
262.14009	108	
262.90159	212	1+
263.05081	228	
263.07546	88	
263.88142	132	
263.97847	126	
264.86761	122	
265.05463	424	1+
265.75473	96	
266.24162	138	
266.50603	90	
266.99872	176	
267.08226	104	
267.84641	434	1+
268.70749	104	
268.95560	294	
268.99731	94	
269.79996	154	
271.52090	106	
272.44016	98	
272.80197	112	
272.84170	346	1+
274.92110	274	1+
275.15227	184	1+
275.80438	348	1+
276.84403	128	
276.87619	198	1+
276.96403	100	
278.07621	90	
278.85234	434	1+
279.08873	1060	1+
279.24356	98	
279.27422	144	
280.26100	138	
280.95121	92	
281.26608	98	
281.29293	172	1+
281.84509	100	
282.08306	104	
283.02991	144	
283.06800	490	
283.12531	252	1+
283.14344	92	
283.78716	92	
283.86934	252	1+
284.13304	204	1+
284.28989	422	1+
284.94984	100	
285.09605	236	
285.16469	140	
287.95112	104	
288.01175	236	1+
288.03570	134	
288.85906	98	
289.15623	106	
289.87538	112	
289.97971	92	
290.85383	234	
290.87834	184	1+
291.96986	144	
292.09479	114	
292.85761	140	
293.04709	98	
293.06467	234	
293.84758	354	1+
293.99991	100	
294.78598	92	
296.15136	92	
297.19411	88	
297.81947	156	1+
298.25031	108	
298.99742	94	
299.08932	116	
300.82267	112	
302.24109	116	
302.87432	112	
303.14126	130	
304.25057	140	
304.89410	160	1+
305.07566	196	1+
305.25214	124	
305.85953	186	1+
306.27446	424	
307.28594	868	1+
307.89606	118	
308.08569	88	
308.29133	660	1+
309.32402	162	
310.30660	436	
310.86348	138	
310.89046	122	
312.41772	90	
312.80880	94	
314.88610	90	
315.27862	102	
315.79698	130	1+
317.86941	106	
319.20679	266	1+
320.25632	120	
321.09001	364	1+
321.31746	104	
321.40601	88	
321.87977	106	
322.09262	250	1+
323.07456	102	
323.15566	142	
323.23654	356	
324.88979	190	
325.23630	106	
325.78199	106	
325.89071	142	
326.17192	124	
326.88843	258	1+
327.99765	102	
END IONS

###FS:    #m/z: 363.95495 #charge 1+
###MS: 33
###MSMS: 35
BEGIN IONS
TITLE=Cmpd 26, +MS2(363.9550), 28.0-35.0eV, 0.8min #35
RTINSECONDS=43.9925
SCANS=33,35
PEPMASS=363.95495	410494
CHARGE=1+
182.86569	114	
189.86208	456	
191.85821	166	
196.88301	258	1+
201.87461	142	
209.92216	126	
209.94454	626	1+
210.88365	138	
211.83517	132	
212.87800	1594	1+
214.90150	120	
217.93107	126	
218.91503	134	
221.10006	112	
222.14397	106	
222.95120	748	1+
223.19632	104	
223.89351	110	
224.94900	1518	1+
225.83750	160	1+
225.88413	178	
225.96770	250	
226.60599	104	1+
226.94577	4984	1+
226.96798	230	
227.86346	170	1+
227.92971	408	
228.89119	368	1+
228.90925	122	
228.94112	5346	1+
229.19865	114	
230.88812	3428	1+
232.88487	470	1+
234.64485	112	
234.88079	170	
238.08238	234	1+
238.89187	198	1+
239.12231	106	
240.93944	766	
240.96052	778	1+
241.94030	620	
242.13712	104	
242.94019	2800	1+
242.95589	550	
243.82867	124	
244.93762	458	
244.95540	2202	
245.94554	3542	1+
246.90369	288	1+
246.95149	2376	1+
248.80341	346	1+
248.89700	1384	1+
249.04027	212	
250.04977	118	
250.79417	260	1+
250.94548	290	1+
251.17996	160	1+
252.88556	104	
253.90414	148	
254.15811	112	
254.86311	174	
254.90129	138	
255.06378	160	
256.10634	152	
257.97776	130	
258.84718	120	
258.97401	208	
260.43900	118	
260.52222	104	
260.96875	538	1+
261.83325	196	
262.84925	136	
262.96590	128	
263.05389	400	1+
263.17228	212	
263.93248	130	
264.14940	122	
264.23488	144	
265.80107	110	
265.88709	102	
265.97807	150	
267.77850	126	
267.81275	328	1+
267.97231	216	
268.00754	194	1+
268.79121	220	1+
268.95972	982	1+
271.09038	212	
271.91347	406	1+
274.05909	270	1+
276.85083	198	
276.93512	158	
277.85261	186	
278.24214	210	
278.84620	198	1+
279.07067	164	1+
279.24834	274	1+
279.42032	108	
280.79403	280	
280.82403	184	1+
280.93797	102	
280.97167	238	1+
280.98593	128	
281.06994	120	
281.79267	128	
281.87573	144	
282.01961	124	
282.28327	154	
282.56693	108	
283.04284	168	1+
283.07079	130	
283.79014	238	
283.84879	116	
283.98538	260	
284.80322	100	
285.03324	254	1+
285.84128	492	
285.86218	120	
285.98188	248	
286.03427	180	1+
286.95343	102	
287.89128	308	1+
289.58668	112	
289.88288	106	
290.82158	126	
290.85225	204	
290.87101	234	1+
291.74402	186	
292.05774	152	1+
292.26765	204	
292.85743	140	
292.98573	120	
293.85173	188	
296.80776	196	1+
297.11407	142	
298.41915	122	
298.80062	632	1+
298.99594	162	
299.99314	342	1+
300.79824	194	
301.79924	758	1+
301.85830	388	1+
302.11794	142	
302.24289	182	
302.84749	106	
303.78018	122	
303.85513	634	1+
303.96673	138	
303.99284	126	
304.08454	110	
304.93842	104	
305.82107	116	
305.87948	126	
306.80035	172	
306.87581	208	1+
307.28670	574	1+
308.29201	356	1+
308.86968	116	
309.00248	186	1+
309.01744	154	
309.75406	168	
310.30577	224	1+
310.88501	124	
312.03200	114	
313.79607	230	1+
313.86769	148	1+
316.80868	162	
316.86375	142	
317.81010	164	
317.88338	102	
318.42826	126	
318.93079	174	
320.86248	422	1+
321.81627	224	
321.86507	368	1+
322.09668	122	
322.15323	194	1+
322.30371	152	
322.93252	176	
323.88629	142	
326.87149	294	
328.18735	240	
328.80534	120	
329.87044	242	
330.75438	214	1+
331.75085	250	1+
333.32204	108	
334.27968	136	1+
334.95029	108	
335.31782	272	1+
335.88855	120	
336.08279	228	1+
336.94652	120	
338.13758	112	
338.17571	120	
338.80491	122	
338.87240	106	
339.26583	240	1+
339.83033	122	
339.93777	248	1+
341.77129	122	
342.27526	350	1+
343.27928	266	1+
345.81443	138	
346.11917	248	1+
347.91732	128	
348.31189	582	1+
348.33530	126	
348.83771	192	1+
348.90317	200	1+
349.31590	514	1+
350.33533	250	1+
351.82502	104	
352.97809	102	
354.19037	180	1+
354.75546	174	1+
356.86848	330	1+
357.00942	116	
358.81573	182	1+
359.89305	174	1+
361.08221	116	
361.35571	194	1+
363.10437	140	
363.17278	182	1+
363.80723	164	1+
364.83309	334	1+
365.27765	106	
365.31769	102	
366.71788	120	
366.92403	250	1+
367.32648	164	
367.88188	196	
368.09867	122	
368.33390	104	
369.34116	186	
END IONS

###FS:    #m/z: 336.94433 #charge 1+
###MS: 33
###MSMS: 36
BEGIN IONS
TITLE=Cmpd 27, +MS2(336.9443), 28.0-35.0eV, 0.8min #36
RTINSECONDS=44.7645
SCANS=33,36
PEPMASS=336.94433	129786
CHARGE=1+
58.35007	114	
141.60060	102	
165.70084	98	
197.95893	106	
205.94600	190	1+
208.98237	122	
211.94367	3492	1+
212.87782	1324	1+
213.08318	112	
213.93818	1698	1+
214.87615	166	
214.89345	104	
215.88739	934	1+
215.97018	124	
217.86016	148	
217.88435	210	
220.13175	102	
223.95691	110	
223.97156	326	
224.97305	182	
225.97364	94	
227.92811	104	
228.89472	286	
229.05654	98	
229.95420	3818	1+
230.88755	2312	1+
231.12060	116	
231.94945	1460	1+
232.00948	98	
233.89854	436	
233.94674	396	1+
235.04742	94	
235.08079	154	
235.86813	116	
235.89208	624	1+
237.06042	98	
238.04640	130	
238.09653	100	
239.05626	120	
239.95055	198	
240.93969	214	1+
240.96445	136	
243.08407	442	1+
243.67562	112	
244.10575	152	
245.00098	132	
245.11012	96	
246.20288	102	
246.90794	134	
246.97579	364	
247.04934	104	
247.96388	1040	1+
248.89782	828	1+
248.98773	160	
249.48713	116	
249.96124	642	1+
250.82606	336	1+
250.98594	182	
251.95727	224	
252.96894	2594	1+
253.23090	96	
253.90545	232	
254.08934	162	
254.90063	132	
254.94083	108	
254.96554	1404	1+
255.07357	1000	1+
255.90564	452	1+
256.25821	96	
256.84902	120	
256.91068	328	1+
256.96451	442	1+
258.86256	164	
259.20094	164	
260.84716	218	
260.92863	110	
261.00315	148	
261.07355	92	
262.13824	94	
262.18188	96	
263.05191	242	
263.17548	152	
263.82446	126	
265.01568	182	
266.01680	176	
266.99603	106	
267.84191	120	
267.96024	144	
268.10178	156	
268.14017	122	
268.84263	314	
268.93086	102	
268.95855	156	
268.97461	218	1+
269.00473	122	
269.79266	126	
269.84188	236	
270.05692	228	1+
270.84595	132	
270.97926	318	1+
271.09778	130	
271.15137	168	1+
271.91421	310	1+
272.77276	96	
272.85108	210	1+
273.79061	154	
273.91007	182	1+
275.97424	148	
276.02373	366	1+
276.04724	96	
276.23028	106	
276.83421	112	
276.85789	138	
277.83250	292	1+
277.88376	106	
278.03976	246	1+
279.09359	154	
280.10854	118	
281.85576	288	1+
282.04255	122	
282.80700	108	
283.02455	232	1+
283.91538	272	1+
285.09538	136	
285.85421	164	
286.10417	186	1+
286.15091	162	
286.52887	98	
286.85214	636	1+
287.42604	106	
287.94907	200	1+
289.00830	146	
289.25984	124	
289.87188	124	
290.09051	94	
290.50467	104	
290.85653	146	
291.85748	122	
292.07799	106	
292.11342	130	
292.27172	106	
293.06283	128	
293.10827	382	1+
293.43186	112	
293.99796	98	
294.28119	178	
294.43373	94	
294.84941	466	1+
295.28257	128	
295.90834	102	
295.97085	122	
296.05396	172	
296.53162	94	
296.93249	286	1+
296.96862	136	
296.99826	116	
298.07616	212	
299.01017	222	
299.03113	112	
299.05867	126	
301.12957	100	
301.51317	108	
305.81975	106	
307.30794	292	1+
307.79375	410	1+
307.88031	112	
308.29312	134	
308.79615	268	1+
308.85744	136	
310.12668	144	
310.87604	228	1+
311.11485	100	
311.86046	200	1+
312.00868	198	1+
313.27373	98	
315.10316	164	
315.27534	148	
316.88070	124	
319.81081	224	1+
322.30390	126	
322.88148	100	
323.22718	118	
323.30460	132	
323.37707	94	
324.05780	94	
324.28260	174	
324.89095	240	1+
327.03714	100	
327.30400	274	1+
328.88556	118	
329.79454	98	
330.81110	118	
331.86511	150	
332.10663	124	
334.13515	126	1+
335.87795	116	
336.18048	102	
336.32263	150	
337.35117	152	
338.75741	110	
338.87233	98	
END IONS

###FS:    #m/z: 322.92845 #charge 1+
###MS: 37
###MSMS: 38
BEGIN IONS
TITLE=Cmpd 28, +MS2(322.9285), 28.0-35.0eV, 0.8min #38
RTINSECONDS=48.4875
SCANS=37-38
PEPMASS=322.92845	1758730
CHARGE=1+
49.94230	94	
131.71903	94	
185.86869	88	
192.45819	88	
192.88597	326	1+
195.95722	92	
198.93916	92	
205.00841	96	
205.94630	302	1+
207.97554	144	
210.89766	164	
213.08985	140	
213.88369	276	1+
215.92920	90	
216.88715	118	
219.02964	124	
220.05548	88	
220.86402	168	
221.62654	94	
221.94316	156	
222.95376	864	1+
223.95875	630	1+
225.18530	90	
226.89266	96	
227.93105	268	
229.45429	96	
229.93182	106	
230.88618	106	
230.90020	180	1+
231.03075	100	
231.11967	114	
231.16142	98	
233.04799	134	
234.10482	106	
234.86137	94	
235.02514	100	
235.04289	162	
235.09463	94	
236.07689	210	1+
236.22007	88	
237.11520	88	
238.00097	102	
238.88451	152	
238.93904	238	
239.07794	392	1+
239.78982	98	
240.04399	104	
240.83828	180	1+
240.93895	6462	
240.99971	110	
241.04453	160	
241.93829	19910	1+
242.05117	92	
242.61735	104	
242.84770	140	1+
242.94073	14296	1+
243.02376	174	1+
243.08187	150	
243.15676	88	
243.41142	90	
244.10173	316	1+
244.21948	90	
244.93850	3886	1+
245.10734	188	1+
246.78873	168	1+
246.93836	210	
246.97292	202	
247.91085	92	
248.03250	452	1+
248.53594	88	
248.85074	136	
249.03825	268	1+
250.46579	84	1+
250.87449	102	
250.94650	108	
251.58247	100	
252.99335	148	
258.01693	154	1+
259.91921	132	
260.99983	88	
261.07565	114	
261.25402	98	
262.06866	104	
262.80770	108	
263.05660	212	
263.79680	176	
263.97819	136	
264.01112	184	1+
264.16946	138	
264.23576	110	
264.85661	288	1+
264.86853	206	1+
265.86079	344	1+
266.24314	148	
267.01205	102	
268.12491	96	
268.79412	146	
268.95770	438	
269.79483	124	
271.09109	152	
271.19095	102	
271.81331	140	1+
272.17053	106	
272.43934	160	
272.84403	342	1+
273.22509	134	
274.04454	122	
274.21416	92	
275.03674	104	
275.05408	106	
275.08935	88	
275.81378	128	
275.93057	92	
276.42088	96	
276.83882	128	
276.85254	142	
278.08485	112	
278.13040	156	
278.85335	128	
279.09208	950	1+
279.82420	92	
280.05725	94	
280.07624	244	1+
280.80721	120	
282.89019	136	
282.98363	106	
283.07138	162	
283.89127	230	1+
284.07775	106	
284.29111	662	1+
284.78824	128	
284.86782	100	
285.09546	232	
286.11722	100	
286.80037	296	1+
286.86941	144	
287.94941	158	
288.05208	106	
290.79908	258	1+
290.85519	320	1+
292.05666	96	
292.42708	112	
293.06790	88	
294.84830	174	
294.87387	88	
294.97961	90	
297.09815	98	
297.80606	124	
299.78427	156	
299.95111	202	1+
301.04199	134	
301.80020	110	
302.18421	90	
302.24330	128	
302.81508	108	
302.88204	112	
303.87799	90	
304.88417	146	
305.25790	98	
305.87720	122	
306.27780	224	
306.29970	140	
306.87965	168	
307.28583	126	
307.79483	196	
307.88319	160	
308.29136	970	
308.80157	92	
308.88893	142	
309.02400	96	
309.87479	356	1+
310.30544	320	
310.88673	276	1+
311.02442	104	
312.92995	88	
314.08029	100	
314.81896	124	
314.86368	108	
317.05797	96	
319.09705	110	
319.16014	124	
321.05095	202	1+
321.09831	156	1+
321.73787	182	1+
322.21374	152	
322.25245	118	
322.80699	446	1+
323.23780	218	
323.80923	284	1+
324.13370	122	
324.23560	166	
324.89518	366	1+
325.31625	236	1+
326.16910	232	1+
326.20713	94	
END IONS

###FS:    #m/z: 336.94430 #charge 1+
###MS: 37
###MSMS: 39
BEGIN IONS
TITLE=Cmpd 29, +MS2(336.9443), 28.0-35.0eV, 0.8min #39
RTINSECONDS=49.2585
SCANS=37,39
PEPMASS=336.94430	120574
CHARGE=1+
196.88146	324	
197.87220	140	
207.97615	130	
208.97992	242	
209.88085	352	1+
210.88306	232	1+
211.94326	3946	1+
212.87825	888	1+
213.86054	120	
213.93901	1978	1+
215.88886	732	1+
215.93500	158	
217.88135	252	
218.04555	98	
223.95628	376	
223.97033	616	1+
226.89253	142	
227.95080	190	
228.89001	126	
228.91047	158	1+
229.95397	3970	
230.88796	1676	1+
230.93527	112	
230.95837	138	
231.11697	152	
231.42258	102	
231.94877	1466	1+
233.89575	592	1+
233.94690	328	
235.89306	212	
235.94208	294	1+
237.06219	258	
238.05229	192	1+
239.07468	110	
239.90010	202	
239.95222	290	1+
240.47578	94	
244.10617	160	
244.91951	100	
246.38773	106	
246.98003	104	
247.15388	108	
247.96395	1122	1+
248.89840	662	1+
248.99004	188	
249.13434	98	
249.83675	94	
249.94123	94	
249.96194	566	1+
250.06038	146	
250.21732	138	
250.83289	150	
250.86873	236	1+
250.98648	142	
251.04448	124	
251.21072	94	
251.83601	98	
251.96770	378	
252.57088	158	
252.97004	2300	1+
253.19120	124	
253.56498	120	
253.90331	356	
253.95941	152	
254.14285	192	1+
254.84008	130	
254.90684	170	
254.94488	204	1+
254.96447	1002	
255.07148	1076	1+
255.09575	122	
256.91547	142	
257.09622	270	1+
257.95849	220	
258.14250	122	
258.88366	154	
258.91228	174	
258.96060	140	
259.24753	108	
260.93253	104	
261.83399	144	
263.42591	96	
263.87858	104	
263.96351	110	
264.25970	94	
264.87204	140	
265.01084	132	
266.96850	180	1+
266.99553	106	
267.83859	188	
268.84335	196	
268.95668	344	1+
269.04202	114	
269.83941	248	
270.80068	102	
270.83432	138	
270.97815	424	1+
271.91543	220	
272.84323	184	
273.89918	112	
274.81550	110	
274.85582	172	
274.91867	144	
274.96217	128	
275.43784	106	
275.86140	130	
275.88693	234	1+
275.96607	288	1+
276.85325	504	1+
277.25731	134	
277.85696	296	1+
278.83353	210	
278.96594	314	1+
279.82066	138	
279.83458	110	
279.85328	100	
280.26301	160	
280.97177	280	1+
281.04594	460	1+
282.11630	130	
282.92851	134	
283.02457	108	
285.85295	154	
286.85026	744	1+
288.40539	94	
288.85111	194	
289.01646	98	
289.09422	298	1+
289.88391	116	
290.49552	106	
292.04644	94	
292.10416	414	1+
292.43318	120	
293.10596	262	1+
293.70931	106	
293.98401	132	
294.85093	126	
295.27936	126	
295.30243	94	
295.81113	108	
295.85467	110	
296.80676	96	
296.97168	130	
297.80940	262	1+
298.08161	140	
298.30625	128	
298.87317	134	
299.03365	130	
299.05508	268	1+
299.86719	200	
299.98276	302	1+
300.51381	134	
300.87189	110	
301.02567	94	
301.05671	168	
303.93243	112	
305.78180	96	
306.11382	122	
306.79286	226	1+
307.29625	108	
307.78382	94	
308.86453	264	1+
308.88999	134	
308.94095	102	
309.31989	248	1+
309.96364	228	1+
311.88186	228	1+
314.79730	188	1+
315.07037	130	
315.10716	220	
316.10972	154	
316.25711	168	
316.37150	94	
318.88375	108	
318.93418	208	1+
319.95692	130	1+
320.29369	124	
321.19368	126	
321.81252	308	1+
322.30362	138	
323.32004	180	1+
323.46122	120	
323.76812	98	
323.87897	130	
324.28872	134	
324.89709	160	
326.29627	94	
327.30478	162	
328.91486	100	
329.95602	130	
331.79604	92	
332.73565	96	
332.90467	218	1+
333.07084	94	
334.90759	102	
335.77062	162	
336.32357	116	
336.75916	110	
336.83307	148	
338.10799	102	
338.92451	138	
339.79448	188	1+
END IONS

###FS:    #m/z: 359.96008 #charge 1+
###MS: 37
###MSMS: 40
BEGIN IONS
TITLE=Cmpd 30, +MS2(359.9601), 28.0-35.0eV, 0.9min #40
RTINSECONDS=50.031
SCANS=37,40
PEPMASS=359.96008	97618
CHARGE=1+
192.09549	98	
209.94320	182	
217.87773	332	1+
222.91908	170	1+
222.95028	1486	1+
223.97364	130	
224.12498	98	
224.94674	1618	1+
225.88978	242	1+
226.14826	132	
226.94620	2808	1+
226.97252	382	
227.93101	370	
228.94154	2492	1+
234.14518	114	
234.85955	148	
235.82567	132	
236.81905	98	
238.90558	102	
238.93955	152	
238.96501	126	
239.07147	128	
239.21819	116	
240.07205	254	1+
240.93856	1030	1+
240.96038	736	1+
241.05884	128	
241.13854	124	
241.52612	98	
242.91149	102	
242.95603	864	1+
243.54760	110	
244.82331	174	1+
244.95635	1598	1+
245.40031	270	1+
245.86674	170	
245.94060	234	
246.95198	912	1+
246.99933	134	
248.03436	140	
248.80206	208	
249.04173	126	
249.40389	100	
250.03356	206	1+
250.79741	154	
250.94887	162	
251.63318	114	
252.11276	140	
252.86635	244	1+
252.95847	102	
253.08330	98	
253.12035	184	1+
253.71574	98	
253.92411	170	
254.04046	102	
255.09756	148	
256.90123	136	
258.97274	282	
259.01107	118	
259.11420	198	1+
260.96749	932	1+
261.84797	98	
262.82909	130	
263.06753	124	
264.22710	140	
265.09324	186	1+
266.40960	102	
266.81416	334	
266.86401	140	
267.96819	224	
268.81591	128	
268.95637	454	
269.02539	104	
269.11493	282	1+
269.78536	128	
269.96842	280	
270.45528	162	
270.88994	100	
271.08124	152	
271.84246	302	1+
272.86108	118	
273.96572	112	
274.21047	104	
275.42360	108	
275.96776	118	
276.23369	130	1+
276.85328	122	
276.91211	168	1+
276.94167	108	
277.43492	108	
278.80224	116	
280.25723	100	
280.79029	246	
280.89357	240	1+
280.96242	190	1+
281.79893	140	
282.27333	150	
282.80313	124	
283.06863	128	
283.42743	106	
283.83559	104	
283.86990	136	
283.98427	228	
284.82453	118	
284.89000	98	
285.09890	114	
286.90765	116	
286.94300	112	
288.59688	116	
289.85373	268	1+
292.82084	120	
293.53467	106	
294.85289	132	
296.80869	98	
296.86585	98	
296.91845	106	
297.81054	172	
298.80291	298	
299.07780	108	
299.23798	114	
299.80862	256	
300.86306	128	
300.95072	108	
301.26713	198	
302.79234	142	1+
302.90668	130	1+
303.94331	106	
304.76571	138	
304.86790	118	
305.27584	382	1+
307.07993	154	
307.28902	576	1+
307.39660	104	
307.79418	116	
307.88932	150	
308.29350	428	1+
308.87039	176	1+
309.32221	98	
310.31295	220	
310.80338	128	
311.39640	112	
311.86247	126	
311.88263	170	
313.36060	114	
313.86933	188	1+
316.81353	194	
317.81391	122	
318.89912	98	
320.28604	98	
320.82294	104	
321.25521	124	
321.31080	146	
321.88036	182	1+
322.92462	120	
322.99950	190	
323.01669	236	
324.01538	270	1+
324.96703	136	1+
325.89188	134	
326.16603	128	
327.16815	192	1+
327.88763	134	
328.31118	138	
328.79962	142	
328.88224	172	
329.80230	346	1+
329.86634	194	
330.16447	114	
330.28934	118	
330.80644	274	1+
331.88239	116	
334.28729	132	
334.87365	210	
335.31787	108	
336.00278	98	
336.32480	224	1+
336.94486	264	
337.24841	108	
339.27204	98	
339.34169	156	
339.87043	100	
340.78115	142	
342.20034	120	
343.06009	154	
343.26851	130	
344.89591	234	1+
350.34566	100	
352.78100	122	
352.94261	98	
357.76608	118	
358.19616	404	1+
361.74980	100	
364.34420	158	
365.35060	142	
END IONS

###FS:    #m/z: 322.92842 #charge 1+
###MS: 41
###MSMS: 42
BEGIN IONS
TITLE=Cmpd 31, +MS2(322.9284), 28.0-35.0eV, 0.9min #42
RTINSECONDS=53.707
SCANS=41-42
PEPMASS=322.92842	1390484
CHARGE=1+
91.72907	82	
183.95996	116	
192.88816	214	1+
195.02199	86	
195.91376	132	
196.01431	88	
196.88566	296	1+
201.04294	128	
202.04241	94	
204.01598	84	
205.91282	96	
205.94749	820	1+
205.97039	116	
206.92377	100	
207.97976	144	
209.05699	90	
212.40357	88	
213.88747	92	
213.92418	106	
214.89126	92	
215.88259	246	1+
217.99282	86	
218.37170	102	
222.95154	202	
223.40310	82	
223.95948	576	1+
225.07268	112	
226.89226	434	1+
227.93016	314	1+
230.09098	86	
231.88628	300	1+
232.90252	94	
235.95957	92	
236.00859	84	
236.06337	192	1+
237.89049	200	1+
238.21180	206	
238.53381	92	
238.87522	84	
238.93919	546	1+
239.07701	288	1+
239.78697	96	
240.22632	98	
240.90441	94	
240.93908	5766	
241.37135	102	1+
241.46126	82	
241.93834	17080	1+
241.99006	90	
242.01962	108	
242.94070	11510	1+
243.08364	106	
243.66073	104	
243.87319	86	
244.09515	116	
244.93874	2876	1+
245.03037	142	
246.93328	376	1+
246.97274	412	1+
247.86085	82	
247.88732	118	
248.03256	502	1+
248.83417	110	
248.85347	82	
248.89818	98	
249.97418	88	
250.99330	86	
251.21630	118	
251.87447	82	
252.22816	134	
253.21878	92	
254.00050	94	
254.65716	94	
254.86500	92	
257.17353	98	
257.81687	158	
258.99431	94	
260.24479	94	
261.06752	84	
261.84298	176	
261.89334	138	
262.04430	434	1+
262.95422	100	
263.01455	88	
264.41116	100	
265.01759	274	1+
265.97105	82	
266.03938	88	
266.84208	122	
266.85844	150	
266.91294	86	
266.98862	214	
267.09956	86	
267.12335	114	
267.79231	84	
268.80452	96	
269.01762	86	
269.74496	92	
270.97254	80	
271.00022	88	
271.70888	112	
271.92749	86	
272.11399	82	
272.81939	82	
272.84866	150	
272.90317	140	1+
273.06462	88	
273.85257	90	
274.09259	102	
274.63959	92	
274.84571	126	
275.80733	200	
276.84890	106	
277.03569	84	
277.47896	94	
277.84835	306	1+
278.81294	130	
278.85288	184	1+
278.92310	122	
279.06130	128	
279.08990	1376	1+
279.88989	82	
280.04212	94	
280.25794	132	
280.81006	116	
281.04672	186	
281.07033	90	
281.79247	136	
282.05324	94	
283.78754	132	
284.07145	110	
284.23129	84	
284.29231	352	1+
284.81070	108	
285.09199	120	
287.85168	130	
289.91133	126	1+
289.94800	82	
290.85925	306	
290.88117	136	
292.06403	82	
292.85621	358	1+
294.27394	130	
295.83866	90	
296.00107	96	
297.93088	102	
298.79558	146	
299.06074	150	
299.09367	84	
299.20193	100	
299.58856	108	
300.45651	86	
303.74230	92	
303.79748	100	
303.86083	250	1+
303.91689	148	1+
304.26269	184	1+
304.86238	178	1+
304.89166	92	
305.83346	82	
306.87189	124	
307.08535	126	
307.28572	126	
307.80156	154	
307.88975	382	1+
308.29041	924	1+
309.41678	82	
310.30680	660	
310.87663	106	
311.88418	112	
315.37223	88	
315.89164	174	1+
316.86582	110	
318.92569	164	
319.28314	90	
319.30096	320	1+
319.86050	86	
320.61512	216	
322.29397	88	
323.09228	142	
323.23312	152	
323.81463	84	
323.88938	400	1+
324.22569	84	
326.85305	136	
326.91765	108	
327.88181	86	
END IONS

###FS:    #m/z: 340.93895 #charge 1+
###MS: 41
###MSMS: 43
BEGIN IONS
TITLE=Cmpd 32, +MS2(340.9390), 28.0-35.0eV, 0.9min #43
RTINSECONDS=54.479
SCANS=41,43
PEPMASS=340.93895	516740
CHARGE=1+
56.13169	92	
183.91162	94	
189.04088	92	
189.86168	226	
192.92609	252	
210.93466	164	1+
213.87689	356	1+
213.93797	1352	1+
214.09268	108	
214.89203	264	
215.88506	892	1+
215.93417	240	
217.87786	400	1+
217.93817	100	
218.98936	122	
219.52731	106	
221.42354	118	
221.94219	148	
222.94974	214	
224.97694	108	
226.90389	92	
226.95216	304	1+
230.05539	110	
230.88606	290	
231.88841	164	
231.90184	96	
231.95039	812	1+
232.12000	102	
232.88939	96	
233.03919	118	
233.89567	738	1+
233.94791	104	
235.86723	106	
237.06073	198	
237.59767	92	
238.89064	124	
239.84064	104	
240.22859	410	1+
240.96163	160	
241.84793	224	1+
241.93551	128	
242.89243	94	
243.08720	148	
243.82777	162	
244.82604	120	
245.12529	98	
245.94764	176	
247.04600	106	
247.89670	364	1+
248.99535	116	
249.03574	96	
250.95354	114	
250.98958	156	
251.92571	102	
251.96385	94	
254.09452	170	1+
254.96395	628	1+
255.07256	434	1+
256.89954	134	
256.95806	370	1+
258.84367	406	1+
260.83027	106	
260.84792	94	
260.90394	120	
260.92934	102	
261.85280	170	
263.05280	270	1+
263.21922	110	
264.01817	92	
264.84840	248	1+
265.01514	480	1+
265.80813	162	1+
266.01817	338	1+
266.20154	94	
266.99734	172	
267.13474	254	
267.95971	184	
268.95296	114	
269.11006	106	
269.80770	96	
270.88642	138	
271.92531	240	1+
272.02977	196	
272.09162	106	
272.44600	98	
272.91553	140	
272.97735	172	
273.06012	296	1+
273.08874	136	
273.79270	242	1+
273.82319	100	
274.41578	102	
274.86029	110	
274.91370	102	
276.01279	94	
276.85207	350	
277.82527	130	
277.85480	232	
277.92615	160	
277.96321	266	1+
278.42170	102	
278.84694	146	
278.99871	202	1+
279.78954	114	
279.83054	138	
279.84799	160	
280.26381	204	
280.93972	144	
281.04692	134	
282.04253	204	1+
282.84780	152	
284.46941	92	
284.83263	92	
285.09494	138	
285.53689	106	
285.93442	96	
286.26952	108	
286.99527	108	
289.78745	168	
290.86017	140	
291.18308	94	
291.87854	94	
292.86983	112	
293.06504	230	
294.65703	110	
294.84419	128	
295.97187	298	1+
296.12781	114	
296.85738	182	
297.82764	92	
298.26835	92	
299.06142	142	
299.78200	110	
300.06077	172	
300.88611	112	
301.36360	94	
302.17127	128	
302.86432	114	
303.30477	106	
303.65096	104	
304.01935	148	
304.26687	244	1+
305.04777	94	
306.79384	102	
306.95414	112	
307.07636	120	
307.24423	140	
307.30873	126	
307.79332	110	
308.29420	538	1+
308.31677	232	1+
308.81348	172	
312.87727	128	
315.95484	100	
319.80538	302	1+
319.86530	222	1+
321.30163	246	1+
324.28394	102	
324.88909	112	
326.17589	128	
326.28289	96	
326.89587	110	
327.80235	326	1+
328.18743	230	
328.31100	92	
329.28423	102	
329.86978	182	
330.80385	142	
330.88348	96	
332.81959	114	
335.13235	106	
335.88340	102	
336.62426	112	
337.09079	142	
337.32599	102	
337.35325	112	
339.21764	94	
339.29431	156	
341.64848	96	
342.90028	92	
343.30971	106	
344.29997	140	
344.83009	112	
345.08094	130	
345.80987	94	
END IONS

###FS:    #m/z: 359.95988 #charge 1+
###MS: 41
###MSMS: 44
BEGIN IONS
TITLE=Cmpd 33, +MS2(359.9599), 28.0-35.0eV, 1.0min #44
RTINSECONDS=55.2515
SCANS=41,44
PEPMASS=359.95988	66102
CHARGE=1+
200.97054	92	
209.94490	510	
213.88197	118	
221.88981	90	
222.95097	1198	1+
223.89165	134	
224.94617	764	1+
224.97894	114	
225.97097	488	1+
226.94588	2166	1+
227.92745	242	
228.94086	3136	
229.94182	88	
232.59334	104	
235.54289	94	
238.21712	160	
239.61587	90	
240.93741	1052	1+
240.96127	912	1+
241.78871	136	
242.51970	92	
242.95728	298	
243.55345	94	
244.12844	96	
244.95485	1190	1+
245.00080	182	
245.12080	138	
245.94018	432	
246.63659	94	
246.95040	940	
246.97370	126	
247.08562	92	
249.83447	186	1+
250.94579	194	
251.55939	90	
252.95380	112	
253.11986	90	
253.41847	96	
255.14060	108	
256.91197	106	
257.00838	92	
258.40405	102	
259.79381	134	
259.97057	134	
260.79963	100	
260.84018	90	
260.96639	734	1+
262.06248	88	
262.73257	90	
264.79368	132	
264.87079	104	
266.22538	98	
266.81255	196	1+
266.85736	144	
267.14336	100	
267.78570	88	
267.83777	280	1+
267.97038	214	
268.50252	100	
268.95488	500	1+
269.00542	90	
269.02523	108	
269.11519	196	
270.11444	102	
270.90035	98	
271.80767	182	1+
272.17269	92	
272.63057	102	
272.85597	102	
273.86960	238	1+
275.07767	174	
275.40126	96	
276.85139	152	
277.08697	110	
277.79959	524	1+
278.80009	360	1+
278.93969	100	
279.00967	88	
279.06491	146	
279.10157	102	
279.99060	96	
280.11118	296	1+
280.79109	482	1+
280.85453	438	1+
280.92523	172	
281.04815	152	
281.45124	98	
282.79016	208	1+
282.88197	114	
283.06548	130	1+
283.68599	98	
284.82463	124	
285.02222	92	
286.94096	136	
290.79229	102	
291.78310	152	
292.13549	92	
293.84559	136	
293.86483	122	
293.98134	122	
294.22006	104	
294.85057	98	
294.86666	96	
297.40839	88	
297.92890	88	
298.08467	106	
298.41950	134	
298.80305	976	1+
299.05834	166	
299.86535	108	
299.99059	100	
300.12464	90	
300.58222	98	
301.77718	120	
301.81329	108	
301.85223	202	
302.75539	126	
304.44329	90	
304.81041	114	
306.79034	130	
308.29914	304	1+
308.79101	98	
308.88586	130	
309.10817	94	
309.79832	186	
310.87625	138	
311.22336	94	
312.12934	122	
312.40060	100	
312.88500	188	1+
314.17422	100	
314.81798	118	
314.90768	88	
316.13587	104	
316.81025	160	
316.84744	104	
316.86591	132	
316.88727	198	1+
317.08832	92	
318.59333	178	
318.92892	280	
319.87107	172	1+
321.22147	88	
323.01686	390	1+
323.30962	100	
324.28230	310	1+
324.86701	214	1+
324.89359	128	
328.19270	118	
328.90119	100	
329.19070	88	
329.87183	244	
330.16399	136	
333.63013	88	
334.28049	96	
334.81471	110	
334.89820	88	
335.64711	92	
336.32360	132	
336.94410	624	1+
337.07065	90	
338.87145	132	
339.16571	136	
339.23111	96	
339.57939	96	
339.82835	194	
340.81109	122	
341.13545	106	
341.18599	94	
341.48092	88	
344.78116	94	
347.40348	94	
351.90313	132	
354.79279	132	
356.32398	100	
358.05607	168	1+
358.19616	254	
359.76173	212	1+
360.59257	92	
361.28366	254	1+
362.79976	170	1+
363.03295	110	
363.97530	90	
364.23443	88	
364.99490	174	1+
END IONS

###FS:    #m/z: 340.93903 #charge 1+
###MS: 45
###MSMS: 46
BEGIN IONS
TITLE=Cmpd 34, +MS2(340.9390), 28.0-35.0eV, 1.0min #46
RTINSECONDS=58.93
SCANS=45-46
PEPMASS=340.93903	503464
CHARGE=1+
117.17094	108	
151.71079	122	
172.09168	104	
175.43238	118	
192.92568	400	
202.88301	100	
207.09890	92	
207.97204	96	
210.94016	92	
212.87942	212	
213.88656	102	
213.93881	670	
215.88328	1138	1+
215.93535	236	
217.93998	132	
219.02893	162	
219.88421	96	
220.87423	150	
221.87724	98	
222.95238	472	1+
224.10126	92	
224.42832	100	
224.94552	182	1+
226.86952	122	
228.94421	120	
230.88684	318	1+
231.88994	264	1+
231.94814	862	1+
233.89511	412	1+
233.94639	256	
233.99997	112	
235.89364	90	
237.88789	120	
238.84107	120	
238.88424	94	
239.90030	210	
239.94736	136	
240.10106	140	
240.22709	496	1+
240.95628	394	1+
241.84232	224	1+
243.82936	298	1+
243.85614	124	
243.88863	166	
243.93679	134	
244.02405	92	
244.95466	144	
244.98572	134	
245.90810	100	
246.97386	242	1+
247.90330	112	
249.96037	172	
250.94409	214	1+
251.02908	140	
251.09009	244	1+
252.22197	102	
252.87533	102	
253.05793	98	
253.16185	182	1+
253.91639	196	1+
254.06976	104	
254.93998	110	
254.96493	650	1+
255.07468	410	1+
255.81363	118	
255.90642	348	1+
256.05093	100	
256.83118	94	
256.86077	90	
256.91035	298	1+
257.06309	216	1+
258.91702	94	
258.96892	114	
259.43906	92	
259.85225	94	
259.89533	130	
259.95180	150	
260.17154	96	
260.83608	260	
261.49027	98	
261.84318	160	
261.88604	284	1+
262.84563	120	
262.88965	198	1+
262.96567	136	
263.07423	356	1+
264.07589	228	1+
264.85373	216	1+
264.99063	114	
265.01299	200	
265.26281	92	
266.02093	116	
266.24368	144	
267.60588	96	
267.78409	232	1+
267.80245	118	
268.84225	182	
268.95463	96	
269.16058	94	
270.85554	92	
271.39719	94	
272.84447	172	1+
274.54815	92	
275.90540	184	1+
275.97728	332	1+
276.85298	324	
277.86217	204	
277.92565	132	
278.01388	108	
278.84542	734	1+
278.92180	230	1+
280.26108	126	
281.04836	202	
281.86890	106	
281.89374	214	
281.97967	114	
282.27444	312	1+
283.02535	94	
283.78286	210	1+
284.09269	226	1+
284.29333	138	
284.92906	92	
286.87292	96	
289.78852	94	
290.85667	394	1+
291.80455	186	1+
292.85918	228	
293.06428	114	
293.55580	100	
293.91553	98	
294.18706	92	
294.27573	122	
294.84891	126	
294.87642	306	1+
295.84073	118	
295.97432	234	1+
296.16602	94	
297.09863	126	
298.05495	530	1+
299.21506	96	
300.05347	324	1+
300.81798	148	
301.85610	92	
301.87547	96	
306.79721	340	1+
306.88549	254	1+
307.28367	148	
308.29059	110	
308.30886	124	
308.86978	172	
310.87731	226	1+
311.82688	96	
315.10422	92	
318.10998	102	
318.88159	134	
319.86025	92	
320.38316	96	
320.80543	98	
321.88037	222	1+
321.97880	98	
322.06631	112	
323.01829	124	
323.16264	208	1+
323.30283	102	
323.87560	136	
325.89641	136	
326.17308	90	
327.11528	90	
328.19285	244	1+
328.30896	126	
328.81094	104	
328.88393	172	
329.86358	104	
329.88721	150	
330.12716	128	
330.86758	106	
331.88306	102	
332.14674	106	
332.88593	102	
334.87333	106	
336.76169	94	
336.83563	92	
337.09053	110	
337.23201	150	
337.25266	90	
338.10311	118	
339.07739	100	
339.74509	198	
341.12680	100	
341.96873	106	
342.16561	122	
342.19988	134	
343.11532	150	
343.24018	116	
343.78998	94	
345.07921	114	
345.76225	150	
END IONS

###FS:    #m/z: 363.95480 #charge 1+
###MS: 45
###MSMS: 47
BEGIN IONS
TITLE=Cmpd 35, +MS2(363.9548), 28.0-35.0eV, 1.0min #47
RTINSECONDS=59.702
SCANS=45,47
PEPMASS=363.95480	213876
CHARGE=1+
136.58992	96	
189.86044	406	1+
191.85827	170	
191.92199	98	
196.88534	156	
202.11066	92	
205.94765	112	
207.87249	186	
209.94324	496	
210.88202	378	
212.87750	1320	
212.99254	100	
214.89147	200	
216.40763	96	
220.87583	96	
221.97246	188	1+
222.95059	736	1+
224.89210	152	
224.94994	686	
224.97863	94	
225.10230	92	
225.12986	92	
225.96909	130	
226.94621	3250	1+
227.93000	452	
228.89752	210	1+
228.94078	3898	1+
228.99536	92	
230.88770	2844	1+
230.93957	166	1+
230.95802	100	
232.88236	308	
233.08652	96	
234.87867	258	
234.92913	98	
235.65022	102	
235.72377	94	
235.99772	100	
238.93824	120	
240.83257	120	
240.93978	1228	
240.96087	500	1+
241.49376	120	
241.89121	298	1+
241.93854	2724	1+
242.08512	204	1+
242.94087	1798	1+
244.10916	92	
244.94028	474	
244.95657	2062	
245.94006	798	
246.90415	286	1+
246.95058	2426	1+
246.97317	240	
247.19608	96	
247.76238	104	
247.97929	100	
248.04132	126	
248.07247	138	
248.13826	96	
248.80211	102	
248.89954	444	
249.03739	124	
249.62682	92	
249.80286	146	
249.89791	200	
250.02842	206	1+
250.89626	180	
250.94436	188	
252.84724	124	
253.41057	96	
253.90300	224	
257.08611	110	
258.44346	94	
258.97266	104	
260.40745	98	
260.55592	98	
260.96938	386	1+
261.84287	270	
263.05225	214	
263.82563	168	1+
265.97367	158	
266.81071	234	1+
266.96172	672	1+
268.81125	210	
268.96014	552	1+
269.07969	146	
269.80231	196	
269.91855	136	
270.40308	100	
270.80734	242	
271.11174	254	1+
273.91592	148	
274.13417	116	
275.03441	100	
275.41949	96	
275.90493	188	
276.96926	216	1+
277.85903	198	
278.84360	302	1+
279.09855	130	
280.79059	542	1+
280.80548	142	
280.91177	94	
280.97657	116	
281.04807	96	
281.85681	162	
281.96937	116	
281.98746	114	
282.07807	100	
282.79214	222	
282.85166	130	
282.96921	234	1+
283.03323	96	
283.06835	232	
283.78773	368	
283.80380	94	
283.84815	494	1+
284.37588	108	
284.79785	210	
285.09526	154	
285.79333	108	
285.84531	438	1+
286.43404	112	
286.81831	100	
288.57184	98	
289.14996	94	
289.54305	98	
290.85362	348	1+
292.05599	144	
292.10827	94	
292.88074	96	
292.97114	98	
295.84751	200	
296.80897	230	
296.99929	130	
297.79990	1028	1+
299.86055	132	
299.99860	240	1+
300.07669	98	
301.80056	786	1+
301.86142	582	1+
302.93975	318	1+
303.77118	226	1+
303.85489	1238	1+
304.77806	270	1+
305.26693	118	
305.98823	206	1+
306.48860	92	
306.88949	128	
307.29039	116	
307.83823	92	
308.88084	112	
309.85988	132	
310.14950	138	
310.30643	160	
310.80078	96	
315.85470	144	
315.90653	132	1+
315.92641	108	
316.81564	180	
316.95949	96	
317.82233	108	
317.93107	260	1+
319.72012	114	
319.80565	142	
321.24108	104	
321.82328	140	
321.86795	132	
322.92464	320	1+
324.01770	140	
324.88203	146	
324.89631	142	
326.87165	236	1+
326.88802	94	
329.87796	152	
330.16553	214	1+
331.76142	248	1+
333.90474	102	
334.31123	120	
336.08077	104	
337.08598	116	
338.02172	126	
339.62698	92	
339.89538	94	
343.20744	108	
346.81577	114	
349.31697	430	1+
352.88422	244	1+
354.32636	94	
355.29349	98	
355.33727	94	
361.29032	208	
362.45544	112	
363.74905	164	1+
364.22731	100	
365.08801	98	
END IONS

###FS:    #m/z: 359.96002 #charge 1+
###MS: 45
###MSMS: 48
BEGIN IONS
TITLE=Cmpd 36, +MS2(359.9600), 28.0-35.0eV, 1.0min #48
RTINSECONDS=60.4745
SCANS=45,48
PEPMASS=359.96002	59398
CHARGE=1+
92.79648	90	
126.00572	106	
191.10258	184	
192.10402	90	
202.88982	94	
205.94807	88	
209.94226	314	1+
222.95106	838	1+
223.89190	148	
224.89230	112	
224.94858	1006	1+
224.97240	94	
225.73282	104	
225.93841	134	
226.88856	92	
226.94589	2346	1+
227.93272	402	
228.94037	2742	1+
229.10036	88	
230.33114	94	
231.83929	90	
232.12814	142	
235.81801	102	
237.38592	108	
237.84440	102	
239.42599	88	
240.07641	90	
240.93872	618	
240.96263	538	1+
241.85400	314	1+
241.87220	192	
241.93986	300	
242.95808	304	
243.08217	194	1+
243.94368	120	
243.95734	128	
244.02654	110	
244.95659	2228	1+
245.94211	384	
246.07344	158	1+
246.44192	94	
246.94976	1320	
247.56905	106	
247.90538	102	
248.80358	324	1+
249.55124	88	
249.97105	102	
250.87809	104	
250.95003	128	
251.97037	138	
252.95489	134	
253.03081	132	
253.09031	94	
255.86384	120	
257.94122	142	
258.97240	158	
259.84477	118	
260.86134	92	
260.94657	142	
260.96830	412	
261.84048	92	
263.08738	156	1+
263.84633	158	
264.07805	92	
264.40356	140	
264.82141	140	
264.87681	102	
265.81168	618	1+
265.85517	100	
266.81378	506	1+
267.96969	164	
268.96146	628	1+
269.04384	96	
269.10937	270	1+
269.96782	388	1+
271.49446	88	
271.84255	172	1+
273.90433	140	
274.03961	90	
276.83869	332	1+
276.86985	144	
276.88866	94	
277.95776	90	
278.08124	110	
278.79511	134	
278.82081	90	
279.06204	116	
279.94419	100	
280.22172	106	
280.79388	190	
280.81008	126	
280.85109	286	
280.98738	274	1+
281.26875	246	1+
282.85640	110	
282.88030	142	
284.82354	272	
285.39565	92	
288.87141	240	1+
289.40774	130	
289.87363	208	1+
290.85330	268	1+
291.12899	116	
291.95490	100	
292.05848	114	
292.77760	94	
292.83072	94	
293.11354	98	
293.97554	124	
293.99156	122	
294.85400	122	
296.80762	112	
297.81088	166	
298.08315	98	
298.11535	128	
298.41931	182	
298.80194	538	1+
299.00018	154	
299.87142	114	
300.54789	100	
300.80358	142	
300.94181	220	
301.84905	130	
302.24279	142	
302.46263	104	
302.77014	112	
302.94569	108	
304.80958	142	
305.44475	92	
305.62290	88	
305.77685	134	
305.81566	190	1+
306.27950	92	
306.90290	90	
307.07378	92	
308.28374	142	
308.88807	106	
309.80353	132	
310.30949	104	
311.13323	102	
311.38561	90	
311.41594	94	
312.81635	118	
314.80008	136	
316.81223	324	1+
317.09212	88	
317.89138	140	
320.14372	98	
320.22279	120	
320.82816	126	
323.01230	110	
323.23600	132	
323.43676	92	
324.94885	98	
325.13525	94	
328.87450	128	
329.87164	192	
330.09136	96	
330.16589	122	
332.38878	100	
334.61747	106	
334.94549	102	
336.32039	108	
336.94431	140	
340.81375	150	
343.27001	100	
344.18618	130	
344.29017	124	
345.13376	110	
348.32317	158	1+
350.89117	144	
353.31514	92	
354.20082	132	
356.41192	102	
358.08337	126	1+
358.10660	92	
359.33687	92	
359.83063	90	
362.28480	90	
END IONS

###FS:    #m/z: 340.93905 #charge 1+
###MS: 49
###MSMS: 50
BEGIN IONS
TITLE=Cmpd 37, +MS2(340.9390), 28.0-35.0eV, 1.1min #50
RTINSECONDS=64.1705
SCANS=49-50
PEPMASS=340.93905	555640
CHARGE=1+
89.41191	122	
186.98030	92	
189.86179	146	
192.92213	222	
194.86884	94	
196.88077	420	1+
199.86552	124	
203.93219	162	
206.92720	102	
207.87104	100	
210.93781	108	
212.13687	96	
212.87568	294	1+
212.89400	92	
213.93876	944	1+
214.89359	118	
215.88442	682	1+
215.93481	186	
217.87751	512	1+
220.62222	90	
222.95104	162	
222.97641	152	
224.51661	92	
226.58394	90	
226.87116	150	
226.89465	122	
227.87082	98	
228.94733	190	
230.88671	564	1+
231.94889	960	1+
232.51473	92	
233.89608	580	1+
233.94160	136	
235.89416	278	
237.03888	230	1+
239.08740	120	
239.85796	198	1+
240.10661	90	
240.22866	196	
240.83059	296	1+
240.96539	104	
241.96611	196	
242.65358	92	
242.93551	232	
243.08458	116	
243.83026	146	
243.97320	112	
244.87435	98	
244.95619	150	
246.56719	92	
246.97295	196	
248.02631	116	
248.89790	134	
249.03400	98	
249.96505	266	1+
251.20288	98	
251.23829	242	1+
252.11143	108	
252.91965	94	
253.52014	102	
253.91509	210	1+
254.83760	90	
254.96456	936	1+
255.07268	556	1+
255.10055	108	
255.88304	104	
256.89494	114	
256.94154	98	
257.96267	142	
258.61921	98	
258.84726	296	
258.95142	342	1+
259.84656	134	
260.01894	90	
260.83182	302	
260.84351	310	
261.05976	92	
261.40685	94	
261.84024	252	
262.13793	98	
262.83674	140	
263.56966	98	
263.88777	110	
264.07819	92	
265.01794	130	
265.12061	106	
266.15338	100	
266.91012	92	
267.13069	104	
268.14180	256	1+
268.83966	124	
268.88450	90	
268.95146	222	
269.86183	112	
270.03749	90	
272.86889	170	
272.93396	92	
273.05596	206	
273.79328	128	
274.85868	98	
275.96993	282	1+
276.81837	168	
276.85585	446	1+
277.11520	116	
278.38019	92	
278.84516	834	1+
278.96014	132	
279.09150	104	
279.84916	464	1+
280.07031	144	
280.26027	90	
280.84142	208	1+
280.87055	116	
281.04846	206	
281.84959	230	1+
281.89002	130	
282.04915	124	
282.27536	140	
282.41100	114	
282.79497	212	1+
283.03360	190	1+
284.12962	102	
284.40294	100	
286.80177	128	
286.91009	108	
287.04291	148	1+
287.84682	196	1+
288.92476	96	
289.07302	94	
289.86851	130	
291.85609	132	
291.90711	220	
292.82114	186	1+
292.85924	152	
292.88329	90	
292.92256	114	
293.06715	132	
294.84941	336	1+
294.86471	298	1+
295.44780	90	
295.93149	92	
296.44915	100	
296.55289	96	
297.98879	198	1+
298.08361	92	
298.80374	162	
299.05569	272	
299.08093	96	
299.87114	146	
300.06136	158	
300.91199	98	
302.18386	180	
302.94326	144	
303.80503	144	1+
304.26302	120	
304.75817	94	
306.87753	108	
308.29087	150	
310.02431	162	
310.17540	108	
310.87421	162	
311.86914	252	1+
311.88873	122	
316.43927	92	
318.59431	162	
319.16246	98	
322.62218	112	
322.82110	108	
323.23787	94	
323.29755	400	1+
324.02677	136	
324.17320	104	
324.88824	116	
325.06538	152	
328.18378	94	
330.80594	106	
331.23421	94	
334.81054	106	
334.88286	148	
338.09818	112	
338.76020	134	
338.86941	118	
340.82844	98	
340.89262	232	1+
345.00673	90	
345.08309	184	
END IONS

###FS:    #m/z: 363.95492 #charge 1+
###MS: 49
###MSMS: 51
BEGIN IONS
TITLE=Cmpd 38, +MS2(363.9549), 28.0-35.0eV, 1.1min #51
RTINSECONDS=64.941
SCANS=49,51
PEPMASS=363.95492	242744
CHARGE=1+
182.86730	96	
187.86457	118	
189.86569	498	1+
191.85594	460	1+
196.88390	198	1+
199.91976	106	
203.93725	96	
207.98053	138	
208.12877	114	
208.88265	258	
209.18530	98	
209.94126	742	1+
210.88287	266	1+
212.87783	1808	1+
214.89810	166	
216.40893	126	
222.95362	376	
223.88248	108	
223.95762	182	
224.94844	698	1+
224.97405	254	1+
225.88512	140	
226.88755	118	
226.94655	4896	1+
226.97385	102	
227.04644	102	
227.10437	142	
227.87446	128	
227.93085	314	
228.89311	448	
228.94041	4864	1+
229.01153	118	
230.88828	3158	1+
232.88417	526	1+
233.07053	94	
233.42759	102	
233.92896	98	
234.87955	298	
237.23164	160	
239.89514	114	
240.81925	96	
240.83422	134	
240.93906	886	
240.95973	270	
241.93759	3366	1+
242.85602	108	
242.93982	2152	1+
243.08381	146	
243.83530	284	1+
243.95448	134	
244.93883	406	
244.95773	2820	1+
245.94615	3260	1+
246.90388	126	
246.95095	2650	1+
248.01501	202	1+
248.80101	142	
248.89959	1436	1+
248.94528	112	
249.05257	98	
249.09159	94	
250.89524	136	
250.94547	308	1+
253.00788	106	
253.89101	146	
253.90508	182	
255.11019	100	
256.02605	198	1+
257.97029	100	
258.84063	124	
259.42953	98	
260.84318	384	1+
260.96734	606	1+
262.51186	106	
263.98010	204	
264.91865	108	
265.06167	142	
265.08765	128	
265.84347	280	1+
265.89995	268	1+
266.14745	168	1+
266.42773	100	
266.81500	416	1+
267.01058	160	
267.80755	172	1+
267.97226	900	1+
268.84251	162	
268.95394	376	
269.96656	774	1+
270.44753	94	
270.79999	102	
271.36695	104	
271.84380	158	
271.91631	98	
272.82800	118	
272.91539	132	
274.96031	114	
275.06074	130	
276.34959	100	
276.80699	118	
276.83502	128	
276.85134	378	
278.80264	108	
278.82576	126	
278.84931	400	1+
278.88382	210	1+
279.05263	108	
279.92202	108	
280.78977	682	1+
281.84211	122	
282.97430	122	
283.40514	128	
283.79152	122	
283.82751	116	
283.98550	174	
284.06821	184	1+
284.78946	156	
284.81945	96	
285.09319	262	
285.82356	132	
285.84221	354	1+
287.85072	170	1+
288.79251	110	
289.88180	132	
289.95687	148	
290.81630	162	
293.84869	380	1+
296.81021	96	
296.84667	98	
296.86273	122	
297.11183	138	
297.80735	146	
297.90454	148	
297.95828	138	
298.65202	108	
298.79848	764	1+
298.85738	94	
298.93443	100	
299.15300	96	
299.86774	110	
300.81942	148	
300.89501	102	
301.79853	420	1+
301.86133	324	
301.99655	306	1+
303.80142	132	
303.82038	148	
303.85208	690	1+
304.80709	126	
306.79947	254	1+
306.87800	176	
307.12640	104	
307.28773	278	1+
307.75382	100	
307.89073	184	
308.87645	102	
309.40879	158	
310.80857	144	
310.85559	270	1+
310.87318	106	
312.87932	114	
313.87446	144	
313.94188	120	
314.85879	150	
315.40191	122	
316.81102	494	1+
316.87413	226	1+
319.86945	256	1+
320.00622	108	
321.81652	126	
322.81571	110	
322.92393	244	1+
323.01697	102	
324.87869	140	
325.82070	124	
326.06256	240	1+
326.87119	134	
326.88376	104	
329.86722	200	
329.88935	138	
330.85867	112	
330.87821	292	1+
331.88327	214	1+
334.96625	96	
336.94396	168	
337.09442	100	
337.40776	94	
337.83176	172	
337.94906	118	
338.86651	188	1+
340.93643	172	
342.78680	136	
344.76070	102	
347.34058	114	
347.37613	96	
348.19140	96	
348.73036	156	
349.31658	392	1+
357.84504	124	
357.95087	94	
359.85575	102	
360.75428	184	1+
363.37326	268	1+
364.83563	138	
365.32175	160	
367.33051	136	
END IONS

###FS:    #m/z: 336.94407 #charge 1+
###MS: 49
###MSMS: 52
BEGIN IONS
TITLE=Cmpd 39, +MS2(336.9441), 28.0-35.0eV, 1.1min #52
RTINSECONDS=65.712
SCANS=49,52
PEPMASS=336.94407	85230
CHARGE=1+
55.89375	84	
174.76630	100	
189.99608	84	
197.86382	94	
199.01862	98	
204.01265	90	
205.95051	196	
207.87152	158	
210.88097	190	
211.94313	2292	1+
212.87724	1118	1+
213.93819	880	1+
214.09421	98	
215.88701	456	1+
215.93783	270	
216.96654	86	
217.12695	92	
217.88309	388	1+
222.94053	84	
223.95692	282	1+
223.97022	384	1+
226.12791	88	
226.89279	222	
227.81853	86	
227.88984	706	1+
228.89245	602	1+
229.95359	3082	1+
230.45597	94	
230.88726	1498	1+
231.94972	1714	1+
232.12618	104	
233.83332	124	
233.89732	498	1+
233.94710	220	
235.01355	86	
235.89070	400	1+
236.05318	242	1+
238.23038	108	
238.88678	92	
239.04710	120	
239.94980	104	
240.83254	156	
240.84550	160	
241.03532	86	
241.83935	158	
242.93082	86	
243.08137	160	
243.84144	106	
243.87168	86	
245.62334	84	
245.85227	118	
246.90369	142	
246.97514	298	
246.98874	170	
247.96371	896	1+
248.89854	642	1+
249.95462	434	1+
250.04949	84	
250.83947	86	
250.87888	158	
250.97720	106	
252.23149	90	
252.83380	166	
252.96953	2542	1+
253.90466	166	
253.94081	86	
254.06994	660	1+
254.51840	84	
254.93969	138	
254.96401	784	1+
255.02218	98	
255.07420	554	1+
255.90127	88	
256.85987	218	1+
256.88032	82	
256.90870	344	1+
256.95950	310	1+
257.90991	212	1+
257.95993	222	1+
259.90861	138	
262.72670	100	
263.04320	108	
263.07737	86	
263.82657	92	
264.05800	84	
264.59116	104	
264.65304	88	
265.01635	116	
265.79868	86	
266.56198	94	
266.99155	138	
268.53650	100	
268.83787	600	1+
269.79973	150	
270.97635	234	
271.44375	86	
271.64010	86	
271.79722	142	
271.84421	86	
271.91288	120	
272.84782	112	
272.91562	112	
272.94258	100	
273.79307	214	
273.84376	346	1+
274.54991	86	
274.79411	82	
274.85843	168	
274.87157	106	
275.97380	172	
276.85515	304	1+
277.10936	142	
277.83128	712	1+
279.24735	118	
279.35607	82	
279.49998	84	
279.85178	150	
280.02578	92	
280.07273	90	
280.17350	92	
280.46340	92	
280.97236	242	1+
281.00248	98	
282.87043	152	
283.02816	362	1+
283.05336	88	
283.80218	244	1+
284.98906	82	
285.84805	1070	1+
286.56680	104	
286.85087	742	1+
288.07655	94	
288.84788	96	
288.88017	120	
289.06061	92	
290.85988	154	
291.99873	92	
292.12484	88	
292.97515	132	
293.10720	346	1+
294.84877	248	
295.24756	90	
295.84931	112	
295.87941	84	
295.97010	126	
295.99306	104	
296.21663	86	
297.09652	138	
297.85531	180	1+
298.30622	86	
298.96077	110	
299.06428	98	
300.05398	144	
300.74582	96	
300.81093	128	
301.86640	150	
303.14268	148	1+
305.77107	92	
308.86376	812	1+
309.58686	104	
309.86701	632	1+
314.81530	132	
314.87753	126	
314.94704	86	
315.10524	300	1+
317.11262	136	
318.18257	86	
318.84807	178	1+
320.41623	90	
322.06687	84	
322.93219	90	
324.28296	88	
324.89365	132	
325.13310	82	
325.68459	92	
325.89066	118	
325.95248	84	
325.97116	94	
327.30613	84	
327.93733	82	
328.31131	92	
329.03015	90	
329.31738	88	
329.87376	234	
330.20267	94	
331.61214	84	
331.82143	122	
333.28238	88	
334.17327	98	
334.94086	92	
336.31779	90	
337.83258	84	
337.86911	222	1+
340.14796	92	
END IONS

###FS:    #m/z: 322.92847 #charge 1+
###MS: 53
###MSMS: 54
BEGIN IONS
TITLE=Cmpd 40, +MS2(322.9285), 28.0-35.0eV, 1.2min #54
RTINSECONDS=69.4005
SCANS=53-54
PEPMASS=322.92847	1875880
CHARGE=1+
122.19613	106	
186.46843	82	
192.88757	80	
193.43546	98	
193.88997	78	
201.04361	116	
205.94543	114	
209.88776	78	
209.91781	172	
210.03178	78	
213.88324	148	
215.87937	98	
218.89298	80	
219.00399	88	
219.17274	78	
222.95093	106	
223.95698	510	1+
225.93921	84	
226.09808	78	
227.92853	224	
228.89371	122	
228.93185	110	
229.04528	82	
229.78927	80	
229.94236	88	
229.99779	78	
231.88961	124	
231.96101	86	
232.52818	82	
236.48240	104	
236.95265	98	
238.04531	98	
238.42941	86	
238.83193	114	
238.90569	130	
238.93564	442	
238.95402	174	1+
239.07818	416	1+
240.12503	78	
240.82069	138	
240.93940	6034	
241.94050	4864	
242.87351	174	1+
242.94022	15166	1+
242.97997	78	
243.13309	174	1+
243.18783	110	1+
244.04215	110	
244.93855	3872	1+
244.99458	84	
245.38498	220	1+
245.78314	78	
246.52328	100	
246.85254	84	
246.90722	82	
246.97730	346	1+
247.85473	90	
248.02902	136	
248.65789	104	
248.85163	126	
248.97625	142	1+
249.03460	150	
250.46958	84	
250.94006	78	
250.97337	116	
251.06791	110	
251.90513	110	
252.83041	142	
253.83605	204	1+
253.97200	82	
256.07277	96	
258.59351	106	
258.83358	146	
260.19332	84	
260.51416	88	
260.84222	122	
260.93114	194	1+
261.89236	136	
262.14989	94	
263.17817	142	
263.97385	126	
264.79333	116	
264.84845	100	
264.87394	118	
265.05681	142	
265.86158	314	1+
266.23955	96	
266.79621	214	1+
266.88920	110	
266.92132	102	
266.95812	132	
268.03378	92	
269.08599	80	
269.44479	94	
269.96020	122	
270.02583	80	
270.41913	94	
271.43999	82	
271.51680	76	
272.84645	206	
272.91851	138	
272.95523	112	
274.25509	90	
274.45464	84	
274.78868	80	
275.80914	108	
275.89365	86	
276.43345	92	
276.80858	110	
276.84264	300	1+
277.82955	80	
278.79196	78	
278.85294	122	
279.06260	120	
279.08879	926	1+
279.17881	78	
280.41402	80	
280.83581	224	
281.23323	90	
281.29502	118	
281.85825	166	
282.85814	252	1+
282.96832	104	
283.02558	138	
283.06843	414	
283.24649	86	
283.28548	558	1+
283.34554	98	
283.78572	304	
283.80883	118	
284.15217	86	
284.29008	484	1+
284.97342	108	
285.84360	106	
287.95426	80	
288.02254	130	
288.75980	82	
288.78832	624	1+
288.85882	120	
289.74683	118	
289.79057	486	1+
289.80514	146	
289.85463	490	1+
289.99227	94	
290.81983	80	
290.85656	416	1+
291.11833	82	
292.05501	122	
293.80908	186	
293.84902	404	1+
294.87002	78	
295.81299	218	1+
295.83130	98	
296.85877	92	
296.91909	96	
298.05457	86	
298.61177	88	
299.67377	78	
299.78431	106	
299.81268	156	1+
299.87331	96	
300.86368	244	1+
302.19220	90	
302.91129	132	1+
303.25084	120	
306.18276	90	
306.29293	100	
306.80081	280	1+
308.02753	148	1+
308.28988	150	
308.86762	292	1+
308.89275	214	1+
309.29475	122	
310.30444	170	
311.21261	78	
311.86474	212	1+
312.79653	120	
316.87289	94	
318.85593	146	
321.90347	88	
322.82701	78	
324.18155	78	
325.80723	78	
326.89654	118	
END IONS

###FS:    #m/z: 363.95474 #charge 1+
###MS: 53
###MSMS: 55
BEGIN IONS
TITLE=Cmpd 41, +MS2(363.9547), 28.0-35.0eV, 1.2min #55
RTINSECONDS=70.173
SCANS=53,55
PEPMASS=363.95474	290170
CHARGE=1+
180.53691	102	
185.85705	94	
189.86008	402	
191.85911	542	1+
196.88192	394	1+
197.95143	94	
198.89193	126	
200.94922	98	
201.87372	360	1+
205.01448	114	
207.87339	232	1+
207.94792	142	
209.11094	98	
209.86714	122	
209.94267	1344	1+
210.88440	402	
212.87739	2392	1+
214.89408	250	
216.90982	100	
218.90996	226	1+
220.01908	134	
221.63943	96	
222.95237	602	1+
223.89156	104	
224.94827	798	1+
225.93201	136	
225.97002	106	
226.94584	6436	1+
226.96878	350	
227.87427	106	
227.92920	538	
228.89249	506	1+
228.94121	5252	1+
230.80483	150	
230.88744	3836	1+
233.88448	116	
234.88305	140	
235.79395	216	1+
235.85063	122	
237.18155	100	
239.06790	108	
239.92375	166	
240.83123	152	
240.93950	1802	
240.96115	634	1+
241.94070	890	
242.94016	3156	1+
244.87702	126	
244.93767	810	
244.95623	3052	1+
245.85560	328	1+
245.94042	868	
245.97524	94	
246.90700	96	
246.95167	3288	1+
247.13625	120	
248.03228	136	
248.37902	98	
248.80210	438	
248.89627	1108	1+
249.04194	180	
249.07619	116	
249.93257	140	
250.03985	302	
250.14162	150	
250.94471	110	
250.97133	144	
251.79640	98	
251.83729	96	
252.02106	96	
252.89072	106	
253.42039	120	
253.90554	544	1+
255.07625	96	
255.10426	92	
255.22545	98	
255.78350	118	
255.83177	132	
256.42571	100	
256.66410	92	
257.88087	238	1+
258.97331	176	
259.00838	92	
260.96912	258	
261.84052	144	
261.86338	140	1+
261.96770	140	
262.50857	102	
262.88416	94	
263.05790	116	
263.84157	118	
265.52082	98	
265.97582	94	
266.81578	122	
267.81557	102	
267.97112	380	
268.80722	116	
268.95994	1156	1+
269.79196	136	
269.84897	212	1+
270.94379	186	
271.08800	94	
271.80941	126	
271.91347	216	
272.04313	130	
272.17250	96	
272.88338	110	
272.91259	146	
273.91272	290	1+
275.98163	168	1+
276.06003	162	1+
276.85281	270	1+
277.10080	174	1+
278.84350	146	
278.91161	238	1+
279.45680	116	
279.79016	760	1+
279.82474	212	1+
279.84403	106	
280.79144	560	1+
280.87485	94	
281.85315	120	
281.88916	162	
281.96175	122	
282.12110	132	
282.78846	742	1+
282.87222	144	1+
283.04983	194	1+
283.06764	128	
283.41179	108	
283.78874	536	1+
283.84691	308	
283.96423	102	
283.98212	288	
284.91116	112	
285.82403	106	
285.84151	648	1+
285.91042	222	1+
287.82127	110	
287.97762	92	
288.23410	106	
288.78603	98	
290.78816	172	
291.85747	258	1+
292.79257	124	
293.84262	266	1+
295.80601	350	1+
295.86275	112	
295.92516	218	
295.97748	102	
296.46388	94	
296.80921	296	1+
296.82385	174	
296.89988	106	
297.87849	152	
298.80285	792	
298.85686	212	1+
299.80308	416	
300.01581	92	
300.79811	820	1+
301.79724	762	1+
301.83039	112	
301.85922	714	1+
303.85496	1276	1+
307.43063	102	
307.87517	236	1+
308.29215	254	1+
309.80885	240	1+
310.87275	106	
311.85989	96	
311.88703	96	
314.96291	232	1+
314.99169	124	
315.82062	110	
317.44275	98	
319.80942	106	
319.86880	238	1+
320.80713	394	1+
320.82739	92	
321.15503	136	
322.87335	102	
322.92642	320	1+
323.01426	152	
323.57345	96	
324.87213	190	
325.82018	118	
326.17760	110	
326.87024	334	1+
326.89115	120	
327.80403	174	
328.28685	130	
329.86701	346	1+
334.83488	102	
334.87486	94	
336.08661	194	
336.81433	130	
336.94068	450	1+
337.09213	158	
339.46896	98	
341.17914	96	
347.34367	102	
348.87905	154	
349.31453	160	
349.76449	172	1+
352.88528	238	1+
359.95459	152	1+
361.35043	100	
361.72771	98	
362.29182	202	1+
365.18533	110	
365.87909	98	
365.92362	118	
367.32865	100	
END IONS

###FS:    #m/z: 336.94416 #charge 1+
###MS: 53
###MSMS: 56
BEGIN IONS
TITLE=Cmpd 42, +MS2(336.9442), 28.0-35.0eV, 1.2min #56
RTINSECONDS=70.945
SCANS=53,56
PEPMASS=336.94416	78418
CHARGE=1+
107.32126	98	
178.64617	92	
183.87259	136	
189.86395	216	
191.99167	130	
199.94674	90	
203.05598	88	
203.93354	110	
205.96939	92	
209.94244	124	
210.89189	196	1+
211.94325	3400	1+
212.87733	904	1+
213.93920	862	1+
214.43046	116	
215.85919	96	
215.88609	938	1+
215.93683	152	
217.01110	90	
217.88034	398	1+
221.88973	88	
222.41683	92	
222.97601	94	
223.12246	100	
223.95814	296	1+
223.97176	134	
224.97945	200	
227.58495	90	
227.89287	494	1+
228.89419	368	1+
229.95380	3392	
230.88841	2410	1+
230.95656	94	
231.81888	148	1+
231.94872	1586	1+
232.88950	766	1+
233.82357	194	1+
233.89561	464	1+
233.94488	506	
234.86572	194	1+
235.90469	96	
238.02839	114	
238.05018	118	
238.55667	104	
239.60808	88	
239.90323	188	
239.94633	102	
239.95958	102	
241.83660	226	1+
241.86019	138	
243.08666	148	
244.10128	148	
245.96657	92	
246.87210	100	
246.97202	120	
247.96274	1010	1+
248.19543	90	
248.89784	670	1+
249.05400	92	
249.96178	728	1+
249.98589	148	
250.82906	108	
250.87610	212	1+
250.90333	102	
250.95091	154	
251.90982	112	
251.95441	252	
251.96803	254	
252.00916	90	
252.22467	160	
252.97024	1744	1+
253.04459	92	
253.09424	86	
253.42058	156	1+
253.90694	228	
254.00041	190	1+
254.08854	444	
254.91128	90	
254.93972	116	
254.96446	840	1+
255.07235	374	
256.84485	92	
256.95849	104	
257.79920	120	
257.90947	122	
257.95971	144	
258.84645	436	1+
258.86793	90	
259.82920	216	
260.83577	86	
261.02614	116	
261.82843	124	
261.84210	128	
262.43420	98	
266.41462	148	
266.52192	104	
266.63625	90	
266.79472	156	
267.01092	116	
267.83896	98	
267.87692	230	1+
268.01171	98	
268.83997	296	
268.88288	162	1+
269.83817	406	1+
269.96311	104	
270.86203	126	
270.90724	266	1+
270.98301	286	
271.44790	90	
271.91134	176	1+
271.94396	96	
272.16658	92	
272.84412	582	1+
272.97302	102	
273.79327	122	
273.80702	88	
273.91377	102	
274.92147	94	
275.96933	114	
276.38402	100	
276.46476	158	
276.49028	92	
276.85434	602	1+
277.83134	410	1+
277.96338	174	1+
278.13999	148	1+
278.81242	86	
278.87412	144	
278.91917	88	
279.79372	290	1+
279.89117	126	
280.17913	106	
280.83914	142	
280.97783	128	
281.05709	102	
283.02736	100	
283.78795	238	1+
283.82742	86	
285.85135	194	
286.84994	812	1+
286.90987	122	
288.79685	170	1+
289.82503	116	
289.87762	202	1+
290.85145	128	
291.03674	90	
291.81643	216	1+
291.85192	104	
292.88806	140	
293.10449	188	
293.45176	116	
293.84817	580	1+
293.97532	162	
294.00287	104	
294.09358	90	
294.11552	98	
294.85059	462	1+
295.97023	200	1+
297.80398	132	
297.88640	126	
299.00805	164	
299.85866	86	
302.90698	94	
305.28157	106	
305.90419	86	
306.78855	128	
307.36201	92	
308.86953	274	1+
309.43857	92	
309.91478	88	
310.87062	124	
310.94369	100	
311.69570	108	
311.87046	126	
311.88533	174	
312.79566	172	
313.83668	192	1+
313.87212	228	
317.81712	88	
317.87092	112	
317.90291	144	
317.95700	266	1+
320.01882	88	
320.76023	94	
321.32048	92	
322.28049	226	1+
322.73042	92	
323.75913	104	
325.78687	230	1+
327.87457	140	
328.80513	186	
330.06888	88	
330.81836	208	1+
331.73197	128	
334.95498	96	
335.88703	160	
336.86292	178	
337.02208	86	
337.19074	112	
338.52813	88	
340.90020	190	1+
END IONS

###FS:    #m/z: 322.92851 #charge 1+
###MS: 57
###MSMS: 58
BEGIN IONS
TITLE=Cmpd 43, +MS2(322.9285), 28.0-35.0eV, 1.3min #58
RTINSECONDS=74.626
SCANS=57-58
PEPMASS=322.92851	2230904
CHARGE=1+
149.74065	88	
184.85866	78	
187.13129	94	
193.92772	116	
196.93007	88	
197.96861	80	
205.94882	106	
205.97108	138	
206.83732	140	
206.86558	90	
206.97164	188	
207.97231	274	
214.86396	98	
214.88465	108	
221.94414	180	
222.94875	92	
223.18311	82	
223.95799	524	1+
225.88914	246	1+
226.84111	82	
227.02217	208	1+
227.05254	232	1+
227.08892	94	
227.92790	184	
230.55481	90	
230.92612	88	
231.91247	88	
231.97025	100	
232.89159	82	
233.04388	150	
233.50460	88	
233.63390	100	
234.92694	116	
235.03458	90	
235.43379	94	
237.88458	214	
238.04603	92	
238.86183	90	
238.93932	500	1+
239.07399	94	
239.78682	236	
240.87054	104	
240.93998	6324	
241.05875	88	
241.86021	96	
241.93849	18042	1+
242.15371	90	
242.18970	98	
242.39906	80	
242.85612	80	
242.88625	136	
242.94097	12786	1+
243.82077	148	1+
244.12641	86	
244.90114	86	
244.93932	2986	1+
245.09056	78	
245.82355	92	
246.82726	92	
246.97639	318	1+
248.03076	176	
248.84872	184	
248.99336	144	1+
249.04108	274	1+
249.89665	86	
250.09091	154	
250.87512	260	1+
251.78881	82	
252.13968	84	
252.41851	86	
253.07283	186	
254.90830	114	
254.97312	86	
255.06807	116	
255.10430	80	
256.05706	182	1+
256.80540	84	
258.02702	98	
258.18504	80	
258.79773	116	
258.82946	246	1+
260.01712	110	
260.33604	88	
260.97430	78	
261.01830	134	
261.79230	82	
261.81063	84	
261.84196	90	
263.08511	86	
263.17199	146	
263.83244	78	
263.87974	132	
264.06781	78	
265.05806	246	1+
266.44175	88	
266.86528	142	
267.03360	90	
267.86155	130	
268.00143	92	
268.95882	84	
269.79720	80	
269.89633	80	
270.40376	122	
272.78890	310	1+
272.84480	236	
275.80510	84	
275.92934	94	
276.82009	210	1+
276.84079	490	1+
276.85181	138	
276.89459	80	
277.03564	80	
278.93363	78	
279.09124	986	1+
280.20632	80	
280.82777	80	
281.85611	140	
282.05399	130	
282.87845	108	
283.07548	92	
283.79806	302	1+
284.29118	604	1+
284.78620	98	
285.85829	136	
286.11163	86	
286.81504	160	
286.88388	80	
286.96591	80	
287.80900	98	
288.86232	78	
289.79128	314	1+
290.85475	172	
291.86043	148	
292.06082	258	1+
292.10808	80	
293.83137	80	
293.84979	364	1+
296.95040	78	
297.05372	84	
297.84398	114	
298.87328	84	
298.91537	88	
299.77941	174	
301.77750	82	
302.17427	80	
303.13775	102	
303.81039	108	
303.91653	80	
305.44264	92	
305.80938	90	
306.04152	98	
306.77662	78	
306.93569	90	
307.79761	178	
307.88772	112	
308.28951	330	1+
308.79261	198	
309.81187	138	
309.91588	82	
310.30446	168	
310.80718	238	1+
310.87393	80	
311.86834	440	1+
312.86778	340	1+
313.41033	100	
314.01090	80	
314.83687	118	
315.85342	82	
316.79334	86	
318.87714	90	
320.92525	108	
321.76481	90	
322.88613	132	
323.23730	132	
323.28229	80	
323.39479	80	
323.77980	216	1+
325.81802	152	1+
325.89486	268	1+
326.78671	200	1+
327.13974	86	
327.20417	90	
327.90421	90	
END IONS

###FS:    #m/z: 507.84234 #charge 1+
###MS: 57
###MSMS: 59
BEGIN IONS
TITLE=Cmpd 44, +MS2(507.8423), 28.2-35.2eV, 1.3min #59
RTINSECONDS=75.398
SCANS=57,59
PEPMASS=507.84234	95468
CHARGE=1+
196.01602	750	1+
209.88426	132	
209.94266	176	
211.87574	262	
212.88683	158	
214.88392	936	1+
224.97755	252	
230.89979	306	
232.89394	1352	1+
233.90475	140	
235.89605	226	
236.88882	288	
238.06370	202	1+
238.07969	142	1+
238.88757	216	1+
242.02504	198	1+
242.94348	152	1+
244.08253	138	
249.88459	174	
250.90453	380	
252.07432	182	
255.92255	184	1+
258.87360	142	
259.86225	142	
264.13357	194	1+
266.86274	284	
267.17708	228	
268.88357	164	
270.80206	132	
270.97734	142	
272.80241	392	1+
272.85067	266	1+
273.80608	218	1+
273.92656	162	
276.91589	304	
277.88326	224	1+
278.83330	546	1+
280.78762	244	1+
280.83206	240	1+
280.87909	140	
283.92509	138	1+
284.94651	152	
285.85303	226	1+
287.85038	2424	1+
289.02697	180	1+
289.83081	338	1+
289.84671	200	
289.87738	1132	1+
290.13431	266	1+
290.86129	648	1+
293.85785	284	
293.87416	1088	1+
294.66724	150	1+
294.85765	376	
295.86959	496	1+
296.84857	288	1+
296.98345	158	1+
298.84630	506	1+
300.87837	310	
301.85296	428	1+
303.86474	2132	
304.88259	180	
305.86231	4390	1+
306.12829	146	
307.44846	136	
307.85812	150	
307.88899	1040	
308.14004	376	
308.81283	368	1+
308.83306	140	
308.87084	3800	1+
309.15014	1004	1+
310.15527	606	1+
310.54231	160	
311.88333	1356	
311.97579	250	1+
312.81906	146	
312.84336	260	
312.88412	926	
313.69458	96	1+
313.87519	568	
314.86348	1118	1+
316.07174	124	1+
316.81929	150	
316.85911	388	1+
317.77777	254	1+
318.85452	592	1+
318.88552	534	1+
320.35452	152	1+
321.81836	188	1+
321.85716	186	
322.85523	280	
322.88846	238	
323.86796	1482	1+
324.11696	160	1+
324.89828	314	
325.40920	136	
325.86992	208	
325.89803	628	
326.00462	166	1+
326.05363	134	
326.76396	104	1+
326.88211	6678	1+
327.39766	140	
327.80842	320	1+
328.87783	404	
329.03897	138	1+
329.82520	298	1+
329.87998	596	1+
330.04175	224	1+
330.87917	400	1+
331.79170	276	1+
332.87295	978	1+
333.06673	240	1+
334.14704	214	1+
334.85962	426	
334.87878	620	1+
335.84270	246	
335.88116	462	1+
336.85600	188	
337.02127	244	1+
337.83645	150	
337.87694	982	1+
339.82982	310	1+
339.86233	362	1+
340.90224	134	
341.08367	226	
343.87139	1034	1+
344.00182	212	1+
347.77325	172	
347.80417	246	1+
348.77094	134	
348.85866	216	1+
348.88852	458	1+
348.91610	386	1+
348.96943	234	1+
349.75345	402	1+
349.97366	182	1+
350.11692	158	1+
350.82786	454	1+
350.88397	808	1+
350.94752	122	1+
351.80731	154	
352.16545	286	1+
352.32922	226	1+
352.90352	172	
353.69461	110	1+
353.71288	174	
353.79269	142	
353.80977	294	1+
353.87579	158	
354.84461	164	
354.88607	700	1+
355.88904	600	1+
357.89767	254	
358.16732	138	
358.19483	166	
358.87559	150	
358.89546	288	1+
359.00132	180	1+
359.33587	210	1+
359.79448	200	1+
359.86840	350	1+
360.86399	234	1+
362.72045	138	
362.87336	140	
362.89352	176	
365.03459	146	
365.73914	190	1+
365.86775	134	
365.91838	218	1+
365.93265	186	1+
366.17972	252	
366.83794	726	1+
367.70728	142	
367.77298	218	
368.03029	312	1+
368.71210	200	
368.75875	212	
368.82838	182	
368.89573	444	
369.71447	340	1+
369.83614	1348	1+
369.89925	266	
370.03186	144	
370.78046	136	
370.80164	428	1+
370.89039	162	
371.83031	488	1+
371.90344	136	
372.04818	190	1+
372.33794	196	1+
372.78016	272	
373.27350	166	1+
373.71686	390	1+
373.90136	192	
374.81596	552	
374.89052	150	1+
375.72216	134	
375.81314	278	
375.98260	184	1+
376.12180	194	1+
376.79607	148	
376.81875	158	
376.87700	186	
377.75873	166	
377.86580	214	1+
377.89119	296	1+
378.73859	186	1+
378.76423	166	
378.78661	212	
378.89810	198	1+
380.02185	138	
380.71967	154	
380.86028	190	
381.76392	278	1+
381.80288	152	
381.84219	786	1+
382.71679	154	
382.90414	242	1+
383.39967	138	
384.76492	384	1+
384.85096	946	1+
385.76850	326	1+
385.82714	150	
386.82177	342	
386.84696	260	
386.87218	140	
387.84505	928	1+
387.88642	160	
388.88200	452	1+
389.19755	290	1+
389.72396	208	1+
389.78167	182	1+
389.84093	180	
390.83923	1444	
391.77845	320	1+
391.84079	702	
391.90802	352	1+
392.08115	180	
392.82580	1900	1+
393.86971	302	1+
394.77575	444	1+
394.82102	408	1+
396.87741	158	
397.73218	344	1+
397.85750	322	1+
399.08282	288	1+
399.84655	1268	1+
400.72236	156	
400.77728	182	1+
400.86624	148	
401.98967	174	1+
402.82070	148	
402.86023	210	
403.87114	986	1+
404.20456	134	1+
405.85559	612	1+
407.70435	218	1+
407.75436	146	
407.86549	978	
408.60986	162	1+
408.85041	3156	1+
408.93960	214	1+
409.73200	170	
410.73236	136	
410.83518	3994	1+
410.88363	148	
411.80443	162	
412.87681	312	1+
412.93759	154	
413.07295	500	
413.33957	150	1+
414.67629	170	
414.72551	226	1+
415.73141	138	1+
416.80499	218	1+
417.76217	196	1+
417.85200	294	1+
420.85954	156	
421.88079	618	
422.83006	414	1+
422.86255	2468	1+
423.86452	1436	1+
425.72547	158	
425.75687	190	
425.87067	344	
426.73611	600	1+
426.86046	2320	1+
427.73558	684	1+
428.08330	150	
428.84506	3254	1+
429.69681	286	
429.77546	276	1+
429.87025	374	
430.69883	200	
430.84506	632	
431.86483	1424	1+
432.80159	310	1+
433.71578	150	
433.80362	270	1+
433.85280	610	1+
435.71097	274	1+
435.81719	236	1+
435.85621	356	1+
438.88530	794	1+
439.88906	676	1+
442.87781	440	1+
443.75811	194	
444.79458	354	1+
444.83186	216	1+
444.86959	5282	1+
445.71428	202	
445.75334	650	1+
445.79795	292	1+
446.70839	614	1+
447.70590	682	1+
447.88213	322	1+
449.78736	156	
449.87466	1398	1+
450.69487	484	1+
450.75560	330	1+
451.86649	392	1+
455.78369	166	1+
457.90329	608	1+
460.88724	152	
462.87949	1888	1+
464.71453	312	1+
465.71846	270	1+
465.98708	180	1+
467.02571	206	1+
467.17024	192	1+
467.70533	170	
467.88508	2386	1+
468.72879	166	
468.76847	192	1+
469.72432	252	1+
469.79886	154	1+
471.26993	134	
472.69598	252	1+
472.87555	202	1+
475.78606	188	
483.75361	140	
485.21796	240	1+
485.79430	158	1+
485.89599	1940	1+
487.27441	174	1+
488.73732	166	1+
505.28389	300	1+
507.82500	194	1+
508.91132	182	
509.28800	136	
512.16422	118	1+
END IONS

###FS:    #m/z: 336.94388 #charge 1+
###MS: 57
###MSMS: 60
BEGIN IONS
TITLE=Cmpd 45, +MS2(336.9439), 28.0-35.0eV, 1.3min #60
RTINSECONDS=76.17
SCANS=57,60
PEPMASS=336.94388	83040
CHARGE=1+
129.43598	96	
157.05044	90	
182.86737	110	
189.85898	86	
196.88297	120	
207.97890	148	
209.03294	88	
209.08628	98	
209.88235	86	
209.94103	194	
210.88209	120	
211.94311	3588	1+
212.87718	1826	1+
213.85945	162	1+
213.93903	1900	1+
215.88618	844	1+
215.94180	396	1+
217.88244	108	
218.91300	106	
220.99633	84	
221.94007	104	
222.43341	114	
223.89360	94	
223.95767	218	
224.95556	116	
228.89394	276	1+
229.95365	4042	1+
230.88710	2072	1+
231.12105	136	
231.94914	1944	1+
233.82767	154	
233.86891	140	
233.89299	222	
233.94656	218	1+
234.87735	86	
234.88935	392	1+
234.91520	102	
235.91993	94	
235.94643	156	
236.07729	256	1+
236.93563	92	
238.90742	98	
239.85915	92	
239.90092	88	
240.89669	124	
241.41546	86	
241.79716	92	
241.84218	100	
242.08477	258	1+
243.08504	156	1+
244.14067	106	
244.83522	98	
244.88936	330	1+
246.97722	136	
247.96442	1108	
248.89887	448	1+
249.96116	740	1+
250.30485	128	
250.82567	366	1+
250.90360	292	1+
250.94669	330	
251.88632	84	
252.96965	2734	1+
253.08807	238	
253.90517	154	
253.92514	228	1+
254.08781	190	
254.96508	1178	1+
255.07227	704	1+
255.89830	126	
256.91049	220	
256.96406	240	
257.90114	138	
258.70809	88	
258.84578	262	1+
258.88261	108	
258.90568	140	
258.96508	96	
259.95587	154	
261.83463	116	
262.82999	94	
263.03148	90	
265.08110	136	
265.79477	90	
265.87001	210	1+
265.91907	110	
265.95911	84	
267.84032	172	
268.38313	102	
268.79009	222	1+
268.83927	628	1+
269.84215	372	1+
269.89028	92	
270.44942	110	
270.86960	90	
271.91448	116	
272.84421	390	1+
272.87080	150	
272.97393	106	
273.27350	96	
275.84780	88	
275.88450	86	
276.84662	222	
276.94080	116	
276.96517	116	
277.39134	88	
277.83232	782	1+
277.85723	92	
277.96107	150	
278.05648	94	
278.35736	118	
279.12848	92	
279.85476	192	1+
280.98977	114	
281.04903	110	
282.06763	90	
282.80601	168	1+
282.85708	142	
283.02530	118	
283.95188	214	1+
285.84795	192	
286.85079	308	
287.65934	104	
287.80397	86	
287.85190	512	1+
289.42370	92	
290.84947	532	1+
291.84665	468	1+
291.95078	94	
293.01612	86	
293.10643	94	
293.99353	130	
294.12205	84	
294.15154	118	
294.89515	180	
295.06807	84	
295.70353	100	
295.88292	144	
295.99181	148	
297.01413	98	
297.81444	190	1+
297.97078	212	1+
298.08477	134	
298.22802	84	
298.30415	92	
298.44414	98	
298.80481	90	
298.87521	92	
299.05777	182	
299.88375	104	
299.91632	84	
300.86458	408	1+
302.81618	140	
302.90249	96	
303.03929	102	
303.28529	104	
304.00413	86	
304.63416	88	
304.86430	136	
304.88039	148	1+
304.90430	88	
304.94692	92	
308.84790	170	
309.95946	84	
311.86006	412	1+
311.88797	202	1+
312.40031	116	
312.80982	140	
313.88371	104	
314.44381	98	
315.01148	130	
315.10485	156	
315.82254	190	
316.81708	144	
318.59467	90	
319.88323	92	
320.68649	94	
320.86878	232	1+
321.92571	84	
322.07810	118	
322.80668	102	
323.09863	168	1+
324.82894	90	
324.88663	102	
325.92126	90	
328.88711	272	1+
330.80943	388	1+
330.93267	88	
331.81404	276	1+
332.51866	94	
333.16325	182	1+
333.88927	84	
335.88363	138	
337.82933	110	
337.90841	106	
337.97487	114	
339.53424	94	
339.87606	140	
341.81267	94	
END IONS

###FS:    #m/z: 322.92851 #charge 1+
###MS: 61
###MSMS: 62
BEGIN IONS
TITLE=Cmpd 46, +MS2(322.9285), 28.0-35.0eV, 1.3min #62
RTINSECONDS=79.8365
SCANS=61-62
PEPMASS=322.92851	2715580
CHARGE=1+
81.23940	78	
157.57420	82	
187.88807	96	
192.88773	258	1+
197.96178	78	
198.92359	100	
200.88762	134	
201.04341	248	1+
206.83829	100	
206.97007	104	
207.97329	248	1+
208.44905	78	
209.02321	152	
209.95356	84	
212.87782	84	
213.87537	84	
215.93072	120	
216.46540	88	
217.17041	82	
219.39659	108	
220.87371	148	
220.88578	104	
221.88090	150	
222.05477	100	
222.86756	94	
222.95084	466	1+
223.00968	170	1+
223.87424	146	
223.96412	150	
224.13955	84	
224.93830	90	
225.49872	84	
226.58955	80	
226.83901	94	
227.92984	246	
228.54748	86	
229.87326	82	
230.88685	380	1+
231.94049	94	
234.09597	78	
235.82218	86	
236.38041	108	
237.88958	290	1+
237.92530	98	
237.94810	88	
238.93696	274	
239.07769	122	
239.78574	82	
240.07924	104	
240.93955	6178	
241.37082	158	1+
241.88191	130	
241.94061	4684	
242.94056	14048	1+
243.08370	192	1+
243.82230	204	1+
243.87324	114	
244.93848	2600	1+
245.13678	86	
246.39173	86	
246.44575	82	
246.91068	82	
246.97646	448	1+
247.86960	168	1+
248.84034	174	
248.97158	86	
251.06265	92	
251.82732	210	1+
254.90790	376	1+
255.14501	84	
255.87070	82	
256.38066	78	
256.83527	84	
256.88152	86	
256.89503	142	
257.14204	80	
257.79478	410	1+
258.83190	106	
258.85594	122	
260.05917	148	
260.95111	124	
261.06934	94	
261.82803	88	
262.34885	96	
262.84423	128	
262.89789	90	
263.14714	78	
264.41728	86	
265.01694	124	
265.05499	200	
265.84950	118	
266.88602	176	
267.79727	136	
267.81928	144	
268.11198	84	
268.61681	88	
268.95725	192	
271.77557	92	
272.43792	98	
272.81648	230	1+
272.84590	126	
273.06663	88	
273.79108	374	1+
274.87381	82	
275.86380	204	1+
277.04829	82	
277.25236	84	
277.40580	112	
277.79872	80	
278.82062	82	
278.85306	142	
279.09133	1020	1+
279.85959	124	
280.21905	82	
280.28294	202	1+
281.26076	84	
281.79640	120	
282.08008	84	
282.80431	84	
282.87094	84	
282.96895	110	
283.06299	296	1+
283.78840	92	
283.92893	178	1+
284.28829	474	
284.89226	126	
285.80183	210	1+
285.84818	80	
288.54062	98	
289.03718	102	
289.87601	234	
290.82516	130	
290.85578	96	
291.80192	260	
291.86288	114	
292.26549	88	
292.80180	142	
292.84981	340	1+
293.82818	124	
294.11566	148	
294.87148	98	
296.00111	102	
296.83192	148	
297.42882	106	
297.64959	80	
297.81255	84	
298.10083	96	
298.80139	132	
299.05803	86	
299.78831	200	
299.84375	80	
299.89904	78	
300.42457	88	
300.80034	224	
302.24559	234	
302.77431	80	
302.82079	246	1+
302.88874	132	
303.87613	130	
304.73268	88	
304.79494	78	
305.87396	248	1+
306.22408	102	
306.95498	80	
307.79896	78	
308.29130	330	1+
308.41989	88	
308.80228	254	1+
313.37790	100	
313.84562	88	
315.09948	80	
315.87816	82	
316.11183	100	
318.29404	90	
318.86850	94	
320.09332	82	
322.12542	96	
323.75887	112	
324.89046	324	1+
325.24778	86	
327.71288	94	
END IONS

###FS:    #m/z: 340.93910 #charge 1+
###MS: 61
###MSMS: 63
BEGIN IONS
TITLE=Cmpd 47, +MS2(340.9391), 28.0-35.0eV, 1.4min #63
RTINSECONDS=80.6085
SCANS=61,63
PEPMASS=340.93910	963274
CHARGE=1+
70.40023	82	
192.92532	274	
196.88057	212	
197.92549	134	
210.93650	116	
211.10487	188	
211.94113	118	
212.88012	116	
213.88749	128	
213.93825	1422	1+
214.88309	716	1+
215.88600	596	1+
215.93675	198	
217.85634	90	
217.88004	556	1+
218.85655	90	
222.12228	110	
222.97215	92	
223.95627	322	
224.97567	222	
225.88108	100	
227.86125	148	
227.95380	116	
228.47870	110	
228.84250	190	
228.94552	218	
230.88848	90	
231.88995	148	
231.94893	1340	1+
233.40519	84	
233.89794	736	1+
233.94577	356	1+
235.89459	156	
237.85899	84	
238.88616	92	
238.89774	128	
240.23220	256	1+
240.84525	276	1+
240.88354	142	
241.94278	188	1+
242.83827	124	
242.88500	126	
243.82793	310	1+
243.84638	194	1+
244.89684	114	
245.83615	156	
245.94030	94	
246.39373	88	
248.03150	228	1+
248.87869	102	
248.94055	108	
249.03434	158	1+
249.88983	258	
249.95780	250	
250.86820	96	
251.10055	84	
251.89641	110	
252.07934	140	
252.88519	136	
253.85848	252	1+
254.96653	878	1+
255.07201	346	1+
255.80886	84	
255.90171	104	
256.80745	106	
256.89591	134	
256.91516	152	
256.96235	358	1+
257.01665	226	1+
257.90598	276	1+
257.99562	86	
258.84751	476	1+
258.87651	188	
258.94703	84	
259.95317	240	
260.33799	102	
260.83030	636	1+
260.93177	84	
262.92081	172	
262.97557	96	
263.89242	232	1+
264.03022	86	
265.01020	266	1+
265.35845	94	
265.83608	388	1+
266.99310	176	
267.13650	114	
267.41484	106	
268.34538	84	
269.02150	94	
269.79615	164	
269.85491	226	1+
270.80039	120	
270.82842	136	
270.85748	182	1+
270.89805	90	
271.44366	92	
271.91480	182	1+
272.84202	140	
272.97628	148	
273.43598	82	
273.79271	370	1+
274.88541	100	
276.36173	88	
276.85159	472	1+
277.84348	110	
277.86713	160	
277.92329	90	
277.96032	220	1+
278.84073	1874	1+
278.89648	92	
279.08634	106	
279.91064	114	
279.97875	94	
280.09872	134	
280.92728	138	
280.97239	88	
281.04642	110	
281.30548	86	
281.89068	274	
282.85247	134	
283.87550	92	
284.08804	92	
286.03013	90	
286.09702	82	
286.78493	90	
286.86863	98	
287.82456	134	
288.40926	100	
289.79824	178	1+
290.00032	92	
290.85522	334	1+
292.05707	112	
292.85654	138	
293.97674	104	
294.79527	154	
294.84933	176	
294.86317	192	
295.05532	204	1+
295.81139	134	
295.85338	88	
295.97336	156	
296.80788	176	1+
296.92409	92	
299.05484	94	
299.41452	88	
300.92757	100	
301.25937	84	
301.87194	88	
303.10853	100	
304.05363	88	
304.81201	94	
305.82451	96	
306.15758	86	
307.81001	290	1+
307.89050	174	
308.28968	190	
308.86453	464	1+
309.52689	114	
310.92858	86	
311.86712	330	1+
312.80684	88	
313.88691	92	
314.87319	94	
316.76651	86	
316.89188	104	
317.95041	90	
318.82107	92	
321.92793	98	
321.95875	82	
322.82203	206	1+
325.80775	96	
326.17255	158	
328.18695	102	
328.81983	84	
329.73200	86	
331.25672	88	
332.73057	186	1+
333.05816	82	
336.89881	90	
337.09759	110	
337.75827	182	
338.72352	100	
338.86799	106	
339.83077	240	1+
341.63701	94	
341.96429	100	
342.83208	86	
342.95024	90	
343.91045	94	
344.21795	88	
345.07630	116	
END IONS

###FS:    #m/z: 507.84303 #charge 1+
###MS: 61
###MSMS: 64
BEGIN IONS
TITLE=Cmpd 48, +MS2(507.8430), 28.2-35.2eV, 1.4min #64
RTINSECONDS=81.381
SCANS=61,64
PEPMASS=507.84303	126452
CHARGE=1+
196.01591	162	
211.88176	456	1+
213.87088	150	
214.02434	152	
214.88640	306	
218.87996	152	
224.97803	152	
232.89516	1234	1+
234.89195	368	1+
236.88665	604	1+
240.07813	190	
241.87957	150	
244.97040	228	1+
249.04045	152	
249.88405	214	1+
250.90633	516	1+
250.94027	144	
251.08290	212	1+
254.09137	142	
254.89864	270	
254.91186	172	
256.91664	182	
264.83423	174	1+
264.92064	138	
266.16875	240	
268.92146	202	1+
269.03920	220	1+
269.87204	202	
269.89650	252	1+
270.92264	216	1+
271.88374	244	1+
272.79857	204	1+
273.93494	196	1+
275.85038	262	
276.78985	272	1+
277.85191	214	
278.82895	506	1+
278.86051	182	
278.96839	136	
281.05270	242	1+
283.39737	148	
285.85719	444	1+
285.93649	248	1+
286.80185	302	1+
286.83299	160	
287.03776	172	
287.85170	2846	1+
288.02683	426	1+
288.44996	208	
288.82727	198	
289.84821	238	
289.87661	280	
290.85821	352	1+
290.88136	154	
291.39538	186	
291.86282	238	1+
292.05994	226	1+
293.34443	198	1+
293.84123	190	
293.87218	794	1+
295.87235	356	
296.85431	570	1+
297.80528	138	
298.85051	314	1+
298.88995	190	
299.36860	134	
299.91358	136	
300.84882	424	
301.81434	160	
301.84491	330	1+
303.12207	192	1+
303.36310	226	1+
303.83873	144	
303.86558	2518	1+
303.93588	144	
305.86149	3922	
305.95811	290	1+
306.90783	172	
306.92608	132	1+
307.85623	298	
307.88888	828	
308.00154	164	1+
308.01957	168	1+
308.14060	1618	1+
308.87173	3786	1+
309.84176	136	
310.86865	208	
310.91036	166	
311.15659	188	
311.85794	688	1+
311.88250	2074	1+
311.91210	144	
312.06034	170	1+
312.90277	356	1+
314.86272	990	1+
315.01084	142	
315.10424	140	
315.80718	154	
315.90220	154	
316.86154	732	1+
317.81962	238	1+
318.85854	336	
320.07908	140	
320.86861	500	1+
321.82006	158	
321.87561	336	1+
322.85779	248	
323.37898	212	1+
323.56150	162	
323.85050	516	1+
323.87193	1730	1+
323.93878	204	1+
324.85453	448	1+
324.90465	138	
325.89310	156	
326.88220	9038	1+
327.03004	198	1+
327.17262	190	1+
327.82327	322	1+
328.87894	982	1+
329.86984	202	
330.16241	216	
330.78889	332	1+
330.88006	138	
331.81494	206	
331.89164	392	1+
332.86831	676	1+
333.82855	160	
335.88544	136	
335.95794	196	
336.87025	246	
337.88053	928	1+
340.87016	760	1+
342.76272	186	1+
342.90214	144	
343.87377	546	1+
344.84218	274	1+
345.88160	456	1+
346.77446	322	1+
346.89199	398	1+
347.75011	152	
347.83014	154	
347.96018	218	1+
348.17176	138	
348.91013	296	1+
349.07230	178	1+
349.75441	626	1+
349.79524	302	1+
349.82182	340	1+
350.88644	546	
351.15758	198	1+
351.88827	518	1+
352.84352	444	1+
352.91326	180	
353.82605	186	
354.34636	140	
354.78326	142	
355.80163	156	
355.88489	598	1+
356.05266	180	
357.84938	260	
357.87133	136	
358.75777	204	1+
358.82337	144	
359.88559	218	1+
360.77139	306	1+
362.30495	228	1+
363.71978	138	
363.88768	258	1+
363.93401	170	1+
364.85116	144	
365.78591	182	
366.71874	154	
366.79375	254	1+
366.83495	292	
367.71002	400	1+
367.77587	220	1+
367.83483	148	
367.90532	372	1+
368.01674	176	1+
368.37410	164	
368.86442	352	1+
368.89280	272	
369.23269	220	
369.83587	1336	1+
370.18690	258	1+
370.79683	202	
371.19003	198	1+
371.76831	380	1+
371.81613	156	
371.83616	164	
372.80467	156	
373.83084	146	
374.81302	774	1+
375.72560	236	1+
375.86137	300	1+
376.17486	220	1+
376.76014	388	1+
376.79969	250	1+
376.88072	320	1+
379.79230	210	1+
380.71706	186	
380.73664	208	
381.11157	280	1+
381.84179	924	1+
382.78676	232	1+
383.71184	222	
383.74358	162	1+
383.81436	170	
384.76290	202	
384.84711	628	
384.89057	342	1+
385.01446	158	1+
385.03674	184	1+
385.06575	150	1+
385.82203	190	
385.84974	464	
386.83843	1202	1+
386.85185	260	
387.74624	170	1+
387.84464	1052	1+
388.16630	174	1+
388.82231	158	
389.19641	306	1+
390.05608	150	
390.83852	1150	
391.83887	656	
391.90442	170	
392.72769	366	1+
392.78507	418	1+
392.82516	1842	1+
392.94270	164	
393.73006	294	1+
394.83090	250	
395.77661	176	
395.93815	136	1+
397.89186	176	
398.72625	142	
399.68544	340	1+
399.71807	272	1+
399.84688	2006	1+
401.78769	284	1+
402.73481	256	1+
403.86817	468	
404.83919	138	
404.87314	326	
405.73730	348	1+
405.76070	154	
405.85475	710	
405.90775	158	
406.74325	292	1+
406.85699	390	
407.86673	968	
408.00575	228	1+
408.06267	156	
408.84878	2346	1+
410.73487	138	
410.83449	4268	1+
411.80278	268	1+
411.86170	154	
412.86966	268	
413.07196	170	
413.73779	264	1+
413.85916	158	
415.86751	140	
416.80176	310	1+
416.87930	572	1+
417.85374	974	1+
418.72837	206	1+
420.84681	140	
421.74484	240	1+
421.82884	332	1+
421.88183	580	
422.86496	1904	1+
423.86546	1290	1+
425.75572	210	
425.86774	182	
425.88407	140	
426.76200	156	
426.85816	2138	1+
427.74434	816	1+
428.80638	246	1+
428.84424	4668	1+
429.69821	458	1+
431.68422	330	1+
431.86553	1288	1+
432.68433	218	1+
433.85419	498	
434.85460	588	1+
435.78792	154	
438.75722	198	1+
439.89306	330	
440.73109	134	
440.87707	198	
441.78759	330	1+
441.85077	184	1+
442.68044	344	1+
444.77770	176	
444.86976	4388	1+
445.71145	222	1+
445.75375	218	
446.75996	224	
446.78915	218	1+
447.70796	950	1+
447.75675	170	
448.87333	1138	1+
448.87448	244	
449.69127	356	1+
449.79219	176	
449.87254	1122	1+
450.76115	390	1+
452.77944	146	
457.90432	812	1+
462.88078	2034	1+
465.71567	566	1+
467.88674	1816	1+
468.20258	142	1+
469.88497	310	
485.89594	1436	1+
487.26530	136	
490.90357	242	1+
508.28736	244	1+
END IONS

###FS:    #m/z: 340.93897 #charge 1+
###MS: 65
###MSMS: 66
BEGIN IONS
TITLE=Cmpd 49, +MS2(340.9390), 28.0-35.0eV, 1.4min #66
RTINSECONDS=85.0605
SCANS=65-66
PEPMASS=340.93897	933102
CHARGE=1+
53.33473	92	
185.87518	84	
190.94559	146	
192.88751	126	
192.92706	476	1+
196.08135	138	
205.00831	86	
205.95179	120	
207.88597	86	
210.93804	226	
212.87553	202	
213.89072	106	
213.93859	1044	1+
214.85324	90	
214.88561	478	1+
215.93705	272	
217.88038	214	
217.89753	90	
218.88371	84	
220.87849	112	
221.95906	84	
222.04333	84	
222.95192	346	
223.95973	440	
224.19505	86	
224.94472	94	
224.97962	150	
225.84716	84	
225.97474	88	
226.79095	88	
226.85622	120	
226.89812	134	
227.88516	84	
227.94317	150	1+
229.88461	370	1+
230.88687	320	1+
231.94839	766	1+
232.89309	912	1+
233.89648	784	1+
233.94921	190	
235.86542	114	
235.90167	216	1+
238.04636	92	
238.85246	110	
239.90276	256	
240.14470	92	
240.23188	118	
240.43458	106	
240.83858	84	
240.96018	160	
241.84053	184	
241.89182	124	
242.82959	592	1+
243.08182	176	
243.83108	378	1+
245.11488	90	
246.97296	292	1+
248.03212	142	
248.89658	108	
249.03761	260	
249.89993	144	
250.88964	102	
250.98357	82	
252.97161	110	
254.08371	84	
254.96283	670	1+
255.07412	102	
255.15611	272	1+
257.85930	90	
257.95983	104	
258.84217	186	
258.85762	238	
259.07332	90	
259.52627	100	
259.84583	138	
259.95492	486	1+
260.83743	904	1+
260.90468	132	
261.91658	86	
262.13925	116	
263.05249	172	
263.06772	140	
264.90278	126	
265.01716	112	
265.91300	96	
266.60207	88	
266.99803	120	
267.13259	150	
267.84258	130	
268.45409	102	
268.84868	106	
269.11762	116	
269.84005	154	
269.86616	84	
271.00015	106	
272.93657	196	
273.07079	84	
273.85753	172	1+
273.91924	128	
275.81231	138	
275.92341	162	
276.85692	436	1+
276.87435	146	
277.00269	106	
277.96227	116	
278.84347	1756	1+
278.96335	280	1+
279.94533	92	
279.99889	90	
281.04783	138	
281.84458	238	1+
281.86579	118	
281.89352	184	
282.79302	134	
283.59422	82	
283.79242	84	
284.02195	88	
284.04897	88	
284.87920	106	
285.36455	88	
286.13192	94	
287.86289	134	
287.94948	132	
288.83867	134	
289.80490	112	
290.78327	112	
291.80456	104	
292.84126	82	
293.05751	104	
293.79788	102	
293.87558	122	
293.97835	128	
294.18092	118	
294.84912	132	
294.86767	190	
295.85817	332	1+
295.97220	278	1+
296.86145	236	1+
297.97615	186	
298.88546	146	
299.15934	88	
299.88272	184	
301.02347	156	
301.86072	594	1+
301.95960	128	
302.94403	100	
304.25896	100	
305.89603	132	
306.43905	98	
308.39604	88	
309.79802	122	
310.80945	98	
310.86665	160	
311.85835	280	1+
314.99485	150	
315.01052	204	1+
315.10661	144	
316.93749	150	
318.88679	84	
320.03817	126	
322.03811	96	
326.87985	130	
326.99286	90	
328.18733	110	
328.27096	102	
328.81206	126	
332.86527	216	1+
333.05877	102	
337.08835	102	
338.07654	102	
338.86655	216	
339.75980	148	
339.82000	94	
340.29168	140	
340.44032	92	
341.76567	126	
342.73662	86	
342.77956	92	
342.90086	110	
344.08009	448	1+
END IONS

###FS:    #m/z: 363.95477 #charge 1+
###MS: 65
###MSMS: 67
BEGIN IONS
TITLE=Cmpd 50, +MS2(363.9548), 28.0-35.0eV, 1.5min #67
RTINSECONDS=85.8325
SCANS=65,67
PEPMASS=363.95477	423826
CHARGE=1+
189.86154	520	
191.85842	172	
193.08207	96	
196.88486	146	
200.88968	160	
203.89516	88	
207.87007	94	
208.88639	156	
209.94312	1046	1+
210.88339	538	1+
210.93466	104	
212.87748	1756	1+
214.14017	88	
214.88472	158	
217.05649	92	
219.86235	152	
222.95118	536	1+
223.88791	134	
224.89862	142	
224.94883	1052	1+
225.88521	100	
225.96916	662	1+
226.89954	96	
226.94633	5502	1+
226.97169	446	1+
227.88769	792	1+
227.93061	368	
228.89251	666	1+
228.94119	5314	1+
230.88737	2388	1+
232.88358	274	
232.90200	210	
233.80295	108	
233.88443	138	
233.91122	124	
233.93252	90	
234.88114	306	
234.93193	138	
235.42780	124	
235.83707	102	
238.02775	94	
238.89804	92	
239.95673	582	1+
240.93905	1026	
241.93793	2586	1+
242.85445	124	
242.94014	1760	1+
242.95849	494	
243.90472	140	
244.90013	130	
244.95713	2978	1+
245.94276	192	
246.90445	248	1+
246.95162	4220	1+
246.97299	104	
248.03858	126	
248.71216	100	
248.84097	178	
248.89870	1174	1+
248.95193	356	1+
249.09797	122	
249.80477	158	
250.04225	98	
250.89633	264	1+
250.94460	238	
250.96994	248	1+
252.07825	290	1+
253.10370	118	
254.84918	98	
256.80505	132	
256.95112	148	
258.83278	114	
258.96961	140	
259.95771	98	
259.96523	380	1+
260.13399	124	1+
260.39732	92	
260.83318	222	
260.96707	320	1+
261.13821	158	1+
261.44056	114	
261.83407	94	
262.82364	156	
263.97942	132	
266.81367	212	1+
266.92611	212	1+
267.10272	114	
267.97284	594	
268.78830	210	1+
268.95823	102	
269.96773	732	1+
270.06511	200	1+
270.91207	104	
271.85042	162	
272.84986	112	
272.92221	96	
273.92771	98	
274.53767	114	
275.81276	214	1+
276.85322	292	1+
278.41287	92	
278.79851	106	
278.84240	486	1+
278.99701	94	
279.10171	94	
279.80845	94	
280.05296	170	1+
280.79409	230	
280.82986	528	1+
281.80101	202	
281.86191	126	
282.79162	654	1+
283.07922	100	
283.78893	408	1+
283.84949	126	
284.07056	146	
284.42383	90	
284.81984	304	1+
284.84394	126	
284.86823	98	
284.97664	88	
285.09370	136	
285.84477	280	
285.86100	264	
285.96031	156	
286.91587	98	
288.86391	288	1+
290.80756	158	
291.13908	92	
291.86248	280	1+
292.05885	318	1+
292.80962	124	
292.86431	204	1+
293.06221	232	1+
293.11602	294	
293.84793	204	1+
295.84477	190	1+
296.89540	146	
297.80865	238	
297.87153	116	
297.88877	128	
297.93329	170	1+
298.07347	168	1+
298.80186	344	
298.82428	92	
298.84296	128	
298.90559	256	1+
299.80334	272	
299.87424	158	
300.80287	1362	1+
301.85863	516	1+
302.01422	104	
302.24216	98	
302.80623	332	1+
302.83325	160	
303.85270	986	1+
305.92124	90	
306.43003	214	1+
306.85323	150	
307.13154	104	
307.86190	226	1+
308.79266	110	
308.83798	168	
309.92130	118	
310.24964	112	1+
310.82450	90	
311.86410	304	1+
315.35915	90	
316.80949	118	
316.90672	90	
317.81274	384	1+
318.39050	92	
318.58327	112	
318.93686	194	
318.95145	204	
320.13743	150	
320.81298	348	1+
320.91542	146	
320.94183	88	
321.81492	294	1+
321.86297	182	
321.90172	92	
322.92657	194	
323.39286	98	
325.04869	110	
325.86907	454	1+
326.87175	388	1+
326.96464	114	
327.85615	106	
329.87248	304	1+
330.85019	96	
333.05629	134	
334.09440	108	
336.89685	96	
336.94365	278	1+
337.09066	116	
339.19947	108	
339.82050	134	
340.89779	140	
340.93210	124	
343.02321	90	
343.18452	94	
345.11161	116	
347.76794	108	
352.89001	210	
358.19843	88	
359.86029	114	
360.07703	100	
360.56892	90	
360.91906	106	
361.71511	96	
366.08663	90	
366.28556	92	
367.31290	152	
368.79965	96	
END IONS

###FS:    #m/z: 507.84259 #charge 1+
###MS: 65
###MSMS: 68
BEGIN IONS
TITLE=Cmpd 51, +MS2(507.8426), 28.2-35.2eV, 1.5min #68
RTINSECONDS=86.6045
SCANS=65,68
PEPMASS=507.84259	106142
CHARGE=1+
196.01481	352	1+
209.93767	160	
211.03147	126	
214.88306	352	
230.90079	146	
232.89512	1362	1+
234.89127	360	1+
236.88632	670	1+
237.85524	196	
238.05985	296	
238.13245	126	
240.07857	144	
246.97515	148	
250.90611	688	1+
252.08665	222	1+
252.91142	168	
254.83142	134	
255.00905	220	1+
258.87910	268	1+
260.82115	218	1+
266.09390	132	
270.85449	266	1+
273.88515	156	
275.84325	540	1+
277.98741	162	1+
278.83289	594	1+
280.82649	124	
285.85482	536	1+
285.91685	222	1+
286.10407	198	1+
287.81167	172	
287.85059	3524	1+
289.03247	222	
289.85684	822	1+
289.87856	350	
290.05626	178	1+
290.12794	128	
290.86341	556	1+
290.87886	156	
290.89721	144	
290.93431	250	1+
291.81376	124	
292.06108	218	1+
292.96223	384	1+
293.87256	946	1+
294.86148	162	
295.84877	338	1+
296.85200	284	1+
296.90206	212	1+
297.09995	124	
297.80116	190	
298.85343	138	
300.80326	132	
300.85077	218	
301.84636	156	
302.90893	132	
303.80754	132	
303.86576	2274	1+
305.86110	4302	1+
305.95668	164	
306.12589	124	
307.85755	234	
307.88887	468	
308.13920	974	1+
308.79193	156	
308.87233	3226	1+
309.98772	122	1+
310.15566	834	1+
311.84959	154	
311.88138	1690	1+
312.86710	298	
313.95105	134	
314.82290	130	
314.86273	1170	1+
316.86252	370	1+
316.91013	146	
317.88190	236	1+
318.85680	758	1+
318.88412	318	1+
319.86066	442	1+
319.94517	136	
320.97206	446	1+
321.22458	96	1+
321.37776	160	
321.88008	140	
321.97686	280	1+
322.85509	196	
323.82482	210	
323.87035	1826	1+
323.90837	140	
324.08856	250	1+
324.97914	170	1+
325.09033	240	1+
325.86173	128	
325.90099	498	
326.88187	7860	1+
326.94943	170	1+
328.88194	840	1+
330.82360	174	
330.85458	158	
330.88042	160	
331.38267	284	1+
331.87806	130	
332.04327	140	1+
332.86964	702	1+
332.99332	160	1+
333.04312	188	1+
334.85974	176	
334.87897	490	1+
335.88630	306	1+
336.82743	138	
336.85398	124	
336.97160	160	
337.75532	128	
337.88502	132	
337.97164	124	
338.87650	204	
339.05780	158	
339.87251	326	1+
339.88891	156	
340.81580	218	1+
340.84604	272	1+
340.89961	182	
341.08823	230	1+
341.90117	276	
343.87299	440	
345.87590	404	1+
346.01386	208	1+
346.07197	256	1+
347.07778	182	1+
347.77376	260	
347.85392	142	
347.88502	502	1+
348.75629	518	1+
348.77722	142	
348.80294	160	
348.83888	270	1+
348.88849	330	1+
348.91495	536	1+
349.01952	210	1+
349.76098	446	1+
350.88495	324	
351.82922	136	
351.88271	198	
352.88255	146	
353.84997	226	
353.90560	268	1+
354.83394	276	1+
354.88042	478	1+
355.86137	132	
355.88635	336	1+
357.88425	270	
359.75894	248	
359.78029	188	
359.96326	128	
360.15003	162	1+
360.76645	358	1+
360.86037	272	1+
360.88625	124	
363.89512	134	
365.75957	264	1+
365.78850	282	1+
366.71125	552	1+
366.83253	784	1+
367.71737	358	1+
367.77523	210	
367.79846	132	
367.81982	354	
368.77135	144	
368.88923	214	
369.83410	1432	1+
369.90715	206	
370.80535	350	1+
370.88985	126	
371.35777	254	1+
372.03785	240	1+
372.78180	316	1+
373.83074	266	
373.90416	304	
374.73851	394	1+
374.81119	698	1+
376.88598	396	1+
377.88993	360	1+
378.75134	262	1+
379.81235	192	
380.10769	194	
380.93939	128	
381.72020	146	
381.83796	684	1+
382.90919	152	
383.71187	340	1+
384.73524	178	1+
384.77446	342	1+
384.84637	1540	1+
385.77574	290	1+
385.82365	566	1+
387.92160	128	1+
388.84840	420	
389.19753	290	
389.75580	218	1+
389.80616	134	
389.84334	226	
390.19687	134	
390.83840	1578	1+
390.94533	226	1+
391.10304	152	1+
391.88052	142	
392.06334	130	
392.82353	1188	1+
392.90012	280	1+
394.66992	168	1+
394.78826	364	1+
395.82000	178	
396.73642	140	
396.86700	376	1+
397.68783	152	1+
397.86792	240	1+
398.72823	194	
399.73221	144	
399.77118	124	
399.79510	140	
399.84789	1292	1+
402.83701	168	
403.80390	192	1+
403.86935	590	1+
404.04028	100	1+
405.78468	230	1+
405.85576	516	
406.86066	310	
407.03110	182	1+
407.75037	188	1+
407.82826	128	
407.85093	2848	1+
408.44367	124	
408.85006	2128	1+
408.92057	124	
409.73165	134	
409.77748	384	1+
410.73847	280	
410.83311	3376	1+
411.09131	128	
413.06765	168	
413.83465	196	
414.82836	136	
415.69724	200	1+
417.85829	306	1+
418.83253	260	1+
418.95153	156	1+
420.86166	178	
421.74714	204	
421.87660	240	
422.82900	136	
422.86733	448	
423.86647	1288	1+
424.80008	258	1+
425.76295	238	
425.85702	1886	1+
425.99392	116	1+
426.77307	232	
426.93381	134	
427.07868	226	1+
427.74108	264	
428.76729	148	
428.84602	3366	1+
429.73049	252	
430.84621	524	
431.80812	124	
431.86831	450	
432.86534	488	
433.85072	522	1+
434.88736	292	1+
435.71112	328	1+
437.71873	192	1+
437.77478	130	
437.83795	170	1+
439.89094	324	
440.83815	202	1+
440.89645	142	
443.77372	156	
444.75648	598	1+
444.87062	3910	1+
445.71593	412	1+
445.75639	530	1+
447.70599	752	1+
447.87917	250	
448.87988	196	
449.16374	202	1+
449.69367	558	1+
449.78008	134	
449.87563	1170	1+
450.69838	354	1+
450.75839	442	1+
451.75944	248	1+
452.85772	142	
456.86796	134	
457.89982	632	1+
458.19603	194	1+
459.89818	246	1+
462.88007	1578	1+
465.71765	368	1+
465.89239	124	
467.70069	196	
467.77858	188	1+
467.88580	1748	1+
474.87659	182	
482.85077	158	
485.89611	1096	1+
488.14387	136	
490.89720	152	1+
499.73708	226	1+
500.69515	158	1+
506.79109	212	1+
509.28524	326	1+
509.76119	148	
510.16990	182	1+
510.25614	104	1+
END IONS

###FS:    #m/z: 340.93894 #charge 1+
###MS: 69
###MSMS: 70
BEGIN IONS
TITLE=Cmpd 52, +MS2(340.9389), 28.0-35.0eV, 1.5min #70
RTINSECONDS=90.3205
SCANS=69-70
PEPMASS=340.93894	977988
CHARGE=1+
110.33398	106	
190.54326	98	
190.92961	114	
192.92532	360	1+
194.91743	190	1+
195.94368	88	
196.01422	90	
197.95613	146	
203.93061	122	
203.95814	88	
206.41005	90	
208.95466	334	
210.93665	570	1+
212.88018	254	1+
213.41402	100	
213.88275	158	1+
213.93902	2036	1+
215.88512	546	1+
216.07336	100	
217.38947	122	
217.87958	202	
217.94019	98	
220.38715	102	
220.87609	92	
220.88856	86	
221.12780	88	
221.89370	160	
221.94320	174	
222.95081	338	
223.41431	92	
223.82737	104	
223.95939	208	
224.97647	256	
225.94856	102	
226.39560	86	
226.86702	86	
226.94668	180	
226.96762	214	
227.94420	434	1+
228.24135	90	
228.84146	268	
228.97138	102	
230.85780	112	
230.88881	222	
231.86380	154	
231.88590	98	
231.92940	86	
231.94934	1100	1+
232.89090	264	1+
233.40711	98	
233.94637	136	
235.88956	348	1+
236.86088	110	
239.62339	88	
239.78648	116	
239.84022	86	
239.90018	290	1+
240.23649	132	
240.85006	128	
240.88351	136	
240.96231	186	
241.41538	88	
241.84442	290	
241.89127	120	
242.83282	90	
242.95744	98	
243.83024	320	
244.83660	138	
244.88307	88	
244.95529	124	
245.00346	160	1+
246.94611	150	
246.96991	356	1+
247.41238	94	
247.86770	124	
247.97310	244	1+
248.89688	100	
248.99482	134	
249.03835	92	
249.90187	104	
249.95772	124	
249.99943	92	
250.91339	100	
250.94514	176	
251.88126	132	
251.96388	168	1+
252.91806	188	1+
253.90143	240	1+
254.96386	638	1+
255.07203	290	1+
255.13572	94	
255.89883	336	1+
256.86671	132	
256.96201	212	
257.84825	86	
257.94079	146	
257.96492	488	1+
258.84479	334	
259.79735	86	
259.85665	178	
259.95656	298	1+
260.83285	946	1+
261.94704	130	
262.96541	92	
263.05806	290	1+
263.84758	92	
263.97414	100	
265.01494	156	
267.95841	128	
268.84295	224	1+
268.91323	90	
268.95837	134	
270.60515	96	
271.83078	116	
271.98820	88	
272.84360	150	
272.93696	164	
273.12046	142	
274.83402	88	
274.86608	194	
274.89122	136	
274.95724	114	
275.80826	120	
275.85769	112	
275.89877	214	1+
275.91263	250	1+
275.97106	140	
276.85334	368	1+
277.86955	166	
277.96832	94	
278.84189	1512	1+
278.87385	110	
281.85258	160	
282.79536	182	1+
282.90487	116	
284.87243	190	1+
285.09574	166	
286.91206	128	
286.92280	120	
286.95956	100	
287.00518	116	
288.80022	128	
288.90788	114	
289.87602	92	
290.79995	238	1+
290.85328	166	
291.80272	188	1+
292.87387	138	
294.37470	94	
294.84786	136	
295.93315	106	
296.85079	288	1+
296.87382	180	
296.97154	406	1+
297.81411	240	1+
297.97491	286	1+
299.05935	144	
299.46962	86	
299.80383	98	
299.87551	312	1+
299.92246	176	
300.79190	92	
300.80249	116	
301.85821	630	1+
302.18061	92	
302.92390	90	
302.94600	124	
303.99786	102	
304.91887	190	
305.87646	284	1+
306.44540	88	
306.88092	192	1+
307.79502	200	
308.28869	168	
308.87241	300	1+
309.02386	122	
309.29487	132	
311.08039	134	
314.81644	124	
315.86923	156	1+
316.97693	116	
316.99824	100	
321.02144	128	
324.89360	88	
325.84188	114	
326.05092	126	
326.17202	116	
326.86474	210	1+
329.87082	166	1+
330.81446	180	
332.83462	110	
333.87934	340	1+
337.39723	88	
338.80387	138	
339.31287	104	
339.80156	88	
339.84184	90	
END IONS

###FS:    #m/z: 363.95482 #charge 1+
###MS: 69
###MSMS: 71
BEGIN IONS
TITLE=Cmpd 53, +MS2(363.9548), 28.0-35.0eV, 1.5min #71
RTINSECONDS=91.0925
SCANS=69,71
PEPMASS=363.95482	440090
CHARGE=1+
180.07700	96	
182.87075	134	
184.93138	150	
187.93522	150	
189.86225	424	
191.85761	242	
193.85223	90	
194.88659	216	1+
196.88575	142	
198.81277	92	
201.01066	94	
205.87764	86	
205.98523	90	
207.87230	190	
208.87469	106	
208.95297	90	
209.94298	1302	1+
210.88350	112	
211.11345	98	
212.87775	1422	1+
214.88231	178	1+
214.89649	140	
218.91109	154	
222.95307	448	1+
223.05033	88	
224.89417	352	1+
224.94992	1086	1+
224.96623	200	
225.97572	110	
226.94622	7008	1+
226.97076	360	
227.03413	124	
227.62588	110	
227.92937	626	
228.05585	102	
228.79585	98	
228.89439	546	1+
228.94141	6648	1+
230.88680	2642	1+
232.01181	96	
233.89783	142	
234.88275	128	
238.13001	116	
238.93554	120	
239.90300	86	
240.93871	1598	1+
240.95968	628	1+
241.83273	86	
242.86231	136	
242.94174	1640	1+
243.82710	256	1+
243.87246	124	
244.62571	114	
244.95664	4810	1+
245.91781	100	
245.94092	358	
246.95180	4088	1+
247.93798	110	
248.02720	88	
248.80341	86	
248.84970	94	
248.89830	762	1+
249.03969	128	
249.89019	370	1+
250.13542	98	
250.79051	106	
250.96899	178	1+
251.94693	130	
252.88921	96	
253.90734	334	1+
254.85537	92	
257.97313	98	
258.97728	90	
259.83679	126	
260.39161	96	
260.82308	352	1+
260.84207	192	1+
260.86264	170	
260.97000	476	1+
263.84405	118	
264.90265	94	
264.96174	160	
265.78861	180	
265.98072	140	
266.09104	124	
266.81281	208	
266.95774	164	
267.84619	138	
267.97141	614	
268.53019	106	
268.81216	122	
268.96169	958	1+
269.07809	108	
269.83991	112	
269.92260	110	
269.96742	680	1+
270.40488	100	
271.80721	102	
271.91558	122	
272.09577	124	
272.87455	206	1+
275.04350	144	
276.84534	554	1+
277.07025	86	
278.36562	96	
278.79673	98	
278.81628	90	
279.10186	430	1+
279.85043	132	
280.07409	198	1+
280.79236	436	1+
281.09716	94	
281.89300	198	
282.79116	378	
282.84538	354	1+
282.89243	120	
283.78956	436	1+
284.82110	94	
285.84341	236	
285.90434	86	
285.92625	144	
287.81573	124	
290.85453	248	1+
291.07319	114	
292.88931	162	1+
293.05687	134	
296.86006	112	
297.80380	702	1+
298.37471	98	
298.85945	174	
298.99719	104	
299.07896	92	
299.87055	106	
299.89929	106	
300.15140	142	
300.79944	1372	1+
300.88303	104	
301.86143	286	
301.91052	120	
302.85786	120	
303.85791	532	
303.98862	102	
304.40715	98	
304.84081	138	
306.43249	196	
306.85601	94	
306.87560	110	
307.08001	192	
308.07490	92	
308.89237	94	
308.92047	118	
311.80985	202	1+
311.89267	86	
314.02585	128	
315.82834	186	1+
316.43283	112	
317.81680	152	
318.81085	98	
318.95422	114	
319.12747	116	
319.81453	136	
320.81307	268	1+
320.92171	110	
321.10673	88	
321.86433	310	
322.93068	206	
323.81960	86	
324.73198	90	
324.81285	138	
324.85409	96	
324.87839	226	1+
324.95148	108	
326.87173	404	1+
328.88394	194	
329.86794	342	1+
330.91650	86	
334.87578	88	
334.95324	148	
336.07963	96	
336.87064	100	
336.94353	186	
337.09093	138	
339.82461	276	1+
340.89938	136	
340.93773	262	
342.09147	92	
343.87641	100	
346.77424	92	
347.30492	86	
349.76013	154	
350.83021	138	1+
356.77159	120	
357.76205	190	1+
359.85476	106	
363.78419	134	
367.74421	272	1+
367.84019	238	1+
368.75185	162	1+
368.89614	92	
END IONS

###FS:    #m/z: 336.94391 #charge 1+
###MS: 69
###MSMS: 72
BEGIN IONS
TITLE=Cmpd 54, +MS2(336.9439), 28.0-35.0eV, 1.6min #72
RTINSECONDS=91.8645
SCANS=69,72
PEPMASS=336.94391	61898
CHARGE=1+
104.14574	84	
179.37883	102	
188.06464	98	
189.46141	80	
208.98147	90	
210.38250	94	
210.88228	248	
211.94340	2626	1+
212.87663	634	1+
213.86434	80	
213.93734	1316	1+
215.88676	434	1+
215.95434	82	
215.99183	102	
216.00531	108	
218.13782	90	
219.02405	84	
220.84295	98	
220.87752	88	
223.97617	122	
224.87988	216	1+
224.97317	232	
226.96551	100	
227.43518	102	
227.96484	82	
228.89477	258	
229.88613	88	
229.95400	3644	
230.88837	1814	1+
230.95672	124	
231.42085	80	
231.86241	152	
231.94874	2120	1+
232.85376	86	
233.82481	166	
233.89456	404	1+
234.83224	284	1+
234.88396	88	
235.88975	110	
237.06603	86	
237.88749	100	
238.84588	136	
239.90389	114	
240.06925	188	1+
240.96088	162	
241.02659	114	
241.40327	94	
241.84117	138	
241.94700	110	
242.94803	100	
243.51863	92	
245.14822	84	
246.13568	92	
246.90336	112	
247.96406	1298	1+
248.89690	592	1+
249.79368	84	
249.95973	440	1+
250.83498	378	1+
250.98760	126	
251.06783	146	
251.83798	242	1+
252.96998	2372	
253.90598	488	1+
253.93090	80	
254.00518	136	
254.09273	334	
254.96468	488	1+
255.07035	354	
255.86396	88	
256.00921	84	
256.90437	160	
257.10087	122	
257.84366	84	
257.89651	92	
258.84550	282	1+
258.87743	240	1+
259.11701	84	
263.52740	104	
264.86267	156	
264.87689	100	
265.01724	128	
265.12857	80	
265.38248	108	
265.53645	80	
266.40183	98	
266.91539	82	
266.99985	78	
267.79823	90	
267.83891	526	1+
268.84213	316	1+
268.95496	198	
269.09824	84	
269.87434	90	
270.84448	118	
270.97571	228	1+
271.44169	82	
271.91700	100	
272.84549	132	
272.92256	94	
273.79389	92	
273.83771	150	1+
273.98168	122	
275.80359	150	
275.96141	182	1+
276.83275	108	
276.85586	514	1+
276.87437	90	
276.93776	92	
277.37119	88	
277.83312	114	
278.04606	82	
278.83225	468	1+
278.85364	256	1+
278.87198	170	
279.93284	82	
280.95265	106	
281.36925	84	
281.85243	294	1+
281.91094	102	
281.98491	98	
282.33576	88	
283.90422	104	
284.02569	166	
284.94791	80	
285.85440	78	
286.41520	84	
287.56942	80	
287.85447	362	1+
287.98611	84	
289.82976	86	
290.08190	82	
291.87714	80	
292.84081	328	1+
292.86298	86	
293.84600	302	1+
293.86849	180	1+
293.99550	140	
294.90367	86	
296.13432	94	
297.81278	80	
298.08778	80	
299.00884	140	
299.06125	98	
299.42330	102	
299.86128	188	
300.06016	110	
300.80545	194	1+
301.05896	86	
302.85412	224	1+
303.03546	88	
304.80755	112	
306.66899	90	
306.76578	86	
307.88304	192	
307.93901	88	
308.86752	148	
309.87104	166	
309.90104	156	
309.92031	88	
310.87380	100	
312.78699	82	
312.88364	124	
313.87351	98	
314.86474	182	1+
315.10521	264	
315.84321	84	
316.10863	146	
316.77157	78	
316.86456	264	1+
318.82522	96	
320.08872	80	
320.95514	96	
322.03598	88	
323.90760	84	
326.85309	112	
326.88248	90	
329.73240	180	1+
329.80628	114	
331.02684	86	
333.89025	138	
334.76350	170	
334.89006	124	
338.33196	88	
339.36469	82	
340.18474	92	
342.19799	86	
END IONS

###FS:    #m/z: 322.92838 #charge 1+
###MS: 73
###MSMS: 74
BEGIN IONS
TITLE=Cmpd 55, +MS2(322.9284), 28.0-35.0eV, 1.6min #74
RTINSECONDS=95.5515
SCANS=73-74
PEPMASS=322.92838	2701908
CHARGE=1+
124.88489	76	
188.06633	82	
194.00276	88	
195.89734	106	
196.88506	160	
197.88925	88	
199.88775	86	
201.03847	76	
203.90555	74	
205.95013	152	
207.97837	134	
208.98663	76	
209.94089	80	
210.98833	104	
212.87633	78	
213.07514	86	
213.89840	106	
213.93979	84	
214.89087	362	1+
219.88065	86	
220.35791	78	
220.87593	86	
220.96701	78	
221.06191	74	
222.95085	216	
223.95847	124	
224.94767	74	
226.11848	74	
226.89832	80	
226.95215	92	
229.93435	94	
230.04234	86	
230.88883	124	
232.87446	78	
233.89859	76	
234.03040	82	
235.49009	110	
236.00845	80	
237.05137	78	
237.06411	72	
237.10790	92	
238.10304	74	
238.88325	86	
238.93682	252	
239.78750	160	
239.90086	130	
240.82095	172	
240.93969	4050	
241.63298	84	
241.94089	2788	
242.02276	80	
242.83149	132	
242.89449	72	
242.94016	8108	1+
243.05648	168	1+
243.08601	110	
244.90207	84	
244.93838	2346	1+
246.97443	312	
249.03932	82	
250.00238	158	
250.82522	76	
250.94399	150	
250.96928	118	
252.07335	74	
252.09105	80	
252.45967	104	
252.91658	90	
252.99238	82	
253.88647	106	
254.10712	86	
255.79503	74	
256.80492	110	
256.82651	270	1+
256.89320	248	1+
257.52022	80	
257.79627	74	
259.89602	80	
260.08260	74	
260.92668	150	
261.82481	212	1+
261.90362	78	
262.13997	88	
263.00164	84	
263.46191	84	
265.01476	90	
265.05991	130	
265.85586	280	1+
266.04339	84	
268.95325	216	
268.99226	144	
271.80093	76	
272.84758	98	
273.85060	144	
274.78996	112	
275.04465	80	
275.80735	158	
276.07823	86	
276.19080	86	
276.81235	126	
276.83840	116	
276.85889	144	
278.09177	74	
278.41679	96	
278.82630	246	1+
278.84711	240	
278.89456	80	
279.08960	1214	1+
279.83965	288	1+
281.80580	80	
283.06989	168	
283.09137	80	
283.37436	80	
283.86963	96	
284.29105	510	
284.86741	74	
284.88140	84	
285.97323	76	
286.80838	164	
287.58616	86	
287.79358	228	1+
289.87289	74	
290.12390	86	
290.85791	178	1+
291.08899	104	
291.80251	344	1+
292.85175	322	1+
292.94573	90	
293.85347	254	1+
294.57312	86	
294.81311	78	
296.08345	80	
296.84633	110	
297.10078	74	
297.86539	72	
299.37392	76	
299.77985	76	
300.80927	180	1+
300.85484	86	
302.24258	84	
302.84932	88	
302.88342	82	
303.86490	164	
304.28683	82	
304.75183	72	
305.06080	74	
306.75075	76	
307.30609	74	
307.79737	166	
308.49335	76	
308.86625	164	
308.93122	76	
310.80303	114	
310.87600	98	
311.86692	86	
311.88215	74	
312.82615	100	
312.88462	148	
314.79650	112	
318.85872	150	
318.87489	100	
318.98699	80	
319.84106	106	
320.27547	72	
324.30533	78	
324.89122	72	
325.80386	76	
END IONS

###FS:    #m/z: 363.95487 #charge 1+
###MS: 73
###MSMS: 75
BEGIN IONS
TITLE=Cmpd 56, +MS2(363.9549), 28.0-35.0eV, 1.6min #75
RTINSECONDS=96.3235
SCANS=73,75
PEPMASS=363.95487	426496
CHARGE=1+
64.95741	94	
87.53489	104	
187.86750	100	
189.86128	338	
191.85894	330	
192.92702	92	
205.94941	146	
207.41343	84	
207.87124	274	
207.94718	84	
209.87024	122	
209.94239	606	
212.87743	1590	1+
214.89292	240	
216.51908	104	
218.90760	88	
222.95360	680	1+
222.97332	86	
224.47072	86	
224.94942	1392	1+
225.87893	106	
226.91813	92	
226.94610	6862	1+
226.97803	98	
227.92951	498	
228.40098	144	1+
228.50861	84	
228.89504	304	1+
228.94133	6756	1+
230.83197	206	
230.85698	148	
230.88873	2296	1+
230.97123	176	1+
231.81698	84	
232.88354	348	
234.87874	230	
238.89608	86	
239.07262	84	
239.42261	96	
240.83162	174	1+
240.93982	1352	
240.96017	726	
241.89153	112	
241.93968	696	
242.07598	84	
242.84440	182	1+
242.85701	142	
242.90096	174	1+
242.94057	2150	1+
243.08376	180	
243.82315	294	1+
244.82341	198	1+
244.95569	4422	1+
245.94008	542	
246.53237	108	
246.80998	112	
246.90291	274	
246.95165	4278	1+
246.97281	186	
247.10662	88	
247.39120	84	
247.80497	86	
248.80729	114	
248.90017	966	1+
249.03932	208	
249.81494	108	
250.89324	434	1+
250.96903	224	
253.06273	92	
253.16430	82	
253.44989	86	
254.86116	86	
254.99068	90	
255.99260	106	
256.85475	106	
258.84532	118	
258.89744	100	
258.97901	92	
259.84872	92	
260.83073	220	1+
260.86998	100	
260.97162	150	
262.82116	114	
262.83144	102	
262.85113	160	
262.96973	82	
263.06046	132	1+
264.98268	94	
265.01324	98	
265.08011	102	
265.79898	122	
266.79399	222	1+
266.81472	174	
267.40270	92	
267.79831	172	1+
267.89299	82	
267.97312	454	
268.95475	180	
269.96808	630	
270.47141	84	
271.97380	84	
272.84255	132	
272.89006	128	
277.83921	118	
278.79477	156	
278.84213	304	
278.88831	82	
279.10010	186	
279.84994	208	
280.10698	128	
280.79013	576	1+
280.80653	146	
280.83292	376	1+
280.93559	240	1+
281.84647	310	1+
281.96423	214	1+
282.09027	200	1+
282.11915	96	
282.78742	240	
283.06882	158	
283.78673	178	
283.79713	438	1+
283.97486	190	1+
284.81988	440	1+
285.84449	260	
287.01165	110	
288.86019	214	1+
289.08731	98	
289.62670	82	
289.80441	152	
290.43343	88	
290.78841	190	1+
292.85339	396	1+
293.06593	114	
293.11640	226	
293.85041	334	1+
295.92890	256	1+
296.80481	320	
296.82653	178	1+
296.85760	98	
297.80010	622	1+
298.80099	464	1+
298.99818	114	
299.85116	82	
299.99826	114	
300.80053	976	1+
301.40642	90	
301.81102	142	
301.86042	436	1+
302.80625	114	
303.80158	286	
303.85532	340	1+
303.93833	82	
306.09297	86	
306.39384	94	
307.39412	92	
309.18140	82	
309.87375	412	1+
310.87543	392	1+
311.86143	102	
318.80617	186	1+
319.87117	102	
320.91536	96	
321.13770	84	
321.81605	134	
321.86482	116	
322.92703	230	
323.82394	106	
323.92195	108	
324.89069	184	
325.15485	82	
326.86818	422	1+
329.10593	84	
329.87611	94	
330.87540	126	
332.96858	98	
334.09081	196	1+
336.93972	146	
337.86648	86	
338.11497	98	
339.82629	202	
340.89539	88	
342.20710	116	
343.40539	104	
345.73468	88	
349.77844	88	
350.77021	142	
351.02916	88	
355.91419	86	
356.79502	98	
357.76377	152	
358.78858	126	
358.86540	104	
360.17529	106	
361.85274	92	
363.08011	108	
365.73812	172	1+
365.75571	142	
366.92370	138	
END IONS

###FS:    #m/z: 336.94397 #charge 1+
###MS: 73
###MSMS: 76
BEGIN IONS
TITLE=Cmpd 57, +MS2(336.9440), 28.0-35.0eV, 1.7min #76
RTINSECONDS=97.0955
SCANS=73,76
PEPMASS=336.94397	63520
CHARGE=1+
49.92930	100	
151.70028	80	
182.86684	150	
192.97813	84	
203.98452	90	
205.94783	226	
207.11290	84	
208.88211	78	
210.88308	144	
211.94346	3074	1+
212.04920	78	
212.87834	812	1+
213.93863	1622	1+
215.88356	542	1+
217.85679	86	
220.88017	188	
221.04217	84	
222.55050	100	
223.80162	84	
223.88893	110	
223.95587	120	
223.97395	128	
224.97122	78	
225.88242	76	
226.89111	82	
226.92442	158	
226.94780	128	
227.89098	416	1+
229.84383	126	
229.95372	3822	1+
229.98480	78	
230.88613	1200	1+
231.94925	1184	1+
233.39750	80	
233.89670	372	1+
233.94631	190	
234.56585	100	
234.87451	148	
235.89354	126	
235.94847	110	
236.89048	84	
237.06041	84	
238.88684	168	
239.43174	94	
239.85177	82	
239.90374	154	
240.84112	380	1+
243.08602	228	1+
243.82946	90	
244.87424	246	1+
245.18473	80	
245.96043	112	
246.08153	80	
246.66379	100	
246.90370	150	
246.97412	118	
247.09957	104	
247.85110	88	
247.96372	782	1+
248.89946	618	1+
248.99736	78	
249.95859	132	
250.82596	76	
250.84109	98	
250.94998	234	
250.96696	220	
251.79070	78	
251.83536	80	
251.87996	88	
251.96862	190	
252.06973	82	
252.50853	90	
252.92664	106	
252.96872	2294	1+
253.08130	120	
253.56899	80	
253.90551	190	
253.95859	1160	1+
254.96257	1006	1+
255.07302	348	
255.85982	82	
256.84661	204	
256.86325	78	
256.87922	124	
256.92944	78	
257.65039	94	
257.89119	84	
258.79730	80	
258.84850	310	1+
259.06170	92	
259.09522	78	
259.45295	86	
261.88164	78	
261.95143	188	1+
263.10282	92	
264.49515	92	
265.08202	266	1+
266.95108	78	
267.84154	742	1+
268.84135	496	1+
268.96915	84	
269.80066	204	1+
269.83363	230	
269.95701	84	
270.84547	106	
270.97850	302	
272.84514	246	1+
272.97327	190	1+
273.59851	94	
274.52782	86	
274.86190	88	
275.85971	152	
276.83653	100	
277.85806	78	
278.83163	376	1+
280.14472	90	
280.85822	82	
281.07794	122	
282.45141	82	
283.01745	148	
283.78903	280	1+
284.86670	78	
285.85183	204	
286.08996	126	
286.80182	164	
286.86227	150	
287.41560	80	
287.43016	78	
287.84820	150	
288.05924	92	
288.86010	114	
290.85442	236	
290.88167	88	
290.93781	108	
291.86250	132	
291.97036	130	
292.08718	78	
292.12683	78	
292.85609	98	
293.10685	498	1+
293.81059	78	
293.86514	88	
294.01281	92	
294.81092	196	1+
294.85632	312	1+
295.97555	258	1+
296.40073	84	
297.08124	78	
297.79951	152	
298.30349	268	1+
298.37388	88	
299.87345	184	1+
300.36905	78	
302.84914	78	
305.78368	88	
308.86351	158	
309.82078	86	
309.87710	94	
310.65139	88	
310.86472	84	
310.99765	98	
311.88309	128	
312.06399	84	
312.86372	126	
315.10874	114	
316.88261	166	1+
317.00349	76	
317.93420	160	
320.96393	84	
322.80844	98	
324.28568	78	
324.88939	148	
325.94795	88	
326.87761	78	
327.22836	78	
327.87750	144	
328.02213	98	
329.86832	92	
331.87632	112	
333.82942	78	
333.87912	80	
336.08357	88	
336.18491	86	
340.61650	82	
END IONS

###FS:    #m/z: 322.92843 #charge 1+
###MS: 77
###MSMS: 78
BEGIN IONS
TITLE=Cmpd 58, +MS2(322.9284), 28.0-35.0eV, 1.7min #78
RTINSECONDS=100.762
SCANS=77-78
PEPMASS=322.92843	2645086
CHARGE=1+
91.92201	72	
98.04012	92	
128.13442	72	
185.09107	72	
195.88723	82	
197.17110	92	
197.95876	114	
198.10158	72	
201.04089	136	
201.88746	74	
204.08805	72	
205.01335	72	
205.94905	136	
206.91162	86	
206.95231	72	
207.87338	96	
207.89640	74	
208.10642	142	
208.94957	102	
212.87275	84	
212.89397	92	
212.91195	78	
213.86262	72	
216.87909	90	
217.88951	100	
220.88151	78	
222.81807	76	
223.95420	128	
224.95128	82	
227.07780	78	
227.86029	148	
227.93304	168	
228.91040	160	
228.93561	82	
230.07402	76	
230.82973	144	
230.89462	78	
232.90235	122	
233.04889	74	
233.90064	88	
236.89963	80	
237.05978	108	
238.04915	128	
238.93706	166	
239.07845	204	
239.13440	156	
239.78613	176	
239.89532	72	
239.91348	134	
240.93953	3944	
241.12938	94	
241.90678	102	
241.93859	9918	1+
242.11795	92	
242.81889	82	
242.94094	7048	1+
243.07972	126	
244.87575	292	1+
244.93811	2360	1+
245.81949	106	
245.83442	200	
246.85533	160	
246.94442	76	
246.97411	174	
247.04358	74	
248.84990	236	1+
248.91930	212	1+
249.03673	246	1+
249.06093	72	
250.01179	120	
251.06549	160	1+
252.83234	74	
252.84599	92	
253.84058	250	1+
253.87807	98	
254.15299	74	
254.40464	88	
256.08370	106	
256.80369	148	
256.89553	238	1+
257.15802	88	
258.09608	78	
258.39591	78	
258.83095	122	
259.13259	76	
259.79324	74	
260.84328	274	1+
261.88960	112	
262.04433	240	1+
262.13427	76	
262.35070	94	
262.82562	278	1+
263.85256	76	
264.19374	74	
265.05537	152	
266.99121	88	
267.14984	74	
267.81109	82	
267.92938	78	
268.95706	72	
269.11598	122	
269.79621	108	
270.23971	98	
271.77957	80	
271.84137	74	
273.10552	80	
273.18625	104	
273.79315	158	
274.84280	234	1+
274.95273	88	
275.04245	74	
275.80906	256	1+
276.36570	108	
276.84199	116	
276.93168	72	
277.86410	78	
278.85506	100	
279.09056	742	1+
279.85454	78	
280.85193	130	
280.91797	92	
281.00485	90	
281.79349	84	
281.82881	114	
283.06929	144	
283.79368	184	1+
284.06429	78	
284.29041	224	
284.87157	72	
285.09562	88	
285.29779	226	
285.86228	210	1+
287.90941	212	1+
288.20947	76	
289.46948	80	
289.79020	148	
290.80601	88	
291.80029	242	1+
292.96518	74	
293.07089	116	
293.18363	74	
294.85452	92	
297.78907	82	
298.80043	130	
298.96189	86	
299.86588	262	1+
301.80508	82	
302.97540	78	
304.88914	96	
305.80387	128	
305.82510	102	
306.01353	76	
306.11764	74	
307.26516	76	
307.79954	218	1+
307.88663	180	
308.86524	182	
309.09538	110	
309.80343	72	
309.91377	82	
312.80542	80	
313.83886	80	
313.87363	82	
315.88686	78	
317.07556	84	
318.95198	120	
319.72423	78	
320.00892	74	
320.88444	96	
321.09572	72	
321.89498	180	1+
324.82498	72	
327.12276	96	
327.89093	212	1+
END IONS

###FS:    #m/z: 507.84249 #charge 1+
###MS: 77
###MSMS: 79
BEGIN IONS
TITLE=Cmpd 59, +MS2(507.8425), 28.2-35.2eV, 1.7min #79
RTINSECONDS=101.534
SCANS=77,79
PEPMASS=507.84249	128710
CHARGE=1+
196.01442	456	1+
199.89089	124	
209.94223	128	
214.88727	618	1+
220.87014	194	1+
224.11875	138	
230.90026	130	
231.91232	152	
232.89354	1154	1+
234.89151	188	
236.88609	304	
241.08532	122	
246.01373	132	1+
247.88758	134	
249.08879	146	
249.89073	140	
250.90337	310	1+
252.07759	174	
255.79088	144	
256.88794	140	1+
258.87572	266	
261.85981	112	1+
266.09295	142	
269.11007	318	1+
269.85497	300	1+
272.85955	164	
273.84685	384	1+
278.83305	404	
280.03176	128	
280.78636	190	1+
280.87576	148	1+
281.37825	134	
281.93841	126	
282.12413	208	
282.84576	156	
285.83310	160	
285.85370	436	1+
286.87764	124	
287.85177	2144	1+
288.02433	168	
289.03179	134	
289.84788	346	
289.87874	378	1+
290.12646	228	
290.39997	168	
290.86351	658	1+
293.87297	822	1+
295.08094	204	1+
296.84465	552	1+
297.90426	132	
298.90223	318	1+
299.90711	200	1+
300.84417	590	1+
301.36086	310	1+
302.36183	210	1+
302.88041	124	
303.86630	1782	1+
304.84304	124	
305.86176	3298	1+
306.12549	122	
306.88432	158	
307.85146	134	
307.88817	638	
307.97974	152	
308.14035	750	1+
308.87033	3002	1+
310.15589	586	1+
310.87664	152	
311.85413	124	
311.88113	1948	1+
312.81172	128	
313.81292	124	
313.86053	774	1+
314.84576	140	
314.86294	640	1+
314.89471	198	1+
315.37201	160	
315.81240	154	
316.83799	178	
316.85779	260	
316.88581	168	
317.86496	128	
318.85798	124	
318.87648	124	
319.85945	158	
320.87757	470	1+
320.99257	136	
322.82015	440	1+
322.84876	502	1+
323.80400	154	
323.87172	1700	1+
324.37976	158	
325.89952	160	
326.80516	196	
326.88142	6156	1+
327.93056	132	
328.87752	894	1+
329.82279	400	1+
330.06505	156	
330.88107	176	
331.79359	124	
331.81043	268	1+
331.89666	350	1+
332.75057	202	1+
332.87360	614	1+
333.82227	252	1+
334.81433	226	1+
334.85924	170	
334.90421	132	
335.00561	320	1+
335.88032	132	
336.79093	124	
336.87082	722	1+
336.89542	156	
337.82100	302	1+
337.87633	580	1+
338.38732	274	1+
338.83737	278	1+
340.86115	226	
341.83189	132	
341.87449	194	
342.88051	128	
343.87147	452	1+
343.91653	140	
343.94987	198	1+
344.80365	124	
345.89612	128	
345.92283	160	1+
346.84733	126	
347.75071	140	
347.78047	292	
348.76722	216	
348.79923	128	
349.16926	142	
349.18111	124	
349.75795	616	1+
349.89513	278	
350.73712	148	1+
350.82490	270	1+
350.88739	716	1+
351.86469	164	
352.77627	142	
352.81191	274	1+
353.80266	282	1+
353.84938	298	
354.90084	152	
355.88674	372	1+
356.86833	392	1+
357.79913	316	1+
357.83481	128	
358.87181	384	1+
359.89682	324	1+
362.80231	174	1+
362.86101	166	
365.78672	260	
366.18311	150	
366.78572	168	
366.84302	136	
366.89790	126	
367.36932	214	1+
367.70641	428	1+
367.76262	670	1+
367.91099	228	
368.89284	772	1+
369.04469	186	1+
369.80029	324	1+
369.83385	798	1+
370.23131	134	
370.80221	280	1+
371.18738	144	
372.72345	194	1+
372.78288	390	1+
373.83047	134	
374.81420	496	1+
374.89983	366	1+
375.74357	132	
376.81462	140	
376.87549	158	
377.85555	128	
378.78066	202	1+
378.80244	146	
378.87792	218	1+
380.05300	168	
380.86088	318	1+
381.83801	714	1+
382.71019	128	
384.01819	136	1+
384.84727	154	
385.78082	212	1+
385.82397	124	
385.84715	256	
386.84857	158	
387.71928	136	1+
387.84467	992	1+
389.20011	522	1+
389.77028	388	1+
389.90985	356	1+
390.05479	138	
390.78008	232	1+
390.83696	862	
391.73081	136	
391.84193	628	
392.07204	136	
392.73020	130	
392.78607	484	1+
392.82437	1416	1+
392.86767	256	1+
394.83217	330	1+
394.89859	238	
395.76630	386	1+
396.72900	124	
397.85560	152	
398.86300	228	
399.81102	238	1+
399.84666	1438	1+
400.69855	226	1+
402.81547	200	
402.85992	156	
403.86865	442	
404.87102	316	
405.78845	134	
405.85385	398	
406.86148	182	
407.86438	540	
407.90342	140	
408.84858	2296	1+
409.01558	174	1+
409.72862	218	
410.73522	182	1+
410.83494	2566	1+
411.08969	258	
413.85846	366	1+
415.69478	178	1+
415.83990	282	
416.73596	114	1+
416.85151	154	
417.80671	122	
417.86240	224	
418.70072	130	
418.85287	336	1+
421.88116	440	
422.86277	1874	1+
423.77400	152	
423.83108	256	1+
423.86501	1450	1+
424.20730	126	
425.09665	224	1+
425.70855	126	1+
425.75396	204	
426.86128	1642	1+
427.74056	236	
428.09464	222	1+
428.73758	460	1+
428.84511	3446	1+
429.07835	134	
429.69668	510	1+
429.79893	180	1+
431.86430	704	1+
433.85190	314	
434.85379	288	1+
435.70898	266	
437.77097	128	
439.88907	482	1+
441.87282	328	1+
442.68559	152	
443.78208	386	1+
444.86943	2826	1+
444.95015	222	1+
445.71615	372	1+
445.75139	750	1+
447.70704	616	1+
447.86850	320	1+
448.83960	212	1+
449.69747	384	1+
449.87714	682	
450.87685	584	1+
455.71023	142	
460.22688	206	1+
462.88068	1402	1+
465.72556	188	
467.71220	178	
467.88532	1548	1+
468.15887	158	1+
469.88796	226	
470.72776	212	
471.73963	138	
485.89777	680	1+
487.27794	140	
508.83417	102	1+
END IONS

###FS:    #m/z: 336.94382 #charge 1+
###MS: 77
###MSMS: 80
BEGIN IONS
TITLE=Cmpd 60, +MS2(336.9438), 28.0-35.0eV, 1.7min #80
RTINSECONDS=102.305
SCANS=77,80
PEPMASS=336.94382	54900
CHARGE=1+
147.01222	108	
185.87861	88	
191.97993	98	
197.88837	108	
203.12449	84	
206.97363	270	1+
209.94267	104	
211.94273	2678	1+
212.10119	82	
212.87738	558	1+
212.91426	102	
213.93745	854	1+
214.85890	88	
214.89792	80	
215.86801	82	
215.88701	304	
215.94022	124	
215.98144	98	
216.86786	144	
220.87940	178	1+
222.95342	174	1+
224.97489	108	
225.47718	144	
225.95803	100	
225.98927	176	
226.41020	90	
226.89837	90	
226.95830	88	
226.97092	114	
227.95507	84	
228.89501	342	
229.95349	2724	
230.88755	1748	1+
231.94953	1362	1+
232.83966	88	
232.89292	80	
233.82892	88	
233.89585	160	
234.89898	128	
235.08124	96	
236.07677	92	
236.36508	98	
237.88112	238	1+
238.44851	80	
238.86805	246	1+
238.88490	170	1+
238.89652	78	
239.84481	112	
240.83379	80	
241.84007	320	1+
243.08455	128	
243.83099	118	
244.95396	80	
246.90365	96	
247.96447	522	
248.35216	78	
248.89843	498	1+
249.82873	212	
249.96200	336	1+
250.82366	82	
250.90025	160	
250.94902	158	
251.00836	104	
251.06965	82	
251.83973	116	
251.87874	92	
251.90962	78	
251.95249	140	
252.83403	100	
252.97068	1280	1+
253.08328	142	
253.90430	428	1+
254.96387	810	1+
255.01032	100	
255.07276	412	1+
256.13099	82	
257.89809	138	
258.14724	78	
258.84365	78	
258.87168	152	
258.90896	82	
260.03872	100	
260.82121	268	1+
260.93065	86	
261.18000	80	
261.44666	84	
261.97297	96	
263.89541	132	
264.80279	94	
264.87331	154	
266.44575	88	
267.10767	78	
267.83681	174	
267.85261	152	
267.91498	196	1+
268.83971	78	
268.95164	290	1+
270.86644	86	
270.97911	304	
271.84982	158	
271.86781	102	
271.91577	150	
272.84164	106	
272.91260	108	
272.97543	108	
273.09114	92	
274.88782	78	
275.80746	84	
275.81601	94	
275.84330	80	
275.89630	80	
275.95061	162	
276.84824	314	
277.83303	532	1+
277.86639	168	
278.43525	84	
278.86175	82	
279.08379	80	
279.41550	82	
281.04587	108	
282.05230	148	
282.92568	92	
283.36435	78	
283.87913	88	
284.56024	84	
286.03878	84	
286.84768	628	1+
287.85066	410	1+
288.91416	88	
290.86132	124	
290.90046	92	
292.93136	98	
293.10634	296	1+
293.82722	88	
293.85789	528	1+
294.00311	152	1+
294.81835	128	
294.86391	326	1+
295.09822	94	
296.86378	84	
296.99496	126	
298.42944	82	
298.85828	140	
299.05858	172	
299.13641	86	
299.78878	94	
299.86859	106	
299.90315	88	
300.88359	122	
303.00726	98	
304.86236	104	
305.82817	124	
305.86160	130	
306.23698	102	
306.87389	96	
307.88519	84	
308.07499	78	
308.84270	82	
308.86713	294	1+
309.88412	96	
310.84481	78	
310.87227	132	
311.41163	102	
313.90174	120	
315.02971	84	
315.06914	128	
317.01227	88	
317.13645	86	
317.90919	104	
320.95752	78	
323.11001	92	
323.88950	234	1+
324.89155	196	1+
326.41606	86	
328.87735	438	1+
331.44022	88	
334.95240	220	
336.85958	140	
337.31173	94	
337.84616	102	
338.73160	100	
339.89414	256	1+
340.96141	106	
END IONS

###FS:    #m/z: 322.92847 #charge 1+
###MS: 81
###MSMS: 82
BEGIN IONS
TITLE=Cmpd 61, +MS2(322.9285), 28.0-35.0eV, 1.8min #82
RTINSECONDS=105.973
SCANS=81-82
PEPMASS=322.92847	2899814
CHARGE=1+
127.69419	88	
184.85872	70	
188.07129	78	
190.08218	86	
192.90651	84	
194.82280	70	
195.92001	104	
196.88167	108	
197.95658	88	
201.04309	100	
205.08728	80	
206.03974	80	
206.92571	76	
207.97377	96	
208.88189	82	
209.91958	74	
209.93198	72	
210.92229	70	
211.94183	92	
212.89236	76	
213.04628	78	
217.82793	94	
217.89661	70	
218.91649	80	
220.87584	138	
220.96146	74	
221.06576	106	
222.86216	72	
223.96033	124	
224.85691	114	1+
225.07093	92	
225.93683	206	
226.89489	70	
227.92868	154	
227.95534	76	
228.87082	78	
230.12071	72	
230.89804	82	
231.06779	80	
231.84119	86	
232.88828	202	1+
234.03012	90	
234.82744	90	
234.91377	72	
237.05296	250	1+
238.44827	100	
238.94326	86	
238.96527	110	
239.07840	380	
240.93935	4568	
241.86043	74	
241.91841	80	
241.93775	12040	1+
242.78632	104	
242.82358	74	
242.90603	74	
242.94005	8604	1+
243.01507	94	
244.93810	1736	1+
245.01769	74	
246.38975	90	
246.89694	70	
247.97694	72	
248.02969	110	
248.05396	72	
248.84805	70	
250.94401	120	
251.20877	68	
251.94686	72	
252.91937	98	
253.83118	70	
254.86525	70	
255.06927	84	
255.79548	246	1+
255.92274	68	
256.26085	68	
256.39597	120	
256.89522	162	
257.11658	76	
257.94793	76	
258.82230	80	
258.84398	250	1+
259.96544	84	
260.08035	80	
260.82562	70	
260.95250	70	
261.82916	190	
261.89573	74	
262.83236	120	
265.05963	96	
266.97329	90	
267.93332	104	
268.95912	124	
270.05393	84	
270.79510	116	
270.82500	72	
272.84442	76	
273.02600	68	
273.10926	94	
273.79096	196	
273.81607	70	
274.79817	84	
274.80904	324	1+
274.84826	234	1+
275.78849	72	
276.90275	74	
277.06980	116	
278.02366	78	
279.08908	1340	1+
279.79559	78	
279.84876	124	
280.11211	78	
280.81930	72	
280.83539	144	
281.04988	86	
282.07606	76	
282.27716	142	
282.36254	74	
282.81244	72	
283.02521	72	
283.06521	308	1+
284.29220	840	1+
284.79671	116	
284.86702	98	
284.90022	72	
284.97683	126	
285.20081	82	
286.25078	70	
288.05917	84	
289.03511	72	
289.79827	112	
289.88119	72	
291.80532	184	
292.05543	128	
292.07243	68	
292.81871	78	
294.85320	82	
295.21801	98	
296.10248	76	
296.80881	72	
297.00728	110	
297.80405	82	
297.93730	74	
297.96930	76	
300.80898	144	
302.37926	76	
303.79868	226	1+
305.92129	80	
306.87101	72	
307.80006	84	
307.88324	98	
308.10077	76	
308.86626	98	
309.72378	88	
309.81415	94	
311.88052	302	1+
311.91864	80	
315.02122	92	
315.67553	74	
317.07549	72	
317.83939	156	1+
319.80136	78	
321.81560	76	
324.90048	82	
325.71501	76	
327.07287	84	
END IONS

###FS:    #m/z: 340.93895 #charge 1+
###MS: 81
###MSMS: 83
BEGIN IONS
TITLE=Cmpd 62, +MS2(340.9389), 28.0-35.0eV, 1.8min #83
RTINSECONDS=106.753
SCANS=81,83
PEPMASS=340.93895	1053698
CHARGE=1+
106.50225	80	
180.86539	82	
192.92297	108	
204.58655	96	
205.95117	192	1+
210.98480	94	
212.13138	94	
212.87359	114	
213.93835	1432	1+
214.88110	100	
215.88630	440	1+
215.93677	290	
218.88003	242	1+
220.17022	80	
220.87385	90	
222.89134	82	
222.97262	254	1+
223.93381	88	
223.95774	256	1+
224.99738	88	
225.91936	80	
227.44999	104	
227.95561	78	
228.84296	88	
228.94669	132	
230.88832	184	
231.88664	106	
231.94869	1438	1+
232.88581	86	
233.42385	92	
233.89232	136	
233.91197	80	
233.94733	358	
234.90077	80	
235.94798	126	
235.98754	100	
236.82867	134	
236.88993	128	
237.87601	88	
238.85294	82	
238.86542	92	
238.88255	266	1+
238.99023	102	
239.95411	80	
240.23468	114	
240.83034	194	1+
240.93936	112	
242.42009	100	
243.82894	346	
244.81537	80	
246.84884	82	
246.87378	94	
246.97406	150	
247.87185	170	1+
248.87429	198	1+
249.04060	180	
249.95972	302	
249.99353	98	
253.16206	110	
253.42066	90	
253.79994	98	
253.96796	90	
254.08961	138	
254.96552	758	
255.01405	78	
255.07080	258	
255.35917	84	
256.89519	144	
257.01598	100	
257.40988	92	
257.82596	80	
257.96389	112	
258.05127	80	
258.84265	104	
258.95278	500	1+
259.85039	200	
260.33594	94	
260.43888	88	
260.83376	806	1+
260.87543	88	
261.48053	88	
261.90351	90	
261.92132	78	
262.14971	132	
262.22561	96	
262.81433	88	
262.84608	136	
262.92113	108	
262.94879	82	
263.05599	142	
264.53113	98	
264.89834	118	
266.25355	98	
266.40987	84	
266.85896	88	
267.00443	106	
267.84183	102	
268.83878	444	1+
269.01448	96	
269.05406	112	
269.79546	152	
272.55986	102	
272.93199	100	
273.53753	90	
273.92243	192	1+
274.85674	92	
274.97332	146	
275.86464	82	
276.85716	520	1+
276.87956	110	
276.96159	326	1+
278.84409	888	1+
279.90035	80	
279.96549	336	1+
281.07657	80	
281.47806	98	
281.85141	152	1+
281.87776	80	
283.02947	148	
284.93438	102	
285.17187	78	
286.58561	80	
287.91896	152	
289.84915	254	1+
290.81163	134	
292.85153	116	
293.06359	236	
294.43380	92	
294.89268	252	1+
295.80807	136	
296.84863	82	
297.97418	384	1+
298.87067	368	1+
299.06182	246	1+
299.60355	80	
299.87183	250	1+
300.80949	82	
300.83661	144	
301.85590	308	1+
301.86958	194	
302.17382	118	
302.94736	216	
303.91839	80	
303.95272	96	
304.44319	90	
304.80766	138	
306.39401	90	
306.52068	88	
306.79993	438	1+
306.89480	82	
307.11866	82	
307.80144	322	1+
308.29367	132	
309.87277	110	
310.83534	96	
311.86085	80	
313.91268	80	
314.81676	168	
315.10516	88	
317.80253	102	
324.66371	90	
325.81277	98	
326.17400	100	
326.76486	192	1+
326.90215	92	
327.81635	218	1+
328.17752	90	
328.88535	82	
330.52655	80	
330.88413	144	
331.88495	86	
334.60863	82	
335.89665	90	
337.04537	100	
338.10128	92	
339.93250	156	1+
340.83887	82	
342.90045	118	
344.18632	80	
345.07439	146	
345.83977	92	
346.04305	100	
END IONS

###FS:    #m/z: 507.84280 #charge 1+
###MS: 81
###MSMS: 84
BEGIN IONS
TITLE=Cmpd 63, +MS2(507.8428), 28.2-35.2eV, 1.8min #84
RTINSECONDS=107.524
SCANS=81,84
PEPMASS=507.84280	141092
CHARGE=1+
191.86834	152	
193.86506	142	
196.01358	564	1+
198.03001	230	
214.88622	508	1+
224.97566	148	
229.88307	136	
230.90016	136	
232.89261	854	1+
234.88975	300	
236.88845	350	1+
248.85391	222	1+
249.88210	134	
250.90712	326	
252.08067	274	1+
252.90344	264	1+
257.88889	152	
258.10393	154	
258.85550	174	
258.87346	552	1+
261.38112	252	1+
266.16397	338	1+
268.89390	246	1+
269.92265	174	
271.80284	162	
273.85282	168	
274.79184	290	1+
275.85044	584	1+
275.88891	140	
275.94540	192	
278.83149	318	
278.85191	144	
279.37713	140	
279.83623	226	
280.82080	252	1+
281.36620	164	
283.09164	206	1+
284.79451	308	1+
285.39038	278	1+
285.85384	674	
286.89290	294	1+
287.85165	2632	1+
289.87891	256	
290.85908	730	1+
290.91280	270	1+
291.86251	494	1+
291.92638	198	1+
292.14374	194	1+
293.87202	1040	1+
294.04129	242	1+
294.12026	144	
296.80683	444	1+
296.85134	470	1+
298.83713	138	
300.85805	146	
301.38941	220	1+
301.84500	148	
302.85113	146	
302.86654	212	
303.86641	1210	1+
304.81678	182	1+
305.86124	2822	1+
307.13178	246	
307.88992	728	
307.91849	190	
308.14026	948	1+
308.79082	148	
308.87149	3076	1+
309.90146	198	
310.15418	796	1+
310.84302	136	
310.88483	186	
311.81722	160	
311.88338	2234	1+
312.94287	178	
312.96635	252	1+
312.98581	156	1+
313.87958	528	1+
314.86033	1172	1+
317.82093	174	
318.85601	228	
319.82168	204	
319.85882	308	
320.80387	136	
320.87675	452	1+
320.96616	164	
321.84997	304	1+
322.78812	304	1+
323.81674	176	
323.87211	1108	1+
324.79560	260	1+
324.84221	296	1+
324.85807	362	
324.90180	152	
325.00025	184	1+
325.87087	198	
325.89721	462	
326.16682	152	1+
326.84634	278	1+
326.88128	7108	1+
327.77854	256	1+
328.80906	230	1+
330.78306	210	1+
330.88309	314	1+
330.96084	230	1+
332.05193	102	1+
332.82348	330	1+
332.87283	718	1+
332.89322	176	
333.01852	208	1+
333.82271	200	1+
335.85538	176	
335.88275	210	
335.94777	336	1+
336.85978	182	
336.87511	212	
337.83346	244	1+
337.87813	388	
338.87081	672	1+
339.33432	160	
340.82767	150	1+
340.89909	194	1+
341.00229	142	
341.02978	154	
343.87491	368	
345.77714	136	
345.83106	144	
345.87048	160	
346.14057	200	
346.83970	166	
347.01448	124	1+
347.77289	524	1+
347.89640	166	
348.88860	210	
348.90976	304	1+
349.75303	290	
349.82470	156	
349.88260	548	1+
350.10040	148	
350.75907	224	
350.88321	400	1+
351.47131	92	1+
351.85281	160	
352.90892	182	
353.16574	250	1+
353.86236	152	
353.88849	132	
354.79040	328	1+
354.89022	150	
355.79329	302	1+
355.88594	514	1+
356.06464	130	1+
356.16726	170	1+
357.74560	140	
358.00869	190	1+
359.78646	192	
359.84208	146	
362.36563	154	
362.86727	228	1+
363.75377	150	
364.84915	156	
365.76319	162	
365.90939	370	1+
366.76554	132	
366.83935	176	
367.70994	136	
367.76537	398	1+
367.83924	350	
368.71561	158	
368.80041	160	
368.89698	532	1+
368.93337	110	1+
369.08102	154	1+
369.83148	1232	1+
370.00970	158	
370.79733	378	
371.80103	524	1+
371.84357	316	1+
371.87007	138	
372.03342	134	
372.72339	162	1+
372.78027	442	1+
372.89693	142	
373.83037	172	
373.89886	396	1+
374.81066	370	1+
374.90291	228	1+
375.73920	154	
377.73536	336	1+
378.73897	284	1+
379.90329	234	1+
380.80590	238	1+
380.83666	140	
380.85607	202	
381.12170	190	1+
381.73381	184	1+
381.79225	436	1+
381.83792	808	1+
382.79354	346	1+
383.88289	160	
384.74640	242	1+
384.84997	1126	1+
385.74891	186	1+
385.82287	186	
385.88393	134	
386.91244	138	1+
387.84813	386	
387.89722	168	1+
388.84631	236	
389.19754	426	1+
390.51420	100	1+
390.76637	326	1+
390.78391	166	
390.83939	1008	
391.06009	176	1+
391.72545	288	1+
391.83748	754	
391.91416	160	
392.82406	1812	1+
393.06012	196	1+
393.74886	146	
395.76748	132	
396.82073	184	1+
396.88779	164	
397.80966	216	1+
399.68905	192	
399.84662	1396	1+
400.72723	240	1+
401.98581	138	1+
402.82025	142	
403.86974	526	
404.87181	406	
405.75042	154	
405.85996	328	
406.85598	208	
407.74767	212	
407.86732	504	
408.73272	376	1+
408.84976	1758	1+
409.05880	298	1+
409.71747	176	
409.86857	168	
410.83544	2250	1+
410.96871	154	
411.09192	340	1+
411.80662	162	
412.83869	642	1+
413.07105	302	
414.73581	190	1+
414.87849	160	
417.85779	474	1+
418.82374	144	
420.80997	230	1+
420.95624	204	1+
421.88013	542	
422.86208	366	
423.08847	104	1+
423.76509	438	1+
423.86695	676	
424.86769	492	
424.89950	176	1+
425.74651	322	
425.76244	270	
425.87383	330	
426.76470	276	
426.86033	1328	1+
427.73916	554	
427.79208	224	1+
428.74694	416	
428.84463	2696	1+
429.69966	416	1+
430.88019	194	
431.86347	504	
432.86648	270	
433.84941	618	1+
435.86120	222	
440.68722	320	1+
442.87649	130	
444.87026	3498	1+
445.75165	350	1+
446.87681	446	1+
447.70856	520	1+
448.89321	274	
449.87543	654	1+
450.69973	498	1+
451.86977	380	1+
457.72627	194	1+
457.90267	366	
458.90681	166	
462.77005	240	1+
462.88117	1384	1+
465.72158	762	1+
465.89654	270	
467.70549	288	1+
467.88526	1304	1+
469.89991	180	
470.88062	188	1+
471.72936	164	
477.76267	260	1+
478.76381	206	1+
481.70135	190	
485.89682	1072	1+
509.80317	168	1+
509.85659	158	
510.24762	148	
END IONS

###FS:    #m/z: 340.93886 #charge 1+
###MS: 85
###MSMS: 86
BEGIN IONS
TITLE=Cmpd 64, +MS2(340.9389), 28.0-35.0eV, 1.9min #86
RTINSECONDS=111.202
SCANS=85-86
PEPMASS=340.93886	1187906
CHARGE=1+
190.94465	112	
191.52080	98	
192.92521	436	
193.88505	116	
205.91986	84	
208.11941	84	
208.95463	248	
210.93533	480	1+
211.83991	96	
212.87710	138	
212.92356	86	
212.94174	128	
213.87674	138	
213.93754	1086	1+
215.88445	268	
215.91827	100	
215.93560	188	
217.88256	90	
219.89786	122	
222.94954	182	
222.97620	158	
223.95899	360	1+
223.97434	86	
226.94721	186	
226.96801	158	
228.94004	132	
229.95496	122	
230.84650	142	
230.88904	168	
230.94506	100	
231.88753	106	
231.94909	896	1+
232.89638	138	
233.89654	434	1+
233.94404	234	
235.88022	162	
235.89501	444	1+
236.01524	132	
236.59010	86	
236.90999	100	
236.93394	88	
238.79438	90	
238.89092	122	
239.86830	84	
239.90310	142	
240.84334	92	
241.83710	144	
241.88302	94	
242.84147	134	
242.93743	136	
243.77867	124	
243.80984	96	
243.83284	334	1+
244.89356	92	
244.96038	88	
245.87067	126	
246.97424	128	
249.03651	196	1+
249.50131	122	
249.90460	124	
249.96047	190	
250.96186	176	
251.87937	142	
251.96005	162	
253.79988	92	
253.97590	88	
254.83599	130	
254.90607	96	
254.96438	346	1+
255.07057	146	
255.91074	144	
256.25773	160	
256.50670	94	
256.85012	130	
256.90736	258	
258.84629	170	
259.88027	88	
259.91630	86	
259.95517	374	
260.39718	88	
260.83267	622	1+
260.93074	94	
262.78802	104	
262.84108	106	
263.05615	132	
263.81870	96	
263.85395	100	
263.91458	92	
264.06882	132	
264.86427	92	
265.98117	92	
266.83786	90	
268.44990	94	
268.79644	88	
268.84002	208	
269.79159	110	
269.91466	88	
270.82558	310	1+
270.97125	176	1+
271.92895	268	1+
272.76052	96	
273.06515	118	
274.87248	148	
274.89460	156	
275.95333	126	
276.85343	418	
276.88061	262	
277.36696	102	
277.85604	224	
277.96611	152	
278.14469	90	
278.81552	96	
278.84368	1078	1+
280.78428	92	
281.83845	140	
282.04838	258	
282.87164	120	
282.96409	116	
284.78870	222	1+
286.86700	86	
288.00915	90	
288.51771	84	
288.83540	120	
289.83712	98	
289.88446	98	
290.85622	124	
291.98434	140	
294.39856	98	
294.84708	90	
295.88240	86	
297.86961	88	
298.01104	86	
298.10058	142	
298.82656	138	
299.87604	124	
300.05667	134	
301.85899	372	1+
302.97545	92	
303.86624	164	
304.97264	84	
305.86121	84	
309.80575	108	
310.71763	154	
310.87369	140	
311.88181	126	
311.93818	98	
312.80012	190	
314.81062	94	
315.10166	84	
315.85199	88	
316.76877	108	
320.91987	98	
321.42586	94	
324.17637	138	
324.89205	146	
326.29836	88	
326.88545	108	
327.09722	86	
331.10032	88	
334.79817	100	
334.86796	118	
335.11398	94	
335.82937	112	
338.08882	128	
338.80301	264	1+
339.12705	84	
340.79804	140	
END IONS

###FS:    #m/z: 363.95479 #charge 1+
###MS: 85
###MSMS: 87
BEGIN IONS
TITLE=Cmpd 65, +MS2(363.9548), 28.0-35.0eV, 1.9min #87
RTINSECONDS=111.975
SCANS=85,87
PEPMASS=363.95479	573322
CHARGE=1+
114.97351	92	
187.48602	84	
187.93819	116	
189.86126	818	1+
191.85603	296	
196.88258	90	
196.89279	104	
198.93714	104	
207.87253	122	
207.94637	190	
208.89975	102	
208.91501	206	1+
208.94398	86	
209.94223	1112	1+
210.88172	150	
211.88368	130	
212.87891	1408	1+
213.07673	88	
222.01778	92	
222.87499	144	
222.95077	202	
223.95417	124	
224.11416	96	
224.94829	548	
225.88907	164	1+
225.96932	150	
226.94583	7522	1+
227.07196	106	
227.91252	136	
228.89217	536	1+
228.94138	7724	1+
229.06967	112	
229.13561	98	
229.26967	140	1+
230.50340	106	1+
230.86989	112	
230.88792	2060	1+
232.88437	354	1+
233.40507	86	
234.93650	96	
235.81870	130	1+
238.93452	108	
240.93975	1080	
240.96080	590	1+
241.62918	88	
241.93850	3026	1+
242.08753	120	
242.87058	272	1+
242.94114	2088	1+
243.08463	136	
244.83380	132	1+
244.95510	5074	1+
245.89850	398	1+
246.78334	94	
246.88415	104	
246.95156	5612	1+
248.89797	802	1+
249.03860	128	
249.09239	88	
249.79949	134	
250.90357	192	1+
250.97307	138	
251.06472	138	
251.07351	274	1+
251.78994	226	
252.80493	94	
252.89283	94	
253.83893	94	
253.90440	240	1+
254.05613	132	
254.44792	92	
254.86690	86	
257.91166	128	
258.83852	304	
258.96984	194	
259.93724	86	
260.34174	84	
260.82987	110	
260.87315	84	
260.96879	296	
262.80180	106	
262.82701	246	
263.05600	286	1+
263.88643	110	
264.10204	90	
264.96528	262	1+
265.78870	138	
265.81982	110	
265.90122	260	
266.20555	92	
266.81489	112	
266.85944	228	1+
267.02988	158	1+
267.78549	384	1+
267.97192	338	
268.05590	94	
268.80626	162	
268.95547	280	
268.98058	236	
269.96768	818	1+
270.82599	164	1+
270.84521	222	1+
271.91836	134	
271.99249	192	1+
272.87403	142	
272.91311	222	1+
273.79303	134	
274.85924	104	
275.83545	94	
277.87803	274	1+
278.09228	226	1+
279.48593	102	
279.79070	134	
280.79415	216	
280.85347	170	
281.80276	110	
281.85123	90	
281.88408	162	1+
282.79237	292	
282.84933	526	1+
283.79177	128	
283.82959	92	
283.98511	158	
284.58515	118	
284.88288	168	1+
285.82084	84	
285.84661	310	1+
286.99100	114	
289.40911	94	
289.50518	108	
289.87403	120	
290.78229	118	
291.76392	100	
292.40385	94	
292.87226	456	1+
293.06357	100	
293.18992	100	
293.85008	268	1+
293.87802	342	1+
294.38507	90	
294.97241	136	
295.92551	126	
295.94631	90	
296.10917	226	1+
296.85615	362	1+
297.79976	742	1+
297.89366	108	
298.13460	90	
298.56312	92	
298.80231	608	1+
300.80404	648	1+
301.85915	788	1+
302.08820	110	
303.80405	198	
303.85225	508	
304.83091	132	
305.08558	122	
305.40179	92	
305.91904	106	
306.43250	90	
307.07996	164	
307.44164	84	
308.90503	90	
310.87284	146	
311.41170	84	
312.40480	98	
313.37767	86	
315.06677	94	
316.34114	90	
316.81500	280	
317.93954	118	
318.81029	100	
318.93616	84	
319.79470	84	
319.82704	110	
319.88987	132	
321.15314	88	
321.81345	464	1+
321.87280	128	
322.11536	86	
322.45274	94	
322.92529	194	
324.45109	90	
324.82990	142	
326.74213	96	
326.87501	172	1+
326.91958	100	
329.00988	100	
329.88234	138	
331.84048	94	
334.88045	130	
335.87040	92	
337.09504	90	
337.83092	202	1+
340.83219	118	
340.94075	146	
341.75543	88	
343.78773	94	
348.79059	140	
350.86422	96	
353.77609	88	
354.75884	164	1+
361.40869	94	
363.84877	172	1+
366.92491	170	
END IONS

###FS:    #m/z: 507.84252 #charge 1+
###MS: 85
###MSMS: 88
BEGIN IONS
TITLE=Cmpd 66, +MS2(507.8425), 28.2-35.2eV, 1.9min #88
RTINSECONDS=112.747
SCANS=85,88
PEPMASS=507.84252	179214
CHARGE=1+
196.01442	476	1+
214.88515	530	1+
216.89589	210	1+
227.95758	186	
229.87039	140	
232.89663	904	1+
234.90135	168	
236.89063	140	
237.85456	134	
238.06110	230	
238.94527	152	
241.85171	192	
249.90240	432	1+
250.87548	126	
250.90566	360	1+
252.07830	218	
258.87922	142	
263.05190	142	
266.09214	164	
266.16327	178	
267.10162	134	
267.90423	156	
273.79966	236	1+
275.06386	184	1+
275.39549	146	
275.84150	218	1+
276.79658	134	
276.81729	134	
276.84489	148	1+
276.87263	140	
278.83355	444	1+
280.39268	152	
280.83284	128	
280.86783	256	1+
282.89785	190	1+
285.79135	158	
285.85492	384	1+
286.94567	256	1+
287.85087	2062	1+
287.94643	194	1+
289.87676	166	
291.86053	134	
291.90591	126	
293.08393	224	1+
293.87303	1102	1+
296.34763	126	
296.81867	170	
296.85274	196	
296.87570	290	1+
297.84411	188	
298.84568	134	
300.84296	126	
300.87197	128	
301.85002	224	
302.79620	278	1+
302.84678	148	
302.99877	156	
303.86634	1218	1+
305.86072	1900	1+
306.87776	302	
307.81721	132	
307.89039	352	
308.13916	754	1+
308.86930	1872	1+
309.34981	126	1+
309.88786	198	
309.93999	262	1+
310.15566	276	1+
310.41010	126	1+
311.12435	216	1+
311.35932	296	1+
311.88316	1340	1+
312.36214	248	1+
312.81211	270	1+
312.83692	140	
312.94363	126	
313.87760	316	
313.92160	130	
314.11763	126	
314.34789	136	
314.86123	1176	1+
316.16526	134	
316.77679	130	1+
317.87183	204	
318.85573	196	
319.86133	504	1+
320.97135	224	1+
322.88637	126	
323.87551	536	
324.85774	336	
325.82394	132	
325.86373	208	
325.89111	234	
326.88061	4342	1+
327.96929	214	
328.81565	170	
328.87470	932	1+
330.16390	286	
330.83087	426	1+
332.79096	238	1+
332.87336	562	1+
334.86759	216	
335.88364	200	
336.81859	152	
336.85157	136	
336.95183	130	
337.86419	330	
339.85073	362	1+
339.87865	288	
340.81627	400	1+
340.85551	210	1+
341.81966	280	1+
342.75689	164	1+
343.81188	258	1+
343.87161	734	
343.90652	130	
344.76040	266	1+
344.81670	220	1+
344.89053	158	
345.87180	176	
346.40402	234	1+
347.87213	146	
348.76975	168	
348.88860	688	1+
348.91279	188	
349.75760	484	1+
350.82938	266	1+
350.95724	168	
351.85102	466	1+
351.89135	382	1+
354.80991	222	
354.84494	168	
355.32362	126	
355.88671	246	
358.76049	152	
359.78690	234	1+
359.84561	154	
362.84619	144	
365.37656	186	
365.78211	172	
365.80496	154	
365.84532	150	
366.75848	346	1+
367.18210	202	
367.76232	294	1+
367.81343	132	
367.83939	222	
368.80651	190	
368.84403	148	
368.89524	480	1+
369.83729	212	
370.79991	202	
370.83190	208	
370.85367	134	
371.18744	186	
371.80144	132	
371.82138	420	1+
372.04042	256	
372.72358	220	1+
372.77890	358	
372.86852	252	1+
373.37172	158	
374.81522	730	1+
376.77502	150	
376.88429	532	1+
377.37355	212	1+
378.78563	166	
379.11036	158	1+
379.77793	210	1+
380.71866	206	
380.84829	124	
381.83616	238	
382.74532	202	1+
383.78085	166	1+
384.73074	132	
384.84894	602	1+
385.77304	182	
385.82370	216	
386.78474	132	
386.82712	134	
387.84210	960	1+
388.77497	402	1+
388.83119	236	
390.84009	982	1+
391.91417	170	
392.82289	972	1+
392.85857	130	
393.83864	292	
394.74059	128	
394.78252	192	
394.82768	172	
398.72761	204	
399.84718	856	1+
402.76104	126	
403.86923	342	1+
405.85612	948	1+
406.76678	256	1+
407.86622	1136	
408.84978	914	
409.85033	522	
410.08837	132	
410.31212	100	1+
410.73786	162	
410.83569	1566	1+
411.09207	204	
411.72665	126	
411.80679	232	
411.85865	186	
412.84051	448	1+
412.86416	162	
413.07553	260	1+
415.72993	128	
415.78183	156	
415.84330	296	1+
415.93541	222	1+
417.85253	666	1+
420.85050	130	
421.88006	262	
422.78787	420	1+
422.86289	1312	1+
422.87852	178	
423.79326	396	1+
423.86575	1122	1+
424.18567	128	
425.08615	208	1+
425.76121	154	
426.76549	166	
426.86270	1366	1+
427.74740	516	1+
428.84450	2904	1+
430.81657	118	1+
431.86258	1086	1+
433.85044	380	
434.85119	168	
435.34266	146	
439.09452	148	1+
439.73476	150	1+
439.89278	342	
444.87018	3052	1+
445.71318	134	
445.74277	474	1+
447.71119	258	
447.88243	126	
448.70741	176	
448.87621	552	1+
449.70694	170	
449.87719	302	1+
450.70123	342	1+
457.90031	324	1+
459.68870	140	
462.88262	982	1+
465.72114	348	1+
467.88641	1438	1+
468.70079	234	1+
468.72614	144	
469.88932	238	1+
482.77822	222	1+
484.72604	220	1+
485.89595	394	
486.89994	204	
487.27818	136	
489.81722	222	1+
490.76581	228	1+
494.21569	190	1+
510.19406	138	
END IONS

###FS:    #m/z: 340.93874 #charge 1+
###MS: 89
###MSMS: 90
BEGIN IONS
TITLE=Cmpd 67, +MS2(340.9387), 28.0-35.0eV, 2.0min #90
RTINSECONDS=116.453
SCANS=89-90
PEPMASS=340.93874	971820
CHARGE=1+
50.27010	82	
148.98119	84	
159.13336	94	
179.08131	80	
185.87709	84	
190.94526	124	
191.95203	98	
192.92598	344	
192.95414	94	
194.87428	82	
194.91745	84	
195.93164	96	
205.94826	124	
207.97547	158	1+
208.00100	82	
208.95574	128	
209.93644	572	1+
210.93897	488	1+
212.87789	116	
212.89406	140	1+
213.93875	896	1+
214.86649	82	
215.82636	80	
215.88495	428	1+
215.93467	256	1+
215.96873	82	
216.40745	86	
217.88682	108	
217.94193	110	
220.86835	80	
221.89172	250	1+
221.91908	84	
221.94356	154	
223.06737	92	
223.93428	122	
223.96336	82	
224.07175	90	
224.97629	106	
226.96802	124	
227.92244	94	
228.94630	276	1+
230.88890	280	
230.96357	84	
231.88430	126	
231.94907	804	
232.89618	112	
233.05625	80	
233.89861	530	1+
233.94773	338	
237.06871	100	
237.90836	82	
238.45388	108	
240.22808	154	
240.79054	108	
240.83206	82	
240.84659	92	
240.95924	174	
241.85521	142	
241.90023	130	
242.83279	116	
243.83269	364	1+
243.85274	80	
243.88441	80	
243.89471	92	
243.93403	84	
244.95593	84	
246.89686	90	
246.97200	258	
248.89891	114	
248.98237	154	1+
249.04083	102	
249.88886	126	
249.95792	264	
251.96122	90	
252.87435	94	
252.95451	224	
253.83433	182	1+
253.91699	186	1+
254.42999	94	
254.96454	670	1+
255.01756	88	
256.09173	90	
256.11100	80	
256.91330	252	1+
256.96193	186	
257.96082	124	
258.84364	148	
258.96095	82	
259.12877	80	
259.84579	94	
259.90146	112	
259.95488	214	
260.83302	730	1+
261.89775	94	
262.06250	90	
262.92585	92	
266.37389	84	
266.52395	96	
268.83906	166	
269.83628	104	
270.96685	80	
271.81002	106	
271.84569	160	
271.95295	204	1+
272.84012	96	
272.92512	128	
272.97969	264	1+
273.05844	140	
274.84496	80	
274.90216	88	
274.97105	98	
275.12586	96	
275.84270	118	
275.85758	130	
275.97750	82	
276.42284	82	
276.85529	208	
277.86233	274	
277.95933	194	1+
278.84337	1340	1+
279.87561	84	
280.06690	92	
282.85778	148	1+
282.87687	180	1+
282.91000	126	
283.03241	84	
284.89932	118	
285.45971	94	
291.39481	82	
292.86129	138	
293.01102	80	
293.92625	86	
293.95550	94	
294.05232	80	
294.86252	128	
295.97570	160	
296.79888	90	
296.85593	204	
296.97077	84	
297.97242	264	
298.09026	84	
298.81275	126	
298.87357	176	1+
299.05699	124	
299.79277	80	
301.51516	102	
301.59815	138	
301.85798	150	
302.81904	98	
302.85305	86	
302.94172	186	
308.81472	82	
310.80590	90	
310.87619	334	1+
312.80763	100	
313.80054	264	1+
315.86295	102	
318.94229	84	
319.82732	82	
321.40821	80	
321.84906	84	
324.18570	84	
324.79067	80	
324.81831	94	
327.89638	98	
328.56937	100	
328.76725	86	
328.87739	212	1+
331.82060	122	
331.87274	186	
332.88218	120	
336.03348	110	
336.14435	92	
337.09595	154	
338.40643	106	
340.80022	80	
343.12310	106	
END IONS

###FS:    #m/z: 363.95465 #charge 1+
###MS: 89
###MSMS: 91
BEGIN IONS
TITLE=Cmpd 68, +MS2(363.9546), 28.0-35.0eV, 2.0min #91
RTINSECONDS=117.224
SCANS=89,91
PEPMASS=363.95465	430260
CHARGE=1+
93.67144	106	
109.10327	94	
138.44896	88	
187.93678	134	
189.85948	186	
191.85618	182	
196.88516	96	
197.12118	82	
200.89738	82	
201.09434	92	
205.87420	90	
207.87112	174	
208.89524	150	
209.94293	624	
210.88198	214	
211.88992	84	
212.87815	1224	1+
222.95141	412	1+
222.97949	92	
224.88852	126	
224.94776	834	1+
225.04225	104	1+
225.96085	148	
226.86979	90	
226.94608	6254	1+
226.97167	228	
227.92510	228	
228.89115	304	1+
228.94134	7104	1+
230.39820	104	
230.88815	1808	1+
231.84598	152	
232.88566	156	
234.87858	152	
234.92974	166	
235.36962	102	
235.87832	126	
236.84897	150	
237.84199	80	
238.93854	132	
240.82966	102	
240.93995	644	
240.96300	224	
241.10073	94	
241.12740	84	
241.93847	3664	1+
241.95919	100	
242.87522	88	
242.94058	2482	1+
243.08476	108	
243.96842	86	
244.95644	3450	1+
245.93932	340	
245.98330	88	
246.10267	84	
246.95152	3828	1+
248.89679	576	
249.04150	80	
249.79961	272	1+
250.89593	480	1+
250.94478	274	
250.96747	344	1+
251.02182	92	
251.06567	108	
252.52033	84	
253.07992	80	
253.90201	306	
253.93283	86	
253.94677	98	
254.56335	84	
254.94741	80	
257.40806	84	
258.94300	80	
258.97173	142	
259.43896	84	
260.96982	144	
261.83485	94	
262.80281	100	
262.83800	96	
263.40192	86	
263.82231	96	
263.88194	142	
263.98211	144	
264.96161	118	
265.06681	118	
265.14888	86	
265.78659	80	
265.89761	130	
266.72765	104	1+
266.81038	272	1+
266.85099	86	
267.85059	114	
267.97106	814	
268.14816	88	
268.81337	98	
268.95700	206	
269.96766	766	1+
270.01147	94	
270.79663	148	
271.97661	84	
272.35299	90	
276.84194	184	
276.97469	80	
277.10555	98	
277.85113	128	
277.91548	174	1+
278.79343	424	1+
278.83956	122	
279.00122	100	
279.40315	86	
279.79517	298	1+
280.83084	92	
280.85750	350	1+
281.40607	86	
281.79492	158	
281.86632	306	1+
281.96535	234	1+
282.79460	258	1+
283.41786	86	
283.85212	250	1+
284.82499	104	
285.51804	82	
285.84975	322	1+
287.80283	94	
287.96766	100	
288.41151	112	
290.04449	96	
290.80092	126	
290.88598	106	
291.89406	88	
292.05828	262	1+
292.17864	224	1+
292.43543	98	
292.85363	118	
293.12036	80	
293.93056	80	
295.09674	170	
295.34451	86	
295.80706	322	1+
298.80071	422	1+
300.79910	546	1+
301.80104	338	1+
301.85727	210	
302.00150	84	
302.40082	86	
302.85633	132	
303.80791	136	
303.85288	402	1+
306.24004	100	
306.87802	96	
306.90750	150	
307.31021	82	
307.89075	120	
308.87668	268	1+
308.89556	138	
310.84819	252	1+
311.92525	82	
312.37435	84	
312.40494	96	
313.60807	92	
313.88610	104	
314.51367	82	
314.79209	182	1+
314.92319	90	
317.81277	102	
318.83026	222	1+
318.85311	82	
319.14971	100	
321.86128	194	
322.92903	154	
323.23806	96	
323.81898	98	
324.30478	84	
324.89298	284	1+
326.36926	82	
326.87179	398	1+
327.07538	108	
329.11686	102	
329.87063	122	
330.76662	108	
331.92739	82	
336.08584	120	
336.94531	170	
337.82178	222	1+
337.88684	80	
338.94481	82	
339.92690	88	
345.94495	84	
362.07680	82	
364.78418	138	1+
364.95188	86	
367.37411	82	
END IONS

###FS:    #m/z: 336.94362 #charge 1+
###MS: 89
###MSMS: 92
BEGIN IONS
TITLE=Cmpd 69, +MS2(336.9436), 28.0-35.0eV, 2.0min #92
RTINSECONDS=117.995
SCANS=89,92
PEPMASS=336.94362	48430
CHARGE=1+
97.77029	84	
180.87706	92	
182.86746	78	
183.87000	80	
193.89338	82	
194.48376	84	
205.89702	84	
205.95070	104	
207.97157	90	
208.97251	86	
210.88278	298	1+
211.94265	3268	1+
212.87774	742	
213.86426	96	
213.89150	90	
213.93834	1904	1+
215.88203	134	
215.89756	110	
217.11691	182	1+
222.97114	168	1+
224.89050	86	
224.95722	82	
224.97144	130	
225.96850	96	
228.05391	88	
228.84430	116	
228.89568	184	
228.93744	82	
229.88810	84	
229.95280	2594	1+
230.02869	108	
230.88807	1052	1+
231.94909	1464	1+
231.99286	84	
233.79912	82	
233.89722	426	1+
233.94243	90	
234.82189	126	
236.53517	78	
237.06173	90	
239.06864	74	
239.53597	78	
242.92332	98	
242.94040	98	
244.44130	112	
244.88298	74	
246.87005	114	
246.91436	90	
247.96492	1236	1+
248.42390	76	
248.89855	300	1+
248.98755	82	
249.04898	96	
249.11691	92	
249.96119	444	1+
250.87134	228	1+
251.06774	118	
251.83339	124	
251.92553	82	
251.95653	120	
252.96949	2460	1+
253.08508	198	1+
254.94002	128	
254.96518	1432	1+
255.07233	354	1+
256.16666	88	
256.26085	84	
256.91189	74	
256.96105	112	
257.03574	90	
258.84989	392	1+
258.89360	74	
258.99235	78	
259.82305	86	
259.85396	298	1+
260.80085	80	
261.83413	92	
262.05844	92	
263.89827	74	
265.06469	78	
265.08473	196	
265.11242	80	
266.80062	106	
266.81860	76	
267.84338	84	
268.83876	150	
268.91299	92	
269.85999	76	
270.97664	386	
271.84376	108	
271.91162	122	
272.44034	96	
272.97694	150	
273.47283	86	
273.78738	194	1+
273.83034	74	
273.87253	164	1+
274.57848	78	
274.85004	82	
275.13823	78	
275.91715	94	
276.85397	240	
276.89411	96	
276.97844	76	
277.84801	158	
277.92246	100	
277.96483	112	
278.02437	88	
278.83252	184	
278.87244	288	1+
279.09757	78	
279.83022	98	
280.10499	88	
280.97375	84	
281.04778	134	
281.42045	108	
281.73380	90	
283.94575	84	
284.13981	82	
285.09208	114	
285.85043	150	
286.71041	106	
286.84588	444	1+
286.98285	74	
287.84616	282	1+
287.88837	82	
288.02363	104	
289.36938	94	
290.18247	82	
290.78859	82	
290.85266	148	
292.08466	90	
292.86024	330	1+
292.88301	78	
293.99614	174	
296.82137	74	
297.08893	112	
297.80970	98	
299.05103	126	
299.86469	174	1+
299.88021	74	
300.81200	76	
302.84900	190	1+
302.87775	120	
302.93060	76	
305.89107	74	
306.34471	92	
309.86562	74	
309.88038	92	
310.79909	98	
311.14384	94	
311.86031	204	
312.03580	74	
312.94313	94	
312.98021	94	
315.10841	118	
315.75595	80	
316.93312	104	
317.85401	88	
319.02673	74	
321.27850	88	
322.00763	94	
322.15951	84	
323.87186	78	
324.90046	88	
327.90640	82	
328.91427	88	
329.86368	90	
330.81433	104	
333.77344	74	
335.14108	80	
336.12417	86	
337.20328	76	
338.28657	142	
338.89652	74	
339.80799	84	
339.82708	118	
END IONS

###FS:    #m/z: 322.92836 #charge 1+
###MS: 93
###MSMS: 94
BEGIN IONS
TITLE=Cmpd 70, +MS2(322.9284), 28.0-35.0eV, 2.0min #94
RTINSECONDS=121.717
SCANS=93-94
PEPMASS=322.92836	2943636
CHARGE=1+
80.46986	80	
108.55105	76	
182.86586	72	
188.50768	72	
192.09558	82	
192.88723	108	
195.89234	72	
195.91628	80	
201.04448	80	
203.04371	76	
205.94671	302	1+
206.97097	192	1+
209.09674	72	
209.91958	78	
210.12082	84	
211.90619	76	
212.87743	96	
213.88002	96	
214.89335	140	
215.38108	104	
215.85358	108	
215.89129	118	
217.00752	86	
218.88283	116	
219.84952	84	
220.86342	80	
221.01814	88	
221.89198	80	
222.06903	88	
223.96032	164	
226.84146	86	
227.90177	140	
227.95513	144	
229.43558	72	
230.88744	150	
231.03082	140	
232.01318	86	
232.49070	98	
232.86686	96	
232.90011	106	
235.87936	130	
235.93312	76	
238.93802	266	
238.95719	74	
239.08533	218	1+
239.10852	80	
239.88630	112	
239.90475	76	
240.07421	92	
240.87266	150	1+
240.93971	4188	
241.93820	12238	1+
242.94036	8594	1+
243.06669	88	
243.09518	74	
243.67483	92	
244.08988	78	
244.88494	84	
244.91547	78	
244.93866	1378	1+
244.98220	122	
246.38418	94	
247.02433	106	
248.90185	88	
248.91751	84	
249.03746	138	
249.85019	74	
250.47554	86	
250.89503	90	
250.95010	78	
251.04508	90	
251.07259	156	1+
251.94722	74	
253.87834	78	
255.60477	78	
256.89781	266	
257.08203	92	
257.59525	92	
257.90014	132	
258.56806	74	
258.89662	130	
258.98054	74	
260.33606	98	
260.57583	94	
260.83006	74	
260.89078	94	
261.82369	242	1+
262.91057	86	
262.95000	76	
262.96797	82	
263.05316	80	
263.08085	132	
264.78449	74	
266.83293	76	
266.85043	138	
267.03125	80	
268.01658	132	
268.86907	184	
271.83859	86	
271.89441	110	
272.84619	144	
273.79256	250	
275.31529	86	
275.90456	72	
276.80489	144	
277.06425	80	
277.80468	86	
277.85424	72	
278.84124	74	
278.86559	94	
279.08966	1456	1+
279.18271	120	1+
280.04197	110	
280.84747	98	
281.80661	76	
282.86011	76	
283.06601	232	
283.20716	80	
283.41393	74	
283.86262	90	
284.29124	682	1+
284.89880	146	
284.99519	96	
285.01004	88	
286.05573	102	
286.98270	84	
287.81106	78	
289.02893	84	
291.07020	78	
292.84935	136	
293.79978	86	
293.86531	80	
293.90853	72	
294.07118	72	
296.84679	82	
297.00532	82	
298.81616	282	1+
298.86824	236	1+
299.19981	80	
300.78286	100	
302.15324	104	
304.81420	76	
305.79668	80	
305.99232	72	
307.81698	92	
307.88939	82	
308.34860	102	
308.86787	214	
309.11474	84	
309.90939	88	
311.85778	98	
312.81981	174	1+
312.86067	72	
313.88268	80	
316.82592	102	
316.84387	74	
317.87077	72	
318.04250	76	
318.88504	138	
319.81808	206	1+
320.29522	76	
320.41421	92	
324.95117	82	
327.88629	74	
327.91730	74	
328.07528	72	
END IONS

###FS:    #m/z: 363.95480 #charge 1+
###MS: 93
###MSMS: 95
BEGIN IONS
TITLE=Cmpd 71, +MS2(363.9548), 28.0-35.0eV, 2.1min #95
RTINSECONDS=122.489
SCANS=93,95
PEPMASS=363.95480	483402
CHARGE=1+
86.59420	90	
189.86495	234	
191.85484	150	
196.88308	90	
199.46067	104	
201.46186	100	
205.95008	108	
207.94720	248	
209.94223	956	1+
210.88278	260	
212.87760	722	1+
214.02954	86	
214.89172	200	
216.82504	84	
217.92737	104	
220.02464	92	
222.95168	296	
224.94751	296	
224.97572	194	
226.88688	102	
226.94599	7602	1+
227.01447	92	
227.10457	96	
227.83230	180	1+
227.92844	108	
228.89062	452	1+
228.94115	6850	1+
228.98666	124	1+
230.88926	2280	1+
232.01152	84	
232.88413	160	
234.87956	122	
235.87459	82	
236.04266	88	
236.06898	84	
236.83648	176	
238.05783	120	
238.89415	84	
240.93879	584	
240.96319	222	
241.93804	2238	1+
242.94005	1398	1+
244.95528	3840	1+
245.93899	350	
246.02193	88	
246.38472	184	1+
246.90329	304	1+
246.95134	3742	
247.01897	134	
247.94629	106	
248.81392	114	
248.89910	378	1+
249.79985	86	
250.94611	148	
250.96897	420	1+
251.07052	122	
251.84437	104	
252.89454	434	1+
253.88428	88	
256.03283	88	
256.60283	96	
256.81182	234	1+
256.84916	124	
257.07131	92	
258.94507	92	
258.97123	98	
259.06950	84	
259.83291	142	
259.93405	172	
259.96491	186	1+
260.85042	126	
261.83480	114	
262.42647	82	
264.11081	84	
264.96051	82	
265.08672	118	
265.70481	118	
265.79074	164	
265.89584	212	1+
265.98059	100	
266.06132	84	
266.40163	86	
266.80972	160	
266.91700	92	
267.81359	102	
267.85959	106	
267.97237	536	1+
268.36953	82	
268.83882	202	1+
269.40427	82	
269.79620	264	1+
269.96863	896	1+
270.65355	96	
271.81514	126	
271.91814	86	
272.80794	222	1+
272.84999	130	
275.05866	122	
275.41541	202	1+
275.97595	88	
276.84152	140	
276.85577	386	1+
277.01543	82	
277.08272	80	
277.91316	92	
279.07919	82	
279.09797	148	
279.84762	254	1+
280.44922	90	
280.79352	300	1+
280.85026	164	1+
281.89140	88	
282.79754	226	
283.79498	152	
283.84915	296	1+
283.89361	90	
284.92154	86	
285.01408	104	
285.84280	164	
285.91396	310	1+
286.41299	194	
286.80120	100	
287.41737	84	
289.79683	232	1+
289.86420	172	
292.43965	100	
292.55740	88	
292.84471	202	1+
293.81915	84	
294.14245	110	
294.88917	88	
295.84504	98	
295.88889	278	1+
295.92433	134	
296.41546	100	
296.81021	134	
296.85427	142	
297.88620	110	
298.80309	104	
300.80125	438	
301.79931	208	
301.81693	124	
301.85922	376	1+
301.88418	106	
301.99499	84	
302.82123	84	
303.85577	664	1+
304.10056	94	
304.87931	82	
306.02851	146	
306.82706	90	
306.84427	86	
307.08003	128	
309.82365	100	
311.10401	92	
311.17666	156	1+
311.39217	100	
315.44617	84	
316.81113	96	
317.98104	84	
319.04527	128	1+
319.80754	254	1+
319.85200	90	
319.88977	122	
320.93387	134	
321.81584	192	
322.92755	262	
322.98876	84	
323.82745	266	1+
323.85012	88	
324.79113	186	1+
324.87169	144	
324.93786	82	
325.05285	92	
326.82159	114	
326.86851	358	1+
327.55049	80	
329.60060	92	
330.87325	310	1+
332.06860	92	
335.83689	220	1+
336.93276	92	
338.79756	260	1+
339.87409	102	
340.93609	112	
343.06419	106	
343.12081	82	
344.18873	92	
344.72408	188	1+
346.87034	80	
352.88743	80	
353.31474	90	
356.76472	84	
363.76711	118	
366.26381	114	
367.70632	82	
END IONS

###FS:    #m/z: 336.94391 #charge 1+
###MS: 93
###MSMS: 96
BEGIN IONS
TITLE=Cmpd 72, +MS2(336.9439), 28.0-35.0eV, 2.1min #96
RTINSECONDS=123.263
SCANS=93,96
PEPMASS=336.94391	44914
CHARGE=1+
82.14405	92	
83.12866	76	
181.53514	84	
185.00921	82	
195.01498	98	
197.88896	98	
200.58598	84	
209.94181	132	
210.88288	100	
211.87494	668	1+
211.94315	3454	
212.87725	650	1+
213.93824	1510	1+
215.93807	306	
217.87976	110	
220.08618	80	
220.88134	126	
221.90823	76	
222.66950	112	
223.95709	230	
224.84070	76	
225.03973	100	
225.83620	80	
226.93897	80	
226.96729	110	
227.95192	102	
228.89529	124	
229.89421	118	
229.95377	2342	
230.88718	1550	1+
231.94967	1158	1+
231.97008	128	
232.82774	144	
233.89669	192	
233.94800	180	
234.06376	92	
234.09791	98	
234.89696	100	
235.88933	142	
235.94625	78	
236.08990	84	
237.05677	110	
238.03931	200	1+
238.77839	106	
239.85358	74	
240.43387	80	
241.84483	346	1+
241.94820	84	
243.08145	100	
244.13801	86	
246.38806	80	
246.90072	138	
246.97418	74	
247.96438	620	
248.90005	308	1+
249.08603	96	
249.95574	430	1+
250.82941	344	1+
250.96838	132	
250.99649	124	
251.53940	136	
251.83134	320	1+
251.90985	158	
252.96943	2136	1+
253.08039	74	
253.90489	170	
254.86887	96	
254.90612	92	
254.94649	106	
254.96543	874	1+
255.07664	122	
255.90743	80	
256.00921	80	
256.90564	154	
258.84756	172	
258.90193	114	
259.95389	84	
260.03104	96	
260.95988	86	
261.15266	76	
261.75033	88	
261.83490	120	
263.83082	118	
263.84897	80	
264.89356	140	
265.02076	84	
266.00294	102	
266.43358	76	
266.84439	158	
267.83595	446	1+
269.08028	94	
269.88429	80	
269.96087	78	
270.12641	82	
270.98130	386	
271.37689	88	
271.86677	78	
271.91778	154	
272.84666	194	
272.97926	122	
273.84395	82	
273.95772	224	1+
274.89202	120	
275.85146	424	1+
276.85366	360	1+
277.87837	86	
277.95896	100	
278.35982	74	
278.83786	464	1+
278.86755	226	1+
279.81998	74	
280.94057	90	
281.00078	118	
282.65980	84	
283.09355	80	
284.15440	86	
285.09267	80	
285.43710	78	
285.86262	78	
286.85011	506	1+
286.92630	80	
287.81513	76	
288.41139	114	
289.85090	300	1+
292.46714	76	
292.80761	102	
293.10391	208	
293.13931	78	
293.86603	182	1+
293.99561	88	
294.12409	76	
294.82990	118	
295.11246	88	
296.97352	88	
298.82697	88	
299.87550	130	
300.40330	76	
300.51187	88	
302.86224	76	
303.24892	80	
303.86627	88	
306.03317	86	
306.80375	162	1+
306.84540	80	
306.89022	190	1+
308.85923	192	1+
309.94187	98	
310.62746	80	
311.95344	82	
312.82142	100	
316.10975	78	
318.84673	80	
320.82065	76	
321.83075	76	
322.13127	128	
322.24763	78	
323.77260	76	
324.88836	350	1+
325.09498	86	
328.95238	100	
328.99879	84	
329.04801	84	
329.40000	80	
330.85006	84	
330.87366	76	
331.93429	92	
332.59228	102	
332.82979	80	
333.08104	92	
333.85869	74	
334.89617	78	
335.09604	74	
337.31823	76	
338.09230	76	
338.83283	126	
339.29906	84	
END IONS

###FS:    #m/z: 322.92834 #charge 1+
###MS: 97
###MSMS: 98
BEGIN IONS
TITLE=Cmpd 73, +MS2(322.9283), 28.0-35.0eV, 2.1min #98
RTINSECONDS=126.94
SCANS=97-98
PEPMASS=322.92834	3030304
CHARGE=1+
123.30784	92	
127.11635	68	
182.99364	72	
196.51815	90	
199.86254	72	
201.04535	172	
205.01129	212	1+
205.09252	74	
205.12627	88	
205.96278	226	1+
206.83900	66	
206.95010	76	
210.01319	88	
210.90100	138	
211.84029	96	
213.88867	124	
219.88403	84	
221.06725	220	1+
221.09482	78	
223.15005	86	
223.88424	92	
223.95731	544	1+
224.89828	98	
224.97535	148	
225.86288	132	
226.90560	92	
227.06677	72	
227.57020	76	
227.92697	154	
230.84042	76	
231.98537	72	
235.04575	82	
236.91126	144	
237.91518	86	
238.50503	80	
238.88570	200	
238.93819	260	
239.07748	158	
239.87940	148	
239.90705	78	
240.05317	84	
240.08482	150	
240.93964	4076	
240.96450	112	
241.89721	148	1+
241.94068	2804	
242.05694	94	
242.82299	200	
242.94063	8484	1+
244.85236	78	
244.93882	2044	1+
245.08308	68	
245.87137	88	
247.97763	88	
248.03024	110	
248.10801	82	
248.14518	74	
248.86709	72	
248.93387	80	
250.87531	84	
250.94815	144	
251.42100	70	
251.89602	104	
252.51410	100	
252.83829	98	
253.01191	72	
253.11261	72	
253.94632	68	
254.00129	104	
254.01716	74	
254.90621	66	
254.91980	68	
256.10153	70	
258.38821	80	
258.84761	76	
258.94293	90	
258.96789	76	
260.05253	68	
260.89103	74	
261.12691	108	
261.82585	72	
262.79433	70	
262.82633	80	
262.88231	72	
263.13642	70	
263.58332	102	
265.05922	142	
265.38870	94	
266.85092	164	
268.81619	70	
268.89072	68	
268.92498	86	
268.95946	90	
268.98118	90	
269.08200	68	
269.88015	88	
270.03151	78	
273.53959	68	
273.79006	360	1+
274.81222	76	
275.80108	178	1+
275.91488	86	
276.06542	142	1+
276.86199	88	
277.10597	74	
277.91954	72	
278.08312	80	
278.15880	72	
278.84553	112	
279.09005	1138	1+
281.82653	72	
282.27174	66	
282.55882	86	
282.81909	86	
282.92829	72	
283.85220	84	
283.92655	182	1+
284.02196	102	
284.29203	264	
284.86924	232	1+
285.07645	80	
285.85402	70	
287.04096	106	
288.84952	100	
288.91424	76	
289.74769	78	
289.99519	66	
290.72883	66	
291.54803	68	
293.79467	130	
293.96408	72	
294.81962	68	
294.86117	96	
295.88072	78	
296.80621	76	
298.86434	80	
299.06822	76	
299.78444	122	
300.05854	72	
300.81191	90	
300.90999	66	
301.76887	74	
302.10815	68	
302.80989	68	
302.85791	66	
302.88114	78	
304.88755	118	
306.89948	72	
307.88946	68	
308.75868	90	
308.86842	74	
309.71745	76	
310.88677	118	
312.79579	72	
312.88321	96	
314.39305	104	
319.27867	92	
322.76146	90	
322.97098	68	
324.81827	90	
324.89464	84	
325.28588	68	
326.88407	80	
END IONS

###FS:    #m/z: 507.84267 #charge 1+
###MS: 97
###MSMS: 99
BEGIN IONS
TITLE=Cmpd 74, +MS2(507.8427), 28.2-35.2eV, 2.2min #99
RTINSECONDS=127.712
SCANS=97,99
PEPMASS=507.84267	143812
CHARGE=1+
191.86908	116	
193.86341	166	
196.01547	578	1+
209.94531	224	
210.03030	198	
214.88502	432	
224.97757	130	
226.06218	152	
232.89502	652	1+
233.05566	120	
235.11857	186	1+
236.04819	136	
250.90896	170	
252.07936	214	1+
254.89474	286	1+
266.16636	270	1+
266.86434	170	1+
269.80471	198	1+
269.89162	256	1+
270.86048	144	
271.85320	292	1+
272.38636	162	
272.85744	256	1+
278.82983	494	1+
278.89975	244	1+
281.79734	122	
285.85507	500	1+
287.85078	1660	1+
287.93962	188	1+
287.99041	148	
288.87250	224	
289.03494	156	
289.87509	326	
290.12981	192	
290.86334	248	
290.92685	182	1+
291.86237	398	
292.88375	168	
293.86957	706	1+
295.80522	172	1+
295.87337	126	
296.83764	142	
296.87307	130	
296.89607	142	
297.84509	200	1+
298.47520	94	1+
299.06886	118	
299.92239	154	
300.85624	262	1+
301.83923	396	1+
302.79490	184	1+
303.86642	1066	1+
305.86234	1320	
306.40610	122	
306.88159	138	
307.85986	144	
307.88785	560	1+
307.90654	130	
308.13922	494	
308.87332	1884	1+
309.14524	242	
310.15433	752	1+
310.82388	262	1+
311.87981	2100	1+
311.90671	136	
312.80805	216	1+
313.86215	160	
314.81257	470	1+
314.86635	498	
315.86180	862	1+
316.86180	544	1+
317.89215	168	
318.85414	280	1+
320.85600	134	
321.88072	158	
321.90394	256	1+
322.38870	160	
323.80482	180	1+
323.81899	140	
323.87233	518	
324.02166	218	1+
324.85958	464	1+
324.89695	120	
325.83966	304	1+
325.89955	280	
326.88088	4118	1+
327.80955	300	1+
328.15982	136	
328.88185	244	
329.88425	238	
330.83699	164	
330.87339	234	
330.89021	218	
331.88519	142	
332.87161	500	1+
332.93163	194	
333.00911	124	
333.84380	132	
335.80147	252	1+
335.85279	188	
337.83207	212	1+
337.87564	508	1+
337.88464	180	
338.87940	340	1+
340.01423	172	
340.80685	224	1+
340.86058	114	
341.39457	190	
343.82945	194	
343.87224	182	
345.77561	170	
345.88787	140	
346.86211	178	
347.78018	236	
347.88628	250	1+
347.92676	120	
348.77548	164	
348.83473	146	
348.91150	158	
349.75618	694	1+
349.80219	336	1+
350.39124	220	
350.83228	132	
350.88213	354	1+
352.00804	214	1+
352.89698	148	
353.84780	316	
353.90739	136	
354.85435	156	
355.02808	228	1+
355.88906	618	1+
356.34498	186	1+
357.78207	124	
358.75633	268	1+
358.88399	120	
359.94221	138	
360.83511	234	1+
361.86066	144	
365.76472	172	
365.78650	340	1+
366.18386	152	
366.36316	124	
366.84259	506	1+
367.70712	200	1+
367.76543	332	1+
367.89297	198	
368.80362	192	
368.89138	178	
369.01450	128	
369.83381	974	1+
369.90098	332	1+
370.02016	132	
370.71481	248	1+
370.79921	188	
371.18526	156	
371.71172	186	1+
371.79968	324	
371.88309	252	1+
372.77792	526	1+
372.82111	144	
373.83040	122	
374.81501	694	1+
375.79636	202	
378.85756	196	
378.90416	124	
380.71551	428	1+
381.78266	118	
381.83594	496	
383.71359	130	
383.88905	322	1+
384.84697	420	
385.84568	910	1+
386.80303	254	1+
387.84503	340	1+
388.71723	186	1+
389.19792	358	1+
389.83786	164	
390.78338	218	1+
390.83911	418	
391.83801	238	
391.90377	164	
392.82286	1456	1+
392.90658	144	
393.74352	226	1+
394.79315	164	1+
395.77778	140	
396.08494	230	1+
398.72367	358	1+
399.39220	168	
399.84862	640	1+
399.93084	142	
400.86971	126	
401.34661	182	1+
402.82044	178	
402.85617	114	
403.87228	398	1+
404.80208	122	
405.75514	370	1+
405.76578	136	
405.79736	132	
405.85972	338	
406.85753	208	
407.73393	284	1+
407.86491	630	
408.84802	1636	1+
409.72679	510	1+
410.83599	1596	1+
411.08802	120	
411.35482	158	1+
411.80674	232	1+
411.86415	450	1+
412.83984	450	1+
413.07507	152	
415.84722	114	
416.73116	146	
421.81390	122	
421.88429	334	
422.82423	138	1+
422.86219	322	
423.77505	228	1+
423.79824	130	
423.86378	1358	1+
425.75791	252	
426.74836	186	
426.81755	158	
426.85998	1094	1+
427.73764	638	1+
428.84535	1648	
429.69890	226	
429.84546	804	
430.69460	168	
430.79833	162	
430.85552	1122	1+
431.69574	144	
433.84963	282	
436.70792	138	
436.85766	126	
439.13446	170	1+
439.73919	198	1+
439.86885	154	
442.68305	278	1+
444.78039	124	
444.87033	2746	1+
446.75115	114	
446.87312	238	
447.71277	522	1+
447.87590	184	
448.76366	210	
448.88540	122	
449.69097	318	1+
449.73416	120	
449.75515	334	1+
449.87393	528	1+
450.75296	216	1+
451.73969	162	1+
451.86022	166	
452.77949	132	
457.90121	406	1+
462.87959	1140	1+
465.72015	160	
467.88349	940	1+
470.72894	284	1+
481.66068	128	
485.89964	1088	1+
490.90649	138	
END IONS

###FS:    #m/z: 336.94385 #charge 1+
###MS: 97
###MSMS: 100
BEGIN IONS
TITLE=Cmpd 75, +MS2(336.9438), 28.0-35.0eV, 2.2min #100
RTINSECONDS=128.484
SCANS=97,100
PEPMASS=336.94385	41820
CHARGE=1+
85.06189	76	
176.96138	76	
183.86827	76	
191.89288	76	
192.88764	84	
199.87004	74	
200.08192	74	
208.95484	100	
211.94317	3688	1+
212.87514	826	1+
213.93883	1362	1+
215.88553	206	
215.93567	166	
218.85308	74	
219.83476	106	
221.93999	148	
222.88716	208	1+
224.86643	84	
224.98919	108	
226.56177	88	
226.85225	76	
226.89833	184	
226.96192	126	
228.89388	226	
228.94287	94	
229.95353	2872	
230.86204	86	
230.88909	1216	1+
230.92801	76	
230.95626	74	
231.12668	84	
231.94913	1478	1+
232.82936	108	
232.89149	538	1+
232.90822	102	
233.82469	190	1+
233.91974	84	
234.88183	76	
237.02642	74	
238.48823	78	
238.88455	74	
239.14669	102	
239.80979	74	
240.83814	142	
241.84234	164	
243.08475	90	
244.88092	74	
245.39454	88	
246.86228	92	
247.15575	80	
247.86292	78	
247.96450	826	1+
248.89701	348	
249.92936	106	
249.95834	698	1+
250.11417	74	
250.94728	182	
251.83466	138	
252.07659	140	
252.97006	1726	1+
253.08407	100	
253.90258	250	1+
253.98573	78	
254.85711	82	
254.93853	154	
254.96541	1016	1+
256.86254	78	
256.88046	90	
256.95735	78	
258.13953	76	
258.94088	100	
259.84802	276	1+
259.89818	92	
260.83135	146	
260.87715	96	
261.88177	80	
262.50818	94	
262.83028	74	
263.08805	96	
266.92100	76	
267.84117	190	
268.83816	756	1+
268.91075	108	
268.96840	74	
269.41442	106	
269.88731	102	
269.92062	82	
270.79667	84	
270.85329	88	
270.98060	370	1+
271.09419	128	
271.86249	116	
271.91803	146	
272.84537	550	1+
272.92475	88	
273.34074	88	
273.98267	74	
274.81466	80	
274.83206	78	
275.94993	74	
275.96903	130	
276.47621	94	
276.83745	116	
277.11131	74	
277.39093	86	
278.83407	456	1+
278.88993	112	
279.05452	80	
279.85416	198	
280.79163	74	
280.83522	88	
280.86457	128	
281.93761	102	
282.87073	74	
283.88624	88	
283.98045	78	
284.89087	110	
285.48695	94	
285.85322	276	
286.42125	98	
286.84942	566	1+
287.85235	356	1+
288.16571	72	
290.77082	76	
290.85554	130	
291.83523	82	
292.12677	84	
292.86412	114	
293.10064	124	
293.84912	118	
295.83957	124	
295.88646	76	
296.80654	84	
296.87168	154	
296.92097	86	
297.09526	78	
297.40995	74	
299.00873	74	
299.05755	166	1+
299.78429	118	
299.87929	90	
302.86397	74	
302.98588	80	
303.82616	80	
305.14643	90	
306.82593	78	
307.81899	182	1+
308.87726	74	
309.07122	74	
309.85616	342	1+
310.85996	322	1+
312.03374	100	
313.45395	90	
314.11309	86	
314.41321	72	
315.89868	114	
316.98156	72	
317.89784	86	
317.99412	78	
319.03096	88	
320.10630	102	
320.82542	120	
321.87625	90	
322.16137	98	
323.81740	78	
324.83466	158	1+
328.86524	80	
329.87200	128	
329.88740	142	
332.89679	76	
333.38315	78	
336.89887	88	
339.91681	88	
340.81838	82	
341.73021	76	
END IONS

###FS:    #m/z: 322.92830 #charge 1+
###MS: 101
###MSMS: 102
BEGIN IONS
TITLE=Cmpd 76, +MS2(322.9283), 28.0-35.0eV, 2.2min #102
RTINSECONDS=132.16
SCANS=101-102
PEPMASS=322.92830	2990370
CHARGE=1+
58.62063	78	
98.97718	74	
185.93040	92	
191.14549	72	
195.00802	76	
195.56573	78	
197.86568	96	
198.87829	80	
198.95637	84	
199.89451	100	
200.87650	190	1+
200.88950	84	
203.17861	90	
204.00576	74	
205.96588	78	
208.86600	76	
209.09141	74	
213.92577	72	
214.05839	74	
214.88121	152	
216.88406	78	
219.81865	70	
219.92619	76	
220.89222	82	
221.06731	76	
222.95237	194	
223.95032	88	
223.96327	74	
227.93257	94	
230.14114	76	
232.11066	78	
233.95733	72	
234.88779	100	
235.88026	78	
236.02951	70	
237.05366	88	
238.05591	100	
238.09188	86	
238.93868	152	
239.42577	96	
239.95242	76	
240.81663	72	
240.93928	2870	
240.98836	124	1+
241.06841	106	
241.89490	208	1+
241.94038	2678	
242.94052	9026	1+
243.08182	90	
243.87826	176	1+
244.61038	72	
244.85594	86	
244.90333	78	
244.93911	1766	1+
246.18983	88	
246.97222	88	
247.84340	136	1+
247.90332	78	
248.32901	106	
249.43293	72	
250.06186	70	
250.94448	162	
251.92173	130	
252.06397	72	
252.82871	124	
253.08611	76	
253.84871	98	
254.14613	98	
255.87580	72	
256.04835	84	
256.09351	76	
256.90126	120	
256.92301	170	
257.89543	128	
258.12366	86	
258.40383	92	
258.83316	106	
258.91154	102	
259.10352	76	
259.85097	104	
260.09810	108	
260.82554	238	1+
260.92823	124	
263.05873	78	
263.97401	162	1+
264.88991	92	
264.93264	88	
265.01540	144	
265.08250	78	
266.04535	82	
266.96120	88	
267.07563	74	
268.05779	76	
268.84432	82	
268.88495	108	
268.95843	116	
268.99147	78	
269.88351	72	
271.11003	78	
271.82251	72	
272.34468	78	
272.93092	76	
273.86883	74	
274.04986	90	
274.12683	84	
275.81896	72	
275.84625	114	
276.01471	148	
276.84273	78	
277.11530	82	
277.87739	106	
277.90511	78	
279.08900	1296	1+
279.15693	104	
279.86611	150	
280.14260	102	
280.33992	74	
281.84904	98	
282.22434	80	
282.27686	74	
282.78981	72	
283.03170	98	
283.06831	222	
283.90118	118	
284.29059	498	1+
285.08930	114	
285.48072	72	
286.83289	80	
287.80175	116	
287.87798	72	
291.79831	130	
291.93596	74	
291.97518	104	
292.80808	208	1+
293.02383	78	
294.84881	82	
296.86551	124	
297.81325	118	
299.78132	102	
300.87077	90	
301.87548	80	
302.29599	78	
302.88133	108	
304.39395	78	
306.88043	254	1+
307.81121	132	
309.07551	76	
309.80949	116	
310.86820	192	1+
310.90043	74	
314.45244	100	
314.82942	74	
314.91001	76	
316.90061	100	
317.83222	88	
317.88485	72	
318.98522	72	
319.75503	96	
320.72869	96	
321.81777	76	
323.16982	100	
327.04133	74	
327.86638	78	
327.92174	76	
END IONS

###FS:    #m/z: 340.93890 #charge 1+
###MS: 101
###MSMS: 103
BEGIN IONS
TITLE=Cmpd 77, +MS2(340.9389), 28.0-35.0eV, 2.2min #103
RTINSECONDS=132.932
SCANS=101,103
PEPMASS=340.93890	1113270
CHARGE=1+
95.57778	84	
182.87893	78	
189.86056	88	
191.93553	116	
192.92749	122	
194.88816	146	
197.92722	76	
201.04520	76	
206.09615	108	
208.93872	94	
209.39157	106	
209.96762	90	
210.59622	102	
210.93847	146	
213.93771	1184	1+
214.11931	88	
215.88728	284	
215.93778	296	
216.90119	88	
217.88373	80	
217.93126	80	
218.86930	86	
222.92614	74	
223.97427	74	
224.13628	78	
226.94587	158	
228.07884	82	
228.94672	152	
229.83839	106	
230.88673	658	1+
231.03054	162	1+
231.88902	418	1+
231.94952	2166	1+
233.89505	220	1+
233.94433	504	1+
234.95742	86	
235.89191	76	
237.88574	80	
240.12560	74	
240.86640	86	
240.90095	88	
241.03388	84	
241.41912	98	
241.84471	174	
241.93985	84	
242.83613	126	
242.98425	74	
243.83050	122	
243.93858	242	1+
244.40686	90	
244.83989	76	
244.87918	84	
244.91362	76	
246.38986	86	
246.97709	120	
248.14311	82	
248.99110	78	
249.95965	390	1+
251.92554	102	
251.95563	132	
253.90648	110	
254.59074	96	
254.96513	572	1+
255.07194	112	
255.85902	200	1+
255.92458	76	
256.89359	260	
256.95833	144	
257.79964	150	
257.93825	102	
258.84523	496	1+
259.85031	322	1+
259.95708	188	
260.83045	188	
261.01492	108	
261.83840	348	1+
261.91742	78	
261.96591	78	
262.96171	84	
263.05539	74	
264.86458	76	
265.00068	140	
266.85693	92	
266.99545	80	
267.92308	74	
267.97150	86	
268.83091	80	
268.86068	82	
268.96127	76	
269.77748	84	
269.79972	82	
269.85416	78	
270.83035	146	
271.11223	88	
271.79194	84	
272.83543	76	
272.93380	144	
272.97786	76	
274.86013	76	
275.86391	74	
275.98237	102	
276.85518	216	
276.87846	78	
277.00122	76	
277.09490	76	
277.80516	74	
277.85343	190	
277.95978	82	
278.84331	1016	1+
278.86933	236	1+
278.96752	136	
279.04429	88	
280.09340	76	
280.13656	80	
280.84673	146	
281.05182	134	
281.43690	88	
281.89353	90	
282.86247	134	
283.87530	86	
284.90017	98	
286.91706	130	
288.84121	86	
290.03151	98	
290.85604	124	
291.80360	78	
292.43331	100	
292.84089	88	
293.17930	80	
293.80836	80	
294.86908	176	1+
295.37402	76	
295.82167	78	
296.23173	82	
296.25472	76	
296.85960	168	1+
297.98817	88	
298.08778	88	
298.26721	84	
299.87546	340	1+
300.05068	204	1+
301.02057	74	
301.90317	112	
302.07209	76	
302.94468	128	
304.13053	220	1+
306.43675	78	
308.40686	90	
310.84832	78	
310.87973	92	
312.88882	86	
314.09666	82	
314.80184	86	
314.87318	80	
318.87964	112	
320.09083	84	
321.87080	82	
322.88298	82	
323.35737	96	
323.89096	198	1+
323.96677	94	
324.06432	90	
326.80966	80	
331.81397	78	
332.03701	78	
333.75823	74	
334.31413	82	
336.75723	110	
337.87705	174	1+
338.29797	74	
338.86379	120	
342.98219	84	
345.94239	128	
END IONS

###FS:    #m/z: 507.84255 #charge 1+
###MS: 101
###MSMS: 104
BEGIN IONS
TITLE=Cmpd 78, +MS2(507.8425), 28.2-35.2eV, 2.3min #104
RTINSECONDS=133.704
SCANS=101,104
PEPMASS=507.84255	139200
CHARGE=1+
196.01477	180	
198.89090	206	
214.88598	468	
224.11766	132	
232.89708	544	1+
234.89081	134	
236.88936	138	
238.06048	304	
240.87651	196	1+
248.03329	316	1+
250.90661	238	
251.87340	128	
252.07821	152	
252.90022	180	
256.91443	172	1+
265.07953	134	
266.09153	138	
266.16513	332	
267.89490	132	
268.09996	130	
270.80042	266	1+
270.85128	216	1+
272.88503	262	1+
272.92096	446	1+
273.92390	354	1+
275.84483	148	
279.08612	188	1+
281.78093	154	1+
282.85976	154	
282.98285	140	1+
283.78415	204	1+
284.87534	250	1+
285.85438	134	
287.85138	1262	1+
288.02701	174	
288.89038	158	
289.84757	146	
289.88037	214	
290.13024	350	1+
290.87102	160	
291.86877	142	
293.87442	474	
293.90943	214	1+
294.12616	168	1+
294.86829	446	1+
295.97418	170	
296.84872	268	1+
296.87886	154	
297.80842	130	
298.85299	340	
299.88633	150	
301.84687	138	
303.86567	958	
304.84930	194	
305.86099	2058	1+
306.12558	306	1+
307.80487	224	1+
307.86262	230	
307.88729	426	
307.98051	134	
308.13914	890	1+
308.87130	1388	1+
310.15492	806	
310.88535	166	
310.92978	238	1+
311.15910	446	
311.83964	138	
311.88323	980	
312.81684	346	1+
312.87909	486	
313.86879	182	
313.88424	284	
314.86236	722	1+
315.79572	148	
316.85756	446	1+
316.88973	172	1+
318.82541	160	
318.85567	388	1+
318.89152	136	
319.94966	166	
321.85173	218	
322.35088	218	1+
322.86563	914	1+
323.37653	228	1+
323.48333	148	
323.87147	652	1+
323.96804	146	
324.90377	130	
325.82624	220	1+
325.85898	222	
325.89310	196	
326.88131	3538	1+
328.87671	308	1+
330.78979	318	1+
330.81510	170	
331.16977	132	
331.82817	134	
332.87075	662	1+
334.86503	206	
334.89898	230	
335.82871	200	
335.85791	140	
335.88598	220	
336.94043	320	1+
337.38623	200	1+
337.80721	194	1+
337.87515	380	
338.90121	166	
339.87646	206	
342.02235	196	1+
343.87226	220	
345.86926	182	
346.84578	128	
347.76896	292	1+
348.91567	164	
349.79830	380	1+
349.89056	168	
350.79961	264	1+
350.88304	714	1+
351.76044	210	1+
351.91314	218	1+
355.88522	680	1+
357.83703	202	
358.82333	180	1+
358.88708	136	
359.80953	184	
360.79414	272	1+
361.86145	228	1+
362.36507	172	1+
362.84751	160	
362.96895	182	
363.79057	280	1+
365.78559	264	
366.17937	606	1+
366.78478	154	
366.80753	480	1+
366.84196	206	
367.70587	192	
367.76385	320	1+
367.90798	162	
368.89191	304	1+
369.83398	674	1+
369.87273	138	
370.80239	166	
371.18296	138	
371.79974	238	
372.77524	218	
372.79405	154	
372.84711	130	
373.82653	212	
373.90205	158	
374.81491	276	
375.80704	256	1+
377.88584	134	
378.75463	136	
380.73016	166	
380.85347	246	
381.84302	160	
383.77489	224	1+
383.79493	296	1+
383.86225	180	
384.84792	644	1+
385.82476	156	
387.84302	514	1+
388.71947	206	1+
389.20162	232	
389.84406	194	
390.05966	128	1+
390.83810	750	
391.84004	686	
391.91556	272	1+
392.82582	864	1+
392.91958	202	1+
394.78102	178	
394.83203	214	
394.85860	228	
395.73655	302	1+
396.73861	186	1+
398.72901	234	
399.80759	232	
399.84649	818	
400.72295	136	
402.78453	188	
402.86139	148	
403.12483	182	1+
403.74860	248	1+
403.86398	750	1+
404.01131	130	
406.79483	196	1+
406.85652	236	
407.86142	604	
408.75825	210	1+
408.85026	1598	1+
409.72373	226	
410.83325	2692	1+
411.09176	138	
412.86430	214	1+
413.07236	130	
413.78043	194	1+
413.85413	388	1+
414.68346	144	
415.83225	154	
416.81469	248	1+
416.84860	360	1+
416.87451	164	
417.70180	138	
417.75195	214	1+
421.88426	208	
422.82825	254	1+
422.86668	244	
423.77501	174	
423.86534	858	1+
424.76772	154	
425.76170	724	1+
425.87422	144	
426.85904	1432	1+
427.73775	188	
428.74058	490	1+
428.79412	212	1+
428.84467	2604	1+
429.70344	220	
429.74252	328	1+
429.87348	166	
430.85509	324	
431.86605	426	
432.86559	244	
432.88564	158	
433.85665	172	
434.84433	130	
435.86307	132	
436.85414	150	
439.89192	450	1+
440.78021	218	1+
440.85954	154	
442.74646	326	1+
444.77368	132	
444.86969	2448	1+
444.94128	202	1+
446.70766	430	1+
446.88798	144	
447.71290	438	1+
447.76073	202	1+
448.89581	142	
449.69227	138	
449.87659	668	1+
450.69735	142	
453.72803	144	
457.90505	252	
458.89761	184	
462.88379	864	1+
465.71975	264	
466.70583	130	
467.88223	870	1+
470.73351	128	
485.89188	1050	1+
490.79215	286	1+
508.91498	152	1+
509.86200	156	
END IONS

###FS:    #m/z: 340.93891 #charge 1+
###MS: 105
###MSMS: 106
BEGIN IONS
TITLE=Cmpd 79, +MS2(340.9389), 28.0-35.0eV, 2.3min #106
RTINSECONDS=137.387
SCANS=105-106
PEPMASS=340.93891	1068038
CHARGE=1+
190.94342	188	
192.92555	472	1+
196.88174	102	
198.09983	84	
203.88277	82	
204.42132	104	
205.95049	116	
208.95720	192	
209.94042	172	
210.87781	84	
210.93788	312	
212.87948	84	
213.85368	106	
213.87743	152	
213.93843	790	1+
214.88158	88	
215.88439	412	1+
215.93730	162	
216.94234	78	
217.87709	240	
218.89686	100	
218.98373	82	
221.94535	220	1+
221.95359	92	
223.37374	98	
223.97432	78	
224.97562	126	
225.00075	84	
225.87998	314	1+
226.14232	90	
226.94279	112	
226.97037	130	
228.94859	500	1+
229.83944	94	
230.88755	288	
230.95770	94	
231.89143	148	
231.94925	1526	1+
232.51684	78	
232.89321	94	
233.00585	90	
233.89697	288	1+
233.94378	190	
235.50507	78	
236.83924	82	
238.00778	84	
239.10472	88	
240.23184	270	1+
240.41858	78	
240.83464	108	
240.93929	264	1+
241.05328	80	
241.84633	268	1+
243.40197	80	
243.82950	436	1+
244.95399	196	
245.39253	86	
246.39933	94	
246.84875	110	
246.94515	86	
246.97358	242	1+
249.96022	522	1+
250.08484	86	
250.90907	80	
251.03349	82	
251.07833	90	
251.95115	176	
253.90317	144	
254.96519	512	1+
255.07269	130	
255.84859	78	
255.87189	80	
255.88771	80	
255.90767	112	
256.89370	130	
256.96147	144	
257.12819	82	
257.85255	106	
257.92647	80	
257.96196	128	
258.84253	346	1+
258.86064	144	
258.91118	82	
258.97142	116	
259.79546	92	
259.90117	124	
259.95188	100	
260.83254	322	
260.91097	76	
262.92538	88	
264.05385	88	
264.90436	110	
266.05714	82	
268.83865	130	
268.88477	78	
268.92884	90	
269.81957	88	
269.85252	168	1+
270.97285	82	
272.93535	154	
273.52972	92	
273.93458	130	
274.87551	132	
274.89642	136	
275.87807	78	
276.11692	92	
276.84855	134	
277.84854	82	
277.87234	86	
277.93139	134	
278.03926	140	1+
278.84536	1384	1+
278.98640	82	
279.42171	90	
280.83188	94	
280.87584	78	
281.89211	146	
282.96630	94	
283.02980	92	
283.97010	92	
285.91641	78	
286.38610	82	
288.56371	94	
289.50535	96	
291.43073	86	
291.80379	172	
291.87375	100	
292.79676	86	
293.06906	124	
294.02031	82	
294.84835	452	1+
294.87480	78	
296.29192	78	
297.97848	122	
298.22372	120	
299.17644	84	
299.77831	158	1+
299.87089	132	
300.85450	78	
300.87446	140	
301.51937	76	
301.82964	160	
302.94614	192	
304.29769	82	
304.89233	96	
305.89765	134	
306.14698	88	
307.80755	194	1+
309.83417	78	
309.86867	80	
310.88010	246	1+
310.89812	86	
310.93268	84	
312.96066	176	
313.49083	86	
313.82160	84	
314.81507	98	
314.85112	94	
318.87710	92	
322.08438	78	
322.79586	126	
324.84702	78	
328.18280	96	
329.76202	100	
329.82151	104	
335.90807	94	
336.88226	82	
337.09323	108	
338.08992	78	
338.80823	86	
344.95209	90	
345.08383	128	
345.86716	92	
END IONS

###FS:    #m/z: 363.95482 #charge 1+
###MS: 105
###MSMS: 107
BEGIN IONS
TITLE=Cmpd 80, +MS2(363.9548), 28.0-35.0eV, 2.3min #107
RTINSECONDS=138.158
SCANS=105,107
PEPMASS=363.95482	488312
CHARGE=1+
86.44234	86	
104.73925	84	
178.87276	84	
178.92702	82	
179.94678	80	
187.87538	104	
189.86261	224	
191.85924	294	
191.98496	138	
194.02330	80	
196.88176	84	
207.87484	140	
207.91952	84	
209.87076	136	
209.94142	1096	1+
212.85523	242	1+
212.87865	1498	1+
213.87613	112	
215.90122	114	
215.97041	92	
216.82149	90	
218.88763	88	
222.02341	84	
222.42071	88	
222.95062	236	1+
224.46880	100	
224.94956	1000	1+
226.88104	82	
226.90918	106	
226.94661	6002	1+
226.97199	178	
227.92815	154	
228.42113	108	
228.89297	254	
228.94101	6540	1+
229.80571	90	1+
230.84420	86	
230.88845	1868	1+
231.42364	94	
232.88506	190	
233.88757	128	
234.83494	130	
234.87784	164	
235.12855	88	
235.93827	144	
237.05019	114	
237.96715	80	
238.94133	96	
239.06779	168	
239.90399	150	
240.93851	440	
240.96032	216	
241.93838	3012	1+
241.95978	118	
242.08461	84	
242.81994	84	
242.94044	2046	1+
243.89877	106	
244.95646	4442	
245.12531	120	1+
245.43096	80	
245.89790	242	1+
245.94738	4150	1+
246.85338	98	
246.95154	3550	1+
246.97989	154	
247.38934	92	
248.02731	128	
248.79727	204	
248.89889	1094	1+
249.04066	374	1+
250.89055	110	
250.90345	110	
250.94890	244	1+
250.96923	498	
251.00565	94	
251.06182	86	
253.90640	114	
255.44575	98	
258.03085	82	
258.09414	86	
258.87579	80	
259.06139	80	
260.83588	146	
260.96425	184	1+
261.84002	108	
264.96186	132	
265.08425	84	
265.90992	270	1+
265.97589	140	
266.81603	242	
266.88175	104	
267.34843	86	
267.97186	780	1+
268.96315	1254	1+
269.96774	1052	1+
270.87230	80	
270.94606	80	
272.06329	100	
272.43908	94	
272.49689	98	
272.84639	154	
273.01837	86	
273.82610	84	
275.90356	80	
275.98390	94	
276.83794	564	1+
276.85724	126	
277.07114	90	
277.10237	282	1+
278.80499	138	
279.84733	580	1+
279.94770	90	
280.79054	138	
280.83167	124	
280.84821	388	1+
281.80781	84	
281.89198	358	1+
282.06975	82	
282.79713	252	
283.15537	96	
283.70336	98	
283.78886	234	1+
283.84931	140	
284.82119	88	
285.07233	170	
285.92477	96	
289.88061	86	
290.86091	456	1+
291.86282	338	1+
292.42933	96	
293.08243	80	
293.11522	122	
293.85165	386	1+
294.85540	290	1+
296.09654	92	
296.38148	184	
296.80615	166	
297.10901	80	
297.96503	86	
298.50131	102	
298.80051	292	
298.99141	188	1+
299.80333	446	1+
300.10350	86	
300.81238	154	
301.51929	102	
301.79575	90	
301.85122	132	
302.80426	236	1+
302.85900	174	
302.90747	324	1+
302.94140	86	
303.85317	484	1+
303.93547	86	
304.19401	110	
306.12823	206	1+
307.84198	100	
308.90763	100	
309.80762	80	
309.99980	114	
310.82155	96	
311.41379	96	
311.88699	122	
312.84731	296	1+
313.67566	80	
313.85294	216	1+
314.81822	222	1+
318.93645	86	
319.82057	80	
319.86380	126	
320.92068	112	
321.79187	94	
321.82033	132	
321.86240	100	
322.92689	266	
324.20343	82	
324.82287	88	
326.87164	384	1+
336.94673	152	
339.82372	132	
340.93687	354	
341.72803	80	
342.95248	80	
345.81678	80	
345.95194	84	
346.98336	100	
348.14082	80	
352.38523	104	
359.45989	80	
363.98341	86	
364.03504	110	
364.34692	84	
END IONS

###FS:    #m/z: 507.84247 #charge 1+
###MS: 105
###MSMS: 108
BEGIN IONS
TITLE=Cmpd 81, +MS2(507.8425), 28.2-35.2eV, 2.4min #108
RTINSECONDS=138.929
SCANS=105,108
PEPMASS=507.84247	144000
CHARGE=1+
196.01542	290	
197.01950	128	
200.88340	158	
214.88560	340	1+
232.89526	528	1+
234.89233	160	
249.91003	278	1+
258.87284	326	1+
266.16693	344	1+
266.84136	178	1+
271.85990	378	1+
273.12840	158	
273.80228	202	1+
276.89751	292	1+
278.83238	264	1+
279.87434	234	1+
279.91619	128	
282.95262	166	1+
283.39619	150	
284.84630	126	
284.93526	134	
285.85644	144	
287.85127	940	1+
287.89880	160	
288.02830	152	
288.86841	144	
289.87667	264	
290.12952	212	
290.37919	138	
290.86519	256	
291.88040	188	
292.12274	232	1+
292.87325	126	
293.86763	928	1+
294.80391	190	1+
294.87168	628	1+
295.89285	142	
296.84541	130	
297.95161	136	
298.80063	166	
299.84652	176	
301.83474	284	1+
301.85249	240	
303.86734	1206	1+
305.86087	1458	1+
305.91817	198	1+
307.84154	134	
307.88871	426	
308.14103	668	1+
308.87110	1910	1+
309.88617	364	
310.01688	186	
310.15484	892	1+
310.87032	154	
311.88357	1934	1+
313.87800	284	
314.81287	134	
314.86178	784	1+
315.82182	124	
316.76726	164	1+
316.85736	234	
317.85461	140	
318.85993	606	1+
318.88262	178	
320.38312	146	
322.86805	1054	1+
323.87092	876	1+
324.85738	236	
325.85292	192	
325.88389	170	
325.90188	256	
326.88080	3834	1+
327.92081	268	1+
328.08338	134	
328.82708	268	1+
328.87431	456	1+
329.90193	222	
330.06442	182	
330.81833	324	1+
330.87914	624	1+
331.79426	146	
331.82094	208	1+
332.87100	710	1+
333.82643	168	
335.85139	180	
337.87863	726	1+
338.83289	132	
338.93367	130	
341.87615	138	
343.87135	434	
343.91619	206	1+
344.89206	226	1+
345.05627	136	
345.77979	234	
347.75832	142	
347.77878	276	
348.17426	150	
348.75408	190	
348.84029	156	
349.74983	168	
349.81044	492	1+
349.88643	198	
350.76264	142	
350.81552	324	1+
350.88345	600	1+
350.96011	174	
351.39928	158	
351.78594	176	1+
353.81170	138	
353.84884	408	
353.89355	184	
354.02127	150	
354.92430	128	
355.89380	170	
356.87931	228	1+
357.77866	144	
359.76091	144	
362.86276	268	1+
364.76077	386	1+
364.85090	224	
365.71363	148	
365.78150	300	1+
366.18710	134	
366.82063	182	
366.83842	446	1+
367.02368	182	1+
367.70843	200	
367.76251	220	
367.81782	128	
368.88882	664	1+
369.41405	128	
369.83371	466	1+
369.89162	410	1+
370.80136	256	
371.04678	200	1+
371.18965	280	
371.78552	180	
371.79512	184	
372.77886	200	
373.71684	154	1+
373.82134	164	
374.36993	160	
374.81211	392	1+
375.88907	168	
379.36413	152	
379.81475	208	1+
381.83976	624	1+
384.84784	332	
384.89577	166	
385.77557	164	
385.82590	238	
385.84673	254	
385.92074	254	1+
386.82416	176	
386.84370	174	
387.79910	146	
387.84213	764	1+
388.39304	150	
389.75540	252	1+
390.83875	574	
391.77900	182	
391.84042	386	
392.06683	136	
392.23670	134	1+
392.82535	1734	1+
392.91974	128	
396.77744	124	
399.84414	818	1+
402.78961	250	1+
402.86318	182	
403.84850	184	
403.87428	222	
405.85863	216	
406.74754	366	1+
406.85292	438	
407.72187	134	
407.74891	314	1+
407.86553	798	
407.92525	132	
408.81283	126	
408.84857	1390	1+
409.07061	198	
409.72832	156	
409.74661	208	
410.72682	168	
410.83342	2216	1+
411.69177	170	1+
411.76802	124	
413.85828	242	
414.68839	152	
414.85300	130	
414.87483	142	
416.87995	196	
417.85783	516	1+
418.74822	148	1+
421.86910	204	
422.86175	1438	1+
422.88911	224	
422.97914	154	1+
423.74895	424	1+
423.77164	148	
423.86431	1078	1+
425.77293	550	1+
426.77483	362	1+
426.85930	880	1+
427.74583	242	
428.19683	124	1+
428.73802	158	
428.84510	1862	1+
429.72986	180	
429.74584	130	
429.87575	182	
430.84433	266	
431.86409	250	
432.86673	446	
433.06807	160	1+
433.85006	372	1+
434.88853	210	
435.71750	198	1+
439.89077	208	1+
443.76043	134	
444.86947	1928	1+
445.71112	514	1+
445.79722	130	
447.70792	492	1+
448.79293	132	
448.89967	132	
449.77777	130	
449.87154	228	
450.70164	148	
450.75190	282	1+
450.87956	164	
451.86269	226	
457.90381	300	1+
462.87988	1178	1+
464.72977	130	
465.71773	160	
465.73989	124	
466.89289	152	
467.88870	886	1+
468.73504	128	
485.89738	528	
486.90418	278	
END IONS

###FS:    #m/z: 340.93898 #charge 1+
###MS: 109
###MSMS: 110
BEGIN IONS
TITLE=Cmpd 82, +MS2(340.9390), 28.0-35.0eV, 2.4min #110
RTINSECONDS=142.625
SCANS=109-110
PEPMASS=340.93898	1049186
CHARGE=1+
182.86754	80	
183.87360	98	
189.98071	80	
190.93233	122	
190.94698	80	
191.95405	214	
192.88601	92	
192.92681	334	1+
194.99263	76	
204.88000	94	
206.92565	78	
208.94215	100	
208.95550	174	
209.92821	116	
210.93659	450	1+
211.88128	82	
212.87740	168	1+
213.93894	1072	1+
214.88768	400	1+
215.93362	94	
217.86211	108	
220.87362	150	
220.95968	88	
221.88957	506	1+
221.94267	78	
222.38932	90	
224.95321	90	
225.83766	80	
226.85433	120	
226.96696	104	
227.78888	94	
228.43067	82	
228.84081	90	
228.88354	76	
228.94133	280	
230.88908	398	1+
231.89308	280	1+
231.94809	1222	1+
233.89857	316	
234.89123	76	
237.89243	100	
238.01787	92	
238.06556	84	
238.84119	122	
238.84915	270	1+
238.90182	78	
239.90420	136	
240.83785	312	1+
240.95556	82	
242.88982	134	
242.94914	274	1+
243.08125	210	
243.83162	122	
243.89036	90	
245.51734	100	
245.55040	84	
245.98535	80	
246.85447	76	
247.99022	78	
248.90757	226	1+
249.95871	572	1+
250.16266	84	
250.83192	106	
250.90798	84	
251.01022	86	
251.96122	146	
252.00166	80	
252.08509	76	
252.26661	80	
252.79131	78	
253.93077	136	
253.98380	76	
254.08762	100	
254.87395	188	1+
254.90621	84	
254.96471	754	1+
255.85244	164	1+
255.91082	76	
256.84488	78	
256.95793	226	1+
257.89624	86	
258.07020	86	
258.08492	144	
258.84909	436	1+
258.91226	102	
259.95692	256	
260.83481	316	
260.89295	112	
261.84115	426	1+
261.90932	80	
261.94315	86	
262.80440	80	
262.92534	192	
263.90427	194	1+
263.91822	80	
264.45134	94	
264.79674	82	
265.93712	84	
268.83581	92	
268.91496	88	
269.51729	86	
269.84598	88	
269.86617	94	
270.18276	84	
270.92735	140	
271.89509	102	
272.92827	260	1+
273.78943	144	
273.95210	90	
274.86566	124	
276.38177	82	
276.85443	558	1+
277.00980	90	
278.00910	82	
278.84452	1144	1+
279.02593	96	
279.87824	206	1+
279.90533	100	
280.93646	80	
281.04776	108	
281.79263	112	
282.85592	78	
282.92108	206	1+
285.88330	76	
286.63520	94	
286.87208	98	
288.85168	92	
289.06665	88	
289.51589	76	
290.00749	104	
291.86451	184	1+
292.38695	78	
293.15418	90	
293.42307	78	
294.14079	78	
294.86652	128	
295.04294	86	
295.87561	168	
295.89791	104	
295.98028	94	
296.85477	242	1+
296.94250	158	
297.41643	88	
298.00711	120	
298.10701	80	
298.30608	104	
299.03217	76	
299.06342	148	
299.78578	132	
300.87231	188	
302.14547	148	1+
302.94600	118	
303.86263	94	
307.80241	90	
308.29504	82	
309.90722	84	
310.87326	234	1+
314.01842	82	
314.12581	82	
315.85517	134	
317.16262	82	
321.11504	82	
325.88591	132	
326.01242	82	
330.81330	150	
332.89927	86	
333.76220	94	
337.78521	80	
337.80439	212	1+
338.10601	88	
339.29229	88	
340.73894	80	
340.78216	134	
340.80101	102	
340.89859	78	
341.98281	96	
342.82757	84	
343.85602	78	
345.08016	170	
345.90388	80	
345.95157	144	
END IONS

###FS:    #m/z: 363.95481 #charge 1+
###MS: 109
###MSMS: 111
BEGIN IONS
TITLE=Cmpd 83, +MS2(363.9548), 28.0-35.0eV, 2.4min #111
RTINSECONDS=143.397
SCANS=109,111
PEPMASS=363.95481	465666
CHARGE=1+
189.85919	664	1+
196.01822	98	
196.88191	96	
202.54376	84	
205.41824	114	
207.87328	208	
209.94276	1304	1+
210.88417	90	
211.91161	92	
212.87662	1320	1+
213.04936	90	
214.83643	228	1+
214.88923	144	
217.88684	140	
218.90830	136	
220.94510	86	
222.95113	276	
223.88816	102	
223.97234	166	1+
224.85626	212	1+
224.93081	86	
224.95036	862	1+
225.88222	268	1+
225.96918	362	1+
226.94589	7430	1+
228.85203	92	
228.89193	358	1+
228.94112	7006	1+
229.96699	100	
230.06197	88	
230.53090	94	
230.83031	102	
230.88673	1692	1+
231.41718	104	
232.46736	88	
232.88560	342	1+
234.92711	92	
236.37499	88	
236.81654	100	
239.06309	152	
239.12769	88	
239.98256	84	
240.93858	596	
240.96244	210	
241.93907	1834	1+
242.90218	98	
242.94194	1320	1+
243.01423	146	
243.04175	92	
243.85498	114	
244.95607	4472	
245.83507	96	
245.93996	514	
245.96142	134	
246.95201	3974	1+
247.48177	96	
248.03107	224	1+
248.89771	414	1+
248.95484	134	
249.92971	86	
250.90139	116	
250.94475	276	1+
251.06795	134	
253.00600	88	
253.08562	126	
253.90766	152	
254.06839	108	
254.42641	88	
254.82972	100	
257.83886	300	1+
258.97560	94	
258.98961	134	
260.96906	162	
263.97901	122	
264.37559	86	
264.96219	102	
265.97667	86	
266.02929	92	
266.81054	90	
267.58191	116	
267.81648	86	
267.91338	102	
267.97279	606	1+
268.80020	116	
268.95636	122	
269.34196	92	
269.96821	394	
270.78901	100	
270.82784	112	
270.85337	90	
271.91282	226	1+
271.96955	166	1+
273.91544	92	
273.93598	94	
274.80704	168	1+
275.35612	106	
275.92307	110	
277.85921	96	
278.80406	106	
278.84017	326	1+
278.88128	136	
279.09853	86	
279.91075	96	
280.46950	94	
280.79060	586	1+
281.02318	90	
281.11662	218	1+
282.00868	128	
282.08746	108	
282.18513	86	
282.34630	90	
282.85600	94	
283.41806	92	
283.58970	100	
283.79786	158	
283.85043	84	
283.98298	134	
283.99710	88	
284.82036	112	
284.85499	114	
285.84173	194	
286.43590	136	
286.82222	96	
286.91297	204	
287.81107	106	
289.86715	126	
290.86015	246	1+
293.06594	106	
293.11722	130	
294.40430	94	
294.81947	86	
295.75846	98	
295.86240	144	
296.70725	88	
296.80938	130	
298.80261	632	1+
300.40547	96	
300.79906	750	1+
300.93569	86	
301.86783	128	
303.85457	408	1+
303.92160	134	
304.10687	148	1+
304.41988	88	
306.87767	88	
307.90274	84	
308.89829	86	
309.08893	116	
309.86638	92	
311.88291	96	
312.41579	96	
316.81324	220	1+
319.47618	100	
319.82616	100	
320.83331	130	
321.81744	110	
321.86262	506	1+
322.93363	134	
323.80711	88	
324.82004	86	
324.87841	98	
326.87051	168	
329.87275	132	
332.83201	92	
333.04977	202	1+
334.07855	104	
335.80205	102	
336.03162	98	
336.94702	114	
338.82356	230	1+
338.94313	116	
339.76350	208	1+
340.79622	148	
340.93705	298	
343.05858	100	
343.86553	86	
344.44205	96	
345.81005	86	
346.21656	94	
347.26390	98	
349.77179	94	
350.83229	138	
352.89921	92	
358.77903	104	
358.94816	86	
359.80223	86	
363.95564	148	
365.31552	92	
END IONS

###FS:    #m/z: 336.94388 #charge 1+
###MS: 109
###MSMS: 112
BEGIN IONS
TITLE=Cmpd 84, +MS2(336.9439), 28.0-35.0eV, 2.4min #112
RTINSECONDS=144.167
SCANS=109,112
PEPMASS=336.94388	40968
CHARGE=1+
46.66981	92	
161.17363	76	
182.87580	86	
194.03372	108	
196.88289	126	
197.88820	76	
201.87332	86	
205.95086	138	
206.95183	112	
209.10909	72	
211.87956	80	
211.94394	2650	1+
212.87847	728	1+
213.93688	968	1+
215.88438	314	1+
215.93866	234	
217.88174	90	
217.93514	106	
218.93831	74	
219.38189	112	
220.88028	82	
222.05429	82	
222.95017	84	
223.89458	150	
223.96589	76	
224.04224	78	
224.96896	172	1+
225.84151	74	
226.94725	300	1+
227.89448	90	
228.87425	76	
229.78537	84	
229.87677	82	
229.95389	2460	1+
230.88710	868	1+
230.91463	80	
231.08272	84	
231.94939	900	1+
233.83028	138	
233.89760	96	
233.94534	150	
234.12920	98	
234.57711	86	
234.91394	78	
235.87482	96	
235.94919	88	
236.08196	88	
239.51484	80	
239.54746	100	
239.83355	86	
240.90432	72	
241.84676	162	
244.87331	74	
244.91165	80	
245.50415	84	
246.43407	102	
246.97940	120	
247.96406	1156	1+
248.90496	166	
248.98916	78	
249.89454	138	
249.96090	218	
250.83741	194	1+
250.94724	306	1+
250.98941	158	
251.06793	168	
251.92521	86	
252.37003	120	
252.96956	1526	1+
253.90475	256	1+
253.98946	90	
254.09332	168	
254.96619	654	1+
255.07320	274	1+
256.41620	86	
256.96274	360	1+
257.38035	76	
258.85218	180	
258.96289	166	
259.79995	82	
259.85243	248	
259.89220	78	
259.92992	84	
260.83717	134	
262.87832	76	
265.99922	78	
266.99512	76	
267.10572	80	
267.83719	550	1+
267.85549	102	
269.83287	164	
269.91870	178	
270.09227	74	
270.18897	78	
270.84051	78	
270.98093	244	
271.84606	110	
272.91704	142	
274.49746	80	
274.84706	170	
274.94050	192	1+
275.79080	92	
276.85126	210	
276.86424	476	1+
277.93369	74	
277.98288	92	
278.80665	90	
278.83544	172	
279.84620	128	
279.96820	156	1+
280.00499	82	
280.84818	86	
281.04780	80	
282.93349	90	
285.84953	186	
285.89183	74	
285.98298	90	
286.28004	102	
286.85161	256	
286.87148	76	
287.85056	352	1+
288.82879	72	
289.03072	78	
289.83118	80	
290.86422	74	
291.34890	90	
291.85876	154	
292.85257	74	
293.10701	164	
293.88204	86	
294.10974	142	
294.86468	128	
296.08988	74	
296.86171	72	
296.90041	114	
296.97966	74	
297.16215	98	
297.83012	116	
297.85252	86	
298.88890	74	
299.06939	96	
299.86678	120	
299.88656	80	
303.14399	72	
305.85131	86	
305.87850	88	
307.89071	86	
307.93672	76	
308.86738	242	1+
309.86904	198	1+
309.91809	98	
310.88514	84	
311.12382	74	
312.76076	72	
313.41492	86	
315.10054	72	
318.01858	84	
318.39953	84	
320.61183	100	
321.12435	78	
321.80913	74	
322.99064	76	
323.04149	100	
328.88445	134	
329.86768	80	
331.02660	88	
332.32141	74	
332.88295	84	
333.03349	80	
335.05125	82	
335.21082	88	
336.60363	104	
336.81796	76	
339.10445	74	
END IONS

###FS:    #m/z: 322.92844 #charge 1+
###MS: 113
###MSMS: 114
BEGIN IONS
TITLE=Cmpd 85, +MS2(322.9284), 28.0-35.0eV, 2.5min #114
RTINSECONDS=147.848
SCANS=113-114
PEPMASS=322.92844	2853684
CHARGE=1+
177.92963	104	
181.05897	70	
187.97199	86	
193.89020	78	
195.88182	224	1+
196.12755	72	
196.94013	80	
197.91072	98	
199.95467	86	
201.04358	132	
201.99185	72	
202.04701	84	
205.95002	172	
207.97876	162	
209.09151	72	
209.91949	82	
210.87964	74	
211.86684	72	
212.04447	72	
212.43748	120	
213.89499	134	
217.87327	74	
219.03118	134	
219.89147	72	
219.96603	72	
223.44912	88	
223.95829	232	
224.05736	74	
225.43762	90	
225.88424	146	
225.90212	108	
226.86491	70	
226.90571	92	
227.37599	100	
227.79825	102	
227.93033	104	
228.92984	78	
230.82585	80	
230.88594	126	
231.12201	78	
231.97604	74	
232.09178	78	
234.07336	96	
235.48542	86	
235.86915	90	
238.93716	260	
239.05732	96	
240.90645	86	
240.93971	3532	
241.93766	9328	1+
242.11059	88	
242.93979	6774	1+
243.00910	104	
243.81757	178	1+
243.89099	96	
244.08995	78	
244.93768	2370	
246.00645	170	
246.90854	70	
246.94744	192	
246.97001	162	
248.64619	78	
248.89596	78	
249.03359	86	
249.88305	72	
249.96646	72	
249.99003	74	
250.84464	110	
251.92161	138	1+
253.16637	72	
254.05992	78	
254.09005	142	
255.10413	76	
255.86400	82	
256.89618	138	
257.09308	76	
257.91067	78	
258.80061	72	
258.83457	138	
258.89152	82	
258.96584	82	
260.82826	178	
261.79648	90	
262.85212	70	
263.82672	136	
263.86838	80	
264.14972	82	
265.08674	104	
266.91111	90	
267.05736	82	
267.41086	88	
267.79355	240	1+
268.85235	88	
268.95335	120	
269.95437	78	
270.79868	94	
271.79822	72	
271.84017	108	
272.93846	70	
274.43419	86	
274.80864	74	
277.81288	268	1+
277.96658	94	
278.02792	70	
278.37013	70	
278.84154	74	
279.09026	1216	1+
279.13702	76	
280.85359	90	
281.79128	104	
282.05029	186	1+
282.13168	76	
282.27581	132	
282.96767	74	
283.08506	120	
283.79042	90	
284.29077	584	1+
284.86337	144	
284.92086	90	
285.09172	156	
285.85013	128	
286.04541	92	
286.78719	76	
288.10895	82	
289.87582	156	
289.90250	74	
290.02957	90	
290.85279	304	1+
291.79684	70	
292.03463	74	
292.05974	86	
292.98579	76	
293.83165	104	
293.85235	126	
294.81309	90	
294.84473	78	
297.33777	102	
297.78401	214	1+
297.81239	86	
298.86211	104	
299.05779	92	
302.07006	72	
302.33652	78	
302.77477	70	
302.85794	114	
306.88297	110	
307.82273	82	
308.79926	98	
309.80916	110	
312.12501	80	
313.06912	86	
314.88396	130	
317.94381	76	
318.81144	76	
320.18348	72	
320.89444	146	
324.07731	78	
324.97105	74	
325.89554	160	
326.88958	110	
327.78014	136	
327.83724	72	
END IONS

###FS:    #m/z: 363.95480 #charge 1+
###MS: 113
###MSMS: 115
BEGIN IONS
TITLE=Cmpd 86, +MS2(363.9548), 28.0-35.0eV, 2.5min #115
RTINSECONDS=148.628
SCANS=113,115
PEPMASS=363.95480	470236
CHARGE=1+
69.98664	98	
71.47064	86	
103.40271	86	
181.84941	88	
189.86174	186	
191.85662	178	
201.01035	84	
205.94813	138	
206.87987	78	
206.94310	244	1+
207.87665	368	
208.44919	86	
209.94278	894	1+
210.88445	238	
210.92065	78	
211.90990	84	
212.87856	1026	
214.89206	140	
219.90979	102	
221.63770	88	
221.89152	82	
222.97207	82	
223.02523	92	
223.95412	92	
224.40079	96	
224.94967	744	1+
224.96877	426	1+
225.57055	92	
225.86373	88	
226.88228	284	1+
226.94613	6758	1+
227.87215	86	
227.92857	330	
228.89384	568	
228.94079	6012	1+
230.88865	1362	1+
232.11490	92	
232.88278	162	
233.85313	84	
236.11617	96	
238.06207	130	
238.93895	100	
239.42018	78	
239.96754	82	
239.98821	108	
240.06492	86	
240.93934	722	
240.96477	358	
241.08563	92	
241.93806	2234	1+
242.87894	80	
242.94011	1534	1+
242.96042	192	
243.89297	232	1+
243.96904	112	
244.04209	80	
244.89793	200	1+
244.95597	4592	1+
245.94041	464	
246.82359	90	
246.90730	168	
246.95124	4222	1+
247.02792	186	1+
247.38327	80	
247.80451	94	
248.89451	834	1+
250.94393	174	1+
250.97101	328	1+
251.06861	162	1+
251.80653	84	
252.89971	324	1+
253.08620	80	
253.83579	156	
255.08071	136	
255.89910	84	
256.39239	108	
256.80588	134	
257.87144	98	
259.43944	90	
260.83474	324	1+
260.84810	126	
260.96785	224	
262.81721	126	
263.97856	188	1+
264.81706	98	
264.95844	122	
264.98161	162	1+
265.08648	144	
265.10863	94	
266.42566	98	
266.64230	86	
266.81701	234	1+
266.85396	86	
267.88188	82	
267.97196	510	1+
268.95447	212	
269.96727	848	1+
270.83261	208	1+
270.89578	80	
271.49438	100	
274.93868	92	
274.96709	88	
276.10230	90	
276.84108	90	
276.85217	138	
277.80045	80	
278.84433	146	
279.09776	190	1+
279.79636	128	
279.85136	100	
280.77251	94	
280.78879	388	1+
280.84696	96	
281.02934	150	
281.86460	90	
281.88921	168	
281.92336	102	
282.77965	176	1+
283.80131	148	
283.82929	96	
284.45031	82	
284.87110	86	
285.11450	164	
285.84311	284	
285.88727	118	
286.79873	82	
286.81981	86	
286.91367	206	1+
287.86085	216	1+
288.07060	178	1+
290.85312	146	
291.07824	92	
292.83751	132	
293.06787	166	
293.11826	110	
294.85756	142	
295.90115	84	
296.13436	86	
296.80376	154	
296.84522	110	
297.89843	108	
298.43761	86	
298.80037	340	1+
298.82399	112	
299.15302	90	
300.79969	178	
301.80174	138	
301.86009	148	
303.85450	370	
307.92411	200	1+
309.84923	96	
309.87340	222	1+
310.05834	98	
311.81155	92	
313.09541	80	
314.81525	120	
314.85526	116	
314.87400	138	
315.82091	264	1+
316.07701	86	
316.17054	82	
318.85172	134	
319.37767	102	
320.18463	190	1+
320.28654	80	
320.81508	84	
320.95276	96	
323.81587	146	
325.28562	80	
325.81928	90	
326.76206	82	
326.87177	90	
328.88321	210	
329.87052	108	
330.82536	86	
330.98184	80	
333.05848	82	
335.90158	88	
336.08792	100	
338.35633	92	
340.82971	78	
340.93925	210	1+
341.80385	314	1+
343.36866	82	
343.91510	86	
347.79724	80	
352.00494	82	
352.84623	88	
352.87909	82	
359.76757	88	
364.78300	192	1+
END IONS

###FS:    #m/z: 336.94379 #charge 1+
###MS: 113
###MSMS: 116
BEGIN IONS
TITLE=Cmpd 87, +MS2(336.9438), 28.0-35.0eV, 2.5min #116
RTINSECONDS=149.4
SCANS=113,116
PEPMASS=336.94379	41444
CHARGE=1+
84.67170	74	
111.47073	80	
151.28310	84	
183.07502	92	
184.87540	100	
193.89343	94	
194.44265	94	
195.91062	132	
199.67045	96	
205.94567	130	
206.94836	78	
206.97889	80	
211.87941	74	
211.94295	2306	1+
212.87853	588	1+
213.89821	218	1+
213.93961	1214	
214.88055	492	1+
215.88397	424	1+
215.93743	104	
217.38388	80	
221.93922	80	
222.81810	82	
223.88943	214	1+
226.94571	98	
228.89525	130	
228.90826	90	
228.94123	76	
229.42454	94	
229.88969	98	
229.95363	2434	1+
229.98930	80	
230.88761	982	1+
231.94942	1266	1+
233.89596	198	
233.94660	122	
234.07524	86	
234.10714	92	
234.98190	94	
235.82412	116	
235.94619	252	
236.85522	166	
236.89052	84	
236.90734	84	
237.38572	84	
239.44105	98	
239.85985	192	
239.87645	104	
240.79762	82	
240.84765	218	1+
241.84106	98	
243.07047	80	
244.91162	80	
245.84655	78	
246.90677	88	
247.05532	84	
247.96442	678	1+
248.89572	490	1+
249.12510	80	
249.95854	626	1+
250.02271	100	
250.83616	120	
251.47738	100	
251.84950	176	1+
252.89101	76	
252.97062	1124	1+
253.90702	76	
254.90804	112	
254.93739	74	
254.96462	896	1+
255.07983	80	
255.14015	114	
255.91641	86	
256.07884	106	
256.84311	92	
256.95805	126	
257.10464	88	
257.80039	74	
257.86772	82	
257.95744	80	
258.08221	88	
258.84633	138	
259.52221	84	
259.84993	108	
259.95753	76	
260.85299	104	
261.81389	82	
261.83493	130	
261.98281	88	
262.84270	194	1+
263.50564	100	
264.06391	76	
264.09005	98	
265.02050	74	
265.97487	94	
266.81271	78	
268.83851	536	1+
269.85565	110	
270.97770	486	1+
271.91252	214	1+
271.93498	132	
272.03286	76	
272.43403	86	
272.84955	84	
272.97729	268	
273.84674	128	
273.86288	118	
274.84812	108	
274.88963	92	
274.92658	110	
275.87049	198	
276.84767	344	1+
276.94980	80	
277.87307	76	
278.82862	174	1+
278.87607	102	
279.09788	398	1+
279.86389	88	
280.89707	114	
281.88223	106	
282.05939	82	
283.00581	82	
285.85002	142	
286.84969	676	1+
287.07417	80	
289.86040	108	
290.84914	186	1+
291.00685	78	
291.02029	78	
291.80778	74	
292.10991	238	1+
292.82613	76	
292.91013	80	
293.90279	84	
294.84972	190	1+
296.23659	92	
297.89999	92	
298.07966	90	
298.31028	90	
298.89849	96	
298.93440	72	
298.98610	116	
299.05757	78	
299.87226	288	1+
299.88794	82	
300.81185	80	
301.97149	84	
302.78954	86	
302.82164	92	
302.88229	80	
303.73870	76	
303.86505	80	
303.90793	72	
307.00459	82	
307.85277	76	
308.83842	86	
308.87450	92	
311.84295	82	
311.87853	152	
312.41564	78	
315.62745	88	
315.83889	76	
317.13203	78	
318.39747	102	
321.28720	118	
321.89277	98	
322.74192	76	
325.36314	84	
327.39976	78	
328.18862	80	
330.81072	170	
330.87265	220	1+
330.90587	100	
330.97520	76	
333.77786	78	
337.09536	74	
337.86188	92	
339.87331	74	
340.80535	92	
END IONS

###FS:    #m/z: 322.92849 #charge 1+
###MS: 117
###MSMS: 118
BEGIN IONS
TITLE=Cmpd 88, +MS2(322.9285), 28.0-35.0eV, 2.6min #118
RTINSECONDS=153.075
SCANS=117-118
PEPMASS=322.92849	2893172
CHARGE=1+
172.29160	82	
189.98757	72	
192.01876	68	
198.83878	86	
201.04549	214	
205.97201	92	
207.97483	72	
209.94097	80	
211.01351	78	
212.41440	70	
216.14374	72	
217.88208	70	
218.89059	160	
219.95497	80	
220.87320	116	
221.87316	78	
222.05037	94	
222.06027	118	
222.92996	94	
222.95130	222	1+
223.98167	78	
224.04424	84	
225.02027	134	
225.69209	84	
227.06739	84	
227.83697	82	
227.92751	148	
228.06120	70	
229.03436	78	
229.86301	190	1+
229.94949	76	
230.84444	80	
230.91116	78	
231.02495	68	
231.79814	90	
234.83075	74	
235.08707	84	
235.91975	72	
235.95971	72	
238.79921	80	
238.93739	120	
239.07708	302	
239.34832	70	
239.78740	74	
239.87960	210	1+
240.77868	80	
240.93942	2520	
240.96782	102	
241.85623	70	
241.94150	2614	
242.78155	74	
242.81762	210	1+
242.94060	7528	1+
243.01008	202	1+
243.08558	138	
244.83500	68	
244.93886	1534	1+
245.88585	358	1+
246.12194	70	
246.97285	208	
248.38673	112	
248.95422	88	
249.03666	116	
249.78981	76	
249.86922	82	
250.92643	84	
250.94565	116	
252.86953	86	
253.09318	72	
253.94850	82	
254.78871	72	
255.84212	70	
256.85132	84	
256.91001	74	
257.12035	76	
257.80059	80	
257.89284	72	
258.83378	68	
258.89371	92	
260.83635	236	1+
262.65929	106	
262.83000	86	
262.94764	80	
263.06910	70	
263.88464	70	
265.05607	114	
266.08934	70	
266.20961	78	
266.85258	86	
267.89293	80	
268.95702	76	
270.13657	82	
270.89983	84	
271.84111	84	
272.84534	74	
273.16630	80	
274.13304	72	
274.90262	74	
275.85279	118	
275.91064	72	
276.83825	78	
276.87657	76	
276.92932	98	
278.06688	84	
278.87808	74	
279.09076	1128	1+
280.79508	272	1+
280.85623	78	
282.93029	76	
283.02947	82	
283.06638	196	
284.29100	282	
284.89606	76	
285.15714	116	
286.21338	74	
286.68523	68	
287.22160	76	
287.43016	78	
288.10097	82	
288.12153	80	
290.88352	72	
291.80314	100	
293.04025	90	
293.06796	142	
293.79143	90	
294.05024	78	
295.11453	76	
295.83630	92	
295.86355	94	
296.92707	76	
297.06259	82	
297.82960	72	
298.80272	72	
299.05127	70	
300.09663	70	
301.01209	68	
302.18092	84	
302.84912	72	
303.79030	70	
304.04051	82	
305.15712	70	
305.35522	78	
306.92956	72	
309.00013	76	
310.38319	86	
311.88548	92	
312.78238	70	
312.82599	88	
313.19100	72	
314.00842	70	
314.81130	98	
316.83053	88	
317.18710	72	
317.50838	94	
318.83112	106	
320.41192	82	
322.30923	104	
323.00155	88	
324.12860	100	
324.89241	90	
326.53570	84	
END IONS

###FS:    #m/z: 507.84265 #charge 1+
###MS: 117
###MSMS: 119
BEGIN IONS
TITLE=Cmpd 89, +MS2(507.8426), 28.2-35.2eV, 2.6min #119
RTINSECONDS=153.847
SCANS=117,119
PEPMASS=507.84265	141728
CHARGE=1+
196.01424	184	
210.02924	114	
214.02517	132	
214.88262	228	
223.97231	190	1+
224.11604	124	
232.89594	592	
234.89315	138	
236.89253	268	1+
238.84312	242	1+
248.05955	138	
249.88501	206	
250.90460	372	
252.07778	174	
254.09435	158	
257.86313	214	1+
264.94451	134	
266.09444	222	1+
266.16626	208	
268.96625	164	
270.87442	208	
271.85962	122	
272.85274	198	
275.00394	158	
276.85055	298	1+
277.08924	230	1+
278.83021	216	
279.07111	152	
280.10864	246	1+
282.85733	192	1+
282.87409	118	
284.78461	344	1+
285.85467	160	
286.87334	204	1+
287.85093	1952	1+
288.02899	304	1+
288.82349	134	
288.87378	618	1+
290.12821	184	
290.86547	724	1+
290.94520	126	
291.87280	416	1+
293.09023	264	1+
293.87062	848	1+
293.92474	130	
294.12208	196	
294.87486	538	1+
296.85359	286	
297.81427	122	
297.88622	130	
298.86308	380	1+
299.09604	162	1+
301.12400	150	
301.85422	122	
302.85959	880	1+
302.87579	136	
303.80869	134	
303.86451	726	1+
304.10440	242	
305.86211	1690	1+
307.88971	314	
308.13934	732	1+
308.87198	2082	1+
310.15429	500	1+
310.36262	338	1+
310.85816	196	
311.80927	140	
311.88108	1814	1+
312.81364	120	
312.97518	162	1+
313.11758	130	1+
313.78223	126	
313.87908	220	
314.86182	1108	1+
316.86194	512	1+
317.77508	192	
317.80553	224	1+
320.38104	118	
321.86736	184	
322.83283	396	1+
322.84688	182	
322.86912	136	
323.87263	790	1+
325.89747	298	
326.82340	112	
326.88020	4208	1+
327.81599	124	
328.87672	1180	1+
329.86908	142	
330.82955	194	1+
332.40191	128	
332.79006	318	1+
332.87291	610	1+
332.89799	122	
333.61141	130	
335.84055	460	1+
335.88382	250	
337.09066	128	
337.87722	218	
338.87959	410	1+
339.89607	286	1+
340.86157	114	
342.86868	574	1+
343.87149	478	1+
344.78355	164	
346.79205	140	
346.82022	238	1+
346.85335	136	
346.88637	116	
347.75302	172	
347.77486	334	
348.07311	162	
348.78562	240	
348.86322	142	
348.91806	206	1+
349.75001	124	
349.77097	116	
349.90148	208	
350.76272	188	
350.79592	302	1+
350.87656	502	1+
351.15076	152	1+
351.79809	238	1+
353.80546	244	1+
353.84852	278	1+
353.89779	250	1+
355.88883	342	
358.87271	154	
362.80433	122	
363.90271	248	1+
365.15627	202	
365.78708	318	1+
365.85917	162	
366.83703	298	
366.87668	148	
367.18933	118	
367.77719	136	
367.82251	162	
367.83680	170	
368.76928	114	
368.81071	156	
369.83372	628	1+
370.76336	136	
370.79800	624	1+
370.90720	312	
371.19046	244	1+
371.80186	378	1+
371.82352	124	
372.77314	208	1+
373.90886	194	
374.78542	298	1+
374.81146	478	1+
374.84203	174	1+
374.91736	152	
375.75551	186	
376.84572	116	
377.75523	242	1+
378.91864	134	
379.72110	204	1+
380.81970	146	
380.85066	134	
380.86537	194	1+
380.89669	230	1+
381.80890	182	1+
381.83802	568	1+
382.71339	258	1+
382.78354	116	
383.77873	114	
384.85088	724	1+
384.90066	208	1+
385.77396	268	
385.82228	154	
386.82609	196	
387.34829	144	
387.84383	912	1+
388.79028	384	1+
388.81281	136	
389.19860	358	
389.90973	184	1+
390.75588	138	
390.83999	1324	1+
391.75757	122	
392.82636	1230	1+
393.79704	148	
394.81686	368	1+
396.75734	138	
398.73066	136	
399.71782	114	
399.76992	114	
399.84723	660	1+
401.75462	290	1+
402.86221	694	1+
403.83409	164	
403.86523	458	1+
405.77758	324	1+
405.85314	330	
406.86574	152	
407.75205	324	1+
407.85589	1640	1+
408.06573	140	
408.77438	158	
409.81836	118	
410.09208	186	1+
410.73550	202	
410.83686	1318	1+
412.70941	144	
412.75625	214	1+
412.84530	810	1+
413.07320	142	
417.81121	204	1+
417.85624	248	
421.05393	120	
421.81217	218	1+
421.87898	230	
422.86392	872	1+
423.77542	614	1+
423.86702	580	1+
424.06079	268	1+
424.76879	126	
425.73799	154	
425.76397	166	
425.85847	1530	1+
426.76721	388	
426.85991	1308	1+
427.73924	148	
427.74359	302	
427.90894	146	
428.08940	128	
428.74801	182	
428.84573	1942	1+
429.69982	172	
429.73181	428	1+
429.82846	142	
429.89221	164	
430.74010	256	1+
430.84071	496	1+
431.86421	390	1+
432.69835	204	1+
433.84587	612	1+
437.76262	240	1+
439.77667	162	1+
439.89237	430	1+
442.87820	196	
443.76902	138	
444.08920	304	1+
444.86976	2512	1+
445.74748	270	1+
445.79011	286	1+
446.87966	510	1+
447.71356	220	
448.69254	128	
448.70964	194	
449.79028	152	
449.87674	630	1+
450.82439	120	
451.69916	190	1+
451.74394	162	1+
451.87782	200	
452.29946	120	1+
452.86781	176	1+
457.90215	272	
458.90744	158	
460.22201	114	
460.24579	120	
462.88263	900	1+
465.72165	206	
466.71762	120	
467.77900	196	1+
467.88667	1258	1+
468.71362	128	
481.76384	114	
485.89519	732	1+
509.85626	112	
END IONS

###FS:    #m/z: 336.94395 #charge 1+
###MS: 117
###MSMS: 120
BEGIN IONS
TITLE=Cmpd 90, +MS2(336.9440), 28.0-35.0eV, 2.6min #120
RTINSECONDS=154.619
SCANS=117,120
PEPMASS=336.94395	39204
CHARGE=1+
63.74762	84	
200.52859	92	
202.90047	92	
205.45520	80	
205.95069	158	
209.94090	84	
210.87987	180	
211.94368	2060	1+
212.87674	602	1+
213.93832	1220	1+
214.09087	72	
215.11810	74	
215.88781	142	
215.93680	310	
216.91764	134	
217.88107	260	1+
217.93104	120	
219.37994	100	
221.89435	160	
221.94657	90	
223.97771	130	
224.96091	148	1+
226.06297	88	
226.89089	84	
228.89209	320	
229.95421	3056	
230.84764	140	
230.88785	1006	1+
230.95412	88	
231.94933	1676	1+
233.36203	84	
233.94510	158	
234.83666	82	
234.95486	110	
235.43551	96	
239.43733	76	
239.90670	80	
239.92797	80	
239.95443	72	
243.08534	154	
243.86351	72	
243.89811	94	
244.89468	88	
244.96548	76	
247.92098	90	
247.96509	760	1+
248.13051	88	
248.89703	576	1+
248.98525	80	
249.96152	408	1+
250.90890	80	
251.84551	92	
251.95945	80	
252.86941	80	
252.97017	1712	1+
253.37953	100	
253.41047	94	
253.90331	470	1+
254.96396	948	1+
255.06841	140	
256.26468	78	
256.84736	86	
257.95808	140	
258.53423	104	
258.85431	104	
258.88798	78	
258.95590	250	1+
259.61915	86	
259.85020	102	
260.45070	106	
260.82856	98	
260.85720	72	
261.16080	86	
261.83633	136	
261.86960	214	1+
262.92399	74	
264.09200	96	
264.99459	76	
265.01872	174	
266.08731	78	
266.18328	88	
267.01124	84	
267.80079	100	
267.83775	478	1+
268.83881	300	1+
268.86475	76	
268.88071	100	
268.95917	72	
269.01983	76	
269.90841	80	
270.01355	84	
270.95830	102	
270.98283	282	
271.84842	74	
272.79906	74	
272.84822	84	
272.87608	72	
273.04632	76	
273.79588	106	
273.89805	78	
273.95826	84	
274.80020	92	
274.84711	74	
274.86259	124	
275.39903	102	
276.80897	100	
277.09092	74	
278.83798	144	
278.88021	82	
279.83553	148	
279.88605	82	
280.09539	72	
280.85089	126	
281.17756	76	
285.02432	74	
285.39145	80	
285.88711	108	
285.96421	148	
286.85328	202	
287.84953	614	1+
287.90907	102	
289.72656	76	
290.84526	346	1+
291.24816	98	
293.10808	286	
293.99332	82	
294.12460	88	
294.87043	74	
295.00699	100	
295.84939	102	
296.84071	80	
297.89066	196	1+
297.94580	84	
300.37750	108	
302.86845	78	
305.97512	76	
308.66350	76	
308.88699	164	
309.87038	110	
309.88916	154	
310.08910	72	
310.87747	150	
311.89937	90	
312.64768	118	
312.82383	128	
313.54733	74	
313.76084	82	
314.81831	74	
315.69916	108	
315.89990	74	
316.24699	84	
317.40324	78	
320.89109	82	
323.34653	72	
324.26560	80	
324.77859	78	
326.87458	184	1+
328.07735	80	
328.95653	108	
329.49355	82	
330.41233	84	
330.80757	92	
333.03122	78	
333.72001	82	
333.93058	74	
334.98833	76	
338.15558	92	
338.23228	90	
338.86492	88	
338.93262	84	
339.90753	82	
END IONS

###FS:    #m/z: 322.92835 #charge 1+
###MS: 121
###MSMS: 122
BEGIN IONS
TITLE=Cmpd 91, +MS2(322.9283), 28.0-35.0eV, 2.7min #122
RTINSECONDS=158.29
SCANS=121-122
PEPMASS=322.92835	3081752
CHARGE=1+
45.03758	86	
160.45567	72	
188.98847	76	
191.10632	98	
193.16590	82	
194.49735	104	
201.04639	182	
203.10669	76	
205.94978	324	
207.14651	74	
207.97431	112	
209.15368	92	
209.44651	106	
215.90010	72	
217.92762	86	
218.86748	76	
218.89219	72	
220.87548	74	
221.06756	84	
221.87338	88	
222.87112	82	
222.89309	196	1+
222.90801	100	
225.92089	74	
227.19625	78	
228.09683	100	
229.83404	94	
230.84759	152	
232.92319	74	
233.04314	78	
233.12759	88	
234.95730	90	
236.08216	76	
237.05669	76	
237.41216	80	
238.03336	92	
238.38558	104	
238.55251	104	
238.88458	86	
238.93831	180	
239.06818	82	
240.93928	2998	
241.36770	88	
241.88423	76	
241.94173	2040	
242.83610	118	
242.94071	6636	1+
243.05321	78	
244.93875	1664	1+
246.00270	76	
246.97615	236	
247.07699	80	
247.13444	94	
247.90893	80	
248.83783	74	
248.86226	82	
249.86547	74	
250.83891	86	
251.10740	74	
252.18660	80	
252.79507	132	
252.83808	84	
252.86961	80	
256.02290	80	
256.84682	78	
256.89624	120	
257.79644	120	
258.79750	196	1+
258.89164	84	
259.34046	74	
259.41139	102	
259.64331	74	
260.08222	82	
262.35284	86	
262.80041	80	
262.83127	112	
263.07343	78	
263.98072	80	
264.26967	86	
264.85476	88	
265.06876	80	
265.88075	78	
266.10301	74	
266.86341	128	
267.90593	94	
267.92109	82	
268.82022	92	
268.85642	76	
268.96605	78	
271.03857	160	1+
271.10614	74	
271.87906	82	
272.35486	84	
272.84476	118	
273.53570	82	
274.58268	98	
275.83244	262	1+
276.87223	74	
276.88857	76	
277.06230	84	
279.09154	956	1+
280.83644	86	
280.92450	72	
281.82214	74	
282.86777	72	
283.06663	108	
283.79020	118	
284.06753	94	
284.29267	532	1+
284.82348	72	
284.87508	128	
284.90650	92	
284.94479	128	
285.10344	72	
285.35846	82	
285.80123	72	
285.84529	82	
286.90581	78	
287.84925	84	
289.04346	86	
289.78133	74	
289.80795	78	
289.90854	74	
292.05778	76	
292.95389	112	
293.06574	84	
293.12894	80	
293.84433	78	
293.87546	74	
296.79774	162	1+
296.86544	76	
297.99031	92	
298.01177	90	
298.93433	78	
299.78504	178	
300.06827	94	
300.82158	82	
301.10698	88	
303.00300	72	
303.82057	80	
307.13405	72	
307.79721	148	
307.86373	90	
307.88752	222	
309.81968	218	
310.80721	92	
310.87364	236	1+
310.93279	108	
311.01320	80	
312.39414	82	
314.95548	84	
315.86074	72	
318.93659	78	
319.72220	74	
320.10414	86	
322.19916	78	
323.03244	74	
323.12532	92	
324.15470	94	
327.22177	82	
END IONS

###FS:    #m/z: 340.93896 #charge 1+
###MS: 121
###MSMS: 123
BEGIN IONS
TITLE=Cmpd 92, +MS2(340.9390), 28.0-35.0eV, 2.7min #123
RTINSECONDS=159.062
SCANS=121,123
PEPMASS=340.93896	1096262
CHARGE=1+
79.97926	88	
122.99161	96	
185.88033	88	
192.92647	82	
194.93108	92	
196.93837	90	
198.03081	78	
207.80081	84	
208.88188	84	
208.94169	118	
208.95831	194	
210.93954	140	
212.87745	214	
213.93821	1206	1+
214.88610	298	1+
215.93392	210	
217.35515	82	
217.70447	124	
217.88246	136	
226.94904	194	
227.96673	86	
228.84629	132	
228.93969	202	
230.88775	186	
231.07717	142	
231.89549	148	
231.92352	88	
231.94840	1076	1+
232.89140	196	
233.89360	294	
233.94875	190	
235.85647	92	
235.94754	138	
236.36520	78	
236.86397	96	
238.04280	82	
239.42405	92	
239.78521	136	
239.88859	94	
240.22705	162	
240.24737	90	
241.84159	268	
241.91760	80	
241.93754	164	
243.82525	86	
243.90874	118	
244.38554	88	
244.82613	102	
244.89252	84	
246.41279	80	
246.85269	98	
249.95936	308	
252.96059	130	
253.09339	98	
254.96319	668	1+
255.07491	96	
255.13296	86	
255.15905	104	
255.82455	90	
256.26134	218	
256.84802	116	
256.86626	86	
256.91030	152	
256.96131	276	
257.07704	214	1+
257.85564	246	1+
257.94620	86	
258.84390	200	
258.90452	108	
259.34038	82	
259.84245	136	
259.90974	88	
259.95531	320	1+
260.33595	80	
260.83226	338	
261.17874	78	
261.83548	190	
261.93729	96	
262.96519	218	1+
263.05537	126	
265.86484	90	
268.84386	104	
269.79542	118	
269.84205	104	
269.89222	86	
270.93007	88	
272.43501	124	
272.85155	86	
272.89634	84	
272.92870	130	
273.88915	96	
274.86312	128	
275.82106	84	
275.87007	80	
276.85207	140	
276.87029	108	
277.19911	114	
277.86113	164	
278.84458	732	1+
278.98021	80	
279.40939	88	
279.84810	472	1+
279.92882	108	
281.03566	84	
282.04728	102	
282.79186	120	
283.92517	92	
284.23768	92	
284.79014	82	
286.06799	78	
287.92760	86	
289.83925	80	
290.85618	162	
292.07248	84	
293.85005	236	
293.88179	90	
294.80513	78	
294.85067	138	
295.85740	80	
295.99193	80	
296.81513	80	
296.85319	120	
296.91250	84	
296.92958	84	
297.97438	182	
299.05584	134	
299.42293	84	
299.87676	132	
303.17503	114	
304.44537	90	
306.87749	102	
309.10801	90	
310.81938	112	
311.80578	300	1+
311.88330	180	
312.04675	80	
314.91443	90	
315.07550	94	
315.97865	88	
318.01833	100	
318.80260	78	
318.85525	94	
323.16753	78	
323.93172	78	
324.80287	86	
324.89092	142	
326.17224	86	
327.96650	86	
328.81838	122	
328.88305	114	
329.86695	180	1+
333.82503	84	
334.87364	92	
334.95878	88	
338.28040	158	
340.79572	96	
342.79580	78	
343.31658	80	
345.07770	102	
345.14121	82	
345.34215	96	
346.11377	92	
END IONS

###FS:    #m/z: 507.84244 #charge 1+
###MS: 121
###MSMS: 124
BEGIN IONS
TITLE=Cmpd 93, +MS2(507.8424), 28.2-35.2eV, 2.7min #124
RTINSECONDS=159.834
SCANS=121,124
PEPMASS=507.84244	151004
CHARGE=1+
196.01486	434	1+
209.94287	174	
211.87549	204	
214.88530	558	1+
220.05293	126	
232.89411	874	1+
236.88746	156	
238.06106	304	1+
248.02991	306	
250.90558	176	
250.97068	162	
251.07054	144	
251.91400	126	
254.09527	124	
257.86988	238	1+
259.85545	180	1+
265.08322	264	1+
266.08912	186	1+
266.16527	166	
268.11089	156	
270.09044	140	
270.38520	236	1+
271.89226	272	1+
272.85603	200	
272.87796	214	1+
274.79855	152	
274.85012	354	1+
275.86681	198	1+
275.95337	144	
277.84417	216	
278.83172	694	1+
278.85629	128	
280.10920	292	1+
284.84943	144	
284.91047	148	
287.84979	2078	
287.87489	448	1+
287.90291	138	
288.86716	186	
289.03494	198	1+
289.84340	136	
290.86213	496	1+
291.91002	142	
293.83214	276	1+
293.86999	848	1+
294.12646	196	
296.85316	186	
297.08144	198	1+
297.10826	146	
298.84966	142	
299.80549	134	
299.85095	138	
300.85523	364	
301.84639	220	
302.85013	124	
303.86593	868	
304.88140	262	
305.86104	2256	1+
306.12730	148	
307.00769	136	
307.88871	682	1+
308.13879	774	1+
308.83443	126	
308.86912	2088	1+
310.15689	814	1+
310.83120	136	
311.33347	156	
311.88201	1206	1+
312.40033	164	
313.39949	120	
313.86581	122	
313.88524	120	
314.86598	460	
314.97233	190	1+
315.37277	372	1+
315.86580	236	
316.85968	162	
316.91102	184	1+
317.82550	150	
317.86267	132	
318.87637	138	
319.85287	190	
321.88418	132	
322.88991	208	
323.37482	298	1+
323.87505	682	1+
324.86068	144	
326.88173	5230	1+
328.83020	154	
328.87046	180	
329.84942	276	1+
330.15487	184	1+
330.81881	146	
330.87579	272	1+
331.24589	126	
331.77636	144	
332.87409	608	1+
333.76567	300	1+
335.12921	136	
335.88242	314	1+
337.03493	328	1+
338.88991	148	
339.87164	136	
340.86338	414	1+
343.87576	308	1+
345.75594	158	
345.82506	364	1+
345.94399	192	1+
346.88432	184	
347.33814	184	1+
347.76917	248	
347.79583	130	
347.87834	358	1+
348.78027	172	
348.93478	184	1+
349.75296	260	
349.78132	218	
350.76436	134	
350.82908	234	
350.88318	452	1+
351.10014	194	
351.83030	148	
352.33468	174	
352.78555	244	1+
352.83638	258	1+
352.88390	204	1+
354.87139	222	
355.83029	214	1+
355.88968	262	
356.78643	132	
356.90490	140	1+
359.81481	162	
361.82967	124	
362.36013	178	
362.81844	128	
364.78035	442	1+
364.86790	224	1+
365.76735	416	1+
366.18488	130	
366.81191	252	1+
366.83870	532	1+
366.89810	144	
367.70398	376	1+
367.81579	216	1+
368.77688	122	
368.89476	204	
369.81865	144	
369.83161	208	
369.88863	136	
370.80115	1054	1+
370.83497	184	
370.89604	124	
371.17557	308	1+
371.18994	118	
371.77496	384	1+
371.83103	134	
371.86814	150	
372.83965	538	1+
373.72066	288	1+
374.81213	252	1+
374.87572	306	1+
376.27110	182	
377.81270	128	
378.77966	208	1+
380.72378	120	
380.89399	136	
381.83795	560	1+
381.86489	126	
382.71368	180	
383.79397	240	1+
384.84871	1326	1+
385.38512	172	
385.78013	144	
386.83323	670	1+
386.89506	130	1+
387.84103	406	1+
388.80901	132	
389.20229	276	1+
390.74986	312	1+
390.83449	456	
391.84147	702	
391.90821	330	1+
392.82322	1182	1+
392.85947	126	
393.12243	120	
395.86496	144	
397.83222	160	
398.72899	182	
398.78092	124	
399.84709	974	1+
400.92479	256	1+
401.84742	160	
401.92496	178	1+
402.86313	750	1+
403.86780	510	1+
405.81240	172	
405.86178	222	
406.82605	128	
406.85792	272	
407.74733	474	1+
407.80491	224	1+
407.86516	474	
408.85121	796	1+
409.71969	140	
410.06867	306	1+
410.83523	1420	1+
411.86433	330	1+
412.80775	190	1+
412.84281	234	
413.84630	190	
413.87175	184	
415.77713	148	
417.85301	208	
418.85320	134	
420.73239	290	1+
421.88019	206	
421.90110	156	
422.86510	1084	1+
423.77366	616	1+
423.86744	766	1+
423.92531	130	1+
424.84832	194	
425.76339	246	
426.75691	222	
426.86033	1136	1+
427.00819	204	1+
427.73174	172	
427.74964	362	1+
428.81403	124	
428.84419	1840	1+
429.71203	172	
429.76708	374	1+
430.85035	268	
431.84036	146	
431.86231	302	
432.79830	142	1+
432.86553	222	
433.84909	732	1+
435.71037	166	
436.84791	180	
438.77859	134	
439.89078	422	1+
443.84755	130	
444.87005	1668	1+
445.74105	214	1+
445.79354	120	
446.02149	108	1+
446.80803	134	
446.87352	648	1+
447.71429	276	1+
447.78412	118	
449.68356	172	
449.75088	242	1+
449.87440	604	1+
450.69788	136	
450.78619	148	
451.86159	204	1+
462.88196	1284	1+
465.72529	352	1+
467.88800	984	1+
469.72044	252	1+
485.90216	532	1+
490.90064	162	1+
491.84929	192	
492.85498	168	
507.86255	120	
508.89971	180	1+
512.25159	180	
END IONS

###FS:    #m/z: 340.93896 #charge 1+
###MS: 125
###MSMS: 126
BEGIN IONS
TITLE=Cmpd 94, +MS2(340.9390), 28.0-35.0eV, 2.7min #126
RTINSECONDS=163.537
SCANS=125-126
PEPMASS=340.93896	1104564
CHARGE=1+
55.12344	90	
126.09380	80	
184.85799	168	
187.95527	78	
189.85894	94	
190.92918	92	
190.94627	252	1+
192.92570	184	
197.08768	124	
201.86339	198	1+
201.93596	80	
202.54375	96	
204.41263	78	
207.41893	90	
208.95407	146	
209.90557	88	
210.86187	86	
210.93686	426	1+
212.87541	174	
213.88369	220	
213.93769	912	1+
214.46449	90	
214.88664	112	
215.88506	334	
215.93580	188	
216.40835	108	
217.88448	94	
219.42926	78	
219.80235	86	
220.89399	112	
221.89902	116	
222.95019	168	
223.84223	80	
223.95495	306	1+
225.03031	92	
226.17376	92	
226.94205	118	
226.96485	118	
228.94408	198	
229.39135	84	
230.88733	402	1+
231.04174	80	
231.89057	256	1+
231.94938	1050	1+
233.89540	298	1+
233.94789	116	
235.39586	84	
235.89418	180	
235.94811	88	
237.06547	100	
238.62086	88	
239.42222	88	
239.90033	222	1+
240.22908	162	
240.83612	438	1+
241.84053	372	1+
241.85793	176	
242.93517	82	
243.48607	94	
244.84835	84	
244.95682	238	
245.12893	82	
245.90832	92	
246.43539	154	
246.97935	270	1+
249.88848	104	
249.96116	370	1+
251.96374	112	
254.03078	80	
254.15614	90	
254.91154	148	
254.96481	568	
255.07508	258	1+
255.37693	84	
255.78222	124	
256.09968	86	
256.40833	100	
256.89764	416	1+
256.96264	148	
257.90259	276	1+
258.44327	86	
258.84546	546	1+
258.86591	136	
258.96320	192	
259.95371	170	
260.83451	502	1+
261.92154	82	
262.91905	202	
262.93274	158	
264.98262	92	
268.18219	84	
268.83992	130	
271.02338	78	
271.84735	90	
272.02895	96	
272.81318	80	
272.84131	208	
272.91735	260	1+
272.93473	184	
272.97613	110	
273.90319	226	1+
274.05339	78	
274.82248	82	
274.97319	92	
275.85289	602	1+
276.80680	142	
278.55620	94	
278.80654	84	
278.84663	996	1+
279.56363	78	
279.91752	146	
280.80889	94	
280.84189	108	
280.93277	88	
281.04738	290	1+
281.86251	96	
281.89029	126	
282.79625	98	
282.84492	96	
282.87650	148	
284.91613	88	
284.93415	138	
285.85476	84	
286.78973	182	1+
287.41143	86	
287.89024	82	
289.86261	390	1+
291.41575	88	
292.84711	86	
292.88484	94	
293.06759	86	
293.83152	92	
293.85400	78	
294.84475	160	
295.97295	102	
296.85342	122	
296.86876	110	
297.85879	126	
297.97383	140	
298.82648	120	
298.84825	160	
298.94073	86	
299.06250	134	
299.77976	86	
299.80963	78	
299.90965	82	
300.86976	146	
300.95029	84	
301.18263	94	
301.86112	146	
301.98452	84	
302.96886	84	
303.03717	78	
303.94209	94	
304.81471	78	
305.40621	78	
308.13736	96	
311.86030	92	
313.82792	158	
316.78015	90	
317.39452	92	
318.36887	94	
319.43688	80	
324.88686	186	
327.80058	84	
328.88569	82	
329.86834	120	
336.38769	80	
336.70308	82	
336.77265	78	
337.09054	94	
338.87137	202	
341.83302	140	
344.71732	80	
344.93819	100	
345.08082	128	
END IONS

###FS:    #m/z: 363.95489 #charge 1+
###MS: 125
###MSMS: 127
BEGIN IONS
TITLE=Cmpd 95, +MS2(363.9549), 28.0-35.0eV, 2.8min #127
RTINSECONDS=164.31
SCANS=125,127
PEPMASS=363.95489	501452
CHARGE=1+
155.65314	88	
188.97702	82	
189.86300	116	
191.85781	222	
191.87429	86	
196.88238	164	
197.95671	88	
205.94904	88	
208.94071	84	
209.94358	680	
210.11863	78	
210.88374	222	
210.93500	88	
211.90447	80	
212.84572	80	
212.87730	1548	1+
212.89656	94	
220.87743	90	
222.87144	166	1+
222.95001	370	1+
223.37389	84	
223.87524	134	1+
223.97264	88	
224.94817	744	1+
224.97425	128	
225.40616	128	
226.92450	82	
226.94579	7340	1+
227.92735	102	
228.04834	92	
228.84786	140	
228.91207	126	
228.94122	6774	1+
230.15969	84	
230.88748	1772	1+
231.12203	88	
231.89971	100	
232.40558	128	
232.88296	412	
233.95072	98	
234.88045	96	
234.92701	86	
235.82214	78	
239.93544	1174	1+
240.96124	164	
240.97226	174	
241.55297	82	
242.82469	132	
242.94102	1522	1+
242.95845	570	
244.83485	80	
244.95636	4238	1+
244.99051	88	
245.94237	500	
246.95154	3966	1+
247.80459	80	
247.83743	78	
248.03329	138	
248.80166	154	
248.89905	754	1+
248.97875	94	
249.04162	160	
249.80217	92	
250.96762	160	
252.04995	80	
256.14675	80	
257.87498	88	
258.84730	260	1+
258.97397	332	1+
259.14847	80	
260.82978	112	
260.85879	102	
260.96922	418	1+
261.11149	84	
261.83212	164	
264.82202	118	
264.86294	192	1+
265.08329	204	1+
265.19052	84	
265.78570	174	1+
265.97079	94	
266.13112	82	
266.81166	98	
266.90710	88	
267.41290	80	
267.82175	178	1+
267.97237	642	
268.96314	862	1+
269.91449	92	
269.96737	734	1+
270.92641	78	
271.60993	88	
271.91585	128	
273.78946	124	
274.88116	116	
275.12187	80	
276.85187	240	
278.04617	78	
278.39445	100	
278.84645	620	1+
279.10095	146	
279.78855	336	1+
279.85116	384	1+
279.89421	88	
279.94571	80	
280.81089	84	
280.82949	192	
281.79755	238	1+
281.84279	150	
281.89216	164	
282.39150	82	
282.41833	80	
282.85187	78	
282.88101	88	
282.96948	120	
283.07068	130	1+
283.84984	182	
284.86202	112	
285.84478	340	
289.08288	150	
289.22332	94	
289.86959	120	
290.91301	78	
291.84348	78	
292.83445	92	
293.06237	128	
293.85671	202	1+
296.81148	158	
296.93321	90	
297.80181	92	
298.80423	252	
298.99166	106	
299.39968	96	
299.79960	476	1+
299.83937	84	
299.87148	96	
299.97764	80	
301.34902	86	
301.86253	286	1+
302.80556	164	1+
303.40963	86	
303.85569	328	1+
303.91749	132	
305.76649	80	
306.12177	166	
307.06690	80	
307.43058	98	
310.87514	168	1+
310.92207	102	
310.99563	150	
311.84950	132	
312.81734	92	
314.88088	148	
317.12112	80	
318.13870	80	
320.08133	126	
320.09977	112	
320.14002	148	
320.28665	80	
321.74313	90	
321.82115	182	1+
321.86707	112	
322.00060	86	
322.92676	292	1+
323.79680	84	
323.83893	152	
324.87954	92	
325.03206	88	
326.87056	132	1+
329.86997	186	
332.77751	102	
335.78881	90	
336.73889	96	
336.95214	106	
339.82871	150	
340.93878	196	
343.23927	92	
345.93819	104	
348.10188	106	
348.13391	92	
348.78289	102	
354.89309	126	
355.29808	94	
361.80822	86	
362.74275	80	
366.78143	162	1+
367.37883	78	
END IONS

###FS:    #m/z: 507.84270 #charge 1+
###MS: 125
###MSMS: 128
BEGIN IONS
TITLE=Cmpd 96, +MS2(507.8427), 28.2-35.2eV, 2.8min #128
RTINSECONDS=165.081
SCANS=125,128
PEPMASS=507.84270	151072
CHARGE=1+
196.01503	698	1+
210.03065	212	
214.02602	142	
214.88377	282	1+
224.04343	170	
232.89454	652	
236.88676	222	
250.90739	238	
251.07292	334	1+
252.07706	226	1+
255.90715	370	1+
259.86387	132	
259.88402	248	1+
264.08094	248	1+
265.08384	190	1+
266.16408	302	1+
268.10792	158	
269.89871	190	1+
271.88484	156	
273.93107	148	
278.83340	158	
279.83084	458	1+
279.94461	128	
281.95800	132	
283.79149	122	
284.98454	180	
285.85279	230	1+
285.87892	140	
286.78824	128	
287.85126	1448	
288.02897	358	1+
288.40326	196	1+
288.86974	196	
288.94357	142	
289.03457	260	1+
289.85099	190	
289.87236	254	
290.86345	262	
291.86529	226	
292.05713	196	
293.87128	840	1+
296.84344	190	
296.86977	244	1+
297.79643	148	
297.84530	280	1+
299.82254	170	
300.84954	132	
303.80968	288	1+
303.86390	836	1+
303.94809	172	
305.86099	2166	1+
306.12643	154	
307.84902	138	
307.88717	334	
308.13929	842	1+
308.17564	162	1+
308.86947	1840	1+
309.83976	226	1+
309.88960	410	
310.15538	548	1+
311.88333	1734	1+
312.16586	276	1+
312.86413	216	
312.96369	118	
313.87581	134	
314.82828	146	
314.86232	1054	1+
316.38522	130	
316.84527	122	
317.81309	382	1+
317.88968	374	1+
318.81651	320	1+
318.85508	124	
319.39266	134	
320.85928	148	
321.88338	174	
322.99215	132	
323.87094	866	
324.82228	250	1+
324.85756	180	
324.90130	120	
325.87999	172	
325.90802	122	
326.88147	4026	1+
327.81958	276	1+
328.89809	162	
329.80662	142	
329.86990	164	
330.82469	444	1+
331.80932	334	1+
331.88662	218	
332.87058	394	
333.86678	216	
334.81540	280	1+
334.85909	120	
334.90110	180	
335.84219	160	
337.79030	340	1+
337.88487	276	
338.88934	130	
342.76163	144	1+
342.88742	138	
343.87173	244	
344.84237	128	
346.87195	288	1+
347.78024	330	1+
348.89137	144	
349.75367	150	
349.81130	170	
349.83037	414	1+
350.14855	248	1+
350.75986	274	
350.88511	302	
353.12013	192	1+
353.85074	184	
354.03223	134	
354.86868	208	
355.89293	196	
356.77630	258	1+
357.80491	290	1+
357.83826	126	
357.89177	216	1+
359.83267	128	
359.86627	314	1+
362.76893	158	1+
363.86048	140	
365.78064	138	
366.01289	128	
366.05000	266	1+
366.80754	390	1+
366.83505	166	
367.76661	298	1+
367.81496	230	1+
368.83631	124	
368.89812	288	1+
369.83275	620	1+
369.87576	296	1+
370.79919	184	
371.80285	122	
372.10127	200	
372.78179	368	1+
372.81784	280	
372.85214	154	
373.73426	222	1+
373.83677	210	
373.89241	286	1+
374.81469	296	
375.81292	230	
376.81392	138	
376.88844	234	
380.10224	138	
381.75616	166	1+
381.78798	168	1+
381.83883	778	1+
383.77922	146	
384.77037	336	1+
384.84882	840	1+
385.37791	124	
385.72234	158	1+
385.77292	284	1+
385.82696	120	
386.18871	162	1+
386.84098	500	1+
387.84342	356	1+
389.19649	272	
389.76950	170	
390.74941	146	
390.77972	144	
390.83936	414	
390.89490	150	
391.06177	118	
391.84034	360	
392.82249	760	1+
394.89135	128	1+
396.81927	142	
397.79408	230	1+
397.88131	142	
398.83307	138	
398.86754	134	
399.84729	948	1+
402.81094	212	1+
402.86487	194	
403.87268	174	
404.87328	138	
405.75892	132	
405.85916	430	
406.75678	460	1+
406.85500	342	
407.73510	192	
407.86227	1050	
408.74471	120	
408.84745	1144	1+
409.08993	246	1+
409.75489	334	1+
410.75781	268	1+
410.83450	1772	1+
410.87320	276	
411.72944	150	
411.80039	176	1+
411.87956	250	1+
412.84651	340	1+
413.07182	186	
413.74517	132	
415.87111	146	
416.80586	130	
417.85682	356	1+
420.81043	222	1+
421.88276	248	1+
422.72433	124	
422.85935	1318	1+
423.78098	166	
423.86233	1002	1+
424.77046	166	
425.76486	418	1+
426.76888	300	1+
426.86065	792	
427.73215	192	
427.86103	392	
428.13467	194	1+
428.76244	122	
428.84680	2008	1+
429.74532	252	
429.79435	188	1+
430.74607	124	
430.85402	272	
431.86527	416	
432.86847	244	
433.71122	152	
433.85106	492	1+
436.12079	126	
439.89029	184	
440.89503	158	
441.84088	138	
443.75962	282	1+
444.87059	1586	1+
445.71347	134	
445.74368	198	1+
446.87481	412	
447.70530	132	
449.87531	632	1+
450.76947	130	
451.86592	174	
457.89899	124	
458.89862	144	
462.88152	1026	1+
463.72620	156	
465.71509	220	1+
467.88537	536	
468.88951	302	
469.88849	260	
475.77401	128	1+
485.89466	552	1+
489.82227	190	1+
509.28927	172	1+
509.85412	118	
END IONS

###FS:    #m/z: 340.93891 #charge 1+
###MS: 129
###MSMS: 130
BEGIN IONS
TITLE=Cmpd 97, +MS2(340.9389), 28.0-35.0eV, 2.8min #130
RTINSECONDS=168.795
SCANS=129-130
PEPMASS=340.93891	1099208
CHARGE=1+
183.06501	92	
185.86539	90	
190.94583	154	
191.32028	86	
191.94039	76	
192.92659	450	1+
199.95526	76	
204.89562	84	
205.96895	180	1+
207.05451	94	
207.17282	76	
208.95589	190	
210.93875	482	1+
213.87752	128	
213.93846	872	1+
214.89298	102	
215.88481	400	1+
215.93488	482	1+
216.03721	88	
217.42389	96	
217.82406	80	
220.04437	78	
222.67514	74	
222.94813	104	
223.82169	78	
226.95090	90	
226.97011	272	1+
227.89256	76	
227.92053	98	
228.38403	102	
228.84245	170	
228.94347	172	
229.83703	100	
230.88782	122	
231.88688	166	
231.94950	1066	1+
232.88993	394	1+
233.83652	90	
233.89497	282	1+
233.94999	152	
234.88865	198	1+
237.06432	146	
238.79754	78	
239.03254	82	
239.78319	90	
239.88867	112	
240.83313	206	
240.95978	214	1+
241.84009	122	
241.89057	98	
241.94011	130	
242.82396	84	
242.83879	88	
243.82902	160	
246.03941	86	
246.85088	356	1+
247.03021	78	
247.97137	136	
248.98525	76	
249.14158	120	
249.90435	80	
249.96146	300	
250.07596	166	1+
250.10819	94	
250.54927	94	
250.98111	80	
254.90263	106	
254.96554	652	1+
256.13683	88	
256.38864	82	
256.87707	226	1+
256.96097	80	
257.85767	76	
257.89948	198	
257.94072	134	
257.96015	102	
258.35170	102	
258.84307	262	
258.93712	128	
259.85164	126	
259.95538	152	1+
260.40196	154	
260.83143	278	
260.84890	94	
260.86280	176	1+
261.84202	300	
262.89309	260	1+
263.05426	136	
263.41786	98	
265.01484	150	
266.88772	106	
267.04343	86	
267.85090	90	
268.84459	110	
269.79943	102	
269.93852	96	
270.82719	124	
272.92012	78	
272.93459	164	
272.95107	82	
273.84676	210	1+
274.79017	78	
275.92303	90	
276.84964	150	
276.87104	178	
276.89290	84	
277.86340	210	
278.41714	78	
278.84493	1340	1+
278.89435	90	
278.96389	170	
279.93201	116	
279.95491	86	
280.93518	164	
280.97549	130	
281.12185	74	
281.89202	262	
282.45144	86	
282.96972	80	
283.02522	126	
283.88047	94	
284.89340	98	
284.91901	120	
284.93739	92	
287.89881	76	
289.01239	88	
290.80367	92	
290.85768	236	1+
291.04706	78	
291.80773	76	
291.84342	98	
292.05596	154	
292.43524	82	
293.84820	84	
294.86181	292	1+
295.24334	92	
295.97632	124	
297.97590	120	
301.34474	82	
301.85750	110	
302.25995	84	
302.33655	80	
302.76097	92	
302.85516	90	
302.94560	112	
304.80025	194	1+
304.87828	94	
305.05448	78	
306.87728	88	
307.88060	98	
308.86824	164	
309.91172	88	
310.22961	92	
310.88068	80	
311.88545	78	
313.87009	130	
314.82488	78	
317.83659	82	
317.88492	134	
322.98867	86	
323.01065	78	
325.92618	80	
328.18068	88	
328.19986	80	
329.86599	78	
330.80666	180	1+
330.88706	130	
334.79942	82	
336.89359	86	
338.11032	88	
338.80348	118	
338.87207	84	
340.79310	76	
344.89265	76	
345.07082	82	
END IONS

###FS:    #m/z: 363.95479 #charge 1+
###MS: 129
###MSMS: 131
BEGIN IONS
TITLE=Cmpd 98, +MS2(363.9548), 28.0-35.0eV, 2.9min #131
RTINSECONDS=169.567
SCANS=129,131
PEPMASS=363.95479	479390
CHARGE=1+
95.43376	82	
187.93352	96	
190.86332	170	
191.85952	362	
196.05023	84	
199.92468	178	
204.00555	100	
207.87555	218	
207.94575	124	
208.89785	92	
208.95836	90	
209.94155	1214	1+
210.88332	342	1+
212.43906	86	
212.85052	82	
212.87774	788	1+
214.89342	88	
220.97254	86	
222.94893	190	
223.91739	100	
224.94888	1044	1+
225.88392	118	
225.97441	84	
226.83715	92	
226.88219	190	
226.94630	6364	1+
227.87955	94	
228.89286	262	
228.91535	86	
228.94112	7696	1+
228.98796	84	
229.89466	166	
230.88930	1816	1+
232.88292	278	
234.87619	96	
236.91965	92	
238.93762	148	
239.07621	82	
239.20751	112	
239.68435	98	
239.90969	98	
240.07666	146	
240.93893	810	
240.95788	208	
241.94076	498	
242.93986	1604	1+
242.96150	384	
243.08217	98	
243.83166	118	
244.85942	108	
244.91849	82	
244.95584	4338	1+
245.94244	292	
246.43981	98	
246.85400	150	
246.90229	158	
246.95136	4576	
247.00071	84	
247.38544	90	
247.90381	94	
247.95494	140	
248.80470	270	1+
248.89701	506	1+
248.94740	106	
249.03971	144	
250.89436	182	
250.96931	250	1+
255.00445	84	
257.00420	84	
257.89891	82	
259.44203	122	
259.95627	116	
259.98124	84	
260.43717	98	
260.78506	138	
260.96117	104	
261.95937	94	
262.05096	186	1+
262.85127	130	
263.88075	114	
265.84759	362	1+
265.97862	108	
266.39987	102	
266.78550	120	
266.81160	84	
267.87878	84	
267.90088	82	
267.97212	412	
268.79815	94	
268.96217	820	1+
269.96654	682	1+
270.00314	84	
270.94094	158	1+
271.40122	82	
272.91641	128	
273.80580	92	
275.05132	174	1+
276.08526	84	
276.84913	140	
277.82506	80	
278.80152	88	
278.85594	122	
279.84343	152	
280.34453	98	
280.78911	262	
280.88942	104	
281.79042	126	
281.80787	90	
283.80017	156	
283.84822	140	
284.35736	92	
284.90845	98	
285.82608	208	
285.84405	328	
287.36564	106	
287.38211	96	
288.37587	98	
288.86846	96	
289.92207	166	1+
291.84548	192	1+
291.97209	100	
295.90421	84	
296.06665	220	1+
296.80877	122	
296.92117	92	
297.80463	114	
298.42283	94	
298.70084	82	
298.80408	296	
299.80001	184	
300.79687	682	1+
300.87171	100	
300.99523	134	
301.79931	392	1+
301.85665	134	
301.87669	88	
303.80658	96	
303.85422	298	
304.11653	166	
305.00050	94	
306.43267	150	
307.85319	116	
309.81640	152	1+
311.41819	80	
312.17905	92	
313.85670	118	
319.12958	94	
319.27646	98	
320.91971	122	
320.95687	94	
321.81721	84	
321.86669	90	
322.14072	98	
322.81677	124	
322.92599	330	
323.87872	84	
324.81405	82	
325.89678	132	
326.84370	108	
326.87160	118	
328.82378	108	
329.83730	86	
333.38786	106	
336.94727	164	
337.09032	144	
339.82559	206	
340.93631	146	
341.70978	98	
343.06357	120	
344.76074	102	
346.60055	94	
349.02724	198	1+
363.84835	202	1+
364.24379	82	
366.75317	82	
367.76515	82	
END IONS

###FS:    #m/z: 336.94377 #charge 1+
###MS: 129
###MSMS: 132
BEGIN IONS
TITLE=Cmpd 99, +MS2(336.9438), 28.0-35.0eV, 2.9min #132
RTINSECONDS=170.342
SCANS=129,132
PEPMASS=336.94377	40004
CHARGE=1+
114.05778	98	
167.53796	82	
182.86416	78	
183.92348	82	
194.08988	90	
196.88319	72	
199.86003	74	
200.42615	86	
206.54056	88	
207.03680	72	
208.97790	80	
211.94314	3294	1+
212.87820	672	1+
213.93834	1418	1+
215.88737	374	1+
215.93824	192	
216.93592	84	
217.88170	180	
218.83871	74	
221.40546	76	
222.97390	124	
223.83670	78	
225.42111	88	
225.88034	72	
225.97820	90	
226.89359	96	
226.97168	80	
227.99832	78	
228.84202	78	
228.89491	202	
228.93188	76	
229.90257	84	
229.95352	3126	1+
230.88918	1326	1+
231.94894	1632	1+
232.92915	76	
233.89211	340	1+
234.90809	94	
235.82824	74	
235.86346	74	
236.87334	88	
238.11461	72	
238.88751	338	1+
240.83860	156	
240.89036	96	
241.84637	88	
241.91356	84	
242.83895	74	
243.08711	320	1+
244.86178	76	
244.89459	80	
247.04176	80	
247.96440	764	1+
248.79931	72	
248.89968	304	
249.83125	224	1+
249.88502	72	
249.89997	172	
249.95964	532	1+
250.90497	90	
250.98533	210	1+
251.04308	84	
251.06830	298	1+
251.85149	72	
251.87695	72	
252.83368	196	1+
252.96942	1820	
253.08520	150	
253.92911	94	
254.09128	78	
254.96460	1028	1+
255.07389	86	
255.17692	82	
255.45143	108	
255.85390	72	
256.03490	74	
256.25698	72	
256.84985	134	
257.49865	102	
257.83314	210	1+
257.90875	168	
258.96063	74	
259.83617	190	1+
259.91386	80	
259.94965	76	
261.09144	86	
262.85555	158	
263.88047	72	
264.79474	78	
264.91259	80	
265.08702	72	
265.18483	76	
265.93710	76	
267.83908	566	1+
268.01366	74	
268.06616	72	
268.09761	74	
268.84161	424	1+
268.86659	92	
268.90892	72	
269.08012	202	1+
269.95492	72	
270.92630	140	
270.98119	140	
271.78375	78	
271.91777	114	
272.97690	194	
273.05662	80	
274.02303	108	
275.79649	104	
275.84549	74	
275.89030	74	
275.94735	72	
276.83093	318	1+
276.85777	570	1+
276.88951	204	1+
277.00324	78	
277.96108	82	
278.84796	88	
278.94103	204	1+
279.04001	72	
279.09716	98	
279.39537	90	
280.04802	88	
280.50249	80	
280.85427	98	
281.38944	90	
282.36273	92	
282.82097	76	
283.17027	74	
285.84845	718	1+
287.42533	118	
287.87924	72	
288.86820	74	
289.28178	92	
289.33832	90	
290.80819	78	
290.85659	320	1+
292.06978	76	
293.10602	132	
294.11281	100	
294.88458	114	
294.92810	118	
295.99245	86	
296.89751	82	
297.90377	76	
299.06393	82	
299.87012	260	1+
299.91601	112	
300.99289	78	
301.02693	80	
302.05929	72	
302.78329	82	
303.90375	90	
304.83518	72	
305.14877	78	
305.80543	72	
305.84103	132	
305.87624	76	
308.87251	282	1+
309.92928	80	
312.41774	100	
312.80741	72	
312.82365	82	
314.77481	96	
314.87387	186	
315.10388	296	1+
319.13619	86	
320.16551	76	
323.27560	72	
325.03306	90	
325.80408	88	
326.01676	120	
326.87844	74	
330.89927	76	
332.71768	98	
335.06478	94	
337.21439	106	
338.38154	80	
339.75147	74	
340.75537	94	
END IONS

###FS:    #m/z: 322.92847 #charge 1+
###MS: 133
###MSMS: 134
BEGIN IONS
TITLE=Cmpd 100, +MS2(322.9285), 28.0-35.0eV, 2.9min #134
RTINSECONDS=174.018
SCANS=133-134
PEPMASS=322.92847	3253486
CHARGE=1+
102.40241	76	
123.79078	92	
160.73445	80	
185.92546	72	
187.93577	132	
190.88384	70	
192.88229	110	
198.03242	72	
199.07749	72	
199.96040	74	
201.04006	180	
202.03901	76	
202.87769	92	
209.88796	72	
209.91537	70	
215.87921	68	
218.88398	86	
220.89587	100	
221.01635	86	
221.06014	84	
222.82709	72	
222.87130	82	
222.91704	102	
222.95189	156	
223.96277	168	
225.79164	80	
226.82976	84	
227.78702	76	
227.92414	84	
228.05382	92	
228.92246	70	
229.95549	102	
230.84765	78	
231.00810	74	
231.85626	96	
238.88768	72	
238.93950	224	
239.03382	86	
239.05188	74	
239.08027	142	
239.10283	78	
240.11985	80	
240.82246	72	
240.94014	3692	
241.89138	110	
241.94088	2610	
242.39915	86	
242.86340	80	
242.88883	82	
242.94052	7588	1+
243.12973	98	
244.03502	166	
244.81888	74	
244.93944	1130	1+
245.89487	84	
246.39554	78	
246.83034	150	
246.89711	78	
246.98965	84	
247.94768	92	
247.97079	74	
248.02873	70	
249.79774	84	
250.46787	100	
251.06668	80	
251.46164	100	
252.83815	68	
252.91434	82	
253.33621	86	
253.47106	76	
253.93470	80	
254.83365	90	
254.86817	142	
256.03691	86	
256.89303	84	
258.13552	82	
258.38835	86	
258.85608	80	
258.89549	128	
259.79935	70	
259.89443	102	
260.82941	424	1+
260.88465	252	1+
261.91738	94	
262.14983	70	
262.85931	122	
262.91775	68	
263.97561	94	
265.06050	230	1+
265.84100	72	
265.85596	102	
266.86317	120	
268.86444	72	
268.97127	88	
271.79180	84	
272.87799	68	
273.15397	82	
273.91562	72	
275.43553	92	
275.80040	70	
275.84664	182	1+
275.88640	80	
276.86219	110	
278.08932	86	
279.09091	1148	1+
279.14044	72	
279.81393	102	
281.59988	70	
281.65107	76	
282.90974	82	
282.93866	80	
283.04727	82	
283.06920	150	
283.09963	134	
283.78820	70	
284.29319	456	1+
287.92791	76	
287.98410	68	
289.78689	468	1+
289.88607	102	
290.05510	74	
290.25159	82	
291.86900	74	
292.08913	72	
293.80195	110	
294.84900	92	
294.87627	76	
296.80455	88	
296.88680	92	
296.91832	122	
297.42446	70	
297.83060	124	
299.78503	132	
300.03955	78	
300.78196	74	
304.79454	76	
304.97687	92	
305.87390	122	
306.86260	72	
307.07579	76	
307.80310	124	
308.09872	76	
308.89214	92	
309.16233	72	
309.88789	76	
312.12915	72	
313.11942	78	
313.79960	80	
316.06185	72	
317.39443	76	
317.89392	76	
318.94305	70	
319.80468	110	
320.74583	72	
321.17282	74	
322.98852	76	
323.88270	70	
324.92887	76	
325.80665	194	1+
327.85048	70	
END IONS

###FS:    #m/z: 363.95489 #charge 1+
###MS: 133
###MSMS: 135
BEGIN IONS
TITLE=Cmpd 101, +MS2(363.9549), 28.0-35.0eV, 2.9min #135
RTINSECONDS=174.791
SCANS=133,135
PEPMASS=363.95489	540556
CHARGE=1+
58.43174	90	
159.44949	90	
174.30714	80	
177.93284	80	
182.78290	86	
189.85906	180	
191.85658	498	1+
196.87906	186	
200.87983	94	
203.86539	80	
205.01266	118	
205.90945	84	
205.94802	80	
206.12600	84	
207.87170	118	
207.94669	102	
209.94331	1080	1+
210.88376	292	1+
212.87751	1336	1+
216.41110	80	
218.91279	100	
222.44789	88	
222.94976	270	
223.83294	86	
223.92098	100	
224.89067	104	
224.94946	822	1+
225.86269	328	1+
226.88904	126	
226.94637	5784	1+
226.97169	112	
228.47346	86	
228.79251	108	
228.89437	342	
228.94178	6244	1+
230.88826	1766	1+
232.88599	344	1+
234.00895	106	
234.88020	414	
234.92782	124	
235.84627	86	
236.06528	84	
238.93984	128	
239.06882	88	
239.90294	80	
240.93916	490	
240.96251	190	
241.88414	102	
241.91126	94	
241.94057	480	
242.81802	314	1+
242.84865	88	
242.93982	1810	1+
243.01882	80	
244.01909	82	
244.95626	3826	1+
245.81977	78	
245.94162	232	
246.90223	198	
246.95190	4602	1+
247.04393	172	
247.85236	162	1+
248.03007	118	
248.80690	96	
248.89966	984	
249.84011	82	
250.79771	136	
250.90191	116	
250.94666	142	1+
250.96858	254	
251.79755	122	
252.94845	164	1+
253.90566	302	1+
254.02113	80	
255.10441	150	
257.00651	90	
257.94400	106	
257.96593	84	
258.35642	80	
259.84456	80	
260.90676	88	
261.83936	292	1+
263.84687	252	1+
263.87847	216	1+
264.81787	116	
264.96313	220	
265.37648	80	
265.97600	134	
266.81646	114	
267.96957	722	1+
268.36734	88	
269.96746	822	
271.13019	82	
271.91129	138	
271.95578	90	
272.84857	104	
272.89771	114	
276.07793	100	
276.80898	128	
276.84024	120	
277.84249	262	1+
278.39036	86	
278.79323	234	1+
278.95403	88	
279.10428	140	
280.10151	80	
281.78881	356	1+
281.96021	86	
282.08445	84	
282.95722	84	
283.09658	108	
285.84232	264	
287.85992	124	
288.37786	78	
289.40687	98	
289.83768	90	
289.87181	102	
289.95909	158	1+
291.79726	92	
293.05986	92	
293.79834	126	
294.52226	100	
295.87188	80	
297.86129	124	
298.80179	620	1+
298.99502	138	
299.86934	182	
300.15004	100	
300.79980	134	
301.80375	132	
301.85926	140	
302.80814	414	1+
302.85771	182	
303.85294	590	
306.87742	168	1+
306.93151	100	
307.78196	104	
307.83219	198	1+
307.94106	80	
309.04966	82	
309.81008	80	
311.03905	98	
311.13001	142	
311.86455	224	1+
312.12487	86	
314.90127	96	
317.81348	336	1+
317.93467	268	1+
318.81638	210	1+
319.14705	86	
320.86743	80	
320.88240	86	
321.81398	144	
321.93824	94	
322.37318	86	
322.86599	132	
322.92424	308	1+
323.12542	84	
323.46129	110	
324.82559	122	
324.87353	116	
325.96444	84	
326.87081	122	
332.79787	124	
336.96559	110	
337.08945	92	
340.93825	166	
341.63034	102	
342.32518	82	
343.12998	80	
345.84897	84	
346.92166	122	
346.97333	80	
347.84744	82	
348.91136	82	
351.03819	80	
351.06801	88	
352.81636	84	
352.89414	136	
353.02870	86	
355.42058	94	
357.79032	84	
358.89897	90	
362.27302	80	
365.28015	82	
END IONS

###FS:    #m/z: 336.94373 #charge 1+
###MS: 133
###MSMS: 136
BEGIN IONS
TITLE=Cmpd 102, +MS2(336.9437), 28.0-35.0eV, 3.0min #136
RTINSECONDS=175.562
SCANS=133,136
PEPMASS=336.94373	41684
CHARGE=1+
189.95701	84	
198.86960	74	
203.95468	72	
204.03533	74	
204.97484	94	
206.94511	78	
207.97778	110	
209.87962	224	1+
209.94094	74	
210.88156	150	1+
211.94313	3022	1+
212.87808	1070	1+
213.93747	1156	1+
213.96346	88	
215.88653	414	
216.92251	76	
217.05815	80	
218.84742	82	
218.89470	182	
220.87604	74	
220.89424	70	
221.88051	70	
221.94273	70	
223.97100	204	
224.83574	114	
224.95672	84	
226.94694	140	
228.89153	200	
229.89305	80	
229.95329	3462	1+
230.88859	904	1+
231.82284	228	1+
231.94726	1476	1+
233.89892	124	
235.82240	82	
235.84640	90	
237.05478	82	
239.07165	92	
239.79175	94	
239.85719	78	
240.90244	82	
240.93502	78	
241.83996	278	1+
241.98445	98	
242.38728	70	
242.85151	240	1+
243.08686	74	
243.93066	76	
244.08397	158	
245.19848	76	
246.03537	72	
246.07375	96	
247.84717	78	
247.96482	624	
248.07565	76	
248.89772	154	
249.07022	296	1+
249.83166	90	
249.89369	114	
249.95983	378	1+
250.07537	370	1+
250.30626	72	
250.83085	280	1+
250.94625	170	
251.00812	78	
251.04521	82	
251.66040	110	
251.90405	104	
251.95269	142	
252.00521	78	
252.79919	76	
252.96977	1640	1+
253.84291	82	
254.96657	548	
255.07409	70	
255.11818	88	
255.88541	70	
256.89429	146	
256.96152	106	
257.86581	72	
257.90100	80	
258.88786	70	
259.83492	74	
259.85287	90	
260.82963	70	
260.84822	78	
261.88167	78	
265.98686	98	
266.80454	72	
266.97572	78	
267.83868	400	1+
267.96729	88	
268.02347	76	
268.84244	264	1+
269.09206	74	
270.98676	72	
271.06155	72	
271.95595	86	
272.87779	184	1+
272.93910	88	
272.97348	300	
273.03622	78	
273.41594	74	
273.84254	72	
273.85692	78	
273.96472	298	1+
274.59473	70	
274.84699	90	
275.80570	152	
275.90477	78	
276.02706	70	
276.83697	294	1+
276.85830	446	1+
276.87102	126	
277.07677	76	
277.87878	144	
278.86200	116	
278.90678	70	
279.07625	92	
280.89152	72	
281.78922	84	
282.91586	102	
284.90224	106	
285.10319	74	
286.81832	84	
286.85082	590	1+
287.43220	80	
287.85230	344	1+
288.92463	88	
289.79469	80	
291.86528	72	
292.01126	138	
292.80397	150	
293.10961	180	
293.36437	94	
293.83795	70	
293.85881	196	1+
293.93657	72	
294.00011	114	
294.10789	80	
294.97971	88	
295.88835	252	1+
296.89048	204	1+
297.48200	90	
297.97970	70	
298.02646	74	
299.01277	76	
299.05740	88	
300.51597	86	
302.19818	82	
303.86069	86	
303.94235	74	
304.88256	72	
306.85176	76	
306.87759	72	
307.89262	76	
308.86341	308	1+
311.39205	90	
313.09964	74	
313.84326	70	
315.10698	148	
315.62933	92	
315.85345	134	
316.10289	72	
318.95392	72	
319.88388	208	1+
320.10623	72	
320.82618	166	1+
321.03228	72	
322.00955	70	
323.93370	90	
325.90069	84	
326.87131	110	
328.19544	72	
328.88505	70	
333.21980	86	
333.88799	96	
335.12746	72	
337.40200	108	
338.80370	86	
END IONS

###FS:    #m/z: 322.92847 #charge 1+
###MS: 137
###MSMS: 138
BEGIN IONS
TITLE=Cmpd 103, +MS2(322.9285), 28.0-35.0eV, 3.0min #138
RTINSECONDS=179.234
SCANS=137-138
PEPMASS=322.92847	3081460
CHARGE=1+
102.73949	78	
105.03880	74	
108.11650	88	
173.82917	86	
183.97488	76	
188.99198	74	
197.00414	94	
197.92214	78	
198.02731	70	
198.96858	102	
199.88237	74	
199.90676	86	
200.88715	100	
201.04248	184	
202.52436	98	
205.91807	94	
205.95103	122	
209.10046	80	
209.93213	86	
211.93834	80	
212.97652	76	
214.21116	74	
218.04897	106	
219.43083	88	
221.89145	188	1+
221.96830	112	
223.01238	80	
223.09926	100	
223.95959	364	
226.81878	74	
226.94453	72	
227.87609	86	
228.88938	76	
228.91520	80	
229.09751	94	
231.82818	92	
232.90105	76	
233.85821	124	
234.04713	74	
234.39476	90	
235.39205	106	
236.88087	72	
236.97344	80	
237.05589	146	
237.91566	78	
238.90177	90	
238.93558	74	
239.07978	174	
239.93910	84	
240.11407	74	
240.93936	3636	
241.93815	9580	1+
242.07945	248	1+
242.83189	92	
242.94029	6764	1+
243.08080	178	1+
243.26960	82	
243.81835	108	
243.87940	118	
244.12868	74	
244.93875	2088	1+
244.97905	72	
245.39038	90	
246.44367	98	
247.39106	104	
247.85511	74	
248.84994	102	
249.91800	102	
250.94214	76	
251.06839	136	
251.86498	82	
252.04027	72	
253.36160	104	
253.37572	74	
254.15413	86	
255.78897	168	1+
256.89599	86	
257.90078	74	
258.83252	144	
258.97280	154	
259.15275	88	
260.12405	84	
260.87708	78	
261.90931	76	
263.05331	108	
263.97441	100	
264.07194	72	
264.79693	134	
268.55260	104	
269.90630	72	
269.94875	74	
271.83879	118	
275.01201	72	
275.83730	70	
276.84308	114	
276.85923	70	
276.96611	76	
278.09376	70	
278.81219	104	
279.08962	1080	1+
279.85192	120	
280.10989	78	
280.40622	76	
280.83978	76	
280.88728	78	
281.28457	86	
281.87956	82	
281.93784	72	
282.09349	78	
282.27506	136	
283.06949	102	
283.79363	168	1+
283.95153	100	
284.29499	444	1+
284.87516	72	
287.92191	80	
288.08554	74	
288.09962	86	
288.96015	74	
289.78450	162	1+
290.40000	110	
290.51939	84	
290.84802	76	
290.86552	260	
290.97148	74	
291.00120	86	
291.11840	76	
291.79944	72	
292.80408	138	
292.85482	72	
293.06773	72	
293.90947	72	
294.85286	120	
294.87615	72	
297.98394	76	
298.81553	114	
299.06375	92	
300.78013	90	
301.85131	152	
302.85170	92	
303.52499	72	
304.88598	88	
307.23740	80	
307.79588	76	
308.86530	178	
309.01964	76	
309.80584	78	
312.58727	92	
312.80836	218	
312.86759	82	
313.04101	72	
313.86870	114	
316.46343	74	
318.96806	110	
321.21673	80	
321.89140	278	1+
325.28772	72	
325.87735	72	
326.76700	118	
326.85559	90	
326.98881	78	
327.80176	130	
END IONS

###FS:    #m/z: 507.84295 #charge 1+
###MS: 137
###MSMS: 139
BEGIN IONS
TITLE=Cmpd 104, +MS2(507.8429), 28.2-35.2eV, 3.0min #139
RTINSECONDS=180.005
SCANS=137,139
PEPMASS=507.84295	154120
CHARGE=1+
196.01801	226	
214.88284	120	
216.89600	138	
217.89051	128	
231.07095	150	
232.89498	492	
236.88794	240	
238.06161	292	
250.90374	258	
252.08307	368	1+
257.86932	132	
264.41148	166	
265.84513	192	1+
266.16611	310	1+
267.13979	186	
268.10855	130	
268.96746	252	1+
269.89296	122	
271.87892	264	1+
272.84750	126	
273.92457	226	1+
274.84583	300	1+
274.91134	134	
277.85339	286	1+
278.10085	218	1+
278.85987	204	1+
279.89097	166	
281.85417	134	
281.88006	124	
284.87411	138	
285.85454	354	1+
287.85152	1326	1+
289.03739	170	
289.84402	124	
289.88175	216	
290.13170	240	1+
290.86357	242	1+
291.88099	220	
292.05658	124	
292.11096	150	
293.87465	714	1+
293.92884	136	
294.81060	266	1+
295.85285	470	1+
295.87736	170	
297.00188	288	1+
297.98933	132	
301.84862	204	
303.86382	542	
304.80215	138	
305.86228	1830	1+
306.88368	166	
307.13013	142	
307.88678	300	
308.13974	1068	1+
308.84918	124	
308.87135	1130	
309.88805	308	1+
310.15803	1024	1+
311.88250	2298	1+
311.97160	234	
312.80750	210	1+
312.86395	126	
313.34666	132	
314.86645	354	
315.88788	146	
316.86282	208	
317.86021	130	
317.97082	120	1+
318.88041	130	
319.35502	170	
319.85727	192	
323.87451	844	
324.86335	298	1+
324.89787	448	1+
326.88076	3230	1+
328.79461	178	1+
328.88078	546	1+
330.15869	258	1+
330.32654	166	1+
330.87590	282	
331.86803	166	
332.87501	688	1+
333.78284	158	
333.81099	242	1+
334.85661	278	1+
337.80850	260	1+
337.88472	128	
342.77570	174	1+
343.28804	144	
343.87204	668	1+
345.35451	224	1+
345.81339	250	1+
345.89913	256	
346.84405	154	
347.77380	228	
348.88826	232	1+
350.16781	138	
350.75920	164	
350.88190	268	
350.91309	142	
350.96054	150	
351.85844	328	
351.88639	134	
353.78752	180	
353.84992	660	1+
355.88326	130	
357.84922	134	
358.81573	252	1+
364.18527	134	
365.78342	386	1+
366.89634	134	
367.77432	160	
367.90990	186	
368.89712	360	1+
369.83508	916	1+
369.89838	264	1+
370.80347	476	1+
371.18570	238	1+
371.86777	156	
372.04637	118	
372.78162	302	1+
372.90504	124	
373.83010	160	
374.79568	120	
374.81715	378	1+
375.87973	240	1+
377.05221	212	1+
378.88053	136	
379.15089	160	1+
380.85124	130	
381.83443	488	1+
382.72226	134	
383.79517	216	
384.84952	580	1+
384.90162	166	
386.77536	260	
386.84228	762	1+
386.87038	124	
387.79578	160	
387.84295	476	1+
388.80521	178	
389.20043	186	1+
389.76289	118	
389.79789	136	
390.75236	130	
390.83853	592	1+
391.78446	322	1+
392.07173	134	
392.82551	936	1+
393.72405	122	
393.85612	122	
394.83804	120	
395.77244	130	
395.80510	126	
395.86938	202	1+
396.80398	126	
397.80360	120	
398.86286	188	
399.85068	886	1+
401.74800	156	
401.80925	146	
402.20788	152	
402.79201	322	1+
402.85899	122	
403.86909	192	
404.86663	122	
405.76451	130	
405.85862	480	
406.76286	242	1+
406.85750	334	
407.04902	136	
407.82112	288	
407.86414	724	
408.85078	754	1+
409.72364	240	
409.75909	122	
409.86670	138	
410.78961	118	
410.83366	1426	1+
410.86258	258	
411.08848	128	
411.71635	118	
411.86633	422	1+
412.21549	172	
412.81425	180	
412.83407	150	
413.75108	232	1+
413.85893	172	
415.86852	348	1+
417.84738	152	
419.72529	236	1+
419.86714	154	
421.87969	218	
422.83426	138	
422.86456	870	1+
423.77344	210	
423.86794	732	1+
424.78740	220	
425.75839	620	1+
425.86964	130	
425.92017	128	
426.86123	1106	1+
427.73631	314	1+
428.11191	128	
428.75499	136	
428.84700	1436	1+
429.09328	118	
429.69796	136	
429.73828	326	1+
429.81902	292	1+
430.74041	224	1+
430.76981	368	1+
430.84752	322	
430.92479	212	1+
431.86444	884	1+
433.36840	164	
433.85748	488	1+
435.71353	120	
438.76492	206	1+
439.74394	134	
439.88919	380	1+
440.89284	266	1+
442.88103	150	
443.88187	152	
444.86947	2048	1+
446.74942	314	1+
446.89316	220	
447.70562	318	
447.80704	162	
448.71756	186	
448.89069	120	
449.87596	384	
450.74947	188	
450.87141	188	
459.88015	184	1+
462.88130	1134	1+
467.88700	308	
468.89166	130	
469.79873	120	
485.89608	480	1+
487.89385	158	
491.79134	132	
503.32483	132	1+
END IONS

###FS:    #m/z: 336.94419 #charge 1+
###MS: 137
###MSMS: 140
BEGIN IONS
TITLE=Cmpd 105, +MS2(336.9442), 28.0-35.0eV, 3.1min #140
RTINSECONDS=180.778
SCANS=137,140
PEPMASS=336.94419	40788
CHARGE=1+
71.08082	86	
188.95070	130	
190.95678	84	
203.93370	88	
205.79857	84	
206.97182	172	1+
207.94777	88	
209.94793	74	
211.94295	3552	1+
212.87853	416	1+
213.93804	1716	
214.87725	228	1+
214.90009	86	
215.93758	110	
217.83667	88	
217.88253	84	
220.01729	78	
220.40721	76	
223.97608	124	
224.92747	78	
225.06162	88	
226.83915	92	
226.88948	80	
226.97281	80	
227.54239	80	
228.83337	74	
228.89400	124	
229.12878	92	
229.95394	2756	1+
230.88820	1668	1+
231.12550	114	
231.94906	2034	1+
232.09019	184	
232.82208	78	
233.89888	110	
233.94645	302	1+
234.83864	80	
236.85255	90	
237.05867	84	
237.91200	72	
238.09212	76	
238.85409	88	
239.85081	124	
239.95365	112	
240.80135	88	
240.83661	208	1+
240.89776	142	
241.99981	98	
242.89644	74	
243.08275	88	
243.85416	76	
244.02479	78	
246.11640	84	
247.89761	418	1+
247.96464	1350	
248.39648	74	
249.07584	104	
249.46996	74	
249.93162	82	
249.95822	372	1+
250.04032	82	
250.83812	76	
250.94902	128	
251.06540	118	
251.95561	124	
252.12603	76	
252.97007	2184	1+
253.86619	84	
253.90169	200	1+
254.83381	170	
254.93846	146	
254.96426	792	1+
255.07384	120	
255.38082	100	
256.86719	86	
256.91392	192	
256.96120	110	
257.79475	108	
257.87078	90	
257.89471	78	
257.91543	228	1+
259.10002	72	
259.89118	112	
263.87534	144	
265.85654	124	
265.97917	90	
266.97975	122	
267.10973	106	
267.84265	74	
268.83999	602	1+
268.87832	124	
269.84465	410	1+
271.09987	88	
271.91158	82	
271.98647	74	
272.84784	80	
273.57424	84	
273.73038	120	
274.83073	94	
274.85358	286	1+
274.87945	90	
276.85236	294	1+
276.99622	190	1+
277.10726	84	
277.87841	74	
277.89873	90	
278.56467	90	
278.83469	108	
278.99753	216	1+
279.09953	92	
279.83460	78	
279.86231	88	
280.84879	114	
281.03957	108	
281.79320	144	
282.82721	78	
283.09160	80	
285.42459	100	
285.84614	88	
286.84999	694	1+
287.79447	124	
287.93603	72	
288.95400	96	
289.02071	94	
289.40497	90	
290.39151	102	
290.91923	78	
291.15369	102	
291.93572	76	
292.83437	78	
293.10273	106	
293.84187	80	
293.99947	100	
294.10700	76	
295.00921	72	
295.36979	72	
295.85982	76	
299.00861	80	
299.81024	130	
299.88856	112	
301.06994	74	
301.87359	76	
302.92181	80	
305.13119	76	
305.80576	72	
306.80596	248	1+
308.89650	86	
309.87093	110	
311.86389	82	
312.04444	84	
312.78676	124	
312.93673	82	
314.82390	90	
315.86300	78	
316.10651	122	
317.85405	96	
318.59893	90	
318.82029	80	
319.16668	80	
319.18640	84	
319.92179	92	
322.41974	90	
322.86955	96	
325.88882	132	
326.76658	80	
328.82509	76	
333.77602	84	
336.94608	90	
337.83750	76	
339.88885	82	
340.55534	78	
341.02259	164	
342.29150	80	
END IONS

###FS:    #m/z: 322.92862 #charge 1+
###MS: 141
###MSMS: 142
BEGIN IONS
TITLE=Cmpd 106, +MS2(322.9286), 28.0-35.0eV, 3.1min #142
RTINSECONDS=184.458
SCANS=141-142
PEPMASS=322.92862	3243964
CHARGE=1+
179.42648	78	
192.86540	78	
192.97974	78	
197.86832	72	
197.89262	74	
201.04025	132	
201.06466	70	
202.04584	86	
203.95832	72	
204.96766	78	
206.95207	84	
206.97222	146	
209.04357	70	
209.88474	206	1+
209.91439	80	
212.87980	82	
214.92511	82	
217.00038	88	
220.17553	72	
221.90974	82	
223.59959	74	
223.90997	68	
223.95656	198	
224.04412	78	
225.89146	80	
227.84823	86	
227.93345	152	
228.83516	78	
228.85790	88	
228.91125	74	
229.09538	84	
230.81822	86	
234.01327	80	
234.83103	68	
235.02685	70	
235.79374	88	
235.87930	74	
236.41447	86	
236.88274	108	
238.93950	144	
239.82470	74	
240.93921	3084	
241.12340	102	
241.91360	68	
241.93846	9468	1+
242.40473	70	
242.88406	110	
242.94058	6582	1+
243.08043	76	
243.14458	124	
244.88358	166	
244.93818	1168	1+
244.99942	108	
245.09611	72	
245.34233	86	
245.81398	70	
246.97470	86	
247.95578	100	
247.97657	90	
248.84469	180	
248.88020	122	
249.10125	72	
250.87436	70	
250.94213	156	
251.07169	112	
252.14967	92	
252.82449	74	
253.88515	86	
254.86522	78	
257.87913	88	
257.90272	72	
257.93846	92	
258.85207	70	
258.97276	76	
259.80334	74	
259.88659	78	
260.16375	76	
262.85683	74	
262.94559	76	
263.05464	108	
263.14285	84	
263.44379	80	
263.85041	78	
264.83060	134	
265.05419	82	
265.08252	90	
266.12350	138	
266.79507	78	
266.85569	100	
267.13767	78	
267.84688	80	
267.93931	74	
268.88874	92	
268.95464	110	
271.89291	72	
272.09556	76	
272.85092	194	
272.98147	90	
273.01999	72	
274.78610	80	
275.85160	88	
275.86807	82	
276.01917	172	1+
276.41872	84	
276.99480	72	
277.80857	78	
278.83404	114	
278.94165	76	
279.08907	1010	1+
279.22054	72	
279.87347	110	
279.89211	84	
280.84931	98	
281.02309	82	
281.06826	72	
281.40173	68	
281.98933	68	
282.36668	72	
282.87284	88	
283.85276	124	
283.87293	92	
284.21634	68	
284.29266	644	1+
284.35932	80	
284.87679	162	
286.82683	80	
287.05136	76	
288.24049	86	
289.85212	70	
289.87913	84	
290.81070	80	
290.85854	70	
291.85489	216	
292.33671	96	
292.87434	74	
292.92716	96	
293.06473	146	
293.81230	92	
294.85420	180	1+
297.91857	72	
299.40826	82	
305.80335	72	
305.87174	82	
306.43705	78	
306.76830	82	
307.88731	150	
308.59271	86	
308.86938	96	
309.00435	78	
309.81031	68	
309.88802	70	
310.88751	204	1+
315.76168	102	
315.83919	80	
319.20166	74	
324.75630	72	
324.83157	74	
325.86789	70	
326.90865	76	
END IONS

###FS:    #m/z: 340.93921 #charge 1+
###MS: 141
###MSMS: 143
BEGIN IONS
TITLE=Cmpd 107, +MS2(340.9392), 28.0-35.0eV, 3.1min #143
RTINSECONDS=185.229
SCANS=141,143
PEPMASS=340.93921	1144964
CHARGE=1+
183.06361	88	
190.85873	88	
192.92778	130	
196.07808	74	
197.92535	90	
197.95708	98	
199.87879	82	
205.94649	74	
208.93893	76	
208.95752	124	
210.93574	194	
213.58429	104	
213.89173	74	
213.93910	1118	1+
215.88635	182	
215.93458	468	1+
217.88107	192	
218.87999	96	
220.83038	84	
223.95985	144	
228.09866	106	
228.94771	106	
229.39852	80	
229.85189	126	
230.85506	78	
230.88808	534	1+
231.78914	86	
231.94895	1514	1+
232.08654	90	
232.84627	88	
233.95005	196	
234.94968	128	
235.89261	288	1+
236.13693	74	
236.84329	72	
236.97929	72	
238.57540	92	
238.83906	94	
238.93031	76	
240.84777	174	
240.89891	98	
241.84058	248	1+
243.08175	72	
243.82848	120	
244.06321	82	
244.82539	106	
244.88032	134	
244.93091	80	
245.84471	98	
245.96580	98	
248.13523	104	
249.03632	218	
249.96125	434	1+
250.87414	98	
250.90322	72	
254.96388	702	1+
255.07178	206	
255.08867	72	
255.13167	104	
255.80341	72	
256.02496	94	
256.16630	104	
256.26467	78	
256.78783	78	
256.89704	208	
258.84761	112	
259.84611	182	
259.86103	156	
259.91028	72	
259.95227	426	1+
260.83013	304	1+
260.83995	244	
261.90328	82	
262.78060	88	
262.82844	88	
263.82665	72	
263.85680	260	1+
264.90462	82	
264.95454	108	
265.12068	82	
267.77830	92	
268.84308	90	
268.95085	170	
269.10415	80	
270.37870	94	
271.08715	92	
271.99041	78	
272.35694	78	
272.83287	124	
272.85992	84	
272.91963	140	
272.93474	88	
272.97368	124	
273.05451	72	
273.78672	132	
273.88398	116	
274.85853	104	
274.89795	82	
274.97111	74	
275.05380	114	
275.74766	76	
276.85278	190	
276.88453	84	
277.86256	216	
278.84596	1282	1+
278.87612	194	1+
278.96821	92	
279.92763	198	1+
279.96278	102	
280.16717	92	
280.21040	76	
280.84277	118	
282.84956	126	
282.88504	116	
282.91364	120	
284.43211	74	
284.89914	100	
284.94143	76	
285.20666	72	
285.53082	74	
285.94427	116	
287.16470	94	
288.83594	122	
290.85645	112	
291.82751	98	
291.95707	82	
293.86446	306	1+
296.81282	168	1+
296.85754	238	1+
297.90538	94	
299.01460	76	
299.79026	142	
299.87559	122	
300.05841	80	
301.81362	78	
301.86059	182	
302.86910	90	
302.88365	102	
303.86452	118	
303.92703	92	
304.10042	90	
304.79057	92	
305.13576	74	
305.87763	256	1+
306.26911	86	
308.30968	112	
311.80158	78	
311.96655	80	
312.80260	198	
313.14956	74	
314.80894	184	1+
315.85524	150	
319.89336	94	
320.83175	78	
323.89199	90	
323.97382	78	
326.81757	78	
327.62369	98	
329.86703	130	
332.78052	76	
333.89898	80	
334.87390	108	
337.09724	84	
340.84567	88	
342.11232	88	
342.20289	80	
343.09365	78	
344.79229	74	
346.34691	82	
END IONS

###FS:    #m/z: 507.84310 #charge 1+
###MS: 141
###MSMS: 144
BEGIN IONS
TITLE=Cmpd 108, +MS2(507.8431), 28.2-35.2eV, 3.1min #144
RTINSECONDS=186.001
SCANS=141,144
PEPMASS=507.84310	154472
CHARGE=1+
94.11060	136	
196.01276	258	
197.01811	140	
209.95788	178	
214.88492	160	
219.01225	136	
232.89565	428	1+
236.88700	142	
238.06031	158	
240.07646	186	
242.95651	170	1+
248.12215	140	
248.96684	140	
249.88324	128	
252.07492	316	
252.90496	172	1+
262.13397	134	
266.16327	212	1+
269.88706	168	
272.85211	288	
273.88809	326	1+
275.84986	180	
278.83298	424	1+
280.37993	128	
282.90556	130	
284.98598	130	
285.85322	198	
286.02738	134	1+
287.85224	1538	1+
288.97086	172	1+
289.03479	186	
289.87852	252	
290.86158	230	
290.87744	298	
293.87240	924	1+
294.11967	154	
294.85266	144	
296.85641	276	
298.85143	146	
298.88492	218	1+
299.80343	178	1+
299.84946	158	
300.85736	232	
301.85431	144	
302.88517	146	1+
303.86631	1024	1+
304.81448	188	1+
305.46462	140	
305.86199	2106	1+
307.84464	132	
307.86868	166	
307.89156	178	
308.14082	938	1+
308.87502	1422	1+
310.15596	790	1+
310.90603	146	
311.36738	288	1+
311.88144	1722	1+
312.34529	200	1+
313.79015	202	1+
314.86241	1122	1+
314.96242	184	1+
319.86499	236	
320.85737	128	
321.84080	198	1+
323.11624	184	1+
323.87200	412	
324.39131	198	
324.87685	346	
324.90825	164	
325.89709	308	
326.88102	3518	1+
328.87517	350	
329.86527	128	
329.89255	322	
330.94621	152	
331.83050	142	
331.89585	272	1+
332.87197	364	1+
332.90133	252	1+
333.83480	136	
334.81816	214	
334.88618	212	
335.77829	150	
335.83934	162	
335.87824	232	1+
335.89546	138	
337.88204	190	
339.90882	158	
340.84884	142	
341.84323	214	
343.87181	344	
344.00764	136	
345.82022	138	
345.87464	530	1+
346.87770	420	1+
347.03859	188	
347.77118	508	1+
348.17140	130	
348.83427	162	
348.88501	596	1+
349.75704	190	
349.78823	288	1+
349.80743	134	
350.76883	392	1+
350.83362	180	
351.87999	178	
352.82439	136	
352.86320	136	
352.88066	274	1+
353.78307	176	
353.84322	172	
353.88024	248	1+
356.88768	266	1+
358.05485	198	1+
358.77619	158	
358.99688	196	1+
359.75946	232	1+
359.83489	256	1+
361.77349	176	
361.95040	176	
362.82966	140	
366.18356	190	
366.83763	280	
366.89668	136	
367.70617	140	
367.76520	276	1+
367.79749	168	
367.83954	140	
367.90900	160	
368.81225	202	
368.89257	164	
369.19258	202	1+
369.83615	206	
370.80040	296	
371.80614	156	
371.87637	160	
371.89825	172	
372.82543	452	1+
373.71381	348	1+
373.83166	414	1+
373.86489	214	1+
374.81610	540	1+
376.18840	182	1+
377.76558	240	1+
379.07224	150	1+
380.75605	152	
380.78971	136	
381.84111	418	1+
382.89877	170	1+
383.78031	276	1+
384.82570	138	
384.85031	494	1+
384.92915	202	1+
385.38011	128	
385.77002	168	
385.80024	194	1+
386.83948	142	
386.84522	606	1+
387.78013	146	
387.84532	432	1+
389.19812	936	1+
389.73094	130	
390.04881	170	
390.83954	1012	1+
391.75496	376	1+
391.84220	672	1+
392.78179	140	
392.82560	762	1+
394.82741	134	
396.88147	150	
398.72958	132	
398.84654	922	1+
399.10717	124	1+
399.84975	764	1+
400.72209	158	
401.74761	144	
402.75439	138	
402.85974	172	
403.77867	162	1+
403.86517	248	
404.86544	488	1+
405.78121	414	1+
406.83206	152	
406.85506	136	
407.74075	146	
407.81968	128	
407.86590	586	
408.85064	1230	1+
410.07830	128	
410.73671	174	
410.83430	1610	1+
411.76463	164	
411.86413	160	
412.87081	388	1+
413.85270	428	1+
415.72624	130	
416.87650	222	
417.86237	286	1+
422.87076	130	
423.77810	148	
423.86623	478	
424.86555	220	
425.73874	200	
425.76219	266	
425.86392	200	
426.76384	212	
426.86265	542	
427.73924	572	1+
427.86052	438	
428.08644	200	
428.84469	1692	1+
429.70243	278	
429.88038	232	1+
430.74277	186	1+
430.79446	226	1+
430.84526	284	
431.76453	228	1+
431.86322	246	
432.70009	482	1+
432.86802	240	
433.85434	142	
434.85538	392	1+
439.72558	134	
439.89104	210	
441.72743	130	
442.86611	238	1+
443.75426	144	
444.86923	1698	1+
445.75191	348	1+
446.87855	488	1+
447.71184	662	1+
448.77318	128	
449.68993	346	1+
449.87628	402	
450.75209	244	
450.87432	308	1+
453.86610	146	
456.69332	206	1+
457.90059	244	
458.89725	170	
459.19923	182	1+
461.75564	214	1+
462.71261	206	1+
462.88133	712	1+
463.88075	394	1+
465.71656	394	1+
466.88182	602	1+
467.69735	240	1+
469.88955	180	
470.72488	152	
481.26466	126	
485.81585	138	
485.89214	374	1+
END IONS

###FS:    #m/z: 340.93903 #charge 1+
###MS: 145
###MSMS: 146
BEGIN IONS
TITLE=Cmpd 109, +MS2(340.9390), 28.0-35.0eV, 3.2min #146
RTINSECONDS=189.691
SCANS=145-146
PEPMASS=340.93903	1220198
CHARGE=1+
75.49314	100	
116.75006	108	
131.19661	102	
175.92562	90	
190.94863	260	1+
191.93544	86	
193.93272	146	
193.94999	90	
202.37763	92	
208.94040	82	
208.96181	84	
210.93600	178	
212.41055	98	
212.93420	1306	1+
213.41201	88	
213.93807	1118	1+
214.88266	350	1+
215.88706	246	1+
215.93517	196	
217.87959	152	
220.87354	134	
222.01425	94	
222.95055	182	
224.03316	84	
224.98020	100	
225.01377	80	
226.86229	108	
227.95147	200	
228.79263	86	
228.94713	146	
229.98482	94	
230.88797	196	
231.88672	190	
231.90541	152	
231.94802	1186	1+
231.97670	80	
232.88127	100	
232.89303	102	
233.89484	242	
233.94706	216	
234.83309	90	
235.51649	94	
235.89433	144	
237.06231	82	
237.90354	142	
238.90562	88	
240.22734	128	
240.83908	144	
240.92919	180	
241.43840	90	
241.82153	128	
241.84322	164	
242.07410	80	
242.93613	138	
243.83096	336	
244.39685	86	
245.23506	104	
246.97409	134	
248.89952	236	1+
249.96227	210	
251.81060	78	
251.87830	152	
251.96359	126	
254.93780	120	
254.96616	696	1+
255.07142	116	
255.88160	86	
255.90753	194	1+
256.89234	152	
256.96409	270	
257.95822	136	
258.84111	260	
259.57967	82	
259.84364	140	
259.95864	140	
260.83206	306	
260.85897	84	
261.83994	156	
262.14211	84	
262.92422	160	
263.12694	92	
263.43008	82	
263.83068	80	
263.84852	108	
264.86628	122	
264.90367	88	
267.95818	82	
268.14625	108	
268.83942	296	
268.91468	80	
269.84152	146	
270.37660	78	
270.85357	82	
271.91789	338	1+
272.97754	148	
273.79242	132	
273.81617	78	
274.07631	80	
274.79426	82	
274.87270	108	
275.86300	302	
276.84907	276	
277.85785	202	
278.84186	1186	1+
278.89679	92	
279.92982	142	
280.59499	80	
280.93857	108	
281.89029	160	
282.79838	84	
282.82888	118	
283.02611	80	
283.86602	220	1+
284.42353	84	
284.93302	84	
285.06164	90	
285.56555	106	
286.07365	118	
286.12832	96	
286.39446	88	
290.85504	194	
290.87833	140	
290.92329	86	
291.89375	86	
293.41876	84	
293.86986	160	
295.20719	82	
296.85260	126	
297.41829	94	
298.12611	80	
298.80479	116	
299.06704	134	
299.87228	88	
301.84128	84	
301.86525	84	
302.88589	78	
302.94129	144	
304.89103	78	
305.90704	102	
306.11470	80	
307.80279	130	
308.79946	118	
314.89023	88	
316.86133	88	
317.86264	118	
317.88606	162	
318.03994	86	
319.44535	84	
319.82976	88	
319.89546	94	
321.53824	78	
323.01310	92	
323.90080	80	
324.06432	80	
326.12095	82	
331.87948	132	
333.87439	182	1+
336.88097	136	
337.84375	96	
338.86167	86	
342.90282	88	
343.77297	148	
344.78504	82	
END IONS

###FS:    #m/z: 363.95480 #charge 1+
###MS: 145
###MSMS: 147
BEGIN IONS
TITLE=Cmpd 110, +MS2(363.9548), 28.0-35.0eV, 3.2min #147
RTINSECONDS=190.463
SCANS=145,147
PEPMASS=363.95480	552308
CHARGE=1+
62.22836	80	
85.68580	96	
112.54942	78	
178.93099	144	
183.93320	90	
189.86249	270	1+
191.85694	258	1+
196.88056	152	
197.95309	92	
199.08980	82	
199.44174	104	
205.94616	104	
207.87223	172	
207.94784	154	
209.86998	114	
209.94299	994	
210.88279	186	
210.90990	198	1+
211.94377	84	
212.87732	956	1+
216.87584	78	
219.89145	98	
222.95206	186	
223.95554	108	
224.94763	924	1+
226.89786	168	
226.94598	7810	1+
228.89360	484	1+
228.94098	8428	1+
230.57924	88	
230.88871	1844	1+
230.98190	82	
232.88559	334	
232.95502	100	
234.88113	228	
236.05661	366	1+
237.38381	96	
237.91965	80	
238.93898	102	
239.96197	78	
240.93904	616	
240.96291	320	
241.09333	88	
241.93759	1964	1+
242.90524	96	
242.93959	1398	1+
243.96023	138	
243.99224	78	
244.95661	4620	1+
245.11401	102	
245.84781	224	1+
245.89080	78	
245.94052	426	
246.90961	78	
246.95188	4700	1+
247.38942	80	
248.80210	192	1+
248.89918	738	
248.97938	132	
249.03893	146	
249.94120	194	1+
250.97265	110	
252.90161	138	
253.90328	280	
255.36443	104	
255.87776	114	
258.87573	84	
258.96393	100	
259.89380	90	
260.61927	78	
260.96729	128	
261.11707	112	1+
261.82737	204	1+
261.85061	124	
261.96913	86	
262.96102	84	
263.05626	120	
263.34810	80	
264.82100	110	
265.79092	104	
266.81330	286	
267.97129	1112	1+
268.85033	84	
268.96377	1378	1+
269.96850	1116	1+
270.81093	78	
271.91747	200	
272.14406	88	
274.27557	78	
274.96102	78	
275.02023	92	
278.12010	78	
278.80292	98	
278.84639	376	1+
278.87835	84	
279.34593	88	
279.85085	278	1+
280.79811	232	1+
280.89326	102	
280.91727	88	
281.01712	86	
281.83085	100	
281.96251	176	1+
283.85035	156	
284.35520	80	
284.80043	86	
285.84450	230	
285.87342	78	
286.80259	206	1+
286.91310	84	
287.42602	86	
288.10705	100	
288.92535	86	
289.03432	106	
289.06873	92	
289.13534	80	
289.82828	112	
289.88336	88	
291.39064	96	
292.81133	78	
295.09770	78	
295.21779	96	
295.80990	100	
296.80488	220	
297.09870	104	
298.15163	86	
298.80265	338	
299.80588	290	
300.80034	218	
301.79226	98	
301.85890	206	
301.89287	102	
303.85229	742	1+
304.12684	258	1+
305.98894	96	1+
306.43601	106	
306.90827	118	1+
307.01957	94	
307.87816	100	
309.09639	104	
309.16629	80	
310.11282	94	
312.93903	90	
314.85121	88	
316.81241	150	
316.90283	88	
318.83029	148	
319.07894	80	
319.85593	162	
320.02313	90	
320.16575	88	
320.96287	92	
320.98963	136	
321.37545	80	
321.81837	312	1+
321.97412	82	
322.92582	180	
322.98637	136	
324.85805	86	
325.39630	80	
326.16971	102	
326.86543	114	
327.07496	78	
327.87563	78	
330.81179	172	
332.74704	92	
334.82431	106	
335.32081	78	
336.08096	110	
338.06520	102	
339.82961	80	
340.93845	138	
341.89612	86	
349.86572	98	
356.17598	90	
356.41248	88	
356.75047	82	
358.83432	80	
361.78954	80	
362.79200	88	
366.27857	96	
366.75239	112	
END IONS

###FS:    #m/z: 507.84275 #charge 1+
###MS: 145
###MSMS: 148
BEGIN IONS
TITLE=Cmpd 111, +MS2(507.8427), 28.2-35.2eV, 3.2min #148
RTINSECONDS=191.235
SCANS=145,148
PEPMASS=507.84275	168606
CHARGE=1+
196.01608	446	1+
207.88499	116	
209.87750	162	
210.03158	118	
224.04471	256	1+
228.04184	130	
230.90359	140	
232.89706	224	1+
234.89034	138	
236.89061	182	
237.85528	254	
238.06085	422	
240.11332	162	
241.89915	168	1+
251.91502	136	
252.07725	200	
254.08939	142	
258.87428	402	
265.90657	140	
266.16563	446	1+
266.81983	140	
267.87466	134	
267.89113	120	
270.85537	116	
272.85684	170	
278.83414	132	
282.89929	130	
283.84671	358	1+
283.87688	344	1+
285.94772	130	
287.79700	210	1+
287.85057	1334	1+
287.89580	128	
287.94271	134	
288.99558	186	
289.87917	316	
290.06692	234	1+
290.86537	504	1+
292.86157	142	
293.79757	202	1+
293.86937	670	1+
294.87154	396	1+
297.87991	142	
298.83801	280	1+
298.87096	218	1+
302.80379	188	1+
302.86441	118	
302.88162	128	
303.86498	1108	1+
305.86128	1812	1+
306.12929	220	1+
306.82829	142	
306.88304	162	
306.97312	228	1+
307.87050	126	
308.13995	992	1+
308.87311	1298	1+
309.88968	238	
310.15481	1016	1+
310.83351	128	
311.88031	1860	1+
313.80243	238	1+
313.86222	168	
314.37229	114	
314.86082	780	1+
314.89036	114	
315.85093	572	1+
316.80501	254	1+
317.83189	274	1+
318.86385	492	1+
320.96070	140	1+
322.57930	190	1+
322.85656	130	
323.83095	230	1+
323.87384	850	1+
323.92357	276	1+
325.89927	218	
326.81202	250	1+
326.88169	4024	1+
328.17315	132	
328.36684	188	
328.87599	542	1+
330.16151	140	
330.82514	132	
330.88292	422	1+
332.76616	366	1+
332.87184	494	1+
333.76833	268	1+
333.82416	144	
334.84049	126	
336.86648	116	
337.88046	314	
337.95296	140	
338.89368	146	
339.82507	138	
340.79797	206	1+
343.87058	620	1+
346.87263	256	1+
347.78300	272	
348.78167	230	
348.83178	302	1+
348.85419	118	
348.89860	128	
348.91881	290	
349.74957	202	
349.76999	160	
349.80643	170	
349.89641	118	
350.76009	132	
350.79128	210	1+
350.81504	248	
350.88094	462	1+
350.96226	136	
351.02832	180	1+
352.37127	216	1+
352.79321	114	
352.90894	218	1+
353.84926	210	
353.91220	152	1+
355.76990	162	1+
355.80217	120	
355.85594	134	
356.84177	126	
356.88929	346	1+
357.82346	280	1+
358.00273	104	1+
358.87443	116	
359.75509	120	
360.77265	220	1+
362.84903	232	1+
365.72340	268	1+
366.18883	160	
366.83956	520	1+
366.86340	142	
367.69932	162	
367.76696	304	
367.81267	122	
368.87611	280	1+
368.89837	280	
369.23251	122	
369.83491	352	
369.93756	142	
370.76621	170	1+
370.79855	722	1+
370.83273	160	
370.91078	114	
371.80082	532	1+
371.88210	140	
373.82951	192	
373.89947	166	
374.01643	144	1+
374.73265	190	1+
374.80707	142	
377.89121	218	1+
377.91439	200	1+
381.79311	118	
381.84012	604	1+
383.78091	150	
383.80378	144	
384.82884	440	1+
384.84898	844	1+
385.08593	124	
385.77478	182	
385.87932	244	1+
386.84133	410	1+
387.76890	254	1+
389.19528	214	
389.87051	122	
390.20171	134	
390.74611	136	
390.83823	326	
390.89127	118	
391.74307	116	
391.84172	376	
391.90543	228	1+
392.73351	298	1+
392.82429	656	
392.86591	380	1+
393.73410	348	1+
393.78433	340	1+
393.84261	152	
394.38341	216	1+
394.76171	392	1+
394.82875	160	
396.92245	160	1+
398.71847	400	1+
398.86215	114	
399.38355	112	1+
399.84783	642	1+
400.77088	176	
402.70141	120	1+
402.82235	114	
402.85939	126	
403.73911	268	1+
403.86402	446	1+
405.85852	386	
406.75248	176	
406.77148	218	
407.79014	138	
407.86702	1046	
408.06413	156	
408.73284	622	1+
408.75538	208	
408.84695	740	
408.85892	1146	1+
409.72092	200	
409.88817	180	1+
410.83403	1166	1+
411.09279	132	
411.81298	134	
411.85697	126	
412.83963	318	
413.87510	114	
414.81594	120	
415.71149	402	1+
416.83185	166	
417.76734	198	1+
417.80552	140	
417.85224	128	
418.35652	152	
421.77449	132	
421.87982	128	
422.86086	1204	1+
423.77985	174	
424.76321	826	1+
425.56156	118	
425.76062	830	1+
425.87377	118	
426.76241	540	1+
426.85759	1106	1+
427.73503	472	1+
428.70244	312	1+
428.84460	1674	1+
429.70371	228	1+
429.82467	210	
429.88464	148	
430.85059	202	
431.86310	566	1+
433.84878	290	1+
434.80562	124	
435.13857	116	1+
435.83625	142	
436.90075	150	
439.89111	148	
443.76401	306	1+
444.71107	346	1+
444.78724	294	1+
444.87026	1858	1+
445.74263	162	
446.75944	170	
446.87724	266	
446.95978	128	1+
447.70644	740	1+
447.74502	116	
447.77484	202	1+
448.79837	134	
449.68875	170	
449.87147	354	1+
450.69874	160	
450.78446	220	1+
457.90394	290	
458.90717	124	
462.88068	1104	1+
463.72797	152	
467.88401	680	1+
476.72179	212	1+
485.89958	378	
486.89072	182	
509.79627	116	
END IONS

###FS:    #m/z: 340.93881 #charge 1+
###MS: 149
###MSMS: 150
BEGIN IONS
TITLE=Cmpd 112, +MS2(340.9388), 28.0-35.0eV, 3.3min #150
RTINSECONDS=194.922
SCANS=149-150
PEPMASS=340.93881	1147412
CHARGE=1+
192.92608	202	
194.00115	96	
194.88886	164	
195.41804	98	
196.88610	112	
197.92556	182	1+
202.87926	80	
203.85831	78	
204.01236	86	
204.94249	224	1+
206.40853	84	
208.95512	206	
209.94311	194	
210.93668	232	
211.88682	96	
211.94935	76	
212.45448	76	
212.87901	384	1+
213.93836	1622	1+
215.88631	374	
215.93536	254	
217.88322	120	
222.85275	78	
223.95921	138	
226.94561	132	
228.03557	78	
228.84629	84	
228.88802	112	
228.94533	226	1+
230.84567	84	
230.88635	166	
231.79829	78	
231.94907	1210	1+
232.89198	174	
233.89633	88	
233.95299	222	
234.83734	188	1+
235.03648	76	
235.89527	76	
235.93055	106	
235.94337	184	
236.98307	90	
237.90259	98	
238.05807	76	
238.11849	76	
238.40632	94	
238.86486	136	
239.07257	92	
239.84998	114	
239.88024	138	
239.90221	166	
240.83914	344	1+
241.84140	292	1+
241.86113	132	
241.98236	96	
243.82995	154	
243.90064	80	
244.82924	120	
244.88275	92	
244.95583	82	
245.10994	108	
245.36358	88	
246.38797	80	
246.85646	204	1+
247.04386	104	
247.58824	84	
248.40029	76	
248.98607	162	
249.03502	78	
249.95937	548	
250.40966	84	
251.03281	96	
251.95450	126	
252.84617	80	
253.82129	88	
253.85162	106	
254.41825	118	
254.83995	80	
254.90702	130	
254.96456	550	1+
255.07459	132	
255.91203	134	
256.89108	212	1+
256.95659	356	1+
257.86398	166	1+
257.94404	84	
257.95878	210	1+
258.84557	316	
259.00823	118	
259.84813	240	
259.91633	78	
259.96229	142	
260.33597	84	
260.83250	378	1+
260.90665	78	
261.92061	90	
262.92294	372	1+
264.09990	80	
265.88686	104	
265.97542	106	
266.08103	78	
266.85002	226	1+
268.33947	82	
268.84239	158	
269.82472	218	1+
269.89142	96	
270.83990	84	
270.92028	84	
271.79203	92	
272.81805	118	
273.79969	114	
274.03965	96	
274.87434	160	1+
275.06510	80	
276.85214	208	
277.05827	92	
277.86236	140	
277.95570	230	1+
278.84535	1272	1+
278.90691	88	
279.84788	762	1+
279.89635	102	
279.92451	88	
280.94075	80	
281.85150	276	1+
281.93821	144	
282.91454	214	
283.78638	104	
284.81118	82	
284.83885	140	
284.88759	78	
285.09696	78	
285.93526	96	
286.18014	78	
286.36721	84	
286.85975	78	
286.94322	94	
287.73188	96	
287.87474	132	
288.83975	140	
290.85628	214	
290.89046	218	1+
292.88086	100	
295.79931	176	1+
295.82185	80	
295.85788	80	
296.85238	254	1+
297.90817	78	
299.00325	186	
299.02167	128	
299.06061	116	
300.84473	92	
301.98860	86	
302.17128	158	
302.93995	146	
303.08695	172	1+
304.44536	78	
304.60605	106	
305.80109	82	
308.84043	90	
308.86804	174	1+
315.84750	84	
316.19119	96	
316.83733	80	
317.84118	102	
321.09811	78	
321.82910	84	
322.88718	108	
323.05871	78	
323.98903	82	
327.80415	78	
330.81429	96	
332.56562	82	
335.09845	78	
337.11541	90	
340.03905	106	
340.89765	88	
342.20737	84	
345.71980	82	
END IONS

###FS:    #m/z: 363.95478 #charge 1+
###MS: 149
###MSMS: 151
BEGIN IONS
TITLE=Cmpd 113, +MS2(363.9548), 28.0-35.0eV, 3.3min #151
RTINSECONDS=195.697
SCANS=149,151
PEPMASS=363.95478	512172
CHARGE=1+
116.27540	108	
126.92944	82	
154.44228	92	
163.74492	80	
178.92853	96	
186.07772	80	
187.86654	186	
189.86096	222	
191.85950	166	
191.95752	92	
198.81417	100	
207.87045	134	
208.96166	86	
209.92139	142	
209.94255	1090	1+
210.88231	380	
211.85967	94	
212.87927	832	1+
218.91017	162	
222.94979	526	1+
222.97153	80	
223.94358	526	1+
224.94846	454	1+
224.96619	348	1+
225.88401	190	
226.88877	122	
226.94651	7078	1+
227.23249	84	1+
227.91035	176	
227.93093	326	
228.89175	206	
228.94100	7246	1+
229.07403	108	
229.89378	94	
230.82667	236	1+
230.88830	2172	
232.88654	452	1+
234.88243	100	
234.92707	116	
237.05850	78	
239.90192	82	
240.83508	138	
240.93816	944	
240.96109	162	
240.97469	106	
241.93924	2296	1+
242.81969	98	
242.94140	1586	1+
244.95607	4970	1+
245.90069	206	1+
245.94379	254	
246.18744	100	
246.85534	114	
246.95104	3816	1+
247.13896	86	
247.20078	92	
247.37377	78	
248.03399	412	1+
248.80035	114	
248.89815	514	1+
249.03887	290	1+
249.39363	84	
249.97556	90	
250.89164	128	
250.91500	98	
250.96958	202	
251.04507	94	
251.90940	112	
253.87998	78	
253.90543	304	1+
255.85401	84	
257.14764	120	
257.97204	98	
258.83227	366	1+
258.91723	86	
258.96538	84	
259.82308	84	
260.37990	80	
260.96433	402	1+
261.84139	300	1+
262.04476	84	
263.05209	206	
263.88469	156	
264.81612	128	
264.89875	218	1+
264.96206	196	
265.81879	136	
265.97718	122	
266.81581	134	
267.41894	84	
267.87211	124	
267.97168	570	
269.96782	658	1+
270.45141	94	
271.41531	86	
271.85468	144	
271.97203	120	
276.05965	96	
277.42402	82	
277.83130	94	
277.88924	204	1+
278.38006	92	
278.78405	82	
279.09898	164	
279.60859	88	
279.79209	342	1+
279.84620	226	1+
281.11980	152	
282.11939	92	
282.79097	386	1+
282.84813	454	1+
283.84976	388	1+
284.81949	164	1+
285.84289	358	
286.18256	90	
286.34643	78	
286.79144	180	
286.91799	100	
288.81195	94	
289.08309	90	
290.78799	114	
291.80824	202	1+
293.07426	100	
293.34324	92	
293.52219	82	
293.92394	266	1+
293.95751	104	
294.48821	84	
294.93549	242	1+
295.10659	176	1+
296.81457	150	
296.85933	116	
297.80798	82	
298.42470	80	
298.80784	324	
299.79694	540	1+
299.86530	142	
299.88850	86	
300.79779	380	1+
301.85801	442	1+
301.96320	86	
303.80772	164	
303.85300	582	1+
304.90635	86	
305.43619	94	
307.42866	108	
307.53645	100	
307.96065	112	
308.87834	126	
309.92737	86	
310.10863	106	
311.07392	80	
311.53285	90	
311.82117	98	
311.86596	270	1+
317.81655	236	
317.93535	146	
318.04688	90	
318.16274	106	
321.81570	168	
321.86603	146	
322.92976	138	
323.83133	84	
324.82192	132	
324.87515	80	
326.86848	158	
326.99068	78	
327.77497	90	
330.04660	78	
334.77458	80	
336.05889	88	
336.75727	86	
336.94217	114	
338.80154	88	
339.82398	86	
340.61899	90	
340.93682	222	
341.07945	88	
343.50788	82	
343.85371	92	
344.88033	138	
345.14810	80	
349.16851	100	
349.74617	94	
351.88544	78	
352.60875	120	
353.82188	212	1+
355.77755	86	
359.96443	94	
360.86508	80	
365.77843	92	
368.74528	132	
END IONS

###FS:    #m/z: 336.94361 #charge 1+
###MS: 149
###MSMS: 152
BEGIN IONS
TITLE=Cmpd 114, +MS2(336.9436), 28.0-35.0eV, 3.3min #152
RTINSECONDS=196.469
SCANS=149,152
PEPMASS=336.94361	37720
CHARGE=1+
160.06256	98	
185.86847	92	
201.90983	72	
205.94806	88	
207.94256	102	
208.98031	170	
211.94321	3620	
212.15884	86	
212.87687	1054	1+
212.94707	124	
213.89524	192	1+
213.93938	1408	1+
215.88415	562	1+
215.93667	152	
218.84921	76	
219.08570	82	
219.40920	76	
224.97603	88	
226.86690	100	
226.99263	88	
228.84204	86	
228.89096	150	
228.91277	122	
229.46372	76	
229.95388	3038	1+
230.88806	1332	1+
231.90414	150	1+
231.94823	1478	1+
232.84810	88	
232.88813	126	
233.86311	90	
233.89664	438	1+
233.94628	110	
234.82458	132	
235.09466	88	
235.93330	100	
236.03318	78	
236.96396	148	
238.56395	92	
239.86323	214	1+
239.89902	74	
240.82031	72	
240.83569	80	
241.83866	386	1+
242.91156	74	
243.08382	178	1+
245.92750	98	
246.39350	74	
246.91242	72	
246.98579	74	
247.96363	806	1+
248.89943	536	1+
248.99265	88	
249.07619	80	
249.96027	400	1+
250.07287	258	1+
250.83801	148	
250.94689	98	
250.99670	78	
251.96194	102	
251.97777	72	
252.04411	96	
252.96982	2188	1+
253.08938	154	1+
253.84464	78	
253.90367	298	1+
254.94014	138	
254.96588	416	1+
255.07295	142	
255.09089	74	
255.84626	72	
256.04838	74	
256.07018	82	
256.91380	102	
256.93346	86	
256.96336	328	
257.12431	100	
257.85523	74	
257.89691	82	
258.39790	94	
258.84505	164	
258.96194	132	
259.85550	116	
259.88446	76	
259.93764	86	
259.95532	110	
260.83553	290	1+
260.86535	114	
260.89193	82	
261.85141	78	
261.89735	74	
262.97909	230	1+
263.88617	72	
265.08099	88	
265.85762	172	1+
266.88724	112	
266.99432	72	
267.51300	94	
267.83957	162	
267.95612	202	1+
268.17232	88	
268.40968	78	
268.84033	238	
269.11403	88	
269.83785	262	1+
270.98110	188	
271.06164	90	
271.53515	92	
272.43624	80	
272.86987	82	
272.97506	132	
274.79135	76	
276.81234	72	
276.85766	558	1+
277.06011	72	
277.37916	76	
277.83647	488	1+
278.93951	76	
279.09753	74	
279.22649	94	
279.82581	146	
280.80074	74	
280.82745	94	
281.01368	186	1+
281.05296	72	
281.86134	100	
283.09775	134	
286.85157	570	1+
287.38213	86	
288.84519	82	
289.88918	80	
289.99871	72	
290.02118	74	
292.88704	80	
293.10311	122	
293.87970	76	
293.99689	154	
294.01603	214	1+
294.86809	78	
295.00071	78	
296.87331	142	
296.97317	100	
297.57922	114	
298.27234	88	
298.80156	82	
299.05327	120	
299.59718	84	
299.86497	306	1+
299.88121	86	
300.41165	94	
300.79803	128	
300.96312	80	
301.00352	80	
301.88393	100	
302.12305	80	
302.90493	72	
304.94078	80	
305.44681	92	
306.44322	84	
308.42618	78	
309.87572	310	1+
313.87086	224	1+
315.10620	76	
317.76000	78	
317.85623	78	
317.94929	228	1+
319.38378	76	
320.84503	78	
321.79847	96	
323.77025	90	
324.76981	84	
324.88814	188	
325.94824	88	
326.01732	86	
327.80386	82	
329.87183	118	
330.26750	84	
332.88402	76	
334.00904	90	
334.07431	76	
334.87578	82	
334.95890	92	
338.80187	102	
338.82211	116	
END IONS

###FS:    #m/z: 322.92844 #charge 1+
###MS: 153
###MSMS: 154
BEGIN IONS
TITLE=Cmpd 115, +MS2(322.9284), 28.0-35.0eV, 3.3min #154
RTINSECONDS=200.154
SCANS=153-154
PEPMASS=322.92844	3197362
CHARGE=1+
177.82967	76	
192.88777	88	
193.07199	72	
198.96485	76	
200.84329	82	
200.87815	78	
200.89560	76	
201.86630	78	
202.00052	72	
203.02274	70	
205.94708	198	1+
209.92148	68	
209.93770	78	
211.90792	76	
212.89229	96	
215.44040	84	
215.88045	182	1+
215.97407	90	
220.88300	94	
220.90494	70	
223.06572	82	
225.72515	132	
226.88552	72	
227.25195	70	
227.54068	76	
227.91189	174	
230.84588	78	
231.11822	76	
231.90313	80	
232.86463	66	
233.42767	90	
234.82347	92	
234.86521	78	
234.96497	72	
235.38820	74	
235.82214	82	
235.88329	162	
236.38426	84	
237.04948	68	
238.88900	70	
238.94266	134	
239.07715	68	
240.82521	240	1+
240.93927	3016	
241.93900	8366	1+
242.94127	5940	1+
243.08008	82	
243.82132	180	
243.86572	78	
243.88481	90	
244.93800	1490	1+
245.09824	84	
245.38277	86	
245.80826	70	
246.90089	78	
246.97390	124	
247.01261	78	
247.94403	88	
249.00974	88	
250.90310	70	
250.95848	88	
251.90580	90	
251.92914	72	
252.96547	82	
253.97192	82	
254.06419	68	
254.93953	88	
255.88748	76	
256.89335	140	
257.80027	70	
259.83552	254	1+
261.88385	82	
263.79460	80	
263.84129	68	
263.91233	78	
263.99607	72	
264.07212	66	
264.82447	66	
265.46268	86	
265.87291	68	
266.83198	72	
267.87881	138	
268.79621	74	
268.83654	70	
268.95846	78	
269.15240	68	
269.36193	80	
269.85203	96	
269.95489	72	
270.80484	72	
270.84265	282	1+
270.90813	74	
270.93013	80	
272.03090	68	
272.05514	72	
273.05456	80	
273.43991	80	
275.35235	70	
276.16573	68	
276.81142	110	
277.21176	78	
277.87864	72	
278.08333	66	
278.82720	140	
279.08981	1132	1+
279.80979	80	
279.91442	244	1+
280.01122	68	
280.81881	136	
280.84585	130	
281.83430	230	1+
282.78493	82	
282.88096	88	
283.02882	104	
284.08436	92	
284.25379	88	
284.29110	184	
284.31379	68	
284.86661	68	
284.96830	82	
285.29810	132	
285.93727	68	
286.84978	72	
290.85437	74	
290.94450	80	
291.80358	78	
292.85800	84	
292.90175	68	
293.12283	82	
293.86502	72	
294.85424	298	1+
297.86522	68	
297.88887	78	
298.36566	74	
298.39353	72	
299.87972	66	
300.78457	152	
300.88447	94	
305.89339	68	
306.87880	110	
306.89937	76	
307.13604	72	
307.79962	190	1+
308.47358	92	
308.86409	74	
312.06401	78	
312.16181	76	
313.84637	122	
313.87793	76	
319.15590	70	
319.86933	80	
320.16784	70	
320.23588	80	
320.82945	66	
322.80995	68	
322.96243	80	
323.05076	74	
323.26440	82	
323.87441	66	
324.12053	84	
324.85810	74	
325.86612	68	
326.72190	98	
END IONS

###FS:    #m/z: 363.95479 #charge 1+
###MS: 153
###MSMS: 155
BEGIN IONS
TITLE=Cmpd 116, +MS2(363.9548), 28.0-35.0eV, 3.4min #155
RTINSECONDS=200.926
SCANS=153,155
PEPMASS=363.95479	527968
CHARGE=1+
58.83992	88	
70.46407	86	
184.95230	82	
187.93497	88	
189.86254	332	
189.93011	86	
191.85647	294	
195.89736	86	
196.94191	84	
198.96337	88	
207.87331	218	
208.00444	84	
209.94193	942	1+
210.88231	234	
212.87866	1438	1+
213.04817	88	
215.92175	100	
219.86592	88	
221.94961	446	1+
222.95147	374	1+
222.97228	90	
224.95074	256	
225.88486	246	
225.91753	84	
225.97172	202	
226.94597	9002	1+
226.96806	202	
227.10744	84	
228.89527	440	
228.94119	7392	1+
228.98755	84	
229.82837	84	
229.84483	82	
229.89586	202	
229.92526	88	
230.79435	92	
230.83272	86	
230.88899	1876	1+
231.80574	82	
233.55156	88	
234.00147	112	
234.88293	174	
234.93077	82	
236.82140	112	
237.06042	80	
237.14947	88	
240.83418	90	
240.88905	162	
240.94035	618	
240.95967	126	
241.89448	92	
241.93764	2252	1+
242.85918	118	
242.89405	174	1+
242.93993	1586	1+
243.52046	88	
244.44310	88	
244.95587	5288	1+
245.90674	142	
245.94139	278	
246.01029	86	
246.80638	80	
246.90420	196	
246.95155	4266	1+
247.27931	82	
248.80107	116	
248.89879	408	
249.03985	200	
250.90504	178	
250.94725	174	
250.96907	418	
251.07601	290	1+
251.42013	112	
251.59999	82	
251.98596	92	
252.89298	98	
253.05310	88	
253.87618	90	
253.90225	118	
253.94400	84	
254.41451	114	
254.90245	106	
254.91726	122	
255.39278	94	
255.90861	146	
257.90522	104	
258.83539	190	
258.89576	92	
258.96869	82	
260.83205	300	
260.87113	158	
260.88570	202	1+
260.96573	242	1+
262.82842	84	
262.87512	292	1+
263.05442	252	
264.06299	128	
264.96142	134	
265.90700	84	
265.97669	94	
266.81284	240	1+
267.40949	134	
267.83775	144	1+
267.97199	724	1+
268.83368	178	1+
268.95630	264	
269.96683	1002	1+
270.04985	136	
270.37871	96	
271.40148	136	
276.82021	82	
277.86130	148	
277.91676	90	
278.84209	300	
278.91508	118	
278.93161	86	
279.29858	84	
279.79502	468	1+
279.81617	88	
280.83324	132	
283.79336	216	1+
283.84834	132	
283.86650	174	1+
284.90622	92	
285.11383	96	
285.84570	302	
286.09719	82	
286.81017	204	1+
286.92827	100	
288.89965	108	
289.86278	90	
290.85573	96	
292.82386	106	
293.06729	112	
293.11492	112	
293.85301	164	1+
296.80442	370	
296.87858	180	
296.93336	90	
297.80849	194	
297.86284	86	
298.80045	342	1+
299.12353	118	
299.37626	102	
300.22859	90	
300.79896	152	
301.08709	88	
301.79790	372	1+
301.83735	84	
302.80054	334	1+
303.44768	98	
303.85468	924	1+
306.43485	86	
307.89610	98	
309.61483	104	
311.87821	220	1+
315.10182	112	
318.12869	226	1+
318.88083	92	
319.77315	102	
320.81654	88	
321.81855	316	1+
322.92696	188	
323.00187	88	
325.06842	84	
325.89034	96	
326.87058	446	1+
326.89838	96	
332.29456	100	
332.93270	96	
336.07977	92	
337.86978	90	
338.18334	88	
338.95332	80	
339.82404	266	
340.93672	266	
341.94116	118	
343.90806	86	
352.28641	84	
352.77835	168	1+
352.88083	148	
358.77820	82	
360.78584	88	
361.07104	108	
364.82489	88	
END IONS

###FS:    #m/z: 336.94384 #charge 1+
###MS: 153
###MSMS: 156
BEGIN IONS
TITLE=Cmpd 117, +MS2(336.9438), 28.0-35.0eV, 3.4min #156
RTINSECONDS=201.699
SCANS=153,156
PEPMASS=336.94384	35258
CHARGE=1+
108.70212	78	
185.90222	80	
194.89816	84	
196.88168	72	
197.89247	100	
202.03193	76	
207.97261	116	
210.12059	72	
210.88221	102	
211.94289	3322	1+
212.87852	706	1+
213.93769	860	1+
213.96867	98	
215.88960	230	
217.11054	94	
217.96906	84	
219.45458	114	
220.96185	72	
222.84732	76	
224.97738	84	
225.98067	86	
227.89635	86	
227.95639	120	
228.89396	218	
229.85091	72	
229.95472	2900	
230.88717	1574	1+
231.94839	1312	1+
232.05258	92	
232.12183	94	
233.35632	94	
233.54005	80	
233.89975	158	
234.90606	80	
235.89566	108
[truncated: 1,969,147 more chars]
