# Supplementary material for: High-Throughput Venomics
Source: J Proteome Res. 2023 Apr 3;22(6):1734–46. doi: 10.1021/acs.jproteome.2c00780 (PMC10243144; doi:10.1021/acs.jproteome.2c00780)
Supplement: Supplementary file 9 — pr2c00780_si_009.zip [file pr2c00780_si_009.zip › Manual files/Calloselasma rhodostoma MGF/210702_Calloselasma_halfplate000006_5.1.201.mgf]

###	D:\Data\Julien\210702_Cr_half_TFA\210702_Calloselasma_halfplate000006.d\ProteinAnalysisResults.mgf
###	D:\Data\Julien\210702_Cr_half_TFA\210702_Calloselasma_halfplate000006.d\analysis.baf
###	210702_Calloselasma_halfplate000006.d
###	Instrument: maXis HD
###	Manufacturer: Bruker
###    PeakWidth 0.30, MiniumIntensity 10, S/N 1Apply threshold 0, Threshold 10
###    Retain Residuals no, Create neutrally no,
###    FullScan Parameters: AdductIon (+)+H (-)-H, LowMass 0, HighMass 8000, MaxCharge charge decon 4, MinPeaks 3
###    Perf. isotope decon yes, Max Charge Istopic decon 6, MW agreement 0.00, Abund. cutoff 2.00, Envelope cutoff 75.00
###    MaxRes   Parameters: AdductIon (+)+H (-)-H, LowMass 0, HighMass 8000 
###    Perf. isotope decon yes, Max Charge Istopic decon 6, Abund. cutoff 2.00
###    MSn      Parameters: AdductIon (+)+H (-)-H, LowMass 0, HighMass 8000 
###    Perf. isotope decon yes, Max Charge Istopic decon 4, Abund. cutoff 0.05
###    Global Charge Limit: no 3, Prefer FullScan Result: yes, Export what: 2 (0=non deconv/1=deconv only/2=mixed), NoMSMSSignals: 150, Intensity threshold: 10, NoMSSignals (deconv): 2, NoMSSignals (non-deconv): 2, NormalizeData: no, SingleCharged: yes
###
COM=210702_Calloselasma_halfplate000006.d
USERNAME=Demo User

###FS:    #m/z: 547.37755 #charge 1+
###MS: 1
###MSMS: 2
BEGIN IONS
TITLE=Cmpd 1, +MS2(547.3776), 29.1-36.4eV, 0.0min #2
RTINSECONDS=1.3125
SCANS=1-2
PEPMASS=547.37755	8602
CHARGE=1+
211.94288	8784	
222.95073	21212	1+
223.61668	6568	
224.94788	6130	
226.94544	44108	1+
227.19720	53594	1+
228.94111	72144	1+
230.62380	5664	
233.04443	4960	
237.12804	12640	
237.63003	5190	
238.14729	11180	
238.91464	7124	
239.14564	39988	1+
239.22842	26410	1+
240.11390	7018	
240.23002	19624	1+
240.96122	15134	
242.62455	9546	1+
243.12940	6870	1+
243.22588	30910	1+
243.63167	6118	1+
244.95600	18600	
245.62969	29306	1+
245.94410	34040	1+
246.12980	16958	1+
246.23625	19862	1+
246.94963	20420	1+
247.23830	13536	1+
248.03186	19378	1+
248.95129	5106	
249.25406	11762	1+
249.96991	27078	1+
250.94529	76322	1+
250.99746	8006	
251.19736	6496	
252.63733	12972	
252.94561	9184	
252.96980	330862	1+
253.13875	5020	
253.21085	13476	1+
254.94034	103906	1+
254.96499	125634	1+
255.22807	18904	1+
256.26018	22412	1+
256.96300	20434	1+
259.14175	6522	
259.64445	6404	
260.16020	12788	
261.97320	15056	
263.05418	21526	1+
263.10332	7442	1+
263.97702	45954	1+
265.16018	8202	
265.24912	10306	
265.64527	5904	
265.97496	5834	
267.26250	14572	1+
267.64319	11948	
267.97155	15518	
268.14317	13062	1+
268.95646	28278	1+
270.97824	5618	
272.25477	5898	
272.95094	11126	
274.27047	38006	1+
274.64993	10978	
277.07015	8328	
279.08969	5116	
279.22794	12080	1+
281.04727	10474	1+
281.15118	9092	
281.24415	37364	1+
281.65760	6812	
282.17292	12918	
282.27667	137630	1+
283.17186	43488	1+
283.25997	39058	1+
285.93993	87300	1+
287.19945	6716	1+
287.25041	53856	1+
287.65782	15000	1+
288.06116	13760	1+
288.15910	6610	
288.25048	30526	1+
289.65639	21754	1+
290.15620	26988	1+
290.26443	13302	1+
291.21206	6362	
291.97204	18708	1+
292.05722	36050	1+
293.20690	10036	1+
293.97310	10802	1+
293.99552	15036	
294.93549	5074	
295.22295	15824	1+
295.99097	6600	
296.29100	11322	1+
296.66336	12424	
297.07663	39956	1+
297.23861	23220	1+
297.90218	9010	
298.27002	9530	1+
299.20099	6906	1+
299.24924	8542	1+
300.28566	22686	1+
302.17126	7876	
302.30103	51116	1+
303.16805	6936	
303.67042	6564	
303.95041	16214	
304.18462	21642	1+
304.68795	5120	
304.90598	6108	
305.26560	8758	
306.07585	19024	1+
306.90202	89486	1+
307.08058	13394	1+
307.13286	9868	1+
307.24421	22836	1+
308.21867	9512	1+
309.18755	13788	
309.25762	16574	1+
309.27364	17608	1+
309.67092	19162	1+
310.17264	8050	
310.30667	25966	
311.05318	8104	1+
311.16366	47734	1+
311.21715	8672	1+
311.27439	8642	
311.29037	20186	1+
311.66938	22936	1+
311.93274	5002	
312.32211	15222	1+
312.94572	5870	
313.21578	5260	
313.28906	14568	1+
313.67314	6560	1+
313.92720	108270	1+
314.26661	7580	
315.16858	9136	1+
315.27536	28724	1+
316.20513	7264	1+
316.28055	24254	1+
316.31711	16252	1+
318.29504	13650	1+
318.67608	8316	
318.93267	75086	1+
320.93198	65058	1+
321.09621	5146	
321.18779	9832	1+
321.31054	9930	1+
322.92788	1054102	1+
323.13871	7280	1+
323.20319	9048	1+
323.23617	20804	1+
323.28465	21170	1+
324.32266	7430	
324.91274	30922	1+
325.17996	6568	
325.25186	63820	1+
325.68337	5150	
326.19923	13196	
326.30066	7378	
326.86986	15476	1+
326.96666	5080	
327.00466	6728	
327.14507	20722	1+
327.19783	46486	1+
327.26748	93582	1+
328.31682	20810	1+
329.00158	7478	
329.22616	9458	1+
329.28095	15802	1+
330.16613	8024	
330.33290	66818	1+
331.17816	16550	1+
331.22554	9548	1+
331.29892	26788	1+
331.68429	16880	1+
331.93799	5720	
332.08911	7862	1+
333.68166	26562	1+
334.18043	24776	1+
334.94901	11674	
335.00040	14490	
335.18197	16336	1+
335.28819	6832	1+
336.08349	28714	1+
336.94361	287400	1+
337.06215	23828	1+
337.21515	6260	
338.33811	119360	1+
338.94298	30456	1+
339.23131	13792	1+
339.26810	6442	
339.28375	5746	
340.07542	10686	1+
340.18707	10302	1+
340.35264	19856	1+
340.68930	5994	
340.93800	358122	1+
341.24691	48972	1+
341.28404	16022	1+
343.26239	72454	1+
343.29769	17846	1+
344.34821	21508	1+
345.15566	8572	1+
345.27695	17894	1+
346.13156	6026	
346.32602	8290	1+
347.20270	28678	1+
349.25442	10140	1+
349.29147	201376	1+
351.15759	9258	1+
351.27032	19330	1+
352.89371	5022	
353.21307	8548	
353.28119	6220	
353.30327	5010	
353.69646	14566	1+
354.08843	67332	1+
354.19808	10138	1+
354.31382	73240	1+
354.95420	5062	
355.06412	70856	1+
355.22498	8816	1+
355.69531	17042	1+
356.19450	26734	1+
356.34824	17384	1+
357.24202	13900	1+
357.96437	9730	
358.27636	10234	1+
358.36394	97318	1+
358.94850	12696	
359.18260	10108	1+
359.25363	8060	1+
359.27640	7570	1+
359.95937	207182	1+
361.10518	21640	1+
361.95892	25584	1+
363.21550	9126	1+
363.30697	24150	1+
363.95406	258492	1+
364.10531	30244	1+
365.19023	9178	1+
365.29628	5238	
366.09955	18408	1+
366.32335	28692	1+
367.26287	5126	
367.29894	5652	
367.32994	19634	1+
368.30912	16932	1+
368.38440	6512	
368.42100	10728	1+
369.18206	8870	1+
369.31434	12974	1+
369.34873	10072	1+
370.22581	6940	
371.09700	208618	1+
371.22376	28076	1+
371.27411	31414	1+
371.32066	50538	1+
371.35944	9876	
372.18173	9534	1+
372.32345	44332	1+
372.37884	12530	1+
373.09496	42850	1+
373.25081	9630	1+
375.10980	13462	1+
375.21035	15738	1+
375.30593	7658	1+
375.70951	9804	1+
376.21171	11714	1+
376.25575	23808	1+
377.28552	13282	1+
377.70801	12240	1+
378.20766	19132	1+
379.10856	28822	1+
379.20963	12474	1+
379.30259	12876	1+
381.31435	7792	
381.96376	8058	
382.11185	26374	1+
382.19698	10036	1+
382.30677	13784	
383.17655	6396	1+
383.32941	46708	1+
384.21201	14334	1+
384.37817	9778	1+
385.29261	5814	1+
386.15612	9982	1+
386.31915	8976	1+
386.39503	45640	1+
387.16016	6476	1+
387.24701	17122	1+
389.23115	11436	1+
389.28590	7910	
389.77574	5884	
390.20148	4942	
390.27829	10408	1+
391.31295	6884	1+
391.33808	13756	1+
392.23605	5436	
393.12489	5642	
393.31763	465712	1+
394.21119	8214	1+
395.13224	24314	1+
395.18110	5852	
395.29615	10620	1+
396.41546	9696	1+
397.11839	14628	1+
397.18635	10244	1+
397.23947	5040	
397.30694	10668	1+
397.34427	6444	
397.72267	7384	1+
398.18952	7716	1+
399.26947	7692	1+
399.32157	8096	
399.72112	8204	
400.21406	21084	1+
400.37467	5896	
400.41038	11922	1+
401.28473	7428	1+
401.33670	6744	
402.13188	27096	1+
402.35152	15518	1+
403.20924	24704	1+
403.30245	7788	1+
405.13143	141554	1+
405.27854	5314	
405.32267	7614	1+
407.12696	65932	1+
407.29650	29668	1+
407.33222	24456	1+
409.12427	9444	
409.34369	5442	
410.12460	14750	1+
410.34425	103226	1+
412.16791	6348	
412.20680	9930	1+
412.41020	6970	
413.14255	25386	1+
413.32499	5108	
414.24913	5298	
414.42651	29022	1+
415.24842	18378	1+
415.29924	86356	1+
416.13847	10676	1+
417.33068	14876	1+
418.22383	12872	1+
418.37025	7236	1+
419.33420	9142	1+
420.13384	7306	1+
421.31232	18542	1+
421.34436	10026	1+
421.73521	5684	
423.13538	28768	1+
423.23775	5288	
423.32691	12548	1+
423.35638	5970	
424.23506	11872	1+
424.36599	25382	1+
425.11324	10190	1+
425.33839	9098	1+
425.37275	17328	1+
426.18388	6030	
427.13975	13158	1+
427.18834	9086	1+
427.36089	12044	1+
427.38880	6986	1+
428.36770	7448	1+
429.08467	6960	
429.31460	12346	1+
430.38423	16492	1+
431.08307	30134	1+
431.27234	60208	1+
431.31078	5206	
432.20164	11868	1+
433.32709	10064	1+
435.36362	30752	1+
436.15853	9778	
437.13752	15562	1+
437.34389	563474	1+
438.10206	17040	1+
438.23702	8518	1+
439.10504	12226	1+
439.12664	12562	1+
439.20827	6064	1+
439.85474	10064	
440.31226	9634	1+
441.16192	7038	1+
441.31748	7330	1+
443.29229	6176	
443.33416	5600	
443.37986	40400	1+
444.29056	10374	1+
444.38172	29744	1+
444.86984	29740	1+
445.11585	21444	1+
445.29245	7218	1+
446.15694	14184	1+
446.23367	22612	1+
447.11126	7344	1+
447.23650	19316	1+
447.31007	26392	1+
448.15132	6826	
449.24355	9688	1+
449.31608	8330	1+
449.87641	5016	
450.14900	14906	1+
451.15045	12318	1+
451.35802	20072	1+
452.39099	8868	
453.37200	5044	
454.26197	5702	
454.37000	365920	1+
457.10855	14920	1+
457.35113	12306	1+
458.22736	5576	
458.27197	22976	1+
459.27501	20468	1+
459.32471	88474	1+
459.37513	7516	
460.24777	17334	1+
460.37530	6324	
461.25107	14434	1+
461.38647	23368	1+
462.38932	18848	1+
463.31717	6348	1+
463.35722	5614	
464.14655	5526	
464.25037	10428	1+
465.16477	14636	1+
465.34045	28504	1+
466.08799	27856	1+
467.88583	18294	1+
468.16307	6850	
468.34848	12288	1+
468.38382	19606	1+
468.41379	20506	1+
469.16480	5716	
471.16528	12998	1+
471.24248	37962	1+
474.17202	9174	1+
475.08868	63478	1+
475.29853	83580	1+
475.36871	7560	1+
477.22638	7992	1+
477.38687	7938	1+
479.18035	15080	1+
479.27552	7812	1+
479.39026	27190	1+
479.43608	11078	1+
480.34789	5172	
480.43848	8376	1+
481.36965	520364	1+
482.52486	17400	1+
483.16961	12032	1+
484.26095	11824	1+
484.40987	5770	
485.18186	9816	1+
485.34553	6762	1+
486.42626	23580	1+
487.32112	5868	
488.31672	10130	1+
489.25206	10906	
490.25726	20120	1+
490.90284	6400	
491.26060	14662	1+
492.19733	7038	1+
493.09901	61878	1+
495.38502	15596	1+
496.24274	8276	1+
496.41602	22050	1+
497.18266	7036	
498.39643	695482	1+
500.22294	14540	1+
501.17852	8848	1+
501.22842	12100	1+
501.37229	6624	
502.29203	17482	1+
502.37581	7268	
503.10318	16174	1+
503.29582	13152	1+
503.35080	51982	1+
504.10585	11516	1+
505.38586	5738	1+
506.27649	15466	1+
506.42723	8326	1+
507.09346	14404	1+
507.28005	11308	1+
507.38234	8042	1+
507.42835	5956	1+
507.46789	6922	1+
507.84164	17172	1+
509.36741	34616	1+
509.42848	8296	1+
510.26992	15718	1+
510.55662	109248	1+
511.11684	10368	1+
511.18635	20436	1+
512.12131	7082	1+
512.18461	14490	1+
512.33894	8920	1+
512.41076	17304	1+
512.46479	7246	1+
512.85551	26534	1+
514.21096	6254	
514.27423	5418	1+
515.19340	16720	1+
515.22848	4956	
515.35297	7026	1+
516.03639	8078	1+
516.11499	16778	1+
516.19587	10006	1+
516.30076	8932	1+
519.13163	8690	1+
519.24378	18068	1+
519.32379	114806	1+
520.38853	16614	1+
520.49115	9630	1+
521.11375	6918	1+
522.28038	11686	1+
522.59181	13872	1+
523.10915	35700	1+
523.41529	29236	1+
523.46415	4888	1+
524.85645	8820	1+
525.10667	10738	1+
525.16358	12714	1+
525.28440	14970	1+
525.39565	487594	1+
525.85380	5432	1+
526.16568	7724	1+
527.21827	8734	1+
528.16841	12754	1+
528.49377	9136	1+
529.20199	10486	1+
530.16967	6382	1+
530.22674	6474	1+
530.29997	12496	1+
530.39926	25048	1+
531.40308	25260	1+
532.20054	6336	1+
533.24312	11600	1+
533.34307	10388	1+
534.28201	13076	1+
534.34632	7162	1+
535.28626	10710	1+
535.87247	23252	1+
536.22976	18234	1+
536.42520	9998	1+
537.23217	15720	1+
537.33171	5158	
538.58767	11168	1+
538.86353	6966	1+
539.22864	220370	1+
539.41209	7998	
540.37165	5610	
540.44228	37212	1+
540.52968	8410	1+
541.29667	12818	1+
541.38968	7412	
542.26582	15248	1+
542.29572	12662	1+
542.42242	798390	1+
542.50633	10090	1+
543.17256	7484	1+
545.25758	7914	1+
546.32000	13136	1+
546.49341	7626	1+
547.32262	10156	1+
547.37673	43008	1+
547.50121	5142	1+
548.25483	7056	1+
548.29311	15398	1+
548.47681	7618	1+
548.86948	5030	
549.14036	6738	1+
549.37446	5478	1+
549.48149	5456	1+
550.41580	8492	1+
550.62385	63302	1+
551.41737	6320	1+
552.24145	9974	1+
552.38957	27772	1+
552.56524	14988	1+
END IONS

###FS:    #m/z: 357.06389 #charge 1+
###MS: 1
###MSMS: 3
BEGIN IONS
TITLE=Cmpd 2, +MS2(357.0639), 28.0-35.0eV, 0.1min #3
RTINSECONDS=2.0845
SCANS=1,3
PEPMASS=357.06389	3002
CHARGE=1+
191.10670	148	
200.01231	196	
200.02845	254	1+
201.09291	182	
204.00727	584	1+
207.01348	274	
210.08226	228	1+
219.02987	594	1+
220.97963	216	
222.95282	1332	1+
224.03506	506	1+
224.94556	700	1+
225.01381	156	
225.03636	462	1+
225.08490	170	
225.97433	156	
226.99162	238	1+
231.03056	262	
232.03554	254	
232.09350	202	1+
233.04264	882	1+
233.95882	146	
234.01837	166	
235.11439	160	
236.04199	264	1+
236.88733	156	
236.99035	204	1+
237.07302	152	
237.13151	236	
238.14179	408	1+
238.21282	274	
239.14419	348	1+
240.96276	726	1+
242.95620	688	1+
243.04389	282	
244.03764	1488	1+
244.94926	144	
246.03413	340	
246.05531	538	1+
246.97567	150	
247.04319	274	
247.09322	216	1+
248.03414	6018	1+
248.85653	288	1+
248.97130	216	
249.03840	4162	1+
250.96224	406	1+
250.98290	168	
251.03904	1240	1+
251.17153	266	1+
252.07641	174	
252.11822	190	1+
253.03242	422	
253.08760	264	1+
254.03656	242	
254.86481	252	1+
255.03332	196	
255.13323	328	1+
256.21992	340	1+
257.05650	168	
258.04063	312	1+
258.16006	176	
258.64424	274	1+
259.14177	164	
259.17898	222	1+
260.06975	168	
260.96579	410	1+
261.01730	154	
261.06017	150	
262.04731	166	
262.97577	676	1+
263.05513	3128	1+
263.10808	154	
263.97459	392	1+
264.02474	342	1+
264.23409	170	
265.23873	202	1+
266.11007	164	
266.13081	270	1+
266.16133	164	
266.99739	436	1+
268.29511	326	1+
268.97642	268	
269.11477	382	1+
269.18786	220	
269.98213	192	
270.53792	204	1+
270.97058	180	
271.00030	418	1+
271.13197	178	
272.06483	146	
272.15427	218	1+
272.87664	176	
273.18197	356	1+
273.25448	152	
274.06119	202	
274.96223	288	1+
275.05482	2050	1+
276.00964	218	
276.84592	258	1+
277.01311	274	1+
277.04206	186	
277.07051	1614	1+
277.09117	348	1+
277.15913	234	1+
278.12293	274	1+
278.24523	216	
279.08066	146	
279.24912	178	
280.21867	248	1+
280.25968	578	1+
281.04782	184	
281.12398	336	1+
282.27584	238	
282.55230	192	
282.94079	202	1+
283.83941	308	1+
284.15298	344	1+
284.16672	148	
284.87659	326	1+
285.00680	604	1+
285.08616	300	1+
286.06825	302	1+
287.11307	150	
288.06263	2176	1+
288.77872	156	1+
289.01354	148	
289.14162	790	1+
289.26044	238	1+
289.34878	102	1+
289.88236	432	1+
289.90409	146	
289.94494	194	1+
291.06794	264	
292.05939	4176	1+
292.25790	222	
293.14838	212	
293.26987	522	1+
294.04743	234	
294.14378	190	
294.77947	164	
294.92554	174	
295.02331	150	
295.05997	1468	1+
295.12546	294	1+
295.17458	146	
295.90400	364	1+
296.04258	252	
296.29003	224	
296.33085	344	
296.86825	156	
296.97170	200	1+
297.18037	588	1+
298.08031	856	1+
298.24498	194	1+
298.30331	270	
298.57757	220	
299.05621	526	1+
300.05980	372	1+
300.22959	148	
300.91030	152	
301.24163	396	1+
301.25921	202	
301.84521	636	1+
302.10243	162	
302.14813	148	
302.24606	334	1+
303.05161	186	
304.92629	142	
305.09801	382	1+
305.26810	166	
306.07393	338	
306.14273	372	1+
306.27959	238	
306.43441	172	
306.79071	496	
307.07960	1220	1+
307.11112	170	1+
307.12997	332	1+
307.20793	148	
307.28600	1278	1+
307.30544	292	
307.80016	282	
308.23446	160	1+
308.29074	780	1+
308.32768	524	1+
308.65506	156	1+
308.79378	312	1+
309.02513	164	
309.17476	222	1+
309.25319	184	1+
309.27360	182	1+
309.96542	166	
310.30452	604	1+
310.34305	3856	1+
310.92055	148	
311.21101	274	1+
311.98156	224	1+
312.14848	198	
312.32266	1784	1+
312.94717	206	
313.02529	370	1+
313.04231	224	1+
313.06936	356	1+
313.13947	236	
314.27958	520	1+
315.16020	514	1+
315.22679	156	
315.29872	146	
315.88728	216	1+
316.13589	200	1+
316.26358	172	
316.86585	140	1+
317.08505	556	1+
317.15755	276	1+
317.18752	246	1+
318.21047	266	1+
318.25794	210	1+
318.31738	166	
318.93265	260	
319.04988	144	
319.08019	2436	1+
319.17371	166	
320.09599	810	1+
320.15927	164	
320.24810	276	1+
320.28693	194	
320.32885	336	
321.09402	622	1+
321.22066	982	1+
321.30129	410	1+
321.33155	158	
322.28336	146	
322.34798	372	
322.87388	190	
323.01488	1022	1+
323.23583	836	1+
323.34843	246	
324.32143	940	1+
324.78016	466	1+
325.78382	312	1+
325.87626	316	1+
325.95258	342	1+
326.06823	186	1+
326.71065	84	1+
326.89961	202	
328.11282	238	1+
329.15011	150	
329.31480	236	1+
329.86916	336	1+
330.16390	216	
332.08909	1316	1+
332.16551	874	1+
332.40745	96	1+
333.16942	728	1+
334.05302	180	1+
334.30850	152	
334.77418	88	1+
335.10447	228	
335.17384	164	
335.23812	560	1+
335.30263	152	
336.00521	136	1+
336.08885	1784	1+
336.18000	160	
336.32386	508	1+
336.90165	236	1+
336.94648	422	1+
337.09056	1244	1+
337.14209	156	
337.17072	366	1+
337.21646	1014	1+
337.35161	256	
338.29642	156	
338.33820	2834	1+
339.09183	984	1+
339.22908	1290	1+
340.18608	292	
340.25569	144	
340.27324	166	
340.29971	324	1+
340.35318	3424	1+
340.90197	152	
341.03490	200	1+
341.08256	496	1+
341.19035	160	
341.25055	204	
342.14291	208	1+
342.20438	542	1+
342.28069	210	
342.32544	324	1+
342.97114	148	1+
343.11227	206	
343.16768	150	
343.27805	196	
343.89610	192	1+
345.06130	188	1+
346.14180	246	1+
347.32312	256	1+
348.02990	146	1+
348.15888	228	1+
348.81229	250	1+
350.09812	164	
351.10685	838	1+
351.15794	160	
352.06768	248	1+
353.14640	154	
353.31128	254	1+
354.02926	176	
354.15026	334	1+
354.33502	236	1+
355.09081	146	
355.11052	480	1+
355.21345	240	
355.29227	414	
355.89680	182	1+
356.02741	296	1+
356.11099	354	1+
356.15806	390	1+
356.18309	812	1+
356.25762	752	1+
356.29297	366	
356.34833	1204	1+
356.99314	148	
357.08518	260	1+
357.16141	254	1+
357.18533	558	1+
357.26081	660	1+
357.30069	564	1+
357.93521	160	1+
357.99426	204	
358.08796	150	1+
358.31849	384	1+
358.36378	1878	1+
358.49930	100	1+
358.90653	216	1+
359.13013	222	1+
359.18382	2412	1+
359.23073	194	
359.80079	158	
360.10835	274	
360.35535	662	1+
361.10845	298	
361.28341	156	
361.30749	216	
361.35601	428	1+
361.93951	192	1+
362.03209	224	1+
362.10417	160	
362.31262	148	
END IONS

###FS:    #m/z: 504.11309 #charge 1+
###MS: 1
###MSMS: 4
BEGIN IONS
TITLE=Cmpd 3, +MS2(504.1131), 28.1-35.1eV, 0.1min #4
RTINSECONDS=2.8565
SCANS=1,4
PEPMASS=504.11309	1618
CHARGE=1+
193.94960	188	1+
196.01532	356	
199.07345	198	1+
200.01195	240	1+
225.03841	158	
226.08356	242	1+
227.19664	526	
230.04056	222	1+
230.96552	284	1+
232.07683	192	
234.06868	384	1+
236.08334	210	
237.05379	316	1+
237.07645	238	
240.07777	208	
240.09672	186	
241.11276	162	
241.19185	332	1+
243.96577	214	1+
244.03659	560	1+
246.08755	252	
247.16653	186	
247.65593	360	1+
248.03137	2152	1+
248.08459	240	
252.07700	478	1+
254.05484	484	1+
255.16056	524	1+
255.22925	644	1+
260.10425	512	1+
261.13210	332	1+
261.99160	220	1+
262.10279	1136	1+
263.05471	1314	1+
263.10511	954	1+
263.88029	210	1+
264.95297	214	1+
265.12149	412	1+
265.24761	206	
265.99079	454	1+
266.09181	160	
268.98290	280	1+
269.11278	160	
269.22193	296	1+
270.14161	394	1+
271.09315	222	
271.11613	188	
273.03964	196	
273.16934	288	
274.11774	470	1+
275.05359	478	
275.07118	392	1+
277.01150	244	
277.07084	518	
277.18760	160	
278.11269	352	1+
278.99148	220	1+
280.02077	326	1+
280.25467	170	
281.87115	188	
283.11503	426	1+
283.25958	3140	1+
283.83845	196	
284.00085	356	1+
284.11750	288	1+
285.93587	298	1+
286.86823	224	
287.13115	336	1+
288.02856	438	1+
288.06086	1120	1+
288.20118	208	
288.96081	156	
289.02966	282	1+
289.12009	550	1+
289.66398	160	
289.87620	1036	1+
292.05933	2990	1+
292.21395	228	1+
292.26139	504	1+
293.06445	1792	1+
293.09789	212	
293.11726	236	
293.18196	164	
294.04796	178	
295.06279	834	1+
295.84928	760	1+
295.96126	284	
296.85115	668	1+
297.00868	704	1+
298.05330	428	1+
298.08026	168	
298.96070	240	
299.15170	180	
299.18750	616	1+
301.09910	216	
301.94466	280	1+
302.14710	440	1+
302.24747	320	1+
303.01262	268	1+
303.12206	348	1+
304.07457	236	
304.09648	168	
304.20480	284	1+
305.10237	186	
305.27510	158	
305.46484	304	1+
306.07630	1380	1+
306.99071	162	
307.08087	922	1+
307.13342	780	1+
308.25158	276	1+
309.27610	844	1+
309.88394	548	1+
310.15558	500	1+
310.30480	750	
311.02108	222	
311.08318	426	1+
311.29068	1824	1+
311.88334	452	
312.08297	288	1+
313.01276	290	1+
313.03475	216	
313.21428	204	
314.25305	280	1+
314.86319	1518	1+
315.21180	296	1+
315.28055	234	
316.11073	290	1+
316.14615	184	
316.16681	178	
317.15032	242	1+
318.83031	132	1+
319.08068	452	1+
320.10732	266	
321.09553	610	1+
321.16703	168	
322.15418	424	1+
323.06508	398	1+
323.98808	392	1+
324.09042	304	1+
324.21140	258	1+
324.23707	246	1+
324.86027	558	1+
325.09380	298	1+
326.08072	174	
326.12883	472	1+
326.89620	244	
328.18802	424	
329.13408	238	
330.07176	268	1+
330.10260	400	
330.16092	194	
331.16688	574	1+
331.99217	242	1+
332.08770	1142	1+
332.87208	1078	1+
332.95996	212	1+
332.98576	250	1+
333.13869	184	
333.17015	190	
334.08819	282	
334.15826	212	1+
334.18617	206	
335.19517	394	
335.22166	258	1+
336.08639	3116	1+
336.16901	298	1+
336.94657	312	1+
337.02536	524	1+
337.09094	2190	1+
337.87954	500	1+
338.11630	184	
339.16466	500	1+
339.17210	510	1+
339.19444	164	
341.01007	204	
342.10363	200	
343.21082	934	1+
344.18216	580	1+
345.07958	268	1+
345.13512	382	1+
345.90474	318	1+
346.33848	196	1+
347.09888	402	1+
349.91704	170	
350.09886	210	
350.27701	190	1+
350.88308	810	1+
351.07631	418	1+
351.10511	702	1+
351.18357	390	1+
354.17693	282	
355.06742	610	1+
355.88642	704	1+
356.29486	278	1+
358.15179	258	1+
359.18318	318	
360.08018	164	
361.08826	374	
361.18367	492	1+
361.21997	318	
361.26751	312	1+
362.14943	190	
363.07542	552	1+
363.10529	964	1+
363.13502	184	
364.16557	218	
364.22559	296	1+
365.05334	182	1+
365.13918	248	
366.15542	160	
367.10445	306	
367.33217	4154	1+
368.22173	220	
369.25309	238	
369.83373	2340	1+
370.19965	208	
370.23945	490	1+
371.12993	172	
372.07607	446	1+
372.12936	706	1+
373.13259	602	1+
373.22896	226	
374.81007	924	1+
375.19886	468	1+
375.97287	218	1+
376.20270	328	1+
377.08157	188	
378.22673	160	
379.14437	226	
380.11271	2460	1+
380.16751	266	
382.09860	280	
382.88650	158	
383.11530	1424	1+
384.24980	500	1+
385.34498	1546	1+
386.11707	408	1+
387.10649	234	1+
387.23765	4320	1+
387.84392	1512	1+
388.04828	370	1+
388.16853	208	
388.18608	164	
388.29407	202	1+
390.18648	364	
390.84044	1576	1+
391.14179	984	1+
392.82456	1744	1+
393.08059	938	1+
393.35472	288	1+
394.14127	232	
396.14773	188	
396.21229	210	
396.97559	190	1+
397.11010	156	
398.12661	796	1+
398.21768	198	
399.15226	382	1+
400.01263	186	1+
401.07828	274	
402.15411	164	
402.90179	288	1+
403.19378	170	
403.20560	1030	1+
404.10502	582	1+
404.28489	250	1+
405.25013	958	1+
405.85676	1422	1+
406.32787	276	1+
406.48658	162	1+
407.13144	978	1+
408.84996	2202	1+
409.14942	196	
409.16995	206	
410.18835	444	1+
410.83424	2624	1+
410.86584	288	
411.09164	228	
411.22706	610	1+
413.07256	334	1+
414.30392	232	1+
414.36026	328	1+
415.23083	414	1+
416.13633	828	1+
416.23590	268	1+
417.39532	504	1+
418.04569	190	
419.13600	444	
419.23441	324	
420.10617	662	1+
420.14125	858	1+
420.23600	614	1+
420.41381	432	1+
421.18619	256	1+
421.25696	386	1+
421.35136	328	1+
423.14703	436	
423.86512	2164	1+
424.13807	2966	1+
424.27745	254	1+
425.14073	2062	1+
426.37057	990	1+
426.86005	2912	1+
427.35015	216	
428.26098	208	
428.84313	2652	1+
430.09224	244	1+
430.40152	290	1+
431.23489	338	
431.86410	1500	1+
434.14756	492	1+
434.22103	492	1+
434.24607	178	
435.24088	280	1+
437.14363	972	1+
438.90086	198	
439.15271	834	1+
442.11763	472	1+
442.15202	1458	1+
442.87592	628	1+
443.23700	656	1+
443.27974	548	1+
444.22478	244	
447.12386	580	1+
447.34743	210	
448.26374	210	
449.89121	1004	1+
451.15659	460	
452.16101	244	
452.27180	202	
455.26280	448	1+
455.31380	202	
456.22026	166	
456.89721	652	1+
457.26531	328	1+
458.16716	354	1+
458.90087	434	1+
459.04717	354	1+
459.20078	280	1+
460.16298	682	1+
461.28561	394	1+
461.34021	244	1+
462.16024	286	
462.20310	242	1+
462.88132	2380	1+
464.16692	1712	1+
465.13429	456	1+
465.24676	534	1+
466.21887	236	1+
466.40190	1820	1+
467.15561	308	
467.36505	156	
467.88417	2436	1+
468.16242	340	
469.16808	1134	1+
469.34373	164	
471.27929	466	1+
472.18748	234	
474.04322	164	
478.25423	156	
478.37978	168	
478.40826	168	
479.25364	218	
480.95587	282	1+
481.23466	562	1+
482.35926	1084	1+
482.43282	444	
483.43740	1426	1+
484.13501	260	1+
485.34318	258	
485.41468	742	1+
485.89676	838	
486.25090	234	
486.34074	644	1+
489.31112	200	
489.39921	452	
490.27229	200	
490.38848	634	1+
490.42622	542	1+
491.07411	240	1+
491.26105	626	1+
493.17844	580	1+
496.19086	272	1+
498.18189	460	1+
498.23346	532	1+
498.90756	310	1+
499.25457	202	1+
500.10794	292	1+
500.25541	126	1+
500.27446	196	
500.29689	1984	1+
500.36018	476	
500.44588	1226	1+
500.47925	1938	1+
500.51476	1896	1+
501.02180	452	1+
501.22895	656	1+
501.29364	1392	1+
501.33310	450	
501.37151	7564	1+
502.14604	186	
502.42032	1762	1+
502.45942	748	
502.73457	316	1+
503.16332	808	1+
503.21889	874	1+
503.35144	145594	1+
504.12044	866	1+
504.27040	1714	1+
504.45172	912	
505.08911	384	1+
505.32858	2064	1+
505.42845	2248	1+
505.46372	1842	1+
506.18453	324	1+
506.40186	898	1+
506.43025	1486	1+
508.35867	226	
END IONS

###FS:    #m/z: 322.92826 #charge 1+
###MS: 5
###MSMS: 6
BEGIN IONS
TITLE=Cmpd 4, +MS2(322.9283), 28.0-35.0eV, 0.1min #6
RTINSECONDS=6.521
SCANS=5-6
PEPMASS=322.92826	485398
CHARGE=1+
189.03950	214	
191.95455	494	
193.00859	142	
198.21575	148	
198.87202	144	
200.01173	326	1+
201.04400	224	1+
204.00435	210	
205.04874	166	
205.95008	186	
207.01399	188	
209.01316	222	1+
211.04190	136	
213.89407	212	1+
214.02442	278	
215.88435	222	
218.02047	132	
219.02828	596	1+
219.17059	176	
222.11376	402	1+
222.97536	210	
223.95738	478	
223.97371	618	1+
225.05054	130	
225.86071	142	
226.05006	336	1+
227.09792	132	
227.93115	146	
228.93234	130	
229.02486	130	
229.10107	128	
230.00578	136	1+
230.07250	130	
230.86196	338	1+
231.00639	148	1+
231.02917	384	1+
231.04888	322	
231.10803	180	
231.12218	432	1+
232.08633	130	
232.95486	130	
233.04512	436	1+
233.06661	1610	1+
233.83087	138	
233.89452	274	1+
234.12150	116	1+
235.05669	178	
235.07589	126	
236.04128	212	1+
237.11902	214	1+
238.06541	142	
239.07942	1094	1+
240.10528	146	
240.26556	292	1+
240.93676	158	
240.96573	144	
242.08136	236	1+
242.89261	170	
242.93897	306	1+
243.01185	154	
243.88404	210	
243.98251	294	1+
244.03824	918	1+
244.06031	212	
244.12737	144	
245.92082	200	1+
245.93930	270	1+
246.03275	188	
246.97427	602	1+
247.04441	208	
247.16703	140	
247.24224	418	1+
248.03154	666	
248.98651	416	
249.03948	2068	1+
249.08171	144	
249.10165	150	
249.96436	284	1+
250.35249	126	1+
250.94844	160	
251.03543	248	
251.07771	278	1+
251.13863	136	
252.14250	204	1+
252.22742	200	
252.94809	260	1+
252.96479	134	
252.97879	146	
253.04475	172	
254.04145	150	
255.15875	264	
256.00487	148	1+
256.11041	144	1+
256.13568	188	1+
257.05195	184	1+
258.07285	134	
258.91084	154	
259.02257	224	
259.08533	322	
260.66263	208	
260.98473	206	
261.13575	312	1+
262.04938	134	
262.07831	148	
262.11447	142	
262.13747	204	1+
262.16589	134	
262.21592	142	
262.82816	146	
262.98814	138	
263.05481	1188	1+
263.08129	328	1+
263.10399	260	
263.19635	136	
263.98313	382	1+
264.08415	222	1+
264.14236	288	1+
265.01786	782	1+
265.05112	502	1+
265.25085	176	
266.24381	152	
266.99472	354	
268.00040	380	
268.08542	462	1+
268.10512	144	
268.95681	128	
269.00155	1070	1+
269.11572	134	
269.13655	126	
270.27508	230	1+
271.13343	176	
272.43995	150	
273.07174	222	1+
273.10431	138	
273.85324	130	
274.02911	152	
274.17835	186	1+
275.05377	710	1+
275.12824	354	1+
277.06877	770	1+
277.09243	988	1+
278.26543	354	1+
279.09027	984	1+
279.15768	220	1+
279.22901	990	1+
281.04513	1062	1+
281.06950	180	
281.24365	412	1+
282.14330	216	1+
282.16770	140	
282.27643	1024	1+
282.99438	160	
283.02772	230	
283.06721	394	
283.25943	508	
284.03410	218	
284.05341	198	
284.23362	158	
284.26317	272	
284.29138	4046	1+
285.02359	144	
285.07683	262	1+
286.89848	166	
286.97425	130	
288.06173	1512	1+
288.18814	224	1+
288.82526	152	
289.00210	396	1+
289.22762	138	
289.87797	452	1+
290.06344	168	
290.10337	130	
290.99095	202	1+
291.08500	200	1+
291.86021	240	
292.05841	2432	1+
292.09927	208	1+
292.26478	322	1+
293.97705	368	1+
294.17768	140	
295.06384	762	1+
297.86135	126	
299.05819	712	1+
300.92844	134	
301.15863	268	1+
301.23907	608	1+
302.03095	142	
302.20600	210	1+
302.24490	404	1+
303.07505	148	
303.11066	380	1+
303.14139	204	
304.02134	164	1+
304.09119	142	
304.18766	410	
304.21785	132	
304.25993	336	
305.26056	220	
305.29135	138	
306.22553	354	1+
306.27873	562	1+
307.07891	684	1+
307.12988	178	
307.20883	144	
307.30634	432	
307.88802	132	
308.01385	130	
308.06803	172	
308.15218	142	
308.29037	2110	1+
309.03713	336	1+
309.21756	268	1+
310.30686	2366	1+
311.02385	274	
311.27588	128	
312.02755	402	
312.09682	156	
312.80048	130	1+
313.02935	1096	1+
313.12811	126	
313.90213	140	1+
313.97239	148	
314.10394	154	
314.85087	276	
315.15248	266	1+
315.85151	152	
319.03106	342	1+
319.09036	244	1+
319.12404	186	
319.28154	498	1+
319.30165	222	
320.14121	198	
320.18398	244	
320.25356	128	
321.11807	1004	1+
321.15529	362	1+
321.18947	222	1+
321.22597	186	
323.11180	152	
323.13200	136	
323.23579	6140	1+
323.85040	188	1+
324.06136	138	
324.19879	192	
324.28027	196	
324.33112	138	
324.89669	280	1+
325.20908	214	
325.28524	156	
325.31694	372	1+
325.84958	224	1+
326.12806	310	1+
326.19972	832	1+
326.24854	166	
326.28293	138	
326.70056	336	1+
326.95927	222	
326.99925	158	1+
327.24957	218	
327.26831	312	1+
327.79999	158	
328.04370	120	1+
328.18724	128	
END IONS

###FS:    #m/z: 393.31810 #charge 1+
###MS: 5
###MSMS: 7
BEGIN IONS
TITLE=Cmpd 5, +MS2(393.3181), 28.0-35.0eV, 0.1min #7
RTINSECONDS=7.2935
SCANS=5,7
PEPMASS=393.31810	333546
CHARGE=1+
197.02621	228	1+
199.93532	582	1+
201.93018	464	1+
205.01063	162	
207.02835	166	
209.02608	174	
212.89029	382	1+
213.02341	202	1+
214.88291	268	
215.88468	858	1+
217.88104	912	1+
219.02894	152	
219.87848	300	
219.93982	400	
221.89101	144	
222.95094	1918	1+
224.03407	708	1+
224.94760	2694	1+
225.03704	622	1+
227.10153	158	
227.19566	768	1+
228.86577	228	1+
228.99885	260	1+
230.03667	172	
230.07590	186	
232.09864	372	1+
233.06715	318	1+
233.89791	354	
234.89455	212	
235.03392	172	
235.89154	342	
236.05836	178	1+
237.13642	352	1+
237.88841	160	
238.96783	230	
239.78445	166	
240.96222	2080	1+
241.04112	292	1+
241.11600	160	
242.20485	216	1+
242.95722	1004	1+
243.15838	332	1+
243.87592	190	1+
244.03639	1562	1+
244.09327	212	1+
244.15891	256	1+
245.92178	212	
246.91786	154	
246.97357	164	
247.88820	146	
247.98106	584	1+
248.03391	932	1+
248.10618	168	
248.98501	496	1+
249.03839	576	1+
249.09046	408	1+
249.20292	206	1+
251.01710	194	
251.03849	232	
252.17597	194	1+
252.22463	190	
252.95636	156	
253.00503	248	1+
253.94887	364	1+
254.90492	150	
255.05670	246	1+
255.09646	386	1+
257.08312	174	
257.34142	98	1+
258.97384	494	1+
260.96814	1524	1+
262.05194	870	1+
263.05500	742	1+
263.11133	194	
263.97141	372	1+
265.01722	692	1+
265.23823	380	1+
266.06259	146	
266.99524	610	1+
267.13677	556	1+
268.05827	272	1+
268.97664	312	1+
270.11457	176	
270.83853	184	1+
271.95655	214	
273.07402	366	1+
273.17403	290	1+
273.79418	448	1+
274.06703	156	
274.10002	206	1+
275.70227	150	
277.09322	814	1+
277.14630	138	1+
277.18082	178	
277.99367	140	1+
278.83020	342	1+
278.96238	300	1+
279.10357	228	1+
281.04796	1130	1+
281.18643	206	1+
282.12121	150	
283.02605	532	1+
283.04361	162	
283.20365	176	
283.26109	256	
283.98164	172	
284.06735	262	1+
284.21310	338	1+
284.87427	190	1+
284.93975	194	1+
285.00330	896	1+
285.79282	222	1+
286.09691	186	
287.20453	246	1+
288.06337	2452	1+
288.14475	192	1+
288.82947	168	
288.85178	164	
289.78662	382	
289.84883	248	1+
289.92784	330	
290.19796	150	
290.94049	170	
291.80010	204	
292.05724	1414	1+
293.11989	210	1+
293.85683	152	
293.87639	290	1+
294.27720	580	1+
295.06399	272	1+
295.15318	254	1+
295.91593	2530	1+
297.05813	294	1+
298.84803	660	1+
299.05542	1868	1+
299.09160	218	1+
299.26405	164	
299.78465	326	1+
301.01052	178	
301.84607	492	1+
302.18625	144	
302.20823	208	
302.24290	192	
302.82908	150	
302.90996	156	
303.08617	540	1+
303.26636	146	
304.08960	474	1+
304.19055	320	1+
304.25533	378	1+
304.86756	308	1+
304.96696	208	1+
305.80362	184	
305.87016	254	1+
306.02516	332	1+
306.07082	218	
306.17648	172	
306.27630	216	
306.79215	990	1+
307.02742	280	1+
307.07574	396	1+
307.20735	342	1+
307.28726	1800	1+
307.79603	678	1+
308.12980	162	
308.14549	200	
308.29135	1292	1+
308.86848	838	1+
309.02701	262	1+
309.10808	276	1+
309.32198	276	
309.80276	182	
310.03021	226	1+
310.13232	416	1+
310.30769	474	1+
310.86983	180	
310.92787	240	1+
311.15112	358	1+
311.18155	160	
311.86723	1898	1+
311.97872	290	1+
312.80228	728	1+
312.94664	156	
312.98310	208	1+
313.10224	298	1+
313.24222	170	
313.80360	400	1+
313.86411	712	
313.92737	5584	1+
314.89013	188	
315.08498	188	
315.17841	144	
316.06360	256	1+
316.08936	162	
316.94000	258	1+
317.18099	242	1+
317.22146	202	1+
318.02789	176	
318.93326	3672	1+
318.97199	194	1+
319.07632	894	1+
319.24949	118	1+
320.28918	148	
320.85455	144	
321.12052	160	
321.22724	190	1+
322.11002	238	1+
322.31007	318	1+
322.85210	348	1+
324.22104	182	1+
325.04064	188	
325.05964	148	
325.16488	268	1+
325.29171	280	1+
326.02557	212	1+
326.13940	146	
326.88321	506	
327.02996	180	1+
327.21234	178	1+
327.78279	124	1+
327.88191	230	
328.07647	162	
328.13305	284	1+
328.30697	380	1+
328.81692	268	
329.30409	316	1+
329.81068	1304	1+
329.87700	1620	1+
330.00910	220	1+
330.09273	154	
330.27654	218	1+
330.81335	1110	1+
331.12922	158	
331.14905	262	1+
331.23600	230	1+
331.87430	642	1+
332.08755	2714	1+
332.29578	166	1+
333.13262	188	
333.87279	146	
333.99922	188	1+
334.14265	218	1+
334.94936	466	
335.11397	228	1+
335.42278	208	1+
336.08075	254	
336.32483	430	1+
336.80999	316	1+
336.94344	8680	1+
337.08786	336	
337.10598	234	1+
337.29467	222	
338.33679	624	1+
338.86478	170	
339.09125	264	1+
340.22268	162	
340.27876	260	1+
340.35115	242	1+
341.18562	168	
341.28241	180	1+
341.84906	190	1+
342.12934	252	1+
342.20574	334	1+
342.90190	230	
342.99147	190	1+
343.11089	328	1+
343.13401	344	1+
343.86034	172	1+
344.08265	204	1+
344.97342	234	
345.96305	270	1+
346.82246	224	
346.91902	126	1+
347.07685	274	1+
347.27943	248	1+
347.33560	580	1+
347.82041	300	1+
347.88577	706	1+
348.10312	154	
348.18139	160	
349.24789	362	1+
350.08471	192	
350.21712	158	1+
350.34561	172	
350.82404	168	1+
351.32112	250	1+
351.39479	256	1+
352.32277	202	1+
352.35481	166	
352.89126	418	1+
353.23929	312	1+
353.27182	288	1+
354.16064	148	
354.20364	174	
354.27572	204	1+
354.36842	590	1+
354.89258	168	1+
355.07334	160	
355.12613	258	1+
355.83348	160	
356.10303	328	
356.99814	170	1+
357.22694	156	
358.10667	224	1+
358.20626	222	1+
358.87727	152	
359.96048	906	1+
360.23069	222	1+
361.10240	212	
362.05349	144	
362.09559	390	1+
362.14102	162	
362.82278	272	1+
363.06980	370	1+
364.34723	194	
367.00476	130	1+
368.16317	182	1+
368.20927	158	
369.22396	788	1+
369.83693	194	
370.19439	178	
370.22759	678	1+
371.16999	320	1+
371.26830	256	1+
371.31181	194	
372.17906	442	1+
372.32348	202	
373.11176	352	1+
373.34512	162	
374.19321	396	1+
374.87305	274	1+
375.16336	304	1+
375.22096	156	
376.05526	210	1+
376.11420	1272	1+
376.25487	722	1+
376.30221	158	
376.35355	450	
377.09155	246	1+
377.31726	328	1+
377.35007	428	
378.11543	320	1+
378.20680	208	1+
378.35783	754	1+
378.84308	320	1+
379.29594	172	
380.06866	176	1+
380.37669	160	1+
381.11680	212	
381.20509	264	1+
382.83786	264	1+
383.83164	286	1+
384.17731	256	1+
384.21283	184	
385.20168	156	
386.18235	232	1+
386.83703	348	1+
387.83376	356	1+
388.35449	158	
388.38576	598	1+
389.24921	860	1+
389.38701	430	1+
390.15982	200	1+
390.35262	172	
391.30726	176	
391.36268	254	
392.20443	672	1+
392.23791	710	1+
392.28974	184	
392.33041	152	
392.35939	194	
392.73885	462	
392.83264	184	
393.28872	188	
393.31442	642	1+
393.34260	150	
393.40435	206	1+
394.16477	240	
394.19051	522	1+
394.39020	190	1+
395.13185	164	
395.23222	180	
395.28024	148	
395.35577	162	
396.06780	164	1+
396.22266	216	
396.30111	424	1+
396.32082	186	
396.36165	844	1+
396.41537	442	1+
397.22646	178	
397.79220	158	1+
398.22690	290	1+
END IONS

###FS:    #m/z: 437.34419 #charge 1+
###MS: 5
###MSMS: 8
BEGIN IONS
TITLE=Cmpd 6, +MS2(437.3442), 28.0-35.0eV, 0.2min #8
RTINSECONDS=8.0645
SCANS=5,8
PEPMASS=437.34419	321022
CHARGE=1+
191.98145	228	1+
197.01656	218	1+
199.93445	354	
201.92989	280	
202.92961	194	
212.04342	214	1+
215.88437	196	
217.94124	214	1+
219.87587	332	
220.94343	178	1+
222.95043	822	
223.95499	408	
224.94434	1340	1+
224.96818	1454	1+
225.94704	914	1+
227.14664	242	1+
227.19824	1004	1+
228.07969	202	1+
228.12941	502	1+
228.86523	416	1+
230.84724	180	1+
230.89066	226	1+
231.05633	242	1+
231.12150	352	1+
233.12253	398	1+
234.06296	308	1+
234.12291	256	1+
234.14652	250	1+
235.10722	288	1+
235.14697	142	1+
236.50902	88	1+
237.02100	258	1+
237.20974	418	1+
239.90125	416	1+
239.95455	850	1+
240.12435	1908	1+
240.18866	206	1+
241.03625	396	1+
241.93159	422	1+
241.95920	606	1+
242.04183	288	1+
242.21712	160	1+
243.08539	894	1+
243.87997	278	1+
243.90709	284	1+
244.03643	576	1+
244.91243	218	1+
244.95272	220	1+
246.03404	208	
246.87547	318	
246.97119	208	
247.07751	212	1+
247.84141	182	1+
248.03434	2106	1+
249.03885	1302	1+
249.98937	212	1+
250.01994	218	
250.21807	228	1+
251.05330	198	1+
251.14471	246	1+
252.11156	258	1+
253.09319	754	1+
253.19482	230	
255.13983	236	
255.22860	386	
256.09169	236	
256.10930	248	1+
256.92498	192	1+
257.13138	668	1+
257.22265	212	
258.23271	238	1+
258.98989	470	1+
259.95797	456	
260.10975	240	1+
260.91677	174	1+
260.96862	746	1+
262.09808	652	1+
263.05324	1444	1+
263.10489	602	1+
263.97568	252	1+
264.99787	360	1+
266.08815	186	
267.09841	368	1+
267.13317	378	1+
267.95718	460	1+
268.00567	232	1+
268.09846	248	1+
268.14152	248	1+
269.06451	184	1+
269.08406	196	
269.94538	274	1+
270.98640	268	1+
271.00876	266	1+
271.09577	356	1+
272.04774	238	1+
272.09897	244	1+
272.12451	382	1+
272.22348	392	1+
273.12769	326	1+
273.15127	246	1+
274.05664	476	1+
274.91858	258	1+
275.02544	190	
275.05768	330	1+
275.07835	206	1+
277.07008	664	1+
277.09787	320	1+
277.84550	222	1+
278.05741	330	1+
278.17174	244	1+
279.10123	520	1+
280.97692	358	
281.04204	380	1+
281.13762	222	1+
281.24914	160	1+
281.89348	374	1+
282.21814	208	
282.89798	320	1+
283.09733	332	1+
283.11907	212	
283.13836	354	1+
283.26026	1838	1+
283.97986	386	1+
284.14057	272	1+
284.99641	260	
285.05957	194	
285.09731	668	1+
285.25318	218	1+
285.27464	136	1+
285.88555	280	1+
287.95630	286	
288.02985	654	1+
288.06288	1552	1+
288.13495	198	
288.18107	240	1+
289.03261	482	1+
289.88192	294	1+
292.06055	2192	1+
294.01801	260	1+
294.14211	454	1+
294.86048	444	1+
295.06469	232	
295.60573	248	1+
295.91472	4366	1+
296.88030	306	
296.91754	3374	1+
297.06321	210	1+
297.09341	236	
297.86403	192	
298.11623	190	
298.13526	202	
299.08934	318	1+
299.14724	188	1+
299.86325	190	
300.98415	400	1+
301.28247	222	1+
301.84600	800	1+
302.03249	198	
302.10810	426	1+
302.94788	330	1+
303.16847	188	
303.76922	368	1+
303.97259	290	1+
304.25627	196	
304.81371	114	1+
306.04872	198	
306.07446	304	
306.27721	368	
306.43575	228	1+
306.79264	298	
307.08050	862	
307.25831	264	1+
307.29022	1242	1+
307.78849	228	
308.08378	422	
308.10983	378	1+
308.17150	260	1+
308.27307	244	1+
308.29459	772	1+
308.79736	290	
308.86396	280	1+
309.04048	256	1+
309.10900	446	1+
310.15046	420	1+
310.21794	210	1+
310.30632	474	
310.89402	396	1+
310.95485	208	1+
311.29309	200	
311.86369	2870	1+
311.93628	188	
312.02695	284	1+
312.06593	224	1+
312.13544	310	1+
312.18296	190	1+
312.80060	352	1+
313.16184	274	1+
313.92814	2438	
314.59434	164	1+
314.89182	662	
314.92811	9114	1+
315.10607	812	1+
315.80926	182	1+
316.15514	252	
316.57245	98	1+
316.63410	140	1+
316.89087	446	1+
317.01898	308	1+
317.06519	222	
317.16195	280	1+
317.20444	158	1+
317.68208	146	1+
318.10689	192	
318.12335	216	
318.93156	4672	1+
318.99610	338	1+
319.03978	178	1+
319.07882	1644	1+
319.23629	216	1+
319.85901	398	1+
319.95668	576	1+
320.08207	1278	1+
320.24005	154	1+
320.32190	164	1+
320.64888	124	1+
321.04648	294	1+
321.11767	258	
322.12062	310	
322.17818	312	1+
322.85165	1968	1+
323.01491	502	1+
323.10757	424	1+
323.24066	216	1+
324.83917	188	
325.25201	584	1+
325.92920	188	1+
326.40555	246	1+
326.90539	170	1+
326.96416	294	1+
327.05015	216	1+
327.09819	196	
327.81028	398	1+
328.18508	194	
328.31422	232	
329.06524	220	
329.14004	376	1+
329.81056	658	1+
329.87730	2044	1+
330.20881	204	1+
330.81089	510	1+
331.01711	538	1+
331.05845	230	
331.07834	288	
331.87118	1288	1+
331.97699	178	1+
332.01958	398	1+
332.09010	890	
332.90231	534	
332.93792	208	
333.05719	256	1+
333.09045	1304	1+
333.16981	338	1+
333.82069	240	1+
333.88994	210	
334.74953	96	1+
334.89672	294	
334.94859	298	1+
335.13032	496	1+
335.16363	402	1+
335.64867	182	1+
335.74884	98	1+
335.88326	810	1+
336.08216	468	
336.13512	402	1+
336.32359	184	
336.94220	11298	1+
337.08852	2632	1+
337.87598	276	
338.33914	250	
338.81457	150	1+
338.86843	226	
339.29933	222	
340.03028	326	1+
340.86183	1988	1+
340.93518	186	1+
341.12214	1036	1+
341.28017	228	1+
341.90795	414	1+
342.07378	408	1+
342.20404	434	1+
343.68526	194	1+
344.04222	280	1+
344.15275	198	1+
344.93379	282	1+
345.10439	190	
347.06583	428	1+
347.88515	1450	1+
348.94853	210	1+
350.09898	682	1+
350.23036	280	1+
350.33133	384	1+
350.80026	114	1+
351.10387	408	1+
352.13239	258	1+
352.16480	294	
352.30338	354	1+
352.89548	304	
353.19257	350	1+
354.16976	202	
354.24343	168	1+
354.89245	242	
354.92707	346	1+
355.04995	256	1+
355.81454	266	1+
355.87848	454	1+
355.91743	186	
356.01345	446	1+
356.05391	242	1+
356.10409	716	
356.17972	470	1+
356.88084	310	1+
357.01424	324	1+
357.09301	286	
357.30692	354	1+
357.34526	264	
358.10563	210	
358.13016	452	1+
358.15304	218	
358.24695	198	
358.87249	1800	1+
359.09727	186	
359.70817	162	1+
359.95667	1084	1+
360.08320	574	1+
360.28845	238	1+
361.20826	230	
361.24579	188	1+
361.32702	304	1+
361.82178	316	1+
361.86092	500	1+
362.10579	730	1+
362.27689	304	1+
363.12642	270	
363.88117	246	1+
364.19009	232	
364.35370	462	1+
365.11887	218	
365.14618	402	1+
365.31619	302	1+
366.01903	186	1+
366.06203	314	1+
366.37506	224	
366.89733	188	
367.92444	196	
368.27190	204	1+
368.92135	186	1+
369.03406	212	1+
369.05583	124	1+
369.12080	214	
369.31522	268	1+
369.45734	176	1+
369.83399	278	1+
370.00836	234	1+
370.09151	330	1+
370.20029	236	
370.22847	320	1+
370.97049	148	1+
371.11656	334	1+
371.29163	220	
371.90325	564	1+
372.32142	216	1+
373.01563	196	
373.09420	198	
373.15774	228	1+
373.20095	434	1+
373.78328	210	1+
374.06986	372	1+
374.88158	344	
375.22810	280	1+
375.27842	196	1+
376.07947	518	1+
376.11364	1300	1+
376.35139	288	
376.77273	140	1+
376.88365	2022	1+
376.98186	268	1+
377.36301	350	1+
378.88514	350	
379.08468	188	
379.12557	186	
379.74713	222	1+
379.84546	214	1+
380.02843	194	1+
380.11235	1488	1+
380.35259	126	1+
380.38024	246	
381.05928	210	1+
381.11563	1220	1+
381.89025	300	1+
382.18155	226	1+
383.10845	246	1+
383.33157	360	
384.32921	226	
385.09144	374	1+
385.11488	174	1+
385.13183	196	1+
385.22836	384	1+
386.22890	248	1+
388.35082	116	1+
388.78571	220	1+
389.03670	338	1+
389.12167	238	
389.14965	352	1+
389.17475	190	
390.04440	224	1+
390.24338	314	1+
391.11219	158	1+
392.21447	212	1+
392.24103	286	
392.32641	202	1+
393.16931	302	1+
393.35096	200	1+
394.00531	310	1+
394.35859	198	1+
394.40036	444	1+
394.89612	240	
394.98222	914	1+
395.29034	226	
396.09245	772	1+
396.21989	218	
396.41522	4064	1+
397.15625	296	1+
397.19176	886	1+
397.24462	508	
397.34673	218	
398.19240	654	1+
398.22732	368	1+
398.26050	240	1+
399.32263	228	
399.89968	418	1+
400.10366	250	1+
400.23751	594	1+
400.32427	190	
401.21360	618	1+
401.24041	466	1+
402.21381	680	1+
402.30420	274	1+
402.36848	256	1+
402.67889	200	1+
403.09981	686	1+
403.33255	236	
404.03096	198	1+
404.14003	228	1+
404.34915	280	1+
404.98583	188	1+
405.31545	198	
406.12522	698	1+
407.13083	584	1+
409.00776	152	1+
410.22286	182	1+
410.33722	224	1+
411.80978	164	1+
411.98424	260	1+
412.82475	144	1+
413.23752	346	1+
414.86995	162	1+
415.02200	304	1+
415.24221	340	1+
415.36035	206	
416.02532	222	1+
416.18002	256	1+
416.29705	286	
416.35131	572	1+
417.14907	348	1+
417.21539	610	1+
417.31295	232	
417.36861	218	
418.04942	414	
418.21585	458	1+
418.31624	200	
418.40198	1636	1+
418.94296	178	1+
419.18771	258	1+
419.32809	380	
420.04962	176	1+
420.14099	1948	1+
420.32515	320	
420.37732	462	1+
421.08668	664	1+
421.11523	184	
421.34383	1238	1+
423.08433	208	1+
423.26088	222	1+
424.22142	440	1+
424.35511	370	1+
424.80834	240	1+
424.95669	278	1+
425.14386	610	1+
425.20130	354	1+
425.22233	388	1+
433.25375	346	1+
433.27435	642	1+
433.33779	402	
434.18354	544	1+
434.35508	228	
434.38659	864	1+
434.41108	190	
434.43445	444	1+
435.12450	286	
435.34278	306	
435.35892	382	
436.22350	350	
436.26272	1140	1+
436.32979	206	
436.36035	326	
436.41240	248	
436.76693	240	1+
437.16459	290	1+
437.23389	210	
437.34353	292	
437.40054	228	
437.96742	230	1+
438.36610	428	
438.40736	316	
439.09866	1182	1+
439.22096	860	1+
439.26947	190	
439.29853	240	
439.32610	334	
439.35502	980	1+
439.40264	196	
440.31337	444	1+
440.38823	868	1+
440.41915	186	
441.13308	192	1+
441.18880	210	
441.37139	476	1+
441.43164	386	1+
442.13747	158	1+
442.26898	224	
END IONS

###FS:    #m/z: 322.92836 #charge 1+
###MS: 9
###MSMS: 10
BEGIN IONS
TITLE=Cmpd 7, +MS2(322.9284), 28.0-35.0eV, 0.2min #10
RTINSECONDS=11.762
SCANS=9-10
PEPMASS=322.92836	665460
CHARGE=1+
189.03891	166	
191.95318	214	
193.01436	130	
193.97976	116	
200.00868	238	
201.04299	140	
205.01405	150	
205.94626	332	
206.95076	146	
214.02545	132	
215.88187	198	
216.13290	122	
217.86930	122	
219.02914	382	1+
219.17102	222	
220.17381	176	
220.86732	208	
220.99136	156	
222.01376	226	
222.95282	292	
223.96066	226	
223.97261	816	1+
224.19845	158	
224.82035	210	1+
224.97458	598	1+
225.01817	144	
225.11857	110	
227.09916	256	
227.93031	340	1+
228.08624	156	
229.84850	112	
231.12181	218	1+
232.05340	136	
233.04618	802	1+
233.06630	1250	1+
233.89661	216	1+
234.88113	144	
235.53320	126	
235.89382	194	
237.09961	202	1+
237.12442	126	
237.70737	112	
239.01840	110	
239.07844	582	1+
240.21476	112	
240.82584	232	1+
240.94225	510	
241.93829	1164	1+
242.00929	282	1+
242.06224	144	
242.08297	238	1+
242.94125	828	1+
242.98019	266	1+
243.06009	144	
243.20688	130	
243.87926	372	
244.03449	764	1+
244.93796	232	
245.94297	208	
246.05260	120	
246.94335	124	
246.97700	488	1+
247.03966	106	
247.09423	140	
247.88937	284	1+
248.03383	1358	1+
248.10626	110	
248.98335	154	1+
249.03889	894	1+
249.11894	212	1+
249.95904	216	
250.94530	168	
250.98340	206	
251.04007	306	1+
251.08230	266	1+
252.96161	162	
254.07314	146	
255.73005	106	
256.12616	214	1+
256.90300	118	
256.93951	182	
257.93776	108	
258.06198	154	
258.83468	194	
259.07660	388	1+
259.79447	174	1+
260.17698	140	
260.98329	128	
260.99966	136	
261.05630	118	
261.88210	106	
262.13526	164	
262.17310	362	1+
262.98629	114	
263.05422	1474	1+
263.10266	250	
263.17581	304	1+
263.83950	148	
263.98934	376	1+
264.10673	128	
265.01612	596	1+
265.08298	122	
265.25969	144	
266.08344	108	
266.24672	136	
266.95965	188	
267.00102	778	
267.13211	124	
267.17081	448	1+
267.99823	2444	1+
268.05750	268	1+
268.85646	108	
268.96751	310	1+
269.00091	1606	1+
273.00370	304	1+
273.06095	160	
273.85537	250	
273.97911	142	
275.05449	582	1+
276.00031	120	
277.07263	122	
277.09330	1190	1+
277.26090	116	
278.24637	160	
278.83010	146	
279.00060	260	1+
279.09010	1140	1+
279.11232	164	
279.22897	376	1+
279.27684	318	1+
279.96959	136	
280.05705	132	
280.18014	282	1+
280.26036	138	
280.97838	106	
281.04334	868	1+
281.25052	108	
281.26694	118	
282.27533	458	
282.88573	152	1+
282.99003	136	
283.02850	692	1+
283.06865	446	1+
283.09510	168	1+
283.25957	510	1+
283.97986	106	
284.29093	1812	1+
284.91450	148	
284.97633	262	1+
285.05326	272	1+
285.18286	126	
286.09557	232	
286.21725	152	
286.26690	108	
287.09669	120	
288.06304	1480	1+
290.11310	292	1+
290.90220	108	
291.14056	180	
291.86776	130	
292.05807	1706	1+
293.98989	128	
294.10816	246	1+
294.14518	178	1+
295.02615	198	1+
295.20567	148	
295.27939	120	
295.92917	108	
296.17752	318	1+
296.83956	124	
297.05679	122	
297.17997	242	1+
297.97174	114	
298.05601	438	1+
299.05874	374	1+
299.11345	224	1+
299.23924	106	
299.99230	186	1+
301.05339	350	1+
301.84901	234	
302.13916	394	1+
302.24362	290	1+
303.11198	130	
304.10377	108	
304.18719	460	1+
304.25974	240	
304.88402	122	
305.02282	114	
305.14228	140	
305.23018	196	1+
305.25155	136	
306.04458	152	
306.07635	574	1+
306.27943	178	
306.29329	132	
307.15035	142	
307.18804	110	
307.20536	158	
307.28357	210	
307.30648	256	
308.12669	194	1+
308.14603	124	
308.29180	1880	1+
308.79230	108	
309.03404	114	
310.30582	2604	1+
311.02737	594	
311.17387	148	
311.21410	132	1+
312.02591	2284	1+
312.89004	114	
313.02822	1436	1+
313.20091	132	
315.16184	254	1+
315.79994	192	1+
317.13320	120	
317.26838	186	1+
318.20286	108	
318.98575	152	1+
319.08146	106	
319.16324	110	
320.08771	390	1+
320.22294	290	1+
320.29504	144	
321.09285	276	1+
321.12237	726	1+
322.07165	300	1+
323.02267	110	
323.23656	4966	1+
323.30045	268	
324.10450	246	1+
324.20864	106	
324.28466	120	
325.02788	206	1+
325.26103	154	
325.31849	108	
326.19866	572	1+
326.24205	124	
326.29193	278	1+
326.37294	194	
326.70152	108	
327.16804	108	
327.25122	290	1+
327.87681	244	1+
328.07591	142	
328.31310	132	
END IONS

###FS:    #m/z: 393.31820 #charge 1+
###MS: 9
###MSMS: 11
BEGIN IONS
TITLE=Cmpd 8, +MS2(393.3182), 28.0-35.0eV, 0.2min #11
RTINSECONDS=12.5325
SCANS=9,11
PEPMASS=393.31820	319506
CHARGE=1+
199.93427	558	1+
201.12242	174	1+
201.92935	164	1+
204.00340	166	
212.88965	230	
214.88236	2096	1+
215.88463	1504	1+
217.88206	2474	1+
219.02604	136	
219.87670	996	1+
219.94240	146	
222.95055	1978	1+
224.94695	3044	1+
225.03835	314	1+
226.94464	172	
227.00178	140	
227.03898	192	
227.19840	294	1+
228.00707	248	1+
229.03683	310	1+
229.11083	140	
230.89728	878	1+
233.04240	210	
233.07066	382	1+
233.10903	164	1+
233.89612	1056	1+
234.11088	220	1+
235.03937	156	
235.89205	1362	1+
236.08312	422	1+
236.14809	144	
237.79124	138	
237.88927	288	1+
238.21611	172	
239.78658	648	1+
240.11059	164	1+
240.96160	1654	1+
242.95743	1018	1+
244.01974	206	
244.03546	652	1+
244.08795	152	
245.97681	342	1+
247.07543	140	
248.03093	188	
249.03887	556	
249.99537	142	
250.04128	534	1+
250.96228	152	1+
251.90896	176	
252.94430	336	1+
253.08490	142	
253.90401	568	1+
254.87011	238	1+
255.78103	136	
256.91502	280	
257.79748	272	1+
258.90263	502	1+
258.97186	232	
259.08041	198	
259.13763	144	
260.96786	1076	1+
261.88606	140	
262.03470	308	1+
263.05658	406	
263.10465	464	1+
263.17098	272	1+
263.23380	190	1+
263.97206	172	
264.06799	206	
265.01259	400	1+
265.97258	298	1+
266.24607	160	
266.55470	136	1+
266.99452	474	1+
267.13849	186	
267.24955	146	
268.08310	146	
269.06818	140	
270.12721	224	1+
270.91031	188	1+
271.02676	224	1+
271.77765	168	
271.79872	212	
271.95551	182	
271.98611	186	1+
272.05615	272	1+
272.78666	482	1+
273.03897	154	
273.05771	178	1+
273.79115	416	1+
275.05560	224	
275.80668	494	1+
276.83993	142	
277.09367	288	
278.01510	140	
278.83114	332	
279.09865	178	
279.13822	156	
279.27566	138	
279.83794	212	
279.91908	138	
280.12910	174	
281.04668	1426	1+
282.03084	138	
282.06056	488	1+
282.09058	346	1+
282.27594	140	
283.09392	294	1+
283.78760	294	
285.00362	592	1+
285.02224	278	
285.85573	226	1+
286.16020	258	1+
286.79980	240	
287.08073	180	
287.79300	304	
288.06178	1882	1+
288.85112	294	1+
289.64738	210	1+
289.78635	1156	1+
289.87671	226	
290.08581	394	1+
291.11206	290	1+
291.15998	320	1+
291.80156	244	
292.05806	974	1+
293.87691	206	
294.27482	140	
295.91690	1930	1+
297.06309	144	
297.10314	144	1+
297.89968	334	1+
297.96607	246	1+
298.02822	142	1+
298.06599	158	
298.23479	348	1+
298.84928	756	1+
298.86767	168	
299.05674	1298	1+
299.26521	142	
299.78213	1240	1+
299.93102	202	1+
300.07422	140	
300.84476	756	1+
301.05567	264	
301.84847	518	1+
303.01522	188	1+
303.04461	228	1+
303.08033	188	
303.20142	300	1+
303.86778	280	
305.09704	326	1+
305.48865	102	1+
305.80499	164	
306.06540	182	
306.11743	156	
306.27830	290	
306.77702	158	
306.86397	550	1+
306.96852	178	1+
307.04578	230	1+
307.08036	142	
307.28189	288	
307.79615	1786	1+
308.17691	164	
308.23128	226	1+
308.29019	888	1+
308.86864	978	1+
309.14755	144	
310.30741	808	1+
311.01475	202	1+
311.86863	3494	1+
311.93455	192	
312.04566	212	1+
312.07253	262	1+
312.31464	156	1+
312.80046	1596	1+
312.94430	292	
312.96270	256	1+
313.17626	146	
313.86385	1412	1+
313.92733	5708	1+
315.00922	136	
315.09198	224	1+
315.15672	192	
315.24737	200	1+
315.26228	190	1+
316.38083	162	1+
316.80489	172	1+
316.94032	280	
317.07814	538	1+
318.93349	2750	1+
319.05883	126	1+
319.30671	142	
319.85665	150	
320.03802	206	1+
320.92059	188	
321.09126	204	1+
321.14398	216	1+
322.31249	452	1+
322.85607	198	
323.06363	222	1+
323.27646	142	
323.85323	164	
323.92355	138	
323.96465	348	1+
324.87979	228	
325.81118	270	1+
326.15422	206	
326.70005	208	1+
326.79375	144	
326.87905	1228	1+
327.95433	216	1+
328.04878	144	
328.19081	412	1+
328.81936	320	1+
329.87807	4002	1+
330.52642	106	1+
330.81266	2028	1+
330.90297	164	1+
331.01792	228	1+
331.09872	214	
331.87413	1876	1+
331.93642	218	1+
332.05956	140	
332.08711	1404	1+
332.28304	140	
333.02487	176	1+
334.95032	378	
335.12118	506	1+
335.15691	142	1+
335.90689	250	1+
336.05150	164	
336.12111	318	1+
336.32348	170	
336.86066	500	1+
336.94341	7572	1+
337.08807	502	1+
337.16568	180	1+
337.25581	154	
337.28537	142	1+
337.86461	422	1+
337.88199	152	
338.20516	244	1+
338.29970	138	
338.33588	234	1+
338.94579	528	1+
340.19488	184	1+
340.81917	138	
340.86354	550	1+
341.06506	180	1+
342.16151	192	1+
343.21690	204	
343.27000	330	1+
344.03321	334	1+
344.89336	218	1+
345.10943	138	
346.13603	268	1+
346.25685	344	1+
346.81481	330	1+
346.93796	332	1+
347.88926	1322	1+
348.31659	284	1+
349.88620	990	1+
350.13257	162	
351.10789	170	
351.16716	152	1+
351.84626	144	
352.07461	192	1+
352.30131	230	1+
352.35755	204	1+
352.39433	154	
352.89423	530	1+
353.12992	160	
353.78966	138	
354.29444	216	1+
354.36374	142	
355.17520	306	1+
355.83726	172	1+
356.09783	238	1+
356.21608	240	1+
356.97255	140	
357.05474	158	
357.14135	152	
357.20555	354	1+
357.84364	198	1+
359.06515	142	
359.18408	184	1+
359.95900	984	1+
360.34233	252	1+
360.91579	268	1+
362.13470	240	1+
363.06864	256	1+
363.10688	162	
363.82421	430	1+
363.88305	142	
364.18591	158	
364.82761	354	1+
365.35911	144	1+
367.20106	168	
368.83234	270	1+
369.83614	230	1+
370.22526	460	1+
371.27439	202	1+
372.08087	292	1+
372.18366	344	1+
372.90923	226	1+
373.11072	154	
373.25772	322	1+
373.33937	534	1+
374.22014	314	1+
374.34214	460	1+
374.67797	146	
375.18109	204	1+
375.35994	144	
376.11119	814	1+
376.35549	980	1+
376.88085	424	1+
377.20829	176	
377.26000	192	
377.30983	182	
377.35243	622	1+
378.11407	250	1+
378.84268	312	1+
379.20814	148	
379.38362	146	
379.84351	232	1+
380.18994	206	1+
381.11719	172	
381.24395	174	
382.12682	252	1+
383.17311	204	1+
383.22414	148	
383.83481	150	
384.21315	386	1+
387.84107	250	
387.96208	168	1+
388.13262	208	1+
388.15429	250	1+
388.84331	162	
389.21160	202	
389.24869	768	1+
390.18777	214	1+
390.21799	190	
390.86117	162	
391.08564	168	1+
391.13287	244	1+
391.27159	408	1+
391.29589	210	
391.40580	462	1+
392.24233	392	1+
392.74018	142	
393.20674	142	
393.27779	334	1+
393.31159	774	1+
394.21942	138	
394.37873	152	
395.18076	288	1+
395.22756	196	
395.36096	290	
395.89499	138	
396.04469	226	1+
396.15707	288	1+
396.24123	410	1+
396.29066	172	
396.31854	138	
396.36988	438	1+
396.41387	182	
397.06071	336	1+
397.12550	174	1+
397.24087	282	1+
398.34145	292	1+
398.80755	174	1+
END IONS

###FS:    #m/z: 437.34422 #charge 1+
###MS: 9
###MSMS: 12
BEGIN IONS
TITLE=Cmpd 9, +MS2(437.3442), 28.0-35.0eV, 0.3min #12
RTINSECONDS=13.3045
SCANS=9,12
PEPMASS=437.34422	275634
CHARGE=1+
199.93525	198	
201.92746	414	1+
213.08310	170	
215.88551	276	1+
217.01719	188	
217.94240	398	1+
218.87829	640	1+
221.87586	132	1+
222.95103	560	
223.95393	316	
224.94632	1448	1+
224.96864	2358	1+
225.01643	190	1+
225.97151	1346	1+
226.88893	176	
226.94703	332	1+
227.10632	224	1+
227.19782	822	1+
228.64853	170	
228.86460	566	1+
229.86676	350	1+
233.00830	194	
233.04642	418	1+
233.06447	198	
233.94324	204	1+
234.88989	322	1+
235.03068	220	1+
235.05300	156	1+
235.88769	408	1+
238.09516	478	1+
239.14295	212	
239.95570	946	1+
240.03129	134	1+
240.12411	1420	1+
240.96025	810	1+
242.95887	746	1+
243.08536	1318	1+
244.03679	472	1+
246.40016	164	
246.87616	240	
247.87666	202	
248.03205	368	
248.07303	186	
249.03821	1194	1+
249.09175	274	1+
249.96956	218	1+
251.04031	284	
251.92836	166	1+
252.11844	280	1+
252.23620	166	
253.08397	248	
253.09691	356	1+
254.13883	276	1+
254.59308	196	
254.90342	192	1+
255.22700	256	
256.08778	430	1+
257.05341	232	
257.97238	192	
258.03815	190	
258.10585	402	1+
258.13476	702	1+
258.23647	192	1+
259.91341	392	1+
259.95854	196	
260.15666	290	1+
260.88791	302	1+
260.96761	560	1+
260.99002	442	1+
263.05363	1148	1+
264.23276	180	
266.83757	186	
266.86490	146	1+
267.06203	404	1+
267.08371	288	1+
267.13184	372	1+
268.94067	334	1+
268.95527	494	1+
269.00671	216	1+
269.11771	430	1+
270.12167	374	1+
270.14133	182	
270.99238	176	1+
271.03506	214	1+
272.84893	308	1+
273.21306	286	1+
273.85143	274	1+
275.89323	312	1+
275.97339	272	1+
277.09330	242	1+
277.96953	186	
278.00283	432	1+
278.82824	308	1+
278.94564	158	1+
279.07860	226	
279.10448	488	1+
279.97546	992	1+
280.26050	302	
280.97718	858	1+
282.08349	364	1+
282.95251	372	1+
282.97815	502	1+
283.12618	174	
283.25979	1284	1+
283.84951	358	1+
283.98207	298	1+
284.04778	168	1+
284.88025	440	1+
285.09686	928	1+
285.99841	194	
287.95116	582	1+
287.97705	176	
288.06433	840	1+
288.85182	240	1+
289.03214	198	
289.78563	260	
289.88075	648	1+
290.11953	180	1+
290.14043	192	
290.24880	186	1+
290.78500	174	
292.05927	1870	1+
292.86140	164	
293.87803	610	1+
294.03959	258	1+
294.23848	264	1+
294.85714	200	
295.07278	174	
295.91473	4376	1+
295.97728	868	1+
296.44545	182	1+
296.87969	302	
296.91684	3400	1+
297.10088	274	1+
297.60780	150	1+
298.02609	222	
298.22450	188	1+
298.87681	206	
299.15624	294	1+
299.23091	164	1+
299.78360	310	1+
299.86220	240	
299.91401	204	
300.09820	178	
300.17724	292	1+
300.98288	712	1+
301.04621	310	1+
301.84788	896	1+
302.11095	420	1+
303.02450	284	
303.09795	450	1+
303.84021	218	1+
303.94663	192	
304.17617	298	1+
305.18333	196	1+
305.26312	178	
305.76778	236	
305.78355	164	
305.95109	264	1+
306.07698	688	1+
306.14522	264	
306.82948	148	1+
306.95921	334	1+
307.08183	500	1+
307.13124	336	1+
307.17303	196	1+
307.28564	1546	1+
307.30100	170	
307.79746	434	1+
307.89164	408	1+
308.28932	1138	1+
308.67128	256	1+
309.03485	176	
309.14555	276	
310.02582	168	1+
310.04953	300	1+
311.16185	336	1+
311.86314	3822	1+
312.04037	252	1+
312.09778	172	1+
312.80645	268	
313.13479	250	1+
313.79906	198	
313.88721	460	1+
313.92518	10804	1+
314.06947	486	1+
314.92756	8212	1+
314.97575	212	1+
315.10573	976	1+
315.30113	270	
315.81088	510	1+
315.86071	842	1+
316.01916	252	
317.02449	166	
317.58712	168	
317.80428	396	1+
317.88822	296	1+
317.92701	192	
318.93126	4272	1+
318.95422	1322	
318.99393	662	1+
319.08197	196	
319.21743	192	
319.29385	276	1+
319.85924	180	
319.95607	684	
320.08101	804	1+
320.12496	172	
320.55425	134	1+
321.15101	260	1+
321.81777	174	
322.04180	306	1+
322.36758	98	1+
322.85212	2212	1+
323.01334	552	
323.11180	298	
323.64091	154	1+
324.03273	258	1+
324.11094	166	
324.13096	234	1+
324.90048	428	1+
325.13462	162	1+
325.77909	178	
325.84050	236	1+
325.90404	288	1+
326.09310	186	
326.17211	200	
326.27406	328	1+
326.84744	164	1+
326.87225	176	
327.08189	206	1+
327.30502	234	1+
328.19153	350	1+
328.25813	176	1+
329.02385	228	1+
329.04733	178	
329.11336	148	1+
329.16895	216	1+
329.30084	242	1+
329.87642	3748	1+
330.13101	264	1+
330.81052	562	1+
330.97939	220	1+
331.18159	206	1+
332.01642	430	1+
332.08950	444	
332.86625	188	
332.90093	532	
333.08742	944	1+
333.14537	526	1+
333.81878	172	
333.87896	212	
334.04573	176	
334.09028	626	1+
334.81211	320	1+
334.94946	228	
335.17747	254	1+
335.88283	482	
335.93813	170	
336.08358	552	
336.11405	174	
336.20541	302	1+
336.80469	304	1+
336.88052	286	
336.94140	10340	1+
337.08847	1898	1+
337.13289	136	1+
337.16600	208	1+
337.32281	346	1+
337.80880	192	1+
337.87223	552	1+
337.98742	284	1+
338.03937	398	1+
338.09079	1090	1+
338.25108	196	1+
339.25541	220	1+
340.42984	364	1+
340.86164	1944	1+
340.93744	190	1+
341.12069	1108	1+
342.17864	314	1+
342.33363	184	1+
342.85960	392	1+
343.69879	142	1+
344.07844	206	1+
344.92722	226	
346.01734	324	1+
346.93831	306	1+
347.07635	240	
347.18294	268	1+
347.88778	560	
348.06068	474	1+
348.16947	270	1+
348.88455	984	1+
349.00703	200	1+
349.88410	660	1+
350.09678	176	
350.22197	134	1+
350.91430	172	
351.10025	484	1+
351.16213	338	1+
351.82957	180	
351.96119	216	1+
352.16726	196	1+
352.81503	222	1+
352.88987	1058	1+
353.05403	204	1+
353.25085	238	1+
353.89300	912	1+
353.99055	148	1+
354.13082	402	1+
354.92935	500	1+
355.02106	192	
355.17425	636	1+
355.19020	218	
355.54568	222	1+
355.68859	82	1+
356.01426	392	1+
356.10131	776	1+
356.18283	392	1+
357.06789	176	
357.16649	180	
358.87176	1750	1+
359.13294	950	1+
359.17022	148	1+
359.96043	1392	1+
360.35117	218	1+
361.02434	310	1+
361.86422	226	
362.02698	262	1+
362.10396	562	1+
362.91473	344	1+
363.10752	490	1+
363.15294	218	1+
363.17699	186	
363.27522	254	1+
363.30183	262	1+
365.11443	278	1+
366.88349	318	1+
367.04966	600	1+
367.91651	352	1+
368.05341	474	1+
368.10177	338	1+
370.02540	204	
370.19158	366	1+
370.77448	216	1+
370.80713	206	1+
371.22757	206	1+
371.90470	680	1+
371.98732	232	1+
373.33529	214	1+
374.02331	164	1+
374.78345	248	1+
374.88907	230	1+
375.11001	1094	1+
375.96813	404	1+
376.08051	346	1+
376.11635	800	1+
376.88398	2148	1+
376.97168	308	1+
378.36893	166	
379.06490	166	
379.08597	312	
380.21086	250	1+
380.29550	312	1+
380.34998	198	1+
380.38665	254	
381.11699	662	1+
381.73112	204	1+
381.88751	258	
382.79957	200	1+
389.12440	264	
389.35074	214	
389.91402	300	
390.20764	470	1+
390.37105	202	1+
391.04623	338	1+
391.10385	434	1+
391.20922	384	1+
391.30467	184	1+
392.04432	204	1+
392.07766	318	1+
392.41565	264	1+
393.14087	196	1+
393.39177	200	1+
394.04759	288	1+
394.28864	186	1+
394.71307	94	1+
394.89354	560	1+
394.97787	940	1+
396.09079	910	1+
396.19978	238	
396.33756	236	1+
396.41582	2224	1+
396.55974	136	1+
397.07165	248	
397.21040	178	
397.24650	220	
397.34313	220	1+
398.97689	270	1+
399.02180	382	1+
399.11278	234	1+
399.22201	230	
399.32162	278	
399.89773	416	1+
400.07483	308	1+
400.20753	456	1+
401.15184	210	1+
401.20991	332	1+
401.23949	224	
401.78839	260	1+
401.98605	1094	1+
402.24879	364	1+
402.37049	332	1+
403.07271	192	
403.10003	252	
403.22186	198	
403.30772	302	1+
404.08054	212	
404.10747	232	
405.24874	334	1+
405.86526	188	
406.25493	252	1+
406.31661	402	1+
407.13488	362	1+
407.16263	184	1+
407.32481	346	1+
407.92357	240	1+
408.20277	266	1+
408.86213	196	1+
412.32302	182	1+
412.99106	168	
414.07762	466	1+
415.04149	210	1+
415.25198	204	
415.31329	188	
415.34583	312	1+
416.23730	334	1+
417.31537	294	
418.04863	778	1+
418.21962	256	
418.31413	236	
418.36564	226	
418.39832	912	1+
418.69231	154	1+
418.98322	548	1+
419.33253	422	
420.13960	816	1+
420.19335	384	1+
420.32553	460	
420.39005	178	1+
420.41838	662	1+
421.05048	230	
421.08674	872	1+
421.11214	432	1+
421.34690	888	1+
422.30411	164	
422.37947	232	
424.21751	222	1+
425.13914	182	
425.19537	210	1+
427.13886	268	1+
427.17468	186	1+
427.76919	166	1+
432.16647	216	1+
433.26912	606	1+
433.40420	500	1+
433.87918	220	1+
434.21389	206	
435.06419	242	1+
435.25581	626	1+
435.32764	170	
435.36056	412	
435.38126	202	
435.43372	180	
435.98598	382	1+
436.06632	170	1+
436.19311	262	1+
436.22276	212	
436.26027	530	1+
436.34752	306	
436.37847	212	
436.45613	242	
436.61754	124	1+
437.22674	414	1+
437.36596	692	1+
437.40364	652	1+
438.15128	390	1+
438.33294	216	
438.40571	420	1+
439.09608	1942	1+
439.15573	330	1+
439.20510	208	
440.38270	344	1+
440.42110	272	
441.23508	204	1+
441.32201	304	1+
441.33534	352	1+
441.36123	192	
441.43133	376	1+
441.98546	234	1+
442.36211	190	
442.43707	250	1+
END IONS

###FS:    #m/z: 322.92855 #charge 1+
###MS: 13
###MSMS: 14
BEGIN IONS
TITLE=Cmpd 10, +MS2(322.9286), 28.0-35.0eV, 0.3min #14
RTINSECONDS=17.0365
SCANS=13-14
PEPMASS=322.92855	971008
CHARGE=1+
183.95633	102	
188.04597	102	
189.04370	128	
190.91089	100	
191.95553	362	
193.89214	164	
196.10931	150	
197.05022	130	
201.01621	118	
203.00218	524	1+
204.94174	336	1+
206.92295	158	1+
215.88688	574	1+
216.99757	156	
219.02814	190	
219.07903	220	
219.16989	196	
219.87281	142	
220.05933	114	
220.86522	216	1+
221.03817	124	
222.97335	244	
223.95899	554	
224.19915	120	
224.97516	804	
227.93230	482	
230.90576	140	
231.01080	132	
231.02302	102	
231.12060	204	
231.84676	126	
233.04404	436	
233.06616	590	1+
233.89597	220	
235.01525	104	
235.11422	160	
235.89253	130	
235.94621	214	1+
236.10283	100	
236.85230	114	
236.90337	182	1+
237.22851	122	
238.05673	134	
238.13719	160	
238.21409	190	1+
238.93928	176	
239.07780	504	1+
239.87320	328	1+
239.95041	190	
240.94099	750	
241.93839	2398	1+
242.83615	104	
242.94099	1620	1+
244.03603	326	
244.16565	220	1+
244.93740	674	1+
245.04345	206	
245.13779	262	1+
245.97166	258	1+
246.03716	120	
248.03351	1258	1+
248.06128	222	1+
248.99107	100	
249.03826	866	1+
249.10880	100	
249.94905	130	
250.00960	116	
250.21176	132	
251.00832	110	
251.03474	190	
251.10471	158	
252.01522	202	1+
252.23328	160	
252.92324	116	
254.04231	104	
254.08935	108	
254.15825	332	1+
256.03358	198	
258.04210	108	
258.83335	240	
258.99265	230	1+
260.12959	116	
261.97215	224	
262.21344	180	1+
263.05371	852	1+
263.10838	142	
263.25037	146	
263.61911	104	
264.07630	224	1+
264.09380	102	
265.01652	434	1+
265.05817	364	1+
266.07236	194	1+
266.15699	126	
266.24350	210	
266.99899	754	
267.04773	106	
267.09741	112	
267.99811	2022	1+
268.05735	316	1+
268.10799	118	
268.13603	118	
268.82060	160	
268.95160	198	
269.00051	1382	1+
269.11931	210	
269.17647	140	
270.96428	134	
272.84152	108	
273.00842	122	
273.17302	104	
273.90003	114	
274.12809	104	
274.84632	102	
275.01689	244	1+
275.06013	342	1+
277.09257	716	1+
278.01630	122	
278.10985	118	
278.24438	148	
278.82971	102	
278.85113	234	1+
279.09049	1740	1+
279.16291	158	1+
279.22876	278	1+
280.04478	102	
280.05669	106	
281.04928	600	1+
281.19107	138	
281.22801	106	
281.24789	158	
281.26693	110	
282.02109	402	1+
282.27679	232	
283.02546	342	1+
283.04447	306	1+
283.06709	1182	1+
283.86869	140	
284.20763	202	1+
284.29111	1544	1+
285.09692	188	
285.18554	118	
286.10409	106	
286.82725	140	
286.96013	306	1+
287.85603	206	1+
287.96954	164	1+
288.03286	118	
288.06219	632	1+
290.27140	190	1+
290.91687	154	
291.87634	106	
292.05731	670	1+
292.86272	116	
293.18124	128	
293.26291	100	
294.14893	104	
294.17001	114	
294.64609	100	
294.86645	118	
295.06057	128	
295.08063	102	
295.84087	100	
299.05962	544	1+
299.12067	282	1+
299.87428	126	
300.15873	184	1+
300.84340	208	1+
300.92345	242	1+
302.10467	470	1+
302.11645	132	
302.24394	248	
303.10940	414	1+
303.14024	184	
303.23817	100	
304.06306	110	
304.18397	222	
304.22352	188	
304.25923	170	
305.19465	248	1+
306.27327	130	
307.02115	114	
307.07919	530	1+
307.28491	144	
307.88881	152	
308.29069	772	
308.86594	112	
309.02453	152	
309.22017	144	
309.29612	390	
310.30774	1018	1+
311.02558	832	
311.14320	210	1+
312.02519	2602	1+
312.88356	198	1+
313.02741	1754	1+
314.13862	228	1+
314.85457	164	
316.03057	194	
317.19511	200	
321.09743	272	1+
321.11565	204	
321.28035	106	
321.31884	170	
322.28899	136	
322.32061	214	
323.01478	120	
323.23623	3686	1+
325.06952	104	
325.26245	104	
325.31037	184	
326.03988	112	
326.11214	120	
326.20021	178	
326.28379	180	
326.96376	118	
327.07266	106	
327.24413	204	
327.26167	154	
END IONS

###FS:    #m/z: 340.93906 #charge 1+
###MS: 13
###MSMS: 15
BEGIN IONS
TITLE=Cmpd 11, +MS2(340.9391), 28.0-35.0eV, 0.3min #15
RTINSECONDS=17.809
SCANS=13,15
PEPMASS=340.93906	427780
CHARGE=1+
189.85998	292	
192.88649	148	
200.00969	134	
208.95810	114	
208.98023	212	
211.14620	126	
213.89211	130	
213.93845	2680	1+
215.88559	632	1+
215.93721	552	1+
217.88231	320	
219.03066	120	
219.87577	182	
221.89108	158	
222.97225	220	
223.95348	120	
224.97704	232	
226.94672	186	
228.12418	120	
230.97427	202	1+
231.90641	114	
231.95028	1938	1+
233.89575	396	
233.94697	672	
235.86796	116	
235.89037	206	
236.08402	108	
236.90141	134	
237.06192	178	
237.23199	160	
238.10407	160	
239.90006	124	
240.23069	892	1+
240.93715	144	1+
240.96079	176	
242.19607	112	
243.06188	112	
244.00843	220	1+
244.03809	428	1+
246.07276	194	1+
248.03710	668	1+
248.96256	112	
248.98596	288	
249.04098	472	1+
249.14679	168	
249.95949	858	1+
250.94406	130	
250.99043	132	
251.04200	138	
251.90755	134	
252.07720	310	1+
253.22357	126	
253.95706	138	
254.09090	124	
254.86667	164	
254.93631	160	
254.96451	1440	1+
255.07393	1358	1+
256.90953	402	1+
256.95972	382	
258.14410	144	
258.96349	134	
259.09698	110	
259.85844	106	
260.10701	126	
260.16113	196	1+
262.96846	176	
263.05485	236	
263.88526	164	
264.05471	146	
264.07882	134	
264.18801	108	
265.01704	678	1+
265.26180	238	1+
265.97754	138	
266.24119	128	
266.85999	124	
266.99983	642	
267.13602	210	
267.79624	106	
267.99923	410	
268.13715	294	1+
269.00192	714	
269.19058	134	
271.93079	412	1+
272.01036	172	
272.89736	124	
272.93038	422	1+
272.97460	120	
274.07142	164	1+
274.84699	212	1+
275.05772	576	1+
278.09904	116	
278.96335	122	
279.96340	158	
280.05077	110	
281.04747	1232	1+
281.18794	184	
281.26460	108	
281.83101	112	
282.27279	458	1+
282.96731	160	1+
283.02768	902	1+
283.28711	278	1+
284.29037	234	1+
285.12773	150	
286.13246	136	
287.05354	108	
288.06154	338	
288.82920	130	
289.06222	200	
289.14617	110	
289.50900	174	
290.00648	152	
290.07055	122	
290.85738	282	1+
291.14087	142	
291.83585	182	1+
292.05792	142	
293.02227	290	1+
293.06390	482	1+
294.15164	178	
295.28050	142	
295.96821	168	
296.29335	214	
296.32655	220	
296.86842	112	
297.09609	188	
297.22217	146	
297.84512	194	1+
297.97713	110	
298.08016	136	
298.18979	294	1+
298.22237	112	
298.30869	190	
298.58164	166	
299.05575	2000	1+
299.78038	196	
299.93895	232	1+
300.15468	112	
301.25513	112	
301.85022	240	1+
302.94542	116	
303.26041	272	1+
304.26131	184	1+
305.22581	120	
306.31828	108	
306.79222	522	1+
306.87929	204	1+
307.08011	256	
307.28770	592	1+
307.29970	178	
308.08125	134	
308.11771	128	
309.02297	130	
309.32676	282	1+
309.85303	106	
309.94010	258	1+
310.87634	304	1+
311.02653	598	
312.02543	558	
313.02751	1252	
313.87344	126	
313.98575	134	
315.05121	214	1+
315.15487	120	
319.07851	108	
319.13054	152	
320.26113	202	1+
321.09664	184	
321.11763	104	
322.13266	242	
322.29961	320	1+
322.71832	140	1+
322.89429	130	
323.00981	124	
323.07294	156	
323.12613	248	1+
323.23575	702	1+
323.30168	198	1+
323.88404	246	1+
324.33618	196	
325.04571	152	
325.18104	120	
325.23374	212	1+
325.26145	266	1+
326.19833	188	
326.30147	166	
326.33930	138	
326.96271	110	
327.12411	130	
327.79945	138	
328.01130	124	
329.08883	114	
329.88444	120	
332.08711	742	1+
333.27958	104	
334.30073	214	1+
334.86761	246	1+
335.83814	136	
337.08616	144	
337.17573	116	
337.24822	322	1+
337.35594	276	1+
338.30047	226	1+
338.86510	154	
340.03953	144	
340.35164	190	
340.38745	296	1+
341.19915	144	1+
341.25037	218	
342.31718	138	
343.11192	104	
343.98761	170	1+
344.13820	144	
344.21183	110	
345.10275	122	
345.25043	158	
END IONS

###FS:    #m/z: 363.95499 #charge 1+
###MS: 13
###MSMS: 16
BEGIN IONS
TITLE=Cmpd 12, +MS2(363.9550), 28.0-35.0eV, 0.3min #16
RTINSECONDS=18.5805
SCANS=13,16
PEPMASS=363.95499	275880
CHARGE=1+
164.20385	114	
191.85926	130	
201.98062	122	
205.01295	120	
205.94988	338	1+
209.92015	226	1+
209.94459	326	
210.03005	178	
212.87769	854	
213.08091	126	
222.95196	754	1+
224.94576	476	
225.93628	128	
225.96477	140	
226.88542	176	
226.94573	2650	1+
227.93058	496	
228.89261	260	1+
228.94127	3456	1+
230.88868	1160	1+
232.88274	128	
232.95958	116	
234.13037	126	
235.02558	158	
236.19841	114	
237.05321	146	
238.09719	206	
239.02970	140	
239.06811	170	
239.22617	118	
240.94137	238	
240.96141	584	1+
241.94170	260	
242.05330	118	
242.94172	888	1+
243.08405	130	
243.85002	214	1+
243.88276	128	
244.03753	350	1+
244.95523	1434	
245.94619	2008	1+
246.95227	1472	1+
246.97166	298	1+
248.03313	778	1+
248.07477	192	
248.89876	476	1+
249.03808	460	1+
250.06424	144	
250.94510	284	
250.97057	366	
252.22997	130	
253.09178	142	
257.18714	146	1+
257.97113	502	1+
258.04153	144	
260.96909	472	1+
261.06364	114	
261.10182	116	
262.05421	144	
263.05759	252	
264.99549	216	1+
265.80052	126	
265.86215	114	
266.09208	286	1+
266.97556	114	
267.13652	140	
267.24734	138	
267.85288	138	
267.97282	390	1+
268.95966	932	1+
268.99859	138	
273.05937	114	
275.05700	120	
276.88908	138	
277.06943	188	
277.84783	284	1+
278.07678	124	
279.13416	112	
279.94154	352	1+
280.08509	114	
281.04061	114	
281.08247	134	
282.01547	244	1+
282.09126	262	1+
282.27713	370	1+
282.88039	140	
283.06609	526	1+
283.26278	148	
283.98615	302	1+
284.84686	378	1+
285.03629	136	
285.84511	258	1+
287.07446	116	
288.06254	886	1+
291.91946	160	
292.05968	894	1+
292.86482	138	
293.42700	200	1+
294.27754	116	
295.05062	344	1+
295.06763	172	
296.80079	206	1+
296.98318	214	1+
297.19249	142	
297.91383	146	
298.08282	392	
298.57765	146	
301.86089	188	
302.09849	138	
302.23821	166	
302.91317	122	
303.08865	262	1+
303.22906	116	
303.85624	372	1+
304.09277	202	1+
304.60408	250	1+
305.12351	136	
305.26613	128	
305.78351	272	
306.27288	150	
306.79197	162	
307.02184	390	1+
307.08090	144	
307.12264	130	
307.28884	882	1+
307.30782	242	
308.29382	596	1+
308.79083	298	1+
308.92665	120	
309.14491	112	
310.09431	210	1+
310.30829	446	1+
311.02571	416	
311.50411	126	
311.88948	120	
312.02433	1058	1+
312.79945	210	1+
312.85108	168	
313.02659	776	1+
314.84981	114	
314.87576	154	
314.92908	290	1+
315.15826	124	
316.90966	128	
319.07843	176	
319.85942	120	
321.03823	128	
321.09581	178	1+
321.30207	156	
322.93713	138	
323.01395	218	
323.86720	286	1+
324.01983	194	
324.32089	122	
324.89439	256	
325.02440	162	
325.05276	152	
325.14341	140	
325.27641	116	
326.28300	140	
326.33353	162	
327.27409	174	1+
327.34007	120	
327.79970	136	
329.30380	140	
329.78291	126	
329.81063	132	
329.87164	114	
330.19495	166	
331.80850	126	
332.09389	144	
333.09243	302	
335.79369	402	1+
336.07942	130	
336.22642	136	
336.30347	340	1+
336.94363	602	1+
337.09216	432	1+
337.33555	224	1+
338.95831	128	
342.20478	130	
342.27991	218	
342.87480	124	
344.27432	180	
344.29815	154	
345.04017	138	1+
346.22808	118	
346.82666	142	
347.30259	134	
348.30165	128	
348.32392	148	
349.25070	120	
349.28837	124	
349.31779	854	1+
350.33592	130	
351.33473	234	
354.87412	182	
355.05047	290	
356.05154	966	1+
356.33830	128	
356.84181	140	
356.98674	136	
357.05399	646	1+
359.18298	468	1+
360.11525	116	
360.24864	304	1+
361.25123	200	1+
362.17413	116	
362.20599	114	
362.31223	142	
362.36074	154	
363.00346	118	
363.11126	304	1+
363.23997	344	1+
364.14601	210	1+
364.24464	238	1+
364.33415	172	1+
364.82658	154	
365.28446	384	1+
365.31193	154	
365.38755	114	
366.20509	112	
367.32819	702	1+
368.12388	122	
368.41979	530	1+
369.16283	180	
END IONS

###FS:    #m/z: 340.93908 #charge 1+
###MS: 17
###MSMS: 18
BEGIN IONS
TITLE=Cmpd 13, +MS2(340.9391), 28.0-35.0eV, 0.4min #18
RTINSECONDS=22.273
SCANS=17-18
PEPMASS=340.93908	574550
CHARGE=1+
143.71085	108	
189.86193	204	1+
192.92567	296	
205.01504	216	1+
208.97758	118	
212.07656	158	
212.96687	154	1+
213.62714	106	
213.93819	2682	1+
214.16120	110	
215.41424	104	1+
215.88640	736	
215.93657	574	1+
217.88157	640	1+
217.93548	190	
219.02987	114	
219.87734	152	
222.95065	112	
222.97437	130	
223.95484	298	
224.97125	208	
226.09469	134	
226.94587	150	
228.94841	120	
230.90361	116	
231.12020	288	1+
231.94868	1830	1+
233.89557	546	1+
233.94437	398	1+
235.14318	310	1+
235.89283	128	
235.94337	148	
236.01813	110	
237.06568	350	1+
237.88655	128	
238.98531	158	
239.05019	126	
239.10407	152	
239.90198	156	
240.22835	1236	1+
240.26329	108	
240.96263	264	1+
241.19498	120	
242.92110	124	
243.08662	136	
244.03572	324	
244.95746	114	
246.90255	114	
246.97338	126	
247.03940	118	
247.97953	614	1+
248.03175	916	1+
248.43983	122	1+
248.89853	182	
248.98357	538	1+
249.18842	242	1+
249.89087	198	1+
249.95781	1166	1+
250.60593	124	
251.92660	152	
252.11096	130	
252.22812	144	
252.91978	162	
252.98067	194	1+
253.03191	202	1+
253.05385	168	
254.01090	108	
254.19655	232	1+
254.93884	278	1+
254.96540	1148	1+
255.07456	1098	1+
256.09748	142	
256.25550	114	
256.91151	164	
257.03676	108	
258.01388	132	
258.06900	120	
260.62821	108	
260.98374	294	
262.18995	160	1+
262.92750	180	
262.96348	208	
263.05595	270	
263.10342	140	
264.05456	388	1+
264.07042	118	
264.25536	196	1+
265.01599	1056	1+
265.09091	238	
265.15354	136	
265.96682	176	1+
266.99795	970	1+
267.10168	140	
267.13365	186	
267.95502	262	1+
268.17350	108	
268.95762	176	1+
268.97603	134	
269.00281	620	1+
270.96814	138	
271.04071	114	
271.20304	140	
272.93326	244	1+
273.05876	386	1+
273.97147	312	1+
275.05106	288	
275.93078	178	1+
278.83234	294	1+
279.08596	192	1+
279.84936	162	
279.96254	182	
280.22557	110	
280.97908	246	1+
281.02348	122	
281.04781	954	1+
281.25639	128	
281.29994	142	
281.96117	214	1+
282.07245	152	
282.27427	1002	1+
283.02705	742	1+
283.04500	150	
284.29188	290	
285.09708	214	
285.29152	130	
285.96542	160	1+
286.09440	258	1+
286.91453	152	
287.96745	188	1+
288.06307	918	1+
289.14684	198	1+
289.50979	112	
289.85495	116	
290.84254	150	
291.11683	158	
291.26862	340	1+
291.86221	124	
292.05904	326	
293.06115	440	1+
294.84954	206	1+
295.97213	208	
296.08721	148	
296.32709	112	
296.97661	124	
297.09944	142	
297.97490	518	1+
297.99062	186	
298.08027	200	
298.94686	152	
299.01159	132	
299.05759	1748	1+
299.08172	128	
299.20252	128	
299.94281	178	1+
300.51284	328	1+
301.01617	286	1+
301.04073	116	
301.13434	114	
301.26178	118	
301.84838	148	
303.04026	114	
303.81329	224	1+
304.27177	110	
305.08789	142	
305.22393	126	
306.07422	238	1+
306.79653	126	
307.07666	172	1+
307.12815	134	
307.24764	122	
307.28346	294	
307.30357	182	
307.88573	116	
308.10058	130	
308.29286	348	1+
308.80570	168	
309.25744	122	
309.28050	124	
309.32552	176	
309.95146	136	
310.24236	116	
310.32772	136	
310.87598	144	
311.02481	636	
311.55647	124	
311.86460	446	1+
311.88142	156	
312.02730	348	
313.02822	1342	1+
315.13703	202	1+
315.16161	264	1+
316.75718	132	
318.27304	130	
318.85221	162	1+
319.07884	338	1+
319.18736	120	
320.91584	152	
322.13107	152	
322.30974	388	
323.23719	594	
324.10798	388	1+
324.28923	232	1+
324.32388	128	
325.00393	114	
325.25612	134	
325.32713	170	1+
326.17067	298	1+
326.33477	150	1+
326.79099	490	1+
327.23032	146	
328.18717	140	
329.08538	122	
330.81820	132	
332.08506	256	1+
332.10469	148	
333.16938	220	
335.14401	270	1+
335.31645	174	1+
335.81767	110	
337.09143	244	
337.19483	120	
337.24119	182	1+
337.35357	150	
337.87208	118	
338.28188	164	
339.07163	114	
340.18908	114	
341.17340	134	
341.25348	174	
341.31183	398	1+
341.39588	112	
342.27575	138	
342.31468	344	1+
END IONS

###FS:    #m/z: 363.95508 #charge 1+
###MS: 17
###MSMS: 19
BEGIN IONS
TITLE=Cmpd 14, +MS2(363.9551), 28.0-35.0eV, 0.4min #19
RTINSECONDS=23.0445
SCANS=17,19
PEPMASS=363.95508	393358
CHARGE=1+
189.86339	200	
196.88185	128	
198.87502	124	
207.87806	200	1+
207.94359	296	1+
209.94198	454	
210.88212	174	
210.93398	122	
212.87809	1206	1+
218.02941	128	
222.95050	688	1+
223.21209	136	
224.06574	112	
224.94942	934	1+
224.97565	170	
225.96777	288	1+
226.87413	158	1+
226.89511	118	
226.94577	4644	1+
227.85627	130	
227.93043	466	
228.89378	250	
228.94081	3490	1+
229.02607	308	1+
229.92912	154	
230.88802	1242	1+
233.06479	124	
233.20238	146	
237.84450	142	
238.06471	196	1+
239.96076	150	
240.93647	210	
240.96123	344	
241.93978	168	
242.94003	1318	1+
242.95641	460	1+
243.08823	118	
244.03434	310	
244.08568	186	1+
244.95622	1558	
245.04511	140	
245.12492	130	
245.22301	158	
245.94507	2872	1+
246.04862	274	1+
246.69761	98	1+
246.90436	178	
246.95147	1790	1+
246.97529	180	
248.03404	130	
248.89847	458	
248.96091	124	
249.03839	532	1+
249.98801	116	
250.21497	130	
250.81544	116	
250.94839	178	
250.97947	114	
251.03966	124	
252.02712	188	1+
252.22666	308	1+
252.89947	382	1+
255.02767	144	
255.13669	124	
257.85408	236	1+
258.96865	122	
260.96680	552	1+
261.15591	152	
263.05641	302	1+
264.96060	184	
265.98147	178	
266.24589	268	
267.00103	160	
267.13227	162	
267.97049	358	
268.95883	112	
268.96854	626	1+
269.00189	486	
269.02288	154	
269.03570	116	
269.11575	122	
269.96961	420	1+
272.89296	140	
273.11410	114	
274.05448	252	1+
275.07887	126	
277.11927	136	
277.85541	192	
278.24491	118	
278.85214	222	1+
279.94877	116	
280.26267	202	
280.79355	124	
280.87760	246	1+
280.90299	222	1+
281.25851	200	
283.07346	130	
283.85090	118	
283.98637	282	1+
284.06552	146	
284.10380	218	1+
284.84648	466	1+
286.43553	156	
287.12887	114	
287.81852	130	
288.06133	298	
288.26430	162	
289.14218	114	
290.90631	128	
290.92700	266	1+
291.03734	170	
291.91669	112	
292.06102	1008	1+
292.86224	116	
293.04024	128	
295.04090	258	1+
296.02357	280	
296.91509	118	
297.87125	116	
298.57981	168	
298.80200	308	1+
298.89609	124	
298.99424	304	1+
299.80697	192	1+
299.86807	126	
301.13559	374	1+
301.85639	238	
302.21940	152	1+
302.80328	224	1+
302.85445	666	1+
303.03517	174	1+
303.85727	534	1+
303.94286	148	
306.12029	156	
306.27256	228	
306.95238	118	
307.08044	320	1+
307.28414	178	
307.30567	298	
307.79530	126	
308.17764	124	
308.29223	802	1+
308.40420	126	
309.04679	134	
309.12589	140	
309.80059	186	
310.30671	454	1+
310.85539	116	
311.02624	448	1+
311.87320	186	
312.27953	280	1+
312.84058	184	1+
312.86272	268	1+
313.02801	546	1+
313.88256	146	
315.16602	124	
317.11823	142	
317.30448	126	
317.86135	340	1+
318.59600	120	
319.08413	174	
319.95754	156	1+
320.15539	114	
320.80255	230	1+
321.11895	130	
322.14707	158	
322.30677	118	
323.26857	128	
324.01464	346	1+
324.87498	144	
326.87892	136	
329.87145	436	1+
332.08621	708	1+
332.86237	150	
333.78174	164	
334.10075	114	
334.78927	130	
335.89584	154	
336.80488	302	1+
336.94292	304	1+
337.09275	188	
337.25567	202	
337.30543	156	
337.87220	154	
338.17846	206	1+
341.09002	122	1+
342.28126	472	1+
343.26624	130	
345.08594	212	1+
345.13478	118	
345.77216	124	
346.26975	154	
347.18378	118	
347.30250	264	
348.31697	130	
348.35342	112	
348.92292	154	1+
349.14012	150	
349.31869	422	1+
350.98686	114	
351.33842	374	1+
352.88037	132	
353.16595	198	1+
355.05220	300	
355.83162	186	
355.87970	148	1+
355.92720	118	
356.05193	986	1+
356.81382	318	1+
357.05513	682	1+
358.19450	170	
359.18118	216	
360.32589	110	
361.11829	154	
362.26218	130	
362.92478	108	1+
363.09455	144	
363.11485	158	
363.22672	114	
363.36750	184	
364.08857	192	1+
364.13603	112	
365.12482	238	1+
365.28241	158	
365.31381	168	
365.38463	118	
365.91734	132	
367.29473	252	1+
367.32789	592	1+
368.42080	472	1+
369.34289	248	
END IONS

###FS:    #m/z: 336.94456 #charge 1+
###MS: 17
###MSMS: 20
BEGIN IONS
TITLE=Cmpd 15, +MS2(336.9446), 28.0-35.0eV, 0.4min #20
RTINSECONDS=23.8165
SCANS=17,20
PEPMASS=336.94456	110022
CHARGE=1+
205.94746	182	
207.97439	104	
208.13084	122	
208.98186	132	
210.94576	110	
211.94309	6608	
212.87800	756	1+
212.94497	210	
213.93752	3568	1+
215.88511	562	1+
217.88098	278	1+
219.02779	104	
222.01686	110	
222.97147	332	1+
223.58470	100	
223.95885	150	
225.88781	204	1+
228.89433	120	
229.95408	6408	1+
230.03286	112	
230.89006	674	1+
231.12470	168	
231.94924	2864	1+
232.12374	102	
233.04335	250	
233.89749	762	1+
233.94626	472	
235.04761	132	
235.89962	126	
235.94778	248	
236.07773	170	
239.90039	122	
240.79957	106	
241.04548	186	
241.08698	102	
241.13295	138	
242.96394	238	1+
243.08090	118	
245.03650	126	
246.05625	140	
246.97362	134	
247.02330	116	
247.03992	108	
247.96404	1548	
248.03304	1514	1+
248.89626	534	1+
248.98448	350	
249.03773	886	1+
249.96163	1620	1+
250.07628	114	
250.98458	132	
252.10012	108	
252.11903	140	1+
252.23974	138	
252.90472	296	1+
252.96964	5026	1+
253.08240	116	
254.08539	228	
254.93669	108	
254.96628	1830	1+
255.07374	1028	1+
255.09431	248	1+
256.96221	182	
257.40776	148	
257.57302	100	
258.24956	100	
258.83759	100	1+
258.96352	118	
260.16136	116	
261.05615	126	
261.92510	98	
262.04997	754	1+
262.07051	100	
262.43152	214	1+
262.92961	122	
263.05440	654	1+
263.61482	100	
265.01422	846	1+
265.05982	144	
265.25740	164	
265.84420	228	1+
266.82066	198	1+
266.99521	612	1+
268.84560	198	1+
269.83651	208	1+
269.96573	120	
270.98183	454	
271.05249	172	
271.58302	102	
271.84051	248	1+
272.09922	220	1+
272.97796	292	
273.98339	168	
275.05539	354	1+
275.92663	106	
276.06925	106	
276.97622	100	
277.06574	324	1+
277.26116	102	
277.95929	184	1+
278.09811	148	
278.13932	166	
278.52748	100	
278.74276	104	
278.83468	256	1+
278.97328	172	1+
279.10075	194	1+
279.27340	112	
281.04759	794	1+
282.27848	180	
283.02626	112	
283.84033	126	
284.02996	152	
285.16104	122	
285.23898	166	
285.85110	238	1+
286.06894	190	
288.06397	258	
288.19238	128	
288.51944	100	
288.90779	100	
289.00640	456	1+
289.07078	212	
289.13992	252	1+
290.06201	140	
291.87714	122	
292.06009	860	1+
292.26252	268	1+
293.06400	514	1+
293.17282	102	
293.62309	110	
294.00062	214	
294.08450	118	
295.27419	112	
295.97112	504	1+
296.28833	118	
296.99789	102	
297.87056	120	
298.00885	116	
298.08092	144	
298.23683	102	
298.79936	160	
298.95085	130	
299.05836	890	1+
300.01079	258	1+
300.15995	112	
301.06367	130	
301.80516	106	
303.14920	124	
303.25679	112	
303.77151	134	
304.74936	110	
306.07145	126	
306.27233	100	
306.79026	314	
307.08306	120	
307.30948	132	
307.51430	132	
307.89106	114	
308.26750	154	
308.28668	164	
308.80367	104	
308.86875	212	
308.91350	150	
309.02252	124	
310.30391	126	
310.90230	104	
311.03050	124	
312.94301	120	
313.02707	406	1+
315.06220	116	
315.16177	324	1+
315.93969	160	1+
316.94044	276	1+
317.43387	112	
319.08392	180	
319.27581	178	1+
320.08321	128	
321.02792	122	
321.12725	130	
322.13719	102	
322.31035	152	
323.01377	214	
323.23687	166	
323.30883	144	
324.05527	102	
324.12465	158	
324.95566	100	
325.88182	190	1+
325.89884	138	
325.97117	218	1+
328.31342	100	
328.82125	158	
329.86949	220	1+
332.08670	130	
334.07038	210	
334.08979	226	1+
334.32729	194	
335.32029	150	1+
335.33733	150	
336.04519	108	
336.30574	146	1+
337.09296	278	
337.25173	130	
337.27240	104	
337.35614	342	1+
338.28944	134	
339.08589	112	
339.26165	142	
340.26299	140	
340.39189	212	
END IONS

###FS:    #m/z: 340.93919 #charge 1+
###MS: 21
###MSMS: 22
BEGIN IONS
TITLE=Cmpd 16, +MS2(340.9392), 28.0-35.0eV, 0.5min #22
RTINSECONDS=27.5
SCANS=21-22
PEPMASS=340.93919	535414
CHARGE=1+
183.86944	262	
196.88075	124	
205.96922	168	1+
207.03294	108	
208.88340	102	
213.00840	100	
213.93850	2818	1+
215.88763	638	1+
215.93668	526	
217.88278	328	1+
217.93667	334	1+
217.97427	246	1+
219.89574	116	
222.95269	252	1+
223.97636	262	
224.97424	234	
226.61913	118	
226.89395	122	
226.94385	182	
228.99932	122	
230.88927	188	
231.11872	156	
231.89772	150	
231.94974	2194	1+
233.04570	150	
233.06632	146	
233.89659	650	1+
233.94595	368	
235.89331	224	
235.91778	100	
236.16872	108	
238.04348	182	
238.21413	134	
239.21478	192	
239.90596	152	
240.22967	900	1+
240.95558	116	
242.94015	242	1+
244.03807	280	
244.87577	132	
245.96072	156	
246.06316	116	
246.97473	236	
247.11444	100	
248.03166	446	1+
248.89733	118	
248.98637	270	1+
249.96065	806	1+
250.94680	202	
251.07439	154	
251.95582	182	
252.23492	148	
252.94628	108	
253.08600	116	
254.10666	100	
254.96410	1084	1+
255.01200	102	
255.07224	286	
256.08032	214	
256.10932	114	
256.96016	128	
257.10142	132	
257.83389	154	1+
257.95710	508	1+
257.96260	136	
258.90433	166	1+
258.96022	430	1+
259.51197	104	
259.71007	106	
260.01640	232	1+
260.79938	106	
261.04680	234	1+
262.04885	160	1+
262.97730	264	1+
263.02808	130	
263.09904	128	
264.09051	262	1+
264.13781	108	
265.01547	504	1+
265.11168	124	
265.99662	576	1+
266.24502	150	
266.96038	108	
266.99955	492	1+
267.06662	120	
267.13832	176	
267.50674	114	
267.89496	256	1+
268.83727	132	
268.95367	100	
269.00147	546	
270.96031	100	
272.58176	112	
272.97450	168	
273.08074	102	
273.97603	110	
275.05212	120	
275.86250	110	
277.96420	214	1+
278.84425	228	1+
279.27287	144	
280.00540	110	
280.05917	150	
280.26023	172	
280.28264	100	
280.97808	104	
281.04876	384	
281.85692	140	
282.05015	228	
282.27589	610	1+
282.91649	126	
283.02467	468	1+
287.11136	100	
288.06226	288	
289.06729	130	
289.22988	184	
290.02386	102	
290.85483	154	
290.90796	126	
292.06703	306	1+
292.80126	260	1+
292.84745	342	1+
293.23259	134	
294.08903	106	
294.27693	332	1+
295.99071	144	
296.07689	156	
296.14120	136	
296.29323	112	
297.97159	394	1+
298.08273	216	
298.80075	230	1+
299.05726	898	1+
299.97001	108	
301.05657	406	
301.21986	204	
302.17551	124	
304.02238	188	1+
304.79251	102	
306.29386	202	
306.79147	112	
306.88022	106	
307.13060	112	
307.15471	132	
307.17621	106	
307.28443	116	
307.30933	118	
307.35921	100	
307.78411	150	
308.28990	376	
308.79372	178	
309.01871	132	
309.30371	194	
309.32298	148	
309.84309	150	
309.87448	106	
310.30701	112	
310.87993	350	1+
311.02663	308	
312.02491	1206	1+
313.02753	786	1+
313.33616	110	
313.84670	104	
314.85411	138	
316.14870	102	
318.11744	336	1+
318.14798	158	
318.86004	200	1+
319.07964	156	
319.12106	266	1+
321.22037	114	
321.88735	106	
322.13185	186	
322.15585	152	1+
322.85850	120	
323.01476	148	
323.23771	474	1+
324.88595	120	
326.16679	138	
326.31064	244	
327.31017	256	1+
327.80547	208	1+
329.86926	242	
332.08969	178	
333.05279	108	
333.10141	106	
334.95830	100	
336.33018	118	
337.25407	218	1+
337.32925	122	
337.35247	114	
338.05683	110	
338.09198	132	
338.96173	116	
339.30648	102	
340.39216	372	1+
340.59811	108	
341.24388	188	
342.11296	356	1+
342.30885	132	
343.06281	134	
343.24555	134	
343.26872	124	
END IONS

###FS:    #m/z: 363.95521 #charge 1+
###MS: 21
###MSMS: 23
BEGIN IONS
TITLE=Cmpd 17, +MS2(363.9552), 28.0-35.0eV, 0.5min #23
RTINSECONDS=28.2715
SCANS=21,23
PEPMASS=363.95521	389484
CHARGE=1+
75.42706	98	
187.51751	112	
189.86369	192	
191.85781	196	
191.95375	144	
205.94306	204	1+
209.94493	268	
210.94425	140	
212.88117	428	
212.90293	94	
213.90548	98	
216.41258	116	
222.18146	138	
222.95182	700	1+
222.98333	146	
223.02012	174	1+
224.94968	920	1+
224.97423	160	
226.89249	160	1+
226.91097	124	
226.94653	2616	1+
227.93696	4170	1+
228.89629	472	1+
228.94156	3560	1+
229.08156	118	
230.86481	98	
230.88897	1182	
234.97019	108	
238.21756	152	
240.91765	104	
240.93893	1028	1+
240.96072	236	1+
242.94124	878	1+
242.95836	694	
243.08701	122	
244.03532	234	1+
244.83807	106	
244.95697	1870	1+
245.90219	96	
245.94741	2272	1+
246.16481	164	1+
246.95182	1934	1+
247.09853	154	
247.12694	142	
248.03531	724	1+
248.12238	116	
248.80610	146	
248.89882	506	
249.04007	480	1+
249.80237	106	
250.61320	112	
250.94902	128	
251.04050	138	
251.10214	110	
251.15391	114	
251.92903	116	
252.03741	130	
252.06833	242	1+
252.22806	290	
254.08369	126	
254.15372	100	
255.09664	120	
256.06591	94	
256.95685	98	
257.97138	358	1+
258.05217	106	
260.09396	228	1+
260.97185	192	
261.93614	122	
261.98537	118	
262.73440	116	
263.05388	524	1+
263.95138	178	1+
263.97850	172	
264.12340	98	
265.00943	112	
265.22313	134	
266.94671	108	
266.98950	102	
267.06130	106	
267.13024	118	
267.97155	388	1+
268.95973	1052	1+
269.00208	242	
269.96615	594	1+
271.91134	120	
271.93754	102	
274.99173	250	1+
275.05822	140	
275.84734	206	1+
276.02455	106	
277.05066	150	
278.83484	96	
279.10067	120	
279.97087	132	
280.25793	130	
282.54594	104	
282.58302	106	
282.89287	116	
283.79015	186	
283.84968	132	
283.98082	156	
284.84484	324	1+
284.98701	140	
285.09136	170	
285.96499	128	
286.07327	232	1+
287.45254	98	
288.05955	466	1+
288.81936	124	
292.05365	126	
292.27438	260	1+
292.84597	216	1+
293.05921	250	1+
295.02359	96	
296.84401	116	
297.98029	178	
298.58600	106	
298.80285	356	1+
298.85107	124	
300.87180	194	1+
301.25916	106	
301.79882	122	
301.98433	98	
302.24638	258	1+
303.80476	410	1+
303.85404	342	1+
304.77646	326	1+
305.12073	98	
306.01723	152	
306.10518	196	1+
306.27545	256	
306.43199	124	
306.85452	154	
307.08419	94	
307.13481	218	1+
307.28682	806	1+
307.30598	182	
307.78912	212	
308.29334	798	1+
308.39753	146	
308.79285	158	
309.05590	150	
309.80327	100	
309.88451	110	
309.97198	164	
310.92820	94	
311.02332	370	1+
312.56296	96	
313.02964	430	
316.91103	96	
319.09974	330	1+
319.59874	98	
320.80367	204	1+
322.08594	164	1+
322.30582	128	
323.06533	122	
323.23196	168	1+
324.01990	112	
324.29186	144	
324.31526	196	1+
324.78492	94	
326.14390	126	
326.86891	148	
327.57924	104	
327.79361	120	
328.22201	116	
328.29867	142	
328.81388	156	
328.88315	186	
329.13469	118	
329.17720	108	
330.29161	166	
330.78742	126	
332.08552	646	1+
335.84714	100	
336.31925	110	
336.94497	328	1+
337.09123	324	1+
337.13997	100	
337.81201	98	
339.29649	140	
340.82069	102	
341.05603	192	1+
341.13748	110	
341.31704	98	
341.90991	306	1+
342.17743	106	
342.86615	282	1+
343.16918	114	
343.27884	158	
345.96084	98	
348.32359	110	
349.31964	198	
349.81323	212	1+
349.83554	100	
350.23793	116	1+
350.32026	102	
351.32912	160	
352.88618	114	
355.05228	166	
356.05340	430	1+
357.05526	250	1+
357.77415	174	
358.19054	424	1+
360.10931	112	
362.23199	124	
364.31711	340	1+
364.84322	102	
365.38997	128	
366.27790	148	
366.32485	502	1+
367.13674	94	
367.32930	362	1+
368.20773	112	
368.41840	250	1+
END IONS

###FS:    #m/z: 336.94437 #charge 1+
###MS: 21
###MSMS: 24
BEGIN IONS
TITLE=Cmpd 18, +MS2(336.9444), 28.0-35.0eV, 0.5min #24
RTINSECONDS=29.044
SCANS=21,24
PEPMASS=336.94437	95964
CHARGE=1+
68.31805	102	
89.36295	104	
93.05434	98	
97.12664	92	
183.05335	106	
189.07259	92	
189.86110	116	
197.95978	106	
205.01184	130	
206.97480	96	
207.01371	92	
209.93912	210	
211.88638	94	
211.94366	6880	1+
212.53371	90	
212.87838	544	
213.87774	322	
213.93947	3116	1+
215.88470	356	1+
215.93370	162	
217.88200	188	
217.93324	160	
219.03235	140	
222.97153	290	1+
223.95645	116	
223.97401	242	1+
226.26218	92	
226.87390	92	
227.90782	126	
228.10789	100	
228.89125	116	
229.86168	100	
229.95403	6848	1+
230.08128	102	
230.88806	616	1+
231.94991	3672	1+
233.00728	114	
233.04596	194	
233.06820	126	
233.89922	332	1+
233.94700	170	
234.15236	102	
234.95692	172	
235.89350	166	
235.95361	132	
236.14257	148	
238.04836	298	1+
238.95016	260	1+
239.89377	278	1+
239.93189	120	
240.62052	94	
241.04421	114	
242.93831	94	
243.18732	192	1+
243.21183	96	
243.75413	98	
244.03417	142	
244.05724	96	
246.97801	270	
247.14353	148	1+
247.96484	2100	1+
248.03272	600	1+
248.45032	92	
248.90220	300	1+
248.98918	162	
249.96065	1102	1+
250.89911	92	
251.95553	200	
252.11416	228	1+
252.23053	170	
252.88843	96	
252.96999	3992	
253.68993	96	
254.96456	1980	1+
255.07487	690	1+
255.92838	92	
256.96180	322	1+
259.98580	172	1+
260.94907	92	
261.80932	110	
262.92765	156	
263.05383	512	1+
263.94393	102	
264.58694	92	
265.01522	456	
266.24397	128	
266.99830	156	
267.13547	130	
268.83963	124	
269.00338	384	1+
269.83930	142	
270.12973	116	
270.72569	90	
270.90072	130	
270.98034	376	1+
272.97354	226	
273.07261	142	
274.85839	94	
275.05689	414	1+
275.84283	106	
276.01054	92	
276.10019	94	
276.91188	266	1+
277.08982	132	
277.11482	112	
277.88860	94	
277.96014	302	1+
278.09953	126	
278.24652	212	
278.83533	328	1+
279.09615	206	1+
279.15858	120	
280.24665	118	1+
280.26323	190	1+
280.86642	260	1+
281.04653	820	1+
281.96539	94	
282.89993	194	1+
283.02725	490	1+
285.00922	140	
285.09414	146	
285.84698	244	1+
286.84984	156	1+
287.27624	166	
288.06104	432	1+
288.99288	112	
289.00768	98	
289.51579	152	
290.01928	126	
291.80738	92	
292.05514	308	
293.06603	264	
293.08934	154	
293.10707	254	1+
293.22336	120	
293.25457	132	1+
293.84583	106	
293.99711	188	
294.07099	162	
294.27927	144	
294.84881	130	
295.99214	94	
297.09181	110	
297.68067	102	
298.08107	166	
298.13003	112	
299.05683	886	1+
299.86319	110	
299.90525	96	
299.92195	102	
300.22962	194	1+
300.51354	114	
303.07832	98	
304.83179	184	1+
306.06715	124	
306.08636	92	
306.30312	380	1+
306.79220	354	1+
306.88449	160	
307.28813	212	
307.30939	264	1+
307.87324	312	1+
308.07524	102	
308.29046	182	
309.32504	186	
309.87679	290	1+
310.14328	94	
310.79427	108	
311.02438	126	
311.32546	148	
312.02694	124	
312.94194	196	
313.02778	254	
313.87688	174	1+
315.10909	258	1+
315.15835	158	
316.16476	126	
316.18980	92	
316.98736	94	
318.92682	118	
321.09195	136	
321.22162	160	
321.42787	146	
322.26919	100	
322.30561	106	
322.82502	90	
323.24078	134	
323.30166	120	
324.91446	144	
325.09323	190	1+
325.16547	162	1+
325.89594	124	
326.03863	132	
326.17424	204	1+
326.87294	278	1+
328.31116	284	1+
329.03598	96	
331.03629	116	
333.32237	230	1+
336.14998	264	1+
336.33769	138	
337.09076	270	1+
337.24370	120	
338.33771	220	
339.15179	134	
339.22640	106	
339.83455	98	
340.18797	100	
340.35283	142	
340.82789	92	
END IONS

###FS:    #m/z: 322.92898 #charge 1+
###MS: 25
###MSMS: 26
BEGIN IONS
TITLE=Cmpd 19, +MS2(322.9290), 28.0-35.0eV, 0.6min #26
RTINSECONDS=32.727
SCANS=25-26
PEPMASS=322.92898	1251636
CHARGE=1+
91.21918	92	
163.41815	88	
184.13478	102	
192.05272	106	
192.88906	110	
192.97255	88	
196.13085	226	
200.92846	92	
203.50043	92	
205.02080	140	
205.94861	160	
212.87308	116	
215.88768	394	
217.88006	88	
217.90001	122	
220.86560	178	
220.95132	146	
221.06542	122	
223.96137	400	
223.97314	474	1+
226.85528	92	
227.10293	126	
227.93298	278	1+
229.09151	94	
230.85731	122	
232.16649	102	
232.91307	180	1+
233.04787	118	
233.06472	602	
233.89648	270	
234.89585	146	
235.64635	90	
237.06001	118	
237.22681	90	
238.87740	220	
238.94438	106	
239.02966	108	
239.07853	676	1+
239.18061	98	
239.82664	212	1+
240.26811	94	
240.89625	92	
240.94017	3218	
240.96743	96	
241.18674	96	
241.94106	2562	
241.99354	88	
242.94042	8146	1+
243.03237	396	1+
243.08170	140	
243.74767	102	1+
243.88121	800	1+
244.05734	96	
244.85467	104	
244.93893	1742	1+
245.03492	262	1+
245.10806	142	1+
246.06115	88	
246.85391	126	
246.97463	488	1+
248.03306	1004	1+
248.84989	138	
249.03815	678	1+
249.23213	114	
249.96999	100	
251.03388	94	
251.07778	110	
251.12199	114	
252.51386	100	
252.65288	90	
253.92085	92	
254.82845	130	
256.00273	224	1+
256.90032	138	
258.80122	152	
261.79410	92	
261.89139	206	
263.05490	876	1+
264.10911	136	
265.01612	526	1+
265.04670	224	
266.24585	220	
266.99881	366	
267.08226	100	
267.13515	258	
267.26380	92	
267.88774	134	
268.00118	256	
268.13637	146	
268.95315	122	
269.00051	772	1+
269.12545	108	
269.80187	180	
272.84470	138	
274.01005	114	
274.24608	98	
274.80809	192	1+
276.84003	164	
277.06930	170	
277.09559	152	
277.86756	100	
278.09189	120	
278.24082	134	
278.27420	152	
278.84123	128	
279.09194	730	1+
279.27941	198	
280.22463	122	
280.25972	136	
281.04962	192	
281.29384	120	
281.41827	96	
281.95399	212	1+
282.08497	112	
282.15819	94	
282.27253	116	
283.02200	166	
283.06530	290	1+
283.85338	176	1+
284.04851	94	
284.29032	1106	1+
285.26455	106	
285.90162	114	
285.94540	92	
287.19352	116	
288.06318	344	1+
288.10932	130	
288.80210	98	
290.86062	466	1+
292.05889	838	1+
294.84980	192	
295.02132	96	
295.06779	172	
296.23542	112	
296.84146	128	
298.78109	104	
298.86831	138	
298.96603	90	
299.05627	294	1+
299.78392	250	
300.34346	106	
301.05458	150	
303.11171	124	
303.24898	212	
304.03601	90	
304.05379	100	
304.25856	144	
304.98042	108	
305.90216	102	
306.27651	244	
306.61288	102	
306.77688	156	
306.79163	138	
307.07737	130	
307.28702	1476	1+
307.30721	272	
307.79010	314	1+
307.89194	118	
308.29094	1238	1+
308.81632	282	1+
308.86812	128	
308.89210	132	
309.26325	98	
309.42095	104	
309.56777	104	
309.83802	202	
310.30681	1264	1+
310.96775	134	1+
311.02237	456	
311.79401	94	
312.02545	1118	1+
312.87987	124	
313.02777	732	1+
317.85060	172	1+
320.09106	194	1+
320.16828	144	1+
320.29087	134	
322.31371	120	
322.32509	136	
323.21767	142	
323.23634	822	1+
323.71242	90	
324.06658	134	
324.15242	128	
324.25629	118	
324.33476	94	
324.89034	176	
326.17629	94	
326.89205	142	
327.27341	94	
328.13294	90	
END IONS

###FS:    #m/z: 336.94450 #charge 1+
###MS: 25
###MSMS: 27
BEGIN IONS
TITLE=Cmpd 20, +MS2(336.9445), 28.0-35.0eV, 0.6min #27
RTINSECONDS=33.498
SCANS=25,27
PEPMASS=336.94450	95054
CHARGE=1+
123.04849	250	
203.93617	174	1+
207.87132	178	
208.88323	268	1+
208.98499	116	
209.00959	140	
209.94508	178	
211.94316	5056	1+
212.87697	936	1+
213.93837	2756	1+
214.88011	120	
215.88349	1252	1+
215.93528	222	
218.08504	100	
218.88008	110	
221.88903	274	1+
222.03225	100	
222.95172	242	
223.97089	534	1+
224.89330	254	1+
224.97403	346	1+
226.96965	114	
228.89583	428	1+
229.95373	5680	1+
230.88880	1412	1+
231.00991	224	1+
231.12115	286	1+
231.94934	3402	1+
232.89006	110	
233.06513	164	
233.89717	892	1+
233.94770	606	
235.79174	124	
235.86552	124	
235.89168	374	1+
235.94856	138	
236.08009	166	
236.86495	112	
237.06210	172	
237.08667	108	
238.51241	104	
239.06140	116	
239.07766	116	
239.90275	246	1+
240.00501	116	
240.05380	100	
240.78770	116	
240.96212	122	
241.94680	102	
243.08739	182	
243.13213	236	1+
243.72343	100	
243.87074	100	
243.97361	98	
245.97826	138	
246.04936	114	
246.97165	340	
247.01557	100	
247.04932	180	
247.96362	1832	1+
248.03286	1278	1+
248.90124	588	1+
248.98689	116	1+
249.03718	848	1+
249.11359	184	1+
249.39447	108	
249.48094	114	1+
249.96005	1590	1+
250.94584	148	
251.82933	132	
251.95055	106	
251.96926	240	
252.96982	4026	1+
253.08615	208	
253.22662	102	
253.90614	420	
254.08976	598	1+
254.86220	100	
254.88177	116	
254.94331	118	
254.96541	1380	1+
255.07417	1180	1+
255.92539	148	
256.71669	110	
256.91032	156	1+
256.96359	408	1+
257.04439	138	
257.85556	112	
258.11091	118	
258.87305	122	1+
258.90588	236	1+
259.57733	112	
260.00441	414	1+
260.98653	126	
262.92816	108	
263.05243	534	1+
263.10305	108	
263.17701	136	
264.10970	114	
264.79453	118	
265.01581	514	1+
265.05801	124	
265.94860	122	
265.98981	288	1+
266.82839	126	
267.10354	196	1+
267.83843	426	1+
268.83785	278	1+
268.88826	100	
269.73864	110	
270.79660	164	
270.84970	124	
270.97580	382	1+
270.99578	116	
271.75702	160	
271.88627	242	1+
271.91759	212	
272.83916	118	
272.96583	312	1+
273.43982	176	
273.82242	186	1+
273.92814	208	1+
274.85376	204	
275.05683	296	1+
276.86860	116	
277.08913	286	1+
277.84434	122	
277.86104	102	
278.06647	216	1+
278.83555	178	
278.96061	110	
278.99763	136	1+
279.23912	134	
279.94492	164	1+
279.96779	310	1+
280.25579	126	
280.26915	142	
280.82113	128	
280.91576	210	1+
281.04632	784	1+
281.18652	100	
282.80615	132	
283.02575	148	
283.83935	172	
284.13218	138	
285.07639	154	1+
285.83482	128	
285.84876	526	1+
286.85129	382	1+
287.43060	182	
288.06354	102	
289.00652	218	
289.52000	108	
290.85698	234	
291.85206	118	
292.05919	866	1+
293.06467	600	1+
293.10549	220	
293.29166	158	
293.85227	478	1+
293.99691	294	1+
294.79705	206	1+
294.85540	324	1+
295.07913	170	1+
295.21687	142	
295.27986	118	
296.80705	180	
296.97228	338	1+
297.09750	110	
298.07747	330	
299.05689	670	1+
299.81108	160	
299.85737	124	
300.01229	104	
300.51717	160	
300.83976	306	1+
301.02162	98	
301.80513	198	1+
301.85849	102	
302.06938	100	
303.27090	314	1+
303.84719	104	
305.84244	130	
305.88056	362	1+
306.07643	122	
306.87011	108	
307.00431	114	
307.12690	110	
307.28874	624	1+
307.30867	354	
307.78500	194	
308.09634	102	
308.29364	448	1+
308.84218	114	
308.86489	308	1+
309.01012	106	
309.04205	162	
309.32675	128	
311.88179	116	
312.83848	122	
313.09484	132	1+
313.86986	248	1+
315.15728	300	1+
316.96717	180	
317.27621	104	
318.26997	112	
319.03962	146	
319.07973	278	1+
319.16140	120	
319.85216	288	1+
321.03081	102	
321.06444	396	1+
322.13478	112	
322.82043	134	
322.99429	226	1+
323.23580	204	
323.30545	172	
324.15125	114	
324.89231	348	1+
325.98481	128	1+
328.18762	118	
328.31010	248	1+
328.98506	106	
329.86944	316	1+
329.91253	238	1+
330.16564	260	1+
331.16868	202	1+
333.01025	106	
333.29657	260	1+
334.08952	232	1+
335.64644	108	
336.33541	130	
336.83225	186	1+
337.09130	244	
337.81540	110	
338.25718	122	
339.16176	130	
340.06069	104	
340.23400	120	
340.39212	136	
342.19876	254	
342.31594	170	
END IONS

###FS:    #m/z: 359.96036 #charge 1+
###MS: 25
###MSMS: 28
BEGIN IONS
TITLE=Cmpd 21, +MS2(359.9604), 28.0-35.0eV, 0.6min #28
RTINSECONDS=34.2685
SCANS=25,28
PEPMASS=359.96036	76818
CHARGE=1+
191.10648	114	
203.88052	192	
209.94277	388	
213.90200	116	
214.89081	118	
221.89030	242	
222.95002	1288	1+
224.94803	1004	1+
225.97133	142	
226.88959	218	
226.94677	3314	1+
226.97296	474	1+
227.93028	506	
228.02642	236	1+
228.13336	114	
228.94110	3062	1+
230.88792	196	1+
233.84920	166	
238.21207	158	
239.02760	142	
239.90245	198	
240.93666	848	1+
240.96029	842	1+
242.08366	326	1+
242.95905	300	1+
243.03001	420	1+
244.84809	126	
244.95630	1578	
245.83544	196	
245.94071	632	
246.89258	134	
246.95146	1988	1+
246.97137	288	1+
246.99408	116	
248.08678	138	
249.03923	616	1+
250.00324	172	1+
250.96979	206	
251.02796	294	1+
251.08346	174	1+
251.10809	308	1+
251.92429	128	
252.22381	326	1+
252.83858	202	1+
253.91848	132	
256.82730	182	1+
257.50637	128	
257.97086	348	1+
258.91855	204	
260.81434	140	
260.83148	118	
260.86055	124	
260.96613	518	1+
261.98702	154	
262.88782	124	
263.05044	156	
263.82519	124	
264.22624	204	
264.96022	142	
265.01641	212	
265.12284	210	1+
265.26058	150	
265.97782	190	
266.24215	138	
266.81110	380	1+
266.96207	196	
267.97245	392	
268.00005	144	
268.84005	124	
268.88852	132	
268.95592	224	
268.99889	140	
269.41648	176	
269.79336	212	1+
269.96796	536	
270.83893	562	1+
271.26564	120	
272.02500	116	
273.96119	336	1+
275.05274	268	
275.22159	112	
275.80579	218	1+
276.83870	348	1+
277.06918	620	1+
278.24365	136	
278.90835	370	1+
279.10197	184	1+
279.24135	120	
279.86081	116	
280.03022	172	1+
280.79055	348	1+
281.20329	206	1+
281.79017	220	1+
281.85051	252	
281.89045	134	
282.27372	180	
283.28017	172	
283.83728	1072	1+
283.98379	244	
284.07749	136	
285.10195	352	1+
285.65873	114	
285.84567	236	1+
285.96469	114	
286.88701	124	
287.71864	130	
287.79120	324	1+
288.06071	242	
288.79123	208	1+
289.06234	252	1+
289.08350	236	
289.41483	154	1+
289.83117	130	
290.03854	150	1+
290.79899	272	1+
290.85376	198	
291.79175	296	1+
291.85745	114	
291.89233	166	
292.05947	780	1+
292.43523	170	
293.01203	114	
293.11675	168	
293.84608	388	1+
293.87011	170	
295.01853	200	
296.80391	536	
296.85308	188	
296.86732	200	
296.91639	168	
296.94741	162	
297.07235	234	1+
297.10989	308	1+
297.85676	118	
297.93682	194	1+
298.30602	118	
298.80184	656	1+
298.88310	218	1+
298.98783	118	
299.03590	166	
300.51119	124	
301.13911	308	1+
301.84848	486	1+
302.19216	130	
302.24178	280	1+
302.27003	268	1+
303.84645	156	
303.86335	150	
303.94401	262	
304.86047	282	1+
305.05223	112	
305.09198	216	1+
305.97406	194	1+
306.27298	186	
306.77208	154	
306.79356	506	1+
307.07776	124	
307.12903	132	
307.29861	232	
308.28779	150	
308.45820	178	
309.29561	140	
309.87139	136	
310.30945	330	
310.34508	118	
310.87619	346	1+
311.83251	212	1+
313.79934	266	1+
315.13962	114	
315.16058	130	
315.86147	132	
316.09634	148	
316.85626	158	
317.86489	128	
317.99733	166	
318.10247	226	1+
319.08471	242	
319.85837	880	1+
320.13539	134	
320.82237	388	1+
321.22100	156	
321.76240	156	
322.34293	138	
323.01498	910	1+
324.06581	272	1+
324.85238	128	
324.86783	224	
324.91522	126	1+
325.20013	132	
327.31134	256	1+
328.19144	164	
328.80967	160	
329.86995	118	
330.09412	160	
330.16388	174	1+
334.25805	114	
334.33183	194	1+
335.87480	258	1+
336.05399	154	
336.31907	134	
336.94256	448	
337.09008	152	
337.82956	152	
338.06177	200	1+
338.31093	136	
338.84957	116	
338.94614	132	
339.23396	192	
339.26018	122	
339.34574	382	1+
340.89059	126	
342.12633	112	
343.27094	372	1+
344.18477	128	
345.11243	132	
346.02564	166	1+
350.33634	162	
352.32956	132	
352.80998	124	
352.88872	174	
355.05002	198	
355.20139	120	
356.05414	158	
356.80938	148	
358.19856	190	
358.31412	120	
359.18227	506	1+
359.20620	126	
359.37257	150	1+
360.34630	462	1+
361.35365	368	1+
362.10290	292	1+
362.18611	164	1+
363.78679	114	
364.35799	130	
364.89366	130	
END IONS

###FS:    #m/z: 322.92869 #charge 1+
###MS: 29
###MSMS: 30
BEGIN IONS
TITLE=Cmpd 22, +MS2(322.9287), 28.0-35.0eV, 0.6min #30
RTINSECONDS=37.9575
SCANS=29-30
PEPMASS=322.92869	1826636
CHARGE=1+
192.88686	100	
196.02003	140	
197.86658	140	
198.06004	90	
199.89381	94	
200.88741	176	
202.93951	222	1+
205.01373	116	
205.94749	558	1+
205.97034	146	
207.97068	126	
212.54973	94	
213.93070	88	
214.88891	114	
215.88317	112	
219.03720	314	1+
219.07568	122	
220.86024	118	
221.89069	136	
222.95365	112	
223.10399	88	
223.95736	268	
224.93480	96	
224.97537	404	
226.87396	94	
226.92629	288	1+
227.01927	136	
231.02825	148	
231.12339	126	
232.85895	94	
233.04534	292	1+
233.40473	98	
233.90611	88	
235.09618	94	
237.06499	116	
238.20925	148	
238.89382	94	
238.93549	100	
239.03670	138	1+
239.07893	602	1+
239.83930	134	
239.91672	148	
240.93956	3810	
241.94108	2926	
242.05411	90	
242.94044	8584	1+
243.02827	194	1+
243.07876	104	
243.87724	148	
244.03218	164	1+
244.09819	142	
244.81463	118	
244.93881	1960	1+
245.82898	120	
245.87281	154	
246.97307	486	1+
247.02155	94	
247.05276	90	
247.16361	168	
248.03327	1016	1+
248.14469	90	
248.16298	106	
248.23779	146	1+
248.84899	198	
250.94750	368	1+
250.99906	302	1+
251.01481	112	
251.23317	298	1+
251.92812	140	
252.23231	182	1+
252.92800	100	
253.06989	222	1+
254.10946	224	1+
254.83157	94	
257.03951	124	
257.79730	96	
258.01282	96	
259.78707	92	
259.89245	98	
261.84152	92	
261.88739	152	
261.91116	110	
262.13508	326	1+
262.82887	274	1+
262.98474	214	1+
263.83054	246	1+
264.00872	168	1+
264.22929	166	
264.51091	114	
265.09535	320	1+
266.05413	204	1+
266.24425	160	1+
266.87434	136	
266.96589	92	
266.99553	166	
268.82617	90	
269.00221	552	1+
271.13389	96	
271.81479	164	
271.84236	352	1+
272.09662	106	
272.87387	98	
273.08437	94	
274.13875	92	
274.80165	286	1+
275.09302	94	
275.80838	200	1+
276.23333	196	1+
277.03347	116	
277.09239	230	1+
278.12649	134	
278.85708	156	
279.09001	1148	1+
279.13709	226	1+
279.24620	98	
279.27789	122	
279.85617	198	
280.04540	278	1+
281.80904	108	
281.86839	124	
281.89007	96	
281.97660	126	
282.02415	94	
282.27717	154	
282.86785	130	
282.96717	210	1+
283.00277	108	
283.02308	326	1+
283.04808	100	
283.07018	500	
283.25644	92	
283.79025	142	
283.82300	94	
283.98254	104	
284.29246	792	
284.85379	142	1+
285.09308	242	1+
286.97384	108	
287.12649	90	
288.06562	162	
289.87973	158	
289.98132	120	
290.55255	100	
290.85661	240	1+
291.80453	228	1+
291.89558	226	1+
292.05836	92	
293.06402	292	
293.84968	146	
293.98494	116	
294.11705	92	
294.27399	286	1+
294.85348	324	1+
296.88565	160	
297.86907	130	
300.06015	92	
300.82555	148	
301.04590	112	
301.26314	94	
301.94301	224	1+
303.13946	196	1+
304.18260	96	
304.25955	160	1+
304.92393	90	
305.15047	108	
305.65756	94	
306.27648	266	
306.85201	158	
306.88334	178	
307.08188	270	
307.13145	228	1+
307.28526	982	1+
307.30073	138	
307.80166	120	
307.89074	138	
308.22992	88	
308.29038	710	1+
308.86560	144	
309.31069	96	
309.79838	218	1+
310.10015	112	
310.30832	788	1+
310.86862	130	
311.00913	118	
311.02679	142	
312.02499	924	1+
313.02562	582	1+
313.10461	150	
313.15729	142	
313.80589	152	
315.12105	94	
316.18381	200	1+
316.62243	98	
318.02680	92	
318.11759	144	
319.27531	162	1+
319.84010	116	
320.01994	202	1+
320.05160	94	
320.17546	194	1+
321.83948	92	
322.06283	130	
322.12813	202	1+
322.83306	164	1+
323.07236	102	
323.23609	458	1+
323.33724	184	
324.12978	194	1+
324.29002	96	
325.89508	206	
326.20205	154	
327.20033	118	
327.91933	100	
328.31616	120	
END IONS

###FS:    #m/z: 359.96016 #charge 1+
###MS: 29
###MSMS: 31
BEGIN IONS
TITLE=Cmpd 23, +MS2(359.9602), 28.0-35.0eV, 0.7min #31
RTINSECONDS=38.7295
SCANS=29,31
PEPMASS=359.96016	130072
CHARGE=1+
141.09221	126	
185.86002	116	
191.10521	146	
200.94275	306	1+
203.88324	138	
205.94690	236	
208.88342	142	
209.94333	690	1+
221.13651	124	
221.89184	140	
222.95141	688	1+
224.94814	1196	1+
225.88089	256	1+
226.94534	2446	1+
226.97375	224	
227.93064	232	
228.79651	110	1+
228.94090	3296	1+
229.02536	226	1+
231.88044	272	1+
232.84202	202	
237.01302	154	
238.21559	196	1+
238.96803	124	
239.12374	114	
239.90272	308	1+
240.93987	576	
240.96284	674	1+
241.94920	834	1+
242.89725	208	
243.08451	166	
244.03455	152	
244.89516	212	1+
244.95643	1708	1+
244.99704	136	
245.03968	102	
245.83589	142	
245.94583	2140	1+
246.97422	364	1+
247.11694	112	
247.89443	344	1+
248.03408	550	1+
248.89650	270	1+
249.03918	386	1+
250.10132	244	1+
250.95157	262	
250.96934	138	
252.23265	138	
252.85066	138	
252.95799	272	1+
254.83152	134	
255.09644	120	
255.13804	158	
256.02983	128	
258.97406	128	
260.01490	104	
260.97059	500	1+
260.98976	154	
261.03351	104	
262.95409	152	
263.05058	164	
263.90285	306	1+
263.97950	136	
264.86921	162	1+
264.96840	120	
265.75252	108	
265.97409	148	
266.80811	222	
267.10534	158	
267.39270	104	
267.97157	438	1+
268.03880	226	1+
268.79640	210	1+
268.87115	154	
268.91224	120	
268.96120	394	1+
269.08516	122	1+
269.11336	180	1+
269.15529	122	
269.88737	182	
269.96689	270	1+
270.87421	136	
272.84310	112	
273.18285	114	
273.87792	222	1+
273.96894	142	
274.85977	110	
274.95770	176	1+
275.05080	296	1+
275.94404	144	
275.97868	146	
277.06947	130	
277.84575	304	1+
278.79834	158	
279.25487	328	1+
280.26078	228	1+
280.79369	190	
280.85256	236	
280.91898	124	
280.98593	112	
281.79813	154	
281.84254	178	
281.91585	132	
282.03701	164	
282.27630	404	1+
282.43245	104	
282.80026	138	
283.83836	380	1+
284.81193	124	
284.87500	114	
285.09398	246	
285.83242	110	
285.85994	212	
285.92338	222	1+
286.20905	104	
287.80601	104	
287.84172	110	
288.06220	298	1+
290.97453	140	
291.78338	210	1+
291.86004	206	
292.05647	306	
293.06543	350	1+
293.84923	296	1+
293.93650	140	
294.14038	102	
294.28217	184	1+
295.18293	142	
295.92986	106	
296.08129	210	1+
296.80674	296	1+
297.18825	278	1+
298.11261	208	1+
298.14046	132	
298.79953	532	1+
298.96174	134	
299.94923	124	
301.79526	126	
301.84919	798	1+
302.22248	150	
304.26934	104	
304.75951	104	
304.77761	242	
304.85800	172	
305.28172	422	1+
305.84277	154	1+
306.07656	106	
306.79269	308	
307.07798	166	
307.79769	410	1+
308.29487	630	1+
309.34003	228	1+
310.86993	300	1+
310.97866	116	
313.02481	168	
313.87375	204	1+
314.28010	106	
314.96702	282	1+
315.02900	136	
315.10362	136	
316.81006	230	1+
317.28356	164	1+
317.85880	106	
318.86702	116	
318.93265	138	
319.08349	258	1+
319.81642	112	
319.85612	1108	1+
320.62258	116	
321.04575	104	
321.09619	126	
321.21815	478	1+
321.30309	146	
321.32413	122	
321.75958	136	1+
321.81806	136	
321.98292	112	
322.02985	126	
322.13491	126	
322.81146	118	
323.01647	616	1+
324.15119	124	
325.89510	126	
325.92144	104	
325.95644	186	1+
326.24380	136	
327.30981	308	1+
327.89385	134	
328.18697	130	
328.47979	104	
328.80791	260	
329.80990	180	
329.86877	184	1+
331.88338	144	
332.08844	120	
333.08848	186	1+
334.30989	138	
334.37460	106	
336.14851	104	
336.33381	128	
336.86073	188	1+
336.94280	472	1+
337.08750	118	
337.16209	178	1+
338.31321	106	
338.34023	192	
339.34470	142	
340.15531	266	1+
340.35302	106	
341.93233	174	1+
342.02463	120	
342.27277	124	
343.09131	102	
343.20941	102	
343.26568	128	
345.00251	130	
347.06543	126	
347.81926	202	1+
348.84147	112	
349.80400	212	1+
350.33744	128	
350.80480	132	1+
351.10481	116	
351.30471	108	
354.89348	108	
358.19872	300	
358.36291	348	
359.18797	236	
359.96105	230	1+
360.17279	262	1+
360.96043	158	1+
361.13375	312	1+
361.35262	136	
363.32693	236	1+
363.35037	116	
365.29318	130	
END IONS

###FS:    #m/z: 313.92826 #charge 1+
###MS: 29
###MSMS: 32
BEGIN IONS
TITLE=Cmpd 24, +MS2(313.9283), 28.0-35.0eV, 0.7min #32
RTINSECONDS=39.5015
SCANS=29,32
PEPMASS=313.92826	52574
CHARGE=1+
156.44757	84	
188.61885	94	
188.90392	92	
191.11298	84	
192.89264	94	
193.92080	156	
194.82128	88	
198.06521	330	1+
198.87461	82	
201.10074	130	
205.00858	174	
205.94872	166	
207.99552	98	
208.08749	82	
209.01487	100	
209.87044	120	
210.88524	120	
211.97653	86	
212.41560	82	
212.49260	104	
212.85985	88	
215.06908	86	
217.69331	106	
221.94258	82	
221.96652	288	1+
222.01393	86	
223.95786	430	1+
224.02204	88	
224.96984	328	1+
225.85630	310	1+
227.88185	278	
228.18169	82	
228.68626	94	
228.89824	92	
230.88649	206	
231.07362	236	
233.93879	148	
234.06925	96	
234.96862	584	1+
237.87590	260	
241.05483	88	
241.07381	116	
243.06262	144	
243.08479	1920	1+
243.88827	86	
244.03674	100	
244.10369	702	1+
245.89323	122	
245.92195	214	1+
246.03023	96	
246.64801	106	
246.91639	174	1+
246.97267	238	1+
247.03879	126	
248.03233	120	
248.14275	90	
248.85358	102	
249.03914	530	1+
249.92577	86	
250.89556	588	1+
251.03953	124	
251.56468	90	
252.24658	106	
252.57054	88	
252.99466	100	
254.09016	128	
254.95504	92	
254.97368	120	
256.05034	88	
256.09073	426	1+
256.99779	158	
257.18866	154	
258.11973	82	
258.92679	88	
259.23532	84	
261.06141	94	
261.90312	88	
261.97938	222	1+
263.05197	148	
263.90323	226	
264.18799	196	1+
264.90274	106	
264.95022	86	
265.02056	226	1+
265.24171	86	
268.29299	170	
268.86889	100	
268.91082	342	
268.96409	120	
269.00233	116	
269.10185	134	
269.71862	88	
270.27632	332	1+
271.09662	548	1+
272.06501	88	
272.82504	202	1+
272.84987	408	1+
273.91308	116	
273.98631	86	
275.05111	296	1+
276.07570	84	
276.09895	142	
277.02306	84	
277.82532	86	
278.03908	152	
278.07039	84	
278.24416	136	
278.55808	88	
279.00025	88	
279.08651	256	1+
279.95122	92	
280.25787	92	
280.93982	124	
282.01789	84	
282.81109	98	
284.09287	106	
284.76102	86	
284.86534	238	1+
284.88705	90	
285.10582	236	
285.89991	86	
286.10378	132	
286.86294	274	1+
286.91765	506	1+
287.02401	104	
289.08939	98	
289.25650	90	
289.38135	114	
289.88216	232	1+
290.06250	132	
290.11478	126	
290.82260	88	
290.85558	326	1+
291.09407	90	
291.13758	148	
292.06418	308	1+
292.07526	158	
292.14538	84	
292.43525	92	
292.99901	140	
293.15156	120	
293.29023	88	
293.79366	170	1+
293.81662	110	
293.85513	150	
294.04786	98	
294.84531	122	
295.00664	102	
295.17015	152	
296.66671	112	
297.03925	248	1+
297.05627	138	
297.18310	132	
298.08955	90	
298.26997	130	
298.31209	106	
298.95991	120	
299.18039	168	
300.08384	84	
300.79232	86	
301.95431	86	
302.88453	134	
303.69993	82	
304.81373	90	
305.05036	128	
306.01530	96	
306.87282	126	
307.07656	100	
307.30458	130	
307.87759	412	1+
308.29317	112	
308.80475	144	
308.88195	312	1+
309.32574	88	
309.75380	88	
309.80138	84	
309.94017	112	
311.02991	110	
312.18537	102	
313.02022	270	1+
313.40156	154	1+
314.10071	114	
314.25089	294	1+
314.27901	358	1+
315.10590	3856	1+
315.91069	84	
318.18233	82	
319.09404	88	
END IONS

###FS:    #m/z: 322.92854 #charge 1+
###MS: 33
###MSMS: 34
BEGIN IONS
TITLE=Cmpd 25, +MS2(322.9285), 28.0-35.0eV, 0.7min #34
RTINSECONDS=43.1855
SCANS=33-34
PEPMASS=322.92854	1479724
CHARGE=1+
108.37831	88	
192.88967	196	
193.99836	102	
201.04246	272	1+
202.12792	88	
203.66180	94	
205.00921	146	
205.94765	446	1+
206.97118	96	
207.07388	96	
207.97072	232	
208.88666	116	
208.97229	92	
213.86517	144	
215.88339	116	
222.94941	112	
222.97298	134	
223.39176	106	
223.96294	198	
224.83653	88	
224.87908	118	
224.95755	164	
224.97357	132	
225.04862	98	
225.50381	94	
225.90395	90	
226.09424	106	
226.12014	92	
227.90383	246	1+
227.93297	108	
228.10549	94	
230.88800	274	1+
231.04891	92	
231.20586	90	
232.03500	108	
233.04106	124	
233.94164	146	1+
234.18222	88	
234.70096	96	
235.96866	118	
237.82132	258	1+
238.52193	98	
238.92067	100	
238.93748	400	1+
238.96625	106	
239.07737	300	
239.78984	210	
240.08177	250	
240.94001	4050	
241.94197	3598	
242.09217	176	
242.19435	94	
242.94053	11572	1+
243.07067	140	
243.08678	102	
243.25038	120	1+
243.67931	130	
244.93920	3236	1+
246.97510	490	
248.03635	600	1+
248.85353	94	
248.95312	150	
250.09103	126	
250.94397	112	
252.04452	214	1+
252.23473	110	
253.08923	116	
253.49242	88	
253.63320	88	
256.02258	90	
256.42562	94	
258.22935	122	
260.04644	100	
260.83553	142	
260.90463	90	
262.08017	126	
262.84804	88	
263.05629	118	
263.76059	106	
264.35311	98	
265.00029	88	
265.05429	302	
265.84640	208	1+
266.03697	142	
266.24767	96	
266.88720	118	
266.99913	100	
267.01546	126	
267.80143	114	
268.37328	94	
268.83997	100	
269.00383	396	
269.14006	106	
269.79722	88	
271.13396	104	
271.36269	96	
271.84470	116	
271.87858	102	
272.84484	382	1+
274.85744	212	1+
275.80476	104	
276.83948	242	
276.88815	92	
277.09365	160	
278.24370	214	1+
278.82777	132	
278.84289	122	
278.85841	132	
279.09078	1166	1+
279.84508	140	
280.79037	212	1+
281.04673	268	
282.04135	250	1+
282.96774	182	1+
283.06425	348	1+
283.20260	196	1+
283.93876	124	
284.29218	592	1+
284.89832	134	
285.02593	92	
285.84472	100	
286.01102	212	1+
287.80141	114	
287.86889	114	
288.06018	196	
289.88040	182	
290.24898	106	
290.85497	90	
290.93186	132	1+
292.03329	156	
292.05974	352	1+
292.80466	134	
293.27887	268	1+
293.99597	90	
294.79865	116	
294.85248	134	
295.06075	138	
295.27133	100	
295.87159	202	1+
296.22688	90	
297.41159	106	
297.85124	124	
299.05779	106	
299.77685	196	1+
301.14391	136	
301.78653	168	1+
301.86471	94	
302.24727	120	
303.13747	228	
303.24216	104	
304.03816	96	
304.25761	146	
304.88346	126	
305.27197	340	1+
305.80602	134	
306.88358	420	1+
307.07774	192	1+
307.19637	132	1+
307.28683	924	1+
307.31077	128	
307.80432	400	1+
308.29087	782	1+
308.86631	126	
310.31088	326	1+
311.12120	104	
311.86164	134	
311.88217	118	
312.85971	210	
313.02460	372	
313.14115	116	
314.82078	90	
314.86076	106	
315.01299	154	
315.10452	130	
318.43395	90	
318.85497	122	
319.10061	98	
320.21827	96	
320.81378	100	
321.11987	88	
321.17286	224	1+
321.92121	110	
322.86912	126	
322.94860	98	
323.23400	598	1+
324.05478	88	
324.85899	128	
324.89337	172	
325.13129	154	
326.84186	92	
326.87897	236	1+
END IONS

###FS:    #m/z: 340.93914 #charge 1+
###MS: 33
###MSMS: 35
BEGIN IONS
TITLE=Cmpd 26, +MS2(340.9391), 28.0-35.0eV, 0.8min #35
RTINSECONDS=43.9575
SCANS=33,35
PEPMASS=340.93914	577448
CHARGE=1+
175.89642	102	
192.92541	198	
204.49668	102	
205.94709	108	
205.96975	168	1+
212.87749	240	1+
213.08897	200	1+
213.93857	916	1+
214.13032	102	
215.88659	838	1+
215.93404	174	
217.85486	200	
217.87711	516	1+
220.87530	236	1+
221.67546	100	
223.97544	148	
224.97447	116	
226.86858	164	
226.89357	108	
226.93992	156	
226.95584	96	
230.88862	538	1+
231.20564	102	
231.89004	326	1+
231.94889	1042	
233.89649	474	1+
233.94671	312	1+
235.86746	190	
235.89168	480	1+
237.05133	122	
237.55576	94	
238.04510	136	
238.98325	94	
240.23019	550	
241.84949	116	
242.06983	118	
242.09590	148	
243.08599	126	
243.83056	116	
243.92103	142	
244.03707	234	1+
244.95395	150	
246.02140	302	1+
246.09662	124	
246.97415	200	
248.89894	202	
248.98229	126	
249.03577	178	1+
249.96194	230	1+
250.62307	100	
250.89728	134	
250.94919	230	1+
251.06036	92	
251.95282	180	1+
254.88706	108	
254.93900	152	
254.96620	454	
255.01607	210	1+
255.07347	646	
256.06689	118	
256.90618	484	1+
256.95963	172	
258.10269	124	
258.84445	248	
259.95979	132	
260.95016	126	
261.06352	124	
261.39268	122	
262.04190	98	
262.24891	116	
263.05732	102	
263.10422	130	
264.07337	302	
265.02077	184	
265.86021	254	1+
265.91067	104	
266.24377	106	
266.99696	124	
267.13768	286	1+
269.03361	92	
269.88918	108	
270.82470	138	
271.35428	110	
271.42927	94	
271.85655	96	
271.88423	120	1+
272.91906	168	
272.93320	326	
274.38085	108	
275.04866	138	
275.07622	102	
275.86226	150	
276.83891	98	
276.92186	228	1+
277.05479	132	
277.85450	126	
278.23057	94	
279.85030	150	1+
280.04143	452	1+
281.04571	388	1+
281.26256	102	
282.02231	366	1+
282.09016	98	
282.27452	220	
283.02461	310	1+
283.27804	154	
285.86582	158	
286.80026	134	
287.88774	108	
288.51973	104	
289.02137	154	
289.88510	142	
290.24311	98	
290.43900	102	
290.51691	140	
290.85376	122	
290.90444	120	
292.05990	450	1+
292.85697	192	
293.06507	330	1+
293.30606	112	
293.84907	110	
294.28520	108	
294.84791	118	
294.92353	208	1+
295.80218	170	
295.87984	164	1+
296.80755	120	
297.09783	136	
297.97168	202	
298.08012	472	1+
298.42971	128	
299.05867	344	1+
299.86196	110	
300.51683	190	
300.93109	136	
301.05887	142	
301.25774	188	
301.51173	194	
302.90794	204	1+
303.11496	94	
303.27513	120	
304.01797	176	
304.25676	136	
304.80003	168	
306.30811	186	1+
306.79415	562	1+
306.90666	100	
307.28361	358	
307.79889	384	1+
308.26747	118	
308.29368	250	
309.45118	92	
310.31148	108	1+
310.87275	214	
311.02816	312	1+
311.85982	108	
313.02855	100	
313.79584	94	
313.84302	210	1+
315.81671	112	
316.75755	100	
318.85726	100	
320.85620	102	
321.79443	184	
322.31521	158	
322.82290	118	
323.23926	228	
324.28675	124	
324.89062	112	
326.17317	194	
326.88280	250	1+
326.94603	96	
327.30530	158	
327.80458	168	
328.18750	168	
328.30217	248	1+
328.80821	124	
329.87006	190	
330.81337	160	
331.77737	96	
331.86574	98	
332.89180	124	
334.87679	252	1+
336.08153	164	1+
336.85334	92	
337.17537	196	1+
337.31648	96	
340.30946	104	
341.24585	132	
341.39420	126	
342.20434	98	
342.90247	122	
343.27266	94	
345.08037	174	
345.39418	102	
346.41282	110	
END IONS

###FS:    #m/z: 363.95499 #charge 1+
###MS: 33
###MSMS: 36
BEGIN IONS
TITLE=Cmpd 27, +MS2(363.9550), 28.0-35.0eV, 0.8min #36
RTINSECONDS=44.7295
SCANS=33,36
PEPMASS=363.95499	386614
CHARGE=1+
47.20742	146	
189.86103	266	
191.85853	370	1+
197.86709	124	
205.94939	140	
207.86965	108	
209.94194	332	
210.88219	334	
210.94467	196	
212.87798	1436	1+
215.96835	102	
216.41375	160	
218.91271	144	
219.03314	120	
222.95179	764	1+
224.94696	770	1+
226.88398	302	1+
226.94623	4416	1+
227.10757	176	
227.92708	242	
228.85665	128	1+
228.89257	594	1+
228.94133	4008	1+
229.02067	104	
230.88802	2516	1+
232.88364	428	1+
234.42634	100	
236.43857	102	
236.98917	126	
237.84320	190	1+
238.04621	106	
238.89867	126	
239.92535	104	
240.83543	108	
240.93953	950	
240.96330	188	
241.93883	3000	1+
242.94100	2008	1+
243.95713	228	
244.95593	2498	1+
245.02334	132	
245.94034	790	
246.09376	114	
246.11753	100	
246.90345	318	1+
246.95134	2770	1+
246.97556	222	
248.02740	154	
248.89821	922	1+
249.04006	352	
250.89197	102	
250.94710	276	
250.96813	308	1+
251.06994	100	
252.22813	112	
252.45139	100	
253.64885	106	
253.90622	382	1+
257.10416	124	
258.79833	196	1+
258.84251	516	1+
258.97273	538	1+
259.36774	100	
260.96886	616	1+
261.00965	104	
262.71652	106	
262.77810	140	
262.82170	120	
263.05306	340	1+
263.98295	124	
264.65458	100	
265.80269	244	1+
265.96879	132	
266.77925	194	1+
266.82070	102	
267.97218	258	
268.96347	580	1+
269.01972	196	1+
269.80431	316	1+
269.96936	398	1+
270.35812	98	
271.91568	346	1+
272.84527	232	1+
275.10659	102	
276.12266	104	
276.85219	248	1+
278.83484	250	1+
279.10548	100	
279.79087	598	1+
279.86944	128	
279.92451	98	
280.79053	580	1+
281.69638	104	
282.85844	102	
283.06825	280	1+
283.23760	102	
283.84852	122	
283.98194	160	
284.82517	150	
284.85485	168	
284.99625	118	
285.09122	218	
285.19114	116	
285.84253	266	
285.94432	132	
285.97737	134	
286.06856	146	
286.84604	216	
286.91110	392	1+
289.07057	400	1+
289.09952	98	
289.87888	108	
290.24613	150	
292.40814	180	
292.81252	106	
293.06789	332	1+
293.26501	124	
293.84250	98	
294.11933	120	
294.85825	188	
295.86781	98	
297.80986	198	
298.22413	114	
298.47665	186	
298.79905	372	1+
298.98501	120	
299.53707	100	
299.86924	232	
299.91336	106	
300.55397	166	
300.79700	780	1+
301.85696	568	1+
301.99920	128	
302.81721	158	
303.14378	106	
303.27787	162	1+
303.80436	164	
303.85354	808	
304.12564	190	1+
304.80714	128	
305.26429	148	
305.83120	108	
306.93125	138	
307.08166	104	
307.28897	782	1+
307.75754	184	1+
308.29362	494	1+
308.87356	398	1+
309.32138	100	
310.57843	102	
310.79933	126	
311.86424	128	
313.03580	190	
313.33820	100	
313.80601	130	
315.79260	100	
316.79265	266	1+
318.36852	108	
320.54543	106	
321.32571	266	1+
321.41824	212	1+
321.81124	414	1+
325.02253	98	
325.53854	98	
326.15711	158	
326.87190	570	1+
327.96781	122	
328.19056	120	
328.96545	184	1+
329.30826	106	
331.21625	184	1+
331.74833	162	
331.87204	98	
332.08457	200	
332.62538	138	
333.62321	106	
334.31278	136	
336.31839	124	
336.94173	212	
337.08808	178	
338.31185	112	
339.29342	100	
339.85405	194	
342.20102	206	
342.34076	100	
343.20670	116	
344.18108	114	
345.08039	156	1+
346.25518	102	
346.82862	162	1+
347.30230	162	
349.31980	252	
350.18468	104	
350.33570	330	1+
351.36700	138	1+
352.88614	128	
353.87768	276	1+
354.16788	132	
356.05386	104	
356.90564	126	
360.31427	104	
360.80158	98	
361.35902	98	
362.24569	98	
363.30272	174	
363.36470	102	
364.03835	104	
365.28567	120	
367.33664	312	
367.73171	104	
368.33774	148	
368.41450	130	
END IONS

###FS:    #m/z: 340.93920 #charge 1+
###MS: 37
###MSMS: 38
BEGIN IONS
TITLE=Cmpd 28, +MS2(340.9392), 28.0-35.0eV, 0.8min #38
RTINSECONDS=48.4055
SCANS=37-38
PEPMASS=340.93920	458884
CHARGE=1+
131.84844	198	
192.88950	162	
192.92572	188	
197.09139	96	
197.95964	144	
203.85975	92	
204.04550	98	
205.94536	134	
207.87298	226	1+
207.97285	114	
210.93306	144	
212.40307	102	
212.87992	154	
213.87928	192	
213.93817	892	
214.12313	134	
214.89055	96	
215.88432	922	1+
215.93424	330	
219.87843	144	
220.87576	136	
223.08741	90	
223.95951	246	
224.19679	100	
225.01547	90	
225.86355	94	
225.88182	154	
226.86641	142	
226.96652	134	
228.20202	104	
228.86569	142	
228.95292	146	
230.53044	94	
230.88996	176	
230.91003	136	
231.53243	94	
231.85054	146	
231.88993	200	
231.91693	96	
231.94855	548	1+
232.00068	194	
232.88814	186	
233.89551	710	
233.94634	206	
234.16527	90	
235.86841	114	
235.89308	174	
235.94172	126	
236.14798	94	
236.21192	98	
237.68836	120	
238.21141	154	
238.98805	124	
239.78859	112	
240.22834	650	
240.83665	140	
240.95994	112	
241.88080	144	
243.08352	238	
243.83057	110	
243.89060	268	1+
244.44287	116	
245.97907	102	
246.97441	272	
248.03111	126	
248.89969	96	
248.98663	122	
249.02138	108	
249.04018	168	
249.14391	94	
249.90134	122	
249.95791	326	1+
254.00894	94	
254.96554	752	1+
255.07340	504	1+
255.13059	146	
255.88123	236	1+
256.91001	446	1+
256.99825	112	
257.91128	262	1+
258.79816	106	
258.84464	110	
258.96465	142	
259.95192	302	1+
261.10108	126	
261.84334	186	
262.83223	112	
263.88226	120	
263.98186	92	
265.01651	252	1+
265.84769	234	1+
266.41337	100	
266.99694	282	1+
267.84397	206	1+
268.95492	150	
269.06993	118	
269.11009	90	
269.91020	106	
270.93540	124	
272.84315	146	
272.92789	162	
274.07468	142	
274.84160	190	1+
274.85603	212	
274.98214	104	
275.50902	162	
276.81190	130	
276.86150	306	1+
277.04146	106	
277.81618	116	
277.84369	374	1+
278.11142	120	
279.89187	114	
279.96638	116	
281.05268	276	1+
281.36174	100	
281.85967	102	
282.27606	200	
283.79402	204	1+
284.09665	92	
284.88161	116	
286.15430	110	
286.80480	146	1+
287.90666	100	
289.81321	166	
290.85763	144	
291.80447	146	
292.86262	102	
292.93513	226	1+
292.98745	92	
293.26911	300	1+
293.84943	188	
294.79581	104	
296.87589	108	
297.38816	98	
297.97335	190	
298.08282	166	
298.11031	230	1+
298.97041	100	
299.05488	224	1+
299.08479	102	
299.78000	146	
301.01991	182	1+
301.05675	138	
302.17084	126	
303.18030	138	
303.91388	106	
305.78764	90	
305.95703	272	1+
306.27321	168	
306.87742	258	1+
306.91185	102	
307.29086	648	1+
307.30634	106	
307.79583	204	
309.32187	332	1+
311.86362	104	
311.88269	114	
312.85453	176	1+
312.95146	90	
313.81277	124	
314.95138	148	
315.44601	90	
316.10711	104	
316.93059	94	
321.29675	276	1+
321.85189	92	
322.45692	108	
323.23881	178	
323.31667	140	
324.29163	100	
324.90538	110	
325.14274	170	
325.89888	120	
327.04364	106	
328.18697	268	1+
328.83038	106	
329.81422	340	1+
331.89660	90	
337.81879	100	
338.31818	92	
338.87245	112	
340.94726	92	
341.22368	156	1+
341.78578	172	1+
345.08002	246	
END IONS

###FS:    #m/z: 363.95504 #charge 1+
###MS: 37
###MSMS: 39
BEGIN IONS
TITLE=Cmpd 29, +MS2(363.9550), 28.0-35.0eV, 0.8min #39
RTINSECONDS=49.177
SCANS=37,39
PEPMASS=363.95504	238942
CHARGE=1+
189.86067	332	1+
190.93185	96	
191.85660	264	1+
193.08868	104	
196.88630	140	
197.00377	112	
200.87458	116	
205.94895	152	
207.87168	180	
207.94682	116	
209.94271	762	1+
210.88419	206	
211.89365	148	
212.06139	134	
212.87691	1624	1+
216.42175	98	
219.70548	118	
222.89494	98	
222.95489	640	1+
224.94650	938	1+
225.10848	140	
225.88950	132	
226.88565	190	
226.94561	3134	1+
227.87802	130	
227.93637	3414	1+
228.89368	500	
228.94132	2820	1+
230.83643	172	1+
230.88829	3126	1+
232.88861	198	
233.04269	128	
233.97240	106	
236.80242	170	
238.83887	100	
238.94119	140	
240.42812	154	
240.79616	106	
240.93850	1124	
240.96287	622	1+
241.07722	154	
241.94106	734	
242.93994	2280	1+
243.08391	170	
243.82631	254	1+
243.97082	156	
244.05121	98	
244.86125	100	
244.93903	742	
244.95555	2236	
245.07676	98	
245.94223	782	
246.83593	118	
246.90477	112	
246.95177	2588	1+
248.03564	418	1+
248.80000	152	
248.90008	732	1+
248.93827	100	
248.96068	122	
249.03873	352	1+
250.89485	522	1+
250.97315	108	
254.90527	292	1+
256.71475	100	
256.89344	108	
257.07454	190	1+
257.90627	124	
258.03817	196	1+
258.97266	162	
260.96853	610	1+
261.83947	204	
262.91650	106	
262.97191	244	1+
263.05460	332	1+
263.51508	96	
263.84351	264	1+
263.97611	204	1+
264.08214	364	1+
265.08003	312	1+
266.24442	124	
266.81283	320	1+
266.99736	198	1+
267.13389	152	
267.79337	242	1+
267.87124	196	1+
267.97334	356	
268.83918	164	
268.95948	698	1+
271.91724	182	
272.84330	154	
273.84294	196	1+
275.05590	204	
275.07074	100	
276.81240	140	
276.84866	198	
277.25795	98	
277.80495	100	
278.83448	112	
278.85448	244	1+
279.27599	112	
279.58166	96	
280.25961	132	
280.79266	390	1+
280.87601	254	1+
281.84942	108	
281.89409	100	
282.27727	138	
283.78803	380	1+
283.84918	480	1+
283.98470	118	
284.75839	104	
284.82205	174	
285.84440	462	
286.43151	100	
286.89063	136	
287.41830	390	1+
287.81027	106	
288.06840	248	1+
288.99942	116	
289.88064	140	
290.43477	118	
292.05745	106	
292.10563	116	
293.06398	110	
294.11457	98	
294.85544	332	1+
295.25619	96	
295.80613	230	1+
295.92840	166	
296.05157	104	
296.92374	248	1+
298.07865	252	1+
298.43530	98	
298.79998	938	1+
298.98995	204	1+
299.77797	122	
299.87151	194	
300.80368	184	
300.99042	276	1+
301.48095	120	
301.79635	574	1+
301.85803	580	
302.24422	108	
302.42384	102	
302.85338	1324	1+
302.87846	162	1+
302.91603	130	
303.94164	130	
304.94843	122	
305.26945	260	1+
305.28877	140	
305.76528	136	
305.80057	100	
306.87756	102	
306.93307	144	
307.89143	116	
308.29088	504	1+
308.87530	108	
309.91370	102	
310.30944	242	1+
311.86544	106	
311.88689	320	1+
312.86541	96	
312.91940	132	
315.85668	200	1+
316.80985	240	1+
316.93943	96	
316.96797	100	
318.80769	150	
318.93365	242	1+
319.08470	220	1+
321.79655	146	
321.82026	198	
321.86198	120	
322.04650	96	
322.30518	102	
322.92649	144	
323.29157	100	
324.27686	102	
324.87533	138	
324.88759	270	1+
325.97743	136	
326.17241	100	
326.86944	410	1+
326.94873	104	
328.29791	234	1+
330.77366	100	
330.86820	188	1+
332.83512	118	
332.97275	96	
335.39459	118	
336.93992	138	
337.09056	294	1+
340.93826	270	
341.93993	156	
342.89761	118	
344.18360	114	
345.21589	110	
346.12651	126	
346.88375	130	
349.31488	226	
350.13288	178	1+
350.31987	112	
351.32554	102	
352.90830	124	
354.27672	106	
355.89261	106	
360.24716	246	1+
361.03987	110	
361.24974	160	1+
364.35629	146	
365.31323	126	
366.37460	142	
366.88896	102	
367.32720	186	
368.83067	200	
369.34542	148	
END IONS

###FS:    #m/z: 336.94444 #charge 1+
###MS: 37
###MSMS: 40
BEGIN IONS
TITLE=Cmpd 30, +MS2(336.9444), 28.0-35.0eV, 0.9min #40
RTINSECONDS=49.9495
SCANS=37,40
PEPMASS=336.94444	94634
CHARGE=1+
82.98621	86	
191.02632	90	
206.97787	104	
208.07692	94	
211.94257	2074	1+
211.99900	122	
212.87582	1370	1+
213.93853	1538	1+
215.88626	274	1+
215.93573	208	
217.88170	266	
217.90570	90	
217.93905	146	
223.95789	354	1+
223.97261	118	
224.15962	92	
225.12227	94	
226.94445	142	
226.97114	94	
227.89682	152	
227.95179	136	
228.88963	94	
229.95456	1902	1+
230.88931	1298	1+
231.94854	1470	1+
232.44711	94	
233.89690	328	
233.94576	212	
233.99418	114	
234.89490	148	
235.86716	98	
235.89305	192	
237.79839	102	
238.04740	156	
239.94123	174	1+
241.98258	88	
243.08508	152	
244.03530	142	
245.89455	140	
246.97511	186	
247.96300	650	1+
248.02991	114	
248.89805	510	
248.98304	90	
249.04386	182	
249.96013	396	
250.21684	114	
250.82888	118	
250.97368	106	
251.04630	120	
251.43619	116	
252.46738	116	
252.69345	98	
252.90637	92	
252.96967	1162	1+
253.08803	108	
253.90355	338	1+
253.98202	86	
254.10855	118	
254.36911	98	
254.44928	88	
254.47679	102	
254.88979	110	
254.96518	244	
255.07347	878	1+
255.09654	104	
255.96940	198	
256.96442	110	
257.02979	88	
257.88538	180	1+
258.84355	188	
259.58154	90	
259.95957	108	
260.82638	96	
261.06731	90	
261.88311	96	
262.09004	116	
262.99719	112	
263.05434	206	
263.17212	250	
264.01175	134	
265.09392	134	
265.89478	92	
266.01584	138	
266.99116	272	1+
267.83687	414	1+
268.01107	90	
269.12134	244	1+
269.80204	116	
270.84085	112	
270.97851	158	
271.84923	274	1+
271.91723	120	
274.85880	258	1+
275.09743	92	
275.13197	100	
276.84055	168	
277.07529	118	
277.83957	310	1+
278.86086	106	
279.10430	92	
280.04190	132	
280.26222	214	
280.86061	94	
281.04954	446	1+
282.85193	170	
283.02730	358	1+
283.83336	116	
283.94115	88	
284.14777	94	
284.86823	152	
286.84756	464	1+
286.86544	150	
287.80749	158	
287.92527	86	
289.14272	194	
291.24346	94	
292.05924	304	1+
292.53590	96	
292.85568	224	
292.89396	182	
293.10331	154	
293.85153	134	
295.27475	106	
297.86464	92	
298.42247	88	
299.01275	214	1+
299.05904	102	
299.87010	158	
301.23124	144	
303.27464	92	
303.81162	88	
303.82712	118	
306.04481	118	
306.27652	148	
307.30581	188	
307.79944	212	1+
307.88861	128	
308.86803	122	
309.29119	92	
309.91141	100	
310.87005	404	1+
311.12103	96	
311.87313	314	1+
311.91734	112	
313.00580	92	
315.15580	206	1+
316.33844	100	
316.87928	204	1+
317.11283	110	
317.21287	92	
317.86619	94	
317.95667	98	
318.27313	168	
320.29015	132	
320.61578	98	
321.12723	168	1+
321.28023	90	
322.30548	308	1+
322.98111	90	
324.28694	130	
324.79491	94	
324.88692	134	
325.13893	148	1+
325.72814	92	
326.80148	348	1+
327.80648	250	1+
327.87326	116	
328.39760	88	
329.79961	154	
329.87871	126	
330.86530	106	
332.66300	104	
334.83567	200	1+
335.23752	86	
335.33404	100	
337.00232	116	
337.87172	122	
338.33796	86	
338.75395	110	
339.00056	94	
339.09236	108	
339.93464	88	
340.79682	88	
341.27567	118	
342.08631	112	
END IONS

###FS:    #m/z: 340.93904 #charge 1+
###MS: 41
###MSMS: 42
BEGIN IONS
TITLE=Cmpd 31, +MS2(340.9390), 28.0-35.0eV, 0.9min #42
RTINSECONDS=53.6125
SCANS=41-42
PEPMASS=340.93904	381910
CHARGE=1+
77.52411	150	
189.86210	158	
196.88367	126	
197.87651	124	
202.03341	96	
204.00428	130	
205.94760	356	1+
206.97919	136	1+
207.87605	126	
208.97867	106	
209.13401	90	
210.89790	154	
210.93636	148	
212.87685	468	1+
213.90057	124	
213.93726	852	1+
215.88746	752	1+
215.97139	138	
216.94279	102	
217.87885	122	
217.93660	142	
218.88224	90	
220.80267	138	
221.88825	128	
222.97071	108	
223.95946	140	
224.16322	94	
224.97360	106	
226.09240	102	
226.95021	164	
229.94133	160	
230.88895	124	
231.94873	968	1+
232.00653	98	
232.89407	202	
233.89633	580	1+
235.89006	98	
237.88774	326	1+
238.83700	94	
238.85518	116	
238.89103	190	1+
239.93703	92	
240.22835	474	
240.96074	132	
241.07427	182	1+
241.23402	244	
241.88329	116	
242.94301	100	
243.83383	92	
244.87874	146	
244.95504	150	
245.90603	94	
246.97474	434	1+
247.97979	316	1+
248.02390	182	
248.90129	146	
249.03896	242	
249.06039	116	
249.95790	132	
250.17001	92	
250.86183	90	
250.90684	96	
250.97183	116	
252.99773	98	
254.28099	96	
254.93731	128	
254.96320	232	
255.04584	126	
255.07410	424	1+
255.97086	216	
256.64028	102	
256.91590	204	1+
257.96386	136	
258.84457	256	
259.88746	112	
259.95786	90	
260.83968	276	
260.90844	100	
260.99963	104	
261.84268	150	
262.17549	202	1+
263.05505	206	
264.05293	136	
265.01585	128	
265.09013	104	
266.02102	92	
267.00062	466	1+
267.12381	100	
267.13782	126	
268.00587	304	1+
268.83406	160	
269.15548	90	
269.45657	92	
270.02949	94	
270.83854	238	1+
271.09146	90	
271.43646	216	1+
271.78186	98	
272.16840	90	
272.78814	92	
272.93328	196	
273.13726	90	
273.41659	134	
274.07439	150	
274.89834	208	
275.05825	174	1+
275.85415	644	1+
277.82884	104	
278.16763	116	
278.84471	316	
279.82260	116	
279.85145	144	
279.88087	118	
279.98033	94	
280.84874	118	
281.04482	376	1+
281.11531	92	
281.89214	126	
282.27363	230	1+
282.80611	92	
282.97188	178	
283.02356	268	1+
283.92873	152	
285.99089	98	
286.05940	116	
287.79435	122	
287.90679	94	
288.51949	92	
290.00524	358	1+
290.85411	148	
291.85386	100	
293.06393	216	
293.88947	94	
295.44136	100	
295.97247	150	
296.08868	220	1+
296.97206	248	1+
297.01264	278	1+
297.78843	228	1+
299.05760	198	
300.79450	102	
301.85910	154	1+
303.80130	182	1+
305.40576	96	
306.08851	94	
306.79551	296	1+
307.31012	252	
307.88194	126	
307.93668	94	
308.28949	326	1+
308.86812	402	1+
309.30725	106	
310.87555	306	1+
313.16212	102	
314.86660	132	
318.88473	100	
319.07984	116	
320.08394	110	
321.98158	162	
322.31136	160	
322.58440	286	
323.15713	140	
323.22412	108	
323.30194	116	
323.45854	94	
323.51385	92	
325.28860	134	
326.21047	108	
327.11241	104	
328.18637	130	
328.31400	186	
328.87513	282	1+
329.18619	102	
329.53121	106	
330.87983	230	1+
333.09806	96	
336.32411	208	1+
336.80548	166	
336.86042	94	
337.09372	132	
338.28946	188	1+
340.25771	104	
340.75439	92	
340.95864	100	
342.27419	150	
342.86364	98	
342.90115	142	
343.04106	94	
344.11229	94	
END IONS

###FS:    #m/z: 363.95485 #charge 1+
###MS: 41
###MSMS: 43
BEGIN IONS
TITLE=Cmpd 32, +MS2(363.9548), 28.0-35.0eV, 0.9min #43
RTINSECONDS=54.3835
SCANS=41,43
PEPMASS=363.95485	170642
CHARGE=1+
67.98348	94	
189.86195	318	
191.85737	402	
193.01029	100	
207.87506	126	
209.94320	482	1+
210.92068	166	
212.87781	1244	1+
213.07608	106	
213.70982	94	
219.91482	106	
221.39427	94	
222.94968	650	1+
224.89412	118	
224.94804	952	
224.97386	98	
226.89255	138	
226.94641	3242	1+
226.96513	146	
227.93057	470	
228.89619	286	
228.94104	2792	1+
229.89363	124	
230.88843	2906	1+
231.80173	202	1+
232.05158	212	1+
232.88247	212	
232.99994	98	
240.94056	726	
240.95947	426	1+
241.83693	132	
241.93803	3722	1+
242.94062	2600	1+
243.17345	122	
243.95213	174	
244.94123	654	
244.95583	2368	
245.94643	2730	1+
246.90279	148	
246.95183	1878	1+
248.80243	218	
248.90034	580	
250.05870	178	
250.89742	216	
250.94602	336	1+
251.04153	162	
253.08045	108	
253.90339	192	
254.06291	106	
254.15354	146	
254.48867	94	
255.62808	102	
256.42164	96	
257.97063	234	1+
258.84601	124	
259.02388	114	
260.96780	482	
261.83904	128	
262.81763	148	1+
263.05375	250	1+
263.81557	192	1+
264.17632	130	
265.06071	112	
265.81167	398	1+
266.57977	94	
266.78519	174	
266.93050	316	1+
267.78521	192	
267.97376	326	
268.84093	96	
268.96157	1232	1+
269.82077	106	
270.65117	108	
271.13210	138	
271.91339	296	1+
273.03801	98	
274.08278	140	
275.04968	92	
277.85109	194	
278.59294	108	
278.84232	104	
278.98335	112	
280.10734	100	
280.26095	144	
280.79381	414	
280.88749	146	1+
281.10796	108	
281.79234	184	
281.91700	124	
281.96770	164	1+
282.51318	94	
282.76699	110	
282.80687	164	
283.07074	132	
283.84939	152	
283.98405	106	
284.07029	144	
284.82760	100	
284.85694	102	
284.92642	100	
285.09097	92	
285.81203	128	
285.84875	282	
285.91611	124	
286.88872	134	
286.91171	146	
289.06569	120	
292.09868	98	
292.93292	92	
293.41958	150	
293.46701	104	
293.84890	176	
294.43554	94	
294.87587	154	
294.92643	300	1+
295.87139	100	
296.10328	132	
296.80786	268	
297.79973	668	1+
298.41991	118	
298.52866	98	
298.80260	554	1+
299.98765	180	1+
300.22845	92	
300.79445	734	1+
301.79888	624	1+
301.86026	424	1+
301.96710	92	
303.25789	248	1+
303.85462	468	1+
304.13883	118	
304.81136	138	
306.27255	184	
307.29225	304	1+
307.78022	210	1+
308.07623	126	
308.30835	378	1+
308.80624	224	1+
308.89529	110	
309.03640	94	
309.92819	164	
310.52553	102	
311.02453	144	
311.82630	148	
311.87412	120	
314.36938	94	
315.81057	252	1+
315.85372	108	
316.25562	158	
316.73584	136	
316.95831	120	
318.43645	112	
319.79974	140	
319.86278	106	
320.92001	170	
321.52258	100	
321.81698	534	1+
321.86700	222	
322.87275	130	
322.91011	140	
322.92784	210	
323.54469	96	
324.87943	154	
326.86923	230	
327.28568	102	
327.87201	124	
328.18208	224	1+
328.57335	94	
328.87658	250	1+
329.81383	126	
330.18255	216	1+
330.81835	102	
335.17945	110	
335.32052	102	
336.18526	152	
336.94262	294	
337.08668	184	
337.30641	100	
339.82440	204	
340.93421	124	
341.35652	118	
342.20240	96	
344.29851	154	
348.31037	216	1+
348.75363	210	1+
348.90553	220	1+
349.33101	104	
356.17697	198	1+
358.97997	104	
359.91197	136	
360.76336	94	
361.01873	130	
365.31338	202	
365.64114	94	
367.32495	166	
368.21197	344	1+
368.31363	96	
END IONS

###FS:    #m/z: 336.94439 #charge 1+
###MS: 41
###MSMS: 44
BEGIN IONS
TITLE=Cmpd 33, +MS2(336.9444), 28.0-35.0eV, 1.0min #44
RTINSECONDS=55.1555
SCANS=41,44
PEPMASS=336.94439	82294
CHARGE=1+
189.86308	134	
195.18120	88	
198.54575	106	
203.93013	108	
208.98137	236	
209.94348	132	
210.14145	218	1+
211.94343	2212	
212.04707	88	
212.87685	1270	1+
213.89552	130	
213.93714	1080	1+
215.88455	752	1+
215.93604	300	
220.80086	94	
223.95737	114	
224.98027	126	
226.16818	108	
227.89022	198	
228.89352	154	
229.89661	210	
229.95390	1846	1+
230.88780	1250	1+
231.94867	1232	1+
232.03166	90	
232.88410	216	
233.82903	124	
233.89890	272	1+
235.11017	92	
235.82240	90	
235.89405	138	
237.21897	104	
237.82281	116	
239.41411	102	
239.90540	94	
240.93276	86	
240.98426	88	
243.08510	200	1+
244.00297	102	
244.98632	100	
245.89622	104	
246.04876	98	
246.90629	100	
246.92168	90	
246.97491	252	
247.96626	418	1+
248.03093	122	
248.89789	728	1+
249.03269	444	1+
249.95969	422	1+
250.35822	98	
250.66386	92	
250.83201	92	
250.98336	208	
251.84384	124	
251.96732	114	
252.12538	128	
252.15892	90	
252.43862	88	
252.97007	1086	1+
253.08331	106	
253.90557	278	
254.08840	114	
254.90742	206	
254.96427	768	1+
255.07476	834	1+
256.01098	98	
256.12937	150	
256.96175	172	
258.84540	128	
258.88373	156	
260.20901	106	
260.82873	140	
260.99174	114	
262.82880	132	
263.33982	98	
264.81461	88	
265.43241	104	
265.88447	88	
266.84247	130	
266.99874	106	
267.83554	442	1+
267.96093	90	
269.07761	90	
270.97815	94	
272.44375	98	
272.97422	122	
273.03607	96	
273.08894	90	
273.14346	86	
273.78926	106	
274.08380	86	
274.81158	286	1+
276.85137	196	
277.18266	116	
277.83981	342	1+
277.91516	90	
278.22267	96	
278.89636	102	
279.23702	154	
279.65979	92	
281.05249	130	
281.85501	96	
282.80414	94	
282.92603	108	
283.02804	120	
283.78774	194	
284.87889	94	
285.71897	92	
285.86894	222	1+
286.84872	734	1+
286.87064	150	1+
287.85118	550	1+
289.16029	90	
289.50685	102	
290.90429	86	
290.95342	334	1+
291.85293	130	
291.89057	138	
292.06117	114	
292.85768	126	
293.10498	212	
293.49631	86	
294.00056	132	
294.79074	100	
294.85693	110	
294.93597	116	
295.84677	102	
295.96735	92	
295.99047	112	
296.97754	112	
298.80069	116	
298.96318	100	
299.05423	146	
299.78302	102	
300.05735	176	
300.78055	132	
301.02261	236	1+
304.81080	126	
306.27097	126	
307.28393	102	
307.32718	98	
307.42791	90	
307.87914	138	
308.86576	134	
308.91767	106	
309.29646	108	
309.81184	88	
309.87002	138	
310.27784	122	
310.83391	98	
310.85990	212	
310.87445	210	
312.85904	98	
314.87349	102	
315.10400	354	1+
316.15238	108	
316.33619	104	
318.59512	144	
319.05449	98	
319.30687	94	
320.00063	96	
322.07454	108	
322.19422	104	
323.29871	168	
323.88562	268	1+
324.89054	222	1+
324.93960	90	
325.79222	208	
326.30039	282	1+
326.65769	94	
327.87273	162	1+
331.93595	86	
332.83156	142	
333.00791	116	
334.83987	138	
335.23740	90	
336.86621	90	
340.73633	94	
341.55520	102	
END IONS

###FS:    #m/z: 322.92850 #charge 1+
###MS: 45
###MSMS: 46
BEGIN IONS
TITLE=Cmpd 34, +MS2(322.9285), 28.0-35.0eV, 1.0min #46
RTINSECONDS=58.8295
SCANS=45-46
PEPMASS=322.92850	1191664
CHARGE=1+
180.86537	78	
184.08300	82	
192.88837	136	
194.99288	80	
196.11710	78	
198.84168	88	
199.50557	136	
201.04326	212	
202.61174	90	
205.94693	182	
206.96793	144	
207.96921	162	
209.10721	90	
212.89573	170	
213.50514	78	
213.88778	82	
220.97588	82	
221.06757	98	
221.94290	314	1+
223.95903	388	1+
224.19647	78	
225.86342	76	
227.83168	106	
227.93115	398	
228.05919	106	
229.59919	80	
229.89689	90	
230.90619	192	
231.11808	158	
231.46897	100	
232.07470	92	
235.78789	78	
236.89946	154	1+
237.05360	146	
237.07746	86	
238.45753	94	
238.93763	328	
239.07687	410	1+
239.83993	94	
239.90370	160	
240.94005	4172	
241.47440	94	
241.94103	3522	
241.97762	216	1+
242.02791	92	
242.08110	196	1+
242.82523	82	
242.94047	9892	1+
243.00920	126	
243.13739	100	
243.87384	126	
244.78173	80	
244.93829	2888	1+
245.91202	82	
246.89654	82	
246.97459	396	1+
247.02952	100	
247.24026	86	
247.39097	86	
248.06935	94	
248.87269	94	
248.98495	94	
249.96633	86	
250.14085	84	
250.94568	110	
251.78454	82	
251.94375	122	
252.02828	106	
252.10820	92	
252.92783	100	
253.90566	222	1+
254.08928	194	1+
256.00100	78	
256.13084	78	
259.51012	82	
259.84466	100	
260.93644	114	
261.83117	112	
262.06014	78	
262.21812	82	
262.82902	146	
262.98546	220	1+
263.05362	282	1+
263.09071	88	
263.17637	100	
264.00158	168	1+
265.05982	124	
265.18880	88	
265.25918	124	
266.49361	92	
266.88675	78	
266.93220	112	
267.09805	92	
267.12875	286	1+
267.91383	90	
268.45962	80	
268.78779	160	
268.85017	82	
268.95663	198	
269.86836	184	1+
270.02520	88	
270.43690	88	
271.21074	94	
272.43996	94	
272.84598	436	1+
273.79523	82	
273.85103	336	1+
276.18161	78	
276.83721	98	
278.07441	92	
279.09051	664	
280.09440	360	
280.12122	76	
280.96490	90	
281.05056	94	
281.28651	90	
281.42456	82	
282.08640	150	
282.80651	84	
283.07061	378	
283.85214	86	
284.29476	516	1+
285.09172	170	1+
286.43724	136	
287.95694	122	
288.06714	82	
288.34647	86	
289.87775	106	
291.39684	82	
291.87241	88	
292.94752	80	
293.82252	96	
296.08348	78	
297.93958	106	
299.71681	150	
299.80501	108	
302.85695	90	
303.14615	90	
303.24448	82	
303.94636	82	
304.19022	86	
304.26035	114	
304.81217	222	1+
305.65062	86	
305.96600	86	
306.27740	166	
306.29484	80	
307.88770	160	
308.15260	104	
308.29002	600	1+
308.86232	272	1+
309.32367	90	
309.81346	152	1+
310.30720	346	
310.49535	98	
311.81621	182	1+
311.85905	134	
311.88436	192	
314.43028	86	
314.81661	114	
314.87414	102	
315.85100	98	
316.28185	102	
317.82993	204	1+
317.85793	92	
318.12369	104	
319.10479	84	
322.02345	104	
322.34043	92	
322.87593	80	
323.23469	138	
324.24033	112	
324.89266	448	1+
325.05117	84	
326.96159	94	
327.86346	78	
328.18613	92	
END IONS

###FS:    #m/z: 336.94415 #charge 1+
###MS: 45
###MSMS: 47
BEGIN IONS
TITLE=Cmpd 35, +MS2(336.9442), 28.0-35.0eV, 1.0min #47
RTINSECONDS=59.6005
SCANS=45,47
PEPMASS=336.94415	76274
CHARGE=1+
188.89570	108	
189.86050	156	
197.57471	102	
204.09990	88	
205.94711	180	
211.91607	120	
211.94270	1754	1+
212.87832	854	1+
213.85346	100	
213.93713	1058	1+
215.06540	84	
215.88454	1090	1+
215.93482	214	
217.86184	88	
219.76012	88	
223.91158	106	
223.93378	96	
223.96884	370	1+
224.88300	116	
226.07022	92	
228.89394	166	
228.93973	106	
229.95304	1930	1+
229.98263	90	
230.88757	1666	1+
231.95037	1144	1+
232.77858	118	
233.82621	218	
233.89779	342	
233.94303	140	
234.81889	112	
235.89204	302	
237.04515	184	1+
239.13896	100	
240.84294	84	
240.89316	110	
240.93752	176	
241.90009	130	
245.02282	100	
247.96421	750	1+
248.90012	974	
248.98937	98	
249.03911	200	
249.96195	472	1+
250.05735	100	
250.83349	198	
250.92415	112	
250.98570	94	
251.07031	104	
251.43617	114	
251.87831	88	
251.97302	146	
252.90836	90	
252.97031	1238	
253.90151	744	1+
254.93877	174	1+
254.96446	770	1+
255.07323	624	1+
255.99687	92	
256.96293	98	
257.83817	420	1+
257.94194	102	
257.96357	110	
258.46026	88	
258.91300	284	1+
259.95518	146	
260.98146	94	
261.83078	148	
262.82141	134	
263.05238	222	
263.07882	90	
263.86615	84	
265.11813	92	
266.01716	230	
266.08482	86	
266.15893	92	
266.92685	96	
266.99717	230	
267.01504	96	
267.84569	138	
268.78992	238	1+
268.84037	208	
268.95597	206	
269.01112	90	
269.83244	120	
269.84533	196	
270.83556	120	
270.98016	104	
271.09690	84	
271.91418	146	
273.86455	88	
273.93059	218	1+
274.87652	112	
274.96619	102	
275.99385	104	
276.85415	218	
277.84026	168	
277.85262	182	
277.89506	146	1+
278.83620	334	
279.10145	84	
279.82791	158	1+
280.06433	90	
280.11561	84	
280.99946	118	
281.04691	324	1+
281.85007	130	
282.99600	92	
283.02429	130	
283.83640	138	
283.85547	168	
284.81069	92	
285.84785	236	
286.85398	356	
287.84759	466	1+
287.92536	102	
288.01427	280	1+
288.81176	118	
290.84493	126	
290.97542	98	
291.27386	114	
291.94801	84	
291.99476	88	
292.05198	126	
292.67461	108	
293.10486	244	
293.85441	352	1+
293.99525	128	
294.86019	244	1+
295.93202	86	
295.99990	228	1+
296.86921	116	
297.83119	90	
297.89050	88	
297.91228	104	
298.43309	110	
298.58363	88	
298.86958	92	
299.05921	84	
299.42043	92	
299.58606	84	
299.92633	98	
300.97346	94	
304.04015	138	
304.80716	86	
306.78936	168	1+
308.29012	88	
309.86308	140	
310.80015	86	
310.87453	196	1+
311.86390	110	
312.03002	188	1+
312.15698	110	
312.87488	136	
313.10567	86	
315.10379	190	1+
315.86387	128	
316.11989	86	
317.94120	86	
319.20373	90	
320.84239	88	
320.91744	86	
321.03414	92	
321.60157	98	
322.22943	110	
322.85349	88	
324.89268	136	
326.96010	222	1+
327.31006	86	
327.88169	182	1+
328.18732	148	
328.94743	114	
329.87208	118	
329.92333	88	
330.94752	88	
335.19431	110	
335.32966	92	
336.12398	146	
336.33549	128	
336.89861	90	
338.25245	88	
341.76622	106	
342.17256	102	
END IONS

###FS:    #m/z: 359.95994 #charge 1+
###MS: 45
###MSMS: 48
BEGIN IONS
TITLE=Cmpd 36, +MS2(359.9599), 28.0-35.0eV, 1.0min #48
RTINSECONDS=60.373
SCANS=45,48
PEPMASS=359.95994	55620
CHARGE=1+
60.48631	94	
63.39024	92	
102.53164	130	
175.53138	120	
207.94351	88	
208.88566	88	
208.93969	114	
209.94388	162	
210.93635	150	
214.14822	98	
220.95517	194	
221.13653	102	
221.43080	88	
221.88938	124	
222.95229	826	1+
223.89030	176	
224.94450	992	1+
225.90626	88	
226.01741	138	
226.94671	1766	1+
227.92997	442	
228.94082	2814	
231.60926	102	
231.97209	90	
233.06362	92	
233.85195	124	
233.96790	84	
235.82735	144	
235.84607	222	1+
236.07826	94	
238.94518	84	
239.90295	98	
239.99788	86	
240.10589	152	
240.93926	786	1+
240.96243	488	
242.95796	470	1+
243.03952	150	
243.08368	278	
244.85779	130	
244.95534	1674	1+
245.89445	104	
245.93861	256	
246.95076	1318	1+
246.97344	124	
248.79943	122	
249.03666	156	
249.47329	108	
250.80947	108	
250.91843	100	
252.95689	124	
254.52781	86	
255.07868	150	1+
257.11627	92	
258.97193	126	
259.07582	120	
259.50437	94	
260.23464	92	
260.83132	180	
260.96833	586	1+
261.43082	86	
263.52341	102	
263.66280	104	
264.90193	92	
266.57367	100	
266.82243	132	
267.24804	96	
267.44146	92	
267.97205	154	
268.52625	98	
269.49863	88	
269.97086	248	
270.88807	104	
272.11586	174	1+
272.84534	196	1+
275.81166	104	
276.80781	268	1+
276.85173	134	
277.12520	176	1+
277.24785	84	
278.80654	118	
278.85534	120	
280.07393	256	1+
280.10263	86	
280.79423	744	1+
281.12905	176	
281.49822	114	
281.51891	98	
282.11523	102	
282.27964	106	
283.83349	162	
283.93047	88	
284.82589	132	
285.09512	104	
285.42818	116	
285.86825	102	
286.01615	88	
286.85307	124	
288.06827	118	
289.12588	208	1+
290.85416	210	
291.86198	88	
292.10679	180	
292.84443	196	1+
293.80516	122	
294.27350	110	
295.86156	92	
296.10883	134	
297.05818	92	
297.07461	162	1+
297.80698	116	
298.80360	548	1+
298.85352	226	1+
299.61135	88	
301.12667	112	
302.80392	146	
303.40064	102	
304.16877	90	
307.07659	118	
307.79922	154	
307.89566	126	
308.85141	122	
309.13133	90	
309.54822	106	
309.79396	102	
310.11478	84	
310.82574	104	
311.03196	86	
311.23333	98	
312.86054	140	
313.94305	88	
315.06684	110	
315.82134	92	
316.76550	98	
317.80442	136	
318.78725	100	
318.82733	98	
319.85543	228	
320.93310	200	1+
322.82455	224	1+
322.88217	84	
322.92522	92	
323.01668	188	
323.88264	86	
324.89141	170	
325.16354	90	
326.94883	220	1+
327.79686	88	
328.18349	154	1+
328.86277	114	
329.30883	120	
330.32738	86	
331.03292	88	
334.76519	96	
334.94707	94	
336.94370	558	1+
337.09023	88	
338.08372	234	1+
338.14057	180	1+
338.73809	110	
338.88623	146	
339.88829	158	1+
341.30113	100	
341.77968	88	
342.74532	92	
342.76355	84	
343.16944	92	
343.93089	84	
344.29135	118	
346.17507	102	
346.85393	88	
347.94335	92	
348.92440	108	
351.78420	126	
352.14522	92	
352.88283	222	1+
355.18955	220	1+
355.30003	88	
358.80695	146	
359.94391	92	
363.11261	86	
END IONS

###FS:    #m/z: 322.92865 #charge 1+
###MS: 49
###MSMS: 50
BEGIN IONS
TITLE=Cmpd 37, +MS2(322.9287), 28.0-35.0eV, 1.1min #50
RTINSECONDS=64.0925
SCANS=49-50
PEPMASS=322.92865	1270694
CHARGE=1+
57.44478	88	
186.03235	86	
190.13113	92	
191.85877	82	
192.88578	124	
194.90499	88	
197.05209	94	
201.04215	202	
201.37252	94	
205.94876	438	
207.97630	132	
210.50520	88	
214.89249	86	
214.94284	90	
220.86287	92	
221.94316	166	
221.95662	102	
222.95162	130	
223.95825	358	1+
225.20330	82	
225.57371	82	
225.86516	86	
226.94617	82	
227.93183	116	
227.95027	94	
228.90071	166	
230.90777	156	
233.10206	168	
233.92470	130	
234.02068	90	
234.81950	118	
235.18669	94	
235.87858	130	
236.00896	88	
236.07767	116	
236.38389	102	
238.89386	92	
238.93918	292	
239.07791	336	1+
239.14707	110	
239.44298	102	
239.78448	134	
239.90037	98	
239.95597	82	
240.93974	5762	
241.94182	4046	
242.09435	100	
242.94038	11478	1+
243.87362	98	
244.93877	2590	1+
244.97577	148	
246.14578	80	
246.83115	82	
246.97575	598	1+
248.03615	84	
248.89969	136	
249.81944	108	
250.48080	100	
250.94438	470	1+
251.92692	96	
252.00736	138	1+
252.10424	126	
253.10748	102	
255.88130	150	1+
255.90564	88	
256.97853	90	
257.73111	88	
258.08014	88	
258.83632	180	
259.80393	120	
259.88035	90	
259.90181	92	
260.35532	106	
260.83337	86	
261.83773	286	1+
261.89048	148	
263.05336	126	
263.17663	88	
264.00577	88	
266.04388	132	
267.11752	138	
267.13449	150	
267.82216	166	
267.99847	124	
268.95463	102	
269.16441	92	
269.94507	264	1+
270.14096	92	
270.17874	92	
270.85688	84	
271.83701	248	1+
272.02225	90	
272.11961	82	
272.74792	82	
272.94056	98	
272.98311	90	
273.80747	82	
274.80246	392	1+
274.86616	142	
275.80746	328	1+
276.08174	82	
277.00076	100	
277.82600	94	
278.84403	112	
279.09011	1430	1+
279.13905	110	
279.85287	136	
280.82913	188	
282.88339	138	
283.00654	88	
283.06548	176	
283.85399	88	
283.94732	100	
283.97971	92	
284.29056	624	1+
284.87138	114	
284.89928	224	
285.06970	134	
285.41389	82	
285.86645	86	
285.98885	110	
286.43561	86	
287.43179	88	
287.80968	82	
287.88224	192	
289.78349	288	1+
289.85724	240	1+
290.14439	82	
290.80240	94	
290.85658	166	1+
291.03609	86	
291.80863	124	
292.06925	100	
295.09336	196	1+
295.85723	148	
297.82085	92	
297.84161	100	
297.86549	104	
298.83752	284	1+
299.78522	84	
299.81115	238	1+
302.09114	82	
302.24173	172	
302.88290	84	
303.14172	112	
303.96355	112	
304.25848	104	
304.86884	104	
306.11824	86	
306.28109	186	
307.08427	104	
307.79713	248	1+
307.89194	186	
308.28918	604	1+
308.83359	84	
308.86623	308	
309.04085	96	
310.30720	364	
310.86095	80	
311.80814	112	
311.85391	188	1+
314.81332	280	1+
315.11447	92	
315.85213	240	1+
317.01448	100	
318.90772	100	
319.27621	98	
320.29067	84	
321.22080	92	
321.75512	122	
322.31635	132	
323.88411	114	
324.89134	88	
325.83889	86	
325.88974	116	
326.87601	108	
END IONS

###FS:    #m/z: 359.96002 #charge 1+
###MS: 49
###MSMS: 51
BEGIN IONS
TITLE=Cmpd 38, +MS2(359.9600), 28.0-35.0eV, 1.1min #51
RTINSECONDS=64.8645
SCANS=49,51
PEPMASS=359.96002	57184
CHARGE=1+
159.55013	104	
183.93075	142	
205.58146	90	
205.94527	266	1+
209.93965	266	
212.15801	106	
221.88970	162	
222.95000	670	1+
223.03425	86	
223.88575	182	
224.94571	956	1+
226.94570	3156	1+
226.97122	228	
228.03908	86	
228.94158	2118	1+
233.13550	156	
236.82044	134	
237.84082	156	
238.93350	92	
239.90314	250	1+
240.93976	992	1+
240.95975	746	1+
241.08326	100	
242.96200	230	
243.00917	86	
243.95110	116	
244.89341	130	
244.95578	1934	1+
245.00173	106	
245.94206	130	
246.95192	1382	
247.80744	98	
247.84803	126	
248.87635	96	
249.80432	128	
250.10594	92	
250.47709	104	
250.94789	314	
252.10252	122	
252.95584	90	
253.08725	144	
253.43018	106	
253.91720	108	
255.24521	92	
255.71829	108	
255.88716	90	
256.82707	208	1+
256.85140	114	
257.03959	126	
257.41768	114	
258.89876	140	
258.97318	314	
260.83596	110	
260.96748	596	1+
263.05250	238	1+
263.10265	86	
263.97484	154	
264.82111	204	
264.97931	104	
265.11630	100	
265.79942	92	
265.97713	102	
266.81516	466	1+
267.00108	88	
267.80213	94	
267.97158	422	
268.90633	108	
268.95649	314	1+
269.56128	102	
271.79176	218	1+
271.92915	96	
272.05896	92	
272.43763	104	
273.52131	98	
273.85128	326	1+
275.78685	88	
275.96908	104	
276.84401	156	
278.11958	92	
278.79610	274	1+
278.83282	148	
279.10064	120	
279.85796	114	
280.78875	398	1+
281.02077	94	
281.88163	92	
282.05107	96	
283.98176	110	
284.82179	264	
284.97744	108	
285.09153	150	
285.40560	98	
285.79400	130	
286.83868	106	
287.43192	100	
288.92840	94	
289.07725	88	
289.95919	182	1+
290.35139	84	
290.79897	86	
292.43393	140	
293.85733	364	1+
293.89830	158	
294.92649	102	
295.84483	92	
295.93038	192	
296.14690	86	
296.80513	178	
298.08236	152	
298.41850	96	
298.80182	988	1+
298.83345	122	
298.92483	200	1+
299.86843	210	
299.97565	92	
300.15198	108	
302.64162	86	
302.85880	114	
304.57800	100	
304.91664	112	
305.74711	100	
306.43231	184	
306.79770	90	
306.88162	186	1+
306.93419	166	
307.08058	146	
308.43009	106	
309.86253	114	
309.91654	146	
310.75290	96	
310.86973	128	
311.87384	96	
312.79311	84	
313.16432	92	
313.76680	84	
313.94054	88	
315.77522	102	
315.81391	206	1+
315.84286	86	
317.87791	88	
318.85644	320	1+
318.88457	88	
318.93593	256	1+
319.08606	132	
321.81743	122	
322.12510	204	1+
322.82286	126	
322.90776	118	
322.92834	90	
323.01539	86	
324.84346	192	1+
324.89005	110	
325.02607	104	
327.80039	112	
328.18905	104	
328.81577	100	
328.88797	130	
329.09681	92	
329.84540	90	
329.87380	238	
331.87888	130	
332.96748	96	
334.87083	270	1+
336.15638	86	
337.30143	90	
337.79824	190	1+
338.99228	86	
340.93366	230	
343.27110	106	
343.89783	92	
344.14387	88	
344.77144	94	
353.76160	194	1+
353.87777	92	
356.76495	190	1+
358.19645	236	
360.86385	110	
360.92576	90	
360.94133	94	
361.28342	102	
363.35162	118	
364.82704	90	
END IONS

###FS:    #m/z: 507.84235 #charge 1+
###MS: 49
###MSMS: 52
BEGIN IONS
TITLE=Cmpd 39, +MS2(507.8424), 28.2-35.2eV, 1.1min #52
RTINSECONDS=65.6365
SCANS=49,52
PEPMASS=507.84235	32514
CHARGE=1+
196.01347	346	
214.88775	144	
224.97516	174	
232.89514	194	
239.84941	126	
240.08806	150	
249.89636	130	
252.07439	212	1+
254.89678	278	1+
258.87655	128	
261.87405	148	
263.07238	224	1+
266.86048	320	1+
268.11039	214	1+
272.85466	394	1+
273.85473	246	1+
275.85017	226	
276.85592	126	
278.04420	254	1+
278.09303	206	
278.83104	662	1+
278.86213	206	
280.05096	280	1+
280.82810	444	1+
282.07652	126	
282.82740	138	
283.12116	162	1+
283.97872	194	1+
286.84820	124	
286.95074	166	
287.05836	166	1+
287.84931	952	1+
288.82567	214	1+
289.03610	232	1+
289.10114	152	
289.87799	916	1+
292.14275	124	
293.08059	122	
293.85827	260	
293.87150	866	1+
293.96355	260	1+
294.12851	166	
294.85813	280	
295.84772	818	1+
296.01160	130	
297.79421	430	1+
298.79739	370	1+
298.83984	128	
298.88295	242	1+
300.84350	606	1+
303.86495	754	1+
303.98672	140	
304.89282	124	
305.86055	976	1+
307.84561	292	1+
307.88723	474	
308.13796	890	1+
308.87887	958	1+
309.88322	560	1+
310.15442	282	
311.88446	910	
312.06826	194	1+
312.81683	242	1+
312.86709	592	1+
312.97565	370	1+
313.88481	446	1+
314.86201	2336	1+
315.75547	248	1+
315.94117	150	
316.09791	166	1+
316.81763	124	
318.85976	286	
318.87673	156	
319.12936	160	
319.85852	156	
321.92402	144	
322.82509	126	
322.85758	138	
323.87446	188	
324.86278	418	1+
324.90446	224	
325.89645	376	
325.92854	242	1+
326.88277	2146	1+
327.10604	124	
328.88924	352	1+
330.79531	140	
330.87554	230	
331.80026	122	
331.87883	272	
332.87306	1040	1+
334.85529	154	
334.87400	190	
335.84231	122	
337.81819	202	1+
337.88017	596	
337.94908	188	1+
338.86796	230	1+
340.10179	186	1+
340.89615	132	
341.81549	168	
341.86971	224	
341.99087	138	
342.86845	138	
343.78193	182	1+
343.82743	148	
343.87692	416	
343.90768	142	
345.89366	126	
346.75831	130	
346.84948	226	
347.74733	132	
347.77513	166	
347.86237	282	1+
348.89161	164	
349.16272	164	
349.76098	290	1+
349.81487	244	1+
350.80847	282	1+
350.88498	596	1+
350.91072	226	1+
351.85368	170	
352.88479	460	1+
352.93710	148	1+
353.80280	212	1+
353.84468	216	
355.89342	246	
356.88665	134	
357.89508	180	
357.95079	258	1+
358.88176	420	1+
359.88505	302	1+
360.75699	258	1+
361.81638	122	
362.72382	140	
362.86230	142	
364.83028	266	1+
365.78336	258	1+
366.80988	136	
367.70264	628	1+
367.76364	442	1+
367.81457	186	
367.83122	130	
368.80791	322	1+
368.89304	454	1+
369.83336	1470	1+
371.03040	200	1+
371.09041	122	
371.72141	194	
371.90062	164	
372.90205	608	1+
373.04800	190	1+
373.73244	146	
373.82978	264	
373.90358	422	1+
374.81152	598	1+
375.34106	140	
376.81821	160	
376.83932	142	
376.88123	600	1+
380.11272	182	1+
380.71919	246	
380.85739	280	
381.78881	252	1+
381.83687	512	1+
383.00395	128	
383.76751	300	1+
384.82199	122	
384.84985	258	
385.82198	174	
385.85461	148	
386.14912	252	1+
386.82829	262	
387.36381	284	1+
387.72483	184	1+
387.84468	486	
388.84639	320	
389.19626	480	1+
389.84271	224	
390.05298	188	
390.74991	138	
390.83982	900	
390.99825	130	
391.84070	618	
392.07044	198	
392.19121	108	1+
392.82315	2096	1+
393.79190	168	1+
394.17149	128	
394.83085	314	
395.20935	168	1+
395.78964	144	
395.84113	288	1+
396.73230	202	1+
397.09492	130	
398.04316	136	
398.73138	290	1+
398.76954	292	1+
399.71258	262	1+
399.84879	290	
399.98139	208	1+
400.85057	142	
403.76837	148	1+
403.87261	256	
404.80082	126	
404.85511	154	
405.85651	1294	1+
405.90011	122	
407.80983	188	
407.86533	592	
407.98790	146	1+
408.84922	2696	1+
410.20822	210	1+
410.83482	3584	1+
411.09077	168	1+
412.73483	126	
412.84021	892	1+
413.07652	476	1+
413.21799	122	
416.08273	190	1+
416.84154	168	
417.80321	148	
417.86093	174	
418.83800	356	1+
420.80435	164	1+
420.87678	860	1+
421.88074	734	1+
422.86675	196	
423.73405	166	
423.76896	184	
423.86470	1728	1+
424.83828	168	
425.75586	180	
426.33533	152	
426.85954	2824	1+
427.73405	234	
427.79686	124	
428.73248	582	1+
428.84499	4524	1+
429.01463	162	
430.84791	466	
430.88718	126	
431.86693	858	
432.24782	144	
432.86629	530	
433.84690	828	1+
433.89298	124	
434.89125	154	
435.06449	148	
435.78571	142	1+
439.88792	802	1+
443.81163	130	
443.88211	184	
444.75775	280	1+
444.87133	3926	1+
446.10139	128	
446.87505	978	1+
447.70467	158	
449.68876	134	1+
449.87510	1416	1+
451.86531	398	1+
452.86485	228	1+
454.71128	142	
457.90498	504	1+
458.21388	196	1+
460.89376	194	
462.88182	1384	1+
464.87853	248	
465.88835	194	
466.61124	130	1+
467.88725	2426	1+
468.71005	128	
469.89137	306	
471.76291	140	
473.78894	140	
485.89572	1466	1+
487.27297	282	1+
490.90278	254	1+
492.26289	234	1+
502.26843	158	1+
509.28730	204	
511.30758	114	1+
END IONS

###FS:    #m/z: 322.92872 #charge 1+
###MS: 53
###MSMS: 54
BEGIN IONS
TITLE=Cmpd 40, +MS2(322.9287), 28.0-35.0eV, 1.2min #54
RTINSECONDS=69.326
SCANS=53-54
PEPMASS=322.92872	1661544
CHARGE=1+
151.34771	76	
189.98396	94	
195.92120	82	
196.88057	102	
197.88456	116	
198.17212	80	
201.04627	84	
201.15844	84	
204.04034	78	
204.88324	90	
205.94893	218	
205.96801	180	
206.92715	78	
209.94521	98	
213.88697	150	
214.88347	88	
215.97028	84	
222.56854	76	
223.43438	92	
223.93724	94	
223.96112	524	1+
224.39519	112	
227.12753	82	
227.93076	546	1+
229.43725	78	
230.15386	84	
230.89159	176	
231.11609	88	
233.04696	78	
235.70841	120	
235.79908	88	
237.81394	234	1+
238.94061	350	1+
239.07958	414	1+
240.79007	244	1+
240.93986	4732	
241.90372	86	
241.94099	4220	
242.06243	86	
242.07971	234	1+
242.62826	78	
242.88027	88	
242.90643	80	
242.94050	13116	1+
243.82857	106	
243.87823	92	
244.79039	90	
244.93891	2520	1+
245.12492	92	
246.97434	338	
248.91876	84	
249.03808	116	
249.86821	104	
250.80179	76	
250.94881	194	
251.10972	98	
251.81398	78	
251.92349	82	
252.02822	86	
253.07223	84	
255.91073	78	
256.00500	94	
256.03819	120	
256.90287	92	
257.07679	78	
258.12960	80	
258.83078	114	
258.89727	82	
260.83628	142	
261.82523	238	
262.83051	114	
262.94980	116	
263.05659	148	
263.66266	80	
263.98427	160	
264.07495	92	
264.41900	80	
265.05686	168	
265.41833	90	
265.74230	86	
265.84871	98	
266.86640	82	
266.89710	92	
267.46468	76	
267.79606	140	
268.43548	86	
268.61083	88	
268.93278	118	
269.79475	112	
270.80153	130	
271.79997	84	
271.90313	102	
272.10331	94	
272.84450	102	
272.91451	82	
274.79488	154	
275.81302	178	
275.85141	94	
276.83748	336	1+
276.89651	114	
276.93312	78	
277.80571	158	
278.10023	136	
279.09093	1168	1+
279.16558	78	
279.85428	212	1+
279.95967	82	
280.26170	86	
280.96317	112	
281.78892	96	
282.04687	82	
282.27580	100	
282.97757	118	
283.04126	76	
283.06902	230	
283.79075	106	
283.89860	80	
284.06127	118	
284.23468	96	
284.29148	464	1+
284.44389	84	
284.94731	124	
286.88438	94	
288.84691	94	
289.78820	102	
289.80517	86	
289.87497	78	
290.95849	246	1+
292.01960	88	
292.85718	92	
294.80940	132	
295.83501	160	
297.14684	108	
298.93195	80	
299.06350	116	
299.43118	96	
301.78170	106	
301.87814	130	
302.87825	80	
303.14344	102	
304.84285	178	1+
305.85303	220	1+
305.88515	100	
306.44085	78	
307.07765	126	
307.79424	320	1+
307.89030	168	
308.29279	180	
308.82141	100	
308.89936	82	
311.79927	82	
311.88860	122	
312.80159	330	1+
312.82986	78	
312.86317	200	1+
314.81583	80	
314.86318	250	1+
314.93134	78	
315.10354	76	
316.88904	84	
317.82962	92	
318.87746	128	
319.98975	114	
321.05782	78	
321.32298	136	
322.81373	90	
323.75681	84	
325.92316	98	
326.16750	80	
326.90150	82	
END IONS

###FS:    #m/z: 340.93936 #charge 1+
###MS: 53
###MSMS: 55
BEGIN IONS
TITLE=Cmpd 41, +MS2(340.9394), 28.0-35.0eV, 1.2min #55
RTINSECONDS=70.097
SCANS=53,55
PEPMASS=340.93936	549444
CHARGE=1+
99.39797	82	
187.02537	96	
189.86094	240	
192.92663	288	
205.95294	138	
208.88335	84	
209.94244	82	
210.94002	136	
213.87975	252	
213.93823	1068	1+
215.88639	636	
215.93328	164	
217.88414	372	
217.93701	84	
218.09145	84	
222.97059	396	1+
226.10905	90	
226.94720	142	
227.95596	110	
230.84455	86	
230.88747	370	
231.89096	172	
231.95007	1100	1+
232.89347	794	1+
233.87282	142	
233.89568	654	1+
233.95047	272	1+
235.89182	270	
237.06463	242	1+
237.79233	86	
237.81159	84	
238.02005	88	
239.92729	82	
240.22694	250	1+
240.83360	434	1+
240.90024	82	
240.96572	148	
241.85797	150	
243.38626	100	
243.41497	84	
243.83213	302	1+
245.17115	86	
245.88247	86	
246.04298	94	
246.94711	148	
248.00075	84	
248.82179	120	
248.98951	234	1+
249.03782	166	
249.96090	500	1+
250.12560	104	
250.98763	100	
251.45761	104	
251.88031	92	
252.36485	86	
252.42414	82	
253.92097	208	1+
254.90582	106	
254.96488	440	
255.07522	324	
255.14265	98	
255.77011	172	
255.83899	194	1+
255.96792	216	
256.04036	84	
256.26091	94	
256.42778	82	
256.88576	82	
256.91253	154	
256.96120	222	1+
257.79818	86	
258.84244	262	
258.96477	130	
259.03577	88	
259.14615	82	
259.83235	498	1+
259.85176	290	
259.95766	128	
260.51016	90	
260.83628	428	1+
260.90467	84	
261.05543	84	
261.52761	108	
262.83838	104	
262.96553	126	
263.05805	84	
264.07229	230	1+
264.42582	142	
265.96064	86	
266.24416	156	
266.55570	110	
267.13307	218	1+
268.99021	148	
269.26085	82	
269.88795	90	
270.82862	168	
272.43987	96	
272.85119	144	
273.78920	94	
273.91652	92	
273.94138	212	1+
274.84063	122	
274.86095	116	
275.87325	314	1+
276.53104	100	
276.83777	296	1+
276.85423	794	1+
278.84263	1438	1+
279.00178	100	
280.89189	224	
280.94244	98	
281.04744	270	1+
281.83351	132	
281.84886	306	1+
281.88512	104	
281.91668	82	
282.27916	114	
282.92576	88	
284.23722	110	
284.94520	82	
285.01637	122	
285.91568	108	
285.94044	90	
286.14490	86	
286.79742	86	
287.09040	88	
287.42549	86	
288.04400	94	
288.83623	150	
289.43799	96	
289.87596	120	
290.85498	404	
292.43322	98	
293.06127	160	
293.43525	92	
293.85743	114	
294.85120	466	1+
294.89787	100	
295.83430	82	
295.97244	102	
296.00745	198	1+
296.37076	98	
296.88863	228	1+
297.83106	96	
298.08085	96	
298.43362	92	
299.05559	226	1+
300.51364	80	
300.85599	190	1+
302.01417	102	
302.17287	454	1+
302.43913	96	
303.80422	114	
303.81893	98	
303.98661	82	
304.75781	94	
305.82168	118	
306.42999	106	
307.29015	294	1+
307.79724	232	1+
307.88820	102	
308.81642	132	
308.86192	304	1+
309.81082	142	
310.07766	90	
311.79777	222	1+
313.84107	274	1+
313.86912	86	
314.84540	202	1+
318.81803	254	1+
319.99595	190	1+
323.16365	168	
323.90478	158	
323.93578	84	
324.88560	104	
325.32424	112	
326.16755	116	
326.84387	82	
326.88690	106	
327.01469	84	
328.95609	96	
329.26816	150	
329.44047	96	
330.80998	202	
330.88243	120	
331.81292	90	
331.86461	102	
333.29349	96	
334.29147	156	
346.07701	120	
END IONS

###FS:    #m/z: 363.95502 #charge 1+
###MS: 53
###MSMS: 56
BEGIN IONS
TITLE=Cmpd 42, +MS2(363.9550), 28.0-35.0eV, 1.2min #56
RTINSECONDS=70.8685
SCANS=53,56
PEPMASS=363.95502	263730
CHARGE=1+
178.92998	110	
189.86231	360	
191.85757	704	1+
195.62231	104	
196.01633	128	
196.88203	118	
204.03153	100	
207.87544	400	1+
207.94788	110	
209.94280	938	1+
210.88116	286	1+
212.87733	1562	1+
214.89760	122	
217.05841	140	
218.89712	94	
222.95235	548	1+
222.97116	100	
224.94924	712	1+
224.97241	158	
225.07625	90	
225.88714	162	
225.96836	96	
226.89551	94	
226.94549	5258	1+
226.97130	256	
227.00352	118	
227.93095	720	
228.89345	542	
228.94123	4920	1+
230.88756	3502	1+
230.98065	202	1+
234.16883	98	
234.88836	144	
238.93660	114	
240.83260	128	
240.93992	1118	
240.96334	430	1+
241.61163	94	
241.89818	250	1+
241.94200	1124	
242.81674	122	
242.94076	2808	1+
243.83322	114	
243.90166	190	1+
244.93804	594	
244.95669	2708	1+
245.94073	446	
246.90440	196	
246.95229	2458	1+
246.97243	236	
247.83930	94	
248.00940	96	
248.89834	1408	1+
248.96129	108	
249.80030	348	1+
250.94394	398	1+
250.97002	200	
252.40856	94	
252.79748	180	1+
253.90820	122	
256.01087	104	
258.84501	142	
258.97529	250	1+
259.83696	418	1+
260.82989	438	1+
260.90665	86	
260.96639	418	1+
261.99011	104	
262.58142	86	
263.78941	110	
264.57676	88	
264.95844	94	
265.08447	172	
265.78126	392	1+
265.82043	186	
265.86387	220	1+
266.10049	336	1+
266.78288	262	1+
266.80270	226	1+
266.86665	248	1+
267.13481	120	
267.97018	200	
268.85141	96	
268.96133	816	1+
269.00219	98	
269.79947	134	
271.91173	284	1+
273.99656	106	
275.84947	450	1+
276.85366	378	1+
277.44629	96	
278.80015	132	
278.84135	160	
278.85630	146	
279.10433	118	
279.85153	144	
280.79120	824	1+
280.83431	108	
280.86706	126	
281.08935	128	
281.79362	478	1+
281.85781	174	
281.88597	150	
283.06541	90	
283.78440	336	1+
283.85147	230	
283.89097	100	
283.98424	144	
284.29311	90	
284.36302	92	
284.82230	192	1+
284.84610	548	1+
286.82084	156	
286.91534	286	
288.42795	98	
288.80143	100	
289.86450	102	
290.50236	118	
290.85746	112	
290.88781	144	
290.90295	104	
293.84474	136	
293.86587	98	
294.84775	138	
295.43291	96	
295.92278	354	1+
297.59162	94	
297.81134	124	
297.95959	118	
298.05021	194	1+
298.80339	952	1+
299.86789	90	
299.88253	228	1+
299.91282	232	1+
300.80116	1034	1+
301.85972	1190	1+
302.79651	112	
302.88327	112	
302.90849	108	
303.80986	104	
303.85556	680	1+
303.93592	166	
303.96959	94	
304.17646	100	
304.45157	88	
307.43995	174	
307.79765	228	1+
307.89033	122	
308.30741	104	
308.87369	236	1+
309.91674	156	
309.93309	92	
310.83785	100	
310.87017	206	
310.91948	100	
311.88166	140	
312.10710	92	
312.85672	140	
314.81986	92	
315.85335	124	
316.81363	362	1+
316.86256	88	
319.81323	574	1+
320.60949	120	
320.80923	90	
322.02805	228	1+
322.12853	100	
322.92611	206	
323.82387	110	
324.15232	106	
324.80919	122	1+
324.88064	124	
324.90659	214	1+
325.78882	244	1+
326.17421	162	1+
326.86570	184	
328.18057	142	
329.87008	236	
330.18676	94	
330.80833	112	
331.47313	94	
331.77283	100	
332.80542	122	
332.84625	122	
334.95712	136	1+
337.94589	104	
339.82659	226	
339.88111	210	1+
340.09711	132	
340.93924	156	
341.56854	90	
343.34797	98	
345.71428	112	
348.20935	90	
348.28254	132	
349.31921	278	
349.85861	90	
350.31028	112	
350.32350	122	
350.75273	218	1+
350.90331	126	
352.88431	356	1+
355.37602	96	
356.18466	158	
356.41617	100	
359.18572	170	1+
359.87376	98	
361.75416	88	
362.36038	158	
362.84038	238	1+
363.95276	124	
365.80339	92	
366.07254	104	
END IONS

###FS:    #m/z: 340.93910 #charge 1+
###MS: 57
###MSMS: 58
BEGIN IONS
TITLE=Cmpd 43, +MS2(340.9391), 28.0-35.0eV, 1.3min #58
RTINSECONDS=74.526
SCANS=57-58
PEPMASS=340.93910	611892
CHARGE=1+
45.12896	84	
174.36537	92	
181.86241	102	
183.87431	88	
190.93180	114	
190.94357	124	
192.92668	148	
194.93252	84	
196.88492	114	
198.05995	90	
204.93581	90	
205.94828	108	
208.94101	132	
210.85976	104	
211.19862	102	
212.87590	102	
213.93845	744	1+
215.88782	420	
215.93446	86	
217.88255	372	1+
219.88047	84	
221.87229	214	1+
222.94703	218	
223.53699	98	
223.95885	202	1+
226.82303	158	
226.87345	190	
226.94883	304	1+
228.94889	134	
230.88743	576	1+
230.91351	116	
231.90324	170	
231.94810	550	1+
232.89689	128	
233.08400	86	
233.89684	538	1+
233.94453	286	1+
235.86520	92	
235.89083	286	
236.87199	132	
238.12798	88	
238.86246	144	
240.22696	360	
240.83535	598	1+
240.89953	162	
240.95907	266	
241.83706	444	1+
241.88685	148	
242.89372	86	
242.94553	114	
243.82728	250	1+
243.96299	84	
244.38937	94	
244.88672	236	
245.09140	140	
246.06390	112	
246.97312	306	1+
248.03268	186	1+
248.53737	88	
248.95189	420	1+
249.89960	88	
249.95520	360	1+
250.89640	124	1+
253.07733	136	
254.86607	146	1+
254.96253	256	
255.07226	358	1+
255.92131	124	
255.96725	106	
256.25843	84	
256.89556	276	1+
256.91205	126	
257.07485	116	
257.79698	124	
257.91861	100	
258.84674	292	
258.96364	128	
259.34391	94	
259.85570	122	
259.95434	88	
260.83298	430	1+
260.85423	174	
262.83807	124	
262.85771	88	
263.05490	114	
263.84569	132	
263.88482	136	
265.85845	96	
266.24528	84	
266.84628	106	
266.86671	146	
268.40556	84	
268.83761	306	
269.04131	94	
269.79948	150	
270.80459	140	
270.82508	124	
270.93828	110	
271.11813	86	
272.85387	136	
272.93382	136	
273.79195	108	
274.85708	128	
275.81246	106	
275.90362	120	
276.14037	92	
276.83697	468	1+
276.85595	152	
276.88653	120	
276.95817	240	1+
277.11388	140	
277.18011	90	
278.84431	2308	1+
280.06416	104	
280.40748	88	
280.87241	96	
281.04374	104	
281.88896	126	
282.05149	138	
282.97014	128	
283.02750	118	
283.86203	84	
284.02848	124	
284.89206	126	
286.91136	146	
288.83818	102	
289.78678	96	
290.85735	234	1+
291.12631	92	
291.41105	122	
291.79970	162	
292.67881	88	
292.94249	84	
293.06480	124	
293.86897	168	
294.86325	164	
296.21640	94	
296.24164	92	
296.81087	104	
296.96975	266	1+
297.78912	168	
297.85872	112	
297.97236	226	1+
298.00108	184	1+
299.30990	90	
299.87743	134	
300.06240	158	
301.01807	88	
301.86194	294	
302.16950	188	
302.86628	250	
304.27163	86	
305.15245	84	
307.79962	118	
307.83091	240	1+
308.29630	140	
308.83693	168	1+
309.86620	92	
310.87166	126	
310.90954	84	
310.92800	94	
318.85945	126	
321.11577	112	
322.03995	106	
322.85210	98	
322.87936	186	1+
324.27658	106	
324.89076	166	1+
325.16348	94	
326.17080	134	
327.17814	116	
327.85975	92	
329.87044	204	
329.88849	130	
330.87296	110	
331.86234	140	
334.84168	120	
336.86716	88	
337.09126	150	
338.88053	184	
341.02187	94	
341.96559	126	1+
345.07996	94	
END IONS

###FS:    #m/z: 363.95499 #charge 1+
###MS: 57
###MSMS: 59
BEGIN IONS
TITLE=Cmpd 44, +MS2(363.9550), 28.0-35.0eV, 1.3min #59
RTINSECONDS=75.2985
SCANS=57,59
PEPMASS=363.95499	267514
CHARGE=1+
178.94145	90	
182.86584	132	
187.93492	94	
189.86215	418	1+
191.85734	536	
194.89988	92	
196.88141	124	
197.88128	142	
200.04342	94	
201.90609	94	
208.88318	152	
209.94175	1052	1+
210.88454	240	
211.88325	134	
212.87761	2004	1+
214.89433	248	1+
217.87497	92	
218.91951	118	
222.88747	134	1+
222.95086	1018	1+
223.83298	108	
224.94748	876	1+
224.97082	110	
225.35979	92	
225.96936	282	
226.94612	4012	1+
226.97255	218	
227.92920	338	
228.89275	682	1+
228.94083	4484	1+
230.88822	2680	1+
232.88685	136	
233.88659	110	
234.88200	192	
235.92918	90	
237.05774	178	1+
238.93680	136	
239.95870	370	1+
240.59940	94	
240.94041	1082	
240.96071	310	1+
241.07788	230	1+
241.91792	110	
241.93710	3504	1+
242.93970	2580	1+
243.82987	222	1+
243.88960	278	1+
244.95641	3004	1+
245.04566	108	
245.10746	102	
245.90905	96	
245.94204	814	
246.90008	150	
246.95155	2454	1+
247.02184	188	1+
247.90702	232	
248.79631	188	1+
248.89820	912	1+
248.94502	112	
250.89493	282	
250.94180	292	1+
250.97440	164	
252.79460	136	
253.90437	250	
256.87614	90	
258.80652	122	
258.84872	136	
258.90215	344	1+
260.40095	100	
260.83415	394	1+
260.85009	130	
260.96644	276	
261.83718	334	1+
263.05367	132	
263.84306	134	
263.88127	172	
264.84830	92	
264.98243	88	
265.46013	104	
265.98058	88	
266.40546	152	
266.81023	322	1+
266.85606	162	
266.89581	158	
267.77842	130	
267.97212	544	1+
268.10564	92	
268.72730	112	
268.83908	98	
268.96065	882	1+
269.80784	122	
269.85284	132	
271.91510	294	1+
272.41359	92	
272.84564	94	
273.64485	96	
273.80525	100	
273.91525	90	
274.57178	98	
275.05901	260	1+
276.40821	130	
276.83817	224	
276.85721	234	
277.84899	104	
278.80330	120	
278.84496	424	1+
279.79714	172	
279.91020	104	
280.79072	566	1+
280.83068	332	1+
280.84935	174	1+
281.89004	256	1+
282.78771	892	1+
282.80660	130	
282.82804	136	
283.06452	340	1+
283.78893	700	1+
283.98482	152	
284.09438	110	
284.82031	246	1+
285.09444	92	
285.84853	232	
286.85756	122	
289.87175	132	
290.45818	102	
290.79960	248	1+
292.43333	170	
292.79798	112	
292.87127	226	1+
293.06226	134	
293.80462	120	
293.87422	158	1+
293.93404	106	
294.12204	92	
294.84598	112	
295.29776	102	
295.84491	180	1+
296.80561	166	
296.93550	88	
297.05973	224	1+
297.81315	140	
297.88841	98	
297.97504	96	
298.41822	116	
298.57976	100	
298.80159	1100	1+
298.84527	186	
299.82995	138	
299.86401	100	
300.08289	94	
300.79927	1360	1+
301.80094	848	1+
301.82447	126	
301.86437	424	1+
303.80535	130	
303.85678	510	1+
306.43641	90	
306.79588	110	
306.82782	164	1+
306.85152	116	
307.88828	216	
308.29241	100	
309.58513	92	
309.81188	92	
310.38918	114	
310.88081	140	
314.34976	104	
314.92200	108	
315.04780	108	
315.06776	120	
315.41081	92	
316.81058	240	
316.83743	112	
317.81237	118	
321.81352	254	
321.86624	402	1+
322.81303	198	
323.81678	138	
323.93119	126	
324.81605	98	
324.89002	160	
324.97880	106	
325.94547	92	
326.87224	330	
327.88233	142	
329.87118	114	
331.73265	94	
331.80591	106	
334.07877	190	1+
334.76585	136	
334.87787	116	
336.94436	298	
339.87204	116	
340.12461	94	
340.93580	332	
342.78968	156	
343.83500	92	
343.88290	96	
345.11790	88	
345.28746	192	1+
349.31759	182	
350.17335	92	
350.32146	100	
356.32836	88	
360.88342	100	
361.32689	90	
366.75846	178	1+
END IONS

###FS:    #m/z: 336.94423 #charge 1+
###MS: 57
###MSMS: 60
BEGIN IONS
TITLE=Cmpd 45, +MS2(336.9442), 28.0-35.0eV, 1.3min #60
RTINSECONDS=76.0785
SCANS=57,60
PEPMASS=336.94423	76744
CHARGE=1+
67.37843	102	
183.98629	82	
193.02558	100	
197.87842	86	
203.95627	98	
206.97282	342	1+
207.97641	238	1+
208.09440	104	
209.94366	84	
210.88032	118	
211.88096	90	
211.94370	4026	1+
212.87688	1728	1+
213.12316	82	
213.93763	1842	1+
214.89580	232	
215.88498	734	1+
221.88856	114	
222.44776	96	
223.84747	80	
223.95856	164	
223.97331	498	1+
225.90577	110	
226.97080	112	
227.89625	96	
228.43033	90	
228.84232	124	
228.89554	224	
229.95381	2800	
230.88829	1828	1+
231.94942	1474	1+
232.82677	110	
233.89496	902	1+
233.94691	86	
235.39754	92	
235.89062	152	
236.20357	88	
236.58598	94	
238.04800	92	
238.10865	108	
238.87114	88	
239.78863	82	
240.84157	250	1+
241.43237	84	
242.55187	96	
243.08374	274	1+
243.78275	86	
243.87212	96	
244.95478	110	
245.07112	96	
246.85062	92	
246.97397	88	
247.96302	984	1+
248.89958	582	1+
248.99072	82	
249.04880	80	
249.65381	90	
249.95691	538	1+
250.82740	138	
250.98820	204	
251.79119	134	
251.84622	128	
252.07666	274	1+
252.85026	194	1+
252.90299	360	1+
252.97054	1988	1+
253.03711	80	
253.90348	258	1+
254.96419	922	1+
255.07333	438	1+
255.72811	106	
255.80653	80	
256.90855	380	1+
256.96362	240	
258.65026	110	
258.84606	132	
259.84545	186	
259.95438	136	
260.39441	82	
261.06909	82	
261.82777	80	
263.09684	86	
263.88173	136	
264.78919	180	1+
264.86179	92	
265.08664	140	
266.88382	106	
267.06324	80	
268.83546	276	1+
268.84996	178	
268.91163	82	
268.95481	104	
269.92142	112	
270.98217	122	
271.10104	100	
271.40715	104	
271.43960	88	
271.79682	176	
271.91189	176	
272.97566	248	
273.71011	88	
273.84900	148	
273.91098	176	
273.94799	84	
274.84238	92	
275.86657	278	
275.96589	160	
276.14521	100	
276.34078	84	
276.86566	154	
277.86847	92	
277.90476	240	1+
278.01021	90	
278.83106	128	
278.84713	82	
279.83307	122	
279.86300	80	
282.07658	114	
283.02816	118	
283.06015	82	
286.84660	194	
287.84838	144	
287.90997	144	
288.38178	92	
289.88225	148	
289.89976	110	
290.07341	82	
290.13166	228	1+
290.82685	100	
291.86173	90	
292.86666	82	
293.10458	108	
294.11007	146	
294.84606	142	
294.86494	144	
295.99228	156	
296.98842	82	
297.86352	112	
298.21752	86	
298.40589	84	
299.06241	188	
299.84551	80	
299.86768	130	
301.37405	90	
301.41449	104	
302.82263	206	1+
303.86557	130	
304.82375	204	1+
304.87466	90	
304.91292	120	
307.78585	82	
307.89250	120	
308.44097	86	
309.87537	204	
310.82704	88	
310.85667	130	
310.87350	436	1+
312.25248	80	
314.01039	86	
314.90296	80	
315.10466	128	
318.13164	88	
318.16245	82	
320.81202	296	1+
321.42326	80	
321.81606	236	1+
321.99616	94	
323.86035	88	
324.89088	96	
325.88452	212	1+
326.11631	82	
326.84159	80	
328.89021	130	
329.44412	92	
329.89235	84	
331.80864	88	
331.90211	174	
335.16451	232	1+
335.48493	104	
336.11483	90	
337.06777	94	
339.13159	86	
339.27366	82	
342.15896	98	
END IONS

###FS:    #m/z: 340.93921 #charge 1+
###MS: 61
###MSMS: 62
BEGIN IONS
TITLE=Cmpd 46, +MS2(340.9392), 28.0-35.0eV, 1.3min #62
RTINSECONDS=79.7575
SCANS=61-62
PEPMASS=340.93921	680752
CHARGE=1+
127.46662	88	
140.28676	90	
148.08312	102	
159.43515	108	
185.98388	84	
190.93832	128	
191.96769	86	
192.88947	126	
192.92658	220	1+
196.85732	90	
196.89014	86	
196.97953	82	
197.02775	86	
197.08640	88	
197.87313	110	
204.93732	106	
205.95145	236	1+
208.93888	300	1+
210.93642	242	
212.87498	154	
212.94667	106	
213.87947	228	
213.93733	1370	1+
214.87852	156	
215.88548	604	1+
215.93925	280	
217.85633	116	
217.88340	334	
220.03823	102	
221.89324	190	
222.38173	100	
223.95518	132	
223.97156	114	
224.94176	92	
224.97783	108	
225.40611	94	
225.97316	196	1+
226.87365	102	
226.94722	188	
227.94944	140	
228.54377	96	
228.84217	98	
228.94713	234	
230.88861	726	1+
231.95013	548	
232.95279	268	
233.89624	418	1+
233.94919	282	1+
234.97207	140	
235.88860	100	
235.90188	110	
237.00348	86	
237.90797	160	
238.84891	98	
239.04016	94	
239.89143	156	1+
240.22698	136	
240.85036	414	1+
240.86568	138	
240.95954	110	
241.05096	102	
241.84036	290	1+
241.85308	354	1+
242.94218	150	
243.83216	168	
243.89327	186	1+
244.42158	82	
244.84415	92	
246.97574	326	1+
248.87959	112	
248.99496	192	1+
249.90055	134	
249.95935	408	1+
249.97808	94	
250.84244	88	
251.88009	138	
252.15333	90	
253.79797	126	
254.88060	94	
254.96703	290	
255.07033	184	1+
255.19422	90	
255.96421	194	
256.09144	94	
256.41772	86	
256.91195	220	
256.96367	242	1+
257.90712	314	1+
258.84612	402	1+
258.87177	98	
258.90999	228	1+
259.42888	126	
259.89032	84	
259.95518	202	
260.33554	156	
260.83443	954	1+
261.88805	130	
261.90466	84	
262.03023	84	
262.85670	210	1+
263.91554	272	1+
264.86175	172	1+
264.99422	202	1+
265.01662	186	
265.11936	116	
268.81174	88	
268.83689	404	1+
269.89428	194	1+
269.95014	134	
270.79964	304	1+
270.89604	172	1+
270.94801	90	
271.97206	226	1+
272.84482	202	
272.93037	186	
274.86369	182	
274.89143	96	
275.84137	132	
276.08182	86	
276.83618	220	
276.85417	366	
276.87284	232	
277.23553	84	
277.84432	1562	1+
277.89400	202	1+
277.91135	262	1+
277.93951	86	
277.97327	88	
278.16279	110	
278.84513	1444	1+
279.96657	124	
280.25697	102	
280.80473	84	
281.00234	138	
281.04644	116	
281.86396	310	1+
282.27574	134	
282.84316	92	
282.88725	84	
283.78748	284	1+
284.93154	142	
286.88989	86	
288.12929	100	
289.78605	88	
289.80117	126	
290.85777	128	
292.86551	84	
293.45658	102	
294.86416	94	
295.97393	84	
296.86566	312	1+
296.97273	110	
297.00487	214	1+
297.78848	216	
297.97715	164	
298.42682	82	
298.79981	118	
299.05753	334	
299.79338	156	
299.86698	136	
299.88180	180	
301.85847	308	1+
302.17242	106	
302.94492	110	
304.55422	92	
305.76624	84	
307.07998	158	
307.88268	140	
308.29005	120	
308.85583	272	1+
309.86162	182	1+
309.88075	266	1+
310.14272	86	
311.02474	100	
311.87680	88	
313.87329	180	
319.05006	90	
321.15046	104	
321.52902	82	
323.01473	122	
324.16354	86	
324.22524	84	
325.80355	92	
325.85909	92	
326.17154	194	
327.17052	90	
328.18410	140	
328.81626	108	
329.54437	92	
329.82350	230	1+
330.87647	128	
334.74183	94	
336.59870	90	
338.86832	142	
340.80869	132	
END IONS

###FS:    #m/z: 363.95501 #charge 1+
###MS: 61
###MSMS: 63
BEGIN IONS
TITLE=Cmpd 47, +MS2(363.9550), 28.0-35.0eV, 1.4min #63
RTINSECONDS=80.5295
SCANS=61,63
PEPMASS=363.95501	324356
CHARGE=1+
160.72770	94	
170.40445	94	
187.86922	114	
189.86229	450	
191.85771	356	
196.88073	120	
197.88382	138	
206.07681	92	
207.87385	104	
208.45067	100	
208.86497	106	
209.94166	1284	1+
210.88382	328	
211.37378	100	
212.87812	1862	1+
214.89902	114	
222.89272	278	1+
222.95307	506	1+
222.96885	114	
224.88650	122	
224.94728	850	1+
224.97260	106	
225.88523	160	
225.97179	210	
226.89269	106	
226.94596	5256	1+
226.96733	304	
227.04159	110	
227.87888	92	
227.92916	356	
228.53555	104	
228.89669	162	
228.94164	6058	
229.00940	90	
229.89770	100	
229.94249	254	
230.88807	3086	1+
232.88462	222	
232.89778	168	
234.87421	214	1+
238.92039	90	
239.01535	218	1+
239.06706	174	
240.82213	118	
240.94098	976	
241.07090	96	
241.93817	3414	1+
242.85884	130	
242.94002	2398	1+
243.08376	106	
243.16399	90	
243.95540	168	
244.95614	3550	1+
245.89338	116	
245.94707	3676	1+
246.90330	286	
246.95197	3070	1+
247.97332	116	
248.80438	300	1+
248.89993	730	1+
249.04087	278	1+
249.92162	92	
250.90964	322	1+
250.94806	192	
250.97368	166	
251.79899	94	
253.83343	190	
253.90454	480	1+
254.79452	110	
255.15881	100	
256.88564	242	1+
258.97031	130	
259.93341	104	
260.42078	156	
260.97040	196	
261.83763	350	1+
261.97224	196	
263.87685	290	1+
264.13490	182	1+
265.08303	242	1+
265.81295	112	
265.92065	236	1+
265.97426	246	1+
266.54173	96	
266.79076	136	
267.81041	106	
267.97364	882	1+
268.96094	616	1+
269.79844	118	
269.91426	92	
269.96602	430	1+
270.80903	116	
270.86705	202	1+
271.91475	314	1+
272.06061	168	1+
272.07293	94	
272.84634	200	1+
274.79324	252	1+
274.81275	202	
276.84799	122	
276.91162	112	
277.83666	98	
277.85271	468	1+
277.95393	92	
278.79933	112	
278.84288	272	
278.85476	398	1+
278.87673	176	1+
278.95342	94	
279.10220	142	
279.81977	96	
280.78900	360	
280.80617	344	1+
280.83494	414	1+
280.85358	136	
280.95081	114	
281.79579	220	
281.86023	142	
282.79379	180	
282.83129	116	
283.06774	128	
283.79764	146	
283.82525	112	
283.85301	244	
283.91503	274	1+
283.98243	266	1+
284.11299	224	1+
284.80684	92	
284.82598	234	
285.09679	120	
285.84611	114	
285.88297	96	
287.87306	142	
289.06848	100	
289.87850	94	
290.53555	92	
290.80049	114	
290.89271	108	
291.03385	92	
291.85907	114	
292.99385	100	
293.06514	136	
293.85074	204	1+
294.50051	96	
295.93144	116	
296.80400	192	
296.92489	138	
297.86964	204	1+
298.42271	108	
298.80187	944	1+
299.86670	144	
300.80011	1402	1+
300.87135	92	
301.85836	686	1+
302.79713	114	
302.91489	90	
303.85571	998	
304.81343	262	1+
304.88310	96	
305.42706	98	
306.03689	92	
307.89270	140	
308.29224	106	
308.89872	112	
308.92831	100	
309.21674	152	
311.86112	202	
312.86272	116	
315.03396	94	
315.96470	98	
316.81289	252	1+
316.94094	92	
317.77672	120	
318.13834	108	
318.43726	142	
318.92356	178	
319.83155	142	
321.13384	96	
321.81399	172	1+
321.86822	370	1+
322.15412	176	1+
322.80825	164	1+
322.92529	222	
323.99534	192	1+
326.17153	166	
326.61537	94	
326.87147	200	
327.87485	112	
328.80857	132	
330.79959	200	1+
330.87764	120	
330.90843	92	
332.89988	108	
336.94352	366	1+
337.79751	114	
338.85989	92	
339.82652	260	1+
342.20451	130	
343.27217	122	
346.84899	106	
347.30374	94	
347.74211	92	
350.86704	110	
356.78011	374	1+
357.91092	108	
362.74025	96	
363.76172	118	
365.62713	90	
END IONS

###FS:    #m/z: 507.84302 #charge 1+
###MS: 61
###MSMS: 64
BEGIN IONS
TITLE=Cmpd 48, +MS2(507.8430), 28.2-35.2eV, 1.4min #64
RTINSECONDS=81.301
SCANS=61,64
PEPMASS=507.84302	88734
CHARGE=1+
196.01506	226	
214.88520	610	1+
223.90363	172	1+
223.97293	410	1+
224.12011	152	
224.97146	346	1+
232.89419	1342	1+
236.88791	654	1+
238.88152	236	1+
239.85679	268	1+
249.88779	136	
250.06337	370	1+
250.90554	230	
251.07140	288	1+
251.91243	162	
253.01550	206	1+
253.83495	172	1+
254.09324	256	1+
254.90020	202	
256.79299	138	
258.87395	244	
262.04241	172	
266.09236	246	
267.16770	146	
267.85331	298	1+
267.87904	256	1+
275.85421	292	1+
276.89392	148	
277.84810	170	
278.39408	272	1+
278.83141	336	
279.83232	230	
280.87381	142	
281.38403	200	1+
281.94965	200	1+
282.12526	132	
284.78872	180	1+
285.85872	622	1+
286.90118	222	1+
287.85139	3034	1+
289.03363	276	
289.85718	636	1+
289.87673	626	1+
291.94601	148	
292.86802	1016	1+
293.87244	856	1+
294.00701	138	
294.85932	326	1+
296.85205	654	1+
298.87291	160	
298.89940	230	
299.06019	138	
299.89451	144	
300.85043	444	1+
303.02612	160	
303.78923	132	
303.86662	1920	1+
304.85352	142	
305.86134	3758	1+
306.86198	188	
306.91267	342	1+
307.85998	144	
307.88791	432	
308.13939	900	1+
308.87185	2464	1+
309.15358	158	
309.83742	150	
310.15520	602	1+
310.80766	340	1+
310.97289	198	1+
311.81129	308	1+
311.88447	1482	
312.87018	286	
313.79584	182	1+
313.87992	362	
314.37549	204	1+
314.86317	1656	1+
314.95119	194	1+
314.97411	366	1+
316.05459	142	
316.81248	134	
316.86249	362	
317.86879	174	
318.86174	830	1+
318.96553	262	1+
319.77840	276	1+
319.87697	154	
321.13356	258	1+
322.11042	186	1+
322.85916	260	
323.87187	1112	
324.86048	644	1+
324.92959	328	1+
325.16736	154	1+
325.89558	262	
325.98543	140	
326.00589	298	1+
326.88224	6868	1+
326.96503	182	1+
327.80438	134	
327.81855	246	1+
328.87685	1216	1+
329.99680	142	
330.05977	176	
330.16272	206	
330.78886	178	
331.82606	142	
332.87439	1216	1+
334.86537	152	
335.83651	202	
335.88268	170	
336.94422	190	
337.88057	538	1+
337.98466	248	1+
339.86016	440	1+
339.88145	152	
340.86119	310	1+
340.89652	142	
341.80911	150	
343.87216	412	1+
346.87260	162	
346.89227	186	
346.91468	132	
347.75736	150	1+
347.77346	176	
347.82139	250	1+
348.85163	204	1+
348.89175	382	1+
349.76942	184	
349.80123	198	
350.17814	268	1+
350.79909	564	1+
350.88431	480	1+
350.94828	144	
351.18540	170	1+
351.77298	206	1+
351.87333	162	
352.88713	308	1+
353.05424	206	1+
353.85043	190	
353.90461	156	
354.17862	248	1+
355.89303	408	1+
357.77761	242	1+
358.87268	332	1+
360.93529	170	
361.86484	178	
362.86897	134	
362.90338	496	1+
364.85094	168	
365.75703	334	1+
365.79914	140	
366.18292	334	
366.83631	592	1+
367.71402	190	
367.76839	220	
367.81326	284	1+
367.83933	366	1+
367.90103	722	1+
368.70650	152	
368.76435	150	
369.23176	174	
369.83348	1686	1+
370.18694	164	1+
370.80132	236	
371.81366	390	1+
372.10768	150	
372.77583	432	1+
372.87540	186	1+
373.71720	148	
373.83612	166	
373.90304	186	
374.81382	440	1+
375.35548	158	1+
375.77570	144	
376.77901	180	
376.80525	226	1+
376.88688	208	
377.09303	160	
378.76507	292	1+
378.89610	190	
379.85384	140	
380.37950	244	1+
380.71465	140	
380.74389	140	
381.83496	458	1+
381.87660	242	1+
382.03848	146	
383.92386	118	1+
384.84970	1190	1+
385.39269	144	
385.78240	192	
385.82244	220	
385.85151	716	1+
386.73041	442	1+
386.77230	150	
386.82619	334	
387.71570	294	1+
387.73257	382	1+
387.84494	660	1+
389.19924	542	1+
389.84431	260	
390.75659	146	
390.78351	438	1+
390.83783	830	
391.83665	824	
391.91297	132	
392.19649	136	
392.73807	214	
392.82421	2142	1+
393.90300	214	1+
394.82838	184	
398.73124	290	
398.86900	154	
399.72168	330	1+
399.80007	136	
399.84864	1448	1+
400.94219	220	1+
401.46573	216	1+
402.72516	154	1+
402.76647	136	
402.82056	174	
403.86748	728	1+
405.85613	1134	1+
405.89733	144	
407.75585	298	1+
407.86472	716	
408.21369	232	1+
408.84937	2332	1+
408.95257	148	1+
409.72935	184	
409.75017	176	
409.81113	208	
409.87622	314	1+
410.07818	170	
410.69375	156	
410.83285	3700	1+
411.08612	148	
412.79553	146	
412.97088	156	1+
413.07170	300	1+
414.36288	112	1+
416.87262	150	
417.70163	170	1+
417.85806	634	1+
418.84119	166	
421.77746	146	
421.88116	458	
422.72651	146	
422.75145	204	1+
422.86303	3008	1+
423.86625	2314	1+
424.72076	156	1+
425.76562	214	
426.75423	214	
426.82626	138	
426.85743	1858	1+
427.73564	630	1+
428.08363	212	
428.75138	148	
428.84429	2964	1+
429.20465	180	
429.69908	352	1+
429.73724	294	1+
430.68362	216	1+
430.73939	214	1+
430.85875	1746	1+
431.86527	1332	1+
433.27114	160	1+
433.85411	626	1+
439.89389	202	
440.78292	192	1+
440.88323	192	
441.67708	192	1+
441.87919	152	
443.75392	202	
444.13463	168	
444.68237	156	
444.86959	4360	1+
445.71294	232	
445.74969	428	1+
447.71054	398	
447.76863	376	1+
447.80773	176	
447.87878	198	
448.70902	272	
448.77084	318	1+
448.88870	144	
449.70269	524	1+
449.87311	842	1+
450.76048	186	
450.92539	142	
451.86177	280	
452.76310	254	1+
452.86972	134	
453.86778	232	1+
457.70688	146	
457.90121	308	
458.90246	296	
462.88157	1400	1+
463.71799	296	1+
464.71561	288	1+
464.87814	298	1+
467.88470	1922	1+
471.73661	176	1+
472.71362	172	1+
485.89692	1292	1+
489.78095	282	1+
489.80742	154	
505.28000	154	1+
506.65407	192	1+
508.28643	230	1+
508.91247	332	1+
511.26776	214	1+
512.21479	258	1+
END IONS

###FS:    #m/z: 322.92863 #charge 1+
###MS: 65
###MSMS: 66
BEGIN IONS
TITLE=Cmpd 49, +MS2(322.9286), 28.0-35.0eV, 1.4min #66
RTINSECONDS=84.9905
SCANS=65-66
PEPMASS=322.92863	2402762
CHARGE=1+
59.46776	94	
69.03954	98	
158.42281	84	
188.98515	112	
192.88649	142	
194.07263	90	
195.91765	92	
197.93196	82	
200.87794	84	
201.04236	142	
204.00167	92	
205.94657	290	1+
207.97581	120	
208.93329	88	
210.89817	134	
212.87839	122	
216.97848	80	
221.03801	90	
221.88245	78	
221.89486	80	
221.94448	80	
222.95218	482	1+
223.10398	100	
223.90233	80	
224.82731	88	
225.88493	80	
225.89840	150	
226.32508	90	
226.89149	108	
227.17756	80	
227.92810	120	
227.95604	114	
228.01837	86	
229.01151	82	
229.95103	78	
231.12175	108	
231.20941	88	
232.89740	210	
234.88166	82	
236.94294	78	
237.07669	104	
237.11322	80	
238.04249	88	
238.94414	246	1+
239.07840	88	
239.09706	88	
239.78433	98	
240.83169	78	
240.93934	4330	
241.02236	98	
241.06307	82	
241.94102	3302	
242.83243	172	
242.94048	11768	1+
243.87154	80	
244.83657	104	
244.87979	104	
244.91157	100	
244.93895	3032	1+
245.96260	88	
245.97450	102	
246.84577	270	1+
246.97415	160	
248.94929	94	
249.04117	108	
250.90584	142	
250.94334	128	
250.96082	110	
251.78528	100	
251.82254	202	1+
251.88009	90	
251.92880	146	
253.12374	80	
253.89941	86	
254.10887	92	
254.39076	150	
256.90122	192	1+
258.83729	82	
259.83003	286	1+
259.88990	82	
259.91799	80	
259.95847	92	
260.99593	96	
262.14856	206	1+
262.16360	82	
262.82859	164	
262.85039	192	
262.94684	82	
263.10482	106	
263.84809	140	
264.91429	80	
264.97843	96	
265.05123	122	
265.88078	110	
266.04175	100	
266.51562	90	
267.92062	88	
268.15393	82	
268.95579	104	
269.03926	98	
269.22276	102	
269.80026	146	
269.87578	86	
270.79740	180	
270.83020	100	
271.09743	96	
271.79452	232	1+
272.36256	80	
272.94036	100	
273.76088	92	
273.84535	82	
276.84329	150	
277.07087	118	
277.82807	110	
278.39197	78	
278.84643	182	
279.09043	1574	1+
279.84414	82	
279.86162	216	1+
281.16799	224	1+
281.22240	90	
281.80619	212	1+
281.83089	198	
281.92285	80	
282.90116	82	
283.78943	90	
283.81558	262	1+
283.87709	98	
283.97796	84	
284.14586	92	
284.29007	542	1+
284.96836	82	
285.10310	176	1+
286.08004	86	
287.01774	96	
287.90651	128	
289.87762	204	1+
292.06137	290	1+
294.86082	176	
295.83312	162	
296.09672	182	1+
296.80448	118	
297.87126	80	
298.36941	82	
300.86686	80	
301.80751	120	
301.84537	82	
302.81454	104	
303.86952	198	1+
305.02794	90	
305.88093	304	1+
307.16987	90	
307.79580	138	
308.29664	318	1+
308.86923	134	
309.02127	110	
310.88206	130	
311.81660	98	
311.86207	178	
312.88426	78	
313.84491	212	
313.86345	228	1+
314.79640	80	
314.81653	116	
315.10155	96	
318.01583	94	
318.87028	90	
319.86224	80	
321.86626	86	
323.04075	90	
323.12956	78	
324.23380	132	1+
324.76920	84	
324.82242	86	
325.77680	90	
325.90099	86	
END IONS

###FS:    #m/z: 507.84286 #charge 1+
###MS: 65
###MSMS: 67
BEGIN IONS
TITLE=Cmpd 50, +MS2(507.8429), 28.2-35.2eV, 1.5min #67
RTINSECONDS=85.762
SCANS=65,67
PEPMASS=507.84286	113962
CHARGE=1+
196.01820	306	1+
209.94081	138	
210.02926	134	
210.87702	132	
212.04792	140	
214.88500	516	1+
224.97279	216	
232.89637	920	1+
236.88978	388	
237.85216	224	
248.85059	226	1+
249.18492	144	
250.90700	418	
252.08107	500	1+
258.87445	566	
258.92328	230	1+
266.83336	226	
266.89001	170	
267.89339	226	
268.77716	196	1+
270.80450	204	
271.85574	148	
272.85904	196	
272.94641	152	1+
274.41016	158	
275.85080	172	
276.84412	148	
278.83148	610	1+
279.41366	254	1+
280.85538	130	
282.83546	228	1+
282.89876	144	
285.85677	404	1+
286.87457	144	
286.89278	166	
287.85066	3082	1+
288.02908	204	1+
289.85697	602	1+
289.87793	484	1+
290.13305	144	
293.87222	960	1+
293.96451	140	
294.85890	158	
296.81991	220	
296.85958	192	
297.80261	282	1+
297.84932	550	1+
297.90798	214	1+
298.85510	384	1+
300.85247	338	1+
300.88962	312	1+
303.86616	1316	1+
303.98218	110	1+
305.86091	4478	1+
306.12212	198	
307.89016	688	
308.14011	1354	1+
308.80258	344	1+
308.87001	2826	1+
309.88481	362	
310.15726	660	1+
310.82954	234	1+
311.88063	1550	1+
312.27472	100	1+
312.96576	324	1+
313.90176	202	
314.86263	1208	1+
315.80421	156	
315.93651	198	1+
316.86342	338	
316.88477	142	
317.76811	122	1+
317.86400	198	
318.88162	144	
319.86131	152	
320.10727	154	
320.89554	164	
321.87331	172	
322.85406	262	
322.88614	282	
323.87337	798	
324.82440	164	
324.85935	246	
324.89922	222	
325.90049	628	
326.83100	188	1+
326.88171	7392	1+
327.80155	152	
328.87874	556	
329.87830	692	1+
330.06418	188	
330.79213	350	1+
330.82071	258	1+
331.86639	178	
332.77614	270	1+
332.87488	1224	1+
333.82125	130	
334.79424	338	1+
334.86868	284	1+
335.81140	382	1+
335.84082	360	1+
335.88842	262	1+
336.11688	132	
336.87513	1076	1+
337.08856	198	1+
337.87971	966	1+
337.95013	148	
338.90423	180	
340.86046	146	
341.83921	132	
342.96738	188	1+
343.08225	134	
343.87283	538	1+
344.84952	164	
346.85067	136	
346.93182	140	1+
347.74326	132	
347.80126	248	1+
347.86195	130	
347.90226	500	1+
348.88883	232	
349.16502	136	
349.75762	368	1+
349.96466	218	1+
350.02955	136	
350.72139	178	1+
350.79587	162	
350.84222	270	1+
350.88211	714	1+
351.18103	190	
351.77439	376	1+
352.91279	134	
353.85439	254	1+
354.88331	570	1+
355.77295	254	1+
355.88644	480	1+
356.83269	474	1+
357.83551	414	1+
357.87320	256	1+
358.39917	274	1+
359.97711	146	
360.86620	148	
361.89719	192	1+
364.03379	130	
364.99148	152	1+
365.05800	156	
366.72830	132	
366.89490	170	
367.70978	244	
367.76593	378	1+
367.81362	210	
367.83845	290	
368.70288	156	
368.83067	318	
368.89662	510	1+
369.03178	222	1+
369.23600	130	
369.83613	1116	1+
369.90041	308	1+
370.79847	592	1+
371.26009	112	1+
371.90075	344	1+
372.21214	140	
372.79003	212	
373.78207	162	
373.79624	156	
373.82254	576	1+
374.89060	146	
376.80919	254	
376.88396	192	
378.79208	140	
378.88687	228	1+
380.71260	376	1+
380.79402	302	1+
380.85763	282	
380.98952	144	
381.12056	216	
381.76931	134	
381.84114	232	
382.84645	148	
383.83139	308	1+
384.10618	178	
384.21234	222	1+
384.77300	342	1+
384.84978	738	1+
385.77586	218	1+
385.82901	286	
386.75460	152	
386.81947	494	1+
386.85173	166	
386.90030	296	1+
387.84748	516	
388.84793	250	
389.19841	430	1+
389.83921	1866	1+
390.05054	272	1+
390.75936	242	1+
390.84056	1500	1+
392.73102	134	
392.82283	968	1+
393.76121	556	1+
393.79151	492	1+
394.64161	192	1+
394.76704	560	1+
394.83375	296	
395.05752	138	
397.86159	130	
398.72669	726	1+
398.86876	230	
399.80092	188	1+
399.84829	1458	1+
400.17181	134	1+
401.72834	170	
402.86562	1120	1+
402.89677	146	
403.83913	178	
403.87023	960	1+
404.06729	158	
404.79498	188	1+
405.73822	164	
405.85591	1670	1+
407.78646	104	1+
408.72209	148	
408.84920	1764	1+
409.07069	142	
409.79375	344	1+
410.69107	228	1+
410.73063	270	1+
410.79814	300	1+
410.83616	2486	1+
412.80434	272	1+
412.84080	582	
413.07251	366	1+
413.86758	168	
414.68885	274	1+
414.84506	352	1+
415.84345	230	1+
415.87311	398	1+
416.79190	136	
416.87814	268	1+
417.81005	144	
417.85417	796	1+
418.81354	130	
420.35044	254	1+
420.72926	158	1+
421.87948	246	
422.82731	154	
422.86424	1704	1+
422.94371	138	
423.76873	160	1+
423.86619	1014	1+
425.76042	532	1+
425.85564	192	
426.78667	178	1+
426.85875	1534	1+
427.04409	132	1+
427.74190	960	1+
428.74430	614	1+
428.84408	3634	1+
428.88799	354	1+
429.69570	386	1+
431.86464	1352	1+
433.75123	138	
433.85086	668	1+
434.89515	140	
435.16544	134	
435.71270	176	1+
435.85557	194	
438.09434	238	1+
439.89033	334	
440.89527	158	
441.77157	186	1+
443.88213	156	
444.87042	4142	1+
445.05345	134	1+
445.71472	320	1+
445.75069	232	
446.75517	176	
446.78946	154	
447.71214	510	1+
447.74434	146	
447.91941	132	
448.76991	192	
448.86994	142	
449.69030	464	1+
449.77550	244	1+
449.87615	698	1+
449.90796	154	
450.75191	168	1+
451.85859	422	1+
452.35221	136	
457.90262	826	1+
458.69115	148	
462.87901	1484	1+
463.71558	140	1+
463.97814	146	
465.71410	356	1+
465.89605	176	
466.81299	208	1+
466.88650	132	
467.70939	310	1+
467.88758	1852	1+
468.71231	224	1+
469.88617	452	
470.72929	202	
473.77036	172	1+
473.86228	130	
475.90336	244	1+
485.25668	190	1+
485.89615	956	1+
486.00886	148	
486.84475	136	
487.28876	142	
487.89346	174	
489.26728	182	1+
490.89790	242	1+
508.11060	110	1+
508.91513	184	
509.25348	320	1+
509.29116	150	1+
510.25596	244	1+
END IONS

###FS:    #m/z: 336.94435 #charge 1+
###MS: 65
###MSMS: 68
BEGIN IONS
TITLE=Cmpd 51, +MS2(336.9443), 28.0-35.0eV, 1.5min #68
RTINSECONDS=86.5335
SCANS=65,68
PEPMASS=336.94435	71010
CHARGE=1+
123.89711	76	
167.94632	82	
188.92070	90	
190.89224	84	
192.88919	150	
198.95440	144	
201.44928	98	
201.86942	110	
205.94956	174	
206.96791	188	
210.88051	78	
211.94420	3252	
212.87876	770	1+
213.93915	1390	1+
215.88434	146	
215.93473	290	1+
217.38734	128	
217.88316	162	
222.84147	202	1+
222.97079	78	
223.41757	82	
223.95329	146	
226.87778	88	
227.83508	130	
228.89363	200	
229.90074	88	
229.95460	4934	1+
230.09456	86	
230.88848	1942	1+
231.12713	250	
231.94903	1106	1+
232.82470	414	1+
233.89714	232	
233.94729	484	
233.98932	150	1+
234.89025	420	1+
234.91964	258	1+
235.07559	80	
235.86745	154	
235.94803	88	
236.92422	340	1+
237.78884	158	1+
239.40467	94	
239.90536	118	
239.97885	78	
241.84171	272	1+
243.08727	86	
245.10743	92	
246.95148	128	
246.97784	132	
247.00856	86	
247.08134	86	
247.96471	1476	1+
248.89728	454	1+
248.98652	150	
249.95891	656	1+
250.83871	102	
251.82574	76	
251.90947	94	
251.95226	96	
252.96919	2452	1+
253.00837	178	
253.90295	452	1+
254.05855	76	
254.40281	100	
254.84912	82	
254.91386	312	1+
254.94226	160	
254.96534	1220	1+
255.07211	168	
255.86965	126	
256.07887	128	
256.84806	180	
256.87597	78	
256.96260	182	
257.41746	78	
257.85486	424	1+
257.96901	160	
258.84754	484	1+
259.40727	98	
259.83824	138	
260.12768	78	
260.89271	86	
265.01403	126	
265.99083	148	1+
266.28089	76	
266.41370	102	
267.13152	76	
267.84322	110	
267.95180	84	
268.81128	80	
268.84052	678	1+
268.89022	82	
269.93433	84	
270.97805	146	
270.99670	96	
271.15430	86	
271.91229	80	
272.09947	120	
272.84421	252	
272.90400	78	
272.97419	376	1+
273.78990	78	
273.84525	132	
273.87862	92	
274.81957	194	
274.86088	116	
274.88794	122	
275.85595	650	1+
275.88486	106	
275.91663	102	
276.85588	400	1+
276.87756	116	
277.16202	84	
277.83546	462	1+
277.96037	150	1+
277.99863	76	
278.56415	100	
279.82999	82	
280.04826	300	1+
280.86855	94	
281.05257	248	1+
282.86093	86	
283.03003	120	
283.79235	80	
285.84851	590	1+
286.07050	76	
286.85165	428	1+
286.91362	78	
288.02352	80	
289.38378	82	
289.89864	82	
290.13231	94	
290.86073	224	
291.90046	84	
292.44337	84	
293.07601	88	
293.10538	306	1+
293.99618	230	1+
294.79771	82	
294.86599	150	
295.83947	252	1+
295.96615	168	1+
297.02005	90	
298.30586	78	
298.86515	212	1+
298.89216	80	
298.96303	114	
299.89161	206	1+
300.80791	92	
300.91314	86	
302.41302	76	
304.02083	224	1+
305.86919	118	
307.44991	90	
307.74912	126	
307.82878	78	
308.28600	76	
308.86875	422	1+
309.83816	88	
310.81726	92	
311.86757	214	1+
311.88255	90	
312.70848	82	
312.99600	90	
314.73736	78	
314.75932	78	
315.82040	138	
315.88230	80	
318.12826	80	
318.86590	102	
319.94560	100	
320.74360	216	1+
321.03820	120	
321.82339	224	1+
322.27347	88	
323.12868	86	
324.88588	252	1+
327.84164	88	
329.89221	92	
330.87203	116	
332.82642	106	
332.88072	76	
333.80056	82	
333.82077	198	1+
336.93697	106	
336.97737	90	
338.81724	158	
338.87257	114	
339.74421	78	
339.82553	126	
339.90492	100	
340.15173	76	
340.35355	80	
340.80541	164	
340.87036	94	
342.05040	82	
END IONS

###FS:    #m/z: 322.92854 #charge 1+
###MS: 69
###MSMS: 70
BEGIN IONS
TITLE=Cmpd 52, +MS2(322.9285), 28.0-35.0eV, 1.5min #70
RTINSECONDS=90.224
SCANS=69-70
PEPMASS=322.92854	2402114
CHARGE=1+
178.55917	84	
189.86535	136	
192.88990	136	
192.92818	92	
194.40653	82	
196.88327	126	
197.87223	260	1+
201.04431	222	
202.02476	82	
205.91645	80	
205.94758	280	1+
206.92475	154	
207.97219	308	1+
209.12660	80	
211.12902	76	
211.90158	124	
217.87844	76	
220.41217	96	
221.89132	80	
222.02979	76	
222.95156	88	
223.95829	448	1+
227.80711	74	
227.92587	86	
227.99793	100	
228.84449	84	
228.89278	90	
228.90895	122	
229.82238	102	
229.92690	78	
230.88633	156	
230.95003	96	
232.04664	76	
232.89349	112	
233.11600	108	
235.87621	76	
236.90344	94	
237.06237	80	
237.88525	78	
238.01393	86	
238.05939	80	
238.88547	212	
238.93800	532	
239.07866	330	
239.89411	420	1+
240.06059	130	
240.91846	110	
240.94003	4172	
241.82216	160	1+
241.93826	13720	1+
242.12756	192	1+
242.94047	9920	1+
242.98669	82	
243.88244	94	
243.90546	78	
244.10311	106	
244.88141	126	
244.93844	1756	1+
244.98760	78	
245.87133	74	
245.89828	90	
245.97703	80	
246.97240	172	
247.25750	100	
247.85576	80	
248.89859	96	
248.97221	82	
249.52584	80	
250.14284	82	
250.44800	90	
250.88054	122	
252.97077	84	
253.08192	92	
253.23447	86	
253.83082	110	
253.88354	74	
254.87466	78	
254.90597	128	
256.14359	100	
256.83675	78	
256.85814	78	
257.83942	78	
257.89072	74	
258.83415	182	
258.97839	84	
259.83658	88	
262.17652	170	1+
262.42789	104	
262.91931	124	
264.02770	82	
264.07359	82	
264.90061	94	
265.06175	314	1+
266.86200	138	
268.17687	94	
268.38905	92	
268.91266	98	
268.95604	142	
269.79839	142	1+
269.85439	100	
270.87101	74	
271.43549	102	
271.85119	146	
272.11751	78	
272.44288	134	
273.79318	154	
273.84975	82	
275.80461	234	1+
276.84196	136	
278.84178	214	
279.05202	78	
279.08984	924	1+
279.46046	82	
279.79866	114	
279.85133	100	
279.87727	88	
279.91826	76	
280.83116	300	1+
280.91790	94	
281.04479	276	1+
282.80591	82	
282.86142	250	1+
283.02318	152	
283.07304	118	
283.78483	142	
284.29289	900	1+
285.88281	84	
286.36063	86	
286.80310	86	
286.88160	78	
288.15058	74	
288.81988	90	
289.80076	172	1+
290.85944	130	
290.88119	114	
291.80149	114	
293.06556	84	
293.84831	214	1+
295.81930	128	
295.85217	84	
296.86757	172	
297.16380	84	
299.78508	116	
299.92632	86	
302.86126	80	
302.93664	74	
303.89248	86	
304.36129	76	
305.89404	96	
306.05203	94	
307.02821	78	
307.80078	114	
307.85466	78	
308.09817	80	
308.23169	74	
309.87038	352	1+
311.14050	90	
311.80421	188	1+
311.86280	142	
312.82927	74	
317.79448	100	
317.86358	122	
318.81336	76	
320.09493	80	
323.90576	76	
324.13406	128	
324.89144	96	
325.80540	140	
325.87385	222	1+
325.89237	78	
326.27591	98	
326.72384	78	
326.95442	92	
327.07566	108	
END IONS

###FS:    #m/z: 507.84249 #charge 1+
###MS: 69
###MSMS: 71
BEGIN IONS
TITLE=Cmpd 53, +MS2(507.8425), 28.2-35.2eV, 1.5min #71
RTINSECONDS=90.996
SCANS=69,71
PEPMASS=507.84249	103374
CHARGE=1+
196.01799	474	1+
198.89205	140	
209.87949	134	
214.88442	656	1+
217.88696	194	1+
224.12207	148	
227.95236	234	
232.89460	1316	1+
234.89305	280	
236.85331	180	1+
236.88680	584	1+
238.06102	262	1+
247.88658	188	1+
250.90942	432	1+
252.90108	226	
258.87455	328	
266.16523	394	1+
267.90215	284	
268.80263	152	
269.92415	140	
270.09591	154	
270.85159	234	1+
275.84936	198	1+
275.87484	132	
277.01334	200	1+
277.89213	160	
278.83388	820	1+
279.86935	332	1+
280.82898	178	
280.92843	148	
284.85061	560	1+
285.85616	398	1+
286.78469	180	
287.85048	2490	1+
288.02958	202	1+
288.83229	226	
289.84496	152	
289.88007	496	
290.12980	198	1+
290.86227	730	1+
292.05716	166	
292.85823	150	
293.36003	138	
293.87139	514	
294.87058	372	
295.86157	322	
296.84550	306	
296.87460	176	
297.84148	218	
300.36028	158	
300.80522	148	
300.83406	168	
300.86226	160	
301.85542	174	
303.86500	1750	1+
304.15369	120	1+
305.80320	288	1+
305.82006	136	
305.86050	3738	1+
307.12786	142	
307.16836	112	1+
307.88798	400	
307.97634	148	
308.14328	1768	1+
308.87184	2688	1+
310.17477	156	
310.88522	140	
311.88044	1996	1+
311.90123	154	
312.96697	140	1+
313.03099	156	
314.86313	724	1+
314.97050	138	1+
315.78239	190	1+
316.86213	406	1+
317.84947	484	1+
317.89641	162	
319.99834	230	
320.80860	234	1+
322.81516	278	1+
322.90572	136	
323.86373	1508	1+
325.89620	166	
326.07149	184	1+
326.15274	142	
326.88102	6458	1+
327.07633	152	1+
327.82264	368	1+
328.87949	710	
329.03322	176	1+
329.86661	294	
329.89234	392	1+
330.81905	174	
330.87209	214	
331.84137	378	1+
331.87949	140	
332.87445	618	
332.90205	142	
332.98979	182	1+
333.01826	140	
333.85647	320	1+
333.87445	488	
334.83086	262	1+
334.90145	144	
335.88566	334	
336.82400	240	1+
336.86375	134	
336.88433	158	
337.00608	198	1+
337.08917	134	
337.83297	204	1+
337.87701	432	1+
338.06305	212	1+
338.79960	254	1+
339.88764	426	1+
340.77258	188	1+
340.86305	256	1+
340.89486	276	1+
343.87132	780	1+
346.01328	164	
347.78527	162	
347.81817	148	
347.87957	494	1+
348.36655	222	1+
348.85197	158	
349.74935	314	
349.78622	474	1+
349.80611	228	
350.76398	200	1+
350.83037	268	
350.88389	676	1+
350.96995	138	
352.82176	224	1+
352.87306	242	1+
353.03560	208	1+
353.85056	164	
354.72086	204	1+
355.81515	136	
357.86219	204	1+
357.88854	138	
358.19884	182	
358.79383	206	1+
360.00967	210	1+
360.75380	162	
363.36892	198	
365.78579	176	
366.04754	198	1+
366.78338	228	
366.81905	232	
366.83784	312	
366.89875	142	
367.70616	456	1+
367.77118	194	
367.78610	134	
367.82048	186	
367.83713	248	
367.91001	138	
368.71193	384	1+
368.76503	204	
368.80271	174	
368.83069	988	1+
368.89481	386	1+
369.83182	784	1+
369.86274	206	1+
370.33202	224	1+
370.79799	470	
371.79237	262	
371.90448	202	1+
372.04769	142	
372.77955	232	
372.81683	132	
372.89233	378	1+
373.78390	160	
373.82901	156	
373.89755	272	1+
374.81538	360	
375.77875	230	1+
375.81487	254	
375.87438	394	1+
376.38120	150	
376.81063	148	
376.88071	286	1+
378.09864	272	1+
379.85467	156	
379.91811	174	1+
380.77659	234	1+
380.89782	168	
381.84068	722	1+
382.70717	216	1+
382.78816	300	1+
383.70912	260	1+
383.79174	212	1+
384.84850	856	1+
385.21305	152	
385.82693	220	
387.84432	598	1+
388.86499	234	1+
389.20183	364	
389.81195	172	
390.71924	172	1+
390.83866	1092	
390.87361	156	
391.83915	658	
391.91097	288	1+
392.76933	318	1+
392.82480	1886	1+
392.87111	256	
393.79567	140	
393.90276	140	
394.13579	214	1+
394.75412	306	1+
394.83222	350	1+
394.90525	142	
395.82029	158	
396.88160	234	1+
398.72509	252	
399.72376	138	
399.77776	228	1+
399.84719	1684	1+
400.72355	130	
401.36514	162	
402.82282	138	
403.86773	340	
403.90453	194	1+
404.81177	276	1+
404.87849	230	
405.74889	174	
405.85717	1056	1+
407.74758	266	
407.86718	492	
408.84932	1054	
409.73144	282	
409.85683	534	
410.73602	238	
410.83478	3106	1+
411.80104	144	
412.72987	174	
412.83939	496	1+
412.88496	196	1+
414.63107	112	1+
414.68765	194	1+
414.77727	134	
414.85716	158	
416.85462	1082	1+
417.77832	142	
417.85822	940	1+
420.73768	236	1+
421.87871	236	
422.00890	148	1+
422.82037	186	1+
422.86191	2204	1+
423.78015	346	1+
423.86436	1626	1+
424.82401	180	1+
425.75845	640	1+
426.09116	184	1+
426.85978	942	
427.74137	836	1+
427.80311	268	1+
427.86325	474	
428.32251	140	1+
428.84486	4310	1+
429.70100	490	1+
431.69036	280	1+
431.74128	204	1+
432.77841	178	1+
432.84569	702	1+
432.86865	404	
433.85042	600	1+
434.71084	362	1+
434.79355	336	1+
435.79808	260	1+
435.85776	290	
436.76297	246	1+
439.84079	180	1+
439.89377	648	1+
440.22992	222	1+
442.87245	160	
443.76830	296	1+
444.68309	132	
444.86973	2966	1+
445.71871	240	
446.77177	192	
446.87567	528	
447.70931	1080	1+
447.76908	290	1+
447.89569	130	
449.69172	338	1+
449.70215	380	1+
449.87304	570	
450.75342	210	
450.86976	702	1+
454.09514	186	1+
457.90045	536	1+
460.22214	132	
462.88089	1510	1+
464.88588	514	1+
465.71700	424	1+
465.85442	152	
465.88551	366	1+
467.88439	2062	1+
468.70299	134	
480.91750	230	1+
485.89529	1960	1+
491.22131	138	
491.80181	134	
505.22728	192	1+
509.85574	152	
511.74671	158	
END IONS

###FS:    #m/z: 336.94413 #charge 1+
###MS: 69
###MSMS: 72
BEGIN IONS
TITLE=Cmpd 54, +MS2(336.9441), 28.0-35.0eV, 1.6min #72
RTINSECONDS=91.768
SCANS=69,72
PEPMASS=336.94413	61776
CHARGE=1+
95.56457	86	
145.22941	90	
187.87965	78	
192.88733	104	
201.04412	114	
205.94532	128	
207.97725	96	
208.47720	100	
210.88689	302	1+
211.14345	84	
211.94390	4532	1+
212.87676	824	1+
213.41011	82	
213.93844	2298	1+
214.89182	106	
215.88808	208	
216.87980	134	
216.91870	78	
217.88223	170	
218.87385	218	1+
220.44314	78	
223.95744	102	
223.97192	152	
224.83783	116	
224.97673	200	
226.90695	142	
226.97015	126	
228.79553	144	
228.84334	140	
228.89465	188	
229.89843	84	
229.91389	112	
229.95381	3132	1+
230.88769	1784	1+
230.91745	80	
231.94843	1488	1+
233.82621	104	
233.89843	280	
233.94835	204	
235.89031	434	1+
236.08004	78	
236.83753	172	1+
237.01666	80	
237.06591	78	
237.86808	80	
238.89447	434	1+
240.11378	80	
240.83604	548	1+
240.85356	122	
241.84089	408	1+
241.89756	120	
244.10711	118	
244.12408	80	
244.89085	232	1+
246.97301	106	
247.09778	88	
247.39272	80	
247.96433	1086	1+
248.15923	128	
248.89927	436	1+
249.82543	212	1+
249.83820	82	
249.96167	378	1+
250.01451	190	1+
251.83084	202	1+
251.88040	104	
251.91041	156	
252.04238	78	
252.97004	1880	1+
253.55728	80	
253.89382	312	1+
253.90509	388	1+
254.08821	124	
254.96590	962	
255.07023	300	
255.09266	78	
256.07722	140	
256.80512	92	
256.84650	274	1+
256.95848	174	
257.79697	78	
257.91331	106	
258.08402	86	
258.89133	82	
259.85423	96	
259.87008	104	
260.84139	86	
261.84881	148	
262.05603	92	
264.85443	308	1+
265.01457	292	1+
266.12110	82	
268.83981	496	1+
269.79778	102	
270.83641	112	
270.97988	200	
271.38262	104	
271.84304	366	1+
271.91769	118	
272.97410	100	
272.99141	108	
273.79045	164	
273.80660	162	1+
273.95569	78	
275.05072	108	
275.09094	88	
275.84184	100	
276.85375	156	
277.08553	104	
277.12708	82	
277.83860	104	
277.86584	206	
278.85358	122	
279.83638	120	
280.83966	78	
280.85641	134	
281.04835	118	
281.85338	112	
283.09739	90	
285.09239	108	
286.43894	114	
286.79932	78	
286.85049	458	1+
287.99423	80	
288.83036	100	
289.35655	98	
289.50943	224	
289.53379	100	
289.91858	88	
290.85715	238	
291.16612	82	
292.85487	132	
293.10499	192	
293.91721	86	
293.96350	82	
293.99303	84	
294.10750	126	
294.80193	80	
294.84917	142	
295.07839	84	
295.97828	132	
296.04054	118	
296.96292	88	
297.97729	116	
298.81990	120	
299.01337	134	
299.05731	140	
299.86839	144	1+
301.16008	104	
303.15238	78	
304.80536	116	
304.89219	332	1+
305.85779	134	
305.89414	280	1+
306.87729	102	
308.86601	158	
309.37768	80	
309.86842	598	1+
310.84332	152	
310.87124	468	1+
311.35710	78	
312.93444	104	
313.02809	82	
313.44705	88	
313.84495	78	
314.85635	202	
316.96348	86	
317.92385	92	
318.89241	86	
320.87967	86	
321.77566	82	
321.87911	90	
322.03660	112	
325.89804	110	
329.12111	78	
329.59801	86	
330.09722	158	1+
330.88054	214	1+
331.39029	106	
331.83555	80	
334.04230	96	
335.88699	284	1+
336.83754	82	
336.96668	82	
337.78948	102	
338.86844	88	
339.87126	184	
341.76167	112	
END IONS

###FS:    #m/z: 322.92873 #charge 1+
###MS: 73
###MSMS: 74
BEGIN IONS
TITLE=Cmpd 55, +MS2(322.9287), 28.0-35.0eV, 1.6min #74
RTINSECONDS=95.4425
SCANS=73-74
PEPMASS=322.92873	2897278
CHARGE=1+
61.23639	96	
76.40482	74	
188.04254	76	
194.63082	90	
194.88616	76	
195.85919	86	
196.96567	74	
198.86582	86	
198.96664	108	
202.87745	82	
204.93841	212	1+
206.97211	136	
207.87477	76	
207.97866	156	
208.80172	82	
209.92363	166	
214.89491	100	
214.95920	78	
215.93595	78	
216.94419	76	
220.87763	222	
221.06883	104	
222.87013	72	
223.95783	160	
224.81487	138	
224.98214	78	
226.90112	210	1+
227.42392	92	
228.84255	86	
230.86477	72	
231.12374	136	
231.98123	84	
232.04311	72	
232.89702	94	
233.88896	90	
234.79317	86	
234.95127	74	
238.02731	82	
238.88799	104	
238.93844	190	
239.07747	290	
239.23560	80	
239.44465	98	
239.78860	76	
240.93953	5448	
241.86166	74	
241.94110	4508	
242.09489	134	
242.94079	16216	1+
243.89396	98	
244.54805	140	
244.88362	92	
244.93953	3196	1+
245.85509	216	1+
245.87645	244	1+
245.90781	76	
246.97536	264	1+
247.39873	98	
248.16197	84	
248.84049	144	
249.93542	78	
250.90016	110	
250.94827	246	1+
251.06404	192	1+
251.33463	92	
251.80619	78	
252.10842	72	
252.80482	76	
252.97318	162	1+
253.12703	80	
253.48670	76	
254.91533	260	
255.43346	82	
255.80114	192	1+
255.84029	88	
256.39831	102	
256.89390	154	
257.12400	74	
257.89663	86	
258.83585	84	
258.86736	212	1+
260.82642	274	1+
260.91848	90	
261.89307	80	
262.04013	106	
264.19729	84	
265.02049	92	
266.02966	118	
267.80119	134	
268.10573	78	
269.95453	72	
271.14212	98	
271.35846	88	
271.52043	78	
271.84011	80	
272.42754	92	
272.85157	72	
273.44576	76	
273.79357	154	
273.81855	96	
274.57604	104	
275.80690	130	
276.83311	130	
277.83874	306	1+
278.84108	176	1+
279.08993	1042	1+
279.91434	94	
280.26896	204	1+
280.80668	78	
280.83485	170	1+
281.05161	218	
281.86751	84	
281.96831	78	
283.02482	136	
283.06174	110	
283.78182	76	
283.88091	76	
284.05461	72	
284.29213	272	
284.44810	98	
284.87487	152	
285.09695	80	
285.85238	254	1+
285.87240	82	
285.89842	74	
287.01329	90	
287.13194	78	
289.78473	80	
290.80723	92	
290.89153	74	
291.80007	130	
291.85832	116	
292.84803	180	
293.81444	92	
294.21406	88	
294.80743	106	
294.84850	76	
294.87052	154	
295.91199	102	
296.14247	108	
296.17834	96	
297.01598	82	
298.86606	80	
299.79028	74	
300.79912	84	
302.88716	130	
306.00888	82	
306.88132	336	1+
307.06590	88	
307.79655	168	
308.29441	84	
310.04542	74	
311.86492	254	1+
312.80014	150	
315.02541	82	
315.10385	74	
315.81544	186	1+
316.86666	144	1+
317.08804	86	
320.31675	72	
321.80347	310	1+
321.88577	78	
321.97825	98	
322.42788	82	
322.74977	82	
322.90560	90	
323.75953	126	
324.12798	82	
324.89172	268	1+
325.22747	78	
325.37818	84	
325.90571	76	
326.01643	78	
326.29139	94	
327.12136	72	
END IONS

###FS:    #m/z: 340.93926 #charge 1+
###MS: 73
###MSMS: 75
BEGIN IONS
TITLE=Cmpd 56, +MS2(340.9393), 28.0-35.0eV, 1.6min #75
RTINSECONDS=96.2145
SCANS=73,75
PEPMASS=340.93926	963346
CHARGE=1+
46.61177	88	
77.50694	82	
129.77427	92	
185.87327	86	
193.89502	98	
194.91993	86	
200.07992	94	
207.97725	170	1+
210.93302	112	
213.93880	1312	1+
215.88746	394	
215.93557	132	
217.86083	142	
217.88373	280	1+
217.93732	82	
219.88248	244	1+
220.93747	100	
222.90573	86	
223.88333	308	1+
226.40084	88	
226.94467	106	
227.78297	78	
228.87933	108	
228.91191	178	1+
229.06358	84	
229.89888	152	
230.48938	98	
230.88974	114	
231.94767	1188	1+
232.55966	96	
232.88967	82	
233.89661	274	
233.94462	414	
234.00360	120	
234.89268	126	
235.89978	114	
237.05963	124	
237.89692	180	1+
238.88721	170	
239.88437	126	
239.92016	92	
240.83623	236	
241.84975	188	
241.91331	92	
241.94349	106	
243.83015	360	1+
246.37207	86	
246.85370	82	
247.84882	100	
247.92998	100	
248.01307	78	
248.03257	94	
248.40602	80	
248.98607	122	
249.90686	210	1+
249.96065	360	
250.94601	162	1+
251.06727	172	
251.88620	82	
251.99023	224	1+
252.81562	132	
253.83151	144	
253.96391	658	1+
254.09012	152	
254.93786	168	
254.96656	554	1+
255.91037	110	
256.80598	94	
256.89384	268	1+
256.91421	124	
256.96878	120	
257.19117	94	
257.86290	88	
258.84715	358	1+
258.90784	108	
258.94849	92	
259.87665	116	
260.83462	586	1+
260.91825	80	
261.43049	86	
262.83554	414	1+
264.07215	82	
264.86382	214	
265.86378	112	
265.90630	78	
267.15232	82	
267.82393	78	
268.83987	108	
268.90236	106	
270.54020	80	
270.82665	126	
271.02909	84	
271.84213	80	
272.40518	92	
272.84746	90	
272.93240	88	
272.97567	110	
273.06224	88	
273.21642	82	
273.87643	78	
274.03106	94	
274.79465	162	
274.84641	148	
274.97906	80	
275.90147	80	
276.06940	92	
276.82296	94	
276.85354	380	
277.65909	92	
277.84525	160	
277.86242	210	
278.84456	1446	1+
278.89422	100	
278.91204	262	1+
281.04878	208	
281.39525	102	
281.88989	92	
282.87464	166	
283.03330	86	
283.87018	108	
284.93570	108	
288.01717	84	
288.56960	78	
289.01587	86	
290.07558	94	
291.87913	78	
294.87534	166	
296.85524	274	1+
296.87279	144	
296.97215	94	
297.04346	78	
297.08713	88	
298.81718	82	
299.06380	130	
299.79871	94	
299.87807	84	
301.05644	116	
301.08867	80	
301.26532	78	
301.83886	80	
301.86249	156	
302.14811	94	
302.17169	86	
302.94562	250	1+
303.14374	80	
303.47750	90	
304.87367	78	
305.89321	122	
305.95356	86	
306.79646	96	
306.87550	78	
307.79457	78	
308.28873	148	
310.18604	80	
310.60136	94	
310.87727	132	
312.41527	84	
313.87754	180	1+
314.99021	86	
316.85478	78	
319.15561	90	
320.76119	122	
322.89194	132	
323.16923	80	
323.86477	80	
323.98874	90	
328.90688	86	
329.87687	186	1+
330.83958	134	
332.80461	78	
337.09020	96	
337.47779	94	
342.29514	78	
345.07947	110	
END IONS

###FS:    #m/z: 363.95530 #charge 1+
###MS: 73
###MSMS: 76
BEGIN IONS
TITLE=Cmpd 57, +MS2(363.9553), 28.0-35.0eV, 1.7min #76
RTINSECONDS=96.9865
SCANS=73,76
PEPMASS=363.95530	469870
CHARGE=1+
86.57357	82	
96.82904	82	
183.92808	96	
186.93962	82	
187.13790	82	
191.85788	144	
194.88540	122	
200.87980	136	
200.94508	124	
202.92105	106	
205.94550	80	
207.87338	90	
207.94675	140	
208.05046	92	
208.89409	100	
208.94044	80	
209.92064	172	
209.94296	1186	
210.88603	180	
211.88808	134	
212.87842	1236	1+
214.89320	200	
215.40590	88	
219.03080	84	
219.41487	100	
222.95332	212	1+
224.94901	740	
225.96770	672	1+
226.04821	92	
226.86924	124	
226.88581	136	
226.94630	6614	1+
227.86811	94	
227.92859	492	
228.84471	86	
228.89416	262	1+
228.94162	6522	1+
230.18562	86	1+
230.88842	2010	1+
231.91939	94	
233.30726	86	
233.47621	84	
234.94024	84	
235.10350	86	
235.85366	100	
237.06370	260	1+
237.91590	96	
238.02758	88	
238.93719	178	
239.94954	130	
240.93881	798	
240.96258	368	
241.89104	288	1+
241.93832	3648	1+
242.82317	94	
242.86072	148	
242.94072	2620	1+
244.05515	128	
244.95615	3314	1+
245.12711	86	
245.22535	84	
245.94141	428	
246.90376	148	
246.95184	3656	1+
246.99704	120	
247.01652	88	
248.02138	162	1+
248.80274	432	1+
248.89884	948	1+
249.82284	100	
249.87133	86	
250.89414	266	1+
250.94489	116	
250.96900	294	
251.79967	194	
252.06933	84	
253.90471	210	
256.84773	206	1+
258.10789	92	
258.84467	110	
260.45265	86	
260.83309	192	
260.95239	158	
260.96911	268	1+
261.82762	124	
262.83129	84	
264.03982	80	
264.79721	92	
265.78655	182	1+
265.81165	460	1+
266.79962	286	1+
266.81208	304	1+
266.83458	80	
266.91480	84	
267.86269	84	
267.97147	718	
268.96240	714	1+
269.91679	90	
269.96669	614	1+
271.84493	210	1+
274.17380	104	
277.80024	80	
278.49443	108	
278.79642	102	
278.85601	82	
278.87735	230	
280.38033	84	
280.79157	804	1+
280.86008	270	1+
282.04191	192	1+
283.78840	312	
283.85708	132	
283.91026	94	
284.82267	184	
284.84420	138	
285.84255	504	1+
285.87200	106	
286.82327	116	
287.87764	84	
289.11122	90	
289.88801	82	
290.80364	92	
290.82893	140	
291.91467	98	
292.05841	122	
292.79199	82	
296.80496	234	1+
298.80205	306	
299.80475	164	
299.90168	82	
300.80059	1112	1+
300.84160	88	
301.86038	266	
302.03836	86	
302.97158	176	
303.80373	302	1+
303.85409	758	1+
306.75456	100	
307.08169	136	
307.93768	182	1+
308.82278	82	
308.87454	86	
308.92641	86	
310.87137	98	
311.75386	96	
313.91430	94	
315.11014	86	
315.85657	116	
316.81287	156	
316.94787	92	
317.80665	438	1+
318.80789	274	1+
318.85149	112	
318.93658	150	
319.78287	214	1+
320.42487	84	
320.81259	400	1+
321.22188	110	
321.81581	270	1+
321.86364	208	1+
322.02884	82	
322.05980	84	
322.92355	112	
322.98842	102	
323.82200	178	
324.87886	122	
325.62392	84	
326.83289	94	
326.86997	434	
327.96127	94	
328.29068	102	
329.87346	168	
330.80588	120	
331.09096	86	
335.88046	100	
336.11685	124	
336.93973	184	
340.82938	128	
340.93746	92	
341.94026	134	
345.81402	84	
349.54692	122	
349.81971	82	
351.93781	82	
352.42390	92	
352.76751	94	
352.91747	82	
354.76986	80	
356.85467	86	
360.05581	84	
364.34219	80	
367.05442	110	1+
368.75410	96	
END IONS

###FS:    #m/z: 340.93931 #charge 1+
###MS: 77
###MSMS: 78
BEGIN IONS
TITLE=Cmpd 58, +MS2(340.9393), 28.0-35.0eV, 1.7min #78
RTINSECONDS=100.651
SCANS=77-78
PEPMASS=340.93931	916696
CHARGE=1+
146.88847	80	
161.23579	100	
189.87714	86	
190.89735	86	
192.92610	542	1+
196.88121	158	
205.90194	90	
206.40634	82	
206.87755	98	
208.88504	84	
208.92069	80	
210.93434	266	1+
213.93945	1060	1+
214.43196	90	
214.88311	812	1+
214.96290	92	
215.88479	668	1+
215.93639	700	1+
218.87107	182	1+
218.89942	118	
221.89226	166	
222.95281	226	
223.89326	166	
223.95225	88	
224.80901	122	
224.97650	96	
226.02459	90	
226.87235	152	
226.94374	264	1+
228.00540	106	
229.39064	86	
229.84186	150	
229.89684	84	
229.94258	98	
230.88929	242	1+
231.39604	84	
231.83916	88	
231.94824	1516	1+
232.88462	132	
232.90326	108	
233.84336	136	
233.89469	524	1+
233.95238	184	
235.89294	300	
235.94673	136	
236.64066	82	
237.06365	142	
239.88534	80	
239.90633	84	
240.83353	150	
240.85260	144	
240.95885	104	
241.46095	90	
241.84140	238	
241.89128	138	
241.94764	112	
241.96668	90	
242.83943	140	
243.00884	116	
243.08581	112	
243.82955	162	
244.41990	108	
244.83899	210	1+
244.89502	102	
244.95171	84	
246.99304	80	
248.06753	96	
249.04115	114	
249.89818	116	
249.95976	84	
250.83870	136	
250.89950	88	
250.95773	144	
251.00214	90	
251.95911	124	
254.91014	234	1+
254.96438	560	
255.07483	220	
256.85061	82	
256.89441	326	1+
257.94586	92	
257.96384	128	
258.08395	88	
258.84547	206	
258.90922	132	
259.85279	406	
259.95351	222	
260.83251	640	
260.95919	142	
261.83650	334	
261.98585	124	
262.10778	86	
262.81106	80	
264.07773	80	
264.97862	94	
265.13223	90	
267.04928	92	
267.13427	200	
267.38027	82	
268.83911	200	1+
269.79915	102	
269.89681	138	
269.95713	80	
270.12386	92	
270.88719	88	
271.94554	154	
272.85701	86	
272.97718	80	
273.91717	84	
274.79792	86	
274.86268	126	
274.89373	80	
275.89143	212	
275.96878	80	
276.85665	450	
277.85865	318	
278.15665	172	
278.84433	1324	1+
278.87582	86	
279.05196	80	
279.82491	84	
279.91140	94	
280.92975	88	
281.88291	94	
283.87638	110	
286.39408	94	
286.86363	90	
286.92204	114	
287.02612	82	
287.43782	124	
288.86576	84	
290.87073	104	
291.85343	124	
293.05474	82	
294.14882	82	
294.86735	232	1+
294.98614	94	
295.97478	158	
296.87161	220	1+
297.84710	144	
297.97301	86	
298.42057	110	
299.05855	84	
300.81792	112	
301.04365	80	
301.86475	358	1+
302.00312	86	
302.02047	96	
302.41527	90	
302.95042	106	
303.14169	80	
305.90363	86	
306.88146	198	1+
309.84235	102	
310.90714	132	
311.92248	310	1+
315.89223	108	
321.09534	80	
324.89315	114	
326.88988	134	
330.81540	192	
333.05577	90	
333.81121	80	
335.04421	86	
336.71796	98	
336.83327	154	
337.82801	98	
339.77842	92	
340.80766	112	
342.23837	80	
344.25391	84	
END IONS

###FS:    #m/z: 363.95532 #charge 1+
###MS: 77
###MSMS: 79
BEGIN IONS
TITLE=Cmpd 59, +MS2(363.9553), 28.0-35.0eV, 1.7min #79
RTINSECONDS=101.423
SCANS=77,79
PEPMASS=363.95532	432050
CHARGE=1+
52.53504	104	
53.02764	120	
55.36062	84	
176.93496	94	
178.93156	90	
182.00984	94	
182.86874	178	
191.85773	358	
196.87836	100	
200.87597	122	
205.95409	132	
207.87476	138	
207.94645	102	
209.94368	700	
210.88295	168	
210.89359	218	1+
212.87726	1070	1+
214.89158	96	
216.41173	188	
219.02702	146	
222.95405	166	
223.51319	102	
223.89703	114	
224.94848	844	1+
225.88781	82	
225.97145	138	
226.88769	96	
226.90105	88	
226.94630	6386	1+
226.97061	254	
227.93263	232	
228.85455	90	
228.89322	338	1+
228.91192	136	
228.94079	6428	1+
229.84660	94	
230.88864	1624	1+
232.88896	230	
233.06561	134	
233.88626	128	
234.88156	92	
236.91849	100	
238.88816	84	
238.93737	204	
240.94117	932	
241.03426	86	
241.93769	3108	1+
242.04899	104	
242.90148	84	
242.93994	2242	1+
242.96191	440	
243.80197	92	
243.82816	216	1+
243.85361	90	
244.79419	88	
244.95612	4898	1+
245.94283	230	
246.45732	106	
246.85257	202	1+
246.95183	4150	1+
247.80624	82	
248.03156	424	1+
248.83775	84	
248.89665	666	1+
250.05196	102	
250.94465	106	
250.96481	160	
251.07408	84	
251.54876	88	
251.79976	170	
251.94470	136	
255.91856	94	
257.04874	100	
257.37612	88	
257.40982	84	
258.85503	236	1+
258.96717	330	1+
259.00320	112	
259.85873	194	1+
260.83316	100	
261.52970	82	
261.83488	110	
262.02053	86	
262.83600	86	
264.96419	182	1+
265.08492	112	
266.81579	212	
267.42859	94	
267.79324	104	
267.84103	202	1+
267.97245	484	
268.37918	84	
268.79988	358	1+
268.91367	112	
268.96257	1060	1+
269.96739	872	1+
270.98228	100	
271.78737	84	
271.91504	140	
272.40306	196	1+
272.85195	126	
273.92094	128	
275.80583	212	1+
275.84793	352	1+
276.11058	104	
277.12320	82	
278.79465	134	
278.84906	334	1+
279.06259	94	
280.10197	122	
280.42180	86	
280.51444	88	
280.80389	220	1+
280.83440	178	
281.79102	194	
281.91216	126	
282.14047	218	1+
282.78887	700	1+
283.78929	502	1+
283.85619	120	
284.82083	88	
285.84075	140	1+
285.93697	82	
286.14520	94	
287.07614	92	
287.40481	84	
288.03997	160	
289.14141	94	
290.87063	94	
291.07380	88	
291.85290	144	
292.43949	98	
292.86543	110	
293.06487	204	
293.84616	100	
296.38947	96	
296.80827	272	1+
297.94121	102	
298.80201	426	1+
299.83381	170	
300.79893	814	1+
301.03940	86	
301.85983	292	1+
302.82712	158	
302.89504	114	
303.10434	118	
303.65724	84	
303.80928	152	
303.81872	240	1+
303.85418	638	
304.11075	84	
304.77281	94	
304.88986	154	1+
305.01298	104	
307.03670	86	
308.86793	88	
310.38917	106	
310.87992	212	
311.85893	206	
313.33328	94	
314.41066	90	
316.80899	298	1+
318.02479	82	
318.80551	84	
321.81662	146	
322.81881	106	
322.92708	250	1+
323.81422	394	1+
323.83211	102	
323.89004	186	1+
325.05493	104	
326.87201	144	
327.10765	88	
327.86030	106	
328.01803	94	
328.76223	88	
332.39464	84	
334.30049	88	
337.09054	98	
337.94583	110	
339.82980	138	
340.93647	98	
341.18752	82	
343.06577	86	
348.08523	84	
349.75737	100	
350.20324	84	
352.07566	86	
352.88989	118	
355.87164	88	
360.17462	86	
363.21494	88	
END IONS

###FS:    #m/z: 336.94421 #charge 1+
###MS: 77
###MSMS: 80
BEGIN IONS
TITLE=Cmpd 60, +MS2(336.9442), 28.0-35.0eV, 1.7min #80
RTINSECONDS=102.195
SCANS=77,80
PEPMASS=336.94421	52072
CHARGE=1+
72.85578	84	
81.90258	92	
123.88087	76	
197.09844	88	
198.94391	80	
198.95645	88	
199.87324	86	
200.51432	104	
201.85556	88	
205.42128	84	
209.94342	92	
210.88562	140	
211.89823	88	
211.94339	3126	1+
212.87787	430	
213.93974	1078	1+
214.83175	94	
214.87094	76	
215.88730	256	
215.93834	228	
217.88128	198	
219.87828	78	
220.87754	90	
221.88214	84	
221.95222	88	
221.97007	74	
223.96994	468	1+
224.97102	342	1+
225.83946	76	
225.95404	208	1+
226.94066	88	
228.69752	82	
228.84160	112	
228.88495	150	
228.93728	92	
229.13228	78	
229.95366	3160	1+
230.88732	1056	1+
231.94878	1394	1+
232.86659	78	
233.02034	74	
233.82507	84	
233.89522	332	
236.10066	78	
238.05971	114	
239.84581	170	1+
239.90063	110	
240.02818	80	
242.84100	278	1+
242.89603	94	
243.08636	130	
244.44657	108	
244.83856	74	
246.38958	76	
247.47000	96	
247.96489	1138	1+
248.89822	412	1+
249.83003	212	
249.96211	372	1+
250.83483	458	1+
251.07086	236	1+
251.10698	74	
251.23141	76	
251.95361	158	
252.42691	134	
252.93180	82	
252.96976	2252	1+
252.99367	92	
253.09956	96	
253.52393	74	
253.90527	104	
254.92351	80	
254.96479	666	1+
255.07192	154	
255.94588	86	
256.07946	86	
256.86618	80	
256.89276	110	
257.85747	106	
258.84091	312	
259.85596	178	
260.10372	142	
260.94599	86	
261.98547	170	
264.17341	92	
264.86396	112	
264.92031	76	
265.01616	176	
265.83856	80	
266.01982	76	
266.85650	78	
267.06942	74	
267.11931	80	
267.84267	126	
268.10796	74	
268.84423	188	
268.99291	78	
269.09860	80	
269.83686	202	1+
270.97928	242	
271.09772	100	
271.81584	76	
271.87571	272	1+
271.91624	182	
271.98223	118	
272.84132	132	
272.97905	82	
273.83409	80	
273.97511	216	
274.87165	80	
275.05014	76	
275.85743	82	
275.96948	88	
276.85335	182	
277.09247	140	
277.83202	134	
277.85986	310	1+
277.96394	86	
277.98054	82	
278.83482	138	
279.82957	204	
279.96081	124	
280.85609	76	
281.05454	174	
284.55980	84	
285.85364	116	
286.78917	74	
286.84984	524	1+
288.53003	76	
289.00130	80	
289.41693	82	
289.80340	180	1+
289.85376	76	
290.88125	84	
292.80105	118	
293.10767	128	
293.94220	76	
293.99242	112	
294.21636	94	
294.85293	190	
295.09426	124	
296.00445	222	1+
296.15936	84	
297.16184	78	
297.55975	82	
298.30695	140	
298.33988	92	
298.97215	74	
299.05711	172	
299.83724	76	
299.86323	116	
300.03807	74	
300.88075	74	
301.51704	88	
301.83496	76	
302.02017	84	
304.86308	84	
305.88331	162	1+
308.87224	216	1+
310.49528	114	
311.86388	108	
312.00505	84	
313.96884	82	
317.93920	82	
319.08996	74	
319.73965	92	
319.87967	76	
321.04909	98	
323.14047	88	
326.86074	78	
329.75791	82	
330.54375	108	
333.36483	88	
340.20158	84	
341.88146	100	
END IONS

###FS:    #m/z: 340.93907 #charge 1+
###MS: 81
###MSMS: 82
BEGIN IONS
TITLE=Cmpd 61, +MS2(340.9391), 28.0-35.0eV, 1.8min #82
RTINSECONDS=105.853
SCANS=81-82
PEPMASS=340.93907	930784
CHARGE=1+
58.49837	92	
79.88934	74	
124.21313	84	
190.94653	98	
191.95476	142	
192.89072	74	
193.93408	78	
197.86919	174	
202.94376	86	
205.94968	84	
208.95435	124	
212.87738	304	1+
213.93930	968	1+
214.89090	114	
215.41657	104	
215.86034	78	
215.88644	346	1+
215.93801	350	1+
217.88064	280	
217.92709	86	
219.88020	76	
220.88298	80	
220.95405	114	
222.95097	288	1+
222.97376	250	1+
224.88978	112	
224.90568	76	
224.92145	88	
226.89264	84	
226.95491	172	
227.94986	234	1+
228.84153	130	
230.88566	484	1+
231.90124	86	
231.94949	878	1+
233.04213	76	
233.92453	76	
233.94612	122	
233.98288	74	
234.95427	138	
235.92337	100	
236.84474	100	
236.89933	74	
237.44596	102	
237.92200	90	
238.83684	74	
238.88505	112	
239.81903	94	
240.23079	186	
240.83793	120	
240.96096	104	
241.84287	232	1+
241.88836	94	
241.90399	92	
241.96406	138	
242.49238	78	
243.08931	90	
243.82756	398	1+
244.87871	94	
245.41346	94	
245.96180	94	
246.61500	94	
246.95256	78	
247.98597	80	
249.04111	234	
249.90101	122	
249.95993	192	
251.79617	106	
251.95271	150	
251.99508	78	
252.90117	392	1+
253.90461	350	1+
254.96485	744	1+
255.07868	76	
256.07119	114	
256.85044	76	
256.89779	284	
256.96243	378	1+
257.85479	106	
258.84751	534	1+
258.86263	104	
258.94076	98	
259.07317	80	
259.95805	158	
260.83694	466	1+
260.92853	90	
261.90476	80	
261.96156	224	1+
262.89794	80	
262.96519	194	1+
264.20123	78	
264.85974	138	
264.96241	78	
265.06416	84	
266.15306	88	
266.85856	90	
267.01511	124	
268.22863	82	
268.83924	190	
268.98499	74	
269.85654	130	
272.16418	88	
272.93077	184	
272.97896	160	
274.08186	78	
274.86134	196	
275.80642	102	
275.86262	150	
275.95237	128	
276.86028	192	
276.86395	670	1+
276.87239	248	
277.96526	246	
278.84616	1476	1+
279.79560	88	
281.05205	140	
281.08793	100	
281.80129	80	
281.89157	130	
282.00122	78	
284.04852	76	
286.82221	78	
286.86325	90	
287.39839	96	
289.97712	76	
290.37853	76	
290.85615	124	
290.90009	92	
291.46158	94	
291.79745	78	
291.90854	86	
293.85189	94	
294.84846	142	
294.86935	138	
295.83805	74	
295.97332	78	
296.29184	80	
296.84786	92	
296.86414	94	
297.97473	244	
299.05440	348	1+
299.87026	112	
301.01828	78	
301.86553	274	1+
301.93492	102	
302.84884	76	
302.88719	74	
303.94621	104	
304.01901	78	
307.11224	78	
307.79645	130	
309.40132	78	
309.86387	74	
310.41473	140	1+
310.87844	76	
312.40874	106	
312.82784	78	
315.81912	76	
317.82541	228	1+
319.43198	82	
324.89050	296	1+
327.80311	176	1+
328.88749	148	
329.72041	82	
329.86767	76	
330.00169	92	
330.20038	88	
332.38124	88	
334.58793	84	
337.83885	88	
338.02645	84	
338.81009	84	
338.87830	90	
343.38433	90	
344.25663	78	
344.27724	74	
345.08267	114	
END IONS

###FS:    #m/z: 363.95502 #charge 1+
###MS: 81
###MSMS: 83
BEGIN IONS
TITLE=Cmpd 62, +MS2(363.9550), 28.0-35.0eV, 1.8min #83
RTINSECONDS=106.625
SCANS=81,83
PEPMASS=363.95502	432132
CHARGE=1+
79.45725	94	
80.98496	86	
177.93441	110	
186.94276	94	
189.86152	242	
193.06997	96	
196.88257	110	
196.96370	92	
208.87198	110	
209.94197	1522	1+
210.91854	80	
212.87889	1110	1+
212.90616	88	
213.84800	82	
214.89209	124	
216.95856	102	
219.89424	98	
221.50188	102	
222.95057	478	1+
223.88961	80	
224.83293	84	
224.94937	550	
224.97283	112	
225.86179	80	
225.90064	202	1+
225.93131	110	
225.96863	192	
226.83536	80	
226.94612	6166	1+
226.97135	246	
227.92961	350	
228.89408	100	
228.94168	6898	1+
229.13835	92	
230.88867	1880	1+
232.88697	182	1+
234.88354	136	
238.13270	104	
239.06976	116	
240.94059	896	
241.83503	92	
241.94099	698	
241.96027	116	
242.82726	82	
242.94153	2148	1+
243.40140	84	
243.89799	212	1+
244.88321	210	1+
244.95566	3596	1+
245.54413	106	
245.94108	380	
246.43384	84	
246.93105	220	1+
246.95260	3092	1+
248.48135	90	
248.84944	86	
248.89831	688	
249.04227	110	
250.79408	222	1+
250.89585	234	
250.94280	306	
250.96798	124	
251.90885	122	
252.40269	86	
253.90390	240	1+
255.88121	136	
255.92647	204	1+
258.52779	82	
258.83873	150	
259.41413	84	
260.83552	214	
260.87306	84	
260.96736	148	
261.13227	176	1+
261.83763	140	
262.82620	138	
263.05183	106	
263.97677	140	
264.81670	150	
264.86066	84	
264.96640	86	
265.78942	220	
265.88176	124	
265.90279	174	
265.96368	108	
266.81618	320	1+
266.85745	212	1+
266.96891	88	
267.97312	602	1+
268.95756	152	
269.80022	122	
269.82149	192	1+
269.96815	676	1+
270.80285	80	
271.91714	158	1+
272.34442	84	
273.81562	92	
274.85931	86	
276.80580	116	
276.85397	210	1+
276.88805	112	
276.95995	124	
277.91704	238	
278.79700	128	
278.81736	94	
278.84599	156	
279.79117	84	
279.83886	626	1+
280.79163	598	1+
281.40149	106	
282.79017	306	1+
283.06662	102	
283.95048	84	
284.79268	92	
285.51960	86	
285.84675	116	
286.79512	80	
286.91143	82	
287.79452	214	1+
287.92551	82	
289.03692	122	
289.92062	100	
290.85503	122	
290.90575	100	
291.43622	94	
291.96836	136	
295.80540	378	1+
295.87439	126	
298.80253	302	
298.93431	82	
299.00196	84	
299.79995	658	1+
299.85198	152	
300.43453	92	
300.80166	420	1+
301.43976	108	
301.86110	124	
301.90296	96	
302.51120	88	
302.79977	146	
302.86580	130	
303.50314	88	
303.85485	274	
304.11294	80	
307.13098	88	
307.83519	196	1+
309.13795	84	
314.19753	82	
314.87462	92	
316.81134	120	
318.81612	116	
318.89428	86	
319.80110	88	
320.03996	88	
320.93933	84	
321.81417	158	
321.86359	288	1+
321.93185	218	1+
322.99164	192	1+
323.82003	136	
323.84082	90	
324.37989	106	
325.30282	90	
326.86948	202	
326.97483	82	
327.88063	180	
328.66217	82	
328.89232	120	
329.08544	94	
329.32363	86	
329.95901	92	
331.86047	86	
336.05830	94	
336.88389	202	1+
336.94274	138	
337.62015	82	
338.47125	90	
338.80337	98	
339.82710	152	
340.82030	84	
347.95706	80	
348.14730	98	
348.22976	94	
353.94001	90	
357.77822	88	
358.36600	92	
363.38125	86	
END IONS

###FS:    #m/z: 507.84277 #charge 1+
###MS: 81
###MSMS: 84
BEGIN IONS
TITLE=Cmpd 63, +MS2(507.8428), 28.2-35.2eV, 1.8min #84
RTINSECONDS=107.397
SCANS=81,84
PEPMASS=507.84277	110568
CHARGE=1+
191.86970	124	
196.01645	374	1+
210.03184	184	1+
214.88427	138	
224.97165	178	
232.89574	644	1+
234.89137	130	
236.89025	228	
237.85479	148	
250.90597	216	
250.97081	164	
252.07666	134	
252.89938	126	
254.89680	152	
258.87299	312	1+
260.88274	150	
263.91071	156	
264.90316	208	1+
265.96370	142	
266.09387	146	
266.16454	374	1+
266.82320	96	1+
266.96092	188	
268.10651	146	
273.91965	170	
275.80661	130	
275.86533	138	
278.81122	196	1+
278.83296	414	
280.88054	178	
281.87778	146	
285.85481	280	
287.85225	2148	1+
287.88246	166	
287.94110	126	
289.03640	338	1+
289.84445	316	1+
289.87750	488	
290.12855	198	1+
293.86967	1196	1+
295.84928	360	1+
296.10765	202	1+
296.79600	132	
300.80102	184	1+
300.84873	540	1+
301.85009	330	1+
303.86523	1244	1+
305.81577	144	
305.83920	148	
305.86197	2636	1+
305.94814	228	1+
306.12505	300	1+
307.03489	136	
307.07254	166	
307.88848	686	
308.13929	1418	1+
308.87260	1910	1+
309.79989	146	
309.84836	232	1+
310.15587	682	1+
310.86938	128	
311.88270	1590	1+
312.34915	134	
313.87529	192	
314.34806	152	
314.86009	1438	1+
315.81343	126	
316.88513	144	
317.77293	156	
318.85345	410	1+
321.89540	178	
323.86931	596	1+
323.97399	222	1+
324.90296	182	
325.82928	150	
325.88516	214	
325.90112	412	
326.61962	136	
326.88199	4522	1+
327.81903	170	1+
328.88088	856	1+
329.87273	166	
330.78783	358	1+
330.82100	258	
331.87932	176	
332.83347	246	1+
332.87201	426	
333.87490	238	
334.86806	324	
335.77941	132	
335.82094	244	1+
335.88168	176	
336.08183	470	1+
337.08581	338	1+
337.38228	282	1+
337.87643	228	
337.89719	142	
338.06100	126	
338.88249	138	
340.90061	166	
342.80950	168	
343.82027	154	
343.87178	248	
344.86796	132	
345.82728	198	1+
345.84302	206	1+
345.86266	216	1+
346.09933	144	
346.13966	144	1+
346.88677	234	
347.74908	140	
347.77607	248	
347.85096	356	1+
348.17330	240	1+
348.76098	192	
349.74072	212	1+
349.79522	340	1+
349.92306	150	
350.76014	370	1+
350.82415	154	
350.88472	478	1+
351.90552	124	
352.77733	258	1+
352.86247	218	1+
353.84749	272	
353.89446	220	1+
354.81750	160	
355.08132	156	1+
355.88389	292	1+
356.03671	252	1+
357.89524	142	
357.92150	228	
357.94628	174	1+
359.88363	312	1+
362.75018	274	1+
364.86230	130	
365.06148	288	1+
365.77952	182	
365.88989	124	
366.78515	140	
367.76484	138	
367.82115	200	
367.85088	160	
367.90974	156	
368.83093	714	1+
368.89269	600	1+
370.78403	220	
370.80297	226	
370.88530	132	
371.79985	126	
371.82425	198	
371.86898	152	
372.79023	226	1+
373.72766	136	
373.82683	234	
374.72165	156	1+
374.76291	338	1+
374.81595	322	1+
375.88748	304	1+
376.80671	186	1+
378.73853	126	
378.87669	180	1+
380.71365	524	1+
380.76130	124	
380.86120	176	
380.89543	164	
381.71453	278	1+
381.83959	278	
382.08839	198	1+
382.84790	178	
382.99793	162	
384.84821	984	1+
385.77492	278	
385.82269	194	
386.76886	144	
386.81508	150	
387.84626	1004	1+
387.88476	138	
389.19729	296	
390.20322	166	
390.83855	706	
391.78859	278	1+
391.83792	494	
391.86602	150	1+
392.82244	916	1+
394.77815	142	
394.82781	282	1+
399.74905	158	1+
399.84578	876	1+
400.72508	286	1+
401.88745	136	
402.75331	262	1+
402.86546	466	1+
403.86936	322	1+
404.80917	194	
405.85814	420	
406.85423	274	
407.86114	616	
407.91620	132	
408.75241	162	
408.84949	1658	1+
409.75022	140	
409.89322	330	1+
410.07479	200	
410.83425	2146	1+
412.87022	164	
413.07043	250	
413.73972	186	
413.77691	220	1+
413.87226	130	
414.67456	134	
414.83854	158	1+
418.85612	304	1+
420.90878	202	1+
421.88146	374	
421.96755	124	
422.87053	246	
423.70678	162	1+
423.74303	130	
423.77323	240	
423.86719	988	1+
425.66599	140	
425.75564	272	
425.87152	124	
426.08274	130	
426.76338	292	
426.85892	1154	1+
427.73928	308	1+
427.76101	174	
428.84564	2038	1+
429.69759	148	
430.84751	192	
431.68188	146	
431.86388	610	1+
433.85489	436	1+
435.85546	408	1+
439.88669	332	1+
441.87195	274	1+
443.76547	178	
444.87083	1724	1+
445.71766	258	1+
445.74598	204	
446.76493	126	
446.88319	546	1+
447.70959	450	1+
449.81984	204	1+
449.87767	730	1+
450.69561	138	
450.75688	154	
451.86291	166	
453.71891	110	1+
457.89964	210	
460.85669	162	
460.88888	140	
462.88057	1062	1+
465.71992	154	
466.79693	172	1+
467.88672	892	1+
469.71642	176	1+
469.81424	156	1+
479.76750	136	
485.89592	646	1+
486.83938	132	
487.27803	138	
491.79688	200	1+
END IONS

###FS:    #m/z: 322.92869 #charge 1+
###MS: 85
###MSMS: 86
BEGIN IONS
TITLE=Cmpd 64, +MS2(322.9287), 28.0-35.0eV, 1.9min #86
RTINSECONDS=111.076
SCANS=85-86
PEPMASS=322.92869	2750960
CHARGE=1+
185.94208	72	
187.86577	88	
196.88314	82	
197.09355	86	
201.04460	192	
205.42661	80	
205.94696	162	
205.97003	126	
206.40983	80	
206.86174	78	
206.91944	76	
206.94948	150	
207.11617	122	
207.97262	250	
209.94561	74	
213.86976	76	
215.06533	74	
215.83699	74	
215.88859	72	
215.97066	72	
221.02537	90	
221.81991	72	
221.95056	94	
221.96454	74	
222.02106	80	
222.03414	92	
222.93316	72	
222.95536	78	
223.95753	74	
224.38774	88	
225.09086	80	
225.39857	72	
226.09065	72	
226.11788	94	
227.93197	138	
228.39497	92	
228.84626	100	
230.84923	70	
232.09148	72	
232.82925	70	
236.05749	80	
236.88628	84	
238.07261	84	
238.87867	112	
238.93541	484	1+
239.89879	74	
240.01669	74	
240.85074	72	
240.88212	122	
240.93911	3480	
241.82048	226	1+
241.85817	70	
241.94087	3736	
242.00095	70	
242.82864	232	1+
242.94084	9922	1+
243.13624	76	
243.22856	80	
243.47783	92	
244.93879	2922	1+
245.88106	88	
246.05808	114	
246.85067	128	
246.97518	468	1+
247.03788	72	
247.09744	102	
248.02848	74	
250.47336	100	
250.90300	90	
250.96719	88	
252.82723	100	
254.11057	76	
254.81580	110	
255.01507	84	
255.07324	72	
256.89969	70	
256.91954	72	
257.79968	82	
257.90229	84	
258.05960	76	
260.83101	108	
262.84216	84	
262.92046	204	1+
263.85204	72	
263.97798	90	
264.91369	206	1+
265.05778	156	
265.08243	78	
266.85947	76	
266.88674	72	
268.16203	76	
268.94665	88	
270.05752	70	
270.89348	74	
271.52039	92	
272.80454	70	
272.84905	128	
273.43401	76	
273.89886	100	
274.50707	74	
275.80995	82	
276.85098	158	
277.16203	72	
277.92097	72	
278.85553	92	
279.09307	980	1+
279.41307	96	
279.79628	172	1+
279.85272	72	
280.83110	152	
281.04756	112	
281.07813	90	
281.24116	74	
281.85977	70	
281.96778	76	
282.12910	74	
282.20746	80	
282.27254	94	
283.06315	134	
283.96360	130	
284.12509	80	
284.29203	660	1+
287.03428	86	
287.85695	84	
288.08444	88	
288.86764	332	1+
288.94224	122	
289.78793	94	
290.78940	72	
291.02756	72	
291.86300	110	1+
294.84425	74	
295.85857	100	
297.06019	80	
297.87241	96	
297.89022	84	
299.78338	72	
299.81024	196	1+
299.91569	78	
302.17393	70	
302.85122	72	
304.88426	90	
305.82872	88	
306.11431	74	
306.87336	124	
308.28624	104	
308.86730	100	
308.88555	92	
311.14673	78	
311.85989	70	
311.88467	112	
312.77135	78	
314.54364	86	
314.84970	172	1+
316.76662	84	
318.42784	72	
318.88263	70	
321.18550	72	
323.88025	70	
325.81245	82	
325.89680	274	1+
326.21390	74	
326.86171	86	
327.11920	70	
327.74374	76	
328.37950	108	
END IONS

###FS:    #m/z: 507.84291 #charge 1+
###MS: 85
###MSMS: 87
BEGIN IONS
TITLE=Cmpd 65, +MS2(507.8429), 28.2-35.2eV, 1.9min #87
RTINSECONDS=111.848
SCANS=85,87
PEPMASS=507.84291	115100
CHARGE=1+
191.86941	130	
196.01581	264	1+
214.88519	174	
224.11739	210	
224.97905	134	
232.89480	752	1+
236.88769	480	1+
238.06403	154	
242.03552	124	
247.89831	212	1+
248.03148	146	
250.90644	518	1+
252.07863	516	1+
253.89968	212	1+
258.87630	262	1+
262.79824	228	1+
265.85356	190	1+
266.16783	308	1+
267.89680	140	
268.96725	206	1+
272.79541	128	
273.86456	214	1+
273.94619	178	1+
274.79269	208	1+
275.89238	240	1+
276.84570	134	
278.82894	436	
283.83583	148	
283.89192	268	1+
285.85570	246	
285.94917	292	1+
287.79538	148	
287.85082	2102	1+
288.10911	180	
288.86886	148	
289.03685	192	
289.87681	414	1+
290.12953	130	
290.85876	794	1+
291.86048	540	1+
291.87483	202	
292.11451	170	1+
292.82401	224	1+
292.88568	158	
293.87475	348	
294.87480	356	1+
294.96994	176	1+
296.80143	294	1+
296.84547	122	
300.84531	180	
300.87212	162	
301.84951	230	
302.86077	190	
303.86627	1466	1+
305.86208	2954	1+
307.89103	472	1+
308.14067	836	1+
308.17385	144	
308.84415	298	1+
308.87154	2008	1+
310.15651	624	1+
310.81513	132	
310.87821	124	
311.85327	150	
311.88294	1212	1+
312.81238	132	
313.82498	220	1+
313.87970	246	
314.86481	1042	1+
316.86366	198	
316.98828	122	
318.75998	174	1+
318.81378	426	1+
319.86083	444	1+
322.85232	160	
322.88848	176	
323.84557	124	
323.86998	1086	1+
325.89944	130	
326.88135	4722	1+
327.81836	350	1+
327.92910	140	
328.88108	502	1+
330.06009	168	
330.87001	142	
331.83316	132	
331.86998	998	1+
331.89342	204	
332.87260	864	1+
334.76046	176	1+
334.86210	256	
335.88988	188	
336.80525	206	1+
337.03559	122	
337.87464	566	1+
337.89760	206	
338.84977	178	
341.14282	130	
341.41553	126	
341.82627	154	
342.87147	714	1+
343.75327	126	
343.87221	608	1+
346.81538	264	1+
346.89466	172	
347.74480	220	
347.77314	262	
347.84366	264	1+
347.88645	314	1+
348.77124	214	
348.78165	396	1+
349.75488	426	1+
349.81946	234	1+
349.88024	658	1+
350.82204	506	1+
350.88374	552	1+
350.95990	146	
351.77985	132	
351.82364	444	1+
353.78096	130	
353.85538	284	1+
353.89593	200	
355.88167	270	1+
358.82503	230	1+
359.76253	316	1+
361.36368	320	1+
362.87067	382	1+
363.97970	206	
365.78209	218	
366.71994	122	
366.83845	302	1+
367.71376	282	1+
367.76422	348	
367.81256	184	
368.05530	204	1+
368.81624	148	
368.85388	130	
368.89341	398	1+
368.95361	154	
369.83335	398	
370.80246	472	
370.83922	202	
370.88925	150	
371.79471	404	1+
371.84085	140	
371.89109	254	
373.71874	136	
373.74080	184	1+
373.89423	122	
373.91072	150	
373.95886	136	
374.80446	220	
374.82295	134	
374.90436	170	
375.82513	194	
375.87382	134	
376.85331	304	1+
377.04917	164	1+
377.75420	478	1+
377.78767	134	
378.88953	272	
380.86005	274	1+
380.89073	122	
381.84206	318	1+
382.14846	264	1+
383.31907	150	
383.71416	124	
383.77021	152	
384.84906	482	
385.82885	292	
385.84829	234	
385.87135	148	
386.84168	188	
387.76826	124	
387.84693	260	
388.77517	126	
388.84687	192	
389.19799	454	1+
389.84525	148	
390.77862	154	
390.83909	974	
391.83783	590	
392.73310	186	
392.82460	1436	1+
392.95892	134	
393.74699	160	
393.77493	142	
393.90514	134	
395.76918	244	1+
395.87752	228	1+
395.95862	148	
396.73889	130	
397.75534	260	1+
397.77889	240	1+
399.84680	830	1+
399.89859	178	
400.72531	314	1+
402.81788	244	1+
402.85439	154	
403.87055	324	1+
405.76611	360	1+
405.85500	782	1+
406.72044	124	
407.83778	234	
407.86591	776	
408.84981	968	
409.72859	310	1+
409.85276	748	
410.83561	2420	1+
412.80934	126	
413.07070	210	
413.75316	248	1+
413.87146	174	
414.67561	148	
415.84387	448	1+
416.74804	200	
416.94620	134	
417.85743	444	
418.18545	166	1+
419.19520	196	1+
419.34755	156	
422.86917	290	
423.78832	380	1+
423.86748	908	1+
424.76943	150	
425.14690	126	
425.74991	252	
426.76068	122	
426.80943	280	1+
426.85665	1412	1+
427.73791	566	1+
428.84572	3128	1+
428.88617	248	
429.00947	142	1+
429.69491	136	
430.73187	174	
430.88799	214	1+
432.02157	114	1+
432.86775	256	
433.84970	392	
434.85013	194	
435.86217	140	
436.92454	132	1+
438.07855	232	1+
438.77999	122	
439.89871	136	
440.83041	140	
440.88807	198	1+
443.72142	132	
443.76264	170	
444.78620	164	1+
444.87112	2964	1+
445.70159	162	
445.75452	152	
446.76220	190	1+
447.71158	404	1+
449.87602	574	
450.88056	320	
451.86218	386	
457.90718	360	1+
462.88181	1000	1+
464.71389	256	1+
464.87857	178	1+
467.70515	148	
467.88639	1162	1+
468.77511	130	
469.21716	202	1+
469.88755	170	
485.89426	1048	1+
506.11190	134	
509.85534	188	1+
END IONS

###FS:    #m/z: 336.94390 #charge 1+
###MS: 85
###MSMS: 88
BEGIN IONS
TITLE=Cmpd 66, +MS2(336.9439), 28.0-35.0eV, 1.9min #88
RTINSECONDS=112.62
SCANS=85,88
PEPMASS=336.94390	47568
CHARGE=1+
89.81138	76	
130.61754	76	
194.63087	98	
196.88103	146	
197.88545	72	
204.15777	86	
205.96928	94	
207.87661	84	
208.16735	88	
208.98039	104	
211.94309	2594	1+
212.87797	444	
213.08717	72	
213.93715	1332	1+
214.89609	78	
215.89022	130	
216.88403	118	
219.03967	78	
222.97177	164	
224.88250	76	
224.95911	124	
224.98254	86	
225.96765	110	
226.11621	88	
226.88688	74	
226.94226	72	
226.97015	304	
227.10526	80	
228.89352	76	
228.95024	96	
229.89581	166	
229.95391	2196	
230.88773	1068	1+
231.82785	136	
231.94917	1444	1+
232.11815	94	
233.82421	140	
233.88602	144	
233.94096	74	
237.41032	80	
238.07270	82	
240.83920	240	1+
240.90596	72	
242.39884	92	
243.08523	126	
243.41107	88	
245.44022	80	
246.88312	74	
246.90384	86	
247.96338	738	
248.03280	222	1+
248.89893	620	1+
248.98790	90	
249.95990	400	1+
250.83075	140	
250.98961	72	
251.07320	108	
251.84181	342	1+
251.90959	74	
252.06916	82	
252.97034	1754	1+
253.90160	304	
254.09161	252	
254.90169	288	1+
254.92137	130	
254.96722	556	1+
255.07664	98	
255.83796	72	
256.09332	72	
256.85287	402	1+
256.96305	280	
257.26190	84	
257.96559	134	
258.84545	114	
258.86241	166	
258.91420	128	
259.85139	258	1+
259.95546	162	
261.55747	94	
262.94346	74	
263.11275	92	
263.42359	80	
263.90824	90	
263.99987	74	
264.43115	100	
266.84181	78	
267.84681	82	
267.91272	102	
267.96879	78	
268.83855	468	1+
269.07504	92	
269.40261	90	
270.98310	182	
271.91094	90	
272.89182	72	
272.97563	246	
273.84351	178	
274.89292	150	
274.97829	146	
275.84724	76	
275.87376	76	
276.84921	140	
276.87476	118	
277.16194	88	
277.62001	82	
277.84494	84	
277.86491	172	
279.84351	264	1+
280.10127	126	
281.05142	116	
281.81902	100	
284.81459	112	
284.84735	82	
285.84601	144	
285.89528	76	
286.03015	78	
286.84771	672	1+
287.00528	74	
287.08832	90	
287.11936	74	
287.39226	90	
288.07923	98	
289.41935	100	
289.88263	116	
289.94983	80	
290.86146	194	
290.88102	82	
291.79912	74	
291.85033	206	1+
291.92283	84	
292.10174	238	1+
292.37430	88	
292.82994	72	
293.99297	78	
294.86766	128	
295.16917	94	
295.83330	74	
296.03267	86	
296.87261	194	1+
297.97626	118	
298.10462	72	
299.05487	74	
299.89446	84	
300.90516	86	
308.87144	352	1+
309.12504	94	
309.91126	94	
309.93074	84	
311.87215	76	
311.88060	126	
312.38055	78	
312.79755	78	
312.90156	98	
313.41885	104	
317.36569	86	
319.88178	84	
320.21593	106	
324.90900	74	
325.83456	78	
326.95266	72	
329.86972	90	
330.81147	74	
332.11718	80	
333.10033	72	
333.79760	72	
335.84235	72	
336.79266	74	
338.08955	72	
338.84846	86	
341.87727	72	
342.10450	90	
END IONS

###FS:    #m/z: 322.92860 #charge 1+
###MS: 89
###MSMS: 90
BEGIN IONS
TITLE=Cmpd 67, +MS2(322.9286), 28.0-35.0eV, 2.0min #90
RTINSECONDS=116.33
SCANS=89-90
PEPMASS=322.92860	2870218
CHARGE=1+
81.63147	72	
112.71611	74	
149.61848	92	
181.16914	82	
184.87877	78	
190.97181	74	
192.88577	110	
193.88817	72	
193.92252	76	
196.88829	130	
199.87528	92	
200.87562	74	
200.88877	182	
201.04818	114	
201.93569	86	
204.88156	100	
205.94662	296	
206.99768	82	
207.97415	160	
210.89741	150	
211.01334	70	
212.87930	88	
214.88924	180	1+
218.03610	86	
220.44327	82	
221.93474	78	
222.89297	140	
223.95905	130	
226.90010	160	1+
227.10805	142	
227.81594	80	
227.83848	86	
227.93094	182	
228.93153	82	
229.09894	76	
230.81568	70	
234.05428	72	
237.82835	74	
238.02919	96	
238.93735	480	1+
240.93987	3972	
241.93808	13580	1+
242.07600	72	
242.09102	92	
242.63785	88	
242.86146	72	
242.94022	9766	1+
243.05800	84	
243.95766	110	
244.84994	72	
244.93847	2412	1+
245.79462	82	
245.96383	78	
246.85543	220	1+
246.97368	282	
247.44677	80	
248.98921	118	
249.03620	112	
250.86839	82	
250.90635	124	
253.42782	82	
253.83641	72	
254.83401	136	
254.86502	84	
255.44729	90	
255.81234	72	
255.89516	74	
256.89934	170	
256.91388	146	
257.03344	80	
259.10109	82	
260.83125	84	
260.87071	84	
262.83013	92	
263.06495	76	
263.50540	80	
264.09578	80	
264.88721	106	
265.91848	88	
266.95963	86	
266.97705	76	
267.08273	98	
267.83801	76	
267.86638	74	
268.08043	90	
269.84523	110	
269.96455	112	
271.85255	372	1+
272.45403	100	
272.93844	100	
274.04925	72	
276.83752	98	
276.92509	94	
277.15027	100	
277.23792	78	
277.80258	76	
277.88219	70	
277.93758	72	
278.11957	90	
278.85861	144	
279.09003	458	
280.09294	234	
280.83292	106	
280.85789	72	
281.18553	72	
281.89196	78	
282.80608	96	
283.06593	150	
283.79202	74	
283.83939	76	
283.85513	108	
283.96671	128	
284.29174	558	1+
285.80396	70	
285.99701	84	
286.65590	88	
286.72885	78	
288.81841	78	
289.02233	78	
289.63415	92	
289.78539	126	
289.87914	92	
290.87566	284	1+
291.80337	78	
293.09886	82	
293.79971	220	1+
293.86653	74	
293.99110	88	
294.85420	72	
295.83977	86	
298.16810	74	
299.05294	86	
299.09547	80	
299.16125	76	
299.81356	84	
299.86555	86	
300.17293	74	
301.81142	80	
301.90938	86	
302.86393	70	
303.80608	232	1+
305.84346	72	
308.16705	78	
308.80568	100	
309.01696	100	
309.84892	74	
309.88763	158	
310.08632	90	
310.46913	78	
311.12538	80	
311.86409	70	
312.80380	84	
313.87532	78	
315.93029	70	
317.86917	80	
320.16511	74	
320.22038	72	
320.93925	80	
320.98313	74	
324.88950	180	1+
326.80394	84	
327.77601	152	
327.81454	74	
END IONS

###FS:    #m/z: 507.84306 #charge 1+
###MS: 89
###MSMS: 91
BEGIN IONS
TITLE=Cmpd 68, +MS2(507.8431), 28.2-35.2eV, 2.0min #91
RTINSECONDS=117.102
SCANS=89,91
PEPMASS=507.84306	131970
CHARGE=1+
196.01584	332	1+
198.89148	152	
214.88419	280	
232.89501	504	
234.89444	250	1+
236.88609	256	
237.85525	124	
244.99527	124	
250.90479	122	
250.97230	156	
251.07621	392	1+
252.08034	330	1+
252.88871	150	
254.90572	122	
258.87263	162	
259.87749	328	1+
262.90882	158	
266.16674	154	
272.59394	120	
272.85092	230	1+
273.80217	204	1+
273.91686	164	
276.83571	318	1+
278.12280	120	
278.89618	138	
280.10955	144	
285.85443	272	
287.84957	1546	1+
287.88749	268	1+
288.02601	148	
289.85232	158	
289.87412	626	1+
290.12908	206	
290.86222	156	
292.05798	192	
292.89227	134	
293.87145	812	1+
294.06892	136	
294.85461	136	
295.85764	176	
295.92211	216	1+
296.84677	150	
296.87417	136	
297.86386	148	
297.90384	188	
298.83752	132	
298.85475	182	
299.87491	134	
300.84395	210	
301.84903	180	
302.86833	190	
302.88131	134	
303.86708	784	1+
303.94520	280	1+
305.86115	2758	1+
306.12965	182	
307.88868	574	
308.13991	746	1+
308.87222	1284	1+
309.88641	368	
310.11129	242	1+
310.15397	674	1+
311.09795	124	
311.81821	130	
311.88364	1208	1+
312.80213	324	1+
313.87862	286	
314.86276	970	1+
315.81680	130	
316.86032	238	1+
316.88462	182	
317.72665	130	
317.77762	198	1+
318.79330	192	1+
318.85524	250	
318.88010	154	
319.82162	142	
319.86603	166	
320.83954	122	
322.85488	246	
323.87158	598	
323.93807	138	
324.85757	230	
325.83202	302	1+
325.87264	224	
325.89908	284	
326.88214	5092	1+
328.87523	766	1+
329.90346	142	
330.16347	190	
330.81941	138	
331.81861	122	
332.78608	136	
332.83684	146	
332.87288	406	1+
332.89919	174	
333.84078	142	
333.85785	168	1+
334.82228	262	1+
335.02720	214	1+
335.08640	258	1+
335.77539	106	1+
335.83000	268	1+
335.84518	130	
336.86126	140	
336.88311	130	
337.58955	130	
337.81412	130	
337.88456	626	1+
338.86500	252	1+
339.80187	286	1+
340.96851	228	1+
341.98941	212	1+
343.87356	544	1+
343.91814	218	1+
346.87700	156	1+
347.77362	418	1+
347.99688	148	1+
348.17032	346	1+
348.75093	706	1+
348.86382	152	
348.90222	228	1+
349.75471	622	1+
349.88376	120	
350.82157	144	
350.83997	138	
350.88985	188	
350.95733	242	1+
351.17874	126	
351.83862	190	
351.88679	142	
352.78311	282	1+
353.84999	280	1+
355.05179	146	1+
357.88643	146	
358.81059	202	1+
358.87081	126	
360.75666	168	
360.87660	124	
364.90050	164	1+
365.77022	234	
365.78927	164	
366.18522	466	1+
366.83807	250	
367.70850	134	
367.76428	422	1+
367.83883	334	
367.89321	476	1+
368.78590	136	
368.83603	192	
368.89546	398	1+
369.83222	1110	1+
370.05121	120	
370.79906	150	
370.87225	166	
370.91444	128	
371.80634	146	
371.90134	198	
372.77498	310	1+
372.83545	250	1+
372.89430	124	
373.33396	122	
373.71682	196	1+
374.81362	452	1+
375.75307	144	
375.77722	186	
378.87720	248	1+
380.71667	142	
380.81658	188	
381.84051	264	
381.86506	198	
382.13605	172	1+
382.85152	178	
383.78467	338	1+
384.84741	616	1+
384.88082	156	
385.37705	136	
385.77099	144	
386.77171	222	1+
386.82151	166	
386.84222	650	1+
387.84435	488	1+
388.04161	138	
388.81577	126	
389.76263	194	1+
390.20571	276	1+
390.83699	1230	1+
391.71667	236	1+
391.90409	138	
392.82344	1004	1+
394.82549	138	
395.19452	106	1+
395.77081	512	1+
396.40340	176	
396.89438	180	
397.73590	152	
397.75230	130	
399.84654	1182	1+
400.79867	140	
401.79189	124	
402.86331	880	1+
403.86806	660	1+
405.75853	192	
405.85747	316	
406.86079	182	
407.76550	168	
407.86298	946	
408.85013	1418	1+
409.42329	90	1+
410.08038	128	
410.72700	230	1+
410.83455	1994	1+
410.87173	126	
410.89747	124	
411.78254	106	1+
412.75306	142	1+
412.86738	196	
417.85801	202	
418.85632	154	
420.77865	124	
421.87762	160	
422.86259	1520	1+
423.78781	390	1+
423.86383	958	1+
424.78701	268	1+
425.74990	256	
426.75303	128	
426.85787	1314	1+
427.21889	184	1+
427.73719	568	1+
428.84408	2764	1+
429.70181	354	1+
429.74610	402	1+
429.87366	138	
430.74645	288	1+
431.68683	264	1+
431.86241	510	
432.86671	238	
433.84911	198	
434.84979	204	
439.89163	282	1+
440.81103	162	1+
443.77630	142	
443.99678	144	1+
444.86936	2376	1+
445.71235	172	
445.75283	158	
446.75848	186	
446.87369	506	1+
447.70993	986	1+
449.78538	124	
449.87820	814	1+
450.70238	298	1+
451.75165	126	
452.77578	188	1+
452.86246	174	
455.76807	118	1+
457.89787	372	1+
462.88455	988	1+
463.73141	124	
464.88073	188	1+
465.72412	298	1+
467.70218	132	
467.88338	1978	1+
477.06659	160	1+
479.71943	114	1+
485.89854	812	1+
489.23857	200	1+
496.79372	162	1+
500.79068	188	1+
505.25387	104	1+
509.88185	126	
END IONS

###FS:    #m/z: 336.94427 #charge 1+
###MS: 89
###MSMS: 92
BEGIN IONS
TITLE=Cmpd 69, +MS2(336.9443), 28.0-35.0eV, 2.0min #92
RTINSECONDS=117.874
SCANS=89,92
PEPMASS=336.94427	42754
CHARGE=1+
93.67016	102	
144.10110	94	
181.97478	88	
189.85951	168	
204.85498	76	
205.10809	82	
205.97104	108	
211.87526	600	1+
211.94316	3702	
212.87765	520	1+
212.94537	128	
212.96018	88	
213.93967	898	1+
214.89063	88	
215.88867	104	
216.89329	86	
216.90801	78	
220.93561	80	
223.95735	122	
223.97274	104	
224.97233	110	
225.86822	92	
226.86681	84	
227.86466	80	
227.95622	222	
228.84250	148	
228.85740	94	
228.89468	148	
228.93541	82	
229.84671	86	
229.95369	2880	1+
229.98826	112	
230.88745	1118	1+
231.17946	84	
231.94896	1616	1+
232.11109	124	
232.82888	268	1+
233.89528	354	
233.94456	512	1+
235.82148	78	
235.88388	76	
235.92512	88	
236.01008	80	
236.85029	94	
237.89531	248	1+
240.84385	240	
241.84419	236	
241.86756	88	
242.84240	122	
244.85396	96	
247.93768	90	
247.96382	804	1+
248.89932	690	1+
249.03517	78	
249.10493	78	
249.83204	162	
249.96035	612	1+
250.82896	94	
250.89530	86	
250.98883	108	
251.83592	200	
251.86841	94	
251.95762	138	
252.06862	78	
252.96936	1940	1+
253.82865	86	
253.90942	90	
254.04198	88	
254.09007	94	
254.96385	942	1+
255.07474	162	
255.10389	218	
255.91255	338	1+
255.98517	76	
256.85174	128	
256.96325	198	
257.90378	104	
257.95637	216	1+
258.84278	406	1+
259.52592	84	
263.05305	82	
263.26212	104	
264.58279	94	
265.01444	80	
265.86280	104	
267.83723	426	1+
267.96901	92	
268.83881	296	1+
269.88178	84	
270.10410	78	
270.42168	190	
270.44490	82	
270.80458	126	
270.97979	228	
271.85859	78	
272.06504	82	
272.91065	262	1+
273.04804	90	
273.84415	78	
274.02083	78	
274.86530	222	
276.02451	106	
276.84739	138	
276.87085	120	
277.83262	510	1+
277.86735	152	
279.96348	126	
280.02436	82	
280.78892	122	
280.83781	212	
280.87244	90	
281.06592	88	
282.51275	82	
282.84113	80	
283.02815	82	
283.79534	94	
283.93067	82	
285.02820	80	
285.84828	178	
286.56659	80	
286.85038	714	1+
287.39838	90	
288.15491	80	
289.83110	76	
290.00876	82	
290.85808	124	
292.10293	104	
292.88270	118	
292.93303	128	
293.06772	126	
293.86459	252	1+
293.99974	84	
294.11397	128	
295.96672	100	
297.01397	82	
297.97502	104	
298.07707	80	
298.85768	80	
298.94882	96	
299.88160	86	
300.05784	78	
300.80951	78	
300.87803	100	
304.94337	128	
305.12039	78	
306.15339	92	
306.82133	84	
307.87776	78	
308.03510	84	
308.86314	478	1+
308.88308	90	
309.03268	114	
309.87196	302	1+
311.05809	94	
311.34837	78	
311.85965	114	
312.88862	80	
315.79914	84	
315.86449	252	1+
316.08085	80	
317.90838	78	
319.80852	102	
320.13678	78	
320.26186	84	
321.88226	156	
326.38007	78	
327.37705	96	
327.92789	98	
329.88116	84	
332.80584	118	
332.83834	82	
338.78013	88	
338.97985	80	
339.87938	92	
340.72051	82	
340.83397	90	
END IONS

###FS:    #m/z: 322.92847 #charge 1+
###MS: 93
###MSMS: 94
BEGIN IONS
TITLE=Cmpd 70, +MS2(322.9285), 28.0-35.0eV, 2.0min #94
RTINSECONDS=121.543
SCANS=93-94
PEPMASS=322.92847	3090410
CHARGE=1+
47.75981	72	
57.99893	72	
91.67260	282	
161.08779	74	
183.03002	74	
187.44035	104	
187.88452	88	
188.98157	90	
195.89730	72	
195.91946	86	
197.87154	90	
198.08436	84	
198.09627	84	
198.83938	116	
199.97927	82	
201.04707	72	
205.94627	156	
205.96991	138	
206.96590	82	
207.98041	76	
210.02425	86	
214.96262	88	
215.81315	70	
215.88711	76	
219.88395	82	
219.94782	72	
221.94082	80	
222.41672	92	
223.95620	258	
224.93640	74	
224.97553	130	
225.98354	78	
226.92932	76	
227.93213	184	1+
228.23013	80	
228.92858	216	1+
230.89807	74	
231.84285	70	
232.11777	74	
233.87963	220	1+
234.82518	144	
234.93228	70	
238.94104	116	
239.07863	142	
240.79543	72	
240.93961	3908	
241.05258	86	
241.66323	86	
241.94107	2910	
242.02039	78	
242.12157	76	
242.88606	82	
242.93999	8558	1+
243.00271	80	
243.87117	74	
244.81637	130	
244.93921	2382	1+
244.98819	94	
245.79647	78	
245.87087	128	
246.17573	78	
246.85812	74	
246.97583	110	
247.24021	94	
247.86238	124	
247.90146	72	
248.02868	88	
248.95473	80	
249.03911	124	
250.97085	74	
251.07012	126	
253.83405	222	1+
253.84660	74	
253.94424	72	
253.99501	74	
256.89911	80	
257.06385	74	
259.88819	104	
260.09012	90	
260.84246	94	
260.92850	72	
260.99399	72	
261.83485	86	
263.01751	70	
263.04909	86	
263.12662	80	
263.83297	136	
263.86208	72	
263.94983	82	
263.97725	120	
263.98825	90	
264.25832	72	
264.87294	82	
265.38621	72	
265.91450	122	
266.03478	72	
266.08684	82	
266.40723	104	
266.86671	72	
267.08928	86	
267.83433	82	
268.95381	144	
269.04339	76	
269.88801	74	
270.56223	86	
273.79270	98	
275.81218	106	
276.02252	86	
276.37167	84	
276.91770	76	
277.82911	86	
278.82435	82	
278.91993	90	
279.08977	982	1+
279.92048	80	
280.83237	72	
280.97540	84	
281.09261	78	
282.80519	72	
283.06524	172	
284.07063	70	
284.29085	326	
284.80010	84	
286.40618	96	
286.91217	92	
288.93873	82	
290.06907	72	
291.80541	74	
294.06037	74	
294.08798	84	
294.14284	82	
294.85010	124	
294.88009	72	
295.84910	74	
296.88479	88	
298.82639	128	
300.81675	102	
300.95202	78	
305.80736	124	1+
306.43645	82	
306.88296	244	1+
307.98402	76	
308.86642	94	
309.86627	290	1+
312.80223	124	
314.81912	134	
315.84725	80	
316.87755	184	1+
316.91543	100	
317.77269	84	
318.78282	80	
319.13781	90	
320.22464	72	
322.15893	72	
323.99087	80	
324.86228	74	
324.89099	84	
327.12390	72	
327.17012	90	
327.87484	92	
328.05942	72	
END IONS

###FS:    #m/z: 340.93911 #charge 1+
###MS: 93
###MSMS: 95
BEGIN IONS
TITLE=Cmpd 71, +MS2(340.9391), 28.0-35.0eV, 2.1min #95
RTINSECONDS=122.315
SCANS=93,95
PEPMASS=340.93911	1065090
CHARGE=1+
60.14018	82	
192.92621	240	
198.95424	84	
205.41605	82	
205.94886	252	1+
207.86914	108	
208.93860	114	
208.95680	182	
212.44969	78	
212.87716	288	1+
213.93817	1290	1+
214.10296	82	
214.89444	88	
215.88592	110	
216.88064	254	1+
220.88239	302	1+
221.90043	92	
222.01590	78	
222.95237	122	
223.03049	88	
226.88323	80	
226.89719	114	
226.94702	152	
227.09776	106	
228.94052	164	
230.88920	86	
230.94391	92	
231.89356	136	
231.94965	962	1+
232.89754	122	
233.86718	120	
233.89629	248	
233.94414	190	
234.38867	98	
235.08070	126	
235.79138	80	
236.32151	88	
238.89560	94	
239.43505	84	
239.79798	82	
239.85296	86	
240.77817	78	
240.84026	300	1+
241.93601	200	1+
242.47510	78	
243.83199	194	
243.87205	136	
244.83520	78	
244.95607	104	
245.10585	88	
245.94049	78	
246.04847	80	
246.85496	84	
246.95861	84	
246.97779	166	1+
248.89949	220	
249.86161	166	
249.95850	428	1+
249.99333	80	
251.95813	288	1+
252.89671	78	
253.18972	84	
253.39070	102	
254.12217	138	
254.86588	104	
254.91253	80	
254.96554	496	1+
254.99769	92	
255.07131	164	1+
256.85171	170	
256.89735	122	
256.95721	146	
258.35415	92	
258.84563	212	
258.97205	130	
259.33616	88	
259.45277	92	
259.84828	134	
259.95114	142	
260.83372	412	1+
260.84725	514	1+
261.88901	126	
262.96449	108	
263.05663	88	
263.42545	124	
264.06634	98	
264.86486	214	
265.85958	102	
266.60660	82	
266.86166	138	
268.84249	272	
269.84259	132	
270.10769	134	
270.83913	116	
270.92795	84	
272.81872	78	
272.84421	126	
272.93245	168	
272.97716	116	
274.08057	78	
274.87402	144	
275.85087	346	1+
276.34941	80	
276.85338	292	1+
277.36048	88	
277.87248	168	
278.84037	1238	1+
278.86449	188	1+
279.89389	100	
279.92848	158	
279.96519	170	
280.92857	112	
281.04547	90	
281.25550	78	
283.03537	80	
284.81276	86	
285.89959	82	
285.94014	128	
289.87764	92	
289.96457	78	
290.01154	186	
292.85493	126	
292.87075	94	
292.90948	92	
293.84777	88	
295.39697	90	
295.80242	80	
295.86519	116	
295.97200	248	1+
296.90690	80	
297.85011	78	
298.88065	80	
299.00012	94	
299.05522	138	
299.84899	82	
299.87166	128	
301.85934	114	
302.93566	128	
303.45409	88	
303.87311	92	
305.27503	80	
307.45616	86	
307.79747	100	
307.87904	82	
308.34168	88	
308.53157	112	
309.87045	92	
310.86308	154	1+
311.81238	228	1+
311.83587	96	
311.88644	172	
313.88246	92	
314.41080	94	
315.76634	78	
317.86903	94	
319.12036	90	
321.84817	78	
322.74665	116	
324.84763	202	1+
324.88714	104	
325.05269	118	
327.36131	88	
329.87309	100	
330.81099	358	1+
332.03916	92	
337.08355	84	
337.92018	80	
338.11450	82	
338.90750	84	
339.58807	96	
341.87315	78	
344.24949	80	
345.87576	90	
346.52222	100	
END IONS

###FS:    #m/z: 363.95492 #charge 1+
###MS: 93
###MSMS: 96
BEGIN IONS
TITLE=Cmpd 72, +MS2(363.9549), 28.0-35.0eV, 2.1min #96
RTINSECONDS=123.087
SCANS=93,96
PEPMASS=363.95492	502430
CHARGE=1+
182.86481	96	
187.02506	106	
187.93464	92	
188.12032	84	
189.86219	116	
191.85860	234	
196.88366	140	
200.04012	82	
200.94493	136	
205.94952	110	
207.87415	272	
208.95994	96	
209.86985	126	
209.94201	1026	1+
211.88385	162	
212.10245	80	
212.87690	1210	1+
217.88720	92	
219.39261	92	
222.44606	84	
223.01545	88	
223.95018	128	
224.00175	96	
224.94863	1212	1+
224.97231	326	1+
225.19397	84	
225.95693	80	
226.05718	116	
226.39541	88	
226.89018	88	
226.94669	7574	1+
227.88232	104	
227.93184	262	
228.02668	92	
228.89445	364	1+
228.94106	8484	1+
230.88817	2724	1+
231.42612	86	
233.02024	94	
234.03362	84	
236.80308	92	
237.06318	292	1+
238.93663	124	
239.08927	88	
240.94049	968	
240.96172	160	
241.83326	86	
241.94283	498	
241.96482	78	
242.86336	78	
242.94133	1428	1+
243.83798	96	
243.89969	88	
244.93810	362	
244.95617	4670	1+
245.83424	112	
246.83719	84	
246.90421	208	
246.95145	4446	1+
247.38696	82	
247.89018	112	
247.90374	142	
247.93577	82	
247.98117	128	
248.03064	80	
248.89881	430	1+
249.03726	116	
249.09539	142	
250.97312	160	
251.94391	130	
254.19085	96	
256.89779	100	
257.81192	92	
258.97164	166	
259.84588	112	
260.83320	140	
260.96548	432	1+
261.15246	90	
263.05708	84	
263.97917	122	
264.82502	104	
265.42227	90	
265.83042	90	
265.97508	86	
266.40322	90	
266.81043	328	
266.88057	120	
267.97090	518	1+
269.96885	924	1+
270.41895	80	
271.85827	86	
271.91558	126	
272.89813	166	
273.79414	178	1+
274.81743	110	
275.32951	112	
275.93485	84	
276.80873	94	
276.84136	164	
276.86387	100	
277.82794	132	
278.84498	190	
278.91492	84	
278.94563	84	
279.09918	146	
279.83423	378	1+
279.84708	84	
280.79350	574	1+
280.93401	88	
282.78640	352	1+
283.84794	80	
285.35150	84	
285.84305	300	
286.13958	216	1+
286.42304	84	
286.80232	118	
288.85139	82	
289.08346	112	1+
289.91850	192	1+
291.44050	94	
291.98372	80	
292.05571	106	
292.11108	186	1+
292.43323	94	
293.85605	80	
294.85680	130	
295.03379	90	
295.46875	88	
295.84576	164	1+
296.03285	82	
296.80995	210	
297.79950	646	1+
297.85846	228	1+
299.79995	620	1+
300.80184	434	1+
301.86034	408	1+
303.10152	80	
303.40101	98	
303.79426	158	
303.81134	86	
303.85563	380	1+
303.92883	84	
304.88867	92	
305.15261	80	
306.20903	84	
307.37429	126	
307.44336	90	
307.81787	82	
316.86580	188	1+
319.82205	138	
320.83824	86	
321.43207	82	
321.82193	80	
321.86254	192	
321.93413	136	
322.88205	90	
322.92900	94	
322.98623	88	
323.02123	82	
323.82067	130	
323.85837	100	
325.89762	136	
325.95650	80	
326.14065	78	
326.87216	206	
327.54348	78	
328.93381	84	
329.87420	104	
333.06037	78	
334.01763	90	
339.83241	106	
340.93753	288	
341.17946	92	
343.86271	82	
344.72563	80	
347.27533	84	
347.29558	84	
348.39727	108	
349.90088	146	1+
350.03514	84	
352.76308	82	
364.80986	196	
368.32525	86	
END IONS

###FS:    #m/z: 340.93915 #charge 1+
###MS: 97
###MSMS: 98
BEGIN IONS
TITLE=Cmpd 73, +MS2(340.9391), 28.0-35.0eV, 2.1min #98
RTINSECONDS=126.758
SCANS=97-98
PEPMASS=340.93915	1108850
CHARGE=1+
161.77554	80	
164.32365	86	
188.95238	156	
190.93036	118	
190.94914	208	
191.95396	148	
192.92655	108	
196.88330	90	
197.88726	80	
202.05880	86	
204.87926	154	1+
204.92532	114	
205.95229	284	1+
206.97955	104	
208.89240	94	
208.95697	364	
210.94045	104	
212.88369	86	
213.87727	278	
213.90822	174	
213.93894	770	1+
215.88763	150	
215.93704	528	1+
217.93372	144	
219.56163	98	
220.95587	96	
221.89486	286	1+
222.94929	130	
223.95947	142	
226.95221	124	
227.89647	98	
227.91986	144	
228.78858	100	
228.84243	80	
228.94549	84	
229.90561	154	
230.88697	458	1+
231.87107	104	
231.95083	758	1+
232.12714	94	
232.98670	118	
233.89565	302	
235.88909	98	
235.94520	168	
236.89158	216	1+
238.85408	84	
238.88213	348	1+
239.80945	98	
240.06629	100	
240.23061	206	
240.82935	130	
240.84383	128	
240.86470	130	
240.96505	126	
241.93899	216	1+
242.83097	218	1+
244.01145	80	
244.80783	78	
244.95809	186	
245.12904	92	
245.44412	106	
245.84641	80	
245.87536	92	
245.95849	90	
246.38762	92	
246.97484	230	
247.06663	102	
249.04457	120	
249.07548	120	
249.86598	312	1+
249.96105	426	1+
250.86880	268	1+
253.83081	226	1+
254.96560	1002	1+
255.90869	342	1+
256.96191	160	
257.89839	92	
258.84164	156	
259.06719	84	
259.85369	158	
259.90640	102	
259.95492	268	1+
260.83306	586	1+
260.86076	78	
262.89287	116	
262.92130	90	
264.86187	204	
264.90526	88	
265.82249	84	
266.84656	86	
266.97481	100	
267.03892	92	
267.13552	92	
268.84125	158	
269.83956	208	
271.57680	82	
271.87552	134	
272.00006	90	
272.93636	236	
272.98207	106	
273.15639	80	
274.79414	168	
274.86742	108	
274.88376	92	
274.89976	110	
275.80834	158	
275.86189	84	
275.95112	78	
275.96894	92	
276.35074	88	
276.85464	254	
277.85932	120	
277.96029	114	
278.84207	516	
279.84387	284	
279.97312	86	
280.56258	94	
280.85796	268	1+
281.04395	338	1+
281.89161	112	
282.85789	232	1+
282.87275	162	
283.90560	84	
284.79411	164	
285.09791	102	
286.47286	84	
287.43178	106	
288.93670	94	
289.01395	90	
289.03078	86	
290.85729	142	
293.80807	120	
293.87452	88	
295.87101	154	
295.96898	114	
295.99231	94	
296.98606	90	
297.97042	232	
298.01987	82	
298.04919	90	
298.27429	80	
299.05883	230	
299.75425	88	
299.78294	160	
300.08139	90	
301.51898	154	
301.86010	188	
302.86443	94	
307.79717	124	
308.52968	112	
308.86732	144	
308.89735	140	
308.95661	100	
314.03866	82	
315.15343	86	
315.81883	94	
317.12502	80	
317.82769	80	
319.07755	78	
320.82119	100	
322.95293	80	
324.11048	96	
325.81752	184	1+
326.17150	98	
326.85946	84	
327.89091	206	1+
328.68195	100	
330.80666	112	
333.90314	90	
336.85933	82	
338.82259	82	
339.84815	94	
342.79752	106	
343.06792	82	
END IONS

###FS:    #m/z: 363.95509 #charge 1+
###MS: 97
###MSMS: 99
BEGIN IONS
TITLE=Cmpd 74, +MS2(363.9551), 28.0-35.0eV, 2.2min #99
RTINSECONDS=127.53
SCANS=97,99
PEPMASS=363.95509	532770
CHARGE=1+
188.11651	84	
189.86266	338	1+
191.85773	160	
193.85564	92	
196.88243	110	
200.94695	124	
207.87342	176	
207.95084	274	1+
208.93836	140	
209.86682	138	
209.94169	1234	1+
210.88153	146	
212.87777	1436	1+
214.88208	178	1+
215.97921	82	
216.40900	96	
218.84199	82	
221.86129	140	
222.95421	422	1+
224.90101	82	
224.94943	812	1+
225.88353	286	1+
225.92708	150	
226.94612	6946	1+
227.00379	102	
227.93054	298	
228.87025	82	
228.89806	202	1+
228.94193	7474	1+
230.88664	1390	1+
233.82629	196	1+
234.87734	182	
235.83757	196	1+
237.08465	96	
237.81343	86	
238.43288	90	
238.93937	138	
238.99941	94	
239.06951	186	1+
239.93112	86	
240.94057	728	
240.96058	332	
241.88358	222	1+
241.93774	2694	1+
241.96309	180	
242.90265	104	
242.93942	1960	1+
242.96142	246	
243.11412	82	
243.83091	124	
243.84810	80	
244.95609	4272	1+
245.09224	90	
245.93952	408	
246.95182	6002	1+
247.81303	112	
248.03478	220	1+
248.80364	106	
248.90085	1014	1+
249.12677	90	
250.90555	88	
250.94315	194	
250.97056	128	
253.90410	112	
254.45903	84	
254.92741	88	
255.34915	104	
256.79730	84	
257.89679	92	
258.83169	118	
258.93678	94	
260.93215	82	
260.97097	428	1+
261.00767	84	
261.83145	92	
263.89619	86	
263.95372	162	
266.09474	172	1+
266.79495	172	1+
266.81033	112	
266.85971	236	1+
267.02096	104	
267.97144	688	
268.05779	110	
268.84054	120	
268.95855	138	
269.83739	98	
269.96839	560	1+
270.94797	90	
271.91530	234	
272.84304	122	
273.85750	170	1+
275.80688	102	
276.80406	182	1+
276.85441	126	
276.86434	368	1+
277.94965	90	
278.01484	246	1+
278.84218	384	1+
279.09401	126	
279.79555	106	
279.80899	108	
279.94904	184	1+
280.11390	82	
280.79373	200	
280.84349	86	
281.38104	120	
281.79032	186	
281.89130	120	
282.79106	502	1+
283.06562	94	
283.12475	114	
283.49199	90	
283.84960	116	
283.96471	116	
284.34436	86	
285.84178	238	
286.12871	202	1+
286.91147	108	
289.41288	90	
289.87105	114	
289.93940	86	
290.79662	124	
290.81232	102	
290.87184	134	
290.92493	104	
291.05316	82	
291.10532	86	
291.79509	136	
292.80351	116	
293.11780	142	
294.38260	88	
294.85891	96	
294.87482	82	
295.84757	236	
296.81077	132	
297.10666	84	
297.19143	86	
297.38608	108	
297.79811	578	1+
297.80872	154	
298.09612	82	
298.80274	490	1+
298.85236	164	
299.87298	124	
300.39638	80	
300.80221	684	1+
300.86036	404	1+
301.86147	334	1+
302.89095	82	
302.90467	102	
303.40469	100	
303.80591	176	
303.85573	464	
303.94729	132	
306.88266	140	
308.92975	112	
309.91704	124	
313.86862	282	1+
314.57617	84	
314.87195	232	1+
315.11003	102	
315.82273	102	
316.81120	250	
317.81661	196	
318.90315	178	1+
319.93696	82	
321.82090	160	
321.86241	168	
321.92633	338	1+
321.98212	106	
322.99072	100	
326.87901	360	1+
329.87000	146	
332.83367	88	
332.86058	86	
334.24865	116	
337.09145	118	
340.41901	86	
340.82359	92	
340.93361	378	1+
343.82445	86	
345.74779	84	
347.14206	86	
348.06703	102	
352.81939	188	1+
352.89207	110	
353.06302	92	
354.03932	106	
356.80589	94	
360.19312	86	
362.00396	80	
362.10922	80	
363.27115	102	
363.95345	178	
367.77287	92	
368.84201	88	
END IONS

###FS:    #m/z: 336.94408 #charge 1+
###MS: 97
###MSMS: 100
BEGIN IONS
TITLE=Cmpd 75, +MS2(336.9441), 28.0-35.0eV, 2.2min #100
RTINSECONDS=128.301
SCANS=97,100
PEPMASS=336.94408	48256
CHARGE=1+
48.73554	82	
113.37919	86	
196.87897	82	
197.87839	94	
201.01401	98	
204.90595	80	
205.94601	136	
210.88175	78	
211.90418	112	
211.94393	2972	1+
212.87604	538	1+
213.93942	1174	1+
214.85464	100	
215.88710	116	
215.93781	264	
217.87977	328	1+
218.90186	80	
222.84713	76	
222.94802	114	
224.08242	88	
224.37296	88	
224.90465	82	
224.97285	186	
226.97221	98	
227.89466	136	
228.84234	84	
228.89149	178	1+
229.95427	3318	1+
230.88713	1258	1+
231.12691	94	
231.94876	1362	1+
232.82717	140	
233.82430	110	
233.89679	300	
233.94440	270	
234.49622	92	
234.86265	90	
236.38385	86	
237.06219	112	
237.88429	222	1+
239.99579	86	
240.19572	76	
240.94022	84	
240.99952	82	
243.08952	98	
243.83857	92	
244.11282	92	
244.88261	84	
245.39208	84	
245.87312	82	
246.39317	94	
246.85214	84	
246.90152	216	
247.96429	856	1+
248.40767	92	
248.89948	496	
249.05867	86	
249.84207	82	
249.95922	362	
250.94935	156	
250.96336	226	
251.83484	204	
251.97003	144	
252.23490	92	
252.37145	90	
252.97081	1434	1+
253.08689	154	
253.84245	92	
253.90379	230	1+
254.04013	88	
254.85874	80	
254.96477	778	1+
255.07290	420	1+
255.11364	84	
255.37664	94	
255.44733	90	
256.05416	104	
256.89956	128	
256.91578	88	
256.94092	86	
256.95975	122	
257.87369	82	
257.89576	142	
258.84038	130	
259.10462	88	
259.39761	78	
259.84994	110	
260.83501	78	
260.84853	78	
261.83202	80	
261.93088	94	
262.12183	92	
262.82196	108	
264.86603	90	
264.92735	150	
265.05020	80	
266.12300	92	
267.91694	106	
268.84006	744	1+
268.95744	76	
269.85547	82	
270.85310	122	
270.98102	274	
271.07823	82	
271.83442	206	1+
271.84887	194	1+
271.91574	226	1+
272.97511	114	
273.03983	78	
274.87629	108	
274.89271	272	1+
275.97212	80	
276.85531	520	1+
276.99470	84	
277.84226	88	
277.87680	110	
278.20970	78	
278.83595	94	
279.83493	108	
279.85236	136	
281.04364	112	
283.02640	118	
285.02638	78	
286.42907	98	
286.80206	102	
286.85632	134	
287.41508	112	
287.85503	182	
291.85197	122	
291.91449	80	
292.11405	88	
292.81817	122	
292.86022	218	1+
293.11157	206	
293.93833	82	
293.99617	150	
295.85445	112	
295.91752	104	
296.91213	82	
297.96470	88	
298.08956	82	
299.87097	138	
300.23475	98	
304.86287	92	
305.86704	86	
305.94646	88	
307.83756	90	
308.65894	78	
308.86528	152	
308.88311	82	
309.87542	120	
310.77171	88	
311.86415	90	
312.87196	222	
313.89712	90	
315.45454	78	
317.10797	76	
319.88397	80	
324.83987	138	
327.13682	80	
328.88141	112	
329.86702	94	
330.81511	112	
330.91893	84	
333.25493	84	
333.82007	78	
334.05581	92	
334.30521	122	
334.87761	76	
336.15506	84	
340.79455	82	
END IONS

###FS:    #m/z: 340.93909 #charge 1+
###MS: 101
###MSMS: 102
BEGIN IONS
TITLE=Cmpd 76, +MS2(340.9391), 28.0-35.0eV, 2.2min #102
RTINSECONDS=131.971
SCANS=101-102
PEPMASS=340.93909	1115952
CHARGE=1+
108.72617	90	
183.86823	94	
186.98307	102	
192.89020	130	
192.92978	226	1+
194.03682	88	
200.87631	90	
204.05115	78	
208.91702	78	
208.94267	312	1+
208.95365	108	
211.83613	86	
212.87709	304	1+
212.93309	202	
213.01386	76	
213.93823	1062	1+
214.87626	154	
215.88642	300	
215.93558	222	
217.88391	188	
222.84156	80	
222.95345	80	
223.84394	158	
223.97643	94	
224.82931	84	
224.97833	126	
225.88739	80	
226.88860	102	
226.94865	326	1+
227.09899	84	
227.83846	92	
228.94318	146	
229.84477	150	
231.88929	222	
231.94912	786	1+
232.40404	78	
232.89473	110	
233.89551	370	1+
233.94897	130	
234.94924	84	
235.94624	76	
236.88701	82	
237.79812	94	
238.84103	128	
239.38359	104	
239.85126	78	
240.83309	136	
241.28174	96	
241.86393	78	
241.89895	116	
242.41025	84	
242.94174	110	
243.82844	332	1+
244.95734	276	1+
245.83057	96	
246.80410	78	
246.85216	206	
246.92764	80	
246.97469	116	
247.06831	88	
247.94149	82	
249.04539	126	
249.95741	308	
249.97579	78	
250.03804	80	
251.04869	92	
253.12890	80	
254.06480	322	1+
254.96520	796	1+
256.85345	120	
256.88413	92	
257.85495	94	
258.08197	88	
258.84514	190	
258.89562	80	
258.96061	86	
259.85174	130	
259.90572	150	1+
259.95650	228	
260.33943	92	
260.79752	88	
260.83743	696	1+
261.84068	452	1+
261.96880	86	
262.93942	90	
264.07071	98	
264.79817	82	
264.91489	134	
266.01685	80	
266.99415	226	
267.10950	80	
267.13467	84	
267.86867	82	
268.79328	96	
268.83694	394	1+
269.12207	132	
270.82253	302	1+
272.84582	178	
272.93335	116	
274.05748	114	
274.86298	208	
274.89420	110	
275.80728	140	
275.84124	78	
275.86357	144	
276.83880	134	
276.85723	372	
277.81646	76	
277.85928	288	
278.84563	588	
279.84543	680	1+
279.95975	122	
281.89068	218	
282.02810	88	
282.87265	86	
283.85820	98	
285.09924	88	
285.12571	86	
288.83779	190	1+
288.94752	90	
289.01236	88	
289.19365	88	
289.91026	120	
290.88805	78	
290.91490	80	
291.80521	116	
295.97581	106	
296.36005	86	
296.84146	78	
296.87073	134	
297.78639	96	
297.90324	112	
297.97532	198	
298.86818	294	1+
299.11008	80	
299.66677	94	
299.87457	188	1+
300.85968	116	
301.81970	180	1+
301.85974	136	
302.17399	90	
304.66366	86	
307.81164	156	
307.84812	278	1+
308.08533	78	
308.95664	92	
309.61526	108	
309.88321	78	
310.17970	82	
312.10492	80	
312.87128	82	
312.92996	92	
315.86031	82	
315.88211	88	
318.70850	82	
318.82855	90	
318.85500	80	
320.62022	98	
321.92776	82	
322.93308	96	
324.28474	148	
324.89151	140	
328.82148	102	
331.81935	100	
331.90224	84	
337.76919	140	
338.21260	124	
341.90491	94	
343.25718	78	
344.07105	118	
345.72316	78	
345.86687	92	
END IONS

###FS:    #m/z: 363.95505 #charge 1+
###MS: 101
###MSMS: 103
BEGIN IONS
TITLE=Cmpd 77, +MS2(363.9551), 28.0-35.0eV, 2.2min #103
RTINSECONDS=132.744
SCANS=101,103
PEPMASS=363.95505	551736
CHARGE=1+
180.06825	88	
186.94035	88	
188.43718	88	
189.86407	456	1+
191.85719	262	
200.88338	118	
207.40772	102	
207.87064	108	
207.88895	104	
208.02371	100	
209.91969	86	
209.94346	1544	1+
210.87357	86	
210.88585	110	
212.40137	110	
212.87721	1362	1+
212.90117	142	
218.88293	228	1+
218.90535	96	
224.95002	784	1+
224.97020	246	1+
226.89662	96	
226.94675	7216	1+
226.97039	398	1+
227.14565	84	
227.54870	92	1+
227.89114	396	1+
227.91062	90	
227.93096	460	
228.89462	332	1+
228.94122	7646	1+
229.04321	110	
230.06430	104	
230.82500	84	
230.88878	1698	1+
231.05618	84	
232.88348	354	
234.88116	210	
234.92766	172	
235.80201	180	1+
236.42734	104	
237.52932	88	
240.79178	196	1+
240.93928	998	
240.96306	268	
241.93916	2572	1+
242.90341	112	
242.94156	1566	1+
242.95768	398	
243.00111	102	
243.13326	96	
244.44290	100	
244.86359	88	
244.87699	82	
244.95608	4588	1+
245.00977	106	
245.94123	428	
246.80573	88	
246.90365	116	
246.95143	5270	1+
247.21357	104	
247.80552	290	1+
248.89907	858	
248.96889	88	
250.39938	90	
250.94673	246	
252.88853	110	
253.83185	210	1+
253.90271	258	
255.12354	90	
255.87552	98	
257.99324	86	
258.45885	92	
258.84584	168	1+
258.97143	110	
259.09277	98	
259.39556	84	
260.38133	88	
260.83257	86	
260.96449	294	1+
261.08493	92	
263.07695	232	1+
263.45928	84	
263.82821	136	
263.88249	96	
263.97958	106	
264.82995	82	
264.96702	112	
265.05320	86	
265.78557	122	
266.41066	122	
266.77926	94	
266.81387	208	
267.85027	104	
267.97214	486	
267.99492	100	
268.79879	92	
268.84367	100	
268.98454	252	
269.80269	110	
269.84158	84	
269.96859	814	1+
270.92980	82	
271.44735	124	
271.91943	158	
272.84417	150	
272.86342	82	
276.85354	138	
276.90679	92	
277.84860	130	
277.91796	86	
278.79674	122	
278.84340	326	
279.10066	140	
279.41119	86	
279.84747	166	
280.79410	154	
280.83564	118	
280.91566	94	
281.79094	410	1+
281.84071	100	
283.84669	136	
283.88055	98	
283.96161	84	
284.07317	92	
284.79418	134	
284.82733	88	
284.84984	94	
285.00111	94	
285.81988	180	1+
285.84448	316	1+
286.79915	302	1+
287.91901	96	
287.93808	92	
288.86601	84	
288.94306	108	
289.84704	258	1+
289.92300	100	
292.79768	134	
293.06370	274	
293.86311	94	
294.21854	96	
294.85206	158	
295.38677	98	
296.80777	306	1+
298.06408	92	
298.79890	1410	1+
301.85880	664	1+
303.11541	152	1+
303.80587	92	
303.85549	666	
304.11891	188	1+
305.81282	100	
307.07934	92	
307.84509	134	
307.88811	118	
308.86499	168	1+
310.80137	114	
314.38247	86	
315.83176	220	1+
315.89741	130	
316.81465	120	
317.94365	118	
318.81405	228	1+
318.86051	204	1+
320.61387	102	
321.11746	92	
321.42354	144	
322.93168	248	
324.89457	100	
325.21423	82	
325.82939	156	
326.86715	210	1+
327.40132	90	
328.82014	144	
330.77632	240	1+
332.45744	114	
336.94028	236	1+
339.32692	84	
339.75323	82	
340.83140	82	
343.10666	98	
348.82212	126	
350.77658	96	
350.97547	92	
352.90205	84	
353.89286	134	
360.12320	100	
360.71680	130	
363.95494	82	
364.75699	232	1+
367.32683	82	
368.80619	86	
END IONS

###FS:    #m/z: 507.84280 #charge 1+
###MS: 101
###MSMS: 104
BEGIN IONS
TITLE=Cmpd 78, +MS2(507.8428), 28.2-35.2eV, 2.3min #104
RTINSECONDS=133.516
SCANS=101,104
PEPMASS=507.84280	152096
CHARGE=1+
191.87235	142	
196.01672	550	1+
209.94217	208	
210.02898	132	
214.88498	468	1+
224.97613	346	1+
228.04287	134	
232.89424	870	
235.91932	320	1+
236.88757	136	
237.05648	346	1+
239.06967	278	1+
244.16143	134	
245.97235	130	
249.03873	130	
250.90828	258	1+
252.08008	144	
254.09058	130	
254.88316	146	
255.38620	156	
258.87396	188	
263.89364	134	
266.09227	166	
269.90068	200	1+
270.85622	504	1+
273.80857	218	
274.84620	260	1+
276.84320	284	1+
277.91186	198	
278.05721	134	
278.82827	318	
279.87889	138	
280.88429	134	
282.87459	190	
284.87443	256	1+
285.85679	434	
287.85081	1702	1+
288.83064	304	
289.03394	200	
289.84677	138	
289.87859	272	
290.86021	196	
290.87738	164	
291.86163	580	1+
291.96275	170	1+
293.85796	260	
293.87379	472	
294.87077	420	
296.34121	276	1+
296.85651	222	
297.85695	144	
298.85429	184	1+
300.84737	318	1+
301.85039	220	1+
302.89302	142	
303.81697	142	
303.86784	976	1+
305.81648	148	
305.86138	2150	1+
307.80755	190	
307.88691	214	
308.14108	2196	1+
308.87197	2310	1+
311.88029	1374	1+
314.40158	292	1+
314.86157	1030	1+
315.37174	160	
316.86190	360	1+
318.77276	222	1+
319.86368	236	
321.87646	220	
322.85642	238	
322.88006	142	
323.83409	142	
323.87256	692	
324.86105	258	
325.82137	410	1+
325.86206	158	
325.88495	236	
325.90328	452	
326.88092	4316	1+
328.37057	244	
328.83824	188	1+
328.87750	604	1+
328.89671	140	
330.82414	192	
330.88170	248	
331.80978	170	
331.89631	156	
332.87261	412	
332.94164	138	
333.82458	148	
333.87883	256	
334.86164	274	
335.39249	166	
335.78843	170	1+
335.88440	182	
337.36398	120	1+
337.83815	140	
337.87972	656	1+
337.90611	188	1+
338.79089	196	1+
339.01269	236	1+
339.89119	226	1+
341.14271	214	
341.81883	190	
342.87068	952	1+
343.87257	732	1+
345.81760	344	1+
346.36101	246	1+
346.82014	278	1+
347.77116	572	1+
348.85429	136	
348.89045	168	
349.75795	480	1+
350.82642	132	
350.88526	406	
351.37128	164	
351.88885	196	
352.77000	180	
352.82943	178	
352.98178	222	1+
353.85181	410	1+
354.78079	190	
354.92978	278	1+
355.89140	264	1+
356.83563	148	
356.84766	378	1+
357.77693	188	
358.79273	150	
359.01996	158	1+
359.76042	154	
360.85114	132	
362.82046	188	1+
362.90029	166	
363.80012	272	1+
364.31357	288	1+
365.31232	202	1+
365.75951	208	
365.78977	140	
366.04887	212	1+
366.78218	170	
366.83623	446	1+
366.85979	134	
367.70976	150	
367.75998	278	
367.80765	450	1+
367.90732	172	
368.77495	198	1+
368.80805	302	1+
368.83883	132	
368.90019	348	1+
369.37992	138	
369.83758	650	1+
370.14761	142	
370.79658	486	1+
372.77880	332	1+
373.02300	148	
373.72088	188	1+
373.82761	268	
374.81291	350	1+
374.83444	186	
375.77689	132	
376.88324	200	
378.81578	254	1+
378.88416	274	1+
380.11945	166	
380.85461	160	
381.84136	602	1+
383.79515	332	
383.89218	160	1+
384.84840	1030	1+
385.82267	130	
386.81573	280	1+
386.84125	142	
387.84347	168	
387.90497	154	
388.77663	188	
388.84373	290	
389.19877	512	1+
390.83969	856	
391.83930	574	
392.73194	130	
392.78867	136	
392.82362	1270	1+
393.84227	226	
394.40784	162	
398.86483	202	
399.72565	148	
399.81199	202	
399.84728	1564	1+
400.72773	130	
402.79281	170	
402.86017	136	
403.87015	248	
404.77447	406	1+
404.86173	144	
405.77429	294	1+
405.86180	466	1+
406.90095	110	1+
407.86404	520	
408.85004	1302	1+
409.72998	334	1+
409.75973	286	1+
410.07810	202	1+
410.83551	3020	1+
412.84469	716	1+
413.87691	356	
414.83571	366	1+
415.84105	236	1+
417.82949	132	
417.85955	534	1+
421.74824	148	
421.88355	282	
422.86101	1120	1+
423.75003	174	
423.86306	808	1+
424.77184	236	
424.82387	246	
424.97396	126	1+
425.75752	268	
426.76602	200	
426.86122	694	
427.70420	344	1+
427.73828	500	1+
427.83790	194	
427.84536	2620	1+
428.76427	234	1+
428.78324	132	
428.84514	2454	1+
429.68858	134	
429.87042	240	
431.03021	100	1+
431.77262	158	
431.86370	678	1+
433.84952	778	1+
435.71136	158	
436.76993	238	1+
439.89154	286	
440.84303	142	
441.87879	250	1+
442.88101	160	1+
443.76525	184	
443.85485	162	
444.77336	160	
444.87064	2832	1+
445.74377	190	
447.71026	592	1+
447.88370	306	1+
448.73377	136	
448.77533	142	
449.87509	734	1+
451.86564	228	
451.89634	164	1+
457.90414	146	
462.88034	1030	1+
463.88251	542	1+
467.88678	1018	1+
468.70382	228	1+
469.88604	160	
470.72634	198	
473.71642	136	
479.77082	202	1+
485.89692	772	1+
511.19157	142	1+
END IONS

###FS:    #m/z: 322.92866 #charge 1+
###MS: 105
###MSMS: 106
BEGIN IONS
TITLE=Cmpd 79, +MS2(322.9287), 28.0-35.0eV, 2.3min #106
RTINSECONDS=137.197
SCANS=105-106
PEPMASS=322.92866	3491674
CHARGE=1+
62.47639	78	
192.89062	74	
197.95466	94	
199.88885	78	
200.87965	102	
201.04874	78	
201.97072	70	
202.88083	78	
202.93697	72	
203.00494	86	
203.80558	80	
205.94622	82	
205.96998	326	1+
206.19452	70	
208.94022	74	
213.86221	72	
215.91014	78	
218.86359	76	
219.96769	76	
220.93238	82	
221.15124	84	
221.55691	96	
222.18220	80	
223.11284	74	
223.96048	274	1+
224.93417	78	
225.38556	86	
225.86677	180	1+
227.98151	78	
228.40621	76	
228.83311	76	
228.88896	78	
229.92444	166	1+
230.79139	94	
230.85649	72	
230.95279	74	
231.11735	286	1+
231.87834	94	
232.89491	146	
233.88531	82	
236.35940	102	
236.61445	116	
237.03024	74	
238.93779	352	
239.95652	106	
240.14630	72	
240.79341	74	
240.93968	3220	
241.94056	2974	
242.82945	72	
242.94060	9606	1+
243.83256	76	
243.88161	96	
244.88564	158	
244.93856	2456	
245.85223	152	1+
245.88920	248	1+
246.02178	80	
246.38987	74	
247.41218	70	
248.90165	80	
248.95984	92	
250.97095	98	
251.07009	154	
251.83409	100	
251.89381	224	1+
252.83023	82	
254.82838	150	
255.89026	322	1+
257.90834	76	
258.83392	128	
259.84596	98	
262.82835	136	
263.82840	80	
264.37318	78	
265.40598	72	
265.42051	74	
265.95881	72	
266.06077	90	
266.86145	192	
266.93387	210	1+
266.99908	70	
267.40642	72	
267.79412	74	
267.83845	80	
267.89160	174	
267.92677	88	
268.36111	104	
268.83004	78	
268.84754	204	1+
271.77334	82	
271.81206	134	
271.84444	78	
272.43832	216	
272.85107	72	
273.79321	74	
275.80325	136	
275.84398	80	
276.10442	78	
276.84102	120	
277.08427	100	
277.83817	274	1+
278.81870	78	
279.09025	1136	1+
279.59790	92	
280.78540	120	
281.08220	108	
281.89195	72	
281.92735	74	
282.18921	76	
282.96970	168	1+
283.06925	150	
284.28932	580	1+
284.82087	82	
284.85734	126	
284.89374	74	
285.80847	76	
286.12188	74	
286.88225	82	
288.76136	76	
289.87462	176	
290.85957	130	
291.80274	80	
291.95453	70	
292.13895	78	
293.10741	88	
293.89006	88	
294.84435	78	
295.85082	70	
296.10221	74	
296.87434	192	
299.81359	74	
299.87351	152	1+
300.06257	76	
300.90748	92	
301.10127	96	
301.82399	80	
301.84313	72	
302.85403	72	
304.79859	76	
304.88441	78	
307.79005	72	
307.88138	136	
308.80034	122	
308.87182	78	
309.13794	90	
311.76261	72	
311.89675	92	
312.82161	96	
312.85806	78	
314.84232	136	
314.92710	72	
316.02435	70	
316.83018	98	
317.75754	74	
319.89281	80	
319.91044	120	
321.42789	90	
321.74918	108	
322.77434	92	
322.93291	70	
324.01978	88	
324.31802	76	
324.74932	78	
324.88245	78	
325.71735	76	
326.99675	74	
END IONS

###FS:    #m/z: 507.84312 #charge 1+
###MS: 105
###MSMS: 107
BEGIN IONS
TITLE=Cmpd 80, +MS2(507.8431), 28.2-35.2eV, 2.3min #107
RTINSECONDS=137.978
SCANS=105,107
PEPMASS=507.84312	158790
CHARGE=1+
196.01346	466	1+
209.94230	180	
213.89045	134	
214.88671	486	1+
220.05149	144	
224.97925	184	
227.95449	216	
229.53016	136	
232.89628	904	1+
234.90147	188	
236.88461	238	1+
237.85596	170	
238.06418	422	1+
239.78993	146	
247.02414	134	
249.88913	156	
250.90726	242	1+
252.90288	126	
254.09418	146	
257.79630	148	
257.91179	190	1+
259.35954	124	1+
259.87227	136	
265.08964	264	1+
266.09353	218	1+
266.85087	244	1+
269.08715	212	1+
270.92796	184	1+
272.38822	150	
272.84840	512	1+
274.80109	128	
275.84963	184	
277.84187	128	
277.91163	164	
278.83315	334	1+
280.83121	348	1+
280.87642	198	1+
281.01546	126	
285.85177	200	
287.85304	1992	1+
289.32917	174	
289.39406	142	
289.88087	928	1+
290.07550	124	1+
290.86475	210	
291.86418	172	
291.98369	130	
292.05855	170	
293.87280	648	1+
294.77404	210	1+
294.86015	166	
295.13879	214	1+
295.77339	240	1+
295.80304	318	1+
295.86712	184	
295.97224	304	1+
296.34775	222	1+
296.85815	284	1+
297.90317	268	1+
298.11476	128	
298.85910	396	1+
300.40337	134	
301.84695	378	1+
301.87210	124	
302.09493	150	
302.87225	136	
303.86559	940	1+
305.86087	2794	1+
307.88865	374	
308.14124	900	1+
308.87330	1870	1+
310.15626	594	1+
310.81586	136	
310.86462	146	
311.88111	2070	1+
311.92876	264	1+
312.86352	314	
313.03495	138	
314.82520	174	
314.86148	1160	1+
317.87183	202	
318.86180	194	
319.85572	150	
322.87566	190	
323.87324	740	
324.07605	164	
324.86321	298	1+
325.90043	192	
326.81433	220	
326.88151	4800	1+
328.87955	392	
329.72553	100	1+
329.88934	246	
330.16047	180	
330.73750	128	1+
330.82662	162	
330.88225	142	
330.93730	294	1+
331.74439	154	1+
331.79264	144	
332.81322	210	1+
332.86986	552	1+
334.35784	238	1+
335.87861	156	
336.39140	316	1+
338.88297	218	
340.87107	364	1+
341.78357	190	1+
342.83567	132	
343.87023	454	1+
345.76692	144	
345.83710	130	
346.88550	228	1+
347.78014	494	1+
348.17319	166	1+
348.80640	472	1+
348.84334	324	1+
349.75904	334	1+
349.81001	316	1+
349.87019	198	
349.89585	256	
349.97027	286	1+
350.83625	274	1+
350.88911	206	1+
351.75508	192	1+
352.03721	126	
352.80595	168	1+
352.82913	128	
353.84715	162	
353.88956	272	1+
354.04436	146	
354.85422	270	1+
355.88637	174	
357.79958	134	
357.84189	224	1+
358.89782	132	
362.80222	256	1+
362.90041	154	1+
365.76688	262	
365.78594	216	
366.83938	240	
367.70809	312	
367.77022	208	
367.79352	142	
367.81557	170	
367.84131	130	
367.91024	176	
368.83084	978	1+
368.89527	578	1+
369.83317	728	1+
370.79672	236	
371.79867	126	
371.80490	124	
371.86706	126	
372.02893	164	
372.04909	126	
372.78328	278	1+
372.82870	454	1+
373.83456	334	1+
373.87883	152	1+
373.90187	134	
374.81352	302	1+
377.34751	150	
378.86105	222	
379.87145	150	
380.71676	352	1+
381.83916	426	1+
381.99863	158	
382.85733	140	
382.89343	188	
383.77419	292	1+
383.79114	168	
384.82162	126	
384.84906	926	1+
386.34906	152	
386.81926	128	
386.85272	164	
387.84167	662	1+
388.79098	134	
389.19571	370	
390.04924	134	
390.73822	160	
390.84232	716	
391.79476	170	
391.83951	436	
392.74321	134	
392.82281	1120	1+
393.99174	132	1+
394.77355	404	1+
394.80773	186	1+
394.83294	244	
395.74099	148	
395.83533	142	
398.69057	270	1+
399.69226	194	1+
399.82289	142	
399.84809	850	1+
400.72797	222	1+
400.76953	196	1+
400.82217	168	
403.87527	510	
404.79553	138	
404.83155	152	
404.85313	954	1+
405.75926	182	
405.85494	816	1+
406.78527	126	
407.74559	150	
407.80726	268	1+
407.86362	502	
408.76615	228	1+
408.84941	1008	1+
409.07773	340	1+
409.19216	148	1+
409.72297	230	
410.73351	178	
410.83585	1720	1+
410.90988	138	
412.77129	146	
412.84240	306	
412.86964	254	1+
413.84683	134	
413.87292	214	1+
414.82679	316	1+
416.87053	178	
417.85526	306	1+
418.76921	274	1+
419.76743	234	1+
419.86729	204	
421.87484	272	
422.86198	998	1+
423.76917	284	
423.86761	674	1+
424.75368	586	1+
424.78247	138	
425.75344	422	1+
425.91933	126	
426.86136	1122	1+
427.73755	222	
427.75584	184	
427.77357	330	
428.07251	184	1+
428.74164	666	1+
428.84482	2144	1+
429.70168	136	
431.86573	426	
432.86605	234	
433.85022	448	1+
434.88496	256	1+
435.84682	270	1+
435.86384	138	
440.68621	138	
440.88868	138	
444.86943	2988	1+
445.71382	158	
445.75769	394	1+
447.71154	600	1+
447.88428	288	1+
449.87723	682	1+
450.69840	388	
450.75544	126	
451.87374	140	
456.86027	174	1+
457.90126	388	1+
460.88958	170	1+
462.88407	888	1+
463.72360	142	
464.77249	294	1+
465.71617	212	
466.71801	130	
467.69476	128	
467.88539	1154	1+
468.70501	214	
483.91570	138	
485.89715	792	1+
486.19707	138	
491.80342	204	1+
494.85171	126	
509.75107	106	1+
509.92126	126	
END IONS

###FS:    #m/z: 336.94396 #charge 1+
###MS: 105
###MSMS: 108
BEGIN IONS
TITLE=Cmpd 81, +MS2(336.9440), 28.0-35.0eV, 2.4min #108
RTINSECONDS=138.749
SCANS=105,108
PEPMASS=336.94396	43830
CHARGE=1+
189.86113	118	
196.86762	82	
196.88393	136	
197.13636	92	
205.94719	124	
206.97460	104	
208.02525	78	
210.88201	138	
211.94315	2878	1+
211.99572	76	
212.87766	890	1+
213.93707	1622	1+
215.38417	82	
215.88497	276	
217.88509	102	
220.56894	116	
222.96388	162	1+
224.83447	82	
224.91583	84	
225.15689	120	
225.84190	94	
226.97166	124	
228.38763	78	
228.89151	168	
228.94113	130	
229.90791	82	
229.95418	3180	1+
230.88730	1460	1+
231.94991	1334	
233.06892	102	
233.82322	80	
233.87593	90	
233.89265	178	
233.94793	284	1+
235.12063	80	
235.94905	126	
237.12015	86	
238.45199	86	
239.14820	86	
239.88933	300	1+
240.79266	126	
241.82987	216	1+
242.19415	80	
244.38733	106	
244.92495	82	
245.39979	86	
246.90234	82	
247.96404	948	1+
248.00163	100	
248.12342	84	
248.34024	100	
248.89880	544	
248.97965	190	1+
249.04299	166	
249.05831	86	
249.10131	82	
249.82646	78	
249.95848	770	1+
250.87536	110	
250.92221	76	
251.02336	78	
251.04269	88	
251.83757	370	1+
252.11221	84	
252.96894	1910	1+
253.90274	88	
254.09013	126	
254.24040	82	
254.90918	270	1+
254.96422	788	1+
255.07193	112	
255.13464	108	
255.38640	84	
255.51506	80	
256.85320	122	
256.90636	194	1+
256.96959	108	
257.95941	124	
258.83544	146	
258.86160	114	
259.85179	154	
260.85236	146	
260.98193	78	
261.43036	92	
264.85032	98	
264.86636	80	
264.99575	80	
267.84053	84	
267.97702	88	
268.80226	80	
268.83925	432	1+
269.39829	90	
270.86531	88	
270.97899	344	1+
271.08412	92	
271.16849	98	
271.86827	76	
271.91527	286	1+
271.95467	90	
272.97480	250	1+
273.78719	82	
273.85097	402	1+
274.85610	290	1+
274.87926	98	
274.90158	84	
275.13677	88	
275.41314	96	
275.91840	82	
276.83692	112	
276.85615	216	
276.89228	78	
276.97915	88	
277.83747	198	
277.86160	310	
277.92510	120	
278.06207	98	
278.83611	344	1+
279.88220	90	
280.11557	88	
280.41686	80	
280.92891	154	
284.03007	96	
284.15599	82	
284.81887	82	
284.87273	90	
286.85100	540	1+
286.88243	82	
288.06915	88	
289.00586	98	
289.93312	78	
290.07338	82	
291.85888	174	
292.90151	80	
293.10428	284	1+
294.43130	76	
294.85191	322	1+
294.86616	178	
295.99928	110	
296.01537	114	
296.36850	84	
296.80949	104	
296.88449	100	
297.09897	78	
297.97305	90	
299.05646	102	
299.86998	212	
300.85666	140	
302.19310	76	
303.01586	78	
303.12219	92	
303.33228	84	
307.41126	80	
307.89203	90	
309.93287	90	
310.87061	188	
310.88075	172	
312.80438	154	
312.85103	94	
318.77186	84	
318.88131	78	
319.20574	100	
319.74348	80	
319.91927	80	
319.96531	86	
321.04553	98	
321.90355	78	
322.30671	94	
322.99261	94	
324.89239	142	
326.13025	78	
328.95192	82	
329.81748	232	1+
329.86948	128	
333.01749	82	
334.82112	276	1+
336.44342	88	
337.87247	222	1+
337.90001	96	
339.84170	78	
341.25567	106	
END IONS

###FS:    #m/z: 322.92871 #charge 1+
###MS: 109
###MSMS: 110
BEGIN IONS
TITLE=Cmpd 82, +MS2(322.9287), 28.0-35.0eV, 2.4min #110
RTINSECONDS=142.447
SCANS=109-110
PEPMASS=322.92871	3720756
CHARGE=1+
63.52615	72	
82.84981	80	
168.65506	90	
186.93778	88	
191.11966	96	
192.88710	82	
196.88303	172	
198.02863	84	
198.92678	72	
201.04135	126	
202.03866	82	
204.93925	82	
206.36595	102	
206.97827	124	
209.94248	90	
212.89706	104	
213.87849	296	1+
218.88517	196	
219.88747	120	
219.94956	82	
221.94554	120	
222.95172	160	
223.95731	274	
225.86455	200	
227.10314	78	
227.93200	174	
228.00212	102	
229.88932	234	1+
230.01251	80	
231.12151	76	
231.41506	86	
231.89221	222	1+
233.03537	86	
233.92857	104	
234.91373	72	
234.95106	82	
235.43544	78	
236.06482	72	
236.78673	174	1+
238.94156	240	1+
238.96031	84	
239.07049	126	
240.88306	82	
240.91177	78	
240.94014	4964	
241.90389	130	
241.94095	3574	
242.94103	11400	1+
243.89010	112	
243.97267	76	
244.50621	80	
244.81062	96	
244.93886	2028	1+
245.03074	76	
246.39145	78	
246.97171	82	
247.39491	128	
248.10980	90	
248.83998	186	
248.88635	72	
249.09714	76	
250.84011	72	
250.96700	106	
251.08165	74	
252.95887	72	
253.19490	94	
253.92462	90	
254.41426	102	
254.78801	164	1+
255.82229	78	
255.86942	78	
255.90650	72	
256.26049	74	
257.37796	72	
259.96730	82	
260.03245	74	
262.79690	130	
262.84402	124	
262.87980	88	
263.91781	96	
263.94427	92	
263.97836	86	
264.06840	108	
264.82279	98	
265.05596	142	
266.12103	74	
266.78756	166	1+
267.96875	82	
268.90954	74	
268.96711	72	
269.46871	74	
270.04212	126	
271.85148	86	
272.84153	92	
272.91804	72	
273.78954	134	
273.80360	78	
273.90105	84	
274.05057	100	
274.17520	88	
274.81904	114	
275.09726	82	
275.41896	80	
275.80848	94	
275.86555	78	
277.44618	88	
278.41053	78	
278.42678	82	
279.09029	1222	1+
279.13225	106	
279.21207	78	
279.89781	138	
279.90935	146	
281.04624	212	1+
282.79431	180	1+
283.07322	226	
284.28987	484	1+
284.87818	108	
285.84778	72	
285.88277	86	
285.89757	92	
286.35224	106	
286.82430	84	
286.85193	248	1+
288.06094	74	
288.79081	326	1+
289.03497	86	
290.00314	100	
290.85892	108	
290.95025	72	
291.10347	76	
292.16220	74	
294.87481	128	
294.89687	100	
295.83712	158	
295.89729	76	
296.80653	104	
296.82883	86	
297.37579	86	
297.82770	162	1+
297.85012	82	
297.92215	76	
299.06233	92	
300.87082	82	
302.82118	80	
302.88756	80	
304.10404	82	
304.80062	80	
304.88872	80	
305.04544	80	
305.89404	86	
307.08158	74	
307.79663	104	
307.88768	180	
308.86097	114	
311.87450	118	
312.78343	116	
314.82031	90	
315.82566	82	
317.96103	84	
319.88650	88	
324.09929	92	
326.19815	80	
326.24478	80	
326.76215	78	
327.10120	72	
END IONS

###FS:    #m/z: 507.84319 #charge 1+
###MS: 109
###MSMS: 111
BEGIN IONS
TITLE=Cmpd 83, +MS2(507.8432), 28.2-35.2eV, 2.4min #111
RTINSECONDS=143.22
SCANS=109,111
PEPMASS=507.84319	170488
CHARGE=1+
196.01434	598	1+
214.88408	444	1+
222.97241	282	1+
231.91356	138	
232.89431	410	1+
235.93771	184	1+
238.05967	322	
240.94453	172	
249.88485	176	
250.05890	188	
250.90524	498	1+
253.07286	178	1+
253.84164	226	1+
254.08975	136	
256.89829	150	
256.91841	132	
257.09559	208	1+
258.87280	364	1+
260.89378	138	
261.84758	178	1+
266.16576	140	
267.89904	182	
272.87866	188	
273.85426	190	
275.84967	168	
276.59208	138	
277.09238	256	1+
277.85977	420	1+
278.82921	420	1+
278.86254	358	1+
280.95019	132	
281.99781	188	1+
283.14542	190	1+
283.79560	148	1+
284.21534	146	1+
284.87148	284	1+
284.89176	222	1+
285.85526	554	1+
286.88900	280	1+
287.81602	262	1+
287.85118	2384	1+
288.02361	200	
289.88030	446	1+
290.86928	134	
292.85863	162	
292.88187	210	
293.06367	186	
293.80993	204	1+
293.84821	138	
293.87089	1298	1+
295.79566	278	1+
296.81512	134	
296.85499	174	
297.81858	166	
297.85796	188	
298.83832	266	
298.85350	238	
299.84493	510	1+
299.88088	144	
301.80588	156	
302.82440	158	
303.86633	1292	
305.40366	132	
305.86166	3394	1+
306.12564	256	
306.83545	134	
307.12793	322	
307.85841	198	
307.88950	372	
308.10619	236	1+
308.13986	1342	1+
308.87047	2500	1+
309.77156	196	1+
310.15536	606	1+
311.88185	2406	1+
312.85186	146	
312.94213	160	
313.08305	150	
314.07375	242	1+
314.86330	340	
315.37445	312	1+
315.87552	502	1+
316.37907	244	1+
316.81534	228	1+
316.86168	154	
318.85879	332	
318.91409	290	1+
318.97375	250	1+
319.84825	326	1+
319.86703	216	
320.89084	316	1+
321.38563	166	
321.87862	248	1+
322.85960	172	
323.35132	150	
323.87371	1124	1+
324.38011	148	
324.85514	222	
324.90042	136	
324.97942	158	1+
325.87250	144	
325.89794	290	
326.81727	270	1+
326.88085	5494	1+
327.05034	186	1+
327.37337	346	1+
329.85121	292	1+
329.87550	176	
329.99693	140	
330.16065	264	
330.81894	170	
330.87207	144	
332.82530	232	1+
332.87463	1046	1+
333.39297	156	
333.83352	240	1+
333.85690	146	
333.96152	132	
334.88371	494	1+
334.90333	140	
335.08266	226	1+
335.88918	360	1+
336.84182	190	1+
337.87799	280	
338.01178	146	
338.86660	134	
339.89514	286	1+
341.85770	136	
342.89818	162	1+
343.87294	922	
346.29614	164	
346.36941	216	1+
346.81807	342	1+
346.88645	210	
347.77454	280	1+
348.86267	140	
348.91958	148	
349.75672	606	1+
349.80662	302	1+
349.88856	176	
350.11080	154	1+
350.76007	378	1+
350.88228	730	1+
351.23238	132	
351.85588	174	
352.91206	144	
353.79188	136	
353.84963	500	
353.88300	232	
354.82157	266	1+
355.71784	134	
355.88967	184	1+
356.85442	160	
357.78141	408	1+
359.99276	136	
361.79235	186	1+
361.86424	154	
362.36136	170	
362.75844	192	1+
362.88596	216	1+
363.91363	140	
364.86608	184	1+
365.76552	140	
365.78434	534	1+
366.18482	356	
366.84336	186	
367.18457	222	
367.71070	350	1+
367.76734	288	1+
367.78926	180	
368.83167	842	1+
368.89548	292	
369.83278	690	1+
370.79791	690	1+
370.86717	418	1+
371.18771	364	1+
372.77950	486	1+
372.82899	196	
373.82278	192	
373.83888	382	1+
373.90576	236	
373.95665	144	
374.71685	208	
374.81249	806	1+
374.87299	160	
374.90067	322	1+
376.87936	144	
377.75657	130	
378.86910	242	1+
380.12210	152	1+
381.76961	136	
381.83813	854	1+
382.72326	258	1+
382.79395	270	1+
384.07959	130	1+
384.84899	1356	1+
386.82388	188	
387.71349	212	1+
387.83897	240	
388.04558	200	1+
388.84933	160	
389.77731	264	1+
390.75064	238	1+
390.84226	806	1+
390.89806	132	
391.90649	248	1+
392.73001	352	1+
392.82414	1392	1+
392.89033	140	
392.90758	174	1+
394.82516	194	
395.77916	136	
395.82546	266	1+
396.76768	138	
396.88656	184	
397.89659	164	
399.84814	1482	1+
400.81731	142	
402.86101	778	1+
403.76872	186	
404.18299	208	1+
405.77829	408	1+
405.80042	130	
405.85737	490	
406.86021	366	
407.75096	242	1+
407.86540	984	
408.85302	1816	1+
409.09051	242	1+
410.83319	2942	1+
412.86620	372	
413.07146	358	
413.87306	204	
414.85884	164	
415.84708	204	
416.87232	202	
417.85598	532	1+
420.74212	152	
421.73513	148	
421.88717	198	
422.87428	198	
423.77038	386	
423.86708	504	
424.71523	246	1+
424.76492	216	
424.86887	270	
425.75539	962	1+
425.88089	250	
426.86115	2020	1+
427.73792	194	
428.84589	1904	1+
429.70460	200	
429.75237	142	
430.74551	136	
430.85976	1178	1+
430.94725	236	1+
431.86580	836	1+
432.78992	170	
433.85148	310	
434.85144	288	
435.15779	150	
440.89015	136	
441.68851	130	
442.83493	174	
444.78901	432	1+
444.87108	1834	1+
445.71630	184	
445.75140	402	1+
445.79327	322	1+
446.87473	378	
447.14936	130	1+
447.71398	306	
448.72017	216	
449.69261	520	1+
449.77470	198	
449.87398	756	1+
450.69418	438	1+
456.70883	180	1+
457.90603	388	1+
460.88574	146	
461.75161	180	1+
462.88309	982	1+
464.69431	364	1+
465.72287	448	1+
466.78268	232	1+
467.88381	1692	1+
471.73977	142	
472.79074	226	1+
484.77810	176	1+
485.89932	534	1+
487.16348	178	
490.79540	216	1+
505.29323	240	1+
508.32415	136	1+
508.63557	118	1+
508.90761	130	
END IONS

###FS:    #m/z: 336.94406 #charge 1+
###MS: 109
###MSMS: 112
BEGIN IONS
TITLE=Cmpd 84, +MS2(336.9441), 28.0-35.0eV, 2.4min #112
RTINSECONDS=143.992
SCANS=109,112
PEPMASS=336.94406	48288
CHARGE=1+
187.88452	98	
192.44397	96	
197.08987	86	
197.88537	108	
200.88308	86	
206.98100	110	
210.88286	134	
211.87347	388	1+
211.94245	4228	
212.89603	84	
213.93827	1802	1+
214.87448	82	
215.88058	504	1+
215.93597	344	
216.10234	216	1+
216.86150	106	
217.93309	210	
218.84181	86	
219.04323	100	
221.94861	208	1+
224.83735	96	
225.38767	90	
225.88552	92	
226.97152	140	
227.87408	92	
227.95423	86	
229.95365	4460	1+
230.88706	1258	1+
231.85956	86	
231.94992	1816	1+
232.08474	122	
232.11603	104	
233.01997	86	
233.07822	188	1+
233.82121	126	
233.89269	428	1+
233.94493	308	
234.06577	88	
234.91513	82	
235.94714	230	
236.51989	110	
236.88429	92	
238.86204	278	1+
238.89039	86	
240.08157	92	
241.84082	110	
242.84120	196	
243.08658	148	
245.87134	82	
247.96464	1256	1+
248.89894	172	
248.98097	110	
249.06739	118	
249.82675	200	
249.96356	212	
250.60910	96	
250.83059	348	1+
250.88538	138	
250.96686	134	
251.93015	162	
251.95563	122	
251.98287	86	
252.91055	126	
252.96992	2528	1+
253.90805	510	1+
253.95331	110	
254.08597	88	
254.96433	946	1+
255.07562	200	
255.12218	90	
255.88033	104	
256.11420	122	
256.89604	196	
256.96140	166	
257.93795	96	
258.04839	84	
258.89519	88	
258.96418	100	
259.02153	94	
259.83757	88	
259.85596	96	
259.89592	108	
259.95625	168	
260.85345	128	
261.39676	90	
261.84558	118	
263.10223	142	
263.65486	94	
263.84007	144	
264.86328	132	
266.01685	112	
267.12924	130	
267.96079	82	
268.09361	90	
268.83647	632	1+
268.87236	106	
268.95486	92	
269.83770	432	1+
270.92977	88	
270.98372	134	
271.91633	266	1+
272.44563	94	
272.84893	164	
272.94776	126	
272.97535	182	
273.97979	254	1+
274.55147	88	
274.66564	84	
274.85947	160	
275.09727	90	
275.88995	90	
276.85584	452	1+
277.83768	194	
278.07687	82	
278.83422	352	1+
279.36190	92	
279.61035	100	
279.85722	86	
280.91494	84	
281.04799	140	
281.91688	98	
282.06944	100	
282.87419	96	
283.02702	130	
283.59750	88	
283.83311	84	
284.03225	86	
284.55365	90	
284.87172	92	
285.38061	86	
285.85726	130	
286.02634	86	
286.84892	294	
287.84903	142	
287.87621	122	
290.85644	108	
291.89067	134	
292.00040	174	1+
292.10745	506	1+
292.83196	198	1+
292.84867	88	
293.11014	438	1+
293.94038	104	
294.85656	148	
295.80805	194	1+
296.19732	90	
296.97411	126	
297.92144	88	
297.94785	196	1+
298.15523	86	
299.06155	136	
299.15161	146	
301.77315	88	
302.78816	222	
305.20173	98	
305.86122	126	
306.02154	82	
306.87433	112	
307.79543	154	
308.73005	92	
309.35175	92	
309.88916	198	
310.87092	92	
312.86478	94	
314.38892	96	
315.10518	192	
316.86502	200	1+
317.35276	84	
320.87597	306	1+
324.40864	88	
325.36054	106	
328.36859	88	
331.88013	176	1+
333.79427	144	
333.81229	108	
334.06467	90	
336.12895	130	
338.11879	90	
338.30217	106	
340.62989	90	
342.37941	84	
END IONS

###FS:    #m/z: 322.92868 #charge 1+
###MS: 113
###MSMS: 114
BEGIN IONS
TITLE=Cmpd 85, +MS2(322.9287), 28.0-35.0eV, 2.5min #114
RTINSECONDS=147.68
SCANS=113-114
PEPMASS=322.92868	4263526
CHARGE=1+
55.86968	78	
80.99495	100	
106.44778	82	
168.44943	86	
189.93644	100	
192.88738	110	
201.11839	96	
204.54064	82	
205.08180	76	
205.95042	156	
206.97363	118	
207.93673	80	
210.88465	92	
213.92331	74	
215.12828	74	
216.50311	84	
216.84994	72	
222.95209	74	
222.96814	78	
223.07431	82	
223.89504	76	
224.07883	76	
224.82943	74	
225.86354	104	
226.86473	90	
226.94578	210	1+
227.78314	82	
227.93220	156	
228.01033	78	
228.07948	86	
228.93175	102	
230.00862	94	
230.10191	80	
230.89115	106	
230.90906	98	
234.06745	76	
235.81895	148	
235.87997	78	
236.10850	74	
236.35935	82	
236.88216	232	1+
236.90119	122	
237.09233	92	
237.13024	84	
237.98208	76	
238.93748	116	
239.07179	160	
239.44081	88	
239.82829	78	
240.93923	5306	
241.04376	80	
241.60276	94	
241.93859	16060	1+
242.08217	94	1+
242.83848	72	
242.94087	11422	1+
243.14477	74	
243.81928	106	
243.86510	104	
244.83451	76	
244.87542	96	
244.93867	2486	1+
246.97368	174	
246.98909	92	
247.03571	76	
247.88554	88	
248.86071	142	
249.03678	150	
249.83493	206	1+
249.92954	80	
251.08962	74	
252.06917	88	
252.79501	76	
253.02031	232	1+
253.06854	80	
253.91675	76	
254.84138	84	
255.09130	72	
255.18230	74	
255.39251	98	
256.88987	72	
257.12218	74	
257.35263	86	
258.08776	72	
258.79474	92	
258.97018	86	
259.43901	80	
259.47262	82	
260.83019	178	1+
260.84289	186	
260.86200	82	
261.12026	114	
262.88960	72	
263.00837	74	
263.06788	118	
263.85342	138	
263.97800	76	
264.56864	86	
264.84070	76	
265.03106	158	
265.74038	74	
266.80452	104	
266.85060	240	1+
266.86996	134	
267.79209	118	
267.83448	76	
268.17782	96	
268.89822	92	
268.91424	72	
270.42086	98	
270.86309	72	
271.07139	78	
271.91350	104	
271.99803	76	
272.84987	208	
273.79223	104	
274.84479	104	
277.09031	96	
278.37992	84	
278.85414	152	
279.09176	992	1+
279.79537	212	1+
279.98309	152	
280.91805	84	
281.00379	124	
281.29039	114	
282.85487	136	
283.79586	76	
283.96522	248	1+
284.29178	294	
284.74705	130	
284.93270	82	
285.29061	150	
285.85078	118	
288.99520	88	
289.85597	72	
289.87209	84	
290.85569	82	
290.87703	208	
293.14935	76	
293.84945	272	1+
296.07273	84	
297.79342	224	1+
298.42021	90	
301.97544	82	
303.80494	74	
303.86139	138	
304.01451	84	
308.18231	86	
308.80046	162	
308.86889	234	1+
308.92665	92	
309.87308	182	1+
309.89785	140	
311.41932	80	
311.56075	78	
311.85681	88	
313.88971	146	
313.96231	90	
314.87682	76	
314.93121	76	
315.11040	168	
318.16037	80	
321.23651	82	
323.26632	76	
326.86595	128	
327.81915	76	
END IONS

###FS:    #m/z: 340.93923 #charge 1+
###MS: 113
###MSMS: 115
BEGIN IONS
TITLE=Cmpd 86, +MS2(340.9392), 28.0-35.0eV, 2.5min #115
RTINSECONDS=148.452
SCANS=113,115
PEPMASS=340.93923	1439122
CHARGE=1+
190.92945	98	
190.94853	78	
192.96255	76	
196.88321	154	
201.92187	82	
205.90557	102	
207.98993	88	
208.95442	80	
210.88295	86	
210.93605	302	1+
212.07029	90	
212.88183	130	1+
213.93832	1504	1+
214.95496	98	
215.88730	516	1+
215.93607	194	
216.42175	98	
217.88375	110	
222.89288	162	
224.97491	150	
226.97399	80	
228.91128	78	
228.94915	174	
229.90528	110	
231.94937	920	1+
233.04095	88	
233.89587	154	
233.94389	254	1+
234.99271	134	
236.89434	90	
238.83895	78	
239.42347	92	
239.84942	114	
239.87748	246	1+
240.84494	188	
241.84448	270	
242.83161	86	
243.38606	80	
243.82938	314	1+
245.87323	88	
246.94865	86	
247.38698	84	
248.98596	276	1+
249.04298	140	
249.88743	90	
249.95815	356	1+
250.41864	82	
251.95471	182	
254.96487	872	1+
255.88695	94	
256.84843	80	
256.91226	250	1+
257.39570	78	
257.59312	86	
257.79399	162	
257.97057	94	
258.04401	104	
258.37811	92	
258.84659	136	
259.85288	452	1+
259.95491	268	
260.14724	78	
260.83474	274	
260.95695	152	
261.42846	92	
261.83625	182	
261.85312	186	
262.18130	90	
262.83602	124	
262.88579	132	
263.05563	78	
263.11277	90	
263.43136	98	
263.87711	78	
266.84653	152	
267.84018	136	
267.99734	90	
268.78999	76	
268.85122	94	
269.83941	140	
271.44747	76	
272.06078	86	
272.81481	108	
272.93087	142	
272.97644	88	
273.79404	120	
273.89829	118	
273.91963	76	
274.85584	196	
275.81142	106	
276.85543	546	1+
276.89636	92	
277.02730	92	
277.95805	124	
278.84486	694	1+
278.86949	126	
279.41958	90	
279.80143	102	
279.92892	388	1+
279.95913	116	
280.12528	78	
280.85706	138	
280.89841	86	
281.79932	84	
282.80297	154	
282.88044	82	
282.96328	120	
283.02626	84	
283.35978	158	
283.86217	76	
286.94082	82	
286.99359	112	
287.80232	82	
287.91701	76	
290.40601	90	
290.85786	160	
290.94190	82	
291.41103	94	
292.07091	88	
294.86530	184	
296.97160	104	
297.80996	86	
297.97505	144	
298.79868	104	
298.82487	118	
299.17619	86	
299.82205	92	
299.86959	102	
300.23883	88	
300.81582	126	
300.87318	192	
301.01839	166	
301.83463	80	
301.88166	132	
302.07586	88	
302.16965	98	
302.23566	80	
302.86846	218	1+
302.94467	162	
303.72754	88	
303.78577	122	
304.90513	102	
305.07554	82	
306.10537	80	
307.79977	116	
307.87851	216	1+
309.87973	260	1+
309.91765	82	
313.86742	120	
314.90765	116	
315.79898	132	
316.10035	90	
318.13394	78	
318.87450	114	
319.84019	168	1+
322.24040	82	
323.02803	84	
324.24726	92	
326.88015	328	1+
328.94933	102	
329.94644	98	
331.81784	92	
331.85977	202	1+
333.42980	80	
333.84724	80	
335.71879	78	
337.04059	88	
337.09456	88	
340.17884	90	
340.83839	80	
343.20919	82	
344.03302	78	
END IONS

###FS:    #m/z: 363.95519 #charge 1+
###MS: 113
###MSMS: 116
BEGIN IONS
TITLE=Cmpd 87, +MS2(363.9552), 28.0-35.0eV, 2.5min #116
RTINSECONDS=149.226
SCANS=113,116
PEPMASS=363.95519	759004
CHARGE=1+
64.53437	86	
72.33471	84	
137.24930	86	
178.95288	102	
189.85785	174	
191.54410	98	
191.85895	404	1+
196.88227	146	
198.91791	88	
205.87810	108	
206.96059	100	
207.87045	292	
207.94809	200	
207.96033	84	
209.94223	1072	1+
210.02883	118	
210.88260	314	
210.95600	86	
212.87892	1852	1+
216.41076	96	
220.49424	100	
222.95162	224	
224.00726	94	
224.95005	888	1+
224.96916	92	
225.97171	148	
226.94674	8474	1+
226.97112	254	
228.89590	518	1+
228.94115	9550	1+
230.01566	210	1+
230.55668	88	
230.78588	84	
230.88873	2210	
232.88131	148	
232.89550	154	1+
232.91363	84	
233.00531	98	
233.93769	88	
234.87970	294	1+
235.83557	144	
236.85130	134	
237.05539	148	
239.06903	212	
240.82551	88	
240.93977	1036	
240.96195	580	
241.93873	3464	1+
242.83174	158	
242.86139	104	
242.94068	2254	1+
244.84327	122	
244.88338	114	
244.95600	4946	1+
245.89926	98	
245.94116	492	
246.02892	156	
246.39257	152	
246.64398	88	
246.86944	142	
246.90572	94	
246.95066	5208	1+
247.81782	126	
248.03633	90	
248.80521	150	
248.89736	692	1+
249.03593	122	
249.39957	88	
249.80192	126	
249.84382	94	
249.99152	120	
250.34116	84	
250.39170	98	
250.89407	156	
250.94329	216	1+
250.96952	146	
251.79254	84	
251.90347	86	
252.07717	112	
253.90604	210	
254.07907	88	
256.85439	86	
257.79674	128	
257.96025	202	1+
258.83321	132	
258.89917	130	
259.84037	256	1+
260.11181	84	
260.82211	186	
260.96696	150	
261.56734	100	
261.96828	214	1+
262.82513	134	
263.11269	88	
264.95990	142	
265.86823	142	
265.97661	200	
266.81182	162	1+
266.85004	196	1+
266.92896	102	
266.97181	86	
267.41426	218	1+
267.97118	702	1+
269.96755	1546	1+
270.82405	116	
271.86432	96	
271.87862	102	
271.91208	128	
273.31212	106	
273.80552	90	
276.02542	84	
276.92283	86	
276.99043	88	
277.09067	90	
277.90671	86	
278.79545	332	1+
278.84555	482	1+
279.06644	92	
279.10375	276	1+
279.81787	88	
280.79092	430	1+
280.83588	92	
282.78749	404	1+
283.84209	458	1+
283.87289	116	
285.16297	82	
285.88976	254	1+
285.90130	216	1+
287.40256	98	
288.11515	88	
289.14341	92	
290.85493	210	1+
291.80206	122	
291.91882	84	
292.05322	138	
293.06323	128	
293.18547	82	
293.84973	122	
294.86755	108	
296.41855	104	
296.80702	198	
297.81074	158	
298.42454	84	
298.80056	566	1+
299.04219	102	
299.91140	94	
300.80291	266	1+
300.85773	368	1+
301.86075	306	1+
302.81221	122	
303.85478	652	1+
303.94727	132	
304.11935	90	
304.80301	84	
306.43421	94	
306.81945	94	
307.11186	182	
308.13145	96	
311.12431	130	
312.81954	118	
313.84639	98	
314.81786	106	
314.86517	140	
316.81442	134	
317.30890	92	
318.93395	110	
319.88553	92	
320.81118	88	
321.86466	96	
322.92918	146	
324.88805	162	1+
324.93610	88	
326.84684	108	
326.87254	122	
327.95028	102	
329.87201	256	1+
331.90912	94	
332.32750	86	
336.12804	108	
336.94127	84	
338.86656	258	1+
338.94356	138	
339.14496	86	
339.82598	102	
341.75727	88	
342.76314	138	
343.79203	162	
349.53237	98	
352.88396	126	
356.72370	96	
357.77471	130	1+
359.26846	210	1+
367.89860	86	
END IONS

###FS:    #m/z: 340.93925 #charge 1+
###MS: 117
###MSMS: 118
BEGIN IONS
TITLE=Cmpd 88, +MS2(340.9392), 28.0-35.0eV, 2.6min #118
RTINSECONDS=152.904
SCANS=117-118
PEPMASS=340.93925	1361976
CHARGE=1+
190.94458	262	
192.92623	132	
197.89247	80	
198.92829	78	
199.87500	128	
205.95484	96	
206.95875	106	
208.95309	154	
209.94357	132	
210.89742	82	
210.93837	158	
212.92960	90	
213.88001	120	
213.93930	982	1+
214.88428	596	1+
215.93550	362	
217.93666	132	
219.87387	98	
219.90032	88	
220.38686	102	
220.87451	192	
221.94480	166	
222.08889	82	
222.89292	128	
222.94983	146	
223.89127	98	
223.96403	94	
223.97231	252	1+
226.94612	226	
226.97083	136	
227.95726	90	
228.89277	102	
228.94339	116	
229.90989	82	
230.51354	90	
230.91085	98	
231.88957	218	1+
231.94717	794	1+
233.04276	116	
233.42341	108	
233.89534	84	
233.94663	342	1+
234.88456	138	
235.88375	88	
240.23612	82	
240.83185	148	
241.84253	312	
241.89301	126	
242.83232	270	1+
242.93776	80	
243.86925	98	
244.95098	98	
246.97640	296	1+
248.90916	92	
248.95404	94	
249.03643	120	
250.89974	124	
250.96342	146	
251.95869	126	
252.86906	82	
252.92437	90	
252.97161	78	
254.07520	116	
254.09837	84	
254.91452	198	
254.93654	80	
254.96460	596	1+
255.38235	94	
255.77716	84	
256.11709	80	
256.91529	118	
256.96257	94	
258.06230	84	
258.84115	118	
259.59717	88	
259.85137	130	
259.88785	234	1+
259.95723	268	
259.97049	102	
260.83740	152	
261.78559	94	
261.83816	116	
261.85037	238	1+
262.83381	92	
262.93946	98	
263.01325	90	
263.05893	170	
263.89254	80	
264.45887	86	
264.90244	82	
264.98467	92	
265.80930	162	1+
265.86169	124	
266.85907	106	
269.39795	82	
269.89317	124	
271.04915	82	
273.15156	98	
273.92164	136	
274.89683	86	
275.80453	96	
276.85342	708	1+
277.83715	150	
278.84245	1154	1+
279.10476	94	
279.92511	100	
279.97017	82	
281.14856	86	
281.84063	92	
281.89073	120	
281.93607	114	
282.91308	158	
283.40503	98	
286.79857	208	1+
286.90358	100	
287.81696	80	
288.76568	84	
289.84742	270	1+
290.51060	84	
290.80453	146	
290.85225	198	1+
292.87183	90	
293.85338	136	
294.80958	134	
294.84479	82	
294.86355	178	
295.86087	102	
295.97502	100	
296.13198	82	
296.85561	94	
297.97069	144	
298.11777	186	
298.88093	112	
299.82745	104	
299.85900	230	1+
300.51564	86	
300.97991	82	
302.41089	82	
302.87898	84	
302.94245	206	
307.79444	166	
308.24918	120	
309.86935	94	
310.87273	92	
311.39810	100	
313.87329	84	
313.90609	84	
314.45228	94	
314.87086	80	
317.88028	82	
317.92567	90	
318.87274	96	
319.89723	120	
324.28671	88	
325.34729	84	
326.79285	92	
327.03016	92	
329.86451	96	
332.86842	120	
334.29130	106	
334.84277	80	
337.08452	142	
337.83314	134	
339.87338	90	
340.81225	116	
341.73329	108	
345.05297	144	
345.07956	98	
END IONS

###FS:    #m/z: 363.95513 #charge 1+
###MS: 117
###MSMS: 119
BEGIN IONS
TITLE=Cmpd 89, +MS2(363.9551), 28.0-35.0eV, 2.6min #119
RTINSECONDS=153.677
SCANS=117,119
PEPMASS=363.95513	674372
CHARGE=1+
117.76430	98	
118.45156	92	
178.43256	96	
189.86234	340	1+
191.85845	124	
192.91792	84	
195.07805	82	
196.85549	84	
196.88207	142	
204.00529	96	
207.40414	94	
207.86936	110	
209.94317	1226	1+
210.88532	292	
210.91977	118	
212.87658	1196	1+
214.10475	84	
215.90722	92	
218.91103	176	
219.07275	102	
219.56720	96	
222.95231	500	1+
224.95047	914	1+
226.05010	84	
226.94620	9142	1+
226.96789	206	
227.93128	168	
228.89446	592	1+
228.94123	7698	1+
230.78745	104	
230.88887	1816	1+
232.87131	84	
232.88551	228	
235.42942	94	
235.88219	94	
236.82379	88	
237.93636	102	
238.06570	228	1+
239.90084	128	
240.89547	250	1+
240.93810	1260	
240.96292	152	
241.94200	668	
242.84801	86	
242.94101	2056	1+
242.95789	814	1+
243.88263	86	
244.81910	84	
244.93901	580	
244.95668	4804	1+
246.43796	100	
246.47819	82	
246.85557	92	
246.87158	90	
246.90426	114	
246.95179	5180	1+
247.78204	96	
248.03282	230	
248.80663	116	
248.85773	170	
248.89923	864	1+
250.08010	84	
250.52948	82	
250.89435	168	
250.94424	174	
250.97089	116	
252.42995	108	
253.90395	104	
253.98934	98	
257.12400	98	
257.80031	148	
258.83624	134	
259.85642	176	
260.83273	136	
260.96568	342	
261.41470	108	
263.90669	90	
263.97426	142	
264.89023	90	
264.96554	120	
266.35549	94	
266.81053	168	1+
267.42245	84	
267.97193	972	1+
268.15644	86	
268.90050	84	
269.85375	102	
269.96781	1344	1+
270.98088	110	
271.91079	142	
271.95357	90	
272.86341	82	
274.06069	128	
274.12954	132	
274.17526	84	
276.83736	152	
276.85367	136	
276.91237	232	1+
277.12219	134	
278.42216	108	
278.80047	144	
278.84513	380	1+
279.10013	126	
279.78693	458	1+
279.94323	122	
280.78914	386	1+
280.92387	158	
281.90091	254	1+
281.93116	106	
283.06818	192	
284.11884	144	
284.82527	244	
285.78750	84	
285.84864	110	
286.40788	128	
288.75932	88	
288.82814	90	
288.85270	172	
290.78482	166	
291.87752	90	
293.06729	88	
293.11404	94	
293.94461	106	
294.84700	144	
295.81283	98	
296.80684	100	
297.07730	86	
297.80652	166	
298.80070	112	
299.79907	696	1+
299.86403	150	
299.90682	86	
300.80072	464	1+
300.87970	108	
300.92526	122	
301.85644	334	1+
302.14624	96	
302.80367	116	
303.17150	92	
303.85413	482	1+
304.36347	92	
306.00013	106	
306.83973	240	1+
307.13327	92	
307.88038	82	
307.93546	216	1+
308.14140	88	
308.29647	86	
309.14972	202	1+
313.38166	122	
313.87988	94	
314.81354	84	
314.89003	138	
318.75622	90	
318.81607	200	1+
318.93230	98	
319.86029	180	
319.95672	98	
321.86670	264	1+
322.94611	84	
324.42847	90	
326.86968	316	1+
328.19247	134	
329.28366	86	
329.87351	100	
334.38586	92	
336.63925	100	
336.94350	318	1+
337.08781	138	
337.48043	116	
338.94257	142	
339.13333	84	
339.82900	180	1+
340.93677	160	
347.30029	84	
348.07156	100	
349.71736	174	
350.78908	94	
352.75827	106	
352.89121	176	
356.77402	88	
358.21522	90	
358.81921	152	1+
363.95376	102	
366.75100	160	
367.65134	86	
367.77947	96	
368.71016	250	1+
END IONS

###FS:    #m/z: 336.94398 #charge 1+
###MS: 117
###MSMS: 120
BEGIN IONS
TITLE=Cmpd 90, +MS2(336.9440), 28.0-35.0eV, 2.6min #120
RTINSECONDS=154.449
SCANS=117,120
PEPMASS=336.94398	47078
CHARGE=1+
125.80154	82	
191.98279	84	
193.43853	84	
199.03919	90	
203.03656	78	
206.97481	130	
209.88542	122	
210.88124	94	
211.94295	2898	1+
212.87727	646	1+
212.90086	78	
213.08914	82	
213.93844	1378	1+
214.88070	412	1+
215.88527	302	1+
215.93619	298	
216.92422	84	
217.85839	140	
217.93523	84	
220.06956	84	
220.87549	120	
221.89312	92	
221.94672	110	
222.41279	90	
222.95531	100	
222.97446	104	
223.10925	82	
223.97101	226	1+
226.83876	100	
226.97309	120	
227.78370	106	
227.89013	204	1+
228.78535	108	
229.95396	2942	
230.88695	932	1+
231.94958	1928	1+
232.40964	92	
232.97717	78	
233.39353	80	
233.89189	448	1+
235.94832	108	
236.39328	90	
237.08301	140	
237.90784	88	
237.98755	82	
238.89294	76	
239.86844	86	
239.94417	200	1+
240.40574	116	
240.90032	82	
241.84301	190	
242.85405	94	
243.83759	92	
245.39227	100	
246.43567	102	
246.88123	84	
246.97194	86	
247.08008	88	
247.85074	78	
247.93882	94	
247.96557	862	1+
248.90043	518	1+
248.92459	80	
249.96269	448	
250.82899	328	1+
251.07212	90	
251.95655	126	
252.05952	78	
252.96907	2012	
253.90194	216	
253.95972	98	
254.85841	114	
254.91095	92	
254.96491	698	1+
255.07257	114	
255.63773	80	
256.40384	100	
256.85059	196	
256.89670	118	
257.83323	92	
258.38994	88	
258.84055	128	
258.86750	82	
258.90880	166	
259.83170	78	
259.95626	164	
260.84956	130	
260.93223	90	
261.83548	114	
264.86163	102	
265.14610	76	
266.40532	82	
266.81047	84	
268.79963	94	
268.83952	418	1+
269.11578	76	
270.97872	436	1+
271.41927	106	
271.91854	102	
272.79551	140	
272.84579	200	
273.84591	82	
274.92414	82	
274.97701	80	
275.84037	98	
275.98421	100	
276.85741	728	1+
276.97332	84	
277.83507	88	
277.85108	78	
278.81195	86	
278.83646	196	
279.41761	90	
279.85052	98	
280.84763	132	
281.13590	84	
281.83413	94	
281.88165	100	
284.10184	98	
285.84808	1016	1+
286.85109	876	1+
286.86645	124	
288.86104	134	
289.79013	172	
291.86018	122	
291.92520	80	
292.05096	118	
292.40994	78	
293.10559	182	
293.85081	372	1+
294.01011	82	
294.88028	86	
296.73018	84	
296.81483	90	
296.90284	80	
296.97039	238	1+
297.80760	84	
298.43115	102	
300.81377	158	
300.89128	88	
304.63129	80	
304.85779	136	
304.90374	92	
305.81691	110	
306.19815	94	
307.37440	100	
307.90646	78	
308.52726	136	
308.86367	196	
310.82618	80	
310.85954	96	
313.05143	106	
317.88633	102	
317.94110	82	
318.77370	84	
318.81330	78	
321.10467	104	
321.18760	82	
322.79194	88	
323.26658	82	
326.93031	76	
328.81245	170	
328.88889	214	1+
330.14204	78	
334.28689	98	
334.74420	120	
337.06975	82	
337.87580	278	1+
338.81942	76	
339.18993	116	
339.23972	78	
339.75330	76	
340.30117	86	
340.75655	86	
END IONS

###FS:    #m/z: 340.93905 #charge 1+
###MS: 121
###MSMS: 122
BEGIN IONS
TITLE=Cmpd 91, +MS2(340.9391), 28.0-35.0eV, 2.6min #122
RTINSECONDS=158.115
SCANS=121-122
PEPMASS=340.93905	1294818
CHARGE=1+
137.62946	86	
190.94607	256	
191.95389	196	
192.92549	406	1+
193.95194	136	
194.00443	88	
197.86948	146	
200.86928	82	
206.41160	86	
208.95599	96	
209.94169	120	
209.95866	92	
210.93665	416	1+
212.87340	252	1+
212.89079	102	
213.91999	78	
213.93863	856	1+
214.88487	438	1+
215.88656	294	1+
215.93402	356	1+
216.02462	86	
217.91443	98	
218.89961	124	
220.96242	198	
222.86550	92	
222.95269	342	1+
223.84748	78	
226.12379	94	
226.95009	80	
226.96756	156	
228.83972	144	
228.94727	252	1+
229.88183	88	
229.89486	86	
230.88573	160	
230.94284	138	
230.95673	104	
231.88586	138	
231.94873	910	1+
233.40357	80	
233.94820	290	
234.58427	80	
234.82393	124	
235.94812	84	
238.95069	352	1+
238.96795	106	
239.85895	90	
239.88922	92	
239.92341	112	
240.10765	92	
240.23126	130	
240.84137	484	1+
240.85304	154	
240.96040	230	
241.94788	170	
242.93430	94	
243.07972	82	
243.82864	100	
244.87252	116	
244.95760	210	
245.39205	94	
245.88274	82	
246.06206	92	
246.83991	248	1+
246.85298	78	
246.89462	186	
246.97426	116	
247.10688	88	
249.96026	404	1+
250.24781	88	
250.83848	80	
250.89467	160	
251.78678	80	
253.90428	110	
253.95786	106	
254.96422	416	1+
255.07089	138	
256.07183	146	
256.25643	88	
256.89563	132	
256.96656	134	
257.82935	124	
257.91038	158	
258.84482	270	1+
259.11832	134	
259.89587	82	
259.94484	86	
259.95629	128	
260.83371	728	1+
260.98765	86	
263.88289	236	
264.90622	94	
264.95821	78	
265.84902	336	1+
266.09476	88	
267.95683	182	1+
268.84183	246	1+
269.56743	84	
270.79840	82	
270.82965	150	
272.81681	84	
272.84654	290	1+
272.87141	92	
273.79160	194	
273.87453	146	
274.11228	84	
274.89690	340	1+
275.87782	108	
276.85221	302	
277.86527	258	
277.96960	202	
278.84292	1132	1+
279.05571	90	
279.09442	254	1+
279.87325	162	
280.12343	96	
280.93582	144	
281.79833	126	
281.87033	106	
281.88810	116	
282.86638	78	
283.07039	84	
283.81040	86	
283.82845	120	
284.95997	92	
284.97705	80	
286.80148	88	
288.84108	138	
289.01811	80	
292.93709	90	
293.06123	84	
293.89006	82	
293.94683	92	
294.86647	448	1+
295.97149	80	
296.85881	128	
296.97208	120	
297.93343	116	
297.97463	178	
299.15504	80	
299.23996	84	
299.78925	82	
299.87256	136	
300.23623	114	
300.79276	84	
301.85903	130	
302.85508	78	
303.82565	136	
304.88177	96	
305.01497	78	
305.18238	84	
306.75261	120	
307.89983	88	
307.93659	82	
308.86695	380	1+
309.89181	80	
311.00610	86	
311.80791	126	
312.89497	90	
313.60369	82	
315.10366	80	
315.75348	84	
316.81565	136	
316.95892	84	
318.83973	86	
318.97130	86	
320.82855	96	
323.88482	142	
326.10428	80	
328.86941	184	1+
330.82918	78	
330.95897	164	
331.07981	84	
332.79721	228	1+
337.19818	80	
338.81934	92	
338.86689	78	
339.28518	88	
END IONS

###FS:    #m/z: 363.95496 #charge 1+
###MS: 121
###MSMS: 123
BEGIN IONS
TITLE=Cmpd 92, +MS2(363.9550), 28.0-35.0eV, 2.7min #123
RTINSECONDS=158.887
SCANS=121,123
PEPMASS=363.95496	632974
CHARGE=1+
65.03363	86	
157.81454	90	
178.92990	84	
182.87296	82	
189.86216	366	
191.85624	414	
196.00869	86	
196.88162	144	
197.96329	114	
201.97255	86	
204.00352	96	
205.92856	88	
207.87552	224	1+
208.96361	188	1+
209.94251	960	1+
210.34827	86	
210.88248	256	
212.87819	1404	1+
214.89131	100	
217.93810	86	
222.95131	346	
223.94729	1218	1+
224.94938	1022	1+
226.79458	84	
226.89576	100	
226.94612	7592	1+
226.96906	372	
227.93287	344	
228.89158	448	1+
228.94148	8338	1+
229.06290	88	
229.09688	88	
229.35758	110	1+
230.02899	116	
230.42575	118	
230.88894	1548	1+
231.79074	94	
232.85528	80	
232.88490	186	
233.06031	84	
236.79747	180	1+
237.03944	108	
238.93722	188	
240.93970	842	
240.96230	210	
241.93811	3712	1+
242.83276	178	1+
242.94069	2552	1+
242.96004	532	
243.88642	200	1+
244.95602	4204	1+
245.00048	88	
245.40561	110	
245.45588	88	
245.94296	200	
246.90253	132	
246.95176	5174	1+
248.89758	830	1+
249.04093	244	1+
250.06734	278	1+
250.96773	166	
252.55816	86	
253.90204	98	
255.14025	128	
255.83789	80	
256.82486	88	
257.97132	254	1+
258.34030	94	
258.44108	92	
259.12244	90	
259.84686	136	
260.01207	122	
260.96710	354	1+
261.83735	172	
262.84178	88	
262.88290	280	1+
263.86411	94	
264.81599	204	1+
265.09237	82	
265.44623	100	
266.40342	138	
266.78605	96	
266.90448	102	
267.07111	98	
267.97093	842	1+
268.43135	104	
268.95279	122	
269.96873	890	1+
270.43082	82	
270.89331	102	
271.00452	84	
271.91591	260	1+
272.84020	128	
273.90484	108	
274.84400	88	
274.85594	104	
276.13665	86	
276.84410	184	
277.83875	450	1+
277.85921	138	
278.10369	142	
278.61508	92	
278.80116	88	
280.78899	178	
281.07538	92	
281.85475	116	
281.93947	84	
282.52960	84	
282.79521	170	
282.87015	320	1+
283.78493	200	
283.80417	120	
283.84999	178	1+
283.87419	270	1+
284.03437	88	
284.91297	94	
285.09061	82	
285.16269	98	
285.84604	376	1+
285.89665	98	
286.42074	86	
286.81924	172	
287.91758	204	1+
288.14106	88	
289.65959	82	
292.11091	272	1+
292.36167	102	
292.79455	108	
292.86373	136	
293.06431	100	
293.82465	80	
293.91095	90	
293.93638	104	
294.06688	134	
294.85958	122	
294.92263	188	1+
295.34226	88	
295.88650	202	1+
296.81063	180	
296.85090	292	1+
297.85274	242	1+
298.80383	448	1+
300.80481	242	
300.93720	84	
301.79907	150	
301.85676	106	
302.79337	92	
303.85275	518	1+
304.11082	228	1+
304.88039	104	
307.14394	88	
308.87667	84	
308.91302	108	
310.87618	90	
311.86850	88	
312.53881	90	
314.19251	130	
314.81153	292	1+
316.10560	112	
318.80921	114	
318.93625	148	
320.74548	84	
320.80312	80	
320.95972	82	
321.81488	382	1+
321.83602	130	
321.86603	166	
322.15567	102	
322.92850	254	
323.63527	92	
324.01746	100	
324.87563	96	
325.84118	82	
326.87534	102	
327.07251	84	
327.85929	86	
328.94931	88	
329.88558	212	
331.23607	90	
336.94085	84	
337.86836	82	
339.82498	94	
340.12908	82	
340.94006	142	
342.22470	84	
342.82665	202	1+
344.14935	84	
345.87588	106	
349.79878	92	
352.88499	130	
356.77233	104	
358.61264	94	
359.70984	118	
364.95156	84	
366.74569	128	
END IONS

###FS:    #m/z: 507.84281 #charge 1+
###MS: 121
###MSMS: 124
BEGIN IONS
TITLE=Cmpd 93, +MS2(507.8428), 28.2-35.2eV, 2.7min #124
RTINSECONDS=159.658
SCANS=121,124
PEPMASS=507.84281	158646
CHARGE=1+
196.01435	382	1+
212.04105	154	
214.88479	288	
216.89884	132	
232.89450	688	1+
234.87870	150	
237.85399	130	
238.06164	146	
239.06480	136	
246.00253	160	1+
248.91697	140	
249.89126	202	
250.90876	622	1+
252.09348	134	
252.13068	136	
252.89018	216	1+
254.09699	168	
259.88291	164	
266.09947	134	
266.16669	242	1+
267.89235	122	
268.10376	172	
270.86190	210	1+
273.81337	142	
273.92211	232	1+
275.84898	236	1+
278.83447	382	1+
279.93935	124	
280.37159	242	1+
280.82760	130	
280.86963	178	1+
285.85514	468	1+
287.05493	196	
287.85193	1576	1+
288.83536	134	
289.03345	114	1+
289.84349	234	
289.87792	482	1+
290.12721	250	1+
290.79404	150	
290.86087	276	1+
293.87022	1038	1+
293.98718	132	
296.14556	144	
296.84510	318	1+
296.87767	184	
297.79244	164	1+
297.83802	262	1+
297.90768	128	
301.81248	226	1+
301.86915	186	
303.86677	1184	1+
305.86183	2008	1+
306.92320	196	1+
307.88978	250	
308.13782	790	1+
308.87363	1704	1+
310.15545	1010	1+
311.88236	1748	1+
312.16250	144	
313.04572	172	1+
313.85996	738	1+
314.37018	458	1+
315.37176	320	1+
315.81128	134	
317.38549	156	
317.80915	210	1+
317.85234	224	1+
319.77875	146	
320.87185	152	
322.85213	154	
323.63954	132	
323.87112	1024	
324.86089	184	
325.83514	438	1+
325.88233	258	
325.89795	390	
326.88097	4468	1+
327.90468	214	
330.05873	124	
330.85359	184	
330.88294	174	
331.89417	122	
332.87077	1102	1+
333.84633	140	
334.80459	138	
335.83889	160	
335.85793	132	
335.88469	312	1+
336.82872	194	1+
337.87507	278	1+
338.83225	194	1+
339.89941	162	
342.36845	254	1+
343.87733	380	1+
344.94960	130	
345.78010	216	
345.80521	290	1+
346.78137	150	
347.40864	158	1+
347.88493	152	
348.79502	346	1+
348.88954	176	
349.16826	170	
349.75404	212	
349.76952	370	1+
349.84041	138	
350.75812	138	
350.79594	194	
350.82199	504	1+
350.88938	194	
350.90203	358	1+
350.95307	126	
351.77874	158	
352.84529	138	
353.00572	146	1+
353.79112	122	
353.82366	176	1+
353.85157	482	1+
353.87474	190	
354.04854	152	
355.86420	202	
355.88648	274	
355.90978	170	
356.82451	126	
356.89093	156	
357.78636	348	1+
357.85537	130	
359.81594	152	
363.87754	156	
365.75593	184	
365.77164	148	
365.78983	352	
365.86273	314	1+
366.78380	152	
366.83612	270	
367.04170	252	1+
367.76641	240	
367.82723	188	
367.90698	222	
368.77978	194	
368.84190	128	
368.89037	126	
369.83415	374	
370.80279	622	1+
370.83650	206	
371.82979	188	
372.78097	538	1+
373.83289	284	
373.90076	252	
374.81143	486	1+
374.89946	250	1+
376.87877	128	
378.81756	166	1+
379.73691	154	
379.92226	136	
380.76013	126	
381.76793	144	
381.83823	560	1+
384.82214	654	1+
384.84809	1178	1+
385.77371	216	
385.85023	728	1+
387.84402	416	
388.79694	148	
388.84505	222	
389.20118	212	1+
389.34649	168	1+
389.83751	166	
389.91195	226	
390.72864	144	
390.83472	796	
391.74322	206	1+
391.83932	694	
392.77442	146	
392.82387	1566	1+
394.78088	208	
394.84516	214	
395.76916	162	
396.75683	242	1+
398.72610	158	
398.82988	152	
399.68582	244	
399.73129	130	
399.77985	148	
399.84840	920	1+
401.73920	214	1+
401.90582	182	1+
402.86144	800	1+
403.81974	156	1+
403.86498	544	1+
405.77233	126	
405.85934	640	1+
406.76550	124	
407.74600	162	
407.86389	768	
408.74306	200	
408.84833	1096	1+
409.06826	224	1+
409.72323	208	1+
409.73872	122	
410.83271	1766	1+
411.73852	260	1+
411.81149	144	
411.86287	136	
412.79151	124	
412.83462	444	1+
413.81006	136	
415.74591	254	1+
415.84170	150	
416.88586	158	
417.86001	394	1+
418.74783	132	
421.88029	470	
422.86212	1360	1+
423.77833	392	1+
423.86509	874	1+
425.76637	826	1+
425.86234	136	
426.75159	194	
426.85941	1332	1+
427.73829	272	
428.74154	204	
428.84279	2778	1+
429.74147	538	1+
429.87420	128	
431.86375	1152	1+
433.84939	506	1+
434.88405	124	
435.70811	150	
435.85238	164	
439.89251	356	1+
440.86817	190	1+
441.68291	198	1+
443.75833	168	
443.88111	174	
444.76469	136	
444.87095	2102	1+
444.91070	148	
445.75169	530	1+
446.87574	248	
447.71119	326	
448.70584	212	
449.70644	432	1+
449.87314	458	1+
450.78525	122	
457.89904	416	1+
459.68837	128	
462.88175	754	1+
464.77660	206	1+
465.71908	128	
465.79977	124	
467.88573	868	1+
468.18579	130	1+
470.72135	166	
483.90102	208	1+
485.89474	828	1+
487.90473	180	1+
489.80428	202	1+
504.31559	212	1+
508.70603	140	
509.27682	152	
END IONS

###FS:    #m/z: 322.92852 #charge 1+
###MS: 125
###MSMS: 126
BEGIN IONS
TITLE=Cmpd 94, +MS2(322.9285), 28.0-35.0eV, 2.7min #126
RTINSECONDS=163.325
SCANS=125-126
PEPMASS=322.92852	3550952
CHARGE=1+
152.59672	68	
177.93111	74	
185.98891	78	
188.95966	82	
189.06584	80	
197.96490	70	
199.95314	70	
200.88684	84	
205.94694	158	
206.99603	80	
207.97565	76	
211.94009	76	
213.92772	196	
214.87107	98	
216.87183	98	
219.06699	74	
219.87114	88	
220.11720	78	
220.87903	78	
221.62444	80	
222.95058	114	
223.96195	106	
227.92950	156	
228.05905	70	
230.81371	70	
231.82789	92	
232.88697	152	
234.07505	84	
235.40969	122	
237.05630	76	
237.79609	70	
237.98943	72	
238.89008	84	
238.94029	154	
239.79040	86	
240.93954	4364	
241.14100	120	1+
241.16965	128	1+
241.27371	120	1+
241.94152	2834	
242.04001	114	1+
242.82021	144	
242.94089	9812	1+
244.79836	70	
244.89041	82	
244.93944	2174	1+
245.79467	86	
245.89499	92	
246.86607	110	
246.97492	134	
248.84848	140	
248.88237	70	
248.91507	86	
248.94786	82	
250.15268	70	
250.94357	78	
251.91333	72	
252.83130	122	
254.86468	80	
254.91372	100	
255.13147	84	
255.78295	76	
256.89413	68	
257.79713	70	
258.83446	114	
258.89505	100	
258.98016	76	
259.14013	82	
259.20351	72	
259.95327	70	
260.83026	208	1+
260.90250	70	
261.01364	76	
261.79944	68	
261.98453	70	
262.02439	82	
262.80806	80	
262.93129	70	
262.96921	70	
263.00323	72	
263.83994	108	
263.90757	136	
264.44698	70	
264.87637	80	
266.86481	224	
267.78990	80	
268.10955	86	
269.36964	72	
270.86150	112	
270.91092	128	
271.39146	82	
271.79421	106	
271.85845	70	
271.90518	76	
272.35204	102	
272.93467	84	
273.84791	70	
274.85315	72	
275.80991	132	
275.92262	104	
276.11850	72	
278.80595	72	
278.85861	128	
279.09114	944	1+
279.13344	74	
279.90749	154	
280.06620	72	
280.82908	78	
280.85393	76	
281.18951	76	
282.04884	92	
282.86379	98	
282.99598	68	
283.06870	124	
283.80441	74	
284.16017	70	
284.29130	522	1+
284.86357	102	
285.90352	86	
286.85548	118	
287.80457	72	
287.90781	84	
287.96306	84	
289.87794	74	
290.35816	76	
290.85690	352	1+
293.05669	72	
295.82758	72	
296.81063	88	
297.81014	68	
299.79857	76	
300.85783	162	
303.14374	78	
305.80274	250	1+
306.84950	84	
306.91176	78	
307.89498	70	
308.34807	90	
308.87446	130	
308.99315	72	
310.87842	74	
311.03423	82	
311.85775	78	
311.88664	74	
312.01154	70	
312.80257	232	1+
312.86267	78	
313.08174	84	
317.08146	82	
318.85318	132	
318.89897	72	
319.10948	94	
320.78985	72	
320.82908	80	
321.15938	72	
321.82617	76	
322.98822	74	
323.02347	74	
323.75457	132	
323.88076	80	
326.22238	72	
326.86823	82	
END IONS

###FS:    #m/z: 507.84281 #charge 1+
###MS: 125
###MSMS: 127
BEGIN IONS
TITLE=Cmpd 95, +MS2(507.8428), 28.2-35.2eV, 2.8min #127
RTINSECONDS=164.106
SCANS=125,127
PEPMASS=507.84281	149306
CHARGE=1+
193.86751	124	
196.01341	408	
214.88452	504	
222.97028	230	1+
225.96192	212	
227.95633	134	
232.89417	210	
234.07085	186	1+
236.88803	496	1+
238.06185	206	
249.88835	182	
250.90483	354	1+
252.07898	128	
253.04405	128	
253.89458	282	1+
258.87544	208	
261.90172	214	1+
262.13424	150	
266.16749	148	
267.16640	128	
267.90422	136	1+
268.95307	238	1+
269.88995	146	
269.93134	176	1+
271.84732	294	1+
273.80955	230	1+
277.82842	318	1+
278.83163	264	1+
280.10694	136	
281.87929	212	1+
283.82789	140	
285.85596	402	1+
285.87697	130	
287.80845	142	
287.85135	1714	1+
289.79634	124	
289.84327	124	
289.87840	322	1+
290.13193	274	
290.86522	198	1+
293.87367	560	
294.85643	166	
294.87526	280	
295.81460	242	1+
295.84838	446	1+
295.86892	152	
296.85223	284	1+
298.83686	184	
300.35594	162	
301.84694	134	
303.11628	312	1+
303.79747	206	1+
303.86219	1150	1+
305.86099	1830	1+
305.89466	126	
307.86522	136	
307.89196	458	
307.98091	162	1+
308.14017	940	1+
308.87079	1620	1+
309.84961	124	
309.91006	278	1+
310.15746	674	1+
311.88262	2010	1+
314.86587	600	1+
316.86411	482	1+
317.77765	140	
317.85495	420	1+
317.95967	144	
318.85913	352	1+
319.75898	132	
321.88703	224	1+
321.99462	144	
322.85816	236	
323.87202	970	1+
324.86080	270	1+
325.84145	272	1+
325.90297	320	
326.88211	4050	1+
327.76383	184	1+
327.80039	142	
327.82076	284	1+
328.87840	364	1+
328.99481	196	
329.17247	336	1+
330.36045	130	
330.78111	440	1+
330.85298	144	
330.87553	294	
331.78070	262	1+
331.87334	122	
332.87224	336	
333.39308	168	
333.81803	228	1+
333.85024	140	
333.87254	244	
335.75472	162	1+
335.88601	128	
336.00846	140	
336.83166	152	
336.86800	164	
337.81757	190	1+
337.87629	186	
338.38086	176	
338.88030	146	
339.86981	146	
343.87471	334	
344.79268	206	1+
344.84252	168	1+
345.90217	138	
346.87768	122	
347.78073	266	
347.84166	132	
348.17360	210	1+
348.77758	160	
348.89245	134	
349.75814	214	
349.80350	156	
349.90361	128	
350.39250	264	1+
350.82099	246	1+
350.88081	610	1+
350.95794	158	
352.76859	122	
353.36050	184	
353.85419	184	
354.11636	158	1+
354.90655	172	
356.89867	126	
358.76027	392	1+
359.75834	360	1+
359.83576	108	1+
359.87071	122	
360.12865	180	1+
360.80715	234	1+
360.89228	178	
361.81083	156	1+
362.76883	148	1+
364.78193	254	1+
365.76332	132	
365.80222	350	1+
365.86247	204	1+
366.14474	102	1+
366.18340	272	1+
366.84123	126	
367.71330	172	
367.76275	192	
367.84086	200	
367.90348	142	
368.83743	768	1+
368.89411	122	
369.83746	492	1+
369.92095	138	
370.78556	130	
370.80217	368	1+
371.82992	232	
372.78053	292	1+
372.79876	136	
373.82936	154	
373.90648	132	1+
374.79810	164	
374.81216	734	1+
375.77363	152	
379.88053	122	
380.83035	548	1+
381.78742	250	1+
381.83448	476	1+
382.85398	138	
384.84788	1222	1+
384.88406	152	
385.76898	250	
385.90811	190	1+
386.82515	160	
387.84538	622	1+
389.19757	152	
389.82349	126	
389.84866	244	
390.07928	190	1+
390.20249	142	
390.83945	594	
391.84010	564	
392.82398	1166	1+
396.86427	124	
396.87705	122	
399.84526	958	1+
402.74574	128	
402.82398	254	1+
403.86856	130	
405.85690	666	1+
406.78737	158	
407.86663	632	
407.90455	156	
408.73710	190	
408.75646	506	1+
408.85036	1304	1+
409.72438	200	
409.75889	332	1+
410.73892	186	1+
410.83429	636	
411.09367	248	
411.78217	148	
411.83404	764	1+
411.86021	472	1+
412.86324	326	1+
414.33113	192	1+
414.67460	204	
414.75937	256	1+
414.86831	416	1+
415.15352	126	
416.81182	150	1+
417.72807	192	1+
417.85340	404	1+
418.76162	158	1+
418.92876	284	1+
421.87149	138	
422.73929	260	1+
422.80827	150	
422.86320	422	
423.74448	220	1+
423.77207	164	
423.87019	244	
424.14234	170	
424.77257	226	
424.87069	138	
425.75619	208	
426.75444	184	
426.85939	720	
427.70229	122	
427.73974	216	
427.85759	338	
428.73290	200	
428.76246	164	
428.84433	1840	1+
428.87750	162	
429.70025	482	1+
429.76036	160	
430.74898	132	
431.53888	110	1+
431.86493	564	1+
431.91376	164	
432.80943	128	
433.85841	198	
434.85052	148	
435.86314	190	
435.89066	192	1+
438.77758	208	1+
439.89329	164	
440.77643	222	1+
440.87072	250	1+
440.90022	144	
441.86685	240	1+
443.75653	182	
444.76349	138	
444.86923	1824	1+
445.75071	288	
446.75303	494	1+
446.87962	542	1+
447.70843	528	1+
447.75251	330	1+
449.87410	556	1+
450.74794	196	
452.86615	160	
457.70296	122	
457.89908	298	1+
462.88080	624	1+
467.88646	800	1+
471.86637	220	1+
480.85941	156	
481.71711	190	1+
485.89789	586	1+
487.89439	194	
491.79547	178	
506.78481	150	1+
510.29475	304	1+
511.80525	122	
END IONS

###FS:    #m/z: 336.94377 #charge 1+
###MS: 125
###MSMS: 128
BEGIN IONS
TITLE=Cmpd 96, +MS2(336.9438), 28.0-35.0eV, 2.8min #128
RTINSECONDS=164.879
SCANS=125,128
PEPMASS=336.94377	41902
CHARGE=1+
123.00214	86	
171.04621	86	
196.00738	72	
200.88174	98	
201.39873	80	
208.94723	84	
209.94221	136	
211.06512	94	
211.91118	72	
211.94358	2276	1+
212.87507	524	1+
213.93942	972	1+
214.04524	82	
215.88562	208	
215.94041	260	1+
217.88267	120	
218.48053	72	
222.85816	80	
222.95139	76	
223.95748	76	
224.02731	82	
225.85936	122	
228.89268	172	
229.95505	1492	1+
230.88810	1164	1+
231.94806	950	1+
232.82777	196	1+
232.87887	240	1+
233.86923	80	
233.94967	176	
234.82857	84	
234.95143	82	
235.89387	120	
236.04522	80	
236.08538	86	
236.85049	170	
237.08888	78	
239.79240	162	
241.83492	102	
242.96407	74	
243.04145	104	
243.08310	176	
244.85759	76	
244.98459	82	
247.96579	790	1+
248.02571	110	1+
248.89892	276	
249.95941	358	
250.83181	118	
250.89695	94	
250.95150	168	
250.98901	96	
251.07036	134	
251.83680	298	
252.80685	98	
252.96999	1786	1+
253.08991	88	
253.83604	78	
253.90632	222	
254.08798	110	
254.90505	120	
254.96461	764	1+
255.06928	278	1+
255.86606	200	1+
256.85166	134	
257.24406	70	
257.85305	176	
258.84688	532	1+
258.96264	78	
259.42929	72	
259.85012	404	1+
259.91188	94	
259.95978	102	
260.90642	98	
262.83466	74	
266.42734	82	
267.79705	150	
268.09761	78	
268.77945	76	
268.83629	106	
268.86435	88	
269.84814	386	1+
270.98158	190	
271.88438	72	
272.91810	98	
272.95476	92	
272.97616	88	
275.85174	144	
275.94944	72	
276.01439	78	
276.83381	274	1+
276.85469	146	
276.95365	78	
276.97617	88	
277.86207	142	
278.11534	90	
278.85845	228	1+
278.87803	176	1+
278.97816	78	
279.83482	178	
280.84345	78	
283.86168	130	
283.87859	84	
283.94671	80	
285.84985	118	
286.79493	72	
286.84926	202	
287.16961	90	
287.84719	258	
287.91064	72	
288.85599	140	
289.87899	76	
290.85516	94	
290.87269	82	
291.80623	108	
291.85564	70	
292.10571	84	
293.00669	98	
293.23764	78	
293.84875	132	
293.90133	92	
293.98204	112	
294.27334	72	
295.41366	88	
296.17006	90	
297.87937	78	
297.90113	74	
298.07881	90	
298.17229	72	
298.79177	78	
300.05817	88	
300.95017	70	
301.92858	76	
302.91918	76	
304.80856	128	
305.87759	190	1+
308.86732	190	1+
309.05173	84	
309.98027	78	
310.23552	92	
310.80708	114	
311.86042	78	
312.80741	106	
312.84128	80	
312.87148	74	
314.90087	84	
315.39782	84	
316.61136	76	
316.88474	90	
317.89728	84	
318.05740	76	
319.07251	116	
320.84685	76	
320.96562	82	
321.35307	92	
322.15239	76	
323.12279	128	
323.83190	80	
324.79365	78	
324.89568	94	
327.38366	88	
327.79036	78	
327.91474	88	
327.97034	72	
329.10754	92	
332.87876	144	
334.02888	90	
334.34298	78	
337.92256	80	
338.42845	80	
338.86464	72	
338.95722	98	
339.77429	90	
339.88677	276	1+
END IONS

###FS:    #m/z: 322.92849 #charge 1+
###MS: 129
###MSMS: 130
BEGIN IONS
TITLE=Cmpd 97, +MS2(322.9285), 28.0-35.0eV, 2.8min #130
RTINSECONDS=168.577
SCANS=129-130
PEPMASS=322.92849	3264344
CHARGE=1+
57.55838	80	
66.72067	82	
192.88912	72	
193.92922	96	
195.01983	72	
195.87488	78	
195.97452	80	
197.91257	106	
201.04271	120	
205.94806	150	
206.88202	120	
209.94188	156	
211.00598	92	
212.89001	82	
217.88919	80	
218.88921	92	
218.92341	72	
219.05618	84	
219.86951	84	
221.03046	82	
221.88032	72	
222.87637	84	
223.10925	96	
223.87400	142	
223.95445	250	
224.09923	74	
225.87378	74	
226.38226	100	
226.89273	80	
227.78613	98	
227.93320	72	
228.94278	114	
233.95349	216	
234.07686	72	
237.43660	94	
237.93823	74	
238.93913	152	
239.08198	86	
239.93873	84	
240.08084	134	
240.94005	4076	
240.99936	88	
241.94168	2934	
242.03751	84	
242.82507	84	
242.94031	10522	1+
243.87677	80	
244.12441	78	
244.81923	146	
244.89913	84	
244.92088	196	
244.93788	2626	1+
245.39779	86	
245.85171	166	1+
246.13905	88	
246.97320	226	1+
248.89387	78	
249.03913	76	
249.90411	86	
250.87754	80	
250.94458	224	
251.10919	78	
251.90572	72	
252.92713	78	
253.84234	72	
254.83160	72	
254.86420	132	
255.96401	82	
256.79144	74	
256.89468	286	
258.40544	110	
258.83249	176	
258.84833	92	
260.10167	82	
260.83819	106	
261.84779	148	
261.88340	74	
262.80497	80	
263.88588	84	
263.97578	114	
265.05676	106	
265.41639	96	
266.79993	76	
266.83246	80	
266.85035	92	
266.97504	72	
267.85230	80	
268.14049	92	
268.84027	74	
268.95873	84	
270.86920	82	
270.91784	90	
271.05314	72	
271.85452	146	
272.83917	74	
273.06411	76	
274.85171	146	
274.90791	78	
275.20298	78	
275.35796	72	
275.80764	116	
276.86205	72	
278.84196	110	
279.09047	644	
279.79140	82	
280.09507	384	
280.80174	78	
280.83377	246	
280.88683	76	
281.96519	190	
282.27417	114	
282.89467	182	1+
283.86219	76	
283.89020	212	1+
284.29095	340	1+
284.87588	110	
285.49887	76	
285.82880	100	
286.37302	98	
286.78042	90	
287.03623	74	
287.78893	110	
287.80668	74	
289.87389	94	
290.14465	78	
292.09909	76	
293.06352	74	
293.87121	138	
294.85187	344	1+
294.90118	96	
294.91792	86	
295.03191	80	
295.88903	86	
300.88642	74	
301.18016	78	
301.22287	98	
302.21430	130	
302.39602	78	
302.96638	76	
303.14607	82	
303.27427	90	
303.87085	108	
305.89359	110	
306.13342	86	
307.07956	74	
307.80272	72	
307.85472	76	
308.87145	124	
309.06226	84	
311.14256	88	
311.85973	96	
314.16920	86	
316.93918	76	
319.75231	80	
320.87960	74	
322.89554	72	
325.18757	94	
326.88265	230	1+
328.09736	72	
END IONS

###FS:    #m/z: 507.84268 #charge 1+
###MS: 129
###MSMS: 131
BEGIN IONS
TITLE=Cmpd 98, +MS2(507.8427), 28.2-35.2eV, 2.8min #131
RTINSECONDS=169.349
SCANS=129,131
PEPMASS=507.84268	133860
CHARGE=1+
196.01601	614	1+
209.95232	144	
214.02542	132	
214.88468	228	
223.97982	190	
224.97620	146	
232.89576	444	
234.89035	158	
236.88502	454	1+
238.06308	158	
240.07851	150	
241.85605	180	
250.90901	200	
252.90377	130	
254.90381	230	1+
266.12980	148	
269.79851	134	
272.85128	132	
275.85917	246	1+
277.90060	186	1+
278.82944	242	
278.86380	296	
279.83796	134	
279.87931	126	1+
280.38185	210	1+
280.82774	176	
285.85358	378	1+
287.03971	154	1+
287.84909	1452	1+
288.86876	256	
289.03317	144	
289.87837	272	
290.13388	212	1+
290.86381	190	
293.81267	206	1+
293.85317	172	
293.87116	782	1+
295.88957	154	
296.80206	252	1+
296.85503	238	1+
298.84006	138	
298.85438	172	
299.38006	138	
299.86319	144	
299.91680	150	
300.84887	136	
303.86730	1086	1+
305.86114	1670	1+
306.12236	194	1+
306.82770	248	1+
306.88077	166	
307.81073	138	
307.86025	250	
307.88869	454	
308.14035	1202	1+
308.81128	222	1+
308.87012	1718	1+
309.10116	170	1+
309.88825	182	
310.15376	472	
311.15992	214	
311.88388	706	
312.86556	222	
312.88434	332	
313.40794	180	
313.88413	212	
313.97047	242	1+
314.86255	582	1+
315.84647	140	
315.85724	294	1+
316.78004	202	1+
321.87478	198	
321.95639	140	
322.82254	140	
322.88364	142	
323.87346	518	1+
324.85789	280	
324.89991	234	
325.82640	162	
325.86352	138	
325.89631	156	
326.88217	3904	1+
327.82587	132	
328.87213	316	
329.81562	142	
329.86560	180	
329.89317	318	1+
330.16755	174	
330.87768	142	
332.87506	386	
332.92997	134	
333.81112	304	1+
333.82559	302	1+
333.87330	234	
335.88832	200	
337.09351	246	1+
337.79928	186	
337.87088	148	
338.83950	254	1+
338.85554	582	1+
338.87914	198	
343.83614	156	
343.86973	626	1+
345.78221	152	
345.82202	140	
346.79444	134	
347.77062	390	
348.07935	150	
348.16950	238	1+
348.78676	212	
348.84393	220	
349.75917	408	1+
350.80190	146	
350.88543	376	1+
350.94416	232	1+
352.79150	160	
353.84823	318	1+
355.14943	156	1+
355.77715	218	1+
355.87970	148	
355.89505	256	
356.86272	138	
357.05938	132	
357.83795	138	
359.84479	174	
361.80523	266	1+
361.83848	142	
363.85644	152	
365.76260	266	
365.78463	190	
366.83878	344	1+
367.70936	166	
367.75868	170	
367.77463	218	
368.78104	134	
368.84478	146	
368.89080	522	1+
369.83796	508	1+
369.87267	228	
370.79938	152	
371.18354	150	
371.82556	362	1+
372.73198	280	1+
372.78978	148	
373.78154	172	
373.90251	258	1+
374.81355	346	1+
376.88857	132	
377.84530	108	1+
377.88779	138	
378.80948	144	
380.71705	322	1+
380.85645	140	
381.77755	244	1+
381.84341	304	1+
382.72567	138	
382.87256	156	
383.84822	138	
384.85238	864	1+
385.77419	222	1+
385.82504	198	
385.94109	154	1+
386.89150	248	1+
387.79439	310	1+
387.84564	518	1+
389.19931	200	
389.83396	168	
390.19680	192	
390.83903	564	
391.07151	206	1+
391.74933	132	
391.79644	218	
391.83712	274	
392.78153	220	1+
392.82250	1128	1+
394.14266	136	
394.76451	164	1+
394.83213	162	
394.85664	234	1+
398.72987	190	
398.77953	136	
398.80732	152	
398.85052	138	
399.68319	138	
399.85019	1112	1+
403.86984	258	
404.77653	310	1+
404.81245	208	1+
404.84959	886	1+
404.86432	136	
405.75077	168	
405.77863	284	1+
405.85488	744	1+
407.75298	240	1+
407.86664	306	
408.84988	1194	1+
409.71873	194	
409.74906	232	1+
410.83516	1790	1+
411.09724	142	
411.80293	174	
412.83709	376	
413.75155	142	1+
413.85599	282	1+
416.88094	146	
417.85760	144	
421.88131	414	
422.86274	1212	1+
423.77232	186	
423.86669	730	1+
424.78640	176	
425.76133	264	
426.76954	338	
426.85929	650	
427.84448	2406	1+
427.92199	206	1+
428.74677	684	1+
428.84561	2006	1+
428.88802	198	
429.70205	210	
430.85446	262	
431.69684	148	
431.86267	408	
432.86779	330	
432.89398	130	
433.85359	378	1+
434.81561	190	1+
441.87246	138	1+
442.76355	222	1+
444.87125	1048	
445.75570	328	1+
445.87467	968	1+
447.71960	462	1+
448.72823	278	1+
448.77548	150	
449.87817	754	1+
450.69700	228	1+
450.74557	334	1+
457.90438	170	
462.87879	1086	1+
463.86406	134	
465.72004	142	
467.72566	130	
467.88558	1274	1+
468.72095	216	1+
468.77033	216	1+
472.70462	192	1+
472.80348	220	1+
474.76698	152	
485.89557	366	
486.89809	320	1+
491.79888	144	
509.28906	284	1+
END IONS

###FS:    #m/z: 336.94393 #charge 1+
###MS: 129
###MSMS: 132
BEGIN IONS
TITLE=Cmpd 99, +MS2(336.9439), 28.0-35.0eV, 2.9min #132
RTINSECONDS=170.121
SCANS=129,132
PEPMASS=336.94393	40546
CHARGE=1+
182.86878	94	
190.89885	94	
190.93788	72	
197.08982	86	
201.88177	116	
206.88306	76	
206.97107	214	1+
210.92391	78	
211.94354	2358	
212.04878	98	
212.87821	578	1+
212.90456	78	
213.93831	1062	1+
214.88188	96	
215.88761	80	
215.93662	276	
217.94012	124	
220.87838	80	
221.87820	88	
224.88118	72	
224.95334	128	
228.84535	134	
228.88920	78	
229.95364	2908	1+
230.41692	72	
230.88854	930	1+
231.05270	72	
231.10659	78	
231.94775	878	1+
232.86864	132	
233.87216	98	
233.89551	150	
235.86206	390	1+
235.89507	104	
236.03838	78	
236.52154	92	
236.86420	320	1+
236.96758	84	
239.39716	108	
239.84937	76	
239.88951	96	
239.94841	78	
240.82592	74	
240.84537	170	
240.94035	78	
241.84085	174	
241.88505	78	
241.97626	76	
242.85965	78	
243.08354	80	
243.14294	92	
243.49343	78	
243.84416	126	
244.96159	74	
246.03701	82	
246.88328	78	
247.96270	570	1+
248.85793	130	
248.89900	368	1+
248.98685	98	
249.82829	80	
249.95965	314	1+
250.83119	124	
250.88033	74	
250.91153	160	
251.06449	102	
251.90986	106	
252.51395	80	
252.92102	148	
252.96918	1368	1+
253.08491	140	
253.84060	78	
253.90712	120	
254.82756	78	
254.91176	138	
254.94108	124	
254.96366	900	1+
255.07484	298	
255.85090	256	1+
256.88397	84	
256.90954	128	
256.96459	120	
258.84455	264	
258.86657	148	
259.05120	74	
259.06923	88	
259.84940	440	1+
259.96924	80	
261.46416	92	
261.97726	78	
262.10339	74	
263.90025	100	
263.97788	154	
265.34407	96	
265.86744	124	
267.83489	134	
268.84301	504	1+
268.95657	84	
268.98496	92	
269.91928	146	
270.82149	110	
270.84590	120	
270.86672	120	
270.97888	256	
272.84849	300	1+
272.97843	190	
273.85166	244	1+
273.87595	182	1+
274.94631	106	
275.03201	74	
276.85977	554	1+
276.95942	218	1+
277.83469	114	
277.86370	382	1+
278.21589	106	
278.83106	174	
279.36385	92	
279.83101	172	
280.50604	96	
280.84418	88	
280.88630	82	
281.64876	92	
281.80875	106	
282.14777	88	
282.86411	98	
285.09440	76	
285.85706	154	
286.15681	98	
286.84993	656	1+
287.01977	86	
289.87894	268	1+
290.85668	80	
293.06549	98	
293.10474	152	
293.99618	84	
294.11100	74	
296.80617	78	
297.01135	106	
297.88627	244	1+
297.98988	84	
298.30877	114	
298.37372	90	
298.41402	86	
298.86801	90	
299.05942	82	
303.44545	92	
303.82618	78	
305.10771	80	
306.80222	82	
306.86884	76	
307.81174	92	
308.86378	118	
308.88454	96	
309.14867	74	
309.87689	92	
312.34545	86	
312.82767	90	
313.87333	86	
315.87448	148	1+
318.10321	80	
323.08762	80	
323.92233	88	
324.88724	174	1+
324.90861	82	
325.32748	76	
330.00488	88	
334.54974	86	
334.82585	76	
336.13002	90	
336.96518	92	
337.04494	74	
338.12804	84	
338.79756	126	
338.92236	92	
339.87599	74	
340.09990	92	
341.80501	88	
END IONS

###FS:    #m/z: 322.92851 #charge 1+
###MS: 133
###MSMS: 134
BEGIN IONS
TITLE=Cmpd 100, +MS2(322.9285), 28.0-35.0eV, 2.9min #134
RTINSECONDS=173.81
SCANS=133-134
PEPMASS=322.92851	3167546
CHARGE=1+
85.81537	90	
186.91932	80	
193.88261	76	
195.92290	86	
197.91492	72	
197.95784	72	
201.04354	110	
202.46352	70	
203.40942	90	
205.94894	166	
209.09275	90	
212.55004	92	
215.92511	94	
215.97028	92	
216.88603	76	
219.03069	110	
219.18004	72	
221.06727	92	
221.86948	72	
221.93841	122	
222.94510	118	
223.95554	70	
224.14118	78	
225.93731	74	
227.95680	100	
228.89451	90	
230.83470	78	
230.84810	90	
230.90321	90	
234.44547	100	
234.88446	96	
235.97264	72	
236.48756	92	
236.96381	96	
237.05460	70	
237.90190	72	
238.89560	76	
238.93498	134	
239.08345	136	
239.09876	100	
239.78961	76	
240.07968	208	1+
240.93907	3474	
241.84715	80	
241.93840	12762	1+
242.94047	8434	1+
243.90876	130	1+
244.82395	76	
244.90538	142	1+
244.93838	2132	1+
245.13073	100	
247.06080	74	
247.38896	74	
247.97583	146	
248.99669	80	
249.04368	76	
249.13191	84	
249.93329	98	
250.16626	110	
251.00598	72	
251.07012	76	
251.93078	72	
252.06917	96	
252.98445	72	
253.91866	154	
254.83151	98	
254.91749	70	
254.93714	94	
256.89394	112	
257.13387	80	
257.79703	184	
257.84331	72	
258.83059	230	1+
259.13257	70	
260.95814	82	
261.83771	238	1+
262.05626	72	
262.15767	74	
262.90384	78	
263.06679	72	
263.14737	122	
263.82366	200	1+
264.15369	80	
264.36085	80	
264.85241	210	1+
265.05328	98	
265.90649	92	
267.06513	78	
267.30598	84	
267.84035	76	
268.34499	74	
268.84177	72	
269.86493	102	
270.06942	84	
270.43289	72	
270.84878	76	
270.95091	134	
271.80777	82	
271.89878	110	
272.84151	252	1+
272.94862	72	
273.97009	82	
274.15705	92	
274.86529	76	
274.90391	96	
275.86278	150	
275.98792	102	
276.84961	70	
276.98833	72	
279.08843	712	1+
279.13209	88	
279.80549	86	
279.99259	74	
280.11563	74	
280.90846	78	
281.36656	82	
281.96819	88	
281.98486	130	
282.22018	84	
282.83209	188	1+
282.96489	86	
283.04769	78	
283.06739	106	
284.29247	388	1+
284.34255	72	
284.47298	76	
284.84886	222	1+
284.86104	222	1+
285.09667	76	
285.94941	74	
285.98273	72	
287.79682	124	
288.75719	74	
289.04309	72	
289.13096	78	
289.88252	130	
289.89425	132	
290.36620	84	
290.85169	328	1+
290.88942	80	
291.13043	70	
291.89343	76	
292.97699	78	
293.02755	80	
293.11788	82	
293.17259	70	
294.16384	80	
294.86754	150	
295.84474	80	
296.06839	78	
298.80250	72	
302.92557	72	
308.86620	144	
309.86796	102	
310.01305	94	
310.98016	84	
311.03250	96	
315.11460	84	
318.84545	108	
319.17726	84	
319.88862	90	
320.39169	102	
320.82297	84	
322.90201	78	
322.98608	72	
325.02159	72	
327.98830	78	
END IONS

###FS:    #m/z: 340.93909 #charge 1+
###MS: 133
###MSMS: 135
BEGIN IONS
TITLE=Cmpd 101, +MS2(340.9391), 28.0-35.0eV, 2.9min #135
RTINSECONDS=174.582
SCANS=133,135
PEPMASS=340.93909	1100136
CHARGE=1+
68.43774	94	
120.14159	80	
180.88166	82	
190.92777	72	
190.94551	162	
191.95628	114	
192.92495	74	
192.94606	104	
193.96498	80	
194.90829	76	
199.86896	142	
200.00018	70	
202.94035	88	
205.94891	160	
208.02184	74	
208.94033	76	
208.95971	144	
210.90080	82	
212.87447	174	1+
213.93840	732	1+
215.41110	78	
215.88451	134	
215.93269	276	1+
215.96919	154	
218.87706	128	
220.86808	78	
224.95286	98	
225.09293	90	
225.80276	84	
227.94481	278	1+
228.05930	82	
228.83958	164	
228.92904	136	
229.84466	72	
229.88741	344	1+
230.88975	294	1+
231.94971	920	1+
232.07662	80	
232.89468	80	
233.89548	166	
233.94601	220	
234.90612	84	
235.89138	78	
237.07707	72	
238.83880	76	
239.95691	82	
240.14545	78	
240.23147	162	
240.99376	82	
241.09277	78	
241.16125	72	
241.84068	476	1+
243.82954	444	1+
244.08190	72	
244.86328	82	
245.91180	90	
246.13521	76	
246.85208	98	
246.88928	74	
246.97384	124	
248.03605	284	1+
248.89785	408	1+
249.04042	222	1+
249.90120	246	1+
249.95918	434	1+
250.82953	98	
251.92715	102	
252.07502	110	
252.95306	80	
253.42412	76	
254.83527	78	
254.96381	294	1+
255.07563	110	
256.85139	120	
256.91261	266	1+
256.96377	206	
257.01373	82	
257.86681	86	
258.84682	164	
258.89913	138	
259.03335	72	
259.85320	212	1+
259.95578	336	
260.14149	80	
260.79527	78	
260.83316	634	1+
261.94075	74	
262.07202	78	
262.88766	78	
262.92416	312	1+
263.04323	70	
263.82866	84	
264.39104	86	
268.01918	100	
268.78155	74	
269.08952	84	
269.85546	152	
269.89858	78	
272.47005	84	
272.50057	72	
272.92977	276	
272.97847	162	
273.79443	138	
273.80930	88	
274.86173	272	1+
275.03575	94	
275.99001	84	
276.85516	244	
276.88623	88	
276.96932	202	1+
276.98129	164	
277.78805	72	
277.86336	290	
277.92162	218	1+
278.84504	1146	1+
278.94673	82	
280.07027	82	
280.84781	288	1+
280.93413	232	
281.03699	76	
281.05338	78	
281.89214	76	
282.54615	76	
282.87411	116	
284.09791	76	
284.94167	120	
287.10292	80	
287.41295	78	
289.04133	72	
290.86658	120	
293.88555	82	
294.06057	76	
294.84735	110	
294.86852	72	
295.84230	342	1+
295.88252	82	
295.93858	126	
295.99591	78	
296.05364	108	
296.84727	244	1+
297.39908	102	
298.01777	72	
298.30577	78	
299.75194	80	
299.83687	74	
299.87621	118	
300.05619	70	
300.38377	72	
300.94365	72	
302.17285	174	
303.96109	84	
304.05510	90	
304.08094	72	
306.13336	80	
308.86829	100	
311.87935	140	
312.42140	72	
313.03402	90	
313.61002	100	
315.83643	80	
317.87341	82	
321.26943	82	
323.40344	92	
324.78476	78	
324.91138	102	
327.14377	82	
328.87668	80	
329.86974	110	
330.01283	72	
330.88534	74	
334.82386	80	
338.28604	74	
338.80094	100	
339.64005	104	
342.90991	80	
343.90596	188	1+
344.41833	84	
END IONS

###FS:    #m/z: 363.95505 #charge 1+
###MS: 133
###MSMS: 136
BEGIN IONS
TITLE=Cmpd 102, +MS2(363.9551), 28.0-35.0eV, 3.0min #136
RTINSECONDS=175.354
SCANS=133,136
PEPMASS=363.95505	539042
CHARGE=1+
59.12075	80	
86.57930	80	
182.86692	98	
186.93677	150	
189.86134	292	
191.85781	388	
193.90502	84	
207.87030	104	
207.94501	208	
208.95600	94	
209.94312	1184	1+
210.88197	132	
210.93113	152	
212.87854	1442	1+
215.40750	100	
218.90704	82	
222.13815	96	
222.94942	428	1+
224.82321	86	
224.94944	720	1+
226.89264	94	
226.94632	7162	1+
226.97133	298	
227.88892	550	1+
227.92830	160	
228.94081	6834	1+
230.84415	96	
230.85859	84	
230.88829	1712	1+
230.90936	150	
232.88430	646	1+
233.09912	82	
233.39803	90	
233.82996	150	
234.87843	126	
236.19719	80	
237.06509	132	
237.63716	90	
238.93914	120	
238.97484	112	
240.09466	82	
240.88370	84	
240.93878	728	
240.96130	378	1+
241.93803	2672	1+
242.81765	124	
242.90170	202	1+
242.94020	1928	1+
244.81842	86	
244.90504	172	1+
244.95592	4530	1+
245.81751	82	
245.93953	320	
245.99649	84	
246.95141	4120	1+
248.11955	102	
248.63428	102	
248.80308	80	
248.89858	364	
249.04094	92	
249.10997	98	
250.94499	340	
250.96620	84	
251.05852	88	
252.95307	92	
253.08981	144	
253.80348	80	
253.83713	82	
253.90411	118	
255.04140	82	
255.10582	112	
255.86580	144	
256.88783	82	
258.84263	126	
259.07760	166	
260.05227	84	
260.83555	116	
260.89029	282	1+
260.96843	198	
261.05125	82	
262.02418	96	
262.04807	260	1+
263.05189	206	1+
263.58506	84	
264.81786	162	1+
264.97637	170	1+
265.43097	100	
266.81057	326	
266.83661	130	
267.88448	90	
267.97075	620	
268.81577	92	
268.92864	88	
268.95507	108	
269.96847	836	1+
270.48943	84	
271.91346	104	
273.79620	114	
274.82435	88	
275.97665	132	
276.83289	86	
277.08788	226	1+
277.85190	174	
277.96793	80	
278.45131	100	
278.79762	150	
278.84684	94	
279.38238	80	
279.85080	204	
280.78996	448	1+
281.03131	100	
281.90401	200	1+
282.10979	86	
282.79584	84	
282.83342	208	1+
283.08430	82	
283.78823	240	
283.81057	80	
283.86147	132	
284.29054	86	
284.79826	106	
284.82135	264	1+
285.65251	116	
285.84554	198	
285.88858	84	
285.93104	240	1+
286.81272	86	
286.88452	80	
288.06743	130	1+
288.80932	88	
289.00161	80	
289.44393	144	
289.88160	254	
289.96770	94	
290.85291	138	
292.87815	92	
293.11792	118	
293.44362	98	
294.84438	82	
294.86501	108	
296.80749	120	
296.85164	118	
298.80006	710	1+
299.86583	194	
301.79983	178	
301.85985	328	
302.80391	82	
302.86010	142	
303.85367	584	1+
305.83532	142	
305.92744	82	
306.84471	136	
306.88168	96	
306.93308	114	
310.05611	88	
311.85560	82	
313.87138	128	
315.81652	84	
316.81345	200	1+
321.42995	94	
321.89597	120	
322.92651	428	
323.81660	112	
326.86590	102	
326.88004	104	
328.66684	94	
328.82165	138	
330.89867	80	
331.86473	118	
336.37174	92	
336.94482	112	
337.09188	112	
339.10214	80	
339.82428	132	
340.93819	100	
348.26861	88	
355.82978	84	
356.76850	94	
359.78780	80	
362.86174	92	
367.80949	94	
368.16857	192	
END IONS

###FS:    #m/z: 340.93906 #charge 1+
###MS: 137
###MSMS: 138
BEGIN IONS
TITLE=Cmpd 103, +MS2(340.9391), 28.0-35.0eV, 3.0min #138
RTINSECONDS=179.021
SCANS=137-138
PEPMASS=340.93906	1080406
CHARGE=1+
76.71965	82	
190.95098	134	
192.92743	226	
196.88149	76	
197.86630	100	
198.89576	80	
203.93358	84	
205.83870	90	
208.93670	110	
208.96144	122	
210.93525	174	
212.87818	92	
213.93893	1038	1+
214.87814	152	
215.86182	118	
215.88676	86	
215.93520	156	
221.88790	120	
223.04178	78	
223.95562	146	
224.89013	80	
226.80644	94	
226.83373	228	1+
227.83713	152	1+
228.03698	76	
228.07420	84	
228.92216	86	
230.38499	80	
230.88777	540	1+
231.94926	1034	1+
231.99636	80	
233.86125	192	1+
233.89874	168	
233.94643	162	
234.88893	100	
236.80110	78	
237.12659	90	
237.85525	192	1+
239.89967	78	
239.92158	146	
240.23183	90	
240.83773	122	
240.85666	172	
241.84381	186	
241.94319	156	
242.83109	102	
242.85040	106	
242.94163	94	
242.95933	100	
243.83527	372	1+
244.98464	80	
245.39040	76	
246.04837	80	
248.85332	76	
248.98524	130	
249.03728	134	
249.44224	84	
249.96259	146	
250.89812	132	
250.96919	126	
251.83706	118	
251.96189	92	
253.42022	114	
254.90113	180	
254.96874	202	
255.07846	108	
255.10050	94	
255.32960	90	
255.94410	82	
256.82899	82	
256.87804	176	
256.89523	142	
257.91298	90	
257.93970	128	
257.96145	82	
258.82707	76	
258.84590	304	
259.84823	168	
259.95128	94	
260.83524	600	1+
261.85122	132	
261.88135	82	
261.97858	94	
262.47254	76	
262.82288	138	
262.84410	98	
262.87211	78	
262.92479	132	
263.06097	80	
264.86022	134	
265.86465	92	
266.91700	76	
266.99507	84	
267.82888	124	
267.86969	78	
268.95772	78	
269.55711	92	
269.82336	88	
270.82799	140	
271.82759	126	
272.84409	140	
272.86727	86	
273.02382	98	
273.05986	118	
274.85773	136	
275.86002	78	
276.85588	858	1+
277.96383	198	1+
278.84297	1094	1+
279.87976	80	
280.93644	132	
281.89148	80	
283.86471	90	
284.12934	80	
286.11343	84	
287.91047	88	
288.75113	94	
288.80040	78	
288.84336	90	
289.89589	234	
290.34098	80	
290.80419	200	1+
290.88051	96	
291.51798	100	
294.84616	354	1+
294.86644	118	
296.86923	94	
297.88919	126	
297.97147	170	
298.30513	210	
298.44176	94	
299.87087	78	
300.87894	128	
301.82390	86	
301.85935	452	1+
303.06104	82	
304.15157	78	
307.17630	98	
307.79568	160	
307.88708	108	
308.86427	94	
308.92437	90	
311.90118	84	
312.80242	124	
313.37972	78	
313.94497	78	
315.15357	94	
316.86842	124	
318.24771	78	
320.89521	76	
321.87016	88	
321.94962	106	
324.03505	82	
325.14112	100	
326.61970	76	
329.87438	86	
331.90244	88	
335.80525	82	
338.79312	128	
339.77135	88	
339.88923	92	
341.26005	104	
345.05040	76	
345.71814	110	
346.26430	84	
END IONS

###FS:    #m/z: 363.95484 #charge 1+
###MS: 137
###MSMS: 139
BEGIN IONS
TITLE=Cmpd 104, +MS2(363.9548), 28.0-35.0eV, 3.0min #139
RTINSECONDS=179.793
SCANS=137,139
PEPMASS=363.95484	501866
CHARGE=1+
63.53011	92	
179.18300	98	
189.86200	92	
191.85576	392	1+
193.93429	90	
196.88531	142	
196.91577	86	
197.50902	92	
207.87152	250	1+
207.94864	104	
209.94300	1088	
210.88830	88	
212.87816	976	1+
222.95228	268	1+
223.88441	120	
224.88934	142	
224.95110	844	1+
224.97780	174	
226.94612	7318	1+
228.89435	412	
228.94092	6548	1+
229.03608	80	
230.85307	92	
230.88850	1538	1+
230.93343	122	
232.88452	382	1+
235.43723	94	
236.11757	92	
236.43857	128	
236.89937	82	
237.05453	136	
238.06786	226	1+
238.93544	126	
239.42168	80	
239.45776	86	
240.51534	94	
240.84518	100	
240.93881	896	
240.96258	302	1+
241.08922	144	
241.83111	98	
241.91728	90	
241.93844	2656	1+
242.94098	1840	1+
244.84510	218	1+
244.90103	112	
244.95574	3842	1+
244.99100	82	
245.94071	264	
246.95149	3846	1+
246.97943	118	
248.80477	132	
248.89859	708	1+
248.97161	92	
249.07419	82	
249.80316	82	
250.94920	108	
250.96940	134	
252.95209	88	
253.90214	162	
255.54956	94	
255.94415	84	
257.37836	100	
258.90306	94	
259.37542	94	
259.84387	206	1+
259.86849	124	
259.93551	88	
260.08205	80	
260.83901	274	1+
260.96849	400	
261.85054	226	1+
262.45166	84	
262.97373	138	
263.97132	82	
264.40695	82	
264.95651	82	
265.08339	96	
265.78557	114	
265.85260	212	1+
265.97981	140	
266.78353	88	
266.81296	318	1+
266.97319	90	
267.97138	824	
268.95535	170	
269.96728	1136	1+
270.79842	100	
271.06219	144	
271.70240	82	
271.89280	82	
271.91254	374	
271.95771	108	
272.84413	142	
275.80767	122	
276.85527	162	
277.10314	86	
277.80573	94	
278.79375	126	
278.84868	340	1+
279.10253	120	
280.83447	138	
281.00880	200	
281.79548	162	
281.82333	86	
281.86128	276	1+
282.06298	202	1+
282.78419	550	1+
282.79730	120	
283.35639	160	
283.45085	94	
283.85399	86	
284.82580	104	
284.86550	142	
285.84321	348	
286.40438	92	
286.80700	218	1+
288.10246	98	
289.86743	134	
289.92543	184	1+
290.85201	188	1+
292.12967	108	
292.43487	90	
293.11716	170	
294.80545	160	
294.85223	80	
294.98993	82	
295.84886	88	
296.57343	90	
296.80616	140	
296.86248	198	1+
296.92886	90	
298.14873	94	
298.80167	628	1+
301.80172	132	
301.85965	402	1+
302.24447	90	
303.80159	160	
303.85442	408	1+
304.79894	92	
304.81764	96	
305.05157	92	
306.79560	84	
306.85783	174	1+
307.83911	132	
308.28690	128	
309.96160	80	
310.86955	116	
312.18948	80	
312.87226	130	
313.42297	88	
314.97285	88	
316.80689	216	1+
318.53067	104	
318.87231	90	
319.16509	82	
321.87136	88	
322.85818	88	
322.88823	104	
322.92869	330	1+
324.03930	96	
326.33562	84	
326.87271	336	1+
328.95177	104	
331.12450	86	
333.73732	84	
336.94200	100	
337.84572	100	
339.83147	136	
340.93337	96	
345.62452	90	
347.74921	80	
349.11047	84	
349.75963	84	
351.35976	82	
351.89631	84	
353.19681	100	
354.41146	82	
354.95486	104	
359.40825	94	
363.95030	122	
364.24780	90	
364.69564	98	
365.20799	136	
367.06570	114	
367.89169	80	
368.77788	92	
368.84020	142	
END IONS

###FS:    #m/z: 336.94400 #charge 1+
###MS: 137
###MSMS: 140
BEGIN IONS
TITLE=Cmpd 105, +MS2(336.9440), 28.0-35.0eV, 3.0min #140
RTINSECONDS=180.564
SCANS=137,140
PEPMASS=336.94400	38418
CHARGE=1+
63.67314	90	
71.43408	86	
122.23519	80	
142.28643	78	
183.82480	74	
196.88990	76	
200.84479	86	
200.86744	74	
203.92977	78	
204.03885	76	
205.41051	86	
205.91275	96	
205.94612	88	
207.97145	76	
208.98060	188	
210.88281	276	1+
211.94402	2982	1+
212.87675	338	1+
213.93876	1420	1+
215.88704	190	
215.93411	86	
216.89091	128	
221.84740	78	
222.84150	84	
222.95542	144	
223.96489	94	
225.86154	88	
226.89071	84	
226.97137	106	
227.89073	382	1+
227.91263	74	
228.83992	98	
228.86088	90	
229.95383	2310	1+
229.97698	88	
230.86094	112	
230.88960	758	1+
231.82749	78	
231.94824	1956	1+
233.83460	130	
233.89424	146	1+
233.94384	178	
234.88069	184	
235.38341	124	
235.89195	132	
236.14765	158	
236.90135	88	
237.06384	80	
238.85827	134	
238.88421	76	
239.64297	100	
239.87593	84	
240.83913	88	
241.04333	100	
241.84199	386	
242.88554	114	
243.83075	78	
247.96614	764	1+
248.05000	76	
248.89625	390	1+
249.80523	90	
249.89975	256	1+
249.92529	90	
249.96423	410	1+
249.98582	82	
250.82826	194	
250.83732	274	1+
250.92045	80	
251.95615	136	
252.09661	74	
252.81055	82	
252.97053	1822	1+
253.08352	128	
253.90444	406	1+
253.92085	92	
253.95938	82	
254.08822	76	
254.96566	720	1+
255.06662	92	
255.84189	92	
256.95777	124	
257.09891	80	
257.79383	94	
257.81146	90	
257.84864	168	1+
260.82719	74	
260.84989	156	
261.05328	74	
261.38865	80	
262.07438	86	
263.13990	86	
265.98081	74	
266.88219	80	
266.91971	132	
267.84520	136	
268.50783	78	
268.83923	540	1+
269.07943	76	
269.86371	176	1+
269.95489	92	
270.98279	450	1+
271.84327	120	
271.91294	146	
272.91702	86	
272.97398	134	
274.84769	108	
274.87717	100	
275.81830	214	1+
275.86857	352	1+
275.89040	98	
276.85559	202	
277.44819	100	
278.15846	90	
278.85898	92	
278.94534	80	
279.10118	120	
279.83243	178	
280.10448	78	
281.12977	78	
282.04568	148	
282.81834	76	
283.02745	238	
284.35899	92	
284.89092	132	
285.85349	112	
285.88135	80	
286.85492	492	1+
286.91205	292	1+
289.00786	120	
289.17678	106	
289.42751	80	
289.93330	88	
290.50431	76	
290.85670	230	1+
292.10890	132	
293.10690	134	
293.85055	118	
293.99863	208	
294.84363	108	
294.86973	130	
295.00775	80	
296.85460	90	
297.87996	92	
298.30546	132	
299.87235	106	
300.05600	78	
300.87771	74	
301.86477	74	
302.88319	84	
303.85384	220	1+
304.58869	78	
307.43261	80	
308.40445	94	
308.86721	178	
309.86970	198	1+
310.06241	74	
310.41309	86	
311.01800	74	
311.83404	76	
312.87302	152	
313.80788	78	
317.04653	82	
318.08784	104	
318.86366	74	
318.89010	72	
318.92746	100	
319.85928	122	
320.36726	94	
322.38169	102	
323.88244	76	
327.71949	74	
328.82243	78	
329.75391	76	
333.62971	88	
334.89559	74	
338.04464	84	
338.80370	72	
342.02493	74	
END IONS

###FS:    #m/z: 340.93917 #charge 1+
###MS: 141
###MSMS: 142
BEGIN IONS
TITLE=Cmpd 106, +MS2(340.9392), 28.0-35.0eV, 3.1min #142
RTINSECONDS=184.223
SCANS=141-142
PEPMASS=340.93917	1181948
CHARGE=1+
140.32763	80	
185.07064	82	
186.86741	80	
189.04072	76	
190.92777	84	
190.94987	82	
191.89605	102	
191.95344	120	
192.44260	84	
192.92120	154	
196.88317	88	
203.57048	82	
208.93770	168	
208.95614	78	
210.10786	86	
210.93775	214	
213.86223	78	
213.88031	116	
213.93710	912	1+
214.88338	78	
215.88802	172	
215.95786	80	
217.88097	126	
218.37154	82	
219.02715	94	
220.74388	76	
221.88792	76	
222.94632	78	
222.97344	116	
223.87903	86	
223.95572	292	
225.83036	78	
225.87653	106	
226.90543	88	
226.94617	422	1+
228.93625	112	
230.97602	76	
231.09183	86	
231.88924	174	
231.90900	92	
231.94944	1252	1+
233.89822	278	
233.94569	118	
235.89364	176	
236.85716	160	1+
238.06504	162	
238.83803	78	
239.94080	86	
240.23001	174	
240.50577	78	
240.83671	500	1+
240.85075	76	
241.06650	86	
241.84112	364	1+
243.83319	188	
244.78642	116	
244.95733	168	
246.38965	94	
248.86038	120	
248.94052	76	
249.03719	78	
249.96128	616	1+
250.99122	88	
251.09928	90	
252.56466	80	
253.92468	76	
254.91681	122	
254.96356	516	1+
255.13201	102	
256.27430	88	
256.87918	82	
256.96034	78	
257.82557	144	
257.90832	98	
257.96075	78	
258.14518	84	
258.84791	572	1+
259.37948	80	
259.55142	94	
259.89182	90	
260.83188	626	1+
260.86503	76	
262.84072	370	1+
262.92293	306	1+
263.05992	116	
263.38376	82	
263.99206	86	
264.32491	102	
264.91292	86	
265.01564	78	
265.07641	90	
266.84563	112	
267.97203	140	
270.85899	106	
271.78655	138	1+
271.84634	80	
272.83030	300	1+
274.07369	146	
274.86071	90	
274.89966	80	
275.84617	94	
276.85159	332	
276.98456	108	
277.86307	178	
278.84413	1328	1+
278.86996	118	
279.80539	84	
279.92821	146	
280.83785	296	
280.93301	126	
280.99579	106	
281.43021	84	
281.81361	80	
282.37045	86	
282.87361	208	
282.92184	122	
282.93963	120	
285.93590	114	
287.87319	80	
288.86172	80	
290.74931	78	
290.94410	88	
291.81462	144	
292.44343	120	
293.06311	150	
293.84846	114	
294.06658	80	
294.80614	216	1+
294.85884	480	1+
296.86940	84	
297.81444	136	
297.97593	206	
298.03481	78	
298.85332	82	
298.96788	82	
299.04881	124	
299.87192	150	
300.92669	76	
302.04885	130	
302.86146	82	
302.94595	86	
303.02828	76	
304.40642	78	
306.43639	76	
307.88816	98	
310.87829	100	
311.85121	78	
313.26000	92	
314.10147	96	
315.55259	92	
316.39950	94	
317.03111	94	
317.85390	82	
321.76232	82	
323.01917	80	
324.38011	100	
324.88922	104	
326.08715	82	
326.82736	160	
334.89568	82	
337.95178	76	
338.82838	86	
339.04293	96	
339.26719	108	
341.81372	90	
342.79033	122	
342.92027	78	
END IONS

###FS:    #m/z: 363.95497 #charge 1+
###MS: 141
###MSMS: 143
BEGIN IONS
TITLE=Cmpd 107, +MS2(363.9550), 28.0-35.0eV, 3.1min #143
RTINSECONDS=184.995
SCANS=141,143
PEPMASS=363.95497	590964
CHARGE=1+
55.11601	86	
146.42157	86	
177.93618	88	
178.93184	84	
182.86889	88	
183.06324	106	
188.86681	80	
189.86383	232	
191.85853	256	
193.08517	82	
194.88889	150	
203.92650	82	
206.35532	82	
207.94383	122	
209.86777	152	
209.94186	1168	1+
210.00120	92	
210.12940	90	
210.88203	182	
210.95508	88	
212.87864	992	1+
213.89831	136	
218.90721	170	
222.95275	150	
224.95089	1180	1+
225.88622	116	
226.61414	96	1+
226.87157	130	
226.94625	8494	1+
226.97047	268	
228.03813	86	
228.89749	290	
228.94124	6390	1+
229.12470	80	
229.66974	80	
230.78954	176	1+
230.84760	174	
230.88813	1660	1+
233.87598	90	
236.89213	96	
238.43113	112	
238.91450	84	
238.93965	94	
240.85268	82	
240.93923	1248	
241.93788	3346	1+
242.94003	2244	1+
242.95907	420	1+
244.09178	82	
244.95584	4224	1+
245.02200	80	
245.93754	312	
246.43765	90	
246.90568	100	
246.95172	4224	1+
248.03040	262	
248.89818	648	
250.80308	110	
250.89493	180	
250.94474	124	
250.96827	364	
251.04427	216	1+
251.07122	128	
251.89562	108	
253.07998	114	
253.90495	256	1+
255.50816	84	
255.60068	106	
256.03039	94	
256.94102	86	
257.87483	82	
258.59105	94	
258.89153	94	
259.07796	124	
259.64031	84	
259.89727	136	
260.83374	124	
261.57941	88	
262.99122	86	
264.96124	150	
265.08443	116	
265.81950	126	
266.80693	320	1+
266.98498	94	
267.80663	214	1+
267.97179	842	1+
268.20528	90	
268.89840	84	
269.85465	156	
269.96761	1008	1+
271.78929	100	
271.90580	108	
271.91774	102	
272.80300	82	
275.86159	90	
276.07571	88	
276.42257	80	
278.79807	150	
278.84004	138	
278.89201	94	
279.00101	84	
279.09627	126	
279.79334	470	1+
279.85066	84	
280.79492	322	1+
280.83394	148	
281.78575	210	1+
282.78867	146	1+
282.83970	96	
283.06631	144	
283.85184	138	
283.98335	138	
284.82662	190	
285.84428	248	
288.81356	80	
289.86643	158	
289.88713	80	
290.16354	86	
292.86106	162	1+
293.11452	136	
293.91934	112	
294.37623	82	
294.43310	94	
294.92010	80	
296.85463	122	
297.80652	150	
297.86728	80	
298.16603	102	
298.80302	520	1+
298.91921	84	
299.15715	92	
299.80037	92	
300.79601	214	
300.92228	108	
301.79793	152	
301.85710	194	
301.92211	84	
302.79521	140	
303.08599	80	
303.85527	502	1+
304.01422	102	
304.11519	200	1+
305.43550	82	
307.39562	88	
309.39708	82	
309.87209	144	1+
310.78740	86	
311.15142	132	1+
311.92924	80	
315.01639	84	
315.07513	106	
315.40854	86	
317.87391	246	1+
318.40078	82	
319.85561	124	
320.07693	130	
320.12363	94	
321.22277	102	
321.81733	120	
321.85673	118	
322.81471	104	
322.88482	84	
322.92581	112	
323.40529	104	
324.00778	112	
325.58179	82	
325.88043	334	1+
325.89911	82	
326.86602	220	1+
327.83269	108	
337.06551	94	
338.85295	82	
340.93807	234	
344.77600	94	
345.79832	94	
345.96248	104	
349.21789	84	
350.83692	226	1+
361.24720	100	
361.77763	100	
363.94588	108	
365.09469	82	
366.79255	86	
END IONS

###FS:    #m/z: 507.84279 #charge 1+
###MS: 141
###MSMS: 144
BEGIN IONS
TITLE=Cmpd 108, +MS2(507.8428), 28.2-35.2eV, 3.1min #144
RTINSECONDS=185.767
SCANS=141,144
PEPMASS=507.84279	146038
CHARGE=1+
196.01500	572	1+
214.88627	402	
223.86271	142	
224.04388	148	
226.06281	136	
232.89378	272	
236.88677	268	
237.86087	130	
238.06140	224	
240.08049	138	
250.90512	190	
251.88854	386	1+
258.86949	150	
260.87739	402	1+
261.87983	312	1+
265.08427	130	
266.16572	224	
267.89850	140	
273.80530	254	1+
273.84954	468	1+
274.93496	170	
275.82846	286	1+
276.83299	172	1+
276.85026	138	
276.89736	128	
278.82961	140	
280.39057	250	1+
280.82746	146	
281.83658	124	
281.87472	196	
281.89581	190	
283.85893	124	
285.85320	198	
285.90157	154	
286.93485	198	1+
287.84914	2026	
287.89255	180	
289.87756	228	
290.12667	156	
290.86380	414	1+
292.05798	148	
293.80526	224	1+
293.87418	674	1+
294.85746	222	
295.85829	146	
295.88679	134	
296.13928	242	
296.81001	220	1+
296.85330	138	
297.86865	322	1+
297.95065	128	
298.85355	400	1+
300.84256	430	1+
301.84512	316	1+
303.86415	844	1+
304.25858	100	1+
305.86164	1852	1+
306.91605	142	
307.80930	146	
308.14042	784	1+
308.87219	2502	1+
310.15597	446	1+
310.84301	210	
310.89084	240	
311.88393	1814	1+
312.01878	270	1+
312.94806	126	
313.86451	566	1+
314.86618	478	1+
316.80313	342	1+
316.87151	362	1+
317.87471	200	1+
318.78578	124	
320.96004	124	
321.83466	212	
321.88787	124	
322.86960	986	1+
323.87385	846	1+
325.82876	132	
325.86084	268	
325.90454	198	
326.82941	126	
326.84718	170	
326.88124	3946	1+
329.86953	146	
330.82555	434	1+
330.84683	144	
330.87671	280	
331.88108	232	
332.84944	160	
332.87401	300	
333.80647	154	
333.83136	128	
333.88179	184	
335.84407	254	1+
335.88398	128	
336.87420	458	1+
337.82625	282	1+
338.83481	240	1+
338.85883	448	1+
340.81399	132	
340.89716	164	
341.82730	132	
341.90122	144	
343.87171	368	1+
345.83125	138	
345.87644	340	1+
347.77025	274	
348.17288	138	
348.78034	338	1+
348.91967	132	
349.76419	484	1+
349.82154	356	1+
350.79956	132	
350.87544	300	1+
350.88638	274	
351.06636	124	
351.91486	154	
353.84965	374	1+
353.92147	124	
354.80373	238	1+
355.88912	166	
356.00001	130	
357.74904	190	1+
357.78485	448	1+
357.83152	126	
357.87163	284	1+
360.86259	134	
361.76356	152	
361.86249	274	1+
365.78464	376	1+
366.83709	224	
367.18320	132	
367.70988	126	
367.76452	306	
367.84377	214	
367.90761	186	
368.83015	1084	1+
368.89566	262	
369.83390	894	1+
370.79470	204	
371.21879	126	
371.82435	182	
372.71316	146	
372.82266	216	
373.71973	128	
373.77634	206	
373.81111	146	
374.81280	156	
374.83009	134	
375.12342	158	
376.75737	288	1+
376.78578	182	1+
379.89408	196	1+
380.72958	136	
380.85221	190	
381.71600	220	1+
381.84108	344	
382.85756	220	
383.77589	134	
384.84886	628	1+
385.77611	276	1+
385.82367	188	
386.73158	224	1+
386.83750	1020	1+
387.81888	156	
387.84278	742	1+
388.80758	208	
389.19994	496	1+
389.80175	184	
390.77732	176	
390.83934	564	
391.83584	296	
392.72283	128	
392.77887	134	
392.82357	1398	1+
393.07336	142	
394.72685	124	
396.76888	290	1+
398.72920	262	1+
399.84698	560	1+
399.90384	156	
402.79376	212	1+
402.81865	128	
402.89365	114	1+
403.85972	338	1+
405.76524	126	
405.85428	574	1+
406.73926	248	1+
407.71986	134	
407.76260	180	
407.83675	126	
407.86411	794	
408.06594	140	1+
408.76261	192	
408.84935	1486	1+
409.72910	246	1+
409.76774	164	
410.75684	160	
410.83499	1182	1+
411.16664	124	1+
412.83422	404	1+
413.07593	204	
413.75219	168	
413.87417	134	
415.83801	160	
417.85960	414	1+
421.78304	134	
421.88043	260	
421.94698	132	
422.86609	352	
423.77069	344	1+
423.86860	260	
424.86716	254	
425.75945	454	
425.87977	148	
426.75585	300	
426.85942	1330	1+
427.74534	302	
428.06153	132	
428.74209	168	
428.77484	124	
428.84432	1942	1+
429.70035	144	
429.74534	128	
431.86424	336	
432.85267	722	1+
433.85040	536	1+
440.89932	130	
441.78431	174	1+
444.86932	1550	1+
446.76628	140	
446.89073	262	1+
447.71008	608	1+
447.87705	142	
449.87978	426	1+
450.75899	198	
457.89774	454	1+
458.72493	126	
458.90100	324	1+
462.88129	630	1+
465.72214	438	
467.70100	194	1+
467.88718	716	1+
468.87383	128	
469.89905	228	1+
472.89534	150	
485.89370	524	1+
494.25348	118	1+
509.17496	206	1+
509.28996	212	1+
509.85479	242	1+
END IONS

###FS:    #m/z: 322.92834 #charge 1+
###MS: 145
###MSMS: 146
BEGIN IONS
TITLE=Cmpd 109, +MS2(322.9283), 28.0-35.0eV, 3.2min #146
RTINSECONDS=189.477
SCANS=145-146
PEPMASS=322.92834	3275222
CHARGE=1+
81.19938	74	
182.86226	112	
185.00207	74	
192.89430	86	
193.88984	72	
195.11239	72	
197.95625	94	
202.04896	68	
202.87916	76	
204.99214	72	
206.94144	70	
207.97308	94	
208.94018	108	
208.95816	80	
212.87983	288	1+
213.04954	78	
214.43558	90	
214.89107	132	
218.95073	80	
219.00693	78	
219.02048	100	
219.06170	78	
221.06891	78	
222.07076	82	
222.86438	92	
222.94665	128	
223.02110	72	
223.88500	68	
223.95725	406	1+
224.89028	106	
225.13342	84	
225.86153	122	
226.01114	78	
226.89977	78	
226.91660	86	
227.55716	74	
227.89764	146	
227.93110	166	
230.56950	70	
230.84882	136	
230.88964	282	1+
232.01040	82	
232.04667	74	
232.44504	80	
234.09544	84	
234.84024	96	
234.88712	72	
234.89892	74	
235.88209	82	
236.06327	74	
236.98296	70	
237.79231	78	
238.01601	70	
238.07718	456	1+
238.88359	178	1+
238.91271	76	
238.93715	246	
239.08062	446	1+
239.78460	80	
239.80765	68	
240.00153	76	
240.26790	78	
240.76505	100	
240.82391	72	
240.93958	3442	
240.96700	90	
241.79894	124	
241.93802	13650	1+
242.00128	98	
242.41797	88	1+
242.85596	84	
242.94033	9904	1+
243.04876	94	
243.43968	76	
244.82686	166	1+
244.93923	1978	1+
245.07443	72	
245.84622	72	
246.39899	106	
246.97852	360	1+
247.88354	76	
248.85894	84	
248.90342	72	
250.46727	106	
250.94932	74	
252.83166	202	1+
254.32583	78	
254.39455	82	
254.87639	76	
255.03920	74	
255.11413	114	
257.91047	72	
258.99953	192	1+
259.83638	68	
261.35895	86	
261.84176	86	
261.89108	78	
262.82212	184	
263.08670	70	
263.83220	86	
264.88746	90	
265.05919	156	
265.85858	80	
266.83441	122	
267.83648	70	
267.85870	76	
268.49971	78	
268.85009	68	
268.96178	92	
270.03720	82	
270.78377	70	
270.88010	70	
271.89458	86	
272.84533	132	
272.93707	72	
274.03297	82	
274.80451	178	1+
274.86327	72	
275.20723	72	
275.38216	76	
275.98391	72	
276.08977	82	
279.08987	1320	1+
280.01497	72	
281.55616	80	
281.83358	134	
283.06491	200	1+
283.78577	84	
284.29077	314	
284.89167	70	
285.28745	140	
285.48038	80	
285.88911	70	
287.97898	68	
289.86978	156	
290.80088	220	1+
291.16799	72	
291.72373	76	
291.85728	196	1+
292.01977	80	
294.80146	280	1+
294.86961	132	
295.85606	256	1+
296.95417	70	
298.91193	112	
299.79687	70	
299.83268	76	
300.82652	94	
300.86622	76	
301.89429	80	
302.81023	72	
303.87979	84	
304.97024	74	
305.80700	72	
307.17311	96	
307.80275	76	
308.16052	72	
308.86821	288	1+
309.81374	138	
311.80539	72	
312.86350	114	
312.94117	76	
313.87532	78	
314.86073	126	
316.81279	80	
320.25763	74	
320.80048	72	
322.72110	96	
324.88671	80	
325.26141	70	
325.78115	72	
328.16855	74	
END IONS

###FS:    #m/z: 507.84261 #charge 1+
###MS: 145
###MSMS: 147
BEGIN IONS
TITLE=Cmpd 110, +MS2(507.8426), 28.2-35.2eV, 3.2min #147
RTINSECONDS=190.247
SCANS=145,147
PEPMASS=507.84261	131996
CHARGE=1+
190.00427	128	
214.88587	282	1+
232.89607	606	1+
234.89328	460	
236.89051	164	
236.93082	132	
249.89305	196	1+
250.90493	142	
252.07917	226	
257.80031	132	
258.87220	136	
258.88937	176	
262.08313	150	
264.89032	292	1+
266.09347	134	
266.16484	156	
267.16856	120	
268.88153	256	1+
268.96713	166	1+
272.39704	196	
273.85463	136	
273.89182	128	
275.85199	190	
275.89221	134	
278.83262	294	1+
280.88235	160	
285.85711	200	
286.86155	144	
287.03639	134	
287.85034	1540	1+
287.95242	148	
289.87357	136	
290.87707	162	
291.86431	156	
293.06313	118	
293.86936	598	1+
296.87270	240	1+
297.80421	240	1+
298.85560	210	
299.85495	166	
300.81055	264	1+
300.84678	134	
301.84740	232	
303.86439	758	1+
304.88887	134	
305.86109	1698	1+
306.12482	244	1+
307.85906	202	
307.88871	264	
308.13983	928	1+
308.87295	1152	1+
309.85413	144	
310.15536	734	1+
310.87940	158	
311.88030	1186	1+
312.82251	128	
312.90901	180	1+
313.88219	188	
314.86149	780	1+
315.80625	210	1+
316.77739	272	1+
316.86401	142	
318.85434	218	1+
318.96474	198	1+
319.41452	160	
320.09708	130	
320.82356	336	1+
321.79139	202	1+
322.85263	234	
323.83882	166	1+
323.87012	454	
323.91413	126	
324.86108	172	
326.88200	3246	1+
328.82211	134	
328.88110	434	1+
330.06251	134	
330.16315	202	
330.81645	128	
330.84227	202	1+
330.87261	320	1+
331.81598	120	
332.87221	530	1+
334.87418	128	
335.84080	190	
337.81742	160	
337.87869	456	1+
337.92479	198	1+
341.80031	126	
341.84926	154	
343.86945	198	
344.81755	172	1+
345.85699	212	1+
346.77520	166	
346.87456	188	1+
346.92248	146	
347.06199	236	1+
347.37403	216	1+
347.77185	584	1+
348.83398	208	
349.75953	476	1+
349.77508	230	
349.82819	148	
349.85113	128	
350.88257	272	
351.18000	124	
351.94329	142	
353.77748	232	1+
353.85348	394	
355.77442	140	
355.79767	120	
355.84338	132	
355.89368	188	
356.85892	264	1+
357.78309	162	
357.84227	122	
358.76901	124	
359.81337	142	
360.89372	120	
362.81714	172	1+
362.86112	364	1+
364.77599	404	1+
365.75762	194	
366.18228	192	
366.80039	136	
366.83629	294	1+
367.76396	424	
367.80959	204	
368.84667	118	
369.83243	640	1+
370.79862	374	1+
371.84191	142	
371.90258	190	
372.77651	276	
372.79811	198	1+
372.81931	284	
373.83580	246	1+
373.89723	152	
375.78195	164	
375.81775	150	
376.80383	174	
380.78621	220	1+
380.86490	172	
381.77682	254	1+
381.83758	542	
382.85536	154	
384.85053	466	1+
385.77395	164	
385.82532	184	
386.82761	132	
386.90034	184	1+
387.84370	334	1+
388.79428	138	
389.19687	296	1+
390.83504	936	1+
390.87772	122	
391.73197	130	
392.82353	634	1+
392.88378	144	
394.79812	212	1+
394.82489	454	1+
395.80428	150	1+
396.74365	162	
397.82337	138	
398.72345	124	
399.68457	156	1+
399.84627	902	1+
402.81701	122	
402.86303	698	1+
403.87104	476	1+
405.85891	170	
406.76257	144	
406.85728	160	
407.73845	170	
407.86519	448	
408.74088	122	
408.75833	210	
408.84888	1256	1+
409.73422	488	1+
410.83588	1810	1+
412.83854	212	
413.86264	352	1+
415.83761	132	
416.75819	126	
416.87179	134	
417.85729	164	
420.83374	254	1+
420.87843	216	
421.78063	138	
422.86473	168	
422.87597	162	
423.76761	184	
423.86883	540	1+
424.76663	198	
424.85583	244	
425.73593	236	
425.75484	266	
425.86231	216	
426.77360	408	1+
426.85941	920	1+
427.73919	320	
428.75258	194	
428.84409	1664	1+
428.88299	144	
429.69952	474	1+
429.87427	132	
430.84516	384	
431.86659	282	
432.86478	168	
433.71733	184	1+
433.85161	278	
434.19260	202	
434.84239	314	1+
442.68349	202	1+
443.77981	274	1+
444.86913	1520	1+
445.74771	244	1+
446.71495	118	
446.87421	258	
447.70964	202	
447.88248	184	
448.69683	136	
448.76543	138	
449.74607	334	1+
449.87359	418	1+
450.70669	170	
453.88186	122	
457.75830	120	
457.92215	148	
458.90256	120	
462.87775	1042	1+
465.72844	124	
467.70024	120	
467.88541	450	
468.17882	98	1+
468.88553	270	
469.88508	264	
485.89612	572	1+
509.28605	338	1+
END IONS

###FS:    #m/z: 336.94370 #charge 1+
###MS: 145
###MSMS: 148
BEGIN IONS
TITLE=Cmpd 111, +MS2(336.9437), 28.0-35.0eV, 3.2min #148
RTINSECONDS=191.018
SCANS=145,148
PEPMASS=336.94370	38746
CHARGE=1+
114.29105	80	
191.96579	90	
196.88054	142	
196.93296	78	
198.96119	78	
205.94789	76	
209.37522	78	
210.88349	182	
211.94348	2334	1+
211.98784	76	
212.87711	866	1+
212.89326	80	
213.89285	78	
213.93887	1172	1+
214.88986	112	
215.81523	88	
215.88766	346	
215.93810	134	
217.37300	82	
217.84930	90	
218.90880	76	
222.88390	78	
224.98608	88	
225.03922	78	
225.95231	82	
226.87589	78	
226.96865	100	
227.83413	126	
229.90420	110	
229.95396	2478	1+
230.88755	972	1+
230.97683	74	
231.90087	176	1+
231.94825	1368	1+
231.99057	154	
232.82467	184	1+
233.86979	134	
235.11511	96	
236.07800	100	
236.20075	72	
237.06609	84	
240.83634	390	1+
241.86378	76	
242.95748	92	
243.04911	78	
243.83257	92	
244.10107	86	
244.37395	84	
244.84430	90	
244.89795	96	
245.04614	74	
246.61518	74	
246.89539	118	
247.96429	852	1+
248.37142	72	
248.89970	404	1+
249.12838	78	
249.83263	82	
249.96111	504	1+
249.98784	100	
250.83423	178	
251.07396	74	
251.83458	182	
251.96923	94	
252.83812	126	
252.96938	2090	1+
253.06454	86	
253.88745	76	
253.91275	130	
254.96541	578	1+
255.07215	188	
255.41397	100	
256.90292	150	
256.96403	178	
257.85095	74	
258.84996	364	1+
259.95394	196	
260.80143	86	
261.84979	136	
262.92948	160	
263.80228	82	
264.84834	92	
264.87241	94	
266.84625	72	
266.99094	112	
267.99520	84	
268.08961	84	
268.84038	250	
268.91043	74	
268.95901	72	
269.84299	186	
270.85734	118	
270.87322	88	
270.97733	158	
271.92126	126	
272.84561	222	
272.96444	80	
273.09665	74	
273.25509	76	
273.78927	74	
273.80541	76	
273.85156	110	
274.85510	78	
275.95104	76	
276.85615	564	1+
276.88847	96	
277.02729	80	
277.83965	74	
277.88615	86	
278.83547	108	
279.82949	112	
279.85271	170	
280.22670	76	
280.89705	100	
281.04685	90	
281.05566	82	
281.81557	72	
282.87453	108	
283.80848	78	
284.98680	78	
285.84650	462	1+
286.84655	314	1+
286.90551	78	
287.42983	76	
289.01388	88	
290.87676	86	
291.07139	90	
291.12214	82	
292.43307	84	
292.86109	100	
293.10677	360	
294.12222	140	
294.36199	140	1+
295.11425	78	
295.39056	76	
295.85394	118	
295.87640	144	
295.98819	112	
296.04740	82	
297.12577	76	
297.83161	74	
298.43311	78	
299.89848	76	
303.88641	78	
304.91214	94	
307.79652	76	
308.86397	138	
309.88343	88	
310.86991	296	
311.87652	126	
313.87299	208	1+
315.44574	92	
317.09009	74	
321.21626	80	
322.86351	104	
326.87021	208	1+
327.01255	76	
328.00589	78	
329.86764	138	
331.23395	104	
332.01014	76	
332.18443	74	
333.82942	80	
336.74971	122	
336.89176	76	
337.30433	72	
337.73066	74	
338.86796	72	
340.29682	80	
342.48598	74	
342.53852	82	
END IONS

###FS:    #m/z: 322.92861 #charge 1+
###MS: 149
###MSMS: 150
BEGIN IONS
TITLE=Cmpd 112, +MS2(322.9286), 28.0-35.0eV, 3.3min #150
RTINSECONDS=194.704
SCANS=149-150
PEPMASS=322.92861	3000692
CHARGE=1+
67.10049	80	
113.03448	72	
185.92847	72	
187.91636	70	
188.97855	68	
191.98445	68	
194.02990	84	
195.00635	66	
195.91423	66	
196.88319	88	
203.52479	66	
205.94613	72	
206.86160	78	
206.92872	76	
206.97121	72	
207.04011	106	
207.97185	92	
209.94422	74	
210.03132	98	
210.88111	72	
212.04200	68	
212.89551	74	
218.84173	72	
218.89264	78	
219.94033	64	
221.82369	78	
221.88686	108	
222.14373	80	
222.94630	218	1+
223.90800	82	
223.99415	92	
224.39525	72	
225.86889	78	
225.93795	92	
228.84982	74	
229.12839	76	
233.38442	76	
234.15004	88	
235.87653	104	
236.88660	72	
237.13400	94	
238.93814	564	
238.96230	70	
239.08085	108	
239.39886	92	
239.78877	80	
240.00451	84	
240.93935	3862	
240.96184	254	
241.05962	82	
241.19013	72	
241.94111	2364	
242.02409	78	
242.06036	80	
242.88732	148	1+
242.94045	8434	1+
243.21021	96	
243.82557	152	
244.82308	92	
244.93854	1824	1+
244.99293	158	
245.39019	88	
245.95217	96	
246.01653	164	1+
246.07012	92	
246.88207	86	
246.97548	192	
247.84684	102	
247.97273	72	
249.91952	78	
250.94487	162	
253.93047	70	
254.85985	190	1+
256.00313	66	
256.89174	80	
257.07960	66	
257.85520	86	
258.12138	66	
258.39769	74	
258.83427	104	
258.86656	80	
258.89747	66	
260.83149	234	1+
261.90303	76	
262.09564	68	
262.13752	66	
262.17469	88	
263.05308	78	
263.54703	70	
263.96987	68	
264.86029	66	
265.05730	104	
265.82024	72	
266.86240	68	
267.73165	92	
268.85750	72	
268.97081	82	
269.07355	66	
270.34601	70	
270.36822	84	
271.77971	70	
272.01605	84	
272.42563	74	
272.85942	90	
273.35268	84	
273.88472	70	
273.95795	84	
276.80017	82	
276.84966	76	
278.12172	66	
278.45456	78	
278.86304	66	
278.88400	74	
279.08958	1152	1+
279.14841	70	
279.88542	74	
281.18345	66	
281.84623	90	
282.79906	120	
282.88120	80	
283.06856	70	
284.15852	86	
284.29313	332	1+
285.79868	70	
285.85369	80	
288.57347	90	
288.61767	72	
289.94604	68	
290.85999	76	
294.17234	78	
294.80852	66	
294.86748	74	
297.80779	74	
298.82136	70	
298.93189	82	
303.08816	70	
303.91593	72	
304.87146	68	
305.81315	100	
306.04569	84	
306.22374	68	
306.46639	84	
307.36774	64	
308.88500	104	
310.86748	66	
311.12125	68	
312.81013	68	
313.84693	66	
314.87252	72	
317.77030	78	
317.90224	68	
318.72579	72	
318.87634	78	
324.12777	74	
324.89213	130	
325.87207	64	
326.89299	74	
326.97716	68	
327.92364	72	
END IONS

###FS:    #m/z: 507.84262 #charge 1+
###MS: 149
###MSMS: 151
BEGIN IONS
TITLE=Cmpd 113, +MS2(507.8426), 28.2-35.2eV, 3.3min #151
RTINSECONDS=195.476
SCANS=149,151
PEPMASS=507.84262	116978
CHARGE=1+
196.01668	548	
209.94215	128	
214.88361	628	
223.97529	184	
227.95542	142	
229.88781	126	
232.89599	324	
234.88909	140	
234.90475	136	
238.06447	228	1+
249.88662	236	
250.90567	308	
251.91636	146	
252.07593	190	
258.87283	218	
266.16680	344	
268.91580	172	1+
269.79864	190	1+
278.83993	292	1+
[truncated: 3,326,247 more chars]
