# Supplementary material for: High-Throughput Venomics
Source: J Proteome Res. 2023 Apr 3;22(6):1734–46. doi: 10.1021/acs.jproteome.2c00780 (PMC10243144; doi:10.1021/acs.jproteome.2c00780)
Supplement: Supplementary file 9 — pr2c00780_si_009.zip [file pr2c00780_si_009.zip › Manual files/Calloselasma rhodostoma MGF/210702_Calloselasma_halfplate000007_5.1.201.mgf]

###	D:\Data\Julien\210702_Cr_half_TFA\210702_Calloselasma_halfplate000007.d\ProteinAnalysisResults.mgf
###	D:\Data\Julien\210702_Cr_half_TFA\210702_Calloselasma_halfplate000007.d\analysis.baf
###	210702_Calloselasma_halfplate000007.d
###	Instrument: maXis HD
###	Manufacturer: Bruker
###    PeakWidth 0.30, MiniumIntensity 10, S/N 1Apply threshold 0, Threshold 10
###    Retain Residuals no, Create neutrally no,
###    FullScan Parameters: AdductIon (+)+H (-)-H, LowMass 0, HighMass 8000, MaxCharge charge decon 4, MinPeaks 3
###    Perf. isotope decon yes, Max Charge Istopic decon 6, MW agreement 0.00, Abund. cutoff 2.00, Envelope cutoff 75.00
###    MaxRes   Parameters: AdductIon (+)+H (-)-H, LowMass 0, HighMass 8000 
###    Perf. isotope decon yes, Max Charge Istopic decon 6, Abund. cutoff 2.00
###    MSn      Parameters: AdductIon (+)+H (-)-H, LowMass 0, HighMass 8000 
###    Perf. isotope decon yes, Max Charge Istopic decon 4, Abund. cutoff 0.05
###    Global Charge Limit: no 3, Prefer FullScan Result: yes, Export what: 2 (0=non deconv/1=deconv only/2=mixed), NoMSMSSignals: 150, Intensity threshold: 10, NoMSSignals (deconv): 2, NoMSSignals (non-deconv): 2, NormalizeData: no, SingleCharged: yes
###
COM=210702_Calloselasma_halfplate000007.d
USERNAME=Demo User

###FS:    #m/z: 322.92975 #charge 1+
###MS: 2
###MSMS: 3
BEGIN IONS
TITLE=Cmpd 1, +MS2(322.9297), 28.0-35.0eV, 0.0min #3
RTINSECONDS=1.868
SCANS=2-3
PEPMASS=322.92975	510992
CHARGE=1+
211.94398	7408	
213.93930	6858	
222.95203	16818	1+
223.06220	3198	
224.95055	2964	
226.12135	3396	
226.94671	41624	1+
227.19882	51318	1+
228.94258	70554	1+
234.10649	3402	
234.97101	4666	
235.12850	3702	
235.20369	3334	
237.18286	3318	
237.21900	2908	
239.08008	5434	
239.14699	19590	1+
239.19871	4520	
239.23112	16912	1+
239.67162	3440	
239.98144	3464	
240.96221	17010	1+
241.21368	3400	
241.46305	2748	
242.61988	3442	
243.22828	7532	1+
244.95725	21554	
245.13037	6658	1+
245.18555	3536	
245.22443	5584	
245.63036	3952	
245.94503	32556	1+
246.24035	7706	
246.97556	4336	
247.24060	8174	
248.03174	6160	
248.95202	4334	
249.18364	4982	
249.25544	13314	1+
249.97077	25986	1+
250.94711	81336	1+
250.99811	15414	
251.16064	2826	
251.19824	10876	1+
251.61591	5020	
252.94700	10110	
252.97115	280902	1+
253.21375	9668	
253.24973	3140	
253.90551	4688	
254.09171	2956	
254.24581	3086	
254.94185	115590	1+
254.96637	107954	1+
255.07439	5150	
255.17344	2806	
255.22983	19298	1+
256.26134	16414	1+
256.96388	17572	1+
258.96637	3542	
260.16441	4514	
261.97463	16306	
262.14818	6972	
263.05578	5134	
263.13402	4514	
263.23477	5616	
263.97855	50870	1+
265.16068	3088	
265.21364	2776	
265.25020	7712	
265.97634	5990	
267.22939	2936	
267.26509	17840	1+
267.97291	17664	
268.95802	31570	1+
270.97976	4942	
272.16344	23982	1+
272.25575	5054	
272.49404	10558	
272.82667	3704	
272.88246	3118	
272.95194	12824	
274.09084	2860	
274.27224	38588	1+
274.65127	2808	
277.21433	4194	
279.09109	4472	
279.22959	11750	1+
281.04938	13054	1+
281.24558	39252	1+
282.17310	2962	
282.27774	43872	
283.17275	11678	
283.26163	65656	1+
283.94663	5304	
284.29242	16090	1+
285.18353	2792	
285.22136	3674	
285.94155	83128	1+
287.24952	20106	1+
287.66056	5196	
288.01929	2774	
288.28766	4338	
289.16371	3588	
289.21293	3080	
289.65842	3428	
290.14845	8322	1+
290.26599	17950	1+
291.10083	16818	1+
291.19409	3620	
291.21489	5544	
291.97359	19784	1+
292.05925	13390	1+
293.17301	3182	
293.20844	11516	1+
293.24475	4754	
293.28147	3638	
293.97453	11172	1+
293.99752	12078	
294.24307	3520	
294.93680	5788	
295.12827	4090	
295.16939	2894	
295.22450	19102	1+
295.26183	12456	1+
295.29697	3676	
295.96874	4208	
295.99324	4752	
296.29289	9868	
297.07861	41714	1+
297.16594	2782	
297.23999	19208	1+
297.90366	10788	
298.27231	6962	
298.30821	3692	
299.05934	10276	1+
299.20146	3808	
299.23733	4214	
299.25549	4834	
300.28758	22470	1+
300.66785	3590	
301.21520	3406	
301.25418	7240	1+
302.17309	7074	
302.26968	7376	1+
302.30325	48290	1+
302.94507	4822	
303.17664	4026	
303.23023	3298	
303.95228	18590	1+
304.09432	19954	1+
304.18620	3408	
305.20863	2880	
305.24625	4742	
305.26601	3994	
306.90403	16614	
307.08255	3740	
307.13497	10772	1+
307.18817	3440	
307.21752	13056	1+
307.24617	21914	1+
307.29772	2922	
308.29393	3662	
309.19234	4720	
309.20035	5588	
309.27650	56488	1+
309.31276	3380	
309.67294	3808	
310.15727	5344	
310.30874	27930	
311.05380	7388	
311.16336	20314	1+
311.21919	9702	1+
311.25770	5100	
311.29182	23500	1+
311.67049	3628	
311.93426	5848	
311.98541	6294	
312.28599	21564	1+
312.32391	16208	1+
312.90044	3412	
312.94706	5724	
313.17358	4146	
313.21768	4980	
313.23446	4832	
313.25925	14304	1+
313.29084	18306	1+
313.92894	121426	1+
315.10434	3586	
315.23133	2894	
315.30229	2882	
316.28275	25834	1+
316.31877	16450	1+
316.70808	4014	
317.13415	22290	1+
317.17726	7250	1+
317.20940	3338	
317.63575	5932	
318.16324	2892	
318.29687	15396	1+
318.93462	84400	1+
319.22383	3004	
319.26147	3170	
320.09056	6790	1+
320.93369	63684	1+
321.18972	11346	1+
321.22360	3494	
321.23924	3044	
321.27731	5342	
321.31541	13124	1+
322.27429	3136	
322.92970	1154162	1+
323.01706	3136	
323.16364	3722	
323.18548	4062	
323.19616	14498	1+
323.23837	26220	1+
323.27310	4334	
323.28596	22828	1+
324.13448	7998	1+
324.32415	7356	
325.25396	78486	1+
325.29426	21064	1+
325.30759	5830	
326.17293	10412	1+
326.33980	3488	
326.87221	14610	1+
326.96889	6384	
327.00639	13856	
327.14533	3236	
327.19955	18318	1+
327.26943	94904	1+
327.33527	4280	
328.31864	29926	1+
END IONS

###FS:    #m/z: 340.94034 #charge 1+
###MS: 2
###MSMS: 4
BEGIN IONS
TITLE=Cmpd 2, +MS2(340.9403), 28.0-35.0eV, 0.1min #4
RTINSECONDS=2.6385
SCANS=2,4
PEPMASS=340.94034	192718
CHARGE=1+
210.98635	144	
213.93940	962	1+
215.88482	370	
215.93549	304	
217.88083	340	1+
219.03208	226	
222.97518	162	
227.03740	146	
228.09557	224	1+
228.12315	136	1+
231.95010	1340	1+
233.04434	152	
233.07050	356	
233.89629	480	1+
233.94770	396	1+
234.97369	208	
235.98579	242	1+
236.11389	306	1+
237.07567	234	
237.11646	252	1+
237.94083	292	1+
238.02756	176	1+
238.04914	146	
238.21318	264	
238.94447	228	1+
239.04988	158	
239.14970	170	
239.18106	138	
240.23120	1470	1+
240.27336	226	
241.16253	142	
241.95455	194	1+
242.17445	236	1+
242.20236	256	1+
242.87373	306	1+
243.88513	270	1+
244.03919	446	
244.08436	252	
244.13929	398	1+
244.93830	186	1+
245.03993	488	1+
246.07296	298	1+
246.97512	190	
247.24107	138	
248.03478	938	1+
248.12603	146	
248.96482	144	
248.98306	880	1+
249.11338	182	
249.14141	178	1+
249.96070	170	
250.95028	150	
251.01517	160	
251.18267	154	
251.24446	156	
251.95979	224	
252.10802	166	
252.97106	146	
252.98426	212	
253.21606	224	
253.24685	156	
254.03923	288	1+
254.18966	308	1+
254.28299	650	1+
254.96991	514	1+
255.07444	1942	1+
255.09712	170	
255.13553	148	
255.17548	422	1+
256.91339	204	
257.14807	252	1+
258.01782	146	
258.22000	190	1+
259.08048	268	1+
259.10605	172	
259.13895	162	1+
260.16284	158	
260.99236	356	1+
262.05473	652	1+
262.90808	198	1+
262.92937	198	
263.12309	290	1+
264.06629	290	1+
264.83470	184	1+
264.98398	160	
265.01712	2110	1+
265.14501	186	1+
265.26331	208	
266.12123	160	
266.24679	322	1+
266.28057	310	1+
266.93744	274	1+
266.99685	1142	1+
267.13437	448	1+
267.17613	168	
267.94097	230	1+
268.01468	258	1+
268.03250	240	1+
268.97848	142	
269.18877	142	
270.95251	190	
270.97269	172	
271.02723	282	1+
271.13386	138	
272.93319	264	
273.97395	264	1+
274.20054	178	1+
276.99132	144	1+
277.01919	280	1+
277.09541	398	
278.11685	180	
278.24229	312	1+
278.89946	174	1+
279.13730	188	
280.05326	146	
280.09865	354	1+
280.25966	384	
280.92908	202	1+
281.02356	138	
281.04708	2100	1+
281.10532	212	1+
281.14790	150	
281.18498	270	1+
281.96779	272	1+
282.15491	148	
282.27782	2558	1+
283.02877	1544	1+
283.17067	210	
283.21312	218	1+
283.26088	192	
283.42173	206	
283.87075	128	1+
284.29082	822	
285.02509	370	1+
285.06309	138	
285.18080	214	1+
285.20018	138	
285.94645	226	1+
286.07327	142	
286.98365	172	
287.14529	150	
287.20159	166	
287.21639	222	
288.06234	1108	1+
288.09055	196	1+
289.04333	258	1+
289.14227	254	1+
289.88153	260	1+
290.00900	334	1+
290.18735	174	
291.01217	228	1+
292.04272	150	
292.05991	158	
293.06604	356	
293.10818	276	1+
293.13108	446	1+
293.27161	360	1+
294.05068	534	1+
294.16659	496	1+
294.27167	330	1+
294.31218	192	
294.96877	300	1+
295.21016	184	
295.31386	200	
296.09974	144	
296.33017	672	1+
298.08306	380	
298.30790	422	1+
298.58316	216	
299.05859	2340	1+
299.12289	148	
299.51350	516	1+
300.20210	186	1+
300.51525	446	1+
300.93470	238	
301.02082	202	
301.06081	860	1+
301.08309	200	
301.18193	136	
301.21332	228	1+
301.26407	230	
302.01268	342	1+
302.04916	270	1+
302.17320	176	
302.24803	400	1+
303.10776	190	
303.15130	364	1+
303.17888	156	
303.19897	148	
303.28099	204	1+
304.26008	212	
304.44252	208	
305.22782	216	
306.10923	294	1+
306.28099	356	1+
306.31404	154	
306.88067	328	1+
307.02841	160	
307.07038	210	
307.13015	194	
307.24354	356	1+
307.30961	328	
307.79750	228	
308.17394	152	
308.29407	1156	1+
308.32817	556	1+
309.03349	258	1+
309.15022	282	1+
309.25892	430	1+
309.53338	146	
310.08190	328	
310.30756	354	
310.87188	140	
311.18398	140	
313.02929	194	
313.29976	206	1+
314.12479	314	1+
315.12674	244	1+
315.96085	276	1+
317.17147	150	
318.04107	324	1+
318.30174	416	1+
318.59580	406	
319.11265	474	1+
319.16773	310	1+
319.20496	208	
319.26358	284	1+
319.30446	300	1+
320.20997	138	
320.97469	198	1+
321.22434	902	1+
321.29157	390	
321.32185	162	
322.07363	310	1+
322.13215	476	
322.23190	136	
322.31278	154	
323.11545	144	
323.13515	334	
323.23818	2402	1+
323.30508	336	
323.57072	114	1+
324.15443	164	
324.17754	154	
324.29082	272	
324.32868	856	1+
325.18373	190	
325.22931	172	
325.25161	926	1+
325.29027	204	
325.80794	314	1+
325.89812	186	
326.08360	238	1+
326.17772	270	1+
326.30385	774	1+
326.81034	258	1+
327.34083	152	
327.88127	268	1+
327.98431	326	1+
328.26895	202	
328.30519	170	
329.32125	254	
329.87100	144	
330.21343	212	1+
331.18084	148	
331.22083	240	1+
332.07185	144	
332.09307	332	
333.04819	140	
333.31905	204	1+
336.30948	522	1+
336.34528	136	
336.80777	166	
337.02743	172	1+
337.09700	184	
337.19056	466	1+
337.25261	554	1+
337.35586	154	
338.97361	322	1+
339.10325	258	1+
339.22729	308	
339.24819	178	
339.33617	162	
340.08207	318	1+
340.23118	220	
340.26402	144	
340.29582	192	
340.35366	648	1+
340.39082	914	1+
341.24719	716	1+
341.31363	316	
342.28161	802	1+
342.31319	878	1+
342.90567	156	
343.11781	208	
343.21319	496	1+
344.25852	278	1+
344.31599	208	
344.97911	298	1+
345.04472	228	
345.30703	240	1+
END IONS

###FS:    #m/z: 336.94590 #charge 1+
###MS: 2
###MSMS: 5
BEGIN IONS
TITLE=Cmpd 3, +MS2(336.9459), 28.0-35.0eV, 0.1min #5
RTINSECONDS=3.4105
SCANS=2,5
PEPMASS=336.94590	140984
CHARGE=1+
180.93815	162	1+
196.88535	136	
199.00596	540	1+
199.10581	144	
205.01185	174	
211.94442	3724	1+
213.94060	1232	
215.88690	290	
215.94266	146	
219.03133	376	1+
223.13665	152	
225.03914	160	
225.08698	138	
227.19484	290	1+
229.02256	292	1+
229.21218	164	
229.95520	2948	
230.02475	224	1+
230.94258	162	
231.12950	220	1+
231.17780	138	
231.94993	1870	1+
232.15304	136	
233.04395	504	1+
233.06775	238	
233.09441	190	1+
233.94628	306	
233.97517	160	
233.99312	156	1+
235.04974	170	
235.08167	156	
235.11689	154	
235.89338	172	
237.08652	154	
238.04457	256	
238.06367	574	1+
238.19703	226	1+
239.10387	174	
240.96213	338	1+
240.99198	186	1+
241.01416	144	
241.04815	176	
241.08569	288	1+
243.13662	150	
243.15860	280	1+
244.03779	634	1+
245.22482	152	
246.22902	248	1+
246.97373	202	
247.04751	184	
247.96667	914	1+
248.03499	1364	1+
248.90903	188	
248.98470	1444	1+
249.04008	954	1+
249.96402	640	1+
250.10077	140	
250.95259	144	
251.04126	212	
252.06987	226	
252.41365	232	1+
252.93048	136	
252.97146	2382	1+
253.01131	144	
253.02796	318	1+
253.08664	182	
253.10458	202	1+
254.00962	134	
254.07077	156	
254.08936	474	
254.94333	166	
254.96809	840	1+
255.07475	1880	1+
256.26066	160	
256.96422	204	
257.97896	168	
258.05090	258	1+
259.19768	258	1+
259.95828	164	
260.03312	166	
260.98905	180	
261.05342	202	
261.06909	152	
261.13731	214	1+
262.05089	774	1+
262.24977	270	1+
263.05600	812	1+
263.10561	324	
263.20591	142	
263.23347	138	
264.08854	528	1+
264.12664	226	1+
265.01738	1778	1+
265.26487	164	
266.04891	202	
266.99881	538	
267.10225	164	
267.86665	226	1+
267.99705	264	
268.08958	344	1+
268.90790	154	
268.97742	158	
268.99790	356	1+
269.09220	214	1+
270.19189	168	
270.98298	428	1+
271.11221	198	1+
273.01227	234	1+
273.86587	168	1+
274.07996	200	1+
274.21174	158	
275.05742	568	1+
276.23222	136	
276.99544	328	1+
277.07346	346	
277.08705	210	
277.11758	142	
277.20829	190	1+
277.99620	390	1+
278.07832	212	
278.80960	136	
278.94515	158	
279.12183	148	
279.92541	336	1+
280.25994	228	1+
280.93074	308	1+
281.02773	156	
281.04976	2132	1+
281.13844	152	
282.27787	916	1+
283.02921	1652	1+
284.14411	166	
284.90051	142	
285.00283	450	1+
285.02740	398	1+
285.11722	174	
285.92519	162	
287.16005	196	1+
288.04465	224	
288.06442	538	1+
289.00688	538	1+
289.03675	172	
289.11669	152	1+
289.88111	150	
290.23707	248	1+
290.50865	292	
290.85868	170	
291.06617	226	
291.13923	140	
291.84876	234	1+
292.06673	854	1+
292.26454	322	1+
293.10686	318	1+
293.24604	286	
293.95962	192	1+
294.02862	148	
294.25479	394	1+
294.85683	170	1+
295.06367	208	
295.14365	150	
295.20572	150	
295.26090	276	1+
295.28338	158	
295.99263	224	1+
296.08239	264	1+
296.91574	294	1+
296.97318	158	1+
297.03761	146	
297.06119	222	
297.13320	396	1+
297.14456	150	
297.22645	236	1+
297.24973	218	1+
297.88261	316	1+
298.02719	140	
298.08275	444	
298.58112	150	
298.96074	190	1+
299.05729	3496	1+
299.31032	170	
300.51670	252	
300.94955	240	1+
301.01808	262	
302.01372	194	
303.02185	168	
303.14250	170	1+
303.27710	178	
304.04275	194	
304.77582	182	
304.88119	212	1+
304.92969	254	1+
305.09912	212	1+
305.78286	150	
306.07455	214	
306.30660	526	1+
307.02362	188	
307.08388	354	1+
307.13104	384	
307.18094	174	1+
307.28854	164	
307.31191	392	1+
307.79793	154	
308.03646	142	
308.53441	164	
309.13457	156	
309.15388	224	1+
309.32134	578	1+
310.87774	214	
310.95279	316	1+
311.12329	422	1+
311.26313	196	1+
312.12507	320	1+
313.05126	234	1+
314.24695	160	
314.86841	182	1+
315.03698	158	
315.12672	182	1+
315.19574	154	
315.25378	284	1+
316.16724	194	1+
316.18472	142	
316.25665	198	1+
316.50386	142	
317.03327	272	1+
318.59495	174	
319.08543	566	1+
319.21207	148	
319.31439	216	
319.85803	136	
320.04390	252	1+
320.18995	260	1+
320.28813	262	1+
320.30716	338	1+
320.93535	150	
321.09370	412	1+
321.21798	402	
322.09175	232	1+
322.13437	986	1+
322.22188	186	
323.24023	590	1+
324.29125	286	1+
326.79349	200	
326.96689	500	1+
327.15714	142	
327.30414	238	
327.79991	196	
328.05282	236	1+
328.16323	208	1+
328.18637	226	
328.82129	222	
332.08789	658	1+
333.07512	266	
333.12455	292	1+
333.17000	218	
333.31994	430	1+
334.12896	234	1+
334.16337	142	
334.19848	136	
334.27496	232	
334.32359	288	1+
335.16754	364	1+
335.24102	174	
336.08770	556	1+
336.13585	266	1+
336.31210	416	1+
336.94838	194	1+
337.09344	348	1+
337.21433	334	
337.25589	836	1+
337.31910	352	1+
337.35692	748	1+
338.16871	176	
338.20228	142	
338.22289	218	
338.34064	146	
339.09022	520	1+
339.20957	234	1+
339.23273	336	
339.26316	138	
339.60521	138	1+
340.14181	142	
340.16479	248	1+
340.26577	240	
340.39090	542	1+
340.90571	192	1+
341.06464	140	
341.09037	404	1+
341.11587	214	
341.16671	178	1+
341.24597	620	1+
341.28012	178	
341.31376	140	
342.30525	302	1+
END IONS

###FS:    #m/z: 363.95664 #charge 1+
###MS: 6
###MSMS: 7
BEGIN IONS
TITLE=Cmpd 4, +MS2(363.9566), 28.0-35.0eV, 0.1min #7
RTINSECONDS=7.0915
SCANS=6-7
PEPMASS=363.95664	140886
CHARGE=1+
190.12011	140	
195.12119	162	
198.02180	274	1+
200.01084	152	
204.00770	318	1+
205.88949	190	1+
205.95036	288	
207.00007	268	1+
207.97471	166	1+
209.09477	150	
209.94166	848	1+
212.04766	116	1+
212.87971	700	1+
213.13142	342	1+
219.02959	148	
222.95238	5002	1+
224.88987	190	
224.94853	5318	1+
226.04937	256	1+
226.17867	138	
226.94659	3510	1+
227.93106	602	
227.99929	246	1+
228.94337	4482	1+
230.07450	156	
230.89043	568	
231.05744	140	
232.88640	188	
233.00691	156	
236.04631	254	1+
237.23246	404	1+
239.07770	242	1+
240.04040	244	1+
240.22862	152	
240.96306	4086	1+
241.06504	210	1+
242.95938	1416	1+
243.09553	196	
244.04111	734	1+
244.12696	220	1+
244.95780	2446	1+
245.94636	2620	1+
246.95198	1904	1+
247.04761	340	1+
247.08499	502	1+
248.03358	916	1+
248.12548	248	1+
248.90074	408	1+
249.03989	474	1+
249.14726	146	
250.94785	268	1+
251.10734	138	
252.10750	156	
252.14635	210	1+
252.23415	248	1+
252.98267	170	
253.11544	242	1+
254.06500	290	1+
255.14415	154	
255.21036	150	
257.11256	192	1+
258.03817	362	1+
258.09027	224	1+
258.97705	348	
259.97329	234	
260.49916	276	1+
260.89666	180	
260.96879	2366	1+
261.08412	206	1+
261.22507	380	1+
261.24848	180	1+
262.17807	140	
262.88058	258	1+
263.01913	140	
263.05715	470	1+
264.10187	216	
264.15660	262	1+
265.97817	342	
266.24701	164	
266.96620	1138	1+
266.99657	258	1+
267.08655	292	1+
267.13533	148	
267.24947	150	
268.96038	368	
269.96587	684	1+
271.03448	230	1+
271.09577	228	
271.91546	274	1+
272.03282	258	1+
272.16985	194	
272.98663	268	1+
275.01940	146	
277.04807	200	1+
277.09005	390	1+
277.25667	198	
278.02324	168	1+
278.24584	140	
278.89729	204	1+
278.95806	196	1+
279.11729	580	1+
280.24770	164	
280.26322	266	1+
282.08770	140	
282.91971	180	
282.99893	178	
283.11650	158	
283.25880	238	1+
283.98263	414	1+
284.29245	208	
285.14644	438	1+
286.07222	180	
286.10307	382	1+
286.91917	282	1+
287.05761	232	
287.22833	260	1+
288.06497	818	1+
288.14219	218	1+
289.07896	160	
289.87457	232	1+
290.24537	188	
290.29708	132	1+
290.85875	140	
291.04801	412	1+
291.10176	194	
291.13908	142	
292.06331	748	1+
292.43571	234	
293.29186	324	1+
293.92442	266	1+
294.85563	160	
295.83214	308	1+
296.02007	154	
296.12434	212	1+
296.32913	162	1+
297.15353	140	
298.05667	324	1+
298.08229	318	1+
298.25884	350	1+
299.06097	272	1+
299.10680	186	1+
299.12845	306	1+
300.18193	298	1+
300.92917	274	
301.92643	150	
302.22086	516	1+
302.24961	178	
303.02408	198	
303.85371	304	1+
303.94910	242	
304.02712	142	
304.26018	200	
305.00137	240	1+
305.05615	154	
305.08867	148	
305.26964	148	
305.78819	634	1+
306.02457	306	1+
306.12991	188	
306.28342	248	
306.79221	540	1+
306.87996	270	1+
307.02644	212	1+
307.08166	456	1+
307.20437	184	
307.29102	962	1+
307.30648	220	
307.43424	154	
307.78777	238	
307.80024	294	1+
308.29442	798	1+
308.85809	164	1+
309.11986	550	1+
309.32610	250	
310.16090	290	1+
310.26410	470	1+
310.30940	756	1+
311.02806	142	
311.88459	222	1+
313.03154	278	1+
313.94231	204	
316.07029	166	
316.24228	182	1+
317.14016	150	
317.28684	264	1+
318.20232	174	
319.07933	256	
319.28970	246	1+
319.30542	452	1+
320.00579	420	1+
321.04034	258	1+
321.11924	216	
321.27299	178	
321.32929	172	
321.97592	170	
322.30341	398	1+
323.01845	550	1+
323.07808	226	1+
323.19165	242	1+
323.23521	352	
324.02120	408	1+
324.11111	340	1+
324.20587	220	1+
324.24278	254	
324.29642	148	
324.32706	224	
325.98368	154	
326.34126	380	
326.77933	144	
326.90293	208	1+
326.96558	338	1+
327.19059	302	1+
327.79547	162	
328.81206	414	1+
329.19368	174	1+
329.30410	166	1+
329.87649	162	
330.16735	346	1+
331.06394	194	
331.26781	138	
332.09187	1356	1+
332.20269	292	1+
332.22550	170	
333.29893	156	
334.14337	208	1+
334.30748	154	
334.85488	180	1+
335.06449	264	
335.18127	178	1+
335.29183	154	
336.08911	474	1+
336.94549	304	
337.09241	400	1+
337.33460	260	1+
337.94992	142	
338.31338	142	
338.94670	244	
339.26437	214	1+
339.29795	146	
340.01777	156	1+
340.09252	184	1+
341.01329	248	1+
341.35570	246	1+
341.82100	246	1+
342.07269	148	
342.19930	352	1+
342.27754	876	1+
342.33406	316	1+
342.88761	140	
343.09136	334	1+
344.30875	146	
344.97742	356	
345.02111	200	1+
345.13150	232	1+
346.31010	156	
347.20294	170	
347.24489	270	
347.30885	218	
347.80768	398	1+
348.09404	192	1+
348.26704	164	
348.29342	260	1+
348.31006	146	
348.81326	236	1+
349.25179	310	1+
349.32081	394	
350.18721	580	1+
350.23610	170	
350.30509	150	
350.34737	262	
351.07213	140	
351.10672	356	1+
351.26828	140	
351.33757	350	
352.11397	292	1+
352.15863	140	
352.36206	292	1+
352.99540	212	1+
354.90006	168	
355.05036	168	1+
356.10387	192	1+
356.23703	358	1+
357.06374	206	1+
358.93314	240	1+
359.20664	156	
359.37036	172	
360.05105	148	
360.11108	146	
360.13939	184	
360.17448	146	
360.21483	188	
360.32108	148	
360.36051	430	
361.25955	180	1+
361.36324	344	
362.15706	274	1+
362.30198	160	
363.11012	266	1+
363.36607	158	
364.13639	168	
364.21632	184	
364.28155	172	
364.36891	156	
364.99648	208	1+
365.14843	154	
365.25393	142	
365.28320	478	
365.31858	164	
365.38684	330	
366.22880	138	
366.28450	254	
366.31545	250	
366.36939	318	1+
366.39223	140	
367.07812	344	1+
367.13530	312	1+
367.15769	154	
367.24619	272	1+
367.30163	360	1+
367.33042	1138	1+
367.72887	194	1+
368.06313	142	
368.39804	196	
368.42257	2354	1+
END IONS

###FS:    #m/z: 336.94621 #charge 1+
###MS: 6
###MSMS: 8
BEGIN IONS
TITLE=Cmpd 5, +MS2(336.9462), 28.0-35.0eV, 0.2min #8
RTINSECONDS=7.8635
SCANS=6,8
PEPMASS=336.94621	128572
CHARGE=1+
189.86351	136	
192.88733	130	
205.01533	216	
208.92818	132	
209.00812	136	
211.88158	300	1+
211.94425	3976	1+
212.88742	214	1+
213.94002	1600	1+
214.02636	138	
215.88725	302	1+
215.93628	176	
216.88928	176	1+
218.02463	484	1+
219.02958	352	1+
223.95993	236	
223.97566	190	
226.93011	130	
227.11163	140	
229.95606	3596	
230.07720	300	
230.51271	98	1+
230.89112	440	1+
230.98200	190	1+
231.94915	2084	1+
232.04041	260	1+
233.00844	124	
233.06472	420	1+
233.89811	178	1+
233.94077	238	1+
236.07909	118	
238.04135	174	
238.06342	140	
238.21555	118	
240.10051	232	1+
241.07050	132	
242.04648	134	
243.11888	176	
244.03778	708	1+
244.97206	120	
245.08163	176	1+
246.97455	344	
247.04482	132	
247.09160	132	1+
247.11883	188	
247.84771	176	1+
247.96504	1016	
248.03472	1196	1+
248.98669	728	1+
249.96468	992	1+
250.96876	658	1+
250.98551	314	
251.04238	268	
251.15155	270	1+
252.22913	120	
252.97193	2586	1+
253.04806	176	
254.09001	252	
254.96692	1026	1+
255.07472	1614	1+
255.09449	174	
255.14477	142	
255.83518	152	1+
256.26358	140	
257.05345	286	1+
257.07860	178	
257.90867	130	
258.03833	134	
258.94696	118	
259.04126	234	1+
260.04836	250	1+
260.09711	252	1+
261.07608	124	
261.22956	134	
262.01541	124	
262.08243	212	
262.88968	130	
263.00177	170	
263.05691	340	
263.10373	250	1+
264.24081	128	
264.99137	140	
265.01826	1066	1+
265.07899	124	
265.23523	236	1+
266.16474	288	1+
266.96765	142	
266.99866	882	1+
268.10795	276	1+
268.95318	332	1+
268.99402	116	
269.14807	252	1+
270.98523	432	
271.05671	196	
271.07341	128	
274.97822	190	
275.05750	398	1+
275.11440	136	
277.07290	270	
277.09382	220	1+
277.17685	144	
277.24305	186	
277.92961	218	1+
277.96592	120	
278.88713	278	1+
279.89026	234	1+
280.00288	154	1+
280.26286	130	
280.79699	176	1+
280.93840	206	
281.04871	1868	1+
282.27644	478	1+
282.92047	144	
283.02731	838	1+
283.04518	472	1+
284.15047	236	1+
285.01074	204	1+
285.94998	208	1+
286.92315	214	1+
287.05258	170	
288.06896	560	1+
288.11667	160	
288.51998	212	
289.01044	920	1+
289.50558	236	1+
291.09166	144	
291.10895	138	
292.05865	470	
292.15271	222	1+
292.26050	160	
292.88877	214	1+
292.91544	144	
292.98605	138	1+
293.06729	414	
293.24992	388	1+
294.05479	118	
294.08242	424	1+
294.27592	186	
294.30944	284	
294.85455	146	
295.02781	226	1+
295.04518	196	1+
295.06326	240	
295.08568	366	1+
295.21155	156	
295.99114	140	
296.01229	214	1+
296.10455	118	
296.29338	152	
296.97516	178	
297.14737	118	
297.21023	430	1+
297.27302	120	
297.97911	134	
298.00439	166	
298.08304	206	
298.21208	290	1+
298.31055	264	1+
298.58455	174	
298.94947	138	
299.06026	1800	1+
300.23188	142	
300.51735	162	
300.92980	122	
301.05394	130	
301.16426	184	
302.10986	140	
302.91372	140	
303.25284	162	
304.21332	312	1+
305.14361	122	
306.07470	218	
306.27566	174	
306.28975	128	
306.96366	214	1+
307.07708	162	
307.13166	388	1+
307.28250	120	
307.31381	158	1+
307.80093	428	1+
307.89669	132	
308.29393	434	1+
309.17093	146	
309.32422	256	
310.06675	228	1+
310.87835	262	1+
310.92131	162	
311.02780	146	
311.97780	184	1+
312.02403	320	1+
313.06630	150	
315.25409	208	
315.26957	142	
315.86146	122	
316.14818	212	1+
316.16999	190	1+
316.24088	168	
316.28139	150	
318.03427	248	1+
318.59645	420	1+
319.07852	272	
320.08305	208	
320.17590	374	1+
320.24234	130	
320.32362	270	1+
321.02926	314	1+
321.09612	152	
321.11190	124	
321.22148	504	1+
321.28795	118	
321.30497	162	
321.75711	118	
322.07873	120	
322.13700	704	1+
322.98421	342	1+
323.23876	522	
323.27414	152	
323.30520	152	
323.97149	172	1+
324.06895	236	1+
324.11602	220	1+
324.28438	132	
324.32168	120	
324.89288	126	
325.16837	144	
326.30448	222	1+
326.87805	118	
326.96329	120	
328.08816	244	1+
328.80886	334	1+
328.90225	230	1+
330.06520	134	
332.05941	516	1+
332.08329	150	
333.06101	378	1+
334.10560	122	
334.21715	176	1+
334.27924	168	
335.16160	180	
335.25367	162	
335.31325	150	
336.09114	834	1+
336.26609	266	
336.30764	254	
337.09373	698	1+
337.21772	252	
337.25331	302	1+
337.30656	144	
337.35875	564	1+
338.27346	182	
338.33858	134	
338.97624	148	
339.09160	312	1+
339.18872	210	
339.23557	292	
339.26169	194	
340.16577	256	1+
340.21216	350	1+
340.26893	148	
340.35603	306	1+
340.39206	438	1+
341.21053	204	1+
341.25083	428	1+
342.09123	140	
END IONS

###FS:    #m/z: 359.96200 #charge 1+
###MS: 6
###MSMS: 9
BEGIN IONS
TITLE=Cmpd 6, +MS2(359.9620), 28.0-35.0eV, 0.2min #9
RTINSECONDS=8.6365
SCANS=6,9
PEPMASS=359.96200	96456
CHARGE=1+
200.94224	130	
209.94503	132	
210.94891	154	
222.95251	816	1+
224.94982	1242	1+
225.87671	130	
226.94835	1624	1+
227.04784	166	
227.93319	216	
228.94275	1264	
230.97315	204	1+
231.95303	272	1+
233.01255	144	
233.07460	132	
234.07150	286	1+
234.14941	240	1+
235.03065	154	
237.06135	306	1+
238.21602	174	
240.11799	208	1+
240.96229	582	1+
241.94343	134	
242.96013	516	
243.96145	292	
244.03515	156	1+
244.86087	190	
244.95707	1036	1+
245.05452	130	
245.09570	154	
245.94033	424	
246.95344	806	1+
246.97404	482	1+
248.03063	172	
249.04046	460	1+
250.07140	154	
250.94653	526	1+
251.00337	294	1+
251.03968	246	
251.07052	148	
251.83746	146	
251.96569	290	1+
252.22921	170	
252.85138	164	
253.02480	148	
253.09263	266	1+
253.12973	294	1+
253.83659	232	1+
254.03319	150	
255.04804	142	
255.17422	176	
256.06440	162	
256.94475	164	1+
257.02740	230	
257.07992	228	
257.22717	132	
258.11811	170	
259.07586	314	1+
259.16043	246	1+
259.89567	128	
260.23132	182	
260.96625	412	1+
262.05190	170	
263.05841	394	
263.98313	260	
264.22893	130	
264.87623	270	1+
265.01042	152	
266.04688	210	1+
266.22963	134	
266.24557	198	
266.99604	394	1+
267.02074	170	
267.07719	158	
267.13410	276	
267.31170	100	1+
267.97359	188	
268.84883	178	1+
268.97623	190	
269.11639	226	1+
269.15291	182	
269.97003	468	1+
270.97403	310	1+
271.00230	142	
272.07383	266	1+
272.13459	138	
272.16615	210	1+
274.25179	162	
275.05570	348	1+
275.94720	164	
277.07002	188	
278.99934	144	
280.22957	290	1+
280.26588	146	
281.18724	128	
282.27708	402	1+
283.04512	140	
283.26280	210	
283.98648	356	1+
284.98953	304	1+
285.00968	362	1+
285.12165	148	
286.01138	216	1+
286.07786	138	
286.14565	200	
287.88672	148	1+
288.06327	754	1+
289.03303	146	
289.24630	224	1+
290.88592	232	1+
292.01608	310	1+
292.06293	514	1+
292.26150	336	
293.06562	348	1+
293.26688	192	
293.85373	138	
294.28480	150	
295.02638	218	
295.06071	178	
296.08836	154	
296.32768	494	1+
297.01689	138	
298.08056	396	1+
298.30733	166	
298.95376	144	
299.37615	118	1+
299.86926	310	1+
300.15699	146	
300.92848	266	1+
301.06489	212	1+
304.13897	250	1+
305.26124	146	
305.28140	134	
305.78211	286	1+
305.99702	234	1+
306.29821	146	
306.43094	158	1+
306.89939	156	
307.04367	144	
307.07861	188	
307.13886	500	1+
307.21769	232	1+
307.29628	232	
308.03440	234	1+
308.29269	728	1+
308.32908	198	
308.79336	268	1+
309.10185	286	1+
309.32732	218	
310.30652	218	
310.34421	1808	1+
311.02514	146	1+
311.31451	286	
312.05714	172	
312.94914	168	
313.84603	262	1+
315.12424	302	1+
315.20382	144	
315.27561	280	1+
316.01458	248	1+
317.04877	130	
318.59605	136	
318.98349	196	1+
319.07938	420	
319.31300	154	
320.02421	204	1+
320.08459	186	
320.26699	136	
320.30444	172	
320.33174	410	1+
321.09633	152	
321.15163	160	
321.22414	1150	1+
321.29768	148	
322.25439	134	
322.32697	266	1+
322.34644	576	1+
322.95358	272	1+
323.01755	1240	1+
323.08461	200	1+
323.16231	144	
323.23796	954	1+
323.33169	158	1+
324.13679	166	
324.26739	138	
324.96320	236	1+
325.24996	188	
325.90723	128	
327.17020	214	
327.80434	140	
327.94881	194	1+
328.18727	402	1+
328.31250	366	1+
328.81957	214	
329.21718	170	
329.86661	222	
330.87018	196	1+
331.08617	434	1+
332.08921	370	1+
333.78863	150	
334.31178	206	
335.30256	330	
336.08939	264	1+
336.32243	188	
336.94579	302	1+
337.04602	132	
337.32673	178	
338.06011	124	1+
338.18621	196	1+
338.25383	154	
338.34091	590	
339.23171	388	
339.30587	130	
339.34582	442	
340.10545	254	1+
340.23488	344	
340.26401	158	
340.35687	2114	1+
340.96495	172	
341.10437	334	1+
341.24916	296	
342.27901	314	
342.84808	132	
342.87368	130	
343.28033	510	1+
343.99609	236	1+
344.25900	300	1+
344.30388	214	
346.37232	164	1+
347.12019	178	
349.82796	294	1+
350.34407	138	
351.09301	136	
352.19154	130	
356.24367	166	
356.29832	140	
356.35302	310	
357.05811	222	
357.30488	328	1+
357.34833	142	
357.77229	316	1+
358.12664	276	1+
358.19864	464	
358.21716	156	
358.23429	158	
358.29034	130	
358.33031	148	
358.36723	1046	1+
359.10639	586	1+
359.18676	356	1+
360.10679	574	1+
360.21132	200	
360.32832	246	
360.36033	132	
361.17108	326	1+
361.25024	174	
361.37196	130	
362.14645	136	
362.26766	190	
362.87419	172	1+
362.89513	160	
365.11714	168	1+
END IONS

###FS:    #m/z: 363.95662 #charge 1+
###MS: 10
###MSMS: 11
BEGIN IONS
TITLE=Cmpd 7, +MS2(363.9566), 28.0-35.0eV, 0.2min #11
RTINSECONDS=12.349
SCANS=10-11
PEPMASS=363.95662	206888
CHARGE=1+
191.95535	186	
192.97748	168	
197.95910	286	1+
203.00601	234	1+
204.03495	140	
209.94354	558	1+
210.88383	162	
212.87929	1108	1+
219.03024	132	
222.95185	3486	1+
224.94848	4720	1+
224.97769	216	1+
225.88633	210	1+
226.06623	174	
226.94710	4620	1+
227.08743	140	
227.93044	458	
228.94243	4874	1+
229.02141	118	1+
230.88940	896	1+
232.97228	134	
234.14619	144	
235.97432	174	1+
236.11194	174	1+
237.04100	142	
237.94304	134	
238.21017	272	1+
240.01940	268	1+
240.96241	2970	1+
242.95881	1618	1+
243.04781	144	
244.03661	216	1+
244.88166	262	
244.95753	2282	1+
244.98021	210	
245.94230	738	
246.95360	2242	1+
246.98015	156	
247.04231	132	
247.12276	190	1+
248.01371	160	
248.03268	170	
248.86035	174	
248.90136	178	
249.04157	838	1+
249.12839	220	1+
250.94645	646	1+
250.97252	368	
251.06755	184	1+
252.03091	154	
252.88956	214	
253.01820	236	
253.09138	146	
254.21395	132	
254.99715	190	1+
255.10226	170	
255.14364	136	
257.98465	148	
258.93890	248	1+
258.97150	590	1+
259.14984	226	1+
260.96888	1762	1+
261.07926	136	
262.07072	458	1+
262.86804	134	
263.01836	142	
263.05535	222	
263.07672	304	1+
263.10338	138	
263.17387	174	
263.97730	456	1+
264.15145	138	
264.60758	192	1+
264.90818	136	
266.21354	292	1+
266.24371	346	1+
266.90923	144	
267.10145	314	1+
267.14072	224	1+
267.96976	168	
268.95395	308	
268.96841	522	1+
269.96912	374	1+
270.00946	144	
270.12988	178	
271.23956	152	
272.17127	200	
272.84502	242	1+
272.88933	140	
272.99356	202	1+
274.06261	138	
275.16823	330	1+
275.26920	158	
276.08080	182	
276.09040	390	1+
277.07775	184	
277.09262	324	1+
277.90284	160	
278.07595	416	1+
279.08136	292	1+
279.22538	248	1+
279.26088	316	1+
279.92991	332	1+
280.01722	384	1+
280.26383	268	1+
282.08469	178	
282.27878	136	
283.06529	410	1+
283.26102	188	
283.98364	424	1+
284.91224	146	
284.95202	274	1+
285.09265	146	
285.83840	216	1+
285.98728	134	
286.06878	164	
286.11254	176	
286.13363	214	1+
287.17974	138	
288.06071	190	
288.22907	130	
288.88754	166	1+
289.06401	134	
289.11169	238	1+
289.22786	188	
290.82358	140	
291.00595	232	1+
291.24390	160	
292.06075	822	1+
292.91341	176	1+
293.11344	298	1+
293.85171	196	
294.27811	216	1+
294.86854	188	1+
294.99582	138	
295.21603	164	1+
295.93410	168	
296.02170	134	
296.46099	134	
296.85893	138	
297.13240	334	1+
297.24447	152	
297.88585	248	1+
297.97362	132	
298.13373	280	1+
298.58533	158	1+
298.97235	208	1+
300.11688	374	1+
301.03507	436	1+
301.09956	138	
301.12049	324	1+
301.73579	180	1+
302.00506	182	
302.15578	222	1+
302.22252	368	1+
302.85491	466	1+
303.25174	258	
303.27338	224	1+
303.29433	220	1+
303.40177	154	
305.22783	254	1+
305.27040	536	1+
305.78739	182	
306.31761	292	1+
307.02754	242	1+
307.04209	150	
307.13208	150	
307.32407	194	1+
307.78874	146	
307.81561	158	
307.89563	134	
308.14329	134	
308.19525	208	1+
308.29458	852	1+
308.80201	318	1+
309.31989	196	
309.86655	134	
310.03893	370	1+
310.31137	548	
313.03078	196	
314.03748	138	
314.85435	138	
315.15583	218	1+
317.10137	142	
317.76350	142	
317.94692	162	
318.07510	142	
319.13971	144	1+
319.18166	130	
319.93050	142	
320.11545	282	1+
320.29486	288	1+
321.05333	150	1+
321.09940	232	
321.21608	150	
321.27529	140	
322.01093	268	1+
322.34696	164	
322.92960	174	1+
323.23873	210	
323.29070	272	1+
323.88790	270	1+
324.02395	158	
324.07590	374	1+
324.16053	134	
324.24020	400	1+
324.32502	236	
324.67482	132	
325.01204	140	
325.29379	394	1+
326.00080	208	1+
326.11208	172	1+
326.17566	158	
327.15586	170	
327.97067	130	
329.86974	178	
330.87376	142	
330.97353	310	1+
332.09251	442	1+
333.96197	202	1+
334.09568	144	
335.80404	426	1+
336.94253	592	1+
337.09452	314	
337.32420	134	
339.09060	148	1+
342.11478	236	1+
342.28407	270	
342.31317	148	
343.27304	188	
343.97422	304	1+
344.07032	188	
344.21875	174	
344.26279	138	
344.60705	130	
344.91906	238	1+
345.16208	190	
345.82317	230	1+
346.07960	164	
346.17286	158	
346.30682	402	1+
346.58219	108	1+
347.31028	282	1+
348.80923	156	
349.25146	360	1+
349.32320	1094	1+
349.82784	168	
350.18763	186	
350.33875	438	1+
350.91991	134	
351.10696	168	
351.17858	182	1+
353.93631	140	
354.92501	198	1+
355.08727	160	1+
357.05573	166	
360.10481	502	1+
360.26864	132	
360.32382	168	
360.37190	164	
361.03503	146	1+
361.28300	138	
361.58933	132	1+
362.23434	154	
363.05032	196	1+
363.26493	168	
363.36880	228	
364.12417	190	
364.17540	252	1+
364.34414	332	1+
365.24467	154	
365.28276	244	
365.31411	318	
365.38676	294	
366.01834	134	
366.19538	304	1+
366.28922	130	
366.31749	196	
367.25257	232	1+
367.33183	666	1+
368.38116	150	
368.42359	962	1+
369.34495	328	
END IONS

###FS:    #m/z: 359.96194 #charge 1+
###MS: 10
###MSMS: 12
BEGIN IONS
TITLE=Cmpd 8, +MS2(359.9619), 28.0-35.0eV, 0.2min #12
RTINSECONDS=13.1215
SCANS=10,12
PEPMASS=359.96194	91190
CHARGE=1+
204.00770	134	
216.83690	126	
222.92417	136	1+
222.95287	1164	
224.94834	1066	1+
226.94816	1948	1+
226.97366	134	
227.18299	142	
227.93246	488	
228.94260	1282	1+
230.14449	132	
232.13045	168	
233.04918	138	
233.06498	148	
236.96922	128	
238.11629	342	1+
238.96659	120	
239.14333	140	
240.88924	140	
240.96247	1026	1+
241.01032	180	1+
242.18565	146	
242.95766	642	1+
244.03732	314	
244.95795	830	
245.09352	310	1+
245.94760	992	1+
246.05330	272	1+
246.95290	694	1+
247.97826	328	1+
248.03173	168	
248.13543	286	1+
249.03993	494	1+
250.94890	390	1+
250.96749	176	
251.03272	156	
251.07023	158	
251.08697	144	
251.19822	118	
251.97034	120	
252.95839	124	
253.09431	132	
253.96331	118	
254.09565	182	
255.10502	134	
255.13707	122	
255.22856	120	
257.00435	124	
257.97131	124	
258.44886	116	
258.97373	296	
259.16230	124	
260.07509	132	
260.96856	956	1+
261.09465	128	
263.05544	404	
264.10433	150	
265.08960	154	
265.91114	268	1+
266.26180	150	
267.17458	284	
267.99471	142	
268.01788	156	
268.10880	400	1+
268.95673	446	
269.08655	126	
269.15584	186	
269.97331	468	1+
270.09044	468	1+
271.09542	350	1+
272.17391	128	
272.24731	138	
273.16790	196	1+
273.96768	142	
273.99341	128	
275.05337	122	
275.12854	302	1+
276.08819	346	1+
277.07040	170	
277.23165	130	
277.51270	120	
279.95478	116	
279.96855	202	1+
280.08186	124	
280.26214	472	1+
280.87223	118	
281.04858	438	1+
281.94526	120	
281.99184	120	
282.27770	226	
282.91449	170	
282.93807	216	1+
283.17001	122	
284.94588	118	
284.98754	148	
285.00364	180	1+
286.05784	148	
287.07331	122	
288.06452	304	
289.07092	152	
290.18140	276	1+
292.05573	260	
292.06906	430	1+
292.85085	128	
292.87104	208	1+
293.06990	278	1+
293.15141	174	
293.27425	342	1+
293.92442	204	1+
293.99872	132	
294.21733	132	
295.02129	712	1+
295.06875	168	
296.32692	130	
297.00097	166	1+
297.14218	146	
297.18979	166	
297.97298	128	
298.30837	206	
298.58562	212	
299.03510	132	
299.05801	278	1+
300.91627	280	1+
300.98131	138	
301.21390	322	1+
301.85256	128	
303.02480	196	
303.05865	124	
303.13858	118	
304.27064	202	
305.77352	164	
306.11703	116	
306.27734	152	
306.91588	218	1+
307.08002	356	1+
307.28807	290	
307.30801	330	
308.29482	926	1+
308.32981	264	
308.79040	234	
309.11245	208	1+
310.07977	300	1+
310.26041	158	1+
310.30839	428	
310.34541	1052	1+
310.87658	116	
312.15570	118	
313.15342	160	
313.86928	194	1+
314.16445	284	1+
314.28069	296	1+
315.85012	126	
316.07696	192	1+
317.93316	226	1+
317.94514	310	1+
317.97480	200	1+
319.05598	198	
320.86065	168	
321.11371	152	
321.22257	502	1+
321.98798	132	
322.27126	324	1+
322.30818	228	
322.34539	474	1+
323.01679	1924	1+
323.16210	134	
323.23749	966	1+
325.16740	170	
325.28012	134	
326.88518	400	1+
326.96418	334	1+
328.81147	162	
329.87612	372	1+
331.17003	170	
332.08937	408	1+
332.10132	186	
333.32659	118	
334.31256	130	
336.08458	124	
336.94404	450	1+
337.09713	126	
337.31971	176	
338.20847	206	1+
338.33992	796	1+
339.23673	286	
340.15281	126	
340.35640	834	1+
340.91334	136	
341.02513	208	
342.03227	226	1+
342.20890	252	1+
343.28164	200	
344.12671	144	
344.29489	276	
344.97284	120	
345.17065	154	
345.18514	144	
346.10832	124	
347.30096	174	
350.35358	160	1+
350.83728	140	
353.11247	146	
353.13687	116	
355.20134	160	
355.32890	218	1+
356.21644	154	
356.29449	362	1+
356.35051	312	
357.05706	472	1+
358.13205	272	1+
358.15008	124	
358.19985	206	
358.36469	1090	1+
359.18790	376	
359.27178	128	
360.36070	206	
361.04668	340	1+
361.11967	174	
361.17159	216	1+
361.21836	242	1+
361.28338	432	1+
361.35338	184	
362.18991	124	
362.33578	116	
362.36057	468	1+
362.90776	122	
363.11183	202	1+
363.29509	130	
363.32439	178	1+
364.35984	394	1+
364.89346	162	
365.06292	130	
365.28780	184	
365.32288	128	
END IONS

###FS:    #m/z: 539.23285 #charge 1+
###MS: 10
###MSMS: 13
BEGIN IONS
TITLE=Cmpd 9, +MS2(539.2328), 28.9-36.2eV, 0.3min #13
RTINSECONDS=13.893
SCANS=10,13
PEPMASS=539.23285	69598
CHARGE=1+
191.95670	562	1+
194.95457	190	
206.91876	414	1+
207.03006	550	
208.03767	336	1+
217.01837	296	1+
223.06174	500	1+
225.04197	268	
225.06586	192	1+
227.20086	482	1+
227.90185	204	1+
229.10740	204	1+
230.85045	488	1+
230.95986	252	1+
230.97625	188	1+
234.14521	334	1+
235.10104	342	1+
236.03619	232	
237.12839	384	1+
237.98638	182	1+
238.92962	316	1+
240.04838	178	1+
240.11640	200	1+
240.92341	186	
242.91963	504	1+
242.94278	380	1+
243.08351	324	1+
244.03630	324	1+
244.96896	404	1+
247.24163	158	1+
247.94575	972	1+
248.03475	754	1+
248.05128	210	
248.08444	390	1+
249.03974	428	1+
249.09469	276	1+
250.96661	386	1+
252.11691	328	1+
252.17344	440	1+
253.85617	264	1+
254.09162	322	1+
254.92308	312	
255.22790	482	1+
255.92816	284	
256.90274	206	
256.92073	192	
257.85545	308	1+
258.08991	220	1+
258.85818	214	1+
258.95019	442	1+
259.06495	220	1+
260.17309	190	1+
261.11795	186	
261.13172	500	1+
263.05728	370	1+
263.10680	264	
263.98790	384	1+
264.26931	194	
264.98754	234	1+
265.01796	242	
265.27549	242	1+
265.90168	274	1+
265.95843	708	1+
266.87209	262	
266.99662	7928	1+
267.90060	746	1+
267.95500	224	
268.15008	284	1+
268.94064	250	
268.97484	1718	1+
268.99497	1504	1+
269.02625	196	
269.09323	340	1+
269.49445	192	1+
270.19007	208	1+
270.25058	186	
270.91656	186	
271.06354	248	
271.28840	88	1+
271.87445	316	
271.90728	224	1+
271.99761	304	1+
272.16787	284	1+
272.87335	190	
272.94775	206	
273.13169	282	1+
273.88309	262	1+
273.95329	382	1+
274.07680	220	1+
274.93941	200	
275.11685	272	1+
275.86474	630	1+
275.98088	226	1+
279.12518	448	1+
280.13085	342	1+
280.15049	278	1+
280.93877	428	1+
280.97775	420	1+
281.04932	3730	1+
281.08937	210	
281.29085	208	
281.98319	286	1+
282.91328	450	1+
282.95756	210	
283.02317	234	
283.04952	664	1+
283.09688	242	
283.20455	126	1+
283.26127	10198	1+
283.59384	142	1+
283.87234	320	1+
284.03199	214	
284.09370	360	1+
284.29258	406	1+
284.87635	214	1+
285.00755	8932	1+
285.94183	2310	1+
287.00491	1260	1+
287.03897	216	
287.23845	204	1+
287.57170	96	1+
287.90322	330	
287.96922	450	1+
288.04059	206	
288.06229	208	
288.52460	98	1+
288.92095	340	1+
288.97213	254	1+
289.07056	190	
289.12586	336	
289.14508	218	
289.64322	106	1+
289.79451	132	1+
289.88487	1048	1+
290.08811	260	1+
290.14348	246	1+
292.06304	650	1+
292.91376	180	1+
292.99562	268	1+
293.15630	208	1+
293.88479	176	1+
293.97471	260	1+
294.93303	182	1+
294.99231	296	1+
295.86105	230	1+
295.91760	186	1+
295.96025	188	
296.86619	164	1+
297.97960	774	1+
298.09659	314	1+
298.25484	272	1+
298.80201	210	1+
299.05833	5300	1+
300.20277	190	1+
300.98171	504	1+
302.17217	308	
302.24298	352	1+
303.02830	216	
303.05570	314	1+
303.95180	1294	1+
304.09674	382	1+
305.84497	540	1+
305.95316	200	
306.01837	242	1+
306.78664	534	1+
306.93453	216	
307.13267	468	
307.21354	178	1+
307.28785	1390	1+
307.78829	382	1+
307.89532	314	
307.92665	530	1+
308.10975	188	
308.29207	958	1+
308.92890	320	1+
309.07515	230	1+
309.17198	204	
309.27696	282	
310.30879	454	1+
311.29133	450	1+
311.88496	216	
312.02751	370	1+
312.05723	174	1+
312.10650	278	1+
312.15653	714	1+
312.97416	490	1+
312.98331	234	
313.92932	224	1+
313.99783	434	1+
314.86655	444	1+
314.90752	204	1+
314.97282	340	1+
315.00052	366	1+
315.10112	344	1+
315.11632	234	1+
316.05383	338	1+
316.89583	258	1+
317.01151	332	1+
318.85822	430	1+
318.95038	266	1+
319.08360	196	
319.30362	234	1+
319.88748	220	1+
320.21072	282	1+
321.00963	380	1+
321.52469	82	1+
321.89714	366	1+
322.07552	372	1+
322.19533	250	1+
323.00428	572	1+
324.10157	294	1+
324.16757	372	1+
324.98877	294	
325.28997	250	1+
325.98078	190	
326.01153	454	1+
326.96634	374	1+
326.98948	398	1+
327.01638	304	1+
327.03307	294	1+
327.25253	218	1+
328.18385	382	1+
329.03632	232	1+
329.31606	312	1+
330.20010	332	1+
330.88176	230	
331.00665	228	1+
331.13859	196	
331.84564	184	1+
332.08827	202	
332.30175	268	1+
333.12341	280	1+
335.02160	282	
335.14471	398	1+
335.88191	718	1+
335.96340	144	1+
336.04455	210	1+
336.06859	396	1+
336.08640	656	1+
336.25966	246	1+
336.33563	188	1+
336.43155	114	1+
337.09640	364	1+
337.12737	210	1+
337.23380	374	1+
338.18146	318	1+
339.03537	796	1+
339.15272	204	
339.88004	232	1+
340.01824	268	
341.01342	950	1+
341.08668	172	1+
341.18272	202	
341.20379	226	1+
342.31832	216	1+
342.87457	480	1+
343.02444	320	
343.13317	524	1+
343.16141	216	
344.01534	190	
344.14191	304	1+
344.97566	694	1+
345.16280	332	1+
345.86818	354	1+
345.87267	324	1+
346.81460	188	1+
346.87056	210	1+
347.16459	520	1+
348.02774	214	
348.08395	432	1+
348.88323	582	1+
348.96283	174	1+
349.19092	216	1+
349.88519	514	1+
350.33964	256	1+
351.01651	228	
351.28754	190	1+
352.01470	192	
352.03140	496	1+
352.34134	214	1+
353.03245	358	1+
353.18715	440	1+
354.02290	648	1+
354.07247	216	
354.11566	532	1+
354.81719	166	1+
355.06778	17146	1+
355.12238	376	1+
355.88543	288	1+
356.20426	424	1+
357.06537	3988	1+
357.16920	342	1+
358.81697	208	1+
359.02631	1234	1+
359.15746	380	1+
359.28672	142	1+
359.89779	222	
359.99552	288	1+
360.21897	458	1+
360.88579	1034	1+
361.02471	308	1+
361.05122	436	1+
361.13174	202	1+
361.22082	384	1+
361.88476	712	1+
361.97647	300	1+
362.05348	554	1+
363.10253	280	
363.14644	250	1+
363.23032	150	1+
363.88124	1396	1+
364.20130	228	
364.83084	198	
364.99569	188	
365.15494	322	1+
365.28575	330	1+
366.03465	558	1+
366.09380	458	1+
366.37256	258	1+
367.16135	198	
367.19999	224	1+
368.83605	658	1+
368.93566	230	1+
369.08051	218	
369.31642	154	1+
369.83473	606	1+
369.90239	260	1+
370.02230	288	1+
370.04908	306	1+
370.96643	410	
371.02556	240	1+
371.10017	486	
371.22938	356	1+
371.30300	136	1+
372.10156	272	
372.92937	164	1+
372.96879	616	1+
373.07967	820	1+
373.33327	148	1+
373.88128	192	1+
374.08169	558	1+
374.15987	352	1+
374.20726	620	1+
376.03690	186	
376.11808	736	1+
376.88355	190	
376.92864	160	1+
377.01908	196	
377.04013	264	
377.06942	702	1+
377.12161	528	1+
377.14395	166	1+
377.44454	104	1+
378.01742	306	1+
379.30319	238	1+
379.38806	248	1+
380.07119	410	1+
380.21913	400	1+
380.95531	348	1+
381.12055	476	1+
381.17738	364	1+
381.22600	276	1+
381.83966	582	1+
382.19831	314	1+
382.75045	152	1+
382.90954	564	1+
383.01326	222	
383.22308	212	
383.27623	262	1+
384.05035	428	1+
384.21253	206	
384.85537	478	1+
384.90190	254	
385.09301	260	1+
385.14724	256	
385.24834	188	1+
386.13635	218	1+
386.21095	482	1+
386.23763	246	1+
386.90233	202	1+
387.84441	614	1+
388.11669	284	1+
388.15555	170	1+
388.97837	438	
389.37123	204	1+
389.98600	202	
390.09092	280	1+
390.84460	266	1+
390.97779	266	1+
391.05569	214	1+
391.30940	334	1+
392.16018	224	1+
392.92429	206	1+
393.12317	314	1+
394.07541	840	1+
394.34298	712	1+
394.83739	204	
395.07618	626	1+
395.34832	500	1+
397.08208	294	
397.11593	210	
399.06179	306	1+
399.09884	426	1+
399.15958	478	1+
399.20453	450	1+
400.16187	336	1+
400.21073	296	1+
400.85366	852	1+
400.91912	230	
401.04653	302	1+
401.10998	252	1+
401.22998	708	1+
402.11583	168	1+
402.16632	248	
402.91252	204	
403.20381	230	
403.26629	344	
403.93584	278	1+
404.15985	372	1+
404.21577	196	
404.24791	306	1+
405.24951	202	1+
405.28746	198	1+
405.87279	276	
406.21416	348	1+
406.64203	308	1+
406.85576	648	1+
407.04711	392	1+
407.13219	558	1+
408.19520	496	1+
408.77595	220	1+
408.85292	364	1+
410.23703	272	1+
410.96426	258	1+
411.11551	204	
411.98828	278	
412.12371	832	1+
412.15258	264	1+
412.84575	844	1+
412.93198	276	1+
413.09060	284	
413.20959	186	1+
414.17590	452	1+
414.24946	192	
414.98422	222	1+
415.03782	318	1+
415.17715	324	1+
415.24806	390	1+
415.84061	290	1+
416.11754	346	1+
416.20923	242	1+
416.24630	262	1+
416.87868	324	1+
417.03807	220	
418.22484	500	1+
418.26089	274	1+
418.33096	346	1+
418.91170	228	1+
419.03514	246	
419.77858	146	1+
419.86817	334	1+
420.10776	500	1+
420.14491	482	1+
421.11463	324	1+
422.02551	182	1+
422.22792	244	1+
422.98086	312	1+
423.18165	228	
423.86781	1384	1+
425.13816	300	
426.10968	236	
426.17792	198	
426.21804	406	1+
426.86261	528	
428.04297	210	1+
428.08838	510	1+
428.85986	652	1+
428.92900	234	1+
428.97729	214	1+
429.95249	192	1+
430.00546	284	
430.13527	602	1+
430.16818	276	1+
430.33895	222	1+
431.01168	426	1+
431.26299	360	1+
431.87083	548	1+
432.14093	364	1+
432.94883	156	1+
433.15682	144	1+
433.19404	244	
434.01675	246	1+
434.17793	318	1+
434.32819	212	1+
434.88579	188	
435.08644	348	1+
435.23633	448	1+
435.33513	140	1+
435.86242	220	
436.24143	340	1+
436.89095	296	1+
437.06211	136	1+
438.14419	504	1+
438.20551	242	
439.02100	160	1+
439.26043	262	
439.34546	226	1+
439.89383	198	
440.20315	408	1+
440.91844	224	1+
441.20596	352	1+
442.10671	558	1+
442.87857	312	1+
443.18818	436	1+
443.22970	350	1+
444.02100	320	1+
444.87530	1102	1+
445.18561	700	1+
445.34076	314	1+
445.43506	152	1+
446.20369	396	1+
446.32640	252	1+
447.00746	188	1+
447.05832	250	1+
447.20347	264	1+
447.88292	196	
448.06099	214	1+
448.14496	406	
449.14522	236	
449.87891	482	
452.08403	366	1+
452.14012	186	
452.45145	104	1+
453.15320	702	1+
453.21641	314	1+
453.25703	542	1+
453.82883	148	1+
453.91076	164	1+
454.13555	192	
455.18292	198	
455.86955	196	
456.09264	314	1+
456.20908	316	1+
456.25907	300	
456.90083	570	1+
456.99067	280	1+
457.14255	428	1+
457.33888	556	1+
457.86843	598	1+
457.91084	520	1+
458.22560	196	
458.26621	222	
458.94838	168	1+
459.18160	380	1+
459.20565	246	
459.26241	496	1+
459.87742	450	1+
460.24589	200	
461.13278	212	1+
461.22498	240	
462.17340	234	
462.25881	2448	1+
463.19726	1518	1+
463.85156	320	1+
464.14949	334	1+
465.89537	548	1+
466.22113	196	1+
467.88910	832	1+
468.09934	208	1+
469.21828	236	1+
469.26828	328	1+
469.43762	202	
470.10634	226	1+
471.84414	146	1+
471.88246	222	1+
472.18839	286	1+
472.21602	570	1+
472.32798	276	1+
473.21877	480	1+
474.04158	206	1+
474.17278	218	
474.99988	230	1+
475.21399	384	1+
477.12497	194	
477.25344	258	1+
478.09340	240	1+
478.11557	224	1+
479.88233	338	1+
480.36393	212	1+
480.96391	160	1+
481.14320	182	1+
481.21132	596	1+
481.40894	226	1+
481.80500	246	1+
482.00614	202	1+
482.30447	312	1+
483.09505	406	1+
483.25886	194	
484.96630	214	1+
485.32525	334	1+
485.87210	148	1+
485.90302	366	
487.16060	368	1+
487.39369	300	1+
488.16386	288	1+
488.20845	248	1+
488.26397	220	1+
488.47165	190	1+
490.18487	230	1+
491.79779	198	1+
493.18725	224	
493.40660	156	1+
494.16165	306	1+
494.29093	210	1+
494.89049	118	1+
496.30151	200	1+
497.94074	172	1+
498.89386	416	1+
499.05616	202	1+
499.34782	338	
500.02600	152	1+
500.09038	270	1+
500.29935	316	1+
500.36292	1142	1+
500.40936	390	1+
500.77532	296	1+
501.03291	92	1+
501.13837	336	1+
501.36651	794	1+
501.41310	256	1+
501.78030	224	1+
502.14524	264	1+
502.22552	634	1+
502.82657	106	1+
502.97122	134	1+
503.42427	384	1+
503.86193	156	1+
504.11429	396	1+
504.34606	204	1+
505.15187	182	1+
505.27807	304	1+
505.36037	286	1+
505.44271	368	1+
505.48361	260	1+
505.76806	130	1+
506.10246	240	1+
506.31907	210	1+
506.36493	184	1+
506.41393	608	1+
507.24171	160	1+
507.41641	480	1+
508.16223	186	1+
508.36718	328	1+
509.66147	88	1+
511.48136	246	1+
513.19777	236	
513.92011	218	1+
514.15672	164	1+
514.29139	292	1+
514.42004	168	1+
515.17383	202	1+
515.29217	214	1+
515.88894	210	1+
516.08253	230	1+
516.21567	198	1+
516.25987	184	1+
517.04501	188	1+
517.08503	194	1+
517.12470	192	1+
517.30627	190	1+
517.44326	266	
517.48004	280	1+
517.88870	106	1+
518.21373	242	1+
518.24052	258	1+
518.27481	230	1+
518.35668	224	1+
518.46959	176	1+
519.21526	164	1+
519.35904	168	1+
519.38838	296	1+
519.42064	676	1+
520.42317	458	1+
521.16164	398	1+
521.20376	312	1+
521.37673	560	1+
521.47736	782	1+
522.20364	224	1+
522.27347	346	1+
522.38014	484	1+
522.39519	442	1+
522.48269	486	1+
522.52019	376	1+
523.27991	236	1+
523.39660	308	1+
523.79505	140	1+
524.12985	138	1+
524.44820	406	1+
524.48556	458	1+
525.26999	290	1+
525.30083	254	1+
525.33958	178	1+
525.40467	216	
526.90631	264	1+
528.26944	242	1+
530.41949	202	1+
530.51918	378	1+
531.22762	158	1+
531.78909	274	1+
532.19308	128	1+
532.69843	126	1+
534.25148	256	1+
534.30616	402	1+
534.81901	210	1+
534.93079	182	1+
535.31021	354	1+
535.41187	212	
535.46192	280	
535.51729	694	1+
536.09987	370	1+
536.29337	466	1+
536.38517	312	1+
536.44570	216	
536.50067	276	
536.52378	492	1+
536.61190	418	1+
536.78181	336	1+
537.10035	268	1+
537.22554	290	1+
537.29514	326	1+
537.33495	204	
537.42839	468	1+
537.47906	1228	1+
537.58103	316	1+
537.78543	268	1+
538.18986	152	1+
538.23045	226	1+
538.25504	666	1+
538.47086	236	
538.53965	204	
538.86579	194	1+
539.01920	108	1+
539.25814	604	1+
539.35465	902	1+
539.39970	654	1+
539.54150	734	1+
539.59306	360	1+
540.08517	292	1+
540.12204	214	1+
540.43590	378	1+
540.51483	204	
540.54809	434	1+
540.59572	272	1+
541.21917	128	1+
541.33495	286	1+
541.36789	344	1+
541.74085	166	1+
541.96587	154	1+
542.14605	270	1+
542.29225	782	1+
542.46196	384	1+
542.49560	928	1+
542.53556	250	
542.56256	418	1+
542.74236	124	1+
542.78421	174	1+
542.87880	208	1+
543.06710	154	1+
543.10848	242	1+
543.16789	198	1+
543.21081	398	1+
543.26437	252	1+
543.38603	8822	1+
543.49768	664	1+
544.16584	138	1+
544.35021	306	1+
END IONS

###FS:    #m/z: 322.93025 #charge 1+
###MS: 14
###MSMS: 15
BEGIN IONS
TITLE=Cmpd 10, +MS2(322.9302), 28.0-35.0eV, 0.3min #15
RTINSECONDS=17.58
SCANS=14-15
PEPMASS=322.93025	930484
CHARGE=1+
191.95493	100	
192.05404	108	
200.12988	126	
205.01556	166	
205.95020	240	1+
207.97562	110	
215.88648	468	1+
219.03179	142	
221.06887	140	
221.16017	116	
222.85893	146	
222.95743	140	
223.95814	254	
224.96276	138	
224.97720	226	
227.14281	138	
227.93735	168	
228.86903	132	
230.86017	184	
230.95420	116	
231.05241	138	
231.96396	158	
232.96502	114	
233.04956	234	1+
233.89940	332	1+
235.10650	100	
237.06704	290	
237.15730	134	
238.09315	104	
238.89329	278	1+
238.93963	110	
239.07796	876	1+
240.26870	128	
240.94083	1022	
241.94019	2756	1+
242.94220	1790	1+
243.04957	200	1+
243.07824	100	
243.09587	114	
243.18026	116	
243.87952	384	1+
243.90113	152	
243.96277	146	
244.00774	208	1+
244.03755	142	
244.09824	108	
244.93949	992	1+
245.11374	118	
245.13165	142	
245.83632	102	
245.98014	130	
246.07556	206	1+
246.94859	116	
246.97409	180	
247.83628	242	1+
248.02366	126	
248.98440	290	1+
249.02203	110	
249.03983	632	1+
250.09501	116	
251.02611	140	
251.17750	138	
253.15505	186	1+
254.09469	208	1+
257.03150	144	
258.10075	254	1+
259.08512	186	
259.10512	212	1+
259.12213	102	
259.15596	130	
260.01762	106	
261.06614	274	1+
261.88582	148	
262.96780	100	
263.05440	240	
263.10335	158	
263.17410	274	
263.21833	244	1+
263.99249	268	1+
264.28498	100	
264.92337	196	1+
265.01941	274	
265.06118	334	1+
265.10119	148	
265.12078	132	
265.25887	140	
266.02159	114	
266.21331	104	
266.24824	384	1+
266.86755	128	
267.00125	234	
267.13627	156	
267.21072	228	
267.90070	106	
268.00020	662	1+
268.05581	366	1+
268.13248	110	
268.15796	100	
270.03695	136	
270.88281	116	
270.96965	116	
271.08162	310	1+
272.01186	158	
272.84889	114	
273.09509	178	1+
273.15550	206	1+
275.24671	106	
276.14402	128	
276.23501	174	1+
276.99354	106	
277.07065	232	
277.09217	168	
278.10881	210	
278.21620	120	
278.94319	102	
279.07136	108	
279.09142	1076	1+
279.22983	124	
280.07439	106	
280.14409	142	
281.04857	642	1+
281.21785	300	1+
281.24740	310	
282.08574	146	
282.28042	210	
282.95852	132	
282.98633	112	
283.02714	272	1+
283.06969	220	1+
283.26120	448	1+
283.28069	124	
284.05015	110	
284.29355	2036	1+
284.87840	140	
285.09174	182	1+
286.20491	166	1+
286.26887	106	
286.97365	220	1+
287.89525	114	
288.05735	326	1+
288.09176	108	
289.01225	268	1+
289.88703	236	1+
290.85711	342	1+
290.91388	100	
291.27690	134	
292.05995	248	
292.26075	168	1+
293.06553	170	
293.28863	132	
293.92530	130	
293.98771	114	
294.06728	134	
294.85603	254	1+
295.10772	104	
299.03752	120	
299.06060	340	
299.17439	242	1+
300.05954	176	
300.92708	118	
301.03229	108	
302.17371	122	
302.20931	218	1+
302.24121	126	
304.26021	154	
305.26176	124	
306.12852	182	
306.28010	158	
306.38038	104	
306.79282	294	1+
307.08243	192	
307.24300	104	
307.26030	110	
307.28952	1310	1+
308.17830	146	
308.29358	1070	1+
308.86623	124	
308.89103	126	
309.07474	102	
309.09341	138	
309.13559	238	1+
310.31053	822	1+
311.02624	224	
311.07080	124	
311.81879	126	
313.02691	248	
315.10640	156	
315.25365	238	1+
316.79909	106	
318.12135	208	1+
319.08728	234	1+
320.18380	210	
320.31183	128	
320.85808	218	1+
321.01549	130	
321.04984	100	
321.12031	166	
321.32465	122	
323.00157	124	
323.20040	240	1+
323.23749	3514	1+
323.32430	418	1+
324.13758	290	
325.04612	196	1+
325.18229	132	
325.88350	144	
325.89893	196	
325.98054	116	
326.18055	152	
326.28676	126	
326.37044	278	1+
327.09716	114	
327.81279	108	
328.03654	102	
END IONS

###FS:    #m/z: 340.94085 #charge 1+
###MS: 14
###MSMS: 16
BEGIN IONS
TITLE=Cmpd 11, +MS2(340.9408), 28.0-35.0eV, 0.3min #16
RTINSECONDS=18.3525
SCANS=14,16
PEPMASS=340.94085	422348
CHARGE=1+
205.94616	288	1+
207.87381	124	
213.87640	110	
213.93964	786	1+
214.13519	118	
215.88863	384	
215.93608	314	
217.88313	248	
217.93720	112	
218.60556	100	
221.94931	428	1+
224.97703	110	
228.94472	106	
231.95019	1506	1+
233.90115	274	
233.94926	180	
234.13828	172	1+
234.89802	112	
235.89240	360	
235.95127	342	1+
237.23228	162	
238.94367	202	1+
239.23341	148	
240.23116	440	
241.05916	222	1+
241.12608	136	
241.89873	174	1+
242.06227	178	1+
244.04119	152	
244.86977	146	
246.97851	434	1+
247.11385	148	
247.23996	158	
248.03157	246	
248.16029	168	1+
248.46925	104	
248.51410	106	
248.90156	100	
249.04259	148	
249.08306	102	
249.82984	122	
249.95900	378	
250.05529	104	
251.95725	162	
252.08842	316	1+
252.95306	112	
253.24788	100	
254.94198	122	
254.96755	636	1+
255.07530	1070	1+
256.91017	280	1+
257.09148	170	
258.03949	212	1+
259.18568	102	
259.95380	108	
260.16361	160	1+
260.99340	290	1+
261.84703	148	
262.96529	266	
263.05571	250	
263.76611	120	
264.07371	342	1+
264.41286	100	
264.53028	100	
265.01810	414	1+
265.23267	206	1+
265.25231	130	
265.95762	180	1+
266.04157	110	
266.25331	130	
266.63971	104	
266.93658	108	
266.99875	406	1+
267.01900	108	
267.13618	148	
267.17537	242	1+
267.21685	228	1+
268.99468	166	
269.02844	156	
269.64379	174	
269.79990	114	
270.61452	106	
270.88539	218	1+
271.94663	348	1+
272.84106	252	1+
272.93382	198	
272.98117	290	1+
273.00617	114	
273.19646	128	
273.92286	132	
274.08009	112	
275.05692	130	
275.92232	240	1+
276.94718	102	
276.97263	124	
277.09365	222	
277.16381	146	
277.84811	280	1+
277.95823	412	1+
278.10628	184	1+
279.07406	120	
279.17680	134	1+
279.28153	112	
279.93603	238	1+
280.09078	104	
280.26054	186	
280.86238	134	1+
280.88043	146	
281.05011	644	1+
282.27642	792	1+
283.02822	596	1+
283.04746	152	
283.14258	128	
286.92934	126	
287.13041	102	
289.01464	126	
289.07525	220	1+
289.19035	108	
291.02147	126	
291.95382	222	1+
292.00255	124	
292.04095	110	
292.05946	314	1+
292.87150	120	
293.25487	142	
293.80065	132	
293.89819	170	1+
293.98643	110	
295.07591	154	
295.83384	200	1+
295.87505	102	
295.98394	114	
296.08482	102	
296.21788	194	1+
296.33347	206	
297.25349	148	
297.97106	124	
298.07855	168	
299.06054	1022	1+
299.25181	102	
300.93128	164	
300.96905	280	1+
301.05673	124	
301.52376	134	
302.44271	100	
303.18469	132	
304.25983	106	
304.77984	150	
305.03313	118	
305.23277	322	1+
305.78398	288	1+
306.15584	128	
306.43812	164	
306.88279	126	
307.13141	292	1+
307.28878	598	1+
307.30858	110	
307.89027	108	
307.96276	164	
308.29373	376	1+
308.89369	104	
309.25303	110	
309.32089	206	
310.07967	132	
310.31041	138	
310.87376	126	
311.02607	116	
311.94215	196	1+
312.02468	202	1+
312.06227	146	1+
314.92138	138	
315.01272	124	
315.08240	182	1+
315.85979	140	1+
315.94960	222	1+
317.00667	284	1+
317.15460	146	
317.38267	118	
318.95362	254	1+
319.20388	132	
321.22124	312	1+
322.05844	176	1+
322.11219	108	
322.13592	458	1+
322.28364	116	
322.30585	324	1+
322.87968	214	
323.23997	570	
324.01848	208	1+
324.13020	128	
324.24054	276	
324.33758	102	
324.89571	146	
324.97036	120	
326.13158	122	
326.33884	182	
327.18341	108	
330.19394	124	
333.12978	190	1+
334.06950	124	
334.10457	146	
334.32449	288	1+
335.07376	116	
335.79636	114	
336.31922	322	1+
336.80691	156	
337.09126	218	
337.21165	200	1+
337.24953	328	1+
337.32225	274	1+
338.08359	110	
339.26651	100	
340.07558	108	
340.20309	112	
340.24581	226	1+
340.29765	182	1+
340.38907	112	
341.13197	130	1+
341.24822	192	1+
341.76796	206	
342.28304	158	
342.30780	202	
343.11331	140	
343.28599	344	1+
343.97204	188	1+
344.11445	248	1+
344.15573	102	
344.18979	138	
344.21580	126	
END IONS

###FS:    #m/z: 363.95703 #charge 1+
###MS: 14
###MSMS: 17
BEGIN IONS
TITLE=Cmpd 12, +MS2(363.9570), 28.0-35.0eV, 0.4min #17
RTINSECONDS=19.133
SCANS=14,17
PEPMASS=363.95703	280864
CHARGE=1+
189.86263	208	
191.85850	266	
195.88214	210	1+
200.88563	118	
204.02990	144	
207.87462	144	
209.91908	204	
209.94433	318	
210.93146	146	
212.87822	680	1+
214.89150	158	
222.95234	782	1+
223.97173	312	1+
224.94797	824	1+
226.60185	112	
226.88660	344	1+
226.94667	2258	1+
226.97259	202	1+
227.93786	2862	1+
228.89508	408	1+
228.94219	2432	1+
230.89033	1074	1+
232.06785	204	1+
234.14753	122	
234.88286	120	
237.23106	120	
238.86045	154	1+
239.95953	366	1+
240.13642	132	
240.93962	286	
240.96393	308	1+
241.01919	144	
241.12141	122	
241.94482	162	
242.88428	116	
242.94264	566	
242.96097	206	
243.10667	154	
243.95609	174	
244.03826	174	
244.89299	192	
244.94119	242	
244.95746	1194	1+
244.97814	184	1+
245.22345	112	
245.83441	116	
245.94639	2606	1+
246.04049	114	
246.95261	1770	1+
248.03467	772	1+
248.89941	742	1+
249.03999	488	1+
249.22300	112	
250.94738	410	1+
251.17640	128	
252.24365	136	
253.07495	116	
253.08650	150	
253.84313	144	
255.20381	148	
256.01466	126	
256.95432	152	
259.74717	114	
260.83001	190	
260.96956	768	1+
263.10757	138	
263.89026	242	1+
264.03553	134	
264.07329	130	
264.09295	298	1+
265.85408	132	
266.00203	228	1+
266.13242	218	1+
266.25189	128	
266.90707	118	
266.97148	162	
267.97368	468	1+
268.95885	206	
269.96800	232	
270.80333	150	
274.97669	214	1+
275.13821	126	
276.07752	124	
277.08571	130	
277.84866	136	
279.10833	260	1+
279.90044	122	
279.98322	158	1+
280.79204	126	
281.02875	162	
281.85891	116	
283.04081	150	
283.79302	140	
283.84802	200	
283.98670	142	
284.05123	144	
284.99599	202	1+
285.93807	146	
286.06663	176	
288.06277	498	
288.88566	196	1+
288.94366	116	
290.85753	134	
292.06092	414	1+
292.26049	152	
292.86082	148	
292.87455	290	1+
293.15260	120	
295.91797	202	1+
296.87350	184	1+
297.06070	118	
297.11347	244	1+
297.23485	144	
297.67383	114	
298.07963	142	
298.80707	152	
300.80215	238	1+
301.09495	120	
301.10999	114	
301.85782	178	
302.24595	190	
302.76408	176	
302.86695	188	
303.85736	386	1+
303.99440	114	
304.24077	180	1+
306.12277	130	
306.27900	130	
307.08616	370	1+
307.28762	992	1+
307.79093	126	
307.81133	160	
308.29276	742	1+
308.87054	198	
309.03591	122	
309.11387	130	
310.25024	152	1+
310.30804	274	
311.86448	126	
312.12849	210	
312.94990	124	
314.85319	124	
316.08876	160	1+
316.22289	130	
316.81009	216	1+
318.93112	120	
319.08928	316	1+
319.30204	176	1+
320.93427	180	
321.16604	132	
321.86507	218	
322.92118	130	
322.94676	146	
323.16770	120	
323.23420	154	1+
323.89977	182	1+
323.99927	206	1+
325.02535	212	
325.20598	210	1+
325.77992	128	
326.14490	176	1+
326.79640	118	
326.97971	128	
327.01100	152	
327.07346	136	
328.19236	364	1+
328.31829	218	1+
328.81512	122	
328.95526	174	
330.88448	134	
332.08764	120	
332.25508	122	
332.87483	138	
333.06404	144	
333.09465	354	1+
335.79589	168	
336.08835	320	1+
336.80149	114	
336.94868	222	
337.32197	194	
337.94133	152	
338.32998	118	
339.25263	150	1+
339.91375	130	
342.28169	162	
344.07691	116	
344.27918	134	
345.18502	142	
346.82196	216	1+
347.90898	232	1+
348.88356	210	1+
349.31849	560	1+
349.35661	130	
350.24997	126	
350.34593	124	
351.16083	166	
351.34067	278	
354.16250	124	
354.19156	154	1+
355.18966	286	1+
355.77753	134	
356.22140	202	1+
357.91612	164	
360.11604	138	
361.18053	142	
361.26009	142	
361.29300	382	1+
362.19836	132	
362.29902	234	1+
363.36880	162	
363.88320	140	
364.21542	178	1+
364.35882	118	
365.26247	136	
365.29607	148	
365.31831	272	
365.91771	120	
366.28757	224	1+
366.32413	688	1+
367.33029	502	1+
368.29440	142	
368.38785	114	
368.42260	288	
369.34674	312	
END IONS

###FS:    #m/z: 322.93031 #charge 1+
###MS: 18
###MSMS: 19
BEGIN IONS
TITLE=Cmpd 13, +MS2(322.9303), 28.0-35.0eV, 0.4min #19
RTINSECONDS=22.8175
SCANS=18-19
PEPMASS=322.93031	1022456
CHARGE=1+
93.34593	96	
132.53869	108	
186.97443	98	
191.95784	260	
196.49523	100	
200.05842	156	
202.04679	198	
205.95017	302	
206.00937	180	1+
206.92326	104	
207.97380	120	
209.13031	102	
211.08773	98	
215.88822	228	
216.58948	106	
220.07843	100	
221.07262	116	
221.94489	166	
222.95239	136	
223.63395	98	
223.96045	272	
224.52169	108	
224.96061	242	
224.97987	144	1+
226.07455	114	
227.93164	192	
231.96494	142	
233.06560	280	1+
233.89959	120	
233.96733	102	
235.93822	116	
238.00213	126	
238.07805	96	
238.21391	132	
239.07592	114	
239.97078	100	
240.88492	138	
240.93982	1042	
241.04113	228	1+
241.12986	108	
241.94213	886	
242.94107	2830	1+
242.98271	108	
243.03204	436	1+
243.18135	106	
243.88166	332	1+
244.94034	1326	1+
244.97478	114	
245.97897	218	1+
246.91090	146	
247.14905	126	
247.22160	110	
247.96684	204	1+
248.03965	374	1+
248.14206	98	
250.16694	150	
250.94585	204	
251.07418	378	1+
251.63854	114	
251.92892	190	
252.93004	158	
253.16196	182	
253.17847	162	
255.95933	100	
256.15585	98	
257.41711	120	
258.50007	100	
258.85250	118	
258.89781	116	
258.98079	156	
259.03414	120	
259.97876	102	
259.99923	222	1+
260.05034	120	
261.03221	106	
261.88897	116	
262.06301	96	
262.85169	228	1+
262.97811	124	
263.05454	432	1+
265.01839	176	1+
265.05677	182	
265.25315	124	
266.20347	118	
266.24385	122	
266.86234	102	
266.99967	146	
268.00484	126	
268.05411	108	
268.79656	168	
268.89452	104	
268.95769	246	
268.96975	330	1+
268.99411	128	
269.15579	102	
269.93612	108	
270.02012	104	
270.80612	128	
270.94077	144	
271.84573	228	1+
273.85786	174	
273.98390	108	
274.84633	116	
276.10968	104	
276.99587	98	
277.07544	178	
277.13415	100	
278.89367	96	
279.09252	630	1+
279.27052	204	1+
280.79084	120	
281.04874	166	
281.11442	168	1+
281.24614	280	
282.04852	176	
282.08155	142	
282.83147	98	
283.02883	330	
283.06754	246	
283.26206	156	
284.07269	140	
284.26181	114	
284.29275	1460	1+
284.87334	150	
284.94817	160	
285.00768	204	
285.05679	94	
286.02887	220	1+
286.41623	100	
287.09083	164	1+
289.05961	100	
289.88210	134	
290.07557	154	
290.85529	154	
290.97252	104	
291.67525	98	
292.05764	158	
293.06350	278	1+
293.89793	108	
293.98784	134	
296.85255	138	
297.02220	102	
299.06024	114	
300.04488	108	
300.09069	122	
300.11854	96	
301.04386	140	
301.05666	164	
302.13321	114	
303.10720	130	
303.24801	106	
304.26532	238	1+
305.22718	152	
307.04761	152	1+
307.08421	220	1+
307.13428	192	
307.29010	946	1+
307.30941	482	
307.80126	208	1+
308.29472	786	1+
308.86565	130	
310.30915	1316	1+
311.86046	118	
311.89978	104	
313.03075	196	
314.13376	98	
316.87099	278	1+
317.94301	134	
318.08719	172	1+
318.54750	96	
319.11204	276	1+
319.30737	106	
320.29517	104	
322.28284	170	1+
322.32926	130	
322.96710	114	
323.23811	1932	1+
324.12812	190	1+
324.20133	138	
324.22051	108	
325.04331	124	
325.21556	118	
325.32277	136	
325.96252	100	
326.18329	134	
326.28359	128	
327.04424	132	
327.15447	138	
END IONS

###FS:    #m/z: 340.94093 #charge 1+
###MS: 18
###MSMS: 20
BEGIN IONS
TITLE=Cmpd 14, +MS2(340.9409), 28.0-35.0eV, 0.4min #20
RTINSECONDS=23.5895
SCANS=18,20
PEPMASS=340.94093	469422
CHARGE=1+
201.99820	120	
202.91041	118	
204.00491	304	1+
207.87200	230	1+
210.14857	136	
212.88892	160	
213.08818	124	
213.33986	106	
213.93942	690	1+
215.88732	682	
215.93823	136	
216.11065	106	
216.40875	106	
217.88159	104	
221.89075	206	1+
223.95703	104	
223.97505	106	
226.11936	144	
226.97295	110	
227.10769	152	
228.05534	152	
228.95945	134	
230.05799	124	
230.11742	176	1+
231.94890	1100	1+
232.84404	102	
233.89781	442	1+
233.95164	140	
234.08599	102	
234.10599	142	
235.11004	166	
235.94834	164	
236.08383	258	1+
236.80155	132	
237.06236	158	
238.04933	328	1+
240.23188	110	
240.48863	104	
240.96066	230	
241.94133	304	1+
244.04774	108	
245.83063	160	
245.89542	224	1+
249.95930	506	1+
249.98450	128	
250.21219	116	
250.99582	158	
251.03189	144	
252.95370	160	
253.22035	244	1+
253.97659	128	
254.02005	178	1+
254.09693	288	1+
254.90273	108	
254.96480	720	1+
255.07512	1004	1+
255.10131	196	1+
256.25924	118	
256.91615	118	
256.96177	202	
257.96536	116	
258.84372	140	
259.95887	294	
261.72605	100	
262.57674	100	
262.96987	132	
263.05701	452	
263.10450	122	
263.17486	118	
263.99198	118	
264.07835	150	
265.01710	562	
265.08233	140	
265.25797	142	
266.99991	210	
267.13859	144	
267.62716	128	
267.90048	126	
267.97733	150	
267.99892	112	
268.95644	164	
269.91993	130	
270.12601	102	
272.05214	212	1+
272.93414	192	
272.97710	134	
273.00950	228	1+
273.98409	110	
274.95265	116	
275.14497	122	
276.23218	222	
276.83923	316	1+
277.96562	236	1+
278.28708	108	1+
279.10011	138	
279.20972	134	
279.79067	104	
279.91850	106	
279.96055	270	1+
280.10842	136	
280.19025	122	
280.26093	174	
281.04926	960	1+
281.12124	128	
281.26253	140	
282.17014	102	
282.23753	154	1+
282.27733	428	
283.02995	300	
284.01694	180	1+
285.22352	152	
285.27247	108	
285.93792	122	
286.10518	240	1+
287.06585	170	1+
288.82587	120	
289.23589	116	
290.16027	130	
292.05810	250	
292.43688	156	
293.06924	136	
293.11567	288	1+
294.01896	224	1+
294.27241	102	
294.91090	290	1+
295.15995	202	1+
296.16528	218	1+
296.99557	252	1+
297.78813	186	1+
297.91731	248	1+
297.97494	294	
298.08561	152	
298.92060	170	1+
299.05864	820	1+
300.04450	212	1+
301.26338	112	
301.84278	144	
302.17499	162	
303.17892	124	
303.77820	418	1+
304.10498	112	
304.16409	126	
305.08021	132	
305.78489	360	1+
306.29374	308	1+
306.33083	102	
306.82962	102	
307.07958	178	
307.13127	110	
307.24282	132	
308.22190	112	
308.29330	534	1+
308.79570	182	
308.88428	200	
309.32989	228	
309.95266	132	
310.30935	190	
311.02695	280	
311.86045	190	
312.15947	146	1+
313.03445	144	
316.80003	126	
319.04847	106	
319.07146	102	
319.26778	122	
320.26145	148	
321.22580	192	
321.96393	126	1+
322.13477	420	1+
323.01473	128	
323.23707	446	1+
323.30349	254	
323.31938	142	
323.71659	128	
324.12123	136	
324.28877	328	1+
324.32146	106	
325.16947	354	1+
325.18547	106	
325.25867	130	
325.88860	240	1+
326.26103	106	
327.27027	212	1+
328.88666	186	1+
329.08019	106	
329.87374	130	
330.20642	126	
332.86721	116	
332.88184	208	1+
333.23455	124	
336.32143	104	
336.87447	118	
337.08636	202	1+
337.25736	146	
337.30613	152	
338.28974	364	1+
338.36002	298	1+
339.22781	128	
339.27809	110	
339.29299	284	1+
340.26005	120	
340.39283	252	1+
341.24987	102	
342.21179	282	1+
342.27585	118	
342.31031	244	
343.21223	188	1+
344.86979	130	
345.09521	128	
345.29910	212	
346.31165	150	
END IONS

###FS:    #m/z: 336.94631 #charge 1+
###MS: 18
###MSMS: 21
BEGIN IONS
TITLE=Cmpd 15, +MS2(336.9463), 28.0-35.0eV, 0.4min #21
RTINSECONDS=24.362
SCANS=18,21
PEPMASS=336.94631	140824
CHARGE=1+
190.99901	126	
198.87105	102	
205.96846	150	
207.10001	98	
208.98476	222	
211.94394	4102	1+
212.10164	152	
212.87802	518	1+
213.93923	1582	1+
215.01645	94	
215.88721	500	1+
215.93895	228	
217.88035	268	
223.97468	614	1+
229.95524	4810	
230.88824	870	1+
230.96296	184	
231.05446	314	1+
231.11858	164	
231.95036	1790	1+
232.05790	248	1+
232.45623	106	
233.04907	178	
233.82314	180	1+
233.89777	322	
233.95146	204	
234.02206	100	
235.88880	300	1+
235.94846	146	
239.10239	136	
239.48035	106	
239.87963	226	1+
240.58551	98	
242.94292	152	
243.04979	136	
243.08783	214	
246.97976	190	
247.13177	114	
247.96658	886	1+
248.03509	154	
248.90271	242	
248.94951	128	
248.98525	592	1+
249.04132	176	
249.42855	110	
249.91433	220	1+
249.96255	560	1+
250.02262	130	
250.04142	224	1+
251.97398	144	
252.23022	136	
252.97098	2226	1+
253.08531	110	
253.24267	144	
254.09317	92	
254.53304	106	
254.92126	102	
254.96546	888	
255.07442	1258	1+
255.94581	94	
256.91478	156	
256.96669	356	1+
257.88504	250	1+
257.91687	108	
259.15109	102	
260.02440	310	1+
261.02830	244	1+
263.05659	168	
264.10513	160	
265.01825	200	
265.54216	98	
266.01678	96	
266.24605	168	
267.00129	256	
267.10309	274	1+
268.71700	96	
268.99872	136	
269.91993	108	
269.95722	192	1+
270.79847	124	
270.97863	396	1+
271.95199	236	1+
272.08201	102	
272.83943	326	1+
273.09017	144	
274.01434	98	
274.06936	112	
275.05011	142	
275.24410	122	
276.24642	108	
277.08538	292	1+
277.96395	124	
278.04565	92	
278.08849	238	1+
278.54328	98	
278.97140	100	
279.28035	194	
280.09386	426	1+
281.00089	132	
281.04777	850	1+
283.02941	108	
283.83989	154	
284.03095	172	
284.06747	128	
284.14972	314	1+
284.98605	110	
285.02786	238	
286.85002	332	1+
286.88168	178	1+
286.93518	114	
287.05255	92	
288.06187	148	
289.00861	312	1+
289.51262	238	
289.93917	232	1+
290.51050	98	
290.85609	330	1+
291.07441	128	
292.06048	138	
292.27098	98	
293.10990	106	
293.25167	116	
293.29922	138	
293.96756	92	
293.99623	124	
294.07200	148	
294.27771	96	
295.06975	120	
295.13061	102	
295.99291	182	
296.12572	96	
296.90262	178	
296.92476	182	1+
297.03268	106	
297.17318	98	
297.42567	246	1+
298.07998	98	
299.05950	1082	1+
300.17081	230	1+
300.51547	116	
301.01573	338	1+
302.17161	292	1+
303.08726	134	
303.80836	218	1+
303.94635	124	1+
304.25836	92	
304.29057	134	
305.28247	108	
305.77946	238	1+
306.10499	172	1+
306.88260	264	1+
307.28460	162	
307.30642	358	
307.80108	92	
308.29386	180	
308.86773	156	1+
309.31372	138	
309.33487	156	
310.02939	100	
311.12052	104	
311.88689	120	
312.90627	98	
313.40981	104	
313.84564	174	
314.98115	124	
315.85366	154	
316.11196	142	
317.16758	244	1+
318.16770	172	1+
318.20308	98	
318.88100	186	1+
319.03984	134	
319.08743	124	
319.30632	94	
319.84598	108	
320.21985	138	
321.09788	116	
322.07825	114	
323.15008	170	
323.23998	202	
323.30966	202	
323.77076	178	1+
324.11571	130	
324.20922	98	
325.07782	142	
325.14433	112	
325.90174	126	
326.21122	102	
326.86838	180	1+
328.17703	98	
329.04709	96	
329.32005	182	
330.68609	96	
331.01014	92	
333.28473	192	
333.55716	98	
334.27885	136	
335.12371	98	
335.94997	98	
336.33348	216	
337.25269	138	
337.35750	108	
338.24422	300	1+
340.59500	100	
340.96414	96	
342.25029	168	
END IONS

###FS:    #m/z: 322.93046 #charge 1+
###MS: 22
###MSMS: 23
BEGIN IONS
TITLE=Cmpd 16, +MS2(322.9305), 28.0-35.0eV, 0.5min #23
RTINSECONDS=28.0415
SCANS=22-23
PEPMASS=322.93046	890586
CHARGE=1+
191.95383	202	
192.90589	90	
193.87245	86	
195.91907	102	
196.17008	92	
196.88455	166	
200.83608	86	
201.04513	396	1+
205.97155	144	
207.03125	136	
207.11599	94	
209.02686	100	
209.95117	176	
215.88709	146	
216.87940	90	
217.86649	102	
221.93394	102	
222.09236	98	
222.12813	86	
223.96171	290	
225.01677	86	
226.10150	104	
226.89670	100	
227.04499	138	
228.10353	92	
228.91024	206	1+
231.89230	342	1+
232.13075	90	
233.04831	118	
233.06976	118	
233.96193	92	
234.14630	96	
234.92475	88	
235.15282	132	
235.44990	120	
235.54336	176	
237.06665	132	
237.55159	112	
238.09895	134	
238.87977	102	
238.94106	110	
239.08518	470	
240.38768	102	
240.94111	1896	
240.99751	130	
241.93992	5028	1+
242.64321	106	
242.94219	3506	1+
243.88674	178	1+
243.92073	86	
244.03096	434	1+
244.93974	1394	1+
244.98086	164	1+
245.87679	116	
246.97632	328	1+
248.03412	362	1+
248.16375	92	
248.85279	124	
250.10200	102	
250.94640	132	
251.22609	324	1+
251.97521	174	1+
253.08351	112	
253.99986	110	
254.43940	92	
254.90717	210	1+
255.10552	96	
255.14920	114	
256.04201	98	
257.95665	94	
258.06933	208	1+
258.16437	122	
258.62230	88	
259.50400	106	
259.55704	88	
260.84883	156	
263.05442	144	
263.10824	170	
263.13428	94	
264.75217	90	
265.05749	444	1+
265.16813	90	
266.00430	110	
266.01902	152	
266.40904	88	
267.08414	104	
267.87376	124	
268.95849	120	
269.00333	130	
271.26929	92	
272.16885	126	
275.91785	124	
277.07012	154	
278.01687	90	
278.08994	110	
278.28509	114	
278.84834	108	
279.02979	98	
279.09219	1776	1+
279.13733	88	
279.23061	120	
279.25783	276	1+
279.97753	108	
281.05268	212	
281.24566	192	1+
281.96115	116	
281.97820	94	
282.05022	156	
282.08196	94	
282.27848	118	
282.95114	98	
283.06821	274	
283.26271	218	
283.28057	90	
284.09574	234	1+
284.29329	1514	1+
284.85901	170	1+
284.91229	226	1+
285.02377	86	
285.09885	202	1+
286.06153	124	
286.86885	192	1+
287.09854	90	
288.06408	214	
289.88165	234	
290.85992	172	
291.01565	116	
292.01741	130	
292.05914	222	1+
292.26041	130	
292.78130	90	
293.84755	106	
293.86760	160	1+
295.31851	102	
296.05527	90	
296.18213	98	
297.09771	122	
299.05987	250	
301.14364	90	
301.18207	88	
301.24957	120	
303.01323	114	
304.26056	146	
305.00855	86	
305.15111	188	1+
305.26224	198	1+
305.87940	248	1+
306.21928	90	
307.12865	114	
307.28477	140	
307.30641	114	
308.29344	1132	1+
308.79242	94	
309.14725	88	
310.24097	106	
310.30937	1008	1+
311.02652	98	
312.80842	116	
312.86829	118	
313.02788	182	
313.98912	218	1+
314.23645	88	
317.04618	90	
317.09420	86	
318.18837	86	
319.01927	96	
319.30883	122	
320.18195	114	
320.19636	100	
320.21674	150	
320.29990	182	
320.80474	92	
320.92158	122	
322.14547	92	
322.31752	122	
322.68106	86	
322.89656	128	
323.23700	1274	1+
323.30687	154	
324.08993	88	
324.12439	262	1+
324.80222	146	
324.89013	276	1+
324.94143	174	1+
325.18426	134	
327.19284	90	
327.93454	102	
328.15523	210	1+
END IONS

###FS:    #m/z: 340.94115 #charge 1+
###MS: 22
###MSMS: 24
BEGIN IONS
TITLE=Cmpd 17, +MS2(340.9412), 28.0-35.0eV, 0.5min #24
RTINSECONDS=28.8125
SCANS=22,24
PEPMASS=340.94115	397056
CHARGE=1+
189.86390	312	1+
191.00714	138	
197.89036	118	
197.95782	156	
213.94042	558	1+
215.88595	796	1+
215.93774	126	
215.95224	114	
216.91127	98	
217.85707	138	
217.88260	402	1+
222.89534	106	
223.15851	98	
223.95868	194	
224.95079	96	
227.02541	104	
230.85269	222	
230.88930	116	
231.88668	156	
231.94970	1056	1+
232.00864	194	1+
233.06502	162	
233.89797	468	1+
233.94679	98	
234.14040	138	
235.86968	208	
235.89683	120	
237.09012	110	
239.98322	110	
240.22721	366	
242.88304	100	
243.13285	140	
243.83159	146	
244.08283	140	
245.98465	120	
246.97645	144	
248.98532	240	1+
249.43607	110	
249.89942	124	
249.92095	108	
249.95996	422	1+
250.04741	154	
251.57016	106	
251.95720	188	
253.92138	148	
254.20858	148	
254.90499	112	
254.94126	128	
254.96457	258	1+
255.07514	962	1+
256.04830	160	
256.90770	106	
257.88515	110	
257.95154	146	
258.84493	144	
258.88046	110	
258.96468	116	
259.84479	114	
259.90777	158	
259.95613	160	
261.50952	100	
261.84361	134	
261.98048	110	
262.02907	226	1+
262.17757	202	1+
263.05715	310	
263.12895	104	
263.97394	146	
264.07623	142	
264.91412	188	1+
265.01909	290	1+
265.26510	118	
266.97307	222	1+
266.99832	304	1+
267.13664	152	
268.85043	130	
268.95712	230	
269.16172	106	
269.18682	120	
271.10748	102	
273.84741	130	
274.08513	138	
274.82300	96	
276.84266	116	
277.06880	162	
278.08043	96	
278.24289	178	1+
278.84352	192	1+
279.57511	96	
280.08237	254	1+
280.93715	104	
280.98224	114	
281.00479	124	
281.04932	742	1+
282.14031	108	
282.27679	460	1+
282.85347	124	
283.02682	424	1+
283.04640	174	
285.02160	96	
287.13032	102	
287.49896	110	
289.51271	166	
289.87128	128	
290.79616	136	
292.15584	188	1+
292.26218	138	
292.86006	200	1+
292.88233	118	
293.06383	132	
294.08105	100	
294.27841	214	
294.29641	104	
294.79077	230	1+
294.85107	138	
295.85608	128	
295.97284	310	1+
296.06741	146	
296.85049	290	1+
297.15874	186	
297.21911	214	1+
298.08276	190	
298.46038	104	
299.06108	478	1+
300.04635	122	
300.51562	142	
300.84311	166	1+
301.01794	154	
301.05467	102	
301.11979	212	
302.96611	106	
303.11805	126	
304.02175	186	1+
304.26496	328	1+
305.10564	118	
305.22539	106	
305.80029	124	
306.79300	176	
307.28471	142	
307.30982	230	
307.78533	352	1+
307.81070	104	
308.24599	124	1+
308.29136	600	1+
308.31803	98	
308.90375	106	
309.80422	166	
310.30799	120	
314.79874	210	1+
317.08297	98	
318.27188	114	
318.60229	98	
318.86042	114	1+
319.09655	120	
320.25386	102	
321.21991	150	
322.13604	96	
322.23364	100	
322.32123	160	
323.23899	332	1+
323.26367	114	
323.82980	226	
324.08848	120	
324.28440	132	
324.32325	164	
326.17075	164	
326.34247	116	
326.90597	160	
327.25654	122	
327.79549	192	
328.19163	330	1+
329.31209	102	
329.81192	366	1+
329.87615	268	
331.05297	192	1+
332.93487	106	
334.28902	98	
336.31655	142	
336.63448	98	
337.01075	100	
337.09319	260	
337.27832	128	
337.35901	156	
338.14887	154	
339.24805	204	1+
339.29923	168	
341.39372	126	
342.27882	142	
342.89936	102	
342.93334	134	
342.96459	98	
345.08172	206	
345.22753	112	
END IONS

###FS:    #m/z: 336.94628 #charge 1+
###MS: 22
###MSMS: 25
BEGIN IONS
TITLE=Cmpd 18, +MS2(336.9463), 28.0-35.0eV, 0.5min #25
RTINSECONDS=29.5855
SCANS=22,25
PEPMASS=336.94628	137598
CHARGE=1+
187.87159	126	
189.86435	106	
196.16681	142	
206.10795	100	
208.98210	128	
211.94431	1554	1+
212.87956	750	1+
213.93841	896	1+
214.89320	160	
215.88724	284	1+
217.88126	126	
218.42010	96	
219.02846	132	
222.60675	104	
222.95258	94	
223.97540	558	1+
224.89080	110	
226.97165	92	
227.09878	96	
228.89119	140	
229.95588	1964	1+
230.11582	324	1+
230.89064	726	1+
231.94979	904	
232.89292	432	1+
233.04145	106	
233.07255	126	
233.87258	144	
233.89757	354	1+
233.95252	164	
235.11581	216	
235.89205	142	
236.08059	118	
236.12120	116	
236.80011	94	
237.23176	94	
237.62187	108	
238.04708	106	
238.15807	130	
238.51210	100	
238.99337	232	1+
239.67615	100	
239.89875	106	
243.08598	276	1+
243.85141	126	
244.03777	350	1+
245.79778	138	
246.97780	192	
247.96520	266	
248.03628	230	
248.89789	520	1+
248.98877	178	
249.04266	120	
249.11776	98	
249.24623	98	
249.96167	422	1+
250.98684	92	
251.04257	92	
251.97052	178	
252.23092	110	
252.94901	102	
252.97197	1192	1+
253.09781	108	
253.88426	102	
253.90513	332	1+
254.09342	192	
254.96691	754	1+
255.00582	164	
255.07497	974	1+
255.72788	94	
256.96168	116	
257.24214	118	
257.40743	100	
257.83345	112	
257.95649	104	
258.52965	92	
258.88277	114	
259.89351	100	
259.93518	106	
259.95687	92	
260.11747	158	
261.00271	186	1+
261.12855	116	
262.85550	102	
263.06022	100	
265.01720	352	1+
265.74601	104	
268.17592	100	
268.83893	188	
268.95850	126	
269.84220	196	1+
269.99037	92	
270.98432	274	1+
271.11343	106	
271.64941	102	
271.91885	354	1+
272.84506	120	
272.98569	156	1+
273.84552	150	
276.86136	152	1+
276.98684	128	
278.26772	106	
279.02835	112	
279.28994	102	
279.89120	100	
279.94699	106	
280.00631	102	
280.75310	102	
280.97706	152	
281.05083	334	
281.26205	100	
281.96807	118	
282.04958	168	
282.95353	128	
283.02920	420	
286.87334	126	
287.05890	302	1+
287.42726	112	
287.49798	100	
287.85900	204	1+
288.01953	166	
288.06297	248	1+
289.07836	96	
289.89781	100	
290.00916	230	1+
290.57301	98	
290.86067	122	
291.47216	112	
291.66868	94	
292.11344	144	
293.06639	102	
293.10614	140	
293.29661	112	
293.85101	128	
293.99470	216	
294.11294	106	
294.85465	218	1+
295.06443	150	
295.57164	106	
295.97122	96	
296.18219	100	
296.97196	282	1+
297.21609	104	
298.01073	178	
299.05957	422	1+
300.51761	100	
300.93113	252	1+
301.03526	314	1+
302.24282	126	
303.20958	102	
303.85890	112	
304.13203	110	
306.21049	102	
306.77817	98	
306.80521	376	1+
307.31584	96	
308.29110	310	1+
308.86683	192	
308.89973	154	
309.32622	138	
310.89532	94	
313.03196	134	
314.27305	94	
319.81363	138	
320.09055	182	1+
320.82137	118	
321.03359	188	1+
321.12353	118	
322.14110	164	
322.28017	230	1+
324.89331	256	1+
325.79102	154	
326.31107	100	
327.19890	136	
328.28823	94	
328.88544	130	
329.79934	146	
330.87148	106	
330.88396	130	
331.93357	94	
334.95840	100	
335.33846	228	1+
336.30009	122	
336.31556	308	1+
337.25567	98	
337.31747	224	1+
337.36361	156	
337.99400	124	1+
338.16965	144	
338.18842	108	
339.09463	128	
339.33136	156	
340.12587	108	
340.96080	140	
341.09093	136	
END IONS

###FS:    #m/z: 363.95696 #charge 1+
###MS: 26
###MSMS: 27
BEGIN IONS
TITLE=Cmpd 19, +MS2(363.9570), 28.0-35.0eV, 0.6min #27
RTINSECONDS=33.271
SCANS=26-27
PEPMASS=363.95696	288348
CHARGE=1+
182.86709	188	1+
185.09923	122	
187.86901	114	
189.86159	434	1+
191.86044	286	1+
193.11548	106	
204.02958	184	
205.94910	144	
208.88708	138	
209.87124	112	
209.94389	940	1+
210.88399	378	
212.87973	1904	1+
221.86444	140	
221.89130	238	1+
221.91123	122	
222.95207	2538	1+
223.97399	116	
224.94879	2940	1+
225.88480	328	1+
226.04693	120	
226.87099	126	
226.94756	5986	1+
226.96950	242	
227.93002	618	
228.89457	484	
228.94224	4538	1+
228.97538	100	1+
230.88955	2482	1+
232.88593	338	
233.14289	266	1+
234.59363	114	
234.88263	168	
238.01261	156	
240.89585	238	1+
240.94116	444	
240.96192	2924	1+
241.08511	324	1+
241.93835	1248	1+
242.08786	260	1+
242.94008	888	1+
242.95820	1558	1+
244.95732	2752	1+
245.07678	138	
245.22392	110	
245.94237	360	
245.97852	258	1+
246.95281	2408	1+
247.63989	122	
248.90235	638	1+
249.03941	142	
249.79431	156	1+
250.21516	106	
250.89843	134	
250.94945	134	
250.96751	192	
251.05243	122	
251.10380	228	
253.08781	194	
253.90658	146	
255.01414	238	1+
255.08652	166	1+
255.09816	128	
255.14166	224	1+
255.21044	130	
255.22968	120	1+
257.04156	108	
257.07134	220	1+
257.40723	112	
258.97128	210	
259.97362	106	
260.96915	1910	1+
261.07982	142	
261.86689	178	1+
261.92874	122	
263.05785	374	1+
264.23235	114	
265.12001	104	
265.97463	320	1+
266.78305	128	
266.81206	142	
266.86833	118	
267.97501	304	
268.95750	190	
268.96604	1092	1+
269.11621	102	
269.81188	222	
269.96778	928	1+
271.91567	162	
273.13497	130	
274.08680	224	1+
274.84341	134	
275.05406	152	
275.42076	258	
277.10329	286	1+
277.96044	114	
278.05861	128	
279.03715	106	
279.13639	168	
279.41930	106	
280.79583	194	
281.99125	162	
282.11422	152	
283.06945	404	1+
283.79024	166	
283.85033	112	
283.98510	796	1+
284.26739	108	
284.79919	114	
284.84502	330	1+
284.87112	182	
285.16993	124	
285.78614	228	1+
285.84630	230	1+
285.97871	180	
288.06123	158	
289.00322	206	1+
289.04276	110	
290.13319	162	1+
290.86095	144	
291.96607	250	1+
292.05946	208	1+
293.25306	104	
293.91051	146	
294.86579	116	
295.13048	108	
295.93483	170	1+
296.85843	126	
298.80869	108	
299.02924	122	
299.13941	164	1+
299.80552	390	1+
300.07382	108	
300.23089	152	
300.93246	206	1+
301.80367	658	1+
301.85915	824	1+
301.99329	118	
302.80778	384	1+
303.26014	238	1+
303.85448	538	
304.26848	230	1+
304.28608	108	
304.75959	104	
305.08141	120	
305.83743	214	1+
306.18455	106	
306.43412	162	
306.78605	428	1+
306.93095	134	
307.05439	102	
307.13513	152	
307.29958	146	
308.12488	108	
308.29340	834	1+
308.86478	104	
308.99954	160	1+
309.88769	168	
310.31233	190	
311.76852	108	
312.02970	186	
312.87872	196	1+
315.01651	172	1+
315.91494	130	
316.22042	190	1+
318.93335	116	
319.08261	338	1+
319.31066	104	
319.80858	182	
320.91833	268	
320.96624	104	
321.86922	108	
322.23233	194	1+
322.93550	178	
323.00979	166	
323.30552	160	
324.02154	174	
324.32021	212	1+
324.89121	164	
325.59467	112	
326.86945	166	
327.31253	252	1+
328.19413	212	
328.29777	198	1+
329.82375	252	
329.88618	208	
333.27204	118	
334.15153	246	1+
335.12851	148	1+
336.80641	212	
336.94742	234	
337.09166	146	
337.94445	150	
338.17639	168	1+
338.87576	152	
340.83066	174	
340.94320	112	
341.15670	104	
342.20051	130	
342.27582	340	1+
343.27829	280	1+
343.30655	160	
344.25894	194	1+
345.11743	120	
346.00127	104	
347.03750	126	
347.30409	162	
347.32335	106	
348.30841	106	
349.24944	122	
349.31971	232	
350.30585	128	
350.33997	790	1+
350.81637	136	
353.81158	186	1+
353.88157	102	
354.20245	132	
354.95881	102	
356.18803	130	
356.80067	286	1+
357.05177	132	
358.19536	108	
361.11551	134	
361.18962	138	
361.27637	106	
361.35030	238	1+
365.12665	120	
367.33150	568	1+
368.17875	106	
368.43151	310	
369.28807	138	1+
END IONS

###FS:    #m/z: 336.94605 #charge 1+
###MS: 26
###MSMS: 28
BEGIN IONS
TITLE=Cmpd 20, +MS2(336.9461), 28.0-35.0eV, 0.6min #28
RTINSECONDS=34.043
SCANS=26,28
PEPMASS=336.94605	133920
CHARGE=1+
49.30559	94	
196.88222	116	
211.10388	100	
211.94445	1822	1+
212.00062	94	
212.87954	266	
213.87925	224	
213.93975	690	
214.89666	132	
214.95266	134	
215.88953	210	
215.93820	180	
221.21099	98	
223.21363	108	
223.97469	458	1+
224.97871	300	1+
226.63902	102	
226.97239	124	
228.91269	98	
229.95448	1602	
230.89081	728	
231.14336	92	1+
231.89128	344	
231.95007	968	1+
233.89973	292	
235.01692	124	
235.12323	114	
235.89157	94	
239.02762	94	
239.96037	146	
240.83691	132	
240.94968	120	
241.86531	118	
243.04605	144	
243.87067	134	
245.23411	104	
246.39400	162	
246.90685	154	
246.97706	312	
247.96520	950	1+
248.03689	370	1+
248.90044	186	
248.98318	158	
249.04144	260	1+
249.96204	234	
250.02239	98	
250.67309	92	
250.96820	130	
250.98259	166	
251.83334	296	1+
252.11057	132	
252.56634	96	
252.97016	1458	1+
253.90815	194	
254.09081	166	
254.28798	140	
254.93908	130	
254.96772	346	
255.07439	1092	1+
255.96928	172	
256.91372	248	
257.95779	132	
258.04979	202	
258.88734	132	
258.90894	112	
260.43940	142	
262.07574	110	
262.11452	96	
262.84545	120	
263.05433	168	
263.21411	96	
265.01837	672	
265.25843	160	
266.23827	92	
266.86526	96	
266.99601	364	1+
268.06463	96	
268.13621	112	
268.83980	388	1+
269.84139	340	1+
269.97430	410	1+
270.00141	120	
270.97848	272	1+
271.81542	94	
272.94700	138	
274.09348	174	1+
274.95998	118	
275.96909	126	
277.26457	130	
278.83343	242	
278.85937	108	
279.78041	92	
279.83259	154	
280.12268	190	1+
280.26835	140	
281.05080	268	
281.10145	154	
282.92566	116	
283.02666	198	
283.10237	142	
283.94955	96	
284.03273	324	1+
284.16089	146	
285.42601	120	
285.85091	136	
286.85117	210	
287.85160	146	
287.91337	172	
288.06458	96	
289.06370	192	1+
289.87870	102	
290.14806	96	
290.86281	132	
291.01698	114	
292.89265	136	
293.07293	158	
293.10417	96	
293.85406	136	
293.99759	136	
294.86343	124	
295.34392	98	
296.04684	92	
298.08054	154	
298.30964	104	
299.06046	740	1+
299.95227	112	
300.52073	132	
300.81544	120	
300.85822	142	
301.02192	142	
301.83657	96	
301.87134	138	
304.04650	106	
305.17141	98	
305.27547	116	
306.28663	116	
306.79073	104	
307.13185	132	
307.28540	368	1+
307.31031	182	
307.88095	272	1+
308.81325	118	
309.13700	104	
309.32393	232	
309.97613	102	
310.86095	96	
311.02680	108	
311.86480	156	
316.68737	100	
316.78578	106	
316.81376	208	1+
319.08612	102	
319.27557	96	
320.21974	162	1+
321.09322	98	
322.13911	212	
322.30944	132	
323.01391	120	
323.23504	192	
323.30339	128	
324.05181	114	
324.89384	136	
326.97205	116	
329.87246	124	
331.09505	160	
332.82339	94	
334.11115	132	
335.14484	134	
335.33768	124	
335.95453	100	
336.09879	264	1+
336.15804	124	
336.29506	140	
336.62570	94	
337.15929	100	
337.35618	306	1+
339.16709	94	
END IONS

###FS:    #m/z: 359.96194 #charge 1+
###MS: 26
###MSMS: 29
BEGIN IONS
TITLE=Cmpd 21, +MS2(359.9619), 28.0-35.0eV, 0.6min #29
RTINSECONDS=34.815
SCANS=26,29
PEPMASS=359.96194	105540
CHARGE=1+
206.92129	94	
207.95029	100	
208.94017	284	1+
215.89408	102	
221.89660	134	
222.95218	412	
223.95481	342	
224.94678	708	1+
225.19768	96	
226.44316	118	
226.94657	1116	1+
226.96978	106	
227.05552	108	
227.93116	172	
228.94275	1458	1+
231.12437	128	
233.04922	124	
233.85110	112	
234.83585	104	
236.02132	96	
240.89230	126	
240.96189	492	
241.96618	222	
242.95616	354	1+
243.83130	98	
244.95744	838	
244.97833	94	
245.94621	1152	1+
246.95267	694	1+
248.03038	122	
248.80264	204	
249.90814	186	1+
250.83834	132	
250.94797	290	
251.03433	376	1+
251.24038	464	1+
252.69105	102	
254.09504	320	1+
254.92111	108	
255.01343	94	
255.07814	92	
256.41528	94	
256.88548	154	
257.85191	150	
257.90833	106	
260.96986	414	
261.90480	132	
261.93854	94	
262.06918	104	
262.47947	98	
263.05773	130	
263.97967	142	
265.26017	130	
265.98227	138	
266.10665	90	
266.13632	322	1+
266.24779	134	
267.92224	210	
267.97134	264	
268.14561	310	1+
268.55400	90	
268.95960	456	1+
269.96389	304	1+
270.00640	124	
271.07015	98	
272.99684	122	
273.08213	100	
274.15705	102	
274.93599	96	
275.95898	114	
276.59770	92	
276.67329	96	
276.81174	204	1+
277.85222	140	
280.27165	144	
280.79321	372	1+
280.98256	110	
281.04815	128	
281.87760	92	
281.99193	124	
282.11967	118	
283.07284	94	
283.98419	116	
285.04209	92	
287.24392	98	
287.91375	96	
289.05858	92	
290.86147	96	
290.99993	204	1+
292.03565	116	
292.43580	162	
292.45947	98	
293.03545	94	
293.12298	130	1+
294.05349	216	1+
294.27704	380	1+
295.78492	92	
297.80451	516	1+
298.80737	444	1+
299.08440	100	
299.86697	112	
299.95804	104	
300.42552	154	
300.86820	152	
301.13829	146	
301.75529	102	
301.93138	138	
302.24561	260	
304.77564	242	1+
305.26648	286	
305.82587	96	
306.90078	148	
307.08754	126	
307.14143	94	
307.31106	98	
308.29317	364	1+
309.41287	98	
310.30541	106	
310.86854	252	1+
311.88485	148	
311.90072	94	
312.98420	106	
313.48354	96	
315.85165	138	
318.11613	138	
318.82639	200	1+
318.85380	102	
320.05572	126	
320.22181	186	1+
320.61987	92	
320.93641	108	
321.27405	96	
321.28898	130	
321.32700	180	
322.31613	116	
323.01609	562	1+
323.26133	98	
323.92875	100	
325.78304	108	
327.34552	112	
328.31164	292	1+
328.88870	106	
329.79932	156	
329.87483	112	
330.17162	148	
330.82156	258	1+
330.87269	144	
333.05955	122	
334.96642	96	
336.15713	140	
336.94691	274	1+
337.14945	120	
338.34082	166	
340.35430	212	
342.16073	100	
342.33586	98	
342.75292	172	1+
342.89843	122	
343.31133	100	
344.31971	92	
344.38359	96	
345.18829	124	
347.31583	266	1+
347.89494	92	
347.97741	100	
348.32311	154	1+
350.34970	140	
352.35913	96	
353.80565	112	
354.92376	116	
356.18678	96	
356.29631	160	
356.32883	142	
357.33947	178	1+
358.19653	150	
358.31954	100	
358.36477	114	
359.10570	150	
359.19042	102	
360.36010	124	
361.17654	96	
363.33040	126	
364.04713	136	
364.35136	96	
364.62732	114	
365.40620	102	
END IONS

###FS:    #m/z: 363.95704 #charge 1+
###MS: 30
###MSMS: 31
BEGIN IONS
TITLE=Cmpd 22, +MS2(363.9570), 28.0-35.0eV, 0.7min #31
RTINSECONDS=38.4905
SCANS=30-31
PEPMASS=363.95704	212066
CHARGE=1+
118.39391	102	
189.86252	474	
190.93147	108	
191.85750	406	1+
207.73309	114	
209.94374	560	1+
210.18617	132	
210.88439	314	1+
212.87910	1968	1+
214.89722	188	
221.87104	96	1+
222.95268	2190	1+
224.94858	3188	1+
224.97529	118	
226.87116	216	1+
226.89108	106	
226.94836	3072	1+
227.14743	102	
227.93143	600	
228.89640	408	
228.94277	4604	1+
229.96229	126	
230.88908	2770	1+
231.85919	242	1+
232.54224	106	
232.88610	200	
233.06478	112	
236.12698	146	
237.05998	114	
240.93973	484	
240.96264	2602	1+
241.01149	122	
241.83997	234	1+
241.94150	496	
242.12632	266	1+
242.94353	1208	
242.95908	1258	1+
244.04132	126	
244.89958	304	1+
244.94061	570	
244.95834	2792	1+
245.94120	714	
246.40209	142	
246.85381	154	
246.95263	2156	1+
248.80094	260	1+
248.89912	1516	1+
249.05361	218	
250.89935	194	
250.94593	258	
251.79916	184	
252.09573	102	
252.23010	122	
253.90447	150	
254.91057	134	
256.85463	112	
257.74633	104	
257.97002	112	
258.82878	114	
258.97479	622	1+
259.85054	132	
260.83794	190	1+
260.96860	1264	1+
262.96916	104	
263.05768	256	
263.22554	194	1+
263.88375	146	
263.92793	122	
263.98262	192	
265.06095	276	
265.90779	114	
266.24736	212	
266.61338	104	
266.78386	164	
266.81334	394	1+
266.97243	572	1+
267.13111	140	
267.78519	134	
267.91335	110	
268.14258	158	
268.79404	124	
268.96199	940	1+
269.80941	218	
269.92370	134	
269.96708	622	1+
270.07070	318	1+
270.11909	204	1+
271.91647	130	
272.96206	118	
273.79368	110	
275.08190	102	
275.90843	138	
277.16369	106	
279.09987	106	
280.07959	130	
280.16023	104	
280.25837	142	
280.79279	460	1+
280.90475	110	
280.98650	116	
281.11607	190	1+
282.86266	132	
283.07266	246	
283.78930	758	1+
283.98659	232	
284.98672	176	
285.01558	108	
285.09535	204	1+
285.41984	210	1+
287.07357	136	
290.26053	282	1+
290.86703	132	
293.06831	310	
293.11772	134	
293.85553	150	
294.00400	138	
295.02449	260	1+
295.42833	140	
295.85942	138	
296.58584	108	
297.81095	178	
297.86366	194	1+
298.25084	132	
298.80443	270	
298.84352	116	
299.41027	132	
299.81220	148	
300.22622	130	
300.80396	142	
300.99389	134	
301.14226	274	1+
301.80149	608	1+
301.86173	466	1+
302.00001	180	
303.00130	138	
303.11770	118	
303.25011	148	
303.85673	546	1+
303.99086	116	
304.26945	326	1+
304.90266	120	
305.91301	146	
306.07933	104	
307.13101	180	
307.44060	108	
308.13865	110	
308.29258	844	1+
309.32131	152	
309.86611	348	1+
310.11298	132	
310.86527	320	1+
311.85990	334	1+
313.07334	256	1+
314.08276	204	1+
314.88308	116	
314.90550	132	
315.28841	104	
316.00822	102	
316.14134	120	
318.89181	122	
318.93143	196	
319.04908	106	
319.81808	164	
320.00848	120	
321.00510	130	
321.14368	160	1+
321.75700	128	
321.82448	258	
321.86497	338	1+
322.05960	120	1+
322.30955	114	
322.93182	216	1+
323.01310	150	
324.02018	310	
324.25970	124	
324.28107	128	
325.97583	108	
326.35563	114	
326.87359	158	1+
327.80790	204	
327.82359	216	
329.19515	198	1+
329.87066	260	1+
332.09132	108	
335.80229	216	1+
336.29459	102	
336.31680	154	
336.80840	142	1+
336.94535	484	1+
337.31343	110	
339.33202	108	
340.93686	126	
340.99670	108	
343.27279	114	
343.33405	106	
344.25963	106	
344.42700	108	
344.92133	112	
347.30204	124	
348.31740	506	1+
348.91341	218	1+
350.34239	266	1+
351.06525	136	
355.08767	122	
360.11184	108	
362.05317	154	1+
362.31060	150	
365.18707	176	
365.30628	146	
365.32569	170	
365.39106	170	1+
365.83461	136	
367.30105	102	
367.32978	206	
368.14643	208	1+
368.30844	196	1+
368.33189	114	
368.42606	164	1+
END IONS

###FS:    #m/z: 359.96217 #charge 1+
###MS: 30
###MSMS: 32
BEGIN IONS
TITLE=Cmpd 23, +MS2(359.9622), 28.0-35.0eV, 0.7min #32
RTINSECONDS=39.263
SCANS=30,32
PEPMASS=359.96217	88596
CHARGE=1+
190.93438	92	
191.10988	132	
193.94347	142	
209.94381	298	
221.13625	116	
221.15265	116	
222.95236	814	1+
224.19659	158	
224.94887	720	1+
225.96765	140	
226.94801	1580	1+
226.97008	100	
227.88123	150	
227.92939	590	
228.94298	1186	1+
231.04095	98	
233.40640	102	
234.14754	162	1+
235.10993	138	
238.21943	144	1+
238.96954	148	
240.94102	206	
240.96190	690	1+
241.86421	108	
241.94951	124	
242.07919	212	1+
242.95950	332	
243.67699	96	
243.95698	1224	1+
245.94633	1560	1+
246.95305	870	1+
248.02857	154	
248.80383	266	
249.04108	104	
249.61654	104	
251.03043	140	
251.97244	142	
252.95446	142	
253.09058	164	
255.07434	116	
255.43141	92	
256.97624	98	
257.08232	158	
257.41749	98	
258.18690	146	1+
258.97303	188	
259.00014	94	
259.79827	106	
260.94232	116	
260.97051	374	
261.02143	98	
262.97243	226	1+
263.86674	138	
264.80326	142	
265.40585	98	
266.18073	102	
266.26170	154	
266.43098	102	
266.87412	96	
266.96367	136	
267.13909	98	
267.97232	150	
268.01867	92	
268.14153	126	
268.96047	340	1+
270.88325	146	
271.84424	122	
272.42508	104	
272.44755	100	
272.46977	102	
274.18417	108	
275.04895	216	1+
275.79123	196	1+
275.98788	116	
276.15506	98	
276.20597	98	
276.81316	204	
276.98389	102	
277.81221	138	
278.88938	126	
279.85965	120	
280.79251	386	
280.92983	122	
281.04938	180	
283.84759	98	
284.82374	134	
286.54754	96	
287.25454	94	
287.81018	118	
287.92099	96	
288.00409	116	
288.06368	98	
289.04241	110	
290.89226	112	
291.12801	94	
291.78898	126	
292.05967	120	
292.85083	266	1+
292.87174	100	
292.90528	98	
293.06664	120	
293.10558	128	
294.16107	104	
294.28015	130	
294.32329	102	
294.93669	94	
295.02168	172	
295.26737	158	
295.47894	96	
296.12304	154	
296.35080	238	1+
297.58055	92	
297.83813	110	
298.80181	698	1+
303.14656	184	1+
303.27496	228	1+
305.42434	102	
306.43311	164	
306.88877	228	1+
307.29492	142	
307.30696	140	
307.79852	188	1+
308.35875	100	
308.41913	200	1+
308.87021	278	1+
309.29859	150	
310.34616	160	
311.07275	98	
311.86013	298	1+
311.87601	170	1+
312.70868	108	
313.27249	100	
314.86823	100	
315.81727	214	1+
315.93694	108	
316.63073	100	
317.89033	94	
317.98902	92	
318.05116	106	
318.94086	156	
321.81977	226	
321.99215	126	
323.01656	664	1+
323.23276	164	
323.31259	130	
325.05257	126	
326.04467	94	
327.79605	108	
328.18775	94	
329.18627	126	
329.30559	104	
329.87415	338	1+
333.10069	98	
336.94692	268	1+
338.34088	172	
338.87188	128	
339.35099	438	1+
339.82704	140	
340.19217	94	
340.81882	260	1+
341.13967	96	
341.84292	150	
342.20343	106	
343.13586	92	
343.28205	328	1+
344.18753	134	
344.88741	98	
345.25676	100	
350.33900	148	
350.77066	104	
352.02946	130	
352.14273	134	
355.00999	98	
356.34654	146	
356.71045	94	
357.27268	196	1+
357.29889	130	
358.20306	142	
358.36060	156	
360.11336	112	
362.39366	98	
363.84444	98	
363.90275	94	
364.26003	100	
364.31317	116	
END IONS

###FS:    #m/z: 674.95717 #charge 3+
###MS: 30
###MSMS: 33
BEGIN IONS
TITLE=Cmpd 24, +MS2(674.9572), 20.2-25.2eV, 0.7min #33
RTINSECONDS=40.035
SCANS=30,33
PEPMASS=674.95717	47142
CHARGE=3+
236.14075	220	
238.08230	188	
243.14876	172	
244.09105	430	1+
246.12409	140	
248.03266	128	
253.16402	13940	1+
255.22873	324	1+
256.66557	862	1+
258.09414	230	1+
258.11263	146	
270.19078	12070	1+
271.08187	186	
274.12083	278	
289.09498	154	
290.07818	768	
290.11465	470	1+
291.14707	124	
299.13470	136	
305.19029	224	1+
307.10429	194	
307.14175	7426	1+
309.27977	536	1+
321.06506	598	1+
322.10877	126	1+
323.17007	210	1+
326.17847	258	1+
327.20196	132	
329.08997	286	
331.14153	740	1+
332.69570	164	
336.78583	146	
338.25286	732	1+
339.15953	132	
345.11893	152	
347.09978	990	1+
349.78907	154	
350.78526	306	1+
352.69513	204	1+
353.21564	510	1+
354.17491	1498	1+
357.17667	410	
361.79498	274	1+
362.66312	276	
364.14519	176	
367.25270	164	
372.20451	330	1+
377.81160	288	1+
377.87446	234	1+
380.80790	164	
382.20978	132	
386.11427	134	
387.09211	274	1+
398.20083	268	1+
398.24834	234	1+
400.13177	508	1+
400.16428	242	
402.96977	132	
404.12334	854	
404.56226	132	
408.11003	132	
408.23570	138	
409.22261	124	
410.92938	150	
413.04967	232	1+
416.88135	140	
417.17918	3186	1+
418.13879	856	1+
420.17151	360	1+
424.26680	886	1+
424.64019	190	1+
424.94454	334	1+
426.23005	300	1+
429.14079	214	1+
432.19366	130	
433.74841	240	1+
434.84346	148	
435.19928	4234	1+
435.88745	294	1+
440.20752	306	1+
440.29672	280	1+
442.17373	356	
442.86082	400	1+
443.21674	280	1+
445.91475	146	
450.11200	348	
450.17084	148	1+
451.07300	124	
451.11611	298	
451.23170	130	
453.09500	210	1+
455.16626	224	1+
457.16278	146	1+
458.13971	146	
459.09229	344	1+
460.19277	150	
460.96174	314	1+
461.19407	138	
464.19930	136	
464.82268	160	
467.10325	134	
467.30472	924	1+
468.23679	514	1+
471.17558	252	1+
474.93809	152	1+
475.15504	418	1+
477.91370	164	
478.85382	150	
480.18482	158	1+
483.06647	194	1+
484.34622	156	1+
486.26789	326	1+
487.08764	136	
488.13500	266	1+
492.18646	268	1+
493.75521	146	
494.74834	146	
494.84970	682	1+
495.30251	3408	1+
495.73136	128	
495.75323	218	1+
498.84686	852	1+
500.91969	272	1+
501.06106	160	1+
501.88277	136	
502.17297	100	1+
503.00105	172	1+
506.13087	242	1+
506.87787	144	
507.09468	162	1+
507.99850	172	1+
509.97210	220	1+
510.06481	124	1+
510.18857	300	
510.78932	308	1+
510.97039	194	1+
511.02433	198	1+
511.14434	174	1+
511.96627	152	1+
512.15351	104	1+
512.33069	636	
512.85928	2566	1+
513.33159	432	
513.99481	120	1+
514.09756	316	1+
514.15384	326	1+
514.82724	152	
515.77675	194	
516.01307	206	1+
516.86170	608	1+
516.95838	152	1+
517.01587	136	1+
517.21492	404	1+
517.86616	568	1+
518.47159	198	1+
519.26457	728	
520.02325	256	1+
520.92455	190	1+
521.86378	200	
522.67953	130	
523.30954	326	1+
523.99141	260	1+
525.05849	194	1+
525.17400	164	1+
525.26344	312	1+
526.03570	436	1+
532.31372	242	1+
533.04967	186	1+
534.23115	420	1+
535.81683	240	1+
535.87801	1334	1+
536.18014	134	
539.27761	246	1+
539.36671	300	1+
539.47905	116	1+
540.80284	146	
541.08465	120	1+
541.67289	206	
541.90080	374	1+
542.25326	242	1+
542.67054	130	
542.90441	298	1+
543.29029	284	1+
543.76894	226	1+
544.04033	138	
544.23277	416	1+
546.06872	176	1+
546.22822	1242	1+
546.81423	170	
547.07001	120	1+
547.15010	200	1+
547.27810	886	
547.81631	124	
547.89359	236	1+
548.64062	278	1+
549.63842	280	1+
550.17985	118	1+
552.10038	306	1+
552.26755	382	1+
552.62005	160	
552.90129	240	1+
553.07324	202	
553.23137	324	1+
554.40997	278	1+
554.70870	314	1+
556.60085	348	1+
557.01946	228	1+
557.88211	290	1+
557.98197	334	1+
558.82303	146	1+
559.67672	222	
561.22590	364	1+
562.01086	220	1+
562.18994	390	1+
562.26776	348	1+
563.76852	372	1+
564.24278	4790	1+
564.49642	146	1+
565.08614	430	1+
565.11783	274	1+
565.64703	380	1+
565.70686	286	1+
566.08773	316	1+
567.61450	514	1+
569.63257	438	1+
570.98609	190	1+
571.22580	390	1+
572.05210	328	1+
572.62057	1376	1+
574.69119	162	1+
575.81104	456	1+
576.09965	126	1+
578.16762	898	1+
579.10950	240	1+
579.76947	456	1+
580.16898	322	1+
580.21290	280	1+
580.73029	134	
580.79843	268	1+
580.88015	158	1+
580.93185	114	1+
581.21567	204	1+
582.78674	124	
583.07026	184	1+
583.69257	150	
584.29696	164	1+
587.08205	210	1+
587.30729	418	1+
590.05278	278	1+
591.10562	206	1+
591.63483	562	1+
591.96530	246	1+
592.54736	132	
593.02992	336	1+
593.10928	220	1+
594.65847	226	1+
595.04914	374	1+
595.19233	132	
595.36432	1930	1+
596.75938	154	
597.32480	192	1+
600.25747	128	
600.86569	238	1+
602.82894	168	
603.81207	130	
605.14546	120	1+
605.29719	426	1+
606.33976	384	1+
608.13172	434	1+
608.96166	168	1+
609.00027	138	
609.39724	144	
611.12808	208	
611.79023	522	1+
612.13045	162	
612.60327	346	1+
613.89244	152	
614.13618	426	1+
614.45908	318	1+
614.46560	208	1+
615.24374	274	1+
618.05315	214	1+
618.52963	198	1+
618.82908	256	1+
619.52906	156	1+
619.83038	184	1+
620.25998	126	
622.23243	690	1+
623.35983	12860	1+
623.84320	258	1+
623.95995	290	1+
624.20078	298	1+
624.60280	126	1+
627.48895	184	
627.55619	140	
628.21194	148	
628.25742	490	1+
628.34730	138	1+
629.17071	150	
629.27556	556	1+
629.30541	172	
631.27193	540	1+
632.89386	224	
632.94327	142	
633.07977	164	
634.17863	386	1+
634.20253	174	
634.32954	128	
634.72896	308	1+
635.27839	204	
635.36418	314	1+
637.17030	130	
637.23125	136	
637.33929	208	
637.77794	444	1+
637.91490	168	
638.02635	136	
638.77980	310	1+
639.30689	134	
640.14815	290	1+
640.38261	1386	1+
644.54463	110	1+
644.62365	162	
651.23615	108	1+
652.20804	504	1+
652.35470	134	
653.38765	432	1+
653.46185	144	1+
654.25743	370	1+
654.39637	312	1+
654.44130	198	1+
656.32190	590	1+
656.61482	228	1+
657.24203	632	1+
658.24610	508	1+
658.32188	732	1+
658.57836	350	1+
659.79824	396	1+
659.88123	102	1+
661.22251	522	1+
661.56675	432	1+
661.83616	268	1+
662.83341	294	1+
663.36779	124	
665.28073	284	1+
665.49486	388	1+
666.80002	238	1+
667.39950	198	1+
669.73126	388	1+
670.11485	172	1+
671.34254	534	1+
671.48634	406	1+
671.80358	224	1+
671.86372	246	
672.27818	918	
673.36156	464	1+
673.87458	140	
674.30790	164	1+
674.32916	598	
674.68606	344	1+
675.23459	834	1+
676.31168	830	1+
676.64400	102	1+
677.27901	212	
679.03107	180	
679.23639	288	1+
679.34048	164	
680.46490	318	1+
680.94637	160	
683.24211	696	1+
683.71770	112	1+
686.32391	364	1+
686.57960	140	1+
688.17420	116	1+
691.24613	438	1+
692.38150	1368	1+
692.47486	418	1+
693.25137	306	1+
695.28476	160	1+
701.91553	210	1+
703.25616	148	
703.38019	194	1+
706.25113	186	
706.27500	264	
707.22639	262	1+
707.24603	1286	1+
710.74961	232	1+
714.23325	406	1+
714.47509	218	1+
720.25799	694	1+
721.17490	332	1+
724.27252	16936	1+
726.19752	180	1+
727.31234	188	
728.24495	412	1+
730.68112	96	1+
731.24857	314	1+
731.28436	202	
735.50813	146	
736.19051	120	1+
738.27031	752	1+
739.26861	758	1+
743.25172	234	1+
746.32270	176	
748.27509	304	1+
749.32586	676	1+
749.36871	304	1+
749.40111	4054	1+
750.34245	242	1+
753.32560	152	1+
755.32945	242	1+
755.40006	1584	1+
756.77480	452	1+
757.28809	3634	1+
760.79373	116	1+
761.30533	134	
761.70522	226	1+
762.43091	218	1+
762.96832	88	1+
765.33340	346	1+
766.35669	940	1+
767.22222	306	1+
771.42890	224	1+
772.18584	104	1+
774.31834	1314	1+
779.18070	102	1+
779.40773	106	1+
783.38859	2816	1+
783.38912	6692	1+
783.61908	154	1+
784.53388	124	1+
784.62540	122	1+
785.39561	1158	1+
786.58168	108	1+
791.45180	188	1+
792.56251	336	1+
793.28806	856	1+
793.40330	164	1+
793.99718	300	1+
794.40689	102	1+
794.99795	262	1+
799.08608	228	1+
800.22384	174	1+
800.31546	212	1+
801.23497	120	1+
808.26767	492	1+
809.25220	202	1+
809.46804	156	1+
811.17829	134	1+
811.40555	422	1+
812.42250	980	1+
812.95589	370	1+
813.47398	254	1+
814.95067	232	1+
816.34496	302	1+
817.18309	150	1+
817.28108	164	1+
817.58573	98	1+
819.22206	116	1+
822.23579	196	1+
822.37162	660	1+
823.37754	1134	1+
824.57801	164	1+
829.37442	196	1+
831.28716	252	1+
831.52437	94	1+
838.40979	146	1+
839.36047	144	
839.53430	98	1+
839.75620	160	1+
840.19940	228	1+
840.40887	5908	1+
840.41271	3340	1+
842.38529	1074	1+
842.46947	142	
843.38734	702	1+
844.39205	420	1+
846.32468	268	1+
849.21448	174	1+
849.26584	408	1+
850.22544	106	1+
851.28529	216	1+
851.48520	152	1+
852.36529	442	1+
853.41691	274	1+
854.37311	332	1+
854.79013	174	
855.37211	236	1+
855.48737	356	1+
856.37316	748	1+
857.42162	366	1+
857.62450	242	1+
858.48671	398	1+
860.37805	478	1+
861.28619	140	1+
861.40829	154	1+
865.45760	384	1+
866.27897	4838	1+
866.57496	196	1+
867.27901	4012	1+
867.48183	310	1+
867.57307	156	1+
868.05245	198	1+
868.53316	264	1+
868.76276	100	1+
870.37398	1494	1+
870.82465	146	1+
871.24845	100	1+
871.41340	318	1+
872.30951	192	1+
872.41255	242	1+
873.16828	200	1+
873.43335	270	1+
874.26060	272	1+
875.24100	174	1+
877.47154	136	1+
878.31082	428	1+
878.44209	280	1+
880.44412	252	1+
880.88163	278	1+
881.54101	274	1+
882.43226	216	1+
882.95269	148	1+
883.91388	224	1+
884.30250	49444	1+
884.60292	330	1+
884.62020	392	1+
884.91127	140	1+
885.39048	164	
886.38978	616	1+
886.82552	734	
887.44007	476	1+
888.04836	86	1+
888.45050	414	1+
888.53243	182	1+
888.91408	240	1+
889.37122	480	1+
890.38254	472	1+
891.20065	250	1+
891.25873	596	1+
891.72725	324	1+
892.57188	126	
893.31032	210	1+
894.45285	340	1+
896.76242	152	1+
897.41297	212	1+
898.02868	124	1+
898.46652	104	1+
902.86928	266	1+
903.28283	716	1+
905.97214	130	1+
907.37388	118	1+
908.30031	278	1+
908.45108	386	1+
908.47085	144	1+
912.11404	186	1+
912.38071	766	1+
913.38844	1016	1+
915.42841	322	1+
916.37500	382	1+
917.46844	412	1+
918.68422	320	1+
923.62037	342	1+
924.44554	130	
925.35282	270	1+
925.52543	122	1+
926.42487	530	1+
928.31919	218	1+
930.45238	98	1+
930.87119	208	
930.99720	112	1+
933.30825	242	1+
934.34939	134	
934.41104	462	1+
935.09170	86	1+
935.29157	378	1+
935.40073	322	1+
935.54521	366	1+
938.49034	316	1+
939.64552	136	1+
940.95335	152	1+
941.39186	188	1+
941.46028	3388	1+
942.07379	104	1+
943.33372	212	1+
943.81279	174	1+
944.41314	164	1+
945.39181	602	1+
946.37830	448	1+
951.42724	950	1+
951.62969	258	1+
951.67804	272	1+
952.42671	1092	1+
952.62765	222	1+
954.07090	132	1+
955.26336	174	1+
955.65100	172	1+
956.11654	186	1+
957.48604	130	1+
958.41555	400	1+
959.31040	276	1+
959.42224	328	1+
963.39502	200	1+
964.40484	512	1+
964.55024	254	1+
965.15536	296	1+
966.28910	94	1+
967.00846	272	1+
968.02805	240	1+
968.79961	344	1+
969.00242	338	1+
969.45370	24684	1+
969.47247	194	1+
969.81727	128	
969.90880	272	1+
974.47410	170	1+
974.84510	100	1+
976.31556	146	1+
976.64564	144	1+
976.81955	84	1+
977.16837	200	1+
977.43153	180	1+
978.23816	250	1+
978.51109	380	1+
979.43589	366	1+
980.36996	380	1+
980.46036	286	1+
980.87791	130	1+
981.46152	566	1+
981.55900	232	1+
984.39513	162	
984.46095	290	1+
985.50732	296	1+
988.43124	472	1+
989.32955	218	1+
991.43282	310	1+
991.48861	366	1+
992.95562	320	1+
993.51962	802	1+
994.10198	218	1+
995.37574	168	1+
996.77839	188	1+
996.83862	162	1+
997.38591	10452	1+
997.42447	646	1+
998.47800	1386	1+
1000.91215	152	1+
1002.40433	518	1+
1003.43458	264	1+
1005.87959	278	1+
1007.52138	126	
1008.45554	2056	1+
1008.70941	260	1+
1008.93875	266	1+
1009.39029	198	1+
1009.45542	1574	1+
1009.50973	178	1+
1010.38912	152	1+
1010.40836	504	1+
1010.51386	420	1+
1012.50414	136	
1012.52451	272	1+
1013.28997	404	1+
1014.98489	256	1+
1017.44577	200	1+
1018.51698	604	1+
1019.43572	244	1+
1019.53981	374	1+
1020.28073	152	1+
1020.38682	482	1+
1020.49004	270	1+
1020.76670	166	1+
1021.53486	222	1+
1022.56247	334	1+
1024.11648	388	1+
1024.58449	480	1+
1025.59219	260	1+
1026.15606	382	1+
1026.19206	386	1+
1026.47504	25130	1+
1026.80295	376	1+
1030.38282	848	1+
1031.92693	422	1+
1032.12000	146	1+
1032.66757	160	1+
1034.26926	314	1+
1036.38264	1306	1+
1036.76481	234	1+
1037.38351	968	1+
1037.94034	162	1+
1038.51950	686	1+
1038.66156	278	1+
1039.26147	208	1+
1039.37687	276	1+
1042.67003	188	1+
1043.06089	166	1+
1045.45443	136	
1046.61115	248	1+
1050.56248	336	1+
1051.75216	316	1+
1053.92701	332	1+
1054.28971	208	1+
1054.40724	26916	1+
1054.78926	158	
1056.67064	344	1+
1057.34477	162	1+
1057.77707	482	1+
1059.37171	672	1+
1060.25490	276	1+
1061.38632	208	1+
1061.49238	686	1+
1062.20716	226	1+
1062.32941	494	1+
1063.39464	312	1+
1064.31492	396	1+
1065.36197	248	1+
1066.74224	260	1+
1068.49401	198	1+
1072.69093	302	1+
1073.46205	636	1+
1074.30072	318	1+
1074.42309	514	1+
1076.45592	398	1+
1076.77253	144	1+
1077.45858	330	1+
1082.57888	440	1+
1086.90981	94	1+
1087.67727	398	1+
1087.74561	222	1+
1087.80107	354	1+
1088.39537	248	1+
1089.60458	386	1+
1091.41693	124	
1092.41977	176	1+
1094.26698	322	1+
1094.54455	1704	1+
1095.55043	1356	1+
1098.20801	620	1+
1098.44743	190	1+
1101.46353	290	1+
1102.60325	214	1+
1104.51521	562	1+
1105.25092	250	1+
1105.54520	388	1+
1106.46007	490	1+
1109.17092	388	1+
1110.36731	312	1+
1110.41305	444	1+
1110.83514	220	1+
1111.15101	324	1+
1111.26073	420	1+
1111.31722	132	
1111.40610	460	1+
1111.56321	15698	1+
1112.32751	344	1+
1112.83084	346	1+
1113.44877	288	1+
1114.87062	236	1+
1115.42393	342	1+
1116.41787	566	1+
1120.60456	372	1+
1121.53819	2724	1+
1121.61519	314	1+
1121.71055	228	1+
1122.34690	296	1+
1122.53541	1858	1+
1124.07525	390	1+
1124.85639	304	1+
1125.74846	584	1+
1126.74840	484	1+
1127.32214	308	1+
1128.04268	180	1+
1129.63374	258	1+
1133.57880	240	1+
1133.66250	244	1+
1134.30202	306	1+
1134.58708	310	1+
1137.27738	532	1+
1137.40165	324	1+
1137.82644	258	1+
1138.85302	218	1+
1139.15164	708	1+
1139.55842	27598	1+
1139.79721	408	1+
1140.33502	744	1+
1141.81908	286	1+
1143.40746	268	1+
1143.56605	344	1+
1143.72045	186	1+
1144.41939	444	1+
1145.43199	188	1+
1146.02167	218	1+
1146.32372	360	1+
1146.40313	448	1+
1146.62280	254	1+
1146.82473	446	1+
1148.15596	286	1+
1148.50479	236	1+
1149.49087	546	1+
1150.24572	810	1+
1151.51938	312	1+
1152.11289	150	1+
1154.45876	384	1+
1154.72259	348	1+
1155.29828	648	1+
1156.58940	1272	1+
1157.89647	344	1+
1158.90525	358	1+
1161.54116	264	1+
1162.11568	124	
1162.43484	154	
1164.49968	182	1+
1164.95028	238	1+
1165.44933	950	1+
1166.42676	660	1+
1166.45806	432	1+
1167.42907	784	1+
1169.48789	370	1+
1171.35637	244	1+
1172.11094	98	1+
1173.19670	304	1+
1175.51637	568	1+
1176.26075	304	1+
1177.09204	252	1+
1177.56992	306	1+
1179.54051	296	1+
1180.24268	502	1+
1181.52426	278	1+
1182.33665	206	1+
1183.45278	6088	1+
1185.25513	300	1+
1185.39903	964	1+
1185.89256	530	1+
1186.50971	814	1+
1186.61148	810	1+
1186.67775	504	1+
1190.33679	810	1+
1191.11393	212	1+
1191.25673	546	1+
1191.43429	472	1+
1193.11237	248	1+
1193.68879	358	1+
1194.27982	434	1+
1194.54966	416	1+
1195.34972	222	1+
1197.17538	246	1+
1197.55624	310	1+
1198.55689	254	1+
1198.64955	454	1+
1199.45721	260	1+
1199.64857	594	1+
1200.83243	296	1+
1202.24080	162	1+
1202.42187	366	1+
1202.46579	314	1+
1203.30729	130	1+
1203.56133	194	1+
1204.44883	420	1+
1205.44631	452	1+
1206.30405	374	1+
1206.50499	498	1+
1208.58003	1020	1+
1208.73383	462	1+
1212.06690	172	1+
1214.45549	254	1+
1214.57020	194	1+
1215.53981	334	1+
1216.50669	192	1+
1218.59941	602	1+
1218.72325	294	1+
1220.62391	238	1+
1221.57243	510	1+
1221.67251	474	1+
1222.45777	1704	1+
1222.67381	380	1+
1223.36204	230	1+
1224.46271	368	1+
1224.46716	430	1+
1225.33188	276	1+
1227.37751	288	1+
1230.56244	420	1+
1231.56261	358	1+
1232.76629	364	1+
1233.35194	350	1+
1233.57763	410	1+
1235.52866	498	1+
1236.29264	210	1+
1236.31796	312	1+
1238.71248	186	1+
1238.77309	130	1+
1239.35284	418	1+
1239.60288	234	1+
1240.46945	2026	1+
1240.47248	4656	1+
1241.66545	340	1+
1241.83434	776	1+
1242.61104	302	1+
1243.38658	120	1+
1246.28199	214	1+
1246.52038	252	1+
1247.46196	284	1+
1247.59067	362	1+
1248.59515	294	1+
1250.67036	574	1+
1251.64181	380	1+
1251.68570	208	1+
1252.56640	406	1+
1253.56684	356	1+
1254.52982	962	1+
1254.77526	320	1+
1256.49478	408	1+
1258.59308	492	1+
1258.73699	318	1+
1259.55630	586	1+
1261.11031	176	1+
1261.13269	330	1+
1261.28867	194	1+
1263.24641	290	1+
1263.29722	176	1+
1263.67791	602	1+
1264.52805	956	1+
1265.54410	730	1+
1266.11217	378	1+
1267.12738	470	1+
1271.57991	242	1+
1271.59212	1852	1+
1273.20300	328	1+
1273.74452	262	1+
1275.15866	210	1+
1276.03159	250	1+
1276.76835	288	1+
1277.43609	296	1+
1278.59097	144	1+
1281.40040	248	1+
1281.42570	244	1+
1281.57379	1722	1+
1282.47618	188	1+
1282.56910	1408	1+
1283.19723	274	1+
1285.43972	468	1+
1286.10772	136	1+
1286.45372	422	1+
1287.61389	294	1+
1289.80874	380	1+
1291.47107	214	1+
1292.46376	196	1+
1295.29915	226	1+
1299.58789	9506	1+
1299.72927	432	1+
1301.52935	150	1+
1302.18240	334	1+
1302.91884	286	1+
1303.13105	380	1+
1305.48825	136	
1305.72980	366	1+
1306.44162	278	1+
1308.73199	174	1+
1309.77886	214	1+
1310.59769	374	1+
1312.14824	402	1+
1312.85192	254	1+
1313.67232	326	1+
1315.55370	216	1+
1315.95741	322	1+
1316.35535	110	1+
1316.39631	144	1+
1316.61190	920	1+
1317.66330	362	1+
1318.51289	150	
1319.47591	650	1+
1319.91646	210	1+
1320.54296	978	1+
1321.77414	406	1+
1323.62745	214	1+
1324.41589	156	1+
1324.93654	284	1+
1326.67498	486	1+
1329.70896	590	1+
1331.96819	334	1+
1332.46708	518	1+
1334.84222	562	1+
1335.37085	206	1+
1335.55108	264	1+
1336.11711	278	1+
1336.48032	496	1+
1337.39338	450	1+
1338.39517	348	1+
1339.10204	204	1+
1340.61314	464	1+
1343.09899	194	1+
1344.31326	350	1+
1346.31405	228	1+
1346.99323	392	1+
1348.15181	546	1+
1350.34947	746	1+
1352.13264	372	1+
1352.83533	508	1+
1353.83681	564	1+
1355.57684	436	1+
1355.72045	626	1+
1358.14093	314	1+
1359.90064	686	1+
1360.73590	374	1+
1363.52616	322	1+
1368.37033	478	1+
1368.63092	700	1+
1371.68113	308	1+
1371.99787	98	1+
1372.58675	120	1+
1376.48131	238	1+
1382.49447	694	1+
1383.49100	1512	1+
1383.51639	488	1+
1384.49740	990	1+
1385.72479	264	1+
1386.50111	390	1+
1389.22719	206	1+
1392.64134	306	1+
1394.81164	522	1+
1398.61896	156	1+
1398.69331	280	1+
1398.85902	216	1+
1398.89694	836	1+
1399.51627	8318	1+
1400.45546	1826	1+
1403.39714	242	1+
1403.85930	190	1+
1404.32798	208	1+
1407.30430	224	1+
1407.41110	202	1+
1407.93247	284	1+
1410.38891	270	1+
1413.60029	224	1+
1414.35826	166	1+
1416.42544	194	1+
1422.06050	212	1+
1422.18595	162	1+
1422.65603	194	1+
1425.67040	428	1+
1428.80129	406	1+
1431.14784	170	1+
1431.62967	642	1+
1434.54011	262	1+
1437.45764	532	1+
1437.76541	148	1+
1437.93619	204	1+
1438.60424	220	1+
1439.34565	354	1+
1441.61028	440	1+
1442.61648	358	1+
1443.49512	384	1+
1443.69882	276	1+
1443.74345	290	1+
1446.66555	176	1+
1447.54339	596	1+
1447.94832	244	1+
1448.12334	260	1+
1448.51159	598	1+
1448.87303	338	1+
1451.22293	180	1+
1451.73527	158	1+
1452.20579	366	1+
1453.48165	234	1+
1453.49527	252	1+
1455.45204	250	1+
1455.87273	260	1+
1459.61552	2260	1+
1460.25677	254	1+
1461.26807	134	1+
1461.83096	286	1+
1462.10775	466	1+
1462.41593	156	1+
1463.41570	216	1+
1466.77309	368	1+
1467.34489	214	1+
1467.43164	324	1+
1468.36629	392	1+
1468.92050	356	1+
1469.29841	192	1+
1471.47109	492	1+
1473.16071	238	1+
1473.83169	328	1+
1474.83228	310	1+
1475.53363	314	1+
1475.53785	184	1+
1475.72876	210	1+
1476.64803	394	1+
1477.42480	200	1+
1477.67476	400	1+
1479.44445	276	1+
1480.51771	482	1+
1480.87958	212	1+
1482.26111	374	1+
1482.60633	190	1+
1484.25012	206	1+
1485.42575	202	1+
1488.28344	144	1+
1488.47243	448	1+
1489.18828	130	1+
1494.13935	262	1+
1494.42454	300	1+
1494.45684	222	1+
1494.47128	232	1+
1495.83805	166	1+
1496.79841	296	1+
1498.23145	234	1+
1498.58783	1084	1+
1499.67272	312	1+
1500.97030	274	1+
1501.37280	184	1+
1503.14633	154	1+
1507.56018	244	1+
1508.01315	234	1+
1509.04711	162	1+
1509.54248	772	1+
1510.34540	386	1+
1512.30108	214	1+
1512.49805	208	1+
1515.15980	452	1+
1515.73183	300	1+
1518.08899	170	1+
1519.14276	172	1+
1521.41786	200	1+
1521.52986	182	1+
1521.76269	210	1+
1524.03978	218	1+
1524.62898	1298	1+
1527.34213	254	1+
1527.66700	230	1+
1528.55867	1164	1+
1529.84320	190	1+
1531.03432	212	1+
1531.76273	226	1+
1534.79188	334	1+
1539.20631	8164	1+
1539.58134	1440	1+
1542.64272	508	1+
1542.88406	326	1+
1543.53443	386	1+
1546.51854	150	1+
1547.91179	248	1+
1549.18034	226	1+
1551.74507	480	1+
1552.48887	192	1+
1553.61796	790	1+
1554.16229	244	1+
1554.49274	288	1+
1558.23627	148	1+
1559.65907	680	1+
1560.08295	358	1+
1560.65837	130	
1560.66360	608	1+
1562.40636	124	1+
1563.26369	336	1+
1563.76649	500	1+
1566.14973	222	1+
1567.14802	236	1+
1569.47664	186	1+
1569.63952	942	1+
1570.04985	250	1+
1571.37886	254	1+
1572.96301	218	1+
1573.66869	208	1+
1579.62769	176	1+
1580.61848	474	1+
1582.56082	592	1+
1583.42205	228	1+
1583.69589	214	1+
1584.31935	150	1+
1584.84868	124	1+
1585.90866	320	1+
1587.46751	284	1+
1588.65811	4802	1+
1589.51085	330	1+
1590.51826	430	1+
1593.20935	266	1+
1593.58847	336	1+
1594.64476	368	1+
1594.80780	366	1+
1595.81874	408	1+
1596.08695	280	1+
1596.93301	248	1+
1599.80469	398	1+
1600.49112	236	1+
1601.41297	146	1+
1602.06735	256	1+
1603.68409	502	1+
1603.93643	306	1+
1605.68785	1378	1+
1606.73097	744	1+
1607.54134	146	1+
1608.60348	518	1+
1609.71440	262	1+
1610.49325	298	1+
1611.07589	250	1+
1614.25207	210	1+
1614.90851	214	1+
1616.55016	142	1+
1616.72149	314	1+
1620.19438	316	1+
1620.70900	342	1+
1625.75732	504	1+
1626.70481	380	1+
1627.95268	522	1+
1629.30296	276	1+
1633.65742	228	1+
1635.70981	308	1+
1644.99011	312	1+
1646.66025	234	1+
1648.92171	266	1+
1650.66856	212	1+
1652.08861	162	1+
1653.10836	264	1+
1653.64619	300	1+
1655.34332	274	1+
1657.60244	466	1+
1659.72280	412	1+
1660.17182	170	1+
1661.66011	376	1+
1662.89426	334	1+
1663.66965	490	1+
1666.58951	458	1+
1667.04561	408	1+
1669.24732	206	1+
1672.41170	254	1+
1674.29559	294	1+
1674.77202	258	1+
1677.17018	228	1+
1677.65091	154	1+
1677.70135	346	1+
1678.74923	362	1+
1680.13932	164	1+
1680.39579	192	1+
1680.69457	316	1+
1680.96254	200	1+
1681.57905	236	1+
1681.79104	982	1+
1682.56515	372	1+
1685.53058	194	1+
1686.12956	248	1+
1687.44231	200	1+
1687.87727	260	1+
1689.27026	306	1+
1689.79084	378	1+
1690.10923	364	1+
1691.56317	242	1+
1694.70736	302	1+
1698.60969	196	1+
1700.67124	490	1+
1701.10572	224	1+
1702.35990	188	1+
1703.08044	230	1+
1703.88894	260	1+
1704.51291	138	1+
1704.85986	390	1+
1705.60186	294	1+
1707.20507	450	1+
1707.34145	354	1+
1708.55752	380	1+
1712.41174	378	1+
1712.96293	192	1+
1713.12665	236	1+
1715.30217	330	1+
1716.45718	308	1+
1716.59396	314	1+
1716.72183	5092	1+
1717.62462	560	1+
1717.96828	388	1+
1719.65843	688	1+
1720.25111	190	1+
1721.84782	330	1+
1722.48215	150	1+
1722.64492	404	1+
1723.30393	204	1+
1724.63161	168	1+
1729.48967	250	1+
1730.79875	1002	1+
1731.20135	238	1+
1732.65360	184	1+
1733.07206	474	1+
1733.77641	184	1+
1733.85486	386	1+
1733.96849	198	1+
1734.18694	310	1+
1735.65261	2902	1+
1735.90018	934	1+
1736.23872	188	1+
1737.20584	248	1+
1738.05100	316	1+
1740.73608	248	1+
1742.66665	462	1+
1743.22100	354	1+
1744.92931	198	1+
1748.72113	240	1+
1749.43655	234	1+
1751.54691	352	1+
1751.85610	286	1+
1752.09809	192	1+
1752.47038	606	1+
1753.66854	25234	1+
1753.87980	178	1+
1753.98687	414	1+
1754.28184	424	1+
1754.41729	364	1+
1755.84021	368	1+
1757.28815	196	1+
1758.67807	704	1+
1758.94488	662	1+
1759.03182	316	1+
1761.46968	296	1+
1762.21635	342	1+
1763.69473	294	1+
1764.33734	190	1+
1764.55148	238	1+
1764.81941	162	1+
1764.91297	228	1+
1766.96505	584	1+
1766.96966	444	1+
1767.39568	838	1+
1768.75558	222	1+
1769.16511	268	1+
1769.44318	258	1+
1772.06245	246	1+
1772.20302	180	1+
1772.42658	248	1+
1773.84499	532	1+
1775.59336	1032	1+
1776.11386	100	1+
1776.52092	180	1+
1776.90747	272	1+
1777.52833	320	1+
1778.33092	276	1+
1778.92050	538	1+
1779.57018	362	1+
1779.87361	782	1+
1780.61570	438	1+
1781.04908	362	1+
1781.55461	280	1+
1782.38640	354	1+
1782.43559	210	1+
1782.60731	332	1+
1785.25004	426	1+
1785.54989	442	1+
1785.74120	472	1+
1786.87441	446	1+
1787.11018	462	1+
1787.77964	306	1+
1788.40625	242	1+
1789.61065	392	1+
1790.78154	266	1+
1791.49544	248	1+
1791.78818	238	1+
1791.96163	392	1+
1792.06450	220	1+
1792.84324	294	1+
1794.44492	160	1+
1795.59428	160	1+
1795.62684	258	1+
1797.06312	200	1+
1797.25933	320	1+
1799.56266	340	1+
1801.12605	188	1+
1801.66193	132	1+
1802.39421	364	1+
1806.70459	332	1+
1807.73832	252	1+
1808.28116	432	1+
1809.66533	248	1+
1810.60703	428	1+
1815.85410	246	1+
1818.02904	350	1+
1818.69354	322	1+
1820.64786	162	1+
1824.13729	216	1+
1827.65204	420	1+
1828.09836	262	1+
1833.93437	206	1+
1835.57827	422	1+
1835.64277	188	1+
1835.96373	212	1+
1836.15650	268	1+
1838.27277	230	1+
1839.26054	348	1+
1842.02847	186	1+
1842.63923	392	1+
1845.15289	192	1+
1848.29822	148	1+
1848.63475	424	1+
1849.74417	612	1+
1851.03084	368	1+
1851.49043	290	1+
1853.26400	244	1+
1853.42267	188	1+
1854.13258	248	1+
1854.81236	208	1+
1857.63093	412	1+
1859.74716	528	1+
1860.98055	566	1+
1861.74068	464	1+
1862.58883	370	1+
1864.10819	192	1+
1865.69692	1078	1+
1866.32869	250	1+
1868.79061	286	1+
1870.24920	220	1+
1871.90584	232	1+
1872.79456	216	1+
1876.22081	432	1+
1876.26871	286	1+
1876.75283	4110	1+
1878.06707	590	1+
1878.85680	316	1+
1880.81611	380	1+
1882.29106	298	1+
1883.91278	320	1+
1884.85859	588	1+
1885.54572	174	1+
1887.37355	450	1+
1890.33225	186	1+
1891.92230	338	1+
1891.93295	572	1+
1892.84525	494	1+
1893.59507	246	1+
1893.61359	268	1+
1894.64379	664	1+
1896.59219	324	1+
1897.68935	620	1+
1898.19145	518	1+
1900.42956	334	1+
1900.81326	272	1+
1902.63497	132	1+
1902.98239	222	1+
1903.60101	400	1+
1905.19531	232	1+
1905.50516	158	1+
1906.58002	366	1+
1907.70873	398	1+
1908.57125	276	1+
1909.79504	836	1+
1910.77666	620	1+
1911.60294	382	1+
1913.81077	458	1+
1913.82099	418	1+
1914.48442	212	1+
1917.75846	268	1+
1917.80804	234	1+
1921.01060	290	1+
1922.45606	250	1+
1922.72339	238	1+
1924.77801	380	1+
1925.85536	198	1+
1925.86443	382	1+
1927.92233	360	1+
1930.47301	288	1+
1930.53136	216	1+
1932.82984	426	1+
1935.98310	320	1+
1937.62178	246	1+
1939.39565	226	1+
1940.61916	364	1+
1941.89689	790	1+
1942.65774	392	1+
1944.00316	122	1+
1947.38219	194	1+
1948.13313	220	1+
1948.60712	398	1+
1949.02654	200	1+
1949.95489	194	1+
1951.85899	1780	1+
1953.74324	228	1+
1957.61437	1016	1+
1957.85793	578	1+
1963.09089	500	1+
1963.44522	320	1+
1963.76827	434	1+
1966.51106	178	1+
1968.37021	278	1+
1970.50168	214	1+
1970.74589	498	1+
1975.58782	512	1+
1976.51001	368	1+
1977.87255	230	1+
1983.42549	256	1+
1983.65196	732	1+
1987.54664	364	1+
1987.81515	1286	1+
1990.31877	130	1+
1992.25366	372	1+
1993.78283	430	1+
1995.05321	184	1+
1996.02196	350	1+
1997.74394	254	1+
1997.98219	546	1+
1998.68420	232	1+
1998.86311	230	1+
1999.53458	102	1+
2001.63686	664	1+
2004.35652	146	1+
2004.67660	512	1+
2004.83741	11140	1+
2006.50826	430	1+
2006.97641	886	1+
2008.65032	378	1+
2009.09497	314	1+
2009.25410	602	1+
2009.41508	378	1+
2009.83360	1008	1+
2010.60023	258	1+
2013.02671	352	1+
2014.59034	548	1+
2015.13094	396	1+
2015.49496	1222	1+
2015.68011	792	1+
2015.94147	298	1+
2017.24795	346	1+
2017.82485	1312	1+
2019.70367	546	1+
2021.28347	1212	1+
2021.33368	860	1+
2021.56288	1302	1+
2022.47788	878	1+
2022.62823	678	1+
2022.85223	53058	1+
2024.05763	942	1+
2026.13051	110	1+
2026.71569	428	1+
2027.01912	916	1+
END IONS

###FS:    #m/z: 322.93043 #charge 1+
###MS: 34
###MSMS: 35
BEGIN IONS
TITLE=Cmpd 25, +MS2(322.9304), 28.0-35.0eV, 0.7min #35
RTINSECONDS=43.7075
SCANS=34-35
PEPMASS=322.93043	739324
CHARGE=1+
79.41775	124	
88.74621	82	
195.92100	82	
197.89735	124	
198.46409	98	
199.07017	84	
200.94904	116	
205.94757	314	1+
205.97917	86	
206.88970	82	
209.50107	126	
218.03565	96	
220.06016	94	
222.95468	594	1+
223.95937	430	1+
225.86209	278	
225.91652	84	
226.38763	94	
227.92886	284	1+
228.06461	94	
228.91270	80	
230.14616	92	
230.89266	146	
231.12297	104	
232.13981	82	
233.13338	100	
234.93042	88	
235.08586	138	
235.12397	110	
235.79702	96	
236.87368	162	
236.98421	92	
237.92964	88	
237.99486	156	
238.05934	82	
238.93826	292	
239.07820	288	1+
239.21914	172	
239.78806	80	
240.41607	84	
240.88093	124	
240.94030	2476	
241.00599	106	
241.04218	90	
241.94235	1854	
242.94159	6714	1+
243.96455	156	
244.86624	102	1+
244.94019	1518	1+
245.01624	116	
245.04828	146	
245.13785	80	
246.98020	102	
247.21672	86	
247.98011	280	1+
248.06319	82	
249.13082	98	
250.86948	92	
250.89859	98	
250.94459	178	
251.10489	182	1+
252.22902	154	
252.42590	92	
254.91940	90	
255.00345	82	
255.04589	82	
255.07892	104	
255.58442	88	
256.08885	208	1+
259.40510	84	
260.19660	102	
260.85066	88	
261.83228	132	
262.40199	92	
262.98142	100	
263.05688	96	
263.47114	86	
263.98340	82	
264.91711	82	
265.06263	112	
265.85383	124	
266.24793	140	
267.05676	100	
267.80710	270	1+
268.91598	98	
268.93424	104	
268.95755	494	1+
269.07346	86	
269.97221	84	
270.86066	208	1+
271.42919	84	
271.84447	92	
275.84949	102	
276.43786	104	
277.82443	84	
277.87879	218	1+
277.99638	88	
279.05183	104	
279.09278	762	1+
279.28659	238	1+
280.23142	154	
281.05904	112	
281.81248	98	
282.27543	110	
282.80242	96	
282.88638	154	
283.07065	484	1+
284.16844	90	
284.29077	530	1+
284.80213	80	
285.02060	262	1+
285.10858	84	
286.80454	212	1+
286.87788	98	
287.23647	158	
287.52135	110	
288.06368	140	
288.11038	96	
288.83821	102	
290.10486	110	
290.86004	134	
292.79955	82	
292.82316	88	
293.06764	168	
293.26052	80	
293.39916	132	
294.28647	154	
294.85747	146	
296.86349	180	
297.60170	98	
298.84577	114	
299.05968	114	
299.87712	108	
300.80714	84	
301.91537	86	
302.24813	376	1+
302.41695	84	
303.85581	100	
304.79721	104	
305.06617	140	
305.29571	176	
305.76591	82	
305.98638	84	
306.27727	84	
306.88367	134	
307.12874	80	
307.28703	720	1+
307.79946	146	
307.88668	434	1+
307.97056	82	
308.29115	608	1+
310.05679	148	
310.30917	574	
310.92776	98	
311.09007	84	
311.87125	84	
311.92878	80	
312.88099	160	1+
313.02282	86	
315.27107	82	
315.82612	140	
315.99863	90	
316.08129	330	1+
317.23007	88	
317.91686	92	
318.79084	80	
319.92339	86	
320.88382	82	
320.99824	92	
322.33087	98	
322.96925	122	
323.24199	346	1+
323.29755	112	
323.89185	306	1+
324.21046	102	
324.87986	82	
325.38681	88	
326.27336	86	
327.17681	92	
END IONS

###FS:    #m/z: 340.94100 #charge 1+
###MS: 34
###MSMS: 36
BEGIN IONS
TITLE=Cmpd 26, +MS2(340.9410), 28.0-35.0eV, 0.8min #36
RTINSECONDS=44.479
SCANS=34,36
PEPMASS=340.94100	259484
CHARGE=1+
189.86049	134	
195.92276	100	
201.54822	106	
205.93512	92	
210.90500	84	
212.87808	406	1+
213.93981	490	
215.88747	468	1+
215.93942	112	
215.96650	120	
217.88274	332	
217.93593	86	
222.97342	128	
223.96541	216	1+
224.94131	90	
226.94414	126	
227.93233	88	
228.91101	84	
228.93943	100	
230.88832	210	
231.88795	126	
231.95012	474	1+
233.89643	412	
234.67441	102	
235.13533	88	
235.86934	136	
235.89100	126	
236.89525	108	
238.01565	146	
240.23008	298	1+
241.93981	92	
243.08105	90	
243.83220	162	
243.87241	220	1+
246.85591	92	
246.95982	132	
246.97515	94	
247.17019	106	
248.98589	164	1+
249.03890	208	
249.64958	110	
249.96385	146	
250.04072	260	1+
251.21324	84	
252.22772	156	
252.24938	108	
253.19321	88	
253.35120	118	
253.69535	104	
254.90372	138	
255.07598	676	1+
255.13166	88	
255.14825	90	
255.91246	94	
256.03156	118	
256.91208	218	
256.96198	306	1+
257.82960	90	
257.90920	150	
258.68348	86	
258.84612	276	1+
261.06691	128	
261.84083	230	1+
261.88309	104	
262.81362	94	
262.93348	136	
263.05647	84	
265.02102	312	1+
266.85637	86	
266.99915	106	
267.13369	114	
268.95462	86	
269.03693	92	
269.07886	252	1+
269.79883	94	
269.82310	114	
270.85186	104	
271.47758	86	
271.91605	108	
272.03431	152	
272.16163	92	
272.85706	90	
273.89467	98	
273.91684	92	
274.43484	94	
274.83410	88	
274.87883	100	
275.12745	86	
275.98957	84	
276.13656	90	
276.83602	154	
276.86056	220	
277.01141	84	
277.85838	270	
278.71346	86	
278.85036	456	1+
278.87627	178	
278.97292	104	
279.07627	84	
280.04647	284	1+
281.04897	242	1+
281.79830	104	
281.85514	110	
281.95343	106	
282.00702	92	
282.27713	112	
283.03518	158	
283.23941	98	
283.61973	92	
284.04869	116	
284.87986	84	
285.04390	136	
285.09685	128	
285.91976	84	
286.25977	84	
287.13796	98	
288.92808	114	
289.15785	92	
289.88883	84	
290.85456	128	
290.88399	222	1+
291.03574	84	
292.86176	110	
293.26462	86	
293.86042	158	
294.27725	140	
295.85054	98	
296.97333	268	1+
298.14675	98	
298.94477	184	1+
299.05606	346	1+
299.89615	236	1+
302.17627	142	
302.25124	102	
302.86601	224	1+
305.29465	416	1+
305.78317	98	
306.27589	104	
307.80111	324	1+
307.81992	84	
307.87692	90	
307.89204	88	
308.29464	706	1+
308.31274	112	
310.27408	106	
311.87919	152	
312.41261	88	
313.10551	96	
314.90702	86	
315.79263	88	
315.93642	108	
316.26336	122	
317.01328	98	
317.16853	90	
318.00642	84	
319.82687	92	
320.08358	84	
322.31741	346	1+
322.34344	94	
323.30371	124	
324.24249	92	
324.93929	98	
325.14343	260	
325.29999	230	1+
325.84517	88	
326.94803	90	
327.88462	296	1+
328.80288	122	
329.86814	156	
330.91650	92	
332.86786	166	1+
334.30903	120	
335.33806	90	
337.29329	102	
337.35466	170	
338.16825	88	
338.88225	96	
339.74842	108	
340.83553	210	1+
344.90022	158	
345.33218	84	
END IONS

###FS:    #m/z: 363.95695 #charge 1+
###MS: 34
###MSMS: 37
BEGIN IONS
TITLE=Cmpd 27, +MS2(363.9570), 28.0-35.0eV, 0.8min #37
RTINSECONDS=45.251
SCANS=34,37
PEPMASS=363.95695	129646
CHARGE=1+
189.85960	214	
190.86691	110	
203.87348	102	
205.95103	108	
207.87795	222	1+
209.94477	498	
210.88363	246	1+
210.90328	94	
212.87986	798	1+
215.86172	94	
216.02966	96	
220.09501	96	
222.95359	580	1+
224.94774	696	1+
226.88660	146	
226.94753	2546	1+
226.97181	206	
227.93033	98	
228.89476	432	
228.94271	1896	1+
230.83589	94	
230.88873	1384	1+
232.04739	178	1+
232.88067	120	
235.11380	108	
235.55547	126	
236.84010	98	
237.05447	136	
238.86145	108	
240.94050	740	
240.96211	484	
241.57893	102	
241.94034	2302	1+
241.96370	224	
242.94124	1450	1+
242.95702	522	
243.98422	94	
244.13802	118	
244.16575	94	
244.84507	106	
244.95781	1620	1+
245.42643	92	
245.94700	2092	1+
246.90246	176	
246.95273	1364	1+
248.20425	96	
248.61452	104	
248.80159	264	
248.90160	614	1+
249.04317	182	
249.66124	100	
249.80383	212	
250.94730	438	
250.97104	150	
251.03220	214	1+
251.07075	124	
251.79895	140	
252.23183	146	
253.09056	164	1+
253.83920	120	
257.97234	246	1+
260.97341	140	
263.11714	230	1+
264.84217	100	
265.06756	112	
265.62192	112	
266.81701	182	
266.86417	110	
267.25960	94	
267.97215	268	
268.13235	134	
268.96305	1142	1+
269.96906	772	1+
270.80926	114	
271.23475	94	
271.91510	254	
272.85089	206	1+
273.44760	118	
275.40831	100	
276.84991	112	
277.83823	240	1+
277.86330	124	
278.80072	122	
278.84217	208	1+
279.11742	106	
279.86263	98	
279.89874	122	
280.79825	250	
281.27999	108	
281.79407	140	
282.78964	530	1+
282.83291	118	
282.87500	98	
283.01201	118	
283.59290	122	
283.85167	174	
283.93557	190	1+
283.98985	126	
284.82222	104	
284.84650	184	
285.84584	160	
286.43923	114	
286.81884	112	
286.84751	118	
286.86785	138	
289.03304	106	
290.05187	100	
290.24237	98	
290.85306	124	
291.40485	122	
291.42321	102	
292.06652	160	
293.06811	226	
293.11921	100	
293.85517	132	
294.12140	116	
294.28347	116	
295.42495	154	
296.80756	94	
297.80523	128	
298.80177	750	1+
299.99811	158	
300.04936	144	
301.79972	408	
301.85572	262	
301.92187	162	1+
301.99900	200	
302.24563	116	
302.81122	206	
302.87492	306	1+
303.14095	114	
303.77563	330	1+
303.80152	154	
303.85527	258	
303.94486	108	
306.82609	126	
307.28443	206	
307.88576	112	
308.01976	158	1+
308.29253	222	
308.79012	96	
309.31012	192	1+
310.87579	130	
311.25026	94	
311.86590	110	
314.81866	116	
315.87474	148	
317.81714	138	
318.93393	176	
319.09551	158	
319.30754	136	
319.86393	132	
321.01313	180	1+
321.08938	138	
321.89424	158	1+
321.97837	156	1+
323.82313	110	
323.84241	118	
324.78230	108	
324.87521	132	
326.56362	110	
326.87582	392	1+
328.45047	108	
329.30519	114	
329.87064	354	1+
332.03002	104	
332.77496	106	
334.47980	92	
334.82550	96	
334.88178	110	
336.80060	158	
337.88857	152	1+
337.94945	100	
338.18134	152	
343.06351	142	
343.27932	292	1+
343.90048	132	
344.71637	100	
348.92152	146	
349.32225	360	1+
349.35309	112	
350.39675	122	
351.33167	140	
352.88829	414	1+
355.04841	120	
358.12865	100	
359.77198	130	
359.82017	148	
363.37029	108	
363.85891	94	
367.20441	150	1+
367.33286	270	1+
369.34615	142	
END IONS

###FS:    #m/z: 322.93065 #charge 1+
###MS: 38
###MSMS: 39
BEGIN IONS
TITLE=Cmpd 28, +MS2(322.9306), 28.0-35.0eV, 0.8min #39
RTINSECONDS=48.916
SCANS=38-39
PEPMASS=322.93065	827752
CHARGE=1+
181.87025	80	
183.97119	88	
186.16270	106	
191.05483	84	
192.88553	134	
197.09472	100	
197.96028	134	
198.96085	90	
199.87123	82	
201.04323	334	1+
205.95006	362	1+
209.91840	122	
210.39998	90	
213.86558	86	
215.02361	86	
215.90693	80	
217.20049	80	
220.86616	92	
221.88170	84	
222.95387	122	
222.98438	88	
223.95996	516	1+
225.05739	90	
225.86407	108	
226.87184	106	
226.88455	96	
226.90326	88	
227.08917	218	1+
227.93034	424	1+
230.11817	100	
231.11854	112	
232.86819	94	
232.89641	150	1+
233.06971	134	
234.15999	206	1+
234.98095	86	
235.03572	84	
235.82394	116	
236.65547	108	
237.07313	86	
237.93225	82	
238.15770	94	
238.21556	128	
238.87451	102	
238.93710	292	
239.07686	268	
240.09350	152	
240.94036	2842	
240.97098	124	
241.12154	80	
241.93949	11732	1+
242.94166	8570	1+
243.87589	110	
244.09133	90	
244.94002	1768	1+
244.98056	80	
245.03942	88	
247.43109	88	
248.85094	236	1+
248.95265	138	
250.09623	122	
250.65541	92	
250.87267	124	
250.94434	156	
251.07812	224	1+
251.52125	88	
252.46494	90	
252.63265	82	
252.93125	84	
253.83914	160	
253.88707	84	
254.91252	132	
254.96254	94	
257.11197	86	
258.02239	86	
261.43801	96	
261.82827	132	
261.89376	136	
262.13139	106	
262.84040	102	
262.95605	124	
263.05706	186	
263.07334	230	1+
263.35151	92	
263.88376	82	
264.20910	90	
264.86328	136	1+
265.01928	184	
265.06077	96	
265.24707	86	
265.91806	98	
266.00254	92	
266.05445	88	
266.24575	304	1+
267.00262	84	
270.10949	88	
270.82389	96	
271.44318	84	
271.79280	90	
271.81336	84	
271.84370	304	1+
272.83991	242	1+
273.79671	138	
274.88298	102	
276.65695	88	
276.81038	116	
276.90012	118	
276.91657	84	
277.26873	124	
277.85718	186	1+
278.08002	84	
278.27276	82	
279.02909	86	
279.08868	1566	1+
279.24535	168	1+
279.27607	130	
279.95307	88	
280.13145	98	
282.02484	246	1+
282.93608	134	
283.06674	178	
283.08254	142	
283.98388	80	
284.07694	156	
284.21561	88	
284.29262	678	1+
284.90133	98	
285.07545	80	
286.97448	118	
287.88698	90	
289.43115	84	
290.85773	96	
291.13312	86	
291.88047	84	
293.06904	84	
293.85301	226	
294.27912	80	
294.84831	144	
294.97266	100	
295.10737	84	
295.85242	80	
299.05997	90	
300.41921	80	
301.85131	80	
301.87927	88	
302.12449	98	
303.24616	80	
304.89113	124	
304.99963	90	
305.87537	144	
305.90068	278	
306.29958	114	
306.88582	428	1+
308.29667	338	1+
308.77558	86	
308.85794	82	
309.17203	80	
309.99106	88	
310.30887	416	
310.33155	114	
310.80972	114	
310.87454	294	1+
311.02956	84	
311.80630	248	1+
311.97988	198	1+
312.85338	342	1+
313.85615	276	1+
313.90749	86	
315.61535	86	
319.17261	126	
321.12977	174	
321.29925	174	1+
321.32714	124	
322.38777	100	
322.90848	84	
322.98383	84	
323.23957	184	
323.79379	90	
325.88964	82	
328.31694	92	
END IONS

###FS:    #m/z: 340.94118 #charge 1+
###MS: 38
###MSMS: 40
BEGIN IONS
TITLE=Cmpd 29, +MS2(340.9412), 28.0-35.0eV, 0.9min #40
RTINSECONDS=49.6885
SCANS=38,40
PEPMASS=340.94118	282410
CHARGE=1+
189.86696	104	
206.11706	100	
210.18257	86	
213.09239	88	
213.88039	98	
213.89436	142	
213.93918	478	1+
215.88605	614	1+
215.94019	268	1+
217.88059	142	
220.87364	142	
221.93855	86	
223.95657	192	
226.88032	156	
226.94950	170	
227.87532	88	
228.94829	124	
230.88957	316	
230.93865	94	
230.95700	100	
231.89097	220	
231.93508	88	
231.95007	412	1+
232.88947	134	
233.89917	576	1+
233.94796	136	
234.04281	90	
235.87276	132	
235.89297	242	
236.71233	106	
237.06372	184	
238.21644	94	
239.43108	114	
240.09673	88	
240.23091	488	1+
240.96274	308	1+
242.93374	202	1+
243.08176	192	
243.83060	346	
247.10852	84	
248.25274	90	
248.59313	94	
248.89540	408	1+
249.89896	282	1+
249.96117	162	
250.45746	104	
250.99302	170	
252.24617	110	
252.78907	114	
253.82753	200	1+
254.09290	96	
254.96736	364	
254.98982	96	
255.07694	342	
255.96976	266	
256.84804	104	
256.90256	258	1+
256.95975	120	
258.84490	406	1+
258.88703	152	
260.06182	96	
260.83502	132	
261.84064	262	
261.90077	236	1+
262.05383	94	
263.05412	114	
263.98549	100	
264.07927	94	
266.96240	92	
267.00329	90	
267.14493	118	
267.84216	88	
267.92233	104	
267.94617	248	1+
268.84066	308	1+
269.82095	122	
271.02238	86	
271.85187	96	
272.49417	116	
273.12055	132	
273.87114	168	
274.04303	92	
275.84057	86	
276.02626	84	
276.83619	132	
276.85185	178	
277.19000	108	
277.85837	100	
277.92495	132	
278.19456	88	
278.84455	696	1+
278.96428	144	1+
279.00147	138	
279.55257	84	
279.88931	274	1+
280.26254	118	
280.44619	94	
280.86460	136	
281.05566	210	
282.18467	94	
282.28095	272	
282.93938	144	
283.03213	128	
283.85161	250	1+
284.02757	116	
284.87632	116	
285.09351	92	
285.75392	92	
288.02912	100	
290.06912	90	
291.85916	92	
292.56063	90	
292.93857	92	
293.06029	142	
293.84628	92	
294.86278	136	
295.08224	86	
295.44282	104	
297.07469	104	
297.85870	192	
298.08156	170	
299.05791	488	1+
299.97031	90	
302.17746	108	
302.41248	94	
303.14783	92	
304.27044	108	
304.77615	100	
304.92024	92	
305.15373	122	
306.28264	112	
306.34177	98	
306.79210	142	
307.28873	530	1+
307.30396	126	
307.79758	278	
308.29371	362	1+
308.86980	120	
308.88928	106	
310.70243	124	
311.78770	98	
311.88353	96	
319.10507	122	
319.83422	98	
319.87954	94	
321.29211	118	
322.30693	240	1+
322.82254	140	
323.24532	146	
324.33531	154	
324.82775	138	
324.89343	102	
325.15832	86	
326.80802	90	
328.00555	118	
328.80811	136	
328.89291	102	
329.53526	96	
330.86612	130	
331.65377	120	
334.07777	90	
334.44816	86	
334.88360	132	
335.19863	86	
338.36682	94	
338.86951	122	
338.90013	194	
340.18984	92	
340.72907	98	
342.20806	92	
342.30583	160	
342.87308	114	
343.12898	96	
344.90240	94	
END IONS

###FS:    #m/z: 336.94641 #charge 1+
###MS: 38
###MSMS: 41
BEGIN IONS
TITLE=Cmpd 30, +MS2(336.9464), 28.0-35.0eV, 0.9min #41
RTINSECONDS=50.4605
SCANS=38,41
PEPMASS=336.94641	76242
CHARGE=1+
67.49125	84	
172.70704	108	
189.45423	104	
189.86181	228	
199.07093	146	
205.60779	86	
205.95190	150	
207.98896	168	1+
208.87514	82	
210.88328	168	
211.88481	98	
211.94423	1542	1+
212.87915	488	1+
213.93940	540	1+
215.88692	268	1+
215.93677	328	
216.99645	100	
217.88113	306	
219.18305	90	
222.94942	280	1+
223.97700	178	
224.53451	88	
224.56393	88	
224.97456	104	
225.86233	104	
226.89714	150	
227.89223	246	1+
229.95569	2064	1+
230.88864	1848	1+
230.92234	118	1+
231.95019	746	1+
232.05280	130	1+
233.82843	164	1+
233.89734	476	1+
233.94636	98	
235.12964	86	
235.89537	168	
235.95070	132	
236.07897	296	1+
236.88879	136	
237.06180	94	
238.05526	94	
239.78902	124	
240.10005	90	
240.93827	116	
241.84223	138	1+
242.66401	90	
243.08642	222	
243.83248	90	
245.34971	88	
245.44379	86	
246.97755	216	
247.81380	94	
247.96550	904	
248.51190	82	
248.89905	364	
248.98567	360	1+
249.90147	266	
249.96280	246	1+
251.83599	116	
252.10005	92	
252.97048	1272	1+
253.00975	152	
253.90397	180	
254.08650	116	
254.92317	230	1+
254.96825	564	
255.07417	870	1+
255.89193	140	
256.91083	126	
257.09950	100	
257.88848	84	
258.84589	104	
260.08363	82	
260.50178	82	
261.88592	138	
262.00225	82	
262.21911	86	
263.93780	96	
264.15417	154	
264.44648	114	
265.01869	184	
265.13500	86	
266.41508	94	
267.07088	106	
267.13004	180	1+
268.16779	84	
268.42528	82	
268.72293	94	
268.84315	312	1+
268.95627	104	
269.78923	84	
270.39434	90	
270.90926	84	
270.97827	244	
271.44236	132	
272.86250	88	
273.12084	88	
274.04716	222	1+
274.39247	86	
276.85946	164	
277.12511	94	
278.25682	82	
278.83630	270	
279.40044	86	
279.95286	90	
280.06407	90	
280.84924	136	
281.05246	208	
281.25691	88	
281.28177	86	
281.86090	120	
283.01254	122	
283.03066	142	
283.04942	112	
283.89071	112	
284.05438	100	
284.89516	86	
285.85025	154	
286.42456	82	
286.80095	88	
286.85127	620	1+
287.79222	84	
288.07616	132	
289.60604	82	
290.85948	106	
290.88688	108	
291.78990	220	1+
293.10932	220	
293.97622	82	
294.28294	84	
294.43707	88	
295.90529	134	
295.97089	88	
296.52248	88	
297.08841	172	1+
298.58516	180	1+
298.83944	82	
299.05747	578	1+
299.16392	186	1+
299.87097	128	
300.88135	106	
301.51633	98	
303.24811	82	
303.80701	90	
304.26472	96	
305.78500	94	
305.94444	98	
306.48769	82	
307.79836	152	
307.88021	100	
308.29265	200	1+
308.42326	86	
308.87092	154	1+
310.86433	128	
311.17673	88	
311.86715	178	1+
313.84460	94	
314.61275	102	
318.04832	82	
318.59802	88	
320.11452	82	
320.76705	84	
322.06182	94	
323.23632	124	
324.29115	94	
324.77132	104	
324.78753	138	
326.28117	246	1+
328.31717	106	
328.80946	116	
329.59969	82	
329.88204	118	
332.88345	198	
334.88400	102	
334.96035	94	
334.98274	88	
335.08963	224	1+
335.20090	168	1+
335.34102	104	
335.90061	100	
336.14667	100	
337.33919	114	
338.80052	84	
338.97635	102	
340.80188	106	
END IONS

###FS:    #m/z: 322.93026 #charge 1+
###MS: 42
###MSMS: 43
BEGIN IONS
TITLE=Cmpd 31, +MS2(322.9303), 28.0-35.0eV, 0.9min #43
RTINSECONDS=54.1255
SCANS=42-43
PEPMASS=322.93026	801382
CHARGE=1+
71.56803	80	
129.04203	146	
162.23016	74	
189.89224	84	
197.90966	82	
200.95420	74	
203.95394	82	
205.94728	204	
208.93643	84	
212.50138	78	
214.89408	76	
215.88285	334	1+
217.86343	84	
217.91256	96	
219.92001	80	
220.17476	80	
220.57610	106	
220.88074	84	
221.94836	92	
222.18370	76	
222.89648	86	
222.97366	236	1+
223.05578	74	
223.95535	326	1+
223.97426	168	1+
224.90641	76	
226.89201	74	
227.93351	258	1+
227.95726	80	
229.11506	90	
230.95536	74	
232.45812	104	
232.83266	98	
234.46001	100	
236.01182	118	
236.81237	92	
237.05992	76	
238.93948	428	
239.08509	132	
239.92327	90	
240.00713	90	
240.19528	84	
240.82091	138	
240.88745	182	
240.94117	3306	
241.01063	104	
241.94219	2196	
242.94147	7710	1+
243.84186	80	
243.88735	222	1+
244.11436	84	
244.93979	2146	1+
245.05297	120	
246.09825	88	
246.97553	452	1+
247.83305	80	
248.03035	86	
248.85665	90	
248.95554	88	
249.04329	82	
249.43216	94	
250.94774	218	
250.97545	140	
251.06183	82	
252.54471	86	
252.92727	86	
254.02213	80	
255.00944	76	
255.84135	72	
255.89276	88	
256.08899	108	
256.28003	84	
258.81279	84	
258.84151	140	
258.97162	82	
259.85421	86	
260.83074	116	
261.06124	88	
261.47200	78	
261.83398	122	
263.06350	82	
263.82968	126	
263.99091	100	
264.07261	120	
264.11115	100	
264.23304	84	
264.91632	84	
265.05900	220	
266.24763	136	
267.01801	128	
267.10280	80	
267.80018	74	
268.56390	78	
268.95488	164	
269.00129	138	
269.08326	74	
269.11356	76	
270.15179	82	
271.14977	86	
272.17009	84	
273.85835	86	
274.86173	120	
275.50009	100	
275.81154	128	
276.43848	74	
276.83422	84	
276.91247	74	
277.97977	74	
278.88767	102	
278.98192	92	
279.08981	926	1+
279.92031	74	
280.28810	104	
281.90511	174	
281.96962	96	
282.08346	134	
282.80772	86	
283.06630	268	1+
283.96745	84	
284.02815	234	
284.29204	490	1+
285.89097	82	
286.23149	80	
286.79952	138	
286.95293	82	
288.40464	82	
289.88526	182	
290.87859	76	
291.78623	80	
292.25611	148	
292.53521	78	
292.82962	90	
294.87545	80	
298.80387	84	
300.78554	76	
301.86568	74	
302.23125	106	
302.27597	92	
302.88895	78	
303.05355	80	
304.91614	78	
306.30059	106	
306.79781	174	1+
307.24257	78	
307.28964	478	1+
307.89379	134	
308.89114	134	
308.93890	102	
309.30086	616	1+
309.80549	78	
310.30747	410	1+
310.88217	102	
311.12474	92	
316.01696	130	
316.86795	106	
320.02201	78	
321.93606	84	
322.28217	82	
323.21322	74	
323.71891	86	
325.16601	112	
325.26699	72	
325.61285	82	
325.90173	90	
326.21087	78	
327.91220	80	
END IONS

###FS:    #m/z: 340.94080 #charge 1+
###MS: 42
###MSMS: 44
BEGIN IONS
TITLE=Cmpd 32, +MS2(340.9408), 28.0-35.0eV, 0.9min #44
RTINSECONDS=54.8975
SCANS=42,44
PEPMASS=340.94080	285922
CHARGE=1+
198.93164	82	
207.87633	108	
209.09269	82	
213.89265	84	
213.93970	446	1+
214.88375	736	1+
215.88775	624	1+
216.03796	94	
219.87821	124	
220.08774	106	
223.95939	130	
225.19498	106	
227.95532	82	
228.43001	96	
229.95426	108	
231.88973	246	
231.90326	98	
231.95002	718	1+
232.89332	712	1+
233.89810	478	1+
233.92804	88	
233.94796	148	
235.86711	134	
237.06093	130	
237.13552	96	
237.90195	92	
238.89030	200	1+
239.01696	82	
239.49745	100	
240.22760	212	
240.84646	124	
241.22848	82	
241.88914	118	
242.06191	108	
243.08521	92	
244.12790	138	
244.91460	100	
246.56844	98	
246.97749	328	
248.98854	112	
249.04107	120	
249.11824	92	
249.41507	116	
249.89955	112	
251.02314	118	
251.80781	100	
251.95772	104	
253.08562	92	
254.88019	88	
254.92654	100	
254.97043	200	
255.07418	546	1+
255.13494	90	
256.26042	84	
256.85436	148	
256.89753	82	
256.91508	212	
256.99581	104	
258.00852	88	
258.84823	250	
259.02504	120	
259.25001	104	
259.95316	126	
260.10651	90	
260.83390	504	1+
261.83782	318	1+
261.91450	88	
262.97293	118	
263.98268	126	
264.07522	120	
265.27319	126	
265.94215	82	
266.24363	98	
266.92252	94	
267.00143	104	
267.96364	110	
268.38880	86	
268.84227	162	
269.79840	140	
270.04315	198	1+
270.09339	84	
270.17418	94	
270.45475	102	
270.83964	148	
270.86877	86	
270.90339	86	
271.73459	92	
272.83868	88	
272.94585	86	
272.99026	84	
273.94151	112	
274.91766	84	
275.74711	86	
276.85377	498	1+
278.84723	948	1+
279.08973	190	1+
279.39035	82	
279.82775	88	
279.90981	136	
280.26849	128	
281.04850	500	1+
282.27474	142	
283.27682	82	
284.66508	86	
286.02622	128	
289.55660	88	
289.88465	146	
290.78959	132	
290.91011	84	
293.14713	92	
293.68335	106	
293.85406	108	
294.86278	184	
296.20544	96	
296.84571	118	
297.97522	114	
298.87318	142	
298.97808	94	
299.05785	188	
299.86005	84	
301.87373	140	
302.17342	120	
302.85104	98	
303.15417	102	
303.17715	112	
304.88588	88	
305.92667	92	
306.29195	104	
306.87910	92	
307.28943	92	
307.88766	112	
308.29655	160	
308.80820	84	
312.80597	92	
314.28204	88	
315.07258	84	
315.76815	92	
317.31511	108	
318.59815	82	
319.79377	104	
322.11580	148	
323.03180	96	
323.30502	150	
323.97955	116	
324.77533	88	
324.90227	112	
325.31123	102	
325.89864	88	
325.94937	92	
326.29742	124	
328.19017	82	
328.81232	162	
329.32092	136	
329.89202	98	
330.81687	160	
331.89770	82	
333.73039	100	
333.88927	86	
334.28994	174	
335.31584	96	
339.22341	84	
340.42114	108	
341.89263	116	
342.29502	84	
343.42023	90	
END IONS

###FS:    #m/z: 336.94605 #charge 1+
###MS: 42
###MSMS: 45
BEGIN IONS
TITLE=Cmpd 33, +MS2(336.9460), 28.0-35.0eV, 1.0min #45
RTINSECONDS=55.678
SCANS=42,45
PEPMASS=336.94605	63732
CHARGE=1+
92.85306	112	
184.86041	124	
197.73657	100	
205.94972	180	
207.03987	82	
207.05388	96	
207.97784	84	
210.89859	88	
211.94534	1756	1+
212.87861	968	1+
213.93995	1182	1+
215.87075	90	
215.88751	154	
216.11106	102	
216.88674	142	
217.88309	310	
218.83952	106	
219.03035	94	
220.90822	106	
223.97654	158	
225.86411	128	
225.89179	270	1+
225.96273	96	
228.89435	164	
229.05878	86	
229.95622	1836	1+
230.88869	1420	1+
231.95028	894	1+
232.06124	92	
232.82502	106	
232.89157	286	
233.87944	88	
233.89757	236	
233.94689	226	
235.89112	118	
236.50629	92	
237.06685	90	
237.49294	88	
237.54991	118	
238.04407	98	
240.10591	86	
240.83914	142	
241.84699	128	
242.08324	94	
243.08623	124	
246.91045	118	
246.95228	86	
247.96578	434	1+
247.98301	384	1+
248.04580	120	
248.44048	94	
248.71508	88	
248.89978	518	1+
248.94019	98	
248.98554	296	1+
249.95971	308	
250.82657	212	1+
250.96012	138	
251.06889	172	
251.08505	96	
252.97091	1136	
253.09194	150	
253.83402	122	
253.90461	354	1+
253.99492	88	
254.09009	84	
254.86119	104	
254.94045	120	
254.96531	460	1+
255.07332	816	1+
255.89619	136	
256.54715	102	
256.88734	94	
258.85080	154	
258.87724	86	
259.02053	198	
259.89409	92	
261.79933	96	
262.00210	82	
262.92733	174	
263.00537	118	
264.43051	94	
265.08903	102	
265.85370	236	1+
266.00934	222	1+
266.05242	88	
266.71178	100	
267.82372	94	
267.83782	442	1+
268.84086	256	1+
268.95654	138	
269.20839	82	
269.88562	96	
269.93794	104	
270.85273	150	
270.98354	176	
271.11549	94	
271.73060	90	
271.84994	82	
271.91724	106	
272.09909	106	
272.85242	122	
272.97509	154	
273.87512	82	
274.86058	88	
275.14794	92	
275.97418	114	
276.85863	594	1+
279.80493	92	
279.83186	100	
280.09893	92	
280.83933	144	
281.02656	86	
281.04868	308	1+
282.85910	108	
283.02907	146	
283.81095	126	
286.85507	254	
287.85256	152	
288.85117	144	
288.92678	136	
289.51068	98	
291.11750	92	
293.10583	166	
293.99754	130	
294.88403	94	
297.97736	98	
298.27375	82	
299.01440	112	
299.06240	222	
299.87074	164	
300.24685	86	
301.91744	98	
302.89016	186	
302.91913	94	
303.91363	90	
303.94022	148	
304.11573	94	
304.26243	92	
305.40512	106	
306.10943	82	
307.80278	108	
307.88651	154	
308.29383	82	
308.86657	354	1+
309.32410	102	
310.97765	90	
311.12682	196	
311.89621	110	
313.88151	96	
314.26870	84	
314.69980	96	
315.07136	120	
315.30908	88	
315.85988	158	
320.14951	98	
320.74910	92	
320.82754	108	
321.77496	108	
322.88813	214	1+
323.85102	82	
324.32511	96	
325.81472	128	
327.30501	148	
327.81615	200	1+
328.75519	88	
330.88188	148	
332.71457	90	
333.85532	152	
334.88039	136	
336.15243	100	
336.32000	96	
338.32633	104	
341.86994	118	
END IONS

###FS:    #m/z: 363.95682 #charge 1+
###MS: 46
###MSMS: 47
BEGIN IONS
TITLE=Cmpd 34, +MS2(363.9568), 28.0-35.0eV, 1.0min #47
RTINSECONDS=59.3765
SCANS=46-47
PEPMASS=363.95682	145700
CHARGE=1+
187.86719	144	
189.86227	528	
191.85894	362	
196.88411	284	
200.01359	100	
204.07853	98	
207.87508	132	
207.94887	110	
208.88112	154	
209.94327	1068	1+
210.88247	512	1+
212.87885	2824	1+
212.92327	184	1+
213.65216	96	
214.09354	190	
214.89616	352	1+
216.41231	94	
219.86587	134	
222.95286	2930	1+
224.94777	2956	1+
226.10641	112	
226.86934	92	
226.89301	188	
226.94720	5800	1+
226.97236	238	
227.11824	112	
227.88514	128	
228.89833	556	1+
228.94218	5980	1+
230.88827	3902	1+
233.06351	142	
233.87677	272	1+
236.17590	88	
238.06922	168	1+
238.94604	134	
240.94014	1116	
240.96182	2174	1+
241.02954	94	
241.83813	172	
241.93974	3124	1+
242.90607	180	
242.94168	2014	1+
242.95889	1596	1+
244.90007	122	
244.91966	100	
244.95725	3112	1+
245.94284	352	
246.81044	98	
246.95338	3608	1+
247.90788	92	
248.03586	92	
248.36959	92	
248.80389	150	
248.90011	1192	1+
249.43609	104	
249.79860	270	1+
250.89835	190	
250.94921	290	
250.97355	360	
251.09611	164	
251.86310	122	
252.06104	106	
252.08913	200	1+
253.90814	142	
254.86154	122	
255.65687	88	
258.84780	88	
258.97357	208	
260.83962	102	
260.96893	1342	1+
261.85004	126	
262.96525	130	
263.17407	222	1+
263.97661	116	
264.96616	240	1+
265.08605	116	
265.97232	166	1+
266.01342	96	
266.43501	92	
266.79419	94	
266.81246	576	1+
267.13865	178	
267.39804	116	
267.97434	210	
268.33852	94	
268.81240	130	
268.96511	920	1+
269.59332	104	
269.96951	552	1+
270.80819	94	
270.89918	102	
271.04881	98	
271.91983	120	
272.13343	88	
272.24680	102	
272.86166	148	
272.91583	92	
274.09374	88	
276.03643	164	
276.84047	154	
276.96257	150	
277.84278	420	1+
278.88376	100	
280.79306	492	1+
280.86001	200	1+
281.02849	140	
281.89317	264	1+
282.11636	130	
283.06731	226	
283.09332	104	
283.79030	262	
283.85180	266	
283.98738	304	
284.07667	112	
284.79085	152	
284.82482	112	
284.87478	104	
285.01869	88	
285.79418	138	
288.88075	184	1+
289.91696	136	
290.85836	316	1+
293.06483	112	
294.85624	212	1+
295.06272	152	1+
295.92566	242	1+
296.80930	374	
297.80525	228	
298.80375	1098	1+
299.00155	134	
299.86930	240	1+
300.79725	902	1+
301.79940	656	1+
301.86182	394	1+
303.80437	106	
303.85522	364	1+
303.97798	102	
304.46198	92	
306.12461	98	
307.78526	88	
307.83921	94	
308.29180	162	
308.56364	94	
308.88105	132	
310.21363	88	
310.31019	192	
311.86599	90	
312.40617	88	
312.98586	102	
313.84256	88	
315.27745	102	
316.81572	162	
316.94728	88	
317.45276	116	
318.81595	128	
318.85752	170	1+
319.80987	182	
319.95829	92	
320.13786	112	
320.98004	210	1+
321.81513	314	1+
321.87306	158	
322.79159	100	
322.92899	128	
323.01575	122	
323.13475	224	1+
325.85112	166	1+
325.89443	136	
326.86812	290	1+
329.19816	114	
329.81440	350	1+
329.86964	210	
330.88039	88	
330.93408	88	
332.80889	126	
332.87731	136	
333.61538	114	
334.88376	102	
335.07929	104	
335.94438	388	1+
336.94685	336	1+
337.09006	120	
337.51364	100	
340.18326	190	1+
342.89974	114	
343.22001	90	
343.66635	110	
343.90969	102	
344.27715	112	
349.31857	136	
350.89230	88	
351.33508	138	
352.83977	134	
352.88827	134	
356.81220	100	
357.81362	216	
359.27769	106	
362.14352	100	
362.75062	92	
362.78904	96	
363.37018	178	1+
363.82103	90	
364.34283	174	1+
366.11029	90	
367.98306	96	
368.84413	148	
END IONS

###FS:    #m/z: 336.94591 #charge 1+
###MS: 46
###MSMS: 48
BEGIN IONS
TITLE=Cmpd 35, +MS2(336.9459), 28.0-35.0eV, 1.0min #48
RTINSECONDS=60.1485
SCANS=46,48
PEPMASS=336.94591	64394
CHARGE=1+
166.20332	82	
181.46814	116	
196.53340	80	
197.08102	82	
198.89691	154	
201.04052	150	
201.88308	96	
205.95042	162	
210.88296	278	
211.07348	82	
211.94446	2040	1+
212.87950	788	
213.94006	792	1+
215.88666	368	
217.84175	108	
217.86369	122	
217.88258	212	
222.95674	90	
223.97426	182	
225.86999	84	
227.10304	80	
228.90957	124	
229.95525	2260	1+
230.88864	1062	1+
231.92659	148	1+
231.95023	1366	1+
232.89593	354	1+
233.06119	80	
233.89786	300	1+
235.65367	108	
235.87130	88	
235.89585	112	
236.06733	86	
236.88611	82	
237.06668	142	
237.89809	88	
238.06317	80	
239.96138	82	
241.85538	246	
242.01604	92	
242.12686	80	
242.61821	104	
242.84124	98	
243.85681	90	
245.37245	80	
246.94351	164	
246.97349	122	
247.04260	168	1+
247.96712	618	
248.40747	90	
248.89975	194	
248.98868	136	
249.83232	382	1+
249.96079	284	
250.12705	102	
250.94796	96	
250.99237	160	1+
251.03877	142	
251.95387	98	
252.13137	112	
252.82659	138	
252.97114	1488	1+
253.17273	136	
253.90756	122	
254.08876	170	
254.38826	102	
254.96550	792	1+
255.07651	670	1+
255.09746	82	
255.14106	92	
255.90239	98	
256.26421	142	
256.37210	112	
256.55911	102	
257.91395	160	
257.95506	162	1+
258.84489	252	
259.54353	90	
259.89123	84	
260.93170	174	
261.85336	88	
263.88958	90	
264.88198	82	
266.74583	112	
266.99587	132	
268.08938	80	
268.14334	106	
268.15690	98	
268.84322	162	
268.98967	84	
269.83886	164	
269.98057	84	
270.09878	244	1+
270.83993	112	
272.45557	82	
272.84590	154	
272.91745	124	
272.97654	254	1+
273.56971	80	
273.91364	118	
274.05304	86	
274.09570	86	
274.14070	82	
276.42614	92	
276.85630	616	1+
276.92278	96	
277.83250	204	
277.96627	94	
278.83713	652	1+
279.99667	220	1+
281.04779	138	
281.86218	90	
283.02558	300	1+
284.86389	112	
285.81113	156	
285.85017	244	
286.78644	132	
286.85153	642	1+
286.90083	108	
287.80610	92	
289.87949	84	
290.85700	156	
291.00675	84	
291.02470	236	1+
292.23922	96	
293.10452	134	
293.79465	82	
293.84972	278	1+
294.11299	178	
294.30436	94	
294.62340	102	
294.86764	214	
295.26358	86	
295.99127	202	
296.10109	116	
298.22805	122	
298.98897	146	
299.01217	82	
300.86857	80	
301.29709	88	
301.85975	100	
303.83014	94	
305.27227	88	
305.86464	120	
306.25546	86	
306.88255	86	
307.80176	136	
308.29289	120	
308.69098	108	
308.81605	80	
308.87489	146	
309.86826	278	1+
310.11514	134	
311.06632	82	
313.21509	110	
315.36505	90	
315.53049	80	
316.89740	80	
317.90352	92	
318.59627	84	
320.76695	90	
322.30853	86	
325.01779	136	
326.29978	84	
326.87664	92	
326.88889	116	
326.94128	92	
328.06988	106	
333.16720	98	
333.72116	88	
334.95812	88	
335.88229	80	
337.25208	80	
338.94308	84	
340.40964	84	
END IONS

###FS:    #m/z: 674.95726 #charge 3+
###MS: 46
###MSMS: 49
BEGIN IONS
TITLE=Cmpd 36, +MS2(674.9573), 20.2-25.2eV, 1.1min #49
RTINSECONDS=60.921
SCANS=46,49
PEPMASS=674.95726	47166
CHARGE=3+
218.05579	150	
228.16848	166	
235.92517	150	
236.14081	182	1+
243.10320	156	
243.14346	164	
244.09246	506	1+
248.15156	190	
249.18092	142	
253.16420	11904	1+
270.19040	11396	1+
272.20903	144	1+
275.13065	138	
281.12362	184	1+
289.09477	318	
289.13071	286	
290.08133	138	
290.11648	346	1+
303.14684	178	
303.66551	164	
307.14127	5488	1+
310.00880	120	
311.03372	118	
311.69663	204	
318.66188	210	
319.09960	248	1+
320.31917	118	
321.06969	370	1+
329.17811	322	1+
331.14096	558	1+
334.29506	230	
335.94402	238	1+
338.17733	208	
338.25593	512	1+
343.14398	130	
346.11520	168	
347.10082	1008	1+
351.16848	150	
354.17579	1154	1+
354.21253	252	
358.12276	122	
361.10405	140	
364.11331	200	1+
365.19020	124	
366.70380	120	
367.24387	116	
369.68888	300	1+
371.20065	200	1+
375.77613	132	1+
385.19972	202	1+
387.10082	140	
388.19367	144	
395.73533	572	1+
396.23954	126	
400.12437	516	1+
400.16544	208	1+
400.73377	204	1+
404.12278	458	
405.71648	156	
407.82965	120	
414.87343	120	
416.87496	300	1+
417.19018	702	
417.87817	206	1+
418.17501	1448	1+
420.17077	162	
420.22541	144	
421.14593	262	1+
423.20195	218	
434.88839	164	
435.16456	222	1+
435.19871	3316	1+
439.88318	164	
441.57746	82	1+
443.26210	150	1+
444.87289	158	
445.54910	134	1+
445.68738	150	
450.10836	412	1+
452.14061	232	
456.46442	122	
456.88728	142	
459.22885	222	
463.82394	292	1+
464.21244	302	1+
464.82696	224	1+
464.97045	280	1+
466.68462	214	1+
467.71899	210	
468.23901	170	
469.18599	158	
470.87804	144	
470.96885	96	1+
474.14919	470	1+
477.62076	134	
477.78291	116	
479.73044	126	
480.21352	320	1+
480.83875	332	1+
482.71637	264	1+
483.96864	154	1+
485.43597	140	
486.20791	476	1+
490.68969	132	
491.17435	212	
491.42480	144	
494.84993	214	
495.30213	2994	1+
495.76544	128	
495.84029	124	
498.84928	884	1+
502.82842	124	
503.24969	100	1+
503.66450	194	1+
503.74107	140	
503.79466	152	1+
503.85214	334	1+
505.86588	202	1+
506.05582	178	1+
506.83330	312	1+
507.71565	418	1+
507.83887	258	1+
508.71326	386	1+
509.74227	432	1+
510.27749	276	
511.67215	136	
511.72497	128	
512.32790	1266	1+
512.66924	276	
512.85830	1846	1+
513.53954	92	1+
515.06307	106	1+
516.15830	118	
516.76906	136	
516.79868	344	1+
516.85949	360	1+
517.20431	460	1+
518.18296	328	1+
521.77332	190	1+
521.82381	300	
521.85678	138	
521.91474	118	
523.56497	96	1+
524.70476	122	
528.82800	366	1+
529.08854	192	1+
531.72979	126	
532.06535	174	1+
532.60529	146	
532.80637	240	1+
533.06756	134	1+
534.11351	96	1+
534.20546	224	1+
535.87693	542	1+
537.68135	126	
538.77040	136	
538.85349	200	1+
539.67729	196	1+
539.70713	262	1+
540.66134	318	1+
541.15378	286	1+
541.61980	252	1+
541.66577	248	1+
541.83612	178	1+
542.20734	332	1+
543.85373	216	1+
544.80262	146	
546.23351	718	1+
546.83379	462	1+
547.21215	452	1+
547.64616	344	1+
547.77365	1152	1+
548.61234	624	1+
549.61438	404	1+
551.19666	272	1+
551.58330	152	
551.67779	222	
551.94416	156	1+
552.61792	692	1+
552.63669	354	1+
553.60684	332	1+
554.01159	120	1+
554.14258	352	1+
554.72000	180	1+
555.84491	158	1+
555.86551	198	1+
556.18881	180	1+
557.10134	108	1+
559.80957	226	1+
560.09743	128	
561.98805	104	1+
562.21101	142	
564.24230	4170	1+
564.89646	136	1+
565.62972	236	
565.66692	128	
565.77664	128	
565.85233	354	1+
566.61340	1148	1+
566.85576	282	1+
567.61528	978	1+
569.61968	1108	1+
570.68603	284	1+
572.23247	120	
572.62249	1790	1+
572.84079	148	
573.20989	194	1+
574.67680	448	1+
574.77382	378	1+
574.81880	344	1+
575.63202	1070	1+
575.82602	226	1+
576.74337	234	1+
576.88161	186	1+
577.71920	170	1+
577.83298	144	
577.88319	112	1+
578.16953	712	
578.76550	242	1+
579.37920	166	1+
580.12961	252	1+
581.64294	180	1+
581.77462	234	1+
581.89924	156	1+
583.66160	294	1+
584.21902	288	1+
584.66279	222	1+
584.75136	122	
585.81893	210	1+
586.29619	120	1+
586.72827	282	1+
587.58299	100	1+
588.22108	566	1+
588.63510	394	1+
588.66779	568	1+
590.63457	2624	1+
590.78638	320	1+
591.42216	146	1+
592.18448	110	1+
593.11278	224	1+
593.63930	782	1+
593.96574	182	1+
595.36462	1450	1+
596.17983	206	1+
596.70943	252	1+
596.79414	396	1+
597.11126	92	1+
597.71392	176	1+
597.74468	290	1+
597.82635	426	1+
598.82864	302	1+
599.77448	134	1+
600.92684	130	1+
601.00130	132	
603.20680	292	1+
603.77955	130	
603.80131	174	
607.22133	244	1+
607.66277	130	
608.69559	126	
608.73851	156	1+
610.31826	234	1+
611.84470	416	1+
611.91224	138	
612.84360	352	1+
613.64161	366	1+
616.27133	566	1+
620.21718	208	
621.70199	124	1+
622.34357	128	
623.36022	11416	1+
623.56941	116	
624.28855	338	1+
624.53806	226	1+
624.57070	142	
625.88144	156	
627.35557	136	
629.19939	346	1+
629.35675	104	1+
629.74864	144	1+
630.13733	124	
630.31975	188	1+
630.78124	256	1+
632.69378	130	
633.24658	560	1+
635.36197	168	
636.15184	278	1+
640.38276	710	1+
641.16678	106	1+
641.40780	178	1+
641.82621	298	1+
649.92064	128	1+
651.46315	324	1+
652.38042	192	1+
652.54596	244	1+
654.39675	126	
655.23166	268	1+
656.31987	320	
657.26939	248	1+
658.36920	552	1+
659.21220	116	1+
659.30972	296	1+
662.98394	108	1+
663.52871	124	
665.37054	192	1+
666.41122	272	1+
667.62864	116	
667.88688	208	
668.55375	156	
669.21769	254	1+
669.43022	110	1+
670.34481	798	1+
672.28503	1770	1+
673.87825	390	1+
673.99763	168	1+
674.46453	276	1+
674.72679	260	1+
674.83005	266	1+
675.09102	250	
675.57111	250	1+
676.33256	684	1+
677.38749	360	1+
677.43188	120	1+
679.53899	232	1+
683.09461	140	1+
684.35733	252	1+
684.56546	178	1+
691.23721	632	1+
691.37487	504	1+
692.24435	454	1+
692.37912	1308	1+
699.50263	86	1+
701.64103	200	1+
706.25401	950	1+
707.24989	792	1+
707.37462	228	
708.24667	864	1+
710.36873	184	1+
718.23700	230	1+
720.18166	196	1+
721.05347	312	1+
721.18217	130	1+
721.36630	346	1+
721.80064	162	
723.29256	140	
723.55715	206	1+
724.27225	12400	1+
724.56181	172	1+
725.68491	106	1+
726.27466	2190	1+
727.53756	136	1+
728.32342	182	1+
732.37374	464	1+
733.77445	150	
734.24812	128	1+
738.19534	418	1+
739.27742	508	1+
741.24902	116	
741.28051	170	
743.25419	172	
746.78992	182	1+
748.27137	488	1+
749.40133	3070	1+
750.16644	148	1+
751.34951	232	1+
751.80601	114	1+
753.27199	134	
755.33455	272	1+
755.39727	1436	1+
755.77245	116	
757.29140	2236	1+
759.24774	148	1+
760.40583	224	1+
763.44780	150	1+
766.36630	230	1+
768.33333	98	1+
774.24653	170	1+
774.32009	924	1+
778.59191	110	1+
780.41895	154	1+
781.83671	298	1+
782.21834	122	1+
783.39061	7456	1+
783.87912	130	1+
785.31204	432	1+
786.23504	78	1+
791.61143	120	1+
793.30346	460	1+
793.37413	418	1+
794.34394	1490	1+
795.37144	258	1+
796.36745	204	1+
802.75496	606	1+
803.35191	882	1+
807.38591	102	1+
809.29506	398	1+
809.33865	110	1+
809.42185	164	
811.07443	98	1+
811.30917	230	1+
812.41973	362	1+
812.70831	206	1+
814.36781	268	1+
816.41087	188	1+
817.13401	98	1+
820.31765	310	1+
823.37500	452	1+
823.43031	366	1+
824.37129	494	1+
825.39956	168	1+
827.35542	320	1+
839.34239	154	1+
840.01788	134	1+
840.40717	4246	1+
840.41305	2174	1+
840.48373	142	
842.38500	748	1+
847.47489	472	1+
847.94976	106	1+
848.32983	520	1+
849.26326	886	1+
849.85662	144	
850.26220	470	1+
850.35697	128	
851.46508	142	
852.30305	172	1+
854.66227	92	1+
856.39021	362	1+
858.23918	192	1+
858.35788	1296	1+
858.86163	2710	1+
859.31645	452	1+
859.35901	1150	1+
860.43139	302	1+
865.39412	270	1+
865.83428	188	1+
866.27896	3114	1+
866.39850	240	1+
867.27636	2648	1+
867.38634	598	1+
867.40378	210	
868.16833	106	1+
869.83025	1082	1+
870.38190	586	
871.76886	206	1+
872.25198	394	1+
873.38038	132	
874.28854	212	1+
875.94799	80	1+
876.63952	324	1+
878.44569	346	1+
879.59843	260	1+
880.28164	260	1+
881.34808	174	1+
881.59109	252	1+
882.07692	238	1+
882.08680	120	1+
882.13957	128	1+
883.46860	372	1+
883.83424	442	1+
884.30174	38958	1+
884.42926	394	1+
884.58253	230	1+
884.64184	440	1+
884.98689	458	1+
885.09451	106	1+
886.43770	346	1+
886.67000	292	1+
886.76544	110	1+
886.82860	312	
888.19534	252	1+
888.66745	122	1+
889.30530	202	
889.80600	182	1+
891.18312	114	1+
891.64577	224	1+
892.36963	296	1+
892.53674	122	1+
893.37035	242	1+
895.36693	88	1+
895.96383	158	1+
896.47813	218	1+
899.65737	276	1+
903.28446	506	1+
904.36243	76	1+
908.29175	394	1+
908.44978	326	1+
910.40290	392	1+
910.65952	118	1+
912.39043	432	1+
913.39217	852	1+
913.85268	170	
914.44623	312	1+
915.27303	222	1+
915.73651	104	1+
916.34134	352	1+
919.29965	140	1+
922.52304	238	1+
924.41469	624	1+
926.46045	94	1+
928.19032	98	1+
928.47526	310	1+
928.86013	370	1+
930.94845	166	1+
932.41596	140	
932.56230	182	1+
932.77446	106	1+
933.26843	598	1+
934.25477	352	1+
934.68495	190	1+
935.47726	128	
937.63505	228	1+
938.30581	166	1+
941.45886	2730	1+
941.87875	142	
942.31569	286	1+
945.37061	258	1+
945.59916	354	1+
949.41233	244	1+
949.44610	168	
950.45271	168	1+
952.42847	1378	1+
957.59483	150	1+
961.29498	146	1+
962.44460	158	1+
963.40859	280	1+
964.37250	246	1+
965.37496	218	1+
966.30163	672	1+
966.49946	240	1+
966.66224	88	1+
969.18326	172	1+
969.45386	18728	1+
970.12185	156	1+
970.19379	106	1+
970.66150	214	1+
973.29464	194	1+
973.93904	100	1+
977.42893	256	1+
979.36558	376	1+
980.44643	626	1+
981.45336	608	1+
981.98610	148	1+
983.44784	376	1+
984.27975	138	1+
987.51029	342	1+
988.07462	200	1+
989.35934	130	1+
992.25351	166	1+
992.67354	164	1+
993.27844	128	1+
994.80361	144	1+
996.44848	166	1+
997.38664	6612	1+
997.52833	352	1+
998.24535	194	1+
998.46901	1230	1+
999.61678	266	1+
1000.34935	182	1+
1000.51627	106	1+
1002.44224	456	1+
1008.45414	1914	1+
1008.61541	264	1+
1009.45566	1482	1+
1009.47767	292	1+
1012.25509	176	1+
1013.61390	230	1+
1016.35813	642	1+
1017.91752	208	1+
1025.90961	198	1+
1026.47587	20080	1+
1027.60024	246	1+
1027.75104	236	1+
1028.93909	186	1+
1029.96385	154	1+
1030.39896	302	1+
1030.43352	832	1+
1031.44389	352	1+
1032.34755	166	1+
1033.39038	274	1+
1035.44868	158	1+
1036.38221	1446	1+
1037.20639	654	1+
1037.33485	122	
1037.38284	1164	1+
1037.51484	1204	1+
1038.41273	294	1+
1038.51669	966	1+
1039.97267	168	1+
1040.51230	240	1+
1043.43470	128	1+
1044.50123	366	1+
1045.46230	292	1+
1045.63887	272	1+
1047.54412	200	1+
1048.54440	622	1+
1049.54063	332	1+
1051.29030	210	1+
1052.18477	146	1+
1052.32966	150	1+
1052.92750	242	1+
1053.23587	178	1+
1053.59281	356	1+
1054.05876	302	1+
1054.40726	22280	1+
1055.13011	254	1+
1056.31286	326	1+
1059.95021	238	1+
1064.35429	206	1+
1066.49765	200	1+
1067.59339	250	1+
1068.61386	302	1+
1070.19303	236	1+
1074.38999	348	1+
1076.47475	344	1+
1078.25045	254	1+
1081.12505	240	1+
1081.51628	198	1+
1082.07634	386	1+
1082.18542	222	1+
1083.42719	130	1+
1084.23805	426	1+
1091.46530	214	1+
1092.36920	388	1+
1096.50141	266	1+
1103.36857	238	1+
1103.57586	284	1+
1104.52203	414	1+
1105.52706	168	
1109.99583	172	1+
1110.89442	142	1+
1111.39602	174	
1111.56358	12062	1+
1112.38734	226	1+
1113.35020	304	1+
1115.02382	288	1+
1117.41128	254	1+
1117.85499	140	1+
1118.32461	528	1+
1120.49814	380	1+
1121.53972	2796	1+
1122.34263	328	1+
1122.54196	2070	1+
1123.25463	298	1+
1124.44994	190	1+
1125.10278	160	1+
1125.73231	240	1+
1127.17454	192	1+
1128.16901	148	1+
1130.62546	196	1+
1132.46834	300	1+
1133.75083	156	1+
1135.58323	430	1+
1135.97424	126	1+
1137.08527	204	1+
1137.50543	366	1+
1138.08845	272	1+
1138.32846	452	1+
1138.99708	362	1+
1139.01159	282	1+
1139.55708	21382	1+
1139.78984	330	1+
1141.83202	146	1+
1142.08012	234	1+
1143.08237	134	1+
1143.97419	232	1+
1144.12879	92	1+
1144.58257	274	1+
1145.96253	288	1+
1149.04252	346	1+
1149.46808	230	1+
1150.41774	260	1+
1150.95103	124	
1151.44755	326	1+
1152.95500	168	1+
1155.88221	260	1+
1156.32815	382	1+
1156.39403	424	1+
1156.58561	1882	1+
1159.46004	392	1+
1161.39759	228	1+
1162.41302	292	1+
1162.64095	242	1+
1164.53082	216	1+
1165.44839	592	1+
1166.55863	156	1+
1167.44590	464	1+
1169.23212	414	1+
1174.00417	168	1+
1174.45826	346	1+
1174.73164	154	1+
1175.45869	242	1+
1176.31851	170	1+
1176.51537	220	1+
1177.61177	280	1+
1178.37908	308	1+
1178.64059	220	1+
1182.33232	466	1+
1183.45097	3786	1+
1184.17996	288	1+
1184.64990	290	1+
1186.44020	548	1+
1186.49209	234	1+
1186.49648	864	1+
1187.57224	302	1+
1188.41667	356	1+
1189.43775	398	1+
1189.44934	268	1+
1190.30618	374	1+
1190.34574	768	1+
1190.57854	334	1+
1191.60386	384	1+
1194.27895	582	1+
1195.35165	262	1+
1196.48610	438	1+
1199.39982	278	1+
1202.40186	128	1+
1203.20334	132	1+
1203.39320	310	1+
1203.46713	268	1+
1204.46131	156	
1205.36986	354	1+
1206.41451	658	1+
1208.28536	210	1+
1208.54286	166	
1208.57989	1664	1+
1211.32899	256	1+
1217.52627	344	1+
1221.27154	630	1+
1222.33860	696	1+
1222.45924	1524	1+
1222.53963	190	1+
1224.45197	546	1+
1225.38884	164	1+
1225.61960	294	1+
1226.62921	218	1+
1226.95336	382	1+
1227.49837	350	1+
1229.37751	184	1+
1230.52943	268	1+
1231.47041	332	1+
1233.69579	282	1+
1234.59188	322	1+
1235.52541	392	1+
1237.32936	236	1+
1238.30857	186	1+
1238.66831	290	1+
1239.67798	224	1+
1240.13021	182	1+
1240.47060	5720	1+
1241.85409	252	1+
1244.58525	364	1+
1247.49182	196	1+
1248.47128	360	1+
1252.41789	650	1+
1254.58619	330	1+
1255.58904	260	1+
1257.45477	214	1+
1260.43343	390	1+
1262.30849	302	1+
1262.58959	180	1+
1263.64155	404	1+
1265.12669	382	1+
1267.61188	266	1+
1271.59199	1482	1+
1271.59241	154	
1273.11926	342	1+
1274.56434	302	1+
1275.64859	326	1+
1276.41257	356	1+
1276.76100	180	1+
1277.31548	234	1+
1278.32972	292	1+
1281.49616	308	1+
1281.56917	1208	1+
1282.57180	894	1+
1283.72499	168	1+
1289.52948	256	1+
1297.35669	280	1+
1299.57764	752	1+
1299.58706	6068	1+
1299.63866	166	
1300.00653	100	1+
1300.55990	640	1+
1301.56693	246	1+
1303.88642	234	1+
1305.12877	354	1+
1306.18949	158	1+
1308.54068	260	1+
1309.62236	266	1+
1318.56043	598	1+
1319.34517	242	1+
1319.47548	306	
1320.44036	274	1+
1320.50434	138	1+
1320.58585	264	1+
1323.39289	256	1+
1324.47607	332	1+
1324.69767	216	1+
1326.60330	232	1+
1334.41245	210	1+
1336.51168	222	1+
1337.53709	396	1+
1338.80882	220	1+
1339.85840	444	1+
1342.19768	134	1+
1343.95306	226	1+
1344.76939	256	1+
1346.12447	172	1+
1346.50848	366	1+
1347.05948	482	1+
1352.21468	254	1+
1354.35790	344	1+
1355.12145	208	1+
1355.20588	194	1+
1356.00994	144	1+
1357.45519	442	1+
1359.37163	110	1+
1360.21443	210	1+
1360.69315	190	1+
1361.89361	346	1+
1362.57032	340	1+
1363.68527	312	1+
1364.48151	796	1+
1365.67781	254	1+
1368.59899	940	1+
1370.59354	244	1+
1373.68290	128	1+
1375.09783	140	1+
1381.38196	206	1+
1382.46876	124	
1382.46996	562	1+
1383.38934	272	1+
1383.56790	340	1+
1385.90536	150	1+
1399.38183	390	1+
1399.50993	6020	1+
1399.90207	676	1+
1400.01632	262	1+
1400.50215	1274	1+
1401.31034	168	1+
1402.62623	206	1+
1403.82852	180	1+
1404.27667	346	1+
1405.69610	300	1+
1406.29704	372	1+
1406.87285	236	1+
1410.59251	160	1+
1415.18513	264	1+
1415.89615	192	1+
1418.30117	416	1+
1419.60663	332	1+
1427.50294	146	1+
1428.38952	214	1+
1430.53414	128	
1431.64797	640	1+
1433.57148	366	1+
1434.70323	248	1+
1445.44996	92	1+
1446.68079	426	1+
1447.54012	496	1+
1449.91055	134	1+
1450.36568	390	1+
1452.80994	450	1+
1453.58107	408	1+
1453.90749	296	1+
1454.18303	184	1+
1455.17828	3566	1+
1455.81704	106	1+
1457.40579	172	1+
1457.62308	138	1+
1458.43380	256	1+
1459.61930	2586	1+
1459.72300	250	1+
1460.24263	92	1+
1460.30655	170	1+
1462.42429	238	1+
1462.85930	224	1+
1464.61894	522	1+
1466.92780	258	1+
1467.35265	268	1+
1469.65477	262	1+
1471.64060	212	1+
1474.88546	166	1+
1475.55050	320	1+
1478.62036	236	1+
1484.71381	282	1+
1487.37125	136	1+
1491.54881	224	1+
1492.32151	172	1+
1495.50929	440	1+
1497.65642	556	1+
1498.63730	242	1+
1499.68883	284	1+
1500.58083	116	
1503.69350	268	1+
1504.56216	252	1+
1505.23804	400	1+
1509.60874	350	1+
1510.61569	714	1+
1510.97598	146	1+
1511.85202	150	1+
1514.56959	322	1+
1518.30759	174	1+
1518.37425	322	1+
1521.22062	150	1+
1523.52730	156	1+
1525.85563	228	1+
1526.09674	200	1+
1528.56403	946	1+
1530.22590	336	1+
1530.55927	394	1+
1533.51902	222	1+
1536.34649	272	1+
1536.81712	112	1+
1538.04765	554	1+
1541.00407	170	1+
1542.47997	720	1+
1542.62013	226	1+
1543.42585	390	1+
1543.89451	158	1+
1550.53219	132	1+
1551.53565	420	1+
1551.56938	506	1+
1557.28592	470	1+
1557.52296	194	1+
1557.76626	416	1+
1559.66334	348	1+
1560.65734	358	1+
1560.95290	208	1+
1565.07083	100	1+
1565.67211	226	1+
1566.11963	180	1+
1566.43246	198	1+
1567.99795	202	1+
1571.05512	190	1+
1571.63399	454	1+
1573.90133	146	1+
1575.51175	386	1+
1579.46989	278	1+
1579.78493	130	1+
1580.44823	144	1+
1585.57215	236	1+
1587.44915	546	1+
1588.65883	2724	1+
1588.83865	192	1+
1589.62198	222	1+
1589.75207	358	1+
1589.85332	214	1+
1598.79620	636	1+
1598.80384	280	1+
1600.85419	392	1+
1601.79911	466	1+
1603.03813	258	1+
1605.66161	810	1+
1605.67595	924	1+
1606.55390	256	1+
1607.48536	204	1+
1608.56261	226	1+
1610.74727	142	1+
1612.92971	180	1+
1617.37180	162	1+
1617.59724	280	1+
1624.03867	378	1+
1624.81791	238	1+
1625.88676	254	1+
1626.35671	394	1+
1632.65564	300	1+
1633.19617	106	1+
1634.60576	298	1+
1639.81393	1062	1+
1642.74825	222	1+
1643.53222	262	1+
1645.72851	530	1+
1649.35253	186	1+
1657.37062	160	
1661.48999	618	1+
1661.72003	224	1+
1662.68176	444	1+
1665.01991	346	1+
1666.58440	360	1+
1672.04806	322	1+
1673.01026	216	1+
1673.51860	94	1+
1679.69351	164	1+
1680.17443	326	1+
1682.12599	314	1+
1683.15184	90	1+
1685.83863	194	1+
1686.93047	200	1+
1687.68687	854	1+
1687.71638	460	1+
1689.09557	178	1+
1692.06668	120	1+
1692.52975	330	1+
1692.54552	154	1+
1695.44133	188	1+
1697.88495	390	1+
1700.69872	490	1+
1701.57926	196	1+
1703.92598	412	1+
1704.50821	290	1+
1707.21140	224	1+
1707.48650	314	1+
1708.56511	348	1+
1708.62562	488	1+
1708.83308	9474	1+
1710.11026	264	1+
1710.48902	412	1+
1710.87558	138	1+
1711.69069	360	1+
1711.83282	2568	1+
1717.14108	362	1+
1718.49447	188	1+
1718.63758	658	1+
1719.32922	212	1+
1719.55585	280	1+
1721.90803	138	1+
1725.64155	296	1+
1728.31364	242	1+
1729.86973	550	1+
1730.05360	138	1+
1731.04625	138	1+
1732.84984	380	1+
1735.71775	3128	1+
1735.96393	468	1+
1737.19161	298	1+
1737.91754	410	1+
1738.67813	1572	1+
1738.98478	206	1+
1739.43701	176	1+
1741.06003	216	1+
1741.76104	592	1+
1743.03596	266	1+
1746.72228	376	1+
1747.36517	250	1+
1749.71216	184	1+
1750.72852	294	1+
1750.84595	428	1+
1752.45909	176	1+
1753.11658	214	1+
1753.66756	20824	1+
1754.25232	382	1+
1754.88468	246	1+
1755.21203	190	1+
1755.31016	272	1+
1757.67858	214	1+
1758.51319	212	1+
1759.30296	268	1+
1759.61336	680	1+
1760.03405	188	1+
1761.99115	204	1+
1763.24788	406	1+
1763.51132	118	1+
1763.53545	346	1+
1764.69160	242	1+
1765.87453	114	1+
1766.97856	316	1+
1767.32379	360	1+
1769.24243	224	1+
1769.95568	358	1+
1770.19084	214	1+
1770.76745	594	1+
1772.87595	132	1+
1773.12389	256	1+
1773.76264	296	1+
1775.87455	602	1+
1776.52888	196	1+
1777.37132	362	1+
1779.48315	324	1+
1779.51689	266	1+
1779.61212	412	1+
1779.74744	478	1+
1781.32826	362	1+
1781.64531	424	1+
1781.74094	282	1+
1783.86393	600	1+
1785.33466	294	1+
1786.20831	442	1+
1787.84198	192	1+
1788.42281	396	1+
1789.02382	186	1+
1789.56382	240	1+
1789.68483	268	1+
1790.76705	198	1+
1792.62869	250	1+
1793.88884	342	1+
1794.22351	264	1+
1797.19176	214	1+
1797.28337	178	1+
1800.89299	188	1+
1804.90556	198	1+
1806.17451	212	1+
1813.68257	308	1+
1818.65019	262	1+
1819.26163	114	1+
1821.57759	232	1+
1828.83009	86	1+
1831.63048	120	1+
1835.16895	236	1+
1836.34708	180	1+
1839.28878	300	1+
1840.71107	234	1+
1841.17804	306	1+
1842.77021	434	1+
1845.86525	280	1+
1847.98879	294	1+
1847.99186	198	1+
1848.73206	556	1+
1849.85099	314	1+
1851.60450	224	1+
1852.92215	230	1+
1855.80166	190	1+
1859.71548	514	1+
1863.35706	256	1+
1865.70648	294	1+
1872.82701	202	1+
1876.74985	2760	1+
1879.85060	302	1+
1881.65789	278	1+
1887.00718	166	1+
1888.57721	400	1+
1890.49809	246	1+
1890.65181	206	1+
1891.13121	200	1+
1891.76479	324	1+
1893.59251	258	1+
1893.73803	420	1+
1896.67987	846	1+
1901.77543	140	1+
1901.89516	448	1+
1902.35691	238	1+
1905.76994	258	1+
1905.80613	326	1+
1909.60139	282	1+
1909.78325	444	1+
1912.00365	170	1+
1913.11613	360	1+
1913.82922	742	1+
1917.00418	198	1+
1917.45636	214	1+
1917.78657	238	1+
1923.36019	570	1+
1924.21066	190	1+
1924.74635	232	1+
1926.03208	106	1+
1929.54245	474	1+
1932.86766	388	1+
1939.57590	320	1+
1944.61957	168	1+
1944.92357	158	1+
1947.75626	158	1+
1948.50290	216	1+
1949.67032	154	1+
1953.23210	146	1+
1954.22167	324	1+
1956.50416	214	1+
1956.62171	402	1+
1957.79050	210	1+
1959.75128	392	1+
1965.69406	222	1+
1968.75892	164	1+
1970.06753	232	1+
1972.69890	244	1+
1974.87021	268	1+
1978.00505	164	1+
1984.69085	224	1+
1986.82069	814	1+
1990.77330	392	1+
1994.39206	208	1+
1997.53152	200	1+
1999.20674	270	1+
2001.51459	130	1+
2004.04209	246	1+
2004.83671	8822	1+
2006.52539	306	1+
2007.38360	314	1+
2010.67323	224	1+
2010.92018	446	1+
2012.00674	778	1+
2013.57697	306	1+
2014.82191	1082	1+
2016.45971	274	1+
2016.48453	90	1+
2016.64046	362	1+
2017.04728	484	1+
2018.54884	170	1+
2019.81182	318	1+
2020.57711	550	1+
2020.98025	606	1+
2022.08559	738	1+
2022.85022	35824	1+
2023.38294	266	1+
2024.01649	730	1+
2024.35816	368	1+
2024.50830	350	1+
2025.36865	668	1+
2025.73742	392	1+
2025.85553	9202	1+
2026.53702	680	1+
2028.19652	288	1+
END IONS

###FS:    #m/z: 363.95675 #charge 1+
###MS: 50
###MSMS: 51
BEGIN IONS
TITLE=Cmpd 37, +MS2(363.9568), 28.0-35.0eV, 1.1min #51
RTINSECONDS=64.621
SCANS=50-51
PEPMASS=363.95675	158546
CHARGE=1+
81.93230	104	
189.86492	298	
190.91747	86	
191.86119	456	1+
192.92458	94	
196.88411	126	
197.89212	174	
198.87671	118	
205.95235	222	
207.88014	340	1+
209.87397	106	
209.94368	1232	1+
210.88548	334	
212.05939	92	
212.08806	90	
212.87938	3540	1+
214.89110	170	
219.03223	96	
222.90166	102	
222.95222	2128	1+
224.94923	2692	1+
226.15993	124	1+
226.94786	6486	1+
227.86628	194	1+
227.93024	418	
228.85215	98	
228.89430	550	1+
228.94230	6284	1+
228.97874	98	
229.06571	122	
229.62367	140	1+
230.88982	3782	1+
232.88625	596	1+
234.88222	140	
235.02682	104	
236.90087	266	1+
238.21639	138	
238.93931	86	
240.94212	818	
240.96249	1354	
241.10846	122	1+
241.88890	106	
241.94273	800	
242.94173	2460	1+
242.95905	1278	1+
243.87733	304	1+
244.18076	140	1+
244.86614	96	
244.88244	216	1+
244.95733	3166	1+
245.18116	258	1+
245.94095	282	
246.18260	210	1+
246.90410	226	
246.95251	2820	1+
247.14122	96	
247.87375	110	
248.81016	128	
248.90029	644	1+
248.92526	130	1+
249.04080	144	
249.80393	186	1+
250.89626	168	
250.94567	448	1+
250.96832	140	
251.78836	126	
251.87607	114	
251.89729	122	
252.89142	112	
252.95173	180	1+
253.90744	86	
254.90585	142	
255.83781	230	1+
256.90547	98	
257.09998	98	
257.18272	100	
258.50009	98	
258.98572	120	
259.84570	140	
260.86779	168	
260.88250	118	
260.96895	1438	1+
261.84285	210	1+
263.08044	90	
263.98033	226	
264.81866	162	
265.81316	552	1+
265.85205	128	
266.41376	228	1+
266.97061	122	
267.09684	92	
267.77478	100	
267.97635	202	
268.02784	138	1+
268.95615	410	
268.97519	128	
269.81079	108	
269.96861	1094	1+
270.79694	108	
271.01238	98	
271.91675	226	
272.49620	88	
276.81521	106	
276.85286	140	
278.79836	176	
278.84497	154	
279.10112	88	
279.12543	90	
280.79379	1098	1+
280.99373	126	
281.44851	104	
281.86117	110	
282.78813	302	1+
282.89566	92	
282.99069	204	
283.09054	110	
283.85244	98	
283.89683	186	
283.98569	156	
284.07441	110	
284.38924	120	
284.82759	190	
285.79758	88	
285.81925	444	1+
286.81963	296	1+
286.85995	204	1+
287.98805	90	
292.93488	92	
293.11852	158	
293.85322	134	
294.85850	128	
294.91649	92	
295.39388	92	
295.85810	192	
296.81275	208	
296.82849	150	
297.80269	90	
298.25682	88	
298.80411	882	1+
298.98612	94	
300.80380	162	
301.79954	670	1+
301.85878	628	1+
303.07057	100	
303.80944	294	1+
303.85481	612	1+
306.00424	98	
306.07215	86	
306.15259	104	
307.84138	160	
310.88012	182	
310.98634	90	
311.86002	98	
312.86207	150	
314.33844	88	
314.77407	102	
314.81993	124	
314.90280	98	
316.11952	88	
316.81474	240	1+
318.81865	140	
318.93172	88	
319.88737	176	
319.93230	132	
320.73652	88	
320.81019	158	
320.91732	204	
321.32809	92	
321.82149	126	
321.86806	240	
322.92740	146	
324.83452	96	
324.89197	138	
324.98571	90	
326.41752	98	
326.87039	116	
327.11633	122	
327.89884	88	
328.89105	88	
329.86743	234	1+
330.83127	100	
333.87121	98	
334.31364	90	
334.88336	292	1+
336.85736	196	1+
336.89686	100	
336.95145	124	
338.24263	112	
339.82997	144	
344.85988	94	
345.30490	102	
352.88843	192	
353.02063	92	
357.86800	120	
360.86854	106	
361.26069	92	
365.04619	136	
365.31607	156	
366.66771	86	
367.33149	178	
368.22378	92	
END IONS

###FS:    #m/z: 359.96172 #charge 1+
###MS: 50
###MSMS: 52
BEGIN IONS
TITLE=Cmpd 38, +MS2(359.9617), 28.0-35.0eV, 1.1min #52
RTINSECONDS=65.393
SCANS=50,52
PEPMASS=359.96172	47582
CHARGE=1+
196.01710	90	
197.92129	92	
198.88098	106	
201.36541	106	
202.97666	90	
203.88270	112	
209.94558	286	
210.88354	98	
212.88279	88	
220.95721	100	
221.92192	100	
222.95356	728	1+
223.88197	128	
224.94752	748	1+
224.96994	94	
226.94723	1788	1+
226.97405	114	
227.01820	98	
227.93111	132	
228.94259	1700	
229.08011	84	
229.91320	112	
231.59765	94	
232.10434	96	
233.09327	108	
234.92834	84	
235.41801	96	
235.82124	94	
235.88525	106	
235.96408	98	
236.99056	142	
238.93135	86	
239.02380	88	
240.94182	644	1+
240.96346	340	1+
241.91226	192	
242.95987	312	1+
244.13343	92	
244.64792	100	
244.95727	1410	1+
245.94560	946	1+
246.95297	514	1+
246.97285	288	
247.80843	102	
247.93976	144	
248.80381	242	
249.83384	98	
250.80557	170	1+
250.94597	174	
251.01614	96	
251.04583	180	
251.87505	256	1+
252.10403	84	
252.95726	106	
255.01558	86	
257.40724	148	
258.85326	88	
259.02561	96	
259.79655	88	
259.84826	92	
260.03601	94	
260.33146	100	
260.83441	120	
260.97394	152	
261.02119	108	
261.06293	98	
261.83664	124	
262.81564	84	
264.82212	210	1+
265.08400	134	
265.13118	108	
265.18990	94	
266.81303	926	1+
267.10484	92	
267.97121	284	
268.41301	88	
268.44247	88	
269.03913	94	
269.79878	122	
269.97011	432	1+
271.21043	86	
272.91726	90	
274.99081	92	
275.84608	426	1+
276.50984	86	
276.80431	114	
277.08918	144	
278.42535	84	
278.79926	144	
278.84454	98	
279.82228	200	1+
280.79417	692	1+
282.79538	110	
282.99145	98	
283.88054	106	
284.51627	112	
284.82572	264	
286.47239	98	
286.81183	222	1+
286.91524	92	
287.38970	104	
289.13488	126	
290.85685	84	
291.79083	236	1+
293.11678	108	
293.86172	110	
294.27799	174	
294.84918	130	
294.86462	134	
295.01886	136	
296.15042	248	1+
296.80728	238	1+
297.86590	216	1+
298.80316	1052	1+
298.94429	100	
299.82147	124	
300.47072	104	
300.80953	86	
300.92197	94	
301.85327	92	
301.90140	104	
302.86364	120	
306.08171	86	
306.17388	84	
306.85710	198	1+
307.13495	90	
307.89143	98	
308.31002	116	
308.80134	106	
309.29627	156	
309.79502	152	
311.10150	238	1+
311.30862	88	
311.81857	206	1+
313.60539	104	
313.88281	114	
314.17994	92	
314.81771	124	
315.81386	298	1+
315.96476	84	
319.77695	100	
319.92546	98	
320.08786	144	
320.28564	96	
321.22254	118	
321.82619	126	
323.01511	212	
323.15562	156	
324.89630	128	
325.90969	98	
327.29666	142	
327.80559	90	
327.82883	124	
328.78985	90	
328.88451	114	
336.94462	316	
337.94630	192	
337.96952	100	
338.82505	200	1+
339.77250	144	
339.83080	236	1+
340.23089	88	
341.80868	94	
342.40633	88	
343.16759	98	
343.89870	104	
344.91366	142	
345.84568	98	
345.87090	150	
348.85698	102	
354.79106	146	
358.20238	188	
358.42381	88	
360.17433	126	
360.86442	136	
361.04906	84	
361.11369	150	
362.10875	86	
362.79777	132	
END IONS

###FS:    #m/z: 674.95654 #charge 3+
###MS: 50
###MSMS: 53
BEGIN IONS
TITLE=Cmpd 39, +MS2(674.9565), 20.2-25.2eV, 1.1min #53
RTINSECONDS=66.1655
SCANS=50,53
PEPMASS=674.95654	45584
CHARGE=3+
211.14425	220	
236.14092	154	
238.08454	130	
243.08768	546	1+
244.09004	454	1+
246.12418	132	
253.16399	10040	1+
261.10055	130	
262.08583	124	
268.17412	120	
269.12107	224	1+
270.16033	162	1+
270.19099	11206	1+
274.11991	280	1+
276.05090	148	
279.49661	130	
289.09376	402	1+
289.12934	652	1+
290.07912	288	
292.06248	170	1+
298.18464	284	1+
299.16780	136	
307.10258	134	
307.14124	5004	1+
309.15835	126	
315.01159	126	
319.10801	274	1+
321.06531	176	
325.28238	120	
326.18146	146	
327.19893	218	1+
329.09197	272	
329.18146	196	
333.70301	152	
338.25219	740	1+
338.68159	154	
347.09901	1442	1+
354.17739	1600	1+
354.20995	162	
357.17341	244	1+
359.09766	298	1+
361.20953	132	
366.07826	132	
368.18749	130	
371.19920	158	
373.15201	164	
374.20037	146	
378.70087	412	1+
380.62918	178	
382.21895	310	1+
383.68468	194	
383.69971	194	
384.21806	148	
385.20065	132	
387.11913	132	
388.63541	164	
394.74238	126	
397.73382	424	1+
399.17310	192	
400.10391	186	1+
400.15921	150	
401.69264	152	
403.73068	182	1+
404.12167	386	1+
405.09529	130	
406.71413	228	
407.88952	186	
409.23468	184	
411.70079	148	
413.68851	232	1+
413.71946	140	
414.15927	198	1+
414.74246	188	1+
416.87532	344	1+
417.19039	830	
418.13533	828	1+
418.17369	1904	1+
419.15188	374	1+
419.20647	140	
420.18718	140	
423.20566	244	1+
424.26386	546	1+
427.82989	172	1+
432.09081	100	1+
432.73094	310	1+
434.90191	142	
435.13612	140	
435.19954	3136	1+
438.08434	158	1+
440.29501	430	1+
441.99707	98	1+
442.17267	254	
442.23581	264	1+
450.10991	904	1+
452.12096	138	
452.74207	130	
453.23173	158	
454.17803	158	
454.73822	154	
457.91051	160	
458.13519	236	1+
463.81593	192	1+
465.99347	122	
467.31009	566	1+
468.14009	144	
469.28382	172	
469.82716	200	1+
470.73658	594	1+
471.19911	148	
471.64845	128	
472.18513	142	1+
475.15733	412	1+
475.71778	298	
476.22672	262	
476.78147	258	1+
478.67038	242	1+
479.82351	424	1+
481.70565	146	
482.23164	142	
483.16101	174	1+
485.11955	182	1+
485.76105	314	1+
486.77582	286	1+
487.56700	144	1+
487.78946	164	1+
491.90427	160	1+
495.30307	2296	1+
497.14666	130	
497.84871	750	1+
498.84870	532	1+
499.12922	178	1+
499.73124	180	
500.25235	128	
500.90947	102	1+
501.06410	140	
501.77628	184	1+
501.86118	158	
502.74654	158	
503.11547	100	1+
503.66646	156	1+
504.90971	314	1+
505.40280	146	1+
505.42289	220	1+
505.67874	280	1+
505.76549	380	1+
506.65295	156	1+
508.72357	352	1+
509.28432	336	1+
509.75772	122	
511.65127	154	
512.32856	666	1+
512.66358	1602	1+
512.72615	124	
512.86202	1934	1+
513.37732	180	1+
515.79515	294	1+
517.85887	132	
518.18288	428	1+
518.90865	150	1+
520.84863	298	1+
524.38222	150	1+
525.28101	256	
526.67644	130	
527.59020	250	1+
528.77164	120	1+
530.70497	270	1+
530.74894	140	1+
531.59534	854	1+
532.59878	710	1+
533.63030	258	1+
535.87856	762	1+
538.06777	132	
538.68266	266	1+
539.25208	96	1+
539.68938	202	1+
539.76709	154	
540.76035	128	
540.85549	146	
541.24057	306	1+
541.66672	454	1+
541.68706	218	
542.03758	190	1+
542.76714	226	1+
542.78712	176	1+
543.04652	116	1+
543.13092	120	
543.75564	102	1+
546.22993	954	1+
546.82842	226	1+
547.21703	504	1+
547.62854	892	1+
547.68161	254	1+
548.75007	138	
549.86217	186	1+
550.67452	440	1+
550.73303	180	1+
551.15368	186	
551.67803	252	1+
551.70711	196	1+
551.79931	210	1+
552.73377	126	
552.97907	260	1+
553.02921	150	1+
554.60982	250	1+
558.58877	280	1+
558.66885	452	1+
558.85679	100	1+
559.66803	328	1+
560.02827	138	1+
560.83378	142	1+
561.13798	372	1+
561.99662	90	1+
562.59141	218	1+
563.67084	394	1+
564.24271	3924	1+
564.72397	274	1+
565.63044	528	
566.63654	446	
566.66842	142	
567.21339	244	1+
567.43513	120	
567.61979	836	1+
568.24728	212	
568.32881	144	
568.92463	150	1+
569.00036	206	1+
570.17254	360	1+
570.69906	120	
570.88910	226	1+
571.22560	946	1+
572.62094	3488	1+
572.75283	426	1+
573.01968	116	1+
573.86053	252	1+
575.09110	122	
576.81612	526	1+
577.63021	340	1+
577.68393	452	1+
578.17301	432	
578.68757	356	1+
579.16862	234	
579.76367	192	
583.69265	134	
585.77478	128	
587.84653	212	1+
588.63793	714	1+
590.63293	1674	1+
591.72227	790	1+
591.95554	120	
592.63681	1500	1+
592.76149	146	
593.29747	214	1+
593.59221	382	1+
593.63927	1106	1+
593.80345	220	
594.88434	128	
595.36498	790	1+
596.63915	614	1+
597.77940	130	
598.85038	280	1+
601.78878	166	
602.80645	172	
603.77983	806	1+
604.78504	684	1+
605.33273	238	1+
606.32913	424	1+
607.61371	188	1+
608.24185	94	1+
612.83128	318	1+
613.21307	208	1+
613.68257	426	1+
613.77580	346	1+
613.83805	228	1+
614.21714	162	1+
615.80087	474	1+
616.84868	128	
616.87922	122	
618.23406	142	
620.21074	122	
620.23934	1014	1+
622.17382	172	1+
623.36036	9780	1+
623.72440	250	1+
623.87073	402	1+
626.60333	272	1+
626.73586	336	1+
629.50206	82	1+
630.13933	204	1+
630.21372	198	1+
634.07798	422	1+
634.96741	186	1+
635.05994	186	1+
635.21145	130	
640.22198	296	1+
640.38564	1724	1+
641.02712	130	1+
642.32515	146	1+
643.88275	124	
644.29044	278	1+
646.69003	110	1+
652.67298	148	1+
653.40676	296	1+
655.25104	144	
656.24773	352	1+
657.26442	252	1+
658.33777	402	1+
659.78376	254	
661.26815	912	1+
662.88047	170	
665.21882	162	1+
666.40240	178	1+
667.28738	222	
670.00411	106	1+
671.34330	342	1+
672.27430	1224	1+
673.24917	176	
675.10934	204	1+
676.89660	240	1+
677.30630	146	
679.28934	294	1+
679.37199	444	1+
679.83753	152	
680.38250	360	1+
682.34844	160	1+
683.24229	374	1+
685.27844	120	
687.32095	146	1+
690.00939	110	1+
690.26774	274	1+
691.36537	368	1+
692.38181	1024	1+
694.31834	184	1+
700.26693	5420	1+
700.70724	134	1+
700.75362	1842	1+
705.26014	490	1+
706.26217	450	1+
706.83783	90	1+
707.18109	108	1+
707.24981	1412	1+
709.79730	138	
711.19753	214	1+
711.26607	94	1+
716.28142	200	1+
716.30929	652	1+
721.16929	224	1+
722.33158	188	
724.27230	15126	1+
724.33255	210	
727.32798	216	1+
729.26898	118	1+
729.37436	528	1+
730.32472	1630	1+
731.85495	158	1+
733.70254	124	1+
734.25241	202	1+
735.20054	138	1+
737.35642	458	1+
738.27587	702	1+
739.27290	578	1+
740.27316	368	1+
740.91624	118	1+
741.32294	128	
743.36907	128	1+
748.23705	418	1+
749.40029	3354	1+
749.54440	148	1+
752.45914	318	1+
752.54657	314	1+
755.39095	1310	1+
755.57064	82	1+
756.19598	150	1+
757.29214	2642	1+
757.37595	122	1+
757.78254	124	
758.40542	146	
760.35123	156	1+
766.26024	190	1+
766.34291	404	1+
767.98683	330	1+
769.24524	96	1+
771.17011	80	1+
774.31764	996	1+
777.30385	106	1+
778.42356	352	1+
780.86037	120	
781.43093	156	1+
782.98714	164	1+
783.38924	8516	1+
786.32247	356	1+
786.84186	202	1+
787.39279	304	1+
788.27110	120	
792.44743	400	1+
792.70473	92	1+
795.71685	194	1+
799.36173	128	
801.19546	138	1+
804.59991	108	1+
806.27686	264	1+
807.17580	298	1+
807.25414	78	1+
808.35749	232	1+
808.57315	226	1+
808.88620	76	1+
811.36729	162	1+
812.41782	348	1+
814.29814	196	1+
815.52571	128	1+
815.82835	222	1+
817.22471	332	1+
820.41734	104	1+
821.48801	142	1+
822.83197	134	
823.39313	376	1+
823.47213	166	1+
823.50997	186	1+
824.38174	442	1+
824.39985	234	1+
836.41685	202	1+
838.29459	310	1+
840.40545	2634	1+
840.40989	4130	1+
840.88763	238	1+
841.72994	88	1+
841.97224	162	1+
842.38908	948	1+
845.35623	398	1+
846.80837	102	1+
847.95774	122	
849.26559	500	1+
849.73817	134	1+
851.25152	200	1+
851.43562	208	1+
851.46880	144	
852.37253	190	1+
854.40496	434	1+
856.36725	574	1+
857.64466	196	1+
859.29068	174	1+
859.44910	222	1+
865.42888	98	1+
866.28795	1228	1+
867.28438	2952	1+
867.33032	136	
868.33175	2330	1+
868.88414	338	1+
869.37515	278	1+
870.37771	1262	1+
870.60637	96	1+
871.92344	270	1+
872.83382	90	1+
873.40722	116	1+
874.30943	124	
876.64787	370	1+
877.46777	130	1+
877.63286	288	1+
878.44049	316	1+
879.12465	216	1+
880.39799	288	1+
881.40397	254	1+
883.95298	434	1+
884.30213	40334	1+
884.53705	220	1+
884.62884	216	1+
886.70579	232	1+
887.39055	252	1+
887.55801	170	1+
887.83693	152	1+
889.32730	806	1+
890.30089	330	1+
892.36118	300	1+
892.49680	248	1+
892.70097	204	1+
893.82332	146	1+
895.28174	148	1+
895.35493	250	1+
896.35775	188	1+
898.85017	132	
900.70011	92	1+
903.28395	482	1+
906.38359	128	
906.44432	102	1+
908.31407	248	1+
909.28594	258	1+
913.33875	392	1+
913.39829	470	1+
914.39955	328	1+
914.43934	132	
916.41893	248	1+
919.40307	140	1+
920.29899	320	1+
920.62816	178	1+
921.31378	106	1+
921.63491	160	1+
924.43858	478	1+
924.44000	260	1+
925.43915	228	1+
927.44079	216	1+
929.87156	196	
930.37376	302	1+
933.27496	408	1+
936.33020	206	1+
936.44807	452	1+
937.27129	244	1+
938.27182	238	1+
938.47208	100	1+
941.46101	2026	1+
944.40073	240	1+
945.88110	152	1+
946.42668	326	1+
948.36473	188	1+
948.52726	76	1+
952.42852	1316	1+
953.42909	804	1+
953.47568	242	1+
954.63112	204	1+
955.62433	236	1+
956.51138	104	1+
959.45358	230	1+
959.51467	356	1+
960.45624	158	1+
962.37251	96	1+
964.63977	218	1+
965.51921	360	1+
966.31656	192	1+
966.79337	210	1+
969.45294	20186	1+
969.87570	254	1+
969.87693	112	1+
970.04912	94	1+
970.64720	136	1+
972.43623	724	1+
973.24933	174	1+
973.33360	176	1+
973.74810	136	
974.34088	112	1+
974.53341	308	1+
976.50863	304	1+
976.99903	118	1+
977.39946	368	1+
979.35153	402	1+
979.41570	182	1+
980.35699	560	1+
982.25870	166	1+
982.35250	156	
982.49201	228	1+
983.45940	204	1+
988.24771	324	1+
988.42756	322	1+
990.24357	214	1+
990.77942	212	1+
991.25420	160	1+
991.46134	240	1+
993.37008	156	1+
994.45152	242	1+
996.48588	330	1+
996.56463	152	1+
997.38547	7358	1+
997.58477	252	1+
997.69979	480	1+
998.48836	312	1+
998.85703	106	1+
998.97332	236	1+
1000.59699	232	1+
1002.28793	190	1+
1005.67861	254	1+
1007.39251	254	1+
1008.45678	1604	1+
1008.56276	240	1+
1011.38265	252	1+
1012.60453	240	1+
1013.49491	148	
1014.55431	258	1+
1016.31368	126	
1016.35821	520	1+
1017.45663	436	1+
1019.36600	608	1+
1022.09750	144	1+
1023.21249	430	1+
1024.27348	354	1+
1024.57602	120	1+
1024.94886	314	1+
1026.30798	252	1+
1026.47569	21288	1+
1027.02003	348	1+
1027.20594	96	1+
1029.31040	260	1+
1029.52939	550	1+
1030.26521	138	1+
1030.41530	794	1+
1031.03426	138	1+
1031.48438	432	1+
1031.92592	236	1+
1033.13043	142	1+
1033.41242	584	1+
1035.32985	230	1+
1036.24849	96	1+
1036.37902	1404	1+
1037.37835	1144	1+
1037.51921	948	1+
1037.72787	300	1+
1038.36132	240	1+
1040.53538	202	1+
1042.49642	308	1+
1044.42665	328	1+
1045.44130	204	1+
1046.17981	214	1+
1046.50172	374	1+
1048.32739	194	1+
1051.61515	216	1+
1053.61086	234	1+
1054.30277	330	1+
1054.40027	182	1+
1054.40707	21732	1+
1055.03137	212	1+
1055.73630	282	1+
1055.93406	158	1+
1056.11550	200	1+
1056.58080	258	1+
1058.44383	234	1+
1058.52161	232	1+
1058.65142	310	1+
1058.97621	422	1+
1059.27781	192	1+
1060.82161	92	1+
1062.33552	318	1+
1063.12035	110	1+
1064.11825	104	1+
1066.42973	214	1+
1066.51104	240	1+
1068.52072	428	1+
1069.07448	182	1+
1071.30787	136	1+
1072.19770	202	1+
1072.38182	190	1+
1073.38585	468	1+
1076.44459	530	1+
1079.45711	296	1+
1080.77317	156	1+
1081.42495	190	1+
1082.67554	286	1+
1086.65594	326	1+
1087.29521	302	1+
1088.36654	170	1+
1092.33329	318	1+
1093.54792	1734	1+
1095.52391	140	
1095.59116	192	1+
1096.37493	222	1+
1098.24823	942	1+
1103.52306	102	1+
1104.52752	296	1+
1107.41275	234	1+
1108.66048	246	1+
1110.65903	196	1+
1110.85266	186	1+
1111.56344	12472	1+
1112.29361	242	1+
1113.05181	252	1+
1113.29767	178	1+
1114.46876	242	1+
1116.59355	588	1+
1117.40230	86	1+
1117.57252	582	1+
1117.81451	250	1+
1121.54135	2138	1+
1121.93880	156	1+
1122.02614	286	1+
1122.53991	1444	1+
1125.61228	442	1+
1126.61283	402	1+
1128.11651	100	1+
1132.63813	108	1+
1134.42572	278	1+
1136.43918	218	1+
1138.94860	298	1+
1139.55918	21764	1+
1139.77084	412	1+
1139.96335	320	1+
1140.13233	336	1+
1140.72589	502	1+
1141.24061	508	1+
1144.89333	118	1+
1145.48230	170	1+
1147.49440	612	1+
1147.67804	248	1+
1148.39734	358	1+
1148.48345	684	1+
1148.73053	196	1+
1149.05665	238	1+
1151.20538	582	1+
1152.80963	212	1+
1154.42920	268	1+
1156.58520	2010	1+
1157.69990	204	1+
1158.38241	426	1+
1158.51426	144	
1159.54566	568	1+
1160.35375	280	1+
1160.55040	476	1+
1160.72729	116	1+
1162.35296	452	1+
1165.43662	722	1+
1166.43820	584	1+
1166.49941	288	1+
1166.66068	418	1+
1170.39513	338	1+
1172.25080	324	1+
1173.43199	122	
1174.10416	244	1+
1174.48915	342	1+
1174.58082	216	1+
1175.60157	264	1+
1176.42421	358	1+
1178.66072	450	1+
1180.50856	200	1+
1182.81269	184	1+
1183.45174	4668	1+
1183.51377	206	
1186.50626	1262	1+
1187.89865	166	1+
1189.25853	356	1+
1189.38386	426	1+
1189.58060	352	1+
1191.00140	362	1+
1192.46812	362	1+
1192.64744	690	1+
1192.94791	226	1+
1194.15730	404	1+
1194.46370	456	1+
1194.51080	376	1+
1196.40505	202	1+
1198.56889	338	1+
1198.66383	402	1+
1200.74500	204	1+
1201.72980	206	1+
1202.44403	166	1+
1203.42712	286	1+
1204.41889	268	1+
1205.03143	170	1+
1209.57829	688	1+
1212.75611	254	1+
1214.67221	198	1+
1216.56295	360	1+
1218.56688	228	1+
1221.56125	308	1+
1222.31444	316	1+
1222.45805	1586	1+
1222.49957	138	
1223.33307	292	1+
1224.26024	192	1+
1224.52773	450	1+
1229.21771	238	1+
1231.31371	332	1+
1231.58187	336	1+
1233.55739	292	1+
1234.54978	406	1+
1236.27063	170	1+
1236.40191	398	1+
1240.09852	238	1+
1240.46814	6256	1+
1240.65066	340	1+
1241.00316	254	1+
1241.76393	290	1+
1242.65760	272	1+
1244.47808	292	1+
1245.44535	288	1+
1246.20813	218	1+
1247.04538	154	1+
1251.65329	198	1+
1253.57203	678	1+
1254.37944	498	1+
1255.36267	242	1+
1255.63557	330	1+
1256.73070	270	1+
1258.50447	234	1+
1259.57011	264	1+
1260.00010	146	1+
1260.55508	508	1+
1261.19149	226	1+
1261.31436	188	1+
1263.30769	406	1+
1263.68357	404	1+
1264.53224	434	1+
1264.56363	452	1+
1265.56821	390	1+
1268.67613	280	1+
1270.35718	106	1+
1271.59604	1536	1+
1272.81132	278	1+
1275.20718	408	1+
1275.70709	146	1+
1276.53232	480	1+
1276.66305	236	1+
1277.60420	222	1+
1281.43821	274	1+
1281.54511	642	1+
1282.57000	800	1+
1283.17263	206	1+
1283.55017	636	1+
1285.48704	288	1+
1286.60022	274	1+
1296.52983	270	1+
1299.58855	7670	1+
1300.01909	150	1+
1300.10602	136	1+
1300.56198	204	1+
1302.59111	210	1+
1303.73150	150	1+
1304.55279	264	1+
1308.67171	352	1+
1309.70619	210	1+
1311.61267	254	1+
1313.57146	258	1+
1315.61167	814	1+
1316.41105	260	1+
1316.61760	678	1+
1317.64683	300	1+
1319.48073	428	1+
1325.10788	314	1+
1326.80847	220	1+
1328.22936	386	1+
1330.79374	194	1+
1333.65145	246	1+
1335.14850	254	1+
1335.76958	304	1+
1336.15154	220	1+
1336.46431	302	1+
1338.37377	204	1+
1339.72842	250	1+
1340.61122	470	1+
1341.18173	224	1+
1343.54805	174	1+
1343.97878	210	1+
1344.72156	248	1+
1344.96031	116	1+
1346.29237	256	1+
1347.23658	510	1+
1347.68593	664	1+
1349.00050	328	1+
1349.36564	450	1+
1353.77750	302	1+
1355.34091	274	1+
1355.53935	256	1+
1356.47165	296	1+
1357.16448	132	1+
1358.86849	198	1+
1359.29511	212	1+
1360.99046	224	1+
1362.76497	440	1+
1363.89044	132	1+
1367.25218	210	1+
1368.48977	348	1+
1368.61635	778	1+
1373.71675	160	1+
1374.51679	308	1+
1379.11778	262	1+
1382.48497	702	1+
1383.48269	594	1+
1385.52712	428	1+
1394.90692	298	1+
1398.12627	198	1+
1400.50018	1372	1+
1402.68220	404	1+
1406.75717	134	1+
1410.48323	428	1+
1415.79381	244	1+
1418.20257	292	1+
1419.43759	230	1+
1419.55251	120	
1421.85360	148	1+
1422.14028	102	1+
1424.85570	234	1+
1428.16994	370	1+
1428.20050	132	
1431.74346	724	1+
1435.41866	326	1+
1439.50070	202	1+
1440.85216	374	1+
1443.38883	180	1+
1444.46150	466	1+
1445.81744	196	1+
1447.48883	362	1+
1448.70741	232	1+
1449.53983	2978	1+
1451.34512	212	1+
1453.02794	314	1+
1453.67940	6964	1+
1455.02657	312	1+
1455.42844	272	1+
1455.87094	230	1+
1458.77127	448	1+
1458.88121	224	1+
1459.61642	2356	1+
1459.70255	242	1+
1459.88660	196	1+
1460.75242	392	1+
1466.94592	324	1+
1468.53518	136	1+
1469.83060	136	1+
1470.31003	314	1+
1470.63071	276	1+
1472.85140	220	1+
1474.41679	206	1+
1475.81728	328	1+
1476.55133	368	1+
1479.55203	300	1+
1480.24592	370	1+
1482.59689	424	1+
1485.45768	136	1+
1487.52630	154	1+
1489.68137	110	1+
1490.00381	186	1+
1491.62966	368	1+
1496.81118	154	1+
1497.65526	1020	1+
1503.52548	202	1+
1503.74680	258	1+
1509.55012	542	1+
1509.72777	820	1+
1511.37220	116	1+
1513.33494	208	1+
1517.44593	372	1+
1517.58076	490	1+
1519.87371	284	1+
1524.70058	430	1+
1524.93027	244	1+
1525.52736	246	1+
1526.15283	268	1+
1527.24730	260	1+
1528.55471	946	1+
1530.57569	506	1+
1534.81350	376	1+
1535.75223	210	1+
1536.22924	264	1+
1536.78608	160	1+
1537.75048	206	1+
1538.28672	274	1+
1539.58471	582	1+
1541.76145	280	1+
1542.60942	574	1+
1544.53851	284	1+
1545.77015	264	1+
1551.45513	156	1+
1553.90477	84	1+
1555.73230	712	1+
1556.13772	176	1+
1559.10778	184	1+
1560.66331	366	1+
1562.26083	114	1+
1563.53104	288	1+
1563.75400	290	1+
1565.77179	2502	1+
1565.94377	262	1+
1567.54767	244	1+
1568.27044	196	1+
1568.88392	474	1+
1569.72270	192	1+
1570.63364	394	1+
1572.49166	220	1+
1573.98762	198	1+
1575.27562	256	1+
1576.26290	150	1+
1578.99756	454	1+
1581.66535	292	1+
1587.83778	144	1+
1588.66048	3764	1+
1588.69723	656	1+
1592.65666	486	1+
1595.70335	196	1+
1598.52836	244	1+
1600.61442	286	1+
1600.85947	204	1+
1602.64403	242	1+
1603.63126	364	1+
1604.18187	260	1+
1604.95749	214	1+
1605.68621	1030	1+
1606.64027	458	1+
1607.61496	132	1+
1608.57198	216	1+
1608.86170	314	1+
1609.26103	178	1+
1609.70241	312	1+
1613.10265	322	1+
1617.48395	258	1+
1620.18231	210	1+
1625.93813	512	1+
1632.55353	484	1+
1633.60709	212	1+
1635.26829	218	1+
1639.47430	308	1+
1640.14501	192	1+
1647.09395	238	1+
1647.91879	178	1+
1651.79228	370	1+
1653.29742	218	1+
1655.72428	772	1+
1657.69883	494	1+
1659.08457	258	1+
1662.16690	218	1+
1663.51793	318	1+
1665.23323	112	1+
1665.38038	234	1+
1665.49232	168	1+
1665.81345	290	1+
1666.65186	346	1+
1667.12445	202	1+
1667.95249	150	1+
1669.58135	210	1+
1671.48196	122	1+
1671.70201	238	1+
1672.11087	246	1+
1673.51480	356	1+
1677.64857	136	1+
1680.30672	300	1+
1682.66336	284	1+
1684.99655	188	1+
1686.55914	178	1+
1687.56882	146	1+
1687.70455	276	1+
1688.10878	230	1+
1689.45745	400	1+
1692.37355	162	1+
1695.58940	180	1+
1697.17863	152	1+
1697.60262	428	1+
1700.62707	478	1+
1702.66500	204	1+
1705.71451	140	1+
1706.42045	284	1+
1707.01011	146	1+
1707.41966	278	1+
1708.83647	9156	1+
1711.84097	2396	1+
1713.51376	288	1+
1715.10785	238	1+
1716.71795	3520	1+
1717.17982	140	1+
1717.97153	194	1+
1718.63501	262	1+
1718.98073	334	1+
1719.47626	216	1+
1720.65266	276	1+
1721.79108	364	1+
1722.13155	170	1+
1723.59353	334	1+
1724.99584	346	1+
1725.88051	242	1+
1729.99387	250	1+
1731.64200	214	1+
1732.80886	558	1+
1733.80559	504	1+
1734.11785	358	1+
1735.65041	3514	1+
1735.86326	370	1+
1736.26820	124	1+
1736.95514	298	1+
1738.28781	294	1+
1738.42605	284	1+
1739.04096	280	1+
1739.65288	670	1+
1740.43152	222	1+
1742.44518	234	1+
1743.58431	252	1+
1746.52104	210	1+
1747.64045	474	1+
1748.46126	196	1+
1751.66680	272	1+
1751.92768	234	1+
1753.53014	288	1+
1753.66911	19322	1+
1754.01693	300	1+
1755.36957	144	1+
1755.59288	462	1+
1755.81052	308	1+
1756.99348	244	1+
1758.15186	108	1+
1758.32111	220	1+
1758.63590	748	1+
1759.69575	318	1+
1760.89570	378	1+
1761.21210	186	1+
1763.40280	222	1+
1764.40380	244	1+
1764.64054	750	1+
1767.23578	300	1+
1767.29885	192	1+
1767.77264	586	1+
1768.05506	246	1+
1768.95705	312	1+
1770.14650	300	1+
1771.22872	356	1+
1771.56605	420	1+
1772.13303	478	1+
1772.84553	196	1+
1774.67123	1488	1+
1777.26804	194	1+
1777.68872	450	1+
1778.76213	256	1+
1779.53757	328	1+
1780.10233	250	1+
1780.76654	610	1+
1780.83506	482	1+
1781.13762	190	1+
1782.49219	222	1+
1784.94036	382	1+
1785.67784	366	1+
1785.74731	300	1+
1786.22641	176	1+
1787.76709	250	1+
1788.60596	478	1+
1789.12071	162	1+
1790.06136	250	1+
1790.42214	218	1+
1790.74788	278	1+
1790.82847	540	1+
1791.23741	224	1+
1792.01465	214	1+
1792.80078	208	1+
1794.56532	262	1+
1795.89393	322	1+
1796.34893	190	1+
1801.87876	206	1+
1803.55988	250	1+
1806.65659	532	1+
1808.46278	294	1+
1809.48842	160	1+
1813.61213	144	1+
1815.29858	270	1+
1816.95988	342	1+
1817.37740	454	1+
1820.13522	202	1+
1823.83537	232	1+
1825.71507	388	1+
1827.62744	298	1+
1828.09362	182	1+
1829.77448	356	1+
1830.69940	242	1+
1831.72035	562	1+
1832.35379	190	1+
1832.41727	252	1+
1834.68460	542	1+
1839.39412	332	1+
1841.91497	166	1+
1841.97801	454	1+
1845.68115	366	1+
1846.82697	416	1+
1847.53668	172	1+
1848.74594	400	1+
1850.79390	276	1+
1853.09741	368	1+
1854.31987	146	1+
1860.03126	168	1+
1860.79720	632	1+
1862.90325	232	1+
1865.66476	246	1+
1867.38444	296	1+
1868.75542	172	1+
1869.55134	342	1+
1871.82906	174	1+
1872.58671	286	1+
1875.22948	254	1+
1876.74703	2556	1+
1878.87595	446	1+
1879.15283	106	1+
1883.66168	288	1+
1885.90368	358	1+
1890.24986	302	1+
1890.98685	206	1+
1891.75468	578	1+
1891.78243	484	1+
1895.02524	258	1+
1896.65663	366	1+
1898.33328	286	1+
1899.07436	246	1+
1901.49955	252	1+
1902.34441	222	1+
1906.20868	168	1+
1906.78598	634	1+
1908.26094	336	1+
1908.62402	212	1+
1909.74639	560	1+
1909.89888	264	1+
1911.37515	276	1+
1911.74680	582	1+
1913.80888	522	1+
1916.46720	122	1+
1917.23793	226	1+
1917.38252	198	1+
1931.83205	346	1+
1937.42632	210	1+
1937.94311	564	1+
1938.31647	94	1+
1941.78997	268	1+
1947.39820	156	1+
1947.76219	362	1+
1948.55124	126	1+
1950.03637	194	1+
1950.71909	226	1+
1951.05021	226	1+
1951.13224	152	1+
1951.46441	280	1+
1953.51125	150	1+
1954.64178	240	1+
1957.67816	284	1+
1960.73052	238	1+
1961.28775	338	1+
1972.71476	234	1+
1973.65909	200	1+
1977.47221	184	1+
1977.80624	210	1+
1981.59051	370	1+
1984.69412	230	1+
1986.82583	828	1+
1987.82819	726	1+
1993.32303	202	1+
1993.83322	420	1+
1996.42220	196	1+
1996.63647	198	1+
1997.97344	286	1+
1998.63837	192	1+
2001.63634	562	1+
2001.83595	350	1+
2002.22600	172	1+
2002.31646	130	1+
2002.87842	258	1+
2003.02660	218	1+
2003.79250	274	1+
2004.83611	7696	1+
2005.42702	268	1+
2006.55538	236	1+
2008.64081	368	1+
2009.66869	154	1+
2011.11536	126	1+
2011.50293	324	1+
2012.28050	168	1+
2015.01114	258	1+
2016.46421	176	1+
2018.46557	564	1+
2018.63011	126	1+
2019.78847	258	1+
2020.00395	530	1+
2020.12615	368	1+
2022.28340	730	1+
2022.35035	426	1+
2022.85061	34754	1+
2025.18951	296	1+
2025.59214	728	1+
2027.01123	300	1+
2027.41137	352	1+
END IONS

###FS:    #m/z: 322.93014 #charge 1+
###MS: 54
###MSMS: 55
BEGIN IONS
TITLE=Cmpd 40, +MS2(322.9301), 28.0-35.0eV, 1.2min #55
RTINSECONDS=69.8375
SCANS=54-55
PEPMASS=322.93014	1045738
CHARGE=1+
68.33311	80	
165.04025	94	
176.86949	90	
179.93131	84	
185.52671	108	
187.88565	76	
189.01517	80	
193.91687	90	
193.96288	90	
194.57927	84	
197.86620	76	
197.88170	80	
200.88866	96	
200.93693	74	
202.05071	80	
204.88640	86	
206.92848	92	
209.11944	86	
209.89327	282	1+
209.94478	126	
209.95993	84	
210.89696	198	1+
211.14316	104	
220.98656	100	
221.13613	94	
221.94635	134	
222.98157	116	
223.96005	242	
224.96174	148	
225.99229	82	
226.02192	86	
226.92864	258	1+
226.95514	74	
228.08124	84	
228.14429	80	
229.84440	74	
230.88094	80	
231.89901	190	1+
235.00368	76	
235.93247	74	
237.46298	74	
238.23340	78	
238.88796	88	
238.93850	158	
240.00683	74	
240.82202	164	
240.94012	3402	
241.93983	11484	1+
242.09272	108	
242.80388	82	
242.94207	8330	1+
242.97261	120	
243.89355	94	
244.83996	74	
244.93997	2066	1+
245.53806	80	
246.94260	78	
246.97376	304	
247.89491	82	
248.15788	76	
248.88348	116	
249.97195	106	
250.17861	128	
250.84014	94	
250.94906	78	
251.07370	74	
251.09981	74	
254.85962	108	
254.90921	86	
255.07409	76	
256.12059	84	
256.91101	74	
257.40916	80	
257.79655	148	
258.00299	74	
258.97000	94	
259.03143	74	
259.48777	76	
259.91332	78	
260.83974	108	
261.82931	126	
261.99227	92	
262.83747	74	
263.09643	88	
263.41334	98	
263.43116	110	
265.06126	214	
265.87437	78	
266.03083	76	
266.05629	82	
266.84656	126	
267.13338	76	
268.17673	140	
268.83775	82	
269.02489	92	
269.34144	92	
269.78653	78	
269.84520	92	
270.89933	76	
271.78844	192	1+
272.84981	214	
273.45179	82	
274.78748	80	
274.87680	104	
275.86116	80	
276.53238	104	
276.97600	74	
278.83841	100	
278.86494	84	
279.09214	490	
279.85114	344	1+
280.09387	404	
280.85464	268	1+
280.98523	78	
282.22166	100	
284.17446	82	
284.29341	222	
284.78948	82	
284.85591	186	1+
284.89662	94	
285.16242	82	
285.21001	78	
285.30199	162	
285.97377	78	
287.82181	82	
288.18737	78	
289.85624	384	1+
292.81131	74	
292.91769	76	
293.06827	116	
293.84720	368	1+
296.17266	114	
296.98513	78	
297.06184	78	
297.86021	98	
298.07022	86	
298.89115	80	
300.03025	194	1+
301.79616	76	
301.86042	76	
302.86333	78	
304.82419	102	
305.09621	78	
305.69923	82	
306.88502	176	
307.20714	94	
307.29014	78	
307.79204	178	1+
307.88839	118	
308.29073	240	1+
308.86990	110	
309.07710	98	
309.88623	120	
310.87677	118	
311.80111	402	1+
311.86841	262	1+
312.88816	86	
315.18605	88	
317.42647	76	
318.19277	88	
320.43500	90	
322.03730	92	
322.81566	112	
322.95716	86	
323.23414	140	
323.36983	78	
325.22052	86	
327.87669	74	
END IONS

###FS:    #m/z: 340.94084 #charge 1+
###MS: 54
###MSMS: 56
BEGIN IONS
TITLE=Cmpd 41, +MS2(340.9408), 28.0-35.0eV, 1.2min #56
RTINSECONDS=70.61
SCANS=54,56
PEPMASS=340.94084	351874
CHARGE=1+
188.54086	100	
191.10921	94	
194.90302	106	
205.97768	84	
209.09008	136	
212.87914	82	
213.87926	118	
213.94023	404	
214.88587	92	
215.88449	394	1+
215.93549	238	
215.97376	80	
217.85980	90	
219.92178	80	
222.05372	88	
223.96289	96	
224.83910	120	
225.86429	162	
226.86542	102	
227.90040	202	1+
228.13490	80	
228.84299	104	
228.93746	80	
230.88679	612	1+
231.95325	170	
231.96821	106	
232.90405	90	
232.95449	102	
233.89470	178	
233.94940	144	
234.02959	84	
235.89358	178	
236.89375	140	
238.44185	80	
239.10287	80	
239.78784	140	
239.83616	180	
239.90334	90	
240.84032	306	1+
241.90152	78	
242.89694	218	1+
243.82872	94	
244.35792	110	
244.88044	78	
246.97232	174	1+
248.81393	80	
248.87850	188	1+
248.89903	106	
249.89805	84	
249.95090	376	1+
250.04746	82	
250.90889	126	
250.95169	256	1+
250.97443	100	
250.98892	106	
252.05029	108	
252.12528	80	
252.47443	82	
254.06352	78	
254.09063	82	
254.16686	80	
254.91310	134	
254.93694	88	
254.96815	522	1+
255.07553	552	1+
257.01369	92	
257.59452	116	
257.86670	154	
258.84552	326	
258.89115	90	
258.91472	122	
259.84503	162	
259.86031	318	
259.96062	192	
260.12736	84	
260.80776	84	
260.83969	776	1+
260.93408	92	
261.86449	80	
262.55686	78	
264.83195	88	
264.91571	82	
265.12454	82	
266.40112	82	
267.39998	92	
268.40914	80	
268.81669	122	
269.11223	174	
269.80585	134	
270.24262	114	
272.82464	88	
272.93276	136	
272.97794	124	
273.43938	80	
273.79527	210	1+
273.85212	380	1+
274.07455	86	
275.38422	88	
275.47811	104	
276.85651	500	
277.85774	288	
277.96815	130	
278.84489	1550	1+
278.89828	236	1+
279.88225	90	
279.96545	96	
280.16873	82	
280.85228	304	
281.04469	136	
281.05459	94	
281.07479	90	
282.35149	104	
283.02812	114	
283.40195	96	
284.65251	96	
285.10256	88	
285.80285	124	
286.90708	84	
287.88389	124	
288.95294	80	
289.87550	82	
290.43077	82	
291.07350	82	
291.85412	90	
292.05903	80	
294.85150	94	
295.86907	100	
295.97119	164	1+
295.98976	86	
296.85870	264	1+
297.02595	78	
297.79046	116	
298.00176	88	
299.05488	114	
300.16405	80	
300.42167	98	
300.98140	94	
301.87284	126	
302.87846	92	
302.94131	152	
304.90761	86	
305.27643	82	
305.90434	140	
306.79259	276	1+
307.79439	176	1+
307.81708	92	
307.88766	116	
308.29780	140	
309.41164	104	
310.18813	78	
310.87426	142	
311.76619	84	
311.81481	108	
313.87182	114	
314.85549	118	
315.83693	154	
315.90130	84	
316.07104	86	
318.99635	80	
321.82136	80	
322.30634	92	
323.04951	92	
324.27148	78	
324.89710	344	1+
325.14295	208	
325.30174	84	
326.18212	92	
337.83635	88	
340.15356	80	
345.11063	82	
345.71768	82	
END IONS

###FS:    #m/z: 363.95662 #charge 1+
###MS: 54
###MSMS: 57
BEGIN IONS
TITLE=Cmpd 42, +MS2(363.9566), 28.0-35.0eV, 1.2min #57
RTINSECONDS=71.382
SCANS=54,57
PEPMASS=363.95662	162912
CHARGE=1+
129.01280	86	
171.85441	96	
189.86216	196	
191.85958	290	
195.99147	84	
206.97090	86	
207.87143	126	
207.95003	306	
209.94464	282	
210.04384	106	
210.88371	244	
212.42961	88	
212.87875	1160	1+
214.89512	100	
215.98792	84	
222.95120	546	1+
223.89101	276	1+
224.94856	872	1+
226.87303	208	1+
226.89444	130	
226.94788	2578	1+
227.93046	436	
228.89803	116	
228.94318	2536	1+
229.79237	86	
230.88956	1504	1+
230.94883	140	
231.91070	120	
232.88643	338	1+
232.91468	98	
233.02729	94	
234.05839	120	
235.95129	86	
240.10000	82	
240.94037	640	
240.96288	298	
241.93978	2340	1+
242.06379	88	
242.86405	162	
242.94188	1552	1+
244.93906	566	
244.95683	1500	
245.85269	188	1+
245.94749	2428	1+
246.95310	1582	1+
248.80140	230	
248.90119	734	1+
248.95243	88	
249.12224	92	
250.96947	130	
251.07384	82	
251.89266	88	
251.94587	156	
252.40455	86	
255.95750	88	
258.44048	92	
260.06974	106	
260.83769	132	
260.86596	236	1+
260.96994	198	
261.96615	102	
262.87635	276	1+
263.88114	188	1+
264.81762	140	
264.96527	242	1+
265.79579	90	
265.88634	86	
265.96807	166	1+
266.09495	94	
266.81311	296	
266.91641	88	
267.81174	486	1+
267.89389	144	
267.92318	88	
267.97193	346	1+
268.44941	104	
268.87101	82	
268.96200	556	1+
269.91175	104	
269.96799	340	1+
271.06494	90	
271.10207	118	
271.91131	120	
271.93846	232	1+
272.14968	86	
275.37191	84	
275.39855	102	
276.81519	128	
277.53785	104	
277.80904	122	
278.42654	84	
278.79226	628	1+
278.84360	238	1+
278.90202	98	
279.81440	94	
281.79588	132	
281.85471	84	
282.46302	94	
282.79018	442	1+
282.84862	320	1+
282.89660	82	
283.17955	94	
283.96982	96	
284.59024	98	
284.92421	118	
285.79367	164	1+
285.84779	544	1+
286.88034	88	
286.91794	156	
286.93959	84	
287.17163	108	
287.43252	82	
287.82283	88	
288.85100	92	
288.87663	84	
289.10555	84	
290.40760	86	
290.79867	144	
290.85614	112	
290.91842	86	
291.85565	96	
292.06275	138	
292.84966	378	1+
292.92613	92	
293.06476	106	
293.85101	312	1+
294.00104	84	
294.87005	94	
296.81508	140	
296.86073	100	
297.50018	104	
297.80870	132	
297.92004	196	1+
298.80963	286	
299.47935	92	
299.80977	278	
300.80099	910	1+
301.86478	346	1+
302.26531	100	
303.85696	270	
303.87344	132	
306.27704	96	
306.43630	132	
307.28354	84	
307.93813	98	
308.43357	82	
308.87280	144	
311.86042	118	
312.86956	120	
313.81726	180	1+
315.13615	88	
315.85771	104	
316.81703	126	
317.94726	140	
319.81618	252	1+
320.11338	104	
321.86428	114	
322.28134	88	
322.81543	218	1+
322.93260	100	
323.15016	210	1+
323.31423	88	
324.03030	84	
324.90826	86	
325.58585	106	
326.87259	202	
327.79955	162	1+
328.03205	82	
328.89012	98	
329.87133	110	
330.89407	88	
334.86580	100	
335.72924	84	
336.12781	136	
336.29867	94	
336.94761	296	
338.82343	164	
339.66035	126	
339.85178	140	
339.89311	98	
340.88987	102	
342.90518	96	
344.90164	106	
348.91699	116	
349.31989	208	
349.89213	184	1+
354.04818	82	
355.88830	98	
355.94067	126	
363.73454	90	
366.86475	106	
368.83864	84	
END IONS

###FS:    #m/z: 322.93048 #charge 1+
###MS: 58
###MSMS: 59
BEGIN IONS
TITLE=Cmpd 43, +MS2(322.9305), 28.0-35.0eV, 1.3min #59
RTINSECONDS=75.0455
SCANS=58-59
PEPMASS=322.93048	1222204
CHARGE=1+
131.36363	78	
148.50281	106	
190.40009	98	
192.88468	234	1+
195.23900	94	
198.75674	80	
204.00699	98	
204.07525	122	
204.93755	98	
205.10616	84	
206.36896	94	
210.03278	74	
210.37317	78	
213.94653	92	
214.89097	114	
217.04692	74	
217.87667	94	
217.88897	94	
220.87947	146	
220.95710	100	
221.07199	76	
222.94565	78	
224.06361	76	
225.64163	120	
225.86678	74	
226.41436	150	
226.96065	96	
227.93031	280	1+
228.89475	130	
228.99642	80	
229.02829	78	
231.95142	80	
233.92230	76	
234.90945	96	
236.82112	76	
237.97957	86	
238.04601	86	
238.88773	86	
238.93841	384	1+
239.08037	260	
240.04307	92	
240.94095	4124	
241.02940	80	
241.85976	76	
241.93974	11298	1+
242.14251	78	
242.78645	78	
242.94193	8180	1+
243.82687	244	1+
243.88468	134	
244.94010	2116	1+
246.16248	128	
246.32161	96	
246.94185	88	
246.97587	334	
248.89806	154	1+
249.04238	120	
249.87086	86	
249.97000	84	
250.09408	186	
250.16593	94	
250.94824	142	
250.96861	144	
250.99121	76	
251.01325	80	
251.47271	74	
251.92466	218	
252.10735	116	
252.91473	152	
253.39239	96	
254.80236	78	
254.99009	82	
255.80096	94	
255.90621	98	
258.19590	76	
258.42901	92	
258.84020	216	1+
258.89474	76	
259.38105	102	
260.83023	424	1+
261.89601	158	
261.92883	78	
262.88331	80	
265.05795	74	
265.40980	80	
265.85462	88	
266.01691	76	
266.04112	108	
266.82798	82	
267.65901	82	
267.79788	164	
267.87199	76	
268.13842	146	
268.93616	82	
269.00063	82	
269.12723	86	
269.34455	242	
271.37003	104	
271.79711	82	
272.84202	136	
273.09444	82	
273.43938	86	
273.79154	90	
274.04877	88	
274.80785	206	1+
275.41043	92	
275.83695	78	
275.85308	76	
276.15884	76	
276.89848	84	
277.87144	90	
278.43477	74	
278.53318	76	
278.84371	116	
279.09340	882	1+
280.11296	102	
281.26733	96	
281.85472	88	
282.11232	80	
282.97000	86	
283.07475	148	
284.29214	642	1+
287.97303	76	
288.90714	140	
289.78617	256	1+
289.87599	148	
290.05185	96	
291.87819	80	
293.85089	316	1+
293.87633	76	
293.99915	82	
294.06861	92	
294.87547	76	
296.08071	76	
296.80909	126	
297.06816	82	
297.87366	144	1+
297.98096	74	
299.78733	102	
299.81046	80	
301.71480	84	
302.89332	76	
304.88910	86	
306.88150	124	
307.79675	168	1+
307.89295	136	
308.29226	124	
308.82464	84	
308.86764	108	
308.89151	80	
309.36429	78	
310.30968	126	
311.87924	88	
312.79992	74	
312.84675	82	
312.88192	78	
312.94668	100	
313.86729	76	
314.68029	90	
315.82922	74	
317.81392	84	
318.18944	156	
319.87942	80	
321.15236	82	
324.89688	220	1+
325.80072	76	
327.28740	96	
328.18559	84	
END IONS

###FS:    #m/z: 340.94103 #charge 1+
###MS: 58
###MSMS: 60
BEGIN IONS
TITLE=Cmpd 44, +MS2(340.9410), 28.0-35.0eV, 1.3min #60
RTINSECONDS=75.8175
SCANS=58,60
PEPMASS=340.94103	406340
CHARGE=1+
77.02012	98	
107.71953	94	
184.09104	88	
192.92353	84	
211.95576	76	
212.87546	278	1+
213.86488	92	
213.90880	88	
213.93914	934	1+
215.88517	538	1+
215.93702	172	
217.87851	164	
220.88340	120	
221.10145	86	
222.95414	266	1+
224.97612	256	
226.88490	90	
227.89783	92	
228.84620	272	1+
230.89019	400	
231.89004	386	
231.92495	88	
231.95065	706	1+
233.89918	422	1+
233.95300	88	
233.98832	78	
234.88232	148	
235.08061	88	
235.89625	182	
236.80852	80	
237.07149	142	
237.89079	252	1+
238.47447	102	
238.89420	214	1+
239.67592	108	
240.20468	88	
240.23456	114	
240.63324	84	
241.84586	312	1+
241.86704	80	
241.99548	76	
242.88030	130	
243.83194	442	1+
245.44185	96	
245.87584	110	
246.85786	98	
246.97642	470	1+
248.89917	84	
249.90186	76	
249.96000	78	
249.97049	88	
251.90623	128	
251.96335	90	
252.37687	80	
253.08330	98	
253.95642	112	
254.96412	536	1+
255.07517	314	1+
255.92251	170	
256.81243	136	
256.87574	90	
256.89759	402	1+
256.91130	240	
257.83107	82	
258.84461	274	
258.89988	130	
259.06711	88	
259.85325	544	1+
259.90827	284	1+
260.02220	76	
260.06572	78	
260.16685	76	
260.43849	88	
260.80314	92	
260.83625	1098	1+
261.02328	90	
261.97063	244	1+
263.05105	92	
264.84828	196	
264.91390	106	
266.85128	76	
266.86945	114	
266.96390	114	
267.84156	398	1+
268.10968	130	
268.84436	330	1+
268.95754	114	
270.83352	80	
270.92943	76	
273.79489	140	
273.81728	80	
274.08947	88	
274.80504	220	1+
274.92966	100	
276.86043	644	1+
277.84272	94	
277.93515	82	
277.96347	94	
278.84574	1674	1+
279.96316	106	
280.26719	98	
280.81642	78	
280.95605	92	
281.04475	178	
281.09219	98	
282.26894	86	
282.88067	76	
282.91729	86	
283.43403	86	
283.96053	114	
285.85893	106	
285.88474	76	
286.27091	84	
286.38114	114	
286.80946	82	
286.83198	82	
286.87250	138	
287.82066	100	
287.94799	82	
289.65900	82	
289.79278	156	1+
289.81141	156	
289.85163	364	1+
289.88890	102	
292.87561	124	
293.06721	102	
293.18456	78	
293.54250	108	
294.27306	90	
294.86927	196	
295.89407	90	
296.85748	194	
297.91454	90	
297.93462	100	
298.04250	100	
298.19096	100	
298.86274	326	1+
299.78761	92	
300.85605	356	1+
302.16197	90	
302.49775	82	
303.04121	144	
303.19239	84	
307.31163	78	
307.80590	138	
307.95566	84	
308.29377	206	
310.88759	88	
312.80646	240	1+
313.87944	78	
314.88515	90	
315.00272	84	
316.18952	80	
318.95313	84	
320.61756	94	
322.20281	88	
322.98713	242	1+
323.05873	86	
324.08122	102	
324.72466	78	
324.89716	90	
325.80907	242	1+
325.96778	106	
326.14481	78	
326.17559	82	
326.30541	152	
327.54736	88	
328.15662	80	
329.59985	100	
329.87518	130	
331.92877	80	
332.81656	140	
333.77490	100	
335.55825	88	
335.81938	90	
335.93193	80	
338.87657	128	
339.05399	84	
340.75854	78	
342.90161	82	
345.04252	78	
END IONS

###FS:    #m/z: 336.94600 #charge 1+
###MS: 58
###MSMS: 61
BEGIN IONS
TITLE=Cmpd 45, +MS2(336.9460), 28.0-35.0eV, 1.3min #61
RTINSECONDS=76.5895
SCANS=58,61
PEPMASS=336.94600	62180
CHARGE=1+
187.58453	86	
195.08655	88	
197.86788	102	
202.03660	80	
207.97673	192	
210.88029	126	
211.94472	2168	1+
212.87782	534	1+
213.94028	998	1+
214.90493	88	
215.88679	162	
215.93855	256	
217.88163	166	
221.05402	84	
221.42149	92	
224.98486	76	
226.89788	94	
228.89506	124	
229.12638	90	
229.42789	94	
229.95589	1842	
229.99468	132	
230.88798	1358	1+
231.18112	78	
231.95125	1314	1+
233.82115	142	
233.89571	568	1+
234.02593	78	
235.42556	80	
235.89579	144	
235.95542	80	
236.00956	100	
236.07578	76	
236.85269	78	
237.70692	92	
238.00031	102	
239.85852	86	
240.83799	364	1+
242.15210	124	
243.79397	98	
243.93647	102	
244.10270	92	
244.14125	102	
244.45043	98	
244.86503	78	
246.98156	82	
247.96597	604	1+
248.90232	620	1+
248.98633	148	
249.96179	372	1+
250.01817	90	
250.82736	196	
250.84732	114	
250.99787	148	
251.90928	88	
252.05921	84	
252.95309	194	
252.97099	1652	1+
253.90670	378	1+
254.08717	162	
254.76642	82	
254.92332	114	
254.96762	716	1+
255.07313	392	
256.84725	90	
256.89944	318	1+
256.91815	78	
256.96377	142	
257.41917	90	
257.56858	76	
259.85629	142	
260.83457	76	
260.87257	98	
263.79803	80	
263.85978	100	
264.10703	88	
265.08498	134	
265.42819	100	
265.56001	78	
265.79861	88	
266.89043	152	1+
268.09634	130	
268.52180	90	
268.54680	102	
269.09120	92	
269.84125	118	
269.99438	86	
270.84321	166	
270.98367	486	
271.45735	118	
271.51790	86	
271.84275	328	1+
271.91483	100	
272.44142	80	
272.97490	80	
273.44772	94	
274.86567	106	
274.92154	100	
275.85252	116	
275.87203	122	
276.85683	382	1+
276.90810	98	
278.83703	218	
278.95328	88	
279.83243	130	
279.86722	110	
282.86790	140	
282.97516	78	
283.05359	90	
283.08231	80	
283.79368	78	
285.02793	112	
285.86888	80	
286.85148	556	1+
288.01786	94	
290.14654	82	
290.21516	78	
291.85425	248	1+
293.10576	130	
294.86087	386	1+
294.89861	80	
295.87785	78	
296.02812	78	
296.85248	198	1+
296.91402	76	
297.88847	88	
298.81252	82	
299.11406	84	
299.78309	116	
300.03101	78	
300.07051	92	
300.36201	88	
301.41731	80	
304.85987	102	
306.80826	84	
307.88547	180	
308.66929	100	
308.87364	102	
309.42036	88	
309.77016	84	
309.87012	120	
310.26778	76	
310.87673	288	
310.91411	132	
312.80584	82	
313.88064	214	1+
314.28417	76	
315.94730	78	
317.84921	94	
318.29556	120	
318.84135	76	
319.71883	92	
319.82888	80	
321.37903	78	
322.87781	86	
323.38053	98	
323.83339	134	
323.91320	102	
324.28696	124	
324.89071	104	
330.10852	78	
332.08566	86	
332.53756	102	
334.16319	76	
334.80303	78	
334.87200	82	
336.18192	80	
337.42100	98	
338.01478	82	
338.15903	96	
339.42268	98	
339.81835	84	
END IONS

###FS:    #m/z: 322.93032 #charge 1+
###MS: 62
###MSMS: 63
BEGIN IONS
TITLE=Cmpd 46, +MS2(322.9303), 28.0-35.0eV, 1.4min #63
RTINSECONDS=80.2775
SCANS=62-63
PEPMASS=322.93032	1573578
CHARGE=1+
53.99133	84	
67.22711	82	
185.85950	92	
188.98793	74	
191.99629	88	
192.88983	152	
195.97602	94	
196.88421	150	
197.95613	80	
199.86265	88	
203.95950	94	
205.95006	356	1+
206.93001	226	1+
207.00799	100	
207.98112	120	
208.88665	84	
209.94411	132	
213.01347	74	
214.89027	86	
216.03688	84	
218.84654	122	
218.94325	78	
220.86442	84	
221.06702	118	
222.95587	436	1+
223.95906	370	1+
224.44439	82	
224.84935	82	
224.90543	158	
225.10917	88	
225.93397	122	
227.88135	334	1+
227.93650	120	
228.38363	84	
228.45775	100	
228.95551	78	
229.15426	88	
229.84417	122	
229.86883	80	
231.42971	94	
231.50048	82	
238.02686	86	
238.88578	86	
238.90680	78	
238.93760	264	
239.05670	96	
239.07484	418	1+
239.78463	82	
239.90238	82	
240.94103	3894	
241.10204	86	
241.93986	10800	1+
242.85357	94	
242.88413	96	
242.94214	7356	1+
243.82579	130	
243.84122	106	
243.91313	98	
244.62424	124	1+
244.94000	2332	1+
244.96241	168	
245.00705	86	
245.84590	76	
246.05223	102	
246.97805	314	
248.85057	120	
249.86315	82	
250.43178	94	
250.94241	126	
250.96866	86	
251.92854	92	
252.37316	90	
252.57595	136	
252.82964	76	
253.96147	80	
254.03794	100	
255.13703	78	
256.56861	76	
256.89710	150	
256.91737	90	
257.87620	82	
258.11130	76	
258.83352	170	
258.90072	84	
260.83581	98	
260.86411	76	
261.84201	108	
261.88488	76	
262.80272	86	
262.82925	146	
263.98358	100	
264.20118	82	
265.05883	206	
266.07425	86	
266.87366	88	
266.92222	76	
267.98862	80	
268.96445	76	
269.94414	84	
271.80984	86	
272.44319	92	
272.84205	140	
273.78994	122	
274.86255	80	
275.42068	84	
275.81314	136	
276.42428	100	
276.85792	82	
277.84273	236	1+
278.08870	152	
278.25228	76	
279.09243	1116	1+
279.91384	76	
280.83111	138	
281.89988	154	
282.79308	120	
282.81541	110	
282.88348	98	
283.02674	82	
283.06714	348	
283.85876	186	1+
284.29235	654	1+
284.81023	78	
285.08575	82	
285.88513	130	
286.11088	80	
286.14228	98	
289.87014	122	
290.21301	76	
290.86024	120	
290.94757	78	
291.04601	86	
291.86593	200	
292.66168	88	
292.80310	110	
292.85637	114	
293.07662	90	
293.85245	96	
296.64929	88	
298.86986	94	
300.11327	82	
300.81830	88	
300.94976	98	
301.74712	84	
301.85917	112	
302.24827	94	
302.81386	186	1+
303.85676	170	
304.88336	328	1+
307.80248	112	
308.28933	422	1+
309.05772	92	
311.18109	82	
311.85934	94	
313.03589	102	
314.81985	126	
315.41683	88	
316.14575	88	
318.81633	98	
319.17236	84	
319.89343	86	
320.83302	76	
321.28855	78	
321.81496	98	
322.15437	96	
325.85190	84	
325.90115	128	
END IONS

###FS:    #m/z: 340.94098 #charge 1+
###MS: 62
###MSMS: 64
BEGIN IONS
TITLE=Cmpd 47, +MS2(340.9410), 28.0-35.0eV, 1.4min #64
RTINSECONDS=81.0495
SCANS=62,64
PEPMASS=340.94098	513624
CHARGE=1+
206.97285	84	
210.93870	150	
211.94325	134	
212.87583	298	1+
212.89351	84	
213.87804	174	1+
213.93816	798	1+
215.88716	272	
215.93610	258	
217.85806	86	
217.88207	136	
221.09979	92	
221.89181	184	
222.95294	136	
224.98579	124	
226.87163	116	
226.95266	96	
228.93787	134	
229.84429	84	
230.05615	86	
230.88930	94	
230.91037	100	
231.89274	316	
231.95222	1124	1+
232.88330	82	
233.89806	544	
233.95289	206	
234.05223	94	
234.54443	88	
234.83054	100	
234.86448	108	
235.89332	238	
236.01383	84	
239.05148	88	
239.14993	152	
239.90243	92	
240.23568	152	
240.83893	84	
240.89410	84	
240.98003	84	
241.09053	108	
241.13243	84	
241.84041	152	
242.83539	260	
242.94446	168	
243.83589	320	1+
244.95726	124	
246.94820	84	
246.97969	164	
248.16577	116	
248.89738	94	
249.89826	124	
249.96276	294	1+
250.90172	148	1+
250.99973	98	
251.78638	86	
251.93051	132	1+
254.96357	310	1+
255.07643	312	1+
255.84034	112	
255.91675	108	
256.90926	128	
258.84677	242	
258.92491	88	
259.85628	120	
259.95676	168	1+
260.83532	1128	1+
261.13228	86	
261.89715	234	1+
261.91545	160	
262.80965	80	
262.93057	84	
263.87959	176	
264.07578	144	1+
264.88405	102	
265.01788	152	
266.08868	82	
266.92041	210	1+
267.01865	100	
267.13553	156	
267.41812	92	
267.80092	92	
267.89587	142	
268.83889	160	
269.13154	82	
269.64773	104	
269.83801	176	
270.81030	104	
272.43922	84	
272.94272	168	
273.05628	92	
273.79226	178	
274.41140	252	1+
274.87591	206	1+
274.88909	84	
274.96847	92	
276.85789	344	
277.07341	106	
277.86272	276	
278.80567	80	
278.84492	1554	1+
278.98704	84	
279.10902	86	
279.96772	114	
281.06636	142	
281.84497	86	
281.86262	120	
281.89215	108	
282.05433	88	
282.45253	90	
282.83466	122	
283.79186	140	
283.86327	126	
283.94976	96	
284.01277	92	
284.86787	134	
284.90251	94	
289.38128	94	
289.44815	96	
289.91396	92	
290.04174	94	
290.85721	114	
290.88647	92	
291.42569	100	
292.41146	84	
292.89074	82	
294.85583	170	
294.89643	88	
295.87371	104	
296.86533	92	
297.85259	88	
297.87285	102	
298.42203	102	
298.92296	90	
299.78724	158	
299.86987	220	
300.88240	138	
301.85832	350	1+
302.88499	194	
303.40637	98	
303.83207	84	
304.88178	104	
304.92281	102	
306.79803	248	1+
308.86938	130	
309.82234	80	
310.42554	104	
310.87690	156	
311.17895	86	
311.38269	92	
311.80728	126	
311.86671	226	
313.01381	118	
314.87519	118	
317.80464	94	
319.94282	82	
323.04275	96	
324.79995	94	
328.95809	114	
329.89191	86	
329.91184	88	
330.77325	92	
330.87851	86	
331.81254	82	
333.82662	84	
334.29763	94	
334.95836	224	
335.10457	82	
338.87107	154	
340.11773	84	
END IONS

###FS:    #m/z: 336.94582 #charge 1+
###MS: 62
###MSMS: 65
BEGIN IONS
TITLE=Cmpd 48, +MS2(336.9458), 28.0-35.0eV, 1.4min #65
RTINSECONDS=81.822
SCANS=62,65
PEPMASS=336.94582	58434
CHARGE=1+
125.60454	78	
191.10406	86	
198.05090	86	
205.94993	94	
206.89683	84	
208.98196	90	
209.01973	80	
211.94391	2384	
212.87863	886	1+
213.93904	1448	1+
215.88789	278	
215.93743	248	
217.88689	260	1+
223.95761	296	1+
223.97567	86	
224.83999	88	
224.96060	236	1+
226.00154	84	
226.88762	108	
227.89850	110	
228.07741	84	
228.14607	94	
228.84423	142	
228.89340	254	
229.39234	90	
229.95569	2832	1+
230.89018	1214	1+
231.92847	88	
231.95040	1558	1+
232.82386	424	1+
233.03772	118	
233.80054	96	
233.82708	272	1+
233.89807	272	1+
233.95255	136	
234.68001	84	
235.05117	200	1+
235.11418	158	
235.86343	82	
235.94831	110	
236.12275	106	
236.17199	80	
236.44021	94	
240.96103	94	
241.94541	78	
245.83832	90	
247.03710	198	1+
247.05504	78	
247.89284	78	
247.96571	910	1+
248.12576	80	
248.90071	592	1+
248.99239	104	
249.96100	758	
250.83722	192	1+
250.88290	78	
250.95308	142	
251.14161	102	
251.85869	142	
251.96024	106	
251.98303	114	
252.07872	88	
252.86680	94	
252.97123	2256	1+
253.09135	92	
253.45921	86	
253.90643	316	
254.09077	130	
254.96558	696	1+
255.07536	264	
256.06906	120	
256.87841	94	
256.90121	88	
256.95926	110	
257.88909	166	1+
257.90214	90	
258.84584	830	1+
258.87288	166	
258.96108	102	
260.14508	82	
260.37482	92	
263.86786	80	
264.79991	92	
264.87411	78	
265.01721	80	
265.96845	98	
266.85957	152	
266.90623	92	
266.99728	90	
267.83713	856	1+
268.83990	744	1+
270.95570	82	
270.98414	308	1+
271.44497	100	
271.98885	222	1+
272.84621	88	
273.85597	120	
274.86118	158	
275.85810	208	
276.81841	80	
276.85607	524	1+
277.96292	90	
278.01956	122	
278.83390	422	1+
279.10166	228	
279.79471	80	
280.86593	92	
281.04986	152	
282.63860	86	
283.16504	96	
283.88868	78	
285.85617	84	
286.03292	80	
286.13702	80	
286.85008	842	1+
287.85005	490	1+
287.90318	78	
288.91337	100	
289.01569	86	
289.85868	80	
289.87958	258	1+
289.96428	88	
291.85358	136	
291.92047	100	
293.10712	112	
293.14127	84	
293.86762	112	
293.95461	94	
293.99674	102	
294.45814	84	
294.80814	88	
294.92195	96	
295.96026	80	
295.99360	118	
296.85156	248	1+
296.87263	120	
297.43246	86	
297.88516	138	
298.19000	122	
298.37134	82	
299.06173	184	
299.87370	128	
300.93454	82	
303.01305	86	
303.80382	186	1+
304.41241	88	
304.83256	88	
305.46089	98	
305.85640	96	
306.27282	84	
307.39765	86	
308.44050	96	
308.86955	88	
309.87385	162	
310.38444	84	
310.87017	94	
312.49958	102	
314.14910	84	
314.42106	106	
314.61493	100	
314.93153	94	
317.08562	84	
318.02402	82	
319.76280	96	
319.90347	80	
321.07309	82	
323.76074	84	
324.89945	78	
325.04794	80	
325.08564	96	
325.11338	78	
326.61932	86	
331.61132	82	
332.13924	82	
332.60462	84	
334.05765	104	
334.19709	84	
335.04336	82	
335.73870	78	
336.16161	78	
337.86125	88	
END IONS

###FS:    #m/z: 363.95708 #charge 1+
###MS: 66
###MSMS: 67
BEGIN IONS
TITLE=Cmpd 49, +MS2(363.9571), 28.0-35.0eV, 1.4min #67
RTINSECONDS=85.5085
SCANS=66-67
PEPMASS=363.95708	318918
CHARGE=1+
109.84283	106	
182.87190	236	
189.86384	536	1+
191.85834	164	
192.86195	88	
194.88822	98	
196.88413	144	
205.93065	104	
207.87347	1006	1+
207.94650	120	
209.94430	1642	1+
210.88316	336	
212.87998	2490	1+
212.95615	90	
215.82743	102	
219.35765	92	
222.95239	1316	1+
223.89725	222	
223.97027	426	1+
224.89566	94	
224.94821	2166	1+
225.89106	142	
226.87017	88	
226.89239	292	
226.94783	8560	1+
226.97421	316	
227.40316	88	1+
228.89566	1064	1+
228.94253	10408	1+
229.04274	172	
229.31594	86	
230.88968	3522	1+
231.54711	98	
232.88867	462	1+
233.40445	96	
234.08763	84	
234.88058	176	
235.07147	90	
237.92655	84	
238.84340	100	
238.91820	110	
238.93626	128	
239.06796	152	
239.79232	92	
240.94253	902	
240.96383	1586	1+
241.07906	84	
241.93846	2876	1+
242.82518	258	1+
242.86231	100	
242.94078	2134	1+
242.95935	990	1+
244.02452	172	1+
244.91679	106	
244.95746	5294	1+
245.04375	96	
245.94415	132	
245.98827	102	
246.03289	142	1+
246.83835	92	
246.90812	286	1+
246.95282	5020	1+
247.80166	316	1+
248.01084	220	1+
248.84476	168	
248.89937	1470	1+
249.32368	84	
249.61472	108	
249.84257	106	
250.78989	108	
250.81256	244	1+
250.89817	580	1+
250.94542	88	
250.96861	98	
251.04778	108	
251.94411	124	
252.08091	280	1+
252.88919	172	
253.03309	88	
253.90409	410	1+
254.50779	92	
255.10402	82	
255.87709	104	
256.39184	102	
257.09033	140	
258.85125	270	1+
258.94049	180	
258.97115	176	
259.97004	130	
260.81400	158	
260.83746	396	1+
260.90813	104	
260.96738	1280	1+
263.06054	174	1+
263.97659	388	1+
264.81243	384	1+
265.54201	102	
265.79436	116	
266.35674	104	
266.91791	94	
267.78286	94	
267.84272	296	1+
267.97302	720	1+
268.80193	90	
268.95906	202	
269.79697	84	
269.84642	272	1+
269.91856	154	
269.96701	808	1+
270.90520	94	
273.79190	140	
274.79379	94	
276.03717	200	1+
276.81378	220	
276.85658	458	1+
276.92657	96	
277.85794	346	1+
278.84336	652	1+
279.10133	186	
279.83151	136	
280.11750	112	
280.13400	86	
280.79405	610	1+
280.83354	138	
281.56405	98	
282.07198	312	1+
282.79008	1024	1+
283.78982	580	1+
283.84757	490	1+
283.86864	148	
283.98493	144	
284.82366	274	
284.85064	380	1+
285.93659	88	
286.81453	130	
289.88260	86	
290.78468	110	
290.79985	174	
290.90812	98	
291.81769	136	
291.89536	86	
292.85921	120	
293.99472	86	
295.84636	112	
295.89549	148	
296.80928	132	
296.84211	186	
297.89393	154	1+
298.11663	134	
298.80628	552	
299.42401	86	
299.79921	1010	1+
299.86025	254	1+
301.85930	332	1+
302.17137	86	
302.80481	780	1+
303.85305	648	
303.88795	100	
303.97995	90	
304.44206	86	
306.83281	140	
308.44722	106	
308.86709	230	
309.39242	106	
310.86472	368	1+
310.89145	158	
311.88428	190	
313.85330	84	
313.94339	130	
315.85053	122	
316.81957	162	
318.81612	142	
319.40532	88	
319.82547	118	
321.14340	90	
321.82317	286	
321.87465	250	
322.83620	122	
322.88534	126	
323.00341	88	
323.17558	100	
323.82317	192	
324.82787	108	
324.87590	230	
325.01906	86	
325.89974	122	
326.87112	210	1+
329.87402	86	
331.85871	134	
331.88781	134	
333.90724	98	
334.77162	132	
336.94330	338	1+
338.74441	86	
339.86664	114	
340.93898	274	
341.82463	90	
341.93920	120	
343.95086	100	
347.71733	90	
349.82572	86	
351.81236	108	
358.54262	108	
358.78424	96	
361.33087	84	
362.38937	86	
362.83511	84	
363.71769	184	1+
368.22325	88	
END IONS

###FS:    #m/z: 507.84545 #charge 1+
###MS: 66
###MSMS: 68
BEGIN IONS
TITLE=Cmpd 50, +MS2(507.8455), 28.2-35.2eV, 1.5min #68
RTINSECONDS=86.2805
SCANS=66,68
PEPMASS=507.84545	82646
CHARGE=1+
191.87413	134	
193.86463	256	
196.01647	520	1+
202.86478	130	
213.88749	496	1+
217.89127	248	1+
224.11646	148	
227.95318	266	
232.89802	1126	
234.88405	152	
236.88850	336	
237.86134	162	
238.06464	280	
239.11947	138	
247.84891	164	1+
250.91103	364	1+
250.96903	144	
251.90093	242	1+
258.87529	448	1+
260.82305	182	
266.09005	136	
266.16782	154	
271.85772	212	1+
275.85279	254	1+
275.88547	148	
276.91270	322	1+
277.88202	148	
278.83687	560	1+
279.10347	200	1+
280.83102	170	
285.85509	332	1+
285.89621	136	
286.02514	206	1+
286.81986	206	1+
286.98634	134	
287.85210	2518	1+
287.88523	162	
289.03436	206	
289.87886	590	1+
290.13289	290	
290.86001	366	1+
291.81252	218	
293.04434	152	1+
293.86825	190	
294.82243	152	
294.85945	176	
294.88235	184	
296.14299	152	1+
296.85175	450	1+
297.82353	148	
298.84167	358	1+
298.96643	198	1+
299.99261	176	1+
300.77323	136	
301.85460	342	1+
303.81706	216	1+
303.83817	158	
303.86787	1404	1+
304.56917	138	
305.86270	3294	1+
307.13763	1024	1+
307.88964	416	
308.14049	874	1+
308.87202	1764	1+
309.88778	314	
310.15708	594	1+
310.88126	212	
310.90368	136	
310.99528	162	1+
311.84923	196	
311.88082	1562	1+
312.87125	356	
313.82504	348	1+
314.27832	124	1+
314.82843	276	1+
314.86529	1394	1+
315.85926	186	
316.82348	206	1+
319.86057	402	1+
320.04842	156	
321.85671	172	
321.87804	244	
322.87136	262	
322.98054	192	1+
323.84516	134	
323.87036	1812	1+
324.82996	218	1+
324.90439	182	
325.90340	396	
326.10172	194	
326.88256	7092	1+
327.82901	130	
327.84752	146	
330.79189	230	
330.82534	186	
330.87736	468	1+
330.90679	166	
331.79230	220	
331.81900	294	1+
331.93716	142	1+
331.98700	168	1+
332.30256	92	1+
332.87375	950	1+
333.89000	206	
334.85827	198	
334.87634	264	
335.81484	222	1+
335.88492	218	
336.08949	136	
336.81503	210	1+
336.90418	154	
336.94365	190	1+
337.88181	430	1+
338.93037	140	
339.89306	554	1+
340.07436	170	
340.89634	410	1+
342.85266	152	
343.83500	138	
343.87288	574	1+
344.76979	160	
344.78731	180	
345.82487	338	1+
345.87422	178	
347.77347	152	
347.80654	144	
347.91132	452	1+
348.81042	454	1+
348.91551	316	1+
349.75934	530	1+
349.94859	198	1+
350.83869	198	
350.88505	382	
351.85435	132	
351.88801	200	
352.79402	136	
352.81957	140	1+
353.89011	160	
353.90559	188	
354.03449	228	1+
355.88809	670	1+
357.01621	194	1+
357.75937	280	1+
357.91298	254	1+
358.86460	278	1+
359.96314	138	
360.79785	192	1+
362.36558	222	1+
362.77428	236	1+
362.88660	304	1+
365.87898	146	
366.07810	136	
366.71545	138	
366.75797	554	1+
366.79743	148	
366.84875	176	
366.88308	416	1+
367.71178	198	
367.76156	406	1+
367.81482	186	
367.84235	172	
367.91269	232	
368.82410	142	
368.89277	566	1+
369.80914	672	1+
369.83548	1074	1+
369.89482	378	1+
370.87970	448	1+
371.06513	212	1+
371.19500	200	
371.80136	168	
371.90727	332	1+
372.78861	244	
372.84309	258	1+
373.78128	228	
374.81396	628	1+
375.74800	142	
377.05184	208	1+
377.85816	220	1+
378.79981	184	1+
379.76448	138	
380.78294	198	
380.80439	286	1+
381.83692	606	1+
382.71823	140	
382.89067	234	1+
384.77306	340	1+
384.85342	916	1+
385.77498	248	1+
386.83012	268	
387.84944	356	
388.84861	418	
389.19917	302	
389.85057	242	
390.80813	186	
390.84096	988	
390.91807	284	1+
391.77081	230	1+
391.84383	786	
392.79981	178	
392.82509	1430	1+
393.79966	134	
393.86257	250	1+
394.77714	162	
395.09532	138	1+
395.74130	404	1+
395.81455	170	1+
398.73170	248	
399.72820	436	1+
399.85205	1038	1+
399.87633	246	
401.87834	146	
402.86643	644	1+
403.82045	156	
404.80583	290	1+
405.10799	212	
405.76668	134	
405.85859	602	1+
406.07341	142	
407.72953	138	
407.75067	246	
407.86955	344	
408.85193	2148	1+
409.14935	134	1+
409.73218	302	
410.08132	146	
410.11656	150	1+
410.73637	138	
410.83603	2558	1+
411.72239	152	
411.76963	148	
413.07270	194	
413.84056	232	
413.86082	256	1+
415.70504	202	1+
417.86423	258	
418.85016	192	1+
421.82408	246	1+
421.88203	470	
422.74184	350	1+
422.86697	1428	1+
423.77188	182	
423.86707	1314	1+
424.02461	162	1+
424.10607	140	
425.75452	484	1+
426.86336	1222	1+
427.74659	410	
428.75309	536	1+
428.80477	92	1+
428.84870	4164	1+
429.68203	160	
429.70484	314	
430.70213	208	
431.67711	400	1+
431.78506	148	
431.86703	1402	1+
432.68694	346	1+
433.85712	460	1+
434.88533	144	
435.71967	132	
435.86485	140	
438.82660	186	1+
439.90273	310	1+
441.87834	240	
442.68375	176	
442.88772	222	
443.76378	166	
444.68312	266	1+
444.87330	4316	1+
445.71784	228	1+
445.75417	292	
446.12411	136	
446.75897	176	
447.71126	768	1+
447.88371	252	
448.78692	130	1+
449.69936	684	1+
449.87622	1028	1+
450.70332	440	1+
450.76159	156	
451.86379	398	1+
452.74718	136	
453.87227	156	
456.70896	206	1+
457.90619	258	1+
462.78907	200	1+
462.88235	1338	1+
462.91469	202	1+
465.72439	224	
466.72383	248	1+
467.88656	1532	1+
468.02132	94	1+
485.90168	382	
486.90134	328	
500.81788	138	
502.24903	112	1+
508.91219	288	1+
509.24400	180	1+
510.24738	124	1+
511.76725	164	
END IONS

###FS:    #m/z: 336.94614 #charge 1+
###MS: 66
###MSMS: 69
BEGIN IONS
TITLE=Cmpd 51, +MS2(336.9461), 28.0-35.0eV, 1.5min #69
RTINSECONDS=87.053
SCANS=66,69
PEPMASS=336.94614	62770
CHARGE=1+
182.86783	174	
189.86204	134	
193.38189	96	
196.16844	82	
198.03199	92	
199.93903	80	
202.99425	90	
207.97565	164	
208.87087	84	
208.98024	120	
210.88204	102	
211.88937	88	
211.94423	2540	
212.88035	558	1+
212.91842	108	
213.91420	138	
213.93903	1386	1+
214.89870	152	
215.88911	482	1+
215.93815	220	
217.88234	160	
217.94057	132	
218.88304	78	
220.87500	86	
221.94943	88	
221.96795	80	
224.48502	88	
224.84737	100	
228.89414	246	
229.95480	2980	1+
230.88938	1320	1+
231.95079	1254	1+
232.08430	84	
233.04084	92	
233.94688	180	
233.96254	176	
234.82505	116	
234.89998	124	
235.80064	88	
235.87968	78	
236.98816	80	
238.88411	154	1+
240.83388	266	
241.85387	76	
242.83614	128	
243.88980	160	
244.84382	84	
244.91309	84	
244.95914	82	
245.90000	88	
246.90374	92	
247.11538	144	
247.96402	850	
248.87617	118	
248.89546	626	1+
248.98833	208	1+
249.14921	88	
249.82797	82	
249.96191	186	
249.97587	162	
250.25482	82	
250.84030	148	
251.03699	124	
251.06855	178	1+
251.83710	112	
251.96269	166	
252.83958	98	
252.89787	90	
252.93674	112	
252.97116	1564	1+
253.01363	118	
253.90649	130	
254.08693	88	
254.90834	404	1+
254.96532	824	1+
255.07581	518	1+
255.86893	80	
255.91162	310	1+
255.93983	94	
256.89765	88	
257.09421	84	
257.93962	76	
257.96529	104	
258.84784	596	1+
259.03518	80	
259.85102	420	1+
259.88553	82	
260.08365	114	
260.49957	88	
260.83095	120	
261.88318	82	
262.08571	86	
263.02885	88	
265.57572	76	
265.95622	84	
266.38503	76	
266.42722	88	
267.84089	150	
268.07100	92	
268.57210	80	
268.79117	88	
268.83805	504	1+
269.79846	132	
269.93393	90	
270.98018	164	
271.55662	98	
271.84513	224	1+
272.92940	88	
272.94829	88	
272.97312	88	
273.89055	92	
273.91515	336	1+
274.83007	90	
274.86102	188	
275.41253	84	
275.87478	122	
276.40986	90	
276.85456	536	1+
276.87820	204	
278.83920	122	
278.86435	78	
278.95870	168	1+
279.83105	102	
279.86145	130	
280.11308	98	
280.56546	76	
283.02664	160	
283.90725	78	
283.96744	98	
285.08162	76	
285.85294	200	
286.79868	204	1+
286.84942	802	1+
287.17123	78	
289.88690	106	
290.85549	142	
291.86870	198	
292.85349	296	1+
293.01446	104	
293.10414	266	
294.94073	90	
295.89498	76	
297.10007	90	
297.81555	82	
298.01517	84	
301.13704	84	
301.41172	80	
302.81434	90	
303.13280	78	
303.39669	82	
304.73722	86	
304.86173	116	
307.28992	92	
308.38443	82	
308.86886	78	
309.86573	118	
309.88269	80	
309.93241	78	
310.87257	110	
311.86116	96	
313.86623	200	1+
313.90398	78	
314.84705	110	
317.34768	96	
317.86630	86	
324.89167	176	
324.95700	82	
325.88709	84	
326.94543	86	
328.09201	86	
331.73442	80	
331.89323	80	
336.39104	98	
337.48880	96	
341.25174	124	
342.09040	78	
END IONS

###FS:    #m/z: 363.95696 #charge 1+
###MS: 70
###MSMS: 71
BEGIN IONS
TITLE=Cmpd 52, +MS2(363.9570), 28.0-35.0eV, 1.5min #71
RTINSECONDS=90.7275
SCANS=70-71
PEPMASS=363.95696	397054
CHARGE=1+
75.94502	92	
185.93683	88	
189.86310	546	
191.85733	668	1+
191.93811	150	
192.64337	88	
195.90560	100	
196.88263	158	
199.89011	102	
200.87850	136	
204.00522	88	
205.92263	246	1+
205.94599	96	
206.94315	458	1+
206.97134	106	
207.87131	274	1+
207.94662	388	1+
209.43543	86	
209.86940	174	
209.92249	164	
209.94319	2276	1+
210.88265	596	1+
212.87942	2532	1+
214.89741	156	
219.58155	98	
222.38718	98	
222.95291	1534	1+
224.81990	86	
224.85282	102	
224.94762	2454	1+
224.98294	90	
225.88486	612	1+
226.88563	374	1+
226.94708	11420	1+
227.88227	136	
227.92988	564	
228.89426	542	
228.94228	11176	1+
228.97249	88	
229.12146	86	
230.88921	3272	1+
232.02772	88	
232.89023	398	1+
232.92449	88	
233.86827	98	
233.88399	102	
234.14510	126	
234.88185	96	
235.44633	114	
237.40614	88	
238.06850	250	1+
239.90242	98	
240.00680	104	
240.84453	246	1+
240.94074	1344	
240.96175	1222	
240.98253	90	
241.93972	4684	1+
242.94207	3264	1+
243.21056	124	1+
243.89781	278	
243.96027	288	
244.95726	5646	1+
245.82286	108	
245.84230	120	
245.94306	418	
246.90383	196	
246.95253	6060	1+
246.97569	426	
247.01628	96	
247.03140	210	1+
247.93533	96	
247.97386	190	
248.80121	336	1+
248.90023	1330	1+
248.95586	188	
249.98812	124	
250.36390	94	
250.89822	266	
250.94486	400	1+
250.97132	96	
251.90566	114	
252.02432	92	
253.90963	302	1+
255.63735	100	
257.42519	162	
258.83740	350	1+
258.97185	278	1+
259.84263	258	1+
260.96830	696	1+
262.82768	86	
263.85574	204	
263.97799	146	
264.78995	90	
264.81195	486	1+
265.10197	156	
265.78975	170	
265.91239	234	1+
265.97572	134	
266.85510	108	
266.86858	104	
266.96665	182	
267.11073	92	
267.78358	98	
267.81428	236	
267.85034	314	1+
267.97612	834	1+
268.80217	120	
268.83252	208	1+
268.96024	142	
269.96903	1122	1+
270.89711	90	
271.91375	92	
271.93082	164	1+
272.17564	86	
273.82647	212	1+
273.91519	158	
274.85025	218	
276.85713	164	
277.87937	224	1+
278.12347	100	
278.80245	176	
278.84564	200	
279.84223	108	
280.79097	248	
280.81819	154	
280.83224	118	
280.97203	106	
281.12051	84	
281.38661	86	
281.79434	130	
281.85314	168	
281.91845	88	
282.01116	86	
282.18259	98	
282.79214	502	
283.79503	532	1+
283.85043	192	
283.98718	178	
284.82289	272	
284.85033	92	
285.64397	86	
285.84639	640	1+
285.88474	136	
286.81624	240	1+
287.06992	126	1+
290.84085	94	
291.88051	98	
292.05615	122	
292.34449	94	
292.81276	90	
293.07025	128	
294.86533	148	
294.88262	162	
294.92510	276	1+
295.84557	152	
295.94567	92	
296.81193	224	
297.42388	98	
297.80144	960	1+
298.82948	106	
298.85634	104	
300.80285	1170	1+
300.87606	114	
301.86246	540	1+
302.16697	90	
302.79760	156	
303.80881	100	
303.85873	378	
303.92251	96	
304.83428	110	
305.00634	98	
305.40381	98	
306.43402	102	
312.79885	122	
314.82192	150	
315.30155	88	
315.80959	326	1+
316.85628	104	
317.17711	88	
317.81598	278	1+
317.85403	102	
318.94045	126	
320.85893	210	1+
320.89876	110	
321.14515	190	1+
321.81797	380	1+
321.88431	186	1+
322.09163	86	
322.14380	196	1+
324.81861	102	
324.82831	104	
325.84609	92	
325.90180	122	
326.17094	100	
326.87104	568	1+
327.05682	90	
328.41717	100	
328.85355	240	1+
331.89084	116	
336.94502	360	1+
338.76476	94	
338.88358	172	
340.81083	96	
341.15323	86	
345.37774	88	
347.48502	86	
348.76011	228	1+
360.41442	96	
367.77215	112	
END IONS

###FS:    #m/z: 507.84555 #charge 1+
###MS: 70
###MSMS: 72
BEGIN IONS
TITLE=Cmpd 53, +MS2(507.8455), 28.2-35.2eV, 1.6min #72
RTINSECONDS=91.5
SCANS=70,72
PEPMASS=507.84555	90374
CHARGE=1+
191.86685	128	
196.01574	324	
209.94421	128	
214.88741	314	
215.88715	138	
224.97659	316	
227.95376	158	
232.89742	424	1+
234.89127	204	
242.89590	198	1+
250.90472	184	
252.90320	138	
258.98670	230	1+
266.09761	274	1+
266.16803	244	1+
266.86294	274	1+
271.09968	184	
272.17134	132	
276.90577	128	
278.83415	294	1+
279.40285	198	
283.09650	132	
285.89563	264	1+
286.11874	180	1+
286.90013	186	1+
287.85232	1244	1+
289.03679	268	1+
289.88133	638	1+
290.14412	146	
290.86599	502	1+
293.06955	222	1+
293.87164	302	
294.85797	182	
294.88571	126	
295.85853	148	
296.81137	142	
296.85456	322	1+
296.88032	226	1+
297.81436	126	
298.84565	516	1+
301.84830	368	
302.64135	128	
302.95323	158	
302.97345	132	
303.86801	1292	1+
304.95271	138	
305.80976	210	1+
305.86324	2002	1+
306.12924	130	
307.86576	162	
307.88725	998	1+
308.14068	542	1+
308.87266	1838	1+
309.15493	130	
309.83734	248	1+
310.15584	380	
311.15853	238	
311.88549	770	
311.93142	238	1+
312.88227	550	1+
314.86528	1430	1+
314.91393	240	1+
315.10340	130	
315.81454	302	1+
315.88763	156	
317.81921	292	1+
318.84497	156	
318.90251	158	
319.23540	86	1+
319.87342	148	
320.87711	138	
321.85476	140	
322.86523	134	
323.87265	766	
324.86027	178	
325.87404	134	
325.89845	246	
326.88295	4864	1+
328.88115	576	1+
329.86306	154	
329.88301	520	1+
330.84362	126	
331.75402	140	
331.77551	160	
332.87597	592	1+
332.93259	142	
333.82257	152	
335.84244	182	
335.88150	140	
336.86662	128	
336.94416	172	1+
337.87973	162	
338.05984	210	1+
339.01493	202	1+
339.85688	272	1+
340.76128	168	1+
341.79561	130	1+
341.82877	194	1+
341.96321	162	
342.91518	140	
343.87051	158	
345.13801	296	1+
345.88246	174	
346.82178	234	1+
346.85572	264	1+
346.88489	146	
347.76958	214	
347.80120	124	1+
348.77778	250	
348.89260	310	1+
348.91740	318	1+
349.76401	148	
350.38906	160	
350.81824	130	
350.84737	150	
350.88691	986	1+
350.95846	130	
351.78163	170	
353.88876	130	
354.88566	544	1+
355.84329	302	1+
355.88885	468	1+
357.16575	202	1+
357.80952	128	
358.87330	142	
360.88843	130	
362.87096	134	
363.07526	206	1+
364.84308	158	
365.78808	442	1+
366.70697	422	1+
366.76393	374	1+
366.81580	208	
366.87477	228	
366.90142	160	
367.76713	274	1+
367.80654	326	1+
367.84004	150	
367.87810	136	
368.82907	126	
368.90496	342	
369.17400	180	
369.83474	1168	1+
370.89498	274	1+
371.19004	162	1+
371.79705	138	
372.78447	222	
372.82121	126	
373.83459	282	1+
374.81284	340	
375.81740	228	
376.78986	172	
376.81341	126	
376.87894	150	
377.72971	164	1+
379.76503	162	
380.71598	204	
381.83911	194	
382.71676	180	
383.78163	174	
383.79947	128	
383.85311	632	1+
384.74677	158	
384.85193	432	1+
384.88826	194	1+
385.78710	190	
385.82734	424	
386.82476	212	
386.84742	1084	1+
387.74431	230	1+
387.84928	788	1+
387.89021	148	
390.18597	134	
390.84070	1458	1+
390.90920	236	1+
391.75429	136	
392.77749	214	1+
392.82633	1408	1+
392.88067	154	1+
394.83275	364	1+
395.76745	334	1+
395.88372	138	
396.05504	154	
396.86646	210	1+
397.81941	194	
398.72872	130	
399.72446	258	1+
399.81569	150	
399.84760	1056	1+
400.88432	202	1+
401.80765	296	1+
401.84939	172	
403.87406	312	
405.19759	188	1+
405.85929	334	
406.74389	208	1+
406.80549	176	
406.85923	214	
406.91449	148	
407.19828	140	1+
407.76836	162	1+
407.86830	582	
408.85343	1944	1+
409.72300	398	1+
410.09237	126	
410.83715	2962	1+
410.86943	576	1+
411.08907	150	
411.74904	174	1+
411.80815	166	1+
413.07385	302	
413.86197	326	1+
416.84558	486	1+
416.88463	158	
421.79439	160	1+
421.88460	402	
422.72882	248	1+
422.77770	276	1+
423.86875	750	1+
425.75665	208	
425.86415	136	
426.76282	192	
426.81161	172	
426.86194	1350	1+
427.72170	204	
427.74635	256	
428.73486	164	
428.84812	3068	1+
429.70777	180	
429.73884	124	
430.74631	190	
430.84496	616	
430.88104	186	
431.86583	820	1+
433.85317	558	1+
435.84285	158	
439.88865	280	
440.89216	218	
443.88954	138	
444.16256	176	1+
444.77565	294	1+
444.87295	3422	1+
445.75383	196	
445.97930	128	
446.76035	168	
446.81564	144	
447.71768	312	1+
449.78672	186	
449.87714	804	1+
450.71700	158	
451.89008	204	
452.76789	134	
457.89990	296	1+
462.88260	660	1+
464.72861	148	
464.78280	134	
465.71246	196	1+
467.88745	1814	1+
468.73164	142	
469.77598	170	1+
470.72357	228	1+
477.77351	134	1+
485.89615	852	1+
486.80294	156	
488.27700	184	
492.18548	176	1+
497.77011	160	
END IONS

###FS:    #m/z: 674.95707 #charge 3+
###MS: 70
###MSMS: 73
BEGIN IONS
TITLE=Cmpd 54, +MS2(674.9571), 20.2-25.3eV, 1.6min #73
RTINSECONDS=92.272
SCANS=70,73
PEPMASS=674.95707	42586
CHARGE=3+
218.05318	140	
236.14014	170	
238.08379	158	
239.08814	386	1+
243.14460	246	
244.08990	146	
252.96838	130	
253.16409	7926	1+
270.19050	8634	1+
272.10285	172	1+
274.11545	136	
289.09505	208	
289.13339	328	
290.07903	272	
291.08206	146	
299.12150	124	
307.14151	3688	1+
309.15209	198	
318.66536	176	
319.10251	348	
321.06516	222	
321.08024	176	
326.18290	276	1+
327.21272	268	1+
329.17999	146	
331.14241	722	1+
332.70864	122	
338.25350	438	1+
347.10151	670	1+
352.15518	120	
354.17586	1290	1+
354.21158	122	
356.12002	122	
357.17892	138	
358.81570	124	
359.10154	202	
366.69316	190	
367.69243	146	
367.71956	130	
372.21039	118	
373.93747	114	
395.75049	166	
395.98338	188	
398.73851	240	
400.12572	288	1+
402.80815	134	
403.75321	174	
404.11972	572	1+
404.14162	120	
410.81627	174	
417.18793	624	
418.13911	428	
418.17227	996	1+
425.12049	118	
425.27006	186	
426.19214	146	
428.68397	266	1+
432.09838	114	
434.20135	122	
435.19978	2200	1+
438.19142	118	
439.72585	230	
441.75906	200	1+
442.17395	322	
444.81087	130	
446.68328	122	
446.89687	204	
447.61766	202	1+
449.19980	116	
450.10307	132	
450.69590	150	
452.85843	248	1+
454.24647	204	1+
458.82153	404	1+
459.23631	176	
459.70136	134	1+
467.30546	554	1+
467.77065	202	1+
470.73208	118	
474.70346	178	
477.82457	492	1+
479.70910	420	1+
479.87163	376	1+
479.91843	148	
484.97879	218	1+
485.07241	150	
486.70189	118	
487.38336	120	1+
487.65353	192	
487.81343	134	1+
490.17752	220	1+
490.46092	320	1+
492.73357	352	1+
494.85394	488	1+
495.30194	2012	1+
496.53817	136	1+
496.72727	372	
497.78039	288	1+
497.83793	116	
500.90693	102	1+
501.30736	146	
502.73059	168	
503.54366	118	1+
503.65013	290	1+
503.83073	410	1+
503.88698	214	1+
504.64966	174	1+
504.74683	232	1+
504.83926	374	1+
504.92377	212	1+
506.64416	342	1+
506.76256	200	1+
507.84513	180	1+
508.71690	462	1+
508.80628	204	1+
510.27789	274	1+
510.67531	274	1+
511.11358	106	1+
511.16696	224	1+
512.00324	110	1+
512.30751	482	1+
512.32809	792	1+
512.66380	2036	1+
512.73122	136	
512.85734	1856	1+
512.97504	172	1+
513.07072	124	1+
515.12351	206	1+
516.12677	146	1+
516.20428	470	1+
517.20524	400	1+
517.69271	722	1+
517.73152	132	
517.79624	164	1+
518.88924	136	1+
521.85701	164	
522.78376	246	1+
523.85885	184	1+
524.68463	224	1+
526.20783	134	1+
526.65043	202	1+
527.51736	98	1+
528.86207	188	
530.71386	124	
531.29983	318	1+
531.63103	252	1+
531.71085	134	
532.15450	304	1+
532.60070	900	1+
532.85663	220	1+
533.15379	222	1+
533.61026	668	1+
533.68771	240	1+
535.87625	436	1+
538.86031	300	1+
539.01334	128	1+
540.70097	266	1+
541.70003	202	1+
545.15756	134	1+
545.69287	160	
546.23727	688	1+
546.72925	124	
546.80006	360	1+
547.70761	452	1+
548.62794	374	
548.87276	178	1+
549.61275	520	1+
549.87465	176	1+
551.26763	130	
551.61369	216	1+
551.75708	170	1+
552.65027	274	1+
552.81819	160	
553.35512	136	
553.69938	312	1+
554.65114	204	1+
555.10138	204	1+
555.20898	134	
555.31858	462	1+
555.69568	232	1+
556.66641	278	1+
556.82405	344	1+
559.90688	210	1+
560.07804	148	1+
561.66830	256	1+
561.81173	160	
564.24189	3076	1+
565.63530	206	
565.68613	200	1+
565.84366	376	1+
566.62188	952	1+
567.62226	738	1+
568.83748	134	
569.08791	198	1+
569.61954	850	1+
569.79017	142	
570.62198	548	1+
570.65679	252	1+
570.83490	406	1+
570.87423	238	1+
571.60821	250	
572.62374	1532	1+
572.89514	308	1+
574.59613	124	
574.65003	198	
574.80044	276	1+
575.31311	196	1+
575.62540	504	1+
576.15276	150	
577.69936	338	1+
578.64274	122	
578.79681	642	
579.21515	214	1+
579.29969	118	
579.74726	302	1+
579.77372	220	
579.84268	120	
580.15975	158	1+
581.71438	304	1+
582.71478	256	1+
582.76150	272	1+
583.63932	114	
584.75575	268	1+
586.64362	256	
586.85138	486	1+
587.81517	474	1+
588.25801	146	
588.66015	494	1+
588.79618	136	
589.78278	242	1+
589.89615	214	1+
590.62775	572	
590.78698	174	1+
591.62916	386	
591.71291	256	
592.03493	214	1+
592.22499	1120	1+
592.65433	486	1+
592.71607	994	1+
593.71653	744	1+
593.75228	150	
594.61863	292	1+
595.36539	1152	1+
595.89442	166	1+
596.81234	288	
597.68795	260	1+
597.78851	526	1+
598.68976	180	1+
598.81924	230	1+
599.28283	130	1+
599.82042	164	1+
600.71321	166	
602.79679	182	1+
604.20276	302	1+
605.06028	112	1+
605.20357	228	1+
605.86681	388	1+
606.33239	264	1+
606.86903	282	1+
607.79616	186	
608.78218	210	1+
608.87326	118	
610.92362	114	
610.94842	128	1+
611.58721	158	
611.76011	170	
611.82594	222	1+
612.86652	114	
614.64850	186	1+
614.74524	326	1+
614.87539	180	1+
615.65520	144	1+
615.70784	158	1+
615.79325	690	1+
616.79761	522	1+
620.23071	1034	1+
620.78091	264	1+
621.31459	102	1+
621.34361	134	
622.82510	132	1+
622.99066	108	1+
623.35963	6374	1+
623.36526	1978	1+
626.54971	118	
627.79565	350	1+
628.79538	282	1+
630.17597	150	1+
632.74088	142	
632.87780	116	
633.80132	220	1+
634.35754	154	1+
634.73945	228	1+
634.86953	398	1+
635.35667	268	1+
635.80684	650	1+
635.87337	352	1+
636.25810	172	1+
636.68348	140	1+
636.77039	282	1+
639.33657	234	1+
640.33985	188	1+
640.38450	976	1+
642.81420	362	1+
643.21259	172	1+
643.32214	132	
643.59323	264	1+
644.21476	104	1+
647.17653	122	1+
647.56233	292	1+
650.15729	150	1+
651.06225	190	1+
651.89337	126	
652.35687	132	1+
656.40012	110	1+
658.80725	164	
659.25464	246	1+
659.78377	302	
660.18273	160	1+
662.68373	200	1+
663.90668	180	1+
666.27568	116	
672.27802	688	1+
673.67585	138	1+
674.60710	130	
675.38102	168	
677.29376	176	
680.24425	132	1+
684.25891	128	
686.32660	178	1+
688.32486	130	1+
692.37885	764	1+
692.74989	322	1+
693.24923	370	1+
693.37502	212	1+
693.88367	102	1+
699.81554	122	1+
700.36460	202	1+
706.26157	156	
707.25086	916	1+
719.24929	154	
720.77576	164	1+
721.18269	252	1+
722.18141	186	1+
724.27167	11862	1+
725.80905	184	1+
726.35525	136	
726.81259	158	1+
728.29100	244	1+
730.34606	116	
736.28257	208	1+
738.19440	484	1+
738.21528	194	
738.36727	448	1+
739.22544	124	
739.79967	136	
740.26480	242	1+
743.24999	392	1+
744.37501	116	
749.40193	2346	1+
755.39289	1348	1+
755.77239	386	1+
756.42359	216	
757.25421	118	1+
757.28981	1856	1+
758.57300	142	1+
762.87523	120	1+
763.43977	132	1+
766.35846	400	1+
770.99858	98	1+
774.32162	868	1+
777.30446	228	1+
780.56163	100	1+
782.21824	140	1+
783.39022	7980	1+
783.90315	96	1+
789.02897	108	1+
789.32131	86	1+
789.70101	84	1+
793.28836	226	1+
793.29455	342	
793.46035	334	1+
795.39602	472	1+
802.34100	464	1+
802.83716	352	1+
805.08116	76	1+
809.28726	138	
811.41762	300	1+
812.42099	424	1+
814.27280	160	1+
819.07162	84	1+
822.38232	496	1+
824.38406	120	
825.38617	172	
825.56386	124	1+
826.28747	160	1+
826.48142	146	
827.29152	100	1+
827.35018	544	1+
832.85219	242	1+
833.50160	140	1+
834.50515	92	1+
834.71882	112	1+
836.41889	120	1+
837.28570	192	
840.40734	3562	1+
840.41123	2360	1+
841.38122	686	1+
841.47833	98	1+
842.38524	524	1+
843.41847	180	1+
844.37468	224	1+
846.18386	110	1+
847.47463	514	1+
849.82144	678	1+
851.43021	266	1+
853.36051	162	1+
855.31592	122	
856.28030	126	1+
856.37250	410	
858.46299	264	1+
859.32411	328	1+
859.59695	278	1+
859.81307	216	1+
865.50778	114	1+
866.28256	2996	1+
867.27988	2160	1+
868.32179	1466	1+
868.83472	1582	1+
870.37516	666	1+
870.72011	106	1+
872.42005	350	1+
873.41417	514	1+
875.30235	146	1+
875.46768	360	1+
877.08034	264	1+
878.08513	204	1+
879.43606	228	1+
882.44491	408	1+
883.44130	578	1+
883.50921	132	1+
883.56530	98	1+
884.04977	354	1+
884.30132	30926	1+
884.59490	176	1+
885.54302	354	1+
885.91234	324	1+
886.49221	218	1+
889.30770	434	1+
889.36092	604	1+
889.55562	166	1+
890.34825	386	1+
890.41557	130	
890.75340	136	1+
892.48805	158	1+
892.61360	110	1+
894.37175	270	1+
896.23171	164	1+
896.36135	134	1+
900.27747	252	1+
901.54240	132	1+
903.27313	804	1+
907.40542	166	1+
908.29429	146	1+
908.34982	110	1+
908.48772	368	1+
909.87560	208	1+
912.37770	408	1+
912.50516	176	1+
913.39275	1022	1+
914.39509	416	1+
914.86910	258	1+
915.28597	352	1+
917.26799	228	1+
917.46217	234	1+
918.80312	102	1+
924.43729	414	1+
925.43703	176	1+
925.48949	124	1+
925.59474	186	1+
925.90310	186	1+
927.60289	90	1+
928.34874	112	1+
930.50851	210	1+
931.44918	154	1+
933.29957	512	1+
934.05386	108	1+
934.31262	420	1+
934.46594	404	1+
935.47219	550	1+
937.28338	190	1+
938.32497	216	1+
938.49668	122	1+
939.25886	528	1+
940.43639	700	1+
941.45868	1588	1+
941.48254	404	1+
942.48898	242	1+
944.40308	292	1+
946.64191	160	1+
949.30450	310	1+
950.45303	260	1+
950.54751	174	1+
951.54841	116	1+
952.42561	886	1+
953.64069	358	1+
954.58358	262	1+
955.42369	590	1+
956.43146	306	1+
956.78640	246	1+
957.48151	332	1+
960.32741	200	1+
960.42466	248	1+
961.56303	226	1+
962.08257	114	1+
962.54492	148	1+
962.60316	228	1+
963.47845	430	1+
964.29553	156	1+
964.45041	486	1+
966.31202	368	1+
966.44559	424	1+
966.50091	194	1+
967.22581	170	1+
967.31660	270	1+
967.36974	96	1+
967.44491	204	1+
968.19409	212	1+
968.54750	134	1+
969.45266	15586	1+
969.56863	134	
969.87772	236	1+
970.05942	92	1+
970.46040	360	1+
975.12181	144	1+
975.52823	162	1+
975.68442	146	1+
977.40112	744	1+
978.37753	406	1+
978.74785	110	1+
979.47997	126	1+
980.31710	512	1+
980.36161	384	1+
980.44982	376	1+
981.63092	230	1+
981.92250	244	1+
982.45913	210	1+
983.71331	178	1+
986.92352	112	1+
987.43638	146	1+
988.32391	130	1+
990.12443	94	1+
990.56496	130	1+
992.65579	206	1+
992.78840	406	1+
993.28204	276	1+
993.45588	644	1+
996.61471	600	1+
997.37799	2412	1+
997.38273	3542	1+
997.47146	660	1+
998.47108	1302	1+
998.56722	136	1+
998.67580	254	1+
999.41097	1642	1+
1002.34397	330	1+
1004.60474	344	1+
1008.44825	1206	1+
1008.48435	126	
1009.44954	926	1+
1010.47219	252	1+
1012.53894	208	1+
1013.32132	320	1+
1014.57632	298	1+
1015.35612	444	1+
1015.49949	346	1+
1016.35917	412	1+
1023.88463	240	1+
1026.24010	170	1+
1026.47477	14304	1+
1027.58066	660	1+
1029.30918	364	1+
1030.45572	710	1+
1031.68439	306	1+
1032.68257	234	1+
1033.74538	304	1+
1035.00367	114	1+
1035.30668	114	1+
1035.89257	126	1+
1035.94748	224	1+
1036.38072	1558	1+
1036.67233	442	1+
1036.95869	188	1+
1037.38132	1252	1+
1037.50997	1108	1+
1040.82656	216	1+
1044.49713	594	1+
1045.54197	512	1+
1045.65095	226	1+
1047.49261	310	1+
1048.30993	264	1+
1048.49156	258	1+
1050.67783	292	1+
1052.42628	230	1+
1052.62461	208	1+
1053.73491	94	1+
1053.87972	184	1+
1053.94370	322	1+
1054.01313	174	1+
1054.24250	212	1+
1054.40712	18062	1+
1055.45699	266	1+
1058.54629	490	1+
1059.83197	96	1+
1061.32571	186	1+
1063.59052	336	1+
1063.74659	332	1+
1064.25260	348	1+
1065.25348	224	1+
1067.64634	328	1+
1068.28288	204	1+
1068.59272	350	1+
1069.59303	270	1+
1073.39223	240	
1074.41208	658	1+
1074.55124	150	1+
1076.53180	266	1+
1076.56342	200	1+
1081.64511	498	1+
1082.58303	308	1+
1087.81545	172	1+
1088.22808	216	1+
1088.59460	156	1+
1093.05521	274	1+
1093.54365	1736	1+
1093.91250	130	1+
1094.26034	234	1+
1094.33705	414	1+
1095.50490	268	1+
1096.40651	472	1+
1099.34996	372	1+
1099.63346	322	1+
1101.34514	806	1+
1104.48292	468	1+
1104.52450	202	1+
1108.46340	220	1+
1108.59004	202	1+
1110.10927	144	1+
1111.56050	7870	1+
1111.57527	560	1+
1111.96524	342	1+
1112.69577	358	1+
1115.41365	278	1+
1116.25722	198	1+
1116.53806	280	1+
1120.42425	334	1+
1121.51056	358	1+
1121.54532	1296	1+
1123.53299	140	
1123.85264	268	1+
1125.36116	232	1+
1125.77242	222	1+
1127.90373	200	1+
1130.52375	228	1+
1132.33137	264	1+
1133.53824	258	1+
1133.74103	170	1+
1134.42711	478	1+
1138.11687	180	
1139.22172	124	1+
1139.55615	13546	1+
1139.55925	4126	1+
1140.25741	206	1+
1140.62370	216	
1141.45996	464	1+
1142.39816	240	1+
1142.58886	194	1+
1143.69437	352	1+
1144.70534	320	1+
1144.98020	270	1+
1146.44238	232	1+
1147.37476	328	1+
1147.48387	364	1+
1148.67160	454	1+
1149.50234	308	1+
1149.94275	120	1+
1151.39077	244	1+
1151.62841	316	1+
1153.55399	276	1+
1155.00362	248	1+
1155.32437	878	1+
1156.00790	222	1+
1158.19876	268	1+
1158.53012	162	
1160.22480	268	1+
1160.59058	224	1+
1161.16023	300	1+
1162.42112	282	1+
1163.90961	94	1+
1165.43539	1154	1+
1166.44082	528	1+
1166.60035	248	1+
1167.28632	332	1+
1167.44769	422	1+
1173.33239	210	1+
1175.62774	460	1+
1176.51204	344	1+
1176.58342	350	1+
1181.31083	416	1+
1183.45044	2216	1+
1184.51997	128	
1185.71036	454	1+
1186.50255	118	
1188.54950	478	1+
1189.40925	680	1+
1191.40167	436	1+
1193.18264	342	1+
1193.27062	354	1+
1194.18256	274	1+
1194.45279	338	1+
1194.52600	304	1+
1199.48120	242	1+
1203.42658	518	1+
1203.64330	298	1+
1204.47528	314	1+
1204.60597	226	1+
1205.66159	154	1+
1206.54516	516	1+
1208.20400	122	1+
1208.56705	304	1+
1208.57709	750	1+
1209.46327	182	1+
1210.50899	210	1+
1210.57332	122	
1212.39744	506	1+
1214.41025	312	1+
1216.26912	180	1+
1219.57752	396	1+
1221.89052	342	1+
1222.44731	1976	1+
1223.44617	434	1+
1223.56284	348	1+
1224.55723	312	1+
1224.61594	356	1+
1225.43654	126	
1225.51277	318	1+
1227.34176	228	1+
1228.76033	156	1+
1229.61324	558	1+
1231.48267	206	1+
1232.41403	214	1+
1233.50714	392	1+
1233.67842	90	1+
1235.52985	444	1+
1236.52826	352	1+
1239.05461	204	1+
1240.47049	4080	1+
1240.62233	208	1+
1241.38000	220	1+
1242.50047	382	1+
1244.48342	182	
1245.21097	166	1+
1247.44851	230	1+
1249.56504	272	1+
1250.53325	340	1+
1253.57084	514	1+
1258.02212	248	1+
1258.47071	206	1+
1258.84747	158	1+
1259.26671	290	1+
1259.40150	312	1+
1259.54724	178	1+
1259.72123	216	1+
1261.56911	354	1+
1263.36036	246	1+
1263.99291	160	1+
1264.19918	118	1+
1265.53845	380	1+
1266.43269	132	1+
1271.59626	1096	1+
1272.44499	240	1+
1272.60199	700	1+
1274.39816	246	1+
1276.91298	446	1+
1277.59710	316	1+
1279.47590	158	1+
1281.50989	624	1+
1283.57163	646	1+
1288.51940	280	1+
1289.62971	176	1+
1290.48071	208	1+
1298.75146	174	1+
1299.58647	6346	1+
1300.32947	184	1+
1301.36274	194	1+
1302.38896	354	1+
1303.36888	246	1+
1304.57373	314	1+
1305.55641	866	1+
1310.16344	256	1+
1310.54665	154	1+
1310.71126	256	1+
1311.60515	420	1+
1313.07019	230	1+
1315.47567	178	1+
1319.56529	450	1+
1321.49227	244	1+
1325.12402	276	1+
1325.22924	512	1+
1325.35135	160	1+
1326.57492	304	1+
1327.09411	254	1+
1328.86564	216	1+
1335.44802	208	1+
1336.33712	214	1+
1340.54044	180	1+
1340.61539	398	1+
1341.15177	140	1+
1341.68878	302	1+
1342.99675	116	1+
1346.15406	138	1+
1346.69042	258	1+
1347.45511	552	1+
1350.41937	570	1+
1352.69279	190	1+
1359.22018	152	1+
1359.24999	130	1+
1359.56641	408	1+
1361.33349	238	1+
1364.43363	468	1+
1368.50024	208	1+
1368.61051	752	1+
1368.75245	232	1+
1374.51204	400	1+
1381.48263	536	1+
1382.48178	930	1+
1383.39911	306	1+
1384.36231	174	1+
1389.24351	148	1+
1392.50447	154	1+
1395.12647	244	1+
1395.67528	152	1+
1395.72605	214	1+
1398.03137	220	1+
1399.51559	5030	1+
1400.49385	1142	1+
1400.87307	178	1+
1401.56636	582	1+
1402.03935	288	1+
1404.40720	302	1+
1404.52864	560	1+
1406.53470	310	1+
1407.64870	254	1+
1411.86962	334	1+
1412.32493	272	1+
1412.95927	186	1+
1414.90173	368	1+
1419.19353	382	1+
1423.55445	230	1+
1428.64734	262	1+
1430.92450	294	1+
1431.43156	458	1+
1432.50208	126	
1432.58125	656	1+
1433.42592	176	1+
1437.30110	220	1+
1438.88624	154	1+
1440.47583	284	1+
1442.35925	338	1+
1442.62473	234	1+
1443.14999	256	1+
1444.35744	366	1+
1446.23422	386	1+
1447.47696	560	1+
1448.45910	108	1+
1448.55282	262	1+
1448.79765	244	1+
1449.97008	132	1+
1451.24461	116	1+
1453.42291	422	1+
1453.94133	198	1+
1454.48160	248	1+
1454.88228	146	1+
1454.94506	328	1+
1455.49116	210	1+
1457.54852	292	1+
1458.76512	192	1+
1459.61508	1812	1+
1461.32726	230	1+
1461.53362	416	1+
1462.66439	196	1+
1463.34605	148	1+
1465.46455	148	1+
1467.11334	116	1+
1475.59689	380	1+
1478.40037	296	1+
1482.30200	110	1+
1484.38189	306	1+
1484.69704	166	1+
1491.39053	266	1+
1494.33732	174	1+
1494.67116	638	1+
1495.25110	136	1+
1496.70485	192	1+
1497.63222	726	1+
1500.58495	178	1+
1503.93411	234	1+
1506.00602	156	1+
1509.56250	434	1+
1510.21274	140	1+
1510.64064	452	1+
1510.69058	98	1+
1512.37800	270	1+
1512.66858	432	1+
1513.02957	142	1+
1514.76525	274	1+
1516.90677	278	1+
1518.52587	288	1+
1521.87146	332	1+
1527.24078	232	1+
1528.55261	806	1+
1530.55156	220	1+
1532.59304	330	1+
1535.28388	198	1+
1536.81983	176	1+
1538.37458	302	1+
1539.56842	780	1+
1539.85426	330	1+
1542.42523	328	1+
1543.36683	266	1+
1548.51216	568	1+
1551.05025	138	1+
1555.33191	326	1+
1555.67451	644	1+
1557.55718	286	1+
1558.80771	268	1+
1559.48546	296	1+
1560.65553	334	1+
1561.75932	264	1+
1566.69725	256	1+
1569.65304	488	1+
1569.95863	308	1+
1570.64959	466	1+
1576.91964	274	1+
1578.94530	256	1+
1579.86139	304	1+
1581.45140	116	1+
1582.96509	146	1+
1588.66321	2580	1+
1588.74354	420	1+
1589.52301	122	1+
1592.92974	200	1+
1593.69617	300	1+
1595.15450	290	1+
1599.47022	368	1+
1600.89708	326	1+
1605.25000	212	1+
1605.57333	492	1+
1606.66737	598	1+
1606.72284	400	1+
1607.61822	504	1+
1608.59003	598	1+
1610.61277	576	1+
1616.61317	268	1+
1617.04559	222	1+
1618.85364	172	1+
1622.51623	326	1+
1623.00444	242	1+
1624.85464	326	1+
1626.82339	290	1+
1626.95881	142	1+
1631.02395	180	1+
1632.40642	298	1+
1632.54895	210	1+
1633.58822	298	1+
1634.47184	176	1+
1639.83767	908	1+
1641.48070	336	1+
1641.67356	284	1+
1643.80242	454	1+
1646.44700	154	1+
1647.12350	274	1+
1650.61112	140	1+
1655.56744	406	1+
1657.81799	252	1+
1659.54284	270	1+
1660.66602	252	1+
1662.27860	402	1+
1662.86455	146	1+
1664.17651	150	1+
1665.59887	402	1+
1666.61828	346	1+
1666.83739	4174	1+
1666.93518	398	1+
1669.98176	212	1+
1670.86021	176	1+
1673.56034	222	1+
1674.93107	176	1+
1677.88150	176	1+
1678.54823	304	1+
1678.77931	228	1+
1685.01189	312	1+
1685.22174	228	1+
1685.23843	260	1+
1686.00574	252	1+
1686.23191	294	1+
1686.84011	340	1+
1688.72348	586	1+
1689.41833	208	1+
1691.46993	134	1+
1692.71814	968	1+
1693.63916	344	1+
1694.39188	118	1+
1698.34304	206	1+
1698.84943	206	1+
1699.62046	336	1+
1699.69379	948	1+
1700.68973	660	1+
1702.23719	208	1+
1705.75459	226	1+
1707.24485	250	1+
1707.61649	198	1+
1709.09103	320	1+
1712.62414	282	1+
1715.27204	144	1+
1716.71324	2976	1+
1717.20323	318	1+
1718.49558	320	1+
1720.58450	268	1+
1720.67365	368	1+
1722.11028	308	1+
1723.23101	118	1+
1724.12765	348	1+
1728.55942	162	1+
1731.18259	284	1+
1731.31672	278	1+
1732.79568	330	1+
1733.77541	260	1+
1733.79350	392	1+
1734.64953	336	1+
1736.12672	196	1+
1737.48494	296	1+
1737.68285	248	1+
1738.89798	350	1+
1739.62317	484	1+
1741.60074	332	1+
1742.89417	186	1+
1748.01346	182	1+
1749.56291	386	1+
1749.91862	186	1+
1750.78665	184	1+
1753.66715	14666	1+
1754.01082	158	1+
1754.38532	162	1+
1754.79651	264	1+
1756.16039	184	1+
1756.29755	196	1+
1757.37391	216	1+
1759.67891	292	1+
1760.55243	250	1+
1762.81377	378	1+
1764.56468	594	1+
1765.76695	468	1+
1767.34934	472	1+
1768.13151	160	1+
1769.46765	506	1+
1769.58121	274	1+
1770.06184	308	1+
1771.29082	438	1+
1771.55753	296	1+
1771.89529	278	1+
1773.51282	302	1+
1773.59367	1296	1+
1773.80092	470	1+
1774.39766	372	1+
1776.36501	200	1+
1779.01722	358	1+
1779.49138	518	1+
1780.37529	124	1+
1780.75882	642	1+
1781.54065	292	1+
1782.06737	476	1+
1783.26861	226	1+
1783.48496	164	1+
1784.04098	556	1+
1784.07255	476	1+
1784.27740	184	1+
1784.49883	430	1+
1785.59262	236	1+
1785.75001	450	1+
1786.79606	612	1+
1788.29240	196	1+
1792.87081	382	1+
1793.62765	138	1+
1796.88670	248	1+
1797.85895	276	1+
1802.81417	188	1+
1805.46108	324	1+
1806.48433	148	1+
1806.65579	240	1+
1808.20287	216	1+
1812.71650	230	1+
1821.47394	240	1+
1825.84497	430	1+
1830.75743	350	1+
1832.33842	126	1+
1832.65778	332	1+
1833.83589	224	1+
1836.17520	262	1+
1838.94032	380	1+
1838.95884	324	1+
1840.55873	322	1+
1843.77536	298	1+
1848.76209	464	1+
1853.82610	494	1+
1858.72624	580	1+
1859.93345	342	1+
1866.15712	242	1+
1867.77135	388	1+
1870.87186	278	1+
1871.60908	354	1+
1876.75692	1586	1+
1878.99398	322	1+
1879.75794	630	1+
1881.81181	156	1+
1881.87701	304	1+
1885.92980	348	1+
1885.97295	350	1+
1889.33526	212	1+
1891.73015	504	1+
1891.98429	366	1+
1895.73475	426	1+
1895.90691	286	1+
1903.04932	192	1+
1905.22208	194	1+
1908.65286	506	1+
1910.77592	370	1+
1910.78124	548	1+
1911.76189	188	1+
1912.02060	124	1+
1914.81929	370	1+
1924.69337	302	1+
1927.60645	210	1+
1931.77440	138	1+
1938.33648	122	1+
1941.24505	122	1+
1941.33144	168	1+
1951.85685	1334	1+
1958.11521	206	1+
1959.94693	208	1+
1962.39213	186	1+
1962.99981	258	1+
1980.70917	276	1+
1983.10483	158	1+
1983.54612	294	1+
1987.82322	492	1+
1993.05022	238	1+
1993.51069	180	1+
1994.54421	144	1+
1999.68372	474	1+
2001.74991	210	1+
2004.64314	322	1+
2004.83574	4316	1+
2009.07048	318	1+
2012.57370	154	1+
2013.38288	232	1+
2017.91120	246	1+
2019.22327	142	1+
2021.36410	216	1+
2021.51852	442	1+
2021.72242	280	1+
2022.39841	440	1+
2022.84960	19788	1+
2023.61224	230	1+
2024.05428	446	1+
2025.21618	378	1+
2025.70555	196	1+
2026.09081	648	1+
2026.30760	226	1+
END IONS

###FS:    #m/z: 322.92998 #charge 1+
###MS: 74
###MSMS: 75
BEGIN IONS
TITLE=Cmpd 55, +MS2(322.9300), 28.0-35.0eV, 1.6min #75
RTINSECONDS=95.941
SCANS=74-75
PEPMASS=322.92998	2168168
CHARGE=1+
186.93957	80	
189.86529	106	
190.93288	72	
192.90946	116	
193.09698	100	
196.85529	80	
197.91441	84	
200.89106	76	
201.04382	128	
204.00510	98	
205.94409	318	1+
207.97350	102	
212.89899	80	
213.06207	96	
213.88897	86	
214.89763	82	
215.45429	78	
215.87341	74	
216.88569	76	
217.86992	80	
218.89304	320	1+
220.87443	138	
221.94743	612	1+
222.05737	76	
223.96097	378	1+
225.86301	104	
226.86264	78	
227.79260	90	
227.92884	216	
228.84583	160	
229.06708	80	
230.89203	86	
232.86437	74	
234.85859	80	
236.80262	90	
236.97505	84	
237.05422	202	
238.02295	78	
238.06672	82	
238.82903	74	
238.93905	314	
239.07876	206	
239.12503	84	
239.15164	84	
240.81969	128	
240.94061	4188	
241.10274	118	1+
241.94235	2908	
242.04117	74	
242.94166	10276	1+
242.97444	88	
242.99761	156	
243.79033	116	
244.91622	84	
244.94027	2150	1+
246.85583	82	
246.97872	240	
247.04298	78	
247.38862	76	
247.90048	88	
249.03773	158	
250.94451	202	1+
251.14686	148	
253.79422	78	
253.83323	128	
254.80633	232	1+
254.83699	72	
255.14126	80	
256.03631	70	
256.40764	72	
256.90048	98	
257.04283	90	
257.90296	72	
258.84923	78	
259.66207	92	
260.08767	100	
260.84402	72	
260.98950	76	
261.16772	74	
261.85582	76	
261.88577	94	
262.84757	74	
262.95298	72	
263.07867	80	
263.98367	86	
264.98024	94	
265.05788	342	
265.84213	82	
266.04241	98	
266.87023	84	
266.92915	70	
266.95813	70	
267.01840	84	
268.99660	92	
269.13767	72	
270.43060	78	
270.85458	76	
272.84774	142	
272.94014	104	
273.79886	78	
273.89061	72	
274.85049	72	
276.84275	162	
277.86530	80	
278.82425	212	1+
278.85049	444	1+
279.09175	688	
279.19329	82	
280.09385	450	
280.80402	78	
280.91760	72	
282.27650	112	
282.89015	76	
283.06493	142	
283.13000	72	
284.29242	470	1+
284.98008	160	
285.84957	90	
285.86647	96	
286.99634	72	
287.86265	80	
288.95646	128	
289.16384	100	
290.95433	106	
291.79622	98	
291.85865	130	
292.85864	112	
292.88128	100	
293.68307	90	
293.85579	94	
294.84473	216	1+
298.44553	88	
300.81799	94	
301.85568	78	
301.90449	92	
302.86470	166	1+
303.18389	112	
303.81133	74	
305.90559	104	
306.88128	78	
307.79316	150	
307.88493	146	
308.29379	74	
308.82470	80	
308.86767	176	
309.00139	76	
309.91531	158	
311.86590	200	1+
311.88461	76	
313.81967	86	
314.82009	74	
314.84588	72	
315.88172	70	
316.11736	74	
316.19596	74	
316.76413	74	
316.85131	76	
318.85348	136	
320.15389	82	
321.10581	72	
323.61035	92	
324.75447	188	1+
324.91484	76	
325.30707	78	
325.78305	76	
326.89380	82	
END IONS

###FS:    #m/z: 340.94056 #charge 1+
###MS: 74
###MSMS: 76
BEGIN IONS
TITLE=Cmpd 56, +MS2(340.9406), 28.0-35.0eV, 1.6min #76
RTINSECONDS=96.713
SCANS=74,76
PEPMASS=340.94056	736888
CHARGE=1+
178.96585	90	
190.93079	176	
190.94660	154	
192.92650	168	
198.00272	80	
198.95407	106	
199.99101	82	
205.94858	112	
210.93670	188	
211.84294	102	
212.87995	118	
213.88275	138	
213.93895	1174	1+
215.88556	314	
215.93508	208	
217.88317	168	
221.03957	90	
221.89142	116	
222.94587	78	
222.97166	84	
223.79545	78	
223.87816	78	
223.97309	88	
226.86798	84	
228.84574	124	
229.95050	78	
230.88918	212	
231.87275	78	
231.88969	204	
231.95042	1694	
232.83647	80	
232.90397	124	
233.89624	126	
233.94911	256	
234.06924	78	
234.90936	94	
235.89223	198	
238.16522	78	
238.80047	96	
238.88439	78	
239.84367	80	
240.22758	142	
240.84311	154	
241.35361	92	
241.78873	98	
241.84173	280	
241.93320	152	
242.05445	78	
242.84101	208	
242.93476	108	
243.00287	86	
243.83349	336	
245.03593	82	
245.84158	160	
246.97462	180	
248.98685	268	
249.96154	186	
250.57976	94	
250.89991	104	
251.64420	80	
251.79391	82	
253.96740	92	
254.96519	780	1+
255.07286	388	1+
255.91966	94	
256.56381	82	
256.87716	90	
256.89804	188	
257.48614	112	
257.85508	366	1+
257.89818	156	
258.84431	258	
259.52760	94	
259.89440	98	
260.83302	1156	1+
261.91658	78	
262.04873	88	
262.93711	108	
262.95699	86	
263.85076	216	1+
263.89370	84	
263.98163	130	
264.87052	80	
264.90897	86	
264.96587	78	
265.02393	90	
265.17573	82	
266.05637	90	
266.15874	94	
266.34629	82	
266.98097	78	
266.99680	186	1+
267.83269	78	
272.85228	322	1+
273.88602	132	1+
273.90857	80	
276.85451	592	
277.85949	346	
278.84352	2408	1+
278.90210	84	
279.81538	88	
279.92167	182	
281.85886	136	
282.01769	82	
282.85533	90	
282.87081	200	1+
282.91719	242	1+
282.97122	148	
283.04612	146	
283.88963	112	
284.94494	88	
287.11478	94	
289.47939	86	
290.19023	78	
290.85712	146	
292.86944	116	
293.41482	112	
294.84407	88	
294.86496	344	1+
295.97077	146	
296.85430	162	
296.90754	88	
297.05361	86	
297.86058	276	1+
297.89423	120	
298.30355	212	1+
300.04388	84	
300.88151	94	
301.17953	78	
301.86421	204	
302.04325	84	
302.87345	256	1+
302.92722	130	
302.94404	180	
303.85771	82	
306.43829	134	
307.80141	126	
307.87796	92	
307.91028	130	
308.74057	84	
309.91775	80	
311.86497	130	
313.86390	80	
316.83391	78	
316.90386	82	
317.68262	114	
318.02814	78	
318.39233	78	
319.10239	78	
322.80446	96	
324.88957	138	
324.97477	80	
326.17065	210	
326.87254	98	
328.18996	82	
328.88607	88	
328.93071	86	
330.26895	78	
331.41922	80	
332.93201	84	
334.50005	98	
336.82002	78	
337.39408	80	
339.74140	80	
343.17026	80	
344.81180	78	
END IONS

###FS:    #m/z: 363.95681 #charge 1+
###MS: 74
###MSMS: 77
BEGIN IONS
TITLE=Cmpd 57, +MS2(363.9568), 28.0-35.0eV, 1.7min #77
RTINSECONDS=97.485
SCANS=74,77
PEPMASS=363.95681	343580
CHARGE=1+
70.45974	92	
178.94462	86	
183.86455	94	
189.86296	162	
191.85795	492	
192.89901	84	
199.88897	114	
207.87358	150	
207.95081	82	
209.94445	1066	1+
210.88355	170	
212.88026	1116	
218.84129	100	
218.91778	84	
222.95217	144	
223.95630	138	
223.97041	100	
224.95205	324	
224.97066	84	
224.97449	84	
225.95163	150	
225.97034	722	1+
226.02917	96	
226.89043	86	
226.94738	4506	1+
226.99206	100	
227.91640	158	
227.93273	428	
228.89155	112	
228.94249	5506	1+
229.08155	90	
229.24834	138	1+
229.85404	92	
230.88889	1786	1+
231.03213	94	
232.89026	164	
233.99782	100	
234.84168	94	
234.93492	92	
235.47064	88	
235.88422	196	
237.93588	86	
238.93919	98	
239.10504	88	
240.83824	232	1+
240.93918	770	
240.96357	264	
241.94241	706	
242.13113	160	1+
242.94175	2014	1+
243.09650	84	
244.08373	106	
244.89573	210	1+
244.95740	3736	1+
245.94197	444	
246.95265	2914	1+
247.93657	86	
248.02725	102	
248.58680	102	
248.80233	114	
248.90193	802	1+
248.95773	104	
249.03789	110	
250.11718	84	
250.80111	94	
250.94924	244	
250.96974	276	
252.08656	94	
252.56791	98	
253.42161	104	
253.90369	126	
254.83588	124	
255.15440	110	
256.90336	154	
257.88261	94	
258.84116	164	1+
258.97457	118	
260.96939	316	1+
263.05585	98	
263.79394	84	
263.83778	250	1+
263.85821	102	
264.82152	108	
265.79637	198	
265.81176	520	1+
265.83226	84	
265.87825	176	1+
266.81269	310	1+
267.97306	364	
268.13949	100	
268.80772	200	1+
268.95545	178	
268.96830	1076	1+
269.81016	136	1+
269.83805	216	1+
269.97006	812	1+
270.95725	92	
274.69955	86	
274.88777	116	
274.93187	96	
275.42865	138	
275.53294	100	
277.39298	84	
277.84055	696	1+
278.84315	522	1+
278.89372	90	
279.80517	106	
279.87840	118	
280.48520	92	
280.79556	216	
280.83188	292	1+
280.92576	90	
280.97570	188	1+
281.79153	798	1+
281.92889	92	
282.08323	88	
282.87773	300	1+
283.10095	158	
283.79358	170	1+
283.85011	154	
285.84717	224	
288.01629	84	
288.42730	88	
289.07296	92	
291.87558	84	
294.11670	102	
294.98439	128	
295.86115	280	1+
295.93042	136	
296.80948	156	
297.80861	116	
298.80231	544	1+
298.82967	92	
298.85140	166	1+
299.41796	106	
299.82151	88	
299.87051	92	
300.09511	92	
300.36395	88	
300.80178	344	
301.80647	188	
301.86539	290	1+
302.24337	88	
302.80991	108	
302.89563	86	
303.85617	390	
303.94344	104	
304.92900	86	
306.18475	86	
306.28693	86	
307.88749	190	
309.91965	94	
310.87473	144	
311.43262	108	
311.87303	114	
312.40433	84	
313.93296	110	
314.81892	134	
316.81812	100	
318.81603	112	
318.93025	114	
318.95592	258	1+
320.10116	88	
322.27973	84	
322.82423	140	
322.93276	150	
323.85996	86	
323.88227	82	
325.19180	102	
326.34177	102	
326.89031	86	
329.88060	92	
330.88929	112	
331.80159	92	
334.95769	102	
335.40959	94	
337.82075	82	
339.83092	134	
340.89556	206	1+
340.99872	106	
342.05621	88	
343.89946	170	1+
344.11231	84	
349.31619	106	
349.76069	92	
353.89383	120	
356.41366	142	1+
363.77146	92	
363.79989	88	
END IONS

###FS:    #m/z: 322.92997 #charge 1+
###MS: 78
###MSMS: 79
BEGIN IONS
TITLE=Cmpd 58, +MS2(322.9300), 28.0-35.0eV, 1.7min #79
RTINSECONDS=101.148
SCANS=78-79
PEPMASS=322.92997	2300480
CHARGE=1+
105.48573	76	
192.88049	78	
192.89404	136	
195.00936	78	
195.91736	216	
196.88623	72	
201.04287	210	1+
204.06458	92	
205.94694	108	
206.92532	104	
206.95321	96	
208.92040	76	
213.03320	96	
213.05127	98	
215.96999	86	
218.91770	78	
219.17211	78	
221.94394	80	
222.94784	110	
223.95592	360	1+
226.79801	86	
227.28818	88	
227.83816	98	
227.93284	92	
228.06256	96	
228.90526	72	
230.03449	78	
230.89542	78	
231.87445	78	
232.00336	74	
233.22257	84	
233.96374	88	
234.88510	98	
236.82168	80	
236.88605	80	
237.01456	78	
238.88870	78	
238.94114	196	
239.07915	240	1+
239.10025	84	
240.82295	114	
240.88772	240	1+
240.94065	4532	
241.94162	3794	
242.05227	78	
242.29520	92	1+
242.94168	10384	1+
243.15024	138	1+
243.86411	74	
244.83344	116	
244.87062	72	
244.94006	1862	1+
244.99862	180	1+
245.81922	80	
246.94505	144	
247.14525	72	
248.89534	88	
248.95531	80	
249.82403	70	
250.87930	122	
250.94949	134	
250.97349	252	1+
251.07380	154	
251.83882	74	
251.86034	72	
252.86096	74	
253.08195	86	
254.90751	72	
255.15450	70	
255.39386	76	
255.82683	88	
255.84080	72	
255.93373	76	
256.04184	82	
256.08997	86	
256.89808	192	
256.97417	90	
257.95530	104	
257.98495	92	
259.03303	88	
260.36685	76	
260.84093	128	
261.57701	104	
261.83145	318	1+
262.82216	214	1+
264.79414	78	
264.91848	132	1+
266.84545	150	1+
266.87059	124	
266.95470	72	
267.20112	74	
267.97461	86	
268.13520	76	
268.16724	92	
268.95631	330	
270.18619	92	
270.89314	72	
271.12153	88	
271.84720	250	1+
273.79298	124	
275.80958	96	
275.89976	74	
276.00407	94	
276.03651	74	
276.81416	76	
276.84229	238	1+
277.10876	92	
278.08649	76	
278.20743	88	
278.81625	108	
278.85289	114	
279.09175	1182	1+
280.02512	72	
280.05559	70	
280.12356	72	
280.85486	172	1+
281.03450	92	
281.08603	234	1+
281.52059	74	
281.80514	120	
282.95649	78	
283.04287	72	
284.06696	74	
284.29360	348	1+
284.80225	118	
284.95406	142	
284.97392	76	
286.15871	92	
286.44766	86	
286.83722	186	1+
287.88743	128	
288.12505	78	
288.81123	108	
288.86754	72	
289.78406	72	
289.88060	76	
290.86340	232	1+
291.78985	76	
291.80482	74	
294.80379	72	
294.83796	212	1+
295.96248	84	
296.08715	74	
299.05566	128	
299.77250	72	
299.96836	80	
300.14692	76	
300.99630	88	
302.65632	72	
302.69670	76	
303.24810	84	
304.17486	84	
305.10486	72	
305.80444	202	
307.86829	92	
307.88911	92	
309.08611	84	
309.12660	86	
310.88461	86	
311.11295	136	
314.88531	126	
315.21641	86	
316.11736	72	
316.20034	86	
317.64966	84	
318.85265	92	
320.05964	76	
323.88150	110	
323.97276	72	
325.86194	110	
326.36173	92	
327.03670	80	
327.18101	72	
END IONS

###FS:    #m/z: 340.94063 #charge 1+
###MS: 78
###MSMS: 80
BEGIN IONS
TITLE=Cmpd 59, +MS2(340.9406), 28.0-35.0eV, 1.7min #80
RTINSECONDS=101.92
SCANS=78,80
PEPMASS=340.94063	793780
CHARGE=1+
192.01840	82	
192.92436	114	
200.01051	78	
211.94097	136	
212.88158	150	
213.87899	126	
213.93765	900	1+
215.88653	234	
217.88121	122	
217.93060	78	
221.89419	156	
223.97738	92	
224.93935	106	
224.96291	172	
226.87684	80	
226.95194	204	
227.83468	94	
227.89562	78	
228.84781	82	
228.94013	216	1+
230.79104	168	
230.88874	342	1+
231.95017	1114	
233.89439	84	
233.94923	224	
234.88493	78	
235.21617	80	
235.86649	90	
235.88983	192	1+
236.07842	136	
236.53847	94	
238.02337	78	
239.90342	112	
240.80089	86	
240.85256	248	
241.18204	92	
241.84422	336	
241.88342	96	
242.82936	160	
242.89745	80	
243.83073	504	1+
244.85894	112	
244.87460	78	
244.95609	108	
245.83762	98	
245.89583	100	
246.03616	196	1+
246.94850	78	
248.90026	118	
249.09794	82	
249.39721	98	
249.80852	84	
249.90105	100	
249.96251	484	
250.88482	88	
251.90747	96	
251.96238	196	
253.53110	86	
254.01053	82	
254.39408	84	
254.84294	82	
254.88217	96	
254.90269	232	1+
254.96646	896	1+
255.07438	208	
256.85195	112	
256.86786	250	1+
256.89652	184	
256.91509	78	
256.95996	258	1+
257.91268	162	
258.02433	90	
258.04969	134	
258.84586	230	
259.34353	82	
259.84079	112	
259.85871	236	
259.95767	406	1+
260.47773	82	
260.83482	284	
261.84344	142	
262.06758	78	
262.83971	244	
262.87743	94	
263.85971	80	
263.87760	412	1+
265.07374	94	
267.90434	80	
267.92036	84	
268.83974	182	
271.03984	78	
271.35819	84	
271.82502	82	
271.84384	98	
271.91414	124	
271.96741	88	
272.93726	146	
272.97427	140	
273.85742	272	1+
274.41714	90	
274.90211	130	
276.83758	116	
276.85870	420	
276.91759	230	1+
277.86495	352	
278.84584	2356	1+
279.96449	88	
280.09281	78	
280.90401	120	
280.94440	80	
282.86717	142	
283.02878	128	
283.86493	92	
287.01537	78	
288.83947	100	
289.34961	98	
289.84077	78	
290.83262	104	
293.06698	102	
293.44134	86	
294.84790	82	
294.86776	362	1+
295.39649	86	
296.85570	226	
296.97382	340	1+
297.10631	88	
297.84979	98	
297.88079	158	
298.01556	88	
298.58556	82	
300.06767	140	
300.86757	284	1+
302.11572	92	
302.82867	94	
302.94862	132	
304.80255	86	
304.84716	166	
304.91402	168	
305.97619	88	
307.89096	98	
308.80083	84	
308.87917	142	
309.12852	82	
310.87567	230	
311.87902	276	1+
313.86247	220	1+
314.83084	88	
315.10524	80	
315.85074	144	
316.75981	92	
317.87231	282	1+
318.76450	96	
318.96863	80	
318.98600	80	
319.76956	120	
320.88192	148	
322.78685	80	
322.87533	92	
323.87724	80	
324.89790	250	1+
326.18209	92	
326.96781	80	
328.07650	92	
328.28345	84	
329.03819	92	
329.87051	228	
330.83810	86	
335.38090	104	
335.87400	104	
338.09947	84	
340.96236	84	
341.73766	116	
END IONS

###FS:    #m/z: 507.84491 #charge 1+
###MS: 78
###MSMS: 81
BEGIN IONS
TITLE=Cmpd 60, +MS2(507.8449), 28.2-35.2eV, 1.8min #81
RTINSECONDS=102.693
SCANS=78,81
PEPMASS=507.84491	91670
CHARGE=1+
196.01802	300	1+
214.88747	504	1+
222.97417	180	
226.06079	146	
232.89398	794	1+
234.87951	128	
234.89848	140	
236.88759	242	
241.89239	262	1+
247.11730	262	1+
248.08846	120	
250.90624	232	
250.96602	194	
252.07935	216	
253.16276	126	
254.07107	162	
257.87283	292	1+
258.87877	238	1+
258.95305	158	
263.95628	136	
266.00855	134	
266.16494	226	
267.17589	126	
271.85011	296	1+
272.84783	358	1+
273.92251	168	
278.83436	182	
278.87788	162	
280.13938	120	
280.87464	256	1+
281.38569	156	
283.82456	142	
284.79504	128	
284.89178	136	
285.85477	286	1+
287.85340	1904	1+
288.83087	168	
289.03657	202	
289.87395	390	1+
291.11778	260	1+
293.79339	226	1+
293.81283	212	1+
293.87473	310	
294.85447	124	
294.87434	284	
296.85502	286	1+
299.86199	136	
300.80757	350	1+
300.84894	160	
301.15020	158	1+
301.84811	120	
303.86861	1236	1+
304.86114	136	
305.86235	1972	1+
306.12165	138	
307.89023	446	1+
307.94579	196	1+
308.14240	746	1+
308.26024	104	1+
308.87368	1816	1+
310.15652	660	1+
311.88702	1086	1+
311.97983	252	1+
312.17884	126	
312.32017	136	1+
312.87627	216	
313.07186	124	
314.29021	90	1+
314.83115	160	
314.86457	1110	1+
315.10536	304	1+
315.82931	126	
316.86904	310	1+
317.98985	168	1+
318.75876	148	1+
319.86246	212	
320.85678	128	
321.81277	236	1+
322.88772	222	
323.05032	182	
323.87325	660	
324.86073	422	1+
324.92435	138	
325.90074	336	
326.85297	142	
326.88329	5864	1+
327.76161	248	1+
328.88011	662	1+
329.83016	128	
329.87148	516	1+
330.16446	164	
330.82905	144	
331.83188	142	
332.78912	152	
332.87562	756	1+
332.90155	206	
333.85311	374	1+
333.87798	446	1+
334.78559	208	1+
337.87984	162	
338.87139	132	
339.73606	160	
339.88258	200	
340.02200	170	1+
340.86325	212	
341.80458	126	
341.84073	130	
341.86061	150	
342.78423	162	1+
342.87567	206	
343.87086	644	1+
346.83638	128	
347.77453	186	
348.07220	174	1+
348.77969	152	
348.79641	332	1+
348.83553	338	1+
348.89368	326	1+
349.75997	628	1+
350.76541	444	1+
350.83963	292	1+
350.88413	504	1+
351.79070	152	
353.85036	228	
353.90283	120	
354.85174	138	
355.83931	186	1+
355.89367	508	1+
356.09553	124	
357.87150	282	1+
358.79117	128	
361.86608	156	1+
362.79146	254	1+
362.84830	142	
365.77528	148	
366.18462	310	1+
366.84266	152	
367.71723	178	
367.76886	382	1+
367.84294	252	
367.91435	248	1+
368.80176	132	
368.84897	154	
368.89862	356	1+
369.83798	512	
370.14295	166	
370.80547	238	
370.82612	142	
370.86923	228	1+
371.80289	196	
371.82997	390	1+
371.90363	168	
372.02257	180	1+
372.72716	230	1+
372.77972	212	1+
373.02479	190	1+
373.06431	250	1+
373.90262	136	
374.78863	258	1+
374.81725	156	
376.84669	244	1+
376.87485	140	
378.74081	126	
378.77961	122	
380.77873	176	1+
380.90511	154	
381.71614	416	1+
381.83780	244	
382.86189	222	1+
383.77904	164	
383.79895	134	
384.76625	310	1+
384.83069	126	
384.85016	874	1+
385.82639	332	
386.80380	126	
386.82039	194	
387.84976	494	1+
388.78498	258	1+
389.20063	222	
389.85270	200	
390.84151	640	
391.84058	400	
391.91716	168	
392.16409	92	1+
392.82864	1222	1+
393.80194	286	1+
393.89321	188	1+
394.77575	454	1+
394.82678	290	1+
396.79211	132	
397.85570	150	
398.72931	282	1+
398.77663	122	
399.71000	146	1+
399.85190	520	1+
400.71686	162	1+
400.98723	140	
402.35586	146	
402.86382	146	
403.80101	180	1+
403.87231	196	
404.86383	990	1+
405.81806	188	1+
405.86161	586	1+
406.71951	232	1+
406.77590	140	
407.86778	412	
408.85182	2152	1+
409.21769	132	
409.73776	122	
410.73844	146	
410.83724	2700	1+
410.87911	248	
411.72318	208	1+
412.09444	124	
412.87010	392	1+
413.87432	254	1+
415.86341	148	
416.80885	184	1+
417.85948	212	
418.84822	158	
421.87725	306	
422.86664	1850	1+
423.77636	320	
423.86992	1300	1+
424.78335	232	
425.75145	606	1+
426.79464	292	1+
426.86195	1990	1+
427.74642	628	1+
428.79865	130	
428.84749	2828	1+
429.69895	208	
429.73736	380	1+
430.70948	144	
431.69374	166	1+
431.80774	150	1+
431.86554	392	
432.86790	284	
433.85426	838	1+
434.88894	124	
436.71528	194	1+
439.89251	278	
442.87299	174	
444.87283	2378	1+
445.74972	150	
446.72103	126	
446.80543	130	
446.90222	152	
447.71981	640	1+
447.88210	160	
448.51070	88	1+
448.70408	184	
448.89056	182	
449.68866	122	
449.87582	308	
450.70373	172	
450.87395	238	
451.70159	138	
451.86709	132	
452.76803	200	1+
459.75589	192	1+
462.88237	1124	1+
463.72219	192	
465.71987	464	1+
467.88872	1436	1+
469.75606	208	1+
469.89384	210	
470.73825	226	1+
470.90256	190	
476.21597	184	1+
485.89938	824	1+
491.27600	156	1+
491.90697	152	
492.11663	132	
493.82350	134	
509.86131	124	
512.32655	190	1+
END IONS

###FS:    #m/z: 322.93008 #charge 1+
###MS: 82
###MSMS: 83
BEGIN IONS
TITLE=Cmpd 61, +MS2(322.9301), 28.0-35.0eV, 1.8min #83
RTINSECONDS=106.372
SCANS=82-83
PEPMASS=322.93008	2577864
CHARGE=1+
180.86343	96	
187.93615	84	
189.48818	76	
191.11758	78	
193.07291	72	
197.09633	96	
198.97566	112	
201.04465	252	
205.48439	74	
205.75722	84	
208.90832	74	
208.99246	154	
210.03480	74	
216.39064	94	
222.50599	74	
222.87819	164	
222.95306	260	
223.82864	72	
223.86888	104	
223.95866	170	
224.97802	74	
227.93147	180	
228.91455	74	
230.89342	268	1+
231.12178	114	
231.92468	76	
232.95840	70	
233.90195	128	
233.93014	70	
234.04452	78	
235.89312	84	
238.88229	76	
238.93809	288	
239.08098	228	
239.90601	72	
240.08040	116	
240.94058	4316	
240.96622	108	
241.94190	3800	
242.02821	76	
242.86047	72	
242.94195	10842	1+
243.82083	90	
243.88815	74	
244.84396	72	
244.94032	2894	
245.00424	136	
245.88836	80	
246.15782	90	
246.83087	80	
246.97274	124	
247.39250	76	
248.85090	356	1+
248.91666	78	
249.96412	72	
250.65377	182	
250.90605	142	
251.85070	72	
252.47457	120	
253.88523	96	
254.83527	84	
255.04462	72	
255.07417	76	
255.14109	138	
255.16049	74	
256.90078	128	
257.82962	240	1+
258.05586	76	
258.89487	74	
258.95424	84	
259.97270	92	
260.82700	80	
261.83504	70	
261.95859	80	
263.07643	242	1+
263.35738	92	
263.79997	94	
264.99398	76	
265.06020	156	
265.39790	80	
266.18852	94	
266.88569	94	
267.05255	84	
267.07891	80	
267.43421	104	
268.88979	92	
268.92609	78	
268.95665	118	
268.99075	82	
271.52631	72	
272.16177	92	
272.43695	78	
272.84798	126	
272.87528	72	
272.99280	76	
274.38230	78	
274.84757	110	
276.80941	92	
276.96389	78	
277.92479	78	
278.82928	194	1+
279.01873	78	
279.09168	1072	1+
279.41085	90	
279.59577	76	
280.91535	80	
281.79068	80	
282.08792	88	
282.27503	76	
282.87374	192	1+
282.88902	76	
283.06879	170	1+
283.14521	148	
284.29302	642	1+
284.86377	74	
285.84735	86	
285.91396	108	
285.96875	74	
286.43210	76	
287.83974	92	
287.87308	82	
289.78221	76	
289.89720	166	
290.87022	72	
291.12793	102	
291.80413	120	
292.86300	184	1+
293.13429	86	
293.92735	90	
295.83139	74	
296.87765	74	
297.82458	70	
300.81424	74	
300.99887	76	
301.05394	86	
302.81411	76	
303.82136	80	
305.02969	78	
305.91821	72	
306.88778	84	
307.27057	88	
307.79781	116	
307.88889	74	
308.66503	72	
309.85913	72	
310.27443	86	
313.86401	86	
314.07968	82	
315.83639	214	1+
316.80117	92	
317.85779	78	
318.81296	96	
320.21752	78	
320.43292	100	
320.76928	92	
321.07360	100	
322.26215	76	
323.00777	88	
323.83577	80	
325.09866	72	
325.90317	116	
326.28633	96	
END IONS

###FS:    #m/z: 340.94079 #charge 1+
###MS: 82
###MSMS: 84
BEGIN IONS
TITLE=Cmpd 62, +MS2(340.9408), 28.0-35.0eV, 1.8min #84
RTINSECONDS=107.144
SCANS=82,84
PEPMASS=340.94079	850956
CHARGE=1+
174.93146	80	
182.83526	80	
190.95257	110	
192.92632	216	
194.04000	84	
194.91844	84	
199.88691	78	
204.88460	86	
209.10512	92	
210.93756	196	
212.87684	158	
213.00105	92	
213.88460	110	
213.93963	1132	1+
214.00748	86	
215.85502	96	
215.88729	326	
215.91783	84	
217.89166	242	1+
218.91608	78	
222.84176	124	
222.92368	78	
222.97493	114	
225.86482	80	
225.89444	156	
226.83335	90	
226.87148	122	
226.97352	80	
228.84097	158	
228.95202	154	
230.44990	96	
230.88912	206	
231.88992	150	
231.95036	1046	1+
233.86420	86	
233.89909	328	
234.87772	82	
236.83675	82	
238.86700	82	
238.88833	106	
240.83274	178	
241.60566	114	
241.80236	80	
241.84297	478	
242.83583	80	
242.94307	120	
242.99146	86	
243.05728	170	1+
243.83029	344	1+
244.95730	80	
245.79965	80	
245.82985	178	
245.87655	86	
246.94742	102	
246.97592	170	
247.43095	80	
247.94151	82	
248.89784	174	1+
249.00088	82	
249.03762	114	
249.96362	104	
250.83252	78	
251.40075	82	
252.87606	126	
253.92050	88	
253.96164	138	
254.13180	84	
254.92125	122	
254.96664	498	1+
255.87130	86	
255.95929	436	1+
256.85477	88	
256.89702	124	
256.91561	78	
257.85283	126	
258.80881	82	
258.85839	116	
259.84904	124	
259.96408	264	
260.03607	78	
260.83701	282	
261.54112	112	
261.83976	286	
262.09975	78	
262.85073	152	
263.05852	88	
263.97351	80	
265.86333	132	
266.00225	164	1+
266.03643	90	
266.84123	132	
268.24186	80	
268.84290	158	
268.91619	88	
270.83187	352	1+
270.97387	78	
271.78808	116	
272.97454	188	
273.00095	88	
273.02742	84	
273.84968	130	
274.85882	306	
274.89020	118	
275.91330	134	
276.03436	86	
276.11586	82	
276.85583	580	1+
276.87558	138	
277.91986	158	1+
278.84568	2020	1+
278.96109	98	
278.99017	134	
279.09317	92	
281.85971	134	
282.81009	114	
283.39881	100	
285.78931	80	
285.88268	78	
289.00926	92	
289.78849	120	
290.85575	112	
291.80608	120	
292.44492	78	
292.84880	120	
292.87373	88	
293.80106	84	
293.84277	268	1+
294.43295	78	
294.86907	150	
295.99593	188	1+
296.87764	132	
299.79949	130	
299.87203	144	
300.86655	120	
300.90685	82	
301.86461	190	1+
302.93911	104	
307.24901	98	
307.44086	98	
307.88636	84	
311.03611	86	
311.88536	146	
311.93117	90	
316.18954	92	
318.93126	80	
319.75200	84	
321.87659	84	
322.85454	158	1+
322.94337	96	
323.12695	80	
324.89400	160	
325.18978	78	
326.92109	78	
327.87873	172	1+
328.99566	86	
330.22405	78	
330.87259	134	
334.87059	78	
336.78972	92	
337.09207	82	
337.49546	80	
337.78892	82	
339.78699	84	
342.20636	104	
342.30375	84	
345.09151	78	
345.36887	86	
346.18360	86	
END IONS

###FS:    #m/z: 507.84542 #charge 1+
###MS: 82
###MSMS: 85
BEGIN IONS
TITLE=Cmpd 63, +MS2(507.8454), 28.2-35.2eV, 1.8min #85
RTINSECONDS=107.916
SCANS=82,85
PEPMASS=507.84542	107092
CHARGE=1+
196.01733	234	
197.02060	134	
209.94034	156	
210.03254	232	
214.88356	228	
222.97363	120	
224.04648	140	
227.95481	150	
232.89610	994	1+
235.92052	132	
236.88606	260	
238.06634	298	1+
240.07901	150	
250.90870	214	
252.90302	136	
255.14306	280	1+
255.79280	140	
258.87851	258	
265.84422	196	1+
266.16805	236	
266.42590	148	
267.82245	190	1+
267.89759	146	
269.12134	140	
273.80584	240	1+
275.84250	132	
277.90949	160	
278.83197	380	1+
278.91505	234	1+
279.10707	148	
279.88553	162	
280.82731	134	
280.87660	242	
285.85552	132	
286.38798	208	1+
286.93969	154	
287.04129	130	
287.85420	1562	1+
287.90722	170	
289.85716	132	
289.87886	672	
290.86884	590	1+
290.89926	144	
291.87456	332	1+
293.87232	556	
294.87639	320	
295.81828	140	
296.84901	420	1+
298.88389	338	1+
299.88923	238	1+
301.84782	538	1+
302.82254	292	1+
302.88349	138	
303.86949	1234	1+
304.12129	244	1+
304.89800	132	
305.86335	1788	1+
307.77432	128	
307.88919	576	
308.14101	1032	1+
308.80635	202	1+
308.87518	1840	1+
310.15657	602	1+
311.21890	102	1+
311.86240	140	
311.88534	1100	
312.35521	142	
312.81525	158	
312.87193	402	
312.90987	154	
313.88902	174	
314.86512	870	1+
315.81741	412	1+
316.82127	284	1+
316.85826	158	
317.77137	132	
317.88052	284	1+
318.82027	124	
318.88427	190	1+
318.93704	166	
319.86527	130	
320.82284	256	1+
321.86049	132	
321.87958	126	
321.91085	220	1+
322.88871	200	
323.87450	936	1+
323.96641	130	
324.86398	126	
325.35825	198	1+
325.90060	206	
326.11008	184	1+
326.88232	5646	1+
327.15636	218	1+
328.87957	586	
329.79832	136	
329.82663	382	1+
329.89593	156	
330.15567	142	
330.83260	252	1+
330.88033	120	
332.87095	778	1+
332.89071	298	1+
333.82660	184	
334.86152	256	1+
335.88462	232	
336.94443	122	
337.01674	208	1+
337.87600	758	1+
338.02186	176	1+
340.33678	162	1+
340.86585	236	1+
342.89760	438	1+
343.84093	198	
343.87565	176	
344.86485	202	1+
345.37088	146	
346.81357	162	
347.13029	272	1+
347.77519	332	
347.87991	162	
348.39644	130	
348.72866	140	
348.80485	136	
348.85099	128	
348.90532	202	1+
349.75979	204	
349.80122	138	
350.77505	164	
350.80779	264	1+
350.88342	428	1+
352.77666	208	
353.84853	266	1+
353.89414	162	
354.87559	124	
354.90486	146	
355.88503	166	
356.20007	278	1+
356.89025	156	
357.85134	228	
359.84971	312	1+
362.36957	134	
362.89371	122	
363.78348	398	1+
366.72976	264	1+
366.83472	332	1+
367.70920	156	1+
367.76968	436	1+
367.81485	134	
367.86689	248	1+
368.81811	216	
368.89365	440	1+
369.77973	178	
369.83542	368	
370.83628	254	
371.80420	238	
371.83206	400	1+
371.86891	170	
372.18316	138	
372.77924	578	1+
373.86759	138	
373.90195	404	1+
374.81614	434	1+
375.79303	406	1+
376.73776	130	
377.88761	126	
379.00454	222	1+
380.75066	134	
380.85012	134	
381.80939	208	1+
381.84129	466	1+
382.36977	224	1+
382.71839	126	
384.84934	442	
384.90822	210	1+
385.84989	290	
386.84414	786	1+
388.77834	216	1+
389.02062	128	
389.19890	498	1+
389.83559	1296	1+
390.05823	190	1+
390.77740	462	1+
392.67089	128	
392.82629	1290	1+
393.81807	498	1+
395.77416	134	
395.87063	228	1+
396.74017	122	
398.72535	206	
399.69231	152	
399.80337	142	
399.84917	1376	1+
402.96369	184	1+
403.87090	540	1+
405.86075	526	
406.77708	136	
406.84875	138	
407.74731	550	1+
407.85268	2200	1+
408.17353	256	1+
408.74995	356	1+
408.85205	1604	1+
409.73144	236	
410.83617	1830	1+
411.09868	274	
411.80552	272	1+
412.74709	126	
412.77788	132	
412.83987	760	1+
412.87099	130	
413.07194	134	
415.80029	212	1+
416.68417	164	1+
416.88116	218	
417.74025	200	1+
417.86124	454	1+
418.14771	178	1+
419.87805	208	1+
420.96215	198	1+
421.88080	320	
422.75032	186	
422.86523	288	
423.86751	1028	1+
425.13325	118	1+
425.76029	784	1+
425.87203	248	
426.85850	860	
427.73927	364	
427.84681	2762	1+
428.09470	146	
428.73356	172	
428.74631	170	
428.84748	2306	1+
429.12535	120	1+
429.87300	144	
430.75552	306	1+
430.80567	134	
430.84317	294	
431.68541	404	1+
431.86696	1034	1+
432.68738	256	1+
433.21053	146	
433.85512	494	1+
435.71677	326	1+
438.83814	126	
439.27431	144	1+
439.86776	232	1+
439.89215	234	1+
440.12890	132	1+
440.68936	132	
440.96332	168	1+
442.67913	316	1+
444.87264	1684	1+
445.71201	168	
445.74372	144	
446.71023	918	1+
446.77522	278	1+
446.88280	382	
447.71206	782	1+
447.88665	194	
448.76511	274	1+
448.86627	128	
449.88012	938	1+
450.70550	294	1+
450.86729	458	1+
451.75446	206	1+
451.86958	388	1+
453.16694	150	
457.90109	460	1+
462.88571	992	1+
465.72121	140	
466.72935	168	1+
467.88999	1348	1+
469.81619	198	1+
470.73528	126	
473.73025	158	
481.18540	210	1+
482.22215	124	
482.34855	126	
485.89699	918	1+
487.28309	172	1+
489.23095	146	
490.22930	172	1+
491.90837	136	
492.43551	142	
509.28867	152	
END IONS

###FS:    #m/z: 363.95664 #charge 1+
###MS: 86
###MSMS: 87
BEGIN IONS
TITLE=Cmpd 64, +MS2(363.9566), 28.0-35.0eV, 1.9min #87
RTINSECONDS=111.6
SCANS=86-87
PEPMASS=363.95664	510346
CHARGE=1+
182.86738	114	
184.06601	110	
185.94340	100	
188.44146	98	
189.86379	856	1+
190.94277	112	
191.85913	968	1+
196.88397	344	1+
197.44312	96	
200.94734	260	
202.87492	214	1+
203.75426	90	
205.94833	200	
207.94738	218	
208.95271	106	
209.86698	188	
209.94386	2926	1+
210.88467	430	1+
212.87854	3064	1+
214.89035	216	
215.92130	104	
219.78692	108	
222.15639	88	
222.95173	930	
223.88853	114	
223.94721	3156	1+
224.88738	558	1+
224.94928	2700	1+
224.97002	222	
226.79772	90	
226.94740	15656	1+
227.01265	98	
227.09105	114	1+
228.22582	106	1+
228.47189	88	1+
228.89689	754	1+
228.94264	17796	1+
229.08450	90	
229.74447	114	1+
230.05623	108	
230.83840	200	
230.88893	4836	1+
231.01864	200	1+
231.82996	102	
234.88042	172	1+
234.92677	130	
235.12609	92	
235.99462	98	
239.04714	90	
239.06987	126	
240.93931	1036	
240.96151	958	1+
241.89674	234	1+
241.93967	3980	1+
242.86094	104	
242.94174	2536	1+
242.95938	1410	1+
243.83430	148	
243.97356	142	
244.95780	8220	1+
245.31096	88	
245.81288	94	
245.94331	354	
246.44116	88	
246.90152	312	1+
246.91700	150	
246.95333	7954	1+
247.82719	98	
248.14659	142	1+
248.47053	116	
248.80399	124	
248.90011	1198	1+
249.82916	138	1+
250.89616	322	
250.97249	386	1+
251.06801	150	
251.80350	94	
252.88764	96	
252.95281	86	
253.07976	102	
253.90457	266	
256.39176	86	
256.40735	86	
258.84733	86	
258.97484	180	
259.85200	86	
259.97111	132	
260.83479	118	
260.96862	774	1+
261.82745	392	1+
261.88097	112	
262.81999	146	
262.88483	184	1+
263.97825	258	1+
264.09118	134	
265.58594	88	
265.78633	110	
265.98532	108	
266.81698	228	
266.97843	96	
267.92285	152	
267.97350	1510	1+
268.83354	94	
268.96487	1414	1+
269.06746	84	
269.40735	156	
269.87385	140	
269.96953	1208	1+
270.37154	86	
270.44933	88	
270.85749	318	1+
270.94232	102	
271.91694	156	
272.17134	122	
272.84575	138	
274.10585	84	
274.12425	94	
275.84585	192	1+
277.82380	92	
278.36717	116	
278.84219	688	1+
279.79064	632	1+
280.10175	118	
280.83625	284	1+
281.12923	92	
281.87181	190	1+
281.96782	110	
282.79345	318	1+
283.07201	130	
283.85186	310	
283.98391	92	
284.82463	142	
285.78804	122	
285.84626	152	
286.81325	216	1+
287.03372	90	
287.87721	136	
289.40405	104	
289.86569	112	
292.38207	90	
292.93661	108	
293.38673	96	
293.42433	86	
294.05367	88	
295.78882	86	
295.84300	112	
296.81111	144	
297.80494	112	
298.41580	94	
298.80795	300	
299.80321	226	
299.86434	130	
300.47055	90	
300.80366	678	1+
300.87219	154	
301.86089	240	
301.90068	250	1+
302.85272	904	1+
303.13551	218	1+
303.75923	90	
303.80590	184	
303.83035	96	
303.85454	758	1+
304.81355	118	
305.83404	90	
305.90094	90	
307.84824	128	
308.31342	90	
308.75093	86	
309.14807	92	
310.49025	90	
311.39810	94	
311.88705	100	
312.86661	88	
313.84795	106	
314.81422	110	
315.83674	128	
315.85536	134	
315.93924	92	
316.81108	108	
317.85898	166	1+
318.36356	118	
318.80651	90	
320.81015	414	1+
320.82034	102	
320.92384	290	1+
320.99392	86	
321.05735	86	
321.81563	290	1+
323.23609	122	
324.04575	90	
324.85060	86	
326.82158	288	1+
326.87248	236	1+
327.27669	86	
328.03858	104	
329.87475	104	
329.89137	86	
331.83030	112	
336.94172	434	1+
338.87096	100	
338.89543	88	
339.83413	166	1+
340.82573	156	1+
340.93928	454	1+
340.96499	88	
342.81726	214	1+
343.02574	144	
344.11223	88	
344.80007	174	1+
347.84886	224	1+
348.79055	92	
351.10633	104	
353.88433	102	
359.75953	96	
363.30991	200	1+
END IONS

###FS:    #m/z: 507.84500 #charge 1+
###MS: 86
###MSMS: 88
BEGIN IONS
TITLE=Cmpd 65, +MS2(507.8450), 28.2-35.2eV, 1.9min #88
RTINSECONDS=112.373
SCANS=86,88
PEPMASS=507.84500	128068
CHARGE=1+
196.01595	576	
214.88280	428	1+
224.12078	126	
224.97514	150	
232.89585	808	1+
234.89255	140	
236.88665	372	1+
237.85791	164	
238.06007	158	
241.85326	186	
246.97388	146	
249.90402	330	1+
250.96726	218	
252.07660	296	1+
256.79307	202	1+
257.87202	130	
264.85393	258	1+
266.09969	270	1+
266.16254	186	
268.86274	184	1+
278.83278	426	1+
279.10381	252	1+
280.16739	144	
280.39457	132	
280.83037	388	1+
280.84776	126	
282.88033	216	1+
285.85832	286	1+
287.85132	2526	1+
288.11511	126	
289.85543	518	1+
289.88248	268	
290.86143	364	1+
291.80636	200	1+
293.87433	694	1+
294.09487	216	1+
294.85998	172	1+
294.97331	246	1+
296.85623	488	1+
298.81150	180	1+
298.87197	134	
299.86075	124	
300.85675	234	
301.84863	324	1+
303.86568	1486	1+
305.82102	236	1+
305.86338	2464	1+
307.81088	240	1+
307.88830	592	
307.97412	144	1+
308.14169	810	1+
308.87414	1742	1+
310.15911	768	1+
310.59324	142	
311.83331	182	1+
311.88256	1428	1+
312.01465	140	1+
312.40621	138	
313.86155	1018	1+
314.86236	764	1+
315.82163	204	
316.86555	514	1+
317.79170	158	
318.82695	140	
318.85750	916	1+
319.86072	616	1+
319.88001	174	
320.90071	168	
321.87132	128	
321.88393	142	
323.87056	1126	1+
325.82300	180	1+
325.90188	340	
326.88386	4840	1+
327.77461	240	1+
328.87999	270	
329.88438	358	
330.05925	206	
330.16346	124	
330.82691	216	1+
330.84833	268	1+
330.88732	296	
331.78196	252	1+
332.10320	82	1+
332.87286	720	1+
333.76854	186	
335.83540	312	1+
335.85897	278	1+
335.88609	174	1+
336.94287	192	1+
337.80359	134	
337.82890	234	1+
337.87507	464	1+
339.06893	154	
339.36377	138	
339.89285	190	1+
340.98622	158	
342.87623	382	1+
346.08723	124	
347.77722	254	
347.85432	138	
348.17626	188	
348.64174	182	
348.78086	126	
348.84222	140	
348.88946	264	
349.03067	130	1+
349.16613	140	
349.72497	202	
349.76456	214	
349.81336	124	
349.84905	234	
349.88638	138	
350.76099	212	
350.83568	186	
350.88394	304	
351.76402	124	
351.85445	180	
351.88339	204	
352.80268	180	1+
352.89112	412	1+
353.85462	392	1+
354.04570	138	
355.83006	352	1+
355.86196	150	
355.89421	132	
356.92127	172	
357.03268	148	
357.87728	388	1+
358.87794	304	1+
360.09605	140	
360.74905	172	1+
364.78809	526	1+
365.78989	388	1+
365.82906	136	
366.72182	180	
366.83981	322	
367.70678	164	
367.76752	208	
367.79378	150	
367.84022	176	
368.10808	130	
368.76863	358	1+
368.83548	228	
368.89517	350	1+
369.23259	136	
369.76829	252	1+
369.83879	1008	1+
370.80314	182	
371.18823	154	
371.71784	200	1+
371.81254	194	
372.78119	208	
373.77793	150	
373.82512	156	
373.87071	132	
374.81501	464	1+
375.74274	144	
375.79913	234	1+
376.76274	258	1+
378.38759	130	
378.73994	206	
380.85247	150	
381.73747	328	1+
381.83998	584	1+
383.88287	350	1+
384.74741	178	
384.84909	842	1+
386.77805	446	1+
386.81628	268	1+
386.86220	186	
387.78002	322	1+
387.84806	558	1+
387.89521	234	1+
388.37581	134	
389.19702	338	1+
390.83916	762	
390.88545	270	1+
391.15165	154	1+
391.84104	736	
392.73107	302	1+
392.82599	1428	1+
393.84823	362	1+
394.78326	144	
395.80665	176	
396.74745	124	
398.73268	160	
399.79494	220	1+
399.85058	1118	1+
400.02116	226	1+
400.71873	142	
401.75341	148	
402.77303	202	1+
402.82417	154	
402.86813	124	
403.87120	506	
404.72507	154	1+
404.85079	580	1+
404.87347	284	
405.77515	148	
405.85294	436	1+
406.80300	214	1+
407.76028	492	1+
407.86689	508	
408.85256	2002	1+
409.74028	458	1+
410.83660	2254	1+
412.72495	126	
412.84181	538	1+
414.69052	132	
414.77693	248	1+
414.82367	142	
415.85964	162	
416.87458	128	
417.71104	212	1+
417.79562	194	1+
417.85975	342	1+
420.87752	166	
421.74448	124	
421.81933	312	1+
421.88495	550	
422.86685	1346	1+
423.75823	166	
423.86942	1012	1+
424.78742	160	
425.75849	318	
426.76198	208	
426.83261	126	
426.86103	1570	1+
426.88909	206	
427.74378	936	1+
427.88388	244	
428.48058	130	
428.70315	142	
428.84674	3064	1+
429.68388	206	1+
429.88337	198	
430.84912	314	
431.86417	572	
432.70150	218	
432.80269	126	
432.87326	350	
433.13196	130	
433.85464	454	1+
434.88931	154	
435.85797	128	
437.73269	304	1+
439.07474	130	
439.90254	150	
440.87816	178	1+
441.27364	124	
443.88750	148	
444.74095	124	
444.87271	2140	1+
445.75309	242	
446.70970	632	1+
446.75496	146	
446.88343	540	1+
447.71184	516	1+
447.79800	294	1+
448.91765	168	1+
449.70241	182	
449.87797	888	1+
450.75794	128	
451.76206	134	
452.86755	136	
457.85985	134	
458.90474	240	
462.88479	1230	1+
465.72105	246	
465.89418	182	
467.70625	150	
467.88913	942	1+
468.73580	326	1+
468.93987	138	
469.10030	124	
469.89138	166	
485.90278	668	1+
505.28010	198	1+
509.27998	164	
510.12425	136	1+
510.25965	186	1+
510.71736	192	1+
END IONS

###FS:    #m/z: 674.95640 #charge 3+
###MS: 86
###MSMS: 89
BEGIN IONS
TITLE=Cmpd 66, +MS2(674.9564), 20.2-25.3eV, 1.9min #89
RTINSECONDS=113.146
SCANS=86,89
PEPMASS=674.95640	44184
CHARGE=3+
243.14730	290	
244.08865	198	
253.16384	6964	1+
254.43774	136	1+
261.09961	118	
270.08835	260	1+
270.18976	7762	1+
271.11763	158	
274.11961	416	1+
289.09310	124	
289.13084	288	1+
290.07665	462	
290.11402	326	
292.05866	136	
307.14043	4042	1+
321.06498	120	
321.19389	144	
326.17912	132	
327.21405	152	
329.08775	126	
329.18854	206	1+
331.14244	496	1+
338.18272	150	
338.25166	218	
347.09856	804	1+
353.63231	154	
354.17720	638	1+
359.10058	148	1+
361.74713	118	
366.68698	150	
368.24684	216	
371.20344	204	
372.20718	170	
373.77969	220	1+
374.84086	182	1+
390.78607	118	
394.88357	204	1+
401.80557	264	1+
402.80801	210	1+
404.12078	314	
404.86366	122	
417.19000	758	
418.13670	550	1+
418.17323	1202	1+
418.36376	126	1+
418.87149	204	1+
419.13888	370	1+
422.11448	142	
424.88427	226	1+
435.20107	1672	1+
437.20115	120	
438.05086	88	1+
439.89021	206	1+
441.32457	118	
441.86984	136	
443.93149	130	1+
447.80775	250	1+
449.30351	214	1+
450.11075	136	
452.14794	182	
458.12727	124	
458.77435	122	
460.77450	124	
460.80096	208	1+
462.77485	122	
465.01331	152	1+
465.73529	150	
465.76452	246	1+
468.77776	232	1+
468.85021	252	1+
469.54819	98	1+
470.25673	126	
471.63892	264	
474.90580	148	
475.32553	212	1+
475.71841	160	
477.78288	144	
477.83435	134	
478.78247	230	1+
480.83034	316	1+
480.85452	146	
485.68195	138	
487.21294	182	1+
488.77546	164	
491.76817	134	
493.72563	558	1+
493.84110	380	1+
494.84263	316	1+
495.30242	2060	1+
495.70063	130	
496.89597	156	
497.14655	118	
497.18551	118	
497.28757	262	1+
497.73438	400	1+
497.86058	154	
498.31401	132	
498.67585	140	
498.84298	754	1+
499.23965	172	1+
500.73909	240	
502.72671	188	
504.83634	128	
504.86465	524	1+
506.22410	178	1+
508.71852	404	1+
508.74813	200	
509.76702	152	
510.27267	296	1+
510.30346	142	
510.66913	272	
510.74089	236	1+
510.83117	162	
511.32761	270	1+
511.66399	1856	1+
511.74273	166	1+
511.76834	138	
511.79509	138	
512.26756	268	1+
512.66660	1634	1+
512.85696	1618	1+
513.19566	120	1+
513.90234	184	1+
514.11698	150	1+
515.77083	240	1+
515.95676	118	
516.68078	134	
516.80864	244	
517.74961	548	1+
518.11202	220	1+
518.72395	274	1+
519.26673	690	1+
519.78280	170	
520.85072	436	1+
521.77692	140	
521.80828	166	1+
521.85619	334	1+
522.29090	254	1+
523.77152	216	1+
523.80960	280	1+
524.82967	126	
526.69600	142	
528.66073	196	1+
531.85395	154	
533.70110	320	1+
534.70043	228	1+
534.83536	136	
535.88338	158	
536.88017	134	
537.71868	488	1+
538.64862	184	1+
539.92140	152	1+
541.67543	196	1+
541.79602	182	
544.68784	190	
546.22638	680	1+
546.27519	140	
547.62598	700	1+
548.39795	132	
549.60476	748	1+
550.67190	972	1+
550.68534	242	
551.57636	154	1+
551.83845	126	
553.29670	236	1+
553.65669	126	
554.00096	212	1+
554.86098	124	
558.02339	276	1+
558.79832	162	
560.73545	144	
561.27536	1442	1+
561.77768	228	
562.82112	152	
563.72572	308	1+
564.24384	3332	1+
565.60038	174	1+
565.63565	706	1+
566.24488	430	1+
567.80573	250	1+
568.61355	352	1+
568.70388	176	
568.75461	242	1+
568.92624	194	1+
569.92954	154	1+
570.23512	466	1+
570.65357	166	
570.82407	588	1+
570.89770	168	1+
572.39769	126	1+
572.61829	1556	1+
572.94043	136	
573.65493	428	1+
573.69230	236	1+
573.74981	182	
574.75456	724	1+
574.81603	256	1+
575.05476	178	1+
575.23596	138	
575.64327	354	1+
576.52855	144	1+
576.82088	188	
577.68484	238	1+
577.82123	130	
578.16734	584	1+
579.18432	388	1+
582.68278	196	1+
583.85501	340	1+
584.77812	182	1+
587.79673	270	1+
588.63060	174	
589.66733	194	
590.63097	966	1+
591.69612	162	
591.78046	282	1+
592.63619	358	1+
593.63465	500	1+
593.70690	620	1+
593.75623	470	
593.85545	294	1+
594.83067	150	
595.36293	1506	1+
595.58638	332	1+
595.69791	118	1+
595.75514	124	
595.93198	130	1+
596.63768	652	1+
596.66958	312	1+
596.76095	576	1+
596.80192	488	1+
596.82485	290	1+
597.50680	152	1+
597.63951	486	1+
597.67199	220	1+
597.76644	438	1+
597.86917	152	
598.80960	142	
598.88007	126	
599.24845	132	1+
600.86835	334	1+
603.83489	134	1+
606.32962	154	
607.60000	246	1+
610.25042	116	
611.72393	942	1+
612.76420	460	1+
614.71708	192	1+
615.31336	198	1+
615.77016	140	
615.79818	498	1+
616.18910	160	1+
616.67157	144	
617.82863	272	1+
620.21583	126	
621.21276	322	1+
623.35937	7202	1+
623.41844	210	
623.56019	218	1+
627.78603	402	1+
628.78889	342	1+
629.18018	164	1+
631.66290	142	
631.82661	128	
633.78204	526	1+
636.91875	88	1+
637.82458	292	1+
638.81900	342	1+
638.94280	248	
640.30663	164	
640.38644	196	1+
652.70979	250	1+
653.54493	144	
655.24470	292	1+
661.27268	226	1+
661.80962	126	
662.69822	124	
670.22092	216	1+
670.94136	198	
670.96997	124	
671.29836	334	1+
672.19407	274	1+
672.26821	434	1+
674.27069	208	
674.36622	514	1+
674.77440	202	1+
675.46308	182	1+
681.24396	366	1+
683.26247	210	1+
692.32139	908	1+
693.29777	118	
700.26564	4322	1+
704.27867	122	
706.25817	582	1+
707.38474	230	
708.25790	142	1+
717.30777	272	1+
719.24345	312	1+
720.24835	242	1+
721.16801	130	
724.27388	9906	1+
728.27086	142	
731.28049	398	1+
737.73509	152	1+
738.20562	278	1+
739.28861	330	1+
742.22353	94	1+
744.35856	180	1+
748.27856	178	
749.39330	2890	1+
755.39530	1038	1+
756.20024	156	1+
756.40010	534	1+
757.29035	1784	1+
757.39070	182	1+
758.13922	86	1+
758.25717	192	1+
759.21226	176	1+
760.27163	138	
764.64252	86	1+
765.34844	428	1+
766.34744	414	1+
767.98121	96	1+
774.31505	1146	1+
775.36587	130	
778.32370	242	1+
781.29511	154	1+
783.07612	162	1+
783.38835	5732	1+
783.74018	204	1+
786.78117	326	1+
792.46168	198	1+
793.30034	472	1+
794.45192	144	1+
795.25541	158	1+
800.29238	152	
800.80882	196	
802.33443	570	1+
804.27466	206	1+
804.45134	166	1+
805.28649	156	1+
807.34175	150	1+
810.48319	152	1+
811.40233	494	1+
812.40828	752	1+
812.62102	88	1+
813.45192	536	1+
816.32190	176	1+
823.38666	706	1+
823.44066	136	1+
824.37673	328	1+
827.30530	212	1+
828.37441	106	1+
828.82461	132	
832.34332	134	
832.79128	136	
836.36258	198	1+
837.56019	272	1+
840.40815	5422	1+
841.73613	316	1+
843.39140	238	1+
847.34971	220	1+
847.52075	542	1+
850.23426	120	1+
850.45364	194	1+
853.35545	128	
856.37438	272	
857.38356	226	
858.43420	532	1+
859.66542	620	1+
861.37168	170	
864.42431	90	1+
864.98078	186	1+
866.27888	2626	1+
867.27842	2244	1+
867.34362	170	
868.34879	1292	1+
868.68314	122	1+
869.84201	204	
870.37300	588	1+
872.40376	254	
876.06118	220	1+
876.57062	232	1+
876.71714	226	1+
876.86395	122	
876.96816	238	1+
877.02421	96	1+
877.51130	370	1+
878.42567	124	
878.65183	136	1+
880.44419	106	1+
883.58001	430	1+
884.30174	29080	1+
884.40342	476	1+
884.78812	104	1+
884.87324	212	1+
885.41428	282	1+
885.62377	226	1+
886.40503	312	1+
886.78294	242	1+
886.83488	602	1+
888.35224	268	1+
888.67428	326	1+
889.30281	404	1+
889.33984	400	1+
889.39240	194	1+
890.87207	98	1+
891.28701	208	1+
891.39730	88	1+
894.38835	98	1+
894.52855	120	
895.58252	254	1+
896.46589	122	1+
898.39455	94	1+
900.62251	164	1+
903.28146	424	1+
908.28734	118	
908.46378	196	1+
908.57933	124	1+
909.25746	170	1+
911.62850	298	1+
912.38626	260	1+
913.38425	192	1+
913.38909	366	1+
914.44080	160	1+
915.37697	288	1+
917.34001	122	
917.57955	250	1+
918.45926	170	1+
919.05470	108	1+
920.40155	330	1+
923.40787	116	
923.88399	244	1+
925.39561	164	1+
931.57511	132	1+
933.27766	372	1+
934.39949	208	1+
937.62299	148	1+
939.61234	178	1+
940.30545	644	1+
941.45745	1718	1+
943.54142	244	1+
944.44339	402	1+
944.54794	358	1+
947.32529	402	1+
947.41678	184	1+
948.36876	208	1+
951.49972	254	1+
952.42738	974	1+
952.59971	198	1+
952.67303	316	1+
954.45640	182	1+
955.38054	326	1+
956.62376	478	1+
958.43010	468	1+
960.07612	478	1+
963.59340	152	1+
964.49218	300	1+
966.32882	144	1+
966.59353	214	1+
967.16494	156	1+
967.59232	144	1+
968.82961	206	1+
969.45275	13918	1+
969.55567	338	1+
973.03468	136	1+
974.47474	226	1+
974.70122	114	1+
974.99386	96	1+
976.41823	332	1+
976.73490	86	1+
977.63427	246	1+
978.29411	386	1+
978.90764	162	1+
981.46429	274	1+
982.29070	292	1+
983.47740	500	1+
985.62680	184	1+
986.40189	152	1+
988.42330	376	1+
988.45199	174	1+
990.05749	126	1+
991.43390	388	1+
992.43484	150	1+
994.58476	226	1+
996.58571	304	1+
997.38357	5858	1+
998.21036	152	1+
998.31986	198	1+
998.47899	1022	1+
999.32580	198	1+
999.49813	262	1+
1001.62020	486	1+
1002.33116	252	1+
1002.42236	214	1+
1004.22182	106	1+
1004.55303	216	1+
1004.60049	270	1+
1006.02744	114	1+
1007.55288	456	1+
1008.45974	970	1+
1010.46514	134	
1011.56312	238	1+
1013.87648	162	1+
1014.33216	184	1+
1014.67537	234	1+
1019.37896	460	1+
1019.39034	128	
1022.64119	600	1+
1024.12974	132	1+
1024.64180	494	1+
1024.89532	280	1+
1025.12946	104	1+
1026.06354	240	1+
1026.47436	15216	1+
1026.60463	542	1+
1027.28187	244	1+
1028.27231	340	1+
1029.40842	612	1+
1030.52091	394	1+
1033.40672	378	1+
1033.72097	332	1+
1034.54562	184	1+
1036.29514	322	1+
1036.38322	1262	1+
1037.38458	1068	1+
1038.45334	298	1+
1038.60539	334	1+
1039.18838	268	1+
1045.46102	230	1+
1045.51632	602	1+
1046.44052	328	1+
1048.53974	402	1+
1049.54191	332	1+
1051.15268	220	1+
1053.26923	96	1+
1053.68209	264	1+
1053.96513	216	1+
1054.31104	158	1+
1054.40593	18238	1+
1055.55155	248	1+
1056.54488	306	1+
1061.40728	298	1+
1061.84695	124	1+
1063.32954	322	1+
1064.59340	166	1+
1065.76921	98	1+
1067.20639	226	1+
1067.48651	326	1+
1068.49193	344	1+
1073.38783	632	1+
1074.59466	244	1+
1074.89345	204	1+
1076.53444	350	1+
1077.08396	178	1+
1077.61071	410	1+
1078.38053	234	1+
1079.92929	154	1+
1080.43197	186	1+
1080.51921	428	1+
1080.78800	238	1+
1081.39990	252	1+
1082.28670	224	1+
1083.33886	288	1+
1083.82603	194	1+
1088.63033	372	1+
1092.40378	170	1+
1093.54765	1326	1+
1093.66179	510	1+
1095.36582	176	1+
1095.65149	370	1+
1096.52464	424	1+
1098.39960	454	1+
1099.79032	250	1+
1100.52285	472	1+
1101.45311	440	1+
1101.53520	340	1+
1104.50281	514	1+
1104.59568	320	1+
1106.33289	300	1+
1107.22048	212	1+
1108.22750	174	1+
1109.06011	168	1+
1111.56183	7526	1+
1111.56290	322	
1112.33563	286	1+
1112.40267	282	1+
1112.53582	388	1+
1113.39986	280	1+
1115.15403	244	1+
1115.72603	192	1+
1116.22860	240	1+
1117.33521	180	1+
1120.29788	306	1+
1120.61493	244	1+
1121.30029	200	1+
1121.54096	668	1+
1122.37606	378	1+
1129.63221	284	1+
1130.54671	368	1+
1130.67877	398	1+
1137.35757	218	1+
1139.04501	168	1+
1139.14278	250	1+
1139.17480	174	1+
1139.55746	15578	1+
1140.02108	198	1+
1140.14620	208	1+
1141.46623	410	1+
1142.32030	370	1+
1142.69861	192	1+
1143.24837	202	1+
1149.37057	462	1+
1151.41110	332	1+
1152.79070	308	1+
1153.34965	216	1+
1156.58337	1276	1+
1157.65720	292	1+
1158.48643	604	1+
1159.33630	396	1+
1161.54207	192	1+
1162.44744	280	1+
1165.42989	1206	1+
1165.50113	138	
1169.50432	410	1+
1173.65416	358	1+
1175.40029	266	1+
1176.29447	256	1+
1176.53135	252	1+
1177.50917	254	1+
1178.14276	370	1+
1178.50315	326	1+
1180.42982	236	1+
1183.45043	2006	1+
1183.46014	1338	1+
1183.79023	112	1+
1184.46036	828	1+
1185.27062	266	1+
1187.51251	384	1+
1187.59527	234	1+
1190.32088	366	1+
1195.23709	294	1+
1198.35801	238	1+
1201.41090	202	1+
1202.79026	244	1+
1203.50302	650	1+
1204.44167	184	1+
1205.43905	370	1+
1206.52700	344	1+
1208.57737	760	1+
1209.39685	282	1+
1209.51794	184	1+
1212.64440	348	1+
1212.68370	504	1+
1213.55497	296	1+
1213.65036	302	1+
1214.36218	196	1+
1215.37160	226	1+
1219.55472	308	1+
1220.34567	278	1+
1222.40968	966	1+
1222.50494	176	
1223.23185	106	1+
1223.44886	802	1+
1226.24481	208	1+
1230.42890	358	1+
1232.51909	288	1+
1236.56598	288	1+
1240.46976	4138	1+
1240.57087	268	1+
1240.68522	220	1+
1241.46538	2484	1+
1242.56593	220	1+
1245.57257	186	1+
1248.72633	216	1+
1249.66709	146	1+
1250.30440	166	1+
1250.43800	218	1+
1250.60619	352	1+
1252.37395	200	1+
1253.47582	290	1+
1255.37147	242	1+
1255.47418	270	1+
1256.39991	304	1+
1257.59388	392	1+
1258.42550	412	1+
1258.72099	230	1+
1260.35987	366	1+
1261.20284	300	1+
1264.45057	158	1+
1268.73384	302	1+
1269.18640	254	1+
1269.25574	168	1+
1270.17636	164	1+
1270.25045	168	1+
1271.58433	800	1+
1274.30125	120	1+
1278.22337	174	1+
1278.48683	368	1+
1281.41001	216	1+
1281.57958	714	1+
1281.95464	218	1+
1282.13647	108	1+
1288.53576	340	1+
1291.42834	146	1+
1294.58192	228	1+
1295.50881	202	1+
1296.33868	308	1+
1297.41788	284	1+
1298.74809	334	1+
1299.58832	5714	1+
1299.66150	596	1+
1301.60413	328	1+
1305.45408	278	1+
1307.68597	216	1+
1308.60523	240	1+
1309.37569	196	1+
1309.61333	180	1+
1311.65065	482	1+
1312.42929	152	1+
1316.57926	402	1+
1318.55214	316	1+
1319.46449	332	1+
1320.46897	248	1+
1322.43975	376	1+
1324.56906	300	1+
1325.67575	204	1+
1326.14454	124	1+
1328.49902	118	1+
1332.51466	272	1+
1337.48522	128	1+
1340.58766	374	1+
1344.36667	228	1+
1345.21148	186	1+
1345.28581	188	1+
1347.46743	338	1+
1349.14400	310	1+
1350.32247	388	1+
1350.42303	204	1+
1350.78115	348	1+
1351.66067	204	1+
1353.37027	408	1+
1355.38791	254	1+
1359.61582	498	1+
1361.23977	418	1+
1361.42537	394	1+
1365.51468	420	1+
1367.39712	298	1+
1367.61097	630	1+
1368.42131	216	1+
1368.45203	452	1+
1382.49043	748	1+
1383.45262	264	1+
1383.46518	92	1+
1399.51565	4090	1+
1399.84486	1078	1+
1400.63918	220	1+
1401.51665	3148	1+
1403.31269	368	1+
1410.06834	376	1+
1411.67876	872	1+
1413.56015	366	1+
1415.48337	480	1+
1422.46396	384	1+
1428.64546	274	1+
1428.71354	212	1+
1430.43973	414	1+
1435.64599	260	1+
1439.73177	142	1+
1445.93732	386	1+
1447.54893	438	1+
1448.52997	224	1+
1448.93721	180	1+
1451.19599	128	1+
1451.33577	282	1+
1453.67176	4974	1+
1453.90950	192	1+
1455.54156	332	1+
1456.42405	334	1+
1456.92202	182	1+
1457.12124	164	1+
1457.62052	264	1+
1458.42903	326	1+
1458.81833	372	1+
1459.61950	1466	1+
1460.00058	190	1+
1465.63834	356	1+
1467.52578	524	1+
1468.52597	228	1+
1469.72308	262	1+
1469.94405	148	1+
1473.44790	292	1+
1473.69884	218	1+
1475.29368	376	1+
1478.42277	174	1+
1479.59919	206	1+
1480.60293	302	1+
1482.32818	176	1+
1487.74463	208	1+
1497.45559	240	1+
1497.65143	408	1+
1501.57119	380	1+
1505.32035	150	1+
1507.06599	218	1+
1509.54381	676	1+
1511.85397	258	1+
1515.15613	240	1+
1515.20182	136	1+
1515.79172	242	1+
1515.94479	208	1+
1517.20568	132	1+
1520.41302	196	1+
1522.15177	520	1+
1523.91788	288	1+
1524.92402	248	1+
1528.55804	666	1+
1530.59517	260	1+
1533.53333	234	1+
1539.60963	1000	1+
1541.51365	220	1+
1541.80062	322	1+
1541.98921	250	1+
1545.02390	160	1+
1553.26420	328	1+
1557.24543	480	1+
1559.63687	220	1+
1559.72527	634	1+
1561.67647	478	1+
1564.41177	162	1+
1566.06030	238	1+
1570.88942	212	1+
1571.64965	222	1+
1572.52582	316	1+
1575.87128	184	1+
1576.72708	226	1+
1579.90987	204	1+
1581.19855	258	1+
1581.50394	176	1+
1586.08193	114	1+
1588.66229	2586	1+
1593.14181	132	1+
1594.95129	256	1+
1595.85735	522	1+
1596.86049	476	1+
1601.96856	230	1+
1605.40100	262	1+
1605.68059	598	1+
1608.52372	372	1+
1611.41754	216	1+
1613.27459	248	1+
1615.66034	324	1+
1618.91114	256	1+
1620.49199	280	1+
1622.27340	222	1+
1622.50767	176	1+
1625.82407	254	1+
1627.79700	234	1+
1633.80617	378	1+
1635.23149	230	1+
1638.61883	180	1+
1641.49309	422	1+
1644.62808	274	1+
1645.73017	260	1+
1646.07320	348	1+
1648.14733	212	1+
1650.91468	356	1+
1653.39480	436	1+
1656.70933	354	1+
1657.65543	334	1+
1660.77558	322	1+
1662.40976	268	1+
1664.17753	366	1+
1664.83556	288	1+
1667.54029	476	1+
1675.69566	106	1+
1679.72769	322	1+
1679.97419	232	1+
1680.94548	234	1+
1684.13656	96	1+
1684.93558	262	1+
1686.44852	742	1+
1687.06947	222	1+
1687.71175	490	1+
1688.07717	304	1+
1690.81606	450	1+
1692.56815	208	1+
1697.27291	348	1+
1698.70787	184	1+
1700.39157	304	1+
1700.85698	468	1+
1704.65798	192	1+
1705.52798	272	1+
1705.83294	228	1+
1707.37382	254	1+
1709.14664	198	1+
1709.93446	402	1+
1711.83421	1580	1+
1712.03298	254	1+
1714.72585	358	1+
1716.10669	220	1+
1716.52714	216	1+
1716.71448	2454	1+
1717.80299	262	1+
1719.56643	258	1+
1719.56939	308	1+
1722.51525	214	1+
1725.13281	222	1+
1727.94918	244	1+
1731.27165	136	1+
1731.46406	484	1+
1732.87444	412	1+
1733.75554	622	1+
1733.85145	280	1+
1734.12893	130	1+
1735.07827	274	1+
1735.64431	1836	1+
1735.80939	706	1+
1738.86397	286	1+
1740.04936	368	1+
1742.59384	318	1+
1746.17759	240	1+
1749.37707	258	1+
1749.54223	634	1+
1752.51690	250	1+
1753.66559	14220	1+
1754.13745	224	1+
1754.51419	390	1+
1755.57815	156	1+
1759.91387	202	1+
1760.62726	180	1+
1761.77056	188	1+
1764.00318	346	1+
1764.74529	362	1+
1766.01128	232	1+
1766.25408	286	1+
1766.35082	134	1+
1766.38622	358	1+
1767.60193	12036	1+
1767.98476	254	1+
1768.11643	288	1+
1768.91742	430	1+
1769.69717	440	1+
1771.00417	322	1+
1771.73330	192	1+
1772.32921	416	1+
1773.31417	218	1+
1773.59405	1384	1+
1774.68825	778	1+
1775.73879	250	1+
1775.76009	120	1+
1777.31966	302	1+
1779.17791	154	1+
1779.42213	178	1+
1780.49460	328	1+
1780.77862	512	1+
1782.08259	476	1+
1782.39856	348	1+
1783.31026	218	1+
1784.09473	188	1+
1784.38450	430	1+
1785.56486	290	1+
1786.13854	254	1+
1786.84231	402	1+
1788.73477	128	1+
1796.73281	194	1+
1797.05778	148	1+
1804.98462	386	1+
1806.28670	280	1+
1813.81473	356	1+
1814.23911	234	1+
1818.09044	188	1+
1819.95606	248	1+
1827.10568	204	1+
1832.02979	242	1+
1832.32433	132	1+
1833.73766	422	1+
1839.11750	152	1+
1839.31031	312	1+
1841.67478	266	1+
1842.55088	250	1+
1842.68829	258	1+
1844.86378	244	1+
1848.58989	276	1+
1849.92115	200	1+
1851.18811	182	1+
1858.72725	366	1+
1861.70983	622	1+
1862.40400	208	
1862.67004	102	1+
1870.64799	220	1+
1870.77242	270	1+
1873.16542	202	1+
1874.60771	240	1+
1874.89004	178	1+
1875.49397	270	1+
1875.90973	190	1+
1876.74589	1510	1+
1878.23761	382	1+
1881.74301	220	1+
1887.38523	372	1+
1888.62405	352	1+
1888.98837	146	1+
1891.73862	320	1+
1891.82354	230	1+
1895.86586	364	1+
1896.68900	268	1+
1902.18628	220	1+
1906.50222	184	1+
1909.71809	362	1+
1909.97772	184	1+
1910.75599	456	1+
1913.22479	166	1+
1923.38622	234	1+
1924.07223	280	1+
1925.83145	254	1+
1931.85925	294	1+
1939.73669	158	1+
1946.05615	196	1+
1946.21945	234	1+
1948.11086	130	1+
1950.54310	212	1+
1951.88764	794	1+
1954.96081	328	1+
1956.69340	230	1+
1963.92774	242	1+
1965.46694	298	1+
1965.79344	312	1+
1968.62395	226	1+
1970.72777	248	1+
1975.68523	150	1+
1993.16766	132	1+
2002.69025	248	1+
2004.84236	3986	1+
2006.41466	242	1+
2010.12102	158	1+
2014.87267	222	1+
2016.13685	198	1+
2016.81323	232	1+
2020.44402	218	1+
2022.58388	214	1+
2022.84912	17448	1+
2023.70227	280	1+
2025.32675	286	1+
2026.20271	128	1+
2026.85220	1852	1+
2027.11082	294	1+
END IONS

###FS:    #m/z: 363.95667 #charge 1+
###MS: 90
###MSMS: 91
BEGIN IONS
TITLE=Cmpd 67, +MS2(363.9567), 28.0-35.0eV, 2.0min #91
RTINSECONDS=116.831
SCANS=90-91
PEPMASS=363.95667	445336
CHARGE=1+
177.40381	112	
177.94864	132	
187.93457	84	
189.86317	542	
191.46253	104	
191.85608	232	1+
191.93981	110	
192.10876	80	
196.88150	342	1+
200.89083	132	
200.90760	80	
200.94640	136	
206.91433	90	
207.87278	224	
207.95189	212	
209.87137	126	
209.92533	88	
209.94417	2250	1+
209.98679	84	
210.20205	92	
210.88573	704	1+
212.88015	2510	1+
213.87205	142	
215.00026	86	
219.38688	90	
221.89467	314	1+
222.95149	1500	1+
222.97504	128	
223.88539	82	
224.94980	2448	1+
224.96942	124	
225.88177	162	
226.88414	100	
226.94746	12752	1+
226.97187	360	1+
227.89465	134	
227.93230	358	
228.75963	84	
228.89717	496	1+
228.94250	11940	1+
229.87993	106	
230.83255	132	
230.88928	3326	1+
232.83326	88	
232.88533	266	
234.88097	290	1+
236.85313	116	
237.05409	110	
239.92588	158	
240.94227	1232	
240.96179	1008	1+
241.89029	122	
241.94236	654	
242.83024	138	
242.90661	186	1+
242.94139	2356	1+
243.84132	148	
244.61130	84	
244.95739	6380	1+
246.20157	130	1+
246.38921	110	
246.90492	390	1+
246.95316	6720	1+
247.02098	88	
247.04576	92	
247.06186	120	
247.11540	110	
247.80959	100	
248.03656	134	
248.79857	196	1+
248.90125	854	1+
248.95038	224	
249.39917	96	
249.82017	80	
250.89538	288	
250.94638	182	
250.97589	186	
251.07526	198	1+
251.79483	114	
251.91119	92	
252.14160	106	1+
252.89230	82	
253.90345	478	1+
255.37641	82	
258.83933	138	
258.97242	280	1+
259.83053	262	1+
260.96993	624	1+
262.84377	136	
262.94890	90	
263.02871	150	
263.06469	90	
263.98961	82	
264.96007	140	
264.99465	106	
265.04221	84	
265.81409	84	
265.98269	84	
266.28092	84	
266.81624	152	
267.81192	90	
267.94637	116	
267.97337	1104	1+
269.96955	1278	1+
270.88890	100	
271.86208	202	1+
271.91459	130	
273.18352	84	
273.34992	98	
274.94021	104	
275.81111	94	
275.92226	82	
276.84988	240	
278.84359	266	
279.09830	162	1+
279.84633	150	
280.39909	82	
280.79332	318	
280.95696	108	
281.65251	84	
281.79440	140	
282.79298	494	1+
283.06818	126	
283.84832	166	
283.97346	128	
284.06661	82	
284.83002	150	
284.89555	114	
284.95512	82	
285.84587	220	
286.44967	90	
286.80070	102	
286.82195	102	
286.89300	98	
287.86238	94	
290.12511	90	
291.37330	106	
293.02481	136	
293.11031	178	
294.12958	86	
296.80611	288	1+
298.80255	892	1+
298.82636	250	1+
298.86462	156	
299.87578	144	
300.30666	88	
300.80260	732	1+
300.92620	84	
301.85902	296	1+
302.45111	86	
302.80749	144	
303.80321	172	1+
303.85431	536	1+
303.94724	132	
305.78342	188	1+
306.11254	80	
307.14794	98	
308.11069	122	
309.82976	118	
312.37132	84	
314.86750	174	1+
316.81108	376	1+
317.76811	96	
317.81254	300	1+
317.93879	94	
318.85199	210	1+
318.93341	252	1+
319.79827	88	
321.16562	84	
321.86902	224	
322.83878	164	
322.87093	88	
322.93076	182	
323.95699	100	
324.87937	110	
326.87485	174	
327.11861	100	
328.38118	100	
332.13473	80	
334.87644	120	
335.87230	140	
336.94541	210	
337.09183	96	
337.89945	102	
337.94862	118	
340.78117	118	
340.83382	84	
340.94090	262	
347.87770	102	
349.76969	208	1+
352.76445	108	
356.94927	86	
357.77534	92	
357.86624	118	
359.97359	90	
360.86049	118	
361.71825	122	
366.39022	96	
END IONS

###FS:    #m/z: 336.94574 #charge 1+
###MS: 90
###MSMS: 92
BEGIN IONS
TITLE=Cmpd 68, +MS2(336.9457), 28.0-35.0eV, 2.0min #92
RTINSECONDS=117.602
SCANS=90,92
PEPMASS=336.94574	45970
CHARGE=1+
192.89737	74	
203.93150	78	
205.97234	78	
206.97405	182	1+
207.48177	110	
210.88305	110	
211.94446	3164	1+
212.87977	568	
213.43749	84	
213.88059	760	1+
213.93938	764	1+
215.93828	212	
216.54796	94	
216.92209	74	
217.99770	74	
225.01503	76	
225.06295	78	
226.89386	250	1+
226.97129	82	
227.95494	96	
229.95626	2286	1+
230.61776	86	
230.88666	948	1+
231.95076	1230	1+
232.91717	76	
233.89615	148	
233.91507	76	
233.94592	124	
234.89459	86	
235.82143	98	
237.84713	80	
237.93804	78	
238.06283	88	
238.85378	90	
239.91894	94	
240.04099	82	
241.08707	92	
241.84727	116	
243.83626	74	
244.86880	88	
246.97904	78	
247.96334	630	1+
248.41506	102	
248.89917	170	
248.92983	80	
249.95788	204	
250.89820	116	
250.94923	188	
250.96727	142	
251.55660	78	
251.83566	114	
251.97252	128	
252.83756	236	
252.87674	76	
252.97102	1310	1+
253.08952	120	
253.16758	78	
253.92985	138	
253.96001	80	
254.01476	104	
254.09129	92	
254.79777	82	
254.96626	792	1+
255.07482	178	
255.92607	80	
256.07924	80	
256.86700	156	
256.89607	286	1+
256.91138	108	
257.85691	102	
257.95932	78	
258.17625	80	
258.84864	194	
258.89661	110	
259.85346	212	
261.23357	80	
262.84672	98	
263.92367	92	
264.56823	82	
264.82815	138	
264.86604	74	
265.01784	156	
265.08573	106	
266.84868	140	
267.84160	216	
268.84725	128	
269.83858	280	1+
269.85444	78	
270.81842	74	
270.95004	98	
270.98068	330	
272.08899	74	
272.92597	92	
272.95043	78	
272.97286	112	
273.89381	80	
274.85894	146	
274.88057	120	
274.89378	112	
275.86573	158	
276.86191	118	
277.00844	78	
277.83882	122	
277.86157	376	1+
278.83567	340	1+
279.10097	124	
280.98119	80	
281.12518	94	
281.14988	78	
281.83921	146	
282.47547	84	
283.03068	74	
283.95107	94	
285.02945	102	
285.84837	176	
286.85016	528	1+
287.86386	102	
288.87570	90	
289.85652	146	
290.85333	328	1+
291.46730	92	
293.06481	78	
293.87253	164	
293.91868	78	
293.95921	74	
294.86969	106	
295.88436	90	
295.96624	236	1+
296.13573	96	
297.79059	76	
297.84449	226	1+
297.89052	116	
298.88306	90	
299.01282	174	
299.86796	170	
299.88563	78	
300.87731	134	
300.92681	88	
303.82604	76	
305.40728	86	
306.87986	80	
306.93635	88	
308.87971	142	
309.06188	74	
309.65567	82	
309.86742	74	
309.89652	122	
310.11398	98	
310.87258	280	1+
314.14458	78	
316.87290	84	
318.55189	92	
318.95342	74	
319.36346	96	
322.18497	80	
323.89738	98	
324.12632	148	
325.99584	80	
326.83244	98	
326.87345	76	
327.89650	110	
328.88749	128	
328.94664	76	
329.87606	80	
329.98304	78	
332.09876	86	
332.48150	98	
335.82597	76	
338.80570	92	
340.42789	98	
END IONS

###FS:    #m/z: 359.96116 #charge 1+
###MS: 90
###MSMS: 93
BEGIN IONS
TITLE=Cmpd 69, +MS2(359.9612), 28.0-35.0eV, 2.0min #93
RTINSECONDS=118.375
SCANS=90,93
PEPMASS=359.96116	34966
CHARGE=1+
182.86209	76	
184.94945	112	
185.86975	80	
191.10571	100	
192.01985	76	
206.02181	80	
209.94443	578	1+
211.87174	100	
217.91072	98	
218.90886	76	
220.88237	86	
222.95328	378	
223.88728	114	
224.95018	708	1+
225.89747	76	
225.96904	124	
226.94737	3078	1+
226.96930	256	
227.81043	122	
227.92547	104	
228.89337	110	
228.94276	4244	1+
229.06892	76	
230.62874	102	
231.42952	78	
231.83877	80	
232.94661	198	1+
233.53772	98	
233.85406	98	
235.05088	210	1+
236.54026	102	
236.91721	76	
239.03299	128	
240.93893	1120	1+
240.96045	716	1+
241.83049	150	
241.86704	102	
243.08866	76	
243.88604	84	
243.96450	118	
244.13941	76	
244.95813	2014	1+
245.43976	82	
245.94081	314	
246.95338	2182	1+
248.80127	120	
248.83157	74	
248.89527	76	
248.95355	80	
250.95068	166	
250.97152	160	
251.02960	76	
251.06870	122	
251.84481	78	
252.87655	76	
252.95615	330	1+
254.81351	94	
255.83967	80	
256.13832	78	
258.08331	106	
258.14658	84	
258.83910	250	1+
258.97018	264	
259.79846	76	
259.85596	90	
260.97136	446	
262.11536	82	
262.82852	142	
262.96544	74	
264.38848	80	
264.84785	84	
264.96442	158	
265.09019	92	
266.03623	84	
266.81375	240	
267.81774	150	
267.84318	150	
267.97271	640	1+
268.81028	92	
268.85056	188	1+
268.95293	80	
269.96871	518	1+
271.07505	76	
271.79933	84	
271.83160	80	
273.85377	78	
273.96966	114	
275.97125	78	
276.80419	200	1+
276.83451	78	
276.86193	188	1+
277.34988	98	
277.83193	122	
278.84329	330	1+
278.95721	80	
279.13910	80	
279.79108	342	1+
280.27370	76	
280.79308	284	1+
280.83274	290	
280.85673	100	
281.87511	80	
281.93487	80	
282.04833	76	
282.08747	96	
282.79445	132	
283.84746	82	
284.82412	142	
285.87182	122	
286.85919	82	
286.87780	98	
287.33999	94	
288.94886	94	
289.27040	78	
289.89957	78	
291.10750	182	1+
292.80625	148	
292.87166	120	
293.43076	86	
294.80591	130	
294.85220	120	
296.81200	236	
296.95401	92	
297.80772	218	
297.82902	112	
297.85173	82	
298.80236	636	1+
300.80204	272	1+
300.84283	184	1+
301.89227	206	1+
304.77660	78	
304.92197	212	1+
306.32013	78	
306.86028	78	
308.89148	78	
309.80011	124	
310.88123	130	
311.12709	84	
311.86192	258	1+
311.88232	98	
312.14791	106	
313.79877	76	
314.47363	80	
315.81666	384	1+
317.87746	78	
317.94728	112	
318.40736	88	
319.03652	78	
320.27039	78	
320.87722	76	
321.82340	78	
322.79566	82	
322.92420	246	
323.02514	78	
324.35755	74	
326.87402	116	
329.60395	92	
330.82670	100	
330.88033	100	
331.17105	78	
334.92422	76	
336.87560	80	
337.82948	158	
337.94385	140	
338.03932	78	
338.80373	88	
339.82684	128	
340.93570	110	
341.99322	132	
342.90554	194	
343.91188	92	
344.07846	92	
351.75538	90	
352.85261	98	
354.90361	80	
356.77750	124	
359.91077	82	
362.79707	136	1+
363.81635	84	
END IONS

###FS:    #m/z: 322.92998 #charge 1+
###MS: 94
###MSMS: 95
BEGIN IONS
TITLE=Cmpd 70, +MS2(322.9300), 28.0-35.0eV, 2.0min #95
RTINSECONDS=122.036
SCANS=94-95
PEPMASS=322.92998	2740614
CHARGE=1+
188.55454	92	
189.02185	76	
194.96125	72	
198.03886	72	
198.08226	88	
200.97172	92	
201.04355	242	
204.39625	100	
204.91250	86	
206.02165	90	
207.90109	86	
207.94271	134	
208.88133	90	
212.00047	82	
216.19021	88	
216.40722	88	
218.15165	78	
218.84329	76	
220.92814	76	
221.88404	72	
222.01532	70	
222.89991	76	
223.95717	164	
225.38540	84	
227.93382	132	
228.90887	78	
230.84144	82	
231.55466	100	
236.10623	74	
238.89428	244	1+
238.93877	438	
239.07998	152	
239.79615	80	
240.82738	72	
240.94039	4464	
241.51783	92	
241.84816	78	
241.91512	82	
241.93958	13546	1+
242.05418	76	
242.18103	98	
242.80874	142	1+
242.94177	9416	1+
243.36863	118	
244.12678	112	
244.51237	116	
244.72478	82	
244.93934	2434	1+
246.97961	82	
247.05640	84	
247.97793	72	
247.99939	72	
248.08650	72	
248.84726	130	
248.95155	84	
249.04362	256	1+
250.88487	90	
250.90643	80	
250.94545	318	
251.93035	74	
251.96557	72	
252.91657	148	
254.13563	84	
254.78418	76	
254.81725	138	
254.86873	82	
256.86576	72	
256.89453	222	1+
258.17800	74	
258.89681	72	
259.44858	100	
260.82836	148	
261.02124	168	1+
261.83110	138	
261.89145	72	
262.05962	110	
262.43559	88	
262.82364	106	
263.97450	164	
264.05744	76	
264.09258	150	1+
264.79444	76	
265.05790	92	
266.01855	112	
267.83977	70	
269.88133	74	
270.83862	72	
270.87092	94	
270.90938	88	
271.15419	72	
271.80338	82	
272.84668	130	
272.87738	90	
274.81580	82	
275.06388	134	
275.81193	78	
275.84875	76	
276.09135	72	
276.45288	78	
276.84710	186	
278.08465	100	
278.84176	180	
279.09091	1146	1+
280.10733	80	
280.34964	108	
280.93398	72	
280.97701	84	
281.05726	86	
281.90961	72	
281.96371	86	
284.02517	90	
284.20993	74	
284.29340	240	
284.87673	116	
284.94079	78	
285.28867	134	
285.38643	76	
286.92579	82	
290.06671	78	
290.86393	76	
291.11901	74	
292.06951	72	
292.47464	78	
293.85102	84	
294.06853	84	
295.40072	76	
295.88193	96	
296.13143	84	
297.86642	80	
299.99789	76	
301.29672	76	
302.11587	80	
302.76715	78	
302.87751	138	
304.41882	86	
305.87716	276	1+
305.95036	72	
306.11576	76	
307.80244	96	
308.81371	72	
308.88574	102	
308.94313	80	
309.08569	88	
309.88642	110	
310.81630	106	
311.75981	70	
313.14866	102	
316.17869	102	
316.81854	76	
316.89756	80	
317.82161	142	
319.87713	84	
321.43592	100	
321.74445	90	
322.27307	84	
322.42320	90	
324.89187	130	
325.78740	72	
327.15196	74	
327.88754	70	
327.96971	94	
END IONS

###FS:    #m/z: 340.94071 #charge 1+
###MS: 94
###MSMS: 96
BEGIN IONS
TITLE=Cmpd 71, +MS2(340.9407), 28.0-35.0eV, 2.1min #96
RTINSECONDS=122.808
SCANS=94,96
PEPMASS=340.94071	926738
CHARGE=1+
143.93009	88	
187.10883	86	
190.95128	76	
192.93016	106	
196.88268	72	
198.89854	72	
205.94728	196	
208.94019	86	
208.95964	112	
209.87129	96	
210.93524	226	
211.94856	72	
212.88096	138	
213.88360	76	
213.94015	778	1+
215.88456	476	1+
216.03488	80	
216.91104	76	
220.87589	110	
220.95718	80	
223.95902	76	
225.59947	94	
226.04757	84	
226.39293	76	
226.96811	108	
227.88275	76	
228.90694	78	
228.94862	192	
230.84694	98	
230.94726	904	1+
231.89041	84	
231.95122	760	1+
233.02384	96	
233.89687	310	
233.94885	414	
235.89536	152	
237.16374	78	
239.78613	76	
240.07555	96	
240.23121	76	
240.85411	108	
240.95532	98	
241.84561	432	1+
241.90322	72	
242.83231	74	
242.94447	88	
243.08535	82	
243.83153	372	
244.87253	74	
244.98632	82	
246.97950	72	
247.85822	76	
248.03097	176	1+
248.83328	78	
248.94045	142	
248.98449	268	1+
249.48274	76	
249.96415	228	
250.90638	86	
252.42400	102	
252.88733	150	
252.97424	86	
254.96581	472	1+
255.11986	78	
255.91458	78	
256.88845	134	
256.96442	160	
257.50202	80	
258.84559	540	1+
258.87138	112	
259.95493	76	
260.83724	328	
261.83854	280	
262.83999	174	
262.95703	76	
263.88099	198	
264.86384	134	
264.97195	78	
266.86188	136	
266.94666	76	
267.03687	78	
267.82800	128	
267.87192	88	
268.09100	76	
269.84309	74	
270.14162	90	
272.10194	204	1+
272.93253	142	
272.98689	114	
273.05972	78	
273.15394	84	
275.84731	80	
275.95419	258	1+
275.97536	84	
276.16725	128	
276.80601	84	
276.85639	516	
277.83874	138	
277.86148	482	
278.84500	1622	1+
279.92416	88	
280.09946	78	
280.93536	114	
281.02021	74	
281.04673	274	1+
281.44249	94	
281.89180	96	
281.96399	106	
282.85785	84	
282.97512	78	
284.86634	124	
284.90536	80	
285.99445	74	
286.10909	72	
287.07122	82	
287.83317	218	1+
287.95415	78	
290.78234	78	
290.85577	124	
292.57108	74	
292.82734	80	
292.88342	98	
293.42243	102	
293.87278	92	
294.39270	92	
294.84817	86	
295.82703	82	
296.85840	190	
296.89483	88	
297.87294	76	
297.97455	110	
298.10600	98	
299.80656	74	
299.87714	122	
301.02421	86	
301.52057	82	
301.83433	92	
301.86097	226	
302.86688	170	
305.86685	84	
306.06856	92	
306.87676	80	
311.57400	102	
311.86655	172	
311.88773	94	
312.88579	116	
313.81187	76	
313.91807	78	
314.10347	100	
319.18780	78	
319.88834	86	
321.97789	84	
324.29261	72	
326.81722	92	
326.88492	260	1+
327.82084	76	
327.91220	78	
328.70841	92	
328.87324	74	
329.87163	82	
331.16520	138	
331.82604	124	
338.75754	88	
338.83441	128	
341.89171	128	
END IONS

###FS:    #m/z: 363.95669 #charge 1+
###MS: 94
###MSMS: 97
BEGIN IONS
TITLE=Cmpd 72, +MS2(363.9567), 28.0-35.0eV, 2.1min #97
RTINSECONDS=123.581
SCANS=94,97
PEPMASS=363.95669	445602
CHARGE=1+
133.00557	90	
181.87524	86	
187.93946	108	
189.86435	110	
191.86099	264	
196.88835	168	
196.93963	96	
198.37259	108	
201.95102	94	
207.87522	394	1+
207.94550	126	
208.93635	96	
209.94310	1242	1+
211.88774	156	
212.87878	954	1+
214.89243	178	
215.89782	96	
218.91948	94	
222.03728	86	
222.95382	316	
224.94871	820	1+
226.87221	128	
226.89822	112	
226.94745	5890	1+
227.87753	90	
228.89379	174	
228.94236	5834	1+
229.28377	88	1+
229.89851	142	
230.88920	1852	1+
232.40568	106	
232.88797	216	
233.40818	82	
237.13429	92	
238.82169	146	
239.80313	86	
240.94106	808	
240.96164	256	
241.15302	106	
241.93972	2824	1+
242.15953	92	
242.94181	1742	1+
243.89553	122	
244.95672	3298	1+
245.94161	476	
246.85399	104	
246.90373	94	
246.95237	3628	1+
247.04692	98	
247.38426	124	1+
247.43107	84	
248.85881	102	
248.89948	708	
249.80274	94	
250.04316	82	
250.94633	342	1+
252.10984	80	
252.41225	94	
253.80082	88	
259.00537	98	
259.85291	220	
260.83034	402	1+
260.96581	88	
262.81329	124	
263.02078	100	
263.88349	128	
263.97646	152	
264.35857	102	
264.79209	112	
264.82407	108	
266.86399	92	
267.06277	90	
267.79179	80	
267.92635	84	
267.97347	936	1+
268.54581	84	
268.80941	116	
268.96485	856	1+
269.86721	100	
270.91520	86	
271.91762	124	
272.84050	254	1+
273.02971	106	
273.90848	92	
274.42292	106	
275.92003	118	
276.81128	100	
276.83878	126	
276.85388	122	
277.39479	80	
277.85667	88	
278.84478	128	
279.10420	254	1+
279.78839	554	1+
279.84367	108	
280.83807	102	
281.78970	554	1+
281.83487	136	
281.87046	98	
281.88800	98	
282.48171	92	
282.79135	396	1+
283.00411	80	
283.82859	158	
283.85030	110	
283.97240	86	
284.42685	86	
284.82735	184	
284.85189	106	
285.82983	146	
285.84656	374	1+
285.86741	226	1+
285.93863	152	
286.91126	140	
287.30004	82	
288.95215	284	1+
289.87094	108	
290.79899	102	
291.87424	100	
292.40743	84	
292.43656	90	
293.11933	262	
294.11917	116	
294.43500	92	
294.84711	96	
295.85889	82	
295.92845	98	
296.36381	90	
297.81796	192	
297.84129	82	
298.79895	328	
299.80019	862	1+
299.89373	86	
300.80302	574	1+
301.86081	178	
302.21767	84	
302.81335	280	1+
302.86211	128	
302.90700	96	
303.79884	80	
303.85538	508	1+
303.87753	84	
303.91684	82	
306.94140	84	
307.08237	134	
308.10954	98	
308.86575	90	
310.03188	98	
310.83479	86	
313.85122	102	
315.31254	94	
315.82582	86	
316.81502	276	1+
318.80551	194	1+
321.86701	108	
322.92737	326	1+
323.82140	150	
324.87485	176	
324.89369	86	
326.87322	174	
327.84661	110	
329.42818	88	
329.87398	94	
330.84909	88	
336.86299	224	1+
336.94439	84	
339.72394	96	
339.75086	82	
340.93824	260	
342.05526	124	1+
342.09944	90	
343.90293	100	
350.02340	94	
350.89467	92	
353.14324	98	
360.17407	102	
362.99450	84	
363.15853	90	
364.05756	100	
365.62194	100	
366.04701	92	
367.18492	84	
367.32817	84	
368.80085	84	
END IONS

###FS:    #m/z: 322.92986 #charge 1+
###MS: 98
###MSMS: 99
BEGIN IONS
TITLE=Cmpd 73, +MS2(322.9299), 28.0-35.0eV, 2.1min #99
RTINSECONDS=127.245
SCANS=98-99
PEPMASS=322.92986	2601836
CHARGE=1+
180.88813	82	
190.89549	96	
196.10324	74	
196.88208	154	
198.00262	74	
201.05155	76	
205.94820	162	
206.97289	130	
215.83597	94	
219.95497	80	
224.83624	78	
226.54087	80	
227.03259	98	
227.78665	78	
227.93598	186	
228.85464	98	
228.92990	72	
230.07186	98	
230.11447	76	
230.83621	132	
230.89351	80	
231.04111	76	
231.12688	70	
232.86799	70	
232.99021	78	
233.11926	96	
233.87569	98	
233.93940	70	
235.03954	90	
235.87975	84	
237.05984	88	
237.88272	70	
238.03857	200	1+
238.06088	70	
238.83833	82	
238.93939	410	
239.08036	154	
240.07360	152	
240.11150	72	
240.94055	3116	
241.94152	3126	
241.97986	78	
242.94117	9492	1+
243.09813	84	
243.89282	82	
244.86774	80	
244.94032	2290	
246.97634	118	
247.17777	78	
247.78841	72	
247.90846	90	
247.97645	72	
248.02543	214	1+
248.83922	78	
248.86254	128	
249.09300	72	
250.12502	84	
250.94849	216	
250.97624	70	
253.00933	74	
253.09152	86	
253.43561	80	
254.91500	112	
255.98314	84	
256.89641	202	1+
257.60062	72	
258.83374	78	
259.16949	96	
259.44536	80	
260.89589	100	
261.35240	82	
261.88381	72	
262.10154	100	
263.80594	80	
263.97932	74	
264.15292	114	
264.85417	72	
264.91021	88	
264.97985	92	
265.05671	96	
265.07501	146	
265.52201	100	
267.13318	70	
268.78940	78	
268.86938	82	
269.11735	82	
269.79876	82	
270.93346	78	
271.84467	206	1+
274.35790	76	
276.34650	76	
276.47305	78	
277.85900	116	
279.09113	992	1+
279.13596	78	
279.90967	76	
280.83300	74	
280.95083	76	
281.05546	86	
281.39293	74	
283.06602	358	1+
283.28096	76	
283.85356	124	
284.02937	70	
284.21355	72	
284.29468	386	
284.78118	72	
285.96973	84	
286.96922	76	
288.80073	84	
288.84644	84	
289.46897	92	
289.87473	72	
291.85544	84	
293.06913	88	
293.84950	82	
294.13195	84	
294.82906	92	
294.84606	90	
294.86658	140	
294.94323	72	
296.80791	118	
297.80080	72	
298.83139	112	
298.86262	176	1+
299.78784	70	
299.85860	206	1+
302.73925	70	
302.84650	72	
302.86440	74	
302.88886	106	
303.03225	82	
304.05040	78	
305.89028	72	
306.87032	72	
308.83813	72	
308.91731	80	
309.83744	72	
310.86874	84	
311.80415	126	
311.88294	108	
311.92892	70	
313.03146	70	
314.90889	72	
317.90806	80	
318.08962	90	
319.10233	88	
320.22874	92	
320.92542	78	
321.37661	82	
321.88551	86	
322.11241	74	
323.24168	84	
323.86871	72	
323.89517	78	
323.97673	198	1+
324.37974	74	
325.25136	84	
325.82779	70	
326.16914	74	
END IONS

###FS:    #m/z: 340.94058 #charge 1+
###MS: 98
###MSMS: 100
BEGIN IONS
TITLE=Cmpd 74, +MS2(340.9406), 28.0-35.0eV, 2.2min #100
RTINSECONDS=128.017
SCANS=98,100
PEPMASS=340.94058	893090
CHARGE=1+
184.04940	86	
186.07580	92	
190.94456	88	
192.92832	124	
196.07906	82	
200.86710	84	
210.86290	88	
212.87594	72	
213.87863	110	
213.94032	458	1+
214.89490	118	
215.88485	390	1+
215.93525	190	
218.85949	84	
220.87418	118	
221.56192	92	
221.94415	74	
223.95750	142	
224.97529	134	
225.02777	106	
225.12200	82	
226.94866	106	
228.84211	100	
228.94495	126	
230.88804	130	
230.94045	128	
231.88856	138	
231.95121	1160	1+
232.89125	120	
233.94952	152	
234.05012	88	
234.90362	254	1+
235.89505	98	
237.86426	90	
238.05905	76	
238.85545	72	
239.88231	136	
240.00511	74	
240.84073	86	
240.97072	72	
241.84163	390	1+
241.86444	74	
243.83108	474	1+
243.89658	240	1+
244.36769	80	
245.05427	72	
246.08260	74	
248.12488	72	
248.90010	140	
248.98645	112	
249.89460	86	
249.95967	576	1+
250.89855	78	
252.26370	72	
253.88129	78	
254.90819	104	
254.96699	420	
256.26019	92	
256.86583	392	1+
256.90359	150	
256.96046	158	
257.84085	454	1+
258.40149	94	
258.86108	146	
258.91179	92	
258.95864	78	
259.95586	222	
260.83491	636	1+
261.85691	92	
261.88084	72	
262.14731	94	
262.33600	92	
262.77014	78	
262.87348	76	
263.87961	84	
264.07457	108	
264.86506	114	
264.91203	150	
265.96430	74	
268.83918	142	
268.95819	128	
270.82855	92	
271.83147	86	
272.85321	84	
272.93587	130	
272.97895	72	
273.05774	86	
273.79066	98	
274.80138	90	
274.89609	94	
274.94592	72	
275.80403	86	
275.88874	202	1+
275.95102	100	
276.85834	1208	1+
276.91621	72	
276.94706	80	
277.02612	82	
278.84455	2022	1+
278.92057	72	
279.04329	188	1+
279.08782	94	
279.89543	78	
280.94807	164	
281.03821	74	
281.96565	78	
283.02237	72	
283.85778	92	
284.03138	92	
285.09630	72	
287.87010	72	
289.41229	88	
290.01429	82	
290.37185	100	
290.79761	134	
292.39892	84	
293.43714	86	
293.85250	76	
293.93566	116	
294.86498	136	
295.20249	74	
295.84619	78	
296.84949	94	
297.83071	72	
297.89853	80	
297.97578	108	
298.11027	86	
298.24633	76	
298.85960	72	
298.95476	86	
299.78180	102	
299.87249	122	
300.06602	80	
301.86678	210	1+
302.19078	82	
302.36154	88	
302.41766	78	
304.44262	72	
305.80234	118	
306.11808	76	
306.85127	80	
307.45489	82	
308.86723	110	
308.89246	180	
310.06863	76	
310.87733	134	
311.89628	92	
313.86876	104	
314.95696	80	
317.86869	168	
319.12675	82	
322.12983	76	
322.36778	84	
323.89178	244	1+
324.41039	78	
326.88173	136	
326.92123	82	
329.86833	122	
333.79697	72	
337.09869	72	
337.87684	80	
339.75750	92	
339.82965	126	
340.29860	78	
344.30877	100	
344.94004	76	
345.74275	80	
END IONS

###FS:    #m/z: 507.84490 #charge 1+
###MS: 98
###MSMS: 101
BEGIN IONS
TITLE=Cmpd 75, +MS2(507.8449), 28.2-35.2eV, 2.2min #101
RTINSECONDS=128.789
SCANS=98,101
PEPMASS=507.84490	97788
CHARGE=1+
196.01710	366	
209.88114	160	
214.88651	464	
224.04626	128	
232.89658	488	1+
234.89192	140	
236.05132	126	
236.88805	206	
239.86364	144	
249.89066	160	
250.90817	254	1+
253.16101	134	
258.87406	134	
264.03843	196	1+
266.09697	168	
266.16301	198	1+
267.16674	170	1+
268.11133	150	
268.88614	144	
272.85418	126	
273.85268	128	
278.83373	362	1+
278.85394	126	
280.87828	344	1+
281.88238	292	1+
286.85786	140	
287.85067	802	1+
288.79731	128	
289.03862	186	
289.87627	664	1+
290.86067	488	1+
291.92876	146	
293.87293	228	
294.86062	208	
294.87411	296	
296.85207	200	
298.80347	324	1+
300.85127	544	1+
303.86693	504	
304.36407	264	1+
304.87311	248	
305.86425	1600	1+
306.41017	156	
307.12443	128	
307.14284	134	
307.89172	148	
308.13891	568	
308.87232	2110	1+
308.89513	122	
309.03064	140	
309.80816	144	
310.15741	456	
311.14450	138	
311.88358	1476	1+
314.86181	1142	1+
319.86675	226	
320.85616	168	
321.83448	128	
322.88945	188	
323.87310	480	
324.85918	178	
324.89623	126	
325.86282	208	
325.90651	156	
326.88178	3124	1+
326.92827	126	
327.80704	180	
327.82086	268	1+
330.16323	140	
330.80108	212	1+
330.82201	148	1+
330.84666	168	
330.88241	184	
331.00113	132	
332.87069	786	1+
333.19163	126	1+
334.33175	230	1+
334.83333	338	1+
335.77289	128	
335.83880	264	1+
336.07733	134	
337.78676	188	
337.87727	564	1+
339.03459	200	1+
339.86033	494	1+
340.83496	124	
341.82805	152	1+
343.87145	298	1+
345.83330	154	
345.86391	190	
347.77457	300	
347.89441	142	
348.17008	182	1+
348.26833	106	1+
348.77589	180	
348.84965	258	1+
348.89221	450	1+
349.75573	578	1+
350.83222	150	
350.88158	146	
353.41335	190	
353.85417	202	
355.88841	576	1+
358.88041	128	
359.34356	168	
359.76095	202	
359.88291	140	
360.88545	208	1+
361.82499	330	1+
364.90703	180	1+
365.76216	278	
365.78498	216	
366.81988	158	
366.83904	290	1+
366.89712	142	
367.70777	144	
367.76978	400	1+
367.81059	344	1+
368.73362	142	
368.89270	130	
369.83684	602	
369.89574	132	
370.14099	180	1+
370.78192	128	
370.81651	396	1+
370.83736	372	
372.04547	160	
372.79625	224	
373.78245	142	
373.81343	454	1+
373.88015	132	
373.90162	260	
374.81859	328	1+
374.90589	130	
375.78378	124	
376.88300	138	
377.88410	142	
380.71776	324	1+
381.83629	206	
382.84801	140	
382.89622	144	
383.74564	192	
383.78223	158	
383.79827	334	1+
384.84746	136	
384.88822	124	
385.77496	172	
385.83075	152	
385.85012	184	
386.77777	166	
386.80077	134	
386.84795	548	1+
387.20199	174	1+
387.84893	412	1+
388.61584	126	
390.19552	228	1+
390.78813	234	1+
390.84028	506	
391.84123	298	
391.91139	128	
392.06951	126	
392.82535	1602	1+
399.85097	404	
402.85736	128	
402.87005	426	1+
403.87135	286	1+
405.77561	184	
405.85735	496	1+
407.73995	150	
407.78097	196	1+
407.86650	182	
408.85345	1350	1+
409.72242	128	
410.74573	220	
410.83584	2276	1+
410.89119	212	
411.72117	130	
411.80989	144	
412.08020	206	1+
412.71235	186	
413.75398	192	1+
413.87588	146	
416.78646	270	1+
416.87648	194	
417.86113	166	
418.85014	218	1+
420.73965	136	
421.84568	134	
421.88503	134	
422.86473	284	
423.78000	362	
423.86656	1216	1+
424.77978	212	
425.75969	316	
425.92580	206	1+
426.74447	598	1+
426.77965	182	
426.86255	1654	1+
427.76444	206	
428.80921	132	
428.84625	2216	1+
429.10107	126	
429.71285	148	1+
429.94824	132	
430.74359	162	
430.85164	368	
431.86819	472	1+
432.19797	238	
433.85287	476	1+
434.75821	148	
435.85754	150	
435.89130	154	
439.88409	262	1+
442.68227	168	1+
443.77188	296	1+
444.87098	2326	1+
445.72746	128	
445.75366	530	1+
445.78870	280	1+
447.71258	334	
448.72306	144	
448.76233	134	
448.87218	1032	1+
449.76936	250	
450.69758	128	
450.87227	568	1+
457.90358	310	1+
460.71628	178	1+
462.88540	1280	1+
465.72640	156	
466.72147	154	
467.89116	426	
468.89238	288	
469.88336	406	1+
470.73501	216	
473.79301	194	1+
485.89964	684	1+
486.27644	232	1+
487.80021	198	1+
512.32055	152	
END IONS

###FS:    #m/z: 322.92964 #charge 1+
###MS: 102
###MSMS: 103
BEGIN IONS
TITLE=Cmpd 76, +MS2(322.9296), 28.0-35.0eV, 2.2min #103
RTINSECONDS=132.451
SCANS=102-103
PEPMASS=322.92964	2454566
CHARGE=1+
56.01106	72	
106.59956	80	
191.92656	74	
192.00316	100	
193.99041	70	
194.43853	84	
196.88218	124	
196.97426	76	
197.95947	96	
198.02860	66	
201.00133	68	
201.04640	86	
205.95532	188	1+
208.88228	70	
210.90223	68	
215.88897	76	
220.87350	158	
222.00990	78	
223.95923	66	
224.94128	84	
228.90886	78	
228.94792	68	
229.93742	68	
233.96261	156	
234.88499	66	
235.03629	72	
235.84970	70	
236.90290	74	
237.00900	72	
237.99644	78	
238.93983	258	
239.03189	68	
239.07180	82	
240.94053	4044	
241.09057	76	
241.85582	68	
241.94194	3306	
242.04532	66	
242.85794	106	
242.94188	8608	1+
243.07739	76	
243.81504	76	
243.83220	116	
243.87779	70	
243.89604	124	
244.94043	1868	1+
244.98150	68	
246.03958	102	
246.97519	338	1+
247.16063	82	
247.26521	78	
247.38676	80	
247.49295	68	
247.86592	76	
247.89489	76	
248.05717	66	
248.10573	140	
248.82739	78	
249.03853	66	
249.85071	102	
249.96597	84	
250.81189	86	
250.96890	66	
251.87937	88	
252.49587	78	
254.80608	176	1+
254.86666	76	
254.99563	72	
255.91528	120	
255.95144	78	
256.90289	148	
257.01734	70	
257.86452	68	
257.90990	70	
258.14662	66	
258.83939	70	
258.85332	72	
258.89101	84	
260.11353	74	
260.84872	100	
262.82749	70	
262.92795	94	
262.96889	74	
263.82249	252	1+
263.89781	72	
263.97793	76	
264.80083	212	1+
265.06190	80	
266.87424	124	
266.89304	140	
267.13515	66	
267.87389	198	1+
268.79081	200	1+
269.00691	76	
269.91593	96	
269.97009	86	
270.94938	66	
271.80935	150	
272.79010	74	
272.84458	74	
273.79269	74	
273.85592	116	
275.80796	112	
275.83840	68	
276.02011	78	
276.84497	68	
278.13578	74	
278.61075	80	
278.84519	180	1+
279.09052	1080	1+
279.13361	78	
280.78658	106	
282.06631	182	1+
282.08730	72	
282.20288	80	
282.28552	76	
282.53727	76	
282.80179	70	
283.03282	72	
283.40277	76	
284.29419	394	
284.44550	74	
284.86568	80	
285.06920	78	
285.21641	102	
287.87331	90	
287.91646	90	
287.97068	88	
288.11685	142	
289.79072	76	
289.88468	88	
291.46962	76	
291.97693	70	
292.80049	246	1+
292.81904	98	
292.84840	100	
292.86744	68	
293.87255	78	
294.08743	76	
295.14137	72	
297.87094	68	
299.02252	70	
299.37119	72	
302.79489	72	
302.81639	86	
303.94344	76	
304.89035	86	
305.90736	66	
307.80031	162	
307.88036	80	
308.89156	98	
310.27830	88	
311.81199	68	
312.80481	166	
313.81194	86	
314.88213	200	1+
315.85217	200	1+
316.43428	94	
318.41834	82	
319.69349	74	
321.35663	106	
321.81472	70	
322.93835	66	
324.02780	124	1+
326.18879	74	
327.07419	74	
END IONS

###FS:    #m/z: 340.94036 #charge 1+
###MS: 102
###MSMS: 104
BEGIN IONS
TITLE=Cmpd 77, +MS2(340.9404), 28.0-35.0eV, 2.2min #104
RTINSECONDS=133.223
SCANS=102,104
PEPMASS=340.94036	861534
CHARGE=1+
174.85849	94	
181.97974	102	
184.06849	78	
191.95698	102	
192.92518	100	
208.95969	282	
213.87541	106	
213.94003	780	1+
215.88657	226	
215.93717	250	1+
217.88068	168	
219.90357	98	
219.92545	80	
220.86976	94	
221.02289	92	
223.95929	270	
224.97689	242	
225.86147	92	
226.14176	92	
226.94539	134	
228.93734	176	
229.84241	84	
230.85458	76	
231.89052	164	
231.94962	1108	1+
232.90371	80	
233.90000	184	
233.94504	284	
235.12053	82	
235.88919	76	
235.94673	158	
237.06733	76	
239.42729	100	
239.88340	78	
239.89610	258	1+
240.83188	86	
241.11907	84	
241.84245	180	
241.88937	80	
241.98419	90	
242.83359	132	
242.84771	154	
243.37615	94	
243.81801	88	
243.83511	158	
244.82592	136	
244.88428	92	
244.91875	76	
246.06338	80	
246.39120	80	
246.85193	78	
246.88484	104	
247.06829	76	
248.89776	224	1+
248.98969	122	
249.18606	78	
249.96035	302	1+
250.12720	84	
250.95081	218	1+
251.44147	78	
251.83891	78	
252.39662	106	
252.91635	140	
253.91839	82	
254.90714	120	
254.96808	478	1+
255.07346	112	
255.89008	398	1+
256.80282	82	
256.96214	88	
257.80126	90	
257.84693	76	
258.84492	458	
258.93632	102	
259.05317	94	
259.85006	268	
259.86506	224	
259.95559	314	
260.09937	96	
260.83598	712	1+
263.41123	98	
263.88590	90	
264.86666	154	
265.41207	80	
266.92224	80	
267.00304	86	
268.84184	322	1+
268.95857	170	
270.09762	86	
270.82781	92	
271.02235	86	
271.91474	78	
272.18148	88	
272.85100	120	
272.87797	134	
272.97706	90	
273.05980	102	
274.86106	240	
275.14993	100	
275.86476	222	
276.85671	566	
277.86510	306	
277.92889	186	
278.84427	1430	1+
279.93005	136	
279.96545	112	
280.03820	84	
280.88158	104	
281.09345	84	
281.85880	82	
281.90607	86	
282.79257	158	
282.86919	92	
282.94193	80	
283.02874	80	
283.92792	78	
284.02817	156	
284.93825	80	
286.92556	96	
289.03874	98	
289.92017	80	
291.79857	132	
291.85540	118	
291.89949	86	
293.37199	84	
294.84799	86	
294.86672	112	
295.86570	76	
296.85150	202	
297.85391	92	
298.30884	118	
298.43552	108	
299.06760	128	
299.42187	82	
299.46256	80	
299.79194	88	
299.87528	158	
300.88013	126	
302.94662	152	
304.80152	254	1+
306.16926	76	
307.88993	130	
307.95553	88	
308.91725	90	
309.86969	92	
309.92618	110	
311.84792	86	
312.88396	98	
313.85739	84	
316.43224	80	
318.74281	82	
319.90125	78	
320.19103	88	
320.83936	204	1+
321.04487	100	
323.83107	82	
329.87482	134	
329.97439	92	
331.99841	94	
334.77151	98	
336.86009	126	
340.80301	96	
342.29716	94	
343.62052	154	
END IONS

###FS:    #m/z: 507.84482 #charge 1+
###MS: 102
###MSMS: 105
BEGIN IONS
TITLE=Cmpd 78, +MS2(507.8448), 28.2-35.2eV, 2.3min #105
RTINSECONDS=133.995
SCANS=102,105
PEPMASS=507.84482	90526
CHARGE=1+
196.01634	154	
210.02940	152	1+
211.87519	146	
214.88557	236	
224.97795	116	
232.89639	602	1+
234.89160	194	1+
236.88394	130	
238.06089	334	1+
248.99026	242	1+
252.07852	114	
255.87597	134	
258.88520	118	
262.13948	142	
265.09045	116	
266.16705	134	
266.86317	116	
271.39725	170	
271.85793	130	
271.90971	178	1+
272.16378	158	
274.85907	128	
275.85384	244	
278.83019	616	1+
279.36725	112	
279.83195	408	1+
279.93007	208	1+
280.86643	242	1+
281.12573	152	
285.85747	264	
287.85288	1032	1+
288.02636	128	
288.83914	114	
289.03381	136	
289.84773	146	
289.87973	178	
290.86951	552	1+
292.81025	122	
292.87073	578	1+
293.83060	152	
293.87356	484	1+
294.85859	468	1+
297.81371	124	
297.91385	174	1+
298.81646	166	
298.84286	134	
299.81263	132	
300.84933	448	1+
300.90341	134	
302.79601	258	1+
303.86737	1198	1+
305.86311	1480	1+
307.86500	206	
307.89170	546	1+
307.98458	114	
308.14084	488	
308.87180	1350	1+
309.15199	578	1+
309.88978	320	
310.15806	350	1+
311.88119	1478	1+
312.80794	186	1+
312.99342	138	
314.86509	864	1+
316.35321	114	
316.95798	254	1+
317.83031	116	
317.88816	114	
318.05144	292	1+
318.85460	504	1+
319.81646	122	
319.85245	368	1+
322.89404	150	
323.87444	478	1+
324.85985	170	
325.71239	112	
325.83984	406	1+
325.90426	166	
326.84652	274	1+
326.88451	2638	1+
327.87385	994	1+
329.17742	114	
330.06152	180	1+
330.16011	188	
330.77796	272	1+
331.79406	124	
331.83155	150	
332.87465	880	1+
333.82670	216	
334.85710	148	
335.84567	114	
335.89385	132	
336.88953	136	
337.78563	128	
337.85570	118	
337.87246	264	1+
340.81599	138	
340.85738	168	1+
341.01797	230	1+
343.86807	216	
344.86037	120	
345.80011	144	
346.86932	146	
346.94089	112	
347.77972	356	1+
347.89321	322	1+
348.75519	386	1+
348.81796	120	
348.83783	206	
349.75944	328	1+
349.82672	114	
350.80178	202	1+
350.83882	240	
350.88517	378	1+
351.77676	254	1+
351.86581	168	
352.17757	136	1+
352.82275	168	
353.81621	158	
353.84830	236	
354.80583	216	1+
355.88671	294	1+
356.84180	132	
357.09653	216	1+
357.85453	358	1+
358.39491	218	1+
358.80238	250	1+
358.84495	240	1+
358.87959	170	
359.76190	304	1+
359.81025	216	1+
361.75986	156	
361.85756	212	1+
362.00268	184	1+
365.03300	128	
365.78561	444	1+
365.94268	160	
366.85282	144	
367.77323	194	
367.84056	320	1+
367.87549	144	
368.76524	358	1+
368.89079	296	1+
369.83629	298	
370.80330	490	1+
370.91184	130	
371.77755	416	1+
372.77975	286	1+
372.88333	186	
373.86566	286	1+
373.90370	134	
374.79143	186	
374.81759	252	
375.81696	144	
376.88555	180	
378.88137	220	1+
379.03334	114	
379.79440	112	
380.71568	292	1+
381.84105	334	1+
383.02744	136	
384.85157	164	
385.82747	208	
385.84446	218	
387.81257	344	1+
387.84509	504	1+
389.20449	330	1+
389.83668	1236	1+
390.88756	266	1+
391.02357	114	
391.91212	138	
392.23938	112	
392.82656	806	1+
393.78940	208	1+
394.73050	114	
394.82864	320	1+
396.02031	232	1+
396.06397	120	
398.72730	162	
398.86709	128	
399.72744	134	
399.84854	596	1+
400.20404	130	
402.85926	140	
403.84892	114	
403.87357	510	1+
404.81048	172	1+
405.85687	738	1+
406.09829	144	1+
407.06166	176	1+
407.76398	202	
407.83715	148	
407.86249	380	
408.73820	164	
408.77178	148	
408.85336	1014	
409.72800	236	1+
409.85038	690	
410.83618	1846	1+
411.09691	164	
412.75227	114	
412.79959	262	1+
412.83830	914	1+
412.88361	114	
413.07553	136	
417.85857	270	
418.84399	136	
420.03658	90	1+
422.86884	368	
423.77439	352	
423.87020	318	
424.77207	218	
424.87040	172	
425.75281	1548	1+
425.82623	142	
426.86203	612	
427.73802	580	
427.86294	398	
428.69672	310	1+
428.81020	122	
428.84696	2510	1+
429.69853	240	1+
429.74294	350	1+
429.86693	266	
430.85203	216	
431.86674	330	
432.68771	124	
432.86943	216	
433.85827	536	1+
434.88774	250	
440.77345	300	1+
440.89413	166	
441.78026	226	1+
441.87766	290	1+
443.74891	142	
444.87197	2466	1+
445.71362	128	
445.75612	738	1+
446.88661	488	1+
446.90940	134	
447.70909	406	1+
448.76271	122	
449.69558	464	1+
449.87535	402	
450.70040	346	1+
450.89409	120	
451.86111	278	
452.86601	128	
456.87851	214	1+
457.90446	430	
462.88465	412	
463.72354	192	1+
463.89196	234	
465.72434	220	
466.71421	240	1+
467.16382	270	1+
467.88720	1296	1+
469.90503	214	
470.08847	120	
470.75695	156	
472.71047	170	
479.88936	208	1+
485.90150	494	1+
495.78058	122	
END IONS

###FS:    #m/z: 363.95667 #charge 1+
###MS: 106
###MSMS: 107
BEGIN IONS
TITLE=Cmpd 79, +MS2(363.9567), 28.0-35.0eV, 2.3min #107
RTINSECONDS=137.668
SCANS=106-107
PEPMASS=363.95667	383030
CHARGE=1+
134.95276	88	
181.90664	106	
184.85993	80	
189.86256	402	
191.85972	648	
193.89116	84	
194.96993	90	
195.90187	82	
196.88565	122	
198.93528	78	
205.43172	92	
207.87325	170	
207.97726	82	
209.07310	98	
209.87381	338	1+
209.94346	2218	1+
211.14118	84	
212.87828	1720	1+
212.91698	92	
212.99924	84	
217.47932	100	
222.95246	1174	1+
223.89067	140	
224.94879	1784	1+
225.10046	108	1+
225.88990	106	
225.96939	390	1+
226.02186	112	
226.88773	140	
226.94725	10046	1+
226.97281	286	1+
227.88138	144	
227.92753	166	
228.01029	84	
228.02590	90	
228.08363	126	1+
228.89406	510	1+
228.94206	12448	1+
230.88859	2888	1+
231.90235	178	
232.88512	340	1+
233.80780	78	
234.01075	106	
238.93785	84	
239.83378	84	
240.94061	1010	
240.96227	1094	1+
241.93934	2920	1+
242.83953	88	
242.90607	146	
242.94187	2126	1+
242.95897	928	1+
243.00984	82	
243.83618	132	
244.44634	82	
244.95664	6438	1+
245.12785	96	
245.43599	88	
245.83793	240	1+
245.94180	320	
246.86057	184	1+
246.89464	92	
246.90952	146	1+
246.95227	7266	1+
247.21064	84	
247.81158	98	
248.39019	78	
248.80427	156	
248.89923	638	1+
249.03978	118	
249.06570	88	
249.79144	82	
250.89334	116	
250.94983	104	
250.96771	288	1+
251.04508	90	
251.90977	142	
253.08373	136	
253.90438	270	1+
255.05051	92	
255.89813	216	1+
256.09112	78	
257.44457	82	
257.93754	106	
258.83561	202	1+
259.37312	82	
259.85911	112	
260.96687	498	1+
261.05227	80	
261.88479	86	
262.82975	98	
263.88379	158	
263.97563	108	
264.89666	126	
264.94979	86	
265.79003	192	1+
265.93845	124	
265.97457	144	
266.40293	90	
266.81425	358	1+
266.85208	78	
266.97716	116	
267.80463	192	1+
267.97389	816	1+
268.96412	1280	1+
269.55289	90	
269.87603	184	1+
269.92139	140	
269.96867	1072	1+
271.85411	134	
271.91559	254	
272.86314	94	
273.89239	86	
274.86076	86	
275.09101	82	
276.04073	100	
276.85696	102	
278.80096	130	
278.84430	152	
279.41959	104	
279.79316	398	1+
279.83286	98	
280.60198	92	
280.83305	98	
280.85052	324	1+
281.88409	370	1+
282.02792	82	
283.07076	124	
283.98593	274	
284.01482	96	
285.84838	128	
286.80731	162	
286.85597	152	
286.97382	96	
288.91742	100	
289.88413	206	1+
290.78440	96	
291.83753	84	
292.07149	82	
293.12194	104	
293.85157	148	
295.42827	100	
296.80582	88	
296.89035	140	
298.37348	108	
298.80463	512	1+
298.92207	96	
299.00585	148	
299.05767	130	
299.13432	136	
299.87574	196	1+
300.79998	738	1+
301.85407	556	1+
301.90239	80	
303.18169	92	
303.35298	92	
303.85637	446	1+
305.38860	144	
305.96330	100	
309.88306	100	
311.54730	80	
311.73129	86	
312.85926	122	
312.89694	90	
313.66391	110	
316.82009	348	1+
319.81339	158	
320.92217	154	
320.96941	84	
321.81694	162	
321.87917	92	
322.76711	138	1+
322.92973	310	
326.85107	132	
326.87293	90	
329.16500	80	
329.84063	86	
329.87462	194	
332.75938	82	
333.80819	100	
335.82368	80	
336.77625	80	
336.94187	258	1+
338.84142	88	
339.42698	92	
339.82517	116	
340.20570	78	
340.80846	92	
340.90339	78	
340.93814	164	
341.06925	84	
343.90627	82	
345.73805	86	
348.72445	80	
348.90789	88	
350.41609	82	
350.79620	188	1+
356.93510	80	
360.77819	92	
END IONS

###FS:    #m/z: 507.84496 #charge 1+
###MS: 106
###MSMS: 108
BEGIN IONS
TITLE=Cmpd 80, +MS2(507.8450), 28.2-35.2eV, 2.3min #108
RTINSECONDS=138.44
SCANS=106,108
PEPMASS=507.84496	91040
CHARGE=1+
196.01605	226	
214.88646	230	
224.97991	140	
232.89697	600	
234.89199	122	
247.89238	134	
250.90492	328	1+
250.97349	126	
252.07398	218	
256.38709	168	
258.87724	262	1+
266.16541	116	
271.88511	222	1+
273.85194	128	
278.83414	342	1+
278.86495	142	
280.82580	130	
280.85241	160	
280.87651	236	1+
285.86263	320	1+
287.85070	1756	1+
289.03565	202	
289.87857	134	
289.93081	154	
290.13142	180	
290.86244	316	
291.85794	134	
291.90122	230	1+
292.10838	158	
292.86171	132	
293.87042	788	1+
296.85086	474	1+
298.85013	380	1+
300.85198	148	
301.85219	216	
302.85133	132	
303.86622	874	1+
304.81001	244	1+
305.86181	942	1+
306.88683	148	
307.79967	150	
307.89378	438	
308.14128	734	
308.84579	148	
308.87324	842	1+
309.14450	348	
310.15452	468	1+
311.82722	136	
311.88297	992	1+
313.85323	120	
313.88384	246	
314.81914	156	
314.86265	990	1+
315.82361	228	1+
318.86975	204	
318.88735	166	
320.20152	128	
321.88127	494	1+
322.86257	146	
323.87322	624	
324.85641	582	1+
325.40884	182	
325.90346	344	
326.38728	206	1+
326.88288	3236	1+
327.12035	226	1+
327.80314	202	
327.83220	214	1+
328.85520	132	
328.87627	478	1+
329.78048	132	
330.79873	128	
332.02661	206	1+
332.14982	202	1+
332.75528	144	1+
332.87478	438	1+
334.86588	186	
335.78684	236	1+
335.88652	220	
337.87919	636	1+
338.38450	168	
338.82673	128	
340.01212	174	
340.86542	120	
342.88912	152	
343.86919	194	1+
345.83646	268	1+
346.88260	128	
347.60549	128	
348.77384	118	
348.79049	142	
349.75604	156	
350.76119	472	1+
350.78088	142	
350.88692	230	
351.90758	306	1+
352.12511	120	
352.80285	356	1+
353.85074	368	
353.89032	170	
355.88893	250	1+
356.83762	140	
357.87957	392	1+
358.77553	436	1+
358.88598	244	1+
361.76613	176	1+
364.77805	144	
365.76249	182	
365.78547	180	
365.95737	174	1+
366.78727	144	
366.84523	176	
367.70706	136	
367.76874	448	1+
367.80615	426	1+
367.83340	138	
367.91539	160	
368.89787	386	1+
369.83952	470	1+
370.71701	276	1+
370.80054	402	
371.86116	126	
371.90487	188	
372.78321	364	1+
373.72627	242	1+
373.82755	116	
373.89983	310	1+
374.06509	178	
374.81342	740	1+
378.39253	156	
378.73464	124	
378.75329	148	
378.80000	236	1+
381.72290	140	
381.76837	176	1+
381.83468	258	
382.84235	298	
383.79603	214	
384.85537	244	
385.77410	140	
385.82897	136	
385.85441	258	
386.77493	116	
386.82245	128	
386.84510	638	1+
387.77181	272	1+
389.19832	326	
389.75768	136	
389.80330	116	
389.84621	116	
390.20537	166	
390.84122	598	
390.88958	186	
391.77602	200	1+
391.84118	350	
391.91175	182	1+
392.72610	160	1+
392.82659	1382	1+
394.79854	178	
396.92106	114	
398.72732	138	
399.81649	120	
399.85037	466	1+
400.72786	164	
401.77476	154	
401.82760	240	1+
403.86808	174	
404.86963	128	
405.75897	162	
405.86386	370	
405.95246	146	
406.18814	180	1+
406.85704	164	
407.75657	534	1+
407.86931	404	
408.85473	476	1+
409.17294	242	1+
410.34903	148	
410.83621	2804	1+
411.09459	196	
411.75271	176	1+
412.72947	118	
412.85553	388	1+
413.07545	448	1+
416.83585	154	
417.82181	124	
417.86203	206	
419.72577	218	1+
421.87752	406	
422.87064	202	
423.77261	690	1+
423.86837	1120	1+
425.72889	122	
425.75653	350	
425.78418	190	
426.76137	274	
426.86451	854	1+
427.73833	734	1+
428.09231	120	
428.76897	180	
428.84637	2724	1+
429.69237	160	
430.73812	146	
430.85168	342	
430.89756	124	
431.86010	330	
432.86624	258	
433.85247	568	1+
434.89125	126	
435.71051	124	
437.74065	172	1+
440.88194	194	1+
443.76899	282	
444.87305	2044	1+
445.72844	170	
445.75361	122	
446.70685	684	1+
446.87789	288	
447.71137	582	1+
448.79691	174	
449.87683	636	1+
450.69823	156	
450.75829	182	
451.75509	120	
452.11175	140	
453.86476	144	
457.90726	320	1+
462.88077	1126	1+
465.71705	116	
467.88826	1174	1+
468.71093	178	
470.72334	270	1+
473.72212	176	
485.90018	662	1+
487.27610	178	
491.80680	134	
494.62427	168	
505.33154	120	
509.28729	128	1+
END IONS

###FS:    #m/z: 336.94580 #charge 1+
###MS: 106
###MSMS: 109
BEGIN IONS
TITLE=Cmpd 81, +MS2(336.9458), 28.0-35.0eV, 2.4min #109
RTINSECONDS=139.213
SCANS=106,109
PEPMASS=336.94580	40198
CHARGE=1+
181.86858	86	
202.00529	72	
203.08518	88	
211.94410	1850	1+
211.98242	80	
212.87606	248	1+
213.41697	84	
213.94123	596	
215.89034	106	
215.93739	78	
217.86171	92	
217.88139	122	
219.83788	76	
220.95564	196	1+
221.00828	82	
224.83954	162	
224.89729	88	
224.97265	110	
226.94598	74	
227.10109	78	
228.84577	72	
229.95543	1752	1+
230.88893	1028	1+
231.95076	840	1+
232.82801	154	
232.88912	120	
233.06513	72	
233.46268	106	
233.84751	90	
233.89716	98	
235.95789	74	
236.12138	80	
236.80465	74	
237.06728	76	
238.43236	72	
240.83508	196	
240.92449	98	
241.84552	116	
243.08051	106	
243.13671	88	
243.83527	116	
245.01477	84	
245.50316	110	
246.97533	100	
247.96616	426	
248.89606	508	1+
249.83209	198	1+
249.96376	210	
249.99570	82	
250.82070	84	
250.94930	274	
250.98250	158	
251.07026	218	
252.06775	104	
252.10474	94	
252.83507	84	
252.97056	1396	1+
253.00100	116	
253.07763	90	
253.90568	314	
254.82722	74	
254.96539	556	1+
255.02135	80	
255.08987	72	
255.38602	98	
255.94646	78	
256.90091	126	
257.91328	108	
258.84942	404	1+
258.85938	86	
258.88502	82	
258.93823	72	
259.05708	72	
259.85425	340	1+
259.95498	72	
260.59478	96	
262.04588	74	
264.83399	78	
264.86451	216	
266.01631	78	
266.84705	272	
266.99270	74	
268.10105	76	
268.83861	194	
269.06313	112	
269.84059	338	1+
270.98390	138	
271.92470	88	
272.04409	92	
272.43927	74	
272.85197	84	
272.92180	80	
273.97913	72	
274.41482	78	
274.89379	74	
275.85320	878	1+
276.19983	86	
276.85576	672	1+
277.83741	88	
278.84587	164	
278.91269	122	
279.85063	98	
279.88096	82	
280.02881	82	
281.85202	86	
283.89929	94	
284.86824	78	
285.82669	74	
285.85219	212	
286.84787	652	1+
286.91329	72	
287.94792	98	
288.05625	78	
289.90969	100	
290.89129	86	
291.80538	158	
293.10694	348	
293.18236	78	
294.00633	86	
294.12192	126	
294.86107	200	
295.21505	74	
295.43671	72	
295.88449	80	
295.97329	174	
295.99580	92	
296.87158	82	
296.91184	110	
297.79739	96	
297.83487	86	
297.88341	92	
298.31028	140	
299.05956	182	
299.86441	76	
300.41708	74	
300.51847	284	1+
300.85261	74	
301.87718	82	
302.83110	88	
304.76807	86	
304.86269	80	
305.04055	92	
305.90109	84	
306.92628	78	
308.88044	74	
309.81846	86	
309.86518	150	
309.94316	102	
309.98866	80	
310.86584	208	
315.90553	84	
316.02579	80	
317.89052	76	
319.84006	74	
325.78770	72	
325.95815	114	
328.00797	82	
329.87173	84	
329.92319	90	
332.83313	80	
334.03481	84	
334.17184	76	
334.35602	98	
334.93334	72	
336.85735	80	
337.39396	82	
342.05617	78	
END IONS

###FS:    #m/z: 363.95631 #charge 1+
###MS: 110
###MSMS: 111
BEGIN IONS
TITLE=Cmpd 82, +MS2(363.9563), 28.0-35.0eV, 2.4min #111
RTINSECONDS=142.908
SCANS=110-111
PEPMASS=363.95631	381704
CHARGE=1+
182.87091	96	
189.86345	488	
191.86037	392	1+
192.89382	94	
196.88575	344	
200.94496	124	
207.86921	96	
207.94762	118	
209.94316	2302	1+
210.88370	228	
210.93105	120	
211.88707	194	
212.87874	1924	1+
214.89212	278	
216.96672	86	
218.42734	82	
218.88883	90	
220.88265	84	
221.40661	86	
222.95190	1778	1+
224.94907	2108	1+
224.97530	124	
225.88523	376	1+
226.94708	12658	1+
226.98622	146	
227.90525	100	
228.00837	200	1+
228.24868	116	1+
228.89450	538	1+
228.94275	12970	1+
228.98003	84	
229.83931	98	
230.76807	102	1+
230.85965	108	
230.88931	3250	1+
232.88631	262	
233.90068	118	
233.96186	164	
239.06979	146	
240.93923	582	
240.96212	840	
241.05014	90	
241.93889	2918	1+
242.42340	100	
242.86116	112	
242.94128	1926	1+
242.95748	1146	1+
243.90046	154	
244.95772	6958	1+
245.80625	82	
245.84686	264	1+
245.94153	306	
246.12594	96	
246.16541	128	1+
246.90727	218	
246.95263	7082	1+
246.99616	194	1+
247.24430	88	
248.03298	154	
248.07956	134	1+
248.80179	248	1+
248.90039	554	1+
249.04122	116	
249.11844	94	
249.99720	86	
250.79489	124	
250.89376	502	1+
250.94512	96	
250.97316	198	
253.90277	196	
254.09676	94	
254.85574	100	
256.97828	84	
257.07446	82	
258.84173	88	
258.97437	372	1+
260.03004	98	
260.83528	104	
260.96800	686	1+
261.51745	84	
262.79087	98	
263.14442	86	
263.97809	134	
264.08090	98	
265.08259	146	
265.12811	84	
265.97743	128	
266.20053	100	
266.81383	270	
266.96406	86	
267.97114	984	1+
268.02264	92	
268.03908	82	
268.65679	90	
268.81154	104	
268.96268	1208	1+
269.96698	1000	1+
270.07519	88	
270.52522	104	
270.82640	218	
271.91797	148	
273.47171	102	
273.85084	156	
276.85470	122	
277.84333	450	1+
278.82495	86	
279.03957	104	
279.10028	98	
279.79791	106	
279.86810	84	
280.79452	376	1+
281.85157	250	1+
282.39472	84	
282.79130	264	
283.79061	136	
283.84654	82	
283.98704	330	1+
284.82801	98	
285.86574	110	
286.41631	92	
286.86653	102	
287.40421	90	
287.92276	100	
288.41054	120	
288.79913	90	
288.85496	84	
288.91303	86	
288.98657	82	
289.86368	128	
289.98503	102	
290.80271	284	1+
291.98113	86	
292.08014	82	
292.88333	114	
293.11578	212	
294.11662	82	
294.82060	82	
295.42701	152	
295.85331	236	1+
296.80514	320	1+
297.10630	126	
298.80500	440	
299.00237	138	
299.79829	1040	1+
299.82938	102	
299.87155	138	
300.79888	672	1+
300.82736	96	
301.86042	374	1+
302.80024	108	
302.90576	170	
303.85005	334	1+
303.87945	122	
304.86478	146	
305.79820	90	
305.81509	86	
307.00363	90	
307.13278	80	
308.86913	186	
308.88959	96	
310.88357	110	
313.85558	140	
314.81968	134	
316.81254	274	1+
316.85375	84	
317.86638	90	
318.85954	206	1+
319.81019	110	
320.95010	80	
321.87173	278	1+
322.92979	100	
323.38282	108	
324.54099	88	
324.99666	84	
325.88974	100	
326.24209	90	
326.87586	132	
326.90084	84	
329.86920	156	
330.80455	82	
332.02283	80	
332.86070	148	
336.78774	82	
336.94252	242	1+
337.08957	88	
340.94221	118	
341.82605	138	
348.48124	88	
355.42170	100	
358.78009	224	1+
362.10630	82	
363.80448	84	
365.81931	92	
367.08844	108	
367.38013	82	
367.85357	150	
END IONS

###FS:    #m/z: 336.94523 #charge 1+
###MS: 110
###MSMS: 112
BEGIN IONS
TITLE=Cmpd 83, +MS2(336.9452), 28.0-35.0eV, 2.4min #112
RTINSECONDS=143.68
SCANS=110,112
PEPMASS=336.94523	37636
CHARGE=1+
122.26087	78	
187.86891	84	
192.02026	72	
193.90348	70	
199.59888	84	
200.87958	82	
202.86118	84	
208.95936	80	
208.98090	78	
209.01797	82	
211.14120	76	
211.94462	1644	1+
212.87669	496	1+
213.89812	74	
213.94020	744	
214.87821	122	
214.89573	74	
215.88496	318	
215.93771	214	
217.93781	78	
221.88017	94	
222.94531	120	
224.83997	78	
224.97380	184	
226.94006	78	
227.10852	84	
228.90128	70	
228.94804	78	
229.95415	1828	1+
230.88829	1174	1+
231.12318	74	
231.94957	1480	1+
232.36261	88	
232.82872	70	
232.85321	72	
233.89573	116	
233.94968	376	
235.00003	72	
235.38221	96	
236.20785	76	
237.05962	160	1+
237.94735	74	
238.85179	72	
239.03189	92	
239.86244	72	
240.84099	100	
241.09425	76	
241.84156	354	
242.84986	176	
243.84068	170	
244.95531	74	
245.12618	132	
245.39560	94	
246.39105	76	
246.90983	76	
247.96549	840	
248.89866	328	1+
249.84550	78	
249.96153	452	1+
249.98507	72	
250.83082	110	
250.86433	90	
250.94903	182	
251.56248	90	
251.83795	216	
251.90806	196	
251.95587	160	
252.97096	1250	1+
253.08973	96	
254.00658	74	
254.08743	158	
254.10586	92	
254.85854	92	
254.88378	72	
254.91877	134	
254.96664	508	1+
255.08970	88	
256.85594	72	
256.87723	78	
257.85284	94	
257.90192	92	
257.92752	80	
257.96165	70	
258.83897	570	1+
259.57713	102	
259.86449	130	
264.06120	84	
265.34386	92	
265.88617	86	
265.94619	70	
266.01639	140	
266.10621	74	
266.39493	78	
267.84837	164	
268.01689	72	
268.79689	72	
268.83975	292	
269.84993	166	
269.90795	268	1+
270.98154	222	1+
272.43935	90	
272.85846	288	1+
272.92670	84	
273.79679	72	
274.88692	166	
274.93805	80	
275.36564	82	
275.41878	142	
275.92042	70	
275.94868	88	
276.04646	72	
276.83052	384	1+
276.85718	220	1+
276.88447	194	1+
276.97797	72	
278.11507	72	
278.86178	408	1+
278.92452	80	
279.19340	106	
279.83987	78	
280.05587	76	
280.93575	78	
280.97477	72	
281.05901	80	
284.04606	104	
284.84855	86	
285.81194	72	
286.09036	72	
286.84983	260	
287.81435	78	
287.84974	154	
288.02071	90	
288.85489	124	
289.78840	74	
290.85283	150	
290.97500	106	
291.44007	72	
292.87779	76	
293.10929	116	
293.88087	72	
294.10869	72	
294.86567	136	
295.87085	260	
297.81360	74	
298.31003	186	
298.43918	78	
298.79960	80	
298.85457	86	
298.87595	78	
298.99504	88	
299.06086	72	
299.77752	92	
299.86588	112	
303.94550	94	
305.87951	268	1+
307.36755	76	
307.79821	142	
309.86510	144	
310.85625	74	
310.87664	106	
311.86832	90	
312.63821	86	
314.75005	72	
318.87419	106	
321.93823	100	
329.88045	84	
330.83796	86	
335.88903	90	
337.13015	74	
END IONS

###FS:    #m/z: 359.96087 #charge 1+
###MS: 110
###MSMS: 113
BEGIN IONS
TITLE=Cmpd 84, +MS2(359.9609), 28.0-35.0eV, 2.4min #113
RTINSECONDS=144.452
SCANS=110,113
PEPMASS=359.96087	29342
CHARGE=1+
101.71989	98	
200.87767	76	
202.60417	88	
206.93032	98	
207.94835	88	
209.94421	434	1+
217.88973	100	
217.99021	74	
219.60508	96	
221.06866	82	
221.88796	230	1+
222.95211	146	
224.94875	630	
224.97717	110	
226.94798	2836	1+
226.97017	324	
228.90898	76	
228.94240	2924	
228.97401	80	
231.80684	92	
231.97173	88	
234.86166	138	
234.92834	84	
234.95637	74	
235.03925	82	
235.88529	100	
236.06460	78	
237.12433	82	
237.93028	92	
238.93396	94	
238.97002	86	
239.56568	74	
239.90818	104	
240.93858	1110	1+
241.96146	312	1+
242.88378	204	
244.00297	76	
244.92848	80	
244.95674	1642	1+
245.15302	122	1+
245.84839	108	
245.91201	82	
245.94079	152	
246.95190	1902	1+
246.99282	90	
247.80404	100	
247.85816	96	
247.87731	80	
249.09697	84	
249.79894	112	
250.80276	214	1+
250.91226	84	
250.95033	94	
251.84472	110	
252.01218	110	
252.10007	116	
252.38822	78	
252.95456	128	
253.84216	74	
253.97889	74	
255.45657	104	
258.79599	78	
258.83310	128	
259.10025	84	
259.80261	80	
259.94502	78	
259.98088	74	
260.97015	136	
261.95307	196	1+
262.91919	96	
264.81871	276	1+
264.83817	76	
264.91806	76	
265.86294	100	
266.93851	80	
267.81381	138	
267.97329	228	
268.14980	78	
268.95766	146	
268.97646	112	
269.16401	80	
269.85314	78	
269.87132	84	
269.97105	308	
270.04501	94	
270.54174	86	
271.05276	86	
271.07693	90	
271.84679	80	
274.04501	76	
275.84488	286	1+
276.93629	78	
278.11098	78	
278.80217	316	
278.84651	160	
279.79285	88	
279.93466	100	
280.11133	94	
280.79551	112	
280.80910	144	
280.92961	94	
281.79078	92	
281.88905	114	
282.79837	246	1+
283.98451	132	
284.81809	258	1+
286.41196	76	
286.99231	90	
288.86109	84	
289.80099	74	
290.84422	74	
290.92071	110	
291.64987	104	
293.98303	134	
294.85382	98	
295.03164	78	
296.80804	118	
296.87566	82	
297.80825	120	
297.87293	118	
298.80698	390	1+
298.84780	162	1+
298.88934	82	
298.98254	76	
299.87340	144	
301.09239	76	
301.51850	78	
301.78718	116	
301.84602	122	
301.86612	84	
303.85147	78	
306.66812	86	
306.89633	76	
308.84634	98	
308.88497	92	
311.86405	144	
312.07625	74	
314.81785	82	
315.07910	92	
315.67007	102	
316.81089	338	1+
318.88518	82	
322.40992	88	
322.92570	106	
323.98397	80	
326.96105	90	
327.89184	90	
328.81098	82	
328.88876	86	
333.43629	80	
333.63107	104	
333.79455	116	
336.05891	206	1+
336.94558	100	
337.73459	80	
337.95372	100	
338.99974	88	
340.93781	106	
341.89307	78	
342.78922	76	
346.91281	74	
347.98158	82	
358.75842	78	
360.15337	86	
361.87501	82	
362.23953	102	
362.87052	74	
364.82877	84	
END IONS

###FS:    #m/z: 322.92982 #charge 1+
###MS: 114
###MSMS: 115
BEGIN IONS
TITLE=Cmpd 85, +MS2(322.9298), 28.0-35.0eV, 2.5min #115
RTINSECONDS=148.137
SCANS=114-115
PEPMASS=322.92982	2273486
CHARGE=1+
154.54876	74	
181.87353	78	
183.96624	80	
192.88933	152	
193.96097	90	
194.82397	66	
195.00928	68	
196.91210	80	
197.54486	78	
199.03383	80	
199.86595	78	
201.04828	70	
202.04940	68	
205.94911	190	
205.97419	110	
206.89658	66	
206.94976	86	
207.97085	112	
214.12625	68	
214.88691	68	
215.89965	72	
216.11630	102	
218.87602	74	
220.87853	116	
221.86728	80	
222.95376	364	1+
223.95798	220	1+
224.88435	76	
225.37812	106	
228.90734	66	
230.88789	184	
230.94991	66	
231.12527	74	
232.40572	76	
232.82706	66	
234.86635	92	
234.88305	80	
235.55151	72	
235.83813	90	
236.89714	90	
237.39662	90	
237.79589	82	
238.94139	302	1+
239.78619	130	
240.89968	78	
240.94010	2788	
241.94239	2860	
242.82277	158	
242.83829	102	
242.94163	7980	1+
242.97219	68	
243.02090	114	1+
243.16793	156	
243.87856	74	
244.17181	84	
244.82082	120	
244.94033	1506	1+
244.98889	70	
245.96735	76	
246.39100	88	
246.48001	72	
246.97382	68	
248.03905	188	1+
248.59898	94	
248.83994	70	
248.85258	80	
249.94055	72	
249.98538	78	
250.94706	74	
251.03071	76	
251.07352	66	
251.09886	82	
251.92859	66	
252.50175	66	
252.98599	82	
253.84213	80	
254.91409	80	
255.04503	66	
256.89718	140	
257.89424	82	
258.89292	188	1+
258.92253	72	
259.83819	66	
259.87098	130	
261.84275	228	1+
262.15320	68	
262.92316	72	
263.93218	106	
264.20923	74	
265.01580	68	
265.85206	86	
267.79777	84	
268.38281	102	
268.83949	72	
268.93631	118	
268.95975	222	
270.38001	88	
270.86726	112	
270.88690	94	
270.96781	68	
271.84057	82	
272.82898	70	
273.45353	70	
273.79873	80	
273.85778	70	
276.16289	66	
277.85280	278	1+
278.91638	92	
279.09215	998	1+
280.83080	82	
281.39488	98	
281.41143	72	
281.83996	102	
282.07705	116	
282.27942	88	
282.79764	72	
282.98361	70	
283.06801	202	
283.28528	78	
283.88245	76	
284.20532	74	
284.29249	516	1+
285.10054	66	
285.19984	78	
285.86011	220	1+
286.15455	78	
286.20643	74	
289.78436	68	
289.88037	126	
290.85795	184	
290.94778	72	
291.80696	72	
292.05218	182	1+
292.80854	66	
295.83562	78	
296.25388	96	
297.80090	82	
298.86242	110	
299.05901	70	
299.78511	80	
299.98931	68	
300.12152	112	
302.41453	98	
303.12395	66	
306.84889	88	
306.94552	78	
307.08546	94	
307.79826	68	
307.89292	66	
308.98014	70	
309.16338	80	
309.44193	68	
309.86991	74	
310.07236	100	
310.71795	80	
310.87335	70	
321.22000	76	
322.15197	74	
323.24362	70	
323.88997	204	1+
324.29541	78	
325.01199	68	
325.61249	78	
327.78729	74	
327.93880	80	
END IONS

###FS:    #m/z: 340.94051 #charge 1+
###MS: 114
###MSMS: 116
BEGIN IONS
TITLE=Cmpd 86, +MS2(340.9405), 28.0-35.0eV, 2.5min #116
RTINSECONDS=148.918
SCANS=114,116
PEPMASS=340.94051	795350
CHARGE=1+
191.95412	176	
192.92760	96	
193.93386	72	
197.96302	116	
198.05946	72	
204.97779	78	
210.93816	158	
211.61610	86	
213.88215	206	1+
213.93912	562	1+
215.88719	158	
215.93395	184	
217.93910	320	
218.88332	72	
220.54845	80	
222.89437	90	
222.98047	78	
223.80830	78	
223.96573	90	
226.95081	146	
226.96906	82	
227.84556	72	
227.95335	80	
228.83930	130	
228.94469	238	
231.12313	76	
231.88819	144	
231.94945	1056	1+
233.89865	240	
234.88498	100	
235.88522	72	
236.04749	78	
236.88416	196	1+
236.95395	74	
239.81320	86	
239.87788	172	1+
240.05446	82	
240.08871	90	
240.84939	78	
240.93993	126	
240.96647	74	
241.84505	284	1+
241.90146	72	
242.83214	106	
243.83155	428	1+
243.86869	72	
244.91460	92	
246.41193	82	
248.55833	92	
249.82805	80	
249.96013	298	
251.92854	84	
253.38668	86	
253.91452	90	
254.86446	78	
254.90930	74	
254.93094	92	
254.96473	238	1+
255.07478	152	
256.07908	74	
256.25899	72	
256.89157	112	
256.91660	260	1+
256.96438	106	
258.85010	406	1+
258.86773	74	
258.90055	152	
258.96450	82	
259.96067	76	
260.83266	502	1+
261.12030	76	
261.87414	76	
261.91194	234	
262.84572	120	
263.06828	86	
263.60439	88	
264.86326	130	
264.90716	120	
265.02383	72	
266.12252	74	
266.86429	88	
267.13706	78	
267.53470	102	
268.00284	72	
268.83830	336	1+
271.12966	78	
271.79171	78	
272.06665	82	
272.44148	76	
272.84618	100	
272.92195	88	
273.05782	98	
274.87078	180	1+
275.84253	96	
275.91422	94	
275.95066	72	
276.00161	120	
276.85373	296	
276.92250	88	
277.36227	108	
277.86304	232	
277.87603	138	
277.96642	98	
278.41824	76	
278.84668	1602	1+
278.87123	208	
279.91339	132	
280.88542	192	1+
284.85436	122	
285.40730	78	
289.79692	74	
289.85295	146	
289.87628	102	
290.12934	96	
290.85850	108	
291.07775	90	
291.81152	140	
291.90573	72	
292.80631	76	
294.08933	74	
294.86619	184	
295.00411	72	
295.87982	74	
295.97335	138	
296.97723	150	
297.86280	414	1+
297.97506	114	
300.06002	78	
300.88434	146	
300.90067	104	
301.85813	236	1+
302.05843	78	
302.90609	78	
303.93257	84	
305.92919	150	
306.81214	82	
307.78726	92	
308.03096	72	
308.86496	92	
309.17071	196	1+
311.88912	140	
312.43002	96	
312.86841	74	
313.86802	100	
313.91851	76	
314.81324	126	
314.87967	292	1+
315.11172	102	
317.42649	100	
318.93570	98	
319.23600	86	
319.75873	78	
319.94722	78	
320.73857	80	
321.42950	124	
323.87975	80	
327.11205	78	
327.61864	86	
328.39363	154	
328.83545	84	
331.72964	78	
331.91325	82	
334.29075	94	
338.78703	76	
338.80278	78	
340.02929	102	
341.93837	90	
342.76300	86	
343.62290	76	
END IONS

###FS:    #m/z: 363.95644 #charge 1+
###MS: 114
###MSMS: 117
BEGIN IONS
TITLE=Cmpd 87, +MS2(363.9564), 28.0-35.0eV, 2.5min #117
RTINSECONDS=149.697
SCANS=114,117
PEPMASS=363.95644	358260
CHARGE=1+
182.93822	80	
189.86099	188	
196.01724	72	
196.88157	152	
197.95939	78	
204.02660	116	
204.98833	90	
207.87258	80	
207.95410	82	
207.97913	84	
208.89390	74	
208.98607	78	
209.94293	698	1+
210.88427	142	
211.87177	76	
211.89488	130	
212.88021	670	1+
219.01394	90	
219.02862	74	
222.95259	468	1+
223.99948	80	
224.94869	462	
225.88674	116	
226.90039	126	
226.94735	4780	1+
226.97394	126	
227.88659	80	
227.93152	206	
228.89811	178	
228.94274	4706	1+
229.88814	108	
230.83032	154	
230.88906	1124	1+
231.90603	116	
231.94530	76	
232.53862	96	
232.88265	392	
232.93960	90	
234.06924	88	
234.88145	80	
236.90665	80	
237.04673	96	
237.98142	74	
238.88557	210	1+
240.83897	74	
240.87340	90	
240.94020	694	
240.95971	468	
241.06019	74	
241.86536	78	
241.94208	554	
242.81845	88	
242.94238	1924	1+
244.90957	114	
244.95721	3204	1+
245.00126	82	
245.94315	388	
246.39885	106	
246.43708	96	
246.79402	80	
246.95277	3062	1+
247.81564	84	
248.01057	74	
248.80454	268	1+
248.89971	502	1+
249.80657	192	1+
250.78204	74	
250.95098	160	
251.85256	82	
251.95732	78	
253.36326	74	
255.09966	84	
256.86575	78	
258.39935	78	
258.84286	210	
258.97783	104	
260.83961	148	
260.97388	132	
261.82483	390	1+
261.93241	72	
263.96131	88	
265.05586	102	
265.17194	90	
265.78734	140	1+
265.81425	72	
265.89529	282	1+
265.97717	74	
267.97298	392	
268.81717	128	
268.88126	78	
268.96175	818	1+
269.80142	74	
269.96662	546	1+
270.80618	80	
271.09496	88	
272.94207	106	
274.85663	96	
274.94009	92	
275.87567	194	1+
276.54048	104	
277.82590	120	
278.84451	284	
279.09836	118	
279.40386	146	
280.79443	262	
280.97493	84	
282.00910	78	
282.79033	268	1+
282.85278	88	
283.81633	80	
283.88667	214	1+
285.84509	274	1+
286.41274	84	
286.87805	116	
287.89142	86	
287.93420	134	
288.82159	78	
288.85894	98	
289.87651	250	1+
289.97886	78	
290.74466	82	
293.85367	74	
294.07720	82	
295.05935	104	
296.15233	76	
296.89668	88	
297.11671	90	
297.14009	98	
297.80390	558	1+
298.80458	312	1+
299.03650	142	
300.80267	746	1+
300.93239	94	
301.41190	114	
301.86271	302	1+
303.08982	74	
303.85565	370	1+
304.44675	92	
307.88142	128	
308.16886	72	
308.39507	84	
308.82070	102	
308.84297	108	
311.87119	134	
313.80899	86	
317.81398	76	
317.90097	86	
318.02849	94	
318.60465	78	
318.93145	78	
318.94868	74	
319.15712	96	
319.75640	74	
319.90992	108	
320.10564	74	
320.82312	76	
320.91914	74	
321.81794	190	
322.93371	360	1+
324.89004	138	
326.87172	160	
327.28290	76	
327.92751	76	
331.17522	100	
336.80553	78	
336.94240	322	1+
339.04021	80	
339.75287	78	
340.93865	180	
341.89941	74	
342.90388	82	
343.17433	74	
347.37950	88	
347.84899	74	
350.12218	84	
350.78421	80	
352.40296	78	
361.72301	88	
362.09665	84	
365.19221	84	
366.76536	242	1+
367.76818	206	1+
END IONS

###FS:    #m/z: 322.92990 #charge 1+
###MS: 118
###MSMS: 119
BEGIN IONS
TITLE=Cmpd 88, +MS2(322.9299), 28.0-35.0eV, 2.6min #119
RTINSECONDS=153.38
SCANS=118-119
PEPMASS=322.92990	2270266
CHARGE=1+
181.09786	94	
190.98358	100	
193.07120	66	
196.02395	82	
196.88344	106	
197.00208	68	
200.86042	76	
201.04334	278	1+
203.12899	78	
205.94839	240	
206.09558	70	
206.97290	74	
206.99737	74	
207.12304	68	
207.96827	70	
208.94158	72	
209.09261	98	
209.91637	156	
215.89816	70	
216.84589	70	
218.86856	82	
220.87695	70	
221.94521	300	1+
223.85801	86	
225.81472	220	1+
227.90152	68	
227.92890	66	
230.82921	148	
231.07299	70	
232.92251	84	
233.11005	74	
233.92607	84	
234.10271	74	
236.85372	74	
238.01163	84	
238.88430	124	
238.93660	206	
239.78622	108	
240.93958	2836	
241.08527	82	
241.91723	82	
241.93930	9796	1+
242.81384	396	1+
242.83256	208	
242.94150	6758	1+
243.11400	72	
243.14964	76	
243.34932	102	
243.81540	288	1+
244.53857	94	
244.93969	1734	1+
245.49167	118	
245.80532	72	
245.86723	70	
246.39315	102	
246.97380	76	
247.97440	76	
248.00101	78	
248.91461	68	
249.92806	154	
250.09485	72	
250.14085	70	
250.94081	106	
251.07077	190	1+
251.83131	76	
251.94603	72	
253.05430	76	
254.83028	134	
254.87032	68	
254.91932	148	
255.93155	72	
256.02429	86	
256.60990	82	
256.98389	74	
257.79741	72	
258.83130	130	
258.85914	66	
258.97394	94	
260.05595	70	
260.83719	148	
260.93384	88	
261.83276	92	
261.84791	72	
262.02191	80	
263.82967	174	1+
265.05778	136	
266.00835	96	
266.86276	136	
267.39607	88	
268.06090	68	
269.15561	94	
269.85504	74	
269.89741	68	
270.81009	80	
271.09712	72	
271.14366	74	
271.84185	66	
271.86252	94	
273.02348	74	
273.80044	74	
275.41256	80	
275.81128	74	
275.85430	70	
275.87533	72	
276.83933	166	1+
278.91467	88	
278.96760	92	
279.09124	1244	1+
279.85674	86	
279.91881	90	
280.12565	78	
280.25934	72	
280.70968	72	
281.02428	80	
281.10040	86	
281.16651	70	
281.85853	72	
281.94340	68	
282.28234	96	
282.83661	96	
282.95832	88	
283.86386	72	
283.97250	128	
284.29375	492	
284.35428	68	
284.44991	96	
285.17919	88	
285.84174	68	
286.10263	70	
288.80704	72	
289.79262	70	
289.87185	94	
290.13996	74	
291.38347	92	
292.81507	72	
292.85663	80	
292.95548	72	
294.80362	88	
294.85032	124	
296.03395	76	
296.20324	76	
296.81841	74	
298.81664	68	
298.92496	68	
300.66642	88	
301.36517	88	
301.87903	106	
302.79109	70	
307.76159	72	
307.88234	240	1+
308.86825	70	
309.06415	78	
310.42553	82	
310.84973	68	
312.80130	68	
312.81857	72	
313.87053	132	
315.82314	186	1+
317.03720	78	
320.86608	68	
324.16284	102	
325.75200	68	
326.24431	80	
326.87608	86	
END IONS

###FS:    #m/z: 340.94057 #charge 1+
###MS: 118
###MSMS: 120
BEGIN IONS
TITLE=Cmpd 89, +MS2(340.9406), 28.0-35.0eV, 2.6min #120
RTINSECONDS=154.152
SCANS=118,120
PEPMASS=340.94057	793442
CHARGE=1+
120.56566	86	
190.94588	112	
191.95536	80	
197.01012	80	
201.45431	88	
202.88601	84	
208.88474	78	
208.95581	152	
210.93717	108	
212.90075	76	
213.93824	420	1+
214.12076	76	
214.63635	84	
215.88571	296	
217.88606	136	
220.87539	104	
221.89821	92	
223.61743	72	
223.83407	144	
224.52348	98	
224.83864	210	
224.96195	84	
224.97902	132	
226.94864	128	
230.88650	252	1+
230.90509	74	
231.07642	100	
231.94928	696	1+
232.01461	74	
233.89634	186	
233.93218	142	
233.94736	266	1+
234.88495	96	
237.88354	74	
237.90592	72	
239.04908	90	
239.79146	98	
240.22939	94	
240.96083	80	
241.84482	392	1+
242.86697	76	
242.90155	74	
242.94090	94	
243.82900	646	1+
243.87362	94	
244.06827	84	
245.88451	80	
245.90747	102	
246.85412	86	
246.95067	120	
247.56631	92	
248.92455	72	
248.97279	74	
249.09514	80	
249.86280	78	
249.95801	346	1+
250.98991	78	
251.88363	170	
253.42153	82	
253.43906	84	
254.82692	76	
254.86140	120	
254.91768	112	
254.96657	400	1+
255.07389	182	
256.80686	82	
256.96217	94	
257.96240	132	
258.84793	454	1+
259.36723	84	
259.79275	92	
259.87575	94	
259.89464	132	
260.83452	484	1+
260.93191	78	
261.84782	258	
261.91991	170	
262.83637	102	
262.90141	86	
262.92541	120	
263.83292	166	
264.86481	96	
264.91434	82	
265.86653	106	
265.96216	94	
266.85880	140	
268.84170	238	1+
269.79872	76	
269.85679	90	
272.85077	82	
272.91628	102	
272.93554	110	
272.97607	98	
273.90237	84	
273.98116	168	1+
274.86145	120	
275.80727	126	
275.88092	132	
276.36888	90	
276.83713	124	
276.85699	538	
277.08809	76	
277.80847	134	
277.86476	260	
277.96260	142	
278.41192	82	
278.80579	94	
278.84605	732	
279.84936	698	
279.90974	74	
279.96092	108	
280.84173	148	
280.96472	78	
281.86075	162	
281.89183	74	
282.04410	82	
282.81201	72	
282.87736	172	1+
284.87214	86	
284.93668	74	
285.09398	74	
285.20591	72	
286.38097	102	
289.02420	72	
289.88720	90	
290.85974	120	
291.41042	106	
291.83956	92	
291.86317	84	
292.40723	76	
293.35938	104	
293.89218	88	
294.86479	80	
295.96884	336	1+
296.85140	214	
300.15537	88	
300.24045	88	
300.88371	98	
302.86329	164	
302.88110	114	
302.94815	118	
304.19391	74	
304.87130	108	
304.90339	72	
306.05565	80	
306.18465	92	
306.63165	80	
307.81741	84	
310.87788	84	
311.82781	146	
312.38211	90	
312.89881	76	
314.87628	74	
316.37663	88	
317.77676	92	
318.90704	84	
319.08471	92	
319.82871	74	
327.62089	86	
328.93376	82	
329.62206	106	
337.63082	90	
341.29821	80	
342.44682	82	
END IONS

###FS:    #m/z: 507.84474 #charge 1+
###MS: 118
###MSMS: 121
BEGIN IONS
TITLE=Cmpd 90, +MS2(507.8447), 28.2-35.2eV, 2.6min #121
RTINSECONDS=154.924
SCANS=118,121
PEPMASS=507.84474	83372
CHARGE=1+
196.01531	252	1+
214.88540	380	
224.97553	186	
232.89462	504	1+
246.10493	130	
248.12419	186	1+
250.90717	356	1+
251.07118	118	
252.07934	140	
254.09444	114	
254.79560	154	
268.10936	156	
270.87087	136	
273.80503	152	
278.83110	496	1+
278.85481	120	
280.11510	202	1+
285.85421	222	
286.86941	114	
287.85248	1012	1+
289.88133	174	
291.86655	162	
291.99804	116	
293.87482	696	1+
294.86228	184	
295.13368	172	1+
295.91793	346	1+
296.85636	218	
297.90153	112	
298.83476	628	1+
299.80120	144	
300.79552	146	
303.36297	226	1+
303.86763	490	1+
305.86238	1124	1+
307.86506	150	
308.14093	1070	1+
308.16859	132	
308.87162	1164	1+
308.89023	260	
309.84234	130	
309.95552	126	
310.15538	702	1+
311.13956	120	
311.88401	1286	1+
312.90734	126	
313.94817	232	
314.80144	198	1+
314.86230	844	1+
316.85549	210	
317.86793	116	
317.89406	162	
318.00996	132	
318.83439	322	1+
319.94387	212	1+
320.89590	160	
322.85896	160	
323.81009	112	
323.87474	364	
324.81429	374	1+
324.86161	218	
325.89990	140	
326.88378	2438	1+
327.82204	168	
327.84640	184	
328.87612	266	
329.87255	122	
330.82807	258	1+
330.88110	200	
331.79620	510	1+
332.79128	266	1+
332.87491	288	
332.89435	114	
333.87032	130	
334.07370	206	1+
334.86634	130	
334.95766	130	
335.13103	114	
335.83848	140	
337.80185	156	
337.88074	734	1+
340.87044	136	
343.87598	194	
344.84300	198	1+
345.74628	128	
346.77905	164	
347.77717	598	1+
348.04360	132	
348.76702	168	
348.84476	162	
348.86746	142	
349.16953	128	
349.75834	558	1+
350.81449	138	
350.88483	608	1+
352.80185	220	1+
353.85461	390	1+
355.03654	136	
355.76992	132	
355.89316	226	1+
356.81442	212	1+
358.75087	146	
358.76691	166	
360.76425	222	1+
362.84140	260	1+
363.32914	122	
363.88272	158	
365.78553	170	
366.83811	136	
367.77782	192	
367.80923	400	1+
367.83998	116	
368.79744	146	
368.89766	226	
369.83706	610	1+
369.90917	204	1+
370.79310	386	1+
371.91215	118	
372.78034	126	
372.83034	176	
372.85154	288	1+
373.90070	120	
374.81463	158	
375.80954	222	1+
376.88160	278	1+
378.78087	282	1+
378.90434	116	
380.03768	140	
380.72116	294	1+
381.38844	144	1+
381.83862	362	
383.77904	168	
384.85213	236	
385.77492	430	1+
385.82545	276	
385.85113	200	
386.27361	116	
386.82706	216	
387.84675	322	
387.89899	142	
388.78611	112	
388.84538	164	
390.21532	118	
390.77845	114	
390.84081	582	
390.96384	152	
391.84214	300	
391.91117	126	
392.06923	162	
392.73136	260	1+
392.82619	1382	1+
393.89475	116	
394.76940	122	
395.06527	132	
398.86541	188	
399.72637	276	
399.85178	536	1+
400.72865	130	
400.89923	276	1+
401.78765	236	1+
402.86229	122	
403.71900	116	
403.75713	142	
403.78969	310	1+
403.86906	122	
405.85938	264	
406.89121	286	1+
407.83885	116	
407.86887	366	
408.74124	130	
408.85375	1322	1+
409.21229	132	
409.73992	378	1+
410.07392	236	1+
410.83508	1914	1+
411.07528	186	1+
411.09857	150	
411.81094	126	
412.83257	372	1+
413.85605	156	
413.86847	168	
415.84612	114	
416.87871	220	
417.85706	132	
418.85310	150	
421.77698	142	
421.88216	186	
422.74065	134	
422.85581	204	
422.88909	236	
423.76926	174	
423.79683	118	
423.86569	856	1+
424.76751	118	
424.79314	172	
424.81506	156	1+
425.76504	1016	1+
426.75808	334	
426.86157	1362	1+
427.74247	608	1+
428.84706	1892	1+
429.68037	166	1+
430.85303	236	
431.86447	892	1+
433.85332	294	
439.89693	198	1+
440.86738	214	1+
441.78025	120	
443.67848	186	1+
443.78072	272	1+
444.87258	2132	1+
445.71803	172	
445.75468	116	
446.76400	128	
447.71244	204	
447.73761	130	
447.88086	124	
448.69705	178	1+
448.78158	116	
449.87735	492	1+
450.69974	154	
450.72345	122	
451.86060	170	
451.87904	320	
457.86444	196	1+
457.90829	234	1+
462.88306	1038	1+
465.72412	308	1+
467.88533	954	1+
467.91241	188	
470.72732	146	
471.70511	126	
485.90056	668	1+
486.26458	152	1+
492.05935	120	
504.23695	166	1+
END IONS

###FS:    #m/z: 322.92992 #charge 1+
###MS: 122
###MSMS: 123
BEGIN IONS
TITLE=Cmpd 91, +MS2(322.9299), 28.0-35.0eV, 2.7min #123
RTINSECONDS=158.583
SCANS=122-123
PEPMASS=322.92992	2203292
CHARGE=1+
175.08936	68	
195.91702	90	
196.89296	104	
196.96730	134	
200.83935	80	
201.04350	316	1+
201.05705	88	
203.95237	78	
205.00669	112	
205.94930	146	
205.96874	282	1+
207.94006	78	
209.95812	86	
210.89870	78	
211.41452	90	
211.98587	68	
213.09771	68	
215.89220	102	
216.91671	66	
218.97394	112	
220.89699	78	
221.06684	82	
221.87806	80	
222.95261	202	1+
223.00070	68	
223.89778	68	
226.14740	74	
227.47313	88	
227.84573	78	
227.89956	82	
227.95684	82	
229.86673	82	
234.07660	90	
236.01294	190	
236.14953	82	
237.98720	70	
238.88300	112	
238.93818	314	
239.02836	78	
239.07756	144	
239.90794	78	
240.41788	70	
240.94080	2544	
241.04428	90	
241.08275	78	
241.87269	68	
241.94253	2242	
242.81522	72	
242.84203	194	1+
242.94117	6382	1+
243.05324	70	
243.12329	92	
243.81981	132	
244.14101	68	
244.88234	68	
244.93939	1268	
245.90181	96	
246.00795	84	
246.32180	72	
246.95121	110	
246.97732	120	
249.89781	74	
251.92839	88	
252.24238	92	
252.81243	68	
254.42349	72	
254.91309	74	
255.01744	72	
255.44707	94	
255.80804	84	
256.90342	108	
257.80923	92	
258.83347	68	
258.85441	66	
258.89280	68	
260.16095	76	
260.83415	248	
261.01332	72	
261.47752	80	
261.83394	132	
262.03393	80	
262.13322	88	
263.84980	78	
263.97321	128	
264.02549	84	
265.01403	82	
265.07578	78	
265.78983	68	
265.81397	70	
267.57487	78	
267.86812	82	
268.80328	78	
268.93812	94	
271.78517	78	
273.79028	208	
274.92371	70	
275.05394	76	
275.43510	80	
276.84168	86	
276.93669	76	
277.93092	80	
278.04562	90	
278.28512	86	
279.08922	1226	1+
279.15825	70	
279.21397	72	
281.79677	72	
281.93209	68	
283.97101	96	
284.29204	764	1+
284.87874	70	
285.15849	94	
286.96307	68	
287.00301	68	
291.80930	78	
292.08188	78	
292.87901	70	
293.84644	82	
294.79956	76	
294.85306	182	
296.05088	110	
296.83649	72	
296.97313	84	
297.18895	70	
297.85263	68	
298.13358	76	
298.98237	76	
300.79908	168	1+
300.84977	82	
301.04240	66	
301.05435	72	
301.87274	84	
302.07960	74	
302.73495	70	
302.89722	68	
303.79776	88	
303.86427	178	1+
304.08502	76	
304.81541	72	
306.69185	92	
306.88335	80	
308.79785	70	
308.86927	138	
309.89982	70	
310.11269	84	
310.84998	78	
311.80907	98	
312.96843	76	
313.38339	72	
313.88786	72	
315.84939	150	
319.85279	70	
319.96490	74	
321.89205	102	
323.86208	72	
324.08560	68	
324.89155	104	
325.04551	70	
327.78067	82	
END IONS

###FS:    #m/z: 340.94050 #charge 1+
###MS: 122
###MSMS: 124
BEGIN IONS
TITLE=Cmpd 92, +MS2(340.9405), 28.0-35.0eV, 2.7min #124
RTINSECONDS=159.355
SCANS=122,124
PEPMASS=340.94050	780224
CHARGE=1+
188.94913	70	
191.95699	110	
194.91996	78	
195.89517	72	
203.92957	84	
205.95130	72	
206.86681	70	
207.87572	82	
208.95856	164	
208.98436	110	
209.94464	114	
210.89712	160	
210.93817	124	
213.94140	734	1+
215.88451	460	1+
215.92121	74	
215.93839	172	
216.93833	74	
221.88924	76	
222.16160	108	
226.83838	74	
226.86435	78	
226.94625	78
[truncated: 2,251,648 more chars]
