# Supplementary material for: High-Throughput Venomics
Source: J Proteome Res. 2023 Apr 3;22(6):1734–46. doi: 10.1021/acs.jproteome.2c00780 (PMC10243144; doi:10.1021/acs.jproteome.2c00780)
Supplement: Supplementary file 9 — pr2c00780_si_009.zip [file pr2c00780_si_009.zip › Manual files/Calloselasma rhodostoma MGF/210702_Calloselasma_halfplate000008_5.1.201.mgf]

###	D:\Data\Julien\210702_Cr_half_TFA\210702_Calloselasma_halfplate000008.d\ProteinAnalysisResults.mgf
###	D:\Data\Julien\210702_Cr_half_TFA\210702_Calloselasma_halfplate000008.d\analysis.baf
###	210702_Calloselasma_halfplate000008.d
###	Instrument: maXis HD
###	Manufacturer: Bruker
###    PeakWidth 0.30, MiniumIntensity 10, S/N 1Apply threshold 0, Threshold 10
###    Retain Residuals no, Create neutrally no,
###    FullScan Parameters: AdductIon (+)+H (-)-H, LowMass 0, HighMass 8000, MaxCharge charge decon 4, MinPeaks 3
###    Perf. isotope decon yes, Max Charge Istopic decon 6, MW agreement 0.00, Abund. cutoff 2.00, Envelope cutoff 75.00
###    MaxRes   Parameters: AdductIon (+)+H (-)-H, LowMass 0, HighMass 8000 
###    Perf. isotope decon yes, Max Charge Istopic decon 6, Abund. cutoff 2.00
###    MSn      Parameters: AdductIon (+)+H (-)-H, LowMass 0, HighMass 8000 
###    Perf. isotope decon yes, Max Charge Istopic decon 4, Abund. cutoff 0.05
###    Global Charge Limit: no 3, Prefer FullScan Result: yes, Export what: 2 (0=non deconv/1=deconv only/2=mixed), NoMSMSSignals: 150, Intensity threshold: 10, NoMSSignals (deconv): 2, NoMSSignals (non-deconv): 2, NormalizeData: no, SingleCharged: yes
###
COM=210702_Calloselasma_halfplate000008.d
USERNAME=Demo User

###FS:    #m/z: 311.29286 #charge 1+
###MS: 1
###MSMS: 2
BEGIN IONS
TITLE=Cmpd 1, +MS2(311.2929), 28.0-35.0eV, 0.0min #2
RTINSECONDS=1.337
SCANS=1-2
PEPMASS=311.29286	169842
CHARGE=1+
208.94611	2924	
211.94425	6888	
213.93931	3200	
222.95167	15112	1+
223.06109	3308	
224.95084	3272	
225.19386	2640	
226.94653	44084	1+
227.19820	49482	1+
228.94228	68526	1+
234.97040	6242	
234.99714	2578	
235.12955	2894	
235.20302	4906	
237.18327	3130	
237.21845	3304	
239.07832	5676	
239.14666	7134	
239.19870	3626	
239.23152	14442	1+
239.67094	3420	
239.98088	2668	
240.96180	15888	1+
241.15782	2446	
241.21249	3404	
242.61932	3628	
243.13259	2926	
243.17261	2856	
244.95686	23916	
245.18527	4506	
245.22440	5024	
245.94426	38336	1+
246.23853	16168	1+
246.97512	4828	
248.03157	5332	
249.18212	4680	
249.25510	10442	1+
249.97083	25460	1+
250.94647	82776	1+
250.99734	14668	
251.16052	2472	
251.19799	7158	
252.47055	3226	
252.94581	10526	
252.97087	310328	1+
253.18830	2742	
253.21344	11932	1+
253.25011	2568	
253.90560	3956	
254.09135	2688	
254.24621	3282	
254.94135	108174	1+
254.96600	115864	1+
255.07373	3174	
255.17451	2528	
255.22946	19664	1+
256.26124	17022	1+
256.91319	2824	
256.96395	15704	
257.18973	2370	
258.96594	4170	
260.16469	2646	
261.97480	15754	1+
262.14599	2544	
263.05524	2434	
263.13330	4474	
263.23447	4646	
263.97825	49430	1+
265.21328	3458	
265.25051	5500	
265.97493	8824	1+
266.99608	2580	
267.19206	2968	
267.23001	3294	
267.26621	9058	
267.97307	19222	
268.12680	2370	
268.26300	5172	
268.95791	35152	1+
269.20855	3204	
270.98003	6336	
271.20488	2388	
272.16316	5920	
272.25566	5232	
272.49296	2540	
272.88109	3124	
272.95181	13440	
274.09048	2550	
274.27171	41432	1+
277.21297	3678	
279.09087	5752	
279.22931	11124	1+
280.26135	2636	
281.04866	10752	1+
281.15268	2386	
281.24512	30728	1+
282.27709	35296	
283.17248	6774	
283.20541	2686	
283.22435	2648	
283.26105	46664	1+
283.94654	4652	
284.14276	2906	
284.29266	34102	1+
285.20347	2604	
285.22096	3842	
285.94143	94062	1+
285.98303	2958	
288.20575	2644	
288.25053	15462	1+
288.28555	7778	1+
289.23531	2476	
290.14407	3018	
290.26636	20132	1+
291.09850	5934	
291.19317	3182	
291.21375	5750	
291.97287	23340	1+
292.05800	6896	
292.10118	3018	
293.10721	2748	
293.15249	3400	
293.17424	3238	
293.20805	11758	1+
293.24465	4442	
293.97372	11250	1+
293.99691	13090	
294.11427	2584	
294.24138	2670	
294.93587	6218	
295.12833	4590	
295.16860	3158	
295.18618	3420	
295.22399	17356	1+
295.25894	7710	1+
295.27954	2642	
295.29111	13980	1+
295.96813	4446	
295.99254	5370	
296.29246	10040	1+
297.07756	40140	1+
297.18315	2598	
297.23770	25168	1+
297.27728	2980	
297.90320	10400	
298.27209	6510	
298.30778	3272	
299.05969	7784	1+
299.10900	2484	
299.20047	3842	
299.25525	4684	
300.28703	20476	1+
301.17530	2728	
301.21539	2956	
302.15304	2464	
302.17373	14604	1+
302.30275	52734	1+
302.90857	2660	
302.94396	4906	
303.22938	2578	
303.26742	2516	
303.95155	19912	1+
304.09392	6678	
304.28145	2380	
305.17373	2742	
305.24426	3884	
306.90326	9644	
307.18843	3148	
307.24592	30122	1+
307.29741	3082	
308.14125	4036	
308.17919	2432	
308.21596	3634	
308.29471	2452	
308.87118	2382	
309.20359	5340	
309.22016	4402	
309.27615	71844	1+
309.31489	2382	
310.15649	3012	
310.30822	25696	
311.05318	6834	
311.16244	14686	1+
311.21876	9994	1+
311.29197	195148	1+
311.86951	2584	
311.93395	5308	
311.98549	6314	
312.32296	14242	1+
312.94722	6628	
313.17710	2346	
313.21700	5068	
313.23367	5624	
313.25166	4672	
313.92854	117136	1+
314.22603	3514	
314.26682	6492	
315.10624	2532	
315.18829	2478	
315.23025	3062	
315.24991	3470	
315.26697	3970	
316.28209	26346	1+
316.31834	16064	1+
END IONS

###FS:    #m/z: 666.63783 #charge 1+
###MS: 1
###MSMS: 3
BEGIN IONS
TITLE=Cmpd 2, +MS2(666.6378), 32.0-40.0eV, 0.1min #3
RTINSECONDS=2.117
SCANS=1,3
PEPMASS=666.63783	35230
CHARGE=1+
227.19875	1744	1+
244.03773	302	1+
247.24150	434	
248.03324	2196	1+
255.22908	1726	1+
259.99690	298	
262.13383	356	1+
263.05648	494	1+
263.10251	392	1+
264.26520	1458	1+
265.25201	718	1+
266.09365	252	
266.99531	782	1+
267.13413	342	1+
268.25978	268	
268.97570	874	1+
269.15162	292	
273.11370	296	1+
277.07136	378	1+
277.21279	364	
278.28817	248	
280.26096	424	
281.04743	430	
281.26478	284	
282.27216	384	
283.17254	364	1+
283.26098	17550	1+
284.13948	532	1+
285.00734	692	1+
288.06348	352	
292.06006	2360	1+
295.06686	612	1+
295.13893	362	1+
298.26947	304	
299.06418	324	
299.25975	284	
300.28817	592	1+
303.95200	342	
307.08338	368	1+
307.13526	878	1+
307.18934	296	1+
308.29226	1120	
309.18353	316	
309.27639	2648	
310.28023	1324	
310.30608	1066	
311.14267	270	
311.16181	558	
311.21160	516	
311.24004	1008	1+
311.29291	547142	1+
311.36372	716	
311.39307	1030	1+
311.43663	896	1+
311.46519	796	1+
311.49129	1090	1+
311.51501	758	1+
311.55249	658	
311.61495	408	
311.63860	350	
311.65556	316	
311.68083	258	
311.70198	472	1+
312.00730	662	1+
312.12555	852	1+
312.15788	254	
312.20955	648	1+
312.33972	310	
313.94638	256	
313.97267	258	
315.17321	416	1+
317.07775	772	1+
317.15339	318	
317.99663	270	
320.15916	478	1+
321.27619	570	1+
323.01715	392	1+
323.23681	2514	1+
325.17627	288	
326.25344	346	1+
328.14926	296	
331.09019	1578	1+
332.00962	316	1+
336.08706	2136	1+
339.23054	450	1+
339.28526	342	1+
339.32373	4548	1+
341.01349	900	1+
342.14137	594	1+
344.97330	354	1+
347.13220	772	1+
348.78502	922	1+
349.11048	812	1+
349.96130	482	1+
351.15976	554	1+
352.97800	874	1+
355.02999	352	1+
355.06812	2520	1+
356.35028	4156	1+
357.06588	432	
357.11501	1144	1+
358.19693	428	1+
359.02435	818	1+
359.09679	306	
359.14965	344	1+
361.15210	664	1+
365.33701	592	1+
367.13286	520	1+
367.33666	440	1+
368.38413	310	1+
369.00887	258	
371.18060	534	1+
371.22603	250	
371.27847	702	1+
373.10947	2736	1+
373.29282	7130	1+
375.12080	400	
375.27096	284	
376.11549	286	
376.29108	400	
377.12187	726	1+
378.25910	250	
380.11319	1368	1+
380.16825	284	1+
381.11805	806	1+
382.13940	262	
382.17027	248	
382.19700	844	1+
382.36665	284	
383.12919	434	1+
383.33016	1588	1+
385.22027	360	
386.18940	470	1+
386.22778	272	
387.16247	662	
388.16779	672	1+
389.10331	246	
389.28857	810	
390.20381	566	1+
390.28893	430	
391.12478	1040	1+
391.30305	14890	1+
394.93156	370	
395.20360	298	1+
396.18141	248	
399.23434	820	1+
400.98421	420	1+
401.24365	292	
403.15600	474	1+
403.22436	292	
405.18712	260	
407.29637	2444	1+
409.17307	550	1+
409.21771	400	1+
410.96159	594	
411.96282	312	
412.04260	1538	1+
412.96040	270	
413.17828	426	
414.18518	544	1+
414.32338	846	1+
415.17434	298	
416.23246	260	
416.87612	318	
417.32124	290	
420.13982	558	1+
421.28982	712	1+
424.13809	808	1+
425.00332	318	1+
426.37932	354	1+
426.99661	4788	1+
428.15471	306	
428.99505	1394	1+
430.20907	680	1+
434.15063	362	1+
436.22081	368	
437.23602	264	
438.23222	642	1+
439.23129	404	1+
439.29652	1374	1+
442.02184	362	
442.20553	1064	1+
443.01982	288	
443.20228	608	1+
444.38273	692	
445.00395	1422	1+
447.20134	254	
451.17812	756	1+
451.22600	248	
460.21251	896	1+
464.20937	282	
466.14555	256	
469.22994	920	1+
471.17428	382	1+
472.24516	268	
475.23856	268	
476.21644	274	
479.12225	372	1+
479.21438	360	
484.24377	412	1+
484.98199	1120	1+
492.84521	416	1+
494.29287	606	1+
494.84845	416	
495.26051	328	
495.29615	384	1+
496.22837	576	1+
497.38383	246	
499.02363	298	
499.27214	476	1+
501.01322	11878	1+
502.29504	434	1+
502.49299	326	
503.24958	442	1+
503.49885	2126	1+
505.17338	442	1+
505.27330	486	1+
507.32455	310	
511.39506	388	1+
512.07367	448	1+
512.27994	842	1+
512.86135	1260	1+
513.19200	402	1+
513.24277	310	1+
513.27658	444	1+
515.16066	308	1+
515.20690	572	1+
516.03595	1200	1+
519.20951	252	
519.28618	276	
520.50509	2078	1+
521.22259	426	1+
521.50798	1634	1+
525.18099	376	1+
525.41274	450	1+
530.49299	416	1+
531.45052	256	
533.28954	656	1+
534.29392	414	1+
535.87891	566	1+
536.29939	536	1+
537.34099	330	1+
539.30738	674	1+
543.04077	340	1+
543.31856	504	1+
545.25566	248	
547.22892	352	1+
551.32848	794	1+
552.18534	648	1+
555.19783	266	
556.20475	784	1+
557.20200	518	1+
562.77562	250	
564.33673	368	1+
566.30562	664	1+
569.36669	1350	1+
572.33035	726	1+
573.26666	390	1+
574.80277	464	1+
579.35951	508	1+
584.33210	720	1+
587.32256	270	
587.37501	442	
589.28275	290	1+
590.53628	246	
590.57010	736	1+
591.33533	344	1+
591.39076	680	1+
591.46834	308	1+
591.57528	492	1+
592.43607	428	1+
594.37783	868	1+
596.20966	552	1+
601.24654	358	1+
604.59897	1576	1+
605.27213	640	1+
606.61491	1778	1+
607.39577	956	1+
608.28965	496	1+
609.34951	344	
609.46383	542	1+
610.39201	766	1+
611.24108	334	1+
611.37187	652	1+
612.57732	750	1+
613.41096	434	1+
616.58741	322	1+
621.31593	338	1+
623.15050	1204	1+
623.30528	388	1+
623.35875	266	
625.30698	258	
625.46475	434	1+
625.57295	2856	1+
627.35186	384	
627.40119	488	1+
627.50094	1164	1+
628.38012	900	1+
628.57255	1394	1+
629.24976	308	1+
629.29156	256	
629.38259	560	1+
629.50812	670	1+
629.57175	912	1+
630.53599	384	1+
630.91789	462	1+
631.50060	508	
631.58499	572	1+
632.46947	728	1+
633.01925	2102	1+
633.26678	708	1+
633.33622	326	1+
633.46493	448	1+
633.50599	708	1+
634.01987	1482	1+
634.52828	258	
634.61936	580	1+
635.29404	382	1+
635.47256	376	1+
635.52204	1904	1+
637.49756	392	1+
641.24110	958	1+
642.24402	616	1+
643.58324	10074	1+
644.39520	264	
644.52656	558	
645.28367	712	1+
645.33070	596	1+
646.54053	718	1+
646.61531	918	1+
646.64006	278	
647.06046	492	
647.43204	250	
647.48759	380	
647.57716	860	1+
648.05611	442	
648.42859	324	
648.49637	1992	1+
648.53798	1442	1+
648.62513	422	1+
648.66324	1230	1+
649.05024	18872	1+
649.29560	1334	1+
649.40521	382	1+
649.44974	428	1+
649.50055	1600	1+
649.54424	1080	1+
650.12226	528	
650.59425	598	1+
650.64120	1238	1+
651.32583	1132	1+
651.39680	260	
651.42139	476	1+
651.46772	508	
651.51896	1482	1+
652.32434	844	1+
652.58155	326	
652.61775	566	1+
653.44610	428	1+
653.53291	2062	1+
654.04785	514	1+
658.39496	268	
662.35616	1276	1+
662.41832	4586	1+
662.43313	688	
662.46190	350	
662.53174	1458	1+
662.57986	544	
662.61460	1892	1+
662.64907	1926	1+
662.86001	488	1+
662.97927	392	1+
663.42591	3514	1+
663.46314	620	
663.56095	674	
664.07303	14486	1+
664.23631	254	
664.46568	516	
664.49647	474	
664.54980	3210	1+
664.62361	732	
664.70420	376	
664.71453	386	
664.75450	490	1+
664.85358	564	1+
665.02481	346	1+
665.19148	294	
665.35750	254	
665.44704	1910	1+
665.48301	756	
665.64198	740	
665.69380	366	
665.89677	2034	1+
666.28988	978	1+
666.33048	1026	1+
666.40421	2442	1+
666.49419	634	
666.55548	3118	1+
666.63788	317568	1+
666.75320	1356	1+
666.80390	986	1+
666.85211	430	
666.90450	2070	1+
666.94232	544	
666.97905	1042	1+
667.14651	258	
667.16201	444	1+
667.21321	424	
667.24148	344	
667.26264	1036	1+
667.49945	1016	
667.75362	898	1+
667.82907	612	1+
668.03123	530	1+
668.47337	520	
669.09749	504	1+
669.14397	314	
669.22025	372	1+
669.30769	422	
669.37977	1748	1+
669.43832	782	1+
669.46952	362	
669.53209	574	
669.55913	2410	1+
669.70809	404	1+
669.89620	580	1+
669.96837	292	
670.06790	312	
670.19780	756	1+
670.33855	1866	1+
670.37054	654	
670.37934	1164	1+
670.51030	3088	1+
670.57573	2436	1+
670.58948	3374	1+
670.61601	2084	1+
670.86688	458	1+
671.28261	966	1+
671.43943	948	1+
671.54137	530	
END IONS

###FS:    #m/z: 501.01684 #charge 1+
###MS: 1
###MSMS: 4
BEGIN IONS
TITLE=Cmpd 3, +MS2(501.0168), 28.0-35.0eV, 0.1min #4
RTINSECONDS=2.8895
SCANS=1,4
PEPMASS=501.01684	3284
CHARGE=1+
196.01630	242	1+
198.08270	206	
204.01016	242	1+
227.19714	668	1+
228.13957	318	1+
231.04091	296	1+
231.85571	186	1+
231.96202	248	1+
234.14536	248	1+
236.14803	552	1+
237.07001	382	1+
238.07451	326	1+
238.13678	304	1+
239.00125	204	
241.10362	178	1+
242.03593	368	1+
244.03702	374	1+
245.06466	274	
246.09453	316	1+
247.16352	226	1+
248.03520	872	1+
249.04076	584	1+
249.96357	304	1+
251.09538	578	1+
251.14037	196	1+
252.11592	548	1+
252.97998	498	1+
253.03882	234	1+
254.09576	456	1+
255.08016	330	1+
255.14397	1034	1+
255.21248	352	1+
255.23083	616	1+
256.05409	392	1+
256.12347	458	1+
257.97871	234	1+
258.07245	310	1+
260.99887	380	1+
261.13913	278	1+
262.10220	574	1+
262.93651	226	1+
263.05562	584	1+
263.10316	370	1+
264.23727	210	1+
265.08487	266	
267.13591	278	1+
267.90204	286	1+
267.97473	304	1+
268.09136	254	
269.06554	496	1+
269.10827	230	1+
269.14234	258	1+
270.00548	184	1+
270.15913	216	
270.20420	188	1+
271.96137	326	1+
272.13761	254	
272.16916	628	1+
272.87787	306	1+
273.05584	362	1+
274.06108	272	1+
274.14129	258	1+
276.11154	210	1+
276.18013	334	1+
276.83889	340	
277.18606	246	1+
277.93980	218	1+
278.13759	278	1+
278.95202	242	1+
279.02432	266	
279.17546	714	1+
280.04152	382	1+
280.11289	328	1+
280.99248	170	1+
281.84293	276	1+
281.96093	262	1+
283.16940	356	1+
283.26345	548	1+
284.14341	300	1+
285.05851	434	1+
287.12538	194	1+
288.06141	438	1+
289.13314	252	1+
289.88084	672	1+
290.00698	266	1+
290.13583	182	1+
292.05940	1098	1+
292.13057	366	1+
292.89609	282	1+
293.01430	226	
293.10004	200	1+
293.87381	734	1+
294.13644	436	1+
294.27722	208	1+
295.00099	154	1+
295.06709	224	
295.13687	432	1+
297.02376	208	
297.27424	148	1+
297.87809	174	1+
298.07752	610	1+
298.09991	390	1+
298.99109	318	1+
300.08634	628	1+
301.12983	192	1+
302.24906	238	
302.61617	200	1+
303.94735	214	
304.01844	560	1+
305.03073	694	1+
305.04805	422	
305.14972	218	
305.84606	456	1+
306.16151	384	1+
307.07802	344	
307.13006	288	
307.23549	220	
307.28193	512	
307.79317	530	1+
307.89038	1524	1+
308.29008	1094	
308.79418	330	1+
309.02094	266	
309.06149	372	1+
309.21398	186	1+
309.27697	6796	1+
309.32152	316	
309.40765	122	1+
310.09962	238	
310.15822	232	
310.24336	230	
310.30501	386	
311.29304	1102	1+
311.88357	464	
312.03723	258	1+
312.17268	234	1+
312.86702	506	1+
312.99550	348	1+
313.08891	386	1+
314.27580	374	1+
314.86375	1172	1+
314.88973	250	
315.10580	262	1+
316.16671	334	1+
318.13179	296	1+
318.27807	360	1+
318.90707	216	1+
319.02124	184	1+
319.08740	316	1+
319.10333	286	1+
319.85543	358	1+
320.05251	606	1+
320.25798	214	
320.97784	310	1+
321.02945	426	1+
321.19372	300	1+
321.21532	290	1+
322.08243	220	
323.01504	210	
323.13114	430	1+
323.26922	170	1+
323.85669	946	1+
324.16187	814	1+
324.22422	230	1+
324.98561	254	
325.90093	284	
325.96126	400	1+
326.02329	250	1+
326.04396	214	
326.07450	462	1+
326.10563	450	1+
326.29591	246	1+
327.05962	292	1+
327.07850	364	1+
327.14106	306	1+
327.18065	470	1+
327.89354	216	
327.98460	184	1+
328.11238	514	1+
329.00686	272	1+
329.62937	308	1+
329.81326	174	1+
329.93500	294	1+
330.07837	626	1+
330.25265	204	1+
330.88297	408	1+
331.04605	494	1+
331.30637	180	1+
332.05052	312	1+
332.14781	208	
332.87309	1168	1+
334.00116	272	1+
335.17464	218	
336.08877	1162	1+
336.17051	620	1+
337.33648	252	1+
338.04913	506	1+
338.16198	284	
338.30566	368	1+
339.05400	386	1+
339.19009	490	1+
339.98086	372	1+
340.11652	602	1+
340.15329	230	
341.02750	206	1+
341.12126	510	1+
341.14159	436	1+
341.23715	280	1+
341.64746	266	1+
341.87709	220	
342.30577	326	1+
342.82899	294	1+
344.05438	456	1+
344.07876	574	1+
344.11074	358	1+
344.18996	324	1+
345.05726	280	1+
346.20026	252	1+
347.13458	230	
348.25155	206	1+
348.80504	408	1+
348.89463	274	1+
348.92448	226	1+
349.28564	156	1+
350.01914	360	1+
350.15692	788	1+
350.17495	364	1+
350.32493	216	1+
350.88574	652	1+
351.10577	442	1+
351.23856	260	1+
351.93913	442	1+
352.07167	658	1+
352.17922	280	1+
352.35344	182	1+
353.31390	254	1+
355.20974	476	1+
355.88913	478	1+
356.18911	214	
356.29356	224	1+
356.33690	290	1+
356.83612	266	1+
356.89015	320	1+
360.07966	284	
360.85480	432	1+
361.22659	382	1+
361.27269	238	
361.86480	292	1+
361.95483	188	1+
362.18145	232	
363.03051	226	1+
363.10488	506	1+
363.36674	308	1+
364.19010	220	
364.51180	124	1+
364.83169	460	1+
365.09324	318	
365.11693	544	1+
366.08693	640	1+
366.13283	370	1+
366.28506	240	1+
367.26046	242	1+
367.33350	1034	1+
368.01578	224	1+
368.89507	332	1+
369.19583	760	1+
369.80521	168	1+
369.83683	1718	1+
369.94765	190	1+
370.15706	908	1+
370.87648	112	1+
371.08225	314	1+
371.13361	226	
371.29253	334	1+
372.21234	330	1+
373.13040	330	
373.18580	238	
373.31786	232	1+
374.17613	214	
374.81675	404	1+
375.04197	228	1+
376.17809	270	
376.20359	252	
377.00976	294	1+
377.11334	290	
377.19408	622	1+
377.36757	372	1+
377.79505	154	1+
377.96908	288	1+
378.01166	164	1+
378.09730	222	
379.09711	458	
379.18296	222	
379.89410	300	1+
380.11079	2102	1+
380.15930	402	1+
380.20482	326	
381.05031	306	1+
381.23022	334	1+
382.20205	1008	1+
382.84134	336	1+
383.09566	250	
383.11276	468	1+
383.17035	456	1+
383.20385	974	1+
383.98719	106	1+
384.24748	340	1+
384.82843	854	1+
384.95969	192	1+
385.05918	206	1+
385.11606	276	
385.26483	312	1+
385.34300	1018	1+
386.15773	686	1+
387.16349	510	1+
387.24253	282	
387.84600	1492	1+
388.24524	300	1+
389.37468	140	1+
390.83850	1376	1+
391.03086	264	1+
391.13837	252	
391.98681	212	1+
392.01117	188	1+
392.07398	212	1+
392.82579	796	1+
393.11342	234	
393.15967	536	1+
393.21823	378	1+
394.11720	214	
394.15875	340	1+
394.28163	556	1+
394.38097	274	1+
394.44316	218	1+
395.10075	212	
395.19054	216	
396.11901	238	
396.14752	252	
396.18529	588	
396.24227	398	1+
397.11779	1692	1+
397.17141	658	1+
397.24545	334	1+
398.12078	1482	1+
398.87026	206	
399.15633	262	
399.22785	316	
399.30693	320	1+
400.85553	688	1+
401.12727	256	
401.17524	256	
401.91801	104	1+
402.22975	318	1+
402.34016	274	1+
403.06985	234	1+
403.11349	254	
403.14332	216	
403.20162	402	1+
403.25160	200	1+
403.87248	1550	
404.12276	442	1+
404.38537	186	1+
404.87161	1018	
405.09004	376	1+
405.23906	170	1+
405.85627	1136	1+
406.14686	470	1+
406.17509	266	1+
407.12467	378	1+
407.84397	278	
407.86520	282	
408.24089	246	
408.84895	2494	1+
409.10856	234	
409.18742	282	1+
409.37057	228	1+
410.83640	992	1+
411.13317	398	1+
412.11466	316	1+
412.16624	210	
412.19559	802	1+
412.94278	162	1+
413.07402	388	1+
413.24385	402	1+
413.28314	158	1+
414.12558	576	
414.36919	366	1+
414.45121	162	1+
415.12461	400	
415.17174	840	1+
416.04892	236	1+
416.13310	2058	1+
417.72697	210	1+
417.82438	256	1+
418.07582	276	1+
418.19566	248	
418.23279	1140	1+
419.10710	518	1+
419.13944	564	
420.10684	368	1+
420.16368	444	1+
421.13421	360	
421.34724	212	
421.87978	1318	1+
422.14530	274	
422.24263	180	1+
422.26562	298	1+
422.43740	220	1+
422.73157	264	1+
423.15169	218	
423.32448	220	1+
423.35817	328	1+
423.86469	2398	1+
424.14047	1132	1+
425.09191	240	
425.14186	700	1+
425.26608	364	1+
426.20417	220	
426.37531	626	1+
426.73167	290	1+
426.86056	1882	1+
426.99353	386	1+
427.26894	454	1+
428.84736	1228	1+
429.20822	332	1+
431.39207	194	1+
431.86904	1180	1+
432.13331	260	
432.16042	464	1+
432.20176	2104	1+
432.26812	150	1+
432.41717	184	1+
433.05991	310	1+
433.13409	562	
433.37356	296	1+
433.89015	258	1+
434.00810	182	1+
434.13950	2336	1+
434.84214	210	1+
436.13806	1242	1+
436.16930	646	1+
436.33282	372	1+
437.14136	838	1+
437.19085	420	1+
437.37081	272	
437.89483	212	
438.19170	302	1+
438.23214	730	1+
439.15390	1434	1+
439.89521	954	1+
440.10713	262	1+
441.07948	356	1+
441.13751	272	
442.15072	790	1+
442.21556	288	
442.24379	338	1+
442.28067	230	1+
442.40310	276	
442.87751	622	1+
443.24405	248	1+
443.34834	268	
444.00442	494	1+
444.12159	268	
444.33937	466	1+
444.38065	2188	1+
444.48564	246	1+
444.87092	4626	1+
445.13471	374	1+
445.28887	226	
445.34579	310	1+
445.43651	328	1+
445.49129	174	1+
446.20498	314	1+
446.27508	274	1+
446.87712	760	1+
447.18206	288	1+
447.34491	348	1+
448.25379	542	1+
448.87494	950	1+
449.21490	306	1+
449.25640	366	1+
449.37338	250	1+
450.13717	216	
451.15228	328	
452.14404	498	
453.11037	214	1+
453.28858	248	1+
454.29412	196	1+
454.41577	256	1+
454.57679	162	1+
454.63610	260	1+
455.16275	286	
456.16788	240	
456.29687	314	1+
457.15873	1042	1+
457.90525	1344	1+
458.07056	410	1+
458.13009	392	1+
458.68017	200	1+
459.07966	228	1+
459.09865	240	1+
459.13021	282	1+
459.36784	256	
459.77179	148	1+
459.89308	252	1+
460.16555	1162	1+
460.30068	330	1+
460.38217	210	
460.41504	294	1+
460.45199	176	1+
460.67745	176	1+
460.79021	196	1+
460.94554	338	
461.06241	310	1+
461.07876	418	1+
461.22620	258	1+
461.33133	518	1+
461.37484	696	1+
461.94315	534	1+
462.02217	410	1+
462.23094	176	1+
462.88347	754	1+
463.01333	282	1+
463.34574	216	
463.36809	348	
463.39312	606	1+
463.60455	110	1+
464.16705	226	
464.35425	220	
464.41446	372	
464.94047	212	1+
465.17704	304	
465.27584	526	1+
465.31964	450	1+
465.34607	268	1+
465.40105	1820	1+
466.40162	1474	1+
467.33426	286	
467.88702	1710	1+
468.16771	750	1+
468.23011	208	1+
468.35799	234	1+
468.81825	276	1+
469.45275	212	1+
470.41606	234	1+
472.18518	222	1+
473.38593	252	1+
475.23548	216	1+
475.40700	300	1+
476.91163	222	1+
478.33119	744	1+
479.30126	232	
479.33602	632	1+
479.38162	626	1+
479.42593	878	1+
480.00353	152	1+
480.43097	598	1+
481.19605	328	1+
481.31449	430	1+
481.35259	1380	1+
482.26860	326	1+
482.39816	270	
482.43402	910	1+
482.45996	230	
482.48016	346	1+
483.13230	244	1+
484.32748	250	
484.41198	208	
485.13687	254	1+
485.30622	442	
485.33415	226	
485.36545	804	1+
485.41116	330	
485.44498	230	
485.75480	378	1+
485.89830	776	1+
485.95950	220	1+
486.10571	204	
486.19086	356	1+
486.26558	858	1+
486.33358	412	1+
486.42745	256	
486.46786	348	1+
486.69085	350	1+
486.87300	368	1+
487.27246	546	1+
487.30243	288	1+
487.39165	330	
487.83460	262	1+
488.38885	222	
488.43450	390	1+
489.80333	140	1+
491.34351	276	1+
495.18982	240	1+
496.45340	232	
496.49034	276	
496.88144	180	1+
497.29001	504	
497.34234	1092	1+
497.38334	326	
497.41407	468	
497.48338	230	
497.49729	264	
498.13593	222	1+
498.23032	932	1+
498.28378	970	1+
498.39258	602	
498.42583	502	
498.47134	702	
498.49980	1010	1+
499.06418	256	1+
499.35755	2868	1+
499.44023	1290	1+
499.69042	200	1+
499.96306	236	1+
500.19676	408	1+
500.39571	546	
500.44036	1050	1+
500.48014	1652	1+
500.51652	1306	1+
500.69862	228	1+
501.03911	236	1+
501.19615	262	1+
501.29665	822	1+
501.33728	438	
501.37475	2474	1+
501.40429	426	
502.11525	454	1+
502.31275	204	
502.42554	2360	1+
502.45900	822	
502.85786	186	1+
502.90031	132	1+
502.95775	102	1+
503.09100	302	1+
503.10646	350	1+
503.16111	360	1+
503.29438	1226	1+
503.35441	4160	1+
503.46058	862	
503.86740	132	1+
504.01548	144	1+
504.16626	270	1+
504.39884	412	
504.49222	224	1+
504.76401	172	1+
505.07886	198	1+
505.13694	422	1+
505.29105	500	1+
505.33037	492	1+
505.40633	402	
505.46781	630	1+
505.64384	132	1+
505.98038	130	1+
506.20520	206	1+
506.43366	308	1+
506.47317	370	1+
END IONS

###FS:    #m/z: 322.92965 #charge 1+
###MS: 5
###MSMS: 6
BEGIN IONS
TITLE=Cmpd 4, +MS2(322.9297), 28.0-35.0eV, 0.1min #6
RTINSECONDS=6.569
SCANS=5-6
PEPMASS=322.92965	511146
CHARGE=1+
186.42377	200	
187.02144	142	
191.95507	540	
201.04508	146	
201.16189	118	
205.94814	162	
207.01583	170	1+
207.97735	204	1+
209.89701	276	1+
211.14440	126	
215.88635	126	
216.98498	152	
219.17196	264	1+
220.86858	132	
221.07138	128	
222.97361	178	
223.92833	204	1+
223.95820	562	1+
225.04073	230	1+
225.16749	180	
225.86425	152	
226.06206	136	
227.85105	180	1+
227.93439	318	1+
227.99826	192	1+
228.90117	254	1+
229.13520	150	
231.04931	148	
231.85514	164	1+
232.95812	186	
233.04083	128	
233.06603	226	1+
233.90041	322	1+
234.09709	130	
235.87662	160	
235.95848	160	
236.15512	376	1+
236.94951	144	
237.06660	160	
237.12784	132	
238.04578	380	1+
238.07402	800	1+
238.21205	164	
238.87638	140	
239.07819	770	1+
240.94224	328	1+
242.05770	190	
242.19918	114	
242.24413	116	
242.94435	746	1+
243.04536	148	
243.06643	322	1+
243.51365	112	
243.88174	212	
244.03839	122	
244.87949	128	
244.93845	512	1+
244.99572	260	1+
246.05095	294	1+
246.16258	116	
246.97469	634	1+
247.11263	272	1+
247.21943	222	1+
247.24194	204	
247.98712	398	1+
248.03449	498	1+
248.98884	278	1+
249.09384	122	
249.96577	494	1+
250.96137	330	1+
251.18822	250	1+
251.79259	128	
252.11556	324	1+
252.23008	164	
253.01895	130	
253.16432	128	
254.00765	124	
254.17990	230	1+
255.08182	174	
255.10411	124	
255.13056	144	
255.15581	114	
256.15627	166	1+
256.89207	184	1+
256.97479	160	
257.05100	228	1+
257.98448	160	1+
258.95898	152	
259.10109	148	
260.06185	250	1+
260.12653	116	
260.17567	128	
260.97561	212	1+
260.99553	332	1+
261.89159	134	
262.05110	138	
262.09683	264	1+
262.17287	214	1+
262.95209	210	1+
263.05643	178	
263.08499	168	
264.03963	170	
264.90407	152	
264.98459	166	
265.01502	408	
265.05823	370	1+
265.98078	134	
266.01509	404	1+
266.04405	346	1+
266.10409	210	1+
266.24768	230	
266.99660	588	1+
267.08442	140	
267.13534	122	
268.09371	128	
268.17613	146	
268.20251	144	
269.79905	224	1+
269.97574	160	
270.08226	178	
274.14030	194	
274.96463	140	
275.00564	124	
275.95562	250	1+
276.04472	202	1+
276.15850	162	
277.09458	146	
277.16112	130	
278.07496	154	
278.10180	122	
278.24444	408	
278.28083	136	
279.00979	288	1+
279.05806	162	
279.09015	1298	1+
279.22699	258	
279.27670	216	
279.44202	112	
280.14280	120	
280.17724	372	1+
280.19751	124	
280.22908	154	
280.25696	248	
281.04413	1508	1+
281.14771	114	
281.24309	610	
281.98578	192	
282.08668	174	
282.27776	526	1+
282.93734	184	
282.98272	132	
283.02725	628	1+
283.06915	680	1+
283.10378	180	
283.26094	996	1+
284.09644	128	
284.19807	124	
284.29257	16366	1+
284.35196	118	
284.87696	140	
284.98913	126	
285.22274	164	1+
286.08834	222	1+
286.15333	278	1+
286.22968	320	1+
286.43303	98	1+
287.01911	172	
288.06323	276	1+
288.16842	250	1+
288.19312	122	
289.08810	168	1+
289.12080	390	1+
290.01686	274	1+
290.06524	230	1+
291.86815	142	
292.05695	196	
292.15909	112	
292.25878	126	
293.06533	242	
293.11852	190	
293.26772	352	1+
293.29540	126	
293.98537	136	
294.27199	296	1+
294.28867	224	1+
294.89928	244	1+
295.00537	126	1+
295.02401	124	1+
295.06164	240	1+
295.21438	156	
295.90142	192	1+
296.13273	166	1+
296.16611	204	1+
297.06501	126	
297.08642	138	
298.05059	136	
299.05729	1062	1+
299.15927	124	
301.06719	204	
302.04578	126	
302.06582	140	
302.08636	338	1+
302.15028	130	
302.25161	116	
302.93689	244	
303.05676	308	1+
303.15627	118	
303.18024	310	1+
303.25672	506	1+
304.03190	222	1+
304.12210	294	1+
304.26203	362	1+
304.60017	120	
304.89198	212	1+
306.23720	168	
306.28858	240	
307.05936	150	
307.08249	270	
307.30916	166	
307.89154	264	1+
308.08558	266	1+
308.16598	222	1+
308.29294	1406	1+
308.80660	152	
309.06099	160	1+
309.22149	234	
309.26175	170	
309.88766	134	
310.30725	1082	
310.87735	120	
312.02577	114	
313.03821	198	1+
313.08483	248	1+
314.12769	220	1+
317.08300	360	1+
318.06144	456	1+
318.12557	492	1+
319.21545	326	1+
319.28830	358	1+
319.30798	258	
320.14488	146	
320.16092	212	1+
320.17985	270	1+
320.26721	160	1+
320.88507	156	1+
321.10051	122	
321.11610	228	1+
321.33202	230	
322.08796	322	1+
322.19645	136	
322.31207	340	1+
323.23814	7744	1+
323.27357	120	
323.81310	110	1+
324.13197	732	1+
324.15943	216	1+
324.21026	144	
324.28181	308	1+
325.01672	112	
325.21051	396	1+
325.32282	578	1+
325.95584	146	1+
326.06842	184	1+
326.19301	140	
326.37537	204	
326.88482	118	
326.90286	114	
327.16540	148	
327.26600	366	
327.30903	340	1+
327.96868	150	1+
328.04227	234	1+
328.18879	116	
328.26573	260	
END IONS

###FS:    #m/z: 340.94012 #charge 1+
###MS: 5
###MSMS: 7
BEGIN IONS
TITLE=Cmpd 5, +MS2(340.9401), 28.0-35.0eV, 0.1min #7
RTINSECONDS=7.341
SCANS=5,7
PEPMASS=340.94012	200100
CHARGE=1+
213.93947	1230	1+
215.88983	146	
217.88429	132	
217.93523	194	
222.95367	144	
223.96141	144	
224.03248	202	1+
227.10028	256	
229.12757	158	
230.88770	184	1+
231.95025	1744	1+
233.01519	130	
233.04295	172	
233.89498	210	
233.94856	638	1+
234.13382	194	1+
234.90084	140	
235.20456	126	
236.03435	238	1+
236.08559	152	
237.20057	140	
239.04819	222	1+
240.23080	976	1+
240.26568	176	1+
240.96011	192	
241.18771	158	1+
241.88743	162	1+
243.08846	200	1+
244.03880	284	1+
244.98705	162	1+
245.93896	246	1+
246.06217	158	
246.97753	134	
247.03323	536	1+
247.23914	224	
248.03593	438	1+
248.98610	838	1+
249.12673	164	
249.95955	590	1+
250.94824	144	
250.98074	136	
252.01151	184	1+
252.02968	158	
252.24527	152	
252.98192	180	
254.28039	126	
254.96707	980	1+
255.07404	728	1+
256.25972	128	
256.96282	276	
257.97398	182	
258.04145	176	
258.06871	314	1+
258.14474	152	
258.17826	226	1+
258.56635	138	
258.95800	200	1+
259.04173	160	
260.99994	128	
262.21238	160	
262.98458	288	1+
263.03713	234	1+
263.05682	312	
263.14768	134	
264.07357	236	
264.17987	176	
264.89328	126	
265.01609	986	1+
265.86055	140	
266.08789	126	
266.24786	244	1+
266.94531	172	
266.96196	126	
266.99898	936	1+
267.13513	340	1+
268.97669	212	1+
268.99669	222	1+
269.19459	242	
269.22391	138	
270.03404	136	
271.12851	174	1+
271.23759	146	
273.07349	250	1+
273.18501	144	
273.97752	194	1+
274.10206	130	
274.85817	150	
274.90584	272	1+
277.01450	214	1+
277.07445	240	1+
278.90206	166	
278.99979	392	1+
279.14216	132	
279.21269	236	1+
279.96366	162	
280.00431	236	1+
280.25935	326	
280.28645	128	
281.04812	1866	1+
281.14984	130	
281.19151	140	
282.07931	280	1+
282.27715	2476	1+
283.02877	504	
283.20309	160	
283.25844	140	
284.02419	256	
284.10433	296	1+
284.87428	126	
285.02538	224	
285.12905	126	
287.05792	312	1+
287.19803	194	1+
288.06293	226	1+
290.03221	190	1+
290.14238	140	
290.24696	154	
290.87940	240	1+
291.86550	126	
291.94507	126	
292.98458	398	1+
294.00371	148	
294.03431	132	
294.27213	170	
294.30955	254	1+
294.77753	154	
295.07592	200	1+
295.17888	140	
296.10268	154	
296.20723	244	
296.29363	142	
296.32825	396	1+
296.97110	448	1+
297.14685	158	
298.05955	128	
298.08194	464	
298.16716	228	1+
298.58400	156	
299.05931	1464	1+
300.26467	194	
300.28703	398	1+
300.80180	190	1+
300.92556	164	
301.05556	266	
301.11559	134	
302.17229	420	
302.94652	134	
303.15706	174	
303.20348	166	
303.24149	198	
304.04280	150	
304.22701	160	1+
305.11930	154	
305.16572	138	
305.18977	204	1+
305.27182	698	1+
305.28940	132	
306.04764	226	1+
306.08196	152	1+
306.27790	508	1+
306.30792	1018	1+
306.88110	232	1+
307.12991	208	
307.24100	282	1+
307.30882	692	1+
307.79920	130	
307.85587	140	
308.03518	178	
308.12994	130	
308.17386	132	
308.20166	236	1+
308.29331	1198	1+
308.80364	170	
309.02119	142	
309.19206	142	
309.32535	400	
309.89197	182	
310.03362	158	
310.31381	164	
311.03147	130	
311.14018	126	
312.00139	206	1+
312.94569	150	
314.92293	138	
315.08280	130	
318.07294	238	1+
320.02886	144	
321.21953	666	1+
321.33470	132	
322.13472	600	
322.31037	146	
323.02067	244	
323.17594	144	
323.23737	1112	1+
323.30508	208	
324.19115	152	
324.26725	150	
324.28838	250	
324.32306	422	
325.07640	132	
325.18010	340	1+
325.22574	126	
325.25205	590	1+
326.18276	184	1+
326.28281	372	1+
326.30121	318	
326.33663	188	
327.13593	138	
327.30053	148	
328.01679	148	
328.19109	402	1+
328.21523	88	1+
328.31842	162	
328.81212	140	
331.09410	264	1+
332.05717	244	1+
335.85382	176	1+
336.29753	224	
337.24897	134	
337.28391	292	1+
337.35420	318	
338.14688	264	1+
338.26091	326	1+
338.34339	278	1+
338.86335	158	1+
339.09750	266	
339.23298	284	
340.23208	130	
340.30393	130	
340.39231	672	1+
341.16901	140	
341.24334	558	1+
341.29739	160	
341.31161	192	
341.36223	276	1+
342.19862	156	
342.28185	254	
342.31456	490	1+
343.07290	168	
343.28853	134	
344.06320	370	1+
344.09090	150	
344.15078	212	1+
344.28536	240	
344.30909	126	
344.33111	440	1+
345.29455	130	
346.17331	126	
346.44948	96	1+
END IONS

###FS:    #m/z: 363.95611 #charge 1+
###MS: 5
###MSMS: 8
BEGIN IONS
TITLE=Cmpd 6, +MS2(363.9561), 28.0-35.0eV, 0.2min #8
RTINSECONDS=8.1135
SCANS=5,8
PEPMASS=363.95611	139816
CHARGE=1+
191.95548	130	
198.12676	150	
204.00300	146	
209.94789	154	
212.87928	302	
222.95247	964	1+
223.19306	160	
224.10844	148	
224.94736	964	1+
224.97596	174	
226.87927	222	1+
226.94703	2272	1+
227.19474	148	
227.93153	392	
228.94330	1566	1+
229.01609	176	
230.88925	758	1+
233.09709	256	1+
234.14276	186	
238.10344	244	1+
238.21371	168	
239.21101	128	
240.96340	576	1+
242.05579	132	
242.93920	144	
242.95901	652	1+
244.90945	128	
244.95693	1224	
245.94727	1694	1+
246.04904	182	1+
246.09529	314	1+
246.95339	1058	1+
246.97684	226	
247.97667	168	
248.90019	220	
249.03899	414	1+
250.06561	152	
250.94594	442	1+
251.03347	344	1+
252.03580	298	1+
252.10124	246	1+
252.22931	148	
253.88717	216	1+
255.03729	142	
255.13783	188	
258.97222	244	1+
260.60432	128	
260.96981	788	1+
261.06150	170	
263.05233	264	
263.09019	158	1+
264.05639	426	1+
264.23766	130	
265.15780	126	
265.24333	468	1+
265.97471	250	
266.56217	176	1+
267.14031	134	
267.97721	142	
268.16986	136	
268.96279	802	1+
269.05699	192	1+
269.11513	138	
270.95100	148	
272.93347	236	
274.04719	286	1+
274.99067	128	
276.07735	212	1+
276.84902	146	
277.01088	272	1+
277.09321	144	
277.84745	138	
278.92367	260	1+
279.04623	274	1+
279.06132	164	
280.26195	336	1+
280.95403	244	1+
280.99227	134	
281.12233	184	1+
281.22519	144	
281.98534	226	
282.08667	406	
282.56706	236	1+
282.95382	252	1+
282.97933	460	1+
283.03579	134	
283.98246	314	1+
284.07572	152	
284.26216	138	
284.29346	146	
285.10981	174	
285.19753	180	1+
285.84305	164	
285.94138	180	
286.08974	150	
286.13065	190	1+
286.19871	220	1+
286.96559	206	1+
287.07109	156	
288.06158	202	
289.05866	142	
289.87898	150	
289.99855	128	
290.01197	152	
290.12749	204	1+
291.87230	224	1+
293.06613	216	
293.15146	130	
294.07486	152	
294.27253	278	1+
295.85020	176	1+
296.13915	164	1+
298.04825	156	
298.07940	168	
298.11263	132	
298.85536	220	1+
299.93529	158	1+
300.02382	160	1+
300.51818	172	
300.96425	138	
301.23741	240	1+
301.99587	138	
302.09073	136	
303.00926	146	
303.13355	150	
303.28459	212	1+
303.84896	284	1+
303.95044	362	1+
304.26049	230	
305.01351	276	1+
305.26710	172	
305.87926	160	1+
305.94177	206	1+
306.27713	238	
306.43212	262	
306.79251	756	1+
307.08562	302	1+
307.10304	134	
307.13794	144	
307.20162	204	1+
307.28487	472	
307.30719	138	
308.29363	1652	1+
309.03232	272	1+
309.06406	160	1+
310.30994	488	1+
310.94845	142	
313.92257	132	
314.16311	278	1+
315.24833	168	1+
317.08496	246	1+
317.17781	152	
318.10919	144	
318.93262	132	
319.07187	144	
320.80576	156	
320.86421	154	
321.02863	294	1+
321.08811	308	1+
321.10681	240	
321.18061	266	1+
321.32555	138	
322.00407	176	
322.03049	246	1+
322.31090	208	
322.80925	134	
323.06584	208	1+
323.15317	514	1+
323.29140	326	
324.01976	326	
324.24173	438	1+
324.30875	166	
324.32479	134	
324.35438	152	
324.98746	146	
325.00887	170	1+
325.24708	278	1+
325.29321	374	1+
325.33094	182	1+
326.17183	304	1+
326.29856	258	1+
326.95263	144	
327.14344	324	1+
328.18971	182	
328.82857	162	
329.07195	224	1+
329.17417	128	
329.30278	256	
329.32121	180	
329.87114	154	
333.18896	136	
334.29865	230	1+
336.94254	584	1+
337.35048	300	1+
339.19317	220	1+
342.02169	130	
342.20164	294	1+
342.27878	524	1+
343.08361	226	1+
344.18687	146	
344.88963	144	
345.01822	144	
345.14919	162	1+
345.28462	162	
346.23818	132	
346.25241	220	1+
347.07888	142	
347.11054	278	1+
347.19379	196	1+
347.30737	190	
348.11419	222	1+
348.32229	370	
348.80980	170	
349.28953	152	
349.31884	768	
350.18399	200	
350.34172	282	
351.10896	154	
351.33144	430	
351.35197	304	1+
352.30779	130	
352.88141	158	
353.05530	144	
357.82234	192	
358.19736	130	
359.89404	138	
360.15458	290	1+
360.18117	274	1+
360.21450	250	
360.24085	200	1+
360.32391	298	1+
360.36453	172	
361.18403	230	1+
361.21826	422	1+
361.35282	204	
362.13668	214	1+
362.33853	366	1+
363.10632	136	
363.17104	140	
363.31787	160	
363.37416	146	
364.17001	138	
364.36660	146	
364.79299	138	
364.90718	224	1+
365.08459	140	
365.20752	210	1+
365.24508	198	
365.28337	372	1+
365.31272	406	1+
365.34365	152	
365.38603	310	
366.02367	164	
366.18140	284	1+
366.26250	180	1+
366.38285	162	
367.16561	132	
367.29681	154	
367.32662	298	
368.21507	250	1+
368.33110	244	
368.38791	204	1+
368.42198	1280	1+
369.34133	154	
369.40135	86	1+
END IONS

###FS:    #m/z: 322.92974 #charge 1+
###MS: 9
###MSMS: 10
BEGIN IONS
TITLE=Cmpd 7, +MS2(322.9297), 28.0-35.0eV, 0.2min #10
RTINSECONDS=11.817
SCANS=9-10
PEPMASS=322.92974	659154
CHARGE=1+
191.95501	140	
192.88737	122	
195.08545	186	
197.04288	158	
197.12021	122	
197.96576	136	
200.00772	204	1+
201.04257	218	
205.95291	244	
206.92539	124	
209.94012	128	
215.88924	138	
217.01646	120	
221.06823	122	
222.95039	260	
223.06320	156	
223.95938	688	
224.02749	150	
224.19871	174	
226.87504	146	
227.10218	192	1+
227.93288	384	1+
229.01565	204	1+
229.90068	234	1+
230.97836	124	
231.12275	334	1+
231.97291	124	
232.90902	202	1+
233.06924	386	1+
233.09556	222	1+
233.99675	224	1+
234.97591	114	
235.07192	152	
236.05994	284	1+
236.99391	210	1+
237.92797	116	
238.21695	172	
238.87707	118	
239.08015	808	1+
239.18078	162	1+
240.88071	226	1+
240.94005	312	
241.94347	354	
242.16233	238	1+
242.94131	1238	1+
243.88000	272	
244.02732	212	1+
244.88302	198	
244.94193	324	
244.98985	196	
245.22851	152	
245.94203	470	1+
245.97360	662	1+
246.05626	310	1+
246.97518	472	1+
247.20299	120	
247.23996	148	
248.03232	194	
248.98748	432	1+
249.04484	126	
249.09273	146	
249.97189	132	
250.94970	114	
250.97319	110	
251.03679	176	
251.07035	138	
252.06408	260	1+
252.22951	272	1+
252.83832	300	1+
252.95756	132	
253.11229	228	1+
253.92114	174	
254.09516	108	
254.10914	264	1+
256.96610	140	
258.05197	248	1+
258.18486	142	
258.97172	126	
259.12436	116	
260.20091	122	
261.00288	226	1+
261.07572	120	
261.61929	116	
261.89521	148	
262.00757	160	1+
262.02871	118	
262.06637	116	
262.12374	168	
262.97006	132	
263.07995	256	1+
263.10789	134	
263.17228	164	
264.05657	176	
264.90369	106	
264.98501	118	
265.01601	686	1+
265.05873	498	
265.22242	136	
265.25030	178	
266.04419	392	1+
266.08492	196	1+
266.24745	214	
266.95360	106	
266.99421	170	
267.17490	336	1+
268.00637	118	
268.05897	126	
268.85997	144	
269.00350	160	
269.96872	120	
272.04605	222	1+
272.13150	158	
273.98720	202	1+
274.01073	154	
274.93332	110	
276.99939	114	
277.16316	210	1+
277.25811	104	
279.01957	106	
279.09135	1120	1+
279.23367	298	1+
280.00173	136	
280.06683	182	
280.26222	194	
280.96702	192	1+
281.05208	434	1+
281.13971	198	1+
281.24458	174	
281.98590	136	
282.08762	142	
282.25615	766	1+
282.27791	168	
282.92210	106	
283.02699	442	1+
283.07188	300	
283.26086	646	1+
283.91508	116	
284.05610	136	
284.09562	130	
284.16355	138	
284.29282	13738	1+
286.09913	162	1+
286.17741	138	
286.97239	224	1+
287.19726	164	
288.06087	138	
289.07913	128	
289.97194	264	1+
290.04926	132	
290.86435	106	
290.88734	192	
291.00136	194	1+
291.01298	344	1+
291.97337	122	
292.06172	272	
292.10283	254	1+
293.06229	126	
293.98288	412	1+
294.27694	256	1+
294.98432	274	1+
295.07243	118	
296.09909	138	
297.73437	118	
297.97412	190	1+
298.87098	146	
299.05653	170	
299.10512	178	
300.12924	142	
301.04971	214	1+
301.16799	316	1+
302.07551	326	1+
302.25129	136	
303.13554	198	
303.15410	104	
303.23189	160	
303.30275	144	1+
303.95103	178	1+
304.07291	152	1+
304.18282	402	1+
304.26380	246	
304.77242	166	
305.01676	110	
305.12810	284	1+
305.27260	648	1+
305.87555	106	
306.11209	116	
306.16267	116	
306.27781	410	1+
307.03204	128	
307.21079	156	
307.30409	166	
307.78981	128	
307.86827	252	1+
307.89356	322	1+
307.99745	124	
308.02773	176	
308.29415	1776	1+
308.80020	134	
308.91701	208	1+
309.13518	258	1+
310.04045	282	1+
310.30792	798	1+
310.87669	234	1+
312.02234	218	
313.02844	158	
313.09122	160	
317.07065	190	
317.13655	108	
317.99090	146	
319.11229	112	
320.08514	188	
320.11062	272	1+
320.14683	106	
320.18144	140	
320.25425	160	
321.01347	184	1+
321.21023	120	
322.06309	180	1+
322.08999	366	1+
322.22503	148	
322.30808	366	
323.09335	216	1+
323.19596	150	
323.23766	5756	1+
323.31287	504	1+
323.34209	176	
324.13520	570	1+
324.19488	126	
324.21310	184	1+
324.34594	130	
325.02607	126	
325.17848	194	
326.14941	232	1+
326.32017	138	
326.33860	110	
327.18960	208	1+
327.27153	262	1+
328.09476	138	
END IONS

###FS:    #m/z: 340.94025 #charge 1+
###MS: 9
###MSMS: 11
BEGIN IONS
TITLE=Cmpd 8, +MS2(340.9402), 28.0-35.0eV, 0.2min #11
RTINSECONDS=12.589
SCANS=9,11
PEPMASS=340.94025	290196
CHARGE=1+
198.04895	114	
210.93821	268	1+
213.93745	1890	1+
215.88647	340	
217.88291	204	
217.89938	124	
220.07535	140	
221.10154	304	1+
222.95078	120	
222.97129	288	1+
222.99306	118	
223.95957	128	
226.89326	200	1+
231.05416	156	
231.11122	112	
231.94955	1006	
232.96274	126	
233.89812	246	1+
233.94860	408	
234.14763	124	
234.97601	118	
235.08283	114	
235.89061	148	
236.16377	242	1+
237.06305	132	
238.98222	120	
239.04695	112	
239.07876	120	
239.10765	274	1+
240.22972	834	1+
241.04107	116	
242.96893	226	1+
244.05708	250	1+
246.97532	574	1+
247.97782	432	1+
248.03318	444	1+
249.13166	110	
249.96015	524	
250.94628	114	
250.99045	196	
251.10221	116	
251.96233	348	1+
252.22922	304	
253.08725	124	
253.12054	136	
253.23265	136	
254.09661	154	
254.96673	652	1+
255.00786	124	
255.05094	142	
255.07420	844	1+
256.96338	348	
257.01039	114	
257.18142	166	
258.90464	112	
258.96328	356	1+
260.12712	122	
262.92727	152	
263.05487	134	
263.10913	120	
263.21881	110	
264.07420	134	
264.10433	122	
265.01565	676	1+
265.10618	200	
265.19489	122	
265.85726	242	1+
266.06002	152	
266.99533	146	
267.14474	176	
267.99683	184	
268.84733	156	
269.05439	156	
269.08331	292	1+
269.12456	136	
269.23212	172	
271.12476	142	
272.93721	184	
272.97880	180	
273.05859	210	1+
275.95532	146	
276.22891	128	
277.06391	116	
277.96722	150	
278.85797	112	
279.13456	174	
279.96456	122	
281.04743	1466	1+
281.15042	112	
281.22571	246	1+
281.26775	138	
282.27710	1252	1+
282.87867	150	
283.02868	654	1+
283.92562	160	
284.29571	198	
284.91355	142	
285.02730	122	
285.14851	128	
286.06663	142	
286.10107	116	
286.17567	136	
287.13078	248	
288.06588	136	
289.50874	144	
290.00962	156	
291.14105	122	
292.25484	158	1+
292.98438	340	1+
293.06957	276	1+
293.98473	200	1+
294.15139	144	
294.20401	334	1+
294.31998	182	
294.85386	124	
295.95177	118	
295.97381	202	1+
296.00081	120	
296.13122	236	1+
296.32423	128	
296.86575	144	
297.97732	156	
298.08012	454	1+
298.10295	138	
298.30841	236	
298.86253	118	
299.05864	1158	1+
299.19852	110	
300.07520	238	
300.84547	212	1+
300.93356	178	
300.97079	134	
301.16679	214	1+
301.85385	230	1+
302.14191	154	
303.01888	200	1+
303.04770	216	1+
303.14849	294	1+
303.26672	142	
303.94892	242	1+
304.12469	112	
304.15146	350	1+
304.18526	124	
304.93319	238	1+
305.29429	246	1+
306.03039	168	1+
306.79917	532	1+
307.13227	210	
307.24267	274	
307.78380	310	1+
307.80581	336	1+
307.88704	128	
308.29143	688	1+
309.17347	164	
309.32758	116	
310.30459	128	
310.94234	174	1+
312.90619	226	1+
313.02754	112	
317.19863	112	
318.17000	122	
318.59551	180	
319.30677	150	
320.06598	264	1+
321.22244	278	
321.25376	214	
321.29308	152	
321.99099	210	1+
322.13459	270	1+
322.23015	138	
323.02315	192	
323.16280	134	
323.23716	1026	1+
323.26425	132	
323.30066	386	
324.11250	134	
324.12533	180	1+
324.30440	236	
324.32588	436	1+
325.25695	138	
326.25098	184	1+
326.29818	236	1+
327.80803	348	1+
328.01094	138	
328.18817	148	
329.19265	118	
329.22278	120	
329.32927	112	
332.08959	168	
333.09196	152	
333.78012	174	
334.88440	124	
337.09708	270	
337.21249	174	
337.25524	190	
337.27664	256	1+
337.35507	178	
338.07752	220	1+
338.15420	198	1+
338.25714	134	
339.19175	298	1+
339.22990	116	
340.22213	114	
340.26300	126	
340.35569	258	1+
340.38970	184	
341.05538	116	
341.25082	568	
341.39534	126	
342.08464	118	
342.18376	124	
342.27843	206	
342.31092	462	1+
343.20458	150	
343.28190	144	
345.07721	116	
345.17768	124	
345.97386	292	1+
END IONS

###FS:    #m/z: 363.95623 #charge 1+
###MS: 9
###MSMS: 12
BEGIN IONS
TITLE=Cmpd 9, +MS2(363.9562), 28.0-35.0eV, 0.3min #12
RTINSECONDS=13.3615
SCANS=9,12
PEPMASS=363.95623	190762
CHARGE=1+
209.94439	104	
212.88099	268	
222.95166	594	
223.96251	302	1+
224.94743	714	1+
224.96551	250	1+
226.88361	128	
226.94797	1820	1+
227.93035	370	
228.94203	2696	1+
230.88798	596	1+
231.09859	118	
232.88558	144	
234.14810	166	
236.94858	104	
237.22951	108	
238.21499	142	
239.08271	170	
239.90663	182	1+
240.13053	150	
240.93908	446	1+
240.96347	622	1+
242.06420	270	1+
242.96153	436	1+
243.08492	168	
243.95406	130	
244.95721	1000	
245.94674	1538	1+
245.98031	136	
246.95211	1022	1+
247.52909	102	
248.03001	402	1+
248.24257	108	
248.89798	210	
248.99850	168	
250.94545	254	
251.20839	206	1+
251.24323	118	
251.94568	118	
252.13132	216	1+
253.97065	200	1+
255.22523	114	
255.52093	120	
256.12588	100	
258.14346	170	
258.97206	180	
259.10096	110	
259.19895	110	
260.07925	128	
260.85640	240	1+
260.96891	288	
261.85435	252	1+
261.96864	136	
263.25215	150	
263.97677	122	
265.11919	130	
266.09079	336	1+
267.09565	266	1+
267.13562	198	
267.97704	388	1+
268.95732	576	1+
269.07634	100	
278.11473	132	
278.88070	138	
279.10519	136	
280.12913	100	
280.26074	156	
280.91590	116	
281.14736	102	
281.97952	376	1+
282.98297	294	1+
283.06768	120	
283.92689	184	1+
284.29317	284	1+
285.84580	120	
287.29248	128	
288.06307	140	
289.08483	210	
290.04207	134	
290.12472	130	
290.72745	106	
292.05968	166	
292.25926	156	
293.11803	142	
293.77096	106	
294.27903	124	
294.97982	124	
295.80151	104	
297.12407	144	
298.36996	110	
299.07606	126	
299.70415	102	
299.78713	142	
299.86746	174	
299.96187	118	
300.06652	142	
301.86649	156	
301.99655	264	1+
302.22278	100	
302.24360	226	
303.13109	156	
303.16138	118	
303.17987	110	
303.25482	120	
303.77568	208	1+
303.86139	132	
303.94406	234	1+
304.08356	264	1+
304.25787	108	
305.26746	140	
305.29110	100	
305.76758	114	
306.09149	284	1+
306.79099	558	1+
306.93549	158	
307.13293	126	
307.27428	102	
307.30746	126	
307.87970	218	1+
308.16195	108	
308.29096	264	
308.94825	100	
309.29328	176	
309.30910	102	
310.09032	188	
310.30683	288	
310.83780	148	
311.03017	120	
311.35408	106	
312.96701	142	
312.99234	214	1+
313.02869	118	
313.35685	106	
314.85305	142	
315.03618	146	1+
315.87818	174	
315.93541	250	1+
316.93603	180	1+
318.07254	204	1+
318.93135	176	
319.04669	236	1+
319.10736	106	
319.15482	122	1+
319.27683	184	1+
319.93463	156	
321.11633	232	
321.32173	132	
322.31623	190	
322.92488	196	
323.01871	214	
323.23660	118	
323.29355	122	
323.30977	124	
324.01727	652	1+
324.24660	306	1+
324.32603	116	
324.57795	102	
324.92022	198	1+
325.12669	106	
325.17225	230	1+
326.17589	186	1+
326.28859	284	1+
327.09463	128	
328.19079	188	1+
329.86929	314	1+
330.91412	152	1+
331.03654	130	
332.89977	102	
333.13671	110	
334.29422	120	
334.87638	128	
335.32580	300	1+
336.94539	280	1+
338.09977	216	1+
338.16768	130	
342.28098	122	
343.24931	200	1+
343.27331	280	1+
343.28787	108	
344.11868	194	1+
344.18797	114	
344.97501	104	
346.24569	268	1+
347.14664	156	
347.29794	192	
348.31273	108	
349.31642	534	1+
349.88457	100	
350.18197	192	
351.15196	100	
351.33897	368	
355.21180	108	
356.05017	204	1+
358.33822	288	1+
359.95615	148	
360.13561	206	1+
360.18209	158	
360.22753	102	
360.27226	106	
361.10531	162	1+
361.22574	220	1+
361.35489	444	1+
362.17434	226	1+
362.21266	102	
362.29914	112	
363.05342	120	
363.20653	102	
363.70909	136	
364.28172	382	1+
364.37109	102	
365.20208	176	1+
365.28235	282	1+
365.31862	504	1+
365.36089	334	1+
365.39105	324	
366.39253	140	
367.21681	104	
368.22028	132	
368.32973	114	
368.42290	870	1+
368.85791	104	
368.88913	110	
END IONS

###FS:    #m/z: 322.92968 #charge 1+
###MS: 13
###MSMS: 14
BEGIN IONS
TITLE=Cmpd 10, +MS2(322.9297), 28.0-35.0eV, 0.3min #14
RTINSECONDS=17.051
SCANS=13-14
PEPMASS=322.92968	728002
CHARGE=1+
78.42498	94	
174.40050	92	
191.95425	354	
196.98922	156	
199.88839	152	
201.54096	96	
207.97734	110	
210.98684	252	1+
211.10615	142	
213.54222	108	
215.88784	302	
217.88116	122	
219.05420	114	
219.17113	122	
220.86630	184	
223.96072	306	
223.97624	92	
224.97557	180	
225.86356	130	
225.97289	122	
227.14147	96	
227.92824	366	1+
232.86638	92	
232.94282	214	1+
233.00093	112	
233.06718	120	
233.89863	434	
234.18128	94	
235.56806	104	
235.87849	122	
236.09245	124	
238.04741	92	
238.88166	98	
238.94537	206	
238.96892	100	
239.07967	452	1+
239.10279	96	
239.16836	96	
240.88644	132	
240.93889	824	
240.95859	364	
241.93984	3264	1+
242.19639	220	1+
242.24506	118	
242.94230	2290	1+
243.14334	158	1+
243.83018	194	1+
243.88136	354	1+
243.96619	190	1+
244.04791	92	
244.93877	848	1+
246.97357	162	
247.08092	222	1+
248.98949	254	1+
249.03909	126	
249.05369	100	
250.64751	104	
250.94639	288	1+
251.04147	138	
251.08996	220	1+
251.25109	96	
251.58540	94	
252.22660	94	
253.13121	168	
253.16190	142	
253.52098	92	
255.01087	164	1+
258.02980	100	
258.72840	92	
259.15070	122	
259.99189	328	1+
260.06153	98	
261.12411	90	
261.23420	132	
262.22310	98	
262.97765	92	
263.05811	268	1+
265.01742	408	1+
265.05871	400	
265.10133	184	
265.73570	92	
266.89009	100	
266.99596	496	1+
267.93276	98	
268.05579	118	
269.00031	186	
270.09579	176	1+
270.98909	92	
272.02703	108	
272.14085	94	
272.23731	94	
272.27045	100	
274.16031	196	1+
274.24995	102	
274.85989	106	
275.03659	106	
275.97585	124	
276.95882	134	
277.87337	114	
278.25324	124	
278.98932	310	1+
279.05480	130	
279.09006	1468	1+
279.22969	236	
280.14308	152	
280.26712	204	1+
280.76263	102	
281.04685	466	1+
281.11229	98	
282.08357	150	
282.25443	408	1+
282.27861	220	1+
283.02308	360	1+
283.04512	110	
283.06988	546	1+
283.25955	270	1+
283.58489	116	
284.20084	110	
284.29222	6988	1+
285.04537	344	1+
285.09366	202	
285.86218	138	
285.95278	126	
286.22677	226	1+
286.90434	142	
287.12386	122	1+
287.22852	190	1+
287.27502	92	
287.95815	108	
288.01279	242	1+
289.19482	96	
289.88195	292	1+
290.77529	112	
291.01460	136	
291.80656	102	
291.85773	394	1+
292.05834	402	1+
292.90258	90	
293.85307	130	
293.96384	136	
293.98548	158	
295.03661	90	
295.15766	146	1+
297.79123	128	
299.05662	362	1+
299.09026	92	
299.87904	108	
300.97001	204	1+
302.24671	170	
302.93838	134	
303.03600	106	
304.25913	90	
305.11196	90	
305.26575	108	
305.40275	90	
305.96797	144	
306.24851	92	
306.28265	96	
306.87688	176	1+
307.13153	236	
307.28409	120	
307.30549	148	
307.79448	348	1+
308.29319	1186	1+
310.30824	1102	
310.87670	134	
311.01527	96	
312.02505	138	
312.84852	92	
313.02993	184	
313.09324	136	
313.14741	132	
313.95801	216	1+
316.09080	210	1+
317.68418	102	
318.09951	274	1+
319.07401	186	1+
319.13734	100	
320.17066	306	1+
320.25927	106	
320.29586	96	
321.03645	98	
321.28893	140	
322.11406	96	
322.13588	116	
322.23725	92	
322.30566	126	
322.74902	96	
322.94163	94	
323.23871	2822	1+
324.13598	130	
324.18263	534	1+
324.20280	160	
325.12895	100	
325.23697	180	
325.32053	220	
326.22802	114	
326.28506	222	
326.30198	108	
327.05111	96	
327.23072	90	
327.27739	150	
327.30036	136	
328.40215	106	
END IONS

###FS:    #m/z: 340.94037 #charge 1+
###MS: 13
###MSMS: 15
BEGIN IONS
TITLE=Cmpd 11, +MS2(340.9404), 28.0-35.0eV, 0.3min #15
RTINSECONDS=17.8225
SCANS=13,15
PEPMASS=340.94037	349376
CHARGE=1+
191.93278	98	
192.11675	110	
198.86006	130	
205.95041	182	
207.87066	152	
213.93872	2436	1+
214.13090	110	
214.95297	126	
215.88463	702	
215.93549	474	
215.98221	106	
217.88074	158	
222.95205	164	
224.98907	202	1+
225.09351	102	
226.52200	106	
230.08200	230	1+
230.88832	202	
230.95747	116	
231.95049	1374	1+
232.88719	140	
233.89731	470	
233.94811	418	1+
234.13051	100	
235.08214	98	
235.86787	140	
235.94796	226	
236.05882	354	1+
237.88860	198	
238.96141	146	
240.23042	468	1+
240.96056	96	
241.12802	120	
241.19280	184	1+
242.06700	228	1+
242.10795	186	1+
242.94881	110	
244.03809	154	
245.04665	120	
246.06415	184	
246.97804	134	
247.89317	250	1+
248.04698	148	
248.89542	226	1+
248.98688	284	
249.95975	398	
250.98053	132	
251.96264	114	
252.05169	314	1+
252.24086	96	
252.98034	100	
253.15927	340	1+
254.27890	222	1+
254.96595	1002	1+
255.07583	1084	1+
256.91273	160	
256.96156	284	
257.06256	222	1+
258.17175	178	
258.88658	116	
258.97419	104	
260.00984	98	
261.19079	166	
261.88388	222	1+
262.05265	308	1+
263.05566	264	1+
263.10234	178	
265.01801	546	1+
265.85393	120	
265.90772	184	1+
266.24988	146	
266.97660	220	
266.99228	286	1+
267.02082	208	
267.13502	354	1+
267.23963	126	
269.08814	226	1+
269.12340	106	
270.15741	126	
272.93703	190	
272.97946	122	
273.48352	100	
273.92432	184	1+
273.98438	140	
274.11131	126	
274.96601	192	1+
276.84689	158	
277.02035	96	
277.07310	240	
277.96219	112	
278.09146	108	
278.84046	134	
278.90878	96	
278.96180	442	1+
279.17132	114	
279.89964	254	1+
279.96379	314	1+
280.26519	122	
280.90178	210	1+
280.93604	152	
281.04804	1046	1+
282.02502	428	1+
282.16735	102	
282.27741	748	
282.31362	102	
283.02833	356	1+
283.26143	124	
283.91070	138	
283.97249	416	1+
284.09136	188	
284.28998	532	1+
285.02324	356	1+
285.14982	110	
285.88796	164	
287.13242	138	
287.21735	124	
288.02000	266	1+
288.06144	132	
288.90360	138	
290.09426	284	1+
291.05841	426	1+
291.86112	150	
292.01393	208	1+
292.06027	322	1+
292.90213	144	
293.12741	106	
293.85085	120	
293.98775	242	1+
294.15385	134	1+
294.89397	176	1+
295.19806	186	1+
295.97117	446	
296.33288	174	1+
296.96960	714	1+
297.02122	98	
297.09298	168	
297.85280	152	1+
297.97231	504	1+
298.00301	96	
298.09036	108	
298.27440	314	1+
299.05906	1218	1+
299.17407	122	
300.53068	96	
301.05931	202	
301.51914	110	
302.17410	420	1+
302.24137	122	
302.90205	224	1+
302.93073	290	1+
304.25945	150	
305.24131	246	1+
305.78696	282	1+
306.92536	122	
307.07770	262	1+
307.13007	154	
307.28843	432	1+
307.31079	310	
307.85514	108	
307.89058	134	
308.80791	208	
308.87308	178	
309.01572	104	
309.04849	152	
309.32845	334	
310.91296	116	
311.21754	98	
313.02747	120	
313.17663	270	1+
315.06111	262	1+
315.10906	102	
315.89622	98	
316.92412	102	
317.01209	128	
317.87431	96	
318.42869	104	
319.86110	142	
320.05492	108	
320.29280	106	
321.10115	146	1+
321.20986	362	1+
321.89329	94	
322.30066	190	
322.85470	106	
323.01455	212	1+
323.23480	342	
323.30421	120	
324.24054	150	
324.75736	104	
324.89361	624	1+
325.25563	178	
326.14879	98	
326.29100	152	
326.31263	166	
326.77262	102	
326.96285	142	
327.80198	342	1+
328.19243	114	
328.26143	132	
328.83039	104	
329.17899	146	
329.86994	122	
329.96037	126	
332.07135	182	1+
332.08862	158	
334.06799	196	1+
336.09647	104	
337.19848	158	
337.24854	316	1+
337.32917	138	
337.35815	504	1+
338.27929	106	
339.22270	142	
339.86771	102	
340.35830	106	
340.39404	382	1+
341.06722	106	
341.24171	106	
341.31044	578	1+
342.06827	124	
342.20193	192	
342.31247	436	1+
343.10998	366	1+
343.18799	118	
343.28051	162	
345.11083	224	1+
END IONS

###FS:    #m/z: 363.95631 #charge 1+
###MS: 13
###MSMS: 16
BEGIN IONS
TITLE=Cmpd 12, +MS2(363.9563), 28.0-35.0eV, 0.3min #16
RTINSECONDS=18.5945
SCANS=13,16
PEPMASS=363.95631	235176
CHARGE=1+
189.86297	148	
191.95339	112	
198.88080	104	
209.94360	500	1+
212.87779	558	1+
221.05513	110	
221.49204	114	
221.86041	134	
222.95201	1024	1+
224.05233	104	
224.94902	1220	1+
224.97707	144	
226.89144	108	
226.94677	3056	1+
226.96728	112	
227.03878	198	
227.93036	640	
227.97239	186	1+
228.89422	222	
228.94201	4058	1+
229.11715	114	
229.89898	160	
230.88900	1362	1+
235.19215	222	1+
236.07903	104	
237.94660	128	1+
238.20925	170	
240.09095	120	
240.93983	466	
240.96415	380	
241.93926	1218	1+
242.02263	238	1+
242.94157	836	1+
243.88212	236	1+
243.95805	120	
244.86654	212	
244.88518	164	1+
244.93697	194	
244.95697	1742	1+
245.05529	116	
245.94349	364	
246.95203	2130	1+
247.94132	118	
248.03682	618	1+
248.21759	140	1+
248.89970	318	
248.98520	132	
249.04038	400	1+
249.21832	164	1+
250.89631	178	1+
250.94780	540	1+
250.96585	252	
251.05669	114	
251.84328	152	
252.06217	220	1+
252.97299	132	1+
253.09192	144	
255.96096	104	
258.97378	118	
260.96701	250	
261.88955	120	
261.99868	194	1+
262.14179	148	1+
265.08458	218	
265.23124	164	
266.06991	104	
267.15247	218	1+
267.20900	106	
267.97466	604	
268.57740	104	
268.95845	330	
269.08347	136	
269.97080	444	
271.08053	104	1+
271.95824	196	
272.10882	134	
272.12924	170	
273.97087	110	
274.91785	116	
275.05572	126	
276.06974	200	1+
276.85658	114	
277.09179	122	
277.14483	104	
278.84381	166	
278.89436	148	
280.08341	158	
280.12402	172	
281.00168	156	
281.87896	124	
281.93116	214	1+
282.05554	170	
282.91500	200	1+
283.06479	490	1+
283.84047	120	
284.29304	132	
285.84785	188	
285.94130	118	
285.95775	124	
287.07761	122	
288.23060	120	
288.79622	110	
289.04867	256	1+
289.10389	136	
292.06208	288	1+
292.26180	122	
292.99950	120	
293.09192	244	1+
293.29688	192	
293.61618	142	
293.85221	190	
293.88866	272	1+
294.09650	192	1+
294.85893	192	
294.96987	198	1+
295.84785	256	1+
296.80331	120	
297.53118	106	
298.08089	290	
299.01239	104	
299.06155	144	
299.80344	122	
300.79848	312	1+
301.80018	242	1+
301.86126	258	
302.04944	104	
302.88239	116	
302.92161	182	1+
303.06930	282	1+
303.17164	174	1+
303.27106	278	1+
303.85415	194	
304.07431	274	1+
304.21653	168	
304.27243	228	1+
304.44585	152	
304.46865	94	1+
305.95638	116	
306.02902	228	1+
306.14386	116	
306.79423	152	
306.80635	120	
307.03221	190	1+
307.12770	180	
307.28803	1274	1+
307.78442	236	1+
307.80184	198	
308.29213	1076	1+
308.80988	106	
308.87476	284	1+
309.05898	108	
310.28297	124	
310.30926	302	
310.80307	122	
311.03093	304	1+
314.97645	110	
316.07971	192	1+
316.10600	214	1+
317.06634	108	
317.86442	146	
319.08444	356	1+
319.11112	190	1+
319.94020	116	
319.97713	290	1+
320.08979	232	1+
320.98002	246	1+
321.27349	106	
321.32398	256	
321.85424	184	1+
322.26678	264	1+
322.31002	556	1+
322.93139	476	1+
323.23835	416	1+
323.86850	134	
324.17080	246	1+
325.13836	190	1+
326.26921	120	
326.78906	222	1+
327.04637	244	1+
328.82151	126	
329.16278	158	1+
329.32426	238	1+
330.20187	152	
330.95708	114	
331.31006	172	
332.08652	108	
333.04895	180	1+
333.78118	146	
334.29713	398	1+
336.86384	156	1+
336.94466	426	1+
337.09152	168	
337.20177	178	1+
337.32840	120	
338.09446	190	
338.32372	142	
338.97450	104	
340.93818	234	1+
341.81396	132	
342.09171	172	1+
342.27896	136	
342.97249	142	
342.99483	110	
343.19647	206	
343.27924	152	
344.97481	252	
347.25909	124	
347.29831	154	
348.14417	250	1+
348.28985	286	1+
348.30763	140	
349.31947	444	
350.17672	118	
350.32757	560	1+
351.03623	126	
351.17716	114	
353.19535	116	
355.90524	162	
356.17519	106	
357.33588	154	
360.17787	204	1+
360.21824	222	1+
360.34171	206	
361.25915	114	
363.33995	134	
363.37152	114	
363.88430	198	1+
364.32913	104	
364.37723	336	1+
365.17293	198	1+
365.19207	118	
365.30818	120	
365.32544	112	
366.95265	110	
367.32917	592	1+
367.35721	164	
367.90424	120	
368.11999	212	1+
368.36508	114	
368.42610	544	1+
369.33076	152	
369.34525	126	
END IONS

###FS:    #m/z: 336.94565 #charge 1+
###MS: 17
###MSMS: 18
BEGIN IONS
TITLE=Cmpd 13, +MS2(336.9456), 28.0-35.0eV, 0.4min #18
RTINSECONDS=22.265
SCANS=17-18
PEPMASS=336.94565	142272
CHARGE=1+
205.94857	384	1+
206.97950	462	1+
207.97351	162	
209.88265	324	1+
210.15219	128	
211.87587	524	1+
211.94465	5894	
212.03189	150	
212.87779	440	1+
212.95048	246	
213.93945	2620	1+
215.88498	1158	1+
215.93829	188	
219.02911	114	
222.92988	186	1+
222.97293	258	
223.95881	222	
223.97580	154	
224.97296	204	
226.94630	134	
227.07549	152	1+
229.95493	4820	
230.88791	566	1+
230.95690	184	
231.02245	212	1+
231.07735	308	1+
231.94949	2342	1+
232.96058	120	
233.82391	104	
233.89775	564	1+
233.94870	340	
234.14463	246	1+
234.54427	106	
235.00106	212	1+
235.11813	140	
235.21494	200	
235.86964	144	
235.89338	156	
237.06494	216	
238.04759	206	
238.21295	330	1+
238.22931	138	
239.07146	136	
239.90148	368	1+
240.06184	106	
240.94669	208	1+
241.04560	172	
241.15112	186	1+
242.99496	106	
243.55407	158	
244.08869	264	1+
246.97451	114	
247.04089	106	
247.96484	1808	1+
248.03320	558	1+
248.90221	124	
248.98903	186	
249.86332	162	1+
249.96071	626	
249.98263	120	
250.96867	402	
250.98449	260	
251.10530	128	
251.82811	120	
251.97774	256	
252.22937	318	1+
252.94458	120	
252.97159	2684	1+
253.06357	114	
254.04536	116	
254.08739	168	
254.14982	106	
254.89030	122	
254.96618	1432	1+
255.00754	130	
255.07412	1016	1+
255.22870	150	
256.96261	184	
257.84919	154	
257.90457	126	
257.96323	140	
258.98849	176	
259.89663	108	
259.98008	124	
260.57838	102	
261.01766	134	
262.07259	250	1+
262.97595	182	1+
263.14280	246	
265.01812	250	1+
265.84340	164	1+
266.99637	352	
267.01770	484	1+
267.13474	138	
268.83994	192	
269.11719	226	1+
269.84569	126	
269.98033	110	
270.86698	246	1+
270.98049	652	1+
271.04866	224	
271.08861	136	
272.97812	114	
273.12445	134	
274.18566	150	
274.20839	342	1+
274.97848	216	1+
275.03556	114	
275.92169	106	
276.85641	316	1+
277.90290	160	1+
278.11579	334	1+
278.18417	146	1+
278.83750	172	
279.02222	186	1+
279.23387	144	
280.00401	162	
280.26348	374	1+
281.05091	276	
282.02312	538	1+
282.04848	138	
282.96806	120	
282.98094	282	1+
284.96414	138	
285.20789	104	
285.80814	114	
285.84964	184	
287.02689	168	
287.85556	182	
288.00698	114	
288.06111	196	
289.00768	192	
289.02271	128	
289.07511	126	
289.27170	282	1+
289.91924	210	1+
289.96147	128	1+
290.01119	186	
291.03507	134	
291.06602	110	
291.21418	132	
292.99048	140	
293.06421	122	
293.10254	136	
293.99109	262	1+
294.06973	394	1+
294.11053	118	
294.14107	108	
294.27777	244	
294.69358	146	
294.82427	114	
295.86347	280	1+
295.97155	710	1+
296.19802	118	
296.21567	258	1+
296.97265	432	1+
297.83533	232	1+
298.26191	142	
299.06014	680	1+
299.10830	130	
299.12621	122	
299.93281	106	
300.09131	190	1+
300.19242	106	
301.01789	178	
301.82536	138	
302.06524	242	
302.17121	186	1+
302.88640	200	1+
303.76774	116	
304.80294	124	
305.79007	406	1+
305.95724	140	
306.27535	106	
306.28950	118	
306.31172	160	
306.89943	154	
307.08625	120	
307.31092	122	
307.88920	178	
308.13636	290	1+
308.29342	620	1+
308.46375	106	
308.87530	132	
309.01510	180	1+
309.32426	230	
310.31046	128	
312.88903	148	
313.16098	164	1+
314.65153	102	
316.18669	264	1+
317.02542	118	
321.12263	166	
321.21981	142	
321.32473	112	
322.06333	150	
322.31442	122	
323.03381	120	
323.23921	280	
323.29998	150	
324.85910	108	
324.88668	316	1+
325.14420	142	
325.17543	168	1+
326.85321	150	
326.96156	102	
327.08586	136	
327.80561	276	1+
328.18752	174	1+
328.88928	192	
330.06838	120	
333.32716	192	
334.10265	128	
334.26764	124	
335.09162	102	
335.31859	392	1+
336.08662	404	1+
337.09135	302	1+
337.21705	194	
337.25612	260	1+
337.35156	184	
338.92340	116	
339.18136	358	1+
339.89772	230	1+
340.18497	304	1+
341.08949	140	
341.25596	142	
END IONS

###FS:    #m/z: 439.16124 #charge 1+
###MS: 17
###MSMS: 19
BEGIN IONS
TITLE=Cmpd 14, +MS2(439.1612), 28.0-35.0eV, 0.4min #19
RTINSECONDS=23.037
SCANS=17,19
PEPMASS=439.16124	107796
CHARGE=1+
194.00526	202	1+
215.88707	374	1+
217.88142	488	1+
219.87879	646	1+
222.95280	844	1+
222.97268	1180	1+
223.87537	190	
223.89106	210	1+
223.93609	170	
224.00609	204	1+
224.94703	1278	1+
224.97032	4506	
225.97117	3394	
226.04603	204	1+
226.97243	5562	
228.86550	354	
233.89699	680	1+
235.89216	770	1+
236.04721	190	1+
238.05027	190	1+
238.21475	222	
239.90019	330	1+
239.95583	786	1+
240.12369	486	1+
240.96015	536	1+
242.95875	716	1+
242.97865	234	
243.02746	298	1+
243.08467	444	1+
243.98263	288	
244.98146	216	
246.87409	772	1+
247.87619	428	1+
247.94475	236	1+
249.04068	526	1+
250.06078	174	
252.11216	204	
253.90780	202	
255.15003	192	
256.95847	392	1+
258.12646	206	1+
258.89683	206	1+
259.08001	150	1+
259.95685	350	
260.04791	188	
260.96814	526	
262.84235	272	1+
263.05352	270	
264.02722	252	1+
266.86581	262	1+
266.99500	430	1+
267.13461	170	
267.82446	160	
268.03789	334	1+
268.95853	684	1+
269.04057	254	1+
269.08321	198	
270.12490	244	1+
270.84377	220	1+
271.95214	172	
271.99656	226	1+
272.17007	386	1+
272.87834	204	
272.90979	220	1+
273.11117	214	1+
273.78897	170	
274.13689	170	
274.79178	158	
275.05910	316	1+
275.92088	192	
278.84037	216	
279.83324	162	
280.10302	260	1+
280.26151	432	1+
280.78904	260	
280.84748	296	1+
280.97805	482	1+
281.15194	188	
281.26841	216	1+
283.01972	232	1+
283.98345	258	1+
284.14157	796	1+
285.09364	580	1+
285.79942	240	1+
285.94388	292	
285.98278	230	1+
286.00971	224	1+
286.87337	192	1+
286.89569	194	1+
287.03785	212	1+
287.10674	180	
287.95713	428	1+
288.06266	190	
288.79567	300	
288.85070	254	
289.78935	616	1+
289.88091	554	1+
290.98198	276	1+
291.78771	284	1+
291.86321	220	
291.92267	318	1+
292.05776	296	
292.43607	308	1+
292.86233	266	1+
292.92730	246	1+
293.06460	254	
293.79695	266	1+
293.87819	200	
294.12577	158	
294.17183	188	1+
294.85869	402	1+
295.07211	180	
295.10140	198	1+
295.97583	188	
296.12252	244	1+
296.80804	186	
296.88192	576	
297.98491	442	1+
298.08615	166	
299.11158	256	1+
299.86034	306	
299.90553	340	1+
300.11420	184	1+
300.77921	192	
300.84790	1246	1+
300.98247	282	1+
301.39731	252	1+
301.84870	986	1+
302.11280	302	1+
302.88966	294	1+
303.18897	158	1+
303.80246	172	
303.94822	174	
304.26101	266	1+
304.80637	168	
304.95436	216	1+
305.78606	188	
306.25478	278	1+
306.27415	324	
306.77882	154	
307.08082	372	1+
307.13704	214	
307.28589	232	
307.79759	1044	1+
307.94265	236	1+
308.02279	304	1+
308.11419	252	1+
308.29417	828	1+
308.89863	204	1+
310.97900	236	1+
311.29076	232	1+
311.86979	2498	1+
312.15891	158	
312.80874	736	1+
313.02592	188	
313.17186	194	1+
313.86492	1436	1+
313.93142	230	
314.10529	886	1+
314.22338	174	
314.89406	578	
315.01786	388	1+
315.08475	408	1+
315.25395	196	1+
315.81155	1202	1+
315.86957	262	
315.93355	346	1+
316.86566	264	
316.88865	374	
316.93559	252	1+
316.95556	426	1+
317.80909	318	1+
317.87010	184	
318.93443	2864	
318.95546	7816	1+
318.99708	194	
319.13105	214	1+
319.80507	196	
319.85901	310	1+
320.08161	296	1+
320.20577	162	
320.41693	194	1+
320.95887	4376	
321.81553	414	1+
321.85992	164	
321.91928	642	1+
322.02081	158	
322.27191	180	
322.85326	2604	1+
322.87801	312	
323.01878	568	1+
323.07949	314	1+
323.11614	286	
324.10469	358	1+
324.12921	180	
324.84197	260	1+
324.90019	444	1+
325.14201	406	1+
325.96912	286	1+
326.14422	338	1+
326.18689	316	1+
326.81381	178	
326.97149	246	1+
327.07834	248	1+
327.11702	238	1+
328.14532	390	1+
328.81143	190	
328.93539	252	1+
329.17881	264	
329.19926	238	1+
329.81072	1836	1+
329.87805	3698	1+
330.81310	1624	1+
331.87725	1724	1+
332.08836	434	1+
332.90347	538	1+
333.03827	274	1+
333.09252	350	1+
333.82064	1058	1+
333.87278	492	1+
334.30711	188	
334.83198	288	
334.89656	192	
334.95197	498	1+
335.16684	260	1+
335.81789	672	1+
335.88376	874	1+
336.32444	148	1+
336.94445	8934	1+
336.96575	2152	1+
337.04717	162	
337.08926	728	1+
337.14055	324	1+
337.19055	170	
337.71537	174	
337.83080	350	1+
337.86500	578	1+
338.30377	108	1+
338.80164	154	
338.82006	572	1+
338.97067	1092	
339.01485	240	
339.82506	446	1+
340.08960	154	
340.86064	2662	1+
340.92335	314	1+
341.12394	1106	1+
342.82433	156	
342.84254	194	
342.88052	306	1+
343.01190	162	
343.92624	178	1+
346.11543	162	1+
346.90474	186	
346.93421	374	
347.11104	208	1+
347.88892	526	
348.06986	298	
348.88903	744	1+
348.98382	158	
349.91534	220	1+
350.77187	252	1+
350.83555	184	1+
350.85652	222	1+
351.02391	272	1+
351.39327	204	1+
352.89501	222	
353.07913	180	1+
353.13381	364	1+
353.32087	174	
353.76242	212	1+
353.82803	182	
353.89294	818	1+
353.97775	382	1+
354.05127	166	
354.29541	298	1+
355.15164	758	1+
355.88246	436	
356.01020	206	
356.09779	240	
356.17821	210	1+
356.83840	320	1+
356.86353	298	1+
356.88745	232	
356.92988	206	
357.00376	238	
357.02699	474	1+
357.80644	200	1+
357.91418	308	1+
358.87304	1182	1+
358.91665	250	1+
359.03064	182	
359.13189	714	1+
359.20428	164	
359.96146	986	
359.98339	360	
360.86571	540	1+
360.98113	814	1+
361.98501	486	1+
362.83043	254	1+
362.86571	200	
363.05942	254	1+
363.10906	490	1+
363.88228	198	
364.35530	496	1+
364.99868	150	1+
365.88222	240	1+
366.85975	160	
367.13218	202	
367.91983	192	
367.94637	240	1+
368.09021	210	1+
368.32405	168	
368.92064	202	
369.02670	266	
370.03170	204	
370.31139	156	1+
371.02286	276	1+
371.21012	312	1+
371.22453	344	1+
371.90518	590	1+
372.08416	164	1+
372.21391	278	1+
373.16299	502	1+
374.34061	200	1+
375.91328	222	1+
376.88464	2516	1+
376.96986	196	1+
378.88654	496	1+
379.91393	162	
380.03665	234	1+
380.07143	376	1+
381.11287	174	
381.19404	256	1+
381.31364	388	1+
381.77179	198	1+
381.88784	216	
382.11700	136	1+
382.40131	228	1+
383.03763	188	
383.97794	156	
384.21265	470	1+
385.93105	202	
386.06067	172	1+
387.06637	184	1+
388.15110	312	1+
388.19343	260	1+
389.08893	222	1+
389.91235	352	1+
391.16848	548	1+
391.37761	270	1+
391.98816	256	1+
394.07882	186	1+
394.22174	152	1+
394.89517	328	
394.98223	1398	1+
395.04252	298	1+
395.90542	192	
396.09636	912	1+
396.17646	242	
396.41906	574	1+
397.17738	358	1+
397.24355	178	
398.19434	336	1+
398.23264	176	
398.93603	192	1+
399.10156	288	1+
399.90132	808	1+
401.24382	436	
401.28978	160	1+
401.98588	1288	1+
402.34320	164	
402.80175	154	1+
403.07378	232	
403.91706	158	1+
405.12654	354	1+
407.08396	214	1+
407.19860	194	1+
407.99680	424	1+
408.13965	182	
411.09842	154	
411.98462	550	1+
412.13755	166	1+
412.98658	398	1+
413.32997	160	
413.85857	156	
414.18783	896	1+
415.23136	182	1+
415.96783	206	1+
416.18225	356	1+
416.91235	274	1+
417.33135	320	1+
418.22291	276	1+
418.36564	398	1+
418.40426	690	1+
418.98124	326	1+
419.05465	264	1+
420.11254	262	1+
420.41644	580	1+
420.80928	144	1+
420.95889	160	1+
421.08743	492	1+
421.12147	162	1+
421.34714	200	
423.09683	190	1+
424.36137	204	
424.87131	186	1+
425.21202	318	1+
425.33790	146	1+
425.35511	156	
425.82835	160	
426.37851	308	1+
427.26042	178	
427.97331	212	1+
428.25770	160	
434.35772	272	1+
435.06575	162	1+
435.13263	202	
435.36117	232	1+
435.41774	216	1+
435.98151	442	1+
436.25982	170	
436.46111	264	1+
436.82079	194	1+
436.98696	304	1+
437.24038	280	
438.37403	212	
438.41253	210	
439.09737	936	1+
439.35517	236	
440.33597	370	1+
440.39178	272	1+
441.23219	538	1+
441.26184	336	1+
441.34038	318	1+
441.43485	488	1+
442.29065	416	1+
442.43468	338	1+
443.26750	408	1+
444.27303	280	1+
444.38300	472	1+
END IONS

###FS:    #m/z: 359.96124 #charge 1+
###MS: 17
###MSMS: 20
BEGIN IONS
TITLE=Cmpd 15, +MS2(359.9612), 28.0-35.0eV, 0.4min #20
RTINSECONDS=23.8095
SCANS=17,20
PEPMASS=359.96124	104442
CHARGE=1+
82.05891	128	
209.94448	736	1+
218.89582	116	
221.89050	122	
222.95326	662	1+
223.96828	114	
224.94821	1000	1+
224.97163	154	
226.07962	98	1+
226.88636	324	1+
226.94711	2648	1+
226.97073	248	
227.91583	128	
227.93109	246	
228.94194	2082	1+
233.06715	150	
234.15022	136	
235.07884	116	
237.08834	158	
237.10720	232	1+
238.92831	156	
239.00158	112	
239.90454	202	
240.93859	280	
240.96164	846	1+
241.94263	132	
242.95999	550	1+
244.40821	142	1+
244.95797	1296	1+
245.94243	320	
246.95118	1198	1+
247.11138	190	1+
248.03174	334	1+
250.94708	344	
251.03204	322	
251.10183	136	
252.03494	154	
252.10008	136	
252.11398	164	
252.90500	386	1+
253.08627	140	
254.06379	108	
254.86617	138	
255.02175	184	1+
255.92445	160	
258.06972	204	
258.97581	298	1+
259.94265	156	
260.02208	218	1+
260.97045	414	
262.94722	128	
264.98114	130	
265.04893	142	
265.97392	148	
267.06868	114	
267.97406	348	
268.88169	122	
268.96262	796	1+
269.22285	148	
269.96851	478	1+
270.85784	290	1+
270.90850	138	
271.09451	126	
273.11935	142	
277.00240	108	
277.05126	140	
278.85176	122	
279.27894	138	
280.79250	114	
280.93174	156	
281.09708	144	
281.84623	274	1+
281.87756	134	
282.82663	168	
286.10072	132	
287.05204	124	
287.06723	110	
287.23117	206	1+
288.06430	182	
288.85652	130	
288.89222	114	
289.06072	202	1+
289.84891	116	
291.90279	214	1+
292.05783	130	
292.24267	146	
292.43877	126	
292.81712	114	
293.06794	180	
293.11598	142	
293.87277	112	
294.27674	136	
294.85885	136	
295.01847	162	
295.88566	116	
296.81498	144	
296.92534	146	
297.86593	142	1+
297.97411	184	1+
298.08144	228	
298.79860	226	1+
299.23975	150	
299.85157	152	
299.88832	128	
300.05894	124	
300.23301	130	
300.86877	260	1+
300.92479	218	
301.84933	306	1+
302.04437	408	1+
303.94522	372	1+
305.10001	134	
306.27785	190	
306.42685	118	
306.79645	184	
306.88462	262	1+
307.03392	206	1+
307.12625	184	1+
307.28982	816	1+
307.30872	214	
307.78443	240	
308.29181	538	1+
308.79624	242	
308.87149	228	
309.10365	120	
310.30854	270	1+
310.34348	390	
310.99973	114	
311.14263	158	
311.34831	208	
311.88926	118	
312.08809	256	1+
312.88202	256	1+
312.95025	120	
313.09228	176	1+
313.11945	258	1+
313.77674	152	
313.98540	122	
314.17057	144	
314.28257	254	1+
315.01273	124	
315.19918	120	1+
316.03423	136	
317.08494	122	
317.89489	326	1+
317.93610	348	1+
318.93879	300	1+
319.59998	108	
319.81717	114	
319.86391	250	
320.13144	120	
320.83445	140	
321.21937	194	
321.32031	120	
321.82192	250	1+
322.23109	178	
322.31592	182	
322.34300	184	
322.92764	144	
323.01724	1006	1+
323.18732	228	1+
323.31275	130	
324.89420	246	1+
326.97674	152	
327.27183	134	
327.80295	290	1+
328.16502	208	1+
328.82246	152	
328.88880	210	
329.87620	168	
331.10605	120	
331.27240	144	
332.07136	176	
332.12022	132	
333.06309	224	1+
334.31944	112	
335.11298	158	
335.15924	126	
336.33309	214	
336.94911	230	1+
337.10421	170	
337.81477	250	1+
338.17409	150	
338.33728	278	1+
338.83151	114	
339.23304	240	
340.16339	184	1+
340.35523	536	1+
340.50160	134	
340.94137	132	
341.89919	342	1+
342.25059	150	
342.27700	200	
342.88212	266	
342.90323	270	1+
343.13534	118	
343.21981	228	1+
343.28281	154	
344.05684	212	1+
346.90441	194	1+
347.87594	162	1+
348.28826	108	
350.21565	112	
350.33714	146	
351.84772	114	
351.97371	202	1+
352.89273	130	1+
356.04838	256	1+
356.21362	136	
356.26966	230	1+
356.29443	118	
356.31171	316	1+
356.35367	262	1+
356.91052	264	1+
357.19768	328	1+
358.15711	138	
358.36658	286	
358.82897	142	
359.37325	134	
359.79736	120	
359.96142	352	1+
360.10351	222	1+
360.21866	180	
360.35765	132	
360.78164	176	1+
361.18233	312	1+
361.31902	122	
362.18552	260	1+
363.29759	270	1+
363.33022	228	1+
364.20720	172	1+
365.38438	248	
END IONS

###FS:    #m/z: 336.94579 #charge 1+
###MS: 21
###MSMS: 22
BEGIN IONS
TITLE=Cmpd 16, +MS2(336.9458), 28.0-35.0eV, 0.5min #22
RTINSECONDS=27.4915
SCANS=21-22
PEPMASS=336.94579	149036
CHARGE=1+
185.02663	104	
192.89123	144	
196.01411	148	
197.08995	132	
203.65400	160	
205.94800	168	
206.97613	160	
207.97551	248	
208.88836	206	
208.98330	240	
209.88649	126	
211.94421	5356	1+
212.87752	636	1+
213.93981	2528	1+
215.83177	178	1+
215.88617	762	1+
215.93515	178	
216.51492	192	
217.88191	366	
217.94019	132	
220.61378	136	
221.96556	124	
222.94964	168	
223.97037	540	1+
226.90477	126	
226.97348	258	1+
227.01202	102	
227.11433	132	
227.89736	180	
228.89156	114	
229.95501	4640	1+
230.88867	596	
231.03683	102	
231.94888	2386	1+
233.01559	142	
233.04540	112	
233.54499	106	
233.89666	380	1+
235.01701	256	1+
236.07881	118	
236.82881	104	
237.06198	250	
237.08790	114	
238.21433	142	
239.95694	462	1+
240.06958	308	1+
240.96068	384	1+
241.00620	220	1+
244.03438	112	
245.07894	150	
246.97812	420	
247.96406	782	
248.52709	110	
248.90036	354	1+
248.98785	170	
249.04433	124	
249.07591	246	1+
249.43430	124	
249.57159	104	
249.96273	822	1+
249.99466	142	
250.13591	146	
250.95253	192	
250.98765	436	1+
251.03181	116	
251.97433	120	
252.06868	342	
252.24646	282	1+
252.97044	3214	1+
253.08664	312	1+
253.90525	408	1+
254.46188	116	
254.96671	910	1+
255.07478	1000	1+
256.13599	108	
256.91351	332	1+
256.96534	354	
258.84701	186	
259.96168	152	
259.99933	124	
260.11300	102	
260.13994	106	
260.16353	116	
260.97609	126	
262.92467	130	
263.05947	104	
263.17289	148	
263.94260	106	
263.97313	366	1+
264.06202	234	1+
265.01621	482	1+
265.08837	140	
265.12674	172	1+
265.26270	216	
266.24540	158	
266.86241	104	
266.99462	376	1+
267.84140	164	1+
268.95815	114	
269.07274	138	
269.11655	120	
270.98187	326	
271.00895	160	
273.90963	108	
274.97400	130	
276.94474	108	
276.99793	214	1+
277.96337	164	1+
278.24358	164	
278.83110	300	1+
278.85968	236	
279.95847	138	
281.04975	888	1+
281.08354	132	
281.89813	182	1+
282.01113	250	1+
282.27447	248	1+
282.83269	108	
283.03787	164	
283.09588	162	
286.85165	194	
287.93495	196	1+
288.00734	404	1+
289.00895	338	1+
290.86136	258	1+
290.92675	110	
291.97235	194	1+
292.25394	148	
293.99678	228	1+
294.02477	348	1+
294.09297	172	1+
294.29327	146	
294.85399	250	1+
295.96930	484	1+
295.99627	182	
296.05984	152	
296.80776	124	
296.86969	160	
297.01873	110	
297.80587	136	
298.08147	162	
298.30864	198	
298.94942	270	
299.00301	158	
299.05797	980	1+
300.83924	110	
301.01490	222	1+
301.03547	176	
302.24264	124	
302.26558	342	1+
303.03439	172	
304.05284	130	
304.85413	124	
304.87124	288	1+
304.92752	124	
307.27376	136	
307.30669	158	
307.68121	120	
307.80067	116	
307.85725	236	
307.89785	104	
308.29760	220	
308.53381	142	
308.81471	298	1+
308.89606	158	
308.96937	132	
309.01002	128	
309.32620	138	
309.86645	104	
310.87944	170	
310.92776	142	
311.86956	160	
312.10477	310	1+
312.86638	122	
313.94286	142	
317.09702	184	1+
317.29937	106	
319.06958	118	
319.88969	220	1+
320.01371	162	
320.28972	114	
321.10071	150	
322.06725	134	
322.14519	118	
322.31522	128	
322.82406	104	
323.23669	286	
323.30278	138	
323.76012	208	1+
324.32544	106	
324.96355	224	1+
325.13420	138	1+
326.30876	108	
327.87949	134	
329.87577	196	1+
330.29153	142	
331.76393	140	
333.11655	286	1+
335.88953	152	
336.08022	126	
336.82741	116	
336.99000	302	1+
337.19310	106	
337.21066	150	
337.24402	456	1+
337.31759	142	
337.35344	120	
337.73866	104	
338.17593	150	
338.87511	122	
338.92527	184	1+
339.14268	120	
339.19599	274	1+
339.29149	106	
340.39356	108	
341.25352	104	
END IONS

###FS:    #m/z: 359.96134 #charge 1+
###MS: 21
###MSMS: 23
BEGIN IONS
TITLE=Cmpd 17, +MS2(359.9613), 28.0-35.0eV, 0.5min #23
RTINSECONDS=28.264
SCANS=21,23
PEPMASS=359.96134	125312
CHARGE=1+
191.10666	134	
201.87750	186	1+
203.00155	166	
206.98120	144	
209.94254	174	
210.93545	228	1+
217.08166	110	
220.95860	258	
221.89085	130	
222.95180	702	1+
222.97014	186	
223.96879	352	1+
224.94736	1032	1+
224.97328	296	1+
225.87829	308	1+
226.94634	3826	1+
226.96880	190	
227.92980	208	
228.94164	2548	1+
231.03201	114	
232.13203	108	
234.11085	152	
234.15109	108	
238.94149	126	
238.97071	132	
239.10274	218	1+
239.90143	198	
240.08093	140	
240.93967	332	1+
240.96248	1142	1+
242.96075	274	
243.78370	124	
243.95397	1258	1+
244.89580	112	
244.95660	1040	1+
245.94721	2428	1+
246.95293	1652	1+
246.97405	328	
247.00375	258	1+
248.15969	176	1+
249.03852	128	
250.90791	134	
250.94640	138	
251.03147	166	
251.11121	136	
251.95807	130	
252.11100	122	
252.13271	184	
253.83090	158	
255.09788	122	
256.96976	120	
258.84445	180	
258.97456	200	
260.96814	388	1+
261.12079	122	
262.21136	106	
263.05295	126	
263.06832	194	
263.17277	114	
265.07966	126	
265.81764	112	
266.24276	158	
266.81477	184	
266.86255	142	
267.00816	108	
267.13538	126	
267.93795	148	
267.97169	430	
268.48010	116	
268.96258	624	1+
269.11744	196	
269.84409	150	
269.93768	142	
269.96964	484	1+
270.09164	208	1+
271.81529	112	
274.84871	148	
275.06789	104	
275.92241	112	
275.98421	104	
276.08924	206	1+
276.86073	228	1+
276.98932	238	1+
277.02819	148	
277.06930	104	
277.69914	124	
277.96736	108	
278.84239	162	
279.24007	106	
279.84499	512	1+
280.25791	370	1+
280.79623	236	1+
280.84748	434	1+
280.99203	140	
281.92712	166	
282.03007	176	
283.04479	148	
286.00969	328	1+
287.09237	154	
288.06596	362	1+
288.99522	198	
289.85820	392	1+
289.92921	110	
290.17188	132	
293.04169	118	
293.27140	190	1+
293.97722	128	
294.94235	106	
295.39384	108	
296.06360	140	
296.17218	198	1+
296.28831	300	1+
296.83907	298	1+
297.93933	182	1+
298.07759	320	1+
298.15877	238	1+
298.80623	308	1+
298.86293	142	
299.00004	146	
299.63829	126	
299.85967	144	
299.88786	136	
299.99349	184	1+
300.04693	252	1+
300.36485	140	1+
300.79358	128	
300.87106	126	
301.13931	112	
301.85031	470	1+
302.24279	114	
302.92579	108	
303.86805	108	
304.90319	108	
305.29437	146	
305.43534	124	
307.29065	862	1+
307.30789	140	
307.79702	224	1+
308.29480	666	1+
308.86692	252	1+
308.88853	120	
309.02974	150	
310.01821	116	
310.34711	106	
311.31269	122	
311.35062	134	
312.10180	104	
312.15779	314	1+
312.86789	130	
312.95806	146	
313.24787	124	
314.89871	220	1+
315.81619	160	
316.26139	168	
317.05285	132	
318.13326	186	1+
318.93825	136	
319.07972	164	
319.86003	408	
320.22292	538	1+
320.92004	158	
321.11940	156	
321.72634	106	1+
322.23090	484	1+
322.30653	132	
322.89749	168	
322.92509	120	
323.01680	970	1+
324.88702	194	
325.90349	186	
325.93542	190	1+
327.80126	110	
328.80979	242	1+
329.31769	176	
329.34094	116	
330.27904	120	
332.06496	110	
332.29614	122	
334.31619	214	
336.03753	146	1+
336.94346	300	1+
337.22226	130	1+
338.07094	192	1+
338.33687	280	
339.34342	258	
339.85598	156	
340.35821	108	
340.81277	190	1+
341.02751	114	
341.24238	120	
341.97680	210	1+
342.28149	252	
342.87808	128	
342.89833	160	
343.27293	222	
343.28637	176	
344.06186	130	
345.91555	180	1+
346.05512	178	
348.26972	104	
348.31935	416	1+
348.82471	144	
349.16497	130	1+
351.04740	184	1+
352.88344	126	
356.36512	106	
357.06164	108	
357.31931	330	1+
358.16284	222	
358.19988	180	
358.27819	140	
358.36217	314	1+
359.21124	200	1+
359.26139	124	
359.85807	108	
359.88412	232	1+
360.10978	202	
360.18480	136	
361.11406	196	
361.98635	120	
363.34214	190	1+
364.17056	130	
END IONS

###FS:    #m/z: 439.16126 #charge 1+
###MS: 21
###MSMS: 24
BEGIN IONS
TITLE=Cmpd 18, +MS2(439.1613), 28.0-35.0eV, 0.5min #24
RTINSECONDS=29.036
SCANS=21,24
PEPMASS=439.16126	89936
CHARGE=1+
187.00513	358	1+
205.94956	154	
215.88495	288	
217.88328	950	1+
219.87980	506	
221.87519	276	
221.89234	598	1+
222.12387	176	
222.95319	782	1+
222.97213	714	
223.03145	278	1+
223.97723	620	
224.94796	1104	
224.97110	5410	
225.96981	9326	1+
226.87801	212	1+
226.94976	156	
228.86467	420	1+
230.84971	174	
235.89280	180	
236.88730	190	1+
239.78463	196	
239.95687	1054	1+
240.12366	194	
240.96296	732	1+
241.88511	162	
242.02602	234	1+
242.95567	380	
242.98005	746	1+
243.08500	874	1+
243.90044	166	
243.95727	204	
244.06150	188	1+
244.98425	510	
245.11740	206	1+
245.15642	234	1+
246.87338	370	1+
246.93913	238	1+
247.00213	154	
248.85101	164	1+
249.04428	200	
250.94156	374	1+
253.08603	302	1+
253.15721	284	1+
253.86205	260	1+
253.90402	182	
253.98429	284	1+
254.84888	144	1+
255.06817	238	
255.89660	260	1+
256.09625	292	1+
257.09851	254	1+
257.96335	160	
258.79970	162	
258.97396	160	
259.91213	466	1+
259.96136	660	1+
260.91666	358	1+
260.96632	458	1+
262.04040	296	1+
262.10270	168	1+
262.81962	240	1+
264.02428	184	
264.04249	200	
265.86305	288	1+
265.97684	340	
266.96126	172	
266.99706	320	1+
267.03334	164	
267.13562	164	
267.89503	244	1+
268.95893	532	1+
269.94242	176	
270.95147	162	
272.13505	292	1+
273.09412	214	1+
273.79185	168	
274.78804	214	1+
274.94433	166	1+
275.00853	202	1+
275.80780	314	
275.97134	242	1+
276.06820	380	1+
277.13415	246	1+
277.26215	202	1+
278.09946	268	1+
278.83423	190	1+
278.92775	172	
278.94854	174	1+
279.93347	404	1+
280.84717	350	1+
280.89348	310	1+
280.97673	636	
282.78703	310	1+
282.93493	216	1+
283.12786	166	
283.78849	260	1+
283.98676	206	
284.09121	350	1+
284.14100	664	1+
285.01781	154	
285.09623	292	1+
285.98562	190	1+
287.96241	282	1+
288.85470	174	
289.18307	226	1+
289.78623	748	1+
289.88027	154	
290.63038	158	
290.88871	198	
290.98978	244	1+
291.79778	372	1+
291.86422	208	
292.05826	274	
292.43436	178	1+
292.79976	266	1+
292.93610	256	
293.13217	328	1+
293.85507	520	1+
293.87499	174	
294.11244	294	1+
294.27952	306	1+
294.86148	376	1+
294.97413	668	1+
295.29035	174	1+
295.39514	182	
295.97910	570	1+
296.88075	242	
297.88251	222	
297.91787	418	1+
298.11431	194	
298.15812	218	
298.80096	228	
298.85516	748	1+
298.87208	176	
298.99028	380	1+
299.78564	912	1+
299.86159	468	1+
300.03752	176	
300.80243	240	
300.98449	736	1+
301.11176	192	1+
301.81165	196	
301.84908	922	1+
302.80042	506	1+
302.94117	368	1+
302.98548	222	1+
303.80683	372	1+
303.85376	162	
304.12440	248	1+
304.14435	216	
304.91007	494	1+
305.26884	248	
306.27910	154	
306.84970	178	1+
306.86249	242	1+
306.93146	208	1+
307.28178	344	
307.80040	574	
307.85381	200	1+
307.89069	406	1+
308.10876	394	1+
308.29403	570	1+
308.80373	334	
308.96945	228	1+
309.11322	290	1+
309.81032	188	
310.01958	232	1+
310.19467	154	
310.30691	230	
310.80484	244	
311.80950	196	
311.86950	2012	
312.43718	154	
312.80434	1600	1+
312.86369	3614	1+
313.16590	328	1+
313.86407	2366	1+
314.01587	460	1+
314.67456	104	1+
314.89312	328	1+
314.93182	168	
315.02141	348	1+
315.10717	1448	1+
315.80927	2442	1+
315.86270	910	1+
315.92820	556	1+
315.97880	316	1+
316.21731	140	1+
316.88398	210	
316.95466	388	
318.16606	170	1+
318.84217	180	
318.87458	162	
318.93456	2216	
318.95600	8738	1+
318.99578	302	
319.08221	558	1+
319.81247	166	
319.85702	486	1+
320.01781	188	
320.08195	288	1+
320.93459	306	1+
320.95979	4086	
321.00394	164	
321.81558	310	
321.90760	382	1+
321.98398	190	1+
322.10796	462	1+
322.30370	280	1+
322.85144	2470	1+
323.01601	198	
323.08521	204	1+
323.11140	394	1+
323.15956	230	1+
324.02391	166	
325.81401	186	
325.88506	158	
325.94872	256	1+
326.05122	130	1+
326.90094	312	1+
326.97949	176	1+
327.88419	254	
328.02913	190	1+
328.15248	168	
328.20106	212	1+
329.03415	158	1+
329.80831	166	
329.87868	2564	1+
330.00623	298	1+
330.17836	214	1+
330.75507	126	1+
330.81552	2754	1+
331.87590	1928	1+
332.13325	228	1+
332.90541	392	1+
333.09273	208	
333.15843	234	1+
333.81801	1608	1+
333.87261	356	
334.16232	200	1+
334.87782	276	
335.04505	402	1+
335.88320	1170	1+
335.95757	268	
336.04357	250	1+
336.08664	936	1+
336.13294	388	1+
336.81485	264	
336.94425	8098	1+
337.09146	816	1+
337.83059	180	
337.86907	540	1+
337.96843	1516	1+
338.87075	342	1+
338.97127	962	1+
339.82718	266	
339.84558	154	
340.02823	204	1+
340.86459	2416	1+
341.12421	746	1+
341.82314	284	1+
341.96419	166	1+
342.01682	222	1+
342.85986	224	
342.91639	184	
343.13275	206	1+
343.86790	180	
344.39357	168	
345.87017	160	
346.93361	570	1+
347.04719	164	
347.86844	198	
347.88831	2110	1+
348.82946	202	
349.14591	320	1+
350.06416	154	
350.33862	164	
351.83430	202	
351.88169	176	
352.89082	216	
353.04223	300	1+
353.82830	548	1+
353.89338	768	1+
354.14744	614	1+
354.83117	300	1+
354.97633	394	1+
355.15096	544	1+
355.20410	206	
355.33114	202	1+
355.35191	120	1+
355.88438	210	
355.92143	184	1+
356.10168	342	1+
356.84198	214	
356.87514	158	
357.02783	534	1+
357.83197	282	1+
357.94066	178	
358.20100	330	1+
358.83177	344	1+
358.87446	1834	1+
359.13455	1000	1+
359.24700	170	1+
359.96064	1506	1+
359.98466	416	
360.87839	244	1+
360.98023	774	1+
362.89462	166	
363.30353	196	1+
363.79880	226	1+
363.85000	294	1+
363.87993	230	
364.01637	190	1+
364.12275	326	1+
364.18907	202	
364.35547	330	
364.88023	174	
365.12832	328	1+
365.85861	236	1+
366.17324	216	1+
366.36968	314	1+
366.79174	220	1+
366.89871	158	
367.37085	248	1+
367.92326	588	1+
368.01241	152	
368.88608	180	
369.02787	410	1+
370.33011	168	1+
370.90297	542	1+
373.15792	382	1+
373.77100	158	
374.79649	150	1+
374.89086	158	
375.11061	200	1+
375.21988	176	
376.35941	156	
376.88257	3082	1+
377.76372	180	1+
378.15451	156	1+
378.32275	210	1+
380.83553	260	1+
381.88562	480	1+
382.03577	218	
382.40063	226	
382.84124	292	1+
382.96766	186	1+
384.21473	510	1+
384.90756	116	1+
385.07756	204	
386.19075	166	
387.25797	170	1+
389.05662	326	1+
391.17424	228	
392.14652	190	1+
393.00245	242	1+
393.21047	182	1+
394.39131	212	1+
394.89532	1004	1+
394.98041	922	1+
395.04440	300	1+
396.09324	1110	1+
396.41983	322	1+
397.18995	294	1+
397.21351	188	
397.85985	212	1+
397.90564	210	1+
398.19580	204	1+
398.22091	170	
398.99623	212	1+
399.27366	164	
399.78882	248	1+
400.34915	206	1+
401.27648	206	1+
401.34623	212	1+
401.89150	194	1+
401.98699	1104	1+
402.11304	170	1+
402.78801	166	
403.07765	178	
403.99494	136	1+
406.33051	276	1+
407.13302	382	1+
407.98420	182	
408.13968	268	1+
408.91730	192	1+
408.98691	170	
410.19492	244	1+
412.30903	154	
412.97957	298	1+
413.33530	228	1+
414.18485	856	1+
417.14675	214	1+
417.82097	300	1+
418.25566	206	1+
418.40156	318	1+
418.97955	394	1+
419.05368	208	1+
419.21902	204	1+
420.17857	266	1+
420.37832	226	1+
420.42145	390	1+
421.05018	156	1+
421.08645	1444	1+
422.35102	368	1+
422.40907	182	1+
423.02162	164	1+
423.22820	352	1+
424.19867	346	1+
424.95602	210	1+
425.19471	268	1+
426.37621	356	
426.74173	202	1+
428.93288	204	
432.83034	400	1+
434.04641	220	1+
435.33060	164	1+
435.39203	162	
436.02207	158	
436.23697	320	1+
436.45419	156	
436.87046	170	1+
436.98913	178	
437.20597	232	1+
437.37054	420	1+
437.40313	612	1+
438.37851	544	1+
439.09845	1326	1+
439.39181	514	1+
441.21456	328	1+
441.28029	310	1+
442.21733	202	1+
442.24849	460	1+
442.37823	400	1+
443.24723	328	1+
END IONS

###FS:    #m/z: 322.93001 #charge 1+
###MS: 25
###MSMS: 26
BEGIN IONS
TITLE=Cmpd 19, +MS2(322.9300), 28.0-35.0eV, 0.6min #26
RTINSECONDS=32.7225
SCANS=25-26
PEPMASS=322.93001	1512606
CHARGE=1+
191.95448	104	
192.88743	182	1+
197.87220	206	1+
200.89033	158	
202.42753	94	
205.95033	160	
207.97529	130	
209.97069	120	
210.90394	94	
212.87584	112	
214.93323	104	
215.41952	92	
215.88665	206	
220.69418	92	
221.00616	88	
222.95362	530	1+
223.07068	188	1+
225.08895	266	1+
225.86341	116	
226.60890	92	
226.88983	138	
227.83562	138	
228.11415	104	
229.02605	158	
230.85843	108	
230.89484	260	1+
231.63261	118	
231.96117	124	
233.10417	96	
233.89386	106	
234.97287	106	
235.22534	102	
235.54004	88	
237.20678	260	1+
237.40930	116	
238.93970	208	
239.07913	520	1+
240.04580	104	
240.90225	134	1+
240.94114	2250	
241.88608	162	1+
241.94222	2148	
242.07735	178	1+
242.94155	6642	1+
243.58665	104	
243.88135	144	
243.97497	106	
244.49382	88	
244.93966	2270	1+
246.97446	330	1+
247.15464	148	
248.00265	92	
248.03510	92	
248.10669	100	
249.03977	140	
249.21087	92	
250.46845	122	
250.85065	140	
250.90568	186	1+
250.94882	196	
251.04798	98	
251.06654	108	
251.11022	100	
253.09065	106	
253.16533	104	
254.28399	88	
255.09581	224	1+
255.15900	292	1+
255.96108	98	
257.11332	90	
258.00628	90	
258.89856	102	
259.09979	150	
260.19585	238	1+
260.51607	126	
260.82978	240	1+
261.09183	94	
261.89201	148	
261.96526	152	1+
262.94264	180	
263.05159	214	
263.23147	92	
264.23254	142	
264.87084	146	
264.94735	90	
265.01611	258	1+
265.05897	132	
265.95113	102	
266.24297	134	
266.98818	232	1+
267.01149	106	
267.10141	184	
267.14039	174	1+
267.84052	236	1+
268.41635	110	
268.59348	96	
268.79480	278	1+
268.95451	238	
269.11175	132	
271.15113	226	1+
272.44390	158	
272.84492	282	1+
273.41273	90	
274.86227	108	
275.05163	106	
275.60961	92	
276.16260	88	
276.98066	206	1+
277.12138	236	1+
277.26059	124	
277.27775	98	
278.20870	88	
278.24278	164	
278.76014	94	
278.83616	98	
278.90900	90	
278.96081	106	
279.04099	96	
279.09077	1250	1+
279.27883	112	
279.51512	98	
280.05236	314	1+
280.26041	132	
281.24402	100	
281.25974	132	
281.92840	190	1+
282.27302	116	
282.79946	132	
282.85940	144	
283.06968	266	
284.07115	206	
284.24079	94	
284.29304	2186	1+
284.31276	186	
284.90292	128	
285.04098	168	
285.89581	134	
286.08972	104	
286.13062	258	1+
286.88253	108	
287.03887	94	
287.87986	128	
288.06152	198	1+
288.89442	140	
289.87881	194	1+
290.83021	90	
290.85606	330	
290.97042	90	
290.99800	124	
291.80407	92	
291.86369	160	
292.02994	126	
292.10188	236	1+
292.81229	132	
292.93510	164	
293.88486	142	1+
294.03633	160	1+
294.28375	92	
294.84887	184	1+
294.95934	122	
296.92439	190	1+
296.98592	130	
296.99917	112	
298.85970	106	
300.05948	126	
301.84742	106	
302.05234	226	1+
302.25026	114	
303.16911	92	
304.08527	250	1+
304.22476	106	
304.26145	364	1+
305.23717	94	
306.27607	156	
307.08078	112	
307.10416	94	
307.28487	274	
307.88819	100	
308.29113	858	1+
308.86265	144	
309.87879	92	
309.93729	166	
310.30824	684	1+
310.87736	200	
311.88364	102	
311.92390	92	
312.87141	178	1+
313.02586	194	
313.86736	190	1+
315.10440	152	1+
315.86487	190	1+
316.10295	166	1+
318.02301	110	
319.89699	208	1+
320.30359	260	1+
321.09885	100	
322.39355	90	
323.23780	1024	1+
323.28534	280	1+
324.29041	204	1+
324.88832	90	
325.01697	118	
325.03112	102	
325.18786	112	
325.76460	110	
326.05956	96	
326.89263	288	1+
327.25694	166	1+
END IONS

###FS:    #m/z: 340.94062 #charge 1+
###MS: 25
###MSMS: 27
BEGIN IONS
TITLE=Cmpd 20, +MS2(340.9406), 28.0-35.0eV, 0.6min #27
RTINSECONDS=33.495
SCANS=25,27
PEPMASS=340.94062	664508
CHARGE=1+
189.10418	100	
189.86312	118	
205.94841	166	
212.88062	304	1+
213.93949	1026	1+
215.88663	736	
215.93557	202	
217.88209	168	
217.93485	160	
219.88216	224	
220.01411	92	
223.86867	98	
223.95664	120	
224.86533	120	
224.97861	116	
227.60264	92	
230.88793	558	1+
230.91929	96	
231.94946	1788	1+
232.39653	100	
233.86901	118	
233.89574	384	1+
235.87005	96	
235.89285	506	1+
237.16321	94	
237.20691	92	
237.51299	128	
237.88677	230	1+
238.07048	92	
239.10244	112	
240.22828	214	1+
241.88386	98	
243.08807	124	
243.42739	106	
243.83208	324	1+
244.82503	132	
245.07422	100	
245.97075	134	
246.98064	128	
247.04990	112	
247.16208	134	
247.89475	374	1+
248.98706	232	
249.96250	508	1+
249.99906	92	
250.95188	252	1+
250.98883	174	
251.05576	92	
252.02274	218	1+
252.26572	152	
252.47008	100	
252.92116	118	
253.87737	200	1+
254.90871	176	
254.93970	108	
254.96479	392	1+
255.07440	706	1+
256.05869	160	
256.91259	102	
256.96510	276	1+
257.02403	108	
257.24472	140	
258.84360	168	
260.10912	202	1+
260.84060	396	1+
261.23560	106	
262.96148	166	1+
263.05532	136	
264.07339	162	
264.91165	100	
265.01479	472	1+
265.04530	92	
265.12015	172	
265.40132	108	
265.79804	206	1+
266.25034	106	
266.86695	124	
266.99594	102	
267.13456	334	
267.24338	108	
268.13503	142	
269.03255	100	
269.91149	126	
269.93548	92	
271.84058	130	
271.92731	274	1+
272.84768	326	1+
275.41632	94	
276.04522	150	
277.26944	98	
277.84792	618	1+
277.89539	98	
277.96445	184	
278.85194	396	1+
278.96302	156	
279.05870	108	
279.96295	140	
280.87844	174	
280.93127	188	
281.05024	190	
281.19053	92	
282.05167	138	
282.27716	442	1+
282.80303	196	1+
283.02968	240	
283.21150	144	
286.07391	136	
287.55173	104	
288.85825	196	1+
289.80496	212	1+
290.14303	120	
292.05499	210	1+
292.26279	262	1+
292.94887	130	
294.85780	186	
295.27775	94	
295.94782	102	
296.08219	104	
296.10363	142	
296.22390	98	
296.80919	96	
296.97448	412	1+
297.43822	92	
297.97554	298	1+
298.07991	608	1+
298.16311	98	
298.85142	98	
299.05762	924	1+
299.22813	112	
299.66822	98	
299.85727	94	
300.03180	94	
300.87965	102	
301.92424	140	
302.05968	124	
302.17597	98	
303.15688	136	
305.19330	110	
305.78037	196	
306.27966	190	
306.43564	100	
306.79317	220	
307.07759	142	
307.29070	164	
307.79799	312	
308.26086	94	
308.29005	114	
308.30769	230	1+
308.86936	128	
310.30867	238	
310.88516	170	
312.80058	112	
312.86576	234	1+
312.96605	106	
313.02597	116	
314.29007	104	
314.80815	98	
315.93227	124	1+
317.08997	92	
317.16569	94	
318.82675	134	
319.86173	124	
320.16114	180	1+
320.29498	130	
321.20928	136	
322.13074	132	
322.31005	140	
323.23531	146	
323.30453	246	1+
323.90249	148	
324.11017	132	
324.24301	114	
324.32333	196	
324.89261	232	1+
325.14683	110	
327.76039	154	1+
327.85495	94	
328.32285	98	
328.81254	116	
328.82894	154	
330.05108	110	
336.34431	192	1+
338.97634	138	
339.03415	140	
340.89056	120	
341.31975	118	
342.27953	146	
342.62384	94	
343.09895	142	
343.31833	232	
344.19360	104	
345.32207	100	
345.94768	100	
346.29732	102	
END IONS

###FS:    #m/z: 363.95676 #charge 1+
###MS: 25
###MSMS: 28
BEGIN IONS
TITLE=Cmpd 21, +MS2(363.9568), 28.0-35.0eV, 0.6min #28
RTINSECONDS=34.268
SCANS=25,28
PEPMASS=363.95676	492850
CHARGE=1+
185.86415	144	
189.86082	218	
191.48750	108	
191.85770	192	
196.88252	184	
203.94036	112	
206.92643	114	
207.87342	136	
207.95022	124	
208.93965	134	
209.94479	420	1+
210.88387	132	
212.87846	1272	1+
222.95277	926	1+
223.97474	192	1+
224.04303	142	
224.94874	962	
225.04536	134	
225.88355	400	1+
225.94689	476	
226.94662	3500	1+
226.97233	322	
227.93278	338	
228.89624	246	1+
228.94196	4136	1+
230.88924	1916	1+
231.11142	130	
232.88411	308	1+
233.06740	182	
233.96245	126	
234.87880	190	
236.89501	122	
237.05811	278	1+
238.06162	228	1+
238.21556	128	
240.93870	576	
240.96189	650	1+
241.93949	1832	1+
242.94189	1288	1+
242.95747	656	
244.93953	266	
244.95736	2066	
245.47398	106	
245.94704	2542	1+
246.95222	1772	1+
246.97262	334	1+
247.07368	134	
247.39012	160	
248.80471	130	
248.90027	820	1+
248.95494	112	
249.04328	264	
249.79955	116	
250.89418	112	
250.94845	376	1+
250.96856	112	
251.79973	244	1+
252.11749	154	1+
252.52066	120	
253.90309	256	1+
256.91870	108	
258.90753	156	
258.97220	234	
259.02012	106	
260.84662	192	1+
260.96776	484	1+
261.82835	220	1+
261.88694	90	1+
262.79534	132	
262.94065	142	
262.96357	228	1+
263.05669	126	
264.22829	108	
265.86141	136	
265.91182	134	1+
266.24591	142	
266.81693	190	1+
267.13683	108	
267.78299	108	
267.97197	292	
268.02749	264	1+
268.05255	120	
268.96165	1046	1+
269.05450	198	1+
269.11407	164	
269.80021	248	1+
270.93091	106	
271.08991	166	
271.91559	126	
272.11482	170	1+
272.87417	242	1+
272.92838	118	
273.85463	118	
275.84663	108	
276.85593	142	
276.88508	258	1+
276.96099	148	
277.09595	114	
277.88718	202	1+
278.24396	112	
278.96509	142	
279.79590	250	1+
279.96637	130	
280.26392	246	1+
280.87554	112	
280.98206	234	1+
281.89281	472	1+
283.06450	128	
283.78785	412	1+
283.85094	328	
283.98415	354	1+
284.06682	136	
284.85113	168	
285.17055	124	
285.79980	128	
285.84657	362	
286.02479	300	1+
286.86604	114	
286.91937	130	
287.02753	250	1+
288.18298	160	
288.50497	136	1+
289.79243	114	
290.11201	128	
290.88958	122	
291.10641	206	1+
292.27033	162	1+
294.10169	106	
294.14175	168	1+
294.27910	264	1+
294.79890	104	
294.86153	122	
296.25319	110	
297.07488	170	
298.80231	614	1+
299.05235	128	
299.80387	412	1+
299.86909	108	
301.80143	400	1+
301.82472	140	
301.86267	442	
302.85380	704	1+
302.91951	110	
302.94930	234	1+
303.85500	464	1+
304.26372	166	
304.81042	156	
304.89740	142	1+
305.15067	148	1+
305.26740	188	
306.79176	474	1+
306.88373	142	
307.08186	142	
307.28768	646	1+
307.30688	134	
307.79602	342	1+
308.13401	230	1+
309.32919	196	
309.88054	120	
310.28212	116	
310.30937	366	1+
310.86427	384	1+
311.26993	112	
311.86507	340	1+
313.78002	118	
316.95196	128	
318.93628	296	1+
319.08735	266	1+
320.29418	152	
320.80713	134	
320.92652	214	1+
321.26374	164	1+
321.31151	206	1+
322.31573	138	1+
322.92909	172	
324.24776	198	1+
324.88580	144	
325.81162	124	
325.88850	250	1+
326.87449	420	1+
328.18732	336	1+
329.29071	110	
329.81769	154	
329.87353	214	
330.87226	136	
333.20022	140	
333.81459	112	
334.31229	284	1+
334.87867	216	1+
336.08567	114	
336.28690	144	
336.32537	126	
336.94324	258	1+
337.08863	136	
338.96682	146	
339.82750	128	
340.90920	130	
340.94065	150	
341.97653	134	
342.27994	288	
342.90156	250	1+
342.94834	116	
343.08423	130	
343.27167	132	
343.29448	116	
345.80240	226	1+
346.91679	108	
347.11932	122	
347.81331	286	1+
347.85046	112	
349.31845	168	
349.35633	136	
350.01948	140	
350.34982	282	
350.39429	150	
351.33727	334	
351.91818	118	
352.88500	126	
353.80504	110	
356.31651	224	1+
361.23097	216	1+
361.27969	120	
362.16289	112	
362.35233	134	
362.70553	106	
362.77898	114	
363.31159	132	
364.24359	124	
364.34851	124	
365.31692	106	
366.27565	116	
366.37123	116	
367.16145	192	1+
367.33026	432	1+
368.41970	124	
368.82469	228	
END IONS

###FS:    #m/z: 322.92985 #charge 1+
###MS: 29
###MSMS: 30
BEGIN IONS
TITLE=Cmpd 22, +MS2(322.9298), 28.0-35.0eV, 0.6min #30
RTINSECONDS=37.984
SCANS=29-30
PEPMASS=322.92985	1455388
CHARGE=1+
189.92081	88	
192.86288	96	
194.90788	104	
196.99957	88	
199.88602	202	1+
201.04746	238	
205.94851	572	1+
206.97346	286	1+
210.85375	90	
210.88415	138	
211.89103	88	
215.88604	150	
216.97906	128	
217.87895	110	
217.90521	100	
221.94375	152	
222.98334	98	
223.95873	492	1+
225.86159	200	1+
225.95507	118	
227.06928	86	
227.92957	456	1+
227.95104	112	
228.89388	244	1+
228.91337	100	
229.93554	92	
230.49968	90	
230.88668	122	
231.12016	144	
231.60458	100	
231.89235	118	
231.97414	162	
232.86948	84	
233.05131	90	
233.07057	216	1+
233.55806	92	
234.05944	96	
234.10874	246	1+
234.22519	116	
236.08881	102	
236.14917	88	
236.20580	96	
236.95196	116	
237.06074	106	
237.16353	106	
238.22136	166	
238.91262	118	
238.94163	498	1+
239.07996	420	1+
239.23089	92	
240.94052	3536	
240.96698	212	
241.94193	2902	
242.60402	94	
242.94167	8852	1+
243.08408	220	1+
243.15965	172	1+
243.88123	254	1+
244.21951	88	
244.85325	328	1+
244.93947	2504	1+
244.95936	114	
245.39911	86	
246.13262	92	
246.94936	182	1+
246.97505	406	1+
247.07147	92	
247.91970	94	
248.12539	192	1+
249.03748	136	
249.10408	164	1+
249.66669	98	
249.93277	220	1+
250.07963	158	1+
250.88169	200	1+
252.23327	140	
253.11043	96	
253.18973	142	
253.58924	106	
254.11367	102	
257.04926	104	
257.89782	242	1+
257.92315	88	
258.83500	112	
259.99888	150	
262.00563	90	
262.21882	158	
263.05060	166	
263.06795	94	
263.83154	142	
264.06996	100	
264.22662	86	
264.84889	106	
265.05720	186	
265.25867	136	
266.04083	158	
266.24737	132	
267.24927	84	
267.79054	140	
268.78659	94	
268.95461	406	1+
269.09988	96	
269.11223	114	
269.80111	178	1+
269.91769	140	
270.01959	196	1+
271.55193	112	
272.04565	106	
272.84778	98	
272.98636	86	
273.09305	108	
273.82651	184	1+
273.94302	106	
275.11480	166	
275.96881	86	
276.39328	94	
276.78801	100	
276.86281	108	
277.77826	156	1+
277.84412	104	
278.03287	118	
278.84446	136	
278.86805	104	
278.96948	202	1+
279.08990	1192	1+
279.83110	84	
280.84753	86	
280.92117	86	
281.04811	154	
282.06321	492	1+
282.27562	120	
282.87918	104	
282.90432	92	
283.06804	424	1+
283.80048	206	
284.29352	1800	1+
286.15806	88	
287.05429	96	
288.88343	106	
288.99259	88	
289.00900	86	
290.16532	92	
291.03836	132	
291.85758	172	
292.06060	228	
292.85524	142	
293.06708	180	
293.86059	254	1+
293.96395	130	
294.07103	116	
294.27499	126	
294.84982	144	
295.04155	88	
295.06951	210	1+
295.99641	108	
298.85435	88	
299.05738	328	1+
299.40659	100	
300.81964	110	
300.84068	178	1+
301.87172	142	
302.24214	138	
303.20311	102	
304.26266	176	
305.02112	258	1+
305.38783	88	
306.27637	148	
306.37986	86	
306.87490	98	
307.28532	136	
307.30399	212	
307.78752	94	
307.86961	454	1+
307.88892	156	
308.29340	938	1+
308.79919	386	1+
309.80040	326	1+
310.30816	558	1+
310.92504	92	
311.85968	118	
313.26392	118	
314.89766	130	
315.82804	100	
319.10377	86	
319.21241	196	1+
320.16198	88	
320.29377	94	
321.16934	96	
321.32146	244	1+
321.87604	158	1+
322.14313	98	
322.81293	92	
323.23598	748	1+
324.04732	118	
324.10932	94	
324.90564	88	
326.81022	206	1+
326.89561	230	1+
326.95814	102	
327.12866	126	
327.87389	88	
END IONS

###FS:    #m/z: 340.94037 #charge 1+
###MS: 29
###MSMS: 31
BEGIN IONS
TITLE=Cmpd 23, +MS2(340.9404), 28.0-35.0eV, 0.7min #31
RTINSECONDS=38.7555
SCANS=29,31
PEPMASS=340.94037	612206
CHARGE=1+
103.05171	90	
136.73708	104	
183.74448	110	
189.86416	160	
199.87805	98	
205.01472	112	
205.95049	134	
206.97841	98	
208.95694	176	
209.89316	210	1+
210.93347	104	
211.87983	332	1+
213.93970	1222	1+
215.88619	446	
215.93659	142	
217.87975	410	1+
219.59020	102	
220.97864	100	
221.96890	282	1+
222.95166	636	1+
222.97173	228	1+
226.94258	134	
229.00688	102	
230.88846	98	
231.88806	122	
231.90577	120	
231.95020	1062	1+
233.89605	590	1+
233.94588	236	1+
234.09868	98	
235.07854	208	1+
235.89357	254	
235.94659	174	
236.86908	120	
240.10948	96	
240.23086	104	
242.93890	156	
245.91307	94	
246.97374	140	
248.03098	112	
248.90886	162	
248.98732	434	1+
249.04128	122	
249.50146	102	
249.91279	238	1+
249.96152	416	1+
250.06630	100	
251.96007	378	1+
252.23582	90	
253.91858	106	
254.01799	186	1+
254.96572	892	
255.07473	478	1+
255.09914	298	1+
255.83218	114	
256.91275	292	1+
256.96333	182	
258.84374	100	
259.95656	146	
260.85832	92	
260.89593	108	
260.91743	90	
261.90086	192	
262.85040	100	
263.05627	116	
263.21039	180	
264.07164	124	
265.02140	272	1+
266.84449	118	
267.00094	118	
267.13928	126	
267.26705	90	
267.84147	140	
268.10690	168	1+
268.95489	92	
268.99655	106	
270.85827	92	
272.84773	112	
273.06328	90	
273.21362	90	
274.00827	96	
274.84398	96	
275.80671	94	
275.89597	104	
275.98434	118	
276.84740	182	
278.06468	100	
278.25086	90	
278.84116	128	
279.00581	90	
279.85103	266	1+
280.79209	188	1+
280.94079	130	
281.04849	426	1+
281.28589	132	
281.89231	128	
282.00818	180	1+
282.27669	388	1+
282.97690	168	
283.02861	376	1+
283.80375	160	1+
283.83879	130	
283.88405	92	
283.96591	192	1+
284.02268	250	1+
285.47520	98	
287.27069	108	
288.05067	112	
288.45193	90	
290.85934	266	1+
290.89069	178	1+
292.28283	92	
292.79726	136	
292.89222	90	
293.05902	100	
293.96006	104	
294.27726	90	
294.81603	110	
294.85599	240	1+
295.23991	94	
296.12612	124	
296.84973	110	
297.97174	148	
298.08245	98	
298.14790	90	
298.30944	90	
299.06002	542	1+
299.87257	108	
301.06740	208	1+
301.82688	102	
302.17095	152	
302.20969	94	
303.85220	104	
304.81632	238	1+
304.97331	90	
305.81824	160	1+
306.17319	94	
306.30877	538	1+
306.88334	558	1+
307.27992	126	
307.79857	306	
307.88772	414	1+
308.24434	142	
308.29116	288	
310.88482	144	
311.81422	144	
312.41191	92	
313.87455	110	
314.87466	142	
315.26369	92	
315.87234	90	
315.90933	102	1+
315.95559	98	
316.07298	100	
317.10005	100	
319.95099	114	
320.16208	96	
320.32804	122	
320.85470	92	
321.12744	196	1+
321.81517	186	
321.86782	122	
322.31451	154	1+
323.23699	198	
324.26154	96	
324.89245	232	
325.14044	176	
327.17810	90	
327.28344	90	
327.88021	98	
328.30544	118	
328.81415	160	
329.87215	186	
330.81177	140	
331.78801	204	1+
331.82117	102	
334.95653	200	
335.33626	92	
336.87606	98	
337.04389	92	
337.57183	114	
337.86870	102	
337.95263	92	
337.98917	96	
338.36168	102	
338.46329	104	
340.30343	248	1+
340.53798	100	
340.88286	130	
341.25295	116	
341.75141	102	
342.90299	198	
344.29774	116	
344.66332	122	
345.04789	92	
END IONS

###FS:    #m/z: 363.95626 #charge 1+
###MS: 29
###MSMS: 32
BEGIN IONS
TITLE=Cmpd 24, +MS2(363.9563), 28.0-35.0eV, 0.7min #32
RTINSECONDS=39.528
SCANS=29,32
PEPMASS=363.95626	442628
CHARGE=1+
189.86463	380	
191.85901	398	
194.09257	102	
196.88736	156	1+
204.01165	106	
206.91524	232	1+
207.87362	200	
208.94063	738	1+
209.94366	634	1+
210.88407	190	
212.87901	1124	1+
214.89591	436	1+
222.95219	556	
223.42245	108	
223.95814	262	
224.87728	108	
224.94858	958	1+
224.96980	116	
225.97428	150	
226.94701	3716	1+
226.97261	398	
227.08156	160	
227.93187	472	
228.89508	592	1+
228.94156	4412	1+
230.88879	1874	1+
232.88673	776	
233.96432	182	
234.10014	198	1+
237.22962	130	
238.06929	126	
238.82537	278	1+
238.93726	130	
239.90163	138	
240.94142	950	
240.96278	722	1+
241.09104	140	
241.94261	598	
242.94181	1612	1+
242.95928	546	
243.08538	172	
244.10306	134	
244.13811	128	
244.94124	516	
244.95679	1506	
245.94245	472	
246.90456	142	
246.95307	2998	1+
248.03373	416	1+
248.90075	920	
249.03933	284	1+
250.94921	266	
252.24093	122	
252.90986	146	1+
258.84288	260	1+
258.97288	214	
260.83228	328	1+
260.92737	216	1+
260.96973	480	1+
261.04651	132	
261.93021	190	1+
262.21788	106	
262.97895	114	
263.97423	154	
264.07413	120	
264.96351	160	
265.00871	156	
265.08205	114	
266.77695	218	1+
266.79959	146	1+
266.81530	184	
267.13330	268	1+
267.83903	276	1+
267.96978	304	
268.95509	442	
269.96657	406	
271.86096	108	
271.91173	158	
272.87011	134	
273.85053	102	
273.94762	270	1+
275.85556	256	1+
276.01407	206	
276.85745	212	1+
278.84915	254	
279.13796	124	
280.10337	236	1+
280.79528	156	
280.85614	358	1+
281.86340	342	1+
281.89174	178	1+
282.78695	420	1+
282.96482	110	
283.07494	248	1+
283.84760	166	1+
283.99006	124	
285.00357	126	
285.54149	104	
285.77195	184	
285.79413	116	
285.84501	428	
286.97716	172	
291.08381	248	1+
291.44080	120	
291.77707	168	1+
292.85007	128	
292.91316	142	
293.06473	176	
293.85040	156	
297.83678	138	
297.92965	102	
298.08442	144	
298.80506	126	
299.03925	102	
300.87540	138	
301.80173	598	1+
301.86299	880	1+
302.03650	152	
302.24350	288	
303.79284	112	
303.85654	364	
303.88480	102	
304.77038	240	1+
306.28334	852	1+
307.29052	632	1+
307.79374	416	1+
307.83487	106	
307.89036	164	
308.29463	366	1+
308.79563	336	1+
308.86620	136	
309.09922	136	
310.30900	178	
313.03069	142	
313.87150	208	1+
314.92902	108	
316.81023	230	
317.28910	120	
317.66235	112	
318.43669	192	
319.07270	112	
319.39480	268	1+
319.81078	312	1+
319.88803	134	
320.29918	184	1+
320.82798	142	
320.85160	172	1+
320.88534	206	1+
321.14148	136	
321.25676	118	
321.32322	104	
322.80871	194	1+
322.92870	324	1+
322.96937	142	
323.30289	124	
323.88592	470	1+
324.23846	104	
324.89552	390	1+
325.28541	146	
326.17191	128	
326.30800	120	
326.87040	334	
327.88676	162	
328.12772	200	1+
328.29679	130	
328.31637	180	
329.32039	116	
329.84913	118	
329.87014	172	
330.86862	134	
331.87852	124	
333.87449	208	1+
333.92690	102	
334.78440	178	
335.34397	180	
335.99663	118	
336.30283	114	
336.31684	132	
336.53044	104	
336.94307	434	
337.08998	132	
337.21962	132	
338.02659	230	1+
339.85647	136	
342.19639	108	
343.26945	168	
343.78372	236	1+
344.13106	204	1+
344.90400	126	
346.81656	118	
348.32705	150	
349.31716	292	
349.35822	104	
350.31987	194	
351.30541	116	
351.33433	116	
352.77143	120	
353.89562	128	
354.90180	104	
355.30242	160	
355.92403	102	
356.20212	130	
356.83282	194	1+
358.83061	182	1+
359.87056	120	
360.32650	142	
361.78543	180	1+
362.29244	102	
363.76054	112	
363.90919	136	
364.35966	222	1+
364.96069	124	
365.30943	140	
365.77276	154	
366.76553	102	
367.32969	362	
368.21799	160	
END IONS

###FS:    #m/z: 322.92998 #charge 1+
###MS: 33
###MSMS: 34
BEGIN IONS
TITLE=Cmpd 25, +MS2(322.9300), 28.0-35.0eV, 0.7min #34
RTINSECONDS=43.2085
SCANS=33-34
PEPMASS=322.92998	1312802
CHARGE=1+
190.12911	98	
191.95310	88	
192.88569	200	
194.41935	90	
197.99755	124	
201.04580	124	
202.04501	84	
205.91201	96	
210.90098	152	
212.90203	98	
214.13287	84	
215.88190	264	1+
216.34137	86	
217.86835	118	
220.91498	86	
222.87586	92	
223.96146	562	1+
224.98942	88	
225.86835	138	
227.93354	96	
227.95464	96	
228.92986	130	
229.08687	90	
231.10425	92	
231.88677	280	1+
232.85644	124	
232.90324	154	
233.54845	84	
234.06105	84	
235.87542	100	
238.21341	146	
238.90658	226	1+
238.94164	316	
239.01068	124	
239.08034	154	
240.07788	178	
240.93998	4380	
241.94187	3514	
242.94149	11742	1+
243.08665	296	
243.83281	124	
244.16950	102	
244.82611	112	
244.88219	114	
244.93942	2110	1+
245.97827	90	
246.97662	330	1+
247.24316	120	
247.69719	92	
248.03098	152	
249.03921	188	
249.51323	102	
250.00994	92	
250.16737	88	
250.54395	122	
251.97164	100	
252.23087	144	
252.86623	84	
255.10379	122	
256.84560	104	
256.87926	92	
257.80144	128	
258.82850	106	
259.07915	114	
260.43980	88	
260.84335	122	
260.99884	304	1+
261.88360	106	
262.26398	100	
263.04595	112	
263.08422	88	
264.07852	98	
264.57579	86	
265.05797	262	1+
265.08337	92	
265.23709	180	1+
265.92791	126	
266.11398	84	
266.87550	86	
267.97431	98	
268.72850	94	
268.89050	88	
268.95939	214	
269.11506	148	
271.84394	176	
271.87084	214	1+
272.85048	140	
272.98599	88	
273.56462	102	
273.90221	86	
275.81283	122	
276.23852	262	1+
276.81787	104	
276.83792	118	
276.86276	200	1+
278.03277	144	
278.25949	162	
278.84044	384	1+
278.95734	190	1+
279.09080	976	1+
280.97396	110	
281.06154	96	
281.29339	102	
281.84868	258	1+
281.96932	98	
283.06838	276	
283.10449	96	
283.90669	282	1+
284.29270	896	1+
284.80633	122	
284.87767	130	
285.22840	84	
285.81117	114	
286.11306	136	
288.22875	94	
291.17066	198	1+
292.06509	86	
292.76820	100	
293.06041	114	
293.91404	92	
293.98370	86	
294.85130	252	1+
295.28837	88	
296.06321	84	
296.81149	90	
297.82050	130	
298.79824	142	
299.78447	84	
300.06135	132	
301.15453	90	
301.26223	110	
301.86348	86	
301.91471	88	
303.88095	84	
304.08972	122	
304.18038	96	
305.89830	90	
306.27833	170	
306.30211	86	
306.88382	344	1+
307.28831	144	
307.30917	196	
307.38867	118	
308.17508	100	
308.29151	566	1+
308.97756	92	
309.87567	122	
310.12610	86	
310.30865	564	
311.88150	130	
312.80350	174	
312.83307	86	
314.41650	104	
314.86849	106	
318.82038	98	
319.30857	88	
320.29387	96	
320.88316	86	
320.89832	110	
321.12404	134	
321.42676	88	
321.80412	88	
323.24019	258	
323.31062	142	
323.83947	88	
324.08260	100	
324.14551	154	
324.89206	178	
325.29284	98	
325.89819	126	
326.05990	188	1+
326.28363	100	
326.31257	92	
327.82907	92	
END IONS

###FS:    #m/z: 340.94051 #charge 1+
###MS: 33
###MSMS: 35
BEGIN IONS
TITLE=Cmpd 26, +MS2(340.9405), 28.0-35.0eV, 0.8min #35
RTINSECONDS=43.9805
SCANS=33,35
PEPMASS=340.94051	499038
CHARGE=1+
168.65289	102	
189.86403	130	
192.92550	118	
197.97983	98	
198.10195	138	
205.94789	256	
207.87943	96	
211.94642	140	
213.87667	154	
213.94031	902	1+
215.00516	98	
215.88662	864	1+
215.93591	100	
217.88514	270	
219.50836	96	
223.96320	130	
224.97495	124	
225.94806	422	1+
226.86920	112	
226.89461	192	
226.95142	340	1+
228.05109	114	
229.08717	96	
229.69121	94	
230.88743	258	1+
231.95028	1274	1+
233.89927	116	
233.94580	132	
234.90294	132	
235.40624	100	
235.89238	118	
237.05435	96	
237.89761	108	
239.16347	100	
239.94771	94	
240.22968	244	
240.84090	102	
241.39349	104	
242.94765	132	
244.07552	92	
244.79142	92	
244.95539	128	
245.48171	90	
246.42332	102	
246.99975	118	
247.10134	102	
247.93899	92	
248.89750	316	1+
248.98498	118	
249.96156	474	1+
249.98285	116	
251.07439	146	
252.24780	108	
253.96130	544	1+
254.90883	100	
255.07272	460	1+
256.90869	148	
257.10143	102	
257.80026	98	
258.84743	140	
258.90817	92	
259.07424	94	
259.82003	150	
260.64188	92	
261.84218	140	
262.84769	190	1+
264.07459	110	
265.02093	178	
265.26130	152	
265.83194	256	1+
266.12402	94	
266.89163	272	1+
269.04413	94	
269.34278	100	
269.47968	94	
269.57064	102	
270.13723	92	
271.65532	94	
272.22824	96	
272.84486	152	
274.08050	112	
274.44298	108	
275.84209	256	1+
275.92429	170	
275.95434	212	
275.97622	110	
278.85559	142	
278.95985	140	
279.01604	90	
279.85438	222	
279.96373	138	
280.10099	124	
280.26023	218	
280.80546	174	
280.84832	120	
281.05026	474	1+
281.43164	106	
281.87452	92	
281.89534	114	
283.02455	230	1+
285.02202	148	
289.07306	248	1+
289.88326	138	
290.47628	104	
290.80049	92	
290.86217	278	
290.89864	120	
290.96930	102	
292.58536	102	
292.72827	110	
292.78064	102	
292.93612	100	
294.11827	106	
294.85302	120	
295.35990	94	
296.96927	110	
297.79597	106	
297.97206	108	
298.00659	216	1+
298.05071	430	1+
298.09359	100	
298.58297	92	
299.97605	92	
300.87363	130	
301.05876	144	
302.17288	144	
302.86127	112	
304.26362	150	
304.79673	102	
306.92564	108	
307.24084	138	
307.30302	244	
307.79608	288	1+
308.29332	196	
308.86265	114	
309.32537	266	1+
310.81199	126	
310.82468	128	
310.90173	104	
311.86406	124	
315.88985	92	
317.76429	222	1+
319.59561	112	
320.29172	92	
320.31127	100	
320.39933	96	
321.28686	398	1+
322.10959	122	
322.31028	166	
323.23726	200	
323.31615	158	
324.24458	106	
325.82674	130	
325.89319	252	1+
326.29175	160	
327.24343	108	
328.13081	132	
328.18820	218	
328.88922	202	
328.95714	122	
329.87196	110	
330.44888	122	
330.81524	96	
333.86804	206	1+
334.20944	106	
335.77474	128	
336.98330	128	
337.35426	244	1+
338.17647	92	
340.39241	98	
341.30629	110	
342.06471	94	
342.89975	156	
343.90443	120	
345.01853	108	
346.09175	148	
END IONS

###FS:    #m/z: 363.95658 #charge 1+
###MS: 33
###MSMS: 36
BEGIN IONS
TITLE=Cmpd 27, +MS2(363.9566), 28.0-35.0eV, 0.8min #36
RTINSECONDS=44.753
SCANS=33,36
PEPMASS=363.95658	307494
CHARGE=1+
189.86390	242	
191.85862	334	
195.90155	98	
196.16812	98	
196.88159	182	
207.87433	318	1+
209.94633	410	1+
210.89037	136	
212.87949	922	1+
214.89566	144	
214.92233	102	
222.95222	508	1+
224.94809	608	1+
225.93477	108	
226.88803	110	
226.94687	3918	1+
226.97312	130	
227.92993	234	
228.82469	182	1+
228.89637	246	
228.94269	3406	1+
229.89293	132	
230.88954	2358	1+
232.86304	104	
232.88846	224	
234.14761	100	
234.87827	180	1+
238.21221	162	
239.06675	154	
240.83746	122	
240.94108	788	
240.96345	860	1+
241.93892	2766	1+
242.94164	1988	1+
243.82366	154	
243.83412	178	
244.94062	738	
244.95801	2456	1+
245.07805	126	
245.89752	100	
245.93998	480	
246.85254	140	
246.90322	324	1+
246.95311	2010	1+
248.80302	250	
248.89952	864	1+
249.00188	108	
249.05058	194	1+
249.80952	218	
249.84241	284	1+
250.94779	382	1+
252.90173	122	
253.90688	282	
254.86455	212	
255.09781	132	
255.90580	98	
256.78739	100	
256.84259	134	
258.97777	112	
259.00933	100	
260.83638	126	
260.96631	198	
262.06068	106	
262.90520	132	
263.17393	116	
263.97782	298	1+
264.95686	112	
265.82383	142	
266.79018	180	
267.80970	202	1+
267.97287	280	
268.13599	114	
268.84546	178	
268.96144	754	1+
269.92388	140	
270.04530	200	1+
270.10340	100	
271.74396	100	
271.91428	126	
272.84963	100	
272.87838	110	
272.91276	218	1+
273.41047	98	
274.85403	214	1+
274.93853	196	1+
275.98550	126	
276.02787	126	
276.68699	106	
277.85548	234	
278.84449	320	1+
278.86358	166	
279.10329	154	
279.21865	216	1+
280.70093	106	
280.79347	462	
281.12004	142	
281.89460	182	
281.98612	142	
282.85982	124	
283.06567	224	1+
283.79171	610	1+
283.85082	288	1+
285.11625	104	
285.84711	494	1+
286.93120	102	
287.42447	114	
289.06051	134	
289.72118	110	
290.86207	346	1+
292.90049	104	
293.06229	112	
293.11528	150	1+
293.14953	132	
293.87852	138	
294.80723	106	
294.85325	198	1+
296.13440	100	
297.91139	276	1+
298.08091	202	
298.45750	104	
298.80240	262	
298.98711	126	
299.79761	218	
299.81473	156	
299.86932	122	
300.80312	130	
301.80016	468	1+
301.86234	750	1+
302.24541	142	
302.81443	116	
303.00031	134	
303.80803	258	1+
303.85308	216	
303.87609	192	1+
305.08058	210	1+
305.27150	150	
305.85104	134	
306.27595	194	
307.28881	444	1+
307.31000	112	
307.78347	146	
308.29332	250	1+
308.86932	124	
309.51567	98	1+
309.86908	124	
310.30650	336	
311.88464	122	
314.82608	284	1+
315.08750	128	
316.80066	136	
317.81918	264	1+
321.09994	136	
322.30610	116	
322.87028	102	
322.92794	146	
322.98419	124	
323.26428	230	1+
324.02071	136	
324.81224	206	1+
324.89629	132	
325.04961	128	
325.88795	126	
326.16615	122	
326.86883	362	1+
326.88506	110	
327.29123	162	
328.80862	192	
328.95294	104	
329.82327	126	
329.86819	234	
330.66082	98	
331.87261	160	
332.36670	100	
334.78878	108	
335.79283	150	
336.80987	100	
336.94579	332	
337.09018	130	
338.30971	98	
343.70989	134	
344.18882	148	
345.09531	112	
346.30686	150	
346.75677	172	1+
348.33165	98	
348.90821	132	
349.32418	130	
350.89381	196	
351.33552	202	
352.54990	100	
353.74975	104	
354.77642	120	
357.70705	104	
361.35865	196	1+
361.88353	114	
362.18842	198	1+
362.28579	134	
364.35685	266	1+
365.31827	110	
365.93651	104	
366.11032	114	
366.31680	140	
367.32822	368	
367.37713	102	
END IONS

###FS:    #m/z: 336.94546 #charge 1+
###MS: 37
###MSMS: 38
BEGIN IONS
TITLE=Cmpd 28, +MS2(336.9455), 28.0-35.0eV, 0.8min #38
RTINSECONDS=48.4195
SCANS=37-38
PEPMASS=336.94546	92938
CHARGE=1+
106.89880	90	
125.64283	88	
182.08702	88	
183.86674	114	
191.10534	100	
196.98248	88	
205.94793	126	
207.90795	92	
207.97581	96	
208.98306	266	
209.94191	90	
210.02892	94	
210.88265	262	
211.21048	110	
211.94415	2126	1+
212.87890	1222	1+
213.03561	140	
213.93947	1030	1+
215.88628	822	1+
216.03103	88	
217.85479	116	
217.88140	246	
217.93524	88	
221.10088	102	
222.95094	228	1+
223.06459	92	
223.97600	192	
224.97028	174	1+
225.02178	104	
228.05497	98	
228.83981	92	
228.89340	288	1+
228.91284	148	1+
228.93200	208	1+
229.38638	90	
229.95455	2620	1+
230.80935	92	
230.88802	1244	1+
231.11882	120	
231.95117	624	1+
232.82935	104	
233.09448	92	
233.83362	94	
233.89739	236	
233.94861	356	
235.81943	112	
235.89121	140	
235.94329	128	
237.23484	88	
237.92039	86	
238.06018	172	
239.96329	222	1+
240.04541	154	
244.06015	202	1+
246.97793	376	1+
247.86650	98	
247.96380	804	
248.03159	92	
248.90209	210	
248.93751	92	
248.98752	124	
249.48609	96	
249.83251	114	
249.95873	176	
250.82868	222	
250.94932	252	1+
250.96804	162	
250.98494	138	
251.03800	176	1+
251.83922	144	
251.97306	140	
252.15247	96	
252.22926	142	
252.84087	96	
252.93461	90	
252.95392	136	
252.97028	1664	1+
253.05395	104	
253.83688	202	
253.90176	580	1+
254.09301	126	
254.96696	528	1+
255.02409	106	1+
255.07400	1270	1+
256.10131	144	
256.96234	198	1+
258.84377	116	
260.02957	88	
260.84669	106	
261.89186	108	
265.08936	116	
266.42063	90	
267.13522	176	
267.81325	92	
267.82937	110	
268.83663	438	1+
269.10358	160	1+
269.71354	124	
270.98085	106	
271.45058	86	
271.54170	96	
271.91832	186	
273.86231	116	
274.86033	90	
275.91978	90	
276.85462	328	1+
277.09794	124	
277.19363	118	
277.83654	214	
278.83067	476	1+
279.18872	94	
280.23569	92	
280.25927	154	
280.40662	94	
280.80563	188	1+
281.04910	430	1+
282.88122	88	
282.99421	118	
283.02494	116	
283.04280	92	
284.89789	134	
285.36945	92	
285.85222	214	
286.23284	90	
286.25985	94	
286.84951	1062	1+
286.87347	136	
287.85283	682	1+
289.87694	166	
290.86092	186	
291.85180	130	
292.10608	414	1+
293.85066	120	
294.28487	98	
294.41341	98	
294.86620	174	
296.86636	144	
298.02563	140	
298.23928	86	
299.01141	124	
299.06179	186	
299.77862	144	
302.36090	102	
302.83842	126	
302.85205	120	
303.02971	96	
304.85863	122	
306.05123	90	
306.10462	94	
306.28491	142	
306.88592	154	
307.13877	104	
307.45314	112	
307.79963	92	
308.86616	130	
309.32320	180	
309.86489	316	1+
309.89796	122	
310.14331	94	
310.84348	130	
310.87921	296	1+
313.84711	202	1+
314.14425	100	
314.88078	114	
317.11543	98	
318.59748	96	
319.88925	110	
320.28927	112	
320.96214	102	
321.42448	94	
321.98581	100	
322.03677	88	
323.01337	114	
324.89066	236	1+
328.02336	96	
328.89074	126	
329.80997	152	1+
329.88434	116	
335.16205	88	
335.33671	120	
335.75108	98	
336.35432	104	
337.31687	90	
338.01493	224	1+
338.76844	92	
340.06268	88	
340.79673	108	
340.95959	100	
END IONS

###FS:    #m/z: 359.96147 #charge 1+
###MS: 37
###MSMS: 39
BEGIN IONS
TITLE=Cmpd 29, +MS2(359.9615), 28.0-35.0eV, 0.8min #39
RTINSECONDS=49.192
SCANS=37,39
PEPMASS=359.96147	71844
CHARGE=1+
188.99779	92	
191.10355	98	
196.88264	102	
202.10623	98	
203.88020	128	
205.95205	116	
208.92538	90	
209.94392	424	
217.45173	88	
221.80818	288	1+
221.88852	516	1+
222.95188	602	1+
224.78821	108	
224.94947	972	1+
225.96762	124	
226.94643	2766	1+
227.92909	286	
228.94218	2036	1+
229.99964	94	
231.95366	340	1+
233.89393	106	
236.53412	92	
238.97046	184	
239.10001	140	
240.94164	446	
240.96188	756	1+
241.90018	132	
241.94062	228	
242.95710	446	1+
244.95783	1150	
245.86109	108	
245.94054	494	
246.95182	1394	1+
247.00312	160	
250.94854	244	
252.04586	128	
252.09973	214	1+
252.95751	150	
255.85677	150	
255.88880	108	
256.42116	128	
257.97434	96	
258.84631	94	
258.97131	290	
259.84865	124	
260.96837	694	1+
262.88276	90	
263.87321	116	
263.98023	252	
264.95158	120	
265.08616	172	1+
265.98594	162	
266.80721	192	1+
267.97416	194	
268.85139	138	
268.95520	298	
269.94744	102	
269.96875	226	
270.52902	98	
270.97368	96	
272.40247	88	
272.78958	106	
272.93928	144	
275.38158	100	
275.81067	142	
275.97503	102	
276.84977	124	
276.98365	118	
277.85379	106	
278.80382	144	
278.86155	222	1+
279.80888	132	
280.26684	100	
280.79324	456	1+
280.98628	188	1+
281.84810	138	
283.18738	112	
283.78887	156	
283.85920	92	
283.95083	128	
283.98526	202	
284.79908	120	
284.82660	88	
284.98629	92	
286.84638	110	
287.40501	206	
287.60149	92	
289.05278	90	
290.98270	112	
291.85567	460	1+
293.12666	144	
293.52482	100	
294.27390	116	
294.86270	92	
296.80679	256	
296.86282	266	1+
297.81430	188	
297.83012	140	
298.16511	94	
298.80303	626	1+
299.69991	96	
299.79016	90	
300.80384	132	
301.16526	96	
301.75684	100	
301.85260	132	
302.24327	146	
303.40572	92	
304.87482	148	1+
307.13367	144	
307.28915	398	1+
307.30668	118	
308.00666	100	
308.58443	92	
308.79815	92	
308.88773	132	
309.00460	108	
309.28726	90	
309.79999	146	
309.90096	160	1+
311.86250	300	
313.62640	104	
313.82668	158	
315.85742	114	
316.35264	102	
318.13116	270	1+
318.59949	102	
318.80787	98	
318.93845	140	
319.83474	102	
319.86111	142	
319.93164	138	
321.82796	140	
321.86835	190	
322.87814	120	
323.02013	194	
323.81634	134	
323.89694	94	
324.66233	120	
325.01971	120	
325.14687	146	
325.16694	104	
328.30748	94	
328.81061	144	
329.09279	82	1+
329.79977	110	
329.87653	154	
330.17197	92	
331.88297	110	
335.33627	98	
336.94740	204	
337.94120	118	
338.17823	114	
338.77234	132	
338.80684	150	
340.19588	160	1+
340.93484	102	
340.98214	118	
341.13606	134	
342.03965	92	
342.28838	120	
342.87552	88	
343.26967	112	
344.82386	108	
345.72245	114	
349.40275	100	
350.08544	208	1+
352.88848	218	
355.22004	90	
358.17677	128	
358.19887	112	
358.36603	140	1+
361.28482	160	
362.18018	96	
363.80880	92	
364.36158	100	
365.15463	162	
365.17506	126	
END IONS

###FS:    #m/z: 313.92922 #charge 1+
###MS: 37
###MSMS: 40
BEGIN IONS
TITLE=Cmpd 30, +MS2(313.9292), 28.0-35.0eV, 0.9min #40
RTINSECONDS=49.964
SCANS=37,40
PEPMASS=313.92922	30796
CHARGE=1+
195.89414	134	
197.86943	138	
200.00276	80	
201.10071	132	
205.95302	96	
207.83885	90	
212.16276	88	
212.88117	256	
219.89957	78	
220.89661	78	
221.94444	142	
223.96241	106	
223.97241	124	
224.99420	78	
226.10820	86	
227.00469	78	
227.85842	76	
227.87946	132	
229.09422	80	
230.88772	340	1+
230.93570	120	
231.85801	172	
231.94893	78	
233.93712	130	1+
234.92361	140	1+
234.97086	660	
235.06919	84	
237.02230	86	
237.87300	92	
237.89392	82	
238.55146	78	
239.95888	88	
240.69736	76	
242.88192	84	
243.08562	290	
244.07741	90	
244.10559	210	
245.10965	152	
245.12774	80	
245.89447	348	
246.23853	88	
246.97390	88	
248.94927	110	
249.06346	86	
249.14084	164	1+
249.94523	334	1+
250.56009	102	
250.89656	308	
252.22882	140	
253.36831	76	
254.00986	108	
254.08941	116	
254.28193	80	
254.96585	84	
255.10132	80	
255.54291	94	
256.09454	294	1+
257.14879	84	
259.94285	452	1+
260.84153	112	
260.94629	340	1+
261.15767	84	
261.88264	86	
262.02335	74	
263.00361	120	
263.90463	354	
264.06475	100	
264.15654	86	
265.09057	112	
265.79366	82	
266.26811	80	
266.86550	84	
267.84744	78	
268.06452	74	
268.14100	78	
268.88775	84	
268.90902	436	1+
269.14740	76	
269.79747	118	
270.09590	84	
270.17817	122	
271.16569	88	
271.84296	232	1+
272.09736	112	
272.16594	138	
273.08192	76	
273.12405	76	
273.90226	122	
273.95070	94	
275.04314	92	
275.51183	80	
275.97809	94	
277.07337	84	
277.09984	92	
277.97332	90	
278.81121	130	
279.27827	82	
280.01181	76	
280.15585	78	
280.25932	232	
281.04847	86	
282.04990	80	
282.25827	86	
282.38632	82	
283.09709	158	
283.79048	146	
284.03096	74	
284.08912	88	
285.09821	130	
286.10420	80	
286.26818	82	
286.41168	80	
286.81475	82	
286.91945	490	1+
287.79724	82	
289.90733	86	
290.05970	92	
290.10372	86	
290.26676	100	
290.86202	92	
290.87799	112	
292.80207	76	
292.85006	82	
293.26621	92	
293.87107	130	
296.93879	92	
297.09573	308	
298.27308	78	
299.07730	126	
299.93153	74	
300.10533	116	
300.88189	86	
303.19176	76	
303.44415	100	
303.88726	78	
304.07344	88	
304.25751	108	
304.87812	114	
306.19545	124	
306.27510	114	
306.39894	82	
306.79644	82	
306.88439	152	
307.02907	102	
307.30956	182	
307.43613	100	
307.79770	204	
307.89018	350	1+
308.80440	78	
309.14315	100	
309.29761	90	
309.81951	106	
310.28230	82	
310.32426	82	
311.88933	82	
313.04720	150	
314.28235	608	1+
315.10715	858	1+
315.34449	76	
316.15174	80	
316.80051	84	
317.10446	80	
317.13524	218	
317.37127	82	
END IONS

###FS:    #m/z: 336.94548 #charge 1+
###MS: 41
###MSMS: 42
BEGIN IONS
TITLE=Cmpd 31, +MS2(336.9455), 28.0-35.0eV, 0.9min #42
RTINSECONDS=53.639
SCANS=41-42
PEPMASS=336.94548	83396
CHARGE=1+
184.86126	156	
196.06498	96	
196.88435	110	
197.02879	86	
198.07156	92	
198.95299	120	
205.94879	366	1+
207.97652	246	1+
209.37999	88	
209.88767	204	
210.88730	144	
211.10784	204	1+
211.94420	1896	
212.01093	86	
212.13562	88	
212.87851	984	1+
213.93817	738	1+
214.87337	120	
215.88888	326	
217.85833	146	
217.88368	262	1+
217.98808	90	
221.88979	116	
222.38487	90	
222.95270	378	1+
223.97453	382	1+
226.89531	104	
227.89992	244	
228.89366	146	
229.89444	86	
229.95503	2208	1+
230.88877	1382	1+
231.42534	108	
231.94905	716	1+
233.00276	88	
233.56907	102	
233.89674	386	1+
235.86952	114	
235.89362	258	
235.94811	196	1+
236.07933	122	
237.06239	146	
239.90338	184	1+
240.83500	120	
243.15754	86	
245.96690	98	
246.97791	294	
247.00582	98	
247.96463	716	
248.11667	132	
248.89948	926	1+
249.83074	108	
249.96114	186	
250.83274	514	1+
250.97291	116	
250.98606	154	
251.03349	150	
251.06929	274	1+
251.25225	92	
251.34553	110	
251.83697	314	1+
252.97011	1396	1+
253.63043	100	
253.83434	108	
253.90618	414	1+
254.09129	110	
254.83637	100	
254.96549	462	1+
255.07497	832	1+
255.85095	86	
256.85198	124	
256.95201	102	
257.00959	256	1+
257.84931	230	1+
257.90632	136	
258.63774	102	
258.90223	110	
260.83130	176	
260.85018	90	
261.82056	86	
261.83206	132	
261.88353	88	
262.85365	108	
264.16911	120	
264.84564	94	
265.25805	188	
266.84683	148	
266.99959	92	
267.13596	140	
267.84068	244	
268.10956	148	
268.84150	528	1+
268.95577	86	
269.90324	122	
271.91544	102	
273.80463	180	1+
274.85501	174	
275.86206	238	
275.92039	110	
276.85275	640	1+
277.09099	108	
277.83073	136	
278.21724	128	
278.24145	86	
278.83286	320	
278.86034	90	
279.83277	170	
280.17430	88	
280.93353	116	
281.05527	114	
281.07721	86	
282.27560	106	
282.80141	176	
283.02080	228	1+
283.10081	108	
285.04130	106	
285.84960	334	
286.84924	910	1+
286.89592	106	
287.74951	88	
287.88501	132	
288.14472	98	
289.01518	90	
289.85839	374	1+
290.42362	98	
291.85454	88	
292.04583	88	
292.11288	104	
292.85463	154	
293.07068	110	
293.10927	184	
293.29032	140	
293.81935	92	
293.85305	86	
293.87133	104	
294.85850	320	1+
295.96912	132	
296.22684	134	
296.24716	116	
298.00972	122	
298.82303	204	1+
298.86395	124	
299.01406	122	
299.05960	258	1+
301.90178	86	
302.85918	124	
303.85961	86	
304.63250	104	
304.81131	136	
304.94552	86	
305.28430	228	1+
306.43756	92	
306.88088	116	
307.89395	150	
308.86801	146	
309.53643	90	
309.87174	100	
310.87503	164	
311.82397	94	
311.86300	260	1+
311.88699	136	
312.18228	96	
312.42490	88	
313.95464	106	
314.39465	100	
316.91196	92	
317.75209	92	
318.23915	90	
318.27229	112	
318.59282	92	
320.28951	118	
321.28717	132	
321.32684	144	
323.03779	86	
324.28932	116	
324.89534	238	
325.14050	96	
325.87458	88	
329.87936	164	
330.87101	134	
331.77166	90	
332.30956	88	
333.87571	104	
335.16416	246	1+
337.22364	128	
338.86792	88	
END IONS

###FS:    #m/z: 359.96131 #charge 1+
###MS: 41
###MSMS: 43
BEGIN IONS
TITLE=Cmpd 32, +MS2(359.9613), 28.0-35.0eV, 0.9min #43
RTINSECONDS=54.411
SCANS=41,43
PEPMASS=359.96131	61450
CHARGE=1+
192.97034	92	
202.89086	94	
206.88407	100	
211.03525	142	
220.95685	110	
221.89362	176	
222.89494	122	
222.95285	820	1+
223.88643	100	
224.94696	1080	1+
225.97371	116	
226.94808	2110	1+
226.97102	214	
227.43022	100	
227.93515	180	
228.88739	100	
228.94338	1522	1+
230.04615	102	
232.17157	92	
232.18447	94	
233.00642	98	
234.86939	98	
235.02667	96	
236.88085	186	1+
240.01727	134	
240.93940	844	1+
240.96106	1064	1+
241.17265	176	1+
241.85615	88	
241.89455	168	
242.95852	452	1+
244.15431	96	
244.95697	1300	
245.94650	958	1+
246.95168	668	1+
247.04155	98	
247.44599	112	
249.04274	92	
249.74187	86	
250.85829	150	1+
250.94855	224	
251.56973	84	
252.07833	98	
254.21959	106	
256.83789	106	
256.88145	88	
257.79820	114	
260.05504	108	
260.41420	98	
260.96803	458	1+
261.84130	100	
263.17493	136	
264.23260	108	
265.55343	94	
265.81457	120	
265.97178	146	
266.23033	98	
266.81413	332	
267.81332	238	
267.92593	90	
267.97010	142	
268.88350	88	
268.95792	154	
269.11548	122	
269.96796	350	
270.11605	132	
270.49270	100	
271.68158	100	
271.84435	184	
273.35563	96	
273.88668	84	
274.13368	92	
276.40519	104	
276.81539	120	
276.84539	164	1+
276.85902	148	
277.80803	160	
278.35631	92	
278.84369	90	
279.06994	86	
279.10753	86	
279.14967	106	
280.79397	534	1+
281.26458	110	
281.88034	88	
283.83346	120	
284.82290	282	1+
285.41489	90	
285.91846	130	
287.81300	98	
288.09944	86	
289.76028	88	
290.07653	114	
291.79248	100	
293.40720	92	
294.28017	138	
294.29486	104	
294.92766	100	
295.87933	100	
295.93470	160	1+
296.88305	98	
297.80950	180	
298.42136	136	
298.43868	86	
298.80169	964	1+
298.98620	90	
299.03475	96	
300.58492	90	
301.09388	98	
301.86901	158	
303.04857	86	
303.86158	136	
303.96233	222	1+
304.42679	316	1+
305.26993	92	
306.79684	98	
307.30203	132	
307.81145	148	
308.29214	156	
308.87671	156	
309.14405	124	
309.28685	154	
309.59032	94	
309.81148	128	
309.89608	104	
310.08110	88	
310.81885	94	
311.85759	90	
311.88232	90	
312.86501	190	1+
313.77446	90	
313.81590	192	1+
313.93716	122	
315.83576	146	
316.14965	94	
316.39199	92	
316.81106	390	1+
317.38869	92	
318.13295	96	
318.93499	140	
319.27720	88	
319.82831	236	1+
319.85877	140	
322.82233	120	
322.92088	154	
323.01614	110	
323.17053	146	
323.24186	108	
324.00290	96	
325.89940	150	
326.63432	86	
327.82686	88	
328.31079	194	
328.88947	154	
329.87246	356	1+
331.15688	92	
332.88878	90	
335.88792	102	
336.94475	272	
339.10976	96	
339.23514	106	
340.14964	150	
340.82350	84	
341.13659	202	1+
342.87376	130	
342.90376	124	
343.27720	96	
344.89462	296	1+
345.09880	100	
351.33594	84	
351.77296	86	
352.40246	98	
354.90162	108	
355.16751	162	1+
356.14823	116	
358.09304	86	
358.86645	140	
360.28176	326	1+
360.86674	196	
END IONS

###FS:    #m/z: 313.92931 #charge 1+
###MS: 41
###MSMS: 44
BEGIN IONS
TITLE=Cmpd 33, +MS2(313.9293), 28.0-35.0eV, 1.0min #44
RTINSECONDS=55.184
SCANS=41,44
PEPMASS=313.92931	27918
CHARGE=1+
189.48938	96	
193.91663	88	
193.97098	124	
198.44639	106	
199.02806	82	
205.95018	150	
207.93268	88	
210.88054	80	
213.00406	90	
213.14023	82	
213.87417	88	
214.89891	80	
216.39410	108	
218.55598	74	
219.26250	74	
222.49099	86	
222.95101	74	
223.95838	428	
224.03749	74	
225.03700	78	
226.94847	114	
227.88285	296	1+
230.88825	448	1+
231.07625	80	
231.86001	140	
233.85977	78	
233.93728	124	
234.14925	78	
234.85257	76	
234.94250	100	
234.97229	474	1+
235.95273	84	
236.07907	80	
237.87458	186	1+
238.89638	146	
240.05972	88	
240.14746	98	
240.88956	104	
243.08487	416	
244.10625	376	1+
244.21370	112	
244.97786	84	
245.89311	174	
246.97701	294	1+
248.89965	136	
250.89722	336	1+
250.95916	72	
250.98386	112	
251.04610	74	
251.08883	94	
251.47987	74	
251.96224	100	
252.07802	98	
252.10761	102	
252.21063	86	
252.24281	78	
252.38807	102	
252.43719	80	
252.57378	100	
252.95358	82	
254.90912	122	
254.97758	82	
255.78407	116	
256.09642	76	
256.71204	82	
256.80647	80	
256.89085	74	
257.02885	74	
257.09858	148	
257.13520	84	
257.79710	76	
259.23845	114	
260.32504	94	
260.83023	74	
261.88639	78	
261.99101	82	
262.94734	94	
263.07607	164	
263.90564	162	
264.00873	94	
264.08672	74	
264.16048	76	
265.14847	182	
265.89766	162	
266.40036	76	
267.94587	100	
268.78881	108	
268.86313	122	
268.91145	168	
269.11526	76	
270.04674	88	
270.05878	148	1+
270.16543	88	
270.27457	132	
271.09891	76	
272.10330	200	
272.80582	150	
272.84241	80	
273.25004	84	
273.96501	76	
274.00147	94	
274.13070	142	
275.44454	104	
279.91846	100	
280.25332	92	
282.08719	188	1+
282.66669	94	
282.79625	74	
282.84379	252	1+
283.93814	78	
284.64594	74	
284.83236	86	
286.41790	96	
286.92083	474	
287.82020	80	
287.88265	80	
287.92340	238	
288.91484	152	
289.88091	134	
289.90356	176	1+
289.96162	76	
291.50797	124	
292.96982	76	
293.25760	76	
293.29142	78	
293.85374	132	
293.92889	92	
294.09527	72	
294.85603	142	
295.28035	120	
295.98938	88	
297.09017	74	
297.58002	76	
297.85216	174	
297.91613	134	
298.09728	74	
298.96272	74	
299.03505	88	
301.02857	188	1+
301.09121	142	
303.93026	90	
304.35820	80	
304.86324	96	
304.92615	88	
306.31074	84	
306.77939	106	
307.89028	106	
308.07078	120	
308.29210	220	
308.42483	78	
308.87845	86	
309.32005	86	
310.32138	78	
310.87628	278	1+
311.14139	80	
311.31684	184	
311.87901	252	1+
312.80055	78	
314.28403	346	
315.01734	90	
315.10759	1158	1+
315.28348	178	
315.84633	84	
317.09591	78	
318.85622	136	
END IONS

###FS:    #m/z: 322.93008 #charge 1+
###MS: 45
###MSMS: 46
BEGIN IONS
TITLE=Cmpd 34, +MS2(322.9301), 28.0-35.0eV, 1.0min #46
RTINSECONDS=58.878
SCANS=45-46
PEPMASS=322.93008	1175724
CHARGE=1+
90.59498	92	
184.88452	82	
192.88981	122	
196.98744	82	
197.91512	170	
200.88335	142	
201.04265	298	1+
203.92393	86	
205.89720	114	
205.94847	344	
206.88223	94	
206.97231	134	
207.96913	104	
209.94581	108	
210.37775	90	
210.89929	126	
212.89712	114	
214.88871	114	
220.06342	90	
221.92952	84	
221.94393	154	
221.96472	128	
222.95295	146	
223.96536	134	
224.17592	84	
224.98276	90	
225.03485	100	
225.86137	248	1+
226.89762	92	
227.93099	308	1+
227.95298	92	
228.84578	132	
229.39924	100	
231.06479	86	
232.91494	84	
236.79879	82	
236.82787	154	1+
237.47196	92	
238.79608	106	
238.94102	284	
239.08144	200	
239.89898	122	
240.04682	116	
240.94062	4836	
241.12502	132	1+
241.94163	3812	
242.94189	11558	1+
243.03586	158	
243.17366	82	
243.87979	110	
244.45735	84	
244.82167	246	1+
244.93943	2428	1+
244.98453	148	
245.38930	100	
246.12455	102	
246.87424	114	
246.91061	82	
246.97863	134	
247.07848	88	
247.52715	84	
248.97630	152	
249.04795	164	
250.21613	112	
251.22894	102	
251.92155	128	
252.22900	86	
253.09685	94	
253.34316	92	
254.80904	84	
255.07324	100	
255.12750	92	
256.91221	128	
257.13510	90	
257.52539	88	
258.15009	140	
258.69707	104	
260.84272	130	
261.89134	116	
261.91837	82	
262.08919	90	
262.73579	88	
262.83417	108	
263.01834	96	
264.92351	132	
265.05767	118	
265.11937	82	
265.26532	88	
266.02175	106	
266.03979	108	
267.04583	108	
267.79219	208	1+
268.66405	102	
268.95653	148	
270.44786	100	
270.96525	84	
272.92619	136	
273.79209	100	
273.81600	114	
274.91705	96	
275.12684	88	
275.80738	152	
275.99747	94	
278.41122	92	
278.81973	202	1+
278.96299	82	
279.09083	1226	1+
280.15173	94	
282.96424	84	
283.02274	112	
283.06675	182	
283.25561	82	
283.86260	112	
283.90855	92	
284.10371	110	
284.28991	896	1+
284.31259	88	
284.79925	86	
284.86972	98	
285.34231	90	
285.84601	134	
285.96988	130	
287.80971	94	
288.88448	226	1+
288.99811	92	
289.79168	106	
289.80620	142	
290.75886	88	
290.86047	94	
290.91959	82	
291.80320	262	1+
291.86306	96	
292.05296	104	
292.08858	162	
293.27038	88	
293.33763	86	
293.85178	216	
294.85989	270	1+
294.87667	92	
295.47815	88	
296.43084	86	
298.47883	102	
298.82898	288	1+
298.85658	174	1+
299.09445	94	
299.78451	92	
301.81335	108	
301.91254	88	
302.24564	82	
302.38463	104	
304.81546	110	
307.89006	364	1+
308.29241	576	1+
310.30743	224	
310.96113	90	
313.86542	106	
318.02986	86	
318.90859	100	
318.93930	86	
319.30154	96	
319.31674	84	
319.94028	102	
320.81920	82	
321.86936	148	
322.98888	144	
323.07320	80	
323.15369	92	
324.37226	96	
324.84333	88	
327.80670	238	1+
END IONS

###FS:    #m/z: 340.94068 #charge 1+
###MS: 45
###MSMS: 47
BEGIN IONS
TITLE=Cmpd 35, +MS2(340.9407), 28.0-35.0eV, 1.0min #47
RTINSECONDS=59.65
SCANS=45,47
PEPMASS=340.94068	413002
CHARGE=1+
61.38532	96	
117.74266	90	
192.92603	100	
200.17309	82	
205.94909	106	
206.87511	88	
210.92851	82	
213.93869	966	1+
215.88859	514	1+
217.86108	82	
218.38710	108	
223.95917	140	
224.97142	94	
226.86898	190	1+
226.94906	126	
227.90829	94	
227.94988	108	
228.88772	120	
228.94449	146	
229.88738	268	1+
231.95065	762	1+
232.88377	138	
233.04948	86	
233.89744	362	
233.94889	254	
235.89594	182	
239.03359	92	
239.82257	82	
240.83101	88	
240.96325	126	
241.04618	124	
241.87434	94	
242.88336	94	
242.90333	120	
243.83258	330	
244.83502	192	
245.05894	92	
246.97782	164	
247.86355	96	
248.04337	84	
248.89473	88	
249.89970	134	
249.96038	172	
250.04303	86	
251.96351	92	
252.23607	88	
252.33550	94	
253.90327	118	
254.41739	98	
254.96658	310	
255.07388	260	
256.07578	146	
256.89510	116	
256.91507	218	
257.90365	88	
258.84548	364	1+
258.94916	86	
259.40635	102	
259.83113	680	1+
259.95706	304	
260.83488	608	1+
260.90436	132	
260.93336	92	
261.12396	98	
263.05589	102	
263.56834	92	
264.87529	104	
267.13457	194	
267.82562	90	
268.00404	100	
268.38036	84	
268.85101	84	
269.11868	98	
269.83697	430	1+
270.90674	92	
272.78352	132	
272.80294	142	
274.82172	142	
276.82748	142	
276.85457	200	
277.85880	356	
278.07603	90	
278.84343	242	
279.84894	562	1+
279.91683	146	
279.97046	236	1+
280.80952	90	
281.12050	174	
282.83827	90	
283.45380	82	
283.93991	84	
284.87184	136	
285.00029	82	
286.90676	154	
287.42679	84	
288.13476	80	
288.44750	82	
288.85838	106	
289.06158	108	
289.88011	106	
290.85523	144	
291.42899	86	
291.80688	208	
292.44147	162	
292.87399	118	
293.65326	104	
294.85302	96	
295.86460	82	
295.97427	124	
296.85299	220	
297.89390	108	
297.97583	86	
298.81402	234	1+
299.05796	184	1+
299.78505	82	
299.86728	112	
301.51608	106	
301.85956	92	
305.08700	82	
305.78389	128	
305.82098	84	
305.87550	186	
306.13263	80	
306.67204	86	
308.29479	302	1+
308.82605	90	
310.03361	94	
310.87166	182	
311.86092	216	
313.29388	88	
313.84769	106	
314.37280	108	
314.88892	86	
315.28109	86	
315.69359	96	
316.87380	118	
318.86097	88	
323.15502	80	
323.23669	82	
324.97856	80	
325.14574	110	
325.17750	166	1+
326.33398	88	
326.39221	96	
326.87393	154	
327.11496	92	
327.96017	108	
328.05822	92	
328.75898	92	
328.82291	100	
328.88678	172	
329.32040	88	
329.86893	88	
331.76278	90	
331.88240	80	
333.06880	86	
333.27178	94	
334.96200	106	
338.90408	86	
341.15723	126	
341.31661	190	
342.20568	108	
343.91064	88	
344.02988	80	
344.34646	96	
END IONS

###FS:    #m/z: 363.95668 #charge 1+
###MS: 45
###MSMS: 48
BEGIN IONS
TITLE=Cmpd 36, +MS2(363.9567), 28.0-35.0eV, 1.0min #48
RTINSECONDS=60.4225
SCANS=45,48
PEPMASS=363.95668	174260
CHARGE=1+
90.71670	98	
189.86182	392	1+
191.85758	300	
200.94691	126	
207.87375	142	
209.87130	106	
209.91919	228	1+
209.94185	502	1+
212.87918	722	1+
213.91361	106	
214.88902	94	
218.88478	264	1+
222.95360	514	1+
223.88761	104	
224.89015	528	1+
224.94837	1000	1+
224.97746	144	1+
226.89923	106	
226.94683	3020	1+
226.96987	178	
227.93075	272	
228.89026	276	
228.94147	3200	1+
229.15285	92	
229.90450	108	
230.88893	1750	1+
232.03640	116	
232.88566	472	1+
233.94652	94	
234.02882	96	
236.86645	102	
238.93812	126	
239.06999	104	
239.91895	94	
239.95042	154	
240.83796	108	
240.93890	930	
240.96082	336	
241.93917	2720	1+
242.94147	1924	1+
243.08680	140	
244.94110	506	
244.95694	2012	
245.87815	102	
245.93922	578	
246.95250	1946	1+
246.97401	206	
247.07104	228	1+
248.89986	650	1+
248.95834	200	1+
249.13067	98	
249.80303	234	
250.53838	100	
250.79513	360	1+
250.89640	350	1+
250.94515	230	
252.00791	100	
252.11531	136	
252.94244	146	
253.90582	142	
256.09055	90	
256.92582	100	
256.99527	92	
258.44004	100	
258.96782	374	1+
259.53744	106	
259.82175	196	1+
259.89641	154	
261.15165	100	
261.71147	104	
261.85028	146	1+
261.95591	114	
262.78939	92	
263.05417	156	
263.97801	102	
264.06108	98	
264.52576	92	
264.81765	122	
264.84587	90	
264.91771	92	
266.05704	90	
266.78986	166	
266.81590	324	
266.85295	136	
267.77902	92	
267.81752	204	
267.92556	132	
267.97278	598	
268.48091	96	
268.82455	110	
268.95547	164	
269.92673	130	
269.97059	240	
270.05723	132	
270.80544	134	
272.87574	98	
275.41801	92	
276.85993	134	
277.04469	90	
277.98584	102	
278.07792	116	
278.79113	478	1+
278.84613	238	1+
279.09992	258	1+
279.79312	372	1+
280.07263	94	
280.90222	114	
281.22967	100	
281.83765	154	
281.88314	362	1+
281.98575	236	1+
282.86709	100	
283.06831	90	
283.78903	586	1+
283.84798	234	
284.43687	96	
284.82746	134	
285.78790	284	1+
285.84339	320	1+
286.87130	178	1+
287.03981	92	
287.42883	92	
287.77245	100	
287.93276	112	
288.12719	106	
289.00470	108	
289.07755	96	
290.85816	268	
291.86235	112	
293.11623	178	1+
293.88930	102	
294.85469	192	
295.28203	90	
296.19110	122	
296.81277	126	
296.86579	104	
297.89791	104	
298.58079	90	
298.79955	1340	1+
299.87273	294	1+
300.82887	110	
301.12587	90	
301.79778	386	1+
301.86171	478	1+
301.91459	94	
302.24332	114	
303.85485	768	1+
304.26199	142	
305.37672	90	
305.86683	150	
305.99701	90	
306.88234	180	1+
307.27854	94	
307.78263	102	
307.79954	118	
308.29306	336	
308.80003	98	
309.85011	114	
310.08129	100	
310.13689	110	
311.86393	100	
314.78887	98	
315.97266	96	
316.63450	92	
316.81581	344	1+
319.01187	90	
321.15216	128	
321.42240	88	
321.81964	398	1+
321.86681	188	
324.88153	204	1+
325.29198	110	
325.65199	98	
326.88006	116	
328.31640	90	
328.78800	98	
328.81043	206	
329.18420	90	
329.87552	138	
330.82709	174	
332.05323	94	
333.27966	140	
333.93366	92	
336.29592	92	
338.85638	96	
340.94102	108	
346.19222	94	
350.34023	166	
350.77253	186	1+
351.33421	126	
354.88425	116	
360.70726	100	
361.28432	202	
362.28860	126	
363.72659	96	
END IONS

###FS:    #m/z: 322.92979 #charge 1+
###MS: 49
###MSMS: 50
BEGIN IONS
TITLE=Cmpd 37, +MS2(322.9298), 28.0-35.0eV, 1.1min #50
RTINSECONDS=64.118
SCANS=49-50
PEPMASS=322.92979	1195378
CHARGE=1+
101.77808	90	
138.24172	94	
154.97920	90	
177.92242	78	
184.40231	80	
189.92555	86	
192.67538	86	
194.82549	84	
196.17998	74	
197.88197	92	
201.04440	200	
204.01532	74	
205.94909	298	
208.98575	78	
210.92518	94	
211.15155	78	
215.96814	78	
218.85567	88	
222.95275	612	1+
225.44783	78	
226.91560	90	
227.78037	76	
227.93009	230	
227.95743	110	
230.89075	256	1+
233.89862	108	
234.82431	144	
235.79244	114	
236.07096	142	
236.97061	76	
237.06581	80	
237.79080	110	
238.90640	88	
238.94163	358	1+
239.07819	368	1+
239.79062	172	
240.11310	74	
240.94045	4648	
241.27529	80	
241.79857	74	
241.94156	3886	
242.94161	10432	1+
242.99797	96	
243.08396	90	
243.40288	86	
243.87423	78	
244.93947	2598	1+
245.87200	136	
246.18624	86	
246.85748	92	
246.94516	152	
246.97532	346	1+
247.05606	88	
248.03156	100	
248.94910	74	
249.04066	90	
249.92929	104	
250.04513	132	
250.21575	84	
250.91616	104	
250.94435	86	
251.94273	78	
257.49945	80	
258.41837	116	
259.83218	114	
259.98990	106	
260.83037	158	
260.92947	104	
260.99148	222	1+
261.57245	82	
261.83663	108	
262.39944	78	
263.97884	74	
264.85366	216	1+
265.05994	102	
265.83318	176	1+
266.06362	86	
266.24329	118	
267.24680	92	
267.78762	90	
268.06259	88	
268.84931	86	
268.91379	82	
268.96161	270	1+
270.14935	86	
271.14722	90	
271.84849	110	
271.87574	78	
272.43983	100	
272.84672	236	
272.86467	86	
272.93978	88	
273.85285	162	
273.94874	90	
274.85440	238	
275.05561	86	
275.80938	144	
276.83772	306	1+
276.85186	124	
279.09126	1542	1+
279.10958	178	
279.82726	196	1+
280.79937	80	
281.05075	94	
281.26495	194	1+
281.39257	88	
281.77764	78	
281.79325	76	
283.06293	260	1+
283.85348	218	1+
284.29293	442	
285.09344	94	
286.78562	76	
287.79332	160	
288.80217	100	
288.82327	88	
289.88009	94	
290.78595	144	
290.90727	86	
291.05276	78	
291.51929	78	
291.81922	80	
292.84584	78	
292.86050	78	
293.85405	76	
293.87615	124	
294.86419	184	
295.07539	80	
295.13664	76	
296.86519	74	
297.78882	218	1+
297.96789	88	
298.09696	76	
298.82699	144	
299.81379	190	1+
301.08199	110	
301.24143	224	1+
301.77855	78	
301.90410	98	
303.83389	76	
304.38644	80	
304.81886	82	
305.87254	88	
306.88279	78	
307.31001	136	
307.87544	274	1+
308.29335	282	
308.71385	106	
309.13467	76	
309.85849	110	
310.28203	90	
310.31073	154	
311.86138	128	
311.87892	78	
312.88320	76	
315.01310	76	
315.17439	116	
316.86595	98	
317.53944	118	
317.64685	100	
318.41338	104	
319.31013	76	
319.88766	80	
320.17034	124	
321.41986	88	
321.76814	132	
322.34966	106	
324.89705	136	
325.29065	100	
326.12610	94	
326.82270	74	
END IONS

###FS:    #m/z: 340.94028 #charge 1+
###MS: 49
###MSMS: 51
BEGIN IONS
TITLE=Cmpd 38, +MS2(340.9403), 28.0-35.0eV, 1.1min #51
RTINSECONDS=64.898
SCANS=49,51
PEPMASS=340.94028	418162
CHARGE=1+
114.70063	84	
176.01111	80	
189.86386	152	
192.92603	156	
194.44512	80	
208.95736	98	
210.94004	106	
212.87751	200	
213.09138	182	
213.88652	102	
213.93869	696	
215.88520	506	1+
215.93846	142	
217.69447	102	
217.88206	178	
217.93397	80	
218.87646	144	
219.85747	82	
222.95001	82	
222.97573	138	
223.95979	132	
223.99265	116	
224.80476	84	
226.79324	86	
226.87418	142	
231.89297	140	
231.95056	952	1+
233.00081	84	
233.02132	86	
233.10019	80	
233.89711	800	1+
233.94608	132	
235.89479	168	1+
237.06354	168	
237.70834	98	
237.89464	128	
237.94254	92	
238.04566	204	
239.78933	338	1+
240.83687	302	1+
240.89186	148	
240.96403	82	
242.94224	162	
243.82820	178	
243.86864	84	
244.82527	172	
245.51621	104	
246.95702	96	
248.94128	82	
248.97036	128	
249.96214	260	
251.03238	92	
251.24431	160	
252.41759	86	
253.64998	110	
253.91802	88	
254.01987	82	
254.94530	96	
254.96642	220	
255.07553	430	
255.85083	208	1+
255.94899	90	
255.96686	102	
256.07682	232	
257.63936	80	
257.93098	90	
257.99636	78	
258.84531	560	1+
258.88482	114	
258.90740	98	
259.95568	194	
260.83521	564	1+
261.50498	90	
262.13663	150	
262.80327	94	
263.81722	92	
265.84988	124	
265.90096	126	
266.14179	80	
266.56501	104	
266.95958	110	
266.99992	78	
267.37646	80	
267.78093	108	
268.83995	442	1+
268.86137	82	
268.95683	118	
269.13502	96	
269.64692	80	
269.81946	176	1+
271.93638	86	
272.84641	132	
272.90576	200	1+
272.93679	92	
272.97280	166	
273.85859	364	1+
274.04786	228	1+
274.86143	312	1+
276.42154	86	
276.60941	82	
276.80957	94	
276.86293	324	1+
276.97102	88	
277.84145	184	
278.84639	990	1+
279.03092	84	
279.89899	96	
280.84696	252	1+
280.91586	104	
281.04858	134	
281.09390	80	
281.91591	92	
282.25281	78	
282.27483	102	
283.15212	86	
284.33930	84	
284.93318	126	
284.99217	96	
285.83657	98	
286.15515	108	
287.87438	102	
290.80900	78	
292.15902	82	
293.27664	86	
293.85337	144	
294.04670	86	
294.86219	96	
295.84701	384	1+
296.86813	138	
298.86083	86	
299.19924	134	
299.78365	108	
299.88087	366	1+
299.96689	126	
301.95352	102	
302.20269	78	
302.86894	140	
303.10834	78	
303.99204	92	
304.76353	78	
304.94541	80	
306.18164	262	1+
307.79804	114	
309.89527	102	
310.88303	332	1+
310.92281	82	
312.85479	78	
312.95047	104	
313.10681	82	
313.85663	230	1+
316.81281	260	1+
316.87609	80	
317.90391	118	
319.85691	148	
321.71716	80	
323.40186	86	
323.94301	148	
324.28724	134	
324.90312	78	
325.88450	164	
326.90469	160	
326.93172	92	
327.14165	156	
328.28750	106	
328.89015	118	
330.81292	110	
331.96847	78	
332.93711	104	
333.35291	84	
337.31663	98	
339.88334	92	
342.11788	210	1+
342.20401	178	1+
342.90521	114	
344.02746	94	
345.07680	104	
END IONS

###FS:    #m/z: 363.95617 #charge 1+
###MS: 49
###MSMS: 52
BEGIN IONS
TITLE=Cmpd 39, +MS2(363.9562), 28.0-35.0eV, 1.1min #52
RTINSECONDS=65.6705
SCANS=49,52
PEPMASS=363.95617	184358
CHARGE=1+
56.20225	102	
187.86832	152	
189.86301	282	
191.85894	270	
207.87648	148	
209.86816	110	
209.94532	564	
209.96873	102	
210.88339	156	
210.89828	154	
211.89180	112	
212.87852	1510	1+
212.94500	92	
214.89463	166	
221.86102	130	
222.95277	336	
223.96175	216	
224.94843	860	1+
226.89445	94	
226.94652	3012	1+
226.96818	220	
227.93240	356	
228.89496	174	
228.94205	3118	1+
229.04188	102	
229.89623	92	
230.88883	2432	1+
232.88697	346	1+
234.80183	198	1+
234.87857	150	
235.01625	102	
235.92450	94	
237.89276	116	
240.15115	94	
240.93996	1198	
240.96395	562	
241.93927	3424	1+
242.12925	96	
242.82004	124	
242.94085	2236	1+
244.93977	552	
244.95787	2372	
245.72406	92	
245.94720	2440	1+
246.80710	134	
246.95182	2002	1+
247.97220	120	
248.03066	162	
248.80294	362	1+
248.89981	672	
248.95494	100	
249.03816	146	
250.02897	280	1+
250.94689	474	
251.79962	92	
253.08766	258	1+
253.84101	102	
253.90485	242	
255.40071	250	1+
256.09266	94	
257.83887	206	1+
257.90370	116	
258.97412	156	
260.83370	132	
260.96914	394	1+
261.09085	182	1+
261.38176	110	
262.85041	114	
264.04279	94	
264.79679	118	
266.78448	324	1+
266.81602	184	
266.86171	108	
266.92605	102	
267.40149	120	
267.81121	398	1+
267.97700	220	
268.87936	94	
268.95597	360	
269.97047	388	1+
270.87239	192	1+
271.91881	120	
272.57851	96	
272.94762	114	
274.90066	102	
276.81092	126	
276.84263	204	
278.04061	114	
278.09883	292	1+
278.79694	122	
279.78904	694	1+
279.83907	132	
279.85221	426	1+
280.14355	92	
280.91476	92	
281.01599	92	
281.89104	94	
282.08467	114	
282.73117	124	
282.84348	274	1+
282.90966	116	
283.06377	102	
283.42695	98	
283.79043	266	1+
283.96596	134	
284.81885	276	1+
284.84129	618	1+
285.84330	516	1+
286.10001	140	
286.92748	126	
286.97506	142	
287.02834	112	
287.41639	98	
288.12872	92	
288.85463	100	
288.93990	100	
289.83666	116	
290.85450	142	
291.99471	104	
292.93900	114	
293.06243	94	
293.11565	240	
293.22416	92	
293.85169	158	
296.80832	288	
296.84068	282	1+
297.80547	196	
298.80297	600	
298.99794	106	
299.79838	1088	1+
300.04291	110	
300.91654	150	
301.82211	168	
301.86230	286	
302.85862	146	
302.90126	138	
302.98677	102	
303.25618	98	
303.80779	130	
303.85487	632	1+
304.93284	236	1+
305.34459	98	
305.43684	102	
305.85831	146	1+
306.16456	102	
306.43122	92	
306.79596	102	
307.30442	222	1+
307.78257	92	
310.87817	234	1+
311.00223	130	
311.86104	210	1+
311.95191	94	
316.81736	112	
316.87706	102	
318.80341	124	
318.87537	104	
318.93513	110	
321.81927	266	1+
321.86717	178	
321.98538	226	1+
322.92399	120	
322.95138	94	
324.81595	116	
324.87547	162	
325.32119	134	
326.17156	92	
326.87229	156	
326.89170	278	1+
328.89676	110	
329.87292	104	
330.27933	100	
332.81711	98	
335.29038	114	
336.94195	148	
340.91140	94	
342.23826	152	
342.77032	142	
342.92738	176	1+
343.85620	110	
344.39641	100	
345.04718	124	
345.18855	122	
346.99217	98	
351.32666	118	
352.27991	94	
352.88586	132	
355.37723	92	
359.97283	100	
361.86474	136	
365.76746	168	1+
366.95358	94	
367.32419	120	
368.77853	214	1+
END IONS

###FS:    #m/z: 322.92986 #charge 1+
###MS: 53
###MSMS: 54
BEGIN IONS
TITLE=Cmpd 40, +MS2(322.9299), 28.0-35.0eV, 1.2min #54
RTINSECONDS=69.3465
SCANS=53-54
PEPMASS=322.92986	1604738
CHARGE=1+
184.91317	98	
192.88628	128	
195.87238	194	1+
198.88339	192	1+
201.04316	106	
205.94894	86	
206.92554	160	
207.03231	76	
207.94602	94	
207.97662	132	
208.92530	76	
210.90543	76	
212.89389	76	
213.89342	140	
214.89399	272	
215.88600	184	
218.05878	90	
219.05403	80	
221.94276	110	
222.07734	96	
222.94550	142	
223.96148	244	
224.95828	150	
225.95681	146	
226.00502	78	
227.11007	76	
227.79018	110	
227.93283	332	1+
231.46632	98	
233.89900	252	1+
234.02733	100	
234.88157	202	1+
235.88198	140	1+
236.04783	208	1+
237.89966	158	
238.93814	210	
238.95690	124	
239.00114	82	
239.07983	422	1+
240.94012	4628	
241.91868	106	
241.93928	16696	1+
242.94150	12254	1+
243.18383	84	
243.83174	78	
243.98820	258	1+
244.08279	88	
244.83966	80	
244.93923	2678	1+
244.97068	146	
246.10303	244	1+
246.89029	84	
246.97645	364	1+
247.61209	76	
247.89240	98	
248.16320	86	
248.83868	80	
248.95094	84	
249.03704	90	
249.91892	92	
250.94880	82	
251.79069	76	
251.85398	96	
251.97481	84	
253.12622	98	
253.78784	98	
253.83470	178	1+
253.88777	122	
254.40340	78	
254.90920	240	1+
255.04208	76	
255.78504	110	
256.00034	84	
256.89016	202	1+
256.90920	134	
257.38682	96	
259.00105	76	
259.79442	172	1+
259.82793	198	1+
261.23884	82	
261.43541	84	
262.83017	174	
263.82736	132	
263.88374	244	1+
263.97429	84	
263.99093	106	
265.01282	102	
265.05391	534	1+
265.08950	88	
265.94785	100	
266.05584	404	1+
266.11413	88	
266.84562	84	
267.86527	132	
268.95775	192	
269.73164	86	
271.84127	128	
272.03160	86	
272.07633	84	
272.80115	178	1+
272.82837	86	
272.84457	118	
273.33725	76	
273.85261	294	1+
274.04236	80	
275.80423	134	
276.81045	262	1+
277.03230	142	
277.81263	190	1+
278.57148	76	
278.85216	340	
279.09145	1390	1+
279.15211	76	
279.90517	104	
280.27292	82	
280.42291	104	
280.86020	130	
281.92844	80	
283.06660	156	
283.84776	94	
284.29139	354	
284.35791	88	
284.72481	80	
285.15577	108	
285.54355	84	
285.85023	122	
286.27067	76	
286.56730	94	
286.77949	78	
286.79843	112	
287.10782	80	
289.19469	84	
289.78927	118	
290.80299	212	1+
290.85858	184	
290.94716	78	
291.11476	92	
291.84439	112	
292.06187	142	
292.84271	126	
293.06432	164	
293.44060	106	
296.08446	100	
296.80961	82	
296.86833	106	
299.78365	140	
300.84375	136	
301.88253	80	
302.93110	98	
303.13748	208	1+
303.24874	88	
305.44103	88	
306.27425	86	
306.84639	86	
307.80423	156	
307.86873	354	1+
308.29001	114	
308.79166	116	
308.87253	296	1+
309.29768	88	
309.90591	76	
310.30733	118	
310.42696	104	
310.79950	102	
310.83118	76	
311.86774	112	
312.81366	86	
312.87696	76	
314.87143	146	
316.21527	96	
319.76004	88	
319.82793	90	
319.89167	92	
320.04340	74	
320.81644	234	1+
321.42032	98	
321.90007	76	
324.89117	348	1+
325.71837	88	
327.03408	78	
327.14012	84	
327.71141	78	
327.87733	100	
END IONS

###FS:    #m/z: 340.94054 #charge 1+
###MS: 53
###MSMS: 55
BEGIN IONS
TITLE=Cmpd 41, +MS2(340.9405), 28.0-35.0eV, 1.2min #55
RTINSECONDS=70.1185
SCANS=53,55
PEPMASS=340.94054	546752
CHARGE=1+
189.86382	136	
192.92669	86	
196.88873	142	
197.96113	134	
205.09861	84	
205.95276	156	1+
206.50798	92	
212.87930	158	1+
213.93697	1388	1+
215.88612	626	1+
217.88171	340	1+
219.87972	142	
220.87860	90	
222.07720	110	
222.97461	118	
223.01333	94	
223.96031	392	1+
226.89474	110	
227.17301	84	
228.94138	126	
230.88994	190	
231.34521	100	
231.76344	88	
231.89306	192	
231.94981	1230	1+
232.88865	794	1+
233.89310	548	1+
233.94842	356	
236.80216	112	
237.06809	100	
239.78897	212	
239.90269	166	
239.98561	84	
240.83307	178	
240.85554	102	
241.65284	104	
241.83947	98	
241.94891	136	
242.83206	158	
242.94714	160	
243.83141	416	
244.55740	108	
244.96166	138	
245.81861	96	
246.18944	90	
246.44462	86	
246.97794	494	1+
247.85969	92	
248.90397	94	
249.96450	276	
250.93698	86	
252.85990	124	
253.93179	94	
254.96722	526	1+
255.07461	564	1+
256.86391	126	
256.89749	174	
256.92454	86	
256.96337	114	
257.79776	202	1+
257.84463	92	
257.92917	84	
258.84368	362	
258.96544	100	
259.86038	116	
259.91220	88	
260.83297	770	1+
260.93120	184	
261.51507	106	
261.93631	84	
263.88529	134	
264.08010	96	
264.41410	90	
264.86393	90	
266.85177	108	
266.91969	82	
267.13178	106	
268.84169	248	
268.96188	220	
269.84181	102	
269.99813	126	
271.84438	114	
271.91744	128	
272.86241	262	1+
273.43283	88	
273.91776	120	
274.53851	96	
274.86659	240	
275.85040	138	
275.97594	176	
276.80946	104	
276.85462	534	1+
277.84263	122	
277.89653	90	
277.94879	84	
278.14950	98	
278.84353	904	1+
279.04632	94	
279.12912	90	
279.18904	86	
280.85052	204	
281.04429	100	
281.84870	128	
281.89102	96	
282.27759	100	
282.87995	150	
282.94138	88	
283.02274	116	
283.08107	84	
284.03222	146	
284.83844	84	
284.90171	86	
285.43362	102	
286.89815	92	
289.36813	108	
290.85781	374	1+
291.80890	132	
292.87083	150	
293.85241	354	1+
295.15749	84	
296.22383	84	
296.85497	232	
296.97904	138	
297.52710	94	
297.63741	94	
297.79698	130	
297.86077	102	
298.14808	102	
298.85526	228	1+
298.93873	118	
299.06525	86	
299.87153	148	
301.23853	90	
301.85960	254	
302.17600	196	1+
305.15501	162	
306.27793	234	1+
307.32169	90	
308.83260	112	
308.87288	190	1+
309.81086	86	
310.06822	122	
311.99549	102	
312.82329	144	
312.87178	212	1+
313.83818	106	
313.89838	94	
316.83760	92	
316.85831	88	
318.58850	96	
320.42121	84	
321.87359	100	
322.43122	100	
323.08663	88	
324.92471	94	
325.13796	88	
326.17280	86	
327.12909	92	
328.88387	144	
329.73286	86	
329.87501	108	
330.81927	88	
331.81990	220	1+
331.88369	162	
333.18866	94	
333.39650	92	
334.20298	88	
336.62252	100	
336.85689	88	
338.02307	132	
338.82487	86	
339.41955	98	
339.88122	86	
340.29351	84	
345.08010	140	
END IONS

###FS:    #m/z: 363.95633 #charge 1+
###MS: 53
###MSMS: 56
BEGIN IONS
TITLE=Cmpd 42, +MS2(363.9563), 28.0-35.0eV, 1.2min #56
RTINSECONDS=70.891
SCANS=53,56
PEPMASS=363.95633	250474
CHARGE=1+
189.86442	174	
191.85495	144	
200.88575	112	
207.87299	216	1+
207.94858	140	
207.98404	90	
209.94179	162	
210.88255	314	1+
212.87772	1438	1+
214.89748	202	
218.91356	168	
221.90327	114	
222.95323	562	1+
224.94916	1182	1+
224.97419	162	
225.83301	88	
225.87219	96	
226.94687	5008	1+
227.53793	90	
227.87423	92	
227.93210	200	
228.01200	122	1+
228.89287	550	1+
228.94223	3806	1+
230.88934	2210	1+
231.21093	84	
231.90346	106	
232.88302	120	
234.88150	286	
236.90077	90	
237.98687	92	
238.05880	148	
238.83762	180	1+
238.93553	94	
239.08857	224	1+
240.94042	646	
240.96088	910	1+
241.93953	3014	1+
242.94104	1890	1+
244.95615	1822	1+
245.06268	84	
245.88839	92	
245.94024	712	
246.09712	90	
246.90692	376	1+
246.95318	2300	1+
247.93705	94	
247.97953	98	
248.07622	94	
248.80880	124	
248.89940	1222	1+
249.79983	176	
250.80665	164	
250.90317	90	
250.94876	194	
250.97474	172	
251.01304	136	
251.79072	134	
251.95045	130	
252.03029	184	1+
252.06539	186	1+
252.87429	84	
252.89390	118	
253.42115	94	
253.82493	156	
253.90472	182	
254.15954	104	
254.63454	102	
254.86784	132	
255.33452	86	
255.91078	140	
257.02675	210	1+
258.00213	88	
259.90039	108	
260.83730	158	
260.85726	92	
260.93134	86	
260.96647	576	1+
261.83212	194	
263.01037	90	
263.88233	222	1+
264.79365	208	1+
264.95637	110	
265.08651	108	
266.11007	86	
266.24420	86	
266.81343	252	
267.97408	380	
268.80828	168	
268.96192	1038	1+
269.80176	124	
269.96812	826	1+
270.40987	88	
270.78988	268	1+
270.82382	94	
271.27654	106	
271.84867	146	1+
271.91654	256	1+
274.88664	88	
275.36535	94	
276.12576	88	
276.80686	174	1+
277.85871	162	
278.01839	100	
278.84915	482	1+
278.97144	180	1+
279.89198	132	
280.79339	318	
280.81275	206	
280.83736	220	
281.79893	210	
281.85504	198	
281.88869	170	
282.80175	156	
282.82110	110	
283.07150	124	
283.79079	450	1+
283.85095	264	1+
283.98387	142	
284.82988	190	
284.96307	84	
285.84591	232	
285.91971	128	
286.82449	96	
287.41247	148	
287.90449	96	
288.79192	152	
288.84022	100	
288.88155	88	
289.85637	216	1+
291.96537	214	1+
292.08575	120	
292.10862	108	
292.19694	90	
292.79949	120	
292.94027	94	
293.58605	108	
293.84669	330	1+
294.92111	86	
295.89428	90	
296.80847	412	1+
296.86234	92	
298.80290	750	1+
298.91554	140	
298.93768	94	
299.86853	116	
300.80231	1098	1+
301.86032	310	
302.24640	88	
302.85992	288	
303.85789	1014	1+
306.87231	150	
307.83209	128	
307.89122	112	
308.13264	122	
308.40971	88	
308.86600	376	1+
308.93382	214	1+
309.91662	88	
311.88206	212	
313.87529	276	1+
314.90851	84	
316.81112	694	1+
317.39492	102	
317.77037	116	
317.83757	100	
317.90298	90	
318.44258	94	
319.74931	90	
321.82026	120	
321.87052	206	
323.82123	144	
324.85072	142	
324.88194	164	
325.51660	90	
326.87412	526	1+
327.04285	100	
327.30019	122	
328.91152	164	
329.87386	214	
330.81518	86	
330.87436	160	
332.09133	130	
332.93798	86	
336.91761	88	
336.94362	236	1+
336.96073	208	1+
338.18568	84	
340.93639	328	1+
344.18684	86	
345.78554	104	
345.91117	86	
346.16053	90	
349.32156	112	
350.89481	224	1+
356.35034	98	
356.78280	170	1+
359.79513	116	
362.26936	88	
363.27147	192	1+
364.29117	102	
364.83984	96	
364.94286	88	
366.20112	246	1+
END IONS

###FS:    #m/z: 507.84488 #charge 1+
###MS: 57
###MSMS: 58
BEGIN IONS
TITLE=Cmpd 43, +MS2(507.8449), 28.2-35.2eV, 1.3min #58
RTINSECONDS=74.552
SCANS=57-58
PEPMASS=507.84488	73324
CHARGE=1+
193.86748	142	
196.01652	486	1+
214.88743	192	
224.97702	142	
232.89634	468	
236.88615	240	
243.89611	152	
248.85237	138	
249.05785	244	1+
249.88977	140	
250.90886	226	1+
253.08425	130	
254.41023	160	
255.10783	134	
258.87611	158	
261.08360	174	1+
264.79655	130	
266.16725	382	
267.91115	166	
272.16854	184	
273.85782	144	
274.92194	138	
275.87104	190	1+
276.04598	146	1+
276.79466	164	1+
278.83466	370	
278.86288	208	1+
279.80512	208	1+
280.83441	194	
281.83415	214	1+
284.12925	178	
284.85037	506	1+
285.85494	434	1+
287.85125	2174	1+
288.04138	222	
289.03636	168	
289.85368	182	
289.88171	372	
289.89954	130	
290.86189	436	1+
290.87870	262	
291.89069	202	
292.87572	692	1+
293.80266	126	
295.09983	276	1+
295.87154	132	
296.10561	194	1+
296.81630	396	1+
296.86332	540	1+
297.84679	534	1+
298.80371	236	1+
299.91460	144	
300.84650	864	1+
301.84907	618	1+
303.86704	1184	1+
305.86110	2246	1+
305.89206	154	
306.05696	168	
306.12035	188	
307.07833	128	
307.13785	128	
307.86482	1988	1+
307.89017	632	
308.14090	984	1+
308.86984	1660	1+
309.88810	192	
310.08768	134	
310.14047	160	
310.15941	328	
310.27326	136	
310.88098	132	
310.96473	238	1+
311.16402	176	
311.88425	998	
312.04705	146	
312.87257	646	1+
313.88992	196	
314.11973	168	
314.86290	1332	1+
314.89436	136	
315.79927	136	
315.82019	388	1+
316.41928	150	
316.86407	322	1+
316.88920	186	
318.85801	614	1+
319.86012	352	1+
322.85923	1142	1+
323.81581	222	1+
324.90324	242	
325.89970	482	
326.50983	138	
326.81649	168	
326.88264	4872	1+
327.83442	172	1+
327.89002	670	1+
329.05658	156	1+
330.15543	140	
330.83147	194	
330.87974	282	1+
331.75315	246	1+
332.80788	198	1+
332.87355	1048	1+
332.93625	136	
333.82487	280	1+
334.87328	198	
334.89924	278	1+
335.87752	214	
335.96184	94	1+
335.99772	142	
337.80561	222	
337.87940	852	1+
339.88023	236	
339.99662	136	
340.39305	138	
342.86071	158	
343.87445	548	
346.89899	192	
347.77921	322	
347.90333	134	
348.77960	154	
348.88946	550	1+
349.76494	440	1+
349.86948	186	
350.82689	176	
350.88705	584	1+
350.91218	194	1+
353.85364	300	1+
353.89975	134	
353.92002	168	1+
355.05867	134	1+
355.78689	130	
355.83295	330	
355.88751	300	
356.89786	162	
357.89603	478	1+
358.86774	400	1+
361.63706	150	
361.86814	136	
362.77158	222	1+
362.85502	126	
363.80840	204	1+
364.83855	464	1+
364.86795	128	
365.77753	164	
365.83981	372	1+
366.12399	162	1+
366.17395	156	
366.97870	100	1+
367.70463	490	1+
367.76464	172	
367.87606	144	
368.81170	266	
368.89883	348	1+
369.83831	1178	1+
370.80502	390	1+
370.89629	170	
371.83957	224	
371.93199	184	1+
372.78006	360	1+
372.89549	434	1+
373.04748	142	
373.71320	130	
373.82834	162	
373.90301	272	1+
374.07013	140	
374.81371	816	1+
375.75057	174	
376.71555	178	1+
376.88368	322	
380.71725	292	1+
380.86049	208	
381.85129	270	
382.50532	138	
382.84013	132	
383.71742	124	
383.78810	346	1+
384.77156	188	1+
384.85123	954	1+
385.71491	230	1+
385.82660	340	1+
386.77449	206	1+
386.85112	606	1+
389.19984	256	1+
390.84109	776	
390.91292	132	
391.05281	132	
391.84107	452	
392.82633	1496	1+
392.86638	204	
394.77911	240	1+
394.82553	404	1+
394.89593	198	
395.78840	242	1+
396.05951	382	1+
396.72877	142	
396.78730	172	1+
396.85150	190	
397.74775	162	
398.72527	316	
399.73417	216	
399.84796	1260	1+
400.72707	166	
401.72352	164	
402.74206	260	1+
402.86390	126	
402.91096	132	
403.87258	920	1+
404.90590	132	
405.73839	126	
405.85810	1270	1+
407.86708	784	
408.85096	2402	1+
409.72955	680	1+
409.79946	316	1+
410.83653	3394	1+
412.84226	462	1+
413.07690	218	
413.80445	126	
414.16293	224	1+
414.27126	148	1+
414.87462	294	1+
415.17173	136	1+
417.69633	184	1+
417.85795	324	1+
418.36706	148	
418.75911	224	1+
420.83505	128	
421.87730	874	1+
421.96673	130	
422.82363	140	1+
423.75885	238	1+
423.79380	242	1+
423.83339	160	1+
423.86775	1580	1+
425.75957	290	1+
426.86093	2258	1+
427.73557	274	
428.19514	124	
428.75023	284	
428.84773	3432	1+
429.70192	286	1+
429.74304	154	
430.74072	142	
430.84960	672	
430.89610	186	
431.69201	252	1+
431.86738	490	
432.20068	140	
432.85806	1112	1+
433.85593	654	1+
434.33095	210	1+
435.85806	222	
437.84478	136	
439.89253	634	1+
442.68015	134	
442.79460	214	1+
442.88038	158	
443.76724	360	1+
444.67771	270	1+
444.87252	3254	1+
445.75296	140	
445.82084	204	1+
446.88163	946	1+
447.70970	570	1+
448.76504	266	1+
449.69997	388	1+
449.87556	1290	1+
450.74845	262	1+
450.93664	292	1+
451.77446	138	
452.86030	138	
455.77668	192	
457.90492	824	1+
458.69216	124	
459.68978	130	
459.91193	126	
460.88287	214	1+
461.19802	150	
462.88247	1384	1+
463.01908	122	1+
463.72114	204	1+
466.71923	132	
467.70611	228	1+
467.88665	2662	1+
469.06399	144	1+
469.78285	128	
470.73059	168	
485.89637	1142	1+
487.28148	126	
493.78753	244	1+
508.91599	206	
510.23736	198	1+
END IONS

###FS:    #m/z: 336.94541 #charge 1+
###MS: 57
###MSMS: 59
BEGIN IONS
TITLE=Cmpd 44, +MS2(336.9454), 28.0-35.0eV, 1.3min #59
RTINSECONDS=75.324
SCANS=57,59
PEPMASS=336.94541	68392
CHARGE=1+
204.86312	82	
205.94885	230	
206.96530	114	
207.97856	96	
209.88299	94	
210.88599	110	
211.94480	2550	1+
212.87873	704	1+
213.93879	2046	1+
215.88665	608	1+
215.93918	332	
215.96600	90	
217.88325	294	1+
217.93625	98	
218.84286	142	
220.94191	208	1+
223.95780	126	
225.86258	78	
225.97443	140	
226.87098	80	
226.88262	146	
228.84170	80	
228.89193	292	
229.95546	3256	1+
230.88773	1148	1+
231.04593	94	
231.95103	1876	1+
232.82733	128	
232.99145	90	
233.83005	280	1+
233.85058	86	
233.88280	84	
233.89996	246	
233.94818	208	
234.88953	412	1+
236.08297	112	
238.87778	88	
239.50828	94	
239.83894	96	
239.88690	90	
240.83370	140	
240.88378	216	1+
241.84308	110	
244.08064	88	
244.53999	86	
245.42981	104	
246.90093	128	
246.97788	188	
247.96438	856	1+
248.89963	378	
249.05382	86	
249.83486	158	
249.96302	484	1+
250.98702	92	
251.08498	84	
251.83441	100	
252.91915	80	
252.97103	1624	1+
253.09668	90	
253.90263	88	
254.83748	94	
254.94018	92	
254.96643	806	
255.07425	336	
256.85154	122	
256.87971	94	
256.96254	132	
257.85899	174	
258.14421	86	
258.54493	106	
258.84505	558	1+
258.87700	128	
259.08033	86	
259.96645	82	
261.83091	138	
263.37099	84	
266.40493	306	1+
266.99950	134	
268.83936	376	1+
269.86800	110	
269.92123	90	
270.98276	188	
271.91726	100	
272.84126	120	
272.97710	146	
273.92531	158	
274.00802	100	
274.86001	138	
274.88859	82	
275.94817	84	
275.99303	144	
276.05002	84	
276.85476	656	1+
276.86932	142	
277.84366	128	
277.96129	98	
278.83445	128	
278.97542	92	
279.03494	94	
279.40878	88	
279.57029	88	
279.83689	106	
279.95399	112	
281.04817	144	
281.87917	110	
282.04787	78	
283.02562	182	
285.85083	864	1+
285.87567	82	
289.80885	88	
290.40732	88	
290.86121	118	
291.85587	132	
292.85580	130	
293.06551	154	
293.11274	160	1+
293.84945	388	1+
294.04261	84	
294.28488	80	
294.85259	214	1+
295.97017	80	
295.99978	92	
297.09074	170	
297.86798	106	
297.89294	114	
298.23700	90	
298.83623	120	
298.95229	98	
299.06287	118	
299.87019	218	
300.38282	116	
301.90211	88	
301.91971	272	1+
302.83709	102	
302.85492	230	1+
302.92189	226	1+
304.38820	120	
305.80389	84	
305.82447	80	
307.10486	80	
307.80177	84	
307.89234	174	
310.16007	116	
310.79926	218	1+
310.82009	78	
310.87957	142	
311.88457	120	
312.87297	260	1+
315.11286	120	
316.87689	116	
316.90540	92	
318.79672	82	
318.85153	94	
319.94480	80	
320.82582	92	
320.88542	80	
321.36073	82	
321.91108	80	
322.03259	114	
324.89179	246	1+
325.29495	92	
327.04691	80	
327.28095	114	
329.77528	82	
329.87239	308	1+
330.82610	82	
332.70458	94	
333.78765	80	
333.87035	102	
334.81590	80	
336.43549	122	
336.79808	86	
337.81030	78	
337.99138	88	
338.20573	82	
338.58746	96	
339.46928	86	
341.09349	82	
341.26114	90	
341.39281	98	
END IONS

###FS:    #m/z: 359.96144 #charge 1+
###MS: 57
###MSMS: 60
BEGIN IONS
TITLE=Cmpd 45, +MS2(359.9614), 28.0-35.0eV, 1.3min #60
RTINSECONDS=76.0965
SCANS=57,60
PEPMASS=359.96144	53734
CHARGE=1+
182.83841	88	
202.88723	94	
205.95151	106	
209.94800	550	1+
216.85304	94	
218.91192	170	
221.08283	86	
221.88807	98	
222.95114	746	1+
223.88829	268	1+
224.90425	84	
224.94743	998	1+
224.97149	190	1+
225.88601	142	
226.15449	88	
226.94672	2990	1+
226.97301	364	
227.88431	106	
228.40176	92	
228.90672	82	
228.94179	2832	1+
234.92971	104	
237.15968	86	
237.89449	170	1+
240.37383	92	
240.93993	1234	1+
240.96215	370	
242.86279	82	
242.96965	104	
243.82814	162	
243.89700	204	
244.88867	166	
244.95718	1720	1+
245.94253	330	
246.80636	130	
246.86912	100	
246.90946	86	
246.95245	2292	
246.97730	130	
247.05411	98	
247.87020	116	
247.91762	88	
247.97758	140	
248.94679	84	
250.94825	282	
250.97291	276	1+
252.05509	176	
252.95792	236	
253.83275	118	
254.87004	134	
255.93342	94	
256.87450	96	
258.90041	84	
259.39846	86	
259.43591	94	
259.80877	104	
260.83260	298	1+
260.96943	324	1+
262.80498	126	
262.92123	82	
263.06630	86	
263.95125	92	
264.00045	154	
264.07899	90	
264.80476	82	
264.91157	92	
265.97667	160	
266.81171	450	1+
266.97521	84	
267.33531	84	
267.97525	462	1+
268.96771	360	1+
269.85565	140	
271.12719	86	
271.84398	112	
272.84944	122	
273.83521	84	
273.96321	92	
275.02294	84	
275.18447	88	
275.50998	90	
275.84393	194	
275.97456	82	
277.04870	88	
277.67227	86	
277.80756	166	
278.84711	322	1+
279.28631	90	
279.91772	90	
280.79726	510	1+
280.81987	172	
280.84211	210	
281.05265	140	
281.12505	86	
281.88000	134	
282.42940	106	
282.79729	138	
282.97145	96	
283.98679	216	
284.82536	124	
284.99832	106	
285.18704	140	
285.79442	86	
286.11558	178	1+
288.81457	84	
288.88102	202	1+
288.94937	114	
289.47482	94	
290.79933	140	1+
290.86956	84	
292.31432	104	
293.79934	122	
294.05200	108	
294.85637	150	
295.02056	84	
295.83411	86	
296.81055	124	
296.89421	138	
296.98510	84	
297.24748	96	
297.82732	134	
297.91671	98	
298.58290	84	
298.80234	856	1+
299.60411	86	
299.86654	194	
299.93358	82	
300.80024	224	
303.86921	82	
304.02899	174	1+
304.96289	94	
305.12376	136	
305.44101	100	
306.88170	258	1+
307.51548	88	
308.87135	94	
309.80005	86	
310.87776	362	1+
311.12595	86	
311.88101	278	1+
312.94060	152	
314.91061	86	
315.87901	90	
316.81121	112	
317.05862	84	
318.14802	92	
318.84934	290	1+
320.17298	82	
321.14695	90	
321.82604	224	1+
322.06098	86	
322.89737	132	
323.05401	88	
323.82919	136	
324.89291	244	1+
325.14778	130	
325.70934	86	
327.29137	108	
327.81284	92	
327.94428	84	
328.86166	98	
328.99198	116	
329.87404	110	
331.77393	84	
332.88653	94	
333.81980	82	
333.92466	96	
337.94620	124	
338.80030	114	
338.87097	216	1+
344.80218	84	
344.90352	82	
348.06809	82	
348.80148	98	
352.77532	184	1+
352.95779	86	
355.91007	92	
356.76845	160	1+
357.15972	86	
358.20068	176	
360.86493	92	
361.78186	166	1+
362.76225	96	
END IONS

###FS:    #m/z: 507.84507 #charge 1+
###MS: 61
###MSMS: 62
BEGIN IONS
TITLE=Cmpd 46, +MS2(507.8451), 28.2-35.2eV, 1.3min #62
RTINSECONDS=79.759
SCANS=61-62
PEPMASS=507.84507	86040
CHARGE=1+
193.86525	132	
196.01782	352	1+
209.94268	130	
213.88362	594	1+
232.89679	1088	1+
236.88719	218	
238.06355	158	
240.07497	144	
245.06809	134	
248.03045	182	
248.85620	146	
249.88571	158	
250.90940	154	
250.97305	212	
251.96112	158	1+
254.79032	138	
256.09450	204	1+
256.79568	160	1+
258.03347	236	1+
258.87419	356	
270.95506	126	
275.80831	206	1+
275.84690	476	1+
278.83379	448	1+
279.78422	154	
280.87561	230	1+
286.80368	248	
286.87112	130	
287.85382	1496	1+
288.02627	144	
288.82724	148	
289.84756	390	
289.87760	830	1+
290.86095	542	1+
293.87451	660	1+
294.12978	194	1+
294.85720	292	
295.85901	146	
296.80881	250	1+
296.84277	264	1+
296.85668	196	
297.36758	174	
297.81135	166	1+
298.85598	214	
298.87996	212	
299.97101	132	
300.79796	146	
301.85245	248	1+
303.86683	1118	1+
305.80933	268	1+
305.86220	2382	1+
305.90160	156	
307.86206	290	
307.88867	354	
308.01799	132	1+
308.14173	768	1+
308.87325	2170	1+
309.95304	220	1+
310.15631	808	1+
310.88843	188	
311.82954	134	
311.88461	1092	
311.91240	234	1+
312.87445	266	
313.87913	242	
314.85935	1160	1+
314.90283	148	
314.96725	214	1+
317.88381	418	1+
318.85873	216	
319.81803	282	1+
319.85848	434	1+
320.86032	308	1+
322.86822	160	
323.14276	212	1+
323.87256	496	
324.82438	164	1+
324.86148	610	1+
325.14832	194	1+
325.90076	464	
326.81880	280	1+
326.88288	5692	1+
327.12917	188	1+
327.89313	236	
328.88035	614	1+
328.92074	130	
330.16387	146	
330.82727	222	
330.87612	528	1+
331.81455	128	
332.86912	912	1+
333.76781	142	
333.82950	328	1+
334.86389	210	
335.03485	182	1+
335.77220	132	
335.88495	430	1+
337.87842	342	
338.88049	468	1+
338.99139	126	
341.04477	146	
343.87518	170	
344.46229	148	
345.88425	236	1+
346.36433	132	
347.77953	230	
347.87602	180	
348.17292	126	
348.77739	140	
348.80781	488	1+
348.83811	144	
348.90031	468	1+
349.76080	144	
349.82515	130	
350.88153	690	1+
351.10674	170	1+
351.75331	172	1+
353.04356	316	1+
353.78597	140	
353.82189	206	1+
353.90567	140	
354.82378	156	1+
355.75639	240	1+
355.89783	270	
356.89159	198	
358.87764	162	
359.17079	180	
359.83397	300	1+
360.83693	240	1+
362.80667	200	1+
364.74334	252	1+
364.88828	140	
365.71676	146	
365.76317	188	
367.70792	130	
367.76970	242	
367.82018	136	
367.84132	264	1+
367.90446	636	1+
368.71054	150	
368.77087	134	
369.23534	162	
369.83638	732	1+
370.13833	184	1+
370.80432	154	
371.04313	198	1+
371.18750	180	
371.82978	672	1+
372.73573	226	
372.78281	402	
372.89719	134	
373.85990	288	1+
374.72423	198	
374.75911	134	
374.81549	836	1+
376.75943	132	
376.88612	274	1+
377.73138	128	
378.90692	138	
378.95851	164	
380.71849	406	1+
380.76558	360	1+
381.10575	186	1+
381.77231	214	1+
381.83793	500	1+
383.77588	552	1+
383.87545	166	
384.81225	266	1+
384.83215	136	
384.85266	312	
385.85094	214	
387.77648	324	1+
387.84596	498	1+
389.21132	150	
389.71271	210	1+
389.79753	230	1+
389.85146	320	
389.92463	172	
390.83957	1248	
391.84002	668	
391.92306	136	
392.77417	134	
392.82529	2394	1+
394.77916	194	
395.78754	130	
396.40697	148	
396.87072	140	
397.80472	186	1+
398.73002	162	
398.87313	362	1+
399.72551	206	
399.84873	864	1+
400.72493	202	
401.86293	132	
402.74607	144	
402.82390	170	
402.86096	136	
403.87089	608	1+
404.79469	324	1+
405.73792	134	
405.76453	138	
405.85623	806	1+
406.75268	466	1+
406.79996	272	1+
406.89950	158	1+
407.72839	142	
407.86936	490	
408.06815	170	
408.85062	2268	1+
409.72743	298	
409.81513	180	
410.72951	166	
410.83647	3092	1+
411.73189	318	1+
412.14569	130	
412.73695	238	1+
412.84045	540	1+
412.88253	138	
413.07083	332	1+
414.84601	426	1+
416.75112	126	1+
416.87299	202	
417.86308	326	
418.84913	362	1+
419.15652	146	1+
421.88387	426	
422.78412	334	1+
422.86633	324	
422.87687	314	
423.10483	246	1+
423.73350	150	1+
423.76038	148	
423.78630	232	1+
423.83102	142	
423.86771	1656	1+
423.91841	152	
425.76380	706	1+
426.07233	172	1+
426.69181	126	
426.74071	826	1+
426.86189	2144	1+
427.70194	222	1+
427.80407	132	
428.84769	2578	1+
429.74450	470	1+
430.74612	320	1+
430.85810	1464	1+
431.86569	1036	1+
433.85075	736	1+
435.71475	180	
435.79135	204	1+
436.85857	282	1+
438.73145	214	1+
438.83282	178	1+
439.89774	334	
440.89153	180	
441.77957	276	1+
441.86822	272	1+
442.67954	128	
442.70289	220	1+
442.87251	226	1+
444.87242	3920	1+
445.73087	220	
446.76040	152	
446.81055	208	1+
447.70780	814	1+
447.88518	342	1+
448.73076	184	
448.77871	266	1+
449.88068	592	
450.75722	126	
450.88322	314	
451.79120	176	1+
451.86667	356	1+
452.74494	166	1+
456.86748	254	1+
457.90326	592	1+
458.34643	132	
462.15090	222	1+
462.88343	1624	1+
464.90705	182	
465.10564	212	1+
465.71468	150	
466.19113	186	1+
466.72573	126	
467.88719	1972	1+
468.71326	280	1+
468.72612	170	
469.96107	134	
484.15701	176	1+
485.89887	1474	1+
487.27712	138	
487.90355	216	
493.78630	154	
503.28692	270	1+
504.28398	162	1+
508.91340	236	1+
509.29880	164	
END IONS

###FS:    #m/z: 336.94557 #charge 1+
###MS: 61
###MSMS: 63
BEGIN IONS
TITLE=Cmpd 47, +MS2(336.9456), 28.0-35.0eV, 1.4min #63
RTINSECONDS=80.5315
SCANS=61,63
PEPMASS=336.94557	67858
CHARGE=1+
189.86474	144	
197.48233	92	
200.88769	78	
201.87930	74	
205.95133	86	
205.97016	90	
210.88455	116	
211.94375	2892	
212.88090	664	1+
213.55100	80	
213.93975	816	1+
214.96389	80	
215.88771	546	1+
215.93709	78	
217.93742	82	
228.89164	202	
229.42909	92	
229.95518	2240	
230.88868	1246	1+
231.03135	110	
231.94965	1042	1+
232.90538	80	
233.83362	90	
233.89726	184	
234.89044	318	1+
234.96267	84	
235.04823	90	
235.94536	164	
237.52570	80	
239.05429	92	
239.89355	208	1+
239.94845	114	
240.84024	114	
242.04630	90	
246.07832	78	
246.84485	84	
246.90573	138	
246.97751	76	
247.96705	600	1+
248.71486	90	
248.89945	652	1+
248.98924	222	1+
249.06162	84	
249.96244	374	1+
250.83072	102	
250.99101	254	
251.07214	218	
251.82883	200	1+
251.95908	136	
251.96821	146	
252.97036	1416	1+
253.90909	374	1+
254.08548	162	
254.96640	796	1+
255.07320	264	1+
255.40712	76	
255.53699	104	
256.85327	88	
256.91450	170	1+
256.95753	296	1+
257.83183	158	
257.85020	76	
257.94468	84	
258.84339	136	
258.88454	74	
259.85709	126	
260.84722	122	
261.02084	84	
261.87625	82	
261.89440	74	
261.93219	94	
262.88276	104	
263.86046	322	1+
263.89331	80	
265.01897	154	
265.16132	80	
266.08598	92	
266.86570	186	1+
267.06228	94	
267.10250	96	
268.12981	82	
268.84131	766	1+
270.48455	80	
270.91108	220	1+
270.98144	188	
271.45269	100	
271.97914	76	
272.10238	82	
272.98011	138	
273.67254	94	
273.88787	74	
273.97747	82	
274.86245	110	
275.01671	82	
275.52190	86	
275.89741	90	
276.85891	642	1+
276.86448	184	
276.86968	186	
277.08978	80	
277.82385	74	
277.91885	152	
277.96292	96	
278.05739	88	
278.83671	182	
278.96918	74	
280.03864	356	1+
280.14562	86	
280.85126	102	
280.86816	76	
280.89179	102	
281.41129	90	
282.85952	156	1+
282.88569	128	
282.91613	160	
283.03199	94	
283.84055	82	
285.84814	86	
285.93895	106	
286.81283	100	
286.84725	530	1+
287.87190	78	
287.90990	80	
289.85389	206	
290.86120	398	1+
291.16512	104	
291.80643	80	
291.86664	300	1+
292.00193	88	
293.10627	228	
293.85243	106	
293.92040	90	
294.27974	128	
294.85028	144	
295.03303	80	
295.81104	194	1+
296.09701	80	
296.19866	76	
296.36954	84	
296.86574	74	
297.09117	90	
297.95286	84	
299.05684	132	
300.92572	96	
301.26023	76	
301.97743	130	
302.80728	88	
302.94716	106	
303.86565	82	
305.16630	88	
305.81910	148	
307.42514	74	
308.42044	86	
308.82181	74	
309.21012	98	
309.87199	98	
309.91893	80	
310.87533	76	
311.86106	160	
312.40759	104	
313.86995	76	
314.89966	82	
317.87917	84	
318.92643	76	
320.86156	146	
322.75523	86	
323.01593	86	
324.89082	96	
326.88787	116	
326.97382	86	
328.82003	80	
328.89071	82	
329.14882	74	
329.87008	106	
329.92012	90	
330.21914	86	
335.88479	100	
340.81498	82	
341.83776	74	
END IONS

###FS:    #m/z: 359.96135 #charge 1+
###MS: 61
###MSMS: 64
BEGIN IONS
TITLE=Cmpd 48, +MS2(359.9614), 28.0-35.0eV, 1.4min #64
RTINSECONDS=81.3035
SCANS=61,64
PEPMASS=359.96135	46706
CHARGE=1+
196.87673	166	
198.86538	92	
209.92240	80	
209.94385	350	
212.87883	84	
218.90726	162	
220.91300	94	
221.88946	298	1+
222.95286	612	1+
222.97314	102	
223.45354	88	
224.95029	886	1+
224.97358	108	
225.97233	142	
226.88619	92	
226.91822	138	
226.94768	3072	1+
227.93012	338	
228.94199	2656	1+
228.98570	82	
230.80396	90	
232.42197	96	
232.82923	184	
233.00076	92	
234.01765	80	
234.79819	92	
234.93055	88	
236.06218	94	
236.89336	102	
239.06851	104	
240.94000	406	
240.96046	612	1+
241.13216	100	
241.89733	96	
241.94160	350	
242.96616	322	1+
244.83808	96	
244.95570	2070	
245.40246	100	
245.83401	90	
245.89577	86	
245.94369	124	
246.95317	1488	
247.01924	86	
248.01809	88	
248.80138	300	1+
248.92027	92	
250.95222	186	
250.98850	80	
252.95388	236	
253.39005	88	
254.03350	92	
254.95302	106	
255.88023	88	
256.84320	82	
258.84252	154	
258.89229	86	
259.79654	90	
259.91869	102	
260.55855	80	
260.83442	340	
260.87605	80	
260.94826	130	
260.96758	700	1+
262.80728	84	
263.06801	86	
263.14602	80	
263.82510	122	
264.82126	110	
264.98016	324	1+
265.37514	88	
265.78995	104	
265.88563	100	
266.07678	158	
266.81496	280	1+
266.88356	92	
267.85442	138	
267.88763	122	
267.97002	214	
268.90386	92	
268.95914	120	
269.90471	90	
269.96520	306	
271.84399	102	
273.35998	84	
273.66222	132	
274.80186	234	1+
274.92296	90	
275.97151	194	
276.85716	276	
278.80563	94	
278.84502	616	1+
279.11008	84	
280.79408	524	1+
280.82931	206	
280.88504	184	1+
281.84787	80	
282.78696	126	
282.99298	80	
283.10467	80	
283.79289	190	1+
283.83627	82	
283.85925	80	
283.87973	98	
284.87687	86	
287.92233	102	
288.34564	90	
288.84108	80	
289.86752	156	
290.07227	80	
291.41642	80	
291.80649	86	
291.85397	230	1+
292.44230	88	
293.84699	160	1+
293.90169	92	
294.86852	110	
296.82722	114	
296.84918	130	
297.80162	1004	1+
297.92326	122	
298.44934	104	
298.54903	84	
299.87677	182	
300.11080	174	1+
300.52978	98	
300.80357	126	
300.87755	144	
301.85898	130	
303.94029	168	
304.09918	94	
305.02921	90	
305.81338	92	
308.88202	172	1+
309.78734	84	
310.80211	112	
310.86821	122	
312.82748	228	1+
312.87700	110	
312.96778	84	
314.81374	454	1+
315.16144	122	
316.00339	92	
317.18103	92	
317.92514	82	
318.86056	220	1+
318.93301	346	
319.86350	186	1+
320.17293	86	
321.73926	94	
321.82199	138	
321.88946	204	1+
323.01466	126	
323.95451	84	
325.90013	132	
328.86994	188	1+
330.16533	90	
332.40262	98	
334.88890	138	
337.81828	88	
337.94811	116	
339.08481	82	
340.93690	144	
341.02759	108	
342.20094	150	
342.79336	106	
343.90902	144	
345.76271	82	
352.78301	88	
352.89443	142	
356.37791	100	
356.41643	132	
357.77737	94	
357.89033	84	
358.19557	92	
358.87550	138	
360.78187	84	
END IONS

###FS:    #m/z: 322.92965 #charge 1+
###MS: 65
###MSMS: 66
BEGIN IONS
TITLE=Cmpd 49, +MS2(322.9296), 28.0-35.0eV, 1.4min #66
RTINSECONDS=84.9905
SCANS=65-66
PEPMASS=322.92965	1923414
CHARGE=1+
90.15831	76	
185.99173	76	
187.86848	80	
187.93099	72	
190.89151	70	
196.88417	78	
199.02834	70	
200.88585	156	
201.04488	252	1+
202.88708	70	
205.94703	130	
206.59277	100	
206.88233	74	
207.04169	78	
207.97537	150	
208.83306	68	
210.39228	80	
211.90717	72	
212.43653	92	
212.87781	136	
213.86374	86	
213.88685	74	
213.93341	76	
214.14364	96	
214.88660	130	
215.14039	86	
216.88180	154	
220.87789	150	
221.51394	76	
221.88803	140	
222.95541	340	1+
225.85835	74	
225.88259	260	1+
226.87329	72	
226.90007	200	1+
227.93142	388	
228.83794	70	
228.89964	216	1+
229.84406	72	
230.86141	80	
235.11027	90	
236.51543	88	
236.99901	72	
237.06696	168	
238.01234	90	
238.82094	90	
238.86855	72	
238.93912	410	
239.02797	80	
239.08029	338	
240.82543	68	
240.94019	3888	
241.87960	176	1+
241.93904	13562	1+
241.97583	72	
242.94114	9518	1+
243.01169	118	
243.96737	104	
244.94031	1852	1+
245.81869	74	
245.87612	68	
246.94415	78	
246.97607	274	1+
248.83654	72	
249.88408	70	
250.80076	78	
250.90199	88	
252.94873	140	
253.11827	84	
254.12739	82	
254.80988	94	
254.91496	68	
255.08355	84	
255.90588	92	
256.04135	76	
256.15544	68	
256.85249	88	
256.89589	102	
260.83068	130	
261.83637	120	
262.05717	74	
262.83498	98	
262.86092	94	
263.03424	92	
264.84540	70	
265.05904	92	
265.10722	74	
266.86579	82	
266.90762	98	
267.81376	72	
267.86445	142	
267.92196	76	
268.20337	72	
268.96586	76	
269.00833	132	
269.36280	86	
270.01599	76	
271.84353	132	
272.13769	88	
272.15722	78	
272.84451	122	
273.79252	98	
273.92374	172	1+
274.79634	78	
274.93946	110	
275.80424	110	
276.36645	96	
276.80969	214	1+
276.84372	140	
276.85984	92	
277.85869	94	
278.85462	250	1+
278.86905	132	
279.02443	150	1+
279.09157	830	1+
280.05073	206	1+
280.84059	80	
281.08545	70	
281.10389	70	
281.24838	106	
282.78767	170	1+
282.80965	184	
282.93553	76	
283.06662	226	
283.35247	106	
283.85508	100	
284.07783	130	
284.29192	174	
284.31163	90	
284.85038	214	1+
284.87808	70	
284.94465	76	
285.13285	76	
286.92083	150	
290.78670	102	
290.82783	70	
290.86275	126	
290.89060	76	
291.79386	70	
291.80526	208	1+
291.86867	96	
292.97426	72	
294.85048	122	
296.14344	74	
297.80915	68	
297.91788	102	
298.21570	70	
298.80247	342	1+
299.05625	68	
300.85318	72	
300.90842	106	
304.12920	72	
304.16965	72	
305.80415	162	
306.79804	366	1+
306.88144	78	
307.03552	74	
307.79751	466	1+
307.86503	198	1+
307.89233	322	
311.94793	84	
315.42297	108	
317.82648	74	
317.86138	68	
318.80353	70	
319.83497	70	
320.91624	68	
321.73912	200	1+
322.88578	144	1+
323.45934	70	
324.78863	88	
325.10052	70	
325.80692	98	
325.82665	76	
326.54971	90	
END IONS

###FS:    #m/z: 340.94031 #charge 1+
###MS: 65
###MSMS: 67
BEGIN IONS
TITLE=Cmpd 50, +MS2(340.9403), 28.0-35.0eV, 1.5min #67
RTINSECONDS=85.7625
SCANS=65,67
PEPMASS=340.94031	659278
CHARGE=1+
189.86310	86	
190.95116	164	
192.92924	126	
205.95022	224	
208.92363	84	
208.96104	80	
209.90443	74	
209.91872	94	
210.93908	338	1+
212.88326	136	
213.93905	444	1+
215.88878	646	1+
215.93790	280	1+
216.38848	92	
217.88543	180	
218.79913	78	
221.88671	92	
222.94910	82	
222.97648	80	
223.88856	80	
223.96327	76	
225.95926	98	
226.07123	84	
226.87684	82	
227.94732	78	
228.89308	140	
228.91252	120	
228.93840	210	
230.84682	136	
230.88813	318	
231.88953	170	
231.95110	1160	1+
232.89241	144	
232.99892	92	
233.89798	94	
233.94722	170	
235.83214	100	
235.89194	332	
238.05883	82	
238.98414	74	
239.17395	74	
239.85159	140	
240.80443	78	
240.83723	352	1+
240.85376	162	
240.90332	148	
240.95940	86	
241.12649	86	
241.84163	318	1+
243.09026	90	
243.39484	88	
243.82939	290	
243.87813	96	
244.82814	140	
245.84624	116	
246.97700	94	
247.44420	86	
247.98367	134	
248.88328	242	1+
248.95385	332	1+
250.91889	78	
251.95989	120	
252.46842	100	
252.90736	84	
254.87594	82	
254.90666	224	1+
254.93053	96	
254.96783	372	1+
255.07411	256	1+
256.03554	86	
256.84379	138	
256.89347	234	
256.96227	326	
258.40842	92	
258.84039	282	
258.86282	254	
259.84917	180	
259.95798	94	
260.83619	558	1+
262.97233	88	
263.79823	166	1+
264.83162	138	
265.35327	82	
265.42208	86	
266.22419	82	
266.84755	152	
268.84332	126	
268.95804	138	
270.09673	78	
270.82745	248	
271.85942	90	
272.79313	228	1+
273.86726	78	
273.91820	128	
274.86085	150	
274.89582	140	
274.93352	84	
275.84220	134	
275.86300	128	
276.85870	378	
276.99794	92	
277.85976	256	
277.88470	168	
278.84495	1960	1+
278.95602	106	
279.07031	194	1+
279.80865	78	
279.96615	90	
280.16437	94	
280.93946	100	
281.04504	110	
281.52009	78	
281.85865	118	
282.05391	122	
282.80760	96	
282.92313	90	
283.35686	84	
283.79108	124	
284.35811	92	
284.97114	76	
286.92518	90	
288.83767	80	
291.12758	76	
291.79373	86	
292.86236	156	
293.45116	92	
294.22144	108	
294.82133	170	
294.86271	458	1+
295.99613	288	1+
296.42883	88	
296.85360	166	
296.97344	96	
297.84326	84	
297.86839	124	
298.40796	112	
298.85889	92	
298.88142	88	
299.79200	170	1+
299.86910	162	
299.89391	78	
299.91637	76	
300.05457	268	1+
300.29580	84	
301.86106	210	1+
301.93815	82	
302.17403	266	1+
302.88343	130	1+
304.80188	88	
305.85104	86	
305.91234	214	1+
306.91747	138	1+
308.80242	76	
308.89287	78	
310.88532	76	
311.14128	78	
311.85867	152	
311.88426	144	
314.81811	170	
314.85854	208	1+
315.45783	76	
315.80712	78	
316.99295	76	
318.86930	90	
321.93299	78	
323.47265	84	
323.83414	76	
324.35922	102	
324.89029	128	
326.88707	134	
328.94410	102	
329.87122	92	
330.81828	122	
330.87434	154	
332.38954	102	
335.86353	100	
341.83763	80	
END IONS

###FS:    #m/z: 363.95620 #charge 1+
###MS: 65
###MSMS: 68
BEGIN IONS
TITLE=Cmpd 51, +MS2(363.9562), 28.0-35.0eV, 1.5min #68
RTINSECONDS=86.5355
SCANS=65,68
PEPMASS=363.95620	292192
CHARGE=1+
187.93494	184	
189.86307	226	
191.85864	196	
197.88980	84	
200.87747	88	
207.87400	102	
207.94848	146	
208.94051	142	
209.94372	768	1+
210.88532	352	1+
210.93406	104	
212.88045	882	1+
212.90130	86	
218.88664	100	
218.95735	90	
222.95197	620	1+
224.95162	676	1+
225.89126	186	
226.26676	98	1+
226.88979	136	
226.94699	4242	1+
227.88978	88	
227.93090	216	
228.10681	150	1+
228.83199	92	
228.89342	372	1+
228.94257	4054	1+
229.06644	98	
230.40481	116	
230.88875	1172	1+
230.94104	230	
232.88591	256	
233.92970	100	
234.07785	106	
234.87879	94	
236.99505	96	
237.92436	156	
238.43967	94	
240.89174	220	1+
240.93960	678	
240.96258	398	
241.94288	626	
242.94175	2020	1+
243.02476	92	
244.95615	2982	1+
245.80655	96	
245.94054	418	
245.97096	150	
246.90514	110	
246.95317	2690	1+
247.12753	102	
247.80748	94	
248.38574	108	
248.80108	154	
248.90067	702	
249.08609	100	
249.80584	102	
250.00619	88	
250.02583	92	
250.89418	110	
250.94736	314	
251.04587	106	
251.09989	102	
253.08877	128	
253.91052	104	
255.90541	202	1+
257.79715	160	1+
258.38492	92	
258.85246	102	
258.94167	96	
258.97991	96	
260.83188	646	1+
261.47902	116	
261.97015	120	
262.82327	138	
263.87943	92	
264.79633	92	
265.08736	304	1+
265.79084	194	
266.81358	644	1+
266.85719	220	1+
267.97233	490	
268.80253	192	1+
268.96054	876	1+
269.10486	90	
270.10577	86	
271.91939	128	
272.91520	126	
274.84672	142	
274.88675	86	
275.41804	100	
275.80621	398	1+
277.83419	134	
277.90397	104	
278.02096	106	
278.84581	570	1+
278.92181	164	
279.10015	84	
279.90303	92	
280.79276	234	
280.83351	204	
280.92749	100	
280.99279	120	
281.04661	190	1+
281.08131	110	
281.11978	94	
281.79607	152	
281.83219	104	
281.89255	122	
281.98934	100	
282.79345	482	1+
282.97456	152	
284.04979	118	
284.16139	86	
284.37246	98	
284.86166	86	
284.89034	86	
285.09151	90	
285.82058	234	1+
285.85003	214	1+
286.80203	154	
288.41411	86	
288.79736	202	1+
288.81111	112	
288.88172	92	
289.82659	136	
289.99321	86	
292.05825	102	
292.44306	92	
292.85974	162	
292.90029	96	
293.13577	90	
294.13322	88	
295.85609	206	
295.86994	212	1+
295.92678	110	
296.80848	174	
297.02336	88	
297.15024	98	
297.80634	198	
298.80308	772	1+
298.82363	164	
298.96061	90	
299.86798	130	
300.80323	926	1+
300.86069	96	
301.86088	554	1+
302.24751	136	
302.80047	352	1+
303.85538	658	
304.83452	286	1+
304.90949	86	
306.44602	106	
307.69432	84	
309.42412	84	
309.88398	104	
310.86749	250	1+
310.91829	92	
312.15582	94	
312.82376	128	
314.76483	84	
316.81449	190	1+
318.44405	88	
318.81159	306	1+
318.85603	122	
318.93501	170	
319.02562	84	
319.90375	88	
319.93601	96	
320.88099	156	
321.81896	108	
321.86525	258	
321.89131	96	
322.21824	88	
323.81148	224	1+
324.86903	84	
326.88085	274	1+
330.42208	100	
330.82153	230	1+
334.31276	88	
334.88088	150	
336.91063	88	
337.94637	136	
338.81787	252	1+
338.87283	260	
340.15056	84	
340.94035	214	
343.97060	92	
346.96641	98	
350.27413	186	
353.91351	84	
355.42367	84	
356.45899	102	
358.76641	200	1+
END IONS

###FS:    #m/z: 322.92958 #charge 1+
###MS: 69
###MSMS: 70
BEGIN IONS
TITLE=Cmpd 52, +MS2(322.9296), 28.0-35.0eV, 1.5min #70
RTINSECONDS=90.2185
SCANS=69-70
PEPMASS=322.92958	1825024
CHARGE=1+
180.87439	96	
184.86130	142	
195.00564	72	
195.91875	78	
195.96687	88	
196.00116	72	
198.05412	86	
198.86017	80	
198.88618	214	1+
201.04248	134	
201.89189	70	
204.09415	84	
205.45054	100	
205.94805	134	
210.07530	92	
212.89682	76	
213.86387	134	
214.89349	106	
217.10803	92	
219.03546	72	
219.87342	342	1+
221.06808	92	
221.94182	70	
222.95836	128	
223.96156	384	
227.90266	80	
227.93260	204	
228.46855	86	
228.84167	78	
229.05512	86	
230.07670	82	
230.88959	102	
232.89236	136	
233.83256	148	
234.18329	80	
236.96119	94	
237.05302	196	
238.05007	168	
238.88512	314	1+
239.08100	234	
239.18155	82	
239.95152	70	
240.94075	3120	
240.98489	82	
241.93934	9538	1+
242.14550	154	
242.94163	6638	1+
243.01568	78	
243.07329	76	
243.19295	78	
243.82985	72	
244.83968	294	1+
244.93923	1790	1+
245.08180	78	
246.05167	92	
246.16137	80	
246.39254	164	
246.95171	78	
246.97489	308	
247.38210	86	
247.88846	72	
250.83789	74	
250.94627	72	
251.78229	84	
251.81699	74	
251.85981	72	
252.42923	82	
252.79432	72	
252.83391	158	
252.95036	284	1+
253.95215	236	1+
254.90896	78	
255.06328	78	
255.89910	90	
256.11822	88	
256.89690	162	
257.79341	180	1+
258.83201	108	
259.05266	72	
259.16932	76	
259.85951	84	
259.91679	82	
260.34250	92	
260.83172	184	1+
260.84274	216	1+
261.88446	88	
261.97989	100	
262.16463	80	
262.82204	306	1+
262.91064	78	
264.42612	92	
264.92547	82	
265.57995	102	
266.05974	80	
267.79728	74	
268.80343	178	1+
268.95173	72	
268.99436	72	
270.89257	76	
273.80537	136	
275.81053	98	
275.84417	80	
277.84832	80	
279.09016	886	1+
279.91101	174	
280.83647	124	
280.99911	82	
281.07986	72	
281.83775	76	
281.96344	74	
282.05079	76	
283.07348	126	
283.38790	94	
283.78733	148	
283.81792	86	
283.85529	80	
284.21203	98	
284.29208	922	1+
284.81169	78	
284.86471	214	1+
284.90400	110	
286.86102	144	
287.81806	70	
287.95782	78	
288.79439	146	
289.80607	156	
290.86133	222	1+
291.06642	72	
291.80031	90	
292.10628	84	
293.80698	128	
293.85508	72	
294.85423	238	1+
294.88428	72	
295.02235	84	
296.85591	316	1+
298.94050	96	
299.79623	186	1+
300.05915	114	
301.83159	76	
302.24418	76	
303.76520	106	
304.43974	78	
306.94954	76	
307.89056	146	
309.50612	82	
309.86896	118	
309.89720	118	
310.81223	94	
312.85742	90	
313.86838	106	
314.11782	76	
314.86704	76	
316.38746	86	
316.86513	162	
318.86249	70	
319.88738	80	
320.83235	90	
321.16905	82	
321.82075	112	
321.88232	80	
322.99079	82	
323.12176	78	
323.62728	86	
324.11132	98	
324.14025	76	
324.88096	72	
325.40798	72	
325.89829	76	
326.76525	72	
326.90371	230	
END IONS

###FS:    #m/z: 340.94023 #charge 1+
###MS: 69
###MSMS: 71
BEGIN IONS
TITLE=Cmpd 53, +MS2(340.9402), 28.0-35.0eV, 1.5min #71
RTINSECONDS=90.991
SCANS=69,71
PEPMASS=340.94023	640082
CHARGE=1+
187.43786	90	
192.85793	90	
195.96012	84	
196.88517	150	
197.87776	74	
197.89324	78	
198.01941	82	
199.01277	86	
205.94722	136	
208.95902	90	
210.93463	160	
211.94619	76	
212.87713	74	
213.42539	92	
213.87938	194	
213.93916	1038	1+
215.88595	474	1+
215.93715	346	
217.39737	104	
217.88848	114	
217.93393	74	
218.90826	78	
220.87473	90	
223.06555	80	
223.97670	74	
224.04499	74	
224.97062	118	
226.86169	110	
226.94646	290	1+
227.79028	78	
228.83870	138	
228.94041	208	
228.96244	100	
229.91108	86	
230.08635	74	
230.87650	74	
230.94178	78	
231.42701	108	
231.89143	186	
231.94903	666	1+
232.89682	462	1+
233.87325	84	
233.90045	322	1+
233.94492	206	
235.01456	86	
235.89686	160	
238.89783	188	1+
239.96655	88	
240.23470	110	
240.83296	180	
241.84432	110	
241.85896	128	
241.88408	76	
242.82683	532	1+
242.83793	84	
242.86290	74	
242.94188	134	
244.80865	92	
244.88155	88	
246.04428	80	
247.98898	78	
248.15920	82	
248.89874	74	
249.96377	74	
250.99723	96	
251.92420	74	
251.95702	192	1+
252.79039	84	
253.92089	208	1+
253.96072	336	1+
254.96560	278	1+
255.07571	102	
255.80267	90	
255.90843	326	1+
256.84465	204	1+
256.87580	84	
257.89942	80	
258.84301	564	1+
260.06184	88	
260.83677	942	1+
260.87451	196	1+
261.46624	76	
262.52464	76	
262.99041	82	
266.87281	140	
268.79306	94	
268.84280	78	
269.40714	108	
270.78210	286	1+
270.84854	132	
272.95597	98	
272.97406	114	
273.92427	92	
274.18051	78	
274.86340	274	1+
276.42600	108	
276.86582	514	1+
276.95207	176	1+
277.85570	180	
278.02033	76	
278.84565	1320	1+
278.89599	118	
278.92213	78	
279.00977	108	
280.84247	338	
280.97897	92	
281.82099	78	
281.86858	84	
281.88998	238	
282.79690	84	
283.91073	90	
283.94999	82	
284.44919	96	
285.09359	76	
285.91707	86	
286.42839	106	
287.86553	90	
288.83998	136	
289.80171	86	
289.88423	80	
290.85250	158	1+
291.04238	80	
291.44162	88	
294.84453	138	
294.87249	130	
295.86803	88	
296.85492	396	
298.06625	200	1+
298.09499	84	
299.80023	120	
299.89477	148	
301.05860	110	
301.10644	74	
301.25815	92	
301.86301	174	
301.92527	94	
302.01295	94	
302.17281	76	
302.86944	148	
302.94631	138	
304.04874	94	
304.81265	76	
304.87662	78	
304.91889	120	
307.09788	76	
308.88697	162	
309.15644	90	
310.03780	84	
310.88657	118	
311.85978	216	1+
311.87705	84	
313.21802	74	
315.80414	88	
316.18373	128	
317.01900	76	
318.87069	214	1+
322.72221	84	
324.89314	142	
327.65369	88	
328.83928	94	
328.88231	104	
329.17549	76	
329.86446	76	
330.79057	84	
330.81717	74	
333.86758	82	
335.29444	84	
335.90657	96	
336.08010	74	
336.86832	80	
341.20444	82	
342.29875	92	
342.92586	78	
343.90902	80	
344.03655	86	
345.09449	80	
END IONS

###FS:    #m/z: 363.95610 #charge 1+
###MS: 69
###MSMS: 72
BEGIN IONS
TITLE=Cmpd 54, +MS2(363.9561), 28.0-35.0eV, 1.6min #72
RTINSECONDS=91.763
SCANS=69,72
PEPMASS=363.95610	291938
CHARGE=1+
183.93097	92	
186.68035	90	
189.86333	254	
191.85832	92	
193.94362	84	
206.41301	82	
207.87321	116	
207.95139	84	
208.89431	168	
209.94443	628	
210.88576	266	
210.93671	124	
212.87755	902	1+
214.88800	86	
214.94775	130	
222.95119	740	1+
223.49410	84	
224.46980	102	
224.87929	116	
224.95034	696	1+
224.98242	188	1+
226.44822	84	
226.85121	88	
226.89972	136	1+
226.94697	5276	1+
226.97060	174	
227.05596	92	
227.93397	392	
228.89235	140	
228.94247	4428	1+
230.01926	102	
230.88890	1576	1+
232.43886	88	
232.88556	322	1+
232.90756	122	
235.78652	146	1+
237.19352	80	
238.07028	110	
240.83978	116	
240.94059	646	
240.96119	348	
241.92001	92	
241.93849	1814	1+
242.87004	80	
242.94071	1252	1+
242.95910	524	
243.05791	90	
243.90083	80	
244.94083	372	
244.95771	2584	1+
245.94197	458	
246.43278	90	
246.90151	186	
246.95266	2878	1+
247.85949	80	
248.14714	98	
248.80723	154	1+
248.84731	116	
248.89861	546	
250.81818	80	
250.94775	164	
250.96523	152	
251.04413	102	
251.88714	80	
251.95744	84	
252.43908	80	
255.94507	94	
256.93037	102	
257.08963	92	
257.91031	138	
259.83476	100	
259.89691	90	
260.83269	290	
260.96700	360	
261.83857	170	
262.80416	122	
262.82632	96	
263.97705	88	
264.40801	86	
264.65164	92	
264.96212	196	1+
265.81940	82	
266.81349	280	1+
267.78100	88	
267.80303	240	1+
267.86138	88	
267.97258	434	
268.13475	98	
268.95822	210	
269.96855	414	
270.80315	90	
271.80746	150	1+
271.91803	196	
273.44301	92	
273.85220	80	
273.91885	108	
274.81311	86	
275.06765	168	
276.84625	90	
278.24982	102	
278.38699	80	
278.84215	270	
279.10688	222	1+
279.79227	714	1+
279.86266	146	1+
279.93207	90	
280.06959	80	
281.88891	216	
281.90776	96	
282.79045	994	1+
282.81179	156	
283.06957	130	
283.08588	80	
283.84897	180	
284.98697	108	
285.78648	86	
285.84282	118	
286.89800	132	
288.85694	92	
290.85740	198	
290.87816	88	
291.13204	102	
291.86369	122	
294.88212	128	
295.13854	80	
296.81977	98	
296.86404	86	
297.07799	122	
297.45492	82	
297.83313	230	1+
297.84863	110	
297.99320	92	
298.80332	688	1+
298.86095	332	1+
298.92232	92	
299.12823	90	
300.80141	988	1+
300.85824	554	1+
300.95520	88	
301.85955	462	1+
302.80661	218	
303.38199	96	
303.81100	114	
303.85548	474	1+
304.12270	88	
305.14714	80	
309.43711	80	
310.03344	102	
311.12989	96	
312.79866	90	
312.86872	140	1+
316.81593	142	
318.76692	90	
318.81420	190	1+
321.82150	136	
321.86809	130	
322.82439	80	
322.92694	124	
323.16018	128	
324.02936	102	
324.80936	82	
326.87241	280	
329.87093	142	
330.81939	84	
330.83745	82	
330.88815	132	1+
333.08365	80	
334.36201	82	
334.46801	100	
335.31063	86	
335.92303	80	
337.93955	92	
340.82911	148	
340.93956	126	
341.83624	88	
343.28079	82	
347.38598	90	
348.15737	82	
353.88103	88	
359.89238	124	
362.72958	88	
362.84453	82	
368.70801	82	
END IONS

###FS:    #m/z: 322.92963 #charge 1+
###MS: 73
###MSMS: 74
BEGIN IONS
TITLE=Cmpd 55, +MS2(322.9296), 28.0-35.0eV, 1.6min #74
RTINSECONDS=95.4395
SCANS=73-74
PEPMASS=322.92963	1768328
CHARGE=1+
116.27088	70	
169.37456	72	
180.88460	72	
195.89296	94	
197.02532	84	
198.01774	80	
199.08893	74	
200.41121	104	
200.87925	78	
202.88180	98	
205.95127	100	
206.91740	72	
212.87334	70	
218.89217	70	
219.04088	80	
221.06813	92	
221.88125	184	1+
222.07173	84	
222.95396	184	
222.98946	80	
223.95675	120	
223.97597	108	
224.83043	74	
225.93452	72	
226.89281	114	
229.42358	80	
230.90199	234	1+
231.85878	80	
233.41916	102	
235.12556	98	
235.43641	86	
235.88491	80	
236.06589	82	
236.88568	70	
238.71106	100	
238.93953	206	
239.96071	86	
240.93999	2892	
241.90668	92	
241.93862	7356	1+
242.20091	68	
242.79580	90	
242.94043	4768	1+
243.03481	70	
243.82069	80	
244.88772	86	
244.91079	82	
244.93962	1586	1+
246.97740	116	
247.93505	72	
248.02980	70	
248.90169	100	
248.98202	82	
249.84139	74	
249.89565	74	
250.33432	82	
250.95613	86	
251.04795	102	
251.85972	72	
252.09761	78	
253.80446	88	
254.11335	70	
254.86118	136	
254.88555	70	
255.07217	86	
255.93834	126	
256.84776	74	
256.89527	158	
257.40280	72	
257.80088	78	
258.83159	94	
259.11353	100	
260.83648	132	
261.88247	76	
262.83957	78	
263.35067	72	
263.84357	68	
264.27018	82	
265.87160	74	
266.85692	134	
267.00200	68	
267.04412	84	
267.85148	76	
267.87739	76	
268.95421	138	
270.84671	78	
271.77283	74	
272.86109	76	
272.91531	74	
273.79624	100	
274.79101	86	
274.84578	70	
274.91906	104	
275.02291	84	
276.98382	128	
277.08785	88	
277.84046	202	1+
277.96330	72	
278.88124	68	
278.91579	82	
279.09107	1724	1+
279.80255	68	
279.91450	72	
280.11373	76	
281.05360	134	
282.86212	124	
283.03219	72	
283.06773	228	
283.19984	76	
283.78810	116	
284.04547	74	
284.29181	232	
284.64788	72	
284.84978	114	
285.82143	116	
287.85788	92	
287.95369	84	
288.83122	70	
289.78672	158	
290.76704	70	
290.80247	74	
290.85650	268	1+
291.76444	80	
291.80418	176	
292.85799	184	1+
293.07267	84	
293.85982	212	1+
294.84900	150	
294.89397	80	
295.05462	218	1+
296.13097	82	
297.13123	72	
297.25358	72	
298.86179	74	
299.00718	70	
302.20725	84	
302.84575	74	
304.86493	86	
307.37559	70	
307.80068	112	
308.23711	92	
308.29537	94	
308.75707	94	
308.82791	72	
310.87861	160	
310.92065	70	
311.02870	70	
313.03297	80	
314.08746	82	
316.98399	74	
319.81923	70	
320.75156	68	
321.08093	90	
321.14255	72	
322.87657	78	
322.97392	72	
325.10013	68	
325.31715	80	
326.87755	94	
326.95823	70	
327.77803	70	
END IONS

###FS:    #m/z: 340.94029 #charge 1+
###MS: 73
###MSMS: 75
BEGIN IONS
TITLE=Cmpd 56, +MS2(340.9403), 28.0-35.0eV, 1.6min #75
RTINSECONDS=96.2115
SCANS=73,75
PEPMASS=340.94029	618716
CHARGE=1+
106.54105	92	
190.93048	116	
190.94592	174	
193.93714	78	
198.91201	84	
199.10773	84	
212.87636	128	
213.94052	520	1+
215.88544	284	1+
215.94156	224	
215.96798	88	
216.39565	92	
217.95180	120	
218.88147	98	
218.89433	160	
220.87982	150	
220.89675	78	
221.89323	104	
222.43214	104	
223.08278	92	
224.89829	108	
226.88646	86	
228.84488	78	
228.94117	256	
230.89051	152	
230.90263	202	
231.89062	136	
231.95071	562	1+
232.11525	98	
233.89849	314	
233.94842	78	
235.94805	124	
236.84366	114	
236.89491	76	
237.86172	84	
238.89417	118	
238.94804	86	
239.78381	78	
240.84678	82	
241.84056	226	
242.85318	312	1+
243.00840	76	
243.83139	430	1+
244.80283	86	
244.84409	138	
244.88278	104	
245.90699	94	
246.85253	116	
246.90565	88	
246.97699	134	
247.90604	76	
247.98588	168	1+
249.90017	124	
249.95933	274	1+
250.94091	88	
250.99049	144	
252.79022	84	
253.62271	94	
253.91584	88	
253.93775	110	
253.97268	94	
254.43465	80	
254.96562	456	1+
255.07485	130	
256.81576	134	
256.86949	128	
256.89476	188	
256.91215	124	
257.79572	178	1+
257.91260	138	
258.86170	78	
259.84857	178	
259.96052	236	1+
260.83642	656	1+
261.84098	376	1+
262.24204	78	
262.43904	86	
264.07355	142	
264.86958	84	
265.22316	92	
265.78914	78	
266.84167	82	
267.41940	80	
268.84092	98	
269.83214	180	1+
270.01609	78	
270.81157	88	
270.85278	138	
271.81699	96	
271.90590	106	
271.92201	92	
272.59484	80	
272.78944	78	
272.95173	130	
273.79433	86	
274.85804	80	
274.88030	88	
274.92523	84	
275.50761	92	
275.97399	116	
276.85708	486	
276.90785	76	
277.00999	82	
277.86397	288	
277.88926	146	
277.90864	116	
278.84493	1286	1+
279.12093	78	
279.89905	80	
280.90303	98	
280.91889	86	
281.06904	76	
281.86569	134	
281.89300	78	
282.05544	122	
282.87426	134	
283.66876	96	
286.43883	84	
287.51213	94	
290.85698	204	
291.07488	168	
292.81816	86	
292.86675	88	
292.89639	80	
294.86127	228	1+
295.90481	86	
296.87911	98	
297.07407	90	
298.40654	96	
299.00852	78	
299.82725	92	
299.86298	122	
299.89058	122	
300.85524	380	1+
300.86964	148	
300.94476	82	
301.85887	280	1+
302.17298	94	
302.94307	184	
303.75241	92	
303.85644	188	1+
303.94515	98	
305.91993	78	
307.28101	104	
307.88591	132	
308.29207	128	
308.86585	114	
309.86504	80	
310.30814	90	
310.39250	84	
310.88155	98	
312.16894	82	
312.80930	80	
312.95686	86	
314.00036	92	
314.80375	98	
318.89759	78	
319.82939	138	
320.13797	78	
323.72043	78	
324.82643	98	
324.89343	188	
328.11863	76	
328.88839	82	
329.41622	92	
338.87382	90	
340.79364	212	1+
341.03396	88	
346.16472	86	
END IONS

###FS:    #m/z: 363.95614 #charge 1+
###MS: 73
###MSMS: 76
BEGIN IONS
TITLE=Cmpd 57, +MS2(363.9561), 28.0-35.0eV, 1.7min #76
RTINSECONDS=96.984
SCANS=73,76
PEPMASS=363.95614	275496
CHARGE=1+
50.98546	218	
102.56857	80	
159.03023	88	
187.86755	216	
188.43430	84	
189.86437	266	
200.88434	104	
207.87197	136	
209.86965	134	
209.94516	504	1+
210.88497	202	
210.93433	84	
212.87795	1188	1+
222.95146	374	1+
224.95008	162	
224.97026	82	
225.85209	252	1+
225.88059	128	
225.94488	132	
225.97345	152	
226.89536	132	
226.94717	4016	1+
227.93011	118	
228.89203	304	1+
228.90480	88	
228.94197	3728	1+
229.11463	82	
230.88916	1672	1+
232.82694	112	
232.89035	228	
233.97641	80	
234.06848	80	
234.87825	192	
234.92732	180	
236.92898	90	
237.03759	92	
237.05567	120	
237.84086	82	
238.06221	82	
238.93808	86	
240.00203	106	
240.93920	354	
240.96248	134	
241.43164	84	
241.94030	386	
241.96163	98	
242.15888	80	
242.85873	150	
242.94271	1254	1+
242.96264	260	
243.12602	90	
243.87979	84	
243.90421	184	1+
244.93933	424	
244.95714	2706	
245.94131	332	
246.95277	1952	1+
246.98064	128	
247.81894	80	
248.80210	354	1+
248.89807	310	1+
248.95807	156	
250.02553	80	
250.95002	142	
251.87563	92	
253.38409	90	
253.49700	94	
253.91250	108	
254.15870	88	
254.80913	84	
254.82675	84	
256.16534	86	
258.83271	146	
260.44379	100	
260.83823	138	
260.85413	80	
260.96924	482	1+
261.04689	106	
264.01460	100	
264.08255	82	
264.81768	80	
265.08285	132	
266.01778	84	
266.81342	404	1+
267.10749	166	
267.85529	140	
267.92665	108	
267.97175	408	1+
268.43766	110	
268.72822	86	
268.81012	84	
268.90184	82	
269.96797	450	1+
270.83164	110	
271.84560	98	
271.85892	86	
271.91180	182	
273.83995	156	1+
277.85575	136	
278.84272	396	1+
279.10355	294	1+
279.79689	128	
279.81808	98	
279.86600	118	
280.02219	88	
280.07654	260	1+
280.79315	252	
280.82532	354	1+
281.79657	134	
281.86707	164	1+
281.89125	96	
282.78923	604	1+
283.35285	86	
283.78916	414	1+
284.82348	260	
284.85101	78	
285.06685	80	
285.33850	78	
285.38394	78	
285.84658	238	
285.90755	82	
285.97125	98	
286.82388	150	
287.83083	126	
288.79753	140	
290.79138	114	
290.85605	382	1+
292.10968	276	1+
292.42960	82	
293.84474	142	
296.80695	150	
296.86249	134	
297.37030	100	
297.95502	106	
298.80449	754	1+
299.06030	82	
299.83192	108	
299.96782	78	
300.80455	936	1+
300.85942	564	1+
302.85444	516	1+
303.85664	370	1+
304.81928	114	
304.95204	96	
305.50974	82	
307.86459	86	
308.90524	86	
309.94697	88	
309.98180	80	
311.12831	86	
311.85768	172	
313.80135	98	
313.86793	82	
314.85609	84	
318.81714	142	
319.93213	154	1+
320.14091	126	
320.80844	84	
320.82036	322	1+
321.82294	272	1+
321.86499	84	
322.87981	92	
322.93033	90	
323.01795	134	
323.80860	80	
323.93909	122	1+
326.78719	90	
326.87452	324	1+
327.34580	272	1+
327.81695	264	1+
329.87362	306	1+
331.76262	78	
332.87170	202	1+
336.94620	214	
337.05744	106	
337.83348	80	
339.83031	108	
340.44554	106	
340.93849	166	
341.96714	120	
342.44435	86	
345.15132	78	
347.63510	92	
349.87555	80	
350.93058	82	
359.18140	106	
359.78418	120	
360.17805	184	
361.28583	110	
362.86321	82	
364.77645	100	
END IONS

###FS:    #m/z: 507.84439 #charge 1+
###MS: 77
###MSMS: 78
BEGIN IONS
TITLE=Cmpd 58, +MS2(507.8444), 28.2-35.2eV, 1.7min #78
RTINSECONDS=100.65
SCANS=77-78
PEPMASS=507.84439	78562
CHARGE=1+
196.01880	340	1+
197.01995	208	1+
209.87625	120	
209.94312	188	
210.02994	156	
214.88621	338	
215.89548	158	
216.89816	122	
224.97664	152	
232.89759	536	
236.88836	184	
250.90790	132	
252.08329	126	
252.96803	202	
253.90592	120	
254.09268	352	1+
257.80748	324	1+
258.87542	160	
261.85178	138	
262.84215	150	
270.86004	128	
272.80724	234	1+
272.85862	132	
274.85442	120	
275.84740	272	
277.96209	182	1+
278.83310	186	1+
279.09900	174	
280.90849	148	
285.85567	270	
286.88794	130	
287.85211	1718	1+
287.93988	124	
289.80693	260	1+
289.87952	362	
290.13296	136	
290.87011	186	
291.88009	128	
293.87397	332	
294.87167	434	1+
296.82424	376	1+
296.84954	278	
297.80426	126	
297.86155	142	
298.80645	244	1+
298.88231	126	
301.85112	470	1+
303.86863	998	1+
304.07596	132	
305.86345	1428	1+
307.80890	146	1+
307.88917	528	
308.13980	768	1+
308.87267	1326	1+
309.98946	246	1+
310.15708	628	1+
311.85245	128	
311.88267	1184	1+
313.86488	1024	1+
314.86581	806	1+
315.81724	442	1+
315.85610	474	1+
316.86029	320	1+
316.93828	116	1+
317.79322	126	
318.86180	124	
323.87352	1110	1+
324.82039	150	1+
324.86429	214	
324.99514	140	1+
325.08230	122	1+
325.88781	260	
325.90108	370	
326.88421	3752	1+
327.38136	152	
327.85733	186	
328.83147	136	
328.87698	404	
329.89274	198	
330.82858	236	
331.79602	134	
332.87676	672	1+
333.79994	152	
334.79414	248	1+
335.83441	134	
336.85570	136	
337.81036	150	
337.88814	194	1+
338.79913	124	
339.86866	220	1+
343.83303	144	
343.87464	250	1+
344.77702	136	
345.83032	182	1+
346.89239	146	
347.75228	190	
347.77209	334	
347.96846	160	1+
348.75693	148	
348.77774	164	
348.83194	224	
348.84686	136	
348.89704	138	
349.76332	590	1+
349.88991	156	
350.17307	128	
350.76653	428	1+
350.83614	182	
350.88516	572	1+
351.83750	176	
352.92185	266	1+
353.59953	92	1+
355.89291	586	1+
356.86422	230	
359.40258	126	
360.85844	152	
361.79778	182	1+
363.84960	278	1+
365.31678	132	
365.76198	196	
365.78937	298	1+
366.72497	162	
366.83523	204	
366.87175	152	
367.71138	122	
367.76584	622	1+
367.82217	126	
367.84100	166	
367.91039	166	
368.79328	128	
368.85679	198	
368.89736	544	1+
369.81466	190	
369.83371	792	1+
370.80126	336	1+
370.88528	270	1+
370.90165	380	1+
371.77977	284	1+
371.89070	210	1+
372.81768	176	
374.81518	498	1+
375.78266	216	
376.80822	232	
376.88240	254	1+
379.78698	230	1+
380.71690	206	1+
380.85539	196	
381.84024	588	1+
382.76919	178	1+
384.84837	140	
385.12277	94	1+
385.82541	208	
385.85168	176	
386.76695	258	1+
386.82898	190	
387.72726	208	1+
387.84625	298	
388.84859	152	
389.19827	132	
390.79192	120	
390.84498	886	
391.84003	446	
392.82422	1172	1+
393.79538	266	1+
393.86178	512	1+
394.76080	150	
394.86351	392	1+
396.81980	150	
397.77173	164	
398.72166	530	1+
398.78095	126	
399.84897	682	
401.72287	226	1+
402.74643	182	1+
402.87473	124	
403.78627	140	
403.87597	198	
404.77947	232	1+
404.87328	186	
405.74551	130	
405.85789	462	
406.85801	312	
406.90268	212	1+
407.74225	244	
407.76799	132	
407.86791	296	
408.85153	1636	1+
409.73022	170	
409.75243	196	1+
410.73355	146	
410.83622	2802	1+
411.09519	166	1+
413.83922	220	
415.84006	204	
417.70580	148	
417.86118	472	1+
420.88554	120	
421.87832	480	1+
422.86300	256	
423.77130	166	
423.86547	894	1+
423.90899	168	1+
424.78068	236	
425.75658	188	
425.87495	184	
426.75166	132	
426.79289	188	1+
426.86029	1296	1+
427.71017	228	1+
427.74188	500	
428.75056	412	1+
428.84672	2564	1+
428.94675	130	1+
429.70469	554	1+
429.73557	460	1+
430.84854	362	
431.15658	136	
431.86684	340	
432.68814	166	
432.86880	228	
433.85176	650	1+
434.71238	216	1+
439.68478	132	1+
439.89494	330	
441.75781	144	
441.87246	126	
442.79932	312	1+
444.87126	2856	1+
445.75840	132	
447.71530	696	1+
447.88153	198	
448.77855	128	
449.87704	816	1+
450.70137	316	
450.75211	420	1+
451.86873	128	
453.87887	174	
454.86252	130	
457.90399	162	
458.90187	278	
460.89015	146	
462.72628	130	
462.88186	1130	1+
464.72107	492	1+
465.72293	390	1+
465.89312	194	
467.88856	1538	1+
468.76385	130	
470.73185	158	
473.71018	192	
485.89951	950	1+
487.28291	136	
495.30152	140	
507.10793	212	1+
END IONS

###FS:    #m/z: 336.94536 #charge 1+
###MS: 77
###MSMS: 79
BEGIN IONS
TITLE=Cmpd 59, +MS2(336.9454), 28.0-35.0eV, 1.7min #79
RTINSECONDS=101.423
SCANS=77,79
PEPMASS=336.94536	49868
CHARGE=1+
142.72133	84	
182.86826	92	
185.92615	82	
189.86169	84	
191.15455	86	
197.96585	94	
198.95719	78	
211.94487	1304	
212.87768	692	1+
213.93873	1184	1+
213.96056	76	
215.86310	94	
215.88645	308	
216.02904	84	
217.88176	300	
217.90282	90	
218.83944	94	
223.95975	160	
227.83585	84	
227.89086	412	1+
228.89093	260	1+
229.95447	1566	1+
230.88719	1420	1+
231.04420	88	
231.95259	524	
232.82459	78	
232.91078	72	
233.83947	158	
233.89484	370	1+
233.94795	214	
234.93909	78	
235.89138	132	
237.07142	88	
237.94322	102	
238.04732	84	
238.13637	84	
238.84738	116	
238.86864	84	
239.13430	100	
239.84575	74	
240.85190	152	
240.88813	72	
241.84435	232	
246.84732	158	1+
246.90851	74	
246.97182	116	
247.90042	72	
247.96582	560	
248.89847	470	1+
249.82769	72	
250.95878	162	
250.99040	108	
251.60081	84	
251.83851	74	
251.91109	208	1+
252.16964	72	
252.85491	196	1+
252.97146	764	
253.01616	78	
253.08443	220	1+
253.16399	76	
253.90583	348	1+
254.96553	436	1+
255.07534	128	
256.26732	74	
257.84433	424	1+
257.85697	188	
257.96339	108	
257.98639	84	
258.84443	306	1+
258.86669	132	
258.89763	100	
259.95828	82	
260.42184	76	
260.84611	128	
261.82709	76	
262.89075	90	
263.04441	74	
263.07387	74	
265.85347	96	
266.02001	82	
266.79731	78	
266.84045	122	
267.83906	82	
268.84157	370	
269.84605	266	
270.98269	154	
271.09472	108	
271.58428	88	
271.84086	134	
271.92254	72	
272.87552	172	1+
272.97593	78	
273.43899	80	
273.79433	92	
273.92603	90	
274.02595	78	
274.85933	264	
275.41838	106	
275.86323	124	
276.08090	72	
276.42168	92	
276.85930	464	1+
277.85563	404	1+
277.92727	86	
278.42986	82	
278.83463	668	1+
278.86030	340	1+
279.04931	72	
279.10051	88	
279.12739	86	
279.39786	86	
279.79213	162	1+
280.64924	84	
281.03389	80	
281.05000	234	
282.87736	74	
282.92296	90	
283.02822	84	
283.84117	138	
283.91080	74	
285.86535	136	
286.51564	104	
286.84733	302	
287.85465	210	
288.02035	80	
289.00596	168	
289.88208	100	
290.42174	118	
290.85912	118	
291.87783	166	1+
292.90693	86	
293.06662	94	
293.10858	280	1+
293.84465	86	
293.87167	80	
294.97211	94	
295.83201	232	1+
295.85626	180	1+
295.96293	76	
296.00204	94	
296.18775	76	
296.37799	100	
297.09973	72	
298.89758	82	
299.05866	178	
299.80856	78	
299.87097	262	1+
300.05787	92	
303.86241	154	
304.80192	78	
304.85199	106	
307.40985	82	
308.30172	78	
309.81929	92	
309.88654	156	
310.98960	94	
311.87833	176	
314.95236	106	
316.28934	90	
317.78241	74	
317.95778	88	
319.87648	86	
321.75263	76	
321.99061	78	
322.73786	92	
323.63406	90	
323.76877	82	
324.28599	78	
326.00188	74	
326.77168	98	
332.81687	88	
335.88423	124	
336.88391	94	
339.33948	106	
340.79213	76	
340.91747	86	
END IONS

###FS:    #m/z: 359.96099 #charge 1+
###MS: 77
###MSMS: 80
BEGIN IONS
TITLE=Cmpd 60, +MS2(359.9610), 28.0-35.0eV, 1.7min #80
RTINSECONDS=102.195
SCANS=77,80
PEPMASS=359.96099	40408
CHARGE=1+
67.05600	78	
83.32868	88	
176.93762	92	
204.88260	100	
209.89014	84	
209.94453	258	
222.94902	200	
224.02288	82	
224.95032	338	
225.90049	78	
225.95866	234	
226.94772	2168	1+
226.96866	368	
227.93685	128	
228.11414	86	
228.94230	2038	1+
229.98191	78	
230.82945	86	
232.83400	82	
232.90958	102	
234.86148	90	
234.89405	100	
235.83500	208	1+
238.80758	80	
240.94102	368	
240.96504	374	
241.93482	186	
241.95544	574	1+
242.95790	416	1+
244.84818	78	
244.87495	88	
244.92783	96	
244.95725	1618	1+
245.94774	1210	1+
246.95247	996	1+
246.97236	230	
248.80579	320	
249.95718	144	
250.94857	300	
251.03715	84	
252.87802	158	
252.92120	84	
252.95224	112	
255.11481	106	
255.89362	210	1+
256.06498	82	
256.82620	82	
258.11645	82	
258.84109	84	
258.97258	162	
259.44583	86	
259.89097	98	
260.94759	82	
260.97165	206	
261.84691	144	
261.87045	86	
261.96987	138	
262.13710	80	
262.82060	100	
263.10194	78	
263.35422	76	
263.86736	126	
265.10737	88	
266.81644	204	
266.96398	82	
267.81329	156	
267.97080	180	
268.95497	100	
268.97758	102	
269.33470	82	
269.81709	90	
269.90502	96	
269.97090	374	1+
270.84613	148	
271.34533	80	
271.89174	234	1+
272.84899	88	
273.92656	94	
273.98540	86	
274.00145	104	
274.81372	148	
276.85414	94	
277.79779	398	1+
277.86472	82	
278.84825	158	
278.88087	78	
279.84650	78	
279.93398	104	
280.79521	292	
280.83540	124	
280.85108	192	
281.11616	124	
281.79746	136	
281.84448	80	
281.86467	88	
282.79062	188	
283.93990	88	
284.90295	78	
285.86051	100	
287.40985	80	
287.42860	98	
287.85792	90	
287.97855	104	
288.06381	90	
289.85684	82	
290.80021	108	
291.00371	80	
291.80349	110	
292.84260	78	
293.86232	224	1+
295.85600	80	
296.80877	170	
296.85306	118	
297.81789	130	
298.80488	642	1+
299.47658	78	
299.86785	90	
300.80327	124	
301.86230	124	
302.47171	84	
302.86494	118	
303.80848	84	
303.83831	78	
306.11407	134	
306.76889	82	
306.90194	76	
307.02972	122	
307.86467	286	1+
307.89022	116	
308.00868	84	
308.10146	76	
308.80873	78	
308.86740	320	1+
309.90120	172	1+
310.80611	80	
311.88749	84	
313.40892	88	
313.79490	152	
313.96778	80	
316.81535	310	1+
316.88870	110	
317.00839	78	
318.35006	88	
318.93729	116	
319.86575	92	
320.82411	236	1+
321.86694	80	
323.13502	88	
323.63204	100	
324.79709	138	
324.89427	132	
325.14555	130	
326.10381	78	
326.88222	110	
328.87628	130	
329.88315	136	
330.81181	92	
334.14628	214	1+
334.95773	110	
335.62320	102	
335.82315	82	
336.66538	128	
336.94049	338	1+
342.92382	90	
344.89583	82	
347.70413	78	
347.87376	80	
349.76620	198	1+
351.90214	88	
354.92590	96	
356.11028	80	
365.37493	80	
END IONS

###FS:    #m/z: 507.84448 #charge 1+
###MS: 81
###MSMS: 82
BEGIN IONS
TITLE=Cmpd 61, +MS2(507.8445), 28.2-35.2eV, 1.8min #82
RTINSECONDS=105.863
SCANS=81-82
PEPMASS=507.84448	82720
CHARGE=1+
196.01577	468	1+
214.88192	254	1+
223.97477	200	
224.04749	122	
224.97684	152	
227.95475	146	
232.90007	676	1+
236.88715	156	
241.85449	194	
248.84960	136	
250.90663	232	
254.91104	288	1+
255.14221	144	
258.10513	120	
258.89835	174	
266.09190	160	
266.16917	246	1+
275.81226	190	
275.85254	140	
278.84410	136	
279.94527	160	
282.95248	116	
285.80080	118	
285.85618	310	1+
285.87375	126	
287.03328	186	1+
287.85153	1742	1+
289.87752	490	1+
290.13387	190	
290.86454	172	
291.04841	188	1+
291.13268	140	
291.81594	122	
293.87269	588	1+
295.80785	238	1+
295.85841	198	
296.85470	362	
296.96127	174	1+
297.88108	126	
298.80766	128	
299.85292	116	
300.84721	464	1+
303.84740	116	
303.86706	986	1+
305.86247	2736	1+
307.12943	118	
307.89354	256	
307.98136	164	
308.14216	1148	1+
308.87294	1864	1+
309.86670	158	
310.15842	640	1+
310.84973	190	
311.88465	992	1+
313.77653	152	
313.88000	128	
314.86118	1184	1+
315.37281	146	
317.78198	130	
318.90349	128	
319.85563	124	
321.81330	122	
323.00233	278	1+
323.77129	146	1+
323.87394	352	
324.86028	414	1+
325.90013	242	
326.77553	230	1+
326.88187	3444	1+
327.15533	148	
327.81325	128	
330.06171	126	
330.82524	200	
330.87659	508	1+
332.87668	608	1+
332.89830	194	
332.98018	180	1+
333.77638	306	1+
334.78178	256	1+
334.86288	230	
336.85522	216	
336.89580	172	1+
337.87678	234	1+
339.86898	118	
340.86566	164	
341.80811	130	
343.87847	186	
344.83316	186	1+
345.75804	122	
346.76561	292	1+
346.88382	344	1+
348.84406	156	
349.76752	484	1+
349.82311	458	1+
349.89191	130	
350.88482	276	
350.91030	176	1+
350.93334	138	
350.94692	188	1+
351.88727	392	1+
354.81166	120	
354.88379	504	1+
357.19633	156	1+
357.78517	130	
357.86074	222	1+
358.83769	188	1+
358.89944	166	
359.77493	200	1+
360.82149	146	
361.95606	144	
362.86183	126	
363.79328	222	
364.84683	116	
365.76135	236	
365.79011	244	
366.80275	150	
366.89514	158	
367.70850	442	1+
367.77338	168	
367.81655	120	
367.84498	210	
367.91018	408	1+
368.77414	126	
368.83579	690	1+
368.89479	422	
369.83686	488	1+
369.93902	204	1+
370.80613	190	
371.04585	190	1+
371.80461	132	
371.82905	174	
372.78110	540	1+
372.84049	344	1+
373.72419	194	
373.74988	170	1+
373.81601	656	1+
374.81574	394	1+
375.77557	172	
376.16790	142	1+
376.81129	156	
379.14309	182	1+
380.71577	164	
380.77010	122	
381.77224	162	
381.80648	122	
381.83949	422	1+
384.85235	286	
385.78079	188	
385.82574	364	1+
385.85904	236	
385.90642	144	1+
386.84319	140	
387.84709	454	1+
387.87807	136	
388.81105	296	1+
389.19959	254	1+
389.75468	122	
390.78432	182	
390.84061	334	
391.83780	410	
391.90808	128	
392.06596	124	
392.82467	1342	1+
393.83994	282	1+
394.78193	128	
394.82071	162	
395.77010	122	
395.87199	156	
396.89893	226	1+
398.72903	448	1+
399.32556	156	
399.80766	264	1+
399.85057	628	1+
400.72784	176	
400.78079	230	1+
401.73363	154	1+
402.79519	226	1+
403.87090	432	1+
404.07724	130	
404.84808	128	
405.16721	158	1+
405.35395	120	1+
405.74483	122	
405.78504	142	
405.85620	478	1+
406.81087	118	
407.74667	126	
407.86890	880	
408.75371	320	1+
408.85073	1138	1+
409.15050	118	
409.72792	512	1+
410.83606	2358	1+
411.80911	126	
412.78340	156	1+
412.83728	482	1+
414.77434	152	1+
414.85574	124	
415.67533	130	
415.73633	118	
415.83809	180	
418.85814	118	
419.84908	120	
421.87583	170	
422.77660	128	
422.86481	1942	1+
423.77104	296	
423.79702	182	
423.86854	1666	1+
424.79505	134	
425.75708	494	
425.81484	118	
426.74129	810	1+
426.77730	320	1+
426.85822	1450	1+
427.74116	586	1+
428.69783	350	1+
428.84558	2280	1+
429.69802	210	1+
429.73482	412	1+
430.85139	442	
431.80367	128	
431.86949	514	
432.86600	276	
433.75366	162	
433.85425	860	1+
435.70830	314	1+
435.80190	150	
435.83040	136	
439.89335	146	
440.89478	124	
441.87931	126	
443.76079	298	1+
444.87164	2834	1+
445.74018	220	
445.75460	252	
446.68314	144	
446.70587	126	
446.78107	404	1+
447.71461	408	
447.75929	152	
448.71263	286	
448.98612	152	1+
449.87888	1150	1+
450.70707	284	
450.81647	120	
451.70771	128	
451.86812	132	
451.88594	180	
453.72927	176	1+
453.85860	214	1+
457.90041	296	1+
462.88330	1332	1+
465.72283	352	
467.70661	144	
467.88761	952	1+
470.72967	308	1+
485.89829	990	1+
488.25769	184	1+
491.20410	176	1+
510.86447	116	
END IONS

###FS:    #m/z: 336.94555 #charge 1+
###MS: 81
###MSMS: 83
BEGIN IONS
TITLE=Cmpd 62, +MS2(336.9456), 28.0-35.0eV, 1.8min #83
RTINSECONDS=106.635
SCANS=81,83
PEPMASS=336.94555	46708
CHARGE=1+
66.29388	76	
192.89092	126	
198.89500	84	
198.95210	92	
201.88094	76	
207.97273	102	
209.94479	216	
210.88752	92	
211.94433	1322	1+
212.02515	90	
212.87855	554	1+
213.93900	844	1+
215.88811	204	
217.88464	126	
219.06627	76	
221.89425	78	
222.94358	96	
223.89442	96	
223.95716	168	
223.97907	172	1+
224.92079	74	
225.79445	92	
227.38979	80	
228.13409	92	1+
228.88726	76	
229.95502	1616	1+
229.98795	130	
230.84859	154	
230.88797	994	1+
231.94974	900	1+
233.40398	96	
233.89841	138	
233.94600	330	1+
234.09684	94	
234.82480	266	1+
235.94765	114	
236.90068	78	
237.05752	86	
237.99596	92	
238.07779	94	
239.85054	108	
240.85432	220	
241.84006	242	1+
241.97741	82	
242.65605	90	
242.97567	94	
243.37590	110	
243.85692	106	
246.88618	72	
247.39577	80	
247.96406	482	1+
248.90023	482	1+
249.40657	88	
249.96389	246	
250.95004	160	
251.07509	82	
251.83316	438	1+
252.97060	1006	1+
253.90643	80	
254.92668	82	
254.97054	310	
255.07246	212	
255.91564	74	
256.89399	238	
257.07375	76	
258.37140	84	
258.84270	138	
259.55264	78	
259.78041	84	
259.85253	94	
259.96057	80	
260.83030	76	
261.83306	74	
263.82956	74	
264.81945	84	
264.86658	110	
264.93338	78	
265.82786	72	
267.84332	96	
267.88558	78	
268.84244	414	1+
268.94986	122	
270.84108	128	
270.85982	78	
270.98209	230	
271.91802	242	1+
272.97482	72	
273.35168	100	
273.38780	98	
273.85486	84	
274.88183	76	
275.94416	144	
276.08050	154	1+
276.85494	200	
277.04137	222	1+
277.85498	124	
277.86572	126	
277.96001	98	
278.83885	230	
278.96694	112	
279.83464	228	
279.89283	78	
279.94230	76	
280.08166	74	
280.10857	86	
280.87193	90	
281.04976	158	
281.07329	76	
281.85405	96	
281.88061	80	
282.85056	92	
282.87548	78	
282.90452	96	
283.92107	90	
284.93197	104	
286.85388	278	
287.80996	82	
287.85320	186	
287.98689	88	
288.12437	104	
288.86180	114	
289.90569	92	
290.10322	88	
290.62680	72	
290.85673	96	
291.86324	146	
291.96383	82	
293.10325	150	
293.29582	74	
293.86889	100	
294.10865	118	
294.86939	124	
294.90246	88	
295.87106	84	
296.60422	94	
296.86990	194	
296.98026	74	
298.89512	84	
299.01540	152	
299.22778	74	
299.86526	102	
301.79748	72	
303.17896	86	
304.81042	128	
306.36228	80	
307.89665	72	
307.97452	90	
308.86282	250	1+
309.78826	96	
311.88274	204	1+
313.87022	78	
318.81632	88	
319.88079	100	
321.57179	82	
324.89468	78	
325.75358	74	
325.86256	78	
326.61843	80	
327.07110	90	
328.95428	74	
329.23832	80	
329.87097	146	
330.80201	74	
330.81980	124	
332.18758	94	
333.78976	92	
335.78757	104	
335.85427	162	1+
338.83378	124	
339.78690	72	
339.95372	82	
342.20759	76	
END IONS

###FS:    #m/z: 359.96093 #charge 1+
###MS: 81
###MSMS: 84
BEGIN IONS
TITLE=Cmpd 63, +MS2(359.9609), 28.0-35.0eV, 1.8min #84
RTINSECONDS=107.407
SCANS=81,84
PEPMASS=359.96093	33828
CHARGE=1+
53.75679	130	
126.68826	82	
170.62972	98	
190.55588	82	
205.94906	134	
207.94503	78	
209.94422	398	
219.95973	84	
222.95411	274	
223.87224	88	
224.94866	538	1+
224.96728	134	
225.97438	286	1+
226.10098	76	
226.88264	88	
226.94764	2448	1+
226.97399	180	1+
227.01844	86	
227.92994	160	
228.94221	1988	1+
231.89809	82	
232.83582	76	
233.95961	94	
234.41460	86	
235.82368	134	
235.93193	82	
238.83230	98	
239.42099	82	
239.87906	84	
240.83303	232	1+
240.94021	422	1+
240.96135	540	
241.07295	94	
241.36859	78	
241.85520	80	
241.90048	84	
242.93753	80	
242.95975	510	1+
243.85456	104	
244.38811	78	
244.85478	200	1+
244.89962	130	
244.95664	1652	1+
245.00175	126	
245.94082	164	
246.95381	1408	
248.80183	78	
249.01990	94	
249.84504	80	
252.87922	98	
252.95154	104	
253.07924	84	
255.88587	88	
256.14157	92	
256.17298	82	
256.93415	78	
257.90769	96	
258.83810	122	
258.97160	124	
259.80410	82	
259.89693	96	
260.03970	100	
260.83548	156	
260.96615	238	
261.95907	106	
261.96965	114	
262.43291	92	
263.07393	128	
263.11782	142	
263.84112	100	
264.07297	192	1+
264.82352	76	
264.97170	216	1+
266.81032	156	
267.97490	238	1+
268.86635	104	
269.97040	360	1+
270.41561	78	
273.94472	94	
273.97112	78	
275.84203	120	
275.92782	98	
275.97109	300	
276.41977	78	
277.80069	316	1+
278.84178	80	
279.91940	84	
280.79273	648	1+
280.84328	116	
280.93306	136	
282.40888	76	
282.48329	82	
282.85474	84	
283.98536	130	
284.37875	100	
284.79559	208	1+
284.81819	210	1+
286.86268	98	
286.93760	88	
287.69096	98	
288.05144	76	
290.78582	90	
290.86130	142	
291.86423	166	
291.91153	174	
292.86143	120	
292.88341	88	
293.11616	82	
293.55829	82	
293.86577	80	
294.80734	94	
296.02921	160	
296.87437	80	
297.80870	182	
298.80337	494	1+
298.87340	76	
300.49565	80	
300.80301	202	
300.81804	138	
301.86289	128	
301.94438	84	
303.13902	78	
303.78096	84	
305.86954	202	1+
306.34081	84	
306.94082	94	
308.35801	88	
308.86560	226	1+
309.80629	76	
310.17339	80	
311.12838	80	
311.84808	94	
313.94165	86	
316.81465	118	
316.87283	86	
318.35654	90	
320.30270	76	
320.40593	82	
320.73146	78	
321.37610	90	
321.82023	136	
322.89869	104	
322.93209	94	
322.95613	100	
323.70040	88	
329.19108	88	
329.59692	86	
329.87072	190	
330.15662	100	
330.44236	88	
332.36245	98	
332.83505	84	
332.96913	86	
333.96253	110	
337.96435	82	
338.08403	100	
338.86598	80	
342.63042	88	
343.05094	92	
343.12850	76	
343.27154	80	
344.41029	96	
346.86418	80	
347.20292	82	
348.58860	82	
350.40434	86	
350.79740	100	
356.33142	78	
357.75838	84	
358.70439	88	
364.99930	76	
END IONS

###FS:    #m/z: 322.92956 #charge 1+
###MS: 85
###MSMS: 86
BEGIN IONS
TITLE=Cmpd 64, +MS2(322.9296), 28.0-35.0eV, 1.9min #86
RTINSECONDS=111.104
SCANS=85-86
PEPMASS=322.92956	1645496
CHARGE=1+
177.94025	88	
192.89029	74	
193.96259	78	
196.88234	72	
196.96496	78	
199.86879	72	
201.04221	102	
205.94512	292	1+
206.04059	74	
209.88765	82	
209.90262	82	
209.92043	84	
209.94168	74	
211.83727	74	
211.94800	82	
212.87871	84	
214.88335	126	
215.88590	70	
215.91017	80	
216.88197	68	
218.87379	74	
218.89118	152	
220.87468	82	
222.05141	80	
222.39215	118	
222.95292	308	1+
223.89068	70	
224.10189	92	
225.39591	92	
228.14920	84	
228.85459	74	
229.09428	104	
229.54626	100	
229.84407	72	
229.89736	102	
230.84793	104	
230.88773	82	
232.87136	78	
232.90901	98	
233.96512	92	
235.33619	74	
236.13949	72	
237.05350	80	
237.81629	80	
237.90514	68	
238.07588	100	
238.83981	68	
238.93782	234	
239.08065	282	
239.38663	78	
239.90192	80	
240.91780	98	
240.93987	2022	
241.93932	6592	1+
242.15074	76	
242.94134	4264	1+
243.85864	86	
243.89698	102	
243.98912	86	
244.35398	150	1+
244.83193	78	
244.84915	80	
244.90867	86	
244.93962	1148	
245.86472	88	
246.39266	88	
246.85329	90	
246.95969	90	
247.06599	82	
247.97490	108	
248.84640	142	
249.16843	90	
250.73099	106	
251.93194	72	
253.09302	76	
253.91688	172	1+
254.00808	74	
254.04314	86	
256.89491	144	
256.91054	98	
257.02886	70	
258.84282	122	
258.97141	128	
259.84000	72	
260.84390	122	
261.09412	72	
261.16547	96	
262.86114	80	
262.90463	70	
263.87926	70	
264.90924	76	
265.05023	72	
265.79947	74	
266.15032	72	
266.89893	68	
267.91355	72	
267.93807	110	
268.14510	72	
268.95700	108	
269.03443	72	
269.08680	78	
269.91455	110	
270.80588	68	
271.03997	68	
271.06416	74	
271.84505	190	1+
272.87664	72	
275.38748	86	
275.80833	72	
277.09972	68	
277.82665	90	
277.85461	78	
278.85311	218	1+
279.09001	1306	1+
279.14883	74	
279.96248	84	
280.82193	76	
281.10535	106	
282.18392	84	
282.85021	142	1+
282.93939	92	
284.28992	366	
285.23250	86	
285.90896	80	
288.78963	78	
288.92760	72	
290.98486	82	
291.80058	84	
291.85311	68	
292.05428	68	
293.37782	76	
293.85591	248	1+
295.85990	274	1+
296.81744	72	
298.83074	154	
299.78196	150	
299.82732	70	
299.92936	74	
300.81261	78	
302.20487	78	
302.81984	78	
303.14091	78	
304.36898	68	
306.86580	70	
306.91079	70	
307.79971	94	
307.87877	124	
307.89739	78	
308.28610	100	
308.86479	98	
308.93433	86	
308.96613	68	
309.81507	72	
309.86714	186	1+
309.91037	80	
312.80258	182	1+
312.87215	132	
314.62108	120	
315.83950	82	
318.85390	76	
318.87130	98	
319.09291	80	
326.22589	86	
327.90258	74	
END IONS

###FS:    #m/z: 340.94011 #charge 1+
###MS: 85
###MSMS: 87
BEGIN IONS
TITLE=Cmpd 65, +MS2(340.9401), 28.0-35.0eV, 1.9min #87
RTINSECONDS=111.876
SCANS=85,87
PEPMASS=340.94011	607758
CHARGE=1+
132.95575	76	
192.89339	74	
192.93343	140	
194.92308	134	
197.87089	92	
208.14669	80	
212.87979	172	
212.93097	74	
213.87900	88	
213.93824	692	1+
214.84487	76	
214.92829	74	
215.88495	244	
216.89092	144	
217.01586	88	
219.79391	82	
220.88193	122	
220.99517	88	
221.87774	76	
223.96201	378	
224.98696	74	
225.41253	100	
228.83736	292	1+
228.93725	118	
230.36564	86	
230.52593	76	
230.88884	336	1+
230.91931	94	
231.94932	1004	1+
233.41710	84	
233.89806	190	
234.90275	98	
235.79062	78	
235.86441	126	
235.89067	82	
236.88276	84	
237.90404	110	
238.88452	188	
240.22779	196	1+
240.79661	92	
240.83572	110	
240.90505	80	
241.84227	184	
242.82854	114	
242.84910	126	
243.83260	474	1+
243.85088	84	
243.89318	188	
244.95888	76	
246.94809	128	
248.83086	78	
248.98340	118	
249.96618	74	
250.90206	76	
250.98764	78	
251.41188	130	
251.61627	80	
251.84030	108	
252.91697	74	
252.97960	94	
253.96888	76	
254.86982	84	
254.96670	248	
255.07344	116	
255.91569	76	
256.89380	124	
257.85525	140	
257.89759	86	
258.84905	312	
258.94764	74	
259.84627	166	
259.92643	270	1+
259.95648	134	
259.99421	84	
260.08093	74	
260.83212	308	
260.86487	134	
261.84080	188	
262.88865	94	
262.91761	140	
262.96855	84	
264.06306	118	
264.86496	148	
265.44130	82	
265.94206	74	
266.85821	130	
268.80278	72	
268.87737	86	
269.80714	110	
269.89111	94	
270.83202	160	
272.44082	94	
272.93673	156	
273.08579	100	
273.41671	108	
274.86997	86	
276.43390	94	
276.85381	204	
277.84496	132	
277.86459	140	
277.97172	118	
278.84372	1286	1+
278.98355	76	
280.86287	338	1+
281.86655	206	1+
281.89309	122	
282.51878	108	
283.85705	232	1+
284.93583	74	
286.42825	86	
287.42239	76	
288.84249	196	1+
291.80541	112	
291.91519	228	1+
292.89843	90	
293.09587	72	
293.85296	138	
294.86136	200	
294.87915	82	
294.94879	78	
295.87001	126	
296.81791	88	
296.85313	132	
296.87007	108	
297.04652	74	
297.89167	138	
299.87178	126	
301.84890	76	
301.86593	152	
302.17441	106	
302.86135	88	
302.94532	118	
303.84872	76	
303.86590	80	
304.99047	114	
305.35523	74	
307.12573	84	
307.91389	90	
308.29116	72	
308.86443	88	
309.17951	116	
311.03955	76	
311.81785	74	
312.87373	138	
314.20968	90	
319.88237	180	1+
320.86544	90	
320.92058	74	
323.88489	210	1+
324.82326	112	
325.17337	78	
325.81133	100	
326.24369	90	
326.99244	82	
329.08415	84	
329.88111	130	
330.81110	100	
335.35543	102	
336.86600	102	
338.86098	92	
339.19113	78	
340.95741	84	
342.71027	74	
345.86567	84	
346.24453	78	
END IONS

###FS:    #m/z: 363.95597 #charge 1+
###MS: 85
###MSMS: 88
BEGIN IONS
TITLE=Cmpd 66, +MS2(363.9560), 28.0-35.0eV, 1.9min #88
RTINSECONDS=112.648
SCANS=85,88
PEPMASS=363.95597	267418
CHARGE=1+
177.93204	86	
189.86238	332	
191.85749	308	
197.94175	94	
204.91937	84	
206.95633	90	
207.95161	254	1+
209.94305	594	
210.88590	152	
212.87834	800	1+
215.88102	76	
218.91439	84	
222.95097	308	1+
223.83372	78	
224.94993	894	1+
224.97067	164	
225.81661	80	
226.87114	76	
226.88479	92	
226.94688	3838	1+
226.97222	264	
227.88713	88	
227.93213	258	
228.89335	198	
228.94244	3932	1+
229.92022	86	
230.86898	92	
230.88895	1514	1+
230.91734	90	
232.90768	78	
233.40396	112	
234.87729	74	
235.96203	76	
236.03779	104	
236.85414	98	
236.88541	78	
239.06756	82	
239.11346	82	
239.92729	166	
240.00658	90	
240.82229	156	
240.94001	934	1+
240.96260	478	1+
240.97929	76	
241.86882	82	
242.12252	78	
242.91254	78	
242.93998	650	
242.96323	236	
243.94038	354	
244.95698	1734	1+
245.94354	328	
246.44738	84	
246.95187	2376	1+
248.08583	100	
248.80326	194	
248.89944	714	1+
250.08044	216	1+
250.80266	84	
250.84749	86	
250.89734	264	1+
250.97175	122	
251.03070	82	
251.97253	74	
253.08521	108	
253.83367	78	
253.90458	298	1+
257.58422	92	
258.44401	146	
258.85880	152	
259.93631	90	
260.83633	124	
260.93306	84	
260.96968	258	1+
261.83520	202	
262.85511	82	
263.05540	90	
263.90523	96	
265.03937	84	
265.79294	114	
265.97090	128	
266.81189	382	1+
267.15446	82	
267.93251	84	
267.97178	660	1+
268.81463	120	
268.84532	80	
268.95812	122	
269.96997	210	
270.79779	80	
271.04211	86	
271.92025	132	
271.96266	146	
272.01742	80	
272.88337	114	
273.84597	200	1+
277.08681	90	
277.85902	200	
278.84455	356	1+
278.86031	152	
278.92124	76	
279.00284	92	
280.46413	74	
280.79475	454	
280.82974	126	
280.85648	188	1+
281.11441	76	
281.93434	84	
282.79291	440	1+
283.06768	178	1+
285.82395	78	
285.85157	202	1+
286.01802	88	
286.40090	80	
290.85936	112	
290.93694	114	
291.27636	76	
291.92207	108	
292.91942	94	
293.11535	142	
295.80672	296	1+
296.85543	244	1+
298.80441	522	
299.80294	1006	1+
300.77886	76	
300.80466	660	1+
301.00196	96	
301.86034	266	
302.80545	86	
303.85710	380	
304.80981	80	
306.43351	82	
306.92347	86	
307.81260	76	
309.88034	94	
310.78566	216	1+
310.87555	148	
312.10805	82	
312.86582	76	
314.81907	78	
314.85832	80	
315.80935	78	
315.82459	82	
316.10917	144	
316.81638	158	
316.87761	192	1+
316.89918	80	
317.81086	378	1+
317.94273	80	
318.85141	88	
318.94150	96	
319.98186	100	
321.74354	104	
321.81613	148	
321.86400	132	
322.92400	140	
323.83793	254	1+
323.87175	144	
325.15099	76	
325.59678	76	
325.85765	84	
327.81347	80	
327.91350	94	
332.83927	94	
333.86612	78	
334.14428	146	
337.77236	78	
338.83344	128	
339.82852	146	
340.93942	196	
342.88114	76	
344.18413	160	
346.85718	88	
347.78421	80	
351.77775	100	
352.79157	78	
354.21634	86	
355.41894	78	
362.12445	94	
362.86744	80	
365.30674	82	
368.21569	76	
END IONS

###FS:    #m/z: 322.92956 #charge 1+
###MS: 89
###MSMS: 90
BEGIN IONS
TITLE=Cmpd 67, +MS2(322.9296), 28.0-35.0eV, 2.0min #90
RTINSECONDS=116.346
SCANS=89-90
PEPMASS=322.92956	1688182
CHARGE=1+
135.87557	82	
182.86505	72	
187.03976	74	
194.89058	78	
196.02361	100	
196.07184	72	
196.89435	72	
197.13753	78	
197.87007	144	
201.04421	130	
202.95534	86	
205.40287	92	
205.94972	124	
207.92753	72	
207.97595	116	
210.90370	76	
212.86430	78	
214.90257	76	
215.92996	74	
217.02642	86	
219.10441	78	
219.94324	72	
220.87452	78	
221.06277	124	
221.88310	78	
221.94195	140	
224.79948	76	
224.82504	72	
228.91118	106	
230.15131	74	
230.85966	94	
230.88358	140	
231.12027	118	
231.63078	94	
231.87048	120	
232.82939	196	1+
232.89878	110	
232.92031	84	
233.91434	82	
234.88087	72	
236.01068	154	
236.88160	108	
237.92593	76	
238.88602	78	
238.94535	96	
239.07981	274	1+
239.78578	74	
240.09962	74	
240.14534	72	
240.94012	2268	
241.46390	106	
241.85528	72	
241.88335	318	1+
241.94241	1328	
242.41498	74	
242.83598	74	
242.94176	4580	1+
244.07146	84	
244.93916	1122	1+
244.96449	78	
246.13036	72	
246.85161	86	
246.97740	234	
247.95040	80	
249.07781	120	
249.81155	86	
250.09351	74	
250.94455	92	
250.98151	94	
251.06872	88	
251.92474	92	
252.19498	72	
253.83980	174	
253.90438	80	
254.90128	82	
256.89280	126	
256.90778	72	
257.10937	76	
257.40318	78	
257.79863	78	
258.82966	100	
260.07113	72	
260.83815	92	
262.83028	232	
262.84795	108	
262.94907	80	
263.97866	120	
265.05829	136	
266.85187	74	
266.86819	110	
266.95785	74	
268.95562	116	
270.44820	98	
270.80960	80	
270.97128	72	
271.79835	76	
271.84959	78	
273.79113	102	
273.87928	78	
274.81094	190	1+
274.84371	114	
275.54636	98	
275.79508	78	
278.85417	202	
279.09052	1032	1+
279.89610	72	
280.85703	74	
280.97643	72	
281.87863	94	
282.17759	98	
282.24591	80	
283.06545	208	
283.29062	90	
284.05016	126	
284.07661	132	
284.29328	408	1+
284.91310	84	
285.85092	84	
286.79607	78	
287.01662	86	
288.10362	88	
288.88356	72	
289.03152	72	
289.98244	74	
290.85598	128	
291.86097	72	
292.80792	74	
293.06218	74	
293.84955	276	1+
294.17538	84	
294.80750	72	
295.11744	78	
296.80716	112	
298.01849	94	
298.79956	110	
298.86330	86	
299.80607	90	
300.85515	80	
304.14504	142	
307.80066	96	
307.89668	98	
308.81134	120	
308.86667	154	1+
308.88412	88	
309.91924	128	
310.89692	82	
311.08312	82	
312.85884	102	
312.88721	86	
313.13073	78	
313.87014	88	
314.88027	78	
315.80042	74	
315.84636	76	
316.85522	74	
318.82548	94	
323.16766	116	
324.89296	72	
326.83832	124	
326.86050	72	
END IONS

###FS:    #m/z: 340.94022 #charge 1+
###MS: 89
###MSMS: 91
BEGIN IONS
TITLE=Cmpd 68, +MS2(340.9402), 28.0-35.0eV, 2.0min #91
RTINSECONDS=117.118
SCANS=89,91
PEPMASS=340.94022	615698
CHARGE=1+
128.89552	72	
187.88526	86	
190.94442	74	
191.95842	84	
200.86355	72	
203.89286	100	
206.43190	108	
206.96359	82	
210.93418	288	1+
212.66408	78	
212.87895	98	
213.93975	470	1+
215.85954	78	
215.88715	434	
215.94411	70	
215.94821	104	
217.85751	78	
220.87838	108	
221.88718	78	
223.97408	116	
224.97487	94	
226.94361	88	
226.96904	74	
227.83849	430	1+
227.90318	72	
228.84233	264	1+
228.93628	150	
228.95215	206	
229.92020	90	
230.84294	94	
230.86698	86	
231.89018	216	
231.94958	634	1+
232.89177	144	
233.74685	70	
233.90009	90	
233.94371	96	
234.14929	72	
236.90873	88	
239.88287	72	
239.92458	76	
240.83517	146	
240.85247	142	
241.84061	312	
242.42065	80	
242.83315	410	1+
243.03297	72	
243.39686	88	
243.86798	306	1+
245.84564	80	
247.86348	116	
248.89504	116	
248.93560	122	
248.95314	72	
249.90016	130	
250.08972	86	
251.00104	106	
253.05976	72	
254.38186	78	
254.94106	106	
254.96753	412	1+
255.07305	126	
255.90447	172	1+
256.07480	72	
256.85387	86	
256.89879	174	1+
256.96572	150	
257.83236	76	
258.84591	676	1+
258.86579	128	
259.95849	276	1+
260.04550	90	
260.84485	284	
261.00504	72	
261.84057	314	1+
261.88816	82	
262.92288	110	
264.10642	72	
264.86551	200	
264.96139	84	
264.98103	128	
267.80316	76	
268.84087	124	
269.79269	228	1+
270.83093	166	
271.83945	78	
272.24626	98	
272.92980	84	
273.05870	128	
273.81480	80	
273.83085	80	
273.92415	78	
273.98025	136	
275.87897	76	
275.94773	132	
276.42143	86	
276.85929	1062	1+
276.87585	158	
277.92637	78	
278.84555	1086	1+
278.99636	136	
279.91326	74	
280.85554	260	1+
281.06279	90	
281.89302	78	
282.05660	150	
282.85480	78	
282.87553	142	
283.35330	72	
283.86115	128	
283.92323	74	
284.82707	84	
284.92352	108	
284.96286	72	
285.09337	70	
287.41418	72	
287.86136	90	
287.91589	78	
289.34301	92	
289.79874	76	
292.56860	76	
292.92136	74	
293.09577	94	
293.89333	106	
294.84770	72	
294.86586	130	
295.21852	72	
295.93236	122	
296.85242	122	
296.86841	162	
297.97632	78	
298.31344	70	
298.41067	70	
300.07003	80	
300.94683	74	
301.85641	262	1+
303.89781	76	
304.25762	70	
305.80948	112	
306.82708	82	
308.80107	134	1+
309.15190	70	
309.27498	86	
309.42394	76	
310.87809	122	
310.91820	74	
311.86307	72	
317.57243	94	
318.88671	224	1+
320.61716	92	
320.81554	200	1+
321.94421	88	
323.20124	80	
324.89046	78	
327.85551	110	
328.88196	96	
329.86869	82	
330.82656	72	
330.87300	82	
332.79704	74	
333.63298	104	
334.01197	86	
334.97533	86	
335.94245	78	
336.85968	90	
336.87712	80	
337.01915	82	
337.77479	78	
341.79918	84	
342.87385	78	
343.34900	80	
END IONS

###FS:    #m/z: 363.95621 #charge 1+
###MS: 89
###MSMS: 92
BEGIN IONS
TITLE=Cmpd 69, +MS2(363.9562), 28.0-35.0eV, 2.0min #92
RTINSECONDS=117.899
SCANS=89,92
PEPMASS=363.95621	272784
CHARGE=1+
53.51857	82	
152.97702	84	
181.97097	90	
182.06396	90	
184.01411	102	
187.86506	94	
189.86061	106	
190.05765	94	
191.85998	234	
196.88174	104	
200.88779	122	
205.88536	88	
205.95055	78	
205.98236	78	
208.45002	86	
209.94294	712	
212.88055	936	1+
213.04911	94	
215.88116	84	
215.93876	78	
217.53680	86	
220.87651	84	
222.40862	92	
222.95032	128	
223.95150	116	
224.89308	78	
224.94695	298	
225.92181	82	
226.94751	3718	1+
227.13055	78	
227.92937	92	
228.89256	166	
228.94232	3882	1+
230.88999	1286	1+
232.88575	304	
234.88081	132	
240.89059	96	
240.90881	94	
240.94051	186	
240.96114	280	
240.97697	78	
241.94075	1540	1+
242.89957	108	
242.94115	1074	1+
242.95797	374	
243.08834	78	
243.85704	102	
244.95642	2762	1+
245.01247	108	
245.94242	508	
246.90356	108	
246.95168	2066	1+
248.80183	154	
248.89899	592	1+
250.96688	214	
251.79973	120	
252.10742	82	
253.09084	84	
253.39979	84	
253.90035	224	1+
254.07506	134	
254.09772	82	
254.91864	90	
258.84698	80	
258.89592	78	
258.97343	168	
260.08117	84	
260.43739	94	
260.83767	132	
260.97312	122	
261.02648	84	
261.96377	84	
262.82916	246	1+
262.91028	150	
263.88495	146	
264.08262	88	
264.82392	104	
265.86439	140	
265.89986	164	
265.99023	92	
266.05776	92	
266.82147	92	
266.83086	92	
267.81430	110	
267.88563	94	
267.97360	320	1+
268.95396	162	
269.84835	102	
269.96877	378	
270.06804	84	
270.95685	86	
272.14292	80	
274.88196	92	
276.80490	78	
276.85023	202	1+
276.91572	84	
277.04658	86	
278.04894	90	
278.38480	82	
278.84533	354	
280.79370	412	
280.83674	190	
280.86331	84	
281.83924	126	
282.79356	98	
284.78512	260	1+
284.85813	182	
284.92975	82	
285.82156	86	
285.84378	212	1+
286.91703	134	
287.88469	84	
288.92566	78	
289.54965	80	
290.97629	80	
291.09919	134	
291.43730	90	
293.85622	192	
294.79487	78	
297.45070	84	
297.80820	98	
298.03344	82	
298.80270	1278	1+
299.07717	96	
299.91241	86	
300.94336	120	
301.79668	196	
302.79217	84	
302.86310	122	
303.85614	274	
303.93931	172	1+
304.12916	100	
305.82760	78	
308.36651	84	
310.05277	92	
310.86410	104	
311.85657	94	
311.88051	216	1+
316.81404	144	
317.35388	84	
318.88096	122	
320.86343	92	
321.81702	304	
321.86479	92	
322.26598	88	
322.90029	88	
323.92614	90	
324.01719	156	
324.93844	78	
325.81906	192	1+
326.81802	212	1+
327.84379	190	1+
332.76358	116	
332.89989	88	
334.18892	92	
337.01456	84	
340.91445	80	
340.93688	138	
342.63026	86	
343.68577	122	
344.90005	86	
348.69833	80	
348.75337	78	
349.32609	80	
353.94566	80	
355.15413	118	1+
358.61128	108	
359.07693	80	
362.30637	84	
365.61656	84	
368.16595	78	
369.39943	92	
END IONS

###FS:    #m/z: 322.92979 #charge 1+
###MS: 93
###MSMS: 94
BEGIN IONS
TITLE=Cmpd 70, +MS2(322.9298), 28.0-35.0eV, 2.0min #94
RTINSECONDS=121.594
SCANS=93-94
PEPMASS=322.92979	1802598
CHARGE=1+
128.00873	64	
176.47250	72	
178.32058	86	
184.87466	64	
189.03320	66	
194.07716	70	
194.12875	72	
196.97709	70	
196.98418	76	
200.87710	80	
201.04563	176	
201.92476	98	
205.99314	68	
206.94577	78	
206.97404	70	
207.97540	134	
209.89911	102	
212.50086	74	
212.85718	94	
212.89291	72	
212.93963	74	
213.96919	70	
215.84320	94	
218.89211	74	
220.81071	74	
220.86556	102	
220.95899	82	
221.07914	96	
221.95998	76	
222.95434	74	
225.85961	94	
225.88491	86	
226.03809	70	
226.94145	72	
226.98412	88	
227.01752	106	
227.78958	82	
227.86252	64	
227.90446	160	
227.93604	78	
227.95776	68	
228.90560	110	
228.93443	64	
229.01622	66	
229.40109	78	
229.91468	80	
231.87415	66	
232.82656	80	
233.99894	74	
236.05857	184	1+
236.38112	70	
236.89673	120	
238.02489	70	
238.93782	280	
240.89782	100	
240.94098	1656	
241.94187	1206	
242.94104	4270	1+
243.00825	68	
243.41617	70	
243.89485	70	
244.82096	114	
244.93836	1264	1+
246.83041	126	
246.89193	64	
246.97584	152	
248.85120	76	
248.98025	66	
249.81396	72	
249.83936	68	
249.96744	88	
249.98889	68	
250.09346	76	
250.83761	90	
250.94826	126	
251.15106	90	
252.23019	80	
252.36464	76	
252.82723	98	
253.13782	74	
253.87289	66	
254.82386	64	
254.91878	70	
255.84883	84	
256.09040	72	
256.89550	156	
257.78118	76	
259.83238	168	1+
260.19197	80	
260.33678	94	
260.83472	192	1+
261.16544	68	
261.47731	82	
261.90991	132	
261.97593	76	
262.82438	134	
265.05738	140	
265.87431	270	1+
266.12716	92	
267.91965	148	
268.95571	72	
270.79978	128	
272.43874	68	
272.84834	218	1+
274.04423	66	
275.84117	238	1+
277.85585	296	1+
277.96295	64	
278.20865	116	
278.26811	86	
278.79267	78	
279.08984	916	1+
279.22922	74	
279.87639	74	
280.03659	86	
280.81581	66	
280.85610	68	
280.92696	86	
281.78822	68	
281.87672	64	
282.27676	90	
282.85891	80	
283.03038	70	
283.04879	82	
283.06969	80	
283.12923	80	
283.97922	152	
284.29314	528	1+
284.85940	128	
285.14937	78	
286.35342	88	
288.11000	66	
289.88026	66	
290.85707	66	
290.87595	140	
291.80989	130	
294.95106	92	
295.87382	78	
296.12018	74	
296.87080	162	1+
298.00194	92	
299.80215	98	
299.85289	84	
300.08260	72	
300.46131	80	
305.81914	80	
306.79318	106	
306.87624	70	
306.97295	74	
307.88669	210	
308.13361	74	
308.86934	92	
308.97098	82	
310.86959	124	
311.85560	154	
311.89137	64	
312.87588	128	
316.85122	144	
320.17305	76	
320.80617	78	
323.01813	90	
323.23674	76	
325.90171	228	1+
END IONS

###FS:    #m/z: 340.94044 #charge 1+
###MS: 93
###MSMS: 95
BEGIN IONS
TITLE=Cmpd 71, +MS2(340.9404), 28.0-35.0eV, 2.1min #95
RTINSECONDS=122.366
SCANS=93,95
PEPMASS=340.94044	634830
CHARGE=1+
193.88751	68	
195.89981	78	
196.88105	70	
206.88584	88	
208.17344	78	
210.93267	84	
213.88099	128	
213.94154	190	
215.88671	136	
215.93877	90	
215.97131	78	
217.01568	78	
219.87985	70	
222.87552	66	
224.83057	90	
224.96927	80	
226.88329	110	
227.95629	68	
228.84742	142	
229.95194	80	
231.95095	224	
233.87117	66	
233.89641	196	1+
234.88200	210	1+
236.80433	72	
236.85131	66	
236.90813	130	
237.06528	78	
238.04355	76	
238.83602	116	
239.84616	188	1+
241.83457	568	1+
242.97774	70	
243.90290	86	
243.93952	74	
244.86022	100	
244.88950	66	
246.85747	238	1+
246.97315	66	
247.04049	74	
248.90266	130	
249.91295	78	
249.96199	290	
250.95041	74	
250.98857	68	
251.58886	70	
251.95929	80	
252.55221	100	
252.96986	82	
253.97072	66	
254.91400	168	
254.96698	162	
255.10532	70	
255.13443	80	
255.86522	254	1+
255.88810	74	
255.90987	78	
255.96425	124	
256.89651	188	
258.26248	112	
258.84206	180	
258.90210	82	
259.85175	288	
259.89627	74	
259.96338	72	
260.83414	534	1+
261.43449	94	
262.84433	134	
262.86525	114	
262.95415	72	
263.89709	70	
264.84970	86	
265.87568	72	
268.13066	76	
268.84301	116	
269.08076	68	
269.11504	82	
269.84344	68	
270.01228	118	
270.84211	102	
271.07451	104	
271.80064	84	
272.46118	92	
272.88469	82	
272.98019	66	
273.02874	72	
273.05937	92	
273.60974	74	
274.85676	198	
275.41406	96	
275.84710	146	
275.86259	116	
276.85553	306	
277.86427	188	
277.92144	72	
278.09272	90	
278.84663	818	1+
279.87522	166	
279.89464	90	
279.94407	74	
279.97491	68	
280.15159	76	
280.84176	132	
280.86509	104	
281.05465	66	
281.81898	74	
281.86200	72	
282.87752	144	
282.91662	72	
285.12666	70	
285.50008	94	
285.88386	68	
287.00018	82	
287.80948	72	
288.84225	68	
289.93022	76	
289.95965	76	
290.83798	70	
290.94709	120	
292.61056	84	
292.86480	80	
294.86865	84	
295.39190	76	
295.86378	138	
295.96486	174	1+
296.85393	78	
297.89412	154	
298.01214	68	
299.05819	160	
300.87895	68	
301.84854	106	
301.91890	78	
303.21519	70	
303.94520	74	
304.17406	74	
304.48242	92	
306.88713	78	
306.93432	70	
307.79535	66	
308.05173	70	
308.86728	202	1+
310.31015	80	
310.47257	106	
312.81574	66	
312.88061	74	
315.87903	80	
315.90052	66	
317.73218	70	
319.98178	86	
321.88040	70	
324.29147	170	
324.84559	68	
325.83371	78	
326.17470	80	
329.86812	72	
330.86873	80	
335.92684	78	
336.82086	70	
337.20181	84	
342.13310	102	
END IONS

###FS:    #m/z: 363.95630 #charge 1+
###MS: 93
###MSMS: 96
BEGIN IONS
TITLE=Cmpd 72, +MS2(363.9563), 28.0-35.0eV, 2.1min #96
RTINSECONDS=123.138
SCANS=93,96
PEPMASS=363.95630	301736
CHARGE=1+
61.70723	72	
189.86988	86	
198.87245	70	
203.01479	70	
209.94760	140	
212.87694	672	1+
218.90646	76	
222.95089	366	1+
223.82992	72	
224.94972	524	1+
225.09363	84	
226.86061	74	
226.94825	1296	1+
226.99198	70	
228.89376	210	
228.94207	1406	1+
229.01652	70	
230.88845	892	1+
231.06131	86	
231.11164	76	
232.05509	80	
232.88741	150	
234.88445	74	
235.88393	74	
237.89974	68	
238.95946	68	
240.82265	136	
240.94484	152	
241.94123	158	
242.93993	250	
243.87782	72	
243.89882	74	
243.93458	118	
244.84814	210	1+
244.95600	920	
245.04287	68	
245.06626	78	
245.94034	284	
246.95280	1088	1+
248.04319	90	
248.90047	118	
249.80475	94	
250.80285	72	
250.91575	72	
251.95426	146	
252.88612	70	
253.02442	84	
253.90621	70	
256.37547	90	
258.82755	72	
258.85168	120	
259.97191	118	
260.01574	72	
260.83046	224	
260.84482	126	
260.87207	116	
260.96829	156	
261.83105	166	
262.83505	82	
262.85312	72	
262.86821	214	1+
263.41047	88	
263.88705	84	
264.11446	72	
266.81549	266	1+
266.85361	90	
267.97317	142	
268.88942	88	
268.96165	112	
269.79612	86	
269.96163	74	
270.86623	70	
271.84762	78	
271.95492	78	
272.82420	70	
272.84014	82	
273.90638	70	
275.43018	96	
275.81351	80	
276.14421	78	
276.80726	96	
276.85466	246	1+
277.08947	72	
277.88745	72	
278.84528	286	
280.79227	136	
280.83086	70	
280.93941	74	
281.04835	106	
281.36345	108	
281.89692	76	
282.79027	280	1+
282.82529	76	
283.06995	206	1+
283.84492	76	
283.94884	100	
284.79658	100	
284.82520	126	
284.89050	98	
287.92668	98	
288.86052	76	
290.86116	68	
290.90739	72	
291.86721	80	
292.85847	68	
294.22176	98	
294.87060	78	
295.88374	92	
296.85359	102	
297.80675	80	
298.80024	878	1+
300.40187	92	
301.51365	84	
301.99574	76	
302.80499	74	
302.84410	78	
302.88550	140	
303.85615	202	
304.90254	78	
305.12133	76	
305.13748	70	
305.22450	70	
305.85971	94	
306.88697	102	
307.39694	96	
307.87258	100	
308.86686	72	
309.14969	98	
310.02942	84	
310.16527	74	
314.11586	74	
314.82034	108	
314.88692	80	
316.81568	136	
317.89656	76	
321.82065	86	
321.83993	100	
322.92965	74	
325.02281	84	
326.82730	78	
326.84283	72	
326.87033	114	
327.13789	116	
328.06505	70	
329.91360	84	
330.87588	68	
336.97388	70	
340.93796	102	
343.90895	80	
344.12747	80	
346.13266	70	
346.74798	76	
347.88001	72	
348.89373	84	
351.77899	144	
353.34765	78	
353.84890	84	
354.93766	96	
357.75617	78	
357.80296	70	
359.95850	76	
360.81991	72	
361.07108	78	
362.34883	72	
END IONS

###FS:    #m/z: 336.94538 #charge 1+
###MS: 97
###MSMS: 98
BEGIN IONS
TITLE=Cmpd 73, +MS2(336.9454), 28.0-35.0eV, 2.1min #98
RTINSECONDS=126.811
SCANS=97-98
PEPMASS=336.94538	24676
CHARGE=1+
46.55975	74	
98.39497	90	
182.86821	68	
183.87411	66	
196.97216	102	
205.95060	186	
207.94490	96	
207.97628	108	
209.88668	70	
211.94351	898	1+
212.87859	528	1+
213.93840	608	1+
213.98392	76	
214.08252	98	
214.41496	78	
214.92885	190	1+
215.88463	152	
219.84504	82	
220.87305	72	
223.96809	312	1+
224.86354	82	
225.88649	98	
226.88975	68	
228.89782	184	
229.95373	1256	1+
229.99303	90	
230.88777	574	1+
231.00506	78	
231.39912	78	
231.94896	520	1+
232.02531	68	
232.82767	230	1+
233.89870	106	
235.88899	78	
236.07727	76	
236.87978	74	
237.05771	70	
237.90904	72	
238.89283	68	
239.87335	74	
240.83092	78	
240.91279	84	
241.83958	578	1+
243.83567	70	
245.90922	72	
247.06782	80	
247.43237	88	
247.83081	84	
247.96524	176	
248.90064	112	
248.98200	70	
249.05562	84	
249.83088	350	1+
249.90850	120	
249.95907	128	
250.66115	66	
250.90454	66	
250.95441	68	
251.04778	98	
251.17828	86	
251.55014	86	
251.95776	200	
252.25950	80	
252.95201	98	
252.97064	1256	1+
253.08504	126	
254.09409	92	
254.91537	120	
254.96761	348	1+
256.07389	140	
257.85213	74	
257.91419	146	
258.85367	152	
258.94559	68	
258.98724	78	
259.83637	136	
259.85690	80	
259.95452	84	
260.84367	150	
261.83277	80	
261.87434	76	
262.95180	146	
263.79962	68	
265.01724	78	
265.06138	82	
265.08633	82	
266.02172	76	
267.84511	170	
268.84007	556	1+
268.87190	130	
268.91345	70	
269.10090	122	
269.92318	70	
270.08304	70	
270.95524	74	
271.84588	656	1+
271.91595	86	
272.10231	70	
272.84803	540	1+
272.87351	230	1+
272.95848	162	
272.97982	70	
273.79659	78	
275.94406	84	
276.42554	74	
276.85543	710	1+
276.87860	124	
277.87502	80	
277.97741	72	
278.85712	190	
279.96501	80	
280.87155	74	
281.04418	228	1+
281.10038	70	
282.87638	76	
283.41474	80	
284.93619	68	
285.85291	122	
286.85279	640	1+
287.65767	82	
288.46416	78	
288.59985	106	
289.87983	68	
290.13909	66	
291.08946	100	
292.85868	364	1+
292.92283	84	
293.10642	104	
293.85939	240	1+
294.96549	94	
295.99558	112	
297.79409	92	
297.89131	72	
298.04384	78	
298.30805	94	
299.05918	124	
300.06142	86	
300.85946	82	
303.75476	80	
304.12892	68	
304.91122	72	
305.86841	82	
305.89474	104	
306.05724	84	
308.14888	94	
308.43796	74	
308.87489	96	
308.90599	84	
310.85944	78	
312.88584	120	
312.98742	76	
313.29360	82	
315.79827	84	
317.40841	78	
318.78573	68	
319.85214	82	
321.17566	74	
321.77242	76	
322.84183	72	
322.88100	80	
322.95398	92	
322.98696	70	
324.88546	78	
326.82285	88	
328.88612	80	
329.30942	68	
330.81469	86	
330.89772	194	1+
336.74619	68	
336.86448	118	
337.97329	72	
339.77945	72	
341.09574	70	
END IONS

###FS:    #m/z: 359.96096 #charge 1+
###MS: 97
###MSMS: 99
BEGIN IONS
TITLE=Cmpd 74, +MS2(359.9610), 28.0-35.0eV, 2.2min #99
RTINSECONDS=127.583
SCANS=97,99
PEPMASS=359.96096	19760
CHARGE=1+
110.81897	74	
182.02401	98	
207.02878	86	
207.87247	72	
208.89353	72	
208.93960	72	
209.87239	74	
209.94495	418	1+
210.88927	92	
211.89103	74	
216.49130	108	
220.26746	106	
220.42593	80	
220.96118	128	
222.95376	192	
223.37081	74	
223.95415	146	
224.94879	498	1+
226.94773	2680	1+
227.29519	78	
228.89323	78	
228.94211	2234	1+
230.00227	80	
230.56669	88	
231.95408	92	
232.82725	84	
232.93643	134	
233.96527	120	
234.86859	116	
235.11049	94	
236.80632	82	
239.06707	84	
240.79069	84	
240.93616	380	1+
240.96171	290	1+
241.80180	78	
242.96016	150	
243.88181	82	
244.95770	1514	1+
245.93982	94	
246.80435	74	
246.95222	2250	
247.80551	72	
250.80215	76	
250.86723	86	
250.94774	124	
250.97242	136	
251.03449	74	
251.89108	74	
251.96690	74	
252.87697	98	
252.93487	94	
252.95372	94	
253.92558	74	
254.84798	72	
255.99833	72	
256.36962	74	
256.96556	84	
258.97513	92	
259.08834	84	
259.89127	80	
259.98010	74	
260.83159	132	
260.86435	84	
260.94911	96	
260.97055	88	
261.35188	92	
261.84135	108	
261.97225	96	
262.41696	76	
262.86883	132	
263.88300	96	
263.97669	72	
264.04096	72	
264.54160	80	
266.81758	244	
267.10481	72	
267.13854	90	
267.97384	214	
268.02370	78	
268.95386	88	
269.96966	138	
270.88790	130	
270.99191	88	
271.84227	224	1+
271.98280	92	
272.86724	232	1+
272.95002	72	
273.82688	78	
275.96800	206	
275.99101	74	
277.80825	132	
278.84638	216	
279.10364	222	1+
279.80434	110	
279.82070	98	
279.85063	106	
279.89574	190	
280.79413	496	1+
280.83477	78	
280.87149	76	
280.93325	82	
281.99211	90	
282.85465	92	
283.12129	78	
284.82421	94	
286.81615	102	
286.83592	88	
287.91423	72	
288.08912	76	
288.84196	112	
289.92383	74	
290.08723	80	
291.82961	84	
292.07489	88	
292.43633	96	
293.11443	96	
293.86732	88	
294.85601	76	
295.39755	96	
296.86140	114	
297.92981	80	
299.42146	84	
300.53566	86	
300.79167	352	1+
300.91081	74	
301.86261	128	
302.86903	78	
305.86178	80	
307.13648	76	
308.95765	76	
309.82417	74	
309.92083	74	
310.41870	86	
310.81338	138	
311.10985	102	
311.16122	78	
314.93675	80	
316.81797	108	
317.94028	102	
319.82140	90	
321.82118	212	1+
322.89572	94	
323.01581	206	
323.16393	74	
324.04511	78	
324.82550	72	
326.88065	130	
332.81491	80	
332.87285	196	1+
336.94586	138	
340.28448	88	
340.95245	90	
347.71768	92	
348.04512	84	
349.06517	92	
349.74252	72	
352.84251	76	
356.06493	78	
356.77205	90	
358.19509	72	
359.19309	98	
362.06366	80	
365.17986	76	
END IONS

###FS:    #m/z: 507.84383 #charge 1+
###MS: 97
###MSMS: 100
BEGIN IONS
TITLE=Cmpd 75, +MS2(507.8438), 28.2-35.2eV, 2.2min #100
RTINSECONDS=128.356
SCANS=97,100
PEPMASS=507.84383	9198
CHARGE=1+
196.01710	116	
213.88242	210	1+
232.89727	512	1+
236.88547	136	
237.05452	294	1+
249.93515	134	
250.90993	118	
252.07620	144	
256.03897	114	
256.08506	214	1+
258.87204	124	
266.16622	186	
273.80594	120	
273.85024	334	1+
275.84753	250	1+
278.83616	318	
278.86573	130	
281.37567	132	
282.80012	140	
285.85904	152	
286.79169	120	
286.84827	120	
287.85383	800	
288.87124	126	
289.03282	168	
289.81779	144	1+
289.87554	296	
290.86369	184	
291.86474	188	
292.96353	122	
293.81420	124	
293.87030	808	1+
294.37227	148	
294.93090	138	
296.81875	118	
296.84231	142	
296.85749	128	
296.86999	146	
299.84554	254	1+
299.97195	188	1+
303.04665	134	
303.86454	386	1+
305.54539	124	
305.86247	1518	1+
307.88913	424	
308.14210	744	1+
308.87309	1182	1+
308.89198	460	1+
309.38189	114	
309.85697	130	
309.94605	128	
310.15578	636	1+
310.83423	140	
310.87513	134	
311.35695	142	
311.88475	1290	1+
313.82086	242	1+
313.87814	274	
314.86814	254	
315.86904	262	1+
318.85981	290	1+
318.88600	118	
320.86136	152	
322.81084	114	
322.85396	150	
323.87237	538	1+
324.80930	156	
324.85366	418	1+
325.85596	268	1+
325.88746	166	
326.15635	116	
326.88355	2306	1+
326.92394	128	
328.87651	208	
330.79631	144	
330.82626	126	
331.03277	140	
331.79751	122	
331.86867	690	1+
332.87119	604	1+
334.82370	172	1+
335.88827	178	
335.90528	240	
337.88298	234	
338.82071	118	
338.88157	130	
341.77816	140	
342.82821	252	1+
346.87726	144	
347.77418	266	
347.84262	294	1+
347.89292	358	1+
348.78315	136	
348.84492	168	1+
349.17212	148	
349.76010	200	
349.80260	274	1+
349.83296	126	
349.88707	214	1+
349.93144	116	
350.76205	176	
350.83353	130	
350.86662	120	
350.94230	120	
351.77466	172	
353.78737	166	
353.84789	160	
355.89504	174	
356.87797	270	1+
360.32456	122	
361.86263	162	
365.78477	374	1+
366.18383	124	
366.84441	116	
367.70936	324	1+
367.77524	184	
368.80882	158	
368.84020	184	
368.89931	164	
368.97358	142	
369.83637	368	
370.35102	122	
370.78026	202	1+
370.80409	170	
370.84083	230	
370.89525	154	
371.18754	122	
371.80616	266	1+
372.77817	304	1+
373.86815	130	
373.90153	134	
376.89017	152	
381.80335	124	
381.83529	256	1+
381.91050	256	1+
382.71642	350	1+
383.78958	162	
384.07158	162	
384.85205	670	1+
385.75033	180	
385.76849	318	1+
385.82640	170	
386.82889	128	
386.89554	148	
387.84800	522	1+
388.81088	134	
389.19658	298	
389.84464	140	
390.05438	126	
390.19853	138	
390.74483	138	
390.80016	170	
390.84176	502	1+
390.86810	184	
392.82816	858	1+
394.83408	462	1+
396.01803	126	
396.90708	116	
398.72881	184	
398.87484	160	
398.88750	152	
399.85207	506	1+
402.82282	130	
403.87475	302	
405.75680	138	
405.86150	412	1+
406.07434	180	1+
407.73783	188	
407.86732	250	
408.74344	148	
408.84988	1250	1+
409.21660	156	1+
409.73200	374	1+
410.83766	1962	1+
411.09236	176	
412.77001	114	
412.86922	132	
415.83547	166	
417.85708	170	1+
419.75829	120	
420.91441	194	1+
422.86513	244	
423.77119	238	
423.86672	842	1+
424.76987	120	
425.75706	298	
426.77358	146	
426.81677	124	
426.86257	324	
427.08712	268	1+
427.72950	332	1+
427.76230	294	
427.85950	218	
428.75535	428	1+
428.84686	2554	1+
431.86961	246	
432.86979	162	
433.84942	286	1+
433.87174	124	
439.89477	266	1+
444.81417	146	
444.87095	2770	1+
444.99946	118	
445.75248	176	
447.88520	354	1+
448.70416	150	
448.80127	122	
449.69044	238	1+
449.78650	116	
449.87554	790	1+
449.89910	152	
450.74932	216	
450.76853	136	
451.87332	148	
452.18594	118	
457.90593	168	
462.88463	594	1+
464.88777	376	1+
465.72669	114	
467.71112	140	1+
467.88834	1054	1+
485.89724	810	1+
492.91041	156	
508.91430	216	1+
END IONS

###FS:    #m/z: 507.84441 #charge 1+
###MS: 101
###MSMS: 102
BEGIN IONS
TITLE=Cmpd 76, +MS2(507.8444), 28.2-35.2eV, 2.2min #102
RTINSECONDS=132.019
SCANS=101-102
PEPMASS=507.84441	96402
CHARGE=1+
196.01798	204	
214.88629	384	1+
224.11749	122	
232.89714	430	1+
234.89061	142	
238.06333	118	
243.02814	132	
249.89021	134	
250.91051	300	
251.89933	170	1+
252.07723	132	
272.86513	142	
275.84780	372	1+
278.83352	274	
280.88800	134	
282.99103	138	
285.86271	156	
285.90320	132	
287.80964	138	
287.85119	558	1+
287.87001	196	
289.87873	172	
290.06581	138	
290.80518	326	1+
290.86456	170	
293.87744	332	
294.85993	164	
294.87746	204	
295.87300	328	1+
296.84530	188	1+
296.85937	156	
297.80755	304	1+
300.79982	140	
300.84382	390	1+
301.84554	328	1+
302.33806	122	
303.86623	494	
303.93885	198	1+
304.88360	132	
305.86237	1324	1+
306.12997	274	1+
307.79538	186	1+
307.89349	364	
308.14133	410	
308.87297	830	1+
309.14927	670	1+
310.15723	538	1+
310.83390	126	
310.86788	172	
311.88561	618	
312.87584	234	
313.76908	240	1+
313.88352	224	
314.81387	302	1+
314.86381	962	1+
314.88867	186	
317.76511	210	
317.94633	166	1+
319.85427	348	1+
320.85544	266	1+
323.87423	366	1+
325.86108	140	
325.89975	358	
326.41025	186	
326.81508	284	1+
326.88290	2408	1+
327.14680	150	
328.87478	262	1+
328.99833	116	
330.87574	182	
331.88809	158	
332.83006	168	
332.87648	448	
332.90235	126	
333.87403	252	
334.89088	142	
335.78005	142	
335.82262	176	
335.88277	118	
336.89572	274	1+
337.88058	210	
340.82423	116	
340.86420	134	
342.80639	126	
342.84737	128	
343.82726	126	
344.76718	116	
344.84869	234	1+
345.77725	176	
347.75685	304	
347.78020	494	1+
348.84597	322	1+
348.89064	144	
349.75504	420	1+
349.80571	146	
350.35776	136	
350.81703	140	
350.88024	276	1+
350.95838	126	
351.74323	130	
351.76479	158	
353.85033	434	1+
353.87878	124	
357.78381	292	1+
357.82294	156	
358.01388	144	
358.75177	182	1+
358.84133	128	
359.86855	160	
360.11967	114	
361.99540	130	
365.70758	200	1+
365.76169	184	
365.78026	754	1+
366.82868	342	1+
366.89913	124	
367.18799	118	
367.72322	218	1+
367.76709	422	
367.86764	118	
368.70910	134	
368.89451	342	1+
369.81367	140	
369.83467	1102	1+
370.79102	172	
370.88182	144	
372.78305	138	
372.81980	210	
372.90754	116	
373.17932	128	
373.72898	178	1+
373.78444	122	
373.86593	144	
374.81742	154	
375.81557	160	
376.88324	160	
378.77965	270	1+
379.82293	120	
380.71562	302	1+
380.85345	124	
381.71685	196	1+
381.84183	178	
384.85092	534	1+
384.90924	158	
385.77984	206	1+
385.82489	116	
386.80984	126	
387.84201	638	1+
389.71839	132	
390.78799	174	
390.83946	256	
391.06248	252	1+
391.83857	308	
392.78989	164	
392.82596	1134	1+
393.71924	180	1+
393.79836	186	
393.84805	156	
394.82503	304	1+
396.78243	220	1+
399.85661	326	1+
402.76651	154	
402.86083	154	
403.87134	274	
404.79551	140	
404.87987	264	
405.75579	182	
405.78677	160	
405.86119	480	1+
407.74190	398	1+
407.86482	658	
408.85105	1406	1+
409.73506	466	1+
409.77986	186	1+
410.08277	126	
410.83557	1522	1+
411.09253	120	
412.83505	178	
413.07166	122	
413.77722	142	1+
414.94683	142	1+
416.86085	252	1+
421.79288	194	
421.88254	280	
422.86627	158	
423.77778	180	
423.86697	540	
424.82708	210	
424.87175	470	
425.74826	456	1+
426.75550	448	1+
426.86111	1066	1+
427.73049	164	
428.08904	174	
428.73911	268	
428.78978	130	
428.84399	1766	1+
429.75072	150	
430.84629	222	
431.86738	596	1+
432.85067	454	1+
435.71581	118	
436.83533	206	1+
440.67942	128	
440.77658	212	1+
440.89685	172	
443.77195	116	
444.76226	440	1+
444.87184	1756	1+
445.71819	338	1+
446.88918	274	
447.71208	270	
447.74565	180	
447.80376	124	
447.87490	282	1+
448.70330	158	
449.87829	252	
450.69715	134	
450.87944	164	
451.86898	156	
452.76409	136	
457.90563	494	1+
462.88460	684	1+
465.71190	138	
467.09728	130	
467.88920	874	1+
468.69906	122	
469.88983	422	1+
479.76676	110	1+
485.89493	970	1+
488.73438	130	
505.28641	122	
506.23275	142	
END IONS

###FS:    #m/z: 336.94510 #charge 1+
###MS: 101
###MSMS: 103
BEGIN IONS
TITLE=Cmpd 77, +MS2(336.9451), 28.0-35.0eV, 2.2min #103
RTINSECONDS=132.792
SCANS=101,103
PEPMASS=336.94510	40114
CHARGE=1+
185.90265	74	
190.92552	86	
195.47901	80	
199.02646	90	
202.43440	102	
203.52778	100	
206.96162	68	
208.88650	72	
209.94518	70	
210.88460	198	
211.94404	2392	1+
212.87846	630	1+
213.90497	72	
213.93891	730	1+
213.95907	126	
215.05758	80	
215.88607	90	
215.93634	240	
215.94828	114	
218.88764	272	1+
218.92818	88	
219.83236	68	
222.42124	94	
223.03693	78	
224.88810	82	
226.84480	74	
227.83796	104	
228.05101	72	
228.89576	128	
229.95455	1698	1+
230.03178	72	
230.88943	924	1+
230.98991	72	
231.95009	472	
232.82945	124	
233.89932	206	1+
233.95592	72	
234.88085	78	
234.94858	114	
235.87172	100	
235.90192	70	
235.95098	72	
237.44722	70	
238.85656	124	
239.86661	112	
239.96271	86	
241.84633	156	
242.84255	106	
243.84526	84	
243.89684	74	
243.96026	72	
245.92828	78	
246.85315	274	
246.94399	96	
247.96504	406	
248.85820	86	
248.89924	254	
248.98788	94	
249.90854	160	
249.96298	378	1+
250.83692	178	
250.99340	68	
251.08486	68	
251.15079	68	
251.82374	74	
251.83741	144	
251.88415	80	
251.92800	70	
252.82917	214	1+
252.97047	1078	1+
253.08389	118	
253.90615	84	
254.09404	122	
254.87169	72	
254.91369	130	
254.96613	440	1+
256.00197	68	
256.84867	122	
256.89675	116	
256.96328	102	
257.79503	92	
257.91736	70	
258.84603	96	
259.85477	140	
259.97086	84	
260.84635	106	
261.06818	114	
264.80518	72	
265.09039	322	1+
266.01596	80	
266.84871	214	
268.84658	146	
269.83725	100	
269.85397	90	
270.84626	68	
270.98679	80	
274.86179	116	
274.88488	140	
275.86772	114	
275.94633	72	
276.85649	570	1+
277.07938	78	
277.39611	72	
277.58046	86	
278.83801	120	
278.92977	128	
278.97953	70	
279.83899	132	
279.86202	232	1+
281.04781	110	
281.80865	190	1+
282.88382	74	
283.03027	98	
284.03096	80	
284.99248	80	
285.85134	146	
286.09979	72	
286.84758	786	1+
287.87366	82	
288.10764	70	
288.79844	86	
288.92324	82	
289.93422	76	
290.07849	90	
290.86139	78	
293.10731	142	
293.13552	90	
293.92900	78	
294.85590	202	1+
295.89398	88	
299.06038	90	
299.81865	70	
301.11299	70	
301.51593	136	
301.87060	68	
304.85970	80	
304.89650	82	
305.80273	88	
305.86106	124	
306.86465	100	
307.42059	100	
308.36873	86	
308.88444	78	
309.86320	132	
309.88426	68	
310.72152	74	
310.80564	76	
310.86666	222	1+
312.05388	76	
312.41851	90	
312.85289	78	
313.89370	86	
315.81117	80	
317.88102	78	
321.01737	80	
321.40021	82	
322.99397	70	
326.88259	80	
328.95745	118	
330.81043	70	
330.87752	124	
333.32788	80	
333.80543	72	
334.75404	108	
335.88713	98	
338.86112	72	
338.94048	86	
339.38808	70	
END IONS

###FS:    #m/z: 359.96055 #charge 1+
###MS: 101
###MSMS: 104
BEGIN IONS
TITLE=Cmpd 78, +MS2(359.9605), 28.0-35.0eV, 2.3min #104
RTINSECONDS=133.564
SCANS=101,104
PEPMASS=359.96055	29322
CHARGE=1+
187.54548	86	
190.93058	72	
191.10357	86	
191.95319	88	
200.89472	78	
202.93791	82	
207.38059	92	
209.94332	264	
210.89305	84	
211.06595	80	
211.10685	134	
218.90815	78	
222.95318	764	1+
224.82877	94	
224.94793	158	
224.97142	106	
225.95978	82	
226.88374	142	
226.94657	2538	1+
226.97020	118	
227.88398	88	
227.93053	126	
228.94244	2372	1+
229.61309	100	
232.93692	98	
233.12646	88	
233.95862	144	
234.84914	76	
234.93359	72	
238.21586	90	
239.03736	82	
240.82125	94	
240.94274	272	
240.96155	534	
241.85947	96	
241.89775	86	
241.91032	82	
241.94082	258	1+
242.95887	334	1+
244.95720	1422	1+
245.89645	90	
245.94451	264	
246.95280	1410	1+
247.92146	88	
249.80038	90	
250.85324	132	
250.89992	108	
250.94568	148	
250.99393	76	
251.81700	74	
252.96038	242	1+
253.08314	222	1+
255.01485	76	
255.03628	80	
257.04232	74	
257.89963	78	
258.44402	174	
258.83203	104	
258.87842	88	
259.97607	80	
260.83210	132	
260.98905	72	
261.96802	130	
262.95047	72	
263.90020	72	
264.81920	216	
264.96332	72	
265.09139	78	
265.37126	100	
265.83550	82	
266.09569	78	
266.81446	250	1+
267.97488	318	1+
268.85940	78	
268.95627	120	
269.11702	86	
269.16731	78	
269.85981	140	
269.96985	248	
270.47631	82	
270.82415	72	
270.89424	282	1+
271.93631	74	
273.97055	184	
274.91923	80	
275.87189	110	
276.84239	78	
278.84259	308	1+
279.14231	82	
280.79229	196	
280.86734	160	
281.87894	72	
282.79896	94	
283.86026	94	
284.01030	76	
284.35578	72	
284.82439	146	
284.88609	78	
284.98571	132	
285.85989	74	
286.86046	112	
286.90850	72	
287.11236	78	
287.42870	78	
288.85871	72	
288.87338	80	
290.93034	80	
291.79142	74	
294.91404	158	
295.88760	74	
296.55379	80	
296.80784	76	
297.11835	80	
297.80680	82	
298.41947	82	
298.79923	878	1+
298.85524	96	
299.86910	72	
300.08026	72	
300.82574	78	
300.85513	172	
301.82726	80	
301.86991	74	
302.11094	78	
302.85791	72	
303.03789	102	
303.48900	90	
304.88668	102	
305.43664	72	
305.89594	72	
307.84864	144	
308.00437	72	
308.86774	174	1+
309.79507	122	
310.43140	72	
310.99213	76	
313.86549	88	
313.88053	72	
316.59971	100	
316.89463	78	
317.94367	228	1+
320.86771	80	
321.94184	94	
322.03230	88	
322.08086	74	
322.93114	154	
323.01317	122	
324.33005	82	
325.13127	94	
327.11365	98	
327.82052	80	
328.37622	90	
332.08474	72	
336.85634	108	
336.94227	172	
339.05559	88	
341.13881	78	
341.43820	98	
341.78575	72	
345.92472	82	
351.10781	74	
355.29393	82	
360.38551	74	
363.73119	74	
364.01692	82	
364.71565	94	
END IONS

###FS:    #m/z: 322.92978 #charge 1+
###MS: 105
###MSMS: 106
BEGIN IONS
TITLE=Cmpd 79, +MS2(322.9298), 28.0-35.0eV, 2.3min #106
RTINSECONDS=137.262
SCANS=105-106
PEPMASS=322.92978	1855504
CHARGE=1+
177.93693	82	
188.93525	74	
188.99275	72	
190.89128	98	
191.95177	68	
198.84436	76	
200.41794	88	
201.04325	68	
205.95172	186	
207.97349	198	
209.94884	68	
210.15528	74	
210.96798	72	
212.05015	68	
212.89662	80	
214.88976	70	
220.05423	72	
220.87637	210	
220.97490	84	
221.06979	78	
223.82278	70	
223.96373	162	
224.38131	100	
224.95945	96	
226.86952	74	
228.84279	96	
229.88300	72	
230.82851	68	
231.06118	70	
232.01049	86	
233.16001	68	
234.04599	86	
234.08937	70	
235.38732	92	
235.88505	74	
237.19362	82	
237.88120	262	1+
237.92037	70	
238.83044	72	
238.94105	162	
239.07502	144	
240.04279	76	
240.94024	2404	
240.96338	78	
241.94196	1740	
241.98595	74	
242.01777	72	
242.94178	5416	1+
243.88354	86	
243.96415	76	
244.13851	80	
244.55172	88	
244.93912	1148	1+
245.44442	68	
245.89790	76	
246.86115	96	
246.97339	198	
247.87497	94	
248.83613	194	1+
250.04485	76	
250.39443	82	
250.94543	136	
251.85197	72	
252.07427	78	
252.93106	100	
253.11635	78	
254.09390	68	
254.91486	102	
255.79814	82	
255.91575	84	
256.85586	70	
256.90081	232	
258.89041	90	
259.23832	84	
259.91278	70	
261.83977	122	
262.88633	70	
262.93241	70	
263.05969	84	
263.07789	72	
263.33904	84	
264.91748	84	
265.06727	88	
265.43155	72	
265.94573	72	
266.85751	70	
266.88785	84	
267.01204	106	
268.90380	72	
268.95786	214	
268.97794	74	
269.06863	80	
269.21974	76	
269.91934	150	
270.85196	80	
271.85859	304	1+
272.43655	88	
272.82213	70	
273.66443	80	
274.90354	82	
274.92719	74	
275.12453	90	
276.84718	70	
276.85872	74	
277.85645	88	
277.96912	68	
278.83831	132	
278.90825	186	1+
279.09147	1266	1+
279.84874	70	
281.97135	68	
282.27839	188	
283.07174	74	
284.29243	274	
284.87787	78	
285.29522	212	
285.86358	116	
286.18292	76	
286.85209	72	
287.19759	72	
287.85901	120	
287.88707	90	
288.86688	88	
289.86104	68	
290.88448	102	
291.81691	76	
292.81123	116	
293.06543	142	
293.84652	106	
293.99617	76	
294.02382	68	
294.87241	70	
295.65791	76	
297.79609	70	
297.92943	80	
300.80941	158	
301.05346	82	
302.37776	88	
303.03181	72	
303.10833	82	
306.77105	82	
306.81189	72	
306.87403	76	
307.80394	76	
307.87571	94	
308.86507	70	
308.89081	68	
310.90524	82	
312.86578	70	
313.84123	116	
317.13730	68	
317.80433	84	
318.87570	76	
321.75472	86	
321.82091	70	
322.87448	68	
327.07151	90	
END IONS

###FS:    #m/z: 340.94024 #charge 1+
###MS: 105
###MSMS: 107
BEGIN IONS
TITLE=Cmpd 80, +MS2(340.9402), 28.0-35.0eV, 2.3min #107
RTINSECONDS=138.034
SCANS=105,107
PEPMASS=340.94024	655406
CHARGE=1+
187.98968	80	
190.94602	70	
191.95487	68	
192.92829	102	
206.92479	82	
206.95085	72	
208.02468	94	
208.95894	112	
210.93593	70	
210.95712	70	
211.87620	184	1+
212.86084	76	
213.93901	898	1+
215.89471	92	
215.93855	110	
216.88664	172	1+
217.94100	90	
218.87542	72	
221.09014	78	
221.96207	74	
226.94647	136	
226.96200	72	
227.10273	68	
227.38757	70	
228.93394	184	
230.88772	644	1+
230.99401	82	
231.94871	588	1+
232.40312	90	
235.87727	82	
235.89457	132	
237.92029	70	
238.83473	168	1+
239.21392	74	
239.43989	82	
240.84128	316	1+
240.94175	82	
241.95460	78	
242.75974	80	
243.21457	70	
243.83051	184	
243.87218	110	
244.00893	82	
244.86221	126	
244.95325	76	
244.96962	80	
245.84721	80	
246.92662	90	
246.94990	126	
248.85406	78	
248.94888	92	
249.89739	78	
249.96276	186	
250.89602	94	
250.96065	86	
251.84028	80	
251.87544	84	
253.96265	752	1+
254.91466	84	
254.93824	90	
254.96645	642	1+
255.78582	70	
255.91287	72	
255.98823	80	
256.85427	198	
256.89349	122	
256.91159	128	
256.94420	92	
256.97864	94	
257.85631	74	
258.84858	366	
259.83154	72	
259.85578	214	
259.89489	76	
259.92151	96	
259.95872	68	
260.83588	472	1+
260.85062	132	
260.95420	68	
262.90681	70	
263.05265	80	
264.07522	80	
265.02006	118	
266.84772	94	
268.83580	104	
268.90362	72	
269.10062	102	
269.91550	74	
271.83712	72	
271.87196	70	
272.35767	86	
272.43921	130	
272.88563	120	
272.89754	106	
272.97318	192	
273.09590	84	
273.84967	86	
273.86735	70	
274.86592	76	
275.41793	114	
275.85949	144	
276.85910	302	
276.96714	76	
277.09174	70	
277.84209	888	1+
277.86217	422	
277.91577	90	
278.01020	204	1+
278.16769	78	
278.84536	764	1+
278.87696	70	
279.93411	74	
280.11270	76	
280.83729	72	
281.05346	140	
281.08372	96	
282.09335	70	
282.44374	86	
285.75300	74	
286.14969	84	
288.83664	84	
290.85540	72	
290.88426	84	
291.90094	72	
292.90033	94	
294.06978	74	
294.43845	84	
294.85170	80	
296.03777	78	
296.85918	124	
297.86780	68	
297.88712	70	
297.94376	72	
298.30887	74	
299.36810	80	
299.87333	168	
300.04622	72	
302.17284	70	
303.03976	98	
303.44616	98	
303.79316	72	
303.91703	78	
306.43325	74	
306.99898	70	
307.87978	88	
309.83025	80	
310.87508	124	
310.88908	106	
311.85760	112	
311.87637	92	
314.89556	72	
317.83933	72	
320.16623	70	
320.85693	74	
326.40438	78	
326.90275	100	
328.81049	82	
329.06185	74	
332.87592	82	
336.48272	110	
340.78532	80	
342.92615	92	
345.89263	72	
END IONS

###FS:    #m/z: 363.95635 #charge 1+
###MS: 105
###MSMS: 108
BEGIN IONS
TITLE=Cmpd 81, +MS2(363.9564), 28.0-35.0eV, 2.4min #108
RTINSECONDS=138.807
SCANS=105,108
PEPMASS=363.95635	303110
CHARGE=1+
52.60874	92	
120.24073	90	
189.86132	318	
191.86025	206	
200.94798	116	
207.87132	144	
208.94252	148	
209.94372	796	1+
210.36917	82	
210.88194	170	
212.87971	518	1+
213.94061	76	
214.89252	152	
218.91240	210	
222.95144	242	
223.95535	176	
224.88761	102	
224.94830	730	1+
225.88868	284	1+
226.07848	84	
226.94719	4084	1+
227.93112	214	
228.01847	106	1+
228.84161	86	
228.94196	5358	1+
230.88956	1450	1+
232.01604	82	
232.14678	88	
232.89553	94	
234.96354	94	
236.63234	86	
237.94128	76	
240.08058	78	
240.93970	394	
240.96290	234	
241.82270	86	
241.83802	86	
241.94152	670	
242.94135	1310	1+
244.81658	92	
244.83949	110	
244.95756	1926	
245.03795	122	
245.94656	222	
246.90343	108	
246.95288	2750	1+
247.43831	106	
248.03738	78	
248.80103	140	
248.89937	454	
249.09927	134	
250.89633	74	
251.03825	80	
251.07387	136	
251.90085	102	
253.08649	114	
253.83185	88	
253.90800	80	
254.05112	86	
258.83888	76	
258.97630	162	
260.09922	86	
260.83707	124	
260.96825	148	
262.96832	116	
264.10450	96	
264.83464	86	
264.96340	122	
265.07994	142	1+
265.97354	84	
266.42982	84	
266.81372	266	1+
267.97136	370	
268.80226	140	
268.96329	744	1+
269.79538	202	1+
269.81134	86	
269.86496	88	
269.96907	536	1+
270.82796	80	
271.91994	194	
272.86853	88	
272.91676	84	
273.46318	76	
274.87616	102	
275.80590	182	1+
276.85733	108	
278.84942	126	
279.09618	82	
279.48838	128	
279.84953	92	
280.80049	122	
281.33478	78	
281.85155	78	
282.79141	132	
283.84954	182	
284.82867	198	
284.86351	126	
284.98393	88	
285.85393	92	
285.89360	202	1+
286.06872	94	
286.78985	82	
286.81264	136	1+
286.91076	82	
287.05408	94	
288.35363	96	
289.86215	272	1+
290.39854	100	
290.78185	90	
290.89481	78	
292.42175	88	
293.06881	78	
293.10971	106	
294.88333	78	
297.11610	94	
298.42380	88	
298.80122	1000	1+
299.12928	136	
299.41076	92	
300.89777	90	
301.80296	184	
301.85980	446	1+
301.88014	112	
302.80062	154	
303.80498	138	
303.85710	270	1+
306.88395	128	
307.43374	82	
308.98147	106	
309.79992	96	
309.88383	118	
311.53995	92	
311.76539	88	
311.82180	76	
312.85923	74	
315.93565	76	
316.12795	90	
316.87291	80	
316.92743	86	
317.81232	126	
318.38478	82	
318.81001	180	1+
318.89533	84	
318.93423	142	
320.81439	264	1+
321.81749	198	1+
321.86221	118	
321.88222	96	
322.92940	122	
324.82335	100	
326.87389	174	
328.27852	80	
328.82554	98	
328.95600	170	
330.81493	134	
333.58568	98	
333.89791	102	
333.93300	96	
336.94503	114	
337.94334	76	
339.13894	86	
340.17577	78	
340.93267	168	
342.83031	80	
344.87536	96	
349.75877	76	
352.93702	80	
354.78952	124	
354.98769	116	
356.87638	80	
358.95155	158	1+
362.17102	92	
365.71303	80	
366.28351	90	
367.89760	88	
END IONS

###FS:    #m/z: 322.92963 #charge 1+
###MS: 109
###MSMS: 110
BEGIN IONS
TITLE=Cmpd 82, +MS2(322.9296), 28.0-35.0eV, 2.4min #110
RTINSECONDS=142.517
SCANS=109-110
PEPMASS=322.92963	2140180
CHARGE=1+
89.28492	78	
178.93900	70	
189.99028	70	
196.08575	72	
196.97892	82	
197.96424	78	
198.87906	70	
200.83466	68	
201.04349	132	
201.06169	88	
205.95206	108	
205.97169	134	
206.91556	78	
207.04110	76	
209.94295	76	
211.90174	70	
212.86956	70	
213.93909	72	
214.02931	68	
215.84880	68	
219.05743	86	
219.99230	76	
220.88299	80	
221.06645	78	
221.94550	68	
222.14471	80	
222.95236	132	
223.95955	68	
223.97905	74	
224.00927	76	
224.81231	74	
224.94654	82	
226.83250	70	
227.11394	74	
228.91642	82	
231.02942	68	
231.91149	192	1+
234.99012	74	
235.81312	68	
235.87918	70	
236.00578	78	
237.94690	90	
238.25752	80	
238.88162	74	
238.89450	68	
238.93852	260	
238.96701	80	
239.05813	102	
240.07963	124	
240.22914	92	
240.74115	70	
240.94030	1950	
241.05514	80	
241.07882	70	
241.87603	84	
241.94204	2050	
242.94094	5752	1+
243.22213	84	
243.83378	68	
244.82626	94	
244.94026	1742	
244.96690	80	
246.82517	76	
246.95686	82	
246.97569	182	
247.89041	96	
248.82797	118	
248.87363	82	
250.67625	94	
252.10568	68	
252.87023	94	
254.09404	80	
254.12150	70	
255.03042	68	
256.37528	70	
256.82588	94	
257.90137	76	
258.83754	146	
258.85129	134	
260.82993	278	1+
260.84479	124	
260.96137	130	
261.88035	88	
261.91220	86	
262.43504	92	
263.06395	68	
263.83558	84	
264.80150	74	
264.91135	74	
267.80260	100	
267.83140	74	
268.96405	70	
269.04439	92	
269.41318	100	
269.86422	68	
270.13105	116	
270.80964	90	
271.16375	76	
271.55191	86	
271.80473	136	
271.84612	146	
272.92953	86	
274.08296	80	
274.79644	124	
275.91949	86	
276.07657	70	
276.84431	120	
278.84400	112	
279.08989	1112	1+
281.24820	96	
282.88343	94	
282.97467	82	
283.06871	146	
283.96834	74	
284.01037	92	
284.26690	72	
284.29243	572	
284.80342	70	
284.86332	86	
286.39294	114	
286.44478	104	
286.85886	76	
288.85394	200	1+
289.78387	94	
290.81303	70	
291.80539	124	
291.85972	112	
293.06640	86	
293.40293	102	
294.14169	74	
294.36893	98	
294.87260	68	
295.83313	102	
299.05733	92	
299.41305	90	
302.75359	82	
304.81724	68	
305.87239	72	
307.09774	98	
307.80044	170	1+
308.87694	120	
309.91649	104	
311.24092	68	
311.86304	120	
313.87195	72	
320.17495	88	
320.75768	86	
321.89996	72	
322.77900	94	
323.00701	72	
323.24315	72	
324.75950	72	
324.82573	74	
325.48767	72	
326.84252	90	
327.12925	70	
END IONS

###FS:    #m/z: 340.94017 #charge 1+
###MS: 109
###MSMS: 111
BEGIN IONS
TITLE=Cmpd 83, +MS2(340.9402), 28.0-35.0eV, 2.4min #111
RTINSECONDS=143.29
SCANS=109,111
PEPMASS=340.94017	771320
CHARGE=1+
190.93096	72	
191.95426	166	
192.92513	212	1+
196.88767	96	
203.88170	90	
206.97752	78	
207.87435	74	
208.95833	86	
208.98222	76	
210.93412	84	
212.87857	192	1+
213.93777	636	1+
215.88522	106	
219.03375	74	
219.97975	86	
220.96066	80	
223.93453	94	
223.95926	96	
223.97354	78	
224.95870	114	
226.84734	80	
230.56862	98	
230.89032	160	
231.88879	406	1+
231.95113	520	1+
232.89120	256	1+
233.94941	268	
235.09529	74	
236.90810	78	
237.09538	106	
237.13138	74	
238.88419	144	
239.86484	92	
239.88839	84	
240.83524	100	
240.88710	120	
240.95981	136	
241.84093	278	
242.84185	116	
242.94300	96	
243.83411	244	
243.88376	88	
244.44600	104	
244.83244	128	
244.95703	142	
245.82047	82	
245.96859	76	
246.85223	198	
249.03763	112	
249.09827	80	
249.88791	78	
249.96112	104	
250.03325	74	
251.02836	86	
251.10449	76	
251.96304	192	1+
254.87042	114	
254.90882	106	
254.96742	476	1+
255.79679	154	1+
255.88336	86	
255.89882	90	
256.35391	92	
256.87903	92	
257.83241	84	
257.90047	118	
258.84689	152	
259.00336	86	
259.85258	220	
259.95868	140	
260.83333	1044	1+
260.89158	102	
260.96111	88	
261.88301	144	
261.90040	78	
262.88862	76	
262.92862	78	
263.94109	72	
263.98137	86	
267.09450	76	
268.83918	228	
270.05632	78	
270.83165	76	
272.87878	72	
273.79364	132	
273.85350	76	
273.87384	86	
274.85717	144	
274.87382	76	
275.90254	90	
276.85586	430	
277.86331	490	
277.92778	214	1+
277.93871	72	
278.28249	76	
278.84488	1528	1+
279.96817	98	
280.88578	100	
281.05076	72	
281.88988	154	
281.92198	76	
283.02601	88	
283.83848	80	
283.85943	72	
284.44908	90	
285.42520	80	
287.07698	106	
287.84723	114	
288.02270	98	
288.84397	102	
290.01159	74	
290.14364	90	
290.81535	78	
293.39874	100	
293.87415	76	
294.43207	78	
294.86628	338	1+
295.83098	88	
295.88402	188	
297.78573	72	
298.03569	92	
300.06969	80	
300.87859	92	
301.87177	142	
301.93800	74	
302.76461	90	
302.86279	130	
302.94337	154	
303.86100	86	
304.86828	74	
305.82337	90	
306.89143	78	
307.81279	88	
307.90100	74	
308.29410	116	
309.02674	86	
309.89498	82	
312.86144	72	
313.87868	80	
316.10594	78	
316.87039	98	
318.87147	72	
318.93928	100	
318.96779	74	
319.17169	76	
320.59282	86	
320.90073	76	
321.75459	90	
321.84710	76	
322.91001	80	
322.99367	72	
324.89280	140	
326.31676	76	
328.80139	80	
328.84208	76	
333.92010	78	
338.82279	116	
340.89956	86	
341.27269	82	
341.78766	78	
342.20078	80	
343.90653	74	
344.70677	80	
END IONS

###FS:    #m/z: 363.95617 #charge 1+
###MS: 109
###MSMS: 112
BEGIN IONS
TITLE=Cmpd 84, +MS2(363.9562), 28.0-35.0eV, 2.4min #112
RTINSECONDS=144.062
SCANS=109,112
PEPMASS=363.95617	342224
CHARGE=1+
111.41440	74	
167.30041	78	
189.86213	134	
191.86022	100	
195.89963	100	
196.88408	88	
207.87418	78	
207.92735	88	
207.95289	118	
208.93802	98	
209.94421	690	
210.87985	326	1+
212.87969	638	
214.11507	78	
214.86673	80	
216.67919	78	
218.02966	90	
218.90992	84	
222.95332	346	
223.95440	180	
224.94944	686	1+
224.96554	318	1+
225.96567	214	1+
226.88760	152	
226.89828	130	
226.94715	5394	1+
227.23053	78	
227.93253	240	
228.89586	242	
228.94245	4862	1+
230.89025	1122	1+
231.83105	82	
232.88173	262	1+
234.95622	76	
236.01315	74	
236.84328	122	
236.94087	98	
238.89496	84	
238.94473	74	
240.81875	216	
240.83393	108	
240.93922	358	
240.96185	360	1+
241.93964	1918	1+
242.02140	74	
242.94211	1298	1+
243.83303	180	1+
243.98006	94	
243.99662	120	
244.95749	3568	1+
245.93880	222	
246.00911	84	
246.95241	2888	1+
247.38801	98	
248.80527	138	
248.84146	166	
248.90187	576	
248.95962	112	
249.08668	114	
249.80461	122	
250.89837	198	1+
250.94927	132	
250.97111	260	
251.79640	104	
251.94763	114	
253.90416	142	
255.19931	76	
255.84089	82	
255.95705	80	
257.03248	76	
257.08482	136	
258.84294	176	1+
258.88908	214	1+
260.83197	280	1+
260.97019	158	
262.05917	76	
263.39890	90	
263.85919	76	
265.06357	74	
265.08924	180	
265.16726	74	
266.81673	186	
266.84858	98	
266.91588	86	
267.81254	204	
267.97205	432	1+
268.79988	142	
268.83928	146	
268.95250	216	
269.04667	92	
269.08257	78	
269.84447	84	
269.96858	692	1+
270.00207	84	
270.11110	82	
270.35941	86	
271.82090	76	
271.86019	130	
271.91645	96	
273.11599	78	
273.90997	86	
274.55053	124	
274.82355	80	
274.97825	78	
276.84745	130	
277.84210	74	
277.89931	90	
278.79508	138	
278.84382	364	1+
278.93025	84	
280.91177	88	
281.79676	140	
282.79351	132	
282.84535	244	1+
282.87397	146	1+
283.78857	78	
283.95426	82	
283.97990	204	1+
284.05360	98	
284.81916	182	1+
285.41905	80	
287.87232	74	
288.83820	100	
289.88065	94	
290.79251	82	
290.80711	82	
290.88001	74	
291.81686	94	
291.86330	82	
292.85759	350	1+
293.11363	132	
293.92051	150	
294.97189	86	
295.38948	92	
295.40405	90	
296.87118	76	
297.80459	144	
298.80649	528	1+
299.36619	98	
300.80057	436	1+
301.86222	426	1+
302.10466	74	
303.80379	74	
303.85510	482	1+
307.87855	142	
308.39050	76	
310.87395	328	1+
311.12507	132	
316.81290	246	
317.81896	144	
318.81198	84	
319.87407	86	
321.82086	108	
322.92875	98	
323.06961	88	
323.82943	172	
323.87936	86	
325.88859	162	
327.41813	80	
328.31164	86	
332.87296	92	
333.29419	102	
334.88577	86	
335.05863	74	
336.01840	140	
337.87646	84	
338.98550	80	
340.13958	82	
340.94154	290	1+
341.60621	86	
342.90420	202	
344.17538	78	
345.18815	124	
346.87128	90	
349.04470	84	
349.76392	100	
351.33096	116	
351.79380	80	
351.94565	84	
355.19433	86	
367.83878	90	
368.77166	74	
END IONS

###FS:    #m/z: 322.92956 #charge 1+
###MS: 113
###MSMS: 114
BEGIN IONS
TITLE=Cmpd 85, +MS2(322.9296), 28.0-35.0eV, 2.5min #114
RTINSECONDS=147.744
SCANS=113-114
PEPMASS=322.92956	2335354
CHARGE=1+
105.83385	88	
152.87841	76	
191.92779	76	
193.87877	88	
194.97279	72	
196.88780	68	
197.01868	74	
198.72322	72	
200.89630	80	
201.04005	74	
203.96445	74	
208.85786	72	
208.87913	74	
212.96660	74	
215.88628	76	
215.93160	78	
216.89607	66	
220.87661	72	
221.02425	78	
222.89301	154	
223.95636	140	
224.89489	78	
224.93561	82	
226.88046	76	
227.95450	78	
228.85214	80	
229.19472	74	
229.93327	72	
230.04099	90	
230.84805	78	
232.89775	192	1+
234.83742	72	
235.02563	72	
235.88891	102	
236.01705	88	
236.86844	66	
236.88982	244	1+
237.10296	90	
237.93635	108	
238.80181	94	
238.88155	70	
238.93743	316	
239.78983	82	
239.80275	88	
240.94064	2588	
241.82831	68	
241.91847	68	
241.93906	8356	1+
242.00246	74	
242.84718	68	
242.85725	66	
242.94141	6006	1+
243.13473	70	
243.95762	100	
244.82136	72	
244.91841	80	
244.93973	1580	
245.84736	68	
245.87066	98	
245.88793	72	
246.98859	74	
248.88977	68	
249.38536	98	
249.93453	90	
250.90588	72	
251.07992	122	
251.83636	76	
252.04309	86	
253.92208	88	
254.79792	220	1+
254.86791	156	
256.25748	74	
256.85979	78	
257.89758	74	
258.83296	134	
260.83759	164	1+
262.13076	80	
262.83044	104	
263.39864	70	
264.40617	78	
266.85238	98	
266.89189	68	
267.15866	70	
267.85615	188	1+
268.95772	88	
270.14142	92	
270.90056	78	
271.89424	66	
272.32508	74	
272.34343	72	
274.79501	86	
274.91406	80	
274.95155	92	
276.99742	66	
277.06916	74	
278.84394	166	
278.87029	66	
278.92600	72	
279.09189	978	1+
279.85750	100	
279.91544	112	
280.11042	88	
280.26260	76	
280.82201	70	
281.05055	90	
281.97580	70	
282.87987	88	
283.06514	90	
283.36706	78	
283.92318	86	
284.13866	78	
284.22102	80	
284.29264	626	1+
284.87024	114	
285.86541	76	
286.02406	78	
286.07300	80	
286.12902	76	
286.14775	114	
287.19540	80	
288.87933	88	
289.16765	78	
289.87973	74	
290.06008	72	
290.82775	68	
291.36819	66	
291.79412	130	
291.80858	82	
291.86529	88	
291.97447	94	
292.26386	66	
293.79619	76	
294.82872	72	
297.78756	80	
299.06237	76	
299.78115	72	
303.94267	94	
304.09898	74	
306.88251	76	
307.08285	78	
308.88213	98	
309.89497	68	
310.92714	66	
315.09168	68	
315.92065	76	
318.15036	72	
320.18632	72	
320.84117	68	
320.99514	70	
321.73905	70	
322.42234	96	
322.76644	68	
322.99136	84	
323.11940	66	
323.88168	78	
324.86364	72	
324.94073	84	
325.31974	82	
327.85604	80	
END IONS

###FS:    #m/z: 340.94032 #charge 1+
###MS: 113
###MSMS: 115
BEGIN IONS
TITLE=Cmpd 86, +MS2(340.9403), 28.0-35.0eV, 2.5min #115
RTINSECONDS=148.516
SCANS=113,115
PEPMASS=340.94032	826234
CHARGE=1+
190.94727	94	
191.01537	86	
192.93074	116	
193.93332	74	
197.87772	76	
197.90543	80	
197.92808	82	
197.96086	140	
199.00908	112	
205.97004	74	
208.95646	134	
210.93833	140	
212.87697	326	1+
213.93835	410	1+
215.10938	86	
215.88812	98	
215.91902	86	
215.93802	210	
216.94151	84	
223.96044	132	
224.10374	84	
225.86093	92	
226.90082	82	
227.83868	310	1+
230.88830	76	
231.38242	86	
231.88765	118	
231.94829	774	1+
233.85835	80	
233.89353	114	
235.07495	76	
235.89255	84	
235.92267	160	1+
237.86002	78	
238.89754	80	
239.90367	74	
240.86597	114	
240.95260	76	
241.12813	86	
241.84504	402	1+
242.83138	76	
243.82861	196	
243.84005	122	
243.86818	286	1+
243.88174	90	
244.96457	74	
245.90143	102	
246.04175	84	
246.60638	110	
248.03570	78	
248.89837	130	
248.95784	442	1+
249.04796	202	
249.53271	86	
250.99148	138	
252.10864	76	
253.83522	136	
254.96608	548	1+
255.07638	112	
256.85712	80	
256.91254	90	
256.96223	226	
257.08630	98	
257.85104	174	
258.84761	726	1+
258.88039	82	
258.91199	78	
258.96354	98	
259.91420	88	
260.83446	370	
261.84084	218	
262.06717	82	
262.92622	118	
264.07262	138	
264.83567	82	
264.96532	100	
265.02156	170	
266.56073	88	
268.83769	210	
268.94697	148	
269.84344	132	
270.82981	278	
270.88510	98	
270.90032	84	
272.79537	74	
272.84632	126	
272.91857	136	
272.93354	248	
272.96131	84	
274.86384	76	
274.89367	76	
275.13094	76	
275.86006	82	
276.10128	76	
276.19909	82	
276.85670	346	
277.85662	196	
277.88966	90	
278.84626	1404	1+
279.08801	84	
279.94550	88	
280.04630	92	
280.82199	102	
280.88635	80	
280.93763	188	
281.05052	76	
282.87600	190	1+
283.03659	74	
283.57176	78	
283.83158	196	1+
286.84384	86	
287.35374	78	
288.13500	86	
288.93303	82	
289.78707	140	
290.41529	82	
290.86728	214	1+
291.01006	104	
293.88272	98	
294.88268	160	1+
294.90647	74	
294.95500	80	
295.85430	100	
295.86694	192	1+
297.97529	126	
299.05937	108	
299.80640	140	
299.85341	102	
300.87730	154	
302.86077	74	
302.93953	78	
303.86504	104	
303.90865	102	
304.90012	74	
305.91533	80	
307.15569	82	
307.99573	78	
309.79348	82	
309.87342	96	
309.91682	80	
309.96700	80	
310.88257	134	
311.87397	106	
313.38505	78	
313.84100	108	
314.36814	90	
316.06211	82	
320.24337	74	
320.88723	94	
321.17777	84	
322.23724	78	
322.85272	86	
322.89410	84	
329.16884	84	
329.77279	74	
330.81272	108	
332.90222	74	
335.08994	78	
335.17969	82	
336.94461	80	
338.95353	86	
340.05786	80	
340.25733	78	
340.83735	82	
341.90148	74	
346.04400	80	
END IONS

###FS:    #m/z: 363.95634 #charge 1+
###MS: 113
###MSMS: 116
BEGIN IONS
TITLE=Cmpd 87, +MS2(363.9563), 28.0-35.0eV, 2.5min #116
RTINSECONDS=149.288
SCANS=113,116
PEPMASS=363.95634	382426
CHARGE=1+
144.63908	92	
189.86160	240	
191.85897	226	
205.96794	80	
207.94486	78	
209.94293	718	1+
210.88572	126	
211.88371	78	
211.90271	88	
212.87871	584	1+
214.89917	94	
215.14034	88	
222.95134	230	
224.94968	878	1+
225.88479	110	
226.94759	5774	1+
227.14471	120	1+
227.87680	90	
227.93100	330	
228.02408	114	
228.39414	94	
228.83463	86	
228.89344	124	
228.94183	5016	1+
229.89718	94	
230.88851	1768	1+
232.07199	80	
232.88206	120	
233.41153	98	
234.88205	80	
235.87566	96	
236.97442	84	
237.93437	178	1+
238.82760	128	
239.07390	186	
240.93967	612	
240.96407	78	
241.90122	78	
241.94037	532	
242.13221	112	
242.86062	90	
242.94125	1448	1+
242.95942	250	1+
243.83972	92	
244.95706	3576	1+
245.94100	360	
246.95266	2996	1+
248.89977	462	
248.95463	134	
249.03891	180	
249.79970	110	
249.95560	82	
250.08405	82	
250.37534	92	
250.79181	82	
250.89583	172	
250.97002	144	
251.01671	82	
252.07015	82	
252.94633	106	
253.90453	156	
253.92954	86	
254.86571	140	
256.80064	180	1+
257.07073	132	
258.89593	134	
259.09804	92	
259.96777	286	1+
260.87391	78	
260.97054	240	1+
261.40562	86	
261.87223	82	
262.83495	212	1+
262.96810	98	
263.09181	80	
264.82450	108	
264.86976	110	
264.96621	114	
265.86160	86	
265.97483	110	
266.84953	162	
266.86665	112	
267.97292	672	1+
268.80325	134	
268.84256	120	
268.95946	308	
269.96746	728	
270.09378	98	
270.83719	204	1+
270.86519	150	
271.38566	102	
271.40600	84	
271.91862	186	
272.84496	208	1+
272.87286	114	
273.46713	106	
274.80792	178	1+
275.39559	84	
275.41411	82	
276.84774	102	
278.09313	118	
278.80032	134	
278.84269	156	
278.91754	102	
279.10106	128	
279.81099	90	
279.87208	92	
280.79152	170	
280.84025	238	1+
282.79431	238	1+
283.08384	88	
283.85205	128	
283.87766	84	
283.90292	106	
284.79918	80	
284.82829	86	
285.88365	204	1+
285.94622	98	
286.98122	84	
287.15799	92	
287.38082	94	
288.79634	82	
289.85253	80	
293.06663	124	
293.11070	108	
293.85540	86	
293.87850	116	
293.91831	94	
295.85594	120	
296.81079	154	
296.85120	86	
297.38711	86	
297.80869	186	
298.80256	800	1+
298.82199	152	
299.82742	122	
300.80380	466	1+
301.86055	478	1+
303.86036	126	
304.85978	88	
305.94130	80	
306.65043	96	
307.14809	102	
308.86491	132	
310.87666	224	1+
311.14123	84	
312.81148	242	1+
313.81264	194	1+
315.90711	78	
316.81747	188	
317.82772	138	
318.43703	100	
319.23790	82	
319.94408	188	1+
320.14004	94	
320.81891	116	
321.80525	88	
321.86670	102	
321.89124	84	
322.92597	118	
324.89640	114	
324.94975	84	
325.84319	110	
326.16362	88	
326.87447	408	1+
326.88721	82	
327.87995	284	1+
329.26887	90	
330.82044	90	
331.86581	78	
334.31719	88	
340.93796	190	
343.08966	82	
350.92320	80	
360.16159	92	
360.95898	100	
362.76459	130	
362.94252	100	
363.90672	92	
365.38179	88	
365.84181	94	
368.11670	82	
END IONS

###FS:    #m/z: 507.84485 #charge 1+
###MS: 117
###MSMS: 118
BEGIN IONS
TITLE=Cmpd 88, +MS2(507.8449), 28.2-35.2eV, 2.6min #118
RTINSECONDS=152.947
SCANS=117-118
PEPMASS=507.84485	107028
CHARGE=1+
193.86278	148	
196.01757	322	
210.02837	116	
214.88728	252	1+
224.97732	114	
228.03630	116	
232.89575	716	1+
234.89311	114	
240.08058	116	
248.88221	222	1+
250.90994	162	
251.93278	148	
252.07883	182	
252.12686	120	
255.90171	268	1+
258.87446	152	
259.86142	112	
263.84676	170	1+
265.40657	154	
266.16392	194	1+
267.79016	136	
271.38685	138	
272.85225	346	1+
274.85582	154	
275.84940	134	
276.81376	154	
285.85524	120	
287.85509	990	1+
287.93551	114	
289.88586	146	
289.89998	138	
290.03484	174	1+
290.87454	376	1+
291.88010	280	1+
293.78061	134	1+
293.87076	478	1+
296.82272	114	
296.85067	136	
296.91491	118	
297.84263	114	
298.85312	280	
299.87742	146	1+
301.84791	126	
302.86000	278	
303.80704	210	
303.86790	460	
305.86106	990	1+
305.90981	254	1+
306.12904	122	
306.81171	236	1+
306.94477	110	1+
307.85055	130	
307.88679	542	
308.14429	596	
308.83881	140	
308.87178	1468	1+
308.88709	264	
309.15067	1104	1+
309.81671	164	
310.15722	758	1+
310.80699	136	
310.84709	134	
310.88854	132	
310.91625	210	
311.88302	1454	1+
312.35340	110	
312.81695	190	1+
314.86132	658	1+
316.84621	124	
316.86878	134	
319.37813	194	1+
322.85604	146	
323.87266	294	
324.86688	190	
325.89744	238	
326.85161	150	
326.88149	2138	1+
326.92530	180	1+
327.75454	136	
328.81866	172	
328.87923	330	1+
330.16059	128	
330.87577	146	
332.87165	576	1+
333.77319	282	1+
334.85564	198	1+
335.81552	218	1+
335.83754	122	
337.87640	584	1+
341.78195	276	1+
343.87239	280	
344.01503	132	
345.82606	204	
347.75060	112	
347.77465	494	1+
347.84777	120	
348.07021	174	
348.85415	132	
348.91658	122	
349.19962	130	1+
349.75664	730	1+
349.83455	270	1+
350.79661	136	
351.03648	146	1+
351.88282	126	
352.78952	224	1+
352.84740	376	1+
353.82463	142	
353.85114	328	1+
355.76638	144	
355.88456	438	1+
357.84819	112	
360.77476	168	1+
363.53022	130	
364.84504	164	
365.73227	244	1+
365.79853	238	1+
366.18953	206	1+
366.84314	146	
367.76872	256	1+
368.84113	110	
368.89968	168	
369.83721	816	1+
370.03425	130	
370.48144	122	
370.79799	272	1+
371.10672	146	1+
371.83414	200	
371.85388	152	
372.78307	356	1+
372.80924	134	
372.82750	410	1+
373.80883	576	1+
373.83080	306	1+
374.81339	412	1+
376.80592	126	
376.88274	148	
377.87851	146	
378.36975	126	
378.81815	124	
378.88434	126	
381.84158	504	1+
383.78172	118	
384.75143	128	
384.82841	142	
384.85185	322	
385.78092	126	
385.84677	168	
386.80697	120	
386.84867	166	
387.84763	564	1+
388.04114	156	1+
388.27402	110	
389.20418	120	
389.84001	194	
390.78307	356	1+
390.83984	450	
391.75345	206	1+
391.84294	312	
392.06830	138	
392.82445	1540	1+
393.87264	160	1+
393.90771	238	1+
394.73681	164	1+
394.84700	172	1+
395.77485	128	
397.79930	116	
398.72068	408	1+
399.84870	722	1+
400.76067	250	1+
401.84366	130	
402.82375	178	1+
403.87147	498	1+
405.17759	110	
405.76035	198	
405.77976	356	1+
405.85725	546	1+
407.74279	192	
407.81464	112	
407.86676	568	
408.75617	170	
408.85018	1522	1+
409.70990	124	
410.71481	110	
410.83526	1872	1+
411.81222	160	
412.81711	146	
413.07396	230	
413.85855	208	
414.67821	164	
415.33844	140	
417.86143	120	
421.88137	238	
422.77984	164	
422.86374	918	1+
423.77283	220	
423.79195	410	1+
423.86663	588	1+
424.77638	210	
424.79105	242	1+
425.75657	850	1+
425.81975	192	1+
426.85960	820	1+
427.73692	694	1+
428.75277	114	
428.77920	180	
428.84637	1438	1+
429.70409	110	
430.84700	204	
431.86576	514	
432.19485	160	
432.69266	134	
432.86895	254	
432.89041	164	1+
434.86140	144	
435.71462	204	1+
435.86041	142	
439.89394	180	
442.69524	204	
443.76479	130	
444.67741	190	1+
444.87162	1644	1+
445.73504	250	
445.75291	274	
445.80725	166	1+
446.71194	594	1+
446.75675	168	
446.87497	368	1+
448.72959	160	1+
448.76705	152	
448.87593	830	1+
449.79561	130	
449.87769	736	1+
450.15542	136	
450.69698	174	
450.74986	234	1+
451.68698	134	
451.86186	290	1+
451.93454	124	
453.73664	136	
453.86108	258	
457.90411	444	1+
462.88225	734	1+
463.72919	198	
465.72167	224	
465.89278	134	
467.70767	236	1+
467.88707	1754	1+
470.72846	240	
485.89673	782	1+
493.80313	214	1+
508.91500	140	
END IONS

###FS:    #m/z: 336.94529 #charge 1+
###MS: 117
###MSMS: 119
BEGIN IONS
TITLE=Cmpd 89, +MS2(336.9453), 28.0-35.0eV, 2.6min #119
RTINSECONDS=153.719
SCANS=117,119
PEPMASS=336.94529	40684
CHARGE=1+
58.97622	70	
133.55673	72	
189.86410	140	
192.89004	72	
197.86771	74	
200.87267	90	
200.88958	82	
200.95370	70	
203.93466	74	
205.91373	72	
205.94896	84	
208.88287	88	
211.94418	1976	1+
212.87749	398	1+
213.90032	146	1+
213.91390	70	
213.93771	1162	1+
215.88721	152	
216.90914	80	
217.88114	80	
217.93665	138	
222.95224	96	
222.96938	210	1+
225.36829	90	
225.42726	80	
226.89672	96	
227.85261	74	
227.95825	78	
228.49628	72	
228.53709	100	
228.89509	192	
229.88863	72	
229.95507	2308	1+
230.89021	810	1+
231.94839	978	1+
232.11888	80	
232.83586	96	
233.43959	90	
233.91480	132	
233.94702	462	1+
234.91676	78	
235.41761	96	
235.83010	74	
235.89308	92	
237.05906	72	
237.40750	82	
237.89754	82	
238.88850	72	
238.90465	84	
239.90360	82	
239.92373	88	
239.95502	78	
240.63451	88	
240.83709	454	1+
240.84980	94	
240.96422	74	
245.52596	72	
247.96741	568	
248.89766	606	1+
248.99067	114	
249.86391	80	
249.96195	776	1+
250.07025	74	
250.94796	180	
250.99326	110	
251.83453	78	
252.83368	230	1+
252.96960	1118	1+
253.08526	72	
253.35876	108	
253.38207	84	
254.91938	124	
254.96718	438	
255.82527	72	
256.80616	80	
256.86965	92	
256.90949	104	
257.94085	72	
258.84114	122	
259.85463	176	
259.94630	74	
260.83033	166	
260.86110	258	1+
261.81912	146	
261.84235	232	1+
261.93381	88	
262.95128	106	
263.02608	70	
263.40059	96	
263.83066	92	
263.93913	84	
265.02030	98	
266.84472	102	
267.43772	84	
267.84438	116	
267.86340	74	
267.95887	416	1+
268.84029	420	1+
268.88020	82	
269.87710	90	
270.84648	214	
270.97727	318	1+
271.84829	222	1+
271.91549	192	
272.95600	92	
273.89610	96	
274.85811	100	
274.87903	100	
274.91458	90	
275.41591	82	
276.03399	70	
276.46030	72	
276.85532	458	1+
276.86858	170	
277.85952	324	1+
277.88211	106	
277.93031	82	
277.96112	98	
278.11702	72	
279.05342	70	
279.83120	136	
279.96895	70	
280.11684	106	
280.85286	86	
281.83563	70	
281.91577	78	
285.84945	714	1+
285.99007	74	
288.83335	70	
289.50567	72	
290.85909	102	
291.86062	156	
292.86654	390	1+
292.99397	166	1+
293.06266	102	
293.10634	216	
293.29359	82	
293.40061	98	
294.84265	196	1+
295.06787	84	
296.64222	94	
297.09726	86	
298.79810	110	
298.90103	72	
299.05630	124	
299.87504	144	
300.06107	70	
300.61244	92	
300.95317	72	
305.88742	70	
307.11495	78	
308.46361	82	
308.86891	98	
309.00973	76	
309.81079	84	
310.82780	78	
310.88824	80	
315.92460	92	
318.19208	82	
318.87137	76	
321.78991	70	
323.32271	78	
324.89346	132	
326.05510	74	
326.85820	76	
327.00066	72	
333.11500	72	
334.82827	80	
334.86115	76	
335.75563	94	
335.84116	82	
335.87730	72	
335.94679	174	1+
336.09341	80	
336.90890	92	
339.86988	88	
341.41759	84	
END IONS

###FS:    #m/z: 359.96109 #charge 1+
###MS: 117
###MSMS: 120
BEGIN IONS
TITLE=Cmpd 90, +MS2(359.9611), 28.0-35.0eV, 2.6min #120
RTINSECONDS=154.491
SCANS=117,120
PEPMASS=359.96109	33384
CHARGE=1+
72.93514	78	
93.85305	90	
125.96938	72	
191.10354	78	
191.93616	76	
193.50640	86	
193.95736	80	
204.00727	72	
206.44825	72	
209.94353	596	
215.41440	80	
218.91177	94	
219.49161	86	
221.90170	82	
221.94198	78	
222.95186	756	1+
223.24093	76	
223.89344	164	
224.94776	426	1+
224.96944	174	1+
225.89013	228	1+
226.88363	72	
226.89717	270	1+
226.94706	3212	1+
227.86549	80	
227.92873	94	
228.94233	3078	
229.09281	72	
230.06913	76	
232.12056	82	
232.60367	90	
232.82526	130	
232.85446	106	
235.82842	88	
236.56985	88	
236.84567	142	
239.08848	82	
239.80481	90	
240.93976	588	1+
240.96176	270	
242.82238	72	
242.96061	390	1+
243.87226	84	
244.03512	78	
244.16749	74	
244.95701	1834	1+
245.89172	74	
246.95380	1248	1+
248.03573	90	
250.96643	114	
251.89687	74	
252.95456	296	
253.08902	74	
253.91997	96	
254.40163	88	
254.89715	74	
256.84711	74	
257.93902	102	
258.97558	350	1+
259.96900	82	
260.83211	106	
260.97096	278	
261.83602	76	
262.81652	146	1+
262.95228	80	
262.96642	78	
263.97894	126	
264.42800	92	
264.96976	72	
265.97574	118	
266.10184	106	
266.81337	200	
266.85152	82	
267.80851	94	
267.88791	74	
267.91618	78	
267.97310	494	
268.08868	72	
268.85259	90	
268.96032	136	
269.84459	74	
269.96836	500	1+
269.99786	78	
271.79277	90	
271.84189	228	1+
272.73076	86	
273.80032	74	
273.92679	72	
273.96686	78	
274.88379	72	
274.99025	78	
275.06980	102	
276.80316	246	1+
276.83637	244	1+
277.88113	90	
279.09972	264	
280.79148	290	1+
280.83224	252	1+
280.84368	132	
280.86338	82	
281.96740	166	
281.98366	78	
284.85714	72	
285.81129	92	
286.87366	88	
289.37646	106	
289.39949	80	
290.86023	78	
290.88628	74	
291.81295	82	
291.86674	84	
291.90717	130	
291.92613	78	
293.07498	74	
295.90053	98	
295.93428	78	
296.38834	82	
296.81228	78	
296.85703	112	
297.80162	552	1+
298.13949	72	
298.80426	486	1+
298.82472	88	
299.86553	80	
300.49988	74	
302.23943	72	
303.83575	88	
303.90850	86	
304.20415	74	
305.04001	78	
307.42498	78	
307.43999	72	
307.91386	128	
308.03993	72	
308.88413	152	
309.46715	74	
311.82633	84	
312.87024	96	
312.98362	140	1+
313.13955	104	
313.87332	86	
314.45981	82	
316.81011	94	
317.12357	236	1+
317.92287	78	
319.82598	80	
320.42820	122	
321.81807	86	
322.93757	100	
323.79768	74	
323.93233	74	
325.15919	162	
327.82164	116	
327.86235	92	
328.06712	78	
328.34307	80	
328.85259	96	
331.00013	78	
334.95705	82	
336.94460	146	
339.45127	88	
340.05306	76	
340.79175	72	
340.93937	248	
342.91015	94	
347.78435	78	
351.76623	94	
351.79352	190	1+
352.88627	84	
358.77064	134	
360.40655	78	
360.90294	96	
362.89112	88	
END IONS

###FS:    #m/z: 507.84441 #charge 1+
###MS: 121
###MSMS: 122
BEGIN IONS
TITLE=Cmpd 91, +MS2(507.8444), 28.2-35.2eV, 2.6min #122
RTINSECONDS=158.17
SCANS=121-122
PEPMASS=507.84441	92292
CHARGE=1+
196.01664	706	1+
210.03477	140	
214.88536	126	
232.89483	276	
238.06809	150	
249.96856	196	1+
250.90459	262	1+
253.09416	214	1+
256.86765	204	1+
266.16943	344	1+
266.86465	134	
267.02416	130	
273.01581	120	
273.91852	154	
275.91205	202	1+
276.88622	150	
278.83495	158	
278.86374	122	
280.82908	116	
280.99663	134	
281.85663	194	1+
282.03043	142	
283.39382	190	
284.85156	340	1+
285.85609	290	1+
287.85086	1178	
288.16503	176	
288.87016	158	
289.84934	320	1+
289.87826	548	1+
290.12890	170	
290.80872	162	1+
291.86264	170	
292.06030	144	
292.87050	218	
293.87139	332	
293.89000	124	
294.87195	240	
295.87161	124	
296.84987	294	
298.83564	144	
299.86649	244	1+
301.84874	178	
303.86434	300	
305.80819	316	1+
305.86278	1204	1+
306.05602	156	1+
306.12739	226	
306.81073	266	1+
307.86243	152	
307.88651	858	1+
308.14077	1022	1+
308.87272	346	
309.87124	164	
310.15804	258	
310.82946	168	1+
311.88411	914	1+
312.78445	142	
313.87741	250	
314.85961	824	1+
317.99896	116	
318.87153	146	
319.85496	186	
320.88373	142	
323.83837	172	
323.87423	552	1+
323.92256	158	
324.86045	118	
325.82790	246	1+
326.88556	1840	1+
327.81605	116	
328.87580	474	1+
330.82644	126	
330.87853	154	
331.88876	354	
332.87517	250	
333.85191	288	1+
335.88119	138	
336.78340	124	
337.84642	140	
337.87377	436	1+
338.79333	120	
340.83299	240	1+
340.88730	182	
343.79764	124	
343.88064	134	
344.80737	196	1+
345.75872	184	
346.17249	154	1+
347.76060	288	
347.78989	310	
347.83149	162	
347.86203	120	
348.75542	354	1+
348.79131	224	
348.84648	124	
348.88333	136	
349.17496	172	1+
349.79663	128	
350.80042	208	
350.83959	256	1+
350.88411	500	1+
351.77057	122	
351.81975	164	1+
352.12694	122	
352.79503	298	1+
353.84903	278	1+
353.91033	276	1+
355.84958	240	1+
355.87798	172	
356.03077	142	
357.82347	128	
358.07421	116	
359.84144	172	1+
360.80867	222	1+
364.85959	164	
365.78760	506	1+
365.84084	464	1+
366.09077	132	
366.84180	352	1+
367.05255	132	
367.71386	208	
367.73280	122	
367.76610	610	1+
368.80394	356	1+
368.89716	170	
369.23603	130	
369.83582	552	1+
370.87448	156	
371.80511	158	
371.82877	230	
372.03684	128	
372.78322	428	1+
373.83015	136	
373.90811	198	
374.73081	118	
374.81916	188	
374.92208	138	
375.81658	158	
376.81076	122	
378.88352	138	
380.77776	134	
381.72416	150	
381.83162	258	1+
382.71880	276	1+
383.79344	120	
384.85318	566	1+
385.77813	414	1+
386.85281	136	
387.84619	314	
388.80124	136	
388.84564	276	
389.20022	146	
389.71338	130	
389.83443	718	1+
389.85194	160	
390.72853	126	
390.77888	142	
391.80129	150	
392.73120	258	1+
392.82331	956	1+
394.80755	194	1+
394.86198	120	
397.72404	330	1+
399.84719	484	1+
401.80247	116	
402.81517	150	
402.86552	160	
403.78242	164	
403.87049	616	1+
405.74939	160	
405.77245	226	
405.86868	478	
406.85397	174	
407.86687	464	
408.84921	1194	1+
409.72255	168	
409.87261	128	
410.83639	2060	1+
411.86256	162	
412.80189	134	
412.84008	288	1+
413.74684	164	
415.87138	116	
417.85705	172	
418.75790	212	1+
420.76840	220	1+
421.72937	126	
421.88226	216	
422.87900	178	
423.76957	182	
423.82554	204	1+
423.86514	772	1+
424.77799	168	
424.79538	164	
425.75751	736	1+
426.85951	780	1+
427.70734	128	
427.74459	648	1+
428.77239	200	
428.84777	1692	1+
429.69915	206	
429.73936	642	1+
430.75791	124	
430.85650	274	
431.84495	126	
431.87178	640	
432.86727	348	
433.76636	196	1+
433.85267	710	1+
439.88909	156	
440.89374	120	
442.79060	146	
443.76442	252	
444.76216	192	
444.87215	2156	1+
446.88606	298	
447.71088	700	1+
447.80323	184	
447.86787	130	
447.89004	190	
449.87659	194	
450.69619	170	
450.77406	124	
450.88274	160	
457.90101	338	1+
462.88119	798	1+
465.71924	380	1+
466.17286	172	1+
467.70193	138	
467.88850	998	1+
470.73030	216	1+
485.89981	386	1+
491.80382	138	
509.28972	308	1+
512.24238	182	1+
END IONS

###FS:    #m/z: 336.94520 #charge 1+
###MS: 121
###MSMS: 123
BEGIN IONS
TITLE=Cmpd 92, +MS2(336.9452), 28.0-35.0eV, 2.7min #123
RTINSECONDS=158.942
SCANS=121,123
PEPMASS=336.94520	37142
CHARGE=1+
127.26943	84	
182.86818	80	
193.97798	94	
196.88920	78	
199.11285	100	
199.95428	132	
205.96663	90	
210.86265	78	
210.88745	76	
211.94422	1758	
212.87674	658	1+
213.94097	506	1+
214.88706	504	1+
214.90741	84	
215.88744	352	1+
215.94078	128	
217.87220	74	
217.93813	146	
218.84998	94	
218.88157	98	
220.12185	92	
220.84730	80	
223.85027	86	
227.94915	98	
228.84358	118	
229.92444	194	
229.95443	1902	1+
230.85982	142	
230.88833	930	1+
231.04453	74	
231.94895	748	1+
233.83189	88	
233.87693	82	
233.89832	136	
233.95048	196	
234.39756	76	
234.88807	78	
237.06525	80	
239.79159	82	
239.85491	92	
239.90179	224	1+
240.82150	72	
240.85252	144	
241.63197	98	
241.84075	558	
241.89165	84	
242.78986	76	
242.89328	86	
244.37083	92	
244.85046	108	
244.90304	80	
244.95583	106	
246.38876	82	
246.48108	102	
247.96560	494	
248.89986	312	
249.89908	148	
249.96259	278	
250.84174	90	
250.89810	76	
250.95551	122	
251.06748	156	
251.83173	74	
251.88320	80	
252.96958	1050	1+
253.84259	108	
253.90215	116	
253.92563	78	
254.15284	80	
254.40553	88	
254.88299	104	
254.91167	90	
254.94050	72	
254.96576	918	1+
255.07359	74	
255.22497	86	
255.91370	128	
256.87509	178	
256.94025	78	
257.85453	80	
257.95863	72	
258.84750	648	1+
258.87672	82	
258.96530	92	
259.96439	72	
261.22178	92	
261.83671	126	
261.85252	132	
262.10729	94	
262.83064	110	
263.05628	72	
263.82516	124	
265.02921	84	
266.84152	166	
266.86208	106	
266.88971	76	
267.83884	144	
268.00366	176	1+
268.83837	112	
268.85980	146	
269.83397	198	
270.59974	78	
270.84585	154	
272.86059	82	
272.94749	96	
273.36155	110	
274.86373	156	
274.88111	98	
275.80797	126	
275.88098	128	
276.85991	640	1+
276.91193	80	
276.92954	132	
277.42886	78	
277.86500	440	1+
278.83106	450	1+
278.92799	84	
279.09816	72	
279.43489	86	
279.84950	92	
279.96865	84	
280.10067	72	
280.87771	72	
281.05252	128	
281.95963	78	
285.16005	76	
285.84865	264	
286.85126	580	1+
289.07960	88	
289.86090	128	
289.87669	88	
289.96968	90	
290.01823	74	
290.40902	78	
293.37350	90	
293.85310	74	
293.92467	72	
294.10997	102	
294.86112	472	1+
295.93203	78	
296.87511	72	
296.93019	94	
297.01080	76	
297.25589	90	
297.88244	94	
297.94243	72	
298.66968	78	
298.82056	78	
298.86528	78	
298.90427	72	
299.05798	112	
299.80637	80	
299.87221	184	
307.79738	74	
307.89217	72	
308.42051	72	
309.86534	84	
310.88836	72	
311.87117	104	
312.83725	76	
329.86988	140	
332.88347	74	
334.28124	94	
337.07318	74	
337.20046	114	
337.87387	72	
341.28394	76	
END IONS

###FS:    #m/z: 359.96042 #charge 1+
###MS: 121
###MSMS: 124
BEGIN IONS
TITLE=Cmpd 93, +MS2(359.9604), 28.0-35.0eV, 2.7min #124
RTINSECONDS=159.714
SCANS=121,124
PEPMASS=359.96042	27048
CHARGE=1+
175.09840	96	
188.55766	96	
196.87552	142	
197.91411	78	
202.43263	94	
205.95420	82	
209.94473	536	
217.91014	78	
217.96646	88	
220.95875	74	
221.88843	126	
222.89961	86	
222.95103	378	
223.42591	94	
223.94681	660	1+
224.94768	466	1+
226.88592	138	
226.94678	2854	1+
227.10328	108	
227.93566	86	
228.94142	3132	
229.31043	76	
229.91523	76	
232.94671	74	
233.85056	76	
233.97310	74	
234.01429	76	
234.86393	120	
236.84765	74	
237.44536	106	
238.42274	100	
238.95944	76	
240.40996	102	
240.94338	224	
240.96262	166	
241.64735	86	
241.94168	134	
241.95611	498	1+
242.89694	78	
242.93946	72	
242.95754	416	1+
243.06341	92	
243.98132	84	
244.95723	1666	1+
245.94166	254	
246.91416	88	
246.95265	1454	1+
247.80739	178	
250.94917	320	
251.04434	142	
252.95177	84	
253.97281	72	
255.84923	234	1+
257.89944	74	
259.79881	136	
259.85196	158	
260.42784	80	
260.83301	152	
260.96851	200	
261.83686	78	
261.89222	84	
261.97370	106	
263.83638	72	
264.38999	92	
264.96345	74	
265.08748	72	
265.90207	92	
266.15789	84	
266.81256	146	
267.13450	76	
267.81470	94	
267.97066	238	
268.80676	76	
268.91766	94	
268.95884	144	
269.80422	72	
269.96849	374	
270.88050	76	
272.84839	80	
272.92331	72	
273.56869	90	
273.88623	110	
273.94463	72	
275.23063	80	
276.43188	94	
279.88255	122	
280.00968	90	
280.36128	82	
280.79429	278	1+
281.89313	146	
282.50784	112	
282.82386	114	
283.01983	104	
283.83118	122	
286.85574	184	
288.09742	86	
290.81921	78	
291.40824	78	
292.86561	142	
293.00970	80	
293.90151	100	
294.41552	86	
294.83681	72	
294.85159	128	
295.84551	78	
296.80837	190	
296.86475	106	
298.80358	854	1+
298.89479	88	
299.86463	216	1+
299.88614	124	
300.41655	82	
300.80098	134	
301.44115	80	
301.84226	90	
302.40119	80	
302.93736	96	
303.85932	74	
303.97271	78	
304.89481	92	
305.00779	76	
307.09779	80	
309.87550	164	1+
311.14349	74	
312.72884	108	
312.87660	74	
314.91294	74	
315.28124	88	
316.81705	92	
316.93998	112	
317.11532	82	
318.83208	84	
321.81463	74	
322.91354	88	
322.92676	144	
323.42423	76	
323.94992	86	
324.01870	92	
325.85791	98	
327.60906	86	
328.96833	80	
329.87762	142	
331.27523	74	
334.33508	94	
336.94688	128	
340.03291	86	
340.95332	82	
341.87836	94	
342.29404	92	
344.01361	90	
347.18678	78	
347.30348	78	
348.85421	72	
349.82987	72	
349.89603	74	
353.71498	94	
354.17462	74	
357.86563	78	
358.09972	104	
361.65486	94	
361.85653	74	
361.97219	74	
END IONS

###FS:    #m/z: 322.92942 #charge 1+
###MS: 125
###MSMS: 126
BEGIN IONS
TITLE=Cmpd 94, +MS2(322.9294), 28.0-35.0eV, 2.7min #126
RTINSECONDS=163.426
SCANS=125-126
PEPMASS=322.92942	2275012
CHARGE=1+
188.22735	66	
191.15962	108	
193.99852	94	
196.49144	76	
199.88836	104	
200.88098	76	
201.04425	174	
205.00912	68	
205.97117	108	
207.38223	64	
209.93961	66	
210.99268	124	
212.07690	82	
214.88463	78	
215.89385	146	
216.33601	98	
218.84586	130	
218.89686	102	
219.95037	84	
220.87895	76	
221.07053	144	
223.14722	84	
224.85073	72	
224.95379	68	
226.13048	72	
226.89176	70	
227.92924	170	
230.85011	76	
230.88549	72	
230.91174	72	
233.93321	64	
233.95946	78	
234.02735	80	
234.15102	74	
234.87707	74	
237.84278	70	
238.02252	72	
238.16107	86	
238.87949	72	
238.94035	162	
239.07990	114	
240.00570	76	
240.08040	80	
240.94088	3022	
241.01765	68	
241.12245	70	
241.85730	68	
241.94145	2356	
242.94110	7260	1+
243.87844	132	
244.82592	76	
244.84746	66	
244.88580	160	
244.94008	1430	1+
245.97410	314	1+
246.90348	92	
247.86708	84	
248.85046	90	
248.89489	90	
249.84895	64	
253.86909	66	
253.92802	80	
254.01803	68	
254.88719	64	
254.91680	78	
255.00333	70	
256.85352	78	
256.89438	104	
257.16851	74	
257.39128	70	
258.44024	96	
258.78375	86	
259.82583	64	
260.83625	128	
260.86818	68	
261.05066	82	
261.83709	68	
263.76941	74	
263.84525	94	
263.88309	76	
264.07477	82	
264.93938	66	
266.07390	98	
266.24524	94	
266.84669	240	1+
266.87361	68	
267.93377	70	
268.07842	74	
268.93758	72	
270.97929	72	
272.85840	68	
272.87877	82	
273.85312	72	
275.01888	70	
276.85667	70	
277.91381	64	
278.08380	72	
279.04104	92	
279.09068	870	1+
279.91067	72	
280.12898	90	
280.15358	64	
281.09984	136	
281.19673	70	
281.36163	90	
282.08059	80	
282.10739	70	
282.88163	68	
283.79100	64	
283.93173	86	
284.20495	68	
284.29483	512	1+
284.31677	106	
284.33492	70	
284.86025	110	
284.88844	72	
286.29535	72	
286.87090	88	
287.87855	66	
289.78867	68	
289.88616	70	
291.11458	78	
291.79392	72	
292.03344	66	
293.40272	88	
295.87282	64	
297.91722	66	
300.03573	78	
300.06958	66	
301.85933	72	
301.88054	68	
302.88459	86	
304.94127	92	
307.80180	72	
307.89048	170	
308.01296	108	
308.87769	74	
309.17137	90	
309.86471	64	
309.93183	80	
310.13943	68	
310.88366	76	
313.41762	76	
314.36607	72	
315.76544	68	
315.82647	98	
319.94875	74	
321.07198	68	
321.82321	70	
322.35186	80	
323.38648	78	
325.95329	84	
327.08228	66	
327.34021	66	
327.86661	72	
327.90473	98	
END IONS

###FS:    #m/z: 340.94015 #charge 1+
###MS: 125
###MSMS: 127
BEGIN IONS
TITLE=Cmpd 95, +MS2(340.9401), 28.0-35.0eV, 2.8min #127
RTINSECONDS=164.198
SCANS=125,127
PEPMASS=340.94015	812720
CHARGE=1+
149.95162	72	
191.94984	80	
197.87100	78	
198.88461	74	
205.58439	82	
205.95123	158	
206.97936	74	
207.04465	78	
209.43493	88	
210.83232	76	
213.02190	72	
213.87898	132	
213.92078	78	
213.94122	628	1+
214.89209	126	
215.93767	104	
216.07788	74	
217.88210	130	
224.04124	90	
225.84221	78	
225.88283	82	
225.94194	92	
226.88327	106	
227.05650	76	
227.83410	98	
228.84557	88	
229.89368	128	
230.84458	140	
230.88858	112	
231.34124	76	
231.85341	82	
231.88976	186	
231.92968	72	
231.94886	878	1+
233.41135	74	
233.89976	92	
233.94880	198	
234.89945	78	
236.87426	72	
238.13817	80	
238.85684	92	
238.90447	76	
240.78988	138	
241.12451	76	
241.83942	674	1+
241.88565	94	
241.91237	92	
241.96124	94	
242.85882	72	
242.94106	72	
243.83619	74	
244.83235	168	
245.10877	76	
245.82922	144	
246.97365	76	
247.44778	120	
248.86226	74	
248.89872	130	
248.96874	80	
249.09058	84	
249.96243	232	
250.93909	90	
252.95390	104	
253.04206	98	
253.07738	72	
254.28197	72	
254.90903	160	1+
254.96565	666	1+
255.09918	88	
256.85058	138	
256.88405	148	
256.89887	140	
257.97661	78	
258.84261	110	
258.85138	120	
259.84886	280	
259.90486	74	
259.95903	148	
260.83514	704	1+
260.89359	76	
262.00571	94	
262.92802	74	
263.82955	80	
264.07472	78	
264.82773	78	
264.86682	96	
264.88068	78	
264.91471	104	
268.84573	254	1+
270.15735	74	
270.83992	72	
271.86746	74	
272.91724	146	
272.93175	116	
272.95612	70	
274.87512	146	
274.97175	72	
276.84019	112	
276.85577	244	
276.87106	154	
277.00158	90	
277.86321	334	
277.97431	82	
278.84544	1312	1+
279.07317	130	
279.10446	80	
279.48029	98	
279.91456	80	
280.09419	82	
280.87351	92	
281.89157	94	
282.86648	108	
282.92572	108	
283.84052	90	
284.85502	82	
285.88257	74	
286.91216	100	
288.52687	92	
288.83595	78	
291.85884	86	
292.80999	94	
293.84272	74	
295.87041	80	
296.16012	78	
296.86000	278	1+
297.98018	102	
300.05257	72	
300.98506	72	
301.82487	124	
301.87901	120	
302.52523	88	
302.82203	72	
302.86122	98	
303.84449	88	
303.95581	92	
304.91995	90	
307.79761	78	
309.28363	80	
310.41664	78	
310.94648	70	
313.86954	100	
314.76931	86	
315.15449	76	
321.27978	250	
322.03212	72	
323.84593	74	
323.93247	76	
324.88217	80	
325.89786	92	
329.82200	74	
329.88375	90	
330.89108	80	
333.78927	80	
335.62974	92	
342.88723	72	
343.95915	88	
344.29631	100	
345.79392	76	
346.27449	74	
END IONS

###FS:    #m/z: 363.95605 #charge 1+
###MS: 125
###MSMS: 128
BEGIN IONS
TITLE=Cmpd 96, +MS2(363.9560), 28.0-35.0eV, 2.8min #128
RTINSECONDS=164.971
SCANS=125,128
PEPMASS=363.95605	375786
CHARGE=1+
177.94039	162	
191.85897	224	
193.89751	78	
197.88829	90	
198.83972	78	
200.94338	76	
207.87564	272	1+
207.94842	114	
209.94423	736	1+
212.10020	88	
212.88044	388	1+
214.89220	162	
222.95110	712	1+
224.94826	654	1+
225.96216	108	
226.85109	78	
226.89280	206	1+
226.94627	5634	1+
226.96974	130	
227.54870	86	
228.94142	4744	1+
229.78661	82	
230.88878	1246	1+
232.88121	172	
232.90237	82	
233.01003	88	
233.89297	130	
234.88134	218	1+
235.82106	98	
236.07178	84	
236.84370	80	
237.01393	94	
238.94674	122	
240.07292	102	
240.40212	88	
240.83368	86	
240.93961	610	
240.95927	204	
241.94205	370	
242.94323	1030	1+
242.96411	154	
243.84591	112	
244.95621	2796	1+
245.93908	334	
246.91401	96	
246.95199	1912	1+
246.97587	118	
247.38817	174	
248.03428	188	1+
248.87748	84	
248.90183	640	1+
248.92071	114	
248.97404	174	1+
249.13307	78	
249.80274	84	
250.96868	170	
251.97664	76	
252.16986	102	
254.86167	148	1+
254.91370	136	
254.94630	140	
255.95496	78	
257.07577	296	1+
258.85166	90	
259.44580	76	
259.85088	76	
259.90546	88	
260.05726	76	
260.83135	216	1+
261.97103	232	1+
263.01709	88	
263.05439	76	
263.86918	74	
263.88297	80	
264.83758	74	
264.96349	230	1+
266.38459	84	
266.39841	74	
266.81395	220	
267.97242	416	1+
268.90751	84	
268.95911	204	
269.96694	588	1+
271.94643	78	
273.24808	78	
273.91019	144	
275.05328	86	
275.83408	88	
275.95009	76	
277.12439	84	
277.86470	146	
278.79910	140	
278.84550	228	
279.07997	84	
279.85553	140	
279.91327	88	
280.02232	80	
280.09736	76	
280.31610	94	
280.37394	92	
280.79208	266	
280.84045	74	
280.89411	86	
280.97019	78	
281.11837	84	
281.79318	128	
281.99850	80	
282.79451	174	
283.06443	140	
283.10040	194	1+
283.79050	104	
283.83008	84	
284.79503	136	
284.88474	150	
285.84163	386	1+
285.96068	88	
286.43246	108	
286.91274	76	
288.39556	78	
289.14662	86	
289.93639	76	
290.34645	74	
290.90112	110	
291.84548	230	1+
292.05626	92	
293.06628	74	
293.10641	82	
293.43658	84	
295.92369	88	
298.80392	474	1+
299.86561	92	
300.29096	74	
300.79786	330	
301.01915	80	
301.80687	228	
301.85768	142	
302.86827	110	
303.79731	74	
303.85395	820	
304.80761	110	
304.88137	92	
304.89564	76	
306.75353	74	
306.88639	84	
307.03583	80	
309.57733	78	
310.83618	74	
314.91057	96	
315.14365	92	
315.81027	172	1+
318.94233	204	1+
319.06412	76	
319.71402	78	
319.86327	92	
320.14548	80	
320.15571	90	
323.60317	84	
324.85673	78	
326.86990	126	
327.08920	80	
327.80689	82	
327.89352	80	
332.81934	90	
334.64506	74	
335.89083	106	
336.09111	92	
336.88826	92	
337.08898	138	
337.11392	74	
340.94670	130	
345.11022	94	
345.77189	78	
348.88862	74	
349.74235	86	
349.89872	80	
352.89552	96	
353.08928	88	
361.84122	84	
365.81129	76	
END IONS

###FS:    #m/z: 322.92952 #charge 1+
###MS: 129
###MSMS: 130
BEGIN IONS
TITLE=Cmpd 97, +MS2(322.9295), 28.0-35.0eV, 2.8min #130
RTINSECONDS=168.652
SCANS=129-130
PEPMASS=322.92952	2157720
CHARGE=1+
53.06766	64	
152.92543	56	
192.88676	78	
192.92612	74	
195.01759	70	
195.99434	96	
196.98230	94	
201.04283	186	
201.38220	110	
202.10798	66	
203.14091	80	
204.93320	62	
205.06704	72	
206.83825	74	
209.82955	62	
209.94168	60	
212.10176	66	
212.89843	72	
216.39034	58	
216.88725	60	
220.87473	66	
221.07018	72	
221.91420	70	
221.94159	96	
222.02593	76	
222.87206	70	
224.89486	78	
224.92441	82	
225.04977	58	
226.97683	66	
227.92988	110	
227.95059	72	
229.92752	74	
230.85621	60	
230.88949	64	
231.94874	88	
232.86948	86	
233.01775	68	
234.90720	58	
236.93473	92	
237.92218	70	
238.94254	90	
239.07807	156	
239.91875	96	
240.88229	80	
240.93991	2448	
240.95959	238	
241.81153	80	
241.94169	1966	
242.83541	66	
242.94096	5998	1+
243.12401	200	1+
243.82416	60	
244.84711	78	
244.93891	1562	1+
246.86293	78	
246.97688	60	
248.35844	56	
249.03179	70	
249.91080	62	
251.06942	66	
251.11024	68	
251.16263	56	
251.93176	62	
252.82745	78	
253.15952	62	
253.82941	60	
256.36770	72	
256.89754	80	
258.42619	94	
258.83565	94	
260.84020	74	
260.95734	68	
261.83248	64	
261.93256	56	
262.83499	60	
263.06201	74	
263.41067	78	
263.85652	278	1+
263.97687	162	
264.10435	56	
264.89571	64	
265.08936	72	
266.05568	62	
266.79532	70	
268.90762	132	
270.79973	94	
272.80380	82	
274.08687	66	
274.85063	78	
274.85939	72	
275.16949	74	
278.13288	58	
278.85630	56	
279.09113	1192	1+
279.85356	62	
279.91158	64	
279.93173	72	
280.18254	86	
280.83669	68	
280.91294	64	
281.25627	76	
281.87750	64	
281.96974	98	
282.28084	66	
283.06850	128	
283.87814	70	
284.08454	64	
284.11575	74	
284.21097	112	
284.29240	564	1+
284.80146	68	
284.96086	82	
285.96180	58	
286.14123	60	
286.30096	90	
286.78574	74	
287.14179	82	
289.88619	60	
290.99953	80	
291.81468	90	
291.87937	56	
292.80820	78	
294.11613	112	
295.01823	64	
296.17267	76	
296.85805	170	
297.86488	78	
298.86922	74	
300.88051	72	
301.81343	156	
301.87823	58	
301.89751	64	
302.12591	90	
303.80246	82	
303.81767	100	
305.49050	70	
305.87254	74	
306.33215	64	
306.89337	72	
307.79373	68	
307.87313	80	
308.87741	72	
308.89487	60	
309.88024	68	
312.90307	68	
316.13886	78	
318.87382	58	
319.97098	76	
321.21755	62	
321.76819	72	
323.02897	72	
323.75963	72	
323.99628	94	
324.26835	68	
324.85897	80	
END IONS

###FS:    #m/z: 340.94014 #charge 1+
###MS: 129
###MSMS: 131
BEGIN IONS
TITLE=Cmpd 98, +MS2(340.9401), 28.0-35.0eV, 2.9min #131
RTINSECONDS=169.423
SCANS=129,131
PEPMASS=340.94014	785542
CHARGE=1+
119.92862	126	
175.69518	74	
185.92963	92	
189.86324	76	
192.92417	78	
197.92424	72	
198.10245	70	
200.99027	82	
205.94908	146	
206.42351	72	
208.89339	92	
210.93332	160	
211.94627	92	
212.87535	80	
213.87791	136	
213.94058	738	1+
215.88089	96	
217.88107	102	
223.82995	90	
223.95798	276	1+
226.37617	76	
226.95014	144	
227.83428	76	
228.84345	80	
228.91041	74	
228.93891	156	
230.85452	218	
230.88660	144	
231.61377	78	
231.88772	394	1+
231.95144	406	1+
231.96945	72	
233.83548	86	
233.89201	290	1+
233.94859	328	
237.01602	72	
237.03860	72	
237.07633	74	
237.79179	86	
237.89003	80	
238.06677	96	
238.85355	116	
238.87851	168	1+
240.86887	76	
240.96071	112	
241.78473	86	
241.83846	370	1+
243.08334	86	
243.82799	124	
244.83132	72	
244.95453	72	
245.88942	222	
245.95320	70	
246.40385	78	
246.94702	156	
246.97834	76	
247.87184	116	
248.95120	88	
249.08456	70	
249.89619	86	
249.92830	82	
249.95803	296	
249.98297	78	
250.50163	98	
250.83079	96	
250.95051	72	
251.93004	84	
251.96232	70	
252.09953	94	
253.90143	262	1+
254.45431	82	
254.96582	256	
255.07162	140	
255.84305	74	
255.95690	76	
256.36791	84	
256.86547	132	
256.89864	104	
256.96241	138	
257.16250	80	
257.79882	82	
257.84573	494	1+
257.91138	82	
258.84633	338	1+
259.86787	142	
259.95286	124	
259.96524	80	
260.83450	600	1+
261.89298	90	
262.01360	80	
262.96468	82	
263.88444	82	
263.90987	114	
263.92488	76	
265.00225	80	
265.02458	78	
265.63735	82	
266.52664	76	
267.78981	202	1+
267.89419	76	
267.97206	84	
268.83806	92	
270.82741	136	
272.04989	78	
272.92982	116	
273.79772	90	
273.85137	224	1+
274.88401	136	
275.88651	144	
276.34802	76	
276.42764	100	
276.85520	802	1+
276.87496	84	
277.11827	74	
277.83676	88	
278.84453	1110	1+
279.90954	86	
280.84964	332	1+
280.93930	94	
282.04773	82	
282.13636	76	
282.79345	76	
282.85252	72	
282.87494	158	1+
283.14186	88	
284.87323	74	
285.93580	76	
287.00241	76	
287.79736	72	
288.85043	72	
291.80108	194	
292.85243	72	
292.87417	130	
292.93196	76	
294.87376	82	
296.85192	70	
298.30883	134	
298.87553	84	
299.86580	80	
300.98112	84	
301.06164	74	
301.85972	544	1+
302.91191	72	
302.94171	74	
302.97596	72	
304.90472	94	
306.88258	72	
307.79867	118	
308.86889	130	
310.10029	74	
311.87620	82	
313.81544	74	
315.97279	74	
317.36234	72	
319.76868	80	
321.18906	78	
321.83387	78	
324.90325	90	
329.36496	84	
329.88370	100	
330.81902	90	
334.80010	78	
339.22468	82	
342.04441	84	
342.36234	84	
343.87696	80	
344.32811	74	
345.08047	72	
END IONS

###FS:    #m/z: 363.95608 #charge 1+
###MS: 129
###MSMS: 132
BEGIN IONS
TITLE=Cmpd 99, +MS2(363.9561), 28.0-35.0eV, 2.9min #132
RTINSECONDS=170.196
SCANS=129,132
PEPMASS=363.95608	340546
CHARGE=1+
92.37081	88	
111.42474	84	
182.86499	78	
189.86046	142	
189.92402	78	
191.85731	112	
194.00520	84	
196.88621	302	
198.03485	96	
200.94259	118	
208.14502	80	
209.94321	580	
210.88254	140	
212.82906	92	
212.87914	790	1+
214.90093	74	
214.92046	94	
217.04082	88	
217.89184	74	
219.87219	74	
221.86117	78	
222.95074	264	1+
224.94850	928	1+
224.97817	88	
225.96592	76	
226.86574	84	
226.94626	4800	1+
226.97175	106	
227.03225	80	
227.93063	156	
228.09713	86	
228.89331	136	
228.94198	5574	1+
230.85840	74	
230.88940	1122	1+
232.20249	80	
236.84411	82	
237.06255	122	
237.15419	82	
238.05064	78	
239.07484	170	1+
239.96338	342	1+
240.93936	790	
241.94190	390	
242.81734	172	1+
242.94138	1194	1+
243.80119	106	
243.99653	136	
244.90332	94	
244.95658	3516	
245.81095	86	
245.94052	100	
245.95591	108	
246.44067	80	
246.80894	82	
246.90548	150	
246.95231	2810	1+
247.00582	84	
247.38719	120	
248.85113	162	
248.89611	322	1+
249.80460	148	
250.81641	86	
250.96719	100	
251.97466	88	
253.91215	152	
255.22856	120	
257.89576	98	
258.84362	100	
258.97375	74	
259.14536	84	
260.83932	96	
260.92531	88	
260.96463	114	
262.84670	326	1+
264.96801	170	1+
266.43069	90	
266.81398	174	
267.97278	614	
268.14284	74	
269.84796	118	
269.96723	300	
270.02856	78	
270.83187	134	
270.94319	86	
273.40639	94	
274.84991	74	
274.94571	92	
275.86046	78	
276.45208	98	
276.81619	128	
276.85436	304	1+
277.83021	78	
278.80855	400	1+
278.94925	86	
279.41442	94	
279.85714	116	
280.10554	118	
280.79079	354	
280.82866	182	
281.89084	128	
282.79075	344	1+
282.97018	88	
284.87604	86	
285.83394	106	
285.84349	106	
285.93385	82	
286.80098	244	1+
289.00671	148	
289.03395	90	
289.09320	78	
289.36155	108	
291.02221	76	
291.91653	120	
293.05720	108	
293.84233	74	
293.86573	78	
294.09094	82	
294.87131	106	
295.11104	74	
295.85678	74	
296.81208	130	
296.93005	78	
297.80064	738	1+
298.43632	106	
298.80332	630	1+
299.13459	76	
299.34083	90	
299.93386	114	
300.80407	458	1+
301.80709	318	1+
301.87564	146	
305.43457	110	
305.87903	88	
306.21825	82	
307.13468	78	
308.07980	90	
308.13818	82	
308.86431	354	1+
308.90028	88	
309.13180	80	
310.59354	86	
311.81115	82	
311.92591	76	
313.92445	90	
315.02155	74	
316.89662	102	
318.89982	104	
318.93077	78	
319.85473	244	1+
321.31664	84	
321.81517	104	
321.86632	148	
322.93229	140	
322.96723	90	
323.86347	220	1+
325.90799	100	
326.87012	148	
327.87489	118	
328.82378	94	
333.06781	78	
335.86126	74	
336.94907	94	
337.94428	116	
344.18016	94	
345.82651	78	
346.29736	92	
351.95726	82	
352.77789	80	
352.88723	178	1+
355.77570	86	
357.77247	76	
361.73631	78	
363.95858	92	
366.75559	108	
367.71123	76	
END IONS

###FS:    #m/z: 322.92943 #charge 1+
###MS: 133
###MSMS: 134
BEGIN IONS
TITLE=Cmpd 100, +MS2(322.9294), 28.0-35.0eV, 2.9min #134
RTINSECONDS=173.853
SCANS=133-134
PEPMASS=322.92943	2099104
CHARGE=1+
171.93135	62	
189.98970	124	
190.95942	58	
195.04483	84	
196.01497	154	
197.01857	62	
197.95576	88	
199.88821	80	
201.04293	162	
206.96872	102	
207.97413	100	
208.83296	72	
210.91967	74	
210.98584	68	
212.93268	56	
217.96291	80	
219.00651	80	
220.87654	76	
222.87764	76	
222.95265	256	1+
223.45721	76	
225.12888	60	
225.83530	60	
225.84800	56	
226.37959	102	
227.91280	66	
227.93707	146	
227.95464	76	
228.85269	72	
229.53881	108	
230.84105	200	
231.11935	62	
231.90363	74	
233.82451	80	
235.07277	72	
236.85549	66	
236.98183	58	
237.88077	58	
238.01686	72	
238.88356	140	
238.94239	208	
239.07039	148	
240.07508	56	
240.94075	2568	
240.97563	102	
241.93920	8944	1+
242.15211	100	
242.91525	120	
242.94152	6384	1+
242.99085	72	
243.15232	64	
243.82030	114	
243.86816	58	
244.06983	64	
244.81872	128	
244.89909	68	
244.91818	58	
244.93921	1522	1+
245.16251	66	
245.91857	76	
245.97163	314	1+
246.39235	86	
246.80528	68	
247.00400	86	
247.15831	100	
248.84632	86	
248.97842	112	
249.04209	72	
249.82934	74	
249.87029	74	
249.92847	58	
251.90062	92	
252.06074	68	
252.11713	58	
254.39181	90	
254.92620	74	
255.82553	68	
255.83907	80	
256.90458	76	
257.79412	138	
258.83219	294	1+
258.91621	70	
259.89498	62	
259.96859	78	
261.10165	74	
261.83668	66	
262.81125	66	
262.82511	86	
263.50842	70	
263.89916	72	
264.04316	64	
264.87157	66	
265.01526	118	
265.03525	56	
265.88604	70	
266.41227	60	
266.85750	58	
266.86425	60	
266.87239	66	
268.90567	114	
270.11292	68	
270.18046	90	
270.80346	146	
271.84158	172	1+
272.44099	78	
272.83964	290	1+
272.93345	76	
273.44300	94	
273.80883	70	
273.86533	64	
274.79933	68	
276.16842	76	
277.83503	240	1+
278.09393	94	
279.09055	1296	1+
279.11257	66	
279.15177	66	
279.99955	56	
280.83715	236	
281.18646	66	
281.86954	114	
282.80715	68	
283.02800	56	
283.07383	142	
283.79090	70	
283.86514	72	
283.97954	68	
284.29181	478	1+
284.87679	136	
285.37133	70	
285.93582	80	
286.89788	66	
287.89525	82	
288.13277	66	
291.80282	278	1+
291.87375	106	
295.80783	94	
295.86249	78	
298.93078	64	
299.41290	66	
300.02194	98	
302.02811	76	
305.75450	74	
305.80363	68	
306.75785	86	
307.88789	72	
308.88937	264	1+
310.11342	64	
310.79076	68	
312.80903	86	
312.90936	56	
313.15237	68	
314.88208	62	
321.82721	64	
321.88919	74	
322.18683	58	
322.85040	68	
323.05990	76	
323.84393	74	
324.75484	80	
326.82936	108	
326.93439	60	
328.01199	64	
END IONS

###FS:    #m/z: 340.94012 #charge 1+
###MS: 133
###MSMS: 135
BEGIN IONS
TITLE=Cmpd 101, +MS2(340.9401), 28.0-35.0eV, 2.9min #135
RTINSECONDS=174.625
SCANS=133,135
PEPMASS=340.94012	759048
CHARGE=1+
57.01430	78	
190.95088	94	
192.92856	112	
203.86063	102	
207.97330	140	
208.96341	78	
210.93759	92	
212.88394	350	1+
213.87956	252	1+
213.93930	782	1+
215.19958	82	
215.85615	72	
217.87897	332	1+
219.00984	86	
219.84498	72	
220.87476	92	
221.89818	86	
222.84375	148	
224.97567	282	
225.00339	74	
225.86268	114	
225.95561	142	
227.39675	98	
227.84159	202	1+
228.89361	80	
228.95474	72	
229.45518	104	
230.88553	106	
230.90259	114	
231.94823	540	1+
233.96324	80	
235.06168	80	
235.89560	282	1+
236.07723	74	
236.92498	114	
239.07896	92	
239.84296	142	
240.83751	544	1+
240.85611	138	
240.88419	78	
241.83980	352	1+
241.90495	70	
241.95062	72	
243.83581	280	1+
243.90861	74	
244.65498	72	
246.87465	92	
246.89754	70	
246.98679	90	
249.64896	84	
249.86826	70	
249.89757	128	
249.96164	218	
250.95973	144	
252.84875	72	
253.03628	78	
254.81494	82	
254.96407	110	
255.96977	70	
255.99804	72	
256.25956	92	
256.82023	74	
256.85642	88	
256.88028	84	
256.89108	280	1+
257.40496	102	
257.83442	70	
257.87014	72	
258.07323	82	
258.84425	242	1+
258.87333	72	
259.34106	82	
259.91632	160	1+
259.96352	216	
260.07131	92	
260.11152	102	
260.83338	406	1+
262.18441	88	
262.87295	76	
263.05166	152	
263.82943	90	
264.86628	160	
265.01326	98	
266.85690	78	
267.85567	110	
268.04664	74	
268.84431	128	
269.83493	214	1+
269.89316	78	
269.98381	76	
271.01789	74	
272.84412	298	
272.94143	76	
272.98611	72	
273.91837	78	
274.03614	82	
274.56265	76	
274.86187	72	
275.80562	138	
276.85487	292	
277.80755	78	
277.86266	420	
278.84383	1276	1+
278.92593	92	
279.91640	120	
280.84563	232	
280.91861	84	
281.00539	82	
281.40049	98	
282.88565	94	
283.02404	106	
283.91306	84	
284.88229	84	
285.08200	90	
286.79836	76	
288.40776	84	
289.79022	144	
289.88013	178	
291.86301	130	
292.82707	72	
293.36283	92	
293.85517	110	
293.94785	76	
294.84927	116	
294.86652	104	
295.10697	70	
295.88994	92	
296.85826	74	
297.47834	82	
297.87440	70	
298.10796	70	
298.22620	70	
298.42810	72	
298.85817	126	
299.06699	132	
301.05962	70	
301.51821	84	
301.86217	264	
302.86631	126	
302.94128	70	
304.75712	74	
304.80836	74	
304.87496	78	
306.87871	128	
306.89551	72	
308.86491	98	
309.15608	86	
309.84307	80	
310.43358	80	
310.81236	76	
310.87734	72	
313.61097	88	
315.87000	78	
320.89186	94	
321.44852	82	
322.79626	90	
324.93425	98	
326.88949	76	
330.86653	82	
332.81468	132	
333.80135	72	
338.80001	82	
338.98324	88	
339.11626	72	
339.88566	78	
340.81892	76	
END IONS

###FS:    #m/z: 363.95600 #charge 1+
###MS: 133
###MSMS: 136
BEGIN IONS
TITLE=Cmpd 102, +MS2(363.9560), 28.0-35.0eV, 3.0min #136
RTINSECONDS=175.397
SCANS=133,136
PEPMASS=363.95600	347982
CHARGE=1+
51.52083	74	
156.67754	92	
189.86284	176	
191.85792	216	
194.90108	90	
195.88966	84	
202.92916	80	
205.87763	122	
208.88454	84	
209.94318	528	1+
210.88212	192	
212.42026	94	
212.49908	74	
212.87614	784	1+
213.90839	140	
221.28950	92	
222.95062	332	1+
224.95008	634	1+
224.97282	120	
225.05136	84	
226.79207	94	
226.94734	4790	1+
227.35821	88	
227.88964	80	
228.94138	4796	1+
229.07952	78	
229.89617	82	
230.88970	960	1+
230.95591	88	
231.80153	110	
232.88309	138	
233.83032	80	
234.87921	156	
237.05008	82	
237.16200	76	
239.92477	76	
240.26952	84	
240.83886	152	
240.94188	820	
240.95895	278	
241.93848	1794	1+
242.93990	1268	1+
244.81842	76	
244.84727	118	
244.87024	74	
244.95659	2736	1+
245.89602	82	
245.94055	322	
246.10917	88	
246.80914	110	
246.95179	3722	1+
247.03960	180	1+
248.80549	104	
248.89965	668	1+
250.94712	162	1+
251.11004	76	
251.89531	124	
252.01205	88	
253.09089	80	
253.45827	74	
253.90721	160	
254.48769	78	
254.86387	78	
255.42670	94	
255.83120	116	1+
255.90986	78	
257.03061	84	
257.82766	252	1+
258.83238	176	1+
258.84895	74	
259.99386	82	
260.03353	114	
260.83725	134	
260.88790	78	
260.96829	156	
261.83553	194	1+
263.01228	98	
263.09796	76	
263.91304	78	
264.08693	208	1+
264.96548	76	
266.81176	108	
266.87155	74	
267.81655	82	
267.97251	516	
268.06650	82	
268.82102	78	
268.95779	132	
269.80676	176	
269.96962	372	
270.81401	74	
271.44080	82	
271.86039	74	
273.85321	90	
273.90005	144	
274.82326	82	
275.95428	80	
276.81422	126	
276.85720	74	
276.87582	80	
277.02403	78	
277.11565	88	
277.86682	86	
278.05139	146	1+
278.84345	330	1+
279.20098	110	
279.79242	144	
280.79609	158	
280.82907	148	
281.78898	100	
282.81543	100	
282.95173	94	
283.06927	140	
283.96747	232	1+
284.78193	94	
284.93306	80	
285.82764	118	
285.84766	268	
286.00837	78	
288.47476	86	
292.80159	74	
292.85941	140	
294.86512	134	
295.82741	92	
296.87506	100	
297.33664	96	
297.80688	90	
298.80288	372	
299.80135	696	1+
299.87253	140	
300.80340	460	1+
301.37511	112	
301.79136	86	
301.85641	622	1+
302.81245	182	
304.85112	84	
304.98356	84	
305.84266	290	1+
306.12743	172	1+
306.87848	128	
307.87953	80	
308.37323	78	
309.82577	88	
309.87244	288	1+
311.12657	86	
313.84378	78	
313.93953	76	
314.13733	84	
315.87901	80	
316.81118	118	
317.81336	196	1+
317.94030	96	
318.80240	78	
318.93504	78	
321.17115	92	
321.82017	134	
321.86958	166	
321.99035	92	
322.32868	130	
322.93086	206	
323.24308	80	
323.82003	120	
324.82821	92	
324.87510	188	
327.88070	80	
328.02433	88	
328.80806	74	
330.81465	188	
333.93783	78	
340.93770	228	
345.40688	82	
347.90284	80	
351.00871	74	
353.88827	102	
354.07973	90	
359.80085	76	
360.28290	94	
364.42262	96	
368.82356	74	
END IONS

###FS:    #m/z: 507.84390 #charge 1+
###MS: 137
###MSMS: 138
BEGIN IONS
TITLE=Cmpd 103, +MS2(507.8439), 28.2-35.2eV, 3.0min #138
RTINSECONDS=179.053
SCANS=137-138
PEPMASS=507.84390	73480
CHARGE=1+
130.55269	124	
196.01571	396	
227.95332	114	
230.89489	138	
232.89363	270	1+
234.89696	168	
237.03860	106	
259.88226	122	
260.00446	148	
263.89340	244	1+
266.16674	144	
272.39204	108	
273.85410	162	
278.83399	302	
280.85188	114	
281.82606	126	
285.85589	286	1+
285.87067	142	
285.90162	148	
287.85042	730	
289.03393	110	
289.85125	216	
289.87452	118	
290.86801	214	
291.86615	116	
293.87243	780	1+
295.86096	132	
296.87184	152	
297.08781	110	
297.85709	192	
298.80322	112	
298.83499	150	
300.86415	118	
301.84548	186	
301.85971	172	
302.85031	144	
303.86399	764	1+
303.90336	238	1+
304.82119	170	1+
304.90780	180	1+
305.86081	1424	1+
307.89011	288	
308.13859	686	1+
308.87318	1074	1+
309.83800	130	
310.15661	846	1+
310.86628	178	
310.88316	196	
311.88462	362	
312.81680	202	1+
312.87138	376	
313.88081	206	
314.86078	1250	1+
314.88698	146	
316.88426	172	
317.76899	346	1+
317.82199	254	1+
318.86085	214	1+
320.01609	156	
322.35708	140	
322.82488	152	
322.86893	106	
323.03782	130	1+
323.87277	554	
324.37987	148	
325.82639	308	1+
325.90171	324	
325.96420	216	1+
326.88355	1574	1+
327.83091	286	1+
328.80457	150	1+
328.86956	322	1+
329.89660	184	
330.16092	138	
332.78080	122	
332.83841	134	
332.87967	218	
335.77503	132	
335.83464	124	
336.88435	138	
337.87306	274	
338.83422	126	
338.88520	122	
340.38393	106	
340.91312	124	
341.83186	132	
343.83805	246	1+
343.87139	238	
346.86530	132	
347.74546	136	
347.77426	580	1+
347.89686	114	
348.85615	280	1+
349.09963	136	
349.75278	260	
350.76219	382	1+
350.78260	124	
350.79906	110	
350.82929	342	1+
350.88579	116	
351.88312	110	
352.84560	140	
354.81728	134	
355.88489	426	1+
359.76478	170	1+
359.81748	134	
362.78201	482	1+
362.83660	204	1+
364.91001	146	1+
365.78474	402	1+
366.18245	134	
366.70918	270	1+
367.76693	512	1+
368.80786	240	1+
368.85028	122	
368.88995	242	
369.83534	602	1+
369.89177	122	
370.80180	156	
370.89474	112	
371.80231	446	1+
371.90996	106	
373.90532	114	
374.36840	182	
374.81472	368	1+
375.74220	244	1+
375.87976	164	1+
376.80189	112	
377.75384	222	1+
377.82515	170	
380.71363	360	1+
381.83666	324	1+
382.75980	112	
383.88855	126	
384.73833	152	1+
384.84950	472	1+
385.77697	224	1+
386.82568	152	
387.84954	482	
388.03773	260	1+
388.77330	194	1+
388.79610	206	1+
389.09611	134	1+
390.74860	134	
390.83908	460	1+
391.90909	128	
392.75217	114	
392.82565	750	1+
394.82314	242	
395.77731	166	
395.82441	108	
395.91465	126	1+
396.80434	122	
396.83942	150	
397.79974	118	1+
397.88132	150	
397.98662	120	
399.73267	244	1+
399.84701	270	
402.85736	188	
403.87352	120	
404.82995	200	1+
405.76009	200	
405.85324	436	1+
406.77689	108	
406.80588	112	
407.74187	302	
407.86546	374	
408.75940	114	
408.85326	1028	1+
409.72832	154	
409.89140	170	
410.74149	190	
410.83646	1052	1+
410.86063	286	1+
411.08897	190	1+
412.81122	218	1+
412.82861	206	
412.86006	136	
413.75115	132	
417.37997	190	1+
417.86006	138	
419.75964	148	
422.86333	698	1+
422.88384	194	
423.74986	204	
423.77536	272	
423.86552	550	1+
424.77624	210	
425.75498	404	
426.77448	188	
426.86091	1242	1+
427.74599	490	
427.83087	116	
428.73451	518	1+
428.84666	1972	1+
428.87849	136	
429.76306	142	
429.88204	172	
430.72129	122	
430.85391	154	
431.84268	106	
431.86664	668	1+
433.84645	364	
437.81268	114	
440.89268	118	
441.78181	108	
441.87738	144	
442.87856	200	
444.87251	1364	1+
446.77736	176	
446.87786	276	1+
447.70944	376	
448.78446	226	
449.69113	126	
449.77312	128	
449.87850	250	
452.74622	108	
457.90314	278	
458.90619	116	
462.88224	572	1+
464.88879	188	
465.72934	124	
467.88796	788	1+
470.73599	122	
477.75427	112	
485.89974	486	1+
END IONS

###FS:    #m/z: 336.94472 #charge 1+
###MS: 137
###MSMS: 139
BEGIN IONS
TITLE=Cmpd 104, +MS2(336.9447), 28.0-35.0eV, 3.0min #139
RTINSECONDS=179.825
SCANS=137,139
PEPMASS=336.94472	36754
CHARGE=1+
172.85020	68	
198.04187	82	
204.41863	78	
211.94311	2380	1+
212.88065	790	1+
212.96293	72	
213.93998	906	1+
215.88558	256	
215.93710	182	
221.88333	80	
223.05164	68	
223.96237	190	1+
224.59110	100	
224.90248	72	
224.98131	94	
226.94715	102	
227.60073	72	
227.89079	82	
228.83971	72	
228.85497	138	
229.88991	106	
229.95488	1700	1+
230.88962	1060	1+
231.12077	70	
231.94893	916	1+
232.82957	292	1+
233.02884	80	
233.94671	268	1+
234.03476	86	
234.88446	114	
235.82268	70	
235.89990	92	
237.86158	84	
237.88715	84	
239.85016	68	
240.83329	140	
241.84008	214	
242.85495	130	
243.85690	72	
244.39776	72	
244.87810	80	
245.39331	106	
245.84913	98	
246.38866	76	
246.95173	68	
247.03649	68	
247.96631	628	1+
248.85448	248	1+
248.89926	242	
249.84051	118	
249.89930	122	
249.96064	204	
250.82940	280	1+
250.94882	136	
251.95936	80	
252.07942	232	1+
252.96878	1240	1+
253.39778	102	
253.90592	138	
254.79461	102	
254.83703	130	
254.96557	650	1+
255.41116	100	
255.88996	68	
256.40891	92	
257.91138	70	
257.96659	86	
258.79548	82	
258.81498	70	
258.84741	200	
258.89821	82	
259.84902	152	
259.86298	406	1+
260.82319	122	
262.44095	74	
262.91626	80	
263.84129	164	
264.46224	80	
264.86222	194	1+
268.83993	328	1+
268.86590	162	1+
269.11507	84	
270.08275	90	
270.21391	90	
270.98258	372	1+
271.85339	76	
271.90944	84	
272.12054	72	
272.91670	136	
273.87865	238	1+
274.39188	92	
274.58725	90	
274.86695	90	
275.91981	100	
275.97295	72	
276.01731	68	
276.85687	666	1+
276.87325	86	
277.02325	84	
277.83924	82	
278.34184	92	
278.80552	132	1+
278.83779	210	
278.89326	102	
279.09891	70	
279.83036	100	
280.78725	74	
281.04689	88	
281.10831	98	
281.83528	78	
282.39637	72	
282.86064	72	
282.87114	96	
284.55460	80	
285.87584	98	
286.14344	76	
286.85155	494	1+
286.98120	72	
288.13266	92	
288.78966	90	
288.94814	80	
289.80890	68	
289.85492	116	
290.14537	72	
290.79702	78	
290.86116	82	
291.82845	130	
291.86946	76	
291.91547	76	
292.05635	80	
292.07329	74	
292.85576	70	
293.08561	86	
293.10397	246	
293.99212	80	
294.82244	92	
294.85547	106	
294.88111	72	
294.90636	68	
295.87296	70	
295.97863	72	
298.55503	72	
298.86936	480	1+
298.95044	94	
299.05871	204	
299.87211	402	1+
301.84833	74	
302.01481	74	
303.47441	72	
303.87874	68	
305.41991	96	
305.88767	84	
307.88816	72	
308.86727	268	1+
309.90010	72	
310.86582	334	1+
311.74811	76	
312.01905	72	
312.83336	68	
313.87486	148	
316.15410	72	
318.15265	82	
318.84278	90	
323.27838	96	
328.28933	82	
328.33603	88	
328.83630	178	
329.09301	84	
330.37076	76	
330.89294	78	
331.87918	72	
332.97613	70	
333.89097	70	
334.76174	74	
334.88796	68	
335.81869	68	
341.92616	86	
342.08737	78	
END IONS

###FS:    #m/z: 359.96034 #charge 1+
###MS: 137
###MSMS: 140
BEGIN IONS
TITLE=Cmpd 105, +MS2(359.9603), 28.0-35.0eV, 3.0min #140
RTINSECONDS=180.598
SCANS=137,140
PEPMASS=359.96034	26772
CHARGE=1+
176.93122	88	
183.93584	92	
191.23955	82	
198.08672	84	
206.95984	78	
207.41437	94	
208.88792	78	
209.94278	458	
212.04822	72	
216.85263	94	
222.95020	538	1+
223.88563	92	
224.94847	542	
225.51420	82	
225.88760	330	1+
226.00352	210	1+
226.78664	74	
226.94660	3564	1+
227.00454	142	1+
227.92994	80	
228.86810	82	
228.89010	122	
228.94192	2574	1+
229.92765	82	
233.05498	76	
233.50692	72	
236.00951	128	
236.83626	100	
239.01556	158	
239.09994	74	
239.90738	84	
240.33386	76	
240.94381	276	
240.96087	290	
241.94137	290	
242.96047	334	
243.85476	88	
243.90671	98	
244.04664	108	
244.95561	2040	1+
245.03374	78	
245.87214	74	
246.85076	118	
246.95246	1844	
247.40300	90	
248.80223	156	
249.80819	82	
250.83452	86	
250.89594	74	
250.94747	270	
250.97032	290	
251.83970	112	
252.96784	110	
253.80617	74	
253.93360	114	
254.11939	74	
255.37395	90	
255.91559	86	
256.88094	84	
257.06606	74	
257.87775	78	
258.02771	76	
258.85115	78	
259.03071	90	
260.50721	92	
260.96752	114	
261.84365	292	
262.99227	72	
263.86491	74	
264.39220	84	
265.83359	78	
266.01986	84	
266.08965	78	
266.81561	306	1+
266.99628	152	
267.13474	108	
267.97413	446	1+
269.96750	376	1+
270.00807	78	
270.41168	78	
271.85209	106	
273.07776	78	
273.43898	80	
274.81325	82	
275.89495	158	1+
275.97612	74	
276.41532	74	
276.86076	78	
277.84225	78	
278.12420	76	
278.80290	98	
278.84073	260	1+
278.87749	138	
279.78836	456	1+
280.87759	84	
281.97483	78	
282.79152	98	
282.83192	82	
284.83232	82	
286.07537	82	
286.85841	84	
287.43277	92	
290.79865	74	
290.87581	76	
291.85606	226	1+
291.97178	120	
293.11015	182	1+
293.79867	86	
295.91097	72	
296.80854	156	
296.87735	76	
297.81278	120	
297.85505	118	
298.80166	1098	1+
299.16027	78	
301.05353	90	
301.85845	110	
303.85728	76	
304.39677	72	
306.11174	114	
308.81536	82	
309.88193	74	
309.93177	72	
310.87616	112	
311.86320	76	
312.88111	86	
313.81095	78	
314.86168	82	
315.41505	90	
315.44472	98	
316.43567	78	
316.83745	76	
316.91002	88	
317.88765	106	
318.16921	118	
320.61696	98	
321.43123	74	
322.92969	72	
323.01831	72	
324.89723	132	
325.05660	80	
329.85097	84	
329.87315	74	
331.04515	76	
333.43093	72	
333.88858	78	
334.95075	94	
336.87984	72	
336.94102	110	
340.89831	72	
340.97316	74	
341.72868	86	
342.17639	72	
346.16237	72	
347.90112	72	
352.86785	94	
353.90189	88	
355.13636	74	
357.25930	74	
357.73559	76	
357.77049	74	
358.92771	82	
360.13161	96	
360.38335	76	
362.13343	80	
364.75521	82	
END IONS

###FS:    #m/z: 507.84387 #charge 1+
###MS: 141
###MSMS: 142
BEGIN IONS
TITLE=Cmpd 106, +MS2(507.8439), 28.2-35.2eV, 3.1min #142
RTINSECONDS=184.269
SCANS=141-142
PEPMASS=507.84387	85382
CHARGE=1+
196.01580	504	1+
198.88950	132	
209.94353	206	
214.02862	210	
214.88353	160	
215.89553	136	
222.97009	192	
223.97670	116	
232.89778	500	1+
235.92520	282	1+
240.07859	120	
250.97304	142	
252.07733	248	
252.90137	138	
255.91593	116	
258.89290	236	1+
262.38691	118	
266.09361	134	
266.16852	176	
269.86464	264	1+
277.87280	234	1+
278.82676	448	1+
282.03087	116	
282.89884	126	
283.89547	224	1+
287.85162	690	1+
289.87795	524	1+
293.87138	456	
294.87490	300	
295.87416	198	
296.80221	284	1+
296.84454	324	1+
297.80515	252	1+
297.95823	116	
300.84592	402	1+
303.84033	132	
303.86740	766	1+
305.86255	1310	1+
307.14497	140	
307.85809	236	
307.89209	438	
308.14009	402	1+
308.80204	208	1+
308.87232	822	1+
310.15572	738	
310.34611	128	
311.85313	192	1+
311.88225	1098	1+
314.81062	120	
314.86353	358	
315.82692	142	
315.86241	606	1+
317.84368	126	
318.77598	124	
318.85559	240	1+
322.84981	122	
323.87149	488	
324.86044	206	
325.90060	198	
325.98565	136	1+
326.88219	2362	1+
328.87964	146	
330.77787	120	
330.87519	134	
332.79562	120	
332.81815	162	1+
332.87512	174	
332.92203	122	
333.86226	204	
333.88456	122	
335.84126	220	1+
336.94327	130	
337.86873	194	
338.88147	152	
339.03137	118	
341.82053	136	
342.87417	162	
343.83446	134	
343.86925	344	1+
343.99619	202	1+
345.90563	128	
346.85519	146	1+
347.07754	164	
347.77196	378	
348.78891	134	
348.84466	342	1+
349.75627	516	1+
350.81398	120	
350.89055	334	
350.91256	164	
351.85515	116	
352.86496	180	
352.90400	144	
353.78535	198	
353.84994	134	
355.89175	288	1+
356.83511	150	
357.82298	188	1+
358.36593	170	
359.75882	256	1+
360.79295	142	1+
364.87756	248	1+
365.75767	120	
365.78147	248	1+
366.83582	220	
367.76081	558	1+
367.80928	116	
368.70178	182	1+
368.82888	138	
368.89426	456	1+
369.83187	364	1+
370.71673	190	1+
370.79980	454	1+
372.74151	140	
372.78166	334	1+
372.82906	168	
374.81603	466	1+
379.75957	172	1+
380.74273	130	
381.71716	114	
381.83710	124	
382.82999	116	
384.85060	238	
384.89273	134	
385.79214	164	
385.84817	120	
386.77679	116	
386.82615	136	
387.21488	114	
387.84150	782	1+
388.80505	162	
388.84213	452	1+
388.87926	126	
389.18176	120	
389.20062	274	
390.20056	198	
390.77831	116	
390.84074	838	1+
392.76931	142	
392.82427	1210	1+
393.75786	140	
395.86286	202	1+
396.77000	256	1+
399.85120	244	
400.85030	150	
401.75462	114	
403.75909	118	
403.87545	180	
404.76480	118	
405.86797	376	1+
406.85457	144	
407.75147	396	1+
407.86467	340	
408.84949	610	
408.86958	196	
409.21314	118	
409.73123	142	
409.85000	292	
410.83338	1548	1+
410.85686	220	
411.25931	112	
411.71447	138	
413.74834	124	
413.87156	152	
414.77497	124	
415.84308	162	
416.88166	180	
417.82265	146	
419.20739	120	
421.87684	258	
422.86405	1048	1+
423.77311	236	
423.86802	778	1+
424.75210	190	
425.75914	1066	1+
425.78697	190	
426.86190	978	1+
427.73217	516	
427.89663	120	
428.74829	262	1+
428.84474	1830	1+
428.88021	248	1+
429.68252	120	
431.84086	114	
431.86708	646	1+
432.20535	116	
432.68588	140	
433.85434	352	1+
435.70905	190	
439.78987	202	1+
441.77403	140	
441.89049	136	
443.76135	152	
444.87191	746	
445.74678	136	
445.87360	976	1+
446.78329	128	
447.70970	558	1+
447.74908	126	
447.76098	166	
447.78361	120	
448.76767	226	
449.78815	128	
449.87299	438	1+
450.74734	228	
457.70467	126	
457.90427	342	
460.89330	146	
462.88159	498	1+
465.71866	124	
465.89430	146	
467.88860	474	
468.76321	274	1+
468.88916	236	
469.65856	142	
469.88781	204	
470.72950	162	
485.90463	210	
487.90060	218	
490.90566	120	
493.77554	118	
END IONS

###FS:    #m/z: 336.94473 #charge 1+
###MS: 141
###MSMS: 143
BEGIN IONS
TITLE=Cmpd 107, +MS2(336.9447), 28.0-35.0eV, 3.1min #143
RTINSECONDS=185.041
SCANS=141,143
PEPMASS=336.94473	39472
CHARGE=1+
100.24275	108	
159.02402	92	
203.10244	72	
206.95159	132	
207.04454	78	
209.94687	86	
211.08901	98	
211.94323	1838	1+
212.87741	464	1+
213.93920	876	1+
217.87476	76	
217.88649	144	
219.13194	102	
219.89383	84	
219.91950	78	
221.88138	78	
223.95677	104	
224.83515	80	
224.97106	98	
226.94467	100	
226.96789	100	
229.85329	100	
229.90195	70	
229.95433	2824	1+
230.05831	80	
230.15320	100	
230.88891	878	1+
231.94919	1116	1+
232.88956	226	1+
233.86215	76	
233.95121	196	1+
235.94560	88	
236.90607	72	
236.92504	114	
236.96284	86	
237.06491	78	
238.93274	112	
240.84012	522	1+
240.87856	68	
240.93789	70	
241.94961	68	
243.87010	82	
243.93015	96	
244.86445	100	
244.95046	112	
246.39248	178	
246.94805	102	
246.97721	108	
247.96519	646	
248.02010	110	
248.11480	84	
248.90078	422	1+
248.99050	114	
249.05565	82	
249.84525	72	
249.87778	88	
249.96207	380	1+
250.83632	164	
250.99324	70	
251.07544	222	1+
251.83201	138	
251.97017	156	
252.00391	90	
252.97057	952	1+
253.90384	208	
254.94069	72	
254.96730	798	
255.07627	126	
255.87827	78	
256.07688	72	
256.26392	118	
256.90795	98	
256.95735	150	
257.83515	180	
257.89940	70	
258.84914	552	1+
258.95987	70	
259.82863	72	
259.85477	346	1+
260.83030	78	
261.83045	114	
262.03729	76	
262.92673	70	
262.95239	72	
265.08715	80	
266.42040	76	
266.85859	72	
267.84952	130	
268.55334	92	
268.83942	382	1+
269.08688	76	
270.98260	90	
271.13710	96	
271.91616	70	
271.95900	70	
272.97173	174	1+
273.86415	98	
273.87953	68	
273.90431	92	
273.95690	72	
274.86100	356	1+
275.01872	72	
275.95233	82	
276.23186	78	
276.43614	80	
276.85362	494	1+
276.86733	114	
277.96111	68	
278.83972	282	1+
280.10462	70	
280.26040	80	
280.99716	86	
281.03648	78	
281.05055	142	
281.86425	74	
282.07284	74	
282.87465	136	
282.93749	80	
283.14399	78	
285.36726	96	
285.42733	72	
285.85220	168	
286.84860	646	1+
288.85726	72	
288.88565	78	
289.83387	88	
290.85512	92	
290.88462	86	
291.88405	70	
292.87281	68	
293.06224	72	
293.19052	70	
293.82564	76	
293.97300	80	
294.11004	68	
294.85160	76	
295.07328	96	
296.84245	248	1+
297.87013	76	
298.22027	78	
298.31341	98	
299.81029	80	
301.02988	86	
303.81684	98	
303.85519	70	
303.98366	70	
305.86406	106	
305.89344	74	
306.88712	90	
307.89016	86	
308.80050	70	
309.86683	96	
310.05106	80	
310.39023	110	
310.86279	120	
310.88823	92	
312.17104	78	
313.20492	78	
316.40516	84	
316.77863	82	
318.78822	72	
318.86952	82	
321.99719	76	
325.07593	76	
328.88574	120	
333.89227	114	
334.20739	76	
335.40699	76	
336.87939	72	
340.29102	78	
340.79538	88	
340.87814	92	
END IONS

###FS:    #m/z: 359.96021 #charge 1+
###MS: 141
###MSMS: 144
BEGIN IONS
TITLE=Cmpd 108, +MS2(359.9602), 28.0-35.0eV, 3.1min #144
RTINSECONDS=185.813
SCANS=141,144
PEPMASS=359.96021	26574
CHARGE=1+
206.89436	72	
208.44462	82	
209.94317	342	
215.88456	74	
221.89060	140	
222.95069	110	
223.88773	92	
224.01921	104	
224.95072	500	1+
226.94631	3654	1+
226.97001	270	
227.10149	74	
228.94149	3416	1+
229.91464	90	
230.00985	78	
230.80536	82	
231.98780	74	
233.85816	96	
234.86185	74	
234.88457	98	
237.06514	92	
238.84177	72	
238.93890	132	
238.96692	72	
239.87888	74	
240.82973	82	
240.86393	86	
240.93805	552	1+
240.96202	446	1+
242.47231	120	
242.86360	142	
242.96007	374	
244.88598	108	
244.95623	2944	
244.98173	96	
245.94054	362	
246.07468	80	
246.85140	76	
246.95183	1946	1+
247.97530	88	
248.80238	160	
248.82080	88	
250.83995	98	
250.94708	196	
252.79428	76	
252.82935	134	
253.93159	76	
255.81736	78	
255.89602	90	
256.36744	92	
257.43453	108	
258.84623	290	1+
258.97458	312	1+
259.86952	80	
259.99801	70	
260.12664	78	
260.96622	208	
261.83251	72	
261.93791	82	
262.92282	110	
263.87314	72	
265.90969	78	
266.81229	266	
267.97300	312	
268.85899	74	
268.95750	204	
269.11304	78	
269.79776	186	
269.89502	142	
269.96925	422	1+
270.40755	94	
270.45423	102	
275.92569	72	
275.97025	166	
278.80522	76	
278.84175	160	1+
279.78861	494	1+
279.96683	84	
280.79171	428	1+
281.85930	92	
281.99204	76	
282.03952	86	
282.82657	90	
282.85685	72	
283.36300	76	
284.90856	88	
285.09169	100	
285.86720	70	
286.01265	80	
286.43577	92	
286.89398	78	
287.81403	90	
288.41014	76	
288.74169	78	
288.89508	98	
289.06084	72	
291.86249	158	1+
291.94980	76	
293.11624	174	1+
293.85403	242	1+
293.87532	100	
294.42803	92	
294.94443	98	
295.10069	88	
296.37408	76	
296.43719	80	
296.85183	88	
296.90877	74	
297.13124	72	
298.39165	92	
298.80232	290	1+
298.85976	150	
298.91610	92	
299.19427	78	
299.42361	88	
299.82105	90	
299.87298	124	
300.04840	92	
300.80441	172	1+
300.85723	146	
301.36233	100	
303.90416	88	
304.94131	76	
308.87801	74	
309.87404	78	
310.86767	110	
311.85913	120	
312.93184	210	1+
315.12440	76	
315.81898	172	
316.81433	216	
317.83522	88	
320.13796	110	
321.03248	80	
321.86917	76	
322.92698	130	
323.02067	136	
325.02868	110	
325.75824	82	
327.17352	82	
327.94891	86	
329.07093	96	
330.80134	74	
333.93121	106	
335.88188	72	
337.01931	74	
338.71616	96	
338.75903	80	
338.94449	98	
340.93762	134	
342.82580	80	
345.80829	76	
345.87900	84	
346.41589	82	
350.65918	72	
351.69493	90	
352.18992	78	
353.94102	104	
354.72711	82	
354.80580	86	
354.84066	94	
354.88000	98	
355.42112	102	
355.71760	74	
356.27841	78	
356.41531	74	
361.32772	76	
363.95388	82	
END IONS

###FS:    #m/z: 322.92926 #charge 1+
###MS: 145
###MSMS: 146
BEGIN IONS
TITLE=Cmpd 109, +MS2(322.9293), 28.0-35.0eV, 3.2min #146
RTINSECONDS=189.503
SCANS=145-146
PEPMASS=322.92926	2396146
CHARGE=1+
128.84660	76	
192.88671	78	
193.04016	84	
195.91859	92	
195.94285	84	
198.03058	162	
199.84323	80	
201.04279	94	
201.86193	80	
205.94975	118	
207.97464	142	
208.88459	64	
209.05662	72	
209.92253	66	
212.90359	70	
213.41810	66	
214.88657	76	
218.87201	72	
220.84582	74	
220.87610	188	
222.01306	68	
222.42301	80	
222.94931	94	
222.96764	66	
225.12709	64	
225.33705	68	
225.88496	78	
226.37983	76	
226.88980	74	
226.95081	70	
227.10995	84	
228.05280	80	
228.93296	68	
230.05641	76	
230.84253	64	
230.87928	68	
231.81753	70	
233.41320	100	
234.12862	70	
234.87900	84	
236.11681	66	
236.77801	66	
237.90828	94	
238.88422	72	
238.93733	174	
239.78420	72	
239.89994	76	
240.07864	78	
240.93919	2946	
240.98464	68	
241.85902	80	
241.94088	2736	
242.94109	7232	1+
243.91991	98	
244.82401	70	
244.94014	1590	1+
244.99357	68	
245.10837	72	
245.81671	72	
245.85568	180	1+
246.97342	114	
247.39423	78	
247.98446	64	
249.03268	74	
249.88193	72	
250.84361	78	
252.82939	68	
252.88622	80	
254.91882	86	
255.85102	80	
255.90594	82	
257.89188	70	
258.04368	74	
258.83708	80	
258.85111	144	
258.88427	100	
259.45768	70	
261.83070	112	
262.17690	62	
262.82782	108	
263.02833	68	
263.82934	78	
264.84490	134	
264.87826	78	
264.92336	90	
265.35528	88	
265.79159	66	
266.05995	84	
266.86973	108	
266.99790	72	
267.84528	76	
267.89545	66	
267.98624	70	
268.86344	72	
268.87941	86	
268.94765	64	
268.96375	102	
269.79640	80	
271.74022	62	
271.79657	84	
272.43874	102	
272.79758	76	
272.84889	80	
273.09559	74	
273.59310	92	
275.78687	64	
276.06043	80	
276.14594	76	
276.55631	62	
276.99964	62	
278.17212	70	
278.85007	272	1+
279.08999	1212	1+
279.13516	68	
279.91317	72	
280.91693	70	
282.97009	70	
283.07148	148	
284.14058	66	
284.29345	550	1+
284.32466	66	
284.87714	134	
285.84242	86	
289.88002	80	
291.86717	70	
291.93900	68	
292.88578	72	
293.85167	304	1+
293.90790	126	
296.75885	76	
296.85579	66	
296.86883	106	
298.98589	100	
299.92961	74	
300.78480	66	
302.24144	78	
303.80398	74	
303.91734	64	
304.86411	98	
307.88409	100	
308.89720	68	
309.80577	72	
311.03534	80	
312.80837	178	
312.85698	74	
312.89833	102	
314.81900	68	
316.42926	84	
316.89009	102	
318.88598	92	
319.85699	68	
320.17554	68	
321.08319	76	
325.08221	92	
325.90032	80	
327.91559	74	
328.29607	64	
END IONS

###FS:    #m/z: 340.93991 #charge 1+
###MS: 145
###MSMS: 147
BEGIN IONS
TITLE=Cmpd 110, +MS2(340.9399), 28.0-35.0eV, 3.2min #147
RTINSECONDS=190.274
SCANS=145,147
PEPMASS=340.93991	862170
CHARGE=1+
174.85965	72	
189.86298	76	
191.95664	94	
192.92340	138	
193.94713	70	
201.84415	70	
202.89043	70	
207.97141	72	
210.93410	112	
211.94286	86	
213.87685	104	
213.94019	616	1+
214.02675	84	
214.89726	84	
215.88389	238	
215.93759	110	
216.88597	150	
217.88098	74	
217.93367	110	
219.87962	140	
220.87280	102	
221.88163	82	
221.94525	90	
223.83778	196	1+
226.82687	76	
226.86195	70	
227.88795	76	
228.83450	192	1+
230.89092	114	
231.05997	106	
231.88935	200	
231.94933	856	
232.11699	82	
233.90409	130	
233.94747	444	1+
235.08026	74	
235.89823	98	
236.07856	116	
237.06503	96	
237.90151	82	
240.83260	108	
241.84160	316	1+
242.93918	80	
243.05209	84	
243.82884	170	
243.84169	150	
243.98715	86	
244.08305	126	
244.83454	74	
245.62413	80	
245.83585	72	
246.61248	110	
246.89824	104	
246.94206	98	
246.97310	96	
247.96962	106	
249.89919	78	
249.96193	112	
249.99285	86	
250.56933	70	
250.88442	94	
250.96531	140	
250.99540	72	
251.42922	72	
251.87956	74	
251.95830	142	
252.92861	72	
253.90344	230	1+
254.07456	80	
254.84024	162	1+
254.92285	156	
254.96348	264	1+
255.17743	92	
255.94913	86	
256.03152	74	
256.89898	122	
258.00584	72	
258.84518	388	1+
258.89625	82	
259.95505	156	
260.83200	544	1+
260.93879	88	
262.14450	100	
262.84162	108	
262.92345	192	
263.72779	84	
264.00671	74	
264.41187	100	
264.87735	70	
265.08322	82	
266.11195	70	
266.86203	122	
267.81122	88	
267.87235	116	
268.83687	356	1+
271.78817	82	
272.98323	160	
274.86027	70	
274.88446	72	
275.94912	140	
276.85550	684	1+
276.99362	98	
278.15737	162	
278.42418	72	
278.84361	822	1+
278.87936	78	
279.92540	118	
280.28314	74	
280.85400	180	
281.15148	70	
281.88949	232	1+
282.84188	74	
282.87731	104	
282.91260	80	
285.02502	76	
285.94219	70	
288.54328	74	
289.52470	94	
289.87630	238	1+
291.91382	102	
291.97433	72	
292.43409	92	
292.90674	70	
293.07015	88	
293.84896	78	
293.87109	100	
293.89954	78	
294.86484	140	1+
295.75402	106	
295.83074	76	
296.00404	72	
296.49023	78	
296.80130	86	
297.22013	78	
297.85640	120	
299.30663	70	
299.84235	76	
300.87636	74	
301.51601	78	
301.85843	306	1+
303.98989	76	
304.88756	74	
305.82595	78	
306.86345	76	
308.88872	106	
310.88002	142	
311.82615	72	
311.85981	122	
314.88234	82	
315.05233	90	
315.85695	72	
322.16011	78	
323.78630	84	
324.98296	88	
325.80889	70	
327.82932	76	
329.80432	76	
329.89102	84	
330.62097	88	
333.09018	76	
333.80099	86	
335.74692	76	
335.83200	78	
341.00292	72	
342.27816	72	
343.30587	72	
344.81821	80	
END IONS

###FS:    #m/z: 363.95589 #charge 1+
###MS: 145
###MSMS: 148
BEGIN IONS
TITLE=Cmpd 111, +MS2(363.9559), 28.0-35.0eV, 3.2min #148
RTINSECONDS=191.047
SCANS=145,148
PEPMASS=363.95589	389384
CHARGE=1+
62.66869	80	
129.00692	98	
178.94418	82	
187.86508	88	
191.85803	158	
196.94086	90	
205.01260	106	
205.87669	80	
207.87422	76	
207.94682	238	
208.88644	98	
209.94239	588	1+
210.88499	94	
211.89262	96	
212.87931	792	1+
217.05158	256	
218.47807	80	
222.95159	228	
223.89070	86	
223.95686	128	
224.95037	610	1+
224.97202	80	
226.94670	4884	1+
226.97157	178	
228.89741	84	
228.94163	3870	
229.61150	84	
229.89787	104	
229.94240	122	
230.02272	100	
230.84350	98	
230.85927	82	
230.88883	1232	1+
230.94617	94	
232.82663	80	
232.88809	262	
233.02539	90	
237.03304	80	
237.05566	86	
240.83842	78	
240.93918	776	
240.96178	264	
241.09003	80	
241.89511	90	
241.93863	2142	1+
242.94104	1382	1+
242.95863	350	
244.95751	3558	
245.94536	258	
246.56381	120	
246.90618	212	
246.95128	3066	1+
246.97471	132	
248.17284	98	
248.38600	96	
248.80556	174	
248.89966	674	
248.97658	78	
249.85188	102	
250.06588	194	1+
250.79250	124	
250.89557	300	1+
250.96706	358	1+
252.37239	80	
252.46044	78	
252.83220	182	1+
253.09010	134	
253.90246	148	
255.91828	162	1+
256.85744	92	
258.83789	94	
259.09789	82	
260.83374	178	
260.96973	230	
261.59660	86	
261.83365	102	
262.82442	102	
265.81571	82	
265.97957	138	
266.81434	134	
267.97304	548	1+
268.78726	76	
268.80241	82	
268.95603	198	
268.99595	94	
269.96668	712	1+
273.88986	78	
273.90829	78	
274.84161	122	
275.84005	78	
276.85624	148	
277.06503	80	
277.11409	78	
278.79721	144	
278.84138	262	1+
279.10113	226	1+
279.79830	186	
280.79519	540	1+
281.02995	82	
282.00544	118	1+
283.77796	98	
283.85189	154	
283.97342	96	
284.28963	78	
284.79244	132	
284.82102	316	1+
284.84366	240	1+
285.02118	80	
285.84405	170	1+
285.88593	272	1+
286.11262	82	
286.41153	90	
287.37247	106	
288.88354	88	
291.79170	78	
292.81400	78	
292.84549	90	
292.86363	112	
295.86252	100	
296.80529	270	1+
297.82427	92	
298.80060	468	1+
298.92500	86	
299.06236	86	
299.46398	90	
299.96369	80	
300.80320	196	
300.86274	138	
301.05513	82	
301.81307	100	
302.79976	138	
303.80162	88	
303.82686	96	
303.85562	232	
303.89057	154	
304.44384	78	
304.81805	80	
306.91060	78	
307.16449	76	
307.88631	80	
310.87743	156	
312.05611	98	
314.08559	78	
316.81332	168	
318.15068	78	
318.93041	104	
320.37277	84	
321.11103	152	
321.14107	80	
321.82537	116	
321.86527	158	1+
322.91193	78	
324.82662	94	
326.79847	96	
326.87005	132	
327.07344	76	
327.28890	106	
334.39382	102	
335.36433	96	
336.05705	90	
336.10009	86	
336.94486	80	
340.85972	90	
340.90962	78	
340.93526	314	1+
342.32834	94	
344.13904	78	
347.15936	82	
350.76792	228	1+
352.15321	82	
353.97809	82	
355.33773	92	
360.71648	78	
361.17158	152	
362.80462	98	
365.78298	80	
366.75135	78	
367.77739	110	
END IONS

###FS:    #m/z: 322.92910 #charge 1+
###MS: 149
###MSMS: 150
BEGIN IONS
TITLE=Cmpd 112, +MS2(322.9291), 28.0-35.0eV, 3.3min #150
RTINSECONDS=194.743
SCANS=149-150
PEPMASS=322.92910	2247044
CHARGE=1+
155.89320	72	
195.97741	66	
197.88158	66	
201.04483	198	
201.86030	66	
205.94938	182	
206.88746	100	
206.96882	64	
208.88996	64	
210.87489	68	
213.88674	70	
214.88051	72	
215.88618	104	
215.98755	68	
218.09873	80	
218.84836	64	
220.05788	66	
220.80364	76	
220.87302	80	
221.00970	78	
221.87969	78	
221.89111	62	
221.93795	74	
222.34090	64	
222.87002	64	
222.92155	72	
222.95466	84	
223.89979	84	
223.95903	294	1+
223.97505	68	
224.44954	78	
225.88890	70	
226.00301	62	
227.82493	76	
227.90455	88	
228.90714	88	
230.85300	76	
230.95665	100	
231.12085	74	
235.05974	64	
235.82451	70	
236.92110	70	
236.97240	72	
238.07357	206	1+
238.13240	96	
238.83169	62	
238.88191	66	
238.93712	326	
239.78959	76	
240.93967	3292	
241.16015	82	
241.93858	9362	1+
242.94055	6590	1+
243.86820	68	
244.83117	170	
244.91690	64	
244.94027	2240	1+
246.39248	92	
246.84967	70	
246.97103	96	
248.95717	68	
249.95012	66	
250.83580	68	
250.94280	76	
252.92296	106	
253.43288	76	
253.85754	72	
253.91993	76	
255.06778	74	
255.94909	68	
256.85722	68	
256.89118	108	
256.93033	106	
258.83056	210	
258.85271	122	
259.06613	70	
259.80399	66	
259.85173	84	
260.65390	104	
261.11385	70	
261.82893	194	
261.84341	70	
261.87824	74	
264.39395	80	
264.79177	80	
266.02195	86	
266.85659	88	
267.07025	66	
267.10802	82	
267.13837	76	
267.93583	72	
268.14423	68	
269.91345	72	
270.05233	64	
271.89169	72	
274.90291	66	
275.84417	64	
276.84196	72	
278.04089	68	
278.84476	162	
279.09175	1118	1+
279.41682	104	
280.86087	94	
281.19048	78	
282.86081	60	
283.06818	178	
283.27396	92	
283.85832	122	
283.97278	62	
284.28923	406	1+
284.88061	120	
285.21156	70	
285.84540	104	
286.06262	86	
287.37046	80	
291.07473	74	
292.79726	72	
293.06557	74	
293.85299	66	
294.09719	92	
294.85601	78	
295.84122	60	
296.86647	100	
296.93422	104	
297.41676	78	
297.94024	78	
298.82461	100	
299.06233	84	
300.05700	80	
300.11020	70	
303.25383	66	
303.85935	98	
303.96198	86	
306.88300	84	
307.04818	76	
307.29355	66	
307.80838	68	
308.86469	94	
309.45405	90	
310.81672	74	
311.00053	66	
311.10009	88	
313.06970	80	
314.80595	90	
314.85368	100	
315.75663	68	
316.00331	62	
316.17330	78	
318.97651	66	
319.86128	66	
320.08948	68	
321.37609	70	
321.79865	76	
323.11485	92	
323.17238	82	
327.88895	66	
327.90426	70	
END IONS

###FS:    #m/z: 340.93970 #charge 1+
###MS: 149
###MSMS: 151
BEGIN IONS
TITLE=Cmpd 113, +MS2(340.9397), 28.0-35.0eV, 3.3min #151
RTINSECONDS=195.516
SCANS=149,151
PEPMASS=340.93970	828834
CHARGE=1+
189.85983	66	
191.95867	78	
192.92424	178	
197.92799	78	
198.87731	66	
204.89658	70	
206.98115	84	
207.02167	68	
209.87949	78	
210.87490	70	
210.94139	72	
212.88039	208	
213.87881	144	
213.94053	240	
214.87992	136	
215.88677	330	
215.93978	248	
216.41349	80	
217.88863	68	
218.90269	80	
218.92638	74	
221.07549	74	
222.97831	88	
223.84085	74	
226.83995	90	
227.84019	116	
228.83397	70	
228.93810	84	
229.60386	74	
230.83544	86	
230.88658	136	
231.58427	102	
231.88969	130	
231.95059	858	1+
233.89000	82	
233.94662	212	
235.88896	208	1+
235.95131	72	
236.84990	74	
239.92067	90	
240.83393	214	
240.85592	92	
240.90529	94	
240.93761	66	
241.84289	358	
241.94710	74	
242.98522	102	
243.83794	280	1+
244.82965	68	
245.83021	114	
246.39252	104	
246.95016	90	
248.98311	94	
249.73047	98	
249.86429	68	
249.95952	94	
249.98790	98	
251.95517	78	
253.13765	68	
253.96260	70	
254.83314	114	
254.96811	476	1+
256.84661	124	
256.88134	78	
256.96956	100	
258.84423	326	
259.85191	352	
259.95654	170	1+
260.83434	512	1+
260.91514	68	
261.07820	70	
261.88820	124	
261.93209	72	
262.83537	136	
262.86427	190	1+
262.96457	96	
263.95702	82	
265.83341	84	
265.99413	182	1+
268.82473	80	
268.84137	190	
268.89530	66	
269.87486	74	
271.45871	88	
271.83698	78	
272.91904	144	
272.97518	134	
273.05943	74	
273.83470	70	
274.87365	136	
275.81151	74	
275.85654	78	
276.39698	82	
276.81116	86	
276.85698	386	
276.94218	70	
277.86143	590	
278.84507	1386	1+
279.03893	68	
279.09015	74	
279.92999	70	
280.93318	114	
281.10856	86	
281.85798	86	
281.90743	80	
282.91144	152	
283.97316	72	
285.87554	72	
285.91530	98	
286.87389	120	
288.99416	82	
289.04423	78	
289.41428	68	
289.61657	94	
289.91122	86	
292.20087	98	
292.87317	176	
292.89828	72	
293.84030	68	
294.86608	178	
295.85699	72	
296.86014	126	
297.87403	124	
298.85490	66	
299.87162	144	
300.87403	148	
302.78781	98	
302.93038	68	
305.88770	68	
306.05541	76	
309.11727	72	
310.93330	84	
311.80228	82	
312.85711	68	
313.89841	70	
313.93523	74	
316.78118	68	
316.88133	78	
317.03441	84	
318.40001	128	
318.86954	70	
324.12217	76	
325.03804	72	
325.72264	74	
325.88909	74	
326.42573	86	
328.28947	66	
329.85512	72	
330.42850	94	
331.99772	68	
334.95533	94	
336.91088	68	
337.08654	72	
338.60120	136	
339.85838	68	
341.05013	72	
342.60536	94	
344.78845	68	
345.76074	68	
END IONS

###FS:    #m/z: 363.95562 #charge 1+
###MS: 149
###MSMS: 152
BEGIN IONS
TITLE=Cmpd 114, +MS2(363.9556), 28.0-35.0eV, 3.3min #152
RTINSECONDS=196.289
SCANS=149,152
PEPMASS=363.95562	373672
CHARGE=1+
77.47194	94	
118.17873	92	
187.86872	80	
189.85903	182	
190.86595	90	
191.85959	78	
196.01508	104	
196.88227	126	
197.09260	86	
205.88740	74	
207.03763	74	
207.87392	136	
209.94200	818	1+
212.11429	86	
212.87881	724	1+
218.85037	82	
220.90408	74	
221.85742	84	
222.95432	268	
223.47910	110	
224.95090	578	
226.94679	4554	1+
227.85956	84	
227.93282	80	
227.97019	90	
227.99617	178	1+
228.80825	92	
228.83940	78	
228.89368	248	
228.94129	5306	1+
230.85587	116	
230.88775	1074	1+
232.87702	226	1+
232.93329	78	
232.99340	82	
233.05900	76	
236.83876	78	
238.89133	76	
239.02785	88	
240.93928	686	
240.96322	188	
241.94127	466	
242.13206	88	
242.84340	74	
242.94095	1840	1+
242.95940	430	1+
243.82797	194	1+
244.95623	3472	1+
245.44263	92	
245.88785	76	
245.93950	246	
245.99571	96	
246.95234	2674	1+
247.14492	98	
247.97195	84	
248.80244	172	1+
248.89797	524	1+
249.03738	122	
250.89297	160	
250.97015	262	1+
251.07518	118	
252.03917	78	
252.07018	78	
253.85732	80	
255.01277	80	
256.39330	94	
260.85904	94	
260.96920	98	
261.83284	128	
262.36918	100	
262.82955	104	
265.90336	74	
265.97091	128	
266.81011	230	
267.81366	244	
267.97232	626	1+
268.16776	94	
268.81215	160	
268.83328	82	
269.41320	74	
269.81268	100	
269.86887	96	
269.91113	204	1+
269.96652	424	1+
270.83994	86	
271.84017	82	
272.91400	242	1+
275.05530	76	
275.08394	76	
278.42371	86	
278.79605	140	
278.83694	128	
279.10010	214	1+
280.09872	240	1+
280.63498	74	
280.99299	84	
281.79076	110	
283.78875	190	
283.84917	88	
284.56736	90	
285.84514	262	
286.01887	74	
286.13734	78	
287.88383	144	
288.51623	100	
288.85865	84	
289.87507	122	
290.07865	80	
290.81752	100	
290.85890	118	
291.10209	84	
292.06895	82	
293.11651	122	
293.16950	82	
296.81615	92	
298.80148	864	1+
298.86548	138	
300.76389	76	
300.81122	116	
301.86362	224	
302.00551	140	
302.13222	80	
302.85190	422	1+
303.39517	100	
303.80797	92	
303.83619	76	
306.83617	78	
306.93662	76	
309.67477	80	
310.88579	78	
310.92088	84	
312.34899	92	
314.07672	76	
314.81678	82	
314.85647	74	
315.82670	82	
317.84595	78	
318.81090	110	
318.93582	124	
321.82057	202	
321.86547	114	
322.80635	80	
322.93639	142	
324.01842	98	
325.20414	84	
326.86995	286	1+
328.84355	74	
329.05070	74	
329.86868	124	
330.92246	84	
331.80542	78	
336.09100	78	
336.94164	296	1+
338.94042	90	
339.21361	98	
339.98536	80	
340.81662	128	
340.93949	158	
345.78539	76	
346.05732	76	
350.10749	78	
350.76262	276	1+
351.01356	76	
351.73862	82	
353.27391	78	
354.76665	74	
356.47520	106	
361.08490	80	
361.16691	88	
363.95144	140	
364.19961	96	
365.33731	86	
365.74549	80	
367.26194	98	
367.39379	76	
368.86833	76	
END IONS

###FS:    #m/z: 322.92916 #charge 1+
###MS: 153
###MSMS: 154
BEGIN IONS
TITLE=Cmpd 115, +MS2(322.9292), 28.0-35.0eV, 3.3min #154
RTINSECONDS=199.973
SCANS=153-154
PEPMASS=322.92916	2100930
CHARGE=1+
58.80007	76	
94.67314	78	
114.13467	72	
182.90473	78	
186.92538	76	
190.89341	74	
191.93294	146	
194.12517	82	
194.96440	74	
195.00732	72	
195.91196	68	
201.04414	144	
202.89934	70	
206.92397	66	
206.95038	112	
207.97011	68	
209.12613	68	
209.91686	66	
211.88819	74	
211.95172	94	
216.97944	68	
218.84645	72	
222.86665	72	
222.94865	74	
223.95976	174	
224.87281	94	
225.90681	76	
226.11545	70	
227.11740	78	
227.95119	70	
228.01968	176	1+
228.93450	68	
228.96086	66	
229.83836	72	
233.41690	104	
233.83757	74	
233.89552	72	
237.05553	70	
237.38452	76	
237.80088	66	
238.88350	138	
238.91198	78	
238.93820	146	
238.97450	66	
239.03522	84	
239.08108	76	
239.79925	88	
240.00275	88	
240.82279	322	
240.86705	106	
240.94034	2440	
241.12454	72	
241.19694	62	
241.85133	74	
241.88508	118	1+
241.94175	2172	
242.82124	222	1+
242.94096	7038	1+
244.39389	82	
244.93869	1998	1+
246.97823	176	
248.84051	74	
248.93939	90	
248.95284	76	
249.86839	104	
250.17298	76	
250.65483	70	
250.87687	70	
250.89626	92	
250.94869	74	
251.06925	78	
251.90843	92	
252.11643	114	
253.04615	70	
253.80045	94	
253.85130	78	
254.91637	242	
255.06410	80	
256.85353	80	
256.89470	348	1+
257.09565	78	
258.91809	68	
259.58232	116	
260.83218	66	
260.84835	72	
261.34417	100	
261.79487	66	
261.83962	122	
262.83248	166	
263.08781	74	
263.97705	82	
264.87554	72	
264.91919	74	
264.97919	76	
266.79725	64	
266.86600	222	
266.96197	64	
267.92192	68	
269.85674	68	
270.80786	68	
271.79061	74	
271.86821	116	
271.89775	80	
272.44065	84	
272.84461	206	1+
274.80079	80	
275.80529	66	
276.82579	80	
277.85853	64	
277.90345	82	
278.02259	74	
278.84623	86	
279.09025	788	1+
279.20504	70	
280.86519	86	
281.19289	74	
281.86041	198	1+
281.89899	78	
283.80116	64	
283.82393	90	
284.29282	544	1+
284.79093	80	
285.09157	70	
286.91880	82	
287.88247	80	
288.12040	80	
288.82710	72	
290.82363	72	
290.85711	72	
292.82269	88	
293.84888	72	
294.92756	84	
295.86633	78	
296.87509	104	
298.16720	88	
298.78654	94	
300.84447	66	
301.82968	64	
301.85691	74	
304.96279	70	
305.88536	72	
307.80191	78	
307.87770	86	
308.04331	70	
308.30626	94	
308.42469	68	
311.02421	100	
312.94395	110	
312.96758	96	
313.84393	70	
315.12631	72	
315.87462	72	
316.81579	82	
320.19258	70	
320.42799	80	
321.02933	76	
321.11016	64	
322.81702	100	
322.88670	182	1+
324.80130	64	
325.89098	92	
END IONS

###FS:    #m/z: 340.93978 #charge 1+
###MS: 153
###MSMS: 155
BEGIN IONS
TITLE=Cmpd 116, +MS2(340.9398), 28.0-35.0eV, 3.4min #155
RTINSECONDS=200.745
SCANS=153,155
PEPMASS=340.93978	768286
CHARGE=1+
112.92308	78	
132.16962	72	
155.07548	72	
190.93173	196	
190.94791	216	
191.95333	110	
192.92666	124	
194.89223	92	
201.84258	76	
205.96657	82	
207.11169	74	
208.95904	128	
209.09236	74	
210.86077	78	
210.93405	152	
210.96229	84	
211.96043	70	
212.87978	154	
213.93872	538	1+
215.88836	168	
215.93854	142	
216.81114	76	
216.96701	80	
217.87958	86	
218.89726	80	
221.83957	84	
221.89409	144	
222.81153	78	
223.58391	82	
224.83679	126	
225.83882	90	
226.97148	78	
227.78790	72	
228.84036	200	
228.94319	210	1+
230.88567	538	1+
231.88873	398	1+
231.95078	424	
233.94586	188	
234.91641	68	
235.03519	72	
235.61709	90	
236.90986	94	
237.05573	88	
238.01699	72	
238.88729	108	
240.83866	382	1+
240.88805	76	
242.12071	82	
242.40747	90	
242.94285	72	
243.83517	132	
244.06765	90	
244.91412	70	
244.96438	102	
245.82834	70	
245.87224	72	
246.04777	92	
246.43484	98	
248.90062	76	
248.96832	76	
248.98404	68	
249.03808	80	
249.56734	90	
249.95922	80	
250.85531	70	
250.90607	72	
250.96673	192	1+
254.14708	98	
254.83061	82	
254.91653	98	
254.96561	274	
255.07964	142	
255.37178	76	
255.85862	72	
256.89740	376	1+
256.94596	76	
257.02295	74	
257.84182	68	
257.90162	286	1+
257.95473	70	
258.47357	84	
258.84549	674	1+
258.88055	120	
259.95403	260	
260.83125	804	1+
260.95956	114	
261.88028	78	
262.82384	70	
262.92738	148	
262.96045	98	
263.07795	86	
263.88361	68	
264.93138	96	
265.99995	70	
266.88992	76	
266.99985	74	
267.92173	100	
268.84109	72	
269.83769	128	
270.79540	76	
270.82758	108	
271.47551	110	
271.86760	72	
272.92333	122	
273.84719	76	
274.86291	120	
274.87550	84	
275.84828	150	
275.98073	70	
276.85604	160	
277.81253	70	
277.86381	500	1+
277.96681	96	
278.84410	978	1+
278.93841	72	
279.79200	96	
279.82540	108	
279.88058	112	
279.89822	68	
279.93931	94	
280.07961	76	
280.84440	124	
280.87679	76	
280.88712	348	1+
280.92896	82	
281.85456	102	
281.88765	250	1+
281.94082	70	
283.94816	98	
284.13031	78	
284.91133	82	
284.92790	80	
286.91122	68	
287.05040	104	
287.16639	74	
287.94731	76	
288.04945	110	
288.46214	84	
288.86475	72	
294.86251	78	
295.83506	72	
295.87753	80	
296.85050	112	
299.87861	94	
300.85959	70	
301.10019	74	
301.77440	124	
301.85306	312	1+
302.85575	266	1+
303.72286	70	
304.89912	134	
304.92415	76	
306.95786	72	
313.88472	88	
315.44676	78	
319.04676	84	
322.02119	72	
323.90996	68	
325.24558	78	
329.06648	72	
330.28815	80	
334.95994	74	
338.75948	70	
338.87892	68	
340.83344	72	
END IONS

###FS:    #m/z: 363.95585 #charge 1+
###MS: 153
###MSMS: 156
BEGIN IONS
TITLE=Cmpd 117, +MS2(363.9558), 28.0-35.0eV, 3.4min #156
RTINSECONDS=201.517
SCANS=153,156
PEPMASS=363.95585	349418
CHARGE=1+
128.85349	76	
179.43221	98	
187.90211	78	
189.86413	124	
196.92023	86	
207.94051	122	
207.97324	90	
209.94331	400	
210.10541	88	
211.94179	132	
212.08237	90	
212.87886	1120	1+
216.89805	96	
217.89196	84	
222.95446	168	
223.40395	82	
224.95159	672	1+
225.12502	78	
225.92554	96	
226.08781	76	
226.87269	82	
226.94617	4728	1+
227.93378	176	
228.02495	90	1+
228.89539	390	1+
228.94178	4094	1+
229.09619	76	
229.99284	80	
230.80745	90	
230.84543	110	
230.88878	1206	1+
231.64369	96	1+
232.88287	232	
236.84755	86	
236.91955	98	
238.06625	196	1+
238.43223	80	
240.14361	78	
240.93961	398	
240.96110	338	
241.93856	1318	1+
242.94001	794	1+
242.95989	470	
243.96022	250	
244.90954	92	
244.93727	264	
244.95686	2654	1+
245.94152	192	
245.97653	90	
246.80669	210	
246.95228	2918	
246.97797	130	
247.08006	88	
247.38811	88	
247.97539	78	
248.80110	274	1+
248.89988	396	1+
249.09642	82	
249.94002	112	
250.79496	76	
250.89473	106	
250.94307	100	
250.96913	128	
251.03073	118	
251.05010	78	
251.06736	124	
251.79554	94	
253.90897	90	
255.06187	76	
255.88317	180	1+
256.78950	108	
256.85175	84	
257.92069	84	
258.82854	88	
258.95813	364	1+
259.96249	342	1+
260.83099	102	
263.05033	114	
264.38822	88	
264.81936	118	
264.90117	114	
264.99529	82	
265.81952	80	
266.33219	78	
266.83004	112	
267.97242	374	
268.95869	212	
269.07659	84	
269.87604	120	
269.96977	382	
270.10067	76	
270.82804	102	
271.91003	80	
272.13018	82	
274.90995	146	
275.91425	84	
276.95291	82	
278.84780	228	
279.05959	78	
279.09275	108	
279.43899	78	
279.78857	586	1+
279.84601	156	
280.79144	516	1+
280.84271	78	
282.82992	76	
282.87511	128	
282.94349	90	
283.40428	84	
283.78731	166	
283.84947	218	
284.11980	102	
284.87594	112	
285.84499	302	
286.93350	110	
287.80566	76	
289.86496	314	1+
290.02229	90	
292.42552	78	
293.12972	126	
293.85746	80	
293.90563	78	
294.17509	78	
294.83856	216	1+
295.02658	86	
295.88371	82	
296.32724	80	
296.93622	78	
297.85196	200	1+
298.80484	830	1+
298.92882	92	
298.95827	82	
299.00008	90	
299.77443	76	
300.79728	606	1+
301.85957	174	
303.85543	308	
304.15476	100	
305.89321	272	1+
306.12030	86	
306.94924	80	
307.62319	78	
307.88144	80	
307.94179	78	
310.88378	104	
313.83942	82	
315.93789	86	
316.66978	90	
316.80725	140	
317.81305	92	
318.45038	94	
320.92411	80	
321.73037	76	
321.85993	112	
322.92835	190	
323.13504	96	
324.87426	86	
324.90890	86	
326.42346	104	
326.87229	192	
328.56094	98	
328.88382	76	
333.36566	100	
334.87887	80	
336.89531	76	
339.09636	76	
342.15324	112	
345.83797	78	
346.75427	114	
348.81516	92	
351.77748	88	
360.00560	80	
360.89634	84	
362.77604	78	
363.96530	76	
END IONS

###FS:    #m/z: 507.84373 #charge 1+
###MS: 157
###MSMS: 158
BEGIN IONS
TITLE=Cmpd 118, +MS2(507.8437), 28.2-35.2eV, 3.4min #158
RTINSECONDS=205.172
SCANS=157-158
PEPMASS=507.84373	65146
CHARGE=1+
196.01803	200	
210.03150	136	
214.02610	148	
214.88240	156	
219.56077	112	
221.88119	164	
222.97215	134	
224.11909	222	1+
224.97271	258	
225.01566	130	
232.89694	112	
236.88943	120	
238.06756	126	
240.07610	142	
254.89905	134	
256.39020	152	
258.87612	104	
260.82581	212	1+
264.88674	106	
266.16638	544	1+
270.87978	150	
271.88381	114	
275.84508	142	
277.84812	140	
278.83087	124	
280.82720	106	
281.03396	104	
281.15386	140	
282.90356	272	1+
285.85932	164	
286.97605	134	
287.85149	774	1+
289.03335	208	
290.12713	116	
293.87292	580	1+
296.82351	154	1+
296.85707	200	
298.84481	124	
300.78222	130	
301.84887	354	1+
303.86726	374	1+
305.86249	1024	1+
305.95162	156	1+
306.12016	112	
307.88868	256	
308.13880	450	
308.87063	948	1+
309.88719	226	
310.15195	130	
310.80465	194	1+
310.87983	868	1+
311.80915	220	1+
311.88282	726	1+
312.86870	182	
313.87587	138	
314.86840	362	1+
316.84967	122	
317.76269	196	
317.89300	196	1+
319.81539	236	1+
320.86098	190	
322.88794	110	
323.87496	658	1+
324.86050	302	1+
325.90030	222	
326.88206	1714	1+
328.87027	134	
329.15586	120	
329.81741	116	
329.89335	248	
330.15991	138	
330.82253	142	
331.75514	140	
332.82948	112	
332.87610	370	
333.82197	460	1+
333.89342	142	1+
334.87207	128	
334.99549	108	
337.86214	290	1+
337.88119	416	1+
340.83162	162	1+
340.86046	174	
341.04011	156	
341.79431	134	
341.88522	110	
343.87018	126	
347.77771	834	1+
349.75791	232	1+
349.80363	174	1+
349.84445	146	
349.88066	408	1+
350.83216	136	
352.77146	224	1+
352.81231	156	
353.35932	114	
353.85197	120	
353.89376	192	
355.86025	118	
355.89052	136	
356.89013	108	
358.77985	124	
360.78681	270	1+
362.36151	190	
363.87606	236	1+
365.78496	284	
366.18376	322	1+
366.79797	130	
367.70759	312	1+
367.76819	258	1+
368.83365	540	1+
368.89629	228	1+
369.83565	468	1+
370.79852	316	
371.80447	508	1+
371.99572	106	
372.78594	130	
374.78275	138	
374.81364	134	
377.80189	118	
378.80054	132	
380.06612	122	
381.83999	144	
383.74093	136	
383.78911	156	
384.82677	194	
384.85753	282	1+
385.77320	348	1+
385.82575	120	
386.80312	124	
386.82842	174	
387.76762	114	
387.81904	114	
387.84205	424	1+
388.79182	120	
389.12075	112	
389.20062	296	1+
390.10434	224	1+
390.78296	124	
390.84380	338	
391.74465	120	
391.77942	114	
391.83936	182	
392.72801	116	
392.74986	120	
392.82718	610	1+
393.77427	300	1+
394.83038	208	
395.83494	144	
396.73565	148	
397.72896	316	1+
398.73035	212	1+
399.85246	350	1+
401.63850	114	
405.73460	146	
405.75625	238	1+
405.80429	124	
405.85802	218	
407.74144	394	1+
407.86510	370	
408.76359	110	
408.78824	270	1+
408.85500	856	1+
409.71959	180	
410.74821	142	
410.83713	654	
410.86969	110	
411.09010	176	
411.77880	212	1+
411.83059	742	1+
411.88028	110	
413.07016	162	1+
413.79199	138	1+
413.87801	130	
415.17722	138	
415.84286	184	1+
417.81287	126	
417.84668	390	1+
419.78103	170	
421.85841	662	1+
421.88920	140	
422.86099	538	1+
422.95279	160	1+
423.77217	454	1+
424.81442	132	
425.75581	204	
426.76407	332	
426.85849	530	
427.73369	166	
427.86407	268	
428.74712	220	
428.84688	1242	1+
429.73255	132	
429.76604	146	
429.87790	160	
430.75056	146	
430.84359	800	1+
434.70545	210	1+
439.89776	240	1+
441.74435	116	
441.77805	116	
442.78928	150	
443.76396	170	
444.87229	592	
445.75341	394	1+
445.87594	382	
446.72397	110	
446.89229	130	
447.71111	464	1+
447.79482	128	
448.73941	126	
449.67993	128	
449.76602	124	
449.87656	396	1+
450.69872	130	
450.77319	110	
452.78104	104	
457.90233	286	1+
462.20188	110	
462.87740	408	1+
465.71948	334	1+
466.76158	158	1+
467.88863	816	1+
468.71075	136	
470.72720	126	
485.89486	568	1+
489.20982	122	
491.70198	106	
509.28502	248	1+
END IONS

###FS:    #m/z: 336.94475 #charge 1+
###MS: 157
###MSMS: 159
BEGIN IONS
TITLE=Cmpd 119, +MS2(336.9447), 28.0-35.0eV, 3.5min #159
RTINSECONDS=205.943
SCANS=157,159
PEPMASS=336.94475	36970
CHARGE=1+
118.25871	116	
187.87509	72	
191.95281	122	
192.02824	110	
193.43811	72	
195.96179	74	
198.14382	100	
203.10236	82	
206.93867	72	
207.98298	160	
208.88247	80	
211.94447	2116	
212.87647	704	1+
213.93765	670	1+
214.87385	90	
214.89468	128	
215.88635	82	
215.93435	174	
216.85272	72	
217.88319	74	
217.93681	194	
218.90087	70	
220.04521	76	
220.49887	86	
221.89283	102	
222.95461	70	
223.83274	144	
224.00822	84	
224.97446	74	
225.09382	76	
225.84030	98	
225.86248	94	
226.11364	74	
226.89282	68	
226.94538	86	
228.89673	88	
229.95386	1344	1+
230.85041	72	
230.88848	1086	1+
231.90408	98	
231.94878	664	1+
232.82449	118	
232.88847	78	
233.81524	72	
233.89757	294	1+
233.95064	112	
234.91863	70	
234.95259	70	
235.89253	128	
235.98673	78	
237.05757	78	
237.88018	112	
238.88731	72	
239.83765	444	1+
240.23271	72	
241.88966	74	
242.19531	72	
242.84314	144	
243.83567	128	
244.83781	82	
245.87809	70	
246.15739	70	
246.91129	72	
246.97507	140	
247.10258	82	
247.57371	84	
247.96599	566	
248.90123	250	
248.95356	186	1+
249.83478	338	1+
249.89823	110	
250.83833	286	1+
250.94657	80	
250.99130	170	
251.04382	72	
251.82873	74	
251.87740	74	
251.92823	72	
252.84334	170	
252.88969	70	
252.95145	190	
252.96983	966	1+
253.90192	164	1+
254.93632	74	
254.96684	316	
257.11334	78	
257.84616	72	
257.90340	72	
257.96284	80	
258.84820	470	1+
258.86359	84	
259.85344	298	1+
259.95051	86	
260.00777	72	
260.82910	190	1+
261.01855	88	
261.47311	74	
262.06324	72	
262.87672	92	
262.90654	92	
263.07389	80	
264.38917	86	
264.85149	94	
265.08532	138	
266.41228	84	
266.84557	90	
266.88167	76	
267.83936	82	
268.08682	88	
268.12279	70	
268.84067	372	
269.00011	72	
269.83274	144	
270.11894	76	
270.98254	256	
271.91038	116	
272.88469	80	
272.91876	98	
272.96009	68	
274.00956	86	
274.09692	94	
274.88329	158	1+
275.38960	76	
275.41988	72	
276.85662	402	1+
277.86146	240	1+
278.83968	256	
279.83450	166	
279.85587	100	
283.03008	70	
284.96113	74	
285.75547	70	
285.84744	548	1+
287.41181	76	
289.07967	82	
289.84673	78	
291.85469	256	1+
292.12973	72	
293.10872	146	
293.88864	102	
296.17480	92	
297.08453	70	
297.17149	70	
297.85320	74	
299.87410	166	
300.12935	98	
303.73964	72	
303.99869	76	
304.85153	68	
305.40881	94	
305.90246	80	
305.93072	76	
308.86914	68	
309.43480	86	
310.86511	120	
310.89874	68	
312.86153	78	
312.97205	84	
314.17225	120	
316.90758	126	
319.23316	86	
321.61357	92	
321.81423	82	
324.35442	88	
326.02393	80	
329.81150	90	
332.29745	78	
332.97130	76	
334.92800	70	
341.10225	70	
END IONS

###FS:    #m/z: 359.95998 #charge 1+
###MS: 157
###MSMS: 160
BEGIN IONS
TITLE=Cmpd 120, +MS2(359.9600), 28.0-35.0eV, 3.5min #160
RTINSECONDS=206.714
SCANS=157,160
PEPMASS=359.95998	25188
CHARGE=1+
105.51815	86	
167.91061	82	
193.08296	80	
195.93761	80	
208.07065	116	
209.87067	76	
209.94241	598	
212.96842	74	
214.89141	72	
218.88656	82	
221.89238	78	
222.88865	114	
222.95174	540	1+
222.98195	74	
223.89420	82	
224.07446	78	
224.95013	358	1+
225.86085	72	
225.93853	70	
226.94729	2714	1+
228.94230	2500	1+
232.94433	200	1+
234.86506	306	1+
237.84529	74	
237.88175	124	
239.21562	106	
240.01798	80	
240.37164	86	
240.94036	634	1+
240.95940	550	1+
241.78470	78	
242.96061	250	
243.83556	102	
244.08517	92	
244.95548	2054	
245.83387	72	
245.94705	204	
246.95276	1926	1+
248.06646	72	
248.08182	74	
248.49012	86	
248.80166	352	1+
248.90861	80	
249.98206	86	
250.95147	110	
250.97356	140	
251.05374	104	
252.10723	70	
252.95466	176	
254.79110	84	
258.96813	214	
260.13261	88	
260.83201	72	
260.96513	88	
261.84082	72	
262.13078	100	
262.94559	88	
264.08193	124	
266.81256	128	
267.86872	176	1+
267.97268	384	1+
268.05644	74	
268.13908	76	
268.43050	88	
268.80894	74	
268.86196	86	
268.89983	132	
268.95175	90	
269.96589	344	1+
270.09683	72	
270.80357	70	
270.83178	78	
270.88438	126	
271.79705	72	
271.90921	88	
273.96259	108	
274.01826	74	
274.12140	74	
275.10227	78	
275.84779	72	
275.89723	84	
276.80832	74	
276.85897	70	
277.09784	78	
277.43312	88	
277.81548	112	
278.86437	106	
280.79445	324	1+
280.83547	130	
281.96739	70	
283.78680	82	
283.98750	72	
284.91121	80	
286.85916	84	
286.93564	110	
287.83680	92	
287.91740	222	1+
288.88583	92	
289.83615	76	
290.78373	74	
293.85056	102	
294.82208	74	
294.87094	70	
294.89167	100	
295.01189	72	
295.36421	90	
296.80975	70	
296.92419	188	1+
297.09124	82	
297.10520	70	
298.80330	562	1+
298.85078	186	
298.92117	76	
299.86464	100	
300.83749	128	
301.89347	78	
304.00050	94	
308.06035	92	
308.65138	86	
310.87375	226	1+
311.40567	92	
312.33399	92	
312.84166	74	
314.00700	80	
314.81606	102	
314.86060	122	
315.81560	84	
316.90531	74	
317.81593	70	
317.87219	78	
317.93782	92	
318.82306	80	
318.85376	86	
319.27723	86	
319.42869	86	
320.03049	76	
320.15526	76	
321.81850	70	
322.80821	70	
322.92761	190	
323.16347	70	
324.01283	98	
324.35014	72	
329.86878	74	
331.86550	88	
333.90208	88	
333.99200	70	
334.62473	94	
335.36673	74	
335.89953	70	
336.05929	70	
336.88631	70	
336.93889	122	
337.82175	72	
338.76625	88	
340.16431	78	
340.85552	74	
340.94303	106	
341.22743	100	
345.51608	80	
345.76487	74	
351.10526	70	
351.51062	94	
352.97853	74	
357.80959	78	
358.76479	76	
360.90760	82	
364.04745	74	
END IONS

###FS:    #m/z: 507.84367 #charge 1+
###MS: 161
###MSMS: 162
BEGIN IONS
TITLE=Cmpd 121, +MS2(507.8437), 28.2-35.2eV, 3.5min #162
RTINSECONDS=210.376
SCANS=161-162
PEPMASS=507.84367	62536
CHARGE=1+
196.01621	538	1+
209.94538	158	
214.88611	498	
232.89600	404	
234.89051	180	
235.88796	266	1+
237.04323	116	
245.86638	108	
250.97015	144	
254.09041	122	
255.14428	134	
257.10546	178	1+
266.16345	406	
266.86284	188	1+
278.83369	220	
278.85808	154	1+
285.86546	120	
286.94694	114	
287.85047	1000	1+
290.13348	168	
293.87593	398	
294.86218	254	1+
296.85404	122	
297.85167	118	
298.82022	134	
298.84250	194	
299.84948	130	
301.84715	128	
303.86882	492	1+
305.86062	1268	1+
305.87945	152	
306.12597	244	
306.81496	172	
307.88864	246	
308.06895	108	
308.14249	418	
308.87165	948	1+
309.15080	618	1+
310.15725	426	1+
310.87500	896	1+
310.89831	126	
311.87896	794	1+
312.84203	134	1+
314.86264	722	1+
315.16347	144	
316.80806	170	
317.87169	146	
318.75978	138	
318.93037	114	
319.82435	210	1+
319.92472	116	
322.34947	206	1+
322.85831	162	
323.86060	202	
324.81485	116	
324.87149	110	
324.90389	112	
325.83061	192	
326.88361	2006	1+
327.80560	110	
328.79365	122	
328.87033	228	1+
330.05681	240	1+
330.82396	268	
330.87588	122	
331.79000	174	
331.82791	140	
331.90360	156	
332.86787	346	1+
334.85718	182	1+
335.82073	192	
335.88467	336	1+
336.08768	316	1+
336.77991	204	1+
336.88945	192	1+
336.94313	164	
337.86873	126	
338.83624	126	
340.89710	122	
344.85419	124	
345.77998	156	
345.83910	166	
347.77295	518	1+
347.83456	136	
348.74684	378	1+
348.78712	468	1+
348.83796	140	
348.85226	178	
348.89127	112	
349.75732	440	1+
349.88821	386	1+
350.85599	172	
352.87029	138	
352.91085	118	
353.78346	178	
353.80689	270	1+
353.84893	360	1+
354.15212	160	
354.78818	200	
355.88863	234	
358.77671	274	1+
359.86938	116	
360.99185	112	
362.87025	118	
365.77000	244	1+
365.78529	206	
365.85590	120	
366.84551	138	
367.70757	274	1+
367.76342	270	1+
367.81809	178	
368.82903	194	
368.89519	228	1+
369.79728	120	
369.83377	120	
370.35553	132	
370.85471	162	
371.79858	530	1+
371.82243	242	1+
371.84625	126	
371.90383	170	
372.85836	188	
373.89615	196	1+
374.81366	214	
375.80728	114	
375.86208	142	
376.86674	118	
377.77843	340	1+
379.80254	114	
381.77479	138	
381.80286	176	1+
381.83905	172	
381.88287	184	1+
382.84835	150	
384.84407	506	1+
385.82781	280	
386.84521	606	1+
388.06566	120	
388.76849	188	
388.81108	120	
389.19706	308	1+
389.80342	132	
389.83980	122	
390.78355	132	
390.83952	424	
391.83996	232	
392.74568	190	1+
392.82978	388	
393.83121	194	
394.81780	242	1+
394.83744	126	
397.76741	190	1+
398.72807	170	
399.72929	132	
399.85136	302	1+
403.83326	294	1+
403.87064	268	
405.76399	154	
405.85960	152	
406.76455	156	
406.80493	136	
407.43984	116	
407.75378	188	
407.87041	548	
408.06379	116	
408.85159	1254	1+
409.76767	192	1+
410.72540	392	1+
410.80179	280	1+
410.83667	1332	1+
412.83163	188	
412.85971	116	
412.87913	162	
413.85443	144	
417.85565	274	1+
418.73336	110	
421.88021	182	
422.79704	112	
422.86413	664	1+
423.77158	838	1+
423.86779	564	1+
425.75085	276	
426.75890	332	
426.85899	346	
427.73529	492	
427.83189	114	
427.86644	284	
428.72493	148	
428.75470	418	1+
428.84538	1198	1+
428.88548	118	
429.70114	166	
431.86940	608	1+
432.80538	140	1+
433.85373	210	
435.78916	126	
439.88955	118	
441.78047	128	
444.76459	186	
444.82887	138	
444.87100	1056	1+
445.69833	128	
445.75021	328	1+
446.88791	158	
447.71498	330	1+
447.77461	144	
448.79314	134	
449.87361	406	1+
450.70478	244	
450.74692	112	
451.70237	124	
451.88626	170	1+
452.74320	126	
457.90405	114	
458.90074	366	1+
462.88113	360	1+
467.70133	116	
467.88778	714	1+
469.79727	132	
485.89650	266	
487.27344	118	
491.15502	134	
509.29286	130	
509.85305	124	
END IONS

###FS:    #m/z: 336.94476 #charge 1+
###MS: 161
###MSMS: 163
BEGIN IONS
TITLE=Cmpd 122, +MS2(336.9448), 28.0-35.0eV, 3.5min #163
RTINSECONDS=211.148
SCANS=161,163
PEPMASS=336.94476	31512
CHARGE=1+
81.98109	80	
182.86979	76	
189.03991	68	
193.93006	106	
198.88777	158	
198.94826	76	
199.88810	68	
204.94583	80	
206.83277	72	
207.11361	68	
207.89707	80	
209.88213	136	
210.88219	92	
211.06079	80	
211.94344	2096	1+
211.96589	70	
212.87794	572	1+
213.93942	624	
215.89271	74	
215.93704	300	
218.89590	144	
219.05925	74	
220.82721	72	
221.02077	78	
224.83910	226	1+
224.97720	162	
226.94788	80	
227.93241	106	
228.83989	74	
228.89171	108	
229.95431	2194	
230.40635	104	
230.88941	606	1+
231.94976	668	1+
232.82730	114	
232.86021	92	
232.89578	102	
233.82461	78	
233.84328	118	
233.89847	140	
233.94300	96	
235.11426	88	
235.81888	68	
235.90718	84	
236.07624	156	
238.05690	84	
239.05254	82	
240.05416	76	
240.84411	78	
241.84103	196	
242.84435	118	
243.84229	116	
245.37387	82	
245.99194	76	
246.85111	112	
246.97493	98	
247.96310	496	1+
248.89898	612	1+
249.03237	86	
249.95784	272	
250.00223	78	
250.83027	94	
251.02649	82	
251.06575	70	
251.83142	278	1+
252.08119	118	
252.95372	114	
252.97207	1112	1+
253.86380	132	
253.90451	378	1+
253.95943	144	
254.08807	74	
254.83263	142	
254.88358	72	
254.92107	72	
254.96713	670	1+
255.07166	320	
256.09068	100	
256.84741	84	
256.89804	68	
257.85027	82	
257.89370	82	
257.94281	72	
257.96534	74	
258.84767	378	1+
259.09406	82	
260.82050	72	
260.94495	106	
261.85270	68	
262.57016	84	
263.06780	98	
264.10858	78	
267.83749	440	1+
267.86565	72	
268.84128	366	1+
268.97420	68	
270.98001	144	
271.03607	84	
271.08875	76	
271.91391	74	
272.84610	82	
272.97599	70	
273.85591	136	
273.87781	100	
274.06038	84	
274.84660	180	
275.86708	518	1+
276.58314	72	
276.85203	528	
276.89434	80	
277.45359	72	
277.82797	68	
278.83986	88	
279.18229	102	
279.40838	100	
279.84486	242	1+
282.87316	72	
282.97642	88	
284.90159	142	
285.54600	84	
285.84671	96	
286.85209	290	
287.85630	228	
288.17041	78	
289.85483	144	
290.85807	134	
291.56527	70	
291.80110	140	
292.10850	72	
292.85427	70	
293.06024	68	
294.00479	86	
294.10801	68	
294.17333	80	
294.87031	132	
294.87864	110	
295.86512	96	
295.97643	80	
296.75662	74	
296.82022	86	
296.85805	86	
297.87857	72	
297.90431	68	
298.88864	72	
299.42176	76	
299.87398	174	
300.07143	70	
301.49233	84	
301.88279	72	
308.80034	72	
308.86841	244	1+
311.87573	206	
313.87638	84	
314.35976	90	
315.86802	68	
320.88756	84	
321.84276	78	
322.85908	78	
326.04834	80	
326.14183	82	
332.80547	72	
334.59802	108	
335.88622	122	
336.89271	90	
338.79896	112	
338.82013	76	
338.87693	86	
END IONS

###FS:    #m/z: 359.96002 #charge 1+
###MS: 161
###MSMS: 164
BEGIN IONS
TITLE=Cmpd 123, +MS2(359.9600), 28.0-35.0eV, 3.6min #164
RTINSECONDS=211.921
SCANS=161,164
PEPMASS=359.96002	23638
CHARGE=1+
80.51799	82	
180.86443	82	
205.94879	78	
207.95373	76	
209.94423	464	
215.87370	72	
218.91176	90	
220.88698	226	1+
222.87736	70	
224.89126	80	
224.94681	474	1+
224.97136	110	
225.09591	86	
225.47903	80	
225.96824	110	
226.90651	106	
226.94707	2842	1+
226.97138	70	
227.98233	96	
228.94164	2412	
229.07928	70	
229.94664	70	
232.06964	72	
232.88706	92	
237.01216	94	
237.05197	68	
238.89660	78	
238.91182	72	
238.93767	142	
240.94306	154	
240.96217	134	
241.85762	68	
241.94076	490	
242.87808	76	
242.96129	118	
243.94349	70	
243.95661	72	
244.82796	70	
244.95692	1670	1+
246.95206	1214	1+
247.06349	82	
247.80920	86	
248.80374	144	
248.83677	78	
249.42596	76	
249.80287	100	
250.11674	78	
250.95016	160	
251.04323	104	
251.08876	72	
251.85190	70	
252.95272	210	
255.89406	70	
255.91378	74	
256.84157	80	
259.03676	98	
259.83739	314	1+
260.84178	266	1+
260.94905	70	
262.09487	92	
264.95339	86	
265.42725	86	
265.82076	128	
265.90375	72	
266.81197	132	
266.84351	78	
267.97151	292	
268.45268	76	
269.85709	70	
269.96857	134	
270.89256	68	
270.90654	74	
270.97330	70	
271.09646	76	
272.62114	98	
273.87967	74	
275.85054	86	
276.12351	98	
276.86570	128	
277.93012	96	
278.84222	220	
279.10208	118	
279.85814	140	
279.92483	172	
280.78923	416	1+
281.83913	82	
281.89009	120	
282.80465	88	
283.14997	74	
284.82302	292	
285.40020	92	
286.78793	70	
286.85860	72	
287.42484	90	
288.19735	70	
291.91557	94	
291.97932	118	
292.01626	84	
292.43625	74	
293.12150	70	
293.15459	72	
294.43626	72	
295.02247	76	
295.80356	380	1+
295.83070	86	
296.03341	72	
296.14549	90	
296.82653	72	
296.88356	68	
296.95143	76	
298.43006	82	
298.80449	506	1+
298.95834	70	
299.55308	76	
301.44557	76	
301.78895	74	
302.81992	70	
303.01690	70	
303.72668	68	
303.85722	86	
304.15695	90	
304.79962	72	
305.83586	68	
307.83866	72	
308.87547	92	
309.14990	90	
310.05283	72	
314.76710	84	
315.82201	76	
315.85919	84	
316.27811	80	
316.80929	112	
316.84214	72	
318.08896	78	
318.81876	188	1+
320.14226	104	
320.61460	98	
321.98603	94	
323.54780	84	
323.92315	88	
324.77281	68	
325.42337	84	
325.89575	72	
327.83775	70	
328.02275	76	
330.50019	80	
331.41153	72	
331.74462	72	
332.81910	108	
333.05013	78	
334.77056	72	
336.94696	92	
337.40261	80	
338.94215	80	
340.94028	152	
340.96174	82	
346.90174	148	
358.12815	96	
358.60582	96	
362.29221	74	
364.78791	74	
END IONS

###FS:    #m/z: 322.92905 #charge 1+
###MS: 165
###MSMS: 166
BEGIN IONS
TITLE=Cmpd 124, +MS2(322.9291), 28.0-35.0eV, 3.6min #166
RTINSECONDS=215.616
SCANS=165-166
PEPMASS=322.92905	1876320
CHARGE=1+
185.92783	80	
187.94079	94	
191.85665	126	
199.86252	68	
200.03079	80	
200.83197	74	
201.04576	142	
203.88208	72	
204.42216	84	
205.05446	66	
205.90304	72	
205.95088	84	
207.93424	86	
209.92221	88	
210.83132	94	
211.94318	216	1+
212.04980	94	
214.05738	70	
221.87781	66	
222.09752	78	
222.94755	68	
223.51779	72	
223.95892	194	
224.87641	72	
225.84037	76	
225.94189	68	
225.96805	94	
226.05812	84	
226.81592	86	
227.90275	78	
227.93028	116	
228.85111	66	
228.88907	156	
230.83916	122	
233.99336	78	
235.87934	80	
236.93296	68	
237.05428	94	
238.93984	166	
239.08662	80	
239.80863	84	
239.95307	82	
240.27649	72	
240.93973	2772	
241.04647	72	
241.94070	2132	
242.14954	72	
242.24289	70	
242.94113	6174	1+
243.82149	90	
243.83769	68	
243.86837	68	
243.88218	106	
244.93917	1484	1+
245.03694	66	
245.39327	66	
245.53893	80	
246.98041	126	
247.39845	94	
248.02997	72	
248.84006	82	
248.86617	92	
248.89585	84	
250.83395	84	
252.19889	78	
252.41374	72	
253.14355	74	
253.92185	94	
254.07456	76	
254.87082	126	
255.96101	98	
257.98216	82	
258.85343	162	
258.90122	72	
259.80629	68	
260.83537	180	
261.41167	78	
261.82817	170	
262.82950	112	
262.84698	78	
263.05831	70	
263.88308	70	
263.90311	76	
264.86558	80	
264.98919	66	
265.06260	194	
265.92369	70	
266.95786	76	
267.81312	74	
267.87545	72	
268.41429	88	
270.12105	70	
270.89612	88	
271.87498	102	
273.00648	74	
275.04744	72	
275.82152	66	
276.99992	70	
277.84504	66	
278.05741	80	
278.84199	76	
278.91323	176	
279.08852	768	1+
279.41045	74	
279.56228	106	
280.04080	68	
280.09087	498	1+
280.26696	70	
280.82894	112	
281.02786	84	
281.04864	66	
281.90332	98	
281.96465	178	1+
282.27829	66	
283.06477	162	
283.17275	100	
284.29121	348	
284.88049	234	1+
284.91516	70	
286.44883	112	
286.80880	64	
286.86469	70	
286.92118	86	
286.93760	74	
289.26586	92	
289.78398	82	
289.86778	104	
289.90043	92	
291.04558	70	
291.43544	88	
292.80384	70	
293.86143	80	
297.43812	86	
297.86409	72	
299.13240	72	
303.92356	72	
306.42711	94	
306.88048	66	
307.16926	66	
307.79743	82	
308.03034	76	
308.78918	82	
312.88294	66	
313.89370	82	
314.02456	98	
315.85033	68	
315.87019	82	
317.08261	76	
320.11795	80	
320.79936	70	
321.88420	64	
322.79501	72	
322.82158	78	
322.87656	66	
323.85270	84	
324.89333	132	
325.88669	68	
END IONS

###FS:    #m/z: 340.93981 #charge 1+
###MS: 165
###MSMS: 167
BEGIN IONS
TITLE=Cmpd 125, +MS2(340.9398), 28.0-35.0eV, 3.6min #167
RTINSECONDS=216.388
SCANS=165,167
PEPMASS=340.93981	720172
CHARGE=1+
184.86782	78	
186.16888	68	
188.88480	80	
191.95365	68	
192.92654	176	
193.02493	70	
199.11282	72	
206.95366	74	
210.93672	140	
213.87767	82	
213.94089	410	
215.88474	70	
215.93813	160	
217.93730	74	
218.86581	68	
220.87476	72	
220.89375	90	
221.89056	148	
223.88334	82	
224.97941	88	
226.90840	70	
227.08225	78	
227.78770	70	
227.85093	70	
229.84765	128	
229.89983	90	
231.84031	98	
231.88983	338	1+
231.94766	402	
235.39274	98	
235.94513	78	
236.90811	78	
237.89584	86	
237.94302	96	
238.05496	86	
238.83651	158	1+
238.85102	70	
238.87889	96	
239.04115	68	
239.79143	70	
240.83259	108	
240.86140	88	
241.23145	74	
241.83379	204	
241.84753	236	
241.88000	72	
242.83347	122	
242.85167	154	
242.88354	90	
243.83202	226	
244.82753	96	
244.83772	128	
244.87597	72	
246.95561	90	
247.83628	72	
248.89829	142	
249.96061	182	
251.96326	134	
253.90252	78	
254.90719	72	
254.96722	270	
255.44635	70	
255.51904	92	
256.08049	76	
256.85334	206	1+
256.88758	206	1+
256.90808	110	
256.99322	78	
257.09011	80	
257.37726	92	
257.91334	78	
258.84494	662	1+
[truncated: 1,703,104 more chars]
