# Supplementary material for: High-Throughput Venomics
Source: J Proteome Res. 2023 Apr 3;22(6):1734–46. doi: 10.1021/acs.jproteome.2c00780 (PMC10243144; doi:10.1021/acs.jproteome.2c00780)
Supplement: Supplementary file 9 — pr2c00780_si_009.zip [file pr2c00780_si_009.zip › Manual files/Calloselasma rhodostoma MGF/210702_Calloselasma_halfplate000009_5.1.201.mgf]

###	D:\Data\Julien\210702_Cr_half_TFA\210702_Calloselasma_halfplate000009.d\ProteinAnalysisResults.mgf
###	D:\Data\Julien\210702_Cr_half_TFA\210702_Calloselasma_halfplate000009.d\analysis.baf
###	210702_Calloselasma_halfplate000009.d
###	Instrument: maXis HD
###	Manufacturer: Bruker
###    PeakWidth 0.30, MiniumIntensity 10, S/N 1Apply threshold 0, Threshold 10
###    Retain Residuals no, Create neutrally no,
###    FullScan Parameters: AdductIon (+)+H (-)-H, LowMass 0, HighMass 8000, MaxCharge charge decon 4, MinPeaks 3
###    Perf. isotope decon yes, Max Charge Istopic decon 6, MW agreement 0.00, Abund. cutoff 2.00, Envelope cutoff 75.00
###    MaxRes   Parameters: AdductIon (+)+H (-)-H, LowMass 0, HighMass 8000 
###    Perf. isotope decon yes, Max Charge Istopic decon 6, Abund. cutoff 2.00
###    MSn      Parameters: AdductIon (+)+H (-)-H, LowMass 0, HighMass 8000 
###    Perf. isotope decon yes, Max Charge Istopic decon 4, Abund. cutoff 0.05
###    Global Charge Limit: no 3, Prefer FullScan Result: yes, Export what: 2 (0=non deconv/1=deconv only/2=mixed), NoMSMSSignals: 150, Intensity threshold: 10, NoMSSignals (deconv): 2, NoMSSignals (non-deconv): 2, NormalizeData: no, SingleCharged: yes
###
COM=210702_Calloselasma_halfplate000009.d
USERNAME=Demo User

###FS:    #m/z: 311.29280 #charge 1+
###MS: 1
###MSMS: 2
BEGIN IONS
TITLE=Cmpd 1, +MS2(311.2928), 28.0-35.0eV, 0.0min #2
RTINSECONDS=1.3095
SCANS=1-2
PEPMASS=311.29280	176166
CHARGE=1+
208.94640	3538	
211.94362	11052	
213.93948	3776	
217.94144	2290	
222.95150	17540	1+
223.06115	5278	
224.95060	4562	
225.19266	2394	
226.12271	2462	
226.94618	57064	1+
227.19816	54874	1+
228.94217	95292	1+
234.97005	6148	
234.99802	3392	
235.12822	3440	
235.20354	3468	
237.18275	2568	
237.21857	2758	
239.07937	6392	
239.14595	8428	
239.19832	3208	
239.23429	4534	
239.67119	3000	
239.98070	2478	
240.13173	7322	
240.23036	4586	
240.96082	19146	1+
241.21134	2580	
241.46242	2310	
242.61868	4404	
243.12008	2292	
243.13274	2400	
244.95680	29000	
245.18364	3200	
245.22341	4426	
245.94535	39820	1+
246.24001	7908	
246.95112	25052	1+
246.97483	4584	
247.24000	6250	
248.03229	5298	
248.95178	5488	
249.18217	4676	
249.25574	8032	
249.97082	31694	1+
250.94642	80246	1+
250.99763	16692	
251.19797	7204	
251.62384	2418	
252.47041	2612	
252.62371	2398	
252.94618	11040	
252.97080	421418	1+
253.12434	2448	
253.18892	2924	
253.21381	9128	
253.90514	4106	
254.09159	2912	
254.24591	2566	
254.94123	138422	1+
254.96592	151336	1+
255.07387	3110	
255.22923	23534	1+
256.26078	13572	1+
256.91335	3562	
256.96349	20430	1+
257.15641	2850	
257.18795	2960	
258.96398	7114	
260.10767	3418	
261.97470	16900	
263.13252	4760	
263.23377	3686	
263.97808	55732	1+
264.96490	4186	
265.21256	2710	
265.25008	4110	
265.97576	6880	
266.99583	2456	
267.19278	2478	
267.22919	2318	
267.26538	8794	
267.97291	20358	
268.26220	4980	
268.95766	30866	1+
269.18991	2524	
269.20842	2344	
270.97997	7474	
272.16563	2446	
272.25575	4018	
272.88114	3244	
272.95174	16438	
272.97506	2860	
274.08970	2546	
274.27152	41460	1+
276.60735	2510	
277.21353	3344	
279.09075	6074	
279.22896	10502	1+
280.26149	3142	
281.04844	10708	1+
281.24478	22232	1+
282.27698	33838	
283.17226	7254	
283.20586	2884	
283.22317	2376	
283.26074	40766	1+
283.94660	6060	
284.29255	22492	1+
285.09459	2402	
285.14811	8562	1+
285.22009	4146	
285.94106	112576	1+
285.98308	3490	
287.23435	2388	
287.66177	2310	
288.25034	13604	1+
288.28610	7038	1+
289.16394	2908	
289.17642	2902	
289.23564	2580	
290.18066	3870	
290.26648	27504	1+
291.09880	5306	
291.19503	3540	
291.21328	5182	
291.97288	20800	1+
292.05886	10766	1+
292.10214	2770	
293.10920	3544	
293.17228	3308	
293.20874	9068	1+
293.24481	3128	
293.97366	13930	1+
293.99687	21240	1+
294.12614	9384	1+
294.24181	3194	
294.93625	5974	
295.12981	6866	1+
295.16677	3080	
295.18583	3394	
295.22375	16546	1+
295.26044	4824	
295.29646	3062	
295.96906	5004	
295.99241	7440	
296.25665	2924	
296.29237	11152	1+
297.07804	36614	1+
297.20388	2734	
297.23914	15882	1+
297.27528	2660	
297.90322	10402	
298.27131	6382	
298.30687	4184	
299.06066	7112	1+
299.10937	2434	
299.20012	3662	
299.23683	3810	
299.25475	4822	
300.28653	20900	1+
301.21460	2608	
301.25769	6764	1+
302.17411	14750	1+
302.30256	48432	1+
302.94479	5096	
303.22992	2656	
303.95157	24130	1+
304.09339	2994	
304.28181	7446	1+
305.20740	2336	
305.24533	3698	
305.95102	3072	
306.19982	2342	
306.90279	9694	
307.13558	9248	1+
307.17133	3428	
307.18841	3688	
307.24561	35064	1+
308.18435	9414	1+
308.21515	4174	
308.87166	2658	
309.20456	4094	
309.25989	10086	
309.27548	20668	1+
310.15711	14540	1+
310.30794	48738	
311.05313	4818	
311.16081	11488	1+
311.21922	7196	
311.29177	172498	1+
311.86852	4164	
311.93352	6258	
311.98573	6890	
312.11748	2298	
312.32283	16314	1+
312.90036	2908	
312.94688	7072	
313.21619	5846	
313.23476	5730	
313.26721	15940	1+
313.86525	2370	
313.92812	119998	1+
314.15513	29462	1+
315.09077	2332	
315.23101	2434	
315.25018	3578	
316.28178	27310	1+
316.31821	16854	1+
END IONS

###FS:    #m/z: 666.63733 #charge 1+
###MS: 1
###MSMS: 3
BEGIN IONS
TITLE=Cmpd 2, +MS2(666.6373), 32.0-40.0eV, 0.1min #3
RTINSECONDS=2.0895
SCANS=1,3
PEPMASS=666.63733	37764
CHARGE=1+
227.19844	3156	1+
241.08372	578	1+
244.03707	834	1+
248.03424	2222	1+
250.25283	410	1+
251.04076	298	1+
252.97929	602	1+
253.03722	252	1+
255.22959	2134	1+
259.08954	862	1+
259.99577	304	1+
263.05574	804	1+
263.10633	312	
263.23038	294	
264.26880	1618	1+
265.11713	364	
265.25069	714	1+
266.99572	974	1+
268.16420	262	1+
269.97323	678	1+
270.97496	442	1+
275.05974	392	
276.02912	262	1+
277.10091	606	1+
277.21234	494	1+
278.28051	482	1+
278.95901	258	1+
280.26460	352	
280.94125	468	1+
281.04940	1274	1+
281.94694	278	1+
282.27572	760	
283.26106	18790	1+
285.94159	610	1+
288.06332	1062	1+
290.06127	316	
291.05124	292	
292.05934	2318	1+
293.06406	1356	1+
293.11034	1406	1+
293.95098	312	1+
296.29054	396	
297.06344	390	1+
297.27727	310	
299.05925	562	1+
301.10364	362	1+
301.94326	310	1+
303.95349	372	
306.08131	826	1+
306.19791	276	1+
307.13522	908	1+
307.28793	310	
308.29383	590	
309.27691	2942	1+
310.30748	1434	
311.03919	278	
311.06154	420	1+
311.15461	666	1+
311.20172	708	1+
311.24763	904	1+
311.29267	424892	1+
311.36171	410	
311.44335	614	
311.47142	656	1+
311.50162	862	1+
311.53081	424	
311.54843	884	1+
311.56622	478	
311.61887	430	1+
311.63871	334	
311.66703	284	
312.37810	384	1+
312.97966	306	1+
313.94115	528	1+
314.27768	392	1+
315.08875	560	1+
316.05780	420	
319.06461	262	1+
319.16833	394	1+
319.77929	312	
320.09963	572	1+
321.09412	526	1+
321.12037	572	1+
321.21897	296	
323.01618	678	1+
323.23764	1798	1+
324.16382	500	1+
325.24807	420	
326.96159	376	
327.07102	316	1+
327.09845	562	1+
328.00301	320	1+
330.07401	366	
331.06386	302	
331.08917	2398	1+
331.29755	510	1+
332.08968	1754	1+
335.09746	306	
336.08539	3370	1+
337.09004	1776	1+
338.93707	328	1+
339.23028	398	
339.32371	6642	1+
341.01308	1514	1+
341.24931	602	1+
342.14196	420	1+
344.97543	298	
345.04243	282	
346.19128	312	1+
348.06973	800	1+
348.78359	594	1+
349.10898	1058	1+
349.78753	344	1+
351.15909	678	1+
352.97795	2878	1+
353.20685	520	1+
354.29442	538	1+
354.95442	590	1+
355.06634	2258	1+
355.09893	538	1+
356.18442	282	
356.34978	4416	1+
357.07013	398	
357.11695	1036	1+
358.19956	388	
359.02604	1286	1+
359.13080	292	
360.13621	750	1+
364.08179	454	1+
365.14640	310	
365.31647	412	
365.34231	344	
366.32981	286	
366.37205	300	1+
367.11988	362	
367.20812	282	1+
367.35991	450	1+
368.15221	470	1+
368.38519	282	
369.00679	758	1+
369.09879	324	
369.25898	292	
370.98996	554	
371.11985	290	
371.27921	566	
371.97080	462	1+
371.99399	876	1+
372.11685	300	
372.27767	408	
372.97826	282	1+
373.07817	330	
373.10950	4092	1+
373.14736	440	
373.29222	7336	1+
375.17901	296	
376.11296	1610	1+
377.28284	410	1+
378.12032	364	
378.16384	398	
380.11356	2278	1+
381.11809	1616	1+
382.19484	326	1+
383.09330	276	1+
383.32821	1358	1+
384.21193	1338	1+
385.21349	768	1+
387.16174	750	
387.18646	1198	1+
388.18501	846	1+
389.28780	1748	1+
391.12134	1368	1+
391.17244	398	1+
391.30241	14854	1+
393.25155	276	1+
394.93499	940	1+
395.18561	302	
397.06952	642	1+
397.31649	564	1+
399.23229	300	
400.17296	948	1+
400.98174	676	1+
401.21962	772	1+
401.24877	396	1+
402.13214	532	1+
402.22622	534	1+
407.18610	282	
407.29810	2272	1+
408.96819	368	1+
409.29889	402	1+
410.96600	2818	1+
411.15866	432	
412.04462	984	1+
412.19972	290	
412.96414	738	1+
413.18343	672	1+
414.13388	534	1+
414.16248	454	1+
414.31731	1182	1+
415.03162	414	
415.13898	308	1+
417.20661	620	1+
417.32094	474	1+
419.27586	306	
420.14254	944	
421.14383	1184	1+
421.28768	958	1+
422.18742	562	1+
422.22280	406	1+
423.19375	326	1+
424.13673	432	
424.23617	286	
425.00242	366	
425.14227	278	
425.21920	442	1+
426.00875	420	
426.14059	468	1+
426.99667	15114	1+
427.20175	628	1+
428.19648	370	1+
428.99373	4240	1+
430.97555	334	
431.20094	720	1+
432.36708	388	
438.15835	640	1+
439.20825	382	
439.29713	2082	1+
440.20779	300	
440.24574	568	1+
441.25073	384	1+
442.02159	1450	
442.21934	322	
443.01881	702	
443.19074	302	
443.21234	832	1+
443.33680	502	1+
444.01629	552	
444.10329	330	1+
444.38220	870	1+
445.00768	5852	1+
447.00578	1596	1+
447.21254	552	1+
449.00866	484	1+
453.24476	450	1+
453.27113	464	1+
457.92574	250	1+
460.03313	402	
461.21552	870	1+
463.21487	576	1+
464.13404	312	1+
464.16896	1432	1+
467.25972	304	
468.02130	1170	1+
468.21740	378	
468.95211	760	1+
469.17296	682	1+
469.24135	290	
469.39087	318	1+
470.22556	562	1+
470.92976	354	1+
471.25528	956	1+
472.15980	562	1+
472.25593	778	1+
474.11098	262	1+
476.23244	602	1+
476.26876	422	1+
478.16923	572	1+
479.22994	432	
479.27085	494	1+
481.38669	464	1+
482.28656	364	1+
483.24158	296	
484.24169	500	1+
484.98169	3234	1+
486.26313	452	1+
491.14995	584	1+
493.19900	334	
493.24143	276	
493.31628	328	1+
494.84720	756	1+
495.19094	604	1+
495.25797	356	
496.24778	358	
496.27796	322	
496.31063	524	1+
499.01868	1150	
500.02191	704	
501.01320	44366	1+
501.08320	330	1+
501.22603	762	1+
501.39238	308	1+
501.85150	340	1+
502.49583	1800	1+
503.23737	692	1+
503.49912	1344	1+
504.18181	434	1+
504.40562	256	1+
505.10000	262	1+
506.16341	304	1+
506.26971	738	1+
507.11022	650	1+
507.31701	294	1+
508.11157	458	1+
508.15981	452	1+
508.19527	938	1+
508.75232	620	1+
508.77677	302	1+
509.31130	394	1+
510.86201	378	
511.18604	316	1+
511.40915	446	1+
512.28085	1178	1+
512.85937	1616	1+
513.19946	408	1+
514.32953	290	
515.31191	490	1+
515.86220	284	1+
516.03792	2998	1+
516.08772	454	1+
517.18961	278	1+
517.78856	292	1+
517.87091	364	1+
518.04141	1210	1+
518.26286	624	1+
519.12960	384	1+
519.20044	640	1+
519.26096	388	1+
520.29871	242	1+
520.50575	2144	1+
521.26603	630	1+
521.50944	1854	1+
522.14545	302	1+
522.25064	514	1+
523.41788	276	1+
524.32963	332	1+
525.07158	366	1+
526.13029	584	1+
526.32284	380	1+
526.49598	568	1+
528.00209	398	1+
528.21218	302	
529.30397	308	1+
535.17872	636	1+
535.87187	638	1+
536.18164	444	1+
538.22715	338	
539.28826	532	1+
539.35548	324	1+
540.08031	506	1+
541.34333	414	1+
542.04234	1110	1+
542.20385	416	1+
543.27345	414	1+
544.03773	596	1+
544.29719	648	1+
544.50963	546	1+
545.19780	290	1+
545.30151	526	1+
546.24893	358	1+
547.82022	258	1+
547.87014	264	1+
548.16291	328	1+
549.30936	312	1+
549.48071	504	1+
549.80414	312	1+
550.35914	838	1+
551.25033	852	1+
551.32970	298	
551.88334	242	1+
552.21734	872	1+
552.43345	308	1+
553.18326	572	1+
557.21326	576	1+
557.39150	366	1+
559.00192	348	1+
561.24620	492	1+
562.00532	302	
563.28261	280	
564.28863	418	1+
565.43242	334	1+
566.31758	714	1+
566.34197	764	1+
566.35413	738	1+
567.29086	304	1+
567.31952	500	1+
567.34541	516	1+
567.45545	628	1+
568.17263	262	1+
568.46738	656	1+
569.25325	696	1+
569.31478	664	1+
569.36599	1268	1+
569.39502	302	1+
570.25447	508	1+
570.32422	574	1+
571.29555	680	1+
572.75943	340	
573.46699	260	1+
574.27422	288	1+
574.35087	566	1+
575.52559	480	1+
577.11846	606	1+
577.30489	552	1+
578.20808	448	1+
579.27836	300	1+
579.35757	724	1+
581.13215	272	1+
581.35131	490	1+
582.35683	306	1+
583.22703	750	1+
583.28345	280	
583.34104	598	1+
584.22911	564	1+
584.31021	498	1+
584.34985	404	1+
585.24862	778	1+
585.28262	834	1+
586.28817	644	1+
586.36513	706	1+
586.42476	274	1+
587.23029	360	
587.37309	528	1+
587.53753	492	1+
588.32215	646	1+
589.22080	356	1+
589.34746	304	1+
589.56076	732	1+
590.24503	420	1+
591.01695	288	1+
591.36131	320	
591.46790	452	1+
592.21926	788	1+
593.22587	566	1+
593.26841	284	1+
593.30701	612	1+
593.36534	286	
593.39417	322	1+
593.79853	310	1+
594.34671	368	1+
596.21204	1010	1+
596.25293	416	1+
597.21589	660	1+
597.40699	250	1+
599.22113	620	1+
600.41452	280	1+
601.24410	308	1+
603.30521	386	1+
603.35621	504	1+
604.60412	2804	1+
604.66702	516	1+
605.14532	278	
605.27731	322	
605.43187	286	1+
605.49818	298	1+
607.31045	330	1+
608.46778	708	1+
608.49595	690	1+
609.39746	812	1+
609.47442	516	1+
609.50082	472	1+
609.53146	1416	1+
610.33811	628	1+
610.53476	1178	1+
611.26731	342	1+
611.33673	398	1+
611.37151	1262	1+
611.44200	496	1+
612.57748	248	1+
614.56802	590	1+
616.23753	316	1+
616.27777	334	1+
616.98485	488	1+
623.16100	784	1+
624.37250	296	1+
625.21914	302	1+
625.48161	280	1+
625.57324	2606	1+
626.31998	322	1+
626.35477	278	1+
626.39844	292	
626.43397	712	1+
626.79047	306	1+
627.55209	1214	1+
628.38064	376	
628.49928	868	1+
628.56797	1408	1+
629.31935	300	1+
629.35861	364	1+
629.50493	538	1+
630.91209	262	1+
631.33138	476	1+
631.49705	340	
632.22148	270	1+
632.49572	960	1+
632.61880	308	
633.01939	5058	1+
633.59805	856	1+
634.29765	504	1+
634.45414	484	1+
634.60358	620	1+
635.33213	330	1+
635.52058	2154	1+
636.23809	612	1+
636.37599	396	1+
641.24558	958	1+
641.57471	298	1+
642.32585	498	1+
643.58363	10280	1+
644.48858	628	1+
645.28749	440	1+
645.49648	444	1+
645.55489	976	1+
646.27558	646	1+
646.37856	338	
646.47339	768	1+
646.64347	340	
647.06263	812	
647.34260	438	
647.42869	348	
647.48969	526	1+
647.52625	318	
647.56820	322	
647.62193	924	1+
648.05998	684	
648.43691	894	1+
648.53565	1454	1+
648.59735	410	
648.62652	608	1+
649.05030	65382	1+
649.12154	1130	1+
649.30336	1290	1+
649.35433	390	1+
649.50243	1258	1+
649.53312	968	1+
649.57425	1102	1+
649.95750	384	1+
650.12120	934	1+
650.21391	398	1+
650.39431	306	
650.60253	702	1+
650.64398	1006	1+
651.46847	546	
651.51648	756	
651.54787	486	
652.32561	966	1+
652.51908	554	
652.55691	384	
652.61785	594	
653.45037	594	1+
653.53010	2634	1+
653.64643	326	
654.04599	728	1+
654.28704	308	1+
654.83877	390	1+
656.46404	394	1+
659.04680	254	1+
662.03454	328	1+
662.08173	1582	1+
662.34928	944	1+
662.39240	568	
662.42365	2670	1+
662.49512	508	
662.54121	1398	1+
662.62263	2508	1+
662.68464	530	
662.86496	600	1+
663.25727	530	1+
663.35079	588	1+
663.36735	324	
663.42666	2314	1+
663.59459	496	
663.65537	720	
664.07341	45870	1+
664.15229	706	1+
664.18225	950	1+
664.39020	368	
664.54492	1650	
664.68215	1202	1+
664.93154	304	1+
665.33351	1106	1+
665.38354	386	
665.42554	718	
665.49263	678	
665.55003	1182	
665.59995	616	
665.62726	952	
665.90013	1658	1+
666.32173	1234	1+
666.39542	1784	1+
666.43564	504	
666.49456	3374	1+
666.55426	1150	
666.63743	241378	1+
666.75761	900	1+
666.82151	780	1+
666.85893	1512	1+
666.90248	1596	1+
666.96992	350	
667.00068	824	1+
667.22133	244	1+
667.27463	286	
667.37723	1148	1+
667.46509	516	
667.50116	2772	1+
667.52998	2254	1+
668.11285	304	
668.31038	1322	1+
668.55130	1538	1+
668.70838	758	1+
669.06932	1584	1+
669.24223	534	1+
669.29945	698	1+
669.39406	716	
669.46713	846	1+
669.75493	396	1+
670.01570	494	1+
670.37090	646	
670.42365	1930	1+
670.50765	2768	1+
670.57982	1474	1+
671.29402	384	
671.33880	1044	1+
671.38485	536	
671.42548	1476	1+
671.47115	698	1+
671.56028	580	
671.61496	1680	1+
671.86800	352	1+
672.15650	262	1+
END IONS

###FS:    #m/z: 501.01612 #charge 1+
###MS: 1
###MSMS: 4
BEGIN IONS
TITLE=Cmpd 3, +MS2(501.0161), 28.0-35.0eV, 0.1min #4
RTINSECONDS=2.8625
SCANS=1,4
PEPMASS=501.01612	12978
CHARGE=1+
206.93303	196	1+
222.01611	276	1+
226.02014	150	1+
227.12055	238	1+
227.19650	384	1+
233.01363	246	1+
233.07057	364	1+
234.07533	274	1+
238.95959	210	
242.18911	228	1+
244.00409	280	1+
244.03760	300	1+
245.01126	248	1+
245.06342	350	1+
246.06591	204	1+
246.97285	378	1+
247.10394	278	1+
247.13094	238	1+
247.24171	252	
247.94442	332	1+
248.03403	1302	1+
251.14670	234	1+
252.95347	260	1+
252.98695	326	1+
253.02162	228	1+
253.04165	300	1+
253.07289	282	1+
255.08576	376	1+
255.17211	286	1+
255.21157	220	1+
255.23152	432	1+
256.06315	372	1+
256.09081	260	1+
256.14870	186	1+
256.99441	220	1+
257.02518	286	1+
259.07214	246	1+
259.11555	222	
259.17392	314	1+
260.01163	386	1+
260.10651	224	1+
263.05443	844	1+
263.10361	476	
263.98606	548	1+
264.18841	260	1+
265.12676	302	1+
265.24615	246	1+
266.86171	434	1+
267.03894	332	1+
268.97849	266	
269.09749	324	1+
269.12146	288	1+
270.24030	376	
271.23921	256	
272.04945	224	
272.10805	362	1+
272.85052	246	1+
272.87657	248	1+
273.02633	402	1+
273.86825	136	1+
273.95772	242	1+
275.05565	326	
275.84944	284	1+
276.08958	594	1+
276.12672	198	1+
277.09418	494	1+
277.24845	212	1+
278.00706	276	
278.11408	308	
278.83980	258	
279.13217	440	1+
279.17381	438	1+
279.82145	208	1+
280.06755	234	1+
280.11450	268	1+
281.82185	242	1+
281.93822	232	1+
282.12192	226	
283.11569	466	1+
283.85585	212	
285.90973	206	1+
285.94016	286	1+
286.02258	428	1+
286.10205	226	
286.87941	336	1+
287.16638	298	1+
287.26877	306	1+
287.88363	248	1+
287.97258	538	1+
288.04184	220	
288.06126	388	
289.87897	1758	1+
290.05371	254	
291.01856	732	1+
291.13726	462	1+
292.02042	590	1+
292.05938	258	
292.87111	682	1+
293.06666	848	1+
293.11938	284	1+
293.17484	222	
293.85108	406	1+
293.87542	582	1+
294.85445	338	1+
294.96975	340	1+
295.00976	414	1+
295.06375	232	
295.09005	504	1+
296.85053	378	1+
296.93246	186	1+
297.85420	226	1+
298.01632	336	1+
298.13447	266	
299.01888	282	1+
299.05782	234	1+
299.20755	204	1+
300.92975	254	
301.05798	252	1+
301.16275	348	1+
302.03966	214	1+
302.10341	220	
302.85135	422	1+
303.66156	202	1+
303.95065	450	1+
304.02439	320	1+
304.10848	238	
305.01399	334	1+
305.08365	286	1+
305.15523	282	1+
305.84380	358	1+
307.08209	322	
307.13348	1288	1+
307.28641	1742	1+
307.78922	518	1+
307.88843	1214	1+
308.07322	218	1+
308.21364	418	1+
308.29388	1672	1+
309.09428	432	1+
309.17626	350	1+
309.27755	780	
310.06932	372	1+
310.15676	684	1+
310.18097	244	1+
310.28028	480	
310.85066	196	1+
311.29238	2218	1+
311.88782	782	1+
312.26270	342	1+
312.87256	324	
312.98415	382	1+
313.08734	228	
313.16103	436	1+
314.29625	438	1+
314.77142	222	1+
314.86541	1164	1+
315.03374	264	1+
315.10935	358	1+
315.18580	330	1+
315.22357	300	
315.30071	280	1+
316.07641	460	1+
316.11093	248	1+
316.96847	180	1+
317.15323	360	1+
318.03503	424	1+
318.17232	384	1+
319.17569	302	1+
319.86149	414	1+
319.96275	370	1+
320.04728	466	1+
320.09209	800	1+
321.02399	328	1+
321.09781	534	1+
321.12148	250	
321.15397	364	1+
322.03218	400	1+
322.13671	238	
322.30869	238	1+
323.12402	298	1+
323.16342	440	1+
323.19040	268	1+
323.85253	1124	1+
323.98766	208	1+
324.19516	188	1+
324.28546	390	1+
324.85563	802	1+
325.05042	556	1+
325.14237	362	1+
325.16934	472	1+
325.89807	580	1+
326.12326	554	1+
327.10375	216	
327.19560	828	1+
327.81356	330	1+
327.89544	680	1+
328.30824	256	1+
328.81631	290	1+
329.12019	288	
329.31008	178	1+
329.79272	186	1+
330.13454	540	1+
330.27880	244	
330.88589	788	1+
331.17203	382	1+
332.17527	314	1+
332.87588	390	
332.97620	394	1+
333.05658	292	
333.07298	446	1+
333.10965	298	1+
333.87460	234	
334.09649	356	1+
335.30510	240	1+
336.08527	304	
336.25544	238	1+
336.97974	368	1+
337.05406	766	1+
337.09039	656	
337.12103	392	1+
337.14558	444	1+
337.86805	242	
337.88012	356	1+
338.05992	478	1+
338.08432	834	1+
338.29988	378	1+
339.01683	476	1+
339.05004	214	
339.08937	622	1+
339.13562	290	1+
339.82899	374	1+
341.18129	456	1+
341.92226	370	1+
342.15992	248	
342.20928	514	1+
343.15411	480	1+
343.21355	354	1+
344.08899	450	1+
344.11058	234	
344.18219	778	1+
344.86833	332	1+
344.89060	252	1+
344.97399	356	1+
345.04135	280	1+
345.18733	526	1+
345.28977	250	1+
345.86917	232	1+
346.82147	232	
348.13641	502	1+
349.25730	232	1+
349.32972	402	1+
350.05875	220	
350.10389	440	1+
350.33223	328	1+
350.88521	518	1+
350.90770	336	1+
350.98121	228	1+
351.07037	264	
351.10720	316	1+
351.14717	220	
351.18829	256	
352.07551	342	
353.08503	218	
353.88817	670	1+
354.07361	274	1+
354.19966	596	1+
354.99516	232	1+
355.13823	306	
355.20291	520	1+
355.85922	224	1+
356.18438	236	
357.15136	546	1+
358.21429	502	1+
359.07984	760	1+
359.10762	214	
359.13421	504	1+
360.18235	254	
360.28270	222	1+
361.08647	710	1+
361.19658	254	1+
361.31036	296	1+
361.50315	274	1+
361.89162	260	
362.11344	228	
362.15941	400	1+
362.25167	356	1+
363.10949	226	
363.27630	348	1+
363.88044	460	1+
363.91537	346	1+
364.06355	228	
364.11911	552	1+
364.19413	190	1+
365.83841	386	1+
366.07328	310	1+
366.81433	366	
367.07502	194	1+
367.33458	942	1+
367.92531	242	1+
367.96863	196	1+
368.18198	522	1+
368.85157	256	
369.01285	486	1+
369.03835	252	1+
369.83358	1330	1+
370.15488	708	1+
371.24031	314	1+
371.27431	464	1+
372.94824	158	1+
372.99113	224	1+
373.41222	112	1+
374.12712	332	1+
374.16342	420	1+
374.81818	318	1+
376.15778	488	1+
376.20735	210	
377.03064	322	1+
377.16265	414	1+
377.20449	612	1+
378.09528	248	
378.83790	224	
379.09915	366	
380.11391	1896	1+
380.13913	622	1+
380.19054	670	1+
380.24942	254	1+
380.36107	304	1+
380.85826	256	
381.03033	248	
381.13968	432	1+
381.22413	396	1+
381.25269	182	1+
381.36727	218	1+
381.92115	234	1+
382.10107	254	
382.32562	466	1+
382.83779	520	1+
383.11668	306	
383.24456	300	1+
383.32552	332	1+
384.11065	634	1+
384.21430	750	1+
384.82845	230	
384.84747	528	1+
385.12349	428	1+
385.34369	694	1+
386.25666	456	1+
387.01458	124	1+
387.08937	434	1+
387.23717	752	1+
387.84402	1320	1+
387.87532	232	
387.91730	160	1+
388.16902	260	
389.12256	258	
389.17729	394	1+
389.21784	374	
389.58096	174	1+
390.29025	296	1+
390.31339	318	1+
390.84112	1324	1+
391.09738	376	1+
391.13919	342	1+
391.16526	330	1+
391.29524	248	1+
391.71862	266	1+
392.82768	700	1+
394.40477	148	1+
394.58357	330	1+
395.07338	218	
395.17388	238	
395.20818	226	1+
395.33305	172	1+
396.92598	198	1+
396.99254	148	1+
397.11727	896	1+
397.17924	480	1+
397.30548	308	1+
398.12278	672	1+
398.23705	492	1+
398.30828	222	1+
398.86556	352	1+
399.14723	572	1+
399.15946	860	1+
399.26575	590	1+
399.39739	170	1+
400.15013	490	1+
400.40998	190	1+
400.85017	532	
400.98116	256	1+
401.12072	406	
401.17836	820	1+
401.87927	376	1+
401.98514	184	1+
402.09850	458	1+
402.34276	398	1+
402.37794	202	1+
403.10082	380	1+
403.86984	884	
404.86941	588	
405.14124	274	1+
405.86049	730	
406.85637	496	
407.13498	412	
407.17972	408	1+
407.29703	482	1+
407.33601	240	1+
407.86685	706	
408.14483	316	
408.85072	2512	1+
410.37536	148	1+
410.83679	1230	1+
412.20000	274	
413.07562	426	1+
413.94717	228	1+
414.00374	206	1+
414.10601	496	1+
414.17902	682	1+
414.23579	506	1+
415.17943	486	1+
415.23775	436	1+
416.13470	978	1+
416.20544	258	
416.86896	196	1+
417.16678	364	1+
417.21002	258	
417.39785	386	1+
418.23400	1678	1+
419.08344	374	1+
419.14269	384	1+
419.17239	246	
419.19923	396	
420.03775	136	1+
420.22597	576	1+
420.39761	214	
420.56061	122	1+
420.96600	186	1+
421.14087	822	1+
421.22581	334	1+
421.31055	250	
421.88093	640	
422.41171	268	1+
422.87683	408	
423.23303	380	1+
423.36554	300	
423.41558	218	1+
423.80572	228	1+
423.83585	152	1+
423.86624	2084	1+
424.09407	304	1+
424.14156	1138	1+
425.05907	342	1+
425.14221	650	1+
425.25938	320	1+
425.37400	910	1+
425.81415	290	1+
425.99352	596	1+
426.37442	686	1+
426.86092	2872	1+
426.99461	508	1+
427.15466	292	1+
428.28972	444	1+
428.30187	458	1+
428.84699	946	
429.24078	334	1+
429.29422	282	1+
430.15027	226	
431.07080	196	1+
431.19104	220	
431.34138	436	1+
431.86555	876	1+
432.20465	234	
432.39498	314	1+
433.14125	1362	1+
433.31101	278	
433.81953	216	1+
434.14449	1120	1+
434.19370	410	1+
434.42923	194	1+
435.67678	136	1+
436.09166	310	1+
436.88958	326	1+
437.14152	368	
437.89241	222	1+
437.97318	228	1+
438.12779	260	
438.39026	296	1+
439.15649	758	
439.26172	356	1+
439.89210	1124	1+
440.14294	308	
441.07029	254	
441.18763	374	1+
441.35390	234	
442.15377	626	1+
442.40827	230	1+
442.87823	724	1+
443.17185	454	1+
443.28611	268	
443.31946	352	1+
443.97374	202	1+
444.00284	518	1+
444.05333	152	1+
444.38118	2126	1+
444.59459	92	1+
444.70036	218	1+
444.87198	4588	1+
445.00553	380	1+
445.09654	230	1+
445.50484	120	1+
446.28175	314	1+
446.35101	370	1+
446.89140	392	1+
447.00694	232	1+
447.17703	216	1+
447.74186	116	1+
447.79637	250	1+
448.05093	270	1+
448.37431	472	1+
448.52354	174	1+
448.87530	1124	1+
449.35874	222	
449.87686	958	1+
450.77435	216	1+
451.09341	238	1+
451.12576	472	1+
451.15423	224	
452.16621	294	
453.27278	448	1+
453.86377	190	1+
454.24154	262	
455.24095	436	1+
456.20376	496	1+
456.21869	254	
456.67142	198	1+
457.09608	402	1+
457.16298	744	1+
457.41797	202	1+
457.90091	1300	1+
458.00956	192	1+
458.36193	480	1+
459.22387	348	1+
459.36504	410	1+
460.12339	288	1+
460.16213	628	1+
460.22225	212	1+
460.40980	248	1+
460.47572	190	1+
460.88906	332	1+
460.94584	690	1+
461.08326	206	1+
461.28957	228	
461.32644	406	
461.38038	416	
461.94720	400	1+
462.20633	460	1+
462.26047	212	
462.38811	1078	1+
462.88236	1122	1+
463.24709	246	
463.39559	756	1+
464.12868	228	
464.23633	230	
464.35290	596	1+
465.06506	184	1+
465.14374	234	
465.17164	312	
465.89265	206	1+
466.20510	276	1+
466.32244	378	1+
466.40146	2434	1+
467.14476	254	
467.88747	1112	1+
468.13584	240	1+
469.01793	236	1+
469.17626	280	
469.27229	330	1+
469.37284	234	1+
469.87831	222	1+
470.17822	236	
471.30970	328	1+
471.37856	234	1+
471.93413	168	1+
475.45615	248	1+
475.85115	184	1+
476.85302	156	1+
477.14348	144	1+
477.24864	252	1+
478.25125	170	1+
478.38689	672	1+
479.29643	274	
479.33718	404	1+
479.42049	330	
479.73426	164	1+
480.09853	352	1+
480.12018	296	1+
480.35029	834	1+
480.41771	334	
480.45330	234	
480.91789	290	1+
480.95138	386	1+
481.00954	208	1+
481.10075	260	1+
481.12275	176	1+
481.35235	744	1+
482.13817	310	1+
482.21984	250	1+
482.39595	744	1+
482.43432	860	1+
482.75991	112	1+
484.20148	212	1+
484.26327	472	1+
484.35559	334	
484.44960	480	
485.17385	338	1+
485.26654	384	1+
485.29317	438	1+
485.36554	606	
485.41565	298	
485.89786	928	1+
486.23178	224	
486.37524	824	1+
486.43247	254	
487.34736	280	
487.39572	278	1+
487.44471	382	1+
488.24660	328	1+
488.42104	212	
488.95540	144	1+
490.27205	278	1+
491.15257	418	1+
495.95315	340	1+
496.31038	370	1+
496.33749	786	1+
496.48776	526	
497.28665	234	
497.40079	218	
497.44823	218	
497.49624	1380	1+
498.05021	222	1+
498.13408	506	1+
498.23115	244	
498.26167	274	
498.31262	570	1+
498.42264	604	
498.46189	1026	1+
498.49963	960	1+
498.59348	240	1+
499.08230	242	1+
499.11413	262	1+
499.20113	582	1+
499.31492	428	1+
499.35605	1316	1+
499.38961	354	
499.43622	972	1+
500.29313	1290	1+
500.40056	268	
500.44212	642	1+
500.48197	1962	1+
500.51656	1598	1+
501.03872	144	1+
501.16040	210	1+
501.23859	278	
501.29767	1120	1+
501.36622	492	
501.41840	1678	1+
501.92276	188	1+
502.07468	222	1+
502.25850	250	1+
502.37724	462	
502.42297	1332	1+
502.45698	2332	1+
502.92415	138	1+
502.98398	266	1+
503.01097	408	1+
503.11319	610	1+
503.21384	316	1+
503.29961	1268	1+
503.35142	4384	1+
503.98762	194	1+
504.01269	336	1+
504.05201	210	1+
504.11816	496	1+
504.27373	482	1+
504.40540	612	
504.43458	1336	1+
504.53595	102	1+
505.08369	146	1+
505.14996	254	1+
505.27913	414	1+
505.32964	502	1+
505.38586	484	1+
505.49770	394	1+
506.15531	184	1+
506.19714	216	1+
506.47661	368	1+
END IONS

###FS:    #m/z: 322.92935 #charge 1+
###MS: 5
###MSMS: 6
BEGIN IONS
TITLE=Cmpd 4, +MS2(322.9293), 28.0-35.0eV, 0.1min #6
RTINSECONDS=6.5255
SCANS=5-6
PEPMASS=322.92935	685824
CHARGE=1+
191.95405	438	
196.89415	170	1+
201.04597	148	
205.01558	152	
206.92078	192	
207.02992	136	
212.89273	190	1+
215.89065	138	
217.86968	126	
219.17501	342	
220.06729	428	1+
220.86492	162	
221.07107	362	1+
222.04591	342	1+
222.95244	264	
223.95965	284	
225.17258	128	
226.11311	144	
227.93450	390	1+
230.11611	448	1+
231.01119	190	1+
231.11990	378	1+
231.89766	222	1+
231.96216	130	
233.09553	130	
237.03357	222	
237.06370	394	
237.11269	242	1+
237.21072	264	1+
238.04341	108	
238.07563	1012	1+
238.17180	128	
238.21240	224	1+
238.25072	140	
238.70150	114	
239.03680	158	
239.06016	286	1+
239.07926	722	1+
239.14654	322	1+
239.17828	116	
239.99954	164	
240.13083	140	
240.26507	120	
240.88462	130	
240.94248	324	1+
241.01551	124	
242.06647	216	1+
242.09190	112	
242.93889	682	1+
243.03496	562	1+
243.88199	172	
244.03937	444	1+
244.06295	270	1+
244.93570	352	1+
244.97134	122	
245.43722	108	
245.88062	138	
245.97910	152	
246.97520	492	1+
247.08532	346	1+
247.95097	350	1+
248.03351	140	
248.98623	660	1+
249.03947	210	
250.02032	152	1+
250.94896	280	
251.03834	156	
251.10904	246	1+
251.52627	134	
253.01337	256	1+
253.04531	278	1+
254.15398	132	
254.96724	176	
255.07135	108	
256.07803	156	1+
257.01839	150	
257.97819	160	
258.01906	224	1+
258.04726	146	
258.89782	130	
258.97217	272	1+
260.05642	256	1+
260.13230	148	
260.17219	528	1+
261.89099	242	
262.09858	298	1+
262.90710	170	1+
263.00597	124	
263.05507	514	1+
263.13898	168	
263.23875	144	
263.81143	112	
264.00595	108	
264.95331	142	
265.01665	1334	1+
265.05962	412	1+
266.04556	272	
266.24516	178	
266.96244	192	
266.99811	868	1+
267.10600	116	
267.17526	138	
267.20874	126	
267.24940	356	1+
268.95645	144	
268.97292	184	
269.00377	384	1+
269.02693	186	
269.06609	262	1+
269.09941	264	1+
270.80697	108	
271.97793	244	1+
272.02121	142	
272.08452	236	1+
272.84928	114	
273.07165	144	
275.05125	112	
275.06393	134	
275.11536	206	
275.96941	122	
275.98879	150	
276.19415	230	1+
276.85692	210	1+
277.01998	290	1+
277.07066	118	
277.09139	208	
277.22393	124	
278.09036	126	
279.01361	122	
279.04026	180	
279.09253	1886	1+
279.14001	150	
279.22894	334	
279.27721	268	
280.13861	146	
280.22957	152	
281.04716	312	
281.08468	354	1+
281.17061	142	
281.24536	626	1+
281.29410	144	
282.04745	610	1+
282.27605	242	
283.02710	720	1+
283.06755	852	1+
283.12926	150	
283.26175	1166	1+
284.20014	134	
284.29206	6756	1+
285.00643	116	
285.03346	276	1+
285.13721	280	1+
285.89897	178	1+
286.10238	120	
286.12770	118	
286.17901	204	
286.21465	194	1+
287.00228	134	
287.02357	212	1+
287.14331	324	1+
287.60722	106	1+
289.00399	234	1+
289.06495	150	
289.08862	244	1+
289.17181	278	1+
290.27616	178	1+
291.05421	364	1+
291.11363	128	
291.74335	108	
292.05970	354	1+
293.03214	136	
293.09978	144	
293.98337	176	
294.11595	218	1+
294.15794	128	
294.98923	140	
295.03255	216	1+
295.06644	292	1+
295.20530	114	
296.07381	348	1+
297.00449	126	
297.12880	108	
298.13989	124	
298.16349	158	
298.22166	138	
299.02388	252	1+
299.05760	1234	1+
299.10609	152	
299.13639	168	
300.00961	190	1+
300.02790	180	1+
300.10598	416	1+
300.23257	200	
300.92725	124	
301.05552	156	
301.12438	146	
301.87589	190	1+
302.10621	204	1+
302.17524	112	
302.21285	262	1+
302.24415	218	
303.26615	128	
304.08728	132	
304.19022	118	
304.26286	480	1+
305.04605	126	
305.24344	132	
305.29044	150	
306.18802	108	
306.27697	774	1+
307.12952	234	1+
307.24366	110	
307.30784	214	
307.79985	130	
308.11965	306	1+
308.16042	210	1+
308.25495	210	1+
308.29389	1708	1+
309.01969	110	
309.12410	256	1+
309.19426	166	
309.21978	202	
310.30842	1342	
311.02233	436	1+
312.02940	294	1+
312.12033	256	1+
313.12136	178	1+
313.14471	128	
315.05564	204	1+
315.10798	112	
317.97941	204	1+
318.03107	150	1+
319.01256	138	
319.13444	128	
319.17141	154	
320.07368	204	
320.12618	248	1+
320.16976	164	
320.18435	232	
320.23424	108	
320.25719	134	
320.28969	114	
320.31043	210	
321.03319	240	1+
321.08293	112	
321.18112	136	
321.27290	130	
322.04550	176	1+
322.07691	426	1+
322.13667	180	
322.15580	322	1+
322.42967	176	1+
322.64926	106	
323.01340	114	
323.13570	658	1+
323.20212	314	1+
323.23739	7834	1+
323.29968	276	1+
323.34003	110	
323.49452	144	1+
324.13820	732	1+
324.31960	448	1+
324.49774	114	1+
325.52321	90	1+
326.12784	246	1+
326.25087	600	1+
326.37679	242	
327.09099	132	1+
327.20804	264	1+
END IONS

###FS:    #m/z: 340.93992 #charge 1+
###MS: 5
###MSMS: 7
BEGIN IONS
TITLE=Cmpd 5, +MS2(340.9399), 28.0-35.0eV, 0.1min #7
RTINSECONDS=7.2985
SCANS=5,7
PEPMASS=340.93992	261996
CHARGE=1+
201.12695	138	
211.94539	128	
211.95778	126	
213.07496	296	1+
213.93902	1516	1+
215.88581	328	
215.93378	152	
216.88710	150	
217.87834	154	
223.95742	196	
224.97575	292	
226.94410	146	
227.14480	126	
227.93504	168	
231.94919	1966	1+
233.04623	146	1+
233.89731	270	
233.94569	542	1+
234.98138	140	
235.07778	270	1+
235.86952	152	
235.89425	328	1+
237.06383	226	1+
238.04871	166	1+
238.93076	260	1+
239.11190	172	
239.14756	338	1+
240.22920	366	
240.96716	170	
241.12477	340	
241.23040	244	
242.98552	260	1+
243.00916	162	1+
243.08237	224	1+
244.03541	280	
244.12949	156	
245.04872	262	
245.15247	162	
246.06587	140	
246.99221	142	
247.04946	208	
248.98628	346	1+
249.96094	350	
250.15863	220	1+
250.95218	136	
250.98295	198	
251.03687	186	
251.95976	264	
253.22722	144	
253.95833	154	
254.05662	160	
254.27852	154	
254.96648	1166	1+
255.07374	1092	1+
256.17168	158	
256.96260	166	
257.15137	136	
258.04664	132	
259.21387	138	
259.91357	130	
260.96487	172	
261.07323	166	
261.12483	128	
261.25848	138	
261.97523	134	
262.04033	146	
262.14497	166	
263.00594	136	
263.05702	138	
264.02290	150	
264.07632	516	1+
264.26418	138	
265.01465	1380	1+
265.17022	158	
266.08250	136	
266.93760	188	
266.99651	600	1+
267.13442	348	
268.99360	132	
269.11105	158	
269.19250	200	
270.96946	200	
271.06648	132	
272.15820	186	1+
272.93429	334	1+
272.97781	202	
273.05490	206	
273.12315	256	1+
273.18194	282	1+
275.90234	170	
276.07335	198	
277.01049	196	1+
277.24004	230	1+
278.09064	500	1+
278.10720	140	
279.96157	266	1+
280.05797	210	
280.26187	130	
280.99348	130	
281.04892	1892	1+
282.27656	1922	1+
282.31196	162	
282.96815	140	
283.02845	868	1+
283.08059	130	
284.29470	444	1+
284.95462	186	
285.02404	130	
285.91737	146	
286.04333	242	1+
287.13146	454	1+
287.94559	92	1+
288.06283	222	
288.07831	408	1+
289.00818	666	1+
289.88018	214	1+
290.02861	132	
290.06870	240	1+
290.28330	130	
290.85662	142	1+
292.95999	152	
293.02887	244	1+
293.06206	286	1+
294.30873	190	
295.08605	128	
295.13745	170	1+
295.90729	130	
295.96912	290	1+
295.99172	198	
296.32665	434	1+
296.96964	172	1+
297.07256	174	
297.09414	132	
297.91663	128	
298.07984	536	
298.11928	166	
298.24574	296	1+
298.30637	168	
298.58377	186	
299.05959	1548	1+
299.19751	268	1+
299.24892	250	1+
299.27327	126	
300.01479	226	1+
300.07892	160	
300.51342	152	
300.79579	130	
301.05732	506	1+
301.26135	190	
301.50001	140	
302.17344	326	1+
302.24752	166	
303.15069	502	1+
303.20271	132	
303.78046	132	
304.04160	396	1+
304.18816	154	1+
304.25946	152	
305.22722	126	
305.26995	148	
305.29925	578	1+
305.76871	142	
306.23794	586	1+
306.27723	658	1+
306.88394	216	1+
307.12661	272	
307.20598	164	1+
307.24213	500	1+
307.80099	194	
308.29420	1044	1+
308.32111	756	1+
309.21640	160	
310.13575	128	
310.30843	130	
310.88038	140	
311.19948	238	1+
312.95032	134	
313.02691	216	1+
313.17711	278	1+
314.02797	150	1+
316.79524	228	1+
317.91798	134	
318.59192	396	
319.20662	140	
320.03147	328	1+
320.05065	128	
321.03531	258	1+
321.16027	164	1+
321.21831	430	1+
321.96291	286	1+
322.00112	160	
322.02294	164	1+
322.13583	384	1+
322.30925	156	
322.42449	94	1+
322.50229	102	1+
322.80553	136	
323.23799	1934	1+
323.30249	348	
324.32602	306	1+
324.88765	226	1+
325.04567	192	
325.12287	302	1+
325.19743	194	1+
325.94321	142	
326.07612	226	1+
326.12676	214	1+
326.17422	314	
326.24638	216	
326.30121	546	1+
326.33650	282	
326.79004	138	
327.17392	206	
327.26356	256	1+
327.34199	152	
328.14128	260	1+
328.18573	176	
329.08324	220	1+
329.14356	258	1+
329.87274	300	1+
331.11344	188	
332.09176	146	
333.32147	164	
336.80911	140	
337.10026	142	
337.14687	218	1+
337.25043	378	1+
337.32116	138	
338.05863	126	
338.11950	126	
338.17627	156	
339.04833	128	
339.11304	170	
339.23454	246	
339.29086	364	1+
339.33452	128	
339.99659	184	1+
340.24290	464	1+
340.27236	150	
340.35719	140	
340.39114	674	1+
341.13408	134	
341.15480	130	
341.24857	332	1+
341.27581	904	1+
342.11250	276	1+
342.22215	142	
342.28002	748	1+
342.31063	452	1+
342.39765	142	
342.89565	172	1+
343.11380	172	1+
343.20821	208	
343.25567	236	1+
344.18013	294	1+
344.21300	130	
344.28556	422	1+
344.96474	126	
END IONS

###FS:    #m/z: 363.95588 #charge 1+
###MS: 5
###MSMS: 8
BEGIN IONS
TITLE=Cmpd 6, +MS2(363.9559), 28.0-35.0eV, 0.2min #8
RTINSECONDS=8.0705
SCANS=5,8
PEPMASS=363.95588	181400
CHARGE=1+
209.94222	376	1+
210.88568	154	
212.87784	446	
222.95098	684	1+
224.94989	726	
225.94635	348	
225.97522	190	
226.94621	2334	1+
227.93309	422	
228.94227	1858	1+
230.88841	398	
238.97731	124	
239.00387	144	
239.14637	136	
239.96319	134	
240.06156	152	
240.96258	972	1+
240.99792	144	1+
241.13740	168	
241.18441	222	1+
241.94224	178	
242.06657	198	1+
242.57389	130	
242.95763	780	1+
243.02876	438	1+
244.95716	1314	
245.87047	124	
245.94731	2400	1+
246.95270	1718	1+
246.97528	280	1+
247.08263	510	1+
248.02983	220	
248.89921	350	
248.96829	154	
249.03597	482	1+
250.01607	130	
250.94669	470	1+
250.96679	172	
251.07245	250	1+
251.09798	244	1+
251.95078	292	1+
252.23188	144	
252.92340	128	
253.05062	136	
254.08286	498	1+
255.95582	332	1+
256.96065	196	1+
256.99533	178	1+
257.01775	260	1+
257.06590	134	
257.10464	482	1+
257.19658	164	
258.97616	270	1+
259.10884	326	1+
260.96782	496	1+
262.07844	126	
262.98078	132	1+
263.13785	140	
263.82127	146	1+
264.07033	138	
264.13256	244	1+
265.12327	200	1+
265.97668	216	
266.04975	502	1+
266.10692	156	
266.24944	148	
266.92613	174	
266.94248	200	
267.05392	474	1+
267.23974	160	
267.97256	308	
268.95943	396	
269.96759	282	
270.10752	170	
270.95297	146	
271.95416	288	1+
273.00462	186	1+
273.09343	162	
273.88832	144	
274.11724	178	
275.05371	124	
277.91675	240	1+
278.05707	210	1+
278.15680	234	1+
278.98173	124	
279.85847	164	
280.09233	126	
280.11330	232	1+
280.25850	284	1+
280.88692	122	
280.93700	318	1+
280.98436	284	1+
281.29215	134	
281.97686	148	
282.90980	150	1+
283.07016	360	
283.25894	242	
283.85405	222	1+
283.98478	238	
284.07092	364	
284.09462	124	
284.29367	130	
284.98850	128	
285.06083	170	
285.09561	156	
285.12069	154	
285.91576	160	1+
285.98266	246	1+
286.14556	288	1+
287.14911	200	1+
287.24337	134	1+
287.87056	166	1+
288.00120	240	1+
288.06652	284	1+
289.08166	160	
291.27688	156	
292.06139	412	1+
292.25249	144	
293.92867	146	
294.09543	202	1+
295.03373	126	
295.28213	146	
296.93645	180	
297.12119	288	1+
298.08245	238	
298.99932	136	
299.49534	246	1+
300.19496	188	1+
301.01373	124	
301.28490	126	
301.99468	122	
302.07340	150	
302.13653	208	1+
302.22021	378	1+
302.24515	220	
302.74987	126	
302.92008	126	
304.11839	168	1+
304.22431	160	
304.88528	184	
305.07722	202	
305.10208	168	
306.07970	288	1+
306.17388	222	1+
306.79213	348	1+
306.99213	240	1+
307.15628	200	1+
307.28825	1312	1+
307.79797	282	1+
308.11401	190	1+
308.29301	904	1+
309.02436	216	1+
310.08217	156	
310.30897	512	1+
310.33923	184	
310.86951	142	
310.93063	162	
311.12799	186	1+
311.21585	260	1+
311.34558	124	
312.06817	264	1+
312.09800	122	
312.94925	176	
313.18095	228	1+
314.15139	126	
316.92259	192	1+
317.06817	152	
317.12488	266	1+
318.22485	248	1+
319.09565	220	
319.15312	140	
319.30715	326	1+
320.05674	210	1+
320.07311	124	
320.13361	178	
320.28886	128	
321.15229	124	
321.17498	216	1+
321.87611	242	1+
322.26243	248	1+
322.28597	142	
322.31002	438	1+
322.91414	152	
323.01686	780	1+
323.05562	228	1+
323.08758	180	
323.34821	130	
324.01992	662	1+
324.23384	368	1+
324.26636	306	1+
325.10202	164	
325.23400	226	1+
326.12095	182	1+
326.29947	176	
326.84795	186	1+
326.89287	228	
327.01747	206	1+
327.18282	432	1+
327.80437	134	
328.18771	308	1+
329.26436	126	
329.31968	148	
329.79077	220	1+
329.87322	178	1+
330.08537	158	1+
330.20850	240	1+
332.01154	128	
332.11782	174	
332.85816	196	1+
334.81419	134	
335.06566	136	
336.08170	130	
336.10553	164	
336.32458	218	
336.80775	232	
336.94059	424	1+
337.02218	168	
337.08966	238	1+
337.80697	212	
340.14253	182	
340.37837	218	1+
341.32232	240	1+
341.35472	156	
342.27812	1158	1+
343.20318	142	
344.97107	154	
346.07402	182	
346.99422	128	
347.06378	234	1+
347.13456	182	
347.23837	176	
347.30780	162	
349.19393	152	1+
349.25036	134	
349.31982	646	1+
350.18573	270	1+
351.26834	218	
351.33081	284	
351.82550	232	1+
354.12148	208	1+
354.19266	144	
355.79916	160	
355.87584	150	
357.20909	174	
359.14711	126	
359.36678	578	1+
360.11039	220	
360.14824	222	1+
360.24793	202	1+
360.32485	482	1+
360.91564	124	
361.15416	154	1+
361.18036	284	1+
361.20464	202	1+
361.27803	190	
361.82366	148	
362.23291	238	1+
362.30115	164	
362.91432	134	
363.27114	142	
364.09211	354	1+
364.24647	152	
364.30872	534	1+
364.35646	162	
365.12212	260	1+
365.16839	284	1+
365.22143	126	
365.24200	268	
365.28458	284	1+
365.31514	374	1+
365.38311	128	
366.37434	218	
367.05387	148	1+
367.33042	824	1+
368.14743	130	
368.38397	142	
368.42283	1550	1+
369.16688	130	
369.35001	204	
END IONS

###FS:    #m/z: 322.92945 #charge 1+
###MS: 9
###MSMS: 10
BEGIN IONS
TITLE=Cmpd 7, +MS2(322.9295), 28.0-35.0eV, 0.2min #10
RTINSECONDS=11.7405
SCANS=9-10
PEPMASS=322.92945	851982
CHARGE=1+
190.93023	116	
191.95557	154	
193.08046	146	
193.95722	168	
199.89117	146	
200.01793	226	
203.01101	112	
205.94946	174	
207.97518	110	
214.12914	200	1+
215.88870	458	1+
218.87652	258	1+
220.08851	192	1+
223.95869	278	
223.97457	130	
224.97312	182	
226.11640	122	
227.14058	188	1+
227.93421	310	1+
229.00018	130	
230.95581	180	
231.12212	262	1+
233.02510	174	
233.89743	570	1+
233.95677	170	
235.08160	152	
236.16364	116	
236.96625	216	1+
237.02833	246	1+
238.95361	390	1+
238.99828	118	
239.03509	224	1+
239.04944	142	
239.07769	786	1+
240.93984	484	
241.01146	148	
241.94163	498	
242.04490	158	
242.94017	1630	1+
242.96140	118	
243.03524	114	
243.08242	138	
243.19800	112	
243.88152	258	1+
244.00903	134	
245.04890	264	1+
245.08974	228	1+
245.14884	154	
245.87856	198	
245.94002	440	1+
246.97592	1106	1+
248.03644	414	1+
248.16188	138	
248.96527	156	
249.91458	120	
250.94383	210	
250.96770	122	
251.06886	138	
251.10414	254	1+
253.03252	144	
253.19030	178	1+
254.08793	146	
254.97743	124	
256.94705	132	
256.97042	132	
257.00862	132	1+
257.09373	212	1+
259.17580	430	1+
260.02263	264	1+
261.98440	128	
262.10074	116	
262.11959	148	
262.96109	116	
263.00180	486	1+
263.05763	254	1+
264.13441	196	1+
265.01799	230	
265.05883	432	
265.11994	108	
265.17915	118	
266.01786	180	
266.04321	274	
266.14810	158	1+
266.24687	312	1+
266.86186	278	1+
266.99658	326	
267.01203	122	
267.99783	516	1+
268.05888	126	
268.10143	206	1+
268.17771	116	
268.95786	110	
269.00069	360	1+
270.01845	208	1+
271.04474	122	
272.85295	228	1+
272.94130	106	
273.05638	128	
274.09389	152	
274.10861	124	
274.16006	134	
275.07946	174	
277.03278	124	
277.06905	148	
277.10470	168	
277.13976	160	
277.19892	146	
277.85017	126	
278.08934	148	
278.19943	196	1+
278.25559	130	
279.01437	136	
279.03740	106	
279.05189	112	
279.09190	1050	1+
279.13755	226	1+
279.23380	104	
279.24755	126	
279.65024	104	
280.14020	154	1+
280.26014	260	
280.85652	116	
281.05248	262	
281.09651	232	
281.24362	276	
282.04847	128	
282.07054	104	
282.08427	130	
282.27426	124	
283.00682	138	
283.02799	366	1+
283.06750	414	1+
283.15805	106	
283.26134	1022	1+
283.78773	122	
283.92555	122	
284.05612	124	
284.10427	178	
284.12039	168	1+
284.23082	112	
284.29269	4678	1+
284.87803	128	
285.17866	116	
285.87111	104	
286.21858	224	1+
287.08875	130	
288.00322	154	
288.05993	114	
288.24271	212	1+
289.05468	102	
289.88076	250	
289.93877	126	
291.16261	144	
292.05475	114	
292.14729	218	1+
292.29178	256	1+
292.99346	122	
293.03965	200	1+
293.86028	278	1+
294.25117	130	
294.27937	122	
294.86253	202	1+
294.96489	258	1+
294.99694	102	
295.04707	200	1+
295.91586	122	
296.13162	218	1+
296.26983	104	
297.02152	124	
299.05612	700	1+
299.99152	212	1+
301.10603	134	
301.23393	154	
302.24859	104	
302.88044	124	
303.01311	200	
304.19160	122	
304.26047	490	1+
305.20640	278	1+
306.01059	280	1+
306.03744	160	
306.07680	250	1+
306.15037	138	
306.27588	360	
306.54474	110	
306.80087	270	1+
307.01409	236	1+
307.08226	172	1+
307.13046	118	
307.18694	202	1+
307.23682	112	
307.27911	210	
307.30884	200	
307.89075	120	
308.29387	2156	1+
308.88505	228	1+
309.17810	126	
310.30837	1538	1+
311.86181	286	1+
317.09615	240	1+
317.13460	142	
317.22322	104	
318.20684	208	1+
319.04163	264	1+
319.07490	162	
320.15647	270	1+
320.91682	138	
321.16490	324	1+
321.22750	264	
322.00629	224	1+
322.09239	142	
322.12851	124	
322.21564	122	
322.23349	196	
322.32441	104	
323.01831	268	1+
323.11998	116	
323.20300	118	
323.23768	5362	1+
323.30192	338	1+
323.34773	106	
323.96193	130	
324.13594	370	1+
324.20404	226	1+
324.28575	184	
324.96834	142	1+
325.07678	112	
325.31972	146	
326.08912	102	
326.15333	268	1+
326.24099	180	
326.29719	106	
326.95890	190	1+
327.26982	206	
327.96173	162	1+
END IONS

###FS:    #m/z: 340.94000 #charge 1+
###MS: 9
###MSMS: 11
BEGIN IONS
TITLE=Cmpd 8, +MS2(340.9400), 28.0-35.0eV, 0.2min #11
RTINSECONDS=12.5125
SCANS=9,11
PEPMASS=340.94000	351986
CHARGE=1+
208.08477	108	
211.94670	136	
213.88327	110	
213.93978	2416	1+
215.88771	454	1+
215.93514	470	
215.96623	186	1+
217.85544	172	1+
217.87843	654	1+
217.93621	144	
221.89010	128	
223.95704	340	1+
224.97921	124	
229.95196	118	
230.95778	110	
231.03085	170	
231.05115	246	1+
231.09296	172	1+
231.94994	2326	1+
232.02618	128	
232.88952	124	
233.86226	222	1+
233.89454	494	1+
233.94835	482	1+
235.89247	276	
236.06381	448	1+
236.23070	132	
237.16317	138	
237.20949	246	1+
238.02233	196	1+
239.14570	184	
239.22641	696	1+
240.05763	150	
240.22975	588	1+
241.09356	178	
241.12693	444	
242.04314	142	
244.03744	136	
244.12887	112	
244.88617	134	
244.95937	116	
244.97419	174	1+
245.07546	256	1+
245.22696	124	
246.08054	174	1+
246.97321	136	
247.03943	448	1+
248.04297	386	1+
248.08665	180	1+
248.90170	186	1+
249.96127	654	1+
249.98774	344	1+
250.49923	116	
250.94551	144	
251.02068	172	1+
251.95821	130	
252.09677	122	
252.22703	134	
253.90662	156	
254.12368	138	
254.96605	1566	1+
255.02747	234	1+
255.07419	938	1+
255.13763	228	1+
255.17744	114	
255.94993	136	
256.09199	114	
256.96416	266	1+
257.17456	190	1+
258.09448	150	
258.88484	168	
259.02520	208	1+
259.07926	190	1+
259.95581	130	
261.05464	118	
261.97344	120	
262.13351	226	1+
262.96609	186	
263.10617	288	1+
264.07455	148	
265.01589	754	1+
265.09036	208	1+
265.27257	156	1+
265.90641	154	1+
266.85124	122	
267.00029	480	1+
267.13283	320	1+
269.96525	118	
270.02369	222	1+
272.09031	116	
272.93290	206	1+
272.97506	432	1+
272.99979	212	1+
273.43846	136	
274.22900	136	
274.46492	116	
277.06597	296	1+
277.11986	114	
277.19136	154	
278.07482	260	1+
278.24235	122	
278.96090	202	1+
280.12847	254	1+
280.23303	136	
280.26218	290	
280.93683	172	
280.95267	322	1+
281.04759	866	1+
281.12042	112	
282.07574	174	1+
282.21853	130	
282.27724	1252	1+
283.02958	694	1+
284.29167	260	1+
285.02468	202	
285.10146	334	1+
285.95306	138	
286.01285	294	1+
286.22146	134	
286.92550	142	
287.07651	118	
287.13125	336	1+
288.50247	218	1+
290.00943	206	
290.08430	108	
290.24044	130	
290.75220	158	
291.02856	248	
292.85329	354	1+
293.04822	140	
293.31197	122	
293.89530	204	1+
294.51625	112	
295.02849	188	
295.83183	142	
295.92587	142	
296.13162	268	1+
296.29122	144	
296.32589	120	
296.80271	176	1+
296.91506	126	
296.96714	184	
297.21777	172	
297.94421	134	
297.97844	310	1+
298.58293	378	
299.05892	1110	1+
299.11164	336	1+
300.08154	114	
300.91558	122	
301.01795	172	
301.05723	270	
302.07243	136	
302.09295	126	
302.17555	166	
302.24320	112	
302.52509	108	
302.94576	118	
303.11414	120	
303.13611	118	
303.15592	196	1+
303.21084	106	
303.76917	118	
304.03902	126	
304.13184	110	
304.18562	138	
304.81535	122	
305.22757	212	
306.27511	206	
306.79372	504	1+
306.88568	214	1+
307.05455	118	
307.13117	160	
307.20730	132	
307.24002	236	
307.28386	138	
307.31061	304	
308.28875	588	1+
308.94760	114	
309.00378	188	
309.32412	168	
309.97568	166	
310.07612	252	1+
310.19586	160	
310.31156	160	
310.87890	132	
311.02392	150	
312.03220	304	1+
313.87306	140	
314.14636	148	
315.10483	194	1+
316.43300	114	
318.59251	112	
318.89738	110	
319.00748	110	
319.12284	126	
319.19765	176	
320.21532	438	1+
321.22258	346	1+
322.13291	488	1+
322.26959	198	1+
322.30862	116	
323.01429	254	1+
323.11167	164	
323.19929	202	
323.23779	830	1+
323.30440	256	
324.29056	154	
324.32080	260	1+
324.88846	144	
325.16780	220	1+
325.25138	200	
326.12911	130	
326.25753	254	1+
326.30123	182	
326.34065	150	
327.17454	340	1+
327.28460	130	
327.79272	120	
327.89777	136	
330.20214	140	
333.76063	140	
333.86348	110	
334.06007	168	1+
334.30024	124	
335.09231	244	1+
337.15608	124	
337.25358	344	1+
337.35492	170	
337.82237	144	1+
338.13048	174	
339.14878	122	
340.08767	336	1+
340.29852	148	
340.39195	170	
340.87019	142	
341.18291	118	
341.24476	468	1+
342.19930	366	1+
342.24684	270	1+
342.27732	594	1+
342.31050	294	1+
342.90115	274	1+
343.16841	170	
344.14407	164	1+
344.76037	120	
345.03878	120	
END IONS

###FS:    #m/z: 363.95602 #charge 1+
###MS: 9
###MSMS: 12
BEGIN IONS
TITLE=Cmpd 9, +MS2(363.9560), 28.0-35.0eV, 0.3min #12
RTINSECONDS=13.285
SCANS=9,12
PEPMASS=363.95602	244050
CHARGE=1+
195.16481	118	
209.94485	352	
210.88273	134	
210.93360	150	
212.87998	314	
216.89141	138	
222.04586	336	1+
222.95296	796	1+
223.01933	246	1+
224.94743	762	1+
225.88518	224	1+
226.94593	2890	1+
226.97300	172	
227.87135	142	
227.93303	248	
228.94221	2732	1+
230.88934	758	1+
233.00162	210	1+
234.08662	146	
234.87983	130	
235.02799	146	
237.05309	142	
238.07640	140	
240.13665	140	
240.93880	124	
240.96182	908	1+
241.07139	178	1+
242.12802	134	
242.94193	374	
242.96360	242	
243.03597	408	1+
243.95631	120	
244.95659	1774	1+
244.97619	118	
245.14961	122	
245.94199	568	
246.95212	2050	1+
246.97399	146	
247.06068	162	
248.03272	466	1+
248.89893	448	1+
250.94703	610	1+
251.04817	352	1+
251.16054	132	
251.23007	272	1+
252.05397	248	1+
252.90690	194	1+
255.09324	368	1+
255.22925	116	
257.10393	288	1+
258.96652	386	1+
260.83520	278	1+
263.05971	376	1+
263.17809	140	
263.97833	146	
264.90676	124	
264.94558	170	1+
265.97523	132	
266.06488	116	
266.11100	136	
266.24997	160	1+
266.99491	296	1+
267.04068	120	
267.09847	122	
267.95681	132	
268.00143	170	1+
268.06064	224	1+
268.91915	134	
268.95587	242	
269.96954	128	
270.96856	120	
271.08834	160	
271.12046	158	
271.14530	176	1+
275.98496	112	
276.89433	192	1+
277.11614	224	1+
277.21682	226	1+
277.96517	188	1+
278.84303	140	
278.91659	376	1+
279.09976	124	
279.26026	294	1+
280.01550	122	1+
280.08557	154	
280.12391	114	
280.94378	232	1+
282.92039	178	
283.06944	432	1+
283.25938	134	
283.28044	230	1+
283.98293	308	1+
285.05769	204	1+
285.26438	150	
285.80477	120	
285.84883	224	
287.13192	328	1+
287.27338	114	
288.06703	352	1+
289.86648	128	
290.08681	134	
291.10666	246	1+
291.86196	114	
291.88171	282	1+
291.99810	116	
292.02808	126	
292.05898	260	
293.06526	162	
293.29101	122	
293.85435	126	
294.27713	406	1+
294.84495	164	1+
297.98105	388	1+
298.07855	180	
299.00300	136	
299.08526	148	
299.14299	220	1+
299.15403	118	
299.78451	144	
299.88283	130	
300.22867	118	
300.96522	226	1+
301.14249	134	
301.80449	128	
301.85773	186	
301.99827	194	
302.22016	268	
302.24212	194	
302.90960	136	
303.10710	136	
303.18620	112	
303.77233	136	
303.85447	160	
303.94496	140	
304.15670	142	
304.25927	360	
304.29072	200	1+
305.12011	130	
306.12331	320	1+
306.79185	124	
306.82657	124	
306.91026	280	1+
307.10849	132	
307.28751	1034	1+
307.30653	168	
307.79973	472	1+
307.91449	232	1+
308.04114	138	
308.29047	740	1+
309.80482	174	
310.31035	218	
310.85456	378	1+
310.87326	134	
311.85887	332	1+
311.88150	112	
315.12194	136	
318.93115	112	
318.95503	222	
319.04108	150	
319.08516	206	1+
319.17721	282	1+
320.01111	124	
320.17724	222	1+
321.12613	158	
321.30412	464	1+
321.32216	132	
321.98230	132	
322.30653	392	1+
322.94617	308	1+
323.01390	578	1+
323.24042	118	
323.27537	138	
324.01577	326	1+
324.24065	208	
324.32364	236	
324.89531	270	1+
325.19346	242	1+
326.12018	160	
326.20856	116	
326.79309	268	1+
326.87111	266	1+
326.99481	112	
327.15769	116	
328.07561	122	
328.18551	122	
328.26606	138	
328.31527	236	1+
328.98019	122	
329.81952	160	
331.05958	112	
331.25676	126	
332.08813	446	1+
332.16267	124	
332.27577	206	1+
332.97550	124	
333.17950	120	
334.30359	126	
334.87531	148	
336.94623	176	
337.09562	126	
337.26115	112	
338.87421	296	1+
338.94497	136	
341.20009	210	1+
341.29849	150	
341.83985	208	1+
341.90698	180	1+
341.94996	122	
342.27684	312	1+
342.88773	136	
343.33395	164	
344.09487	238	1+
344.12882	208	1+
344.18187	134	
344.97651	112	
345.05285	204	1+
345.15554	224	1+
345.27668	232	1+
345.95319	114	
347.19116	114	
347.21041	218	1+
347.30439	326	
348.31765	192	
349.19438	144	
349.32048	464	
349.33505	394	1+
350.18216	270	1+
351.88490	272	1+
353.76755	116	
355.23906	148	
357.80878	210	1+
358.91676	142	
360.14895	362	1+
360.35821	130	
361.28092	130	
361.31742	144	
362.06075	178	1+
362.11315	190	1+
362.19215	138	
363.21605	248	1+
363.36881	644	1+
364.26476	132	
364.30608	318	1+
364.83148	164	1+
364.94115	120	
365.17960	270	1+
365.28448	446	1+
366.08809	162	
366.91887	200	1+
367.10101	134	
367.14143	318	1+
367.28862	128	
367.32868	206	
368.33675	616	1+
368.42352	696	1+
END IONS

###FS:    #m/z: 322.92952 #charge 1+
###MS: 13
###MSMS: 14
BEGIN IONS
TITLE=Cmpd 10, +MS2(322.9295), 28.0-35.0eV, 0.3min #14
RTINSECONDS=16.981
SCANS=13-14
PEPMASS=322.92952	1131946
CHARGE=1+
184.93768	100	
191.95459	494	
192.88666	170	
196.12296	240	1+
197.91268	174	
197.96034	114	
200.88851	126	
201.04158	212	
212.89598	140	
212.98081	194	1+
215.88657	456	1+
219.03009	142	
219.17513	180	
220.86449	286	
222.95473	116	
223.95932	294	
224.95847	318	1+
224.97219	110	
225.59658	108	
225.93059	108	
226.86948	100	
227.92934	266	
228.91230	122	
231.11818	128	
232.07823	140	
232.13034	114	
232.87999	132	
233.89831	188	
235.04239	158	
235.07953	496	1+
237.06628	138	
237.95254	226	1+
238.07342	118	
238.93524	134	
238.98140	100	
239.08075	694	1+
239.13854	160	
239.88772	104	
240.02651	222	1+
240.04552	246	1+
240.94087	1054	
241.02970	182	1+
241.93830	2646	1+
242.94047	1796	1+
243.87943	776	1+
243.99248	100	
244.03609	334	1+
244.20139	108	
244.93965	1014	1+
245.87516	130	
245.98740	114	
246.80099	132	
246.97662	238	
247.24102	124	
247.98158	566	1+
248.92755	200	
248.95511	104	
250.03597	302	1+
250.21529	110	
250.87570	110	
250.97448	136	
251.05346	118	
251.06225	106	
251.90545	144	
251.93097	168	
252.22991	136	
252.26759	100	
253.18663	106	
254.96258	354	1+
256.02228	112	
257.00333	148	
257.11195	164	
258.07160	110	
258.16036	132	
258.23452	100	
260.17363	154	
260.93423	128	
260.95075	120	
261.88854	130	
262.09835	224	1+
262.92916	130	
262.98068	108	
263.96269	142	
264.20626	122	
264.99454	280	1+
265.05638	474	1+
265.09202	162	
265.15326	200	1+
265.25574	124	
265.86178	206	1+
266.04358	156	
266.19111	102	
266.24384	294	1+
266.93740	142	
266.97798	184	
268.95940	140	
268.99885	224	1+
269.23305	110	
269.33833	102	
270.98938	278	1+
271.09605	130	
273.90812	132	
275.05064	152	
275.95610	118	
276.96919	138	
276.99703	154	
277.07983	144	
277.99636	132	
278.09123	100	
278.12429	110	
278.24566	130	
279.07111	126	
279.09103	998	1+
279.12033	102	
279.22870	194	
279.96079	134	
279.98375	254	1+
280.03541	144	
280.14226	152	
280.26168	236	1+
280.96739	326	1+
281.04894	388	1+
281.09348	104	
281.95051	162	
282.07988	160	
282.27756	188	
282.88477	112	
283.02604	232	1+
283.06883	130	
283.14672	190	1+
283.26063	422	
283.80722	112	
284.29193	3084	1+
284.60904	102	
285.05253	196	1+
285.26734	134	
286.99466	132	
288.06716	126	
290.02710	258	1+
290.85679	122	
291.11434	180	
291.97512	158	
292.05012	138	
292.26155	164	
293.03245	98	
293.06708	130	
293.98948	100	
294.98617	108	
295.08388	170	1+
296.86265	268	1+
297.02384	118	
299.01859	102	
299.06080	346	1+
300.27744	100	
301.05566	162	
301.08721	130	
301.15065	130	
302.07362	166	1+
302.24542	158	
304.26261	280	1+
305.02925	142	
306.27567	200	
306.80880	154	
306.84935	188	1+
307.08197	158	
307.28971	1040	1+
307.30849	252	
307.80071	300	1+
307.88138	128	
308.29581	772	1+
309.04913	122	
309.09487	112	
309.12533	120	
309.14465	108	
309.97914	134	
310.04478	160	
310.30727	1380	1+
311.02258	140	
313.02806	148	
315.05655	166	1+
315.10677	100	
317.00547	114	
317.12101	158	
317.93493	120	
319.16684	126	
319.26357	202	1+
319.30313	212	1+
319.31829	102	
321.28334	138	
321.40188	104	
322.27781	202	
322.88444	422	1+
323.10807	118	
323.20704	118	
323.23747	4118	1+
323.88814	340	1+
324.04784	126	
324.13158	394	1+
324.19868	120	
324.29078	196	
326.17303	300	1+
326.25170	356	1+
326.79529	110	
327.27223	144	
328.03213	208	1+
328.06144	114	
END IONS

###FS:    #m/z: 340.94000 #charge 1+
###MS: 13
###MSMS: 15
BEGIN IONS
TITLE=Cmpd 11, +MS2(340.9400), 28.0-35.0eV, 0.3min #15
RTINSECONDS=17.7535
SCANS=13,15
PEPMASS=340.94000	509580
CHARGE=1+
208.95714	150	
211.94217	126	
213.93830	2154	1+
215.88781	168	
217.88213	366	1+
217.93771	210	
222.12438	106	
222.94883	140	
222.96975	110	
223.95661	204	
224.97477	264	
225.12954	178	1+
226.94579	304	
231.95049	2248	1+
231.97479	116	
232.03833	158	
233.54807	110	
233.89312	704	1+
233.94561	374	1+
234.91516	160	
235.86570	142	
237.02325	110	
237.06595	126	
237.90012	264	1+
239.14711	280	
239.17565	172	
240.08660	122	
240.14922	132	
240.22838	242	1+
240.95565	132	
242.99799	192	1+
243.88566	154	
244.03372	458	1+
244.93172	112	
245.96219	130	
245.97752	130	
246.06450	106	
247.10651	164	
247.23895	106	
247.94827	116	
248.05251	106	
248.98363	242	
249.09324	118	
249.91850	142	
249.95805	604	1+
249.98660	174	
252.97934	118	
253.19315	112	
254.96671	1150	1+
255.07271	344	
255.09868	126	
255.13350	106	
255.17154	114	
256.03352	136	
256.07802	154	
256.11581	132	
256.25952	112	
256.96251	548	1+
258.04924	122	
258.94536	210	1+
259.08947	230	1+
259.96650	146	
260.22355	124	
261.05256	150	
261.90664	118	
262.07494	104	
263.05882	126	
263.10156	206	1+
263.16918	188	1+
264.80970	204	1+
264.98074	118	
265.01726	764	1+
266.12565	120	
266.24673	142	
266.99591	694	1+
267.06511	196	1+
267.13596	122	
267.86193	118	
269.11476	128	
269.55797	106	
270.99021	138	
271.84551	408	1+
273.06210	118	
273.83987	128	
274.18297	126	
275.08928	120	
277.06985	200	
277.96059	108	
278.96339	154	
278.99249	356	1+
279.96432	130	
280.27550	184	
280.85386	172	1+
280.98878	266	1+
281.04851	730	1+
282.27655	646	1+
282.88319	168	
282.97922	252	1+
283.02502	598	1+
283.88263	154	
284.29272	282	1+
285.09788	134	
286.91090	348	1+
287.03552	114	
287.08158	106	
287.13273	510	1+
287.14948	166	
289.01339	116	
289.07549	112	
289.16423	186	1+
289.57445	172	
291.98200	120	
292.91693	174	1+
293.00510	108	
293.02038	140	
293.09209	286	1+
293.29967	106	
293.85152	332	1+
295.04636	114	
295.84397	136	
295.99124	154	
296.20459	152	
296.81060	142	
296.87872	270	1+
296.97154	494	1+
297.07384	112	
297.97454	310	1+
298.08708	144	
298.27603	114	
298.96569	122	
299.02492	182	
299.05891	826	
300.04906	274	1+
301.51989	122	
302.08089	116	
302.17399	126	
302.86216	226	1+
303.15739	138	
303.27563	114	
306.28037	312	1+
306.99189	152	
307.12759	174	
307.30655	192	
307.78445	158	
307.79961	160	
308.13435	118	
308.29398	786	1+
308.87562	128	
309.32820	110	
309.85715	110	
310.31838	126	
310.92657	118	
311.02855	172	
311.27743	110	
311.70135	188	
312.97888	116	
313.03169	184	
316.25969	110	
318.04780	124	1+
318.86157	226	1+
319.04842	146	1+
319.98930	142	
320.19112	116	
320.91906	134	
321.21944	230	
321.29346	120	
322.13475	398	1+
322.21920	130	
322.31021	178	
322.88236	256	1+
323.02445	160	
323.23900	728	1+
323.31337	136	
323.89008	224	1+
324.11513	126	
324.12919	108	
324.32256	236	
325.13913	214	1+
325.25096	330	1+
325.31954	272	1+
326.17323	166	
326.28974	160	
327.03073	112	
328.18888	128	
328.26906	132	
329.17501	110	
329.19112	108	
329.87050	176	
330.04812	226	1+
330.32605	152	
334.87557	192	1+
336.33186	136	
336.95218	304	1+
337.05806	152	
337.09558	152	
337.25577	154	
337.35500	206	
338.28149	212	
339.14542	352	1+
339.34872	196	1+
340.23320	120	
341.25830	120	
341.31426	356	1+
341.54028	134	
341.78171	144	
341.89040	120	1+
342.28395	130	
343.10131	226	1+
343.11496	148	
343.30104	132	
344.17522	128	
346.11914	202	1+
END IONS

###FS:    #m/z: 363.95611 #charge 1+
###MS: 13
###MSMS: 16
BEGIN IONS
TITLE=Cmpd 12, +MS2(363.9561), 28.0-35.0eV, 0.3min #16
RTINSECONDS=18.5255
SCANS=13,16
PEPMASS=363.95611	333410
CHARGE=1+
180.86213	126	
189.86513	130	
195.04164	134	
208.94109	620	1+
209.92101	284	
209.94392	512	1+
210.18353	114	
210.88312	116	
210.93195	128	
212.87730	578	1+
214.89779	146	
218.91059	174	
222.95060	1074	1+
224.03836	174	
224.94833	380	
225.94667	394	
225.96756	118	
226.88612	248	
226.94643	2470	1+
227.89327	142	
227.93129	190	
228.89558	132	
228.94150	3230	1+
230.88880	1320	1+
239.07129	126	
239.15005	142	
239.90221	126	
240.04551	384	1+
240.94244	134	
240.95933	598	1+
241.04901	344	1+
241.94188	134	
242.94523	438	
243.87547	146	
243.89462	130	
243.96067	144	
244.03466	190	1+
244.95556	1614	
245.94239	616	
246.06314	220	1+
246.95176	2154	1+
247.02552	200	1+
248.89982	494	1+
248.99268	168	
250.94637	378	1+
251.04339	204	1+
251.07111	172	
252.22871	144	
252.89034	116	
254.09667	248	1+
254.11632	138	
254.16236	142	
256.02552	152	
256.08752	264	1+
256.12376	142	
257.10812	112	
258.01209	214	1+
258.03575	190	1+
258.07011	140	
258.90472	258	1+
260.96629	158	
261.97329	120	
263.17000	120	
264.06192	280	1+
265.09876	200	1+
266.19834	108	
266.24498	204	
267.14185	136	
267.46322	116	
267.97185	312	1+
268.05835	196	
268.10653	128	1+
268.95577	416	
269.97062	280	1+
270.46211	110	
271.84819	168	1+
274.18656	136	
274.84566	422	1+
276.07633	146	
277.26531	208	1+
277.92047	150	
278.07522	118	
278.11307	146	
279.10086	230	1+
279.24158	122	
279.96644	186	1+
280.25740	190	
282.90892	228	1+
283.06310	238	1+
283.26328	120	
283.78950	118	
283.98490	350	1+
284.11300	118	
284.88096	210	1+
285.02562	124	
285.05406	108	
285.08619	292	1+
285.12846	158	
285.84306	190	
285.93417	138	
286.92570	146	
287.06094	132	
288.05937	136	
288.86404	162	
289.07605	248	1+
289.56738	150	
291.03523	128	1+
291.49365	160	1+
292.10753	122	
293.22990	134	
294.08896	150	
294.85150	146	
296.93804	112	
298.12327	240	1+
299.20852	148	
299.86364	298	1+
299.94509	224	1+
300.78959	352	1+
301.07769	154	
302.22083	154	
302.70423	118	
303.09065	182	1+
304.16574	118	
304.19637	138	
305.77050	188	
305.85998	110	
306.27061	142	
306.29114	180	
306.88456	150	
307.07959	112	
307.28417	230	
308.14364	234	1+
308.29495	1114	1+
309.32441	186	1+
310.41232	250	1+
311.02460	254	1+
311.86481	232	1+
314.93983	128	
317.89295	114	
318.06557	136	
318.93513	280	1+
319.08467	200	
319.92241	120	
320.03729	112	
320.05474	148	
321.01622	206	1+
321.76815	212	1+
322.92303	120	
323.01612	472	1+
323.30180	120	
323.93179	132	
324.01781	336	1+
324.23270	110	
324.99438	122	
325.77779	236	1+
326.13525	264	1+
326.17323	314	1+
326.87830	110	
327.96902	140	
328.11159	184	1+
328.23969	110	
328.29906	144	
328.80991	196	
329.06682	130	
329.17728	130	
329.27918	124	
329.89039	220	
330.20745	138	
330.22281	162	1+
334.30628	122	
335.33793	116	
336.29194	138	
336.32480	120	
336.94410	470	1+
337.09077	136	
337.87296	276	1+
337.94701	284	1+
338.03616	166	
338.10605	148	
340.16563	208	1+
340.20668	110	
340.94394	128	
342.28213	280	
342.90868	180	
343.18955	128	
344.18315	124	
344.20478	110	
344.96981	118	
346.23283	126	
347.08180	124	
347.11086	174	
347.30307	242	
347.90954	160	
348.32690	148	
349.32337	270	
350.18240	130	
350.33267	190	
351.33564	322	
351.89261	238	1+
354.14064	146	
354.24321	120	
356.19532	356	1+
357.86843	128	
357.89501	298	1+
360.10624	138	
361.17384	400	1+
361.22155	110	
362.20055	148	
362.26912	158	
363.10024	114	
363.12677	172	1+
364.18809	172	1+
364.37435	166	
365.31560	164	
365.34916	192	
365.38534	298	
365.91434	124	
366.03990	216	1+
367.29682	186	
367.32585	324	
368.33379	154	
368.34834	130	
368.41923	448	1+
369.18698	256	1+
END IONS

###FS:    #m/z: 336.94540 #charge 1+
###MS: 17
###MSMS: 18
BEGIN IONS
TITLE=Cmpd 13, +MS2(336.9454), 28.0-35.0eV, 0.4min #18
RTINSECONDS=22.224
SCANS=17-18
PEPMASS=336.94540	138530
CHARGE=1+
191.55526	120	
192.89333	126	
193.15479	106	
196.98362	112	
202.96393	106	
205.01237	142	
205.94735	212	
207.02743	118	
207.87845	274	1+
207.97663	122	
208.88158	234	1+
208.97873	222	
211.14913	220	1+
211.94361	5330	1+
212.87834	352	1+
213.93854	1616	1+
215.88926	434	
215.93694	210	
219.09080	226	1+
223.95713	172	
224.97315	540	1+
226.89375	230	
227.03436	292	1+
227.05349	160	
227.19848	140	
227.89625	160	
229.95484	4452	1+
230.86747	182	1+
230.88997	724	1+
230.90695	136	
231.02500	114	
231.94938	1608	1+
232.03282	148	
232.21112	112	
233.04026	126	
233.90183	134	
233.94742	126	
233.95942	188	1+
234.06847	116	
234.46292	108	
234.89788	200	1+
235.08278	128	
235.09598	138	
235.94750	190	
236.07746	166	
236.80256	208	1+
237.05843	150	
237.08524	104	
238.10020	292	1+
238.21240	266	
238.92635	130	1+
239.10705	194	1+
239.12439	200	1+
239.14705	182	
239.97305	130	
240.90281	136	
240.96236	178	
241.04727	140	
242.07724	276	1+
242.96165	298	1+
245.04682	120	
245.10531	132	
246.10584	158	
246.96543	1120	1+
247.06798	218	1+
247.10421	136	
247.96577	830	1+
248.05427	120	
248.89859	424	1+
248.98507	366	
249.03729	526	1+
249.13460	236	1+
249.82845	218	1+
249.95733	740	1+
250.98650	206	
251.24836	216	
251.90173	144	
251.97084	294	
252.24574	140	
252.97101	2098	1+
253.07031	142	
253.11797	162	
253.90468	140	
254.02661	210	1+
254.06811	146	
254.08551	164	
254.85559	106	
254.96493	1094	1+
255.07385	1168	1+
255.99731	274	1+
256.16798	124	
256.96710	256	1+
258.15517	106	
259.03724	148	1+
259.96105	138	
260.10476	106	
260.99058	146	
262.01718	104	
262.92039	168	1+
263.10853	172	
263.65952	114	
263.99067	172	
264.95486	112	
265.01630	360	1+
265.08387	284	1+
266.91865	132	
266.99643	300	
267.04227	146	
267.13595	180	
267.99432	196	
268.08786	128	
268.59235	166	
268.95205	178	1+
268.97839	182	
270.11521	176	
271.08165	122	
271.13906	284	1+
271.83755	280	1+
272.21963	104	
272.84221	220	1+
273.97465	116	
275.84064	120	
277.09028	136	
277.12304	194	1+
278.05548	130	
278.14772	212	
279.18863	224	1+
279.83334	108	
280.22997	114	
280.25946	322	1+
281.04760	648	1+
282.28075	142	
283.02966	318	
283.82493	122	
284.68283	110	
284.97596	214	1+
285.04279	120	1+
285.09808	158	
285.84678	114	
286.91137	126	
287.08198	126	
287.12743	120	
287.85337	318	1+
288.81251	172	
289.01022	132	
289.08059	124	
289.50826	216	
290.00532	106	
290.06354	222	1+
291.96371	266	1+
292.06395	158	
292.17319	170	
292.26037	130	
293.04164	162	
293.06543	126	
293.11145	462	1+
293.29328	194	
293.82674	166	1+
293.99701	284	1+
294.13857	200	1+
294.28089	112	
295.02183	250	1+
296.96471	146	
297.93996	118	
297.97368	112	
298.08371	164	
298.11367	116	
298.30641	258	1+
298.98640	126	
299.00964	128	
299.05808	424	1+
300.81740	118	
300.91942	206	1+
301.01919	154	
301.06469	116	
302.10576	298	1+
304.28278	142	
305.29103	154	
306.08598	174	1+
306.79267	304	1+
307.31139	282	
307.89026	170	
308.13988	194	1+
308.28902	228	
309.32313	138	
310.07369	106	
310.17370	134	
310.86522	112	
313.94879	128	
314.58792	110	
315.06973	292	1+
316.15257	120	
318.20698	178	
319.04216	188	
319.25192	186	1+
321.22171	150	
322.13490	450	1+
322.19494	194	1+
322.30924	254	
323.00416	120	
323.23908	268	
324.16699	124	
324.29177	128	
324.88854	144	
325.10018	234	1+
325.89066	418	1+
326.79910	234	1+
326.89349	350	1+
327.80317	148	1+
328.17997	136	
328.94219	134	
329.80935	116	
329.87387	192	
333.11739	380	1+
333.14540	142	1+
333.16845	136	
334.07279	288	1+
334.19796	108	
337.35494	170	
338.06027	128	
338.25679	166	
338.79863	216	
339.01700	184	1+
339.22982	144	
339.31861	272	1+
340.06990	132	
340.07883	290	1+
340.35418	132	
340.39737	122	
342.20415	136	
END IONS

###FS:    #m/z: 359.96094 #charge 1+
###MS: 17
###MSMS: 19
BEGIN IONS
TITLE=Cmpd 14, +MS2(359.9609), 28.0-35.0eV, 0.4min #19
RTINSECONDS=22.996
SCANS=17,19
PEPMASS=359.96094	110034
CHARGE=1+
200.93097	118	
205.95032	170	
209.88525	148	
209.94794	124	
211.05649	142	
213.09008	124	
222.95192	1176	1+
223.03331	136	
224.88589	128	
224.94806	1684	1+
224.97655	204	
225.91733	116	
226.89074	184	
226.94889	1726	1+
227.93033	296	
228.87487	110	
228.94148	2238	1+
232.13986	152	1+
232.89870	134	
232.97860	196	1+
233.04761	148	
235.12371	152	
236.64530	104	
238.09430	236	
238.21177	128	
239.06952	146	
239.14433	166	
240.93909	230	
240.96165	550	1+
241.58329	108	
242.95856	194	
243.09010	148	
243.95684	140	
244.04094	388	1+
244.83906	108	
244.95771	1124	
245.85025	116	
245.94862	1488	1+
246.95274	1226	1+
247.98348	206	1+
248.03258	206	
248.97309	160	
249.03532	104	
249.05380	106	
250.08029	120	
250.91033	124	
250.94785	390	
250.97537	190	
251.02942	456	1+
251.04633	414	1+
253.23185	256	
253.97599	148	
255.14804	122	
256.87295	158	
257.01650	308	1+
257.10806	166	
258.10136	298	1+
258.97659	316	1+
259.53024	226	1+
260.81911	108	
260.96622	448	1+
262.94683	112	
263.10362	126	
263.65149	110	
264.05586	274	1+
264.11680	232	1+
264.96572	114	
265.15959	158	
265.82950	116	
265.91734	114	
265.97789	164	
266.24634	226	1+
267.00314	134	
267.91448	176	1+
267.97019	258	
268.96095	612	1+
268.97752	130	
269.02819	220	
269.11714	258	
269.96661	388	1+
271.08466	200	1+
272.00285	196	1+
273.87861	122	
275.93259	108	
279.07075	144	
279.27746	118	
279.90340	118	
279.96430	140	
280.05347	126	
280.79990	118	
280.87070	116	
280.96761	126	
281.04511	104	
282.83436	106	
283.95791	140	
284.91894	218	
286.96437	112	
287.91149	124	
290.07061	176	
291.07659	156	
292.09099	104	
292.12510	130	
292.44014	150	
292.86062	108	
294.06629	150	
294.11528	130	
294.27845	294	1+
295.02190	290	
295.10082	110	
295.12460	214	1+
296.93216	140	
297.89951	142	
298.08309	164	
298.58138	150	
299.94590	280	1+
299.99678	122	
300.28020	106	
301.14107	126	
301.21537	250	1+
302.10750	136	
302.21682	252	1+
302.85150	194	1+
305.05882	124	
305.78964	152	
305.81952	146	
306.27692	232	
306.43050	200	
307.28795	476	1+
307.43966	148	
307.77916	118	
307.80217	134	
308.33387	154	
308.79681	400	1+
309.32170	188	
310.30261	176	
310.34467	186	
313.87125	266	1+
315.07870	202	1+
316.25790	118	
316.94885	118	
317.09367	204	1+
318.59614	226	
318.86181	294	1+
318.93308	164	
318.97140	158	
320.00204	106	
320.91709	106	
321.10793	114	
321.21902	422	1+
321.30298	172	
322.93270	104	
322.96583	206	1+
323.01564	1566	1+
323.14714	266	1+
323.23845	418	1+
323.99451	122	
325.78754	126	
325.98632	138	
327.11463	116	
327.30597	134	
327.82082	148	
327.88088	122	
328.86354	250	1+
329.16858	294	1+
329.30012	104	
329.86855	180	1+
332.91368	108	
333.05508	120	
334.29073	116	
335.00357	242	
335.61377	108	
336.28414	108	
336.33015	148	
336.86910	122	
336.94378	106	
337.09118	254	1+
338.34053	126	
339.34241	140	
340.15637	208	1+
340.35989	478	1+
341.03437	126	
342.27911	200	
343.26975	250	1+
343.29786	122	
343.59933	126	1+
344.06214	122	
344.21996	202	1+
344.30213	118	
345.14094	280	1+
346.14803	182	1+
347.18769	176	
349.03505	106	
349.32646	166	
349.87247	194	1+
349.90162	198	1+
350.33574	118	
352.99458	112	
354.16011	160	
355.12238	146	
356.06101	324	1+
357.14977	154	
357.23618	132	
357.30375	142	
358.19681	276	
359.33810	298	1+
360.11637	342	1+
360.23829	174	
364.26972	154	
364.36868	142	
364.92082	320	1+
END IONS

###FS:    #m/z: 313.92887 #charge 1+
###MS: 17
###MSMS: 20
BEGIN IONS
TITLE=Cmpd 15, +MS2(313.9289), 28.0-35.0eV, 0.4min #20
RTINSECONDS=23.7685
SCANS=17,20
PEPMASS=313.92887	47892
CHARGE=1+
185.04002	134	
189.91817	98	
196.05963	98	
196.91320	86	
197.01131	94	
199.94863	90	
205.94836	126	
207.87912	96	
211.98010	104	
213.44497	88	
214.93820	86	
214.98605	246	1+
223.41273	86	
223.95971	172	
223.97217	162	
226.89137	92	
226.94760	204	1+
227.89689	132	
228.93605	92	
230.09174	140	
230.82397	96	
230.85340	90	
230.86204	102	
230.89094	110	
230.96185	88	
231.03499	100	
231.07080	290	1+
231.08516	86	
231.85660	104	
231.96617	156	
232.83398	90	
233.09109	206	1+
234.94275	92	
234.97025	582	1+
235.15617	226	1+
237.12812	100	
238.13526	160	
238.96090	92	
239.05308	130	
239.11290	104	
239.80837	88	
239.87692	92	
241.92582	88	
242.09289	134	
242.14150	108	
243.08591	810	1+
243.87121	140	
244.03256	100	
244.10392	638	1+
245.89587	174	
245.97185	426	1+
245.98064	90	
246.15741	86	
246.97550	360	1+
247.90226	90	
248.85572	90	
248.89827	98	
249.03943	166	
249.91941	166	1+
250.66043	88	
250.89530	112	
250.94937	136	
250.98338	158	
251.01450	94	
251.96572	112	
252.04523	224	1+
252.06770	156	
252.23854	110	
253.44948	152	
253.96532	86	
254.15939	244	
255.08934	328	1+
255.13417	116	
255.91326	106	
256.09483	240	1+
256.87575	214	1+
257.19377	88	
257.22612	148	1+
263.90390	258	
263.96557	150	1+
265.01662	206	
266.04390	280	1+
266.09463	130	1+
266.24466	162	
266.99868	122	
267.01809	176	
267.45318	94	
267.97887	136	
268.90579	270	1+
268.94974	238	1+
270.27638	316	1+
270.95504	258	1+
272.10076	188	
272.98383	90	
273.04262	90	
274.24408	236	1+
276.05954	86	
276.96590	212	1+
276.98272	124	
277.02275	140	
277.83130	118	
277.92160	96	
278.24563	164	
278.92032	146	
279.02422	100	
280.19759	130	
280.25993	276	
280.85875	96	
281.26322	238	
281.90809	102	
282.93497	92	
283.02401	182	1+
283.11667	88	
283.18110	142	
285.09319	94	
286.03582	130	
286.86937	162	
286.91634	472	1+
287.00365	96	
288.80216	86	
289.26019	112	
290.48196	94	
290.85824	114	
290.96553	98	
291.01046	106	
291.87802	128	
292.05705	100	
293.87821	96	
293.99730	104	
294.05274	354	1+
294.12172	104	
294.27295	126	
294.99186	168	
295.19522	86	
295.28573	96	
295.78837	124	
295.84400	112	
295.86040	196	1+
296.00600	96	
297.09257	196	
297.83165	94	
298.06374	90	
298.27224	158	
299.01652	114	
299.06022	230	1+
300.15350	112	
300.29724	92	
300.88055	96	
301.86316	86	
302.24075	88	
302.25420	94	
302.81525	86	
303.40088	148	
305.78434	124	
306.03174	106	
307.02543	88	
307.08122	86	
307.29159	226	
307.67316	96	
307.79939	152	
308.29582	180	
308.88716	96	
309.12618	172	
309.15371	86	
309.87461	88	
310.30507	112	
310.94961	116	
311.23624	138	
311.85741	122	
312.22631	176	1+
312.36385	86	
313.05586	176	
313.78041	92	
313.85306	194	1+
314.28052	734	1+
315.06256	128	
315.10488	1240	1+
315.61228	92	
315.92027	86	
316.16861	118	
317.08119	120	
317.15648	124	
318.23767	92	
318.82613	118	
END IONS

###FS:    #m/z: 336.94533 #charge 1+
###MS: 21
###MSMS: 22
BEGIN IONS
TITLE=Cmpd 16, +MS2(336.9453), 28.0-35.0eV, 0.5min #22
RTINSECONDS=27.452
SCANS=21-22
PEPMASS=336.94533	140172
CHARGE=1+
191.95894	142	
192.88764	118	
196.88717	140	
203.93056	126	
206.97821	106	
207.97381	166	
209.94700	106	
210.89738	176	1+
211.94406	4442	
212.87883	460	1+
212.94885	104	
213.93957	2312	1+
215.88483	664	1+
215.93559	316	
217.88341	126	
221.89546	104	
221.94357	100	
223.95883	214	
223.97583	128	
224.97520	146	
225.03969	126	
226.89409	264	1+
226.95424	130	
227.95109	104	
228.89684	102	
229.70774	100	
229.95480	3564	
230.88950	706	1+
230.95610	100	
231.95108	1292	1+
233.89641	332	
233.94983	216	
234.14265	168	
234.89319	302	1+
234.95261	292	1+
235.03843	106	
235.10999	190	1+
236.05016	202	1+
236.11280	204	1+
237.07986	102	
238.02736	102	
239.14486	200	
240.79239	120	
240.94738	120	
240.96204	122	
241.12772	376	1+
242.90255	130	
243.06436	260	1+
243.94853	260	1+
244.87984	110	
245.04856	276	1+
245.22463	162	
246.97720	432	
247.96665	1020	1+
248.89892	378	1+
248.98711	144	
249.96125	328	
249.98649	146	
250.09632	114	
250.87729	126	1+
250.96478	280	
251.83645	102	
251.90990	174	1+
251.96913	402	
252.09568	116	
252.11204	96	
252.15152	168	
252.22734	126	
252.97083	3324	1+
253.01125	274	1+
254.01299	194	1+
254.08959	234	
254.96577	1138	1+
255.07345	868	1+
255.48741	108	
255.85438	180	1+
256.89985	134	
256.96239	100	
257.92233	98	
257.96461	104	
258.93356	108	
258.97530	152	
263.05787	166	
264.05351	258	1+
264.07824	182	1+
265.01950	406	1+
266.99155	122	
267.83617	406	1+
267.94488	194	1+
268.08449	146	
268.83829	344	1+
268.96014	220	1+
268.99408	190	
269.11390	294	
269.13123	176	
269.40893	106	
269.90602	210	1+
270.23304	158	1+
270.98375	168	
271.54949	96	
272.09078	142	
272.84660	108	
272.91252	242	1+
272.98687	122	
273.02212	100	
273.07074	122	
274.04629	104	
274.98007	150	
275.10053	256	1+
276.05246	138	
276.16354	110	
276.84206	164	
277.02045	116	
277.15818	104	
277.83589	170	
277.97073	152	
278.10454	198	1+
278.25015	146	
278.77220	98	
278.95225	106	
278.98524	212	
279.06403	142	
279.83287	110	
280.00034	134	
280.13143	254	1+
280.17791	114	
280.25994	264	
281.04648	664	1+
281.29835	126	1+
283.02714	452	1+
284.84242	608	1+
285.02008	156	
285.84599	534	1+
287.13449	566	1+
287.38901	98	1+
287.91732	162	
288.04800	118	
288.50671	278	1+
288.86529	112	
289.01336	110	
289.87742	144	
289.90905	112	
290.00817	128	
290.85664	150	
290.88490	272	1+
291.27536	124	
291.81131	114	
292.02944	162	
292.26871	154	
292.83277	130	
293.09092	122	
293.11845	138	
293.14560	250	1+
293.21060	186	1+
294.07122	168	1+
294.95558	98	
294.99391	130	
295.97372	112	
296.09986	186	1+
298.08258	136	
298.30926	102	
298.58355	190	
299.05792	588	1+
300.52241	102	
300.82207	102	
301.04335	172	1+
303.01896	124	
303.16069	124	
303.91711	106	
304.16181	114	
304.26051	106	
304.77693	176	
305.05672	128	
306.86679	144	
306.88110	108	
306.89517	182	1+
306.93213	324	1+
307.13387	242	1+
307.28924	538	1+
307.31041	122	
307.80245	100	
308.29412	298	1+
308.45014	96	
308.53488	196	
308.86904	298	1+
309.41928	100	
311.86086	304	1+
315.10710	142	
315.21654	100	
315.24887	116	
316.11814	124	
316.19487	114	
316.30487	110	
317.29197	114	
319.87060	104	1+
321.29182	152	
322.05343	112	
322.30206	414	1+
323.11906	114	
323.23878	262	
323.97063	126	
324.25703	230	1+
325.14191	120	
325.90577	124	
327.17254	142	
328.19166	166	
329.17571	190	
329.26167	166	
329.87295	168	1+
330.17629	142	
334.19527	126	
334.30207	244	1+
335.33362	120	
337.35273	184	
338.97891	112	
339.02439	122	
END IONS

###FS:    #m/z: 359.96090 #charge 1+
###MS: 21
###MSMS: 23
BEGIN IONS
TITLE=Cmpd 17, +MS2(359.9609), 28.0-35.0eV, 0.5min #23
RTINSECONDS=28.2245
SCANS=21,23
PEPMASS=359.96090	112278
CHARGE=1+
196.16718	152	
205.95087	118	
206.93640	182	1+
208.88429	228	
209.94276	458	
222.95178	1114	1+
223.03318	160	
223.21344	160	1+
224.04197	154	
224.89214	146	
224.94749	1046	1+
224.98222	126	
225.03647	102	
226.88684	198	
226.94811	2080	1+
227.93067	150	
228.89812	148	1+
228.94124	2408	
232.85431	154	
234.83850	104	
237.08255	224	1+
238.21290	296	
238.93478	116	
239.03792	124	
239.14873	348	1+
239.21468	144	
240.83364	132	
240.93956	326	1+
240.96179	1110	1+
241.12249	110	
242.96036	878	1+
243.10066	114	
243.94990	152	
244.95709	1862	1+
245.94407	478	
246.03467	282	1+
246.05646	152	
246.91035	126	
246.95279	1628	
249.03926	138	
250.90733	100	
251.03578	192	
251.89394	112	
252.02983	136	
252.09842	266	1+
252.22934	142	
252.92145	156	1+
253.22822	208	1+
253.90089	162	
254.09685	278	1+
255.29124	102	
256.88089	220	1+
256.89671	106	
256.91733	106	
257.96911	120	
258.13964	152	
258.97335	124	
259.04349	126	
260.01409	134	
260.96965	490	1+
262.85599	302	1+
262.99958	170	
263.92690	140	
264.08977	102	
265.97397	198	
266.24464	134	
266.99526	146	
267.97077	480	
268.11373	256	1+
268.92042	128	
268.95844	266	
269.17405	120	
269.96960	286	1+
270.86401	120	
271.11050	216	1+
272.98718	106	
275.10103	114	
275.97849	116	
276.86265	192	
276.91414	160	1+
277.10275	134	
277.80853	116	
278.84995	238	1+
279.95355	184	1+
280.10982	100	
280.26251	290	
280.78935	114	
280.87231	120	
281.26223	144	
281.89833	118	
281.98555	142	
282.11172	210	1+
282.87019	166	
282.92113	138	
283.04362	116	
283.84101	118	
283.98792	128	
284.09432	170	1+
285.00233	186	1+
285.91589	178	
285.98958	120	
286.93739	228	1+
286.98050	116	
287.08691	100	
287.13236	174	
288.99656	114	
289.26240	122	
290.86862	120	
290.90626	234	1+
291.68680	134	
292.02858	98	
292.17309	194	1+
293.12568	164	
295.00988	234	1+
295.84945	118	
295.86733	126	
296.02064	104	
296.80898	128	
298.27662	190	1+
298.79893	192	
298.84826	278	1+
299.24036	126	
299.80573	140	
299.87910	172	
300.92060	292	1+
301.07860	142	
301.11769	200	1+
302.24595	112	
303.85899	128	
304.25849	148	
305.22390	122	
305.78591	326	1+
305.89649	126	
306.78974	254	1+
306.81119	114	
307.08038	156	
307.24400	116	
307.28430	324	
307.30623	114	
308.29122	298	
309.30651	156	
310.30551	152	
310.34275	648	1+
310.87663	160	
311.10837	100	
311.32277	116	
313.02566	100	
313.42811	100	
314.04721	254	1+
315.05136	210	1+
315.91831	238	1+
317.86739	130	
319.30833	202	
320.82848	118	
321.22034	346	
321.29889	182	
321.92127	224	1+
322.27441	300	1+
322.92638	154	1+
323.01687	1298	1+
323.09593	196	
323.23587	300	1+
324.30196	104	
324.45368	104	
324.82053	102	
324.88921	130	
325.47398	106	
328.19036	110	
328.81235	136	
329.32120	106	
329.81778	110	
330.17498	222	
331.27839	178	
331.89744	134	
333.32399	142	
335.03547	164	
336.94108	426	1+
337.16378	220	1+
338.10764	212	1+
338.33405	108	
339.11279	216	1+
339.23336	150	
339.34952	610	1+
340.26251	124	
341.03231	104	
342.93296	106	
343.12940	124	
343.14519	100	
343.26369	128	
344.08953	150	
344.17836	110	
345.08467	124	
346.18256	104	
346.30938	146	
353.19746	202	1+
353.83694	102	
355.77997	114	
356.34772	266	1+
356.80864	106	
358.19843	342	
358.36567	192	
359.28319	102	
360.11053	290	1+
362.34266	120	
363.12606	104	
363.18939	202	1+
363.29474	302	1+
364.35457	116	
END IONS

###FS:    #m/z: 313.92888 #charge 1+
###MS: 21
###MSMS: 24
BEGIN IONS
TITLE=Cmpd 18, +MS2(313.9289), 28.0-35.0eV, 0.5min #24
RTINSECONDS=28.9965
SCANS=21,24
PEPMASS=313.92888	47622
CHARGE=1+
61.62586	84	
189.92761	114	
192.10363	188	1+
196.86068	84	
197.04421	84	
198.95336	166	
199.42467	92	
205.01387	86	
205.99295	84	
212.87724	208	
215.10226	88	
223.94035	82	
223.97582	186	
224.97393	94	
225.86406	82	
225.93972	122	
226.94665	174	
227.07442	84	
227.88248	172	
230.07445	216	1+
230.85955	102	
230.88980	290	
233.06808	240	1+
234.05691	84	
234.54766	92	
234.97131	840	1+
235.04009	204	1+
235.11436	106	
235.58518	92	
235.82324	98	
237.23448	100	
238.87374	102	
238.89023	110	
239.99079	86	
240.13459	112	
240.19455	94	
242.89495	104	
243.08378	342	
243.53826	90	
244.10749	542	1+
244.16528	94	
245.13717	92	
245.97382	676	1+
246.07615	84	
246.97469	506	1+
248.90119	84	
248.94705	90	
249.03788	104	
249.83109	82	
249.92046	96	
250.12804	98	
250.89632	146	
250.94938	290	
251.97064	162	
253.06577	164	1+
253.22392	110	
253.98977	84	
254.16386	160	
255.11691	130	
256.94598	86	
257.09952	112	
258.92952	94	
259.19835	94	
260.08678	82	
260.15817	104	
261.07176	124	
261.72312	86	
262.98418	90	
263.08384	84	
263.73522	86	
263.83306	138	
263.90129	388	1+
266.01348	84	
266.27820	82	
268.12983	84	
268.26308	94	
268.90707	270	1+
268.95926	126	
269.83411	90	
270.18720	98	
270.27770	254	
272.10208	308	1+
272.14570	90	
272.82178	86	
272.90486	82	
272.96356	84	
273.06697	98	
274.15171	144	1+
275.02249	98	
276.02063	138	1+
276.09901	84	
277.83085	150	
278.24528	104	
278.93611	84	
279.27572	86	
280.07103	86	
280.26241	640	1+
282.89502	164	1+
282.99052	84	
283.84612	94	
283.86153	120	
284.99947	90	
285.13720	132	
286.91844	172	
286.99328	94	
287.07558	94	
287.27237	92	
287.84879	90	
287.91945	144	
287.95092	92	
288.10331	86	
288.17528	96	
289.07945	150	1+
290.11994	82	
290.45492	102	
291.05599	216	1+
291.88082	182	
291.99830	110	
292.15015	92	
292.18410	110	
292.27109	90	
293.98468	104	
294.04951	288	
294.28003	210	
294.86622	258	1+
295.09814	98	
296.03528	98	
296.05055	98	
296.12612	86	
297.05552	108	
297.09843	250	1+
298.13516	142	
298.96439	92	
299.59112	82	
300.01458	196	1+
300.08222	84	
300.25454	86	
300.86748	200	1+
301.14579	82	
301.75655	82	
302.41407	94	
303.77329	88	
303.94236	110	
304.88534	274	1+
307.03923	92	
307.31052	116	
307.88567	304	1+
308.29776	116	
308.87205	94	
309.09755	88	
309.29654	108	
309.32480	140	
309.93570	168	
310.17189	230	1+
312.15334	96	
312.20012	218	1+
312.23080	118	
312.83468	100	
313.71075	94	
313.80378	130	
314.15263	106	
314.18837	96	
314.22635	86	
314.28194	536	1+
314.41153	88	
315.07163	88	
315.10708	940	1+
315.25098	86	
315.82342	228	1+
316.17400	208	
316.25406	114	
316.27804	84	
317.07321	106	
317.13450	104	
317.20478	134	
317.93190	88	
318.17294	82	
318.31560	102	
319.00903	88	
END IONS

###FS:    #m/z: 322.92949 #charge 1+
###MS: 25
###MSMS: 26
BEGIN IONS
TITLE=Cmpd 19, +MS2(322.9295), 28.0-35.0eV, 0.6min #26
RTINSECONDS=32.668
SCANS=25-26
PEPMASS=322.92949	1251474
CHARGE=1+
140.14240	86	
156.71113	94	
178.08757	84	
188.99577	92	
191.95572	274	1+
195.91993	128	
201.04538	118	
205.01207	96	
205.94935	196	1+
205.97059	116	
206.92797	204	1+
210.60914	86	
210.89869	166	
211.08604	116	
211.18428	156	
213.94047	84	
214.12907	96	
215.88900	312	1+
219.01698	110	
219.62786	100	
219.95015	94	
221.87357	138	
222.52001	94	
222.95327	482	1+
223.95742	322	1+
224.14756	84	
224.97292	134	
225.09727	90	
225.85904	274	1+
227.20428	102	
227.93267	438	1+
232.07218	86	
232.84712	136	
233.05504	172	
233.15072	108	1+
233.89968	330	
234.07767	84	
235.07559	138	
237.06037	198	
237.15378	86	
237.80835	156	
238.21893	100	
238.93403	84	
239.07788	588	1+
240.05788	234	1+
240.79524	116	
240.93943	1728	
241.88635	160	
241.93935	8298	1+
242.94167	5678	1+
243.08552	162	
243.85254	90	
243.88086	206	
244.93925	1604	1+
245.84815	100	
246.91024	86	
246.97472	434	1+
247.11376	88	
247.88426	92	
248.03007	236	1+
249.00501	104	
249.23735	112	
250.21760	84	
250.83386	156	
251.78738	90	
252.23180	104	
252.62573	90	
255.04449	198	1+
256.71169	98	
258.27042	86	
258.90375	104	
260.93907	164	
260.96721	106	
261.48288	102	
261.89357	128	
261.93351	108	
262.09751	330	1+
262.16617	84	
263.07305	160	1+
263.15524	128	
263.63360	88	
264.18794	116	
264.23698	122	
264.79732	84	
264.85111	88	
264.95317	106	
265.06036	112	
265.87347	206	1+
266.04357	224	1+
266.06270	138	
267.81298	148	
268.99711	110	
269.14584	156	
269.80007	84	
271.85170	122	
271.95238	90	
272.74243	86	
272.84584	112	
274.04809	98	
275.83688	220	1+
275.86846	90	
275.97449	84	
277.14455	84	
278.93481	222	1+
279.08983	1164	1+
279.95813	90	
280.26010	184	1+
280.85056	84	
280.96065	84	
281.09648	182	
282.03924	106	
283.02601	166	
283.06709	276	
283.12561	136	
284.29350	894	1+
284.80913	90	
284.87875	96	
285.00752	96	
285.06423	88	
285.09561	102	
286.92679	94	
286.97456	122	
288.81008	90	
289.87803	220	
289.90667	102	
290.04405	150	
290.85181	216	1+
290.88495	154	
291.88051	146	
292.03900	84	
292.05998	102	
293.07232	104	
293.87438	244	1+
296.59326	86	
296.87532	90	
297.06118	232	1+
300.11039	106	
300.24878	86	
301.15744	88	
302.24257	280	
302.87940	84	
303.27926	102	
303.87194	92	
304.26123	158	1+
304.57012	88	
304.77168	100	
305.00077	132	
305.21890	92	
305.90004	152	
307.07735	102	
307.13201	88	
307.28235	190	
307.77128	88	
307.88894	278	1+
308.29323	820	1+
308.79333	88	
309.14815	94	
309.22608	152	
309.81907	196	1+
309.86110	94	
309.95740	96	
309.98102	86	
310.12604	84	
310.30668	580	
311.02191	158	
311.96692	90	
313.87485	118	
317.03831	100	
319.00242	92	
320.07168	98	
320.08802	188	1+
320.12636	84	
321.26035	108	
322.01635	84	
322.25876	138	1+
322.28134	84	
323.23732	1166	1+
323.30813	252	1+
323.59840	86	
324.01133	96	
324.12874	146	
324.20784	96	
324.96897	86	
325.18897	90	
325.89500	182	1+
326.33412	182	
326.59166	122	
328.18912	114	
END IONS

###FS:    #m/z: 340.93997 #charge 1+
###MS: 25
###MSMS: 27
BEGIN IONS
TITLE=Cmpd 20, +MS2(340.9400), 28.0-35.0eV, 0.6min #27
RTINSECONDS=33.44
SCANS=25,27
PEPMASS=340.93997	529726
CHARGE=1+
189.86199	140	
190.93015	128	
206.40177	108	
210.88469	112	
212.88414	286	1+
213.93711	956	1+
215.88754	474	
215.93526	146	
219.87844	150	
220.89642	94	
221.22494	94	
221.87387	142	
222.94791	94	
223.95652	134	
226.87042	112	
229.08280	92	
230.88623	134	
231.08708	96	
231.89046	92	
231.94870	1162	1+
232.08285	94	
233.81466	92	
233.89697	794	1+
233.94543	274	
235.06852	166	
235.18757	104	
235.89527	126	
237.06170	636	1+
237.93139	92	
238.77310	92	
239.70749	100	
240.22727	390	
240.96340	158	
241.88096	92	
241.93990	122	
242.08971	96	
242.94469	300	1+
246.97399	144	
247.05579	180	1+
247.92228	122	
248.05528	210	1+
249.03849	98	
249.96109	328	
250.01696	212	1+
250.94957	110	
251.07711	154	
252.86774	146	
253.08341	116	
253.51858	96	
254.08974	154	
254.96492	494	1+
255.07346	830	1+
255.09127	122	
255.46205	94	
256.17139	92	
256.85208	114	
256.91933	274	
257.85782	92	
258.88244	302	1+
259.84086	92	
261.83991	272	
262.05206	306	1+
262.13035	102	
262.96645	118	
263.01392	144	
263.05673	216	1+
263.66944	100	
264.23114	118	
264.94321	94	
265.01877	158	
266.87620	120	
267.01287	166	
267.13428	114	
267.58175	92	
268.95141	160	
271.09339	122	
273.05431	100	
273.79200	154	
274.11715	92	
275.86552	110	
277.26255	118	
277.85883	110	
278.09284	140	
278.20480	208	1+
278.41186	100	
279.06504	92	
279.81487	210	1+
279.84792	128	
280.25909	180	
281.04878	244	
281.89199	182	
282.05230	124	
282.27730	268	1+
283.02729	212	
284.87353	136	
286.37628	90	
287.12735	98	
287.48659	100	
288.82465	108	
288.85936	102	
288.92680	100	
289.86776	132	
290.18701	96	
290.85626	162	
291.05568	92	
291.21275	92	
293.11027	204	
293.26986	144	
294.85386	310	1+
295.79679	98	
295.96962	106	
296.04178	92	
296.14019	132	
296.97186	248	1+
297.90370	96	
297.91741	232	1+
298.08820	264	1+
298.41715	108	
299.01161	130	
299.06220	128	
299.12143	92	
300.06434	192	
300.16183	240	1+
301.06065	104	
301.85129	136	
301.87168	100	
302.95689	108	
303.14273	232	1+
304.25839	208	
305.26270	100	
305.28830	134	
306.27616	156	
306.88706	104	
307.79039	92	
307.86647	234	1+
307.88969	98	
307.97180	106	
308.29307	770	1+
308.87519	210	1+
310.31115	158	
311.86366	394	1+
312.01372	94	
312.80452	142	1+
312.81901	114	
313.60876	92	
313.84467	140	
315.84812	92	
315.88234	110	
316.97493	106	
317.89873	110	
318.24549	132	
320.81468	162	
322.13665	260	
322.31631	160	
322.87184	96	
323.23888	136	
324.23789	94	
324.77474	156	
325.14244	136	
326.11595	100	
326.16846	122	
326.30538	126	
326.42230	136	1+
328.12786	194	
328.18974	208	
328.81473	202	
329.17839	90	
329.87357	138	
331.95179	92	
332.06640	166	1+
332.64638	102	
333.76030	210	1+
334.39074	102	
337.08576	142	1+
337.31671	290	1+
339.23139	158	
342.05139	102	
342.24363	102	
342.82346	100	
344.07273	314	1+
344.30624	146	
345.31961	102	
346.19522	152	
346.32432	92	
END IONS

###FS:    #m/z: 363.95595 #charge 1+
###MS: 25
###MSMS: 28
BEGIN IONS
TITLE=Cmpd 21, +MS2(363.9559), 28.0-35.0eV, 0.6min #28
RTINSECONDS=34.2125
SCANS=25,28
PEPMASS=363.95595	404400
CHARGE=1+
59.98376	108	
185.85837	130	
191.85676	450	
207.87576	358	1+
208.93830	488	1+
209.94179	410	1+
211.88437	120	
212.87792	980	
215.97254	136	
222.95273	982	1+
224.89003	144	
224.94782	1278	1+
224.96703	124	
225.97152	206	
226.23237	92	1+
226.88885	116	
226.94715	3972	1+
226.97359	326	
227.90382	138	
227.93351	392	
228.13410	102	
228.89400	424	
228.94210	3524	1+
229.07436	126	
229.10517	218	1+
230.88862	1048	1+
232.88298	408	1+
234.88113	276	
237.09096	132	
238.21478	152	
238.90604	104	
239.11692	136	
240.94134	430	
240.96350	654	1+
240.97758	122	
241.93877	1824	1+
242.00207	134	
242.82763	306	1+
242.94117	1220	1+
242.95845	822	1+
244.95749	2146	1+
245.03291	236	1+
245.94309	402	
246.91439	130	
246.95295	2262	1+
247.85346	100	
248.02853	180	
248.89848	630	1+
248.95671	126	
249.04152	150	
250.94327	328	1+
250.96933	172	
251.07473	308	1+
251.10400	112	
251.15824	124	
251.79685	244	1+
252.00179	130	
252.22759	102	
253.90923	238	
257.11139	246	1+
257.96865	478	1+
258.83159	266	1+
258.90931	148	
260.96974	496	
261.53633	112	
261.97016	270	
263.05608	316	1+
263.97629	156	
264.79595	138	
264.97608	174	
265.97242	126	
267.14017	142	
267.97367	766	1+
268.78466	152	
268.83473	228	1+
268.96043	738	1+
269.98743	100	
270.42955	102	
270.90621	300	1+
273.79073	178	
274.04162	110	
276.08052	104	
276.85405	120	
277.01166	138	
277.09783	120	
277.19230	104	
277.85615	102	
277.91744	356	1+
278.79648	130	
278.84609	292	1+
279.79824	140	
280.25957	190	
281.11607	178	1+
281.87101	166	
281.99759	322	1+
282.27460	162	
282.81266	248	1+
283.06900	124	
283.78865	640	1+
283.87635	106	
283.98423	164	
284.79121	426	1+
285.84556	192	
285.98082	176	
286.92889	102	
287.57811	100	
288.06982	348	1+
288.86938	184	1+
290.14886	146	1+
291.27443	104	
291.44227	122	
291.85845	134	
292.09990	156	
292.43358	108	
293.11873	180	
293.87148	110	
293.93270	106	
294.13975	202	1+
294.28779	110	
294.79035	100	
295.99005	106	
296.07535	118	
297.03333	120	
298.80153	580	1+
298.87042	132	
298.89010	104	
300.81204	266	1+
301.79668	420	1+
301.86334	448	1+
301.99529	160	
302.14761	246	1+
302.24206	148	
302.76515	166	
302.81975	136	
303.85734	614	1+
304.10108	100	
304.46559	100	
304.80956	122	
306.27793	130	
307.28470	124	
307.78666	130	
307.81428	136	
308.13403	110	
308.29155	748	1+
308.86600	328	1+
310.30854	430	
311.86257	138	
312.62670	128	
313.00172	138	
313.11819	104	
316.81252	146	
317.42979	114	
318.85536	136	
318.93020	202	1+
319.81352	206	
319.85719	120	
319.87909	140	
320.81780	116	
321.11693	198	1+
321.81927	110	
322.28768	144	
322.31746	112	
323.87123	100	
324.23267	120	
324.89284	114	
325.87648	118	
326.87038	522	1+
327.01095	164	
327.30193	124	
327.80026	382	1+
328.10920	130	1+
328.31402	140	
329.29879	136	
329.86894	244	1+
330.90393	100	
333.75139	216	1+
336.34795	190	1+
336.89932	108	
336.94381	164	
337.15066	142	
337.78603	136	
337.94354	142	
340.88088	216	1+
340.94138	204	
341.02040	152	
342.20820	106	
342.27928	144	
342.91190	166	
345.32634	106	
346.10219	126	
346.87775	114	
349.29444	110	
349.31943	750	1+
351.33773	132	
352.88373	154	1+
353.03149	146	
356.35071	148	
357.17996	216	1+
357.36554	116	
361.04724	112	
361.36367	120	
362.19324	120	
362.31652	110	
362.91503	130	
363.37209	120	
365.07274	140	
365.31673	226	
365.35013	210	1+
366.94747	108	
367.02153	134	1+
367.17207	154	
367.33284	180	
368.05265	100	
368.42084	116	
END IONS

###FS:    #m/z: 322.92958 #charge 1+
###MS: 29
###MSMS: 30
BEGIN IONS
TITLE=Cmpd 22, +MS2(322.9296), 28.0-35.0eV, 0.6min #30
RTINSECONDS=37.8935
SCANS=29-30
PEPMASS=322.92958	1282052
CHARGE=1+
187.87824	86	
189.15637	82	
191.95404	124	
192.03144	94	
192.88697	108	
195.00001	102	
201.03398	82	
206.97239	144	
210.02327	84	
210.42030	104	
211.88534	194	1+
214.45074	84	
215.88402	124	
219.05683	82	
220.13062	86	
221.07060	118	
222.05335	82	
222.08800	82	
222.95305	120	
223.96085	292	
224.95756	144	
224.96627	150	
225.86460	110	
225.88626	96	
226.15601	92	
227.19868	82	
227.92837	158	
229.11950	266	1+
230.85874	116	
230.99550	96	
231.87867	92	
232.17105	88	
232.95740	86	
234.42358	90	
235.07788	342	1+
235.82984	84	
235.93549	88	
236.06003	90	
238.94055	130	
239.08063	494	1+
239.14796	130	
239.21665	90	
239.90911	92	
239.95470	82	
240.04018	100	
240.42678	82	
240.83437	90	
240.93958	3678	
241.11661	96	
241.13677	150	1+
241.85880	86	
241.93958	9790	1+
242.88828	138	
242.94183	6648	1+
243.16177	96	
243.87948	142	
244.41867	88	
244.81413	82	
244.88152	86	
244.93923	1870	1+
246.86137	84	
246.97364	126	
247.97566	250	1+
248.07266	128	
248.83635	82	
248.89938	94	
248.95146	202	
249.04489	164	
250.94683	196	1+
250.98912	122	
251.06902	236	1+
251.20910	84	
252.11310	120	
255.95258	108	
256.11595	108	
256.79733	244	1+
257.06458	124	
258.23649	100	
258.83756	132	
258.94285	86	
259.95434	154	
260.58588	88	
261.72716	102	
262.14441	90	
262.88998	98	
263.10603	86	
263.88287	90	
263.97938	240	
264.22789	84	
265.05594	100	
265.10525	92	
265.52115	136	
265.90541	84	
266.24620	244	
266.42629	84	
267.71661	86	
268.39384	82	
268.91526	84	
268.95972	108	
268.97967	122	
269.12365	116	
271.84055	270	1+
272.16483	86	
275.85117	320	1+
276.23025	96	
277.20572	92	
278.09051	276	
278.11215	100	
278.45211	84	
279.09094	1374	1+
280.03034	82	
280.85026	130	
281.04888	104	
281.59627	88	
281.85385	84	
282.27469	146	
282.41858	90	
283.25686	258	1+
284.06828	180	
284.29126	886	1+
284.80583	90	
284.88370	96	
285.87795	162	
286.15539	118	
288.23266	110	
289.11480	90	
289.87811	120	
290.24148	84	
290.85697	148	
291.80099	268	1+
292.08302	122	
293.05172	86	
293.84996	128	
294.16840	86	
296.14127	96	
296.87733	88	
296.99327	84	
298.11150	92	
299.05649	304	1+
299.85485	190	1+
301.24678	84	
302.05084	98	
303.39254	84	
304.25945	140	
305.20918	96	
305.87662	102	
306.02125	126	
306.94332	84	
307.79732	128	
308.29185	742	1+
308.81289	246	1+
308.86537	164	
308.88908	354	1+
309.02407	88	
309.13840	98	
309.22074	100	
309.81425	160	1+
310.04601	116	
310.30647	830	1+
311.12777	124	
313.81385	224	1+
318.15783	118	
319.04874	94	
319.21100	92	
319.85443	100	
319.88261	198	
320.22238	118	
321.29216	106	
321.32509	124	
322.23630	510	1+
322.31514	122	
323.00121	120	
323.23800	434	1+
323.30385	128	
324.89604	130	
324.99018	142	
326.08782	96	
326.79324	86	
END IONS

###FS:    #m/z: 340.94019 #charge 1+
###MS: 29
###MSMS: 31
BEGIN IONS
TITLE=Cmpd 23, +MS2(340.9402), 28.0-35.0eV, 0.7min #31
RTINSECONDS=38.666
SCANS=29,31
PEPMASS=340.94019	503176
CHARGE=1+
85.60234	118	
104.21287	102	
182.03693	106	
185.10468	92	
189.86343	100	
195.01704	114	
205.95790	98	
209.95769	158	
210.90343	94	
213.89850	124	
213.93882	1068	1+
215.88663	542	1+
215.93878	168	
217.85767	128	
221.99098	104	
222.97232	144	
223.56150	94	
224.79147	90	
225.53406	100	
226.94822	116	
227.03742	104	
228.94284	146	
230.82117	150	
230.88125	280	1+
230.91377	96	
231.68867	100	
231.94990	1286	1+
233.89656	530	1+
233.94754	180	
235.79194	100	
235.86732	104	
237.08699	148	
238.04783	280	1+
239.15196	142	
239.90212	100	
242.14532	110	
243.83158	190	
245.19664	94	
245.93771	92	
246.97778	140	
247.10193	116	
249.04065	122	
249.96093	498	1+
250.99020	92	
251.07935	246	1+
251.92580	98	
251.95588	152	1+
252.20356	122	
252.23077	310	1+
254.08777	120	
254.96510	824	1+
254.98232	92	
255.01887	136	
255.07423	742	1+
255.09829	100	
255.20167	96	
255.84216	94	
256.26235	100	
256.91114	262	
257.85015	92	
257.95990	342	1+
258.84344	146	
258.89759	92	
258.90914	146	
259.93462	128	
260.83525	144	
261.83924	240	
263.98152	240	1+
264.05452	106	
264.07627	132	
265.02077	196	1+
265.41883	94	
265.58914	106	
265.75327	92	
265.82698	96	
266.08755	106	
266.99300	138	
267.14009	200	
267.51765	92	
268.19496	92	
269.13469	96	
269.45109	92	
270.23190	92	
272.82348	124	
273.84944	136	
275.80635	186	1+
276.85611	92	
278.84594	392	1+
278.92875	296	1+
279.20888	94	
279.96313	128	
280.01984	92	
280.26545	130	
281.00131	134	
281.04615	454	1+
282.27527	424	
283.02850	406	1+
284.29200	124	
284.66610	92	
285.85367	144	
286.06877	106	
287.13571	160	
287.41145	100	
287.67924	100	
288.95488	110	
289.08994	112	
289.11174	136	
289.51170	148	
289.88175	296	1+
290.83792	92	
290.94152	120	
294.27275	124	
294.42799	96	
294.85023	116	
295.42081	96	
295.90267	98	
295.97066	118	
296.77101	90	
296.92795	182	1+
297.09477	128	
297.78015	116	
298.05393	484	1+
298.10756	100	
298.98588	130	
300.43336	110	
300.86773	140	1+
301.03238	154	
302.17120	224	
302.85893	192	
303.17125	144	
304.44179	110	1+
304.81246	180	
305.22650	110	
305.91084	92	
306.15609	92	
306.78097	206	1+
306.93555	162	
307.24831	212	1+
307.28063	116	
307.30705	238	
308.29534	226	
308.98544	94	
309.32362	120	
311.86440	292	
312.10699	120	
312.79847	90	
312.97745	142	
316.95550	98	
319.30541	132	
319.88785	112	
320.06055	100	
320.95521	114	
321.08629	98	
321.29769	112	
323.17643	94	
323.23616	192	
323.30905	156	
323.92550	100	
324.23696	152	
324.47778	102	
324.89226	120	
324.95135	116	
325.29336	252	1+
327.08341	194	1+
327.28291	190	1+
327.87435	152	
328.18816	292	
329.32223	98	
329.80368	96	
329.87893	372	1+
334.87913	172	
335.31224	92	
337.35240	150	
338.87288	158	
340.32146	174	
340.62373	112	
341.81683	90	
343.10285	100	
343.20682	128	
344.84269	108	
345.04463	138	
END IONS

###FS:    #m/z: 363.95604 #charge 1+
###MS: 29
###MSMS: 32
BEGIN IONS
TITLE=Cmpd 24, +MS2(363.9560), 28.0-35.0eV, 0.7min #32
RTINSECONDS=39.4385
SCANS=29,32
PEPMASS=363.95604	343858
CHARGE=1+
49.15720	94	
59.37964	94	
182.87636	130	
187.86776	204	
189.86297	258	
191.85975	210	
195.12179	104	
197.95774	132	
207.87197	256	
208.04750	96	
209.92098	140	
209.94406	816	
210.88476	260	
211.03781	124	
211.88080	158	
212.87970	1650	1+
222.95245	580	1+
224.88507	208	1+
224.94964	836	1+
225.98056	158	
226.87012	140	
226.94600	2774	1+
226.97159	216	
227.93082	524	
228.89228	410	1+
228.94178	3490	1+
230.88887	1656	1+
232.88602	364	
232.90808	122	
233.92658	134	
234.88113	216	
235.91082	134	
237.89161	94	
238.21491	172	
239.95864	710	1+
240.94096	724	
240.96296	608	1+
241.12802	94	
241.20530	120	
241.93779	1718	1+
242.83350	128	1+
242.93994	1256	1+
242.95590	702	1+
244.95661	2368	1+
245.94078	488	
246.05204	170	1+
246.95270	1824	1+
247.15207	98	
247.90578	144	
248.85398	132	
248.89916	1206	1+
250.21705	122	
250.89570	462	
250.94839	342	1+
251.03971	118	
251.79664	186	
251.81112	144	
251.91177	94	
252.22670	152	
253.16490	98	
253.90614	200	
255.13623	96	
258.83695	146	
258.97207	118	
259.96581	422	1+
260.11723	132	
260.96829	350	1+
262.88236	96	
263.05694	118	
263.88341	156	
264.13247	168	
264.97497	268	1+
265.12079	144	
266.78007	334	1+
266.81493	94	
267.06801	120	
267.97134	596	1+
268.40802	100	
268.81388	118	
268.84355	172	1+
268.95532	210	
269.80668	122	
269.96594	190	
270.01670	206	1+
270.15164	134	
270.41141	130	
271.44415	98	
271.80325	124	
271.84440	358	1+
271.91285	104	
272.16078	98	
273.95865	98	
275.98461	112	
276.93808	106	
276.95611	126	
277.81606	94	
277.87119	120	
278.79866	312	1+
279.09845	324	1+
279.85051	176	
279.94743	94	
280.79049	122	
282.23976	124	
282.82203	192	1+
283.06774	152	
283.78851	370	1+
283.85286	224	
283.98717	138	
284.98088	104	
285.25705	124	
285.78574	134	
285.84469	338	
286.79408	218	1+
286.86043	158	
286.92297	134	
288.41374	136	
290.33462	96	1+
290.85710	418	1+
291.87433	200	1+
292.05605	102	
292.93361	96	
293.85087	120	
294.21616	112	
294.85481	134	
294.92741	236	1+
295.13766	110	
295.95712	98	
296.86811	214	
297.13021	180	1+
297.79045	96	
298.08806	98	
298.42231	158	
298.80247	810	1+
299.86758	130	
300.91130	134	
301.79706	338	1+
301.85944	746	1+
302.24906	166	
303.02912	94	
303.80437	382	1+
303.85503	856	1+
303.94049	112	
305.15384	126	
306.11483	120	
306.27735	206	
306.48245	108	
306.82648	100	
307.28573	140	
307.30967	106	
307.79447	378	1+
307.86225	96	
308.29591	712	1+
309.32102	126	
310.88056	232	1+
312.27446	100	
312.81966	152	
312.85576	106	
313.09039	234	1+
314.13620	144	
314.29172	98	
316.81400	432	1+
318.93729	350	1+
319.80839	162	
321.29979	140	
321.86645	206	
322.92613	114	
323.16897	192	
324.88977	124	
325.16718	194	1+
325.93480	180	1+
326.28519	126	
326.87791	234	1+
327.72220	100	
329.81323	94	
329.87032	214	
330.87857	104	
331.85920	222	1+
334.84114	120	
335.13627	126	
335.34495	122	
336.80272	122	
336.94332	228	
338.34141	136	
338.86470	94	
342.20696	168	
342.27069	194	1+
342.32782	102	
343.19820	130	
343.84472	98	
346.82055	132	
347.15859	104	
349.09734	116	
349.31954	444	1+
350.34060	376	1+
350.35407	134	
352.89060	300	1+
355.19645	96	
357.86530	154	
358.20397	162	
361.35484	116	
363.36871	130	
364.18585	112	
364.35928	138	
365.38873	154	
367.32653	248	
368.42542	172	
END IONS

###FS:    #m/z: 322.92962 #charge 1+
###MS: 33
###MSMS: 34
BEGIN IONS
TITLE=Cmpd 25, +MS2(322.9296), 28.0-35.0eV, 0.7min #34
RTINSECONDS=43.1225
SCANS=33-34
PEPMASS=322.92962	1338598
CHARGE=1+
115.82900	100	
148.25723	84	
191.48528	120	
192.88880	176	
199.88981	86	
201.04946	140	
202.89213	82	
205.94781	186	
209.92031	94	
210.90109	112	
211.05963	100	
212.89272	122	
213.98187	116	
214.01590	86	
215.88855	106	
217.88261	82	
220.93274	94	
220.97484	88	
222.95065	100	
223.96083	168	
225.86426	92	
226.92650	424	1+
226.96678	134	
227.93062	350	1+
229.10043	110	
229.89969	92	
229.98516	82	
230.03533	102	
230.85354	118	
231.12158	156	
231.20938	188	
233.89834	238	1+
234.14753	148	
235.32843	102	
235.57348	88	
238.93719	414	1+
239.07836	312	1+
240.79745	116	
240.94014	3276	
241.60299	88	
241.85697	102	
241.93927	13266	1+
242.05372	86	
242.88328	222	1+
242.94159	9298	1+
243.62641	102	
243.82978	140	
243.88519	186	1+
244.03982	118	
244.83801	94	
244.93926	1464	1+
246.85625	194	
246.97447	432	1+
247.82426	88	
248.03829	200	1+
249.98071	118	
250.48153	100	
250.96405	86	
251.01721	204	1+
251.04760	244	1+
251.18584	84	
251.72915	96	
252.00910	94	
254.13108	84	
255.06393	100	
256.47278	92	
256.60753	96	
256.95364	86	
256.97023	146	
257.22918	84	
258.05696	94	
258.07950	184	1+
258.91583	98	
259.05612	86	
260.84762	94	
261.40353	90	
262.13500	174	1+
262.83446	124	
263.05672	106	
263.11739	88	
263.84445	84	
263.98159	142	
264.05784	106	
265.08988	86	
266.11349	84	
266.12950	92	
267.00361	86	
267.14047	114	
267.17047	82	
267.91960	92	
268.84574	132	
270.07016	82	
270.97709	94	
271.84587	126	
272.08797	92	
272.17130	138	
272.44070	136	
272.89464	114	
272.97178	88	
272.98982	82	
273.16242	92	
273.79314	136	
274.80322	232	1+
275.40173	82	
275.66423	92	
276.85267	94	
277.05778	150	
278.26982	84	
279.08929	1274	1+
279.23172	242	1+
279.27719	248	1+
279.84001	88	
280.42269	102	
281.01490	90	
281.05262	260	1+
281.79578	86	
281.88232	82	
282.21662	122	
282.93270	118	
282.96837	180	1+
283.06872	428	1+
283.74934	92	
284.29200	622	1+
284.87133	88	
285.01121	212	1+
286.26692	98	
286.34877	88	
286.79781	92	
289.81490	86	
289.87931	214	
290.40656	86	
290.78618	118	
291.86410	168	
292.90206	106	
293.06800	106	
293.09114	98	
293.17519	96	
293.84986	404	1+
294.28663	84	
294.85197	274	1+
294.96741	104	
296.81647	118	
297.00695	266	1+
297.02262	82	
298.92189	88	
299.13021	110	
299.78313	132	
300.79949	124	
300.86963	374	1+
300.92638	184	
301.86274	248	1+
302.89216	84	
303.95946	118	
304.25770	102	
306.79321	244	1+
307.27760	84	
307.88829	296	1+
308.29153	922	1+
308.86720	180	
309.87977	94	
310.31030	548	
310.82253	84	
310.87030	236	1+
311.12559	222	1+
312.04043	90	
312.08194	110	
312.80401	100	
312.86920	170	1+
315.90915	92	
316.87866	86	
318.85130	106	
319.30760	200	1+
319.75953	102	
320.43108	94	
320.83144	102	
321.12452	128	
321.96342	94	
322.26862	146	
322.31562	146	
323.23601	160	
324.14194	92	
324.22813	124	
324.89588	394	1+
325.04223	92	
325.90132	258	1+
325.95500	86	
327.16657	118	
328.08883	82	
328.18584	118	
END IONS

###FS:    #m/z: 340.94025 #charge 1+
###MS: 33
###MSMS: 35
BEGIN IONS
TITLE=Cmpd 26, +MS2(340.9402), 28.0-35.0eV, 0.8min #35
RTINSECONDS=43.8945
SCANS=33,35
PEPMASS=340.94025	504004
CHARGE=1+
163.71104	102	
189.86043	114	
192.92473	160	
194.08902	92	
195.16971	96	
199.87004	106	
200.98855	88	
205.94903	292	1+
206.53569	100	
207.97247	200	
209.04768	100	
210.88187	118	
213.89364	90	
213.93862	802	
214.86970	118	
214.87897	114	
214.94123	412	
215.88467	1154	1+
215.93649	268	
218.11472	96	
218.88620	92	
220.87607	128	
222.92106	92	
222.94844	184	
223.90387	88	
223.96419	94	
224.00496	106	
224.09978	94	
226.89657	134	
226.94648	166	
228.94704	124	
230.88600	386	1+
231.94895	1140	1+
233.89706	326	
233.95107	270	
235.86738	290	1+
235.89102	156	
235.94689	140	
239.14808	306	1+
239.43017	110	
239.89004	90	
239.95207	140	
240.11103	142	
240.23249	120	
240.44185	92	
243.82994	298	1+
245.83171	126	
249.15614	122	
249.89996	90	
249.96019	564	1+
250.94201	162	
251.20980	98	
251.88487	90	
251.95798	130	
252.08836	134	
253.80702	116	
254.90395	132	
254.96372	428	1+
255.07230	220	
256.08551	88	
256.26241	190	
256.91600	148	
256.96331	104	
257.00603	112	
257.83822	424	1+
257.95375	104	
258.40324	146	
258.84014	358	1+
260.83452	104	
261.46280	88	
261.47702	112	
261.83956	296	
262.10248	92	
264.94213	142	
265.01440	254	1+
265.06892	94	
266.05788	110	
266.24470	120	
267.13033	182	1+
267.17446	150	
267.50767	92	
268.80248	144	
270.96592	100	
271.02942	88	
272.42623	100	
272.82379	124	
272.85201	130	
272.92107	106	
272.97723	174	
273.94266	138	
274.82311	102	
275.41975	100	
275.90599	132	
276.84981	224	
277.84783	476	1+
277.96734	236	
278.38441	108	
278.84906	306	1+
278.96686	328	1+
279.28157	154	1+
279.96686	274	1+
280.19590	96	
280.81307	92	
280.85424	140	
281.04752	162	
281.87610	88	
282.00614	98	
282.85692	114	
283.03100	150	
284.04289	88	
284.93633	110	
285.92083	110	
286.90838	104	
287.13258	188	
287.94212	150	
290.85825	240	1+
291.25291	98	
292.06472	158	
293.87425	150	
294.11374	202	
294.27377	94	
294.86281	204	
295.82886	96	
296.05031	100	
296.85869	140	
297.87170	216	1+
298.08388	88	
298.92218	90	
299.05526	234	
299.07675	108	
299.87312	198	1+
300.05612	170	1+
300.84769	130	
301.14227	90	
302.17338	126	
302.24809	88	
304.16082	158	
306.27634	204	
306.88655	134	
307.28516	634	1+
307.30605	212	
307.81677	98	
308.01281	112	
308.29363	426	1+
309.77150	98	
310.87564	92	
311.13233	90	
311.86068	308	1+
311.88435	88	
313.29106	92	
316.13597	90	
316.55755	104	
319.86495	104	
319.90049	136	
320.30201	146	
320.37921	88	
320.82973	90	
322.31008	92	
322.80020	122	1+
322.99106	90	
323.23559	230	
323.30478	116	
325.37878	102	
327.11781	110	
327.86002	146	
327.95463	128	
328.17062	268	1+
328.18982	226	
328.88979	144	
329.81916	94	
330.81387	106	
339.14311	88	
339.38296	92	
341.00590	134	
342.90739	212	
344.07425	124	
344.29057	90	
END IONS

###FS:    #m/z: 363.95602 #charge 1+
###MS: 33
###MSMS: 36
BEGIN IONS
TITLE=Cmpd 27, +MS2(363.9560), 28.0-35.0eV, 0.8min #36
RTINSECONDS=44.6665
SCANS=33,36
PEPMASS=363.95602	281608
CHARGE=1+
182.86469	140	
184.93044	154	
189.86177	214	
191.85667	308	
200.94068	104	
201.11199	104	
205.02088	94	
205.94920	184	
207.87578	274	1+
207.94894	116	
208.48499	98	
209.94405	494	
210.88310	210	
212.87832	838	1+
214.90417	148	
216.11012	94	
222.95149	952	1+
223.09180	94	
224.94777	754	1+
224.97782	136	
225.96846	232	
226.88229	96	
226.94708	4314	1+
227.93689	4584	1+
228.89368	230	
228.94158	3760	1+
230.88979	1580	1+
230.94526	158	1+
232.88671	204	
233.89645	180	
234.88727	130	
237.22754	112	
238.07611	126	
239.90217	110	
240.59235	186	
240.94071	1172	
240.96257	786	1+
241.88750	94	
241.93884	2926	1+
242.82755	208	1+
242.94068	2046	1+
244.89506	98	
244.93801	384	
244.95645	2190	
245.02660	144	
245.94699	2632	1+
246.95137	2164	1+
247.79985	196	1+
247.92640	138	
248.80430	164	1+
248.90036	466	
249.55996	118	
250.12224	120	
250.79850	206	1+
250.94632	130	
251.06547	272	1+
251.90465	124	
252.62413	106	
254.09346	346	1+
255.18514	94	
256.39694	98	
259.44553	94	
259.97398	142	
260.09678	94	
260.83589	142	
260.96907	374	
262.24783	102	
262.52610	110	
263.55181	104	
263.85713	134	
263.97466	158	
264.82150	136	
264.88585	138	
265.05718	202	1+
265.91683	208	1+
265.96708	122	
266.80673	532	1+
267.97260	368	
268.41399	94	
268.84459	390	1+
268.96231	706	1+
269.81227	208	
269.93120	94	
271.83384	140	
271.91833	120	
272.37574	98	
275.61747	100	
276.85903	126	
277.02408	254	1+
277.85665	102	
278.07703	248	1+
278.79417	116	
279.10524	168	
279.84848	120	
280.22671	202	1+
280.26165	116	
280.79175	578	1+
282.49333	104	
283.06762	412	1+
283.09603	94	
283.39792	106	
283.78947	416	1+
283.80126	134	
283.85490	158	
284.79330	268	1+
284.82054	326	1+
285.11110	128	
285.72703	94	
285.84450	408	1+
286.82835	238	
287.85166	96	
288.56603	102	
288.86960	150	1+
289.79258	248	1+
290.85865	138	
291.07360	138	
293.85248	282	1+
293.90338	98	
298.80359	574	1+
298.91143	220	1+
299.53560	98	
300.99386	134	
301.79926	302	
301.86229	354	
301.99662	140	
302.79988	158	
302.86388	170	
302.93532	98	
303.13834	116	
303.39700	112	
303.80700	242	1+
303.85499	366	
304.44463	124	
304.76457	158	
305.11684	112	
305.26685	162	
306.93383	100	
307.28535	596	1+
308.87609	276	1+
310.07831	196	1+
310.30602	212	
310.75547	102	
311.86185	208	
312.40145	100	
312.58140	94	
312.86607	124	
312.95860	98	
313.80750	128	
314.81250	214	1+
314.91659	100	
317.30938	108	
317.40593	134	
317.99295	236	1+
318.79861	104	
318.93984	360	1+
319.80323	96	
319.86073	110	
320.98029	240	1+
321.07649	94	
321.81605	110	
322.82750	106	
323.01529	200	
323.16535	96	
324.01706	142	
324.87548	110	
324.89628	222	
326.03247	94	
326.91825	118	
328.11208	96	
328.81081	248	1+
329.87285	196	
332.88725	100	
334.88059	96	
335.87344	174	
336.80777	144	
336.84777	98	
336.94273	332	1+
337.33495	116	
337.83058	124	
338.09262	100	
339.72895	110	
339.82035	102	
339.91291	208	1+
343.27053	270	1+
345.89826	98	
346.75165	124	
347.13261	96	
347.31329	158	
349.31700	438	
349.33608	334	1+
351.37014	94	
351.66683	102	
352.99318	124	
354.20590	124	
357.22253	118	
357.96027	94	
361.18094	128	
361.90235	110	
362.35524	108	
362.78968	94	
364.81660	258	1+
365.28071	106	
367.33149	352	1+
369.34155	110	
END IONS

###FS:    #m/z: 336.94521 #charge 1+
###MS: 37
###MSMS: 38
BEGIN IONS
TITLE=Cmpd 28, +MS2(336.9452), 28.0-35.0eV, 0.8min #38
RTINSECONDS=48.346
SCANS=37-38
PEPMASS=336.94521	81300
CHARGE=1+
187.65602	84	
190.59629	92	
194.89881	86	
198.10042	92	
200.95203	84	
202.93395	112	
205.94784	288	
208.88956	88	
208.98023	100	
210.88836	118	
210.96745	92	
211.94351	2574	
212.87828	810	1+
212.89841	142	
213.03962	96	
213.93867	958	1+
214.89506	278	
215.88649	650	1+
215.93815	238	
217.87978	156	
217.96401	90	
217.99690	84	
218.96045	96	
222.08891	120	
223.95752	228	
223.97151	508	1+
224.46379	110	
227.95360	94	
229.95498	3474	1+
230.09224	158	1+
230.88885	970	1+
231.94892	1286	1+
233.02300	86	
233.88305	104	
233.89905	194	
234.08702	200	
234.44402	94	
234.90123	102	
235.05935	102	
236.07717	270	1+
237.84613	86	
238.05157	118	
238.21454	238	
239.11159	136	
241.12487	96	
241.98346	118	
244.95790	86	
245.83575	96	
245.84906	96	
246.97429	130	
247.86743	86	
247.96492	696	
248.12221	92	
248.89903	610	1+
249.83896	134	
249.96134	322	
250.09503	86	
250.92980	146	
250.97087	292	
251.00347	92	
251.83567	166	
251.89264	100	
251.97729	208	
252.07144	108	
252.92835	142	
252.97043	1628	1+
253.05634	86	
253.90987	448	1+
254.07030	94	
254.08861	162	
254.12308	138	
254.96411	780	1+
255.07305	410	1+
255.10146	92	
255.43838	100	
255.87861	208	1+
255.98316	84	
256.84917	104	
256.97821	102	
257.89539	228	1+
257.94249	90	
257.96357	152	
258.84740	290	1+
260.02522	88	
260.07878	94	
260.16243	112	
262.10454	90	
263.03611	142	
263.82778	94	
265.01349	156	
267.10607	146	1+
268.84006	814	1+
268.85980	94	
270.46200	100	
270.89364	86	
270.97906	270	1+
271.78424	196	1+
271.92353	94	
272.84158	204	1+
273.96569	184	1+
274.86370	130	
275.01737	172	1+
275.85453	160	
276.85260	206	
277.02519	204	1+
277.08908	112	
277.11565	92	
277.83781	182	
277.86421	134	
278.83590	224	
278.95956	262	1+
279.83388	124	
280.26359	178	
281.04688	628	1+
281.26207	128	
283.10002	90	
283.17464	90	
283.80628	110	
283.95827	96	
285.84950	228	
286.84834	668	1+
287.12943	188	
287.88461	96	
289.88011	84	
290.08726	200	1+
290.87531	122	
290.94260	104	
291.00262	110	
291.26567	184	1+
291.86994	270	1+
293.14723	94	
294.11069	96	
294.85801	126	
295.97012	252	1+
295.98069	84	
296.26556	92	
297.00670	140	
297.42939	94	
298.32154	90	
298.42053	94	
299.01507	138	
299.06090	176	
300.05816	94	
300.97855	88	
301.87352	146	1+
301.90594	104	
302.52066	88	
302.76208	92	
302.99692	104	
303.24504	92	
303.76902	84	
304.28178	124	
304.86864	104	
305.78168	100	
305.87426	142	
306.80721	122	
306.87934	102	
307.28927	244	1+
308.86694	238	1+
311.23955	92	
311.40514	168	
311.86352	342	1+
312.99779	104	
314.60943	96	
314.98897	90	
315.10426	100	
315.84848	182	1+
316.87616	84	
317.32282	84	
319.40393	88	
320.12126	324	1+
321.92413	88	
322.17070	98	
322.24147	92	
322.30900	160	
322.74160	84	
322.86751	84	
324.88514	188	1+
326.76037	92	
326.88890	116	
327.30520	186	1+
328.81193	84	
329.86658	100	
331.29269	84	
331.88337	120	
333.80731	94	
335.33915	126	
335.88119	90	
338.87651	92	
339.85571	86	
END IONS

###FS:    #m/z: 359.96086 #charge 1+
###MS: 37
###MSMS: 39
BEGIN IONS
TITLE=Cmpd 29, +MS2(359.9609), 28.0-35.0eV, 0.8min #39
RTINSECONDS=49.1185
SCANS=37,39
PEPMASS=359.96086	66262
CHARGE=1+
182.33873	126	
186.15544	88	
191.10684	138	
209.94184	210	
212.10993	98	
216.41148	96	
222.95271	1290	1+
222.97838	106	
224.03150	132	
224.94863	838	
225.00342	88	
225.94116	186	
226.89496	202	
226.94745	2302	1+
227.93412	188	
228.94148	1596	1+
233.16552	112	
233.96110	202	
234.14534	118	
234.89932	86	
236.43932	90	
236.85106	90	
239.06645	216	
239.14902	248	
240.88933	190	
240.94200	176	
240.96135	1080	1+
241.93979	402	
242.12569	114	
242.16250	124	
242.95800	168	
244.95698	1674	1+
245.44287	110	
245.94562	1056	1+
246.95224	678	1+
246.97528	134	
248.95473	84	
249.03786	86	
250.94754	180	
250.97262	144	
251.02798	230	
251.07248	224	1+
252.09717	84	
252.12350	164	
252.24344	90	
252.64533	98	
252.95532	192	
255.10557	98	
255.88215	90	
255.94476	130	
257.97701	204	1+
260.90839	90	
260.96838	482	1+
262.06672	304	1+
262.94721	108	
263.17135	110	
263.97897	88	
264.80672	116	
264.95370	124	
264.96876	140	
266.81376	312	1+
267.97354	254	
268.02106	112	
268.84040	176	1+
268.96521	432	1+
269.42276	90	
269.96971	312	1+
271.09831	100	
271.45219	88	
271.84561	406	1+
272.25005	106	
272.55406	96	
272.80878	114	
272.84937	348	1+
272.86600	92	
275.96913	120	
276.80947	140	
277.09527	86	
277.82877	126	
278.38650	98	
278.83962	126	
278.98833	148	
280.79257	484	1+
280.86912	162	
281.85834	226	
284.61461	108	
284.82656	130	
284.95199	90	
285.09557	114	
289.00429	108	
290.54686	106	
290.91147	100	
291.39079	96	
292.25331	90	
292.93788	106	
293.26976	86	
294.09618	146	
295.80463	392	1+
296.73542	88	
296.80714	272	1+
298.80422	734	1+
300.97070	174	1+
301.01869	90	
301.85070	108	
301.94404	114	
304.03864	132	
304.15857	134	
304.81195	118	
305.40619	86	
306.27846	148	
307.04149	84	
307.28690	402	1+
307.31137	140	
307.83967	106	
307.87033	94	
308.29096	238	1+
308.79770	152	
309.41950	90	
310.30469	86	
311.12552	134	
311.86080	166	
312.06009	100	
312.88072	102	
314.28118	88	
317.57223	94	
317.81241	100	
318.82249	130	
318.93733	152	
319.87420	106	
321.22608	90	
321.28552	114	
323.01573	210	
323.71325	90	
323.77933	104	
324.89083	194	1+
324.93133	98	
325.17748	122	
325.29444	88	
325.79230	164	
326.85126	86	
327.29742	356	1+
327.81547	294	1+
328.19127	92	
328.88112	88	
328.95235	166	
329.39567	116	
329.61846	88	
330.04803	180	1+
330.86370	130	
331.95457	88	
333.30481	166	1+
334.81752	90	
336.94218	316	
338.61437	102	
338.86836	108	
340.35377	262	
340.80049	102	
341.26085	86	
341.29265	126	
341.41954	92	
342.27698	354	1+
343.83794	94	
343.90086	118	
346.19627	86	
349.31754	102	
349.89133	104	
350.43372	88	
351.32031	90	
352.34744	120	
352.88007	112	
354.33386	98	
357.69779	84	
357.86464	86	
358.19939	100	
359.27389	88	
360.86328	142	
361.75675	114	
362.31417	116	
364.17578	90	
364.90719	86	
END IONS

###FS:    #m/z: 507.84397 #charge 1+
###MS: 37
###MSMS: 40
BEGIN IONS
TITLE=Cmpd 30, +MS2(507.8440), 28.2-35.2eV, 0.9min #40
RTINSECONDS=49.8905
SCANS=37,40
PEPMASS=507.84397	34196
CHARGE=1+
196.01587	288	1+
210.02869	172	
224.97295	260	
231.11244	190	
234.87759	194	
241.90253	154	
246.08346	136	
248.02897	164	1+
248.11175	144	
252.07591	140	
266.16636	208	
270.85993	150	
270.89829	134	
271.04214	142	
271.87515	288	
273.85498	130	
275.84802	180	
278.83216	308	
280.10694	142	
280.82678	168	
284.98988	178	
285.14662	134	
285.94492	374	1+
289.03236	196	
289.88056	594	
290.82596	186	1+
290.89496	126	
291.86443	246	
292.05822	202	1+
292.99552	160	1+
293.87386	490	1+
294.01790	134	
294.82296	194	
294.85712	446	1+
295.95936	156	
296.84561	524	1+
296.88056	130	
297.90357	228	1+
298.79700	262	1+
298.85441	252	1+
300.84581	132	
301.84839	172	
302.88273	138	
303.41634	170	
303.86759	180	
305.86827	144	
307.88664	1262	1+
308.14039	492	
308.28875	128	
308.88846	858	1+
309.34354	142	1+
310.15667	198	
310.82870	148	
310.87385	228	
311.01650	212	1+
311.88328	800	
312.81598	162	1+
312.87406	292	
313.88028	144	
314.15031	174	
314.81735	200	
314.86423	1476	1+
315.82199	252	1+
315.99151	234	1+
316.82039	236	1+
316.86443	778	1+
317.77194	172	1+
318.15579	136	1+
318.85740	710	1+
318.94008	170	
320.77570	130	
322.88178	156	
322.98754	136	
323.80772	266	1+
323.85497	486	1+
324.81149	218	1+
324.85775	420	1+
324.90065	128	
325.02330	256	1+
325.89830	572	1+
326.55415	138	1+
326.87894	882	1+
327.89824	228	
328.87304	192	
329.12913	216	1+
329.87423	442	1+
330.04243	136	
330.91503	268	1+
330.97481	138	
332.87518	838	1+
333.06198	132	
333.10079	150	1+
333.82324	224	
333.99064	236	
334.86158	264	
334.90209	180	
335.88703	362	
335.96675	202	1+
336.87346	836	1+
336.94401	344	1+
337.09221	146	
337.87814	610	1+
338.12828	158	
338.97844	152	1+
339.88124	212	
340.86530	446	1+
341.19140	290	1+
342.81175	134	
342.83931	136	
344.90051	218	1+
344.99284	212	1+
345.84949	166	1+
346.88321	192	1+
347.76245	198	
347.78190	158	1+
348.06916	128	
348.91676	138	
349.80499	326	
350.76751	298	1+
350.80303	166	
350.88393	822	1+
351.02927	130	
351.18740	142	1+
353.84029	316	1+
353.86875	258	1+
353.89512	156	
354.90498	200	
355.88812	802	1+
356.08443	200	
356.74981	126	
358.81757	186	
358.86946	226	1+
359.04390	128	
361.18667	174	1+
361.83663	152	
362.85579	136	
364.07098	186	1+
364.12538	146	1+
364.86902	190	
364.95416	230	1+
366.18253	312	1+
366.83721	414	1+
367.70599	664	1+
367.76441	352	
367.82080	136	
367.91239	244	
368.81164	188	
368.89406	814	1+
369.77712	168	1+
369.83490	1436	1+
370.12135	144	
370.37771	284	1+
371.07532	130	
371.19555	170	
371.72538	150	
371.83579	196	
371.86574	142	
372.04292	134	
373.37186	148	
373.81235	162	
373.83467	198	
373.89969	380	1+
374.73323	158	
374.81356	732	1+
376.88200	266	
377.76935	130	
377.88094	178	
378.38197	142	
378.90332	204	1+
380.71018	184	
381.31144	128	
381.71762	138	
381.89897	220	1+
382.10810	238	1+
382.71354	300	1+
382.83572	130	
383.78201	138	
383.84215	172	
384.06400	132	1+
384.85134	736	1+
384.91047	196	1+
385.82818	224	
386.77243	130	
386.81913	210	
387.71959	266	1+
387.84615	812	1+
388.88285	288	1+
389.83819	194	
390.08857	246	1+
390.72393	138	
390.83846	2026	1+
391.91223	288	1+
392.82475	2034	1+
394.78260	188	
394.82355	354	1+
394.89256	364	1+
398.72703	714	1+
399.84942	194	
400.36315	134	
401.12015	144	
401.26068	130	
401.90912	154	
402.81793	202	1+
402.85498	508	1+
402.93310	256	1+
403.86318	306	1+
405.78804	272	1+
405.85762	1084	1+
407.86174	478	
407.97539	298	1+
408.79180	136	
408.84961	2678	1+
409.71804	198	
410.83561	4424	1+
411.09457	342	1+
411.17079	192	1+
412.00832	88	1+
412.73233	158	
412.92742	156	1+
413.07290	436	1+
413.83776	308	1+
413.92357	190	1+
414.34216	134	
415.84161	242	1+
416.74019	142	
416.87716	198	
417.85940	264	1+
420.86667	128	
421.88140	374	
422.09836	196	1+
422.86512	304	
422.88168	226	
423.10191	240	1+
423.13566	520	1+
423.86413	1292	1+
424.04524	226	
424.74636	148	
425.75325	174	
426.85936	2086	1+
427.73425	198	1+
427.78918	138	
428.46341	134	1+
428.76031	170	
428.84588	3646	1+
429.74166	208	
430.79442	228	1+
430.84691	688	
431.69633	140	
431.73768	174	
431.79917	168	1+
431.86766	748	1+
433.23357	136	
433.85276	946	1+
434.09906	116	1+
434.88454	368	1+
439.88598	590	1+
440.88840	408	1+
442.87928	194	
444.87120	3392	1+
445.79438	218	1+
446.87817	670	1+
448.88485	222	
449.87690	1452	1+
449.90494	142	
450.12020	220	1+
450.27925	86	1+
450.75222	258	1+
451.86217	548	1+
452.79941	132	
453.19748	144	
456.22416	184	1+
457.83364	210	1+
457.90556	610	1+
462.88160	1576	1+
467.15762	142	1+
467.81855	132	
467.88798	2662	1+
468.24462	148	1+
469.89239	188	
470.23451	142	
472.80494	116	1+
474.76570	162	1+
475.87391	214	1+
478.25522	164	
485.38738	190	1+
485.89722	1802	1+
490.22238	206	
493.78840	138	
497.26530	168	
497.39218	230	1+
498.06292	138	
503.45557	242	1+
507.03815	92	1+
508.12769	150	
509.45139	142	1+
END IONS

###FS:    #m/z: 336.94510 #charge 1+
###MS: 41
###MSMS: 42
BEGIN IONS
TITLE=Cmpd 31, +MS2(336.9451), 28.0-35.0eV, 0.9min #42
RTINSECONDS=53.5625
SCANS=41-42
PEPMASS=336.94510	75342
CHARGE=1+
77.24301	84	
96.19413	90	
117.46934	82	
189.86408	228	
195.88941	82	
196.16620	88	
209.88444	190	
210.88215	304	
210.95856	82	
211.94404	2664	1+
212.87865	1068	1+
213.94026	1256	1+
215.01380	90	
215.88822	358	1+
215.93611	102	
216.03595	84	
217.88095	198	1+
217.93926	128	
222.96856	84	
223.00191	90	
223.70111	126	
223.93662	94	
223.96157	204	
225.86402	176	
228.89547	108	
229.54988	86	
229.95498	1874	1+
230.88890	1266	1+
231.12052	100	
231.95035	1036	1+
232.82537	374	1+
232.89066	152	
233.89735	428	
233.94897	144	
234.05181	100	
235.62807	118	
235.86945	160	
235.89313	158	1+
236.84827	148	
238.07925	94	
239.14714	134	
239.19748	84	
239.90025	140	
239.91402	82	
240.83638	86	
240.93997	200	
241.12621	146	
241.84104	96	
241.91995	82	
245.44285	106	
246.39205	92	
246.97410	94	
247.96482	688	
248.12015	106	
248.89985	322	1+
249.03530	104	
249.96243	278	
250.83432	510	1+
250.93977	320	1+
250.97013	122	
250.99296	90	
251.85743	92	
251.90835	136	
252.46388	86	
252.97108	2208	1+
253.57127	132	
253.90546	520	1+
254.93994	116	
254.96619	668	
254.98462	122	
255.07418	1100	1+
255.42322	90	
256.56591	114	
257.19273	166	
257.33945	82	
257.85376	102	
257.91303	182	
258.84849	520	1+
260.82801	102	
261.82622	196	1+
262.15928	86	
262.98206	92	
265.01519	116	
265.05318	86	
265.91786	94	
266.25776	92	
267.09194	182	1+
267.83983	664	1+
267.96233	96	
268.41420	94	
268.87533	112	
269.07675	84	
269.77699	84	
270.85558	104	
270.98049	292	
272.22173	112	
272.84478	172	
272.96685	98	
273.85854	330	1+
274.18070	158	
275.82551	84	
275.94976	114	
276.85774	456	1+
276.97901	94	
277.80498	102	
278.84012	188	
279.09928	106	
279.83197	164	1+
280.48016	112	
281.05061	144	
281.26861	100	
281.84743	82	
282.85426	98	
283.04194	128	
283.78360	144	1+
285.84883	186	
285.93772	84	
286.84817	944	1+
286.93802	92	
287.12983	86	
287.66989	82	
287.85036	576	1+
288.55997	92	
290.85555	136	
291.09849	84	
292.81413	84	
293.10690	204	
294.78451	110	
294.86919	116	
295.85397	146	
295.97321	114	
296.13871	86	
296.86384	104	
297.01017	84	
297.29367	82	
298.57814	82	
298.86191	150	
299.01048	104	
299.06559	220	
299.95057	100	
304.15965	154	
305.02610	120	
305.39799	94	
306.89954	104	
307.30963	124	
307.79513	90	
307.85976	94	
307.88572	104	
308.87063	476	1+
313.86637	132	
314.74233	82	
315.14377	88	
317.05569	108	
317.87384	96	
318.78250	90	
320.87950	128	
321.15916	104	
321.32697	84	
321.39063	92	
323.09287	82	
326.88319	112	
328.18525	120	
329.32192	160	
329.81198	116	
329.87389	136	
330.97984	86	
332.81525	112	
333.75571	82	
334.93671	96	
335.33915	180	
335.64941	92	
336.32898	100	
337.25797	136	
338.08110	88	
338.86957	106	
340.17092	82	
340.58273	86	
END IONS

###FS:    #m/z: 359.96069 #charge 1+
###MS: 41
###MSMS: 43
BEGIN IONS
TITLE=Cmpd 32, +MS2(359.9607), 28.0-35.0eV, 0.9min #43
RTINSECONDS=54.3345
SCANS=41,43
PEPMASS=359.96069	60498
CHARGE=1+
183.93205	94	
191.42275	96	
195.60733	92	
209.07981	86	
209.94438	398	1+
216.41523	106	
216.85265	100	
220.95829	98	
221.94679	94	
222.95225	634	1+
224.88636	354	1+
224.94739	316	
225.95207	214	
226.91822	126	
226.94672	1994	1+
226.97291	180	
227.03016	92	
227.93697	2526	1+
228.94167	2090	1+
232.88604	100	
232.97715	104	
233.96028	132	
234.14804	92	
234.86398	186	
234.92393	100	
236.19770	88	
237.95994	94	
238.93782	124	
240.03670	148	
240.78687	98	
240.93991	1172	1+
240.96220	970	1+
241.83940	140	
242.95850	378	
243.85825	156	
244.81435	88	
244.95737	1576	
245.86040	102	
245.89509	94	
245.94247	184	
246.95137	1236	
246.97730	116	
247.80687	98	
248.80267	350	
248.89280	100	
249.91668	94	
250.21749	102	
250.95300	122	
251.04103	88	
252.95175	92	
253.09167	168	1+
258.89598	90	
259.02268	86	
259.44002	104	
259.79707	144	
260.01163	94	
260.96681	656	1+
262.95059	106	
263.43410	104	
263.97745	118	
264.96307	120	
266.79509	90	
266.81282	528	1+
266.86551	114	
267.00557	116	
267.97043	160	
268.63534	88	
268.84189	156	
268.95673	428	
269.11455	130	
269.96852	308	
271.84187	202	1+
272.01660	136	
272.50924	98	
272.62089	102	
272.88299	88	
273.23911	102	
273.79997	92	
273.90421	114	
274.86355	104	
275.00233	104	
275.81148	124	
275.97321	100	
276.08258	142	
276.23634	274	1+
276.80613	298	1+
276.85735	182	
277.87531	136	
278.92829	94	
279.51263	90	
279.79884	90	
280.79185	372	1+
281.88142	122	
282.83102	126	
282.87568	108	
282.93002	152	
283.98369	214	
284.15465	88	
284.82392	174	1+
284.92745	90	
284.98519	122	
285.92704	100	
288.06591	98	
290.85731	152	
292.05770	130	
293.86606	132	
294.84631	90	
295.81029	212	
295.84578	132	
295.85946	112	
296.10495	90	
296.80762	118	
296.93085	106	
297.10953	86	
298.80334	1578	1+
298.92938	100	
299.08544	118	
299.32968	96	
299.42312	104	
299.86904	210	1+
301.80164	120	
301.85072	134	
302.24747	102	
302.41152	100	
304.15997	160	
304.77792	88	
304.99035	90	
305.08906	100	
306.80146	128	
306.89519	102	
306.99656	94	
308.28941	104	
308.86794	104	
310.87475	252	1+
311.86801	352	1+
314.82040	158	
315.82648	86	
316.81207	218	
318.94049	150	
319.71593	198	1+
321.80851	114	
322.00091	96	
322.01603	90	
322.03391	86	
322.30974	126	
323.01856	264	1+
325.90036	214	1+
327.80414	278	1+
328.39126	92	
328.88777	86	
329.32440	96	
330.16130	92	
335.19988	86	
335.74400	86	
336.14673	94	
336.94426	134	
338.34093	100	
339.15882	86	
340.94002	176	
340.96159	86	
341.62623	98	
343.27438	122	
343.90408	136	
344.73559	90	
345.28358	178	1+
345.82277	150	1+
345.85743	90	
345.94484	88	
347.01701	88	
352.74964	98	
356.18155	92	
356.39401	94	
357.77780	140	
359.25891	86	
360.18223	150	
360.32217	100	
END IONS

###FS:    #m/z: 507.84362 #charge 1+
###MS: 41
###MSMS: 44
BEGIN IONS
TITLE=Cmpd 33, +MS2(507.8436), 28.2-35.2eV, 1.0min #44
RTINSECONDS=55.1065
SCANS=41,44
PEPMASS=507.84362	31380
CHARGE=1+
196.01693	352	1+
223.97559	138	
224.11999	156	
224.97647	240	
227.95185	150	
231.11520	136	
237.04177	136	
238.06097	132	
239.78959	172	1+
251.91743	136	
253.09586	148	
265.08379	160	
268.92720	198	1+
270.80891	132	
270.99156	136	
271.82241	224	1+
273.85517	258	
275.85071	270	1+
278.83695	552	1+
279.02206	160	
281.86760	172	1+
282.09337	176	
282.78964	128	
283.11860	170	1+
284.95994	100	1+
285.79772	238	1+
285.88653	312	1+
286.85653	140	
287.03191	360	1+
287.85405	438	1+
287.93888	146	
288.03226	236	1+
289.87810	654	1+
289.90326	144	
290.86143	238	1+
293.87031	242	
293.94325	138	
294.81467	144	
294.85000	118	
294.88713	116	
296.07127	140	
296.85379	330	
297.80368	276	1+
300.06970	188	
300.79875	142	
300.85055	122	
300.86889	136	
301.84783	340	1+
303.94881	236	1+
305.86312	352	
306.03213	118	
306.84869	146	
307.88943	532	
307.91071	162	
308.14092	568	1+
308.87631	210	
309.87837	128	
310.15726	560	1+
311.88424	570	
312.11309	268	1+
312.86738	716	1+
312.88606	364	
314.79889	120	
314.86080	1680	1+
315.79084	130	1+
315.89556	202	1+
318.85956	134	
318.93733	152	1+
319.86024	124	
320.89761	120	
322.85355	842	1+
322.89196	118	
323.88255	132	
324.89322	130	
324.96797	206	1+
325.12443	210	1+
325.89530	1188	1+
326.86258	164	
326.88193	516	
327.80714	242	1+
328.86728	144	
329.82198	226	1+
329.89525	182	
330.87276	314	
331.79702	126	
332.78512	118	
332.87324	942	1+
333.82097	118	
335.94847	486	1+
336.10588	124	
336.87257	158	
336.95076	436	1+
337.87871	664	1+
339.87526	156	
340.86540	182	
341.81472	122	
341.87487	124	
343.88251	130	
344.82031	182	
346.02881	148	
346.09060	222	1+
347.75683	246	
347.84155	156	
348.74361	120	
348.77929	152	
348.88773	308	1+
349.14963	272	1+
349.75836	204	1+
350.82595	136	
350.88848	768	1+
352.07826	180	1+
352.96042	178	
354.04401	122	
354.85877	124	
355.88874	510	1+
355.94493	130	
356.78226	140	
358.76665	130	
358.84492	136	
358.87451	132	
359.81351	150	
359.89204	172	1+
360.76450	130	
360.87573	140	
362.86502	136	
363.03080	134	
363.72113	330	1+
364.37744	142	
364.75154	132	
364.84168	146	
365.74748	118	
366.89465	154	
367.70878	990	1+
367.76587	468	1+
367.87731	192	
368.01663	184	
368.89468	620	1+
369.15151	140	
369.79076	212	1+
369.83401	1006	1+
371.73475	152	1+
371.83659	256	
372.83194	134	
372.89718	392	1+
373.71351	146	
373.83104	274	
373.90007	340	1+
374.81398	816	1+
376.69951	120	1+
376.81600	212	
376.88253	278	1+
378.75912	174	
378.77451	196	1+
378.90662	414	1+
379.91005	262	1+
380.71307	606	1+
382.05062	134	
384.85041	376	
384.89269	126	
385.68852	152	1+
385.77478	248	
385.82586	204	
385.85418	216	
386.84032	138	
386.84395	1058	1+
387.72064	180	1+
387.84623	910	1+
388.02595	120	
389.83672	152	
389.95668	126	
390.06080	186	1+
390.78252	160	
390.83973	1052	
390.91021	276	1+
391.15895	144	
391.84052	642	
392.82445	1990	1+
393.04619	162	1+
393.08371	144	
393.95558	132	
394.78848	180	
395.80796	122	
396.73007	264	1+
396.86031	172	
397.02126	142	
397.71925	802	1+
398.72298	730	1+
399.76637	146	
399.79069	178	1+
399.84970	398	1+
402.79984	130	
402.82268	158	
403.86672	224	
405.85634	1160	1+
405.99367	184	1+
407.81052	172	
407.84445	182	
408.84932	1638	1+
409.35871	220	1+
409.71847	202	
410.03599	126	
410.73407	146	
410.83507	3990	1+
411.80310	118	
412.72347	210	
413.07336	450	
414.82838	128	
415.83789	202	
416.88017	176	
417.72923	238	1+
420.13145	192	1+
421.88325	238	
422.87792	128	
423.86744	1534	1+
424.14011	158	
425.73450	292	1+
425.76708	230	
426.85867	1966	1+
427.14329	90	1+
427.73547	552	1+
427.78663	194	1+
428.84629	4080	1+
428.89019	282	1+
429.17183	124	
429.24556	238	1+
430.01041	134	1+
430.14496	206	1+
430.74034	126	
431.86717	1302	1+
433.85311	584	
434.85531	506	1+
437.77475	150	
439.89364	564	1+
440.84529	208	1+
441.87602	452	1+
441.92224	178	
443.21886	226	1+
443.74694	140	
444.73727	298	1+
444.79712	150	1+
444.87096	4462	1+
444.94894	120	
446.87959	978	1+
449.10319	152	1+
449.69863	174	1+
449.87904	786	1+
450.33943	138	
451.87003	266	1+
451.91888	126	
456.86553	124	
457.89969	454	1+
459.89529	178	1+
460.37998	188	1+
462.88274	1822	1+
464.88322	320	1+
467.88711	1856	1+
468.77816	142	1+
469.88711	462	1+
472.86488	144	
485.89884	998	1+
487.27534	166	
490.23719	130	
491.25354	124	
506.41541	208	1+
506.47128	126	
508.91633	314	1+
509.29055	254	
END IONS

###FS:    #m/z: 322.92934 #charge 1+
###MS: 45
###MSMS: 46
BEGIN IONS
TITLE=Cmpd 34, +MS2(322.9293), 28.0-35.0eV, 1.0min #46
RTINSECONDS=58.77
SCANS=45-46
PEPMASS=322.92934	1006114
CHARGE=1+
136.74838	78	
191.99044	80	
194.88691	120	
194.94524	100	
197.01979	170	
198.96192	82	
199.06260	82	
200.01645	100	
200.50139	92	
201.04082	132	
205.94624	196	
209.02795	82	
213.86483	84	
213.89539	100	
218.56279	74	
219.05317	74	
220.87084	72	
223.95665	340	1+
224.90942	76	
226.86191	80	
226.93057	392	1+
227.88014	74	
227.95410	148	
229.89226	80	
230.88925	78	
230.90227	74	
231.37822	80	
231.95575	82	
233.92167	74	
233.98550	76	
235.05178	78	
235.82605	80	
235.99765	102	
236.01276	80	
236.94822	114	
237.06468	80	
237.15822	72	
237.80063	80	
237.88960	202	1+
238.93932	180	
239.07900	466	1+
239.10905	88	
239.78811	164	1+
240.94069	3054	
241.13611	104	
241.93873	12086	1+
242.24666	100	
242.82188	306	1+
242.94094	8426	1+
243.87703	190	1+
244.03504	74	
244.93931	1990	1+
244.98523	100	
245.44081	78	
246.97511	212	
247.96935	84	
248.85375	94	
249.43150	92	
249.85420	88	
249.87395	78	
250.94672	146	
251.11558	76	
251.15060	74	
252.07966	78	
252.91880	96	
253.92530	76	
256.84347	90	
256.90142	134	
256.92211	128	
257.04415	118	
258.83720	118	
259.84121	84	
260.15809	96	
260.43768	98	
260.82930	208	1+
261.04078	214	1+
262.88562	96	
264.79805	116	
264.91869	90	
265.02099	128	
265.05136	74	
265.12584	102	
265.74319	84	
265.99733	72	
266.41611	80	
266.85710	72	
267.15413	100	
267.87474	138	1+
268.95920	302	
270.17941	100	
271.14897	84	
271.84363	172	
271.87213	92	
272.97795	120	
273.48124	108	
273.79484	200	1+
273.87718	76	
275.01447	78	
275.05324	118	
275.07324	72	
276.04368	96	
276.80716	82	
276.85124	88	
277.12833	88	
277.97293	86	
278.84200	126	
278.86013	124	
279.09101	1306	1+
279.21286	82	
279.43460	82	
280.82399	124	
280.84437	74	
280.86057	80	
281.41069	92	
281.92246	98	
282.85737	140	
283.04992	160	1+
283.06814	416	1+
283.25937	110	
283.88823	120	
283.96529	88	
284.15429	202	1+
284.21259	82	
284.29275	486	1+
286.06025	74	
287.10671	152	
287.95931	78	
288.40567	74	
288.79165	80	
290.74577	102	
290.84730	96	
291.85617	80	
292.26552	84	
292.92089	118	
296.80503	92	
296.83883	78	
296.85352	86	
297.82732	84	
298.12217	72	
298.40872	96	
299.69323	92	
299.77713	94	
300.81851	80	
300.91027	76	
301.16577	96	
302.17687	156	
302.24614	158	
303.79304	130	1+
306.28025	78	
306.86512	94	
306.91127	106	
307.31852	86	
307.79710	142	
307.89180	334	1+
308.29192	426	1+
308.79235	192	1+
308.86574	150	
309.21831	94	
309.88335	196	1+
310.30856	296	
310.81771	148	1+
310.96357	84	
311.77607	94	
312.12506	84	
315.10850	76	
317.28774	74	
317.76693	108	
318.85735	94	
319.76858	78	
321.42187	88	
323.08622	78	
323.22326	90	
323.24015	132	
324.86269	100	
324.89139	384	1+
325.82874	84	
325.89266	282	1+
END IONS

###FS:    #m/z: 340.93993 #charge 1+
###MS: 45
###MSMS: 47
BEGIN IONS
TITLE=Cmpd 35, +MS2(340.9399), 28.0-35.0eV, 1.0min #47
RTINSECONDS=59.5425
SCANS=45,47
PEPMASS=340.93993	357784
CHARGE=1+
195.01916	80	
197.88794	86	
201.88268	86	
203.95178	102	
205.94967	132	
206.08780	102	
207.88440	84	
207.97404	156	
208.88770	96	
208.96265	146	
209.55183	98	
209.94633	188	
210.90693	82	
212.88191	286	1+
213.93868	870	
215.88611	624	1+
215.93736	278	1+
217.88008	132	
218.00958	80	
218.41966	86	
221.86996	122	
222.12253	82	
222.95385	106	
223.96152	82	
228.10267	94	
231.88853	274	
231.95009	578	1+
232.89044	138	
233.40374	84	
233.89775	266	
235.06873	94	
236.01269	80	
236.08254	80	
236.11770	132	
238.51315	82	
239.42261	92	
239.93427	202	1+
240.83252	154	
241.12248	320	1+
243.82821	436	1+
243.85452	78	
245.12691	94	
245.89503	88	
246.85701	92	
246.97430	242	
247.64473	84	
247.97799	136	
249.90129	240	1+
249.96186	240	
251.93182	86	
251.97820	82	
252.10402	98	
253.12172	108	
254.96542	166	
255.07287	286	
255.90758	86	
256.18043	254	1+
256.47152	80	
256.82360	160	1+
257.84561	628	1+
259.11712	86	
259.96536	148	
260.15414	88	
260.83398	284	
261.84159	358	
261.85704	182	
261.87501	212	1+
262.14418	86	
265.01890	160	
265.40299	102	
266.53250	104	
266.86674	128	
267.00041	168	
267.13743	138	
267.77288	104	
267.89842	100	
268.13709	158	
269.79384	140	
269.85140	198	
270.81759	84	
271.79729	134	
272.43856	92	
273.85299	122	
274.46072	94	
274.86376	96	
276.42116	96	
276.85664	898	1+
277.79837	86	
277.91865	80	
278.35581	80	
278.84585	1070	1+
279.27444	92	
279.99885	84	
280.09786	140	
280.90214	118	
281.05098	142	
281.84794	252	1+
282.28228	162	1+
283.94942	78	
286.08053	126	
286.47949	88	
287.08691	82	
289.08910	220	1+
291.45593	100	
292.75493	82	
292.88663	98	
293.08481	90	
294.27481	136	
294.86579	106	
296.11564	80	
296.86475	110	
296.98146	88	
297.02053	86	
297.22272	112	
299.05762	110	
299.08307	98	
299.66981	100	
299.79282	80	
299.86526	394	1+
300.10811	144	
300.97847	86	
301.81182	80	
302.08481	82	
302.20022	82	
302.86029	86	
303.18716	82	
303.37740	86	
303.73056	96	
305.15517	86	
305.86824	134	
305.89395	138	
307.16644	86	
308.29978	92	
309.92935	110	
311.86265	80	
312.80682	94	
313.88909	84	
313.94126	106	
314.13932	94	
315.86559	90	
316.17863	80	
318.09749	80	
318.38872	78	
319.27208	80	
321.11802	86	
321.44373	80	
322.16160	80	
322.30421	114	
322.38663	80	
322.42214	90	
322.84555	82	
323.11369	112	
324.89300	236	1+
325.14195	80	
327.79312	88	
328.81822	146	
328.89242	94	
330.81412	138	
330.87100	82	
331.81329	122	
336.10502	80	
338.80399	88	
339.07279	98	
340.88875	94	
341.22006	114	
342.31048	136	
342.33455	86	
342.90749	88	
346.04754	92	
END IONS

###FS:    #m/z: 363.95564 #charge 1+
###MS: 45
###MSMS: 48
BEGIN IONS
TITLE=Cmpd 36, +MS2(363.9556), 28.0-35.0eV, 1.0min #48
RTINSECONDS=60.315
SCANS=45,48
PEPMASS=363.95564	156280
CHARGE=1+
178.03988	104	
186.54596	98	
189.86227	292	1+
191.42102	86	
191.86482	108	
196.88326	160	
205.01919	98	
206.88109	116	
208.88777	136	
209.94525	474	
210.87975	132	
210.93685	130	
212.87851	1008	1+
213.92061	92	
218.90793	86	
221.42585	106	
222.41733	86	
222.95437	246	
223.95760	110	
224.94863	740	1+
225.87903	88	
226.15402	94	
226.89976	94	
226.94636	1910	1+
226.97086	302	
227.20812	106	
227.88771	710	1+
227.93193	230	
228.89250	502	1+
228.94131	2946	1+
230.88810	1778	1+
232.87735	402	1+
233.62128	100	
233.87972	336	1+
233.89734	96	
233.95667	88	
234.01953	90	
236.19028	116	
239.42264	92	
240.93970	768	
240.96280	730	1+
241.94143	464	
242.63095	86	
242.94059	1666	1+
243.07912	112	
243.96235	146	
244.95712	1884	
244.98337	90	
245.94651	3076	1+
246.83455	116	
246.90416	256	1+
246.95187	2160	1+
246.97492	118	
248.80206	270	1+
248.89748	438	
248.95239	122	
250.16818	90	
250.90703	106	
250.94902	226	1+
250.96881	94	
254.08982	146	
254.91078	92	
255.03436	86	
255.92804	92	
257.03508	112	
257.09015	88	
258.84366	104	
258.89975	108	
258.97214	94	
260.54230	104	
260.83022	460	1+
260.96719	276	
261.06985	100	
261.92964	94	
261.97528	138	
263.05109	280	1+
263.43838	92	
264.05363	232	1+
264.78920	208	1+
265.82350	190	
265.97754	180	
266.81189	576	1+
267.78279	110	
267.97479	130	
268.96250	756	1+
269.04200	92	
269.84066	276	1+
269.96796	494	1+
271.62838	112	
271.80669	120	
271.91810	238	
274.04392	106	
274.91493	118	
275.21462	106	
275.41784	100	
275.92750	206	1+
276.81112	120	
277.44713	94	
277.59643	90	
277.75580	88	
278.09828	272	1+
278.79526	128	
278.82360	182	1+
279.79996	90	
279.85625	112	
279.95190	126	
279.99274	140	
280.79304	358	
280.88152	162	1+
281.57819	90	
281.79378	204	
281.98956	92	
282.78574	304	1+
283.06760	148	
283.09425	202	1+
283.79080	222	1+
283.84939	152	
284.05792	92	
284.82861	140	
285.84177	240	
286.81879	148	
286.91700	172	
287.98526	216	
288.22842	96	
288.40854	220	1+
290.02614	90	
290.10975	88	
290.85451	100	
291.10599	86	
292.98299	116	
293.42773	90	
293.85168	332	1+
294.36440	110	
296.80952	634	1+
298.80466	614	
299.80285	612	
299.86670	98	
300.41191	96	
300.79698	1210	1+
301.33322	120	
301.79889	844	1+
301.86062	370	
302.50331	88	
303.12966	102	
303.26428	108	
303.80868	148	
303.85339	256	1+
303.94410	86	
304.79952	110	
305.82881	238	1+
306.43108	138	
306.78680	96	
306.88813	194	1+
307.13067	90	
308.29472	152	
309.83648	100	
310.87771	110	
311.88551	112	
312.86852	128	
314.79474	86	
315.17390	152	
316.81164	370	
316.90688	86	
318.11295	114	
318.87234	232	1+
318.93620	126	
319.81523	96	
321.81632	456	1+
324.81671	188	
324.89076	90	
325.77987	86	
326.86953	406	1+
328.89123	128	
329.18597	116	
329.81736	208	1+
335.08604	94	
336.15434	94	
336.29737	90	
336.94316	138	
337.86189	114	
338.08345	112	
338.85710	150	
339.83145	140	
340.93987	122	
342.12613	154	1+
348.16139	98	
348.28064	98	
349.31757	268	1+
351.80025	138	
354.78208	88	
358.20394	106	
363.70732	86	
364.12102	144	
365.05059	102	
366.10238	94	
369.34105	106	
END IONS

###FS:    #m/z: 322.92941 #charge 1+
###MS: 49
###MSMS: 50
BEGIN IONS
TITLE=Cmpd 37, +MS2(322.9294), 28.0-35.0eV, 1.1min #50
RTINSECONDS=63.9755
SCANS=49-50
PEPMASS=322.92941	1041996
CHARGE=1+
162.40967	90	
186.01649	86	
192.89134	104	
198.88054	80	
201.93487	94	
202.88222	90	
205.95026	166	
205.96796	76	
207.54461	80	
209.89356	88	
210.90177	78	
211.41905	88	
212.89639	72	
213.12233	102	
214.89328	72	
215.88307	130	
215.92590	72	
220.87438	80	
221.06956	74	
221.93970	76	
222.87888	80	
222.97632	76	
223.95964	504	1+
224.94615	92	
225.86264	128	
226.13167	88	
227.10158	110	
227.93195	202	
230.88153	80	
230.90042	104	
231.12419	216	
232.82283	80	
236.80087	182	1+
238.93800	370	
239.08213	308	1+
239.21366	82	
239.56307	76	
239.81836	194	1+
240.53893	74	
240.64006	96	
240.94028	3162	
241.05860	88	
241.12881	74	
241.93880	10004	1+
242.94111	7166	1+
243.08844	140	
244.09618	92	
244.93941	1716	1+
245.07556	72	
246.14935	82	
246.85389	152	
246.97462	308	1+
247.02398	184	1+
247.08441	180	1+
248.65466	84	
248.91141	82	
248.94899	114	
249.42518	92	
249.79419	86	
249.82652	86	
250.80429	76	
251.07208	126	
251.92585	74	
253.00664	96	
253.15511	72	
254.84972	80	
254.90788	114	
255.03616	96	
255.83279	82	
258.08641	72	
258.15198	74	
260.04517	172	
260.19358	84	
260.84213	114	
260.93337	92	
261.08414	108	
262.19596	94	
262.88638	186	1+
262.91035	86	
262.98397	86	
263.97667	90	
264.02432	82	
264.08428	92	
264.38530	100	
265.05841	184	
265.96339	86	
266.77907	80	
266.86185	72	
267.84199	88	
268.85010	82	
268.95439	202	
269.08243	72	
269.85272	74	
270.84982	72	
271.92976	72	
273.84687	72	
274.92891	88	
277.10539	88	
277.83356	82	
278.09445	80	
279.09076	942	1+
280.03210	76	
280.80533	78	
280.82977	90	
281.83942	106	
282.08779	116	
282.27976	178	
282.80257	130	
283.06854	228	
283.84220	106	
283.89078	86	
284.29271	400	
285.47666	92	
287.11836	86	
288.86115	72	
289.02302	98	
289.88428	126	
290.85363	128	
290.88684	116	
291.80268	168	
291.85958	256	1+
292.10195	80	
292.81255	102	
292.91042	72	
292.96728	78	
293.06391	92	
295.84621	142	
297.89105	82	
299.78258	82	
300.87284	134	
301.30661	88	
301.85877	170	
302.86994	152	
302.93732	80	
304.80776	126	
304.88726	166	
305.05449	74	
305.10628	74	
305.27959	112	
305.75616	80	
305.88034	162	
306.27403	124	
306.88843	116	
307.79931	132	
307.88480	372	1+
308.29070	316	
309.08537	82	
309.92051	232	1+
310.31120	92	
311.88808	144	
312.86755	82	
315.89829	82	
317.73622	72	
317.77805	94	
317.88964	78	
320.30897	74	
323.25132	92	
323.83458	74	
324.39371	86	
324.88970	88	
326.80883	86	
327.47099	78	
327.77723	92	
327.86190	80	
328.08470	74	
END IONS

###FS:    #m/z: 340.93986 #charge 1+
###MS: 49
###MSMS: 51
BEGIN IONS
TITLE=Cmpd 38, +MS2(340.9399), 28.0-35.0eV, 1.1min #51
RTINSECONDS=64.7475
SCANS=49,51
PEPMASS=340.93986	371188
CHARGE=1+
183.60587	98	
190.93030	84	
191.85963	90	
210.93797	302	1+
212.87555	126	
212.98945	96	
213.93903	998	
214.88402	98	
214.95444	88	
215.88711	442	1+
215.93681	134	
217.88275	120	
219.87706	100	
221.88272	80	
224.08124	108	
224.97759	116	
225.91210	86	
228.05642	86	
228.42000	98	
228.94925	86	
230.84436	84	
231.95117	230	
232.89464	134	
232.95546	124	
233.89552	416	1+
233.94801	162	
234.13664	82	
234.91632	86	
236.08267	90	
236.88332	124	
237.06090	80	
237.10263	86	
237.90674	82	
238.91985	124	
240.83517	176	
241.12784	134	
241.84376	152	
242.05566	82	
242.94260	234	1+
243.83158	160	
245.53516	84	
246.94573	82	
246.97253	278	
247.48028	112	
247.85592	96	
248.49373	82	
249.95648	160	
250.94567	190	
250.99725	98	
251.57297	114	
252.93036	146	
254.06234	90	
254.92252	106	
254.96581	474	1+
255.07322	322	
256.82377	80	
256.84762	194	
256.89661	124	
256.91172	204	1+
256.95695	96	
257.15466	80	
257.24488	92	
258.04329	88	
258.84433	258	
258.94720	84	
258.96301	102	
259.58206	108	
259.84921	184	
259.87460	102	
259.91453	102	
260.83405	144	
260.85313	94	
261.34570	100	
261.83807	130	
262.83113	82	
262.96403	80	
263.03815	176	1+
263.84242	88	
265.23663	86	
265.84279	200	1+
267.13687	192	1+
268.05627	132	
268.07863	142	
268.40988	94	
269.53796	100	
269.82987	82	
269.94503	86	
270.95270	84	
271.83736	286	1+
273.93421	92	
274.79448	80	
274.86376	148	
275.84779	126	
276.33971	92	
276.85477	340	
277.24275	82	
277.86331	416	1+
278.84659	1148	1+
279.08992	182	1+
280.09423	154	1+
281.05022	176	
281.06887	86	
281.89350	232	
282.41067	102	
283.78660	80	
284.06760	82	
284.42620	84	
284.79057	178	1+
285.04136	80	
286.92491	92	
287.90545	80	
288.14945	170	
288.84204	178	
290.80297	162	
291.53585	92	
292.85370	144	
294.87204	100	
295.09169	102	
295.85904	106	
297.60511	84	
297.84532	250	1+
297.97779	98	
298.60341	100	
299.63567	80	
299.78679	136	
299.86929	124	
300.78220	94	
301.82326	86	
301.86091	166	
302.17401	98	
302.52055	102	
302.86758	138	
303.09729	92	
303.87028	102	
304.87854	84	
304.92271	100	
305.06741	104	
305.17256	82	
305.26684	82	
306.85721	102	
307.88446	326	1+
310.87825	580	1+
310.89633	80	
311.37765	90	
313.84675	92	
314.14204	114	
314.44620	84	
315.87356	94	
316.64714	92	
316.91150	92	
320.80279	116	
321.04112	80	
321.07830	82	
323.02032	120	
327.87354	112	
328.18698	92	
328.89152	88	
330.06676	92	
330.80873	256	1+
330.86912	148	
333.79186	102	
334.19555	80	
334.29455	90	
335.86278	88	
338.05620	84	
338.87313	122	
338.95325	84	
339.85396	212	1+
340.34982	88	
344.72168	88	
END IONS

###FS:    #m/z: 363.95568 #charge 1+
###MS: 49
###MSMS: 52
BEGIN IONS
TITLE=Cmpd 39, +MS2(363.9557), 28.0-35.0eV, 1.1min #52
RTINSECONDS=65.5195
SCANS=49,52
PEPMASS=363.95568	160090
CHARGE=1+
169.36954	98	
182.86630	110	
187.75726	90	
191.85823	204	
209.94481	250	
210.88570	230	
210.94792	126	
211.12620	90	
212.87903	772	
222.95289	518	1+
224.88841	118	
224.94707	468	
224.97188	204	
225.93395	204	
226.94662	2086	1+
227.93061	246	
228.89510	252	
228.94190	2468	1+
229.84923	96	
230.88962	1662	1+
232.88243	86	
234.88483	136	
235.79336	180	1+
235.89400	98	
238.08193	86	
240.93873	616	
240.96052	534	1+
241.13582	84	
241.94368	356	
242.94058	1382	1+
243.08244	146	
244.95640	1750	1+
245.85673	100	
245.94195	344	
246.90575	88	
246.95215	1654	1+
246.98024	152	
247.04523	160	1+
247.80631	138	
248.80855	508	1+
248.89916	384	1+
249.13093	86	
249.84295	88	
250.79518	208	1+
250.89543	140	
250.94921	132	
251.04396	110	
253.90603	476	
254.88109	94	
256.52677	86	
256.84941	84	
256.90832	124	
257.10820	122	
258.44376	102	
258.82809	114	
258.90377	98	
260.96857	380	1+
262.08067	108	
263.97528	136	
264.82317	164	
265.80265	124	
265.81334	628	1+
266.07643	88	
266.24398	86	
266.78821	214	1+
267.97126	212	
268.80025	222	1+
268.83944	228	
268.96359	602	1+
269.22005	92	
269.95006	122	
269.96840	400	1+
271.15077	88	
271.85228	120	
271.91891	106	
271.95832	88	
272.17682	86	
272.84431	248	1+
274.00926	138	
274.04630	108	
274.96139	88	
275.41575	88	
276.85832	128	
276.90308	100	
277.10407	126	
277.85681	106	
277.91774	92	
277.96872	98	
278.83967	122	
279.09982	242	
279.83835	112	
280.38149	114	
280.79186	598	1+
280.83637	88	
280.88719	164	1+
282.78826	462	1+
283.06762	216	
283.96944	96	
284.44870	88	
284.82267	384	
285.84644	162	
286.81719	162	
287.82838	134	
287.88534	100	
288.16380	92	
289.08376	98	
290.67876	112	
290.81470	230	1+
292.05801	128	
292.43347	132	
293.80441	100	
293.87472	124	
295.80355	334	1+
295.93065	116	
296.04556	84	
296.92614	224	1+
298.42117	88	
298.80186	376	
298.99886	148	
299.80664	260	
300.79297	204	
301.79946	300	
301.86232	388	1+
302.80383	482	1+
303.85616	442	
304.12643	86	
305.26040	116	
306.43730	160	
306.88320	92	
314.84976	272	1+
315.82159	90	
316.81215	152	
317.94062	156	
318.78113	84	
318.93570	104	
319.81696	274	1+
319.87594	126	
320.95846	98	
321.12415	110	
321.81866	196	
322.75736	90	
322.91386	88	
322.92937	120	
323.16111	84	
323.30250	138	
324.89203	158	
325.39880	104	
326.06134	106	
326.87377	92	
326.93994	90	
327.08220	92	
327.79777	94	
328.39370	84	
328.93714	86	
329.87966	84	
329.90294	114	
330.31676	96	
332.06197	96	
332.86124	86	
335.13929	92	
336.95162	144	
339.05867	100	
340.09348	92	
340.40857	88	
340.46273	94	
340.93453	194	
341.85088	88	
344.75594	90	
348.32609	198	1+
349.06063	84	
349.18637	88	
352.88852	144	
355.00663	84	
356.91770	146	
357.85783	86	
358.77588	120	
359.95857	86	
361.29288	106	
365.61818	116	
367.32861	152	
368.79265	96	
END IONS

###FS:    #m/z: 322.92939 #charge 1+
###MS: 53
###MSMS: 54
BEGIN IONS
TITLE=Cmpd 40, +MS2(322.9294), 28.0-35.0eV, 1.2min #54
RTINSECONDS=69.1935
SCANS=53-54
PEPMASS=322.92939	1044932
CHARGE=1+
183.54265	78	
192.88882	74	
197.86792	128	
197.88327	172	
199.85338	74	
201.04315	216	
203.98517	86	
205.94945	126	
208.12734	74	
210.89870	134	
214.36827	78	
216.88690	84	
218.49417	82	
219.03084	74	
220.88159	116	
221.14074	82	
221.94516	78	
222.95261	110	
223.95868	76	
224.87803	92	
224.93687	86	
224.96100	124	
224.97378	156	
227.83920	78	
227.86781	102	
227.91945	184	1+
227.93204	76	
227.95051	110	
229.44542	104	
230.90495	128	
231.12422	86	
234.10195	86	
234.82225	92	
234.97648	78	
235.79571	74	
235.96398	78	
236.19586	104	
237.91247	78	
238.79779	118	
238.93700	154	
239.07854	348	1+
239.56666	76	
239.79347	84	
240.94009	2932	
241.94253	1990	
242.90861	94	
242.94117	7920	1+
243.08105	90	
243.80096	76	
244.93857	1566	1+
245.11978	78	
246.97403	178	
247.53470	92	
248.05644	76	
248.44722	90	
250.07942	78	
250.88818	82	
250.95441	74	
251.07056	78	
252.10520	84	
252.17329	76	
252.63355	92	
253.89791	82	
253.91569	76	
253.98023	94	
254.79327	92	
255.86644	76	
255.90549	102	
256.81046	96	
256.89829	78	
256.98344	142	
257.19566	80	
257.79575	80	
258.80098	76	
258.81886	74	
259.34264	106	
259.95416	88	
260.95476	78	
262.33529	86	
263.88688	86	
263.98063	76	
264.04185	104	
265.01499	86	
265.05956	120	
266.05980	194	
266.07747	88	
266.19187	84	
266.84938	142	
266.96184	92	
268.34746	88	
268.61758	82	
268.86482	74	
268.95585	216	
269.00994	76	
269.79318	88	
271.84121	162	1+
272.99404	80	
273.01824	90	
273.93217	96	
275.80698	162	1+
276.10109	80	
276.87186	172	
277.86464	86	
278.09099	154	
278.28209	92	
278.84315	100	
278.85618	86	
279.09189	1202	1+
279.78591	86	
280.83401	86	
281.36317	96	
281.84950	78	
281.86371	94	
283.06856	284	1+
283.43487	80	
283.79339	198	
284.29072	588	1+
286.73954	90	
287.84138	246	1+
287.86743	92	
288.11989	104	
289.79065	272	1+
290.01544	74	
290.89439	96	
291.20465	94	
292.11675	92	
292.86787	228	1+
293.44029	84	
294.67836	86	
294.84813	124	
295.96141	100	
296.40087	88	
299.05557	76	
299.86252	200	1+
299.90570	82	
300.81353	80	
302.99935	80	
305.80163	96	
306.88612	424	1+
307.28111	104	
307.79184	172	
307.89045	306	1+
307.92994	140	
308.29268	312	1+
308.87155	106	
309.98790	76	
310.30284	162	1+
310.35906	74	
310.81461	142	
311.86313	108	
312.33986	82	
313.80639	80	
313.87690	144	
314.58768	84	
315.49009	78	
316.27577	94	
319.81651	102	
320.74733	102	
321.28526	88	
321.32693	102	
323.10783	110	
323.30539	88	
324.00489	78	
325.87843	88	
325.89363	90	
327.11550	84	
327.87553	104	
END IONS

###FS:    #m/z: 340.93996 #charge 1+
###MS: 53
###MSMS: 55
BEGIN IONS
TITLE=Cmpd 41, +MS2(340.9400), 28.0-35.0eV, 1.2min #55
RTINSECONDS=69.966
SCANS=53,55
PEPMASS=340.93996	372710
CHARGE=1+
58.80656	102	
59.94103	90	
209.94042	100	
210.86413	80	
210.89435	80	
210.94091	94	
213.93806	706	1+
215.88657	622	
215.94031	100	
217.88003	110	
218.88138	120	
219.96111	88	
221.89015	92	
222.94553	112	
223.88892	122	
223.95760	122	
224.96263	82	
225.99145	80	
226.37921	110	
228.02094	104	
228.84780	110	
228.94011	92	
230.88758	236	
231.88581	188	
231.94938	838	1+
232.89614	270	1+
233.94671	134	
234.09646	90	
234.83941	92	
235.89358	130	
236.08106	86	
236.41670	116	
236.90660	120	
237.05899	92	
239.14381	120	
239.89697	268	1+
240.12768	100	
240.22893	142	
241.84185	290	
242.13107	158	
242.94217	236	1+
243.51526	94	
243.83095	240	
243.88184	174	1+
243.90998	94	
245.52570	102	
245.84904	86	
245.99544	90	
246.90605	132	
246.97799	100	
247.04584	92	
248.92254	124	
249.90140	306	1+
249.96065	118	
251.90435	82	
254.96334	528	1+
255.07473	496	1+
255.56981	94	
256.26153	128	
256.82164	86	
256.84997	154	
256.97128	96	
257.83873	86	
257.85585	88	
257.87177	84	
258.84367	224	
259.85766	240	
259.95380	92	
260.83554	796	1+
260.93309	172	
261.91874	126	
262.96311	182	
264.86715	188	1+
265.02281	118	
266.01362	168	
266.84446	84	
266.99867	146	
267.82392	130	
267.90540	92	
267.92557	112	
268.84290	120	
269.12084	86	
270.37902	84	
270.82947	300	1+
272.84732	106	
272.93142	142	
273.84661	130	
274.85856	118	
274.88220	118	
275.09835	88	
275.45646	80	
275.78464	82	
276.85404	510	
277.34055	98	
277.86585	272	
277.96659	130	
278.20831	88	
278.84479	596	
279.42418	84	
279.85296	590	
279.95940	130	
281.04425	152	
282.02481	110	
283.05050	80	
284.03328	102	
287.92401	80	
288.50551	84	
288.82560	122	
289.86842	92	
290.85722	84	
291.81038	92	
291.86068	84	
293.06684	124	
293.85793	346	1+
296.00487	226	1+
296.93600	94	
297.85910	80	
297.87866	94	
298.30869	152	1+
299.05341	114	
299.87235	174	
300.87082	114	
301.05170	130	
301.86096	92	
302.05721	80	
302.84065	104	
302.85864	202	1+
302.88606	84	
305.02223	80	
307.80712	122	
307.93923	100	
308.86730	190	
309.31100	90	
310.10001	96	
310.39868	90	
311.82142	90	
311.88417	172	
313.85206	114	
314.86499	150	
315.15855	102	
315.85466	104	
318.87327	84	
319.41580	196	
320.81803	178	1+
321.04543	84	
321.41969	88	
321.52947	92	
324.29249	100	
325.21525	116	
326.06114	78	
327.88621	82	
329.09277	80	
329.20627	86	
329.87181	110	
331.51380	92	
331.81376	80	
331.87851	114	
332.10905	82	
334.95449	92	
337.00298	88	
337.09087	146	
337.95700	104	
341.09992	96	
341.17801	82	
342.31483	108	
343.91561	84	
344.90060	124	
END IONS

###FS:    #m/z: 363.95567 #charge 1+
###MS: 53
###MSMS: 56
BEGIN IONS
TITLE=Cmpd 42, +MS2(363.9557), 28.0-35.0eV, 1.2min #56
RTINSECONDS=70.7385
SCANS=53,56
PEPMASS=363.95567	158662
CHARGE=1+
55.70624	84	
169.32627	96	
189.86207	336	
191.85623	228	
192.88977	106	
200.86318	104	
202.87629	94	
206.88909	130	
207.94655	280	1+
209.94330	588	
210.88261	264	
212.87743	1102	1+
213.12926	92	
214.89535	98	
218.88981	104	
219.01512	96	
222.95164	414	1+
224.94822	644	1+
224.97694	138	
226.06025	86	
226.88441	126	
226.89880	86	
226.94652	2548	1+
226.97487	154	
228.05459	94	
228.89687	630	1+
228.94170	3148	1+
230.88921	1616	1+
232.88392	378	
232.96664	102	
233.09227	92	
238.14167	90	
240.94073	790	
240.96425	144	
241.13129	184	
241.93983	1630	1+
241.96093	142	
242.95971	522	1+
242.99841	100	
243.83063	124	
244.95695	1724	1+
245.94072	674	
246.90116	150	
246.95259	1870	1+
247.89622	532	1+
248.03204	162	
248.46081	94	
248.80168	498	1+
248.89870	460	1+
249.04790	86	
249.80307	310	1+
249.83775	88	
250.56729	84	
250.89945	354	1+
250.94480	278	1+
251.02814	106	
251.79893	108	
251.83196	188	1+
252.79420	92	
253.04370	84	
254.83046	138	
256.83636	104	
258.44149	84	
258.84871	118	
258.92248	100	
260.83889	96	
260.96773	342	1+
261.13341	88	
262.90213	100	
263.05389	90	
263.83903	82	
264.81527	88	
264.97390	94	
265.08969	158	
265.97527	102	
266.81284	250	
266.95856	82	
267.78634	98	
267.81442	156	
267.97238	296	
268.80039	254	
268.96086	652	1+
269.81282	114	
270.08349	224	1+
271.91236	140	
272.80962	86	
272.84718	92	
274.79936	86	
274.87123	226	1+
275.93762	86	
276.85312	302	1+
276.91454	186	1+
278.07723	98	
278.79936	124	
278.81900	128	
278.84316	188	
279.80403	88	
279.84110	208	
280.79212	472	1+
280.85635	142	
282.79079	206	
282.86268	152	
282.88360	118	
283.06595	158	
283.78576	102	
283.80510	110	
283.85021	114	
284.06878	138	
284.78881	212	1+
284.85502	238	1+
285.81283	82	
286.91642	102	
289.09623	100	
289.83767	90	
290.78955	242	1+
291.90476	82	
292.85893	164	
294.85338	118	
295.86272	124	
295.99219	120	
296.80545	170	
296.82494	84	
297.81448	136	
297.92744	174	1+
298.33640	94	
298.79932	1466	1+
299.91451	82	
300.36303	146	
301.01467	94	
301.80161	284	
301.86428	270	
302.79894	364	1+
303.85630	636	
304.13525	84	
306.08789	90	
306.83696	84	
306.88650	192	1+
308.30377	82	
309.86858	118	
309.95284	88	
310.12390	84	
310.35526	86	
310.86564	110	
311.88775	98	
312.08375	114	
312.95215	100	
314.82213	128	
316.80801	126	
318.07931	158	
319.09672	104	
319.27466	94	
319.81089	236	1+
321.86367	178	
322.81866	222	1+
322.92971	186	
324.77543	84	
325.19945	88	
326.87291	386	
328.15118	86	
328.88346	82	
329.29101	102	
329.87847	84	
331.16549	102	
331.88010	132	
333.94415	88	
334.88049	112	
336.94557	366	
338.89438	184	
340.83424	108	
340.93803	230	1+
342.87508	88	
343.27309	152	
344.20365	120	
347.50429	82	
348.90651	82	
351.02903	88	
352.88558	96	
353.78807	114	
354.49681	90	
354.87448	84	
357.78923	126	
358.83755	106	
359.20179	116	
359.86010	232	1+
362.26860	100	
363.86641	90	
364.32362	284	1+
365.28728	82	
END IONS

###FS:    #m/z: 336.94495 #charge 1+
###MS: 57
###MSMS: 58
BEGIN IONS
TITLE=Cmpd 43, +MS2(336.9450), 28.0-35.0eV, 1.3min #58
RTINSECONDS=74.4345
SCANS=57-58
PEPMASS=336.94495	65522
CHARGE=1+
68.09056	88	
71.61350	100	
99.32259	82	
196.94072	82	
200.95353	78	
205.94842	270	
206.97285	146	
209.88574	124	
210.88368	114	
210.95328	76	
211.94387	2312	1+
212.87919	656	1+
213.93969	1000	1+
214.87707	80	
214.89411	166	
215.88473	550	1+
215.93415	220	1+
217.37177	104	
217.88048	136	
218.95915	134	
219.37896	86	
222.94679	94	
222.95760	282	1+
222.97583	130	
223.41465	80	
223.88842	84	
223.92788	80	
224.48061	80	
224.89635	76	
224.95010	82	
224.97473	158	
226.89409	328	
228.85999	84	
229.95425	1580	1+
230.88917	1030	1+
231.94891	1086	1+
232.85799	80	
233.82551	228	1+
233.89757	180	
234.03621	78	
234.15142	116	
234.90409	122	
236.04477	96	
236.90599	82	
237.44106	90	
238.87198	218	1+
239.14565	184	
239.78509	212	1+
239.95471	112	
240.90705	116	
240.95956	120	
241.83960	190	
242.19300	92	
242.88525	94	
243.86415	86	
243.95218	86	
244.08653	108	
247.41015	94	
247.84005	94	
247.96391	398	
248.01185	92	
248.89921	214	
248.99530	184	1+
249.82897	142	
249.89906	102	
249.96062	434	1+
250.94418	104	
250.97818	124	
251.78329	84	
251.89832	76	
252.82956	114	
252.84873	80	
252.94803	76	
252.97085	588	1+
253.84173	84	
253.90314	302	1+
254.07997	102	
254.87662	90	
254.96475	468	
255.07445	390	1+
255.89584	90	
256.84795	122	
256.90216	96	
257.79659	136	
257.81845	90	
257.96554	224	1+
258.84636	402	1+
260.39405	82	
261.05410	76	
261.83753	78	
263.82760	146	
263.97075	78	
264.93890	80	
265.01512	80	
266.05031	130	
266.20991	80	
266.41192	86	
267.83649	860	1+
269.04619	82	
269.07700	80	
269.81551	226	1+
270.11675	86	
270.84371	154	
270.88807	94	
270.98471	162	
271.09836	88	
271.91354	164	
271.95626	108	
274.01372	94	
274.38368	90	
274.59706	92	
274.85830	302	1+
274.90431	116	
275.19556	78	
275.45237	102	
276.85572	862	1+
276.87960	132	
277.06909	78	
277.83253	516	1+
278.03637	84	
278.42342	76	
278.83666	340	1+
278.99564	80	
280.08954	94	
281.04892	120	
281.91957	80	
283.02795	78	
283.59627	94	
283.85460	90	
284.03277	82	
285.80495	110	
285.84769	1226	1+
285.86629	104	
286.85023	764	1+
287.13150	128	
288.87445	134	
289.73527	92	
290.50104	80	
290.96154	102	
291.87228	136	
293.10783	304	
293.86456	466	1+
293.99589	256	
294.11613	176	
294.82713	246	1+
295.98186	96	
296.05637	114	
297.00366	122	
297.79910	174	1+
299.14479	76	
299.83537	86	
299.88489	108	
302.49466	88	
303.03172	106	
304.16212	92	
305.39785	92	
306.11267	88	
308.87971	106	
309.86823	312	
309.91834	78	
310.84877	134	
310.87804	138	
311.85775	104	
311.88094	114	
311.95161	78	
314.87870	128	
319.09905	78	
323.77944	84	
323.88104	76	
324.58615	92	
325.91352	184	
327.87763	86	
328.88557	114	
329.81245	94	
329.87050	82	
330.86734	94	
331.07773	184	1+
333.90394	82	
335.87837	122	
336.88064	214	1+
338.07674	76	
341.89510	114	
END IONS

###FS:    #m/z: 359.96118 #charge 1+
###MS: 57
###MSMS: 59
BEGIN IONS
TITLE=Cmpd 44, +MS2(359.9612), 28.0-35.0eV, 1.3min #59
RTINSECONDS=75.207
SCANS=57,59
PEPMASS=359.96118	49032
CHARGE=1+
77.33468	80	
162.88721	86	
184.86433	86	
197.07509	100	
200.87020	88	
205.94848	98	
206.11780	92	
208.88763	92	
209.94601	176	
210.98185	80	
218.91358	82	
221.89022	190	
222.95321	844	1+
224.88152	156	1+
224.94783	1118	1+
224.98163	120	
225.03817	84	
225.97125	362	1+
226.38498	88	
226.94702	1490	1+
227.92903	188	
228.58689	106	
228.82956	98	
228.94137	1816	1+
229.06806	96	
230.88901	94	
233.84756	132	
233.96342	110	
235.93406	122	
236.84413	108	
238.89328	222	1+
238.94011	112	
240.09002	96	
240.83299	78	
240.93917	542	1+
240.96166	490	1+
241.78836	84	
241.86652	78	
242.14041	92	
242.85980	134	
242.94358	150	
242.96017	226	
243.01367	84	
243.83281	112	
243.86753	128	
244.87582	86	
244.95732	1322	1+
245.11401	84	
245.87583	78	
245.94105	208	
246.95345	808	
246.97306	302	1+
248.11678	90	
248.51527	80	
248.81208	84	
248.87198	160	
249.03989	88	
250.04270	90	
250.78953	100	
250.87850	110	
250.94792	442	1+
251.84045	142	
252.56152	84	
255.94209	170	
256.04892	88	
256.44015	106	
256.68602	86	
257.10527	150	
258.49346	100	
258.85087	82	
258.97218	128	
259.88668	86	
259.96588	448	1+
260.03928	78	
260.83407	262	1+
260.87573	90	
262.95343	124	
263.88280	80	
264.82174	122	
266.81297	116	
267.97483	98	
268.80748	116	
268.95486	322	
269.11688	82	
269.69732	104	
269.96881	368	1+
270.85570	78	
270.88825	132	
271.84427	524	1+
272.17703	84	
272.84710	392	1+
273.35947	94	
274.15768	86	
274.41186	86	
274.78863	82	
275.96643	110	
276.80788	146	
276.84713	104	
278.04658	82	
278.84372	180	
279.10676	130	
279.16960	86	
279.24555	94	
280.79106	726	1+
280.83343	124	
281.88869	86	
282.85039	98	
282.86633	78	
283.86902	134	
284.82488	142	
284.91719	96	
285.35030	86	
286.51326	80	
287.92123	88	
289.08083	86	
289.81138	114	
291.78724	84	
292.19424	82	
292.44205	84	
292.85785	366	1+
293.11156	128	
294.39644	110	
294.87466	100	
295.20566	82	
295.43757	86	
296.80943	84	
296.86284	164	1+
297.90784	96	
298.80273	574	1+
298.83363	104	
299.05960	92	
300.85257	114	
301.85691	80	
302.25993	84	
307.83805	86	
309.80085	110	
310.44630	78	
311.15404	86	
313.84939	80	
314.01965	78	
315.17613	80	
315.79994	88	
315.89604	86	
316.06416	78	
316.81295	350	1+
317.40792	78	
318.92291	130	
320.68229	82	
320.74875	138	
321.42178	94	
321.81927	200	1+
322.93315	116	
323.02152	94	
324.97780	90	
325.05567	86	
327.02867	80	
328.88121	100	
329.87498	106	
330.44405	110	
330.87257	92	
332.93296	78	
334.20222	82	
334.59787	80	
336.94502	314	1+
340.87760	96	
341.09146	86	
343.20586	86	
343.28442	102	
343.46220	90	
351.04962	92	
358.16453	96	
358.20417	80	
358.44822	100	
361.07320	78	
END IONS

###FS:    #m/z: 507.84353 #charge 1+
###MS: 57
###MSMS: 60
BEGIN IONS
TITLE=Cmpd 45, +MS2(507.8435), 28.2-35.2eV, 1.3min #60
RTINSECONDS=75.979
SCANS=57,60
PEPMASS=507.84353	48256
CHARGE=1+
62.45103	138	
193.86250	150	
208.80959	156	
214.88681	144	
227.95133	176	
232.89824	458	
234.89151	228	
236.88604	206	
250.96867	198	1+
252.08270	120	
252.90634	136	
255.10105	194	1+
258.87181	154	
258.90776	220	1+
259.10759	128	
260.85163	162	
267.90843	118	
268.96769	140	
269.80099	294	1+
270.80275	250	1+
273.10307	124	
273.85214	136	
275.84766	206	
277.86142	186	1+
278.83249	228	1+
279.10255	120	
280.82537	140	
282.10088	112	
282.79123	124	
282.84362	138	
285.85905	172	
287.85244	1438	1+
288.82655	142	
289.03372	172	
289.84650	180	
289.87923	646	1+
290.13181	302	1+
290.86480	246	
290.89824	192	
291.86366	262	
293.87163	956	1+
294.85674	260	
295.85913	116	
296.84525	150	
297.85059	528	1+
298.80560	150	
298.83535	306	1+
298.85420	358	1+
299.88439	136	
300.81915	142	
300.85876	170	
302.82110	140	
303.86450	928	1+
304.87776	126	
305.86242	2280	1+
307.12860	136	
307.84119	330	1+
307.85975	146	
307.89077	576	
307.97780	114	
308.14070	1406	1+
308.87188	1858	1+
311.84746	142	
311.88427	498	
312.81332	128	
312.84235	130	
312.88038	546	1+
313.11476	118	
314.86431	1526	1+
314.89068	212	
315.81122	130	1+
316.86139	418	1+
317.75263	156	
318.87978	370	1+
318.96513	136	
319.83308	166	1+
319.85999	138	
320.98505	170	1+
321.87383	160	
322.88738	176	
323.13852	156	
323.86895	658	1+
324.89825	168	
325.33037	160	
325.89882	364	
326.88355	3470	1+
327.87440	512	1+
328.08628	164	1+
329.81803	222	1+
330.87988	290	
331.79143	200	
332.87345	720	
333.19002	116	
333.77004	126	
334.81737	154	
334.86902	124	
335.05317	260	1+
335.77566	150	
335.88418	222	1+
336.86724	124	
336.93925	552	1+
337.88287	540	1+
338.87072	118	
339.10912	144	
340.86840	330	1+
340.90518	130	
342.75872	120	
342.88244	130	
343.88019	120	
344.76095	120	
345.77920	200	
346.77763	140	
346.88889	142	
347.74886	178	
348.89035	760	1+
348.92960	126	
349.18193	134	
349.75656	436	1+
349.77973	150	
350.82015	302	1+
350.84786	320	1+
350.88395	856	1+
351.18210	114	
351.79972	162	1+
353.85024	256	
353.89204	120	
354.87035	124	
355.88743	480	1+
358.20198	124	
358.78674	148	
358.87482	222	
359.76928	168	1+
360.85022	116	
361.88520	228	1+
362.98302	148	
363.80615	250	1+
364.72766	254	1+
365.01690	208	1+
366.83794	184	
367.70765	252	1+
367.76371	464	1+
367.81735	316	
367.87937	160	
368.83238	1358	1+
368.89482	672	1+
369.23357	122	
369.70581	218	1+
369.83974	1136	1+
370.80428	242	
370.89673	156	
371.77479	208	1+
372.04747	168	1+
372.08830	128	
372.77872	174	1+
373.71689	118	
373.74217	238	1+
373.82852	186	
373.91266	114	
374.81337	644	1+
374.84377	114	
374.90624	240	1+
376.88369	220	
377.88132	202	
378.74744	114	
380.71331	418	1+
381.84066	494	1+
384.85274	752	1+
385.77478	212	
385.82833	170	
386.77900	138	
387.77139	356	1+
387.84905	874	1+
387.88681	122	
390.83889	1648	1+
391.94115	130	
392.82618	2232	1+
392.86089	244	1+
394.77699	256	
396.40487	156	
396.76432	190	1+
396.89388	210	1+
397.86306	210	1+
398.72954	282	1+
398.98980	228	1+
399.84631	1028	1+
399.90213	238	1+
403.06661	142	
403.72592	128	
403.79086	234	1+
403.83569	122	
403.87422	250	
404.85537	128	
404.87298	160	
405.75546	180	
405.85595	436	
406.82968	116	
406.87654	134	
406.90400	164	
407.73634	278	1+
407.86541	594	
408.85235	1594	1+
409.74087	264	1+
410.72239	170	
410.83539	2988	1+
411.07947	208	1+
411.87671	172	
412.84353	554	1+
413.07222	344	1+
414.68275	124	
415.74714	124	
415.87672	298	1+
416.73593	312	1+
416.81053	152	
417.85618	484	1+
421.73096	138	
421.79830	116	
421.88013	226	
421.96654	150	
422.87009	1234	1+
423.75268	124	
423.77196	234	1+
423.87033	888	1+
425.75593	196	
425.77729	126	
425.85771	2214	1+
426.77781	138	
426.81203	254	1+
426.85937	1878	1+
427.08554	326	1+
427.73571	890	1+
428.09154	222	1+
428.84681	4110	1+
429.69064	128	
429.77658	214	1+
430.20658	172	
430.85868	1942	1+
431.86623	1442	1+
433.84955	772	1+
434.11835	134	1+
434.70687	266	1+
437.07265	206	1+
438.88867	206	1+
441.88155	156	
442.88203	284	
444.10860	196	1+
444.87126	3854	1+
445.68460	122	
445.74016	150	
447.71382	492	1+
448.74895	144	1+
449.80388	118	
449.87462	718	1+
450.70273	134	
451.75079	118	
451.86364	402	1+
457.90440	564	1+
462.88179	1412	1+
465.89196	316	1+
467.70340	316	1+
467.78226	220	1+
467.88750	2020	1+
474.87343	200	
485.89696	808	1+
487.89421	124	
492.80851	114	
504.23943	212	1+
507.83095	166	1+
508.90837	158	
509.29117	278	
510.25393	188	1+
END IONS

###FS:    #m/z: 507.84401 #charge 1+
###MS: 61
###MSMS: 62
BEGIN IONS
TITLE=Cmpd 46, +MS2(507.8440), 28.2-35.2eV, 1.3min #62
RTINSECONDS=79.6685
SCANS=61-62
PEPMASS=507.84401	69928
CHARGE=1+
193.86202	214	
196.01875	408	1+
210.03072	204	
213.08532	338	1+
214.88574	158	
224.97915	222	
231.10972	396	
232.89567	816	1+
236.88542	274	
240.07871	124	
240.13111	248	1+
252.08222	190	1+
258.87834	226	
260.88702	144	
266.09418	264	
266.16752	182	
267.84087	120	
271.87225	120	
275.85008	132	
276.83926	258	1+
276.95664	254	1+
278.83482	252	
279.83585	232	
280.82534	182	
280.89052	230	1+
281.82393	212	1+
282.78105	130	
282.99049	122	
283.80190	130	
285.85617	472	1+
285.91927	332	1+
287.85125	1572	1+
288.02601	126	
288.89819	138	
289.03249	192	
289.84658	266	
289.87581	1110	1+
289.94538	130	
290.86059	242	
291.94758	126	
293.86997	1058	1+
294.12493	324	1+
296.81857	214	
296.85402	294	
297.85657	152	
300.84522	422	1+
301.84921	360	1+
301.86912	132	
302.66545	126	
303.86740	1324	1+
305.86207	2564	1+
307.81023	124	
307.86402	134	
307.89046	594	
308.13928	494	
308.87159	1916	1+
309.15110	1040	1+
309.88541	552	1+
309.91728	178	
310.15748	694	1+
310.96371	180	
311.06256	160	1+
311.88251	1270	1+
312.81777	170	1+
312.86565	196	
313.79770	186	1+
313.91286	252	1+
314.86657	654	
314.91717	170	1+
315.86477	374	
316.86470	478	
317.78026	270	1+
317.82064	120	
318.09553	198	1+
318.81640	334	1+
318.85919	148	
319.08981	252	1+
319.85765	144	
322.85337	174	
323.87034	1024	1+
324.01418	204	1+
324.81839	202	1+
324.96597	128	
325.81476	292	1+
325.90077	316	
326.81635	226	1+
326.88179	4284	1+
329.16429	236	1+
329.87540	546	1+
330.79031	394	1+
330.82692	148	
330.87922	466	1+
331.79321	270	1+
331.83087	124	
332.87233	1034	1+
333.82393	342	1+
333.83903	126	
333.98396	266	1+
334.86737	164	
335.01531	152	
335.88739	192	
336.79325	158	
337.88116	610	1+
339.84861	364	1+
340.80601	214	1+
340.85250	318	1+
340.90350	164	
343.77401	176	1+
343.86890	260	1+
344.89395	130	
346.77767	366	1+
346.82963	274	1+
347.76397	142	
347.90151	122	
347.95368	208	1+
348.92038	136	
349.76020	422	1+
349.80622	140	
349.83353	340	1+
349.88938	206	
350.88576	770	1+
351.79053	180	1+
353.18010	142	
353.85199	194	1+
353.89311	226	
354.00542	126	
355.89200	542	1+
357.78408	182	
358.00195	152	
359.75272	242	1+
359.85031	212	1+
360.75214	148	1+
362.86649	148	
362.88474	132	
363.78458	150	
364.80447	284	1+
365.76284	190	
365.77944	268	1+
366.70445	328	1+
366.73674	158	
366.84596	142	
366.90893	200	1+
366.97351	120	
367.76977	376	1+
367.81802	184	
367.84445	126	
368.81681	196	
368.89372	838	1+
369.80752	128	
369.83658	1186	1+
370.80181	448	1+
371.18912	132	
371.72593	168	
371.88160	206	1+
372.78232	228	
372.81087	176	
373.78000	152	
373.85416	262	1+
374.81482	858	1+
375.77491	142	
376.81897	118	
376.88734	180	
377.75406	126	
379.10374	162	1+
379.76283	122	
380.72331	324	1+
380.84554	284	1+
381.76525	194	
382.71054	362	1+
383.71371	308	1+
383.78888	170	
383.89285	248	1+
384.84581	356	
385.79262	124	
385.82679	196	
385.84972	300	
386.83596	300	
387.84720	1004	1+
389.19992	270	1+
389.84190	132	
390.05793	126	
390.83972	1668	1+
391.71946	180	
392.15212	210	1+
392.73069	172	
392.82877	1690	1+
392.86707	120	
392.91135	202	
393.78840	120	
393.86156	240	1+
394.81389	192	
398.72739	296	
399.72858	192	
399.74544	178	
399.84841	620	1+
400.73084	126	
401.78423	206	1+
402.72126	258	1+
402.88626	126	
403.20016	176	1+
403.81586	404	1+
403.87057	818	1+
405.86077	424	
406.76199	152	
406.78933	134	
406.86270	236	
407.73333	124	
407.86315	662	
408.68870	180	1+
408.85097	1732	1+
409.73010	634	1+
410.83812	2518	1+
411.87706	294	1+
412.72315	158	
412.84484	782	1+
412.88231	244	1+
413.07471	314	
413.79055	152	1+
415.85522	194	
416.73493	126	
416.87649	238	
417.85759	186	
418.73258	250	1+
418.78518	208	1+
418.85201	152	
419.87015	118	
420.88781	138	
421.88066	562	
422.87873	406	
422.90123	128	
423.79665	168	
423.82570	342	1+
423.86619	1078	1+
425.75469	488	1+
426.08035	164	
426.85830	1180	1+
427.74344	438	1+
428.07077	170	1+
428.09033	164	
428.77176	130	
428.84537	3328	1+
429.70058	170	
429.74510	130	
430.73779	124	
431.68775	126	
431.78997	150	1+
431.86931	1384	1+
432.81358	150	
433.71553	150	1+
433.85387	1002	1+
433.92420	126	
438.73931	162	1+
439.89062	608	1+
441.87131	260	1+
444.87169	3474	1+
445.14897	174	
446.75349	344	1+
446.87768	826	1+
446.90105	208	
447.70990	508	1+
448.78247	284	1+
449.68566	124	
449.78879	178	1+
449.87826	1012	1+
450.70244	132	
450.75805	234	1+
451.86841	146	
456.84506	118	
457.90166	452	1+
462.88290	1164	1+
464.09044	150	
464.72002	302	1+
464.88750	288	
465.72272	252	1+
467.70271	400	1+
467.88744	2400	1+
468.70915	272	1+
469.83598	150	1+
485.89833	676	
486.90109	348	
487.90242	196	
489.19816	128	
505.29486	178	1+
508.91325	244	1+
509.29183	124	
511.80694	314	1+
512.28387	140	
END IONS

###FS:    #m/z: 336.94490 #charge 1+
###MS: 61
###MSMS: 63
BEGIN IONS
TITLE=Cmpd 47, +MS2(336.9449), 28.0-35.0eV, 1.4min #63
RTINSECONDS=80.441
SCANS=61,63
PEPMASS=336.94490	66294
CHARGE=1+
193.92121	74	
201.94016	78	
202.86406	76	
205.94705	92	
209.90405	78	
210.89432	114	
211.14933	78	
211.90330	74	
211.94306	3492	1+
212.87833	1102	1+
213.94036	1322	1+
215.88683	280	1+
217.42810	82	
217.88380	196	
218.83526	82	
221.00573	74	
221.89119	110	
222.88804	92	
223.11588	80	
223.95648	74	
224.97537	106	
225.86454	98	
226.92287	78	
228.84964	98	
228.89198	300	
229.95469	2030	1+
230.88977	1074	1+
231.52394	100	
231.95055	974	1+
232.90854	94	
233.90048	248	1+
233.95051	356	1+
234.86961	88	
235.12224	78	
235.94798	118	
238.90585	78	
239.18315	74	
240.03645	74	
241.01348	82	
241.12819	146	
241.85163	146	
241.90835	78	
241.94643	78	
244.11145	88	
244.94884	84	
245.94128	84	
246.44021	86	
246.89130	80	
246.97654	96	
247.24470	80	
247.45952	74	
247.96513	992	1+
248.80756	90	
248.89891	574	1+
248.98467	238	
249.82896	78	
249.96383	470	1+
250.05249	78	
250.09161	80	
250.83865	236	
251.06811	94	
252.09736	84	
252.43859	92	
252.90913	118	
252.97066	1682	1+
253.09378	280	1+
253.54414	78	
253.56967	82	
253.90808	444	1+
254.96545	1220	1+
255.07653	236	
255.97890	104	
256.26520	78	
256.89365	122	
256.91270	134	
256.96095	104	
257.10328	78	
257.42037	82	
257.91315	98	
257.97012	78	
258.41431	100	
258.44587	98	
258.84805	382	1+
258.88046	82	
259.83015	278	1+
259.95786	142	
260.00366	74	
260.85839	82	
262.82200	80	
263.98046	76	
264.98681	74	
265.01804	174	1+
265.05361	102	
265.95724	72	
266.05967	80	
266.40609	92	
266.85794	236	1+
267.83961	314	1+
269.79774	142	
269.84945	382	1+
270.84227	138	
271.38369	76	
271.83784	330	1+
272.84365	244	1+
272.91468	100	
272.95459	114	
272.97844	96	
273.86712	80	
273.97895	76	
274.84545	90	
275.84386	108	
275.86236	96	
276.85719	458	1+
276.99733	80	
277.84205	154	
278.83518	136	
279.09297	134	
279.83370	214	
281.05081	106	
282.78493	78	
285.00387	78	
285.84729	106	
286.01043	82	
286.24927	94	
286.81028	82	
286.85319	360	
287.85002	242	
287.90510	86	
288.51195	78	
290.85441	176	1+
290.91975	102	
291.88537	164	
292.25726	74	
292.95672	98	
293.10609	248	
293.78516	80	
293.86547	92	
293.99689	146	
294.11178	128	
294.86356	288	1+
296.81101	216	1+
296.86878	292	1+
298.07979	88	
299.06139	240	
299.08307	82	
299.98849	80	
302.75980	92	
303.80345	72	
304.02869	162	
304.15653	78	
305.14896	76	
305.85198	108	
305.89495	156	
306.09333	118	
307.79742	154	
309.04336	76	
309.87021	636	1+
309.89886	154	
310.87398	456	1+
311.84312	82	
312.34194	80	
312.80682	88	
312.83501	74	
313.83485	108	
314.61640	82	
314.99527	82	
317.02962	82	
317.33585	74	
317.94870	76	
319.86483	208	1+
320.00769	76	
323.99375	72	
324.78533	74	
326.29394	92	
326.91785	72	
329.36243	72	
331.89124	80	
331.98798	78	
332.14052	86	
333.87683	154	1+
337.41773	82	
337.86682	82	
339.22687	76	
END IONS

###FS:    #m/z: 359.96075 #charge 1+
###MS: 61
###MSMS: 64
BEGIN IONS
TITLE=Cmpd 48, +MS2(359.9608), 28.0-35.0eV, 1.4min #64
RTINSECONDS=81.221
SCANS=61,64
PEPMASS=359.96075	50768
CHARGE=1+
184.93139	136	
196.06625	98	
200.88400	80	
208.06494	80	
209.94448	226	
211.80835	80	
213.89910	80	
218.91162	82	
219.46224	108	
221.94285	108	
222.95254	446	1+
222.98904	80	
223.37802	86	
223.89255	106	
224.44543	92	
224.94915	1094	1+
225.58399	86	
225.96735	136	
226.88415	126	
226.89804	86	
226.94601	2616	1+
226.97304	230	
227.92909	410	
228.94165	2684	1+
230.90062	78	
232.57134	100	
234.41394	86	
234.86793	92	
235.84976	194	
235.90152	80	
238.83870	106	
238.93856	104	
239.15656	88	
239.90241	140	
240.52188	80	
240.93760	676	1+
240.96263	364	1+
241.09538	82	
242.90834	80	
242.96090	358	
243.89643	116	
243.93498	80	
244.95675	1550	1+
245.94132	570	
246.95227	1844	1+
246.98222	122	
248.80036	202	
250.10244	216	1+
250.83927	82	
250.94758	188	
252.57130	82	
253.42082	90	
253.85464	106	
254.84381	84	
255.89582	88	
255.91937	88	
257.06862	86	
257.09910	82	
257.17995	86	
258.84230	160	
259.41601	86	
259.84332	144	
260.83347	262	1+
260.86947	108	
260.96867	252	
262.82244	94	
262.95838	110	
263.86530	122	
263.92090	80	
263.97855	88	
264.81895	194	
264.90012	112	
264.98305	90	
265.81364	462	1+
265.92719	86	
265.98123	82	
266.81677	390	1+
267.14016	78	
267.80912	80	
267.97093	322	1+
268.80575	104	
268.95656	156	
269.85699	248	1+
269.96649	138	
270.88208	78	
271.84426	86	
271.87964	98	
272.98132	88	
273.83250	84	
274.79144	136	
274.92890	86	
275.50325	84	
275.88739	146	
276.80692	206	
276.84244	96	
276.99109	78	
277.10555	80	
277.80428	116	
278.84393	228	
278.87706	102	
279.56600	96	
279.80124	134	
279.85017	90	
279.89834	82	
280.79141	722	1+
280.83367	264	1+
280.85471	88	
284.12575	82	
284.82829	90	
285.90867	92	
288.84829	152	1+
289.15667	88	
289.85396	176	1+
290.80072	96	
290.82323	90	
291.90409	218	1+
292.92331	84	
292.94189	84	
293.11848	98	
293.85416	130	
294.92715	112	
295.84810	86	
296.81995	86	
297.80653	156	
298.80502	694	1+
298.84685	174	
299.08350	82	
299.35077	120	
299.96822	124	
300.80180	274	
301.81603	154	
301.85965	144	
302.24703	92	
302.90916	92	
304.08145	104	
306.08812	78	
306.43081	84	
307.13418	80	
309.83776	136	
310.25816	82	
310.87040	138	
311.88425	90	
316.81077	184	1+
318.40689	158	
318.80955	136	1+
318.93038	124	
318.94539	84	
319.79274	80	
320.82344	84	
321.02772	92	
322.37996	92	
322.75142	92	
322.81410	252	1+
322.92395	124	
327.00077	206	1+
328.38719	88	
331.82733	100	
332.93501	88	
333.34995	84	
333.39247	106	
334.87650	94	
335.14629	146	
336.94058	100	
337.94553	80	
338.94771	112	
340.18403	80	
341.10984	100	
342.79015	104	
344.89742	82	
352.88476	126	
353.31960	90	
356.00661	78	
357.78128	88	
361.78212	158	
END IONS

###FS:    #m/z: 322.92947 #charge 1+
###MS: 65
###MSMS: 66
BEGIN IONS
TITLE=Cmpd 49, +MS2(322.9295), 28.0-35.0eV, 1.4min #66
RTINSECONDS=84.8995
SCANS=65-66
PEPMASS=322.92947	1851016
CHARGE=1+
45.03492	72	
108.51069	86	
189.86618	74	
192.88974	102	
193.88708	76	
194.94341	104	
194.96407	76	
198.89782	80	
201.04419	156	
203.04782	84	
205.94936	72	
206.85354	72	
206.95257	78	
207.97504	104	
208.86278	80	
212.90670	90	
213.09159	80	
216.88332	86	
218.90051	98	
219.94811	72	
220.87426	70	
221.05868	82	
222.05147	74	
222.62997	76	
222.86801	78	
223.08966	78	
223.42565	80	
223.96096	300	1+
228.05633	78	
230.09117	80	
230.84111	88	
230.88930	92	
231.02957	162	1+
231.05912	72	
231.11954	114	
234.94829	90	
235.88013	76	
236.03342	94	
237.87645	72	
238.79965	74	
238.88525	76	
238.93937	186	
239.08088	348	1+
239.88248	72	
240.93990	3068	
240.97335	84	
241.94120	2734	
242.15534	124	
242.83160	88	
242.85662	76	
242.94127	7664	1+
243.81794	120	
243.90460	76	
244.94036	1662	1+
246.97711	172	
248.03134	74	
250.87379	240	1+
250.96825	132	
251.92731	88	
252.89917	80	
254.08192	78	
254.94598	72	
254.97509	74	
255.92122	80	
256.89466	336	
257.08740	78	
257.79873	90	
260.03313	82	
260.82654	270	1+
263.17650	94	
263.34063	86	
264.02839	82	
264.04578	128	
265.01714	80	
265.05724	78	
265.93766	82	
266.05977	72	
266.85810	108	
266.88917	84	
267.70223	88	
267.88121	72	
268.17487	88	
268.84483	82	
268.95563	102	
269.81384	96	
269.87471	100	
269.95611	124	
270.00586	72	
271.16293	80	
271.81828	96	
271.85066	72	
272.81949	72	
273.78909	108	
273.84059	72	
274.04599	84	
276.83881	134	
278.09148	180	
279.08942	1260	1+
279.84114	72	
280.83490	90	
280.88150	72	
282.27978	118	
283.79056	130	
283.85458	80	
284.29180	540	
284.87438	116	
285.84927	86	
286.30520	78	
286.87656	74	
286.90609	74	
287.91537	146	
288.40953	100	
288.89794	82	
289.01253	70	
289.78368	86	
289.80316	120	
290.85666	116	
290.99911	70	
291.80277	268	1+
292.82047	80	
293.00288	78	
293.85693	424	1+
294.14518	72	
294.16872	86	
295.17178	80	
296.85142	80	
299.86857	84	
300.84188	72	
300.96989	72	
301.69437	92	
301.78421	82	
301.81607	74	
302.86009	86	
303.60013	100	
303.90388	88	
305.76249	76	
305.80432	138	
305.87232	88	
305.96034	90	
307.88258	90	
308.29785	72	
308.79525	76	
310.58049	96	
311.80615	82	
311.83651	130	
312.88525	84	
313.33891	84	
316.87001	92	
319.65211	80	
320.17019	72	
320.43600	72	
320.73085	72	
320.82554	74	
320.92855	72	
321.82495	82	
322.96004	80	
323.88335	194	1+
324.06045	74	
324.18081	150	1+
326.12946	92	
327.08440	78	
327.90038	82	
END IONS

###FS:    #m/z: 340.93998 #charge 1+
###MS: 65
###MSMS: 67
BEGIN IONS
TITLE=Cmpd 50, +MS2(340.9400), 28.0-35.0eV, 1.5min #67
RTINSECONDS=85.6715
SCANS=65,67
PEPMASS=340.93998	653258
CHARGE=1+
80.63565	84	
184.85951	138	
192.92907	114	
194.92092	80	
205.94712	90	
208.88605	80	
210.93489	174	1+
211.89778	86	
213.87924	220	1+
213.93724	1026	1+
215.88693	338	
217.88130	132	
219.88203	176	
220.87269	76	
222.97437	90	
223.94701	86	
223.96126	270	1+
224.43822	86	
224.82812	76	
224.89825	94	
225.08971	78	
227.84421	348	1+
227.89130	78	
228.94258	144	
229.95813	132	
230.44724	94	
230.88617	78	
231.27535	82	
231.88351	98	
231.90547	84	
231.95015	942	1+
232.90094	78	
233.02207	142	
233.89781	302	1+
233.95089	294	1+
233.98366	98	
235.89104	136	
235.94718	190	
239.08658	88	
239.36356	78	
239.78716	134	
239.90517	158	
240.84682	144	
241.12613	80	
241.84389	156	
242.82958	598	1+
242.85053	86	
243.83104	400	1+
243.88019	80	
244.89831	190	1+
245.87488	134	
246.45021	78	
246.98207	116	
247.95776	94	
247.97755	78	
248.89153	230	1+
249.95911	288	1+
250.58058	76	
250.82786	82	
253.82869	240	1+
254.06428	88	
254.53214	88	
254.96309	554	1+
255.07480	256	1+
255.38126	88	
256.85099	202	
256.89110	240	1+
256.96205	188	
257.83613	76	
257.85579	82	
258.84258	212	
258.87441	76	
259.95408	282	1+
260.83415	862	1+
260.93127	86	
262.89625	86	
262.92590	186	
262.96920	128	
264.07463	128	
264.79128	92	
265.12297	96	
266.98557	84	
267.09603	80	
268.45242	84	
269.00980	80	
269.79415	102	
269.83485	76	
270.05401	78	
270.53633	86	
270.83341	320	1+
270.97502	74	
272.84512	440	1+
272.93213	364	1+
272.97809	82	
274.06214	76	
274.08017	122	
274.98006	112	
275.79283	88	
275.86220	146	
276.42116	76	
276.85401	472	
277.85428	334	
278.43498	88	
278.84428	2114	1+
278.94410	76	
279.92652	86	
280.40117	98	
280.87543	98	
282.80867	94	
282.84881	104	
282.91011	90	
283.04474	148	
283.07720	82	
283.22166	88	
284.40307	76	
284.44646	120	
284.99975	80	
285.12212	88	
287.04131	80	
287.87922	130	
288.83940	186	
289.07725	76	
289.78468	140	
289.80203	112	
289.87325	78	
290.85862	76	
290.87965	84	
291.90159	78	
292.81812	90	
293.07012	80	
294.86747	310	
296.10738	102	
296.40527	86	
296.86115	140	
297.81536	86	
297.84493	122	
297.96893	92	
298.43181	82	
298.88377	132	
299.01941	76	
299.49973	112	
299.75971	78	
299.87247	240	1+
301.86332	76	
302.15117	98	
302.87660	82	
302.94731	108	
305.78626	76	
306.88527	376	1+
307.75416	100	
308.87653	112	
309.78890	80	
310.33153	94	
310.87906	168	
311.88135	110	
314.10906	78	
316.16518	84	
317.07756	84	
317.89172	84	
318.41946	78	
320.91035	122	
322.39752	78	
324.87833	76	
324.92922	86	
326.62098	190	
327.41108	98	
328.81836	88	
329.87267	76	
332.92879	84	
338.39051	90	
340.08587	162	1+
340.26344	100	
342.84124	84	
342.89586	94	
343.39664	82	
345.70967	86	
END IONS

###FS:    #m/z: 363.95587 #charge 1+
###MS: 65
###MSMS: 68
BEGIN IONS
TITLE=Cmpd 51, +MS2(363.9559), 28.0-35.0eV, 1.5min #68
RTINSECONDS=86.444
SCANS=65,68
PEPMASS=363.95587	293630
CHARGE=1+
191.85583	102	
192.62074	98	
197.09602	82	
205.01750	102	
207.87201	90	
207.94796	186	
209.86853	176	
209.94408	508	
210.88574	210	
211.94411	84	
212.87836	820	1+
214.89358	184	1+
217.47328	96	
218.91896	108	
222.10436	92	
222.95710	518	1+
223.96158	380	1+
224.94798	542	1+
225.20620	86	
225.39738	82	
225.88796	416	1+
225.97090	412	1+
226.87259	130	
226.89280	288	1+
226.94651	4960	1+
227.93303	222	
228.70765	90	
228.89443	276	
228.94158	4192	1+
230.82203	84	
230.83640	136	
230.88924	2650	1+
232.87999	84	
232.91979	82	
234.88175	138	
235.42095	102	
238.06356	132	
238.94196	140	
239.06738	84	
239.09875	108	
240.94167	598	
240.96266	442	1+
241.03449	86	
241.93920	2918	1+
242.82651	176	1+
242.89708	154	1+
242.94073	1784	1+
244.95641	3086	1+
245.94126	340	
246.95245	2294	1+
246.97666	118	
247.06534	102	
248.03488	94	
248.80106	86	
248.81366	186	
248.89993	522	1+
249.13680	92	
249.95861	98	
250.03298	90	
250.49134	84	
250.80640	146	
250.90856	134	
250.94697	152	
250.96891	88	
251.15052	82	
252.08658	298	1+
255.13215	82	
256.78834	86	
256.91714	90	
257.10511	122	
257.97402	94	
258.97242	96	
259.15476	96	
259.82919	184	1+
259.93230	86	
260.96962	230	
261.98046	98	
262.96833	92	
263.38728	90	
264.91344	80	
265.76909	92	
265.78401	82	
265.83343	100	
266.78656	86	
266.81082	560	1+
266.93142	94	
266.97149	82	
267.04179	88	
267.06032	88	
267.97159	634	1+
267.99590	82	
268.95661	310	
269.80317	132	
269.96845	514	
270.90027	100	
270.95501	86	
271.91648	140	
272.08603	90	
273.13400	88	
273.82914	252	1+
273.85925	230	1+
274.38948	98	
274.98502	166	
275.51152	102	
275.92113	152	
276.10878	90	
277.85689	188	
278.80642	128	
278.84392	230	
279.78689	1052	1+
279.84741	116	
280.43925	94	
280.78951	938	1+
280.81274	164	
280.83225	164	
281.83091	86	
281.85055	326	1+
281.89416	128	
282.87743	130	1+
283.79880	256	1+
283.98644	192	
284.06165	88	
284.42379	98	
284.82456	130	
284.84630	202	1+
285.81794	254	1+
286.41970	98	
286.80190	82	
286.92507	90	
288.83549	126	
289.44089	82	
289.93825	92	
290.78536	138	
290.80863	100	
290.85747	146	
292.86266	300	1+
293.11624	156	
293.38772	100	
294.43594	110	
295.84143	134	
295.93406	230	1+
296.85763	88	
297.81307	148	
298.79875	1412	1+
299.00151	108	
299.08733	114	
301.86020	548	1+
302.80776	286	1+
303.75629	104	
303.85646	452	
304.83569	250	1+
304.92781	84	
305.83902	196	1+
306.27588	84	
306.51254	112	
306.87375	90	
307.08130	90	
307.88009	146	
308.44192	100	
308.88727	104	
310.81916	110	
310.88129	104	
316.40475	92	
316.81182	474	1+
317.81152	340	1+
319.86842	150	
320.93061	118	
321.81880	362	1+
321.86672	146	
321.92606	384	1+
322.92943	316	1+
323.62912	84	
323.81968	138	
324.13967	90	
324.18825	88	
324.87984	122	
326.86765	282	1+
327.01310	94	
329.91300	100	
333.28698	92	
333.80714	128	
333.84544	86	
334.33477	84	
335.48537	82	
335.88244	158	
337.83167	124	
337.94933	122	
339.83075	114	
340.16856	134	
353.07026	94	
353.17879	84	
353.76372	208	1+
357.86723	158	
360.05438	102	
365.80537	102	
368.18696	130	
368.82969	216	1+
END IONS

###FS:    #m/z: 322.92962 #charge 1+
###MS: 69
###MSMS: 70
BEGIN IONS
TITLE=Cmpd 52, +MS2(322.9296), 28.0-35.0eV, 1.5min #70
RTINSECONDS=90.1045
SCANS=69-70
PEPMASS=322.92962	2052334
CHARGE=1+
166.87320	92	
188.98925	84	
191.95630	104	
192.88539	202	1+
194.08736	84	
195.00877	72	
196.01460	108	
201.04263	318	1+
205.95007	140	
205.97513	78	
207.84014	80	
207.97330	74	
209.88803	320	1+
211.53156	104	
212.86761	74	
213.02172	118	
217.06836	110	
217.89289	96	
221.38193	78	
221.41502	90	
222.95429	84	
223.08075	80	
223.88485	100	
223.96055	446	
226.86915	74	
227.59094	100	
227.86870	80	
227.92853	360	1+
227.95306	126	
229.80276	74	
229.92898	96	
230.07472	72	
230.91151	92	
231.12364	150	
231.42508	118	
232.12417	106	
232.89417	104	
235.12128	84	
235.99000	72	
236.95904	90	
237.02676	82	
237.88592	84	
238.03374	80	
238.13029	84	
238.88875	72	
238.94105	494	1+
239.03942	76	
239.07930	150	
239.78643	102	
239.80377	88	
240.89798	186	1+
240.93979	4042	
241.88737	72	
241.94123	2918	
241.98677	84	
242.02257	92	
242.94114	8566	1+
243.82021	74	
244.91356	112	
244.94013	1954	1+
246.12450	72	
246.82204	86	
246.85264	110	
246.97527	310	1+
248.01809	90	
248.85781	84	
249.05135	92	
251.79439	206	1+
252.00754	90	
252.02893	82	
253.10176	76	
253.16666	80	
253.83532	118	
254.86247	90	
254.91997	74	
256.90087	80	
257.94860	78	
258.04911	76	
258.83558	324	1+
259.89068	88	
261.94272	176	
262.14108	86	
262.82895	208	1+
262.84342	92	
265.84111	120	
266.04348	82	
266.27383	92	
266.96770	72	
267.08021	78	
268.09217	94	
268.14583	96	
271.43829	76	
271.80029	118	
271.84599	120	
273.84296	82	
274.90838	130	
275.09567	84	
275.89062	74	
276.92574	92	
277.04823	78	
277.85201	176	1+
279.09094	758	1+
279.85012	190	1+
280.12851	80	
280.83173	130	
280.92051	80	
281.24968	86	
281.84529	84	
281.96998	76	
281.99014	100	
282.82948	72	
282.86257	90	
282.87904	76	
283.07212	162	
283.56709	72	
283.84234	114	
284.29151	800	1+
285.09669	110	
286.86870	126	
286.93098	76	
287.06207	90	
287.09940	84	
287.79539	146	
289.78893	364	1+
290.80358	82	
290.88185	104	
291.81883	76	
292.16275	100	
293.11669	84	
294.80103	84	
294.85218	126	
295.34688	86	
296.11363	74	
296.80575	102	
296.86617	76	
297.86552	74	
299.80564	80	
302.88064	140	
304.87349	254	1+
305.81417	116	
305.89318	96	
306.00331	76	
306.85423	76	
307.31267	90	
307.80310	86	
308.86927	168	
310.30790	76	
310.88087	138	
313.82189	118	
314.82141	244	1+
314.83888	116	
315.85029	74	
316.89842	92	
318.82950	116	
319.40622	80	
320.22092	88	
320.76829	80	
322.14632	100	
323.02191	82	
323.07062	72	
323.89010	76	
324.23687	72	
324.42713	82	
324.89875	290	1+
325.78207	82	
325.86386	80	
326.02391	72	
326.17020	82	
326.87559	90	
327.95974	74	
END IONS

###FS:    #m/z: 340.94019 #charge 1+
###MS: 69
###MSMS: 71
BEGIN IONS
TITLE=Cmpd 53, +MS2(340.9402), 28.0-35.0eV, 1.5min #71
RTINSECONDS=90.877
SCANS=69,71
PEPMASS=340.94019	743330
CHARGE=1+
171.66213	88	
181.01461	96	
185.88424	78	
192.92789	104	
194.92448	78	
205.95345	148	
208.94314	124	
209.05098	82	
211.87635	94	
212.87728	88	
213.93884	924	1+
214.88366	444	1+
214.90384	96	
215.88628	378	1+
215.93911	212	
217.88215	170	
218.87522	78	
220.87575	144	
221.95778	84	
222.97039	110	
223.96007	134	
224.03420	80	
224.97944	78	
226.00074	82	
226.88466	128	
227.95584	88	
228.84072	118	
228.94349	148	
230.05036	82	
230.88918	314	1+
231.95096	1124	1+
232.89381	530	1+
233.09251	104	
233.94823	246	
234.10567	88	
235.07247	84	
239.88658	256	1+
239.96726	90	
240.11301	100	
240.85439	278	
240.88751	196	1+
240.95796	104	
241.84541	248	1+
242.24641	92	
243.83285	392	1+
243.87168	156	
244.86611	94	
244.88084	110	
245.39490	94	
245.98386	118	
246.85396	154	
246.97276	166	
247.04979	78	
248.03719	92	
248.07902	90	
248.85002	84	
249.89906	94	
249.96001	518	1+
250.94751	190	
251.88082	152	
251.97089	180	
253.79960	176	1+
254.09010	86	
254.94211	82	
254.96433	504	1+
255.07663	140	
255.09477	92	
255.17720	90	
256.84932	82	
256.96187	214	
257.41244	80	
258.84658	814	1+
258.90254	530	1+
258.91490	88	
259.95774	330	1+
260.83473	776	1+
261.89677	234	1+
262.06999	208	1+
264.10882	92	
265.01701	132	
265.05698	92	
265.98748	214	1+
267.79749	134	
267.89835	104	
268.83420	126	
269.12286	100	
269.83672	142	
270.93449	80	
271.02348	90	
272.44262	82	
272.78719	84	
272.84416	86	
272.93327	346	
272.95838	154	
272.97733	254	
273.79185	146	
273.84495	78	
274.94097	98	
275.18944	84	
275.85936	194	
276.85495	734	1+
277.96425	114	
277.97749	92	
278.84505	2364	1+
279.06213	114	
279.08672	98	
280.83814	144	
281.05351	198	
281.40014	92	
281.85362	96	
281.89232	200	
282.05869	138	
282.87356	120	
282.91810	82	
282.97009	180	
283.03186	78	
283.36248	82	
284.79954	120	
285.02036	98	
285.84748	262	1+
286.79899	114	
288.42235	104	
288.83451	78	
290.81063	90	
292.11989	102	
292.91062	90	
294.01269	88	
294.28189	104	
294.86626	170	
294.90815	106	
295.91285	82	
295.97082	160	
296.85884	166	
297.00785	106	
297.09635	122	
297.14980	94	
297.83226	126	
297.90309	88	
298.05625	78	
298.31013	112	
298.85950	144	
299.01117	116	
299.86344	102	
301.25792	86	
301.80965	92	
301.86990	174	
302.17018	298	1+
302.86771	106	
303.11245	86	
305.47281	80	
305.92367	80	
307.80018	172	
307.89082	248	1+
308.15899	90	
308.29173	118	
309.81466	90	
311.81286	86	
311.86033	128	
312.86799	84	
315.80849	100	
315.98177	136	
319.88046	174	1+
321.20176	80	
323.17891	86	
323.31340	80	
325.89064	94	
326.93331	104	
329.76127	78	
329.86995	120	
332.81051	116	
332.88460	136	
333.81268	116	
333.85719	222	1+
335.14808	86	
336.16054	82	
336.79545	204	1+
338.80481	156	1+
339.16988	108	
344.03143	80	
END IONS

###FS:    #m/z: 363.95613 #charge 1+
###MS: 69
###MSMS: 72
BEGIN IONS
TITLE=Cmpd 54, +MS2(363.9561), 28.0-35.0eV, 1.6min #72
RTINSECONDS=91.649
SCANS=69,72
PEPMASS=363.95613	326152
CHARGE=1+
189.86469	212	
191.85646	174	
193.08253	84	
196.88320	108	
201.93500	104	
209.94236	626	1+
212.87881	1100	1+
215.08066	86	
217.94061	84	
219.86084	80	
222.45015	100	
222.95101	308	
222.96345	264	1+
222.97632	140	
223.88281	88	
224.80056	84	
224.95122	510	1+
226.94711	5756	1+
227.87933	118	
227.93020	474	
228.89438	440	1+
228.94146	4512	1+
230.12497	98	
230.88850	1960	1+
231.08013	104	
232.88930	136	
233.08103	96	
233.10355	84	
234.88134	198	
235.84595	118	
238.06495	94	
238.87944	90	
239.10322	92	
239.90377	100	
240.01754	90	
240.94129	918	
240.96336	430	
241.81954	112	
241.86054	94	
241.93923	2620	1+
242.94106	1908	1+
244.93913	588	
244.95714	3532	1+
245.44279	80	
245.65636	90	
245.94128	590	
246.81258	84	
246.90420	182	
246.95253	3170	1+
247.39157	86	
248.79941	320	1+
248.89924	872	1+
249.43525	90	
249.87760	84	
250.02692	118	
250.89503	196	
250.94331	224	1+
250.97005	110	
253.90361	206	
254.83223	80	
255.91094	142	
256.00192	86	
256.15883	98	
257.07831	116	
257.90917	86	
258.42019	90	
258.82783	450	1+
260.43729	82	
260.86801	92	
260.96950	362	1+
262.80468	84	
263.05487	226	1+
263.93748	146	
264.43762	84	
265.08780	120	
265.79053	98	
265.90245	154	
265.95649	126	
265.97353	80	
266.81624	378	1+
266.93744	88	
267.78889	80	
267.84379	228	1+
267.87324	84	
267.97455	368	
268.80188	120	
268.95951	296	
269.01982	88	
269.53377	92	
269.86986	80	
269.96891	910	1+
271.91440	102	
273.91717	86	
274.85917	90	
275.13040	94	
276.03955	100	
276.85669	142	
277.92098	144	
277.99114	86	
278.84235	292	1+
279.09310	86	
279.79623	96	
279.92310	92	
280.11185	228	1+
280.78851	930	1+
281.42692	94	
281.88519	122	
282.38577	84	
282.78764	770	1+
282.83651	88	
283.83334	182	
283.95211	80	
284.81730	208	1+
284.87003	110	
284.88699	104	
285.84290	278	
286.84669	118	
286.91159	118	
286.94356	80	
289.80432	80	
290.51558	90	
290.91130	102	
291.02772	112	
291.99917	96	
292.11027	82	
293.11289	190	
293.85361	150	
294.12305	88	
294.81853	202	1+
294.85011	376	1+
295.85173	238	1+
295.89070	272	1+
296.87672	80	
298.80260	768	1+
298.85288	122	
300.80024	1534	1+
301.86339	288	
303.13795	86	
303.80394	316	1+
303.85685	766	
305.60388	92	
306.41133	84	
306.43086	108	
306.89601	92	
306.93398	98	
306.99388	82	
307.13445	136	
307.88993	156	
308.87261	242	1+
311.12782	116	
311.86342	110	
311.87668	100	
313.81010	194	1+
315.27853	100	
317.81811	204	
318.81744	110	
319.82564	94	
319.87368	142	
320.61446	110	
320.81483	432	1+
321.36823	86	
321.81292	348	1+
321.86781	154	
322.92544	154	
324.78126	82	
325.81776	128	
326.87405	244	1+
327.84832	94	
329.87288	366	1+
330.82819	82	
332.83223	112	
333.10652	100	
334.81636	82	
334.88894	158	
338.81551	82	
339.76284	108	
339.82712	252	
340.93794	372	1+
342.05324	90	
343.25751	80	
347.12127	94	
349.31735	86	
355.41851	92	
359.78307	88	
360.10062	88	
360.77220	82	
361.17635	114	
364.06799	88	
364.11499	82	
364.31831	118	
END IONS

###FS:    #m/z: 322.92944 #charge 1+
###MS: 73
###MSMS: 74
BEGIN IONS
TITLE=Cmpd 55, +MS2(322.9294), 28.0-35.0eV, 1.6min #74
RTINSECONDS=95.3235
SCANS=73-74
PEPMASS=322.92944	2264134
CHARGE=1+
46.87015	78	
181.88960	72	
185.89277	72	
185.92109	74	
187.93900	84	
192.01434	78	
197.97246	74	
203.88334	126	
205.11251	86	
206.01722	78	
206.86428	82	
206.88194	78	
206.96763	116	
207.87283	142	
207.97152	184	
209.08501	78	
209.94857	86	
211.89437	72	
211.94060	98	
213.05423	76	
214.63228	98	
214.89570	146	
215.01021	72	
215.83586	84	
216.12275	80	
218.08026	76	
218.72284	72	
218.89106	168	
219.89368	72	
220.86407	84	
220.87467	96	
221.05170	88	
221.94517	128	
222.38247	72	
222.49977	82	
222.89722	74	
223.03847	80	
223.87737	80	
223.96187	204	1+
226.10611	90	
226.85207	196	1+
226.89338	94	
227.93311	116	
232.90306	176	
233.12043	82	
233.90081	140	
235.79790	78	
235.87907	92	
237.35988	72	
237.38246	90	
237.84805	96	
238.07288	300	1+
238.94057	208	1+
239.07798	250	1+
240.06329	82	
240.94057	3870	
241.94195	3072	
242.94097	8576	1+
243.08796	74	
243.89295	82	
243.91397	94	
244.81819	82	
244.93904	2346	1+
245.96792	82	
246.07604	104	
246.87552	112	
246.97272	190	
247.85732	78	
248.84325	86	
249.04172	78	
249.87782	72	
249.94114	140	
250.89621	98	
250.94717	112	
251.09805	76	
251.92553	82	
252.82728	178	1+
254.06226	72	
255.82824	202	1+
256.45396	78	
257.03816	90	
257.87948	84	
258.90165	98	
260.07714	74	
260.82797	88	
261.83113	150	
262.35705	72	
262.40702	82	
262.82954	126	
262.96608	140	
263.07987	74	
264.12425	72	
264.43354	96	
264.79316	102	
265.05892	108	
265.96319	76	
265.98688	216	1+
266.88911	76	
266.95122	72	
267.13743	98	
268.79637	120	
271.79609	72	
271.82367	74	
272.34742	72	
272.84394	140	
272.89657	76	
272.98565	140	
274.84560	74	
275.84427	72	
275.98842	92	
276.63791	108	
276.84176	108	
276.85899	192	
278.04854	80	
278.51965	94	
278.85267	136	
279.09073	1058	1+
282.79739	72	
282.85228	74	
282.88124	78	
282.97059	254	1+
283.06739	260	
284.09663	80	
284.29358	384	1+
284.86947	108	
285.85241	72	
286.80631	76	
288.91662	92	
290.85732	76	
293.57717	74	
293.87187	76	
294.80917	84	
294.85665	122	
295.92104	78	
297.06510	90	
297.82571	94	
297.88486	72	
297.97675	94	
298.79991	112	
298.85840	84	
299.92042	78	
300.01852	82	
301.04622	86	
301.85956	106	
304.35391	82	
304.44336	78	
304.79915	84	
304.81349	228	1+
305.88187	78	
306.04322	94	
307.80151	100	
307.89296	160	
309.09765	72	
309.97228	72	
311.12816	78	
312.88505	72	
313.86302	74	
319.41502	80	
319.90255	104	
322.14006	112	
323.24028	74	
325.89089	132	
326.32080	80	
327.40180	72	
END IONS

###FS:    #m/z: 340.94002 #charge 1+
###MS: 73
###MSMS: 75
BEGIN IONS
TITLE=Cmpd 56, +MS2(340.9400), 28.0-35.0eV, 1.6min #75
RTINSECONDS=96.0955
SCANS=73,75
PEPMASS=340.94002	784604
CHARGE=1+
45.58933	84	
81.22006	92	
190.94650	112	
192.92466	210	
195.11503	84	
197.86557	108	
198.87547	82	
208.94085	80	
208.95703	152	
210.93851	286	1+
211.11382	82	
212.02630	84	
213.87775	128	
213.93916	1138	1+
214.89267	106	
215.88548	244	
215.93595	332	1+
216.89299	108	
217.88975	88	
218.88702	152	
220.87791	84	
223.72848	80	
223.84855	196	1+
223.95620	96	
224.01141	82	
224.85027	234	1+
225.75902	106	
226.18544	94	
226.88589	88	
226.94409	122	
228.94713	78	
230.89033	416	1+
231.01898	136	1+
231.94905	1168	1+
233.87280	80	
233.89541	976	1+
234.40830	104	
234.87861	96	
235.86700	138	
235.94675	80	
236.08262	92	
236.88892	80	
236.95143	82	
238.88937	160	
239.07113	88	
239.13360	80	
239.84499	106	
239.90728	88	
240.84192	750	1+
240.87416	92	
241.89454	170	1+
242.83311	174	
243.82817	552	1+
244.41684	104	
244.95679	78	
244.99698	98	
245.12048	96	
245.87226	102	
246.06467	80	
246.94307	104	
247.40323	90	
247.83620	80	
249.01671	80	
249.96000	718	1+
249.98906	88	
251.96056	100	
252.78978	88	
253.42081	80	
254.94283	208	
254.96559	900	1+
256.08398	86	
256.41244	84	
256.84703	94	
256.89778	214	
256.91505	88	
256.96643	100	
257.96848	98	
258.84630	120	
258.86573	164	
258.90855	100	
259.44163	92	
259.85370	106	
259.90735	82	
259.95719	108	
260.83533	438	
260.89138	82	
260.91501	140	
260.99756	104	
261.83828	406	
262.92621	104	
263.80293	78	
263.95472	90	
264.07548	158	
264.87058	132	
264.90425	182	
265.83107	82	
266.86337	144	
267.78909	266	1+
267.88914	92	
268.83846	364	1+
268.95764	82	
269.12271	84	
269.88670	88	
272.84326	124	
272.89076	84	
272.93337	126	
272.95955	148	
273.10156	80	
274.80049	78	
274.85551	238	1+
275.43194	82	
275.47217	90	
275.88448	118	
276.85658	194	
277.85787	340	
277.87678	94	
277.96880	124	
278.84582	1612	1+
279.96164	112	
280.00558	88	
281.04967	188	
281.07600	80	
281.89444	96	
282.82966	82	
283.41418	90	
283.91464	88	
283.94350	80	
284.90471	88	
285.93136	82	
286.92593	160	
287.12411	96	
288.83963	242	
288.88176	168	1+
288.93948	80	
294.85576	264	1+
294.93544	104	
295.02104	88	
296.80902	84	
296.85874	96	
297.87840	82	
298.22407	82	
298.85355	84	
298.88173	92	
299.11823	100	
299.86841	156	
301.86009	136	
302.39897	88	
302.86394	332	1+
302.93857	102	
304.80690	106	
305.42762	84	
305.96020	80	
308.87900	84	
311.93439	80	
312.86119	180	1+
313.91735	106	
315.88088	116	
318.82177	94	
321.92816	80	
321.94799	84	
323.02856	80	
323.96284	88	
324.15289	84	
324.89906	136	
325.88858	194	1+
326.85153	196	1+
327.95525	82	
328.13767	84	
328.18744	112	
329.87090	176	1+
332.82095	80	
336.04992	82	
337.09309	106	
342.75262	82	
344.91363	82	
END IONS

###FS:    #m/z: 363.95598 #charge 1+
###MS: 73
###MSMS: 76
BEGIN IONS
TITLE=Cmpd 57, +MS2(363.9560), 28.0-35.0eV, 1.7min #76
RTINSECONDS=96.8675
SCANS=73,76
PEPMASS=363.95598	369380
CHARGE=1+
185.89090	92	
189.86288	522	
191.85441	546	1+
193.07910	82	
200.48202	78	
201.87374	78	
207.87100	132	
208.94059	80	
209.92028	84	
209.94364	1054	1+
210.02675	100	
210.88665	106	
212.87829	906	1+
217.89459	244	
217.91453	164	
221.89400	102	
221.96328	88	
222.95085	440	1+
222.97187	210	1+
223.88761	108	
223.90713	80	
224.95046	868	1+
225.88650	216	1+
225.90005	212	1+
225.97014	150	
226.94647	6368	1+
226.97149	142	
226.99282	106	
227.41893	94	
227.93109	342	
228.84526	98	
228.89293	502	
228.94209	5494	1+
228.97401	96	
230.26281	98	1+
230.88860	2560	1+
231.06691	90	
231.85551	78	
232.04729	92	
232.88773	284	1+
236.95711	82	
239.14893	92	
239.90277	90	
239.92623	94	
240.81913	120	
240.94056	928	
240.96125	334	
241.93806	3146	1+
242.94013	2184	1+
243.08807	86	
243.89411	132	
244.05205	82	
244.95654	3622	1+
245.86399	246	1+
245.94202	276	
245.97937	96	
246.91071	186	1+
246.95186	3680	1+
247.80113	132	
247.89448	104	
248.80369	136	
248.89972	926	1+
249.03765	268	1+
249.79565	108	
249.84130	84	
249.91004	204	1+
250.01288	80	
250.07005	474	1+
250.94617	328	
250.97060	194	
251.07411	410	1+
252.84074	80	
254.05476	80	
254.86587	132	
255.09900	86	
255.37922	102	
255.95650	86	
256.39482	160	
256.66061	94	
256.83861	138	
257.57987	84	
258.04107	82	
258.84666	84	
259.08561	92	
259.59964	88	
260.83612	114	
260.96757	360	1+
261.83315	274	
262.38293	80	
262.82515	118	
263.06082	152	
263.89876	134	
265.05294	92	
265.78917	108	
265.81584	88	
266.40814	94	
266.78596	160	
266.81420	94	
266.91824	294	1+
267.81325	192	
267.91986	186	1+
267.97254	622	1+
268.10451	88	
268.80227	384	1+
268.96350	1290	1+
269.07644	80	
269.80336	274	1+
269.88257	88	
269.96973	848	1+
270.10456	86	
271.14687	88	
271.33288	102	
271.42381	92	
271.83740	438	1+
271.91318	312	1+
272.87298	186	1+
274.90219	92	
276.80884	128	
276.84352	96	
277.79604	324	1+
277.82287	134	
278.84386	298	1+
279.05477	80	
279.99950	100	
280.13489	106	
280.79143	444	1+
280.83556	140	
281.11783	122	
281.13626	80	
282.06154	178	1+
282.78856	682	1+
283.83136	84	
283.85014	112	
284.77717	122	
284.82455	130	
285.84419	320	1+
285.89855	190	1+
285.99426	104	
286.82328	80	
287.42416	112	
289.88398	88	
290.08230	114	
293.06180	136	
294.81131	116	
294.86075	238	
294.93145	124	
295.92488	116	
297.81155	90	
297.86518	128	
298.80132	678	1+
299.09161	94	
299.12892	172	
299.19386	86	
299.96094	94	
300.80134	1038	1+
300.87716	148	1+
300.89740	82	
301.85961	486	1+
303.85603	548	1+
303.92539	88	
304.80519	206	1+
305.08455	94	
306.55553	92	
306.81582	210	1+
306.83366	90	
306.89601	80	
307.42664	94	
308.38997	78	
308.87451	240	1+
309.05233	78	
309.81380	126	
309.87407	194	1+
312.91535	100	
314.62486	88	
315.81168	326	1+
315.91139	100	
317.81260	332	1+
317.87292	82	
317.92089	220	1+
319.86962	96	
320.96004	88	
321.81714	274	1+
321.86545	118	
322.93000	194	
323.93543	120	
326.88146	188	
326.89178	112	
328.38006	88	
329.14839	82	
330.86361	96	
331.83211	90	
333.32954	88	
334.95471	92	
336.94315	282	1+
338.76249	150	
338.86750	82	
338.95788	90	
339.00902	104	
339.82226	294	1+
340.94232	256	1+
342.78478	98	
343.84015	84	
346.07741	84	
352.89430	80	
355.82805	80	
358.78287	86	
364.74546	90	
365.83188	84	
END IONS

###FS:    #m/z: 507.84411 #charge 1+
###MS: 77
###MSMS: 78
BEGIN IONS
TITLE=Cmpd 58, +MS2(507.8441), 28.2-35.2eV, 1.7min #78
RTINSECONDS=100.56
SCANS=77-78
PEPMASS=507.84411	148438
CHARGE=1+
196.01333	488	1+
214.88261	606	1+
224.97712	138	
232.89702	810	1+
236.88771	560	
237.05868	138	
238.06292	294	
248.85114	234	1+
250.90615	180	
250.96933	254	
254.09678	138	
256.06954	142	
257.87440	284	1+
259.90526	200	1+
261.98125	134	
265.08719	142	
266.07849	220	1+
266.16738	326	1+
268.11056	162	
268.96337	212	1+
272.84960	248	1+
273.80361	184	
278.83164	266	1+
280.70690	86	1+
280.82977	198	
281.80105	140	
282.36886	132	
283.95350	202	
284.00647	154	
285.85661	448	1+
286.87839	154	
287.85143	1884	1+
288.02871	300	1+
288.89410	262	1+
289.88109	262	
290.13150	132	
290.86407	532	1+
290.88198	278	
291.82547	204	1+
293.81467	142	
293.87174	762	1+
296.01740	144	
296.81172	140	
296.85317	218	
297.85053	208	1+
297.86906	230	
297.90684	144	
300.10032	218	1+
301.85089	238	
303.86657	1628	1+
304.39315	268	1+
305.12169	250	1+
305.86221	2530	1+
305.90074	294	1+
306.12111	168	1+
307.85483	190	
307.88725	524	
308.14068	484	
308.34490	140	
308.87297	1904	1+
309.15123	998	1+
309.80780	142	
309.89110	330	
310.15662	694	1+
310.90466	142	
311.40024	280	1+
311.83541	148	
311.88263	1966	1+
314.86338	896	1+
315.81789	234	1+
316.12017	148	
316.87305	150	
316.99121	184	1+
317.87778	230	
318.80966	146	
318.87707	156	
319.85968	140	
320.86622	142	
322.88194	236	
322.90187	196	
323.82482	138	
323.87057	1084	1+
324.38392	164	
325.79906	200	1+
325.86222	356	
325.89756	478	
326.88379	4684	1+
326.96883	168	1+
327.04240	214	1+
328.87683	308	
329.88213	274	
330.16383	180	
330.80994	300	1+
330.88365	270	
331.70520	90	1+
331.88581	146	
332.79064	158	
332.87259	928	1+
333.10442	182	1+
333.40105	180	
333.82896	472	1+
334.86014	144	
335.38094	260	1+
336.87033	240	
336.94728	146	
337.87921	538	
338.89757	158	
340.80753	208	1+
341.76796	132	
343.78262	202	
343.87631	208	1+
344.35518	152	
344.80051	142	
345.76722	138	
347.77852	296	
348.77835	138	
348.88306	274	1+
348.91341	290	
349.81826	372	1+
350.76907	508	1+
350.88257	772	1+
351.75595	248	1+
351.88627	508	1+
352.91215	160	
353.85415	448	1+
354.80679	276	1+
355.90086	170	
356.88972	278	1+
358.75743	302	1+
358.87169	278	1+
361.84700	148	
361.86006	366	1+
362.78373	248	1+
363.77165	216	
364.77948	472	1+
365.18530	158	
365.78111	406	1+
366.18575	146	
366.83977	236	
367.76252	1004	1+
367.81332	158	
368.36749	224	1+
368.80324	162	
368.83334	1284	1+
368.89826	468	1+
369.83618	1096	1+
369.88654	144	
370.78724	192	
370.80367	622	1+
371.18844	134	
371.90433	182	
372.71919	368	1+
372.77996	300	1+
373.72310	278	1+
374.37480	264	1+
374.81498	604	1+
374.88693	204	1+
376.75333	204	1+
376.80353	298	1+
378.90048	150	
379.88625	180	1+
380.76092	188	
380.78547	210	1+
380.83242	690	1+
380.85829	298	1+
381.71647	328	1+
381.75714	146	
381.83653	580	1+
382.71643	222	1+
383.78195	132	
383.80024	224	
384.84627	546	
385.77697	332	1+
385.80168	140	
385.84854	324	
387.84007	248	
388.83099	176	
388.85018	248	
389.20064	474	1+
389.72747	142	
389.75708	134	
389.83091	224	
390.77583	224	
390.83952	1344	1+
391.86784	404	1+
391.91118	324	
392.82548	1214	1+
392.86270	390	1+
392.91738	172	
393.76395	134	
393.91793	132	
394.81592	268	1+
395.76387	152	
395.78248	164	
396.75144	132	
396.81846	280	1+
397.84328	164	
398.80020	154	1+
399.84822	950	1+
401.83902	202	1+
402.80884	150	
402.86048	156	
403.82976	164	
403.87121	616	1+
405.75073	216	
405.77767	170	
405.85470	648	1+
406.80952	148	1+
407.74403	418	1+
407.86683	1010	
408.85238	608	
409.72454	520	1+
409.85346	722	
410.83585	2184	1+
412.72957	150	
412.83637	712	1+
412.88801	152	
413.07956	136	
413.87478	164	
415.85002	158	
417.74097	172	
417.85906	326	1+
418.84432	150	
421.88527	304	
422.86993	230	
423.74307	160	
423.77343	294	1+
423.86839	794	1+
425.74744	650	1+
425.87132	310	
426.82477	150	
426.85874	1602	1+
427.73998	368	
428.08809	132	
428.74481	270	
428.84622	3030	1+
428.98650	80	1+
429.69870	238	1+
429.73483	180	
429.88228	218	
430.76279	136	
430.84319	272	
431.69194	378	1+
431.86735	448	
432.71983	214	1+
432.86498	304	
432.94192	220	1+
433.85500	334	
434.85181	230	
436.84629	152	
437.78425	192	1+
439.89622	396	1+
440.87385	298	1+
442.84150	136	
444.75721	414	1+
444.87214	2648	1+
445.71427	140	
445.73315	328	1+
446.87659	316	
447.71024	748	1+
447.80018	314	
447.88327	230	
448.77582	266	1+
449.70252	424	1+
449.74210	250	1+
449.87558	464	
450.77551	240	1+
450.88340	420	1+
451.86371	384	
457.19055	144	1+
457.71337	186	
457.89747	944	1+
460.74103	168	1+
461.79921	170	1+
462.88036	842	1+
462.94341	134	
465.71465	370	1+
467.71180	262	1+
467.88815	1630	1+
468.75817	134	
468.83447	140	
470.72974	164	
471.71206	372	1+
485.90002	778	1+
487.89640	376	1+
493.05957	138	
505.79506	180	1+
507.20924	164	1+
END IONS

###FS:    #m/z: 336.94507 #charge 1+
###MS: 77
###MSMS: 79
BEGIN IONS
TITLE=Cmpd 59, +MS2(336.9451), 28.0-35.0eV, 1.7min #79
RTINSECONDS=101.334
SCANS=77,79
PEPMASS=336.94507	57500
CHARGE=1+
98.07592	104	
200.88045	82	
209.94144	144	
210.88359	92	
211.09958	94	
211.94374	3498	
212.87739	932	1+
212.95917	94	
213.93924	1516	1+
215.88375	298	
215.93940	170	
217.88294	164	
218.88359	86	
221.88057	102	
222.02918	78	
224.97508	168	
226.95977	106	
227.86612	122	
227.88930	296	1+
228.84498	80	
228.89510	202	1+
229.95505	2852	1+
230.88786	1152	1+
231.94900	1428	1+
232.02388	98	
232.82888	132	
233.82682	134	
233.94599	200	
234.94489	186	1+
235.01989	96	
235.04795	78	
235.98281	78	
236.81921	136	
237.92382	78	
238.88521	94	
239.84537	114	
240.50857	86	
240.83579	272	1+
240.84648	104	
240.97349	76	
242.14523	114	
242.83865	110	
243.08393	88	
246.08939	80	
246.85448	134	
247.90134	100	
247.96424	934	1+
248.01187	78	
248.89964	712	1+
249.95961	254	
250.87873	124	
250.89779	94	
250.96451	206	
250.98879	144	
251.07540	180	1+
252.97070	2326	
253.94979	80	
254.80853	76	
254.90226	114	
254.94189	114	
254.96412	1806	1+
255.07350	162	
255.60710	94	
255.91325	114	
256.07863	140	
256.17264	92	
256.85841	94	
256.89773	252	
257.83703	270	1+
258.86726	96	
258.89654	120	
259.85909	134	
260.37600	116	
261.65745	78	
261.83917	138	
263.83220	164	
263.92353	90	
264.33385	76	
264.38582	106	
266.39397	92	
266.85309	82	
266.87525	84	
266.99447	80	
267.84472	248	
268.40584	90	
268.83660	476	1+
269.83803	292	1+
269.85650	82	
270.98174	338	
271.10435	96	
271.91589	144	
271.93193	82	
272.83936	156	1+
272.91518	92	
272.97608	98	
273.98030	114	
274.85914	88	
274.89341	110	
275.85695	478	1+
276.06263	94	
276.85877	394	1+
276.95775	324	1+
277.83664	118	
277.92080	110	
278.83702	92	
279.83373	82	
281.05405	88	
281.96283	78	
283.02981	122	
284.43439	76	
284.86815	122	
285.04975	88	
285.85252	250	
286.82038	134	
286.84645	778	1+
287.13656	80	
287.81884	154	
287.84782	542	1+
287.89672	76	
289.42400	80	
290.56575	86	
291.26534	74	
291.86917	76	
291.88012	316	1+
291.93226	80	
292.82013	80	
293.10618	236	
293.14370	102	
293.85833	432	1+
294.10820	140	
294.86275	302	1+
294.88086	84	
294.92217	88	
295.79888	80	
295.89508	132	
297.00327	154	1+
297.89504	122	
298.08596	88	
298.30646	106	
298.44007	98	
298.91135	80	
299.05466	174	
299.30841	82	
301.02090	80	
301.18704	80	
303.06743	84	
303.86035	112	
304.39435	88	
307.79966	76	
308.86712	306	1+
309.27262	102	
310.10659	78	
311.15157	102	
311.88580	90	
312.88040	98	
315.37002	84	
320.50447	78	
321.61545	86	
321.86021	86	
322.07812	104	
322.13753	92	
325.89412	130	
327.16190	82	
328.39597	80	
329.87919	150	
329.89926	76	
330.81676	148	
330.89927	76	
330.99862	286	1+
331.38653	92	
331.88653	98	
334.99735	78	
335.14906	184	
338.56466	76	
338.89443	88	
339.21772	94	
339.89426	78	
341.39221	100	
END IONS

###FS:    #m/z: 359.96047 #charge 1+
###MS: 77
###MSMS: 80
BEGIN IONS
TITLE=Cmpd 60, +MS2(359.9605), 28.0-35.0eV, 1.7min #80
RTINSECONDS=102.106
SCANS=77,80
PEPMASS=359.96047	45624
CHARGE=1+
175.46556	80	
177.93192	92	
180.87105	108	
196.10606	80	
208.99943	84	
209.94447	376	
211.94377	112	
212.85148	90	
215.86271	102	
215.94689	116	
217.94984	90	
220.89097	86	
222.95000	280	
223.96564	94	
224.95062	810	1+
224.97031	106	
226.94721	3450	1+
226.97037	342	1+
227.92980	154	
228.94218	3918	
228.97115	100	
229.92742	78	
230.92840	78	
231.89769	80	
232.01532	78	
232.91061	84	
233.40057	82	
235.84677	84	
237.05724	84	
237.11592	82	
237.88598	100	
238.93994	82	
238.96281	82	
239.89411	184	1+
240.94038	684	
240.96329	362	1+
241.79969	82	
241.89623	212	1+
241.94137	340	
242.96084	270	
243.82869	146	
244.03090	86	
244.06922	90	
244.83717	84	
244.85071	106	
244.95737	2206	1+
245.94274	298	
246.43643	78	
246.83563	80	
246.95253	2264	1+
246.97716	210	
247.10203	86	
247.19070	80	
247.80145	78	
248.95168	132	
249.00931	118	
249.83516	78	
250.80189	88	
250.94808	156	
251.42684	90	
251.86434	266	1+
252.11205	134	
255.04012	106	
257.10498	138	
257.44174	82	
257.89883	92	
258.83967	292	1+
258.97331	112	
259.10942	88	
260.96774	404	1+
261.98526	78	
262.97049	192	1+
263.44003	102	
263.86713	78	
265.82077	132	
266.81163	324	1+
267.88924	88	
267.97465	326	
268.39815	90	
268.96526	658	1+
269.96574	470	1+
270.86675	198	1+
271.84970	106	
271.92698	156	
273.85489	88	
274.86181	86	
275.80509	84	
275.84999	92	
276.85133	132	
277.10207	112	
277.80392	90	
277.89722	88	
278.14898	80	
278.79826	168	
278.84509	140	
278.87986	120	
279.05661	180	1+
279.84047	188	1+
279.87587	98	
280.05601	206	1+
280.79268	296	
282.78376	206	1+
282.84395	104	
285.89606	80	
286.91512	166	
287.13256	96	
287.35357	96	
288.96646	84	
290.85606	108	
293.26997	92	
293.80102	96	
293.85596	84	
295.84498	86	
296.81121	104	
296.85232	140	
297.42697	80	
297.85953	86	
297.88247	178	1+
298.80450	816	1+
300.80429	254	1+
300.82705	78	
300.85031	168	1+
302.83483	96	
303.84202	82	
308.15934	84	
308.37256	96	
309.35865	78	
309.80479	122	
310.87199	112	
312.85622	110	
313.32356	100	
313.80516	392	1+
313.94543	224	1+
314.46152	100	
314.84491	80	
314.86890	80	
315.38738	96	
315.90036	88	
317.61375	88	
317.93104	90	
318.85806	100	
318.90373	110	
319.73325	84	
319.82357	112	
319.86727	92	
319.93041	116	
321.82237	194	
321.93695	84	
322.92531	120	
323.82003	162	
323.87228	110	
324.71702	80	
324.90038	82	
329.81486	88	
331.10277	80	
331.83814	100	
333.39237	90	
336.75931	78	
336.94484	258	
337.16945	90	
338.76609	84	
338.94871	78	
339.86506	78	
340.93570	240	
340.95315	130	
343.43489	114	
344.18395	94	
346.76179	124	
350.24243	102	
352.74756	82	
356.79935	90	
358.19705	82	
358.86206	78	
359.76044	90	
362.78068	80	
363.74945	84	
END IONS

###FS:    #m/z: 507.84409 #charge 1+
###MS: 81
###MSMS: 82
BEGIN IONS
TITLE=Cmpd 61, +MS2(507.8441), 28.2-35.2eV, 1.8min #82
RTINSECONDS=105.8
SCANS=81-82
PEPMASS=507.84409	132550
CHARGE=1+
192.02126	132	
196.01681	654	1+
209.88219	126	
214.88703	240	
215.88087	210	1+
231.10903	134	
232.82885	138	1+
232.89626	962	
234.88926	130	
236.88859	230	1+
237.85754	150	
238.06211	170	
238.94130	208	1+
243.06730	128	
246.97460	176	
249.88543	158	
250.90610	268	1+
250.96824	132	
252.07937	188	1+
252.87126	150	
253.86851	246	1+
255.90916	130	
259.88554	136	
261.90682	264	1+
262.90920	202	1+
266.16890	460	1+
267.77813	214	1+
269.86240	132	
271.88467	280	1+
273.80521	150	
274.88806	350	1+
275.84999	124	
276.95539	136	
278.83302	210	
280.07448	124	
280.84259	122	
280.87670	396	1+
284.05427	130	
285.08698	124	1+
285.85185	360	
286.87140	238	1+
287.85139	1724	1+
288.02714	134	
289.03505	246	1+
289.87861	950	1+
290.13400	174	
290.86390	256	
291.90947	254	
293.87439	1060	1+
294.85139	350	1+
296.02353	152	
296.80612	124	
296.85611	380	1+
297.10894	200	1+
297.95777	136	
298.85169	156	
299.84440	126	
301.85024	154	
303.86669	1422	1+
305.86196	2408	1+
307.89083	752	
308.14270	536	
308.84275	146	
308.87260	2140	1+
309.15126	1226	1+
309.38097	128	
310.15662	946	1+
310.78926	128	
311.88176	1394	1+
311.97417	144	1+
313.77163	268	1+
314.81830	214	1+
314.86386	642	
315.86423	366	
316.82579	226	1+
316.85977	388	1+
316.88757	138	
317.37327	270	1+
317.76745	178	
318.37152	162	1+
318.87486	124	
319.86081	174	
320.05147	216	1+
320.81665	134	
320.87517	430	1+
321.87621	278	1+
322.81821	340	1+
323.82028	236	1+
323.87308	1258	
324.85644	192	
325.89808	232	
325.99526	270	1+
326.88085	5522	1+
327.81341	138	
327.92142	190	1+
328.38047	222	1+
329.17256	124	
329.38509	192	1+
329.81456	312	1+
330.88038	216	
331.78584	240	1+
332.87392	842	1+
332.97233	150	
334.85863	140	
335.83772	166	
335.88549	210	
336.00770	130	
336.82738	150	
336.93849	124	
337.87949	310	
338.88486	188	
340.78681	154	1+
341.83063	164	
341.87874	202	
343.83963	134	
343.87379	620	1+
345.79034	196	1+
346.88295	134	
347.74524	224	1+
347.77396	174	
347.81663	366	1+
348.77648	126	
348.83481	312	1+
349.12315	130	
349.76181	230	
350.77058	398	1+
350.83804	354	1+
350.88505	372	
351.81105	248	1+
351.84126	238	1+
352.89970	142	
352.94590	188	1+
353.85088	162	
353.90127	194	
354.80996	418	1+
357.83400	204	
358.87491	228	1+
361.83504	208	1+
362.87103	360	1+
363.78452	336	1+
364.71507	206	1+
365.12373	216	1+
365.78799	126	
366.18537	132	
366.76132	332	1+
366.83890	254	
366.89591	134	
367.76334	240	1+
367.81122	138	
367.84396	200	
367.90898	346	
368.83594	192	
368.89622	568	1+
369.83543	758	1+
370.78243	130	
370.80569	214	
371.18827	228	
371.77379	330	1+
371.80456	184	
371.83646	318	1+
372.79675	156	
373.74388	208	
373.81863	656	1+
375.84942	202	
376.78585	306	1+
376.85974	160	
376.88135	248	1+
377.71999	206	1+
377.84413	162	
380.72043	168	
380.85869	136	
381.84000	292	1+
382.86449	144	
383.78697	134	
384.85016	916	1+
385.77603	194	
386.77303	194	
386.86826	148	
387.68512	130	
387.77111	140	
387.84483	700	1+
388.79158	136	
388.86423	202	
389.20451	310	1+
389.86793	148	
390.00308	130	1+
390.73235	276	1+
390.78194	136	
390.83943	606	
391.76320	176	1+
391.83996	504	
392.82620	1422	1+
393.79673	244	
394.78223	242	
395.85959	124	
397.15111	178	1+
398.72882	248	
399.07935	140	1+
399.81287	280	1+
399.84909	860	1+
399.91206	200	1+
403.87241	510	
405.76084	408	1+
405.86117	460	
405.90681	168	1+
405.98217	122	
406.79417	236	1+
406.85840	294	
407.73973	128	
407.86722	702	
408.85001	1318	1+
409.73388	362	1+
409.76585	192	1+
410.08317	138	
410.80207	136	
410.83489	2424	1+
411.09530	152	
413.07524	156	
413.80989	162	
414.21729	182	1+
414.92429	156	
415.83982	184	
416.85186	404	1+
416.87683	210	
417.80292	178	1+
417.81654	250	1+
417.85866	276	1+
419.76530	336	1+
421.87692	336	
421.90706	158	
422.17637	158	
422.86563	422	
423.79741	322	1+
423.86900	1222	1+
424.07995	226	1+
424.69233	134	1+
425.75599	610	1+
426.77521	200	
426.86109	1434	1+
427.69895	122	
427.74424	706	1+
428.08667	284	1+
428.84728	2166	1+
429.73564	210	1+
430.84515	380	
430.87468	272	
431.86732	1004	1+
433.85399	314	
434.85604	440	1+
439.89459	244	
440.73914	204	
440.89336	122	
444.87171	2800	1+
445.74586	276	1+
446.70610	980	1+
446.77168	144	
447.70857	864	1+
448.77944	122	
448.80986	126	
449.74296	310	1+
449.87305	508	1+
450.70159	228	
450.77357	354	1+
457.90229	386	1+
458.01854	122	
462.88494	1206	1+
462.91383	178	
463.72975	394	1+
464.88468	190	
465.71324	178	
466.72939	242	
467.70472	328	1+
467.77365	184	1+
467.88476	946	1+
470.88611	126	
478.09701	146	
485.89682	780	1+
486.78682	126	
486.88173	202	1+
487.79968	168	1+
488.71862	152	1+
508.91232	154	
510.85448	132	
512.22996	104	1+
END IONS

###FS:    #m/z: 336.94474 #charge 1+
###MS: 81
###MSMS: 83
BEGIN IONS
TITLE=Cmpd 62, +MS2(336.9447), 28.0-35.0eV, 1.8min #83
RTINSECONDS=106.58
SCANS=81,83
PEPMASS=336.94474	54392
CHARGE=1+
59.09797	90	
160.12526	86	
187.72357	108	
190.00835	90	
196.88458	116	
203.94812	82	
205.95156	136	
206.97813	136	
207.88791	90	
207.98150	82	
209.87910	84	
209.94491	92	
211.88589	122	
211.91230	84	
211.94323	3722	
212.87805	580	1+
212.94618	112	
213.93914	1282	1+
215.88717	280	
215.93777	296	1+
216.89826	122	
216.91656	84	
217.93888	122	
218.84246	100	
219.01004	78	
223.83909	196	1+
224.05925	88	
224.93824	234	1+
224.97521	104	
226.88109	148	
226.97282	280	
228.84217	78	
228.89566	288	1+
229.95452	4006	1+
229.99432	78	
230.88837	892	1+
231.94890	1566	1+
232.82790	192	
233.89814	276	
234.82489	94	
235.16104	92	
235.94767	102	
236.85095	92	
239.98401	138	
240.14972	88	
240.84583	342	1+
240.96259	100	
241.12306	144	
242.12815	78	
242.91595	92	
244.95932	186	1+
246.05310	90	
247.08583	210	1+
247.96735	640	
248.10668	104	
248.90195	248	
249.83025	142	
249.90676	224	1+
249.96072	384	1+
250.84317	78	
250.94883	200	
251.04675	78	
251.11354	84	
251.78889	178	1+
251.96663	200	
252.06810	92	
252.96954	2464	1+
253.90372	226	1+
254.08920	114	
254.87155	92	
254.96688	856	1+
255.07284	186	
255.45284	80	
256.89389	140	
256.96817	136	
257.41051	98	
258.84409	132	
258.96649	90	
259.84533	88	
262.35708	98	
266.39991	88	
267.83919	726	1+
268.12840	78	
268.40618	100	
268.84205	568	1+
269.11528	78	
270.08469	80	
270.98309	236	
271.84368	114	
271.91653	104	
272.43760	164	
272.84174	124	
272.95059	182	
272.97929	126	
274.13129	92	
274.18428	94	
275.85599	136	
276.37829	100	
276.85496	644	1+
277.80294	78	
277.83371	152	
277.87724	84	
277.96160	78	
278.83496	158	
278.96377	90	
279.10112	144	
279.83224	116	
279.86307	192	
280.09575	84	
280.90395	168	
281.00503	92	
281.03568	162	
282.04961	82	
282.79016	78	
283.01349	86	
283.17257	86	
284.34958	94	
285.85019	146	
286.85203	198	
286.99771	96	
287.85582	130	
287.99702	102	
289.16696	90	
292.89994	126	
293.10447	338	
293.99667	98	
294.81328	92	
295.39532	86	
295.87968	90	
295.89885	94	
296.25724	90	
297.84235	80	
297.87261	104	
298.21379	86	
299.05698	144	
299.86861	78	
300.81883	142	
301.07654	78	
301.67122	78	
301.91234	78	
302.76847	94	
304.04740	80	
304.09922	108	
304.41344	78	
306.86318	214	1+
307.88984	148	
307.94163	78	
310.80541	80	
310.82827	128	
310.85717	180	
310.87350	294	1+
310.89313	94	
314.38529	86	
315.12799	80	
315.82173	80	
316.96199	86	
319.88979	78	
320.95817	82	
322.99555	90	
324.03141	98	
325.45400	86	
325.89244	78	
326.91346	86	
328.88643	140	
330.02022	78	
332.13583	80	
332.38208	84	
332.56328	88	
335.87664	80	
337.76309	84	
337.87204	98	
339.88060	92	
339.96458	82	
END IONS

###FS:    #m/z: 359.96035 #charge 1+
###MS: 81
###MSMS: 84
BEGIN IONS
TITLE=Cmpd 63, +MS2(359.9603), 28.0-35.0eV, 1.8min #84
RTINSECONDS=107.352
SCANS=81,84
PEPMASS=359.96035	41988
CHARGE=1+
178.94472	138	
197.97786	88	
200.94829	94	
206.96658	78	
207.94806	112	
209.54663	100	
209.94583	560	
210.86862	138	
217.91723	86	
218.90729	78	
222.94978	510	
223.88837	166	
223.91958	104	
224.56139	88	
224.94898	324	
225.95332	194	
225.97243	162	
226.88789	80	
226.90771	188	1+
226.94739	3290	1+
226.96933	164	
227.93622	114	
228.94173	3584	1+
229.36904	86	
230.11304	80	
231.37279	92	
231.40641	112	
231.83624	130	
233.44108	88	
233.84308	112	
234.02312	92	
234.09746	132	
234.92764	94	
235.90342	92	
236.80000	78	
236.87366	110	
237.02318	90	
239.14504	224	
240.89664	236	1+
240.94091	1110	1+
240.96028	302	
241.85869	84	
241.95748	666	1+
242.02295	78	
242.95919	470	1+
243.88518	158	
244.95809	1570	
245.83146	80	
245.94283	276	
246.95257	1888	1+
246.97525	88	
248.07208	112	
248.73578	78	
248.80273	126	
248.90416	84	
250.08723	106	
250.95132	104	
251.10701	80	
253.83230	96	
253.98425	86	
254.08684	82	
255.91132	88	
256.22175	86	
256.85087	88	
256.90307	134	
258.07982	132	
258.90349	86	
258.97457	182	
259.10762	82	
259.89857	84	
259.91913	138	
260.83217	334	1+
260.96831	158	
262.13427	82	
262.88020	246	1+
263.97130	182	1+
264.92895	78	
267.07408	80	
267.35095	78	
267.82521	94	
267.97356	126	
268.96382	158	
269.37444	78	
269.96674	512	1+
273.90162	98	
274.98398	102	
275.92116	80	
275.97245	126	
278.85135	86	
279.79716	402	1+
279.89874	102	
280.11202	222	1+
280.59957	78	
280.80041	338	1+
280.83402	102	
281.92901	122	
282.16495	80	
283.79811	104	
283.98364	190	
284.80485	108	
284.82334	384	
285.42091	100	
289.04615	78	
289.08547	282	1+
289.97794	80	
290.86120	82	
292.80546	88	
292.85808	140	
292.93375	86	
293.87599	104	
294.85009	112	
295.16974	96	
295.83873	92	
296.81056	194	
296.86385	96	
297.80264	470	1+
298.42107	98	
298.80248	306	1+
299.86510	158	
299.91825	82	
300.80344	194	
301.84740	112	
303.96384	84	
304.04118	78	
304.92808	80	
305.93636	94	
309.80813	92	
309.88360	92	
310.88052	98	
312.86195	204	1+
313.77194	78	
316.81602	160	
316.88395	92	
317.92680	94	
317.94837	84	
318.57728	110	
318.88411	82	
319.85969	116	
320.13582	84	
320.85830	84	
321.27970	104	
321.82276	134	
322.16849	84	
322.52547	90	
326.88098	100	
327.29318	78	
328.88671	158	
330.12533	210	1+
331.01640	104	
332.98912	80	
334.87627	108	
335.04019	82	
336.95891	120	
337.41081	116	
337.51709	80	
340.93675	132	
341.99860	104	
345.77613	78	
346.99396	84	
350.10280	84	
357.05469	140	
357.86468	96	
358.98493	82	
359.04593	88	
360.86470	104	
361.09620	88	
362.94659	90	
363.12684	78	
363.65104	100	
363.95944	84	
END IONS

###FS:    #m/z: 322.92933 #charge 1+
###MS: 85
###MSMS: 86
BEGIN IONS
TITLE=Cmpd 64, +MS2(322.9293), 28.0-35.0eV, 1.9min #86
RTINSECONDS=111.036
SCANS=85-86
PEPMASS=322.92933	2661904
CHARGE=1+
97.65315	80	
101.41639	112	
129.87701	76	
185.91932	70	
189.95255	72	
192.88908	154	
195.08583	80	
198.98442	78	
199.97151	82	
201.99595	78	
205.94864	224	
206.92444	72	
207.95549	72	
207.97400	116	
212.11033	66	
215.97296	82	
220.03202	78	
221.94163	78	
223.95821	78	
225.06208	76	
225.86967	68	
225.90479	68	
226.85823	100	
227.06907	70	
230.88741	78	
231.11893	152	
231.89489	176	1+
235.05942	240	1+
238.88491	124	
238.93767	130	
239.78657	96	
240.94039	4652	
241.05923	74	
241.92033	66	
241.94134	2458	
242.82214	86	
242.83577	106	
242.94174	7496	1+
243.04871	98	
243.15713	88	
244.01355	74	
244.82418	240	1+
244.93970	2208	1+
244.99170	82	
245.22336	68	
246.80529	78	
246.97873	84	
247.96952	70	
248.00004	154	1+
248.87505	72	
248.90030	162	
249.03937	114	
249.82533	74	
249.88553	74	
250.87042	76	
251.32983	98	
251.82247	72	
251.92564	66	
251.98055	66	
252.07335	72	
252.94021	68	
252.97965	84	
253.18621	94	
253.49140	74	
254.00347	96	
254.28024	66	
254.97601	86	
256.89479	196	
257.07966	74	
258.79186	212	1+
258.97488	74	
260.33657	70	
260.84388	128	
261.06792	86	
261.08568	88	
261.43507	72	
261.82862	66	
261.94946	78	
262.85495	122	
263.05607	68	
263.86272	68	
263.98245	76	
264.84519	88	
265.05923	196	1+
265.08676	70	
266.79870	68	
266.87221	70	
267.88638	86	
267.93751	68	
267.97159	70	
268.83859	86	
269.80606	72	
269.98368	76	
270.94907	110	
271.31683	80	
271.84605	296	1+
271.89974	70	
272.84965	248	1+
272.93927	80	
273.79038	126	
273.83855	74	
274.02373	68	
275.06120	76	
276.01088	78	
276.85611	84	
277.07913	68	
277.85261	196	1+
278.81904	68	
279.05493	76	
279.09046	998	1+
279.81945	70	
281.80587	66	
281.86381	74	
282.80691	194	
282.84927	116	
282.91421	94	
283.20544	84	
284.06954	76	
284.29269	414	
284.91893	78	
285.94795	80	
286.31140	76	
286.90507	68	
286.92221	88	
287.34309	78	
288.17198	70	
288.86663	84	
289.77926	80	
289.87263	214	1+
290.15952	80	
290.92792	70	
291.78891	90	
292.93173	82	
293.84460	186	1+
299.42731	80	
299.83778	68	
300.06093	134	
301.80907	174	1+
302.08074	66	
302.93912	68	
303.19174	68	
304.22068	70	
304.96021	86	
305.97300	74	
307.79908	72	
307.86080	170	1+
308.10533	78	
308.86433	144	1+
310.04824	78	
310.81673	104	
310.88553	84	
314.80993	70	
314.90577	78	
319.45248	86	
319.88253	152	
320.25356	78	
320.87646	118	
322.17173	72	
322.18729	72	
322.28978	116	
322.30928	128	
322.87215	70	
323.77377	116	
323.81672	68	
323.89214	186	1+
327.19788	70	
328.28885	80	
328.37797	116	
END IONS

###FS:    #m/z: 340.93995 #charge 1+
###MS: 85
###MSMS: 87
BEGIN IONS
TITLE=Cmpd 65, +MS2(340.9399), 28.0-35.0eV, 1.9min #87
RTINSECONDS=111.809
SCANS=85,87
PEPMASS=340.93995	918952
CHARGE=1+
149.33262	72	
192.92660	108	
192.95972	74	
194.89205	90	
194.92824	82	
196.88570	120	
196.98741	74	
201.23591	78	
208.95707	122	
212.13390	72	
213.01294	96	
213.87593	74	
213.93921	974	1+
214.87453	128	
214.88697	308	1+
215.88853	218	1+
215.93543	318	1+
219.41877	78	
219.58642	88	
224.95458	202	
226.09293	94	
226.87855	174	
226.94916	100	
227.91928	82	
228.04505	76	
228.84364	134	
229.07356	82	
229.83986	86	
229.95648	80	
230.84996	72	
230.88665	296	1+
231.90326	90	
231.95046	1554	1+
233.89463	184	
233.94723	420	1+
234.87659	78	
235.99186	76	
236.50158	90	
239.95689	72	
240.83818	528	1+
240.94615	74	
241.90832	72	
242.08021	74	
242.89125	76	
242.94304	102	
243.82831	170	
243.86728	232	1+
245.10798	122	
245.80276	72	
246.97531	116	
247.01328	94	
248.06416	80	
248.90169	144	
249.85234	72	
249.96363	612	1+
250.87064	72	
250.94155	90	
250.99061	100	
251.39026	90	
251.96076	118	
252.26711	94	
252.89729	80	
254.90631	306	1+
254.96666	752	1+
254.99869	96	
256.85405	152	
256.89358	132	
256.96707	174	
257.96216	88	
258.84611	120	
259.84885	196	
259.95782	148	
260.83773	456	1+
261.47483	100	
261.91379	84	
262.83560	416	1+
263.96272	86	
264.38552	90	
265.02114	98	
266.79529	98	
266.86060	108	
266.90344	78	
268.43218	82	
268.83389	190	1+
268.89719	86	
268.91917	82	
269.08370	72	
269.15299	80	
269.85523	116	
270.82361	72	
272.85182	278	1+
272.97479	166	
273.90347	74	
273.92018	78	
274.18249	130	
275.35576	166	
275.92736	84	
276.81934	74	
276.85659	618	1+
277.84972	90	
277.90933	90	
278.09349	74	
278.84484	1640	1+
278.89489	126	
278.96508	90	
279.92319	100	
280.88934	246	1+
281.05381	236	1+
282.87554	78	
282.91318	120	
283.85899	84	
284.92828	212	1+
285.01453	84	
286.52960	86	
287.08904	96	
287.12966	134	
287.42822	80	
287.89306	90	
288.08023	86	
288.83790	192	1+
288.91036	78	
289.77950	84	
290.85333	234	1+
293.86963	74	
294.86634	172	
295.39125	118	
295.97392	78	
296.07110	76	
296.85632	462	1+
296.91712	76	
297.10726	78	
297.97202	276	1+
299.06571	174	1+
299.79281	72	
299.87313	190	
300.87886	108	
300.91657	76	
301.85900	310	1+
302.03156	72	
302.92755	88	
302.96481	144	
303.72829	76	
303.92725	72	
304.25951	72	
307.88954	84	
308.18524	78	
308.80844	84	
309.36527	104	
309.87303	268	1+
309.98148	72	
311.80717	80	
312.42224	94	
314.81868	86	
315.38769	72	
316.59028	104	
316.86664	170	
317.83685	82	
317.86507	118	
317.92869	78	
318.75496	142	
318.97375	74	
320.75064	74	
321.43270	92	
322.14447	100	
324.14442	72	
324.89351	94	
329.87397	120	
329.92125	72	
330.81759	100	
332.86579	102	
335.04019	86	
335.54801	84	
337.09275	80	
337.28812	74	
340.18861	78	
340.20902	84	
340.96380	108	
345.16221	88	
END IONS

###FS:    #m/z: 363.95586 #charge 1+
###MS: 85
###MSMS: 88
BEGIN IONS
TITLE=Cmpd 66, +MS2(363.9559), 28.0-35.0eV, 1.9min #88
RTINSECONDS=112.581
SCANS=85,88
PEPMASS=363.95586	428280
CHARGE=1+
181.93276	86	
189.86119	126	
191.86117	240	
191.95115	94	
193.99638	94	
196.88282	118	
206.89946	82	
209.94228	1012	1+
210.84622	94	
210.88914	106	
212.87916	762	1+
218.90419	80	
218.99147	92	
219.96275	88	
220.00834	80	
220.56238	96	
221.92667	86	
222.95212	428	1+
222.97360	120	
223.87564	82	
224.95149	908	1+
225.84940	80	
225.88456	92	
226.94707	5716	1+
226.97159	128	
227.88789	476	1+
227.93278	188	
228.89165	398	1+
228.91673	124	
228.94188	5900	1+
230.88822	1584	1+
231.04636	86	
232.45160	114	
233.93312	108	
238.92493	104	
239.44706	82	
240.86306	84	
240.93906	442	
240.96353	586	
241.94247	616	
242.81901	120	
242.90506	90	
242.94202	2096	1+
243.83912	84	
244.82604	102	
244.93799	432	
244.95640	4266	1+
244.98871	144	
245.83563	116	
245.94214	348	
246.44058	106	
246.80934	126	
246.95169	3154	1+
247.64064	116	
247.82193	178	1+
248.03305	130	1+
248.89901	716	1+
250.41097	86	
250.94525	106	
251.06997	178	
251.70937	92	
251.90816	102	
253.00860	90	
253.10046	84	
253.11840	94	
253.90968	180	
254.93511	132	
255.06141	116	
255.91125	84	
256.43437	88	
256.96335	88	
258.83104	142	
260.96773	372	1+
261.83718	242	1+
263.96504	322	1+
265.00715	100	
265.56406	100	
266.09357	94	
266.84901	90	
266.97042	90	
267.97243	566	
268.89892	90	
268.95873	146	
269.96950	780	1+
271.91563	242	1+
275.01115	112	
276.72354	94	
276.80814	128	
277.06869	172	
277.39584	82	
277.85242	80	
278.81025	170	1+
278.84241	112	
278.88276	130	
279.10593	114	
279.79556	84	
279.85236	190	
280.78976	322	1+
280.83858	140	
281.77974	90	
282.78906	382	1+
282.88797	88	
283.06654	84	
283.09781	94	
283.79208	326	1+
283.83216	178	
283.87184	96	
283.91481	98	
283.96651	82	
285.48894	90	
285.84366	224	1+
286.03092	92	
286.91225	88	
288.79304	122	
289.86695	88	
290.85941	124	
291.93411	86	
293.84695	216	1+
296.80838	180	
297.80198	128	
298.42528	82	
298.80266	358	
298.94768	80	
299.80151	250	
300.80057	1162	1+
300.98285	96	
301.00587	90	
301.85737	126	
302.86321	122	
303.85322	402	1+
303.94570	158	
305.12747	82	
306.82436	84	
306.93168	94	
309.87201	158	
310.05700	226	1+
310.87802	106	
311.85719	144	
312.86966	108	
313.92193	106	
315.60565	106	
318.81902	106	
318.87259	248	1+
318.93451	164	
320.18132	92	
320.25368	94	
320.92194	166	
321.08491	86	
321.12448	96	
321.81657	106	
321.86678	118	
322.14435	96	
322.92844	128	
323.49045	82	
326.17076	86	
326.87557	124	
327.86229	88	
328.44901	94	
329.86963	146	
332.40223	86	
332.87302	98	
332.89798	84	
334.20684	84	
336.94301	100	
337.01429	98	
337.87575	90	
340.93837	448	1+
344.85899	86	
344.90113	98	
346.98721	84	
347.83639	120	
349.59493	110	
350.33682	102	
351.90855	86	
353.89123	118	
354.78150	100	
357.85777	80	
361.85816	88	
363.63470	84	
365.38600	94	
366.92505	104	
END IONS

###FS:    #m/z: 322.92942 #charge 1+
###MS: 89
###MSMS: 90
BEGIN IONS
TITLE=Cmpd 67, +MS2(322.9294), 28.0-35.0eV, 2.0min #90
RTINSECONDS=116.249
SCANS=89-90
PEPMASS=322.92942	2571930
CHARGE=1+
145.59289	80	
189.03131	88	
191.89199	88	
192.89058	114	
194.88850	78	
196.95883	154	
197.87050	78	
197.90537	76	
197.95883	76	
198.05387	104	
201.04419	210	
206.00326	80	
206.03491	74	
207.90205	74	
207.97376	120	
209.94193	168	
209.95571	72	
210.89832	80	
210.94235	80	
211.08347	74	
211.37627	76	
214.08417	98	
214.89496	144	
219.97201	88	
221.08613	82	
222.87284	72	
223.95842	150	
224.53422	108	
224.95003	74	
226.94573	72	
227.92887	180	
228.02646	92	
229.83994	74	
230.85169	82	
231.09814	110	
232.90478	82	
234.06816	74	
235.83370	94	
236.80391	72	
236.94368	72	
237.08738	76	
238.11694	92	
238.21971	76	
238.88326	70	
238.93952	74	
239.07778	116	
239.09613	138	
239.41106	74	
239.78728	70	
240.07837	78	
240.93976	3860	
241.94182	2878	
242.88201	90	
242.93895	10664	1+
244.91325	120	
246.03013	70	
246.97454	140	
247.10719	92	
247.38883	138	
248.13580	78	
248.85689	114	
248.95068	130	
249.04195	164	
249.08838	78	
249.91182	334	1+
250.78882	80	
252.80963	78	
252.84048	76	
254.88694	76	
255.14993	108	
255.95840	72	
256.89262	214	1+
257.44584	102	
258.13375	74	
260.07662	96	
260.23122	86	
260.91317	78	
260.93385	72	
261.31198	82	
261.84054	74	
261.97941	70	
262.82965	170	
262.85067	70	
262.95906	80	
263.85869	112	
263.91257	90	
264.08222	86	
264.33798	94	
265.06117	140	
265.81112	72	
266.16375	72	
266.48048	90	
266.85344	72	
266.88709	76	
267.79361	116	
268.95655	132	
269.80203	88	
270.83271	178	1+
271.12458	74	
271.81662	70	
271.87546	90	
272.79421	140	
274.85148	104	
274.99809	86	
277.10120	76	
278.47054	136	
278.85813	92	
278.95742	70	
279.09124	1180	1+
279.40790	110	
280.83091	114	
281.79525	82	
281.83773	90	
281.89886	82	
283.06754	290	1+
284.21134	86	
284.29075	416	
284.42619	74	
286.09143	78	
286.88478	82	
287.90311	82	
288.02414	72	
288.41603	94	
288.94576	72	
289.80582	214	1+
289.87948	138	
289.90670	70	
290.74152	88	
291.87104	74	
293.86543	96	
294.15161	72	
295.86631	78	
296.07802	86	
297.82640	140	1+
300.82298	72	
304.01948	86	
304.77466	72	
304.87636	70	
306.86529	80	
307.07584	70	
307.88532	82	
308.86247	98	
309.89466	74	
309.91804	84	
310.09569	76	
311.88608	74	
315.16745	94	
316.75414	72	
317.88510	82	
318.84461	80	
319.05510	70	
321.92855	102	
322.74731	156	1+
324.15739	142	
324.85984	104	
326.00618	70	
326.74888	74	
326.87778	80	
327.13749	74	
END IONS

###FS:    #m/z: 340.94003 #charge 1+
###MS: 89
###MSMS: 91
BEGIN IONS
TITLE=Cmpd 68, +MS2(340.9400), 28.0-35.0eV, 2.0min #91
RTINSECONDS=117.021
SCANS=89,91
PEPMASS=340.94003	887556
CHARGE=1+
82.51220	92	
180.89058	80	
192.92680	122	
196.88206	136	
197.89224	110	
197.94132	84	
205.95698	106	
207.97237	96	
208.96056	116	
210.93593	122	1+
210.94806	94	
213.93891	890	1+
215.88721	434	1+
215.94280	142	
216.40980	78	
216.94121	92	
220.87103	84	
220.89084	82	
224.84122	82	
226.94028	84	
228.88587	78	
228.93543	178	
228.95963	76	
229.83715	142	
230.87820	84	
231.95052	810	1+
233.06832	138	
233.89648	198	
233.94725	114	
235.89155	198	
235.95836	78	
237.07036	82	
239.49260	100	
239.83648	238	1+
240.96315	122	
241.12809	86	
241.56079	86	
242.14747	76	
242.49107	86	
242.94124	110	
242.96932	90	
243.98486	82	
244.95349	122	
245.39113	86	
245.87399	88	
245.96439	154	
246.06072	102	
246.85893	84	
246.96152	246	1+
246.98460	188	1+
247.11166	76	
248.42983	106	
248.88103	82	
249.04096	100	
249.96151	156	
250.94055	106	
250.96723	100	
252.92465	84	
253.00490	108	
254.92069	90	
254.96479	552	1+
254.98307	112	
255.07406	294	1+
256.89444	96	
256.96133	298	1+
257.08152	80	
257.84611	146	
257.89746	98	
257.91694	80	
258.86957	124	
258.88377	80	
259.03450	98	
259.85214	240	
259.95776	210	
260.83527	196	
260.84782	198	
261.84093	230	
261.89598	78	
263.88056	142	
264.86423	84	
265.02522	90	
265.52088	94	
266.79691	92	
267.82396	146	
268.15847	84	
268.40830	84	
268.84074	160	
268.99798	84	
269.35432	82	
269.83428	276	1+
269.85366	80	
272.80744	98	
272.95282	78	
273.81206	94	
274.86190	76	
274.89840	122	
275.80827	98	
276.01928	84	
276.83773	76	
276.85894	270	
277.85399	262	
277.96891	144	
278.84445	504	
279.84380	730	1+
279.95819	124	
280.10200	76	
280.17024	78	
280.92696	82	
281.04589	90	
282.81478	82	
284.02419	78	
284.12019	76	
284.54812	92	
286.87944	76	
288.01368	92	
288.13437	98	
288.78467	74	
289.08169	80	
289.78954	78	
290.64764	76	
290.92781	86	
293.06773	102	
294.85537	84	
294.87626	110	
295.06066	124	
296.85028	112	
296.97019	208	1+
297.11591	98	
297.42713	84	
298.13886	82	
298.30542	94	
298.88570	76	
299.01272	188	
299.77939	76	
300.16602	80	
300.87820	128	
301.41100	80	
302.09437	76	
302.86734	116	
302.93941	76	
303.92314	92	
305.03073	100	
305.59470	92	
305.81215	116	
307.88519	80	
307.99212	82	
310.82384	126	
311.82696	114	
311.87518	98	
312.06852	76	
312.87036	128	
315.36176	76	
316.41115	96	
320.87597	76	
322.98869	76	
323.30219	80	
328.88955	76	
330.18714	90	
332.84212	78	
339.79253	84	
341.01340	84	
341.92828	76	
345.30784	84	
END IONS

###FS:    #m/z: 363.95597 #charge 1+
###MS: 89
###MSMS: 92
BEGIN IONS
TITLE=Cmpd 69, +MS2(363.9560), 28.0-35.0eV, 2.0min #92
RTINSECONDS=117.793
SCANS=89,92
PEPMASS=363.95597	418510
CHARGE=1+
93.24130	86	
189.87073	92	
191.85785	362	1+
191.90220	80	
199.92464	86	
200.88589	80	
200.94595	164	
207.87348	98	
208.01920	92	
209.86943	124	
209.94263	1094	1+
210.88571	280	
210.93272	140	
212.87794	760	1+
220.40945	100	
220.92008	82	
222.95444	296	1+
224.95026	734	
225.96953	122	
226.52013	108	1+
226.88674	108	
226.94643	6038	1+
226.96994	200	
227.92839	82	
228.89273	218	
228.94222	5328	1+
230.88980	1294	1+
232.88826	188	
233.89162	140	
233.93107	86	
234.88010	142	
237.05318	80	
238.79958	90	
238.94048	88	
239.07328	176	
239.92035	86	
240.07369	90	
240.93918	958	
241.94014	2478	1+
242.94172	1620	1+
243.83388	132	
243.89805	198	1+
244.87185	86	
244.95616	3284	1+
245.05242	106	
245.94200	212	
246.95245	3828	1+
247.40692	98	
248.80211	244	1+
248.89990	750	
249.04599	92	
249.13693	88	
250.97043	170	
251.07677	106	
254.89673	84	
256.50684	96	
256.85703	100	
257.10693	94	
257.40827	80	
258.44566	84	
260.86935	88	
260.97156	254	1+
261.73287	90	
261.82791	94	
262.34921	92	
262.81843	90	
262.85139	162	
263.09159	82	
263.89663	100	
263.97647	140	
265.11693	90	
266.50024	90	
266.81423	226	
267.89844	82	
267.97134	278	
268.80489	80	
268.83900	80	
268.95443	202	
268.96501	752	1+
269.89490	104	
269.96760	624	1+
270.76262	84	
271.91764	228	
272.84407	138	
273.79404	114	
273.84606	170	1+
273.91363	144	
274.04589	142	
274.09334	198	1+
276.10679	206	1+
276.42122	100	
276.84939	208	
277.81530	118	
277.83562	136	
278.84548	536	1+
279.10146	178	
280.57054	80	
280.79402	264	1+
280.83558	202	
281.80975	164	1+
281.87279	276	1+
282.08477	160	1+
282.78818	438	1+
282.83047	132	
282.95459	86	
283.06614	224	1+
283.84990	114	
284.53558	96	
284.82351	140	
284.98534	84	
285.38974	86	
285.84467	238	
285.91296	94	
285.92867	88	
285.94193	104	
287.79993	130	
287.87803	78	
288.92916	96	
289.08964	92	
289.96325	88	
290.86054	80	
290.87444	130	
291.10393	100	
293.11487	162	1+
293.43189	82	
297.80517	98	
297.92804	144	
297.98863	84	
298.80447	372	1+
298.91994	84	
299.16865	106	
299.87497	134	
300.80102	438	1+
301.85897	136	
302.86392	86	
302.89444	84	
303.80579	116	
303.85407	268	
303.87743	124	
304.81247	80	
306.85680	84	
307.13343	110	
307.40305	88	
308.13563	94	
310.42983	112	
310.87346	116	
311.85776	114	
312.06581	80	
312.67841	80	
313.94977	98	
314.81613	158	
316.81198	170	
317.87845	90	
321.27875	90	
322.15789	182	1+
322.28330	118	
322.92205	116	
323.26924	80	
323.92955	78	
324.77335	124	
324.87484	96	
324.90513	84	
325.60904	114	
326.87910	136	
327.07629	104	
327.28203	86	
328.28804	150	
329.09506	84	
330.39695	78	
330.81694	138	
334.87772	280	1+
337.09178	144	
337.84308	150	
338.03161	100	
339.01885	78	
340.93968	312	
342.04320	114	1+
342.78917	106	
347.84930	188	1+
350.76768	106	
352.13191	80	
360.28236	82	
364.91140	120	
368.79008	86	
END IONS

###FS:    #m/z: 322.92932 #charge 1+
###MS: 93
###MSMS: 94
BEGIN IONS
TITLE=Cmpd 70, +MS2(322.9293), 28.0-35.0eV, 2.0min #94
RTINSECONDS=121.463
SCANS=93-94
PEPMASS=322.92932	2700574
CHARGE=1+
138.53177	102	
187.14691	78	
191.95322	68	
192.90569	154	1+
197.88177	116	
197.95879	84	
198.84435	92	
198.88940	70	
201.04306	228	
204.95774	90	
205.95285	138	
206.03492	100	
206.95073	84	
206.98432	76	
208.90896	78	
210.38493	84	
210.89971	68	
211.89966	68	
212.87682	78	
216.03236	98	
216.39010	98	
220.86988	144	
221.06973	156	
223.96011	94	
225.86229	74	
226.10777	78	
228.90274	74	
229.02544	94	
229.93715	68	
230.78646	76	
231.12147	102	
232.90309	82	
233.89727	72	
234.15647	72	
235.06860	80	
235.08363	70	
237.02112	70	
237.97302	88	
238.88567	196	
238.90812	68	
238.92306	70	
238.93983	90	
238.98760	84	
239.07656	140	
240.02143	90	
240.16044	76	
240.79437	96	
240.94023	3496	
240.96779	144	
241.16693	124	
241.80158	72	
241.94115	2830	
242.13005	138	1+
242.82814	232	1+
242.87765	74	
242.94129	7978	1+
243.78730	78	
243.91181	114	
244.93888	2060	
246.39415	80	
246.82227	68	
246.94197	90	
246.97417	162	
247.82634	68	
248.84605	88	
248.89355	70	
248.93725	74	
249.83313	70	
250.06817	74	
250.83546	74	
250.94631	148	
251.78556	70	
251.93161	92	
253.13743	78	
254.08971	70	
254.86571	70	
254.90848	78	
254.94211	72	
255.83704	164	1+
256.02921	70	
256.38329	112	
256.89462	230	1+
258.08067	80	
258.10034	72	
258.83976	124	
258.93172	72	
259.15687	74	
259.90468	84	
260.83964	80	
261.02221	72	
261.82720	78	
261.84257	84	
262.13036	74	
262.82895	76	
264.09436	88	
264.80945	74	
265.05969	72	
265.24896	76	
266.85841	122	
268.88902	84	
268.95544	70	
271.04571	82	
271.83880	90	
273.09745	78	
273.80771	110	
275.80515	94	
276.05389	80	
276.96026	74	
277.81524	74	
278.08765	78	
278.12034	74	
278.80675	98	
279.09053	1102	1+
280.80769	262	1+
280.83069	234	1+
280.85556	140	1+
281.10090	140	
281.88838	68	
281.91318	96	
282.15660	84	
282.27653	106	
282.77152	74	
283.95811	76	
284.21058	68	
284.29202	568	1+
284.34739	86	
284.86529	206	
284.89194	108	
285.45395	82	
290.41061	88	
290.80089	178	1+
290.85666	72	
290.96150	88	
293.43609	100	
294.04226	70	
294.85218	148	
296.11978	82	
296.86227	184	1+
296.88524	76	
297.79146	76	
298.42740	78	
300.79081	92	
300.81659	70	
302.84743	78	
306.88375	122	
308.00608	82	
310.13467	74	
312.80153	106	
312.86097	72	
315.25693	84	
315.91117	86	
316.45900	88	
316.75851	72	
317.10619	86	
318.85774	70	
320.11352	72	
321.94819	92	
325.75095	68	
326.34065	90	
326.73791	72	
327.10643	92	
327.81750	76	
327.89312	78	
END IONS

###FS:    #m/z: 340.93991 #charge 1+
###MS: 93
###MSMS: 95
BEGIN IONS
TITLE=Cmpd 71, +MS2(340.9399), 28.0-35.0eV, 2.1min #95
RTINSECONDS=122.236
SCANS=93,95
PEPMASS=340.93991	971026
CHARGE=1+
115.67172	106	
191.95537	166	
192.92701	124	
200.41956	102	
209.01039	78	
209.94417	128	
209.95919	94	
213.40385	84	
213.87954	122	
213.93892	1208	1+
215.88914	264	
215.93556	244	
217.93706	128	
219.87949	152	
221.88300	98	
222.09358	84	
222.69021	88	
222.86972	76	
224.14002	76	
225.95406	112	
226.95083	126	
227.97479	78	
228.84778	108	
228.94826	156	
230.12462	108	
230.88778	132	
231.89112	158	
231.94948	1232	1+
232.89305	512	1+
233.94807	202	1+
235.90224	168	
235.94903	222	1+
236.44320	90	
236.89465	98	
237.00984	88	
237.99058	170	
238.86993	86	
238.91728	76	
239.88553	102	
241.12817	88	
241.81490	92	
241.84907	276	
241.94019	160	1+
242.36714	80	
242.84209	110	
243.83160	124	
243.88622	92	
245.00839	100	
245.40063	90	
246.85625	82	
246.97429	102	
247.09821	104	
247.41856	86	
248.99139	82	
249.90544	74	
249.96109	422	1+
251.84179	92	
252.10701	100	
253.84919	92	
253.92798	148	
254.17205	88	
254.91683	230	1+
254.96540	862	1+
256.02353	176	1+
256.57964	88	
256.79808	86	
256.84562	174	
257.08939	78	
257.84806	332	1+
257.91878	98	
260.04307	80	
260.83541	474	
260.85900	210	
261.83685	304	
261.88565	108	
261.89867	158	1+
262.83580	284	
262.91821	104	
264.07486	262	
264.90123	132	
264.91365	84	
265.02736	76	
265.84914	78	
265.87124	92	
265.95776	104	
266.09751	106	
266.84686	88	
266.89326	74	
267.13737	136	
268.64560	90	
268.83801	108	
270.82795	174	
270.90020	84	
270.96722	84	
271.91589	92	
272.13243	76	
272.91184	114	
272.93277	130	
272.95341	152	
272.97934	124	
274.85553	108	
274.87105	174	
275.85103	856	1+
275.99106	118	
278.08815	118	
278.81705	88	
278.84311	1226	1+
280.93075	78	
281.89437	180	
281.95874	130	
282.03931	88	
282.48057	82	
283.79017	78	
285.60954	84	
286.87464	84	
287.35965	90	
287.39686	76	
288.07903	102	
288.84311	114	
290.50086	82	
290.85872	144	
291.44119	92	
293.08701	78	
293.11671	94	
293.86970	158	
294.85633	88	
295.86202	138	
295.89126	82	
296.84079	94	
296.92979	116	
296.97393	178	
297.97238	208	
298.08405	96	
299.87825	180	
300.30967	76	
300.84626	78	
301.85996	168	
301.91202	90	
302.81740	78	
302.94994	120	
304.91884	92	
307.94151	100	
308.09459	86	
308.87193	236	1+
311.03939	78	
314.11970	78	
317.88983	190	1+
318.40431	80	
318.94360	78	
321.05202	76	
322.82656	118	
323.00888	74	
323.16755	82	
324.28697	110	
324.42926	82	
325.80693	114	
326.55138	78	
328.89299	82	
329.17052	82	
330.85297	126	
331.41773	74	
332.17098	98	
336.15271	150	
338.93959	112	
342.90615	124	
346.37258	80	
END IONS

###FS:    #m/z: 363.95585 #charge 1+
###MS: 93
###MSMS: 96
BEGIN IONS
TITLE=Cmpd 72, +MS2(363.9559), 28.0-35.0eV, 2.1min #96
RTINSECONDS=123.007
SCANS=93,96
PEPMASS=363.95585	440924
CHARGE=1+
126.58866	102	
178.43673	80	
188.85959	188	1+
191.86031	126	
192.74160	86	
196.88486	82	
196.94255	88	
198.03451	104	
200.88038	102	
200.89607	80	
205.94362	200	1+
208.88949	82	
209.94277	694	1+
210.47745	90	
210.87843	96	
212.87913	834	1+
213.42699	90	
219.93190	90	
220.45833	96	
222.94972	350	1+
224.95265	252	
225.96252	108	
226.94706	5840	1+
227.90015	86	
227.93381	180	
228.89448	266	1+
228.94143	5832	1+
230.83228	76	
230.88904	1846	1+
232.91043	118	
233.99701	82	
234.88415	90	
234.93314	122	
236.51862	92	
236.94735	84	
237.29746	134	
238.05660	182	
238.82431	94	
238.90051	98	
240.88601	78	
240.94115	480	
240.96537	142	
241.94129	562	
241.95938	116	
242.86813	76	
242.94090	1662	1+
242.96238	400	1+
243.03472	94	
243.82424	156	
244.95680	3714	1+
245.01224	78	
246.95251	3464	1+
247.80514	90	
247.88638	88	
248.10348	82	
248.90054	576	1+
248.94856	208	
250.89621	280	
250.95683	168	
251.07328	214	1+
252.00756	104	
252.41120	84	
252.93272	102	
254.08017	86	
255.45005	76	
255.91922	80	
256.15117	80	
256.42027	76	
256.51085	92	
256.64486	86	
256.80399	82	
257.10503	114	
257.97442	78	
258.08844	88	
258.11805	82	
258.83800	132	
260.83771	276	1+
260.96878	80	
261.96849	176	1+
263.10141	98	
265.81102	214	1+
266.78493	194	
266.96163	90	
267.86409	80	
267.97326	658	1+
268.96278	1274	1+
269.96893	826	1+
269.99754	102	
271.91600	114	
272.85405	80	
273.79261	100	
273.88518	88	
275.85230	362	1+
276.05999	160	
278.09201	150	1+
278.84438	162	
280.79891	204	
280.85242	86	
281.55062	90	
281.69470	108	
281.79340	208	
281.86138	162	
282.79038	404	1+
282.88319	140	
282.96936	204	1+
283.06635	98	
283.79160	252	1+
283.85196	180	
284.10813	122	
284.84643	338	1+
284.90988	90	
285.13863	92	
285.80251	120	
285.81827	128	
285.84709	288	1+
286.91317	164	
287.39707	94	
287.42200	98	
287.80944	78	
288.04261	78	
288.82688	86	
288.84342	82	
289.06477	94	
289.87743	184	
292.11223	78	
292.43166	92	
292.91665	80	
293.11205	78	
293.12930	84	
294.80081	116	
295.83575	178	1+
296.80580	184	
298.41680	108	
298.80464	740	1+
298.93023	78	
300.80309	546	1+
300.82619	96	
300.83795	102	
300.96996	84	
301.86383	200	
302.12360	80	
302.86463	84	
303.14468	250	1+
303.85382	360	1+
304.80988	96	
306.43280	98	
306.85094	112	
306.92711	78	
307.45698	90	
307.88229	188	1+
311.03277	92	
312.87118	222	1+
313.20005	78	
315.11948	90	
315.77590	84	
315.93404	142	
317.37735	88	
317.81358	208	1+
318.93108	122	
319.73780	84	
319.84969	100	
320.93541	88	
321.82244	202	
321.86589	230	
322.93222	162	
323.32877	80	
324.46473	98	
324.57559	78	
326.87547	172	
327.06822	126	
329.87126	82	
332.01036	92	
334.02279	84	
335.01111	98	
336.94568	152	
337.68601	78	
339.11133	86	
339.82583	230	
340.93637	210	
342.80092	184	1+
348.11358	82	
352.77276	140	
354.28054	84	
355.04339	82	
358.01827	82	
358.84811	82	
362.06763	90	
366.76157	224	1+
END IONS

###FS:    #m/z: 507.84411 #charge 1+
###MS: 97
###MSMS: 98
BEGIN IONS
TITLE=Cmpd 73, +MS2(507.8441), 28.2-35.2eV, 2.1min #98
RTINSECONDS=126.683
SCANS=97-98
PEPMASS=507.84411	139528
CHARGE=1+
196.01541	572	
209.94149	182	
214.02309	144	
214.88725	128	
232.89702	724	1+
236.05736	136	1+
250.90756	122	
252.07836	174	
258.87375	182	
266.16536	204	
267.10113	126	
274.79530	138	
274.91809	186	1+
275.85100	152	
278.39259	134	
278.83124	308	1+
284.96755	154	1+
285.85881	260	1+
287.85113	1328	1+
288.11136	152	
288.83164	122	
288.87385	534	1+
289.03530	192	
289.84506	228	
289.88014	372	1+
290.12797	158	
290.85997	508	1+
293.87351	684	1+
293.95597	138	
294.85980	276	
296.02981	150	
296.81465	238	
296.84730	250	1+
297.80943	260	1+
299.02483	174	
300.85486	430	1+
301.86093	280	1+
301.88422	222	1+
303.86785	624	1+
304.80664	184	1+
305.86267	1654	1+
306.94777	124	
307.88968	500	
308.14075	536	
308.87359	964	
309.14557	278	
309.37409	168	
309.88895	238	
310.15652	824	1+
310.88442	180	
311.88416	1128	
312.88044	1108	1+
313.82261	148	
313.90957	300	1+
314.86293	1016	1+
315.93535	124	
317.79638	124	
317.90552	224	1+
319.87572	126	
321.87558	312	1+
322.82546	424	1+
322.86023	192	
323.87209	348	
323.88993	132	
324.85935	332	
325.86248	188	
325.89991	356	
326.81012	198	1+
326.88285	3856	1+
327.96868	128	1+
328.89376	392	1+
329.77706	168	
329.82675	124	
329.87736	440	1+
330.16091	224	
330.82034	382	
330.87962	272	1+
332.87347	544	1+
335.14334	124	
335.84285	160	
335.88218	180	
337.87795	604	1+
338.12406	130	
340.77616	260	1+
340.86280	132	
341.84229	300	1+
341.88009	138	
343.87423	232	
344.80286	150	
345.78402	168	
347.03332	134	
347.74777	222	1+
347.77594	128	
347.84962	276	1+
348.78187	142	
348.79775	444	1+
348.91194	172	
349.75233	342	
349.77883	186	
349.79803	342	1+
349.82637	126	
350.17111	150	1+
350.76527	498	1+
350.88655	466	1+
350.96266	166	
351.04552	146	1+
351.39284	154	
351.90225	122	
353.85196	394	1+
353.89005	148	
354.02112	232	1+
355.80639	158	
355.89256	128	
360.88567	128	
361.86457	350	
362.93240	124	
363.80128	130	
364.89552	136	
365.76108	318	1+
365.78695	478	1+
366.18090	248	
366.83819	166	
367.70263	128	
367.76792	168	
367.90883	304	
368.80559	220	
368.83391	176	
368.89803	274	
369.03584	158	
369.77412	142	
369.81133	124	
369.83600	880	1+
370.80139	288	
370.89869	446	1+
371.18271	314	1+
371.79986	270	
372.04540	128	
372.71572	556	1+
372.78073	318	1+
372.82752	206	1+
373.71669	454	1+
373.87552	288	1+
374.81849	600	1+
375.38640	124	
378.80324	204	
380.71450	284	1+
381.84388	354	1+
383.77983	140	
383.82598	148	
384.85394	312	
385.77405	238	
385.80077	124	
385.82756	256	1+
385.85379	322	
386.84658	818	1+
387.84424	766	1+
388.80186	176	
389.19803	240	
390.19966	146	
390.84249	658	
391.06254	190	1+
391.74690	138	
391.79594	136	
391.84165	458	
392.07314	214	1+
392.82370	1086	1+
394.78361	128	
395.77796	126	
395.88777	132	
398.86549	190	
399.72001	422	1+
399.84825	980	1+
400.72127	308	1+
401.80535	126	
402.81509	122	
402.86665	162	
403.10620	88	1+
403.86779	374	
404.81711	144	
404.87225	182	
405.76273	364	1+
405.79101	168	
405.85953	586	1+
407.74765	178	
407.86461	470	
408.76346	426	1+
408.85205	1364	1+
409.36360	138	
409.73150	376	1+
410.00212	168	1+
410.83564	1364	1+
412.83553	510	1+
413.06944	130	
413.85927	126	
414.68917	132	
416.84516	158	
416.86993	156	
417.69632	136	
417.85296	748	1+
419.72330	346	1+
419.88607	162	
421.88284	376	
422.82309	196	1+
422.86529	1048	1+
422.87584	190	
423.76814	230	1+
424.87743	494	1+
424.94239	166	1+
425.75068	266	
426.75513	212	
426.85945	1518	1+
427.73789	180	
428.75040	774	1+
428.84770	1776	1+
428.89124	144	
429.71110	128	
429.88444	202	1+
430.85035	244	
431.86568	852	1+
432.74485	166	1+
433.70571	180	
433.85449	190	
434.76089	172	1+
434.88852	220	
435.84417	266	1+
439.88874	486	1+
442.88039	268	
443.77070	154	
444.74830	446	1+
444.87213	2450	1+
445.74928	328	1+
446.70600	786	1+
447.70843	660	1+
447.81937	144	
447.88741	158	
448.87755	152	
449.69863	130	
449.87709	694	1+
450.69941	182	
451.70337	140	
457.90214	472	1+
462.88175	1092	1+
462.91078	138	
463.75273	128	
463.89032	262	1+
464.88898	186	1+
465.71434	370	1+
467.79763	180	1+
467.89013	1024	1+
468.76828	140	
470.73493	360	1+
485.90170	252	
486.89966	174	
489.19912	134	
490.90910	142	
508.91677	130	1+
509.29099	126	
510.30040	150	
END IONS

###FS:    #m/z: 336.94505 #charge 1+
###MS: 97
###MSMS: 99
BEGIN IONS
TITLE=Cmpd 74, +MS2(336.9450), 28.0-35.0eV, 2.2min #99
RTINSECONDS=127.455
SCANS=97,99
PEPMASS=336.94505	44806
CHARGE=1+
105.39058	88	
185.89254	80	
189.86523	136	
196.97681	84	
198.87876	88	
206.41752	80	
207.86866	74	
207.97257	196	1+
208.91453	92	
208.99430	76	
210.88079	136	
211.94368	2832	
212.87701	650	1+
213.93899	1740	1+
214.04578	92	
214.89157	84	
215.88826	294	1+
215.93719	242	
220.09597	78	
220.87619	212	1+
222.82238	76	
224.97009	92	
225.84207	74	
226.97284	78	
228.84568	196	
228.89550	222	
229.95445	3050	1+
230.89051	750	1+
231.05489	90	
231.92765	76	
231.94997	1418	1+
233.00637	84	
233.82816	126	
233.92922	110	
233.95125	182	
234.41390	112	
234.48542	86	
234.83685	104	
234.94620	84	
235.91670	74	
236.80556	80	
237.01759	80	
237.06109	92	
238.83925	254	1+
239.14878	146	
239.17733	92	
239.88072	76	
240.43141	114	
241.02107	98	
241.84299	274	1+
244.92374	76	
244.95635	160	
247.11114	102	
247.96387	988	1+
248.89998	232	1+
248.98379	78	
249.96118	94	
250.83744	120	
250.85312	86	
250.89690	128	
250.96247	138	
251.06945	148	
251.51668	84	
251.82819	348	1+
251.96613	106	
252.63966	74	
252.97115	1692	1+
253.09045	78	
253.42688	88	
253.89308	92	
253.90508	74	
253.95526	84	
254.09638	86	
254.85965	76	
254.91105	284	1+
254.93852	130	
254.96589	606	
255.07044	246	
256.17455	80	
256.84604	126	
256.89966	104	
256.96423	126	
258.84628	178	
258.90566	94	
259.95706	80	
260.86610	188	
261.43115	76	
261.85513	142	
262.85643	92	
262.99182	84	
265.01705	282	1+
265.08447	136	
266.84834	134	
266.86530	76	
267.58397	92	
268.83928	134	
268.86679	82	
269.79905	290	1+
269.83645	254	
270.85013	154	
270.87000	92	
270.98238	276	
272.97731	218	
273.78943	124	
273.90983	86	
274.85720	114	
275.84360	114	
275.86637	92	
276.85709	488	1+
276.87485	238	
277.83573	224	
278.84372	154	
278.87953	134	
279.83228	246	1+
279.91519	84	
279.96422	76	
280.08261	100	
280.52147	94	
280.86586	118	
281.82842	96	
283.36255	94	
284.80085	74	
285.84890	572	1+
286.79803	74	
286.85169	506	1+
287.13139	136	
287.21392	78	
287.40974	92	
289.01024	104	
289.08461	106	1+
290.80497	194	1+
290.86498	122	
292.15015	94	
292.79681	74	
292.85485	190	
293.11118	154	
293.93258	90	
294.11378	92	
294.85117	76	
294.87023	138	
295.36809	112	
295.44178	90	
295.85323	388	1+
296.20671	88	
296.37537	78	
296.88462	152	1+
299.01517	90	
300.06089	132	
303.14200	92	
306.00967	86	
306.88859	76	
307.89455	156	
309.38886	78	
309.81119	98	
309.86884	402	1+
309.91650	78	
312.37481	86	
315.10245	86	
315.88520	90	
316.81541	86	
316.95604	80	
318.81855	198	1+
319.19769	108	
320.39452	96	
322.92045	88	
324.89231	116	
326.13881	74	
326.88677	104	
327.09323	110	
328.80999	94	
331.88293	126	
335.89502	160	1+
336.84266	124	
337.21225	98	
337.75617	106	
339.95098	74	
340.00537	92	
341.09086	126	
END IONS

###FS:    #m/z: 359.96070 #charge 1+
###MS: 97
###MSMS: 100
BEGIN IONS
TITLE=Cmpd 75, +MS2(359.9607), 28.0-35.0eV, 2.2min #100
RTINSECONDS=128.227
SCANS=97,100
PEPMASS=359.96070	34054
CHARGE=1+
195.93399	82	
205.87467	84	
205.94872	78	
207.94756	154	
209.94521	218	
214.88791	84	
217.91880	76	
220.95476	84	
221.89274	134	
222.95423	332	1+
223.88708	200	
224.94869	584	1+
226.94739	3842	1+
228.90750	90	
228.94202	3458	1+
229.05935	90	
229.87862	88	
234.53622	78	
234.86182	136	
237.05942	122	
238.43211	78	
238.93968	104	
239.90358	118	
240.93955	322	
240.96264	400	
241.13348	78	
241.94192	200	
242.90333	222	1+
242.95869	90	
244.88808	128	
244.95701	2544	
245.94039	308	
246.95291	1888	1+
248.72979	84	
248.80659	94	
248.89440	78	
250.83939	136	
250.88212	104	
250.94980	278	
250.97011	210	
251.83397	84	
252.08183	90	
252.89713	92	
252.95334	248	
254.93025	76	
258.10055	222	1+
258.84517	110	
258.88616	86	
258.97229	252	
259.82963	336	1+
260.09261	94	
260.85063	112	
260.89363	100	
260.96677	104	
261.96860	110	
262.06896	80	
262.95315	130	
264.82340	98	
264.90800	188	1+
266.81161	150	
266.87749	76	
266.99863	154	1+
267.97220	198	
268.95572	106	
269.96888	626	1+
270.06837	80	
270.39135	78	
272.53191	80	
272.84741	82	
272.91280	92	
275.92525	94	
276.86510	134	
276.98078	78	
278.79670	76	
278.85497	146	1+
279.79387	446	1+
280.05898	108	
280.79497	304	1+
280.81041	162	
280.92691	80	
281.33016	80	
281.41081	76	
281.91763	84	
283.92060	80	
284.82402	212	
285.10148	82	
285.82661	132	
286.79697	84	
286.87009	92	
288.83718	82	
288.92895	94	
289.09615	78	
290.00739	82	
291.14150	100	
293.11584	220	
293.80425	78	
294.85377	86	
294.87296	126	
295.85400	82	
295.88114	104	
296.19157	80	
296.81627	116	
296.88720	90	
297.87441	82	
297.93980	78	
298.42735	106	
298.80579	484	1+
300.92722	90	
300.95097	76	
301.78250	184	1+
302.25178	86	
302.82356	84	
303.85664	118	
304.15451	156	
304.56777	78	
304.76696	80	
305.27061	86	
306.43497	86	
308.10102	172	
308.15908	92	
308.40071	94	
308.86701	112	
310.92870	90	
311.12723	84	
311.86578	116	
312.90676	98	
314.27415	82	
315.39882	78	
315.89341	80	
316.87214	170	1+
317.37976	88	
317.81482	80	
318.12480	138	
318.28343	106	
319.14501	80	
319.88281	92	
320.95871	98	
321.05638	84	
321.56959	164	
322.82122	88	
322.92257	148	
323.59583	88	
325.78822	102	
325.82863	86	
327.89306	80	
327.96189	86	
328.37582	88	
329.87265	160	
330.88000	160	
333.40343	92	
336.94351	182	1+
339.88545	92	
340.94172	104	
342.77996	82	
343.68761	80	
343.92449	94	
344.76960	82	
346.17976	78	
346.99223	152	
351.76341	88	
352.88359	80	
353.84119	92	
354.77760	88	
356.84533	128	
357.21953	128	
359.23905	74	
363.95078	78	
364.12433	84	
END IONS

###FS:    #m/z: 507.84451 #charge 1+
###MS: 101
###MSMS: 102
BEGIN IONS
TITLE=Cmpd 76, +MS2(507.8445), 28.2-35.2eV, 2.2min #102
RTINSECONDS=131.903
SCANS=101-102
PEPMASS=507.84451	137406
CHARGE=1+
196.01608	152	1+
210.03169	350	1+
214.88626	182	
224.97617	176	
232.89624	490	1+
236.89008	348	1+
237.05452	148	
238.06549	240	
250.90758	142	
257.40943	158	
258.88222	134	
266.18438	142	
266.97855	172	
268.85691	188	1+
274.88836	160	
276.84843	132	
278.83294	312	1+
278.90266	168	
280.94474	194	1+
281.88299	132	
285.85311	296	
285.94070	154	
287.85127	1270	1+
288.82390	122	
288.87792	136	
289.87886	270	
290.86525	692	1+
293.87335	1008	1+
294.86362	252	
296.84040	124	
296.85754	288	1+
298.35975	140	1+
298.80396	138	
299.90026	162	
301.86594	138	
302.84705	178	
303.86531	954	
305.86293	2330	
306.39363	128	
307.80344	270	1+
307.88890	432	
307.91482	216	
308.14400	712	1+
308.87360	1262	1+
308.98216	134	
309.83927	268	1+
310.15752	784	1+
311.34753	160	
311.88114	1882	1+
312.80815	214	1+
314.86420	910	1+
314.89511	152	
315.82459	230	1+
316.00757	154	
316.86263	176	
318.85347	144	
319.86106	514	1+
322.88093	238	
323.87237	552	1+
324.86231	152	
325.86470	122	
325.90168	408	
326.88181	2908	1+
328.83500	232	1+
328.87587	330	
329.80829	446	1+
329.86466	120	
329.87770	490	1+
330.06699	140	
330.79048	152	
331.39550	146	
332.81368	122	
332.87461	552	1+
333.83161	334	1+
333.84991	180	
333.91706	274	1+
334.85932	178	
335.82196	136	
335.87932	246	1+
335.89807	162	
336.83334	122	
336.94414	136	
337.88076	474	1+
338.85687	124	
338.90383	126	
339.85209	306	1+
339.87135	130	
339.88544	202	
340.31910	158	
343.82860	298	1+
343.87536	476	1+
343.91243	198	
345.80128	152	1+
346.77496	428	1+
346.90472	166	
347.80454	434	1+
347.87511	158	
349.76131	230	
350.75736	174	
350.80372	184	
350.88258	304	1+
350.94527	122	
351.77445	242	1+
352.81331	134	
353.85636	182	
353.90173	476	1+
354.78921	244	1+
355.88468	520	1+
356.34668	324	1+
357.35049	250	1+
358.83225	334	1+
361.32703	156	
361.41011	164	
361.86552	152	
363.06905	162	1+
363.78502	130	
364.82175	286	1+
365.78382	336	1+
365.86708	184	1+
366.18710	130	
366.84772	242	
367.71623	156	
367.76476	206	
367.85216	140	
367.90813	246	
368.71024	130	
368.77422	132	
368.83940	956	1+
369.71623	122	
369.80264	482	1+
369.89855	130	
370.83408	244	
371.83222	214	
371.88720	216	1+
372.78155	280	
372.81326	124	
372.85087	144	
372.93918	114	1+
373.79927	142	
373.90609	148	
374.81497	480	1+
374.85738	140	
376.75792	208	1+
376.79582	134	
376.88792	230	
378.77018	220	1+
378.90938	128	
380.71649	144	
380.85550	272	1+
381.83769	328	
382.71995	148	
382.85308	428	1+
383.79486	168	1+
384.85241	490	1+
385.77571	560	1+
385.82896	176	
386.82255	310	1+
386.84501	762	1+
387.84828	636	1+
388.91285	140	
389.19902	486	1+
389.83576	206	
389.97361	184	1+
390.05272	124	
390.83873	758	1+
391.80280	128	
392.72949	268	1+
392.78569	144	
392.82657	1104	1+
393.04603	210	1+
393.84772	270	
396.82271	236	1+
399.77806	172	1+
399.84728	504	
400.81250	122	
400.89904	140	
402.85778	140	
403.78567	202	1+
403.86344	492	1+
404.81830	136	
405.72434	124	
405.86392	172	
406.86262	190	
407.75105	570	1+
407.86680	486	
408.79735	150	
408.85422	944	
409.72092	518	1+
409.85193	484	
410.83634	1620	1+
410.87449	142	
412.84214	682	1+
413.87140	170	
414.76069	188	
415.84139	144	
416.86955	150	
417.80390	140	
417.86309	222	
418.85849	150	
421.88126	406	
422.87046	166	
423.74222	128	
423.76666	354	1+
423.86576	742	1+
425.75803	788	1+
426.79681	134	
426.86031	886	1+
427.73674	292	
428.08551	216	1+
428.74311	500	1+
428.84643	2078	1+
429.70188	182	
429.74296	330	1+
430.79199	142	
430.84206	450	
430.86354	192	
431.86912	646	1+
432.69172	142	
433.72003	126	
433.85504	130	
434.84990	140	
434.88357	168	
435.70771	218	1+
435.97855	150	
439.89070	228	
439.95619	140	
440.68331	210	1+
441.91219	124	
444.79603	218	1+
444.87129	2778	1+
445.71910	230	
445.74393	230	
446.74972	144	
447.71336	556	1+
448.77844	362	1+
448.81193	296	1+
448.87232	462	1+
449.69764	422	1+
449.87719	388	1+
450.69841	250	1+
450.74468	174	
451.86795	130	
452.80812	132	
452.84984	188	1+
457.90301	660	1+
462.88309	792	1+
465.71942	368	
465.78189	194	1+
467.70067	288	1+
467.88794	1032	1+
470.72539	184	
471.72184	138	
485.89524	672	1+
488.79297	130	
489.19405	260	1+
490.71708	120	
493.79877	162	
506.82113	254	1+
END IONS

###FS:    #m/z: 336.94487 #charge 1+
###MS: 101
###MSMS: 103
BEGIN IONS
TITLE=Cmpd 77, +MS2(336.9449), 28.0-35.0eV, 2.2min #103
RTINSECONDS=132.676
SCANS=101,103
PEPMASS=336.94487	45308
CHARGE=1+
182.86816	88	
183.97213	78	
198.95155	86	
200.07879	76	
201.00261	78	
205.95093	150	
209.94141	80	
210.88215	166	
211.88766	84	
211.94383	3114	1+
211.96240	92	
212.87899	370	1+
213.93954	1210	1+
214.89042	140	
215.43724	76	
216.94288	76	
218.88401	78	
223.96863	244	1+
224.89095	82	
224.99405	100	
226.95957	96	
226.97099	116	
228.89424	108	
228.90845	78	
229.95539	3240	
230.84803	82	
230.88682	778	1+
230.96196	92	
231.95086	1574	1+
233.82944	176	
233.89554	120	
233.94807	86	
234.09453	86	
234.83790	92	
234.88570	136	
235.14047	86	
236.82270	76	
236.92456	100	
238.85271	100	
238.88798	102	
239.84631	90	
241.84261	126	
241.95527	84	
242.85272	90	
243.15129	74	
243.82599	142	
246.99465	84	
247.96379	842	1+
248.90223	634	1+
248.99142	116	
249.10004	94	
249.83642	120	
249.96032	688	1+
250.82502	640	1+
250.87039	104	
251.06978	310	1+
251.38230	120	
251.41927	90	
251.82684	484	1+
252.10891	92	
252.84288	86	
252.85631	94	
252.92077	78	
252.97018	2028	1+
253.01269	88	
253.90591	122	
254.84993	78	
254.91246	132	
254.96310	730	1+
255.02642	84	
255.09091	84	
256.07952	128	
256.84925	80	
257.11485	96	
258.84066	128	
258.87645	76	
259.85429	236	
260.58019	90	
260.86720	138	
261.43308	80	
261.82878	156	
262.83206	90	
263.42227	80	
265.11898	82	
266.04952	86	
266.84346	136	
267.36299	86	
267.81908	80	
268.84000	496	1+
268.96337	92	
269.91298	94	
270.84826	104	
270.97995	292	
270.99924	78	
271.11649	90	
272.85029	160	
273.96463	76	
274.06415	86	
274.85069	148	
274.91075	94	
275.86243	74	
275.99722	126	
276.83369	76	
276.85001	198	
276.87693	126	
277.05020	82	
277.86003	184	
278.11919	78	
278.42532	76	
278.83370	424	1+
279.01387	104	
279.80546	84	
279.96441	76	
280.01923	98	
280.09983	136	
280.14926	88	
282.96978	80	
283.03414	80	
283.40183	78	
283.81960	80	
284.88296	124	
285.40837	76	
285.84831	120	
286.10170	74	
286.85069	222	
287.85142	382	1+
289.00641	76	
290.81068	148	1+
292.39376	88	
292.88340	108	
293.10792	282	1+
293.26561	76	
293.84009	76	
293.99571	258	1+
295.35967	80	
295.97346	94	
295.99020	74	
296.38396	92	
296.80056	74	
296.86582	226	1+
297.02614	254	1+
299.87170	110	
299.89572	104	
300.86762	92	
303.14065	106	
303.75704	136	
306.86083	78	
307.93074	74	
308.86601	190	1+
310.87564	184	1+
310.92201	86	
311.07172	156	
312.41791	80	
312.94111	84	
313.04551	80	
317.10416	100	
317.88948	78	
322.03658	88	
322.88092	86	
324.87389	118	
324.99149	84	
325.89185	158	
326.86215	76	
326.88440	272	1+
327.82657	78	
327.88978	186	1+
329.89489	76	
330.81072	110	
330.92418	92	
330.96226	82	
330.97778	84	
333.42139	76	
334.16847	82	
334.88943	84	
336.83325	78	
341.76926	82	
END IONS

###FS:    #m/z: 359.96060 #charge 1+
###MS: 101
###MSMS: 104
BEGIN IONS
TITLE=Cmpd 78, +MS2(359.9606), 28.0-35.0eV, 2.3min #104
RTINSECONDS=133.447
SCANS=101,104
PEPMASS=359.96060	36406
CHARGE=1+
191.10324	88	
192.10740	90	
193.44448	108	
208.95345	80	
209.94207	812	1+
219.09880	100	
221.90707	112	
222.89012	86	
222.95403	210	
223.96072	140	
224.80248	80	
224.82459	98	
224.89266	82	
224.94958	826	1+
225.51934	96	
226.90212	104	
226.94650	4298	1+
228.94170	3710	1+
229.16459	90	
232.06254	74	
232.93876	74	
234.86737	78	
234.88254	80	
236.93129	92	
237.85447	120	
238.05820	82	
238.10764	106	
238.99318	90	
240.15734	82	
240.93951	994	1+
240.96164	292	
241.86170	116	
241.90272	130	
242.88895	78	
242.95905	432	1+
244.95711	1796	1+
245.02929	80	
245.94277	268	
246.80304	88	
246.95250	2402	1+
248.95653	102	
250.58083	92	
250.83544	76	
250.94749	224	
250.97378	112	
251.06909	106	
252.86940	76	
252.95704	228	1+
253.87664	92	
255.02424	88	
258.97319	272	
259.79966	134	
260.83089	208	
260.84982	82	
260.94196	138	
260.97184	110	
261.41724	88	
261.83886	130	
263.56958	80	
263.86796	140	
263.97759	120	
265.92323	98	
266.81328	168	
266.88343	82	
267.10991	78	
267.41906	80	
267.81035	92	
267.95382	92	
267.97313	572	1+
268.92128	92	
268.94550	98	
269.85825	100	
269.96966	278	
270.90837	100	
272.08569	80	
272.20333	90	
273.96815	276	1+
274.87554	84	
275.08156	78	
276.86048	214	
278.84383	314	
279.11630	100	
279.16372	88	
279.90664	78	
280.03404	96	
280.11046	88	
280.79325	342	
281.85284	196	1+
281.88026	92	
282.27822	82	
282.87692	98	
282.91401	94	
283.80697	88	
283.98181	162	
284.05316	82	
284.80911	76	
286.68354	82	
286.82307	118	
287.40752	88	
287.86023	152	1+
290.85867	230	1+
291.32787	80	
294.85395	190	
296.83037	76	
297.45043	84	
297.80624	120	
298.14111	82	
298.80432	382	1+
299.86549	94	
300.80345	126	
300.85109	84	
300.86794	88	
303.59366	90	
303.94668	110	
304.31067	92	
306.49728	80	
307.13289	108	
307.83585	76	
309.13023	86	
309.83655	88	
310.08707	76	
311.87389	212	1+
312.42469	82	
313.82282	78	
314.81636	82	
314.85845	86	
315.24159	82	
316.12315	90	
317.81684	114	
317.86122	76	
318.93023	212	1+
319.30083	88	
320.14490	136	
320.95943	106	
320.97504	110	
322.08471	84	
323.01533	130	
323.83531	86	
324.88236	78	
328.01320	78	
328.88254	90	
329.87485	112	
331.13457	96	
331.89156	82	
333.39015	90	
333.41714	80	
333.82729	82	
334.85833	74	
335.87672	92	
336.87303	318	1+
336.94361	128	
342.90491	74	
343.37376	86	
343.93358	94	
344.60344	84	
344.79007	86	
345.63923	94	
348.74592	74	
351.76097	80	
352.89276	80	
353.76766	74	
354.38669	78	
356.76940	128	
359.75831	82	
360.08541	86	
360.18653	142	
360.77440	74	
363.11495	104	
END IONS

###FS:    #m/z: 322.92942 #charge 1+
###MS: 105
###MSMS: 106
BEGIN IONS
TITLE=Cmpd 79, +MS2(322.9294), 28.0-35.0eV, 2.3min #106
RTINSECONDS=137.122
SCANS=105-106
PEPMASS=322.92942	2911812
CHARGE=1+
146.77937	76	
184.57224	84	
192.88821	132	
194.87505	70	
195.92364	76	
201.04399	346	
202.42552	72	
204.89095	82	
206.05978	74	
206.95071	80	
207.95180	70	
209.94333	76	
211.74417	82	
212.87686	70	
214.95979	72	
216.85077	72	
217.41358	88	
218.53576	76	
222.95207	98	
222.97434	72	
223.03696	82	
223.90382	220	1+
224.02058	80	
226.89341	124	
227.93011	146	
228.02283	94	
228.90471	92	
229.84916	74	
230.06149	76	
230.88165	70	
231.04431	72	
231.82704	74	
233.04740	70	
233.86281	72	
235.88633	88	
237.45996	82	
238.13051	94	
238.46011	84	
238.83935	70	
238.93809	114	
239.07930	256	
239.88805	78	
240.05939	88	
240.47255	78	
240.82728	70	
240.90396	92	
240.94077	3120	
241.94183	2422	
242.82765	98	
242.94115	8920	1+
244.94063	1998	1+
245.00832	74	
245.02559	80	
245.44281	82	
245.97351	310	1+
246.97710	260	1+
248.87133	74	
249.94959	70	
249.97484	76	
250.94727	190	
250.96503	96	
252.10877	74	
252.86996	70	
254.80268	76	
254.83609	104	
254.91679	160	
255.03400	86	
255.86436	74	
255.95856	78	
256.60919	96	
256.85114	74	
256.89784	168	
257.79870	88	
258.00462	122	
258.44956	114	
258.83599	136	
260.82801	196	
260.85003	366	1+
260.96560	194	1+
260.99442	96	
261.82949	148	
262.82455	78	
262.93626	82	
263.89663	72	
265.07326	124	
266.93972	74	
267.15198	72	
268.17472	86	
269.92288	72	
270.08825	72	
271.05397	98	
271.48291	86	
271.83472	88	
272.05141	78	
272.13428	70	
272.79504	76	
273.79219	78	
275.80916	130	1+
277.10122	110	
277.19148	72	
278.08897	102	
278.39466	74	
279.09052	1540	1+
279.85316	72	
280.83164	108	
281.05068	124	
282.28085	86	
283.06126	92	
283.48682	94	
283.84872	72	
284.02660	72	
284.29308	322	
284.33668	84	
284.43853	72	
284.87674	142	
285.16237	136	
285.29578	224	
285.85526	186	1+
285.98512	88	
287.90719	76	
289.87356	138	
290.86449	74	
291.76002	72	
291.85633	76	
292.80740	76	
292.90828	88	
293.06734	118	
293.86134	128	
295.83054	78	
296.92345	70	
297.97165	78	
298.44212	80	
298.86716	92	
299.03460	90	
299.79233	128	
300.80931	184	1+
301.86092	78	
302.23892	72	
305.81853	138	
307.80047	166	
307.88922	172	
309.81275	86	
310.82036	72	
310.87200	116	
310.96995	88	
311.16934	94	
311.81066	128	
313.79993	72	
313.90633	74	
314.12841	80	
314.99959	76	
315.86449	128	
317.85246	92	
318.76779	80	
321.78720	78	
321.87335	70	
324.43141	82	
324.89668	156	
325.89982	110	
326.01288	74	
327.91287	76	
END IONS

###FS:    #m/z: 340.94005 #charge 1+
###MS: 105
###MSMS: 107
BEGIN IONS
TITLE=Cmpd 80, +MS2(340.9400), 28.0-35.0eV, 2.3min #107
RTINSECONDS=137.894
SCANS=105,107
PEPMASS=340.94005	1030030
CHARGE=1+
189.86279	96	
190.93201	74	
190.94651	106	
191.95642	76	
192.91605	88	
193.93217	100	
205.94902	208	1+
208.94269	90	
210.93636	228	
211.94159	114	
213.93893	988	1+
215.88725	348	1+
215.93841	230	
218.88446	216	
219.99750	82	
224.97948	196	
225.83738	124	
225.85314	74	
226.94308	102	
227.53546	94	
228.94395	88	
230.94631	112	
231.89086	72	
231.94943	956	1+
232.87319	74	
233.02287	84	
233.95188	118	
234.89539	82	
235.10628	74	
235.94824	94	
236.89475	72	
236.90953	180	1+
238.83949	72	
239.84436	72	
240.83920	488	1+
240.87825	92	
241.94496	86	
242.13009	84	
242.94395	98	
243.82764	102	
244.84566	74	
244.89758	106	
244.96780	76	
245.38315	72	
246.97195	272	1+
248.20523	74	
248.39698	80	
248.89652	74	
249.80200	82	
249.89623	136	
249.96013	256	
251.05918	80	
252.91486	84	
253.90140	222	1+
254.13299	78	
254.37946	82	
254.83291	116	
254.96517	682	1+
255.07389	190	
255.09303	158	
255.92197	114	
256.26197	102	
256.96245	160	
257.15778	78	
257.40846	112	
257.80310	80	
257.90990	72	
257.93880	74	
258.38435	90	
258.84574	160	
258.90381	96	
258.96484	76	
259.85534	286	
259.95721	204	
260.00745	78	
260.03310	86	
260.83364	660	1+
262.36107	126	
262.67353	134	
263.07336	78	
263.88527	108	
263.92960	176	1+
264.79322	78	
264.87288	124	
264.90114	84	
266.02526	86	
267.44531	92	
267.80708	74	
267.83271	110	
268.84166	230	1+
271.53124	112	
272.84994	118	
272.92997	208	
272.97405	302	1+
274.42412	76	
274.84287	78	
276.85417	424	
277.85494	226	
278.84666	746	1+
278.96656	186	1+
280.06925	92	
280.85329	442	1+
280.93261	156	
281.05001	72	
282.86362	180	
282.88981	90	
282.97187	74	
283.20532	74	
283.87386	144	
283.89069	78	
284.86918	98	
285.33355	76	
285.80838	118	
286.43637	100	
287.90931	116	
289.00685	90	
289.86691	78	
291.09130	82	
291.94881	78	
293.06113	102	
294.07375	78	
294.86083	156	
295.81551	80	
295.98773	122	
296.11973	80	
296.86234	132	
297.97499	108	
298.85251	142	
298.96431	92	
299.05692	206	1+
299.26604	76	
299.30830	86	
300.38639	76	
300.48632	78	
300.88046	130	
301.86196	164	
302.16607	74	
302.87998	196	1+
302.94375	170	
303.80768	84	
304.80810	78	
306.23490	76	
306.43918	74	
307.89852	98	
308.28863	142	
309.94002	74	
310.80970	88	
310.91579	92	
311.85886	124	
311.88047	102	
312.86320	74	
319.92691	76	
319.98580	74	
322.85889	74	
323.79710	78	
326.88421	78	
327.39086	88	
327.76828	124	
327.81362	114	
328.19134	86	
328.81200	80	
330.86628	134	
330.88281	144	
338.80636	74	
344.14669	78	
344.32077	76	
345.07885	148	
345.13236	80	
END IONS

###FS:    #m/z: 363.95591 #charge 1+
###MS: 105
###MSMS: 108
BEGIN IONS
TITLE=Cmpd 81, +MS2(363.9559), 28.0-35.0eV, 2.4min #108
RTINSECONDS=138.666
SCANS=105,108
PEPMASS=363.95591	472512
CHARGE=1+
187.86875	102	
189.86210	244	
191.85585	284	
192.88813	124	
193.10813	80	
197.91371	100	
200.94442	154	
201.95037	82	
209.94488	566	1+
210.05184	92	
210.88467	164	
212.04639	92	
212.87831	740	1+
212.89525	88	
218.89224	94	
221.86437	92	
222.95425	124	
223.90246	120	
223.95501	266	
224.90470	120	
224.92393	108	
224.95220	876	1+
224.97158	318	
225.96844	572	1+
226.05970	98	
226.94720	7852	1+
227.89745	112	
227.93192	326	
228.79297	84	
228.89507	108	
228.94196	6470	1+
229.06499	110	
229.89890	80	
230.07259	84	
230.88930	1494	1+
232.50582	82	
233.83505	186	1+
234.87871	118	
235.05945	80	
238.12156	92	
238.80340	118	
240.04954	86	
240.08964	80	
240.94164	812	
240.96092	184	
241.93843	2538	1+
241.96267	200	
242.94073	1832	1+
243.08060	82	
244.95688	3696	1+
245.88455	238	1+
245.94002	218	
246.40766	106	
246.90396	90	
246.95290	3930	1+
247.06635	88	
248.80099	92	
248.89984	666	1+
249.04579	94	
250.02534	98	
250.81001	126	
250.89319	146	
250.96912	288	
251.04117	186	1+
251.07333	84	
251.79920	198	
251.92946	90	
252.88387	166	
253.85208	176	1+
253.87639	80	
253.90596	186	
256.83536	138	
258.94527	84	
258.97205	80	
260.11138	170	
260.83924	196	
260.96762	360	1+
261.82847	90	
261.85997	102	
264.81802	94	
264.96163	140	
264.98291	80	
265.97546	104	
266.81397	328	1+
266.85308	158	
267.97315	538	
268.80630	232	1+
268.87498	150	
268.96295	676	1+
269.79501	104	
269.96748	476	1+
270.84973	80	
271.84097	80	
273.91436	110	
274.80830	206	1+
276.12359	84	
276.39453	94	
276.84003	152	
276.99946	90	
278.80674	166	
278.84553	236	1+
278.86604	116	
278.90995	142	
279.80249	92	
279.82718	122	
279.89222	86	
280.79343	126	
280.83621	138	
280.92861	86	
282.79003	386	1+
283.07307	128	
283.15395	86	
283.80685	104	
283.85334	104	
284.82412	244	
285.83961	442	1+
285.85673	158	
286.81414	136	
287.41343	82	
287.80996	160	1+
290.08282	120	
290.93219	88	
291.86402	120	
293.11822	136	
293.13630	82	
294.85249	130	
295.90648	92	
296.80344	144	
297.85104	86	
298.38938	114	
298.80604	572	1+
298.83691	84	
298.91088	208	1+
300.61407	114	
300.80756	536	1+
301.86018	150	
302.76022	82	
302.86025	80	
303.41371	90	
303.53177	80	
303.85513	206	
304.85090	124	
304.88657	102	
305.87629	284	1+
306.12091	108	
306.85209	92	
307.81801	108	
307.83831	184	
308.83572	228	1+
308.87265	146	
309.92519	82	
310.52830	116	
312.87464	94	
316.57075	86	
319.83224	132	
320.81679	250	1+
320.83698	86	
322.92988	194	
322.95134	86	
326.86901	162	
326.88359	146	
327.87792	106	
331.04927	84	
332.39792	84	
332.82785	84	
333.30066	94	
334.83555	82	
337.09317	116	
339.82705	224	
340.82967	96	
340.93667	298	
342.90069	114	
346.13897	80	
349.36540	86	
349.95103	92	
352.88356	178	
353.14217	78	
355.92097	84	
358.76671	110	
362.80385	82	
365.79682	80	
368.22895	92	
END IONS

###FS:    #m/z: 322.92952 #charge 1+
###MS: 109
###MSMS: 110
BEGIN IONS
TITLE=Cmpd 82, +MS2(322.9295), 28.0-35.0eV, 2.4min #110
RTINSECONDS=142.329
SCANS=109-110
PEPMASS=322.92952	3877546
CHARGE=1+
57.42389	78	
60.90494	90	
84.30190	72	
184.86931	72	
192.88989	78	
193.91807	84	
197.88440	74	
199.95889	138	
201.04578	112	
203.95174	80	
204.88043	80	
205.94722	154	
206.10189	102	
209.92205	132	
209.94509	92	
213.10036	72	
215.84487	84	
215.96762	104	
217.98236	98	
218.88616	80	
220.05600	80	
220.98955	74	
221.93957	292	1+
223.95578	86	
226.06933	102	
226.98738	76	
227.83944	80	
227.92689	274	1+
229.36165	98	
230.84828	140	
230.88826	264	1+
231.92383	74	
233.87466	84	
235.88273	100	
236.00913	88	
236.99285	78	
237.04767	84	
237.38998	70	
238.06796	86	
239.11104	70	
239.78454	122	
239.90531	82	
240.08091	160	1+
240.10310	74	
240.94102	4242	
241.89407	74	
241.94160	3814	
242.84088	98	
242.94185	10768	1+
244.82132	128	
244.87957	214	
244.93938	2954	
245.93934	92	
245.99170	76	
246.91474	86	
248.84954	208	1+
248.89136	108	
248.91189	92	
249.83068	110	
250.94593	126	
251.11164	80	
251.92259	74	
253.06722	90	
254.07357	84	
256.05851	78	
256.41067	80	
256.89440	74	
256.91203	70	
257.79651	96	
258.83224	264	1+
258.97517	88	
259.40207	98	
261.88513	76	
261.95559	86	
262.80885	96	
262.82695	384	1+
263.09778	84	
263.96659	70	
264.11008	72	
265.05763	244	
265.41114	104	
266.01529	80	
266.03735	88	
266.59041	96	
266.85797	246	1+
267.45954	84	
268.96219	112	
269.07822	86	
270.11231	74	
270.85988	88	
271.08913	88	
271.47233	86	
271.49087	76	
272.43449	88	
272.79716	252	1+
272.84239	180	
275.63786	92	
275.80650	108	
276.99625	138	
277.86012	84	
278.14892	74	
278.80058	70	
278.96460	76	
279.09190	828	1+
279.41384	104	
279.95187	90	
280.83109	128	
280.90595	84	
281.80415	88	
282.85432	70	
282.95831	72	
283.06703	72	
283.11250	84	
283.15310	204	1+
284.08431	84	
284.29313	514	1+
284.86696	114	
284.95325	110	
285.85494	300	1+
286.15522	104	
289.78911	120	
290.80400	274	1+
290.87528	72	
291.87148	86	
293.06414	102	
294.87434	76	
295.85614	80	
297.00367	72	
298.42955	82	
298.84752	78	
298.88386	100	
299.06005	78	
299.78212	70	
300.89304	102	
301.73510	70	
301.81390	76	
302.87852	80	
303.16783	86	
304.86356	84	
306.00133	74	
306.88604	420	1+
307.78224	82	
307.91582	80	
308.82138	70	
309.88629	72	
311.86780	92	
312.96311	76	
313.94113	78	
315.88926	78	
319.03759	74	
320.17716	84	
320.83651	70	
320.89612	98	
321.17087	74	
321.81586	76	
321.84271	70	
322.12215	74	
322.74624	82	
323.74614	70	
323.78152	72	
324.05140	70	
324.07771	106	
325.32121	86	
325.83724	72	
325.89391	72	
326.12341	80	
END IONS

###FS:    #m/z: 340.94009 #charge 1+
###MS: 109
###MSMS: 111
BEGIN IONS
TITLE=Cmpd 83, +MS2(340.9401), 28.0-35.0eV, 2.4min #111
RTINSECONDS=143.101
SCANS=109,111
PEPMASS=340.94009	1358596
CHARGE=1+
89.12821	80	
98.45931	82	
141.68277	82	
180.94705	80	
183.54425	100	
189.86108	80	
190.85048	90	
190.91829	76	
191.95521	128	
192.92685	118	
194.92287	78	
200.84218	88	
203.90950	84	
208.88365	122	
208.96307	138	
210.93853	92	
211.86933	76	
212.87611	392	1+
213.93991	1420	1+
214.89226	92	
215.88501	130	
215.93597	240	
216.89240	150	
217.93710	78	
218.88794	92	
220.87465	78	
221.08973	78	
221.89385	190	
223.96003	132	
224.84020	138	
225.86751	208	1+
226.94881	92	
227.07272	98	
227.10232	84	
227.83843	96	
228.95086	128	
229.89771	98	
230.88518	264	1+
231.94950	1708	1+
233.89867	150	
233.94787	290	
234.10002	78	
234.90215	170	
236.95124	92	
238.84516	126	
238.87854	86	
239.88075	90	
240.83995	286	1+
241.78908	128	
242.88345	110	
243.83401	416	1+
243.89864	104	
244.90551	112	
244.95791	362	1+
245.50814	110	
245.85117	82	
246.47689	104	
246.94764	134	
246.97625	198	
247.96386	76	
249.95818	300	1+
249.98323	90	
251.90044	78	
252.09721	84	
253.06706	92	
254.91081	90	
254.96466	672	1+
255.21642	84	
256.40869	88	
256.78982	82	
256.84840	124	
256.89655	82	
256.96268	324	1+
257.94234	144	
258.84596	752	1+
258.87313	152	1+
259.95049	126	
260.33822	94	
260.79426	88	
260.83429	444	
260.91928	208	1+
260.96959	102	
261.89842	82	
262.44061	78	
263.07396	276	1+
263.39066	86	
263.84723	140	
264.37587	104	
265.80438	82	
269.82494	212	1+
270.38105	108	
270.84493	92	
272.92290	220	
272.94286	136	
272.97819	142	
273.12600	90	
273.79739	216	1+
273.83868	84	
274.86076	198	
276.85318	282	
277.86159	170	
277.93225	140	
277.96087	92	
278.39283	96	
278.84212	1858	1+
278.88908	92	
279.38093	78	
279.87317	126	
281.89880	80	
282.87588	310	
288.06757	84	
288.81433	84	
288.83477	94	
289.49282	100	
290.88255	100	
290.94476	108	
290.99099	86	
291.78764	80	
291.86583	80	
292.79876	104	
293.93070	88	
295.83254	108	
295.97078	80	
296.90646	92	
297.95057	80	
297.97472	78	
298.31501	144	
299.05779	78	
299.89004	92	
300.87878	86	
301.85779	118	
301.87696	138	
302.23864	88	
302.95790	82	
303.36482	80	
303.98122	86	
305.88068	82	
306.46307	88	
306.88485	116	
307.44414	106	
307.79866	92	
309.39558	82	
309.51187	78	
311.85710	140	
314.88424	86	
318.46778	76	
318.89504	118	
319.91338	102	
320.94669	94	
321.49462	86	
322.07590	82	
324.45585	78	
324.89326	98	
328.81152	202	1+
328.94781	88	
329.88440	90	
330.87244	104	
331.90290	90	
332.16481	88	
334.87117	116	
336.89204	88	
338.22803	92	
338.79713	128	
339.42148	86	
340.74275	88	
340.80510	100	
341.02474	80	
344.25472	80	
345.66861	86	
END IONS

###FS:    #m/z: 363.95609 #charge 1+
###MS: 109
###MSMS: 112
BEGIN IONS
TITLE=Cmpd 84, +MS2(363.9561), 28.0-35.0eV, 2.4min #112
RTINSECONDS=143.874
SCANS=109,112
PEPMASS=363.95609	660638
CHARGE=1+
116.95768	102	
180.95006	92	
183.93143	110	
190.86566	80	
191.85743	198	
198.87884	94	
207.87435	238	1+
208.01735	86	
209.94307	1194	1+
210.88321	152	
211.59223	88	
212.87947	708	1+
214.89136	190	
217.10049	112	
217.91417	82	
222.10048	98	
222.95236	548	1+
223.40738	104	
224.39570	80	
224.91043	104	
224.94879	498	1+
225.92869	84	
225.96920	132	
226.88589	82	
226.94695	7154	1+
226.97080	144	
227.93050	210	
228.89422	460	1+
228.94155	7282	1+
230.88961	1556	1+
230.92468	92	
232.88599	326	1+
237.05925	164	1+
237.58297	80	
238.98972	96	
239.84251	86	
239.89908	86	
240.82129	256	1+
240.86855	94	
240.93997	594	
240.96435	182	
241.93850	2790	1+
242.07669	88	
242.67107	86	
242.94016	1846	1+
242.96004	406	
243.82254	134	
244.11901	202	1+
244.95698	4230	1+
245.94226	268	
246.31517	92	
246.95294	4242	
247.95326	150	
248.80384	176	
248.89864	596	1+
248.95894	102	
248.97222	136	
249.31140	86	
249.96590	92	
250.94581	202	
251.06954	200	1+
251.89696	234	1+
253.09261	88	
254.87661	96	
256.89840	88	
258.10427	114	
260.39582	106	
260.96421	388	1+
261.92316	84	
263.11761	88	
263.34489	86	
263.42416	88	
263.90064	206	1+
264.10429	82	
264.38161	80	
264.85916	206	1+
264.95774	118	
265.16711	92	
265.97467	134	
266.81359	280	1+
267.97411	810	1+
268.08032	82	
268.14808	114	
268.78920	108	
269.96883	442	1+
270.94652	88	
271.79246	86	
271.91089	326	1+
272.14044	94	
272.84641	162	
274.02565	84	
274.93703	92	
277.08908	82	
277.91567	118	
278.84297	152	
278.86366	134	
278.90550	102	
279.06627	168	1+
279.10294	102	
279.45084	124	
279.52909	90	
279.80827	104	
279.85757	154	
280.79425	402	
281.40248	98	
281.88601	224	
281.92784	90	
283.79118	100	
283.85203	160	
283.96528	96	
285.11085	156	
285.45208	94	
285.84398	244	
286.05375	106	
286.09739	176	1+
287.43068	142	
288.81143	204	1+
289.08372	246	1+
289.85820	118	
291.85968	110	
292.06248	132	
293.11824	188	1+
293.28628	94	
293.84857	128	
293.94689	94	
294.39161	86	
296.80618	118	
296.83033	98	
296.85125	90	
296.93797	82	
297.79855	678	1+
298.42970	88	
299.00468	92	
299.79911	916	1+
299.87059	122	
300.80111	724	1+
301.03142	86	
301.85933	318	1+
301.99735	94	
302.09366	80	
302.16201	100	
303.83491	86	
303.85588	234	1+
304.88682	104	
305.82805	166	
305.89578	104	
306.08303	142	
306.20914	98	
308.86336	126	
309.09558	88	
311.03905	82	
311.12776	84	
311.86189	134	
316.81060	98	
318.15446	84	
318.40625	86	
318.43271	102	
318.82847	130	
318.93298	188	
319.40838	92	
321.04340	94	
321.42400	88	
321.81751	140	
321.86458	254	1+
322.92754	114	
323.82010	194	1+
324.17919	84	
324.38284	80	
326.87399	416	1+
327.95078	94	
329.87329	176	1+
330.32771	84	
330.41060	158	
332.06581	152	1+
332.80291	130	
333.75338	84	
335.38399	80	
336.94750	146	
339.82714	142	
340.10268	94	
340.94012	178	
343.77647	92	
344.11782	90	
345.09121	84	
347.08675	188	1+
347.76994	80	
352.80025	90	
354.81228	92	
356.80422	90	
359.82566	104	
365.90471	84	
366.27368	80	
END IONS

###FS:    #m/z: 322.92943 #charge 1+
###MS: 113
###MSMS: 114
BEGIN IONS
TITLE=Cmpd 85, +MS2(322.9294), 28.0-35.0eV, 2.5min #114
RTINSECONDS=147.538
SCANS=113-114
PEPMASS=322.92943	3152812
CHARGE=1+
63.06668	116	
81.71010	72	
92.88463	102	
94.14923	70	
97.11396	70	
178.92750	78	
192.89156	110	
193.89401	68	
196.88413	122	
197.34229	90	
198.88240	70	
200.06326	68	
201.04438	100	
202.99880	68	
205.09146	76	
205.94788	122	
205.97320	74	
207.01416	66	
212.04430	78	
214.90400	92	
214.99939	88	
220.01751	74	
220.79770	74	
220.87239	180	
221.94643	258	1+
221.96724	190	1+
223.95710	188	1+
228.89339	84	
230.89186	70	
234.88593	80	
235.91111	78	
236.88117	94	
238.07907	70	
238.88706	130	
238.93719	138	
238.98947	82	
239.04458	88	
239.07716	204	
239.74557	92	
239.89580	78	
240.94031	3298	
241.91775	70	
241.94263	2308	
242.94077	7606	1+
243.45391	82	
243.81604	70	
244.39166	74	
244.82303	82	
244.93962	1868	1+
246.85314	142	
246.89951	80	
246.97540	588	1+
248.03380	206	1+
248.10483	92	
248.12033	74	
249.09047	292	1+
249.11342	72	
250.01931	66	
253.00848	84	
254.79881	78	
255.87802	82	
256.89611	114	
256.91997	76	
257.79264	74	
258.81375	78	
258.83454	152	
259.08147	80	
260.03346	84	
260.82637	72	
260.92156	92	
261.05416	66	
261.83119	106	
262.82860	74	
262.96611	78	
263.84878	68	
263.91661	82	
265.94744	88	
266.13579	76	
266.79504	70	
266.85705	86	
266.88929	70	
267.88532	116	
268.46222	80	
270.80328	80	
270.89835	100	
271.08209	118	
271.85364	84	
273.15206	68	
273.79291	132	
276.86834	78	
277.03502	66	
277.83159	94	
277.85000	72	
278.85139	170	
279.09188	1208	1+
279.91493	74	
280.05294	186	1+
280.12868	102	
280.80989	72	
280.86711	146	
281.09865	158	
281.39398	76	
281.53341	74	
282.08234	74	
282.13599	70	
282.85868	88	
282.89243	160	
283.27985	84	
283.78697	224	1+
284.29494	468	
284.85045	78	
284.87569	126	
285.00440	68	
285.16391	68	
285.78565	72	
285.79879	72	
285.98105	76	
286.91016	94	
289.36548	72	
289.78667	82	
289.88179	118	
290.80008	68	
290.85806	88	
290.88401	82	
290.90069	72	
291.80541	126	
294.85156	280	1+
295.84323	74	
296.70520	92	
296.83032	90	
297.81053	116	
298.14733	80	
298.82417	76	
299.79096	68	
299.93332	76	
301.09156	78	
302.03135	66	
303.38184	96	
303.88449	70	
307.79552	66	
307.81870	154	
307.89430	70	
308.06016	86	
308.87119	132	
309.38686	68	
309.46475	84	
310.91819	68	
310.95458	68	
311.00227	84	
312.86307	72	
313.85880	68	
318.85573	74	
319.89568	70	
320.11781	76	
320.90657	70	
321.10463	70	
322.88083	106	
323.10795	74	
325.90604	74	
326.83110	76	
326.89577	96	
328.02224	78	
END IONS

###FS:    #m/z: 340.93999 #charge 1+
###MS: 113
###MSMS: 115
BEGIN IONS
TITLE=Cmpd 86, +MS2(340.9400), 28.0-35.0eV, 2.5min #115
RTINSECONDS=148.31
SCANS=113,115
PEPMASS=340.93999	1107632
CHARGE=1+
184.87266	80	
189.86534	144	
191.95512	136	
193.95209	158	
197.89127	152	
197.93966	76	
198.91345	92	
201.86679	92	
209.94684	78	
212.87795	264	
213.94108	702	
214.97240	84	
215.89073	124	
215.93716	310	
216.89027	88	
222.97658	182	
223.94713	78	
224.97658	138	
225.75160	88	
225.93068	88	
226.87098	92	
226.94872	174	
227.94315	92	
228.84822	80	
228.94025	282	
229.84096	126	
230.84121	74	
230.89106	162	
231.88994	110	
231.94916	1432	1+
232.57727	76	
232.87767	108	
233.41471	78	
233.89961	198	
233.95284	158	
235.89212	140	
237.89342	82	
238.07954	78	
238.83454	370	1+
238.86783	76	
238.90458	182	
239.83742	322	1+
240.95831	128	
241.15290	78	
242.85288	104	
243.44045	84	
243.83911	144	
244.83762	76	
244.88927	78	
245.11012	92	
245.43882	102	
245.79685	78	
246.06633	148	
246.38444	80	
247.95204	94	
248.91777	78	
249.95865	394	
250.63477	110	
250.94455	92	
251.20888	96	
251.83413	84	
253.91378	184	1+
254.41867	74	
254.94187	102	
254.96644	596	1+
255.07595	206	
255.90361	76	
256.17358	132	
256.37913	92	
256.89381	178	1+
256.96253	124	
258.39431	88	
258.84666	936	1+
258.87219	74	
259.00478	80	
259.95601	304	1+
260.15391	94	
260.83343	498	1+
262.58197	98	
263.85493	104	
263.89269	92	
264.40951	82	
264.86105	82	
265.02011	136	
266.84516	82	
266.86728	76	
267.02769	82	
267.97179	76	
268.83774	94	
269.12046	78	
269.83433	94	
271.78815	78	
271.91562	192	1+
272.44453	86	
272.79320	80	
274.39366	80	
274.81489	80	
274.86049	94	
274.90932	154	
275.14587	76	
275.53602	98	
275.81028	204	1+
275.85675	148	
276.85308	220	
276.99923	78	
277.86971	158	
277.96683	90	
278.84334	1782	1+
278.88883	76	
278.95998	184	1+
279.89252	136	
280.18009	118	
280.86412	104	
281.17492	96	
281.86074	528	1+
281.89275	80	
281.97116	100	
282.39193	80	
282.86442	418	1+
282.91482	82	
283.01122	82	
283.83007	74	
283.88335	134	
284.16203	88	
285.62436	84	
287.38029	90	
287.39915	84	
287.86299	198	1+
288.42001	90	
289.03130	100	
290.81873	74	
290.86053	122	
291.52116	96	
292.86963	280	1+
292.93451	146	
294.85140	80	
296.85969	88	
296.93170	78	
296.97314	128	
297.23653	146	
297.81056	74	
297.89320	188	
299.00831	214	1+
299.87772	78	
300.84047	76	
302.85903	150	
303.47363	78	
303.99385	100	
305.09542	114	
305.88059	78	
307.89162	124	
308.81672	156	
309.11863	90	
309.35219	76	
310.44198	86	
314.15919	76	
314.82294	78	
320.81669	104	
320.90594	108	
326.17205	84	
326.90430	102	
334.01622	80	
334.28968	88	
337.97082	76	
339.80814	100	
340.10711	82	
340.16363	74	
341.68488	76	
END IONS

###FS:    #m/z: 363.95611 #charge 1+
###MS: 113
###MSMS: 116
BEGIN IONS
TITLE=Cmpd 87, +MS2(363.9561), 28.0-35.0eV, 2.5min #116
RTINSECONDS=149.083
SCANS=113,116
PEPMASS=363.95611	519752
CHARGE=1+
189.86112	106	
191.85839	272	
193.85458	82	
196.88203	100	
205.94845	82	
207.87507	120	
207.94873	202	1+
209.94276	812	1+
210.88422	112	
211.99263	84	
212.87902	764	1+
217.87544	116	
222.95225	596	1+
224.89252	104	
224.95141	662	1+
225.96952	434	1+
225.98878	164	
226.94750	6008	1+
227.00157	90	
227.04409	84	
227.92658	134	
228.89620	360	1+
228.94199	6336	1+
230.48152	108	
230.82519	98	
230.88904	1568	1+
231.45316	92	
232.88569	144	
233.96141	116	
237.05566	272	1+
239.02450	170	
239.14902	88	
239.56137	96	
240.94003	660	
240.96055	314	
241.08220	98	
241.94122	690	
241.96107	174	
242.94116	2220	1+
242.95869	476	
243.02936	90	
243.89676	140	
244.82181	142	
244.95715	2730	1+
245.05835	134	
245.42356	92	
245.94168	152	
246.90278	134	
246.95204	3628	1+
248.83759	122	
248.90405	140	
249.80202	140	
250.79857	256	1+
250.89936	136	
250.96955	160	
251.07401	280	1+
252.95662	112	
253.90851	230	
254.10932	92	
256.03658	90	
256.94794	88	
257.00107	82	
257.38475	98	
257.96807	100	
258.97562	124	
260.86589	84	
260.97000	300	1+
262.82543	248	1+
263.90864	114	
263.94958	82	
264.96280	120	
266.81526	312	
266.85511	116	
266.96712	120	
267.91698	90	
267.97318	914	1+
268.41611	102	
268.81246	110	
268.95849	90	
269.39592	132	
269.80903	140	
269.96890	642	1+
271.84391	212	1+
272.10297	92	
272.13068	86	
272.91918	152	
275.07323	94	
275.92116	86	
276.44363	84	
276.81293	208	1+
278.08811	150	
278.84177	156	
278.88262	84	
279.80131	144	
279.89461	96	
280.79142	406	1+
280.88313	192	1+
281.13243	98	
281.84124	102	
282.40846	88	
282.79238	120	
282.86235	108	
283.39968	82	
283.79630	90	
283.85039	180	
283.93214	94	
284.82466	134	
284.84578	122	
285.82292	108	
285.84308	190	
286.09141	112	
287.81521	128	
289.08605	128	
289.33636	84	
289.87488	104	
290.78322	86	
290.80060	104	
290.88220	140	
290.91578	88	
291.02012	84	
292.79500	86	
292.85663	186	
293.12330	98	
293.82523	94	
293.84659	106	
293.98536	86	
294.13900	88	
295.86641	118	
296.80577	114	
297.10963	92	
298.80398	468	
298.90900	164	
299.44018	88	
299.80135	600	1+
300.78787	136	
301.41520	82	
301.86323	138	
302.80527	144	
303.80671	134	
303.85702	362	1+
304.80807	100	
304.89813	82	
305.89963	242	1+
306.84629	196	1+
307.11759	84	
307.43310	96	
307.81272	90	
307.88858	108	
309.13000	88	
309.89028	82	
309.92041	90	
314.81843	214	
315.44180	86	
317.78872	132	
318.19591	90	
318.81349	156	
321.86233	320	1+
322.93245	202	
323.30892	84	
324.51536	102	
326.87336	126	
328.82411	200	1+
329.87180	154	1+
330.90333	98	
331.83996	120	
332.10003	94	
336.93970	156	
337.87789	82	
337.94575	192	
339.78122	100	
342.90490	92	
343.05944	100	
343.89513	104	
357.11513	82	
357.93233	90	
358.78369	188	1+
359.18080	88	
359.42739	94	
359.72062	286	1+
362.84370	84	
363.75204	90	
366.82829	84	
367.84056	88	
END IONS

###FS:    #m/z: 507.84417 #charge 1+
###MS: 117
###MSMS: 118
BEGIN IONS
TITLE=Cmpd 88, +MS2(507.8442), 28.2-35.2eV, 2.6min #118
RTINSECONDS=152.764
SCANS=117-118
PEPMASS=507.84417	131090
CHARGE=1+
195.01028	462	1+
198.02879	146	
209.94206	226	
214.88468	496	
224.97609	244	
227.95723	156	
229.08490	132	
232.89566	490	1+
235.84801	130	
236.89167	152	
237.80564	130	
237.85292	238	1+
238.06216	124	
248.90001	222	1+
264.81331	182	
266.16717	436	
268.10819	208	
268.88209	134	
268.96866	150	
273.85577	154	
275.92895	190	
276.86049	144	
278.82998	400	1+
280.11344	210	1+
286.79664	154	
287.85268	702	1+
288.87749	482	1+
289.84566	166	
290.12745	186	
290.86569	228	
291.86435	310	
292.88801	158	
293.87166	514	
294.86217	424	1+
297.83744	198	1+
297.86195	138	
300.85166	542	1+
300.88165	272	1+
302.84547	154	
303.86578	710	
304.87969	134	
305.81523	128	
305.86206	1394	1+
307.88770	382	
308.14505	1154	1+
308.87139	598	
309.87504	284	
310.87421	174	
311.88285	1868	1+
312.86993	322	
312.94276	132	
314.85987	914	1+
315.81561	248	1+
317.77378	126	
318.85733	268	
319.87222	216	
319.89531	174	
321.01058	186	1+
321.83910	148	
321.87646	224	
322.88677	142	
323.87328	602	
324.86218	142	
325.82528	302	1+
325.86139	132	
325.89668	232	
326.88245	2232	1+
327.80668	198	
328.80010	124	
328.88074	428	
328.90153	222	
330.16302	178	
331.80123	208	
332.87476	500	1+
333.75805	142	
333.86163	248	1+
334.99586	144	
335.83376	142	
337.87636	256	1+
339.79896	216	1+
339.86022	136	
339.87846	178	
343.87379	184	
344.87763	168	
345.82614	136	
346.89284	246	1+
347.18163	130	
347.31574	122	
347.78352	698	1+
348.77505	130	
349.75567	768	1+
349.80437	124	
350.70846	80	1+
350.82462	312	1+
350.84509	446	1+
350.88783	386	1+
352.91188	124	
353.84770	518	1+
353.95818	206	1+
355.78438	240	1+
355.89228	160	
356.78536	192	1+
356.89940	148	
363.79730	136	
365.76207	158	
365.78617	290	
366.18196	280	1+
366.83849	240	
367.76625	328	
367.78655	238	
367.81463	150	
367.83899	130	
368.83982	214	
368.89257	370	1+
369.77637	218	1+
369.83546	288	
370.80172	192	
370.83810	210	
370.89306	146	
371.07541	152	
371.72583	270	1+
371.80162	338	
371.83711	134	
371.88933	124	
372.77853	206	
372.82476	194	
373.83101	134	
373.89983	190	1+
374.04985	192	1+
374.81326	524	1+
375.77827	176	1+
376.74393	254	1+
377.74788	206	1+
377.80843	198	1+
377.83334	202	1+
380.85257	134	
381.83836	318	
382.85883	154	
382.89152	122	
383.79086	142	
383.84756	854	1+
384.83131	158	
384.85021	732	1+
385.77671	252	
385.96573	130	
386.80282	240	1+
386.84124	708	1+
386.87464	146	
387.73730	142	
387.76808	194	1+
387.84459	508	1+
389.20235	174	
389.73570	170	1+
389.89713	144	
390.20320	142	
390.83980	1048	1+
390.93015	128	
391.90883	352	1+
392.82578	1128	1+
392.89819	182	1+
393.79643	124	
394.73461	400	1+
394.82578	244	
395.79523	130	
395.86597	126	
396.77784	136	
396.82265	160	
399.73185	134	
399.84707	616	
400.72959	142	
401.17424	140	
401.75423	136	
402.87376	128	
403.76365	134	
403.86899	436	1+
404.75200	140	
405.77379	468	1+
405.86828	278	
406.85837	298	
407.74435	634	1+
407.86546	592	
408.06811	134	
408.74908	424	1+
408.85682	1076	1+
409.71762	196	1+
410.08172	288	1+
410.73550	200	1+
410.83468	2088	1+
411.81374	260	
412.87606	390	1+
413.85521	246	1+
414.67853	266	1+
414.75106	286	1+
417.80883	134	
417.84565	320	1+
418.87781	192	
421.87377	186	
422.86249	228	
422.88502	228	
423.77260	192	
423.84061	142	
423.86594	1086	1+
424.78962	226	1+
425.75417	590	1+
426.86017	822	1+
427.72778	244	
427.74701	874	1+
427.79404	162	
428.84830	1968	1+
429.70119	360	1+
429.81038	196	1+
429.88396	392	1+
430.73282	160	
430.84366	326	
431.86622	384	
432.85743	478	1+
434.88664	170	
437.73754	208	1+
438.84486	264	1+
439.89155	256	
441.89974	146	
444.70961	444	1+
444.87112	1594	1+
445.71344	372	1+
445.75362	146	
446.77394	126	
446.88115	460	1+
447.70806	456	1+
448.88541	152	
449.77918	130	
449.87748	684	1+
450.70104	348	1+
450.75791	196	
451.76471	146	
451.87129	196	
456.77880	138	
457.90747	128	
459.14288	138	
462.88260	920	1+
463.72589	256	
465.72101	224	
467.88654	976	1+
482.76436	132	
485.89592	524	1+
493.84609	170	
509.28734	192	1+
END IONS

###FS:    #m/z: 336.94490 #charge 1+
###MS: 117
###MSMS: 119
BEGIN IONS
TITLE=Cmpd 89, +MS2(336.9449), 28.0-35.0eV, 2.6min #119
RTINSECONDS=153.536
SCANS=117,119
PEPMASS=336.94490	41858
CHARGE=1+
88.40964	98	
186.90676	74	
189.04813	78	
194.88749	78	
196.01465	72	
196.88230	88	
197.16490	76	
198.88430	72	
201.04407	72	
204.93485	92	
206.97028	72	
210.47541	86	
210.88056	204	1+
211.83728	76	
211.94339	3012	1+
212.87722	610	1+
213.08795	84	
213.93858	902	1+
214.04650	78	
214.88672	368	1+
215.88842	294	1+
215.94193	74	
217.95143	84	
220.87411	94	
221.95081	74	
222.01283	82	
222.88847	82	
222.90861	74	
223.83883	76	
224.97102	220	1+
225.82742	80	
225.85784	94	
225.88380	138	
226.87896	72	
226.93954	72	
227.06915	78	
227.94980	128	
228.93795	94	
229.95428	3000	1+
230.89001	694	1+
230.90568	76	
231.95019	1386	1+
232.89580	80	
233.89889	94	
233.94798	146	
234.88228	82	
235.94486	78	
236.02431	76	
236.12044	72	
236.81733	72	
236.89709	76	
237.06173	124	
239.14883	132	
239.39024	72	
239.78662	102	
239.83972	114	
240.81544	84	
241.84092	118	
242.84395	186	1+
244.60287	100	
244.96009	74	
245.10829	84	
245.84721	140	
246.51932	78	
246.91435	94	
246.98274	82	
247.96387	952	1+
248.03269	82	
248.89875	560	1+
249.95973	480	1+
250.83013	152	
251.02617	94	
251.81937	102	
251.84382	76	
252.07746	72	
252.78773	76	
252.97170	1526	
253.90939	402	1+
254.96452	976	1+
255.03225	74	
255.37725	86	
257.34541	72	
257.92874	76	
258.84545	370	1+
258.88092	126	
259.95990	72	
261.09558	96	
262.43871	98	
262.83455	80	
262.87372	84	
262.92416	82	
264.01651	88	
265.08912	168	1+
266.05274	78	
267.83628	266	1+
267.85810	134	
268.12239	72	
268.95546	94	
269.04750	102	
270.10849	84	
270.98012	378	1+
272.97875	182	
274.17012	88	
274.89393	132	
274.92871	78	
275.85391	854	1+
278.83415	166	
278.86570	162	
279.10113	120	
279.83556	84	
279.88179	104	
279.96623	94	
279.98477	102	
280.10405	80	
280.25915	72	
280.84009	80	
280.91842	90	
281.02333	72	
281.06121	84	
281.37755	80	
281.81239	134	
281.87171	70	
282.85717	96	
283.36650	80	
284.87693	78	
285.85341	300	1+
286.90834	84	
287.84925	498	1+
289.88390	72	
290.85699	108	
292.43546	80	
292.81797	88	
292.86374	96	
293.10630	110	
293.80228	78	
293.87143	74	
293.89456	74	
293.99581	86	
294.03153	90	
294.84696	96	
295.10854	80	
297.30275	220	1+
298.34685	82	
299.06428	72	
302.76600	74	
302.88795	76	
303.58346	84	
304.76310	72	
304.85590	72	
305.84863	92	
305.87870	92	
306.05438	86	
306.99851	92	
308.85919	334	1+
308.87631	104	
309.91819	72	
310.80122	106	
311.95184	80	
313.39121	82	
314.79462	86	
316.10769	92	
316.92034	74	
318.85979	72	
319.83196	100	
320.82348	82	
324.89621	78	
325.56709	74	
325.76004	240	1+
327.87969	76	
329.86817	84	
334.76609	112	
336.29514	72	
337.32550	74	
338.30492	72	
338.92868	110	
341.79875	82	
END IONS

###FS:    #m/z: 359.96016 #charge 1+
###MS: 117
###MSMS: 120
BEGIN IONS
TITLE=Cmpd 90, +MS2(359.9602), 28.0-35.0eV, 2.6min #120
RTINSECONDS=154.308
SCANS=117,120
PEPMASS=359.96016	32048
CHARGE=1+
64.85992	84	
90.58792	88	
188.84233	92	
191.89171	80	
193.08253	78	
197.91202	76	
204.03781	80	
205.94667	114	
209.94363	500	
215.12548	82	
216.85260	94	
220.54631	102	
222.02925	78	
222.95068	418	1+
223.92313	106	
224.94994	646	1+
225.97160	82	
225.98622	88	
226.38686	84	
226.94663	3632	1+
226.97067	184	
227.90973	76	
228.89550	104	
228.94209	3628	
229.94341	120	
230.02605	86	
230.85929	82	
230.94339	92	
232.88619	126	
233.08849	96	
233.94067	86	
234.86514	108	
235.03651	88	
238.94283	94	
240.88190	82	
240.94353	1006	1+
240.96220	312	
241.85406	142	
241.90276	88	
241.96566	140	
242.04410	106	
244.09043	78	
244.95705	1940	1+
245.15071	80	
245.94057	238	
246.84407	80	
246.95224	2494	
247.94032	78	
248.97005	78	
249.81362	78	
250.06783	80	
250.95114	154	
251.06689	78	
251.78534	78	
252.51288	78	
252.85019	76	
252.87398	148	
252.95257	124	
253.16886	80	
254.09497	80	
255.11254	78	
255.23017	76	
256.37517	86	
256.97031	126	1+
257.00246	94	
257.15863	78	
257.18774	88	
257.89329	98	
258.12000	98	
258.13988	92	
260.02741	78	
260.83591	282	
260.86844	150	
260.96591	328	1+
261.84433	134	
262.47452	90	
262.82537	80	
263.98435	124	
264.81992	108	
264.97928	86	
265.05509	74	
265.97585	124	
266.81729	360	1+
267.97140	434	
268.41413	110	
269.12672	76	
269.79585	100	
269.96974	516	1+
270.92852	104	
273.96485	104	
276.80865	120	
276.85364	208	1+
277.09543	86	
277.80716	80	
278.84402	232	1+
280.01566	84	
280.62635	90	
280.79091	372	1+
281.83326	94	
283.82300	366	1+
283.88483	104	
283.98480	142	
284.82331	272	1+
286.87029	198	1+
286.90998	80	
287.08812	116	
287.80534	84	
289.78333	88	
291.01190	104	
293.09528	78	
293.12228	136	
293.86298	174	1+
293.90526	80	
294.80931	84	
296.39235	100	
296.84979	188	1+
298.80429	698	1+
298.85214	218	1+
298.97619	98	
299.06855	100	
299.12508	120	
299.86942	86	
299.98632	76	
300.79631	118	
300.85726	192	1+
301.87473	174	1+
303.04397	86	
303.80622	178	
304.88734	78	
305.05226	100	
305.92562	82	
307.86397	190	1+
309.09120	80	
309.81252	98	
310.80022	132	
310.88967	104	
311.20617	84	
312.86419	78	
313.86532	128	
314.89705	82	
316.86130	88	
317.99008	76	
318.04494	96	
318.93120	186	
319.86530	74	
321.81012	76	
321.87114	76	
322.92828	132	
326.61800	82	
327.90413	92	
328.05740	90	
333.88143	88	
335.15702	76	
336.94729	142	
337.88249	76	
338.80086	78	
340.93690	258	
342.82548	80	
343.29192	80	
346.15992	84	
347.09445	80	
347.78575	82	
349.83145	76	
349.85888	116	
350.29563	108	
352.88770	178	
354.81825	112	
356.25694	82	
359.31334	76	
361.11714	80	
363.45699	86	
365.10936	86	
END IONS

###FS:    #m/z: 507.84417 #charge 1+
###MS: 121
###MSMS: 122
BEGIN IONS
TITLE=Cmpd 91, +MS2(507.8442), 28.2-35.2eV, 2.6min #122
RTINSECONDS=157.998
SCANS=121-122
PEPMASS=507.84417	121088
CHARGE=1+
196.01440	518	1+
209.94591	138	
215.88321	132	
222.97366	294	
224.12459	154	
231.10803	206	
232.89623	506	1+
236.88995	238	
238.06186	214	
250.90659	194	
250.96279	136	
251.91323	138	
260.11252	130	
260.91952	240	1+
266.08484	140	
268.88698	292	1+
274.90465	138	
275.85191	472	1+
276.85543	266	1+
277.96501	146	
278.83260	256	
279.83263	170	
280.11318	222	1+
280.83108	152	
285.85759	134	
287.85130	1330	1+
288.02690	126	
288.08020	202	1+
289.85534	138	
289.88059	152	
290.87024	746	1+
292.94545	246	1+
293.87190	664	1+
294.12490	140	
295.97455	160	
296.84478	200	1+
299.91032	194	1+
300.88133	128	
301.84801	234	
302.34427	238	1+
302.81964	126	
302.86551	132	
303.86628	696	
304.88141	252	
305.86377	1688	1+
306.80289	222	1+
306.85125	154	
307.89238	646	
308.13904	480	1+
308.85223	214	
308.87176	878	
309.37346	150	
309.88806	336	
310.15450	534	1+
311.76615	200	1+
311.88484	906	1+
312.36647	214	1+
312.86631	308	
313.88535	400	1+
314.86062	902	1+
316.88527	130	
317.88282	144	
319.86497	166	
320.84006	134	
321.97239	126	
322.96180	220	1+
323.87569	424	1+
324.40036	166	
324.84408	278	1+
325.89816	178	
326.88298	3018	1+
327.96139	198	1+
328.86972	172	
328.96827	188	1+
330.05902	140	
330.88448	192	
331.81014	178	
332.79421	128	
332.81412	126	
332.87424	448	1+
332.89832	172	
334.86453	188	
335.83264	270	1+
335.88383	192	
336.89158	144	
336.94637	130	
337.87715	374	1+
338.83101	134	
339.88080	130	
340.80839	144	
340.86748	138	
342.77494	352	1+
342.79720	144	
342.90382	154	
343.87254	184	
346.84348	178	
347.00362	172	1+
347.77377	644	1+
347.90401	140	
348.84121	234	
348.89647	202	
349.75207	440	1+
349.80332	500	1+
349.84447	128	
350.88573	204	
351.95998	200	1+
352.91127	130	
353.85142	268	
353.88740	172	
355.88803	140	
358.87181	122	
359.77709	328	1+
360.86905	132	
361.86853	142	
365.76506	184	
366.18394	136	
366.78943	178	
366.83026	136	
366.85341	164	
367.33667	132	1+
367.70936	168	
367.76233	272	1+
367.84523	132	
368.84603	186	
368.89423	394	1+
369.83259	1054	1+
370.80443	662	1+
372.78543	290	1+
372.90822	144	
373.05863	182	
373.82682	210	
374.72076	130	
374.80820	524	1+
374.89683	182	1+
375.06153	232	1+
377.82720	164	1+
379.78830	122	
380.72815	128	
380.83219	390	1+
381.78065	184	
382.09327	134	
383.79392	318	1+
383.84620	744	1+
383.91463	222	1+
384.88975	224	
385.77400	168	
386.75350	174	
386.82407	186	
386.84814	210	
387.73467	362	1+
387.77247	272	1+
387.82078	178	
387.84449	528	1+
388.80132	130	
389.19724	566	1+
389.80757	120	
390.83980	726	
391.84036	442	
392.82508	860	1+
393.79826	164	
394.82817	650	1+
395.76819	280	1+
398.72793	136	
398.87291	124	
399.81970	124	
399.84952	490	1+
403.81601	226	1+
403.87276	592	1+
405.76901	242	
405.85615	724	1+
406.74921	132	
407.75913	180	
407.86260	350	
408.75816	420	1+
408.85115	1432	1+
409.72184	212	
409.73787	180	
410.83528	1630	1+
412.68855	138	
412.78916	180	
412.83612	234	
415.84036	260	
416.85306	452	1+
417.85948	310	1+
421.85752	162	
421.87653	196	
422.86372	134	
423.77071	308	
423.86296	762	1+
424.77703	192	
425.75164	358	
425.78328	136	
426.76078	246	
426.81562	124	
426.86233	816	
427.74170	190	
427.86055	410	
428.75666	168	
428.84615	2462	1+
429.70175	278	
429.74726	284	1+
431.77559	192	
431.86464	556	1+
433.85261	220	
435.71638	238	
435.78369	140	
436.71302	244	1+
439.89427	174	
440.89015	150	
442.69126	158	1+
443.76149	126	
444.87120	1696	1+
446.71480	166	
447.71837	480	1+
447.79980	124	
447.85265	300	1+
447.88552	250	
448.74587	204	
448.78051	120	
449.71371	150	
449.88069	256	
450.69541	342	1+
450.75435	264	1+
450.87636	258	1+
456.69366	340	1+
456.86105	258	1+
457.89961	610	1+
462.88249	1172	1+
465.69529	124	
467.71522	154	
467.89005	444	
468.89839	202	
469.88614	188	
470.71759	162	1+
472.72024	170	1+
483.77503	148	
485.90107	278	1+
487.90525	154	
508.27740	392	1+
509.28205	328	1+
509.85527	138	
END IONS

###FS:    #m/z: 336.94500 #charge 1+
###MS: 121
###MSMS: 123
BEGIN IONS
TITLE=Cmpd 92, +MS2(336.9450), 28.0-35.0eV, 2.7min #123
RTINSECONDS=158.771
SCANS=121,123
PEPMASS=336.94500	42420
CHARGE=1+
60.59591	84	
185.86904	80	
196.88487	114	
200.83348	80	
208.84692	70	
208.99087	76	
209.88701	148	
211.94447	2252	1+
212.87857	370	1+
213.93875	996	1+
213.98968	80	
215.88773	86	
215.94103	198	
216.89776	72	
217.88282	152	
220.85626	76	
221.96875	70	
222.42647	72	
222.84155	70	
222.87714	76	
222.97243	70	
223.95898	206	
224.84250	202	1+
224.97269	156	
228.84497	72	
228.89570	124	
229.89327	106	
229.95421	2374	1+
230.88913	908	1+
230.98151	102	
231.11117	100	
231.95049	1278	1+
232.06607	70	
232.93295	78	
233.82979	76	
233.84563	146	
233.94777	252	1+
234.92028	156	1+
236.01461	92	
239.12040	80	
239.14690	86	
241.83968	224	1+
241.89118	72	
242.07856	82	
243.98879	86	
244.40426	76	
244.86594	82	
246.38818	86	
246.80674	78	
246.85891	94	
246.89916	88	
247.96379	632	
248.90002	212	
249.83216	330	1+
249.89949	140	
249.95929	690	1+
250.90558	78	
251.06896	80	
251.91221	106	
252.00388	82	
252.07560	72	
252.96987	1652	1+
253.90379	530	1+
253.93624	124	
254.09210	140	
254.96648	518	1+
256.85179	108	
256.86692	244	
256.93193	80	
257.84557	630	1+
257.89911	82	
257.91888	80	
257.93653	84	
258.84677	444	1+
258.86652	128	
259.09541	84	
259.87873	88	
259.96015	70	
260.82403	86	
261.90165	88	
264.79384	182	1+
264.88303	70	
264.95706	80	
265.01933	72	
266.99607	86	
267.13014	78	
267.84316	128	
267.93928	78	
268.84312	270	
269.00164	70	
269.84173	162	
269.91691	72	
270.08438	80	
270.51630	94	
270.83693	308	1+
270.98068	186	
271.84106	252	1+
271.86290	76	
271.90076	222	1+
272.92106	82	
272.97579	78	
273.79496	214	1+
274.86075	166	
274.87774	170	1+
274.98793	84	
275.11646	70	
276.85550	722	1+
277.00735	82	
278.15726	82	
278.83658	168	
279.12251	72	
279.84039	190	
279.85343	178	
280.86957	190	1+
280.93514	166	
281.04814	80	
283.07091	80	
283.83595	72	
283.90246	86	
284.11743	70	
284.34943	100	
284.87979	78	
285.85186	344	
286.13305	76	
286.84971	644	1+
287.41376	72	
288.88741	74	
288.99165	74	
289.19427	92	
290.12431	92	
290.80008	238	1+
290.85481	76	
293.10985	326	1+
293.99996	74	
294.85879	112	
294.88237	182	1+
294.95262	106	
295.88997	196	1+
297.79355	78	
297.86578	112	
298.31289	84	
299.01520	78	
299.83296	80	
301.05915	92	
301.79678	78	
305.89351	86	
306.86312	92	
306.88000	108	
308.86623	130	
309.82759	76	
310.88118	82	
311.88243	70	
313.84275	146	
314.25885	92	
314.77289	94	
314.88176	74	
315.15222	80	
315.83716	70	
316.92018	72	
318.82055	82	
320.41193	86	
320.82092	78	
321.86482	240	1+
322.07391	84	
322.74159	70	
323.46332	78	
323.95825	94	
325.05983	72	
325.88843	70	
327.04449	92	
327.42407	76	
329.87065	76	
330.14472	74	
330.87976	106	
333.14619	78	
333.76718	94	
334.20239	72	
336.11575	72	
337.91868	92	
338.39281	84	
340.85245	76	
END IONS

###FS:    #m/z: 359.96063 #charge 1+
###MS: 121
###MSMS: 124
BEGIN IONS
TITLE=Cmpd 93, +MS2(359.9606), 28.0-35.0eV, 2.7min #124
RTINSECONDS=159.543
SCANS=121,124
PEPMASS=359.96063	32024
CHARGE=1+
53.41332	92	
185.37707	94	
185.93787	76	
194.90761	72	
196.88409	78	
197.02000	88	
197.89156	72	
208.93862	388	1+
209.94149	326	1+
211.40664	98	
216.83442	74	
220.80327	74	
221.83905	114	
221.96538	78	
222.95051	392	1+
223.88945	146	
224.94944	752	1+
225.89799	258	1+
226.90347	172	1+
226.94750	3388	1+
226.97235	152	
227.49856	96	
228.91299	154	
228.94223	3130	
229.59639	72	
229.84602	84	
230.81830	74	
231.90536	92	
232.82626	110	
233.95574	310	1+
234.84249	80	
236.56129	122	
238.97259	78	
239.06951	72	
239.86555	76	
240.94101	376	
240.96339	72	
241.09944	82	
241.12505	138	
241.93937	296	
241.95797	72	
242.96031	320	
243.14235	116	
243.85775	78	
244.95733	2016	1+
245.93961	280	
246.95207	2402	
248.80361	104	
249.80385	106	
249.83888	74	
250.95043	104	
250.97347	76	
252.95010	118	
253.02808	100	
256.17477	80	
257.09426	212	1+
257.91971	94	
258.84188	178	
258.97501	78	
259.41169	98	
259.84747	82	
260.83566	146	
260.96975	130	
261.18080	72	
261.81028	78	
261.83320	140	
261.85021	74	
262.81674	76	
262.83608	108	
263.86252	106	
264.79656	100	
265.96336	92	
266.81393	144	
267.13601	84	
267.84829	220	1+
267.89929	72	
267.97287	384	
268.13848	98	
268.17547	78	
268.95842	172	
269.91902	72	
269.96867	292	
270.88840	86	
271.10857	76	
271.13261	76	
272.64337	98	
272.84989	80	
273.39579	74	
273.84679	194	1+
274.11711	76	
275.41364	96	
275.81527	74	
275.97038	120	
277.85794	230	1+
278.80604	98	
278.84247	126	
278.90730	104	
279.10131	262	1+
280.79418	254	1+
280.85810	156	
281.88050	86	
282.36306	90	
284.79284	82	
284.82380	162	
286.10185	80	
288.82273	82	
288.91025	74	
291.40545	86	
291.78292	88	
291.97805	94	
292.99463	80	
293.08488	74	
293.11662	72	
293.76852	94	
294.82997	72	
294.86116	190	
295.80781	94	
296.83421	92	
296.91888	84	
297.93410	130	
298.80331	708	1+
298.85012	118	
300.83160	74	
301.85936	92	
302.40315	78	
302.86845	74	
302.93096	94	
303.80436	126	
304.40055	94	
305.08884	72	
306.38578	82	
307.02217	74	
311.58308	88	
311.86708	92	
312.81328	72	
313.85213	88	
314.81831	128	
315.26999	78	
315.78871	72	
315.83255	72	
315.86690	190	1+
315.98123	80	
316.76503	78	
318.77896	72	
318.82731	74	
319.77294	104	
323.05618	110	
326.34531	74	
328.28467	100	
331.03124	78	
331.82044	130	
335.88523	106	
336.94645	92	
338.16014	78	
338.94119	124	
339.90566	78	
340.02920	76	
340.82058	74	
344.19068	86	
345.19835	74	
351.94970	72	
352.80526	78	
353.29879	74	
355.78723	78	
357.32150	106	
361.11017	80	
363.17347	78	
END IONS

###FS:    #m/z: 322.92953 #charge 1+
###MS: 125
###MSMS: 126
BEGIN IONS
TITLE=Cmpd 94, +MS2(322.9295), 28.0-35.0eV, 2.7min #126
RTINSECONDS=163.219
SCANS=125-126
PEPMASS=322.92953	2534858
CHARGE=1+
179.50775	72	
188.98391	78	
196.89232	72	
197.86730	72	
197.91568	128	
201.04683	86	
204.02368	96	
207.97665	118	
208.04568	92	
208.92318	74	
210.04107	86	
211.88903	74	
211.92273	74	
212.89985	72	
215.88579	68	
216.91063	70	
217.86986	78	
220.87849	70	
220.89077	78	
221.07144	76	
221.88859	84	
221.97274	144	
222.00741	96	
222.07587	106	
222.95197	100	
223.90143	82	
223.96078	142	
225.81792	92	
225.89920	74	
226.89498	70	
226.91728	86	
227.86910	92	
227.91547	100	
228.50342	100	
230.82312	78	
230.88655	182	1+
231.83818	74	
233.02688	146	
233.99038	100	
235.39809	102	
235.98265	100	
236.06588	72	
236.79810	70	
236.89283	82	
237.05512	70	
238.89276	72	
238.95569	78	
239.03691	76	
239.06738	94	
239.10177	70	
240.08026	222	1+
240.88728	172	1+
240.94020	3208	
241.14661	72	
241.94193	2388	
242.94201	7572	1+
242.97508	66	
244.87887	78	
244.89665	90	
244.91026	74	
244.93940	1842	1+
245.99586	72	
246.43653	72	
246.97152	130	
247.44954	72	
248.99934	70	
252.10721	100	
252.86953	74	
253.40135	66	
253.88223	100	
254.10923	70	
254.91284	154	
255.13601	66	
255.63438	96	
256.07072	80	
256.08622	72	
256.90249	92	
257.80399	88	
257.82645	66	
258.09242	84	
258.84109	218	1+
258.89974	90	
259.82750	98	
261.98126	90	
262.83288	86	
262.95645	76	
262.99804	80	
263.83628	232	1+
263.97474	76	
264.09641	76	
264.42771	78	
264.93902	70	
265.08347	126	
266.02077	86	
266.83069	84	
267.84111	82	
268.85476	76	
269.07817	80	
269.36632	76	
270.07205	72	
270.78885	70	
271.86904	68	
272.90667	72	
274.84141	110	
275.36672	92	
275.79290	86	
275.80716	74	
276.83814	68	
277.80070	78	
277.93389	96	
278.08758	94	
278.93794	86	
279.08991	1494	1+
280.83608	88	
281.79793	68	
282.11627	104	
282.82744	76	
284.02033	84	
284.29146	224	
284.85897	90	
286.21790	68	
287.79891	88	
288.85385	96	
290.85757	158	1+
293.84933	268	1+
294.02540	76	
295.57470	84	
296.06689	96	
296.13656	104	
296.81350	78	
297.85926	90	
298.80667	74	
298.87498	68	
301.86295	92	
303.86503	80	
305.04153	68	
305.87635	74	
306.08883	68	
306.89948	82	
307.00690	70	
307.77116	76	
308.88185	182	1+
309.92040	92	
313.91526	68	
314.08038	92	
314.88177	84	
315.05183	70	
316.03356	72	
316.98359	86	
320.25765	82	
321.54520	72	
321.89293	80	
324.13336	72	
324.30343	78	
324.38703	66	
324.89658	78	
325.79960	82	
325.90267	128	
325.95437	90	
326.17910	72	
327.89340	72	
END IONS

###FS:    #m/z: 340.94009 #charge 1+
###MS: 125
###MSMS: 127
BEGIN IONS
TITLE=Cmpd 95, +MS2(340.9401), 28.0-35.0eV, 2.8min #127
RTINSECONDS=163.991
SCANS=125,127
PEPMASS=340.94009	904866
CHARGE=1+
54.44046	78	
75.20607	74	
192.92729	78	
197.95866	72	
198.95328	72	
208.95736	196	
210.93539	160	
211.90860	76	
211.94589	70	
213.87995	134	
213.93940	716	1+
214.89210	142	
215.88861	138	
215.93412	134	
218.81513	80	
218.87423	148	
218.94254	72	
220.05745	80	
223.97773	128	
225.53948	80	
225.86595	78	
226.09871	74	
226.38835	72	
226.87074	84	
228.84210	130	
228.94838	268	1+
230.88983	88	
231.89020	188	
231.95049	422	1+
233.89611	302	1+
233.94678	154	
235.88656	110	
235.94498	86	
236.36203	88	
236.86643	120	
237.08753	74	
239.14722	72	
239.81750	78	
240.40986	92	
240.85422	168	
241.84564	180	
241.91086	90	
242.83683	112	
243.83146	446	1+
243.96588	76	
244.13072	76	
245.09106	82	
245.82806	78	
246.94118	130	
246.97459	120	
247.10792	80	
247.24278	82	
247.40344	78	
248.89670	504	1+
248.93347	86	
248.99513	72	
249.96049	310	1+
252.88934	72	
254.96544	982	1+
255.02838	92	
255.07618	120	
256.41470	120	
256.85250	124	
256.91450	92	
257.89344	72	
258.96394	120	
259.08568	72	
259.84812	120	
259.95580	212	
260.83298	712	1+
260.86256	84	
261.83582	470	1+
262.92625	156	
263.47010	74	
264.00046	92	
264.07225	76	
264.41582	82	
264.81911	70	
264.86002	248	1+
265.01495	88	
266.84472	74	
268.14597	100	
268.80436	90	
268.82800	110	
268.86964	102	
268.90976	100	
269.85441	74	
270.83280	74	
271.13866	86	
271.80691	126	
272.92490	158	
273.84272	156	
274.87138	74	
274.94500	80	
275.41820	76	
275.86538	76	
275.88459	74	
276.85458	622	1+
276.90830	128	
277.96416	122	
278.84513	868	1+
279.02194	72	
279.96293	114	
280.64672	90	
281.04796	122	
281.13041	72	
281.83710	92	
281.90705	80	
284.00153	92	
286.44037	92	
286.84975	86	
287.13372	72	
287.87591	78	
288.41587	80	
288.83743	78	
289.53657	84	
289.93406	100	
290.80007	96	
290.85073	120	
293.86548	80	
294.85852	512	1+
294.98621	88	
296.23588	152	
297.86284	86	
297.88473	110	
297.97574	182	
298.00941	136	
298.27048	78	
299.79541	78	
299.85237	100	
299.87413	96	
300.87160	82	
301.85856	100	
301.87341	210	
302.94579	116	
303.15121	74	
304.92717	78	
308.04498	140	
308.96150	80	
309.92259	78	
310.05910	80	
310.84185	128	
312.85891	72	
313.89201	128	
314.79943	72	
316.14907	74	
318.76346	72	
320.41008	82	
320.86924	72	
323.82801	78	
323.95617	86	
325.89942	80	
327.61766	92	
328.80537	78	
328.95386	72	
332.76937	90	
334.77479	72	
334.87175	74	
338.60500	84	
338.75559	124	
338.84017	76	
339.87180	72	
345.08811	118	
345.12079	76	
END IONS

###FS:    #m/z: 363.95613 #charge 1+
###MS: 125
###MSMS: 128
BEGIN IONS
TITLE=Cmpd 96, +MS2(363.9561), 28.0-35.0eV, 2.8min #128
RTINSECONDS=164.764
SCANS=125,128
PEPMASS=363.95613	423682
CHARGE=1+
76.31324	108	
181.96735	78	
182.86451	92	
189.86547	170	
191.85976	146	
200.88641	92	
206.95069	86	
209.94338	1156	1+
210.88462	130	
211.89404	80	
212.87778	726	1+
214.87182	80	
220.88346	76	
222.95086	702	1+
223.92346	80	
224.89287	78	
224.94872	668	1+
224.97342	88	
225.96333	84	
226.94730	5710	1+
226.97141	108	
227.93315	124	
228.39762	92	
228.94296	6096	1+
229.97964	82	
230.37897	104	
230.88940	1480	1+
231.07536	142	1+
233.40916	94	
233.87262	78	
236.05460	74	
236.84670	100	
239.00653	92	
239.07114	76	
239.12621	132	
240.13577	96	
240.93957	1770	1+
240.96540	222	
241.69818	74	
241.85675	90	
242.83880	240	1+
242.94112	1716	1+
242.95813	288	
243.08625	102	
243.82554	100	
244.81414	104	
244.90067	78	
244.95722	3860	1+
244.98970	96	
245.94388	240	
246.43429	96	
246.95259	3432	1+
246.97881	236	1+
247.12187	74	
247.39749	76	
248.80308	188	
248.87122	80	
248.89595	510	1+
249.53601	88	
251.06992	124	
251.94247	110	
253.05551	80	
253.90526	258	
254.44030	82	
256.39295	98	
258.11797	100	
258.86431	78	
259.44181	74	
259.88869	84	
260.04322	80	
260.15636	90	
260.88931	92	
260.97036	148	
261.83569	82	
262.09458	98	
262.82865	78	
263.84893	100	
263.91165	94	
264.81231	260	1+
265.08776	246	1+
265.98139	88	
266.85837	194	1+
267.81820	198	
267.97456	634	
268.08261	150	1+
268.80070	160	
268.90514	76	
269.91989	132	1+
269.96681	786	1+
271.12669	76	
271.66662	92	
272.84601	116	
273.85877	94	
273.93431	76	
275.06334	76	
276.08254	80	
277.84746	204	1+
278.79713	110	
279.09898	116	
279.79051	374	1+
279.80812	82	
279.87014	84	
280.11436	78	
281.88662	78	
282.34844	84	
282.45995	84	
283.06416	114	
283.41222	78	
283.80020	100	
284.86284	120	
284.87612	122	
285.84203	196	1+
286.48615	88	
286.89567	78	
286.91883	128	
287.97598	94	
290.81967	82	
291.85217	84	
293.11840	94	
294.92487	98	
295.92621	96	
296.89371	100	
297.81668	106	
297.88043	78	
298.80385	418	
298.87545	76	
299.80697	204	
299.86935	142	
300.80404	126	
301.80932	116	
301.85972	338	
302.85445	728	1+
303.80649	214	
303.85514	480	1+
307.88251	106	
308.08578	100	
308.12812	106	
309.87015	194	1+
309.94024	80	
312.16231	76	
314.84071	78	
315.81496	322	1+
318.45656	82	
318.80377	180	
318.84235	76	
318.94235	130	
319.38432	84	
319.85613	82	
320.80778	78	
321.86916	148	
322.75961	88	
322.82405	202	
322.92765	156	
323.19218	104	
323.85877	80	
324.22825	94	
324.89599	170	
324.94694	74	
326.87608	148	
326.97397	88	
327.84189	76	
328.16655	78	
329.82336	94	
333.59639	78	
338.87622	82	
340.82566	84	
340.93950	186	
344.19813	116	
344.86326	82	
346.98720	90	
348.96857	100	
349.80894	86	
356.41667	76	
358.78218	178	
361.85711	90	
366.01522	78	
367.34601	100	
367.74151	84	
END IONS

###FS:    #m/z: 322.92954 #charge 1+
###MS: 129
###MSMS: 130
BEGIN IONS
TITLE=Cmpd 97, +MS2(322.9295), 28.0-35.0eV, 2.8min #130
RTINSECONDS=168.427
SCANS=129-130
PEPMASS=322.92954	2401276
CHARGE=1+
176.99134	82	
187.06133	68	
193.88734	76	
195.91681	74	
200.19702	74	
201.04569	72	
202.48827	110	
205.95477	72	
206.97565	62	
207.97456	72	
208.88596	70	
208.94845	70	
209.94276	70	
210.94108	66	
212.00308	64	
215.12547	76	
215.84472	78	
219.88642	84	
220.89093	78	
222.91929	80	
222.97073	66	
223.11013	66	
223.96043	72	
226.05987	70	
227.93077	74	
229.85114	66	
229.89327	88	
230.84439	80	
230.86126	74	
231.12972	82	
231.82021	178	1+
236.85511	78	
237.05901	66	
237.64732	88	
237.79135	68	
237.89041	90	
237.93539	76	
238.94023	210	
239.08074	290	1+
239.59163	76	
239.79054	140	
239.90207	102	
240.82299	70	
240.94061	2516	
241.85810	86	
241.89507	86	
241.94278	1874	
242.01743	72	
242.81994	98	
242.89790	68	
242.94092	7070	1+
243.88320	94	
244.94000	1416	1+
245.44080	88	
246.97560	244	1+
248.03298	86	
248.05446	66	
248.83860	92	
248.85757	82	
248.98386	84	
249.92446	76	
250.07572	84	
250.87836	68	
250.94630	98	
252.41735	72	
252.85629	72	
253.03595	80	
253.78850	62	
254.15820	80	
254.91830	70	
255.97263	64	
256.78266	64	
256.91089	72	
257.80269	86	
257.89697	202	1+
258.85647	62	
258.99898	86	
259.12115	70	
260.09646	94	
260.20743	70	
260.87497	72	
260.88438	74	
262.83027	108	
262.92649	92	
263.07679	108	
263.82703	64	
265.05450	174	
265.79104	92	
266.15946	80	
266.84431	186	1+
266.85863	192	1+
267.91537	68	
268.10638	64	
269.92080	76	
269.95324	64	
271.87160	66	
272.16874	66	
272.85608	74	
273.79805	134	
273.82051	66	
274.04181	90	
274.79445	82	
276.84834	142	
278.07724	74	
278.86183	120	
279.01578	70	
279.09027	984	1+
279.79017	80	
279.91188	94	
280.15337	86	
280.92248	80	
280.99708	108	
281.11611	102	
282.27809	74	
282.80690	64	
282.86447	76	
282.97603	86	
283.06945	214	
284.10953	66	
284.13828	82	
284.29254	574	1+
284.30862	90	
284.41754	80	
284.54401	78	
284.86120	184	1+
284.90249	68	
286.78557	72	
287.38450	82	
288.79132	72	
288.91028	78	
289.78544	74	
290.03429	82	
290.75851	64	
294.92282	88	
295.90026	66	
296.79225	112	
296.83070	178	1+
296.92132	174	1+
297.79453	76	
298.99412	74	
300.79117	78	
300.81453	66	
301.85865	66	
302.09777	66	
302.86614	302	1+
304.16062	72	
304.92582	88	
305.08877	84	
305.89776	70	
306.81909	74	
307.17298	72	
307.60554	80	
309.10407	62	
311.86775	258	1+
314.41590	82	
315.93853	104	
317.81876	66	
318.95462	66	
320.14644	64	
321.32489	76	
324.33435	72	
324.88910	224	1+
324.97606	64	
325.09316	80	
326.81785	68	
327.12653	72	
END IONS

###FS:    #m/z: 340.94010 #charge 1+
###MS: 129
###MSMS: 131
BEGIN IONS
TITLE=Cmpd 98, +MS2(340.9401), 28.0-35.0eV, 2.8min #131
RTINSECONDS=169.199
SCANS=129,131
PEPMASS=340.94010	874466
CHARGE=1+
189.86190	94	
192.92261	88	
210.93933	86	
211.94252	72	
213.87827	142	
213.93982	748	
215.11102	74	
215.88666	174	1+
215.93827	162	
216.57436	80	
217.88600	76	
217.93531	74	
218.41941	92	
220.97837	78	
221.01492	86	
224.97381	78	
225.05286	80	
226.02287	82	
226.89637	92	
228.88401	76	
230.13169	94	
231.84916	86	
231.89122	106	
231.94988	648	
232.04590	88	
233.89575	210	1+
233.95139	118	
234.41602	92	
236.85473	138	
237.00039	100	
239.84434	110	
240.15455	74	
240.83443	176	
240.84739	146	
240.88399	78	
240.93916	74	
241.84437	400	
241.90075	80	
241.97347	74	
242.83560	274	
243.82812	252	1+
245.89136	88	
246.02406	76	
246.85142	124	
246.97457	74	
248.85381	76	
248.89543	274	1+
249.04380	80	
250.34961	80	
251.92957	76	
252.11164	120	
252.96331	118	
253.96256	84	
254.91605	202	
254.96789	236	
255.07217	74	
255.44808	118	
255.91925	78	
256.85158	188	1+
256.89555	244	
256.96427	106	
257.94414	80	
258.42031	108	
258.84731	722	1+
258.97292	94	
259.95792	170	
260.83300	782	1+
261.14535	80	
261.51446	74	
261.90364	78	
262.84968	80	
262.92525	152	
264.10843	78	
264.34178	76	
265.86251	118	
266.19386	104	
267.41923	88	
267.86073	152	
267.87939	80	
268.83919	120	
269.40268	88	
269.84696	80	
270.83094	210	
270.90111	120	
271.91589	88	
272.84702	150	1+
272.91666	100	
272.93448	86	
275.89042	80	
275.93352	86	
276.85443	310	
276.88701	82	
277.05253	88	
277.86298	280	
277.87956	184	
278.84740	988	1+
279.90020	146	
279.94627	76	
280.90810	94	
281.06034	80	
282.87694	82	
283.87128	90	
284.06337	94	
284.80714	86	
284.83404	74	
284.99782	82	
287.02031	76	
287.13692	88	
289.41342	86	
289.91921	80	
292.00943	92	
292.82441	92	
292.96924	86	
293.10602	74	
294.87121	90	
295.88178	226	
296.18314	74	
296.85155	102	
296.97093	94	
297.12546	82	
297.23009	82	
297.57334	84	
298.10540	104	
298.30891	140	
300.85844	160	1+
300.88699	74	
300.91873	144	
300.96118	74	
302.93721	76	
303.39891	72	
303.94998	124	
304.16300	148	
304.45008	96	
306.80493	88	
306.83708	82	
308.87336	78	
313.09290	132	
313.98258	74	
314.96269	74	
315.92427	74	
316.90070	102	
320.61430	92	
320.71568	84	
325.81750	74	
325.83547	78	
326.17202	94	
328.83460	74	
331.39783	72	
332.76934	78	
337.44038	82	
338.03130	80	
338.85352	76	
340.07535	78	
340.81883	76	
341.11816	76	
341.26967	76	
341.93302	88	
344.74463	74	
345.86480	94	
346.37457	98	
END IONS

###FS:    #m/z: 363.95606 #charge 1+
###MS: 129
###MSMS: 132
BEGIN IONS
TITLE=Cmpd 99, +MS2(363.9561), 28.0-35.0eV, 2.9min #132
RTINSECONDS=169.971
SCANS=129,132
PEPMASS=363.95606	401666
CHARGE=1+
59.66085	86	
94.37216	82	
157.73188	76	
175.92116	80	
181.93603	80	
185.92632	108	
189.85967	170	
190.86588	82	
191.85585	240	
194.88863	78	
208.40891	80	
209.94289	1224	1+
210.88012	104	
212.00324	86	
212.08185	84	
212.87821	816	1+
218.98065	86	
222.40813	86	
222.95161	296	1+
224.91289	84	
224.95295	874	1+
224.97846	76	
225.87886	262	1+
225.90000	196	1+
225.94663	210	
226.86241	86	
226.94655	5144	1+
227.93049	200	
228.89443	294	1+
228.94264	4898	1+
230.88917	1512	1+
232.89329	114	
234.87843	94	
235.07078	114	
236.01679	78	
237.05327	134	
238.99712	84	
239.14351	84	
239.42428	86	
240.94042	594	
240.96219	128	
241.94311	472	
242.94104	1508	1+
244.86966	106	
244.88724	96	
244.95686	3750	1+
245.94164	256	
246.95235	3376	1+
248.80598	140	
248.89819	442	
250.89715	142	
250.96974	94	
251.06828	208	
251.97258	78	
252.54576	92	
253.90547	98	
256.23772	88	
258.84628	114	
259.09946	76	
259.87679	78	
259.94622	92	
260.96546	130	
261.93570	82	
262.09684	80	
262.12243	80	
262.82868	84	
263.85678	88	
263.97863	132	
264.88321	114	
264.96566	86	
265.97129	112	
266.09341	172	
266.81280	170	
267.09583	74	
267.15628	78	
267.97297	334	
268.86337	208	1+
268.96579	896	1+
269.11918	78	
269.96790	752	1+
270.88600	82	
271.91239	180	
273.13830	76	
274.86662	76	
275.41161	88	
276.86636	82	
277.81112	80	
277.90574	80	
278.14684	80	
278.80028	142	
278.84207	372	1+
279.09798	90	
279.13118	126	
279.80643	74	
279.97967	86	
280.79267	258	
280.83342	220	
281.10632	98	
281.54022	86	
281.79607	108	
281.85934	332	1+
281.89496	86	
282.79049	104	
282.82810	150	
283.02359	90	
283.06823	136	
283.85254	88	
284.06993	84	
284.82668	82	
284.95626	78	
285.84791	160	
287.43040	92	
288.93516	94	
289.88374	208	
290.79212	98	
291.85419	86	
292.07444	96	
293.12351	92	
293.14805	86	
294.82590	76	
294.85049	206	1+
296.80840	172	
296.94214	88	
297.80924	98	
297.91437	86	
297.97782	90	
298.80303	472	1+
300.80321	366	
301.79979	366	1+
303.85712	310	
305.07582	74	
305.15526	86	
305.84752	88	
305.88988	86	
307.00705	74	
307.88155	130	
308.13332	128	
309.07827	74	
309.46678	78	
310.86802	82	
310.93053	80	
311.39877	100	
312.88481	112	
313.85440	74	
315.81315	292	1+
316.11220	256	1+
317.31368	100	
318.75242	88	
318.81454	116	
318.93816	88	
319.87282	146	
319.90235	104	
320.16358	88	
320.81844	230	1+
321.86635	76	
322.18824	76	
322.92898	132	
323.12827	84	
324.24091	78	
325.84844	84	
326.87379	336	1+
329.86746	254	1+
334.95237	78	
337.88490	76	
339.77165	102	
340.94077	122	
343.77173	88	
345.86749	78	
346.05441	76	
347.77439	76	
350.07004	88	
353.26672	76	
359.86075	76	
360.93071	90	
365.77552	76	
368.75508	78	
END IONS

###FS:    #m/z: 322.92948 #charge 1+
###MS: 133
###MSMS: 134
BEGIN IONS
TITLE=Cmpd 100, +MS2(322.9295), 28.0-35.0eV, 2.9min #134
RTINSECONDS=173.636
SCANS=133-134
PEPMASS=322.92948	2365110
CHARGE=1+
56.44377	72	
67.54250	72	
187.91364	72	
191.95297	74	
192.01762	72	
198.84256	90	
198.87717	82	
198.94988	90	
201.04491	76	
201.96113	72	
205.97108	174	
207.97389	140	
209.08642	72	
209.94243	134	
212.89279	96	
214.88334	186	1+
215.88379	214	1+
220.88932	78	
222.94954	150	
223.94364	82	
223.96304	76	
224.14025	68	
224.96816	72	
225.86247	84	
226.38495	104	
227.93026	134	
228.84992	114	
228.87090	74	
229.91823	74	
230.84551	126	
230.90966	80	
232.00277	88	
234.00249	78	
234.88599	74	
235.88062	84	
236.00699	84	
236.35594	70	
236.82288	72	
238.79576	68	
238.88526	76	
238.94018	430	
239.03295	128	
239.07776	176	
239.88078	72	
240.85052	158	
240.94086	3290	
241.06178	96	
241.08250	72	
241.87207	108	
241.93880	8852	1+
242.07288	92	
242.82050	72	
242.94089	6350	1+
244.83927	72	
244.88330	74	
244.93951	2102	
245.83920	70	
246.97419	72	
246.98658	112	
247.01555	78	
247.04781	88	
247.21148	92	
247.97893	70	
248.84409	140	
248.86054	90	
250.95038	104	
251.06588	294	1+
251.92430	152	
252.92688	66	
254.80665	86	
256.84580	74	
256.89369	140	
256.94384	68	
257.83437	68	
257.89946	66	
259.13135	76	
260.10450	82	
260.78618	68	
260.83392	258	
261.02816	72	
261.08711	68	
261.32802	76	
261.83368	166	
262.07699	72	
262.83692	134	
262.94794	72	
263.82829	108	
264.06114	72	
264.07362	76	
265.85313	74	
266.02330	66	
266.85387	160	
266.87377	98	
266.89330	70	
267.00966	78	
267.85089	76	
267.93144	78	
268.84940	184	1+
269.79782	68	
269.86873	68	
272.03300	94	
272.84206	78	
273.00015	80	
274.82086	78	
274.85170	198	1+
274.88825	98	
275.98435	80	
276.84623	130	
277.84225	150	
277.88065	74	
279.09168	756	1+
280.42465	70	
280.83801	390	1+
280.85436	94	
281.14376	68	
281.89667	86	
282.28443	82	
282.80254	68	
282.93058	78	
283.28181	72	
283.87314	96	
283.97044	74	
284.07788	84	
284.29418	606	1+
285.15335	92	
285.85036	96	
285.96853	70	
289.83146	72	
289.87485	128	
291.79757	120	
292.00739	80	
292.81366	94	
295.77716	76	
296.06907	74	
296.12832	74	
296.35851	80	
297.58184	92	
297.83361	76	
299.82085	70	
302.85376	70	
307.79711	126	
307.89851	74	
308.86446	82	
309.87116	78	
310.42658	90	
313.15878	86	
313.86954	72	
314.94933	94	
316.80813	146	1+
317.87644	82	
318.79412	72	
318.90429	92	
319.77295	80	
322.23461	76	
322.31173	78	
322.32735	92	
322.99512	126	
323.11025	70	
323.87449	72	
326.73796	80	
326.87476	134	
END IONS

###FS:    #m/z: 340.94010 #charge 1+
###MS: 133
###MSMS: 135
BEGIN IONS
TITLE=Cmpd 101, +MS2(340.9401), 28.0-35.0eV, 2.9min #135
RTINSECONDS=174.408
SCANS=133,135
PEPMASS=340.94010	852750
CHARGE=1+
45.16842	76	
163.77685	78	
186.87467	74	
188.93667	82	
189.86452	92	
192.92689	214	
193.94034	72	
194.89376	98	
195.07033	72	
197.09594	78	
197.87399	82	
197.95864	78	
199.89312	74	
199.93141	74	
208.95915	114	
210.93018	72	
213.93907	690	1+
215.88664	122	
215.93795	124	
217.89420	98	
218.84800	88	
219.46225	82	
219.90285	80	
220.87550	116	
221.87604	102	
223.96227	244	
224.97746	72	
228.84044	130	
228.94327	72	
230.82351	86	
230.94349	86	
231.12079	74	
231.88963	110	
231.95053	394	1+
232.44991	72	
232.88613	80	
233.89657	192	
233.94724	306	
234.39348	84	
234.89556	104	
235.91808	86	
235.98449	72	
236.89589	270	1+
236.90975	84	
238.86620	84	
239.14644	72	
240.19053	76	
240.83580	84	
240.85736	72	
241.84465	126	
241.90094	114	
241.94660	90	
242.84583	196	
242.91969	78	
243.83052	268	
243.88891	76	
247.29248	80	
247.84393	94	
249.03971	154	
249.95992	174	
251.96083	80	
252.40740	102	
253.07463	72	
253.96442	98	
254.88111	74	
254.91949	92	
254.96542	300	1+
255.11253	108	
255.78373	72	
256.40871	92	
256.85940	92	
256.89685	288	1+
256.91777	126	
257.10519	82	
257.84985	112	
257.92009	108	
258.84508	98	
258.90980	92	
258.93374	74	
258.96399	128	
259.84732	176	
259.91070	92	
259.95615	84	
260.83919	202	
260.94279	86	
261.83300	208	
262.92926	102	
264.90435	190	
266.85802	174	
266.92928	82	
267.83508	80	
268.83981	246	1+
268.95552	76	
270.97730	112	
271.42206	100	
271.79013	84	
271.97451	80	
272.20323	96	
272.92219	148	
272.93728	140	
272.97168	188	
274.18606	106	
274.87585	278	1+
274.89748	128	
275.84052	132	
276.85914	908	1+
276.87946	164	
278.84288	1404	1+
279.13502	86	
279.81866	88	
281.00270	82	
281.05613	86	
282.07624	76	
283.08342	78	
283.86412	140	
283.91468	84	
284.93459	130	
285.60522	96	
285.81510	72	
287.85924	78	
288.96063	80	
290.85427	208	1+
291.79781	80	
294.86981	96	
294.99886	92	
295.85189	86	
295.89453	122	
296.08826	80	
296.10510	76	
296.88298	202	1+
297.81906	78	
298.86697	228	1+
300.98468	82	
301.85762	206	
302.94722	80	
303.04192	74	
305.93442	82	
306.11920	90	
307.88600	74	
308.12248	78	
308.86705	166	
313.78682	72	
315.86758	76	
317.80034	88	
319.96597	82	
320.95078	98	
321.72779	78	
322.44202	84	
326.20330	80	
328.81890	84	
329.03017	72	
331.22349	74	
331.80716	156	
339.43268	78	
340.80028	74	
340.89079	72	
341.10186	76	
342.10494	72	
342.81412	72	
345.16423	74	
345.71895	84	
345.87651	76	
END IONS

###FS:    #m/z: 363.95607 #charge 1+
###MS: 133
###MSMS: 136
BEGIN IONS
TITLE=Cmpd 102, +MS2(363.9561), 28.0-35.0eV, 3.0min #136
RTINSECONDS=175.188
SCANS=133,136
PEPMASS=363.95607	399490
CHARGE=1+
105.85764	174	
180.87098	92	
182.86698	102	
186.93873	88	
189.86404	80	
200.88576	94	
205.87812	80	
207.87553	134	
207.98012	80	
209.86798	116	
209.94411	658	
211.89410	98	
211.98731	82	
212.87899	768	1+
212.98940	78	
215.84125	84	
218.90977	114	
218.94967	84	
222.02174	78	
222.95044	288	
222.99989	80	
223.96613	574	1+
224.38673	96	
224.82839	76	
224.95123	718	1+
225.05889	94	
225.11373	82	
225.55253	98	
225.83686	108	
226.94634	5066	1+
227.93281	258	
227.99492	104	
228.89447	186	
228.94196	6486	1+
230.84911	294	1+
230.89019	1202	1+
232.88244	202	
235.07237	100	
236.38463	102	
240.08444	78	
240.93981	582	
241.91588	80	
241.94187	468	
241.96203	88	
242.40897	78	
242.94075	1398	1+
242.95855	270	
243.81777	198	
243.85066	98	
244.84126	92	
244.95659	2878	1+
245.94311	256	
246.02611	104	
246.90870	118	
246.95229	2702	1+
248.80717	124	
248.84146	78	
248.85799	104	
248.89916	920	
249.03879	198	
250.79254	88	
250.88797	86	
250.94549	140	
250.97057	132	
251.94743	84	
252.58696	84	
252.89098	98	
253.91901	84	
254.51853	82	
254.86380	78	
254.90112	230	1+
255.42670	88	
256.85119	78	
258.89450	166	
259.38018	84	
259.94016	80	
260.82984	306	1+
260.96621	316	
263.06945	78	
263.09940	78	
263.97457	76	
264.82913	78	
265.08694	98	
265.96674	76	
266.53445	80	
266.79399	214	1+
266.81324	580	1+
266.86634	140	
267.85509	84	
267.97422	382	
268.05801	88	
268.95546	186	
269.97083	584	1+
271.83978	100	
271.91766	180	
272.02910	76	
275.81020	118	
275.88647	94	
276.84899	102	
277.82861	118	
278.79675	110	
278.84303	190	
280.78927	124	
281.79669	100	
281.89049	254	1+
282.11954	126	
282.85148	296	1+
283.07046	122	
283.81549	182	1+
284.83997	324	1+
286.41566	92	
286.93730	80	
289.12686	76	
292.43369	122	
292.79933	150	
294.15174	84	
295.05984	80	
295.84674	76	
295.99858	160	
296.81250	160	
297.34562	108	
297.80297	760	1+
297.92251	96	
298.38285	82	
300.36526	114	
300.80319	276	
301.79733	272	1+
301.81509	76	
301.85717	178	
301.99389	80	
302.43703	76	
302.86552	144	
303.40967	86	
303.48225	98	
303.85491	210	
305.05645	86	
305.14250	80	
307.08673	86	
307.97806	92	
308.83381	90	
310.62594	130	
310.99388	92	
311.93001	100	
314.82157	132	
316.79903	148	
317.81387	118	
319.82442	250	1+
320.13255	78	
321.86391	144	
322.41600	104	
322.92813	134	
323.82048	132	
326.87081	132	
328.82766	92	
329.87298	94	
331.48918	94	
332.19409	82	
335.08826	118	
335.86319	78	
336.35851	78	
343.03217	78	
346.95058	90	
347.88189	96	
348.79407	96	
350.76227	82	
355.37901	82	
358.82940	80	
360.15615	80	
362.26629	78	
363.04934	88	
366.88264	84	
368.89648	78	
END IONS

###FS:    #m/z: 507.84424 #charge 1+
###MS: 137
###MSMS: 138
BEGIN IONS
TITLE=Cmpd 103, +MS2(507.8442), 28.2-35.2eV, 3.0min #138
RTINSECONDS=178.873
SCANS=137-138
PEPMASS=507.84424	96144
CHARGE=1+
196.01709	462	
198.89236	182	
214.88608	156	
215.89348	116	
230.88259	136	
232.89602	262	1+
234.89101	234	
236.88742	386	1+
236.90317	120	
251.83581	196	1+
251.90349	124	
252.07732	118	
254.90574	290	1+
258.87713	234	
261.87517	186	
265.78762	162	1+
266.16506	172	
268.10711	346	1+
274.85775	118	
275.84696	188	
277.84472	164	
280.83004	142	
285.85211	300	
286.87627	216	
287.84997	1170	1+
288.89082	120	
289.88084	288	1+
290.13136	136	
290.86238	512	1+
291.83956	130	
291.87795	294	1+
293.87085	842	1+
295.88815	134	
296.84337	146	
298.82730	134	
299.37504	118	
299.85054	192	
301.84373	128	
302.82780	130	
303.81498	130	
303.86681	660	1+
304.80261	256	1+
304.83661	154	
305.15719	156	1+
305.86172	950	
306.12407	226	1+
306.80362	256	1+
307.88440	120	
308.14018	1018	1+
308.87238	708	
310.15908	262	
311.15303	156	
311.88250	1054	1+
312.86285	120	
312.88427	656	1+
313.85698	768	1+
314.84049	136	
314.86205	504	1+
316.86040	146	
317.80898	156	
317.85947	310	1+
318.79145	144	
319.89075	164	
320.86197	418	1+
320.89489	118	
321.82161	118	
321.86751	300	1+
323.84247	180	
323.87355	344	
324.86340	322	
325.53811	174	
325.82464	152	
326.02927	156	1+
326.88314	2014	1+
326.96108	118	
328.87865	278	
329.17419	128	
329.89652	178	1+
330.02087	122	
330.81563	334	1+
331.87722	236	
332.87779	210	
333.83933	138	
334.87009	144	
335.86477	152	
336.00634	118	
336.87924	434	1+
337.82617	120	
339.81756	122	
341.77805	136	
343.77776	236	1+
343.90607	120	
345.80197	220	1+
346.86224	118	
347.74591	142	
347.77540	130	
348.78869	594	1+
348.84418	128	
349.75842	140	
349.91693	200	
350.76411	264	
350.82150	216	
350.88451	400	1+
350.92003	144	
351.78513	268	1+
351.83482	172	
352.79577	234	1+
353.85011	274	1+
353.89663	244	
355.88838	216	
357.84985	242	
357.89051	142	
357.91012	126	
358.80703	140	
359.88510	116	
361.86353	352	1+
364.36323	222	1+
365.76823	234	
365.79360	306	
366.76152	146	
366.83809	220	
366.90302	136	
367.76995	384	1+
367.90873	140	
369.83590	710	1+
370.80599	160	
370.89191	192	1+
371.12815	142	
371.83050	290	1+
372.85485	140	
373.40472	134	
373.90154	118	
374.81434	434	1+
374.89587	192	1+
375.78045	180	
376.79121	146	
380.73312	154	
381.83770	150	
384.81989	330	1+
384.85405	210	
385.77210	354	
385.82461	238	1+
387.81903	132	
387.84621	336	
388.79598	258	1+
388.84075	146	
389.19874	364	1+
389.75129	240	1+
390.78843	272	1+
390.83900	358	
391.84195	232	
391.90767	146	
392.82503	730	1+
394.82446	122	
396.77125	164	
398.72604	266	1+
398.84749	514	1+
398.86954	218	1+
399.85017	426	1+
399.93176	138	
400.73169	140	
401.84603	124	
403.87086	282	
405.86022	206	
406.76831	230	
406.86360	178	
407.75650	278	1+
407.86454	454	
408.84905	860	1+
409.81913	134	
410.69082	144	1+
410.74179	232	
410.83395	1066	1+
410.87408	118	1+
411.69332	180	1+
411.73813	134	
414.67878	136	
416.83815	124	
417.85656	192	
421.77862	292	1+
422.86445	260	
422.88697	144	
423.76705	148	
423.79385	130	
423.86869	726	1+
424.79197	166	
425.75522	1116	1+
425.78166	178	
425.86723	216	
425.97590	110	1+
426.86477	782	1+
427.73263	382	
428.74924	196	
428.84621	2138	1+
429.69865	282	1+
429.73888	170	
429.87258	222	
430.77850	154	
431.86957	368	1+
432.68587	120	
433.84980	190	1+
435.71275	138	
436.75409	178	1+
438.83413	144	
439.73205	124	
439.89370	364	1+
440.83604	124	
440.89486	204	1+
442.84949	148	
442.87806	148	
444.75943	148	
444.87248	1748	1+
445.75682	478	1+
447.70882	638	1+
449.79192	152	
449.88033	342	
450.70128	312	1+
450.76060	126	
450.88810	176	
451.74749	152	
452.74759	118	
457.90693	130	
458.90695	126	
462.87869	824	1+
467.70005	194	1+
467.72558	140	
467.88672	314	
468.88443	204	
485.89829	556	1+
505.19983	132	
509.28388	228	1+
511.28025	154	1+
END IONS

###FS:    #m/z: 336.94522 #charge 1+
###MS: 137
###MSMS: 139
BEGIN IONS
TITLE=Cmpd 104, +MS2(336.9452), 28.0-35.0eV, 3.0min #139
RTINSECONDS=179.646
SCANS=137,139
PEPMASS=336.94522	35066
CHARGE=1+
186.00129	72	
203.93060	78	
205.94773	130	
211.94410	2840	
212.87846	286	
213.87755	126	
213.93950	766	1+
216.93738	92	
220.84149	84	
220.87657	82	
220.90187	82	
221.88617	132	
224.96741	118	
225.86437	72	
226.40516	94	
226.97958	84	
228.89515	88	
229.95508	2296	1+
230.88822	654	1+
230.91155	90	
231.03549	84	
231.95179	832	1+
233.83136	76	
233.94695	120	
234.82923	106	
234.92943	74	
236.87389	80	
239.84961	142	
240.42465	72	
240.84775	78	
240.86562	142	
241.84026	292	1+
242.89277	74	
243.08632	78	
244.95939	152	
245.11581	80	
246.97643	82	
247.96513	360	
248.02895	72	
248.89768	320	1+
248.94488	92	
248.96158	578	1+
249.82771	88	
249.85257	84	
250.83115	190	
251.83638	128	
252.38184	82	
252.95178	202	
252.97049	1530	1+
253.83728	76	
253.90454	230	1+
254.09145	118	
254.39902	104	
254.96610	634	
256.89776	100	
256.96528	220	
257.00274	86	
257.10307	78	
257.79446	108	
257.85404	96	
257.91508	126	
257.98832	72	
258.01557	74	
258.39810	78	
258.80301	92	
258.84925	550	1+
259.85323	320	1+
259.95792	144	
260.13819	80	
260.81818	84	
260.92463	102	
260.96084	76	
261.04202	78	
261.83249	100	
262.85029	108	
262.92020	78	
265.06284	96	
266.84686	106	
268.83946	504	1+
268.95159	78	
269.07652	84	
269.56407	72	
270.98385	94	
271.41192	90	
271.43995	94	
271.83676	100	
272.10602	90	
272.97455	122	
273.86621	114	
274.90024	102	
275.46872	74	
275.94585	74	
276.13345	72	
276.85579	158	
277.86268	192	
278.09003	122	
278.83421	330	1+
278.86732	110	
278.88359	104	
279.10067	82	
279.17413	76	
280.05267	82	
280.92021	78	
281.00707	78	
282.17517	72	
282.86277	88	
282.93075	114	
283.02179	74	
283.86339	76	
284.07423	92	
284.51493	84	
285.85061	568	1+
286.85271	402	1+
286.90190	86	
288.40752	84	
288.84888	154	
289.88070	232	1+
291.80104	122	
291.86254	76	
292.00749	82	
293.10539	372	
293.86026	378	1+
293.87141	78	
294.01064	92	
294.59194	82	
294.88906	74	
294.92694	88	
295.04544	96	
298.30234	78	
298.86261	84	
299.05652	82	
299.89306	118	
301.79884	76	
302.08529	72	
302.90928	80	
304.02593	76	
304.36191	90	
304.96035	72	
307.88744	76	
308.85356	80	
309.86785	404	1+
310.87178	256	1+
311.30560	100	
313.03039	82	
313.41276	92	
314.83113	72	
315.10527	138	
315.88944	90	
315.91780	98	
317.93122	118	
319.08589	84	
319.81871	122	
322.08662	78	
323.85034	76	
324.98010	72	
325.20159	92	
325.89313	74	
326.04564	108	
327.44642	86	
328.60946	104	
328.94322	86	
329.73662	84	
331.81787	80	
332.79848	92	
332.82767	72	
332.87472	72	
337.19442	80	
339.23124	76	
341.88951	118	
END IONS

###FS:    #m/z: 359.96063 #charge 1+
###MS: 137
###MSMS: 140
BEGIN IONS
TITLE=Cmpd 105, +MS2(359.9606), 28.0-35.0eV, 3.0min #140
RTINSECONDS=180.418
SCANS=137,140
PEPMASS=359.96063	29048
CHARGE=1+
73.66048	78	
104.06121	76	
145.42570	84	
155.56347	78	
177.94159	128	
184.97974	88	
196.88050	84	
197.04227	76	
198.95355	92	
204.08143	78	
208.88955	80	
209.94360	670	
210.89427	78	
211.90655	74	
219.62399	104	
222.87581	206	1+
222.89110	148	
222.95286	334	1+
224.94817	914	1+
225.97543	120	
226.88879	206	1+
226.94735	3708	1+
227.93257	98	
228.41583	108	
228.94234	3310	1+
231.88903	102	
234.94100	114	
235.95070	76	
237.85387	76	
238.94566	76	
239.14721	76	
239.89842	144	1+
239.92025	124	
240.93664	722	1+
240.96395	270	
241.85864	76	
242.87938	82	
242.96165	152	
243.85840	86	
244.95635	1888	1+
245.94190	178	
246.80679	80	
246.95239	2848	1+
246.99016	78	
247.11081	106	
248.92324	86	
249.40218	98	
250.94609	134	
250.95994	78	
251.48796	80	
252.07872	228	1+
252.37813	76	
252.95686	216	
253.06132	76	
253.83757	76	
257.84776	90	
258.83254	186	
258.89208	92	
258.93727	84	
258.97210	158	
260.41175	94	
261.10176	96	
263.87078	84	
263.93275	82	
265.90331	96	
266.82250	150	
266.91749	98	
267.30058	94	
267.93003	84	
267.97299	440	
268.91516	92	
268.95631	128	
269.08042	74	
269.13265	84	
269.41066	100	
269.79379	86	
269.91276	130	
269.96874	410	
270.09661	80	
270.79926	78	
274.81866	122	
275.80721	76	
275.84596	76	
275.90503	96	
275.92939	78	
275.98849	86	
276.39466	78	
276.42534	74	
276.85954	128	
277.10627	108	
277.81307	108	
278.84345	310	1+
278.89858	122	
278.95636	78	
279.79875	94	
280.79242	212	
280.86408	84	
281.13859	84	
281.79602	88	
281.89267	88	
282.02854	76	
282.79117	74	
283.93044	136	
283.96227	86	
284.82719	226	
286.09543	78	
286.35542	80	
286.41545	82	
286.81223	120	
287.07159	80	
288.80782	76	
288.84218	144	
289.87916	116	
289.93815	106	
290.78457	162	1+
293.41926	90	
294.45018	74	
294.84690	76	
295.09083	130	
295.84527	86	
296.03296	82	
296.80787	136	
296.82610	84	
296.85998	80	
297.11577	130	
297.80619	98	
297.82745	76	
298.11374	78	
298.80444	420	1+
298.88567	78	
298.91748	90	
299.83043	212	1+
299.87609	88	
300.80108	418	1+
300.87178	92	
303.00985	80	
304.81549	198	1+
306.89980	76	
307.89203	122	
308.91196	86	
309.79556	74	
309.81246	76	
309.92700	96	
310.87890	82	
315.83928	86	
316.81626	350	1+
316.92251	80	
317.85229	78	
318.40835	80	
321.05412	76	
322.47258	110	
323.77505	82	
323.82568	84	
329.87054	216	1+
329.88385	76	
335.87459	78	
336.16286	82	
336.94766	108	
338.90569	74	
339.09830	84	
339.62056	124	
339.99368	78	
341.00355	112	
341.26528	96	
348.42750	78	
352.83033	80	
360.11231	114	
360.29150	84	
363.03530	76	
END IONS

###FS:    #m/z: 507.84411 #charge 1+
###MS: 141
###MSMS: 142
BEGIN IONS
TITLE=Cmpd 106, +MS2(507.8441), 28.2-35.2eV, 3.1min #142
RTINSECONDS=184.114
SCANS=141-142
PEPMASS=507.84411	110416
CHARGE=1+
193.86542	286	
196.01585	592	1+
206.03662	176	
214.02539	116	
214.88489	146	
224.97915	122	
227.88950	132	
232.89600	360	
236.88688	156	
238.13485	126	
240.06877	140	
240.13191	202	
243.89192	164	
250.90586	222	
257.87161	180	
258.03192	160	
266.13146	116	
270.89653	142	
271.85993	150	
274.84969	216	1+
277.86082	314	1+
278.83287	170	
278.86592	248	1+
279.83030	198	1+
280.10861	200	
285.79926	138	
285.85867	276	1+
287.85089	1186	1+
288.86524	130	
289.87992	254	
290.86718	300	1+
293.85559	214	1+
293.87485	684	1+
293.95372	212	1+
294.81220	176	1+
296.85098	308	1+
298.84961	420	1+
301.85028	198	
302.79708	242	1+
303.86777	716	1+
304.88313	236	1+
305.86165	1074	1+
306.92022	120	
307.81075	232	1+
307.88837	216	
308.14502	694	1+
308.87410	970	1+
309.08018	144	
309.88716	292	
311.15931	220	
311.88623	662	
312.88425	380	
313.81274	174	
313.88131	214	
314.86462	658	1+
314.98007	326	1+
315.82205	214	1+
315.94039	144	
316.86000	160	
319.87335	140	
321.89135	158	
322.86345	872	1+
322.88549	346	1+
323.86741	648	1+
325.81985	268	1+
325.89042	172	
326.05817	116	1+
326.88240	2078	1+
330.05960	170	
330.82330	256	1+
330.88128	208	
331.88163	124	
332.81048	236	1+
332.87940	306	
332.93192	182	
332.98928	174	1+
333.87418	230	
334.85107	154	
335.77297	136	
335.88899	176	
336.86642	324	1+
336.94760	188	
337.83147	116	
338.03209	150	
338.88166	154	
339.88018	120	
341.82798	126	
341.86102	162	
343.84308	170	
343.86434	148	
345.83609	168	
347.77215	414	1+
348.04836	102	1+
348.80812	314	1+
348.84386	398	1+
349.75461	496	1+
350.79738	122	
350.88234	158	
350.93871	124	
351.78177	126	
351.88557	336	
352.91427	158	
353.78703	122	
353.84922	172	
355.88906	276	1+
356.94634	120	
358.77315	122	
358.80933	188	1+
359.87518	120	
363.79154	246	1+
364.84058	144	
365.83397	366	1+
366.78491	200	
366.80800	118	
366.83878	314	1+
367.71004	138	
367.76556	238	1+
367.81593	184	
367.85540	146	
368.81580	124	
368.83065	122	
368.89362	262	1+
369.83543	296	
370.78068	162	
370.79960	476	1+
370.83227	134	
371.82551	204	
371.91427	120	
372.78354	150	
372.82710	126	
373.78217	116	
373.90182	118	
374.71656	210	1+
374.76328	120	
374.81555	364	1+
374.89045	152	
375.78630	160	
376.79146	136	
377.49985	120	
378.73555	156	
380.71799	256	1+
381.83995	404	1+
382.13249	156	
382.86355	118	
384.84848	284	
384.87475	148	
385.82387	306	
385.84928	184	
386.77326	284	1+
386.82882	160	
386.84480	856	1+
387.84400	426	1+
388.79943	162	
389.20105	418	1+
389.79021	150	
389.83692	966	1+
390.78492	184	
391.23554	116	
391.73087	244	1+
391.90760	184	1+
392.82556	1104	1+
393.80361	134	
394.87107	152	
397.76675	198	1+
397.84972	130	
398.73133	436	1+
399.84607	542	1+
401.81828	244	1+
401.97427	156	1+
403.87115	462	1+
404.80244	150	
405.77537	144	
405.85775	496	1+
406.74832	454	1+
406.77177	158	
407.75844	140	
407.86698	278	
408.05827	182	1+
408.85179	808	
409.72919	164	
409.79205	130	
409.85443	506	
410.71859	152	
410.83474	1388	1+
411.74966	132	
411.88189	170	
412.83483	316	
413.07137	144	
413.76426	136	
413.87518	138	
414.75761	118	
415.71368	124	
417.82783	264	1+
417.85816	318	
421.87981	386	
422.86460	138	
423.76256	798	1+
423.78699	476	1+
423.82373	218	1+
423.86531	550	1+
426.75889	226	
426.85930	636	1+
427.74257	302	
428.75279	580	1+
428.84628	2532	1+
429.70024	374	1+
430.73656	154	
431.86824	596	
432.86732	394	
433.84960	430	1+
435.70149	180	
437.85644	152	1+
439.89292	314	
440.89680	164	
441.88390	194	
442.88006	122	
443.77420	226	
444.77587	170	
444.87076	1690	1+
445.75843	150	
446.87157	296	
447.71191	370	1+
447.88616	214	
448.74447	134	
449.87413	766	1+
451.73815	204	1+
452.79287	178	1+
452.86311	208	1+
457.90380	226	
462.88288	424	1+
464.75063	118	
465.72049	382	1+
465.89239	128	
467.88774	808	1+
470.72828	194	
471.74267	118	
485.89718	760	1+
505.93949	120	
508.91390	118	
509.28406	126	
END IONS

###FS:    #m/z: 336.94470 #charge 1+
###MS: 141
###MSMS: 143
BEGIN IONS
TITLE=Cmpd 107, +MS2(336.9447), 28.0-35.0eV, 3.1min #143
RTINSECONDS=184.887
SCANS=141,143
PEPMASS=336.94470	37180
CHARGE=1+
49.61887	80	
159.92618	78	
190.93026	78	
191.95935	84	
195.52517	94	
196.88411	130	
202.87981	90	
203.92901	100	
207.97719	182	1+
210.89774	108	
211.94453	2632	1+
212.05198	80	
212.87752	464	1+
213.93771	1072	1+
215.88817	122	
217.88306	138	
217.90276	80	
220.87247	80	
223.96769	114	1+
225.86441	80	
228.89077	138	
228.90654	88	
229.95387	1942	1+
230.88895	1244	1+
231.11695	78	
231.92209	78	
231.95063	1144	1+
232.98820	72	
233.83037	136	
233.89516	224	1+
233.94632	192	
234.03061	72	
234.06816	86	
234.83290	136	
235.88859	92	
239.13011	72	
239.43396	72	
241.12596	122	
241.84421	222	
242.84946	266	
242.99826	80	
244.88539	86	
245.07172	88	
246.90966	160	
247.96707	476	
248.89998	150	
249.80126	80	
249.95974	452	1+
250.05627	98	
250.82887	186	1+
250.95111	126	
250.99676	84	
251.07135	182	1+
251.93342	88	
252.12279	76	
252.89528	84	
252.97068	1646	1+
253.08516	94	
253.93898	84	
253.98674	122	
254.02137	80	
254.90074	92	
254.96649	806	1+
255.07379	186	
255.53045	76	
255.92113	90	
255.94308	82	
257.79612	98	
257.83785	74	
258.45544	96	
258.85115	74	
258.87442	78	
259.85347	292	1+
260.83568	260	1+
262.11069	88	
264.86544	182	
266.84867	134	
267.80695	76	
267.83823	162	
268.84163	572	1+
268.92308	160	
269.11809	72	
269.88646	92	
270.12646	112	
270.85484	100	
270.98077	140	
271.91666	214	
271.98069	74	
272.84513	106	
272.91617	112	
274.85884	116	
275.94153	80	
276.85961	124	
276.97372	76	
277.55944	84	
277.83788	140	
277.86320	484	1+
277.89516	112	
279.02621	72	
279.82677	150	
280.91678	84	
280.93679	108	
282.90191	128	
283.02652	168	
283.35839	90	
283.89601	102	
284.86700	78	
285.41461	82	
285.85859	146	
286.14925	98	
286.85107	706	1+
287.13273	76	
290.01522	94	
290.36292	100	
290.86654	96	
291.10159	122	
291.99287	98	
292.11434	144	
292.84943	100	
293.11131	126	
294.10966	72	
294.41094	78	
294.53720	78	
295.00497	102	
295.10853	114	
295.50930	80	
296.90094	114	
297.01628	72	
297.99903	72	
299.06126	88	
299.88850	86	
300.06196	114	
300.86542	74	
301.53181	98	
301.89274	74	
302.93923	76	
304.08388	86	
305.40837	84	
305.89580	124	
308.14175	72	
310.80556	72	
310.85796	120	
311.87479	100	
312.55467	76	
312.90020	96	
313.05215	72	
314.11112	72	
314.83198	74	
314.87298	72	
316.24305	78	
316.88081	78	
318.20691	84	
318.80941	78	
319.84965	76	
320.12335	186	1+
321.83384	74	
326.79546	74	
326.87786	82	
328.87425	74	
329.82136	92	
330.96413	82	
331.83152	78	
332.17601	72	
334.39750	100	
335.20901	84	
336.29295	84	
338.38850	134	
340.39370	76	
340.91607	76	
341.92569	96	
END IONS

###FS:    #m/z: 359.96044 #charge 1+
###MS: 141
###MSMS: 144
BEGIN IONS
TITLE=Cmpd 108, +MS2(359.9604), 28.0-35.0eV, 3.1min #144
RTINSECONDS=185.659
SCANS=141,144
PEPMASS=359.96044	28960
CHARGE=1+
57.98168	94	
184.90434	72	
186.97044	76	
189.90026	98	
193.91967	90	
195.08082	78	
203.86915	88	
203.90066	102	
207.95014	76	
208.95882	80	
209.94302	636	1+
214.86816	72	
218.39023	90	
219.42605	92	
220.96941	76	
222.95313	282	
223.95175	118	
224.94930	692	1+
225.38655	78	
225.93429	72	
226.88874	184	
226.94685	4034	1+
228.94208	3282	1+
231.06451	92	
235.82177	108	
235.88254	94	
237.04384	72	
237.11765	74	
238.46949	86	
238.93056	74	
239.14728	84	
239.83889	80	
239.88619	72	
240.93994	528	1+
240.96256	374	
241.78406	76	
242.89836	94	
242.95958	280	1+
243.07880	80	
244.44729	92	
244.95688	1854	
245.94746	2128	1+
246.36315	78	
246.39016	78	
246.90676	114	
246.95198	1768	1+
247.82591	86	
248.81080	156	
249.80840	86	
250.94843	218	
250.97322	76	
251.06573	100	
252.85849	72	
252.88545	72	
252.95574	94	
253.88807	78	
254.16407	80	
254.47364	82	
255.37551	96	
255.80933	72	
258.97165	132	
260.83198	154	
260.85154	94	
260.89149	94	
262.00146	72	
262.12435	92	
262.85248	76	
263.04192	84	
263.86042	218	1+
263.88703	78	
263.97880	142	
266.81464	432	1+
266.90726	78	
267.97374	462	1+
268.84472	80	
268.95508	300	
269.96938	256	
270.17321	92	
273.85499	74	
273.96670	94	
274.82700	88	
274.85747	92	
274.89208	74	
274.96957	72	
275.96916	178	
276.01115	76	
276.12934	72	
277.11400	80	
277.42230	102	
277.80282	92	
277.87009	88	
278.84563	142	
278.89472	82	
279.84769	332	1+
279.90120	164	1+
280.26051	82	
280.79514	226	
281.87808	70	
282.91827	76	
283.00933	76	
283.82787	168	
283.88768	80	
284.82359	80	
284.99802	74	
285.08508	70	
285.82340	72	
287.02457	82	
287.91152	98	
287.92564	76	
288.84758	74	
290.86161	264	1+
291.92150	82	
293.12069	148	
294.11776	82	
295.85139	116	
295.93078	208	
297.79863	704	1+
298.80102	626	1+
300.36293	88	
300.91020	86	
301.81185	76	
301.89718	86	
303.65143	104	
303.87599	74	
303.89542	94	
304.81012	84	
304.89789	72	
306.96637	78	
307.14234	72	
309.92921	94	
309.98314	72	
311.11921	90	
311.81696	72	
311.87809	76	
312.85239	188	1+
313.76509	74	
314.50942	88	
314.93017	72	
317.20882	72	
319.86082	110	
319.95263	108	
321.82558	162	1+
322.93019	104	
323.01298	124	
323.04824	96	
323.27144	102	
323.84809	80	
325.08212	78	
325.21482	78	
326.81039	164	
326.88239	80	
327.76642	78	
329.80800	80	
329.87078	92	
334.82214	92	
336.94601	308	1+
337.92301	88	
340.82765	88	
340.94322	72	
342.33440	82	
344.65373	90	
344.69906	78	
351.71730	74	
353.16050	74	
354.93006	102	
355.71235	76	
357.08949	82	
357.21909	144	
357.83358	106	
END IONS

###FS:    #m/z: 322.92938 #charge 1+
###MS: 145
###MSMS: 146
BEGIN IONS
TITLE=Cmpd 109, +MS2(322.9294), 28.0-35.0eV, 3.2min #146
RTINSECONDS=189.344
SCANS=145-146
PEPMASS=322.92938	2454562
CHARGE=1+
76.55810	78	
103.54205	94	
144.78826	68	
190.39794	102	
191.49233	108	
193.07745	74	
195.01560	72	
199.23935	70	
200.86302	84	
205.95087	108	
205.97091	220	1+
208.01561	78	
208.93576	68	
210.88034	74	
210.91752	78	
215.87369	76	
219.05158	74	
219.08785	82	
220.87256	92	
221.88463	78	
222.95375	126	
223.78910	72	
223.97477	80	
224.02436	80	
226.86922	76	
226.91346	72	
227.60052	80	
228.23251	84	
228.83045	72	
228.84444	228	1+
228.90646	80	
228.93222	84	
229.90521	68	
229.95380	70	
230.82819	128	
230.89098	76	
231.89303	114	
232.90134	70	
234.38570	74	
236.07520	102	
236.94176	74	
237.93535	68	
238.43938	102	
238.93813	254	
239.78533	96	
240.08130	88	
240.87422	72	
240.93946	3382	
241.94116	2648	
242.04600	74	
242.94130	7030	1+
243.82397	130	
243.88022	164	1+
244.82812	90	
244.90259	84	
244.93874	1564	1+
246.86067	124	
246.97669	200	1+
247.23719	72	
247.38585	72	
247.82836	70	
247.92182	110	
248.03316	68	
248.86151	74	
248.97000	86	
249.05318	100	
250.94655	86	
251.06848	114	
251.92688	70	
255.61081	80	
256.86521	104	
256.89817	130	
257.89752	78	
258.83192	104	
258.90008	74	
258.97707	88	
260.78411	134	1+
260.82786	378	1+
260.98181	92	
261.06979	68	
261.11940	82	
262.89617	72	
262.93599	72	
263.98241	72	
264.00453	68	
265.57083	72	
266.80699	74	
266.82918	82	
266.98368	76	
267.15615	76	
268.17495	86	
268.81068	70	
270.02806	70	
270.80028	192	1+
272.84378	122	
275.08766	92	
275.53192	80	
275.80661	120	
276.12934	76	
277.80915	84	
277.84379	86	
277.96671	78	
278.81086	74	
278.95858	76	
279.09006	646	1+
279.41381	80	
279.85532	236	1+
280.18439	70	
280.83205	70	
281.09638	130	
282.08480	72	
283.09197	72	
283.12287	76	
283.85263	92	
283.96481	68	
284.29188	542	1+
284.85486	212	1+
284.87955	100	
285.33801	74	
287.35958	68	
289.87869	122	
290.86706	68	
291.86087	90	
292.05803	72	
292.09674	70	
293.06603	86	
293.40865	90	
297.42725	84	
299.11931	84	
299.78463	72	
299.84636	74	
299.91000	96	
301.78406	72	
303.83522	88	
303.95308	90	
304.87219	72	
305.80131	94	
306.83916	72	
306.87260	198	1+
307.13644	70	
308.79970	80	
311.78900	68	
311.83658	102	
312.52665	102	
312.80654	68	
312.85839	68	
312.87824	72	
313.55192	80	
316.01599	76	
317.87407	72	
319.74886	80	
320.08668	68	
321.02135	80	
321.14464	114	
322.12697	70	
322.85219	90	
324.23269	88	
324.80990	74	
324.89010	82	
325.15297	76	
327.62575	70	
327.70844	72	
327.80635	74	
327.93520	70	
END IONS

###FS:    #m/z: 340.94001 #charge 1+
###MS: 145
###MSMS: 147
BEGIN IONS
TITLE=Cmpd 110, +MS2(340.9400), 28.0-35.0eV, 3.2min #147
RTINSECONDS=190.117
SCANS=145,147
PEPMASS=340.94001	860702
CHARGE=1+
124.17554	88	
192.92603	80	
195.11007	80	
197.01858	70	
198.88127	104	
200.82494	84	
207.07097	88	
208.98365	86	
211.07090	74	
212.09866	120	
213.93880	414	1+
215.88624	72	
215.93641	310	
221.96702	88	
223.96165	72	
224.41234	98	
224.97941	74	
225.82887	152	1+
225.86243	106	
226.94652	142	
228.95142	164	
229.58475	78	
229.99987	72	
230.88876	316	1+
231.94913	834	1+
232.88446	82	
233.89600	190	
233.95145	160	
234.82591	70	
235.89602	80	
236.92409	110	
238.08321	72	
238.88722	150	
239.84280	70	
240.83982	460	1+
240.90405	136	
241.84213	390	1+
241.90286	92	
243.82929	158	
243.87586	120	
244.42038	76	
245.11986	78	
245.90885	82	
249.83312	70	
249.89718	80	
249.96037	308	1+
249.98838	70	
250.12613	70	
250.33785	76	
250.52627	90	
250.90527	76	
251.95495	82	
252.11860	78	
252.92190	146	
253.03187	108	
254.90608	132	
254.94399	104	
254.96451	274	
255.91742	72	
256.91364	136	
257.89288	74	
258.84899	640	1+
258.96617	144	
259.91201	108	
259.92589	70	
259.95164	90	
260.83479	446	1+
260.95788	78	
262.92453	202	
262.96528	162	
263.10357	102	
263.82727	88	
263.89588	134	
264.97725	102	
265.06109	70	
267.84216	74	
268.09022	80	
268.33145	76	
268.84469	106	
268.90104	70	
269.00580	112	
269.13464	76	
269.86850	72	
270.82345	124	
270.90644	74	
271.84436	418	1+
271.87632	84	
272.84575	310	1+
272.97948	126	
273.07876	104	
273.82450	88	
273.97280	84	
274.43213	70	
274.89603	100	
274.93691	94	
275.84190	70	
276.85603	670	1+
276.87669	130	
277.88142	80	
277.92833	140	1+
278.84477	1302	1+
279.10294	78	
279.92766	204	1+
281.01067	84	
281.04989	84	
281.85971	72	
281.89185	102	
283.39555	70	
283.51158	70	
283.85471	78	
284.87777	68	
285.35849	72	
285.88565	76	
285.94063	106	
286.78956	92	
286.85263	112	
288.08211	74	
292.43451	152	
292.85176	74	
292.86624	76	
294.86387	354	1+
296.16198	78	
296.85129	72	
297.89260	98	
298.30959	114	
299.30960	130	
299.87567	164	
300.86832	76	
301.86251	100	
302.17255	76	
303.88442	86	
304.64270	88	
304.79713	80	
305.44935	74	
307.95225	74	
308.29604	160	
308.86252	114	
308.93081	74	
309.30504	86	
309.82534	72	
311.44868	96	
312.18373	70	
313.84786	112	
313.90228	76	
316.76306	98	
318.55306	88	
321.39771	78	
321.94568	74	
322.34243	86	
322.83191	78	
324.93758	104	
325.77307	70	
325.82627	72	
326.14093	72	
326.19231	84	
328.95691	94	
329.35558	90	
330.82168	114	
331.81354	80	
333.80938	70	
336.63105	106	
340.71650	92	
341.80539	86	
344.79494	76	
344.85199	140	
344.94779	74	
END IONS

###FS:    #m/z: 363.95597 #charge 1+
###MS: 145
###MSMS: 148
BEGIN IONS
TITLE=Cmpd 111, +MS2(363.9560), 28.0-35.0eV, 3.2min #148
RTINSECONDS=190.897
SCANS=145,148
PEPMASS=363.95597	407754
CHARGE=1+
129.55959	100	
178.93065	78	
179.72823	92	
185.85871	142	
189.86354	198	
191.85621	144	
193.11156	94	
203.02566	240	1+
207.87580	122	
209.94556	436	
210.93461	76	
212.87786	814	1+
214.89546	104	
220.87971	76	
221.89383	90	
222.95180	458	1+
223.42029	74	
223.88649	74	
224.06296	84	
224.95191	494	1+
225.89052	98	
226.39772	152	1+
226.94646	5234	1+
227.08749	80	
227.19129	88	
228.89903	182	
228.94221	5196	1+
229.89418	202	
230.08857	124	
230.88822	1264	1+
231.90425	134	
231.93187	106	
232.88529	182	
234.39703	78	
239.06529	80	
240.43624	104	
240.56569	86	
240.82141	84	
240.93961	708	
240.95926	128	
241.03825	82	
241.86617	200	1+
241.93946	2510	1+
242.94174	1750	1+
243.90296	114	1+
243.93638	176	
244.95700	3118	1+
245.93856	170	
246.03457	88	
246.84870	88	
246.90433	190	1+
246.95379	2302	1+
247.39082	88	
248.80191	376	1+
248.86933	100	
248.89867	362	1+
249.79233	180	1+
250.88958	92	
250.96828	138	
251.81350	94	
251.97256	90	
253.90570	192	1+
256.36539	90	
257.38083	78	
258.89595	74	
260.83105	550	1+
260.96652	326	1+
262.05480	88	
263.82972	118	
264.11836	88	
264.81724	78	
264.96158	126	
265.08422	172	
265.16899	102	
265.89331	76	
265.97795	106	
266.80655	82	
266.86755	154	
267.52760	86	
267.89488	168	
267.92927	112	
267.97218	572	1+
268.96280	702	1+
269.96719	590	1+
271.91300	90	
273.85681	138	
276.62950	82	
276.86178	106	
276.90325	86	
278.40722	78	
278.79955	154	
278.84311	128	
278.87850	74	
279.81639	78	
279.85229	98	
280.79055	664	1+
280.82680	136	
281.79340	464	1+
281.92356	84	
282.89227	96	
282.91093	142	
283.06674	138	
283.09684	82	
283.17639	74	
283.78782	208	1+
283.84795	120	
284.29340	86	
284.81381	84	
284.82789	118	
284.84412	436	1+
284.88675	130	
285.10963	76	
285.43108	84	
285.84395	290	1+
287.92605	80	
289.92121	76	
291.81469	78	
291.99927	202	
292.03886	84	
292.40011	94	
293.06587	82	
293.11428	88	
293.36032	80	
294.40668	96	
295.80718	96	
295.84443	126	
296.36481	88	
296.53632	84	
296.80727	136	
297.11807	162	
297.58179	86	
297.81077	110	
298.38734	98	
298.80402	476	1+
299.87049	250	1+
299.92933	100	
300.79995	232	
301.80003	118	
301.86033	278	1+
302.80619	198	
303.80897	120	
303.85534	384	
305.12463	194	1+
305.94510	74	
306.79284	84	
306.91236	90	
307.82520	150	
308.89679	132	
313.98040	86	
315.96785	76	
316.61877	96	
316.80695	120	
316.90508	98	
317.81214	94	
318.93662	82	
322.88030	84	
322.92397	122	
323.76617	76	
324.81209	88	
325.00104	240	1+
325.25283	74	
325.76877	76	
326.86997	176	1+
327.42629	80	
328.94343	80	
329.82800	90	
332.62402	78	
332.90148	84	
336.39445	108	
336.84080	80	
336.94095	140	
340.93995	122	
341.83051	86	
341.92135	80	
342.15282	78	
343.09394	94	
343.83229	122	
343.89278	76	
345.71233	86	
347.78373	78	
351.76327	84	
354.03789	90	
356.06785	118	
361.21349	76	
365.68683	74	
END IONS

###FS:    #m/z: 322.92945 #charge 1+
###MS: 149
###MSMS: 150
BEGIN IONS
TITLE=Cmpd 112, +MS2(322.9295), 28.0-35.0eV, 3.3min #150
RTINSECONDS=194.565
SCANS=149-150
PEPMASS=322.92945	2381774
CHARGE=1+
99.56646	68	
148.43063	72	
149.96526	66	
185.92343	80	
188.88965	68	
190.93207	66	
192.88863	116	
195.91949	102	
196.01459	68	
196.03367	84	
196.96340	72	
198.96533	92	
200.88583	72	
201.04109	100	
202.04657	86	
204.00095	70	
204.84523	74	
205.89784	64	
205.94542	66	
205.96805	326	1+
206.90306	66	
206.92643	86	
207.93224	66	
211.82637	70	
215.10044	74	
215.83748	82	
215.88974	70	
216.89247	68	
220.87249	80	
221.88281	86	
222.02914	70	
223.88468	76	
225.86323	68	
226.83611	66	
227.78755	72	
227.81889	64	
227.92847	206	
227.95087	92	
228.85523	70	
231.86601	84	
231.89021	128	
233.04194	80	
234.02667	72	
234.82478	132	
235.87705	66	
236.92677	74	
237.01357	80	
237.04712	202	1+
238.08481	80	
238.10936	66	
238.88421	148	
238.93985	122	
238.96847	76	
239.07665	114	
239.90324	80	
240.79829	74	
240.87609	66	
240.94104	2848	
241.94172	1998	
241.99804	88	
242.84685	80	
242.94018	8522	1+
243.10931	90	
244.04225	78	
245.39459	74	
246.39407	70	
246.84343	64	
246.89162	90	
246.97667	118	
247.85894	308	1+
248.04666	72	
248.86537	198	1+
249.82907	68	
249.92553	212	1+
249.97861	86	
250.39617	74	
251.78975	72	
252.86005	68	
253.04941	74	
253.08591	64	
253.83064	212	1+
254.91655	62	
255.10572	142	
255.44991	98	
255.99005	72	
256.90215	66	
257.42218	78	
257.90330	102	
258.15181	70	
258.83164	130	
260.82937	344	1+
261.47871	72	
261.88768	72	
262.95996	68	
263.09348	70	
263.34225	66	
263.51422	74	
263.84075	72	
263.97240	200	1+
264.07213	78	
265.08405	134	
265.93328	64	
266.83943	76	
266.87049	182	
267.06395	84	
267.86096	86	
268.09603	66	
268.13823	66	
268.95483	136	
269.08062	72	
269.90051	72	
271.84079	216	1+
271.87118	74	
272.79550	186	1+
275.98236	70	
278.85628	126	
278.96035	98	
279.09155	1340	1+
279.84117	66	
280.86290	62	
280.94499	66	
280.99877	78	
281.90706	68	
282.12147	78	
282.96602	70	
283.27563	62	
283.82789	68	
284.06044	212	1+
284.29520	500	
284.86126	174	1+
286.91210	64	
287.10774	72	
288.36353	72	
288.94806	62	
289.13772	70	
289.39311	74	
289.82503	180	1+
289.91312	68	
290.78363	64	
291.85212	140	
294.09691	62	
294.39209	76	
296.85338	68	
297.91416	72	
299.78460	72	
299.84621	68	
303.45443	78	
303.90421	76	
304.92379	64	
305.90207	80	
306.86278	86	
307.79718	128	
309.81188	118	
309.86672	66	
310.81538	86	
310.84420	78	
311.85842	66	
311.88491	80	
313.83687	76	
314.79023	76	
324.89295	134	
325.83503	66	
325.97062	86	
326.82444	76	
327.86186	68	
END IONS

###FS:    #m/z: 340.94006 #charge 1+
###MS: 149
###MSMS: 151
BEGIN IONS
TITLE=Cmpd 113, +MS2(340.9401), 28.0-35.0eV, 3.3min #151
RTINSECONDS=195.338
SCANS=149,151
PEPMASS=340.94006	840406
CHARGE=1+
190.93205	76	
190.94558	74	
191.87462	72	
197.92413	78	
206.09682	74	
208.95323	120	
212.93823	482	1+
213.94042	410	1+
215.88476	108	
215.93782	180	
216.91775	90	
217.93566	106	
223.96084	78	
224.90004	74	
228.84479	138	
228.94066	130	
229.85284	82	
230.90206	84	
231.88960	316	1+
231.94977	546	
232.10738	72	
233.94721	172	
234.87268	100	
234.92766	72	
237.43356	82	
237.89713	80	
238.85079	74	
238.86798	82	
239.90138	74	
240.83230	188	
240.84772	142	
241.83943	258	
242.01731	76	
243.82930	182	
243.92154	76	
244.95567	98	
245.61241	106	
245.83726	82	
247.86253	86	
248.06442	80	
248.90048	86	
249.19474	72	
249.96137	194	
250.36928	92	
252.10329	100	
253.79077	82	
254.14061	76	
254.94381	74	
254.96695	216	
255.07404	174	
255.95839	88	
256.04309	74	
256.26514	72	
256.85516	88	
256.89264	82	
256.96138	78	
257.01839	78	
257.79688	78	
257.83346	76	
257.91489	132	
258.03507	76	
258.43192	94	
258.80930	78	
258.84626	704	1+
259.96772	150	
260.11448	82	
260.68308	90	
260.83241	204	
260.87143	114	
261.42312	78	
261.84179	178	
261.88980	74	
262.42865	84	
262.84137	96	
262.92217	84	
263.86017	72	
264.04429	78	
264.07639	90	
264.39174	82	
264.86102	170	
264.90375	114	
265.92135	74	
267.13003	142	
267.98392	82	
268.84063	260	1+
270.80112	80	
271.84075	142	
271.91828	138	
272.91855	96	
273.10143	90	
273.96824	76	
274.85796	76	
274.87809	112	
274.90430	82	
275.80104	76	
275.82387	80	
275.84192	100	
275.85812	80	
275.88870	82	
276.82140	72	
276.85693	388	
277.80527	80	
277.86270	262	
277.93201	82	
277.96571	150	
278.40728	96	
278.84618	1508	1+
278.97507	74	
279.00370	76	
279.83770	78	
279.92934	84	
280.84232	270	
281.84965	172	
281.90906	102	
282.87248	76	
282.88170	74	
282.96697	140	
283.86549	146	
284.86429	296	1+
289.52224	72	
290.77086	72	
292.78855	84	
292.87245	72	
293.81890	80	
293.84345	218	1+
296.85538	74	
296.99952	74	
297.78310	74	
297.89048	76	
298.11170	78	
298.86731	94	
299.86713	400	1+
300.86751	254	1+
300.93114	192	1+
302.17466	78	
302.86768	156	
304.25954	168	
304.81892	74	
305.86795	78	
306.20733	90	
306.40927	92	
308.90316	74	
310.39000	102	
312.86921	92	
314.96242	78	
315.47683	76	
316.18753	120	
316.96643	80	
318.55948	74	
323.18341	76	
323.41244	88	
325.86426	88	
329.79262	90	
333.88601	72	
334.77264	76	
341.92790	74	
343.44200	90	
343.71753	78	
343.79691	76	
345.14376	84	
345.94740	74	
END IONS

###FS:    #m/z: 363.95595 #charge 1+
###MS: 149
###MSMS: 152
BEGIN IONS
TITLE=Cmpd 114, +MS2(363.9559), 28.0-35.0eV, 3.3min #152
RTINSECONDS=196.11
SCANS=149,152
PEPMASS=363.95595	411670
CHARGE=1+
79.50502	74	
186.11865	104	
189.86099	152	
191.85865	206	
199.42501	78	
206.88014	82	
207.87028	84	
208.88245	84	
209.94363	694	
212.87893	634	
213.00037	86	
213.96006	78	
214.88584	82	
216.89959	82	
216.91390	82	
222.24149	80	
222.94853	208	
223.88291	94	
223.96379	82	
224.94995	1014	1+
225.94463	158	
226.94633	5122	1+
227.88375	80	
228.89377	268	1+
228.94218	4622	1+
230.83124	212	
230.84612	132	
230.88881	950	1+
232.88508	288	
233.90486	84	
233.92543	90	
234.87919	82	
239.07004	126	
240.82092	92	
240.94010	624	
240.96353	244	
241.80161	76	
241.82426	78	
241.94154	458	
242.94070	1792	1+
242.95849	394	
244.83704	114	
244.91181	92	
244.95697	2804	1+
245.89383	102	
245.94021	238	
246.90950	74	
246.95233	3802	1+
248.79096	98	
248.85960	74	
248.89843	270	
249.79303	368	1+
250.51885	96	
250.94824	150	
250.96807	130	
251.02615	86	
251.11361	84	
251.75504	98	1+
251.86342	90	
253.49136	124	
253.84141	100	
253.90293	118	
254.11445	92	
255.10471	82	
256.41660	124	
258.83088	130	
259.87216	186	1+
259.97082	112	
260.83481	326	1+
260.96802	158	
261.98515	80	
262.41718	74	
264.79289	76	
264.87708	86	
265.47643	78	
266.78587	112	
266.81260	226	
266.85708	110	
266.87318	80	
267.80831	172	
267.97189	670	1+
269.08682	78	
269.79580	76	
269.96994	706	1+
270.93445	76	
271.91608	148	
272.05165	78	
272.85093	198	1+
272.95672	112	
273.37361	80	
273.79396	104	
274.01338	112	
274.51165	78	
275.97827	78	
276.85523	160	
276.99537	84	
277.42863	80	
278.13909	86	
278.41942	92	
278.84466	154	
279.06720	82	
279.84512	80	
280.83484	144	
281.11181	90	
282.06793	88	
282.78637	84	
283.06957	128	
283.80013	116	
283.97653	92	
284.82523	140	
285.84390	182	
285.88754	78	
286.87259	94	
286.98109	92	
287.89050	80	
289.88163	78	
292.80443	82	
292.93146	104	
293.08692	86	
294.36229	82	
297.82311	144	
298.80335	922	1+
298.85320	74	
298.92095	212	1+
299.84640	90	
300.02461	90	
300.72693	76	
300.80329	170	
300.95258	78	
301.80834	98	
301.86108	102	
302.82624	152	
302.88992	84	
303.85491	240	1+
304.87630	88	
306.92848	280	1+
307.13394	140	
307.88548	100	
308.12387	74	
309.88193	88	
310.43113	98	
310.83340	80	
311.86464	126	
318.81146	196	
321.85017	100	
322.16388	80	
322.93447	84	
324.43359	84	
324.87641	90	
326.61352	92	
327.84637	82	
328.81074	206	
329.93320	76	
333.82796	122	
336.94356	188	1+
339.81022	108	
340.93751	122	
342.90369	84	
343.34154	84	
344.10426	96	
347.13367	78	
347.80091	86	
348.26903	90	
351.84398	96	
352.77723	126	
362.23828	90	
363.13853	76	
363.95564	80	
364.79007	84	
368.79472	76	
END IONS

###FS:    #m/z: 322.92961 #charge 1+
###MS: 153
###MSMS: 154
BEGIN IONS
TITLE=Cmpd 115, +MS2(322.9296), 28.0-35.0eV, 3.3min #154
RTINSECONDS=199.784
SCANS=153-154
PEPMASS=322.92961	2232436
CHARGE=1+
186.92001	94	
186.93702	94	
187.07617	82	
188.60438	68	
190.50463	70	
194.82358	96	
200.83708	72	
201.89143	96	
201.91014	86	
205.94957	276	1+
205.96964	66	
209.09165	74	
209.94321	86	
214.89713	80	
215.97638	80	
216.40617	98	
217.89168	74	
218.98977	74	
220.86534	66	
221.06998	76	
221.40938	72	
221.87908	72	
222.01470	84	
223.91400	92	
223.96157	86	
226.90248	86	
227.93573	86	
229.89717	190	1+
229.94411	72	
230.85034	78	
234.11885	68	
234.22221	86	
235.82408	80	
235.96563	66	
237.38799	86	
238.07585	214	1+
238.93918	124	
239.88058	104	
240.06877	74	
240.82280	86	
240.88000	140	
240.93977	2362	
241.87764	66	
241.94285	1872	
242.91184	68	
242.94081	6484	1+
244.85235	68	
244.93890	1632	1+
244.96693	76	
245.99673	108	
246.07807	72	
246.97153	68	
246.98530	98	
247.24297	80	
247.84976	70	
247.98336	142	
248.56603	82	
248.88099	80	
248.89604	98	
251.78964	68	
251.92425	84	
252.83874	74	
253.35060	102	
254.42280	74	
254.87215	144	
256.03700	68	
256.89533	142	
257.12507	70	
258.85451	78	
260.03726	68	
260.83048	70	
260.84435	86	
261.82906	126	
261.91176	134	
262.82452	82	
263.84033	200	1+
263.85705	82	
264.49967	68	
264.79913	66	
264.86730	88	
265.05515	68	
265.78733	90	
266.87734	72	
266.99768	68	
267.80470	82	
268.55697	100	
268.92246	80	
268.94943	80	
268.97542	68	
269.01392	80	
269.89632	68	
271.84795	70	
271.88746	76	
272.88343	146	
274.35925	76	
275.02873	72	
275.80090	72	
275.91906	78	
276.80949	68	
278.08350	90	
279.05537	76	
279.09275	842	1+
279.84533	72	
280.52338	82	
280.91649	68	
281.08300	80	
281.82046	84	
281.85556	92	
282.27481	144	
283.06426	142	
283.16020	100	
284.29357	678	1+
284.79049	72	
284.86960	76	
284.94996	84	
285.81107	66	
285.85044	134	
285.90661	78	
286.30006	82	
286.88320	72	
286.90622	66	
287.84703	66	
288.17405	72	
289.03933	66	
290.08012	68	
291.80400	72	
291.85841	150	
293.34364	86	
293.86745	92	
296.89610	72	
296.91220	72	
296.93201	74	
297.93108	70	
299.79295	76	
300.06068	70	
300.82302	68	
301.78000	72	
307.68302	104	
307.80125	94	
307.89220	74	
308.86734	84	
309.86869	68	
309.98128	74	
310.86577	66	
311.81719	82	
314.87128	82	
316.83350	72	
316.87017	78	
316.89037	72	
318.81597	68	
321.79170	66	
323.10825	68	
323.20724	68	
323.98068	96	
324.82521	106	
325.95070	92	
327.87280	66	
328.13998	102	
END IONS

###FS:    #m/z: 340.94012 #charge 1+
###MS: 153
###MSMS: 155
BEGIN IONS
TITLE=Cmpd 116, +MS2(340.9401), 28.0-35.0eV, 3.4min #155
RTINSECONDS=200.557
SCANS=153,155
PEPMASS=340.94012	808812
CHARGE=1+
65.67242	78	
164.06301	92	
182.87101	86	
190.94876	72	
192.93940	96	
195.09769	94	
209.54486	74	
212.04986	74	
212.87773	160	
213.88182	224	
213.93803	664	
214.89593	130	
215.89033	78	
221.89354	74	
221.90685	78	
223.84794	74	
224.83937	170	
224.97201	76	
226.90371	90	
226.93945	80	
227.83190	132	
228.06549	74	
228.84540	234	1+
228.93993	146	
228.95480	128	
229.95359	78	
231.89361	192	
231.94887	1718	1+
232.88322	116	
233.90719	78	
234.90283	106	
234.99711	76	
235.41900	78	
235.71892	102	
235.89289	110	
235.94789	220	
238.88477	92	
239.14726	204	
239.91299	100	
240.84344	152	
241.10132	76	
241.84454	356	
241.89123	76	
242.83056	78	
242.96161	100	
243.01963	76	
243.83354	122	
244.83250	164	
244.95450	122	
246.89544	90	
246.94779	160	
246.97250	84	
248.90155	136	
249.01471	102	
249.87563	74	
249.90175	110	
249.96431	146	
252.84661	80	
252.94230	80	
254.94006	124	
254.96614	318	1+
255.85632	92	
256.81942	90	
256.85727	278	1+
256.89539	182	
256.91007	98	
257.91134	96	
258.84323	328	
258.93371	80	
259.85568	238	
259.88868	170	
259.95532	244	
260.83477	306	
261.84696	156	
262.86624	90	
262.92939	262	
263.04762	82	
263.88076	78	
264.86296	152	
264.98796	96	
265.34896	100	
267.13011	82	
267.85939	92	
268.84342	234	1+
270.42350	80	
270.87201	76	
271.47431	74	
271.80458	72	
272.84588	78	
273.04100	72	
273.93630	90	
274.88739	94	
274.90720	146	
275.41990	106	
275.83887	100	
275.88854	76	
276.85678	312	
277.36855	76	
277.81921	86	
277.86217	412	
277.90932	90	
277.96864	214	
278.80869	74	
278.84752	952	1+
279.09780	92	
279.88788	286	1+
280.94308	184	1+
281.86370	122	
281.98951	76	
282.93477	96	
283.11859	80	
283.81527	78	
284.92931	84	
286.11203	76	
286.84783	76	
288.87950	150	1+
289.79383	72	
290.85932	150	1+
291.83141	90	
292.10813	74	
293.97692	76	
294.84794	96	
294.87105	154	
294.94414	78	
297.13077	74	
298.30946	140	
298.41676	78	
299.01332	130	
299.05867	72	
299.31047	76	
299.87206	168	
300.86552	186	1+
301.93817	214	1+
303.34327	80	
303.86088	110	
304.02150	74	
304.88512	92	
305.09317	94	
308.29516	90	
313.11509	78	
313.80651	74	
315.90893	88	
317.51948	74	
318.87083	74	
319.88684	74	
321.19052	76	
321.37777	102	
321.88855	76	
324.88738	92	
324.95129	106	
325.19921	82	
325.28483	104	
327.81773	76	
332.63269	98	
337.46066	80	
337.93461	78	
338.76364	80	
341.02903	120	
341.06354	80	
341.14944	84	
343.90389	74	
345.07981	124	
END IONS

###FS:    #m/z: 363.95620 #charge 1+
###MS: 153
###MSMS: 156
BEGIN IONS
TITLE=Cmpd 117, +MS2(363.9562), 28.0-35.0eV, 3.4min #156
RTINSECONDS=201.328
SCANS=153,156
PEPMASS=363.95620	367012
CHARGE=1+
58.28414	80	
172.18571	94	
189.86302	328	
191.85795	412	
195.96820	94	
206.92663	128	
207.87364	306	1+
209.94323	824	
210.12301	74	
212.87822	648	
213.00551	88	
214.89517	104	
219.40584	92	
221.97459	84	
222.95082	238	1+
224.57042	102	
224.94847	802	1+
226.94727	5014	1+
227.83292	112	
227.91940	106	
228.11216	80	
228.84878	76	
228.89155	298	1+
228.94243	4628	1+
230.82987	100	
230.89120	842	1+
231.62679	110	
232.88980	80	
234.92940	84	
236.85490	84	
237.83687	78	
237.99011	82	
238.06776	80	
238.37459	88	1+
239.58393	86	
240.94134	364	
241.93868	2278	1+
241.96211	78	
242.83924	86	
242.94052	1448	1+
243.95535	112	
244.81616	72	
244.93937	370	
244.95714	2722	1+
245.09137	76	
245.61995	142	
245.94114	266	
246.90820	140	
246.95239	3506	1+
247.86108	90	
248.80146	114	
248.89812	386	1+
249.03908	114	
249.84072	78	
250.94758	168	
250.97154	202	
251.10603	76	
251.96860	78	
253.09833	76	
253.99191	84	
254.09575	88	
254.83814	88	
254.89065	236	1+
258.09847	80	
258.84024	244	1+
258.86188	100	
258.97555	110	
260.49268	86	
260.90927	82	
261.83243	232	
261.88248	88	
261.98164	78	
262.87549	162	1+
264.79258	106	
266.85711	78	
267.81305	80	
267.97496	582	
268.84745	138	
268.95663	144	
269.96722	318	
272.98187	76	
273.27215	96	
273.93622	78	
274.85760	140	
276.84885	194	
278.05871	80	
278.84619	344	1+
279.11233	80	
280.79275	412	1+
280.83244	242	
282.79313	264	1+
283.06623	102	
284.86877	198	
285.79925	136	
285.84530	178	
286.81608	74	
289.32568	82	
289.86997	108	
289.88899	128	
291.12391	110	
291.76836	86	
291.92151	100	
292.85577	136	
292.93141	80	
293.05755	84	
294.12630	78	
294.79250	72	
295.87768	300	1+
296.81341	134	
296.84504	76	
297.81883	90	
298.80552	366	
299.07079	100	
299.14292	78	
299.80462	158	
299.82697	76	
299.87165	114	
300.80123	152	
301.81014	78	
301.85756	456	1+
302.80376	72	
302.89652	78	
303.37316	92	
303.80199	102	
303.85665	330	
304.79538	88	
305.11681	72	
307.09098	92	
307.84013	80	
308.81262	76	
308.86870	108	
311.71726	72	
313.94562	96	
314.17634	74	
314.83815	106	
315.78250	78	
315.80868	82	
315.90887	76	
316.03142	76	
317.81307	272	1+
317.94634	76	
319.86942	76	
319.92993	112	
321.09163	160	
321.28102	84	
321.86367	158	
321.92618	80	
322.03380	78	
322.92806	150	
323.00084	84	
323.81239	74	
324.90732	78	
327.07308	78	
328.17089	72	
328.29124	74	
328.78524	112	
329.10098	108	
330.67865	74	
333.62800	84	
336.79570	88	
336.94537	138	
337.94331	116	
338.84019	88	
340.94124	84	
341.15423	78	
341.79628	74	
343.97713	76	
345.08427	118	
350.17144	90	
356.77149	74	
360.19841	74	
365.78726	82	
END IONS

###FS:    #m/z: 507.84438 #charge 1+
###MS: 157
###MSMS: 158
BEGIN IONS
TITLE=Cmpd 118, +MS2(507.8444), 28.2-35.2eV, 3.4min #158
RTINSECONDS=205.022
SCANS=157-158
PEPMASS=507.84438	80592
CHARGE=1+
196.01435	478	1+
210.03470	118	
214.88415	262	
222.97164	148	
224.97456	276	
231.11240	134	
232.89688	518	1+
239.79316	220	1+
242.92051	124	
250.90225	246	
258.87927	176	
260.82690	142	
266.08802	130	
266.16726	168	
267.94976	174	
278.83102	116	
285.85460	206	
286.98257	148	
287.85187	822	1+
289.87976	146	
290.86342	156	
292.86675	116	
293.87548	556	1+
296.84996	142	
297.81884	122	
298.83920	192	
298.85808	124	
299.83113	148	
300.80660	244	1+
300.89233	116	
303.86779	746	1+
305.37736	160	
305.86328	798	1+
307.88967	194	
308.14471	2092	1+
308.87015	674	1+
309.89204	142	
309.94412	114	
311.88188	1210	1+
314.86405	534	1+
316.86069	242	
317.77240	142	
318.84546	246	1+
318.88248	168	
319.81367	118	
319.85845	118	
321.87036	152	
322.89887	248	1+
323.87453	436	1+
324.85355	190	
325.90146	182	
326.88145	1946	1+
326.92399	116	
327.38608	150	
327.80585	120	
328.78782	126	
328.88932	248	1+
330.16285	134	
330.78278	164	
330.82623	250	
330.86251	180	
330.88694	338	1+
332.16039	162	
332.78659	206	1+
332.85885	114	
332.87447	148	
333.80880	188	1+
333.87634	164	
334.84075	200	1+
335.78130	126	
337.88245	154	
338.87822	150	1+
341.86386	184	
342.91264	130	
343.87334	200	
344.80241	180	1+
347.77985	710	1+
349.38367	148	
349.72938	132	
349.75977	126	
349.79222	270	
349.82376	418	1+
349.90919	256	1+
350.76196	432	1+
350.80904	124	
350.82646	376	1+
351.89181	114	
353.85066	168	
354.01877	116	
354.86545	150	
355.89560	136	
356.87845	160	
359.75727	144	
361.84129	184	1+
361.86398	274	1+
363.36433	146	
363.77098	156	
365.03789	112	1+
365.75893	242	
365.78013	452	1+
366.39040	158	1+
366.78132	320	1+
366.83642	178	1+
367.76230	284	
368.77232	122	
368.81279	140	
368.83499	410	1+
369.83817	292	1+
370.80307	364	
371.18632	122	
371.79906	384	
371.82246	138	
372.78055	198	
372.82270	142	
372.87614	190	
373.80683	564	1+
374.81064	488	1+
376.73426	160	
376.86198	192	1+
380.71744	120	
380.85862	120	
381.03665	142	
381.83737	118	
382.83520	116	
382.88009	126	
383.80076	244	
384.84668	208	
385.77162	250	1+
385.85364	228	
386.84067	426	1+
387.84297	290	1+
388.73182	130	
389.19808	144	
390.74800	224	
390.78736	124	
390.83936	324	
391.75241	150	
391.80492	126	
391.84471	402	1+
391.93073	138	
392.21158	184	
392.82514	970	1+
393.79350	136	
394.82802	264	1+
395.77236	116	
395.86606	136	
396.73698	130	
398.84764	282	1+
401.89440	138	
402.85566	416	1+
404.80365	364	1+
404.85824	462	1+
404.88735	136	1+
405.76209	182	
405.86078	292	1+
406.94443	184	1+
407.73857	308	
407.86502	576	
408.76431	120	
408.80488	140	
408.85085	298	
409.85131	164	
410.75464	216	1+
410.83604	974	1+
412.81549	202	
412.84019	132	
413.75485	124	
413.80801	274	1+
414.86397	176	
415.85049	186	
419.75025	140	
421.89382	226	
422.86469	710	1+
423.14129	184	1+
423.77298	264	
423.79056	156	
423.86771	488	1+
424.77065	198	
424.79447	254	
424.83683	114	
425.75938	402	
426.76250	502	1+
426.86156	448	
427.74141	724	1+
427.86423	222	
428.74371	480	1+
428.84652	1282	1+
429.69765	198	1+
429.81021	122	
430.86106	598	1+
432.84612	386	1+
433.85062	330	1+
435.78098	122	
436.78187	170	1+
439.89694	224	
441.78088	240	1+
443.77015	374	1+
444.80645	116	
444.87254	1328	1+
445.71726	432	1+
445.75012	172	
446.74679	204	
446.77973	252	
446.87951	216	
447.71292	296	1+
447.78568	122	
448.75082	250	1+
449.70173	140	
449.77500	142	
449.88119	174	
450.72272	136	
450.74774	116	
451.76543	148	
458.90739	144	
459.91403	126	
462.88344	264	
463.88122	166	
465.72436	212	
467.88936	522	1+
468.81285	122	
472.22183	134	
485.89411	124	
486.90138	188	
502.10085	156	
509.72488	172	1+
509.80406	136	
END IONS

###FS:    #m/z: 336.94473 #charge 1+
###MS: 157
###MSMS: 159
BEGIN IONS
TITLE=Cmpd 119, +MS2(336.9447), 28.0-35.0eV, 3.5min #159
RTINSECONDS=205.794
SCANS=157,159
PEPMASS=336.94473	31858
CHARGE=1+
196.90810	70	
197.09752	70	
202.07803	86	
209.94696	74	
211.94388	1842	1+
212.08170	76	
212.88016	506	1+
212.96261	74	
213.94023	884	
215.88898	410	1+
215.93414	100	
217.93707	134	
218.83892	78	
224.83925	80	
226.50685	114	
226.83600	80	
226.97660	70	
228.22721	78	
228.84215	216	
228.89637	102	
229.95516	1640	1+
230.88964	764	1+
230.94799	96	
231.12596	92	
231.95050	756	
232.88887	118	
232.91821	78	
233.13155	78	
233.82311	200	1+
233.89280	80	
234.88224	86	
234.89733	138	
236.86316	100	
238.84512	96	
239.89388	74	
239.96993	70	
241.12985	84	
241.84029	116	
241.85689	82	
241.90075	84	
242.84329	84	
243.85266	72	
244.03298	82	
245.66587	80	
246.09153	72	
246.83189	84	
246.94528	98	
247.88248	90	
247.94984	72	
247.96708	312	
248.90013	230	
249.82711	236	1+
249.96453	214	
250.06411	196	1+
250.82915	150	1+
250.87041	70	
250.94836	106	
250.99298	72	
252.84852	108	
252.97038	1080	1+
253.08381	136	
253.85883	70	
253.88226	82	
254.09958	70	
254.84282	80	
254.94599	80	
254.96804	522	1+
256.85309	138	
256.86669	90	
256.89889	164	1+
257.84611	76	
258.84587	194	
259.82450	118	
259.85422	242	
260.83402	110	
260.93096	78	
261.05424	98	
261.42136	98	
262.95034	76	
264.16754	88	
264.83309	74	
265.55893	76	
266.05347	70	
266.84523	166	
266.99767	84	
267.84094	126	
268.83995	116	
269.01825	88	
269.83665	172	
269.86051	128	
269.87659	80	
269.92902	72	
270.97958	270	
271.52900	82	
272.35350	84	
272.84489	102	
272.91525	92	
272.97767	134	
274.84758	80	
274.87683	174	
274.96786	74	
275.06513	76	
275.11223	72	
275.81716	70	
276.85724	654	1+
276.87970	208	
276.97715	72	
277.10313	76	
277.82623	404	1+
278.82836	330	1+
278.86825	122	
278.89074	74	
279.10189	108	
280.88903	72	
281.05023	80	
281.48043	94	
281.79987	74	
281.85979	130	
282.80497	94	
282.88009	82	
283.86905	78	
285.09318	90	
285.84750	720	1+
286.84912	514	1+
286.90188	94	
288.43035	100	
288.54712	92	
289.85845	80	
290.78761	72	
290.85665	72	
290.87540	88	
291.80213	88	
291.87734	88	
292.43595	92	
292.82643	76	
293.11619	72	
293.23119	78	
294.86632	112	
294.94028	70	
295.85213	170	1+
296.94223	88	
298.30429	76	
298.51210	70	
298.92387	106	
299.01191	104	
299.25328	82	
299.87496	262	
299.92055	88	
304.85972	162	1+
305.55630	86	
305.90217	94	
305.95827	100	
307.40105	72	
307.50655	86	
309.86465	432	1+
310.84235	70	
312.03421	78	
313.35191	80	
313.95204	82	
314.87356	242	1+
315.12378	84	
319.08593	74	
327.84410	92	
328.89198	90	
329.07020	74	
330.52897	86	
332.90666	80	
334.40647	72	
337.98193	74	
338.22128	76	
338.88546	80	
END IONS

###FS:    #m/z: 359.96033 #charge 1+
###MS: 157
###MSMS: 160
BEGIN IONS
TITLE=Cmpd 120, +MS2(359.9603), 28.0-35.0eV, 3.5min #160
RTINSECONDS=206.566
SCANS=157,160
PEPMASS=359.96033	25782
CHARGE=1+
58.55630	78	
68.56245	114	
131.13127	80	
199.89321	76	
203.06905	82	
206.11780	74	
209.94323	236	
212.88007	74	
222.95509	266	
223.94358	76	
224.88542	82	
224.94948	768	1+
225.89569	88	
226.06363	72	
226.94635	3272	1+
226.97393	90	
227.93300	118	
228.94226	2934	1+
232.83783	86	
233.40569	72	
233.97114	72	
234.86828	112	
235.07079	86	
235.82408	74	
235.86193	70	
235.95610	80	
237.80057	74	
238.93859	116	
239.84638	80	
240.88024	78	
240.94098	430	
240.96216	278	
241.90840	72	
241.94247	204	
242.00398	72	
242.90801	72	
242.94086	198	
242.95901	134	
243.83139	82	
244.13466	80	
244.95753	1880	1+
245.02196	92	
245.98562	76	
246.80110	78	
246.81619	110	
246.95118	1290	
246.97463	86	
248.80384	146	
250.84007	152	
250.94932	294	
250.97428	218	
252.09352	70	
252.15957	82	
252.95453	214	
253.09056	74	
253.83400	110	
255.03616	74	
255.38079	102	
255.89172	72	
256.00792	92	
257.89907	90	
258.09863	78	
258.84677	76	
258.97295	142	
259.41572	80	
260.83514	106	
260.96829	268	
261.00253	74	
261.03619	104	
261.04988	80	
261.10769	72	
262.03886	72	
263.06655	110	
263.97980	120	
266.81315	212	1+
266.90934	74	
267.97214	520	1+
268.84971	128	
268.87679	72	
269.96958	238	
270.12065	90	
270.88417	276	1+
271.07420	90	
273.14003	92	
273.96812	82	
274.86355	72	
275.97285	228	1+
276.42341	74	
276.85607	70	
278.64261	88	
278.84516	256	1+
279.10015	72	
279.35656	78	
279.78999	358	1+
279.88825	76	
280.03837	96	
280.81434	78	
280.84019	72	
281.12001	76	
282.39992	78	
282.79625	84	
282.82964	74	
282.88560	116	
282.96976	70	
283.10088	178	
284.15675	74	
285.85863	76	
286.02679	80	
287.13474	86	
287.59889	80	
287.82395	76	
287.90919	90	
288.41996	96	
288.80588	90	
288.86430	72	
289.03369	74	
289.41277	108	
292.80328	92	
293.11569	130	
293.79994	90	
294.87680	76	
295.85518	82	
296.81133	184	
296.84909	108	
297.80420	144	
298.80082	888	1+
300.42464	76	
304.02382	100	
304.24854	126	
304.87221	90	
307.05665	78	
307.85985	370	1+
310.80532	72	
313.80213	304	1+
314.88709	198	1+
314.94935	86	
314.97779	78	
315.31327	70	
318.44781	76	
318.82938	76	
318.90591	74	
320.81992	364	1+
321.82265	306	1+
322.38434	84	
329.86966	120	
331.50518	88	
332.81835	70	
333.85653	96	
334.89644	72	
335.14784	74	
336.95786	96	
337.82829	90	
338.81545	80	
339.76763	80	
339.82791	174	
340.29302	80	
340.61937	86	
345.88725	148	1+
350.08613	76	
351.19943	86	
353.89456	76	
356.69030	84	
356.78155	70	
356.84581	86	
357.21959	106	
360.28461	74	
362.76873	78	
END IONS

###FS:    #m/z: 507.84424 #charge 1+
###MS: 161
###MSMS: 162
BEGIN IONS
TITLE=Cmpd 121, +MS2(507.8442), 28.2-35.2eV, 3.5min #162
RTINSECONDS=210.248
SCANS=161-162
PEPMASS=507.84424	75236
CHARGE=1+
196.01431	172	
210.03099	222	
214.88624	296	
224.12063	164	
224.97620	124	
230.90222	122	
232.89867	174	
235.91939	120	
237.05643	136	
250.97064	118	
255.78886	138	
258.87204	212	
273.12233	144	
274.94180	128	
277.83860	144	
280.82888	132	
280.90382	214	1+
283.78027	226	1+
287.85221	1132	1+
288.93694	144	
289.03834	130	
289.88022	204	
293.87401	142	
294.85589	144	
295.87746	182	
296.84262	172	
296.85882	222	
297.11477	144	
297.93365	118	
298.81465	150	
298.83595	118	
300.86373	132	
303.86185	370	
304.82345	126	
304.88645	178	
305.86204	928	
307.88978	146	
307.94208	124	
308.14050	352	
308.87539	790	1+
309.14323	254	
310.15699	208	
310.86094	250	1+
311.88368	252	
312.88589	214	
314.86515	444	1+
315.37016	118	
315.78302	138	
315.84720	386	
316.95313	116	
317.78132	116	
321.79706	202	1+
323.80082	188	1+
323.84587	134	
323.87461	586	1+
324.86023	178	
325.89546	122	
326.18555	114	
326.88223	2102	1+
327.11752	130	1+
328.87777	284	
329.86416	146	
329.89064	222	
329.98450	198	1+
330.77699	290	1+
330.83639	170	
330.88120	148	
331.16445	118	
332.75062	120	
332.87225	216	1+
334.82450	172	
335.77760	120	
336.83179	136	
338.88430	200	
341.86586	122	
343.13828	136	
343.82104	126	
343.87695	248	1+
343.89429	370	1+
345.79170	138	
345.86585	134	
346.50923	116	
346.87259	368	1+
347.77593	164	
347.85373	144	
348.76950	552	1+
348.88287	362	1+
349.75629	222	
349.76856	322	1+
350.75933	188	
350.82062	146	
351.86020	130	
352.83333	138	
353.85473	188	
355.88907	396	1+
357.77594	276	1+
357.86421	126	
357.88520	182	1+
358.79954	278	1+
365.78255	294	
365.80850	252	1+
366.18097	148	
366.77509	158	
366.92966	122	
367.76366	432	1+
367.83225	148	
368.71738	116	
368.89294	126	
369.84052	480	1+
370.80335	360	1+
371.83071	142	
371.86006	214	1+
372.78466	216	
373.74527	186	
373.77569	114	
373.83165	118	
374.81369	188	
375.82452	124	
380.91319	136	
381.76527	114	
381.83909	286	
383.78247	202	
384.79708	114	
384.85397	136	
385.77406	164	
385.85074	144	
386.16842	138	
386.84299	116	
387.84908	416	
388.02750	120	
388.85371	216	
389.20023	114	
389.83864	640	1+
390.05521	164	
390.20086	150	
390.37362	120	
390.77715	256	1+
390.78983	120	
390.84135	478	1+
392.82376	598	1+
393.72327	166	
396.09352	160	
396.84438	118	
398.72431	320	1+
399.84864	704	1+
400.73358	272	1+
403.86884	818	1+
404.77696	118	
404.85058	454	1+
405.76230	190	
406.76476	158	
407.75202	488	1+
407.86030	238	
407.86687	114	
408.85027	1190	1+
409.72060	212	1+
409.73211	296	1+
410.83450	1148	1+
411.81296	150	
411.88661	276	1+
412.72199	340	1+
413.07417	128	
413.75253	170	
414.76092	160	
415.77918	150	
417.77922	188	1+
421.81558	188	1+
421.88043	192	
422.86255	804	1+
422.88502	128	
423.75946	194	
423.77500	362	
424.77532	236	
424.80465	172	1+
425.75797	964	1+
426.85925	876	1+
427.67418	170	1+
427.74344	432	1+
428.68391	182	1+
428.69999	284	1+
428.84836	1174	1+
430.74804	128	
430.76534	122	
430.84297	216	
431.68859	128	
431.86586	454	1+
433.84146	518	1+
434.88735	124	
435.71108	126	
438.84042	116	
439.89356	200	
440.14144	202	1+
440.68471	134	
441.86723	242	1+
441.89210	158	1+
444.81080	150	
444.87443	956	1+
445.72397	130	
445.75537	176	
445.79674	116	
446.74653	220	1+
446.76678	122	
446.88702	138	
447.70875	314	
448.71800	136	
449.87911	220	
450.70150	148	
462.88496	988	1+
463.91223	164	
465.14022	130	
465.71337	156	1+
467.88862	710	1+
468.69186	122	
468.71030	120	
470.73351	466	1+
485.23525	126	1+
485.89795	672	1+
509.28365	124	
510.28977	216	
END IONS

###FS:    #m/z: 336.94498 #charge 1+
###MS: 161
###MSMS: 163
BEGIN IONS
TITLE=Cmpd 122, +MS2(336.9450), 28.0-35.0eV, 3.5min #163
RTINSECONDS=211.021
SCANS=161,163
PEPMASS=336.94498	34326
CHARGE=1+
197.88615	72	
205.47861	90	
206.01388	76	
211.94347	1892	1+
212.87817	496	1+
212.89660	86	
213.89358	76	
213.94014	572	1+
214.87837	76	
215.88374	140	
215.93924	210	
221.18103	88	
223.95843	130	
224.97654	202	1+
225.05093	82	
226.88584	82	
228.85428	80	
228.89189	140	
228.97870	92	
229.45086	110	
229.95528	2316	
230.88864	454	1+
231.12438	88	
231.94853	766	1+
233.82767	70	
233.86911	86	
233.89703	162	
234.82417	86	
236.07858	110	
236.85282	70	
236.87185	72	
238.04215	82	
238.88493	74	
238.93807	92	
239.89094	94	
239.92452	88	
240.04752	76	
241.07846	76	
241.84281	308	1+
243.83868	124	
245.86041	90	
246.90458	106	
247.96488	98	
248.90154	358	1+
248.95948	502	1+
249.94191	94	
250.95177	108	
251.11740	72	
251.84070	96	
251.90879	106	
252.13620	88	
252.83007	144	
252.97086	1136	
253.08669	132	
253.84577	86	
253.90684	150	
254.08659	84	
254.91635	126	
254.96621	894	1+
255.07311	96	
255.87622	112	
256.26106	132	
256.45369	94	
256.85722	76	
256.96592	146	
257.83118	134	
257.91488	70	
257.96645	90	
258.84505	410	1+
259.03916	70	
259.09958	88	
259.44747	86	
259.48895	76	
259.82543	72	
259.87907	72	
259.95988	86	
260.01151	78	
260.90132	72	
261.83055	114	
262.36503	86	
265.03716	74	
265.08375	126	
265.36498	82	
266.97576	70	
267.40494	78	
267.42117	126	
267.80445	74	
268.00596	82	
268.83969	260	
269.84917	168	
270.86134	72	
270.98155	220	
271.91576	142	
272.97589	100	
273.79174	100	
275.13068	70	
275.86361	112	
275.97424	82	
276.12331	70	
276.85950	570	1+
277.42228	92	
277.45955	72	
277.83179	84	
278.83430	488	1+
279.80201	76	
281.00280	78	
282.87906	76	
284.80715	72	
284.86710	70	
284.92800	152	
285.84944	160	
286.09324	68	
286.39669	84	
286.85230	614	1+
288.85187	86	
291.09954	76	
291.86256	134	
292.86846	92	
293.10922	266	1+
293.89491	88	
294.00017	170	
296.00579	82	
296.87877	82	
296.91489	72	
297.89748	70	
298.81355	76	
298.86261	70	
299.78244	88	
299.85862	78	
300.22242	70	
300.85884	68	
300.95904	86	
301.01240	122	
301.42180	106	
303.03750	80	
305.80782	70	
306.04591	76	
306.81737	204	1+
307.03496	70	
308.46320	94	
309.68319	90	
309.87045	244	1+
309.90558	72	
312.40081	84	
312.88260	112	
314.11525	94	
315.89619	72	
316.81121	78	
317.38157	86	
319.37343	82	
321.35354	90	
324.97123	88	
326.98226	80	
327.82391	108	
328.39367	86	
328.83448	72	
329.10373	70	
332.72700	72	
332.89264	68	
334.42232	106	
334.87380	90	
335.87666	78	
336.27054	76	
336.41244	80	
337.24670	68	
338.26630	72	
340.80270	128	
END IONS

###FS:    #m/z: 359.96057 #charge 1+
###MS: 161
###MSMS: 164
BEGIN IONS
TITLE=Cmpd 123, +MS2(359.9606), 28.0-35.0eV, 3.6min #164
RTINSECONDS=211.793
SCANS=161,164
PEPMASS=359.96057	24950
CHARGE=1+
82.33374	100	
178.94239	82	
186.93525	86	
187.00601	76	
191.10662	76	
207.94966	270	
209.94209	400	
210.94605	194	
216.97750	86	
217.87728	78	
220.96549	74	
221.89007	74	
222.95158	430	1+
224.95378	360	1+
226.06916	82	
226.94740	2106	1+
226.97130	182	
227.82250	72	
227.90064	86	
227.92980	132	
228.94260	3270	
233.04991	166	1+
233.84756	106	
235.54884	92	
236.14304	76	
236.84361	74	
237.49241	74	
238.88510	78	
239.12425	72	
240.94020	558	1+
240.96160	212	
241.85050	78	
242.47771	84	
242.82419	76	
242.95571	250	
243.83508	78	
244.43762	100	
244.95727	1760	1+
244.98259	78	
245.94072	156	
246.34041	76	
246.39611	70	
246.56162	92	
246.80487	100	
246.95233	1580	1+
247.99436	76	
248.80254	114	
250.83867	100	
250.94989	242	
251.03225	82	
252.09516	80	
252.87961	72	
252.95486	212	
258.14165	88	
258.83070	132	
259.34291	100	
260.46108	72	
260.83194	182	
260.94310	124	
260.96724	140	
261.10546	96	
261.14712	72	
262.55794	84	
262.80578	82	
262.82441	128	
265.08683	92	
265.35722	82	
265.86306	76	
266.79583	72	
266.85112	194	1+
267.97136	210	
268.81230	78	
268.84050	88	
268.93150	92	
268.96128	404	1+
270.83976	74	
270.86009	116	
271.85016	80	
271.90346	90	
272.09721	112	
272.58624	74	
272.85816	72	
276.84383	82	
276.97266	74	
276.98733	84	
277.38786	88	
277.41853	74	
278.84393	160	
279.09594	82	
279.40366	72	
279.44460	114	
279.79796	78	
279.85240	134	
280.79283	540	1+
280.83196	76	
281.87416	94	
282.91822	84	
283.98274	98	
284.11568	78	
284.82246	192	
284.87323	70	
286.45488	86	
286.89974	104	
289.87769	70	
290.80647	80	
290.85240	74	
291.42898	78	
292.33695	108	
292.41486	102	
293.03247	104	
293.80366	104	
294.85881	84	
295.85158	94	
296.80497	70	
296.86523	158	
297.67292	72	
298.80197	554	1+
299.43808	86	
300.91672	82	
302.91779	104	
303.36106	118	
304.92150	80	
307.83838	80	
310.85498	98	
311.12576	80	
311.80413	80	
314.53324	104	
314.81814	150	
314.88696	326	1+
315.30921	78	
316.81704	156	
317.37949	80	
318.49401	78	
320.95946	72	
321.87554	76	
322.22588	88	
322.92887	152	
323.21187	78	
324.74348	72	
325.12861	76	
326.00795	86	
327.41547	72	
328.80985	82	
329.77466	96	
329.88196	84	
332.98685	76	
336.86321	82	
336.94233	80	
337.91860	84	
337.94798	138	
340.82097	94	
340.94092	218	1+
340.96816	74	
341.14743	78	
350.13467	124	
351.78638	80	
351.96161	72	
353.87386	78	
354.77526	74	
354.90700	100	
356.77747	108	
359.79995	72	
359.86061	100	
END IONS

###FS:    #m/z: 322.92946 #charge 1+
###MS: 165
###MSMS: 166
BEGIN IONS
TITLE=Cmpd 124, +MS2(322.9295), 28.0-35.0eV, 3.6min #166
RTINSECONDS=215.466
SCANS=165-166
PEPMASS=322.92946	2067874
CHARGE=1+
165.54319	70	
177.91896	66	
180.88586	72	
186.09176	76	
190.96575	88	
195.37920	100	
195.95113	92	
195.99057	66	
196.88047	74	
198.89287	66	
202.91839	94	
205.94865	178	
205.96850	262	1+
208.88078	84	
209.93607	92	
210.83047	78	
210.99982	84	
215.89706	90	
218.84986	74	
220.05774	70	
220.42184	64	
220.87242	68	
221.87181	78	
221.94493	68	
222.94938	150	
223.96069	130	
224.87967	66	
224.95915	74	
225.86479	88	
225.89555	76	
226.03584	72	
226.88382	74	
228.85025	72	
229.09955	88	
230.83492	98	
230.90415	70	
232.06825	90	
232.82617	76	
232.90731	72	
237.05519	94	
238.89088	208	1+
239.94543	70	
240.82294	66	
240.93991	2952	
241.01731	72	
241.93897	7668	1+
242.81857	224	1+
242.94127	5552	1+
243.03660	66	
243.88151	70	
244.93963	1920	
246.97660	78	
248.83945	120	
248.92763	68	
249.03614	74	
249.61367	94	
250.70326	70	
251.06948	204	
253.87443	78	
253.91951	64	
254.09768	72	
254.86937	66	
254.90871	76	
255.80726	84	
255.83888	82	
256.39278	100	
256.89643	224	
256.92010	88	
257.08049	92	
258.83502	114	
262.83470	78	
262.85444	66	
263.03784	102	
263.05775	72	
264.42949	88	
265.05719	76	
265.09015	124	
265.84334	78	
265.92149	90	
266.09144	72	
266.85022	66	
267.96168	70	
268.39806	102	
268.97995	70	
269.01175	86	
269.11678	86	
269.92079	84	
269.94106	78	
270.91259	64	
271.01343	76	
271.84278	76	
271.90284	68	
272.87649	80	
275.39721	104	
276.84597	110	
277.84944	140	
277.88380	68	
279.09253	1364	1+
279.14312	64	
280.83598	66	
281.03360	82	
281.16546	94	
281.24768	86	
282.10411	156	
282.83959	72	
283.06486	72	
283.82800	70	
284.06548	64	
284.29272	472	
285.29486	246	
285.96487	64	
286.79980	66	
286.84573	78	
287.88657	66	
288.84564	68	
289.16103	86	
289.87716	108	
289.90460	66	
290.85466	82	
290.87139	76	
292.17322	72	
293.79993	78	
294.82394	70	
294.85556	72	
298.05633	68	
298.80073	66	
298.93484	76	
299.78020	70	
299.80165	78	
303.06299	70	
306.11906	68	
307.88783	86	
308.88699	104	
310.87842	144	
312.06419	70	
312.84150	74	
312.86752	66	
313.79810	76	
314.85375	70	
315.79777	82	
318.85360	78	
319.89135	72	
320.05818	100	
321.03435	84	
321.83144	70	
321.89481	68	
322.08242	82	
322.78639	80	
323.87438	124	
324.13092	66	
324.87625	84
[truncated: 1,719,266 more chars]
