# Supplementary material for: High-Throughput Venomics
Source: J Proteome Res. 2023 Apr 3;22(6):1734–46. doi: 10.1021/acs.jproteome.2c00780 (PMC10243144; doi:10.1021/acs.jproteome.2c00780)
Supplement: Supplementary file 9 — pr2c00780_si_009.zip [file pr2c00780_si_009.zip › Manual files/Calloselasma rhodostoma MGF/210702_Calloselasma_halfplate000010_5.1.201.mgf]

###	D:\Data\Julien\210702_Cr_half_TFA\210702_Calloselasma_halfplate000010.d\ProteinAnalysisResults.mgf
###	D:\Data\Julien\210702_Cr_half_TFA\210702_Calloselasma_halfplate000010.d\analysis.baf
###	210702_Calloselasma_halfplate000010.d
###	Instrument: maXis HD
###	Manufacturer: Bruker
###    PeakWidth 0.30, MiniumIntensity 10, S/N 1Apply threshold 0, Threshold 10
###    Retain Residuals no, Create neutrally no,
###    FullScan Parameters: AdductIon (+)+H (-)-H, LowMass 0, HighMass 8000, MaxCharge charge decon 4, MinPeaks 3
###    Perf. isotope decon yes, Max Charge Istopic decon 6, MW agreement 0.00, Abund. cutoff 2.00, Envelope cutoff 75.00
###    MaxRes   Parameters: AdductIon (+)+H (-)-H, LowMass 0, HighMass 8000 
###    Perf. isotope decon yes, Max Charge Istopic decon 6, Abund. cutoff 2.00
###    MSn      Parameters: AdductIon (+)+H (-)-H, LowMass 0, HighMass 8000 
###    Perf. isotope decon yes, Max Charge Istopic decon 4, Abund. cutoff 0.05
###    Global Charge Limit: no 3, Prefer FullScan Result: yes, Export what: 2 (0=non deconv/1=deconv only/2=mixed), NoMSMSSignals: 150, Intensity threshold: 10, NoMSSignals (deconv): 2, NoMSSignals (non-deconv): 2, NormalizeData: no, SingleCharged: yes
###
COM=210702_Calloselasma_halfplate000010.d
USERNAME=Demo User

###FS:    #m/z: 323.23969 #charge 1+
###MS: 1
###MSMS: 2
BEGIN IONS
TITLE=Cmpd 1, +MS2(323.2397), 28.0-35.0eV, 0.0min #2
RTINSECONDS=1.3105
SCANS=1-2
PEPMASS=323.23969	2412
CHARGE=1+
189.95975	6592	
193.05319	4342	
193.97172	6200	
195.12061	4522	
198.95458	3620	
206.06161	40190	1+
206.94034	14636	
207.02997	5288	
208.94590	38580	1+
211.94438	90712	1+
213.93989	29736	
215.93711	4196	
217.94173	6156	
222.12123	3912	
222.95206	68250	1+
223.06122	15358	1+
226.12260	6052	
226.94704	153642	1+
227.19869	174820	1+
228.94259	154912	
230.61150	3658	
231.95189	8172	
233.17267	3756	
234.97017	6328	
234.99796	8710	
235.12912	5214	
235.20345	6110	
237.18317	4064	
237.21874	4456	
238.45535	3624	
239.07918	8470	
239.12384	7064	
239.14681	16486	
239.19877	5794	
239.23474	8206	
239.67123	4522	
239.98127	4810	
240.13215	108228	1+
240.23097	6320	
241.96360	5244	
242.96154	5440	
243.13398	3524	
243.17320	3616	
244.95732	77604	
245.18538	5752	
245.22396	6602	
245.94618	72348	1+
246.24140	32360	1+
246.95183	47468	1+
246.97464	12918	1+
248.03276	11950	1+
248.95244	7862	
249.18275	6538	
249.97160	64426	1+
250.94604	129462	1+
250.99786	30004	
251.19868	11476	
252.47092	4292	
252.97131	736406	1+
253.18726	4066	
253.21351	20680	1+
253.28684	4432	
254.09206	4310	
254.94179	242076	1+
254.96650	262874	1+
255.07555	5434	
255.19307	3512	
255.23015	35514	1+
256.26141	21518	1+
256.96388	41524	1+
257.15884	22212	1+
257.18931	4692	
258.14269	8796	
258.24115	3608	
258.97051	6990	
259.60514	9492	
261.97475	36384	1+
263.13347	7012	
263.23439	8364	
263.97858	128924	1+
265.16153	3788	
265.21396	4396	
265.25026	11662	1+
265.97606	12828	
266.96333	3596	
267.19329	5356	
267.22965	5538	
267.26539	34406	1+
267.60207	3820	
267.97317	57292	
268.12754	4068	
268.95857	70728	1+
269.20971	6512	
270.98070	24654	
271.20544	4368	
272.25651	8878	
272.88182	5028	
272.95196	46450	1+
272.97593	9352	
274.09017	4078	
274.27209	81438	1+
277.21413	6314	
279.09185	13036	1+
279.23001	19924	1+
280.26172	4870	
281.04881	13646	1+
281.09452	4712	
281.20925	3598	
281.24562	42124	1+
281.98967	4544	
282.27740	50578	
283.17394	28436	1+
283.20580	4770	
283.26154	55484	1+
283.94754	9386	
284.29262	25452	1+
285.15352	43036	1+
285.20157	4468	
285.22192	5912	
285.94163	160732	1+
285.98330	7156	
286.13618	4630	
286.27206	5278	
288.25056	21514	1+
288.28710	7468	
289.23715	4078	
290.26643	28398	1+
290.89246	4404	
291.10037	6692	
291.19401	4530	
291.21476	7604	
291.97340	30682	1+
292.05878	16406	1+
292.10258	5108	
293.10675	4966	
293.17240	3540	
293.20906	13266	1+
293.24531	5420	
293.28163	4236	
293.97412	21344	1+
293.99725	39554	1+
294.24218	4394	
294.93665	7064	
295.12811	8512	
295.22475	21646	1+
295.26147	6154	
295.29682	4478	
295.99280	13438	
296.14501	6462	
296.29265	15342	1+
297.08017	40122	1+
297.24012	22614	1+
298.27208	8940	
298.30782	8188	
299.05931	10664	1+
299.07578	9408	1+
299.10952	3520	
299.16682	4100	
299.20159	4814	
299.23908	11026	1+
299.25222	9722	1+
300.28723	29342	1+
301.17486	3882	
302.30322	69406	1+
303.95192	44290	1+
304.28356	4236	
305.24503	4660	
305.95212	3506	
306.90417	12396	
307.13637	12568	1+
307.18695	5172	
307.24600	61122	1+
308.18529	12578	1+
308.21599	5972	
309.22066	5876	
309.25922	18212	1+
309.27556	20162	1+
309.31355	3866	
310.11390	8876	1+
310.15772	3660	
310.30855	45376	
311.05341	7604	
311.16300	8224	
311.21996	12022	1+
311.29057	96028	1+
311.93428	8580	
312.19008	4810	
312.32403	22148	1+
312.90044	3968	
312.94723	9298	
313.12832	4004	
313.21749	6814	
313.25210	5252	
313.92883	175192	1+
314.15683	178892	1+
314.26610	13060	1+
315.09074	3810	
315.23033	3750	
315.25211	4208	
316.28249	37680	1+
316.31874	25758	1+
317.13469	4296	
317.20914	3664	
318.29774	16328	
318.93454	118706	1+
319.26110	4260	
319.28340	10082	
320.93380	119584	1+
321.18738	4180	
321.23937	4366	
321.27696	5352	
321.31285	11908	1+
322.19174	5642	
322.27431	4744	
322.92957	2032726	1+
323.20267	4910	
323.23820	30714	1+
323.29245	6366	
323.32429	25536	1+
324.28802	7896	
325.21629	4122	
325.25381	100186	1+
325.30436	32344	1+
326.13570	3518	
326.17268	6978	
327.14450	4230	
327.17655	4286	
327.23221	4956	
327.26923	106418	1+
328.20295	4006	
328.31830	27680	1+
END IONS

###FS:    #m/z: 444.22329 #charge 1+
###MS: 3
###MSMS: 4
BEGIN IONS
TITLE=Cmpd 2, +MS2(444.2233), 28.0-35.0eV, 0.1min #4
RTINSECONDS=3.4365
SCANS=3-4
PEPMASS=444.22329	1232170
CHARGE=1+
188.06884	18532	1+
190.99688	214	1+
191.95271	256	1+
193.09326	436	
194.12587	1086	1+
195.11074	5314	1+
205.09557	7918	1+
212.13565	506	1+
214.11757	278	
216.08348	240	1+
219.07692	260	1+
221.02817	254	1+
222.02805	166	1+
222.12201	40942	1+
222.31360	270	1+
223.07599	230	1+
223.10562	12530	1+
223.48677	200	1+
224.01859	160	1+
224.59597	272	1+
224.94725	438	1+
224.97220	462	
225.04067	362	1+
225.13592	3716	1+
225.97296	622	
226.97185	942	
228.07465	238	1+
228.86600	224	
230.04257	290	1+
231.20393	184	1+
233.06900	928	1+
234.14837	414	1+
235.11686	292	
237.13671	1900	1+
238.09587	548	1+
238.21479	274	
238.90072	316	1+
239.07133	250	
239.12241	240	
239.14920	1720	
239.59758	182	1+
240.09176	718	1+
240.13287	197656	1+
240.19044	344	1+
240.22624	306	
240.25779	244	
240.29358	260	
240.32034	456	1+
240.36298	222	
240.38570	468	1+
240.41728	372	1+
240.44635	358	1+
240.70932	210	1+
240.96398	232	1+
241.07188	608	1+
243.00003	140	1+
243.10047	382	1+
243.11985	312	
243.16245	406	1+
243.18001	214	
243.65384	206	1+
244.03660	510	1+
244.09108	384	1+
244.98798	482	1+
245.11596	226	1+
245.63650	172	1+
245.94596	252	1+
247.23901	258	
248.03565	616	1+
248.15735	304	1+
248.85872	214	1+
249.04309	518	1+
249.09488	300	
249.11427	672	1+
249.15884	184	1+
250.11712	504	1+
250.94947	456	
252.02244	268	1+
252.13180	284	
252.14846	432	
252.23079	270	
253.09318	502	1+
253.13131	3160	1+
253.97425	318	1+
254.16295	710	
254.86826	170	1+
255.14964	848	1+
255.23173	216	1+
256.10239	596	1+
256.67178	316	1+
257.08583	228	1+
257.15762	978	
258.00673	292	1+
258.02883	442	1+
258.14309	49082	1+
258.19916	394	1+
258.22129	258	1+
258.40213	176	1+
259.05928	264	1+
260.10791	1820	1+
262.05389	506	1+
262.91008	252	1+
262.98020	266	
263.05308	334	1+
263.11428	504	1+
263.99369	402	1+
264.09492	218	
264.14862	926	1+
265.01764	294	
265.08464	556	1+
265.25259	226	1+
265.92064	190	1+
266.03935	284	1+
267.14094	1266	1+
267.95992	774	1+
268.96137	628	1+
269.07218	454	1+
269.17351	564	1+
270.12120	280	
270.15822	2452	1+
271.12033	816	1+
271.14092	660	
272.05295	336	1+
272.09003	234	
273.02349	524	1+
273.09835	222	
273.14308	252	1+
274.98872	246	
275.05246	518	1+
275.23326	222	1+
276.98502	376	1+
277.09506	804	1+
277.95180	258	1+
278.90883	202	1+
278.95069	158	1+
279.14312	19050	1+
280.12850	2126	1+
281.04920	530	1+
281.11220	1674	1+
283.12392	372	
283.26539	424	1+
283.88813	208	1+
284.00145	340	1+
284.07631	450	1+
284.12212	278	
284.15222	1006	1+
285.00578	200	1+
285.10521	266	
285.94128	492	1+
286.03125	430	1+
286.94096	290	1+
287.18435	2040	1+
288.06498	386	1+
288.16930	788	1+
289.01850	158	1+
289.88265	258	
289.99205	246	1+
290.09848	246	
290.12225	626	1+
291.12459	356	1+
291.14708	362	
291.23100	172	1+
291.89557	434	1+
292.06392	756	1+
292.90171	322	1+
292.93665	208	1+
293.01398	216	
293.19510	436	1+
294.20057	310	1+
295.00398	220	
295.07120	374	1+
295.14354	242	
295.17598	234	1+
296.13534	608	
296.94964	482	1+
297.05849	446	1+
297.16861	1808	
297.93224	216	
298.15307	2756	
298.27081	210	1+
299.07572	254	
299.13644	2390	1+
300.07886	390	1+
301.05576	232	
301.84986	218	
302.00905	316	1+
302.04578	420	1+
302.16177	1168	1+
302.85372	218	
302.99224	390	1+
303.05064	252	1+
303.11410	248	
303.13191	1054	1+
303.99407	280	1+
304.03919	486	1+
304.13543	902	1+
304.24243	236	1+
305.04283	342	1+
305.07426	222	1+
305.26739	228	
306.12399	224	
306.79319	402	1+
307.00785	190	1+
307.07806	322	1+
307.13309	358	
307.24444	210	
307.29268	758	1+
307.88843	428	1+
308.13815	3120	1+
308.18506	444	1+
308.29608	568	1+
309.24962	482	1+
310.10633	242	
310.17610	332	1+
310.23734	500	1+
310.30714	418	
311.07945	216	
311.24169	394	1+
311.29268	2898	1+
311.88117	174	1+
312.08344	384	1+
312.11437	210	
312.20329	248	1+
313.08928	266	1+
313.14008	602	
313.28575	436	1+
313.63558	190	1+
314.14863	2690	
315.08197	848	1+
315.11178	378	1+
315.17961	4456	
315.22338	436	1+
315.44598	182	1+
316.16396	11654	1+
316.88567	374	1+
317.86414	466	1+
317.88702	266	1+
318.28489	254	1+
318.93607	906	1+
318.95509	1426	1+
319.04025	392	1+
319.08157	1168	1+
319.10294	266	
319.91389	244	1+
320.08485	1006	1+
320.17279	482	1+
320.95932	1094	1+
321.11888	764	1+
321.17610	278	1+
321.29852	464	1+
322.08030	226	
322.13396	258	
322.30754	270	1+
322.62361	298	1+
322.85517	1006	1+
323.01985	556	1+
323.03809	210	
323.07756	964	1+
323.16098	238	
324.55106	180	1+
324.98331	1690	1+
325.07256	518	1+
325.16321	540	
325.30936	276	1+
325.89978	518	1+
326.14738	782	1+
326.98375	440	1+
327.11087	330	
328.11641	238	
328.21822	256	1+
328.41131	208	1+
328.87922	244	
329.10488	310	
329.17786	654	1+
330.12127	602	1+
330.15056	284	
330.31877	264	1+
332.09531	834	1+
332.14348	244	
333.05979	328	
333.19047	23700	1+
334.16760	230	
334.23948	280	1+
335.27472	198	1+
335.82550	214	1+
336.16925	836	1+
336.32413	398	1+
336.94511	1032	1+
336.96483	552	1+
337.04248	258	1+
337.09180	1176	1+
337.13830	976	1+
337.19621	532	1+
337.88049	436	1+
339.05883	258	1+
339.17319	436	1+
340.86374	1474	1+
341.01626	2270	1+
341.08854	362	1+
341.20086	390	1+
342.31536	330	1+
342.88391	436	1+
343.00610	534	1+
343.09886	398	
343.12977	282	
343.17488	26036	1+
343.26282	350	1+
343.30354	294	
343.40932	304	1+
344.06777	274	1+
344.41182	204	1+
344.48412	228	1+
344.86776	298	1+
344.99630	324	1+
345.11658	214	
345.13689	282	
345.16464	448	
346.09905	274	
346.12520	382	1+
346.16248	228	
347.03195	308	1+
347.07851	404	1+
347.15472	216	
347.95720	260	1+
348.08010	252	1+
348.32451	314	1+
349.16111	440	1+
350.24028	374	1+
351.09521	522	1+
351.11606	440	1+
351.92117	186	1+
352.10115	362	1+
352.39121	606	1+
352.67456	306	1+
353.15948	594	1+
353.19684	1926	1+
353.25956	368	1+
354.16029	502	1+
354.26264	266	1+
355.17676	676	1+
356.10040	958	1+
356.18791	626	1+
357.06946	276	1+
358.87376	778	1+
358.95572	440	1+
359.02690	2610	1+
359.17164	514	1+
360.14597	480	1+
360.89563	402	1+
360.98923	424	1+
361.02664	398	
361.09766	418	
361.11504	406	
361.25081	1070	1+
361.98901	308	1+
362.10068	882	1+
362.12504	218	
363.04260	308	1+
363.14390	240	
363.18089	732	
363.31795	240	1+
364.11244	576	1+
364.16374	288	
364.18043	402	
364.21167	348	
364.24422	274	1+
364.35529	336	1+
365.14492	382	
365.18082	230	
365.29162	668	1+
365.31933	326	1+
366.37240	1034	1+
366.90218	224	1+
367.18587	502	1+
367.21305	352	1+
367.33326	664	1+
369.27922	446	1+
369.83665	330	1+
370.16980	364	1+
370.35278	346	1+
371.17362	268	1+
371.19253	370	
371.25800	218	1+
371.35881	244	1+
373.08946	224	
373.13900	588	1+
374.10891	698	1+
374.19932	488	1+
374.29538	384	1+
374.79201	260	1+
376.26111	284	1+
376.88676	450	
377.10967	530	1+
377.89014	588	1+
380.20635	1136	
380.42325	516	1+
381.11360	324	1+
381.19043	9038	1+
381.26160	326	1+
382.26242	232	1+
382.35218	316	1+
382.40530	648	1+
382.99328	304	1+
383.09778	298	1+
383.13109	248	1+
383.32780	462	
383.83781	156	1+
384.33170	374	
385.08015	344	
385.22651	270	
385.25611	354	1+
385.38048	198	1+
386.08474	684	1+
386.19722	246	
386.34071	518	1+
387.12918	540	
387.16001	398	1+
387.23365	476	1+
387.30024	232	
388.07882	232	1+
390.13928	562	1+
390.16784	748	1+
390.20682	350	1+
392.16118	512	1+
392.39265	254	1+
392.81293	232	1+
393.27667	254	1+
394.12192	272	1+
394.89405	356	
395.13247	156	1+
395.34054	726	1+
395.37378	236	1+
396.20980	302	
398.17055	518	1+
398.21717	34942	1+
398.27858	252	
398.80138	250	1+
399.80393	162	1+
399.89750	490	1+
400.10282	232	
400.13894	448	1+
400.15915	428	1+
400.32994	216	
400.89806	300	1+
401.14234	320	1+
401.16437	430	1+
401.18827	234	
401.33981	490	1+
402.09617	272	
402.25073	582	1+
402.37383	302	1+
402.79186	226	1+
403.14179	484	1+
403.25583	364	1+
404.22487	284	
404.29942	212	
405.16114	226	
405.25309	220	
405.28092	348	1+
405.35503	602	1+
405.44034	304	1+
406.14497	316	
406.40898	268	
407.13554	222	
407.29863	442	1+
407.33066	566	1+
407.37396	350	1+
408.20209	1620	
408.26035	396	1+
409.18262	3576	1+
409.80615	160	1+
410.38464	156	1+
411.08511	422	1+
412.12666	294	1+
413.17132	358	1+
413.22250	370	1+
414.86059	248	1+
414.92965	182	1+
415.26197	330	1+
416.23633	404	1+
416.96212	230	1+
417.15227	188	1+
417.23859	312	1+
417.99329	368	1+
419.09818	264	1+
419.25240	250	1+
420.61139	188	1+
420.87252	446	1+
421.14562	460	1+
422.27374	212	
422.34862	328	
422.71945	220	1+
423.04358	170	1+
423.35055	1056	1+
424.25411	254	
424.28778	618	1+
424.41127	276	1+
424.45061	472	1+
425.14640	260	
425.18072	236	
425.24099	276	
425.75884	246	1+
425.99011	354	1+
426.20449	28130	1+
426.33934	264	
426.37369	1902	1+
426.66227	348	1+
426.79409	198	1+
427.26077	320	
427.97208	206	1+
428.05434	380	1+
428.08542	220	
428.39065	648	1+
429.27825	418	
429.32146	566	1+
430.14884	210	
430.32268	476	1+
430.36370	220	
431.09639	454	1+
431.28359	322	1+
431.41429	542	1+
431.77897	228	1+
432.10725	206	1+
434.16972	332	1+
436.30420	224	1+
437.18659	208	1+
438.91812	334	1+
440.10246	354	1+
440.39032	988	
440.41852	628	1+
441.28204	1168	1+
441.32143	314	
441.36736	312	
441.39400	1828	1+
441.44461	230	
442.20045	314	
442.25360	304	
442.32799	280	
442.36675	504	
442.43903	622	
443.20552	348	
443.22432	270	
443.29649	10132	1+
443.32868	1794	1+
443.36144	438	
443.44799	3700	1+
444.22263	65762	1+
444.38312	7794	1+
444.42334	1328	1+
444.45480	2764	1+
444.51243	340	1+
444.55836	470	1+
444.59499	324	1+
445.01699	190	1+
445.13375	478	1+
445.16847	274	
445.27337	770	
446.26920	3320	1+
446.35837	1516	1+
446.77155	1232	1+
447.29438	664	1+
447.43265	632	1+
448.20947	660	1+
448.38372	1030	1+
448.74071	240	1+
448.98065	286	1+
449.02498	184	1+
449.04380	182	1+
449.07362	174	1+
449.28609	286	
449.41888	290	
END IONS

###FS:    #m/z: 322.92984 #charge 1+
###MS: 3
###MSMS: 5
BEGIN IONS
TITLE=Cmpd 3, +MS2(322.9298), 28.0-35.0eV, 0.1min #5
RTINSECONDS=4.2085
SCANS=3,5
PEPMASS=322.92984	616362
CHARGE=1+
191.95217	120	
192.88721	148	
197.88749	118	
200.00942	126	
201.04463	120	
216.88745	144	
217.86767	158	
219.17228	184	
219.19007	106	
222.01982	124	
223.16417	178	1+
223.95963	332	
224.97402	110	
225.14560	132	
227.93126	416	
231.08289	118	
231.12410	124	
233.89495	120	
233.96824	130	
234.97283	116	
235.02699	144	
235.07291	504	1+
236.02930	246	1+
236.21982	380	1+
236.95925	124	
237.22391	276	1+
237.90442	110	
238.09291	148	
238.57544	104	
239.07980	862	1+
239.10927	206	1+
240.96076	150	
240.99616	114	
241.13602	120	
241.98232	226	1+
242.08960	300	1+
242.94123	226	
243.11114	270	1+
244.09334	138	
244.88419	156	
244.93729	254	1+
244.97545	144	
245.11687	230	1+
246.98159	138	
248.98515	876	1+
249.03885	176	
250.09457	320	1+
250.98442	108	
251.00597	176	
251.22935	260	1+
251.25213	132	
252.26903	182	1+
254.08973	124	
255.06027	112	
257.10785	126	
258.11648	416	1+
258.17476	202	1+
258.62503	102	
258.98799	166	
259.06156	120	
259.08487	118	
260.10116	306	1+
261.06353	128	
261.14651	382	1+
261.20449	136	
261.88973	130	
262.00050	134	
263.05304	144	
263.09203	146	
263.18867	208	1+
264.65303	102	
265.01874	698	1+
265.06380	268	
265.15712	104	
266.04095	114	
266.05985	162	
266.12566	128	
266.14101	420	1+
266.24121	134	
266.99781	486	1+
268.01944	198	1+
268.95890	312	
268.99771	198	
269.10359	454	1+
270.12287	374	1+
270.27493	220	
270.99398	252	1+
271.28025	148	
271.75136	180	
272.92248	108	
273.00783	168	
273.03487	138	
273.98661	148	
274.09220	124	
274.19162	208	1+
274.55820	108	
276.12837	214	1+
276.85083	102	
276.99701	110	
277.04816	146	
277.06857	116	
277.09503	172	
278.01723	120	
278.08889	204	
278.21255	152	
279.06717	274	1+
279.09176	1916	1+
279.22801	540	1+
279.28011	152	
279.97170	110	
280.03896	140	
280.98898	280	1+
281.02587	116	
281.04774	648	1+
281.08775	138	
281.16584	148	
281.24738	160	
281.26688	122	
281.99156	222	1+
282.22559	148	
282.27976	302	
282.86624	112	
283.02604	662	1+
283.06832	496	1+
283.08396	124	
283.12003	150	
283.14396	110	
283.26152	1232	1+
284.05103	350	1+
284.29377	3840	1+
285.00036	108	
285.11874	266	1+
286.17706	102	
288.19869	140	
289.08093	134	
289.23498	106	
289.25077	282	1+
290.10591	170	
290.13292	148	
291.09926	138	
293.04597	116	
293.07217	458	1+
293.99065	182	
294.11307	406	1+
294.27972	248	1+
296.01359	108	
296.17040	174	1+
297.02685	108	
297.09905	178	
297.91662	158	1+
298.02441	192	1+
299.05905	670	1+
299.16538	112	
300.08432	294	1+
300.13117	148	1+
300.76922	132	1+
301.99864	122	
302.16885	138	
302.25536	102	
303.04675	148	
303.14324	142	
304.26015	160	
304.44315	114	
305.15684	120	
305.21042	104	
305.26699	196	
306.04002	108	
306.27443	150	
307.04358	288	1+
307.13416	130	
307.20291	322	1+
307.28653	132	
307.31144	414	
307.88994	178	1+
308.00633	120	
308.04570	238	1+
308.06398	112	
308.29490	1234	1+
308.66890	110	
309.09931	154	
309.21846	346	1+
310.13132	124	1+
310.30815	1660	1+
310.32974	220	
311.01726	106	
311.04970	208	
311.91569	124	
312.16174	118	
313.05966	116	
313.11521	130	
315.10822	474	1+
317.26221	104	
318.97446	122	
319.21024	228	1+
319.22693	138	
320.04954	246	1+
320.09236	460	1+
320.13933	266	1+
320.18780	122	
321.15978	104	
321.29632	122	
322.21939	176	
322.31473	286	1+
323.10916	110	
323.23780	8620	1+
323.27786	132	
324.01743	102	
324.13704	306	
324.17210	110	
324.19559	118	
324.28529	256	1+
325.10109	136	
325.12575	118	
325.13911	332	1+
325.17112	406	1+
325.31903	332	1+
325.95661	122	
326.21270	136	
326.38146	152	
326.90387	270	1+
327.10493	182	1+
327.21236	194	
327.25289	436	1+
327.26809	128	
328.06020	350	1+
328.09568	284	1+
328.18648	250	1+
328.32024	120	
END IONS

###FS:    #m/z: 520.22174 #charge 1+
###MS: 3
###MSMS: 6
BEGIN IONS
TITLE=Cmpd 4, +MS2(520.2217), 28.5-35.6eV, 0.1min #6
RTINSECONDS=4.9795
SCANS=3,6
PEPMASS=520.22174	540712
CHARGE=1+
192.04728	426	
195.11101	924	1+
200.01429	448	1+
202.03127	898	1+
203.07937	1832	
204.06293	504	1+
206.06086	1128	1+
209.94865	280	1+
218.06189	3428	1+
219.03557	3996	1+
221.02534	460	1+
221.08984	10912	1+
222.12178	10116	1+
223.10580	3564	1+
227.19940	252	
228.04444	344	1+
231.02824	322	
233.04757	256	
234.88430	368	1+
235.08765	4580	1+
236.13609	260	1+
238.11723	466	1+
238.96256	272	1+
239.14829	358	
240.09870	682	
240.13260	90772	1+
240.27307	254	1+
240.34741	290	1+
240.39630	242	1+
242.03681	178	1+
244.03914	254	1+
244.09566	324	1+
245.98195	236	1+
246.05657	17040	1+
246.09122	270	
248.03522	2388	1+
249.04032	1430	1+
249.16312	226	1+
249.89148	666	1+
251.04116	668	1+
251.11669	420	1+
251.13053	620	1+
251.88620	2244	1+
252.08419	616	1+
252.13224	450	1+
252.23234	274	1+
252.98210	298	1+
255.22773	862	1+
257.09786	256	
257.15932	1128	
258.11149	302	1+
258.14358	7980	1+
259.09128	750	1+
260.06035	544	1+
260.09495	480	1+
261.05973	382	1+
263.05619	1296	
263.08427	860	
263.10285	424	
263.17786	574	1+
263.63420	252	1+
263.95534	300	
263.98128	482	1+
264.00086	298	
264.06706	254156	1+
264.11956	1054	1+
264.18252	494	1+
264.21550	706	1+
264.22335	590	1+
264.24684	388	
264.27227	704	1+
264.29458	508	1+
264.31047	260	
265.01620	356	1+
265.16294	526	1+
265.35339	288	1+
266.61216	322	1+
267.14043	274	
267.26720	462	1+
267.89648	282	
268.12358	304	
268.14318	1790	
268.51055	160	1+
269.11213	702	1+
269.23262	240	1+
269.60624	216	1+
269.89411	1566	1+
269.97921	386	1+
270.11384	516	1+
270.14512	430	1+
270.16061	304	
271.05564	486	1+
271.09003	312	
271.16189	276	
272.12431	454	1+
273.96075	394	1+
274.11876	670	1+
275.05605	454	1+
275.12336	494	1+
275.86006	374	1+
276.22051	226	1+
276.86067	238	1+
277.07020	710	1+
277.12894	368	1+
278.04554	346	1+
278.10934	450	
279.07716	522	
279.14433	8200	1+
280.08117	260	
280.10924	330	
280.12877	810	
280.22367	402	1+
281.02425	310	1+
281.04927	1524	1+
281.09362	109868	1+
281.21043	322	1+
281.25510	262	1+
281.35114	178	1+
281.41405	234	1+
281.45354	176	1+
282.27570	268	
282.99293	240	
283.17568	286	1+
283.26304	648	1+
284.14098	1534	1+
284.77387	282	1+
285.12311	238	
285.17260	652	1+
285.94196	746	1+
285.99540	284	
286.15418	586	1+
287.00792	256	
287.12149	440	1+
288.06176	618	1+
289.08315	278	
289.11344	274	1+
289.88385	300	
291.14127	336	
292.06079	3306	1+
292.86813	632	1+
292.91645	230	1+
293.17858	310	1+
293.87253	462	1+
294.16287	464	1+
295.06530	388	
295.16580	272	1+
295.99745	364	1+
296.12266	1146	1+
296.85378	352	1+
297.00051	232	1+
297.15419	810	
298.02405	378	1+
298.13631	424	
298.99910	306	1+
299.05845	1108	1+
299.13142	276	
301.05635	292	
301.07665	276	1+
301.13270	408	
301.14923	184	1+
302.12793	438	1+
303.04406	254	1+
304.10924	580	1+
304.26447	420	1+
304.88971	310	1+
305.89565	188	1+
306.07393	544	
306.13401	1020	1+
306.78578	470	1+
307.08143	834	1+
307.28486	240	
307.88923	680	1+
308.14766	1418	1+
308.29490	266	
309.15486	1014	1+
309.27601	1002	1+
311.02530	262	1+
311.10823	734	1+
311.29265	9772	1+
312.06482	438	1+
312.13156	258	
312.87062	466	1+
312.94999	180	1+
312.98802	242	
313.14938	1068	
314.15771	1956	1+
314.86374	1632	1+
315.03155	392	1+
315.19097	580	1+
316.03481	280	1+
316.12547	326	1+
316.28641	292	1+
317.14920	442	1+
317.17612	282	
318.86292	648	1+
319.04105	366	1+
319.08467	974	1+
319.79773	268	1+
320.04785	250	1+
320.85983	476	1+
321.10106	1660	1+
321.14605	892	1+
322.05245	392	1+
322.85544	2060	1+
323.01169	456	1+
323.23749	346	1+
323.26252	258	1+
324.04272	574	1+
324.13575	282	
325.03947	536	1+
326.86134	244	1+
326.96516	738	1+
327.16512	1100	1+
328.10938	510	
328.87124	378	1+
329.13597	272	1+
330.17041	1238	1+
331.09090	1242	1+
331.15671	536	1+
331.17324	1098	1+
331.21351	350	1+
332.01571	292	1+
332.05525	414	1+
332.08944	948	1+
332.84880	744	1+
332.87545	1104	1+
334.87909	244	
335.10024	362	
335.12760	282	
336.08604	2412	1+
337.05217	248	
337.16986	446	1+
337.19788	932	1+
337.29697	422	1+
338.25106	202	1+
339.09678	412	
339.28497	252	
340.02710	252	
340.13074	240	
340.86432	1082	1+
341.01756	490	1+
341.09491	226	1+
341.15781	250	
342.01679	316	1+
342.05871	426	1+
342.81166	252	1+
343.87647	1140	1+
344.02499	214	1+
344.09229	468	1+
344.97207	640	1+
345.15286	744	1+
345.87063	6688	1+
346.02147	244	1+
346.12285	764	
346.82036	704	1+
346.98141	366	1+
347.12405	430	
347.88775	778	1+
347.97899	248	1+
348.12770	314	
348.89224	560	1+
349.18589	946	1+
349.21656	400	1+
350.10645	932	1+
350.15230	254	
350.88448	1062	1+
351.11104	696	1+
351.14052	326	1+
351.17333	644	1+
351.26426	248	1+
353.06842	580	1+
356.18792	418	1+
356.22525	980	1+
356.96261	222	1+
357.23067	836	1+
358.14151	240	
358.20512	1108	1+
359.04939	424	1+
359.07679	612	1+
359.16698	970	1+
359.20919	952	1+
359.89972	322	1+
360.90093	198	1+
361.86504	276	1+
362.13339	358	
362.19583	250	1+
362.88954	336	1+
363.10840	1092	1+
363.14877	852	1+
363.17040	252	
364.83126	1522	1+
365.08395	350	1+
365.12222	814	1+
365.19777	372	1+
366.37219	418	1+
366.89928	466	1+
367.08477	432	1+
368.17457	388	1+
368.89268	702	1+
369.08325	372	
369.10719	250	
369.13954	460	1+
369.19689	322	1+
369.23101	332	1+
369.84237	240	
370.83845	266	1+
371.09078	360	1+
371.99501	280	1+
373.03382	232	1+
373.17056	286	
373.29778	298	1+
374.09355	328	
374.11739	342	
374.15199	266	
374.17222	292	
374.21471	252	
375.08827	230	1+
375.11795	686	1+
375.15551	360	1+
375.18713	480	1+
375.21909	382	1+
375.91584	206	1+
376.33773	286	1+
377.09427	376	1+
379.10364	408	
379.17920	1438	1+
379.29486	348	1+
380.06826	432	1+
380.20658	742	1+
380.84699	280	1+
381.06694	306	1+
381.12046	1656	1+
382.15795	448	1+
382.84233	1342	1+
383.09322	600	1+
383.12225	466	
383.28901	282	1+
385.11348	364	1+
386.21069	706	1+
387.09288	294	
387.84658	210	1+
389.28748	344	1+
390.14541	1188	1+
390.28495	368	1+
390.84138	2104	1+
390.96536	198	1+
391.10182	714	1+
391.11252	276	
391.17672	2056	
392.06151	242	1+
392.11083	420	1+
392.16247	1828	1+
392.38832	230	1+
392.84204	246	
394.13286	1938	1+
394.16181	284	1+
395.20149	252	
395.29368	176	1+
395.78489	330	1+
396.12669	1064	1+
396.20431	26804	1+
397.09947	264	
397.13392	798	1+
397.20869	17314	1+
397.33743	320	1+
398.09122	334	1+
398.11732	310	
398.33902	202	1+
398.86157	338	1+
399.14987	276	1+
399.28032	362	1+
400.13396	662	1+
400.31478	352	1+
400.85266	2236	1+
401.00394	270	1+
401.31335	210	1+
402.10627	778	1+
402.18540	418	1+
402.26817	292	1+
402.37573	286	1+
402.85129	260	
403.11080	666	1+
403.23198	788	1+
403.43479	184	1+
403.87173	1264	1+
405.11891	282	
405.86146	242	
406.12459	252	
406.21801	246	
406.85821	908	1+
407.13358	1662	1+
408.23001	362	1+
408.85197	7584	1+
409.06939	258	1+
409.11255	392	
409.18869	8760	1+
410.15012	270	
410.23000	444	1+
410.97020	220	1+
411.14580	1052	1+
411.23441	314	1+
412.04354	274	1+
412.14865	848	1+
412.17546	426	1+
412.84422	648	1+
414.11980	410	
414.21112	1320	1+
415.14275	1054	1+
416.11488	518	1+
416.84300	350	1+
418.86497	450	
419.17241	9942	1+
419.23432	410	1+
419.86719	266	
420.11001	864	1+
420.13741	280	
420.87861	718	1+
422.20724	302	
423.01902	202	1+
423.19926	244	
423.23701	356	
423.86676	1364	1+
424.12856	258	
424.19643	5092	1+
424.39077	832	1+
424.86866	916	1+
425.09912	430	1+
425.14594	1176	1+
425.25136	288	
425.34354	222	1+
426.10166	304	1+
426.18457	320	
426.25513	542	1+
426.86238	6590	1+
428.17482	1286	1+
429.15092	364	
429.25129	892	1+
430.15343	386	
430.18967	3630	1+
430.36355	290	1+
430.85502	294	
431.15337	324	
431.87093	248	
432.14900	898	1+
434.12956	754	1+
434.85477	410	1+
435.12934	588	1+
435.16198	382	
435.19901	286	1+
435.26220	378	1+
435.29788	270	1+
436.15918	300	
437.18526	3468	1+
438.11791	448	1+
438.15920	1524	1+
439.12169	338	1+
439.85600	1878	1+
439.89330	478	
441.24045	320	1+
441.26450	426	1+
442.11629	176	1+
442.20554	1430	1+
442.40780	282	1+
442.88095	1386	1+
443.08521	438	1+
443.19009	412	
443.31827	490	1+
444.09126	324	1+
444.21991	366	1+
444.87251	15928	1+
445.17368	304	1+
445.34620	374	1+
446.39784	302	1+
447.12785	362	1+
448.16487	460	
449.16390	308	
449.23182	222	1+
449.37004	300	1+
449.87726	328	1+
451.16180	1406	1+
452.92322	380	1+
453.16596	822	1+
453.27967	286	1+
454.26315	286	1+
456.05051	216	1+
456.16817	892	
456.19280	1772	1+
457.23381	240	
457.42875	292	1+
457.90405	640	1+
458.09195	280	1+
458.16599	604	1+
459.41518	268	
460.13760	402	1+
460.21767	12618	1+
460.88795	276	1+
461.32956	264	
461.37939	246	1+
462.32083	442	1+
462.35930	278	1+
462.83611	224	1+
462.88325	2522	1+
463.21214	510	1+
463.23881	306	1+
464.13690	588	1+
464.51671	284	1+
465.12179	334	1+
465.89397	196	1+
466.17384	282	
467.26541	320	
467.88787	1296	1+
468.17219	366	
468.27392	478	1+
468.95331	340	1+
469.16718	744	1+
469.78149	538	1+
470.94538	510	1+
471.17585	420	
472.17659	294	
473.06273	296	1+
474.06282	186	1+
474.17901	11662	1+
474.21512	9266	1+
474.30861	378	1+
475.09522	380	
475.42512	240	
476.35067	410	1+
478.21480	474	
478.24408	322	1+
479.12117	248	1+
479.18484	512	
479.97829	282	1+
480.15731	614	1+
480.43841	1144	1+
480.51290	262	1+
481.20971	1114	1+
481.35182	240	
481.41251	332	1+
481.43879	712	1+
482.32208	424	1+
482.41865	226	1+
483.13104	276	1+
483.18225	270	
484.20468	868	1+
484.37063	1268	1+
484.40451	242	
484.98577	568	
485.18288	854	1+
485.32468	348	
485.41675	420	1+
485.89809	636	1+
485.98588	642	
486.97720	708	1+
487.33696	306	
487.35963	342	1+
492.27093	392	1+
495.18771	924	1+
498.42879	364	
498.46099	896	1+
499.20601	374	1+
499.24203	384	1+
499.35782	436	1+
500.40449	754	1+
501.01365	3952	1+
501.10946	176	1+
501.28093	536	1+
501.36491	356	
501.41012	484	1+
502.20918	19640	1+
502.32786	438	1+
502.35911	660	1+
502.42920	936	1+
502.46274	292	
502.50045	434	1+
503.08896	594	1+
503.32936	296	1+
503.38413	612	1+
503.42548	1300	1+
503.46639	282	
505.09752	372	1+
505.23416	322	1+
505.35996	532	1+
506.18997	252	1+
506.46257	270	
506.49735	652	1+
507.15522	570	1+
508.04378	186	1+
508.43534	186	1+
509.22885	450	1+
510.17719	704	1+
510.22682	298	1+
511.17037	394	1+
513.19514	496	1+
513.26633	194	1+
515.19699	372	1+
515.30666	964	1+
516.04123	606	1+
516.25119	278	
516.38979	468	
516.43951	1044	1+
516.47262	2684	1+
516.97498	198	1+
517.23844	404	1+
517.36708	248	
517.39796	436	
517.54639	296	1+
517.75855	388	1+
518.03682	272	1+
518.37458	838	1+
518.42315	2180	1+
519.13246	436	1+
519.20494	776	
519.26892	256	
519.32642	2256	1+
519.42244	1646	1+
519.45214	402	
519.47502	1500	1+
519.74603	172	1+
519.99823	162	1+
520.05152	666	1+
520.22101	104638	1+
520.45695	592	
520.47704	1062	1+
520.54405	582	1+
520.58745	308	1+
520.65875	486	1+
520.95219	306	1+
521.10070	2216	1+
521.30134	1368	1+
521.38109	348	
521.85022	174	1+
522.01923	304	1+
522.10605	1642	1+
522.36458	242	
522.46337	332	
522.50836	1854	1+
522.59634	5854	1+
522.78687	212	1+
523.27520	566	1+
523.39081	592	1+
523.42586	864	1+
523.46665	632	1+
523.51742	1440	1+
524.18052	320	1+
524.24445	466	1+
524.34738	288	1+
524.49636	554	1+
524.68746	226	1+
524.89565	260	1+
525.01233	384	1+
525.39347	324	1+
END IONS

###FS:    #m/z: 444.22371 #charge 1+
###MS: 7
###MSMS: 8
BEGIN IONS
TITLE=Cmpd 5, +MS2(444.2237), 28.0-35.0eV, 0.2min #8
RTINSECONDS=8.6585
SCANS=7-8
PEPMASS=444.22371	1092168
CHARGE=1+
188.06875	13476	1+
192.91708	264	1+
193.09530	520	1+
194.12691	840	
195.06168	210	1+
195.11039	3596	1+
195.91648	264	
203.08119	312	1+
204.94161	204	1+
205.09514	6558	1+
215.07841	672	1+
222.01648	266	1+
222.05928	182	1+
222.12203	33198	1+
223.10648	9102	1+
223.27069	134	1+
223.97586	214	
224.88517	128	1+
224.94638	324	1+
224.97221	1354	
225.03979	224	1+
225.13640	2046	1+
225.97227	1126	
226.10454	308	1+
226.11862	206	
226.97259	1976	
227.19862	350	1+
229.03374	442	1+
229.86804	204	
232.13203	350	1+
232.85941	214	1+
233.06818	910	1+
234.04316	220	1+
235.10015	304	1+
235.11860	250	
236.96436	232	1+
237.13700	1286	1+
238.09370	978	1+
238.59813	576	1+
238.65511	292	1+
239.12540	200	
239.14955	1082	
239.64920	246	1+
240.03984	424	1+
240.07062	234	
240.13285	153244	1+
240.19590	524	1+
240.21984	298	1+
240.24574	222	
240.27121	266	
240.30803	282	
240.32505	284	1+
240.34746	200	
240.37582	228	
240.57687	218	1+
240.62406	298	1+
241.01806	360	1+
241.06999	202	
241.19538	350	1+
241.30754	330	1+
241.97842	312	1+
242.07336	606	1+
242.11775	212	
242.28680	278	1+
242.56008	178	1+
242.93908	394	1+
243.07174	384	1+
243.10437	516	1+
244.16285	346	1+
244.84323	134	1+
244.97508	680	1+
244.99326	230	1+
245.10271	230	
245.22408	172	1+
245.97728	502	1+
246.87581	270	1+
246.95183	300	1+
247.09952	436	1+
247.15931	416	1+
248.16521	292	1+
249.99388	326	1+
250.11803	1030	
250.94872	496	1+
252.14053	256	
252.22872	340	1+
253.02030	256	
253.09239	224	
253.13133	2944	1+
253.15983	742	1+
254.09348	890	1+
254.11662	242	
254.16381	630	1+
255.23099	226	1+
255.87664	232	1+
256.91221	236	1+
257.00596	200	1+
257.15703	812	
257.91512	168	1+
258.14304	37586	1+
258.49196	236	1+
259.08169	366	1+
260.10934	1260	1+
260.60803	304	
261.03933	206	
261.06552	196	1+
262.97040	268	1+
263.06074	450	1+
263.11361	296	
264.12860	264	
264.15092	276	
264.63321	210	1+
266.05727	418	1+
266.09429	266	
266.12284	278	
266.99494	272	1+
267.06104	296	1+
267.10480	220	
267.14261	896	1+
268.95761	702	1+
269.02266	356	1+
269.08394	270	1+
269.17399	220	
270.12179	316	
270.15871	2334	1+
270.18162	258	
271.12495	268	
272.04156	270	1+
272.12998	374	1+
272.89117	240	1+
273.02445	302	1+
273.10038	290	1+
274.01801	206	1+
275.44890	182	1+
276.99304	222	1+
277.01867	216	
277.06794	236	
277.09430	1228	1+
278.98322	214	
279.03041	228	
279.14351	13876	1+
280.00459	232	1+
280.26280	196	
281.05015	512	1+
281.10944	306	
281.12945	330	
282.12097	1440	1+
282.22405	174	1+
283.07906	268	1+
283.17512	316	1+
283.85017	254	
284.15417	268	
284.21787	200	1+
285.12259	196	
285.15347	198	
286.09846	270	
286.15054	272	
286.22616	266	1+
287.10327	454	1+
287.18625	936	
287.22806	192	1+
288.02687	472	1+
288.06643	236	
288.16952	636	1+
289.07884	452	1+
289.19872	238	1+
289.87772	260	
289.89893	248	
290.00075	306	1+
290.98179	280	1+
291.12581	324	
291.14475	588	1+
292.06272	720	1+
292.12261	184	1+
293.06645	508	1+
294.05434	244	1+
294.09438	476	1+
294.16393	254	1+
294.27736	400	1+
294.86553	226	
295.13698	244	
296.13964	540	
296.25382	220	
297.15691	1090	
297.16891	1160	
297.39396	174	1+
298.11613	214	
298.15363	2224	
299.13645	2038	1+
300.04729	332	1+
300.08241	194	
300.12428	396	1+
300.94003	228	
301.01450	224	1+
301.07436	372	1+
301.15822	542	1+
301.17920	250	
302.16172	388	1+
303.10665	460	1+
303.25489	338	1+
303.51360	218	1+
303.99563	396	1+
304.13362	754	1+
304.63296	316	1+
305.11119	322	1+
306.79966	370	1+
306.82928	204	
306.88802	730	1+
307.07989	334	1+
307.20980	260	
307.89276	612	1+
308.13725	2332	1+
308.16879	200	
308.29457	516	
309.22134	456	1+
309.29963	412	
310.30767	244	
311.12871	358	1+
311.19801	262	1+
311.29281	2902	1+
312.06101	288	
312.86758	530	1+
312.88264	436	1+
312.99272	248	1+
313.13831	474	
313.31616	144	1+
313.63731	448	1+
314.05923	556	1+
314.14759	2504	
314.87018	246	1+
315.06920	394	1+
315.10664	466	1+
315.17923	3474	
315.80881	270	1+
315.95187	238	1+
316.16342	8476	1+
316.79088	222	1+
316.95410	166	1+
317.06744	564	1+
317.08943	398	
317.12948	344	1+
318.93790	474	
318.95837	1190	
319.10331	358	
319.16967	418	1+
319.85311	184	1+
319.95707	3316	1+
320.08367	234	
320.17230	294	1+
320.29467	242	1+
320.95992	2196	1+
321.12169	1226	1+
322.85487	512	1+
322.92383	284	1+
323.01844	604	1+
323.08030	532	1+
323.19228	244	1+
323.23838	352	1+
323.27624	216	
323.31493	200	1+
324.98533	1292	1+
325.02616	296	1+
325.16512	772	1+
325.28793	250	1+
325.89905	520	1+
326.02721	172	1+
326.14707	434	
326.99066	202	
327.11082	1422	1+
327.15304	254	
327.54764	178	1+
328.18848	520	1+
329.07329	306	1+
329.08765	390	1+
329.32063	204	
330.04057	234	
330.11656	226	
330.28639	240	1+
330.88167	268	1+
331.13423	434	1+
332.08375	198	
332.13473	322	1+
333.06302	336	1+
333.19032	18008	1+
333.24740	216	
333.41165	160	1+
334.12605	220	
334.30774	458	1+
334.89935	194	1+
336.13056	242	
336.17095	564	1+
336.27982	268	1+
336.87856	208	1+
336.94505	1192	1+
337.01889	188	1+
337.09044	1210	1+
337.28609	186	1+
337.96763	1158	1+
337.99763	230	1+
338.34023	270	1+
338.96999	650	1+
339.00089	164	1+
339.05011	276	1+
339.13768	368	1+
340.05517	168	1+
340.09065	508	1+
340.86371	1006	1+
341.01448	1530	1+
341.09259	328	1+
341.20350	312	1+
342.27570	234	1+
342.74448	142	1+
342.89534	220	1+
342.93510	314	1+
342.99267	312	1+
343.01566	324	
343.10158	414	
343.17478	20046	1+
343.67244	168	1+
344.09640	584	1+
344.13796	566	
344.16030	3298	1+
344.32933	244	1+
344.85707	484	1+
344.89834	182	1+
347.00613	256	1+
347.13625	342	
347.19263	440	1+
347.83532	166	1+
348.13567	522	1+
349.21596	338	1+
349.98932	238	1+
350.33699	436	1+
350.75355	214	1+
350.98962	158	1+
351.05323	212	
352.01309	242	1+
352.39350	232	1+
353.19476	1904	1+
354.14407	196	
355.19130	588	1+
356.10436	530	
357.06962	326	1+
357.10359	240	
358.87298	648	1+
359.02637	1372	1+
359.10939	236	
359.95688	198	1+
360.10727	772	1+
360.87007	228	1+
361.01973	438	1+
361.09744	756	1+
361.16513	252	
361.25206	1096	1+
361.84458	196	1+
361.98348	282	
362.09881	478	1+
362.13741	240	
362.15601	240	
363.05026	366	1+
363.07039	242	1+
363.17909	640	
363.31654	306	1+
363.39513	228	1+
364.08682	284	1+
364.11545	480	1+
364.16250	472	
364.18758	338	
365.14932	250	
365.19160	486	1+
365.85881	272	1+
366.17517	158	1+
366.27267	326	1+
366.32997	612	1+
366.85609	218	1+
367.11815	204	1+
367.27460	280	1+
368.30686	342	1+
369.17533	206	
369.83686	250	
370.05619	230	1+
370.14142	184	1+
371.06283	150	1+
371.11558	276	1+
371.28765	316	1+
373.11057	414	1+
373.20069	418	1+
374.09222	228	
374.14138	522	1+
375.18321	442	1+
375.33754	266	1+
376.88672	396	
377.11225	322	1+
377.88698	344	
378.05560	312	1+
379.34794	202	1+
379.38045	336	1+
380.11344	454	1+
380.20761	1260	
380.26115	282	1+
380.42292	198	
381.19042	7558	1+
382.03451	232	1+
382.26509	268	1+
382.32288	800	1+
382.39911	282	1+
383.32647	692	1+
384.07833	916	1+
384.17196	324	1+
385.12276	470	1+
385.14869	362	1+
385.22189	338	1+
385.34132	526	1+
385.85340	366	1+
386.85315	254	1+
387.09913	220	
387.14899	654	1+
387.27669	258	1+
388.95654	246	1+
389.07345	270	1+
389.12356	334	1+
389.28641	456	1+
389.34667	304	1+
389.38068	286	1+
390.01472	284	1+
390.14163	480	
391.02361	268	1+
391.17246	566	1+
391.33502	218	1+
394.98104	328	1+
395.17151	196	
395.19875	418	1+
395.28391	220	1+
397.24598	210	
397.74395	222	1+
397.85659	210	1+
398.21710	28916	1+
398.26101	228	
398.31376	182	1+
399.90546	196	1+
400.09952	466	1+
400.12751	348	1+
400.29599	322	1+
400.98090	388	1+
401.09983	330	1+
401.13195	256	1+
401.33627	248	1+
402.24185	310	1+
402.59529	192	1+
403.94981	362	1+
404.14687	228	
404.30767	226	
404.95156	260	1+
405.14237	786	1+
405.27483	234	
406.16647	260	
406.84480	232	1+
407.08398	326	1+
407.11569	388	1+
407.17139	236	
407.24933	286	1+
407.30289	436	1+
408.20318	2102	
408.34280	394	1+
409.18594	2196	1+
409.24198	274	1+
410.11572	196	
410.24132	206	1+
411.10028	324	1+
412.06111	240	1+
413.24891	198	
414.15778	228	1+
415.18686	376	1+
418.81102	326	1+
418.98513	192	1+
421.14406	284	1+
422.34352	450	1+
422.92139	164	1+
423.11799	252	1+
423.18266	334	1+
423.44192	408	1+
424.18397	230	1+
424.25490	282	
424.28918	484	1+
424.36789	348	
424.44491	254	1+
425.24316	232	
425.32033	430	1+
425.36276	208	
426.14809	340	1+
426.21225	13106	
426.37419	1462	1+
426.99828	208	1+
427.11123	316	1+
427.19700	10170	1+
427.29268	220	
427.81127	196	1+
427.92240	262	1+
428.25775	590	1+
428.38609	414	
429.34962	406	1+
429.40008	588	1+
429.96792	164	1+
429.99721	248	1+
430.32906	470	1+
430.40102	496	1+
431.33307	292	1+
431.41958	502	1+
432.01210	166	1+
432.72728	266	1+
433.16898	268	1+
434.14798	168	1+
438.14194	214	1+
440.10386	208	
440.21966	230	
440.25305	198	
440.38639	2604	1+
440.42634	574	1+
441.27878	360	1+
441.32217	204	
441.66556	146	1+
442.05965	264	1+
442.23732	198	
442.33170	300	
442.36820	350	
443.29682	4724	1+
443.33543	438	
443.45082	1266	1+
444.22259	53662	1+
444.38251	2908	1+
444.65195	192	1+
444.81744	136	1+
444.94132	378	1+
445.26993	606	
445.32848	554	1+
445.41573	432	
446.09265	478	1+
446.14403	390	1+
446.27430	4252	1+
446.39696	1076	1+
446.43776	218	
446.77027	1738	1+
447.20115	384	1+
447.37031	444	
448.11241	236	1+
448.37863	824	1+
449.15227	372	1+
449.26448	214	
449.30726	320	1+
449.38061	644	1+
449.81851	132	1+
END IONS

###FS:    #m/z: 322.93018 #charge 1+
###MS: 7
###MSMS: 9
BEGIN IONS
TITLE=Cmpd 6, +MS2(322.9302), 28.0-35.0eV, 0.2min #9
RTINSECONDS=9.431
SCANS=7,9
PEPMASS=322.93018	580862
CHARGE=1+
191.95363	254	1+
200.01057	116	
201.03612	158	
203.00829	200	1+
205.95126	154	
210.18113	146	
211.05783	114	
211.91003	108	
215.00809	144	
215.88586	212	1+
216.08178	108	
219.09320	108	
221.06899	186	
221.10626	118	
222.12823	216	
222.95991	486	1+
223.96431	334	1+
225.66264	120	
227.93057	588	1+
231.12957	158	
231.95117	236	1+
233.10724	126	
233.13405	118	
233.89763	116	
234.10364	108	
234.97646	126	
235.07021	136	
236.95933	200	1+
238.06813	190	
238.09224	154	
239.07902	1006	1+
239.15025	106	
240.00432	120	
240.06614	138	
240.13413	110	
240.64090	176	
240.93821	106	
241.01409	130	
241.88115	162	
241.94277	190	
242.94452	316	
243.07906	162	
243.11517	152	
243.88443	242	
244.10090	232	
244.88511	110	
244.93926	578	1+
244.96007	150	
245.09963	136	
245.94278	372	1+
246.04195	220	1+
246.14111	106	
246.41524	118	
246.97314	412	
246.99302	166	
248.03207	244	
248.95093	132	
248.98545	366	1+
249.04000	278	
251.03873	170	
251.24860	248	1+
251.95756	136	
252.97298	184	
252.98206	192	
253.04808	146	
253.07495	208	1+
253.20747	158	1+
254.89233	114	
255.10839	190	1+
256.01216	116	
256.09742	496	1+
256.13917	166	
257.06614	112	
257.91175	118	
257.97159	148	
258.10935	438	1+
258.14444	140	
259.08502	146	
259.14203	130	
261.19390	138	
261.89459	152	
262.00807	164	1+
262.05136	366	1+
262.07758	180	
262.09772	118	
263.14063	130	
263.17608	126	
263.97930	136	
264.05695	470	1+
264.07068	126	
264.15429	112	
264.95976	252	1+
265.01692	992	1+
265.08790	244	1+
265.88578	88	1+
265.99480	866	1+
266.13947	324	1+
266.99871	722	1+
267.13862	214	1+
268.96040	314	1+
269.00588	268	
269.80462	234	1+
270.11193	118	
270.12507	116	
270.23760	266	1+
271.08059	242	1+
271.11959	428	1+
271.84923	136	
272.00132	116	
272.16575	122	
272.93890	112	
273.03053	120	
274.10365	224	
275.04182	134	
275.95502	284	1+
276.02514	124	
276.83951	140	1+
277.06489	362	1+
277.12243	134	
277.14431	168	1+
278.09055	136	
278.11972	216	1+
278.25485	122	
278.92065	138	
279.08997	978	
279.22951	328	1+
279.24377	152	
279.96282	222	1+
280.09664	598	
280.20413	132	
280.26627	492	1+
281.04989	758	1+
282.08516	144	
282.11259	126	
282.25599	632	1+
282.90245	122	
283.02636	192	
283.06960	106	
283.26209	466	1+
283.28846	138	
283.71319	118	
284.02675	154	
284.05296	134	
284.07504	182	
284.23711	114	1+
284.29326	3754	1+
284.96011	174	1+
285.03134	252	1+
285.10404	110	
286.07957	114	
286.12942	110	
286.92961	188	
287.21768	106	
288.06510	166	
288.98005	208	1+
289.11257	108	
289.87671	106	
289.98336	234	1+
290.02130	154	
290.12852	208	1+
292.05335	226	1+
293.08664	230	1+
293.98407	120	
294.02769	210	1+
294.27927	128	
294.91648	132	
295.09045	232	1+
298.03439	262	1+
298.14100	232	1+
299.05988	548	1+
299.15646	184	1+
300.13391	176	1+
301.05360	180	
301.27333	164	
302.24633	460	1+
303.05094	284	1+
303.14133	304	1+
304.19464	114	
304.26260	838	1+
304.81393	196	1+
305.10315	106	
305.14825	134	
305.18498	294	1+
306.17377	358	1+
306.27943	326	
307.08148	148	
307.20139	222	1+
307.28339	168	
307.30678	212	
307.78963	212	1+
307.89943	106	
308.03569	130	
308.06449	158	
308.29371	728	1+
308.32584	160	
308.88554	142	
309.01332	150	
309.11197	118	
309.13645	318	1+
309.22458	142	
309.91642	164	
310.30931	628	
310.88810	144	
311.08759	118	
312.02577	114	
314.04841	150	
314.85338	118	
315.11107	128	
317.13210	208	1+
319.07420	220	1+
320.07620	154	1+
320.10335	168	
320.14945	106	
320.22515	256	1+
320.25609	190	
320.31560	110	
320.43013	140	1+
321.14662	112	
321.28888	148	
321.99805	164	1+
322.27161	186	
322.31521	126	
323.13033	498	1+
323.23868	5178	1+
323.30912	106	
324.19950	116	
324.90251	128	
325.16140	122	
325.18712	150	
325.78083	334	1+
326.28035	124	
327.11379	140	
327.26733	296	1+
END IONS

###FS:    #m/z: 520.22230 #charge 1+
###MS: 7
###MSMS: 10
BEGIN IONS
TITLE=Cmpd 7, +MS2(520.2223), 28.5-35.6eV, 0.2min #10
RTINSECONDS=10.203
SCANS=7,10
PEPMASS=520.22230	453450
CHARGE=1+
186.05472	340	1+
192.04701	642	1+
195.11249	598	1+
200.01417	270	
202.03056	1054	
203.08077	2662	1+
206.06220	1478	1+
215.01905	228	1+
218.03044	4188	1+
218.06216	5174	1+
219.03455	3718	1+
219.17603	164	1+
221.09071	12054	1+
222.12224	9314	1+
223.10564	2862	1+
225.88684	258	1+
226.94631	1000	1+
227.20138	416	1+
230.88100	512	1+
232.04476	620	1+
232.85584	318	
234.07419	220	
234.88731	422	1+
235.05516	344	1+
235.08715	4214	1+
235.13062	244	1+
237.06797	302	1+
238.09783	286	
238.11761	214	
239.09273	798	1+
239.12228	244	
239.14775	354	
239.80259	166	1+
240.09810	522	1+
240.13274	77380	1+
240.24472	282	1+
240.34986	228	1+
242.07796	380	1+
243.95737	656	1+
244.04107	256	
244.95800	430	1+
246.05591	13758	1+
246.09006	440	
247.23930	166	1+
248.03468	2204	1+
249.03881	1362	1+
249.15737	228	1+
249.88796	700	1+
250.09865	382	1+
251.04006	254	1+
251.88484	1718	1+
252.12814	672	1+
252.22899	404	1+
252.98433	338	1+
253.03483	250	1+
253.07044	446	1+
254.07774	274	1+
255.10041	504	1+
255.13290	240	1+
255.22863	306	1+
255.93731	254	1+
257.10347	434	1+
257.15704	594	
258.14285	7198	1+
261.05860	294	
261.13288	250	
263.05607	644	
263.08367	750	
263.10598	300	
263.13643	264	
263.51597	312	1+
263.98258	592	1+
264.00901	276	
264.02927	364	
264.06711	205934	1+
264.13006	408	
264.15032	306	
264.16261	582	1+
264.20233	472	1+
264.23379	516	1+
264.26544	536	
264.28832	408	1+
264.31465	258	
264.51925	220	1+
264.65164	292	1+
265.11185	252	
265.37566	270	1+
265.59008	318	1+
266.14558	284	
266.55896	192	1+
266.59361	224	1+
266.96189	230	
267.10551	556	1+
267.26466	232	1+
268.14071	1992	1+
268.56459	220	1+
268.97888	264	
269.15866	256	
269.89369	1812	1+
270.07238	614	1+
270.11255	458	1+
270.14295	410	1+
270.15824	272	
271.87749	290	1+
272.17138	360	1+
273.10102	254	1+
273.97352	412	
274.12126	368	1+
275.05765	232	
276.05372	354	
276.10710	550	1+
277.07115	936	1+
278.12904	232	
279.14321	9942	1+
280.12807	1200	1+
280.93923	234	
281.01153	232	1+
281.04889	778	1+
281.09364	85346	1+
281.24338	264	1+
281.27993	228	
282.33919	232	1+
283.19140	222	
283.26051	982	1+
283.28048	348	1+
284.10623	542	1+
284.14099	1226	1+
284.89414	166	1+
284.98837	226	
285.02222	384	1+
285.07123	478	1+
285.10136	310	1+
285.94328	438	
286.05054	254	
286.06785	498	1+
286.15036	554	1+
286.99066	316	1+
287.12705	532	1+
287.18566	460	1+
287.88959	248	1+
289.07359	234	
289.88388	604	1+
290.12713	238	
291.07630	216	
291.14219	660	1+
292.06014	2726	1+
293.12311	304	1+
293.17373	250	1+
293.87016	386	1+
293.99644	246	1+
295.06937	308	
296.01000	362	1+
296.06515	388	1+
296.13156	918	1+
297.15481	1224	1+
298.13629	624	1+
298.88957	152	1+
299.02593	294	1+
299.05830	760	1+
300.06878	362	1+
300.09266	218	
300.13096	588	1+
300.84835	510	1+
301.13166	422	1+
302.00614	270	1+
302.09508	340	1+
302.67973	262	1+
303.06915	450	1+
303.95412	438	1+
304.14616	352	1+
305.24524	278	1+
306.07772	1020	1+
307.08371	692	1+
307.12949	324	
307.17169	348	1+
307.28509	226	
307.78743	332	1+
307.84956	264	1+
307.88852	988	1+
308.14727	1496	1+
308.29274	742	1+
308.89120	570	1+
309.01615	274	
309.03271	428	1+
309.11237	310	1+
309.15195	1178	1+
309.27499	480	1+
310.30959	254	
310.87931	246	
311.29276	6872	1+
312.86945	538	1+
313.03353	302	1+
313.16283	1064	
313.20303	338	1+
314.07386	192	1+
314.15720	1988	1+
314.29812	382	1+
314.86416	1996	1+
315.12886	266	1+
315.17944	228	
316.19245	312	1+
317.19971	268	1+
318.10392	390	1+
318.85961	336	
319.08255	1074	1+
320.86113	274	
320.88048	226	
321.10095	1082	1+
322.15740	274	
322.85355	2552	1+
323.16238	292	
324.13767	724	1+
324.85674	322	
325.04033	498	1+
325.80191	190	1+
325.86807	472	1+
325.90361	300	1+
325.98725	206	1+
326.10397	732	1+
326.27603	212	1+
327.10537	540	1+
327.16633	472	
328.16771	580	
328.18995	376	
328.87267	364	1+
329.18753	248	
330.12340	352	1+
330.20942	572	1+
330.85472	236	
331.17281	838	1+
332.04840	308	1+
332.17759	512	1+
332.85004	1152	1+
332.87544	1068	1+
333.08644	564	1+
334.06820	232	
334.08528	392	1+
335.03585	430	1+
336.08836	2294	1+
336.17211	222	
336.30184	298	1+
337.09284	1404	1+
337.19815	412	1+
337.97091	316	1+
338.17461	368	1+
339.05890	244	
339.09387	596	1+
340.04763	702	1+
340.86467	1094	1+
341.04688	466	1+
341.12835	252	
342.15767	500	1+
342.20479	430	1+
343.10831	168	1+
343.87689	1444	1+
344.97277	228	
345.19551	304	1+
345.87123	7678	1+
346.07572	516	1+
346.12201	1370	1+
346.15382	270	
346.82026	1272	1+
348.10542	438	1+
348.81585	340	1+
348.89511	184	1+
349.18800	324	
350.10565	990	1+
350.33156	346	1+
350.85595	264	1+
350.88642	744	1+
351.10895	772	1+
351.17797	856	1+
351.29511	406	1+
352.08150	266	
353.06230	880	1+
353.13500	472	1+
354.06235	652	1+
354.13657	370	1+
354.89788	358	1+
356.18998	330	1+
357.23097	230	
357.83993	170	1+
358.08415	546	1+
358.20220	1046	1+
359.17033	718	1+
359.20905	682	1+
360.90225	278	1+
361.07501	296	1+
362.13764	306	
362.88447	500	1+
363.10976	2062	1+
363.17791	782	1+
364.02860	254	
364.07684	216	
364.20634	262	1+
364.28305	266	1+
364.82913	1434	1+
365.09257	246	
365.17997	782	1+
366.09529	218	
366.18775	724	1+
366.78671	320	1+
367.08151	668	1+
368.13425	252	
368.89603	592	1+
369.19299	222	
369.27607	180	1+
369.83548	266	1+
370.21178	276	
370.97029	164	1+
372.06661	194	1+
372.09768	574	1+
372.59505	148	1+
373.16195	382	
373.29341	252	1+
374.14850	214	
374.21606	394	
374.26015	346	1+
375.12110	454	1+
375.17681	542	1+
376.08099	944	1+
376.22398	490	1+
377.08607	604	1+
377.34225	370	1+
379.12258	394	
379.17955	1590	1+
379.21065	278	
380.11043	470	
380.21909	652	1+
381.11797	1374	1+
381.22139	544	1+
381.31502	240	
381.33511	512	1+
382.84181	2104	1+
383.10356	530	1+
383.11564	322	
383.20636	652	1+
383.32504	240	1+
384.02534	356	1+
384.04897	196	1+
384.20715	454	1+
386.20965	694	1+
387.04520	288	1+
387.84658	918	1+
389.26582	266	1+
389.29263	282	1+
389.33093	212	1+
390.14557	1020	
390.83924	2316	1+
391.10923	840	1+
391.17852	1100	
391.28612	198	1+
392.16261	2214	1+
393.00425	256	1+
393.05498	386	1+
393.18372	216	
393.22555	966	1+
394.13260	1412	1+
395.10181	654	1+
396.12970	1620	1+
396.20356	22018	1+
396.28964	400	1+
396.38011	306	1+
397.13442	1224	1+
397.85250	366	1+
399.12669	314	1+
400.23414	282	
400.85168	2052	1+
401.12026	610	1+
401.16361	368	1+
401.25685	1018	1+
401.37082	258	1+
402.12385	410	1+
402.14113	266	
402.21436	266	
403.10217	242	
403.23513	592	
403.86618	1550	1+
404.10716	624	1+
404.23991	406	
405.11004	428	1+
406.07175	214	
406.13163	1120	1+
406.25123	410	1+
406.85909	440	
407.13435	942	1+
407.16745	236	
407.20801	260	
407.31449	286	1+
407.85964	264	
408.64772	304	1+
408.85192	6980	1+
409.15568	250	
409.18832	8068	1+
410.07950	278	1+
410.47378	168	1+
410.99965	304	1+
411.14298	300	
411.23326	538	1+
412.04459	528	1+
412.14576	1054	1+
412.23905	382	1+
412.84613	1002	1+
413.04800	300	1+
413.16491	238	
413.21057	1198	1+
414.08240	220	
414.11761	808	1+
414.21425	1024	1+
414.36225	232	1+
414.84240	362	1+
415.09114	218	
415.14131	456	
416.11238	310	
416.13508	738	1+
416.17269	586	1+
416.23518	296	1+
416.78075	150	1+
416.84472	522	
416.87270	210	1+
418.03290	340	1+
418.86445	990	1+
419.17281	7994	1+
420.10617	390	1+
420.85304	224	
421.10745	272	1+
421.88312	696	
422.17939	348	1+
422.82860	250	1+
422.88594	410	
423.02061	236	
423.27331	240	1+
423.53310	280	1+
423.86479	1368	1+
424.19552	4158	1+
424.36507	304	1+
424.38894	738	1+
424.86717	976	1+
425.14646	530	
425.25502	318	
426.14353	752	1+
426.24975	578	1+
426.86232	6794	1+
427.16686	822	1+
427.25108	412	1+
429.07784	232	1+
429.15335	918	1+
429.24895	1148	1+
430.15257	672	1+
430.18952	3124	1+
430.86114	494	1+
431.86725	322	1+
432.14422	1044	1+
432.32863	302	1+
432.41409	286	1+
433.85243	720	1+
434.22819	312	
434.85226	536	1+
435.06469	208	1+
435.15683	270	
435.23830	432	1+
436.16065	226	
436.22809	412	1+
436.91178	390	1+
437.15888	304	
437.18702	2844	1+
437.38078	290	1+
437.85897	424	1+
438.15628	2064	1+
439.03663	416	1+
439.85779	1626	1+
439.89376	610	1+
440.39280	222	
441.03969	340	1+
441.07349	358	1+
441.19464	248	
441.25166	464	1+
442.16462	266	
442.19692	1428	1+
442.25287	290	1+
442.87756	1666	1+
444.02024	360	1+
444.21865	506	1+
444.25739	332	1+
444.37933	296	1+
444.87213	15570	1+
447.23180	246	
447.26665	318	1+
448.16602	1104	1+
448.82857	258	1+
449.14182	374	1+
449.16767	668	1+
451.16437	2292	1+
451.87341	292	1+
453.14626	560	1+
454.15367	402	1+
455.18674	220	
456.17054	1822	1+
456.20166	518	
457.05938	280	1+
457.90712	344	
458.19928	246	
458.40888	266	1+
458.89160	256	1+
459.19427	318	
459.52218	284	1+
460.13856	624	1+
460.21674	11058	1+
460.52735	218	1+
460.88713	316	1+
462.34519	368	1+
462.88248	1782	1+
463.30575	224	1+
463.99501	334	1+
464.13517	226	
464.24413	260	1+
464.29047	162	1+
465.89297	388	
467.14468	308	
467.26535	470	1+
467.88781	926	1+
468.16860	970	1+
468.95135	252	
469.17140	680	1+
469.27701	534	1+
469.33013	406	1+
469.78156	314	
471.17351	630	1+
471.98280	212	1+
472.24972	216	
474.17747	8840	1+
474.21450	6792	1+
475.26232	228	
475.45771	206	1+
476.12346	282	1+
476.21495	1208	1+
476.41537	392	1+
479.17880	326	
479.25750	196	1+
479.40194	488	1+
480.44046	768	1+
480.98952	398	1+
481.16806	600	1+
481.21304	2440	1+
482.39632	236	1+
482.90838	256	1+
483.10832	286	1+
483.26951	214	1+
484.20078	674	
484.36890	776	1+
484.41728	502	1+
484.98401	790	1+
485.19143	648	1+
485.42350	394	1+
485.87400	298	1+
485.90187	728	1+
486.33781	356	1+
486.98521	394	1+
487.33672	254	1+
487.38575	288	1+
488.94999	206	1+
489.32507	176	1+
490.20591	296	1+
490.95928	214	1+
491.15398	722	1+
495.18419	1044	1+
497.20192	446	1+
498.25465	286	1+
498.34928	390	1+
498.91449	216	1+
499.39723	792	1+
499.44357	468	1+
500.09386	230	1+
500.40217	634	1+
500.45021	360	1+
501.01442	4232	1+
501.31620	346	1+
502.10869	224	
502.20810	13108	1+
502.37385	246	
502.43119	680	1+
502.45864	314	
502.96005	132	1+
503.38427	232	
503.43567	510	1+
503.47348	356	1+
503.99957	450	1+
504.36871	536	1+
504.47556	270	1+
505.02663	216	
505.28962	338	1+
505.40239	376	1+
505.42913	586	1+
506.04989	216	1+
506.08035	156	1+
506.20327	450	1+
506.44880	324	1+
506.50075	544	1+
508.15806	224	
508.88350	180	1+
509.19601	314	1+
509.31143	152	1+
509.91647	236	1+
510.16717	282	1+
511.42329	224	1+
512.23513	302	1+
513.19979	890	1+
513.25903	214	1+
514.29349	746	1+
515.15896	150	1+
515.20108	440	1+
515.30120	522	1+
516.04076	364	1+
516.40396	1150	1+
516.43264	828	1+
516.47704	2266	1+
516.53476	418	1+
517.26619	758	1+
517.79469	146	1+
517.81436	212	1+
518.03422	230	1+
518.27438	468	1+
518.37471	248	
519.29600	1192	1+
519.32823	1244	1+
519.38733	230	
519.43394	348	
519.94774	146	1+
519.98180	246	1+
520.03923	254	1+
520.15581	332	1+
520.22059	82582	1+
520.39308	766	1+
520.41243	962	1+
520.45781	1376	1+
520.48355	822	
520.51976	330	
520.55653	208	1+
520.76934	328	1+
520.88844	206	1+
521.09783	1574	1+
521.33196	364	
521.35102	408	1+
521.77262	228	1+
522.03447	306	1+
522.10244	974	1+
522.32141	278	
522.48930	406	1+
522.59512	3508	1+
522.68091	220	1+
522.92055	256	1+
523.03859	200	1+
523.26563	288	1+
523.29890	330	1+
523.36271	554	1+
523.42899	638	1+
523.51715	606	1+
523.54892	362	1+
523.75478	484	1+
523.79367	186	1+
524.06427	284	1+
524.55088	218	1+
524.75216	360	1+
525.23426	312	1+
525.25549	302	1+
525.35427	196	1+
525.80390	232	1+
END IONS

###FS:    #m/z: 444.22383 #charge 1+
###MS: 11
###MSMS: 12
BEGIN IONS
TITLE=Cmpd 8, +MS2(444.2238), 28.0-35.0eV, 0.2min #12
RTINSECONDS=13.882
SCANS=11-12
PEPMASS=444.22383	887280
CHARGE=1+
188.01373	228	1+
188.06902	9660	1+
195.11106	3102	1+
204.01729	144	1+
205.09473	3886	1+
211.11055	198	1+
212.13448	310	
215.07882	522	1+
216.08023	310	1+
222.12167	23418	1+
222.29485	134	1+
222.97500	256	
223.10594	7940	1+
223.93463	234	1+
223.97588	244	
224.97152	3328	
225.13631	1856	1+
225.97000	6924	1+
226.11996	324	1+
228.86287	364	1+
229.86576	252	1+
233.06849	836	1+
235.12087	202	
237.07148	336	1+
237.13676	1540	1+
237.16335	158	1+
238.09554	1212	1+
239.02626	184	1+
239.14913	910	
240.04966	252	1+
240.07390	444	1+
240.09313	340	
240.13282	109488	1+
240.18611	180	
240.21992	362	1+
240.26656	200	
240.33447	150	1+
240.36219	386	1+
240.49617	262	1+
240.56869	184	1+
240.63729	158	1+
240.96632	214	
240.99395	348	1+
241.05541	144	1+
241.28585	136	1+
241.86861	230	1+
241.97704	300	1+
242.11649	188	
242.76777	106	1+
243.07954	294	1+
243.08747	190	
244.02517	352	1+
244.30114	160	1+
244.32291	108	1+
244.98355	352	1+
245.02903	304	1+
246.87538	312	1+
246.95583	196	1+
247.09710	202	
248.03023	178	
248.87558	202	
249.04177	252	
249.11964	588	1+
249.99588	194	1+
250.04431	196	
250.11751	490	1+
250.94783	324	
251.08419	190	
252.04015	160	1+
252.14737	212	
252.22903	404	1+
253.08956	280	
253.11172	208	
253.13316	2326	1+
254.05352	276	1+
254.08381	352	1+
254.11344	330	1+
254.16291	632	1+
254.86839	194	1+
254.92587	244	1+
255.09366	410	1+
255.11538	212	1+
256.03662	194	1+
257.02818	244	1+
257.08945	398	1+
257.15891	726	
258.11226	218	
258.14288	26080	1+
258.20760	392	1+
258.30565	170	1+
258.89160	262	1+
258.98464	228	1+
259.01549	490	1+
259.20800	300	1+
260.06763	190	
260.10772	422	
260.11642	1036	1+
260.91142	150	1+
260.96944	198	
261.86275	320	1+
262.53523	204	1+
263.10399	316	
263.22530	210	1+
263.26316	238	1+
263.53742	136	1+
264.11230	458	1+
264.14217	470	1+
264.97463	380	1+
265.23091	200	1+
265.99662	414	1+
267.06542	182	
267.14480	360	
268.06126	284	1+
268.14296	330	
268.95707	746	1+
269.10697	330	
269.16017	214	
270.12122	418	
270.15990	1670	1+
271.00845	294	1+
271.11794	258	
271.97682	220	1+
272.87289	280	
273.06161	248	
273.13897	384	1+
274.87914	236	1+
275.24133	182	
276.06038	194	
276.97979	180	1+
277.00289	282	1+
277.04257	220	
277.09293	966	1+
277.93557	216	1+
278.06394	274	1+
278.74176	152	1+
279.14315	10426	1+
280.26149	204	
281.08341	220	
281.12652	996	1+
281.25064	350	1+
281.78186	184	1+
282.90082	166	1+
283.04914	248	
283.85369	176	
284.15646	256	
284.87719	300	1+
285.09965	562	1+
286.90027	322	1+
287.07569	186	
287.14792	334	
287.18370	256	
287.90395	238	1+
287.96073	220	1+
288.06605	190	
288.17049	236	
289.08461	184	
289.88027	786	1+
291.10865	206	
291.12040	406	1+
291.14252	488	1+
292.05765	270	
292.09047	238	1+
293.06613	234	
293.27505	424	1+
294.27713	358	1+
295.05784	228	
296.05260	316	1+
296.13948	574	
296.95164	196	
297.12106	174	
297.16692	1704	
297.24489	178	1+
298.15372	2634	1+
298.27632	196	
299.09609	208	
299.13865	838	1+
300.06301	202	1+
300.23785	274	1+
301.04141	292	1+
302.13191	184	
302.16355	742	1+
302.88200	246	1+
303.09333	390	1+
304.13227	876	1+
305.15341	280	1+
307.08228	378	1+
307.89045	444	1+
308.13833	1432	1+
308.29431	708	1+
311.29229	2616	1+
312.06088	272	1+
312.07783	178	
312.76279	232	1+
312.88709	314	1+
313.13798	350	
313.29713	210	1+
313.64174	188	
314.01591	192	
314.14873	2084	
314.78998	204	1+
315.10681	198	
315.17900	2078	
315.30415	260	1+
316.16405	6872	1+
316.30846	240	1+
316.88410	364	1+
316.95570	318	1+
317.07134	506	1+
317.08964	356	1+
317.12267	338	1+
317.80815	216	
318.12558	284	1+
318.64188	150	1+
318.95691	2852	
319.95871	1952	
320.00997	200	1+
320.07606	720	1+
320.12226	184	
320.92002	356	1+
320.95988	4764	
321.09709	276	
321.11910	756	1+
321.42224	272	1+
322.31222	176	
322.82247	346	1+
322.85409	866	1+
323.01851	952	1+
323.13848	178	
323.27753	202	1+
323.88620	378	1+
324.10896	208	
324.98493	620	1+
325.02947	274	1+
325.16408	544	1+
325.96863	342	1+
326.14782	354	
326.86140	248	1+
326.90543	292	1+
327.11356	518	1+
327.16211	252	
327.30407	320	1+
327.91228	182	1+
328.07306	534	1+
328.18993	242	
330.20447	176	
330.94489	210	1+
331.18134	154	1+
332.13715	520	1+
332.93150	178	
333.19003	13100	1+
333.35204	186	1+
334.90119	208	
335.02901	276	1+
335.06337	256	
335.81630	214	1+
335.88492	454	1+
336.17244	228	
336.28507	160	1+
336.51554	166	1+
336.87082	360	1+
336.94482	1200	1+
336.97042	624	
337.10414	252	
337.14873	508	1+
337.18054	222	
337.87308	256	1+
337.96960	324	
338.00812	184	1+
338.09139	452	1+
338.22903	160	1+
338.31074	204	1+
338.96991	1062	
339.18145	274	1+
339.86387	982	1+
340.18516	176	1+
340.28406	278	1+
340.39928	224	1+
340.86217	856	1+
340.91490	186	
341.01645	826	1+
341.05839	364	1+
341.09074	192	
341.11902	340	1+
341.81828	178	1+
342.89211	474	1+
343.01149	178	
343.10158	360	
343.17448	15656	1+
343.23874	172	1+
343.38731	120	1+
343.46975	132	1+
344.01656	248	1+
344.31402	122	1+
344.85591	592	1+
344.97628	170	1+
345.09330	186	
345.16424	200	
347.07534	336	1+
347.13106	188	1+
347.15124	410	1+
347.18190	172	1+
347.82632	176	1+
347.88243	306	1+
348.99166	228	
349.14300	182	1+
350.03543	270	1+
350.10669	414	1+
350.98054	208	1+
351.10999	354	1+
352.01827	218	1+
352.79766	272	1+
353.19561	1304	1+
353.24033	326	1+
353.97441	348	1+
354.13608	182	
354.17711	214	
355.00497	190	1+
355.42141	190	
356.09447	210	
356.77925	172	1+
357.10758	422	1+
357.13502	362	1+
358.11662	494	1+
358.87479	438	1+
359.02614	834	1+
360.37976	128	1+
360.98407	200	
361.02269	180	
361.11177	250	
361.25030	638	1+
361.32868	250	1+
361.90545	336	1+
361.98448	644	1+
362.11077	620	1+
362.33974	244	1+
362.63673	180	1+
363.08370	336	1+
363.11082	400	1+
363.17247	820	1+
363.30992	202	1+
363.96982	330	1+
364.08945	248	1+
364.24047	252	1+
364.99719	320	1+
365.06620	344	1+
365.12633	282	1+
365.14458	288	
365.16982	182	
365.21754	308	1+
366.37100	656	1+
367.04147	174	1+
367.10357	170	1+
367.33787	382	1+
368.19855	288	1+
368.34246	226	1+
368.87505	268	1+
369.06123	220	1+
369.23774	364	1+
370.09175	318	1+
372.03878	176	
372.13150	462	1+
373.16364	492	1+
373.80514	226	1+
374.11065	178	
374.16839	334	1+
374.91314	198	1+
375.11074	486	1+
376.11260	372	1+
376.37247	218	1+
376.81608	186	1+
376.83948	174	1+
376.88663	764	1+
376.97519	236	1+
377.01556	258	1+
377.08481	202	
377.19204	144	1+
378.88576	160	1+
379.12548	432	
380.20559	842	
381.11919	610	1+
381.19053	4252	1+
382.24958	226	1+
382.29453	134	1+
383.11910	398	1+
383.17661	288	1+
383.32839	362	1+
384.22662	186	
384.84193	234	1+
385.07861	596	1+
385.34739	194	
386.08067	440	1+
386.88612	192	1+
387.06488	246	1+
387.12738	512	1+
387.14804	230	
387.22107	246	1+
387.84486	188	1+
389.28651	322	1+
390.15521	224	
391.15079	174	
391.17267	198	
393.02223	196	1+
393.26499	210	1+
394.90134	352	1+
394.98089	664	1+
395.23724	182	
396.04703	166	1+
396.14103	330	1+
396.20537	188	
397.09604	634	1+
397.24232	188	
397.43877	290	1+
398.21665	21566	1+
398.40098	284	1+
398.48267	168	1+
399.28102	212	1+
399.59518	126	1+
399.90271	280	
400.11848	362	1+
400.35277	284	
401.05882	314	1+
401.14645	376	1+
401.23886	852	1+
401.33795	216	
401.35468	194	
401.76128	130	1+
402.20676	304	1+
402.26779	174	
402.34706	286	1+
403.09934	346	1+
405.13928	492	1+
405.25417	266	1+
406.11727	218	
406.38277	358	1+
406.90666	186	1+
407.17651	246	
407.26064	274	1+
408.19126	3544	1+
408.23766	176	1+
409.12683	338	1+
409.18790	2476	1+
409.34728	258	1+
410.09908	250	1+
411.06476	246	1+
413.23945	280	1+
413.87510	206	1+
416.00184	266	1+
416.11268	406	1+
416.87728	318	1+
417.02983	184	1+
417.11676	244	1+
418.98810	194	
419.09461	248	1+
420.14085	356	1+
421.10130	258	1+
421.37843	376	1+
422.91348	186	1+
423.02659	156	1+
423.08653	246	1+
423.17029	184	
423.25880	670	1+
424.29713	310	1+
424.36268	240	
424.44856	386	1+
424.75345	352	1+
424.91228	192	1+
424.96029	218	1+
425.06312	120	1+
425.37160	904	1+
425.96060	156	1+
426.10329	262	1+
426.20421	16982	1+
426.37346	774	1+
426.42767	174	1+
426.80206	252	1+
427.09016	200	1+
427.27016	304	1+
427.29973	454	1+
427.33930	244	1+
428.37667	402	1+
428.41435	396	1+
429.20742	564	1+
429.25123	186	
429.35427	176	
431.33497	192	
431.41218	364	1+
431.48747	118	1+
432.04055	292	1+
432.41893	236	1+
433.17172	442	1+
435.00710	160	1+
435.98548	382	1+
436.38434	258	1+
438.21497	210	
438.24192	218	1+
438.25248	206	1+
439.09167	330	1+
439.99984	272	
440.38766	368	
440.43376	246	
441.28761	460	1+
441.36085	662	1+
441.37567	352	
442.00963	206	
442.23893	180	
442.25728	344	1+
442.32998	1162	1+
442.39489	206	
442.43830	242	
443.15842	156	1+
443.20923	216	
443.29971	2208	1+
443.33320	854	1+
443.39128	220	
443.44894	776	1+
443.53647	242	1+
444.04826	236	1+
444.22293	39358	1+
444.38030	2156	1+
444.45225	676	1+
444.53564	192	1+
444.64086	202	1+
445.05415	158	1+
445.12601	328	1+
445.40710	442	
446.16840	418	1+
446.26982	2668	1+
446.37557	312	1+
446.40598	280	
446.77067	470	1+
447.09723	182	
447.35329	208	
447.42185	524	1+
448.05480	160	1+
448.21562	370	1+
448.84957	282	1+
449.16709	482	1+
449.22030	282	1+
449.29648	278	1+
449.37601	436	
449.40503	262	1+
449.66248	130	1+
END IONS

###FS:    #m/z: 322.93025 #charge 1+
###MS: 11
###MSMS: 13
BEGIN IONS
TITLE=Cmpd 9, +MS2(322.9303), 28.0-35.0eV, 0.3min #13
RTINSECONDS=14.656
SCANS=11,13
PEPMASS=322.93025	724864
CHARGE=1+
200.00999	196	
200.88542	126	
201.04540	146	
205.94822	140	
206.06112	128	
206.92914	170	
209.91992	102	
210.08168	98	
215.88136	314	1+
216.88304	210	1+
220.94879	116	
221.06683	134	
222.95521	256	1+
226.04228	122	
226.93161	562	1+
230.10195	102	
231.11932	218	1+
232.03213	94	
232.14793	96	
233.89717	116	
234.06289	212	1+
235.08629	96	
235.11121	292	1+
236.03887	96	
236.09028	152	
237.01868	118	
238.07519	900	1+
238.09942	106	
239.07969	764	1+
239.21682	128	
239.98870	116	
240.13459	124	
240.94010	432	
240.99399	106	
241.09867	112	
241.94235	326	
241.96021	122	
242.01488	98	
242.03796	180	
242.94264	934	1+
243.05325	128	
243.07703	158	
243.87924	282	
244.08875	156	
244.11299	96	
244.94104	442	1+
244.96161	130	
245.04516	180	
246.13550	94	
246.97159	158	
248.03443	270	1+
248.98839	124	
250.94399	202	
252.21379	94	
257.10908	222	
257.88667	200	1+
258.07328	214	1+
258.11667	128	
259.09009	98	
259.99115	114	
260.10396	134	
260.17816	98	
261.08033	134	
261.89781	156	
262.09757	256	
262.89218	94	
262.99880	104	
263.06132	138	
263.98214	164	
264.23147	96	
265.01756	216	
265.05885	160	
265.93473	106	
266.01794	106	
266.07916	108	
266.99615	550	1+
267.01426	150	
267.06455	268	1+
267.17500	132	
268.25735	148	1+
268.95553	118	
269.04584	94	
269.10705	130	
270.05177	96	
270.10593	158	
271.91081	96	
273.09648	146	
273.11300	106	
273.49299	108	
275.93308	146	
276.10254	226	1+
276.97223	122	
277.00664	228	1+
278.08893	196	
279.09114	1596	1+
279.97499	122	
279.99659	94	
280.06003	116	
281.07388	112	
281.16181	164	1+
281.24443	132	
281.79725	94	
282.06580	166	
282.97769	126	
283.02756	314	1+
283.04927	122	
283.07102	708	1+
283.12828	246	1+
283.25975	190	
283.28059	108	
284.05339	100	
284.09934	246	1+
284.29282	1784	1+
284.56816	96	
285.10148	200	1+
285.76918	114	
286.12663	134	
287.13745	94	
288.93554	122	
288.98286	102	
289.09211	200	
291.07196	118	
291.17421	94	
292.05122	106	
293.03850	132	
293.90078	96	
294.11055	196	1+
294.28387	112	
294.96013	92	
295.08352	100	
296.11041	138	
297.07280	184	1+
297.88552	98	
298.13418	126	
299.05847	228	
299.10404	100	
299.78396	100	
300.05940	108	
301.06300	140	
301.09745	328	1+
301.13596	120	
301.14749	136	
302.12890	276	1+
302.24606	104	
302.83193	100	
303.94572	170	
304.01898	118	
304.04579	106	
304.25946	158	
304.44521	98	
304.63156	162	
304.96814	108	
305.26979	132	
306.27736	112	
306.29454	104	
306.77133	116	
307.08784	120	
307.13466	254	1+
307.31383	94	
307.88890	96	
308.29501	534	1+
310.30735	476	
311.23612	206	1+
312.28323	100	
313.02718	322	
313.13443	152	
313.61889	102	
315.11299	144	
315.16318	104	
316.08425	98	
316.11229	188	
316.85646	94	
317.31325	158	1+
318.98293	186	1+
319.21494	202	1+
320.10350	256	1+
320.16611	102	
320.25634	126	
320.30145	202	1+
321.18900	122	
322.13538	100	
323.17079	256	1+
323.19786	96	
323.23853	2914	1+
323.30267	138	1+
323.94684	102	
324.00426	142	
324.13576	234	
324.20682	242	
325.06092	152	1+
325.13813	138	
326.29001	106	
327.24163	174	1+
327.28599	148	
END IONS

###FS:    #m/z: 520.22236 #charge 1+
###MS: 11
###MSMS: 14
BEGIN IONS
TITLE=Cmpd 10, +MS2(520.2224), 28.5-35.6eV, 0.3min #14
RTINSECONDS=15.436
SCANS=11,14
PEPMASS=520.22236	360762
CHARGE=1+
195.11263	490	1+
202.02923	504	1+
203.07965	1526	1+
204.06108	328	1+
206.06257	1064	1+
218.02493	202	
218.06142	2432	1+
219.03427	2310	1+
220.05608	244	1+
220.98104	192	1+
221.08965	6082	1+
222.12189	4838	1+
223.10615	1946	1+
226.87017	346	1+
226.94662	552	1+
228.04716	322	1+
230.84843	348	1+
231.11468	222	1+
232.06806	306	1+
232.88938	192	
234.14775	342	1+
234.88449	620	1+
235.08786	3040	1+
236.14189	222	
238.11602	292	1+
238.93591	236	1+
239.00771	268	1+
239.14820	198	
239.96193	282	1+
240.09427	300	1+
240.13261	40802	1+
240.28428	200	1+
240.42216	178	1+
243.62388	166	1+
244.03830	202	
244.69679	266	1+
244.95658	670	1+
246.05613	7772	1+
248.03587	1130	1+
248.08411	336	
249.04100	666	1+
249.07362	258	1+
249.88821	1034	1+
250.09935	298	1+
251.14868	204	1+
251.88608	3012	1+
252.13109	328	1+
252.21543	262	1+
254.09781	222	1+
255.05677	282	1+
255.99325	238	1+
257.10527	332	
257.15871	530	
257.85855	188	
258.14364	3722	1+
258.23657	146	1+
260.07018	274	1+
260.10569	486	1+
260.13286	276	1+
261.05323	188	
262.05537	270	
262.10158	214	
263.05447	600	
263.08422	342	
263.10592	706	1+
263.14317	338	1+
263.44975	190	1+
263.63626	154	1+
264.00409	256	
264.03083	198	
264.06694	113738	1+
264.10829	456	1+
264.13186	318	1+
264.20929	210	
264.23061	396	1+
264.31220	326	1+
264.61363	126	1+
264.90712	158	1+
265.34235	132	1+
266.24994	412	1+
266.94866	320	1+
267.58645	104	1+
267.78188	310	1+
267.89726	466	
268.12058	522	1+
268.14297	1276	1+
268.78428	228	1+
269.06086	226	1+
269.10248	572	1+
269.12555	402	1+
269.17589	334	
269.89386	2934	1+
270.10601	360	1+
270.16356	312	1+
270.28773	132	1+
270.86555	196	1+
271.59563	136	1+
272.01715	544	1+
272.97182	400	1+
273.02068	418	1+
273.97307	332	1+
274.12037	408	
275.05914	304	1+
277.07119	574	1+
278.86436	208	
279.07953	206	
279.14319	4818	1+
280.08191	210	
280.40906	218	1+
280.85161	190	1+
280.94880	230	1+
281.04901	294	1+
281.09307	47010	1+
281.18809	192	
281.21147	164	1+
281.23321	380	1+
281.28756	192	1+
282.12222	300	
282.17674	330	1+
283.04683	218	1+
283.26140	360	1+
283.62300	168	1+
283.75067	140	1+
283.87067	328	1+
283.99740	456	1+
284.02878	352	1+
284.14211	2240	1+
285.94122	280	
286.10753	258	1+
286.12950	512	1+
286.18034	418	1+
286.92028	224	1+
287.06288	530	1+
287.18452	358	1+
287.37628	102	1+
288.87783	828	1+
289.12199	186	
289.88293	688	1+
290.13849	450	1+
291.07937	194	
291.14476	310	1+
291.89101	158	1+
292.06089	1450	1+
292.91140	302	1+
293.10572	306	1+
293.17346	246	
293.80559	380	1+
293.87400	508	1+
294.13360	636	1+
294.85764	298	
295.96950	284	1+
296.11846	616	1+
296.97417	234	1+
297.14861	458	
298.04882	184	1+
298.13679	374	
298.21230	212	1+
299.18967	206	1+
300.13625	194	
300.84429	502	1+
302.88706	268	1+
303.12904	198	
303.17783	222	
303.80662	242	
303.94929	334	1+
304.84844	472	1+
304.87244	254	1+
305.03798	242	1+
305.90769	368	1+
306.07869	1142	1+
306.56839	202	1+
306.91042	222	1+
307.08414	874	1+
307.12955	280	
307.89028	712	1+
308.14271	224	
308.80057	412	1+
308.84372	150	1+
309.04003	288	1+
309.10698	204	
309.15508	474	1+
309.88730	244	1+
310.15657	332	1+
310.31234	248	
311.02743	292	1+
311.29342	3504	1+
311.88774	600	1+
313.01356	234	1+
313.15257	1402	1+
313.19957	394	1+
314.15720	866	1+
314.81999	364	1+
314.86351	1338	1+
314.89001	208	
316.08753	276	1+
317.06824	210	
318.16168	530	1+
318.85746	1172	1+
318.93523	198	1+
319.05457	480	1+
319.07791	248	
320.05611	370	1+
320.87691	220	
321.10068	596	1+
321.97190	384	1+
322.16363	268	
322.85508	2268	1+
322.97539	238	1+
323.03475	190	
323.90735	278	1+
325.04094	270	
325.80326	366	1+
325.86681	204	
326.87943	190	
326.96788	428	1+
327.00269	190	1+
327.16464	828	1+
327.27511	230	1+
328.11082	280	1+
328.16674	554	1+
328.18722	200	
328.31833	332	1+
328.80259	230	1+
328.87201	1184	1+
330.60502	224	1+
330.64038	132	1+
330.85821	190	
330.88079	278	1+
331.13993	314	1+
331.16632	566	1+
331.21037	516	1+
331.98635	396	1+
332.16363	346	1+
332.84918	1712	1+
332.87645	732	1+
333.05964	422	1+
333.09632	206	
333.74806	132	1+
333.84391	206	
334.06367	272	1+
336.08998	880	1+
336.87038	196	
336.94554	216	
337.87607	488	1+
338.05614	216	1+
338.54390	282	1+
338.87775	312	1+
339.05766	150	1+
339.09271	246	1+
339.81604	396	1+
340.86669	1532	1+
340.97703	202	1+
341.15123	322	1+
341.16238	196	
341.88486	334	
342.06934	216	
342.91383	138	1+
343.87743	1910	1+
344.08458	192	
344.15068	592	1+
344.27221	198	1+
345.06691	412	1+
345.87078	11328	1+
345.91911	260	1+
346.11985	752	1+
346.82036	400	
348.07838	236	1+
348.39941	146	1+
349.13671	380	1+
349.18094	418	
349.84178	238	1+
350.06260	204	
350.10294	744	1+
350.17133	276	
350.23272	246	1+
350.88890	334	
351.10935	472	1+
351.17940	424	1+
351.88406	442	1+
352.05603	666	1+
355.06289	244	
355.20873	326	1+
355.97848	214	1+
356.18806	416	1+
356.84000	306	1+
357.22922	1254	1+
358.10716	152	1+
359.17114	824	1+
359.20927	514	
359.78869	204	1+
360.08119	464	1+
360.18713	188	
360.20889	292	
361.84260	276	1+
361.91309	196	1+
362.13066	352	1+
362.15005	212	
363.04628	216	
363.10733	740	1+
363.16938	488	1+
363.89107	400	1+
364.01298	172	1+
364.17142	392	1+
364.83106	1356	1+
365.12147	448	
365.14418	280	1+
365.85823	204	
366.09494	438	1+
366.84215	422	1+
368.00281	250	1+
368.13937	390	1+
368.25538	230	1+
368.89646	664	1+
368.96396	322	1+
369.08176	356	1+
369.14337	278	1+
369.19748	366	1+
369.25492	158	1+
369.83138	644	1+
370.05774	292	1+
370.90144	194	
371.24206	210	1+
372.72224	254	1+
373.13403	172	1+
373.17047	232	1+
373.20346	218	
373.89092	260	1+
374.23018	826	1+
375.09555	308	
375.20787	192	
375.23909	498	1+
375.82438	290	1+
376.10946	222	
376.17408	232	
376.19711	300	1+
376.83912	260	1+
378.17000	678	1+
378.98100	170	1+
379.10290	260	
379.17404	590	1+
380.11120	610	1+
380.20612	274	
380.85030	266	
381.08240	246	1+
381.11436	434	1+
381.20813	364	
381.24857	214	1+
381.34029	252	1+
381.98995	258	1+
382.03421	138	1+
382.84200	1382	1+
383.85382	314	1+
384.10394	244	
384.25999	258	1+
384.83560	190	
384.89871	310	1+
386.11992	504	1+
386.21166	194	
386.89304	206	
387.11502	362	1+
387.21344	468	1+
387.84608	384	
387.98499	250	1+
388.07072	288	1+
388.84381	188	
389.28977	212	
390.14735	732	1+
390.84145	1254	1+
390.95389	246	1+
391.10868	238	
391.12359	212	
391.17785	1066	
392.16125	1890	1+
392.21663	210	
392.84414	198	
393.13828	260	
393.98316	272	1+
394.12945	532	
394.83871	538	1+
395.13568	400	
396.11934	326	
396.20422	11356	1+
397.11586	314	
397.12902	232	
397.20903	6850	1+
397.40949	152	1+
397.86585	330	1+
398.13793	300	
398.27257	212	1+
398.32254	176	1+
398.84382	286	1+
398.92127	242	1+
399.05348	240	1+
399.12864	294	
399.19197	192	
399.95289	172	1+
400.23761	242	
400.78733	268	1+
400.85362	1712	1+
401.11299	690	1+
401.25429	2014	1+
401.89712	200	1+
402.17385	250	1+
402.86949	1106	1+
403.23458	258	
403.74964	300	1+
403.87306	928	1+
405.11642	188	
405.85755	266	
405.86870	264	
405.98022	140	1+
406.13065	628	1+
406.21481	416	1+
406.85860	638	
407.21258	236	1+
407.86729	514	
408.85152	4758	1+
409.11475	236	
409.14498	216	
409.18881	5870	1+
409.25464	248	
410.30274	226	1+
410.99449	410	1+
411.14709	206	
411.23893	366	1+
411.38199	148	1+
412.04859	214	1+
412.10603	202	
412.14453	438	
412.84509	598	1+
412.89357	198	1+
413.02637	214	1+
413.15189	342	1+
414.12821	1024	1+
414.21162	700	1+
414.84341	276	1+
414.87218	280	1+
416.04710	276	1+
416.23552	152	1+
416.84364	922	1+
417.05893	310	1+
417.11173	260	1+
417.86632	550	1+
418.11087	166	1+
418.22684	390	1+
418.39380	242	1+
419.17280	4198	1+
419.26567	212	1+
420.10623	438	1+
420.14176	214	
420.87469	226	
421.10611	274	1+
421.88333	796	
422.12526	228	1+
422.87948	380	
423.86719	446	
424.01125	278	1+
424.19400	1806	1+
424.39548	374	1+
424.86714	646	
425.00411	270	1+
425.14680	412	1+
425.24797	460	1+
425.28364	148	1+
425.75389	140	1+
425.87852	372	
425.92745	170	1+
426.00435	180	1+
426.11501	364	1+
426.86203	4574	1+
426.91745	184	1+
428.17273	770	1+
428.89672	230	
429.11742	376	1+
429.24855	1032	1+
429.39656	176	1+
429.95342	126	1+
430.15676	406	
430.18754	1894	1+
430.85701	900	1+
431.15579	918	1+
431.42363	338	1+
432.13616	828	1+
432.20148	254	1+
434.05457	216	1+
434.23018	682	1+
434.29631	220	1+
434.85126	874	1+
434.88634	232	
435.15372	204	
435.22923	736	1+
436.23636	520	1+
436.41480	186	1+
436.86017	792	1+
437.18567	2620	1+
437.86200	652	1+
439.13720	206	
439.15697	1044	1+
439.85882	2486	1+
439.89575	706	1+
441.61641	176	1+
441.64298	156	1+
442.15905	312	1+
442.20130	916	1+
442.87789	1350	1+
443.36804	356	1+
443.80420	160	1+
444.22127	312	1+
444.37428	218	1+
444.87276	13006	1+
446.24756	132	1+
446.36940	240	1+
446.85016	260	1+
448.16434	940	1+
449.04802	160	1+
449.87881	416	1+
450.41232	202	1+
451.16408	484	
451.30117	320	1+
451.87320	260	1+
452.16132	776	1+
453.26201	274	1+
454.89649	280	1+
455.15284	272	
455.16947	206	
455.19890	1114	1+
455.34173	166	1+
456.09932	216	1+
456.16984	702	
456.20211	866	1+
457.16920	530	
457.90617	474	
458.15945	752	1+
458.81955	164	1+
458.90559	576	1+
459.18669	192	
459.21764	194	
459.27250	334	1+
459.32388	278	1+
460.21710	6112	1+
460.37018	342	1+
460.88831	464	1+
460.99650	228	1+
461.06307	158	1+
461.08644	162	1+
461.13977	264	1+
461.37464	248	1+
462.43789	190	
462.88536	1434	1+
464.13839	372	1+
464.18766	204	1+
464.25009	304	1+
465.78542	304	1+
467.28747	144	1+
467.33673	288	1+
467.88779	964	1+
468.17154	732	1+
469.17074	514	1+
469.27756	548	1+
469.78185	190	
470.40928	222	1+
471.17595	514	1+
471.30484	224	1+
473.15753	190	
474.09086	372	1+
474.17794	4848	1+
474.21485	4344	1+
475.09268	318	1+
475.13522	240	1+
475.26638	198	1+
475.37474	330	1+
477.29525	210	1+
478.21650	272	1+
479.17666	260	
480.43594	370	1+
480.90893	400	1+
481.11577	314	1+
481.15745	218	
481.21317	6038	1+
481.32852	234	1+
481.71468	186	1+
484.20047	322	
484.23930	220	1+
484.36506	206	
484.98320	1014	1+
485.18548	318	1+
485.37060	550	1+
485.89359	324	1+
486.37234	318	1+
486.96386	280	1+
487.02697	184	1+
487.32496	368	1+
487.40605	210	1+
488.22476	204	1+
488.80209	194	1+
489.19603	310	1+
489.45464	244	1+
490.15089	318	1+
490.19939	258	1+
491.15341	264	1+
495.18692	614	1+
498.14680	220	1+
498.23018	232	1+
498.38989	602	1+
499.03695	250	1+
499.27813	336	1+
499.39554	510	1+
500.35428	288	1+
500.44770	500	1+
500.47525	230	1+
501.01512	2788	1+
501.11747	286	1+
501.25392	434	1+
501.28888	446	1+
502.20617	7158	1+
502.26009	348	1+
502.30386	424	1+
502.41773	386	1+
502.76448	160	1+
503.38175	256	1+
503.43598	314	1+
503.46938	460	1+
503.61390	158	1+
504.00046	250	1+
504.10045	610	1+
504.47511	264	1+
505.10211	434	1+
505.19343	450	1+
505.29913	90	1+
505.32774	98	1+
506.04450	196	1+
506.40348	368	1+
506.49884	318	1+
506.75342	100	1+
507.14145	192	
507.21736	90	1+
507.34356	188	
508.16809	418	1+
509.19829	234	1+
511.15771	178	1+
511.23547	134	1+
512.19717	436	1+
512.27276	350	1+
512.77596	190	1+
513.27043	242	1+
514.83987	124	1+
515.19360	182	1+
515.30129	332	1+
515.42011	382	1+
515.98191	124	1+
516.04086	480	1+
516.11564	250	1+
516.27186	206	1+
516.42751	294	1+
516.47536	342	
516.51655	172	1+
517.03968	322	1+
517.37397	518	1+
517.41236	378	1+
517.47327	900	1+
517.82818	236	1+
518.32201	1588	1+
518.42795	318	1+
518.47510	546	1+
518.59294	86	1+
519.07279	280	1+
519.13622	410	1+
519.20088	250	
519.29103	330	
519.32584	1420	1+
519.39483	542	1+
519.96377	210	1+
520.22113	45476	1+
520.34837	362	
520.37660	476	1+
520.39934	402	1+
520.43002	470	1+
520.46132	472	1+
520.50377	226	1+
520.54146	460	1+
520.57140	168	1+
520.69999	212	1+
520.79047	136	1+
520.96884	162	1+
521.09628	708	1+
521.28409	218	
521.30418	754	1+
522.10017	486	1+
522.48584	316	1+
522.59489	1332	1+
522.78707	160	1+
522.88113	214	1+
523.40217	354	1+
523.44330	372	1+
523.46298	252	1+
524.01961	102	1+
524.12969	264	1+
524.16491	192	1+
524.25319	318	1+
524.28537	288	1+
524.49181	206	1+
524.69448	142	1+
525.55026	114	1+
END IONS

###FS:    #m/z: 340.94084 #charge 1+
###MS: 15
###MSMS: 16
BEGIN IONS
TITLE=Cmpd 11, +MS2(340.9408), 28.0-35.0eV, 0.3min #16
RTINSECONDS=19.1615
SCANS=15-16
PEPMASS=340.94084	491976
CHARGE=1+
187.86890	148	
189.86376	114	
192.92282	138	
195.18319	130	
208.88370	128	
209.94492	220	
212.10225	170	
213.93973	2268	1+
215.88662	180	
215.92116	124	
215.93595	480	
216.88177	478	1+
217.93828	198	
219.08778	166	
221.89443	206	
221.94991	288	1+
222.95614	260	1+
223.21432	136	
223.98034	256	1+
226.95029	162	
230.96294	138	
231.09021	156	
231.94838	3076	1+
233.05162	118	
233.89789	550	1+
235.89064	148	
235.94437	274	1+
236.08385	128	
237.06958	148	
237.19734	130	
238.04790	144	
239.03359	118	
239.11251	180	
239.14905	146	
240.23074	140	
241.95093	278	1+
242.16188	144	
242.88755	128	
243.01524	132	
243.08837	142	
244.03649	168	
244.09485	136	
245.10245	222	
246.10431	294	1+
246.97552	240	1+
248.98818	236	
249.04076	264	1+
249.11320	128	
249.96381	222	
249.99119	188	
250.10116	138	
250.95182	212	1+
251.03406	288	1+
251.14688	118	
252.90871	156	
253.07419	110	
253.15742	134	
254.27963	122	
254.96635	1498	1+
255.07532	650	1+
255.96040	328	1+
256.10008	456	1+
256.91647	118	
257.10426	296	1+
257.12945	122	
257.19234	122	
259.01868	146	
259.08293	422	1+
259.12218	250	1+
259.85381	132	
261.04607	114	
261.10072	176	
261.83979	146	
261.90560	110	
262.22870	166	1+
262.93241	112	
262.96770	144	
264.07351	116	
264.10568	316	1+
265.01662	388	1+
265.05787	120	
265.13368	142	
266.24860	202	
266.99420	120	
267.02901	174	
267.10541	110	
267.13665	152	
267.99933	194	
268.08892	162	
269.19360	132	
270.17897	142	
271.11984	174	
272.11461	162	
272.93168	356	1+
273.10246	268	
275.97451	144	
277.04570	126	
277.95967	474	1+
278.09676	304	1+
278.96111	418	1+
279.13170	138	
280.25978	118	
281.04743	970	1+
281.11354	140	
282.27855	570	1+
283.02925	452	1+
284.11799	148	
284.29160	176	
284.89544	178	1+
285.12637	156	
285.93226	142	
286.09528	180	
286.13292	140	
287.11024	154	
287.20162	144	
288.83158	114	
288.91592	220	1+
289.08932	396	1+
289.84977	188	1+
289.87621	132	
292.84875	190	1+
293.15432	116	
293.27081	284	1+
293.44396	116	
294.08397	120	
295.95335	132	
296.97543	384	1+
297.25236	196	1+
297.97872	274	1+
298.11975	166	
298.13871	120	
298.30856	182	
299.05630	1388	1+
299.95222	122	
300.26473	174	
300.91473	136	
301.09475	132	
302.12989	398	1+
302.24247	122	
302.95471	182	
303.13392	288	1+
303.16229	116	
303.18358	152	
303.27866	118	
303.94180	134	
304.10593	116	
304.16011	282	1+
306.79593	170	
307.12819	258	1+
307.28768	180	
307.89101	114	
308.01893	204	1+
308.10794	140	
308.29261	592	1+
308.32279	380	1+
309.79770	214	1+
309.90588	158	
310.30358	200	
310.87185	146	
310.92123	124	
311.86422	112	
312.11622	130	
314.10054	172	
314.16259	130	
314.86798	176	1+
315.10976	172	
318.80579	154	
320.09778	148	
320.13495	246	1+
320.29617	340	1+
321.32870	200	
321.79800	126	
322.06952	112	
322.13586	196	
323.01236	240	
323.23728	1052	1+
323.30534	174	
323.99784	124	
324.11586	166	
324.28919	136	
324.32824	376	1+
324.77927	272	1+
324.89470	186	
325.25533	198	
325.28869	130	
325.89682	128	
326.17467	188	
326.81341	124	
327.18608	248	1+
329.18769	172	1+
330.87440	250	1+
331.09606	118	
332.06349	192	1+
333.07859	190	1+
333.10204	310	1+
334.79695	120	
335.97028	110	
336.32204	116	
337.25329	154	
339.16902	112	
339.23549	202	1+
340.11050	216	1+
340.14898	184	1+
340.35554	168	
340.38823	298	
341.26038	262	
342.19571	140	
342.28307	144	
342.30919	250	1+
342.32370	190	
342.89869	142	
343.14337	112	
343.27145	248	1+
344.11626	166	
345.08026	118	
345.18481	118	
END IONS

###FS:    #m/z: 363.95673 #charge 1+
###MS: 15
###MSMS: 17
BEGIN IONS
TITLE=Cmpd 12, +MS2(363.9567), 28.0-35.0eV, 0.4min #17
RTINSECONDS=19.9415
SCANS=15,17
PEPMASS=363.95673	301108
CHARGE=1+
189.86385	370	
191.85902	130	
191.95366	262	
206.06280	314	1+
206.08448	126	
207.98014	298	1+
209.94541	404	
210.88263	156	
210.94664	270	
212.87927	848	1+
213.15688	158	
215.01466	156	
215.97354	144	
222.95132	550	1+
224.95072	1200	1+
225.97006	294	1+
226.88709	192	
226.94782	4648	1+
227.87168	220	1+
227.93260	684	
228.89436	414	
228.94277	4414	1+
230.09001	136	
230.10951	174	
230.88802	1114	1+
231.08622	336	1+
232.96400	212	1+
234.91406	132	
236.01529	128	
238.21565	226	
239.03324	242	
239.12619	206	
240.94105	330	
240.96330	1038	1+
241.94002	1314	1+
242.85310	198	1+
242.94241	922	1+
243.08477	224	
244.05553	236	1+
244.95749	2470	1+
245.13117	146	
245.94112	692	
246.08253	244	1+
246.45364	128	1+
246.90569	290	1+
246.95339	2606	1+
248.90230	656	1+
248.99647	274	1+
249.03926	170	
249.14602	206	1+
250.15032	176	1+
250.89519	176	
250.94965	208	
251.04265	224	
251.09981	132	
251.94954	134	
252.04059	184	
252.24450	132	
253.91226	136	
254.01505	136	
255.09809	182	
256.09573	130	
256.93113	162	
257.10635	4066	1+
257.15876	148	
258.06813	212	1+
258.14423	142	
258.84517	140	
258.97537	340	
259.08699	132	
260.07750	226	1+
260.96894	562	1+
262.01752	186	1+
262.96436	132	
263.06077	530	1+
263.11921	182	
264.06497	300	1+
264.10932	130	
266.05747	302	1+
266.12122	146	
266.24672	288	1+
267.10230	180	
267.92149	152	
267.97854	530	1+
268.95909	160	
269.01798	196	1+
269.09436	166	
269.11864	186	
269.96699	628	1+
270.11198	216	
271.09310	380	1+
271.12023	292	1+
272.89946	132	
273.00093	194	1+
273.10147	190	
275.91546	214	1+
276.22532	184	1+
277.84524	274	1+
278.01248	138	
278.13196	164	1+
278.84812	228	1+
280.03131	344	1+
280.09187	150	
280.26336	308	
280.79273	216	1+
280.90554	128	
281.25987	134	
281.89140	138	
283.03222	180	
283.07051	386	
284.07849	170	
284.11556	134	
284.29445	152	
284.85628	172	
285.00707	174	
285.06680	142	
285.10042	210	
285.12696	770	1+
285.27314	146	
285.84098	290	1+
285.95273	176	
286.10757	218	
288.06999	864	1+
289.04422	452	1+
289.07643	522	1+
291.10452	158	
292.28024	212	
292.29073	176	
293.06249	272	
294.05395	212	
295.10950	150	
296.03612	160	
296.11591	208	
297.07937	420	1+
297.14299	146	
298.08271	354	1+
298.80521	128	
298.99779	166	
299.19593	196	1+
299.80119	136	
300.07312	568	1+
300.51657	152	
300.86086	142	
300.87786	148	
300.91194	156	
301.12647	240	1+
301.79846	250	1+
301.99329	160	
302.21926	140	
302.24850	238	
303.07531	330	1+
303.10191	148	
303.77842	238	1+
303.85541	426	
303.95608	152	
304.00185	188	
304.81083	176	
304.87662	206	1+
306.07726	138	
306.27590	380	
306.30227	214	
307.28997	360	
307.79706	134	
308.00319	184	1+
308.29370	498	
308.87816	304	1+
309.30225	758	1+
310.12896	250	1+
310.85905	296	1+
312.06375	162	
312.29921	138	1+
313.37688	96	1+
314.11103	366	1+
314.15568	702	1+
314.80214	126	
318.10140	136	
318.93559	244	1+
320.05316	144	
322.93099	138	
323.01457	278	1+
323.79105	242	1+
324.09105	156	1+
324.24594	136	
324.33261	150	
324.89202	226	1+
326.17244	448	1+
326.26356	184	1+
327.06980	140	
327.21257	190	1+
327.30309	188	1+
329.05582	126	
329.09233	130	
329.81873	132	
331.13069	900	1+
332.08789	246	
332.29107	134	
333.10624	176	
334.11194	278	1+
335.80030	296	1+
336.07833	164	
336.94486	398	1+
336.96342	134	
337.30368	158	
337.86617	282	1+
339.84089	148	
339.99327	136	
340.09531	156	
340.93808	166	
341.05491	200	1+
341.18442	192	1+
341.32139	186	
342.00921	200	1+
342.05786	246	1+
342.20423	168	
342.28625	238	
342.90601	144	
343.27151	240	1+
343.89378	138	
344.19337	282	1+
344.90159	138	
345.15575	176	
346.07681	1456	1+
346.11217	172	
346.13300	154	
347.29904	422	1+
348.32200	128	
349.03321	142	
349.18491	250	1+
349.31825	242	
350.18663	172	1+
350.32193	132	
350.33706	448	1+
351.06487	206	1+
351.97411	236	1+
353.90966	236	1+
354.97311	174	1+
359.18396	186	1+
360.21890	186	
360.33207	196	
361.26464	176	1+
361.29082	152	
361.78113	132	
362.34404	132	
363.10956	170	
364.12608	204	1+
364.18086	140	
364.20259	254	1+
364.36186	146	
365.14698	274	1+
365.24592	216	
365.28743	322	1+
365.31283	142	
365.38973	170	
367.19212	136	
367.33000	586	1+
368.06981	140	
368.42557	692	1+
368.83941	106	1+
369.21738	160	
369.35243	240	1+
END IONS

###FS:    #m/z: 336.94600 #charge 1+
###MS: 15
###MSMS: 18
BEGIN IONS
TITLE=Cmpd 13, +MS2(336.9460), 28.0-35.0eV, 0.4min #18
RTINSECONDS=20.7215
SCANS=15,18
PEPMASS=336.94600	106606
CHARGE=1+
205.95075	132	
206.97626	110	
207.98168	144	
208.88919	124	
211.94496	6728	1+
212.88111	460	1+
213.94084	3280	1+
215.88560	580	1+
215.93760	450	1+
215.96776	198	
217.88261	346	1+
219.08774	238	1+
220.10527	164	
222.08697	142	
222.97416	190	
223.96371	262	1+
224.09215	138	
224.11969	142	
228.89503	148	
229.95524	7450	1+
230.88932	788	1+
231.95148	2940	1+
233.11035	218	1+
233.89869	460	1+
233.94898	686	1+
234.14559	130	
235.89293	234	1+
235.94825	288	1+
236.08028	152	
236.11524	126	
237.06131	166	
237.11698	148	
238.05114	126	
238.24943	124	
238.94229	196	1+
239.12120	324	1+
239.90382	148	
240.04495	124	
241.85927	138	
241.87555	204	1+
241.98812	110	
242.09247	550	1+
243.04708	110	
243.09507	476	1+
244.03561	334	
245.87155	154	
246.10981	124	
246.90028	126	
246.97615	150	
247.06578	114	
247.08589	132	
247.96574	2246	1+
248.04815	116	
248.90003	374	1+
249.04287	228	
249.08980	240	1+
249.96022	1426	1+
250.98449	184	
251.03815	134	
251.92155	120	
252.03640	152	
252.08448	288	1+
252.89817	388	1+
252.97107	3766	1+
253.03955	110	
253.21808	114	
254.06012	164	
254.08813	452	
254.94308	118	
254.96526	2374	1+
255.07300	1264	1+
255.90760	326	1+
256.09367	138	
256.26555	150	
257.10322	314	
258.11513	838	1+
258.13956	148	
259.12142	494	1+
259.95504	144	
259.99356	166	1+
261.88966	116	
261.92694	186	1+
262.11922	126	
262.14577	106	
262.88310	148	1+
263.06100	322	1+
264.06521	218	1+
264.10978	168	
265.01664	386	1+
266.05890	286	
266.25603	118	
266.85453	120	
267.00035	578	1+
268.10671	158	
268.95975	172	
269.11106	798	1+
269.14390	260	1+
269.91854	116	
269.94751	110	
270.98326	608	1+
271.84154	320	1+
272.09379	248	
272.11649	158	
272.13610	134	
272.84497	272	1+
272.97603	224	
273.04340	116	
273.09767	266	
273.97405	260	1+
274.10936	442	1+
274.18302	130	
276.85410	158	
276.88879	142	
277.96942	196	
278.01670	134	
278.14991	178	
278.90634	132	
278.95965	370	1+
278.99749	146	1+
279.02449	142	
279.07361	230	
279.10781	176	1+
280.25853	160	1+
280.95305	202	1+
280.99626	186	1+
281.05118	842	1+
282.10957	136	
282.24542	124	
282.27635	154	
283.03126	630	1+
283.13069	126	
284.12664	156	
285.12941	474	1+
285.89152	110	
286.85411	108	
286.97838	210	1+
287.12251	128	
288.06265	348	1+
288.91226	122	
290.15418	120	
290.86245	240	1+
292.08341	312	1+
292.26114	186	1+
292.87557	110	
293.10812	322	
293.15256	130	
293.18614	198	1+
293.49422	110	
293.78473	110	
293.92155	180	1+
293.94464	118	
293.99504	294	1+
294.11165	136	
294.26451	212	1+
294.29605	114	
294.84676	136	
295.97512	174	
295.99252	130	
296.13246	124	
297.08200	346	1+
297.11994	290	1+
298.08447	310	1+
298.12173	206	1+
298.30864	154	
298.58703	136	
298.96589	114	
299.06149	450	1+
300.01468	232	1+
300.51989	142	
300.93137	290	1+
301.05501	148	
301.07546	116	
301.12321	150	
301.19867	198	1+
302.25091	130	
302.81497	112	
303.14461	180	
304.01792	332	1+
304.16475	152	1+
304.26186	124	
304.87449	212	1+
305.10103	376	1+
305.14654	176	1+
305.28472	302	1+
306.79347	152	
306.80754	118	
307.08553	190	1+
307.12425	168	
307.31144	178	
308.80343	122	
308.86554	140	
308.88026	190	
309.05860	282	1+
309.17796	146	
309.32352	234	1+
310.02447	330	1+
310.30825	128	
310.87806	322	1+
312.14473	250	1+
313.10192	128	
313.12078	170	
315.10941	286	
315.93683	110	
316.11445	284	1+
316.99735	138	
317.87134	220	1+
318.16042	248	1+
318.29709	310	1+
319.05182	170	
320.25307	200	1+
321.22233	336	1+
321.27881	226	1+
321.30437	106	
322.06641	312	1+
322.30744	220	
323.23861	242	
323.30104	160	
323.76771	112	
324.29163	158	
327.28227	136	
328.18865	288	1+
328.31241	168	
328.89006	106	
329.02783	244	1+
329.87525	204	
330.11743	202	
330.87925	210	
332.13785	632	1+
333.16542	168	
334.19554	148	
335.07341	126	
335.20140	190	
335.34198	112	
336.17818	116	
336.22984	130	
336.32693	122	
336.95353	276	1+
337.11781	140	
337.19919	174	
337.25590	124	
337.35902	162	
338.92833	166	
339.11384	314	1+
339.26968	192	1+
339.82363	194	1+
340.06788	194	
340.19447	132	
340.91556	120	
341.32189	112	
342.22420	186	
342.30031	166	1+
END IONS

###FS:    #m/z: 340.94096 #charge 1+
###MS: 19
###MSMS: 20
BEGIN IONS
TITLE=Cmpd 14, +MS2(340.9410), 28.0-35.0eV, 0.4min #20
RTINSECONDS=24.4305
SCANS=19-20
PEPMASS=340.94096	885528
CHARGE=1+
146.82068	120	
189.86493	118	
192.02645	224	1+
192.89048	114	
192.92657	200	
193.02987	190	1+
199.10818	118	
205.94489	238	1+
206.06010	114	
207.97654	142	
213.88162	120	
213.93947	2554	1+
214.02633	114	
215.88795	674	1+
215.93611	488	1+
217.85605	372	1+
219.08963	154	
222.97678	118	
223.96018	314	
224.97516	258	1+
226.90457	146	
226.94685	184	
226.99716	120	
227.04744	130	
228.94837	120	
230.84633	128	
230.88889	226	
231.89702	162	
231.94915	2700	1+
231.97405	346	1+
233.06708	128	
233.89900	468	1+
234.07417	212	1+
235.15135	136	
235.89377	412	
235.94978	124	
236.01002	124	
237.02598	130	
237.08307	132	
239.03558	432	1+
239.11917	154	
240.03917	294	1+
240.23156	158	
240.96270	136	
241.88501	198	1+
242.94419	124	
243.89530	238	1+
244.03923	244	
244.10085	146	
244.95754	374	1+
245.10460	142	
246.10836	194	
246.97264	248	
247.04738	232	1+
248.09352	142	
248.97731	200	
249.96304	292	
250.97977	154	
251.51195	130	
251.97145	132	
252.06280	124	
252.23071	142	
253.85957	148	
254.08607	162	
254.16038	120	
254.28226	152	
254.90933	136	
254.93689	128	
254.96551	1324	1+
255.07490	750	1+
256.91883	186	
256.96513	280	1+
257.04055	144	
257.10849	602	1+
258.08220	146	
258.90962	124	
259.02406	208	1+
259.08291	212	
260.08901	176	
260.83742	248	1+
261.06374	384	1+
261.09870	148	
261.90491	218	1+
262.11280	118	
262.21419	212	
262.96793	214	
263.11129	166	
263.23030	212	1+
264.05918	128	
264.91261	230	1+
266.05575	198	1+
266.09620	126	
266.99902	434	1+
267.13954	114	
267.84683	140	
268.96116	148	
269.91861	202	1+
270.10816	154	
270.45730	122	
270.93571	142	
272.93394	240	
273.10149	296	
273.19279	226	1+
274.06696	234	1+
274.89971	138	
274.97294	150	
275.05330	326	1+
275.23901	240	1+
275.99786	128	1+
277.99060	262	1+
278.09549	166	
278.84341	268	1+
279.09247	208	1+
279.11133	236	
279.24991	130	
279.91229	128	
279.96225	300	1+
280.26109	278	
280.93737	198	
281.04871	508	1+
281.06619	202	
281.18984	138	
282.27768	420	1+
282.89200	146	
283.02628	478	1+
283.06397	136	
283.09468	402	1+
283.20696	160	
284.07299	136	
284.09520	432	1+
284.11901	132	
284.88153	212	
285.07807	118	
285.20391	136	
286.13505	160	
286.23491	198	1+
287.01201	144	
288.08196	120	
288.57646	228	1+
289.01189	304	1+
289.08946	206	
289.87729	258	1+
290.05910	222	1+
290.08043	146	
290.24782	418	1+
290.88063	204	1+
291.03372	404	1+
292.86029	226	
293.06400	306	1+
293.11374	176	
294.86649	140	
295.01972	198	1+
295.29120	130	
295.97062	246	
296.32962	208	1+
296.97049	134	
297.05374	138	
297.14717	124	
297.18403	130	
297.97891	496	1+
298.00922	214	1+
298.30558	132	
298.43073	176	1+
298.58471	122	
299.05941	1024	1+
299.10842	146	
301.12137	184	
301.86388	118	
302.07006	114	
302.10392	176	
302.86807	130	
303.17868	116	
304.14767	118	
305.08554	142	
306.08552	118	
306.78111	152	
307.00792	204	1+
307.03911	198	
307.28421	170	
307.30766	210	
307.80136	164	1+
308.29331	696	1+
308.86881	214	1+
310.12329	164	1+
311.88718	132	
313.02525	162	
313.87455	134	
314.15502	134	
315.87572	138	
316.07651	156	
317.03854	196	1+
320.10670	156	1+
321.22097	358	1+
321.29340	132	
321.88569	256	1+
322.11011	324	1+
322.14057	254	1+
322.31890	164	
323.17362	166	
323.24246	340	
323.99244	146	
324.02173	356	1+
324.29686	190	
325.25258	120	
325.28974	164	
326.17330	346	
326.34069	184	
326.89627	130	
326.96911	178	
327.10842	276	1+
327.23880	138	
327.79745	150	
328.19188	330	1+
328.82041	124	
329.09222	116	
329.81372	182	1+
329.87232	176	
332.09175	260	1+
336.33460	350	1+
336.83771	232	1+
337.19762	180	
337.21870	146	
338.06182	144	1+
338.15416	124	
339.22782	132	
339.30526	282	1+
340.18727	120	
340.23752	672	1+
340.39341	172	
343.11360	126	
343.18616	320	1+
344.18942	262	1+
346.07520	280	1+
346.13841	116	
END IONS

###FS:    #m/z: 363.95705 #charge 1+
###MS: 19
###MSMS: 21
BEGIN IONS
TITLE=Cmpd 15, +MS2(363.9571), 28.0-35.0eV, 0.4min #21
RTINSECONDS=25.2025
SCANS=19,21
PEPMASS=363.95705	588174
CHARGE=1+
186.02504	130	
189.86161	650	1+
191.86138	218	
200.01365	120	
206.06103	380	1+
206.94382	188	
207.87178	166	
209.94476	688	1+
210.03243	206	1+
210.88946	156	
212.87987	1244	1+
221.19855	182	1+
222.05360	126	
222.95237	826	1+
224.94783	1228	1+
224.97313	190	1+
226.00891	124	1+
226.86682	386	1+
226.94708	4756	1+
226.97286	318	
227.93142	654	
228.89488	544	1+
228.94308	4166	1+
230.88935	2848	1+
232.88579	168	
233.06480	264	1+
233.19086	122	
234.13968	132	
234.88315	130	
235.10450	212	1+
238.11904	146	
238.90185	124	
239.03266	148	
239.12583	540	1+
240.08133	138	
240.10216	260	1+
240.94192	412	
240.96345	712	
241.94193	256	
241.96570	428	
242.87717	334	1+
242.94638	1252	1+
243.02993	246	1+
244.11928	238	1+
244.93965	250	
244.95807	2344	
244.98496	124	
245.04631	404	1+
245.94132	802	
246.95336	2482	1+
246.97586	234	1+
248.85938	232	1+
248.89987	918	1+
249.02328	230	1+
249.04574	268	1+
250.89724	174	
250.94879	280	
251.84124	174	1+
251.95062	168	
251.97381	154	1+
252.05786	354	1+
252.09445	130	
253.03245	208	1+
253.90679	176	1+
257.10532	3222	1+
258.94494	136	
258.97046	324	1+
259.14815	210	1+
259.91079	164	
260.02293	158	
260.08623	314	1+
261.04040	330	1+
262.12472	146	
263.07563	162	
263.12087	120	
263.97188	152	
265.26550	150	1+
265.95635	138	
266.01759	244	1+
266.06019	144	
266.08417	130	
266.24475	276	1+
266.92719	146	
267.06852	134	
267.10412	132	
267.13815	286	1+
267.89972	214	1+
267.97379	588	
268.09342	124	
268.14093	162	1+
268.95980	204	
269.10512	162	
269.80394	148	
269.96729	774	1+
270.11010	156	
270.79481	276	1+
270.93150	156	
271.10692	124	
271.84649	134	
272.16733	122	
272.84318	264	
275.11640	254	
275.13722	152	
276.23168	140	
276.84645	160	
276.97455	236	1+
277.11419	184	
277.15502	242	1+
277.26348	130	
278.11025	164	
278.13074	206	1+
279.07925	190	1+
279.81889	150	1+
280.99792	360	1+
281.78738	184	1+
282.86824	182	1+
282.90780	172	1+
283.03832	364	1+
283.07342	158	
283.85204	256	1+
284.04123	282	1+
284.06057	178	
285.12349	800	1+
285.63253	406	
285.84520	196	
285.95096	194	
286.10170	330	1+
287.06725	224	
287.12911	128	
288.06046	330	
288.79577	150	
288.87563	322	1+
289.07442	456	
289.40387	170	
289.87925	270	1+
290.09046	534	1+
291.03088	300	1+
291.17511	222	1+
291.88968	234	1+
292.03476	188	1+
292.06174	144	
292.26522	304	1+
293.06937	214	
293.29165	170	
293.86242	494	1+
294.05393	260	1+
294.86268	284	1+
296.02623	128	
296.80926	358	1+
297.96144	136	
298.08605	158	
298.80273	132	
299.86406	214	1+
300.06768	214	
300.10515	124	
300.79602	446	1+
301.07582	800	1+
301.09665	124	
301.11030	128	
301.13341	198	
301.86066	318	
301.99082	344	1+
302.85804	166	
302.98982	346	1+
303.81939	146	
303.85528	444	
304.02062	182	1+
304.06932	156	
305.26604	164	
305.29014	132	
305.77177	154	
306.28294	242	
306.94462	216	1+
307.08369	140	
307.14089	122	
307.28996	816	1+
307.80185	300	
307.88249	128	
308.29426	590	1+
308.79391	282	1+
308.99210	146	
309.03287	150	
310.06455	130	
310.30820	186	
311.12949	140	
311.87555	122	
312.06734	122	
312.11486	126	
313.06033	162	
313.09733	144	
314.10113	140	
314.26511	170	1+
315.15675	178	
315.85024	222	1+
317.09763	548	1+
318.93591	198	
319.08925	370	1+
320.05808	226	1+
320.29057	138	
320.94990	166	
321.11913	242	1+
321.81712	236	1+
322.30628	178	
322.93160	178	1+
323.01718	396	1+
324.08885	136	
324.21511	184	1+
324.29851	168	1+
324.32803	152	
326.16857	128	
326.87276	186	
327.10932	226	1+
327.29140	124	
327.79750	582	1+
328.88430	188	
329.82173	158	
329.87207	304	1+
330.32611	156	
331.09500	404	1+
331.12754	524	1+
331.16300	182	1+
332.28818	256	1+
333.90936	132	
333.97808	138	
334.87465	126	
335.08068	164	1+
335.11706	150	
335.32082	152	
335.82828	200	1+
336.80383	570	1+
336.94193	122	
337.80705	342	1+
338.13204	140	
338.77149	170	1+
339.81933	222	1+
340.82046	190	1+
340.94066	178	1+
341.25896	144	
342.12366	252	
342.27580	364	1+
344.21809	144	
345.18407	128	
346.07478	914	1+
347.04960	158	
347.30457	132	
348.06417	222	1+
348.09884	166	
348.12894	200	
349.17789	186	1+
349.32460	300	
349.82351	128	
352.33034	134	
352.88478	144	
353.75646	140	
355.12228	222	1+
355.18375	294	1+
355.78098	160	
357.70875	144	
360.06071	140	1+
360.25460	308	1+
361.09536	184	1+
361.35478	360	1+
362.12891	208	
363.17415	208	1+
363.90133	224	1+
364.35437	138	
365.12359	138	
365.15653	228	1+
365.35535	334	1+
365.38744	180	
366.28885	166	
367.17636	200	1+
367.32733	264	
368.42903	358	1+
368.90508	142	
369.34368	224	
END IONS

###FS:    #m/z: 336.94631 #charge 1+
###MS: 19
###MSMS: 22
BEGIN IONS
TITLE=Cmpd 16, +MS2(336.9463), 28.0-35.0eV, 0.5min #22
RTINSECONDS=25.9745
SCANS=19,22
PEPMASS=336.94631	162370
CHARGE=1+
184.86665	102	
196.89701	120	
208.97981	192	
209.08279	132	
211.94471	8660	1+
212.87797	392	
213.93958	4126	1+
215.88762	680	1+
215.93845	554	1+
217.88162	232	
217.93666	208	
221.60637	100	
221.94422	138	
222.53379	178	1+
222.96228	378	1+
223.97417	406	1+
224.87757	100	
226.95396	158	1+
227.89486	132	
228.91068	108	
229.95546	8998	1+
230.85844	138	
230.88971	842	1+
231.95073	4108	1+
232.11828	106	
232.19650	180	1+
233.86842	120	
233.89764	600	1+
233.94817	858	1+
234.09616	98	
235.88291	138	
236.08242	364	1+
236.11853	190	
237.06685	130	
237.11982	254	
238.04490	206	
239.10630	140	1+
239.55150	98	
241.04952	146	
242.05401	276	1+
242.07185	106	
242.09550	120	
243.44196	112	
244.03723	280	1+
244.09695	730	1+
244.86676	104	
245.10123	530	1+
245.99622	154	
246.66303	98	
246.97440	174	
247.96671	2210	
248.01292	228	1+
248.89947	380	1+
248.94922	154	
248.98547	156	
249.09904	146	
249.11908	158	
249.96165	1436	1+
250.03014	112	
250.04332	100	
251.02595	108	
251.11454	112	
251.83529	132	
251.95807	148	
251.97248	234	
251.98924	104	
252.07527	166	
252.61361	104	
252.97131	6720	1+
253.23185	164	
253.90373	292	1+
254.09019	142	
254.96608	2264	1+
255.07486	960	1+
255.18345	114	1+
256.09959	104	
256.96308	624	
257.10780	962	1+
258.13655	144	
258.88370	148	
258.95956	402	1+
259.08156	256	1+
260.13959	160	1+
261.04505	184	
261.08900	154	
261.82280	190	1+
262.05936	282	1+
262.92688	138	
263.13029	206	1+
263.70502	110	
264.13464	188	1+
264.79663	108	
265.01492	248	
266.18890	110	
266.83103	294	1+
266.86062	144	1+
266.99325	318	1+
267.02617	150	
267.11555	138	1+
267.90088	312	1+
268.06369	244	
268.90288	192	1+
268.97877	266	1+
269.10838	188	
269.12223	124	
270.11247	756	1+
270.14659	122	
270.98079	438	1+
271.01462	124	
271.11740	404	1+
271.92616	304	1+
272.06502	98	
272.84042	126	
272.97603	266	
273.10052	408	
273.97758	152	
274.11862	124	
274.60910	102	
274.99166	214	1+
275.07073	124	
275.16767	178	1+
275.84551	260	1+
276.00945	244	1+
276.07429	114	
276.88862	140	
277.09567	252	1+
277.96144	220	
277.98692	116	
278.15360	294	1+
278.24990	118	
278.96945	126	
279.08260	114	
281.05190	606	1+
281.88035	114	
283.03080	370	1+
283.05234	178	
283.94737	208	1+
284.98787	124	
285.10262	162	
285.25952	98	
286.13109	524	1+
286.85167	184	
287.09545	274	1+
287.84818	136	
288.02305	146	
288.83652	118	
289.02882	112	
290.12342	100	
290.89980	214	1+
291.05214	154	
291.07202	112	
291.85270	130	
292.93836	168	
293.10549	196	
293.14976	136	1+
293.26831	282	1+
293.90992	104	
293.99692	560	1+
294.03815	122	
294.07689	266	1+
295.24801	116	
295.99304	240	
296.86846	106	
296.97783	130	
297.12154	190	1+
297.97107	122	
298.02063	290	1+
298.08127	130	
298.30955	358	1+
298.64972	102	
298.96217	174	
299.06365	858	1+
300.16458	104	
300.19074	234	1+
300.83402	180	1+
300.93782	230	1+
300.95160	228	1+
301.10089	486	1+
301.26437	140	
302.24647	100	
303.04801	178	1+
303.76851	154	
304.85903	116	
305.29252	106	
305.38661	114	
305.88023	106	
306.06083	156	
306.07418	128	
306.79429	292	1+
307.29754	158	
308.00573	100	
308.29178	104	
308.87157	148	
308.89370	156	1+
309.07762	110	
309.87243	112	
311.07755	146	
311.86780	154	
314.15462	172	
314.83562	112	
315.11012	458	1+
315.12678	174	
316.88152	140	1+
317.01498	142	
317.81451	256	1+
318.23653	218	1+
321.14396	126	
321.26456	232	1+
321.80437	156	
322.13725	294	1+
322.30305	406	1+
322.84471	102	
323.11098	128	
323.24006	264	1+
323.30437	270	1+
323.99490	136	
324.89716	128	
325.24321	104	
326.97142	202	1+
328.16991	302	1+
328.81263	240	
329.16955	172	1+
329.32234	246	
329.80078	100	
330.12229	124	
330.91242	102	
332.09211	160	
332.13665	466	1+
333.20984	118	
334.16155	132	
334.81960	188	1+
334.87505	196	1+
336.32267	158	1+
336.54038	120	
337.16965	118	
337.36001	100	
337.83485	142	
338.02096	160	1+
338.32424	106	
339.30652	418	1+
339.60866	102	
341.08589	144	
341.27949	120	
END IONS

###FS:    #m/z: 322.93019 #charge 1+
###MS: 23
###MSMS: 24
BEGIN IONS
TITLE=Cmpd 17, +MS2(322.9302), 28.0-35.0eV, 0.5min #24
RTINSECONDS=29.642
SCANS=23-24
PEPMASS=322.93019	1892890
CHARGE=1+
46.70221	104	
177.01210	100	
191.95336	294	1+
192.88828	174	
196.51843	110	
197.01887	218	1+
197.99305	96	
205.95137	170	
206.09629	108	
206.97358	108	
209.92516	124	
210.90398	134	
215.88464	310	1+
216.98084	100	
217.86889	292	1+
220.07208	308	1+
220.86660	132	
221.43672	102	
222.95509	906	1+
223.95933	732	1+
225.28477	100	
225.97563	120	
226.87074	138	
227.01187	214	1+
227.14449	96	
227.93139	166	
228.98953	104	
229.05177	136	
229.13827	226	1+
231.96685	136	
232.02272	96	
232.08819	94	
232.98523	132	
233.02806	100	
233.07060	180	1+
233.89769	110	
235.11191	110	
235.89247	104	
236.07884	262	1+
237.05170	232	1+
238.03899	130	
238.20999	192	
238.93827	208	
238.96275	296	
238.99891	108	
239.03353	326	1+
239.08321	542	1+
240.94110	2660	
241.94013	8078	1+
242.08452	394	1+
242.87632	828	1+
242.94191	5272	1+
243.08805	328	1+
243.87961	754	1+
244.03622	154	
244.10863	168	
244.82791	94	
244.93964	1660	1+
245.03706	144	
245.22397	168	
246.97672	516	1+
247.01861	98	
248.06950	112	
248.85443	292	1+
248.91922	120	
248.98537	136	
250.06373	148	
250.09730	224	
250.13927	108	
250.94760	286	
251.02536	146	
251.07031	144	
251.10396	120	
251.24789	120	
252.04678	120	
252.92427	110	
256.07681	134	
257.05301	98	
257.10384	232	
258.04275	190	1+
258.86536	110	
259.09416	144	1+
260.97684	150	1+
261.09823	178	
261.89248	322	
262.09528	222	
263.11951	230	1+
264.05127	104	
264.06983	186	1+
264.87347	280	1+
265.01880	316	1+
265.05555	436	1+
265.24831	140	
266.07345	118	
266.24393	140	
267.00236	154	
267.08419	114	
267.12251	226	1+
267.80483	148	
267.90677	102	
268.05676	142	
268.95686	134	
269.10175	98	
270.11125	226	
270.15871	98	
271.05467	124	
272.02676	158	
272.23870	122	
272.84625	114	
272.97039	108	
273.10605	158	
273.79781	204	1+
274.02452	148	
274.09689	100	
274.16218	130	
275.05251	116	
277.10382	124	
278.09147	144	
278.11685	124	
278.13109	200	1+
278.19180	180	
278.84955	144	
278.98725	264	1+
279.09048	910	1+
279.27526	114	
280.25729	176	
281.05120	250	
281.86557	120	
282.04931	118	
282.07765	132	
282.12510	96	
282.27480	316	
283.06786	196	
283.08187	168	
283.64532	132	
284.02983	112	
284.07186	242	
284.11935	164	
284.29263	1556	1+
284.80105	118	
284.88048	114	
284.89930	102	
285.98071	238	1+
286.10331	262	1+
286.12808	116	
286.94809	98	
287.13265	110	
288.05575	102	1+
289.09480	128	
289.12862	104	
289.88132	120	
290.85228	198	1+
293.06764	224	1+
293.86299	128	
294.04863	112	
294.55339	102	
294.98972	226	1+
295.02590	94	
295.84092	124	
296.92656	238	1+
297.11878	284	1+
298.11349	198	1+
299.05642	302	1+
299.15072	96	
302.24737	168	
302.92583	130	
303.10842	152	
303.13804	422	1+
304.14057	290	1+
305.26739	150	
306.27661	112	
306.79048	260	1+
307.28888	646	1+
307.31229	106	
307.89402	126	
308.29350	456	1+
309.13769	264	1+
309.87183	120	
310.04344	128	
310.30719	876	1+
311.02501	96	
311.08006	132	
311.78653	104	
313.02814	160	
314.15731	142	
314.81646	160	
315.11131	230	
316.11906	152	
316.96140	102	
317.88484	134	
319.10520	144	
319.98512	98	
320.20758	200	1+
320.92553	122	
322.31043	120	
323.10876	152	
323.17678	96	
323.23640	988	1+
323.66602	96	
324.04939	128	
324.13465	128	
325.11033	96	
325.87031	94	
325.90316	232	
326.05317	160	
327.02977	258	1+
327.96030	94	
END IONS

###FS:    #m/z: 340.94088 #charge 1+
###MS: 23
###MSMS: 25
BEGIN IONS
TITLE=Cmpd 18, +MS2(340.9409), 28.0-35.0eV, 0.5min #25
RTINSECONDS=30.414
SCANS=23,25
PEPMASS=340.94088	917516
CHARGE=1+
189.85838	142	
192.88873	170	
205.95128	272	
208.88483	134	
212.88182	174	
213.88831	174	
213.93914	774	1+
214.88002	136	
215.88637	958	1+
215.93736	602	1+
217.88172	360	1+
217.93719	310	
219.08661	182	
221.88916	168	
222.95094	166	
223.96201	146	
224.97624	346	
226.94554	162	
227.93173	180	
230.88703	884	1+
231.06588	98	1+
231.95059	1482	1+
232.03593	120	
233.02067	150	
233.14154	176	1+
233.89818	392	
233.94984	316	1+
235.86672	148	
235.89585	248	
236.07662	188	
236.10373	198	
237.06503	232	1+
238.04058	166	
239.03373	132	
240.12691	218	1+
240.23055	348	
240.90395	148	
242.93879	144	
243.08914	144	
243.87800	126	
243.94937	182	1+
244.03807	166	
244.10007	120	
244.88053	136	
245.04037	122	
245.10667	268	
246.06241	188	
246.97578	192	
248.91219	168	
248.98404	236	
249.96133	492	
250.09447	146	
250.94427	206	
253.91810	118	
254.93991	332	
254.96539	768	
255.07458	1116	1+
255.95737	456	1+
256.09440	186	
256.26467	120	
256.86190	174	
256.91564	318	1+
258.10966	170	
259.08746	262	1+
259.12064	128	
259.95785	166	
260.94293	134	
261.09605	118	
261.84116	172	
262.90195	136	
263.05911	144	
263.12709	144	
263.99262	128	
264.07629	186	
265.01591	322	
265.05109	136	
266.01538	148	
266.13206	246	1+
266.25308	160	
266.91906	156	
267.00000	198	
267.06004	258	1+
269.12224	120	
269.19083	218	1+
270.10189	126	
270.83998	120	
271.08447	162	
271.84329	150	
272.85751	122	
272.93499	142	
272.97999	214	
273.05342	118	
273.10122	308	1+
273.79410	270	1+
274.89291	186	
275.07603	148	
275.78712	130	
276.82066	320	1+
277.00784	210	1+
277.09199	148	
277.82337	346	1+
277.84961	164	
278.10829	270	1+
278.84251	188	
280.26161	192	
280.85309	178	
280.98276	116	
281.04904	528	1+
281.26323	156	
282.27545	706	1+
283.02927	216	
283.04525	230	
283.09043	366	1+
283.88369	128	
284.03308	126	
284.97954	156	
285.90351	300	1+
286.10909	328	1+
286.40220	158	
287.13284	162	
288.06821	138	
288.09062	314	1+
289.15323	144	
289.88096	156	
290.03661	244	1+
290.05981	120	
290.86049	194	
291.08893	140	
293.06799	142	
293.16141	172	1+
294.04812	150	
294.28787	190	
295.06192	172	
295.83908	136	
295.92753	146	
295.97206	134	
296.94160	134	
296.96863	136	
297.01241	182	1+
297.09704	126	
297.91062	132	
297.97696	320	
299.06387	476	1+
300.92763	160	
301.09873	200	1+
301.80050	156	1+
301.93973	136	
302.12910	142	
302.17139	218	
302.86747	144	
303.15382	190	
303.94140	160	
304.85650	128	
306.05350	322	1+
306.07851	220	1+
306.29256	152	
306.79653	346	1+
306.85281	128	
306.88078	388	1+
306.95943	156	1+
307.20717	132	1+
307.30922	130	
308.29031	266	
309.30489	410	1+
309.32265	136	
310.30854	268	1+
310.87456	142	
311.18192	132	
312.00187	144	
312.10845	128	
313.09938	134	
316.06533	238	1+
316.99727	236	1+
317.99579	276	1+
321.29592	128	
322.13504	138	
323.07840	202	
323.13958	160	
323.23794	354	1+
323.30800	192	
324.12110	210	1+
324.26856	146	
324.29353	146	
326.07266	194	1+
326.17499	152	
327.11678	142	
327.79799	146	
328.18623	288	1+
328.31770	144	
328.88523	120	
329.88837	114	
333.11052	298	1+
336.08659	146	
336.34537	220	1+
337.25723	150	
338.07753	188	1+
338.87278	120	
339.30426	126	
340.39253	170	
340.90613	200	1+
341.27757	132	
342.24113	194	
342.31433	130	
343.20878	226	1+
344.18576	140	
344.24284	168	
345.07882	170	
END IONS

###FS:    #m/z: 363.95696 #charge 1+
###MS: 23
###MSMS: 26
BEGIN IONS
TITLE=Cmpd 19, +MS2(363.9570), 28.0-35.0eV, 0.6min #26
RTINSECONDS=31.186
SCANS=23,26
PEPMASS=363.95696	625678
CHARGE=1+
189.86113	286	
192.88946	114	
206.06147	340	
209.92079	132	
209.94416	818	
210.88703	152	
212.87952	1164	1+
216.40853	204	
222.95260	1134	1+
224.94944	930	1+
226.94750	4744	1+
227.93232	554	
228.89312	432	
228.94328	4202	1+
229.10166	202	1+
229.93248	152	
229.97459	228	1+
230.88952	2352	1+
232.88519	456	
234.14584	124	
234.65048	130	
234.88187	116	
238.05958	334	1+
238.22737	224	1+
239.02317	124	
239.07441	206	1+
240.12803	154	
240.94061	462	
240.96295	506	
241.08022	438	1+
241.94420	582	
241.96127	242	
242.94224	1522	1+
242.95930	980	1+
244.03991	304	1+
244.06274	184	1+
244.95719	2856	
245.94272	976	
246.19649	116	
246.89566	132	
246.95297	2732	1+
246.97654	384	1+
247.08901	118	
248.03332	198	
248.90089	1280	1+
249.04222	352	
249.10785	118	
249.12395	342	1+
249.80610	132	
250.94696	474	
250.97019	118	
251.80160	124	
251.90560	222	1+
252.23727	218	
253.08224	118	
253.79762	200	
255.06676	238	1+
255.09255	194	
255.92219	272	1+
256.06995	154	1+
256.10141	2530	1+
256.90713	124	
257.10610	2130	1+
258.84165	392	1+
258.87560	304	1+
258.97345	148	
259.12343	164	
260.97128	306	1+
261.83375	132	
261.84409	268	1+
261.93991	164	1+
262.06656	244	1+
263.17923	162	
263.87463	228	1+
264.07706	152	
264.11897	270	1+
264.87448	158	1+
264.90146	286	1+
264.98053	126	
265.90239	226	1+
266.04539	172	
266.82744	182	1+
267.05354	174	
267.13515	186	
267.24698	138	
267.97481	556	
268.09182	130	
268.16084	184	1+
268.95860	218	
269.10056	136	
269.12326	160	
269.84402	354	1+
269.96701	616	1+
270.05210	118	
270.11280	450	1+
271.07690	174	1+
272.91600	162	
275.11215	250	1+
276.08030	288	1+
276.80417	262	1+
277.01131	198	1+
278.83322	144	
279.12174	174	
279.14124	296	1+
279.85834	180	1+
279.96599	144	
280.11696	132	
281.09874	276	1+
281.79417	142	
282.80986	122	
282.92062	210	1+
283.07040	288	1+
283.08350	178	
283.79204	146	
283.85053	230	
283.98535	234	1+
284.12281	886	1+
284.87348	118	
285.06734	128	
285.12647	774	1+
285.59890	130	
285.63214	170	
285.79267	180	1+
285.85049	246	
288.80392	222	1+
289.08285	636	1+
290.85681	186	
291.07158	116	
291.94826	260	1+
292.09562	176	1+
293.25646	210	
293.46157	140	
294.05410	310	1+
294.29094	144	
294.89194	116	
295.13548	212	1+
295.93158	120	
296.02161	186	1+
296.12436	148	
296.96950	128	
297.80922	116	
297.89152	280	1+
298.08561	190	1+
298.80144	312	
299.45737	98	1+
299.80134	140	
299.81733	128	
299.87059	204	
300.12010	300	1+
300.81633	126	
300.86304	122	
300.95397	214	1+
301.07725	646	1+
301.50832	124	
301.80248	514	1+
301.86173	270	
301.99429	128	
302.24755	410	1+
302.80666	300	1+
302.85423	832	1+
302.86933	154	
302.89538	358	1+
303.85751	692	1+
303.94295	240	
304.44828	134	
304.81150	118	
305.29169	156	
306.28430	136	
306.43771	126	
307.89377	124	
308.29170	932	1+
308.42697	254	1+
308.87486	282	1+
309.81406	206	1+
310.08722	148	
310.88097	212	
311.11021	114	
311.13493	144	1+
311.28604	158	1+
312.08087	272	1+
312.42825	132	
313.08254	218	1+
313.88867	148	
314.15910	186	
315.11351	346	1+
316.80907	298	1+
317.07222	162	1+
317.87628	146	
317.97677	190	
318.09876	190	1+
319.92887	160	
320.02426	214	1+
320.81578	278	1+
321.53041	172	
321.86503	170	
322.29027	136	
322.80516	236	1+
322.93098	204	
323.99767	114	
324.29263	116	
324.63571	216	
324.89375	122	
324.95406	140	
325.29965	158	
325.86707	402	1+
326.87035	350	1+
328.80205	142	
329.87092	162	
330.87646	222	
331.09145	444	1+
331.13128	702	1+
333.21578	252	1+
334.21866	180	1+
336.27370	106	1+
336.32820	132	
336.94655	142	
337.09280	120	
337.94315	124	
338.34009	148	
340.15569	122	
340.19066	176	
340.93833	396	
342.27661	498	1+
342.36192	226	1+
342.82533	256	1+
343.27765	352	1+
343.31516	124	
344.88181	150	
345.10133	162	
346.07656	908	1+
347.10400	126	
349.32202	434	
349.96780	134	
350.32432	204	
350.34024	182	
351.33798	146	
352.34112	140	
352.36949	114	
352.88798	130	
353.05710	144	
353.88437	128	
355.90360	116	
356.07701	184	1+
358.20218	276	1+
360.11028	130	
362.12815	130	
362.23748	148	
362.78046	248	1+
362.84162	116	
363.09928	122	
363.37374	330	1+
364.17335	122	
364.28197	396	1+
365.28512	328	1+
365.31354	120	
367.33167	246	
368.42784	248	
368.82802	188	
END IONS

###FS:    #m/z: 322.93033 #charge 1+
###MS: 27
###MSMS: 28
BEGIN IONS
TITLE=Cmpd 20, +MS2(322.9303), 28.0-35.0eV, 0.6min #28
RTINSECONDS=34.8665
SCANS=27-28
PEPMASS=322.93033	1588982
CHARGE=1+
143.15830	116	
187.06036	112	
192.88734	140	
194.88308	126	
196.16662	150	
198.09391	100	
205.95070	142	
210.19029	94	
210.90000	108	
215.88603	364	1+
220.86430	102	
223.96079	394	1+
224.19755	130	
224.85546	206	1+
224.90526	114	
225.85831	176	1+
227.93046	564	1+
227.95119	200	
230.85237	240	1+
231.04720	100	
231.12280	104	
232.89414	446	1+
233.01327	112	
233.91577	94	
235.01330	136	
235.04417	154	
235.07488	188	
235.61102	94	
236.08396	254	1+
237.03681	132	
237.06633	168	
238.07331	718	1+
238.20384	124	
238.79741	102	
238.94245	292	1+
238.99718	116	
239.03006	134	
239.07999	520	1+
240.20173	102	
240.94078	4700	
240.96826	108	
241.93969	12408	1+
242.94211	8924	1+
243.03028	96	
243.09588	162	
243.88539	322	1+
243.96682	118	
244.09878	244	1+
244.85036	94	
244.93973	2106	1+
245.04249	94	
246.97687	204	
247.03488	602	1+
247.97659	116	
247.98739	114	
248.05123	132	
248.85452	172	
248.93030	182	1+
249.01711	178	1+
249.16514	186	1+
249.82492	212	1+
250.01569	204	1+
250.67707	106	
250.94928	290	1+
250.97532	120	
251.07796	96	
251.10207	116	
251.12892	98	
251.91164	94	
251.92715	142	
251.99984	202	1+
252.79343	102	
252.96915	100	
253.09457	276	1+
253.70954	94	
254.85643	100	
256.90699	238	1+
257.10701	114	
257.13905	118	
257.80435	140	
258.84296	94	
259.03696	170	1+
259.08209	92	
259.88816	200	1+
260.12085	190	
261.11021	108	
261.12507	148	
261.83385	184	
262.03453	100	
262.06824	152	
263.05395	156	
263.85239	92	
263.97676	100	
264.07521	98	
264.79250	132	
264.97389	318	1+
265.05349	604	1+
265.23709	100	
265.26071	112	
266.03845	142	
266.05776	410	1+
266.24539	92	
266.79727	154	
266.99696	214	1+
267.02729	140	
267.09163	198	1+
267.84236	228	1+
268.05902	192	1+
268.12184	134	
268.13744	124	
268.89240	132	
268.95820	400	
269.80382	266	1+
270.15453	152	
271.12030	312	1+
272.13589	154	
272.42577	108	
272.79635	348	1+
272.85027	218	
274.05061	156	
274.10441	172	
275.07020	158	
275.84805	438	1+
276.14306	110	
276.86432	106	
277.11864	120	
277.94585	196	1+
278.24314	116	
279.09086	944	1+
279.27855	120	
279.82912	174	1+
280.05196	330	1+
280.26072	228	
280.80890	152	
281.05356	210	1+
281.22595	108	
281.73748	106	
281.77941	176	1+
281.85937	94	
281.90463	110	
282.09637	148	
282.80762	98	
282.96657	154	
283.07091	626	1+
283.11903	120	
283.26121	190	
283.80645	102	
283.86269	300	1+
283.89339	94	
284.03668	104	
284.29459	846	1+
285.10099	252	1+
286.97423	192	1+
287.55674	104	
288.11297	94	
289.03511	132	
289.53614	112	
290.03308	206	1+
290.14694	218	1+
290.86234	222	
290.88958	96	
291.02170	148	
291.05616	128	
291.92744	96	
292.06116	106	
292.18524	158	1+
292.92240	256	1+
293.06677	102	
293.90699	96	
294.85581	122	
294.99329	140	
295.07514	120	
295.30826	94	
295.84578	146	
296.84812	96	
297.19791	128	
299.78531	218	
301.10333	232	1+
301.26033	114	
302.17455	200	
302.88157	180	
303.14452	248	1+
303.25062	254	1+
304.25541	186	1+
305.28789	158	
306.08312	100	
306.27680	248	
306.77749	136	
307.04897	108	
307.12561	200	1+
307.28742	1046	1+
307.79636	288	1+
307.89267	126	
308.29180	726	1+
308.86729	194	1+
309.09695	98	
310.02107	160	1+
310.07996	98	
310.30831	776	1+
310.88750	254	1+
311.06641	322	1+
311.86138	146	
312.02736	228	1+
312.85296	262	1+
312.94372	112	
313.89818	96	
315.10537	192	
316.00789	132	
318.16257	92	
318.84950	118	
318.96031	98	
320.31302	112	
321.01953	136	
321.28055	112	
322.07370	244	1+
322.28295	226	1+
322.31159	98	
323.23926	898	1+
323.88932	542	1+
324.89321	374	1+
325.10056	156	1+
325.17412	244	1+
325.27343	196	1+
325.86441	128	
326.96649	138	
327.04977	110	
327.11851	206	1+
327.15903	130	
END IONS

###FS:    #m/z: 444.22392 #charge 1+
###MS: 27
###MSMS: 29
BEGIN IONS
TITLE=Cmpd 21, +MS2(444.2239), 28.0-35.0eV, 0.6min #29
RTINSECONDS=35.6385
SCANS=27,29
PEPMASS=444.22392	562278
CHARGE=1+
188.06889	5060	1+
194.12680	256	
195.10989	1002	1+
205.09527	2494	1+
220.97050	164	1+
221.13615	200	
222.12252	9576	1+
222.95434	240	
222.97398	864	
223.10646	3134	1+
223.48511	118	1+
223.97728	864	
224.94728	310	
224.97201	5690	
225.00766	284	1+
225.13732	964	1+
225.97184	4460	
226.97298	10604	
228.86712	164	
230.84737	342	1+
230.86683	164	
232.04783	226	1+
232.09746	146	1+
232.86418	332	
233.06462	300	1+
235.06916	240	
235.90219	232	1+
236.13265	1072	1+
237.13544	924	1+
237.69890	78	1+
237.93116	238	1+
238.09437	246	1+
239.14781	536	
239.46135	104	1+
239.84714	130	1+
240.13284	60076	1+
240.17328	222	
240.24646	144	1+
240.27398	212	
240.29710	134	1+
240.48476	174	1+
240.69011	108	1+
242.08446	638	1+
242.11814	166	
242.98040	390	
243.02903	204	1+
243.08377	434	1+
243.18348	184	1+
243.98151	214	
244.94344	272	1+
244.98451	276	
245.09444	358	1+
247.86892	318	1+
248.09830	310	1+
248.12591	304	1+
249.02888	194	1+
249.09695	194	1+
250.87143	216	1+
250.94975	352	
251.10434	180	
251.97202	308	1+
252.04513	264	1+
253.09673	328	
253.13152	1212	1+
253.95049	168	
254.11074	374	1+
254.16171	434	
254.86117	178	
256.07340	294	1+
256.10130	506	1+
256.80632	202	1+
256.90501	182	1+
257.10558	432	1+
257.15887	364	
258.14307	17650	1+
258.40190	186	1+
258.79355	170	1+
259.49352	212	1+
259.80133	208	1+
260.10811	398	1+
260.52007	166	
260.55524	146	1+
260.60903	282	
261.06027	296	1+
261.09191	406	1+
261.73742	128	1+
261.93126	292	1+
262.03273	558	1+
262.09668	310	1+
262.53435	198	
262.84066	296	1+
263.01949	250	1+
263.03471	392	1+
263.12495	300	1+
263.53433	198	
264.05488	248	1+
264.88738	172	
264.96317	244	
265.84629	236	1+
265.89618	166	
266.87997	468	1+
267.10112	164	
267.14134	216	
268.41909	138	1+
268.95832	722	1+
269.00339	164	
269.06897	236	1+
269.12538	232	
269.16320	196	
269.82308	240	1+
269.94297	226	
270.12119	588	1+
270.15846	1278	1+
270.24176	236	1+
270.65093	160	
270.96124	596	1+
271.87374	186	
271.98892	264	1+
272.80014	194	1+
272.87308	490	1+
272.98773	190	1+
273.04849	320	1+
273.09916	540	1+
274.03022	172	1+
276.05967	158	
276.16545	176	
277.04800	158	
277.09416	358	
277.20283	136	1+
278.06218	128	1+
278.13026	224	
278.17182	198	1+
279.14311	6530	1+
279.54130	172	
279.79076	274	1+
280.79381	218	1+
281.10478	176	
281.12094	400	1+
281.86254	350	1+
281.94058	246	1+
282.16830	404	1+
282.97716	152	1+
284.02161	174	
284.06722	470	1+
284.09436	518	1+
284.88751	426	1+
285.07030	394	1+
285.94049	174	
285.95914	178	
286.06182	168	1+
286.14983	316	1+
286.81745	178	
287.04271	282	1+
287.11025	158	
287.18644	194	
287.95588	402	1+
288.14438	168	1+
288.17174	304	1+
288.87694	574	1+
288.95939	252	1+
289.07592	174	
289.83354	304	1+
289.88149	494	1+
289.90781	170	1+
291.02905	170	1+
292.05656	204	
292.43838	180	
293.05797	622	1+
294.01293	296	1+
294.03192	252	1+
295.09045	278	1+
295.86321	168	
295.90179	414	1+
296.13635	344	
296.87819	250	1+
296.90991	250	1+
297.15375	640	
297.16981	484	
298.13214	250	
298.15387	448	
299.13966	1100	1+
299.85398	368	1+
299.90554	208	1+
299.94340	182	
299.96651	126	1+
300.04912	246	1+
300.06313	176	
300.42748	262	1+
300.46543	216	1+
300.91121	226	1+
301.01790	178	1+
301.85072	622	1+
302.80104	542	1+
303.26355	346	1+
303.80507	482	1+
303.99266	206	1+
304.14177	222	1+
304.26493	268	1+
304.64134	170	
307.14866	206	
307.28915	656	1+
307.78199	186	
307.89008	846	1+
307.93877	208	
308.00867	202	1+
308.13664	622	1+
308.29572	422	1+
308.78426	256	1+
309.79882	276	1+
309.84671	218	
310.01829	416	1+
310.84485	362	1+
311.29348	1064	1+
311.80515	372	1+
311.88429	654	1+
312.06204	172	
312.17105	300	1+
312.80693	258	1+
313.02426	322	1+
313.14109	276	
313.95315	172	
314.14939	1100	
314.39672	280	1+
314.49122	240	1+
314.87377	160	
314.94725	418	1+
315.10684	394	
315.17877	1304	
315.49507	192	1+
315.88756	434	1+
315.95156	346	1+
316.07652	154	1+
316.11690	450	1+
316.16426	3612	1+
317.80546	714	1+
317.86495	700	1+
318.17708	252	1+
318.20725	222	1+
318.80767	410	1+
318.93429	422	
318.95712	5510	
319.08854	262	
319.57904	140	1+
319.95862	4886	
320.03721	394	1+
320.54215	110	1+
320.80463	346	1+
320.87882	176	
320.95914	11808	
321.85246	1068	1+
321.88407	440	1+
321.96157	224	
322.37744	158	
322.85491	930	1+
322.93735	156	1+
323.01724	204	
323.42497	248	1+
323.91812	170	
324.15904	408	1+
325.16151	356	1+
325.68496	88	1+
325.90368	224	
326.14634	222	
326.79580	196	
326.84953	370	
326.89292	380	1+
326.95779	374	1+
327.05552	280	1+
327.11114	762	1+
327.12619	160	
327.16558	264	1+
328.02285	164	1+
328.30823	280	1+
328.76652	244	1+
328.88191	166	
328.94759	276	1+
329.81453	406	1+
329.95046	198	1+
330.17067	194	
330.48201	216	1+
330.88121	172	
331.13299	356	1+
332.14242	218	1+
332.30155	316	1+
332.43986	150	1+
333.10053	310	1+
333.19025	8326	1+
333.22921	190	1+
333.30552	256	1+
334.76472	220	1+
334.82464	384	
334.87627	474	1+
334.90015	268	
334.99474	276	1+
335.81683	1524	1+
335.88047	332	1+
336.17449	376	1+
336.94453	1450	1+
336.96700	1216	
337.09310	192	
337.87297	300	
337.96879	1178	
338.09308	532	1+
338.33637	130	1+
338.87086	176	
338.96982	3014	1+
339.09957	374	1+
339.88494	222	
339.94666	408	1+
340.02516	574	1+
340.86360	548	1+
341.02820	480	1+
342.12849	184	
342.20239	176	
342.37480	246	1+
342.51754	102	1+
342.79721	376	1+
342.86216	392	1+
343.11023	190	
343.17491	10104	1+
343.37653	328	1+
344.13877	238	
344.15931	1776	1+
344.23987	146	1+
344.85531	578	1+
345.03393	184	1+
345.84600	204	1+
346.79332	200	1+
347.17406	176	
347.83834	170	
348.06678	266	1+
348.91534	190	
349.15383	292	1+
349.89823	164	
350.03120	214	1+
350.93352	342	1+
351.00007	180	1+
351.93936	206	1+
351.98404	306	1+
352.88887	526	1+
352.91417	236	
353.05780	442	1+
353.19830	642	1+
353.89432	354	1+
354.05945	292	1+
354.14174	198	1+
354.17016	160	
354.83497	272	1+
354.94322	240	1+
354.97782	218	
355.04363	210	1+
355.90181	182	
356.18469	254	
356.33570	306	1+
356.97784	178	
357.91172	184	
358.15587	192	
358.43068	146	1+
358.87346	740	1+
359.02582	328	1+
359.82929	372	1+
359.90763	258	1+
359.92474	350	1+
359.96284	396	
359.98501	412	
360.11707	472	1+
360.83064	284	1+
360.86885	258	
360.98241	2178	1+
361.11627	348	1+
361.98612	1444	1+
362.05786	346	1+
362.89804	396	1+
363.09405	180	
363.14015	158	
363.18116	402	
364.17005	524	1+
364.18341	610	1+
364.35262	302	1+
364.83036	242	1+
365.16012	174	
365.23152	240	1+
365.25962	140	1+
365.96446	278	1+
366.90873	330	1+
367.86728	284	1+
367.91269	274	1+
368.00011	188	1+
368.12025	262	1+
368.13639	208	1+
368.27262	194	1+
369.19174	302	1+
370.19598	240	1+
370.88415	180	
370.93584	86	1+
371.11549	232	1+
371.16522	166	
371.90726	258	
373.14940	192	1+
373.87231	220	1+
375.14651	212	1+
375.19294	350	1+
375.80397	224	1+
376.82293	186	
376.88520	932	1+
377.03711	170	1+
377.98246	230	1+
378.65413	86	1+
379.07735	200	1+
379.36747	178	1+
379.78547	328	1+
380.20752	590	
381.19061	3046	1+
382.04646	246	1+
382.84413	256	1+
383.09955	338	1+
383.23223	272	
383.86775	176	
384.21597	266	1+
385.33409	408	1+
387.13726	198	
388.14658	258	1+
388.71606	180	
388.84767	306	1+
388.90980	132	1+
389.85071	238	1+
390.37890	202	1+
391.17803	220	
392.39734	202	1+
394.98189	720	1+
395.05572	332	1+
395.74872	158	
398.14991	188	1+
398.21702	12832	1+
398.27756	304	1+
398.44129	130	1+
398.55545	126	1+
399.25776	252	
399.59856	90	1+
399.85556	330	1+
399.90035	472	1+
400.06773	286	1+
400.79538	170	1+
401.11065	160	1+
401.14922	270	1+
401.23359	178	
401.82540	232	1+
401.98960	628	1+
404.91472	174	1+
405.14333	206	1+
408.20105	980	
408.76756	156	1+
408.99825	212	1+
409.04662	230	1+
409.18609	1386	1+
409.28299	164	1+
410.43636	132	1+
411.23312	138	1+
411.94576	128	1+
412.99613	200	
413.10706	250	1+
413.24264	216	
414.86559	370	1+
415.19539	128	1+
415.87289	332	1+
417.36748	274	1+
419.86604	210	1+
419.98875	250	1+
420.13542	176	
420.16738	182	1+
421.08346	262	1+
421.13731	220	1+
421.19980	220	1+
422.81885	158	1+
423.98553	192	1+
424.25122	300	1+
424.37478	160	
425.29211	238	1+
426.12404	262	1+
426.20441	10138	1+
426.36856	414	1+
427.26146	338	1+
427.39435	348	1+
427.82819	138	1+
428.37707	424	1+
428.86854	166	1+
429.38358	352	1+
430.87747	142	1+
434.74714	206	1+
434.90561	138	1+
437.98767	436	1+
438.16003	192	1+
438.99516	400	1+
439.20067	282	1+
440.38693	202	1+
441.33234	276	1+
441.83812	190	1+
442.00601	296	
443.01239	328	1+
443.20905	178	
444.11847	260	1+
444.22275	24654	1+
444.28483	236	
444.38095	1008	1+
444.62199	146	1+
445.26762	1340	1+
446.77107	378	1+
447.07273	170	
447.32691	196	1+
447.47370	230	1+
448.25642	202	1+
448.35864	130	1+
448.78037	200	1+
448.99726	162	
449.16800	224	1+
449.70158	192	1+
END IONS

###FS:    #m/z: 520.22211 #charge 1+
###MS: 27
###MSMS: 30
BEGIN IONS
TITLE=Cmpd 22, +MS2(520.2221), 28.5-35.6eV, 0.6min #30
RTINSECONDS=36.411
SCANS=27,30
PEPMASS=520.22211	209542
CHARGE=1+
200.01337	384	
200.05089	238	1+
202.03025	768	1+
203.07972	888	1+
204.06333	176	
206.06431	458	1+
208.86034	282	
209.94178	312	
210.85796	224	
218.02317	238	
218.06329	1242	1+
219.03327	2062	1+
221.09039	5712	1+
222.12226	4016	1+
223.10555	1536	1+
226.87254	254	
226.94728	556	1+
228.86837	344	
230.88484	636	1+
231.12328	200	1+
231.85878	424	1+
232.01208	146	1+
233.04380	270	1+
234.88555	648	
235.08852	2208	1+
236.03136	214	1+
236.89585	192	1+
238.10369	378	1+
239.07380	216	1+
240.09217	298	1+
240.13285	37292	1+
241.08637	184	1+
242.02231	264	1+
242.89864	236	1+
244.12859	208	1+
244.89189	242	1+
244.95705	216	
246.05646	7932	1+
246.10074	248	1+
247.85304	294	1+
249.03903	222	
249.88826	1192	1+
250.14334	164	1+
251.10500	218	
251.88471	3954	1+
251.95382	242	1+
252.12765	226	
253.07916	302	1+
254.09047	282	1+
254.84615	258	
255.47532	164	1+
256.85524	430	1+
257.15886	678	
257.85683	284	1+
257.88163	192	1+
258.14285	3536	1+
259.06429	188	1+
259.09520	440	1+
259.91894	168	1+
260.01692	338	1+
263.08257	344	
263.12140	536	1+
263.13677	184	
263.56150	292	1+
264.02629	506	1+
264.06692	111352	1+
264.18296	178	
264.23701	310	1+
264.26071	252	
264.27876	322	1+
264.31214	242	1+
264.33624	224	1+
264.36662	194	1+
264.56606	226	1+
264.61564	146	1+
264.81997	230	1+
266.44354	120	1+
266.96135	466	1+
267.53868	178	1+
267.89811	654	
267.93121	260	1+
267.98656	254	1+
268.00471	306	1+
268.14333	562	
269.16410	178	
269.22582	146	1+
269.84773	234	1+
269.89373	3540	1+
270.05613	186	1+
270.14242	228	
270.98113	242	1+
271.16169	312	1+
271.87482	250	
272.08901	196	1+
272.10330	204	1+
272.11742	186	1+
272.91789	192	1+
275.05490	374	
275.93863	222	1+
276.01140	170	
277.06945	364	1+
278.09108	382	1+
278.11479	188	
278.81450	188	
279.08006	236	
279.14387	4706	1+
280.37703	302	1+
280.52237	220	1+
280.93153	328	1+
280.99715	200	1+
281.02400	266	1+
281.04843	306	1+
281.09352	46080	1+
281.37729	218	1+
281.84613	290	1+
282.12418	356	1+
283.87616	280	1+
284.14118	1366	1+
284.78783	336	1+
285.00364	252	1+
285.10354	346	1+
285.16569	254	
285.93975	336	
286.15178	508	1+
286.89109	458	1+
286.94927	176	
287.99018	274	
288.86703	280	
289.88294	924	1+
290.07721	406	1+
290.50866	172	
290.87085	286	1+
291.10771	278	1+
291.14314	282	
292.06085	822	1+
292.90823	316	1+
293.49426	240	1+
293.87854	232	
294.81044	210	1+
294.85801	406	1+
296.01436	184	1+
296.12449	572	1+
296.13878	560	
296.85840	350	1+
297.15320	364	
298.13970	280	
298.80477	218	1+
299.16458	230	
299.92335	246	1+
300.13700	240	
300.84752	814	1+
300.88359	206	
301.05646	200	
301.14380	410	1+
302.88805	182	
303.84205	926	1+
304.10666	262	1+
304.26547	376	1+
304.83955	624	1+
304.95099	240	1+
304.97266	208	1+
305.83993	380	1+
307.28511	588	1+
307.89345	426	
308.03169	388	1+
308.08335	240	1+
308.88948	192	
309.03027	238	1+
309.15138	276	
309.89148	336	
310.42118	198	1+
310.87810	216	
311.07963	270	1+
311.29473	1560	1+
311.81605	296	1+
311.88675	474	
312.87049	890	1+
312.91612	306	1+
312.97562	256	1+
313.14744	388	
313.15870	1072	1+
313.20535	390	1+
314.27405	194	
314.86387	2020	1+
315.43072	178	
316.06144	414	1+
316.86683	180	
317.11399	206	1+
317.82496	186	
317.87494	222	
317.90107	208	1+
318.09523	312	1+
318.86035	852	1+
319.15522	174	
319.94103	238	1+
320.05838	508	1+
320.81342	486	1+
320.85955	1062	1+
321.09995	438	1+
322.15644	594	1+
322.20333	226	1+
322.85439	6010	1+
323.55907	148	1+
324.13293	178	
324.85872	484	
324.91470	340	
324.97633	380	1+
325.07349	234	1+
325.13629	200	1+
325.80813	406	1+
325.86260	384	
325.90188	210	
325.96789	438	1+
326.05667	182	
326.16390	598	1+
326.85552	172	
326.87798	422	1+
326.90792	182	
327.16665	476	1+
328.00559	198	1+
328.38168	298	1+
328.81977	240	1+
328.87282	736	
328.89628	202	
329.07202	198	1+
329.90397	290	1+
330.31662	222	1+
330.79048	222	1+
330.85429	362	1+
330.87813	454	1+
331.17728	252	
331.21003	260	1+
332.06671	242	1+
332.15793	180	
332.84951	2240	1+
332.87665	1268	1+
334.04300	532	1+
334.31243	192	1+
334.87482	434	1+
335.80875	192	1+
336.08929	768	1+
336.14136	226	1+
336.17456	298	1+
336.87566	1094	1+
336.90212	172	
337.04131	266	1+
337.06346	156	1+
337.09334	526	1+
338.34175	254	1+
338.86724	256	
339.92905	178	
340.77119	112	1+
340.82121	194	
340.86569	2012	1+
341.82442	408	1+
342.04952	234	1+
342.14643	172	
343.08943	274	1+
343.87733	2906	1+
344.45421	164	1+
344.97556	210	
345.82272	224	
345.87070	16968	1+
346.12127	740	1+
346.17872	294	
346.82035	2018	1+
347.18474	188	
348.10042	276	1+
348.86732	236	1+
348.91636	206	
348.99276	568	1+
349.06411	416	1+
349.18420	430	1+
349.78853	250	1+
349.88462	1022	1+
350.06869	304	1+
350.41794	218	1+
350.79754	182	1+
350.88661	858	1+
351.11240	288	1+
351.17836	392	1+
351.35435	212	1+
351.71664	124	1+
351.96510	164	1+
352.18145	226	1+
354.05403	200	
354.09281	290	1+
354.89429	364	1+
355.82397	182	
355.97322	260	1+
356.06605	178	
356.14454	252	1+
356.90176	446	1+
357.23109	504	1+
357.81171	188	
357.86926	372	1+
357.90443	296	1+
358.07391	412	1+
358.20873	500	1+
358.71362	314	1+
359.07910	310	1+
359.17084	204	
359.21380	372	1+
359.35649	190	1+
360.78254	182	
360.89791	288	
362.36865	174	
362.83891	204	
362.89843	210	
363.07429	262	1+
363.11420	202	1+
363.17921	218	
364.01306	242	1+
364.18002	370	1+
364.38728	172	
364.83051	1240	1+
365.18817	362	1+
365.79098	478	1+
365.90102	426	1+
366.79153	444	1+
366.83389	530	1+
366.90463	368	1+
367.07828	362	1+
367.33634	428	1+
367.70985	214	
368.02333	278	1+
368.82886	958	1+
368.89580	952	1+
369.31455	332	1+
369.71889	332	1+
369.83864	534	1+
370.09444	202	1+
370.18266	300	1+
370.38249	262	1+
371.90868	334	1+
372.89231	186	
373.15221	740	1+
373.20110	294	1+
374.01539	172	
374.06598	262	1+
374.09940	358	1+
374.37878	436	1+
375.21050	486	1+
375.24242	254	
376.12437	270	1+
376.54477	178	
376.78830	252	1+
376.85324	244	
377.09457	280	1+
377.94325	220	1+
378.36890	218	1+
379.17554	654	1+
379.78740	618	1+
379.97614	234	1+
380.11008	718	1+
380.85046	722	1+
381.06717	304	1+
381.19192	574	1+
381.21457	198	
382.20008	412	1+
382.84106	2966	1+
384.05871	320	1+
384.90418	392	1+
385.96560	252	1+
386.13746	468	1+
386.89490	416	
387.09433	290	1+
387.84647	634	
387.90028	520	1+
388.05545	184	1+
388.15916	192	1+
388.20064	206	1+
388.84936	462	
389.84802	268	
390.14727	544	
390.35663	270	1+
390.83827	3084	1+
391.17075	1814	1+
391.38691	222	1+
391.74866	132	1+
391.89970	236	1+
392.59147	120	1+
392.90024	168	1+
392.97972	188	
393.03393	222	1+
393.12357	598	1+
393.22814	208	1+
393.76132	236	1+
393.79830	762	1+
394.83799	556	1+
395.95565	196	1+
396.20373	11488	1+
396.29406	200	1+
396.83246	210	
396.92717	360	1+
397.06696	172	
397.13232	328	1+
397.20825	6940	1+
397.82928	1094	1+
398.29945	134	1+
398.83238	780	1+
398.86043	488	1+
399.79403	338	1+
400.35370	270	1+
400.85253	2906	1+
400.91302	340	1+
401.15588	384	1+
401.25417	1336	1+
401.32702	208	1+
402.13188	252	1+
402.21899	216	
402.85656	440	
403.10487	230	1+
403.87105	1374	
404.07582	212	
404.21263	272	1+
404.38466	188	
404.87584	786	
405.40447	218	1+
405.80018	240	1+
405.85692	1922	1+
406.75640	310	1+
407.74498	142	1+
408.85102	8100	1+
409.04289	178	1+
409.11030	160	1+
409.18894	4794	1+
410.29706	148	1+
410.61429	218	1+
411.26902	178	1+
411.72536	320	1+
411.81058	578	1+
411.88165	194	
412.14524	712	1+
412.72762	264	1+
412.84709	1128	1+
412.89140	274	1+
414.06563	148	1+
414.21207	380	1+
414.84542	202	
414.89011	292	1+
415.31787	248	1+
416.24794	272	1+
416.84203	1238	1+
418.39602	180	
418.86036	1350	1+
419.09710	376	1+
419.17381	4066	1+
419.21144	224	
419.26687	502	1+
420.10546	286	1+
421.05711	186	1+
421.15765	332	1+
421.88004	590	
422.17890	186	
422.88233	358	
423.02650	252	1+
423.13544	380	1+
423.86710	2040	1+
424.19470	2128	1+
424.65162	404	1+
424.86893	1220	1+
425.16937	546	1+
425.65326	342	1+
426.86172	7878	1+
427.38421	210	1+
427.78611	222	1+
429.17205	312	
429.25147	518	1+
430.19053	2244	1+
430.85926	388	
431.01350	254	1+
431.86911	260	
432.86132	364	
433.12082	294	1+
433.85755	354	
434.23082	586	1+
434.85135	524	
434.99139	248	1+
435.01518	278	1+
435.14750	430	1+
435.86238	324	
436.06511	182	
436.10266	204	1+
436.23435	682	1+
436.85341	230	
437.18730	500	
437.24700	250	1+
437.86173	934	1+
438.05110	438	1+
438.15896	238	
438.18895	350	
438.76994	384	1+
438.82131	188	
439.13915	184	
439.16463	346	
439.27652	220	1+
439.82102	282	1+
439.85804	3970	1+
439.88546	1104	1+
440.17154	238	
441.86523	228	
442.16668	368	1+
442.20755	392	
442.40253	240	1+
442.57632	202	1+
442.87945	2530	1+
443.20913	618	1+
444.13304	408	1+
444.25916	422	1+
444.28873	348	1+
444.87222	17676	1+
445.10384	244	1+
445.38975	280	1+
446.20701	176	1+
446.99489	164	1+
447.72795	126	1+
447.76119	138	1+
448.15473	646	1+
449.25938	220	1+
449.35948	164	1+
449.87482	332	1+
450.06087	214	1+
450.80959	216	1+
450.83097	272	1+
451.84540	236	1+
452.16124	608	1+
452.26415	188	
452.93498	178	1+
453.16341	466	1+
454.40045	222	1+
455.26294	208	1+
456.17150	324	
456.19853	534	1+
456.88029	240	
457.16599	242	
457.19990	360	1+
457.23602	302	1+
457.85406	378	1+
457.90434	1438	1+
459.28517	270	1+
460.16747	270	1+
460.21791	5220	1+
460.89330	418	1+
462.88258	2944	1+
463.05011	210	1+
464.24308	246	1+
464.31603	196	1+
465.71695	338	1+
466.25419	336	1+
466.81979	318	1+
467.26022	236	1+
467.82667	346	1+
467.89083	1596	1+
468.28189	548	1+
468.68831	192	1+
469.00412	250	1+
469.14403	194	1+
469.77511	232	1+
469.96045	186	1+
471.64076	210	1+
473.16369	174	
474.17923	3932	1+
474.21461	4604	1+
474.43347	206	1+
475.41766	234	1+
476.83409	364	1+
476.88724	270	1+
477.17556	216	
478.17486	450	1+
479.17551	318	1+
479.56206	152	1+
480.04503	134	1+
480.34927	124	1+
481.21332	3892	1+
481.26986	354	1+
482.43831	370	1+
483.19373	782	1+
483.80349	208	1+
484.98341	220	
485.22999	298	1+
485.29987	338	1+
485.89738	752	1+
485.98325	662	1+
488.73579	226	1+
491.15138	194	
492.76008	122	1+
495.18461	404	1+
495.73939	252	1+
498.26438	258	1+
498.71238	200	1+
499.11411	194	1+
500.39592	172	
500.44940	192	
501.01355	2386	1+
502.20958	7526	1+
502.42160	392	1+
502.47548	544	1+
503.08388	310	1+
503.47556	448	1+
504.15562	342	1+
505.27213	376	1+
505.40815	230	1+
505.45517	114	1+
506.68819	160	1+
507.28686	184	1+
507.38056	260	1+
508.38370	186	1+
512.27181	202	1+
512.42460	296	1+
512.77264	250	1+
512.87537	120	1+
513.19694	220	1+
514.27632	296	1+
515.11983	186	1+
515.19398	282	1+
515.27736	222	1+
515.30492	418	1+
515.46832	236	1+
515.90082	176	1+
516.03476	190	1+
516.39194	256	1+
516.46975	168	1+
516.97596	150	1+
517.39365	188	1+
517.75601	346	1+
517.98167	96	1+
518.14185	342	1+
518.20314	166	1+
518.53597	242	1+
519.03644	194	1+
519.15689	280	1+
519.28872	206	
519.41636	288	1+
519.46668	542	1+
519.90918	170	1+
520.04487	182	1+
520.22096	44328	1+
520.30074	514	1+
520.34351	198	
520.39175	336	1+
520.41853	208	1+
520.43858	430	1+
520.47268	312	1+
520.49908	552	1+
520.54464	252	1+
520.60066	238	1+
520.67036	140	1+
521.09736	454	1+
521.37251	192	1+
521.50313	368	1+
521.76720	226	1+
522.10543	312	1+
522.76867	162	1+
523.13939	138	1+
523.25667	344	1+
523.59712	170	1+
523.65821	122	1+
524.06641	102	1+
524.18854	226	1+
524.41341	208	1+
524.98227	174	1+
525.09468	244	1+
525.19292	166	1+
525.23962	228	1+
525.30076	212	1+
525.41332	174	1+
END IONS

###FS:    #m/z: 322.93040 #charge 1+
###MS: 31
###MSMS: 32
BEGIN IONS
TITLE=Cmpd 23, +MS2(322.9304), 28.0-35.0eV, 0.7min #32
RTINSECONDS=40.1095
SCANS=31-32
PEPMASS=322.93040	2278266
CHARGE=1+
187.99599	102	
191.95892	124	
192.89477	144	
195.52315	98	
197.89305	320	1+
198.87348	136	
200.05087	100	
201.04292	152	
206.92606	110	
207.97400	190	
209.94458	120	
210.89918	224	
212.88523	330	1+
214.03574	110	
215.88593	446	1+
215.92375	128	
217.06925	102	
217.88240	126	
221.94737	110	
222.89343	106	
223.49520	96	
223.96281	532	1+
224.09296	230	1+
225.86461	120	
227.86214	322	1+
227.93351	214	
228.79486	96	
228.86263	252	1+
230.89000	178	
232.09658	270	1+
232.90876	102	
233.04031	184	1+
233.90000	338	1+
236.00883	144	
236.06891	96	
236.08241	104	
236.15313	144	
237.03485	190	
238.06411	126	
238.94196	184	
239.03112	120	
239.07800	554	1+
239.87786	118	
240.04328	194	1+
240.05859	96	
240.94158	5104	
241.08803	114	
241.12185	176	1+
241.16210	108	1+
241.94253	3804	
242.52573	106	
242.94174	11192	1+
242.97286	306	1+
243.22938	96	
243.82499	200	1+
243.88008	154	
244.00317	152	
244.03533	102	
244.10383	278	1+
244.79081	128	
244.88301	188	
244.94023	2654	1+
245.07210	316	1+
246.03155	126	
246.07598	256	1+
246.85962	166	1+
246.97610	566	1+
246.99729	110	
247.15577	228	1+
248.13059	154	
248.83461	216	1+
249.04044	208	
249.09547	140	
250.04266	120	
250.10568	322	1+
250.94800	182	
250.96858	116	
251.04311	102	
251.84007	124	
251.92818	196	
252.02450	192	1+
252.22846	160	
253.90662	186	
253.94750	172	1+
253.97201	102	
255.91149	380	1+
256.03353	130	
256.10253	370	1+
257.10587	260	1+
257.12915	106	
259.80497	158	
260.89002	232	1+
260.92656	120	
261.06337	98	
261.84570	116	
263.05569	108	
263.16972	108	
263.84944	148	1+
264.01161	252	1+
264.97970	102	
265.05610	900	1+
265.23987	108	
265.42878	114	
266.25067	96	
266.96228	142	
267.01438	114	
268.06593	148	
268.10265	214	1+
268.86360	130	
268.96071	112	
269.00509	106	
269.80146	144	
270.79852	334	1+
271.81870	96	
272.84515	158	
273.32653	104	
275.09182	218	1+
276.84138	126	
277.05426	254	1+
277.08274	96	
278.09195	228	
278.41594	134	
278.85479	104	
278.92780	156	
279.01858	150	
279.04393	162	
279.09168	1356	1+
279.27682	122	
280.10508	348	1+
280.86956	152	
281.80465	108	
281.90642	194	1+
282.06575	346	1+
282.08478	220	
282.56466	102	
282.85905	136	
283.03393	114	
283.08673	148	
283.18195	148	1+
283.20284	102	
283.78834	186	
284.06747	370	1+
284.29463	434	
285.01600	102	
285.03977	144	
285.09627	108	
285.86144	130	
285.87606	160	
286.02933	120	
286.12740	278	
287.81150	106	
288.11644	120	
288.14957	132	
289.87377	106	
290.85690	350	1+
291.09525	94	
291.26212	196	1+
292.14246	232	1+
292.89821	112	
293.04410	134	
293.98677	126	
294.73479	94	
294.91268	222	1+
295.06066	120	
295.79206	196	1+
297.09406	94	
297.87691	154	
298.10505	128	
298.87288	116	
299.06239	104	
299.75518	106	
299.78048	272	
301.14198	112	
301.86560	314	1+
302.26262	158	
304.12800	104	
304.26414	110	
305.79561	190	1+
306.28042	180	
307.28277	150	
307.29698	138	
307.88798	164	
308.29354	984	1+
308.79300	198	
308.88068	140	
309.10137	122	
309.91728	108	
310.30601	694	1+
311.86202	144	
312.82797	100	
312.86458	100	
313.05999	146	1+
313.88424	140	
315.10791	166	
316.87835	212	1+
318.93041	120	
319.31534	212	
320.21757	108	
321.28161	134	
322.14235	204	1+
323.11126	120	
323.23907	648	1+
324.07365	176	
324.89739	142	
325.11748	220	1+
325.24062	296	1+
325.57087	104	
325.89731	140	
326.33483	128	
327.59482	112	
END IONS

###FS:    #m/z: 444.22404 #charge 1+
###MS: 31
###MSMS: 33
BEGIN IONS
TITLE=Cmpd 24, +MS2(444.2240), 28.0-35.0eV, 0.7min #33
RTINSECONDS=40.8815
SCANS=31,33
PEPMASS=444.22404	503644
CHARGE=1+
188.06907	3620	1+
195.11175	1082	1+
205.09466	2002	1+
206.96902	216	1+
222.12227	11654	1+
222.97450	1078	
223.10747	2986	1+
223.47148	110	1+
223.97731	542	
224.94839	238	
224.97207	4660	
225.13791	802	1+
225.97236	4456	
226.03535	198	1+
226.10731	276	1+
226.97275	11008	
227.21081	92	1+
228.86491	152	
229.09837	140	
233.01963	182	1+
234.14798	146	
236.16161	166	1+
237.13838	770	1+
238.09601	324	1+
239.14850	338	
240.13292	56510	1+
240.20238	262	
240.22562	180	1+
240.30767	170	1+
240.36747	158	1+
240.39363	240	1+
240.43927	146	1+
241.18023	178	1+
241.47294	148	1+
241.97851	496	1+
242.95960	174	
242.98237	422	1+
243.09034	200	
243.83266	174	1+
244.03394	250	1+
244.98314	524	1+
245.07163	188	
246.17733	150	1+
246.87708	538	1+
247.07809	222	1+
247.81055	310	1+
249.87548	296	1+
249.90623	218	1+
250.11536	212	
250.87424	178	1+
250.94847	584	
251.10586	240	
252.92485	140	1+
253.13263	2130	1+
254.88571	166	
255.44004	150	1+
256.85960	170	
257.10639	346	1+
257.15729	206	
258.00716	142	
258.14332	16042	1+
258.17999	148	
258.85876	182	
260.10762	270	
260.12670	246	
261.13161	332	1+
262.17984	224	1+
263.03371	398	1+
263.11943	158	
263.18315	192	1+
263.81858	192	1+
264.13741	198	
264.88747	312	
265.52822	236	1+
266.82564	230	1+
266.86970	156	
267.14351	324	
268.00332	468	1+
268.14433	184	
268.95956	500	
269.06631	148	
269.10624	214	
269.15170	148	
269.89009	186	1+
269.95649	998	1+
270.12365	172	
270.15662	708	1+
270.80592	228	1+
270.95956	740	1+
271.20112	198	1+
271.87158	440	1+
272.13644	170	
272.87343	276	1+
274.51401	292	1+
274.80640	330	1+
275.65297	228	1+
276.85766	160	1+
276.96949	220	
277.09743	292	1+
278.82520	510	1+
279.04406	164	1+
279.14303	6574	1+
279.82920	374	1+
280.07756	162	
280.12608	770	1+
280.18432	184	1+
280.92997	316	1+
281.86794	160	
282.11967	348	1+
282.86007	238	1+
283.98690	228	1+
284.01407	164	
284.97260	148	
285.09906	424	1+
286.15393	224	
287.18550	540	1+
287.90108	178	
287.95541	534	1+
288.16784	302	
289.84587	176	
289.88164	306	
290.86525	402	1+
290.88483	164	
291.14816	274	1+
291.86865	346	1+
292.06030	260	1+
292.93812	188	
294.85773	342	1+
295.04408	142	
295.05625	290	1+
295.78811	154	
296.11734	462	1+
296.14136	258	
296.84494	158	
297.15347	1294	1+
297.99278	248	1+
298.80041	214	
298.85218	396	1+
298.91245	388	1+
298.95241	448	1+
299.13783	602	1+
299.85410	276	1+
301.84887	360	
302.05855	148	
302.79585	148	
302.80661	476	1+
302.99761	146	
303.84881	238	1+
303.87868	148	
303.94730	496	1+
304.11691	328	1+
304.12755	218	1+
304.62924	176	1+
304.78947	174	
304.89237	146	
305.04048	394	1+
305.08358	264	
305.78883	196	
306.28321	396	1+
307.08110	286	1+
307.28775	328	1+
307.85562	192	
307.89087	778	1+
308.13919	598	1+
308.17491	162	
308.81024	144	
309.84687	484	1+
310.14600	232	1+
310.30590	220	1+
310.80265	418	1+
310.91495	194	
311.29077	284	1+
311.80355	538	1+
312.18685	196	1+
312.88673	146	
312.92794	416	1+
312.95203	438	1+
313.28303	142	1+
313.31502	90	1+
313.93258	276	1+
314.10234	490	1+
314.14677	1144	
314.24288	188	1+
314.80606	502	1+
315.10729	416	1+
315.17830	1418	
316.06875	110	1+
316.16360	3294	1+
316.87272	248	1+
316.95845	212	
317.80799	1144	1+
317.96973	146	
318.83003	168	
318.93264	316	
318.95690	5972	
319.09031	344	1+
319.48994	276	1+
319.95711	14862	1+
320.16615	238	1+
320.80667	266	
320.82488	274	
320.95978	10548	1+
321.00388	208	
321.42301	196	
321.81445	146	
322.01672	342	1+
322.85070	506	1+
323.08786	270	1+
323.10682	124	1+
323.15194	240	1+
323.81260	198	
323.90027	170	
323.92179	424	1+
325.08664	176	
325.16592	258	1+
325.19918	182	
325.78899	348	1+
325.90280	714	1+
325.98850	170	
326.10714	162	
326.14553	180	
326.82019	248	1+
326.85550	356	1+
327.01616	190	
327.03701	174	
327.10728	520	1+
327.14482	282	1+
327.88553	274	1+
327.95820	326	1+
328.19669	314	
328.81821	166	
329.19214	170	
330.81628	154	
330.87091	250	1+
332.13715	350	1+
333.19068	7882	1+
333.26936	312	1+
334.12083	154	
334.27356	216	1+
334.81565	1468	1+
334.88534	158	
334.96321	228	
335.16310	390	1+
335.81744	1294	1+
336.16637	312	1+
336.24769	164	1+
336.47644	84	1+
336.87911	298	1+
336.94489	1258	1+
336.96775	1644	1+
338.17285	238	1+
338.97056	2782	1+
339.07125	164	1+
339.65342	210	1+
339.76347	152	1+
339.90577	146	1+
340.81844	222	1+
340.86341	1114	1+
341.90015	368	1+
342.04006	146	1+
342.07048	224	1+
342.12901	248	1+
342.85729	304	1+
342.90687	378	1+
343.00060	306	1+
343.10632	204	
343.17463	10230	1+
344.00238	218	1+
344.13386	210	
344.65906	216	1+
344.86122	556	1+
345.15911	222	
345.49621	172	
346.98497	346	1+
347.01006	272	1+
347.82634	246	1+
348.13955	160	
348.89614	150	
348.92537	142	
350.86274	166	
351.93482	142	
352.76437	334	1+
353.19650	850	1+
353.76871	284	1+
353.78461	394	1+
353.88716	146	
354.84377	298	1+
354.97575	194	
355.42020	238	1+
355.88348	458	1+
356.01734	310	1+
356.98382	318	
357.04235	142	
358.07649	278	1+
358.77755	192	
358.87693	600	
358.96096	160	
359.16660	336	1+
359.82661	176	1+
359.87028	652	1+
359.96723	154	
360.17156	202	1+
360.98189	1216	1+
361.98582	886	1+
362.85112	246	1+
362.89331	212	
363.17905	540	1+
363.36902	218	1+
363.80762	154	
364.10497	218	1+
366.37173	234	
366.77179	132	1+
367.92784	174	
368.19726	348	1+
368.31862	160	
368.37341	156	
369.12271	246	1+
369.86250	136	1+
370.03033	184	1+
371.55857	194	
373.16358	144	
373.71744	224	1+
374.12197	210	
374.18207	142	
375.12949	204	1+
375.76582	338	1+
376.77214	232	1+
376.83476	314	1+
376.88660	1320	1+
376.98330	364	1+
378.88385	234	
379.89467	166	
380.09762	130	1+
380.20814	540	
380.39697	160	
381.19001	3122	1+
381.80136	142	
381.91864	150	
382.12244	244	1+
383.12969	174	1+
383.78351	314	1+
383.97701	148	
384.89141	312	1+
385.07641	204	1+
388.10310	286	1+
390.14431	314	1+
390.84939	284	
391.17096	158	
391.21032	140	
392.78836	240	1+
392.93730	190	1+
393.79446	172	1+
393.89921	282	1+
393.97988	980	1+
394.66989	120	1+
394.98280	836	1+
395.03963	162	
395.16813	206	1+
395.74833	144	
396.09300	312	1+
396.20111	240	
397.06322	158	1+
398.21730	13158	1+
398.25810	276	1+
398.31929	166	1+
398.34634	162	
399.09516	146	
400.57117	102	1+
400.79401	142	
401.22357	338	1+
401.98545	416	1+
402.11750	304	1+
403.26021	280	1+
403.82240	262	1+
404.12488	288	1+
404.88374	264	1+
405.14964	326	1+
406.32510	198	1+
406.85836	232	
407.70754	224	1+
408.03361	228	1+
408.19068	2138	1+
408.86823	292	1+
409.18849	1398	1+
412.86113	320	1+
413.23506	170	1+
413.87651	240	1+
417.79288	240	1+
417.81747	160	1+
418.98206	148	
419.09384	156	
420.88014	256	1+
421.08490	184	1+
423.17748	228	1+
424.21930	158	
425.28401	264	1+
425.66442	86	1+
426.20397	9248	1+
426.37245	170	
427.38154	310	1+
428.06209	160	1+
428.38643	232	1+
428.84078	168	1+
430.28708	150	1+
431.38826	176	
431.85619	148	
434.97936	322	1+
436.80807	156	1+
437.97379	196	1+
438.11874	240	1+
439.25765	152	1+
440.39196	268	1+
441.32006	350	1+
441.97918	152	1+
442.20619	194	
442.32161	288	1+
443.14882	280	1+
443.21423	154	
443.48433	322	1+
444.12341	194	1+
444.22276	22098	1+
444.38095	498	1+
444.48625	272	1+
445.26803	482	1+
445.30447	176	1+
445.33978	210	1+
445.52142	160	1+
446.13182	214	1+
447.26032	202	
448.99232	158	
449.15746	240	1+
END IONS

###FS:    #m/z: 520.22243 #charge 1+
###MS: 31
###MSMS: 34
BEGIN IONS
TITLE=Cmpd 25, +MS2(520.2224), 28.5-35.6eV, 0.7min #34
RTINSECONDS=41.6535
SCANS=31,34
PEPMASS=520.22243	192518
CHARGE=1+
193.04633	162	
194.86331	166	
195.11092	416	1+
200.01463	144	1+
202.03076	492	
203.07938	734	1+
206.06094	450	1+
210.85640	250	
218.02536	202	
218.06248	1834	1+
219.03510	1826	1+
220.05878	208	
221.09024	6006	1+
222.12252	5156	1+
223.10657	1418	1+
224.87597	130	1+
226.87165	174	
226.94713	196	
227.95262	246	
228.84519	220	1+
229.88864	276	1+
232.86061	172	
234.11876	230	1+
234.88409	398	1+
235.08793	2086	1+
240.09636	204	
240.13269	34966	1+
241.89748	228	1+
241.94795	274	1+
244.04880	256	1+
244.09213	206	1+
246.05589	7186	1+
248.03528	358	1+
249.04185	240	1+
249.88858	846	1+
250.96714	186	1+
251.88390	2614	1+
254.86963	166	
257.15904	346	
258.14302	3016	1+
258.88108	188	1+
259.08802	222	1+
263.05795	234	
263.08115	296	
263.09554	184	
263.26110	224	1+
264.01825	522	1+
264.06711	93590	1+
264.15294	214	1+
264.18541	252	
264.20230	184	
264.24081	254	
264.29116	178	
264.29701	182	
264.35560	182	1+
264.44653	212	1+
264.82160	180	1+
265.04091	172	
265.10026	326	1+
265.62766	202	1+
266.86860	198	
266.98167	102	1+
267.13637	182	
267.89833	510	1+
268.10370	272	1+
268.14378	488	
268.95094	214	1+
269.12354	222	
269.15423	464	1+
269.89364	2534	1+
269.92305	160	
270.04799	190	1+
270.85910	188	1+
275.52591	200	1+
276.85776	230	1+
279.07376	268	1+
279.14295	4722	1+
279.88640	264	1+
281.04973	388	1+
281.09360	42574	1+
281.39070	248	1+
281.44379	136	1+
281.48066	240	1+
282.05316	222	1+
282.14832	228	
283.17804	200	
284.14234	880	1+
284.17757	414	1+
285.11402	286	1+
285.84988	180	
285.94482	420	
286.06279	304	1+
286.79164	312	1+
287.16712	348	1+
287.91810	224	1+
288.89401	230	
289.39725	182	
289.88344	552	
290.86651	400	1+
290.88445	264	
290.92193	162	
291.14581	406	1+
291.86948	266	1+
292.05774	198	
292.12438	254	1+
293.06596	486	1+
293.87932	352	
294.07032	296	1+
294.27616	180	1+
294.61267	190	1+
294.80860	168	
294.86128	228	
294.96924	344	1+
295.13540	972	1+
295.97582	216	1+
296.13823	858	1+
296.85076	248	1+
296.95635	200	1+
297.04417	176	1+
299.06394	278	1+
300.13621	236	1+
300.85103	392	
300.97219	224	
301.80088	226	
301.85389	420	1+
302.02586	258	1+
302.13434	162	
302.79645	408	1+
303.09311	146	1+
303.14652	194	1+
304.94225	304	1+
305.84272	324	1+
306.08591	212	1+
306.88679	216	
307.28298	478	1+
307.89246	750	1+
308.28689	272	1+
309.15451	202	
309.88511	442	1+
309.90625	190	
309.97789	136	1+
310.84845	244	1+
311.29704	290	1+
311.88544	538	
312.87268	434	1+
313.15592	1082	1+
313.80661	462	1+
314.37036	428	1+
314.81116	392	1+
314.86556	2214	1+
316.16858	168	
316.29459	204	1+
316.86432	326	
317.86702	180	
317.89759	240	1+
318.03697	260	1+
318.12756	348	1+
318.15403	342	1+
318.86195	424	
319.08093	254	
319.13212	292	1+
319.80332	238	1+
319.86465	216	
319.90951	160	
320.30176	220	1+
320.85983	808	
320.93029	214	1+
321.10517	566	1+
321.15321	362	1+
322.08399	162	
322.85378	3802	1+
323.12192	208	1+
323.32367	152	1+
324.77086	180	1+
324.86587	302	
325.05312	290	1+
325.86873	804	1+
325.90193	290	
326.05542	288	1+
326.81969	208	
326.84849	322	
327.16544	760	1+
327.38449	530	1+
327.89426	474	1+
328.16874	484	1+
328.82288	200	1+
328.87285	396	1+
329.85029	402	1+
329.91745	196	
330.85247	294	1+
330.87772	434	1+
330.91526	286	1+
331.17545	270	
331.82115	194	
332.01712	242	1+
332.15773	176	
332.85093	1444	1+
332.87457	862	
332.90014	194	
333.02004	164	1+
333.28951	200	1+
335.88215	184	
336.08337	204	
336.89912	304	1+
337.09208	294	
337.13367	180	1+
338.87106	636	1+
339.82397	494	1+
340.86547	916	1+
340.95503	194	1+
341.02814	190	
341.05640	178	1+
342.32058	180	
342.88892	270	
343.75623	260	1+
343.82653	336	1+
343.87593	1454	1+
344.85923	242	
344.90433	162	
345.02834	236	1+
345.87011	11646	1+
345.91897	196	1+
346.00239	248	1+
346.02968	170	1+
346.11940	218	
346.15819	172	
346.82227	1298	1+
347.00668	204	1+
347.11995	212	
348.05671	260	1+
348.64353	148	1+
349.09532	268	
349.18579	568	
350.14112	292	1+
350.18550	666	1+
350.88660	1750	1+
350.91472	270	1+
351.07008	396	1+
351.10856	330	1+
352.07412	302	1+
352.88667	168	
353.15525	184	1+
353.36635	186	1+
353.71330	232	1+
354.05378	290	
354.75874	140	1+
355.87744	160	
356.81850	256	
356.83592	268	1+
357.23319	162	
358.08269	358	1+
358.20350	374	1+
358.89986	176	
359.12645	292	1+
359.20955	234	1+
360.18645	212	
361.03030	306	1+
361.86994	264	
361.99732	234	1+
362.10243	306	1+
362.13380	162	
362.36688	354	1+
362.84292	202	
362.89444	170	
363.87298	318	1+
364.00568	198	1+
364.07370	482	1+
364.15244	332	1+
364.18347	290	1+
364.83190	1842	1+
366.13526	424	1+
366.83958	244	
366.90487	178	
367.13845	278	1+
367.71011	410	
367.84409	202	
368.18425	158	1+
368.70896	208	
368.89379	1062	1+
368.95410	272	1+
369.83615	570	1+
369.86593	250	1+
369.93279	176	
371.83956	226	
371.90286	176	
372.13446	338	1+
372.19521	544	1+
372.97415	150	1+
373.20294	360	1+
373.88420	400	1+
374.76337	210	1+
374.83920	202	1+
375.20272	164	
375.98827	158	1+
376.88472	310	1+
378.93640	160	
379.00060	170	1+
379.12845	184	
379.17456	270	
379.20013	468	1+
380.18157	250	
380.20584	300	1+
381.90235	190	
381.92575	194	1+
382.84258	2108	1+
383.03267	382	1+
383.14469	206	1+
383.86870	352	1+
383.89439	398	1+
384.76587	224	1+
384.83827	496	1+
385.09254	442	1+
385.21688	280	1+
385.34455	192	1+
386.09256	284	1+
386.87191	236	1+
386.89940	496	1+
387.84733	724	1+
388.18160	216	
389.85435	256	
390.08551	236	1+
390.14631	532	1+
390.84050	3272	1+
390.90064	170	
391.17774	1022	
391.80136	250	1+
392.16245	1256	1+
393.72116	320	1+
393.94278	280	1+
394.40334	208	
394.83853	250	1+
394.94612	212	1+
395.13299	424	1+
396.11102	226	
396.20347	9878	1+
396.35320	166	
397.20853	5822	1+
398.04816	202	1+
398.82655	396	
398.85991	652	1+
398.92472	326	1+
399.04669	176	1+
399.31761	160	1+
399.83147	176	
400.77736	238	1+
400.85280	2600	1+
401.16294	394	1+
401.25802	652	1+
401.97842	140	1+
402.81048	120	1+
402.84991	736	
403.10350	202	1+
403.87128	1038	1+
405.07675	130	1+
405.85644	2002	1+
406.85954	1496	1+
407.22580	282	1+
407.89708	170	
408.13921	248	1+
408.41070	266	1+
408.85139	6616	1+
409.05958	210	1+
409.18950	3230	1+
409.33265	196	1+
410.10937	352	1+
410.54209	154	1+
411.14632	168	
411.18875	458	1+
411.86537	168	
412.04522	180	
412.11387	304	1+
412.14543	218	
412.84581	702	1+
413.16331	278	1+
413.72689	258	1+
414.09373	198	1+
414.21262	562	1+
414.88164	216	
415.78570	210	1+
416.86117	210	
416.88775	446	1+
418.86465	952	1+
419.17380	2856	1+
419.22100	316	1+
419.66160	250	1+
419.84671	248	
420.02519	252	1+
420.87562	786	1+
421.88188	492	1+
422.12617	338	1+
423.81433	196	1+
423.86633	1846	1+
423.97431	136	1+
424.03736	240	1+
424.07677	196	1+
424.19417	1628	1+
424.24586	214	1+
424.29420	204	1+
424.37835	174	
424.75948	124	1+
424.86881	1208	1+
426.13106	194	1+
426.86243	7806	1+
428.17928	256	
428.83003	474	1+
429.19586	180	
429.24841	584	1+
429.82920	348	1+
429.87224	244	
430.10937	222	1+
430.14712	172	
430.18998	1674	1+
431.86712	282	
432.85635	212	
433.22438	436	1+
433.84978	880	1+
434.76319	136	1+
434.85395	646	1+
434.89654	268	1+
435.07486	230	1+
435.15500	160	
435.26616	198	1+
435.32937	102	1+
436.86021	536	1+
437.18729	286	
437.83248	162	
437.86265	390	1+
438.17178	184	
438.93398	200	
439.79181	322	1+
439.85743	2792	1+
439.89012	706	1+
440.03306	330	1+
440.12247	198	1+
441.17230	260	1+
442.09132	156	1+
442.20673	642	1+
442.87782	2178	1+
444.11639	124	1+
444.27612	322	1+
444.39485	242	1+
444.43123	260	1+
444.75707	394	1+
444.87263	17490	1+
445.92113	230	1+
446.81556	160	1+
446.90249	182	
447.16923	408	1+
447.89466	482	1+
448.16582	262	1+
448.89632	292	1+
449.87829	186	
450.71497	188	1+
451.16001	440	1+
453.04274	196	1+
454.16420	286	1+
455.35559	336	1+
456.20815	238	
456.22375	432	1+
457.19052	516	1+
457.90901	716	1+
458.09517	214	1+
458.15169	172	
459.10105	154	1+
459.16102	314	1+
459.27311	142	1+
460.21755	4610	1+
460.88529	166	
462.88341	2926	1+
464.88891	596	1+
467.88728	1340	1+
468.16602	308	1+
469.16663	260	1+
470.38667	160	
474.17752	3446	1+
474.21456	3348	1+
474.47123	162	1+
474.82329	170	1+
475.42871	116	1+
477.20964	280	1+
477.78815	164	1+
479.17688	322	1+
480.00093	212	1+
480.89634	268	1+
481.21398	1862	1+
482.46238	226	1+
484.19976	268	
484.98714	172	
485.18890	232	
485.22783	210	1+
485.89386	272	
486.27481	228	1+
486.90049	248	
490.29747	198	1+
491.15093	296	
492.21401	252	1+
492.27362	222	1+
498.35858	168	1+
498.45208	424	1+
499.21789	176	
499.27893	218	1+
501.01659	608	1+
502.20869	7186	1+
502.26864	184	1+
503.01567	332	1+
503.19710	1812	1+
503.45575	214	1+
504.09657	382	1+
505.10122	320	1+
505.32137	112	1+
512.77204	292	1+
512.80291	148	1+
513.19959	230	
513.87837	106	1+
515.47639	168	1+
516.03788	190	
516.43455	208	1+
517.24256	188	1+
517.91428	140	1+
517.95475	114	1+
518.03664	344	1+
518.43832	236	1+
518.47859	342	1+
518.99742	248	1+
519.39553	444	1+
519.44227	470	1+
519.52660	170	1+
519.66362	170	1+
519.70173	226	1+
519.80233	210	1+
519.88914	196	1+
520.11971	262	1+
520.22059	39908	1+
520.39227	240	1+
520.45009	386	1+
520.57743	258	1+
520.61088	282	1+
520.80368	156	1+
520.96601	112	1+
521.27921	262	1+
521.49690	360	1+
521.61043	166	1+
522.10165	490	1+
522.34075	168	1+
522.79669	144	1+
523.34890	122	1+
523.96441	190	1+
523.99453	162	1+
524.19248	344	1+
524.48495	126	1+
525.19581	246	1+
525.71128	206	1+
END IONS

###FS:    #m/z: 340.94125 #charge 1+
###MS: 35
###MSMS: 36
BEGIN IONS
TITLE=Cmpd 26, +MS2(340.9413), 28.0-35.0eV, 0.8min #36
RTINSECONDS=45.3435
SCANS=35-36
PEPMASS=340.94125	614856
CHARGE=1+
192.89199	128	
192.92854	232	
199.86933	134	
205.94798	156	1+
207.97308	158	
211.94599	212	
212.88000	334	1+
213.93938	1436	1+
214.12072	106	
215.88641	726	1+
215.93713	110	
217.88597	588	1+
217.94564	144	
218.85313	118	
218.88148	108	
222.95261	124	
222.97515	268	1+
223.95686	128	
224.90077	320	1+
226.88469	126	
226.90047	200	1+
226.94338	196	
228.83635	146	
230.84490	126	
230.86824	136	
230.89073	396	
231.88892	218	
231.95016	1144	1+
232.88577	170	
233.89828	786	1+
233.94981	244	
235.00216	146	
235.03988	242	1+
235.07022	134	
235.89329	184	
236.07915	132	
238.04629	168	
238.21714	148	
238.88884	142	
239.90199	214	
240.23437	122	
240.96152	266	
241.15515	104	
241.20223	106	
241.56995	102	
241.94082	362	1+
243.83015	166	
244.07332	146	1+
244.09229	124	
245.10789	110	
246.93204	104	
246.97479	270	
246.99120	158	
248.98703	120	
249.09163	242	1+
249.95846	488	1+
250.22823	114	
250.89804	350	1+
250.94653	124	
251.88383	160	
252.79601	122	
253.07510	134	
254.96586	928	1+
255.03163	102	
255.07189	408	
255.92771	140	
256.07646	214	
256.84779	170	
256.96103	394	1+
257.08165	126	
257.10454	160	
257.80387	142	
257.91546	152	
258.84363	116	
259.08505	202	
259.12292	102	
259.96830	104	
260.90969	146	
260.95711	202	1+
263.98459	142	1+
264.79992	200	
265.01764	190	
265.24006	216	1+
266.05044	112	
266.96229	220	
267.13753	386	1+
268.84109	238	
269.10559	134	
269.84125	120	
270.08487	208	1+
270.11465	194	1+
272.63863	102	
272.79119	168	1+
272.84872	114	
272.91339	216	1+
272.93591	122	
273.10133	314	
274.10064	148	
274.85558	116	
275.41833	152	
275.57005	102	
275.80644	128	
275.85812	120	
276.85572	880	1+
277.92480	306	1+
277.96519	174	
278.08818	106	
278.84400	218	
279.01830	118	
279.27995	138	
279.71942	104	
279.85947	342	1+
280.10786	128	
280.26260	128	
281.05586	130	
281.89916	122	
282.80180	178	1+
282.97433	124	
283.02982	202	
283.96335	152	1+
284.09811	300	1+
284.11737	142	
285.03254	210	
286.11311	342	1+
286.27145	118	
286.91122	288	
287.92562	218	1+
289.07564	242	1+
289.09458	170	
289.88125	156	
290.85928	230	
291.07851	172	1+
291.86301	106	
292.85765	140	
292.87555	120	
293.01541	106	
293.84942	122	
294.85040	106	
296.06727	114	
296.14538	114	
296.97477	240	1+
297.97740	166	1+
298.30604	130	
298.58602	148	
298.85566	124	
298.90912	118	
299.06091	286	1+
299.86160	482	1+
300.06187	172	1+
301.10364	156	
301.82678	110	
302.09347	128	
302.18218	138	
302.26316	134	
302.81494	238	1+
303.14392	140	
303.96670	108	
305.87936	124	
306.90736	118	
307.28923	736	1+
307.80191	172	1+
308.29513	510	1+
308.84709	110	
308.87361	116	
310.88136	400	1+
311.08075	166	
311.88510	250	1+
312.15053	136	
312.95649	122	
313.86809	126	
313.88898	186	
318.81361	112	
321.05033	118	
321.10218	108	
321.30790	112	
322.31164	158	
323.01570	128	
323.23796	142	
323.30380	116	
324.04037	104	
324.85999	102	
324.88881	230	
325.13996	236	1+
325.24166	122	
326.69306	108	
328.81735	214	
329.03994	156	
329.87103	250	
331.87583	160	
334.01994	114	
336.32500	108	
339.07719	142	
340.12301	110	
340.35588	150	
341.31618	140	
341.89453	162	
343.27179	142	
345.11301	184	1+
346.31082	106	
END IONS

###FS:    #m/z: 363.95721 #charge 1+
###MS: 35
###MSMS: 37
BEGIN IONS
TITLE=Cmpd 27, +MS2(363.9572), 28.0-35.0eV, 0.8min #37
RTINSECONDS=46.1155
SCANS=35,37
PEPMASS=363.95721	401460
CHARGE=1+
62.01595	112	
86.21462	108	
189.86313	678	1+
191.85874	398	
196.88425	176	
204.01353	130	
205.95118	136	
206.06139	368	
207.87322	220	
209.94291	694	1+
210.88411	312	1+
210.90008	168	
212.88007	1608	1+
214.89489	284	1+
220.04979	126	
221.86166	112	
222.95173	682	1+
224.94935	916	1+
224.97605	144	
225.86646	200	1+
226.94781	4298	1+
227.89430	460	1+
227.93198	370	
228.89730	392	1+
228.94278	4974	1+
230.88957	2766	1+
232.41955	118	
232.88700	468	1+
233.10956	108	
233.55350	104	
233.96377	152	1+
234.87898	208	
235.88648	122	
237.06061	366	1+
238.94137	168	1+
239.03202	116	
240.07730	106	
240.83072	132	
240.94100	984	
240.96330	258	
241.94177	874	
241.96310	192	
242.06021	128	
242.82365	280	1+
242.94292	2728	1+
243.88011	120	
244.95579	2406	
245.90217	458	1+
245.94151	618	
246.80976	128	
246.90560	386	1+
246.95180	2274	1+
246.97448	322	
248.09280	270	1+
248.90041	1262	1+
249.94567	424	1+
250.89984	156	
250.94750	358	1+
250.96995	300	1+
250.99068	124	
251.79875	134	
251.89598	144	
252.50509	162	
253.08778	128	
253.81734	108	
253.99641	220	1+
254.86654	166	
255.08519	130	
255.14570	200	1+
256.09775	202	
257.10520	1918	1+
258.84637	190	
258.97563	122	
259.14390	104	
260.83172	108	
260.96765	526	1+
261.84574	236	1+
261.89023	106	
263.82964	134	
264.05733	124	
264.90663	296	1+
265.07732	242	1+
265.19559	244	1+
265.23622	276	1+
265.97760	122	
266.05888	106	
266.81461	284	1+
267.02747	136	
267.78059	110	
267.84533	190	1+
267.97482	372	1+
268.05664	216	1+
268.07811	118	
268.61479	118	
268.96251	824	1+
269.03280	234	1+
269.10475	126	
269.80860	148	
269.96621	546	1+
272.09341	176	
272.11215	146	
272.88454	154	
272.93887	106	
273.10213	142	
274.06773	264	1+
274.86637	152	
275.07155	208	1+
277.03575	198	1+
277.42314	140	
277.92742	110	
277.98068	124	
278.79266	124	
278.85895	160	
279.02245	224	1+
279.80775	144	
280.98858	236	1+
281.79361	270	1+
281.84888	188	
283.06959	526	1+
283.10985	218	1+
283.78955	572	1+
283.84831	276	1+
283.98662	204	
284.09090	134	
284.91473	216	1+
285.10423	184	1+
285.12641	178	
285.62798	106	
285.84611	468	
287.03682	106	
287.81235	204	
287.93065	124	
289.07642	310	
290.08228	140	
290.44188	300	1+
290.78966	148	
290.88664	164	
291.13625	156	1+
292.10206	142	
292.26097	308	1+
292.86147	140	
293.28563	356	1+
293.88006	122	
294.00914	220	1+
294.05049	200	
294.28557	250	1+
294.85887	282	1+
295.84892	284	1+
296.06348	124	
296.80806	140	
297.80849	180	
298.21695	104	
298.80440	232	
299.00196	138	
299.80370	360	
300.07236	268	1+
300.90554	130	
300.95505	148	1+
301.12702	146	
301.80053	736	1+
301.86071	532	1+
302.24572	158	
302.99223	108	
303.09902	140	
303.11240	378	1+
303.76715	402	1+
303.85473	620	1+
304.54146	106	
305.29289	128	
306.86777	238	1+
307.04308	230	1+
307.28544	150	
307.78120	156	
307.86589	280	1+
308.29675	466	1+
308.80900	192	1+
309.32569	122	
310.02342	286	1+
310.87699	284	1+
311.85805	144	
313.86584	128	
313.94766	108	
314.15505	152	
314.85416	122	
315.11321	344	1+
315.16594	122	
316.01160	120	
316.25970	136	
316.81621	188	
317.82125	134	
318.07297	198	1+
318.10462	194	
318.40349	112	
321.10683	156	
321.32081	198	1+
321.81581	576	1+
321.87037	302	1+
322.28364	124	
322.79918	126	
322.91661	130	
323.07303	224	1+
324.99596	204	1+
326.16982	130	
326.87364	320	1+
329.71200	136	1+
329.87180	172	
330.09418	114	
330.82370	106	
331.13019	474	1+
332.87540	174	1+
333.09074	160	
333.15365	120	
335.07263	120	
336.02358	110	
336.94483	156	
337.09030	220	
337.50960	194	1+
337.83294	124	
338.83659	122	
340.94097	154	
341.08709	116	
342.89653	134	
343.27584	124	
343.85224	132	
345.10743	136	
345.34362	122	
346.07634	588	1+
348.06289	114	
348.32223	244	1+
350.07476	120	
351.11030	122	
351.33357	134	
352.88847	108	
356.22048	140	
357.96655	130	
360.33344	252	1+
361.09317	124	
361.28332	154	
362.12578	122	
363.11542	270	1+
364.08342	110	
364.36219	146	
365.17203	314	1+
365.43544	162	1+
367.33545	232	
END IONS

###FS:    #m/z: 444.22400 #charge 1+
###MS: 35
###MSMS: 38
BEGIN IONS
TITLE=Cmpd 28, +MS2(444.2240), 28.0-35.0eV, 0.8min #38
RTINSECONDS=46.889
SCANS=35,38
PEPMASS=444.22400	374834
CHARGE=1+
188.06880	2472	1+
194.12729	172	
195.11173	1172	1+
205.09619	1648	1+
215.08133	142	
216.90023	146	
219.87520	186	1+
222.12232	8098	1+
222.95202	226	
222.97358	1180	
223.10537	2408	1+
223.97643	718	
224.94736	340	
224.97160	6146	
225.13759	1456	1+
225.97236	4538	
226.97281	11578	
227.09828	184	
228.86579	524	1+
232.10253	142	
232.86080	148	
233.13685	244	1+
237.13751	466	
237.98673	180	1+
238.14131	252	
239.14833	234	
240.02349	160	
240.07555	292	1+
240.13268	50718	1+
240.34734	154	
240.83844	152	1+
240.93230	280	1+
242.97887	690	1+
243.08212	330	1+
244.05612	174	1+
244.10445	256	1+
244.26961	112	1+
244.97845	504	1+
246.80445	240	
246.87586	162	
247.88569	142	
248.83683	172	1+
248.86307	228	1+
250.94807	456	1+
251.11890	220	1+
252.14753	156	
252.94104	220	1+
253.09370	402	1+
253.13081	700	1+
254.15303	598	1+
254.86285	174	
255.12469	218	1+
255.14874	694	1+
257.10158	206	1+
258.14320	15078	1+
258.84913	192	1+
260.04805	142	
260.12575	252	
261.05071	262	1+
261.08710	146	
261.84733	344	1+
262.08088	176	1+
262.78826	120	1+
262.85151	228	1+
263.03489	314	1+
263.09687	250	1+
263.12162	288	1+
264.15166	170	
265.82917	306	1+
266.06017	356	1+
266.87436	150	
267.14195	168	
267.75994	150	1+
268.02213	438	1+
268.89346	222	1+
268.95901	270	
269.02395	340	1+
269.12542	146	
269.85887	330	1+
270.02450	296	1+
270.11707	524	1+
270.15864	1020	1+
270.81446	336	1+
270.95790	468	1+
271.12413	300	1+
271.14312	278	1+
272.92601	210	1+
273.04020	266	1+
273.86406	404	1+
273.89321	150	
274.79438	170	
275.80999	230	1+
275.98268	168	
276.42003	238	1+
276.78347	154	
276.84776	214	
276.90786	156	
276.96511	212	
277.10165	140	
277.99883	150	
278.82965	222	
279.04244	238	1+
279.14338	4982	1+
280.12696	1186	1+
280.85845	294	1+
281.12719	712	1+
282.02523	204	1+
283.02822	174	1+
284.14683	176	
285.10162	166	
285.84408	220	1+
286.15423	250	1+
286.80105	288	1+
286.87644	304	1+
287.07140	214	1+
287.18894	280	
287.91789	192	1+
287.95054	340	1+
288.17050	278	1+
288.83741	500	1+
289.02265	160	
289.88187	418	1+
290.09168	126	1+
290.13644	142	
291.14988	204	
291.86416	250	1+
291.96010	250	1+
292.00046	234	1+
292.43507	142	1+
293.02058	276	1+
293.78880	200	1+
293.87156	276	1+
294.79159	172	1+
294.85272	336	1+
294.94135	170	
295.05524	282	1+
295.08952	272	1+
296.09486	192	1+
296.13928	278	
296.84266	174	
297.07832	158	
297.12225	142	
297.14861	1180	1+
297.17007	950	1+
297.83863	144	
297.90196	182	
297.97447	152	
298.15108	866	1+
298.80200	240	
298.89780	180	
299.02114	186	
299.13520	538	1+
299.95781	236	
300.87629	288	1+
301.84954	734	1+
301.87815	326	1+
302.98610	200	1+
303.12952	232	1+
303.80596	184	1+
304.45306	148	
304.85063	358	1+
305.10329	232	1+
305.90504	276	1+
306.10754	162	1+
306.78317	354	1+
307.02993	206	1+
307.28725	536	1+
307.88791	630	1+
308.13889	682	
308.17497	204	
309.14025	426	
309.84668	462	1+
309.87327	160	
310.79431	574	1+
310.90302	212	
311.79805	486	1+
311.88928	250	1+
313.39045	166	
313.84477	200	1+
314.14718	1872	
314.83677	180	1+
315.04151	196	1+
315.10759	428	1+
315.17770	1466	
315.45687	148	
316.16405	3054	1+
316.81477	564	
316.85809	420	1+
316.95762	356	1+
317.80903	612	
318.80878	858	1+
318.95710	5354	
319.13588	220	1+
319.83279	214	
319.90346	184	1+
319.95871	3772	
320.02336	318	1+
320.95954	10926	
321.11365	208	1+
321.80761	234	
321.86871	202	
321.96281	176	
322.15215	170	1+
322.30741	150	
322.85325	1122	1+
322.87601	198	
322.89840	272	1+
323.01837	194	
324.07747	204	1+
325.90865	270	
326.14731	502	1+
326.84346	236	
326.89706	310	1+
328.86863	168	
329.12228	252	1+
329.82365	144	
329.90087	340	1+
330.93864	242	1+
332.39054	256	1+
332.82008	180	
332.95295	238	1+
333.15308	182	1+
333.19029	8490	1+
333.81989	244	
333.88167	144	
334.82221	184	
335.81867	400	
335.87153	146	
336.04599	312	1+
336.17200	204	
336.81272	654	1+
336.94475	950	1+
336.96665	1228	
337.02315	204	
337.09084	142	
337.17315	254	1+
337.86690	156	
337.96793	3188	1+
338.09082	318	1+
338.11755	302	1+
338.97039	2100	1+
339.89440	226	
339.99777	188	
340.86168	814	1+
341.86357	572	1+
341.89196	212	
343.10110	262	1+
343.17469	8004	1+
343.75390	204	
343.79602	396	1+
343.85893	340	1+
344.13368	154	
344.37123	258	1+
344.42074	166	1+
345.14743	148	
346.16949	608	1+
346.54589	148	1+
346.76416	150	
347.91715	374	1+
348.99298	300	1+
349.25597	128	1+
349.87051	298	1+
350.92158	172	
352.05221	174	1+
353.19533	660	1+
353.41103	264	1+
353.82842	714	1+
354.87795	354	1+
354.98134	148	
355.10984	242	1+
356.02734	474	1+
357.75953	590	1+
357.78282	196	
358.15968	454	1+
358.76273	468	1+
358.83888	206	
358.87161	928	1+
359.07418	166	
359.83314	206	1+
359.90641	144	
359.95984	232	
359.98272	420	
360.25109	200	1+
360.98143	326	
361.76428	282	1+
361.98637	922	1+
362.14590	174	
362.17981	748	1+
362.87419	432	1+
362.90043	170	
363.10845	162	1+
363.18592	592	1+
363.88160	288	1+
364.17151	222	1+
364.35607	146	
365.76525	168	1+
365.84142	154	
365.86183	210	1+
366.37158	204	
366.85747	246	1+
367.00363	164	
367.07427	170	1+
367.92279	364	
370.22112	240	1+
371.91537	278	1+
373.14148	248	1+
374.35755	208	1+
376.78060	210	
376.88380	980	1+
377.78021	606	1+
377.98220	142	
378.36221	264	1+
378.41598	326	1+
378.78176	426	1+
378.88706	232	
378.90536	230	1+
379.24366	248	1+
379.70496	194	1+
379.77532	270	1+
380.08004	242	1+
380.20670	310	
380.98757	174	1+
381.12112	288	1+
381.19249	2544	1+
381.83521	272	1+
381.86750	328	1+
383.17753	150	
383.77198	210	1+
384.85154	146	
385.06449	148	
385.93906	190	
387.84679	150	
388.85156	168	1+
390.14165	214	1+
390.94125	220	1+
391.00085	326	1+
391.17684	178	
391.79619	238	1+
392.86275	154	
392.99190	160	
394.90013	270	1+
394.97966	500	1+
396.20516	142	
396.80018	160	
397.08782	348	1+
397.67355	150	1+
398.08947	242	1+
398.21730	12026	1+
398.38387	172	1+
398.89822	492	1+
399.90110	420	1+
400.78552	160	1+
401.99853	220	1+
403.05453	172	1+
404.11794	184	1+
404.76479	164	
404.88145	286	1+
405.32611	164	
406.77479	148	1+
406.98499	280	1+
407.12678	272	1+
408.13676	264	1+
408.20471	576	
409.18310	926	1+
409.20816	330	
411.07913	206	1+
411.12723	190	1+
411.18775	192	
411.86727	292	1+
412.10312	176	
412.21041	214	
413.24226	216	1+
414.79002	180	1+
416.24491	146	
417.91435	174	
421.23232	252	1+
422.23148	166	1+
424.22367	176	
426.21279	4082	
426.86923	146	1+
427.19777	4600	1+
429.14900	156	
430.11356	184	1+
430.80084	180	1+
433.14151	234	1+
439.69960	248	1+
440.10043	228	
442.24839	178	
444.22261	23068	1+
444.31470	228	1+
444.38232	182	
444.52416	224	1+
444.58222	118	1+
446.29109	264	1+
447.39976	184	1+
448.18017	146	1+
448.99420	202	
449.28275	142	
END IONS

###FS:    #m/z: 340.94112 #charge 1+
###MS: 39
###MSMS: 40
BEGIN IONS
TITLE=Cmpd 29, +MS2(340.9411), 28.0-35.0eV, 0.9min #40
RTINSECONDS=50.5545
SCANS=39-40
PEPMASS=340.94112	584684
CHARGE=1+
172.08058	114	
178.97659	108	
189.86315	180	
192.88679	216	
192.92521	134	
196.88578	194	
197.08009	100	
205.94776	186	
207.97416	182	
208.96115	180	
209.94060	132	
210.01594	94	
210.93612	110	
212.87799	148	
212.89512	120	
213.88004	114	
213.93912	852	1+
214.09979	96	
215.88729	822	1+
217.85526	166	
217.88347	438	1+
222.95625	308	1+
223.97514	130	
225.88478	224	1+
226.94807	136	
226.97435	98	
227.93981	104	
227.95405	100	
228.94327	130	
229.64238	94	
230.88735	296	
231.89081	342	
231.95026	1002	1+
233.87042	100	
233.89589	462	1+
233.94966	368	
234.94341	96	
235.08997	124	
235.82016	124	
235.86618	144	
235.94844	162	
240.06652	124	
240.83955	122	
240.89812	146	
240.96402	156	
242.13919	128	
242.88486	182	
243.08802	110	
243.83145	420	1+
244.03547	136	
244.96023	124	
245.10833	376	1+
246.03259	130	
246.97635	416	1+
248.09376	104	
248.98638	144	
249.03151	120	
249.96067	154	
250.04197	152	
250.97044	196	
251.79080	100	
251.95937	236	
252.08505	222	1+
252.22997	146	
252.97303	132	
253.89728	158	
254.90566	138	
254.91815	252	1+
254.94027	140	
254.96450	550	1+
255.07472	564	1+
255.43200	112	
256.09862	128	
256.12806	130	
257.00829	214	1+
257.10534	276	
258.84632	262	
258.90984	318	1+
258.97594	124	
259.83429	230	1+
259.95611	126	
260.95446	108	
261.11895	94	
261.89710	94	
262.09938	200	1+
263.82799	124	
264.07240	164	
265.06913	202	1+
266.06029	104	
267.02996	132	
268.09845	130	
268.14279	106	
268.79265	256	1+
268.84452	96	
269.10225	274	1+
270.10539	186	1+
272.84421	130	
273.10054	356	1+
273.83706	96	
274.82476	94	
275.94573	276	1+
276.81429	128	
276.85602	398	1+
277.10504	158	
278.09823	124	
278.84704	474	1+
279.84939	302	1+
279.91952	110	
280.22455	108	
280.26458	120	
281.05247	142	
281.10522	230	1+
282.07623	134	1+
282.27219	200	
282.29262	132	
283.02917	158	
284.02101	132	
284.82108	94	
285.90675	132	
286.08595	166	
286.10436	132	
287.09697	106	
289.87907	126	
290.79336	124	
290.85288	168	
290.88380	130	
290.93979	146	
292.85702	118	
293.84994	164	
294.04894	148	
294.27741	152	
294.56837	104	
294.86678	144	
295.86278	240	
295.97353	150	
296.08786	116	
297.97624	128	
298.12619	122	
298.85708	156	
299.06402	332	1+
299.89327	96	
300.85713	178	
300.88292	102	
301.09711	140	
301.85385	202	1+
301.87984	188	
301.98424	116	
302.08628	126	
302.18162	98	1+
303.80999	230	1+
303.88020	110	
304.10706	196	
305.77585	158	
306.04859	96	
307.28693	566	1+
307.75573	114	
308.31265	106	
308.87189	420	1+
309.07775	194	1+
310.20093	100	
311.05252	146	
311.89770	150	
312.05918	180	1+
312.87639	188	1+
314.29748	100	
314.72704	112	
314.85262	202	1+
318.89008	104	
319.10194	160	
319.14967	114	
320.05127	102	
320.15897	124	
320.79396	202	1+
321.07034	370	1+
322.07272	264	1+
322.88800	192	1+
323.12028	148	
323.23849	232	
323.30225	104	
325.89299	116	
326.09153	140	
326.17800	120	
327.26890	108	
328.18912	104	
329.87428	150	
330.82342	154	
330.87683	128	
332.79697	194	1+
334.88702	116	
335.79521	118	
336.87309	202	1+
337.81260	254	1+
338.97840	124	1+
339.09264	102	
342.90389	104	
344.91045	112	
345.70367	96	
346.09764	184	1+
END IONS

###FS:    #m/z: 363.95697 #charge 1+
###MS: 39
###MSMS: 41
BEGIN IONS
TITLE=Cmpd 30, +MS2(363.9570), 28.0-35.0eV, 0.9min #41
RTINSECONDS=51.327
SCANS=39,41
PEPMASS=363.95697	311578
CHARGE=1+
182.86929	128	
189.86401	400	1+
191.86066	182	
196.88420	322	1+
197.95722	112	
207.40904	184	
207.87354	130	
209.94289	630	1+
210.88347	202	
212.87913	1140	1+
212.90193	254	1+
214.01437	110	
222.95200	914	1+
223.94133	112	
224.94851	966	1+
226.89110	136	
226.94678	5320	1+
226.97433	194	
227.93219	398	
228.89571	534	
228.94304	3464	1+
229.54538	104	
230.88911	3116	1+
230.93987	134	
231.08911	108	
232.88564	408	1+
233.14195	228	1+
234.88312	336	
237.95641	144	
238.93865	126	
239.03229	102	
239.07070	108	
239.99579	136	
240.13548	246	1+
240.89446	244	1+
240.94324	970	
240.96254	718	
241.03481	200	1+
241.94031	3606	1+
242.08954	102	
242.94280	2588	1+
243.82076	154	
243.88691	126	
244.94052	586	
244.95819	2522	
245.22137	184	
245.94323	812	
246.90799	186	
246.95295	2846	
247.08591	242	1+
247.10927	106	
247.80081	226	1+
248.90171	940	1+
250.89990	306	1+
250.94630	514	1+
251.78950	118	
251.81168	118	
252.23039	112	
252.95595	156	
253.83366	144	
253.90630	124	
254.90498	136	
255.90949	218	1+
257.04689	192	1+
257.10486	1642	1+
257.84986	184	1+
258.97106	280	1+
259.03910	122	
260.93744	186	
260.96667	506	1+
262.11338	160	
263.97944	150	
264.06486	236	
264.96752	156	
265.97684	132	
266.05489	250	1+
266.81445	332	1+
267.09243	202	1+
267.97394	458	
268.96273	778	1+
269.81289	128	
269.84697	132	
269.92076	158	1+
270.82728	126	
270.86268	112	
271.79262	254	1+
271.87290	106	
272.09588	116	
272.83813	110	
273.10078	158	
273.96181	122	1+
274.81471	122	
275.02673	118	
275.22996	114	
276.13299	126	
276.85822	104	
277.04038	342	1+
277.07901	126	
277.09190	116	
277.71967	150	
277.79610	286	1+
277.99367	100	
278.84890	160	
279.61666	106	
279.79222	630	1+
280.79360	514	1+
280.85656	250	1+
280.88319	302	1+
280.98859	150	1+
282.02302	116	
282.06588	282	1+
282.81652	146	
282.91168	106	
283.78976	396	1+
283.85468	270	
283.98286	284	1+
284.11661	136	
284.13372	170	
284.15217	110	
284.82242	108	
284.85444	222	
285.12416	582	1+
285.84666	462	1+
286.14132	158	
286.79775	272	1+
287.93086	194	
288.11533	104	
288.88297	220	1+
289.08195	302	1+
289.85552	206	1+
290.85770	222	1+
291.03422	146	
291.13961	166	1+
291.79941	200	1+
292.06486	116	
293.06025	186	1+
294.11845	252	1+
294.54525	102	
294.85243	196	
294.86853	116	
295.84312	154	
295.85798	110	
295.87560	102	
297.80304	874	1+
298.14125	160	
299.78393	102	
299.86593	258	1+
300.06809	112	
300.80106	640	1+
301.07509	392	1+
301.80541	442	1+
301.86430	534	1+
302.06487	106	
302.08022	220	1+
302.12037	120	
303.76559	136	
303.80729	342	1+
303.85381	644	1+
303.93965	148	
303.99334	142	
306.83104	120	
306.87503	228	1+
306.93325	108	
307.29621	118	
307.79557	186	1+
307.90542	148	
308.29393	348	1+
309.91250	204	
310.31096	148	
311.87817	216	
312.06040	104	
312.13191	136	
313.13980	238	1+
313.88036	208	1+
314.16416	132	
314.96416	150	
315.11208	310	1+
315.87242	136	
316.27408	136	
316.78976	108	
316.80828	158	
317.81286	284	1+
318.93639	136	
319.83452	110	
320.09352	108	
320.13735	196	1+
320.91735	124	
320.94794	142	
321.81862	368	1+
322.07146	246	1+
322.92767	116	
324.14706	150	
324.89314	146	
326.33717	118	
326.87563	236	
327.87503	122	
329.16451	160	1+
329.32601	104	
329.87201	162	
330.20473	102	
331.10783	248	1+
331.13055	592	1+
332.11070	166	1+
334.88096	100	
335.29214	114	
336.94551	232	
337.05391	112	
337.83078	192	
338.86820	228	
339.82775	324	1+
340.93916	212	
343.26914	220	1+
343.34802	188	
345.01977	118	
345.10012	138	
345.30546	238	1+
346.07422	288	
346.11314	116	
347.08232	132	
348.06104	134	1+
348.12817	202	
348.31858	580	1+
349.31948	416	1+
349.78980	156	
351.33630	148	
352.75163	100	
352.81735	130	
352.90473	100	
356.31051	118	
357.72734	106	
359.77196	236	1+
360.00964	110	
360.12020	152	1+
362.30197	192	1+
363.11450	128	
366.02994	120	
366.92064	106	
367.29722	114	
367.32762	564	1+
END IONS

###FS:    #m/z: 520.22201 #charge 1+
###MS: 39
###MSMS: 42
BEGIN IONS
TITLE=Cmpd 31, +MS2(520.2220), 28.5-35.6eV, 0.9min #42
RTINSECONDS=52.099
SCANS=39,42
PEPMASS=520.22201	123704
CHARGE=1+
192.04633	154	
193.09451	236	1+
195.11173	280	1+
202.03170	148	
203.08077	848	1+
204.06553	142	
206.06182	408	1+
217.08275	154	
218.06158	1330	1+
219.03380	1298	1+
221.08988	4098	1+
222.12091	3062	1+
223.10631	1474	1+
224.87921	250	1+
226.86916	202	
228.86763	194	
230.87298	194	
232.86002	180	
234.88237	164	
235.08804	1214	1+
239.12763	176	
239.73260	116	1+
240.13290	28476	1+
241.36821	114	1+
242.94530	146	
243.08766	170	
244.97337	198	1+
245.85884	208	1+
246.05598	5220	1+
246.08552	170	
246.64875	90	1+
246.87924	250	1+
249.88898	944	1+
251.88540	2542	1+
252.10351	252	1+
252.14749	146	
256.09103	148	
257.15510	298	
258.10529	208	1+
258.14318	2682	1+
258.80305	178	1+
262.87238	240	1+
263.08060	314	
263.13304	604	1+
263.93493	180	1+
264.02511	236	1+
264.06696	77158	1+
264.11112	456	1+
264.13428	450	1+
264.15267	280	
264.18708	212	1+
264.23147	186	1+
264.28246	312	1+
264.41443	170	
264.50837	112	1+
266.09541	154	
266.21061	94	1+
266.55784	94	1+
267.47124	124	1+
267.48729	118	1+
267.51703	94	1+
267.90116	252	
268.14395	668	1+
269.84873	150	
269.89326	2556	1+
270.84178	244	1+
271.08475	176	1+
272.17089	170	
275.14187	224	1+
276.80407	156	
278.83439	152	
279.08139	380	1+
279.14293	2446	1+
279.87805	200	1+
279.95526	276	1+
280.04558	246	1+
280.12882	194	
280.95778	208	1+
281.04499	170	1+
281.09362	30056	1+
281.14439	466	1+
281.38369	136	1+
283.17321	202	
283.91424	230	1+
284.14272	346	1+
284.95942	190	1+
285.12879	156	
285.17350	364	1+
286.15433	166	
286.76918	156	
286.89129	334	1+
288.06088	186	1+
288.82751	148	
289.39920	150	
289.88186	424	
290.82388	330	1+
291.07047	284	1+
291.14596	278	
291.82404	298	1+
291.90985	394	1+
292.79960	216	1+
292.86797	446	1+
292.91303	332	1+
293.12338	210	1+
293.87682	416	1+
293.89031	194	
294.40496	142	
294.90819	204	
295.85250	496	1+
296.12128	366	
296.13890	382	
296.85433	386	1+
297.00900	146	
297.12769	248	
297.15938	218	
297.96108	264	1+
298.12649	172	
298.91045	254	1+
299.06023	212	1+
300.85339	314	
301.80747	310	1+
301.84999	296	
302.85024	158	
303.07014	158	
303.80548	476	1+
304.88371	286	1+
305.85520	202	
306.27925	256	1+
307.28481	184	1+
307.35222	156	1+
307.88878	260	
308.10120	222	1+
308.81002	288	1+
308.88258	570	1+
309.07481	210	1+
309.15634	500	1+
311.81653	194	
311.88713	460	
312.02719	148	
312.13119	196	
312.81215	430	1+
312.86858	542	1+
313.14584	146	
313.16419	276	
313.81914	248	1+
314.15675	518	1+
314.37283	214	
314.86698	1720	1+
314.91950	230	
314.95750	244	1+
315.81761	160	
316.37936	154	
316.83115	304	1+
316.86242	264	
317.87675	156	
318.13299	326	1+
318.86302	906	1+
320.10986	164	
320.15284	316	1+
320.80889	462	1+
320.85951	442	1+
321.09290	182	
321.81422	330	1+
322.12173	152	
322.85554	2466	1+
323.01917	208	
323.41481	158	
323.94738	186	1+
324.13125	248	1+
324.17249	312	1+
324.37868	314	1+
324.85796	564	1+
324.87643	256	
324.90914	528	1+
325.13490	176	1+
325.17600	184	1+
325.86024	338	1+
325.89157	826	1+
325.91636	428	1+
326.16086	344	1+
326.77244	266	1+
326.81962	300	
327.38601	246	
327.80575	152	
327.87012	144	
328.12052	338	1+
328.38608	168	
328.87568	180	
329.83070	174	
329.85099	354	1+
330.87570	434	1+
331.17234	196	
331.82777	200	
331.94486	208	1+
332.00869	228	1+
332.15772	328	1+
332.84997	1644	1+
332.87490	1216	1+
335.11646	172	1+
335.88666	590	1+
335.91037	180	
336.04554	412	1+
336.86512	564	1+
337.09715	230	
337.81110	188	
337.85188	178	
338.33654	240	1+
339.18934	190	1+
339.81954	798	1+
339.87508	144	
340.86429	1466	1+
341.16104	146	
342.18456	204	1+
342.88437	198	
342.99203	298	1+
343.09859	290	1+
343.82157	160	
343.88012	1244	1+
344.86236	310	
344.99483	234	1+
345.11290	818	1+
345.87054	9838	1+
346.07193	148	
346.11859	592	1+
346.17866	190	
346.81964	1698	1+
347.39158	158	
347.41246	100	1+
347.65414	112	1+
348.89215	220	
348.90939	450	1+
349.18456	540	1+
349.40438	242	1+
349.85146	158	
349.91024	394	1+
349.97571	178	1+
350.14340	238	1+
350.88529	1056	1+
352.97164	180	1+
353.08280	226	1+
353.37795	150	
354.81863	350	1+
354.83973	152	
355.19618	150	
356.84955	144	
356.91182	254	1+
357.91446	194	1+
358.01176	250	1+
359.12508	302	1+
359.17596	354	1+
361.80606	212	1+
362.36230	228	1+
362.83908	296	1+
362.87079	562	1+
362.89373	178	
363.10124	162	1+
363.19139	222	1+
363.87957	352	1+
364.03474	220	1+
364.74515	154	1+
364.83096	1828	1+
365.71667	176	
365.79799	294	1+
365.93504	302	1+
366.04375	142	1+
366.12868	368	1+
366.54105	132	1+
367.12792	222	1+
367.70741	1118	1+
368.83741	152	
368.89778	214	
369.70594	202	
369.83754	206	
369.87564	170	
369.89261	302	1+
370.83749	160	
371.12590	188	1+
372.50343	256	1+
372.84549	408	1+
373.15662	378	1+
373.81616	168	1+
373.87208	216	
373.90386	156	
374.73000	204	
375.10708	202	1+
375.23598	182	
375.72734	150	
378.02543	274	1+
378.09692	246	1+
378.76019	172	1+
379.18126	446	1+
379.82422	508	1+
380.18472	270	1+
380.20488	184	
380.82985	296	1+
380.85411	226	
380.92205	250	1+
382.75362	154	1+
382.77975	542	1+
382.84287	1372	1+
384.85074	580	1+
385.22600	218	1+
386.13700	236	1+
386.89704	474	1+
387.02912	230	1+
387.89919	284	1+
388.84902	374	1+
390.14605	638	1+
390.84100	2174	1+
391.17847	308	
391.35723	214	1+
391.79521	184	1+
392.09312	300	1+
392.11082	326	1+
392.15973	1082	1+
392.94197	130	1+
393.05321	218	1+
393.80244	334	1+
393.83036	440	1+
393.86283	164	
394.05542	156	1+
394.21065	164	
394.80532	262	1+
394.83405	384	1+
396.20380	8332	1+
396.63967	134	1+
396.75229	152	
396.86880	278	1+
397.08326	184	1+
397.73173	470	1+
397.82969	152	
397.92173	142	
398.82945	264	
398.85623	494	1+
399.00870	182	
399.80321	146	
399.82418	158	
400.17119	372	1+
400.64071	100	1+
400.81594	150	
400.85328	2772	1+
401.25582	642	1+
401.70020	172	1+
401.89370	146	
401.97783	178	1+
402.21985	204	
403.01782	160	1+
403.16659	178	1+
403.87498	1544	1+
405.85610	994	1+
406.88212	204	
407.86681	502	
408.39435	162	
408.85080	7606	1+
409.18751	2322	1+
409.68988	110	1+
410.48463	152	
410.87310	250	1+
410.95307	210	1+
411.80780	376	1+
412.10106	214	1+
412.17604	150	
412.65667	146	1+
412.72024	250	1+
412.84884	1142	1+
412.93815	190	1+
413.72334	218	1+
413.85548	808	1+
414.20942	750	1+
414.80626	268	1+
415.89542	154	
415.98021	114	1+
416.84246	550	1+
417.82416	178	
417.94223	200	1+
418.21881	284	1+
418.86325	1140	1+
418.95408	246	1+
419.17214	1940	1+
420.87766	1258	1+
421.16995	342	1+
421.95054	214	1+
423.38222	212	1+
423.86892	1964	1+
424.19612	1578	1+
424.51028	108	1+
424.87095	1186	1+
424.92655	146	
425.82461	252	1+
426.86315	5958	1+
427.25769	196	
428.17528	364	1+
430.15145	254	1+
430.18907	1378	1+
430.85874	928	1+
430.97714	224	1+
431.01954	230	1+
431.12917	282	1+
431.86204	626	1+
432.15688	144	
433.90834	392	1+
434.81678	150	
434.85175	934	1+
434.91506	268	1+
435.14028	208	1+
435.68237	262	1+
435.88963	234	1+
437.17985	194	1+
437.75896	304	1+
437.86036	214	
438.14110	170	1+
438.82055	144	
439.85803	2056	1+
439.89626	774	
440.03909	172	1+
441.87622	182	
442.21008	432	1+
442.79847	220	1+
442.87986	1446	1+
443.82132	232	1+
444.12800	194	
444.76171	288	1+
444.87236	16478	1+
444.99937	230	1+
445.63355	112	1+
446.67950	162	1+
447.24912	98	1+
447.88205	482	1+
448.21096	226	1+
449.85278	160	
449.87858	322	1+
452.84025	148	1+
453.90625	152	
454.86666	194	1+
456.05385	150	1+
456.16583	148	
456.20249	200	
456.89508	870	1+
456.95690	148	1+
457.19593	516	1+
457.80920	166	1+
457.87680	454	1+
458.19519	366	1+
458.88377	322	1+
459.76027	190	
460.21763	2726	1+
460.88694	254	
461.79930	138	1+
462.88194	2804	1+
464.17927	208	1+
465.89506	302	1+
467.26294	170	1+
467.77070	198	1+
467.88807	1070	1+
474.17817	2352	1+
474.21405	2682	1+
474.74944	288	1+
476.89126	248	1+
478.16250	178	1+
480.83336	208	1+
480.88364	250	1+
480.91667	148	1+
481.21339	696	1+
481.78981	208	1+
484.19367	992	1+
485.90068	720	1+
488.39848	236	
489.16398	186	1+
496.38314	166	
498.24440	146	
500.36219	154	1+
500.45382	170	1+
501.01546	540	1+
502.20726	5098	1+
502.80200	102	1+
503.01298	294	1+
503.25388	298	1+
504.20102	642	1+
504.43776	214	1+
505.43654	156	1+
505.83092	332	1+
505.90392	260	1+
509.16451	148	
509.85110	222	1+
511.27370	198	1+
511.95027	146	1+
512.76999	168	
515.22340	280	1+
515.38687	212	1+
517.48955	294	1+
518.98197	170	1+
519.09072	176	1+
519.14589	128	1+
519.20693	158	
519.40428	288	1+
519.95014	126	1+
520.22044	32294	1+
520.40601	234	1+
520.45461	372	1+
520.51538	174	1+
520.57717	182	1+
520.63408	214	1+
520.90193	176	1+
521.28980	426	1+
521.45344	248	1+
521.48528	124	1+
521.73474	98	1+
521.78928	254	1+
522.28894	248	1+
523.09138	140	1+
523.26241	140	1+
523.35637	126	1+
523.55589	102	1+
524.09963	102	1+
524.73717	184	1+
525.06253	108	1+
525.74269	132	1+
525.78304	214	1+
END IONS

###FS:    #m/z: 322.93042 #charge 1+
###MS: 43
###MSMS: 44
BEGIN IONS
TITLE=Cmpd 32, +MS2(322.9304), 28.0-35.0eV, 0.9min #44
RTINSECONDS=55.762
SCANS=43-44
PEPMASS=322.93042	1729376
CHARGE=1+
77.75959	90	
97.01829	160	
192.88963	212	
193.07537	84	
193.89349	104	
196.88347	116	
199.86333	82	
202.04439	90	
205.94838	172	
205.96970	100	
207.97794	158	
213.86085	86	
215.88164	118	
216.52491	92	
216.89307	140	
217.88576	86	
221.06657	132	
221.10337	102	
221.94609	134	
222.95120	302	1+
224.01688	82	
224.79466	120	
227.00029	96	
227.93073	316	1+
228.79752	92	
228.84476	86	
231.02133	82	
234.15038	92	
235.07575	96	
236.12763	108	
237.01346	92	
238.06703	200	
238.80224	128	
238.85510	100	
238.93868	372	
239.07755	556	1+
240.14827	110	
240.94073	5086	
241.82784	106	
241.94197	4036	
242.02673	152	1+
242.94165	12808	1+
243.01917	96	
243.88462	114	
244.09507	128	
244.93968	1762	1+
245.43672	114	
246.87779	84	
246.97759	112	
248.00208	98	
248.11581	88	
248.85466	132	
248.93257	106	
250.92284	222	1+
250.94752	124	
252.03940	116	
254.12492	108	
254.88451	200	1+
254.91010	82	
255.94427	86	
257.02597	84	
257.10779	94	
257.15769	84	
257.80687	86	
258.10970	122	
258.14330	138	
258.61902	116	
258.83981	80	
258.90219	126	
258.97950	90	
259.84962	116	
260.08946	102	
260.48437	80	
262.95641	86	
263.07055	122	
263.52137	96	
263.83251	88	
264.07953	152	
264.41907	86	
265.09123	86	
265.36047	84	
266.00214	214	1+
266.05825	132	
266.08820	116	
266.10202	174	1+
267.02861	106	
267.05108	230	1+
267.22087	110	
268.12947	348	1+
268.79291	146	
268.95397	306	1+
269.10657	114	
269.80703	200	1+
269.92650	82	
270.73027	102	
271.09965	90	
271.38560	112	
271.84869	92	
272.92464	88	
273.10675	84	
273.99191	144	
274.10667	88	
274.12786	164	
275.05843	110	
275.07703	84	
276.13915	84	
276.84467	176	
277.98885	86	
278.08765	1482	1+
278.12504	184	1+
278.24550	86	
279.00091	98	
279.09092	1272	1+
280.02360	82	
280.22751	88	
280.82993	114	
281.90584	150	
282.04806	158	
282.79793	86	
283.06994	286	1+
283.97231	82	
284.29648	684	1+
284.97646	112	
286.86319	134	
286.96086	154	
287.35916	84	
289.15609	86	
289.82484	84	
289.87811	190	
289.98358	88	
290.17421	82	
290.80261	172	1+
291.76365	104	1+
291.78881	92	
291.97933	178	1+
292.80576	180	1+
293.86260	82	
294.07119	150	
294.85825	116	
295.06383	108	
295.42882	92	
297.13612	188	1+
298.91244	90	
299.06465	102	
299.84784	90	
300.78854	102	
300.84913	144	
301.16495	128	
302.24556	254	
303.95057	106	
304.58582	96	
304.86427	158	1+
305.02820	88	
307.20389	170	1+
307.29001	552	1+
307.81657	230	1+
307.89183	106	
308.29168	466	1+
308.86736	284	1+
309.02765	212	1+
309.05364	82	
309.12318	184	1+
310.30968	272	
310.87874	140	
311.85992	86	
311.88938	104	
312.06041	82	
313.09704	84	
313.95580	92	
315.11166	170	
315.83778	152	
315.93264	82	
318.31357	86	
318.87493	110	
320.87759	94	
321.42990	104	
322.12720	88	
323.14718	82	
323.24474	130	
324.89603	144	
325.15251	122	
326.10272	80	
END IONS

###FS:    #m/z: 340.94120 #charge 1+
###MS: 43
###MSMS: 45
BEGIN IONS
TITLE=Cmpd 33, +MS2(340.9412), 28.0-35.0eV, 1.0min #45
RTINSECONDS=56.534
SCANS=43,45
PEPMASS=340.94120	637300
CHARGE=1+
176.97940	98	
187.88146	94	
189.86442	206	
194.30577	108	
205.04868	100	
207.12179	98	
208.58577	100	
208.94901	94	
212.90327	110	
213.50022	94	
213.93950	936	1+
214.90011	100	
215.88807	730	1+
217.88202	226	
220.87762	140	
221.89245	112	
221.94725	174	
227.95064	176	1+
230.67058	98	
230.88916	538	1+
231.08477	116	
231.95117	832	1+
233.89718	824	1+
233.94744	152	
235.94944	246	1+
235.96312	104	
237.06446	110	
237.43907	94	
238.02547	308	1+
238.05979	160	
238.85816	92	
239.78716	122	
239.89286	240	1+
240.79450	90	
240.94671	140	
241.12900	132	
241.84497	142	
242.85402	170	
243.08595	132	
243.82568	114	
245.10293	350	1+
245.87925	130	
246.04098	108	
246.97577	212	1+
247.08466	124	
248.87937	100	
248.89975	440	1+
248.98346	96	
249.00730	102	
249.83565	90	
249.93172	102	
249.96048	230	
250.54920	102	
250.96418	358	1+
253.96561	344	1+
254.91799	124	
254.96952	298	1+
255.07605	676	1+
255.14343	102	
256.10501	290	1+
256.91065	144	
257.40994	114	
257.77865	92	
258.07625	122	
258.84434	308	
258.86605	108	
258.88547	176	
258.90683	180	
259.84603	142	
259.95964	250	1+
260.09584	308	1+
260.83436	334	1+
261.07077	114	
261.10054	200	1+
261.86150	100	
261.97664	130	
263.98046	162	
264.02704	284	1+
264.07412	182	
265.02033	204	1+
265.92730	144	
267.00016	118	
268.00056	118	
268.02987	98	
268.84258	360	1+
268.95963	104	
269.10439	118	
269.99796	164	
270.83402	116	
272.84739	112	
272.91782	156	
272.95409	98	
272.98180	224	
273.02666	236	1+
273.09579	168	
274.10606	124	
274.90090	118	
275.05898	92	
275.42300	142	
275.81960	106	
275.85481	120	
276.85419	322	
277.12599	94	
277.85742	294	
277.95814	102	
278.42084	96	
278.52354	104	
278.84538	144	
279.09233	116	
279.85008	628	1+
280.25732	128	
280.90353	102	
281.04783	266	
281.50902	92	
282.04768	112	
283.03166	98	
283.95553	114	
284.11824	190	
284.26796	92	
285.02418	132	
285.09795	112	
285.29187	92	
286.13831	92	
286.85791	100	
287.86746	142	
289.09550	94	
289.87831	96	
290.85350	220	
291.86118	116	
293.85284	288	1+
294.05099	144	
294.60648	98	
295.47957	100	
296.86288	212	
297.88386	116	
297.99177	154	1+
298.08036	150	
298.43583	134	
299.01272	120	
299.05997	306	1+
299.86461	226	1+
300.92246	114	
301.05579	126	
301.08326	214	1+
302.02903	122	
302.12375	100	
302.17117	162	
303.47947	92	
305.76573	98	
306.28518	148	
306.88225	122	
307.29222	412	1+
307.30563	100	
307.80174	136	
307.86904	394	1+
307.88986	116	
308.29630	342	1+
308.74237	106	
310.11612	172	1+
311.08098	150	
315.10853	166	
315.86489	248	1+
315.89655	112	
316.85055	120	
317.81975	110	
318.12307	108	
319.03485	106	
319.87297	120	
320.17737	132	
320.80698	138	
322.30497	166	1+
324.89002	478	1+
325.13943	124	
325.89168	278	1+
326.27845	98	
328.18873	136	
329.87399	150	
330.81630	158	
332.07266	104	
332.14636	120	
334.15909	92	
335.80500	130	
338.17430	168	
338.61359	116	
338.95955	92	
342.89970	122	
343.27591	110	
343.45499	94	
345.21379	182	1+
345.98198	142	
END IONS

###FS:    #m/z: 363.95705 #charge 1+
###MS: 43
###MSMS: 46
BEGIN IONS
TITLE=Cmpd 34, +MS2(363.9570), 28.0-35.0eV, 1.0min #46
RTINSECONDS=57.3065
SCANS=43,46
PEPMASS=363.95705	291312
CHARGE=1+
189.86302	254	
191.85531	258	1+
196.08327	114	
197.92733	118	
205.94820	132	
206.06203	202	
207.87529	140	
207.97195	114	
209.94382	644	1+
210.88729	146	
212.00831	106	
212.87967	1900	1+
216.41118	100	
222.95222	438	1+
224.94855	738	1+
225.96516	366	1+
226.87371	120	
226.94733	3966	1+
227.93083	382	
228.89589	532	1+
228.94243	3406	1+
230.83273	120	
230.89021	3122	1+
231.12752	112	
232.88380	390	1+
236.08489	114	
237.93290	104	
238.06167	124	
238.09550	138	
238.90702	114	
239.80368	110	
239.81419	102	
240.94064	920	
240.96142	576	
241.15614	100	
241.50931	106	
241.94159	774	
242.90120	124	
242.94238	3012	1+
243.95549	156	
244.86088	148	
244.95674	2246	1+
244.98393	118	
245.01369	188	1+
245.94711	2834	1+
246.01747	156	1+
246.11203	194	1+
246.45414	110	
246.95211	2096	1+
247.08868	110	
247.79657	364	1+
248.79981	312	1+
248.89908	1114	1+
250.02931	112	
250.94833	398	1+
250.97002	188	
251.04557	100	
251.07055	138	
251.79900	218	
251.99119	116	
252.01296	110	
253.02678	152	
253.90392	136	
254.88088	150	
257.08064	132	
257.10646	1338	1+
258.84533	108	
258.98231	146	
259.04524	264	1+
259.08498	128	
260.83474	110	
260.97189	564	1+
263.82560	232	1+
264.01309	226	1+
264.79715	132	
265.05319	128	
265.97359	124	
266.78717	162	
266.81234	148	
267.06491	328	1+
267.78431	144	
267.90708	150	
267.97301	536	1+
269.04700	150	
269.10445	142	
269.79070	196	1+
269.80668	124	
269.96850	682	1+
271.84281	222	1+
271.91698	364	1+
273.79939	108	
274.41954	116	
275.03661	128	
275.95538	108	
276.85346	114	
277.09224	212	
277.84366	228	1+
277.98084	110	
279.02327	118	
279.79207	542	1+
280.10636	140	
280.13239	100	
280.79551	460	1+
280.92619	102	
281.08466	224	1+
281.40478	168	
282.89462	126	
283.78962	468	
283.85094	284	
284.82466	280	1+
284.86119	220	
284.97274	206	1+
285.03162	188	
285.06038	100	
285.12416	292	
285.62589	102	
285.79269	262	1+
285.84401	204	1+
286.13319	142	
286.82176	206	1+
288.81837	230	1+
288.85143	100	
289.07978	244	
290.08293	152	
290.85712	174	
291.08943	138	
293.06588	132	
293.11911	102	
293.86461	398	1+
293.89854	100	
294.93705	102	
296.80908	124	
296.85934	114	
297.04033	100	
297.06680	106	
297.80722	124	
298.07003	138	
298.42404	100	
298.80381	992	1+
298.93924	102	
299.87409	114	
301.07760	216	
301.09444	124	
301.12886	172	
301.79763	958	1+
301.86001	290	
302.08074	446	1+
302.10998	116	
302.86415	164	
303.08032	330	1+
303.85421	620	
303.88220	100	
304.18536	100	
304.28070	220	1+
304.40872	114	
304.87045	130	
306.43638	102	
306.79351	344	1+
306.87695	116	
306.89126	202	1+
307.83906	178	1+
308.29672	230	
309.30017	138	
309.86712	218	
310.42611	182	
310.87734	134	
311.86721	208	
314.10045	378	1+
314.15808	120	
316.06333	132	
316.81481	174	
318.09816	104	
318.80420	156	1+
318.94278	100	
318.99343	228	1+
319.92835	118	
321.10331	166	
321.81423	214	
321.87054	324	1+
324.17068	114	
324.26518	138	
324.96408	102	
326.79158	114	
326.87173	356	1+
327.02944	198	1+
329.01239	116	
329.87160	300	1+
331.13430	428	1+
333.10712	130	
333.86880	178	1+
334.75903	110	
336.80505	104	
336.94652	256	1+
337.38777	98	
338.77537	230	1+
338.87499	172	
339.83590	98	
342.16121	110	
343.31725	154	
343.85588	142	1+
345.14952	108	
346.07583	544	
347.07959	306	
347.29922	126	
348.06545	138	
348.32805	132	
349.31955	178	
351.34141	114	
355.14971	150	
357.11843	184	1+
360.35295	126	
362.13999	244	1+
362.30582	238	1+
364.12525	146	
366.11216	100	
367.19672	110	
367.32770	434	1+
368.83542	172	
END IONS

###FS:    #m/z: 322.93038 #charge 1+
###MS: 47
###MSMS: 48
BEGIN IONS
TITLE=Cmpd 35, +MS2(322.9304), 28.0-35.0eV, 1.0min #48
RTINSECONDS=60.9815
SCANS=47-48
PEPMASS=322.93038	1482924
CHARGE=1+
171.85698	84	
178.96989	84	
188.60574	94	
192.99253	96	
196.88603	160	
198.03096	98	
200.88699	94	
203.05966	82	
203.95332	110	
205.94817	416	1+
206.92980	84	
207.97400	238	
208.10247	92	
209.92320	92	
209.94505	80	
212.89965	88	
214.88852	278	1+
216.97896	86	
218.19790	86	
220.01453	142	
221.88937	146	
222.95425	792	1+
223.50240	120	
223.86922	84	
223.95884	440	1+
225.40442	92	
225.86743	272	1+
226.56388	88	
227.93193	206	
228.91922	90	
230.10023	128	
230.92239	88	
232.97001	96	
233.06894	124	
233.71867	80	
233.87436	88	
234.91383	92	
235.06806	84	
235.82421	112	
236.06279	114	
236.09352	100	
237.79552	130	
238.06523	186	
238.89058	98	
238.94036	416	
239.08200	286	1+
239.98514	94	
240.14434	82	
240.81678	256	1+
240.94116	5054	
240.99593	90	
241.03213	86	
241.10421	98	
241.89506	96	
241.91847	88	
241.93972	14152	1+
242.00922	88	
242.81976	242	1+
242.87270	214	1+
242.94192	10274	1+
244.86014	112	
244.93985	2710	1+
244.98019	156	
245.10618	100	
245.39227	92	
246.86057	84	
246.97738	396	1+
248.15606	88	
248.90002	80	
249.09381	94	
250.72246	90	
251.00415	82	
251.81993	84	
251.92673	168	
253.04059	184	1+
254.82006	148	1+
255.09517	116	
255.91882	92	
256.07447	84	
257.03750	106	
257.11045	480	1+
260.04300	204	1+
260.83146	184	1+
260.92897	82	
261.05524	284	1+
261.33922	88	
261.89084	90	
262.66707	92	
262.80028	82	
264.11373	86	
265.01755	146	
265.04749	112	
265.05769	414	1+
265.85399	284	1+
266.96168	86	
266.99849	188	
267.10072	132	
267.74804	90	
268.88641	84	
268.95669	204	
269.07412	140	1+
269.34979	140	
270.11250	134	
270.53205	106	
271.12775	288	1+
271.51888	100	
272.06379	206	1+
272.44206	80	
272.74808	82	
272.84069	232	1+
273.09942	92	
273.86881	94	
275.84131	92	
276.92121	96	
277.98359	88	
278.09276	206	
278.39421	88	
279.09076	1042	1+
279.12431	108	
279.40740	86	
279.85683	82	
280.80699	80	
281.08899	218	1+
281.81616	92	
281.95163	282	1+
283.06729	376	1+
283.43220	100	
283.85820	82	
284.06914	310	1+
284.29384	566	1+
285.62775	104	
285.85601	168	1+
287.42377	88	
287.90452	224	1+
287.93159	114	
288.11978	86	
289.79025	168	
290.40810	80	
290.85668	82	
291.86098	82	
292.27544	90	
292.80903	132	
293.07001	100	
293.85020	108	
294.05275	118	
294.85810	210	
295.28295	90	
295.99897	84	
296.03731	92	
296.81124	90	
296.86150	112	
297.09804	208	1+
297.81910	332	1+
297.86403	138	
298.82475	212	1+
299.79999	116	
301.09488	160	
302.14624	98	
303.05437	94	
303.86770	88	
305.80637	96	
305.83017	178	1+
305.90817	86	
305.92944	86	
306.02187	82	
306.88186	110	
307.27567	82	
307.88018	176	1+
308.29477	542	1+
309.09912	88	
309.80364	98	
310.09326	82	
310.30966	278	
311.08100	84	
311.87608	88	
312.06180	98	
315.10699	256	1+
317.01228	116	
317.11394	86	
317.75087	82	
318.78031	80	
319.30047	192	1+
321.10199	150	
321.11950	106	
321.80437	86	
323.94479	84	
324.11484	108	
324.89319	160	
325.32008	142	
325.90937	140	
326.35355	88	
326.87312	352	1+
327.80675	224	1+
END IONS

###FS:    #m/z: 444.22395 #charge 1+
###MS: 47
###MSMS: 49
BEGIN IONS
TITLE=Cmpd 36, +MS2(444.2239), 28.0-35.0eV, 1.1min #49
RTINSECONDS=61.7535
SCANS=47,49
PEPMASS=444.22395	220260
CHARGE=1+
188.06877	2164	1+
194.12846	406	1+
195.11043	670	1+
205.09505	1294	1+
212.14040	146	
215.10996	130	
222.12228	6320	1+
222.97439	1232	
223.10582	2028	1+
223.97593	682	
224.97225	4160	
225.09608	220	1+
225.13676	510	1+
225.97210	4766	
226.97286	10596	
228.86836	250	
229.88353	240	1+
230.86601	218	1+
232.94484	242	1+
233.86122	150	
237.13755	496	
239.12141	140	
239.14765	438	
240.09265	132	
240.13254	38830	1+
240.22734	130	
240.31927	144	1+
240.47691	90	1+
241.09926	144	
242.95982	134	
242.98350	148	
243.79946	334	1+
243.98302	286	
244.16651	184	
244.98159	804	
245.92609	120	1+
246.87533	346	1+
249.11950	142	
249.87070	146	
249.90960	160	
250.87367	424	
250.94794	282	
251.12229	136	
251.81438	146	
253.09818	252	1+
253.13570	848	1+
254.11668	214	1+
254.16302	194	
256.10237	144	
257.15754	364	
257.24590	80	1+
257.80399	146	
258.14351	11248	1+
260.11981	144	
260.96689	158	
261.97273	314	1+
263.14440	330	1+
263.90743	242	1+
264.07241	130	
264.09766	178	1+
264.44912	218	1+
264.96064	166	1+
265.83548	206	1+
267.02890	256	1+
267.13745	354	1+
267.83240	220	1+
267.90607	218	1+
268.88605	140	
268.91252	150	1+
268.95880	666	1+
269.11107	276	
269.15705	778	1+
270.16029	654	1+
270.96669	290	1+
271.01699	138	
271.64910	104	1+
271.85956	138	
271.91647	328	1+
273.02159	298	1+
273.09970	128	
273.11855	192	1+
273.79264	144	
275.52933	166	
275.80677	264	1+
275.85536	226	1+
276.86516	198	1+
276.97074	148	
278.04411	228	1+
279.14399	3796	1+
279.38158	158	1+
280.12367	312	1+
280.79560	152	
280.84639	148	
280.92619	172	
281.10444	308	
282.10714	314	1+
282.54738	292	1+
282.80385	292	1+
283.52445	162	
283.73872	106	1+
283.82767	362	1+
283.98743	128	
284.02540	192	1+
285.09670	354	1+
286.13208	136	
286.98138	184	1+
287.18763	278	1+
287.80735	174	
287.83935	466	1+
287.95492	168	
288.16833	460	1+
288.81002	148	1+
288.84558	548	1+
289.87724	300	1+
290.02546	140	
290.56148	128	1+
290.91709	150	
291.14139	204	
292.14613	192	1+
292.82308	238	1+
292.86715	658	1+
292.93883	194	1+
294.04895	276	1+
295.91069	318	1+
296.06470	138	
296.14363	138	
297.16792	466	
298.05218	342	1+
298.13046	804	1+
298.15449	862	1+
299.11576	154	
299.13442	598	1+
299.85014	136	
300.93273	250	1+
301.80883	140	
301.85558	254	
301.87595	432	1+
302.79443	130	
302.84404	386	1+
303.86873	208	1+
304.91446	128	
305.89827	144	
306.78632	244	1+
307.16339	180	1+
307.89076	708	1+
308.13906	654	1+
309.11215	134	
310.05322	338	1+
310.84669	188	
311.05890	272	1+
311.88396	420	1+
312.76709	202	1+
312.80328	428	1+
312.82724	146	
312.86277	184	
313.93175	130	
313.99066	232	1+
314.14623	710	
315.10741	332	1+
315.18091	916	
315.36822	130	1+
315.80407	186	
316.16412	2520	1+
316.80691	1736	1+
316.95381	226	
317.06831	128	
317.80681	1120	1+
317.96135	144	
318.95746	6558	
319.11280	188	1+
319.80561	344	1+
319.87683	178	
319.95814	4368	
320.12323	168	1+
320.91965	190	1+
320.95959	11400	1+
321.43431	160	
321.81833	310	1+
322.85366	846	1+
323.01921	370	1+
323.11063	134	1+
323.90866	224	
323.97778	180	1+
324.78678	158	1+
324.89180	212	
325.14344	344	1+
325.16440	486	1+
325.81507	138	
325.89765	940	1+
326.52048	234	1+
326.84936	262	
327.11159	380	
327.16785	170	
327.85648	136	
328.04355	358	1+
328.10923	222	1+
329.87653	138	
330.03285	130	
333.01844	160	
333.19043	5076	1+
333.82601	408	1+
333.88126	182	
334.56427	142	1+
334.96223	130	
335.81595	1442	1+
336.17521	146	
336.50570	178	1+
336.94401	788	
336.96736	1314	
337.13876	252	1+
337.87010	254	1+
337.96749	3606	1+
338.01599	260	1+
338.14337	182	1+
338.97046	2314	1+
339.76828	336	1+
340.86956	384	
340.90461	238	1+
341.82408	188	
341.86834	206	
342.13153	132	
342.76422	148	
342.79703	384	1+
342.86804	164	
343.17439	6852	1+
343.79813	282	1+
344.13487	420	1+
344.15981	1508	1+
344.75462	642	1+
344.85603	146	
346.78092	184	1+
346.86188	128	
346.93335	226	1+
347.85788	164	
347.93634	190	1+
348.71016	132	
348.84754	146	
349.83986	244	1+
352.15398	138	1+
352.83196	594	1+
353.19509	556	1+
355.03990	180	
355.87861	186	
356.18321	144	1+
356.82116	282	1+
356.97978	330	
357.12733	288	1+
357.87369	884	1+
358.77207	466	1+
358.87531	742	1+
358.91031	128	
359.98495	348	
360.76090	538	1+
360.87166	392	1+
360.98212	2030	1+
361.76233	330	1+
361.92811	278	1+
361.98383	1330	1+
362.07865	264	1+
362.81028	134	
363.18371	322	
363.78078	216	1+
363.87877	230	
364.16706	244	1+
364.81510	226	1+
365.19345	276	1+
365.99207	200	1+
367.92310	166	
368.12291	154	
368.75789	250	1+
368.85318	168	
370.14479	138	
371.23883	128	
373.80115	362	1+
373.89715	244	1+
374.14623	134	1+
374.80910	320	1+
375.77859	538	1+
376.78051	450	1+
376.88499	1032	1+
377.84418	140	
378.06863	170	1+
378.08489	196	1+
378.77463	174	
379.77353	444	1+
380.20635	282	
380.43185	78	1+
380.77387	254	1+
381.19175	2188	1+
381.79577	206	1+
381.82559	216	1+
381.88122	258	1+
382.05277	138	
382.17156	140	
383.13742	130	1+
383.99109	384	1+
384.18297	154	1+
384.84217	148	
385.78035	158	
385.91813	210	1+
386.85295	202	1+
388.01317	214	1+
390.88651	218	1+
391.17604	176	
392.15918	132	
392.82502	170	
394.80505	198	1+
394.98089	198	
395.04861	298	1+
395.78955	362	1+
397.10742	324	1+
398.21688	9634	1+
398.31708	242	1+
399.78413	336	1+
399.90304	226	1+
400.84863	256	1+
401.98757	166	
405.05115	232	1+
405.85869	150	
407.16858	150	
408.20294	378	
408.79202	158	
408.84775	130	
409.18725	654	1+
410.08248	134	
410.83357	194	
411.04905	276	1+
412.21294	178	
413.85230	156	
419.24234	138	
420.87190	150	
423.15863	144	
423.21627	190	1+
423.86884	132	
424.19008	130	
425.19820	198	
426.20342	6214	1+
426.28803	236	1+
429.09647	146	
430.21686	166	
436.88457	178	1+
439.00035	242	1+
440.21845	130	
440.42776	172	1+
442.21207	142	
444.22317	17030	1+
444.26502	568	1+
444.32688	142	
444.91131	102	1+
445.26652	392	1+
448.23304	136	1+
END IONS

###FS:    #m/z: 520.22181 #charge 1+
###MS: 47
###MSMS: 50
BEGIN IONS
TITLE=Cmpd 37, +MS2(520.2218), 28.5-35.6eV, 1.1min #50
RTINSECONDS=62.525
SCANS=47,50
PEPMASS=520.22181	99292
CHARGE=1+
186.05647	140	
195.11354	404	1+
202.03036	336	
203.08049	1260	1+
204.06579	284	1+
206.06217	392	1+
210.85488	150	
218.02176	196	
218.06156	1666	1+
219.03401	1206	1+
221.08991	3866	1+
222.12244	2744	1+
223.10521	1030	1+
227.88337	258	1+
228.86824	150	1+
232.86059	158	1+
232.89222	180	
234.88626	186	
235.08650	1496	1+
236.04347	248	1+
240.07876	138	1+
240.13261	23996	1+
240.36499	122	1+
242.58882	130	1+
243.89934	154	
246.05653	5334	1+
249.89354	208	
250.90421	160	
251.78947	132	1+
251.88367	1318	1+
252.83628	186	
252.89992	158	
257.05566	122	1+
257.15584	298	
258.14343	2230	1+
262.93792	212	1+
263.05619	152	
263.08397	286	
263.12755	430	1+
264.06682	66358	1+
264.15416	270	1+
264.22151	242	1+
264.27626	246	1+
264.36901	152	1+
265.10571	144	1+
266.43926	118	1+
266.48997	112	1+
266.86605	194	1+
267.14084	638	1+
267.66368	168	1+
267.89770	348	
268.14385	446	1+
268.40091	138	1+
269.06296	142	1+
269.58947	108	1+
269.89536	2142	1+
271.84946	346	1+
274.80071	146	
275.85001	224	1+
277.08005	150	
278.58340	94	1+
279.08350	162	
279.14423	2162	1+
280.38963	212	1+
280.88361	174	
281.03545	144	
281.09337	26054	1+
281.14576	202	
282.31974	102	1+
283.17324	202	1+
285.12085	144	
285.79302	156	
286.16076	182	
287.86862	142	
288.10252	234	1+
289.00893	180	1+
289.39258	152	
289.67335	288	1+
289.88479	168	
290.85856	158	
290.89813	288	1+
293.87565	174	1+
294.85651	224	1+
295.13570	146	
296.12161	368	1+
296.13385	338	
296.80774	142	
296.92437	138	
297.15456	262	1+
297.86135	190	
298.03583	168	1+
300.84763	848	1+
300.91198	164	
301.14503	146	
301.82923	168	
302.79387	146	
304.81602	366	1+
305.82066	318	1+
305.84252	748	1+
305.88359	196	
307.89198	648	1+
307.97780	154	
308.80900	144	
309.14059	218	1+
309.15460	444	1+
309.88890	160	
311.88530	176	
311.92598	158	
312.87190	404	1+
313.15598	682	1+
314.15552	442	1+
314.86350	1616	1+
315.81576	752	1+
316.38400	242	1+
318.86058	244	
319.11445	166	
319.83137	142	
319.88128	196	
320.81137	670	1+
320.85869	308	
320.88964	146	
321.81638	442	1+
322.38334	224	1+
322.85360	2290	1+
323.16681	160	1+
323.32990	114	1+
324.13737	158	
324.86222	496	1+
324.88093	164	
325.02421	154	
325.10714	142	
325.81448	150	
325.89933	472	1+
326.08917	194	1+
326.52519	152	1+
326.80710	394	1+
326.90493	318	1+
326.92279	150	
326.99433	160	
327.16634	246	
327.38921	144	
328.87823	208	
329.78937	220	1+
330.85487	262	
330.88333	490	1+
331.10281	284	1+
331.13336	240	1+
331.17495	186	
331.82996	148	
332.15947	164	
332.85031	744	
332.87474	1074	1+
333.77795	158	1+
333.81925	1028	1+
334.87510	170	
334.89313	166	
335.12303	188	
335.84579	150	
335.88977	284	
336.08431	170	
336.86944	734	1+
337.87317	626	1+
338.39934	254	1+
338.90268	150	
339.82768	204	
339.88688	280	1+
340.86421	1384	1+
340.90860	348	1+
341.91305	282	1+
342.89003	222	
343.87457	1252	1+
344.85811	346	
345.07604	160	1+
345.12959	160	
345.87033	5634	1+
346.11710	824	1+
346.16221	222	1+
346.70344	110	1+
346.80454	346	1+
346.82361	938	1+
347.74981	202	1+
348.08606	150	
348.88542	354	1+
348.90911	282	
349.16663	138	
349.18068	756	1+
349.75697	162	1+
349.78625	272	1+
349.92323	192	
350.08987	138	1+
350.72268	252	1+
350.88304	792	1+
352.86856	262	1+
353.04677	278	1+
353.89178	138	
354.71316	204	1+
356.11046	144	
356.13026	140	
356.38367	144	
356.79795	364	1+
356.83533	148	
357.86670	312	1+
358.36990	174	1+
360.91007	160	
361.80754	150	
362.72274	224	1+
362.80889	156	
362.83983	140	
362.87683	272	1+
363.17833	470	1+
363.95629	248	1+
364.01256	158	
364.18061	378	1+
364.83216	2062	1+
365.71437	202	
365.86388	196	
366.71848	186	
366.84161	276	
366.90948	188	
367.70825	680	1+
367.84143	210	
368.90152	420	
369.37628	268	1+
369.70990	284	1+
369.83549	656	1+
369.89523	248	1+
370.38033	230	1+
371.73496	146	
371.90752	142	
371.97120	228	1+
372.13340	260	1+
373.72161	296	1+
373.94981	180	1+
374.79146	150	
376.87200	158	
377.78122	208	1+
378.12090	214	1+
378.81774	608	1+
379.17514	378	1+
379.82161	546	1+
380.20452	158	
380.77949	494	1+
380.84629	560	1+
380.89333	144	
381.06535	218	1+
381.21637	222	1+
381.38578	248	1+
381.78155	434	1+
382.72867	224	1+
382.83992	2690	1+
382.91198	140	
383.73365	142	1+
384.96526	260	1+
385.18807	228	
385.79820	234	1+
385.85640	256	
385.90062	546	1+
386.17368	158	
386.84684	140	
386.90018	380	1+
387.80017	228	1+
387.84753	264	
388.84954	140	
389.84880	182	
390.14571	502	1+
390.43213	148	1+
390.79179	268	1+
390.84057	1560	1+
391.11232	228	1+
391.17903	544	
391.72867	264	1+
391.91126	356	1+
392.16411	704	1+
392.72985	222	1+
392.84235	188	
393.79543	228	
394.08979	268	1+
394.78058	158	
394.95368	182	
395.36766	172	1+
396.20363	6726	1+
396.89843	166	
397.20788	3978	1+
397.82276	450	1+
397.88131	148	
398.10100	140	
398.82634	312	1+
398.86013	418	1+
399.15749	198	1+
399.35390	142	
399.39663	304	1+
400.40068	258	1+
400.85146	2556	1+
400.94854	148	
401.73691	154	
402.85135	512	
403.16425	152	1+
403.87288	926	1+
404.75548	208	1+
404.84991	196	
405.85880	1050	1+
406.79726	298	1+
406.86143	646	1+
406.89272	262	1+
408.85108	6426	1+
408.99689	152	1+
409.04129	280	1+
409.14583	168	
409.18815	2856	1+
409.50328	120	1+
410.04591	222	1+
411.81015	170	
412.84920	266	
413.85501	184	
414.21146	250	
414.84488	144	
415.75315	344	1+
415.79813	140	
415.87384	372	1+
416.75613	250	1+
416.84281	406	1+
416.86279	216	
416.87503	270	1+
418.05570	244	1+
418.74136	150	
418.86244	780	1+
419.17290	2784	1+
419.26781	142	
420.09938	162	1+
420.37497	334	1+
420.73639	228	
420.87572	164	
421.37281	230	1+
421.77290	238	1+
421.87998	482	
422.17543	154	
422.72383	324	1+
422.77662	164	1+
422.88798	218	
423.86897	1494	1+
424.19689	1458	1+
424.92456	238	1+
426.86150	6136	1+
428.17344	298	
429.18525	1218	1+
430.18799	1030	1+
430.85574	344	1+
432.88713	164	
434.77079	198	
434.80090	232	1+
434.85410	750	1+
434.89919	144	
436.10084	204	1+
436.74994	168	
437.73795	314	1+
437.86281	400	1+
438.81938	262	1+
439.85610	1168	1+
439.89560	546	1+
440.81974	182	1+
440.87917	314	1+
442.20382	612	1+
442.79760	148	1+
442.87935	1430	1+
444.87222	13450	1+
445.08085	230	1+
445.97587	136	1+
446.24102	136	1+
449.83069	206	1+
449.88410	172	
455.04417	84	1+
456.21396	300	1+
456.87936	182	
457.18597	152	
457.90558	1234	1+
458.77298	202	1+
459.88964	366	1+
460.21708	3106	1+
462.88268	2032	1+
463.82541	128	1+
467.88947	982	1+
474.17863	1810	1+
474.21503	2736	1+
475.69211	258	1+
475.88761	162	1+
477.24216	274	1+
479.87990	292	1+
481.20853	374	1+
481.89398	190	1+
483.82409	192	1+
484.19192	752	1+
490.81348	194	1+
495.10403	214	1+
501.01634	250	
501.28696	106	1+
502.20970	4892	1+
502.75508	164	1+
503.80112	192	1+
505.18777	204	
509.36746	100	1+
513.29846	90	1+
516.28914	146	1+
517.23113	124	1+
518.43205	126	1+
519.20065	190	
520.08441	230	1+
520.22119	28766	1+
521.56743	222	
522.27604	188	1+
523.38677	128	1+
523.79813	174	1+
525.20201	98	1+
525.44468	94	1+
END IONS

###FS:    #m/z: 322.93029 #charge 1+
###MS: 51
###MSMS: 52
BEGIN IONS
TITLE=Cmpd 38, +MS2(322.9303), 28.0-35.0eV, 1.1min #52
RTINSECONDS=66.2205
SCANS=51-52
PEPMASS=322.93029	1657976
CHARGE=1+
136.86170	108	
187.98423	108	
192.88846	102	
193.89371	106	
193.96885	102	
195.99108	192	1+
196.88622	130	
197.86881	104	
197.91197	126	
197.95689	120	
200.68730	82	
200.88513	128	
201.04339	146	
205.94749	188	
205.96854	96	
207.89468	136	
207.97352	148	
210.10688	100	
210.89900	134	
212.89520	126	
215.97066	94	
220.93936	224	1+
221.02656	96	
221.06696	110	
221.11130	96	
223.95921	606	
224.07743	116	
224.94070	94	
227.90192	106	
227.93007	236	
227.95732	166	
228.91368	128	
228.98653	84	
230.87199	86	
230.91510	102	
232.89252	92	
232.98507	82	
236.07025	194	1+
236.11232	114	
236.38607	90	
237.59008	92	
238.03008	266	1+
238.93958	294	1+
239.08101	400	
239.13154	86	
239.78978	106	
240.94106	5520	
241.79697	84	
241.94236	3806	
242.82592	152	
242.94209	11302	1+
243.07479	116	
243.90769	104	
244.94011	2934	1+
245.82107	116	
246.90458	194	1+
246.97532	328	1+
247.89349	84	
248.00084	98	
248.03351	118	
248.84370	120	
250.04812	88	
250.86719	110	
250.94789	112	
251.07752	86	
252.11520	316	1+
252.83359	206	1+
252.92639	86	
253.89548	124	
254.84515	146	
254.97678	148	
256.08966	100	
257.04775	90	
257.10896	86	
258.05649	88	
258.12098	102	
259.08704	102	
260.83134	122	
261.88201	96	
261.99369	140	
262.82739	112	
262.96342	88	
264.02405	88	
264.11484	222	1+
264.23164	86	
264.51905	96	
264.84559	118	
265.08858	152	
266.05436	92	
266.08722	84	
268.06739	140	
268.10856	170	1+
268.89657	90	
268.96057	140	
269.79352	92	
270.14966	86	
270.72188	90	
270.79875	92	
270.94812	92	
270.99438	88	
271.12202	124	
271.84869	254	1+
272.12937	232	
273.79763	296	1+
273.83598	108	
276.08404	96	
276.84306	160	
279.09328	822	1+
279.79706	116	
279.84673	126	
280.66083	110	
280.81295	94	
282.85388	102	
282.88469	126	
284.06992	112	
284.29202	368	1+
285.04685	84	
286.13120	232	
287.03024	86	
289.78771	96	
289.80854	98	
289.87354	190	1+
290.85829	106	
291.80188	132	
292.85792	110	
294.05417	242	1+
294.25667	98	
294.27959	126	
294.84997	126	
296.01998	94	
296.83763	226	1+
297.07612	134	
297.10220	96	
298.26792	110	
299.79659	98	
299.81503	84	
302.87894	90	
303.04220	108	
303.14403	92	
303.80959	250	1+
304.95947	90	
305.82807	156	
306.07099	206	1+
306.25170	86	
306.27833	94	
306.88561	200	1+
307.27559	82	
307.80118	208	
307.86498	164	1+
308.29335	448	
308.63728	94	
308.79847	90	
308.92134	148	
309.14903	112	
309.22875	100	
310.30357	154	
310.87910	130	
310.99755	84	
311.02380	84	
311.07836	114	
311.88469	96	
312.10974	116	
315.10471	96	
315.11572	262	1+
315.28454	98	
317.03769	84	
318.09918	98	
319.86750	142	
320.83570	94	
321.27354	82	
322.08841	110	
322.87458	140	
323.10956	106	
324.88615	206	
328.18492	140	
END IONS

###FS:    #m/z: 444.22362 #charge 1+
###MS: 51
###MSMS: 53
BEGIN IONS
TITLE=Cmpd 39, +MS2(444.2236), 28.0-35.0eV, 1.1min #53
RTINSECONDS=66.9925
SCANS=51,53
PEPMASS=444.22362	206112
CHARGE=1+
69.33517	124	
188.06882	2676	1+
193.09668	138	
195.11184	396	
196.11639	182	
203.07579	132	
205.09537	972	1+
210.93645	230	1+
214.12079	166	
215.08512	160	
222.12241	7644	1+
222.94893	156	
222.97452	934	
223.10555	1824	1+
223.17045	100	1+
223.97530	836	
224.97149	5008	
225.23877	110	1+
225.88768	206	1+
225.97175	4024	
226.97261	10626	
227.93263	142	
228.87035	346	
229.86405	584	1+
230.86710	422	1+
232.85994	384	
237.13812	336	
237.89131	194	1+
238.13946	148	
238.52370	128	
238.66145	88	1+
239.02776	186	1+
239.14955	322	
240.13234	36772	1+
240.21190	154	
240.92682	176	1+
240.96636	182	1+
242.98162	314	
243.08859	154	
243.98049	988	1+
244.98314	688	1+
245.08769	224	1+
245.12484	156	
246.87952	232	
248.89818	132	
250.01725	222	1+
250.11430	128	
250.87382	142	
250.94533	322	1+
250.96692	124	
252.09635	468	1+
253.09731	334	1+
253.13159	578	1+
254.16167	124	
255.01279	158	
257.15943	160	
257.79956	220	
258.14328	9746	1+
259.91337	194	1+
260.96480	180	1+
262.53630	164	
263.34601	170	1+
264.15273	152	
265.82756	140	
265.91552	174	
266.87297	142	
267.14261	370	1+
267.78895	246	1+
268.91762	164	
268.95955	472	1+
269.83043	152	
270.15760	690	1+
270.96217	336	
271.12192	512	1+
271.88016	228	1+
272.93472	134	1+
274.80400	434	1+
274.88884	196	1+
275.81102	290	1+
275.85860	136	
275.96750	222	
277.86201	136	
278.72416	102	1+
279.14343	3522	1+
280.10654	218	1+
280.79040	442	1+
280.84096	254	1+
281.12596	128	
282.11340	238	1+
282.89869	142	
283.17321	126	
283.86201	204	
285.86845	162	
286.09700	136	
286.15245	186	
286.79954	248	
287.18217	174	
287.90884	156	
287.95810	266	1+
288.84191	130	
289.54884	182	
289.84669	160	
289.87717	304	
290.87464	134	
291.03615	128	
292.79789	164	
292.85313	444	1+
293.11211	192	1+
293.92850	132	
294.05167	216	
294.79309	208	
295.07219	218	1+
296.11531	128	
297.15185	1092	1+
297.16815	428	
298.11444	172	
298.15419	770	1+
298.80289	390	1+
298.82347	142	
299.13911	366	1+
301.78148	216	1+
301.85150	950	1+
302.88576	338	1+
303.96043	488	1+
304.14196	186	1+
306.78672	210	1+
306.90025	150	
307.28935	230	1+
307.89160	708	
308.03999	284	1+
308.13958	1032	1+
308.87720	282	1+
309.04836	296	1+
309.84824	132	
309.92057	122	
311.88276	396	1+
313.95792	254	1+
314.11153	232	1+
314.15002	888	1+
314.88903	162	
315.17880	776	
315.86013	610	1+
316.16452	2656	1+
316.19669	180	
316.80665	950	1+
316.96120	272	
317.80823	628	1+
317.88153	376	1+
318.27430	146	
318.93332	316	
318.95694	6856	
319.85932	548	1+
319.95916	3684	
320.80895	348	1+
320.82337	174	1+
320.95925	13176	1+
321.12701	214	1+
322.85288	1184	1+
322.89922	356	1+
323.02821	210	1+
323.85440	718	1+
323.91894	130	
324.16160	270	1+
324.87600	168	
325.89511	506	1+
326.80458	164	
326.82256	274	1+
327.11455	294	1+
327.16147	536	1+
328.59543	128	
328.87653	262	1+
329.09645	128	
329.13572	142	
329.86683	222	1+
329.87726	206	1+
330.76949	112	1+
331.81864	216	
332.82414	164	
332.89267	300	1+
333.01809	194	1+
333.08275	156	
333.11075	164	
333.18996	5830	1+
334.81694	820	1+
335.17205	312	1+
335.81788	526	1+
335.87535	160	
336.05307	162	1+
336.13900	264	1+
336.86907	432	1+
336.94719	584	
336.96572	1538	
337.77963	136	
337.81632	258	
337.96726	3574	1+
337.99953	272	1+
338.81380	126	
338.92379	222	1+
338.94610	270	1+
338.96975	2510	1+
340.75549	306	1+
340.86358	880	1+
341.44770	128	
341.89250	208	
342.63769	166	1+
342.75550	220	
342.86519	266	1+
343.17524	5716	1+
343.44199	180	1+
343.76242	240	
343.89039	210	1+
344.14120	326	
344.15834	974	1+
344.75321	124	
344.78836	124	
344.85624	302	1+
345.77331	218	1+
346.44932	140	1+
346.55055	112	1+
347.16117	212	1+
347.93767	140	
349.03794	350	1+
350.04336	294	1+
350.91600	134	
350.97780	226	1+
352.76301	472	1+
353.19419	856	1+
353.82775	324	1+
354.78602	126	
354.97437	810	1+
355.97669	636	1+
357.87139	430	1+
358.12386	212	1+
358.77311	420	
358.81080	334	1+
359.02199	128	
359.81405	228	1+
359.83587	318	1+
359.87429	334	1+
359.98782	554	
360.76997	146	
360.83717	228	1+
360.98223	1468	1+
361.76288	444	1+
361.98507	1052	1+
362.03306	190	1+
363.08142	130	
363.18233	360	1+
363.88227	308	1+
364.16650	130	
364.18723	318	1+
364.86043	220	1+
368.76476	220	1+
368.89436	202	1+
369.12519	166	1+
369.83409	186	1+
369.86008	126	
371.72142	170	1+
371.90744	160	
372.12400	224	1+
373.16625	214	1+
373.91486	122	
373.99215	258	1+
374.88315	228	
375.96762	192	1+
376.06009	180	1+
376.19097	128	
376.78301	314	
376.88557	778	1+
377.02764	192	1+
377.78284	210	
378.77428	930	1+
378.88734	152	
380.20568	406	
380.83718	126	
381.19117	2208	1+
381.82090	128	
381.98148	130	1+
382.13889	176	1+
382.78689	136	
383.78638	166	
385.07929	142	
387.15669	154	1+
390.00115	176	1+
390.14319	594	1+
390.86197	128	
391.18038	138	
394.90491	140	
394.98145	316	1+
395.90674	364	1+
396.10399	242	1+
396.99391	176	
397.34441	122	
398.21735	8006	1+
398.26040	130	
399.79951	428	1+
399.86307	330	1+
399.89954	146	
400.80053	286	1+
400.90740	196	
401.74967	136	
401.98436	198	
403.00346	302	1+
404.25681	142	
407.98545	144	
408.07175	134	1+
408.20938	494	1+
409.16500	198	
409.18689	304	
410.17246	136	
412.01695	152	
413.85858	210	1+
417.97659	282	1+
418.98293	208	1+
421.18717	196	1+
423.91468	176	
424.78899	230	1+
425.01233	132	1+
426.20190	7088	1+
427.66331	150	
427.81558	132	
428.22291	356	
430.22821	194	1+
431.83307	142	1+
432.83370	164	1+
438.20161	256	1+
441.93070	248	1+
443.00271	132	
444.22290	15672	1+
444.27424	128	
444.29377	122	
444.40519	174	1+
444.51036	134	1+
445.27050	510	1+
446.12924	128	1+
446.98783	126	
447.37629	110	1+
END IONS

###FS:    #m/z: 520.22197 #charge 1+
###MS: 51
###MSMS: 54
BEGIN IONS
TITLE=Cmpd 40, +MS2(520.2220), 28.5-35.6eV, 1.2min #54
RTINSECONDS=67.7645
SCANS=51,54
PEPMASS=520.22197	96610
CHARGE=1+
194.12626	184	
201.02563	438	1+
202.03087	420	1+
203.07890	544	1+
204.06355	190	
205.10179	150	
206.06144	388	
206.86502	150	
218.06049	1514	1+
219.03355	892	1+
221.09053	3222	1+
222.05457	210	
222.12107	1994	1+
223.10546	948	1+
224.13585	332	1+
225.10778	162	
226.85275	188	1+
227.85512	222	1+
232.88880	162	1+
234.88939	214	1+
235.08802	1298	1+
236.06881	176	
240.13259	20058	1+
240.17798	202	1+
240.32264	158	1+
240.44268	132	1+
243.08863	212	1+
245.07357	146	
246.05615	3720	1+
249.08683	170	
249.88896	326	1+
250.96922	232	1+
251.88323	1382	1+
255.14414	186	
256.09850	166	
257.15832	356	
258.04129	140	1+
258.14283	2160	1+
260.10352	228	1+
262.14403	402	1+
262.96105	138	1+
263.08162	218	
263.60117	224	1+
264.01858	168	
264.06673	66072	1+
264.15999	324	1+
264.20551	176	1+
264.28982	156	1+
264.31388	174	1+
264.38677	140	
264.47980	100	1+
265.67059	100	1+
266.00624	166	1+
266.83714	116	1+
267.39941	148	1+
267.78525	362	1+
267.89900	468	1+
268.03090	158	1+
268.10497	276	1+
268.14678	444	1+
269.12987	316	1+
269.86342	304	1+
269.89386	1084	1+
271.10429	156	
271.12092	136	
273.79001	186	1+
273.85070	342	1+
277.38310	150	
278.88607	190	1+
279.14352	2428	1+
279.88963	152	1+
279.98669	134	
281.09328	25668	1+
281.12994	240	1+
281.33724	102	1+
282.00417	220	1+
282.02800	146	
282.87260	206	1+
283.79392	224	1+
284.09055	212	
286.04661	138	
286.14947	138	
286.76966	134	
288.87648	554	1+
289.39787	312	1+
289.80597	258	1+
289.87772	470	1+
289.90354	268	1+
291.14412	200	
293.85916	150	
293.87291	268	1+
293.89598	214	1+
293.98392	168	
294.11270	144	
294.85783	158	
296.12333	500	1+
296.85473	298	1+
297.15388	286	1+
298.98641	138	
299.81068	136	
299.85104	528	1+
301.82704	204	
304.80728	156	1+
304.88165	392	1+
306.03039	150	
306.84563	352	1+
307.88656	1150	1+
308.88802	694	1+
309.15830	358	1+
309.18799	262	1+
309.84859	166	
310.90687	162	
311.88884	264	
312.81430	384	1+
312.87152	330	
312.89118	212	
313.14975	1004	1+
313.87611	160	
314.86344	1610	1+
314.88941	138	
315.59342	142	
315.81510	424	
316.37723	230	
316.81000	250	
317.80457	160	
317.86867	138	
318.85489	224	
318.88655	192	1+
319.02776	160	1+
319.44080	138	
319.80007	306	1+
319.82150	244	1+
319.86142	196	
320.85605	324	
320.88529	194	
321.10219	302	1+
321.17497	130	1+
321.81787	178	
321.87466	238	
322.15304	210	
322.82479	324	1+
322.85420	2294	1+
322.89693	148	
324.17263	158	
324.85871	260	
324.87919	154	
324.89472	590	1+
325.87557	956	1+
325.89856	394	1+
326.81569	136	
326.85276	142	
326.87407	1044	1+
326.95905	160	
327.16487	356	1+
327.77621	210	1+
328.81618	176	
328.98065	158	
330.14079	246	1+
330.82757	230	
330.88008	168	
331.83368	194	
332.17475	138	
332.84815	984	1+
332.87507	1458	1+
333.77683	212	1+
333.82396	232	
334.82928	342	1+
335.83376	246	1+
336.90099	142	
337.39218	140	
337.88556	264	1+
338.04045	276	1+
338.86974	186	
339.88877	150	
340.86350	1416	1+
341.14327	174	1+
341.16442	152	
342.01026	150	
342.08136	140	
343.87311	960	1+
344.79467	212	
344.82933	174	
344.85622	148	
344.95532	200	1+
345.86956	5328	1+
346.12220	256	
346.82124	998	1+
346.92965	208	1+
347.12076	230	
347.77688	222	1+
348.51134	94	1+
348.82013	176	1+
348.89243	280	1+
349.19124	136	
350.18231	244	1+
350.88481	678	1+
350.90773	158	
351.09147	148	
351.82574	284	1+
351.96164	176	
352.80462	142	
353.88217	240	1+
354.80226	220	1+
354.90617	196	1+
356.77200	134	
356.80050	160	
356.82311	220	1+
358.13952	138	
358.76932	324	1+
359.01957	166	1+
359.16617	328	1+
361.86583	234	
362.18486	214	1+
362.36771	330	1+
362.83397	300	1+
362.88033	588	1+
363.88124	382	1+
364.78422	200	1+
364.82989	1506	1+
365.20247	124	1+
365.42519	184	1+
365.71739	138	
365.89418	552	1+
366.83451	256	
367.71143	434	
367.83847	180	
368.70756	498	1+
368.79484	144	
368.89716	796	1+
369.07035	132	1+
369.83997	708	1+
370.90004	328	1+
371.72320	258	1+
373.37718	268	1+
373.79697	338	1+
373.82898	176	
374.54932	152	
374.72207	258	
374.80434	246	1+
374.92216	134	
375.78208	178	
375.87839	298	1+
377.37224	164	
378.84817	154	
379.18138	358	1+
379.79377	184	
380.81374	186	
380.84935	232	
380.87652	134	
381.92226	134	
382.77240	144	
382.84205	1762	1+
383.16336	204	1+
383.78312	344	1+
383.81498	140	
384.85159	728	1+
384.89931	176	
385.38658	322	1+
385.89903	478	1+
386.90202	332	1+
387.84467	894	1+
388.75693	220	1+
388.97231	204	1+
389.92359	134	
390.84054	1854	1+
391.15937	496	1+
391.17188	892	1+
392.34548	174	
392.84069	286	1+
392.87287	184	1+
393.73029	272	1+
394.09516	264	1+
394.78770	172	
394.80316	256	1+
394.83356	392	1+
395.85876	280	1+
396.20385	6760	1+
396.27930	196	1+
396.88936	184	
397.06853	168	1+
397.20886	4480	1+
397.52066	160	
397.83224	190	
398.83110	334	
398.85963	386	1+
399.19710	144	
399.80331	182	
400.85267	2978	1+
402.86238	1170	1+
404.94809	164	
405.85698	1330	1+
406.93212	250	1+
408.10476	166	1+
408.85119	4656	1+
409.18909	2390	1+
410.85331	508	
411.85313	256	
412.79758	392	1+
412.84561	1268	1+
413.12073	104	1+
414.21820	256	
414.34276	136	
415.80120	300	1+
415.83298	440	1+
416.83958	314	1+
416.86417	148	
416.89179	160	
416.91280	240	1+
417.36246	226	1+
417.73782	380	1+
418.06901	220	1+
418.36557	138	1+
418.75910	144	
418.86223	1574	1+
419.17196	2200	1+
419.73333	524	1+
419.89116	146	
420.14985	234	
420.73432	388	1+
421.17230	558	1+
421.80427	452	1+
421.88032	792	1+
422.80649	334	1+
422.85961	198	
423.86598	1508	1+
424.02013	156	1+
424.19495	1018	1+
424.94283	164	1+
425.18295	324	1+
426.04778	208	1+
426.86288	4820	1+
428.17843	160	
428.37908	152	
428.86193	946	1+
429.17922	168	
430.18923	1376	1+
431.86479	240	
434.85552	678	1+
435.74750	406	1+
435.89699	334	1+
437.14604	140	
437.19127	180	1+
437.74577	342	1+
437.85898	288	
439.15011	290	1+
439.85636	1424	1+
439.89040	622	1+
441.87249	308	
442.20523	400	1+
442.87870	1410	1+
443.93299	270	1+
444.22734	176	
444.79566	114	1+
444.87196	14426	1+
444.98220	230	1+
445.08764	170	1+
446.03773	190	1+
446.13956	172	1+
449.89436	300	1+
454.45536	152	1+
456.19087	414	1+
457.19029	260	1+
457.86465	204	
457.90206	1156	1+
458.65520	136	
458.70589	154	
458.87774	174	
459.70187	192	1+
459.76626	270	1+
460.21669	3442	1+
460.88842	178	
462.19769	240	1+
462.88205	2006	1+
467.89230	1052	1+
470.83624	210	1+
472.76390	264	1+
474.17959	1892	1+
474.21510	3036	1+
476.14982	140	
479.17974	136	
479.78295	156	1+
481.21190	176	
483.90228	342	1+
484.19595	448	1+
485.19700	376	1+
488.17651	136	
490.19981	154	
500.26475	156	1+
501.44112	106	1+
502.03672	234	1+
502.20768	4414	1+
504.08645	144	
507.85147	204	1+
517.19423	160	1+
519.29531	384	1+
520.15805	128	1+
520.22043	28452	1+
520.29016	352	1+
520.38451	260	1+
520.45977	196	1+
520.72889	160	1+
521.10900	154	1+
521.49126	144	1+
522.64348	96	1+
522.78489	156	
524.17493	232	1+
524.56293	180	1+
525.25228	196	1+
525.58086	86	1+
END IONS

###FS:    #m/z: 340.94093 #charge 1+
###MS: 55
###MSMS: 56
BEGIN IONS
TITLE=Cmpd 41, +MS2(340.9409), 28.0-35.0eV, 1.2min #56
RTINSECONDS=71.4705
SCANS=55-56
PEPMASS=340.94093	683548
CHARGE=1+
181.86462	94	
190.93074	194	
192.88714	114	
192.92593	192	
194.88591	122	
203.93329	134	
205.95354	120	
206.08230	94	
206.94501	98	
206.97794	98	
207.40801	132	
208.91746	94	
208.95729	164	
210.93761	246	
212.01180	108	
213.94007	1010	1+
214.89689	122	
215.88957	450	1+
215.93710	172	
217.88246	112	
217.94973	98	
220.87310	138	
221.94126	144	
222.95191	240	
223.95889	152	
225.51158	108	
226.94768	344	1+
228.94500	144	
229.03961	104	
229.05447	128	
230.17106	96	
230.89025	160	
231.12277	130	
231.89397	160	
231.95047	1388	1+
232.89238	130	
233.89752	456	1+
233.95121	214	
234.07714	100	
235.10605	96	
235.89609	200	
236.89103	122	
238.89227	98	
239.03498	108	
239.90781	210	
240.13584	206	
240.83352	106	
240.85017	102	
240.94346	322	1+
241.01482	108	
241.12353	118	
241.83949	160	
242.84354	110	
243.08962	148	
243.83410	396	1+
244.13600	102	
244.98196	140	
246.97582	374	1+
247.09278	142	
248.86319	96	
248.89671	366	1+
249.05946	118	
249.08834	114	
249.89843	254	1+
249.95828	232	
250.09523	132	
250.94811	148	
250.96935	162	
250.99147	122	
251.95730	144	
252.02133	206	1+
252.11068	170	
252.96803	132	
253.96081	668	1+
254.96420	560	1+
255.00016	98	
255.07382	414	
256.89584	178	
256.91194	112	
256.96285	220	
257.10850	340	1+
257.85495	190	
258.07533	132	
258.50231	100	
258.84641	152	
258.90368	212	
258.99347	98	
259.84781	120	
259.95491	214	
260.83213	394	
261.10047	118	
261.83571	176	
262.82911	120	
262.87677	104	
262.90324	132	
263.84458	100	
264.86209	282	1+
264.91938	120	
265.01568	120	
265.50073	94	
265.86509	228	1+
266.89784	114	
267.11941	98	
267.13407	228	
268.83914	108	
270.91175	96	
273.10260	102	
273.80401	212	1+
273.85673	172	
273.87659	94	
274.09627	222	1+
274.86281	126	
274.89459	106	
275.94398	136	
276.80982	92	
276.85745	242	
277.85852	170	
277.88027	240	1+
278.84687	1276	1+
279.88624	266	1+
280.00251	316	1+
281.04758	106	
281.06600	134	
281.86159	106	
281.90751	100	
283.02503	150	
283.86842	130	
284.79832	92	
284.88077	222	1+
285.10001	192	
285.12198	106	
286.13250	112	
287.86197	106	
287.93073	122	
289.79120	134	
291.87953	126	
292.81544	132	
292.88832	114	
294.86381	168	
295.09842	118	
296.95381	172	1+
297.89052	130	
299.01572	116	
299.87019	158	
300.88652	106	
301.08586	96	
301.78365	112	
301.86208	364	1+
301.87169	312	1+
302.12785	240	
303.13791	154	
303.94949	136	
304.88929	120	
304.91981	118	
305.05534	122	
305.07486	186	1+
305.88930	124	
306.88314	244	1+
307.89027	164	1+
308.29058	118	
309.86605	122	
309.98685	102	
310.87989	260	
311.86094	134	1+
314.85303	96	
316.10927	132	
317.32857	96	
320.05370	100	
320.92008	132	
324.89679	106	
325.28948	172	
326.17121	182	
327.88087	102	
328.88517	406	1+
329.86972	168	
330.16719	132	
330.83630	122	
331.13221	144	
333.10903	128	
334.30922	110	
339.79330	234	1+
340.79536	186	1+
345.02409	108	
END IONS

###FS:    #m/z: 363.95686 #charge 1+
###MS: 55
###MSMS: 57
BEGIN IONS
TITLE=Cmpd 42, +MS2(363.9569), 28.0-35.0eV, 1.2min #57
RTINSECONDS=72.2425
SCANS=55,57
PEPMASS=363.95686	294082
CHARGE=1+
189.86631	288	
191.85696	262	
203.49212	96	
204.02685	108	
206.06367	146	
207.87544	150	
209.94294	694	1+
210.89450	130	
212.88011	1716	1+
215.06581	106	
218.91389	180	
221.88854	102	
221.94101	110	
222.95240	846	1+
224.89337	320	1+
224.94883	1140	1+
225.88116	100	
226.88553	108	
226.94789	4186	1+
227.92925	372	
228.89579	348	
228.94277	4296	1+
230.83465	150	
230.88905	2140	1+
232.01855	166	
232.88518	206	
233.88376	112	
233.99828	96	
235.92205	98	
238.54873	98	
238.93956	154	
239.11057	110	
239.90356	114	
240.83071	180	1+
240.94275	1186	
240.96631	366	
241.08755	128	
241.91401	102	
241.94295	866	
242.17806	122	1+
242.44096	98	
242.86280	124	
242.94177	2798	1+
243.96705	122	
244.06041	106	1+
244.10006	298	1+
244.50255	104	
244.93965	644	
244.95707	3166	
245.91248	184	1+
245.94864	3312	1+
246.80422	104	
246.95306	2790	1+
248.84511	138	
248.90095	1026	1+
249.04511	210	1+
249.07479	110	
250.79419	284	1+
250.89255	128	
250.94962	482	1+
251.07890	148	
251.11602	180	1+
251.90950	120	
253.08501	260	1+
253.85093	232	1+
253.90430	268	1+
254.07771	150	
254.11056	114	
256.09845	120	
256.86947	138	
257.10572	2106	1+
257.40978	112	
258.97525	184	
260.10335	228	1+
260.83525	486	1+
260.92652	98	
260.96840	370	
262.06838	146	
263.12983	120	
263.92662	102	
264.08197	216	1+
264.81606	204	
264.96911	372	1+
265.97437	242	1+
266.78757	130	
266.81409	742	1+
267.61356	98	
267.97547	212	
268.80059	146	
268.96349	666	1+
269.03148	116	
269.10037	110	
270.05801	116	
270.18288	106	
271.10952	108	
275.06533	190	
276.80995	128	
276.85704	200	
277.53241	100	
277.85549	150	
277.96539	108	
278.08539	114	
278.80367	132	
278.84711	184	
279.10094	132	
279.84850	102	
280.79234	412	
280.83659	140	
280.85645	94	
280.97157	98	
281.79080	212	
281.83426	138	
281.89645	128	
282.78917	756	1+
282.86793	140	
283.06839	134	
283.08349	172	
283.10501	106	
283.84729	118	
283.89730	218	1+
283.97028	112	
284.79549	134	
285.09834	142	
285.12509	596	1+
285.84596	412	1+
285.92261	96	
286.82045	128	
288.02716	136	
288.07424	128	
288.41229	152	
289.08062	492	1+
291.08800	228	1+
292.82786	112	
293.84838	256	1+
294.06636	98	
294.92992	208	1+
297.80914	168	
298.57984	164	
298.80452	790	1+
299.10308	244	1+
299.86368	160	
300.80282	1314	1+
301.07980	338	1+
301.86038	522	1+
301.88070	128	
302.81233	224	1+
302.85164	140	
303.85739	604	1+
304.06733	112	
305.05726	130	
305.83077	128	
306.05442	236	
306.80370	200	1+
306.93500	158	
307.28545	132	
307.44324	100	
309.88869	112	
309.91169	106	
310.87577	328	1+
310.98676	98	
312.11373	104	
313.18615	116	
313.84381	126	
314.10696	106	
314.15540	280	1+
314.60266	108	
315.12561	282	1+
316.12652	162	1+
317.81451	226	
318.93099	116	
321.10297	148	
321.37928	104	
321.86742	394	1+
322.82731	128	
322.92961	100	
325.07931	136	
325.14552	108	
328.81048	174	
329.07232	148	
331.13166	598	1+
331.88365	106	
336.94362	198	
337.00573	148	1+
337.09523	216	1+
340.87459	108	
342.89423	120	
344.04907	98	
344.96013	108	
345.10548	150	
346.07675	292	
346.14699	282	1+
346.93402	204	1+
347.08286	148	
347.15217	216	1+
348.52077	108	
349.02701	168	1+
349.14028	142	
350.76832	156	
350.89664	124	
352.79780	176	1+
352.88749	164	
353.07360	126	
356.77504	172	1+
357.21424	96	
357.86424	254	1+
358.22654	98	
360.25481	110	
362.13114	138	
362.84394	98	
363.72950	108	
364.86464	104	
364.99224	112	
366.92814	140	
368.82988	166	1+
END IONS

###FS:    #m/z: 444.22350 #charge 1+
###MS: 55
###MSMS: 58
BEGIN IONS
TITLE=Cmpd 43, +MS2(444.2235), 28.0-35.0eV, 1.3min #58
RTINSECONDS=73.0145
SCANS=55,58
PEPMASS=444.22350	207868
CHARGE=1+
188.06804	2254	1+
194.12765	386	
195.10996	776	1+
195.89090	154	
205.09631	1040	1+
212.13966	134	
222.12174	6652	1+
222.97408	1530	
223.10584	1790	1+
223.97626	1088	
224.97169	5610	
225.13614	480	
225.89016	480	1+
225.97149	4814	
226.04722	212	1+
226.13918	230	
226.97259	12520	
227.03000	168	
227.48449	102	1+
228.09082	220	1+
228.87174	270	1+
231.02710	134	
232.11195	210	1+
232.86249	132	
235.12186	242	
237.13701	384	1+
239.12185	132	
239.14753	184	
239.61891	104	1+
240.13241	35062	1+
240.20641	188	
241.67246	108	1+
241.77082	106	1+
242.43316	96	1+
242.91751	164	1+
242.98184	322	
243.15471	136	
243.28374	118	1+
243.98164	284	
244.98315	866	1+
245.39488	90	1+
246.87839	194	
246.94470	212	1+
246.96849	142	
248.71437	102	1+
250.09930	398	1+
250.94814	230	1+
251.88538	192	
252.14820	190	
252.87732	140	
253.02294	204	1+
253.13190	846	1+
254.08951	208	1+
256.15960	186	
257.04576	152	
257.15872	396	
258.14310	8868	1+
258.80881	256	1+
258.94943	162	
259.91677	226	1+
259.97917	212	1+
261.14048	334	1+
263.10992	156	
266.06154	310	1+
266.14813	158	
266.85815	250	1+
268.10534	180	1+
268.95843	320	
269.83373	132	
269.95948	850	1+
270.15672	554	1+
271.13695	294	
273.42582	182	1+
273.85372	212	1+
274.10968	388	1+
275.11200	320	1+
275.90459	146	
276.85054	174	
277.84637	248	
278.89814	296	1+
279.14283	3662	1+
279.89833	198	1+
280.12564	274	
280.80666	142	1+
281.10608	412	1+
281.12983	286	
281.84308	208	
282.00954	254	1+
282.81128	138	1+
283.03984	132	
283.83402	136	
283.92430	140	
284.11982	408	1+
285.79447	178	
285.95467	138	
286.11385	196	1+
287.18473	200	
287.50293	92	1+
287.86191	138	
287.91301	150	
289.83596	172	
289.88036	272	
290.88152	154	
292.86610	352	1+
293.16184	154	
293.80410	140	
294.40790	134	1+
294.95556	288	1+
296.13568	250	
296.81073	140	
297.13166	164	
297.15588	456	
297.53309	148	
297.79964	644	1+
298.15188	640	
298.84024	152	
298.87384	284	1+
299.13655	698	1+
299.78181	150	
300.01888	216	1+
300.82333	162	
301.80285	268	1+
301.85705	168	
301.88337	132	
302.88110	248	1+
304.86239	182	
305.91734	150	
306.01367	166	
307.02366	248	1+
307.88972	1326	1+
308.13862	1170	1+
309.11392	134	
310.76726	136	1+
311.81672	176	
311.87585	146	
312.02804	234	1+
312.06409	210	
313.79992	262	1+
313.81811	142	
314.06481	148	
314.14925	856	
314.86826	136	
314.99033	158	1+
315.10978	326	1+
315.18068	742	
315.81605	364	1+
315.95531	180	
316.16467	2436	1+
316.95521	292	
317.80921	904	1+
317.88223	304	1+
318.95692	7330	
318.99052	208	1+
319.86688	210	
319.92447	222	1+
319.95657	18286	1+
320.87519	218	1+
320.89534	176	
320.95894	12508	1+
321.81924	258	1+
321.90587	174	
322.74497	132	1+
322.85282	826	1+
323.39148	132	
324.02337	258	1+
324.16167	228	1+
324.85355	308	
325.89960	326	
325.92760	156	
326.10720	734	1+
326.87112	182	
326.89567	208	
327.11048	652	1+
327.82648	200	1+
327.88319	398	1+
328.88931	282	1+
329.81660	198	1+
329.96744	250	1+
330.12427	260	1+
330.20939	102	1+
333.19003	4950	1+
333.82010	170	
334.82120	324	
334.89017	210	
334.96160	178	
335.79650	132	
335.81994	1320	1+
335.88121	134	
336.76392	304	1+
336.89952	274	1+
336.94404	586	
336.96857	1590	
337.87980	528	1+
337.96692	4594	1+
338.96888	3142	1+
339.86342	160	
339.87952	184	
340.75695	168	
340.78510	146	
340.86558	774	1+
341.76188	168	
341.94107	148	
341.97953	148	1+
342.52173	134	1+
342.75545	524	
342.90181	142	
343.17467	6064	1+
343.33424	96	1+
343.76174	346	
343.84231	136	
343.87054	152	
344.13431	386	1+
344.76093	240	
345.16306	406	1+
345.75392	164	
345.78356	326	1+
346.85169	166	
347.18567	192	
348.84149	164	
350.13761	326	1+
350.87193	166	
351.79676	284	1+
353.19654	320	1+
353.76680	136	
353.80958	454	1+
353.83009	326	1+
353.98177	254	1+
354.78478	254	1+
354.87325	312	1+
356.98083	248	
357.76815	164	
358.76842	668	1+
358.87488	456	
359.17905	292	1+
359.86794	594	1+
359.98149	372	
360.76575	1212	1+
360.98285	1528	1+
361.01579	142	1+
361.90226	142	
361.98595	1036	1+
362.12810	154	
362.87302	362	1+
362.90739	164	1+
363.18055	464	1+
365.19242	172	
365.77415	166	
365.85836	514	1+
367.87264	340	1+
368.85671	322	1+
368.91583	202	1+
369.09146	132	
369.75380	294	1+
371.81967	204	1+
372.98073	258	1+
373.11522	186	
373.71582	162	
374.78438	134	
375.96009	160	1+
376.71928	186	1+
376.77863	408	1+
376.80184	276	1+
376.88729	302	
377.88855	220	
378.77325	662	1+
379.88064	174	
380.20723	174	
381.19062	2122	1+
381.77476	202	
381.89007	168	
381.94769	246	1+
382.90827	146	
388.85338	196	1+
389.00458	182	1+
389.88386	194	1+
390.14444	272	1+
390.96368	204	1+
391.00792	182	1+
391.17747	244	1+
392.85689	202	
393.78427	206	1+
393.88845	410	1+
394.98082	188	
395.98561	200	1+
396.15672	188	1+
396.79263	350	1+
396.85266	286	1+
398.21716	6830	1+
399.79414	168	
399.89607	196	
401.00657	190	1+
401.94972	186	1+
401.98703	158	
406.84966	230	1+
407.16939	204	
408.19925	412	
408.99059	156	1+
409.18519	1050	1+
409.21430	192	
410.06282	274	1+
410.83620	156	
413.86100	162	
417.90856	194	
420.81950	136	
423.22350	210	
426.20265	5842	1+
427.26523	236	1+
429.25260	138	
430.21957	310	1+
431.67358	134	1+
435.99637	168	1+
440.11720	282	1+
441.24586	136	
441.40879	158	1+
444.22207	14202	1+
445.26795	278	
448.99736	152	
END IONS

###FS:    #m/z: 340.94105 #charge 1+
###MS: 59
###MSMS: 60
BEGIN IONS
TITLE=Cmpd 44, +MS2(340.9410), 28.0-35.0eV, 1.3min #60
RTINSECONDS=76.6925
SCANS=59-60
PEPMASS=340.94105	724140
CHARGE=1+
190.95105	252	1+
207.42135	180	
207.97612	90	
208.44595	98	
208.95930	110	
210.93956	220	
212.87891	232	
212.90185	112	
213.87997	200	
213.94043	1252	1+
214.88456	740	1+
215.88725	624	1+
215.93738	102	
217.88229	202	
221.94387	98	
222.13358	96	
222.97482	98	
223.45110	126	
223.95766	354	1+
224.97798	246	
226.02884	98	
226.83645	144	
226.89453	138	1+
226.95173	174	
227.38905	88	
227.95192	100	
228.84829	136	
229.95652	96	
230.07604	92	
230.88959	234	
231.03983	98	
231.09020	116	
231.88971	320	
231.94952	1524	1+
232.89005	968	1+
232.90125	160	
233.09988	218	1+
233.83138	96	
233.89635	514	1+
235.39971	102	
237.12456	182	
238.89323	122	
239.06793	90	
239.82059	98	
240.83537	132	
241.04358	94	
241.84184	462	1+
241.94838	144	
243.82905	550	1+
244.95792	138	
246.88759	96	
247.10556	106	
248.89854	142	
248.91107	174	
249.05576	112	
249.89774	306	1+
249.95991	108	
249.98861	98	
250.11481	88	
252.13374	88	
254.96502	336	
255.07504	590	1+
255.97066	196	
256.84991	94	
256.89796	330	1+
256.96268	242	1+
257.10403	286	
258.84684	238	
259.85943	140	
259.95575	244	
260.83537	1072	1+
260.88061	282	1+
261.10925	94	
261.43058	96	
261.92282	92	
264.05576	426	1+
264.79186	102	
264.80869	126	
264.86875	96	
266.07805	112	
266.86325	102	
266.99970	208	
267.02786	144	
267.10570	100	
267.13552	122	
267.79807	92	
267.91697	140	
268.84251	198	
269.10536	312	
270.45157	106	
270.79387	178	1+
270.83769	92	
270.88373	96	
270.96781	274	1+
271.83273	186	
271.96995	224	1+
272.40974	114	
272.84641	96	
273.10233	142	
273.80364	114	
274.10132	206	
274.80882	232	1+
274.86462	138	
275.08801	220	1+
275.84222	118	
275.86440	536	1+
276.42278	90	
276.85462	390	
276.92616	132	
277.85526	350	
278.84634	2412	1+
278.99062	122	
279.09186	128	
279.73999	116	
279.87022	164	
280.12724	126	
280.88527	118	
281.04980	124	
281.85058	92	
281.89740	110	
282.04474	114	
282.80540	106	
283.05410	90	
283.10725	234	1+
283.79100	160	
283.86568	96	
284.89962	104	
285.09717	102	
285.91278	136	
286.09476	88	
287.06389	226	1+
287.13548	114	
289.79665	178	
290.85574	222	1+
293.06760	170	
293.85678	116	
294.05343	138	
294.86315	188	
295.39286	98	
295.86204	120	
295.97336	132	
296.97130	110	
297.97234	330	1+
298.31222	90	
298.82059	114	
298.86212	404	1+
299.81450	116	
299.82919	108	
299.84800	152	
299.86800	288	1+
300.51562	88	
301.38054	98	
301.86065	184	
302.12565	134	
303.13465	88	
303.87179	188	1+
304.11955	90	
306.27750	108	
307.79556	108	
307.88842	116	
309.80110	156	
310.86018	262	1+
310.88698	116	
311.66056	94	
312.32816	90	
313.09428	106	
313.84585	120	
314.51976	90	
315.01048	184	1+
317.86875	162	
318.12642	112	
320.29728	90	
321.85151	98	
323.83100	148	
325.13865	198	1+
325.29015	136	
326.88937	160	
328.19260	188	
328.27051	90	
328.80962	108	
329.87461	164	1+
330.61287	94	
331.87860	112	
336.81962	94	
339.17834	98	
339.83159	106	
340.11948	136	1+
344.21781	88	
END IONS

###FS:    #m/z: 363.95701 #charge 1+
###MS: 59
###MSMS: 61
BEGIN IONS
TITLE=Cmpd 45, +MS2(363.9570), 28.0-35.0eV, 1.3min #61
RTINSECONDS=77.465
SCANS=59,61
PEPMASS=363.95701	322190
CHARGE=1+
115.04631	96	
168.41186	102	
189.86547	322	1+
191.85759	182	
196.88441	136	
200.94809	102	
206.93298	100	
207.86828	276	1+
209.94404	640	1+
210.88321	130	
211.88741	106	
212.87710	1110	1+
215.03520	96	
218.91117	142	
222.88261	218	1+
222.95196	614	1+
224.95307	736	1+
225.88502	100	
225.94666	116	
226.94678	5370	1+
226.96904	188	
227.16597	100	1+
227.93201	454	
228.89430	574	1+
228.91502	142	
228.94282	5398	1+
230.88955	2296	1+
232.88498	202	
232.90403	182	
234.13552	98	
238.93959	94	
240.94052	988	
240.96351	616	1+
241.09335	102	
241.83400	210	1+
241.94164	888	
242.90061	96	
242.94120	3028	1+
243.83584	302	1+
244.42007	102	
244.93935	466	
244.95827	2838	1+
244.98875	102	
245.94056	454	
246.07185	324	1+
246.90653	264	1+
246.92640	122	
246.95286	3100	1+
246.98465	102	
248.11976	100	
248.80214	288	
248.90130	468	1+
249.82574	92	
250.06878	222	1+
250.52190	102	
250.89764	144	
250.94684	498	1+
251.92649	146	
252.90677	304	1+
252.97639	128	
253.83614	166	
253.88504	252	1+
253.90502	102	
255.09147	162	
256.09472	158	
256.79822	206	1+
257.01837	126	
257.10505	1056	1+
257.40202	170	
257.91446	134	
258.14734	92	
258.83363	178	1+
259.08413	180	
259.90510	150	
260.09581	220	1+
260.14358	96	
260.83450	304	1+
260.96896	124	
261.15666	106	
261.79201	168	1+
262.05057	92	
263.05805	126	
263.83501	220	1+
263.87827	166	
263.97650	146	
264.82529	294	1+
264.96458	238	1+
265.05524	204	1+
265.06957	100	
266.80856	350	1+
266.81877	316	1+
266.84940	104	
266.94091	98	
267.13561	166	
267.87897	98	
267.97402	334	1+
268.96137	904	1+
269.80807	118	
269.96666	518	1+
270.11436	152	
271.42737	102	
271.63402	100	
271.91857	194	
272.10758	106	
273.85066	266	1+
274.10080	126	
275.02804	96	
276.65564	100	
277.91630	118	
278.49254	100	
278.80007	146	
278.84584	240	
278.92599	180	1+
279.10803	196	1+
279.80345	96	
279.84798	120	
280.79333	758	1+
280.82867	156	
281.90679	232	1+
281.99404	92	
282.79070	782	1+
282.98356	310	1+
283.07952	100	
283.84909	224	
283.98617	274	1+
284.06783	284	1+
284.11963	160	
284.82651	134	
284.97018	92	
285.12156	538	1+
285.84438	208	
288.86520	194	1+
289.07957	152	
290.08470	120	
290.83338	96	
291.80538	118	
291.86507	272	1+
292.87374	212	1+
293.03806	100	
293.10538	180	1+
293.84859	96	
294.85064	444	1+
295.05610	154	
295.37015	188	
295.85406	370	1+
296.06540	146	
296.37794	98	
296.80865	116	
297.12914	148	
298.80352	730	1+
299.05169	124	
300.25666	94	
300.46251	98	
300.80062	1238	1+
300.85979	270	1+
301.03743	94	
301.07719	172	
301.85842	176	1+
302.95629	94	
303.80869	94	
303.85522	810	1+
304.89307	476	1+
306.74877	120	1+
307.93021	92	
308.12480	138	
308.86332	104	
309.87487	100	
309.93306	144	
310.11685	248	1+
310.44155	92	
310.87793	154	
311.07433	112	
311.85726	104	
311.93944	158	1+
312.06336	96	
312.85265	210	1+
313.06521	108	
313.81677	92	
314.15819	98	
314.81837	124	
315.05453	146	
315.11011	106	
316.81966	126	
318.88793	132	
319.08995	216	1+
319.82256	92	
321.34850	94	
321.82002	220	
321.84241	98	
324.47304	114	
324.63310	142	
324.89370	128	
326.95262	106	
327.08805	98	
327.62594	98	
329.87430	394	1+
331.13383	492	1+
333.07002	154	1+
333.11620	106	
334.05790	94	
334.95625	112	
335.01257	98	
336.94400	170	
338.95906	158	
339.15157	110	
339.82699	96	
339.85357	148	
340.93718	276	
341.12074	92	
344.87856	94	
345.07773	102	
346.07306	550	1+
346.96258	98	
351.11940	108	
352.84887	92	
352.88328	116	
353.21734	96	
357.13407	128	
358.94384	130	1+
362.12681	232	1+
363.71693	104	
366.83075	110	
368.02923	200	1+
368.07499	134	
END IONS

###FS:    #m/z: 520.22184 #charge 1+
###MS: 59
###MSMS: 62
BEGIN IONS
TITLE=Cmpd 46, +MS2(520.2218), 28.5-35.6eV, 1.3min #62
RTINSECONDS=78.237
SCANS=59,62
PEPMASS=520.22184	84596
CHARGE=1+
202.03180	220	
203.08064	424	1+
206.05901	522	1+
210.85711	156	
214.12907	138	
218.02450	218	
218.06138	1098	1+
219.03402	1204	1+
221.08998	3372	1+
222.12284	2530	1+
223.10596	1094	1+
224.59391	96	1+
226.87417	144	
228.86658	146	
231.88838	164	
232.88437	460	1+
234.06520	186	1+
235.08733	1142	1+
236.05653	142	
240.13274	21424	1+
240.23381	178	1+
241.08578	246	1+
241.11442	142	
242.08789	206	1+
246.05666	4278	1+
248.05181	256	
249.88846	354	
250.90427	206	
251.15158	170	
251.88301	1732	1+
252.13674	172	
257.15737	254	
258.14331	1846	1+
258.80246	138	
259.78530	204	1+
262.50343	84	1+
263.03030	272	1+
263.08430	166	
263.14808	162	
263.56320	210	1+
264.06684	58646	1+
264.19574	256	1+
264.28094	186	
264.36150	150	
265.34681	118	1+
266.73676	174	1+
266.78307	106	1+
267.13375	406	1+
267.89635	468	1+
268.58170	94	1+
269.15500	274	1+
269.89477	1054	1+
272.84191	214	1+
277.06605	212	1+
277.89659	176	1+
278.87008	240	
279.14213	1948	1+
280.12656	260	
280.84939	158	1+
280.99763	188	1+
281.09363	24384	1+
281.37044	168	
283.17828	182	
284.78706	148	
284.91824	214	1+
285.29987	128	1+
285.51125	138	1+
285.79705	188	
286.15098	154	
286.78054	148	
289.87923	290	
289.89864	158	
290.86785	170	
290.89707	384	1+
291.07934	180	
291.85952	180	1+
291.90077	300	1+
291.92997	198	1+
296.04930	146	
296.11810	364	1+
296.13819	228	
296.80171	234	1+
297.14899	192	
298.15115	162	
298.86200	296	1+
300.80621	268	1+
300.84921	230	
301.85101	220	
301.88057	152	1+
302.79658	384	1+
302.86163	176	
303.10570	190	1+
303.80339	274	1+
304.88000	330	1+
305.82360	300	
307.84572	318	1+
307.89265	530	1+
308.87635	180	
309.16003	452	1+
309.87534	532	1+
309.89535	346	1+
311.38911	332	1+
311.76448	190	1+
311.81573	382	1+
312.81916	226	1+
312.86831	518	
312.88508	142	
313.14404	272	
313.16103	670	1+
313.86685	330	
314.75795	200	1+
314.81354	160	
314.86372	1218	1+
315.13191	196	1+
315.37409	310	1+
315.81477	228	
315.97944	162	
316.86610	282	1+
317.08687	160	
317.76579	278	1+
317.82826	166	
318.86015	150	
319.81997	268	1+
319.86823	432	1+
320.86919	254	1+
321.10361	370	1+
321.81925	338	
321.83760	244	
322.81294	196	
322.85274	1800	1+
322.89485	204	
323.42102	172	
323.82391	180	
324.16951	198	
324.38674	264	1+
324.86097	282	1+
324.87869	318	
324.89364	904	1+
326.82620	152	
326.84795	150	
326.87802	748	1+
327.16480	296	1+
327.38515	426	
328.38481	194	
329.87115	592	1+
329.89952	146	
330.83342	184	
331.17560	194	
331.82834	164	
332.85091	896	
332.87629	746	1+
333.82437	380	
334.82669	170	
335.82125	146	
335.88531	270	
336.87428	152	
337.87995	600	1+
338.38550	148	
338.81561	186	
338.86249	142	
339.75883	158	1+
339.82981	190	
339.90790	152	
340.86497	1122	1+
341.83899	240	1+
341.98031	148	
342.87995	258	
343.77571	138	
343.87590	832	1+
343.89898	212	
344.82391	148	1+
345.87057	5946	1+
346.12111	460	1+
346.78676	302	1+
346.81953	918	1+
348.81768	530	1+
348.88674	168	
349.18480	310	1+
350.14881	194	1+
350.88612	996	1+
351.17711	436	1+
353.81374	256	1+
353.84840	264	1+
354.76091	218	1+
355.84700	216	1+
356.99927	124	1+
357.13261	178	1+
357.82984	142	
358.77469	210	1+
358.87517	164	
359.17390	174	
359.84259	146	
359.88553	360	1+
360.76776	332	1+
360.80450	226	1+
361.76822	260	1+
362.37116	292	
362.83581	258	1+
363.10042	152	
363.36621	186	
363.87814	464	1+
364.01262	206	1+
364.83230	610	
364.88056	310	1+
365.83088	646	1+
366.79371	486	1+
367.71216	446	
368.73188	484	1+
368.77348	196	1+
368.89389	1038	1+
369.03715	150	
369.83523	474	1+
370.91845	140	
371.72613	318	1+
371.77680	212	1+
372.16044	212	1+
373.86878	364	
374.72371	168	
375.71909	220	1+
375.80207	176	
376.78655	170	
378.78176	262	1+
378.81303	438	1+
379.17092	198	
379.81849	332	1+
379.89138	160	1+
380.14392	242	1+
380.84843	314	1+
381.05724	310	1+
381.12506	182	1+
381.50179	142	1+
382.77629	184	1+
382.84053	1788	1+
382.91936	194	1+
383.79290	206	1+
384.82215	144	
384.84255	422	1+
385.71985	218	1+
386.77080	182	
386.84148	256	
386.89601	344	1+
387.85156	322	
388.84345	310	
389.72116	160	
390.14557	470	1+
390.83962	2638	1+
391.18123	442	1+
391.81731	372	1+
392.16235	310	
393.13866	158	
393.16612	312	1+
393.77055	362	1+
393.78290	392	1+
393.83487	512	1+
394.77729	264	1+
394.84030	374	1+
395.71877	178	
396.20342	6586	1+
396.73336	588	1+
397.70647	202	1+
397.82648	440	1+
398.79528	338	1+
398.83002	370	1+
398.86134	506	1+
400.73073	226	1+
400.85293	3482	1+
402.85135	504	
403.35160	138	1+
403.76441	304	1+
403.87391	1150	1+
405.85815	484	
406.11728	108	1+
406.85755	582	
407.15314	160	
407.86653	440	
408.75351	138	1+
408.85095	5500	1+
409.18868	2700	1+
410.90601	184	
412.76150	158	
412.85755	490	1+
413.09766	244	1+
413.85788	340	1+
414.20922	568	1+
414.84214	146	
415.39618	150	
415.80256	180	
415.87578	318	1+
416.78526	172	
417.74179	542	1+
417.82274	260	1+
418.86226	1530	1+
419.17346	2678	1+
419.81621	172	
420.22751	116	1+
420.72098	274	1+
420.73900	334	1+
420.87774	812	1+
421.88138	538	1+
422.76829	416	1+
423.77138	372	1+
423.86319	1448	1+
424.10148	220	1+
424.20025	914	1+
424.82461	190	1+
426.86109	5086	1+
427.13481	144	
427.16569	348	1+
428.20770	146	
429.82519	218	
430.18682	704	1+
430.85356	296	1+
430.86688	308	1+
431.74278	140	
433.85196	180	
434.75330	226	
434.85269	872	1+
435.89948	236	1+
436.80527	274	1+
437.76766	388	1+
437.85942	708	1+
438.73464	174	
439.70988	182	
439.85514	1146	1+
439.88928	648	1+
440.73563	186	
441.20764	458	1+
441.87661	276	
442.88023	770	
442.93453	194	1+
443.17125	162	1+
443.21083	354	1+
443.68276	154	1+
443.87812	394	
444.29168	164	1+
444.87266	13198	1+
444.93736	326	1+
447.46851	88	1+
447.82667	214	1+
448.70802	198	1+
449.14682	204	1+
449.87642	300	1+
450.75154	98	1+
452.75071	180	1+
452.88962	166	
454.10522	154	
454.76157	186	1+
455.22748	158	
456.17085	140	
457.84759	214	1+
457.86908	174	
457.89762	674	1+
459.93308	198	1+
460.21688	2838	1+
460.26400	164	
460.72471	176	
460.88762	290	
461.75635	148	
461.89178	232	
462.88309	2040	1+
464.76363	200	1+
465.93003	200	1+
467.88858	936	1+
474.17927	1758	1+
474.21444	1980	1+
474.24469	160	
476.18098	256	
476.21490	338	1+
480.87978	140	
480.91943	180	
481.78164	194	1+
484.19917	392	
484.76793	142	1+
485.18917	304	
485.89541	152	
500.67529	162	1+
501.04898	174	1+
501.67385	110	1+
502.20968	3952	1+
502.28298	116	1+
503.49724	130	1+
504.19982	440	1+
510.79973	224	1+
518.26667	188	1+
518.30623	184	
518.46594	102	1+
519.12056	258	1+
520.21996	23886	1+
520.40984	198	1+
520.51793	178	1+
520.92412	130	1+
521.03753	148	1+
523.91413	130	1+
END IONS

###FS:    #m/z: 322.93033 #charge 1+
###MS: 63
###MSMS: 64
BEGIN IONS
TITLE=Cmpd 47, +MS2(322.9303), 28.0-35.0eV, 1.4min #64
RTINSECONDS=81.9105
SCANS=63-64
PEPMASS=322.93033	2038094
CHARGE=1+
177.93014	88	
192.89475	102	
195.86832	106	
196.88879	94	
198.88365	80	
198.95720	140	
199.52324	84	
200.88574	130	
201.04380	146	
204.91524	96	
205.94769	186	
205.97357	80	
207.97314	212	
208.88034	88	
209.94473	200	
211.18461	100	
212.87802	90	
214.89330	88	
215.92379	82	
220.89157	110	
221.07370	112	
221.94304	82	
222.88777	84	
222.96644	88	
223.96003	196	
224.13802	82	
224.96093	108	
225.86696	82	
227.41123	80	
227.86488	80	
227.90262	80	
227.93139	254	
228.22861	80	
230.86148	92	
230.89251	124	
231.12393	150	
231.35271	84	
231.95729	92	
233.02273	94	
233.81793	80	
234.03569	108	
234.15608	104	
235.07573	304	1+
235.82381	308	1+
236.38204	84	
237.90849	128	
237.93153	82	
238.06374	252	
238.93988	434	
239.03154	126	1+
239.08116	358	
239.81769	80	
239.90124	142	
240.00551	90	
240.94130	4556	
241.86052	294	1+
241.93967	15084	1+
242.56918	82	
242.94196	10424	1+
243.83103	90	
244.10092	100	
244.82121	80	
244.83706	184	1+
244.93993	2312	1+
244.96901	92	
245.46968	138	1+
246.22960	98	
246.98438	142	
247.82488	92	
249.10444	122	
250.09870	140	
250.56074	108	1+
251.01772	102	
252.06120	122	
252.14771	90	
253.05893	84	
254.79478	80	
254.91248	228	
255.80907	108	
257.07978	108	
257.38613	92	
257.79532	180	1+
257.90402	102	
258.11289	106	
258.83432	80	
258.89955	88	
259.01426	116	
259.11591	188	
260.11222	96	
260.83523	360	1+
261.03988	124	
262.03872	88	
263.04954	150	
263.85629	100	
264.15989	92	
265.02279	234	1+
265.05979	412	1+
267.09970	84	
269.34181	84	
269.39200	86	
270.03743	88	
270.37891	106	
271.03930	146	
271.11197	90	
271.85369	126	
272.09758	82	
272.17254	94	
272.84736	100	
273.10318	78	
273.86649	80	
274.87332	140	
275.41903	86	
275.87144	92	
276.82492	174	1+
277.10625	92	
277.11735	86	
277.86890	126	1+
279.09117	1164	1+
279.85004	228	1+
279.91886	78	
280.34409	86	
280.83369	218	
281.00032	92	
281.09489	82	
281.10968	96	
281.91817	126	
282.10646	122	
282.27593	134	
282.83100	92	
282.85317	220	1+
282.90525	90	
283.06619	434	1+
283.26295	78	
283.42978	112	
283.82925	82	
284.29283	588	
284.88439	82	
287.80028	114	
289.15384	142	
289.87905	354	
289.95008	82	
290.15097	106	
290.85462	398	1+
291.05556	200	1+
291.80321	282	1+
291.97890	134	
292.13517	134	
292.80421	220	1+
294.04878	146	
294.86173	266	1+
295.10853	168	1+
296.18700	90	
297.79706	80	
297.82045	82	
298.82611	122	
299.12535	170	1+
302.12515	78	
304.05723	216	1+
304.08645	90	
304.83075	82	
305.00665	82	
306.83448	142	
307.79323	272	1+
307.81404	120	
307.88944	102	
310.87534	186	
311.08138	242	
311.87819	282	1+
312.11811	98	
312.86727	100	
314.81734	112	
315.12467	140	
318.86026	208	
318.88348	82	
321.08889	86	
321.15282	82	
321.21202	90	
322.07038	104	
323.12969	86	
324.89370	204	1+
326.88375	88	
END IONS

###FS:    #m/z: 340.94108 #charge 1+
###MS: 63
###MSMS: 65
BEGIN IONS
TITLE=Cmpd 48, +MS2(340.9411), 28.0-35.0eV, 1.4min #65
RTINSECONDS=82.6825
SCANS=63,65
PEPMASS=340.94108	732490
CHARGE=1+
82.07090	92	
192.92688	144	
205.95119	152	
210.93654	230	
213.93867	838	1+
214.60338	106	
214.90899	88	
215.88629	704	1+
215.93659	304	
215.94975	80	
220.93439	94	
223.44550	112	
223.95894	118	
225.90807	82	
226.88000	150	
226.89664	90	
226.95020	126	
227.78427	96	
227.88353	80	
227.97620	88	
228.84157	290	1+
230.11322	94	
230.88789	98	
231.89756	118	
231.95051	836	1+
232.89265	182	
233.41467	94	
233.90258	310	
233.95066	142	
235.89424	396	1+
236.88175	130	
237.00577	112	
237.02369	118	
239.78689	152	
240.07712	86	
240.68921	100	
240.83330	154	
241.08995	110	
241.94049	252	1+
242.19814	94	
242.84181	132	
242.89457	140	
243.82999	304	
243.90035	88	
244.00355	100	
244.84488	100	
245.10907	82	
246.92592	90	
246.97184	104	
248.90472	284	1+
248.94817	134	
248.98505	130	
249.96334	114	
251.84548	90	
252.95923	150	
254.96473	382	
255.07605	388	1+
255.91094	170	
255.98375	92	
256.17060	102	
256.89682	162	
256.96242	148	
257.10435	96	
258.84649	840	1+
258.86583	214	
258.97703	82	
259.08500	158	
259.09971	94	
259.95847	128	
260.07442	92	
260.83495	1154	1+
260.91338	230	1+
260.93364	124	
261.10096	120	
261.12088	84	
261.42557	88	
262.83036	130	
262.85224	122	
262.90176	130	
263.01155	82	
264.86631	320	1+
264.96004	106	
265.06118	182	1+
265.84760	202	1+
265.90484	88	
267.93988	82	
268.84271	214	1+
270.83152	182	
270.87351	102	
271.73099	88	
271.83016	124	
271.91914	94	
271.95748	94	
272.97858	158	
273.09641	278	1+
273.44273	180	
273.87895	88	
274.85597	220	1+
274.88542	150	
274.90463	124	
274.92072	120	
275.87156	108	
275.91946	82	
276.07706	86	
276.81693	88	
276.85636	368	
277.12244	124	
277.86091	252	
277.96011	386	1+
278.84697	2056	1+
278.88617	92	
279.91614	116	
280.90015	114	
280.93214	108	
281.62010	86	
281.89330	274	1+
282.86980	148	
283.87261	192	1+
285.37264	112	
286.61426	82	
286.91366	100	
287.13222	84	
288.83712	114	
288.90800	84	
289.79142	82	
289.94604	134	
290.03182	104	
290.85657	216	1+
291.81026	224	1+
293.89627	84	
294.05714	156	1+
294.66755	96	
294.85058	148	
294.87148	86	
295.86233	164	
296.11487	132	
296.85672	154	1+
296.90168	92	
296.96892	106	
297.87742	174	
297.90550	104	
297.92244	96	
298.03622	98	
298.80858	262	1+
299.86803	98	
301.01814	80	
301.85848	286	1+
302.17522	124	
303.87072	174	
304.08456	102	
304.87879	156	
304.94946	88	
305.88655	82	
306.06949	114	
307.02538	102	
307.80253	232	
308.30419	140	
308.81748	134	
308.87066	110	
309.15018	118	
310.88142	138	
311.88434	104	
312.06444	228	1+
315.10900	282	1+
315.89740	84	
316.86979	96	
319.08159	130	
319.90194	120	
322.02238	80	
324.28934	152	
326.77730	86	
329.86994	82	
330.81355	112	
331.05279	84	
332.13102	102	
338.77843	80	
342.90134	166	
344.12134	114	
345.77759	90	
END IONS

###FS:    #m/z: 363.95716 #charge 1+
###MS: 63
###MSMS: 66
BEGIN IONS
TITLE=Cmpd 49, +MS2(363.9572), 28.0-35.0eV, 1.4min #66
RTINSECONDS=83.4545
SCANS=63,66
PEPMASS=363.95716	320688
CHARGE=1+
189.86273	228	
205.94711	260	1+
206.06009	178	
209.87235	98	
209.94454	478	1+
210.88703	114	
212.87776	798	
214.45220	90	
218.51701	94	
222.10194	94	
222.89159	100	
222.95328	274	
223.95804	244	
224.94886	772	1+
225.88946	134	
226.94761	4200	1+
226.97076	260	
227.09815	110	
227.93078	444	
228.89331	354	
228.94225	4880	1+
228.99165	90	
230.18752	88	1+
230.88873	1934	1+
231.02414	92	
232.88449	250	
235.11141	96	
236.82646	160	
239.03732	196	
239.40890	96	
240.94049	1098	
240.96198	528	1+
241.94181	1018	
242.89944	90	
242.94199	3328	1+
243.09583	106	
243.40578	110	
244.94175	796	
244.95787	2556	1+
245.15023	94	
245.83616	192	
245.94018	450	
246.85773	108	
246.90869	142	
246.95303	3070	1+
248.40059	100	
248.80214	92	
248.89929	1096	1+
248.97093	164	
249.10145	110	
249.20621	100	
249.79970	302	1+
250.79629	322	1+
250.94650	440	1+
250.97184	178	
252.02760	92	
252.10347	174	1+
254.85031	122	
255.80882	92	
257.10631	712	
257.34878	96	
258.11143	432	
258.83143	292	1+
259.08433	126	
260.09284	122	
260.87150	122	
260.96823	464	1+
261.46042	96	
261.82998	240	
262.83257	134	
263.00429	114	
264.09799	88	
264.96443	170	
265.08857	220	1+
265.81468	498	1+
266.05931	456	1+
266.81578	340	1+
267.07715	92	
267.97414	370	
268.80140	94	
268.95657	138	
269.03086	94	
269.81469	98	
269.93631	96	
269.96804	192	
270.97072	150	
271.12330	110	
271.91615	272	
272.09983	116	
272.85962	88	
273.00505	184	
273.09901	124	
273.66739	116	
273.93063	124	
275.94926	102	
276.91647	282	1+
277.03478	94	
277.85781	156	
277.92044	198	1+
278.79104	120	
278.84558	398	
278.88135	212	1+
279.79730	498	1+
279.84976	216	
280.85189	146	
281.86340	130	
282.79270	480	
282.84818	372	1+
282.90597	96	
283.06860	276	1+
283.09795	148	
283.79527	270	
283.81470	88	
283.84924	266	1+
283.88920	96	
284.12004	566	1+
284.80753	204	
284.83176	108	
285.10492	238	1+
285.12555	344	1+
285.82221	100	
285.84934	118	
286.63085	170	
286.81942	130	
286.85509	164	
287.92733	94	
288.84059	114	
289.07997	580	1+
289.88527	102	
290.04645	330	1+
290.08670	446	1+
290.79918	256	
290.85571	204	1+
291.79457	104	
293.33038	96	
293.91904	112	
293.95519	104	
296.48265	126	
296.80931	224	
297.12527	100	
297.81753	98	
298.77272	90	
298.80267	436	
298.86089	142	
299.80291	226	
300.05526	108	
300.80347	922	1+
300.84747	98	
300.86069	88	
301.07708	222	
301.86022	198	
302.04055	146	
302.25506	92	
302.85945	154	
303.09596	112	
303.85483	662	1+
304.87051	108	
305.82512	136	
306.11826	222	1+
308.88205	106	
309.12714	210	1+
310.85961	408	1+
310.96266	110	
314.16122	256	1+
315.81351	246	1+
316.44787	92	
316.81647	174	1+
317.39631	98	
318.41463	96	
318.93634	100	
319.42100	92	
320.01837	92	
321.82466	228	
322.07136	132	
322.81919	326	1+
322.93496	114	
323.03673	88	
323.82278	234	1+
323.97055	164	1+
324.01021	126	
324.86731	98	
324.88538	142	
325.07089	236	1+
326.88471	202	1+
327.44585	94	
328.16888	110	
331.13359	536	1+
331.86977	196	1+
332.09486	274	1+
335.07970	194	1+
336.89776	96	
337.86958	208	1+
338.01278	88	
338.95117	200	1+
340.94142	94	
343.27389	222	1+
344.91735	110	
345.10231	218	1+
346.07476	628	1+
348.76087	98	
351.10226	94	
352.88637	114	
356.77491	292	1+
362.07906	92	
362.12787	116	
362.83631	88	
363.11709	98	
365.19297	118	
367.72893	172	1+
368.08252	96	
END IONS

###FS:    #m/z: 322.93028 #charge 1+
###MS: 67
###MSMS: 68
BEGIN IONS
TITLE=Cmpd 50, +MS2(322.9303), 28.0-35.0eV, 1.5min #68
RTINSECONDS=87.128
SCANS=67-68
PEPMASS=322.93028	2291686
CHARGE=1+
197.04014	86	
201.99025	90	
205.94934	286	
206.03287	76	
207.96911	118	
210.18304	80	
212.87561	284	1+
219.90066	78	
220.88681	82	
220.92341	76	
221.07352	76	
221.10944	90	
221.15159	88	
221.88422	84	
221.94415	134	
223.95854	138	
224.57533	80	
225.86576	94	
227.93173	264	
228.88754	92	
230.02912	90	
230.83495	118	
230.90177	114	
231.01746	78	
232.09643	84	
232.54132	78	
233.05838	84	
233.08052	94	
233.52136	82	
233.89571	104	
235.81049	78	
235.82578	90	
235.89359	76	
235.97861	78	
236.07838	206	
236.98485	78	
237.06142	204	1+
237.09268	92	
238.03024	128	
238.80741	76	
238.93824	448	
239.08394	84	
239.78622	136	
239.89116	212	1+
240.15226	80	
240.82435	108	
240.94031	5992	
241.49558	88	
241.93969	19814	1+
242.02630	154	1+
242.56526	86	
242.94189	14172	1+
243.08463	76	
243.16996	82	1+
243.81953	108	
244.88892	128	
244.94021	2560	
244.98690	82	
245.08474	80	
245.91010	80	
246.90497	96	
246.97688	388	1+
248.15862	186	1+
248.80884	92	
248.83280	178	1+
249.13346	94	
249.85364	76	
249.89268	86	
249.93168	106	
250.92253	84	
250.95009	94	
250.98730	108	
251.01976	76	
252.13821	212	1+
252.50042	104	
252.93370	128	
254.07524	106	
256.08731	146	
257.10685	194	
257.79827	154	
258.10875	134	
258.16895	78	
259.12253	222	
260.17160	80	
260.83187	120	
261.84103	78	
261.98502	116	
262.06564	190	1+
262.82867	182	
263.00351	92	
264.42312	210	1+
264.96211	238	1+
265.12235	84	
265.14050	166	
266.06535	204	
266.86123	142	
267.02425	76	
267.06905	106	
267.86428	122	
267.95038	80	
268.06951	138	
268.95642	114	
269.10415	86	
269.11622	254	1+
269.83972	90	
270.84398	316	1+
273.09981	138	
274.92682	250	1+
275.35830	86	
275.99634	78	
276.84116	118	
277.06756	76	
278.87411	96	
279.09127	1312	1+
282.07034	120	
283.07087	208	
283.17399	98	
283.41183	108	
283.80147	142	
283.96782	80	
284.07330	112	
284.27209	82	
284.29149	676	1+
285.35804	88	
286.14679	78	
286.63677	96	
287.86696	82	
287.89039	112	
287.93078	82	
288.93076	82	
289.41083	82	
289.78916	80	
289.85154	122	
289.88213	120	
290.02764	74	
290.85495	262	1+
291.87518	236	1+
293.42303	96	
293.85800	122	
294.05010	140	
296.16354	78	
297.15001	128	
299.19327	136	
299.20633	88	
304.11534	82	
304.16235	90	
304.26527	94	
306.27983	188	1+
307.50791	78	
307.88963	104	
308.25126	78	
309.00445	84	
310.81767	82	
310.88710	124	
310.96459	82	
311.07493	114	
311.86435	76	
311.88723	144	
312.06168	76	
314.09762	84	
314.80280	80	
314.82681	76	
315.11607	326	1+
316.88932	80	
317.42298	108	
321.99822	80	
322.97263	76	
324.89649	76	
325.42478	82	
326.90531	104	
327.15040	78	
327.25887	96	
327.82829	88	
END IONS

###FS:    #m/z: 444.22365 #charge 1+
###MS: 67
###MSMS: 69
BEGIN IONS
TITLE=Cmpd 51, +MS2(444.2237), 28.0-35.0eV, 1.5min #69
RTINSECONDS=87.9
SCANS=67,69
PEPMASS=444.22365	149372
CHARGE=1+
188.06817	1910	1+
195.11143	466	1+
205.09632	788	1+
222.12178	5442	1+
222.97548	720	
223.10684	1528	1+
223.97583	682	
224.97117	4766	
225.13646	850	1+
225.89096	244	1+
225.97144	3658	
226.97315	9310	
228.86673	212	
229.95680	140	
231.83127	190	1+
232.89501	176	
237.13697	522	1+
239.92052	182	1+
240.09286	278	1+
240.13246	26516	1+
240.29643	142	1+
240.96521	182	
242.96489	190	
242.98097	190	
243.09091	186	
243.46061	154	1+
243.90573	178	
243.98271	216	
244.98311	586	
246.87693	154	
247.86242	198	1+
247.88588	150	
250.02399	160	
250.79350	158	1+
253.13317	872	1+
253.14874	136	
254.03043	214	
254.16276	134	
255.10976	136	
257.16186	138	
257.79812	208	
258.14294	7262	1+
259.52010	206	1+
261.04579	244	1+
261.96964	142	
262.52519	210	1+
262.84948	328	1+
265.06791	204	1+
266.87610	162	1+
266.89819	150	
267.01630	148	
267.14097	188	
268.14981	228	
268.53833	166	
268.79935	400	1+
268.85574	312	1+
269.10676	210	
269.17664	140	
269.80239	342	1+
269.96274	174	
270.11819	192	
270.15763	462	
270.96222	168	
271.02628	176	
271.11999	130	
271.14390	218	
271.16101	240	
273.84519	342	1+
275.81338	212	1+
276.97020	156	
277.03779	258	1+
277.06424	294	1+
278.01116	146	
279.14287	3178	1+
279.85294	328	1+
280.12900	160	
280.79047	364	1+
280.80785	130	
281.10979	304	1+
282.87012	426	1+
283.86411	456	1+
284.54758	174	
284.89076	240	1+
285.09795	244	1+
286.81179	160	
286.84543	222	1+
287.18598	144	
288.81177	190	
288.83421	338	1+
288.94376	136	
289.13917	194	1+
289.83796	260	1+
289.87934	410	
289.92702	306	1+
290.11767	128	
291.80311	208	1+
291.87869	132	
292.10639	282	1+
292.87999	142	
293.43636	198	
293.53433	140	
294.05151	138	
294.18594	136	
294.79146	254	1+
294.85092	402	1+
294.91111	174	
295.14278	150	
295.85492	284	1+
296.82069	192	1+
297.15208	276	
297.17334	220	
297.89242	174	
298.15308	494	
298.80315	686	1+
299.14154	694	1+
299.86225	352	
300.05964	216	1+
301.85769	330	1+
302.10865	142	1+
302.88690	386	1+
302.92257	286	1+
303.14741	140	
303.85438	318	1+
303.87391	156	
305.05470	290	1+
305.85377	340	1+
306.06030	280	1+
307.82428	180	1+
307.89624	256	
308.13760	408	1+
308.88689	274	1+
309.09648	130	
309.83534	166	
311.88253	166	1+
312.06519	166	
312.81668	180	
313.85680	162	
314.15045	766	1+
314.88660	284	1+
315.18087	448	
315.91152	162	
316.11449	282	1+
316.16362	2012	1+
316.81706	128	
316.96146	268	
317.81158	320	
317.86866	374	1+
318.75929	196	1+
318.81374	414	1+
318.95735	4198	
319.11352	146	
319.87515	246	
319.95849	3536	
320.03196	284	1+
320.88361	136	
320.95873	10334	1+
321.81908	138	
322.85268	222	
322.89580	478	1+
323.82177	164	
323.85936	186	
324.85730	130	
324.87884	142	
326.82326	238	1+
326.89102	208	
327.11325	358	
328.11731	208	
328.77718	144	
328.86228	148	
329.12182	148	
329.81554	374	1+
329.89616	130	
330.78784	132	
330.83456	422	1+
332.81689	142	
333.00984	204	1+
333.19032	4138	1+
333.88906	146	
334.82474	210	
334.86981	396	1+
334.89714	146	
335.81810	300	
335.87420	340	1+
336.11875	96	1+
336.82239	204	
336.94731	428	
336.96939	638	
337.76846	212	1+
337.81092	438	1+
337.88428	168	
337.96684	3044	1+
338.81230	268	1+
338.96910	2000	1+
340.75745	172	1+
340.78092	340	1+
340.83475	128	
340.86421	462	
340.89831	190	
340.91593	158	1+
341.86537	444	1+
342.13100	132	
342.20321	178	1+
342.75264	660	1+
342.77884	190	
342.97179	164	1+
343.08521	206	1+
343.17456	4278	1+
343.75404	484	1+
343.79995	234	1+
343.85014	388	1+
343.91184	124	1+
344.16156	652	1+
344.86058	296	1+
345.74965	248	1+
345.77185	138	
346.00033	146	
347.74888	194	1+
347.78903	186	
348.77012	150	1+
351.93765	144	
353.19548	732	1+
353.82516	274	1+
353.89134	146	
354.88691	268	1+
354.98040	146	
355.76693	398	1+
355.98141	368	1+
356.98258	312	1+
357.87192	486	1+
358.76618	546	1+
358.83290	402	1+
359.84844	204	
359.98426	604	
360.13526	136	
360.87424	146	
360.98442	576	
361.75942	500	1+
361.82074	274	1+
361.98582	938	
363.17567	130	
363.80970	238	
363.90338	252	1+
364.16238	134	
364.87355	234	1+
368.76530	134	
371.82037	136	
373.79481	164	
374.88557	198	
375.77963	144	
375.87978	772	1+
376.77805	458	
376.79625	278	
376.88374	732	1+
377.78373	240	
378.77433	1070	1+
380.20600	128	
381.00790	220	1+
381.19236	1292	1+
381.77892	500	1+
381.81806	150	
383.83783	340	1+
384.77774	174	1+
385.88833	240	1+
387.99538	214	1+
388.83725	196	1+
390.14292	590	1+
390.81031	138	
394.07481	202	1+
394.89570	132	
396.79392	206	
397.78798	134	
398.21720	5336	1+
398.89852	620	1+
399.79195	494	1+
399.82195	148	
399.90152	536	1+
400.79332	356	1+
401.22061	130	
401.85239	176	
401.96456	134	
403.22527	132	
406.82390	324	1+
408.19024	1130	1+
409.18805	658	1+
410.20707	196	
420.85916	128	
420.87380	142	
423.91603	256	1+
423.99202	196	1+
425.25172	156	1+
426.20319	3892	1+
427.16492	206	1+
430.11719	176	1+
430.22371	184	
437.96392	206	1+
438.22599	144	1+
438.99919	146	
443.21064	142	
444.22258	11160	1+
444.26151	654	1+
444.37943	202	1+
445.26276	560	1+
END IONS

###FS:    #m/z: 507.84554 #charge 1+
###MS: 67
###MSMS: 70
BEGIN IONS
TITLE=Cmpd 52, +MS2(507.8455), 28.2-35.2eV, 1.5min #70
RTINSECONDS=88.672
SCANS=67,70
PEPMASS=507.84554	85398
CHARGE=1+
196.01843	476	
214.88502	282	
224.97656	284	
232.89756	802	
234.91304	160	
236.88893	364	
239.06297	140	
239.12777	386	1+
240.13152	320	1+
241.90810	160	
242.89897	134	
248.08641	234	1+
250.90709	512	
250.97408	138	
252.07412	136	
258.14239	154	
272.85522	228	
273.80429	194	
273.85174	144	
275.85100	358	1+
276.83707	126	
280.83225	342	
280.91737	178	
281.82920	146	
283.08568	170	1+
285.85639	290	
285.95149	142	
286.85956	128	
286.87412	196	
287.85110	1752	1+
288.96625	274	1+
289.84577	190	
289.88222	198	
289.97033	258	1+
290.86758	488	1+
291.94503	214	1+
292.81106	132	
293.87368	812	1+
294.02131	130	
294.82037	302	1+
294.85383	160	
296.85718	350	1+
296.88084	140	
298.86782	132	
298.90563	190	1+
299.86573	222	1+
300.86160	216	1+
301.04361	128	
301.84595	354	
303.86732	1246	
304.84832	148	
304.88252	200	
305.86377	2946	1+
306.85296	124	
307.81096	140	
307.85868	134	
307.89208	422	1+
308.14092	216	
308.87506	2364	1+
309.14547	158	
309.37814	240	1+
310.15698	648	1+
310.41514	242	1+
311.88281	1246	1+
312.78463	200	
312.81646	188	
312.83023	196	
312.94111	178	
313.88169	264	
313.95742	174	1+
314.15684	182	
314.83568	152	
314.86397	1134	1+
316.86801	546	1+
318.77053	128	
318.85895	208	
319.87182	132	
320.85794	292	1+
321.83127	210	
321.88422	262	1+
321.91579	172	1+
322.96524	124	
323.87320	1006	
324.37521	144	
324.86097	320	
325.01086	374	1+
325.82120	124	
325.86527	208	
326.85723	282	1+
326.88407	4490	1+
327.15559	124	
327.80223	286	1+
327.94287	126	
328.83631	148	
328.88434	346	1+
329.94870	168	1+
330.16004	134	
330.87875	334	1+
331.79366	140	
332.78756	246	1+
332.87157	972	1+
332.90124	154	
333.18913	136	
334.84283	274	1+
334.88324	530	1+
335.88580	450	1+
336.86639	224	
337.87906	718	1+
337.90312	232	1+
340.77966	152	
340.86856	218	1+
341.83836	168	
342.16953	172	
342.82373	134	
343.08513	212	1+
343.77203	232	1+
343.87649	242	
346.75909	124	
346.88780	130	
347.77235	540	1+
347.88420	240	1+
348.84299	174	
349.79273	150	
349.87186	182	
349.88880	508	1+
350.35813	176	
350.75369	394	1+
350.83571	142	
350.89197	408	1+
351.85836	170	
353.89321	188	
354.87873	144	
355.89125	592	1+
357.89121	130	
358.79020	134	
358.86978	274	
360.76701	250	1+
360.87385	128	
360.94630	304	1+
361.94981	246	1+
362.85675	166	
363.06839	188	1+
363.91209	230	1+
365.75795	138	
365.79494	162	
366.71642	222	1+
366.84296	306	1+
367.77238	450	1+
368.82798	158	
368.83564	752	1+
368.89613	340	1+
369.83582	558	1+
370.21142	146	1+
370.79705	218	
370.95173	148	1+
371.80725	346	1+
372.78229	446	1+
372.81359	246	1+
372.83343	246	1+
372.86526	208	
373.90338	162	
374.72488	142	
374.81358	244	1+
375.78651	164	
375.87645	274	1+
376.88281	194	1+
378.11159	136	
378.97282	204	1+
380.85960	152	
381.83971	522	1+
381.99054	150	
382.74672	226	1+
382.90940	168	1+
383.89221	136	
384.84932	732	
385.82708	182	
385.86759	150	
385.89653	128	
386.82649	200	
387.77203	316	1+
387.84420	762	1+
388.84552	490	1+
389.19542	290	1+
389.81224	150	
389.91211	242	1+
390.79698	146	
390.84049	610	
390.88916	170	
391.77740	198	1+
391.84192	344	
392.74911	132	
392.82566	1448	1+
392.86803	214	1+
393.90178	294	1+
395.77406	152	
396.77114	326	1+
397.68848	236	1+
398.72873	522	1+
398.80781	164	
398.87214	160	
399.85065	810	1+
402.01798	170	1+
402.86617	1040	1+
403.37919	242	
403.87083	740	1+
404.83730	124	
405.85783	808	1+
406.77952	182	
406.87816	150	
407.73789	234	1+
407.76358	314	1+
407.86658	284	
407.91142	222	1+
408.85255	1186	
409.72893	476	1+
409.85159	608	
410.07883	198	
410.83802	3550	1+
411.09691	136	
412.47563	130	
412.79057	144	
413.20888	142	
413.78627	134	
413.82107	370	1+
415.84540	128	
417.85332	546	1+
418.85322	356	1+
419.73459	254	1+
421.88135	294	
422.74853	274	1+
422.86418	2000	1+
423.02542	90	1+
423.78219	452	1+
423.86823	1514	1+
425.75127	204	
425.76535	180	
426.76094	316	1+
426.86180	1660	1+
426.92845	136	
427.73729	362	1+
427.76140	194	1+
428.84885	2718	1+
429.70006	170	
429.73834	196	
429.88006	226	1+
430.74206	270	
430.84532	360	
431.86888	718	1+
432.71121	126	
432.78575	156	1+
433.85323	462	1+
434.88589	184	
438.11450	150	
439.89621	302	
440.89084	162	
443.77150	152	1+
444.87395	2264	1+
445.71616	322	1+
445.75208	250	
446.75742	124	
446.80186	154	
446.87764	686	1+
447.24965	204	1+
447.71126	638	1+
448.76231	254	
449.87715	794	1+
450.70562	394	1+
450.72892	234	1+
452.75497	148	1+
452.86398	172	1+
454.00961	154	
457.90620	282	1+
458.75129	140	
462.88438	1646	1+
462.92532	196	1+
465.72267	316	1+
465.77419	162	1+
465.89270	352	1+
466.24263	228	1+
467.70078	216	1+
467.88667	1446	1+
468.08320	142	
483.90375	162	
485.90016	874	1+
486.23171	138	
492.71496	132	
508.91846	130	
END IONS

###FS:    #m/z: 322.93028 #charge 1+
###MS: 71
###MSMS: 72
BEGIN IONS
TITLE=Cmpd 53, +MS2(322.9303), 28.0-35.0eV, 1.6min #72
RTINSECONDS=92.35
SCANS=71-72
PEPMASS=322.93028	2150022
CHARGE=1+
127.75303	88	
184.87749	84	
188.87909	82	
191.85569	90	
192.08220	86	
192.89555	132	
196.11417	80	
197.02470	78	
198.88299	224	1+
201.99379	80	
205.94882	174	
205.97159	136	
206.92935	86	
209.37766	96	
209.86092	80	
209.89149	76	
213.04473	80	
214.89376	112	
216.00300	86	
220.87920	136	
222.87854	94	
222.95174	88	
223.11797	88	
223.83490	82	
223.89182	76	
223.95948	228	
224.96600	102	
225.03243	78	
225.79178	86	
225.86320	200	1+
227.60916	88	
227.93193	176	
230.64240	82	
230.83197	126	
230.88517	94	
232.91077	96	
235.94064	88	
236.90577	136	
237.89498	84	
237.98599	80	
238.05040	78	
238.83520	94	
238.94075	390	1+
239.03336	108	
239.07772	176	
239.89338	96	
240.94052	5636	
241.93961	15204	1+
242.94183	11126	1+
243.89056	78	
243.97484	78	
244.04205	92	
244.82905	76	
244.90970	76	
244.94018	2512	1+
245.10707	142	
246.39358	108	
246.84303	102	
246.98004	312	1+
247.54010	78	
247.87745	94	
249.09312	78	
249.84056	80	
251.07131	126	
254.03478	78	
254.90995	146	
255.08914	100	
256.07035	80	
256.09179	76	
256.89424	138	
257.10531	114	
259.12333	188	
259.85873	96	
260.05265	106	
260.15958	94	
260.84977	160	
261.09710	78	
261.79203	78	
261.88710	78	
262.83835	116	
262.98767	86	
263.13097	84	
263.85038	78	
265.01659	76	
265.05728	322	1+
265.80023	198	1+
266.02429	196	1+
266.09311	84	
268.79128	212	1+
268.95990	84	
269.10717	598	1+
270.05348	78	
271.08159	92	
271.84846	104	
272.13811	98	
272.92649	74	
273.05049	90	
273.81197	106	
276.95576	80	
277.04906	98	
277.81877	78	
277.83892	274	1+
277.85150	132	
278.06478	102	
278.10739	86	
278.84335	206	1+
278.86352	76	
279.04411	76	
279.09269	1260	1+
279.13240	76	
279.19910	92	
279.94127	100	
280.22267	138	
281.08269	76	
281.95476	86	
281.96673	84	
282.03057	86	
282.12301	82	
283.07152	76	
283.08842	122	
283.12436	106	
283.80036	140	
283.84913	186	1+
283.91000	98	
283.95770	76	
283.97314	148	1+
284.29563	438	1+
284.80700	92	
284.89605	78	
285.06978	78	
285.21700	76	
286.09397	114	
286.14147	140	
289.78791	166	
290.85947	98	
291.07594	82	
291.80313	202	1+
293.07384	84	
293.85438	134	
294.84983	130	
295.95277	80	
297.86113	304	1+
298.82132	88	
298.97444	78	
298.99999	94	
299.78404	218	1+
300.07424	222	1+
300.12854	76	
301.18873	76	
306.27981	78	
306.82513	90	
307.31431	82	
307.89097	214	
308.29653	82	
308.81659	96	
308.87571	90	
309.87005	74	
309.88332	76	
312.80649	124	
313.05836	74	
313.87105	76	
314.82196	140	1+
315.11205	288	
315.95204	102	
316.94801	80	
316.99650	86	
320.90618	82	
321.09318	80	
321.42980	78	
322.81855	86	
325.20307	76	
326.13235	118	
326.73509	74	
END IONS

###FS:    #m/z: 444.22373 #charge 1+
###MS: 71
###MSMS: 73
BEGIN IONS
TITLE=Cmpd 54, +MS2(444.2237), 28.0-35.0eV, 1.6min #73
RTINSECONDS=93.1225
SCANS=71,73
PEPMASS=444.22373	136476
CHARGE=1+
188.06818	1750	1+
195.11109	410	1+
205.09544	1342	1+
222.12216	4334	1+
222.15319	122	
222.97345	844	
223.10437	1560	1+
223.97638	1084	
224.87849	166	
224.97196	3812	
225.13616	464	1+
225.89002	232	
225.97216	3562	
226.97276	9786	
230.82928	234	1+
231.52164	128	
234.11419	240	1+
236.79856	128	
237.14155	412	1+
239.15215	208	
240.13229	22960	1+
240.96134	166	1+
241.11646	540	1+
242.97901	336	
243.97868	148	
244.01501	284	1+
244.80335	142	
244.84769	122	
244.98344	856	
246.87599	204	1+
250.11673	134	
250.87326	180	
250.94601	160	
253.13163	842	1+
253.88908	230	1+
254.15896	150	
255.06908	158	
257.10639	132	1+
257.16047	124	
258.14318	7232	1+
264.14349	186	1+
266.79157	142	
266.85671	216	
266.99370	118	
267.14681	132	
268.02869	250	1+
268.88114	184	
268.96026	356	1+
270.15826	526	
270.53536	224	1+
270.90175	160	
270.96162	448	1+
271.14547	178	
271.85554	120	
271.89608	132	
272.12473	156	
273.13549	142	
273.79714	136	
273.81182	138	
274.01896	148	
274.87330	132	
275.80510	250	
276.96698	118	
277.82341	278	1+
278.83107	184	1+
279.14331	2052	1+
279.93268	270	1+
280.12079	582	1+
281.10636	214	1+
281.79367	134	
281.84674	256	
282.85703	166	
283.11179	308	1+
283.12017	442	1+
283.51301	118	
283.55326	152	
283.79121	240	1+
284.03668	156	1+
284.92485	168	
285.86524	178	
286.84830	126	
286.88149	160	
286.99329	216	1+
287.89208	282	1+
288.16483	180	
288.83090	162	
289.83562	326	1+
290.89908	156	
291.12519	190	1+
291.80992	142	
292.79489	160	1+
296.13651	178	
296.81358	182	
296.84466	124	
296.92787	268	1+
297.10813	126	
297.16906	304	
298.13335	144	
298.15275	426	1+
298.80614	586	1+
299.11314	344	1+
299.85858	194	
299.88506	122	
301.85701	418	1+
302.12367	156	
303.80312	288	1+
304.78623	126	
305.89389	250	
306.86939	130	
306.91966	282	1+
307.38308	120	
307.89061	694	1+
308.09732	200	1+
308.13570	712	1+
309.05479	194	1+
309.87706	312	1+
310.87819	188	1+
311.82378	262	1+
314.12683	162	
314.14608	738	1+
314.81174	264	1+
315.10476	180	
315.18034	418	
316.16298	1760	1+
316.81548	154	
316.95510	286	
317.80884	506	1+
317.86774	184	
318.10494	186	1+
318.92940	174	
318.95777	4308	
319.86154	310	
319.88881	180	1+
319.95936	2932	
320.04112	162	
320.68618	92	1+
320.77213	154	
320.81297	496	1+
320.95923	8578	1+
322.85222	484	1+
324.85360	314	1+
324.90197	152	
325.10896	120	
325.16452	176	
325.82373	256	1+
325.90126	304	
326.88701	252	
327.10962	512	1+
327.86339	146	
328.82258	142	
328.89030	120	
329.88083	316	1+
330.81724	336	1+
330.88594	314	1+
333.19152	3168	1+
334.81953	742	1+
334.83501	126	
334.89167	422	1+
335.76366	182	
335.82529	634	1+
336.16792	174	
336.80938	396	1+
336.87085	420	1+
336.94267	624	1+
336.96764	1428	
337.77560	130	
337.81481	314	1+
337.87230	362	1+
337.96987	902	
338.96978	2432	1+
339.76952	340	1+
339.87329	150	
340.81422	328	1+
340.86486	488	1+
340.93244	124	
342.75964	742	1+
342.84925	128	
343.10446	124	
343.17499	4404	1+
343.87509	150	
344.41910	178	
344.75163	134	
344.85914	264	1+
345.07310	80	1+
345.14172	318	1+
345.76107	144	
345.77998	326	1+
345.98682	220	1+
346.75922	202	
346.99202	148	1+
347.39228	226	1+
348.98814	124	
349.90018	122	
350.89012	228	1+
352.83617	328	1+
353.19445	168	
353.76877	130	
354.19944	238	
354.38700	152	
354.88018	234	1+
354.97491	402	1+
355.76505	138	
356.82415	140	
356.98206	318	1+
357.78607	118	
358.76741	898	1+
358.79230	288	
358.83024	130	
358.87645	234	
358.91511	154	1+
359.09869	134	
359.85032	132	
359.87689	228	
359.98148	682	
360.76878	184	
360.86202	130	
360.98428	1052	1+
361.77040	628	1+
361.89094	218	
361.98678	712	1+
363.71169	172	1+
364.76393	216	1+
366.79118	178	1+
366.99370	170	1+
374.01400	234	1+
374.71506	164	1+
374.79570	162	
375.01646	204	1+
375.77946	786	1+
376.80173	256	1+
376.88512	322	
377.88941	420	1+
378.77311	1128	1+
380.20445	208	
381.06035	192	1+
381.19040	1702	1+
381.89282	262	
383.77790	142	1+
383.82577	270	1+
383.84087	136	
384.85814	130	
384.89740	136	
385.99060	182	
386.89016	126	
387.99943	160	
389.83665	188	1+
390.14358	346	
390.77670	264	1+
391.17514	140	
391.99467	196	1+
392.77800	302	1+
395.72863	160	1+
398.17249	118	1+
398.21691	5510	1+
399.80152	180	
399.86766	146	
399.89830	190	
400.78272	184	1+
402.87241	134	
405.99273	278	1+
406.00846	158	
406.86088	122	
406.92319	118	
408.20270	458	1+
408.98964	136	
409.18260	332	1+
410.21681	168	
412.75751	142	
412.82366	156	
412.99029	122	
413.85851	154	
420.13771	122	
420.85958	130	
426.21153	3394	1+
426.80146	120	
427.03995	132	1+
427.19680	2138	1+
433.83448	190	1+
434.77036	198	1+
438.99556	264	1+
444.22264	9170	1+
444.34233	126	
444.38279	126	
444.71593	210	1+
445.26915	352	1+
END IONS

###FS:    #m/z: 507.84551 #charge 1+
###MS: 71
###MSMS: 74
BEGIN IONS
TITLE=Cmpd 55, +MS2(507.8455), 28.2-35.2eV, 1.6min #74
RTINSECONDS=93.8945
SCANS=71,74
PEPMASS=507.84551	87782
CHARGE=1+
196.01301	176	
212.88983	152	
214.88493	406	
222.12287	212	1+
222.97142	310	1+
232.89623	442	1+
235.12445	280	1+
236.89070	160	
237.87090	182	1+
240.13381	398	1+
250.90766	146	
251.02080	172	
251.84944	216	1+
252.90170	134	
254.89810	218	1+
258.87530	160	
260.82230	142	
260.88176	160	
267.89908	220	
272.85185	296	1+
276.83481	148	
278.81431	308	1+
279.00515	134	
279.10764	186	1+
281.83257	134	
282.87638	208	1+
283.94299	236	1+
285.85369	338	
287.85148	1592	1+
288.03185	326	1+
288.82662	196	
289.80046	158	
289.88563	376	1+
290.86334	378	
291.86691	202	
292.14192	142	
292.87425	156	
292.96904	240	1+
293.87353	1080	1+
293.97089	180	1+
294.85797	206	
295.85198	130	
295.87298	146	
296.85262	184	
296.88268	144	
298.85417	204	
299.16655	138	
300.80443	140	
300.84027	158	
301.85248	296	1+
302.88561	128	
303.86823	1324	
304.95343	152	
305.86249	1524	1+
306.84869	142	
307.70204	216	1+
307.85709	138	
307.89033	414	
308.14123	1026	1+
308.87367	2012	1+
309.03118	130	
310.15824	654	1+
310.87946	2176	1+
311.88240	1916	1+
314.86179	630	
315.86482	312	
315.90044	134	
316.86388	180	
318.85003	214	1+
318.93534	158	
321.87335	160	1+
322.76976	144	
323.87606	804	1+
324.85927	320	1+
324.90071	142	
325.89973	252	
326.76721	214	1+
326.85934	126	
326.88372	6066	1+
326.92334	152	
328.87512	334	
329.84206	176	
329.88878	142	
330.06794	256	1+
330.76605	128	
330.82421	550	1+
330.87839	386	1+
331.79744	136	
332.87272	1016	1+
333.18711	324	1+
333.77527	158	1+
335.88353	470	1+
336.20108	196	
336.77396	136	
336.94319	128	
337.86980	164	
338.84173	130	
338.87859	460	1+
340.86091	356	1+
342.81612	166	
343.78164	176	
343.84388	144	
343.87617	156	
345.75607	562	1+
345.81695	154	
346.75969	448	1+
346.82088	128	
347.74596	140	
347.78655	192	
347.88702	528	1+
347.97071	130	
348.86067	130	
348.89004	346	1+
349.75473	592	1+
350.83101	152	
350.88566	204	
351.89219	178	
352.03684	260	1+
352.91593	230	1+
353.85506	310	1+
355.84040	352	1+
355.87769	168	
355.89452	370	1+
360.76844	142	
363.87758	138	
365.76794	152	
365.79065	230	
366.18791	180	
366.83997	446	1+
367.20180	134	
367.71402	142	
367.77049	346	1+
368.89634	438	1+
369.83941	340	
370.79295	174	
370.80450	162	
370.84217	202	
371.18622	226	
371.72070	142	
371.84156	132	
371.88256	160	
371.91567	142	
372.79992	142	
372.91034	268	1+
373.68202	126	
373.83750	140	
373.91036	188	1+
374.81617	342	
375.78049	288	1+
375.82095	240	
376.78752	202	1+
377.05063	152	
377.81791	166	1+
378.05128	136	
378.78202	438	1+
380.72261	206	1+
380.85855	200	
381.36339	260	1+
381.83622	292	
382.85268	156	
383.77551	126	
383.79546	384	1+
383.84827	126	
384.79983	280	1+
384.85272	484	
384.89430	136	
385.77893	132	
385.82730	244	
385.84373	978	1+
388.14806	152	
389.20321	172	
389.85977	242	
390.79128	238	1+
390.84103	1820	1+
392.11945	158	1+
392.74424	254	1+
392.82512	1226	1+
392.90260	140	
393.75422	292	1+
395.27229	236	
395.78311	172	
396.80899	196	
397.72210	316	1+
398.72458	272	1+
399.85133	1078	1+
400.72730	266	1+
401.86018	478	1+
402.21233	138	
404.74933	134	
405.86876	234	
406.75302	134	
406.85368	184	
407.86610	790	
408.53917	142	1+
408.85117	2130	1+
409.73714	354	1+
410.83664	2268	1+
411.86082	132	
412.84099	426	
413.81558	216	
413.85618	508	1+
414.76075	138	
414.88276	138	
415.84015	134	
416.74368	154	
416.87491	306	1+
417.80865	438	1+
418.84960	134	
418.87221	426	1+
420.67694	130	
421.73674	206	1+
422.81967	218	1+
422.86704	230	
422.94746	206	1+
423.75711	190	
423.77704	164	
423.86980	918	1+
424.77759	182	
425.76285	402	
425.92457	186	1+
426.74878	150	
426.85979	1366	1+
427.74489	646	1+
428.84680	2688	1+
428.90223	134	
429.33164	184	1+
429.70711	184	
429.73554	158	
431.86462	690	1+
431.89016	144	
432.80329	240	1+
433.85447	638	1+
435.71226	362	1+
435.77946	170	1+
436.20390	170	1+
439.89336	262	1+
441.77096	206	
442.75668	152	
444.22055	144	
444.87151	3042	1+
445.74981	132	
445.91970	154	
446.75716	196	
446.87336	614	1+
447.71072	418	
447.73228	298	1+
448.77885	346	1+
448.88994	158	
449.23175	128	
449.69909	400	1+
449.78061	240	1+
449.87685	740	1+
450.70434	268	1+
450.76316	188	
451.86203	150	
452.86505	128	
460.21205	130	
462.88255	1102	1+
462.91301	182	
465.71304	696	1+
467.69830	262	1+
467.88679	1866	1+
468.70599	178	1+
470.70279	226	1+
476.21020	184	
485.90053	1168	1+
508.85305	192	1+
END IONS

###FS:    #m/z: 340.94103 #charge 1+
###MS: 75
###MSMS: 76
BEGIN IONS
TITLE=Cmpd 56, +MS2(340.9410), 28.0-35.0eV, 1.6min #76
RTINSECONDS=97.579
SCANS=75-76
PEPMASS=340.94103	884906
CHARGE=1+
179.94210	84	
184.43525	88	
190.94162	192	
192.92628	192	
195.97813	84	
197.92712	116	
201.87503	100	
202.91110	84	
203.08060	82	
208.80929	90	
208.94201	190	
208.95957	290	
209.14905	82	
210.93774	286	
210.95131	80	
211.92255	90	
212.87531	310	1+
213.93900	962	1+
214.89589	194	
215.88619	344	
215.93965	186	
217.89053	144	
220.87846	222	
220.89250	124	
221.89270	152	
222.88030	94	
223.89155	92	
223.93950	118	
223.95966	146	
224.90152	92	
224.97050	110	
226.86810	140	
227.95782	90	
228.54927	92	
228.84280	134	
228.90133	104	
228.94735	84	
230.11333	82	
230.88926	104	
230.90468	140	
231.88980	328	1+
231.95068	684	
232.96385	150	
233.09733	82	
233.89813	320	
233.94820	158	
234.06991	338	1+
235.07175	268	1+
235.88715	108	
236.04849	80	
238.88820	200	1+
238.94977	218	1+
240.83836	472	1+
241.84355	304	1+
241.94527	130	
242.88037	100	
243.09494	304	1+
243.10712	88	
243.83143	492	1+
243.84833	86	
244.10091	296	1+
244.87745	450	1+
246.97412	132	
248.95396	326	1+
251.04087	112	
251.91174	112	
251.95552	128	
253.38316	112	
253.83881	128	
254.83879	108	
254.96431	436	1+
255.07608	366	1+
255.39276	104	
256.85185	190	
256.90747	166	
256.94994	82	
257.10497	144	
257.93906	152	
257.96385	158	
258.41780	98	
258.84459	182	
258.96247	90	
259.08274	338	1+
259.12131	310	1+
259.36805	88	
259.85117	280	
259.95345	108	
260.83396	932	1+
262.84718	132	
263.06495	104	
263.10495	86	
263.88399	218	1+
264.86622	130	
265.09858	116	
266.01912	130	
267.82863	112	
268.84723	146	
268.91271	86	
268.95510	88	
269.85132	86	
270.83624	88	
271.01484	82	
272.17440	92	
272.88084	130	
272.93334	282	
273.10461	278	1+
274.86489	142	
274.88804	138	
275.84731	92	
275.86448	126	
275.96899	90	
276.84946	182	
276.87408	204	
276.92813	178	1+
277.86219	484	
278.84570	2234	1+
279.09127	172	1+
279.11218	92	
280.85090	326	1+
281.04829	180	1+
281.39338	92	
281.89785	222	
282.88476	100	
283.88647	90	
284.87685	114	
286.09486	84	
287.13761	130	
288.84203	286	1+
289.89578	94	
290.94821	112	
291.04803	110	
292.87284	90	
292.88790	82	
292.94772	82	
293.11283	116	
294.10034	106	
294.13243	88	
294.18894	90	
294.87249	334	1+
295.83770	100	
296.61838	82	
296.85778	326	1+
296.97094	92	
297.01370	102	
297.39931	92	
297.81883	134	
297.94589	80	
297.97489	124	
299.10133	224	1+
299.89436	82	
300.81128	176	
301.86139	308	1+
301.88754	136	
302.06101	90	
302.13907	174	1+
302.18243	150	
302.94458	230	
305.81831	88	
306.87520	104	
307.84628	82	
308.87809	218	1+
309.12297	82	
309.15538	84	
310.41542	90	
311.86348	308	1+
313.13210	84	
313.96427	88	
317.82392	100	
321.04355	116	
321.10201	92	
322.78957	92	
325.69934	88	
325.97675	98	
329.87225	114	
331.82718	92	
334.89112	90	
335.02832	84	
335.07546	82	
337.77371	88	
341.06511	92	
341.16044	82	
342.11055	104	
342.76134	90	
344.82421	82	
END IONS

###FS:    #m/z: 363.95704 #charge 1+
###MS: 75
###MSMS: 77
BEGIN IONS
TITLE=Cmpd 57, +MS2(363.9570), 28.0-35.0eV, 1.7min #77
RTINSECONDS=98.351
SCANS=75,77
PEPMASS=363.95704	384258
CHARGE=1+
94.20867	98	
106.28988	106	
128.55502	88	
181.40125	100	
182.87248	120	
189.86482	176	
191.85764	238	
196.88380	130	
199.07428	142	
200.94450	124	
203.61650	100	
206.06233	300	
207.94417	138	
209.06663	88	
209.88032	204	1+
209.94304	1084	1+
212.87866	1016	1+
214.89509	136	
219.41087	96	
222.95334	594	1+
224.95154	502	
224.97015	90	
225.94253	128	
226.88905	192	1+
226.94744	6626	1+
228.89549	368	1+
228.94324	6142	1+
230.86098	122	
230.88925	1988	1+
230.95982	88	
232.88488	244	
233.40863	88	
234.88496	96	
236.93593	100	
237.93234	234	1+
238.51658	106	
239.04323	224	
240.94068	686	
240.96111	248	
241.83252	162	
241.94367	808	
242.41804	86	
242.94181	2700	1+
242.96121	596	1+
243.08681	152	
243.89365	100	
244.95662	3864	1+
245.94010	616	
246.00626	92	
246.55192	108	
246.81949	118	
246.90353	238	
246.95292	3830	1+
248.03571	126	
248.89819	766	1+
249.51246	86	
250.78953	120	
250.90606	122	
251.01416	98	
253.90608	114	
257.04164	120	
257.10583	1754	1+
258.96956	294	1+
259.84975	150	
259.89280	120	
260.83797	192	
260.87472	90	
261.01215	86	
261.83788	94	
261.96748	146	
263.06458	276	1+
263.98021	108	
264.82242	128	
264.96192	238	
265.79069	260	
265.97788	116	
266.06402	122	
266.09401	160	1+
266.39956	88	
266.81281	362	1+
266.84231	96	
267.97274	646	
268.84424	264	1+
268.95638	256	
269.10392	186	
269.96873	768	1+
270.10098	210	1+
273.10087	122	
274.44408	92	
274.94331	150	
276.80668	94	
276.85414	114	
277.10593	94	
277.80668	128	
277.83099	126	
277.85356	88	
278.80253	166	
278.84283	314	
279.10643	224	1+
279.84906	132	
280.79153	524	1+
281.02158	246	1+
281.86170	128	
282.79130	464	1+
282.83105	138	
282.86402	92	
282.89716	86	
283.85139	188	
284.12078	554	1+
284.79344	258	1+
284.91189	194	1+
285.12512	474	1+
285.82686	124	
286.82430	212	
286.89364	92	
287.92956	124	
288.02957	106	
289.07566	176	
289.80807	114	
290.08740	314	1+
290.80453	92	
291.83493	96	
293.06591	136	
294.00375	90	
294.04847	262	
294.86886	136	
295.92894	88	
296.01801	116	
296.07091	98	
296.81585	184	
297.52204	88	
298.54151	98	
298.80263	410	
298.81889	262	
299.11445	100	
299.80193	940	1+
299.86840	144	
300.80312	604	1+
300.89708	114	
301.07851	458	1+
301.11020	100	
301.83290	116	
301.86547	364	1+
302.85340	386	1+
303.09419	234	1+
303.80823	204	1+
304.09639	164	1+
305.87340	332	1+
305.92315	96	
306.45199	118	
307.08371	178	1+
309.80925	168	1+
311.85886	218	1+
313.84392	164	
314.12118	98	
316.10478	130	
316.81335	258	
317.84338	92	
318.11224	86	
318.80454	106	
321.12992	102	
321.17440	122	
321.81905	216	1+
321.87107	142	
321.96549	88	
322.10750	98	
322.43455	86	
322.94832	146	
323.38134	92	
323.82020	128	
325.83542	132	
326.87187	174	
326.94623	94	
327.28447	192	
329.87223	106	
331.12991	218	
332.13328	98	
333.29079	100	
336.06468	94	
337.40294	130	
339.83091	174	
340.15413	92	
340.93667	160	
341.87953	88	
342.12116	128	
342.79261	230	1+
345.10438	170	
346.07483	202	
346.10840	112	
347.13803	206	1+
351.16579	134	
351.94457	108	
352.88587	204	1+
357.77586	132	
362.13381	178	
364.13517	94	
368.07478	98	
368.14065	118	
END IONS

###FS:    #m/z: 444.22338 #charge 1+
###MS: 75
###MSMS: 78
BEGIN IONS
TITLE=Cmpd 58, +MS2(444.2234), 28.0-35.0eV, 1.7min #78
RTINSECONDS=99.123
SCANS=75,78
PEPMASS=444.22338	132916
CHARGE=1+
188.06875	1994	1+
195.11328	656	1+
205.09606	754	1+
212.13734	124	
220.88731	264	1+
221.89223	218	1+
221.92843	158	
222.12167	3936	1+
222.97424	570	
223.10672	930	1+
223.97548	668	
224.97161	4812	
225.13653	740	1+
225.89254	168	
225.97182	3456	
226.11913	328	1+
226.97285	9318	
228.86644	308	1+
233.03566	124	
237.13849	758	1+
238.16853	136	
239.96224	190	1+
240.13238	21346	1+
240.35150	172	1+
240.60431	94	1+
242.98231	252	
243.80042	208	1+
243.89854	184	
244.98321	484	
245.12618	130	
245.92708	178	1+
248.87124	150	
250.11683	146	
252.85541	200	1+
253.13236	840	1+
256.09344	166	
257.86463	224	
258.14255	4900	1+
258.17138	168	
259.84685	170	1+
261.90190	202	
262.35885	124	
263.03530	122	
264.88496	214	1+
265.08970	286	1+
265.94547	126	
266.84879	122	
268.14317	146	
268.81736	122	
268.86383	270	1+
268.95937	452	1+
269.10487	212	
270.09571	218	1+
270.11722	440	1+
270.15766	366	1+
270.96168	296	
271.11929	368	1+
272.86188	134	
273.53251	160	
273.96826	140	1+
276.53027	238	1+
278.79803	132	
278.83989	390	1+
279.02233	240	1+
279.14393	2564	1+
279.99060	138	
280.13133	414	1+
280.79082	430	1+
281.10289	522	1+
281.15243	124	
281.93610	122	
282.86420	148	
284.13115	216	1+
284.16146	164	
284.87670	350	1+
285.10014	162	
285.86472	276	1+
286.10315	134	1+
286.79524	260	1+
286.91182	130	
287.18564	272	1+
287.41114	140	
288.16949	132	
288.87253	142	
288.90586	262	1+
289.83450	232	
289.87882	474	1+
290.85957	282	1+
291.81885	142	
291.86211	242	1+
292.97672	134	
293.87320	156	
294.05032	274	1+
294.56863	262	1+
294.79801	136	
294.87569	164	
295.92089	124	
296.13382	202	
296.80541	126	
297.16727	386	
298.13388	704	1+
298.15437	632	1+
298.80132	520	1+
298.86197	270	1+
299.13769	484	1+
299.86243	190	1+
301.13541	122	
301.85185	204	
302.55280	134	
302.79972	236	1+
302.86192	124	
302.87596	270	1+
302.93611	264	1+
306.87710	202	
307.88982	530	1+
308.13889	462	1+
308.89190	352	1+
309.84947	282	1+
310.87728	154	
311.09938	156	
311.80842	252	1+
311.88405	148	
312.06511	162	
312.76148	148	
312.81094	208	1+
313.87016	250	1+
314.14888	428	
315.05343	118	
315.10735	204	
315.18070	398	
316.16444	1810	1+
316.95446	184	
317.03160	156	1+
317.81234	512	1+
317.96123	142	
318.84626	154	
318.88512	158	
318.95719	4962	
319.07030	118	
319.75851	150	
319.86374	246	
319.95662	11462	1+
320.29227	158	1+
320.89202	122	
321.86367	142	
321.87901	128	
322.85179	478	1+
322.90265	230	1+
324.42248	186	1+
324.76509	144	
324.85546	148	
324.89352	240	1+
325.83863	316	1+
327.10874	234	
328.11147	196	
328.86402	132	
328.96945	162	
329.07034	126	1+
329.87164	140	
330.87377	196	
331.89258	154	
332.13907	426	1+
333.19170	2794	1+
333.91764	200	1+
334.82670	192	
334.88227	520	1+
335.75101	324	1+
335.81733	520	1+
335.88560	314	1+
336.75492	200	1+
336.94296	550	1+
336.96875	1174	
337.11381	104	1+
337.87809	206	1+
337.96690	2552	1+
337.98649	186	
338.77261	168	
338.81243	160	
338.96935	1636	1+
339.77129	128	
340.75908	218	
340.78234	370	1+
341.75848	568	1+
341.83831	142	
341.86678	266	1+
342.01532	160	1+
342.08282	136	
342.76043	474	1+
343.17460	3430	1+
343.83640	156	
344.13442	384	1+
344.74960	364	1+
344.85770	158	
345.78403	168	
345.83744	130	
345.89986	128	
346.15210	252	
346.78868	344	1+
346.86588	210	1+
347.83453	304	1+
347.93348	170	
348.89051	150	
348.99790	146	
349.40095	120	
349.81632	198	1+
350.77680	182	1+
352.59013	120	
353.19474	164	
353.80247	256	1+
353.82684	228	1+
353.85120	178	
354.82838	146	1+
355.88196	126	
355.97833	178	
356.10316	150	
356.77262	152	
356.78402	136	
356.97709	210	
357.83897	272	1+
357.90408	132	
358.10546	194	1+
358.76789	208	
358.79095	346	
358.87593	278	1+
358.92222	156	
358.93948	144	
359.02423	224	1+
359.76985	180	
359.96103	224	
359.98371	416	
360.75958	948	1+
360.86069	388	1+
360.89851	126	
360.98446	1368	1+
361.03162	244	1+
361.77918	152	
361.98771	768	1+
362.17318	162	1+
362.87390	256	1+
362.92034	186	1+
363.12821	188	1+
363.81427	126	
365.79912	184	
365.82492	154	
365.89699	234	1+
366.81414	286	1+
370.85073	186	1+
372.13370	132	
373.80394	166	1+
374.77532	124	
375.77492	530	1+
376.77976	448	1+
376.80298	132	
376.88753	394	1+
378.77345	546	1+
379.80348	122	
380.20779	388	
380.77824	978	1+
380.86337	218	1+
381.19163	1248	1+
381.78095	720	1+
381.80257	118	
384.85339	196	1+
385.78551	188	1+
386.21522	256	1+
388.88363	208	1+
390.16616	232	1+
394.79226	258	1+
394.89841	296	1+
394.98829	166	
395.22326	124	
396.20480	140	
398.21708	5094	1+
399.43921	94	1+
399.79385	548	1+
399.89891	178	
400.40849	138	1+
400.79396	430	1+
400.89951	144	
401.14667	196	1+
401.40992	108	1+
403.99580	128	
406.85580	146	
407.16771	120	
408.85429	264	1+
409.20204	310	
412.00598	128	
413.07948	130	
415.21648	176	1+
415.87696	134	
416.79947	190	1+
416.90263	146	1+
420.76154	126	
423.86870	168	
423.91259	156	
426.20453	4786	1+
428.22270	142	
430.00512	156	1+
430.20435	254	1+
432.15791	154	1+
434.91088	120	
440.99502	190	1+
442.92164	196	1+
444.22140	9724	1+
444.32289	142	
444.42770	102	1+
446.86607	120	1+
448.97132	186	1+
END IONS

###FS:    #m/z: 340.94085 #charge 1+
###MS: 79
###MSMS: 80
BEGIN IONS
TITLE=Cmpd 59, +MS2(340.9408), 28.0-35.0eV, 1.7min #80
RTINSECONDS=102.794
SCANS=79-80
PEPMASS=340.94085	905624
CHARGE=1+
102.96914	98	
103.53813	86	
132.47166	94	
189.97174	110	
190.94793	122	
192.92571	218	
194.89088	142	
197.95652	92	
205.02754	82	
206.92568	86	
208.94637	160	
209.01625	96	
209.93766	100	
210.12647	88	
211.94943	138	
212.87957	374	1+
213.41593	82	
213.90406	82	
213.93969	1002	1+
215.93655	196	
217.04570	80	
218.07271	80	
221.09666	106	
222.84757	86	
222.95138	234	1+
223.88535	142	
223.99442	130	
224.83528	84	
226.87416	138	
226.96773	128	
228.94689	152	
229.95914	100	
230.54931	80	
230.88659	142	1+
231.08533	148	
231.94993	1676	1+
232.39350	84	
233.90102	174	
234.89233	88	
235.85584	80	
235.89298	252	1+
236.48631	92	
238.05087	98	
238.84022	106	
239.12419	98	
240.12568	88	
240.83790	126	
241.84111	484	1+
241.89529	220	1+
242.10894	92	
242.82719	88	
243.08940	114	
243.83091	114	
245.10662	94	
245.92754	82	
246.85387	118	
247.97711	112	
248.04590	98	
248.90557	84	
249.90201	156	
249.96263	190	
250.06466	96	
250.84091	86	
250.95751	82	
251.96422	134	
252.05975	92	
252.09588	110	
254.58688	104	
254.91537	130	
254.96469	492	1+
255.01217	88	
255.07682	284	
256.07440	152	
256.84985	214	
256.89581	332	1+
257.09830	148	
257.50834	100	
257.79763	94	
258.07781	172	1+
258.12335	130	
258.84344	300	
258.85818	120	
259.85156	354	
259.95590	162	
260.83423	954	1+
261.09584	236	1+
261.47817	82	
261.82891	142	
262.84910	134	
262.87822	96	
263.84096	110	
263.88833	110	
264.05033	326	1+
264.07167	90	
264.86524	142	
265.01658	134	
265.05417	264	1+
266.84094	88	
267.13465	170	
268.16624	154	
268.84046	240	
270.84799	206	1+
271.84993	300	1+
272.08395	100	
272.89027	82	
272.93072	140	
273.09732	196	1+
274.07795	92	
274.99546	84	
275.51081	96	
275.92033	262	1+
276.85690	316	
277.13564	84	
277.40547	86	
277.86260	362	
277.96763	218	
278.84636	1062	1+
279.88962	112	
279.92605	260	1+
280.39552	92	
280.84655	308	1+
282.87072	90	
283.02771	80	
283.11194	90	
284.08904	124	
284.85636	112	
285.09778	148	
285.48233	98	
285.76462	82	
285.81383	160	1+
286.12844	118	
288.84025	154	
289.78716	118	
290.86873	104	
292.09790	102	
292.80894	80	
292.85822	92	
293.86510	84	
294.86511	158	
294.88961	92	
296.11864	82	
296.86092	288	1+
296.97250	120	
297.86187	184	1+
297.89107	80	
297.92045	96	
298.07277	88	
299.06279	190	1+
299.90285	106	
300.16694	94	
301.86153	216	
302.86767	134	
302.96222	86	
303.86235	92	
304.10243	88	
307.81043	114	
307.88739	206	1+
308.29284	112	
308.86135	100	
309.89308	166	
310.42404	82	
310.48875	80	
310.87564	264	1+
311.08659	90	
313.84959	86	
313.95168	84	
315.07082	82	
319.85504	104	
320.86454	108	
320.90798	90	
320.93497	120	
327.17796	108	
329.87617	154	
330.82926	80	
330.87804	88	
332.08005	144	1+
333.12406	232	1+
333.88810	162	
343.90552	156	
344.20657	88	
END IONS

###FS:    #m/z: 363.95679 #charge 1+
###MS: 79
###MSMS: 81
BEGIN IONS
TITLE=Cmpd 60, +MS2(363.9568), 28.0-35.0eV, 1.8min #81
RTINSECONDS=103.574
SCANS=79,81
PEPMASS=363.95679	390612
CHARGE=1+
188.87082	90	
189.86311	368	1+
191.85773	338	
193.87124	88	
204.90308	90	
205.89183	94	
206.02226	98	
206.06192	254	
206.60959	88	
208.89103	142	
209.94386	730	1+
210.02643	92	
210.89203	110	
212.87828	1164	1+
213.10017	84	
218.88587	136	
218.94038	88	
219.84956	100	
222.95115	194	
223.82946	82	
223.88645	112	
223.94772	806	1+
224.94958	668	1+
225.96631	250	1+
226.94763	6256	1+
227.92855	258	
228.89471	310	1+
228.94213	6168	1+
229.11471	102	
230.88900	1678	1+
232.02630	88	
232.82766	84	
233.87338	188	1+
234.88020	224	1+
235.84980	92	
236.84030	222	1+
238.94056	112	
239.07257	158	
240.14083	88	
240.50262	84	
240.94174	952	
240.96377	272	
241.94300	680	
242.94115	2056	1+
243.82901	102	
244.03010	122	
244.88582	158	
244.89981	116	
244.95700	3760	1+
245.83885	84	
245.94849	3424	1+
246.61734	102	
246.86949	92	
246.91074	106	
246.95274	2812	1+
247.04468	84	
247.13457	84	
248.80332	144	
248.90258	516	1+
249.05575	92	
250.95064	160	1+
250.97111	152	
251.06874	192	1+
251.80300	120	
253.08609	154	
256.44970	92	
257.04363	86	
257.10597	1172	1+
257.95005	108	
258.97546	214	
260.97183	114	
261.10694	92	
261.83125	272	
262.84771	134	
262.96727	100	
263.07684	358	1+
264.84463	102	
265.79252	128	
265.97485	118	
266.81629	98	
266.88873	110	
266.96693	632	1+
267.06724	90	
267.39043	84	
267.84250	84	
267.88063	82	
268.80160	236	
268.95531	202	
269.94671	98	
269.96848	666	1+
270.08399	90	
270.37856	84	
271.12206	92	
272.09530	266	1+
272.43790	84	
273.80352	98	
273.86662	84	
275.59626	96	
277.08980	92	
278.09203	176	
278.84679	562	1+
279.79184	286	1+
280.07063	96	
281.89781	142	
282.08912	206	1+
282.79505	472	1+
282.90801	124	
283.07268	128	
283.83520	110	
284.03622	106	
284.82065	104	
284.85628	84	
285.09766	286	1+
285.12200	178	
285.84578	190	
286.13195	192	
286.89120	242	
286.93563	134	
287.52156	116	
288.04234	94	
288.07543	442	1+
288.85717	134	
289.07967	364	1+
289.83078	206	1+
290.86036	106	
293.05894	96	
293.90271	100	
294.41220	112	
294.85778	106	
295.83988	200	
296.80589	414	1+
296.85503	130	
298.42044	146	
298.80627	392	
299.80541	270	
299.87590	124	
300.80264	812	1+
301.80561	562	1+
301.86030	320	
302.62737	124	
303.10737	88	
303.85455	436	
303.87629	110	
306.14879	90	
306.76793	84	
306.80641	102	
306.93123	118	
307.04104	90	
310.86777	116	
311.12525	86	
311.14239	82	
312.23677	110	
314.15744	104	
315.10501	176	1+
316.82181	86	
318.01810	130	
318.12104	164	
318.15868	100	
318.59629	84	
318.81421	126	
321.81572	154	
321.87301	144	
322.92615	170	
323.23345	96	
323.62868	84	
323.81766	206	
323.83491	104	
324.46184	102	
324.84913	84	
325.78706	148	
326.87141	186	
329.08495	102	
329.87383	272	1+
335.80458	104	
336.09112	124	
339.82951	184	
340.94043	184	
341.11068	90	
345.04266	88	
346.07385	116	
347.07750	98	
351.84114	124	
358.81009	82	
358.94758	90	
359.64118	86	
362.13467	136	
363.87754	94	
367.94697	94	
END IONS

###FS:    #m/z: 507.84489 #charge 1+
###MS: 79
###MSMS: 82
BEGIN IONS
TITLE=Cmpd 61, +MS2(507.8449), 28.2-35.2eV, 1.8min #82
RTINSECONDS=104.345
SCANS=79,82
PEPMASS=507.84489	94340
CHARGE=1+
196.01496	174	
214.88580	244	
220.87629	200	1+
224.12259	158	
231.11149	144	
232.89623	612	1+
234.88918	146	
236.88773	152	
238.06267	146	
238.80117	116	
240.07900	258	
240.13292	272	
249.89259	146	
251.07385	136	
252.90211	156	
252.97790	138	
254.89823	160	1+
255.90809	202	1+
258.87911	116	
260.88748	168	
266.16625	148	
269.92381	124	
270.11124	122	
271.07346	154	1+
272.85581	182	
273.92503	162	
278.79136	200	1+
280.83188	162	
280.88023	146	
281.88938	334	1+
283.16563	120	
285.85636	266	1+
286.12538	124	
286.84025	136	
287.85144	1554	1+
288.83313	254	1+
288.86527	276	
289.03714	134	
289.87605	620	1+
290.13623	300	1+
291.14069	202	1+
293.87485	776	1+
296.84766	170	
297.85457	150	
298.80471	236	1+
299.16356	120	
299.78944	170	
300.85924	230	
301.12075	238	1+
301.85048	386	
303.86910	862	1+
305.86470	1750	1+
306.07226	118	
307.13886	790	1+
307.85754	144	
307.89269	414	
308.14394	666	1+
308.87152	1398	1+
310.15853	618	1+
311.88393	664	1+
312.87083	182	
314.86504	1184	1+
315.15082	178	1+
315.76292	134	
316.86315	204	
316.90494	282	1+
317.77560	120	
317.79137	114	
317.87777	154	
317.89402	122	
318.85669	126	
319.80413	204	1+
321.10792	180	1+
321.89351	388	1+
322.81907	468	1+
323.84598	118	
323.87502	726	1+
324.86021	580	1+
325.90116	350	
326.88141	4792	1+
326.93822	240	1+
327.89888	332	
328.78578	122	
329.87820	658	1+
330.33378	164	1+
330.82376	424	1+
331.84537	136	
332.87710	1036	1+
332.91216	128	
332.93297	124	
333.18169	126	
333.82040	296	1+
335.77129	126	
335.85397	126	
337.87410	416	1+
338.82637	230	1+
338.89837	138	
340.79859	174	1+
341.97972	174	1+
342.76509	130	
343.83362	256	1+
343.87847	164	
345.10640	176	1+
347.78344	382	1+
347.86574	324	1+
348.73619	122	
348.78910	256	1+
348.84357	168	
348.87005	230	1+
349.76754	366	1+
350.82226	436	1+
350.88555	288	
350.90489	214	
351.37232	136	
351.82076	472	1+
352.85494	490	1+
353.79122	126	
353.80250	136	
353.85356	300	1+
354.05669	132	
355.05533	142	
355.88632	220	
356.88486	168	
357.84910	260	1+
358.78477	138	
361.79127	222	1+
364.05329	274	1+
365.77047	158	
365.79321	180	
366.32935	142	
366.84047	624	1+
366.93111	148	
367.76948	448	1+
367.89213	120	
368.81915	162	
368.89191	482	1+
369.83777	526	1+
369.89265	300	1+
370.80079	250	
370.98786	120	
372.78565	372	1+
373.82264	214	
373.90661	116	
374.81408	754	1+
374.88169	122	
374.90720	214	1+
378.95444	130	
379.40526	130	1+
379.90080	128	
381.71672	120	
381.83674	404	1+
382.05571	176	
383.77708	206	1+
384.73488	118	1+
384.84991	572	1+
384.88940	308	1+
385.83088	400	
386.79545	238	
386.82156	234	
387.84777	478	1+
388.80698	258	
389.19977	244	1+
390.79699	200	1+
390.83846	752	
391.84049	454	
391.91159	348	1+
392.82417	1774	1+
393.89089	274	1+
394.78146	182	
395.76482	134	
395.86282	262	1+
397.73995	132	
397.79369	306	1+
398.72820	140	
398.79578	238	1+
399.73260	128	
399.75364	132	
399.78082	130	
399.84966	760	1+
400.72485	192	1+
403.87036	248	
404.75740	144	
405.75861	234	
405.86102	412	
406.73509	338	1+
406.78279	150	
406.85652	284	
407.07549	194	1+
407.76341	122	
407.86887	838	
408.81245	172	
408.84909	1724	1+
409.73180	118	
409.88238	166	
410.73444	172	
410.83562	1886	1+
412.09241	164	1+
412.32454	102	1+
412.83636	324	1+
413.07425	162	
414.85621	216	
415.83495	124	
417.78670	114	
417.82330	162	
417.86638	126	
419.73349	186	1+
420.87728	114	
421.88506	226	
422.82360	134	
422.86301	1210	1+
423.76815	162	
423.86409	724	1+
423.90951	152	
424.06551	178	1+
424.81693	184	1+
425.75029	1372	1+
426.85886	1174	1+
428.74198	196	
428.84561	3080	1+
429.70305	368	1+
429.80342	138	
429.86781	272	
431.86689	684	1+
432.68726	146	
433.80432	236	1+
433.85017	898	1+
434.88684	138	
435.71624	228	1+
437.17681	144	
437.86529	134	
439.87052	122	
439.89404	154	
440.79752	160	1+
441.88383	136	
443.78259	324	1+
444.68362	118	
444.87031	2156	1+
445.74516	130	
445.76339	118	
446.76405	166	
446.86678	402	
446.88552	514	1+
447.71188	198	
447.77221	388	1+
447.80782	348	1+
448.71898	178	
449.68080	114	
449.84795	138	
449.88181	304	
450.75282	358	1+
451.75107	232	1+
451.86894	360	1+
452.13768	162	1+
457.90118	152	
457.93179	116	
462.88224	1012	1+
463.18919	128	
464.88869	176	
467.70532	280	1+
467.88673	1172	1+
469.88020	202	
471.73811	114	
485.17937	138	
485.89702	770	1+
486.23002	178	1+
487.89709	118	
505.17332	134	
505.32047	262	1+
508.83729	226	1+
509.28395	420	1+
END IONS

###FS:    #m/z: 322.92996 #charge 1+
###MS: 83
###MSMS: 84
BEGIN IONS
TITLE=Cmpd 62, +MS2(322.9300), 28.0-35.0eV, 1.8min #84
RTINSECONDS=108.016
SCANS=83-84
PEPMASS=322.92996	2304776
CHARGE=1+
192.11261	94	
196.88386	70	
197.02150	88	
201.04274	116	
202.11407	72	
206.91182	74	
207.98408	74	
208.16419	88	
215.47312	92	
215.92406	70	
217.05681	72	
218.89615	126	
221.88069	70	
221.94140	102	
222.03054	98	
223.96016	216	
224.94771	100	
225.90013	92	
227.93281	144	
228.93939	74	
230.83122	262	1+
233.05243	78	
233.10899	86	
233.13333	96	
233.85757	84	
233.88738	72	
235.89329	72	
236.03891	88	
236.94906	84	
237.00620	138	1+
238.05613	96	
238.88765	72	
238.93960	302	1+
239.07971	228	
239.78487	70	
240.01146	76	
240.08178	120	
240.16555	76	
240.94076	4288	
240.97867	100	
241.07657	78	
241.12833	118	
241.94022	13356	1+
242.94217	8656	1+
243.81852	124	
244.78136	74	
244.93931	2310	1+
245.07044	84	
245.10813	86	
246.03334	82	
246.84691	70	
246.97602	78	
248.84691	118	
248.86495	78	
249.04710	100	
250.00153	76	
250.10040	72	
250.94652	92	
252.47142	84	
253.02523	110	
254.83156	138	1+
254.86538	88	
256.26240	78	
256.91494	120	
257.10968	358	1+
257.89881	82	
257.98359	84	
258.83263	116	
258.90349	114	
258.91935	80	
258.97102	100	
260.48060	96	
260.83341	72	
261.48022	84	
261.89336	86	
261.93305	88	
262.05033	72	
262.42623	72	
262.84244	144	
262.97170	78	
263.08495	80	
263.84691	78	
263.97715	122	
265.24832	88	
266.42336	100	
266.84845	72	
266.86385	110	
266.88991	160	1+
266.97142	222	1+
269.04741	86	
270.11696	144	
271.10237	216	1+
271.36071	94	
271.92139	90	
272.84529	148	
272.94020	90	
273.92362	70	
274.85912	216	1+
275.05458	112	
275.09944	76	
276.84192	286	1+
277.09297	76	
278.85977	70	
278.90478	88	
278.99237	188	1+
279.03364	70	
279.09098	902	1+
280.83441	110	
280.92807	70	
280.95916	70	
281.11978	84	
281.22677	80	
282.04898	84	
282.80927	72	
283.06727	116	
283.20735	94	
284.11687	72	
284.29338	564	1+
286.10521	78	
286.13428	70	
286.39410	74	
286.80542	72	
286.86184	98	
289.17487	74	
289.78928	80	
290.19482	84	
293.06546	132	
293.79562	92	
294.85525	226	1+
295.09956	82	
295.37170	74	
296.81440	98	
296.88924	72	
297.41409	90	
297.80162	88	
297.93286	90	
298.14061	76	
298.98314	100	
299.05856	70	
300.85020	70	
301.83707	84	
302.09304	70	
302.12504	78	
303.11498	130	
303.90982	82	
305.76620	82	
305.80684	220	1+
306.77223	74	
307.04533	72	
307.19825	78	
307.80104	90	
307.88818	118	
308.88632	114	
310.82861	92	
310.88964	214	1+
311.06908	76	
311.32907	86	
311.85637	144	1+
313.01910	74	
313.80301	204	1+
314.87687	110	
315.10866	134	
315.76671	92	
317.84449	132	
320.82798	114	
322.09746	90	
322.87696	176	1+
322.89111	96	
325.06815	72	
325.26513	112	
326.62200	90	
328.03716	72	
END IONS

###FS:    #m/z: 340.94067 #charge 1+
###MS: 83
###MSMS: 85
BEGIN IONS
TITLE=Cmpd 63, +MS2(340.9407), 28.0-35.0eV, 1.8min #85
RTINSECONDS=108.789
SCANS=83,85
PEPMASS=340.94067	877734
CHARGE=1+
205.87787	80	
206.07183	92	
208.93875	84	
210.87269	78	
212.90312	106	
213.87798	148	
213.93937	492	1+
215.88738	192	
215.93928	194	
217.86591	118	
222.89891	132	
223.96211	154	
226.94185	302	1+
226.96831	216	
227.91140	78	
228.89104	94	
228.94334	142	
230.99881	84	
231.95058	252	
232.95419	164	
233.00762	94	
233.08366	102	
233.41841	228	
233.89755	194	
233.94679	200	
234.83007	80	
237.89112	98	
239.11063	88	
239.42599	94	
239.88510	130	
240.84268	444	1+
240.90675	140	
241.04933	84	
241.84613	316	1+
241.89239	108	
243.83321	272	1+
244.11122	100	
246.94607	158	
246.97567	404	1+
249.96112	414	1+
251.96623	86	
252.10250	104	
253.00030	78	
253.90790	302	1+
254.55143	88	
254.96512	376	
255.07557	154	
255.84103	360	1+
255.98619	80	
256.89665	312	
256.96700	168	
257.46709	78	
257.60718	92	
257.83459	118	
257.91249	102	
257.96987	100	
258.86228	120	
259.09082	130	
259.84699	186	
259.96007	184	
260.83368	252	
261.84708	150	
262.47380	98	
262.91527	82	
263.05996	82	
263.11065	116	
263.84523	118	
264.06806	90	
264.87250	86	
265.01181	78	
265.86261	228	1+
267.14096	110	
267.80815	96	
268.02944	78	
268.83964	272	1+
270.83141	132	
271.40934	80	
272.75824	88	
272.93202	128	
272.97360	126	
273.07892	104	
274.09208	84	
274.85932	146	
274.89821	224	1+
274.91318	134	
275.03009	88	
275.86597	126	
276.11246	86	
276.85542	456	
276.87631	120	
277.07798	80	
277.09732	204	1+
277.86270	368	
277.96257	224	1+
278.84531	2702	1+
279.05058	90	
280.86875	144	
280.92281	142	
281.04664	290	1+
281.89662	86	
281.95828	86	
282.11623	222	1+
282.87007	104	
283.14924	88	
283.43574	84	
283.78867	92	
284.85867	132	
284.93713	122	
286.01816	96	
286.10499	128	
286.87232	88	
286.93063	88	
287.98781	86	
288.10473	92	
288.80970	84	
288.84097	134	
289.07581	126	
289.40659	80	
289.79767	88	
289.83803	108	
290.85591	94	
294.05133	210	1+
294.86062	80	
295.83604	120	
295.86014	132	
296.85731	342	1+
297.08563	84	
297.94425	86	
297.98284	98	
298.96622	138	
299.87224	280	
300.10496	78	
300.86013	522	1+
300.99065	102	
301.05658	102	
301.86284	454	1+
302.12210	84	
302.91116	88	
303.92500	82	
304.01476	84	
305.81153	84	
307.80335	132	
310.41301	152	1+
310.88125	90	
311.86315	144	
313.89468	106	
314.44581	82	
315.10395	206	1+
315.16689	82	
315.56144	90	
315.85833	94	
319.11588	86	
319.35949	90	
320.88202	116	
320.97419	100	
323.88155	152	
324.89776	220	1+
326.26493	92	
327.84125	94	
328.07051	78	
328.33297	80	
329.87569	94	
330.18927	84	
330.82094	88	
333.11008	186	
334.95178	78	
337.74665	98	
337.89296	102	
340.76784	80	
341.85693	84	
342.76335	78	
342.85414	98	
343.22053	90	
346.14331	80	
END IONS

###FS:    #m/z: 363.95673 #charge 1+
###MS: 83
###MSMS: 86
BEGIN IONS
TITLE=Cmpd 64, +MS2(363.9567), 28.0-35.0eV, 1.9min #86
RTINSECONDS=109.56
SCANS=83,86
PEPMASS=363.95673	379238
CHARGE=1+
178.94379	140	
189.86515	136	
191.01135	86	
191.85969	242	
198.87942	140	
208.88356	136	
209.86996	152	
209.94373	336	1+
210.88513	190	
212.87931	902	1+
214.88683	262	1+
221.49309	100	
223.95322	114	
224.95294	894	1+
224.97673	96	
226.88850	110	
226.94784	6132	1+
228.82760	98	
228.84889	86	
228.89514	118	
228.94278	4550	1+
230.88878	1680	1+
232.83718	86	
233.40520	88	
236.41915	142	
237.05261	142	
238.88452	86	
238.94099	166	
239.12000	192	1+
240.83566	238	1+
240.94117	634	
240.96478	414	1+
241.10257	86	
241.41911	86	
241.93877	2624	1+
242.41611	106	
242.94059	1908	1+
242.95784	622	
243.83195	100	
244.54481	90	
244.82001	120	
244.95729	3552	1+
245.83103	122	
245.94064	322	
246.01214	118	
246.61432	94	
246.90336	182	
246.95402	2762	1+
247.38727	92	
247.82413	92	
247.89898	416	1+
247.93371	154	1+
248.80098	90	
248.90143	344	1+
249.04462	104	
249.79998	202	1+
250.09316	92	
251.90660	174	
252.00572	92	
253.02763	102	
253.92691	100	
254.01502	106	
254.09123	94	
255.09868	136	
256.06015	88	
256.09254	130	
256.86862	90	
257.10580	1084	1+
257.40209	100	
258.82922	110	
258.97447	100	
259.10949	136	
259.83291	244	1+
260.84431	110	
260.94095	108	
260.96405	142	
261.87962	146	
261.94700	134	
263.91627	96	
263.96011	106	
264.12977	106	
264.96324	138	
265.05961	92	
266.09520	84	
266.12681	106	
266.15120	86	
266.81780	148	
267.11540	86	
267.34841	90	
267.87054	106	
267.97315	330	
268.14352	86	
268.80970	294	1+
268.95821	264	
269.07589	102	
269.10355	218	1+
269.36187	92	
269.96936	696	1+
270.91002	86	
271.85741	280	1+
273.02200	98	
273.93787	84	
275.07046	222	1+
275.96309	100	
276.61067	94	
276.85763	164	
276.99298	134	
278.84311	522	1+
279.40530	106	
279.80580	120	
280.79092	532	1+
281.85908	140	
282.79343	460	1+
282.85166	86	
283.06588	156	
283.17384	88	
284.11153	114	
284.88768	248	1+
285.12378	414	1+
285.78343	88	
285.84629	158	
286.10545	188	1+
286.91988	88	
288.80343	108	
290.08759	152	
291.35907	104	
293.11904	254	1+
294.05051	172	1+
294.93076	84	
295.40768	86	
295.42876	96	
296.80831	172	
296.92279	94	
296.95367	86	
297.80863	136	
298.58378	94	
298.80186	684	1+
298.87091	346	1+
300.07498	242	1+
300.80752	358	1+
301.15896	86	
301.79849	108	
301.84127	120	
301.86275	186	
302.24574	140	
303.10776	108	
303.33194	88	
303.80819	158	
303.85296	466	1+
305.88566	230	1+
308.08344	244	1+
309.08728	208	1+
310.44118	92	
310.87775	386	1+
311.12636	172	
311.84248	112	
311.85764	96	
312.12027	92	
312.40906	102	
314.06631	96	
314.10306	136	
314.15069	224	
315.02865	104	
316.09619	298	1+
316.87085	140	
317.09810	228	1+
318.81585	132	
318.93168	142	
319.81288	118	
322.15406	130	
322.82344	110	
322.93303	110	
324.13961	200	1+
324.82221	90	
325.88034	374	1+
326.86890	120	
329.87329	218	
330.91398	106	
331.13098	186	
333.10652	92	
336.94368	296	1+
337.36076	90	
337.39231	92	
337.63820	94	
337.87384	130	
340.62322	112	
340.76111	88	
340.94000	354	
341.80473	86	
343.92139	98	
346.07693	560	1+
346.98241	102	
349.78953	110	
357.79436	116	
358.05704	94	
359.58282	86	
367.06075	94	
367.92922	100	
END IONS

###FS:    #m/z: 322.92985 #charge 1+
###MS: 87
###MSMS: 88
BEGIN IONS
TITLE=Cmpd 65, +MS2(322.9298), 28.0-35.0eV, 1.9min #88
RTINSECONDS=113.225
SCANS=87-88
PEPMASS=322.92985	2218744
CHARGE=1+
191.02321	70	
193.88835	78	
195.59165	78	
201.04131	152	
203.86182	78	
205.95470	146	
205.97639	80	
206.05773	74	
209.09708	72	
209.58545	78	
209.94292	148	
210.89875	158	
212.89231	80	
213.40848	102	
214.89161	78	
214.90368	76	
216.89759	72	
220.44171	86	
220.87166	72	
221.94452	70	
222.08384	90	
222.44633	74	
222.95440	400	1+
223.84934	80	
223.95895	312	1+
223.97792	82	
225.86565	148	
227.93737	138	
228.84658	90	
228.89311	194	
230.82583	108	
231.90669	78	
232.88207	80	
235.07777	114	
236.08781	74	
236.95108	98	
237.03032	72	
237.05815	88	
237.08326	144	
238.03724	72	
238.12610	94	
238.79927	74	
238.93809	320	
239.03503	194	
239.08444	84	
240.05318	72	
240.78850	76	
240.88910	72	
240.94054	3176	
240.97286	130	
241.94240	2376	
242.03230	74	
242.94188	8674	1+
243.09149	102	
244.81445	94	
244.94030	1946	1+
246.97575	332	1+
248.04848	84	
248.08110	74	
248.88246	78	
250.03653	76	
250.09662	74	
250.11396	78	
251.37125	100	
252.83435	86	
253.78818	70	
254.00328	78	
254.91040	88	
256.89539	182	
257.90258	214	1+
258.07828	86	
258.22023	84	
258.83632	274	1+
258.84808	88	
259.08313	116	
259.12190	118	
260.11788	82	
261.84732	116	
261.88376	294	1+
262.82600	76	
263.14511	78	
264.04613	86	
265.85501	86	
265.97496	84	
266.05898	74	
266.33937	92	
266.83270	84	
267.42275	88	
268.06372	78	
268.86254	92	
269.10455	112	
270.04949	84	
270.40286	80	
270.84209	356	1+
271.09009	318	1+
272.09376	288	1+
272.13192	78	
272.34476	72	
273.82201	70	
273.88511	74	
273.95097	78	
275.05242	72	
275.36236	84	
275.94017	212	1+
276.85051	78	
276.97901	166	1+
277.83961	76	
277.85959	76	
277.91733	78	
279.09028	1104	1+
280.15694	92	
280.82464	72	
282.07481	78	
282.27882	134	
282.78134	78	
282.81251	72	
282.85561	70	
283.06946	198	
283.08470	110	
283.12228	76	
284.07132	94	
284.22884	92	
284.29360	540	1+
284.58472	108	
284.84633	72	
284.86836	72	
285.12137	94	
286.85787	74	
288.02962	80	
288.84306	116	
288.86581	90	
289.99612	72	
290.39778	86	
291.08439	74	
291.16628	86	
291.80239	126	
294.88652	74	
295.06087	104	
295.84065	136	
296.86392	80	
296.96712	84	
298.12347	70	
298.50955	82	
299.74551	74	
300.85957	230	1+
303.02846	102	
303.13548	148	
304.25661	80	
304.87366	80	
306.06250	74	
306.87976	74	
307.87176	82	
310.86051	178	1+
312.80624	74	
312.82786	76	
315.11468	182	
315.88243	72	
316.88493	92	
316.97655	98	
319.29801	78	
320.19602	78	
320.82317	172	1+
321.87266	74	
323.43413	82	
324.41329	72	
326.81934	78	
327.08848	86	
328.03736	74	
END IONS

###FS:    #m/z: 444.22310 #charge 1+
###MS: 87
###MSMS: 89
BEGIN IONS
TITLE=Cmpd 66, +MS2(444.2231), 28.0-35.0eV, 1.9min #89
RTINSECONDS=113.997
SCANS=87,89
PEPMASS=444.22310	99654
CHARGE=1+
188.06883	1236	1+
194.12468	156	
195.11206	306	
203.07998	166	
205.09492	678	1+
222.12186	3028	1+
222.15570	196	1+
222.94959	158	
222.97369	418	
223.01569	140	
223.10467	558	1+
223.95979	200	
223.97615	406	
224.97215	3292	
225.13742	460	
225.88930	138	
225.97118	2644	
226.97283	5948	
228.86330	140	
230.86664	198	
234.81311	156	
237.13583	540	1+
239.15296	232	
240.13193	17288	1+
240.20345	120	
240.96134	130	
242.89049	128	
242.97904	478	1+
243.08673	114	
244.98224	448	1+
246.97797	126	
247.87972	258	1+
248.86207	198	
250.94618	122	
251.00456	176	1+
253.12902	568	
253.83821	250	
257.15465	132	
257.79604	186	
258.14271	5000	1+
260.12785	162	
260.93424	238	1+
260.96719	192	1+
262.84797	134	1+
263.03492	150	
264.15210	140	
265.55600	120	
266.87083	256	
266.88713	162	
267.78286	130	
268.95825	152	
269.03304	130	
269.10152	218	
269.87254	188	1+
270.15461	268	
270.86038	120	
270.96590	158	
271.12181	174	
272.12875	144	
275.03967	128	
275.81131	162	
275.88055	266	1+
277.82677	132	
277.83846	140	
279.14246	1154	1+
280.79010	172	
280.85853	114	
281.37516	114	
283.00297	120	
283.85855	128	
287.13848	218	1+
287.18377	136	
287.90363	172	
288.10921	134	
289.84609	242	
289.88043	234	
290.13305	130	
290.86626	384	1+
290.89894	122	
291.86723	254	1+
294.55965	122	
294.81374	150	
294.92540	140	
296.80964	154	
296.85556	140	
297.10056	168	
297.14810	132	
297.15749	726	1+
297.88479	166	1+
298.13189	1042	1+
298.15718	514	1+
298.80278	120	
299.13479	666	1+
299.80820	586	1+
299.85387	278	1+
300.81211	392	1+
300.83415	118	
300.91893	246	1+
301.85224	510	1+
301.95611	142	1+
302.80295	254	1+
302.88379	120	
304.78319	154	1+
307.81433	120	
307.89275	268	
308.13574	528	1+
308.89067	220	
310.04687	236	1+
310.86309	128	
311.04873	196	1+
312.80195	114	
312.94380	234	1+
313.88518	172	
314.12826	124	
314.14702	322	
314.87809	132	
315.17335	288	
316.16207	1164	1+
316.81150	124	
316.86440	206	
316.95106	136	
317.80481	522	1+
317.85990	308	1+
318.08022	122	
318.16165	156	
318.88718	134	
318.95706	2890	
319.95803	2266	
320.17229	120	
320.79839	226	
320.88429	162	1+
320.95932	6256	1+
321.82022	192	
322.85590	194	
323.84811	226	
323.90347	174	
324.03982	114	
324.12573	234	1+
324.85675	180	
324.87134	186	1+
324.90188	246	
325.17405	138	
325.89912	446	1+
326.79504	120	
326.83977	238	1+
327.10989	544	1+
328.77412	262	1+
330.84055	138	
330.88210	144	
330.99054	128	
332.51582	136	
332.82115	338	1+
333.18975	2906	1+
335.81996	354	
335.87926	368	1+
336.04406	268	1+
336.12869	128	
336.77692	272	1+
336.81623	240	
336.94024	252	
336.96459	1628	1+
337.81739	346	1+
338.90306	258	1+
338.97073	1340	1+
340.07353	228	1+
340.16120	124	
340.75905	308	1+
340.78199	364	1+
340.80350	140	
340.86141	320	1+
341.84715	210	1+
342.76113	180	
343.17558	3136	1+
343.75198	712	1+
344.13624	118	
344.75410	488	1+
344.85732	454	1+
344.87839	126	
345.15967	240	1+
345.77247	112	
346.78030	418	1+
347.78002	290	1+
347.90961	164	1+
350.76637	122	
350.82815	138	
352.87721	150	
352.90725	116	
353.18198	172	1+
353.19886	310	1+
353.92314	148	
355.97767	120	
356.19841	138	
356.98214	174	
357.14491	236	1+
357.80148	142	
357.84270	184	
357.88597	162	
358.76691	632	1+
358.79020	200	
358.87058	166	
359.79066	392	1+
359.98333	506	1+
360.13200	182	
360.76637	588	1+
360.79693	218	1+
360.86505	318	1+
360.88097	162	
361.82888	194	1+
361.98456	530	
363.17874	126	
364.77639	238	1+
364.85229	146	
366.76944	238	1+
367.18884	114	
371.81133	186	1+
375.77359	438	1+
376.14729	128	
376.81937	118	
376.88411	630	1+
376.99155	242	1+
377.85978	210	1+
378.77314	1074	1+
379.48406	102	1+
380.20807	182	
381.18966	1186	1+
381.77882	244	
382.79549	148	
383.78844	274	1+
383.84019	172	
384.83875	436	1+
390.13773	250	1+
392.14760	114	
392.39902	112	
394.89402	362	1+
395.86570	172	1+
397.79734	190	1+
398.21631	3818	1+
398.26335	122	
399.79480	142	
403.08808	112	
404.80169	118	
407.83808	198	1+
408.19853	326	
409.18349	734	1+
409.20692	308	
410.83716	158	
421.90081	188	1+
423.89799	174	1+
425.03789	130	1+
426.19995	3538	1+
427.19573	2018	1+
429.25251	116	
430.78357	126	
431.86211	156	
440.92610	226	1+
444.22091	6838	1+
444.27932	490	1+
444.52314	112	1+
445.11955	114	1+
445.54203	142	1+
446.76015	168	1+
448.99469	300	1+
449.28948	190	
END IONS

###FS:    #m/z: 507.84476 #charge 1+
###MS: 87
###MSMS: 90
BEGIN IONS
TITLE=Cmpd 67, +MS2(507.8448), 28.2-35.2eV, 2.0min #90
RTINSECONDS=114.769
SCANS=87,90
PEPMASS=507.84476	79682
CHARGE=1+
196.01819	144	
214.88663	342	1+
232.89735	556	
234.89130	188	
236.88859	270	
238.06309	162	1+
240.13438	512	
248.11925	216	1+
250.90757	364	
252.07851	154	
254.89539	168	
256.09623	118	
265.93268	212	1+
273.80465	144	1+
273.85329	118	
274.84158	354	1+
276.16575	130	
278.09540	210	1+
278.83304	272	
287.85128	860	
288.82962	118	
289.87788	690	1+
290.13087	146	
293.87321	654	1+
294.86119	146	
294.87655	444	1+
295.85524	406	1+
295.99062	160	
296.11762	224	1+
296.85815	292	1+
298.80047	132	
301.09518	130	
301.84999	298	
302.86031	210	
302.86687	762	1+
303.86870	642	1+
304.57584	122	
305.12430	234	1+
305.86346	1126	1+
307.80768	124	
307.88936	348	
308.14037	696	1+
308.85424	140	
308.87248	1100	
309.83558	128	
310.15786	884	1+
310.88062	122	
311.88329	1244	1+
313.37569	144	
313.87015	172	
314.15492	228	1+
314.82730	156	
314.86310	786	1+
314.96181	120	
316.76910	288	1+
316.85003	158	
316.89613	130	
317.39663	136	
317.91190	146	
318.85628	162	
319.13564	140	
320.84966	282	1+
323.87257	420	
324.17997	120	
324.86041	342	1+
324.89583	136	
326.83142	154	
326.88333	2892	1+
327.84935	154	
328.16867	252	1+
329.91312	156	
329.93979	136	
330.82384	366	1+
330.87508	234	
331.86858	168	
332.03811	202	1+
332.77211	146	
332.87444	536	1+
333.79629	142	
333.83947	144	
334.85674	178	
335.78580	276	1+
335.89342	174	
336.86906	154	
336.88554	134	
337.87985	206	
338.85073	458	1+
338.87857	152	
339.81305	126	
339.85447	390	1+
339.87862	124	
340.89903	166	
343.86883	142	
344.86823	242	1+
344.89085	250	1+
345.85395	174	1+
347.75879	132	
347.78045	158	
348.76650	220	
348.84130	186	
348.88734	228	
348.90525	142	
349.75366	372	1+
349.84865	144	
350.88829	314	
351.77486	250	1+
351.88420	158	
352.87238	200	1+
352.90901	252	1+
353.85029	258	1+
355.88541	472	1+
355.90826	156	
356.78591	140	
356.89031	420	1+
358.19966	120	
358.86874	148	
361.71857	124	
362.03851	132	1+
362.80665	170	
362.84053	132	
363.72662	216	1+
365.76780	220	
365.78729	168	
365.83144	118	
366.18400	286	
366.79264	140	
366.84145	126	
366.89961	140	
367.72046	204	
367.76274	268	1+
368.70918	178	1+
368.80995	134	
368.83160	860	1+
369.80279	126	
369.83561	740	1+
370.80253	218	
370.90239	230	1+
371.06722	176	1+
371.79742	162	
373.13282	140	
373.78163	170	
373.89597	274	1+
374.80064	320	1+
374.81489	142	
375.88340	226	1+
381.16131	186	1+
381.71914	184	
381.84037	284	
383.79744	124	
384.85223	434	
384.91649	240	1+
385.77564	264	
385.83459	120	
385.85176	198	
386.85223	248	
387.83947	728	1+
389.19962	290	1+
390.77977	144	
390.84142	464	
391.84078	394	
392.82737	908	1+
394.44405	146	
395.82979	210	1+
397.77638	212	1+
398.86748	194	
399.84724	624	1+
399.91125	154	1+
400.88577	206	1+
402.85774	192	
402.92824	154	
403.81402	282	1+
403.86561	322	
404.85482	136	
404.86762	664	1+
405.86763	448	1+
407.75142	266	
407.86730	650	
408.75685	144	
408.85344	656	
409.72379	194	
409.73920	472	1+
409.83887	202	
409.87754	172	
409.92217	206	1+
410.72001	190	1+
410.74141	342	1+
410.83612	2232	1+
411.72429	166	1+
411.77367	122	
411.80477	174	1+
412.31547	150	
413.08842	226	
413.90181	146	
415.21903	218	1+
417.76451	142	
417.85708	486	1+
419.76203	138	
421.73926	140	
421.88038	344	
422.79279	132	
422.86455	228	
423.77322	458	1+
423.86685	708	1+
424.96279	166	1+
425.75106	382	
425.88144	126	
426.09662	142	
426.76491	170	
426.86075	1488	1+
427.74345	640	1+
427.76204	218	
427.88704	304	1+
428.08906	166	
428.84580	2442	1+
429.69920	462	1+
430.73704	134	
430.85978	1002	1+
433.71024	284	1+
433.85034	422	1+
435.72277	264	1+
439.89570	192	
444.87273	1856	1+
444.92500	200	1+
445.73906	182	
445.79718	132	
446.75236	264	1+
446.88363	456	
447.70882	334	
449.87850	500	1+
450.69521	312	1+
450.77832	118	
453.74314	150	
454.80615	142	
455.79112	142	
457.90307	238	
459.75063	120	
462.88129	464	
463.88660	344	
464.90890	142	
465.71356	246	1+
465.73074	120	
465.88253	128	
466.74291	140	
467.88816	1350	1+
476.21453	130	
485.89574	802	1+
489.80187	214	1+
509.29410	328	1+
END IONS

###FS:    #m/z: 322.92982 #charge 1+
###MS: 91
###MSMS: 92
BEGIN IONS
TITLE=Cmpd 68, +MS2(322.9298), 28.0-35.0eV, 2.0min #92
RTINSECONDS=118.453
SCANS=91-92
PEPMASS=322.92982	2160416
CHARGE=1+
104.36945	76	
192.01749	84	
192.88604	96	
193.97584	78	
195.95604	72	
197.08360	74	
201.04209	104	
201.93981	88	
202.04441	130	
205.95081	206	
206.97202	162	
207.54258	92	
207.89118	218	1+
207.97435	126	
209.94465	138	
213.86278	72	
213.89338	108	
215.87719	72	
215.90574	86	
221.59187	88	
222.12035	76	
222.99603	88	
223.95829	264	1+
224.84077	74	
225.89317	88	
227.93525	102	
228.05794	76	
230.02368	74	
230.83160	78	
230.88297	92	
231.82838	76	
233.10115	90	
233.81601	92	
234.12413	82	
235.09070	82	
235.82191	76	
236.94136	78	
236.99982	92	
238.88077	88	
238.94061	102	
239.07868	84	
240.04384	94	
240.07796	78	
240.85665	84	
240.94020	4360	
241.00734	78	
241.94215	2676	
242.11245	80	
242.83758	144	
242.94107	8174	1+
243.12402	98	
244.83002	136	
244.93961	1834	1+
245.06733	72	
246.04321	212	1+
246.94047	116	
246.97419	92	
247.83767	100	
248.04894	242	1+
249.01401	76	
249.44265	116	
249.89088	84	
249.96669	80	
250.13910	96	
250.94988	122	
252.01116	78	
253.80577	88	
254.95916	74	
256.89472	210	
257.02194	80	
257.10975	216	1+
259.01209	80	
259.08022	98	
259.50244	80	
259.81299	96	
259.89404	90	
259.95567	78	
259.98532	102	
260.83508	108	
261.82978	74	
261.97113	78	
262.82853	168	
262.84327	84	
263.06301	80	
263.82227	90	
264.19956	74	
264.83817	86	
265.05648	84	
265.92877	76	
266.05687	84	
266.09494	116	
267.38841	82	
268.05714	80	
269.11210	294	1+
269.80144	92	
271.32654	94	
272.53110	76	
272.84385	124	
273.56206	92	
274.84272	84	
274.94067	80	
276.83663	78	
278.09162	148	
278.85752	80	
279.05991	72	
279.09175	922	1+
279.85273	80	
280.21657	78	
280.82926	76	
281.01872	88	
281.86482	80	
281.90872	72	
282.13582	88	
282.15206	88	
283.86963	138	
284.06796	112	
284.29361	414	1+
284.86371	200	1+
284.87882	104	
285.09670	100	
286.04183	74	
286.11970	84	
286.81787	86	
286.88684	78	
290.15920	78	
291.13681	112	
291.80499	88	
291.85716	78	
292.85722	76	
292.87482	202	1+
294.14473	74	
295.11237	92	
300.05390	82	
300.88846	98	
300.90607	132	
302.82113	74	
302.91461	126	
303.07549	86	
303.87778	94	
304.08945	76	
306.07782	82	
306.42597	88	
306.92490	76	
307.80577	112	
309.88708	130	
311.05389	92	
313.02131	78	
313.87247	240	1+
314.51335	74	
314.81378	74	
314.84425	74	
315.10986	294	
315.85286	82	
316.11105	208	
318.77409	74	
320.75446	74	
321.76465	86	
322.09501	104	
322.90897	76	
324.88739	96	
326.85719	74	
326.87729	72	
327.86597	94	
END IONS

###FS:    #m/z: 444.22281 #charge 1+
###MS: 91
###MSMS: 93
BEGIN IONS
TITLE=Cmpd 69, +MS2(444.2228), 28.0-35.0eV, 2.0min #93
RTINSECONDS=119.225
SCANS=91,93
PEPMASS=444.22281	96818
CHARGE=1+
188.06895	666	1+
194.12775	110	
195.10901	148	
196.10090	292	1+
204.08900	560	1+
222.12160	2954	1+
222.97488	450	
223.10511	1180	1+
223.97695	352	
224.97148	2782	
225.08940	128	
225.13769	288	1+
225.89048	242	1+
225.97154	3160	
226.97275	5024	
229.87740	206	1+
237.02634	146	
237.13729	122	
239.14829	278	
240.13202	16682	1+
240.33513	116	
242.98130	560	1+
246.86387	126	
248.86125	136	
253.02042	208	1+
253.09682	152	
253.13661	154	
253.98268	210	1+
254.13230	112	
256.05330	154	
257.10669	122	
257.15656	122	
258.14320	5070	1+
261.87656	202	1+
262.53266	150	
265.82122	164	
265.91890	114	
267.84494	330	1+
268.95913	112	
269.96399	118	
270.15938	378	
270.95951	238	
271.11538	312	1+
271.16579	166	
272.85506	128	
273.79242	118	
275.81356	124	
276.86741	184	
278.05815	142	
278.79890	142	1+
278.83141	144	
279.14224	1892	1+
280.12450	414	1+
280.87081	130	
281.10464	152	
281.12576	292	1+
282.88001	152	
283.12816	210	1+
283.79923	142	
283.99319	220	1+
284.13238	172	1+
284.87187	144	
284.92054	130	
285.85869	500	1+
286.10434	126	
286.97928	218	1+
287.08124	166	
287.11567	110	
287.83634	188	
288.15154	128	
289.86717	114	
290.79804	212	1+
290.89696	226	1+
291.14643	206	
291.86373	134	
292.02642	116	
292.87719	260	1+
293.80696	120	
293.85102	278	1+
295.79555	200	1+
295.88475	156	
295.94225	182	
296.38130	110	
297.12832	116	
297.15258	174	
297.17205	158	
297.85158	128	
298.15226	192	
298.80563	346	
299.14035	538	1+
299.15290	136	
299.80457	170	
299.85366	280	
299.97321	200	1+
301.85089	318	
301.87170	142	
303.84831	220	1+
305.87736	132	
306.85882	148	
307.80906	310	1+
307.84407	228	1+
307.89244	324	
308.13775	132	
308.81373	266	1+
308.87970	248	
308.89474	140	
309.30527	148	1+
309.84600	264	1+
310.81245	162	
312.87277	206	1+
312.89200	128	
313.16511	132	
314.14859	234	
314.92398	116	1+
315.10962	224	1+
315.15596	154	
315.17766	412	
315.80708	532	1+
316.16509	1156	1+
316.79857	270	1+
316.86111	388	1+
316.95839	172	
317.86401	284	1+
318.95720	3256	
319.80487	268	1+
319.86329	140	
319.88146	126	
319.95801	2074	
320.95913	5784	1+
321.12923	110	
321.19581	98	1+
321.81602	192	
322.85584	414	1+
323.89229	176	
323.90852	130	
323.96490	194	1+
324.13227	174	
324.96614	134	1+
325.16102	202	1+
325.82895	142	
325.89914	240	1+
326.84491	116	
327.11060	786	1+
327.83787	118	
328.88726	162	
328.92643	172	1+
329.03705	146	
329.12465	116	
329.94549	156	
331.11730	226	1+
332.87522	348	1+
333.18958	2962	1+
333.87961	280	1+
334.82531	176	
335.15170	144	1+
335.81487	564	1+
336.77635	286	1+
336.94685	740	1+
336.96611	1800	1+
337.09559	162	
337.83538	148	
337.88129	128	
338.94046	152	
338.96845	1202	1+
339.86555	532	1+
340.76090	150	1+
340.83760	154	
340.86883	446	1+
341.11045	236	1+
342.06009	182	
342.75818	142	
342.84403	138	
342.86367	176	
343.17443	2846	1+
343.75635	456	1+
343.78361	276	1+
343.88069	128	
344.13616	174	
344.15861	308	
344.86513	346	1+
345.15475	502	1+
346.78073	258	1+
346.86487	114	
346.93894	254	1+
348.77351	112	
348.92036	270	1+
349.88359	146	
350.76491	132	
353.18932	222	1+
354.97677	170	
355.76699	296	1+
355.77862	272	1+
356.19385	156	
356.83322	306	1+
356.98409	334	1+
358.76790	226	
358.79022	274	
358.87466	252	1+
359.12440	180	1+
359.75294	124	
359.77449	134	
359.98009	962	1+
360.77307	412	1+
361.75989	110	
362.86077	308	1+
363.04331	114	
363.77691	150	
364.77932	302	1+
368.76287	160	
368.80373	112	1+
368.83886	254	1+
369.84217	182	1+
371.22851	246	1+
373.11125	182	
375.14467	110	
376.77906	604	1+
376.80440	150	
376.84032	212	1+
376.88354	172	
378.77434	936	1+
378.87748	138	1+
379.80325	272	1+
380.20616	180	
381.19009	750	1+
381.78200	196	
381.80502	240	1+
382.21651	130	
385.07448	224	1+
385.78560	120	
386.94902	128	
388.00387	112	
388.90040	182	
391.16957	288	1+
393.24354	118	
394.78932	170	
394.89174	126	
394.98081	172	
396.88991	192	1+
398.21639	3970	1+
399.78499	322	1+
400.86141	130	
400.89529	118	
400.99837	258	1+
402.00211	164	1+
402.88129	188	
403.87495	124	
405.75498	226	1+
405.83009	116	1+
408.20923	146	
409.18619	502	1+
412.00341	114	
415.09558	128	
420.28304	112	
420.98795	168	
422.90224	180	1+
426.17017	204	
426.20435	2568	1+
426.68455	118	
429.20285	114	
431.99491	116	
442.29425	214	1+
442.92613	124	
444.22216	7448	1+
445.26978	286	1+
449.28517	388	
END IONS

###FS:    #m/z: 507.84470 #charge 1+
###MS: 91
###MSMS: 94
BEGIN IONS
TITLE=Cmpd 70, +MS2(507.8447), 28.2-35.2eV, 2.0min #94
RTINSECONDS=119.997
SCANS=91,94
PEPMASS=507.84470	78718
CHARGE=1+
196.01670	216	1+
214.88702	308	1+
232.89366	526	1+
235.90201	146	
236.88656	176	
240.13294	320	
249.90528	238	1+
250.90814	204	1+
252.08636	250	1+
266.09514	142	
266.16777	306	
267.10363	188	
272.87933	238	1+
273.04422	116	
274.91216	152	
278.83037	492	1+
278.94064	246	1+
281.09859	116	
283.17919	130	
283.94885	176	1+
285.85133	180	
285.91217	118	
287.85261	826	
287.88320	126	
288.02230	146	
289.03508	162	
289.87994	252	
290.86782	182	
291.13287	170	
291.41018	132	
291.86742	276	
292.86853	152	
293.87218	628	1+
294.04775	226	
294.13722	118	
294.91807	122	
296.84835	144	
296.85268	534	1+
296.88149	184	1+
297.88040	274	1+
298.14844	154	
298.63263	120	
298.80496	250	1+
298.83745	374	1+
298.88204	210	1+
301.84806	200	
302.85026	132	
303.86799	916	1+
305.02648	104	1+
305.86338	1222	1+
305.99294	112	
306.11523	208	
306.97018	224	1+
307.86825	122	
307.89116	428	
308.14154	462	1+
308.29124	112	1+
308.87198	1398	1+
309.84426	154	
309.88706	264	
310.11166	132	
310.15767	360	
310.83427	130	
310.91839	192	1+
311.16034	198	
311.88358	904	1+
312.16084	126	
312.81751	166	
313.86916	714	1+
314.16290	114	
315.81901	122	
315.86337	540	1+
316.03597	208	1+
318.81115	120	
319.86460	148	
322.85323	146	
323.87449	486	1+
324.38177	114	
324.40665	114	
324.90223	186	
325.90041	194	
326.88327	2470	1+
328.87607	324	
329.88288	362	1+
329.94590	118	
330.17023	134	
330.82378	118	
331.11533	198	1+
331.14314	140	1+
331.34563	184	
331.78553	184	1+
331.87233	150	
332.87589	582	1+
333.82170	126	
333.93023	136	
335.87736	136	
335.89709	134	
336.20707	192	
336.79204	142	1+
337.82300	214	1+
337.87496	440	1+
340.89663	206	
341.82551	150	
341.85232	178	
342.85069	120	
343.83369	156	
343.87521	224	
344.11581	114	
345.78613	110	
347.17383	168	1+
347.77566	318	
348.77921	150	
348.84836	276	1+
348.88920	192	
349.75292	186	
349.90135	330	1+
350.00163	220	1+
350.76549	178	
350.83463	242	
350.88123	152	
351.77607	146	
351.81228	150	
353.85299	288	1+
354.80186	118	
355.79590	286	1+
355.89203	176	
356.87047	238	1+
357.78338	136	
360.75923	154	
362.77175	204	1+
365.78810	416	
366.83759	200	
366.89958	124	
367.70555	354	1+
367.76494	622	1+
367.81679	226	
367.85483	282	1+
368.80447	180	
368.83378	700	1+
368.89731	156	
369.74868	190	1+
369.83659	490	1+
369.89236	190	
370.80385	226	
371.77769	302	1+
371.90415	146	
372.78081	216	1+
372.82904	408	1+
373.81493	130	
373.83320	342	1+
373.90005	306	1+
374.72827	122	
374.78529	146	
374.81445	228	
376.88707	210	1+
379.72931	152	
381.72279	126	
381.84537	160	
383.79699	260	1+
384.82136	452	1+
384.84736	874	1+
385.37325	112	
385.77878	338	1+
387.84282	450	1+
388.77126	118	
388.80266	122	
388.84468	314	1+
390.20318	220	
390.74801	184	1+
390.84026	754	1+
390.93221	150	
392.72384	114	
392.82608	1210	1+
394.78799	144	
395.77147	138	
395.83577	134	
396.84932	142	
397.81343	150	
398.73089	246	1+
399.39510	128	
399.84851	634	1+
402.80870	168	1+
402.86407	206	
403.84538	116	
403.86878	196	
403.93162	146	
404.86018	110	
404.88103	126	
405.72275	126	
405.78075	170	1+
405.85666	224	
406.86167	172	
407.74612	454	1+
407.86541	298	
408.15888	128	1+
408.75099	290	1+
408.85344	1428	1+
409.73002	326	1+
409.86637	620	1+
410.83706	2062	1+
411.09547	144	
411.13306	118	
411.68462	160	1+
411.81115	140	
413.07124	138	
413.75971	206	1+
413.84873	136	
414.85860	152	
416.74162	144	
417.81054	200	1+
417.86019	140	
420.87951	148	
421.86749	124	
422.21338	122	
422.86390	844	1+
423.77712	564	1+
423.86838	616	1+
425.75376	730	1+
426.86055	788	1+
427.73938	934	1+
428.77533	232	1+
428.84572	2058	1+
428.87186	252	
429.11457	170	1+
429.69585	230	
429.86586	152	
430.70580	130	
431.68462	116	
431.87039	386	1+
433.85218	340	1+
434.82731	112	
435.71251	112	
439.84377	226	1+
443.90431	266	1+
444.22347	140	
444.87091	2096	1+
445.74371	234	
446.75517	132	
446.87594	416	1+
447.70804	754	1+
447.74151	120	
448.80367	192	1+
448.81714	218	1+
449.78314	112	
449.87664	680	1+
450.75095	168	
451.85635	424	1+
456.78106	138	
457.90047	214	
458.21077	188	1+
458.91348	170	
462.88168	770	1+
464.92200	112	
465.72226	404	1+
467.88835	1188	1+
485.90181	642	1+
487.89655	292	1+
490.90360	224	1+
505.27230	218	1+
506.27265	166	1+
507.80105	116	
508.24731	222	1+
509.24903	142	1+
509.28817	334	1+
END IONS

###FS:    #m/z: 340.94072 #charge 1+
###MS: 95
###MSMS: 96
BEGIN IONS
TITLE=Cmpd 71, +MS2(340.9407), 28.0-35.0eV, 2.1min #96
RTINSECONDS=123.689
SCANS=95-96
PEPMASS=340.94072	798816
CHARGE=1+
56.12941	92	
132.00693	100	
182.86625	82	
189.86522	122	
191.95631	86	
192.92666	188	
196.88587	170	
203.96870	92	
207.06153	104	
208.93468	328	1+
208.95837	116	
210.87197	82	
210.89935	80	
212.87734	154	
213.94074	244	
214.94093	130	
215.93730	120	
217.88258	102	
220.87781	94	
223.95677	132	
223.97627	82	
225.88219	102	
226.89713	148	
228.84493	118	
228.94156	170	
230.88887	486	1+
231.95008	578	1+
233.11269	82	
233.94140	128	
233.96452	88	
236.80273	126	
239.84181	120	
239.90329	120	
240.14039	116	
240.90491	100	
240.96525	128	
241.84338	364	
242.51182	98	
242.83137	688	1+
243.03785	90	
243.06293	94	
243.83174	426	1+
244.95945	140	
245.13225	104	
245.39625	100	
245.83488	86	
246.85915	194	1+
247.72534	88	
249.49116	84	
249.96061	120	
250.09660	96	
250.89629	90	
250.95662	212	1+
250.98869	90	
251.87063	82	
253.91717	136	1+
253.99541	104	
254.78384	174	1+
254.90514	124	
254.96671	544	1+
255.09231	208	1+
256.25691	92	
256.84946	194	
256.89307	144	
256.91590	112	
256.95963	122	
258.14141	192	1+
258.84494	232	
259.08540	326	1+
259.84428	160	
259.86130	162	
260.83375	758	1+
261.18515	136	
261.93324	82	
262.90799	82	
262.96860	98	
263.88054	80	
263.98225	96	
264.04838	84	
264.86346	124	
264.90153	118	
265.00616	144	
265.13042	88	
265.88878	80	
266.05894	82	
266.85686	84	
267.84233	82	
267.99866	116	
268.84270	160	
268.85876	92	
269.11213	114	
270.91998	106	
271.96003	86	
272.84505	142	
272.91443	88	
272.98569	100	
273.36876	80	
273.79143	140	
274.07801	90	
274.38510	86	
274.87397	228	1+
274.90079	100	
275.85462	1004	1+
276.81690	104	
276.87818	146	
276.94348	84	
277.83119	82	
277.96417	150	
278.84453	1980	1+
279.04090	98	
279.62895	84	
279.95737	96	
280.86209	180	
280.93657	124	
281.87480	90	
282.05920	86	
282.87245	218	
282.97088	156	
285.10069	186	
286.13443	118	
287.11979	82	
290.41010	100	
290.85799	126	
291.01101	114	
292.06160	118	
293.31157	90	
293.84884	130	
294.05138	148	
294.85816	82	
295.86885	186	1+
295.98015	230	
296.00505	84	
296.06624	94	
296.85609	132	
298.31349	88	
299.01379	142	
299.09146	88	
299.78397	126	
299.87154	158	
300.85710	424	1+
300.87303	94	
301.07869	112	
302.12413	98	
302.94393	158	
303.12866	150	
307.81890	190	1+
308.60289	90	
308.88570	120	
309.86238	96	
309.88785	92	
310.87633	104	
311.02981	86	
311.88823	112	
314.85061	92	
314.95788	90	
315.40014	80	
317.11245	88	
318.17336	90	
318.36440	80	
319.93008	96	
321.92555	94	
321.95856	84	
322.74803	82	
328.80624	222	1+
334.28469	100	
334.87824	88	
338.87592	84	
340.06155	94	
342.88481	100	
345.86887	122	
345.98786	88	
END IONS

###FS:    #m/z: 363.95670 #charge 1+
###MS: 95
###MSMS: 97
BEGIN IONS
TITLE=Cmpd 72, +MS2(363.9567), 28.0-35.0eV, 2.1min #97
RTINSECONDS=124.461
SCANS=95,97
PEPMASS=363.95670	338238
CHARGE=1+
173.11323	78	
183.86534	82	
187.97046	94	
189.85945	294	1+
193.85426	82	
193.93628	78	
198.88536	78	
199.94654	80	
201.08420	100	
207.87462	134	
207.92148	94	
209.92064	124	
209.94483	742	1+
210.88443	200	
212.87882	684	
220.12658	88	
221.94321	418	1+
222.94806	306	1+
223.97327	130	
224.95473	654	1+
226.89686	92	
226.94749	4648	1+
226.97175	132	
227.89358	122	
227.93068	232	
228.94267	5572	1+
229.14388	90	
230.32973	108	1+
230.88806	1998	1+
232.71967	102	
234.93067	108	
235.90865	92	
237.05538	254	1+
239.12331	98	
239.56454	82	
240.89667	84	
240.94038	998	
240.96332	214	
241.93962	1824	1+
241.96229	140	
242.89043	82	
242.94125	1176	1+
244.55881	102	
244.90591	106	
244.95778	3160	1+
245.94082	418	
246.95279	3738	1+
246.98130	146	
247.87887	92	
248.90037	562	1+
249.00066	82	
249.42494	86	
249.80777	138	
250.11995	82	
250.89841	146	
250.94644	138	
251.04516	80	
251.08787	86	
251.80235	78	
251.97012	80	
253.90620	142	
253.94640	92	
254.09214	154	
254.90445	86	
257.10524	730	1+
257.40023	88	
258.04877	90	
258.97461	90	
259.02623	102	
259.04971	80	
260.83372	356	1+
260.96775	140	
262.78646	134	
263.43159	92	
263.88497	170	
264.06921	196	1+
264.79053	396	1+
264.88199	172	
264.96084	84	
265.08452	86	
265.97691	84	
266.80639	306	1+
267.96995	686	1+
268.95879	332	
269.96876	572	
270.04758	140	
270.11033	178	
271.40623	108	
271.91300	160	1+
271.94898	136	
273.79766	82	
275.53532	236	1+
275.57830	92	
275.88805	78	
275.91827	172	
276.09024	90	
276.81281	86	
276.86273	84	
278.11769	112	
278.84332	380	
278.86337	160	
279.08797	84	
279.09940	178	1+
279.80393	122	
280.79242	298	
280.83184	136	
280.85514	230	
281.90054	78	
282.79013	168	
282.80480	178	
282.83107	130	1+
283.12218	88	
283.78635	148	
283.98555	108	
284.82208	184	1+
285.10301	232	1+
285.12532	150	
285.85028	186	
286.10576	176	1+
287.59624	80	
288.07492	328	1+
289.86389	114	
289.88315	90	
290.85334	108	
291.39248	80	
293.11451	120	
294.12593	132	
295.43073	82	
295.82568	130	
297.81648	92	
298.42168	202	
298.80263	434	1+
298.86306	368	1+
298.95938	100	
300.80463	274	
301.07900	420	1+
301.80082	354	1+
301.86143	154	
302.12361	86	
302.62450	82	
302.83121	234	1+
303.85755	638	1+
304.42806	100	
306.43467	78	
306.89380	142	
307.84604	80	
309.06784	158	1+
310.92393	92	
311.76694	80	
314.54585	90	
315.80817	184	1+
315.82257	186	1+
317.09561	116	
318.10989	80	
319.87508	212	1+
320.83580	82	
320.89532	84	
321.82057	276	1+
322.98818	102	
323.57442	84	
324.12568	84	
324.88886	120	
326.16727	92	
326.87078	268	1+
327.07264	86	
327.17504	84	
327.37456	86	
328.83815	82	
329.86903	86	
331.08877	106	
331.12011	108	
332.76893	102	
333.36026	98	
336.94253	122	
337.88871	88	
339.82142	78	
340.93967	226	
341.11948	80	
343.20486	80	
344.89962	82	
346.07831	120	
348.91504	82	
349.88344	166	1+
352.42615	80	
354.15239	98	
356.77650	110	
357.14902	92	
357.78310	88	
361.09841	78	
362.38714	94	
366.82117	84	
368.90724	82	
END IONS

###FS:    #m/z: 444.22320 #charge 1+
###MS: 95
###MSMS: 98
BEGIN IONS
TITLE=Cmpd 73, +MS2(444.2232), 28.0-35.0eV, 2.1min #98
RTINSECONDS=125.233
SCANS=95,98
PEPMASS=444.22320	90264
CHARGE=1+
124.66433	212	
188.06759	1012	1+
194.12353	184	
195.10798	346	
203.08075	180	
205.09646	230	
206.09718	142	
222.12114	3910	1+
222.97366	472	
223.10586	508	1+
223.97388	356	
224.97121	2966	
225.13573	252	1+
225.97175	2674	
226.97194	5704	
227.02002	114	1+
228.86358	120	
232.86060	116	
235.11730	120	
237.13984	126	
238.13952	118	
239.06605	180	1+
239.14710	108	
240.02295	112	
240.13181	14642	1+
242.98386	114	
244.98055	152	1+
246.87991	268	1+
250.96619	114	
252.89683	270	1+
253.00302	144	
253.13253	394	
254.13466	208	
255.14707	226	1+
255.90394	158	1+
257.16758	134	
257.79751	202	
258.14398	5068	1+
258.91347	110	
260.88329	124	
261.38673	136	
262.08163	112	
264.13158	138	
264.88651	132	
267.05884	122	
267.14221	120	
268.95739	170	
268.99413	136	
269.15823	474	1+
269.41376	120	
269.82914	128	
269.86510	118	
270.16473	336	1+
270.96397	196	
271.12278	148	
271.85912	160	
272.88129	114	
273.09859	210	
274.85370	106	
274.88110	196	1+
279.14232	1546	1+
280.10751	350	1+
280.12221	336	1+
280.79371	182	1+
280.85610	242	1+
280.89453	158	
281.89933	440	1+
282.79731	158	
282.81107	148	
283.79327	106	
284.12444	140	
284.51438	106	
285.13625	110	
285.78876	156	
285.83858	156	
287.84676	138	
287.87430	188	1+
287.90539	200	
288.83925	338	1+
291.54777	114	
293.89180	104	
294.85749	330	1+
295.85750	194	1+
296.91028	192	1+
297.01039	108	
297.15919	160	
298.13445	436	1+
298.15431	416	
298.98571	120	
299.11364	134	
299.80212	134	
299.86537	108	
299.88391	176	
300.13439	264	1+
300.80623	116	
301.80745	110	
301.85072	294	1+
304.14731	192	1+
304.82136	110	
305.89151	202	1+
308.13735	144	
308.87625	380	1+
309.35563	154	
310.85232	136	
310.86433	128	
312.80205	124	
314.14848	172	
315.17932	312	
316.16454	1380	1+
316.86079	588	1+
316.88701	112	
317.81128	502	1+
317.86292	438	1+
318.81602	284	1+
318.95643	3026	
319.17715	112	
319.80637	180	
319.85951	180	1+
319.95650	9170	1+
320.81604	132	
320.92551	150	
321.81690	240	1+
322.85235	728	1+
322.90423	126	
323.76600	232	1+
323.88367	164	
325.16006	398	1+
326.84291	118	
327.86379	126	
328.11048	130	
328.28613	106	
328.88747	176	
330.78464	134	
330.88176	146	
332.14072	140	
333.13651	110	
333.18933	2162	1+
334.14947	228	
334.74940	194	1+
334.82276	126	
334.87835	244	1+
334.90494	210	
334.95294	178	
335.81917	606	1+
336.94452	346	
336.96748	582	
337.87475	140	
337.96913	668	
338.76763	310	1+
338.87658	222	1+
338.96990	1498	
339.85896	416	1+
340.43050	138	1+
340.75833	158	
340.78378	114	
340.86107	350	1+
340.93592	138	
341.12181	178	1+
342.75807	542	1+
343.17416	2878	1+
343.20542	108	
343.84088	192	1+
344.15787	206	
345.16254	216	
346.87004	230	
347.75235	176	1+
347.78180	154	
347.89490	206	1+
348.14387	306	1+
348.89826	232	1+
351.90953	190	1+
353.19910	156	
353.76485	120	
354.42650	228	1+
356.79407	122	
356.98201	110	
357.78472	352	1+
357.87605	380	1+
358.76213	174	
359.81844	240	1+
359.98336	528	
360.76314	498	1+
360.87759	106	
360.99004	330	
361.16798	148	
361.98570	542	
363.76236	118	
363.80414	126	
366.77264	136	
366.87039	170	1+
368.75459	274	1+
369.17268	108	1+
371.82249	154	1+
372.92515	116	
376.77743	312	
376.88782	748	1+
377.78395	188	
378.77315	596	
379.77931	336	
379.84217	186	
380.20520	130	
380.76642	430	1+
381.19089	1032	1+
381.71883	220	1+
381.77069	304	1+
381.80536	106	
384.79054	164	
388.86245	186	1+
389.71285	144	
390.14884	238	
391.16150	122	
391.73281	162	
394.89909	106	
398.21571	2794	1+
398.34908	120	1+
399.79489	116	
399.90204	136	
403.81925	306	1+
404.79533	126	
405.76173	112	
405.84761	248	1+
406.77885	168	1+
408.19904	458	1+
408.82058	134	
409.18393	168	
409.83921	148	1+
410.18246	268	
411.99601	130	
419.15754	294	1+
423.91491	172	
426.20417	2166	1+
428.80709	116	1+
430.22416	128	
440.00547	106	
442.18569	200	1+
444.22211	8060	1+
445.26746	178	
445.40519	114	
449.28010	150	
END IONS

###FS:    #m/z: 340.94034 #charge 1+
###MS: 99
###MSMS: 100
BEGIN IONS
TITLE=Cmpd 74, +MS2(340.9403), 28.0-35.0eV, 2.2min #100
RTINSECONDS=128.911
SCANS=99-100
PEPMASS=340.94034	775548
CHARGE=1+
113.10926	84	
185.58096	104	
189.85933	78	
192.92594	184	
197.92830	126	
199.88929	80	
199.93985	88	
205.94645	108	
206.97318	78	
208.88738	80	
211.79543	80	
213.93912	840	1+
215.91650	96	
215.93562	228	
217.93502	82	
221.89244	140	
221.93731	82	
222.35464	112	
222.97763	98	
223.96471	96	
225.83989	88	
226.86724	82	
228.40458	86	
228.84666	146	
228.94620	136	
230.88781	408	1+
231.94986	708	
233.90039	378	1+
236.59558	84	
236.88269	90	
236.96780	78	
237.06062	84	
238.81814	96	
238.88791	184	
239.91239	80	
240.14089	104	
240.83684	136	
240.85067	100	
240.96294	102	
241.84392	362	
242.82890	562	1+
242.94200	100	
243.09022	164	
243.50513	84	
243.83252	408	1+
244.39515	104	
244.95328	110	
244.97131	84	
246.39346	80	
246.85394	250	
246.99122	98	
247.08613	88	
248.98568	92	
249.10751	82	
249.98992	92	
250.97017	150	
250.98856	168	
253.83672	84	
254.10895	92	
254.91454	128	
254.97059	188	
255.07269	120	
256.85009	208	
256.92220	96	
256.96193	128	
257.89877	90	
258.84797	418	
259.08947	94	
259.84737	282	
259.96208	108	
260.83883	696	1+
261.84472	436	1+
262.88668	80	
262.92611	180	
264.86494	124	
265.01654	82	
265.06849	90	
266.85744	100	
266.88991	94	
267.84199	506	1+
269.91435	80	
270.38062	110	
270.82405	176	
272.92939	218	
272.97751	78	
273.44209	94	
273.59898	88	
273.93831	154	
274.80619	88	
274.88011	122	
275.03429	88	
275.07781	92	
275.87192	118	
276.41882	78	
276.85596	590	
277.85736	288	
277.90870	78	
278.84534	1756	1+
279.09530	90	
279.96443	202	
281.15258	84	
281.26778	98	
281.85657	198	
281.89005	88	
282.15014	88	
282.81043	108	
282.94252	76	
283.04775	92	
284.00941	82	
285.10064	96	
285.83108	78	
286.05330	84	
286.14890	160	
287.12462	110	
288.13279	128	
288.92233	92	
289.01189	90	
289.37320	80	
289.85382	246	1+
290.50660	106	
290.93998	100	
291.06753	78	
291.13065	86	
291.88700	108	
293.88200	84	
294.86543	234	
295.03209	114	
295.76886	92	
295.87749	102	
295.99232	104	
296.85325	188	
297.85576	140	
298.80256	86	
299.31231	78	
299.82223	86	
299.85474	90	
299.88080	84	
300.06131	138	
300.81209	82	
300.87142	152	
302.86457	190	
303.87077	140	
303.95037	80	
307.09246	92	
308.35517	110	
313.04740	104	
313.88623	80	
315.87419	82	
316.86699	110	
317.00939	104	
318.83083	88	
320.90202	92	
322.89138	80	
323.16210	114	
324.02095	110	
326.99730	84	
327.87432	80	
331.88925	82	
335.12288	84	
340.21512	82	
340.82072	196	1+
END IONS

###FS:    #m/z: 363.95635 #charge 1+
###MS: 99
###MSMS: 101
BEGIN IONS
TITLE=Cmpd 75, +MS2(363.9563), 28.0-35.0eV, 2.2min #101
RTINSECONDS=129.684
SCANS=99,101
PEPMASS=363.95635	323134
CHARGE=1+
156.61571	86	
162.00269	84	
182.87093	100	
191.85698	140	
191.86594	154	
192.89113	88	
195.88741	80	
200.00391	84	
205.42899	98	
206.05858	154	
207.87125	104	
207.94957	180	
209.94364	560	1+
212.87785	456	1+
214.89314	202	
217.89863	80	
220.58223	100	
222.95177	208	
223.88680	82	
223.95043	600	1+
224.95064	382	1+
224.96977	130	
226.87907	102	
226.94687	3542	1+
227.86296	82	
227.88177	84	
227.90209	86	
227.93042	268	
228.87632	84	
228.89468	298	1+
228.94222	4518	1+
230.42052	110	
230.80393	100	
230.88808	662	
231.59259	94	
232.88175	192	1+
234.10898	86	
235.42987	94	
236.51830	88	
236.87914	96	
238.03129	88	
238.06146	136	
238.89425	98	
240.87188	98	
240.94011	494	
240.96606	372	
241.93801	2354	1+
242.93956	1622	1+
244.95616	3068	1+
245.39041	88	
245.58864	90	
246.38922	124	
246.95189	3070	1+
248.11399	92	
248.84070	136	
248.89960	736	1+
250.78736	124	
250.97204	82	
255.00020	80	
257.10717	630	1+
258.84420	170	
258.91987	142	
258.97208	232	1+
259.93576	100	
260.10398	104	
260.83393	104	
260.96732	530	1+
261.06361	92	
261.34332	82	
261.83315	142	
262.82827	126	
263.00929	84	
263.83281	84	
263.88235	156	
264.06223	84	
264.96457	124	
265.05191	138	
265.08313	98	
266.05768	128	
266.81236	422	1+
267.97544	298	
267.99767	96	
268.07040	86	
268.80821	82	
268.95619	116	
268.96599	784	1+
269.96828	660	1+
270.80452	244	1+
270.86240	210	1+
270.88263	130	
271.80618	192	1+
271.92545	88	
272.50279	88	
272.93356	150	
273.08063	92	
275.07393	120	
275.10897	116	
275.48655	90	
276.81511	136	
278.84533	236	1+
279.10218	236	1+
280.83260	134	
281.09287	88	
281.80979	94	
281.85899	286	1+
282.08053	80	
282.79010	200	
283.07005	276	1+
283.14482	86	
283.84249	184	1+
283.87476	90	
284.29496	82	
284.79194	98	
284.82456	166	1+
285.64435	84	
286.42931	104	
286.89299	80	
288.84594	158	1+
289.07641	160	
289.86656	110	
290.09650	90	
290.86260	144	1+
291.41159	102	
291.94389	82	
293.87664	178	1+
296.34950	84	
296.81312	144	
296.85747	230	1+
297.80866	80	
298.80384	392	
299.80158	780	1+
300.61160	90	
301.07327	198	
301.83311	86	
301.86113	384	1+
302.40231	84	
302.80943	208	1+
302.90663	84	
303.11399	190	1+
303.85642	308	
305.09474	82	
306.43422	92	
307.09674	88	
307.13228	158	
309.83042	132	
312.06301	100	
315.81910	116	
315.90391	80	
316.08551	118	
316.81899	158	
317.81838	136	
318.12800	196	1+
318.43632	82	
319.80984	92	
321.13867	90	
321.81526	198	1+
321.86270	130	
322.92581	116	
322.97288	86	
323.58226	94	
323.93513	120	
324.82730	92	
326.86746	102	
326.88593	130	
327.75461	102	
329.91223	86	
330.62639	78	
330.81418	86	
331.12779	166	
331.88963	218	1+
335.07922	140	
335.68243	114	
336.06284	92	
336.15953	100	
338.88208	166	
339.77229	110	
340.77432	118	
342.10901	100	
342.89284	82	
346.07618	122	
346.10462	110	
349.81007	80	
350.06649	120	
352.89002	116	
355.04055	84	
358.77230	140	
362.12558	92	
363.11366	108	
365.81259	78	
END IONS

###FS:    #m/z: 507.84452 #charge 1+
###MS: 99
###MSMS: 102
BEGIN IONS
TITLE=Cmpd 76, +MS2(507.8445), 28.2-35.2eV, 2.2min #102
RTINSECONDS=130.456
SCANS=99,102
PEPMASS=507.84452	73652
CHARGE=1+
196.01647	300	
214.88699	228	
228.04464	138	
232.89644	456	1+
240.13763	136	
242.87810	200	1+
252.90586	128	
258.87413	124	
264.15372	138	
266.16442	174	1+
266.87073	146	
272.89011	218	1+
273.85233	116	
278.83502	184	
280.96056	184	
287.85237	1058	1+
288.03387	126	
290.86686	130	
292.77220	116	
292.81244	170	1+
293.87149	480	
294.85730	416	1+
295.13245	134	
296.14867	126	
296.84239	148	
296.90114	184	1+
298.83865	120	
299.88030	242	1+
300.84489	218	
302.86500	928	1+
303.79903	120	
303.86937	760	1+
305.80300	122	1+
305.82371	124	
305.86334	1184	1+
306.12935	116	
306.92905	132	
307.89024	296	
308.14195	748	1+
308.87331	1026	1+
308.89013	384	
309.81313	210	1+
310.15732	430	1+
311.88226	898	1+
313.88523	532	1+
314.86584	710	1+
315.81458	146	
316.12459	154	
316.35979	136	
316.59188	116	
316.84115	196	1+
316.86172	128	
317.76388	176	1+
317.79001	194	1+
317.86634	132	
317.88170	152	
318.88220	244	
319.82165	144	
319.86481	128	
322.85483	160	
323.85565	116	
323.87389	680	1+
324.86057	202	
325.83963	154	
325.90336	234	
325.92446	126	
326.88358	2564	1+
328.87835	298	
328.89819	448	1+
330.06171	122	
330.78920	120	
330.87682	128	
331.79376	184	
332.78897	124	
332.87805	346	
333.18651	272	
333.88010	300	
334.19276	118	
334.86173	190	
334.90849	222	1+
335.88515	166	
336.10149	174	1+
337.81971	180	1+
338.88256	138	
340.81265	218	1+
342.76640	122	
344.91534	276	1+
346.79166	146	
347.75093	234	
347.78277	310	1+
347.90571	116	
349.75615	140	
349.76301	130	
349.88337	464	1+
350.82356	266	1+
351.88744	442	1+
352.16286	252	1+
352.89268	278	1+
353.84860	186	
355.89484	146	
357.84508	158	
358.85767	154	
359.79377	140	
359.87255	180	
361.86734	166	
363.81392	122	
363.86464	170	1+
365.76033	188	
365.79789	116	
366.18335	130	
366.73905	232	1+
366.80904	244	1+
366.83771	262	1+
366.88536	198	
367.76936	500	1+
368.83866	652	1+
368.89554	522	1+
369.84132	544	1+
370.02798	124	
370.78669	122	
370.80346	278	
371.80307	284	
371.83136	270	1+
371.91397	126	
372.77746	528	1+
374.81926	326	
375.81581	152	
376.80005	150	1+
376.88436	180	
378.08019	130	1+
378.89228	148	
379.76883	138	
380.71197	174	
380.86456	184	
381.79325	128	
381.83464	208	
382.74046	116	
383.79339	146	
384.85126	164	
385.77617	166	
385.85077	184	
386.34902	118	
386.84443	1014	1+
387.84620	846	1+
388.79696	154	
389.20361	122	
390.05944	136	1+
390.84178	742	1+
391.80349	140	
392.77091	150	
392.82536	1614	1+
394.82600	158	
398.79963	144	
399.75522	122	
399.84562	554	1+
400.79801	116	
402.82646	176	
402.86334	552	1+
403.76393	354	1+
403.89816	116	
403.94589	136	
404.33743	138	
405.85679	460	
405.88814	186	
406.76028	160	
406.85807	224	
407.74468	172	
407.86772	354	
408.76383	158	
408.85115	1170	1+
409.73784	194	
410.74058	144	
410.83636	1764	1+
411.05241	186	1+
415.71396	164	
415.76633	244	1+
416.87329	248	
417.85729	248	1+
418.74796	186	1+
418.82165	152	
419.84011	132	
421.75094	176	
421.77073	138	
421.87473	132	
421.88744	120	
422.86772	232	
423.77530	364	1+
423.87026	848	1+
424.82900	184	
425.74741	878	1+
426.85880	532	1+
427.73660	198	
428.84618	2224	1+
429.75204	256	1+
431.86978	330	
432.86749	186	
433.85222	218	
433.87206	140	
434.88505	184	
435.86683	248	
439.89411	120	
441.75472	246	1+
444.87161	1282	1+
445.74220	194	
446.76572	134	
446.78965	210	1+
446.88008	320	
447.71318	474	
448.77399	178	1+
449.28949	122	
449.69093	130	
449.87818	378	1+
451.86265	252	
452.89092	118	
453.87001	226	1+
455.82072	146	
457.90354	158	
458.90756	156	
462.88510	602	1+
463.72335	146	
463.78779	130	1+
465.72420	182	
467.88979	1042	1+
485.90045	230	
486.89955	358	
506.26866	170	
509.24690	220	1+
509.29223	248	
509.85852	128	
END IONS

###FS:    #m/z: 322.92980 #charge 1+
###MS: 103
###MSMS: 104
BEGIN IONS
TITLE=Cmpd 77, +MS2(322.9298), 28.0-35.0eV, 2.2min #104
RTINSECONDS=134.115
SCANS=103-104
PEPMASS=322.92980	1978944
CHARGE=1+
84.32324	86	
177.98425	70	
185.92767	70	
195.40788	94	
195.89071	70	
195.91720	96	
196.92298	74	
197.91505	150	
199.03250	72	
201.04251	136	
202.04798	140	
202.96517	72	
205.95021	86	
211.00450	76	
213.93283	74	
215.02431	78	
215.92735	84	
216.98140	102	
219.06202	74	
220.87593	124	
221.06948	88	
222.07620	74	
222.95653	468	1+
223.10659	118	
223.95971	400	1+
224.89976	80	
224.92010	90	
225.85120	72	
226.86319	80	
227.04456	92	
228.83339	80	
228.91325	80	
229.05443	102	
230.39658	92	
230.85887	72	
230.98595	78	
233.02275	76	
233.38252	76	
233.99849	98	
235.00082	78	
235.08351	76	
235.95372	82	
236.09535	76	
237.06058	78	
237.87602	78	
237.92541	80	
237.96146	80	
238.05671	104	
238.90035	116	
239.01557	92	
239.06314	72	
239.07957	272	
239.86494	78	
240.04178	88	
240.94062	2486	
241.94193	2066	
242.09136	76	
242.88613	100	
242.94173	7030	1+
243.03803	92	
244.94012	1794	1+
244.98200	80	
245.10475	180	1+
245.91032	88	
246.97484	202	1+
247.00127	78	
248.02718	72	
248.85270	174	
249.20221	78	
249.83244	198	1+
249.85005	72	
250.09056	72	
250.94474	86	
251.04330	84	
251.07244	86	
251.10734	88	
251.89986	84	
254.86295	74	
254.91878	98	
258.11105	136	
258.51621	90	
258.80348	148	
258.83904	104	
259.08505	76	
259.12280	72	
259.97180	80	
260.83812	76	
260.93253	74	
261.06852	94	
261.88499	190	1+
262.83025	122	
263.84669	222	1+
264.93493	88	
265.05545	128	
266.08100	76	
266.58004	92	
266.86986	226	
266.93122	94	
267.07737	70	
267.11984	82	
268.06564	92	
268.95618	122	
269.08420	74	
269.10815	318	1+
269.85796	70	
272.43979	86	
272.98323	86	
274.94381	208	1+
276.14707	72	
276.34134	98	
277.84828	192	1+
279.05643	114	
279.08985	726	1+
279.82508	106	
280.13220	72	
280.90370	78	
281.95832	78	
282.11773	82	
283.36217	70	
284.11385	142	
284.29492	324	1+
285.12433	70	
285.43078	74	
285.96390	116	
286.06588	72	
286.12816	106	
286.85952	94	
287.09617	190	1+
288.94930	74	
289.36653	88	
289.78291	100	
290.15962	70	
290.90231	80	
291.87287	86	
292.15171	88	
292.47093	76	
292.91824	70	
293.11166	112	
294.05120	94	
295.31273	86	
295.82772	74	
296.94610	86	
300.08603	74	
300.27118	80	
301.07562	74	
302.95816	76	
308.87947	122	
311.14475	74	
312.88444	82	
313.11688	76	
313.80604	72	
315.10804	260	
315.78836	76	
316.12124	114	
317.89547	94	
318.75210	74	
318.89040	70	
319.12030	84	
320.91705	72	
323.28406	108	
324.13654	72	
325.16990	96	
325.95140	106	
326.82613	72	
327.88802	74	
END IONS

###FS:    #m/z: 340.94054 #charge 1+
###MS: 103
###MSMS: 105
BEGIN IONS
TITLE=Cmpd 78, +MS2(340.9405), 28.0-35.0eV, 2.3min #105
RTINSECONDS=134.887
SCANS=103,105
PEPMASS=340.94054	770910
CHARGE=1+
189.86095	102	
190.93483	134	
190.95047	144	
200.84374	78	
210.38436	82	
213.93883	564	
215.93730	174	
216.88820	112	
217.86969	76	
219.08925	78	
219.94154	76	
221.88062	78	
221.95893	74	
222.97287	192	1+
223.83473	78	
226.79125	82	
226.83392	76	
226.94541	134	
227.92607	86	
227.95565	94	
228.84416	168	1+
228.94891	210	
229.94204	74	
230.83892	132	
230.88775	226	
230.94283	88	
231.08879	90	
231.89180	126	
231.94899	882	1+
232.12477	146	1+
233.89707	216	
235.89210	142	
236.87153	80	
238.04453	88	
240.23198	86	
240.83369	488	1+
240.85217	174	
240.89114	78	
241.02073	82	
241.36190	94	
241.83988	400	1+
241.85914	106	
243.83338	820	1+
244.95432	76	
247.97086	76	
249.09912	192	1+
249.96178	154	
251.38190	92	
251.97212	92	
253.96247	658	1+
254.86299	88	
254.95085	86	
254.96676	570	1+
256.09759	94	
256.84705	108	
256.96379	116	
257.10559	244	
257.85380	120	
258.84730	430	1+
259.04173	74	
259.08458	102	
259.95894	334	
260.83407	484	1+
260.93055	160	
262.83898	126	
262.93087	146	
263.41964	80	
263.61696	76	
263.85107	88	
264.07111	200	
264.86212	370	1+
264.92263	78	
265.05229	88	
266.84528	96	
267.52921	78	
268.83853	410	1+
269.03752	106	
269.12031	92	
271.08384	78	
272.13481	124	
272.98138	78	
273.10446	210	
273.38731	80	
273.43781	94	
274.85856	214	
274.89715	198	
275.86440	142	
276.85606	680	1+
277.07426	96	
277.63041	92	
277.84265	142	
277.92538	78	
277.94080	122	1+
277.96781	112	
278.04770	84	
278.55423	76	
278.84441	1260	1+
278.86251	194	
279.57767	88	
279.89991	78	
280.01740	100	
280.88227	110	
280.90145	76	
281.06228	136	
282.05291	80	
282.87569	242	
283.85854	138	
284.00528	86	
284.93095	84	
284.96204	78	
285.09342	76	
285.11971	78	
286.78695	82	
286.86989	76	
288.14416	80	
288.83759	146	
290.85955	78	
292.09928	212	1+
293.12426	76	
293.39335	94	
293.87304	240	1+
294.80454	76	
295.01726	92	
295.85179	486	1+
295.99253	82	
297.22114	76	
297.83321	76	
297.97319	100	
298.97198	78	
299.10709	266	1+
299.87345	96	
299.89763	90	
300.11143	204	1+
300.34340	80	
301.14959	102	
301.51498	90	
301.85838	210	
302.86958	116	
302.96454	76	
308.86391	78	
309.79251	78	
309.88311	94	
309.91844	92	
310.41980	74	
310.63390	80	
310.80052	78	
312.43686	94	
312.82790	140	
314.81837	122	
314.94243	88	
315.10916	82	
315.85849	76	
316.09672	94	
317.60846	108	
320.10152	74	
321.17429	76	
322.74295	86	
323.87822	78	
327.01501	80	
328.10603	138	
328.53303	80	
328.88720	86	
329.09313	144	
330.86744	92	
331.05755	86	
331.86907	88	
332.97475	76	
334.83703	88	
337.87299	98	
342.79977	78	
343.77374	74	
344.19236	82	
END IONS

###FS:    #m/z: 363.95640 #charge 1+
###MS: 103
###MSMS: 106
BEGIN IONS
TITLE=Cmpd 79, +MS2(363.9564), 28.0-35.0eV, 2.3min #106
RTINSECONDS=135.659
SCANS=103,106
PEPMASS=363.95640	316128
CHARGE=1+
182.87592	94	
189.86083	134	
189.97413	104	
190.86373	84	
191.86141	190	
194.06632	98	
199.41036	102	
206.06473	92	
209.94498	578	
212.87846	744	
213.37474	124	
214.89307	188	
222.60531	122	
222.95020	436	1+
223.88988	86	
224.94978	404	1+
224.97202	82	
226.88328	130	
226.94682	4628	1+
226.97464	86	
228.89626	220	
228.94198	3780	1+
229.80463	102	
230.88893	1898	1+
231.61264	100	
232.88617	264	1+
232.90255	84	
233.02439	84	
234.08856	98	
234.88028	104	
237.36509	106	
238.09961	90	
238.84334	182	1+
239.48109	92	
240.93970	772	
240.96463	382	
241.93932	2302	1+
242.42029	80	
242.94106	1462	1+
244.84302	96	
244.93724	350	
244.95709	2300	1+
244.98500	92	
245.01981	106	
245.44043	94	
245.94554	248	
246.84999	172	
246.86537	124	
246.95254	2540	1+
247.10414	86	
247.81456	100	
248.80615	164	
248.89893	790	1+
249.81027	92	
251.07402	122	
251.94860	86	
252.10808	96	
253.07861	90	
253.90632	214	
255.81087	102	
256.59297	90	
257.10399	678	1+
258.15075	82	
258.40167	92	
259.08415	90	
259.84495	122	
260.83068	322	1+
260.97055	240	1+
263.03347	152	
263.97821	152	
264.00425	86	
264.83462	86	
265.01061	86	
265.05750	112	
265.09447	122	
265.64276	82	
265.81682	240	
265.97213	118	
266.83275	126	
267.81092	108	
267.90062	92	
267.97552	494	1+
268.13792	90	
268.96287	408	1+
269.82463	96	
269.84098	146	
269.92913	100	1+
269.96765	296	1+
270.38690	94	
271.02715	144	
271.79819	84	
272.83436	100	
272.87287	142	
273.44216	88	
273.84077	126	
274.18995	90	
274.88175	100	
275.82082	100	
276.85063	122	
277.85084	124	
277.92960	88	
278.79645	182	
278.81835	84	
278.84262	224	
278.88622	82	
279.08440	82	
279.10004	112	
280.10036	132	
280.46534	92	
280.79306	604	1+
280.83711	136	
280.85767	182	
281.85186	100	
281.91801	376	1+
282.79361	122	
282.84545	94	
282.92225	264	1+
283.79002	82	
283.96594	128	
285.12395	138	
285.84541	190	1+
285.93993	128	
286.13214	114	
286.63297	94	
289.07974	378	1+
289.38795	86	
290.08592	246	1+
290.91883	90	
293.84430	298	1+
294.93101	92	
295.10821	96	
295.39503	88	
295.80655	90	
296.80874	174	
297.11788	134	
297.40331	218	1+
297.80791	144	
298.80302	538	1+
299.91978	84	
300.07540	84	
300.80267	348	1+
300.96491	82	
301.07652	190	
301.85956	154	
302.08891	220	1+
302.12275	82	
303.85735	244	
304.86899	108	
307.12696	94	
310.51256	82	
312.17461	82	
314.82295	110	
314.96003	104	
315.11140	98	
315.49611	100	
318.40802	80	
318.80857	354	1+
318.92506	114	
322.15545	96	
322.88344	98	
322.92651	336	
323.71925	90	
327.34936	102	
329.86926	144	
332.13418	82	
334.30708	82	
336.94446	144	
338.91215	88	
340.19043	84	
340.81341	84	
340.93777	224	
344.90596	86	
345.09956	98	
346.07576	206	1+
346.64557	88	
349.77117	84	
350.11832	98	
352.11974	90	
358.04573	96	
362.79623	88	
363.11544	202	1+
365.73028	92	
368.10356	82	
END IONS

###FS:    #m/z: 322.92973 #charge 1+
###MS: 107
###MSMS: 108
BEGIN IONS
TITLE=Cmpd 80, +MS2(322.9297), 28.0-35.0eV, 2.3min #108
RTINSECONDS=139.321
SCANS=107-108
PEPMASS=322.92973	1960192
CHARGE=1+
76.77077	92	
178.93545	104	
180.59185	98	
182.93085	68	
192.89190	98	
192.90120	100	
192.92677	72	
197.89806	78	
197.95824	66	
198.95148	80	
201.04399	68	
204.88160	68	
205.97245	90	
216.91390	78	
219.05649	70	
220.84111	82	
222.95924	80	
223.08229	70	
223.96005	78	
226.10925	74	
226.86321	82	
228.85890	94	
231.03262	88	
231.11648	72	
231.83014	78	
231.91988	66	
232.07514	70	
232.85562	74	
233.09743	80	
235.82574	84	
236.08020	72	
236.61273	86	
237.88182	78	
238.03130	68	
238.87945	180	
238.93740	206	
239.03472	98	
239.07711	100	
239.10098	80	
240.89279	84	
240.93986	2706	
240.99010	72	
241.00352	90	
241.04223	68	
241.94156	2062	
242.81953	72	
242.88278	70	
242.94131	7628	1+
243.81966	280	1+
243.88100	320	1+
244.84465	70	
244.90782	90	
244.93896	1824	1+
245.09353	72	
245.10660	72	
246.16069	70	
246.39175	72	
246.97662	96	
247.85498	82	
248.88453	68	
249.03956	78	
249.07515	70	
253.77249	72	
254.96105	74	
255.10023	124	
255.39642	90	
256.09309	114	
256.21930	92	
256.84080	78	
256.89650	388	1+
257.10676	70	
257.79811	68	
258.05847	84	
258.83318	150	
259.00800	76	
259.12000	192	
259.83280	92	
260.08042	96	
260.84521	128	
261.84576	70	
261.88146	80	
261.90157	68	
262.00051	74	
263.98033	66	
264.05197	70	
264.10594	74	
264.83595	112	
265.05670	194	
265.11441	70	
265.18050	88	
265.84430	280	1+
266.04144	88	
266.87294	78	
266.91490	96	
269.05852	72	
269.12394	170	
269.91050	76	
269.95867	72	
271.12226	66	
271.80995	84	
272.38547	106	
272.44199	76	
272.84750	92	
273.13153	72	
274.85694	70	
274.92622	80	
275.06067	66	
276.11867	70	
276.85574	142	
276.89249	72	
277.04176	94	
279.09135	1068	1+
279.85261	96	
280.86055	78	
282.18110	84	
283.03131	76	
283.07395	146	
283.94907	70	
284.07155	96	
284.20804	72	
284.29272	902	1+
286.13219	70	
286.51697	76	
287.79214	68	
288.77202	86	
288.79924	72	
289.88295	88	
291.79684	180	1+
293.82165	124	
293.84544	110	
294.07523	76	
294.33640	92	
294.85907	72	
295.81300	66	
296.00086	74	
296.81008	188	1+
296.91432	74	
297.88422	70	
299.81388	84	
300.17762	66	
307.08215	80	
307.81307	82	
307.88936	126	
309.93106	104	
310.87647	72	
311.07567	74	
312.87696	108	
313.82798	96	
315.10465	104	
318.07937	72	
318.38583	76	
320.07744	72	
320.84384	96	
321.11748	72	
321.80423	82	
322.88669	266	1+
322.90900	84	
323.89272	214	1+
325.08815	66	
326.05395	74	
326.12714	94	
326.87727	80	
END IONS

###FS:    #m/z: 444.22258 #charge 1+
###MS: 107
###MSMS: 109
BEGIN IONS
TITLE=Cmpd 81, +MS2(444.2226), 28.0-35.0eV, 2.4min #109
RTINSECONDS=140.093
SCANS=107,109
PEPMASS=444.22258	79256
CHARGE=1+
168.16469	106	
188.06916	634	1+
195.11067	210	
205.09406	344	1+
221.09483	100	
222.12164	2394	1+
222.97295	466	
223.10606	774	1+
223.95729	116	
223.97606	344	
224.97093	3178	
225.13585	216	
225.89019	136	
225.97184	2100	
226.14051	98	
226.97260	4864	
228.86357	128	
229.86815	116	
235.12233	110	
237.13730	226	
239.14692	106	
239.80410	96	
240.09951	158	
240.13193	12704	1+
241.77527	116	1+
242.97963	190	1+
243.92751	320	1+
244.98496	446	1+
247.80460	176	1+
249.01783	214	1+
249.53664	180	
250.09760	150	1+
250.94208	122	
253.12944	326	
253.83955	274	1+
253.91085	202	1+
254.13313	174	
255.16883	104	
257.10355	150	
258.14285	3612	1+
265.89297	300	1+
266.87382	220	1+
266.98898	182	1+
267.78854	98	
267.92319	110	
268.09905	354	1+
268.14592	134	
269.96000	380	1+
270.96216	282	1+
272.85871	116	
273.85465	100	
274.54765	126	
274.80238	176	1+
276.96849	108	
277.85179	128	
278.79449	230	1+
278.83035	134	
279.14340	1314	1+
280.04574	158	
281.84701	96	
281.87231	172	1+
281.90908	184	1+
282.11030	200	1+
284.11771	308	1+
284.43562	108	
284.88220	112	
284.94954	176	
285.10037	150	
285.15963	292	1+
285.85859	280	1+
286.13867	222	1+
286.81155	184	1+
286.94669	136	
287.11551	186	1+
287.19020	114	
287.83695	398	1+
289.93451	170	1+
290.04311	128	
290.87638	102	
291.14616	150	
291.79418	212	1+
292.86907	258	1+
293.79455	228	1+
295.84417	102	
296.81094	114	
296.84139	170	
297.17219	320	1+
297.84356	126	
298.15448	232	1+
298.80271	328	1+
298.82378	130	
298.87093	144	
299.13537	156	
299.77847	184	1+
299.85649	202	
300.14362	126	
301.15473	124	
301.86039	226	
302.78823	126	
302.85419	132	
303.89479	242	1+
303.96865	138	
307.88804	358	1+
308.14041	120	
309.87922	436	1+
310.85545	176	
312.06375	102	
314.14606	470	1+
315.17920	482	
316.16280	876	1+
316.81458	170	
316.83312	134	
316.86174	132	
317.01778	100	
317.80930	504	1+
317.85758	126	
318.84570	150	
318.88243	116	
318.95582	2476	
319.03591	154	
319.10273	166	1+
319.74908	212	1+
319.85891	126	
319.95847	2434	
320.95892	6256	1+
321.80445	346	1+
321.93707	114	
323.85014	224	
323.90995	190	
324.11386	160	
324.80497	192	1+
324.83558	166	1+
325.14871	218	1+
325.16400	230	1+
325.89661	120	
326.81884	182	1+
327.11117	552	1+
327.88343	134	
328.02032	102	
328.88018	276	1+
330.83786	248	
331.34564	110	
331.98280	100	
333.18961	2264	1+
334.83071	114	
334.96987	150	
335.82000	506	1+
336.16946	260	1+
336.83663	218	1+
336.94219	524	
336.96634	748	
337.76850	96	
337.88544	208	
337.96649	2394	1+
338.10146	204	1+
338.77281	98	
338.85526	118	
338.88496	110	
338.96842	1466	1+
339.85881	116	
340.75800	136	
340.78248	98	
340.86701	184	
341.75991	122	
341.77979	148	
341.87111	142	
342.76429	516	1+
343.17476	1992	1+
343.80088	136	
344.13400	172	
344.15752	536	1+
344.74866	116	
346.78551	132	
346.86207	278	
347.78324	284	1+
347.86715	130	
348.85437	102	
349.90601	136	
350.13628	182	1+
350.76682	114	
350.99274	116	
355.87972	276	
356.78086	98	
357.79293	114	
358.77097	282	
359.84223	166	
359.94319	218	1+
359.98493	238	
360.77004	432	
360.83672	116	
360.86386	202	1+
360.98532	100	
361.98577	426	1+
363.17782	126	
363.88140	112	
364.80408	236	1+
366.84338	266	1+
368.76324	150	
369.75247	150	
369.84149	104	
372.18115	100	
372.38585	138	
375.88104	530	1+
376.78410	428	1+
376.84343	164	1+
376.88566	452	1+
377.81626	126	
378.77309	736	1+
379.83831	96	
380.97346	104	
381.18916	652	1+
381.77802	230	1+
384.79508	154	1+
387.21088	100	
389.90962	100	
390.15622	100	
391.00870	96	1+
392.17664	116	
393.10470	100	
394.78143	252	1+
394.89605	200	
395.97607	130	
397.86415	154	
398.21716	2476	1+
398.78602	264	1+
399.40129	110	
401.90084	128	
404.01067	98	
407.16473	128	
408.20087	490	1+
408.38857	106	
409.18575	450	1+
413.86011	174	
418.90581	114	
420.91750	102	
421.09874	236	1+
426.21094	1598	
427.19567	1424	1+
428.22177	98	
433.98877	116	
438.18202	160	1+
444.08639	96	1+
444.22166	5984	1+
445.26777	290	1+
446.24556	172	
449.28257	176	
END IONS

###FS:    #m/z: 507.84451 #charge 1+
###MS: 107
###MSMS: 110
BEGIN IONS
TITLE=Cmpd 82, +MS2(507.8445), 28.2-35.2eV, 2.4min #110
RTINSECONDS=140.865
SCANS=107,110
PEPMASS=507.84451	66828
CHARGE=1+
196.01702	112	
214.88646	244	
224.97636	256	
232.89463	508	1+
234.88473	124	
236.88598	426	
240.13295	236	
249.13449	110	
255.89318	110	
259.87964	154	
271.88923	118	
272.84952	264	1+
275.85353	130	
275.88998	192	1+
276.85656	130	
278.83811	122	
279.83234	392	1+
284.12192	120	
285.14783	162	1+
287.85357	668	1+
289.04224	122	
290.13000	126	
290.80186	118	
290.87894	230	
291.87918	132	
293.87299	298	
294.86549	162	
295.81632	158	1+
295.87329	116	
296.84919	398	1+
298.80463	122	
299.79530	144	1+
299.88268	126	
300.84277	320	1+
301.84761	268	1+
303.87069	896	1+
304.82554	164	
305.86350	930	
307.13838	144	
307.81032	132	
307.85821	162	
307.88989	308	
308.13972	718	
308.87114	1078	1+
309.89032	220	1+
310.15654	392	1+
311.88484	714	1+
312.80407	112	
313.88144	510	1+
313.95130	234	1+
314.15291	132	
314.81110	126	
314.86185	668	1+
316.07862	144	
316.85860	226	1+
318.18937	120	
318.81684	126	
319.83020	120	
320.88907	218	1+
322.88728	166	
322.98728	210	1+
323.87301	140	
324.85899	194	
324.91923	112	
325.89981	178	
326.88472	1544	1+
327.06711	118	
327.80525	134	
328.79397	112	
328.86943	238	
329.81540	302	1+
330.15717	164	1+
331.81071	112	
331.82208	306	1+
332.87467	442	1+
333.18266	120	
333.79253	148	
335.83406	134	
335.86431	152	
336.12790	210	1+
337.87692	444	1+
338.80276	124	
338.89210	270	1+
339.89494	212	1+
346.88214	136	
347.77536	586	1+
347.82429	126	
347.91082	114	
348.85335	132	
348.88939	210	
349.73989	110	
349.76621	144	
349.82033	432	1+
350.89439	242	
350.94693	116	
351.77508	118	
351.80328	192	1+
352.76691	260	1+
355.86835	160	
355.88756	202	
356.78221	108	
356.88933	186	
356.92915	128	
357.72292	142	
357.84444	232	1+
358.78072	114	
359.96046	112	
363.76503	142	
365.78675	186	
366.81547	142	
366.84334	132	
367.76283	400	1+
367.81726	136	
367.90096	118	
368.81247	194	
369.83548	544	1+
369.89685	186	1+
370.80483	466	1+
372.19055	112	
372.78247	278	
372.90131	134	
373.38045	122	
373.80469	330	1+
373.84170	138	
375.89831	296	1+
376.78907	150	
376.81579	228	1+
378.74071	126	
379.77104	268	1+
380.71614	168	1+
380.77756	488	1+
381.83869	212	
382.85859	128	
383.81016	392	1+
384.84185	114	
384.86409	194	
385.31550	116	
385.77491	528	1+
385.85321	238	
386.03017	122	
386.83087	130	
386.85720	128	
387.82042	176	
387.84496	408	1+
389.20319	192	
390.77447	110	
390.84112	826	1+
391.74858	124	
391.77179	118	
391.87407	114	
392.79387	206	
392.82421	1062	1+
393.73733	120	
394.88188	110	
395.89004	112	
396.76622	208	
396.89495	146	
398.77728	130	
399.85124	280	1+
401.81043	168	1+
402.86774	154	
403.86865	190	
404.85900	126	
404.88465	206	1+
405.76043	146	
405.78834	138	
405.85530	716	1+
407.68939	112	
407.74236	208	
407.86408	264	
408.05809	128	1+
408.75537	140	
408.86261	708	
409.72174	184	
409.80196	120	
409.85137	362	
410.83699	1980	1+
411.09242	150	
411.74107	134	
411.86513	156	
412.80715	132	
413.07374	180	
413.75092	136	
415.78328	212	1+
415.84666	190	1+
417.86893	156	
421.88588	146	
422.86336	402	
423.76383	336	
423.77927	554	1+
423.86565	964	1+
425.75961	1154	1+
426.85934	1102	1+
427.74361	794	1+
428.84820	1886	1+
429.21133	286	1+
429.70427	208	
430.84423	332	
431.86421	586	1+
432.88107	136	
433.85046	464	1+
434.88965	122	
435.40951	114	
435.80381	184	1+
435.85272	112	
441.24025	130	
443.72756	152	
443.76092	178	
444.76648	154	
444.87045	2152	1+
445.74326	260	
446.75600	288	1+
449.77581	148	
449.87539	618	1+
450.76197	244	1+
454.81737	118	
457.89918	168	
462.88057	900	1+
464.73110	122	
467.88946	1022	1+
468.71438	122	
471.73362	110	
475.72024	128	
484.70922	120	
485.89651	250	
509.28952	346	1+
END IONS

###FS:    #m/z: 322.92983 #charge 1+
###MS: 111
###MSMS: 112
BEGIN IONS
TITLE=Cmpd 83, +MS2(322.9298), 28.0-35.0eV, 2.4min #112
RTINSECONDS=144.524
SCANS=111-112
PEPMASS=322.92983	1876428
CHARGE=1+
76.40778	72	
112.99174	190	
181.96567	80	
182.95087	90	
185.55755	94	
192.89117	74	
201.04609	268	
202.30515	70	
203.07894	76	
205.94666	238	1+
209.94305	84	
210.03012	86	
210.13516	92	
214.09258	76	
214.89560	140	
219.00022	84	
220.87938	78	
221.06994	90	
222.12024	74	
222.95187	72	
223.96140	82	
224.97903	86	
225.02166	78	
225.96356	74	
227.93337	82	
228.07996	74	
228.98236	106	
230.01448	90	
230.10944	78	
230.82711	92	
230.96349	84	
235.91241	94	
236.04625	98	
236.08253	82	
237.00192	74	
237.15135	84	
238.93893	252	
240.07801	92	
240.13321	72	
240.26629	70	
240.87204	124	
240.94006	2662	
241.88895	72	
241.93949	9732	1+
242.07398	120	
242.94134	6572	1+
243.08782	90	
244.10944	72	
244.90801	70	
244.93974	1486	1+
245.07903	88	
246.98076	108	
247.39101	74	
247.86459	82	
248.39631	114	
248.83999	114	
248.97189	72	
250.94764	80	
251.06648	70	
251.09947	76	
252.11816	78	
253.95222	86	
254.07765	82	
254.16545	72	
254.87079	84	
254.92016	102	
255.09453	72	
256.85658	102	
256.90090	110	
257.08495	84	
257.10530	118	
257.89890	98	
258.10309	100	
259.12877	92	
259.89004	68	
260.39902	84	
260.43901	102	
260.82547	252	1+
260.93442	72	
262.08439	126	
262.84730	156	1+
264.08220	90	
264.87868	96	
265.08059	86	
267.06337	72	
268.01147	70	
268.12401	86	
268.86455	86	
269.03341	84	
270.11914	94	
270.81078	70	
270.82822	116	
271.90719	92	
272.08957	72	
272.84633	196	
272.91843	78	
273.75271	72	
273.81810	70	
275.08309	86	
276.18597	88	
276.84294	68	
277.10312	124	
277.42580	70	
277.89652	80	
278.11359	72	
278.84952	70	
278.97841	80	
279.03964	78	
279.09080	1058	1+
279.92264	72	
282.11934	80	
283.06944	332	1+
283.21546	70	
283.28359	72	
283.86032	68	
284.29185	484	1+
284.78605	72	
284.86582	172	1+
286.12584	88	
286.39406	90	
287.80880	70	
289.03926	84	
289.59284	114	
289.87826	106	
290.07974	84	
292.90552	76	
292.95201	94	
293.85423	72	
297.10252	106	
298.07685	84	
298.87469	72	
298.88930	80	
298.96397	70	
299.11230	110	
299.78406	70	
299.80928	80	
299.87541	78	
301.14427	70	
301.80922	74	
301.83947	78	
301.87977	74	
303.09089	120	
303.35784	98	
304.11313	72	
305.83053	70	
305.97478	92	
306.37251	78	
310.79816	186	1+
310.85027	74	
311.07970	72	
312.61923	78	
315.10765	122	
316.38667	72	
316.82777	76	
323.40976	94	
324.26710	74	
326.98582	98	
327.10436	130	
327.78391	70	
327.89697	68	
327.97721	70	
END IONS

###FS:    #m/z: 444.22280 #charge 1+
###MS: 111
###MSMS: 113
BEGIN IONS
TITLE=Cmpd 84, +MS2(444.2228), 28.0-35.0eV, 2.4min #113
RTINSECONDS=145.296
SCANS=111,113
PEPMASS=444.22280	71566
CHARGE=1+
188.06711	900	
195.11267	250	1+
205.09498	426	
222.11998	2444	1+
222.97513	370	
223.10599	718	1+
223.97510	454	
224.97075	2960	
225.13683	200	
225.88666	126	
225.97169	2120	
226.97211	5852	
228.86456	204	1+
233.01501	106	
233.04156	110	
237.13574	136	
239.15000	182	
240.13204	13666	1+
241.00160	156	
242.12119	164	
243.97963	626	1+
245.83392	150	
246.88113	332	1+
247.90299	104	
249.09798	132	
253.13316	268	
254.13590	222	1+
254.88547	122	
256.09826	106	
258.14289	3490	1+
260.14965	154	
263.85248	134	
264.84153	122	
265.84759	290	1+
268.87349	200	1+
269.05578	106	
269.10773	140	
269.80137	138	
269.96469	260	1+
270.12214	358	1+
270.15539	306	
272.92213	140	
274.83937	248	1+
274.86889	226	1+
277.85635	128	
278.84538	114	
279.14084	1256	1+
280.12676	178	
280.38781	122	
280.79495	122	
281.13125	134	
281.15523	126	
281.84229	152	
281.85982	174	
283.13034	104	
283.78614	268	1+
284.78851	212	1+
285.08209	132	
285.86466	154	
286.80200	216	1+
288.07099	154	
289.83384	132	
289.87926	268	
291.81111	116	
292.79388	230	1+
292.86441	124	
293.81374	204	1+
295.14091	136	
295.97579	116	
296.89421	120	
297.16780	308	
297.81139	152	
298.15462	428	1+
298.80096	354	1+
298.83478	122	
299.14061	190	
300.79760	122	
301.84556	490	1+
303.78415	272	1+
304.81202	186	1+
304.87458	160	
304.90999	142	
306.80533	144	
306.89994	156	
306.94896	140	1+
307.89241	488	
308.13994	348	1+
308.88106	108	
309.89502	126	
310.08524	148	
312.89916	208	1+
314.14563	364	
314.84973	160	
314.86627	106	
315.18504	292	1+
315.80724	706	1+
315.85542	400	1+
316.16346	1256	1+
316.88700	114	
317.12227	128	
318.80221	202	
318.82604	228	1+
318.88309	178	
318.92933	168	
318.95561	2950	
319.86481	168	1+
319.95747	1458	
320.80695	366	1+
320.81928	102	
320.95869	4300	1+
321.87341	440	1+
322.84843	440	1+
322.87970	320	1+
323.86360	118	
324.00854	166	
324.24479	124	
325.79201	144	
325.82197	116	
325.90387	258	1+
326.84621	160	
326.89796	104	
327.11084	186	
327.64370	104	
327.82423	394	1+
327.97724	228	1+
328.03501	118	
328.83495	312	1+
329.91947	212	1+
330.77329	148	
331.02626	142	
331.81770	364	1+
331.88020	106	
333.14797	122	
333.19007	2186	1+
335.81628	330	
336.77335	134	
336.83001	270	
336.94553	248	
336.96777	746	
337.10052	108	
337.18019	104	
337.76328	240	1+
337.81151	456	1+
337.87697	272	1+
337.96764	1574	1+
338.42436	106	
338.82404	188	1+
338.97060	1108	1+
340.76840	486	1+
340.77974	118	
340.86203	158	
340.88808	306	1+
340.92713	106	
341.83132	360	1+
341.86238	104	
342.09180	196	1+
342.75614	234	1+
343.17378	3084	1+
343.95818	104	
344.13541	286	
344.76907	142	
345.15938	232	1+
345.75546	236	1+
346.78677	284	
346.80413	142	
346.87207	104	
347.77172	106	
347.81386	116	
348.77595	124	
352.76558	138	
353.76402	134	
353.83270	168	
354.97318	130	
356.98229	270	
357.76781	132	
358.64969	138	
358.76874	762	1+
358.79076	150	
358.82409	210	1+
358.87412	294	1+
359.91367	110	
359.98430	566	1+
360.86681	242	
361.76375	118	
361.98551	844	1+
363.17831	118	
363.79026	114	
364.80540	106	
365.15526	166	
365.88077	102	
365.90992	164	1+
366.84735	112	
367.88154	138	1+
368.76786	138	
371.84536	126	
373.11445	182	1+
376.78197	182	
376.79684	116	
377.77760	542	1+
380.20545	160	
380.77132	128	
380.87748	140	
381.19025	658	1+
381.78414	240	
382.79721	160	
386.85140	260	1+
387.83448	116	
391.17340	110	
394.89443	380	1+
394.92392	140	
396.99176	104	
398.21582	3270	1+
399.80479	108	
399.89593	120	
400.78710	398	1+
405.86227	138	
407.15413	118	
408.16689	114	
408.19646	186	
409.19603	106	
410.08251	106	
412.82196	146	
418.81111	174	1+
419.84759	168	1+
423.86798	128	
426.20242	1454	1+
430.19601	178	1+
444.22201	5208	1+
444.27271	324	1+
444.29589	158	
449.28485	190	
END IONS

###FS:    #m/z: 507.84473 #charge 1+
###MS: 111
###MSMS: 114
BEGIN IONS
TITLE=Cmpd 85, +MS2(507.8447), 28.2-35.2eV, 2.5min #114
RTINSECONDS=146.068
SCANS=111,114
PEPMASS=507.84473	69090
CHARGE=1+
196.01660	144	
197.01652	122	
214.88636	168	
216.89172	126	
224.97623	118	
232.89357	310	1+
234.89245	150	
236.88553	274	
238.06120	128	
240.00604	146	
240.13016	136	
250.90993	290	1+
258.87149	228	1+
266.16916	126	
275.85073	184	
278.83108	362	1+
279.83177	250	1+
281.07246	116	
283.78553	124	
286.94793	122	
287.10026	152	
287.85255	518	1+
290.12983	386	1+
290.86033	360	1+
290.90171	128	
293.87532	378	1+
294.12431	132	
294.85725	142	
294.93216	114	
297.95888	132	
298.83947	148	
301.85210	118	
303.86570	596	
304.77166	120	
305.86213	1070	1+
306.12368	160	
307.85322	124	
307.89006	510	1+
308.07251	124	
308.14040	1034	1+
308.31297	128	1+
308.87303	874	1+
310.15836	508	1+
310.84128	140	
310.86124	130	
311.34903	218	
311.88358	924	1+
312.77556	112	1+
312.85475	168	
312.93019	118	
313.81765	138	
313.86135	1098	1+
314.16146	120	
314.86436	952	1+
318.86406	140	
319.85771	136	
322.87229	322	1+
322.91326	114	
323.93557	122	
324.85696	232	
325.82415	118	
325.85980	128	
325.90700	140	
326.80538	234	1+
326.88282	1958	1+
328.88149	328	
329.89573	140	
330.77814	136	
330.82069	316	1+
330.87206	118	
331.89468	132	
332.87468	374	1+
333.18331	138	
333.84405	146	
334.03938	124	
334.82656	132	1+
335.88560	150	
337.77719	168	
337.87786	314	
338.86794	118	
338.88817	268	1+
340.79217	114	
341.86493	292	1+
343.77482	174	
346.81632	156	
347.77252	146	
347.85852	126	
348.79331	388	1+
348.89027	128	
348.91689	124	
349.75819	336	
349.88216	256	1+
350.75843	202	
350.82314	214	1+
350.84800	120	
352.83499	288	1+
352.86716	232	
353.90634	138	
359.75884	174	
362.86414	162	
363.78417	122	
364.83203	298	1+
364.99013	142	
365.79305	272	1+
366.18002	160	
367.73937	144	
367.76469	258	
367.78488	112	
367.81378	210	
368.70472	224	1+
368.76980	170	
368.83125	632	1+
368.89933	314	1+
369.76150	138	
369.83647	458	1+
370.82010	114	
371.81557	136	
371.84078	188	
372.78064	130	
374.81676	156	
377.84144	220	1+
378.82088	276	1+
378.92649	142	1+
379.79882	154	
380.72364	290	
381.09805	184	
381.76964	256	1+
381.84620	136	
383.79549	118	
384.82418	114	
384.84872	266	
385.77534	172	
385.81816	154	
385.86453	120	
386.83847	436	1+
386.87456	120	
387.76993	298	1+
387.84422	302	1+
388.81244	116	
389.20142	338	1+
389.83673	1428	1+
390.75182	168	
390.83977	1330	1+
392.43487	122	
392.74629	202	
392.82418	814	1+
393.78122	124	
394.78769	172	
394.81846	122	
394.83612	186	
394.92309	230	
398.72677	130	
399.85202	570	1+
401.15042	174	1+
401.78485	122	
402.82423	238	1+
403.86958	194	
404.87922	138	
405.76261	192	
405.86060	498	1+
407.06807	254	1+
407.73240	288	1+
407.86835	498	
408.85303	1588	1+
409.72480	290	1+
409.78319	144	
409.87299	184	
410.76656	120	
410.83728	986	1+
411.72931	176	
412.84337	310	
413.07754	138	
413.78718	134	
414.86015	136	
415.84417	164	
417.86051	200	
418.86932	162	
419.72572	130	
421.87742	122	
422.86127	114	
423.77381	384	1+
423.82701	182	1+
423.86439	422	1+
424.15574	134	
425.06878	188	1+
425.75410	506	
425.81322	126	
426.76011	446	
426.85907	1078	1+
426.93729	116	
427.73881	430	1+
427.77618	140	
428.84943	1744	1+
428.91383	148	
429.70599	122	
430.85891	980	1+
431.86513	740	1+
432.69205	192	
432.82317	116	
433.85285	512	1+
434.15067	112	
436.71758	134	
442.69842	160	
444.75838	438	1+
444.87274	1572	1+
445.76004	326	1+
446.88970	398	
447.71130	256	
447.78331	350	1+
448.72319	132	
449.87736	486	1+
450.70635	172	
450.77541	128	
450.85321	390	1+
451.75967	118	
455.88296	114	
456.86726	124	
457.90400	160	
462.88480	586	1+
464.88084	116	
465.71918	156	
467.70630	120	
467.88867	928	1+
470.73892	132	
472.94165	152	
485.89670	284	1+
487.27475	218	1+
508.91683	260	1+
510.24970	150	1+
END IONS

###FS:    #m/z: 340.94046 #charge 1+
###MS: 115
###MSMS: 116
BEGIN IONS
TITLE=Cmpd 86, +MS2(340.9405), 28.0-35.0eV, 2.5min #116
RTINSECONDS=149.75
SCANS=115-116
PEPMASS=340.94046	733932
CHARGE=1+
180.86735	76	
190.94800	390	1+
192.92430	164	
204.13186	84	
205.94817	186	
206.96086	84	
206.96437	80	
209.88774	74	
209.94480	74	
210.93752	162	
212.88313	158	
213.88088	154	
213.93906	902	
214.89823	138	
215.88573	208	
215.93828	84	
217.01324	74	
217.88508	104	
218.60056	76	
220.88094	112	
220.96110	132	1+
221.87782	116	
222.94821	80	
223.88619	92	
224.96359	144	
226.85578	76	
226.86896	120	
226.88507	76	
226.94662	116	
228.96356	86	
229.55108	76	
230.89028	464	1+
231.95132	352	
233.94747	136	
235.86699	84	
236.06713	94	
236.09529	82	
237.80778	104	
238.95322	276	1+
239.90709	92	
240.83190	146	
241.00558	76	
241.84666	156	
242.85295	146	
243.58184	78	
243.82416	76	
243.84253	140	
244.09379	74	
244.95159	122	
245.87156	78	
246.97620	124	
247.82974	76	
249.09841	94	
249.27780	82	
249.96015	350	
249.98359	80	
250.99261	208	
251.08196	76	
251.97607	100	
252.11223	86	
252.71492	82	
252.92625	76	
253.83594	220	1+
254.96751	262	1+
255.07258	210	
255.90894	366	1+
255.98929	114	
256.13494	88	
256.90001	208	
257.85338	114	
257.88078	98	
257.93275	122	
258.11040	116	
258.85120	708	1+
259.08101	96	
259.85493	406	1+
259.95470	160	
260.83400	702	1+
261.90162	76	
262.85206	106	
262.86922	162	
262.93922	104	
263.05628	150	
263.83314	188	1+
264.60694	102	
264.90866	78	
265.01481	126	
266.85860	76	
267.96999	90	
268.09595	96	
268.63882	76	
268.83892	176	
269.07667	94	
269.84884	76	
270.94408	112	
270.97233	76	
270.99082	74	
272.84507	122	
272.87196	94	
273.93829	76	
274.86220	128	
275.88596	138	
275.94945	138	
276.45948	78	
276.85725	844	1+
277.83597	86	
277.96583	166	1+
278.84286	1024	
278.94573	80	
279.85693	182	
279.88205	236	1+
279.93150	240	1+
280.84180	264	1+
281.86490	106	
282.00357	78	
282.86967	134	
282.90334	92	
284.09541	90	
284.85828	138	
285.88326	74	
287.05111	90	
287.11207	122	
289.50910	90	
290.01161	90	
290.10913	76	
290.86297	76	
291.39880	96	
291.80555	94	
292.43697	92	
292.86773	84	
292.89037	128	
293.03394	80	
294.43123	150	
294.86558	124	
295.07827	78	
295.67207	78	
295.81087	80	
295.85321	82	
296.16986	78	
296.97425	244	1+
297.81321	106	
297.87015	202	1+
297.93490	76	
298.31211	158	
299.00862	84	
299.06572	94	
301.15449	86	
301.86173	162	
302.94475	138	
303.03726	98	
304.09171	78	
305.88120	188	1+
305.89750	88	
311.81220	78	
312.10927	100	
313.92759	90	
316.88727	90	
317.54731	76	
323.07457	98	
327.88985	92	
329.89448	92	
331.11994	78	
332.35883	80	
336.20006	78	
336.95017	88	
337.86859	78	
341.09682	80	
344.30594	118	
345.07469	78	
END IONS

###FS:    #m/z: 363.95639 #charge 1+
###MS: 115
###MSMS: 117
BEGIN IONS
TITLE=Cmpd 87, +MS2(363.9564), 28.0-35.0eV, 2.5min #117
RTINSECONDS=150.522
SCANS=115,117
PEPMASS=363.95639	304500
CHARGE=1+
52.30801	134	
189.86216	162	
191.85758	234	
193.94167	80	
205.94926	126	
207.87517	138	
209.86893	136	
209.92314	98	
209.94419	1082	1+
210.09596	92	
212.87918	474	
215.90300	222	1+
219.03028	166	
219.86398	82	
219.95708	82	
221.93911	84	
222.82925	86	
222.95707	144	
223.95260	174	
224.94867	692	1+
226.94729	4744	1+
227.09642	92	
228.88787	130	
228.94203	4310	1+
230.88918	1226	1+
232.01742	80	
232.88905	158	
233.84063	94	
233.85927	88	
234.88060	304	
236.04820	82	
238.93761	84	
239.03644	90	
239.43544	108	
240.13496	80	
240.91761	94	
240.94078	496	
240.95955	174	
241.94027	1828	1+
242.82962	84	
242.94237	1218	1+
242.96087	362	
244.83873	80	
244.95654	2716	1+
245.94210	346	
246.95293	2816	1+
247.11361	82	
247.80448	96	
248.80080	80	
248.89828	420	1+
250.97002	162	
251.07549	190	1+
251.86496	84	
252.92428	82	
253.90710	120	
254.15575	94	
255.23379	86	
257.07633	104	
257.10782	412	1+
257.85143	94	
258.43329	92	
259.09277	94	
259.11967	128	
260.83559	266	
260.97227	152	
261.09566	94	
263.05983	204	1+
263.88921	158	
264.11974	86	
264.39948	84	
264.79335	124	
264.92672	98	
266.08579	120	
266.79184	210	1+
266.81165	304	1+
266.83152	340	1+
266.96915	468	1+
267.81548	280	1+
267.97099	392	1+
268.14801	82	
268.95369	204	
269.05014	90	
269.96763	638	1+
270.55820	82	
271.20085	92	
271.84096	126	
271.86523	92	
271.88522	86	
271.91610	110	
272.01628	96	
274.10239	112	
276.51453	84	
276.85002	290	1+
277.80045	80	
278.82510	84	
279.10213	128	
279.12224	106	
279.55086	102	
279.84039	82	
279.85685	114	
280.09670	88	
280.79085	108	
280.84679	144	
280.94315	130	
281.78894	748	1+
283.09537	88	
283.17577	80	
283.21335	84	
284.06943	136	
285.12445	108	
285.63209	96	
285.79786	182	1+
285.93957	130	
286.13226	88	
286.82039	82	
287.95672	82	
290.04009	94	
291.89788	80	
291.94176	86	
292.35944	92	
293.07274	122	
293.87322	86	
294.85058	86	
296.80489	270	1+
296.85494	146	
297.11975	86	
298.80380	624	1+
300.06581	196	1+
300.80357	184	
301.80145	222	1+
301.82940	156	
301.85711	134	
302.90873	108	
303.85640	256	
303.87955	96	
303.95475	100	
304.85450	114	
305.03681	112	
306.43240	88	
306.87959	82	
307.87620	128	
308.29242	88	
309.89832	118	
310.80161	178	
314.15592	114	
315.75159	94	
316.81117	102	
316.95682	82	
318.82138	86	
319.82909	82	
320.13803	140	
320.15867	94	
321.81714	320	1+
321.87380	84	
323.40970	88	
326.87295	98	
327.94798	80	
328.85038	134	
328.95192	108	
330.84814	142	
337.82867	144	
338.81254	82	
339.87118	82	
340.29913	86	
340.93729	102	
344.97189	86	
345.07300	552	1+
346.07493	474	1+
346.09599	200	1+
347.43717	84	
347.96861	116	
354.22191	88	
355.16326	82	
357.95263	84	
359.77159	84	
359.95810	100	
360.17468	82	
361.09585	84	
361.11889	90	
361.71276	152	
364.07415	110	
368.03520	82	
END IONS

###FS:    #m/z: 444.22257 #charge 1+
###MS: 115
###MSMS: 118
BEGIN IONS
TITLE=Cmpd 88, +MS2(444.2226), 28.0-35.0eV, 2.6min #118
RTINSECONDS=151.293
SCANS=115,118
PEPMASS=444.22257	67264
CHARGE=1+
188.06932	826	1+
195.10816	342	
205.09646	220	1+
212.88678	160	
214.89648	104	
222.12230	2108	1+
222.97249	1166	1+
223.10530	710	1+
224.97148	2806	
225.89138	216	
225.97180	2418	
226.97192	4734	
228.86916	114	
232.97758	108	
233.00744	102	
237.13539	124	
239.15079	126	
240.13218	12814	1+
242.97993	218	
243.98388	278	
244.98405	416	
248.08314	108	
253.13191	208	
253.94959	148	
254.84728	138	
257.86714	120	
258.11734	332	1+
258.14263	3310	1+
258.84359	106	
261.10121	118	
261.93954	130	
262.53152	208	1+
265.82604	126	
265.85369	172	
265.87111	118	
266.14208	180	1+
266.92870	104	
268.01279	132	
269.10216	156	
269.94252	122	
270.15830	124	
270.82802	374	1+
270.96072	102	
272.12669	154	
273.79521	122	
274.03898	266	1+
274.85593	120	
275.80443	134	
276.84032	126	
276.89345	144	
277.85109	142	
278.83404	122	
279.14330	1344	1+
279.92470	116	
281.87270	116	
282.11373	136	
283.79565	178	1+
283.85430	144	
284.92467	106	
285.10092	102	
285.13896	176	1+
285.84744	156	
287.18646	138	
287.85257	150	
289.87774	234	1+
291.13669	202	1+
292.43833	162	
294.00292	104	
294.02082	110	
294.82817	116	
294.86045	220	1+
295.88994	114	
297.16721	278	1+
297.80607	128	
297.84710	176	
299.13195	206	1+
299.15581	128	
299.85616	126	
301.85496	442	1+
302.82782	140	
303.79521	104	
304.10695	204	
304.81550	120	
304.84580	290	1+
305.89999	112	
306.87029	126	
307.89230	248	
308.31614	106	
308.80971	272	1+
308.88009	394	1+
308.93602	112	
309.88274	308	1+
310.85827	168	
312.05996	134	
312.09735	490	1+
312.76068	102	
312.85753	226	1+
313.81202	220	1+
313.90590	130	
313.92928	144	
314.15244	140	
314.88569	358	1+
315.18313	364	
316.16416	1004	1+
317.81256	228	1+
317.86683	180	
318.95673	2378	
319.80580	106	
319.82286	168	
319.90173	102	
319.95737	2052	
320.77974	106	
320.81071	194	
320.95898	5304	
321.77417	112	
321.82965	122	
322.85885	156	
323.85237	222	
323.89781	112	
324.15506	474	1+
324.85086	140	
325.86286	114	
325.89848	270	
326.35254	144	
326.83087	104	
326.88895	118	
327.11032	364	1+
328.89022	282	1+
330.12751	134	
332.76438	128	
332.95507	206	1+
333.00322	140	1+
333.19024	2188	1+
333.82071	248	
334.42737	134	
334.82557	122	
334.84908	150	
335.81744	522	1+
336.94912	344	
336.96665	638	
337.81330	210	
337.86544	152	
337.88866	124	
337.96812	1752	1+
338.83480	104	
338.97083	1138	1+
339.77860	500	1+
340.38786	138	
340.78148	362	1+
340.81334	152	
340.86235	428	1+
341.75956	170	
341.92584	126	
342.75613	144	
343.17447	2208	1+
343.75264	514	1+
344.23344	114	
344.75690	346	1+
345.90297	208	1+
346.78063	104	
347.79212	194	1+
351.77972	136	
352.88811	178	1+
353.19339	226	
353.75743	138	
353.77467	120	
353.82503	326	1+
355.98108	134	
356.97902	184	
357.86952	336	1+
358.79060	136	
358.92215	110	
359.84859	106	
359.98116	248	
360.77028	378	1+
360.89096	118	
360.98352	558	1+
361.98666	406	1+
363.80732	128	
366.76187	260	1+
372.13359	106	
375.77458	334	1+
376.88451	310	1+
378.76784	400	1+
378.89031	118	
380.20926	104	
380.76918	150	
381.19256	292	
381.78406	112	
381.81958	362	1+
382.19661	134	
383.80141	122	
384.98820	124	
388.84231	128	
390.14853	348	1+
393.92930	144	
394.89473	150	
396.91425	108	
398.21645	2440	1+
399.89824	470	1+
406.85731	162	1+
408.18807	132	
409.18666	166	
410.18497	164	
419.87531	182	1+
426.20343	2112	1+
428.19082	216	
429.21807	120	
438.98255	130	
440.64857	202	1+
442.17686	118	1+
444.22202	5002	1+
444.29809	156	
445.26696	282	
445.31402	128	
447.27038	158	
447.29525	128	
449.28669	198	
END IONS

###FS:    #m/z: 340.94057 #charge 1+
###MS: 119
###MSMS: 120
BEGIN IONS
TITLE=Cmpd 89, +MS2(340.9406), 28.0-35.0eV, 2.6min #120
RTINSECONDS=154.976
SCANS=119-120
PEPMASS=340.94057	755108
CHARGE=1+
51.76763	94	
89.65261	84	
183.87699	102	
188.95073	146	
190.93171	90	
190.94694	126	
192.90647	84	
192.94073	98	
194.12455	92	
196.88346	82	
197.89021	124	
197.93242	90	
208.40686	90	
210.93628	104	
212.87668	112	
213.93936	480	
214.87818	158	
215.88840	356	1+
215.93442	84	
217.88042	112	
220.97274	80	
221.89541	84	
222.01601	92	
223.96374	84	
224.97690	112	
226.94476	138	
226.95901	174	
228.94860	146	
229.95228	102	
230.84967	80	
230.88715	264	
231.11816	90	
231.89162	114	
231.94994	478	1+
233.90320	120	
233.95169	176	
234.09977	86	
234.89704	82	
236.54657	90	
236.85443	88	
236.88955	128	
237.07187	84	
237.10216	88	
239.84527	84	
239.88400	90	
240.22719	142	
240.83189	82	
240.95935	152	
241.84052	188	
241.85458	104	
241.88976	144	
242.82504	82	
242.84513	164	
243.10479	84	
243.83033	150	
244.09177	82	
245.83297	88	
245.86402	84	
246.39937	92	
246.51315	88	
246.85358	116	
248.86640	84	
249.96080	140	
250.79017	86	
254.83404	112
[truncated: 1,908,872 more chars]
