# Supplementary material for: High-Throughput Venomics
Source: J Proteome Res. 2023 Apr 3;22(6):1734–46. doi: 10.1021/acs.jproteome.2c00780 (PMC10243144; doi:10.1021/acs.jproteome.2c00780)
Supplement: Supplementary file 9 — pr2c00780_si_009.zip [file pr2c00780_si_009.zip › Manual files/Calloselasma rhodostoma MGF/210702_Calloselasma_halfplate000011_5.1.201.mgf]

###	D:\Data\Julien\210702_Cr_half_TFA\210702_Calloselasma_halfplate000011.d\ProteinAnalysisResults.mgf
###	D:\Data\Julien\210702_Cr_half_TFA\210702_Calloselasma_halfplate000011.d\analysis.baf
###	210702_Calloselasma_halfplate000011.d
###	Instrument: maXis HD
###	Manufacturer: Bruker
###    PeakWidth 0.30, MiniumIntensity 10, S/N 1Apply threshold 0, Threshold 10
###    Retain Residuals no, Create neutrally no,
###    FullScan Parameters: AdductIon (+)+H (-)-H, LowMass 0, HighMass 8000, MaxCharge charge decon 4, MinPeaks 3
###    Perf. isotope decon yes, Max Charge Istopic decon 6, MW agreement 0.00, Abund. cutoff 2.00, Envelope cutoff 75.00
###    MaxRes   Parameters: AdductIon (+)+H (-)-H, LowMass 0, HighMass 8000 
###    Perf. isotope decon yes, Max Charge Istopic decon 6, Abund. cutoff 2.00
###    MSn      Parameters: AdductIon (+)+H (-)-H, LowMass 0, HighMass 8000 
###    Perf. isotope decon yes, Max Charge Istopic decon 4, Abund. cutoff 0.05
###    Global Charge Limit: no 3, Prefer FullScan Result: yes, Export what: 2 (0=non deconv/1=deconv only/2=mixed), NoMSMSSignals: 150, Intensity threshold: 10, NoMSSignals (deconv): 2, NoMSSignals (non-deconv): 2, NormalizeData: no, SingleCharged: yes
###
COM=210702_Calloselasma_halfplate000011.d
USERNAME=Demo User

###FS:    #m/z: 322.92961 #charge 1+
###MS: 1
###MSMS: 2
BEGIN IONS
TITLE=Cmpd 1, +MS2(322.9296), 28.0-35.0eV, 0.0min #2
RTINSECONDS=1.3345
SCANS=1-2
PEPMASS=322.92961	616092
CHARGE=1+
208.94689	3554	
211.94419	11102	
213.94013	4316	
217.94093	2592	
221.13651	2488	
222.95151	20806	1+
223.06121	2968	
224.95055	4868	
225.19286	2966	
226.12177	3434	
226.94651	57122	1+
227.19917	313598	1+
228.94252	93440	1+
234.97058	4102	
235.12885	2550	
235.20360	2580	
237.18217	2648	
238.45427	2914	
239.07951	4388	
239.14666	12830	
239.23197	9496	1+
239.67159	2918	
239.98061	2676	
240.13175	18902	1+
240.96239	12432	
242.61881	2890	
243.12010	4476	
243.22978	2770	
244.95724	22054	
245.18472	4088	
245.22462	2900	
245.94551	39920	1+
246.23992	7044	
246.95036	28426	1+
246.97423	3566	
247.24097	4972	
248.03293	28526	1+
249.18293	3884	
249.25560	6898	
249.97159	35520	1+
250.94606	81264	1+
250.99790	17782	
251.12537	3018	
251.19863	6320	
252.97110	472066	1+
253.12340	2610	
253.21374	10624	1+
253.90550	3816	
254.94184	130754	1+
254.96637	163938	1+
255.07391	3036	
255.22960	28414	1+
256.26135	10608	
256.96390	23784	1+
257.15839	4022	
258.96547	5410	
260.10930	3774	
261.97480	14640	
263.05534	5790	
263.13300	3088	
263.23462	4346	
263.97841	55790	1+
265.16196	3166	
265.25096	4188	
265.97531	6986	
267.19378	2528	
267.26408	13200	1+
267.97311	20574	
268.95840	27162	1+
269.20816	2892	
270.98042	6874	
271.22544	8208	
272.25585	4002	
272.88128	2766	
272.95208	15444	
274.27207	36300	1+
276.60835	2556	
277.03699	2758	
277.07149	2648	
277.11576	7682	
277.21280	3124	
279.03798	2884	
279.09152	5502	
279.22972	6876	
279.66212	6508	
280.16330	2822	
280.26184	2902	
281.04929	5050	
281.24549	18646	1+
282.27754	26610	
283.17343	11292	
283.26195	29420	1+
283.94669	4856	
284.14698	14958	1+
284.29233	15738	1+
284.32832	2698	
285.15012	9424	1+
285.22134	2820	
285.94154	94830	1+
285.98524	3644	
287.14736	5538	
287.16697	2666	
288.25066	11824	1+
288.28752	3972	
290.26668	16226	1+
291.09946	10336	1+
291.19379	2564	
291.21410	4100	
291.97339	16904	1+
292.05911	34784	1+
292.66007	8240	
293.16821	3810	
293.20891	5566	
293.24507	3276	
293.97408	13662	1+
293.99698	25498	1+
294.24099	2666	
294.93612	4756	
295.12818	4282	
295.22458	13038	1+
295.26079	3422	
295.29639	3354	
295.96858	4496	
295.99244	9418	
296.29300	8306	
297.07879	26382	1+
297.24004	14174	1+
297.90356	7676	
298.27264	4890	
298.30810	3404	
298.62558	2888	
299.06000	3242	
299.20014	2994	
299.23830	3360	
299.25399	3504	
300.28701	18820	1+
301.17244	22350	1+
301.21478	2984	
301.67477	16338	1+
302.17455	19238	1+
302.26600	2712	
302.30312	42420	1+
302.94409	3806	
303.95196	21888	1+
305.24548	3314	
306.90369	21458	
307.08241	7218	1+
307.13140	3870	
307.17396	2646	
307.18659	3044	
307.24614	38508	1+
308.14006	4672	
308.21618	4680	
308.68249	3532	
309.18775	5482	
309.22231	3784	
309.25910	11078	1+
309.27556	11980	1+
310.30880	22318	
311.05377	5198	
311.16269	5692	
311.21832	7764	1+
311.29238	64606	1+
311.86923	3550	
311.93426	4780	
311.98607	6736	
312.18909	22128	1+
312.32388	12982	1+
312.94716	4780	
313.15490	26906	1+
313.21657	3310	
313.23614	3942	
313.29115	16290	1+
313.92878	110430	1+
314.15682	23014	1+
314.26807	4510	
315.18655	11536	1+
315.22833	2466	
315.25223	3470	
315.68920	2516	
316.28234	23316	1+
316.31847	15318	1+
318.29727	12130	1+
318.93431	78184	1+
320.93362	79268	1+
321.13979	2680	
321.18602	2602	
321.24008	3032	
321.27770	3500	
321.31487	10774	1+
322.19305	4014	
322.92947	1386892	1+
323.01644	2672	
323.12589	2902	
323.16242	2896	
323.19547	3538	
323.21406	2878	
323.23838	19478	1+
323.29178	4014	
323.68883	4798	
324.13448	2874	
324.18999	2790	
324.28904	5210	
324.32445	5722	
325.02963	2880	
325.19889	2754	
325.25346	62224	1+
325.29575	13982	1+
325.30994	5390	
326.17297	3544	
326.30318	8584	1+
326.33830	2784	
326.87168	15474	1+
326.96813	5790	
327.00582	16216	1+
327.14406	2736	
327.17744	2598	
327.19917	15324	1+
327.23289	3010	
327.26900	66086	1+
327.33555	3232	
328.31809	17086	1+
END IONS

###FS:    #m/z: 797.96480 #charge 2+
###MS: 1
###MSMS: 3
BEGIN IONS
TITLE=Cmpd 2, +MS2(797.9648), 27.2-33.9eV, 0.1min #3
RTINSECONDS=2.1065
SCANS=1,3
PEPMASS=797.96480	358606
CHARGE=2+
199.16848	566	
204.00678	960	1+
221.13586	690	1+
227.09677	332	1+
227.12703	580	1+
227.19920	157338	1+
237.11521	684	1+
238.13418	494	
239.14649	648	
239.57740	420	1+
241.10340	422	1+
243.12302	3304	1+
244.03790	446	1+
245.98113	1140	1+
246.03763	2272	1+
247.02459	904	
248.03330	38058	1+
249.12674	542	1+
251.04025	1016	
252.15181	1570	1+
254.58308	616	1+
255.23008	13302	1+
256.13401	1306	1+
257.13853	1132	1+
259.99648	2008	1+
261.12874	560	1+
263.05609	6890	1+
263.10273	1018	
263.99011	678	1+
265.16325	3204	1+
266.16716	1892	1+
269.13663	2562	1+
271.15388	1076	1+
271.22510	11866	1+
273.13763	726	1+
274.01179	1372	1+
275.05774	1404	1+
275.20095	518	1+
276.02840	886	
276.15824	678	1+
277.07135	2864	1+
278.00716	700	1+
280.18297	608	1+
283.15260	608	1+
283.17323	1584	1+
283.26223	3440	1+
285.13216	992	1+
287.14685	7140	1+
288.02752	1142	1+
289.16072	1126	1+
290.04295	1306	
290.06392	3262	1+
291.01819	548	1+
291.05216	1008	
292.02300	390	1+
292.05920	47254	1+
294.11584	392	1+
294.19837	1132	1+
297.06126	808	1+
299.25850	514	1+
300.15511	1982	1+
302.04430	1154	1+
302.61603	1434	1+
303.11598	1316	1+
305.06640	748	
306.07858	7668	1+
307.08268	6462	1+
307.26413	478	1+
308.21394	3190	1+
309.18948	1656	1+
309.27906	1002	1+
309.62393	478	1+
311.29306	3822	1+
313.16273	3450	1+
315.25142	3784	1+
316.06252	704	1+
318.07799	3006	1+
319.08157	2574	1+
319.17680	1246	1+
320.05246	792	1+
321.09737	3416	1+
321.31369	538	1+
323.08006	1134	1+
323.25697	436	1+
324.08549	826	1+
325.16560	1428	1+
327.19918	2596	1+
328.15762	1650	1+
329.07317	1472	1+
330.07526	1246	1+
331.17357	10904	1+
332.08938	1778	1+
333.26310	660	
334.09101	3516	1+
334.20227	764	1+
335.07720	1936	
336.08589	62106	1+
337.30938	560	1+
339.13991	924	1+
339.32481	1500	1+
340.64089	1020	1+
341.14449	1128	1+
344.08991	710	
346.10429	1432	1+
347.20987	738	1+
348.18048	816	1+
348.21188	620	1+
349.09325	698	
350.10080	1044	
350.14808	522	
351.10815	5278	1+
351.19799	686	
353.21413	752	1+
355.06738	594	1+
357.06688	738	1+
357.19011	2328	1+
358.06955	628	1+
358.10759	2300	1+
358.67546	1690	1+
359.20461	740	
359.27732	12466	1+
361.11592	652	1+
362.10467	2580	1+
362.18195	1036	1+
363.10865	2228	1+
364.08006	1456	1+
365.12469	3278	1+
365.33975	7312	1+
366.18796	1212	1+
366.22672	442	1+
368.10815	1322	1+
368.65449	918	1+
370.14280	656	1+
371.16875	990	1+
371.22711	2570	1+
372.12160	970	1+
374.13380	784	1+
374.68930	1944	1+
375.20093	11348	1+
376.07674	498	1+
376.11749	1866	1+
377.16908	542	
377.28920	1044	
378.11401	2704	
379.10250	1962	
380.11222	51946	1+
381.26121	3570	1+
383.16537	1228	1+
383.33018	726	1+
384.16855	1002	1+
384.21193	1964	1+
386.13445	1800	1+
387.18255	4404	1+
388.31298	386	1+
389.20750	1368	1+
390.09999	1272	1+
394.12453	926	
394.99174	352	1+
395.13582	4726	1+
400.15085	1068	1+
401.21511	2110	1+
402.09255	688	1+
402.16984	666	
403.13850	616	1+
403.30488	1982	1+
404.11168	716	1+
404.17994	496	
407.13458	1500	1+
408.10586	1256	1+
408.23159	524	
409.14946	1482	1+
411.21541	4760	1+
411.28092	724	1+
412.13694	1260	1+
412.28777	704	1+
414.16959	576	
415.25024	2428	1+
417.15592	776	1+
418.16354	546	1+
419.22583	12036	1+
420.10483	556	
420.14218	1000	1+
421.31444	1258	1+
422.14160	1472	
423.12770	2116	
423.14810	1182	
424.05945	308	1+
424.13811	44190	1+
424.71629	2502	1+
425.21318	592	
425.24120	954	1+
425.28904	8334	1+
428.18633	4696	1+
431.13379	698	1+
431.20799	14088	1+
431.27309	428	1+
432.12216	494	1+
434.16581	580	1+
435.13068	828	1+
437.11962	478	1+
439.16050	1762	
439.20777	784	
440.18372	842	
440.20506	1212	
440.23775	1584	
442.20050	14310	
442.73821	414	1+
443.05829	342	1+
443.20969	147230	1+
443.45580	906	1+
443.66344	496	1+
443.70055	738	1+
444.06349	382	1+
444.21427	108010	1+
444.30612	670	1+
444.45646	754	1+
444.49896	484	1+
444.65976	442	1+
444.70079	554	1+
445.37414	598	1+
445.72517	3852	1+
446.33154	974	1+
446.72828	3376	1+
447.25493	530	
447.33113	714	1+
448.13623	554	
448.20634	1378	
449.10461	350	1+
449.14257	512	
451.16346	1956	1+
451.30808	392	1+
452.13105	1580	1+
454.18170	502	
455.18942	1000	1+
455.23658	3176	1+
455.74174	834	
457.11535	2104	
458.11717	7744	1+
458.21116	792	
458.23395	932	
459.22197	3718	
459.27915	1904	1+
459.32207	424	1+
460.21033	7272	
460.95062	454	1+
461.14441	894	1+
461.21756	91094	1+
461.74687	694	
462.73925	1974	1+
463.24984	9440	1+
464.13290	1160	
464.17072	594	
465.33998	1356	1+
465.71142	576	1+
465.76654	428	1+
466.14790	1062	
466.16729	1244	
467.15482	2104	
468.16488	25778	1+
469.31476	9800	1+
469.84714	306	1+
471.13731	818	1+
471.17004	2690	1+
472.23725	5456	1+
474.20147	1986	1+
475.06240	354	1+
475.12505	1582	
475.23459	28506	1+
475.30011	606	1+
476.12677	2552	1+
478.24243	982	
478.75159	2044	1+
479.22742	16854	1+
479.41485	430	1+
480.13033	362	1+
482.18033	2378	1+
483.18274	1402	1+
483.23192	642	
486.31985	746	1+
487.15592	1744	1+
488.28686	746	1+
489.21523	1878	1+
489.26321	762	
492.13849	2574	1+
492.16584	2024	1+
493.13642	5146	1+
494.14552	4032	1+
494.30072	1002	1+
497.20451	848	1+
498.13903	6776	1+
498.34176	538	1+
499.14102	4728	1+
499.27232	9488	1+
499.76173	2666	1+
500.19108	882	
500.27891	8660	1+
500.76503	2104	1+
501.17038	778	1+
501.24116	546	
501.73009	598	1+
502.13607	664	1+
502.24287	7502	1+
502.35006	846	1+
502.73175	444	1+
503.09555	402	1+
503.78919	526	1+
504.16209	1188	1+
505.17695	868	1+
505.34321	680	1+
506.23960	1290	1+
506.27313	1042	
507.27524	5982	1+
508.16421	1060	1+
509.25827	1124	1+
509.36907	1076	1+
510.19090	848	
510.25806	1726	1+
511.18648	16062	1+
512.19094	14194	1+
512.88458	362	1+
513.34018	10446	1+
516.15135	7324	1+
516.18025	3152	1+
516.36186	1306	1+
517.15479	5486	1+
517.18334	2740	1+
517.25108	2314	1+
517.80197	1334	1+
518.24762	2772	1+
518.49486	400	1+
519.17772	488	1+
519.26051	28054	1+
519.77441	2054	1+
520.22114	828	1+
521.46348	488	1+
522.27509	1374	
523.18338	1704	1+
524.18899	1148	1+
524.27245	1120	1+
525.24584	644	1+
525.27997	788	1+
526.16809	348	1+
526.20696	530	
526.35454	506	1+
526.39243	588	1+
528.20523	1098	1+
528.30718	4784	1+
531.35616	1308	1+
532.26664	858	1+
532.31435	1354	
532.36283	884	1+
532.81207	630	1+
533.19425	1224	1+
533.29309	648	
533.41851	406	1+
534.28867	876	1+
534.30531	494	
535.28052	658	
536.19201	542	1+
536.19357	2450	1+
537.19839	1678	1+
538.30966	2220	1+
538.51818	414	1+
538.74595	370	1+
539.17533	1462	1+
539.35394	716	1+
540.18231	1006	1+
540.21912	880	1+
540.36056	444	1+
541.31758	5420	1+
541.78886	2244	1+
542.32177	4476	1+
544.21578	1376	1+
545.36842	1670	1+
546.19044	536	1+
546.25074	2020	1+
546.30395	2830	1+
546.37347	1320	1+
547.25565	1240	1+
548.19145	748	1+
549.29801	1490	
549.79875	1332	
550.19127	1192	1+
550.28034	1060	
551.18591	2886	1+
552.18407	2154	1+
553.20008	2534	1+
553.39132	862	1+
555.21399	8268	1+
556.21788	7584	1+
556.34129	2820	
557.36955	10548	1+
559.26940	706	1+
561.24847	3074	1+
561.27314	1410	
562.20557	2768	1+
562.27982	1660	1+
562.28243	1052	
563.16427	326	1+
563.21152	1492	1+
563.28723	26768	1+
563.37710	456	1+
564.38652	286	1+
565.19527	1240	1+
565.22232	530	
565.83283	304	1+
566.20582	1136	1+
566.26471	594	1+
567.20570	676	1+
567.27291	436	1+
568.30206	2002	1+
569.34618	5636	1+
569.42335	596	1+
569.83399	1128	1+
570.23997	1448	1+
570.35457	4486	1+
570.42802	478	1+
573.35527	1696	1+
574.24936	438	1+
574.35654	1080	1+
576.38487	1016	1+
577.21610	876	1+
578.27382	522	
579.21277	496	
580.22075	2382	1+
580.27656	6030	1+
581.22522	1620	1+
583.14323	388	1+
583.24882	844	1+
584.21027	1026	1+
584.37117	4402	1+
585.14777	424	1+
586.34367	614	
587.22937	1054	1+
587.30853	5458	1+
588.23828	698	1+
588.30767	4260	1+
588.37001	1188	1+
589.27160	1890	1+
589.39701	1008	1+
591.21875	818	1+
591.27920	1670	1+
593.22223	1786	1+
594.11561	352	1+
594.22990	750	1+
596.21620	3784	1+
597.41324	512	
598.21914	2254	1+
598.27467	576	1+
598.37420	4562	1+
600.24332	2988	1+
600.84826	574	
601.31255	1352	1+
601.39078	7130	1+
604.37876	2394	1+
605.23601	624	1+
605.29915	4994	1+
606.85490	1384	1+
607.20651	460	1+
607.23800	2144	1+
607.31215	17834	1+
607.47198	446	1+
608.24189	974	1+
608.83314	1226	1+
609.82210	1812	1+
610.22735	2052	1+
610.39600	580	1+
611.13827	380	1+
611.23663	2106	1+
611.28001	1098	1+
612.24497	888	1+
612.30617	1318	1+
612.32391	720	
612.36071	544	
612.40207	4826	1+
613.25386	2008	1+
613.29899	988	1+
614.21984	724	1+
614.35914	1432	1+
616.39510	970	1+
617.24882	606	1+
619.40927	1308	1+
620.41490	1104	1+
621.23832	1348	1+
622.77890	480	1+
623.23934	3404	1+
623.50267	522	1+
623.94974	612	1+
624.24403	3062	1+
624.30082	6650	1+
625.09817	364	1+
625.15409	516	1+
626.41869	4954	1+
628.14205	398	1+
628.23630	1040	1+
629.40791	1178	1+
630.33272	3028	1+
630.37171	524	
630.41236	878	1+
631.30043	590	1+
631.40232	572	1+
633.27475	752	1+
633.32808	486	1+
634.30368	2374	1+
634.42770	1938	1+
634.87023	1162	
635.30674	1776	1+
635.34609	6676	1+
636.31236	1408	1+
637.25041	666	1+
638.25557	1576	1+
638.33445	2146	
638.54312	432	1+
638.84475	506	
640.24084	4848	1+
640.43361	5208	1+
642.25308	4958	1+
643.28281	606	
643.31086	1372	1+
644.32372	604	1+
645.01647	540	1+
645.34981	3340	1+
645.41891	3938	1+
646.02025	404	1+
646.28858	444	1+
647.26669	902	1+
647.67375	550	1+
648.22415	750	1+
648.29662	1576	1+
648.32095	524	
648.44216	1946	1+
649.25945	994	1+
649.32276	1028	
650.26512	1952	1+
650.33418	11930	1+
651.27063	1412	1+
651.33880	9526	1+
651.38193	1100	
653.25459	920	1+
654.25247	782	1+
654.40642	2710	1+
654.69058	414	1+
655.26711	884	1+
655.63334	532	1+
656.26493	638	1+
657.31017	1234	1+
657.43750	1258	1+
658.24963	1574	1+
658.44219	982	1+
658.77606	366	1+
659.31502	1238	1+
659.48141	506	1+
663.41249	1808	1+
663.88818	712	
664.37516	3190	1+
664.43537	1264	1+
664.89148	918	
665.05870	472	1+
666.25333	950	1+
666.32871	798	
666.37800	896	1+
667.26568	3080	1+
668.08103	346	1+
668.27180	1842	1+
668.33266	7440	1+
668.46105	4368	1+
670.19176	404	1+
671.26303	1466	1+
672.28005	1796	1+
673.46322	704	1+
673.89647	656	
674.33100	1760	1+
674.40409	582	
675.01318	680	1+
675.31397	566	1+
675.36187	3182	1+
675.86323	1386	1+
676.12402	332	1+
676.35906	3172	1+
677.31859	1678	1+
678.42851	820	1+
678.45390	628	
678.89628	1038	
679.13133	630	
679.46090	796	
680.05749	324	1+
680.12223	1152	1+
680.47156	1062	
681.27559	1008	1+
681.47183	7660	1+
682.27771	794	1+
682.34722	6576	1+
683.21664	840	1+
683.70180	512	1+
684.26456	4966	1+
684.83493	428	1+
685.40073	512	
686.27862	3916	1+
686.38940	5226	1+
688.49180	528	1+
689.12456	382	1+
689.42032	3344	1+
691.34611	2180	1+
692.46776	1792	1+
693.04860	458	1+
693.22690	914	1+
693.34911	2924	1+
694.05341	314	1+
694.22631	460	1+
694.28393	1562	1+
694.48268	734	
695.37023	7626	1+
695.48213	516	
696.16854	1474	1+
696.36024	7000	1+
696.48651	14010	1+
696.87817	1694	1+
697.03312	752	1+
697.13415	1276	1+
698.13500	908	1+
698.28287	1356	1+
699.48364	49396	1+
700.30201	2824	1+
700.33410	750	1+
700.41212	1146	
700.90843	10608	1+
701.97447	316	1+
703.27957	614	
704.32023	788	1+
704.36830	4176	1+
705.43503	478	1+
706.11512	544	1+
706.58815	540	1+
707.43649	1734	1+
707.59448	404	1+
708.18421	858	1+
708.38450	1138	
708.46657	1164	1+
708.90373	3204	1+
709.18823	756	1+
709.27570	786	1+
709.30707	1072	1+
709.99958	412	1+
710.13494	430	1+
710.34949	854	
710.47265	554	1+
711.29070	1410	1+
711.82408	324	1+
712.29613	2980	1+
712.36932	5696	1+
712.78728	558	1+
713.20645	276	1+
713.79538	572	1+
713.91398	2572	1+
714.41760	5840	1+
714.46643	568	
714.50730	7206	1+
714.85554	520	1+
716.29353	3764	1+
716.71474	324	1+
717.35103	3040	1+
717.49342	15906	1+
718.25927	564	1+
718.35561	2512	1+
719.05003	788	1+
719.26350	446	1+
719.37617	5072	1+
719.80348	358	1+
720.05002	592	1+
721.20476	456	1+
722.35452	1744	1+
722.41204	814	
722.48628	1488	1+
722.91921	512	
724.05503	616	1+
724.29188	1626	1+
725.38572	4172	1+
725.48877	476	1+
725.89149	774	1+
726.36718	4474	1+
726.46994	1216	1+
726.83644	456	1+
727.47542	1030	1+
728.29127	5572	1+
729.50529	1056	1+
730.30434	4820	1+
731.14718	352	1+
731.61045	274	1+
732.51448	7180	1+
733.35488	1576	1+
733.47185	1816	1+
734.37836	1524	1+
734.87376	310	1+
734.92695	876	1+
735.36246	2824	1+
736.36892	2074	1+
736.50129	2278	1+
737.41344	3390	1+
737.50427	1582	1+
738.18235	2986	1+
738.38374	1258	
738.83831	336	1+
739.31200	840	1+
739.39252	6588	1+
739.91418	1376	1+
740.39826	5482	1+
740.50780	4154	1+
740.63525	692	1+
740.90610	1490	1+
741.29726	1360	1+
741.59398	482	1+
742.30487	2430	1+
744.43905	3410	
744.80700	540	1+
744.94134	4380	
745.29619	2080	1+
745.37642	1114	1+
745.73071	1150	1+
745.78866	642	1+
745.81059	418	1+
745.87969	572	1+
746.30055	1740	1+
746.73312	902	1+
747.37066	1736	1+
748.40551	1296	1+
748.66048	820	1+
749.03871	442	1+
749.60094	772	1+
749.63136	728	1+
749.93150	966	1+
750.30372	720	1+
750.45748	6582	1+
750.47804	986	1+
750.60441	648	1+
750.93704	790	1+
751.48372	3156	1+
752.05856	432	1+
752.36143	988	1+
752.43774	1300	
752.48930	2802	1+
752.93449	6816	1+
753.14492	464	1+
753.30336	1154	1+
754.02467	324	1+
754.30350	1370	1+
754.38293	624	
755.39246	536	
755.46678	2414	1+
755.92754	882	1+
756.32711	1806	1+
756.39416	3748	1+
756.55350	1040	1+
756.86567	578	1+
757.14290	318	1+
757.33161	1332	1+
757.48354	492	
757.59830	514	1+
758.27703	1072	1+
758.54656	2352	1+
759.32384	480	1+
759.37047	592	1+
759.50328	2202	1+
759.55321	2080	1+
759.59090	882	1+
759.63714	738	1+
760.07750	482	1+
760.17842	514	1+
760.31831	3012	1+
760.36377	2736	1+
760.44249	3890	1+
760.51621	1528	1+
760.59569	616	1+
760.63821	876	1+
761.39416	1150	1+
762.38019	2996	1+
763.42124	930	1+
763.60459	726	1+
763.73234	368	1+
764.45085	1186	1+
764.57270	712	1+
764.62996	732	1+
765.32341	528	1+
765.49194	1202	1+
766.38036	1102	1+
766.50776	1266	1+
766.55738	608	1+
767.39297	1004	1+
770.33214	1500	1+
770.40991	3958	1+
770.49472	494	
771.33548	532	1+
771.83088	266	1+
772.31634	5860	1+
772.37803	454	1+
773.53806	2230	1+
774.32924	5220	1+
774.80588	316	1+
775.45389	1250	
775.57117	952	1+
775.94930	12440	1+
776.45112	17338	1+
776.52815	2340	1+
776.95179	11058	1+
777.37137	1650	1+
777.66379	670	1+
778.37361	2348	1+
778.50519	1914	1+
778.68204	1184	1+
779.33818	774	1+
779.58841	1162	1+
779.67471	760	1+
779.78501	438	1+
780.34081	668	1+
780.39019	2268	1+
780.39578	1138	1+
780.63166	1314	1+
780.78201	290	1+
781.41595	4872	1+
781.52984	974	1+
781.67535	2740	1+
782.41638	5162	1+
782.48062	1758	1+
782.64563	1368	1+
783.33594	1614	1+
783.55183	1130	1+
783.62320	612	1+
783.93890	1282	1+
783.97233	482	1+
784.07448	300	1+
784.34013	444	1+
784.43471	1690	1+
784.94172	1120	1+
785.37344	438	1+
785.51754	602	1+
787.33880	1832	1+
787.38324	816	1+
787.43348	396	1+
788.34517	2106	1+
789.41051	1458	1+
789.46737	1300	1+
789.97195	778	1+
790.36005	4604	1+
792.28023	808	1+
792.54972	764	
792.97915	3224	1+
793.05767	784	1+
793.28188	684	1+
793.41027	1286	1+
793.47717	4590	1+
793.55411	7564	1+
793.65779	1404	1+
793.69392	1902	1+
793.82493	646	1+
793.96396	626	
794.10535	854	1+
794.10761	558	1+
794.16152	582	1+
794.25471	1012	1+
794.40498	1102	1+
794.63032	664	
794.71134	1184	1+
794.82775	444	1+
795.21483	648	1+
795.37973	3268	1+
795.49965	5692	1+
795.59306	2374	1+
795.62333	624	
795.65617	742	
795.68230	2354	1+
796.31586	588	1+
796.49547	4202	1+
796.68300	1722	1+
797.00393	944	
797.09542	2320	1+
797.19601	1078	1+
797.35809	1966	1+
797.46769	3248	
797.62953	700	
798.10254	2728	1+
798.29601	622	
798.40173	826	
798.63171	1074	
798.67514	5384	1+
798.68919	804	
798.69774	3690	1+
799.34805	3820	1+
799.55925	4446	1+
799.66360	3238	1+
799.67859	4638	1+
799.76687	3172	1+
799.82311	2120	1+
799.86656	1630	1+
800.05869	1268	1+
800.17393	1582	1+
800.24370	1866	1+
800.35377	3136	1+
800.50292	4292	1+
800.67021	2208	1+
800.71034	3018	1+
800.81150	514	
801.30841	1242	1+
802.15312	536	1+
802.30556	2934	1+
802.58281	3600	1+
803.05305	576	1+
803.34199	4462	1+
803.39292	1954	1+
803.49205	12870	1+
803.88150	734	1+
804.34358	3932	1+
804.39239	3620	1+
804.75740	800	1+
804.84670	930	1+
805.67264	450	1+
806.40711	3842	1+
806.99814	470	1+
807.41035	3070	1+
808.48027	662	1+
808.87026	294	1+
809.21296	704	1+
810.40674	2336	1+
811.30211	396	1+
811.41223	1886	1+
812.34919	1510	1+
813.35310	1196	1+
813.36659	1220	1+
814.35815	1458	1+
814.43470	1728	1+
816.34559	5586	1+
817.34627	818	1+
817.41426	290	1+
818.35499	4914	1+
819.43077	1498	1+
820.41561	3308	1+
821.35851	658	1+
821.52441	736	1+
822.40282	496	
823.42802	6562	1+
825.33467	838	1+
826.40333	2132	1+
828.44564	1230	1+
830.35866	964	1+
831.36583	2506	1+
832.39386	648	1+
833.42653	2988	1+
833.77876	252	1+
834.39303	4422	1+
835.41067	552	1+
838.44018	4500	1+
840.41282	1154	1+
840.53860	1656	1+
841.40260	2316	1+
842.36610	862	1+
842.43897	1072	1+
843.42378	1510	1+
844.44263	652	1+
845.38175	2090	1+
846.63645	1562	1+
848.36811	4182	1+
848.43431	406	1+
848.50060	278	1+
850.43352	4078	1+
850.50997	2720	1+
851.46374	4038	1+
852.44893	316	1+
853.41640	1798	1+
854.42728	2388	1+
856.45567	662	1+
857.37485	870	1+
857.62236	334	1+
858.37247	640	1+
858.46866	2120	1+
859.45128	502	1+
860.36850	4852	1+
861.59980	268	1+
862.38308	6184	1+
864.44211	4116	1+
865.45817	3620	1+
866.43298	562	
867.44029	3174	1+
868.44180	5244	1+
869.37227	1190	1+
871.39890	1408	1+
871.46951	626	1+
872.51656	864	1+
873.47189	394	1+
874.38987	2218	1+
874.50043	452	1+
875.39313	2146	1+
877.40489	4982	1+
877.55572	506	1+
878.37896	2960	1+
878.52785	760	1+
880.23428	348	1+
880.43306	5760	1+
881.55130	468	1+
882.55174	348	1+
884.44312	3142	1+
884.56798	750	1+
885.24843	1050	1+
886.06579	550	1+
887.19841	340	1+
887.25382	296	1+
887.35980	1470	1+
887.72063	1224	1+
889.21315	284	1+
890.39838	810	1+
890.63103	1408	1+
891.23656	414	1+
891.57840	282	1+
891.63400	792	1+
892.39739	3850	1+
894.45653	5524	1+
894.52890	2926	1+
895.44346	476	1+
895.46003	4944	1+
896.50537	474	1+
897.50665	908	1+
898.45628	1298	1+
899.45161	2648	1+
900.40194	1362	1+
901.40016	1388	1+
901.57099	452	1+
902.42896	650	1+
902.49349	1086	1+
903.38951	742	1+
903.48870	558	1+
904.39756	9218	1+
905.42628	928	1+
905.51804	756	1+
907.46727	2162	1+
908.54385	866	1+
910.45986	4474	1+
911.33564	1012	1+
911.46386	4116	1+
912.46901	5618	1+
913.51833	404	1+
915.49389	954	1+
916.50388	412	1+
918.41565	1788	1+
919.41972	1360	1+
919.47325	830	1+
920.47603	600	1+
921.14080	376	1+
922.14912	256	1+
922.40542	3268	1+
923.47095	1236	1+
924.48015	854	1+
928.46663	4480	1+
928.59032	474	1+
930.42139	892	1+
931.42225	1754	1+
931.52501	1144	1+
932.20647	356	1+
933.42854	1476	1+
933.50442	1104	1+
933.56523	1328	1+
934.63266	1560	1+
935.09896	422	1+
935.67607	334	1+
936.45215	8708	1+
936.56892	336	1+
937.46685	832	1+
938.43896	792	1+
938.55446	3546	1+
939.49038	5558	1+
941.40673	408	1+
942.48536	5794	1+
943.41123	570	1+
944.53688	726	1+
945.32255	964	1+
945.46525	372	1+
945.56377	958	1+
948.42091	4672	1+
948.84766	544	1+
949.01856	368	1+
949.29723	266	1+
949.62348	552	1+
950.43348	3696	1+
952.49065	3260	1+
954.48735	3154	1+
955.36722	686	1+
956.50000	3288	1+
957.57523	574	1+
959.44427	388	1+
961.35045	666	1+
961.52071	522	1+
962.43407	1610	1+
962.49240	928	1+
962.50262	930	1+
963.45994	2088	1+
963.49762	798	1+
964.46114	502	1+
965.50810	4362	1+
966.42312	3910	1+
967.02546	356	1+
967.49544	3338	1+
968.49108	6846	1+
969.49134	4850	1+
969.58442	460	1+
971.52488	3914	1+
972.49511	7490	1+
973.46662	618	1+
974.31670	824	1+
976.65594	536	1+
977.45073	922	1+
977.55060	690	1+
978.45120	542	1+
978.67957	1282	1+
980.47187	4620	1+
980.50829	498	1+
980.60002	508	1+
982.51167	9728	1+
982.58782	3132	1+
983.51454	7668	1+
986.50883	1954	1+
987.56348	528	1+
989.46227	1116	1+
989.58359	776	1+
990.46048	394	1+
992.45137	1574	
992.55685	1506	1+
993.45442	5046	1+
993.46173	972	1+
993.56337	732	1+
994.46096	3500	1+
995.49927	5222	1+
996.97973	262	1+
998.51266	6000	1+
999.51582	5472	1+
1006.46596	2060	1+
1006.68265	670	1+
1007.52698	1256	1+
1009.53494	3584	1+
1010.42859	3614	1+
1010.78644	734	1+
1012.52713	7588	1+
1013.52596	1330	1+
1014.56581	1124	1+
1016.52151	10032	1+
1016.55308	718	1+
1018.61047	486	1+
1020.52788	1778	1+
1021.47757	1130	1+
1022.65989	1536	1+
1024.49913	3704	1+
1025.53049	798	1+
1026.54998	9374	1+
1026.62978	2376	1+
1027.55583	7450	1+
1030.54071	1558	1+
1031.54017	2914	1+
1031.54154	1036	1+
1032.65811	1736	1+
1033.27400	570	1+
1035.58062	1718	1+
1036.47345	5002	1+
1037.47690	3412	1+
1038.26861	980	1+
1040.53953	3568	1+
1042.54282	1128	
1043.54262	5340	1+
1044.08658	412	1+
1044.54727	3936	1+
1045.55126	4806	1+
1049.60029	2380	1+
1050.54724	1136	1+
1050.60356	892	1+
1050.60366	1782	1+
1051.55358	1002	1+
1053.56345	2546	1+
1054.48629	2762	1+
1054.60806	438	1+
1056.08314	822	1+
1056.55286	8460	1+
1057.08770	712	1+
1057.55760	5214	1+
1060.54633	10978	1+
1062.49312	556	1+
1063.48957	746	1+
1065.50415	1240	1+
1067.54004	1142	1+
1068.49984	1610	1+
1070.56015	7928	1+
1070.63464	1692	1+
1071.56772	5220	1+
1074.55637	2534	1+
1074.56163	712	
1075.56597	1588	1+
1076.62695	2368	1+
1077.56997	870	1+
1078.61847	2168	1+
1079.57138	2280	1+
1081.50968	2154	1+
1083.56590	6486	1+
1084.03254	392	1+
1086.56593	6908	1+
1087.57095	10080	1+
1091.49235	876	1+
1093.27375	650	1+
1093.62726	2672	1+
1094.52061	674	1+
1094.54701	918	1+
1098.50717	948	
1098.61816	494	1+
1099.51598	1442	1+
1099.67859	632	1+
1100.57020	1240	1+
1100.58193	8748	1+
1101.02946	424	1+
1101.58549	7524	1+
1102.06194	356	1+
1104.57168	18756	1+
1105.64013	1578	1+
1106.11108	380	1+
1107.63481	3104	1+
1110.63455	962	1+
1112.52641	802	1+
1113.58458	2634	1+
1114.66743	624	
1115.59245	7346	1+
1115.62233	646	1+
1117.00351	360	1+
1118.59128	1944	1+
1119.62323	2382	1+
1120.69902	436	1+
1121.65629	3334	1+
1121.95096	746	1+
1124.52871	1488	1+
1125.27663	706	1+
1126.18232	512	1+
1128.59164	4650	1+
1130.59139	12214	1+
1130.66727	376	1+
1131.43889	652	1+
1131.59475	5470	1+
1131.90528	416	1+
1135.64263	472	1+
1136.65303	2990	1+
1138.54783	1702	1+
1138.57327	2166	1+
1138.71882	1138	1+
1139.60327	902	1+
1139.68050	618	1+
1140.66701	490	1+
1141.61475	2562	1+
1142.52736	3634	1+
1143.54047	2328	1+
1144.60181	7252	1+
1144.80381	714	1+
1145.60774	6108	1+
1145.63728	2184	1+
1146.62999	1564	1+
1148.59847	22032	1+
1149.97984	628	1+
1150.53594	498	1+
1151.67036	1894	1+
1154.65571	3136	1+
1156.12312	336	1+
1157.60897	2848	1+
1158.59511	1142	1+
1158.61134	9862	1+
1158.68806	678	1+
1159.61949	7942	1+
1162.61499	2184	1+
1163.61980	1538	1+
1163.66253	3294	1+
1165.67773	5074	1+
1168.55292	1518	1+
1169.55198	1208	1+
1171.62157	2564	1+
1174.61543	11640	1+
1178.76146	1144	1+
1180.67735	6740	1+
1181.68109	5442	1+
1182.73146	708	1+
1183.12996	492	1+
1183.62827	564	1+
1183.68121	1140	1+
1184.63576	1996	1+
1186.58913	6568	1+
1186.68769	1274	1+
1187.59328	4568	1+
1188.60374	578	
1188.86570	456	1+
1189.56285	806	
1189.62362	2422	1+
1189.63297	9118	1+
1190.52274	408	1+
1190.66451	578	
1192.62496	26786	1+
1193.24966	602	1+
1194.69396	3262	1+
1195.69730	2862	1+
1197.62835	1270	1+
1198.56728	1054	1+
1198.68508	3028	1+
1199.60911	946	1+
1201.63302	2426	1+
1202.70624	720	1+
1203.64685	7938	1+
1204.07071	430	1+
1204.55254	972	1+
1205.33814	578	1+
1205.63810	1498	1+
1206.57216	1578	1+
1207.68656	3670	1+
1208.31096	654	1+
1209.29636	670	1+
1209.71003	3930	1+
1212.54131	1060	1+
1212.70336	754	1+
1213.44434	1048	1+
1213.58277	566	1+
1213.70738	548	1+
1214.62088	372	1+
1215.57656	522	1+
1218.64245	5206	1+
1219.64420	7680	1+
1220.21470	480	1+
1221.06864	422	1+
1221.22980	476	1+
1221.69136	1070	1+
1224.70389	7976	1+
1225.70826	7070	1+
1226.69559	1386	1+
1227.20733	314	1+
1227.65255	434	1+
1227.73851	840	1+
1228.68336	612	1+
1229.66556	1586	1+
1230.58683	3332	1+
1232.65852	8072	1+
1232.76615	936	1+
1233.65957	9314	1+
1233.93416	526	1+
1235.52665	476	1+
1236.37935	614	1+
1236.65276	36964	1+
1236.85673	416	1+
1236.91877	386	1+
1239.11820	398	1+
1239.75026	3652	1+
1240.67766	1014	1+
1241.22197	792	1+
1241.57220	798	1+
1241.65686	1586	1+
1242.52660	1150	1+
1242.71404	4448	1+
1243.77977	884	1+
1244.78367	738	1+
1245.66373	1434	1+
1248.67683	3272	1+
1250.56954	670	1+
1250.64834	660	1+
1251.72439	4762	1+
1253.18896	618	1+
1253.72825	5978	1+
1255.53111	1024	1+
1257.65334	924	1+
1261.48063	650	1+
1262.67222	1918	1+
1262.67286	7186	1+
1263.67877	5636	1+
1263.82252	672	1+
1265.66633	2404	1+
1269.09757	528	1+
1270.74510	6792	1+
1271.75146	772	1+
1274.48544	778	1+
1275.17213	436	1+
1276.67206	540	
1277.68686	6752	1+
1278.68014	1658	
1279.67995	1064	
1280.67695	36706	1+
1280.97635	928	1+
1283.21204	376	1+
1283.74166	6614	1+
1285.62799	846	1+
1286.74192	2010	1+
1287.74532	1500	1+
1288.16938	404	1+
1290.69568	5784	1+
1291.69937	4864	1+
1293.45438	570	1+
1294.70280	2406	1+
1295.71348	1832	1+
1295.74680	5556	1+
1297.18547	526	1+
1297.75933	5080	1+
1299.10337	346	1+
1300.34247	540	1+
1301.74885	754	1+
1302.75802	584	1+
1304.69324	2880	1+
1306.69570	7582	1+
1306.70298	3918	1+
1307.70048	6508	1+
1309.69587	3380	1+
1311.75080	2744	1+
1312.04166	406	1+
1312.44535	454	1+
1312.75548	12840	1+
1312.99978	706	1+
1313.38401	384	1+
1313.75905	11242	1+
1314.51817	1162	1+
1314.76833	934	1+
1315.80676	1128	1+
1315.84273	1432	1+
1318.65474	1054	1+
1319.67396	1662	1+
1320.77458	1168	1+
1321.44735	324	1+
1321.70951	4788	1+
1322.44674	630	1+
1322.71031	548	
1322.89735	480	1+
1323.35571	472	1+
1323.70920	1340	
1324.70607	45810	1+
1325.71028	39856	1+
1328.53274	396	1+
1328.88323	1218	1+
1330.76023	3546	1+
1331.76441	5370	1+
1332.93060	1020	1+
1333.71399	1220	1+
1335.78347	616	1+
1336.58529	1230	1+
1337.23061	456	1+
1338.24973	440	1+
1338.70363	1910	1+
1339.73673	5062	1+
1339.77397	9818	1+
1340.76098	7450	1+
1341.76976	5174	1+
1343.24630	358	1+
1344.25361	470	1+
1344.76114	1620	1+
1344.99498	1170	1+
1346.19455	436	1+
1347.72458	824	1+
1350.85161	596	1+
1351.68111	722	1+
1353.74128	2132	1+
1353.77085	8248	1+
1356.01486	512	1+
1356.58517	518	1+
1357.51680	754	1+
1357.78564	19652	1+
1358.58692	1304	1+
1359.67035	700	1+
1359.84157	5608	1+
1362.39196	592	1+
1362.67593	2140	1+
1362.99566	710	1+
1363.68076	1596	1+
1364.62081	364	1+
1366.73574	11098	1+
1367.19578	514	1+
1368.26234	998	1+
1368.38783	1150	1+
1368.72912	179888	1+
1368.90760	3156	1+
1369.12884	1318	1+
1369.18316	1042	1+
1369.24793	1082	1+
1369.39464	1174	1+
1370.77332	5312	1+
1372.41085	508	1+
1372.66971	604	1+
1373.20170	386	1+
1373.44334	734	1+
1374.42981	960	1+
1374.77365	6596	1+
1375.17802	466	1+
1375.79386	2836	1+
1376.03397	840	1+
1376.87064	8036	1+
1377.67493	486	1+
1378.01382	478	1+
1378.36141	484	1+
1380.75736	2768	1+
1381.78945	1270	1+
1382.46256	352	1+
1382.76440	1690	1+
1383.69584	1412	1+
1383.80089	11100	1+
1384.79786	726	1+
1388.52601	754	1+
1389.52832	650	1+
1389.58315	480	1+
1389.62010	810	1+
1389.80526	1782	1+
1396.25689	574	1+
1396.74804	4746	1+
1396.76600	820	
1397.76622	6466	1+
1398.42045	514	1+
1398.48192	744	1+
1399.19387	572	1+
1399.27013	448	1+
1400.96604	896	1+
1401.81157	23964	1+
1402.11192	578	1+
1402.40839	928	1+
1402.45654	1198	1+
1402.53710	964	1+
1403.26119	336	1+
1403.81341	1490	1+
1404.65142	446	1+
1404.81728	1538	1+
1406.56124	692	1+
1407.53568	428	1+
1407.74989	4816	1+
1407.88033	878	1+
1408.45444	698	1+
1409.02615	576	1+
1410.54312	324	1+
1410.74835	2410	1+
1412.06363	658	1+
1412.64426	730	1+
1412.75436	29972	1+
1412.84387	1574	1+
1414.66831	786	1+
1414.83413	3034	1+
1416.07300	424	1+
1416.80563	7648	1+
1417.28188	376	1+
1417.79539	3986	1+
1418.77700	632	
1419.58759	1066	1+
1420.76267	582	1+
1420.82289	2112	1+
1421.40100	556	1+
1421.91787	698	1+
1426.95720	692	1+
1427.59636	1030	1+
1428.83560	4062	1+
1429.10905	464	1+
1429.41155	376	1+
1431.83376	2412	1+
1436.17913	780	1+
1436.67274	746	1+
1437.48805	472	1+
1437.75923	6032	1+
1439.70808	850	1+
1442.48323	614	1+
1443.12064	420	1+
1444.59695	348	1+
1445.40658	410	1+
1445.83697	12586	1+
1446.31835	422	1+
1446.93765	1550	1+
1448.24975	730	1+
1449.08308	764	1+
1450.45872	356	1+
1452.11283	754	1+
1455.81431	1096	1+
1458.72852	382	1+
1458.84867	5794	1+
1460.83471	11750	1+
1460.95781	1270	1+
1462.66647	628	1+
1462.84694	3992	1+
1463.65005	650	1+
1466.50201	448	1+
1467.20578	462	1+
1470.14607	566	1+
1470.88158	1682	1+
1472.39430	412	1+
1472.69286	500	1+
1473.86502	3458	1+
1474.11798	712	1+
1474.33280	686	1+
1474.56324	526	1+
1477.09781	642	1+
1477.15578	1370	1+
1478.47180	514	1+
1481.28657	538	1+
1483.44962	512	1+
1485.29109	604	1+
1486.70151	718	1+
1486.98067	380	1+
1488.66376	768	1+
1489.25016	580	1+
1489.86382	122510	1+
1490.12340	980	1+
1490.32695	976	1+
1490.37611	840	1+
1490.65942	906	1+
1491.03509	784	1+
1492.22648	576	1+
1494.88040	2354	1+
1494.98045	412	1+
1497.04785	728	1+
1497.38241	616	1+
1500.18008	494	1+
1505.40396	706	1+
1505.85931	13288	1+
1506.09437	1656	1+
1506.68131	714	1+
1510.31880	1036	1+
1510.41292	442	1+
1510.47048	440	1+
1511.13744	710	1+
1512.87471	916	1+
1514.47527	590	1+
1519.47722	458	1+
1521.32430	776	1+
1521.88456	4438	1+
1524.30079	644	1+
1529.18095	582	1+
1529.82228	722	1+
1530.37925	718	1+
1533.88740	14102	1+
1534.16607	464	1+
1540.05536	700	1+
1540.45856	674	1+
1545.82643	904	1+
1546.88363	502	1+
1547.78785	504	1+
1550.81401	856	1+
1551.07828	794	1+
1551.47096	906	1+
1551.57107	846	1+
1552.42437	810	1+
1554.17849	1042	1+
1554.26848	692	1+
1555.51583	678	1+
1557.27204	834	1+
1566.27813	918	1+
1568.74153	516	1+
1572.33768	456	1+
1572.37937	512	1+
1574.02082	536	1+
1581.93952	1006	1+
1582.72606	368	1+
1585.44138	1018	1+
1588.85291	2438	1+
1589.47835	994	1+
1590.85398	2368	1+
1592.52810	1254	1+
1593.42450	1284	1+
1594.66336	1402	1+
1594.70977	1470	1+
1594.93054	103224	1+
1595.10172	1580	1+
1597.53521	2648	1+
1597.92416	399740	1+
1600.52148	2130	1+
END IONS

###FS:    #m/z: 819.97809 #charge 2+
###MS: 1
###MSMS: 4
BEGIN IONS
TITLE=Cmpd 3, +MS2(819.9781), 27.7-34.6eV, 0.1min #4
RTINSECONDS=2.8785
SCANS=1,4
PEPMASS=819.97809	304438
CHARGE=2+
199.16752	604	1+
204.00848	944	1+
227.12608	494	1+
227.19903	133072	1+
227.36004	464	1+
233.04464	782	1+
239.14804	808	
240.13311	826	
241.10432	708	
244.03394	542	1+
246.03684	1660	1+
248.03300	30288	1+
254.15117	374	1+
255.23011	12806	1+
257.13655	1048	1+
261.05891	634	
263.05592	5620	1+
263.10313	1084	1+
263.14561	596	
265.16201	1724	1+
267.59263	768	1+
269.13735	2990	1+
271.14991	764	1+
271.22461	9740	1+
272.13131	606	1+
275.05596	1230	1+
277.07188	2566	1+
280.05139	590	1+
283.17259	1514	1+
283.26104	2358	1+
287.14727	4434	1+
288.06508	772	1+
290.06413	2370	1+
291.05023	662	
292.05919	39352	1+
293.20929	462	1+
294.14641	772	1+
297.06263	462	
298.17181	404	1+
301.04097	334	1+
301.16133	530	
305.08842	654	
305.15722	766	1+
306.07375	790	
307.08150	6952	1+
307.13254	1340	1+
307.17449	604	1+
309.18912	2618	1+
309.27806	874	1+
311.29269	22902	1+
313.16530	2780	1+
315.25158	3176	1+
316.18545	440	
318.17138	856	1+
318.62619	982	1+
319.08250	898	
319.17483	616	1+
319.20373	418	1+
320.05700	1528	1+
320.08991	496	
321.09819	3068	1+
323.65819	1596	1+
324.08353	1032	1+
327.13247	1276	1+
327.20008	2400	1+
329.15785	988	1+
331.17405	10080	1+
332.09093	1098	1+
334.06955	454	
334.09045	2148	
335.07754	1336	
336.08591	47784	1+
339.09406	1262	
339.32250	1470	1+
341.08818	554	1+
345.19061	1248	1+
349.09008	504	
349.11343	508	1+
349.15316	748	1+
349.18349	694	1+
350.10022	716	
350.65250	446	1+
351.10807	4378	1+
351.19708	522	1+
353.21520	918	1+
355.06574	2430	1+
357.18866	1926	1+
359.20653	698	
359.27698	10858	1+
361.18956	804	1+
363.10891	1054	
364.08001	1118	1+
364.11115	664	
365.12582	3010	1+
365.33942	5992	1+
366.15340	534	1+
367.18784	1580	1+
368.11109	1124	1+
371.22533	2660	1+
372.09862	510	1+
372.12109	454	1+
372.65923	458	
374.68336	788	1+
375.20088	10196	1+
375.69063	478	1+
376.11664	1834	1+
377.28625	1220	1+
378.11518	2080	
379.10190	1610	
380.11201	40974	1+
380.30523	354	1+
381.26200	1820	1+
385.11365	500	1+
386.13842	360	1+
387.18448	2394	1+
387.27646	538	1+
389.20838	1290	1+
394.12638	716	
395.13477	3534	1+
396.20542	1884	1+
397.24080	464	
398.15131	512	1+
398.23933	1040	1+
401.21677	1440	1+
402.09450	506	1+
403.30411	2272	1+
404.11185	942	1+
404.17913	1864	1+
405.11430	578	1+
407.13341	920	
407.29715	556	1+
408.10723	726	
408.14477	2810	1+
409.10948	706	1+
409.14948	2118	1+
411.21870	704	
412.13933	932	1+
414.17136	640	1+
415.25097	2210	1+
418.20629	550	
418.71337	1570	1+
419.22581	8932	1+
420.10717	538	1+
420.14408	750	
420.18960	618	1+
421.14350	500	
421.31344	1362	1+
422.14194	1784	
423.13005	1408	
424.13836	38924	1+
425.28807	4806	1+
429.08624	578	1+
429.14454	540	
429.20917	578	
429.31018	436	1+
430.12531	482	1+
431.20835	11342	1+
433.11338	640	1+
433.27527	608	1+
433.71980	1872	1+
436.25936	738	1+
437.14544	584	
438.14963	750	
438.23038	2434	1+
439.16242	2356	1+
439.20789	1036	
440.21711	652	
440.26778	658	1+
443.14726	634	1+
443.21777	6996	1+
444.22269	6022	1+
444.37690	736	1+
446.72805	736	
447.20187	1012	1+
447.22867	826	
447.33222	1150	1+
448.14179	1064	1+
449.14875	640	1+
451.16309	636	
451.30492	606	1+
452.05241	354	1+
452.13697	2316	1+
452.17111	1880	1+
452.25637	728	1+
452.93360	502	1+
453.17680	1322	1+
456.16133	1212	1+
456.31385	1236	1+
458.23923	460	
459.27343	2304	1+
462.24747	9270	1+
463.25115	8204	1+
464.13319	540	
464.16836	1178	1+
465.13455	458	
465.20198	1220	1+
465.33966	2036	1+
466.16838	974	
466.27556	526	
467.15643	1830	
467.77102	594	1+
468.16449	28362	1+
469.31414	8132	1+
470.94538	526	1+
472.71924	668	1+
473.23324	2190	1+
473.35014	376	1+
474.16561	628	1+
474.22313	1328	1+
475.16458	442	1+
475.23410	22328	1+
476.30519	476	1+
476.75270	568	
480.16262	472	
480.25330	958	1+
481.17501	2054	1+
483.18782	1308	1+
483.25685	742	
484.19168	852	1+
485.25002	5122	1+
485.30771	418	1+
487.28658	1204	1+
488.30331	1124	1+
488.37255	438	1+
489.05006	482	1+
489.25874	1230	1+
490.14753	548	
490.22274	590	
491.22441	590	
492.16797	1124	1+
496.16020	2142	1+
496.19210	552	
497.19844	846	1+
499.18520	1526	1+
499.31879	674	1+
500.18910	1314	1+
502.19536	520	1+
502.24298	12644	1+
503.24557	9072	1+
503.29789	944	
503.35765	704	1+
505.15869	602	1+
505.18444	686	1+
505.26852	2630	1+
505.76994	652	
506.17081	420	1+
506.18351	980	1+
507.16083	1270	1+
507.22106	358	1+
508.16372	1384	1+
508.19535	890	
509.36858	1546	1+
510.19498	900	
511.18382	1888	
512.18989	18578	1+
512.76733	5252	1+
513.34120	8524	1+
515.23830	674	1+
516.35984	888	1+
517.18752	1644	1+
517.25689	1306	1+
518.25001	2604	1+
519.25997	25524	1+
519.32630	786	1+
519.36404	822	1+
520.20921	1728	1+
520.32786	634	1+
520.36307	500	1+
520.78117	564	
521.16831	1036	1+
521.21682	824	1+
521.78261	982	
522.17190	1224	1+
522.24286	944	1+
523.24537	568	1+
524.19422	462	
524.28838	1066	1+
524.80521	766	1+
525.20088	1610	1+
527.35441	802	1+
527.39304	502	1+
528.21698	932	1+
529.33767	452	1+
530.16213	762	1+
530.26946	1212	1+
531.16459	1106	1+
532.25783	1272	1+
533.42352	516	1+
533.81891	526	1+
535.28178	920	
535.38651	344	1+
536.19014	1532	1+
537.19959	1622	1+
539.26296	836	1+
539.34982	352	1+
540.18492	824	1+
540.22742	1072	1+
540.30851	802	
540.81437	438	
541.31613	580	
541.37607	696	1+
543.20356	1058	1+
543.28813	3756	1+
544.20821	862	1+
546.24459	494	
546.37471	950	1+
547.18287	868	1+
548.23183	1192	1+
549.03791	504	1+
550.49614	872	1+
551.19737	884	1+
551.33731	442	
551.49765	878	1+
552.18700	2136	1+
552.25249	850	1+
553.25096	584	1+
553.39347	1432	1+
554.20196	866	
554.27113	2448	1+
555.21344	10128	1+
556.21748	9148	1+
557.29255	742	
557.36817	10748	1+
557.41007	918	1+
557.44772	412	1+
560.05948	426	1+
561.27135	1808	1+
561.28522	2168	1+
562.20059	792	1+
562.25358	2208	1+
562.75867	388	1+
562.82852	1018	1+
563.28645	20894	1+
563.43595	354	1+
564.18759	308	1+
566.12045	704	1+
566.21344	1056	1+
566.26268	916	1+
567.11227	346	1+
567.20925	1554	1+
568.21412	1228	1+
570.19900	728	1+
570.41834	954	1+
571.24669	752	1+
572.24850	486	1+
573.36035	816	1+
574.76975	462	1+
575.38152	1022	1+
575.77771	478	1+
576.32193	2842	1+
576.38844	740	1+
576.83454	1496	1+
577.20131	1198	1+
577.21452	572	1+
578.20580	852	1+
578.28122	510	
579.28994	4122	1+
579.30765	5796	1+
579.81067	930	
580.21799	2122	1+
580.29655	5878	1+
583.23878	902	1+
584.21736	1562	1+
585.27712	822	1+
585.34103	728	
586.15033	446	1+
587.23707	992	1+
587.32014	1418	
588.24306	746	1+
589.35901	2656	1+
590.05628	692	1+
590.27568	570	
590.37026	2026	1+
591.26365	1418	1+
593.32144	944	
593.49341	450	1+
594.07921	486	1+
594.30696	6404	1+
594.40317	524	1+
595.31996	688	1+
596.21244	3034	1+
596.27310	832	1+
597.28088	524	1+
597.41834	994	1+
598.22597	1466	
598.31482	1422	1+
598.78732	792	1+
598.85091	790	
599.23774	4648	1+
599.28371	310	1+
600.24379	3524	1+
601.39210	6206	1+
603.27694	2306	1+
604.33282	4738	1+
604.37929	1258	1+
605.29962	3316	1+
606.23705	2000	1+
606.24277	602	1+
606.85438	942	1+
607.24162	1520	1+
607.31258	15064	1+
607.99944	506	1+
610.04455	546	1+
610.18132	500	1+
610.22840	2546	1+
610.40823	480	1+
611.17985	310	1+
611.24162	724	1+
612.35641	3250	1+
612.85353	1264	
613.25841	1120	1+
614.25792	806	1+
616.26467	566	1+
618.28127	328	1+
618.51764	604	1+
619.38128	1878	1+
620.37974	1234	1+
621.24669	1088	1+
622.31733	1256	1+
622.32865	534	
623.30836	7132	1+
623.83718	3060	1+
624.24307	2122	1+
624.30342	6712	1+
628.23953	1632	1+
629.32831	2110	1+
631.26801	652	1+
631.33540	2428	1+
631.40928	598	1+
631.83969	532	
632.26704	538	1+
633.30709	976	1+
634.33456	586	
634.42684	1184	1+
637.24467	2382	1+
638.23997	828	1+
638.32736	7198	1+
638.43846	484	1+
640.23744	2828	1+
640.80088	518	1+
641.40354	460	1+
642.25258	2970	1+
642.29809	808	1+
642.43894	454	1+
645.04772	398	1+
645.27040	462	
645.42035	5042	1+
646.05461	298	1+
647.29272	1706	1+
648.27260	616	1+
648.38893	2650	1+
648.97529	454	1+
649.24011	1094	1+
649.35470	3828	1+
650.25552	2518	1+
650.32867	876	
650.87544	792	
651.26690	1786	1+
651.33994	10516	1+
651.85185	656	1+
652.85557	474	1+
654.25145	1928	1+
654.74630	466	1+
655.09877	696	1+
655.15687	472	1+
655.31071	688	1+
655.46190	288	1+
656.09840	412	1+
656.26316	1106	1+
656.31525	460	1+
657.47468	642	1+
658.30045	506	1+
658.47554	482	1+
659.40621	612	1+
660.31608	678	1+
662.34315	1210	1+
663.28794	290	1+
663.38531	2868	1+
664.09091	536	1+
664.43627	1640	1+
664.89056	1104	
665.05954	362	1+
665.09671	412	1+
665.27849	1216	1+
666.12808	346	1+
666.33208	988	1+
666.46129	546	1+
667.26581	1832	1+
668.26895	2616	1+
668.34304	4270	1+
668.42896	466	1+
669.45980	412	1+
670.03913	406	1+
670.09191	426	1+
671.02162	526	1+
672.26282	918	
672.30441	1618	1+
673.31532	2134	1+
673.45226	426	1+
675.14564	600	1+
675.35832	4630	1+
678.29934	690	1+
678.44985	1840	1+
679.12715	1816	1+
679.45357	1452	1+
681.27488	898	1+
682.36182	5862	1+
684.26760	8550	1+
685.39740	4416	1+
686.79641	478	1+
687.80552	324	1+
689.05055	662	1+
689.44450	2422	1+
690.32625	1344	1+
692.29014	746	1+
692.35203	2728	1+
692.40274	1280	
692.46791	1452	1+
694.28439	1642	1+
694.33867	1482	1+
695.28862	884	1+
695.36617	8298	1+
695.41235	818	1+
696.36986	6608	1+
697.14118	472	
697.20349	680	1+
697.76427	1280	1+
698.23738	854	1+
698.47626	826	1+
698.76303	1254	1+
699.28930	1018	1+
700.40674	470	
700.48538	1066	1+
700.70786	470	1+
701.22388	542	1+
701.28947	2474	1+
701.48647	724	1+
702.77606	378	1+
703.17187	466	1+
703.32705	536	1+
703.47981	594	1+
703.51508	462	1+
704.27296	460	1+
705.48950	680	1+
705.79212	350	1+
706.04506	772	1+
706.33683	1098	1+
706.61528	556	1+
707.33104	1288	1+
707.38246	504	
707.91468	478	
708.43907	2500	1+
708.48994	668	1+
709.16577	486	1+
709.31856	1412	1+
711.28853	2146	1+
712.29691	1874	1+
712.34278	5850	1+
715.04670	354	1+
715.28859	1826	1+
715.83280	440	1+
716.14672	790	1+
716.30367	2066	1+
716.79334	606	1+
717.14788	650	1+
717.28416	330	1+
717.35756	790	1+
717.46896	496	1+
718.16597	918	1+
718.39746	1484	1+
718.89081	1082	1+
719.31722	552	1+
719.38651	1708	1+
720.31961	588	1+
721.14064	442	1+
721.89314	678	
722.40077	920	
722.47559	1574	1+
722.53453	736	1+
722.76512	608	1+
723.53514	620	1+
723.56481	490	1+
724.13168	588	1+
724.25658	986	1+
724.36634	574	
725.49931	664	1+
726.04849	474	1+
726.30673	1566	1+
726.38657	5250	1+
727.30866	742	1+
727.50618	1108	1+
728.28993	4800	1+
729.40104	506	
730.30611	4948	1+
730.91605	2804	1+
731.35709	424	1+
731.79061	358	1+
732.23865	714	1+
733.29664	740	1+
733.46985	496	
734.06516	454	1+
734.34737	1568	1+
734.46931	458	
735.37039	496	
735.42540	4174	1+
735.48748	1968	1+
736.05271	316	1+
736.28799	368	1+
736.37159	3402	1+
736.41660	4710	1+
736.49361	1362	1+
737.37572	2652	1+
737.93619	1382	
738.05267	762	1+
738.30854	1410	1+
738.40383	628	
738.92518	1148	1+
739.39292	6448	1+
739.92770	872	1+
740.48763	6006	1+
741.31144	1020	1+
741.40558	7436	1+
741.51046	4446	1+
741.90115	1758	1+
742.24660	980	1+
743.37329	2580	1+
743.97135	382	1+
744.73542	580	1+
745.36391	520	1+
745.51466	1480	1+
746.31277	1760	1+
746.51315	1250	1+
748.36687	1054	1+
749.02133	550	1+
749.31682	662	1+
749.39038	1272	1+
750.29651	680	1+
750.71364	466	1+
751.48955	2204	1+
752.36873	782	1+
753.33794	1158	1+
755.31423	460	
755.39012	4488	1+
756.04765	462	1+
756.13792	282	1+
756.32485	2152	1+
756.37158	5296	1+
756.53214	808	1+
758.44173	3374	1+
758.66702	396	1+
758.94682	2308	1+
759.45154	414	1+
759.52093	2028	1+
759.55575	1050	1+
759.98769	546	1+
760.25700	808	1+
760.31678	2534	1+
760.36845	3524	1+
760.52674	880	1+
760.98738	412	1+
761.37792	2490	1+
761.87451	386	1+
762.34548	870	1+
762.41787	1342	1+
762.41955	4264	1+
764.53846	544	1+
764.62673	508	1+
765.31891	606	1+
766.45101	3778	
766.50736	730	
766.87515	990	1+
766.95194	3410	
767.11947	584	1+
767.30781	944	1+
767.32213	1354	1+
767.32465	946	1+
767.63095	820	1+
767.71755	1210	1+
767.79273	408	1+
768.31410	1322	1+
768.56278	866	1+
769.52344	846	1+
770.32952	508	1+
770.39511	5182	1+
770.88729	344	1+
772.31394	5212	1+
772.84275	328	1+
772.91149	322	1+
773.39241	766	1+
773.95017	536	
774.34245	5806	1+
774.44512	9234	1+
774.54527	1990	1+
774.95692	1464	
775.18557	302	1+
776.70372	390	1+
777.49721	994	1+
778.37856	1780	1+
778.62682	766	1+
778.95105	552	1+
779.31218	796	1+
779.43554	952	1+
779.45329	1080	1+
779.51847	1724	1+
779.64988	380	1+
780.02805	348	1+
780.39191	3056	1+
781.67026	1112	1+
782.40011	2018	1+
782.45600	3338	1+
782.89113	442	1+
782.95946	2174	1+
783.34146	1320	1+
783.45849	3274	1+
783.55087	584	
783.89395	284	1+
784.04700	2332	1+
784.42447	3606	1+
784.50923	834	1+
785.03106	704	1+
785.33087	1200	1+
785.35416	522	1+
786.33446	1074	1+
787.34056	704	1+
787.39419	1260	1+
787.66402	876	1+
788.67623	578	1+
789.24460	274	1+
789.34010	2274	1+
789.40445	1136	1+
790.38295	404	1+
791.43217	518	1+
791.55118	1388	1+
791.65576	502	1+
792.39404	620	1+
792.45391	3334	1+
793.40190	1626	1+
793.84788	494	1+
796.39190	1414	1+
796.51721	2804	1+
796.65984	670	1+
797.30407	604	1+
797.35290	898	1+
797.41799	862	1+
797.46276	1146	
797.62443	636	1+
797.70076	1114	1+
797.77328	812	1+
797.96572	958	
798.46653	5414	
798.47835	1178	1+
798.77883	630	1+
799.02540	514	1+
799.07433	914	1+
799.67323	834	1+
800.34861	2226	1+
800.35906	458	
800.39252	3086	1+
800.67657	546	1+
800.73570	494	1+
801.14847	462	1+
801.30176	338	1+
801.35221	1676	1+
801.56205	1478	1+
801.66099	812	1+
802.56716	1004	1+
802.76232	446	1+
803.55208	1086	1+
803.71317	950	1+
804.34063	1622	
804.39716	2558	1+
804.71754	656	1+
805.39527	1188	1+
805.54999	660	1+
805.59371	584	1+
806.43219	4824	1+
806.45090	1766	1+
806.69524	822	1+
806.95894	608	1+
807.13292	1046	1+
807.41169	2950	1+
807.45797	1458	1+
807.49706	612	1+
807.90081	452	1+
808.52757	448	
809.01343	414	1+
809.39900	1808	1+
809.55691	2952	1+
809.90093	384	1+
810.01168	298	1+
810.40324	1544	1+
810.53783	546	
811.61526	784	1+
812.34979	1708	1+
812.50286	1614	1+
814.34031	498	
814.42483	1798	1+
814.53750	1600	1+
814.69760	1704	1+
814.83217	458	1+
815.10646	1456	1+
815.33947	538	
815.60327	2444	1+
815.70282	1500	1+
815.82475	514	1+
816.18488	708	1+
816.34415	6170	1+
816.44096	4098	1+
816.68137	518	
816.73789	596	
817.25829	606	1+
817.50924	482	
817.63244	922	
817.70897	630	
818.36043	7278	1+
818.49429	1048	
818.57883	3674	1+
818.67939	1244	1+
818.72322	2140	1+
818.79725	924	1+
818.84263	1064	1+
818.97933	828	
819.00496	676	
819.27606	1772	1+
819.40911	1144	1+
819.48492	2976	
819.72519	1546	1+
820.10888	1106	1+
820.14305	1634	1+
820.22727	2230	1+
820.28050	1540	1+
820.38388	1122	1+
820.55387	1352	
820.71066	4018	1+
820.85155	1786	1+
821.06244	522	
821.14520	1354	1+
821.17907	1940	1+
821.22673	2050	1+
821.32463	730	
821.62362	2684	1+
821.67870	3404	1+
821.71604	3836	1+
821.77021	2364	1+
821.85580	1368	1+
822.09440	454	
822.18412	1526	1+
822.39415	6342	1+
822.40141	1362	
822.63217	1804	1+
822.79476	1826	1+
822.83391	512	
823.40824	4994	1+
823.71322	2528	1+
823.75690	540	
823.91795	1144	1+
824.12977	1580	1+
824.44892	3628	
824.55149	1844	1+
824.85031	466	
824.89984	472	1+
825.35812	390	1+
825.42746	3940	1+
825.59277	536	
825.78236	838	1+
826.09739	482	1+
826.27030	444	1+
826.29997	926	1+
826.47631	2618	1+
826.58825	5182	1+
826.78146	676	1+
826.96832	624	1+
828.00532	392	1+
828.35395	896	1+
828.45025	2084	1+
828.97377	430	1+
829.28975	1398	1+
829.61532	364	1+
829.73155	414	1+
829.90813	552	1+
830.12358	418	1+
830.35936	1610	1+
830.42660	468	1+
830.86125	374	1+
830.91938	352	1+
831.36398	1872	1+
831.41019	1114	1+
831.44617	666	1+
832.46983	890	1+
833.41968	2912	1+
833.50005	564	1+
834.35453	1974	1+
834.51443	324	1+
835.77710	338	1+
836.40943	734	1+
837.32779	446	1+
838.43997	2882	1+
840.41354	1896	1+
840.53707	1514	1+
841.37996	748	1+
842.51910	866	1+
844.37725	2022	1+
844.42039	1400	1+
845.38347	2096	1+
846.53902	1248	1+
847.41805	2608	1+
848.39432	4634	1+
849.43547	1122	1+
850.50347	1382	1+
851.43360	3120	1+
853.71699	312	1+
854.37319	460	1+
854.42901	1126	1+
854.47453	454	1+
855.43509	2098	1+
857.37179	872	1+
858.37556	730	1+
858.43730	3222	1+
860.37042	3772	1+
860.50064	530	1+
861.50608	378	1+
862.38159	3908	1+
864.44497	3448	1+
865.47968	426	1+
865.55793	608	1+
866.47982	304	1+
867.43735	4570	1+
868.44164	2990	1+
868.50619	570	1+
869.49782	374	1+
870.46087	1374	1+
871.39058	806	1+
872.44922	2308	1+
874.38245	1520	1+
875.38690	1132	1+
875.44010	488	1+
877.46024	1876	1+
877.48904	274	1+
878.42246	6728	1+
879.44820	4342	1+
880.44847	662	1+
881.44914	486	1+
881.49418	514	1+
883.38108	400	1+
883.56599	842	1+
884.44246	2198	1+
884.56446	704	1+
885.44871	1412	1+
886.29960	334	1+
887.92437	324	1+
888.40168	1200	1+
889.40127	906	1+
890.63455	718	1+
891.44689	714	1+
892.39369	3304	1+
893.51152	594	1+
894.46173	5432	1+
894.53484	2418	1+
895.40029	412	1+
895.46581	3364	1+
896.19168	504	1+
898.16139	412	1+
898.45444	3330	1+
898.58402	480	1+
899.14136	292	1+
899.45608	2108	1+
901.39727	1226	1+
901.52989	996	1+
902.40393	1388	1+
902.49560	1840	1+
903.41447	648	1+
903.48553	640	1+
904.40001	9098	1+
907.47126	2998	1+
908.50236	446	1+
909.48021	2432	1+
910.33920	376	1+
910.45829	612	
911.37132	414	1+
911.46628	5462	1+
911.51843	292	1+
912.38917	938	1+
912.47041	4198	1+
912.54367	434	1+
914.24205	442	1+
915.41564	982	1+
917.41103	1522	1+
918.41352	1402	1+
919.41789	1768	1+
919.46524	512	1+
920.45239	2000	1+
921.44401	4122	1+
924.48338	7438	1+
926.47713	632	1+
928.47129	2970	1+
928.59110	640	1+
931.42213	614	1+
932.73838	438	1+
933.42823	1006	1+
933.61159	1552	1+
934.66135	718	1+
935.23178	332	1+
936.44700	5416	1+
937.21639	562	1+
938.55738	2644	1+
939.48544	5358	1+
939.55758	1612	1+
941.48193	1170	1+
942.47900	4684	1+
942.75997	620	1+
943.44500	568	1+
943.50142	892	1+
944.44908	394	1+
944.49752	604	1+
945.59737	564	1+
946.43400	1696	1+
946.50878	366	1+
948.42171	3202	1+
948.49773	344	1+
949.55587	382	1+
949.96774	306	1+
950.43459	3744	1+
951.68532	288	1+
952.44337	754	1+
953.49658	4616	1+
955.27546	300	1+
955.36362	256	1+
955.49091	3108	1+
956.49639	4998	1+
957.40293	970	1+
959.49959	832	1+
960.52619	1226	1+
961.42751	1166	1+
963.54712	372	1+
964.45013	516	1+
964.54856	268	1+
966.47059	4628	1+
969.50084	824	1+
970.51246	2904	1+
971.49137	662	1+
972.49307	4412	1+
973.46139	650	1+
975.44948	1526	1+
975.57185	366	1+
976.73921	316	1+
978.67420	914	1+
979.58174	708	1+
980.46424	4434	1+
980.51568	556	1+
981.52093	452	1+
982.50895	5384	1+
982.59217	2004	1+
983.52201	4954	1+
985.50951	1316	1+
986.51038	3812	1+
986.61527	670	1+
987.58536	644	1+
988.46196	338	1+
989.37828	836	1+
989.45620	288	1+
990.53905	454	1+
992.45401	3660	1+
992.54613	1264	1+
992.70463	654	1+
993.47922	706	1+
993.57135	692	1+
994.45992	3054	1+
995.49723	4098	1+
997.53118	1870	1+
998.51543	772	
999.51792	7742	1+
1006.59452	1504	1+
1007.46271	836	1+
1007.52230	974	1+
1008.59601	392	1+
1009.41868	2668	1+
1009.56827	534	1+
1010.46076	1972	1+
1012.53439	8820	1+
1013.52592	1554	1+
1013.53851	7810	1+
1016.51864	6586	1+
1017.50738	606	1+
1018.44853	488	1+
1019.46058	704	1+
1019.59101	1590	1+
1021.48194	1400	1+
1021.64255	1248	1+
1022.59166	540	1+
1022.71586	676	1+
1023.52588	1944	1+
1024.47377	2892	1+
1025.42295	938	1+
1026.53784	6198	1+
1026.60722	1944	1+
1027.54121	5602	1+
1030.29943	780	1+
1030.53395	3568	1+
1031.58127	572	1+
1033.59636	1900	1+
1033.65223	530	1+
1036.47430	1234	
1037.47954	896	
1038.25419	352	1+
1038.40299	932	1+
1038.48368	2568	1+
1042.53903	800	
1043.54417	4094	1+
1044.54666	5964	1+
1048.49496	974	1+
1049.49251	934	1+
1050.30085	362	1+
1050.58024	1370	1+
1051.49092	860	1+
1051.57884	1284	1+
1052.55200	5044	1+
1053.55469	4706	1+
1054.48530	2380	1+
1054.68776	900	1+
1055.55432	634	1+
1057.55027	4998	1+
1060.54528	8728	1+
1062.49477	718	1+
1062.60816	828	1+
1062.68807	712	1+
1063.16432	678	1+
1063.56003	1270	1+
1066.49612	1188	1+
1066.60587	2036	1+
1066.73302	768	1+
1068.49444	1954	1+
1069.53340	1104	1+
1070.55876	9572	1+
1070.63192	1770	1+
1071.56310	7332	1+
1072.61560	788	1+
1074.52014	1878	1+
1075.57271	1092	1+
1076.60959	2288	1+
1077.61224	872	1+
1077.62938	1918	1+
1080.50386	4116	1+
1081.51148	2684	1+
1083.55875	3370	1+
1086.56263	780	
1087.56618	4430	1+
1088.56876	6300	1+
1091.49312	356	1+
1092.50639	1200	1+
1092.63069	3012	1+
1093.63482	2634	1+
1094.51555	1106	1+
1094.57908	452	1+
1095.59353	868	1+
1097.57891	4032	1+
1098.51131	2290	1+
1099.51482	1580	1+
1100.56993	1992	1+
1101.58336	7724	1+
1103.14508	320	1+
1104.57205	11060	1+
1107.46447	510	1+
1108.53300	534	1+
1108.57197	876	1+
1109.53457	1024	1+
1109.88602	438	1+
1110.63080	2040	1+
1111.61328	1054	1+
1112.52254	1338	1+
1113.52530	990	1+
1113.56954	688	1+
1114.58716	8044	1+
1114.67170	1272	1+
1115.59367	7706	1+
1115.71713	1006	1+
1117.58842	1530	1+
1118.59315	1388	1+
1120.63441	386	1+
1121.54626	446	1+
1121.65498	1910	1+
1121.70018	408	1+
1122.54980	1258	1+
1124.52963	2182	1+
1125.11066	714	1+
1128.48105	1018	1+
1128.58917	4222	1+
1130.59027	5700	1+
1131.59317	10442	1+
1132.67539	512	1+
1136.65453	2734	1+
1137.65722	2234	1+
1138.54888	506	1+
1139.67710	716	1+
1141.53177	2408	1+
1141.61154	2970	1+
1142.53386	2268	1+
1144.53107	1078	1+
1144.60380	6004	1+
1145.60499	6868	1+
1148.39095	792	1+
1148.59787	14532	1+
1151.52767	494	1+
1153.55801	504	1+
1153.65716	1402	1+
1154.66108	1240	1+
1156.55382	1220	1+
1159.62926	460	1+
1160.61716	4646	1+
1161.19629	370	1+
1162.61556	1868	1+
1163.61903	1506	1+
1165.67147	3926	1+
1167.55450	1472	1+
1168.55641	1272	1+
1168.78127	682	1+
1169.45573	2724	1+
1169.74763	900	1+
1170.30410	698	1+
1171.40920	562	1+
1171.62094	3196	1+
1174.61740	7750	1+
1175.62044	6328	1+
1177.64285	2206	1+
1180.47165	534	1+
1180.60681	992	1+
1180.68042	4736	1+
1181.60936	856	1+
1181.68444	4150	1+
1182.49679	1436	1+
1182.54537	1046	1+
1182.76497	1048	1+
1183.62365	686	1+
1186.59336	5506	1+
1188.46199	564	1+
1189.54842	1474	1+
1189.63391	1510	1+
1189.63696	5982	1+
1192.62492	15874	1+
1193.74531	770	1+
1198.68550	3142	1+
1198.97851	494	1+
1200.63929	1774	1+
1201.60547	1544	1+
1201.62845	3388	1+
1202.10099	416	1+
1203.23136	622	1+
1203.64421	6826	1+
1203.70924	516	1+
1204.64431	4424	1+
1206.64133	1748	1+
1206.68837	1824	1+
1207.64523	1288	1+
1207.69298	1526	1+
1208.70131	4964	1+
1209.70662	3534	1+
1212.58788	890	1+
1213.59271	678	1+
1215.42021	772	1+
1216.64859	4260	1+
1217.51150	466	1+
1218.65092	5446	1+
1219.64847	9320	1+
1220.07964	476	1+
1220.76377	408	1+
1225.69329	5126	1+
1226.64403	834	1+
1226.71509	3866	1+
1226.74264	764	1+
1226.79592	662	1+
1227.80192	506	1+
1229.65848	2340	1+
1230.59115	2452	1+
1232.34875	862	1+
1232.65561	526	
1233.51997	1608	1+
1233.59348	668	
1233.65435	5258	1+
1234.73162	606	1+
1235.53515	368	1+
1235.66163	776	
1236.16378	322	1+
1236.37052	500	1+
1236.65182	19700	1+
1238.60130	564	1+
1239.51313	478	1+
1239.71008	2522	1+
1241.57822	646	1+
1242.10350	548	1+
1242.64778	508	1+
1242.71182	5120	1+
1243.59621	1398	1+
1244.83740	704	1+
1247.66322	7918	1+
1249.30543	384	1+
1250.60552	2362	1+
1251.72222	4888	1+
1254.72553	4056	1+
1256.82397	632	1+
1257.70082	706	1+
1259.67458	1312	1+
1260.41536	406	1+
1262.66892	1118	
1263.67299	6886	1+
1264.19110	478	1+
1264.68313	3044	1+
1265.03194	404	1+
1265.43411	362	1+
1268.72850	8246	1+
1268.84883	660	1+
1269.60227	1168	1+
1269.73520	6678	1+
1269.91438	528	1+
1270.61852	1146	1+
1270.75731	1038	1+
1271.58424	872	1+
1271.76184	936	1+
1272.61478	596	1+
1274.61364	2076	1+
1276.67984	5950	1+
1277.68281	6568	1+
1279.77033	1770	1+
1280.67742	26808	1+
1282.74555	2842	1+
1283.74955	2498	1+
1284.56177	1388	1+
1285.72122	2726	1+
1286.13502	442	1+
1286.64393	804	1+
1286.73353	4924	1+
1289.67064	1460	1+
1290.57973	796	1+
1291.55378	556	1+
1291.70229	4890	1+
1292.63860	732	1+
1295.74788	5034	1+
1297.64626	1056	1+
1298.73821	2064	1+
1300.19483	394	1+
1300.28698	504	1+
1301.75619	1528	1+
1306.69611	1418	
1307.69860	4710	1+
1308.69474	3188	1+
1309.11162	386	1+
1309.69633	2430	1+
1310.60944	1154	1+
1312.74710	9084	1+
1313.64380	500	1+
1313.69985	476	1+
1313.75299	9296	1+
1314.53217	952	1+
1314.70416	366	1+
1314.78732	772	1+
1316.74746	754	1+
1317.59276	1088	1+
1317.76012	1112	1+
1318.71336	1278	1+
1320.72251	1598	1+
1321.25057	708	1+
1321.70270	2338	1+
1321.70781	5530	1+
1322.25167	584	1+
1322.97623	420	1+
1324.70292	28232	1+
1325.50023	354	1+
1328.60711	1104	1+
1329.42022	456	1+
1330.75649	5050	1+
1332.19096	482	1+
1332.69654	1298	1+
1333.83346	636	1+
1334.14168	572	1+
1334.27107	422	1+
1335.14911	434	1+
1335.42043	518	1+
1336.40756	522	1+
1336.71386	3512	1+
1338.74901	2362	1+
1339.73485	2274	1+
1339.77515	4894	1+
1341.77424	4136	1+
1342.40825	444	1+
1344.54621	1242	1+
1345.03737	416	1+
1345.77654	2350	1+
1345.94213	622	1+
1347.67171	1412	1+
1349.50438	494	1+
1349.83356	914	1+
1350.14372	618	1+
1350.63748	572	1+
1350.72312	8740	1+
1351.72611	7716	1+
1353.78830	604	1+
1354.08434	454	1+
1354.92093	792	1+
1355.77960	2896	1+
1356.78228	13180	1+
1357.47941	546	1+
1357.78649	11378	1+
1358.70505	1608	1+
1359.63508	1446	1+
1359.83837	1198	1+
1360.64098	1042	1+
1360.84900	1148	1+
1361.76344	940	1+
1362.64176	630	1+
1363.52531	1030	1+
1363.75042	1698	1+
1363.97418	434	1+
1364.92030	774	1+
1366.73572	4086	1+
1368.73255	33196	1+
1368.88584	670	1+
1369.23896	460	1+
1369.54734	604	1+
1369.73606	28636	1+
1370.21895	572	1+
1370.54991	470	1+
1370.77715	4700	1+
1371.43266	482	1+
1371.67922	640	1+
1371.79591	3652	1+
1373.08589	726	1+
1374.78933	6054	1+
1375.15248	412	1+
1376.72848	720	1+
1376.86976	800	1+
1378.36130	492	1+
1378.54389	646	1+
1379.73858	3542	1+
1383.80162	6716	1+
1384.42369	640	1+
1384.78648	8388	1+
1385.00288	724	1+
1385.80603	6126	1+
1386.59146	648	1+
1387.40501	352	1+
1387.86660	524	1+
1389.05265	588	1+
1391.73472	636	1+
1393.90693	810	1+
1394.25508	806	1+
1394.74249	2162	1+
1396.66584	656	1+
1397.63289	1408	1+
1397.79778	7632	1+
1399.05694	400	1+
1400.51815	714	1+
1400.80657	19510	1+
1400.80662	19684	1+
1401.54677	528	1+
1402.16727	380	1+
1402.69238	554	1+
1403.85836	810	1+
1403.86743	3070	1+
1404.24654	444	1+
1406.71905	1360	1+
1406.74689	1080	1+
1407.95450	666	1+
1409.48407	600	1+
1409.75185	1548	1+
1409.90628	1346	1+
1410.75883	7756	1+
1411.47418	1606	1+
1411.49448	988	1+
1412.36318	1004	1+
1412.75566	127424	1+
1413.14189	980	1+
1413.21753	854	1+
1413.30240	550	1+
1413.55908	1220	1+
1414.83603	5432	1+
1415.27395	412	1+
1415.54076	1166	1+
1415.55413	1214	1+
1416.10610	694	1+
1416.41535	468	1+
1417.55119	612	1+
1417.78439	10236	1+
1419.82574	2396	1+
1420.35928	674	1+
1420.56993	690	1+
1420.69169	774	1+
1420.89517	5932	1+
1421.50200	938	1+
1421.54517	528	1+
1423.00635	844	1+
1423.43496	544	1+
1423.82047	1286	1+
1425.81017	1044	1+
1425.83234	1394	1+
1427.82736	11828	1+
1431.08674	620	1+
1431.24876	508	1+
1433.62209	846	1+
1433.83881	2150	1+
1436.01263	474	1+
1438.77460	1864	1+
1439.45930	662	1+
1439.99903	492	1+
1440.79370	2278	1+
1442.83340	3128	1+
1444.34284	452	1+
1444.63202	460	1+
1445.51381	640	1+
1445.83705	22762	1+
1447.88103	614	1+
1451.76834	5578	1+
1454.78335	2024	1+
1455.91458	648	1+
1456.78146	17654	1+
1457.68541	556	1+
1458.84351	3760	1+
1459.96353	354	1+
1460.76187	3154	1+
1460.83883	7256	1+
1462.84162	2414	1+
1465.79173	1258	1+
1466.86456	742	1+
1467.46822	734	1+
1469.85796	770	1+
1471.85345	3870	1+
1476.28227	568	1+
1477.08270	478	1+
1477.55856	458	1+
1484.59639	772	1+
1485.39143	502	1+
1486.14734	560	1+
1486.58971	702	1+
1488.27214	382	1+
1489.74426	1384	1+
1489.86264	11916	1+
1490.25114	398	1+
1494.81646	1158	1+
1496.48802	654	1+
1496.50818	704	1+
1497.14070	434	1+
1498.01644	694	1+
1499.24078	528	1+
1501.07985	412	1+
1501.44953	396	1+
1502.87093	6792	1+
1503.97551	1982	1+
1504.76554	412	1+
1505.51993	358	1+
1505.86290	13118	1+
1506.13774	530	1+
1508.87831	1354	1+
1510.86336	1316	1+
1510.97960	528	1+
1512.32170	794	1+
1512.87790	600	1+
1517.89431	5326	1+
1519.32347	474	1+
1523.89157	2110	1+
1524.05368	704	1+
1524.31989	592	1+
1524.86055	1618	1+
1527.64737	726	1+
1527.84215	1452	1+
1527.94127	1130	1+
1530.75323	1016	1+
1533.13749	598	1+
1533.51524	876	1+
1533.75972	2076	1+
1533.89001	108568	1+
1534.32279	1244	1+
1534.43703	1186	1+
1535.24402	828	1+
1536.71085	520	1+
1537.15507	484	1+
1537.64619	1190	1+
1538.53398	386	1+
1538.90686	1350	1+
1539.11112	576	1+
1539.16530	662	1+
1540.23195	512	1+
1540.47085	746	1+
1543.49210	884	1+
1544.77669	510	1+
1545.36523	572	1+
1547.48694	970	1+
1548.53923	650	1+
1549.00092	550	1+
1549.18660	596	1+
1549.88392	13000	1+
1550.99605	748	1+
1552.81162	650	1+
1553.24045	326	1+
1554.32599	582	1+
1558.18091	764	1+
1558.54045	786	1+
1560.19523	1154	1+
1560.21020	1356	1+
1562.51734	406	1+
1563.42404	602	1+
1566.27654	1210	1+
1568.07294	1156	1+
1568.17887	630	1+
1572.77298	1244	1+
1573.34662	566	1+
1576.09130	462	1+
1577.29366	426	1+
1577.91678	13284	1+
1582.92256	548	1+
1587.94114	602	1+
1588.65731	920	1+
1588.84467	672	1+
1593.29000	510	1+
1596.92155	23472	1+
1597.24678	554	1+
1598.17992	1238	1+
1602.30124	632	1+
1602.49186	526	1+
1602.78916	792	1+
1602.91737	1266	1+
1604.94671	612	1+
1607.92735	1042	1+
1608.22103	560	1+
1608.52344	512	1+
1609.01274	936	1+
1611.69484	884	1+
1614.31343	828	1+
1614.62579	348	1+
1619.45205	392	1+
1622.35782	352	1+
1623.98212	1122	1+
1624.95936	2288	1+
1625.05236	694	1+
1625.21102	546	1+
1626.75373	480	1+
1628.97840	6132	1+
1630.96110	3576	1+
1632.87833	3812	1+
1634.88089	2940	1+
1638.95526	79966	1+
1639.22344	1536	1+
1641.58215	2400	1+
1641.95039	334268	1+
END IONS

###FS:    #m/z: 797.96519 #charge 2+
###MS: 5
###MSMS: 6
BEGIN IONS
TITLE=Cmpd 4, +MS2(797.9652), 27.2-33.9eV, 0.1min #6
RTINSECONDS=6.566
SCANS=5-6
PEPMASS=797.96519	274368
CHARGE=2+
204.00717	1370	1+
221.13568	734	
225.10994	728	1+
225.18385	646	1+
227.12658	708	1+
227.16093	646	1+
227.19911	166464	1+
233.04389	1126	1+
237.61532	576	1+
239.14509	904	
240.13158	566	
241.10672	764	1+
243.12139	3618	1+
244.08035	604	1+
244.62283	418	1+
245.98015	828	
246.03749	2280	1+
247.02583	586	
248.03316	35530	1+
251.04046	738	
252.15081	1142	1+
255.15604	490	1+
255.23000	9122	1+
257.13684	1482	1+
259.99710	942	1+
261.05882	558	
261.13392	1156	1+
262.01580	612	1+
262.10131	1098	1+
263.05550	6184	1+
263.10361	924	1+
263.99154	636	1+
265.16338	3246	1+
266.16674	2122	1+
269.13658	2486	1+
271.15437	1082	1+
271.22548	8976	1+
274.01281	1084	
274.13699	704	1+
275.05589	1400	1+
275.14089	522	1+
276.02901	1128	1+
277.07175	2134	1+
278.00649	726	1+
279.05142	736	1+
279.17750	852	1+
280.18157	730	1+
283.17351	2154	1+
283.26175	2484	1+
283.60377	988	1+
284.60818	576	1+
287.14746	5650	1+
288.02698	832	1+
288.06531	786	1+
290.04337	576	
290.06253	1724	
291.05144	1156	
291.06986	1054	
292.05915	45900	1+
294.19712	1256	1+
300.06644	602	1+
300.15551	2522	1+
301.16206	1498	1+
302.04641	1046	1+
306.07372	680	
307.08169	7324	1+
308.21373	2844	1+
309.18944	1324	1+
309.27646	994	1+
310.12260	574	1+
311.29199	2902	1+
312.05095	420	1+
313.16284	2512	1+
315.17613	1196	1+
315.25038	3850	1+
316.05984	926	1+
317.16030	646	1+
319.08203	2392	1+
319.17416	532	1+
320.05502	1226	1+
321.09548	2278	1+
324.08403	540	
324.66154	1266	1+
325.16217	1660	1+
327.19901	1736	1+
330.07420	1196	1+
331.17435	9608	1+
331.66815	694	1+
332.09116	1246	1+
333.26230	532	1+
334.08916	2366	
335.07531	1472	
335.09420	1292	
336.08573	58314	1+
337.14116	476	1+
338.17772	1100	1+
339.32402	1024	1+
343.21830	582	1+
344.09428	1928	1+
344.17971	1148	1+
344.22593	388	1+
345.18460	830	1+
346.67636	1154	1+
347.64385	1612	1+
348.14257	794	1+
348.65361	542	1+
349.18505	634	1+
350.10461	6836	1+
351.10896	5796	1+
351.15890	1538	1+
353.21472	554	
357.19067	2828	1+
358.10646	556	
359.11619	814	1+
359.27730	13278	1+
360.08413	626	1+
360.12296	536	1+
363.10575	1476	
364.08052	1482	1+
364.11469	722	
365.12472	2762	1+
365.33925	6576	1+
368.11132	1958	1+
371.22537	2456	1+
371.27684	646	1+
372.11884	1030	1+
375.08178	564	1+
375.20015	9504	1+
376.11534	1676	1+
377.28662	1646	1+
378.11617	1670	
379.10418	1840	
380.11203	51842	1+
380.68954	2390	1+
381.26291	2950	1+
382.07259	396	1+
382.22886	376	1+
383.17435	722	1+
383.32920	516	
384.20971	888	1+
386.13600	1012	1+
387.18204	4014	1+
388.15240	724	1+
389.09131	492	1+
390.12760	630	1+
394.12644	1028	
394.26437	412	1+
395.13449	3552	1+
395.16246	574	
395.18542	1200	1+
395.20790	1948	1+
397.23880	534	1+
400.15201	600	
401.21598	1856	1+
402.16803	1384	1+
403.23179	1268	1+
403.30204	2106	1+
406.20566	606	
407.13617	2364	1+
407.30083	674	1+
408.10757	1474	1+
409.15152	2042	1+
411.71008	2274	1+
412.13800	1242	1+
415.25216	2438	1+
418.22186	958	
418.71304	2544	1+
419.22504	9290	1+
420.14111	512	
421.31450	1556	1+
422.14217	1830	
423.12845	1496	
423.14574	1330	
424.13830	39338	1+
425.28798	7216	1+
427.71624	1192	1+
428.18664	4636	1+
431.20938	13762	1+
431.28758	416	1+
432.35831	312	1+
432.72696	744	
434.12908	1278	1+
438.15427	2202	1+
439.15952	1634	1+
439.20691	696	
440.20575	1140	
440.24014	944	
442.19995	11214	
442.29488	1074	1+
442.44999	408	1+
442.92522	344	1+
443.20959	119398	1+
443.99544	384	1+
444.21363	90686	1+
444.30538	814	1+
446.72655	1426	
447.33072	872	1+
448.14007	1624	1+
448.20627	1256	1+
448.22143	2764	1+
448.26664	520	1+
448.29236	550	1+
449.38796	378	1+
451.16124	664	
451.36071	352	1+
452.13001	722	
452.16860	492	
453.17770	488	
454.09528	512	1+
455.33479	470	1+
457.11613	1726	
458.11808	5596	1+
458.32459	798	1+
459.05103	384	1+
459.22069	2974	
459.33083	474	1+
460.21125	5316	
461.14483	1174	1+
461.21761	73972	1+
461.32411	482	1+
461.37705	504	1+
461.73892	3358	1+
463.24995	8706	1+
465.33950	1366	1+
466.14380	866	
466.16963	1046	
467.15666	1720	
467.94635	364	1+
468.16494	26522	1+
469.31536	9054	1+
472.33756	882	1+
473.16523	512	
473.23785	2730	1+
475.12396	4558	1+
475.23365	24234	1+
475.32628	508	1+
476.12607	2870	1+
478.75018	1746	1+
479.10119	348	1+
479.15329	964	1+
479.22740	11340	1+
480.15589	654	1+
482.17787	1766	1+
483.18406	1190	1+
483.24225	3404	1+
484.14621	686	1+
486.25972	2838	1+
487.15297	1160	1+
487.32736	828	1+
488.04356	384	1+
488.21669	1900	1+
488.33431	584	1+
489.14786	816	1+
490.75194	752	
491.15389	874	1+
491.25408	992	
492.16481	2210	1+
493.13636	5440	1+
494.14026	3836	1+
497.04389	394	1+
497.20609	924	1+
498.13923	6980	1+
499.14104	4766	1+
500.18785	1002	
500.27660	6536	1+
501.16833	1208	1+
501.19554	752	
501.23186	578	
502.24324	5066	1+
503.30230	2214	1+
504.25686	4184	1+
505.16863	1058	1+
505.34775	436	1+
506.17458	1110	1+
507.27712	7494	1+
508.16030	1418	1+
509.36684	804	
510.16994	1296	
510.19637	812	
510.37065	624	
510.70191	408	1+
511.02661	636	1+
511.18085	1210	
512.04802	374	1+
512.18941	15652	1+
512.27597	606	
513.34065	11500	1+
516.14877	6306	1+
516.31530	1624	1+
517.15437	5300	1+
517.19506	720	
517.24609	1686	
517.26007	2320	1+
518.24861	3376	1+
519.17969	1218	1+
519.26023	32340	1+
519.33876	816	1+
520.33593	502	1+
522.17523	1494	1+
523.18149	1260	1+
524.42673	268	1+
525.25229	486	1+
526.20235	598	
527.21889	1306	1+
527.28401	1526	
527.77647	3452	1+
528.30938	3128	1+
528.77747	2720	1+
530.18320	494	1+
530.24541	268	1+
531.23983	742	1+
531.29984	2204	1+
532.19904	1152	1+
532.28585	3276	1+
532.36457	792	1+
533.36843	524	1+
534.17690	618	1+
535.25297	638	
536.19386	2606	1+
536.27116	3222	1+
540.18884	1400	1+
540.22467	886	1+
541.03311	454	1+
541.17010	382	1+
541.28770	620	
542.32358	3480	1+
543.21575	1516	1+
543.29320	3590	1+
546.24823	1330	1+
546.31104	2572	1+
546.37660	1314	1+
547.17159	390	1+
547.25145	972	1+
547.37852	776	1+
548.27910	2926	1+
549.21851	752	1+
550.20940	928	1+
551.36801	346	1+
551.52255	318	1+
552.18976	2610	1+
553.39353	872	1+
554.20312	906	
554.29442	2114	1+
554.81925	998	1+
555.21302	7342	1+
555.82069	860	1+
556.21741	6096	1+
556.34111	1806	
557.29369	806	
557.36667	10780	1+
559.22351	1010	1+
560.31796	3610	1+
560.39125	1772	1+
560.82672	638	
561.18059	462	1+
561.27074	3582	1+
562.01640	630	1+
562.20018	1194	1+
562.58335	376	1+
562.85820	330	1+
563.21447	748	1+
563.28703	22350	1+
563.79818	1894	1+
564.17978	944	1+
565.13026	474	1+
565.40281	384	1+
568.14357	390	1+
568.21835	1626	1+
569.23908	2146	1+
569.28939	546	1+
569.32904	1112	
569.83387	1216	
570.35481	4270	1+
570.42397	434	1+
571.25977	530	1+
574.34743	1068	1+
576.31751	2744	1+
576.38459	1178	1+
577.21391	1210	1+
577.31232	944	1+
578.21058	1010	1+
579.27850	494	
579.31130	640	
580.21522	1794	1+
580.27881	4640	1+
582.19742	980	1+
583.15236	534	1+
583.77919	386	1+
584.21314	1362	1+
584.23610	1206	1+
584.36384	4420	1+
585.03084	398	1+
585.25844	542	1+
585.39945	510	
588.36563	666	1+
589.05592	438	1+
589.28360	1814	1+
589.40084	1404	1+
590.06459	284	1+
590.28302	2790	1+
590.40523	1182	1+
590.46817	510	1+
590.84260	2922	1+
592.21314	1480	1+
592.22581	1038	1+
593.08916	334	1+
593.32051	760	
593.82956	590	
594.36961	754	1+
596.21137	3116	1+
597.10695	416	1+
597.75988	404	1+
598.18656	458	1+
598.22617	962	
598.38570	3902	1+
598.76033	280	1+
599.23700	3542	1+
600.24106	2882	1+
601.39327	7686	1+
602.27576	592	1+
603.05759	440	1+
603.48324	298	1+
604.21261	1014	1+
604.29816	2714	1+
604.41456	1300	1+
605.29849	4922	1+
606.23295	2082	1+
607.11032	376	1+
607.31202	15986	1+
607.45606	380	1+
608.23751	1098	1+
609.22863	1732	1+
609.24800	648	1+
609.30788	696	1+
609.69893	382	1+
610.23151	1550	1+
610.94354	336	1+
611.13887	766	1+
612.34967	4320	1+
612.35296	5526	1+
613.24901	678	1+
615.24343	414	1+
617.21245	936	1+
617.24139	676	1+
618.04787	544	1+
618.13925	356	1+
619.40789	1640	1+
619.82328	334	1+
620.39454	1708	1+
622.23103	1516	1+
623.32538	5564	1+
624.17601	988	1+
624.24374	2148	1+
624.31933	4896	1+
625.24959	2330	1+
625.80018	326	1+
626.01306	394	1+
626.05095	666	1+
626.39547	3754	1+
628.23934	1206	1+
628.28241	468	1+
629.36769	1180	1+
630.26004	674	1+
630.37114	1508	1+
632.33716	2622	1+
633.25883	358	1+
633.42201	1632	1+
634.30149	2006	1+
634.37245	652	
634.42821	1426	1+
634.95579	394	1+
635.22940	688	1+
635.30625	1258	1+
636.23402	458	1+
636.24541	1448	1+
637.25724	600	1+
637.34355	620	
640.23615	4156	1+
640.41235	4784	1+
642.25433	3626	1+
643.22814	620	1+
643.31091	1034	1+
644.08734	524	1+
645.28213	900	1+
645.34456	3500	1+
645.41920	3896	1+
646.17345	374	1+
647.29842	1050	1+
647.49700	402	1+
648.34692	630	
649.24952	826	1+
649.32260	1260	
650.25805	1468	1+
650.33147	6300	1+
651.26198	1476	1+
651.33789	9218	1+
651.43502	676	1+
652.43892	436	1+
653.00942	446	1+
653.06250	290	1+
654.25321	532	
654.40128	1898	1+
655.26187	1376	1+
655.74755	388	1+
656.26298	718	1+
657.44492	1100	1+
658.25375	912	1+
658.35037	892	1+
658.43506	684	1+
659.03821	360	1+
659.31418	1286	1+
663.31381	690	1+
663.38535	2388	1+
663.43296	2314	1+
663.68986	420	1+
664.31445	480	1+
664.36739	2504	1+
664.40840	3060	1+
664.89285	1084	
665.25423	1016	1+
666.07696	542	1+
666.31552	1618	1+
666.32345	722	1+
668.27414	2354	1+
668.32386	6994	1+
668.46228	4084	1+
668.60223	380	1+
669.27939	1712	1+
670.39090	5108	1+
671.44923	692	1+
671.98025	788	1+
672.12481	494	1+
672.28526	3066	1+
673.45861	722	1+
674.47411	760	1+
675.02268	402	1+
675.26044	356	1+
677.34867	904	1+
677.74227	680	1+
678.12264	966	1+
678.32686	2224	1+
678.39908	786	
678.45663	644	
678.89445	7372	1+
679.15158	2894	1+
679.28362	1140	1+
679.45460	488	
680.16593	2490	1+
681.26103	826	1+
681.47171	6530	1+
681.81172	670	1+
682.25957	556	1+
682.34141	4938	1+
682.81480	514	1+
684.26775	5226	1+
685.26741	734	1+
685.46510	698	1+
686.27820	3788	1+
686.40236	1184	
686.46943	558	1+
686.90301	1708	
687.23929	458	1+
689.44629	2752	1+
689.83315	712	1+
691.33959	1894	1+
692.47175	2256	1+
693.27980	1088	1+
693.34400	1748	1+
694.35572	1154	
694.76487	574	1+
695.05543	338	1+
695.36846	5714	1+
695.98738	354	1+
696.12938	1060	1+
696.37385	4356	1+
696.49451	11428	1+
697.02266	604	1+
697.20256	1794	1+
697.88007	782	
697.98578	426	1+
698.13039	1202	1+
698.27719	1922	1+
698.36841	3290	1+
698.71200	482	1+
699.48297	38980	1+
699.87611	1230	
699.91167	544	
700.40940	964	
700.90699	10614	1+
700.98060	432	1+
701.26932	1898	1+
702.29046	2658	1+
703.37747	2628	1+
703.54380	362	1+
705.32353	444	1+
705.43466	706	1+
706.33565	972	1+
706.55400	492	1+
706.76922	440	1+
707.11436	622	1+
707.37944	736	1+
708.38329	754	
708.43707	2662	1+
708.89962	3022	1+
710.27928	1408	1+
710.38228	592	
710.95933	422	1+
711.17279	574	1+
711.51279	824	1+
712.29724	2680	1+
712.34047	6382	1+
712.91092	640	1+
713.13699	676	1+
713.78422	360	1+
714.04228	526	1+
714.41219	1026	
714.47848	7232	1+
716.30728	3510	1+
716.54333	590	1+
716.74672	354	1+
717.22475	498	1+
717.49376	12118	1+
718.22599	430	1+
718.39739	664	
718.42171	828	
718.77776	494	1+
718.88478	2832	1+
719.14935	572	1+
719.30461	404	1+
719.78402	694	1+
720.04332	1432	1+
720.36243	950	1+
720.80275	454	1+
721.47307	1804	1+
721.53651	372	1+
722.34926	1672	1+
722.46502	1804	1+
723.31994	1064	1+
723.33787	1566	1+
725.30225	990	1+
725.90249	1168	1+
726.05827	346	1+
726.38713	4324	1+
726.41674	2288	1+
726.51781	1248	1+
727.47843	1028	1+
727.51499	1328	1+
728.29021	5814	1+
729.42546	826	
729.80573	578	1+
730.30357	4634	1+
730.42230	1702	1+
730.81288	434	1+
731.41428	436	1+
732.51596	6428	1+
733.30952	334	1+
733.35571	2088	1+
734.35584	1792	1+
735.36070	1388	1+
736.36843	1784	1+
736.43678	524	
736.49921	694	
736.93123	2030	1+
737.42424	3396	1+
737.51119	1264	1+
738.03943	488	1+
738.09225	1092	1+
738.38124	1156	
739.29093	1118	1+
739.39411	5572	1+
739.41757	586	
739.62331	1236	1+
739.90108	1336	1+
740.09047	844	1+
740.39818	4722	1+
740.47158	3064	1+
740.90567	1144	1+
741.04606	470	1+
741.14984	434	1+
742.42874	2924	1+
743.30927	554	
743.57742	722	1+
744.11869	794	1+
744.43715	3862	
744.93632	2232	
745.06638	706	1+
745.16740	482	1+
745.33749	994	1+
745.36654	2854	1+
745.53392	834	1+
745.80008	690	1+
745.87613	526	1+
746.06960	572	1+
746.22787	608	1+
746.30147	1508	1+
747.25414	1140	1+
747.41464	1382	1+
748.52294	436	1+
749.31955	672	1+
749.39769	1300	1+
749.89112	590	1+
749.99645	274	1+
750.47430	6434	1+
751.80825	346	1+
752.36297	1210	1+
752.44149	1500	
752.48606	2270	1+
752.63615	1268	1+
752.85724	506	1+
752.93485	6440	1+
753.29996	690	1+
753.32648	754	1+
753.84737	444	1+
754.30786	452	1+
754.34594	2142	1+
755.52413	1388	1+
755.93229	460	1+
756.32410	2156	1+
756.38364	4860	1+
756.52775	906	1+
756.62371	664	1+
756.90784	374	1+
757.36989	1494	1+
757.53813	1340	1+
757.62694	424	1+
757.72914	454	1+
757.84053	380	1+
757.99770	466	1+
758.08040	350	1+
758.16040	344	1+
758.52639	1724	1+
759.00368	342	1+
760.31061	2552	1+
760.58836	1074	1+
761.40991	7008	1+
761.66037	1032	1+
761.94576	1098	
762.40850	5540	1+
762.52832	640	1+
762.55980	592	1+
762.94151	422	1+
763.56272	398	1+
763.63912	528	1+
764.48549	572	1+
764.87968	380	1+
765.08313	430	1+
765.37117	1080	1+
766.37648	766	1+
766.45028	496	
766.50212	1494	1+
767.34211	450	1+
767.59844	384	1+
769.40525	2928	1+
769.55615	772	1+
770.31409	570	1+
770.38588	3796	1+
770.55986	590	1+
772.31546	5890	1+
773.54841	974	1+
774.33134	5904	1+
774.63936	742	1+
774.82271	282	1+
775.45444	708	
775.56432	918	1+
775.70088	552	1+
775.94915	8826	1+
776.70189	448	1+
777.08708	626	1+
777.13373	364	1+
777.15633	356	1+
777.37676	2936	1+
778.28938	412	1+
778.37780	1142	1+
778.40951	542	
778.50334	808	1+
778.65655	1100	1+
778.70303	524	1+
779.29064	294	1+
779.54916	470	1+
780.13443	592	1+
780.38945	2974	1+
780.45135	1898	1+
780.51851	662	
780.88834	410	1+
780.94462	284	1+
781.32323	292	1+
781.53874	1000	1+
781.59015	720	1+
781.61752	876	1+
781.67066	674	1+
781.89172	306	1+
782.29821	380	1+
782.33677	1360	1+
782.41986	1940	1+
782.47027	1390	1+
782.97305	768	1+
783.55714	634	1+
783.67904	784	
783.93424	452	1+
784.37712	554	1+
784.41184	2622	1+
784.59925	434	1+
784.93974	316	1+
785.52143	682	1+
786.02581	314	1+
786.39725	1346	1+
787.33993	1782	1+
787.38526	1082	1+
787.44647	650	1+
788.38417	796	1+
788.67725	294	1+
790.32532	1976	1+
791.15504	384	1+
792.36308	1790	1+
792.38226	1630	1+
792.48838	640	
792.54703	578	
793.39253	3536	1+
793.55286	8804	1+
793.66956	592	
793.92277	2734	1+
794.06338	560	1+
794.41858	560	
794.50434	2822	1+
794.62725	528	
794.68068	532	
794.92551	2408	1+
795.13424	284	1+
795.48204	2442	
795.65401	2612	1+
795.68785	2490	1+
796.39067	972	1+
796.51469	1536	
796.59376	1890	1+
796.59500	724	
796.65957	2100	1+
796.69525	1640	1+
796.96927	520	
797.09545	882	1+
797.16345	1414	1+
797.21086	1054	1+
797.30366	3206	1+
797.47075	3242	
797.63667	662	
798.06381	660	1+
798.28635	2420	1+
798.40218	978	
798.55923	924	
798.59928	2032	1+
798.65080	832	
799.09984	1418	1+
799.34363	4270	1+
799.54526	3900	1+
799.59329	1016	
799.62511	760	
799.64079	2544	1+
799.68536	1012	
799.76005	612	
799.86794	1344	1+
799.89661	624	
800.09945	1042	1+
800.14098	1692	1+
800.18422	1702	1+
800.22070	686	
800.34647	4210	1+
800.77469	1428	1+
800.84018	718	1+
801.05087	1020	1+
801.26509	850	1+
801.57024	3192	1+
801.61000	816	
801.66707	2862	1+
801.74705	556	
801.80374	1134	1+
802.09707	1102	1+
802.27077	980	1+
802.38409	1296	1+
802.53889	2840	1+
802.88077	796	1+
802.91501	800	1+
803.02456	362	1+
803.49037	10432	1+
803.76248	882	1+
803.91734	614	1+
804.37926	8350	1+
804.57614	658	1+
804.94636	362	1+
805.84497	352	1+
806.16904	480	1+
806.42076	774	1+
807.31154	856	1+
808.47513	684	1+
809.26255	724	1+
809.40928	2192	1+
810.52063	1252	1+
811.41056	1058	1+
812.37776	1642	1+
814.41643	2982	1+
816.34493	4948	1+
817.46931	546	1+
818.35723	5022	1+
818.41136	2346	1+
819.41535	2060	1+
820.51787	970	1+
821.52332	762	1+
822.40699	2714	1+
823.41146	2108	1+
823.42547	5370	1+
824.41471	1196	1+
825.35226	638	1+
826.43537	1142	1+
828.37114	1452	1+
828.44479	1410	1+
829.38154	814	1+
831.35904	2044	1+
832.35481	1586	1+
832.38456	530	1+
833.42642	2148	1+
833.48087	298	1+
834.35221	2012	1+
836.42096	1244	1+
837.42881	896	1+
837.51901	576	1+
838.52333	422	1+
840.41751	1490	1+
840.54274	1600	1+
841.40421	1296	1+
843.43829	1240	1+
844.37144	2662	1+
844.44231	986	1+
845.37581	1802	1+
846.60606	1148	1+
847.55891	728	1+
848.39136	7214	1+
848.42755	1032	1+
849.33994	1434	1+
850.50747	1630	1+
851.43722	2720	1+
854.43892	1344	1+
854.55667	478	1+
855.70547	572	1+
857.27177	688	1+
857.65586	330	1+
858.45967	2244	1+
858.64767	368	1+
860.36952	4744	1+
862.38027	5262	1+
862.51372	478	1+
863.52111	366	1+
865.53169	396	1+
866.43756	2514	1+
867.50607	544	1+
868.44429	5256	1+
868.50790	700	1+
870.39793	1178	1+
870.51845	938	1+
871.40292	860	1+
872.43898	1706	1+
874.53650	296	1+
875.38457	1186	1+
875.45117	1400	1+
876.38379	670	1+
877.46033	2196	1+
878.38255	1644	1+
879.44253	718	1+
880.43903	4004	1+
881.43951	3262	1+
883.44213	2886	1+
883.56264	632	1+
884.44497	2866	1+
884.57031	654	1+
885.03674	694	1+
885.31746	758	1+
885.51129	510	1+
887.29398	1302	1+
887.65403	540	1+
887.75317	632	1+
888.39961	1434	1+
889.40130	1056	1+
890.62818	1384	1+
891.22822	450	1+
892.39477	2988	1+
894.48720	7974	1+
898.45214	3614	1+
899.52663	302	1+
901.40355	1240	1+
901.54485	790	1+
901.86422	326	1+
903.50748	732	1+
903.50936	644	1+
904.39893	4334	1+
905.48565	428	1+
906.40801	4878	1+
907.37400	440	1+
907.46767	2716	1+
908.53473	428	1+
908.74487	522	1+
909.35598	440	1+
909.46895	4280	1+
909.55537	1168	1+
909.57136	666	1+
911.42253	3854	1+
912.47076	1972	1+
913.47084	1106	1+
914.50564	296	1+
915.45066	2686	1+
917.51261	1882	1+
918.01849	232	1+
918.59633	378	1+
919.41744	878	1+
919.46912	798	1+
919.54454	540	1+
920.88398	448	1+
922.40520	2196	1+
924.48345	8476	1+
926.26492	1098	1+
926.48055	480	1+
927.33620	836	1+
927.59931	652	1+
928.47555	5444	1+
929.32331	432	1+
929.42177	1292	1+
931.53187	1242	1+
932.42605	1374	1+
933.42868	1874	1+
934.48294	954	1+
934.65783	1408	1+
936.44252	5934	1+
937.47284	546	1+
938.34541	390	1+
938.55881	2840	1+
939.49040	4882	1+
940.51044	482	1+
942.48479	3992	1+
943.48898	2588	1+
944.55333	904	1+
945.53570	852	1+
945.58770	494	1+
946.44528	1504	1+
947.49857	426	1+
948.41994	4380	1+
949.55132	804	1+
950.43465	3306	1+
952.49278	3420	1+
953.49563	2612	1+
954.48211	634	
955.49452	926	
955.49761	3152	1+
956.49756	2558	1+
957.50058	1638	1+
959.47899	630	1+
960.46494	518	1+
960.52878	1050	1+
961.57711	848	1+
962.43974	1268	1+
962.52913	1096	1+
963.49165	618	1+
963.55751	504	1+
965.50876	2762	1+
966.42964	2380	1+
966.54924	474	1+
967.55305	332	1+
968.35202	406	1+
968.49825	4108	1+
969.50312	1260	1+
970.41029	1216	1+
972.49564	7238	1+
973.37661	1136	1+
976.45154	1084	1+
977.21206	244	1+
977.50796	1492	1+
977.51125	622	1+
978.26338	356	1+
978.68459	1014	1+
980.44757	3080	1+
982.50774	7548	1+
982.58480	2876	1+
983.51792	5086	1+
985.51365	1096	1+
986.50257	2372	1+
986.50976	850	1+
986.62655	546	1+
987.44014	412	1+
988.55268	1944	1+
989.38017	630	1+
989.53550	980	1+
989.59403	1100	1+
991.55860	1050	1+
992.45220	5732	1+
992.56124	792	1+
993.49655	1000	1+
995.52037	5170	1+
998.51458	5562	1+
1000.04106	304	1+
1000.52761	7076	1+
1003.68319	692	1+
1003.98354	476	1+
1004.30281	722	1+
1006.51004	2026	1+
1009.52836	4096	1+
1010.45598	2586	1+
1011.45978	1728	1+
1012.53309	7164	1+
1014.07796	364	1+
1014.53749	4362	1+
1016.51909	9464	1+
1018.50411	422	1+
1020.47836	830	1+
1020.58255	1404	1+
1024.49634	3890	1+
1026.54414	9694	1+
1026.61238	2476	1+
1027.54852	6958	1+
1029.52639	1258	1+
1030.51534	1282	1+
1032.59973	1868	1+
1033.61375	1962	1+
1035.57018	1146	1+
1036.47428	3988	1+
1039.47519	1272	1+
1040.53455	4162	1+
1042.23941	1904	1+
1042.56508	2494	1+
1043.54168	4502	1+
1044.06510	764	1+
1044.54432	6212	1+
1048.59387	1324	1+
1048.74870	736	1+
1049.58804	1224	1+
1050.48416	1214	1+
1051.50047	1002	1+
1054.48542	2392	1+
1055.48442	734	1+
1056.17105	458	1+
1057.09453	944	1+
1057.55578	4642	1+
1058.09852	816	1+
1060.54452	12170	1+
1065.50582	752	1+
1066.60528	1486	1+
1066.73797	534	1+
1067.49644	1454	1+
1068.49999	1244	1+
1069.55564	2702	1+
1070.55419	908	1+
1070.56038	9164	1+
1070.63302	1474	1+
1071.56339	7546	1+
1072.93707	594	1+
1073.06980	386	1+
1074.63031	2330	1+
1076.47473	1156	1+
1076.61714	4530	1+
1077.50079	712	1+
1077.61956	4096	1+
1080.49971	2890	1+
1081.37392	800	1+
1083.55372	3470	1+
1086.56372	1064	
1087.57067	1630	
1088.56981	2466	1+
1088.57475	3166	1+
1092.61337	3750	1+
1093.62912	2904	1+
1094.63354	364	1+
1095.56654	924	1+
1096.56825	638	1+
1097.31528	400	1+
1097.58010	3758	1+
1097.73165	604	1+
1098.50785	1692	1+
1098.69099	772	1+
1100.58283	7046	1+
1101.58656	7318	1+
1104.57266	16884	1+
1106.48069	870	1+
1109.53010	850	1+
1110.64388	880	1+
1112.52595	898	1+
1113.52975	716	1+
1114.20391	416	1+
1114.59093	8124	1+
1114.66423	664	1+
1115.22173	406	1+
1115.59524	6592	1+
1116.23994	396	1+
1118.53026	544	1+
1118.58667	4114	1+
1118.67624	416	1+
1121.65603	3446	1+
1124.52582	2080	1+
1125.52756	1786	1+
1126.78608	524	1+
1128.58376	3714	1+
1130.39276	994	1+
1130.59187	11882	1+
1131.59631	10428	1+
1133.85016	590	1+
1134.69963	718	1+
1138.54948	920	1+
1138.75478	630	1+
1139.59990	534	1+
1140.54220	1274	1+
1141.53762	1298	1+
1141.61351	2732	1+
1142.53135	530	1+
1142.53724	3040	1+
1143.54198	2556	1+
1144.41384	862	1+
1144.60045	6702	1+
1145.56687	2100	1+
1145.60452	5884	1+
1147.86200	444	1+
1148.59841	18042	1+
1148.80364	340	1+
1148.96631	704	1+
1151.55956	672	1+
1152.50659	478	1+
1152.56648	566	1+
1152.68695	1958	1+
1154.55090	1224	1+
1154.62197	2416	1+
1155.57357	1142	1+
1155.58589	1332	1+
1155.66402	1944	1+
1157.52446	678	1+
1157.62878	1106	1+
1157.83990	546	1+
1158.60753	9802	1+
1158.63435	898	1+
1159.61449	8420	1+
1160.82464	480	1+
1162.61597	1560	1+
1163.55165	1674	1+
1163.66994	2944	1+
1165.68618	2292	1+
1166.51329	1374	1+
1167.57588	458	1+
1167.67254	2416	1+
1168.63817	2434	1+
1171.62311	4072	1+
1172.53275	410	1+
1172.62551	2954	1+
1174.61836	10168	1+
1175.62084	8980	1+
1175.70237	446	1+
1178.29576	360	1+
1179.66106	2596	1+
1181.79072	558	1+
1182.56581	1518	1+
1182.69013	4158	1+
1183.70014	2638	1+
1184.86522	724	1+
1186.56328	3960	1+
1187.62029	2490	1+
1187.95666	346	1+
1189.63252	6374	1+
1190.56265	2002	1+
1191.84943	356	1+
1192.62408	23668	1+
1193.83703	816	1+
1195.69465	2326	1+
1198.68601	3484	1+
1201.04978	722	1+
1201.63973	2142	1+
1202.04968	618	1+
1202.38342	1198	1+
1202.42459	680	1+
1202.64075	6312	1+
1202.83049	914	1+
1203.21750	874	1+
1203.64477	5982	1+
1205.53478	586	1+
1206.63704	2156	1+
1207.63931	1624	1+
1207.69389	3444	1+
1207.90586	574	1+
1209.71204	3168	1+
1212.68734	1882	1+
1213.30815	618	1+
1214.01526	910	1+
1215.64123	388	1+
1216.63599	2174	1+
1218.64447	8974	1+
1219.64699	7624	1+
1220.05166	382	1+
1220.56181	1018	1+
1222.37437	510	1+
1223.36873	374	1+
1224.70218	6902	1+
1225.58407	594	1+
1225.70734	5180	1+
1226.53176	1262	1+
1226.76645	1742	1+
1227.53524	934	1+
1227.72403	696	1+
1229.65760	2652	1+
1229.93050	330	1+
1230.54872	656	1+
1230.58869	1012	
1230.65944	2266	1+
1230.78316	840	1+
1231.58832	2820	1+
1232.65522	8246	1+
1233.66048	6316	1+
1234.65656	1078	
1235.13008	866	1+
1235.66715	676	
1236.64984	32014	1+
1238.53289	444	1+
1239.28902	374	1+
1239.71372	4598	1+
1240.48389	512	1+
1242.70779	704	1+
1242.71946	1332	1+
1243.67603	1568	1+
1243.93467	420	1+
1244.85274	678	1+
1245.68498	1540	1+
1246.53705	766	1+
1246.81378	782	1+
1247.65948	7450	1+
1249.91118	366	1+
1250.65975	1550	1+
1251.66410	1202	1+
1251.72347	4544	1+
1253.63436	652	1+
1253.72963	5184	1+
1254.23647	382	1+
1259.67166	2682	1+
1262.67047	6704	1+
1262.76868	428	1+
1263.67238	5298	1+
1264.70344	2058	1+
1268.72888	9138	1+
1268.73743	532	1+
1269.73254	7868	1+
1270.73888	872	1+
1270.78423	898	1+
1271.74365	670	1+
1271.78920	784	1+
1275.66690	3736	1+
1276.47359	524	1+
1276.68066	6394	1+
1277.68269	8084	1+
1280.22043	1316	1+
1280.67598	31796	1+
1281.87147	1278	1+
1282.73614	6422	1+
1283.73807	6508	1+
1286.61846	508	1+
1286.74045	2318	1+
1287.07714	546	1+
1287.74226	1824	1+
1291.69575	4594	1+
1292.35259	456	1+
1292.69790	3198	1+
1293.46924	842	1+
1293.97161	698	1+
1294.64757	1190	1+
1294.87826	1222	1+
1295.12897	560	1+
1295.70510	1548	1+
1295.74418	6190	1+
1297.74859	5296	1+
1303.07383	376	1+
1306.69577	9704	1+
1307.69882	8484	1+
1307.82905	634	1+
1310.97229	722	1+
1312.75657	11414	1+
1313.76091	10574	1+
1314.97276	426	1+
1315.79000	1162	1+
1316.81115	1922	1+
1318.67529	958	1+
1320.70554	5444	1+
1321.24620	380	1+
1321.71253	5248	1+
1322.71394	502	
1323.71717	1586	
1324.18498	872	1+
1324.70656	39124	1+
1325.06812	356	1+
1325.12901	346	1+
1325.20943	1122	1+
1325.71020	33682	1+
1327.14692	504	1+
1329.64206	1296	1+
1330.76277	6360	1+
1330.88464	866	1+
1332.74275	2346	1+
1333.84491	388	1+
1334.57245	560	1+
1336.70100	3714	1+
1337.74817	1374	1+
1338.30599	324	1+
1339.77148	8014	1+
1340.30943	520	1+
1340.42202	652	1+
1340.70134	2188	1+
1340.77665	12112	1+
1341.16165	806	1+
1341.31389	400	1+
1342.16003	594	1+
1342.62676	502	1+
1343.18504	472	1+
1343.62184	556	1+
1345.73686	740	1+
1346.57968	786	1+
1346.79067	932	1+
1346.85332	680	1+
1347.72803	1118	1+
1349.70939	1358	1+
1350.71490	1518	1+
1351.95466	498	1+
1352.73091	1658	1+
1353.70266	1716	1+
1353.77273	5400	1+
1355.48716	1142	1+
1356.49336	1008	1+
1357.04805	734	1+
1357.65092	1190	1+
1357.78680	16328	1+
1359.85485	5116	1+
1360.03230	1516	1+
1362.06674	422	1+
1362.66171	684	
1364.56251	544	1+
1364.71867	2496	1+
1364.85987	542	1+
1366.73214	8424	1+
1368.18593	910	1+
1368.56423	1060	1+
1368.72836	149554	1+
1369.18694	782	1+
1369.24544	1032	1+
1369.38651	990	1+
1369.56336	722	1+
1370.25846	794	1+
1370.37714	1426	1+
1370.90830	1418	1+
1371.66743	720	1+
1372.00502	486	1+
1372.54995	1636	1+
1373.78006	4382	1+
1374.18827	334	1+
1374.73696	2622	1+
1375.01763	684	1+
1375.65035	782	1+
1375.78709	4024	1+
1376.34277	332	1+
1376.42049	386	1+
1376.67942	668	1+
1376.85414	5864	1+
1378.04723	704	1+
1379.18276	492	1+
1381.73686	686	1+
1381.77118	1206	1+
1381.81730	1366	1+
1382.73243	506	1+
1383.54498	1322	1+
1383.80127	10776	1+
1384.70840	1530	1+
1384.94714	1572	1+
1385.29407	530	1+
1385.41443	760	1+
1385.89474	552	1+
1386.29864	486	1+
1389.12363	504	1+
1389.80363	1892	1+
1395.11629	458	1+
1397.76736	1378	1+
1397.79349	558	
1397.82294	554	
1398.34864	374	1+
1399.10263	514	1+
1399.42523	388	1+
1400.34866	624	1+
1400.68064	1230	1+
1401.67169	1020	1+
1401.80965	23998	1+
1402.18018	432	1+
1402.27593	432	1+
1403.13560	864	1+
1403.87843	792	1+
1407.74596	3966	1+
1407.98163	582	1+
1408.13364	456	1+
1408.54489	644	1+
1409.23185	586	1+
1410.74446	1800	1+
1411.36385	608	1+
1411.96108	702	1+
1412.36723	504	1+
1412.48041	758	1+
1412.75519	25546	1+
1413.03399	1082	1+
1413.48516	666	1+
1414.82158	3662	1+
1416.71574	1256	1+
1416.81182	6156	1+
1417.78934	2760	1+
1418.30714	412	1+
1418.82086	3110	1+
1419.82237	2826	1+
1420.83389	2202	1+
1421.68001	1252	1+
1426.09335	838	1+
1428.83189	2640	1+
1430.83144	2588	1+
1431.36690	406	1+
1432.89563	806	1+
1434.09129	662	1+
1437.18968	590	1+
1437.75809	5270	1+
1440.74238	724	1+
1442.25762	786	1+
1443.37196	338	1+
1443.46188	582	1+
1443.52869	656	1+
1445.83446	11930	1+
1446.12201	466	1+
1450.30985	348	1+
1451.56305	508	1+
1458.84259	5176	1+
1460.59097	554	1+
1461.83669	11820	1+
1462.22675	514	1+
1463.32992	430	1+
1466.78417	916	1+
1467.38935	400	1+
1468.60575	1072	1+
1469.06775	522	1+
1472.26630	370	1+
1473.86995	3862	1+
1474.28813	972	1+
1482.90624	474	1+
1483.31795	576	1+
1484.77460	800	1+
1489.21966	836	1+
1489.86327	108008	1+
1490.33713	618	1+
1490.41903	640	1+
1492.18591	454	1+
1493.28612	486	1+
1493.37536	438	1+
1494.87428	990	1+
1497.45117	402	1+
1498.92781	402	1+
1499.15461	420	1+
1500.87771	858	1+
1502.32641	492	1+
1505.29623	918	1+
1505.85875	12244	1+
1506.13507	660	1+
1506.15325	1482	1+
1507.82643	980	1+
1508.76259	822	1+
1510.37861	576	1+
1515.66133	750	1+
1516.46551	342	1+
1517.28518	418	1+
1519.50507	418	1+
1521.00954	372	1+
1524.16198	672	1+
1524.44189	354	1+
1525.35047	490	1+
1526.24509	532	1+
1528.50753	454	1+
1529.20153	892	1+
1530.08426	494	1+
1531.57612	520	1+
1533.88834	12570	1+
1535.62158	384	1+
1536.51991	622	1+
1541.32425	714	1+
1542.86731	520	1+
1543.08009	514	1+
1544.89306	960	1+
1549.26849	732	1+
1549.32576	588	1+
1550.89508	8682	1+
1551.47090	768	1+
1552.03112	742	1+
1552.47088	620	1+
1552.89651	15070	1+
1555.18115	620	1+
1559.18213	404	1+
1560.42231	770	1+
1565.93914	1482	1+
1566.04121	654	1+
1568.25566	726	1+
1569.34377	406	1+
1571.50281	352	1+
1571.93757	660	1+
1575.90328	466	1+
1576.79430	452	1+
1577.94225	490	1+
1579.92010	632	1+
1584.46848	796	1+
1584.55351	742	1+
1584.95419	4682	1+
1585.63344	648	1+
1586.94564	2950	1+
1587.42560	982	1+
1588.44044	1066	1+
1588.67033	538	1+
1589.51669	1422	1+
1589.63581	744	1+
1589.84609	4172	1+
1592.63861	1058	1+
1594.66026	1198	1+
1594.92881	83020	1+
1595.45532	1312	1+
1597.58436	2032	1+
1597.92319	325614	1+
1599.36735	1782	1+
END IONS

###FS:    #m/z: 340.94034 #charge 1+
###MS: 5
###MSMS: 7
BEGIN IONS
TITLE=Cmpd 5, +MS2(340.9403), 28.0-35.0eV, 0.1min #7
RTINSECONDS=7.346
SCANS=5,7
PEPMASS=340.94034	249928
CHARGE=1+
208.95909	138	
213.94060	1998	1+
215.88835	472	1+
215.93883	270	
217.88222	162	
219.88219	156	
223.19600	162	1+
223.95902	448	1+
225.09764	130	
226.87238	118	
231.95070	2076	1+
233.05807	122	
233.07683	154	
233.89707	534	1+
233.94990	948	1+
234.14568	218	1+
234.86299	180	1+
236.04805	136	
236.08841	130	
236.13141	292	1+
237.55963	160	
238.80037	192	1+
239.12902	118	
240.22976	950	1+
241.09239	240	1+
241.13494	130	
241.15728	188	
243.04496	160	
244.03871	712	1+
244.95721	200	
244.99066	190	1+
245.15220	126	
246.23146	116	
246.97293	216	
247.06103	166	1+
247.99103	122	
248.03254	130	
248.98360	190	
249.11926	142	
249.22096	142	
249.96078	330	
249.98799	202	
250.01273	152	
250.95365	246	1+
250.97815	312	1+
251.12113	156	1+
252.23046	260	
252.26989	114	
253.15925	130	
253.70979	128	1+
253.97948	136	
254.09180	120	
254.13037	176	1+
254.17373	164	
254.96606	1160	1+
255.07320	768	1+
255.09252	506	1+
255.11219	124	
255.17931	204	
256.05072	148	
256.96520	444	1+
257.03801	208	
258.18658	128	
259.07532	250	1+
261.10100	190	
261.15299	260	1+
261.84193	138	
262.04890	516	1+
263.07178	376	1+
263.10594	232	
264.90737	122	
265.01666	766	1+
265.19252	122	
265.91156	116	
265.99108	368	1+
266.05606	352	1+
266.24532	116	
266.28290	138	
266.99511	316	1+
267.01218	204	
267.06109	204	1+
267.13904	230	1+
267.21427	144	1+
267.90560	140	
267.95009	208	1+
269.00239	232	
269.11990	140	
269.17795	178	
269.19252	244	
271.07634	158	
272.93670	270	1+
272.98922	162	
274.02106	216	1+
274.18633	322	1+
274.99351	140	
277.02494	146	
277.09760	286	1+
278.28162	278	1+
279.10312	122	
279.17996	136	1+
279.24049	152	
280.10949	366	1+
280.26866	310	
280.95617	382	1+
280.98215	152	
280.99930	134	
281.04801	1138	1+
281.11253	282	1+
281.22558	258	1+
282.08910	258	1+
282.27685	1692	1+
282.88441	130	
283.02825	618	1+
283.21113	116	
284.29238	538	1+
284.98097	124	
285.05521	136	
285.10603	132	
286.03700	134	
287.19603	128	
287.85050	222	1+
288.06381	1170	1+
289.23356	172	
289.58245	172	
290.07764	144	
291.11205	144	
291.25688	188	1+
291.44030	166	
291.87654	130	
292.14547	152	
293.03240	156	
293.07055	118	
293.30067	118	
293.98407	122	
294.14405	154	1+
294.31063	134	
295.02246	116	
295.10868	210	1+
295.20476	120	
295.23499	264	1+
296.11096	176	1+
296.27569	194	1+
296.32811	296	
297.09396	120	
298.08218	254	
298.22560	174	
298.30807	216	
299.01674	122	
299.06014	1140	1+
299.13556	126	
300.51685	230	
301.87333	210	1+
302.10783	276	1+
302.17258	390	1+
302.85207	126	
302.94543	282	1+
303.01514	294	1+
303.05858	198	1+
303.61004	170	
304.15142	158	
304.25744	214	
305.04952	156	
305.29082	130	
306.03895	214	1+
306.27652	602	1+
306.94209	166	1+
307.01422	168	1+
307.08785	122	
307.11716	166	
307.31078	350	
307.88260	344	1+
308.29133	696	1+
309.32964	130	
310.02402	290	1+
310.17272	166	
310.87532	168	
311.85918	284	1+
312.02985	368	1+
312.86169	240	1+
313.03003	248	1+
315.14087	220	1+
315.92484	232	1+
316.11662	214	1+
317.21337	204	1+
317.29325	186	1+
318.59730	196	
318.87019	120	
319.19775	242	1+
320.15401	260	1+
321.07928	270	1+
321.11604	128	
321.21975	750	1+
322.14150	308	
322.18022	128	
322.30700	202	
323.00146	194	
323.14155	144	
323.23693	2088	1+
323.27305	126	
323.30257	190	
324.12230	128	
324.15639	226	1+
324.28890	300	
324.32847	242	
324.89323	136	
325.02214	136	
325.26105	170	
325.32290	116	
326.09619	294	1+
326.17401	164	
326.30656	264	
326.33838	418	1+
326.95230	126	
326.98190	210	1+
327.69535	102	1+
328.10830	222	1+
328.18625	132	
328.30615	130	
328.96956	216	1+
329.87090	140	
330.20636	120	
330.88423	234	1+
332.09086	246	
333.05776	266	1+
333.98821	130	
334.30429	212	
336.04481	122	
336.08504	126	
336.31778	136	
336.33385	130	
337.09105	116	
337.22217	210	1+
337.25861	360	1+
337.31208	166	
337.35851	290	1+
338.08234	522	1+
338.17704	142	
338.26150	260	1+
338.27948	182	
339.08643	414	1+
339.13267	124	
339.16190	338	1+
339.23205	204	
340.12694	116	
340.23433	182	
340.29782	208	
340.35894	272	1+
340.39191	484	1+
341.06924	180	
341.24811	324	1+
341.26743	128	
342.13505	226	1+
342.20545	144	
342.28244	510	
342.31132	184	
343.08488	120	
343.20232	440	1+
343.26958	252	1+
344.18113	118	
344.29602	158	1+
344.33224	142	
345.07345	258	1+
END IONS

###FS:    #m/z: 775.95198 #charge 2+
###MS: 5
###MSMS: 8
BEGIN IONS
TITLE=Cmpd 6, +MS2(775.9520), 26.6-33.3eV, 0.2min #8
RTINSECONDS=8.1185
SCANS=5,8
PEPMASS=775.95198	238616
CHARGE=2+
204.00625	834	1+
227.19896	78544	1+
233.04513	460	
237.61623	418	
240.13032	438	1+
243.12227	2260	1+
246.03704	1826	1+
248.03328	24630	1+
255.23002	6328	1+
257.13649	404	
260.15984	384	1+
262.04959	726	
263.05550	3852	
265.08575	352	1+
265.12728	508	1+
265.16293	684	
266.16489	374	
269.13672	1516	1+
269.91532	1002	
271.09177	264	1+
271.15317	378	
271.22450	5164	1+
275.05683	2034	1+
276.02639	900	1+
277.07172	2106	1+
280.05576	500	1+
280.18425	272	1+
282.14392	364	
283.17378	972	1+
283.26046	1578	1+
287.14694	2962	1+
287.92582	738	1+
288.06353	582	1+
290.06371	1300	
290.17303	380	1+
291.05209	920	
291.12792	266	1+
292.05916	30992	1+
297.61603	550	1+
299.25689	368	1+
301.16210	892	1+
306.07520	620	
306.12822	1950	1+
307.08292	4654	1+
307.13168	1668	1+
308.21677	680	1+
309.19254	426	
309.27783	854	1+
311.29270	14170	1+
313.16660	1740	1+
315.25082	2004	1+
319.08351	1134	1+
321.09633	1728	1+
322.19180	306	1+
324.08422	596	1+
324.16639	774	1+
327.19845	790	1+
328.66902	290	1+
331.17443	4734	1+
334.08882	1942	
334.19766	512	1+
335.07751	1070	
335.09237	986	
335.66100	420	1+
336.08537	37986	1+
341.08580	592	1+
342.12988	468	1+
343.28694	326	1+
343.67045	424	1+
344.18610	1040	1+
346.09453	434	1+
349.10474	374	
351.10871	2370	1+
355.06805	1166	1+
356.14387	508	1+
357.06417	456	
358.19096	376	
359.08228	510	1+
359.20089	584	
359.27793	5762	1+
363.10747	964	
364.08258	756	1+
364.11829	2112	1+
365.08812	480	1+
365.12338	1590	1+
365.33999	4548	1+
368.11017	856	
371.09828	370	
371.22523	1028	1+
373.19069	524	
374.68502	456	
375.11290	580	1+
375.19906	4056	
376.11686	426	1+
377.22251	768	1+
377.28668	404	1+
378.11637	1386	
378.22301	566	1+
379.10674	830	
380.11246	29166	1+
381.19053	1390	1+
381.26186	2586	1+
381.68991	576	
385.11218	670	1+
387.18216	3110	1+
389.12478	668	1+
390.12869	428	1+
391.10194	370	
392.24152	454	1+
394.12797	592	
395.13437	2144	1+
395.18494	708	
398.20898	432	
398.34247	452	1+
399.18213	662	
399.19747	492	
400.20993	1440	1+
402.69839	3002	1+
403.10785	1042	1+
403.20275	552	
403.24609	338	1+
403.30281	992	1+
404.18710	384	
405.14723	468	1+
407.13492	570	
408.10759	1168	1+
409.14896	774	1+
411.16602	900	1+
411.27862	548	1+
412.13837	630	1+
412.16940	704	1+
415.25347	948	1+
418.12956	548	1+
419.22534	4264	1+
420.17947	922	1+
422.14037	1088	
422.27824	358	1+
423.12876	1510	
423.15187	574	
424.13815	20292	1+
425.28818	5456	1+
425.36622	258	1+
427.11088	524	1+
427.14507	1856	1+
428.11543	440	1+
428.27752	392	1+
428.30988	446	1+
429.08849	362	1+
430.20919	448	
431.20761	10872	1+
432.72482	378	
433.23046	948	
436.13543	466	
437.14229	454	
438.15622	1712	1+
439.16008	1276	1+
439.21100	734	
439.30660	392	1+
441.73331	996	1+
442.20369	732	
443.10109	1520	1+
443.21208	7962	1+
444.10448	946	1+
444.21852	4864	1+
444.36855	420	1+
444.76062	274	1+
445.31673	446	1+
447.22957	3222	1+
448.13718	562	
449.14358	394	
449.78302	298	1+
450.27918	534	1+
451.40062	266	1+
452.44574	510	1+
454.18225	570	1+
454.23655	3404	1+
454.74076	460	
456.16314	954	1+
457.11246	762	1+
458.11610	570	1+
459.16440	562	1+
460.21125	378	
461.10651	598	1+
461.21768	6774	1+
461.73874	2242	1+
462.15046	806	1+
462.25052	720	
463.24515	3974	1+
464.13233	486	
465.20860	718	1+
465.34016	580	1+
466.15042	708	
467.15522	1342	
468.07153	480	1+
468.16474	12582	1+
468.74176	2392	1+
469.23863	534	
469.31424	5452	1+
472.13495	520	1+
473.23758	778	
474.15356	552	1+
475.23464	15932	1+
476.75232	632	
477.74958	1820	1+
479.12244	846	1+
479.15672	842	1+
479.22383	766	
479.97456	374	1+
480.22897	882	1+
480.30199	466	1+
480.70429	476	1+
481.12740	542	1+
483.18831	488	
483.23544	588	
484.12535	1652	1+
484.23892	772	
489.14281	558	1+
490.14773	418	1+
490.75615	1918	1+
491.20639	334	1+
491.25747	484	
492.16986	1754	1+
492.23931	484	
494.14180	302	1+
494.82274	574	1+
497.26243	2874	1+
498.22018	632	1+
499.15440	436	1+
500.18868	944	1+
500.33988	734	1+
501.19141	370	1+
501.34474	594	1+
502.13356	2076	1+
502.16423	602	1+
502.24522	1316	
503.15822	674	1+
503.23429	744	1+
504.16634	554	1+
504.30074	2156	1+
505.16722	818	1+
507.17957	814	1+
507.19857	590	1+
508.15973	834	1+
509.36920	478	1+
510.17290	496	
510.24108	320	1+
510.25320	1268	1+
511.08914	444	1+
511.17795	644	
512.12019	552	1+
512.19024	7540	1+
513.34194	4758	1+
513.76896	2472	1+
516.80129	944	1+
517.17010	478	1+
517.25362	1558	1+
518.18260	968	1+
518.24982	1624	1+
518.45973	356	1+
519.18805	412	1+
519.26029	16084	1+
520.21572	644	1+
521.33952	244	1+
522.17835	786	1+
523.10453	376	1+
523.31842	266	1+
524.03728	388	1+
525.16303	448	1+
525.20135	2114	1+
525.25628	680	1+
526.17213	282	1+
526.30379	366	
527.73254	326	1+
530.78002	588	1+
531.20033	398	1+
531.27390	1858	1+
532.20030	308	1+
532.25839	1604	1+
532.31161	834	1+
532.35530	438	1+
533.17026	1002	1+
533.28060	1052	1+
534.06084	334	1+
534.38404	582	1+
535.23894	2936	1+
536.18938	1808	1+
536.26637	1756	1+
537.42468	292	1+
537.78276	1018	1+
538.31246	2078	1+
539.18144	662	1+
539.24250	718	1+
539.31510	1486	1+
539.35195	350	1+
540.18376	480	1+
540.24682	522	1+
540.81484	1454	1+
542.28782	3462	1+
543.17895	300	1+
543.20890	978	1+
543.32960	1278	1+
544.21080	810	1+
546.24831	1050	1+
546.37344	680	1+
547.19068	620	1+
547.25352	682	1+
549.19713	1420	1+
549.32315	404	
550.09456	322	1+
550.27821	482	
552.18582	1646	1+
552.39826	496	1+
553.35529	404	1+
553.40821	390	1+
554.20186	702	
555.21028	3292	1+
556.21665	2418	1+
556.31472	384	
557.05544	220	1+
557.36662	4454	1+
558.19696	402	1+
558.22567	1286	1+
560.27157	2220	1+
560.33050	1766	1+
561.14292	260	1+
561.31250	2298	1+
561.83510	1072	1+
562.15702	760	1+
563.22347	404	
563.28687	14186	1+
564.13697	746	1+
564.19766	244	1+
565.19746	618	1+
566.33680	372	1+
567.21766	1114	1+
567.23556	450	1+
567.82686	624	1+
568.12712	386	1+
568.29306	462	1+
569.25413	792	1+
570.11623	760	1+
570.19802	388	
571.31125	436	
571.80249	1944	1+
572.05923	464	1+
572.30966	448	
575.02890	510	1+
575.38025	938	1+
575.83039	386	1+
576.31970	1148	1+
576.32294	2078	1+
577.10164	258	1+
577.19938	854	1+
578.14585	322	1+
578.20204	676	1+
579.06652	312	1+
579.21599	954	1+
579.30861	568	
580.21515	762	1+
580.28608	2990	1+
584.22091	984	1+
584.95001	282	1+
585.21621	880	1+
586.07881	494	1+
587.35749	734	1+
588.27385	1254	1+
588.36406	518	1+
589.28415	1426	1+
590.30821	520	
590.40392	908	1+
591.10120	308	1+
591.21600	976	1+
591.28591	1192	1+
591.40732	688	1+
591.43935	386	1+
591.84407	1450	1+
592.21289	762	1+
593.32308	418	
594.09295	538	1+
594.76390	370	1+
595.22850	630	1+
595.76348	288	1+
596.20984	2714	1+
597.34788	1986	1+
598.22726	2570	1+
598.35133	1636	1+
598.85131	452	
600.13608	412	1+
601.39286	2778	1+
602.07569	512	1+
603.14321	330	1+
604.41834	726	1+
605.26707	2934	1+
605.30667	926	
605.33140	3164	1+
607.27408	998	1+
607.31293	12424	1+
607.78036	286	1+
607.85839	386	
608.16622	344	1+
608.41009	302	1+
610.03806	498	1+
610.26556	1468	1+
610.82976	380	
611.08533	958	1+
611.23360	1360	1+
612.14422	328	1+
612.23789	944	1+
612.85230	726	
613.43264	738	1+
614.22536	506	1+
615.08155	568	1+
616.08266	434	1+
616.32982	2452	1+
617.32503	2578	1+
617.41407	332	1+
619.22964	786	1+
620.22874	406	1+
620.26059	898	1+
620.35774	1520	1+
620.41358	950	1+
620.86818	696	
621.21085	552	1+
621.40945	856	1+
622.05421	462	1+
622.14454	400	1+
622.22274	1396	1+
623.23016	1278	1+
624.20071	356	1+
624.30622	4106	1+
624.43778	386	1+
624.79642	406	1+
624.84751	380	
625.24800	1174	1+
626.34253	3412	1+
626.81522	354	1+
627.09374	504	1+
628.06176	366	1+
628.24748	740	1+
628.86611	982	1+
630.20745	742	1+
630.30294	556	1+
630.40491	410	1+
631.16998	430	1+
631.40762	276	1+
631.44610	832	1+
632.12591	226	1+
632.17121	512	1+
633.30698	1266	1+
633.42140	1350	1+
634.42507	1202	1+
635.17799	308	1+
635.30362	512	
635.33790	446	
636.23803	1686	1+
636.45903	344	1+
638.07606	814	1+
638.32884	4402	1+
638.41059	546	1+
638.48555	380	1+
638.84733	1792	1+
639.48644	270	1+
640.23669	3410	1+
640.44450	754	1+
641.44368	592	1+
642.25357	2766	1+
642.29939	530	1+
643.30068	844	1+
645.23271	476	1+
645.41881	1222	
646.28210	520	1+
648.08972	392	1+
648.32541	1670	1+
648.36691	2752	1+
648.43958	844	1+
648.88349	684	
650.26325	850	1+
650.32478	994	1+
651.26698	1698	1+
651.33886	6382	1+
652.27359	1202	1+
652.42995	438	1+
652.84584	630	1+
653.39696	550	1+
654.20109	278	1+
654.26850	858	1+
655.85052	380	
656.15516	462	1+
656.26578	1144	1+
656.34890	400	
657.16016	364	1+
657.33080	380	1+
657.79302	452	1+
658.24924	1110	1+
658.46389	1694	1+
659.31499	822	1+
659.35130	1600	1+
660.35432	1300	1+
661.42202	640	1+
662.15026	450	1+
662.29507	500	1+
663.43415	1192	1+
664.26850	430	1+
666.26632	862	1+
667.34421	468	
667.39030	370	
668.06061	304	1+
668.26717	2202	1+
668.34245	3820	1+
668.81992	602	1+
668.98523	460	1+
669.27203	1442	1+
669.44387	272	1+
671.32850	540	1+
672.22015	246	1+
672.27483	1776	1+
673.31413	720	1+
673.48320	288	1+
674.31534	522	1+
674.87625	878	1+
675.29431	1262	1+
675.29854	436	1+
676.20330	680	1+
676.36494	2332	1+
676.47211	550	
677.12413	376	1+
677.34876	584	1+
677.46298	1140	1+
677.66019	932	1+
678.31259	870	1+
678.40335	522	
679.12468	1354	1+
680.33977	554	
680.46180	1122	1+
681.27375	994	1+
681.47108	1046	1+
682.26274	490	1+
682.34284	3748	1+
683.75397	298	1+
684.26250	1938	
685.06514	554	1+
685.27155	5442	1+
686.37029	706	
686.80063	370	1+
686.87061	668	
688.30788	412	
688.34566	1352	1+
689.00817	408	1+
689.34966	1104	1+
689.43754	448	
689.75909	530	1+
690.19295	332	1+
690.37113	1284	1+
692.21436	436	1+
692.30118	408	1+
692.34073	534	
692.39113	4046	1+
692.46795	1064	1+
692.90638	1704	1+
693.03398	376	1+
693.14339	388	1+
693.19037	312	1+
693.34589	504	
693.39358	3112	1+
693.47265	642	1+
694.35166	1044	
695.27708	1196	1+
695.36757	1024	
696.03733	580	1+
696.30640	754	1+
696.37242	1544	
696.45685	800	1+
696.45773	1566	1+
697.09331	370	1+
697.13401	968	1+
697.37736	5808	1+
697.49274	756	1+
697.55851	550	1+
697.87074	1976	1+
698.27884	1028	1+
698.37244	4326	1+
699.28242	686	1+
699.48542	1870	1+
700.34858	2016	1+
701.28625	508	1+
701.30878	752	1+
702.07470	432	1+
702.27819	1220	1+
702.45966	1486	1+
703.26358	960	1+
704.37093	1318	1+
705.55122	408	1+
706.35308	1622	1+
706.39618	378	1+
706.51552	302	1+
706.55058	252	1+
708.28663	918	1+
708.45982	1460	1+
709.13782	418	1+
709.29980	784	1+
710.14148	330	1+
710.62942	720	1+
710.93278	396	1+
711.04324	354	1+
711.82811	298	1+
712.04541	360	1+
712.29284	1842	1+
712.35104	4180	1+
712.48584	662	1+
713.32071	1934	1+
714.61240	446	
715.48662	1318	1+
716.29166	1812	1+
716.37794	1000	1+
716.48932	950	1+
716.85323	328	1+
718.00154	374	1+
718.34512	666	1+
718.34984	1352	1+
719.00429	228	1+
719.13695	614	1+
719.21348	430	1+
719.57101	342	1+
720.21751	322	1+
720.50589	550	1+
721.23134	576	1+
721.28607	498	1+
722.34720	1184	1+
722.42514	1912	
722.92348	2472	
722.99144	582	1+
723.25176	1166	1+
723.80069	292	1+
724.13982	840	1+
724.49134	964	1+
725.90591	946	1+
726.30467	848	1+
726.38734	2612	1+
727.42027	758	1+
727.54910	298	1+
727.71875	378	1+
728.29042	3508	1+
729.59766	424	1+
730.30276	3572	1+
730.42228	1222	
730.50879	400	1+
730.92188	3576	1+
733.35268	1198	1+
733.47345	994	1+
733.85721	336	1+
734.26826	526	1+
734.35059	1786	1+
735.37628	1048	1+
735.42775	1112	1+
736.05954	396	1+
736.39447	1000	1+
736.44901	2618	1+
736.79793	296	1+
736.86577	424	1+
737.13535	452	1+
737.49438	902	1+
738.27104	1062	1+
738.42283	774	
738.93008	1468	1+
739.30876	392	1+
739.35924	1148	1+
739.43440	1370	
739.62433	928	1+
739.95273	1402	1+
740.14875	346	1+
740.36375	578	1+
740.38463	2622	1+
740.50562	1058	1+
740.53050	1234	1+
740.62777	696	1+
741.20513	300	1+
741.36011	776	1+
741.57332	1158	1+
742.30799	1048	1+
742.43093	552	1+
742.57665	1054	1+
743.30988	1090	1+
743.61796	302	1+
745.65155	276	1+
746.29997	958	1+
747.39694	450	1+
748.46553	440	1+
748.50543	330	1+
750.38243	606	1+
750.39325	2068	1+
751.31372	412	1+
751.35242	840	1+
751.48299	1038	1+
752.02509	308	1+
752.31742	332	1+
752.36775	574	1+
752.48730	812	1+
753.13892	412	1+
753.35036	1946	1+
753.42576	402	
753.63363	988	1+
753.94267	694	
754.08941	200	1+
754.35722	1380	1+
754.52257	512	1+
755.17357	326	1+
755.31708	1614	1+
755.39788	406	
755.58240	820	1+
755.65264	1546	1+
756.31890	1346	1+
756.37975	2794	1+
756.52233	904	1+
757.01555	404	1+
757.40339	266	1+
757.44915	1340	1+
757.52398	838	1+
757.63178	796	1+
757.68554	466	1+
757.74307	598	1+
757.94791	366	1+
758.01992	306	1+
758.38479	3698	1+
758.55694	462	
758.60304	1192	1+
758.89410	366	1+
759.48367	490	1+
759.56627	1320	1+
760.31778	2106	1+
761.06285	410	1+
761.50586	352	1+
761.66212	886	1+
761.97728	240	1+
762.42855	1626	1+
762.44870	868	1+
762.55161	452	1+
763.40709	2220	1+
763.61892	636	1+
763.76298	338	1+
764.52604	1422	1+
764.76675	416	1+
764.94066	708	1+
765.24267	332	1+
765.30309	296	1+
765.37377	920	1+
765.48643	460	1+
765.53238	1212	1+
765.94397	628	1+
766.04824	378	1+
766.35954	1038	1+
766.50538	428	1+
766.71273	362	1+
767.35491	934	1+
767.37201	1376	1+
768.29245	362	1+
769.32921	1132	1+
770.35107	918	1+
770.39275	3136	1+
770.70822	1264	1+
770.90606	390	1+
770.96321	2724	1+
771.31130	438	
771.35824	744	1+
771.41305	1632	1+
771.56909	1252	1+
771.71221	1426	1+
772.31347	1738	
772.61628	1308	1+
772.65231	476	
773.32658	6604	1+
773.37094	364	
773.49230	514	
773.55110	2100	1+
773.65801	1662	1+
773.67878	1418	1+
773.87078	296	1+
774.05459	918	1+
774.20525	320	1+
774.33087	5796	1+
774.39635	616	
774.42703	826	
774.48346	488	
774.55542	1770	1+
774.64794	1112	1+
774.83874	900	1+
775.15295	598	1+
775.38315	564	
775.58060	2870	1+
775.84056	724	1+
776.05396	1102	1+
776.37043	610	
776.40730	1000	
776.49444	4240	1+
776.50810	1318	
776.67128	3230	1+
776.81523	372	
776.87823	1418	1+
777.23668	1250	1+
777.67469	2480	1+
778.09195	916	1+
778.16719	1338	1+
778.63700	710	
778.70352	440	
778.76829	738	1+
779.29804	352	1+
779.38715	2726	1+
779.60252	3228	1+
779.82520	720	1+
780.04600	698	1+
780.36958	1112	1+
780.52563	1014	1+
780.53122	4210	1+
780.82907	686	1+
781.50082	378	
781.67046	720	1+
781.71356	1078	1+
781.99168	1230	1+
782.06820	524	1+
782.46961	3058	1+
782.86118	434	1+
783.19877	290	1+
783.34652	782	1+
784.42653	1118	
785.28910	278	1+
785.36856	1188	1+
786.33628	1794	1+
786.53249	354	1+
787.34264	1728	1+
787.42429	564	1+
788.44108	516	1+
788.47934	784	1+
788.97024	262	1+
789.44227	434	1+
790.36962	2588	1+
791.19194	286	1+
792.39819	2040	1+
793.39921	1514	1+
796.39040	692	1+
796.49799	666	1+
797.33041	862	1+
797.39781	464	1+
798.33520	756	1+
799.40788	1228	1+
800.35520	446	1+
800.39935	1374	1+
801.35286	882	1+
801.42047	1102	1+
801.47494	420	1+
802.57977	878	1+
803.37399	636	1+
804.34449	2566	1+
805.25342	250	1+
806.47894	900	1+
806.99842	404	1+
807.21790	590	1+
807.37583	434	1+
807.40438	1826	1+
807.41347	544	1+
808.45928	356	1+
809.21967	358	1+
809.35173	498	1+
809.40426	1008	1+
810.39219	1178	1+
810.53525	384	1+
812.41897	580	1+
814.41265	2028	1+
816.34639	4316	1+
816.47822	336	1+
818.35782	4406	1+
819.41835	2094	1+
822.42060	2732	1+
823.41434	2038	1+
823.42336	4128	1+
824.53226	540	1+
824.91748	280	1+
826.42928	646	1+
827.36809	1526	1+
828.18862	266	1+
828.36625	1576	1+
828.45095	1080	1+
829.60012	490	1+
830.35862	1556	1+
831.36656	2118	1+
831.44113	378	1+
833.42740	1954	1+
834.35333	2022	1+
836.43341	5110	1+
837.31427	242	1+
838.36683	718	1+
838.40576	292	1+
839.54045	600	1+
840.38981	1928	1+
840.54346	462	1+
842.29000	290	1+
842.47409	960	1+
844.37199	1008	1+
844.43599	278	1+
845.37650	1122	1+
845.59431	1024	1+
845.98399	208	1+
846.59733	920	1+
847.17655	398	1+
847.50366	270	1+
848.39399	4734	1+
849.43121	564	1+
850.50826	850	1+
851.43539	1934	1+
852.34204	410	1+
853.34910	308	1+
853.43087	1390	1+
854.30826	644	1+
854.43163	2220	1+
855.33230	422	1+
857.20882	550	1+
857.37949	1014	1+
857.41804	852	1+
858.40209	756	1+
860.36804	2712	1+
861.50146	434	1+
862.38211	4476	1+
862.50610	306	1+
866.43802	2528	1+
866.52846	310	1+
868.44071	3100	1+
870.50791	708	1+
871.39128	540	1+
871.45122	736	1+
872.42588	422	1+
873.37961	1372	1+
874.20694	480	1+
874.38248	1164	1+
875.46717	348	1+
876.44625	1218	1+
877.44851	946	1+
878.37886	1896	1+
879.45064	3444	1+
880.44716	2350	1+
883.44252	2246	1+
884.44340	2150	1+
884.56115	538	1+
887.44447	1476	1+
888.39678	872	1+
889.52580	194	1+
890.39055	820	1+
890.63012	1050	1+
891.53291	458	1+
892.41924	4066	1+
893.45945	574	1+
893.53478	1414	1+
894.45756	3402	1+
894.53873	1608	1+
895.49645	656	1+
898.45505	2382	1+
899.39726	526	1+
901.39668	432	1+
901.50943	880	1+
902.27708	1122	1+
902.39485	856	1+
903.39068	318	1+
903.45996	266	1+
904.39772	3082	1+
905.34403	482	1+
905.58491	650	1+
906.41026	3842	1+
906.55665	198	1+
909.51377	380	1+
910.46684	2552	1+
912.46997	3522	1+
915.64439	394	1+
916.50071	386	1+
917.41329	2074	1+
917.44055	1300	1+
917.63614	532	1+
919.50598	428	1+
920.44945	502	1+
922.40524	2452	1+
924.47769	4260	1+
924.54581	738	1+
924.71666	370	1+
925.44286	912	1+
927.38233	238	1+
928.46381	900	1+
928.47512	4002	1+
929.27614	590	1+
929.53506	376	1+
931.42449	364	1+
931.53707	618	1+
932.42330	540	1+
933.43299	944	1+
933.55556	752	1+
934.51720	272	1+
934.62358	1176	1+
935.02203	222	1+
936.42004	2146	1+
937.33021	672	1+
938.41707	474	1+
938.50456	6020	1+
939.48718	4152	1+
941.48431	1164	1+
942.48317	910	1+
942.59376	194	1+
945.55189	1032	1+
946.44545	368	1+
947.45419	636	1+
948.42133	2164	1+
948.57889	1054	1+
949.24383	396	1+
950.43261	2988	1+
952.45993	406	
952.98540	198	1+
953.42542	1052	1+
953.74309	296	1+
955.41325	344	1+
955.49331	3192	1+
956.49650	4096	1+
960.54525	308	1+
960.69876	402	1+
961.50901	822	1+
961.63112	536	1+
962.44031	1232	1+
962.62165	394	1+
963.24036	344	1+
963.50355	1014	1+
963.62839	268	1+
965.52508	1898	1+
965.72505	324	1+
966.43386	2150	1+
967.50668	2172	1+
968.49687	3758	1+
969.45384	408	1+
972.49414	5274	1+
972.59224	218	1+
973.56886	316	1+
973.64887	676	1+
975.43964	468	1+
976.45235	808	1+
976.45869	652	1+
976.53670	524	1+
977.45835	502	1+
977.69064	1060	1+
978.56192	606	1+
978.68465	682	1+
979.43193	378	1+
979.44752	2348	1+
979.53283	1258	1+
980.44683	1734	1+
981.03837	216	1+
982.51607	4630	1+
982.58836	1964	1+
983.52124	3780	1+
983.73107	306	1+
984.48753	482	1+
985.40698	1058	1+
986.50913	2518	1+
986.75975	198	1+
987.55888	388	1+
988.46798	414	1+
990.45256	514	1+
991.32028	432	1+
991.57095	1428	1+
991.59188	830	1+
992.44420	878	
992.56768	1060	1+
993.45818	2406	1+
993.47448	588	1+
996.52874	3164	1+
997.52763	3128	1+
999.51662	6122	1+
1000.45498	416	1+
1000.52045	4810	1+
1001.18520	400	1+
1002.19018	580	1+
1004.57748	696	1+
1005.81501	496	1+
1006.46306	936	1+
1009.52550	2480	1+
1010.45826	1742	1+
1011.51123	2032	1+
1012.50591	1914	1+
1013.50892	1476	1+
1013.53449	4712	1+
1016.51965	6908	1+
1019.87379	366	1+
1020.51225	486	1+
1020.58558	1182	1+
1021.70217	780	1+
1022.57718	514	1+
1022.70534	682	1+
1024.50934	2824	1+
1026.45036	490	1+
1026.61438	1466	1+
1027.53805	3046	1+
1027.62117	920	1+
1029.52801	1036	1+
1030.53356	2602	1+
1032.36920	412	1+
1033.59997	1178	1+
1034.41745	620	1+
1034.56160	388	1+
1035.57752	424	1+
1036.51365	1540	1+
1038.20911	320	1+
1038.48417	1524	1+
1038.55091	456	1+
1040.54213	2550	1+
1042.53352	712	
1043.53970	1138	
1044.54659	4622	1+
1048.60038	614	1+
1049.49003	800	1+
1050.48482	884	1+
1050.50974	1224	1+
1050.86032	322	1+
1051.19878	268	1+
1051.51535	892	1+
1051.84694	328	1+
1053.55924	2332	1+
1054.48320	1994	1+
1054.60007	582	1+
1055.52099	852	1+
1056.20833	698	1+
1056.54303	666	1+
1056.55101	3144	1+
1057.55339	3410	1+
1059.67052	426	1+
1060.54608	11652	1+
1064.59121	1062	1+
1065.58486	958	1+
1066.53579	966	1+
1067.59646	782	1+
1068.55021	492	1+
1068.68874	256	1+
1069.14401	586	1+
1069.55918	1512	1+
1070.15454	416	1+
1070.56703	4182	1+
1070.64484	474	
1071.57125	3416	1+
1074.56683	1386	1+
1075.84584	418	1+
1080.22377	302	1+
1080.49590	520	
1081.58269	1882	1+
1082.37899	432	1+
1083.50969	968	1+
1083.54662	770	1+
1084.56773	2810	1+
1086.56522	4906	1+
1087.57020	4110	1+
1088.56811	2886	1+
1093.49405	466	1+
1093.62538	1748	1+
1094.55515	992	1+
1094.58475	378	1+
1094.63195	1770	1+
1097.54611	1744	1+
1097.73823	282	1+
1098.51413	3022	1+
1099.51870	2402	1+
1100.57805	3754	1+
1101.58182	4080	1+
1103.68889	536	1+
1104.57185	12624	1+
1105.66329	750	1+
1106.51351	444	1+
1107.63920	1364	1+
1109.62616	608	1+
1111.54030	658	1+
1112.57090	498	1+
1113.00344	546	1+
1113.58291	1340	1+
1113.61426	722	1+
1115.59343	4370	1+
1116.59706	2430	1+
1116.67852	378	1+
1118.61323	2134	1+
1119.64028	400	
1120.38999	366	1+
1120.65448	592	1+
1122.34521	530	1+
1123.42333	760	1+
1124.36064	766	1+
1124.52163	850	1+
1125.53365	644	1+
1125.85372	410	1+
1126.56999	404	1+
1128.58693	2576	1+
1130.58895	7514	1+
1131.59099	6274	1+
1134.45338	1058	1+
1135.61364	576	1+
1137.65507	2592	1+
1137.85278	416	1+
1138.56871	482	1+
1138.79118	476	1+
1139.58260	648	1+
1140.46000	1054	1+
1142.53151	924	
1143.53722	2544	1+
1144.59925	3300	1+
1145.60217	4304	1+
1146.12183	250	1+
1147.01425	310	1+
1148.12101	570	1+
1148.29149	330	1+
1148.59726	18436	1+
1152.46980	356	1+
1152.58873	494	1+
1153.61548	748	1+
1154.60386	594	1+
1154.62309	1722	1+
1154.64773	1706	1+
1155.54282	714	1+
1157.60522	1070	1+
1158.61325	4556	1+
1158.87903	478	1+
1159.61622	3522	1+
1160.24594	298	1+
1161.61358	1762	1+
1162.59718	2110	1+
1163.66697	1802	1+
1164.66938	3134	1+
1165.19046	640	1+
1165.67171	2926	1+
1166.77132	348	1+
1167.52509	754	1+
1168.27107	418	1+
1168.54292	948	1+
1171.62006	1928	1+
1172.75433	488	1+
1174.61812	6932	1+
1175.62134	5900	1+
1175.94486	614	1+
1178.09999	366	1+
1178.69131	644	1+
1180.13554	542	1+
1181.15329	498	1+
1181.67907	2634	1+
1183.64215	390	1+
1183.98828	500	1+
1186.56842	4672	1+
1188.62656	2236	1+
1189.63377	5404	1+
1192.62426	592	1+
1192.62468	21720	1+
1193.25978	316	1+
1193.62495	572	1+
1193.82424	378	1+
1195.07751	342	1+
1198.68681	2720	1+
1200.03477	634	1+
1200.63801	656	1+
1201.34600	290	1+
1201.63341	738	1+
1203.64321	3742	1+
1204.45150	390	1+
1205.16819	410	1+
1207.55900	662	1+
1207.69317	2058	1+
1208.25876	466	1+
1209.53448	760	1+
1209.55113	712	1+
1210.68850	1936	1+
1213.83605	660	1+
1216.63712	2626	1+
1218.64362	5114	1+
1219.64874	4136	1+
1221.06947	462	1+
1222.93750	584	1+
1223.66578	606	1+
1225.70630	5260	1+
1226.57807	888	1+
1226.71512	3694	1+
1228.31749	338	1+
1229.87584	514	1+
1230.60965	1736	1+
1231.58757	676	1+
1232.61458	780	1+
1234.65090	870	
1234.66297	1764	1+
1235.51151	478	1+
1235.65757	746	
1236.65056	26386	1+
1236.73872	1014	1+
1236.80597	354	1+
1237.73869	672	1+
1237.79984	492	1+
1238.83625	728	1+
1240.43018	604	1+
1242.52366	848	1+
1242.60912	1128	1+
1242.71102	2946	1+
1243.60107	914	1+
1244.82274	320	1+
1245.66341	1076	1+
1248.28492	278	1+
1250.71911	3586	1+
1252.66682	666	1+
1252.72866	3136	1+
1253.95772	500	1+
1254.59799	494	1+
1256.61251	420	1+
1257.56650	328	1+
1257.72405	884	1+
1260.56443	250	1+
1260.66424	1508	1+
1262.66707	2118	1+
1262.66887	3214	1+
1263.67373	2730	1+
1264.49626	704	1+
1264.66953	2088	1+
1268.72932	5592	1+
1269.73334	5014	1+
1270.62163	576	1+
1271.62100	736	1+
1271.67837	1018	1+
1274.70514	1120	1+
1275.19600	422	1+
1275.63884	642	1+
1277.68613	3808	1+
1278.67600	434	
1278.94537	426	1+
1279.68549	918	
1280.25390	640	1+
1280.67978	31000	1+
1281.68359	27162	1+
1282.13397	608	1+
1282.61760	388	1+
1283.74373	2224	1+
1284.85769	742	1+
1285.26963	440	1+
1286.50211	506	1+
1286.56106	740	1+
1286.73724	3482	1+
1287.74437	1510	1+
1290.84406	718	1+
1291.68691	1616	1+
1292.66332	658	1+
1295.74949	6936	1+
1296.05607	268	1+
1297.30011	510	1+
1297.74104	3790	1+
1298.30080	420	1+
1298.74532	2412	1+
1300.99468	526	1+
1302.59019	662	1+
1306.17779	260	1+
1306.69404	1220	1+
1307.58238	1158	1+
1308.16446	358	1+
1308.35714	404	1+
1309.75439	2906	1+
1309.94579	318	1+
1310.75529	2016	1+
1311.70190	626	1+
1312.47173	378	1+
1312.75636	9758	1+
1313.09387	502	1+
1313.18434	426	1+
1313.75985	8870	1+
1314.09111	646	1+
1315.81777	2316	1+
1316.60425	528	1+
1317.73970	756	1+
1318.63912	1350	1+
1318.70674	1196	1+
1320.51381	420	1+
1320.67262	1394	1+
1321.46648	316	1+
1321.84765	396	1+
1322.70660	7648	1+
1324.34004	802	1+
1324.70285	111222	1+
1325.21858	826	1+
1325.41864	640	1+
1325.92392	1190	1+
1326.08099	592	1+
1326.22480	610	1+
1326.61756	516	1+
1326.78237	5286	1+
1327.76355	4874	1+
1328.12893	1014	1+
1328.17209	400	1+
1329.10078	368	1+
1330.57742	632	1+
1330.76273	1498	1+
1331.41268	346	1+
1331.61330	770	1+
1331.76604	2076	1+
1332.33652	596	1+
1332.84398	2304	1+
1334.34669	408	1+
1335.83528	428	1+
1336.48817	540	1+
1336.70802	982	1+
1336.83664	1046	1+
1337.65701	516	1+
1337.96852	584	1+
1338.66872	896	1+
1338.77548	1204	1+
1339.73413	602	1+
1339.77489	7050	1+
1340.31836	382	1+
1340.49276	516	1+
1341.04859	366	1+
1343.13897	364	1+
1343.82905	370	1+
1344.52160	962	1+
1345.79408	1262	1+
1346.28704	330	1+
1346.79583	646	1+
1349.06686	578	1+
1350.07210	454	1+
1352.19541	438	1+
1352.72514	904	1+
1354.51920	328	1+
1354.75465	2166	1+
1355.38835	290	1+
1355.57212	640	1+
1357.43758	512	1+
1357.78453	12720	1+
1358.64488	804	1+
1359.85113	546	1+
1361.72733	946	1+
1364.55067	500	1+
1364.71795	1908	1+
1366.73935	568	
1367.75058	490	
1368.73041	21288	1+
1369.19782	332	1+
1369.92692	524	1+
1370.97416	418	1+
1371.11556	398	1+
1371.78519	4378	1+
1371.97731	330	1+
1372.04061	382	1+
1372.34396	390	1+
1372.78547	4088	1+
1373.76893	6656	1+
1374.78334	2212	1+
1374.93884	358	1+
1376.89664	1100	1+
1377.16430	480	1+
1377.57509	586	1+
1377.96468	518	1+
1378.74910	888	1+
1379.27116	540	1+
1379.58239	812	1+
1379.75190	754	1+
1380.68476	612	1+
1383.02401	618	1+
1387.20024	516	1+
1395.40507	630	1+
1397.07430	464	1+
1397.46539	396	1+
1398.17728	570	1+
1398.50424	366	1+
1398.79687	820	1+
1401.81224	8224	1+
1403.79903	1748	1+
1407.76184	986	1+
1409.22882	588	1+
1409.45859	256	1+
1411.41500	402	1+
1411.97430	460	1+
1412.62794	492	1+
1413.72022	810	1+
1414.82257	2040	1+
1415.39360	400	1+
1415.65324	722	1+
1416.16740	704	1+
1417.73596	876	1+
1417.81153	3646	1+
1419.82528	2432	1+
1419.99049	370	1+
1420.78916	1008	1+
1422.86030	694	1+
1425.22570	616	1+
1426.84233	932	1+
1429.11466	318	1+
1429.17012	436	1+
1429.83625	2584	1+
1431.20946	346	1+
1433.71710	690	1+
1433.81846	1656	1+
1434.08284	336	1+
1435.16430	384	1+
1435.48055	318	1+
1436.27913	484	1+
1436.78878	800	1+
1437.23384	360	1+
1439.58049	378	1+
1439.78093	1230	1+
1440.64778	384	1+
1441.42875	284	1+
1442.14806	390	1+
1443.32336	350	1+
1445.29564	900	1+
1445.55707	912	1+
1445.64755	794	1+
1445.83704	62028	1+
1446.41939	670	1+
1446.46044	518	1+
1447.19177	466	1+
1449.08388	562	1+
1450.43455	692	1+
1450.66621	432	1+
1452.14860	454	1+
1453.99329	466	1+
1454.20614	324	1+
1458.38513	356	1+
1458.70789	546	1+
1461.47055	444	1+
1461.83347	7676	1+
1462.09489	430	1+
1462.32150	720	1+
1462.75454	1002	1+
1463.00006	448	1+
1463.32370	640	1+
1464.14452	344	1+
1465.59533	590	1+
1466.15498	512	1+
1466.77820	536	1+
1466.85640	320	1+
1468.46832	322	1+
1468.53848	540	1+
1470.21353	342	1+
1470.29816	464	1+
1473.12058	1220	1+
1473.17673	440	1+
1475.75717	1006	1+
1477.58434	622	1+
1480.88247	638	1+
1482.47630	340	1+
1485.72596	502	1+
1485.75877	586	1+
1486.03818	374	1+
1486.84648	642	1+
1488.33452	260	1+
1489.66105	780	1+
1489.86450	7322	1+
1490.19467	472	1+
1495.69106	508	1+
1496.30780	406	1+
1497.74741	424	1+
1500.80570	724	1+
1507.87294	10500	1+
1510.53072	482	1+
1511.38875	286	1+
1516.46988	360	1+
1518.40491	394	1+
1519.86156	750	1+
1520.51127	484	1+
1523.12917	452	1+
1525.10456	340	1+
1526.77045	438	1+
1528.23022	430	1+
1536.91353	586	1+
1540.92385	3406	1+
1541.26813	838	1+
1542.04497	1510	1+
1542.91970	1942	1+
1543.05609	738	1+
1544.48143	726	1+
1544.83151	1884	1+
1546.52353	882	1+
1549.90054	48924	1+
1550.45086	726	1+
1550.50423	694	1+
1550.90320	44524	1+
1552.55131	1196	1+
1553.17924	1272	1+
1553.60299	2384	1+
1553.74568	1644	1+
1553.89779	183638	1+
1554.46959	2016	1+
1555.10620	1266	1+
1555.68196	1696	1+
1556.32995	1776	1+
END IONS

###FS:    #m/z: 340.94048 #charge 1+
###MS: 9
###MSMS: 10
BEGIN IONS
TITLE=Cmpd 7, +MS2(340.9405), 28.0-35.0eV, 0.2min #10
RTINSECONDS=11.811
SCANS=9-10
PEPMASS=340.94048	373810
CHARGE=1+
189.86677	122	
205.92110	240	1+
213.05625	130	1+
213.94002	1814	1+
214.88219	470	1+
215.88584	406	1+
215.93752	210	
215.95114	160	
219.08338	176	1+
221.10732	126	
223.95821	158	
223.97711	226	
224.08703	344	1+
224.18571	132	
224.98008	134	
226.87402	152	
228.87605	134	
229.11385	140	
231.94969	2268	1+
232.03688	266	1+
232.14141	166	
233.04205	192	1+
233.09006	128	
233.89946	224	
233.94922	424	1+
235.89270	244	
235.94637	210	
239.14591	128	
239.90551	138	
240.22901	204	
241.11877	142	
241.16233	130	
241.23513	202	
241.99108	126	
242.92024	192	1+
242.94231	272	
242.96058	136	
243.09848	196	1+
244.03882	514	
245.13703	118	
245.15455	136	
246.03821	122	
246.87428	134	
246.97639	418	1+
247.24439	148	1+
248.03457	792	1+
248.87840	138	
248.99179	208	
249.96095	216	
251.95907	134	
253.15837	190	
254.96661	1318	1+
255.02857	140	
255.07747	420	
255.09829	118	
255.13373	124	
255.91131	462	1+
256.26349	154	
256.91741	304	1+
257.03661	150	
257.07569	354	1+
258.15018	176	
258.57742	128	
258.88348	120	
260.01470	120	
260.98989	258	1+
261.03231	162	
261.06937	148	
261.97573	168	
262.96932	262	1+
263.05368	384	1+
264.07544	246	1+
264.25697	252	1+
265.01651	448	1+
265.04546	268	1+
266.08273	134	
266.24652	124	
266.99514	258	
267.01597	170	
267.05950	202	1+
267.13543	266	
267.99458	596	1+
268.04236	138	
269.19120	150	
270.93403	122	
271.03892	182	
272.03078	134	
272.05401	270	1+
272.93863	206	
272.97561	140	
273.18575	162	
274.10253	370	1+
275.00188	150	
277.96308	132	
278.44534	142	
278.95957	146	
279.07552	382	1+
279.21613	132	
279.90265	140	
279.96636	124	
280.07777	318	1+
280.26795	142	
280.97836	226	1+
281.04883	1082	1+
282.27855	1546	1+
283.02809	316	
283.04412	214	
283.16682	170	
283.20790	142	
284.08923	138	
284.29022	294	
285.07874	246	1+
288.02375	132	
288.06772	592	1+
288.22006	130	
289.00673	172	
289.24976	140	
289.88368	208	
290.51167	198	
293.05078	208	1+
293.15507	122	
293.98289	120	
294.02129	156	1+
294.27083	156	
294.29235	138	
294.31645	240	1+
294.95224	144	
295.09019	148	
295.20428	168	
295.83383	154	
296.08657	134	
297.97069	328	1+
298.08264	376	1+
298.10257	212	1+
298.31188	168	
299.02193	304	1+
299.05942	848	1+
299.31048	138	
301.01524	190	
301.85253	176	
302.06295	164	
302.17493	136	
303.09776	134	
304.07283	146	
304.28273	316	1+
305.14602	318	1+
305.22984	210	
305.27905	246	1+
305.93715	124	
306.79562	382	1+
307.08005	158	
307.17665	126	
307.24513	134	
307.30742	334	
307.89137	152	
308.13666	216	
308.29372	394	
308.87416	576	1+
308.93882	128	
309.15290	140	
309.29294	410	1+
310.09472	144	
311.15092	210	1+
312.03086	124	
313.03074	482	1+
315.09683	266	1+
316.10070	214	1+
317.01484	136	
317.06414	178	1+
318.04294	142	
318.59177	170	
320.29372	120	
321.27093	210	1+
322.07164	344	1+
322.13439	664	1+
322.31180	232	
323.23872	1552	1+
323.30412	238	
324.12004	122	
324.28947	144	
324.32787	154	
324.89295	228	1+
325.05025	120	
325.24789	198	
326.07510	128	
326.17263	208	
326.30391	250	1+
326.34075	310	
326.74428	172	1+
326.79272	146	
327.00976	158	
327.08347	138	
327.27224	132	
328.03325	138	
328.18995	280	
328.26573	226	
329.09092	244	1+
329.11644	132	
329.86972	290	1+
330.07776	172	
332.09215	176	
333.09306	132	
334.16869	152	1+
335.92816	194	1+
336.10415	136	
336.33289	238	1+
337.21669	504	1+
337.25398	200	
338.24453	316	1+
339.07459	128	
339.20740	182	1+
339.22890	120	
340.26513	200	
340.35721	352	1+
340.39205	496	1+
341.25447	416	1+
342.11010	192	
342.23576	200	1+
342.28788	134	
342.31608	414	
343.28267	134	
344.19105	154	
344.21627	176	
344.89693	146	
344.97321	144	
345.07145	142	
346.08652	290	1+
END IONS

###FS:    #m/z: 363.95651 #charge 1+
###MS: 9
###MSMS: 11
BEGIN IONS
TITLE=Cmpd 8, +MS2(363.9565), 28.0-35.0eV, 0.2min #11
RTINSECONDS=12.5835
SCANS=9,11
PEPMASS=363.95651	233692
CHARGE=1+
191.85817	166	
191.95572	292	
199.10923	156	
207.87617	114	
209.94505	266	1+
210.88885	136	
212.88026	326	1+
221.63554	114	
222.95040	724	1+
224.94918	804	1+
224.97785	164	
225.97335	118	
226.90006	190	
226.94760	3004	1+
227.93029	398	
228.94232	2408	1+
230.04851	442	1+
230.88970	666	1+
231.03447	266	1+
231.05200	352	1+
235.00796	204	1+
236.12277	266	1+
237.05936	114	
238.21611	162	
240.93851	158	
240.96052	792	1+
241.93973	320	1+
242.88933	132	
242.95881	530	1+
244.03339	250	1+
244.95716	1766	1+
245.94129	608	
246.89871	138	
246.95277	1768	1+
246.97274	220	
248.02892	286	
248.89976	160	
248.94127	142	
249.04235	264	
249.93712	142	
250.15012	116	
250.94415	376	
253.05279	136	
253.90412	174	
256.15301	196	1+
257.10368	354	1+
258.87843	138	
259.08222	120	
260.06042	126	
260.84748	162	1+
260.96993	330	
261.96951	200	
263.05356	194	
263.14344	134	
265.96123	172	
265.99016	220	1+
266.05700	270	1+
266.10015	200	1+
266.24425	334	
267.03044	194	1+
267.06821	254	1+
267.41937	120	
267.97279	394	
268.08714	146	
268.10821	262	1+
268.95765	312	
268.97626	184	
269.00598	116	
269.11144	240	1+
269.23032	230	1+
269.96898	354	1+
270.06143	202	1+
271.09199	242	1+
274.05170	224	1+
275.09039	134	
277.10820	170	
278.13771	196	
278.24419	158	
279.50341	130	
280.26045	126	
281.03126	158	
281.98481	214	1+
283.81866	116	1+
284.10054	252	1+
284.29256	258	1+
284.80690	130	
285.84307	256	
285.87506	130	
286.92461	138	
288.06684	664	1+
289.03275	130	
289.91132	118	
290.03832	120	
290.06017	136	
291.13002	148	
292.07595	134	
292.26454	346	1+
292.87051	208	1+
293.06578	184	
293.11496	122	
293.90762	126	
294.98066	188	1+
295.06234	164	
295.95574	224	1+
296.02916	118	
297.84236	166	1+
299.13082	248	1+
299.15341	136	
300.10984	378	1+
300.13338	312	1+
301.11179	302	1+
301.19157	126	
301.86496	114	
302.00112	198	1+
302.22423	164	
303.25792	366	1+
303.85464	180	
304.26095	266	1+
304.78022	170	
305.09728	118	
306.27638	148	
307.02691	166	1+
307.07798	302	1+
307.13613	250	
307.29146	730	1+
307.31022	128	
307.79639	218	1+
308.15314	130	
308.29553	522	1+
310.31132	552	1+
310.82090	190	1+
311.08609	146	
311.29103	132	
311.85574	232	1+
311.99542	156	
312.09934	184	1+
313.03291	136	
314.77609	116	
314.95066	114	
315.16183	132	
316.11707	116	
317.94103	116	
319.17005	114	
319.23634	140	
320.05537	178	1+
320.14686	170	
320.28766	138	1+
320.85766	120	
321.09750	314	1+
321.15055	138	
321.27610	134	
321.33397	158	
322.17441	444	1+
322.31340	170	
322.81958	150	
322.93146	290	1+
324.01796	352	1+
324.04079	240	1+
324.23853	374	1+
324.35399	140	
326.22119	154	
326.96656	132	
327.12789	120	
327.18633	154	
328.19169	120	
329.32213	118	
329.86684	190	
331.13791	140	
332.08865	600	1+
332.26491	194	
334.10078	148	
335.30493	166	
336.13638	116	
336.15720	146	
336.32205	180	
336.33759	222	1+
336.80263	218	
336.94768	226	
337.06961	160	
337.09118	164	
337.30398	180	
337.96267	126	
339.08957	114	
341.18046	160	
342.20738	126	
342.28014	558	1+
344.11093	188	1+
344.20087	158	
344.23913	152	
344.27253	120	
344.89285	128	
344.96302	276	1+
345.09757	124	
345.11569	194	1+
345.14702	134	
346.28813	134	
347.06866	330	1+
347.16862	204	1+
347.20255	122	
347.23615	278	1+
347.30047	132	
347.99802	124	
348.31687	566	1+
348.92017	150	
349.24846	192	
349.26420	120	
350.10828	224	1+
350.18680	118	
350.34151	174	
351.14089	150	
351.33713	244	
354.07833	218	1+
354.20205	212	1+
354.79249	140	
356.24676	218	1+
356.87870	146	
359.14568	116	
360.25190	134	
361.26794	214	1+
362.05840	120	
362.12876	114	
362.16012	142	
362.18440	202	1+
363.21605	152	
364.24399	272	1+
364.34893	120	
364.36839	154	
365.06439	126	
365.28221	176	
365.31810	380	
365.39052	384	
366.32399	734	1+
367.18990	140	1+
367.32960	528	1+
368.36098	126	
368.38969	132	
368.42623	550	1+
369.30913	120	
END IONS

###FS:    #m/z: 444.22325 #charge 1+
###MS: 9
###MSMS: 12
BEGIN IONS
TITLE=Cmpd 9, +MS2(444.2233), 28.0-35.0eV, 0.3min #12
RTINSECONDS=13.3555
SCANS=9,12
PEPMASS=444.22325	176232
CHARGE=1+
188.06875	1198	
195.11237	460	1+
205.09555	658	1+
222.12204	3700	1+
222.95375	168	
222.97549	472	
223.10566	1328	1+
223.38286	174	
223.97674	504	
224.97147	2866	
225.06282	326	1+
225.97148	2630	
226.14752	164	1+
226.97261	6456	
227.09724	172	1+
228.86610	238	1+
230.84927	294	1+
230.88928	176	
233.04729	266	1+
234.15113	340	1+
235.15432	294	1+
235.65365	160	
236.12612	278	1+
239.15146	182	
240.13274	16524	1+
241.10823	424	1+
243.97893	506	1+
244.03249	308	1+
244.16630	312	
244.98220	336	1+
245.94806	296	1+
246.88004	308	
246.97113	304	1+
247.08641	218	1+
247.13218	252	1+
248.03529	940	1+
248.80341	150	1+
249.03938	702	1+
249.11334	416	1+
249.24393	130	1+
250.02651	156	1+
250.94928	412	
251.88997	168	
253.08948	374	1+
253.13218	196	
254.14563	370	1+
255.01568	186	1+
255.14836	268	1+
255.16512	160	
255.86716	174	
255.95491	166	
256.02473	204	1+
258.14281	5046	1+
258.63395	178	1+
260.09236	150	1+
262.00023	294	1+
263.05711	522	1+
263.86490	178	1+
265.98855	406	1+
266.09820	266	1+
267.14744	616	1+
267.42591	108	1+
268.96031	240	
270.05165	214	1+
270.16291	370	1+
270.24671	98	1+
270.96146	288	
271.12265	292	1+
271.91401	218	1+
272.87516	334	1+
273.00598	178	
273.87950	212	1+
274.86054	192	1+
275.01795	162	
275.05841	378	1+
275.94430	264	1+
277.07022	410	1+
277.09860	242	1+
277.95383	302	1+
278.85905	128	1+
279.09712	178	
279.14258	1984	1+
280.11998	218	
281.10674	212	
281.12931	156	
282.12894	226	
282.89937	232	
283.04183	168	
283.11744	210	
283.17487	192	
283.26206	174	
284.03680	302	1+
284.15459	476	1+
285.10115	262	1+
285.12464	236	1+
285.85604	196	1+
287.18614	202	
288.06263	498	1+
289.03628	162	
289.88065	582	1+
291.03639	200	
291.09072	298	1+
291.14832	162	
291.16545	166	1+
291.89202	320	1+
292.06038	1534	1+
292.14808	328	1+
293.17149	232	
293.38919	194	1+
295.12677	624	1+
295.20530	256	1+
296.13073	380	1+
296.64791	148	1+
297.06051	452	1+
297.10684	316	1+
297.15974	704	1+
298.15986	498	1+
298.80575	254	1+
298.85345	200	
298.87794	292	
299.14452	518	1+
299.85261	186	
300.05504	414	1+
300.90845	180	
300.99913	252	1+
301.18602	622	
302.03557	158	
302.16239	762	1+
302.88002	158	
304.09132	132	1+
304.25071	282	1+
304.88620	392	1+
305.04652	300	1+
305.15251	158	
305.21229	324	1+
306.07695	768	1+
306.12673	162	
307.08213	500	1+
307.14966	196	
307.88907	814	1+
307.94578	236	1+
308.13611	278	
308.29384	758	1+
308.90992	238	1+
309.03603	184	
309.06344	256	1+
309.14170	172	
309.62801	140	1+
309.84785	346	1+
309.87581	318	1+
310.91439	292	1+
311.29122	2690	1+
313.06192	324	1+
314.15129	532	1+
314.99796	194	1+
315.01758	272	1+
315.17883	636	
316.16433	1436	1+
316.20825	214	
316.86339	496	1+
316.88561	384	1+
317.19207	202	
317.90516	312	1+
317.96517	188	
318.02566	250	1+
318.95751	2968	
319.05280	226	1+
319.08211	872	1+
319.10260	160	
319.17124	262	1+
319.79836	166	
319.86911	250	
319.95644	9548	1+
320.29306	190	
320.95878	6772	1+
321.09419	540	1+
321.12101	302	
322.85485	376	
322.90211	460	1+
323.01838	912	1+
323.23580	152	1+
323.85097	190	
324.11625	348	1+
324.16949	184	
324.28287	298	1+
324.88188	170	
324.98690	362	1+
325.02094	278	
325.12226	230	1+
325.14345	292	
325.16480	254	
325.89784	538	1+
325.91488	164	
326.04920	238	1+
326.06533	278	1+
326.24681	166	
328.18489	386	1+
329.18511	248	1+
330.01948	308	1+
332.08346	174	1+
332.10537	248	1+
333.05863	216	
333.19033	2892	1+
334.90160	240	
335.09924	230	
335.32360	256	1+
335.82122	244	
336.08212	462	
336.87961	416	1+
336.94543	1088	1+
336.96788	1080	
337.06772	166	
337.08982	1014	1+
337.76621	142	1+
337.81549	190	
337.88217	350	1+
337.97088	702	
338.14739	254	1+
338.33731	632	1+
338.97127	1834	1+
339.14319	310	1+
339.81072	180	1+
339.88240	172	
340.23947	234	1+
340.86424	280	
341.01473	788	1+
341.06756	164	
341.08840	346	1+
341.86518	396	
341.92472	252	1+
341.99858	384	1+
342.86360	238	
343.17482	3502	1+
344.10306	244	1+
344.12915	202	1+
344.16132	586	1+
344.85982	692	1+
345.00298	288	1+
346.15707	180	
347.06925	316	1+
347.14840	252	1+
347.98588	170	1+
348.21615	222	1+
348.90599	360	1+
349.14533	300	1+
349.44947	154	1+
349.87229	206	1+
350.10277	588	1+
350.32696	232	1+
351.03634	182	1+
351.90848	172	
351.96716	158	
351.99707	248	1+
352.77664	182	1+
355.88241	170	
355.98192	406	1+
356.10335	184	
356.18438	162	
356.98213	270	1+
357.09280	192	
358.17944	180	
358.76994	258	1+
358.87415	718	1+
359.02242	800	1+
359.17070	300	1+
359.95873	180	
359.98351	474	
360.13414	198	
360.23103	180	
360.89787	224	
360.98325	744	1+
361.12438	160	
361.34531	156	1+
361.83722	166	
361.86235	196	1+
362.06330	414	1+
362.10558	1120	1+
363.06590	304	1+
363.17261	450	1+
363.85539	168	
364.11317	700	1+
364.84186	184	
365.04387	166	
365.15100	172	
365.19795	172	
365.30029	238	1+
365.87866	258	1+
366.29065	278	1+
366.36681	200	
367.00678	170	
367.23936	202	1+
367.33226	216	
367.94488	168	
367.99710	238	1+
368.21955	146	1+
368.29363	264	1+
370.19223	336	1+
371.02282	292	1+
371.08101	198	1+
371.90844	156	
372.24700	248	1+
373.81289	342	1+
374.81452	244	1+
375.32732	174	1+
376.36634	190	1+
376.88201	624	1+
377.84868	184	1+
378.04946	270	1+
378.33561	216	1+
380.11741	874	1+
380.20864	244	
381.11836	822	1+
381.19116	1220	1+
381.24272	416	1+
382.14092	274	1+
382.40176	198	
383.08059	232	1+
383.14230	202	1+
383.88367	250	1+
384.12501	278	1+
384.21688	478	1+
384.25078	158	1+
385.07470	840	1+
385.13026	222	1+
385.29076	316	1+
386.19411	420	1+
386.85367	132	1+
387.13781	308	1+
387.16595	314	1+
387.19863	328	1+
387.22702	200	
388.13170	212	1+
388.16816	208	1+
388.28422	160	1+
390.85002	172	1+
391.15039	200	
393.19343	166	
393.30574	158	
394.19029	294	1+
394.20492	156	
394.90086	184	
394.98249	516	1+
395.04216	156	
395.21257	414	1+
397.06953	324	1+
397.24966	178	
398.21689	4118	1+
398.25396	414	1+
399.16897	168	
399.25405	260	1+
399.90012	284	1+
400.18173	244	1+
400.38216	218	1+
401.06453	224	1+
401.24558	236	
401.30262	202	
401.98956	194	
403.19587	358	1+
403.34690	198	1+
404.13588	278	1+
404.24602	184	1+
404.38945	436	1+
405.01320	200	1+
405.15928	188	
407.13659	232	
407.30279	166	
408.07765	234	1+
408.20154	408	1+
409.18041	478	1+
410.18268	274	1+
411.84717	166	1+
412.21705	440	1+
413.41729	168	
415.19205	172	1+
418.20154	360	1+
419.16844	162	
421.10998	192	
422.34675	528	1+
423.12175	212	
423.22614	214	
423.25471	524	1+
423.40050	346	1+
424.13382	178	
424.21301	186	
425.07268	192	1+
425.21312	178	
425.28000	236	1+
425.37011	546	1+
426.21096	2894	1+
426.41412	218	1+
427.19597	1834	1+
427.26298	164	
427.37495	308	1+
428.40665	156	
429.28927	298	1+
430.22463	354	1+
430.25418	264	1+
431.11415	158	
432.42299	224	
435.39601	202	1+
438.20672	266	1+
438.24526	282	1+
440.38630	228	
441.22479	280	1+
441.28137	196	
441.35264	184	
442.15185	312	1+
442.26022	250	1+
442.40429	188	
442.43507	182	
443.10242	218	1+
443.21065	182	
443.29792	2060	1+
443.33151	586	1+
443.99759	196	1+
444.22275	7958	1+
444.38285	1812	1+
444.44682	222	
444.74184	118	1+
444.79136	290	1+
445.11625	194	
445.26878	1032	1+
445.31314	240	
445.44882	216	
445.87788	196	1+
446.17669	244	1+
446.27013	614	1+
446.31914	344	1+
446.45341	324	1+
447.25245	188	
447.28631	818	1+
447.32148	226	1+
447.42557	246	1+
448.22124	160	
448.40278	384	1+
449.11854	164	1+
449.24352	150	1+
END IONS

###FS:    #m/z: 322.93014 #charge 1+
###MS: 13
###MSMS: 14
BEGIN IONS
TITLE=Cmpd 10, +MS2(322.9301), 28.0-35.0eV, 0.3min #14
RTINSECONDS=17.0405
SCANS=13-14
PEPMASS=322.93014	995538
CHARGE=1+
166.96295	104	
180.86588	114	
185.71446	92	
191.95435	328	
200.01065	94	
200.89055	86	
201.04833	100	
203.14031	86	
205.94991	126	
212.00974	94	
213.17004	114	
219.03292	162	
219.95217	162	
220.86780	132	
221.07090	94	
221.90803	88	
223.96145	198	
223.97743	180	1+
225.04875	150	
226.09632	96	
227.78700	92	
227.93720	106	
230.91086	90	
231.83393	202	1+
232.03682	140	
232.12183	88	
233.02628	126	
233.91656	138	
235.07251	120	
236.19955	226	1+
237.12228	156	1+
238.95553	214	
239.07849	342	
239.58704	92	
240.03590	98	
240.18801	92	
240.23388	88	
240.93994	494	
240.96395	532	
241.94259	238	
242.07844	266	1+
242.94213	1916	1+
243.88153	528	1+
244.03871	232	
244.16573	208	
244.93917	608	1+
244.97386	108	
245.89410	170	
246.97491	406	
246.99462	86	
247.16884	86	
248.03504	442	1+
248.98936	160	
249.09737	92	
249.80396	98	
249.98385	88	
250.10170	130	
250.56482	92	
250.84640	92	
250.94483	116	
250.97751	118	
253.15861	118	
254.90839	86	
255.01796	86	
256.04145	90	
257.05338	108	
257.10419	112	
258.44293	148	
258.80060	190	1+
259.97626	116	
260.98477	132	
261.93697	86	
262.08569	86	
262.90160	102	
263.12762	90	
265.01708	188	
265.05704	212	
265.75631	88	
265.87044	88	
266.16988	106	
266.24373	200	
267.00358	98	
267.05918	208	1+
267.99404	130	
270.21907	104	
270.58030	108	
270.98928	120	
271.28362	100	
272.05172	106	
272.84590	120	
274.00240	92	
274.88121	90	
275.05525	390	1+
275.12161	98	
277.42338	86	
277.55069	114	
278.17601	116	
279.09107	1248	1+
279.17299	104	
279.27586	96	
280.14227	148	
280.18919	88	
281.04993	124	
282.22206	86	
282.27692	178	
283.02918	248	
283.06585	622	1+
283.25869	276	1+
284.08779	144	
284.29286	1130	1+
285.09725	90	
285.15931	140	
286.93534	86	
288.06299	158	
289.06075	120	
291.02867	128	
291.05645	122	
293.06916	112	
293.08998	92	
293.11234	102	
294.07707	96	
294.13181	86	
294.27730	398	1+
296.04535	92	
297.21068	88	
299.05976	116	
299.12517	98	
300.04579	130	
300.06305	104	
300.13044	90	
301.07383	186	
302.08353	132	
302.28707	86	
302.93708	174	1+
304.10965	126	
304.18494	200	1+
304.25789	246	1+
305.09472	218	1+
305.12973	130	
305.22951	108	
305.29485	152	
306.08513	124	
306.14215	86	
306.28469	120	
307.13235	124	
307.89184	152	
308.29538	598	1+
308.87675	96	
309.26208	160	
310.15908	90	
310.31141	468	1+
310.88028	98	
311.14221	192	1+
313.02670	88	
313.96763	124	
315.04710	112	
318.07225	282	1+
318.93401	96	
319.10237	92	
320.18546	196	1+
320.29245	98	
321.28667	94	
321.32471	116	
322.07646	178	
322.16620	360	1+
323.17052	236	1+
323.23864	2680	1+
323.30937	166	1+
324.03425	140	
324.14037	240	1+
324.89206	110	
325.20591	264	1+
325.23975	314	
325.89841	146	
326.36905	90	
326.71707	92	
326.87000	86	
326.95764	114	
327.17773	138	
327.24935	462	
327.30578	114	
328.10787	178	
END IONS

###FS:    #m/z: 340.94072 #charge 1+
###MS: 13
###MSMS: 15
BEGIN IONS
TITLE=Cmpd 11, +MS2(340.9407), 28.0-35.0eV, 0.3min #15
RTINSECONDS=17.8125
SCANS=13,15
PEPMASS=340.94072	501784
CHARGE=1+
187.54326	100	
189.01819	106	
195.17625	110	
199.87863	100	
208.95473	126	
213.01601	98	
213.94023	2856	1+
215.10446	106	
215.88559	450	
215.93758	450	
216.99852	104	
217.88430	178	
217.93560	170	
223.13162	110	
223.95941	266	
224.98568	140	
226.94606	214	
231.95037	2904	1+
233.65247	110	
233.89721	496	1+
233.94874	494	
234.53735	96	
235.89220	134	
236.95068	100	
237.06131	116	
237.87963	100	
238.06348	100	
238.21391	174	
239.90127	166	
240.04641	128	
240.23187	380	1+
241.01491	122	
241.16335	142	
243.10594	208	1+
243.82624	102	
243.89678	150	
244.04049	128	
244.95454	128	
245.61171	134	
246.02378	104	
246.03779	166	
246.97718	162	
248.03447	278	
248.98892	240	
249.03943	178	
249.96222	846	1+
251.15392	152	
251.23555	96	
251.95738	228	
254.17526	118	1+
254.94206	132	
254.96731	1216	1+
255.07412	1026	1+
255.10130	124	
256.25955	122	
256.91241	370	1+
256.96262	240	
257.49033	110	
257.96245	556	1+
257.98332	102	
258.96674	348	1+
262.71479	100	
262.96333	216	
263.05350	116	
263.11297	196	
264.07612	382	
265.02043	352	
265.15758	192	1+
265.25640	254	1+
266.01957	242	
266.13346	352	1+
266.99855	328	1+
267.09668	198	1+
269.01249	218	
270.01953	114	
270.97577	250	
271.76507	100	
272.97707	278	
273.48023	104	
275.07488	132	
275.97505	160	
276.14958	188	1+
276.89636	244	1+
278.09427	122	
278.95934	114	
279.09410	114	
280.26951	208	
281.04918	594	1+
282.27946	250	
283.03299	170	
283.24116	100	
283.27803	116	
285.02556	286	1+
285.07973	102	
286.07480	106	
287.15906	122	
288.03581	134	
288.06708	198	
289.51327	148	
291.04611	110	
291.14029	238	1+
292.06371	102	
293.07014	100	
293.78498	104	
294.05521	158	
294.27324	96	
294.85261	252	
294.99185	138	
295.97287	180	
296.21433	138	
297.88089	128	
297.97599	156	
298.03011	96	
298.07802	168	
298.42443	100	
299.05970	596	1+
300.06322	358	1+
300.52251	198	1+
301.04928	202	1+
301.18835	104	
301.24510	228	1+
302.09340	124	
302.17469	216	
304.21981	102	
305.07220	140	1+
306.80030	238	1+
307.17183	98	
307.25813	98	
307.27872	152	
307.32233	126	
307.87785	234	1+
307.89769	130	
308.08303	122	
308.29535	712	1+
309.20891	106	
309.32700	112	
309.94781	106	
310.02762	120	
311.33076	98	
313.02529	98	
313.74258	98	
314.89441	106	
316.97840	122	
317.15400	162	1+
317.65204	104	
319.12080	180	1+
319.30824	268	1+
320.29334	104	
320.81799	98	
321.28893	120	
321.78836	224	1+
322.02657	156	
322.13740	136	
322.15881	148	1+
322.22243	138	
323.07122	96	
323.23768	742	1+
324.01667	150	
324.32520	144	
325.14207	122	
325.23922	104	
325.25685	180	1+
326.17408	234	1+
326.29919	94	
326.34102	120	
327.27565	100	
327.80136	116	
327.89000	102	
328.18772	110	
328.25814	136	
329.87429	98	
330.28251	96	
331.05950	196	1+
334.88039	102	
335.12692	110	1+
335.81735	96	
336.08449	426	1+
336.80590	98	
337.25450	204	1+
337.35834	146	
338.07459	172	1+
338.87382	144	
339.25527	122	
340.39174	304	1+
340.96713	102	
341.24914	124	
341.29575	144	
342.20186	126	
342.31207	140	
342.36666	138	
342.44711	114	
342.89767	100	
343.19316	118	
343.24748	110	
344.18479	146	
END IONS

###FS:    #m/z: 363.95672 #charge 1+
###MS: 13
###MSMS: 16
BEGIN IONS
TITLE=Cmpd 12, +MS2(363.9567), 28.0-35.0eV, 0.3min #16
RTINSECONDS=18.585
SCANS=13,16
PEPMASS=363.95672	315228
CHARGE=1+
191.85814	146	
193.08230	146	
208.07057	114	
208.93974	536	1+
209.94260	450	1+
210.88711	150	
212.88183	640	1+
222.95384	474	1+
222.97270	112	
223.88603	270	1+
224.94896	598	1+
224.98314	126	
226.88632	250	1+
226.94794	3148	1+
226.97198	154	
228.89551	334	
228.94282	3966	1+
230.88967	1098	1+
232.88532	174	
233.05603	146	
236.05799	280	1+
239.03624	142	
239.12257	208	1+
240.88625	152	
240.93875	892	1+
240.96252	532	1+
241.03952	202	
242.94171	676	1+
243.02481	182	
244.04192	130	
244.39283	100	
244.90533	212	
244.93916	188	
244.95846	1858	1+
245.04035	186	
245.94868	1918	1+
246.95415	1402	1+
247.08763	112	
247.71221	90	1+
248.89923	138	
249.04003	252	1+
249.89626	124	
250.14999	274	1+
250.23938	102	
250.94332	224	
250.97246	166	
251.03191	322	1+
251.91043	122	
252.22665	114	
252.99276	104	
253.13771	130	
253.83646	118	
254.88259	194	
255.10105	172	
255.15901	162	
255.22821	114	
258.97524	180	
259.09566	134	
259.91811	154	
259.96772	602	1+
260.05698	104	
260.96974	504	1+
262.04053	114	
262.84784	184	1+
262.89052	134	
263.05388	402	1+
263.07759	256	1+
263.95983	110	
265.05216	252	1+
265.10479	124	
266.86851	214	
267.97419	520	1+
268.96326	624	1+
269.11515	122	
269.96752	416	1+
271.36974	102	
271.90779	116	
272.01194	306	1+
272.91789	148	1+
272.93248	216	
273.01439	222	1+
273.06950	224	1+
273.80124	118	
275.85246	114	
276.92790	136	
277.01847	122	
277.08064	104	
278.05510	142	
278.14249	112	
278.84517	128	
279.10596	186	1+
280.07270	128	
280.26601	124	
282.92155	108	
283.06056	262	1+
283.12123	168	
283.79029	160	
283.98473	234	
285.84409	288	
285.89230	144	
286.03432	294	1+
288.00917	228	1+
288.06832	482	1+
292.05752	218	1+
292.91082	106	
292.95689	142	
292.97692	310	1+
293.80130	104	
293.87640	112	
297.01799	132	
297.13141	154	
297.80778	124	
297.88192	102	
301.04722	156	
301.80058	242	
301.82977	162	1+
301.85905	272	1+
301.99851	146	
302.24871	156	
303.21727	172	
303.85994	270	
303.95003	102	
303.98768	116	
304.18349	102	
305.28923	164	
306.07793	322	1+
306.15188	152	1+
306.27611	240	
306.78212	148	
306.79541	130	
306.90713	214	1+
307.28773	954	1+
307.30750	106	
307.91013	162	1+
307.99058	102	
308.25330	310	1+
308.29222	806	1+
308.81207	180	1+
308.86722	122	
309.21973	118	
309.86889	128	
310.31234	372	1+
311.14417	104	
311.34488	172	
312.19279	142	
312.34918	128	
314.40836	104	
315.29352	108	
316.87090	272	1+
316.98422	122	
317.06545	102	
317.10788	254	1+
318.59385	190	
319.08098	114	
320.85874	124	
321.09274	166	
322.15119	108	
322.54021	112	
323.05904	110	
323.17732	138	
323.24062	160	
323.95983	104	
324.01810	120	
324.23997	184	
326.78929	378	1+
326.87305	336	1+
328.26799	138	
329.32236	134	
330.21233	104	
332.09176	532	1+
333.30844	120	
333.58034	102	
333.90546	112	
334.29205	126	
335.30396	124	
336.07842	184	
336.29704	102	
336.80575	140	
336.94175	170	
337.35449	108	
338.18910	118	
339.17724	130	
340.94089	148	
342.28196	158	
342.35856	106	
343.04392	108	
343.29280	106	
343.62732	116	
344.91273	106	
345.11006	122	
345.54625	102	
346.06175	148	
346.20922	104	
346.31311	132	
349.31898	544	1+
350.83965	108	
352.88902	136	
354.25702	240	1+
356.19679	210	1+
357.07878	148	1+
357.35758	116	
357.82555	108	
358.91593	126	
359.95797	182	
360.19825	104	
362.29278	228	1+
364.36830	172	
364.85242	120	
365.28580	188	
365.39013	254	1+
366.25689	106	
366.31900	108	
367.33139	700	1+
367.42737	100	
368.42510	450	
END IONS

###FS:    #m/z: 322.93011 #charge 1+
###MS: 17
###MSMS: 18
BEGIN IONS
TITLE=Cmpd 13, +MS2(322.9301), 28.0-35.0eV, 0.4min #18
RTINSECONDS=22.286
SCANS=17-18
PEPMASS=322.93011	1877530
CHARGE=1+
182.56045	102	
188.08504	152	1+
190.09156	198	1+
191.95558	656	
192.07317	94	
192.88986	154	
193.89522	104	
199.11052	96	
199.96900	106	
202.85742	130	
204.96975	154	
205.01732	126	
205.94765	244	
210.18293	100	
210.90033	138	
212.90149	108	
215.88734	300	
216.88797	310	1+
217.94488	118	
220.96622	208	1+
222.11988	104	
222.94944	124	
223.96125	548	1+
225.09662	194	
225.86675	120	
226.04361	128	
227.93407	182	
228.11329	102	
230.00240	132	
230.05521	100	
230.86652	150	
230.99120	158	
231.02031	156	1+
231.90011	98	
233.08796	94	
233.89903	450	
233.91743	164	
234.07348	194	1+
235.39189	94	
236.19723	106	
236.87701	130	
237.00658	126	
237.05924	108	
237.21382	238	1+
238.01024	94	
239.08146	372	1+
239.87044	98	
239.89864	122	
239.96071	124	
240.88757	104	
240.94086	1376	
240.96247	184	
241.94235	1270	
242.04048	98	
242.88537	100	
242.91711	140	
242.94195	4104	1+
243.03527	286	1+
243.06365	140	
243.88441	472	1+
244.94027	1154	1+
245.01515	106	
245.07092	250	1+
245.19737	96	
245.23257	102	
246.06576	140	1+
246.97422	560	1+
247.91766	148	
249.02145	100	
249.03909	552	
249.06856	106	
250.94712	362	
250.97807	192	1+
251.01182	104	
251.03526	140	
251.07182	204	
251.96415	134	
252.04884	106	
252.09002	136	
252.23275	126	
254.83920	96	
255.05457	126	
255.08431	198	1+
256.05981	168	1+
257.51418	102	
258.00699	208	1+
258.10778	128	
259.10006	104	
260.19613	152	
261.12120	162	
261.89401	152	
262.05432	536	1+
263.01790	196	
263.98681	192	
265.01632	112	
266.05589	202	1+
266.07410	106	
266.25380	198	
266.86370	124	
266.95524	218	1+
266.99675	200	
267.02905	94	
269.00403	366	1+
269.13833	142	
269.86210	294	1+
270.24296	114	
270.44922	106	
270.99587	118	1+
271.06400	100	
273.72021	98	
273.93604	120	
274.06455	130	
275.01581	112	
275.10019	94	
275.85155	254	1+
275.97960	114	
277.10654	436	1+
277.82336	96	
278.06664	184	
278.08676	98	
278.20750	100	
278.80851	120	
279.03815	110	
279.09167	1124	1+
279.22965	130	
279.27864	202	
280.07303	124	
280.26577	194	
280.79432	114	
280.96816	94	
281.01474	194	1+
281.05238	130	
281.12303	240	1+
282.17267	94	
283.06753	520	1+
283.26378	104	
283.87254	310	1+
283.96540	124	
284.29284	1450	1+
284.90973	112	
284.99903	164	1+
285.85302	136	
287.03348	130	
288.06394	516	1+
288.14451	98	
288.24817	110	
288.40457	124	
289.08765	102	
289.94245	118	
291.02365	96	
291.14084	102	
291.81209	154	1+
291.86414	216	1+
292.05743	102	
293.06160	518	1+
293.99459	288	1+
294.08199	278	1+
294.27732	126	
295.03297	176	1+
295.86158	128	
295.96145	92	
296.14967	148	
297.90614	230	1+
299.05565	454	1+
300.23418	282	1+
301.28218	94	
301.92839	94	
302.71422	114	
303.14055	142	
303.16695	140	
303.25334	140	
304.22045	114	
304.25873	228	
304.87927	260	1+
305.04129	194	1+
305.25931	160	
305.87988	158	1+
306.18406	212	1+
306.21583	188	1+
306.27807	264	
307.03614	188	1+
307.07694	160	
307.13090	294	1+
308.29433	942	1+
308.79681	102	
309.18458	106	
309.32336	120	
310.30915	648	1+
311.02581	114	
311.80443	198	1+
311.86370	204	1+
313.03180	304	
314.61533	98	
314.86583	116	
318.14910	102	
320.15606	132	
321.15340	98	
321.28601	110	
322.05560	120	
322.13292	438	1+
322.31895	126	
323.01965	158	1+
323.13399	362	1+
323.23620	1168	1+
323.99917	134	
324.20115	170	
324.26990	96	
324.32696	142	
324.89500	292	1+
325.06355	188	1+
325.77438	94	
326.37578	140	1+
327.14344	250	1+
327.26902	130	
END IONS

###FS:    #m/z: 363.95677 #charge 1+
###MS: 17
###MSMS: 19
BEGIN IONS
TITLE=Cmpd 14, +MS2(363.9568), 28.0-35.0eV, 0.4min #19
RTINSECONDS=23.0585
SCANS=17,19
PEPMASS=363.95677	596378
CHARGE=1+
189.86494	202	
191.85951	396	
196.88768	158	
207.40633	110	
207.87339	370	1+
208.95896	154	
209.94390	728	1+
210.88584	148	
212.87828	914	1+
214.89716	172	
218.86742	118	
222.95086	626	
223.95519	374	
223.97529	106	
224.94908	992	1+
225.97149	106	
226.89317	190	
226.94743	4414	1+
226.96946	294	
227.93230	648	
228.86958	164	
228.89723	534	1+
228.94278	5684	1+
229.08318	190	1+
229.16891	96	1+
230.88864	1652	1+
230.98349	192	1+
232.88479	338	1+
234.04873	152	
234.06683	110	
236.85997	110	
238.05209	142	
238.06813	122	
239.11410	136	
239.13384	262	1+
240.94051	310	
240.96138	790	1+
241.93990	1120	1+
242.94162	718	1+
242.95927	432	1+
243.88221	138	
244.00621	128	
244.03610	176	
244.93837	268	
244.95781	2818	1+
245.83610	174	1+
245.94187	604	
246.14301	164	1+
246.90933	138	
246.95316	3120	1+
246.97222	450	1+
248.90001	702	
249.04042	218	
249.63433	192	1+
250.03528	130	
250.89693	112	
250.90639	116	
250.94672	410	1+
250.97158	172	
251.03235	180	
251.16760	122	
251.80014	292	1+
251.95150	246	1+
252.22879	140	
252.89432	130	
253.90408	502	1+
255.24115	108	
256.10145	250	1+
258.81429	192	1+
258.97286	184	
259.84098	202	1+
260.02471	190	1+
260.92480	178	
260.96877	472	1+
261.09286	170	
263.05232	152	
263.87658	196	1+
263.97604	196	
264.10269	118	
264.96512	216	
265.05971	142	
265.08848	114	
265.97515	114	
266.12888	238	1+
266.25211	118	
267.97175	898	
268.10829	286	1+
268.95774	202	
269.02488	168	1+
269.79987	172	
269.94376	202	1+
269.96886	782	1+
270.91627	260	1+
270.93433	128	
272.84980	142	1+
274.86568	126	
274.92285	110	
277.06787	110	
277.16516	230	1+
278.09456	162	
278.24541	190	
278.88694	202	1+
278.93823	134	1+
280.08885	148	
281.12425	188	1+
282.08677	132	
282.27962	124	
282.80484	240	1+
282.85129	320	1+
283.79195	172	
283.98674	366	
284.24093	120	
284.93606	178	1+
285.10328	264	1+
285.14496	188	1+
285.79493	138	
285.84728	118	
285.97478	132	
286.91281	178	
288.06686	644	1+
290.01999	158	
290.15698	106	
292.06026	310	1+
293.12714	204	
293.90639	108	
294.10203	260	1+
294.27400	134	
294.93054	106	
295.10482	208	1+
295.83461	196	1+
295.93525	304	1+
296.02571	116	
297.92445	126	
298.01757	132	1+
298.08078	192	
298.14033	142	
299.08670	120	
300.86656	228	
301.14924	232	1+
301.23115	200	1+
301.29741	124	
301.80157	308	
301.82401	130	
301.86104	134	
301.91184	190	1+
301.99170	130	
303.02873	110	
303.05742	138	
303.85437	470	
304.14179	118	
305.22893	112	
306.10709	112	1+
306.24070	116	
306.79704	350	1+
307.00135	242	1+
307.13282	168	
307.31020	240	
308.09053	134	
308.29080	184	
308.79836	178	1+
309.08147	222	1+
309.29637	140	
309.31989	142	
310.30703	324	
310.84361	126	
310.87018	240	1+
311.85773	110	
312.81636	114	
313.03083	118	
313.30129	142	
313.92869	132	
314.11857	106	
315.81419	116	1+
316.85763	200	1+
317.31121	130	
318.93669	212	
320.02950	114	
321.09779	142	
321.30278	352	1+
321.32682	196	
321.81700	260	1+
321.86901	158	
321.97643	124	
322.15694	212	1+
322.92965	124	
323.02726	186	
324.00366	120	
324.02443	208	
324.04773	216	
324.25388	332	1+
325.07062	158	1+
325.24130	110	
325.99729	174	1+
326.87973	150	
327.07441	118	
327.79917	214	1+
328.30430	156	
329.87305	142	
332.08812	462	1+
332.81279	270	1+
335.06031	122	
335.07922	202	1+
335.89932	178	
336.31853	296	1+
336.94184	522	1+
338.87850	178	1+
339.17500	300	1+
340.87554	188	1+
340.93612	290	1+
342.27588	360	1+
342.36395	106	
342.99983	162	1+
343.31670	194	1+
344.18297	232	1+
346.22187	190	1+
346.89244	106	
348.66026	106	
349.25489	110	
349.32347	426	1+
349.91685	176	
350.07188	112	
350.90823	214	1+
351.26718	106	
351.30465	182	1+
351.32938	118	
352.88493	258	1+
360.04321	388	1+
360.17361	212	1+
360.27629	146	
361.04720	328	1+
361.29232	144	
361.32323	112	
361.35652	138	
362.30115	120	
362.37723	108	
362.99767	154	
363.03323	120	
363.77364	194	1+
364.36156	142	
364.96262	176	
365.17770	224	1+
365.23280	200	1+
365.28418	314	1+
365.31750	274	
365.38068	140	
366.14918	108	
366.31610	126	
366.33843	438	1+
368.33209	118	
368.42233	380	
END IONS

###FS:    #m/z: 336.94617 #charge 1+
###MS: 17
###MSMS: 20
BEGIN IONS
TITLE=Cmpd 15, +MS2(336.9462), 28.0-35.0eV, 0.4min #20
RTINSECONDS=23.8305
SCANS=17,20
PEPMASS=336.94617	148644
CHARGE=1+
205.94768	110	
207.97855	168	
208.98243	114	
211.87499	818	1+
211.88291	192	
211.94479	6598	1+
212.10032	114	
212.87884	698	1+
213.94010	2466	
214.15708	88	1+
215.88782	720	1+
215.93798	210	
217.93698	152	
222.93870	156	1+
222.97575	420	1+
223.96124	170	
223.97885	362	1+
226.15446	130	
226.94914	130	
226.97908	124	
228.89262	316	1+
229.95495	7094	1+
229.99223	192	1+
230.89118	248	
231.89059	126	
231.94926	3230	1+
233.04831	102	
233.76887	114	
233.89757	452	
234.06066	102	
234.94298	210	1+
235.08069	156	1+
235.89516	128	
235.91929	182	1+
236.12080	112	
237.06123	472	1+
237.89360	272	1+
240.00938	120	
240.96348	106	
241.12481	112	
242.49635	102	
242.85714	110	
242.92248	112	
243.08211	318	1+
244.40860	108	
246.22790	104	
246.89975	136	
246.97884	144	
247.06006	158	
247.96556	2604	1+
248.03103	296	1+
248.04788	104	
248.89767	148	
248.91340	102	
248.99446	254	1+
249.12097	110	
249.21993	246	1+
249.96241	1196	1+
250.12365	120	
250.98667	246	1+
251.06992	124	
251.91106	110	
251.95496	130	
251.97210	322	
252.56735	220	1+
252.85605	202	1+
252.97130	3638	
253.03106	126	
253.04893	148	
253.08768	272	1+
253.13502	104	
253.16580	110	
253.90676	136	
253.97104	128	
254.02594	150	
254.08964	342	1+
254.94280	154	
254.96606	1848	1+
255.07449	794	1+
255.89662	110	
256.05242	140	
256.15302	216	1+
256.87357	128	
256.91325	262	1+
257.47258	100	
258.01933	104	
258.85193	174	
258.90717	148	
259.04225	136	
259.89193	102	
260.23728	146	
261.57714	104	
262.05716	116	
262.08760	132	
263.01779	106	
263.03928	192	1+
263.05610	236	
263.23444	118	
265.01626	406	1+
265.07200	194	1+
265.13195	194	1+
266.01887	264	1+
266.07838	226	1+
266.86042	102	
266.99195	430	1+
267.24387	100	
267.83997	108	
268.10766	112	
268.83844	402	1+
268.95993	284	1+
269.02236	162	
269.11517	100	
270.98600	530	1+
271.07353	122	
271.91787	138	
272.85310	146	
272.93994	138	
272.97599	346	1+
274.02471	102	
275.04303	220	1+
275.24870	114	
276.08878	128	
276.83309	444	1+
276.90577	166	1+
277.18602	192	1+
277.96072	398	1+
278.09558	366	1+
280.25913	162	
280.76345	106	
281.04992	574	1+
281.07727	178	
283.02478	146	
283.10123	106	
283.12837	126	
283.86797	120	
284.09125	126	
284.98826	126	
285.02848	148	
285.11197	104	
286.02574	122	
286.80486	150	
286.84983	108	
287.84938	336	1+
288.01138	206	1+
288.06183	312	1+
289.10417	146	
289.51089	396	1+
292.07811	196	1+
292.13572	134	
292.93558	114	
293.06619	128	
293.17368	250	1+
293.25772	240	1+
293.99900	178	
294.05843	100	
295.97350	166	
296.80852	118	
296.97716	154	
297.90332	134	
297.97554	152	
298.00737	118	
298.03521	206	1+
298.07963	156	
298.10132	184	1+
299.05729	218	
301.18591	126	
302.04062	156	1+
302.18793	144	
304.01428	108	
304.05942	100	
304.82951	180	
305.29556	176	
305.40722	128	
305.96268	152	
306.01551	140	1+
306.88871	222	1+
307.08649	166	1+
307.30612	134	
308.17009	110	
308.30447	136	
308.67799	114	
308.79020	170	
309.31929	106	
309.86656	126	
310.91522	100	
311.06258	112	
311.12743	176	1+
312.07450	138	
312.87869	176	1+
313.91130	202	1+
316.29895	102	
317.03351	110	
319.04663	134	
319.92705	122	
320.12309	182	
320.31492	268	1+
321.12755	106	
322.07684	228	
322.13817	202	
323.01905	174	
323.13924	110	
324.32668	102	
326.06083	150	
327.30622	240	
329.06838	116	
329.87267	360	1+
331.12751	224	1+
332.80897	100	
334.90017	114	
335.24786	188	1+
336.07910	146	
336.32791	160	
337.09330	148	
337.20112	124	
337.35434	126	
338.35778	112	
338.79696	210	1+
338.86691	322	1+
338.95374	220	
339.22835	130	
339.83754	104	
341.07259	170	
341.23031	184	1+
END IONS

###FS:    #m/z: 322.93006 #charge 1+
###MS: 21
###MSMS: 22
BEGIN IONS
TITLE=Cmpd 16, +MS2(322.9301), 28.0-35.0eV, 0.5min #22
RTINSECONDS=27.5185
SCANS=21-22
PEPMASS=322.93006	1975560
CHARGE=1+
188.44045	96	
191.95474	298	1+
197.09345	104	
197.95801	134	
201.04361	180	
205.01534	132	
205.94963	182	
206.42946	106	
208.30375	94	
209.00786	102	
209.92081	114	
215.07108	118	
215.88627	540	1+
217.91454	142	
219.01987	106	
220.12645	96	
221.06819	144	
222.01397	122	
222.07798	118	
223.10532	150	
223.96173	376	1+
225.09693	236	1+
225.86719	172	
227.04613	92	
227.93247	422	1+
228.86325	102	
228.90903	140	
231.18116	94	
231.99248	152	
233.06787	202	
233.89632	118	
233.95480	134	
234.94746	152	
235.88280	152	
235.95832	120	
237.06581	122	
237.90414	94	
238.03169	100	
238.06955	138	
238.93964	114	
239.03359	94	
239.08052	774	1+
240.88159	244	1+
240.94128	2192	
240.96451	192	
241.57930	98	
241.88494	162	1+
241.94337	1798	
242.90499	96	
242.94244	5380	1+
243.08356	118	
243.88470	354	
244.03429	234	
244.42596	106	1+
244.79451	100	
244.93980	1640	1+
245.04557	192	
245.86985	106	
246.02975	224	1+
246.97672	444	1+
247.15997	268	1+
248.16026	188	1+
248.85005	162	
249.03891	306	
249.05839	162	
249.97018	102	
250.18630	108	
250.21274	98	
250.94847	270	1+
250.98594	242	1+
252.23173	114	
252.97368	98	
254.87353	98	
256.97884	104	
257.10254	188	
257.93599	96	
258.63850	102	
258.89199	98	
259.89190	98	
261.88911	210	
262.17568	114	
262.89177	92	
262.98357	140	
263.05219	162	
263.10610	202	
263.17650	104	
265.02135	94	
265.05676	256	
266.05422	130	
266.84169	142	
266.89441	142	
266.98190	168	
267.79816	110	
268.00587	212	
268.90826	118	
268.96000	174	
269.00385	140	
270.89750	102	
272.84749	152	
273.26213	116	
275.09060	222	1+
275.97027	104	
276.00134	140	
276.74334	160	
277.84292	104	
278.05985	196	1+
279.09060	796	1+
279.14078	164	
279.25297	174	
279.27981	170	
279.91823	124	
280.15990	220	1+
281.16736	200	1+
281.29315	104	
282.10222	130	
282.27650	334	1+
282.85896	130	
283.07258	262	
283.26262	188	
283.86340	190	1+
283.89433	176	1+
283.95386	204	1+
284.02945	132	1+
284.08015	182	
284.29370	1188	1+
286.80456	108	
286.90513	94	
287.07200	110	
287.84943	92	
288.97359	102	
289.87893	128	
289.97642	100	
290.05543	232	1+
290.85781	498	1+
291.11742	228	1+
292.31728	100	
293.25852	106	
293.28162	296	1+
293.98228	464	1+
294.85282	174	
296.14582	96	
298.91467	110	
298.97278	124	1+
299.05858	116	
299.24593	208	1+
299.84944	92	
300.05734	134	
301.03252	102	
302.24103	312	1+
302.86957	188	1+
302.89182	106	
302.91058	118	
303.15487	178	
304.82051	136	1+
305.03007	124	
305.12272	134	
305.78286	318	1+
306.09812	176	1+
306.12631	180	1+
306.27226	246	1+
307.07565	180	
307.14653	122	
307.21380	174	
307.30284	222	
307.80602	102	
308.29442	1212	1+
308.79447	96	
308.86610	192	
308.89081	160	
310.31082	758	1+
310.88908	104	
311.02493	138	
311.88658	160	
312.02920	174	
312.06228	104	
312.86033	244	1+
313.02565	236	
315.82947	152	
316.95450	142	
317.05729	146	
318.03861	140	
318.86553	110	
319.17256	120	
319.18686	208	1+
320.27203	254	1+
320.30837	132	
321.16275	102	
322.09895	258	1+
322.13606	160	
322.16800	316	1+
322.19647	152	
322.31013	260	1+
322.32547	226	1+
323.01931	138	
323.12047	328	1+
323.20198	98	
323.23901	790	1+
323.56843	98	
324.89407	244	
325.23879	214	
325.90050	154	
326.02967	228	1+
326.08793	164	
326.82646	162	1+
326.88838	94	
END IONS

###FS:    #m/z: 336.94615 #charge 1+
###MS: 21
###MSMS: 23
BEGIN IONS
TITLE=Cmpd 17, +MS2(336.9461), 28.0-35.0eV, 0.5min #23
RTINSECONDS=28.2905
SCANS=21,23
PEPMASS=336.94615	158972
CHARGE=1+
182.86862	94	
210.09165	102	
210.88573	140	
211.94422	5862	1+
212.01221	110	
212.87884	646	1+
213.09223	104	
213.41755	94	
213.93965	2980	1+
215.88931	140	
215.93698	174	
217.85555	180	
217.88429	118	
221.89524	96	
222.89132	98	
223.95684	458	1+
223.97417	92	
224.88796	242	1+
224.97540	232	
227.00913	92	
227.93348	92	
229.95520	5272	1+
230.88764	1262	1+
231.21335	108	
231.95006	2246	1+
232.03099	100	
232.58995	128	
233.08822	98	
233.20966	98	
233.82769	248	1+
233.89866	282	
233.94787	310	1+
235.79344	124	
235.88912	202	
235.94808	114	
236.06159	316	1+
236.87105	126	
237.88524	92	
238.02565	96	
238.04415	122	
238.95004	112	
239.13684	92	
240.96513	290	1+
241.00051	100	
241.03205	96	
242.01703	132	
242.14499	120	
242.88015	134	
244.03669	228	
244.16178	156	
246.97692	194	
247.96534	1872	1+
248.89892	498	1+
248.98366	418	1+
249.03928	148	
249.11700	130	
249.96140	1064	1+
251.11325	182	
251.90884	94	
251.95420	146	
252.08633	116	
252.10829	188	
252.56850	92	
252.83534	92	
252.97054	3632	1+
253.79553	180	1+
253.90471	290	1+
253.95543	92	
254.14869	184	1+
254.96680	1942	1+
255.03179	92	
255.07403	1108	1+
256.91340	374	1+
256.96406	432	1+
257.10108	116	
258.08339	136	
258.11690	204	1+
258.79662	156	1+
258.94702	152	
259.00842	108	
259.08208	120	
260.39521	100	
260.81872	92	
260.93235	108	
261.10393	246	1+
261.48002	150	
262.05372	216	1+
265.01464	314	
265.05867	320	1+
266.97268	128	
266.99394	262	1+
267.89705	204	
268.01418	114	
268.84228	124	
268.95816	144	
269.90216	102	
269.98720	92	
270.78825	94	
270.84793	124	
270.98234	334	1+
271.91271	122	
272.07369	180	1+
272.85250	256	1+
272.90699	104	
272.95820	204	1+
272.97712	134	
274.11251	94	
274.13800	284	1+
274.18765	140	
274.35070	94	
274.86087	132	
274.89787	106	
275.20912	94	
276.85098	250	
277.10477	110	
277.87273	180	
277.89609	112	
278.04435	142	
278.83602	178	
279.92613	232	1+
279.96664	126	
280.04171	164	
281.04837	540	1+
282.27614	126	
282.81405	100	
282.97193	138	
283.02969	312	1+
284.09992	98	
285.97780	102	
287.85519	212	
288.99697	124	
289.01469	118	
290.14447	312	1+
290.86917	92	
290.95636	98	
292.06057	286	1+
292.86356	104	
292.93489	232	1+
293.10737	270	1+
293.18867	192	1+
293.28343	220	1+
293.85059	256	1+
294.00024	260	
294.05568	188	
294.97998	274	1+
295.05176	138	
295.91529	100	
296.18534	182	1+
296.96998	172	
297.98347	92	
298.07872	94	
298.42517	108	
298.82642	154	1+
299.01858	138	
299.05937	382	1+
300.51531	110	
301.05744	216	
301.12096	102	
301.60657	94	
302.03725	224	1+
302.24763	110	
302.64791	92	
304.04270	226	1+
305.00935	110	
306.28213	140	
306.79030	126	
306.84711	188	1+
306.92213	118	
306.98163	112	
307.12996	106	
307.80135	266	
308.29364	136	
308.86829	158	
309.32778	116	
309.87802	124	
310.87441	166	
312.09764	174	1+
312.87067	96	
312.91760	94	
315.79136	98	
315.95279	118	
316.26030	142	
319.08000	144	
321.02248	122	
321.32846	92	
321.85417	142	1+
322.30433	484	1+
323.23866	140	
324.89820	202	1+
325.14037	128	
327.32330	104	
328.31551	150	
330.07289	158	
332.09065	162	
333.09473	140	
333.18514	112	
333.85734	112	
334.10607	204	1+
334.30914	108	
334.80427	194	1+
334.96250	100	
335.24053	132	
336.17094	148	1+
336.31934	98	
336.94833	126	
337.13829	222	1+
338.79864	92	
339.16718	288	1+
339.21447	102	
340.08243	110	
340.13340	106	
END IONS

###FS:    #m/z: 359.96165 #charge 1+
###MS: 21
###MSMS: 24
BEGIN IONS
TITLE=Cmpd 18, +MS2(359.9617), 28.0-35.0eV, 0.5min #24
RTINSECONDS=29.0625
SCANS=21,24
PEPMASS=359.96165	122882
CHARGE=1+
193.08618	132	
198.85847	132	
205.94990	106	
209.94343	382	1+
214.93785	104	
216.41200	124	
222.08727	140	
222.95307	1090	1+
224.89014	164	1+
224.94913	1020	1+
224.97250	166	
226.92942	102	
226.94770	2494	1+
226.97140	354	
227.22425	108	
228.94269	3088	1+
229.91396	124	
230.03910	180	1+
233.95968	182	
234.14885	114	
234.86774	144	
237.06487	146	
238.43304	104	
238.89800	120	
239.58945	106	
240.83462	148	
240.91744	116	
240.94152	344	
240.96337	840	1+
241.07477	104	
241.94277	202	
242.95920	688	1+
243.03131	226	1+
244.16195	150	
244.95785	1398	1+
245.93814	310	
246.05931	146	
246.95224	1786	1+
247.19314	152	
247.97896	108	
248.96507	140	
249.04246	106	
249.12177	106	
249.22862	104	
249.94485	356	1+
250.02757	220	1+
250.94747	298	1+
251.07207	222	1+
251.08619	158	
251.24716	162	
252.11306	174	
253.09183	104	
253.18910	206	1+
253.92015	154	
254.88973	132	
256.68119	122	
257.10595	130	
257.79348	200	1+
258.03346	136	1+
258.97168	284	1+
259.03435	168	1+
259.06248	122	
259.09871	138	
260.97040	1050	1+
261.24972	96	1+
262.40359	196	1+
264.84373	146	
264.96342	130	
265.20420	118	
266.24815	350	
267.05622	254	1+
267.10403	108	
267.23841	132	
267.79804	102	
267.97368	446	1+
268.09300	154	
268.95671	372	
269.02465	114	
269.11756	128	
269.41024	106	
269.96962	334	1+
271.07465	208	1+
272.84958	164	
272.96570	162	1+
273.09794	120	
273.34780	104	
275.05539	128	
275.07601	132	
275.14332	238	1+
275.96949	126	
276.10729	108	
276.84766	328	1+
276.98246	190	1+
277.09615	384	1+
277.11327	144	
277.57565	110	
277.87711	136	
279.25008	126	
280.03373	234	1+
281.08241	202	1+
281.11340	304	1+
282.27639	122	
282.88364	118	
285.72401	150	
285.89521	184	1+
288.06475	178	
289.07606	164	
289.87981	148	
290.06480	106	
290.24781	126	
290.86737	144	
291.80659	356	1+
291.82851	104	
292.14121	144	
292.29081	214	1+
292.81017	298	1+
292.91245	122	
293.06611	144	
293.27466	264	1+
293.85761	350	1+
294.08356	176	
294.92955	298	1+
295.03657	104	
295.07049	188	1+
297.80143	548	1+
297.90174	148	1+
298.08094	230	1+
298.41827	122	
298.58651	128	
298.80350	418	1+
298.97770	132	
299.03139	240	1+
299.85080	116	
301.08030	180	
301.85001	166	
301.87674	206	1+
301.89224	134	
302.24513	118	
304.81345	128	
304.85677	262	1+
305.15852	120	
305.18285	112	
305.26932	102	
306.08080	136	
306.28178	766	1+
306.77740	122	
306.88155	292	1+
307.30453	122	
307.79665	326	1+
308.26953	126	
309.30173	878	1+
310.30627	618	1+
310.34488	370	1+
310.42349	106	
310.87674	308	1+
311.78078	104	
311.85871	140	
312.05251	134	
312.16021	146	
313.03220	210	1+
313.15193	286	1+
315.09464	148	
316.99059	128	
317.09545	166	
319.08660	122	
319.82755	114	
319.86195	130	
319.90550	120	
319.93951	226	1+
320.96449	114	
321.21950	132	
321.29098	122	
322.03524	216	1+
322.31038	222	
322.99988	114	
323.01968	668	1+
323.23998	184	
324.24004	116	
325.02128	110	
325.29377	164	
326.09595	142	
326.80419	234	1+
327.30418	106	
327.90238	116	
328.31516	194	
328.83057	162	
329.04905	200	1+
329.20557	110	
330.16800	194	
331.13006	168	
331.88001	160	
332.06015	134	
332.09176	360	1+
336.08589	104	
336.32593	240	
336.94424	236	
337.22491	258	1+
338.93870	114	
339.34263	112	
340.35332	204	
340.94201	258	
341.27498	120	
341.35954	114	
342.07719	148	1+
342.27854	186	
346.07762	128	
347.99452	134	
349.34815	230	1+
350.31107	152	
352.33368	146	
354.21384	104	
355.04641	112	
355.33454	140	
356.30715	120	
357.17031	268	1+
357.36221	356	1+
358.20132	364	1+
359.16037	130	
360.25209	116	
360.87345	102	
361.10365	116	
361.35919	226	
END IONS

###FS:    #m/z: 340.94092 #charge 1+
###MS: 25
###MSMS: 26
BEGIN IONS
TITLE=Cmpd 19, +MS2(340.9409), 28.0-35.0eV, 0.6min #26
RTINSECONDS=32.7365
SCANS=25-26
PEPMASS=340.94092	878738
CHARGE=1+
189.86174	192	
201.02243	100	
201.86090	94	
205.94939	212	
208.94957	128	
210.93767	352	
211.94598	214	
213.87653	134	
213.94059	1350	1+
214.89210	96	
215.88729	1032	1+
215.93819	518	1+
217.88682	154	
218.85103	98	
219.41986	106	
219.87908	154	
220.87777	148	
222.94766	166	
223.07091	94	
223.91732	98	
223.96135	158	
224.19609	134	
224.90213	112	
225.95386	140	
226.89167	154	
226.94882	184	
227.10511	260	
227.20319	112	
227.88018	114	
228.02220	94	
228.07606	142	
228.94757	130	
230.88661	280	
231.94921	1312	1+
232.88487	172	
233.06731	126	
233.89693	452	1+
234.09641	116	
234.38148	100	
235.86573	180	
235.89120	250	1+
238.98539	134	
239.10392	128	
240.04146	122	
240.22942	298	
243.01331	198	1+
243.82796	130	
244.03841	298	1+
245.41394	118	
246.97773	132	
248.06355	96	
249.03791	178	
249.96101	290	
250.09073	178	1+
250.30734	88	1+
250.98542	228	1+
251.90747	124	
252.17192	142	
252.22920	126	
252.81644	140	
254.96726	526	1+
254.99654	280	1+
255.07454	616	1+
256.50228	106	
256.89814	224	
256.91163	142	
256.96541	126	
257.15769	114	
257.93047	102	
258.08252	476	1+
258.84080	98	
258.91200	184	1+
259.08495	406	1+
259.93280	132	
259.95800	292	1+
260.84274	160	
260.93514	158	
261.18542	98	
261.84558	106	
262.21524	94	
263.10595	122	
263.82285	106	
264.90833	100	
265.01582	338	1+
265.08449	104	
265.92794	150	
266.06043	344	1+
267.06410	290	1+
267.10820	250	1+
267.13372	370	
267.25362	102	
268.95412	160	1+
270.85348	100	
271.84414	202	1+
272.78553	138	
272.93103	184	
273.05713	188	
273.84783	318	1+
273.88664	108	
274.84884	186	1+
274.97396	116	
277.01487	118	
277.83107	146	
277.96762	108	
278.96482	118	
279.00289	216	1+
279.06336	116	
279.85198	498	1+
279.96540	326	
280.26895	164	
281.04734	408	1+
281.88935	114	
281.95098	206	1+
282.12591	102	
282.27784	114	
283.02508	228	1+
283.41104	98	
283.92488	96	
284.91412	128	
286.54143	106	
287.05234	154	
288.06144	136	
289.88633	264	1+
290.85765	464	1+
291.10130	218	1+
292.92029	102	
293.06662	110	
293.25250	120	
293.85485	262	1+
294.98639	146	
295.96707	116	
296.25103	168	1+
296.32577	180	1+
296.78535	238	1+
296.91004	96	
296.97396	176	
297.97594	334	
298.85349	132	
298.93374	118	
299.04021	96	
299.05948	710	1+
301.17085	266	1+
301.87751	152	
303.13759	114	
305.15865	106	
305.79819	134	
306.27289	128	
306.77275	176	
306.79102	184	
306.82983	94	
306.87915	98	
306.89141	374	1+
306.90777	184	1+
307.80044	280	
308.01927	262	1+
308.29608	502	1+
308.80944	152	
310.32165	140	
310.87685	392	1+
311.88091	256	1+
311.93780	138	
312.80540	142	
314.81816	148	
319.11050	138	
321.22357	150	
322.13639	384	1+
322.31130	174	
323.27935	194	1+
323.30544	116	
323.99818	122	
324.32258	234	1+
324.89760	126	
325.25329	136	
325.88983	336	1+
326.85628	112	
326.89168	214	1+
327.12294	124	
328.18749	298	
328.88770	132	
329.32145	198	
329.79176	106	
330.87485	414	1+
332.05685	100	
332.09422	146	
335.05772	110	
335.79995	178	
336.74727	124	
336.86025	138	
337.09741	120	
337.22318	114	
337.25071	234	1+
337.31872	136	
337.35271	162	1+
337.99679	114	
338.75370	218	1+
338.83941	146	
339.02154	130	
339.87302	114	
340.30592	170	1+
340.39277	106	
341.25008	152	
342.29265	112	
343.11427	148	
344.30407	100	
345.07855	110	
345.15432	126	
345.96375	246	1+
END IONS

###FS:    #m/z: 336.94627 #charge 1+
###MS: 25
###MSMS: 27
BEGIN IONS
TITLE=Cmpd 20, +MS2(336.9463), 28.0-35.0eV, 0.6min #27
RTINSECONDS=33.508
SCANS=25,27
PEPMASS=336.94627	166162
CHARGE=1+
189.86192	302	1+
200.95303	140	
205.97386	120	
206.97868	98	
207.87602	166	
207.97595	182	
208.97845	114	
209.39679	106	
210.88357	200	
211.94421	3538	1+
212.11295	140	1+
212.87916	820	1+
213.93895	1460	1+
215.88444	378	1+
217.85578	138	
219.03256	94	
219.84568	96	
222.18026	124	
223.96273	94	
223.97496	600	1+
225.64243	100	
225.86250	252	1+
226.97605	94	
227.89529	112	
227.95796	152	
228.89520	250	
229.88206	94	
229.95532	5208	
230.89005	1428	1+
230.95975	148	
231.95064	1754	1+
232.05980	114	
233.82871	122	
233.89571	502	1+
233.94605	338	1+
233.97168	112	
234.99561	142	1+
235.03339	106	
235.89565	302	1+
237.06090	120	
238.04692	138	
238.57867	102	
240.15946	102	
240.95874	200	
241.07954	142	
243.06070	96	
243.08535	106	
243.15060	98	
244.03687	170	
244.16451	124	
245.07954	140	
246.08520	102	
246.16807	106	
246.93754	254	1+
246.97471	104	
247.09755	100	
247.96569	992	
248.03176	210	
248.90086	230	
249.04313	230	
249.11852	94	
249.22435	234	1+
249.83301	242	1+
249.91277	212	1+
249.95963	258	
250.05920	166	
250.11414	216	1+
250.94593	220	
250.96849	250	
250.98932	238	
251.96761	180	
252.07493	296	1+
252.90517	120	
252.97064	3308	1+
253.90518	320	
254.93876	156	
254.96632	1748	1+
255.07629	1146	1+
255.18516	128	
255.90976	144	
256.88005	264	1+
256.90949	490	1+
257.10210	154	
257.43918	106	
257.83763	252	1+
257.96774	170	1+
258.02852	100	
258.84231	168	1+
260.05455	152	
262.83125	170	
262.84602	94	
263.07016	138	
264.99423	102	
265.01544	410	1+
265.43013	110	
266.24519	140	
266.85659	134	
266.88065	104	
267.06263	106	
267.83818	126	
267.97086	128	1+
268.13966	144	
268.83749	500	1+
268.95297	148	
269.91739	220	1+
270.98267	526	
271.09231	122	
271.11109	98	
272.00101	138	
272.82147	182	1+
273.26124	106	
274.05538	186	1+
275.10318	110	
276.85260	104	
277.89782	124	
277.96104	476	1+
278.98671	98	
279.83738	126	
280.26546	134	
280.40950	126	
280.89111	94	
280.99294	186	1+
281.04384	352	1+
281.07779	114	
282.27848	110	
282.40118	98	
283.02818	184	
284.02527	120	
284.04941	248	1+
284.09376	204	
285.13305	116	
285.80645	124	
285.85100	246	
286.85216	352	
287.85043	556	1+
289.81015	234	1+
290.55215	106	
291.17244	144	
292.03108	130	
292.93783	120	
293.06365	136	
293.10780	228	
293.14533	246	1+
293.18304	122	
293.86831	192	1+
293.93015	184	1+
293.99767	326	1+
294.11423	130	
294.28017	182	
294.85252	204	
295.29563	116	
295.83341	276	1+
295.97415	508	1+
295.99881	94	
298.04710	392	1+
298.08243	118	
298.79407	94	
298.94972	112	
300.51968	108	
301.11715	170	
301.19900	108	
301.51464	98	
303.63332	106	
305.82396	100	
306.78866	390	1+
307.31203	204	
307.81584	102	
307.89211	206	
308.29398	114	
308.87101	404	1+
310.83623	120	
311.08710	224	1+
312.86808	254	1+
314.76788	98	
314.80089	108	
315.11420	110	
315.25914	224	1+
318.20328	110	
318.61495	118	
319.09920	106	
319.20796	116	
319.88533	120	
320.00872	184	1+
320.30319	142	
320.81083	194	1+
321.01084	146	1+
321.29959	366	1+
321.39001	96	
322.03783	110	
322.13548	116	
323.00405	218	1+
323.09474	94	
325.15566	96	
325.50856	94	
325.89179	122	
327.80197	386	1+
328.31650	400	1+
328.80623	300	1+
328.89069	162	
329.29770	112	
329.87263	178	
330.19808	112	
333.19212	216	1+
334.15532	182	1+
334.32299	126	
335.08307	208	1+
336.32539	122	
337.02458	98	
337.32202	100	
338.27631	124	
338.87788	124	
339.94634	106	
340.17219	100	
END IONS

###FS:    #m/z: 359.96210 #charge 1+
###MS: 25
###MSMS: 28
BEGIN IONS
TITLE=Cmpd 21, +MS2(359.9621), 28.0-35.0eV, 0.6min #28
RTINSECONDS=34.2805
SCANS=25,28
PEPMASS=359.96210	135290
CHARGE=1+
196.17245	104	
196.88922	126	
207.97706	104	
209.94477	716	1+
213.08387	108	
218.91294	116	
222.12566	116	
222.95250	1386	1+
223.88892	132	
224.94696	1264	1+
224.97381	154	
226.78314	236	1+
226.89325	156	
226.94742	3362	1+
226.97086	216	
227.93148	118	
228.94189	2760	1+
229.46549	118	
231.09668	100	
232.97137	110	
234.88909	98	
234.99840	208	
235.82813	104	
237.92929	98	
238.21616	104	
238.93733	120	
240.13567	164	1+
240.94042	752	1+
240.96431	1336	1+
241.03276	178	1+
242.91636	206	1+
242.95854	414	1+
244.15743	192	
244.19736	96	
244.95794	2258	1+
245.04652	206	1+
245.17722	228	1+
245.87470	140	
245.93913	446	
246.22065	262	1+
246.95347	1758	1+
246.97444	124	
247.18777	182	1+
248.80218	204	
248.89879	124	
249.01157	102	
250.94622	520	1+
250.96904	180	
251.08054	202	1+
252.57064	98	
252.95286	248	
253.06844	282	1+
253.82979	128	
254.09395	100	
254.53262	160	
255.21172	100	
256.40002	106	
257.91431	172	
258.55367	98	
258.80406	234	1+
258.93395	118	
259.96104	586	1+
260.96789	414	1+
261.04283	234	1+
261.90440	128	
263.06804	324	1+
263.10324	126	
263.17443	144	
263.56705	110	
264.07166	288	1+
264.96716	198	
264.99295	122	
266.95953	432	1+
267.13477	98	
267.62317	102	
268.13816	204	
268.26522	110	
269.11504	318	1+
269.96723	466	1+
270.82009	230	1+
272.84614	110	
272.90263	146	
273.44584	114	
273.85744	122	
273.97098	118	
274.02491	96	
275.15368	148	1+
275.88552	172	
275.97757	108	
276.09754	228	1+
276.94941	136	
277.25893	108	
278.85670	152	
278.91047	148	
279.96563	102	
280.25951	126	
280.27596	136	
280.79389	350	1+
281.11777	152	
281.85879	374	1+
283.04850	98	
283.99386	136	
284.25006	144	
284.88097	136	
285.10092	120	
285.12541	96	
286.86124	146	
288.86961	110	
289.26252	104	
290.86260	202	1+
292.86006	180	
293.85289	146	
293.86892	144	
294.27453	116	
294.86356	106	
294.90589	118	
295.92853	108	
296.25633	120	
297.19091	208	
297.40506	100	
298.80375	258	
298.86479	236	1+
299.18100	122	
299.80073	154	
301.91768	116	
302.25148	140	
302.88193	96	
304.77907	140	
304.89433	108	
305.89386	136	
306.43132	96	
306.79205	136	
307.20847	100	
307.92917	304	1+
308.09146	106	
308.29123	332	1+
308.81194	252	1+
308.92817	270	1+
309.79641	102	
310.34372	270	1+
310.61858	104	
311.07520	152	
311.12996	196	1+
311.87811	100	
313.26366	128	
313.29218	178	
314.17494	130	
315.78091	210	1+
318.92840	108	
319.29286	216	1+
319.95663	108	
321.22237	120	
321.33116	100	
323.01745	850	1+
323.24044	194	1+
324.89010	116	
324.98273	130	
326.89000	156	
326.96011	166	1+
327.30269	112	
327.87777	140	
329.87106	158	
330.17402	104	
330.20190	116	
330.85385	126	
332.30300	128	
334.30867	100	
334.95392	114	
335.56320	112	
335.84155	100	
336.09885	98	
336.87107	104	
336.94164	418	1+
337.09445	124	
337.29948	108	
338.08367	102	
338.33639	164	
338.87057	132	
339.23639	112	
339.35149	476	1+
340.25405	274	1+
340.35586	404	1+
340.79785	146	
340.94081	214	
344.06301	102	
344.17967	156	
344.27769	116	
345.32062	96	
346.07469	116	
348.46299	100	
349.00932	110	
350.32467	96	
350.78681	100	
350.90546	204	1+
352.88588	126	
355.69076	106	
356.30142	106	
357.20390	376	1+
358.10214	158	1+
358.36407	314	
359.17448	160	
361.35204	102	
363.11743	120	
363.36804	148	
364.90672	98	
END IONS

###FS:    #m/z: 340.94082 #charge 1+
###MS: 29
###MSMS: 30
BEGIN IONS
TITLE=Cmpd 22, +MS2(340.9408), 28.0-35.0eV, 0.6min #30
RTINSECONDS=37.949
SCANS=29-30
PEPMASS=340.94082	764520
CHARGE=1+
182.86776	104	
189.86520	104	
192.10760	96	
192.92753	170	
196.88598	200	
197.88345	146	
199.86304	154	
205.86168	104	
210.93451	108	
212.00435	108	
212.87921	118	
213.88392	124	
213.94015	1640	1+
215.88535	1024	
215.93661	310	
217.88130	228	
218.88098	94	
223.00126	98	
223.97777	136	
224.16907	108	
224.96488	132	
224.97795	94	
225.89028	100	
226.89742	112	
226.94767	274	
227.83891	94	
228.94785	288	
230.88934	192	
231.88723	278	1+
231.94976	880	1+
233.89691	592	1+
233.94862	442	
235.04752	98	
235.78215	98	
239.03060	130	
240.95994	212	
242.93607	102	
243.82981	296	1+
244.03921	114	
244.12058	100	
244.16112	264	1+
244.95319	134	
245.10831	94	
245.67869	110	
245.82914	152	
246.97422	244	1+
248.03223	136	
248.89889	188	
248.98751	302	1+
249.95966	322	
250.94819	138	
251.02692	140	
252.13728	142	
252.97891	104	
253.11610	208	1+
254.86531	118	
254.90259	138	
254.94685	270	1+
254.96532	464	1+
255.07510	666	1+
255.81250	108	
256.87115	106	
256.90931	132	
257.85342	160	
258.05166	208	1+
258.41532	112	
258.85358	100	
259.16609	106	
259.34385	94	
260.83434	390	1+
261.20007	124	
261.89516	162	
261.91775	136	
262.06298	138	
263.00354	278	1+
263.15452	104	
263.88221	104	
264.07656	262	
265.23707	118	
265.24984	268	1+
266.05717	182	1+
267.89429	94	
269.10806	140	
269.79988	94	
269.89580	104	
271.09429	184	1+
271.91500	114	
272.13380	94	
272.84778	134	
273.79011	136	
273.91974	148	
274.04618	96	
275.95430	112	
276.85460	112	
277.85675	148	
277.92856	108	
278.84662	798	1+
279.85159	562	1+
279.95999	258	1+
281.04791	428	1+
281.79865	156	
283.02850	278	1+
283.07549	164	
283.83116	94	
283.91226	220	1+
288.06067	120	
288.89855	100	
289.07691	98	
289.39210	92	
290.41431	106	
292.46688	100	
294.05269	174	1+
294.27284	134	
294.86455	218	
295.21000	126	
295.88424	94	
295.96994	166	
296.15574	216	1+
296.86480	138	
297.98285	112	
298.86334	96	
299.01393	122	
299.06113	710	1+
301.79491	134	
302.17262	746	1+
302.90221	94	
303.86854	114	
304.94418	108	
305.11282	158	
306.87971	154	
307.08891	164	
307.28872	698	1+
307.78766	126	
307.80562	126	
308.24457	100	
308.29241	592	1+
308.86689	156	
308.90348	116	
309.23346	92	
309.32361	178	
310.74171	106	
312.06187	128	
313.87210	154	
314.87378	274	1+
315.85643	138	
318.30226	104	
319.81036	214	1+
319.87296	300	1+
320.29305	128	
320.31703	116	
320.91448	112	
323.00285	104	
323.30387	110	
324.11693	110	
324.28201	130	
325.26048	134	
325.28589	138	
326.08143	118	
326.30431	102	
326.89298	128	
326.93340	100	
327.16958	112	
328.12134	126	
328.28134	106	
329.32337	218	
329.82230	124	
330.41192	104	
330.82269	106	
330.86602	140	
331.13130	108	
332.08694	230	1+
333.12233	150	1+
333.18778	122	
337.31762	110	
338.55247	102	
339.04975	134	
339.17935	124	
339.82639	136	
340.38925	120	
341.27305	122	1+
341.80590	146	
342.90309	114	
342.98121	94	
343.03713	128	
343.10344	98	
343.32246	148	
344.75767	210	1+
END IONS

###FS:    #m/z: 363.95676 #charge 1+
###MS: 29
###MSMS: 31
BEGIN IONS
TITLE=Cmpd 23, +MS2(363.9568), 28.0-35.0eV, 0.7min #31
RTINSECONDS=38.7215
SCANS=29,31
PEPMASS=363.95676	525868
CHARGE=1+
182.86780	182	
191.85796	170	
196.88700	248	1+
207.87542	334	
209.86529	124	
209.94473	546	
210.88304	416	1+
212.87946	1734	1+
215.64021	106	
221.93647	156	
222.95270	876	1+
223.88763	124	
224.89111	158	
224.94894	1378	1+
224.97505	114	
225.88413	540	1+
225.96926	410	1+
226.94693	5564	1+
226.97270	346	1+
227.93072	300	
228.89489	418	
228.94271	4742	1+
230.88888	2346	1+
232.88161	542	1+
234.92526	158	
235.88397	130	
236.88068	106	
238.21250	282	
240.06272	136	
240.93985	1024	
240.96158	806	1+
241.43249	104	
241.93954	3420	1+
242.94191	2224	1+
243.96231	162	
244.82788	272	1+
244.88461	140	
244.95640	3358	1+
245.03941	138	
245.94840	3506	1+
246.90234	140	
246.95280	2952	1+
246.97468	132	
247.04284	226	1+
247.96802	142	
248.80227	114	
248.89616	1172	1+
249.04270	270	
250.94768	214	
250.96184	144	
251.95274	150	
253.91312	216	1+
254.04287	222	1+
254.09102	206	1+
255.99049	224	1+
257.17105	104	
258.97368	218	
259.08100	104	
259.44181	138	
260.83310	144	
260.84352	196	
260.96917	664	1+
261.05762	266	1+
262.12431	128	
263.17063	144	
263.88496	134	
263.97888	372	1+
264.10804	222	1+
264.83201	158	1+
265.08630	112	
265.90349	282	
266.81665	126	
267.13964	124	
267.92596	146	
267.97345	388	
268.12353	180	1+
268.42843	200	1+
268.84288	182	1+
268.86890	128	
268.96225	1190	1+
269.96755	814	1+
271.05737	142	
271.84764	140	
271.91581	138	
272.96569	128	
273.42773	104	
275.05243	110	
277.84308	424	1+
278.09256	120	
278.84471	304	1+
279.10132	340	
279.80430	138	
279.90102	184	1+
280.10936	172	
280.26708	192	1+
280.79355	116	
281.79859	120	
282.21714	138	
283.07437	162	
283.78978	202	
283.85104	188	
283.86589	120	
284.79006	122	
284.84992	128	
284.99329	132	
285.09121	120	
285.12511	204	1+
285.79720	114	
285.84369	590	
285.93854	204	
286.86655	110	
287.10569	158	
288.06636	178	
289.06400	124	
289.86948	164	1+
290.78926	136	1+
290.85021	112	
290.89336	250	1+
291.08633	124	
292.43754	150	
293.11983	296	1+
293.18157	130	1+
293.86362	160	
294.79261	162	
294.85779	122	
295.40096	104	
295.84871	104	
296.80656	106	
298.41919	178	
298.80460	360	
299.80359	370	1+
299.86193	114	
300.09419	180	1+
300.78139	108	
300.85174	216	
300.87323	118	
301.79832	264	1+
301.86145	298	
302.85459	776	1+
303.59716	112	
303.81680	132	
303.85390	504	1+
303.94584	156	
305.45716	104	
305.81239	160	
306.10128	104	
306.28114	132	
306.43354	220	
306.81736	130	
307.08039	250	
307.13539	200	
307.30630	178	
307.80234	236	
307.88880	178	1+
308.29255	480	1+
308.32953	108	
308.42465	202	1+
309.18246	122	
310.30918	200	
310.87274	230	
311.86295	156	
312.95792	136	
315.67932	112	
316.81477	136	
317.11950	244	1+
318.19774	126	1+
318.90657	280	1+
318.93479	154	
319.40859	120	
319.81049	172	
319.91375	314	1+
320.09183	256	1+
320.93457	160	
320.94913	116	
321.04018	104	
321.11943	220	
321.87012	232	
322.30523	116	
322.87216	134	
323.16256	228	1+
323.80758	228	1+
326.04581	152	
326.87274	246	
327.44977	104	
327.78664	220	1+
327.87932	120	
328.18809	196	1+
328.81238	256	1+
329.16498	186	1+
333.06195	120	
334.31533	256	1+
334.81917	122	
334.89131	146	
335.94050	374	1+
336.05365	220	1+
336.80237	166	
336.94232	322	1+
337.17218	214	1+
337.80682	136	
339.03605	130	
340.82678	144	
340.94232	130	
342.20443	122	
342.27614	160	1+
342.90577	228	
344.97514	178	
347.07517	130	
347.90508	110	
348.31569	668	1+
349.06221	186	1+
351.33592	150	
351.82533	196	1+
357.78003	210	1+
359.33694	112	
359.95749	154	
360.11130	112	
360.17813	154	
360.27351	168	
360.96763	152	
363.38027	376	1+
364.29462	108	
364.38469	298	1+
365.26388	186	1+
365.31768	138	
366.11267	106	
367.32904	304	1+
368.07589	118	
368.98485	110	
END IONS

###FS:    #m/z: 359.96184 #charge 1+
###MS: 29
###MSMS: 32
BEGIN IONS
TITLE=Cmpd 24, +MS2(359.9618), 28.0-35.0eV, 0.7min #32
RTINSECONDS=39.4935
SCANS=29,32
PEPMASS=359.96184	119778
CHARGE=1+
187.47076	114	
188.48236	102	
189.54950	102	
191.10456	114	
199.53703	118	
205.94659	112	
208.89477	138	
209.94375	364	1+
214.89126	106	
220.95930	184	
222.95142	1040	1+
224.88909	180	
224.94947	1268	1+
226.88668	212	
226.94745	2214	1+
226.97088	158	
227.89083	94	
227.92949	356	
228.94201	2770	1+
230.88793	172	1+
232.04514	100	
233.00560	100	
234.05373	112	
234.14644	104	
234.61547	188	
234.86852	94	
234.96674	126	
235.82935	100	
237.05707	162	
238.94521	114	
239.21673	98	
240.94037	1210	1+
240.96237	700	1+
241.11998	176	1+
242.88973	306	1+
242.96001	378	
244.95769	2356	1+
245.01335	96	
245.94856	1896	1+
246.43873	114	
246.95323	1560	1+
247.97065	308	1+
248.05234	200	1+
248.80089	498	1+
248.91118	194	1+
250.94880	180	
252.07686	162	
252.11448	114	
252.20977	94	
253.19356	92	
253.96191	96	
254.09630	234	1+
254.41860	136	
254.83102	112	
256.00105	138	
257.19184	118	
258.84975	126	
258.97431	360	1+
259.89787	98	
260.82435	208	1+
260.96690	918	1+
261.09020	132	
261.38491	102	
261.91911	118	
262.96195	136	
263.25046	204	1+
263.97905	240	1+
264.66284	102	
266.06009	310	1+
266.24101	244	1+
266.81325	158	
266.84081	166	1+
266.97071	120	
267.13587	274	
267.97384	286	
268.48757	100	
268.96281	404	1+
269.90020	98	
269.96909	236	1+
269.98021	156	
272.85294	120	
273.04419	106	
276.05894	100	
276.08601	190	1+
276.85209	126	
277.91719	304	1+
277.98636	112	
278.24959	352	1+
279.79279	476	1+
280.10126	92	
280.79413	450	1+
281.24494	94	
281.85392	160	
281.86935	118	
281.99318	104	
283.13035	140	
283.98165	108	
284.90211	146	1+
286.85964	118	
286.93842	112	
287.86124	180	
288.87200	124	
289.05590	100	
290.79617	122	
290.85905	226	1+
292.06314	114	
292.43609	110	
293.11856	270	1+
293.85382	118	
294.86125	130	
295.84524	108	
295.98361	94	
297.80766	136	
298.57347	102	
298.80316	590	1+
299.78709	100	
299.88506	118	
300.27207	168	
300.79601	120	
300.86978	142	
301.14470	166	
301.18847	118	
303.76554	194	
303.94349	94	
304.26132	172	
305.10743	96	
305.78740	94	
306.27370	238	
306.43419	96	
306.78027	176	
306.80133	106	
307.28619	98	
307.79956	488	1+
308.20579	94	
308.28861	312	
308.88318	136	
309.29104	158	
311.37098	96	
311.87413	132	
313.86001	144	
313.94319	208	1+
315.80242	104	
316.16347	122	
316.82556	220	1+
318.93658	148	
318.95848	104	
319.24422	112	
319.87773	142	
320.40683	110	
320.80489	94	
320.94036	116	
321.25610	94	
322.71788	238	1+
322.92421	100	
323.01755	226	
323.23905	228	
323.92855	106	
324.02304	112	
324.89635	124	
325.59277	102	
325.89863	110	
327.30459	102	
327.80490	116	
327.83018	106	
327.90791	150	
328.18966	208	1+
329.32312	110	
329.87260	198	
330.16494	134	
330.80249	196	1+
332.09259	136	1+
332.29043	128	
333.77043	102	
335.29540	196	
335.78082	94	
338.34220	130	
338.86830	102	
339.23403	302	
339.34921	174	
340.15287	120	
340.35444	112	
342.25819	206	1+
344.89362	188	1+
344.96633	106	
345.29531	288	1+
348.21485	92	
348.82199	236	1+
354.89666	106	
355.67200	102	
356.03378	92	
357.19603	94	
357.31952	132	
358.20295	114	
358.76615	102	
359.12166	142	
359.90491	228	1+
360.10784	104	
360.17449	100	
360.76008	108	
364.35595	284	1+
365.35996	228	1+
END IONS

###FS:    #m/z: 322.92998 #charge 1+
###MS: 33
###MSMS: 34
BEGIN IONS
TITLE=Cmpd 25, +MS2(322.9300), 28.0-35.0eV, 0.7min #34
RTINSECONDS=43.168
SCANS=33-34
PEPMASS=322.92998	1468632
CHARGE=1+
189.92458	156	
190.92479	118	
192.88998	134	
196.01338	104	
197.86382	98	
201.04440	184	
202.05278	100	
205.95098	380	1+
207.97540	122	
209.91797	116	
215.88503	194	
217.89286	86	
219.53994	96	
222.95066	172	
223.95972	578	1+
223.97332	98	
225.86168	286	1+
226.04265	90	
226.08490	98	
227.92891	162	
227.94346	100	
229.56933	98	
229.89861	150	
231.99083	100	
233.89877	118	
235.44839	86	
236.22540	90	
236.41224	116	
236.73904	88	
237.05704	108	
237.22956	146	
238.94070	508	1+
239.07761	498	1+
240.26732	96	
240.94046	4660	
241.06428	96	
241.94291	3658	
242.94168	9990	1+
244.12615	90	
244.16315	190	
244.83672	226	1+
244.90776	84	
244.94023	2386	1+
244.98818	90	
246.94086	308	1+
246.97460	536	1+
247.00855	84	
247.21727	88	
247.84851	220	1+
249.04002	256	1+
249.91345	138	
250.15474	132	
250.90670	102	
250.94498	304	
251.08849	144	
252.01070	100	
253.82243	126	
253.91740	124	
255.03024	228	1+
255.42758	84	
256.16918	152	
257.19883	104	
257.79976	84	
258.80054	86	
258.83138	190	1+
258.84285	128	
258.93469	84	
259.89013	162	
260.07424	84	
261.23061	106	
261.66475	92	
261.87931	146	
263.97954	228	1+
264.10763	152	
265.05568	230	1+
266.02208	172	
266.04276	100	
266.42573	88	
266.45568	108	
266.86528	116	
266.89077	158	
267.13303	94	
267.16147	88	
267.85796	178	1+
268.58644	92	
268.96087	232	
269.00198	102	
269.09218	184	1+
270.99460	106	
271.03677	142	
271.84609	154	
271.87001	176	
272.84905	144	
272.92628	86	
272.97994	212	
273.09255	86	
273.38497	98	
273.79839	138	
273.84628	276	1+
273.93530	100	
274.07931	208	1+
274.94037	90	
275.41515	102	
275.80453	86	
276.01425	94	
276.13720	84	
276.85111	128	
277.81726	84	
277.84484	86	
278.11839	112	
278.85528	200	1+
279.04319	148	
279.09244	632	
279.15054	114	
279.27900	94	
280.03805	90	
280.09398	320	
280.26965	106	
281.84262	120	
281.96613	112	
282.08861	122	
282.19499	102	
282.27743	138	
283.07053	288	1+
283.15099	86	
283.28549	82	
283.84291	84	
284.29363	588	1+
284.45210	84	
284.87588	106	
285.18785	118	
286.86137	108	
287.80867	102	
288.06307	198	
288.11294	88	
289.78484	84	
290.85188	302	1+
290.88323	110	
292.78786	102	
294.85127	128	
294.87149	84	
295.05064	110	
297.06637	106	
297.98991	86	
298.80214	134	
299.78271	178	
300.04464	84	
300.80569	108	
300.86267	156	
300.91575	84	
302.01160	98	
302.03310	84	
302.24589	218	
303.08255	108	
304.21637	198	1+
306.27744	322	1+
307.09383	94	
307.88945	120	
308.29255	278	
308.83558	96	
309.30333	554	1+
310.91460	154	
311.86348	142	
312.17197	84	
312.80521	160	
312.85082	182	1+
312.94719	100	
314.13406	86	
314.87531	164	
319.21619	246	1+
319.31240	262	1+
319.88821	126	
319.99135	98	
320.06034	114	
321.19327	112	1+
321.85674	88	
322.10200	108	
322.32061	108	
323.12610	256	1+
323.23895	480	1+
324.83306	150	
324.89351	214	1+
325.19654	88	
326.16571	210	1+
326.88345	206	1+
326.97416	88	
END IONS

###FS:    #m/z: 340.94061 #charge 1+
###MS: 33
###MSMS: 35
BEGIN IONS
TITLE=Cmpd 26, +MS2(340.9406), 28.0-35.0eV, 0.8min #35
RTINSECONDS=43.94
SCANS=33,35
PEPMASS=340.94061	620538
CHARGE=1+
112.77109	92	
163.76699	90	
189.86390	130	
196.88573	148	
205.97385	196	1+
212.88286	96	
213.88633	126	
213.94050	1026	1+
214.88023	90	
215.88734	418	1+
215.93841	178	
217.88334	192	
219.87475	260	1+
220.28122	90	
223.41215	100	
224.97518	128	
225.09717	106	
230.89000	442	1+
231.60187	92	
231.95251	908	1+
232.88646	132	
233.40471	98	
233.89807	348	
233.94795	274	
235.86985	128	
235.89266	130	
237.02422	94	
237.83362	220	1+
239.51764	100	
239.84355	210	1+
239.90647	92	
240.22626	92	
240.93816	178	1+
242.83171	120	
243.83245	128	
243.96897	138	
245.00779	110	
245.87642	120	
245.97463	360	1+
248.03350	116	
248.94450	88	
249.03601	130	
249.95959	338	1+
250.15495	92	
250.94344	250	1+
252.93940	94	
253.95874	126	
254.07577	148	
254.96732	502	1+
255.07242	486	1+
255.09915	202	
256.89658	188	
257.84665	610	1+
258.84718	394	1+
259.95640	118	
260.46431	94	
261.84200	162	
261.88859	180	
262.06014	188	1+
262.64474	98	
264.85121	100	
265.01668	202	1+
265.03430	96	
265.85582	98	
266.18893	92	
266.96011	88	
267.13722	236	
268.08147	166	
268.84112	238	1+
268.95923	246	
269.13209	106	
270.73571	106	
271.84390	278	1+
271.91848	220	1+
272.84704	192	1+
272.93762	106	
274.81858	134	
274.84954	98	
276.84676	130	
276.90126	134	
276.93809	98	
277.24415	106	
277.92711	90	
278.84953	592	1+
278.96588	160	
279.82294	128	
280.09756	214	
280.26451	140	
280.50615	94	
280.81378	114	
280.88463	92	
280.93082	116	
281.00003	90	
281.05535	246	
282.27723	404	1+
282.98777	94	
283.28096	282	1+
283.78762	110	
284.01974	116	
287.21362	108	
288.02018	144	
288.91372	94	
289.06133	156	
289.78697	146	
290.85911	158	
291.40364	138	
291.87098	108	
292.05687	140	
293.06740	132	
293.97547	90	
294.84829	94	
294.89827	100	
295.96529	176	1+
296.09798	156	
296.84045	306	1+
297.97634	124	
298.07954	186	
298.94111	176	
299.06323	230	1+
300.14720	96	
300.52761	94	
301.01595	100	
301.77932	94	
301.87152	98	
302.05426	120	
302.41714	102	
302.94500	96	
303.17242	120	
303.72665	110	
304.86950	96	
304.97018	104	
305.21718	120	
307.24148	128	
307.80171	120	
307.89038	162	
308.10398	108	
308.29192	294	
308.87234	106	
309.31988	118	
310.89327	142	
310.96399	92	
313.88268	126	
314.30173	94	
315.78014	176	1+
316.87628	222	1+
317.60607	92	
318.28206	98	
318.78240	94	
318.88484	352	1+
319.01626	120	
319.88798	268	1+
320.13214	112	
320.39160	102	
321.78868	184	
321.94982	90	
322.97531	124	1+
323.29863	202	
323.94635	94	
324.28644	122	
324.87716	134	1+
324.89554	138	
325.20975	90	
325.83898	94	
325.90344	126	
326.06805	94	
326.08217	100	
326.17328	136	
327.18107	238	1+
327.79191	114	
328.83730	102	
330.82663	94	
330.86869	120	
332.20447	98	
334.03281	94	
334.32289	156	
335.19522	214	1+
336.94879	232	
337.32458	140	
338.87544	114	
339.30511	90	
340.29114	254	1+
340.46855	92	
341.25997	94	
342.24973	92	
342.75885	90	
342.90164	134	
345.09294	126	
END IONS

###FS:    #m/z: 363.95668 #charge 1+
###MS: 33
###MSMS: 36
BEGIN IONS
TITLE=Cmpd 27, +MS2(363.9567), 28.0-35.0eV, 0.8min #36
RTINSECONDS=44.7125
SCANS=33,36
PEPMASS=363.95668	357544
CHARGE=1+
189.86056	292	1+
191.86032	214	
196.88231	104	
202.87948	104	
207.87208	242	
209.94338	728	
210.88365	256	
211.88770	134	
212.88049	1748	1+
222.95184	638	1+
224.95064	892	1+
225.88304	154	
225.96488	112	
226.05655	128	1+
226.89219	100	
226.94703	4110	1+
226.96816	128	
227.93294	278	
228.89757	368	1+
228.94250	3122	1+
230.86454	112	
230.88938	1650	1+
232.88823	356	1+
234.87940	304	1+
236.11925	306	1+
237.41389	102	
239.03218	264	1+
240.94080	820	
240.96114	870	1+
241.88137	94	
241.94175	702	
242.83621	168	
242.94244	2174	1+
243.83066	316	1+
244.47380	98	
244.95692	2134	1+
245.94063	498	
246.39720	98	
246.57071	106	
246.89941	98	
246.95201	1956	1+
248.02995	190	
248.80399	222	1+
248.89992	596	1+
250.08875	96	
250.21781	276	1+
250.94618	142	
252.79400	102	
252.94131	114	
253.12102	104	
253.98113	272	1+
255.92521	132	
256.12101	98	
257.10544	126	
257.91412	100	
258.55978	102	
258.84640	280	1+
260.41263	100	
260.96810	664	1+
261.84426	128	
262.43245	140	
263.91017	104	
263.97623	190	
264.10253	126	
264.82074	106	
266.06281	138	
266.24404	204	
266.79511	174	1+
266.81349	154	
266.86529	102	
267.78534	106	
267.97217	390	
268.51376	96	
268.96046	904	1+
269.34964	98	
269.96510	626	1+
271.80731	126	
271.91397	396	1+
273.41327	106	
273.93549	152	
275.85737	96	
276.83800	108	
276.85255	558	1+
277.52002	96	
277.62858	98	
278.25391	102	
278.60570	100	1+
279.10755	122	
279.88664	206	1+
280.25766	140	
280.56022	96	
280.79375	512	1+
280.82556	102	
280.93042	160	
281.85974	136	
281.98353	228	1+
282.87604	188	
283.07011	242	
283.10412	122	
283.15084	144	
283.78136	128	
283.83731	158	
283.98727	134	
284.05455	142	
284.79132	110	
284.97718	122	
285.01728	114	
285.82720	232	
285.84729	450	
285.98418	288	1+
286.13394	106	
286.86363	112	
286.89316	114	
286.93167	122	
287.92518	158	
289.88162	136	1+
292.05792	118	
292.86638	136	
293.11661	244	1+
293.27552	270	1+
294.86586	96	
295.04706	182	1+
295.86790	370	1+
296.80855	144	
296.94898	178	1+
297.12878	144	
297.27395	98	
297.83576	282	1+
298.41824	96	
298.80302	620	1+
299.80024	160	
299.87035	154	
300.85971	786	1+
301.79843	446	1+
301.87945	128	
302.24739	118	
303.85555	638	1+
303.90101	96	
303.94268	182	
304.21983	106	
304.76089	142	
304.89386	104	
305.44628	106	
306.04972	102	
306.12825	198	1+
307.28672	258	
307.47101	110	
307.79400	206	1+
307.88552	114	
308.29233	104	
308.33957	182	1+
309.22836	100	
309.32071	124	
309.84155	126	
309.86878	462	1+
310.31263	166	
311.26597	98	
311.86317	190	
313.87102	136	
314.81784	186	1+
314.90699	96	
314.92889	98	
316.80246	310	1+
316.81379	112	
316.89181	130	
316.97405	176	
317.09112	140	
318.93252	274	1+
319.09917	248	1+
319.81668	308	1+
319.88053	118	
320.04816	238	1+
321.81706	378	1+
321.86980	144	
322.92939	212	
323.75257	170	1+
324.89574	208	
325.14203	134	
325.89876	96	
326.17346	274	1+
326.21907	122	
326.77919	94	
326.87373	412	1+
328.88828	178	
329.95093	106	
330.20231	174	
330.50800	98	
330.87513	146	
331.12532	106	
331.87741	138	
332.90283	102	
333.85897	130	
336.09154	204	1+
336.77004	138	
336.88688	140	
336.94514	374	1+
338.16447	176	1+
339.02628	106	
339.83015	134	
340.79431	114	
340.94261	150	
342.64263	96	
344.25703	128	
344.81147	292	1+
344.88920	150	1+
344.90783	110	
346.09510	102	
347.30293	542	1+
348.05202	122	
348.30517	420	1+
351.92366	96	
358.10310	192	1+
363.33450	126	
364.36280	122	
365.31673	164	
365.38734	102	
366.32616	480	1+
367.06959	96	
367.32984	414	1+
END IONS

###FS:    #m/z: 322.93002 #charge 1+
###MS: 37
###MSMS: 38
BEGIN IONS
TITLE=Cmpd 28, +MS2(322.9300), 28.0-35.0eV, 0.8min #38
RTINSECONDS=48.396
SCANS=37-38
PEPMASS=322.93002	1291704
CHARGE=1+
192.88945	118	
198.86860	134	
201.04371	162	
202.99827	94	
205.94852	364	1+
206.97154	82	
209.89352	358	1+
210.89822	306	1+
212.89219	132	
216.88621	82	
220.87040	84	
221.03241	84	
221.05808	100	
221.94921	562	1+
221.96808	86	
222.95395	434	1+
224.94401	98	
225.10198	102	
226.82777	100	
226.89304	82	
227.86104	84	
227.87592	90	
227.93093	356	1+
228.55867	86	
229.07289	84	
229.45425	88	
229.82823	84	
229.92083	128	
229.94407	108	
230.13699	88	
230.90430	116	
231.11318	84	
232.02986	86	
232.05961	188	1+
234.86112	92	
234.93060	98	
235.07842	224	1+
236.04657	198	1+
236.21198	100	
236.42757	100	
236.94306	96	
237.05301	230	1+
238.01407	92	
238.93856	206	1+
239.08082	834	1+
239.12076	142	
239.78667	118	
240.79952	106	
240.86026	80	
240.88891	118	
240.94097	4026	
241.85521	114	
241.89563	126	
241.91249	138	1+
241.94229	4056	
242.87724	232	1+
242.94188	11860	1+
242.97636	94	
243.15780	80	
243.88082	270	1+
244.01595	116	
244.07642	82	
244.93938	2616	1+
246.00422	92	
246.08888	116	
246.97432	376	1+
247.08868	82	
248.90148	108	
248.95241	102	
249.03909	98	
250.22465	86	
250.41691	82	
250.89519	86	
250.98721	112	
251.07209	102	
254.08815	132	
254.37708	82	
254.50632	88	
254.82156	100	
254.90597	100	
255.90891	86	
257.03028	206	1+
257.41306	98	
259.56843	114	
259.95154	80	
260.83212	182	1+
262.43612	82	
262.80094	92	
264.05516	456	1+
264.49307	106	
264.92221	82	
265.01894	186	
265.99493	260	1+
266.79640	82	
267.08131	120	
267.79089	80	
267.89157	150	
268.95739	204	
269.80378	204	1+
269.91632	86	
270.97755	232	1+
272.43582	82	
272.84439	168	
273.03601	100	
273.43763	158	
273.79199	122	
273.85226	326	1+
274.79655	108	
274.83426	104	
274.96668	86	
275.04810	82	
276.85129	166	
277.05541	190	1+
278.24899	134	
278.46588	82	
279.09317	882	1+
279.13431	80	
280.85093	104	
281.09015	84	
281.38683	80	
281.85541	102	
282.05287	140	
283.03000	126	
283.06998	138	
283.82286	86	
283.96469	98	
284.29258	596	1+
284.30736	172	
284.87553	132	
286.79706	92	
287.16938	104	
287.21730	80	
288.26520	80	
289.88485	100	
290.25295	134	
290.86045	220	1+
290.87746	112	
291.80177	148	
292.06108	84	
293.84773	90	
293.87424	128	
293.91287	118	
294.11077	132	
294.27483	102	
294.85340	196	
296.86361	96	
297.57688	108	
298.28457	86	
299.78325	204	1+
300.42182	100	
300.94994	94	
301.03739	80	
301.18546	132	
301.88389	84	
302.23768	96	
303.24757	94	
303.96523	88	
304.41484	106	
305.87558	116	
306.27990	162	
306.88758	366	1+
307.04048	94	
307.30634	218	
308.13550	104	
308.29055	558	1+
308.41676	90	
308.80807	290	1+
308.86740	304	1+
310.31127	302	
311.87226	334	1+
311.98496	196	1+
313.02812	146	
316.07823	90	
317.84350	146	
319.76320	108	
321.81942	86	
321.92524	90	
322.28014	102	
322.30966	122	
322.89958	82	
323.23822	632	1+
324.20050	82	
324.29374	84	
324.89173	300	1+
325.26028	88	
325.31865	116	
325.82227	200	1+
326.08279	86	
328.29710	110	
END IONS

###FS:    #m/z: 363.95656 #charge 1+
###MS: 37
###MSMS: 39
BEGIN IONS
TITLE=Cmpd 29, +MS2(363.9566), 28.0-35.0eV, 0.8min #39
RTINSECONDS=49.168
SCANS=37,39
PEPMASS=363.95656	221960
CHARGE=1+
189.86164	164	
191.86034	250	
196.88024	162	
199.06525	96	
207.87406	118	
208.39242	94	
208.88267	118	
209.91255	92	
209.94305	402	1+
210.89113	166	
212.08142	126	
212.88000	706	1+
215.22401	114	
220.05531	102	
222.95296	862	1+
224.94844	930	1+
225.54819	100	
225.88540	546	1+
225.92384	108	
226.47568	100	
226.88871	328	1+
226.94761	4040	1+
226.98803	82	1+
227.93199	312	
228.07613	170	
228.12621	104	
228.89576	630	1+
228.94195	3440	1+
230.88788	1970	1+
231.01940	94	
233.88577	142	
234.88223	122	
235.13363	108	
235.88212	116	
236.19799	140	
237.19659	126	
238.55826	108	
239.06334	98	
239.56254	94	
239.89985	118	
240.94082	1294	
240.96370	888	1+
241.93916	3042	1+
242.94155	2096	1+
243.81994	168	
244.95739	2156	1+
245.83895	170	
245.94288	730	
246.85613	118	
246.90501	218	
246.95277	2044	1+
246.97409	162	
247.86954	112	
248.80751	100	
248.90039	938	1+
249.04412	176	
250.89582	290	1+
250.94341	188	1+
250.97441	146	
252.59209	122	
253.63535	96	
253.90489	462	
256.00100	180	
256.08400	94	
256.90472	120	
258.75507	100	
258.85529	94	
259.02948	92	
259.44660	94	
260.94216	110	
260.96982	542	1+
261.84564	178	1+
263.83281	138	
263.89097	94	
263.98089	148	
264.05531	300	1+
264.07707	254	1+
265.81770	108	
266.81384	474	1+
267.97233	392	
268.13871	216	1+
268.80196	354	1+
268.96184	1022	1+
269.47241	102	
269.49052	104	
269.73852	98	
269.93241	288	1+
270.80670	136	
270.93822	220	1+
271.43272	122	
271.91826	246	
274.87783	100	
275.91767	206	1+
276.85766	134	
278.11264	130	
278.80774	116	
278.98814	150	1+
279.80087	156	
279.86186	122	
280.13836	130	
280.78874	408	1+
280.85282	160	
281.05398	130	
281.78954	260	1+
281.82754	142	
282.88962	142	
283.79056	460	1+
283.84877	224	
283.98082	194	1+
284.82318	290	1+
284.86378	100	
284.88455	304	1+
284.94636	130	
285.84556	500	1+
287.77505	154	
287.93070	110	
288.82130	210	1+
290.88062	102	
291.85743	176	
292.05890	104	
293.45859	94	
294.08345	106	
294.85165	192	
294.86549	124	
295.83612	112	
295.85801	138	
296.80942	174	
296.92297	98	
297.11189	112	
297.80896	152	
298.08110	98	
298.42929	166	
298.80294	770	1+
298.86854	112	
298.92627	144	
300.79662	652	1+
300.82321	98	
301.79871	492	1+
301.86299	288	
302.24395	154	
302.85481	126	
303.10727	138	
303.85657	504	1+
304.80586	96	
305.08667	116	
305.87861	268	1+
306.01981	134	
306.43011	98	
306.79209	156	
306.96802	92	1+
307.06699	96	
307.43456	114	
308.29433	388	1+
308.31196	136	
308.81557	172	
309.80898	136	
310.92570	108	
311.31961	114	
313.51201	102	
314.03623	98	
314.27782	98	
314.87189	94	
316.81317	186	
317.13371	184	1+
317.54042	112	
317.86330	336	1+
318.03321	102	
318.16215	102	
319.09845	122	
319.81402	168	
320.39795	96	
320.91989	138	
321.81960	122	
323.11813	174	1+
324.87453	106	
324.89141	168	
326.86972	372	1+
326.94561	110	
328.80461	208	1+
329.07669	106	
330.87298	228	1+
333.09009	118	
334.30864	166	1+
334.88106	192	1+
336.94998	446	1+
337.88356	96	
337.91315	108	
340.40092	106	
340.93717	290	1+
341.29843	92	
342.90067	96	
343.19717	98	
343.27483	126	
345.07234	198	1+
346.14944	152	
347.29890	126	
349.32854	194	
349.75495	94	
350.09367	144	1+
351.33191	256	
351.76574	110	
352.89050	224	1+
354.17194	148	
358.53778	104	
363.15367	108	
366.12213	102	
367.33146	176	
367.77458	136	
368.35764	106	
END IONS

###FS:    #m/z: 336.94556 #charge 1+
###MS: 37
###MSMS: 40
BEGIN IONS
TITLE=Cmpd 30, +MS2(336.9456), 28.0-35.0eV, 0.9min #40
RTINSECONDS=49.9405
SCANS=37,40
PEPMASS=336.94556	97008
CHARGE=1+
106.26086	88	
182.87085	86	
198.92004	86	
205.94870	160	
207.35849	96	
207.45034	118	
207.87463	222	1+
208.98038	176	
209.94805	100	
211.94356	2470	1+
212.87959	876	1+
213.04990	88	
213.93915	654	
215.88801	548	1+
215.93520	130	
217.88396	368	1+
217.93486	102	
220.42515	84	
220.87730	84	
222.97658	116	
223.96015	134	
223.97568	154	
224.90509	82	
224.98607	132	
226.95093	116	
227.89332	442	1+
228.89410	304	1+
229.12484	102	
229.95448	2944	
230.89029	1494	1+
231.94993	778	1+
232.05244	88	
232.84148	108	
233.89637	300	1+
233.94756	90	
234.82898	144	
235.55954	92	
235.88883	218	
236.05754	94	
236.12360	174	
237.06901	108	
238.50499	94	
239.82492	98	
239.91984	112	
240.93835	84	
240.96410	120	
241.01897	110	
242.85014	82	
242.99000	84	
243.17365	84	
243.89773	110	
244.41741	82	
245.86923	94	
246.97962	138	
247.03570	90	
247.18024	94	
247.96472	564	1+
248.02488	108	
248.20670	104	
248.90134	652	1+
249.06409	90	
249.12078	92	
249.96253	454	1+
249.98086	98	
250.07681	82	
250.40122	92	
250.83525	256	1+
250.89647	210	
250.99180	200	1+
251.01806	98	
251.03614	100	
251.24522	92	
251.88171	110	
251.90940	110	
252.07035	140	
252.97023	1104	1+
253.80384	312	1+
253.90314	370	1+
254.11841	82	
254.96708	570	1+
255.07322	728	1+
255.90903	260	1+
255.92630	86	
256.03068	88	
256.84767	90	
257.84235	322	1+
258.06238	96	
258.94462	194	1+
258.96147	140	
259.81834	84	
260.01103	108	
261.05355	84	
261.38496	92	
261.95976	118	
263.83435	102	
265.01818	238	1+
266.91849	88	
267.80229	86	
268.01917	98	
268.83864	926	1+
268.95878	90	
270.86951	104	
270.98386	268	1+
271.05863	96	
271.07559	92	
271.91662	110	
272.84928	106	
273.86019	96	
274.84808	214	1+
276.85583	292	
277.08637	138	
277.83212	96	
278.83765	344	1+
278.99234	110	
279.25739	94	
279.27318	232	1+
279.83972	212	1+
281.04724	468	1+
281.11942	92	
284.02761	134	
285.41373	90	
285.84912	878	1+
285.93900	90	
286.80964	82	
286.84888	824	1+
287.92114	112	
288.86151	136	
289.88083	394	1+
290.85593	110	
291.86484	200	
292.06783	172	1+
292.87135	140	
293.10738	210	
293.29980	92	
294.10788	160	
294.84358	104	
294.86593	404	1+
295.06237	148	
295.97075	272	1+
297.09290	112	
298.20400	90	
298.92370	150	
299.01220	146	
299.12369	96	
299.83259	82	
299.85781	82	
300.97766	102	
301.18387	182	
301.75778	98	
301.87212	104	
301.90680	84	
301.92753	112	
302.77154	84	
305.43994	84	
305.78548	88	
305.89705	150	
306.04520	100	
306.43186	90	
306.79295	466	1+
307.79954	284	1+
308.86078	132	
309.86608	354	1+
310.75295	82	
310.84770	154	
310.96674	82	
313.08821	96	
314.05956	154	1+
314.60235	112	
316.87404	140	
318.76259	88	
319.30660	88	
320.62646	84	
321.36373	118	
321.52636	102	
322.02896	246	1+
322.38150	100	
327.81213	90	
327.88253	136	
328.18395	88	
332.87443	268	1+
333.15432	118	
333.30174	130	
334.31798	92	
334.37215	88	
335.16524	88	
335.82377	82	
336.16041	120	
336.96600	98	
337.09422	86	
337.79973	216	1+
338.24829	154	
338.62501	86	
339.15579	88	
341.29193	82	
END IONS

###FS:    #m/z: 322.93008 #charge 1+
###MS: 41
###MSMS: 42
BEGIN IONS
TITLE=Cmpd 31, +MS2(322.9301), 28.0-35.0eV, 0.9min #42
RTINSECONDS=53.6145
SCANS=41-42
PEPMASS=322.93008	1264814
CHARGE=1+
149.56502	96	
190.89677	184	
191.10292	98	
191.48670	102	
201.04487	386	
203.08919	80	
204.09669	88	
205.43568	88	
205.95085	148	
206.92414	88	
206.95014	80	
207.97435	158	
209.94740	126	
210.89838	144	
212.09210	80	
212.89390	92	
215.88321	110	
221.06404	212	1+
222.95475	198	
223.96138	262	
226.11658	90	
227.08597	88	
227.89598	136	
227.91796	98	
227.93150	288	1+
228.91252	92	
229.89320	88	
229.97705	94	
230.83632	80	
231.88961	134	
232.12917	98	
232.93234	86	
233.02998	86	
234.18587	90	
235.88710	110	
236.08129	262	1+
238.79537	118	
238.89065	292	1+
238.93901	542	
239.08165	184	
239.78873	82	
240.08292	186	
240.94033	5226	
241.04781	104	
241.93945	14778	1+
242.86251	100	
242.94138	9758	1+
244.16602	120	
244.93899	2800	1+
245.15555	86	
246.97477	146	
246.99363	166	1+
247.03171	92	
247.97646	88	
248.84508	94	
249.03705	138	
249.96440	80	
250.94736	120	
251.85135	160	
252.11207	82	
253.80742	84	
255.04021	168	
256.38941	102	
256.65185	108	
257.10240	162	
257.94961	100	
258.11969	100	
258.15510	92	
258.83301	192	
259.08519	200	1+
259.83312	108	
260.93040	96	
261.82954	84	
261.84221	182	1+
261.88182	164	
262.35263	104	
262.94728	94	
263.98943	196	1+
264.86463	94	
265.08527	108	
265.87466	82	
265.92481	98	
266.04470	108	
266.20901	84	
267.01876	192	
267.78933	82	
268.81489	82	
268.90839	80	
268.95699	114	
269.79363	110	
270.18445	88	
270.28174	80	
271.45340	96	
273.48859	92	
273.84817	130	
274.10600	88	
274.91602	84	
275.08213	82	
275.81074	96	
275.84123	104	
275.96125	82	
276.19590	80	
276.91686	84	
277.49736	132	
278.86115	94	
279.01322	90	
279.09098	1236	1+
279.38666	86	
279.85285	90	
280.28409	124	
280.79146	168	1+
281.07060	104	
282.06430	428	1+
282.08718	126	
282.86355	282	1+
283.06789	358	1+
283.12601	98	
283.96267	86	
284.04998	196	1+
284.29524	386	1+
285.09642	80	
286.86169	236	1+
288.59852	124	
289.34159	86	
290.71762	88	
292.27136	80	
292.40979	80	
293.06288	86	
293.85263	136	
294.26883	90	
294.79887	100	
295.85405	156	
296.86637	90	
296.91817	88	
300.83478	82	
300.89876	112	
300.94146	88	
301.86009	86	
304.76420	82	
304.88427	98	
304.92713	82	
304.99808	84	
305.02784	80	
306.79263	186	1+
306.88321	104	
307.86487	138	
307.88723	306	
308.29314	484	1+
308.39538	84	
309.42686	90	
309.92396	82	
310.31057	184	
310.41927	86	
310.80916	250	1+
310.87966	106	
312.86777	156	
313.86908	90	
313.88509	86	
314.36512	100	
314.45203	100	
314.81855	98	
314.87499	86	
314.93318	82	
318.85242	126	
318.99861	130	1+
321.42727	114	
321.96866	86	
322.82444	124	
322.96476	116	
323.10807	122	
323.23480	130	
324.24266	184	
326.11367	94	
END IONS

###FS:    #m/z: 336.94563 #charge 1+
###MS: 41
###MSMS: 43
BEGIN IONS
TITLE=Cmpd 32, +MS2(336.9456), 28.0-35.0eV, 0.9min #43
RTINSECONDS=54.387
SCANS=41,43
PEPMASS=336.94563	87268
CHARGE=1+
180.63596	80	
182.86819	120	
199.95858	146	
206.97829	140	
208.97946	94	
210.88218	138	
211.94452	2252	1+
212.87725	966	1+
213.94175	1252	1+
214.91709	116	
215.88685	596	
217.85834	142	
217.88157	328	
221.89267	160	1+
221.96558	148	
223.97386	472	1+
224.05710	100	
226.89149	146	
226.94292	98	
227.84607	92	
228.45837	88	
228.89497	174	
229.95470	2182	1+
230.88843	1286	1+
231.04340	110	
231.95050	1028	1+
233.83535	120	
233.89775	542	1+
234.46219	100	
234.82464	188	1+
235.86830	118	
235.89279	226	1+
236.08363	160	
236.14042	118	
237.06126	120	
240.96023	106	
241.90575	116	
241.98402	112	
242.04125	106	
242.88820	232	1+
244.15881	94	
244.86959	110	
245.10453	106	
245.18245	94	
246.09676	100	
246.90167	138	
246.97373	172	
247.12442	90	
247.96566	650	
248.90167	874	1+
249.05644	92	
249.22136	86	
249.96589	254	
250.10402	82	
250.23962	110	
250.82913	378	1+
250.94947	194	
250.96881	130	
251.07014	96	
251.63851	94	
251.91159	132	
251.95319	126	
252.06568	124	
252.97084	1562	1+
253.00883	86	
253.11127	84	
253.70573	82	
253.90316	390	1+
254.08927	156	
254.83870	120	
254.94163	148	
254.96528	488	1+
255.07286	716	1+
256.00876	94	
256.91397	158	
257.85472	180	
257.91267	148	
258.84825	194	
258.91223	114	
258.92917	86	
259.43683	98	
259.84558	174	
259.95556	168	
260.82511	80	
260.91229	90	
261.05525	108	
261.97602	84	
262.23498	84	
263.11606	126	
264.06460	126	
264.12342	92	
265.01397	236	1+
265.96061	96	
266.07292	80	
266.24940	82	
266.42147	80	
267.83368	708	1+
268.79293	222	1+
268.83580	862	1+
268.96501	150	
269.83691	554	1+
269.85601	122	
270.35217	110	
270.52573	82	
270.88173	92	
270.91368	88	
270.98118	344	1+
271.08505	100	
271.87044	106	
271.91810	84	
273.09968	120	
273.12909	82	
273.85823	82	
276.06343	82	
276.83814	104	
276.85756	332	
277.80554	130	
277.83284	636	1+
277.86477	156	
280.14210	82	
281.04834	132	
282.12025	86	
282.75250	84	
283.91172	94	
284.92470	84	
285.02534	134	
285.23131	82	
285.85034	108	
286.76488	80	
286.85110	296	
287.84824	268	1+
287.85874	202	
287.88400	112	
288.02134	104	
288.36103	86	
288.83476	86	
289.16010	82	
290.06477	98	
290.13001	80	
291.09243	90	
291.85906	204	
292.43474	94	
292.86040	136	
293.10800	234	1+
293.85632	324	1+
295.96560	96	
296.86740	102	
296.93533	92	
298.41345	314	1+
298.86790	212	1+
299.06075	124	
300.47069	126	
300.95820	90	
302.05865	88	
302.24404	96	
302.75701	110	
303.76615	80	
306.87764	124	
308.29025	124	
308.81065	134	
308.87261	162	
309.15047	88	
309.80526	94	
309.86719	108	
310.32630	82	
310.87556	310	1+
312.97990	86	
313.87285	154	1+
315.11181	104	
316.76204	82	
317.91039	104	
322.31296	80	
322.87406	90	
324.88541	124	
328.83410	126	
329.25685	84	
329.32493	100	
330.99700	90	
331.87793	208	1+
334.87938	250	1+
334.95803	114	
335.12455	82	
337.35326	114	
340.81313	116	
END IONS

###FS:    #m/z: 359.96140 #charge 1+
###MS: 41
###MSMS: 44
BEGIN IONS
TITLE=Cmpd 33, +MS2(359.9614), 28.0-35.0eV, 1.0min #44
RTINSECONDS=55.1595
SCANS=41,44
PEPMASS=359.96140	57944
CHARGE=1+
183.86266	144	
192.89276	96	
193.08040	92	
196.89175	94	
205.96671	106	
207.94753	102	
209.94172	452	1+
210.86903	90	
214.94283	90	
220.43612	98	
222.95189	948	1+
223.88410	212	1+
223.97769	108	
224.94841	722	1+
224.96895	348	1+
225.08355	94	
226.94688	2316	1+
226.99818	90	
227.86540	110	
227.91652	106	
228.94211	1698	1+
233.84710	94	
233.89856	88	
234.89676	92	
235.05866	94	
239.10136	106	
240.82168	112	
240.93859	1490	1+
240.96283	504	
241.78631	124	
242.10532	148	
242.96340	282	
243.96696	124	
244.85548	100	
244.95690	1242	1+
245.94595	2238	1+
246.97271	302	1+
248.03131	152	
248.15961	114	
248.80157	186	
250.11901	86	
250.94953	104	
251.06751	134	
251.10521	218	1+
252.00420	140	
253.83966	130	
257.91636	92	
258.97359	302	
259.83331	268	1+
259.97906	142	
260.83471	196	1+
260.93059	118	
260.96623	576	1+
260.98410	114	
261.00460	88	
262.40807	106	
262.51353	92	
262.82948	426	1+
263.01713	84	
263.19054	100	
263.87381	118	
264.91824	94	
265.42626	90	
265.45841	88	
265.98020	100	
266.24948	136	
266.42589	94	
266.81071	238	
266.95939	90	
267.27600	98	
267.81378	110	
267.89659	90	
267.97099	182	
268.87413	84	
268.96218	476	1+
269.79515	102	
271.92904	88	
272.84760	142	
273.85082	130	
275.41770	152	
275.80767	90	
276.80475	334	1+
276.84953	348	1+
277.80612	194	1+
277.96598	92	
278.91637	122	
279.79211	574	1+
281.11662	130	
281.22635	86	
281.83988	90	
281.85851	230	
281.98509	164	
283.18179	90	
283.25240	98	
283.98830	272	1+
284.82523	238	1+
286.13624	114	
286.20259	100	
286.57065	92	
287.09754	90	
287.25672	102	
291.86631	98	
294.05237	114	
294.86458	138	
295.02143	94	
296.28411	106	
297.11099	90	
297.81130	194	
297.86869	116	
298.42168	148	
298.80572	706	
298.83848	90	
298.97000	94	
299.24367	92	
299.86986	122	
300.81029	108	
301.07762	110	
301.84629	138	
302.76130	92	
302.94251	92	
303.81949	92	
303.86688	104	
304.97243	108	
305.78929	244	1+
306.79277	170	1+
306.82794	242	1+
306.88349	90	
308.25542	84	
308.88748	118	
309.30744	362	1+
309.86459	264	1+
309.94106	196	1+
310.31042	260	1+
311.14554	160	
312.25683	86	
313.93702	104	
315.05781	98	
315.89316	104	
315.92637	322	1+
316.81470	264	
317.11925	106	
317.23431	88	
317.31089	88	
317.37894	84	
320.92090	84	
322.93507	126	
322.95265	120	
323.01042	86	
323.23555	88	
324.43485	92	
325.17758	100	
325.24176	86	
325.30297	100	
325.83421	94	
327.81105	150	
328.18987	108	
329.87119	134	
330.01806	126	
331.07951	86	
331.80712	146	
331.96135	142	
332.99932	84	
336.08840	200	1+
336.95986	110	
337.19382	100	
338.07725	96	
340.23404	152	
340.53433	104	
341.03035	146	
342.81988	84	
343.91101	166	
345.05052	102	
347.33913	86	
350.89610	136	
351.06261	88	
351.08346	84	
351.88702	224	1+
352.03670	96	
353.02976	86	
356.34160	98	
356.76867	108	
356.98453	200	1+
359.04719	92	
362.27431	104	
END IONS

###FS:    #m/z: 340.94052 #charge 1+
###MS: 45
###MSMS: 46
BEGIN IONS
TITLE=Cmpd 34, +MS2(340.9405), 28.0-35.0eV, 1.0min #46
RTINSECONDS=58.8265
SCANS=45-46
PEPMASS=340.94052	493380
CHARGE=1+
57.55234	102	
189.86151	110	
190.93131	130	
190.94576	128	
192.92625	334	1+
193.12462	90	
196.88187	130	
203.98979	94	
207.97354	104	
208.88281	100	
210.93598	128	
212.87748	202	
213.87974	144	
213.94136	850	1+
214.89573	158	
215.88648	488	1+
215.93525	148	
217.85841	110	
217.88326	288	
218.89291	176	
219.01285	94	
219.62755	92	
221.88919	134	
222.03036	104	
226.89420	110	
226.94550	312	
228.94485	118	
230.85474	102	
230.89271	422	1+
231.94956	698	1+
232.61726	92	
232.88543	204	
233.89907	588	
233.91716	92	
233.94841	194	
237.06423	108	
237.08609	154	
239.07985	88	
240.91213	168	
241.94287	122	
243.85184	100	
246.94783	88	
246.97846	210	
249.95748	164	
250.92862	144	
250.94523	150	
251.06625	94	
251.79637	88	
251.95322	312	1+
252.00141	90	
253.90386	234	
254.37307	88	
254.96273	574	1+
255.07295	788	1+
255.09643	118	
256.89683	122	
257.46283	92	
258.24353	92	
258.55772	102	
258.84303	540	1+
259.84386	388	1+
259.95583	128	
260.83174	348	1+
260.88792	132	
260.91193	150	
262.38420	96	
263.08080	136	
264.05666	106	
264.07666	148	
264.41295	94	
266.86732	124	
267.13528	90	
267.82952	138	
268.04926	90	
268.13769	118	
268.25452	88	
268.55192	106	
268.84569	120	
268.95577	180	
269.12086	112	
270.79587	96	
271.81697	96	
271.84673	112	
272.82030	106	
272.85125	294	1+
272.93291	114	
274.80112	216	1+
275.42631	140	
275.84298	110	
275.87700	126	
276.04688	92	
276.84304	444	1+
276.85780	302	
277.86447	186	
277.96566	114	
278.84589	340	
278.93512	92	
279.01963	88	
279.85105	248	
279.96151	104	
280.86393	274	1+
281.05440	142	
281.09673	92	
281.94573	92	
282.04858	134	
282.27810	374	1+
283.42150	88	
283.79495	126	
284.06441	92	
285.10474	92	
287.88239	88	
288.84479	210	
288.91350	94	
288.99823	146	
289.01271	124	
289.76821	94	
289.79913	114	
290.05614	236	1+
290.78471	96	
291.80300	102	
293.85343	112	
294.86894	350	1+
295.15640	106	
295.85389	208	
296.97880	110	
297.01197	106	
297.83946	92	
297.89654	98	
298.08080	160	
298.30386	88	
298.85836	160	
299.05817	164	
299.76659	100	
299.87378	104	
300.06306	146	
300.27271	120	
300.85370	314	1+
301.87703	192	
304.23051	88	
304.26160	132	
305.81754	116	
306.88021	112	
306.98469	94	
308.29496	128	
308.97814	106	
309.32348	150	
309.57639	90	
309.86497	96	
310.03446	92	
310.87859	332	1+
312.80259	110	
313.10453	190	1+
313.87088	128	
316.87701	126	
317.86867	112	
318.81280	90	
321.29514	88	
321.42607	132	
322.76287	88	
322.99391	104	
324.32377	186	
324.89147	176	
325.94526	104	
326.08278	88	
326.17124	88	
326.20683	90	
326.88806	256	1+
327.98326	88	
328.31308	214	1+
329.87236	90	
330.81233	298	1+
335.14464	88	
335.74063	100	
338.75785	104	
END IONS

###FS:    #m/z: 336.94540 #charge 1+
###MS: 45
###MSMS: 47
BEGIN IONS
TITLE=Cmpd 35, +MS2(336.9454), 28.0-35.0eV, 1.0min #47
RTINSECONDS=59.598
SCANS=45,47
PEPMASS=336.94540	83658
CHARGE=1+
89.97149	84	
182.87064	100	
183.87303	124	
209.94245	104	
210.88279	372	1+
211.94457	2078	1+
212.87925	1092	1+
213.90354	92	
213.93989	1030	1+
214.87092	128	
215.88825	660	1+
215.94734	156	
217.88530	210	
222.61453	108	
223.09299	88	
223.95663	182	
224.97806	126	
226.94181	156	
228.89346	256	1+
229.13965	92	
229.86625	112	
229.95421	2140	1+
230.44898	82	
230.88812	1394	1+
231.12782	158	1+
231.89968	132	
231.94989	1238	1+
232.88735	160	
233.83159	148	
233.87142	148	
233.89834	192	
233.94632	266	
234.37935	96	
234.92232	112	
235.00608	82	
235.39000	88	
235.78994	110	
235.89165	150	
235.94622	122	
236.03110	88	
237.06459	162	1+
237.90059	92	
239.85124	100	
240.96047	156	
241.11899	98	
241.90576	98	
243.07872	114	
243.88058	144	
245.90247	90	
246.56317	82	
246.87178	84	
246.90545	158	
246.97812	100	
247.96393	686	1+
248.89967	662	1+
248.95387	110	
249.96179	916	1+
250.18947	90	
250.82868	116	
250.94692	138	
250.98948	242	
251.04295	84	
251.09236	112	
251.83446	102	
251.97132	150	
252.97115	1646	1+
253.00605	92	
253.09237	88	
253.85615	244	1+
253.90552	310	1+
254.09121	214	
254.24602	94	
254.86005	190	1+
254.96599	428	1+
255.07355	336	1+
255.41199	100	
255.89604	112	
256.91419	136	
256.96112	106	
257.05334	82	
258.07385	88	
258.84715	106	
259.12261	86	
259.84564	82	
261.83317	150	
262.83405	116	
264.16540	96	
265.01877	92	
265.06729	132	
267.83989	172	
267.95368	356	1+
268.13582	140	
268.83966	318	
268.95724	262	1+
269.84670	200	
270.10595	92	
270.97706	318	1+
271.84337	120	
271.91526	308	1+
272.85180	140	
273.85468	362	1+
274.79897	158	
274.87697	144	
275.85721	582	1+
276.01642	128	
276.14089	102	
276.23489	96	
277.07027	98	
277.83512	376	
278.81040	102	
278.83475	278	
278.99543	88	
279.09304	124	
279.83599	154	
279.88079	142	
279.90999	82	
280.26969	92	
280.83172	94	
280.84640	86	
281.04656	210	1+
281.43857	92	
282.41187	90	
283.02774	158	
283.17847	84	
283.78583	88	
283.90982	206	1+
285.15463	88	
285.84627	182	
286.20056	82	
286.85265	932	1+
287.01629	108	
287.84764	182	
288.74452	96	
289.85363	148	
290.85403	324	1+
291.90384	84	
292.36351	92	
292.51273	94	
292.80210	86	
293.10830	184	1+
294.62730	84	
294.80844	150	
295.08867	82	
295.86430	112	
296.11775	110	
296.81621	190	1+
298.08218	158	
299.06183	228	1+
299.86892	164	
299.98237	98	
301.18011	104	
303.17769	86	
304.01416	98	
305.85637	142	
306.29665	100	
306.78971	148	
308.86987	222	
308.94762	96	
309.86942	220	
310.04946	88	
310.41713	90	
310.87744	130	
311.87475	244	1+
312.86023	120	
312.95442	126	
313.44880	82	
314.93413	152	
315.06641	82	
322.26687	98	
323.69217	116	
324.93288	82	
325.09891	84	
326.06323	166	1+
327.61862	96	
328.78103	96	
330.80910	170	1+
330.87825	90	
331.88425	138	
332.13191	130	
335.05939	92	
335.78804	98	
338.86992	134	
339.79828	82	
340.81332	90	
341.73406	84	
342.20602	114	
END IONS

###FS:    #m/z: 359.96161 #charge 1+
###MS: 45
###MSMS: 48
BEGIN IONS
TITLE=Cmpd 36, +MS2(359.9616), 28.0-35.0eV, 1.0min #48
RTINSECONDS=60.37
SCANS=45,48
PEPMASS=359.96161	58782
CHARGE=1+
79.58256	84	
102.80969	94	
209.94328	614	1+
212.04915	86	
214.55620	92	
216.41108	148	
220.95500	140	
222.95196	892	1+
223.89014	90	
223.96710	416	1+
224.89140	116	
224.94808	730	1+
225.86915	204	1+
226.89904	90	
226.94725	3386	1+
227.93155	298	
228.94167	2804	1+
233.95438	86	
234.85162	210	1+
234.88420	134	1+
234.92803	88	
235.82972	128	
236.99787	114	
237.07906	92	
237.98927	92	
238.55786	88	
239.06679	128	
239.42549	92	
239.90094	90	
240.83932	96	
240.90831	156	
240.94160	758	1+
240.96077	844	1+
242.93980	94	
242.95856	362	
243.91929	84	
243.95758	158	
244.95718	1948	1+
245.88715	92	
245.94084	324	
246.95294	1234	1+
247.13915	102	
247.97780	110	
248.80559	116	
249.70824	126	
249.81250	90	
250.84730	100	
250.94675	138	
251.04106	120	
252.67940	104	
252.88068	126	
252.95579	202	
253.04773	132	
255.06410	134	
255.89695	162	
256.00612	214	1+
256.06641	146	
256.58076	92	
257.04844	114	
258.83592	100	
258.97386	102	
260.53387	102	
260.83482	122	
260.96997	458	1+
261.88595	110	
262.89588	86	
262.96737	146	
263.88024	94	
264.97055	130	
265.08470	204	
265.41141	124	
265.58446	98	
265.97088	118	
266.50550	94	
266.81201	438	1+
267.03715	86	
267.13338	118	
267.97245	348	
268.06522	86	
269.11397	114	
269.96998	314	1+
270.17832	102	
271.84025	236	1+
271.92317	92	
272.51649	86	
273.88580	134	
274.82410	104	
274.86895	96	
275.81259	98	
276.80584	274	1+
276.85913	386	1+
276.91399	108	
278.41232	86	
278.79634	272	1+
278.84721	344	
278.91625	92	
279.85585	176	
280.10271	104	
280.59881	94	
280.79260	734	1+
281.01407	202	1+
283.98120	160	
284.80914	140	
284.82464	350	
285.84757	126	
286.86711	146	
287.41900	116	
288.06781	284	1+
288.87176	108	
290.85994	300	1+
293.15067	114	
293.85080	206	
293.98019	86	
294.84822	132	
295.02229	142	
295.05540	104	
295.93243	268	1+
296.80996	124	
296.98182	86	
297.11264	190	1+
297.47095	90	
297.80892	138	
297.82873	120	
298.80377	868	1+
299.86019	88	
299.90236	112	
301.81007	122	
301.85774	190	1+
302.14458	228	1+
303.21419	90	
303.76808	94	
303.83677	86	
304.43625	94	
306.78550	88	
309.89736	98	
310.30415	102	
311.88410	96	
312.05895	126	
313.01861	86	
313.82929	88	
315.04872	98	
316.81616	490	1+
317.40516	96	
318.77806	88	
319.10456	90	
319.29781	96	
320.91919	86	
321.81837	268	1+
322.27111	98	
322.88385	130	
323.01797	114	
324.88666	224	1+
326.80576	116	
327.56318	94	
328.81791	158	
329.86323	108	
331.83050	86	
332.80155	88	
332.88794	92	
334.29354	84	
335.30208	120	
336.94587	412	1+
337.32425	104	
337.80444	100	
338.71082	94	
338.87289	198	1+
339.76591	104	
340.25560	100	
342.20658	166	
344.70524	84	
344.89552	96	
345.96717	92	
347.80105	94	
347.88126	136	
348.59826	88	
349.78460	196	1+
350.09137	90	
352.88453	130	
352.98871	124	
353.83144	94	
354.79267	92	
355.52631	90	
356.77440	274	1+
358.19570	142	
360.86423	116	
361.77165	116	
364.86873	86	
END IONS

###FS:    #m/z: 340.94040 #charge 1+
###MS: 49
###MSMS: 50
BEGIN IONS
TITLE=Cmpd 37, +MS2(340.9404), 28.0-35.0eV, 1.1min #50
RTINSECONDS=64.034
SCANS=49-50
PEPMASS=340.94040	585646
CHARGE=1+
192.92957	168	
193.08535	98	
201.94995	86	
205.88466	108	
205.94965	292	
206.03985	94	
206.40828	90	
207.97073	118	
208.88541	84	
209.93754	482	1+
210.88256	122	
210.93718	270	1+
212.01514	86	
212.88251	132	
213.93912	986	1+
215.88680	790	1+
215.93810	310	
217.85126	102	
217.88360	190	
220.88132	258	1+
221.94799	366	1+
222.49931	100	
223.95742	302	1+
224.98189	98	
225.55913	84	
225.93939	112	
226.86860	86	
226.94814	118	
228.84434	144	
228.94882	244	
230.88861	426	1+
230.94260	86	
230.95574	100	
231.94934	892	1+
232.08871	118	
232.89068	142	
233.89663	488	1+
233.94859	292	
234.00078	86	
235.89239	226	
236.80239	134	
236.89664	156	
238.47473	110	
238.95669	96	
240.07191	88	
240.96192	422	1+
241.84159	110	
242.94308	100	
243.83053	606	1+
244.95752	270	
245.01004	122	
245.41523	94	
245.92323	98	
246.99117	122	
248.98648	92	
249.96393	176	
250.09475	106	
251.96385	198	
252.23315	90	
252.35006	108	
253.05822	134	
253.15655	100	
253.90269	326	1+
254.96538	610	1+
254.98644	92	
255.07337	302	1+
255.13550	172	
256.11060	86	
256.90023	108	
258.84643	670	1+
258.96928	154	
259.84828	394	1+
259.95939	130	
260.01111	88	
260.83246	96	
261.84068	134	
261.88836	150	
261.96470	206	1+
262.10184	102	
262.84187	88	
262.88665	136	
264.83597	272	1+
265.13644	90	
265.87060	106	
266.01980	210	
266.99395	98	
268.89638	172	
269.11598	86	
269.83530	320	1+
269.98566	140	
270.10561	118	
270.36834	86	
271.91889	92	
272.93508	122	
272.98429	114	
273.02742	88	
273.79134	200	
273.94462	136	
274.84181	138	
274.86025	116	
275.41906	96	
275.85449	1056	1+
275.90414	106	
276.85523	828	1+
278.84544	1170	1+
279.04279	98	
279.10305	96	
279.83000	116	
280.84203	136	
280.86067	228	
280.95177	152	
281.85155	124	
281.97235	106	
282.80886	134	
283.02592	158	
283.85834	164	
284.89971	90	
284.92031	122	
285.02882	114	
285.93680	86	
288.10871	90	
289.84507	442	1+
290.84800	358	1+
291.80336	96	
293.82121	86	
293.97842	92	
294.86111	218	
295.87677	108	
297.07474	88	
297.97586	196	
298.79765	96	
299.41811	88	
299.87714	122	
300.41952	90	
300.81586	94	
301.85860	216	1+
302.87513	194	
303.30631	88	
304.66547	106	
304.87888	130	
306.79277	266	1+
306.88464	122	
308.29468	112	
309.18298	88	
309.82818	102	
311.85971	128	
312.80428	102	
312.88833	236	1+
313.11434	86	
313.62072	86	
314.11037	98	
314.87467	124	
315.09896	90	
315.85202	172	
318.59394	86	
318.88988	86	
321.81357	88	
321.83475	96	
324.45698	84	
327.13245	92	
328.79321	88	
329.92328	104	
330.81454	442	1+
330.88967	90	
332.74961	154	1+
333.26848	84	
335.79701	92	
336.09422	106	
338.81356	100	
338.87073	86	
339.27559	86	
339.79615	86	
341.31039	122	
342.10607	128	
342.90585	204	
343.02213	92	
344.78149	102	
345.08614	126	
345.43718	88	
346.00583	92	
END IONS

###FS:    #m/z: 363.95622 #charge 1+
###MS: 49
###MSMS: 51
BEGIN IONS
TITLE=Cmpd 38, +MS2(363.9562), 28.0-35.0eV, 1.1min #51
RTINSECONDS=64.806
SCANS=49,51
PEPMASS=363.95622	241702
CHARGE=1+
189.86497	448	1+
193.85581	108	
200.87094	150	1+
205.94884	184	
207.87619	206	
207.95008	124	
209.94325	370	
210.88449	172	
212.87972	1114	1+
219.41072	94	
220.08265	88	
222.81803	94	
222.95153	796	1+
223.41955	88	
224.90063	160	
224.94974	622	1+
224.96858	152	
225.88419	228	1+
225.90055	92	
226.94714	4596	1+
227.53872	96	
227.93001	284	
228.42383	156	
228.89415	486	1+
228.94207	3862	1+
229.04913	92	
229.96944	192	1+
230.28819	90	
230.88855	2754	1+
231.92722	96	
232.85935	134	
233.06878	226	1+
234.88190	216	
235.99161	88	
236.04053	192	1+
238.94078	100	
239.50530	96	
239.87946	130	
240.94002	1384	
240.96189	456	
241.90500	206	1+
241.93974	3468	1+
242.12683	88	
242.94153	2112	1+
242.98809	94	
243.83277	290	1+
244.94108	392	
244.95728	2124	1+
245.80769	284	1+
245.94283	330	
246.01690	98	
246.82701	90	
246.90645	146	
246.95319	3276	1+
246.97939	94	
248.80282	192	
248.87968	90	
248.89966	802	1+
250.77273	90	
250.80139	116	
250.94641	208	
251.07025	156	
251.80187	114	
252.10260	92	
253.90394	120	
255.34722	90	
256.90499	268	1+
256.92303	94	
256.97642	88	
257.10822	106	
258.00903	94	
258.84822	126	
258.97275	260	
259.09469	184	1+
259.85452	112	
260.83024	104	
260.96804	262	
262.48491	88	
262.84790	220	1+
264.41297	92	
264.79724	116	
265.82220	120	
265.90352	88	
266.81536	324	
266.92651	90	
267.81517	176	
267.97176	444	
267.98824	98	
268.13940	98	
268.81188	266	
268.91572	234	1+
268.95670	174	
269.81049	162	
269.91858	134	1+
269.95339	136	
269.96931	256	
270.62258	88	
270.81456	88	
270.83643	94	
270.88344	130	
270.97324	158	
271.47347	106	
272.02439	130	
273.85271	180	1+
274.05920	92	
274.79301	138	
275.81234	166	1+
276.84704	194	1+
277.10763	102	
277.79532	444	1+
278.12355	100	
279.79033	660	1+
279.84347	352	1+
279.86116	114	
280.79171	488	1+
281.08315	132	
281.44654	90	
282.78366	416	1+
282.85449	248	1+
282.88911	140	
283.06437	324	1+
283.98958	142	
284.06712	280	1+
284.82520	146	
285.84695	386	
286.40196	114	
288.86231	338	1+
288.99429	90	
290.79942	142	
290.83296	92	
291.81357	90	
292.02208	212	1+
292.85398	116	
292.99364	88	
293.06538	90	
294.85506	158	
295.86372	142	
295.93089	118	
296.80785	122	
297.80217	1628	1+
298.80191	1070	1+
299.43696	88	
299.87306	106	
300.80006	690	1+
301.86225	346	1+
302.08504	116	
303.85584	870	1+
304.82939	184	1+
305.43973	100	
305.85780	144	
305.99578	114	
306.93484	122	
307.86516	222	1+
307.95487	160	
308.14274	126	
308.29652	134	
308.38692	106	
311.15547	94	
313.87371	112	
315.35854	98	
315.82036	142	
315.87788	106	
316.82168	188	
318.93442	146	
319.81096	148	
320.82282	362	1+
320.93015	94	
321.82650	244	1+
321.86192	240	
323.30083	126	
324.81323	128	
325.75558	204	1+
326.87223	220	
327.87409	90	
328.88828	152	
333.93450	100	
334.13852	90	
334.75346	98	
335.94349	636	1+
336.94571	542	1+
338.87044	154	
340.87504	162	
340.94303	134	
342.87098	142	
344.17190	90	
345.06973	136	
345.83011	88	
346.32775	88	
348.81596	96	
349.35994	102	
350.32004	138	
351.32999	104	
352.88948	118	
353.75710	96	
355.55653	114	
355.91988	92	
356.42032	118	
358.95040	142	1+
365.84207	94	
368.36190	126	
368.76819	90	
368.84088	124	
END IONS

###FS:    #m/z: 359.96121 #charge 1+
###MS: 49
###MSMS: 52
BEGIN IONS
TITLE=Cmpd 39, +MS2(359.9612), 28.0-35.0eV, 1.1min #52
RTINSECONDS=65.578
SCANS=49,52
PEPMASS=359.96121	63144
CHARGE=1+
199.92054	90	
205.96134	92	
208.88842	162	
209.94436	356	
213.45164	88	
215.41139	90	
221.88786	192	
221.94810	86	
222.95172	920	1+
223.96814	392	1+
224.95093	674	1+
224.97014	336	1+
226.05455	104	
226.89158	186	
226.94685	2850	1+
226.97361	274	
227.07438	118	
227.93035	248	
228.94186	2780	
230.93881	94	
231.92551	88	
232.85532	102	
234.14468	136	
234.86510	144	
237.95347	92	
238.13652	116	
239.03041	92	
240.93926	996	1+
240.96287	574	
241.13276	86	
241.86015	116	
242.95818	390	1+
242.98670	198	1+
243.84242	130	
243.87430	148	
244.88606	114	
244.95661	1596	1+
245.41707	86	
245.94092	364	
246.86880	94	
246.95192	1336	1+
248.80371	258	
249.12601	86	
249.39178	90	
249.79323	92	
250.08930	248	1+
250.83815	164	
250.94851	210	
253.08610	118	
253.82420	314	1+
253.90908	94	
254.08901	98	
254.39880	88	
255.86952	126	
256.60076	98	
257.06342	98	
258.84269	146	
258.97648	174	
259.08880	86	
260.96923	364	
261.84414	100	
261.91125	90	
262.61515	106	
262.94962	122	
263.03896	90	
263.07708	114	
264.41903	104	
265.07380	152	
265.81841	122	
266.10049	120	
266.47352	86	
266.81630	110	
267.08331	88	
267.46071	90	
267.81870	92	
267.97207	576	
268.79398	260	1+
268.83818	120	
269.11478	198	
269.97081	344	1+
270.88147	108	
273.10937	240	1+
273.86446	98	
273.88892	94	
274.07975	98	
274.79642	238	1+
274.86907	90	
274.94896	130	
276.84675	172	
276.91685	86	
277.80400	176	
277.82329	108	
278.84418	354	1+
278.88069	132	
279.43799	94	
280.11070	196	1+
280.78977	264	
280.87336	228	1+
281.82300	220	1+
281.83763	130	
282.08464	146	
282.28173	92	
283.98327	186	
284.82292	132	
286.91672	214	1+
287.86505	130	
293.04234	86	
294.85241	164	
296.02617	106	
296.07525	248	1+
296.81094	148	
296.85401	102	
296.93098	94	
297.86097	128	
298.42444	96	
298.80467	644	1+
299.83372	100	
299.87222	104	
300.80444	204	1+
300.87652	102	
301.78616	268	1+
301.86917	84	
304.02114	110	
305.27693	86	
305.40318	98	
305.93999	98	
306.07967	90	
306.43407	94	
307.09342	124	
307.17176	88	
307.28155	100	
308.87529	150	
309.30618	94	
309.79958	330	1+
309.86364	90	
311.43900	100	
314.78562	188	1+
314.82081	136	
315.26942	92	
315.95059	108	
316.81093	296	1+
318.87002	92	
319.09485	146	
319.45126	104	
321.85696	88	
322.93295	106	
323.01531	134	
323.16388	218	
327.07452	90	
328.92438	92	
329.38827	94	
329.87097	420	1+
330.16672	114	
331.42820	98	
331.75920	88	
332.34740	120	
333.90949	100	
336.83964	102	
336.94739	164	
337.92235	102	
338.87418	134	
339.83158	194	
340.15575	90	
343.15702	152	
344.41525	86	
344.70021	86	
344.84843	108	
346.10626	112	
347.54459	112	
348.91497	92	
350.74781	88	
351.75984	90	
352.08722	86	
355.82736	122	
356.76896	98	
356.87093	242	1+
361.71633	150	
362.03374	92	
365.18565	90	
365.28628	86	
END IONS

###FS:    #m/z: 322.92984 #charge 1+
###MS: 53
###MSMS: 54
BEGIN IONS
TITLE=Cmpd 40, +MS2(322.9298), 28.0-35.0eV, 1.2min #54
RTINSECONDS=69.263
SCANS=53-54
PEPMASS=322.92984	1818014
CHARGE=1+
136.20866	92	
200.87957	78	
201.04405	192	
202.04581	84	
203.13817	92	
205.01533	90	
205.07142	86	
205.89857	88	
205.94838	310	
205.96726	194	1+
206.87706	236	1+
207.44874	90	
207.88023	196	1+
207.93869	82	
208.89263	204	1+
211.89951	164	
214.89104	126	
214.92857	106	
215.90363	94	
219.12372	80	
219.79783	82	
219.92574	84	
220.01520	86	
221.95009	84	
223.95869	412	1+
225.93730	108	
226.11267	92	
226.15703	78	
226.87045	82	
227.03644	216	1+
227.92845	234	
227.95144	94	
228.84271	262	1+
228.86522	80	
229.88737	160	1+
231.02505	92	
235.81989	82	
236.89791	92	
237.93234	490	1+
238.39105	92	
238.82649	136	
238.94074	398	1+
239.03427	96	
239.07914	150	
240.84004	212	1+
240.94059	5660	
241.01096	94	
241.03584	98	
241.88862	98	
241.94229	4836	
242.41595	102	
242.88083	386	1+
242.94139	13846	1+
242.97886	194	1+
244.94000	3130	1+
245.01360	96	
245.03710	106	
245.12123	82	
245.83559	84	
246.97440	738	1+
246.99904	78	
248.03837	100	
248.19159	186	
248.85181	314	1+
248.93258	90	
249.04793	80	
249.44254	78	
249.85650	196	1+
249.92550	80	
250.83665	84	
250.94990	174	
252.26379	128	
252.40860	92	
252.83818	80	
253.05288	80	
253.82858	158	1+
253.91961	116	
253.93856	98	
255.01367	86	
255.07446	86	
255.91977	214	1+
256.78565	80	
256.84311	204	1+
256.89999	224	1+
257.82944	78	
259.94179	78	
260.93615	82	
261.37507	90	
261.38877	126	
261.82633	104	
261.88873	128	
262.64072	78	
264.07142	338	1+
264.51698	102	
264.86682	120	
264.96627	78	
265.01874	110	
266.06250	138	
266.51750	84	
266.81893	96	
266.84346	200	1+
266.89066	144	
266.91817	92	
267.94002	130	
268.84695	194	1+
268.96483	116	
269.80045	118	
270.40464	82	
270.89939	88	
271.79464	100	
272.16809	80	
272.44521	114	
272.84801	88	
273.79141	126	
273.81112	144	
274.86590	86	
275.05642	78	
275.46987	78	
275.84508	90	
275.86772	84	
276.40854	78	
276.91052	80	
277.06584	86	
278.02963	88	
278.85371	136	
279.09035	1166	1+
279.79730	78	
281.10108	88	
281.50891	78	
282.85476	252	1+
282.88646	120	
283.06802	262	
283.78989	198	
283.94185	96	
284.20801	88	
284.29164	154	
284.44822	78	
284.92032	86	
284.96725	80	
285.29926	102	
285.87568	102	
286.86790	132	
287.78576	84	
288.88179	248	1+
289.08297	132	1+
289.78230	110	
289.93313	86	
290.85507	198	1+
291.39438	78	
293.85068	160	
294.85706	392	1+
295.17982	78	
295.86274	256	1+
296.05282	78	
297.84414	112	
298.26115	78	
299.78132	96	
300.79205	82	
300.87309	84	
301.86327	94	
303.14152	96	
303.54168	82	
305.80554	78	
305.88833	282	1+
305.94000	82	
307.79841	128	
307.86421	204	1+
308.29952	162	
308.81361	98	
308.99524	82	
309.45094	86	
309.81372	78	
309.91132	104	
310.06874	88	
310.31259	118	
310.80605	338	1+
310.88413	138	
311.85992	160	
311.88607	84	
313.84901	84	
316.76629	78	
319.08452	180	1+
319.29988	126	
321.81242	180	1+
322.39452	94	
324.88719	102	
325.89090	258	
END IONS

###FS:    #m/z: 340.94051 #charge 1+
###MS: 53
###MSMS: 55
BEGIN IONS
TITLE=Cmpd 41, +MS2(340.9405), 28.0-35.0eV, 1.2min #55
RTINSECONDS=70.0355
SCANS=53,55
PEPMASS=340.94051	677760
CHARGE=1+
190.93102	116	
196.11042	88	
205.94841	150	
208.95826	152	
210.90122	106	
210.93931	160	
213.87932	120	
213.89409	90	
213.94102	1136	1+
215.08708	102	
215.88678	664	1+
215.93625	92	
217.88064	428	
217.94199	100	
220.87461	118	
222.42231	108	
223.97697	128	
224.97447	250	
228.84314	180	
228.86271	88	
228.93758	152	
230.88992	92	
231.82433	88	
231.88781	216	
231.95106	940	1+
232.88879	184	
233.89667	558	
233.94931	128	
233.98006	130	
235.89432	156	
236.80325	142	
236.88892	92	
237.06274	186	
238.86529	110	
239.92553	84	
240.23672	106	
240.83259	158	
241.84279	204	
241.91145	102	
241.94170	116	
242.92298	86	
242.94299	168	
243.83139	430	1+
243.89498	102	
244.15878	94	
244.95517	128	
245.10767	86	
245.87712	104	
246.18113	134	
246.84887	88	
246.97590	134	
248.14654	98	
248.90451	198	1+
248.98175	112	
249.96104	506	1+
250.09912	178	
250.82910	88	
251.15170	84	
253.02353	86	
253.75457	90	
254.87343	134	
254.96460	466	1+
255.07515	560	1+
255.90483	128	
256.85537	130	
256.89610	272	1+
256.90980	174	
256.96815	148	
257.79691	112	
257.91129	124	
258.84695	170	
259.12261	88	
259.82502	84	
259.85275	120	
259.95460	144	
260.83274	542	1+
261.85626	152	
261.92703	206	1+
262.85380	132	
262.88684	210	1+
263.66858	92	
263.83323	214	1+
265.47618	86	
266.41139	94	
266.99894	96	
267.05688	90	
267.89817	152	
268.83831	150	
268.95805	168	
270.82383	210	1+
271.84674	172	
271.91496	92	
272.44157	140	
272.91663	152	
272.93309	348	
272.97472	106	
274.08020	136	
274.42133	94	
275.40073	104	
275.85056	106	
275.92033	116	
276.85532	304	
277.15303	94	
277.86167	392	
278.84361	1400	1+
279.88305	86	
279.92454	94	
280.69543	84	
281.02034	86	
281.04823	138	
282.27777	146	
282.87337	138	
282.97519	92	
283.48770	86	
284.81263	206	1+
285.94288	86	
286.41454	92	
287.86626	204	1+
288.83419	126	
290.85560	292	1+
293.06440	92	
293.10968	84	
293.15541	90	
293.87248	128	
294.85969	612	1+
294.91574	92	
295.05764	132	
295.07619	86	
295.87173	352	1+
295.97115	234	1+
297.01010	84	
298.01309	88	
298.05650	284	1+
299.06024	206	1+
299.85102	94	
301.90633	168	1+
302.86684	120	
304.07630	86	
304.13641	152	
304.90746	100	
304.93768	94	
305.80131	130	
307.23879	94	
307.80228	144	
308.87938	120	
308.90119	172	1+
310.84580	92	
310.87336	92	
313.87103	204	
313.95220	172	
314.81368	134	
314.85263	142	
315.86449	132	
316.75684	146	
317.82699	92	
317.87401	88	
319.16859	92	
322.16347	88	
322.29426	92	
322.87006	104	
324.04936	114	
324.90392	148	
325.14113	86	
326.90442	130	
328.18919	144	
328.81628	102	
329.87313	130	
329.88766	116	
330.81331	192	
332.14563	88	
335.61708	98	
338.25883	108	
338.86996	102	
340.24447	100	
341.71039	152	1+
342.90395	214	1+
343.81871	92	
END IONS

###FS:    #m/z: 363.95640 #charge 1+
###MS: 53
###MSMS: 56
BEGIN IONS
TITLE=Cmpd 42, +MS2(363.9564), 28.0-35.0eV, 1.2min #56
RTINSECONDS=70.8155
SCANS=53,56
PEPMASS=363.95640	282992
CHARGE=1+
140.22463	94	
154.36921	104	
182.86690	144	
186.44470	112	
189.86073	248	
191.86116	384	
196.88396	210	1+
203.43574	106	
208.94549	134	
209.94220	518	1+
210.88290	200	
211.91521	108	
212.87761	1234	1+
217.92032	94	
220.03693	94	
222.95349	704	1+
224.80375	92	
224.94855	740	1+
224.97082	434	
225.88582	254	1+
225.96936	230	
226.86687	90	
226.90298	108	
226.94681	5430	1+
226.97276	320	
226.98919	116	
227.93109	370	
228.89363	780	1+
228.94269	4588	1+
230.88899	2706	1+
232.88348	436	1+
234.88330	418	1+
235.84695	100	
237.09801	88	
239.07502	196	1+
240.93774	4056	1+
240.96100	792	1+
241.93888	3184	1+
242.82848	134	
242.93983	1752	1+
242.99765	100	
243.83294	136	
244.83058	90	
244.95679	3250	1+
245.94105	564	
246.87110	90	
246.90199	142	
246.95206	3632	1+
247.59583	114	
247.91094	88	
247.98227	132	
248.80503	372	1+
248.89926	1000	1+
249.04377	156	
249.92162	104	
250.79941	148	
250.94689	174	
250.96782	276	1+
251.79826	188	
251.83465	116	
252.09990	92	
252.98246	104	
253.90658	120	
253.94526	90	
254.08854	304	1+
255.87910	92	
256.90810	164	
258.84818	118	
258.97118	112	
259.12406	250	1+
259.91126	140	
260.84042	116	
260.96911	430	
261.01613	288	1+
261.83891	102	
262.96323	88	
263.16258	100	
263.89692	104	
264.83525	190	
264.95807	114	
265.08490	138	
265.97744	204	
266.41132	90	
266.78851	198	1+
266.80892	338	1+
266.96857	156	
267.81132	214	1+
267.85009	138	
267.97328	906	1+
268.95590	208	
269.82347	144	
269.96816	512	
271.79225	162	
271.91243	170	1+
273.04473	94	
273.79396	158	1+
274.00855	142	
276.36721	92	
276.83774	140	
276.85802	138	
277.08767	236	1+
277.89840	102	
277.91440	88	
277.98530	114	
278.79569	288	1+
278.84736	180	
279.85094	104	
280.54734	102	
280.78909	828	1+
280.83631	276	1+
281.08915	92	
281.90124	180	1+
282.14389	112	
283.06351	364	1+
283.79209	476	1+
283.84482	104	
283.88349	206	1+
283.96858	134	
284.06201	284	1+
284.82310	100	
284.84108	448	1+
285.41606	90	
285.59658	106	
285.98262	92	
286.91732	98	
288.03896	140	
289.84520	88	
290.14021	102	
293.86160	264	1+
293.94034	114	
294.84613	108	
295.93842	134	
296.81324	202	
296.86330	146	
297.80063	914	1+
298.42035	88	
299.79751	962	1+
299.87439	126	
301.86131	300	
302.24177	258	1+
302.54300	98	
302.79090	106	
302.80569	420	1+
302.86479	140	
303.85643	676	
304.88683	114	
305.90923	94	
306.04510	92	
306.43203	88	
306.88439	516	1+
307.42799	88	
307.85049	90	
307.88818	374	1+
308.29179	160	
310.07438	160	1+
310.80221	96	
310.88545	152	
311.40243	112	
311.47378	104	
311.87715	326	1+
312.74919	90	
315.85848	176	1+
318.76491	90	
318.79829	158	
318.93572	104	
319.82140	154	
319.94274	218	1+
320.83100	116	
321.86517	154	
322.13662	104	
322.16071	98	
322.86579	114	
322.92604	122	
323.81067	126	
323.82853	324	1+
324.13979	182	
324.80079	164	1+
324.87797	224	1+
324.89459	132	
325.87810	334	1+
327.59659	90	
328.17710	100	
328.88873	190	
329.87369	176	
331.82578	128	
334.87694	198	1+
334.95939	112	
335.17622	102	
336.81204	144	
336.94456	368	1+
338.48231	90	
338.76918	90	
339.82651	178	
340.89920	132	
340.93666	130	
341.90886	96	
342.89359	212	1+
343.91217	110	
344.14442	100	
347.11252	88	
351.76338	122	
352.88250	94	
352.97472	98	
361.28437	90	
363.75795	90	
364.71144	116	
367.30488	88	
367.78118	244	1+
368.74978	90	
368.83382	88	
END IONS

###FS:    #m/z: 322.92964 #charge 1+
###MS: 57
###MSMS: 58
BEGIN IONS
TITLE=Cmpd 43, +MS2(322.9296), 28.0-35.0eV, 1.3min #58
RTINSECONDS=74.537
SCANS=57-58
PEPMASS=322.92964	2119556
CHARGE=1+
179.99449	78	
183.07496	86	
190.93034	110	
192.89291	94	
193.03261	84	
194.88937	106	
195.47463	82	
196.02624	112	
197.88448	78	
201.04230	242	
205.89439	140	
205.91310	84	
205.94831	422	1+
207.95135	90	
207.97592	86	
209.08255	98	
210.90264	92	
211.28265	106	
212.89219	452	1+
221.06611	80	
221.94183	160	
222.94720	150	
223.95723	474	1+
225.06669	96	
226.78907	82	
227.41633	88	
227.93468	130	
228.88913	86	
230.65375	88	
230.88753	216	
232.89203	78	
234.14808	110	
234.16425	84	
235.38253	84	
236.02344	122	
236.89292	140	
238.89229	90	
238.94032	360	
239.07722	426	1+
240.78778	84	
240.88896	322	1+
240.94083	6438	
240.97885	202	1+
241.93906	17812	1+
242.33744	88	
242.89335	80	
242.94123	12462	1+
243.82780	92	
244.12140	98	
244.80417	88	
244.81765	86	
244.88292	82	
244.94026	3398	1+
245.05359	88	
245.07625	184	1+
246.39140	80	
246.85612	116	
246.97694	144	
247.83684	224	1+
248.18930	80	
248.89831	144	
249.90070	238	1+
250.09585	212	1+
252.78122	78	
255.06373	142	
255.87658	128	
256.09566	80	
256.84345	136	
256.90076	100	
257.08148	142	
258.08811	80	
258.57537	102	
259.33804	86	
260.52179	90	
261.06582	76	
261.09688	82	
261.57131	94	
261.89031	140	
262.09982	82	
262.84149	146	
262.87696	96	
263.88150	302	1+
263.98053	134	
264.10737	78	
265.06263	94	
265.75039	84	
266.06252	80	
267.06838	212	1+
267.12132	202	1+
268.95511	164	
269.11253	156	
269.80008	292	1+
269.85870	108	
271.79896	96	
271.84375	436	1+
272.10970	114	
272.22608	156	
273.44389	92	
274.01076	88	
275.05643	118	
275.35969	98	
275.80623	166	
276.51053	84	
276.84972	86	
278.82963	98	
278.84146	110	
278.87983	80	
279.09071	1038	1+
280.45254	108	
281.80912	82	
281.89320	140	
282.88258	80	
283.06683	114	
283.08754	84	
283.97131	98	
284.02576	100	
284.07631	146	
284.09621	80	
284.12475	102	
284.29179	560	1+
284.86705	128	
285.13609	114	
285.35387	108	
285.84826	130	
287.40460	88	
287.80524	140	
288.08374	80	
289.16029	78	
289.87996	122	
289.93310	78	
290.24255	84	
290.80816	88	
290.86190	150	
291.80522	150	
291.86406	230	1+
292.10325	82	
293.84862	122	
294.85048	80	
296.81469	286	1+
297.38573	78	
298.84375	214	1+
298.91994	92	
299.37334	88	
299.87417	130	
299.90267	80	
300.10052	78	
300.59826	80	
300.86840	270	1+
300.92838	78	
301.81303	86	
304.25641	94	
305.80881	142	
306.79600	374	1+
307.79984	320	1+
307.81726	88	
307.89006	136	
308.75792	100	
309.61312	94	
309.87357	116	
311.88490	140	
312.79996	204	
313.81211	80	
313.82752	98	
313.91831	80	
313.97555	80	
314.91374	102	
316.16595	80	
316.87521	120	
318.00674	102	
318.12065	80	
318.88782	88	
319.88814	80	
320.95447	92	
321.92525	78	
324.89407	164	
325.89201	92	
END IONS

###FS:    #m/z: 363.95626 #charge 1+
###MS: 57
###MSMS: 59
BEGIN IONS
TITLE=Cmpd 44, +MS2(363.9563), 28.0-35.0eV, 1.3min #59
RTINSECONDS=75.3095
SCANS=57,59
PEPMASS=363.95626	352040
CHARGE=1+
129.56337	100	
186.00743	92	
187.93355	264	
189.86349	362	
191.85855	276	
192.85868	118	
196.88303	122	
205.96241	110	
207.87266	516	1+
207.94947	136	
209.94365	954	1+
210.88418	198	
212.09556	88	
212.87968	1238	1+
214.89542	134	
215.97233	102	
216.41206	152	
217.83684	88	
218.91213	142	
222.95351	662	1+
223.87489	98	
224.88906	102	
224.94970	1132	1+
224.97022	222	1+
226.10511	208	1+
226.88932	286	
226.94727	4814	1+
227.92891	446	
228.17711	114	
228.89517	470	1+
228.94255	4900	
229.94611	162	
230.88930	2550	1+
231.03069	130	
231.90524	98	
232.88335	316	
234.87906	94	
236.84589	94	
238.10117	112	
239.04871	96	
239.87416	126	
240.94088	1404	
240.95822	772	1+
241.93830	3252	1+
242.94051	2460	1+
244.88578	138	
244.95629	3086	
245.94146	554	
246.90176	146	
246.95274	2810	
247.80679	126	
247.92210	92	
247.95661	90	
248.04601	108	
248.80176	172	
248.89981	676	1+
248.97623	130	
249.09793	172	1+
249.80349	96	
250.94577	280	1+
250.97310	148	
251.80369	92	
253.84057	92	
253.86025	92	
253.90514	224	
254.05793	222	1+
254.86547	88	
255.02726	242	1+
255.09777	98	
255.10946	118	
258.84118	102	
258.97248	340	1+
259.89430	88	
260.88157	230	1+
260.96704	318	
261.03372	140	1+
261.97058	186	
263.86917	138	
264.82797	122	
264.91839	198	1+
264.96215	174	
264.98150	118	
265.78741	178	
266.52543	100	
266.81389	362	1+
266.95680	100	
267.88876	88	
267.97871	626	1+
268.78912	122	
268.83971	262	1+
268.85374	94	
268.95854	350	
269.54497	100	
269.81540	120	
269.96948	526	
270.80784	102	
272.91758	236	1+
274.26879	92	
274.84403	278	1+
275.80125	122	
275.94901	88	
276.42775	194	
277.02785	106	
277.58333	92	
277.87558	218	1+
278.54565	96	
278.84531	166	
279.10584	264	1+
279.79720	138	
279.84057	152	
280.39104	90	
280.79370	368	
280.83212	144	
281.09590	100	
281.11527	90	
281.79246	648	1+
281.85806	106	
281.88522	186	1+
283.04769	216	1+
283.16796	98	
283.63061	104	
283.78925	170	
283.84766	182	
284.49789	94	
284.79042	110	
284.89652	92	
284.97848	136	
285.84562	322	1+
285.87263	136	
286.81398	210	
288.83642	140	
290.83793	262	1+
290.85433	112	
291.84278	210	1+
291.94364	106	
291.99397	252	1+
292.40575	106	
293.11981	106	
293.84888	192	1+
294.92846	208	1+
296.80942	88	
296.85329	202	
297.41024	94	
297.80150	1100	1+
298.80207	806	1+
299.82825	98	
300.80286	1542	1+
300.91585	118	
301.86166	742	1+
302.79845	138	
303.36191	108	
303.80179	152	
303.85720	308	1+
303.92891	92	
303.94719	176	1+
305.82117	256	1+
307.88967	158	
308.87523	196	
308.90017	116	
309.97174	92	
310.42996	92	
310.86719	536	1+
311.86641	382	1+
313.25488	112	
313.94147	124	
315.84913	236	1+
315.95836	100	
316.80456	550	1+
317.31520	92	
317.35659	104	
317.80937	424	1+
318.12447	204	1+
318.92667	164	
320.05510	102	
320.14353	250	1+
321.14894	176	1+
321.19850	94	
321.81701	454	1+
321.86424	240	
322.81782	284	1+
322.92721	128	
324.83773	90	
326.87293	200	
327.88344	94	
328.12362	88	
329.87400	174	1+
333.39379	92	
334.79894	106	
334.87744	204	1+
336.94713	252	1+
337.09036	148	
339.76003	148	1+
339.82943	126	
340.94253	294	1+
341.41422	92	
345.81365	88	
346.07320	128	
347.00110	112	
349.75832	104	
349.88620	90	
353.76089	134	
358.69349	100	
359.85908	90	
360.18336	90	
360.71605	92	
361.28556	248	
362.84969	100	
364.82405	92	
365.78076	224	1+
366.00476	90	
366.75151	102	
366.78451	180	1+
END IONS

###FS:    #m/z: 507.84456 #charge 1+
###MS: 57
###MSMS: 60
BEGIN IONS
TITLE=Cmpd 45, +MS2(507.8446), 28.2-35.2eV, 1.3min #60
RTINSECONDS=76.0815
SCANS=57,60
PEPMASS=507.84456	95624
CHARGE=1+
196.01523	230	
209.94437	160	
210.03077	146	
214.88580	320	1+
224.04717	202	
224.97662	190	
227.95231	192	
232.89677	710	1+
234.88974	350	
236.85319	162	1+
236.88786	224	
237.05814	352	1+
237.13489	232	1+
238.88683	246	1+
243.89403	138	
247.06849	170	
250.90973	288	1+
250.96659	154	
251.10335	270	1+
253.93078	142	
254.09159	164	
255.91204	252	
258.87125	438	1+
264.87920	134	
265.14268	192	1+
267.85426	248	1+
267.89736	216	
272.85151	506	1+
278.83462	670	1+
278.89979	232	1+
280.83616	298	1+
282.03397	238	1+
283.86663	182	1+
285.38464	164	1+
285.85364	296	1+
285.90950	136	
285.94306	162	
287.85070	2446	1+
287.93990	152	
288.82132	172	
288.92627	202	1+
288.96288	270	1+
289.84865	320	
289.88082	280	
289.96487	216	1+
290.12892	246	1+
290.86029	804	1+
290.90483	138	
291.16284	214	1+
291.80981	348	1+
291.87547	214	
292.06132	196	1+
293.87293	616	1+
294.12635	166	
295.87285	174	
296.80594	184	
296.85417	832	1+
297.79961	512	1+
297.95459	146	
298.79997	324	1+
298.85332	196	
300.84826	694	1+
301.86932	168	
302.88363	234	
303.84622	188	
303.86845	1610	1+
305.86275	2796	1+
306.94308	276	1+
307.87103	400	
307.89251	992	
307.98101	138	
308.14014	1274	1+
308.87408	1914	1+
310.15661	716	1+
310.87411	200	
311.88417	2770	1+
313.93253	140	1+
314.82695	170	
314.86230	1594	1+
315.87818	188	
316.86283	484	1+
317.76674	162	
318.18779	226	
318.79541	132	
318.85792	524	1+
319.83860	136	
320.82491	452	1+
321.82774	340	1+
321.87490	140	
321.89216	140	
322.01830	166	1+
322.85181	164	
322.87911	134	
323.86943	1340	1+
325.83512	294	1+
325.90286	362	
326.81224	452	1+
326.88341	5778	1+
326.98853	150	
327.13769	134	
328.87429	1218	1+
331.80991	156	
332.87425	1208	1+
332.91804	178	
332.94075	172	
333.19190	276	1+
334.78557	336	1+
334.87862	684	1+
335.13230	174	1+
335.79341	306	1+
335.83890	144	
335.86398	226	
337.88178	526	1+
338.86906	186	
339.86533	288	1+
340.14248	154	
340.86758	206	1+
342.86583	412	1+
344.82226	220	1+
344.92971	224	1+
346.85273	142	
347.77800	224	
347.81774	372	1+
348.14112	204	1+
348.77567	226	
348.84310	162	
348.88905	194	
349.75988	286	1+
349.80357	198	
349.88515	1154	1+
350.82448	344	1+
350.88525	996	1+
350.91481	322	1+
351.79488	326	1+
351.85781	240	1+
352.08705	202	1+
352.39060	202	1+
353.84798	246	
354.78772	240	1+
355.07095	216	1+
355.88910	442	
356.82385	238	1+
357.88292	142	
358.75082	142	
359.39969	156	
359.75851	212	1+
360.99559	176	1+
361.85262	178	
362.34997	274	1+
364.89269	144	
365.02205	152	1+
365.78198	280	1+
365.88001	138	
366.72490	132	
366.80385	140	
366.83795	500	1+
367.15361	254	1+
367.76967	484	1+
367.91785	164	
367.95745	170	1+
368.15665	180	1+
368.81379	222	
368.89688	742	1+
369.83429	1050	1+
369.91480	148	
370.80208	320	
371.37930	178	1+
371.80665	192	
372.78349	356	
372.84016	138	
373.72037	196	
373.78496	180	
373.82480	308	
373.90715	248	1+
374.71811	216	
374.79431	170	
374.81470	886	1+
374.91220	180	1+
375.72755	134	
375.77584	256	1+
375.88679	404	1+
375.98030	226	1+
376.86399	202	
376.88697	240	1+
376.91513	138	
379.78066	132	
380.71598	336	1+
380.77599	128	1+
381.84144	726	1+
381.91447	138	
383.79102	314	1+
384.74588	292	1+
384.84906	1152	1+
385.82553	238	
386.38731	192	1+
386.76528	218	1+
386.81877	204	
387.84519	1056	1+
387.91868	184	1+
389.17857	144	
389.20141	154	
390.76119	288	1+
390.83969	1874	1+
391.06972	434	1+
391.72427	378	1+
392.78855	192	
392.82404	1738	1+
393.79154	456	1+
393.84579	494	1+
394.21783	192	1+
394.82441	312	1+
395.72363	314	1+
396.77538	168	
397.04225	232	1+
397.86048	148	
398.73472	240	1+
399.84880	1266	1+
400.72978	146	
400.87573	218	1+
402.78280	246	1+
403.87421	558	
404.72962	134	
404.87616	270	
405.85942	992	1+
406.73634	472	1+
406.82525	150	
407.73473	286	1+
407.86457	1138	
408.76669	318	1+
408.85096	1820	
409.85579	942	
410.68984	180	1+
410.73318	148	
410.83595	2798	1+
411.72498	276	1+
411.87126	236	
412.20920	176	
412.79086	136	
412.85052	802	1+
413.07043	236	
413.77857	136	
413.82796	172	
415.81229	208	1+
415.84598	144	
416.51675	172	1+
416.87959	154	
417.70075	150	
417.86209	416	
418.84833	252	
419.79807	240	1+
419.84136	144	
421.88042	394	
422.73090	154	
422.78723	372	1+
422.84175	144	
422.86372	2146	1+
423.86630	1452	1+
424.83371	282	
425.74474	286	
425.76992	300	
426.74920	156	
426.76645	242	
426.85900	1518	
427.69730	146	
427.74404	386	
427.86293	940	
428.56548	96	1+
428.73904	258	
428.77465	136	
428.84582	4398	1+
429.70004	272	1+
429.73836	414	1+
429.82093	232	
429.87062	140	
430.12577	174	1+
430.74078	268	1+
431.86644	1472	1+
432.68870	142	
432.75187	178	1+
432.80629	138	
433.85209	718	
434.02855	100	1+
434.13074	326	1+
434.89049	568	1+
435.79467	154	
435.85853	230	1+
439.89045	710	1+
440.76674	256	1+
441.77352	174	1+
442.87258	152	
444.87076	4958	1+
445.71375	342	1+
445.74757	386	1+
447.71399	322	
448.70707	172	
448.76228	306	1+
449.69125	136	
449.87705	1406	1+
449.95007	144	
450.70223	446	1+
451.86944	446	1+
452.76147	214	1+
455.18882	158	
457.90097	654	1+
458.69279	154	
462.88261	1744	1+
465.71955	390	1+
465.89303	178	
466.20892	144	1+
467.71098	272	1+
467.88688	2556	1+
472.70485	174	
475.22864	140	1+
475.30536	160	
480.72471	144	
485.89865	1320	1+
486.79004	150	
487.90457	176	
490.90375	222	1+
502.74474	94	1+
508.91172	394	1+
509.29132	198	1+
511.72650	100	1+
END IONS

###FS:    #m/z: 322.92972 #charge 1+
###MS: 61
###MSMS: 62
BEGIN IONS
TITLE=Cmpd 46, +MS2(322.9297), 28.0-35.0eV, 1.3min #62
RTINSECONDS=79.7585
SCANS=61-62
PEPMASS=322.92972	2423526
CHARGE=1+
102.20417	74	
180.89508	92	
192.89098	112	
196.00040	74	
196.08469	86	
197.95636	100	
198.03243	88	
200.89243	76	
201.04707	78	
202.88483	92	
203.02615	84	
205.94884	346	
207.89367	186	1+
207.97413	194	
212.87895	144	
214.88673	130	
216.84292	82	
216.88795	74	
218.91474	78	
220.87801	206	1+
221.18964	128	
222.95153	116	
223.96059	528	1+
226.10526	80	
226.98498	76	
227.04431	82	
227.44231	104	
227.92864	122	
227.94852	152	
230.87918	92	
231.04623	142	
231.82998	90	
232.89913	244	1+
233.92305	94	
234.04996	138	1+
235.59909	88	
236.82233	78	
238.89377	84	
238.93801	494	
239.08059	340	
239.78879	102	
240.07835	146	
240.78591	74	
240.94043	4556	
241.94252	3794	
242.85724	82	
242.90104	94	
242.94191	14092	1+
243.06058	76	
243.07828	106	
244.08485	82	
244.82499	80	
244.93968	2536	
245.10109	110	
245.39117	174	
245.58632	114	
246.05113	148	
246.12949	102	
246.43764	86	
246.97362	258	1+
248.93043	84	
249.43065	84	
250.06707	194	1+
250.15472	82	
250.44041	100	
250.94888	298	1+
251.10957	92	
251.83544	78	
252.05542	190	1+
252.10832	74	
253.88557	170	1+
254.83945	88	
254.90897	128	
255.13540	74	
255.91084	86	
257.04326	90	
257.79811	166	
258.83424	122	
259.08520	92	
259.11880	78	
260.84333	76	
261.82203	198	1+
262.21105	112	
263.06987	92	
263.99579	90	
264.85296	218	1+
265.05565	234	1+
265.41424	238	1+
267.02095	116	
268.15581	80	
268.80461	156	
268.95587	84	
269.91621	84	
270.80749	94	
271.89257	76	
272.84669	316	1+
273.99442	74	
274.05131	138	
275.80620	84	
275.93292	80	
277.84911	182	1+
277.87942	148	
277.93137	78	
278.12549	88	
279.09259	1076	1+
279.60423	92	
279.90486	204	1+
280.51013	112	
280.82237	150	
280.83121	170	
280.85505	120	
281.89009	90	
282.79382	104	
282.86782	76	
283.06512	294	1+
284.20568	80	
284.29217	630	1+
284.31764	74	
284.36091	112	
284.42512	92	
285.85044	124	
286.08893	84	
286.81622	122	1+
287.87817	104	
288.79792	96	
288.95540	84	
289.78460	138	
289.88284	98	
290.18843	90	
290.85707	466	1+
291.06860	164	
291.10429	160	1+
291.15765	92	
292.43509	76	
292.80349	124	
293.03790	90	
293.07146	102	
293.15911	82	
293.79943	78	
293.86599	74	
294.85570	114	
295.09175	94	
295.85390	162	
297.06621	82	
297.78470	78	
297.83097	100	
299.78236	194	
299.80145	208	1+
300.83459	82	
300.98170	214	1+
301.80698	78	
303.42377	74	
303.90729	86	
304.80868	88	
306.82139	82	
306.88646	130	
307.80159	168	
307.89076	100	
308.15408	98	
308.29209	142	
308.79727	124	
308.86610	242	1+
308.90681	78	
309.79862	86	
310.05558	82	
310.30442	190	
310.81546	114	
310.85511	206	1+
311.88565	80	
312.13705	82	
313.16886	86	
315.84778	186	
315.87314	76	
317.81904	106	
318.91609	106	
320.29919	92	
324.12078	80	
324.88123	318	1+
325.88342	358	1+
326.11813	84	
END IONS

###FS:    #m/z: 507.84486 #charge 1+
###MS: 61
###MSMS: 63
BEGIN IONS
TITLE=Cmpd 47, +MS2(507.8449), 28.2-35.2eV, 1.4min #63
RTINSECONDS=80.5385
SCANS=61,63
PEPMASS=507.84486	114094
CHARGE=1+
193.86431	130	
196.01485	486	
214.88428	430	1+
223.97527	180	
224.97894	154	
232.89617	1148	1+
234.89321	422	1+
236.88958	312	
237.84924	190	1+
238.06144	270	1+
249.88957	194	
250.06884	190	1+
250.88427	158	1+
250.90575	340	
251.09749	280	1+
254.89657	362	1+
257.79478	144	
265.11316	138	
266.16644	154	
267.79404	136	
267.87658	150	
267.94872	154	
272.85243	180	
273.82718	192	1+
273.92356	134	
276.85349	206	1+
278.83223	298	1+
279.94651	152	
280.83286	156	
281.02691	142	
281.87694	132	
281.93361	140	
282.10332	418	1+
284.12604	244	1+
285.85522	608	1+
287.85115	2668	1+
287.93656	222	1+
288.89071	150	
289.03327	136	
289.87814	526	
291.13878	188	1+
291.38997	134	
291.87352	136	
291.89253	146	
292.81712	202	1+
293.87331	888	1+
294.96704	230	1+
295.93690	294	1+
296.85841	242	
297.85190	434	1+
298.15579	244	1+
298.82997	190	1+
298.85477	310	1+
300.80043	216	1+
300.85248	140	
301.85588	156	
302.39111	192	1+
302.85100	136	
303.86786	1658	1+
304.83960	158	
305.86258	2664	1+
305.88707	158	
305.90501	132	
306.12244	240	
307.85815	130	
307.88881	438	
308.02129	116	1+
308.14167	904	1+
308.29644	138	1+
308.87122	2836	1+
310.15449	692	1+
310.86162	198	
310.89662	186	
311.88272	1998	1+
312.86645	434	
314.79167	258	1+
314.82798	206	
314.86557	956	1+
316.86092	160	
317.87846	152	
318.85714	252	
318.87612	272	1+
319.86012	164	
320.13766	156	
320.33246	294	1+
320.81442	176	1+
321.87691	138	
321.98760	184	
322.86024	174	
323.87077	1454	1+
325.89753	386	
326.82331	318	1+
326.88293	7396	1+
326.94730	276	1+
327.13924	140	
328.84414	134	
328.88037	720	1+
328.97364	198	1+
330.06198	202	
330.81369	468	1+
330.83019	296	1+
330.85163	144	
330.87824	342	
331.38531	312	1+
331.88626	214	
332.87710	784	1+
333.18695	482	1+
334.14807	238	1+
334.87574	188	
334.89558	164	
335.84548	246	
336.94451	142	
337.87684	162	
337.91193	232	1+
338.01281	172	1+
338.87991	302	
339.18119	150	
339.87769	268	
340.86489	178	
340.90122	236	
341.82252	172	1+
342.76623	194	1+
342.87608	432	1+
343.87723	340	1+
344.75020	204	1+
346.14801	138	
346.81824	142	
346.89075	174	1+
347.79092	516	1+
348.88899	154	
348.91399	332	
349.75941	528	1+
349.82559	430	1+
349.88134	138	
350.88224	776	1+
352.77277	152	
352.88873	334	1+
353.79461	164	
353.85270	264	
353.89631	188	1+
355.88951	712	1+
357.87082	446	1+
361.00509	152	1+
361.86452	244	1+
363.80175	224	1+
364.90385	160	1+
365.75777	196	
365.78338	166	
366.18472	520	1+
366.34161	222	1+
366.72771	156	
366.81818	136	
366.84152	200	
367.70755	344	1+
367.76923	152	
367.84518	146	
367.86837	194	1+
367.90336	142	
368.74773	160	1+
368.81373	166	
368.89455	394	1+
369.83322	1410	1+
370.77940	172	
370.80383	324	
370.86201	218	1+
371.18645	132	
371.80961	230	
371.86471	178	1+
371.89778	136	
371.93651	144	1+
372.78131	266	
373.72946	146	
373.81266	560	1+
373.90467	168	
374.32867	164	
374.75189	236	1+
374.81351	406	1+
374.90337	136	
374.93159	212	1+
375.79284	168	
376.81020	184	
376.84894	152	1+
377.88186	138	
378.79805	140	
380.83345	804	1+
382.78134	244	1+
383.14195	152	
383.79941	196	1+
384.01798	180	1+
384.71557	144	
384.85156	486	
384.89145	134	
385.77496	398	1+
385.82304	582	1+
385.85145	250	
385.90872	240	1+
386.87463	228	1+
387.84718	538	1+
388.17173	130	
388.72800	286	1+
389.20350	230	
389.84777	152	
390.19751	166	
390.84126	1602	1+
391.72701	426	1+
392.73126	314	1+
392.82571	1424	1+
393.15903	124	1+
393.79684	182	
393.88404	132	
394.08255	148	1+
394.82430	694	1+
394.86434	166	
398.86611	138	
399.72673	316	1+
399.85120	896	1+
402.86439	182	
403.80098	252	1+
403.87171	402	
404.87332	224	
405.80676	262	1+
405.86011	558	
406.78524	252	1+
406.85756	320	
407.75303	140	
407.86606	518	
408.13913	188	1+
408.76902	198	1+
408.85126	2478	1+
408.89979	208	1+
409.73009	346	1+
409.76650	222	1+
410.83629	2618	1+
411.22656	156	
411.76394	246	1+
412.84769	762	1+
413.07478	290	
413.19594	192	1+
413.79368	130	
413.87701	476	1+
415.84294	220	
416.38698	230	1+
416.88504	150	
417.85357	430	1+
419.20239	130	1+
420.72539	138	
421.19789	196	1+
421.87816	544	
421.96100	140	
422.20098	226	1+
422.86461	1790	1+
423.75324	268	1+
423.79052	214	
423.86757	1306	1+
425.14068	150	1+
425.66666	166	1+
425.76369	758	1+
426.74239	162	
426.86128	1888	1+
427.09184	188	1+
427.74020	722	1+
427.82763	148	
428.09742	174	1+
428.84641	4180	1+
429.69581	132	
429.74071	160	
430.02595	114	1+
430.85260	404	
431.68455	184	
431.86745	1772	1+
432.84149	134	
435.70777	164	
435.84874	252	
437.74641	266	1+
437.90087	138	
439.89417	438	1+
441.87313	328	1+
442.87809	226	1+
444.78324	130	
444.87111	5132	1+
445.75562	594	1+
446.73736	134	
446.76959	132	
447.71086	382	
448.21684	214	1+
448.70999	214	
448.76801	146	
449.28783	132	
449.69782	526	1+
449.76873	192	
449.87715	780	
450.70253	432	1+
450.76225	138	
450.87879	770	1+
451.85931	262	1+
457.70885	230	1+
457.90419	278	
462.88121	2406	1+
464.71550	494	1+
464.78396	156	
467.88785	1622	1+
470.72301	420	1+
483.90672	160	
484.82286	204	1+
485.89607	1476	1+
487.27555	236	1+
491.80647	158	
493.25027	146	
509.25318	156	1+
END IONS

###FS:    #m/z: 336.94532 #charge 1+
###MS: 61
###MSMS: 64
BEGIN IONS
TITLE=Cmpd 48, +MS2(336.9453), 28.0-35.0eV, 1.4min #64
RTINSECONDS=81.311
SCANS=61,64
PEPMASS=336.94532	79962
CHARGE=1+
198.03414	94	
201.89788	78	
206.98373	176	
210.88240	158	
211.87735	540	1+
211.94427	2712	1+
213.93926	1542	1+
214.89274	110	
215.35503	102	1+
215.88802	408	
215.95619	94	
216.92067	80	
217.88174	220	
217.93895	272	
217.98893	86	
218.88213	86	
220.09693	78	
221.09109	78	
222.95141	78	
222.97583	172	
223.96127	102	
225.90439	152	
227.96051	168	
228.89514	212	
228.96182	120	
229.88098	114	
229.95484	3942	
230.88830	1502	1+
230.92050	88	
230.95825	92	
230.98917	96	
231.94985	2496	1+
233.38985	92	
233.82228	266	1+
233.89662	440	1+
233.94617	104	
235.89058	238	1+
236.87646	82	
238.86631	112	
240.84117	104	
241.84086	240	
241.96297	90	
243.01860	80	
243.55671	100	
244.16187	126	
244.91745	86	
246.10586	138	1+
246.83438	106	
246.90546	156	
246.97820	146	
247.96478	1406	
248.90207	150	
248.98771	106	
249.82929	130	
249.85461	106	
249.90175	224	
249.96078	590	1+
250.09992	90	
250.83217	158	
250.95038	200	
250.99313	124	
251.82764	226	1+
252.03641	84	
252.97099	2758	1+
253.90504	488	1+
254.96784	892	1+
255.07643	270	
256.89821	258	1+
256.92419	78	
256.96187	348	
257.08081	78	
258.77622	88	
258.85096	442	1+
260.93510	134	
261.90101	82	
262.82959	312	1+
262.89169	78	
264.12160	80	
264.41311	80	
265.01341	102	
265.80030	118	
266.04056	146	
266.94482	84	
267.81832	86	
267.83919	96	
267.85322	84	
267.97285	96	
268.83914	496	1+
269.11357	246	1+
270.15210	104	
270.95005	94	
270.98011	332	
271.40887	84	
272.04877	90	
272.44366	174	
272.84574	110	
272.97723	146	
273.85534	484	1+
274.12034	88	
274.42137	102	
275.80260	86	
276.85400	636	1+
276.95839	84	
277.38994	94	
277.60770	78	
277.83723	86	
278.03650	110	
278.80144	208	1+
278.83355	552	1+
279.83366	360	1+
279.87333	80	
280.26037	136	
280.58635	84	
280.86079	152	
281.85771	122	
282.40356	92	
282.79543	86	
283.87690	86	
285.85406	80	
286.85046	444	
287.85087	406	
289.01270	146	
289.85479	322	1+
290.91841	104	
290.99622	92	
291.88185	124	
292.83931	92	
292.85925	130	
292.88876	94	
293.10485	228	
294.00556	142	
294.64193	98	
294.85000	460	1+
294.93285	78	
295.10765	114	
295.87421	86	
296.38530	106	
298.90420	80	
299.05919	118	
299.78581	132	
301.18577	128	
301.82489	120	
302.77400	102	
303.93754	80	
305.13097	80	
306.88465	114	
308.86713	412	1+
309.21970	80	
309.38190	92	
309.89167	82	
310.82821	92	
310.84420	130	
311.88301	194	
312.86889	120	
315.60916	80	
316.79280	164	
317.91483	102	
318.43191	90	
319.82916	80	
319.85526	90	
320.00485	94	
320.41996	96	
320.87725	80	
322.98573	94	
324.38180	78	
324.89517	88	
326.89214	120	
327.72774	98	
327.89201	304	1+
331.30050	78	
331.88203	78	
331.89995	118	
333.89656	82	
334.23266	86	
337.80718	88	
338.38940	84	
340.36206	98	
340.90310	106	
341.19422	88	
END IONS

###FS:    #m/z: 340.94048 #charge 1+
###MS: 65
###MSMS: 66
BEGIN IONS
TITLE=Cmpd 49, +MS2(340.9405), 28.0-35.0eV, 1.4min #66
RTINSECONDS=84.987
SCANS=65-66
PEPMASS=340.94048	916358
CHARGE=1+
192.05460	82	
192.89181	92	
192.95414	86	
197.97030	82	
201.84326	84	
208.93914	280	1+
209.06130	86	
212.03654	84	
212.87640	108	
213.88019	390	1+
213.94159	1188	1+
215.88685	534	1+
215.93486	236	
217.88012	124	
220.87605	150	
220.89020	84	
221.94746	308	1+
223.41226	92	
223.88882	86	
223.93655	116	
224.89130	96	
224.97681	156	
225.06656	224	1+
226.62091	98	
226.87182	100	
226.94169	172	
227.82937	92	
227.93858	346	1+
228.84303	152	
228.94115	254	1+
230.05151	98	
230.88888	640	1+
231.94822	1446	1+
232.88578	92	
233.90095	254	
235.86783	176	
235.89160	336	1+
238.79510	90	
238.85661	204	
238.88562	116	
239.79087	132	
240.83300	170	
240.85261	342	1+
240.94571	126	
240.96195	164	
241.83990	194	
241.89235	286	1+
242.83191	258	
243.82995	608	1+
243.87179	200	
244.79048	86	
244.89232	94	
244.95683	176	
245.87512	86	
246.57095	88	
246.89658	94	
247.08316	88	
247.87402	96	
247.97838	86	
248.89827	306	1+
249.03959	114	
249.96255	302	1+
252.60338	84	
252.95822	106	
253.02145	158	
253.93037	100	
254.83164	86	
254.91716	132	
254.96654	714	1+
255.07303	174	
255.90926	394	1+
256.07744	124	
256.80340	98	
256.89688	166	
256.96645	160	
257.79634	122	
258.04882	86	
258.45087	114	
258.84845	134	
259.12847	86	
259.84803	234	
259.89275	290	
259.95652	150	
260.83570	516	1+
260.85725	138	
260.88127	104	
262.88071	292	1+
263.07384	100	
263.43727	92	
264.86883	162	
264.96410	100	
265.01861	138	
267.39148	90	
268.02535	92	
268.12871	110	
268.79293	86	
268.84235	160	
269.02919	92	
269.38773	104	
270.09048	174	1+
270.10779	128	
270.82583	118	
272.84811	102	
273.42765	102	
274.12036	92	
274.85947	332	
274.92276	106	
275.41470	86	
275.46579	88	
275.96862	92	
276.07378	92	
276.85352	820	1+
277.41977	96	
277.87385	108	
278.84623	1770	1+
278.96727	108	
279.42673	138	
279.87848	126	
279.89768	86	
279.92820	102	
280.86880	108	
280.95646	124	
281.04796	98	
281.12050	112	
281.89192	90	
282.85710	90	
283.02156	110	
283.78681	96	
284.85598	108	
284.91349	112	
287.39616	92	
288.79592	294	1+
288.83731	152	
289.88122	86	
290.85799	156	
290.93974	104	
291.38588	86	
292.21861	98	
292.85580	86	
294.86299	164	
294.93689	100	
295.94582	88	
295.97193	134	
296.85552	120	
296.86950	152	
296.98092	84	
297.97644	182	
298.91672	102	
299.01407	102	
299.06120	134	
299.80896	84	
300.87377	98	
301.18308	120	
301.86031	592	1+
302.58791	108	
303.80940	246	1+
303.92429	106	
304.81377	174	1+
306.97156	142	
308.82914	114	
309.89057	108	
310.15749	88	
310.87877	94	
311.86213	184	
311.88622	186	
314.90821	212	1+
316.84348	142	
316.86025	84	
317.08802	86	
324.89023	148	
327.11446	102	
328.81448	220	1+
330.38755	94	
333.44066	84	
333.90934	94	
340.79948	100	
341.14962	84	
341.87855	84	
342.02545	96	
END IONS

###FS:    #m/z: 507.84460 #charge 1+
###MS: 65
###MSMS: 67
BEGIN IONS
TITLE=Cmpd 50, +MS2(507.8446), 28.2-35.2eV, 1.5min #67
RTINSECONDS=85.7675
SCANS=65,67
PEPMASS=507.84460	116430
CHARGE=1+
193.86359	140	
196.01653	364	1+
214.88477	352	1+
216.90255	158	
230.89870	272	
232.09035	282	1+
232.89726	704	
233.89077	310	1+
236.88721	392	
237.05403	130	
238.07101	138	
248.90712	134	
250.90419	596	1+
250.96771	166	
251.09658	244	
252.07793	144	
254.09570	138	
256.87732	274	1+
260.82081	128	
264.03300	188	
265.08589	228	1+
266.16869	278	
266.85285	242	1+
267.94442	134	
271.78752	128	
272.10311	206	1+
276.39659	254	1+
276.83606	182	
278.83362	616	1+
278.91860	180	1+
279.09307	134	
280.37540	284	1+
280.84105	164	
281.85275	130	
282.79338	138	
283.86517	140	
283.90469	142	
284.08412	236	1+
284.78843	212	1+
284.81887	156	1+
284.86702	394	1+
285.85596	234	
287.85154	1654	1+
288.02465	436	1+
289.85250	280	
289.87901	614	
290.86339	620	1+
291.87912	290	
293.87043	430	
294.87522	340	
295.85079	380	1+
296.82107	134	
296.85324	250	1+
297.08430	132	
297.80207	256	1+
298.85226	188	
298.88009	134	
298.95576	130	
301.84812	568	1+
302.88606	154	
303.51268	142	
303.86698	2192	1+
303.98802	132	
304.88372	212	
305.81646	168	
305.86240	3458	1+
306.00357	250	1+
306.05604	156	
306.18966	142	1+
307.86672	202	
307.88980	682	
308.14147	716	1+
308.80912	282	1+
308.87402	3148	1+
310.00833	132	
310.16032	400	1+
311.84851	142	
311.88323	2152	1+
312.80021	222	1+
312.83186	342	1+
313.86644	156	
314.86628	1120	1+
316.86407	506	1+
318.82707	232	1+
319.98160	146	
320.86162	158	
321.42775	182	
321.82727	190	1+
321.87635	130	
321.96683	134	
322.89198	218	
322.92303	180	1+
323.84868	128	
323.87289	698	
324.13345	206	1+
324.85890	136	
325.86201	178	
325.90090	254	
326.88320	6530	1+
328.03884	152	
328.87704	1292	1+
329.16723	332	1+
329.85983	316	
331.42650	142	
331.87021	1178	1+
331.89626	412	1+
332.78844	370	1+
332.87422	1014	1+
333.18761	478	1+
333.76881	128	
335.80260	218	1+
335.87849	290	1+
337.87646	818	1+
338.87584	404	1+
339.82799	138	
339.90260	296	1+
340.33265	292	1+
340.86786	380	1+
341.81142	248	1+
342.12400	148	1+
342.92954	162	1+
344.88157	704	1+
345.88459	648	1+
347.04437	216	1+
347.76914	218	
347.78820	332	1+
348.17291	350	1+
348.75568	332	1+
348.89032	286	1+
349.81195	444	1+
350.81801	274	1+
350.88282	264	
350.92398	162	
351.77649	178	
351.88569	470	1+
352.79211	200	1+
352.88748	332	1+
353.85196	216	
355.77945	338	1+
355.89080	240	
356.89081	182	
357.85502	166	
358.83193	146	
359.75662	162	
359.89229	182	1+
361.78656	402	1+
361.85747	136	
362.97359	234	1+
364.84062	154	
366.18702	252	
367.16179	254	1+
367.70963	232	1+
367.76952	678	1+
367.81549	196	
367.84893	164	
367.89163	490	1+
368.83177	914	1+
368.86126	132	
368.89673	418	1+
369.24540	262	1+
369.83740	692	1+
370.41598	128	
370.80669	174	
371.78344	442	1+
372.04470	162	
372.07830	126	1+
372.78617	304	1+
373.82761	272	
373.90120	254	
374.71867	176	
374.81574	396	
375.76190	132	
375.81760	380	1+
376.74757	166	1+
378.88164	148	
379.90394	150	
380.75874	134	
380.85654	128	
381.83510	532	1+
383.21964	188	1+
383.83319	146	
384.82510	206	
384.84943	244	
384.89856	134	
385.39256	294	1+
385.82669	162	
385.85423	134	
385.88406	200	
386.77288	222	
386.82347	160	
387.84527	748	1+
388.36008	128	
389.20491	134	
389.71878	146	
390.72365	148	
390.74541	152	1+
390.84057	1210	
391.06113	172	1+
391.77776	136	
391.80168	128	
391.83987	680	
391.87641	248	1+
391.91267	268	1+
392.82713	960	1+
393.76564	352	1+
394.83631	254	
394.86962	600	1+
395.87282	550	1+
397.86113	136	
398.72988	236	
399.69369	246	
399.72668	188	
399.79186	268	1+
399.84868	1132	1+
400.72273	150	
401.72696	196	1+
402.82242	130	
402.86123	200	
403.80175	252	
403.86776	912	1+
404.74514	318	1+
405.74881	284	1+
406.85573	258	
407.78718	316	1+
407.86515	412	
408.33184	186	1+
408.85248	1886	1+
409.19092	132	
409.73337	366	1+
409.93970	154	1+
410.83576	2360	1+
411.80260	204	1+
412.83233	792	1+
413.07256	342	
413.87265	212	
415.83790	166	
416.87898	134	
417.85722	338	
418.82523	128	
418.84222	128	
420.80948	152	
421.87824	304	
422.86490	1134	1+
423.76791	270	
423.86723	770	1+
424.78220	274	
425.75772	524	1+
425.88823	128	
426.77589	148	
426.86145	1208	
427.67682	192	1+
427.74444	738	1+
427.86406	588	
428.14384	236	1+
428.76731	382	1+
428.79712	270	1+
428.84618	2080	1+
428.88709	174	
429.14594	180	1+
429.33156	182	1+
429.70165	434	1+
429.80159	230	1+
430.85253	250	
430.86367	1544	1+
431.86551	1286	1+
433.85142	422	1+
434.70870	308	1+
434.81526	132	
435.86163	170	
438.36898	154	1+
439.89475	312	
440.89520	168	
443.67813	136	
443.76839	224	
444.08799	178	1+
444.77148	160	
444.87128	3210	1+
445.71846	148	
445.75207	494	1+
446.87656	708	1+
447.71162	1014	1+
447.75177	204	
448.77323	164	
449.88080	290	
450.70726	250	1+
450.74711	266	1+
450.81831	132	
450.87312	678	1+
451.32406	148	1+
451.77138	130	
451.87202	490	1+
453.73274	136	1+
456.69878	208	1+
457.90446	384	1+
462.88230	1496	1+
465.72125	522	1+
467.70233	304	1+
467.88858	1966	1+
483.20296	176	1+
485.89973	1604	1+
508.90899	412	1+
511.74226	138	
END IONS

###FS:    #m/z: 336.94570 #charge 1+
###MS: 65
###MSMS: 68
BEGIN IONS
TITLE=Cmpd 51, +MS2(336.9457), 28.0-35.0eV, 1.5min #68
RTINSECONDS=86.5395
SCANS=65,68
PEPMASS=336.94570	74520
CHARGE=1+
60.27699	88	
64.39871	80	
72.49810	94	
73.29088	84	
182.86691	128	
197.90977	102	
198.88104	140	
205.94801	128	
206.97759	100	
208.85156	92	
209.94261	134	
210.88409	166	
211.94336	2848	1+
212.07602	92	
212.87818	836	1+
213.93933	1862	1+
215.88692	284	
215.93727	160	
217.38245	82	
217.93837	84	
218.89413	140	
219.91871	102	
223.96090	130	
224.94848	92	
224.97488	126	
225.10758	80	
226.89369	112	
228.85591	92	
228.89356	108	
229.05068	90	
229.95465	4440	1+
230.88945	912	1+
231.94999	1516	1+
233.89811	424	1+
233.94935	136	
234.01685	98	
234.08577	134	
234.88359	108	
236.84467	222	1+
238.04450	92	
238.88253	80	
238.99434	94	
240.57464	92	
240.86591	124	
241.84467	158	
243.13524	94	
243.46859	90	
245.00179	100	
245.90090	238	1+
246.04112	96	
246.90652	156	1+
246.97411	210	
247.64193	82	
247.84724	82	
247.96561	754	1+
247.99345	106	
248.80015	134	
248.90141	222	
248.99319	100	
249.06835	82	
249.90229	94	
249.96030	464	1+
250.12500	80	
250.85031	102	
250.99255	176	
251.38550	84	
251.83561	256	1+
252.47479	104	
252.97069	2184	1+
253.06860	98	
253.08599	134	
253.42206	94	
253.91050	164	
254.08686	92	
254.91227	406	1+
254.94246	108	
254.96560	1104	1+
255.57308	84	
256.89829	168	
256.96858	262	1+
257.09779	148	
258.84172	562	1+
258.93496	82	
258.94707	188	1+
259.85547	140	
259.89398	88	
259.91381	116	
260.09347	232	1+
260.82906	114	
260.84895	82	
261.83020	230	1+
263.80033	80	
263.85550	274	1+
263.88422	92	
265.03017	102	
265.12032	94	
265.57835	96	
265.83858	90	
266.35144	94	
268.08531	82	
268.84083	658	1+
270.98128	200	
271.91593	110	
272.42972	82	
272.46000	94	
272.89596	158	
272.92836	148	
272.98322	110	
273.09989	114	
274.18550	80	
274.86079	134	
274.88878	234	1+
274.91375	86	
275.86751	94	
276.85665	624	1+
277.07450	106	1+
277.84707	112	
278.83506	172	
279.83466	96	
279.86900	84	
280.07041	94	
281.05143	86	
283.02296	94	
283.54583	106	
285.85045	182	
286.84956	624	1+
287.36525	94	
287.43791	84	
288.80302	86	
289.78038	82	
290.08046	96	
290.86110	86	
291.87572	202	
292.10128	88	
292.26494	84	
292.86493	84	
292.89899	88	
293.10516	402	
293.49402	80	
293.86554	302	1+
294.85040	128	
295.00026	90	
296.97152	244	
297.05985	90	
298.89080	144	
299.86812	152	
299.88028	114	
300.88456	80	
304.85624	84	
306.88125	102	
307.79854	84	
308.67566	100	
310.38243	96	
310.86203	136	
311.85723	106	
312.87855	150	
315.82287	82	
317.05270	88	
317.66308	82	
319.32199	86	
321.03378	100	
321.42979	96	
321.46249	82	
324.88989	130	
326.87596	86	
328.28804	108	
329.41946	80	
329.62906	98	
330.52997	92	
331.81396	94	
331.88547	110	
332.77272	84	
333.14404	104	
334.73122	82	
335.83955	122	
340.07574	132	
341.38914	88	
342.26763	84	
END IONS

###FS:    #m/z: 340.94040 #charge 1+
###MS: 69
###MSMS: 70
BEGIN IONS
TITLE=Cmpd 52, +MS2(340.9404), 28.0-35.0eV, 1.5min #70
RTINSECONDS=90.2285
SCANS=69-70
PEPMASS=340.94040	893074
CHARGE=1+
190.94903	314	1+
192.92727	148	
195.89897	82	
196.86307	200	1+
199.85975	88	
200.86408	106	
205.42150	110	
205.94860	202	
206.92463	150	
208.84646	92	
208.95545	132	
210.93584	246	
211.88277	96	
212.87599	106	
213.87846	116	
213.93998	1138	1+
214.89249	204	
215.88662	104	
215.93448	214	
216.90977	86	
217.88169	236	
218.88817	140	
220.87372	192	
222.95568	244	1+
223.97797	94	
226.04227	86	
226.86877	270	1+
226.94965	138	
227.83509	90	
227.95259	130	
228.84169	146	
228.89272	112	
228.94138	160	
230.58606	108	
230.84681	142	
230.88696	584	1+
231.16085	82	
231.89021	360	1+
231.94983	1360	1+
231.99082	96	
232.83324	92	
233.89799	138	
233.95183	296	1+
235.94983	230	
236.83170	84	
238.06754	84	
238.59416	108	
239.78212	88	
239.84378	140	
240.22985	202	
240.83099	236	
240.84604	154	
240.90512	142	
240.96110	320	1+
241.84745	318	
241.90775	94	
241.93774	242	1+
242.83327	228	
243.08938	182	1+
243.83327	216	
244.95569	230	
246.93905	106	
246.97593	204	
248.86887	94	
248.89951	210	1+
249.04042	108	
249.96137	402	1+
250.09762	92	
250.84807	120	
250.95143	446	1+
251.10323	110	
252.42990	96	
254.90945	128	
254.96518	444	1+
255.07255	328	1+
255.38835	130	
255.81242	84	
255.83934	166	1+
256.80124	118	
256.89254	154	
256.92006	142	
256.96311	108	
257.01777	106	
257.79402	110	
258.84608	802	1+
258.91107	126	
258.97127	170	
259.90397	100	
259.95539	126	
260.83288	1058	1+
260.85987	142	
260.92726	124	
261.94578	88	
262.87742	226	1+
264.89746	276	1+
265.01435	90	
266.85075	156	1+
266.92879	82	
267.14586	112	
267.87850	146	
268.83797	124	
270.83293	360	1+
270.85673	134	
270.91973	88	
272.05687	258	1+
272.98032	128	
273.06143	208	1+
273.78254	94	
274.59636	88	
274.85957	168	
274.90392	114	
275.35577	88	
275.83969	108	
275.94911	92	
276.85838	232	
277.82821	142	
277.87088	108	
277.95967	200	
278.84479	2222	1+
278.96639	308	1+
279.88460	110	
280.83994	92	
281.04723	94	
281.88958	130	
282.80351	96	
282.88181	108	
283.86095	140	
283.94265	82	
286.03176	188	1+
286.87755	112	
288.83772	104	
289.41259	90	
289.87552	116	
290.85733	142	
291.79709	196	
292.06060	90	
292.43704	102	
292.88671	154	
293.87072	86	
294.09920	130	
294.86647	136	
294.91571	94	
294.93848	90	
295.85070	472	1+
295.97281	82	
296.79189	188	1+
297.97303	158	
299.06020	194	1+
299.36920	102	
299.86800	98	
301.85826	426	1+
301.91681	268	1+
302.88241	126	
303.87712	96	
303.94163	162	
306.92969	202	1+
307.80687	112	
308.29573	130	
308.87203	86	
308.88972	108	
309.44014	96	
309.91403	106	
310.87786	232	
311.85959	94	
312.83848	206	1+
312.88429	88	
313.87710	88	
317.89309	110	
318.81290	104	
319.89768	172	1+
320.73029	88	
321.43628	96	
322.85004	142	
325.60587	92	
327.82995	82	
329.80948	90	
329.86619	138	
329.88894	112	
330.81252	90	
331.35896	100	
333.08438	82	
337.09234	82	
338.75814	128	
341.86608	92	
342.90537	114	
345.72908	86	
345.86870	100	
END IONS

###FS:    #m/z: 363.95637 #charge 1+
###MS: 69
###MSMS: 71
BEGIN IONS
TITLE=Cmpd 53, +MS2(363.9564), 28.0-35.0eV, 1.5min #71
RTINSECONDS=91.0005
SCANS=69,71
PEPMASS=363.95637	365068
CHARGE=1+
89.15802	98	
182.86600	136	
183.92952	128	
189.86314	546	1+
191.86051	116	
207.87732	94	
207.94492	132	
209.94284	1192	1+
210.91625	92	
212.88064	1128	1+
212.90192	96	
218.90506	90	
220.98994	128	
222.95276	490	1+
223.08287	100	
224.88935	122	
224.94799	388	
224.96949	170	
225.88855	440	1+
225.95983	216	
226.37330	102	
226.91547	136	
226.94700	6800	1+
226.97113	356	
226.99821	112	
227.93268	324	
228.22195	88	1+
228.89374	394	
228.94231	6274	1+
230.20299	88	
230.49184	160	
230.86281	90	
230.88938	2302	1+
231.97927	88	
232.88743	328	1+
232.91378	88	
233.93246	90	
238.07101	98	
240.93989	1018	
240.95680	298	
241.88278	90	
241.93943	3158	1+
242.82423	202	1+
242.89514	202	1+
242.94138	2244	1+
242.96001	418	
243.07965	92	
243.90081	138	1+
244.95664	4320	1+
245.93925	272	
246.05228	90	
246.80446	146	
246.91143	218	
246.95296	3042	1+
248.06339	112	
248.80082	164	1+
248.89933	712	
250.79516	98	
250.89299	154	
250.94829	178	
250.96564	182	
251.15195	92	
251.80760	108	
253.08562	118	
253.90827	160	
258.97342	158	
259.07308	92	
259.90539	94	
259.96750	378	1+
260.50625	102	
260.96989	324	1+
261.83370	120	
261.85555	88	
261.93146	138	
262.97051	114	
263.91620	92	
264.87046	142	
264.96452	160	
265.78500	144	
266.09270	184	
266.41093	134	
266.80763	648	1+
266.85357	120	
267.06124	88	
267.37851	102	
267.97236	520	
268.86614	134	
268.96221	1356	1+
268.97138	238	
271.78747	100	
271.84008	90	
272.85215	194	
272.89438	120	
272.93865	94	
273.92086	106	
274.07101	246	1+
275.07596	172	1+
275.80190	134	
275.81265	130	
276.85135	150	
277.42151	88	
277.87880	182	1+
277.91877	122	
278.79649	106	
278.95962	126	
279.79131	458	1+
279.84503	112	
280.06693	94	
280.79359	390	1+
280.83537	120	
282.79108	892	1+
282.83194	146	
283.06623	100	
283.84999	212	
283.96741	112	
284.82648	138	
284.87163	136	
284.89165	104	
285.84331	214	
286.45611	92	
288.80731	118	
290.42466	106	
290.60054	146	
290.80045	126	
291.99834	94	
292.42047	90	
292.63445	96	
294.84932	136	
294.87399	94	
295.84124	106	
295.85302	244	1+
295.87344	132	
296.81220	92	
298.80351	856	1+
298.83189	136	
299.90153	138	
300.80479	914	1+
301.80210	134	
301.86319	610	1+
302.79954	140	
303.81009	108	
303.85699	520	1+
305.87907	162	
306.44713	102	
308.86715	304	
308.92623	92	
309.14403	92	
310.86301	414	1+
311.86178	266	1+
313.06226	130	
314.82231	102	
314.91473	136	
315.80999	368	1+
315.87281	90	
318.87585	172	
319.82131	102	
319.83826	148	
320.83234	132	
320.95737	208	
321.81744	196	1+
321.94061	92	
322.92657	378	1+
323.82474	106	
324.81777	264	1+
324.87081	100	
326.87052	360	1+
326.89687	92	
330.82253	96	
331.95318	104	
332.12661	108	
335.07806	228	
336.78924	162	1+
336.94180	126	
337.01775	90	
337.09248	114	
337.72245	146	
338.86412	118	
338.95917	110	
339.83606	146	
340.94188	292	1+
342.34031	104	
347.28350	94	
347.76903	88	
347.83240	116	
348.88213	104	
350.71907	106	
350.87406	96	
351.02370	98	
352.04791	100	
352.62872	108	
354.71469	102	
354.79898	144	
354.90569	120	1+
END IONS

###FS:    #m/z: 336.94564 #charge 1+
###MS: 69
###MSMS: 72
BEGIN IONS
TITLE=Cmpd 54, +MS2(336.9456), 28.0-35.0eV, 1.6min #72
RTINSECONDS=91.7725
SCANS=69,72
PEPMASS=336.94564	64956
CHARGE=1+
194.07294	82	
198.64135	84	
199.89802	80	
201.00693	82	
206.97444	200	1+
210.25788	80	
210.88050	130	
210.91736	138	
211.94418	4374	1+
212.87857	850	1+
213.93920	1808	1+
215.89429	90	
215.93348	122	
217.83772	158	
217.85463	138	
217.88288	112	
222.87313	76	
222.96320	90	
222.98377	112	
223.83628	96	
223.90606	78	
224.96302	138	
225.88383	78	
225.94546	274	1+
226.97100	114	
227.89101	436	1+
228.89402	362	1+
229.95470	4452	
230.88911	1116	1+
230.95814	138	
231.38887	90	
231.90095	176	
231.95032	2260	1+
232.82933	94	
232.89390	186	
233.83565	92	
233.89769	360	
233.94718	394	
234.88192	192	1+
235.93897	78	
236.98660	90	
237.06190	88	
237.79436	82	
237.91351	98	
238.88986	84	
239.87777	96	
239.90384	314	1+
240.04566	84	
240.84903	132	
240.90485	246	1+
241.84555	96	
242.08309	194	1+
242.89782	84	
242.94222	80	
244.98360	82	
247.96486	1884	1+
248.89724	476	1+
249.83237	90	
249.96221	688	1+
250.14089	96	
251.07200	78	
251.83776	122	
251.93848	80	
252.84276	100	
252.97079	2794	1+
253.06158	76	
253.91040	274	1+
254.93959	160	
254.96442	1028	1+
255.07355	552	1+
255.89682	102	
257.94641	80	
258.44112	88	
258.83300	132	
258.84895	160	
258.91091	98	
258.96625	140	
259.87298	168	
259.90501	102	
260.05146	168	1+
260.99366	108	
261.82756	76	
262.95521	98	
265.92672	78	
267.85126	176	
267.97891	110	
268.17185	124	
268.38319	88	
268.84111	726	1+
268.86015	170	
270.98018	538	1+
270.99840	82	
271.91512	86	
272.97498	134	
274.87251	390	1+
274.89404	168	
275.91636	86	
275.98228	92	
276.53290	102	
276.85509	766	1+
276.91278	80	
277.10740	86	
277.83172	624	1+
277.96335	180	1+
278.12163	100	
278.83393	490	1+
278.85927	256	1+
280.87226	82	
281.93331	108	
283.17341	82	
283.98235	98	
285.85401	120	
286.15292	84	
286.57256	82	
286.85083	324	
286.91982	84	
287.85019	342	
289.00554	82	
291.81803	80	
291.86856	76	
292.17863	78	
292.85820	132	
292.88026	86	
292.93680	102	
293.84855	104	
293.89024	82	
294.05619	106	
294.40811	88	
296.94145	84	
297.88819	106	
297.90328	82	
298.17009	84	
298.30598	86	
298.43309	80	
298.85922	96	
299.06193	100	
299.85998	88	
299.87512	82	
300.85579	80	
301.08360	104	
301.18240	122	
303.04734	82	
304.24418	98	
304.81242	122	
304.87016	146	
305.02356	82	
307.75758	78	
308.81184	202	1+
308.87050	150	
309.93467	104	
310.86453	80	
311.02223	84	
311.86312	126	
312.06161	92	
312.25021	84	
314.15362	102	
315.11882	82	
315.82777	148	
316.14822	78	
316.57178	78	
316.87145	88	
317.40048	90	
321.92735	80	
322.03087	78	
322.32392	76	
322.89294	162	1+
324.42614	82	
324.47698	94	
326.16426	102	
326.49981	110	
327.18472	202	1+
327.85014	78	
328.81551	80	
328.83547	84	
328.88716	158	
328.94281	86	
331.20643	118	
336.02705	82	
336.88153	112	
337.16880	96	
339.11507	126	
340.76550	90	
END IONS

###FS:    #m/z: 322.92977 #charge 1+
###MS: 73
###MSMS: 74
BEGIN IONS
TITLE=Cmpd 55, +MS2(322.9298), 28.0-35.0eV, 1.6min #74
RTINSECONDS=95.472
SCANS=73-74
PEPMASS=322.92977	3010384
CHARGE=1+
59.53083	72	
173.95097	94	
183.11654	88	
185.09605	80	
187.09106	90	
189.47180	90	
190.89573	88	
191.09187	74	
192.89101	124	
194.06612	74	
195.91967	92	
196.86567	90	
196.88478	224	1+
197.02975	78	
197.95993	78	
198.97884	76	
201.04358	74	
203.80361	82	
205.87426	82	
205.94764	82	
206.09299	78	
206.97134	164	
207.94931	88	
209.94265	90	
210.90439	84	
211.83081	74	
213.89694	76	
214.89481	132	
216.90809	88	
218.46591	98	
219.05682	74	
220.88024	112	
221.86969	114	
221.94866	366	1+
222.44225	72	
223.47280	74	
223.91088	146	
225.90039	74	
225.95878	142	
227.93232	306	1+
228.55841	90	
228.88540	92	
229.84284	80	
229.86915	76	
230.10378	76	
231.90497	256	1+
236.01793	96	
236.83529	80	
238.16357	94	
238.89303	274	1+
238.94103	290	
240.94075	4704	
241.94145	3698	
242.14449	78	
242.82525	72	
242.94190	11318	1+
243.02111	88	
243.84855	116	
243.87615	214	1+
244.67937	124	1+
244.94025	2940	
245.07413	116	
245.68327	96	1+
246.83275	220	
246.97431	330	1+
248.41762	72	
248.88429	80	
249.04327	84	
250.94175	120	
250.97031	142	
251.92877	82	
253.22680	100	
254.81187	76	
255.90486	114	
256.16199	80	
256.89156	136	
256.90647	282	
257.06089	92	
257.11887	192	1+
258.03630	72	
258.83556	174	
258.89152	74	
260.11770	74	
260.83212	182	
260.84608	186	
260.89855	74	
260.96996	78	
261.82578	198	1+
262.50760	78	
262.95235	108	
264.98754	102	
265.01439	78	
265.05653	152	
265.26403	78	
266.09073	76	
266.96521	80	
267.90846	76	
269.60332	76	
269.79731	108	
271.84668	336	1+
271.88680	72	
272.43785	80	
272.78910	208	1+
273.01342	90	
275.89404	80	
276.36318	94	
276.81058	80	
276.84080	148	
277.98653	76	
278.02838	76	
278.12847	98	
278.90444	86	
279.09051	1494	1+
279.83201	182	1+
280.82521	74	
280.86216	82	
281.97327	180	1+
282.18669	78	
282.85226	154	
283.07110	130	
283.78659	92	
284.29079	366	
284.69259	84	
285.93881	74	
286.08217	92	
286.80020	164	
288.13982	102	
289.87257	98	
290.80632	214	1+
290.84968	74	
290.87974	110	
291.86341	120	1+
291.91843	100	
293.85630	222	1+
296.81001	118	
296.85680	160	
296.92455	72	
297.10466	76	
297.91769	78	
299.76457	78	
299.79209	74	
300.80060	76	
301.02215	74	
302.81562	106	
303.93936	84	
304.81636	172	1+
306.86075	94	
307.88448	74	
307.90169	92	
308.08297	78	
308.86798	72	
309.79639	82	
312.41696	72	
312.80673	100	
312.87741	98	
312.94034	84	
314.80682	84	
314.86582	92	
315.03606	74	
315.86924	204	1+
316.80576	80	
317.82556	86	
318.07257	110	
318.37670	78	
319.00605	108	
319.11788	76	
320.95198	82	
321.82160	80	
323.88874	158	
324.89076	82	
324.97944	80	
326.74146	84	
END IONS

###FS:    #m/z: 340.94045 #charge 1+
###MS: 73
###MSMS: 75
BEGIN IONS
TITLE=Cmpd 56, +MS2(340.9404), 28.0-35.0eV, 1.6min #75
RTINSECONDS=96.2445
SCANS=73,75
PEPMASS=340.94045	1139436
CHARGE=1+
65.85445	102	
99.49879	80	
190.94501	92	
192.92581	120	
193.09586	82	
197.96498	86	
198.94938	78	
200.96521	88	
201.56272	78	
203.95106	76	
204.80072	108	
208.88907	86	
209.89285	86	
210.93769	278	
212.87714	110	
213.89653	90	
213.93802	988	1+
214.08697	90	
214.90380	80	
215.88640	462	
217.88299	82	
218.88544	158	
222.95897	96	
224.89001	144	
224.97321	92	
225.83482	172	1+
226.85546	98	
226.87959	80	
226.94919	184	
228.88866	86	
228.93824	142	
229.08436	80	
230.89981	268	1+
231.95027	1294	1+
232.89298	366	1+
233.40125	88	
233.94862	150	
235.55976	80	
235.87449	90	
235.89378	84	
236.89544	80	
238.86239	140	
240.84357	202	
240.94996	78	
241.84377	120	
242.84162	88	
243.05041	142	1+
243.09894	78	
243.83057	194	
243.94954	210	1+
244.83560	110	
244.84781	120	
244.88253	108	
245.84653	84	
245.86750	106	
246.85253	78	
246.86583	88	
248.12149	78	
248.96024	468	1+
248.98751	262	1+
249.96303	402	1+
250.00498	84	
250.44843	114	
252.92017	92	
253.03273	78	
254.91501	226	
254.96857	494	
255.07195	206	
255.90838	100	
255.96898	260	
256.86337	122	
256.91458	152	
258.44322	116	
258.84576	452	
258.89523	88	
258.96952	102	
259.84694	290	
260.13956	100	
260.83340	1040	1+
260.85732	262	
260.97390	86	
261.03562	92	
261.91488	88	
262.96039	132	
263.00321	82	
263.93601	78	
263.97618	86	
264.08500	200	1+
266.86068	164	
267.06307	82	
268.95759	96	
270.82720	268	
272.84511	152	
272.93539	130	
272.97047	126	
273.43774	98	
273.84181	94	
273.87645	78	
274.85737	232	1+
275.08253	90	
276.85493	446	
277.09252	86	
277.86438	312	
277.96614	168	
278.84697	1256	1+
279.00715	84	
279.03959	80	
279.79730	86	
279.91584	158	1+
279.98153	246	1+
280.93191	78	
281.04551	222	1+
282.36014	80	
282.45125	80	
284.08771	84	
284.87928	88	
284.98869	82	
285.08756	106	
285.22898	80	
285.92851	86	
287.01325	92	
288.84046	272	
290.86302	160	1+
291.80043	118	
292.85410	110	
293.10449	82	
293.85855	82	
294.85075	126	
294.89191	188	1+
295.87159	272	1+
295.96213	116	
295.97785	102	
296.84296	104	
296.89295	196	1+
297.07924	110	
297.91378	146	
297.97236	114	
299.06545	80	
300.87048	98	
301.19463	78	
303.08366	84	
304.02726	102	
304.14045	78	
304.88198	90	
305.97660	88	
308.00561	84	
310.37805	110	
310.40619	78	
310.87536	196	
311.46771	80	
313.90358	92	
314.12756	84	
317.86866	78	
319.83748	84	
320.97412	78	
322.09914	92	
323.89845	252	1+
324.29112	76	
324.85170	110	
325.82767	88	
326.45512	80	
326.89258	120	
327.10566	80	
329.87137	270	1+
330.40703	104	
331.03412	138	
336.89815	96	
337.86480	188	1+
339.76213	78	
341.36418	80	
342.39072	76	
343.18166	98	
345.02214	90	
345.21109	116	
END IONS

###FS:    #m/z: 363.95641 #charge 1+
###MS: 73
###MSMS: 76
BEGIN IONS
TITLE=Cmpd 57, +MS2(363.9564), 28.0-35.0eV, 1.7min #76
RTINSECONDS=97.016
SCANS=73,76
PEPMASS=363.95641	490436
CHARGE=1+
187.93513	138	
189.86008	124	
193.49681	94	
196.94527	112	
207.87843	154	
207.94992	130	
209.94473	784	
210.88633	130	
212.88002	714	
212.91173	82	
213.93945	102	
214.86566	94	
215.05113	94	
220.94290	92	
222.95189	742	1+
223.13514	96	
224.94886	670	1+
224.97548	86	
225.88305	166	
225.97112	172	
226.89544	136	
226.91349	140	
226.94678	6560	1+
227.93154	186	
228.89306	366	1+
228.94205	6684	1+
229.09935	82	
230.88960	2364	1+
232.88790	176	
233.87992	232	1+
234.92698	94	
235.99911	96	
236.11654	142	
237.10162	112	
237.91170	106	
239.94447	82	
240.13662	126	
240.40501	96	
240.84329	90	
240.94186	846	
240.96748	210	1+
241.93927	3384	1+
242.86205	146	
242.94169	2480	1+
244.85374	86	
244.93965	460	
244.95674	5744	1+
245.10743	90	
245.94118	606	
246.39335	114	
246.90574	214	
246.95308	4022	1+
248.03045	118	
248.04215	318	1+
248.08827	90	
248.90024	578	
250.94748	150	
250.96633	296	1+
251.91212	92	
252.90418	90	
253.05888	94	
253.38112	92	
253.91229	166	
253.94819	152	
254.58252	86	
254.91211	100	
256.03536	88	
257.03442	176	
258.42510	84	
258.84759	252	1+
258.97355	174	
260.79666	166	1+
260.82845	142	
260.84587	182	1+
260.96806	320	1+
261.83644	104	
262.36415	98	
262.82787	174	
264.98106	196	
265.07287	182	
265.80822	272	1+
265.84580	376	1+
266.81044	232	1+
266.84710	288	1+
267.97329	928	1+
268.00552	136	
268.08974	94	
268.62865	100	
268.80275	98	
268.90322	112	
268.95426	128	
269.90817	94	
269.92425	208	
269.96660	946	1+
270.84104	84	
271.91688	120	
273.41125	88	
273.43373	84	
274.81490	136	
275.88987	82	
276.81380	124	
276.92058	90	
277.58127	92	
277.85769	138	
278.11955	86	
278.82085	94	
278.84444	138	
279.06615	238	1+
279.79497	134	
279.81282	126	
279.85346	220	1+
280.03491	110	
280.79596	460	1+
281.89492	216	1+
282.79166	396	1+
283.06685	102	
283.09537	336	1+
283.62628	94	
283.85179	124	
283.86739	106	
283.98147	298	1+
284.82286	200	1+
285.84825	292	
285.92246	102	1+
286.13036	92	
286.41875	90	
287.82201	106	
288.13790	92	
290.58805	86	
291.20762	92	
291.41734	98	
291.87234	86	
291.92091	92	
291.99624	84	
294.85477	122	
295.88652	90	
295.92841	112	
296.80760	168	
298.01949	86	
298.80423	886	1+
298.87367	142	1+
300.44387	104	
300.80418	1188	1+
300.99896	86	
301.86091	366	
302.80648	266	1+
303.33960	88	
303.85492	542	
304.42038	94	
305.82821	90	
306.88448	196	1+
309.93049	84	
310.80100	142	
310.87204	88	
311.12438	142	
311.86247	204	1+
311.89210	230	1+
313.92504	86	
315.11414	82	
315.87711	232	1+
316.10027	84	
316.81835	114	
317.92628	132	
318.66430	96	
319.81030	134	
320.61549	100	
320.83140	138	
320.85879	198	1+
320.96304	88	
321.81917	438	
322.15559	112	
322.81219	310	1+
322.93147	170	
323.31648	86	
323.88216	440	1+
324.10544	88	
326.86615	240	1+
330.81138	84	
332.83491	104	
337.09214	124	
338.87459	106	
339.90714	102	
340.94049	190	
344.31533	84	
348.27738	90	
349.76930	134	
351.70459	110	
356.88418	102	
360.07659	90	
360.46324	98	
361.00297	212	1+
363.78713	108	
364.84339	128	
365.92392	130	
367.77073	88	
368.83649	112	
END IONS

###FS:    #m/z: 322.93000 #charge 1+
###MS: 77
###MSMS: 78
BEGIN IONS
TITLE=Cmpd 58, +MS2(322.9300), 28.0-35.0eV, 1.7min #78
RTINSECONDS=100.704
SCANS=77-78
PEPMASS=322.93000	2726108
CHARGE=1+
177.52372	90	
192.92509	72	
196.88398	120	
199.87314	198	1+
203.88115	70	
204.38641	102	
208.43835	74	
208.88384	70	
208.91200	86	
210.00685	86	
210.85644	82	
210.88346	76	
213.93235	138	
214.38553	94	
214.89631	124	
216.90821	100	
219.00908	76	
220.82445	76	
220.87023	120	
221.06736	74	
222.12737	76	
223.96185	252	
224.44844	82	
224.85709	90	
225.09448	72	
228.12977	78	
228.50820	82	
230.83066	74	
230.90648	110	
232.06925	74	
232.90297	78	
232.95580	92	1+
233.09165	86	
233.90800	74	
233.94166	94	
236.90330	78	
237.06594	76	
237.90998	94	
238.42528	70	
238.88763	130	
238.93807	232	
239.03467	128	
239.08176	164	
239.13098	108	
239.90275	76	
240.08281	70	
240.58400	110	
240.94100	3994	
241.93956	13906	1+
242.02201	208	1+
242.84565	94	
242.91083	108	
242.94177	9866	1+
243.83196	98	
244.00549	82	
244.06285	88	
244.16518	106	
244.37782	72	
244.94034	2638	
244.99610	86	
246.94174	78	
246.97303	216	
247.02927	84	
247.97657	124	
248.00547	90	
249.08702	98	
249.49089	80	
249.55482	84	
250.62664	128	
251.32698	96	
253.07617	234	1+
255.80308	70	
255.99890	92	
256.10715	68	
256.89980	78	
257.07878	74	
257.75483	88	
257.79231	68	
259.03747	80	
259.11240	70	
259.84711	234	1+
260.03397	94	
260.09413	78	
261.88575	106	
262.03424	70	
262.39602	84	
262.83581	90	
263.89064	106	
264.07652	146	
264.87273	82	
265.05361	164	
265.35625	68	
266.06379	110	
268.95726	166	
269.04955	70	
269.07492	110	
271.08336	76	
271.92700	92	
272.84501	164	
275.80644	134	
276.83742	192	
276.87378	72	
276.94724	80	
277.79195	76	
278.09293	80	
278.84275	76	
279.09229	1144	1+
279.11066	198	
280.08058	74	
281.92089	126	
283.06817	336	1+
283.23379	88	
283.85204	72	
284.29309	454	1+
284.51835	90	
284.83102	70	
285.97211	84	
287.09235	86	
287.91826	104	
288.85529	84	
288.89516	112	
290.11102	68	
290.82468	68	
292.06136	262	1+
292.83625	68	
294.82019	76	
294.85143	116	
297.86513	72	
298.09366	94	
299.80053	72	
301.14773	70	
301.90045	80	
302.83394	82	
304.26275	86	
304.78888	224	1+
306.03936	72	
306.22800	84	
307.82325	244	1+
307.89223	130	
308.28926	214	
308.86717	108	
310.10347	76	
312.94499	90	
313.84923	78	
313.87084	68	
313.91454	68	
314.77195	72	
315.85114	68	
315.87971	76	
316.11098	70	
317.81429	72	
318.19515	70	
319.80046	78	
320.00707	80	
320.83360	70	
322.20500	76	
323.02995	78	
323.10958	112	
324.87322	208	1+
325.80545	96	
326.77262	84	
326.83252	76	
327.28569	74	
327.87026	70	
END IONS

###FS:    #m/z: 363.95669 #charge 1+
###MS: 77
###MSMS: 79
BEGIN IONS
TITLE=Cmpd 59, +MS2(363.9567), 28.0-35.0eV, 1.7min #79
RTINSECONDS=101.476
SCANS=77,79
PEPMASS=363.95669	438996
CHARGE=1+
58.53457	82	
185.86871	80	
189.86481	366	1+
190.92956	84	
191.85832	308	
196.88342	268	
208.94169	80	
209.94370	1274	
211.78991	80	
212.88009	1278	1+
218.49140	88	
218.91087	92	
222.95231	228	
223.88298	210	1+
223.94954	156	
223.96491	82	
224.53113	96	
224.94890	500	
225.89826	186	1+
225.93724	104	
225.96810	448	1+
226.94731	6832	1+
226.97011	324	1+
227.92962	426	
228.89497	440	1+
228.94242	6566	1+
230.58467	102	
230.83850	132	
230.88931	1662	1+
232.02229	98	
232.88291	216	
232.95235	90	
233.54389	90	
234.09426	84	
234.79898	92	
237.01671	84	
237.08880	98	
237.93215	92	
240.00735	88	
240.12728	88	
240.14442	90	
240.94079	692	
240.96254	242	
241.94153	542	
242.83703	100	
242.90333	100	
242.94243	2108	1+
243.96703	146	
244.95741	4684	1+
245.11029	154	1+
245.44590	80	
245.94439	408	
246.95308	4268	1+
246.97432	420	
248.07698	146	
248.80047	314	1+
248.90337	672	1+
249.82279	98	
250.89390	136	
250.97192	224	
251.08550	82	
251.87045	100	
252.78826	82	
253.90873	222	1+
254.83347	94	
257.80003	92	
257.85688	86	
258.03246	88	
258.97404	92	
258.99282	92	
259.84020	102	
260.96825	350	1+
261.99844	84	
262.42800	82	
262.90986	90	
264.07086	166	
264.82328	110	
265.78464	138	
265.91247	88	
265.98062	98	
266.06175	98	
266.81588	140	
267.81346	272	1+
267.97306	620	
268.96136	122	
269.12169	86	
269.96873	498	
271.91542	114	
272.83151	104	
272.88050	84	
272.94039	96	
274.04928	92	
276.80688	80	
276.82161	96	
277.90520	92	
279.09988	202	1+
279.79405	128	
279.84996	202	1+
280.79356	552	1+
281.09864	80	
281.11533	80	
281.42613	120	
282.79402	256	1+
283.10013	104	
284.80203	200	
284.89384	86	
285.84431	398	
286.79308	102	
286.86456	198	1+
287.03220	84	
287.80936	198	1+
290.68829	90	
290.79760	130	
291.74227	104	
291.91242	82	
292.80553	140	
292.85115	218	1+
293.11981	128	
293.38689	100	
294.84632	270	1+
294.92679	140	
295.10084	180	1+
295.16064	84	
296.82710	86	
296.93532	104	
297.80833	510	1+
298.80500	334	1+
298.83306	104	
298.99316	96	
299.13018	140	
299.85378	82	
300.54308	94	
300.77096	80	
300.80329	468	1+
301.04981	166	1+
301.18313	130	
301.54663	126	
301.86153	222	
302.79820	172	1+
302.86059	150	
302.97630	172	
303.85566	420	1+
303.94606	158	
304.83124	136	
304.90763	80	
305.42257	90	
306.93126	138	
306.96552	88	
307.14173	100	
308.88073	204	
308.93636	134	
309.86874	228	1+
313.85240	136	1+
315.93853	90	
316.43452	86	
316.81501	186	
318.81432	138	
318.93654	136	
319.83821	100	
320.09021	82	
320.91621	96	
321.81683	128	
322.04651	94	
322.76717	98	
323.82692	112	
325.31579	82	
325.87202	294	1+
326.83636	186	1+
327.87636	308	1+
333.24577	126	
334.29016	84	
336.40943	92	
336.86485	298	1+
336.95148	136	
336.97454	92	
337.83212	86	
338.97575	86	
340.93988	220	
343.80661	154	1+
343.82914	86	
344.13974	82	
349.86973	80	
350.15920	86	
352.97476	92	
360.16260	140	
361.78383	92	
366.06594	84	
366.20489	88	
367.85100	86	
367.95508	86	
369.03150	128	
END IONS

###FS:    #m/z: 507.84526 #charge 1+
###MS: 77
###MSMS: 80
BEGIN IONS
TITLE=Cmpd 60, +MS2(507.8453), 28.2-35.2eV, 1.7min #80
RTINSECONDS=102.249
SCANS=77,80
PEPMASS=507.84526	138702
CHARGE=1+
196.01443	376	1+
214.88535	692	
223.97682	144	
224.97459	164	
232.89666	898	1+
234.89376	168	
235.10883	154	
236.89022	286	
240.13107	150	
244.84426	134	
247.85073	194	1+
248.11596	180	1+
250.90749	222	
251.05861	210	1+
252.90406	178	
254.09723	130	
255.91462	148	
257.88284	132	
258.87553	536	1+
260.90208	136	
261.89973	198	1+
266.09389	132	
267.90792	196	
272.85138	136	
275.85201	226	1+
276.83783	170	
277.39632	146	
278.83128	264	1+
280.82400	264	1+
285.85661	148	
286.84254	180	
287.04167	226	
287.85052	1740	1+
288.03145	160	
288.13530	136	
289.87978	272	
290.86432	328	
290.88323	174	
290.90357	234	1+
291.86344	162	
291.87710	244	
293.87451	744	1+
295.86181	224	
296.07441	128	
296.79862	270	1+
296.82018	190	
296.84636	564	1+
297.84978	410	1+
300.11888	190	1+
300.40043	148	
300.84216	188	
300.86169	236	
300.87945	136	
301.81839	222	1+
301.84874	276	
301.96815	188	1+
303.80804	148	
303.86707	1316	1+
305.86253	2598	1+
306.12640	186	
307.85708	182	
307.89027	390	
308.14069	570	1+
308.78841	274	1+
308.87308	1970	1+
309.89062	268	
310.15809	278	
310.87509	234	
311.16262	328	
311.88236	2646	1+
312.81399	242	1+
312.92229	310	1+
313.85353	170	
314.03713	258	1+
314.86429	722	1+
315.81384	198	1+
316.83203	148	
316.85923	514	1+
319.82260	288	1+
319.98171	248	1+
320.87866	186	
321.85896	136	
321.87528	146	
323.87253	886	1+
324.06385	94	1+
324.89938	238	
325.89863	156	
326.34792	150	1+
326.60226	100	1+
326.88288	5434	1+
327.80104	394	1+
327.94690	174	
328.82728	176	1+
328.88166	886	1+
330.06313	290	
330.85128	166	
332.87428	1018	1+
332.93196	154	
333.18589	182	
334.77043	132	
335.83843	188	
335.88407	196	
336.80184	154	1+
336.84087	130	
336.94585	192	
337.89984	208	1+
338.88227	228	
339.84283	136	
339.87529	164	
341.15210	224	1+
341.82690	376	1+
343.76844	132	
343.86892	546	1+
344.75924	170	1+
344.88763	128	
346.82484	134	
346.86287	222	1+
347.77708	716	1+
347.83156	132	
349.18092	130	
349.75696	176	1+
349.88985	148	
350.83427	294	1+
350.88557	806	1+
351.77589	146	
351.86454	138	
352.16590	180	
353.80735	466	1+
353.85657	204	
354.88997	606	1+
355.91543	130	
356.25340	114	1+
356.83966	218	1+
358.21109	204	1+
358.87474	258	
359.79649	196	1+
359.89944	156	
360.78031	126	
362.76443	132	
362.77890	138	
362.83929	148	
363.60794	140	
364.33260	128	
365.17612	290	1+
365.78668	452	1+
365.83474	448	1+
366.13513	168	
366.86159	152	
367.76677	546	1+
367.81878	148	
367.90664	130	
368.34055	254	1+
368.81902	258	
368.89736	280	
369.83443	906	1+
369.89760	440	1+
370.79328	294	1+
371.19018	158	
371.31403	224	1+
372.22075	214	1+
372.77852	194	
372.80380	194	
373.72456	296	1+
373.81374	628	1+
373.90299	320	1+
374.81621	542	1+
374.88722	134	
376.85496	128	
377.36301	232	1+
377.78684	176	1+
377.87911	144	
378.81480	218	1+
381.71765	260	1+
381.84040	576	1+
381.88643	298	1+
382.05896	182	1+
384.85174	292	
385.77513	234	1+
385.82853	310	
385.85219	288	
386.84737	166	
387.84650	820	1+
388.17320	140	
388.80659	152	
389.19957	368	1+
390.84286	1078	
390.86530	216	
391.00473	172	1+
391.06406	288	1+
391.83134	1370	1+
391.91120	144	
394.76609	418	1+
394.82574	252	1+
397.80813	176	1+
398.72763	312	1+
399.69515	130	
399.80951	194	1+
399.85062	758	1+
400.78402	262	1+
402.86325	896	1+
403.72770	130	
403.86721	550	1+
405.85824	666	1+
406.73354	572	1+
407.06895	152	1+
407.73931	590	1+
407.86836	1030	
408.09191	178	
408.85351	1026	
409.72187	276	
409.85407	628	
410.73375	144	
410.83616	2868	1+
411.09474	176	
411.81651	180	
412.73380	152	
412.83987	600	1+
412.87190	140	
413.07322	174	
415.85592	160	
415.87599	170	
416.87792	134	
417.85508	178	
418.84339	136	
418.85786	134	
418.99505	212	1+
420.81731	266	1+
421.72429	126	
421.87713	194	
422.86562	252	
423.86831	926	1+
424.77190	350	1+
425.74059	154	
425.76025	172	
425.77408	310	1+
426.86200	1616	1+
426.90630	158	
426.93612	130	
427.74117	594	1+
428.09082	192	1+
428.84666	2776	1+
428.88434	626	1+
429.71396	276	1+
429.82845	166	
430.69679	290	1+
430.71707	234	1+
430.75337	142	
431.86546	1088	1+
433.85134	704	1+
434.88489	222	
437.16904	260	1+
439.89528	240	
440.89586	172	
441.79212	128	
443.77098	220	1+
443.88714	130	
444.87345	2376	1+
445.71252	128	
445.75654	268	
446.74372	172	
446.87940	384	1+
447.71077	804	1+
449.87863	258	
450.70181	128	
450.73895	198	1+
450.87933	140	
451.86313	168	
457.90138	494	1+
462.77211	180	1+
462.88391	958	1+
463.72833	166	
464.88283	408	1+
465.70290	156	
466.72250	246	1+
467.88717	1860	1+
468.91085	156	
470.72756	160	
471.71172	130	1+
472.79689	150	
480.73837	200	1+
482.77939	172	1+
482.91440	206	1+
485.89759	756	1+
506.28350	220	1+
507.28724	226	1+
508.90695	204	1+
510.24435	134	1+
END IONS

###FS:    #m/z: 322.92992 #charge 1+
###MS: 81
###MSMS: 82
BEGIN IONS
TITLE=Cmpd 61, +MS2(322.9299), 28.0-35.0eV, 1.8min #82
RTINSECONDS=105.912
SCANS=81-82
PEPMASS=322.92992	2567076
CHARGE=1+
192.89265	110	
193.93096	80	
197.95974	76	
204.99051	98	
206.83892	88	
207.92828	118	
207.97338	114	
208.90507	72	
210.89942	74	
211.08485	78	
212.86353	70	
212.90627	72	
214.95924	80	
217.03280	86	
218.89297	78	
219.15997	94	
220.87597	80	
221.82933	82	
221.90248	76	
222.95180	148	
223.86045	76	
223.96102	308	
224.21127	72	
224.81437	210	1+
225.05221	80	
225.44500	94	
227.10533	78	
227.95178	130	
230.83805	86	
231.90195	120	
235.85181	70	
236.07993	74	
237.05071	76	
238.88518	92	
239.07998	102	
239.95200	82	
240.15777	72	
240.82075	216	1+
240.90286	88	
240.94055	3770	
240.97396	98	
241.93956	11628	1+
242.94187	8498	1+
244.93998	2396	1+
245.04571	172	
245.15163	80	
245.62716	78	
246.85374	82	
246.97790	230	
247.24404	74	
247.38805	134	
247.88969	120	
248.03645	92	
248.88207	76	
248.90164	88	
250.06937	72	
250.97100	88	
251.07186	84	
252.82784	128	
253.91508	74	
254.22236	106	
255.77905	74	
255.91288	86	
256.08945	82	
256.89554	76	
256.91953	78	
257.13615	78	
257.89445	84	
258.83159	118	
258.93303	90	
260.82349	278	1+
261.43247	78	
261.85144	108	
261.89497	82	
261.94859	76	
262.84838	76	
263.08071	74	
263.12855	92	
263.97975	138	
264.87028	128	
264.98046	86	
265.39031	96	
265.86654	76	
266.02283	72	
266.79656	72	
266.82037	80	
266.89272	74	
267.05514	76	
267.89759	304	1+
268.02328	72	
268.08560	72	
268.97701	94	
270.10767	74	
271.09939	84	
271.85502	130	
272.79217	118	
272.85719	124	
273.10464	78	
273.88282	74	
274.95020	92	
275.00754	92	
276.87186	82	
277.07107	84	
277.34556	94	
277.92726	86	
278.35515	76	
278.86939	84	
279.03155	92	
279.09307	846	1+
279.83659	114	
279.85877	78	
280.86039	138	
281.09887	92	
282.28584	80	
283.07236	122	
283.20459	84	
284.07317	174	
284.29156	512	
284.86212	122	
289.11201	76	
289.87978	156	
289.97903	86	
290.80579	72	
290.83699	92	
290.85917	104	
292.88113	98	
293.17685	72	
293.85489	290	1+
294.03086	88	
294.80615	88	
295.98987	98	
299.79451	80	
300.81115	124	
300.91146	84	
301.85122	72	
301.90295	98	
302.24628	74	
303.03472	84	
304.80655	174	
304.88116	222	1+
306.92244	74	
307.10926	72	
309.92174	90	
310.18572	90	
312.90381	82	
313.42495	76	
315.41319	102	
315.76424	84	
316.85684	78	
318.87441	72	
319.01274	78	
320.30572	92	
321.81286	90	
322.11312	104	
322.86206	72	
323.76278	72	
323.90206	130	
326.96114	148	
327.83076	102	
327.87880	74	
END IONS

###FS:    #m/z: 507.84494 #charge 1+
###MS: 81
###MSMS: 83
BEGIN IONS
TITLE=Cmpd 62, +MS2(507.8449), 28.2-35.2eV, 1.8min #83
RTINSECONDS=106.684
SCANS=81,83
PEPMASS=507.84494	138124
CHARGE=1+
196.01732	264	1+
209.94957	128	
214.88658	416	1+
216.90166	138	
220.05627	144	
222.12119	136	
232.89738	878	1+
243.82681	142	
248.85565	130	
250.90774	374	
250.96962	136	
263.85395	196	1+
264.17446	162	
266.16617	134	
268.85717	134	1+
268.87302	160	
268.91457	156	
270.88358	224	1+
273.81507	148	
273.92533	150	
275.80755	132	
276.83905	130	
278.83217	352	1+
278.86371	248	1+
278.90780	178	1+
280.83138	168	
283.88751	172	1+
284.87204	218	1+
285.10569	214	1+
285.85563	350	1+
287.85235	1298	1+
289.85049	146	
289.88179	200	
290.13178	150	
290.87631	234	
291.88275	216	
293.87315	912	1+
294.13102	164	
294.85590	288	1+
296.84759	216	
296.88729	296	1+
297.76740	210	1+
297.85055	148	
298.85554	232	
299.12292	220	1+
299.91016	138	
300.82320	172	
300.84484	620	1+
300.87217	138	
301.18599	136	
301.81362	128	
301.84826	382	1+
303.86736	1032	1+
304.11182	140	
305.12158	440	1+
305.86258	2336	1+
306.88708	132	
307.15530	216	1+
307.81014	134	
307.86892	200	
307.88977	450	
308.13877	586	1+
308.84327	162	
308.87197	1338	1+
309.88939	268	
310.15660	650	1+
310.89257	146	
311.81314	194	1+
311.88528	920	
312.88413	650	
313.80659	132	
313.82497	134	
313.87489	130	
314.15032	216	
314.86299	1100	1+
315.11513	276	1+
317.76301	224	1+
318.19199	142	
318.85520	188	1+
319.80920	170	
320.37832	134	
321.87226	200	
323.87494	312	
324.86184	138	
325.83002	174	
325.86117	204	
325.90551	256	
326.88323	4922	1+
327.81115	136	
328.79768	374	1+
328.81003	376	1+
328.87926	616	1+
329.82558	410	1+
330.15922	136	
330.87738	150	
331.36105	134	
331.79704	134	
331.97397	148	1+
332.87002	890	1+
332.89727	134	
333.18610	426	1+
333.80604	198	1+
333.89018	198	
335.11866	158	1+
335.89700	186	
336.08964	146	1+
336.87710	404	1+
336.95664	148	
337.88195	340	1+
339.83579	172	
339.88233	252	
340.40221	134	
341.87922	174	
343.83874	212	1+
343.87616	460	1+
345.75798	188	1+
345.82844	130	
347.77015	160	
347.77824	448	1+
348.36592	152	
348.91081	190	
349.75557	554	1+
349.83982	148	
350.75917	384	1+
350.82269	158	
350.88718	712	1+
350.91483	268	
350.94294	184	
351.96721	94	1+
352.79010	314	1+
352.89945	156	
353.84980	582	1+
354.79955	154	
355.88754	246	1+
356.80937	188	1+
357.85303	166	
357.89265	152	
360.75745	316	1+
362.86762	148	
364.86096	342	1+
365.78119	274	1+
365.79932	164	
366.18622	186	
366.84008	612	1+
367.76826	374	1+
368.81345	310	1+
368.89939	496	1+
369.83577	332	
370.41311	136	
370.80020	314	1+
370.83708	224	
371.03406	224	1+
371.82900	130	
372.19543	180	
372.78602	514	1+
372.89858	360	1+
374.71912	156	
374.81401	316	
374.86351	268	1+
375.78313	168	
375.81808	170	
376.76586	154	
376.88054	200	
378.35179	328	1+
378.78358	130	
380.72352	142	
380.77490	336	1+
380.85632	300	
381.71030	200	1+
381.83367	226	
382.01810	124	1+
384.85101	684	1+
385.77370	298	1+
386.82238	224	
386.90118	214	1+
387.73380	140	
387.84562	150	
388.84650	246	
389.19821	152	
389.83805	1326	1+
390.78031	230	
392.82592	1648	1+
394.81880	176	
394.83934	270	1+
395.77409	244	
396.74902	128	
396.77438	138	
398.72649	264	1+
399.84784	1112	1+
402.85867	368	
403.86039	234	
403.88064	140	
404.81034	178	1+
404.85199	136	
405.85970	582	1+
406.97141	222	1+
407.86710	874	
408.75910	288	1+
408.85316	1748	1+
409.73149	176	
410.07890	318	1+
410.73779	146	
410.83684	2306	1+
412.78969	240	1+
412.87377	240	1+
413.07758	222	
413.75327	132	
413.84345	128	
416.73795	142	1+
417.86428	336	1+
418.84959	174	
419.78548	178	1+
421.87897	184	
422.86727	236	
423.77286	246	
423.80994	136	
423.86784	1144	1+
424.77157	144	
425.74976	424	
425.76688	232	
425.85125	192	
426.75821	352	
426.86228	1016	1+
427.73851	706	1+
428.84764	2708	1+
429.69677	144	
430.86097	920	1+
432.79595	162	
433.85208	626	1+
439.16981	104	1+
439.87510	150	
440.88610	302	1+
441.78685	156	
442.78705	250	1+
443.88202	132	
444.87307	3308	1+
445.71827	154	
445.74618	152	
446.07535	116	1+
446.24320	274	1+
446.78261	158	
446.86579	204	
447.71675	484	1+
449.69403	224	
449.87811	450	
450.69796	160	
450.74979	150	
450.76580	144	
450.87873	204	
451.87855	128	
457.71772	166	1+
457.90419	284	
460.21945	224	1+
460.89131	200	
462.88264	1364	1+
462.90679	308	1+
464.72725	396	1+
465.70020	166	
465.72852	326	1+
466.70853	130	
467.88896	962	1+
471.71552	194	1+
483.90459	144	
485.89868	438	1+
491.88654	126	
505.81200	118	1+
507.31290	144	
END IONS

###FS:    #m/z: 336.94554 #charge 1+
###MS: 81
###MSMS: 84
BEGIN IONS
TITLE=Cmpd 63, +MS2(336.9455), 28.0-35.0eV, 1.8min #84
RTINSECONDS=107.456
SCANS=81,84
PEPMASS=336.94554	53918
CHARGE=1+
78.54745	86	
183.61874	82	
184.23974	94	
196.89021	78	
205.87464	208	1+
205.97293	184	1+
207.08084	80	
210.08144	78	
211.94444	3102	1+
211.97045	86	
212.87876	718	1+
213.00806	86	
213.05083	92	1+
213.94030	1068	1+
215.89390	100	
215.93499	250	
216.88838	134	
217.88201	80	
222.10168	78	
223.95959	158	
224.97914	108	
225.97598	122	
227.07418	84	
227.95004	142	
228.83983	120	
229.84677	88	
229.95500	2382	
230.06280	78	
230.50241	84	
230.88947	718	1+
231.95069	1580	1+
232.82407	330	1+
232.88957	142	
233.90032	194	
233.94880	272	
235.89139	88	
236.90248	134	
237.05977	84	
240.10638	114	
240.83997	262	1+
247.96500	866	1+
248.00973	106	
248.89905	522	1+
248.95003	80	
249.12727	128	
249.44240	104	
249.84661	78	
249.96200	566	
250.82812	86	
251.07369	86	
251.83638	184	
252.84380	138	
252.94986	84	
252.97114	1832	1+
253.08792	102	
253.83450	86	
253.90669	310	1+
254.08762	84	
254.86469	78	
254.96605	1158	1+
255.07271	156	
256.07351	122	
256.91187	134	
256.96173	192	
257.12047	82	
258.17284	100	
258.53979	86	
258.84646	142	
258.90103	82	
258.90993	78	
259.82069	94	
259.85641	98	
259.95543	96	
260.63272	78	
260.85213	188	
260.93462	82	
261.84843	134	
261.90297	80	
263.97709	130	
264.86642	86	
265.02225	82	
266.08078	84	
266.85040	86	
267.01144	94	
267.97211	118	
268.01520	92	
268.84228	364	
269.11172	100	
269.84139	182	
270.04743	90	
270.84540	122	
270.93059	210	1+
270.98072	232	
271.11975	80	
272.84501	138	
272.88764	90	
273.84834	96	
275.55564	96	
276.85511	226	
276.86888	228	
277.36448	88	
277.85493	116	
278.83712	474	1+
278.85481	152	
279.82591	102	
280.05384	128	
280.09510	82	
280.39088	90	
281.15024	88	
281.88361	80	
281.91393	78	
282.88851	148	
283.83315	78	
285.17724	82	
285.84873	906	1+
286.85148	600	1+
286.87496	94	
288.85415	102	
289.44844	96	
289.79013	122	
290.40582	108	
290.85460	340	1+
291.62909	84	
291.89128	90	
292.82313	86	
293.10515	120	
293.14923	116	
294.85056	110	
295.86540	162	
295.89710	98	
296.99435	80	
297.87326	146	
297.88740	92	
299.05537	108	
299.85944	152	
299.88538	140	
300.58766	94	
301.52530	84	
302.85994	80	
303.83004	96	
308.11714	102	
308.80948	78	
309.86817	146	
310.15758	80	
310.38459	94	
310.87314	114	
311.07936	80	
314.41288	98	
317.97605	90	
324.28671	90	
324.89229	114	
325.15895	80	
325.41353	94	
325.58181	78	
326.32423	82	
326.88041	166	
329.76916	102	
329.80066	78	
329.87177	118	
330.42547	104	
330.79345	78	
332.35870	104	
333.22333	84	
334.28901	96	
335.06040	124	
336.90294	80	
339.38628	92	
339.82995	96	
340.35318	106	
341.38230	78	
END IONS

###FS:    #m/z: 340.94076 #charge 1+
###MS: 85
###MSMS: 86
BEGIN IONS
TITLE=Cmpd 64, +MS2(340.9408), 28.0-35.0eV, 1.9min #86
RTINSECONDS=111.117
SCANS=85-86
PEPMASS=340.94076	978946
CHARGE=1+
190.94490	174	1+
192.90292	88	
192.92548	202	
193.10435	78	
200.85386	88	
204.00711	82	
204.96409	78	
205.94270	84	
208.95867	88	
210.94078	120	
212.87957	124	
213.88148	102	
213.94092	1142	1+
214.89479	132	
215.85860	78	
215.87916	90	
215.93822	146	
217.88119	208	
222.95268	160	
223.83244	192	1+
223.88243	92	
224.94920	96	
226.94901	150	
227.83646	84	
228.02242	102	
228.09840	80	
228.84611	122	
228.89902	80	
229.95115	84	
230.89827	118	
231.95084	670	1+
232.12351	78	
232.89290	470	1+
233.96784	86	
235.79736	84	
235.89409	138	
239.90281	126	
240.22923	118	
240.83871	118	
240.90222	80	
240.96095	128	
241.84365	472	
241.86547	92	
241.89547	346	1+
242.83179	542	1+
242.86740	88	
242.94585	92	
243.83393	382	1+
244.96155	180	
246.44350	80	
246.97688	120	
248.08660	84	
248.85307	78	
250.91452	92	
254.85458	140	
254.96718	758	1+
256.26102	120	
256.84844	196	
256.89732	210	1+
256.91541	96	
257.84639	86	
257.85789	108	
258.55137	82	
258.58133	96	
258.84686	440	
259.57738	96	
259.84771	240	
259.91065	160	
259.96060	132	
260.14520	88	
260.81321	112	
260.83843	616	1+
262.02423	88	
262.83387	236	1+
263.85785	278	1+
263.91015	102	
264.90658	100	
265.01913	218	
266.06061	84	
266.88864	78	
266.99088	92	
267.41033	84	
267.64156	100	
268.78706	124	
268.83932	368	1+
269.37786	92	
270.80846	94	
270.83269	312	1+
270.89732	100	
270.98032	80	
272.93180	104	
272.97824	176	
274.02709	92	
274.85981	176	
275.10945	100	
275.86964	138	
276.85635	370	
277.80891	190	1+
277.85844	204	
278.84508	1012	1+
279.88251	84	
279.92536	134	
280.85195	186	
281.11910	82	
281.89193	94	
282.91377	214	
283.14461	100	
283.87257	80	
285.78736	78	
286.00335	92	
286.42902	106	
288.83844	188	
289.12232	86	
289.55279	126	
289.83271	82	
290.85724	224	1+
290.89016	114	
291.10297	166	
291.36478	112	
292.90108	90	
293.01905	84	
293.20378	80	
293.84766	82	
294.86265	174	
294.97666	196	1+
295.85919	86	
296.00185	86	
296.21904	138	
296.85369	218	
299.87073	98	
299.96637	82	
301.09039	80	
301.80918	120	
301.86367	124	
302.18013	92	
302.86235	138	
305.02351	102	
305.81972	84	
306.10524	116	
306.88067	80	
306.97841	90	
307.09643	86	
307.88689	78	
308.30485	92	
309.88393	110	
311.01869	80	
312.58834	78	
312.83092	78	
312.86414	88	
313.94490	90	
314.43004	78	
317.86935	94	
319.86858	82	
323.11178	110	
324.89605	190	1+
328.20128	78	
328.28804	88	
329.86978	148	
330.73322	90	
331.26711	80	
334.10130	80	
334.86064	86	
336.19105	82	
337.40541	86	
338.96126	80	
342.07482	88	
342.90197	90	
345.82082	82	
346.17030	92	
346.41220	86	
END IONS

###FS:    #m/z: 507.84535 #charge 1+
###MS: 85
###MSMS: 87
BEGIN IONS
TITLE=Cmpd 65, +MS2(507.8453), 28.2-35.2eV, 1.9min #87
RTINSECONDS=111.89
SCANS=85,87
PEPMASS=507.84535	138584
CHARGE=1+
196.01675	430	1+
209.94454	128	
214.88557	410	
230.91011	130	
232.89740	764	1+
236.88929	440	
249.88847	128	
250.90683	252	
251.07379	128	
252.07586	278	
255.91558	142	
258.14613	198	
258.87782	362	1+
259.86905	136	
259.96565	150	
261.88855	132	
266.16886	140	
270.86475	148	
271.87027	132	
271.89640	240	1+
272.85119	206	1+
273.13338	156	
276.84065	122	
276.91656	118	
278.82980	382	1+
280.87267	208	1+
281.86554	204	1+
285.85688	262	
287.85244	1252	1+
289.81324	120	
289.85019	278	
289.87881	346	
290.86674	652	1+
292.86333	248	
293.79222	130	1+
293.87437	1266	1+
296.85240	340	1+
296.87991	188	
298.88040	122	
298.90100	140	
300.81800	156	1+
301.18482	130	
301.85283	312	1+
303.86593	884	1+
303.91734	178	1+
305.86262	1966	1+
305.90653	246	1+
306.88077	142	
306.91175	284	1+
307.89114	364	
308.14145	614	1+
308.87249	1770	1+
310.15690	780	1+
310.84946	120	
311.88468	1240	
312.38269	130	
312.82083	142	
312.88344	1316	1+
314.86514	418	1+
315.76514	176	1+
315.90571	138	
316.82631	132	
316.86032	246	
317.85182	426	1+
317.86977	190	
318.85555	368	1+
318.92841	150	1+
320.88292	126	
321.87639	202	
322.88940	188	
322.95593	156	
323.87385	886	1+
324.85943	144	
325.89601	120	
325.91870	150	
326.84695	198	
326.88187	4502	1+
327.99656	252	
328.36933	160	
329.91469	156	
330.82606	284	1+
330.86844	142	
330.88616	178	
331.89417	194	
332.85021	146	
332.87587	518	1+
333.18716	172	
333.81424	222	1+
334.32203	132	
334.88227	204	
335.88612	186	
336.87152	616	1+
336.88550	118	
336.93905	124	
337.80167	316	1+
337.89937	418	1+
338.84858	450	1+
339.85072	336	1+
341.88511	136	
343.09273	146	
343.76872	368	1+
343.82146	290	1+
343.87435	226	
344.77236	298	1+
344.89055	234	1+
346.83359	226	1+
346.87149	152	
347.75610	222	
347.77987	432	1+
349.07530	120	
349.31059	118	
349.75302	154	
349.78303	184	
349.84516	222	
350.77249	342	1+
350.82308	216	
350.89010	168	
350.97457	92	1+
351.83724	130	
351.88174	132	
352.78121	134	
352.90912	350	1+
353.79335	126	
353.85397	166	
354.84655	144	
355.79293	258	1+
355.87248	158	
355.89900	382	1+
356.77384	242	1+
356.84806	136	
357.77631	196	1+
357.89196	212	1+
359.87346	198	
360.75696	148	
360.78441	276	
361.76804	116	
361.81536	176	1+
361.99647	258	1+
365.09713	144	1+
365.78647	218	
366.18879	170	
366.81364	162	
366.85936	220	
367.77015	198	
367.89110	310	1+
368.14756	274	1+
368.83424	774	1+
369.83663	662	1+
370.80550	276	
371.79962	174	
371.82459	126	
372.78769	294	
373.75527	124	
373.77838	132	
373.83020	184	
373.88309	240	1+
374.81785	156	
374.88863	170	1+
376.88782	120	
378.33645	116	
378.77701	206	
380.86397	122	
381.80343	248	1+
381.83805	522	
384.71821	238	1+
384.83162	156	
384.85079	762	1+
385.72189	150	1+
387.84377	614	1+
388.80187	194	1+
388.91391	184	1+
389.20473	224	
389.77975	272	1+
390.19571	154	
390.71744	116	
390.78061	332	1+
390.84162	512	
391.74001	284	1+
391.83040	1642	1+
391.91083	296	1+
392.72720	398	1+
392.82744	1022	1+
394.82234	192	
394.87726	132	
395.73056	262	1+
395.78436	366	1+
396.75675	142	
398.23667	128	
398.73039	296	1+
398.74826	186	
399.85046	1012	1+
402.81752	416	1+
402.86337	790	1+
405.85980	346	
406.79252	276	1+
406.85611	192	
407.74490	246	
407.86982	824	
408.75222	120	
408.85509	2074	1+
409.15791	116	
409.74201	118	
410.68627	108	1+
410.73402	300	1+
410.83486	1778	1+
411.09336	304	1+
411.86366	556	1+
411.88757	134	
412.83960	316	
413.83886	158	
415.83884	132	
416.87678	122	
417.85858	226	
421.88025	148	
422.78382	318	1+
422.86122	958	1+
422.88423	390	1+
423.79719	196	1+
423.86579	542	1+
425.75840	876	1+
425.87541	122	
426.85963	1322	1+
427.74826	388	
428.74326	200	
428.84570	2994	1+
428.88630	244	
429.70248	240	
429.73206	118	
431.74213	148	
431.86633	1026	1+
432.38037	162	
433.85088	352	
435.71287	254	1+
435.78718	120	
435.86756	168	
439.86893	192	1+
441.86926	274	1+
443.76841	258	
444.75876	424	1+
444.87234	2378	1+
445.74433	252	1+
445.75654	198	1+
446.87861	574	1+
447.70855	540	1+
447.88262	328	1+
448.08991	148	1+
448.74735	184	
448.76939	228	
448.80498	118	
449.87698	1114	1+
450.75085	134	
451.75480	258	1+
452.75429	178	1+
457.90104	378	1+
461.81084	162	1+
462.88068	1204	1+
463.73057	168	
465.72444	254	
467.21669	134	
467.88603	1822	1+
469.91192	118	
470.71178	136	
480.92204	118	
485.89842	292	
486.90177	466	1+
488.79814	258	1+
489.24973	128	
495.72434	206	1+
502.67595	148	
508.85687	192	1+
508.91644	206	1+
509.15643	112	1+
509.29420	196	1+
END IONS

###FS:    #m/z: 336.94552 #charge 1+
###MS: 85
###MSMS: 88
BEGIN IONS
TITLE=Cmpd 66, +MS2(336.9455), 28.0-35.0eV, 1.9min #88
RTINSECONDS=112.661
SCANS=85,88
PEPMASS=336.94552	49908
CHARGE=1+
50.52843	98	
135.81490	90	
182.87058	76	
197.95813	78	
205.95167	76	
205.97099	124	
209.94350	124	
211.92546	90	
211.94447	3418	
212.80078	76	
212.87863	524	1+
213.93985	1166	1+
217.88280	146	
220.80440	76	
221.07478	78	
223.84736	106	
223.96619	148	1+
227.02978	86	
229.88561	114	
229.95448	2860	1+
230.52655	82	
230.88996	1272	1+
231.94995	1492	
232.01126	102	
232.93940	76	
233.16064	82	
233.80071	74	
233.89632	194	
233.94793	206	
234.09888	118	
234.83435	86	
234.95471	78	
235.86669	74	
235.88774	78	
236.07244	74	
236.89385	92	
238.07094	106	
238.83720	76	
239.88737	78	
239.95288	222	1+
240.84153	540	1+
241.02443	92	
241.84285	332	1+
243.83154	82	
244.95377	118	
245.10467	122	
245.36742	94	
246.13502	102	
246.89342	96	
246.98085	100	
247.96729	740	1+
248.89920	204	
248.95388	86	
249.07604	86	
249.42510	76	
249.82853	78	
249.96176	422	1+
250.83119	110	
250.95289	104	
250.98739	126	
251.00258	238	1+
251.83900	92	
252.93548	160	1+
252.97128	1454	1+
253.08929	74	
253.90698	312	1+
254.09001	234	
254.91198	216	1+
254.96689	644	1+
255.00440	88	
255.07293	212	
255.39759	196	1+
255.84963	78	
255.86770	208	1+
256.26036	78	
256.36641	78	
256.84763	114	
256.96785	222	
257.15960	82	
259.82496	160	1+
259.84752	128	
259.94354	100	
260.84338	126	
260.90861	96	
261.38455	104	
261.87165	86	
262.42784	82	
262.83430	118	
262.89547	76	
262.92241	76	
263.91201	88	
264.82436	74	
264.86692	150	
265.81156	102	
265.93642	88	
267.04136	104	
267.83845	156	
268.84055	538	1+
269.34749	92	
269.80587	90	
269.81602	134	
270.04918	76	
270.98154	148	
272.84122	92	
272.87960	100	
272.99514	74	
274.42536	82	
274.82210	78	
274.86181	108	
276.84249	106	
276.87100	114	
276.92271	78	
277.19661	80	
277.83098	172	
277.85927	362	1+
277.93415	126	
278.83990	162	
278.90282	190	1+
279.20844	90	
279.56507	80	
279.82260	136	
280.09906	94	
280.13618	74	
280.85408	128	
284.88712	80	
285.85213	132	
285.85883	94	
286.85301	362	
287.10890	74	
287.79640	100	
287.85205	274	
288.89074	76	
290.15917	74	
290.85611	200	1+
293.10506	144	
293.16815	78	
293.99636	240	1+
294.10860	104	
294.87155	104	
295.89501	80	
296.00094	270	1+
296.34517	98	
296.76382	78	
296.84526	242	1+
296.88852	80	
298.94037	76	
299.86860	74	
300.05378	98	
301.78760	100	
302.85614	196	1+
304.97879	80	
307.89131	104	
308.86725	106	
309.86810	80	
310.82613	76	
311.42168	78	
314.12327	130	
314.81502	108	
314.87345	136	
317.04832	102	
317.89729	74	
321.06200	78	
321.26007	76	
321.44073	88	
322.82465	78	
323.41432	76	
323.88677	76	
327.12294	74	
329.94076	88	
334.20341	88	
335.38321	88	
335.63511	92	
335.90528	96	
336.40032	82	
336.81472	76	
337.78251	92	
337.86117	82	
END IONS

###FS:    #m/z: 340.94070 #charge 1+
###MS: 89
###MSMS: 90
BEGIN IONS
TITLE=Cmpd 67, +MS2(340.9407), 28.0-35.0eV, 2.0min #90
RTINSECONDS=116.325
SCANS=89-90
PEPMASS=340.94070	999118
CHARGE=1+
55.07543	102	
97.38007	78	
132.19597	80	
189.02902	86	
192.93100	354	
194.92078	88	
196.88434	128	
197.92636	136	
207.41861	82	
208.95772	178	
210.94280	322	1+
211.45579	92	
213.88988	118	
213.94164	846	1+
215.89444	230	1+
215.93755	206	
217.88150	202	1+
222.97103	110	
223.89537	80	
223.95759	138	
225.82844	78	
226.83876	158	
226.86671	82	
226.95005	170	
227.86465	98	
228.84451	202	
228.94936	244	
231.88863	490	1+
231.95073	1044	1+
233.89924	302	
233.95189	88	
235.95061	146	
236.86005	94	
238.91006	138	
239.78856	78	
239.91598	102	
239.95103	158	
240.84812	174	
241.84358	118	
243.84041	124	
243.94011	96	
244.83089	122	
244.87838	110	
244.90004	104	
245.85846	124	
246.97511	108	
248.03259	78	
248.89857	272	1+
249.96115	192	
250.94880	116	
250.96308	126	
251.04489	94	
251.83756	84	
251.88036	82	
251.92485	90	
251.95535	78	
252.84116	250	1+
252.92219	188	1+
253.37704	110	
253.88180	78	
254.88356	100	
254.96757	696	1+
255.07548	226	1+
255.83840	114	
255.87264	324	1+
255.89756	106	
256.89617	220	
258.84266	196	
258.86376	114	
259.08329	200	1+
259.82444	108	
259.85086	214	
259.96355	138	
260.11179	82	
260.83756	980	1+
263.42567	84	
263.84347	78	
263.99202	104	
264.86971	166	
266.85052	146	
267.85419	80	
267.95810	80	
268.83849	356	1+
269.80009	126	
269.89197	78	
271.79564	86	
272.80784	358	1+
272.84577	122	
272.93550	314	
272.96788	92	
273.08852	106	
273.79493	194	1+
273.81265	280	1+
273.84795	98	
273.89102	104	
273.91829	252	1+
274.17913	84	
274.20574	122	
274.84351	122	
274.86085	224	
274.96696	78	
276.85098	290	
276.87044	108	
277.83192	120	
277.86539	278	
277.96660	216	1+
278.04258	102	
278.17497	78	
278.84714	660	
279.44621	96	
279.80462	96	
279.84994	358	
280.79606	98	
280.86479	144	
280.91322	152	
281.00507	100	
281.05249	112	
282.08963	94	
284.07720	82	
284.93596	102	
286.43724	80	
287.02318	152	1+
287.88707	78	
288.42958	94	
290.01285	82	
290.84907	78	
292.86786	104	
293.10295	92	
294.86911	134	
295.39264	92	
295.87729	96	
296.00115	206	1+
296.85601	200	
296.93861	84	
297.81535	86	
297.88388	80	
297.97867	118	
298.82124	88	
299.06326	138	
300.93707	88	
302.84638	98	
302.94533	88	
303.94382	102	
305.87357	78	
305.89275	86	
306.91548	86	
307.16116	86	
308.81203	202	1+
308.86370	82	
309.05984	100	
309.97379	116	
312.16749	86	
313.84018	78	
315.10778	108	
315.89063	90	
322.91725	90	
323.98397	84	
325.89679	124	
327.04999	80	
328.88884	112	
329.87031	220	1+
330.77338	80	
330.82243	104	
334.76939	78	
336.13473	82	
336.90195	102	
337.00864	82	
338.86806	118	
340.29217	84	
341.93160	80	
342.30750	126	
343.84393	80	
343.87102	84	
344.75529	84	
END IONS

###FS:    #m/z: 363.95668 #charge 1+
###MS: 89
###MSMS: 91
BEGIN IONS
TITLE=Cmpd 68, +MS2(363.9567), 28.0-35.0eV, 2.0min #91
RTINSECONDS=117.097
SCANS=89,91
PEPMASS=363.95668	434544
CHARGE=1+
191.85598	274	1+
196.88295	168	
203.85658	78	
207.95090	194	
209.86796	84	
209.94457	1036	1+
210.83319	80	
210.88422	230	
212.87946	830	
214.41238	120	
218.37374	84	
222.95370	466	1+
223.93724	78	
224.92517	92	
224.95026	776	1+
226.88207	124	
226.89386	188	
226.94740	6152	1+
227.89103	488	1+
227.92916	214	
228.39832	108	
228.89561	414	1+
228.94190	6170	1+
228.97611	90	
229.79659	90	
229.96310	114	
230.88941	1864	1+
231.49727	94	
231.90456	82	
232.74674	88	
232.88787	460	1+
232.95328	150	
234.14067	78	
237.01290	84	
237.05267	84	
237.91158	78	
239.00786	98	
239.92610	76	
240.81270	80	
240.83776	230	1+
240.94121	534	
240.96133	244	
241.94137	516	
242.58227	78	
242.82899	78	
242.94176	1908	1+
242.96256	440	1+
243.82839	162	1+
244.95758	3678	1+
245.00362	76	
245.09399	96	
245.85303	150	1+
245.94095	314	
246.09289	80	
246.81223	78	
246.90382	110	
246.95314	3870	1+
247.13783	82	
247.39293	76	
247.43529	92	
248.80579	134	
248.89950	538	
250.00109	90	
250.04310	82	
250.06687	200	1+
250.89284	298	
250.98224	96	
255.96553	84	
257.00883	76	
258.97211	152	
259.90394	102	
260.82961	146	
261.02364	90	
261.83753	112	
261.97087	148	
262.83007	148	
262.84116	236	1+
263.09090	92	
264.36689	86	
264.97916	162	
265.81036	234	1+
265.83256	286	1+
265.90265	164	
267.97197	400	
268.37900	100	
268.84037	292	1+
268.95716	242	
269.96717	730	1+
271.40490	222	
272.80036	78	
275.57589	84	
276.93819	80	
277.91963	204	1+
278.84247	138	
278.86227	144	
279.84578	124	
280.79468	458	1+
281.11033	238	1+
281.13191	84	
281.89285	134	
281.91237	86	
282.11245	212	1+
282.59770	80	
282.78975	90	
283.78543	252	1+
283.85601	76	
285.43464	88	
285.84817	134	
286.05321	106	
286.12576	84	
286.84998	152	
289.37314	86	
290.11503	206	1+
292.79403	84	
292.86133	148	
293.07344	82	
293.86979	108	
294.85380	86	
295.86116	80	
296.80900	210	
297.01548	96	
297.80519	510	1+
298.41827	90	
298.80634	368	1+
300.80254	698	1+
300.87421	170	
300.99446	92	
301.86089	290	1+
301.88102	84	
303.34675	76	
303.63997	84	
303.80846	120	
303.85724	518	
305.22726	84	
305.42263	102	
305.97871	88	
306.12561	76	
306.87856	240	1+
306.90495	90	
307.13111	90	
308.93376	166	
309.83757	130	
309.87272	144	
310.38192	88	
311.54974	84	
311.88673	108	
312.40415	118	
312.45177	100	
312.80124	78	
312.89383	86	
313.13377	78	
314.91594	84	
316.08510	76	
317.81424	120	
318.81158	78	
319.87514	76	
319.93002	166	
320.89701	92	
321.82053	122	
321.83743	82	
321.86604	218	
321.93835	96	
322.81793	78	
322.93285	84	
324.32633	98	
324.88896	90	
326.87399	472	1+
326.97437	106	
327.85513	82	
329.75604	96	
336.94996	116	
340.93856	312	
341.83422	82	
343.92104	104	
343.94151	86	
348.63029	92	
351.21657	80	
351.90584	114	
352.89356	152	
354.76641	98	
357.77241	174	1+
360.25095	76	
363.95908	110	
364.73755	78	
365.28387	78	
368.88566	82	
END IONS

###FS:    #m/z: 336.94541 #charge 1+
###MS: 89
###MSMS: 92
BEGIN IONS
TITLE=Cmpd 69, +MS2(336.9454), 28.0-35.0eV, 2.0min #92
RTINSECONDS=117.869
SCANS=89,92
PEPMASS=336.94541	46880
CHARGE=1+
49.56950	76	
186.00762	76	
191.95077	80	
206.04137	90	
207.41335	78	
207.86974	76	
209.88256	76	
210.18472	80	
210.88312	118	
211.84359	90	
211.94491	2508	1+
212.88096	240	
213.88250	116	
213.90111	84	
213.93968	1268	1+
213.97208	78	
214.89443	94	
215.88998	162	
215.93363	360	1+
218.04525	104	
218.88542	82	
219.82575	90	
221.91145	84	
222.59079	100	
223.00179	74	
223.97556	102	
225.83584	78	
225.90139	140	
227.89289	100	
228.84428	78	
228.89220	76	
229.95525	2382	1+
230.88958	868	1+
231.94875	1750	1+
232.82951	138	
232.93291	128	
233.08107	82	
233.82620	368	1+
233.89357	312	1+
234.92817	86	
235.11403	196	1+
236.09322	82	
237.06544	78	
238.89186	86	
239.78112	80	
239.87403	92	
239.90313	94	
240.86340	142	
241.30642	84	
241.85045	172	
242.05465	120	
242.90158	102	
242.94185	106	
244.17411	80	
244.77514	84	
244.95663	142	
246.47066	86	
246.94696	82	
246.97352	152	
247.96502	716	
248.90005	502	1+
248.98577	146	
249.96393	398	1+
249.99553	82	
250.83659	326	1+
250.95394	92	
250.99224	122	
251.95556	120	
252.03622	90	
252.35420	118	
252.97107	890	1+
253.08408	88	
254.81382	78	
254.96384	628	1+
254.99228	112	
255.07259	200	
256.25998	108	
256.85246	92	
256.88741	88	
256.91262	134	
258.85003	382	1+
258.89794	88	
259.10702	76	
259.12434	76	
261.84389	88	
262.97332	82	
264.86424	102	
265.04021	82	
265.87782	86	
266.84913	144	
267.02509	76	
267.83786	100	
267.87861	80	
268.52597	92	
268.83731	380	1+
269.98891	86	
270.14214	84	
270.85038	162	
270.99063	82	
271.91588	100	
271.97773	80	
272.84422	108	
272.88074	170	1+
273.00117	76	
273.36058	80	
274.07174	92	
274.39687	78	
274.86168	422	1+
274.90174	98	
275.25796	100	
276.84037	128	
276.86031	406	1+
277.14342	88	
277.83970	158	
278.83455	342	1+
278.86334	156	
278.92124	102	
279.10106	84	
279.92032	106	
281.04827	166	
281.90645	88	
283.02676	146	
283.80752	132	
285.84774	418	
285.92034	86	
286.84949	944	1+
289.00982	90	
289.88093	142	
290.86044	140	
291.34594	82	
291.42579	88	
291.85988	98	
292.86533	76	
293.80115	148	1+
293.86717	106	
294.00029	96	
294.05415	78	
294.10745	98	
296.92477	74	
297.81247	170	1+
297.97372	138	
299.43293	106	
300.03665	132	
300.41943	80	
301.19268	98	
301.90065	88	
304.46411	82	
305.83545	82	
307.02998	96	
307.84570	82	
309.86684	204	
310.80678	140	
310.88278	84	
310.91916	78	
311.05780	74	
313.86994	136	
315.94094	82	
317.47482	80	
317.93865	84	
322.89529	140	
325.38016	92	
326.89741	130	
327.76529	92	
328.11677	82	
328.91801	84	
330.81836	78	
330.86717	78	
333.28824	84	
333.80426	78	
334.05329	82	
335.25262	76	
340.80088	142	
341.80457	84	
END IONS

###FS:    #m/z: 322.93000 #charge 1+
###MS: 93
###MSMS: 94
BEGIN IONS
TITLE=Cmpd 70, +MS2(322.9300), 28.0-35.0eV, 2.0min #94
RTINSECONDS=121.551
SCANS=93-94
PEPMASS=322.93000	2850070
CHARGE=1+
51.32070	72	
63.78240	80	
180.86729	78	
185.92218	74	
187.90623	80	
191.95424	78	
192.89056	138	
195.92142	70	
197.47485	72	
198.90078	78	
200.87908	122	
201.04866	78	
203.93194	80	
210.83304	76	
212.09927	98	
214.89723	170	
215.89289	104	
217.09814	76	
219.08712	82	
221.95108	456	1+
222.95530	382	1+
227.92772	150	
228.39702	78	
228.94476	80	
230.95130	88	
232.88534	72	
233.85195	78	
234.92965	140	
236.01433	72	
236.04037	88	
236.43317	80	
236.60480	90	
236.89990	74	
237.91357	74	
238.93873	354	
239.01709	88	
239.07720	190	
239.78596	144	
239.89127	80	
240.94041	4296	
240.96574	74	
241.93935	10632	1+
241.98915	104	
242.02121	86	
242.07035	72	
242.94180	7726	1+
243.82733	98	
244.33463	110	
244.39473	112	
244.94002	2676	
245.12854	74	
245.94058	74	
245.95622	76	
246.97342	230	
247.14394	78	
247.39076	96	
248.85316	76	
249.04183	122	
249.16119	86	
250.94953	102	
252.89653	90	
253.34967	102	
254.91578	72	
255.78323	94	
256.90558	102	
258.97254	74	
259.87433	88	
260.03639	82	
260.80945	80	
260.83847	132	
260.93421	80	
261.83581	106	
261.91155	72	
262.01461	78	
262.86408	104	
263.01326	74	
263.88024	72	
263.98353	76	
264.17533	86	
264.83232	80	
265.05316	218	1+
266.83869	80	
266.86973	262	1+
266.92021	188	1+
267.84019	80	
267.89283	74	
268.05744	100	
268.15189	88	
268.95868	72	
271.45132	94	
271.79366	72	
272.92434	86	
272.96507	72	
273.81735	100	
274.87006	182	1+
275.80868	142	
276.08166	80	
276.84198	110	
277.82397	76	
278.14816	76	
279.09209	1050	1+
279.85095	182	1+
280.25941	74	
280.83048	94	
280.91765	84	
281.05701	98	
281.13566	78	
281.80485	136	
281.84520	78	
282.17917	74	
282.88881	96	
283.04863	78	
284.08975	72	
284.29217	434	1+
284.78487	124	
285.01579	72	
285.80382	80	
285.97197	78	
286.03855	78	
286.91551	72	
287.92952	76	
288.76565	82	
288.85315	128	
290.42672	72	
290.86614	128	
291.89751	74	
292.80760	112	
292.85692	90	
293.06834	74	
293.85655	92	
296.01758	80	
297.78218	86	
299.06177	72	
299.86430	80	
300.32187	92	
300.82635	74	
301.87483	80	
302.88481	82	
303.05815	84	
303.44495	72	
303.76631	78	
303.90296	78	
304.20266	82	
304.34648	82	
306.01503	74	
308.86855	136	
310.88034	108	
311.88336	74	
317.77487	74	
318.93818	72	
321.18344	72	
321.82594	90	
322.12134	86	
323.34531	76	
323.88397	130	1+
324.14306	72	
325.76514	94	
327.11204	78	
327.86325	80	
327.92334	84	
328.03889	72	
328.30121	70	
END IONS

###FS:    #m/z: 340.94077 #charge 1+
###MS: 93
###MSMS: 95
BEGIN IONS
TITLE=Cmpd 71, +MS2(340.9408), 28.0-35.0eV, 2.1min #95
RTINSECONDS=122.324
SCANS=93,95
PEPMASS=340.94077	1071688
CHARGE=1+
55.96385	92	
91.67781	72	
184.90549	74	
190.94336	82	
193.94458	76	
195.99856	98	
200.87814	82	
202.92301	98	
209.94311	116	
210.93480	84	
211.84535	78	
213.93959	836	1+
215.88620	266	1+
215.93719	132	
216.92248	132	
217.91840	78	
219.89117	92	
222.97530	314	1+
223.88242	102	
225.89696	82	
226.94732	78	
227.83586	264	1+
228.94133	122	
230.07948	84	
230.88990	690	1+
231.95055	1180	1+
233.10675	84	
233.94750	106	
235.89099	126	
236.01036	88	
239.09143	118	
239.86672	88	
239.88644	320	1+
240.84594	196	
240.96900	72	
241.84429	172	
242.82686	786	1+
242.85000	146	
243.82980	674	1+
243.88439	78	
245.09416	86	
245.87527	78	
245.94692	90	
246.08130	86	
246.50723	100	
246.89298	80	
246.95302	80	
247.44325	92	
248.05765	78	
248.37285	72	
249.03843	84	
249.90062	80	
249.96188	186	
250.89144	276	1+
250.99560	262	1+
252.40254	74	
252.92760	84	
253.34378	76	
253.95399	116	
254.59812	96	
254.92537	136	
254.96644	834	1+
255.45313	82	
256.07409	76	
256.90117	112	
256.92527	82	
257.93806	74	
258.84777	610	1+
258.89107	214	1+
258.90799	86	
258.96427	78	
259.08492	90	
259.83438	506	1+
260.83803	442	1+
262.09375	164	
262.83403	126	
262.96525	74	
263.08897	82	
267.98096	74	
268.17407	78	
268.84065	412	1+
269.88773	88	
269.96674	86	
270.83247	78	
272.06474	84	
272.87773	74	
272.97812	172	
273.03972	102	
273.12714	74	
274.52738	84	
274.86075	82	
274.89378	74	
275.11122	78	
275.96322	94	
276.85547	404	
277.85856	374	
277.93365	82	
278.84814	1380	1+
278.89050	106	
278.92530	152	1+
278.99039	176	1+
279.87756	114	
279.96254	94	
280.93709	132	
281.86622	114	
281.89021	188	
282.16503	78	
282.79772	86	
282.94102	144	
283.85766	94	
284.10480	122	
286.91962	74	
289.00980	112	
289.82643	72	
289.90793	74	
289.99771	96	
290.85602	100	
291.41940	98	
292.85018	194	1+
292.88388	88	
293.56762	90	
294.86933	382	1+
295.06549	74	
295.88707	118	
296.96162	88	
297.97800	152	
298.12993	72	
299.08493	76	
299.86036	82	
299.87993	102	
299.89450	98	
300.84430	84	
300.86100	80	
301.17792	82	
301.35688	96	
301.40371	92	
301.87217	122	
302.94018	164	
305.60063	74	
307.79524	112	
307.88862	116	
308.89145	80	
309.91736	78	
310.79146	196	1+
310.81911	102	
310.87773	258	
311.88422	172	
313.60336	114	
315.36037	80	
317.82112	106	
317.87280	152	
320.83769	80	
321.44279	104	
322.01561	100	
322.43853	92	
323.75213	82	
325.89020	106	
326.83501	74	
326.89136	94	
329.81837	76	
329.96563	86	
330.81431	90	
331.19785	76	
333.29294	72	
334.97857	78	
337.29494	72	
337.79568	82	
340.82657	74	
341.25975	82	
341.76837	78	
342.28801	72	
343.91431	82	
345.12465	78	
END IONS

###FS:    #m/z: 363.95670 #charge 1+
###MS: 93
###MSMS: 96
BEGIN IONS
TITLE=Cmpd 72, +MS2(363.9567), 28.0-35.0eV, 2.1min #96
RTINSECONDS=123.096
SCANS=93,96
PEPMASS=363.95670	468728
CHARGE=1+
144.04708	168	
185.93542	92	
189.86456	134	
191.85811	288	
193.08396	82	
197.88634	96	
199.86488	92	
207.42014	90	
209.94389	720	
210.88433	274	
212.40315	88	
212.87848	1214	1+
214.89376	208	
222.95694	244	
224.94979	994	1+
225.05400	82	
225.88127	124	
226.94722	5930	1+
226.96939	100	
227.92975	216	
228.85473	106	
228.89528	254	1+
228.94219	7446	1+
229.18358	88	
230.88978	1430	1+
231.78979	92	
232.01992	100	
232.89193	136	
232.90356	160	
237.05485	84	
237.09984	82	
238.93792	142	
240.84776	110	
240.94024	842	
240.96311	332	
241.90792	200	1+
241.94078	2486	1+
241.96115	144	
242.94303	1462	1+
242.96321	586	1+
243.83176	186	
244.83865	102	
244.95711	3364	1+
245.94338	494	
246.17582	88	
246.90460	158	
246.95294	3188	1+
246.99709	94	
248.81652	112	
248.89996	712	1+
248.97216	110	
249.50856	94	
249.59750	108	
250.89459	290	
250.94953	134	
250.97082	200	
251.08378	142	
251.94478	82	
252.43001	84	
253.43564	92	
253.82883	100	
253.90731	136	
254.03650	100	
254.83939	84	
258.85150	98	
259.96387	296	1+
260.87459	86	
260.93434	110	
261.82706	112	
262.83643	84	
263.84642	302	
264.81244	130	
264.96437	116	
265.46833	116	
265.79382	244	1+
265.84245	82	
266.81610	164	
267.97189	736	1+
268.91664	100	
268.99107	106	
269.80906	104	
269.83316	112	1+
269.96796	570	1+
271.11188	118	
271.92154	118	
272.05484	82	
272.65057	82	
274.38685	86	
274.81424	96	
274.88762	90	
275.38238	90	
275.55152	100	
275.81054	110	
277.03724	84	
278.80593	84	
279.10247	100	
279.78973	476	1+
279.91828	82	
281.02269	86	
281.87905	154	
282.57263	90	
282.78981	210	
283.07544	82	
283.78777	90	
283.85375	162	
283.86936	254	1+
283.89511	98	
284.82081	140	
284.85520	110	
285.84038	116	
286.39544	122	
286.79894	112	
286.85171	124	
287.16116	94	
287.78785	214	1+
289.88119	162	
290.43316	98	
290.85647	96	
291.79584	114	
291.83031	106	
293.11977	204	
294.05006	112	
294.80586	84	
294.84984	304	1+
295.80107	310	1+
296.11468	84	
297.39868	84	
298.02572	82	
298.80445	750	1+
298.93806	86	
301.79676	398	1+
302.85685	570	1+
303.85798	474	1+
304.05122	94	
304.46556	108	
304.93781	92	
307.13539	192	1+
307.87901	130	
308.39769	82	
310.76968	104	
312.94799	110	
313.83434	102	
313.87661	96	
314.82353	130	
314.86026	150	1+
316.81606	218	
317.81461	244	1+
317.89086	86	
319.94079	82	
319.96165	172	1+
320.43530	82	
320.82007	82	
321.42523	84	
322.87477	110	
322.92742	128	
323.82801	152	
323.93226	114	
325.14407	126	
325.89798	104	
326.15330	82	
326.84913	122	
326.87141	156	1+
328.01230	130	
328.82027	206	1+
329.82387	140	1+
329.87251	96	
332.11485	98	
334.29330	98	
336.98601	92	
337.06082	98	
337.87014	88	
338.83483	84	
340.94184	258	
342.90529	132	
345.14283	82	
351.39643	94	
352.89195	82	
353.88276	96	
355.19798	100	
364.13068	114	
366.15047	82	
366.17646	82	
366.76806	110	
367.78073	82	
END IONS

###FS:    #m/z: 322.92998 #charge 1+
###MS: 97
###MSMS: 98
BEGIN IONS
TITLE=Cmpd 73, +MS2(322.9300), 28.0-35.0eV, 2.1min #98
RTINSECONDS=126.778
SCANS=97-98
PEPMASS=322.92998	3219552
CHARGE=1+
155.02922	76	
186.13153	82	
197.95807	76	
198.03753	130	
201.04685	82	
201.90806	76	
205.80173	78	
205.99928	86	
208.05743	84	
211.88829	76	
217.94358	82	
218.14506	88	
218.38805	100	
221.97229	174	1+
222.87313	72	
222.94642	76	
223.01599	78	
223.83071	78	
224.02919	72	
225.86356	74	
225.96147	80	
226.88484	170	
226.91101	72	
226.94102	82	
227.84601	78	
227.95420	210	
228.88148	110	
229.89875	86	
230.81942	72	
230.84551	140	
233.83412	90	
235.83292	82	
235.88544	76	
235.93483	72	
235.99972	98	
236.38193	98	
236.89075	146	
238.05763	114	
238.38541	112	
238.86917	78	
238.94155	114	
239.07738	170	
240.26802	80	
240.82221	86	
240.94056	3102	
241.91439	94	
241.93960	13692	1+
242.94178	9484	1+
243.01852	78	
243.81758	78	
243.88751	100	
244.93972	2838	
245.44021	94	
246.86800	92	
246.88332	82	
246.97626	142	
247.85261	80	
247.98022	122	
248.39612	78	
248.84121	80	
248.96735	74	
249.00018	76	
249.03935	74	
249.85578	72	
250.90100	92	
251.90554	72	
252.07501	74	
255.91882	104	
256.89581	158	
256.91918	88	
258.12322	80	
258.83594	110	
258.89824	90	
259.39337	116	
259.91188	168	
260.89071	76	
261.13092	80	
261.83541	82	
261.88727	146	
262.82020	72	
263.06477	76	
264.12375	72	
264.14748	88	
264.19523	84	
264.42878	92	
265.05853	142	
265.86949	208	1+
265.98856	76	
266.85232	98	
266.87167	178	1+
268.95773	124	
271.85009	94	
271.86435	96	
271.96774	86	
272.34647	90	
272.84642	212	
272.99355	164	
273.44961	106	
273.87237	72	
274.04930	78	
274.86295	86	
275.17427	88	
275.81206	202	1+
276.84826	158	
277.09079	72	
277.84515	90	
277.92740	76	
278.97306	162	1+
279.09115	866	1+
279.40491	82	
279.90002	78	
280.82915	152	
281.25540	76	
282.27902	118	
282.96303	148	
283.06684	124	
284.00730	78	
284.16419	74	
284.29483	248	
284.86854	136	
286.80121	82	
287.89172	86	
288.02718	82	
288.79396	206	1+
290.37847	78	
290.85912	120	
291.09159	120	1+
292.41837	78	
292.85699	72	
293.85733	116	
294.76826	132	
294.85422	378	1+
297.85473	142	1+
299.41403	100	
300.78004	88	
303.72447	124	
304.99553	84	
305.10490	82	
305.40557	82	
305.80911	92	
306.03471	82	
306.88553	170	
307.79968	160	
307.87549	76	
307.89162	76	
308.10438	78	
309.39906	74	
309.88273	76	
309.91536	106	
310.06453	88	
310.12279	72	
310.85645	82	
310.88163	132	
312.91126	72	
313.82498	94	
315.82624	138	
315.87955	78	
316.85161	80	
317.11398	76	
317.99136	88	
320.83337	120	
323.80300	72	
324.90122	244	1+
END IONS

###FS:    #m/z: 363.95679 #charge 1+
###MS: 97
###MSMS: 99
BEGIN IONS
TITLE=Cmpd 74, +MS2(363.9568), 28.0-35.0eV, 2.2min #99
RTINSECONDS=127.551
SCANS=97,99
PEPMASS=363.95679	534804
CHARGE=1+
136.20004	100	
187.86991	184	
189.86253	104	
191.85616	122	
196.88296	108	
207.87874	412	1+
209.94281	1026	1+
212.59183	86	
212.87904	950	1+
214.93359	112	1+
221.05637	80	
222.95323	172	
223.95945	138	
224.81277	208	1+
224.89398	82	
224.94997	826	1+
224.96992	274	1+
226.94776	7988	1+
226.97404	314	
227.18265	102	1+
227.93005	194	
228.89368	386	
228.94256	7022	1+
229.23482	94	
229.97039	124	
230.88986	1764	1+
231.40962	84	
231.84483	84	
232.05982	112	
232.07671	88	
232.88143	230	
232.89514	164	
234.11638	88	
234.88193	266	1+
234.91164	94	
234.96256	86	
237.85899	86	
238.98519	86	
239.07197	86	
240.79188	86	
240.93978	1142	
240.96328	438	
241.06820	98	
241.94216	782	
242.84258	130	
242.94081	2378	1+
242.95880	582	
243.02399	168	1+
243.60636	90	
244.11666	84	
244.93899	720	1+
244.95700	4784	1+
245.44691	230	1+
246.21993	82	
246.45164	196	1+
246.90606	144	
246.95311	5254	1+
247.10246	120	
248.02962	186	
248.09352	216	1+
248.79847	288	1+
248.85396	92	
248.89822	566	1+
249.83913	136	
250.03084	88	
250.96892	406	
251.04143	158	
251.07081	116	
251.91284	90	
252.06134	104	
252.14129	90	
253.83725	118	
253.90432	106	
256.92338	96	
258.84489	136	
258.89414	176	
258.97265	230	
259.84460	108	
260.83905	156	
260.96830	386	
261.11980	102	
261.86012	96	
262.17322	86	
262.63702	100	
262.82628	282	1+
262.97124	166	
264.96557	364	1+
265.05345	232	1+
265.08361	224	
265.13745	96	
265.83444	82	
265.94852	96	
266.09259	104	
266.81030	88	
266.85057	80	
266.91890	84	
267.97367	1136	1+
268.95724	240	
269.83297	216	1+
269.96954	1086	1+
270.41649	92	
270.79424	82	
270.89531	86	
270.95819	136	
271.91687	284	1+
272.09739	92	
273.63048	86	
276.34272	86	
276.85483	156	
277.85736	120	
278.84390	576	1+
278.96987	98	
279.09970	298	1+
279.87732	98	
280.79305	408	1+
281.11589	218	
281.82158	246	1+
281.90052	80	
281.96713	116	
282.79309	312	1+
282.87247	88	
283.85336	164	
285.84846	268	
285.89895	84	
286.36658	80	
286.92062	164	
287.09033	86	
287.65033	88	
288.39426	94	
289.83618	106	
289.87629	140	
290.79432	374	1+
294.03723	86	
294.84841	104	
294.87627	126	
294.92620	92	
295.85881	106	
296.80829	142	
296.82520	86	
297.80362	742	1+
297.92639	92	
298.42361	112	
298.80366	554	1+
298.94019	104	
300.80450	296	
301.80492	156	
301.86630	194	
302.80929	226	1+
302.86403	88	
303.11781	84	
303.75769	84	
303.85198	392	1+
306.09677	88	
307.80930	116	
307.90286	88	
311.31353	82	
311.89314	144	
314.79153	144	
317.38079	88	
318.89643	100	
318.93333	126	
319.79863	82	
320.91899	98	
321.86498	96	
322.92787	268	1+
323.81415	82	
323.83430	90	
324.01812	130	
324.87513	80	
326.92120	132	
332.03208	80	
332.05199	82	
335.19416	80	
336.94067	126	
337.96290	188	1+
340.90827	88	
340.94088	166	
341.93878	88	
342.80617	84	
344.15122	88	
348.38261	82	
350.76720	124	
352.59439	82	
353.77488	102	
355.95682	90	
358.07031	102	
359.04487	82	
362.72827	82	
366.12004	98	
367.77285	170	1+
367.90525	84	
369.03197	80	
END IONS

###FS:    #m/z: 507.84524 #charge 1+
###MS: 97
###MSMS: 100
BEGIN IONS
TITLE=Cmpd 75, +MS2(507.8452), 28.2-35.2eV, 2.2min #100
RTINSECONDS=128.322
SCANS=97,100
PEPMASS=507.84524	155690
CHARGE=1+
134.98754	118	
196.01692	602	1+
214.88563	280	
222.97074	152	1+
232.89663	1114	1+
236.88647	496	1+
240.13186	128	
249.89004	180	
250.90792	212	
250.97315	162	
251.06934	140	
251.91936	136	
252.08144	194	
252.90235	120	
253.08504	130	
254.09502	278	
255.91352	142	
262.88110	184	1+
272.85165	150	
273.80521	146	
273.85408	138	
274.86428	124	
278.83608	306	
285.85397	266	
287.02704	204	1+
287.85383	1404	1+
289.86676	148	
289.87799	390	1+
290.12934	184	
290.86085	214	
292.38892	244	1+
292.85750	186	
293.87421	1064	1+
295.87195	186	
296.85597	242	1+
296.88134	166	
296.99105	134	
297.80459	130	
300.84684	374	
301.81718	312	1+
301.84624	200	
302.86714	132	
303.86877	1240	1+
305.86299	1850	1+
307.88374	298	
308.14065	442	
308.87313	2202	1+
308.98913	196	1+
309.15023	660	1+
311.18017	164	1+
311.88400	1332	
312.88603	652	
313.87606	144	
314.86413	1140	1+
314.94715	144	
315.78960	204	1+
316.86536	134	
316.94249	142	
317.01338	190	1+
317.86080	126	
318.19129	162	
318.86139	500	1+
318.88264	204	1+
319.82966	204	1+
319.86522	322	1+
321.87373	182	
321.90976	142	1+
322.85035	138	
323.87567	788	1+
324.82087	262	1+
325.86214	132	
326.84758	256	1+
326.88280	3554	1+
326.93089	116	1+
328.87727	718	1+
329.82659	284	1+
330.42361	188	1+
330.81372	454	1+
330.88590	134	
331.81848	354	1+
331.87123	456	1+
332.87297	386	1+
332.89845	346	1+
332.93717	160	
333.18791	428	1+
333.80277	228	
334.86363	170	
334.95818	124	
335.89270	134	
336.87146	740	1+
336.94698	154	
337.10482	154	
337.14522	190	1+
337.92270	116	
339.88048	386	1+
340.83029	116	
341.80826	286	1+
341.85448	124	
341.89626	162	1+
342.37779	172	
343.88004	342	1+
344.30270	242	1+
346.89048	144	
347.77931	432	1+
347.83225	292	1+
348.17340	192	1+
348.85654	120	
349.04370	170	1+
349.16443	116	
349.76011	436	1+
349.89794	142	
350.79808	134	
350.84815	184	
350.88149	544	1+
351.84776	180	
352.78403	420	1+
352.91298	144	
353.78618	296	1+
353.84740	274	
354.84329	346	1+
355.84938	230	1+
355.89463	516	1+
359.83721	120	
360.95883	228	1+
361.85620	176	1+
362.30681	120	
362.79001	148	
362.81075	116	
363.01592	142	
363.04992	368	1+
363.74990	152	1+
363.79572	116	
365.77979	156	
366.18435	128	
366.76398	368	1+
366.84027	232	
366.89804	538	1+
367.70673	140	
367.76779	308	1+
367.80586	372	1+
367.84753	150	
368.08111	128	1+
368.89589	408	1+
369.72002	122	
369.83717	210	
370.14952	122	
370.80347	292	
370.84250	150	
371.18729	116	
371.80588	238	
371.83816	126	
372.78107	378	1+
372.80415	152	
373.90328	442	1+
374.77051	196	1+
374.81670	114	
375.38296	222	1+
375.82247	212	1+
376.88774	218	
377.88016	122	
378.73789	320	1+
378.85843	136	
379.10723	186	1+
380.71830	124	
381.84008	238	
382.83403	128	
382.86005	240	
383.79751	116	
384.16027	102	1+
384.85119	722	1+
384.89165	138	
385.77897	214	
385.82699	132	
386.81742	116	
387.84743	674	1+
388.17906	118	
388.19774	464	1+
388.78235	134	
389.19933	388	1+
390.75101	124	
390.77503	276	1+
390.83973	958	1+
391.06624	242	1+
391.91377	166	
392.73425	240	1+
392.82347	884	1+
392.90614	266	1+
394.83161	114	
395.61743	114	1+
397.72382	246	1+
398.12478	124	
398.87547	252	1+
399.68800	116	
399.85358	1022	1+
401.73042	138	
403.00743	194	1+
403.76295	184	1+
403.86602	234	1+
405.76547	178	
405.86287	468	
406.00680	148	1+
406.08142	130	1+
406.76631	154	
406.85500	250	
407.74127	466	1+
407.86629	552	
408.85015	980	1+
409.72403	122	
409.80436	154	
410.07652	116	
410.83661	2838	1+
411.73429	132	
411.75223	192	1+
412.13945	156	
412.78810	148	1+
413.08580	192	
413.88573	156	
414.68334	124	
415.82530	134	
416.85296	476	1+
417.16527	172	
417.85785	412	1+
420.74189	288	1+
420.86773	128	
421.88229	276	
422.77501	150	
422.86473	252	
423.70955	282	1+
423.77025	342	
423.79345	134	
423.86540	330	
424.68573	180	1+
424.77412	632	1+
424.86607	212	
425.75186	1052	1+
425.87439	160	
426.86198	912	
427.25212	134	
427.73268	910	1+
427.86388	556	
428.09834	172	
428.74817	214	
428.84755	2438	1+
429.69695	220	1+
429.90280	152	
430.85802	858	1+
431.86590	532	1+
433.84857	472	1+
435.71680	178	1+
435.85664	320	1+
439.71566	204	1+
439.89449	422	1+
443.77454	240	
444.77627	170	
444.87124	2154	1+
445.74214	398	
447.71427	448	1+
447.76594	218	1+
449.69472	476	1+
449.87551	250	
450.74877	242	
450.77582	142	
450.87521	168	
451.22442	144	
451.86756	330	1+
457.90489	194	
462.88395	860	1+
464.23869	148	
464.88272	130	
465.72826	146	
465.75161	128	
466.20948	160	
466.72204	166	
467.88810	1106	1+
468.72181	320	1+
470.88336	164	1+
485.89887	718	1+
508.28051	372	1+
509.28271	308	1+
509.30668	158	1+
END IONS

###FS:    #m/z: 322.93013 #charge 1+
###MS: 101
###MSMS: 102
BEGIN IONS
TITLE=Cmpd 76, +MS2(322.9301), 28.0-35.0eV, 2.2min #102
RTINSECONDS=131.992
SCANS=101-102
PEPMASS=322.93013	3151556
CHARGE=1+
46.79274	78	
188.49102	92	
188.98872	84	
195.40786	90	
195.57767	84	
198.88861	76	
199.91000	86	
200.02984	78	
200.88703	70	
211.07581	72	
215.03313	92	
215.96688	82	
217.01094	80	
217.89660	70	
219.87299	72	
219.94960	76	
221.94297	72	
223.95881	202	
224.97826	136	
225.15904	76	
227.92857	178	
227.95206	118	
229.39827	70	
229.52289	84	
230.83189	112	
230.86040	100	
233.09371	94	
234.88885	82	
235.92728	78	
235.99689	72	
238.93804	434	1+
240.02453	80	
240.54799	78	
240.82399	70	
240.94136	4908	
241.46101	78	
241.86342	122	
241.91483	82	
241.94201	3296	
242.77168	74	
242.86412	72	
242.88614	104	
242.94161	9530	1+
243.88097	84	
244.82379	200	1+
244.93934	2222	1+
245.87290	72	
246.38324	84	
246.97707	202	
248.05179	72	
248.90131	84	
249.96837	82	
249.98944	70	
250.94394	70	
250.97862	80	
251.07003	72	
251.91144	72	
251.92887	100	
252.03990	78	
252.07904	80	
254.91881	210	
256.83893	76	
256.88388	84	
257.90225	136	
258.52381	84	
258.83506	214	
260.82993	104	
262.02232	70	
262.79620	80	
262.83098	150	
262.97319	78	
263.93805	94	
263.97685	148	
264.85334	204	1+
265.05917	118	
266.06366	78	
266.13474	82	
266.80705	104	
266.92045	98	
267.13529	86	
267.41837	96	
267.85029	80	
268.95376	154	1+
270.89264	82	
270.90758	82	
271.52017	100	
271.84239	82	
271.92297	82	
272.83783	326	1+
272.98127	72	
273.11719	78	
275.86736	82	
276.82017	92	
276.84323	70	
277.83887	92	
278.08642	72	
278.11535	70	
278.85684	126	
279.04193	86	
279.09244	1026	1+
279.80219	78	
279.82557	276	1+
281.00653	76	
281.10070	72	
281.86086	82	
281.89385	86	
281.97642	72	
282.85975	74	
283.07115	370	1+
283.77334	74	
283.81427	70	
283.96828	74	
284.29316	662	1+
285.88496	116	
285.90147	76	
286.85570	70	
286.90520	164	
288.50084	102	
288.86762	72	
289.05969	82	
289.54000	102	
289.79124	100	
290.87902	80	
290.90186	76	
291.88936	70	
293.85170	72	
295.76421	70	
295.85914	80	
298.79632	82	
299.77130	96	
299.88770	98	
300.12418	72	
300.88591	80	
304.87825	170	1+
307.14412	92	
307.15895	72	
308.89534	130	
310.11230	74	
310.80236	74	
311.85839	174	
311.92019	72	
311.99060	104	
312.06548	78	
312.85624	88	
312.87411	130	
312.90130	70	
313.76290	72	
315.50230	84	
315.82722	82	
316.82208	74	
316.89087	80	
317.89940	76	
319.78076	78	
319.81794	78	
319.84212	90	
320.15635	76	
320.27714	76	
323.92405	76	
324.03908	90	
325.90076	108	
326.88479	110	
326.91717	86	
END IONS

###FS:    #m/z: 507.84535 #charge 1+
###MS: 101
###MSMS: 103
BEGIN IONS
TITLE=Cmpd 77, +MS2(507.8453), 28.2-35.2eV, 2.2min #103
RTINSECONDS=132.764
SCANS=101,103
PEPMASS=507.84535	152842
CHARGE=1+
196.01597	132	
214.88619	262	1+
232.89635	380	
236.88647	298	1+
238.04631	162	
239.85597	184	
250.90864	354	1+
254.89630	166	
262.87570	150	
263.89411	140	
265.88586	232	1+
266.09739	128	
266.17060	188	
274.88937	144	
277.39356	192	1+
278.83044	358	
280.38046	176	
280.82613	192	
285.85589	178	
286.86878	288	
286.91308	264	1+
287.85201	1024	1+
288.82607	152	
288.87131	128	
289.03564	152	
289.35744	182	1+
289.87999	322	
290.08117	230	1+
290.80280	302	1+
290.86448	448	1+
290.88424	164	
290.91430	140	
292.85979	156	
293.87419	286	
294.12540	202	
294.62909	152	
294.87588	244	
295.86618	152	
297.85622	162	
300.11973	132	
300.13843	198	1+
300.85883	132	
301.84697	182	
302.85192	194	
303.86573	1338	1+
304.01906	288	1+
305.86487	1582	1+
306.12408	174	
307.41366	128	1+
307.89239	620	1+
308.14095	918	1+
308.87213	1038	
309.86224	378	
309.89204	198	
310.15665	758	1+
310.87733	160	
311.88167	1622	1+
312.85159	182	
314.15470	136	
314.86686	970	1+
316.87819	232	
317.89311	132	
318.88269	154	
319.09740	136	
319.87058	326	1+
322.86555	132	
323.87140	814	1+
324.82851	130	
325.87696	186	
326.14420	140	
326.88297	3024	1+
326.92055	134	
328.37208	150	
328.87984	680	1+
329.89531	238	
330.82352	298	1+
331.78956	222	1+
332.87433	494	
332.93592	170	
333.07752	144	
333.18527	138	
333.76252	154	
333.87118	336	
333.89215	166	
334.86323	218	
335.88421	218	
336.87716	550	1+
339.07941	196	1+
341.77447	168	1+
343.87552	174	1+
345.80107	132	
346.87401	250	
347.75698	152	
347.77623	612	1+
347.86091	172	
347.89332	186	
348.01484	136	1+
348.18354	138	
349.75411	346	
349.89616	222	
350.76439	152	
350.78819	192	
350.83025	318	
350.88508	142	
350.89537	134	
352.81446	316	1+
352.85226	388	1+
354.80576	208	1+
355.88768	718	1+
356.36811	152	1+
357.78375	176	1+
359.83054	136	
359.89468	170	
362.13449	166	
364.84687	238	1+
365.78531	434	1+
365.82338	252	1+
365.89967	252	1+
367.71009	164	
368.70690	190	
368.84010	182	
368.89920	580	1+
369.72820	184	1+
369.83388	712	1+
370.79954	532	1+
372.72210	132	
372.77965	410	1+
372.79545	206	
372.81780	144	
372.90291	210	1+
373.84235	150	
374.76538	264	1+
374.78316	198	
374.81228	674	1+
375.73539	134	
375.87932	132	
375.89448	134	
378.77595	168	1+
378.85211	300	1+
379.73658	144	
380.71583	410	1+
380.80323	246	1+
380.86136	134	
381.76576	138	
381.83450	248	
382.88575	130	
383.78968	132	
383.91123	148	
384.40978	182	1+
384.84857	360	
385.77332	134	
385.82480	236	
385.84827	258	
386.82730	194	
387.84788	718	1+
388.83911	184	
389.20092	136	
389.82920	146	
390.83809	408	
390.86689	164	
391.79062	130	
391.84376	620	1+
392.82672	826	1+
393.73447	232	1+
393.79634	144	
394.82960	308	
395.76772	200	
395.79391	206	1+
397.81845	142	1+
398.77212	198	1+
399.72527	446	1+
399.84851	752	1+
400.72260	254	1+
403.86970	284	
404.87202	128	
405.76909	144	
405.78810	144	
405.85848	310	
406.72601	286	1+
406.78993	134	
406.86164	182	
407.86596	992	
408.76297	178	
408.85126	1090	
409.72810	320	1+
409.85311	562	
410.83771	1118	
411.73587	152	
411.76029	176	
411.81425	180	
411.83912	1030	1+
413.07386	242	1+
413.21153	154	
415.84526	136	
417.85637	418	1+
417.87848	240	
418.74575	128	
419.17355	196	
421.78638	184	1+
421.88313	430	
422.73846	400	1+
422.86117	760	1+
423.76304	142	
423.86260	488	1+
424.76822	138	
425.76422	386	
426.72813	410	1+
426.75807	934	1+
426.86203	842	
427.86408	414	
428.84745	1734	1+
429.87413	252	
430.84968	316	
431.86569	782	1+
433.76051	198	1+
433.85601	430	1+
435.87564	178	
439.89196	400	1+
442.87618	130	
444.87236	2164	1+
445.74987	592	1+
446.76224	134	
446.87353	562	1+
447.71213	1058	1+
447.81611	168	
448.78530	284	1+
449.70246	522	1+
449.76256	288	1+
449.87800	1064	1+
452.75923	132	
452.87083	130	
457.90637	142	
460.22507	170	1+
462.88246	808	1+
464.88499	172	
465.72055	174	
466.72400	138	
467.88744	1260	1+
469.22838	128	
469.73430	254	1+
481.19470	164	
485.90060	296	
486.90924	176	
489.73791	166	
489.78478	204	1+
506.27246	190	1+
509.28397	224	1+
END IONS

###FS:    #m/z: 336.94571 #charge 1+
###MS: 101
###MSMS: 104
BEGIN IONS
TITLE=Cmpd 78, +MS2(336.9457), 28.0-35.0eV, 2.3min #104
RTINSECONDS=133.536
SCANS=101,104
PEPMASS=336.94571	49792
CHARGE=1+
79.86985	92	
169.04010	76	
176.06726	78	
182.87012	130	
194.88451	82	
195.01685	78	
196.01405	88	
203.14525	74	
205.41102	92	
206.00793	88	
210.88152	350	
210.91870	82	
211.94349	2736	1+
212.04725	88	
212.87864	586	1+
213.93953	1048	1+
214.90868	102	
214.93275	76	
215.88674	212	
215.93910	302	
218.90104	144	
219.57073	90	
222.82530	80	
222.95481	88	
223.83093	82	
226.43794	88	
228.89156	206	
229.95455	2968	1+
230.88807	860	1+
231.95123	1410	1+
233.89378	164	
233.94799	116	
234.10150	100	
234.82048	104	
235.92852	74	
236.82231	80	
237.06783	86	
237.84948	224	1+
238.90964	74	
239.07956	126	
239.12382	80	
241.84393	174	
241.89616	78	
244.07643	76	
245.03601	202	1+
245.90801	96	
247.96562	720	
248.83655	98	
248.90056	146	
249.96001	550	1+
249.99895	94	
250.83252	282	1+
250.84161	204	
250.99226	76	
251.11724	84	
251.82803	186	1+
251.96304	78	
252.07699	80	
252.97119	2054	
253.08989	252	
253.17176	76	
253.90626	172	
254.96370	586	1+
255.07291	148	
255.99528	88	
256.09506	74	
256.13057	74	
256.80900	78	
256.85035	74	
256.86420	100	
256.89867	120	
257.89667	102	
258.85964	162	
258.95851	200	1+
259.08497	104	
259.85114	326	1+
261.02332	80	
261.22384	108	
261.82964	144	
261.94078	78	
262.09122	94	
262.83209	114	
263.10447	86	
264.86217	82	
265.08833	98	
266.88273	88	
266.98727	100	
267.83897	134	
268.84199	916	1+
268.94455	84	
269.10572	74	
270.98285	358	1+
271.91686	234	
272.13369	92	
272.40331	86	
272.84215	112	
272.88267	246	1+
272.97790	232	1+
274.44355	96	
274.79767	90	
275.89633	214	
275.99007	82	
276.80250	84	
276.87137	290	1+
278.83388	146	
278.93996	74	
279.83415	94	
280.93415	84	
280.99803	88	
281.86113	148	
281.98912	76	
282.18056	76	
282.46729	78	
282.85764	86	
282.97345	78	
283.78710	94	
285.85124	256	
286.84734	556	1+
287.84898	378	1+
288.37327	98	
288.41433	80	
288.88466	90	
288.91369	96	
289.85351	106	
290.35342	104	
291.86429	272	1+
293.07986	84	
293.11084	156	
293.85144	82	
294.40182	88	
296.97437	76	
297.97422	118	
298.22936	74	
298.31005	78	
299.00827	74	
299.87263	150	
300.88157	80	
303.93720	82	
305.80055	84	
305.84547	80	
306.08587	86	
306.98446	80	
307.13249	106	
308.74292	76	
309.00398	102	
309.84627	78	
309.86976	112	
310.86607	100	
311.94177	78	
312.92742	80	
313.82738	206	1+
313.87779	80	
315.39968	106	
315.87993	90	
318.37906	100	
318.82190	106	
319.17717	76	
319.74966	96	
320.03304	84	
320.39347	76	
320.98516	74	
323.81370	74	
327.83672	84	
328.81366	88	
328.98580	76	
329.40578	110	
329.60645	100	
330.12391	104	
330.85153	76	
333.88721	90	
337.25676	100	
340.13325	86	
340.73622	96	
END IONS

###FS:    #m/z: 340.94075 #charge 1+
###MS: 105
###MSMS: 106
BEGIN IONS
TITLE=Cmpd 79, +MS2(340.9407), 28.0-35.0eV, 2.3min #106
RTINSECONDS=137.202
SCANS=105-106
PEPMASS=340.94075	1103088
CHARGE=1+
187.94166	92	
190.94558	188	
191.95599	84	
192.92631	360	
193.96672	102	
197.22122	78	
197.95818	80	
199.00296	92	
205.13304	94	
205.95151	78	
208.95728	336	1+
209.94534	76	
210.94028	170	
211.95790	130	
213.87677	108	
213.93937	564	
215.88925	84	
215.93891	356	
217.88446	194	
217.93276	124	
217.97275	76	
218.88732	80	
220.09880	112	
222.44412	98	
222.97375	116	
223.07272	86	
225.51853	82	
226.86527	88	
226.94416	132	
226.96946	236	
228.84337	380	1+
230.07027	82	
230.84979	118	
231.94944	384	1+
233.89861	228	1+
233.94775	244	
233.97366	80	
235.82956	154	1+
236.88245	80	
236.90767	212	
238.88640	124	
238.90714	88	
239.84377	108	
240.83515	192	
240.93377	102	
240.95995	80	
241.84891	286	
242.83925	252	
242.94376	88	
243.04915	82	
243.12757	82	
243.41118	100	
243.83114	450	1+
243.89975	78	
244.95752	82	
245.10167	106	
246.40690	94	
248.90382	86	
249.96063	144	
250.12133	80	
250.85117	144	
251.95041	78	
251.99528	82	
254.96379	608	1+
255.83392	78	
255.90565	376	1+
256.37043	86	
256.85697	120	
257.41166	104	
257.84150	546	1+
257.96340	80	
258.84793	514	1+
258.90957	100	
258.96793	116	
259.00588	90	
259.85390	334	1+
259.95797	260	1+
260.84291	132	
262.80082	132	
262.90826	80	
263.37565	76	
263.85030	84	
265.93226	80	
267.13633	136	
267.83976	272	1+
267.89844	90	
268.37695	78	
268.64484	92	
268.84109	174	1+
270.78440	88	
271.43148	84	
271.84216	122	
271.92922	136	
272.84840	112	
272.86019	88	
272.93214	136	
272.97017	182	1+
273.32206	76	
273.42977	94	
274.08594	86	
274.86079	158	
274.93413	108	
275.84519	84	
275.86024	120	
276.85496	414	
277.82135	86	
277.86600	282	
278.81849	86	
278.84567	1468	1+
278.96244	206	1+
279.06019	80	
279.10535	82	
279.91116	132	
279.93065	86	
280.82102	80	
281.04924	90	
281.09472	92	
281.85060	78	
281.86761	118	
281.89502	134	
281.93442	154	
282.85143	122	
283.09304	88	
283.87756	96	
284.82693	290	1+
284.93275	82	
289.78688	222	1+
290.86441	96	
293.87329	176	
294.86552	312	
295.85304	250	1+
296.88435	122	
296.97428	136	
297.88278	136	
298.30508	170	
298.93173	130	
299.09305	96	
299.78772	76	
299.87585	214	
299.89996	106	
301.86387	138	
302.17534	82	
302.86556	180	
302.95268	222	1+
303.97566	86	
304.80118	98	
305.20384	88	
306.88368	84	
306.90487	84	
307.83158	84	
309.12901	76	
310.86482	116	
313.84041	76	
314.61725	82	
315.90833	88	
320.12771	88	
325.79209	82	
325.82548	82	
326.88579	120	
327.87892	76	
329.87129	112	
330.83382	84	
334.52885	110	
334.87577	104	
334.96256	104	
335.92524	92	
338.87427	94	
339.82521	92	
340.27602	78	
344.78911	90	
345.89141	84	
END IONS

###FS:    #m/z: 507.84495 #charge 1+
###MS: 105
###MSMS: 107
BEGIN IONS
TITLE=Cmpd 80, +MS2(507.8449), 28.2-35.2eV, 2.3min #107
RTINSECONDS=137.974
SCANS=105,107
PEPMASS=507.84495	139056
CHARGE=1+
196.01697	364	1+
214.88460	198	
224.12056	118	
224.97462	124	
227.95409	132	
231.85504	160	
232.89697	288	
234.89240	146	
236.88760	164	
237.88798	134	
240.13414	120	
250.90683	214	
252.89919	194	1+
256.08700	126	
258.88521	180	
259.87138	240	1+
260.82583	118	
262.13638	138	
266.09642	194	1+
266.16830	138	
266.89577	202	1+
270.85578	294	1+
270.88043	174	1+
275.84188	136	
277.38466	140	
278.83229	426	1+
279.96609	124	
280.95781	252	1+
281.38056	150	
286.86282	132	
287.03901	176	
287.85316	1696	1+
290.86370	518	1+
291.86764	338	1+
291.89848	128	
292.82969	326	1+
293.87547	506	
294.12873	140	
294.87385	374	1+
295.84673	476	1+
296.84949	400	1+
298.85072	200	1+
301.85425	166	
303.86706	1128	1+
305.86159	1260	1+
305.94718	216	1+
306.92242	204	1+
307.89282	202	
308.14238	528	1+
308.87316	1154	1+
309.11394	120	
309.88992	350	
310.13738	122	
310.15671	612	1+
310.83033	286	1+
311.88357	1554	1+
312.81473	182	1+
312.87407	868	1+
314.86395	448	
315.77202	228	1+
316.16778	136	
316.38441	118	
316.86510	128	
316.88731	246	1+
318.85810	160	
319.86014	340	1+
320.88961	320	1+
323.85554	340	1+
323.87377	882	
325.79690	276	1+
325.82966	224	
326.80113	212	1+
326.88282	3464	1+
327.15200	140	
327.89776	320	1+
328.77039	166	1+
328.88145	794	1+
330.16227	148	
330.82300	150	
331.80583	138	
331.89746	488	1+
332.87194	422	1+
333.18494	466	1+
334.87846	152	
335.78173	134	
336.11398	266	1+
337.87337	164	
338.88583	166	
339.02942	122	
340.91257	140	
341.86663	122	
343.87389	290	1+
344.90329	182	1+
347.75202	190	
347.77423	770	1+
348.79760	416	1+
348.86037	188	
349.04738	152	
349.76104	444	1+
349.87972	140	
350.83792	204	
350.88359	784	1+
351.76653	160	
352.77646	200	
352.80228	158	1+
352.83977	202	
352.90563	336	1+
353.16638	166	1+
353.85142	336	1+
354.78857	124	
354.85343	226	1+
355.88213	178	
357.15608	136	
357.78495	118	
357.80501	136	
359.39638	118	
359.77462	138	
359.84428	264	1+
360.75868	272	1+
361.81808	384	1+
361.86737	246	1+
362.82652	356	1+
363.08582	126	
365.79219	180	
365.86204	214	
365.89560	180	1+
366.17946	184	
366.78186	140	
366.84287	174	
366.86247	134	
367.76592	260	1+
367.78791	228	
367.86120	186	1+
368.71222	122	
368.81279	122	
368.89616	354	1+
369.23816	134	
369.81140	128	
369.83411	626	1+
370.79909	316	
371.80318	176	
371.85757	206	1+
372.78235	428	1+
373.80052	138	
373.89946	268	1+
374.81404	738	1+
375.74109	136	
375.78104	182	1+
377.83956	118	
379.81038	194	1+
380.71714	248	1+
380.76552	156	
380.85413	118	
381.76198	126	
381.84172	734	1+
382.78327	122	
382.87853	146	
383.92702	120	
383.95848	160	1+
384.85413	356	
385.77808	360	1+
385.83307	172	
386.84198	166	
387.84760	244	
388.16590	132	
388.84442	158	
390.05353	142	
390.84122	598	
391.28537	158	1+
391.44720	156	1+
391.84109	326	
392.82549	1258	1+
392.88988	270	1+
393.73214	182	1+
393.77248	132	
393.79782	144	
393.89371	240	1+
394.77369	220	1+
396.76016	234	1+
397.23845	214	1+
398.72978	282	
399.74713	130	
399.84878	594	1+
400.36581	122	
401.83267	158	1+
401.88313	290	1+
402.73190	274	1+
402.86199	138	
402.89012	264	1+
403.86833	204	
404.78168	152	
404.87186	180	
405.76086	152	
405.86595	308	
406.18850	188	1+
406.85725	230	
407.74781	148	
407.86579	336	
408.75136	216	
408.85217	1220	1+
409.72847	316	1+
410.07064	158	1+
410.83601	2148	1+
411.09474	120	
411.73965	148	
411.84986	620	1+
412.85205	530	1+
412.86827	462	1+
413.77597	142	
415.26542	120	
415.32762	134	
417.86593	132	
419.72600	150	1+
419.84805	260	1+
420.78661	186	1+
421.82486	316	1+
421.88893	356	1+
422.86443	956	1+
423.76983	260	
423.79796	118	
423.86895	602	1+
424.76649	154	
425.75845	530	1+
426.85961	538	
427.68707	180	1+
427.73709	440	
427.76945	188	1+
427.86049	276	
428.74646	266	
428.84912	3846	1+
428.88526	576	1+
429.69868	206	1+
429.74175	140	
429.78501	124	
431.68241	156	1+
432.22637	116	
433.85172	488	
434.87903	160	
435.70891	296	1+
435.86330	230	
439.89467	400	
440.73170	116	
441.89721	146	
442.87493	140	
444.78355	148	1+
444.87205	2066	1+
445.71471	166	
445.75585	312	1+
446.69486	136	
447.71204	614	1+
447.75953	192	
447.82163	290	1+
447.88788	128	
449.69294	130	
449.88591	264	
450.76217	128	
450.77735	146	
450.87889	172	
451.78226	122	
451.87240	120	
452.95559	130	
457.71211	132	
457.90700	172	1+
459.14506	122	
462.88253	1076	1+
465.72260	372	
467.88744	1118	1+
470.73162	262	
472.70174	150	
485.89646	1116	1+
499.72930	258	1+
506.25953	212	1+
508.90903	168	1+
509.24513	176	1+
509.28520	340	1+
510.28418	240	1+
END IONS

###FS:    #m/z: 336.94577 #charge 1+
###MS: 105
###MSMS: 108
BEGIN IONS
TITLE=Cmpd 81, +MS2(336.9458), 28.0-35.0eV, 2.4min #108
RTINSECONDS=138.747
SCANS=105,108
PEPMASS=336.94577	47548
CHARGE=1+
147.04074	80	
202.55044	88	
204.88334	88	
206.97418	126	
208.88571	80	
211.94392	2466	1+
212.87833	338	
212.95797	106	
213.84619	78	
213.88115	218	
213.94013	1034	1+
215.89066	110	
215.93617	126	
216.88836	104	
219.07450	80	
221.88810	80	
223.88796	160	
226.97178	124	
227.83850	184	1+
228.89537	78	
229.95513	3154	1+
230.88841	1244	1+
231.08400	82	
231.95250	838	1+
233.09543	80	
233.82711	124	
233.89728	236	1+
233.94986	106	
234.07136	78	
234.95276	86	
235.38837	102	
235.48226	82	
236.13668	76	
237.05938	106	
239.84679	78	
239.91103	88	
240.50056	80	
240.83394	132	
240.84425	544	1+
241.84462	370	1+
241.86126	122	
242.02435	88	
242.88669	78	
243.84074	138	
244.82330	80	
246.00805	98	
246.09843	94	
247.40060	92	
247.96575	756	
247.98704	152	
248.89919	148	
249.83918	128	
249.90360	88	
249.96157	162	
250.83873	94	
250.95635	106	
251.04977	88	
251.07118	144	
251.39343	82	
251.84503	134	
252.96999	1214	1+
253.08629	102	
253.11925	94	
253.90522	252	1+
254.85523	82	
254.96561	582	1+
255.07251	106	
255.85866	94	
255.93252	104	
256.84490	92	
256.86407	76	
256.91489	82	
256.95076	100	
257.85254	98	
258.38587	80	
258.84945	132	
258.87547	174	
258.96445	158	
259.85401	300	
259.89420	76	
260.82660	206	
260.89447	98	
260.97570	80	
261.07699	98	
261.89720	86	
262.81412	110	
263.83630	80	
266.45352	86	
266.84349	160	
267.84433	204	
267.87035	78	
268.84538	180	
269.11054	82	
269.45049	102	
269.84336	108	
270.52998	94	
270.84229	144	
271.85396	94	
271.97421	78	
273.91639	78	
274.86286	180	1+
274.87867	130	
275.11108	80	
275.94506	86	
276.05099	98	
276.85408	344	
276.98018	102	
277.10667	104	
277.16222	76	
277.86091	188	
277.89641	86	
278.83873	154	
278.86414	106	
278.87985	92	
279.83296	78	
279.86710	84	
281.03114	82	
282.04863	98	
282.80601	84	
282.89461	102	
284.43114	106	
285.85033	166	
285.86371	102	
286.85335	758	1+
287.80235	84	
288.01711	98	
288.84977	92	
290.00841	98	
290.85236	186	
293.35525	94	
293.89585	88	
294.81285	76	
296.37671	84	
298.82239	102	
298.86034	144	
298.92311	88	
299.05897	82	
299.75387	84	
299.83442	92	
299.87387	210	1+
299.89216	82	
300.93055	80	
301.14141	104	
302.38514	78	
304.86274	192	
306.88511	160	1+
307.79870	78	
308.43217	86	
309.86866	124	
312.84249	82	
313.84029	88	
315.85115	82	
316.87773	102	
319.89923	100	
321.92510	92	
327.80119	100	
327.99685	90	
329.04483	84	
330.90669	98	
331.05942	116	
331.10636	106	
333.90959	82	
335.88192	192	1+
338.81422	84	
339.59698	90	
341.46649	122	
342.21522	76	
END IONS

###FS:    #m/z: 340.94088 #charge 1+
###MS: 109
###MSMS: 110
BEGIN IONS
TITLE=Cmpd 82, +MS2(340.9409), 28.0-35.0eV, 2.4min #110
RTINSECONDS=142.42
SCANS=109-110
PEPMASS=340.94088	1029202
CHARGE=1+
192.92706	158	
196.08628	92	
199.86472	80	
203.84613	80	
205.82818	94	
207.97528	108	
208.96069	124	
210.93550	110	
211.04702	82	
211.84356	88	
212.87638	164	
213.93996	944	1+
215.88803	172	
219.90132	96	
220.87939	78	
223.05962	80	
223.49477	82	
226.15326	92	
226.87640	224	1+
226.90109	92	
226.94618	310	1+
228.84521	240	
228.90841	180	1+
230.05537	82	
230.85045	142	
230.88752	204	
231.95114	898	1+
232.13108	94	
232.89009	180	
233.89569	98	
233.94986	132	
235.94573	140	
236.90628	136	
237.58801	86	
237.91021	142	
238.01040	98	
238.09565	86	
238.89914	306	1+
239.86741	198	
240.23022	80	
240.83399	124	
240.96391	192	
241.07384	86	
241.84712	182	
241.96047	98	
242.94386	86	
242.98990	80	
243.82987	212	
244.08406	84	
244.12062	86	
244.83183	172	
244.87996	146	
244.91319	142	
244.95681	136	
245.04541	122	
246.08716	82	
246.38188	96	
246.85447	92	
246.94893	92	
247.39278	80	
248.44286	80	
248.83393	78	
249.95857	176	
249.98356	92	
251.88099	114	
251.95755	124	
252.15502	80	
252.90686	210	1+
252.99016	106	
254.82971	100	
254.93128	88	
254.96597	348	1+
256.84965	292	1+
256.89779	136	
256.91805	122	
257.86963	154	
257.89669	90	
258.08798	168	
258.84606	272	
258.86380	146	
258.89843	120	
258.91370	102	
258.97241	98	
259.85720	122	
259.95885	278	1+
260.83255	560	
260.93222	88	
261.84953	198	
261.93127	80	
262.83082	158	
262.92485	190	
264.83668	80	
264.86420	118	
264.90600	156	
264.96128	132	
265.80428	88	
265.91034	96	
266.63564	92	
268.83997	460	1+
268.96083	102	
272.43964	88	
272.93355	116	
272.97918	158	
273.88058	84	
274.57580	98	
274.86244	84	
274.87638	112	
274.90124	240	1+
275.85742	80	
276.85416	118	
276.99633	88	
277.14367	80	
277.86088	160	
277.88001	80	
277.96670	110	
278.84514	1580	1+
279.91125	146	
279.92662	88	
279.96337	310	
280.82492	80	
280.85746	546	1+
281.86133	360	1+
282.12502	82	
282.91473	116	
284.42312	78	
285.86204	150	
286.80547	78	
289.37294	88	
290.78678	94	
290.83310	92	
291.59962	84	
292.36771	86	
292.85729	86	
292.95608	80	
293.80327	82	
293.92544	90	
294.86500	512	1+
296.29593	84	
296.80913	140	
297.86343	276	1+
297.97542	192	
298.79137	84	
299.01256	110	
301.74729	90	
301.86498	314	1+
301.88119	96	
302.94563	84	
303.81075	84	
308.65001	96	
308.86771	78	
311.18995	94	
312.81081	108	
313.96320	112	
315.21453	90	
317.83615	78	
318.87206	82	
321.40335	78	
322.99443	78	
323.76075	94	
324.00827	116	
324.89086	84	
325.15852	80	
328.44145	84	
329.76928	82	
330.81143	156	1+
332.12500	80	
340.80139	158	
342.91289	114	
345.77532	84	
END IONS

###FS:    #m/z: 363.95675 #charge 1+
###MS: 109
###MSMS: 111
BEGIN IONS
TITLE=Cmpd 83, +MS2(363.9568), 28.0-35.0eV, 2.4min #111
RTINSECONDS=143.192
SCANS=109,111
PEPMASS=363.95675	470140
CHARGE=1+
110.90386	80	
138.15167	100	
187.06228	82	
189.86243	370	1+
191.85969	100	
194.88735	102	
196.88535	108	
199.98479	98	
200.94594	82	
205.94698	128	
207.87549	142	
207.95239	126	
208.89243	88	
209.87518	86	
209.94393	750	1+
212.87961	1018	1+
214.89214	130	
216.41444	100	
217.91303	80	
222.95505	306	
223.95549	130	
224.89394	88	
224.94957	782	1+
224.97257	116	
226.92724	134	
226.94748	6354	1+
227.91623	100	
227.92670	130	
228.89525	352	1+
228.94306	6368	1+
229.65865	86	
230.81751	114	
230.88903	1328	
231.85707	84	
232.88712	142	
233.90789	88	
233.96321	176	
234.89300	86	
237.82070	84	
238.83882	86	
239.07328	168	1+
239.78859	88	
240.12731	82	
240.94068	502	
240.96421	300	
241.93981	2376	1+
242.94281	1936	1+
242.95995	570	
243.82968	80	
244.95702	3216	1+
245.16316	94	
245.94407	146	
246.86232	100	
246.89995	130	
246.95248	3228	1+
248.70483	112	1+
248.83012	116	
248.90220	348	
248.94857	86	
249.03521	130	
249.90442	154	
250.03121	122	
250.67534	90	
250.79004	128	
250.82309	80	
250.94865	108	
250.96596	200	
251.06556	142	
257.17714	102	
257.90316	186	1+
257.93596	88	
258.43522	84	
258.84767	94	
260.83146	100	
263.00136	80	
263.51930	96	
264.81442	80	
266.79620	90	
266.81434	162	
266.85293	88	
267.97613	722	1+
268.81669	148	
268.95807	98	
269.05151	94	
269.41795	82	
269.79672	186	1+
269.96937	826	1+
270.41241	102	
271.91680	228	
273.09670	92	
273.83540	232	1+
273.90867	102	
274.93894	142	
276.81247	148	
276.86246	246	1+
277.10584	116	
278.84167	108	
279.11663	142	1+
280.79273	96	
280.85483	140	
281.49827	80	
281.81604	84	
282.78905	126	
283.07308	104	
283.80321	106	
283.97032	160	
285.84763	118	
287.01321	82	
287.43192	92	
287.60629	84	
287.80870	102	
287.91891	80	
292.92165	100	
293.11222	108	
294.85236	156	
296.03854	92	
296.79508	84	
298.41610	92	
298.80569	332	
299.80222	840	1+
299.94328	102	
301.86185	128	
302.88584	136	
302.94402	386	1+
303.81365	114	
303.85435	334	1+
303.94631	286	1+
304.82361	170	1+
306.87521	86	
306.98645	98	
307.89423	130	
307.94511	92	
308.13785	134	
308.83319	80	
309.92177	134	
311.83160	92	
312.41912	98	
312.44838	108	
312.81811	168	1+
313.36646	104	
314.15842	96	
314.96148	80	
315.81445	118	
318.61340	88	
318.81591	90	
319.88148	154	
320.00233	84	
321.02685	80	
321.82291	148	1+
321.86707	170	
321.95606	100	
322.92817	100	
325.86773	104	
326.86247	206	1+
326.93463	84	
329.87284	216	1+
330.41603	86	
331.82823	114	
332.76916	80	
334.10964	86	
336.13603	88	
336.94561	144	
338.87303	120	
340.93871	166	
341.94499	114	
345.77497	88	
345.89061	104	1+
346.75968	80	
348.17718	100	
348.76346	86	
350.83953	88	
353.29773	94	
353.72720	94	
356.78308	118	
359.03073	86	
360.77789	86	
361.84014	262	1+
362.17621	92	
365.20194	84	
366.76849	84	
367.42066	82	
END IONS

###FS:    #m/z: 336.94561 #charge 1+
###MS: 109
###MSMS: 112
BEGIN IONS
TITLE=Cmpd 84, +MS2(336.9456), 28.0-35.0eV, 2.4min #112
RTINSECONDS=143.964
SCANS=109,112
PEPMASS=336.94561	46526
CHARGE=1+
51.01417	100	
182.86576	80	
196.08306	90	
205.94998	196	
206.97305	84	
210.09404	80	
211.94553	1830	1+
212.87754	606	1+
213.37448	78	
213.93938	1490	1+
214.41944	74	
215.89355	154	
215.93502	342	
217.10146	80	
217.88067	220	1+
218.19030	116	
220.87012	76	
223.96094	270	1+
224.97809	114	
225.94863	84	
226.88159	88	
226.91105	88	
227.84418	88	
228.84889	130	
228.88157	96	
228.89865	136	
229.04884	138	
229.95580	2082	1+
230.88833	1274	1+
230.97430	84	
231.82985	74	
231.95117	814	1+
233.95143	134	
234.82324	80	
234.92307	86	
236.90738	120	
238.27737	78	
238.43850	96	
238.83697	80	
238.85789	80	
239.84608	140	
240.04355	172	
240.85029	294	1+
241.14051	74	
241.84283	128	
244.09950	74	
245.61521	74	
246.39301	90	
247.96563	652	1+
248.89682	240	1+
249.09717	84	
249.12260	134	
249.96128	616	1+
250.83042	420	1+
250.85023	98	
250.90852	88	
250.99178	124	
251.96050	144	
252.10643	90	
252.97061	1222	1+
253.83181	110	
253.84910	158	
254.08881	148	
254.94156	84	
254.96746	238	
255.07434	222	
255.88100	78	
255.96373	222	1+
256.89231	222	
257.55140	84	
257.83548	76	
257.85716	80	
258.84631	250	
258.96249	94	
259.11480	88	
262.02626	78	
262.85539	136	
263.16232	74	
264.86752	122	
264.91671	98	
266.84440	104	
266.99229	88	
267.84094	176	
268.84016	730	1+
269.80715	80	
269.85624	120	
270.80845	84	
270.97859	168	
271.09754	76	
272.97806	136	
273.10280	74	
274.81617	82	
274.89953	108	
275.38045	80	
275.88491	96	
275.92062	86	
275.97746	74	
275.99824	76	
276.85497	1150	1+
276.88786	78	
276.95331	132	
277.11104	130	
277.83452	190	
278.24044	100	
278.83832	102	
278.96768	78	
279.83536	138	
280.92983	90	
281.04900	122	
281.84045	76	
282.82687	94	
282.97962	74	
284.87025	158	
285.09855	82	
285.11942	100	
285.89743	82	
286.80134	84	
286.85234	452	1+
290.92710	80	
291.86955	126	
292.86518	168	1+
292.89736	138	
293.10616	132	
293.12043	110	
294.85423	174	
295.99236	86	
296.23745	78	
297.89656	94	
297.97390	94	
298.30617	114	
298.80071	190	1+
300.03457	90	
300.26619	90	
300.87668	78	
301.88350	94	
307.89098	86	
308.82130	84	
309.86528	158	
309.91746	92	
310.43012	98	
310.87372	82	
311.88399	152	
312.06145	76	
314.79186	84	
316.87334	78	
317.89282	78	
319.45346	94	
319.87835	98	
321.10157	78	
321.57273	82	
321.76658	82	
322.08598	76	
323.37199	76	
324.80211	74	
325.88950	78	
326.61504	78	
326.87902	124	
327.42106	90	
328.15912	78	
328.82671	92	
328.86892	94	
330.87180	132	
332.79073	92	
334.76482	80	
334.87049	78	
337.88596	80	
338.76473	94	
338.80284	144	
341.78558	110	
341.92010	84	
END IONS

###FS:    #m/z: 322.93015 #charge 1+
###MS: 113
###MSMS: 114
BEGIN IONS
TITLE=Cmpd 85, +MS2(322.9301), 28.0-35.0eV, 2.5min #114
RTINSECONDS=147.634
SCANS=113-114
PEPMASS=322.93015	2644706
CHARGE=1+
57.28707	102	
61.96849	78	
185.92865	70	
192.82793	84	
193.91572	72	
196.89619	100	
197.91475	72	
200.83639	130	
205.95157	132	
206.95903	74	
206.97735	74	
207.97249	110	
208.07152	92	
209.94613	82	
210.92242	106	
210.99902	68	
211.94395	78	
221.86565	86	
223.10932	78	
223.95787	346	1+
224.04374	66	
224.10078	68	
226.95353	140	
227.14988	68	
227.95574	66	
230.85560	94	
230.92213	76	
232.90038	64	
235.00019	82	
235.10542	68	
236.08771	66	
238.07827	70	
238.17516	92	
238.21490	76	
238.80680	72	
238.93721	114	
239.07899	88	
239.78869	76	
240.00750	68	
240.03023	66	
240.91098	72	
240.94085	3082	
241.02440	122	
241.16917	84	
241.94172	2444	
242.85928	74	
242.94186	6782	1+
243.88403	138	
244.17042	106	
244.81640	106	
244.93949	1720	1+
245.44408	102	
246.89088	64	
246.97943	144	
247.94148	92	
248.03044	66	
248.07308	74	
248.84672	136	1+
248.93636	74	
250.97883	84	
251.01345	70	
251.07580	88	
252.06942	134	
252.35403	106	
252.93783	80	
253.94606	76	
254.11690	66	
254.41385	86	
254.84119	72	
254.90604	72	
256.03859	72	
256.89485	140	
256.94707	66	
257.90233	76	
258.08778	68	
258.90302	112	
258.97059	72	
259.04136	66	
259.83862	82	
259.93532	80	
260.23636	74	
260.83187	116	
261.84396	204	1+
262.00839	100	
262.83026	76	
262.89156	66	
263.22216	68	
263.93173	94	
263.99590	70	
264.87347	70	
265.05466	70	
265.08563	88	
265.87054	74	
266.02691	66	
266.86059	156	
266.98481	66	
268.06331	78	
268.95667	102	
269.98240	66	
271.84396	74	
271.89408	70	
274.53534	76	
275.41887	74	
276.81472	72	
276.83912	104	
277.12731	102	
278.92684	82	
279.06006	70	
279.09063	682	
279.15050	74	
280.10178	360	
280.86221	134	
282.08749	252	1+
283.07065	250	1+
283.17067	86	
283.36390	70	
283.78983	72	
284.25745	70	
284.29453	390	1+
284.87290	76	
284.90776	78	
286.15264	66	
289.01803	82	
289.17436	92	
289.78534	114	
289.81162	82	
289.87466	98	
289.92912	78	
292.87789	66	
293.06358	66	
294.85286	84	
296.87777	66	
298.07215	72	
298.80001	78	
300.80016	110	
301.74793	72	
304.02927	70	
307.87796	112	
308.89372	72	
308.96710	72	
310.04952	80	
311.12068	70	
313.74240	72	
313.82523	68	
314.81765	66	
314.95944	78	
316.79890	64	
318.05031	90	
318.85897	84	
320.06597	92	
320.43530	82	
320.90501	92	
322.86897	70	
323.82076	66	
324.88175	342	1+
326.17921	126	
327.07451	68	
327.10844	104	
327.75175	124	1+
327.87879	74	
END IONS

###FS:    #m/z: 340.94088 #charge 1+
###MS: 113
###MSMS: 115
BEGIN IONS
TITLE=Cmpd 86, +MS2(340.9409), 28.0-35.0eV, 2.5min #115
RTINSECONDS=148.406
SCANS=113,115
PEPMASS=340.94088	967536
CHARGE=1+
70.27078	74	
171.08649	84	
190.94781	164	
192.92723	150	
193.89336	104	
199.90490	84	
199.95165	92	
201.09579	76	
206.92556	76	
208.95884	128	
210.93496	72	
213.94103	336	1+
214.45909	84	
214.87281	94	
215.88205	84	
215.93428	262	
217.88123	200	
218.86000	94	
218.88828	122	
222.00109	88	
222.97351	182	1+
226.87056	76	
226.94596	116	
227.79976	80	
228.84374	168	
228.94667	230	
229.03787	80	
230.89050	144	
231.88925	116	
231.95005	660	1+
232.89487	74	
233.89776	112	
233.94692	158	
234.88162	92	
235.89351	108	
236.88575	258	1+
240.84177	90	
240.85657	148	
240.91560	82	
241.12532	82	
241.84236	296	
242.84559	130	
243.83278	366	1+
243.85361	88	
244.07620	90	
244.91192	76	
245.39980	106	
245.45927	92	
245.49972	82	
245.82520	168	
246.07556	78	
246.39323	92	
246.85629	74	
246.97623	134	
248.85321	88	
248.87319	76	
249.87054	108	
249.95984	156	
250.34876	84	
250.87552	78	
251.01259	92	
251.13814	74	
251.90575	86	
252.94914	74	
253.04893	80	
253.83685	88	
253.92067	154	
253.93817	82	
254.96592	272	
255.03147	78	
255.07195	144	
256.14066	86	
256.86770	192	1+
256.90073	98	
256.96332	136	
257.40380	100	
257.91411	80	
258.84506	324	
259.85320	262	
259.95465	352	1+
260.83733	540	1+
261.09478	80	
261.84335	320	1+
261.91476	136	
262.89230	162	1+
263.40368	72	
263.82937	112	
264.07467	144	
264.10185	82	
264.43278	82	
265.87865	108	
268.80898	104	
268.84070	104	
269.84336	88	
270.97627	76	
271.90879	104	
272.44152	88	
272.91873	112	
272.97944	104	
273.41731	92	
273.92197	110	
274.85857	146	1+
274.87623	246	
276.85664	812	1+
277.57091	96	
277.92175	86	
278.84525	1002	1+
278.96974	84	
279.05756	84	
280.84149	146	
281.90059	88	
282.92558	78	
283.80398	74	
284.63237	86	
284.81245	74	
285.85150	86	
288.14405	84	
289.54366	102	
289.86192	78	
292.85072	138	
294.88423	88	
295.81246	84	
295.85478	86	
295.87577	184	
295.97311	74	
295.99230	86	
296.85372	346	1+
297.87956	78	
297.97486	114	
298.31082	74	
299.84832	94	
299.87079	110	
299.96715	102	
300.91595	76	
301.41646	76	
301.86078	120	
302.08863	106	
302.12142	76	
302.86269	158	
302.94282	258	1+
304.90581	124	
306.88546	78	
307.94492	76	
308.03731	136	1+
308.86996	86	
309.15053	74	
309.82049	90	
312.83390	84	
314.11876	98	
317.87111	100	
320.15200	76	
320.34736	84	
320.66834	78	
320.93951	90	
323.81834	82	
325.82405	132	
329.40167	88	
331.79707	76	
331.99168	76	
334.77607	98	
334.82368	80	
339.08765	74	
341.60942	112	
345.12927	86	
346.16894	82	
346.41910	92	
END IONS

###FS:    #m/z: 363.95679 #charge 1+
###MS: 113
###MSMS: 116
BEGIN IONS
TITLE=Cmpd 87, +MS2(363.9568), 28.0-35.0eV, 2.5min #116
RTINSECONDS=149.178
SCANS=113,116
PEPMASS=363.95679	442662
CHARGE=1+
129.13463	180	
178.94687	82	
189.86218	256	
191.85727	78	
192.90472	92	
196.88634	130	
197.95974	90	
198.84702	80	
205.94836	194	1+
207.87693	276	1+
209.94377	854	1+
210.31120	80	
211.91139	86	
212.87921	742	1+
216.40746	98	
218.88656	120	
220.07355	78	
222.95200	248	1+
223.07652	90	
224.94744	592	1+
224.97300	122	
225.88467	98	
225.96393	170	
226.94705	5804	1+
228.89287	276	1+
228.94214	5636	1+
230.83662	96	
230.88919	1270	1+
231.12168	84	
233.99481	102	
235.84981	114	
235.95951	92	
237.05086	82	
237.14152	90	
238.07393	238	1+
238.89564	110	
238.94030	108	
239.11226	76	
239.86265	82	
240.89865	86	
240.94186	634	
240.96024	532	1+
241.89633	76	
241.93923	2012	1+
242.94114	1402	1+
242.96159	404	1+
244.58107	120	
244.93792	258	
244.95750	3786	1+
245.01948	246	1+
245.94162	338	
246.39350	96	
246.46477	82	
246.54578	104	
246.95280	3900	1+
247.91444	76	
248.03150	238	1+
248.80072	114	
248.83170	84	
248.84188	104	
248.89901	776	1+
250.89738	246	1+
250.96783	354	1+
251.07304	110	
251.83983	100	
253.90533	170	
253.92863	78	
254.09101	96	
254.85701	102	
256.38414	88	
257.15952	82	
257.79780	80	
258.44292	76	
258.97305	126	
259.44467	84	
260.39877	92	
260.83749	190	
260.95237	82	
260.96827	214	
261.83760	78	
263.06096	90	
263.17640	78	
265.46405	98	
266.81382	172	
267.91144	212	
267.97321	518	
268.96259	114	
269.34539	88	
269.85742	94	
269.97013	544	
270.01076	112	
270.03277	90	
270.10273	132	
271.18640	90	
271.85862	76	
272.86529	80	
274.86450	114	
276.86523	84	
277.10454	78	
277.83996	526	1+
277.86164	78	
279.11152	80	
279.79172	282	1+
280.10838	182	
280.86002	248	1+
282.78394	124	
282.93624	94	
283.04756	78	
283.06705	154	
283.61585	88	
283.79280	78	
283.86167	88	
284.82765	86	
285.84177	180	
286.80105	126	
286.92592	76	
287.81924	198	1+
289.79868	206	1+
290.78350	148	
291.82611	80	
291.90586	88	
293.85786	138	
294.81668	96	
296.11477	78	
296.98783	78	
297.41342	108	
298.38838	112	
298.80224	486	1+
298.87860	76	
300.80804	250	
301.50371	100	
301.80680	130	
301.85937	80	
302.83997	86	
302.87398	126	
303.14361	78	
303.36382	96	
303.85539	346	
304.82559	212	1+
305.58561	76	
307.81507	188	
307.91147	162	
309.93009	84	
314.51484	76	
314.87225	86	
316.02817	80	
316.80881	128	
320.06704	76	
320.88828	78	
321.84756	96	
321.86595	96	
322.86970	80	
322.92889	152	
323.82012	118	
326.84843	104	
327.28532	104	
328.88750	84	
329.01803	96	
332.30507	78	
332.44598	96	
336.94495	186	
337.33103	88	
337.79120	84	
338.84820	84	
339.40237	78	
339.82312	144	
340.93697	174	
347.01335	78	
348.64659	98	
348.91496	84	
349.61468	104	
349.75907	76	
353.90961	84	
355.95239	78	
356.77361	220	1+
359.93880	94	
365.83794	94	
367.34272	102	
368.71343	82	
369.40712	100	
END IONS

###FS:    #m/z: 322.92974 #charge 1+
###MS: 117
###MSMS: 118
BEGIN IONS
TITLE=Cmpd 88, +MS2(322.9297), 28.0-35.0eV, 2.6min #118
RTINSECONDS=152.854
SCANS=117-118
PEPMASS=322.92974	2394346
CHARGE=1+
61.97331	70	
85.43174	72	
125.34512	68	
166.17053	70	
177.93290	80	
185.84844	72	
188.97836	86	
190.04771	68	
191.03485	84	
194.11841	72	
196.12923	74	
196.52672	86	
200.88846	72	
201.04234	94	
206.93259	70	
207.07569	70	
207.97259	116	
209.92289	70	
210.88938	120	
211.93669	70	
213.17156	68	
215.92528	70	
216.88814	68	
217.91478	88	
220.88135	70	
223.96335	272	1+
224.83138	80	
224.93809	148	
226.86155	84	
226.87387	90	
227.43669	116	
228.86504	82	
230.88797	166	1+
232.82915	72	
235.43136	68	
235.88017	176	
237.05278	130	
237.87815	178	1+
237.89369	92	
238.12400	86	
238.19399	74	
238.41968	84	
238.93716	292	
239.04976	68	
239.07629	82	
239.92101	72	
240.06263	72	
240.13692	80	
240.61068	86	
240.91569	92	
240.94009	2814	
241.94147	2518	
242.82211	114	
242.94162	7072	1+
242.99891	78	
243.98865	84	
244.93914	1628	1+
245.00565	88	
245.83854	80	
246.39915	104	
246.86038	122	
247.98020	94	
248.03258	70	
248.84259	72	
250.04479	84	
250.83690	98	
251.92696	76	
252.00337	70	
252.06909	68	
253.87969	70	
254.87059	80	
254.91396	74	
255.41204	84	
255.78494	74	
255.89146	76	
256.16418	74	
256.44518	72	
257.80194	80	
258.83133	286	1+
258.89614	150	1+
260.86279	76	
260.96987	70	
261.83124	108	
261.92466	72	
262.38031	86	
262.83573	300	1+
262.89146	80	
263.02314	72	
265.17787	72	
266.01031	114	
266.87554	76	
266.96087	70	
267.04691	88	
267.88843	86	
270.14410	70	
272.35655	68	
273.01127	80	
273.03617	68	
273.10463	78	
273.79588	78	
273.81548	70	
273.95341	74	
274.91353	72	
275.01340	98	
275.81842	72	
277.83142	80	
278.08306	70	
278.87248	154	
279.09212	1216	1+
279.84846	90	
280.14201	102	
280.25933	78	
281.96625	68	
282.11875	70	
282.15994	74	
282.80384	78	
282.85343	68	
283.78728	116	
284.29117	190	
284.87876	72	
285.00506	76	
285.29873	158	
285.88051	102	
286.78487	78	
287.79193	84	
289.88377	166	
290.01245	80	
290.78642	76	
290.85185	78	
290.89758	78	
291.05276	90	
294.19065	80	
295.84087	126	
296.00057	72	
296.87161	90	
297.82532	166	1+
299.99411	78	
301.20541	72	
301.84815	114	
302.88266	112	
304.15328	70	
305.15884	74	
305.42690	78	
306.99540	72	
307.86499	74	
310.04113	78	
310.79369	88	
310.88045	68	
312.80773	80	
312.86889	92	
312.89242	132	
313.74691	70	
315.85888	218	1+
316.03306	74	
316.09183	70	
318.39221	98	
320.25805	140	
324.03137	98	
324.33327	74	
327.81428	68	
327.82974	82	
END IONS

###FS:    #m/z: 363.95627 #charge 1+
###MS: 117
###MSMS: 119
BEGIN IONS
TITLE=Cmpd 89, +MS2(363.9563), 28.0-35.0eV, 2.6min #119
RTINSECONDS=153.627
SCANS=117,119
PEPMASS=363.95627	392436
CHARGE=1+
64.92896	78	
176.35260	94	
182.86756	88	
187.93856	78	
189.86231	316	1+
191.85980	172	
192.93615	146	
205.94976	146	
206.81784	78	
207.87321	154	
207.95468	92	
209.94396	570	1+
210.88142	80	
212.87881	1034	1+
214.90358	88	
216.98583	84	
220.95025	94	
221.89164	76	
222.95182	352	
224.95108	874	1+
225.97041	104	
226.94720	5308	1+
227.58282	88	
227.91547	90	
227.93218	164	
228.01695	112	
228.89195	158	
228.94186	5830	1+
228.97763	86	
229.92743	166	
230.01816	88	
230.88942	1608	1+
232.88581	142	
235.83989	154	1+
237.05271	96	
237.93441	80	
238.83888	86	
238.95259	78	
239.12331	106	
240.13104	78	
240.94087	468	
240.96090	388	1+
241.90193	88	
241.94096	400	
242.81773	106	
242.94269	1614	1+
244.95649	3716	1+
245.94329	422	
246.13330	94	
246.90300	78	
246.95350	3420	1+
246.97934	104	
247.24143	78	
247.58228	104	
247.89664	500	1+
248.03596	190	
250.79773	88	
250.97153	202	
251.95011	84	
252.87311	88	
253.94614	86	
254.86566	80	
255.89113	76	
257.08479	86	
257.10829	98	
257.80586	80	
260.83570	244	
260.96829	418	1+
261.83166	126	
262.82677	322	1+
263.83252	168	1+
264.41490	80	
264.79501	90	
265.93065	82	
266.96467	90	
267.81227	96	
267.97461	562	
268.84018	76	
268.95597	76	
268.96338	78	
269.40592	114	
269.84000	140	
269.96875	674	
270.81655	84	
272.41956	92	
272.87762	98	
273.51076	84	
273.87849	92	
274.80189	102	
274.85461	78	
276.03707	88	
276.09966	78	
277.08418	88	
277.84596	170	1+
278.09514	82	
278.54351	90	
279.10125	198	
280.09689	84	
280.79435	278	1+
280.83128	122	
280.95447	96	
281.85856	96	
281.87351	80	
282.79221	120	
283.09642	78	
283.79067	90	
283.89722	84	
283.96966	118	
284.80689	134	
284.86447	136	
284.88006	82	
285.43071	84	
285.82562	76	
285.85722	82	
286.41665	94	
286.91264	142	
288.80526	114	
289.08491	122	
289.85202	404	1+
289.90606	78	
290.85556	278	1+
292.93710	78	
293.12205	90	
293.84565	94	
294.86060	230	1+
296.81141	150	
297.80457	110	
298.80165	408	
299.43490	112	
299.77608	154	
299.80552	324	
300.78470	86	
300.80135	514	1+
300.88564	76	
301.86252	278	
302.85613	544	1+
303.85736	382	1+
306.85134	122	
307.21339	104	
307.39601	82	
308.13451	88	
309.92425	82	
311.88268	118	
312.15406	124	
313.87099	88	
314.11864	80	
314.82011	148	
315.80812	336	1+
317.92344	120	
318.15345	78	
318.93131	86	
319.01283	88	
320.81987	110	
321.81960	322	1+
321.86480	276	1+
322.82437	230	1+
322.89953	76	
322.92859	98	
323.87088	174	1+
324.41296	94	
328.00547	100	
330.90808	78	
334.87745	84	
336.39597	90	
338.87316	90	
339.73942	82	
339.82871	80	
340.93699	166	
345.26133	86	
347.80317	88	
351.81979	88	
353.88881	80	
356.77353	76	
356.81713	84	
360.18813	80	
361.37507	96	
363.73648	76	
368.01617	78	
368.09835	78	
END IONS

###FS:    #m/z: 507.84466 #charge 1+
###MS: 117
###MSMS: 120
BEGIN IONS
TITLE=Cmpd 90, +MS2(507.8447), 28.2-35.2eV, 2.6min #120
RTINSECONDS=154.399
SCANS=117,120
PEPMASS=507.84466	108776
CHARGE=1+
196.01968	338	1+
223.97871	176	
232.89593	656	1+
238.94883	108	
241.85390	114	
250.91782	112	
258.87550	126	
260.87866	172	
261.37782	170	
266.16765	164	
267.88693	130	
272.85445	218	
273.85314	124	
273.87927	106	
276.84971	150	1+
278.83196	306	
281.88777	156	
282.07355	238	1+
284.89935	106	
285.86002	182	
287.85103	760	1+
289.03183	198	
289.84668	158	
289.87164	160	
290.86810	176	
291.86395	122	
291.90398	134	
292.90735	134	
293.81686	246	1+
293.87350	402	1+
294.82187	202	1+
294.84807	510	1+
295.81117	156	1+
296.82690	270	1+
296.87082	126	
297.79151	212	1+
297.85217	174	
298.81332	132	
298.93700	136	1+
299.85082	106	
300.84833	422	1+
301.84489	308	1+
303.86600	410	1+
305.86202	1624	1+
306.83327	276	1+
307.04074	124	
307.88758	240	
308.14262	958	1+
308.87329	898	1+
309.90854	132	
310.15821	680	1+
310.99459	196	1+
311.81414	394	1+
311.88354	1362	1+
312.00052	146	1+
312.94543	132	
313.79765	302	1+
314.86565	642	1+
314.88593	134	
320.35081	108	
322.86660	630	1+
322.88030	118	
323.84977	130	
323.87345	402	1+
324.89752	112	
325.90078	224	
326.88288	3472	1+
327.81663	202	
328.37757	194	1+
328.78857	108	
328.87844	658	1+
328.89705	142	
330.17174	156	
330.81773	174	
330.84827	174	1+
330.87487	114	
332.87265	530	1+
334.81746	156	1+
335.87984	260	1+
336.94716	116	
337.87445	118	
338.81896	116	
338.87799	346	1+
339.81490	110	
341.88431	160	
343.87424	186	
344.86322	156	
345.78236	150	
345.81580	194	1+
346.33321	160	
346.76740	394	1+
347.77012	336	1+
348.33088	348	1+
348.79103	160	
348.84272	240	
348.89717	198	
349.76208	326	1+
349.88430	412	1+
350.83866	198	
350.91223	202	1+
351.82793	332	1+
352.80586	108	
353.84968	976	1+
355.89026	182	
356.82752	222	1+
358.78329	124	
359.34914	190	
361.26217	136	
362.85956	134	
365.78502	456	
366.18114	206	
366.83986	116	
366.90746	116	
367.18209	140	
367.70823	158	
367.75969	482	1+
367.78546	178	
367.84054	124	
368.78912	146	
368.83006	112	
368.96334	114	1+
369.83513	698	1+
370.80695	600	1+
371.86924	244	1+
371.90717	184	
372.60242	108	
372.77921	456	1+
373.82761	126	
373.90409	262	
374.81295	654	1+
374.90797	114	
376.86570	126	
377.83392	148	
378.77823	206	1+
380.71571	254	
381.83887	182	
382.78836	468	1+
382.85162	176	
384.84859	632	1+
384.88731	146	
385.76430	166	
385.78083	142	
386.82517	110	
387.78222	114	
387.84656	248	
388.77373	162	
388.79639	148	
388.84374	142	
389.19934	212	1+
390.05580	118	
390.78281	174	
390.84171	832	1+
390.89591	136	
391.75808	106	
391.83178	188	
392.73109	136	
392.82537	602	
392.97515	106	
393.17088	114	
393.78699	290	
393.82513	338	
393.85568	108	
393.88849	224	1+
394.81558	168	
395.38865	108	
395.73444	148	
395.86507	144	
396.83631	110	
398.38078	106	
398.72333	158	
399.84742	774	1+
400.17263	114	
400.86845	122	
401.91097	156	
402.85734	188	
403.78336	162	
403.86626	218	
405.17871	108	1+
405.76542	250	
405.85148	240	
406.40110	116	
406.77260	170	
406.86209	110	
407.40100	110	
407.73635	128	
407.86667	288	
408.75937	144	1+
408.85294	1594	1+
[truncated: 1,674,212 more chars]
