# Supplementary material for: High-Throughput Venomics
Source: J Proteome Res. 2023 Apr 3;22(6):1734–46. doi: 10.1021/acs.jproteome.2c00780 (PMC10243144; doi:10.1021/acs.jproteome.2c00780)
Supplement: Supplementary file 9 — pr2c00780_si_009.zip [file pr2c00780_si_009.zip › Manual files/Calloselasma rhodostoma MGF/210702_Calloselasma_halfplate000012_5.1.201.mgf]

###	D:\Data\Julien\210702_Cr_half_TFA\210702_Calloselasma_halfplate000012.d\ProteinAnalysisResults.mgf
###	D:\Data\Julien\210702_Cr_half_TFA\210702_Calloselasma_halfplate000012.d\analysis.baf
###	210702_Calloselasma_halfplate000012.d
###	Instrument: maXis HD
###	Manufacturer: Bruker
###    PeakWidth 0.30, MiniumIntensity 10, S/N 1Apply threshold 0, Threshold 10
###    Retain Residuals no, Create neutrally no,
###    FullScan Parameters: AdductIon (+)+H (-)-H, LowMass 0, HighMass 8000, MaxCharge charge decon 4, MinPeaks 3
###    Perf. isotope decon yes, Max Charge Istopic decon 6, MW agreement 0.00, Abund. cutoff 2.00, Envelope cutoff 75.00
###    MaxRes   Parameters: AdductIon (+)+H (-)-H, LowMass 0, HighMass 8000 
###    Perf. isotope decon yes, Max Charge Istopic decon 6, Abund. cutoff 2.00
###    MSn      Parameters: AdductIon (+)+H (-)-H, LowMass 0, HighMass 8000 
###    Perf. isotope decon yes, Max Charge Istopic decon 4, Abund. cutoff 0.05
###    Global Charge Limit: no 3, Prefer FullScan Result: yes, Export what: 2 (0=non deconv/1=deconv only/2=mixed), NoMSMSSignals: 150, Intensity threshold: 10, NoMSSignals (deconv): 2, NoMSSignals (non-deconv): 2, NormalizeData: no, SingleCharged: yes
###
COM=210702_Calloselasma_halfplate000012.d
USERNAME=Demo User

###FS:    #m/z: 375.19984 #charge 1+
###MS: 1
###MSMS: 2
BEGIN IONS
TITLE=Cmpd 1, +MS2(375.1998), 28.0-35.0eV, 0.0min #2
RTINSECONDS=1.322
SCANS=1-2
PEPMASS=375.19984	18802
CHARGE=1+
208.94699	3126	
211.94434	22560	
213.94001	3778	
222.95208	17280	1+
224.95025	4042	
226.94677	52626	1+
227.19860	60502	1+
228.94405	99244	1+
234.96980	5204	
234.99766	3282	
235.20378	3230	
239.07944	3802	
239.14634	6084	
239.23476	4028	
240.13232	5432	
240.23061	4102	
240.96248	12586	
243.11921	3202	
244.95690	26762	
245.18496	3318	
245.22387	3938	
245.94560	38858	1+
246.24153	17152	1+
246.95067	27168	1+
246.97486	4584	
248.03248	8632	1+
249.18155	3514	
249.97137	33808	1+
250.94579	76684	1+
250.99769	13740	
251.19857	7218	
252.97114	410764	1+
253.21395	11414	1+
253.90555	3350	
254.94170	121360	1+
254.96639	159440	1+
255.22929	18460	1+
256.26167	12262	1+
256.96397	22678	1+
258.96593	4816	
261.97512	16040	
263.13456	5372	
263.23485	3700	
263.97825	51974	1+
265.24990	4186	
265.97541	6116	
267.26609	6220	
267.97326	21178	
268.26252	3960	
268.95811	27344	1+
270.98036	7618	
272.25626	3894	
272.95199	14412	
274.27193	39438	1+
277.21340	3426	
279.03785	3312	
279.09121	7990	1+
279.22949	10248	1+
280.26145	3224	
281.04870	8764	1+
281.24514	22910	1+
282.27729	27366	
283.17347	5878	
283.26129	22364	1+
283.94675	5394	
284.14665	3470	
284.29243	15560	1+
285.15407	3182	
285.22531	7358	1+
285.94138	101658	1+
285.98360	4182	
288.25045	12810	1+
288.28733	4142	
290.26681	21392	1+
291.09931	9430	1+
291.19375	3352	
291.21496	3834	
291.97323	17508	1+
292.05885	13236	1+
292.65999	5408	
293.20822	9354	1+
293.24457	3762	
293.97397	13568	1+
293.99706	21852	1+
294.24148	3300	
294.93692	5570	
295.12803	4076	
295.22432	14194	1+
295.26024	3526	
295.96828	4738	
295.99250	7940	
296.29257	8270	1+
297.07855	27162	1+
297.23971	14008	1+
297.90367	7262	
298.27242	5376	
298.30910	3606	
299.06038	4198	
299.20094	3434	
299.23735	3648	
299.25477	3334	
300.28693	17794	1+
301.67516	3640	
302.17296	13154	1+
302.30328	42820	1+
302.94563	3662	
303.95174	21448	1+
304.28231	3296	
305.24504	3756	
306.90414	7854	
307.18782	3206	
307.24588	34172	1+
308.14244	3700	
308.21560	3792	
309.18497	3938	
309.20306	3958	
309.21989	4408	
309.25895	11548	1+
309.27372	9170	1+
310.30846	22660	
311.05330	5260	
311.16222	5444	
311.21944	7394	
311.29026	69302	1+
311.86941	4196	
311.93486	4454	
311.98633	6410	
312.18973	10312	1+
312.32313	14870	1+
312.94693	4778	
313.15461	12072	1+
313.21694	5470	
313.23546	4584	
313.25277	3534	
313.92861	105496	1+
314.15684	10176	1+
314.26887	5612	
316.20828	7528	1+
316.28258	23714	1+
316.31848	15626	1+
316.93962	3410	
318.29692	15114	1+
318.93421	73784	1+
320.93348	74270	1+
321.31272	3716	
322.19245	3982	
322.92946	1340984	1+
323.16464	3182	
323.23806	19672	1+
323.29123	4590	
324.28875	4168	
324.32400	6552	
325.19445	3440	
325.25365	68140	1+
325.28974	5118	
325.30865	5454	
326.17337	3212	
326.30337	6424	
326.87212	12642	
326.96831	5278	
327.00595	12148	
327.19812	12884	1+
327.26908	76016	1+
327.33503	3418	
328.31848	18542	1+
329.00340	10068	
329.22858	14990	1+
329.28358	14494	1+
330.16939	13698	1+
330.33465	75318	1+
331.00153	3650	
331.10423	5540	1+
331.20879	3550	
331.22572	10122	1+
331.30073	29296	1+
331.93934	6430	
334.95099	12294	
335.00250	17384	1+
335.17211	10684	1+
335.25502	3304	
335.28863	3834	
336.08459	15650	1+
336.17128	7292	1+
336.94528	296850	1+
337.21690	5020	
337.25340	3288	
337.30730	4084	
338.21975	3396	
338.34158	92484	1+
338.94425	37864	1+
339.23210	12968	1+
339.26936	4766	
339.28511	4310	
340.93978	485150	1+
341.24847	54324	1+
341.28603	11194	1+
342.33410	4656	
343.02461	5842	
343.26388	73440	1+
343.29585	5438	
343.33006	4548	
344.02673	3766	
344.18435	3288	
344.31203	3532	
344.35015	25568	1+
345.02501	13278	1+
345.20213	4920	
345.27781	11268	1+
345.32212	11356	1+
346.19753	14020	1+
346.32830	8496	1+
347.02489	16780	1+
347.19856	10704	1+
347.24188	3340	
349.23884	7754	1+
349.29332	21830	1+
351.15952	7892	1+
351.27176	25232	1+
351.32332	3854	
352.32126	3470	
352.89262	14132	1+
353.21288	3540	
353.28123	4364	
353.30175	3504	
354.08983	5098	
354.31608	81302	1+
354.95552	5188	
355.06702	44962	1+
355.22801	7818	1+
355.26233	3706	
356.27821	8170	1+
356.34983	15952	1+
357.06548	9348	1+
357.24306	13954	1+
357.31954	7602	1+
357.96611	10062	
358.19812	5692	
358.36589	123778	1+
358.94975	19376	
359.17703	10588	1+
359.20428	3186	
359.25837	10362	1+
359.27374	10252	1+
359.96119	210388	1+
360.18158	8824	1+
361.96057	30056	1+
363.22100	9674	1+
363.30813	17230	1+
363.95576	355636	1+
365.28635	3616	
365.33910	3652	
366.31637	3142	
366.36988	8952	1+
367.30039	4870	
367.33289	19890	1+
368.19208	5750	1+
368.38425	12148	1+
368.42270	11346	1+
369.27598	3774	
369.31535	5558	
369.35053	10952	1+
370.17016	6866	1+
371.09713	191832	1+
371.22616	7998	1+
371.27555	7650	1+
371.32256	4450	
371.36106	7660	
372.32552	52772	1+
372.38123	14490	1+
373.25375	5868	
374.35992	7560	1+
374.71850	4374	
375.09422	3678	
375.20427	11180	1+
375.21626	3616	
375.29457	3164	
376.25707	19952	1+
376.88631	4352	
377.23142	3166	
377.28743	11660	1+
379.30090	4510	
379.35568	8962	1+
380.11168	10650	1+
380.31464	9376	1+
END IONS

###FS:    #m/z: 331.17334 #charge 1+
###MS: 1
###MSMS: 3
BEGIN IONS
TITLE=Cmpd 2, +MS2(331.1733), 28.0-35.0eV, 0.1min #3
RTINSECONDS=2.0945
SCANS=1,3
PEPMASS=331.17334	18396
CHARGE=1+
191.95487	198	
193.95046	142	
202.99228	216	1+
208.88217	214	
208.94723	160	
211.94377	3458	1+
212.09519	122	
217.12185	204	1+
222.09893	178	1+
223.95350	144	
223.97248	120	
224.92735	138	
226.89414	190	
227.13976	158	
228.02093	138	
229.04549	254	1+
229.10154	288	1+
229.95521	3946	1+
231.02424	138	
232.97702	162	
233.05665	156	
234.97166	124	
235.07313	140	
237.08815	216	
238.96614	126	
240.26574	198	
240.96353	154	
241.14112	134	
242.94154	516	1+
243.03492	274	1+
243.05537	138	
244.87677	136	
246.08253	190	1+
246.15889	278	1+
246.85384	186	1+
246.97463	262	
247.96490	1330	1+
248.03355	530	1+
248.98808	264	
249.03779	340	1+
249.82799	140	
249.93656	122	
249.99495	156	
250.89531	128	
250.94857	322	
250.97698	270	1+
250.99796	118	
251.04201	290	1+
251.08446	212	1+
251.15352	140	
252.06520	160	
252.97223	1648	1+
253.19425	206	
254.96519	138	
255.07212	122	
255.09689	184	
256.13025	286	1+
257.06431	192	1+
258.15088	218	
259.20871	174	1+
260.11099	144	
260.95351	126	
261.98926	180	
262.97580	216	1+
263.00594	120	
263.05606	232	1+
263.21733	192	
264.12511	206	1+
265.01936	244	
265.26226	130	
265.98042	298	1+
267.01916	140	
267.08676	120	
267.13578	164	
268.00414	138	
268.29603	312	1+
268.90817	130	
268.95776	972	1+
269.19073	122	
269.22340	130	
270.12788	142	
270.28183	218	
270.97891	242	
271.14805	122	
271.98215	490	1+
272.20208	204	1+
272.98501	346	1+
273.05489	122	
273.58439	118	
273.92276	148	
274.09219	242	1+
274.89621	142	
275.84493	162	1+
276.00934	276	1+
276.22999	188	
278.01020	124	
278.83722	246	1+
278.99607	128	
279.10194	188	
280.01896	296	1+
280.26942	146	
280.29560	262	
280.94087	128	
280.99302	122	
281.02309	234	1+
281.07131	130	
281.30433	124	
282.04541	196	
282.19061	150	
282.27689	136	
282.31364	2022	1+
282.37525	156	
282.88221	132	
282.92087	288	1+
283.17015	232	1+
283.95887	178	1+
284.89709	122	
284.91863	124	
285.05888	408	1+
285.85002	236	
286.06229	350	1+
287.00350	120	
288.03211	180	1+
288.11501	132	1+
288.24046	246	1+
289.00594	134	
289.05499	296	1+
289.18672	130	
290.10111	192	1+
290.20908	206	1+
290.25296	420	1+
290.86023	138	
290.90540	404	1+
291.03943	390	1+
291.75584	176	1+
291.97012	158	
292.02394	218	1+
292.08928	142	
292.29681	228	
293.06275	234	
293.10690	324	1+
293.13920	134	
293.26430	156	
293.98815	126	
294.08358	198	
294.27796	226	
294.31263	878	1+
294.91835	136	
295.02037	90	1+
295.11228	164	
295.16785	148	
295.18550	124	
295.99463	134	
296.24322	146	
296.86484	262	
296.93909	314	1+
297.16757	126	
297.29991	120	
297.88365	176	1+
297.90088	124	
298.18296	142	
298.77673	218	1+
299.02317	120	
299.09843	286	1+
299.93414	304	1+
300.23888	136	
300.81998	120	
301.12962	220	
301.16455	122	
301.75634	298	1+
302.92739	322	1+
302.94459	154	
303.06093	146	
305.04541	268	1+
306.29773	124	
306.79604	406	1+
306.88411	322	1+
307.07372	148	
307.14163	316	1+
307.28198	132	
307.80130	302	1+
308.11870	160	1+
308.91781	244	1+
308.95648	352	1+
309.08404	172	
309.15360	278	1+
309.79876	198	
309.87018	252	1+
310.09253	282	1+
310.26257	120	
310.30843	2464	1+
311.11496	132	
312.15642	124	
312.25111	258	
312.32387	1726	1+
312.93082	150	
313.03815	236	1+
313.20706	148	
313.26354	128	
314.07333	176	1+
314.11921	124	
314.21282	120	
314.25055	1168	1+
315.10733	168	
315.23284	200	1+
316.01614	220	1+
317.20584	172	
318.07259	130	
319.29802	136	
321.02330	146	
322.06600	204	1+
322.13863	258	1+
322.30918	134	
324.08814	156	1+
324.11607	142	
324.89782	126	
324.99215	144	
325.14890	278	1+
325.29486	160	
327.14531	122	
327.21165	170	
327.26599	250	
327.89490	124	
328.17150	140	
328.26398	896	1+
328.31934	992	1+
328.95714	128	
329.06680	120	
329.09148	262	1+
329.11960	134	
329.16385	1694	1+
329.22782	1608	1+
329.87327	246	1+
330.16825	1488	1+
330.20640	264	
330.27944	312	
330.33602	1268	1+
331.04263	126	
331.20818	456	1+
331.26972	152	
331.44820	88	1+
332.15083	148	
332.29411	270	1+
333.09778	124	
333.26838	132	1+
334.09711	398	1+
334.19695	464	1+
334.98218	184	1+
335.14807	254	1+
335.33350	178	
335.81895	166	
336.09346	330	1+
336.32377	124	
END IONS

###FS:    #m/z: 419.22553 #charge 1+
###MS: 1
###MSMS: 4
BEGIN IONS
TITLE=Cmpd 3, +MS2(419.2255), 28.0-35.0eV, 0.1min #4
RTINSECONDS=2.8665
SCANS=1,4
PEPMASS=419.22553	16156
CHARGE=1+
222.95209	424	
223.95259	254	
224.87958	228	1+
224.94573	816	1+
226.94682	286	
227.19672	528	1+
227.93064	306	
228.86688	268	
229.06616	266	1+
230.02416	318	1+
230.10231	152	1+
230.95099	604	1+
233.00896	184	
233.89154	164	
234.08632	208	1+
235.98789	164	
236.07356	136	1+
237.05741	298	1+
238.03062	214	1+
238.20928	310	1+
239.12328	224	1+
240.96389	338	
241.04733	178	1+
241.95975	764	1+
242.96103	484	1+
243.08154	338	1+
244.16311	432	1+
244.87960	188	
244.95714	348	
244.97376	318	1+
245.94522	448	
246.87392	740	1+
246.90868	148	1+
246.95231	1608	1+
246.97271	170	
247.13001	186	
248.03435	576	1+
248.13775	166	
250.21200	166	
250.88768	166	
250.94874	248	
251.00087	224	
251.07670	482	1+
251.09964	180	
252.08398	280	1+
253.03553	166	1+
253.11805	202	
255.05517	182	
255.14451	368	1+
258.87792	176	
258.96909	204	
259.08255	258	1+
259.99673	186	
260.06448	206	
260.16222	162	
260.97112	784	1+
261.88153	308	1+
262.04954	328	1+
263.05394	236	1+
263.10560	304	1+
264.96421	1100	1+
264.98576	168	
265.08642	246	1+
266.13111	342	1+
266.17463	314	1+
267.06090	158	
267.13675	224	1+
267.99491	270	1+
268.93046	250	1+
268.95810	532	1+
269.15784	168	1+
269.19522	308	1+
270.10630	212	
270.98521	190	
271.99896	180	
272.12462	186	1+
272.86863	190	1+
272.98307	264	1+
273.00376	256	
273.07836	268	1+
273.09020	264	1+
273.17558	200	1+
273.59644	182	
274.01203	508	1+
275.01457	364	1+
275.05809	194	1+
275.84048	254	1+
275.90834	160	
276.67279	160	
276.97944	206	
277.09242	300	1+
278.14380	168	
278.94147	162	
279.04434	206	
279.09140	418	1+
279.13267	168	
279.89305	2518	1+
280.25797	170	
280.81245	120	1+
281.89064	308	
282.12091	182	
283.10805	242	1+
283.25858	214	1+
284.08109	160	
284.11073	168	1+
284.98716	170	
286.89568	548	1+
286.94369	196	
287.02434	544	1+
287.14902	450	1+
288.06431	168	
288.89469	240	
289.06852	218	
290.09868	274	1+
290.13855	384	1+
290.85622	212	1+
291.63503	164	1+
291.93688	308	1+
292.92058	186	
293.04263	296	
293.06515	362	
293.12113	238	
293.15611	194	
293.18838	250	1+
294.03487	178	
294.06504	158	
294.16725	316	1+
294.19208	192	1+
294.27312	220	1+
295.11525	436	1+
295.91915	570	1+
296.06346	286	1+
296.14497	484	1+
297.09630	192	1+
297.16515	280	1+
297.27859	228	
297.85407	258	1+
297.90265	4828	1+
298.01961	418	1+
298.22596	132	1+
299.02180	304	1+
299.99646	214	1+
300.11103	430	1+
300.22898	238	1+
301.18463	546	1+
302.05066	298	1+
302.10047	280	1+
302.91128	164	
303.19533	172	
304.11024	366	1+
305.02930	352	
307.28863	262	
307.78940	404	1+
307.87701	218	1+
308.07124	376	1+
308.29248	742	1+
308.79468	244	1+
310.30893	348	
310.87292	186	
311.16145	206	1+
311.29286	426	
312.09948	272	1+
312.29393	620	1+
312.86945	164	
313.16992	370	1+
313.92852	1110	1+
314.24128	232	1+
315.04697	606	1+
315.10082	240	1+
315.29211	186	
316.86386	242	
317.06800	494	
318.06979	222	
318.86626	454	1+
318.93327	1192	
319.04096	620	1+
319.09430	202	1+
319.93634	986	
320.91930	1024	1+
321.16506	236	1+
321.20073	264	1+
322.14317	332	1+
322.85148	1254	1+
323.01691	2320	1+
323.14353	204	1+
323.23540	134	1+
323.91192	374	1+
325.88156	282	1+
325.89774	240	1+
326.96646	278	1+
327.05103	202	
327.13830	270	1+
328.17945	448	1+
328.25868	158	
328.28806	250	1+
329.06766	174	
330.04307	238	1+
330.13751	328	1+
331.08276	442	
331.14077	222	1+
331.99852	264	1+
332.08945	254	
332.23210	180	1+
332.87773	414	1+
332.99823	186	1+
333.06204	390	
333.10324	276	1+
333.15266	264	
333.87915	376	1+
334.07289	180	
334.12901	268	1+
334.31109	174	
334.95220	178	
335.05093	282	1+
335.16076	344	1+
335.31751	230	1+
335.58985	130	1+
336.94439	4430	1+
337.87461	232	
338.09083	186	
338.14705	158	
338.30853	542	1+
338.34005	338	1+
338.97117	130	1+
339.09549	164	
339.16141	186	
340.19379	268	1+
340.86467	1166	1+
340.92135	648	1+
340.94564	244	
341.07071	238	1+
341.09305	364	1+
341.24908	398	1+
341.92386	560	1+
342.12523	288	1+
342.20091	338	1+
342.85209	262	1+
342.88695	186	1+
343.08468	182	
343.10590	246	
343.13027	206	1+
344.30321	142	1+
344.97483	458	1+
345.09730	468	1+
345.19427	174	1+
346.15280	158	
347.07792	1072	1+
347.32679	214	1+
349.10052	276	1+
350.33704	254	1+
351.02930	160	
351.09703	168	
351.89530	294	1+
352.17677	284	1+
352.85665	222	1+
353.20597	162	
353.23266	162	1+
353.91373	318	1+
354.07362	422	1+
355.07879	350	1+
356.13994	320	1+
356.19276	218	
356.22045	308	1+
356.25971	370	1+
356.88221	360	1+
357.07215	230	
357.09387	520	1+
357.82615	206	1+
358.17038	164	
358.20035	182	
358.87568	902	1+
358.95451	198	
359.03368	238	1+
359.11718	300	
359.17156	270	1+
359.96284	304	
359.98935	164	1+
360.08934	1044	1+
360.13366	468	1+
360.23069	108	1+
360.33330	314	1+
360.96490	468	1+
361.09412	762	1+
361.25196	252	1+
362.30696	324	1+
363.01132	196	1+
363.22125	318	1+
363.27155	230	
363.35248	362	1+
366.19837	322	1+
367.07925	346	1+
367.33567	176	
367.41084	160	
368.22689	226	
368.40728	156	
370.19699	438	1+
370.21632	158	
371.07796	380	1+
371.11396	414	1+
372.23071	166	
373.12699	680	1+
374.30207	198	1+
374.33360	218	
375.10713	396	
375.20083	224	
376.10710	476	1+
376.17393	220	1+
376.21185	382	1+
376.25797	302	1+
376.88520	1032	1+
377.23792	170	
377.36471	564	1+
378.36961	470	1+
378.40921	574	1+
378.89263	318	1+
379.03295	242	1+
379.23033	262	1+
379.29438	362	1+
379.40819	400	1+
381.11741	240	
381.26033	238	1+
381.89144	190	
382.19771	350	1+
382.30833	218	
382.40045	626	
383.11238	194	
383.23055	314	1+
383.32717	182	
384.21105	344	1+
384.23738	214	1+
385.12984	426	1+
385.31628	182	1+
386.03923	146	1+
387.10839	270	
387.14215	518	1+
387.28899	232	1+
388.09541	196	1+
389.12568	702	1+
389.24664	148	1+
390.20220	396	1+
391.12368	220	1+
391.20507	320	1+
391.82944	216	1+
392.89946	218	
394.40322	236	1+
394.89386	604	1+
395.11922	162	
396.89495	242	1+
397.22450	164	
397.32139	172	
397.42087	1212	1+
398.19391	276	
398.23335	766	1+
398.27963	500	1+
398.34370	1656	1+
398.78602	252	1+
399.20095	198	
399.23591	540	1+
399.44334	206	1+
399.89910	324	1+
400.03946	176	
400.08403	182	1+
400.16990	348	1+
400.20990	1696	1+
400.31815	276	1+
401.17346	208	1+
401.35833	362	1+
402.05153	1154	1+
402.18738	304	1+
402.22331	896	1+
402.30015	570	1+
403.13832	528	1+
403.29990	318	1+
403.37906	870	1+
404.38688	564	1+
404.86178	192	1+
405.03045	190	
405.08896	164	1+
405.14629	188	1+
405.23900	174	
406.41025	182	
407.12942	352	1+
407.29164	218	1+
408.02512	208	1+
412.20834	166	
415.24334	254	
415.25940	232	
415.30054	13464	1+
415.36589	202	
415.38748	814	1+
416.11956	774	1+
416.18099	180	
416.24526	222	
416.26985	262	
416.34510	214	
416.39077	680	1+
416.42127	1522	1+
416.90887	432	1+
417.07014	194	1+
417.12185	600	1+
417.24630	178	
417.28270	1148	1+
417.33984	238	
417.91190	340	1+
418.22284	554	1+
418.36605	298	
418.40180	490	1+
419.25814	482	1+
419.33519	162	
419.35698	194	
419.43017	202	
419.86528	276	1+
420.05901	300	1+
420.14017	320	1+
420.36010	280	
420.37709	580	1+
420.43848	284	1+
421.22102	298	1+
421.31169	308	1+
421.34826	812	
421.40506	162	
422.14003	208	1+
422.20041	288	
422.34133	680	1+
422.37305	248	
423.19367	164	
423.46807	158	
END IONS

###FS:    #m/z: 322.92969 #charge 1+
###MS: 5
###MSMS: 6
BEGIN IONS
TITLE=Cmpd 4, +MS2(322.9297), 28.0-35.0eV, 0.1min #6
RTINSECONDS=6.5525
SCANS=5-6
PEPMASS=322.92969	628720
CHARGE=1+
158.47858	110	
185.98773	192	1+
191.10459	200	
191.14295	122	
191.95664	508	1+
192.89245	144	
200.00943	110	
201.04560	156	
202.99714	354	1+
204.00108	324	1+
205.94954	376	1+
208.01904	178	
209.06235	154	1+
215.88666	480	1+
220.06519	274	1+
220.17235	158	
220.62327	140	
222.05097	198	1+
222.95210	128	
223.96103	566	1+
224.88525	232	1+
227.94958	192	1+
228.09320	136	
229.02685	150	
229.07042	192	1+
229.09293	150	
229.10697	134	
230.04720	124	
230.86604	128	
230.97667	128	
231.03187	146	
231.90777	304	1+
231.95891	266	1+
232.03869	264	1+
233.06897	202	
233.89844	176	1+
235.11375	162	
235.95820	170	
236.19990	220	1+
236.97992	184	1+
237.05927	128	
237.11230	124	
237.12525	120	
237.15995	190	1+
239.05188	320	1+
239.08002	1094	1+
239.94034	396	1+
240.14657	196	1+
240.18046	120	
240.88222	118	
241.00915	132	
241.06478	182	
241.19091	174	1+
241.93773	652	1+
242.02193	122	
242.03516	238	1+
242.63443	238	1+
242.94059	548	1+
243.88601	226	1+
244.05671	212	1+
245.03995	144	
245.13303	170	1+
245.22056	146	
245.93994	120	
245.98146	128	
246.12026	206	1+
246.97648	438	
247.98381	206	
248.03714	520	1+
248.98747	262	
249.02412	122	
249.04234	350	1+
249.98697	148	
250.21400	170	
250.94530	416	1+
250.96677	136	
250.99117	110	
251.04072	400	1+
252.10210	126	
252.98364	270	1+
253.03250	116	
253.20688	266	1+
253.87505	322	1+
254.04643	222	1+
254.08474	132	
254.12859	126	
255.03107	110	
255.10698	192	1+
256.14983	112	
257.05433	114	
257.98535	212	1+
258.00668	110	
258.05355	350	1+
258.07816	284	1+
258.89587	154	
260.10823	276	1+
260.19075	178	
260.92488	360	1+
261.12621	164	
261.14931	152	
261.89697	124	
263.05777	324	1+
263.99156	118	
264.92987	114	
264.97937	182	
264.99399	258	
265.01700	348	
265.05856	282	
265.07506	224	1+
265.11578	164	
265.85467	210	1+
266.01569	456	1+
266.06146	126	
266.24487	186	
266.99696	694	1+
267.10355	172	
267.20822	112	
268.87027	138	1+
268.89272	206	1+
268.95827	120	
268.97775	280	
269.09235	112	
269.41536	132	
269.89413	236	1+
270.01288	126	
271.11711	188	1+
272.08417	138	
272.56259	176	
273.16647	214	1+
274.10799	118	
275.05703	160	
275.97829	330	1+
276.00978	282	1+
276.15485	134	
276.19104	132	
276.22921	210	1+
277.08988	144	
277.11500	114	
277.25750	126	
278.23270	280	1+
279.00113	212	1+
279.09196	1316	1+
279.11446	150	
279.18933	144	
280.12301	128	
280.14366	124	
280.26052	202	
281.04973	790	1+
281.22766	146	
281.24479	304	
281.93892	272	1+
282.06875	124	
282.11641	142	
282.24591	130	
282.27918	242	
283.02862	394	1+
283.06764	758	1+
283.13443	372	1+
283.26049	1142	1+
283.28227	236	
284.10063	200	1+
284.13742	286	1+
284.19664	190	
284.29250	3762	1+
284.90617	146	
285.00455	346	1+
285.05889	112	
285.20672	140	
285.85298	142	
286.08102	124	
286.21614	194	1+
287.18361	262	1+
287.19898	152	
288.06313	276	1+
288.07937	140	
289.23368	120	
289.97260	130	
291.06140	108	
291.98938	206	1+
292.00482	216	1+
292.06106	878	1+
292.10278	180	1+
293.22457	110	
293.26368	146	
293.85131	112	
294.27739	138	
294.86019	238	1+
294.98770	130	
295.06817	326	
297.06026	110	
299.02359	152	
299.05793	654	1+
300.87620	208	1+
300.95036	148	
301.05748	112	
301.08048	406	1+
301.18132	160	
302.04453	140	
302.16971	378	1+
302.24623	330	
302.94086	120	
303.00968	140	
303.13733	110	
303.99797	212	1+
304.26289	752	1+
305.03583	162	
305.17295	148	
305.19564	356	1+
305.23186	256	1+
306.05277	296	1+
306.27991	324	1+
306.79375	318	1+
307.08429	134	
307.13665	276	1+
307.16126	122	
307.89468	108	
308.02820	238	1+
308.29083	1288	1+
308.89161	120	
308.99157	140	
309.08571	120	
309.15090	122	
309.18905	204	1+
309.22228	224	
310.30997	1072	
311.29088	214	
311.86049	274	
313.12465	138	
313.16681	132	
316.02810	144	1+
316.27576	166	
320.00243	146	1+
320.18005	260	1+
320.29221	296	
321.09827	218	1+
321.11979	142	
321.21838	190	
322.20800	190	
322.28214	196	
322.30834	218	1+
323.09179	290	1+
323.13143	670	1+
323.23803	9330	1+
324.01881	136	
324.06684	312	1+
324.09180	212	1+
324.13540	568	1+
324.18643	338	1+
324.20930	186	
324.32553	378	1+
324.89426	248	
325.89890	224	1+
326.23259	124	
326.28150	122	
326.37508	528	1+
326.96982	174	
327.07285	128	
327.11858	122	
327.14158	204	1+
327.21636	112	
327.26031	310	1+
327.26522	122	
327.34779	126	
END IONS

###FS:    #m/z: 1409.93395 #charge 1+
###MS: 5
###MSMS: 7
BEGIN IONS
TITLE=Cmpd 5, +MS2(1409.9340), 46.6-58.2eV, 0.1min #7
RTINSECONDS=7.3245
SCANS=5,7
PEPMASS=1409.93395	270460
CHARGE=1+
195.12233	304	
199.09416	1030	1+
199.16592	472	1+
201.11018	300	
219.11998	548	1+
221.13686	1614	1+
225.11072	1314	
225.18408	216	
227.12604	494	1+
227.16292	292	1+
227.19901	166242	1+
227.24101	282	
227.29621	230	
227.32067	426	
227.37335	272	
227.40909	450	1+
227.42287	264	
239.14613	2686	1+
241.10584	1502	1+
243.12078	10066	1+
245.13718	1792	1+
248.03424	578	1+
249.13129	680	
252.97976	214	
255.22989	9218	1+
257.13513	874	1+
259.11526	354	1+
259.15237	224	
261.13061	402	
262.09739	246	1+
263.14676	840	1+
265.16264	3378	1+
267.12097	348	1+
269.13652	8662	1+
271.22484	21264	1+
275.14906	464	1+
275.19895	480	1+
277.16054	234	
283.17314	2916	1+
283.26100	3932	1+
285.13082	2266	1+
287.14748	27466	1+
289.23433	348	
290.24203	218	
292.05754	1308	1+
292.10217	232	
293.15642	520	
295.15208	264	
301.16207	1132	1+
303.14198	320	
305.15687	782	1+
307.17175	902	1+
309.18903	2066	1+
309.27755	850	
310.28400	1328	1+
313.16232	9564	1+
315.25110	8060	1+
318.10137	282	1+
318.22694	554	1+
319.17339	606	1+
319.22991	474	1+
321.18915	298	
325.18597	230	
327.19901	3646	1+
329.15718	2320	1+
329.20320	404	1+
331.11713	232	
331.17361	41888	1+
331.24692	314	1+
333.26177	1420	1+
336.08527	1682	1+
336.17455	706	1+
337.23624	400	1+
341.24931	372	
344.18594	784	1+
345.18577	522	1+
347.16856	552	
347.19336	228	
349.18382	762	
351.19741	654	
353.21340	1628	1+
355.17180	600	
357.18869	4830	1+
359.12518	276	1+
359.19958	680	1+
359.27730	31804	1+
365.18450	432	1+
365.33928	1328	1+
366.13729	3220	1+
367.33070	216	
371.22621	2030	1+
373.18380	1952	1+
375.10217	284	1+
375.19967	43466	1+
375.27021	296	
376.12056	352	1+
377.28754	2560	1+
380.11362	1258	1+
381.20866	638	1+
381.26181	7416	1+
387.31123	598	
389.21348	586	1+
391.19445	554	1+
393.20783	798	1+
393.28152	248	
394.16154	262	1+
395.22430	352	1+
397.24638	442	
397.29169	278	
399.27246	744	1+
400.21671	212	
401.21340	2476	1+
403.22576	640	1+
403.30447	7210	1+
407.22300	294	
407.27735	1088	1+
410.30613	330	1+
412.16815	346	1+
415.21762	228	
415.25171	1092	1+
415.30256	620	1+
417.20940	888	1+
419.22519	34524	1+
419.29949	310	
421.31385	4608	1+
424.13736	1644	1+
425.13980	900	1+
425.22354	532	1+
425.28839	18454	1+
426.22734	410	1+
433.24057	262	
435.22078	568	1+
437.23581	1100	1+
439.25378	216	
440.31329	378	1+
441.21900	348	1+
441.28407	412	
442.29251	1084	1+
443.30046	926	1+
444.21984	840	
445.24353	1650	1+
447.32917	1588	1+
449.29471	338	1+
449.33761	244	
451.15597	380	1+
451.25063	224	
451.30311	668	1+
453.31719	814	1+
459.23252	238	
459.27640	618	1+
459.32909	582	1+
461.23883	816	1+
462.31884	880	1+
463.25182	18114	1+
464.17131	212	
465.33999	6092	1+
468.08066	234	1+
468.16586	1282	1+
468.24233	422	1+
469.31394	32574	1+
473.14937	292	1+
475.36090	242	
479.21202	380	1+
479.24843	218	
481.26497	628	1+
483.27227	254	
484.23067	364	1+
485.30837	502	
486.31334	332	
487.32568	1210	1+
489.26605	800	1+
489.29164	340	
489.33506	460	1+
491.35777	1188	1+
492.20389	216	
493.26648	422	1+
495.32763	220	
497.24230	442	1+
497.34488	632	1+
498.28014	424	1+
502.34610	612	1+
503.24917	418	1+
503.30304	730	1+
503.35311	486	1+
504.25157	282	1+
507.20353	440	1+
507.27827	8580	1+
507.35204	586	1+
508.20424	348	1+
509.24619	566	1+
509.36639	4472	1+
511.32538	284	
512.19105	1350	1+
513.34037	31702	1+
515.25857	422	1+
516.25966	330	1+
517.21294	386	1+
519.23382	516	1+
520.22094	478	1+
520.24302	316	1+
523.27189	508	1+
524.28684	966	1+
525.28823	854	1+
527.27454	240	
529.33668	1070	1+
530.29621	424	1+
531.19664	306	1+
531.30075	334	1+
531.35247	1792	1+
532.16910	286	1+
533.29377	662	1+
535.38536	252	
537.08089	208	1+
537.40399	274	
538.24141	360	1+
538.30234	308	1+
539.35513	728	1+
541.37341	706	1+
542.20672	626	1+
542.26826	326	1+
543.26841	238	1+
544.30873	592	1+
545.31206	454	1+
548.35753	358	1+
549.27981	236	
549.36284	264	1+
550.29052	358	
551.21322	238	1+
551.30356	4686	1+
551.37707	532	1+
553.39192	2352	1+
554.04803	262	1+
554.26430	402	1+
556.21809	1014	1+
557.30987	442	1+
557.36664	29212	1+
558.81750	352	1+
559.23394	408	1+
559.82258	360	1+
562.35125	312	1+
563.28330	560	1+
565.32644	604	1+
566.10313	278	1+
566.21867	500	1+
566.29668	444	1+
569.26671	352	1+
569.31471	664	1+
573.36275	1136	1+
574.21482	316	1+
575.37568	2170	1+
577.44671	288	1+
578.32516	334	1+
578.38952	372	1+
580.25470	318	1+
582.39265	354	1+
583.39503	282	1+
585.23987	284	1+
585.39722	792	1+
587.31750	458	1+
589.38906	338	
591.42368	346	1+
592.21560	482	1+
592.33334	478	1+
593.38159	246	1+
595.33120	2720	1+
595.40294	354	
597.42207	934	1+
599.23326	566	1+
600.24188	362	1+
601.39252	19608	1+
602.25017	242	
602.30750	230	
603.28604	214	
604.30970	498	1+
606.11994	276	1+
612.19676	282	1+
612.25388	252	1+
613.30245	356	1+
613.34919	950	1+
614.44750	364	1+
617.38587	1448	1+
618.33135	604	1+
619.40248	2234	1+
621.34698	732	1+
621.42852	220	1+
621.79937	262	1+
623.42214	230	1+
624.30143	420	1+
625.29471	234	1+
626.33525	304	1+
629.42550	318	1+
630.28579	330	1+
630.34857	514	1+
630.41489	408	1+
631.26229	332	1+
631.35223	398	1+
635.34849	232	
635.37508	318	1+
637.41902	338	1+
639.21937	466	1+
639.35353	1448	1+
639.55055	342	
639.96853	254	1+
641.38729	396	1+
641.44320	506	1+
642.37776	298	1+
642.58901	658	1+
643.34377	368	1+
643.58854	496	1+
645.41910	9802	1+
646.19895	304	1+
648.31808	422	1+
649.37397	276	1+
651.34435	370	1+
651.48019	434	1+
652.46910	298	1+
653.53835	498	1+
655.34802	280	
657.23422	390	1+
657.36426	370	
657.40370	358	1+
657.44924	276	1+
660.85080	290	1+
661.35774	330	1+
661.41359	1764	1+
662.29967	296	1+
662.63687	356	1+
663.33539	216	1+
663.43147	1848	1+
663.63865	262	1+
664.24048	320	1+
664.79369	246	1+
665.36758	254	1+
666.30091	544	1+
666.42694	294	1+
667.30314	410	1+
667.38760	326	
667.44343	214	1+
667.58349	214	1+
668.37015	296	1+
671.43293	344	1+
672.29241	412	1+
672.39781	310	1+
673.44842	314	
674.37746	542	1+
675.34900	242	
676.41349	218	
679.39158	338	1+
680.26054	302	1+
680.29780	278	
681.33914	554	1+
681.43821	866	1+
683.38749	390	
683.44840	492	1+
685.47163	644	1+
686.39865	576	1+
687.03415	234	
687.40633	376	1+
687.42942	246	
688.34968	418	1+
689.35460	302	1+
689.40282	468	1+
689.44515	5360	1+
690.28321	472	1+
690.49675	346	1+
692.86291	280	1+
696.21266	338	1+
697.49644	224	
698.36464	448	1+
698.85714	326	1+
699.36921	298	1+
699.46449	486	1+
701.41453	740	1+
701.57098	458	1+
702.36047	670	1+
702.38328	498	1+
702.42127	524	1+
702.92725	256	
705.43931	1682	1+
707.39744	606	1+
707.45353	2380	1+
707.91381	358	1+
708.40453	488	1+
709.33051	438	1+
709.59079	254	1+
710.30598	312	1+
710.33951	262	1+
711.41994	342	
711.91787	270	
712.36312	522	1+
712.41508	568	1+
713.36957	348	1+
714.87119	286	1+
715.36835	546	1+
715.50860	384	1+
716.50872	312	1+
717.28796	300	1+
717.47873	436	1+
718.23918	220	1+
719.39890	388	1+
720.30792	306	1+
720.42969	210	1+
721.47358	224	
722.37664	784	1+
723.94586	408	1+
724.45329	1394	1+
724.94574	316	1+
728.42873	438	1+
729.30188	340	1+
729.39470	232	1+
729.92339	548	1+
730.25949	408	1+
730.30847	256	1+
730.92615	450	1+
731.16640	278	1+
731.37055	530	1+
732.26392	504	1+
732.43153	492	
732.92617	946	1+
733.43158	418	
733.47000	5064	1+
733.82302	294	1+
733.85774	232	1+
733.92618	860	1+
735.43758	344	1+
735.54189	250	
737.37421	638	1+
738.38237	368	1+
738.42733	398	1+
738.88589	284	
739.07549	290	1+
739.43014	320	1+
740.38145	532	1+
740.63072	238	1+
742.33614	486	1+
742.40704	588	1+
742.57455	360	1+
742.63466	426	1+
742.91472	430	1+
743.40913	504	1+
743.57570	278	1+
745.60219	384	1+
745.88545	392	1+
746.41506	546	1+
746.44837	808	1+
746.94942	356	1+
749.46573	1072	1+
749.66055	618	1+
750.65573	712	1+
750.93174	404	1+
751.48128	2280	1+
752.35839	360	1+
752.90752	332	
752.94025	530	1+
753.23987	292	1+
753.36084	578	1+
753.50463	288	
753.94331	382	1+
754.29880	234	1+
754.42948	1302	1+
754.64554	498	1+
755.43123	1050	1+
755.93519	442	1+
756.41250	574	1+
759.38836	634	1+
759.56852	256	1+
760.39414	412	1+
760.42684	450	1+
760.54757	228	1+
761.50779	506	1+
762.16532	216	
762.38021	428	1+
762.52916	312	1+
762.89937	464	1+
764.31442	612	1+
765.07792	290	1+
765.38952	240	
766.07541	194	1+
766.11126	270	1+
766.45701	350	1+
767.37943	478	1+
767.65585	406	1+
768.48562	1152	1+
768.53483	198	1+
768.65667	258	1+
768.72899	376	1+
769.39039	378	1+
769.49399	872	1+
769.72778	268	1+
770.28255	234	1+
770.38659	228	1+
771.43619	326	1+
771.53524	362	1+
771.73119	182	1+
771.87994	184	1+
772.33804	424	1+
772.49907	258	
773.34419	292	1+
773.51760	238	
773.95564	338	1+
774.14859	296	1+
774.57373	552	1+
775.35968	410	1+
775.44699	696	1+
775.57573	458	1+
776.26876	348	1+
776.45370	566	1+
777.01710	436	1+
777.35787	462	1+
777.49692	3640	1+
778.00498	348	1+
778.27708	334	1+
778.42760	558	1+
778.45797	216	
778.89557	502	1+
779.43754	390	1+
780.52490	286	1+
781.38492	530	1+
781.47399	368	1+
781.67024	372	1+
782.33487	442	1+
782.41711	272	
784.08932	308	1+
784.51338	672	1+
784.60723	420	1+
785.08979	226	1+
785.61045	300	1+
786.38864	264	1+
786.44000	636	1+
787.23104	282	1+
787.44560	484	1+
788.40349	476	1+
788.42407	714	1+
788.60866	314	1+
789.32398	486	1+
790.32981	408	1+
790.47850	490	1+
790.51486	396	1+
791.13926	192	1+
791.40074	278	1+
791.48318	326	1+
791.51854	254	1+
793.48983	1022	1+
794.16892	350	1+
794.42838	342	1+
794.94007	374	1+
795.42848	216	1+
795.50816	1948	1+
795.88027	438	1+
795.95355	384	1+
796.37944	742	1+
797.38283	604	1+
797.46791	394	1+
797.61430	258	1+
797.71048	180	1+
800.45364	362	1+
801.57515	730	1+
801.87702	510	1+
802.40107	448	1+
802.42631	534	1+
802.88007	504	1+
804.40744	600	1+
805.31042	284	1+
805.40628	458	1+
805.52952	426	1+
806.31875	192	1+
806.54058	294	1+
807.45201	290	1+
807.52346	456	1+
807.94666	480	1+
808.53147	354	1+
808.87792	372	1+
808.95067	380	1+
809.41089	548	1+
809.87946	282	1+
810.41125	368	1+
811.36038	250	1+
811.50313	542	1+
812.45447	436	1+
813.51481	840	1+
814.78316	268	1+
815.32349	232	1+
815.44053	316	1+
815.52949	704	1+
816.42175	374	1+
817.35660	274	1+
817.98356	530	1+
818.89397	180	1+
818.98681	428	1+
819.39012	316	1+
820.44412	324	1+
820.62567	530	1+
821.40148	436	1+
821.52571	1872	1+
821.89853	228	1+
822.48779	498	1+
822.60120	312	1+
823.39034	438	1+
823.44761	560	1+
825.42879	572	1+
825.88396	342	1+
826.73475	344	1+
827.35544	304	1+
827.58184	428	1+
828.57955	282	1+
829.40667	528	1+
829.43755	250	
830.15163	230	1+
830.45553	538	1+
830.53019	516	1+
831.33006	440	1+
831.45090	366	1+
831.81802	342	1+
833.19957	282	1+
833.56148	316	1+
833.66598	246	1+
834.51296	346	1+
835.44693	854	1+
837.38457	538	1+
838.42621	612	1+
838.52492	1574	1+
839.53075	1206	1+
841.46263	330	1+
841.56874	338	1+
842.83240	352	1+
843.50612	548	1+
843.59225	266	
843.83810	222	1+
844.37282	418	1+
844.43349	764	1+
845.37605	280	1+
845.40643	276	1+
845.43679	772	1+
845.59652	980	1+
845.87742	338	1+
846.87172	226	1+
847.32847	362	1+
848.50251	538	1+
848.81466	220	
849.43312	298	1+
849.54681	422	1+
849.89540	556	1+
850.00408	444	1+
851.48441	754	1+
852.32987	404	1+
852.38318	348	1+
855.36010	372	1+
855.43226	222	1+
857.40307	584	1+
857.54505	1878	1+
858.40449	470	1+
858.46565	660	1+
858.49417	488	1+
859.19160	338	1+
859.43833	202	1+
859.60253	208	1+
859.97477	264	1+
860.37964	306	1+
861.38572	232	1+
861.96264	504	1+
862.45773	432	1+
862.72825	264	1+
863.60053	478	1+
864.16088	346	
865.32868	302	1+
865.41274	250	1+
865.47922	528	1+
865.54572	1386	1+
865.91846	296	1+
866.24076	344	1+
866.48570	376	1+
866.80768	326	1+
866.91765	300	1+
867.25361	502	1+
868.39092	294	1+
868.41939	330	1+
868.58972	266	
868.87889	290	1+
869.85045	198	1+
870.49313	280	
871.02450	230	1+
871.46405	616	1+
871.55883	216	
871.60885	650	1+
872.42410	382	1+
872.47605	444	1+
872.61256	414	1+
873.42717	288	1+
875.47681	322	1+
877.45003	356	1+
877.50904	390	1+
878.45724	258	1+
881.46182	372	1+
881.55553	320	1+
882.91759	204	1+
882.97884	412	1+
883.55761	822	1+
883.89135	278	1+
883.97891	340	1+
884.89915	206	1+
886.45397	552	1+
887.46082	400	1+
887.60239	230	
888.61714	1334	1+
889.62360	1040	1+
890.89521	200	1+
891.19282	276	1+
891.37446	298	1+
892.46522	676	1+
893.47006	496	1+
894.30308	528	1+
896.59770	316	1+
898.35206	566	1+
898.45477	462	1+
898.67828	256	1+
899.39529	404	1+
899.79719	396	1+
900.72528	336	1+
901.49713	616	1+
901.57152	2142	1+
902.56146	400	
903.14670	234	1+
903.43671	432	1+
904.42574	220	1+
904.47955	366	1+
904.99200	294	1+
905.52879	310	1+
905.78828	266	1+
905.99779	210	1+
906.62172	392	1+
907.62616	272	1+
908.49482	390	1+
909.32919	362	1+
909.40859	508	1+
909.49548	236	1+
909.57427	818	1+
910.33546	270	1+
910.82644	374	1+
911.61154	242	1+
911.83062	282	1+
912.22504	254	1+
913.47693	412	1+
914.06226	382	1+
915.41241	234	
915.46892	428	1+
915.58021	346	1+
915.64081	542	1+
916.27045	196	1+
916.52628	362	
917.89162	212	1+
918.62275	222	
919.38055	760	1+
919.46884	286	1+
919.57476	386	1+
919.91704	234	1+
920.84241	266	1+
921.46990	450	1+
921.50253	200	1+
921.60814	204	1+
922.49896	344	1+
922.97360	242	1+
923.02546	358	1+
923.49539	266	1+
923.54563	500	1+
923.82593	306	1+
924.02390	240	1+
925.59189	312	1+
925.71989	266	1+
926.34454	232	
927.51036	566	1+
927.58782	662	1+
927.66091	320	1+
928.51185	466	1+
928.60353	728	1+
929.02447	180	1+
930.75176	338	1+
931.55963	270	1+
932.84183	438	1+
933.50861	306	1+
933.64944	1042	1+
933.75465	282	1+
933.96638	410	1+
934.65462	686	1+
934.97000	320	1+
935.39491	456	1+
935.54916	286	1+
935.79886	268	
936.16153	274	1+
936.43778	370	1+
937.55228	202	1+
937.75638	288	1+
937.85436	1400	1+
938.06327	350	1+
938.51111	766	1+
939.06699	272	1+
939.43312	236	1+
939.76314	350	1+
941.29251	252	1+
941.47901	340	1+
941.59756	538	1+
942.59623	420	1+
942.85674	252	1+
943.32177	266	1+
943.49909	274	1+
943.64291	440	1+
944.32601	188	1+
944.53323	292	1+
945.41750	492	1+
945.59473	1816	1+
946.79625	316	1+
947.51515	352	1+
948.36823	236	1+
949.30976	290	1+
949.92325	194	1+
950.53356	430	1+
951.47831	526	1+
951.66023	426	1+
951.83045	468	1+
951.86283	404	1+
952.48501	384	1+
952.52439	352	1+
952.66427	312	1+
952.86115	274	1+
953.37235	250	1+
953.59087	466	1+
954.31054	372	1+
955.41791	342	1+
956.36047	480	1+
957.53275	214	1+
957.97394	364	1+
958.42088	420	1+
958.49270	246	1+
960.66302	236	
961.02821	212	
962.83113	474	1+
962.86467	380	1+
963.53591	400	1+
963.61550	304	1+
964.31578	264	1+
964.55958	204	1+
965.18841	250	1+
965.42029	370	1+
965.60807	470	1+
965.63908	296	1+
966.37314	580	1+
967.01221	232	1+
967.04913	448	1+
967.51742	326	1+
967.81203	266	1+
968.05191	332	1+
968.58078	580	1+
969.66157	258	1+
969.79968	264	1+
970.01053	238	
970.16546	316	1+
971.08824	238	1+
971.51232	390	1+
971.61939	414	1+
972.00328	268	1+
972.48733	322	1+
972.62760	272	1+
972.91592	330	1+
973.75372	292	1+
973.80640	398	1+
974.80611	296	1+
975.04974	224	
975.32181	262	1+
975.49345	346	1+
977.04743	228	1+
977.54624	336	1+
977.67461	1022	1+
979.42605	324	1+
979.51323	226	1+
979.82541	352	1+
981.34932	280	1+
981.39566	440	1+
982.32265	260	1+
983.60287	336	1+
983.87833	302	1+
984.61254	208	1+
985.49193	392	1+
986.49154	270	1+
986.54453	426	1+
987.64226	270	1+
988.45542	512	1+
988.50810	324	1+
989.19726	268	1+
989.45901	584	1+
989.62132	2250	1+
990.55355	478	1+
990.87065	204	1+
991.06199	256	
991.49933	530	1+
991.54441	430	1+
991.77653	558	1+
992.50198	416	1+
993.59727	340	1+
993.92403	294	1+
995.48231	338	1+
995.68676	298	1+
996.05882	328	1+
996.40676	382	1+
996.69743	626	1+
996.83245	278	1+
997.07077	328	1+
997.41230	272	1+
998.31679	216	1+
999.43570	290	1+
999.52086	386	1+
1000.57082	328	1+
1001.77154	416	1+
1002.51286	748	1+
1002.77469	318	1+
1003.59104	712	1+
1003.72093	380	1+
1004.59168	522	1+
1004.72304	296	1+
1006.62991	1052	1+
1007.55861	412	1+
1007.62566	806	1+
1008.68198	604	1+
1009.03274	400	1+
1009.12588	280	1+
1010.45775	546	1+
1010.59696	386	1+
1012.05464	396	1+
1012.53382	488	1+
1013.04568	518	1+
1013.36285	430	1+
1013.53380	352	1+
1013.85952	362	1+
1014.36835	354	1+
1015.28966	270	1+
1015.65127	710	1+
1016.08581	312	1+
1017.48153	598	1+
1018.48560	712	1+
1019.41561	306	1+
1019.98713	620	1+
1020.89354	248	1+
1020.91814	326	1+
1021.69595	800	1+
1022.50418	812	1+
1022.60833	304	1+
1022.93063	396	1+
1023.04386	456	1+
1023.10567	314	1+
1023.42199	242	
1023.50229	782	1+
1024.04074	454	1+
1025.72492	334	1+
1027.99643	214	
1029.02647	286	1+
1029.39662	324	1+
1031.39067	382	1+
1031.53878	364	1+
1031.94416	270	1+
1033.47590	382	1+
1033.64842	2098	1+
1034.14298	292	1+
1034.83924	384	1+
1035.83719	294	1+
1035.93846	346	1+
1037.52507	248	
1038.92436	296	1+
1039.25750	350	1+
1039.53307	866	1+
1039.71288	648	1+
1039.85051	382	1+
1039.90485	388	1+
1040.10525	326	1+
1040.34326	462	1+
1040.53780	760	1+
1040.61524	820	1+
1040.76618	332	1+
1040.79685	396	1+
1041.34513	378	1+
1041.50924	310	1+
1041.61776	856	1+
1041.76782	284	1+
1042.72139	660	1+
1043.09361	532	1+
1044.95557	250	1+
1045.48911	244	
1045.56316	840	1+
1046.56668	784	1+
1047.42082	244	1+
1048.54397	608	1+
1049.48614	530	1+
1049.54959	524	1+
1049.70272	320	1+
1050.48085	392	1+
1051.05393	260	1+
1051.66013	876	1+
1052.53234	462	1+
1052.60522	330	1+
1053.52413	388	1+
1053.80665	462	1+
1054.98533	632	1+
1055.56443	524	1+
1055.60501	668	1+
1055.65820	370	1+
1055.72316	376	1+
1056.87133	412	1+
1057.19129	284	1+
1057.74645	498	1+
1059.50054	620	1+
1059.81062	394	1+
1060.52661	638	1+
1060.57553	720	1+
1060.81249	322	1+
1060.87110	216	
1061.02994	276	1+
1061.57355	766	1+
1061.75040	260	
1061.97354	366	1+
1062.63786	378	1+
1062.70021	290	1+
1062.73767	392	1+
1063.84127	506	1+
1064.78875	272	1+
1064.85110	368	1+
1065.10687	312	1+
1065.72490	244	
1068.55157	514	1+
1069.05709	382	1+
1069.53028	452	1+
1069.80907	364	1+
1072.48609	378	
1073.76120	564	1+
1073.81494	384	1+
1073.97613	218	
1074.54989	886	1+
1075.41802	220	
1075.49470	494	1+
1075.57231	636	1+
1075.67428	242	
1076.00215	328	1+
1076.62201	302	
1076.66646	1730	1+
1077.66921	1530	1+
1077.76408	376	1+
1077.82202	672	1+
1078.34073	500	1+
1078.82305	456	1+
1079.57107	338	1+
1079.86557	282	1+
1080.74700	440	1+
1082.02023	348	1+
1082.48956	744	1+
1082.52033	280	1+
1082.62827	384	1+
1082.86941	530	1+
1083.63139	404	1+
1083.74631	940	1+
1083.81718	504	1+
1085.57483	476	1+
1086.58101	382	1+
1087.63925	224	
1087.83700	294	
1088.81095	276	1+
1089.58583	698	1+
1090.57132	368	1+
1090.72110	268	1+
1091.52447	298	1+
1091.62693	394	1+
1091.66284	386	1+
1092.01667	276	1+
1093.61004	682	1+
1094.56465	230	
1095.69720	678	1+
1096.66967	660	1+
1097.18766	352	1+
1097.37029	346	1+
1098.49714	308	1+
1100.57533	406	1+
1100.75526	620	1+
1101.75560	538	1+
1102.68402	428	1+
1102.89369	326	1+
1103.56687	454	1+
1103.70046	380	1+
1104.70764	424	1+
1105.43350	464	1+
1106.28419	358	1+
1106.43413	370	1+
1106.49723	304	1+
1106.91231	224	
1107.28611	278	1+
1107.62310	594	1+
1108.56338	408	1+
1108.86868	276	1+
1111.30238	254	1+
1111.80402	424	1+
1112.23224	366	1+
1112.80591	336	1+
1113.12912	326	1+
1113.60386	334	1+
1115.44170	320	1+
1116.63451	284	
1116.72328	364	1+
1120.69825	1036	1+
1121.69920	876	1+
1122.06730	284	
1122.94141	286	1+
1124.60849	596	1+
1125.63298	512	1+
1127.76425	886	1+
1127.80121	224	
1131.19853	360	1+
1133.59660	226	
1135.74519	358	1+
1136.60518	282	1+
1136.74753	258	1+
1137.68814	714	1+
1138.69562	574	1+
1139.54235	538	1+
1139.64541	396	1+
1139.74088	346	1+
1140.59831	278	1+
1141.16314	560	1+
1142.17033	460	1+
1142.51125	606	1+
1142.66933	226	
1142.71849	236	
1144.06368	252	1+
1145.77301	492	1+
1146.19116	238	
1148.60944	606	1+
1152.52208	378	1+
1153.52349	298	1+
1154.67817	416	1+
1154.72343	302	1+
1154.77304	546	1+
1156.60780	504	1+
1160.57771	328	1+
1161.58468	244	1+
1161.72726	236	1+
1164.12413	304	1+
1164.19555	300	1+
1165.62757	310	1+
1165.72393	392	1+
1166.61169	322	1+
1166.72524	410	1+
1168.39516	272	1+
1169.60210	276	1+
1170.68093	464	1+
1171.79089	528	1+
1172.06838	406	1+
1173.11277	388	1+
1173.18058	300	1+
1173.28473	232	1+
1173.62965	360	1+
1176.63217	242	
1179.56950	280	1+
1180.56996	430	1+
1181.17931	290	1+
1183.16396	382	1+
1183.73918	2472	1+
1184.62610	392	1+
1185.69989	288	1+
1188.64475	328	1+
1189.80098	522	1+
1190.39022	282	1+
1190.55824	476	1+
1191.62901	854	1+
1192.63520	682	1+
1194.69348	290	1+
1196.63194	470	1+
1197.79715	350	1+
1199.20641	284	1+
1199.67993	614	1+
1200.54200	224	1+
1200.68183	502	1+
1201.79631	292	1+
1203.60250	276	1+
1206.85316	372	1+
1209.74507	364	1+
1212.67878	638	1+
1213.66977	410	1+
1215.80814	570	1+
1219.54328	708	1+
1220.65948	392	1+
1221.66677	402	1+
1225.59012	280	1+
1226.70628	420	1+
1227.70988	344	1+
1227.76265	438	
1228.76258	826	1+
1228.83510	304	1+
1229.76582	562	1+
1231.66618	466	1+
1233.82210	640	1+
1235.63220	724	1+
1236.63703	646	1+
1239.56900	296	1+
1240.72122	492	1+
1241.23985	238	1+
1243.71934	326	
1245.21901	298	1+
1245.76629	498	1+
1247.67087	432	1+
1250.67426	552	1+
1251.73191	560	1+
1252.56497	424	1+
1253.56293	320	1+
1259.84528	804	1+
1260.84665	602	1+
1264.13000	274	1+
1264.23639	294	1+
1270.69124	284	1+
1271.58493	334	1+
1272.57948	254	1+
1277.67178	752	1+
1277.84846	1016	1+
1278.67365	634	1+
1278.85851	602	1+
1281.76228	418	1+
1285.64859	462	1+
1286.65462	350	1+
1288.74868	702	1+
1289.79620	316	
1290.73530	874	1+
1291.73736	668	1+
1292.70598	220	
1292.79879	292	1+
1293.25208	248	1+
1296.57437	388	1+
1297.74224	406	1+
1300.73067	260	
1301.78615	386	1+
1301.83069	744	1+
1304.68470	246	1+
1306.27751	410	1+
1306.73631	566	1+
1307.27424	406	1+
1307.72195	572	1+
1311.68129	366	1+
1311.78469	292	1+
1313.78772	346	1+
1317.79116	352	1+
1321.69557	464	1+
1321.87826	1662	1+
1327.72981	580	1+
1328.78279	428	1+
1336.69632	270	1+
1338.63416	290	1+
1339.02502	354	1+
1340.82091	454	1+
1342.72359	394	1+
1344.21361	254	1+
1344.66124	418	1+
1347.89952	262	1+
1350.76483	540	1+
1350.81061	676	1+
1351.81303	570	1+
1351.92946	224	
1353.01094	286	1+
1353.30480	230	
1355.77064	498	1+
1358.81226	522	1+
1359.29471	446	1+
1361.28869	430	1+
1361.65889	302	1+
1361.76653	312	1+
1365.75211	244	1+
1365.90748	1790	1+
1368.95984	386	1+
1369.09720	622	1+
1369.73238	664	1+
1370.09885	548	1+
1371.81575	248	1+
1374.79118	1020	1+
1375.79517	760	1+
1377.01237	290	1+
1377.12220	272	1+
1377.18889	308	1+
1385.31206	440	1+
1385.75706	474	1+
1385.79176	434	1+
1386.22379	222	
1386.92636	244	1+
1387.85857	364	1+
1388.22772	426	1+
1388.79256	504	1+
1389.21971	620	1+
1390.92919	434	1+
1391.08331	406	1+
1392.93842	664	1+
1394.89102	508	1+
1395.73834	618	1+
1395.97072	276	
1396.05304	250	1+
1400.71014	268	1+
1403.26323	704	1+
1403.66522	680	1+
1403.74432	780	1+
1403.85903	58638	1+
1404.06816	990	1+
1404.11884	664	1+
1404.23001	688	1+
1404.33787	762	1+
1404.43985	544	1+
1404.45445	514	1+
1404.61879	458	1+
1404.65167	550	1+
1405.57283	426	1+
1406.33837	1008	1+
1407.36317	994	1+
1407.66982	602	1+
1407.73961	514	1+
1408.32790	836	1+
1408.54260	408	1+
1408.91229	396	
1409.30174	472	1+
1409.92978	27052	1+
1410.15925	374	1+
1410.24814	272	1+
1410.78398	410	1+
1410.83994	294	
1411.09281	434	1+
1411.33414	708	1+
1411.65091	476	1+
1412.75699	774	1+
1412.80176	788	1+
1412.86659	1006	1+
1413.40490	254	1+
1413.73061	754	1+
1414.30925	516	1+
1415.33049	332	1+
1415.44324	382	1+
END IONS

###FS:    #m/z: 731.92551 #charge 2+
###MS: 5
###MSMS: 8
BEGIN IONS
TITLE=Cmpd 6, +MS2(731.9255), 25.6-32.0eV, 0.2min #8
RTINSECONDS=8.097
SCANS=5,8
PEPMASS=731.92551	242314
CHARGE=2+
204.00844	810	1+
219.02952	472	
225.07987	236	1+
227.19883	57328	1+
233.04353	612	
242.01928	286	1+
243.12272	960	1+
246.03764	1666	1+
247.59084	362	
248.03261	24340	1+
251.09887	350	1+
251.12345	554	1+
251.90555	1236	1+
252.15694	398	1+
255.22952	4248	1+
258.01274	270	1+
261.06100	534	
261.13006	346	1+
263.05570	4110	1+
264.12178	748	1+
268.09474	574	1+
268.13265	948	1+
269.91571	1328	1+
270.14240	552	1+
271.22405	4736	1+
274.05179	912	1+
276.03000	492	1+
277.07001	2190	1+
283.05994	262	1+
283.26073	1448	1+
287.14810	1400	1+
288.05853	314	
289.03639	316	
290.04303	620	
290.06213	1176	
291.04973	1326	
291.07038	588	
292.05910	27904	1+
295.15173	320	1+
296.61168	848	1+
296.64141	288	1+
297.06255	514	1+
298.03437	250	1+
301.16095	316	
302.11376	424	1+
306.07379	552	
307.08048	3570	1+
309.17094	274	1+
309.27531	618	
311.29168	1236	1+
312.16110	1384	1+
312.99294	384	1+
313.16219	1008	1+
315.05300	546	1+
315.25101	1234	1+
316.05794	466	1+
316.11521	496	1+
319.08311	1294	1+
319.16332	290	1+
320.05315	652	1+
320.18598	392	1+
321.09656	918	1+
322.15532	940	1+
323.08162	792	1+
324.08493	674	1+
329.06590	274	1+
329.16391	404	
331.17094	1082	
334.06936	390	
334.08784	1208	
334.19642	328	
336.08550	27920	1+
336.13748	780	1+
336.66190	560	1+
339.09397	1020	1+
339.63651	496	1+
341.08526	294	1+
343.08578	372	1+
349.09190	386	
349.11021	364	
350.10016	540	
351.10812	2596	1+
352.15226	452	1+
352.67122	730	1+
353.17694	330	
357.19044	352	
359.27662	4620	1+
363.10692	838	1+
364.08067	602	
365.12749	1210	1+
365.33774	1682	1+
367.25836	292	1+
368.10899	656	1+
368.25823	338	1+
371.15279	328	1+
371.22953	360	1+
371.27801	366	1+
376.08120	320	1+
378.09774	562	
378.11686	736	
379.10265	986	
379.12451	354	
380.11210	20764	1+
381.26164	2342	1+
383.11992	1304	1+
384.20836	368	
385.11047	688	1+
387.18001	3626	1+
389.16213	412	1+
393.11759	588	
394.13133	1628	1+
395.13471	1296	1+
397.07490	1224	1+
401.17960	626	
403.18334	1156	1+
403.20243	1616	1+
403.22921	338	
403.30301	786	1+
404.11451	1058	1+
407.13807	638	
408.10406	752	
408.14440	1092	1+
409.11304	662	1+
412.06260	326	1+
412.13454	1076	1+
412.20887	1462	1+
413.18313	1154	1+
414.18872	904	1+
421.14218	490	
421.19093	326	1+
421.31331	414	
422.12112	422	
422.14203	1050	
423.12902	1082	
423.19394	304	1+
424.13796	14024	1+
424.71740	1766	1+
425.21657	3038	1+
425.28754	3992	1+
427.14587	1654	1+
428.71870	354	
429.14401	306	
429.16655	436	1+
429.21240	416	
430.14061	502	1+
431.14034	350	1+
431.20733	12414	1+
432.97923	242	1+
433.15050	410	
435.13575	650	1+
435.19559	538	1+
437.29107	466	1+
438.05219	302	1+
438.10661	712	
439.16036	1328	1+
441.13940	512	1+
441.31684	560	1+
442.20353	478	1+
443.29881	582	1+
444.11372	644	1+
444.26295	664	1+
444.38372	472	
445.11856	520	1+
445.20418	312	
447.20001	310	
448.13489	1012	1+
450.15488	814	1+
450.76254	506	1+
451.16454	636	1+
452.13569	1838	1+
452.44881	512	1+
456.11978	314	
456.14171	396	1+
456.16273	606	1+
456.31091	952	1+
457.19773	876	1+
459.23398	262	1+
460.20868	356	
463.16594	616	1+
464.12861	440	1+
464.16972	426	1+
465.33188	506	1+
466.14396	606	
466.16778	574	
467.16067	7988	1+
468.16467	6994	1+
468.73633	318	
469.31320	4770	1+
471.17378	890	1+
472.14671	908	1+
472.30804	870	1+
473.15169	804	1+
473.16263	1144	1+
473.21993	1740	1+
473.23628	946	
474.22373	1036	1+
474.77578	712	1+
475.00473	298	1+
475.23412	19090	1+
476.17938	538	1+
478.14786	622	1+
482.32156	466	1+
483.18688	674	1+
484.25814	386	
485.10699	268	1+
486.16089	576	1+
488.28308	994	1+
490.22640	384	
491.05818	354	1+
492.24064	1792	1+
493.83709	376	1+
494.18845	662	1+
495.06482	292	1+
496.15765	406	
497.29910	524	1+
499.33607	432	1+
500.19041	314	
500.34150	334	1+
501.12900	326	1+
502.22511	1084	1+
502.25153	580	1+
502.34957	644	1+
503.23345	1038	1+
503.84856	580	
506.25033	410	
506.25270	2600	1+
508.15754	576	
509.17025	1652	1+
509.36682	470	1+
510.17634	1228	1+
511.02687	218	1+
512.19073	3712	1+
512.24284	350	1+
512.85718	616	1+
513.07880	236	1+
513.27826	480	
513.33937	3726	1+
516.28433	1544	1+
516.36323	558	1+
517.24731	1654	1+
517.34401	496	1+
517.39080	282	1+
518.17639	1112	1+
518.24876	1678	1+
518.35036	368	1+
518.80447	532	1+
519.18894	430	1+
519.25961	16546	1+
520.03560	276	1+
520.19833	700	1+
521.95031	232	1+
522.17504	1106	1+
523.94873	458	1+
524.15587	286	1+
524.19233	1414	1+
524.30515	842	1+
524.80446	1112	1+
525.20151	1078	1+
525.37443	232	1+
525.80941	856	1+
527.34988	264	1+
527.40510	240	1+
528.18578	384	1+
529.29901	934	1+
531.28613	1390	1+
532.17394	440	1+
532.25823	998	1+
533.12424	604	1+
534.17520	1140	1+
534.22407	962	1+
535.18616	1708	1+
536.19071	1718	1+
536.26248	1596	
537.23858	226	1+
538.00566	604	1+
538.10178	326	1+
538.20244	258	1+
539.10970	230	1+
539.20613	332	
540.18853	614	1+
540.21173	338	
541.68188	302	1+
542.32977	876	1+
543.21745	540	1+
544.31304	536	1+
546.34113	1178	1+
546.78742	352	
546.81390	476	
548.18971	1246	1+
548.26206	390	1+
549.19257	520	1+
549.79834	492	
550.26616	3534	1+
550.35281	280	1+
550.78987	334	
551.26795	2516	1+
552.18766	2214	1+
554.20344	2706	1+
554.69593	282	1+
555.41447	310	1+
557.10887	462	1+
557.36731	2938	1+
559.21810	1020	1+
559.26396	696	1+
560.38506	1332	1+
561.26758	2506	1+
561.27233	2794	1+
561.82910	1050	1+
563.28578	12388	1+
564.13520	524	1+
565.21017	596	1+
566.03837	342	1+
566.08428	262	1+
566.20336	748	1+
566.24937	886	1+
566.80603	408	
567.04614	264	1+
568.20743	774	1+
568.25916	1262	1+
569.15902	290	1+
569.67082	286	1+
570.18647	450	1+
570.24175	462	1+
571.37538	238	1+
572.91304	350	1+
573.39283	466	1+
573.97606	286	1+
575.13642	228	1+
575.24098	282	1+
575.33293	1522	1+
575.38193	1010	1+
576.34766	1320	1+
577.23457	274	1+
577.26855	858	1+
577.83321	1038	1+
578.12702	358	1+
578.26331	784	1+
578.75680	396	1+
579.34183	312	
579.58610	230	1+
580.21585	1836	1+
580.29155	3386	1+
581.10110	270	1+
582.23054	638	1+
582.32145	3290	1+
582.83914	550	
583.07990	408	1+
584.21250	816	1+
584.26771	352	1+
585.30313	1074	1+
586.12577	300	1+
586.23141	742	1+
586.30740	932	1+
587.13895	392	1+
587.15770	294	1+
587.47298	246	1+
587.81508	426	
588.89007	260	1+
589.35227	300	
589.38910	1022	1+
590.26241	1436	1+
590.31309	380	
590.39483	840	1+
590.77647	252	1+
591.27766	782	1+
593.06592	262	1+
593.22092	1290	1+
593.77113	824	1+
594.07600	560	1+
594.22203	962	1+
594.30843	3896	1+
595.04435	264	1+
596.21127	2418	1+
596.41719	326	1+
596.48618	288	1+
596.78771	306	
597.04340	394	1+
597.25312	656	1+
597.33825	1804	1+
597.42122	244	1+
598.04137	370	1+
598.11138	480	1+
598.14812	450	1+
598.22685	1934	1+
598.34984	1270	1+
598.84525	1862	1+
599.29556	798	1+
600.12191	452	1+
600.14378	392	1+
600.34038	644	
601.25135	604	1+
601.39239	1498	1+
602.26891	784	1+
604.41492	720	1+
605.03345	324	1+
605.22694	752	1+
605.29705	1998	1+
605.77383	354	1+
606.23069	764	1+
607.31212	5346	1+
607.36031	578	1+
608.31469	3226	1+
608.32965	828	1+
608.69450	382	1+
609.05700	442	1+
609.17056	272	1+
609.22311	1818	1+
610.14558	318	1+
610.22487	1624	1+
610.30808	2408	1+
611.06789	1208	1+
611.10924	310	1+
611.38867	824	1+
611.77760	512	1+
612.07238	1062	1+
612.39502	554	1+
612.85418	3540	1+
613.21367	594	1+
613.25596	526	1+
613.29562	538	1+
614.77589	512	1+
615.28628	488	1+
615.83399	640	1+
615.95082	252	1+
617.25661	446	1+
617.33578	798	1+
617.42052	540	1+
619.04865	298	1+
619.22231	358	1+
620.31882	426	1+
620.41249	1446	1+
620.86014	2096	1+
620.90429	294	1+
621.04998	542	1+
621.24079	1180	1+
622.27599	802	1+
622.29924	1180	1+
623.14925	376	1+
623.39238	222	1+
623.48920	226	1+
624.24473	2712	1+
624.31417	3784	1+
626.15565	386	1+
626.35382	3788	1+
627.02706	420	1+
628.23741	1482	1+
629.05657	554	1+
629.30231	816	1+
629.39479	720	1+
630.04939	350	1+
630.07904	418	1+
630.34721	1070	1+
630.44820	330	1+
630.99153	246	1+
633.14825	278	1+
634.07892	852	1+
634.12050	364	1+
634.18116	380	1+
634.42779	1072	1+
634.86757	358	
635.30727	730	1+
636.27855	876	1+
638.33313	3784	1+
638.84355	502	1+
639.21017	484	1+
640.24113	6266	1+
640.75552	472	1+
641.46585	302	1+
642.36944	2676	1+
642.87434	436	
643.37021	1888	1+
644.28013	552	1+
646.42614	1072	1+
647.32057	1074	1+
647.37693	1734	1+
647.43934	1144	1+
647.79989	682	1+
647.86895	672	1+
648.12314	360	1+
648.37727	1742	1+
648.44540	866	1+
648.80169	612	1+
648.87414	506	1+
649.00506	246	1+
649.24432	750	1+
649.32194	2212	1+
650.04974	238	1+
650.24080	920	1+
650.88916	368	1+
651.10520	346	
651.33732	892	
651.37600	524	
652.21281	474	1+
652.34030	6086	1+
653.23134	572	1+
653.34726	3892	1+
653.44593	426	1+
653.53893	486	1+
653.84324	1128	1+
654.25463	1598	1+
655.21771	490	1+
655.26123	1336	1+
655.35764	756	1+
655.52838	352	1+
656.15785	464	1+
657.44449	710	1+
657.77537	264	1+
658.24721	398	
658.34558	966	1+
659.05548	388	1+
659.33871	1462	1+
662.16169	478	1+
662.33893	1418	1+
663.88850	578	
664.30568	452	1+
664.37957	2486	1+
664.39602	2004	1+
664.88144	1624	1+
665.25057	848	1+
666.25208	458	1+
666.31863	784	1+
666.78928	450	1+
668.03725	642	1+
668.26825	1856	1+
668.32716	4838	1+
668.44352	336	1+
668.55450	612	1+
668.85561	296	1+
669.20094	3044	1+
670.38779	2384	1+
670.93517	290	1+
670.97467	226	1+
671.12582	496	1+
671.54780	408	1+
672.12453	394	1+
672.18066	342	1+
672.26375	2078	1+
674.06321	270	1+
674.35408	1198	1+
674.64294	390	1+
675.41008	520	1+
675.42800	474	1+
675.54665	296	1+
676.35313	1048	1+
677.85559	322	1+
678.18133	344	1+
678.32740	1106	1+
678.39691	1626	
678.45992	380	
678.72814	410	1+
678.89862	1400	
679.01104	632	1+
679.11489	538	1+
680.14107	318	1+
681.27215	700	1+
682.26471	436	1+
682.34166	3774	1+
683.54543	282	1+
684.26622	3530	1+
685.33137	650	1+
685.45138	836	1+
685.56836	480	1+
685.89608	352	
686.27883	4394	1+
686.32699	922	1+
686.38814	5220	1+
686.58575	576	1+
686.90152	548	
688.27677	414	1+
689.13405	766	1+
689.37040	1240	1+
690.13823	348	1+
690.32536	1606	1+
690.37724	638	1+
690.58657	438	1+
692.09873	300	1+
692.33961	622	
692.41377	324	
692.46620	1378	1+
693.13165	840	1+
693.35005	2106	1+
693.41071	556	
693.62848	382	1+
694.35747	1700	1+
694.50724	670	1+
694.90940	300	
695.27208	920	1+
695.56174	676	1+
695.85906	318	1+
696.32202	1210	1+
696.37008	2632	1+
696.57012	454	1+
696.86466	252	1+
697.46485	256	1+
697.53440	982	1+
697.91123	300	1+
698.27717	1714	1+
698.50005	756	1+
699.10066	194	1+
699.58233	476	1+
699.63714	262	1+
700.91967	446	
701.30695	458	1+
702.27588	1392	1+
703.34269	654	1+
704.34640	506	1+
704.43345	502	1+
705.28732	298	
705.55924	262	1+
706.30615	484	1+
708.46519	1008	1+
708.68113	550	1+
708.97861	320	1+
709.24425	574	1+
709.33394	1528	1+
709.41054	686	
709.53831	382	
709.57313	342	
709.62739	622	1+
709.67376	462	1+
709.90951	4362	1+
710.14661	538	1+
710.23234	280	1+
710.42401	1066	1+
710.54500	520	
710.58080	344	
711.28903	1352	1+
711.36154	580	
711.51784	982	1+
711.59362	2588	1+
711.83051	298	1+
712.20504	304	1+
712.29277	1330	1+
712.36373	2762	1+
712.54513	388	
713.20341	286	1+
713.24673	340	1+
713.41377	1290	1+
713.50962	744	1+
713.60286	2628	1+
713.67114	302	
714.35651	796	1+
714.57772	584	1+
714.71032	420	1+
715.36553	780	1+
715.44894	1204	1+
715.87450	462	1+
716.29045	2286	1+
716.33523	1056	1+
716.71897	448	1+
717.59111	858	1+
718.35411	1886	1+
718.48403	604	1+
719.33174	228	1+
719.36306	2126	1+
719.86017	202	1+
720.67578	230	1+
721.92134	258	1+
722.07706	660	1+
722.34899	710	1+
722.88341	420	1+
723.28766	762	1+
724.29141	568	1+
724.76263	230	1+
725.52394	230	1+
726.21594	380	1+
726.29688	892	1+
726.38416	3082	1+
727.02330	436	1+
727.32836	330	
727.57170	550	
727.59531	456	
727.62906	540	
727.67624	1856	1+
727.76390	356	1+
728.17549	558	1+
728.29090	2522	1+
728.36012	388	
728.50848	526	
728.56881	416	
728.60698	468	
728.62762	652	
728.89249	324	
729.15797	798	1+
729.40288	678	
729.51538	768	
729.58422	1538	1+
729.62569	2366	1+
729.66405	1778	1+
730.04485	448	1+
730.30421	5930	1+
730.36042	712	
730.40287	900	
730.52697	3134	1+
730.59041	970	1+
730.66836	1160	1+
730.84300	564	1+
730.89959	880	
731.08279	500	1+
731.17429	1100	1+
731.25887	1034	1+
731.36242	558	
731.42736	1438	
731.53150	2834	1+
731.60473	370	
732.13872	458	1+
732.30896	2466	1+
732.37926	790	
732.49263	590	
732.59427	516	
732.66647	594	
732.82575	1036	1+
732.87409	348	
733.31303	2092	1+
733.57625	672	
733.62812	2922	1+
733.66157	570	
733.83278	790	1+
734.12918	734	1+
734.15671	718	1+
734.35972	2772	1+
734.63336	2276	1+
734.66002	548	
734.74916	322	
735.13262	464	1+
735.47789	1816	1+
735.87606	640	1+
736.32419	1206	1+
736.48606	312	
736.49638	1956	1+
736.55843	712	1+
736.74577	648	1+
736.88022	470	1+
737.00846	496	1+
737.46150	1396	1+
737.50121	1484	1+
738.09493	1902	
738.20697	390	1+
738.38145	796	
738.38187	622	1+
738.60869	682	1+
738.77486	406	1+
738.96790	926	1+
739.29733	624	1+
739.39150	2452	1+
739.53612	458	1+
740.39656	1890	1+
740.67628	402	1+
740.89713	268	1+
742.30432	1186	1+
743.31061	1294	1+
743.91575	358	1+
745.36666	1308	1+
746.30120	1776	1+
747.38507	810	1+
748.37961	2722	1+
749.38525	2362	1+
749.41424	216	1+
751.20502	262	1+
751.35486	794	1+
751.41128	572	1+
752.31268	1058	1+
752.41026	470	1+
752.46623	1272	1+
753.31268	672	1+
754.36309	788	1+
755.31638	2116	1+
756.32338	1650	1+
756.39412	1100	1+
758.45535	338	1+
758.54587	406	1+
759.45940	228	1+
760.33309	4092	1+
760.39030	512	1+
762.45904	558	1+
762.74419	294	1+
763.38439	2742	1+
765.68485	730	1+
766.38660	542	1+
767.31322	310	1+
767.66670	328	1+
768.34375	826	1+
769.32130	464	1+
770.39416	1664	1+
772.31721	3256	1+
774.32933	4224	1+
776.39438	1298	1+
777.31965	328	1+
777.39712	864	1+
778.38254	2062	1+
779.32780	290	1+
779.38752	3538	1+
780.69111	300	1+
781.19845	390	1+
781.69449	198	1+
782.31403	222	1+
784.39944	514	1+
784.41880	1324	1+
785.32418	574	1+
785.49101	248	1+
786.33038	1176	1+
787.34544	1174	1+
787.38337	348	1+
788.44402	538	1+
789.40390	852	1+
790.32319	1466	1+
791.00088	230	1+
791.39744	2368	1+
792.00524	240	1+
792.39390	1510	1+
794.39987	1752	1+
795.40059	1202	1+
795.50728	612	1+
796.38920	2126	1+
796.51211	524	1+
798.34265	830	1+
799.34002	328	1+
799.40707	852	1+
800.35161	1226	1+
800.40863	1044	1+
800.57047	494	1+
801.10974	428	1+
801.38926	252	1+
802.57401	470	
804.34194	2734	1+
806.40438	3256	1+
806.47742	1214	1+
808.30405	430	1+
809.30243	344	1+
810.38164	1430	1+
810.44235	302	1+
811.40404	1724	1+
813.19521	220	1+
813.34372	428	1+
814.41441	1124	1+
815.46022	414	1+
816.35476	3022	1+
817.34483	264	1+
818.35579	4212	1+
819.41733	1146	1+
820.55000	354	1+
820.70352	314	1+
821.42024	1366	1+
821.55215	272	1+
821.62459	372	1+
822.40803	1956	1+
824.41651	2114	1+
824.54420	320	1+
826.43193	910	1+
829.15802	474	1+
829.37826	500	1+
830.35389	658	1+
831.27349	178	1+
831.46463	746	1+
831.47027	212	1+
832.35114	704	1+
833.42762	1832	1+
834.35128	2134	1+
835.41543	1142	1+
835.42645	394	1+
836.34437	462	1+
836.42924	2394	1+
837.42895	1858	1+
838.39831	636	1+
839.44365	630	1+
840.41528	2786	1+
841.42064	1852	1+
841.47180	314	1+
842.35110	790	1+
844.37417	1340	1+
845.37634	728	1+
846.59933	348	
848.35676	186	1+
848.36763	2188	1+
850.12864	438	1+
850.43928	1030	1+
850.45937	5206	1+
851.43894	3558	1+
854.43004	1724	1+
857.36988	910	1+
858.46995	820	1+
858.48903	486	1+
859.40804	692	1+
860.36947	2558	1+
862.37930	3046	1+
862.50715	330	1+
865.45550	1504	1+
866.43463	6780	1+
867.43861	6170	1+
869.54259	236	1+
871.31112	612	1+
873.39058	722	1+
875.39059	890	1+
876.19522	664	1+
876.39054	606	1+
877.37439	322	1+
877.46012	992	1+
878.37955	1834	1+
880.44767	3110	1+
881.44710	2252	1+
884.44074	4522	1+
884.49382	698	1+
885.55804	216	1+
886.40357	448	1+
888.40348	846	1+
888.49493	436	1+
889.42854	1184	1+
889.75049	402	1+
890.48983	548	1+
890.63661	806	1+
891.38037	464	1+
892.39099	2498	1+
892.44211	1926	1+
893.44608	1606	1+
894.48100	4228	1+
895.46710	3090	1+
896.55967	358	1+
897.43771	1640	1+
898.44932	2402	1+
902.51896	570	1+
903.42354	208	1+
903.51833	338	1+
904.39600	2170	1+
905.52275	340	1+
906.40158	2544	1+
907.46900	1984	1+
909.49379	2546	1+
909.99448	264	1+
910.46238	2178	1+
910.99586	192	1+
911.46877	1636	1+
912.47261	3434	1+
912.92386	268	1+
914.30941	634	1+
915.43531	418	1+
917.40579	934	1+
917.53689	578	1+
918.40870	820	1+
918.53719	530	1+
919.46576	628	1+
921.48111	1860	1+
922.40365	2168	1+
922.49221	1068	1+
923.42737	2636	1+
923.88231	318	1+
924.56284	434	1+
925.47572	3444	1+
928.27923	532	1+
928.46632	7112	1+
930.42297	546	1+
930.52789	964	1+
931.42866	556	1+
931.53054	824	1+
934.43527	314	1+
934.65327	712	1+
935.50883	446	1+
935.57353	706	1+
936.26638	292	1+
936.41989	1566	1+
937.18752	320	1+
937.26592	206	1+
937.48100	1712	1+
938.48577	4082	1+
938.55726	1300	1+
939.48815	2992	1+
941.71749	216	1+
942.48350	2366	1+
943.54194	296	1+
944.53534	196	1+
948.42041	3112	1+
949.42469	2212	1+
949.64335	316	1+
952.40919	210	1+
952.49219	1998	1+
954.35284	422	1+
954.48266	4078	1+
955.20826	182	1+
956.48834	2148	1+
957.49613	2780	1+
957.85994	226	1+
959.37565	910	1+
960.56069	248	1+
961.54978	1362	1+
963.44785	900	1+
963.49412	874	1+
965.39225	348	1+
965.50028	1666	1+
965.64935	282	1+
966.43413	1804	1+
968.49769	3108	1+
969.49929	3598	1+
969.59038	370	1+
972.49419	10584	1+
973.67872	342	1+
975.55872	460	1+
977.58098	776	1+
978.55660	858	1+
979.68342	356	1+
980.47929	2092	1+
981.58588	826	1+
982.51106	2998	1+
982.58131	928	1+
983.23942	196	1+
983.42088	1266	1+
983.51528	2178	1+
984.42458	860	1+
985.50986	1954	1+
987.44419	234	1+
987.52856	1556	1+
989.52834	190	1+
989.57466	1178	1+
989.65950	492	1+
990.68615	224	1+
991.44798	282	1+
992.45151	2684	1+
992.57004	1050	1+
993.44818	1658	1+
995.52068	2848	1+
996.52413	2040	1+
997.18803	314	1+
998.19171	224	1+
998.50845	2754	1+
998.72747	478	1+
999.51375	4280	1+
1001.50292	2060	1+
1002.57477	412	1+
1004.57159	438	1+
1005.57432	962	1+
1006.46190	762	1+
1006.57646	802	1+
1007.52625	882	1+
1009.53290	1686	1+
1010.33677	434	1+
1010.45793	2726	1+
1010.81676	278	1+
1011.46115	2228	1+
1011.72491	240	1+
1012.52028	3248	1+
1013.52477	3580	1+
1016.51848	16090	1+
1017.41901	660	1+
1019.59014	1292	1+
1019.77796	302	1+
1020.51730	376	1+
1022.52362	756	1+
1022.58472	1338	1+
1023.47039	484	1+
1026.53608	4852	1+
1027.53449	386	1+
1027.53914	3516	1+
1028.66759	1194	1+
1030.53894	1400	1+
1031.56567	600	1+
1032.36591	606	1+
1032.57105	1840	1+
1033.60191	1052	1+
1034.47835	622	1+
1035.54800	946	1+
1036.47605	896	1+
1039.37626	676	1+
1040.53147	1976	1+
1041.61553	336	1+
1041.70187	496	1+
1042.22131	374	1+
1042.54116	4664	1+
1043.54504	4038	1+
1044.54176	1602	1+
1045.54529	1154	1+
1049.60769	1518	1+
1049.69433	544	1+
1050.45700	666	1+
1050.65358	446	1+
1051.32700	402	1+
1051.50793	602	1+
1052.75317	300	1+
1053.57642	882	1+
1054.46967	2898	1+
1054.55724	1348	1+
1055.47061	1902	1+
1055.58471	678	1+
1056.55035	3358	1+
1056.69369	872	1+
1057.47395	1776	1+
1057.55319	2826	1+
1057.59144	816	1+
1059.55577	522	
1060.54456	16796	1+
1060.64199	698	1+
1062.35616	374	1+
1062.70398	550	1+
1063.61450	1228	1+
1064.16994	302	1+
1064.61095	776	1+
1066.61313	670	1+
1067.60738	1028	1+
1067.78493	364	1+
1068.53105	1158	1+
1068.94570	298	1+
1069.54807	1644	1+
1069.55081	298	1+
1070.55803	4846	1+
1071.53321	300	1+
1071.56237	4588	1+
1072.63500	268	1+
1074.57584	2528	1+
1074.61175	486	1+
1076.52733	594	1+
1077.00290	350	1+
1077.61593	1826	1+
1078.41352	486	1+
1079.51568	682	1+
1079.53970	636	1+
1080.48958	966	1+
1080.62041	1576	1+
1080.72648	396	1+
1083.50836	302	
1083.55385	2610	1+
1085.78011	300	1+
1086.55914	630	
1086.56525	4196	1+
1087.03011	564	1+
1087.56459	5552	1+
1092.95399	380	1+
1093.48888	552	1+
1093.62398	2144	1+
1094.57506	416	1+
1094.63599	2318	1+
1095.57134	720	1+
1098.50624	1916	1+
1100.56344	348	
1100.96695	274	1+
1101.52482	526	
1101.57827	1812	1+
1101.65638	346	1+
1102.52070	508	
1102.57995	2596	1+
1104.47442	382	1+
1104.57114	24604	1+
1104.81207	430	1+
1106.16606	370	1+
1106.72672	278	1+
1107.64843	1542	1+
1108.31427	236	1+
1110.56468	854	1+
1110.62891	1880	1+
1111.55724	638	1+
1112.63937	388	
1113.57923	1330	1+
1114.66729	362	1+
1115.59472	3330	1+
1116.41821	352	1+
1117.01696	344	1+
1118.58648	1304	1+
1119.58886	1140	1+
1119.64207	2012	1+
1120.56570	312	
1124.48567	324	1+
1124.81933	516	1+
1125.22102	268	1+
1125.40563	498	1+
1125.46248	444	1+
1125.69393	622	1+
1130.58872	5490	1+
1131.59229	4210	1+
1132.95546	272	1+
1134.60092	1260	1+
1134.63996	758	1+
1134.93793	334	1+
1136.56137	974	1+
1137.53934	424	1+
1137.65312	3152	1+
1138.54824	624	1+
1138.65820	2792	1+
1142.56758	1904	1+
1143.05280	504	1+
1143.57781	1314	1+
1144.05575	386	1+
1144.53487	962	1+
1145.60414	4748	1+
1146.47428	322	1+
1148.59728	29402	1+
1148.92536	256	1+
1151.66841	1420	1+
1152.10544	430	1+
1153.66074	1676	1+
1154.55416	962	1+
1154.66361	1518	1+
1155.37998	558	1+
1158.61407	368	1+
1160.62951	1416	1+
1160.80880	472	1+
1163.61699	1718	1+
1163.70655	1338	1+
1164.28493	268	1+
1164.59070	720	1+
1164.61751	1130	1+
1165.57203	614	1+
1165.67931	2756	1+
1168.94165	394	1+
1169.10162	408	1+
1171.35708	234	1+
1174.61156	1048	
1175.58133	1898	1+
1175.62320	3818	1+
1176.05333	262	1+
1176.62261	4364	1+
1178.37768	498	1+
1180.67671	4860	1+
1181.68080	4222	1+
1181.85756	312	1+
1182.73067	652	1+
1183.51990	330	1+
1188.56129	390	
1188.62774	2338	1+
1190.63578	646	
1191.63286	1034	
1191.80421	400	1+
1192.23791	232	1+
1192.62519	35368	1+
1193.04390	534	1+
1193.62884	29716	1+
1194.04949	628	1+
1196.80422	452	1+
1198.41055	406	1+
1198.59599	304	1+
1198.65009	3000	1+
1199.46947	578	1+
1199.69166	1952	1+
1200.63135	636	1+
1202.64371	1404	1+
1203.63711	1932	1+
1206.34162	322	1+
1206.68880	6520	1+
1207.69552	9258	1+
1208.61939	2226	1+
1208.89521	236	1+
1214.69741	628	1+
1217.84206	394	1+
1218.64722	2416	1+
1219.53247	420	1+
1221.65676	928	1+
1221.66256	528	1+
1224.38698	326	1+
1224.70494	438	1+
1225.56920	352	1+
1225.63464	900	1+
1225.70519	8172	1+
1226.79639	914	1+
1227.57122	786	1+
1227.79917	690	1+
1229.09518	252	1+
1230.57546	1644	1+
1231.10848	472	1+
1231.88661	322	1+
1232.12455	528	1+
1232.51407	346	1+
1232.59743	754	1+
1232.77324	1162	1+
1233.30673	236	1+
1233.45357	402	1+
1234.22966	404	1+
1234.65468	5688	1+
1234.67940	458	1+
1235.23838	358	1+
1235.48116	924	1+
1236.14454	840	1+
1236.64907	111018	1+
1237.02939	374	1+
1237.10944	882	1+
1237.17534	704	1+
1237.57615	890	1+
1237.75801	310	
1238.27855	542	1+
1239.18591	432	1+
1239.70285	2058	1+
1240.23840	368	1+
1242.06451	366	1+
1242.56382	968	1+
1242.66168	1288	
1242.71331	4054	1+
1243.64156	1060	1+
1243.97091	336	1+
1244.25285	354	1+
1244.26397	574	1+
1244.64773	918	1+
1244.98317	494	1+
1248.46194	1170	1+
1248.65857	1110	1+
1248.87466	466	1+
1249.72626	530	1+
1250.73180	992	1+
1251.61416	506	1+
1251.72433	968	1+
1252.56282	578	1+
1252.63277	542	1+
1252.72545	3574	1+
1253.33230	428	1+
1253.59149	524	1+
1255.22295	306	1+
1255.54613	882	1+
1255.71370	1036	1+
1255.88697	514	1+
1256.29273	294	1+
1257.73516	1244	1+
1258.74787	992	1+
1262.18509	352	1+
1262.67806	1848	1+
1263.52334	390	1+
1264.68293	912	1+
1265.13935	414	1+
1265.67165	3326	1+
1266.45952	412	1+
1268.33478	352	1+
1269.73266	10690	1+
1270.47361	574	1+
1270.61731	724	1+
1270.85335	434	1+
1271.00101	436	1+
1271.81913	262	1+
1273.16134	472	1+
1273.87516	650	1+
1274.80770	438	1+
1274.88292	468	1+
1275.22895	282	1+
1276.06954	438	1+
1276.22705	262	1+
1276.55548	372	1+
1276.91407	382	1+
1277.04858	390	1+
1278.66454	2902	1+
1280.66664	562	1+
1280.67491	36364	1+
1280.76834	786	1+
1281.06263	492	1+
1281.15633	586	1+
1283.18604	520	1+
1283.67392	2674	1+
1284.02927	568	1+
1286.03601	390	1+
1286.68245	1066	
1286.74269	2538	1+
1287.02028	222	1+
1288.70062	300	
1288.71731	2118	1+
1290.36373	282	1+
1290.57995	532	1+
1291.11491	422	1+
1291.60647	632	1+
1292.38018	350	1+
1292.74362	784	1+
1295.54611	1030	1+
1296.32850	244	1+
1299.99865	394	1+
1302.78304	618	1+
1303.48715	410	1+
1304.99437	568	1+
1306.21300	454	1+
1308.53358	654	1+
1308.70570	632	1+
1309.22984	382	1+
1309.63132	674	1+
1311.09198	396	1+
1312.40869	708	1+
1313.20706	312	1+
1313.75714	7872	1+
1314.75961	5666	1+
1316.49491	618	1+
1316.86147	470	1+
1318.70394	1022	1+
1318.97612	292	1+
1327.13418	480	1+
1328.12224	296	1+
1330.55188	390	1+
1330.76102	5378	1+
1331.76505	4382	1+
1332.63724	516	1+
1335.82235	268	1+
1335.93754	340	1+
1337.32069	586	1+
1340.58538	400	1+
1341.78334	1928	1+
1344.13004	388	1+
1346.37775	376	1+
1346.97758	222	1+
1348.72872	622	1+
1350.21115	460	1+
1350.85565	460	1+
1350.97571	522	1+
1351.28047	476	1+
1351.44470	256	1+
1351.97271	410	1+
1352.06441	572	1+
1353.06253	470	1+
1353.53699	302	1+
1357.33917	514	1+
1357.44702	662	1+
1357.55033	634	1+
1357.64276	758	1+
1357.78399	46118	1+
1358.03592	612	1+
1358.21997	456	1+
1358.33518	394	1+
1359.90135	816	1+
1362.02271	448	1+
1362.12696	282	1+
1362.20519	334	1+
1366.25566	318	1+
1366.79468	372	1+
1369.98111	494	1+
1370.24371	346	1+
1373.77877	5540	1+
1374.66438	1448	1+
1375.17241	390	1+
1375.92617	754	1+
1376.98045	244	1+
1377.86752	450	1+
1381.44137	320	1+
1382.33118	294	1+
1383.03137	782	1+
1384.03249	680	1+
1385.15408	292	1+
1388.14930	562	1+
1389.80525	3218	1+
1390.39315	300	1+
1390.80913	2144	1+
1391.34436	282	1+
1396.23421	480	1+
1396.92263	268	1+
1400.05777	394	1+
1400.37912	390	1+
1401.01658	320	1+
1401.80922	5930	1+
1401.91417	538	1+
1403.14969	332	1+
1405.42345	266	1+
1411.45653	254	1+
1414.80262	280	1+
1418.61088	368	1+
1418.62832	524	1+
1419.81379	9436	1+
1421.28161	494	1+
1422.47044	338	1+
1423.29541	434	1+
1427.59467	800	1+
1428.30298	464	1+
1431.74031	630	1+
1432.90033	598	1+
1434.34906	352	1+
1434.39983	268	1+
1436.21912	600	1+
1436.80766	718	1+
1437.04430	288	1+
1439.17253	514	1+
1441.75522	436	1+
1442.95719	622	1+
1445.83405	372	1+
1447.08669	324	1+
1448.19957	370	1+
1448.65467	380	1+
1449.85963	586	1+
1450.62500	234	1+
1452.86858	3166	1+
1453.41071	448	1+
1456.86124	1144	1+
1456.94297	624	1+
1460.96639	590	1+
1462.84975	48564	1+
1463.38513	896	1+
1465.41038	2298	1+
1465.49097	872	1+
1465.55260	1826	1+
1465.84407	181436	1+
1468.04311	966	1+
END IONS

###FS:    #m/z: 322.92956 #charge 1+
###MS: 9
###MSMS: 10
BEGIN IONS
TITLE=Cmpd 7, +MS2(322.9296), 28.0-35.0eV, 0.2min #10
RTINSECONDS=11.788
SCANS=9-10
PEPMASS=322.92956	791250
CHARGE=1+
191.95506	134	
192.97599	102	
196.17510	124	
201.04282	192	
205.95040	228	
207.57378	104	
215.88557	416	1+
220.86150	128	
221.06812	222	
221.94593	162	
222.13251	104	
222.95333	474	1+
223.08704	108	
224.97575	212	
225.09404	112	
225.86198	194	
227.92936	354	1+
229.00349	128	
229.04823	102	
231.07093	104	
231.90232	126	
231.96392	208	1+
233.03820	150	
233.11687	122	
233.89409	118	
234.01705	130	
234.06437	202	
234.93442	154	
234.97431	254	1+
235.08013	164	
235.97713	198	1+
237.05623	138	
237.10118	144	1+
237.22618	102	
238.04057	132	
238.07816	1054	1+
238.21395	122	
238.87574	280	1+
239.05090	102	
239.08018	774	1+
239.14344	134	
240.12113	96	
240.94308	536	
240.96199	148	
241.93896	244	
242.16069	186	1+
242.67365	98	
242.94115	2040	1+
243.07542	144	
243.88015	430	1+
244.86920	278	1+
244.99086	124	
245.06170	122	
245.10617	192	1+
245.94116	212	
245.97997	140	
246.97475	684	1+
247.02686	118	
247.07129	116	
248.03670	840	1+
248.98423	188	
250.94372	288	1+
251.00793	132	
251.10684	128	
251.92455	146	
253.03646	202	
253.11748	234	1+
253.16645	98	
253.64902	98	
253.95944	116	
253.97591	110	
254.00405	154	
254.16460	242	1+
255.01604	246	1+
255.96970	196	1+
256.21390	152	
258.16074	150	
259.98178	112	
260.95057	124	
260.97133	142	
261.06107	182	
261.17556	100	
261.90857	112	
262.08613	294	1+
263.05621	258	1+
263.10277	366	1+
263.16914	110	
264.07463	124	
264.26856	118	
265.01899	308	
265.05796	142	
265.08399	100	
265.26070	260	1+
266.01523	140	
266.04466	314	
266.99823	642	1+
267.06029	126	
267.13058	128	
267.17709	108	
268.02089	134	
268.14213	180	1+
268.97539	246	1+
269.88553	100	
270.10092	122	
270.97208	198	1+
272.08778	132	
272.19925	320	1+
272.74937	102	
272.85235	98	
272.99866	110	
274.81841	132	
274.98093	130	
275.00514	98	
276.88855	150	
276.97846	106	
277.09122	120	
277.26488	98	
278.24811	100	
279.04434	150	
279.09200	986	1+
279.17739	178	
279.23113	278	
280.06090	174	
280.20744	154	
280.26079	298	1+
280.98521	282	1+
281.04902	552	1+
281.11702	136	
281.24413	210	
282.08824	110	
283.02437	434	1+
283.06895	418	1+
283.15354	200	1+
283.25939	642	1+
284.29203	1892	1+
285.09665	348	1+
285.12546	296	1+
286.02558	110	
286.18518	158	
286.98074	152	
287.06337	340	1+
288.03844	148	
288.06384	204	1+
288.14965	96	
288.20181	96	
288.22635	242	1+
289.16068	156	
291.27298	138	
292.03847	382	1+
292.06501	558	1+
292.85712	118	
293.06755	330	1+
293.16035	144	1+
294.79826	104	
294.91128	104	
294.99086	178	
295.06696	126	
295.82049	96	
296.05780	192	1+
296.12696	118	
296.22001	96	
299.05812	158	
299.23563	212	1+
300.05758	448	1+
301.05888	314	1+
301.14455	288	1+
302.17253	118	
303.04896	246	1+
303.26495	112	
304.00506	112	
304.05607	288	1+
304.11765	118	
304.26188	424	1+
305.03296	188	1+
306.08436	196	1+
306.16971	178	1+
306.22521	134	
306.27562	188	
307.15590	96	
307.22475	96	
307.28437	178	
307.30612	104	
307.89449	118	
308.24391	96	
308.29201	842	1+
309.07613	96	
310.00586	124	
310.30835	854	
311.02526	172	
311.12679	98	
311.29510	114	
312.02985	282	1+
312.16031	184	1+
312.87749	170	
314.07899	110	
317.06750	198	1+
319.11700	176	
319.15644	304	1+
320.04951	106	
320.12429	196	1+
320.25822	210	1+
320.80638	100	
321.17339	262	1+
321.32133	314	1+
322.19888	130	
322.21586	210	
322.27260	116	
323.07134	110	
323.23770	6240	1+
323.30178	100	
324.13649	694	1+
324.20569	256	1+
325.03311	108	
325.11461	166	1+
325.14052	464	1+
325.31677	118	
326.18072	114	
326.21299	120	
326.37357	116	
326.92297	106	
326.96103	340	1+
327.09664	184	1+
327.24988	330	
327.26853	164	
328.27524	112	
328.37437	120	
END IONS

###FS:    #m/z: 340.94016 #charge 1+
###MS: 9
###MSMS: 11
BEGIN IONS
TITLE=Cmpd 8, +MS2(340.9402), 28.0-35.0eV, 0.2min #11
RTINSECONDS=12.56
SCANS=9,11
PEPMASS=340.94016	358754
CHARGE=1+
205.94943	144	
213.93933	2012	1+
215.88698	376	1+
215.93966	362	
217.01118	142	
217.89142	254	
217.93531	360	1+
222.94744	216	
223.97870	110	
224.10212	200	1+
224.97489	190	
228.89176	114	
228.94096	106	
229.19437	106	
229.95293	198	1+
230.12076	124	
230.84957	174	1+
231.95003	1812	1+
233.06650	222	
233.89699	586	1+
233.94902	450	1+
234.14408	138	
237.01906	120	
237.14048	114	
238.04843	144	
239.91623	138	
240.23116	636	1+
240.96418	112	
241.12271	158	
241.13948	156	
242.96385	122	
243.01769	204	1+
243.05254	128	
243.17433	112	
244.96791	142	
246.97786	114	
247.08210	142	1+
247.23913	132	
248.24429	198	1+
248.98519	204	
249.03775	154	
249.96181	558	1+
251.13440	276	1+
251.18028	104	
252.10980	146	
252.22987	204	
252.95852	176	
253.03145	194	1+
254.28217	210	
254.96892	980	1+
255.07466	362	
255.14077	152	
255.95712	550	1+
256.07829	326	
256.10443	112	
256.96176	470	1+
258.88884	144	
258.96844	134	
259.99079	222	1+
260.06466	126	
261.87312	238	1+
262.97906	142	
263.05308	140	
263.09205	112	
263.99754	110	
264.07103	130	
264.24035	122	
264.26781	162	1+
265.01896	380	
266.01780	230	
266.14624	104	
266.86032	116	
266.99896	348	
267.07664	166	
267.13192	244	
268.00168	282	1+
269.19201	124	
269.23012	126	
272.93687	276	
272.97443	244	1+
274.83897	126	
275.00815	232	1+
275.05136	320	1+
275.09322	114	
276.07759	104	
276.98185	228	1+
277.09469	180	
277.94966	142	
278.06694	106	
278.96334	104	
279.06724	168	
279.23906	138	1+
279.58310	108	
280.06870	134	
280.08608	164	
280.11473	312	1+
280.26462	148	
280.97983	132	
281.04815	1020	1+
281.08179	112	
282.27827	708	1+
283.02628	628	1+
284.29220	508	1+
285.94814	114	
288.06408	120	
289.04580	234	1+
289.23500	128	
290.00808	220	1+
290.86056	164	
291.85731	120	
293.06893	428	
293.13130	238	1+
293.87470	210	
294.31906	110	
294.98493	308	1+
296.08582	130	
296.85848	210	1+
296.97338	114	
297.93726	374	1+
298.08560	158	
298.16600	160	1+
298.31131	172	
298.97587	140	1+
299.05809	682	1+
301.02055	126	
301.03710	230	1+
301.22004	108	
301.46333	136	
302.17170	162	
302.93808	156	
303.10691	134	
303.22665	132	
304.25670	146	
304.78085	102	
306.28158	314	
306.79576	380	1+
307.28849	156	
307.31077	284	
307.80105	232	1+
308.29233	278	
308.93122	148	
309.26248	116	
309.29817	222	
309.32124	140	
309.80691	144	
309.87247	160	1+
310.13615	120	
310.30424	122	
311.28841	226	
312.29412	102	
312.92906	156	
313.78827	106	
314.18207	202	1+
315.86964	196	
316.91955	168	
317.08287	102	
319.02622	210	1+
319.59564	156	
321.11073	110	
321.15010	106	
321.22094	174	
321.99423	150	1+
322.13466	540	1+
322.22639	158	
322.31691	108	
323.01608	116	
323.24124	952	1+
323.30509	312	
324.28461	270	1+
324.32169	156	
325.23723	164	
326.16956	118	
326.89870	136	
327.30713	116	
327.80704	176	
328.11595	338	1+
328.26211	248	1+
329.65934	102	
329.87279	168	
331.96071	184	1+
333.05907	106	
333.09329	218	
333.30513	110	
335.33758	142	
336.08738	186	
336.94614	152	
337.20622	128	
337.25307	232	
337.35502	270	1+
339.02947	136	
340.29950	198	
340.33978	138	
340.39044	362	1+
341.19442	272	1+
341.25026	276	
341.30001	134	
342.24120	182	
342.27833	156	
342.31399	246	
342.37178	102	
343.15169	110	
343.28815	220	
343.31573	184	
344.06186	130	
344.07776	112	
344.24731	124	
344.29327	124	
345.18264	108	
END IONS

###FS:    #m/z: 363.95612 #charge 1+
###MS: 9
###MSMS: 12
BEGIN IONS
TITLE=Cmpd 9, +MS2(363.9561), 28.0-35.0eV, 0.3min #12
RTINSECONDS=13.3325
SCANS=9,12
PEPMASS=363.95612	231908
CHARGE=1+
191.85962	114	
194.98380	106	
197.09857	108	
200.88324	136	
208.95834	124	
209.94310	308	1+
212.88071	512	1+
217.96867	124	
222.95079	264	
223.95041	968	1+
224.95130	660	1+
224.97632	126	
225.94305	138	
226.87097	184	
226.88790	124	
226.92403	130	
226.94803	2186	1+
227.93101	244	
228.03363	140	1+
228.05003	128	1+
228.94331	2764	1+
230.88850	592	1+
231.03831	172	1+
233.86626	126	
238.21557	112	
239.05968	220	1+
240.15143	110	
240.96313	602	1+
241.94130	192	
242.94086	410	
242.95721	354	
243.06221	224	1+
243.95888	154	
244.03228	134	
244.95788	1456	
245.94607	2130	1+
246.03414	114	
246.05159	104	
246.90324	180	
246.95159	1458	1+
246.97640	212	
248.05723	236	1+
248.57391	104	
248.89827	174	
248.98465	130	
249.03796	466	1+
249.42241	118	
250.02565	160	
250.94718	290	
250.99285	144	
251.03501	132	
251.24668	106	
252.07480	104	
252.10558	118	
253.07249	156	
253.90003	248	1+
254.04211	266	1+
254.90365	200	1+
256.98831	112	
258.97292	386	1+
260.96906	174	
261.06886	166	
261.92978	150	
261.96649	106	
263.01643	150	
263.05787	300	1+
263.98223	204	
264.09389	144	
264.22758	120	
265.97812	178	
266.24533	176	
267.97370	220	
268.07858	122	
268.96222	976	1+
269.89388	112	
269.98910	226	1+
271.06613	202	1+
274.06255	448	1+
274.14232	238	1+
274.83832	120	1+
275.79473	122	
278.10541	142	
278.25634	144	
280.10189	108	
280.12446	214	1+
280.25897	180	
281.08261	118	
282.23584	202	1+
283.06490	172	
283.98547	216	
284.06219	114	
284.98312	108	
286.15213	104	
287.27576	132	
288.04025	254	1+
288.06047	126	
288.99750	134	
290.08160	116	
290.14634	110	
291.94681	112	
292.05922	522	1+
293.84569	192	1+
294.16195	104	
294.27760	312	1+
295.12691	174	1+
295.27949	190	1+
297.05947	124	
298.14485	188	1+
298.94417	118	
299.00059	124	
299.04119	276	1+
299.85894	106	
301.17704	128	
301.86738	156	
301.99664	182	
302.22211	148	
302.25540	112	
302.91876	140	
302.94099	274	1+
302.99805	130	
303.09041	174	
303.59445	114	
303.85257	120	
304.08966	250	1+
305.26478	118	
305.78127	212	1+
306.01501	212	1+
306.27665	122	
306.82756	122	
306.93193	182	1+
307.07915	134	
307.28528	348	
307.79020	218	1+
307.88835	410	1+
308.03998	110	
308.29318	1016	1+
308.66240	108	
310.30637	408	1+
310.87381	120	
311.28898	126	
311.86233	182	1+
312.79833	170	1+
313.03111	128	
316.31800	108	
317.02166	224	1+
318.68120	106	
318.92791	130	
318.98914	146	
320.29849	196	1+
320.92830	142	
320.96274	162	
321.25281	142	
321.32299	116	
321.92503	124	
323.01802	700	1+
323.83340	176	1+
324.02180	446	1+
324.24543	144	
324.27258	134	
324.92780	118	
324.98002	142	
326.14153	110	
326.99624	124	
327.80211	262	1+
328.05250	190	1+
328.12000	150	
328.30585	114	
328.88629	118	
331.30687	140	
332.08822	208	1+
333.32026	112	
334.79128	154	
335.30942	136	
336.25329	228	1+
336.94387	432	
337.09265	158	
341.06588	160	
342.28052	390	
342.87490	178	1+
343.04084	152	1+
343.05577	152	
344.21589	204	
344.25582	114	
346.06904	128	
346.19672	108	
348.12872	116	
348.17745	186	1+
349.21247	126	
349.25515	164	
349.32175	268	
349.35237	118	
349.86153	232	1+
350.32007	176	
350.33984	234	
350.42795	86	1+
351.33548	354	
351.93181	158	1+
353.05102	136	
355.54189	150	
357.02196	120	
357.65900	118	
358.90220	146	
360.11876	224	1+
360.14428	160	1+
360.17527	160	1+
360.20875	164	
360.25819	154	
360.33062	168	
362.26365	110	
362.30592	364	1+
363.17640	156	1+
363.27737	172	
364.21265	126	
364.35540	236	1+
365.28172	232	1+
365.38784	120	
366.03195	104	
367.19357	116	
367.23260	182	1+
367.26775	136	
367.33253	602	1+
368.42338	368	
369.31714	116	
END IONS

###FS:    #m/z: 322.92989 #charge 1+
###MS: 13
###MSMS: 14
BEGIN IONS
TITLE=Cmpd 10, +MS2(322.9299), 28.0-35.0eV, 0.3min #14
RTINSECONDS=17.01
SCANS=13-14
PEPMASS=322.92989	1055400
CHARGE=1+
190.96152	90	
191.95309	418	
192.89009	134	
195.06621	86	
196.16767	158	
199.88981	110	
200.09197	84	
201.04060	152	
203.18524	84	
205.06228	94	
205.09221	142	
205.95178	198	
214.98400	86	
215.88538	156	
216.88679	126	
217.87620	120	
217.89078	90	
219.94500	94	
223.88541	90	
223.95755	188	
224.97708	172	
225.86157	180	
226.40033	96	
227.92965	224	
229.59868	92	
230.00432	84	
231.95925	120	
232.95534	94	
233.46454	86	
233.90011	156	
235.19551	88	
235.89188	172	
236.07961	152	
239.07909	354	
239.88493	190	1+
240.01858	122	
240.07544	178	
240.93972	748	
240.96468	204	1+
241.01052	84	
241.09364	184	1+
241.93787	3590	1+
242.03365	118	
242.94001	2598	1+
243.79614	110	1+
243.88004	384	1+
243.96592	112	
244.14684	104	
244.17785	100	
245.04262	148	
245.11302	88	
245.15330	94	
246.97661	224	
248.03904	338	1+
248.06763	110	
248.11251	108	
248.14027	100	
248.48279	102	
248.79652	126	
248.85446	138	
248.95920	84	
248.98442	292	1+
249.07890	196	1+
251.04222	128	
251.19824	86	
252.03673	192	1+
252.10937	106	
253.16184	94	
253.83306	96	
254.00950	208	1+
254.12185	112	
254.99583	84	
255.10395	112	
256.09707	132	
257.16412	246	1+
258.11913	112	1+
259.05076	96	
260.16897	224	1+
260.98546	98	
261.83153	114	
262.02549	88	
262.92484	94	
263.05438	230	
264.23467	86	
264.41425	92	
264.67218	86	
264.99595	106	
265.01674	172	
265.12177	94	
266.01809	92	
266.06038	92	
266.10707	124	
266.99985	256	
267.01503	122	
267.17803	84	
267.97034	96	
268.86945	92	
268.96207	240	1+
269.05689	84	
271.15046	180	
272.96225	88	
273.10637	250	1+
273.73884	94	
274.80126	98	
276.05681	86	
277.97264	102	
279.09296	1432	1+
279.90546	92	
279.98793	84	
280.00906	92	
280.11494	154	
280.25526	86	
280.28376	156	
280.93796	84	
281.05094	132	
281.86951	194	1+
281.99529	104	
282.27612	130	
283.06629	534	1+
284.29260	818	1+
285.00693	84	
286.83603	92	
287.00029	128	
287.09596	132	
288.02673	182	1+
288.05780	82	
288.81506	94	
289.14532	102	
290.97455	92	
291.90110	94	
292.05961	142	
293.06963	368	1+
293.87865	88	
293.98185	100	
294.31238	86	
295.86010	126	
297.00454	90	
297.06499	114	
297.93431	92	
298.07558	86	
299.05741	124	
300.02351	94	
300.14433	188	1+
300.78339	86	
301.12410	88	
301.18696	304	1+
302.25012	116	
304.03768	184	1+
304.15460	104	
304.26230	140	
305.06165	128	
305.26110	138	
306.27903	100	
306.30650	266	1+
307.07993	362	1+
307.89680	136	
308.11031	84	
308.29313	976	1+
308.87547	242	1+
310.12143	124	
310.30809	722	1+
311.79630	90	
313.12058	154	1+
315.08312	118	
318.97048	86	
319.07565	84	
319.17001	194	
320.23034	98	
320.31375	96	
321.28906	198	1+
322.11182	92	
322.15568	156	
323.13698	408	1+
323.23807	2758	1+
323.34910	86	
324.04517	136	
324.13740	276	1+
324.79721	84	
324.89806	86	
324.90802	98	
325.31924	190	
326.11305	140	
326.20378	100	
326.25797	84	
326.37706	128	
327.92726	124	
END IONS

###FS:    #m/z: 340.94036 #charge 1+
###MS: 13
###MSMS: 15
BEGIN IONS
TITLE=Cmpd 11, +MS2(340.9404), 28.0-35.0eV, 0.3min #15
RTINSECONDS=17.7825
SCANS=13,15
PEPMASS=340.94036	525860
CHARGE=1+
188.63719	96	
206.96234	106	
207.08576	94	
208.98090	122	
211.94066	310	1+
213.88281	170	
213.93902	2436	1+
215.88674	696	1+
217.88373	448	1+
221.11059	96	
221.89277	130	
223.05952	104	
223.97277	266	
224.97516	138	
227.14714	132	
229.94680	104	
231.06985	256	1+
231.90035	154	
231.95070	3022	1+
233.89773	466	1+
233.94825	426	
234.10470	174	1+
234.13481	100	
235.50656	96	
235.94711	232	
236.89253	438	1+
237.06292	378	1+
237.09279	94	
238.21345	230	
239.95480	116	
240.23105	208	
240.55889	104	
240.80086	100	
240.95404	98	
242.97152	104	
243.10532	190	1+
243.96103	168	1+
244.86422	104	
246.97742	294	1+
247.96613	142	
248.02983	116	
249.04345	118	
249.20815	166	
249.95878	706	1+
250.07989	184	
251.09480	120	
251.95854	180	
252.01402	104	
252.97098	112	
254.28430	276	
254.94185	136	
254.96786	1042	1+
255.07645	258	
255.41337	94	
256.07977	152	
256.96189	406	1+
257.89251	136	
258.95680	182	1+
259.20306	98	
259.84707	124	
261.05761	104	
261.97608	144	
262.06994	220	1+
262.63038	108	
262.96652	108	
265.01597	582	1+
266.24738	194	
266.99442	328	1+
267.03718	102	
267.41997	104	
267.57059	104	
268.14037	126	
269.19028	168	
270.06088	104	
271.13596	236	1+
271.76457	112	
272.08432	170	1+
272.82866	100	
272.93507	248	1+
272.97769	116	
277.09435	184	1+
277.18745	152	1+
277.80166	120	
278.09912	198	1+
278.21526	184	1+
278.96086	124	
278.98277	102	
279.84933	124	
279.96125	164	
280.25709	140	
280.97370	98	
281.00788	134	
281.04914	560	1+
282.12143	136	
282.27644	470	
282.83237	106	
282.89055	138	1+
282.98073	110	
283.04168	334	1+
283.20951	106	
284.28962	218	
288.06746	290	1+
289.95371	110	
292.05698	104	
293.06849	210	1+
293.14690	112	
293.59665	100	
293.84530	104	
294.84801	102	
295.93003	128	
295.97326	704	1+
295.99166	130	
296.06977	146	
297.86169	96	
298.30952	266	1+
299.05986	530	
300.06079	316	
300.51818	156	
300.60221	136	1+
300.98065	116	
301.00567	150	
301.06337	180	
301.09304	134	
301.26086	256	1+
302.17268	186	
302.95554	126	
303.25397	96	
303.27451	98	
303.94487	240	
304.91594	124	
304.96335	106	
306.79213	232	
306.88455	252	1+
307.08544	208	1+
307.10260	124	
307.24465	120	
307.28606	316	
307.78841	96	
308.16070	104	
308.29704	190	
309.32380	128	
310.30422	94	
310.88229	188	
311.29345	144	
311.85870	100	
312.58785	100	
312.88341	130	
315.93384	266	1+
319.00995	108	
319.07774	120	
320.04341	94	
320.08695	206	
320.25868	246	1+
320.29530	116	
320.95680	148	
321.02530	110	
321.08213	110	
321.11724	190	
321.22178	100	
322.13512	484	1+
322.77154	98	
323.24225	282	
323.30427	160	
323.87806	98	
323.97016	196	1+
324.24029	192	
325.24748	116	
326.17276	96	
327.19833	124	
327.29582	102	
327.89779	144	
328.11934	146	
328.18446	192	
328.81282	164	
329.32725	98	
329.86913	136	
330.17684	110	
331.89530	122	
336.34911	190	1+
337.21379	132	
337.32184	130	
338.18120	94	
338.28334	224	1+
339.06910	98	
339.22931	130	
340.15071	132	
340.35599	358	1+
341.17723	98	
341.24361	102	
341.27059	120	
342.31506	158	
343.20436	126	
344.27357	134	
345.97873	148	
346.11219	116	
END IONS

###FS:    #m/z: 363.95647 #charge 1+
###MS: 13
###MSMS: 16
BEGIN IONS
TITLE=Cmpd 12, +MS2(363.9565), 28.0-35.0eV, 0.3min #16
RTINSECONDS=18.555
SCANS=13,16
PEPMASS=363.95647	314658
CHARGE=1+
189.86458	268	1+
191.86135	166	
191.95536	132	
209.87234	146	
209.94296	968	1+
210.88253	134	
210.92019	112	
212.87968	550	1+
215.96663	120	
217.99409	116	
222.12509	104	
222.95323	1198	1+
224.89220	192	
224.94871	1036	1+
225.88488	116	
225.96769	454	1+
226.13508	136	1+
226.88532	152	
226.94781	4122	1+
227.93188	284	
228.89517	158	
228.94222	3992	1+
230.88941	1402	1+
230.92142	306	1+
232.01815	104	
232.88454	130	
234.88422	122	
237.06846	134	
237.88688	216	1+
238.21669	120	
239.53892	108	
240.93981	164	
240.96303	804	1+
241.94047	218	
242.94405	848	1+
242.95929	558	1+
244.03821	296	1+
244.95761	2416	1+
245.94799	3092	1+
246.90225	286	1+
246.95327	2272	1+
247.04689	136	
248.03045	114	
248.90002	470	1+
249.07177	204	1+
250.05111	100	
250.90128	170	
250.94831	242	1+
250.97567	368	1+
251.03845	174	
252.09018	102	
253.19270	206	
254.83113	106	
257.03534	126	
257.06234	178	1+
257.07966	134	
257.23251	134	
257.89357	198	1+
257.97441	112	
258.96598	102	
259.43858	110	
260.16875	202	1+
260.97043	476	1+
262.08308	212	1+
262.88517	222	1+
264.04908	286	1+
264.15766	140	
264.95711	142	
265.23487	178	1+
266.92287	140	
267.97582	320	
268.93418	104	
268.96139	696	1+
269.08508	212	1+
271.13393	120	
271.91500	134	
273.99078	140	
274.00998	210	
275.06073	264	1+
275.10830	120	
275.40311	280	1+
276.15224	120	
276.86232	118	
277.09637	338	1+
277.25918	140	
278.79897	114	
278.87288	226	1+
279.03218	192	1+
279.26291	110	
280.26088	108	
281.11075	114	
281.43213	136	1+
283.20300	158	
283.84506	250	1+
283.87231	146	
283.98167	190	1+
284.11942	140	
284.16117	176	1+
284.55496	104	
284.78503	116	
284.89102	184	
285.05602	102	
285.88739	106	
285.93459	150	
287.41240	108	
288.39560	106	
289.08137	146	1+
289.93194	120	
290.86610	166	
292.05970	114	
292.90506	114	
293.06122	124	
294.28147	382	1+
294.88231	198	1+
294.89346	206	1+
296.02227	204	1+
296.45680	116	
296.96751	168	
298.09095	118	
298.58944	108	
298.85881	328	1+
299.00119	194	1+
300.22447	136	
300.92572	114	
301.80072	182	1+
302.09220	132	
302.94341	268	1+
303.11907	136	1+
303.85506	394	1+
305.07362	376	1+
306.27271	164	
307.28987	500	1+
307.30393	132	
308.29515	364	1+
308.93026	238	1+
309.21248	102	
309.84399	168	1+
310.30213	134	
310.80620	126	
310.87321	240	
311.02406	166	1+
311.12983	308	1+
311.28651	142	
311.34614	142	
313.05195	150	
313.29998	124	
313.85493	248	1+
313.87912	130	
314.17595	104	
316.18777	148	
317.93615	114	
318.14788	118	
318.28201	100	
318.31646	226	1+
318.84462	202	1+
318.87846	304	1+
318.94677	122	
319.07990	108	
319.82749	136	
319.86819	104	
320.07108	178	
321.05607	228	1+
321.14525	118	
321.28548	166	
321.81872	188	
321.86728	180	1+
322.98919	256	1+
323.01584	114	
323.03378	134	
323.29830	122	
324.02195	164	
324.23212	132	
324.32244	136	
324.35916	114	
324.89393	270	1+
325.02229	124	
325.04718	138	1+
325.22675	116	
326.96939	198	
327.80170	144	
328.31432	142	
329.80675	108	
332.09481	132	
332.77018	106	
333.06197	234	
334.87553	106	
334.92210	174	1+
336.32316	128	
336.94751	160	
337.32673	140	
337.94480	238	1+
338.21514	106	
339.30097	126	
342.20182	424	1+
343.30090	224	1+
345.15379	262	1+
345.97176	124	
346.13971	158	
346.22503	124	
347.81987	150	
349.01509	124	
349.31931	174	
349.89868	158	
350.18489	120	
351.27610	122	
351.33692	162	
352.88715	114	
354.01165	140	1+
355.19367	188	1+
355.33461	110	
356.84422	112	
358.36048	104	
358.80908	102	
360.17287	114	
360.20349	156	
360.25018	146	
361.79028	116	
362.26357	116	
362.76971	130	
362.92871	160	
363.19255	100	
364.10777	184	
365.13491	128	
365.18352	138	
365.28047	280	1+
365.31673	188	
365.35077	120	
366.36945	104	
367.33040	598	1+
368.42443	458	1+
END IONS

###FS:    #m/z: 340.94049 #charge 1+
###MS: 17
###MSMS: 18
BEGIN IONS
TITLE=Cmpd 13, +MS2(340.9405), 28.0-35.0eV, 0.4min #18
RTINSECONDS=22.245
SCANS=17-18
PEPMASS=340.94049	764634
CHARGE=1+
104.05312	102	
188.95122	126	
191.00053	134	
192.92836	164	
197.95678	142	
203.98589	104	
205.94832	402	1+
205.97122	110	
206.92740	218	
210.94252	130	
211.17517	100	
212.88402	216	1+
213.93862	1854	1+
215.88720	350	
215.93742	504	
216.88266	454	1+
217.12188	160	
217.85881	110	
217.88391	296	1+
220.88658	204	1+
221.96886	214	1+
222.94580	154	
223.89025	174	
223.95647	304	1+
225.09506	162	
226.94796	412	
228.91210	190	
228.94321	130	
230.88915	166	
231.90610	216	1+
231.95083	1670	1+
233.00706	136	
233.06807	290	1+
233.89642	742	1+
233.94800	520	
234.12042	172	1+
235.14850	132	
235.89222	252	
235.94689	126	
237.04505	190	1+
237.06622	180	
239.90104	250	
239.95229	150	
240.22875	394	1+
240.38850	190	
241.04100	202	
241.94191	150	
242.93911	228	1+
243.00098	232	1+
243.02122	126	
243.87442	102	
245.87720	186	1+
245.97289	412	1+
246.97466	342	1+
248.03520	112	
248.97557	130	
249.05062	102	
249.06993	110	1+
249.96190	364	
250.13070	258	1+
250.94890	376	1+
251.03483	114	
252.06113	124	
252.97257	144	
253.86237	364	1+
254.90075	188	1+
254.96564	1054	1+
255.01436	230	1+
255.07428	562	1+
256.05377	228	1+
256.60614	122	
256.96113	336	1+
257.03416	106	
258.94221	126	
259.02434	220	1+
260.89217	222	1+
260.90992	150	
262.96638	118	
263.05389	124	
263.17905	146	
264.07189	158	
264.12932	102	
265.01703	358	1+
266.02139	244	1+
266.19383	112	
266.24269	160	
266.96052	122	
266.99869	142	
267.06328	102	
267.13246	114	
268.07545	150	
269.18920	120	
269.57469	112	
269.78213	154	
270.08229	144	
270.89904	102	
271.73849	116	
272.60937	104	
272.84448	180	
272.93463	204	
272.95591	142	
272.97794	194	
273.07382	100	
274.80432	208	1+
275.42251	134	
276.68803	104	
276.91845	184	
277.02342	220	1+
277.07168	128	
277.09190	194	
277.19623	146	
277.85251	118	
278.08549	158	
278.96676	150	
279.79898	100	
279.96465	168	
280.94008	162	
281.05137	412	1+
282.03351	394	1+
282.27859	470	1+
283.88876	182	1+
283.95672	100	
285.09370	122	
286.07152	112	
286.15412	114	
286.91512	178	
286.93071	132	
288.00162	242	1+
288.02464	134	
288.06574	162	
288.11619	166	
288.82025	118	
289.06234	142	
289.51021	164	
290.85836	450	1+
290.99311	166	1+
292.00930	144	1+
292.06177	144	
292.91286	118	
293.17785	116	
293.87720	104	
293.97601	104	
294.07717	118	
295.83846	222	1+
295.97280	174	
296.32886	184	
296.97470	180	
297.22238	174	
297.97387	600	1+
298.08286	388	1+
298.58354	116	
298.99360	118	
299.05914	466	1+
300.85033	128	
301.05692	110	
301.07527	172	1+
301.24599	628	1+
301.87650	130	
302.88951	132	
302.92569	160	
304.83179	116	
306.04513	196	
306.27977	108	
307.04826	104	
307.13281	126	
307.28818	166	
307.89069	102	
308.12073	112	1+
308.29437	756	1+
309.05229	166	
309.31886	260	1+
310.87908	144	
311.02432	100	
311.29271	304	1+
313.87607	278	1+
315.07154	178	
317.32767	118	
318.93123	102	
319.03753	206	1+
319.93179	124	
321.02741	130	
321.08117	196	1+
321.21962	354	1+
321.29834	438	1+
322.13940	204	
323.01316	118	
323.23798	840	1+
324.10939	118	
324.32896	184	1+
324.90119	126	
324.99962	134	
325.25386	114	
325.81276	136	
326.03980	104	
326.17180	134	
326.88720	124	
327.17525	122	
327.30691	108	
328.18906	218	
328.89316	142	
330.80503	222	1+
332.07075	120	
332.09283	168	1+
332.97160	112	
336.34927	382	1+
337.09336	190	
337.16714	242	1+
337.28673	272	1+
337.35381	332	1+
338.87256	110	
341.24630	194	
341.31181	120	
342.31025	572	1+
343.11419	122	
343.20040	170	
343.24500	178	
344.29648	124	
346.23944	104	
END IONS

###FS:    #m/z: 363.95646 #charge 1+
###MS: 17
###MSMS: 19
BEGIN IONS
TITLE=Cmpd 14, +MS2(363.9565), 28.0-35.0eV, 0.4min #19
RTINSECONDS=23.0175
SCANS=17,19
PEPMASS=363.95646	490106
CHARGE=1+
189.86399	244	
191.85810	164	
196.88481	128	
207.87488	186	
207.94728	152	
208.95766	164	
209.86505	108	
209.94577	234	
210.88495	348	1+
211.93979	130	
212.87858	1078	1+
216.99894	138	
220.07386	172	
222.95186	1010	1+
223.89006	154	
224.19801	116	
224.94845	706	1+
224.96857	430	1+
225.89116	204	1+
226.94734	3894	1+
227.93129	412	
228.04027	110	
228.89708	516	1+
228.94199	3814	1+
230.16347	132	
230.88917	1362	1+
232.00326	172	
232.88545	176	1+
233.95840	138	
234.51624	114	
235.02536	280	1+
235.15216	110	
236.94942	116	
237.05636	256	1+
238.21092	182	
239.03545	194	1+
239.07070	132	
239.17358	182	1+
240.93985	1320	1+
240.96535	674	1+
241.89026	106	
241.94050	956	1+
242.94164	548	1+
242.95644	496	1+
243.01903	108	
243.87914	128	
244.04033	106	
244.93785	300	
244.95605	2218	1+
245.94719	2652	1+
246.95207	2158	1+
248.03279	146	
248.09118	188	1+
248.90019	720	1+
248.98110	202	1+
249.04259	110	
249.12903	264	1+
250.94574	208	
251.03439	264	1+
252.01129	110	
252.89028	126	
252.97335	206	1+
253.06798	148	
255.08229	148	
256.45836	122	
258.02014	188	1+
258.97352	318	
260.10720	108	
260.96853	216	1+
261.88866	122	
261.93798	136	
262.83145	116	
263.05505	232	
263.17311	154	
263.82739	120	
264.05146	112	
264.11164	256	1+
264.90869	172	
265.08331	150	
265.97461	206	
266.08822	136	
266.78976	150	
267.78460	128	
267.92310	112	
267.97328	454	1+
268.79899	268	1+
268.96326	596	1+
269.10143	206	1+
269.97047	348	1+
270.05659	206	
270.85787	128	
274.05717	142	1+
275.58138	112	
275.97077	118	
276.84896	108	
277.00892	186	1+
277.09243	218	
278.79473	108	
278.84433	112	
278.86660	176	
279.10551	348	1+
280.25904	118	
280.85712	172	
280.92619	196	
280.97668	116	
281.08663	146	1+
281.22355	112	
282.23680	152	
282.27796	148	
282.80486	200	
283.06984	132	
283.78861	134	
284.08021	106	
285.12542	128	
285.84302	292	
285.94562	142	
286.06901	128	
286.94367	124	
289.88196	192	1+
291.93590	164	1+
292.43954	152	
293.07243	136	
293.29666	170	
294.27346	194	
294.85216	110	
294.91765	116	
294.99798	126	
295.92881	184	
296.12012	320	1+
296.86762	186	
297.08502	364	1+
298.08433	220	1+
298.93383	150	
299.99792	120	
300.83914	152	
301.13744	212	
301.86214	400	
301.99960	178	
302.22424	106	
302.86362	234	
303.28480	206	1+
303.80822	172	
303.85548	248	1+
303.89968	144	
304.25879	152	
305.11577	186	
306.12923	128	
306.80318	344	1+
307.08572	106	
307.28762	830	1+
307.30703	300	
307.89180	192	
308.29085	452	1+
308.31158	208	
310.30825	340	1+
310.87884	162	
311.29180	150	
311.87193	314	1+
312.84658	230	1+
315.03492	248	1+
318.93587	182	1+
319.06313	178	
319.81231	158	
320.10324	136	
321.12129	150	
321.31527	316	1+
321.86840	142	
322.10021	130	
322.27550	124	
322.31641	248	1+
322.93646	114	
324.02170	130	
324.23892	168	
324.89171	106	
325.06572	240	1+
325.91497	166	1+
326.06915	204	1+
326.87377	178	
327.09813	122	
328.31747	300	1+
328.88899	110	
328.93991	122	1+
329.19404	124	
329.87841	144	
330.17064	154	1+
332.09132	218	1+
335.19600	116	
336.03645	112	
336.94441	220	
337.09044	152	
337.31921	270	1+
338.82548	210	1+
339.04698	138	
343.27908	122	
346.23376	182	1+
347.01546	186	1+
347.30258	214	
349.32050	314	
350.25676	130	
350.83068	138	
353.35025	122	
354.20089	210	
354.50349	154	
355.03972	176	1+
356.55148	110	
360.11106	146	
360.29004	296	1+
360.88907	106	
360.96381	130	
361.27694	124	
361.36200	124	
362.19538	128	
363.20543	196	1+
364.24634	114	
364.35709	120	
365.28504	206	1+
365.31858	262	
365.38665	158	
366.20383	136	
367.30919	204	1+
367.33145	520	
367.89612	174	
368.42312	466	
368.83017	228	1+
369.34484	126	
END IONS

###FS:    #m/z: 336.94571 #charge 1+
###MS: 17
###MSMS: 20
BEGIN IONS
TITLE=Cmpd 15, +MS2(336.9457), 28.0-35.0eV, 0.4min #20
RTINSECONDS=23.7895
SCANS=17,20
PEPMASS=336.94571	139188
CHARGE=1+
52.15702	90	
189.86710	120	
205.95206	328	
208.98046	94	
210.88436	114	
211.94432	3864	
212.88092	174	1+
213.93939	2130	1+
215.88665	546	
215.93592	372	1+
217.88543	196	
217.93679	110	
220.92797	92	
223.95632	144	
223.97477	124	
224.97396	154	
227.89663	182	
229.89601	112	
229.95517	4048	
230.88903	878	1+
231.02991	98	
231.94914	2114	1+
232.07433	268	1+
233.82588	142	
233.89663	390	
233.94911	260	1+
235.89295	346	1+
235.93835	118	
236.12511	168	1+
236.20204	104	
237.05854	108	
238.57077	196	
239.05183	136	
240.13835	90	
244.04050	154	
244.79014	104	
245.01544	132	
245.22486	280	1+
245.53590	90	
246.85864	116	
247.96614	998	1+
248.90141	140	
248.99328	400	1+
249.04138	168	
249.15688	108	
249.96041	740	1+
250.83630	174	1+
250.98270	146	
251.92569	94	
252.07271	98	
252.97114	2798	1+
253.90705	214	
254.03374	144	
254.09002	160	
254.86341	146	
254.93461	108	
254.96661	1000	1+
255.03337	118	
255.07393	884	1+
255.90254	140	
256.90768	140	
256.96554	290	1+
257.26725	106	
257.44082	92	
258.90739	122	
259.01530	112	
259.95438	172	1+
261.12699	130	
261.15318	108	
263.10145	224	
263.15589	98	
263.20779	102	
263.98536	218	1+
264.55631	92	
265.01706	158	
265.41053	176	
265.98958	504	1+
266.92337	216	1+
267.00949	152	
268.90425	208	1+
269.09116	234	
269.12574	234	1+
269.79991	132	
269.84198	208	
270.07864	230	1+
270.98279	372	1+
271.44287	94	
271.84488	138	
271.91482	214	1+
271.93219	100	
271.94358	106	
272.85074	316	1+
272.95231	128	
272.97483	456	1+
274.10050	122	
274.80960	106	
275.95158	140	
276.06400	112	
276.85343	306	1+
277.00161	218	1+
278.11845	124	
278.83752	254	1+
278.96271	170	
279.08385	90	
279.89477	92	
279.96223	120	
280.00636	208	1+
280.24867	94	
280.29490	102	
280.80145	164	1+
280.89262	234	1+
281.05307	184	
281.27940	130	
281.85316	122	
282.27493	108	
283.02681	198	
285.02272	150	
285.13350	92	
285.20152	96	
286.55331	142	1+
286.84550	440	1+
287.91197	92	
289.00392	120	
290.93272	100	
292.18241	110	
292.43393	198	1+
293.00002	262	1+
293.29051	130	
293.85075	112	
294.04287	100	
294.18842	92	
294.56092	102	
294.85070	100	
295.07082	136	
295.20949	110	
296.09739	272	1+
297.12582	100	
297.85512	194	1+
297.97829	180	
298.08259	96	
299.05892	156	
300.51911	152	
301.00917	222	1+
301.02589	92	
301.05809	110	
302.78795	102	
303.05843	140	
304.26100	108	
304.81951	124	
304.89693	166	1+
304.94158	92	
305.27766	228	1+
306.15963	126	
306.42691	92	
306.79844	136	
308.09284	92	
308.29209	158	
308.86827	340	1+
308.89329	138	
309.05749	210	1+
309.32503	120	
310.18092	98	
311.90736	168	
311.95768	104	
313.27895	106	
314.87044	100	
316.43137	106	
316.81277	92	
316.87275	180	
317.62947	106	
320.05079	178	1+
320.09638	126	
320.82362	92	
320.98587	128	
321.03010	116	
322.30385	136	
322.32449	344	1+
323.24188	126	
323.30099	98	
323.89284	326	1+
324.45863	92	
324.89243	228	1+
326.80369	284	1+
326.85726	114	
327.16118	124	
327.86266	98	
328.26508	92	
329.12901	132	
331.07598	178	1+
332.15331	114	
333.95831	96	
334.31145	122	
335.13858	230	1+
335.17519	92	
337.00642	192	1+
337.09376	190	1+
337.25494	120	
337.35353	272	1+
338.31029	92	
339.16283	96	
340.08046	100	
340.15219	94	
340.16712	136	
340.32967	94	
340.92806	110	
342.20157	130	
END IONS

###FS:    #m/z: 336.94581 #charge 1+
###MS: 21
###MSMS: 22
BEGIN IONS
TITLE=Cmpd 16, +MS2(336.9458), 28.0-35.0eV, 0.5min #22
RTINSECONDS=27.4815
SCANS=21-22
PEPMASS=336.94581	151812
CHARGE=1+
181.87392	90	
195.02999	202	1+
197.86825	212	1+
200.02085	102	
205.95247	232	
206.94615	138	
206.97395	184	
208.88153	136	
209.94327	198	
210.88288	126	
211.09664	118	
211.94411	3774	
212.06994	204	1+
212.88259	160	
212.94932	118	
213.87946	250	
213.91221	88	
213.93960	1572	1+
214.89838	118	
215.88674	662	1+
215.93760	248	
215.98693	90	
217.88149	114	
217.93786	98	
221.89753	102	
221.94323	124	
222.95522	398	1+
223.95872	262	1+
223.97207	324	1+
224.88704	296	1+
225.05016	90	
225.95319	116	
226.60720	88	
226.89207	452	1+
227.95333	136	
228.93943	124	
229.95523	3732	1+
230.88996	904	1+
230.95067	106	
231.43490	94	1+
231.94874	1180	1+
233.04383	320	1+
233.07795	96	
233.89604	326	1+
233.94446	354	
234.04389	184	1+
234.08956	138	
235.44058	98	
235.89258	196	
236.07844	142	
236.88878	144	
237.06435	98	
237.16327	126	
238.21376	162	
239.89831	390	1+
240.96412	130	
241.94178	202	1+
241.98311	92	
242.10195	218	1+
242.88630	174	
244.16238	132	
245.12655	88	
246.04981	88	
246.97518	132	
247.96597	806	
248.03608	90	
248.90240	204	1+
248.98617	194	1+
249.04151	268	
249.96215	796	1+
250.11830	124	
250.82957	122	
251.00380	122	
251.07233	110	
251.16987	134	
251.24229	258	1+
251.83062	110	
252.04147	130	
252.97027	2778	1+
252.99631	114	
253.01978	152	
254.84665	88	
254.94241	162	
254.96597	852	1+
255.07285	840	1+
255.23020	120	
255.85026	162	1+
256.90962	356	1+
256.96041	132	
257.93956	88	
258.06953	88	
258.11696	90	
258.94736	94	
259.07549	414	1+
260.99906	90	
261.88283	152	
262.96096	104	
263.05325	138	
264.17667	92	
265.01692	472	1+
265.08613	132	
266.99662	92	
267.11163	120	
267.13559	244	1+
267.97744	204	1+
268.08011	236	1+
268.20148	90	
268.84159	110	
269.00416	148	1+
269.05097	184	
270.97993	482	1+
271.42663	92	
271.90989	108	
272.98037	270	1+
274.18791	148	
274.55505	94	
275.91821	126	
275.96220	240	1+
276.09738	132	
276.83976	288	1+
277.02448	88	
277.40500	90	
278.04836	126	
278.87612	108	
278.96497	130	
280.00775	88	
280.08035	284	1+
280.80462	244	1+
280.86159	138	
281.04863	508	1+
281.55549	92	
281.80911	208	1+
282.02485	214	1+
283.02889	180	1+
283.73326	92	
284.97822	120	
286.13342	96	
286.84578	208	1+
287.18078	98	
288.06280	284	1+
289.01217	210	1+
290.85648	108	
292.21112	90	
292.86947	150	1+
293.05078	190	1+
293.10259	176	
293.91754	104	
293.99337	128	
294.11630	134	
294.28446	172	
294.33476	100	
294.85917	160	
294.89816	148	1+
295.97071	108	
296.97643	92	
297.41294	88	
298.00497	106	
298.11376	222	1+
299.02162	116	
299.05291	534	1+
299.27579	110	
299.99102	104	
300.82793	110	
300.84772	228	1+
300.87970	202	1+
302.64080	108	
304.12624	114	
304.41224	94	
304.97167	90	
305.12932	170	1+
305.29102	100	
306.10278	100	
307.30885	108	
308.11233	90	
308.81776	176	1+
308.86211	88	
308.87947	110	
309.32880	114	
310.87630	156	
311.12414	88	
311.24532	116	1+
312.02644	236	1+
312.12407	248	1+
313.61141	110	
315.24234	274	1+
317.34547	94	
319.04585	122	
319.28281	90	
320.29087	118	
321.20880	112	
321.26240	160	
322.13453	112	
322.21561	158	
323.02213	260	1+
323.20223	102	
323.24308	90	
323.30858	126	
326.54114	90	
327.95456	206	1+
328.88386	128	
329.32730	106	
329.80711	120	
329.81964	108	
333.08867	98	
333.81425	94	
334.26641	94	
334.32549	116	
335.20825	274	1+
335.21996	90	
335.33090	236	1+
336.97155	146	
337.24726	192	1+
339.37706	88	
340.03304	92	
340.16740	110	
340.18914	90	
END IONS

###FS:    #m/z: 359.96152 #charge 1+
###MS: 21
###MSMS: 23
BEGIN IONS
TITLE=Cmpd 17, +MS2(359.9615), 28.0-35.0eV, 0.5min #23
RTINSECONDS=28.2535
SCANS=21,23
PEPMASS=359.96152	119062
CHARGE=1+
191.10698	188	
193.89686	120	
204.44553	98	
205.95097	174	
206.93213	122	
209.94476	270	
221.89085	102	
222.95223	966	1+
223.00073	110	
223.97703	130	
224.94946	1244	1+
225.97292	132	
226.89421	158	
226.94667	2086	1+
226.97178	114	
227.36397	100	
227.93067	148	
228.94248	1634	1+
231.54343	104	
233.85504	138	
234.03875	116	
234.40518	108	
234.94409	130	
235.07316	100	
235.11773	224	1+
235.82418	114	
237.06147	116	
238.96846	202	
240.93848	128	
240.96181	882	
242.94318	104	
242.96122	328	1+
244.95765	1338	1+
245.40718	128	
245.94066	394	
246.02838	124	
246.95355	1118	1+
246.97278	98	
246.98765	118	
247.59126	118	
250.21351	126	
250.94501	278	
252.15273	104	
252.87475	112	
253.83263	154	
253.84551	96	
254.96625	96	
255.21176	124	
256.03093	104	
256.05889	168	1+
256.09359	124	
258.84174	160	
258.97221	266	
259.88233	104	
260.96974	716	1+
262.09305	104	
263.05458	108	
263.43292	98	
263.96116	296	1+
264.04047	182	
265.26209	266	
266.23521	134	
267.91626	112	
267.97320	126	
268.84795	142	
268.96144	206	
269.11529	136	
269.96969	380	
270.85712	126	
270.95062	152	
271.07099	114	
272.42906	96	
272.84997	308	1+
273.96268	124	
274.79507	220	1+
276.85139	216	1+
276.88344	114	
277.12222	152	1+
278.92860	214	1+
279.10598	194	1+
280.98902	126	
281.87452	108	
283.03061	150	
283.87428	186	1+
285.10177	104	
286.12122	116	
286.93396	204	1+
288.06063	114	
288.12285	98	
290.86479	162	
291.17868	102	
291.47985	100	
291.86170	238	1+
293.07200	124	
293.14840	144	1+
295.02605	188	
297.08057	230	1+
297.11856	102	
297.18250	114	
297.98384	104	
298.80097	238	1+
298.98002	98	
299.06005	100	
299.52143	104	
299.91704	132	
301.05263	142	
301.24544	364	1+
301.91935	112	
301.96913	120	
302.10493	108	
302.24804	272	1+
302.99511	170	1+
303.07890	240	1+
303.14385	112	
305.28972	112	
306.80156	132	
307.06375	98	
307.28257	534	1+
308.79518	264	1+
308.87185	132	
309.29577	110	
309.86977	122	
309.93114	138	
310.13666	108	
310.30585	140	
310.34624	336	
310.64153	112	
310.87023	344	1+
314.86023	200	1+
318.03135	148	
318.08082	136	
318.85936	272	1+
318.93629	284	
319.08130	106	
319.19991	248	1+
319.73857	104	
320.02592	98	
320.13618	122	
320.94983	130	
322.02356	124	
322.30960	198	
322.34637	142	
323.01624	1034	1+
323.23623	166	
323.32823	120	
324.87921	100	
325.24440	170	
328.31468	184	
329.06796	122	
329.08501	106	
329.80451	104	
330.82607	100	
331.81183	174	1+
332.08636	124	
334.88586	212	
334.95297	104	
336.32519	128	
336.94069	450	1+
337.09081	150	1+
337.30340	130	
338.33927	142	
338.90104	122	
339.23355	218	
339.34507	166	
339.89784	192	1+
340.26887	120	
340.35304	108	
340.93717	168	
341.02312	352	1+
341.22948	102	
341.87369	116	1+
342.16118	254	1+
342.28056	218	
342.29164	278	1+
343.05120	132	
343.20768	132	
343.27188	242	
345.96384	102	
348.30874	104	
349.42135	104	
352.87559	110	
353.17834	152	
355.91523	196	1+
356.12520	120	
357.19324	388	1+
357.60759	104	
358.19843	284	1+
358.36451	126	
359.13485	144	1+
359.95469	136	
360.10825	128	
360.18691	168	
361.16378	122	
361.35507	180	1+
363.17955	102	
364.15655	98	
365.10900	150	
END IONS

###FS:    #m/z: 731.92466 #charge 2+
###MS: 21
###MSMS: 24
BEGIN IONS
TITLE=Cmpd 18, +MS2(731.9247), 25.6-32.0eV, 0.5min #24
RTINSECONDS=29.026
SCANS=21,24
PEPMASS=731.92466	64828
CHARGE=2+
204.00670	374	1+
225.10976	156	
227.19846	10808	1+
233.04798	170	
242.14602	160	
243.11840	300	
245.04650	154	
246.03746	790	1+
246.22345	200	1+
248.03270	7196	1+
255.22823	734	1+
261.10041	194	1+
263.05398	782	1+
269.92019	326	1+
271.22382	980	1+
272.13238	272	1+
275.05682	280	
276.06696	866	1+
276.10774	208	
277.07092	728	1+
283.25869	390	1+
284.13227	168	
287.14418	290	1+
290.06455	852	1+
291.05150	446	
292.05915	6708	1+
296.18968	300	1+
299.97535	154	
300.15707	278	1+
301.16090	174	1+
305.08632	166	
306.07403	184	
307.08144	1056	1+
311.06767	210	1+
312.29794	228	
313.29483	166	
315.17671	186	
315.24878	300	
319.17258	146	1+
320.05255	196	
321.09637	506	1+
324.08409	288	
325.07851	170	1+
326.63209	280	1+
330.16316	174	
330.86868	168	1+
331.17197	570	1+
333.63012	282	1+
334.08639	384	
335.07592	516	
336.08549	7928	1+
336.18526	212	1+
340.13169	420	1+
347.08003	234	1+
348.79118	190	1+
350.09347	168	
351.11048	756	1+
357.65933	256	1+
359.20163	240	
359.27740	800	1+
360.18144	366	
362.10642	292	1+
365.11970	428	1+
366.18164	162	
366.27862	162	1+
368.10971	284	1+
368.19812	184	1+
372.84872	210	1+
376.19464	342	
378.11308	198	
378.40460	112	1+
379.10454	424	
380.11134	4292	1+
380.49037	126	1+
381.25853	808	1+
383.12006	248	
383.32883	192	1+
387.17812	1074	1+
389.12152	176	1+
389.20706	156	
393.88777	218	1+
395.13454	556	1+
399.27205	202	1+
400.17451	340	1+
400.21241	156	1+
400.91858	160	1+
401.03304	186	
402.09775	160	
403.30624	312	1+
404.11694	194	
404.18178	232	
407.13222	280	1+
409.11379	194	
409.14850	278	
411.16396	340	1+
412.13300	480	1+
412.16695	304	1+
421.13475	206	
424.13781	4410	1+
427.14222	368	1+
427.19620	578	1+
427.29585	178	1+
427.30863	160	1+
429.06082	158	
431.20877	2278	1+
432.12786	454	1+
432.18200	190	1+
433.15546	160	
434.98542	190	1+
437.16521	180	
438.22926	152	
439.15992	418	1+
440.16426	266	1+
440.72757	504	1+
441.10962	198	1+
441.23105	190	
442.18844	180	1+
442.95411	210	1+
443.16738	274	1+
444.21652	260	1+
447.86185	226	1+
448.13891	188	
453.15082	344	1+
454.71014	158	
457.96302	176	1+
458.19101	176	
459.20043	234	
459.84269	176	1+
462.12519	154	
465.33863	274	1+
467.15099	280	
468.16315	1556	1+
469.31347	644	1+
470.74756	524	1+
472.16311	146	1+
473.23398	600	1+
475.23383	3956	1+
476.16871	276	1+
478.82340	176	1+
479.29339	190	
483.05456	156	1+
484.14806	282	1+
484.18037	208	1+
487.25107	226	1+
487.32992	186	1+
489.13852	288	1+
491.16361	552	1+
491.85410	164	1+
492.16251	392	1+
494.84120	454	1+
495.10199	202	1+
495.30140	234	1+
496.16409	344	1+
496.78443	570	1+
497.16684	192	1+
499.00784	294	1+
500.18373	436	1+
500.94620	166	1+
501.34926	418	1+
501.98706	172	
502.12573	178	
502.25325	468	1+
505.27422	410	1+
507.03323	184	1+
507.10686	144	1+
507.21822	220	1+
508.15948	250	1+
508.76175	152	
510.17122	240	1+
510.70476	114	1+
511.01036	188	1+
512.18972	1176	1+
512.41991	170	1+
512.80018	220	
512.84917	378	1+
512.86032	270	1+
513.13534	160	
513.32830	1792	1+
513.85197	272	1+
516.00828	102	1+
516.33094	570	1+
517.04291	172	1+
517.26142	224	
518.24950	466	1+
518.25071	290	
518.49925	180	1+
519.16844	260	1+
519.25844	3760	1+
519.86268	230	
520.17416	198	1+
521.77460	286	1+
522.86647	162	
523.10585	98	1+
523.17600	156	
525.20618	416	1+
527.18549	304	1+
527.20553	458	1+
527.86651	246	1+
528.08695	210	1+
528.18901	212	1+
529.64293	244	1+
529.89895	118	1+
530.48881	126	1+
531.74742	202	1+
531.86809	160	
533.18459	366	1+
534.02990	156	1+
534.87395	310	1+
536.04317	216	1+
536.19007	578	1+
537.27044	286	1+
539.17840	298	1+
540.18135	250	1+
541.12113	132	1+
541.91302	130	1+
542.00051	326	1+
542.08077	146	1+
542.21906	356	1+
542.53768	240	1+
543.29194	486	1+
543.78417	410	1+
543.80546	152	
545.13939	202	1+
545.76167	206	1+
545.90102	138	1+
546.24918	380	1+
546.37108	294	1+
546.81845	600	1+
547.10333	202	1+
547.16106	376	1+
547.20382	182	
547.26191	440	1+
547.30610	376	1+
547.82192	454	1+
548.25086	406	1+
548.80062	298	1+
548.93519	102	1+
549.04791	350	1+
549.36272	210	1+
549.83425	144	1+
550.13034	244	1+
550.91849	176	1+
551.91984	190	1+
552.18210	664	1+
553.25182	264	1+
554.20433	918	1+
554.22594	202	
554.32696	242	
555.05212	142	1+
555.20877	758	1+
556.01915	226	1+
557.04815	156	1+
557.36687	538	1+
558.50908	112	1+
559.14101	208	1+
559.29563	232	
559.31959	830	1+
559.80765	238	1+
560.21251	184	1+
560.32254	736	1+
561.20814	372	1+
561.26752	726	1+
562.04834	288	1+
562.91423	104	1+
563.28414	2332	1+
564.79200	328	1+
566.20140	320	1+
566.23300	162	
566.26028	1160	1+
566.73762	170	
567.12779	236	1+
568.10236	378	1+
568.23381	164	1+
568.74938	146	1+
569.02997	204	1+
570.20644	158	
570.63168	180	1+
570.81157	330	1+
571.18882	378	1+
571.80493	264	1+
571.87671	150	1+
572.88177	104	1+
573.30957	302	
573.67701	214	1+
573.86151	634	1+
574.04040	322	1+
575.03916	222	1+
575.82108	466	1+
576.14247	178	1+
576.38195	296	1+
577.05160	192	1+
578.00878	270	1+
578.93618	234	1+
579.05688	260	1+
579.31181	958	1+
580.28689	516	
581.91092	230	1+
583.79306	182	
584.21083	846	1+
584.33825	200	
585.08335	246	1+
585.25187	188	1+
586.27082	392	1+
588.07311	280	1+
588.37312	160	1+
589.11579	276	1+
589.76689	216	1+
590.03890	188	1+
590.27349	378	1+
590.40193	244	1+
590.43242	190	1+
591.15530	142	1+
592.18874	270	1+
592.22464	348	1+
594.27905	974	1+
596.21099	220	
596.34572	270	1+
597.20716	212	
597.30404	162	1+
598.23273	668	1+
598.82470	166	
600.05955	260	1+
601.36338	686	1+
601.81808	354	1+
602.37277	480	1+
602.82207	280	1+
604.12349	222	1+
604.35304	256	
605.09484	216	1+
605.23687	508	1+
605.24664	210	1+
606.03512	220	1+
606.06410	186	1+
606.17072	332	1+
606.25242	162	1+
606.70696	198	1+
607.06371	130	1+
607.13023	156	1+
607.31234	2102	1+
607.50015	190	1+
607.59288	106	1+
607.77159	580	1+
608.05231	202	1+
608.31639	1620	1+
608.84290	294	
609.13979	372	1+
610.23394	444	1+
610.87206	166	
611.23273	484	1+
612.07551	174	
612.84979	1586	1+
613.17217	160	
613.25512	408	1+
613.27325	188	1+
613.38849	168	
614.12699	244	1+
614.21347	168	
615.02540	152	1+
615.10767	166	1+
615.60094	406	1+
616.20358	360	1+
616.79450	344	1+
617.15991	466	1+
620.07652	212	1+
620.36006	216	
620.40608	476	1+
620.77269	184	
620.80450	256	1+
620.88054	174	
621.58435	276	1+
622.87373	236	
623.16458	196	1+
624.03858	138	1+
624.24781	172	
624.29545	1444	1+
625.11708	142	1+
626.24725	296	1+
627.07096	220	1+
627.11988	162	1+
628.23944	584	1+
629.80261	174	
631.34639	390	1+
631.75464	206	1+
631.85756	812	1+
632.23112	170	1+
632.79641	308	1+
633.20784	464	1+
633.54094	176	1+
633.88661	274	
634.34065	154	
634.42695	154	
634.55686	168	1+
635.30760	266	
635.78749	248	1+
636.10667	186	1+
636.42054	280	1+
636.71060	330	1+
637.10924	158	1+
637.17810	248	1+
637.25093	146	1+
638.33295	1052	1+
640.09745	204	1+
640.24013	828	1+
640.31542	146	1+
640.83759	212	
641.13583	382	1+
641.75448	188	1+
642.24415	580	1+
643.34553	200	1+
644.01268	238	1+
644.26379	158	
644.32254	482	1+
644.41702	484	1+
645.42596	294	1+
645.84715	308	1+
647.09867	198	1+
647.28490	354	1+
647.79376	382	1+
648.15777	284	1+
648.36342	490	1+
648.79544	232	1+
648.87694	600	1+
649.24154	536	1+
650.05559	342	1+
650.08695	186	1+
650.20403	162	
650.32771	820	1+
650.49999	210	1+
651.06013	226	1+
651.27285	160	
651.33869	1322	1+
652.24962	374	1+
652.41991	358	1+
652.84284	788	1+
652.98206	124	1+
653.25275	294	1+
653.27444	564	1+
653.42161	296	1+
654.07846	208	1+
654.15211	122	1+
655.11611	180	
655.30374	800	1+
655.76997	320	1+
655.99487	234	1+
656.30254	272	1+
657.37212	950	1+
657.83098	150	1+
658.25118	500	1+
658.49923	226	1+
659.35772	216	1+
662.25764	446	1+
662.39713	172	
662.82073	142	1+
663.11244	524	1+
664.11496	422	1+
666.35590	208	
667.75280	148	1+
668.21797	158	
668.27024	710	1+
668.34515	640	
668.97612	162	1+
669.18623	538	1+
669.34560	470	
670.32915	226	1+
670.44891	196	1+
671.24946	318	1+
671.80018	360	1+
672.04902	218	1+
672.26158	468	1+
672.31965	402	1+
673.11236	146	1+
673.32329	318	1+
673.38982	442	1+
673.73252	178	1+
674.43292	418	1+
674.76596	228	1+
675.30121	188	1+
675.61810	140	1+
675.85036	214	1+
676.23406	414	1+
676.24927	134	1+
677.04997	188	1+
677.77466	184	1+
678.18557	290	1+
678.39633	294	
678.89686	300	
679.09858	106	1+
679.33567	160	
679.93639	200	
680.07250	172	1+
680.19048	228	1+
680.51044	158	1+
680.89124	356	
681.19630	194	1+
681.27052	296	1+
681.35592	558	1+
682.34651	548	1+
682.41926	238	1+
682.69368	108	1+
684.26286	826	1+
686.27549	786	1+
686.39600	720	1+
687.14648	160	1+
687.33092	422	1+
688.85438	162	1+
689.37887	414	1+
689.44162	292	1+
690.04699	250	1+
690.34033	412	1+
691.32729	266	1+
691.71691	190	1+
692.38653	388	1+
692.41612	534	1+
693.03200	192	1+
693.25614	336	1+
693.34403	644	1+
694.03670	118	1+
694.30226	330	1+
694.35226	440	1+
695.12743	130	1+
695.21284	268	1+
696.21579	206	1+
696.37052	818	1+
696.52871	248	1+
697.31927	222	
697.53013	182	1+
698.28152	396	1+
699.22322	340	1+
699.28547	316	1+
702.27770	166	
703.27667	212	
704.33365	298	1+
704.85955	244	1+
705.33640	218	1+
709.40685	1292	1+
709.58781	216	1+
710.08609	292	1+
710.34528	238	
710.37390	182	
711.21139	254	1+
711.30045	566	1+
711.35410	1850	1+
711.52197	202	1+
711.60952	172	
712.20618	148	1+
712.34204	1728	1+
712.59814	184	
713.52167	234	1+
713.95912	256	1+
714.29400	190	
714.48270	226	1+
714.52101	160	1+
715.32438	158	
715.37138	402	1+
716.29439	690	1+
716.34424	558	1+
718.78055	196	1+
718.95473	130	1+
720.18044	158	
721.32792	688	1+
723.06983	232	
724.93405	470	1+
726.15852	182	1+
726.21370	360	1+
726.38043	278	
727.32410	244	1+
727.38552	222	
727.55722	412	1+
727.72600	124	1+
727.85748	172	
728.29656	1106	1+
728.38930	372	
728.56127	266	1+
728.61959	202	
728.89394	376	1+
729.15775	152	1+
729.34447	196	
729.37666	346	
729.62877	822	1+
729.68074	276	1+
730.30497	1182	1+
730.34805	360	
730.37285	340	
731.37505	646	
731.45741	166	
731.58361	356	1+
731.63848	934	1+
732.10943	314	1+
732.36957	518	
732.55420	396	1+
732.84999	198	1+
733.22168	322	1+
733.29360	512	1+
733.37552	1642	1+
734.29866	506	1+
734.34777	348	
734.38393	1168	1+
735.48025	322	1+
735.57016	196	1+
736.14740	154	
736.34639	154	
736.48523	278	1+
737.36457	428	1+
737.75347	122	1+
737.89047	98	1+
738.11531	268	
738.37406	266	1+
739.09543	262	
739.26240	120	1+
740.39995	410	1+
742.30068	272	1+
742.35422	352	1+
743.95347	148	1+
744.37779	436	1+
745.32788	886	1+
745.45826	98	1+
746.32523	694	1+
748.38806	748	1+
749.38338	698	1+
749.77113	134	1+
752.31344	184	1+
752.34568	306	1+
752.83546	184	1+
754.37893	198	1+
756.32247	362	1+
756.42152	628	1+
756.48504	140	1+
757.39115	438	1+
757.57609	108	1+
757.80601	182	1+
758.38899	332	1+
758.80587	148	1+
760.32892	1054	1+
760.96665	110	1+
762.38349	864	1+
762.44623	440	1+
763.38651	678	1+
763.41961	88	1+
763.69015	174	1+
764.44371	110	1+
764.66223	288	1+
764.71002	250	1+
765.37192	592	1+
766.35113	270	1+
766.50735	200	1+
768.65632	288	1+
769.40150	860	1+
770.40583	672	1+
772.32037	1128	1+
772.60071	90	1+
773.04443	186	1+
775.35097	620	1+
775.40809	372	1+
776.42680	264	1+
777.30370	182	1+
778.38153	884	1+
779.33012	188	1+
779.38749	1016	1+
779.50912	258	1+
780.51540	206	1+
783.34385	206	1+
784.32228	430	1+
784.42852	172	1+
785.41193	156	1+
786.28991	174	1+
787.29613	240	1+
787.33930	344	1+
788.33965	228	1+
789.40132	242	1+
790.35687	1080	1+
792.39265	218	1+
792.56177	244	1+
793.39324	726	1+
794.04048	242	1+
794.39621	542	1+
796.38393	492	1+
797.39005	346	1+
797.56312	372	1+
800.33919	302	1+
801.35074	208	1+
803.34355	790	1+
804.34110	476	1+
804.39490	464	1+
805.40102	588	1+
806.40791	794	1+
806.56023	364	1+
807.41160	558	1+
807.50481	208	1+
809.36140	184	1+
811.42232	202	1+
812.46727	260	1+
812.82451	94	1+
813.51730	374	1+
815.44846	128	1+
816.05612	224	1+
816.39229	1152	1+
818.35655	892	1+
819.36408	610	1+
820.42968	380	1+
821.43727	246	1+
821.64328	116	1+
822.40354	470	1+
823.40454	498	1+
824.41688	1116	1+
824.66339	156	1+
825.56960	184	1+
833.42705	214	1+
834.34778	816	1+
834.63580	162	1+
835.36693	350	1+
836.43142	1312	1+
837.33724	352	1+
837.43340	220	
837.44146	990	1+
838.29570	262	1+
839.17419	202	1+
839.46924	130	1+
840.46733	638	1+
842.38209	562	1+
843.30590	444	1+
844.46253	156	
845.25101	466	1+
846.63631	278	1+
847.12519	122	1+
847.87081	148	1+
848.37753	1000	1+
848.41260	178	1+
849.57147	340	1+
851.43598	678	1+
854.06653	114	1+
854.42826	852	1+
857.81402	194	1+
858.47771	414	1+
860.37538	1314	1+
861.37982	1110	1+
862.25135	132	1+
863.77126	172	1+
864.36406	210	1+
865.13250	130	1+
866.43241	802	1+
867.44181	476	1+
868.24650	210	1+
868.38323	146	1+
868.44021	1042	1+
873.58644	118	1+
874.44729	314	1+
875.39614	190	
875.40987	100	1+
876.36636	208	1+
877.64320	360	1+
878.38882	506	1+
879.39876	358	1+
880.53732	292	1+
881.62851	86	1+
882.43114	298	1+
882.46624	160	1+
883.46125	354	1+
883.52091	232	1+
884.43916	1208	1+
885.43957	746	1+
885.49620	100	1+
887.50226	274	1+
888.39978	436	1+
888.47824	290	1+
889.41403	534	1+
892.39780	178	
892.45123	598	1+
893.40201	516	1+
894.41103	294	1+
894.53513	224	1+
895.46713	664	1+
895.65876	162	1+
898.45380	392	1+
899.46589	314	1+
900.40116	318	1+
901.30889	230	1+
901.40445	270	1+
903.38291	118	1+
904.39133	612	1+
904.49772	240	1+
906.40737	370	1+
906.54051	122	1+
907.45536	196	1+
908.47573	696	1+
909.37440	232	1+
910.42628	412	1+
910.46592	1108	1+
910.85369	126	1+
911.46935	1528	1+
913.31353	98	1+
914.48516	152	1+
915.30343	240	1+
916.47285	120	1+
917.02724	120	1+
918.40840	248	1+
918.43757	232	1+
919.42043	196	1+
920.46562	790	1+
921.43410	1220	1+
922.05112	144	1+
923.46996	628	1+
923.79305	148	1+
924.47036	658	1+
924.80400	114	1+
925.44371	310	1+
926.49190	418	1+
926.96802	180	1+
928.46581	1740	1+
928.58066	226	1+
929.32190	238	1+
929.42168	88	1+
930.63730	102	1+
931.59548	354	1+
932.38894	112	1+
932.43840	358	1+
933.42400	308	1+
934.55479	292	1+
934.63718	124	1+
935.53670	252	1+
936.42022	178	
936.47378	266	1+
937.42708	188	
937.47795	182	1+
939.48232	814	1+
940.63073	238	1+
941.62955	194	1+
942.46771	566	1+
942.78287	140	1+
943.49024	474	1+
945.24828	290	1+
946.55922	328	1+
947.56075	322	1+
948.39108	702	1+
948.59668	328	1+
951.23057	140	1+
951.43679	232	1+
952.17988	138	1+
952.39366	274	1+
952.67135	206	1+
953.12485	190	1+
953.49487	280	1+
954.47883	678	1+
955.02431	150	1+
955.48610	1256	1+
956.36351	148	1+
956.49236	1248	1+
957.37506	354	1+
958.42692	250	1+
959.31288	318	1+
959.49948	204	1+
961.82139	184	1+
962.49529	148	1+
962.82206	148	1+
963.44102	180	1+
963.54689	478	1+
965.24643	124	1+
965.50054	524	1+
966.40450	592	1+
966.51140	206	1+
967.43298	346	1+
967.50577	764	1+
969.50189	870	1+
969.55483	298	1+
972.49339	2284	1+
973.57455	302	1+
977.57542	282	1+
978.26341	262	1+
978.44533	408	1+
978.56664	490	1+
979.44746	364	1+
980.44181	272	1+
980.51157	318	1+
981.47681	350	1+
982.53521	154	1+
982.58947	322	1+
983.17184	122	1+
983.51217	800	1+
983.59584	300	1+
984.49354	256	1+
985.49769	200	1+
986.47304	162	1+
988.50778	350	1+
989.34665	86	1+
990.52401	350	1+
991.85381	180	1+
992.44742	544	1+
992.78458	144	1+
992.84974	142	1+
994.51774	644	1+
996.47361	306	1+
996.52020	930	1+
997.51951	660	1+
997.65816	162	1+
998.50786	1526	1+
1000.52256	528	1+
1001.68496	384	1+
1002.69226	310	1+
1003.19829	108	1+
1005.60100	272	1+
1005.69631	570	1+
1006.70365	592	1+
1008.50480	142	1+
1009.39229	360	1+
1009.45034	998	1+
1010.45569	1000	1+
1010.52461	584	1+
1010.53885	406	1+
1010.93976	176	1+
1011.51273	238	1+
1011.85685	258	1+
1012.53926	326	1+
1013.53078	1378	1+
1016.51907	3060	1+
1016.61389	414	1+
1017.36143	272	1+
1019.59482	262	1+
1021.96902	248	1+
1022.55758	602	1+
1022.67709	226	1+
1023.55762	464	1+
1024.47303	208	1+
1026.53915	686	1+
1027.53880	410	1+
1028.57235	940	1+
1028.62458	164	1+
1029.52291	440	1+
1029.60664	194	1+
1030.73911	586	1+
1031.54061	268	
1031.91657	370	1+
1032.57161	734	1+
1035.24386	196	1+
1035.52632	164	1+
1036.45623	366	1+
1036.58537	486	1+
1036.59650	390	1+
1037.45541	268	1+
1039.39654	398	1+
1040.40197	340	1+
1040.53271	306	1+
1041.72267	336	1+
1041.83172	210	1+
1042.53520	1434	1+
1043.42428	210	1+
1045.55538	446	1+
1045.61999	246	1+
1048.47561	276	1+
1050.43229	428	1+
1051.41899	274	1+
1051.62799	528	1+
1052.54999	416	1+
1053.54575	454	1+
1054.48096	644	
1054.59298	180	1+
1055.48733	662	1+
1056.52624	1274	1+
1056.64816	334	1+
1057.46109	356	1+
1057.56943	812	1+
1058.22679	338	1+
1058.53219	164	
1058.54101	588	1+
1058.72425	200	1+
1060.54667	3536	1+
1060.61585	404	1+
1061.11057	176	1+
1061.61664	294	1+
1062.63658	170	1+
1063.28531	158	1+
1064.60521	936	1+
1065.52830	312	1+
1066.01984	222	1+
1066.46597	126	1+
1067.32029	238	1+
1067.45266	320	1+
1067.61737	168	
1067.66391	292	1+
1068.57142	850	1+
1069.56238	610	1+
1071.55490	328	1+
1071.57330	1028	1+
1072.55729	582	1+
1072.75682	208	1+
1072.99121	318	1+
1073.68671	156	1+
1073.99576	264	1+
1074.57779	574	1+
1076.62188	482	1+
1077.61320	368	1+
1077.75455	276	1+
1078.43340	398	1+
1080.57164	390	1+
1081.47338	410	1+
1081.61138	326	1+
1082.47758	294	1+
1084.60445	338	1+
1085.49642	612	1+
1086.56460	1218	1+
1087.56928	1600	1+
1090.46142	344	1+
1091.81112	258	1+
1094.32903	262	1+
1097.89636	186	1+
1098.52028	600	1+
1098.58804	560	1+
1099.58077	296	1+
1101.58772	1360	1+
1102.57895	1206	1+
1104.57059	5684	1+
1104.98072	186	1+
1107.56726	226	1+
1107.73955	324	1+
1108.67709	270	1+
1108.74484	260	1+
1109.14727	220	1+
1110.53383	228	1+
1110.62933	648	1+
1111.51105	356	1+
1111.56059	316	1+
1112.50468	266	1+
1113.58734	836	1+
1114.59612	820	1+
1115.47785	514	1+
1116.48943	508	1+
1116.68793	260	1+
1118.55603	474	1+
1118.75649	714	1+
1119.54057	384	1+
1119.69697	916	1+
1120.12057	228	1+
1120.94688	130	1+
1121.61536	344	1+
1122.03127	258	1+
1122.65075	320	1+
1123.78093	122	1+
1124.75100	148	1+
1125.42403	228	1+
1126.43368	238	1+
1130.58701	1382	1+
1131.59339	1052	1+
1133.04462	154	1+
1133.58829	656	1+
1133.72954	224	1+
1136.65419	762	1+
1136.90526	158	1+
1137.14248	234	1+
1137.65665	592	1+
1138.49964	362	1+
1138.56360	376	1+
1138.67470	398	1+
1139.57308	316	1+
1139.99967	280	1+
1142.53368	410	1+
1143.27595	242	1+
1143.59017	324	1+
1146.27229	146	1+
1146.62083	856	1+
1147.58561	164	
1148.59763	7210	1+
1150.19876	116	1+
1150.88166	96	1+
1151.65567	734	1+
1152.57369	288	1+
1153.45619	218	1+
1154.56727	450	1+
1154.83067	250	1+
1155.39712	322	1+
1158.61680	1038	1+
1158.94826	232	1+
1159.09812	154	1+
1159.62171	868	1+
1163.24278	196	1+
1163.52238	320	1+
1163.60478	632	1+
1163.66492	250	1+
1164.23863	190	1+
1164.66912	892	1+
1167.62090	176	1+
1168.85202	200	1+
1169.84846	160	1+
1170.52663	150	1+
1173.61172	1356	1+
1174.40144	206	1+
1174.61616	1340	1+
1175.48189	160	1+
1175.62008	1626	1+
1176.48402	126	1+
1177.42151	178	1+
1177.68103	388	1+
1178.15521	124	1+
1179.95494	252	1+
1180.13442	350	1+
1180.40078	158	1+
1180.66432	1088	1+
1183.70119	278	1+
1184.70239	238	1+
1185.18990	368	1+
1186.57163	342	1+
1186.60846	566	1+
1189.62954	870	1+
1190.76058	164	1+
1191.01255	316	1+
1191.27015	310	1+
1192.01326	254	1+
1192.62585	8970	1+
1192.72567	406	1+
1193.49188	326	1+
1193.63111	7432	1+
1194.35649	186	1+
1195.68554	672	1+
1196.68412	564	1+
1196.76100	138	1+
1197.54185	262	1+
1198.60844	254	1+
1198.69190	696	1+
1199.58588	272	1+
1199.69390	964	1+
1201.40569	380	1+
1202.56833	218	1+
1203.08216	148	1+
1203.61969	370	1+
1203.90788	194	1+
1204.54748	300	1+
1204.63232	164	
1205.95425	222	1+
1207.30670	216	1+
1207.63653	670	1+
1207.69888	978	1+
1208.65798	668	1+
1208.70289	372	1+
1209.59997	572	1+
1210.46697	192	1+
1212.69731	586	1+
1215.96933	230	1+
1218.50647	364	1+
1218.66291	830	1+
1219.87782	370	1+
1220.57526	496	1+
1221.62029	160	1+
1222.24270	198	1+
1222.57200	254	1+
1222.67315	212	1+
1223.82198	190	1+
1224.82699	226	1+
1225.70167	2106	1+
1226.70480	1566	1+
1227.83769	426	1+
1228.39118	294	1+
1228.55121	490	1+
1228.76941	220	1+
1229.61114	1272	1+
1230.45941	418	1+
1230.61697	1172	1+
1231.47847	384	1+
1232.06903	142	1+
1232.83430	160	1+
1233.55884	274	1+
1234.64893	1784	1+
1235.30342	282	1+
1235.82505	302	1+
1236.13051	392	1+
1236.45585	280	1+
1236.53343	380	1+
1236.64953	25584	1+
1236.89948	344	1+
1237.10377	242	1+
1237.13179	358	1+
1238.74440	294	
1240.00483	560	1+
1240.33991	226	1+
1240.41170	340	1+
1241.07169	254	1+
1241.38767	346	1+
1241.78859	716	1+
1242.07742	258	1+
1242.69764	930	1+
1242.80027	326	1+
1243.24468	252	1+
1243.64328	458	1+
1245.44002	212	1+
1245.59176	296	1+
1245.73090	238	1+
1245.74694	416	1+
1246.43030	202	1+
1248.64780	164	
1248.73149	394	1+
1249.48036	382	1+
1249.70487	530	1+
1250.65222	568	1+
1250.72046	1038	1+
1251.71816	1108	1+
1252.59715	494	1+
1253.59868	346	1+
1254.41067	152	1+
1255.70389	494	1+
1256.97511	222	1+
1259.40017	232	1+
1261.60577	458	1+
1263.63071	664	1+
1265.99590	310	1+
1268.48074	274	1+
1268.72667	2480	1+
1269.38749	182	1+
1269.48668	214	1+
1269.73308	2290	1+
1270.63253	504	1+
1271.07716	208	1+
1271.60000	204	1+
1272.75834	436	1+
1274.50833	170	1+
1274.89282	212	1+
1275.39488	268	1+
1276.65796	576	1+
1277.02715	196	1+
1277.56895	124	1+
1280.67438	7214	1+
1282.74170	480	1+
1283.60785	186	1+
1283.74532	372	1+
1284.21567	172	1+
1285.42310	216	1+
1285.61755	360	1+
1286.08025	128	1+
1286.83725	274	1+
1287.30657	206	1+
1287.73698	782	1+
1288.74351	422	1+
1288.91762	246	1+
1289.30183	162	1+
1290.14264	188	1+
1290.59023	328	1+
1291.63646	410	1+
1292.46979	166	1+
1293.02606	176	1+
1293.43663	212	1+
1294.03445	148	1+
1294.44302	166	1+
1294.51536	300	1+
1294.86076	238	1+
1299.00260	192	1+
1300.74444	462	1+
1302.03874	152	1+
1304.56566	268	1+
1304.60152	204	1+
1306.69037	806	1+
1308.39304	182	1+
1310.83828	122	1+
1313.16352	228	1+
1314.76484	944	1+
1314.84519	288	1+
1315.41162	246	1+
1317.59888	256	1+
1318.59816	210	1+
1319.93924	192	1+
1320.92302	224	1+
1325.74580	234	1+
1326.68068	284	1+
1327.51604	272	1+
1327.63157	204	1+
1327.79085	496	1+
1328.46017	280	1+
1328.50872	276	1+
1328.92956	172	1+
1329.74622	1000	1+
1330.73047	518	1+
1330.75191	954	1+
1332.79110	270	
1333.59775	288	1+
1335.08508	216	1+
1336.76323	202	1+
1338.15654	178	1+
1338.48562	294	1+
1338.92145	176	1+
1339.16092	228	1+
1341.79124	644	1+
1344.59797	260	1+
1346.74776	576	1+
1347.73307	666	1+
1348.09688	212	1+
1350.86810	192	1+
1352.30050	128	1+
1355.56660	274	1+
1357.78530	11530	1+
1357.92078	304	1+
1364.17839	204	1+
1364.57442	174	1+
1367.23292	216	1+
1367.71048	420	1+
1368.12912	142	1+
1370.41611	186	1+
1372.16967	168	1+
1374.79428	540	1+
1378.54125	242	1+
1380.88491	210	1+
1381.10145	162	1+
1384.05985	196	1+
1385.56434	248	1+
1386.57629	178	1+
1388.96929	316	1+
1389.57050	270	1+
1389.81226	764	1+
1390.25713	186	1+
1390.90756	324	1+
1391.92092	374	1+
1392.45667	168	1+
1396.78755	438	1+
1398.27149	94	1+
1401.80320	1242	1+
1407.31440	112	1+
1411.77391	310	1+
1414.92851	312	1+
1416.24093	154	1+
1418.04962	240	1+
1419.81904	2110	1+
1420.52963	128	1+
1420.95453	252	1+
1423.23775	176	1+
1424.07691	172	1+
1424.54636	234	1+
1425.49294	206	1+
1426.11621	358	1+
1427.26849	264	1+
1427.91750	336	1+
1428.34958	130	1+
1429.27732	184	1+
1430.18066	250	1+
1431.03215	142	1+
1433.62296	388	1+
1435.28830	184	1+
1438.57600	184	1+
1438.72465	312	1+
1440.50142	160	1+
1447.60710	178	1+
1447.74667	180	1+
1447.81778	224	1+
1450.88602	296	1+
1452.87334	420	1+
1453.20340	304	1+
1453.30649	304	1+
1454.38478	392	1+
1457.99563	230	1+
1458.26606	392	1+
1459.07259	296	1+
1459.48586	284	1+
1462.06264	242	1+
1462.84900	4480	1+
1465.35755	188	1+
1465.84306	16760	1+
1466.50100	332	1+
1467.11504	376	1+
1468.03721	344	1+
1468.32452	764	1+
END IONS

###FS:    #m/z: 322.92989 #charge 1+
###MS: 25
###MSMS: 26
BEGIN IONS
TITLE=Cmpd 19, +MS2(322.9299), 28.0-35.0eV, 0.6min #26
RTINSECONDS=32.7045
SCANS=25-26
PEPMASS=322.92989	1389136
CHARGE=1+
174.86010	86	
191.00589	102	
195.15677	88	
195.88029	204	1+
196.88343	324	1+
201.04276	150	
205.92689	190	1+
205.94959	404	
208.13161	150	
208.88925	274	1+
215.02897	90	
215.87727	132	
217.05217	106	
217.86898	144	
221.08509	90	
221.94505	204	
222.95560	496	1+
223.00769	186	1+
223.95994	328	1+
225.92941	84	
225.96382	86	
226.06616	92	
226.86643	92	
227.93183	118	
228.49863	84	
230.73150	108	
230.86415	100	
230.89047	140	
231.12314	118	
233.04050	110	
233.07646	90	
233.15040	92	
233.89750	152	
234.10792	292	1+
235.47821	86	
236.79806	126	
236.90099	188	1+
237.00343	242	1+
237.06362	148	
238.23295	124	
238.82785	174	
238.89116	104	
238.94106	274	1+
239.07948	474	1+
239.99037	96	
240.11867	194	1+
240.94007	2304	
240.96304	332	1+
241.93904	7138	1+
241.97892	170	1+
242.94140	5150	1+
243.06379	104	
243.14630	86	
243.88534	290	1+
244.94003	1844	1+
245.03834	86	
245.87840	140	
245.98246	122	
246.56276	88	
246.97588	314	1+
247.24114	166	
247.99472	90	
248.03774	428	1+
248.99093	122	
249.04235	298	1+
249.08608	124	
249.43753	92	
249.92321	96	
250.00708	114	
250.23976	88	
250.55629	88	
250.96539	112	
253.13227	96	
253.98278	88	
254.15728	104	
255.01134	96	
255.17491	86	
256.90306	120	
257.04864	86	
257.89991	86	
258.94353	88	
259.16957	88	
260.15884	86	
260.97110	226	1+
261.09250	92	
261.88306	306	1+
262.05157	174	1+
262.88443	206	1+
263.44106	106	
264.15060	152	
265.06241	202	1+
265.11987	112	
266.01697	96	
266.15185	118	
266.99834	182	
268.95932	226	
269.41942	86	
270.74334	88	
271.04317	118	
272.19815	92	
272.86101	88	
273.12044	84	
273.97177	196	1+
274.39427	122	
274.88264	86	
275.47157	98	
276.21158	90	
278.23575	90	
278.85071	220	1+
279.09371	998	1+
279.13594	86	
279.26104	130	
280.14935	90	
280.27774	88	
281.01217	116	
281.05373	130	
281.19715	112	
282.08371	84	
282.88400	88	
282.90933	150	
283.03114	126	
283.06988	236	
283.13367	90	
283.84863	182	1+
284.08062	200	1+
284.28998	938	1+
284.94650	90	
285.94455	90	
286.87251	238	1+
287.10830	98	
289.16698	136	
290.02534	216	1+
291.81496	218	1+
292.06299	134	
292.79370	166	1+
293.43890	90	
293.85536	100	
293.98521	116	
294.11084	126	
294.29772	106	
294.85855	102	
295.00165	90	
295.06993	108	
295.26313	100	
297.46398	106	
298.96330	102	
299.06021	118	
299.87537	264	1+
300.04675	88	
300.80646	84	
301.09124	86	
301.18269	350	1+
301.86419	106	
302.03994	232	1+
302.24198	184	
303.11754	96	
304.26233	134	
305.89413	90	
306.07091	294	1+
306.25290	90	
306.88436	96	
306.90503	132	
307.20828	108	
307.28654	218	
307.30588	118	
307.80764	156	
307.86371	96	
307.88948	168	
308.29310	746	1+
308.86581	230	
308.89033	128	
309.27088	92	
309.32521	124	
310.30709	352	
310.87603	122	
311.16989	88	
311.20872	120	
311.28990	124	
311.79503	216	1+
312.93780	100	
320.61485	94	
320.78416	88	
321.09527	92	
321.99734	116	
323.16668	166	
323.23791	1006	1+
324.20143	124	
324.89644	150	
325.22493	148	
325.29509	106	
325.89621	130	
326.23703	102	
326.91534	86	
328.41337	102	
END IONS

###FS:    #m/z: 336.94572 #charge 1+
###MS: 25
###MSMS: 27
BEGIN IONS
TITLE=Cmpd 20, +MS2(336.9457), 28.0-35.0eV, 0.6min #27
RTINSECONDS=33.4765
SCANS=25,27
PEPMASS=336.94572	149082
CHARGE=1+
120.17929	106	
185.04035	98	
189.86184	142	
203.06477	116	
205.92986	92	
205.94896	134	
206.97681	148	
208.88089	172	1+
208.98360	96	
209.08900	162	
210.43907	124	
211.94366	3836	
212.10334	234	
212.87839	592	1+
213.93873	1352	1+
214.87753	120	
215.88562	538	
215.93745	192	
218.88935	210	1+
222.95129	178	
223.97527	174	
224.97526	112	
225.87407	88	
227.89331	228	1+
227.94914	150	
229.95493	3216	1+
230.88811	1510	1+
231.03377	96	
231.06199	134	
231.94929	1888	1+
234.00857	194	1+
235.21528	92	
235.82698	104	
235.89143	170	
235.90809	154	
236.07909	108	
236.11540	198	1+
237.06334	110	
237.07984	158	
238.04607	120	
238.21865	88	
240.71312	100	
242.84252	104	
243.06766	102	
246.98032	394	1+
247.03123	94	
247.96446	894	1+
248.90029	360	1+
249.96144	804	1+
249.99109	234	1+
251.83903	106	
251.90860	286	1+
252.06857	152	
252.83170	140	
252.97077	2352	
254.86166	120	
254.90625	142	
254.94295	94	
254.96715	748	1+
255.07438	748	1+
255.18188	92	
256.53928	102	
256.84897	306	1+
256.89914	110	
256.91240	128	
258.09664	92	
258.94695	322	1+
258.96373	92	
259.80419	102	
260.82532	106	
260.89791	128	
260.91374	92	
261.03274	94	
261.59685	94	
261.86002	108	
264.05119	104	
265.01897	178	
266.24332	98	
266.55705	108	
267.00034	120	
267.11037	148	1+
267.13655	158	1+
267.70291	104	
268.84078	456	1+
268.91109	158	
268.95871	130	
269.86588	222	1+
269.97860	376	1+
271.84537	134	
272.15760	88	
272.89944	186	1+
272.96216	94	
276.85002	108	
278.09219	88	
278.79524	104	
278.84047	134	
279.10817	108	
279.83226	178	
279.84590	228	1+
279.96925	150	
280.26283	100	
280.81008	140	
281.04725	260	1+
282.27523	176	
283.03027	152	
283.04622	236	1+
283.06315	98	
283.86783	92	
285.03480	138	
285.86038	136	
286.85076	172	
286.87898	88	
287.85918	138	
288.61878	100	
289.01366	294	1+
289.67950	118	
289.89221	88	
290.85513	254	1+
291.94016	206	1+
291.95780	106	
292.43708	214	
293.06203	132	
293.10409	324	1+
293.84692	112	
293.87635	100	
294.19867	88	
294.28678	136	
294.99971	182	
295.10954	190	1+
295.97907	126	
296.28751	110	
297.10136	98	1+
297.84394	144	
298.61071	100	
298.83257	182	1+
299.06106	158	
299.89502	122	
300.05679	128	
300.51688	108	
301.14749	88	
301.88101	218	1+
302.85229	182	1+
303.09616	96	
303.25007	112	
304.27737	94	
304.89836	152	
305.27553	344	1+
305.87254	254	1+
306.29840	88	
306.72376	110	
306.79041	236	1+
307.30628	120	
307.78517	108	
309.32186	202	
309.94499	98	
310.87505	290	1+
311.14720	158	
312.85727	98	
313.03552	126	
314.28377	90	
315.85089	202	1+
317.18995	92	
318.59524	134	
318.66768	92	
319.15272	110	
320.08073	94	
320.16155	156	
321.12120	138	
321.22410	132	
322.10097	94	
322.31682	166	
323.24065	230	
324.11345	92	
324.89374	126	
327.30577	288	1+
327.62022	88	
330.19937	92	
334.12645	92	
334.20276	94	
334.27732	150	1+
334.96649	104	
335.02312	140	
335.34237	94	
335.87721	94	
335.89990	94	
336.33877	90	
337.18932	138	
337.35577	220	
337.92570	102	
338.26017	90	
339.06449	108	
339.33815	110	
339.36317	94	
340.29902	108	
342.06737	92	
END IONS

###FS:    #m/z: 359.96151 #charge 1+
###MS: 25
###MSMS: 28
BEGIN IONS
TITLE=Cmpd 21, +MS2(359.9615), 28.0-35.0eV, 0.6min #28
RTINSECONDS=34.249
SCANS=25,28
PEPMASS=359.96151	122126
CHARGE=1+
151.93304	102	
189.12819	106	
209.94452	114	
222.95340	648	1+
223.58076	100	
224.94808	1200	1+
224.97461	112	
225.87453	186	1+
225.96770	504	1+
226.87089	224	1+
226.94662	2692	1+
226.97131	348	1+
227.92994	366	
228.94352	1776	1+
229.71536	124	
231.88499	222	
233.84785	130	
233.96435	116	
234.85662	100	
234.88138	210	1+
238.20982	128	
239.06893	128	
240.94114	452	1+
240.95982	1450	1+
241.44509	112	
242.35424	102	
243.11346	98	
244.83650	114	
244.95807	1712	
245.05251	122	
245.89401	108	
245.94676	1512	1+
246.95212	964	1+
246.97468	162	
247.09391	202	
247.81074	112	
247.97107	140	
248.03149	116	
249.11865	112	
249.80448	104	
250.86464	136	
250.95109	132	
251.93022	130	
252.13523	106	
252.24308	240	
260.96923	454	1+
261.05423	128	
261.41191	114	
261.91661	118	
262.41362	100	
262.71947	100	
263.08530	138	
263.91545	144	
263.98053	216	1+
265.97532	108	
266.03830	116	
266.86196	108	
267.06409	112	
267.97009	192	
268.87282	164	
268.89175	112	
268.95885	278	
269.02578	122	
269.11228	118	
269.97244	292	1+
270.10489	114	
270.11956	114	
270.86348	104	
272.15045	138	
273.90221	124	
274.29313	122	
274.56914	126	
277.80978	120	
277.82636	108	
278.24620	106	
278.84686	116	
278.92631	148	
279.09832	112	
279.86390	184	1+
280.18915	252	1+
280.79406	150	
280.89482	150	
281.59856	108	
282.09748	188	1+
282.12042	98	
284.41566	116	
284.74344	102	
285.05640	100	
285.99044	106	
288.07051	116	
288.18079	106	
288.51902	114	
288.84433	102	
290.93900	118	
291.27702	116	
291.88232	132	
292.06853	138	
292.88131	180	1+
292.90760	120	
294.23776	164	
294.28479	120	
294.55074	114	
294.86204	134	
295.01932	154	
295.03522	108	
295.85725	178	
297.27324	144	1+
297.34950	106	
298.85949	220	1+
298.99773	214	
299.81082	140	
300.02300	208	1+
301.82025	104	
301.84027	108	
302.24822	126	
302.88551	150	
303.94487	102	
304.01757	208	1+
304.99818	124	
305.78340	330	1+
307.28708	344	1+
308.92532	130	
310.12260	100	
310.30898	252	1+
310.34474	236	1+
311.86418	136	
312.15410	210	
312.80739	242	1+
312.86305	122	
312.88231	100	
313.14225	102	
313.45255	100	
314.02041	100	
315.10698	128	
316.93725	158	
318.08361	110	
318.90043	104	
319.09842	218	
319.86665	122	
320.17310	110	
320.30077	98	
320.61475	116	
320.95058	190	
321.11986	148	
321.22150	108	
322.34317	194	
323.01677	824	1+
324.23050	118	
324.94897	142	
325.02429	148	
325.89570	106	
327.12432	120	
327.61805	108	
328.30938	138	
329.81024	116	
332.30204	162	1+
333.87969	136	
334.86175	168	
336.33204	134	
336.94572	530	1+
337.09193	126	
337.87530	104	
337.97694	142	
338.33745	152	
339.24347	124	
339.34170	118	
340.19143	130	
340.25908	108	
340.35809	328	
340.91071	148	
340.93821	146	
341.13643	144	
342.16637	114	
342.79210	140	
343.10994	102	
347.13770	122	
351.10726	146	
351.29390	140	
354.63452	108	
357.15791	106	
358.10610	196	1+
358.19936	254	1+
362.23446	104	
363.04002	200	1+
363.33330	116	
END IONS

###FS:    #m/z: 322.92995 #charge 1+
###MS: 29
###MSMS: 30
BEGIN IONS
TITLE=Cmpd 22, +MS2(322.9300), 28.0-35.0eV, 0.6min #30
RTINSECONDS=37.9185
SCANS=29-30
PEPMASS=322.92995	1303848
CHARGE=1+
192.88978	134	
197.86441	140	
197.95947	132	
199.88353	82	
201.04491	244	
205.09038	90	
205.94573	170	
205.97085	208	1+
206.88156	116	
206.99760	84	
212.95636	84	
213.88826	102	
215.88490	214	
216.88726	114	
218.09389	80	
218.90854	80	
221.06693	110	
221.89501	120	
222.95489	624	1+
223.41719	100	
223.79919	100	
223.86163	98	
223.95984	460	1+
225.39255	86	
225.88579	108	
225.96729	140	
226.98655	98	
227.00307	92	
227.92768	230	
228.95732	80	
230.84908	86	
231.03582	92	
232.86058	116	
233.03168	134	
233.04299	98	
234.07086	84	
234.90291	106	
236.08027	122	
236.19646	80	
237.05760	124	
237.12795	94	
237.99099	80	
238.87603	188	1+
238.93759	282	
239.07998	354	
239.90479	222	1+
239.96488	86	
240.78504	124	
240.94000	3610	
241.45665	92	
241.93922	11106	1+
242.01924	118	
242.94144	7768	1+
243.88422	96	
244.93830	1966	1+
245.39180	114	
246.97506	330	
249.05416	82	
249.97296	156	
251.05719	98	
251.08716	114	
251.18431	82	
252.08577	206	1+
252.23051	256	1+
253.90604	82	
254.83973	106	
256.16340	232	1+
256.91776	142	
257.99853	88	
258.06362	84	
258.73101	170	
260.79318	152	1+
260.94927	106	
261.88649	112	
262.02404	96	
263.83270	100	
263.98275	150	
264.01329	92	
264.84885	160	1+
265.26165	84	
266.05311	268	1+
268.80928	82	
268.95764	206	
269.80061	82	
271.11916	82	
271.84521	130	
272.79128	390	1+
272.84630	98	
274.43108	104	
276.09563	80	
276.82920	86	
277.07079	88	
277.81508	128	
277.92858	80	
278.24501	110	
278.82903	116	
278.85232	112	
278.88134	80	
279.09158	950	1+
279.24640	82	
279.27762	196	
279.82789	88	
280.27991	92	
282.01817	278	1+
282.08540	80	
282.17179	84	
282.88460	134	
283.07245	340	1+
283.96927	112	
283.98971	110	
284.29265	952	1+
284.86321	80	
284.89816	106	
285.12096	88	
285.87891	216	1+
285.94135	126	
286.05314	100	
286.14378	90	
286.94322	90	
287.04395	80	
289.81079	100	
290.86009	138	
291.15909	80	
292.02395	214	1+
292.05654	122	
292.86721	274	1+
294.84860	124	
297.10074	154	
297.84680	100	
298.86515	192	1+
299.05543	206	
299.26238	92	
300.91229	204	1+
301.13117	252	1+
301.14514	92	
301.81259	84	
302.66674	106	
303.99439	84	
304.78985	196	1+
305.18154	106	
305.87723	80	
306.14473	78	
307.08071	132	
307.21880	186	1+
307.28858	610	1+
307.89036	170	
308.29340	510	1+
309.01630	84	
309.32168	178	
309.79851	188	1+
309.86718	88	
310.30685	248	
310.87197	124	
311.46866	90	
311.86023	196	
314.36626	96	
314.88562	112	
315.17462	80	
315.84572	104	
316.88424	150	
318.24273	100	
318.32158	80	
318.85862	80	
319.20259	82	
319.78433	88	
319.81293	88	
320.06848	80	
320.11469	160	1+
322.31448	128	
322.88605	96	
323.23915	322	
323.30103	144	
323.37573	80	
323.82880	80	
324.15664	204	1+
324.89826	120	
325.03413	92	
325.18693	120	
325.28634	90	
326.29275	82	
326.81507	88	
328.00290	92	
END IONS

###FS:    #m/z: 340.94054 #charge 1+
###MS: 29
###MSMS: 31
BEGIN IONS
TITLE=Cmpd 23, +MS2(340.9405), 28.0-35.0eV, 0.7min #31
RTINSECONDS=38.691
SCANS=29,31
PEPMASS=340.94054	575498
CHARGE=1+
194.92014	94	
194.93574	90	
196.88429	116	
205.94916	124	
208.10134	90	
210.02928	96	
210.93457	98	
213.93963	646	1+
214.97317	114	
215.88680	722	
215.96987	92	
217.88120	166	
220.12971	92	
221.53445	106	
221.94492	178	
222.87802	148	
222.95126	186	
223.96072	176	
224.97568	174	
227.95093	184	1+
228.93678	144	
230.89011	136	
231.88846	184	
231.95006	1070	1+
232.01637	90	
232.89107	172	
233.06500	94	
233.89450	656	1+
233.94983	268	
234.55197	88	
235.86915	176	
236.98558	114	
237.58179	92	
237.91241	110	
238.04778	144	
238.21644	138	
239.04458	96	
239.79045	88	
240.22874	328	
241.08207	110	
241.94360	112	
242.06952	116	
242.96237	90	
242.97594	94	
243.82977	134	
244.83373	88	
244.88166	146	
244.95810	176	1+
245.46685	94	
246.04032	102	
246.07497	120	
246.97529	234	
249.03744	108	
249.96120	406	
249.99098	102	
250.94899	140	
251.23837	104	
252.06993	156	
253.95825	146	
254.08681	90	
254.28240	104	
254.52117	92	
254.96651	724	
255.07689	878	1+
256.04782	140	
256.38187	102	
256.89564	132	
256.91330	128	
257.88981	104	
257.95952	244	1+
258.84690	206	1+
258.88200	146	
258.91247	92	
259.89420	146	
260.89972	190	1+
261.23319	94	
262.09948	92	
262.13100	102	
262.83756	210	1+
263.51445	94	
263.93146	112	
263.98079	132	
264.55039	92	
265.01581	318	1+
266.08037	104	
266.99550	206	
267.13964	124	
268.79061	204	1+
269.10512	110	
270.11321	94	
272.74121	120	
272.84536	118	
272.95620	160	
273.13643	92	
273.84399	262	1+
273.96149	254	1+
274.27420	94	
274.61593	100	
276.85547	316	1+
277.82155	88	
277.84410	334	1+
277.96756	126	
278.92898	246	1+
279.96116	138	
280.07320	114	
280.50363	104	
280.88576	112	
281.04855	316	1+
281.89116	194	
282.28051	290	1+
282.97289	142	
283.02791	204	1+
283.57422	114	
284.94484	98	
286.06718	90	
288.80593	150	
288.96514	102	
290.85571	122	
292.43234	102	
292.85770	166	
292.93664	134	
293.25854	102	
293.85163	234	1+
293.99675	98	
294.22381	174	
294.29374	90	
294.92370	98	
295.43381	106	
295.98138	90	
296.04944	90	
296.33500	154	
296.37824	90	
296.84314	252	1+
298.08000	116	
299.00661	90	
300.99812	92	
301.87309	102	
302.04203	96	
302.17617	218	
303.00397	100	
305.49923	104	
305.79844	124	
305.85871	182	1+
306.27898	152	
307.28737	460	1+
307.79601	256	1+
308.29325	292	1+
308.88855	126	1+
308.94930	102	
310.87611	104	
311.90606	122	
313.86998	232	1+
314.87230	200	1+
317.18541	88	
318.90417	96	
320.99317	100	
321.13667	174	
323.31559	266	1+
323.88629	112	
324.23791	110	
324.28517	98	
324.32165	166	1+
325.89605	144	
325.95554	118	
326.89967	108	
327.80006	90	
328.31166	94	
328.88731	148	
328.95747	92	
329.31901	110	
329.87880	88	
330.01172	90	
331.04438	90	
332.17233	120	
335.14238	92	
336.32165	120	
338.86837	106	
340.97771	102	
342.82717	200	1+
343.19729	134	
344.18299	92	
345.70807	100	
END IONS

###FS:    #m/z: 363.95653 #charge 1+
###MS: 29
###MSMS: 32
BEGIN IONS
TITLE=Cmpd 24, +MS2(363.9565), 28.0-35.0eV, 0.7min #32
RTINSECONDS=39.4635
SCANS=29,32
PEPMASS=363.95653	400314
CHARGE=1+
179.04330	102	
189.86327	258	
191.85997	160	
207.87138	134	
207.94862	130	
209.94330	710	1+
210.88282	254	1+
211.94680	100	
212.05136	126	
212.87783	1474	1+
214.89770	130	
222.95166	548	
223.49625	104	
223.95250	250	
224.94888	842	1+
225.88898	128	
226.88855	308	1+
226.94720	3704	1+
226.97136	148	
227.92960	252	
228.79610	100	
228.94223	3734	1+
229.89755	158	
230.88668	1866	1+
234.88078	104	
237.02442	174	1+
238.41533	96	
240.94042	1060	1+
240.96143	654	1+
242.07099	132	
242.94069	1466	1+
242.95767	494	1+
243.01506	172	1+
243.87152	244	1+
244.93954	382	
244.95762	2072	1+
245.07620	156	
245.94190	438	
246.55509	94	
246.90758	268	
246.95386	1656	1+
246.97564	370	1+
248.08789	204	1+
248.65896	96	
248.80069	214	1+
248.89751	624	1+
250.21499	136	
250.79494	114	
250.89616	242	
250.95019	170	
251.83810	106	
251.87334	104	
252.56788	96	
253.05234	178	
253.12055	98	
253.83209	224	1+
257.90528	104	
257.97187	128	
258.12725	108	
258.44496	160	
258.97850	112	
259.84059	408	1+
260.83974	198	1+
260.96579	584	1+
264.81691	144	
264.90272	278	1+
265.91411	134	1+
265.97541	210	
266.80125	152	
266.81676	126	
266.93649	124	
267.78439	156	1+
267.97201	204	
268.10305	100	
268.96234	590	1+
269.80202	120	
270.82817	94	
271.08944	150	1+
271.91609	102	
272.84610	114	
272.87342	104	
272.90965	132	
273.05805	130	
275.97848	120	
276.85445	556	1+
276.89664	196	1+
279.09380	102	
279.79757	158	
280.26183	116	
280.79049	122	
281.79535	282	
281.98583	128	
282.90138	198	1+
283.41705	102	
283.79190	336	1+
283.84873	246	1+
285.84294	436	
286.91332	152	
287.28497	102	
287.38496	100	
290.18136	98	
290.78515	158	
290.86760	176	
290.87665	150	
292.85602	498	1+
293.10543	168	1+
293.87318	164	
294.03586	96	
294.84651	136	
295.93053	124	
298.79946	506	1+
298.82029	184	
300.92645	114	
301.80310	680	1+
301.86020	412	1+
302.24171	178	
303.18157	100	
303.85538	482	1+
303.95800	98	
304.26281	108	
304.60085	104	
304.88437	186	1+
306.78933	284	1+
306.96407	98	
308.01542	110	
308.22225	104	
308.29342	482	1+
308.44436	112	
308.87201	170	
310.09466	126	
310.31147	174	
310.88074	140	
311.31942	106	
311.88638	122	
313.18496	122	
316.97686	124	
317.58159	104	
318.78600	94	
318.81214	136	
318.93597	100	
319.08450	116	
319.16115	100	
320.80805	132	
321.66642	114	
321.81809	116	
321.86317	172	
322.30765	160	
323.24113	100	
323.29039	100	
324.02133	120	
324.03858	94	
324.23663	180	
324.28593	180	
325.88568	154	
326.86992	100	
327.80043	190	1+
329.87266	140	
330.87222	104	
334.77199	106	
336.94144	220	
338.51769	98	
338.79090	100	
338.87579	150	
339.82573	242	1+
340.19395	108	
340.86929	102	
340.93118	102	
341.78570	132	
341.86938	106	
342.03815	132	
342.28694	308	1+
342.83055	98	
342.88027	198	1+
344.40343	112	
347.30788	156	
347.76178	136	1+
348.27198	94	
349.29115	102	
349.31791	128	
350.07156	102	
351.33659	182	
352.88780	140	
354.88793	122	
354.99567	96	
356.18811	150	
357.89651	120	
359.75646	136	
359.85744	114	
360.17658	210	1+
361.06189	108	
362.29019	98	
362.90992	138	
364.40611	96	
365.32064	94	
365.38834	114	
365.77323	110	
366.75593	100	
367.33037	208	
367.77539	164	
367.82827	198	1+
369.34646	144	
END IONS

###FS:    #m/z: 322.92981 #charge 1+
###MS: 33
###MSMS: 34
BEGIN IONS
TITLE=Cmpd 25, +MS2(322.9298), 28.0-35.0eV, 0.7min #34
RTINSECONDS=43.1445
SCANS=33-34
PEPMASS=322.92981	1161050
CHARGE=1+
106.83717	84	
149.36335	86	
178.84453	98	
188.85325	86	
190.98691	82	
191.84315	84	
191.96376	104	
192.88720	284	1+
193.16876	86	
199.86094	90	
200.88736	150	
201.04874	98	
203.95764	82	
204.23138	86	
205.94905	234	1+
207.97486	158	
209.94405	194	
212.87705	276	1+
212.89521	88	
213.09142	128	
219.91640	86	
219.95094	84	
221.10161	114	
221.89660	82	
222.95662	514	1+
223.07218	84	
223.96040	372	1+
224.19785	80	
224.90997	84	
225.85982	140	
225.96010	154	
227.92885	458	1+
228.89207	88	
228.91100	92	
229.61912	80	
229.92632	82	
230.14799	84	
230.47394	88	
232.08189	80	
232.13169	104	
232.90301	396	1+
234.87756	80	
235.79493	82	
236.85581	92	
237.89213	298	1+
238.06100	102	
238.07764	418	1+
238.93981	298	
239.07760	270	1+
240.22940	92	
240.89210	90	
240.94071	4442	
241.94219	3380	
242.83640	86	
242.94172	11760	1+
243.00511	158	
243.87757	288	1+
244.16595	82	
244.82496	106	
244.93983	2772	1+
246.85938	148	
246.97426	184	
247.83104	80	
248.03462	204	1+
248.10240	178	1+
248.16349	102	
248.85634	138	
248.92248	94	
249.92281	102	
250.05215	90	
250.94591	240	
251.90222	122	
252.91136	158	1+
252.97821	82	
253.84981	96	
256.04321	128	
257.07326	176	1+
258.82838	108	
258.88637	82	
260.84628	150	
261.06181	244	1+
261.90548	88	
262.21860	96	
262.82636	164	
263.05261	96	
263.24378	92	
264.10702	134	
264.86994	80	
265.05856	244	
266.05691	144	
266.27867	92	
267.13449	120	
267.81863	118	
268.94839	196	1+
269.11508	98	
270.80281	144	
271.84138	320	1+
272.78404	134	
273.15498	88	
273.25021	86	
276.06634	90	
276.85484	138	
277.26207	126	
277.84155	110	
278.08175	116	
278.15606	90	
278.99604	78	
279.02302	104	
279.05963	82	
279.09014	1210	1+
279.27701	86	
279.89099	80	
279.97933	82	
280.98699	96	
281.88925	88	
282.14087	90	
282.95865	112	
282.97279	196	1+
283.02424	80	
283.06803	302	1+
283.78865	142	1+
284.29279	616	1+
284.88648	100	
285.02759	102	
285.10027	80	
285.85314	84	
285.98390	88	
286.92726	104	
286.97733	94	
286.99606	120	
288.10795	142	
289.78820	82	
290.85672	268	1+
290.88106	110	
291.46060	108	
291.80688	132	
292.27897	94	
293.15818	142	
293.98342	104	
294.27980	178	
294.85976	322	1+
295.88824	84	
295.92107	220	1+
297.05171	84	
298.16315	84	
299.23681	82	
300.78956	84	
301.82737	102	
301.86126	84	
302.06034	86	
302.98251	88	
303.06609	92	
303.14478	272	1+
303.15894	214	1+
304.04388	78	
304.16073	248	1+
305.04639	82	
305.12384	86	
305.87545	368	1+
306.03370	90	
306.27844	204	
307.09466	96	
307.28915	1184	1+
307.30528	106	
307.72448	80	
307.76366	118	
307.80158	382	1+
308.12866	126	
308.29473	864	1+
308.85794	220	1+
309.10420	90	
309.14380	138	
309.26444	78	
309.86330	180	1+
310.31232	636	
311.37144	80	
313.81794	88	
316.87063	140	
316.93824	86	
317.87039	90	
320.29310	94	
321.32126	78	
322.93649	84	
323.07868	228	1+
323.24004	546	1+
324.08110	178	1+
324.89547	286	1+
326.88167	140	
327.15802	96	
327.24703	86	
328.31846	92	
END IONS

###FS:    #m/z: 340.94039 #charge 1+
###MS: 33
###MSMS: 35
BEGIN IONS
TITLE=Cmpd 26, +MS2(340.9404), 28.0-35.0eV, 0.8min #35
RTINSECONDS=43.917
SCANS=33,35
PEPMASS=340.94039	473970
CHARGE=1+
187.92972	88	
189.86144	374	1+
196.88422	208	
199.11174	90	
202.11017	96	
203.95417	90	
205.95159	134	
207.41109	92	
208.88126	130	
212.87815	102	
213.94028	822	1+
215.88710	318	1+
215.94578	90	
217.85966	130	
217.88383	422	
219.87920	106	
221.93959	152	
222.41632	90	
223.97762	114	
224.20017	146	
224.97966	342	1+
226.94754	226	1+
228.93534	198	1+
230.89104	110	
230.96279	92	
231.05369	114	
231.88937	160	
231.94989	984	1+
233.40240	96	
233.89633	836	1+
233.94667	292	1+
234.10073	98	
235.86944	134	
235.89356	154	
236.89704	96	
238.04590	136	
239.89886	88	
239.91543	112	
240.22972	202	
240.93780	154	
241.13562	116	
241.85185	134	
241.89865	92	
243.83123	244	
246.06148	106	
246.97452	252	
248.02905	120	
249.85346	106	
249.90575	90	
249.94281	254	1+
249.96202	644	1+
250.04660	124	
250.07409	146	
250.98983	94	
254.28324	120	
254.90371	136	
254.94231	220	
254.96546	512	1+
255.07529	304	
256.07749	240	
256.91432	178	
256.97104	94	
257.02099	106	
257.79733	138	
257.93736	96	
257.96285	106	
258.84394	324	1+
258.86519	224	1+
259.82893	212	1+
260.84672	138	
260.90607	118	
261.88655	88	
262.89227	140	
263.85531	132	
264.07553	172	
264.23003	110	
265.01956	94	
265.25973	120	
266.24198	134	
266.86559	168	
267.13356	330	
267.83801	246	1+
269.80064	148	
270.67250	100	
270.84619	200	1+
272.14795	192	1+
273.08792	90	
273.79675	128	
274.24805	98	
275.80655	242	1+
275.84493	98	
276.85568	202	
276.86884	204	
276.98296	174	1+
277.84709	94	
277.86295	154	
278.84687	870	1+
279.85145	630	1+
280.26177	130	
280.91496	90	
280.98202	102	
281.05328	244	1+
281.09271	118	
281.84223	158	
281.85721	220	
282.27499	406	1+
282.97479	96	
284.62341	106	
285.01290	146	
285.83258	92	
286.38075	108	
287.80791	102	
290.85593	384	1+
290.94198	118	
291.80517	96	
292.26712	100	
292.43623	136	
293.06830	120	
293.59224	102	
293.84510	136	
293.88162	94	
293.99009	96	
295.85246	108	
296.08355	234	1+
296.17358	130	
296.87397	124	
296.97050	94	
297.00963	244	1+
297.97353	124	
299.05904	142	
299.19014	96	
299.75742	92	
299.87379	274	1+
302.16824	164	
302.82871	88	
302.85964	142	
302.94302	102	
303.25531	206	1+
304.92659	150	
306.28512	106	
306.88496	142	
307.79758	190	
308.19634	88	
308.29218	306	1+
308.86795	204	1+
309.13779	170	1+
311.76863	96	
311.86003	140	
311.88518	92	
313.80286	104	
313.99425	100	
314.94375	88	
316.28680	136	
317.84417	88	
317.86833	90	
318.85212	92	
319.03174	116	
320.31653	188	1+
320.61470	98	
322.99161	156	
323.23813	152	
324.23345	132	
324.28359	112	
326.05937	226	1+
326.29985	116	
326.89959	98	
327.11833	156	
327.80485	102	
328.19147	192	
328.88761	210	
330.81331	158	
331.76061	92	
332.88078	170	
334.43401	112	
335.80746	88	
337.04491	100	
337.25594	90	
337.98357	156	
338.87511	122	
340.49268	122	
342.89945	130	
343.74247	112	
343.81805	88	
345.08199	144	
END IONS

###FS:    #m/z: 363.95644 #charge 1+
###MS: 33
###MSMS: 36
BEGIN IONS
TITLE=Cmpd 27, +MS2(363.9564), 28.0-35.0eV, 0.8min #36
RTINSECONDS=44.689
SCANS=33,36
PEPMASS=363.95644	264968
CHARGE=1+
189.86352	484	
191.85805	138	
192.89493	130	
205.95204	114	
207.95068	130	
208.88157	142	
209.94373	1098	1+
210.88702	332	
212.13465	96	
212.87908	1946	1+
214.89655	348	1+
215.96890	176	
218.88813	138	
222.95249	478	1+
223.88809	166	
224.89436	128	
224.94673	932	1+
224.96936	108	
225.96329	116	
226.89604	122	
226.94622	5040	1+
226.97806	160	
227.10527	106	
227.92969	776	
228.89749	294	
228.94278	4800	1+
229.89631	130	
230.88935	2736	1+
232.88305	688	1+
234.88463	232	
237.09455	108	
239.07207	128	
239.95937	112	
240.18941	94	1+
240.94014	1286	
240.96241	426	
241.94246	888	
242.94184	2346	1+
243.82914	198	1+
243.96153	210	
244.94155	598	
244.95694	2826	
245.00344	114	
245.94253	704	
246.42782	98	
246.90481	156	
246.95260	2272	1+
246.97824	244	
248.89839	968	1+
249.03976	206	
250.89752	188	
250.94782	408	1+
250.97013	196	
251.07319	270	1+
252.90008	596	1+
253.09350	218	1+
253.37647	100	
253.90473	512	1+
254.01983	184	1+
254.54470	98	
255.51728	118	
257.40708	98	
258.44067	120	
258.97219	168	
259.82397	210	1+
259.95184	114	
259.97899	168	
260.84958	120	
260.92996	190	
260.96742	658	1+
262.80054	120	
262.82950	110	
262.85443	134	
262.99659	160	
263.88676	138	
263.97695	296	1+
264.02013	106	
264.07442	138	
265.05694	112	
265.07732	102	
265.81630	426	1+
265.90993	112	
266.94605	188	
267.81273	124	
267.97415	512	1+
268.21065	136	
268.80872	106	
268.96093	1098	1+
269.85104	112	
269.96764	658	1+
271.91858	148	
271.97413	100	
272.06021	106	
273.84164	258	1+
276.85846	156	
278.79442	184	
278.84826	216	1+
279.03321	120	
279.80103	98	
279.88078	114	
279.97229	142	1+
280.79165	610	1+
280.91647	210	
281.26661	148	
281.79314	396	1+
282.41114	136	
283.79034	200	
283.85260	346	1+
283.98416	146	
283.99628	132	
284.79024	338	1+
284.87429	114	
285.84556	418	
286.48243	100	
286.91272	200	
287.81977	122	
289.88317	110	
290.06574	170	1+
290.91786	312	1+
291.08920	164	
291.92116	260	1+
292.43835	96	
292.85790	272	1+
292.87663	104	
293.07074	116	
294.21978	96	
296.80976	136	
296.86420	422	1+
297.80804	216	
297.84440	242	
297.91599	232	1+
298.80279	684	1+
299.13076	116	
300.23318	106	1+
301.79802	698	1+
301.82430	122	
301.86112	682	1+
303.11376	184	1+
303.42825	114	
303.80723	184	1+
303.85458	762	1+
303.94472	142	
305.89481	104	
307.04527	126	
307.14012	166	
307.28916	598	1+
307.31016	154	
309.32545	114	
309.86941	226	1+
309.92376	122	
310.30631	166	
311.13129	106	
311.85693	158	
314.16761	298	1+
314.81274	190	1+
314.87756	148	
314.96514	112	
315.44734	100	
316.62587	100	
316.79369	104	
316.81417	262	1+
318.80193	102	
318.93213	296	1+
319.80794	238	
320.71781	204	1+
320.81787	132	
321.81751	124	
321.86715	178	
322.30512	100	
322.93053	132	
322.99192	98	
323.91495	102	
324.01745	122	
325.43932	102	
326.21298	98	
326.27261	100	
326.87664	392	1+
327.08474	96	
327.58938	106	
328.10062	148	
328.80411	136	
329.87461	238	
330.19823	130	
331.05064	198	1+
331.29171	124	
333.88502	182	
334.87191	160	
336.82259	108	
336.84492	116	
336.94649	206	
338.20244	130	
338.81740	210	1+
339.87448	96	
340.93566	234	1+
343.76991	102	
344.18019	100	
346.30410	208	1+
346.72264	122	
347.92816	246	1+
348.92941	176	1+
349.32073	354	1+
350.90678	126	
353.75423	98	
354.86027	110	
356.22027	110	
357.78383	198	1+
358.85941	174	1+
361.27805	142	
362.34799	112	
363.82652	138	
365.28340	132	
365.77642	102	
366.10989	166	1+
366.32339	314	1+
368.77975	108	
368.83519	108	
END IONS

###FS:    #m/z: 340.94041 #charge 1+
###MS: 37
###MSMS: 38
BEGIN IONS
TITLE=Cmpd 28, +MS2(340.9404), 28.0-35.0eV, 0.8min #38
RTINSECONDS=48.393
SCANS=37-38
PEPMASS=340.94041	549006
CHARGE=1+
174.91369	88	
189.86177	136	
192.92462	134	
194.18535	90	
196.88340	116	
197.06394	90	
205.94762	176	
205.97062	120	
210.87926	124	
210.93767	522	1+
212.87911	224	
213.08658	142	
213.87823	242	
213.93870	928	1+
215.88729	990	1+
215.93865	128	
216.45926	92	
217.85361	134	
217.88129	158	
218.88144	94	
220.88364	132	
222.95336	404	1+
222.97284	104	
223.95740	262	1+
224.98052	106	
226.94818	210	
227.94681	294	1+
228.93848	134	
228.95085	214	1+
229.12641	88	
229.89597	112	
230.07806	170	
230.88470	484	1+
231.01379	112	
231.82362	124	
231.95023	934	
233.89708	606	1+
233.94591	266	
234.14324	140	
235.87301	144	
236.00750	126	
236.08171	100	
236.82558	104	
236.90055	130	
238.12252	90	
238.22580	88	
239.82340	138	
239.99921	88	
240.12093	96	
240.83183	158	
240.98259	180	
241.83570	116	
242.94329	156	
243.82617	134	
244.00555	90	
244.89186	94	
244.96067	94	
246.05268	100	
246.97486	166	
247.98174	122	
248.19065	90	
248.90012	102	
248.98648	102	
249.87364	104	
249.90499	134	
249.95857	348	1+
250.89067	88	
251.15134	96	
251.24601	106	
251.90568	96	
253.91779	116	
254.96592	440	1+
255.07229	364	1+
256.91136	188	
256.96114	106	
256.99472	172	1+
258.84587	210	
258.90750	132	
259.84244	108	
259.95720	132	
259.97857	94	
260.83434	412	1+
261.18103	100	
261.84182	344	1+
261.88348	138	1+
261.90052	118	
263.93787	104	
264.07154	92	
265.95640	138	
267.79701	136	
268.21789	94	
268.98213	100	
269.11473	148	
270.07560	98	
272.09655	92	
272.84420	118	
273.34992	90	
274.85742	168	
275.81197	180	1+
275.86497	220	
276.43613	94	
276.85198	252	
277.84976	640	1+
277.96424	178	
278.12008	138	
278.75820	108	
278.96170	160	
279.82542	92	
279.92675	148	
279.96180	98	
280.54460	88	
280.84541	120	
281.04905	108	
281.64198	88	
281.89410	132	
281.91317	118	
281.93666	90	
282.41100	90	
283.83251	114	
284.03114	104	
287.85883	142	
287.92808	118	
290.85500	292	1+
292.81189	124	
294.14610	106	
295.85577	88	
295.97704	216	1+
297.97332	236	
298.10406	124	1+
299.05950	170	
299.78388	128	
299.85227	338	1+
299.87800	252	1+
300.05848	146	
300.37647	96	
301.18015	154	
302.19198	98	
303.19051	252	
304.02269	98	
304.77119	94	
305.87840	154	
306.40109	100	
306.88230	130	
307.29654	140	
307.78310	106	
307.79906	120	
308.29358	416	1+
308.31762	94	
308.88955	164	
309.25867	104	
313.94398	90	
314.87724	116	
316.86068	120	
317.77026	126	
318.87960	118	
320.78649	94	
322.50207	98	
322.91886	88	
323.23673	122	
324.89437	196	
325.13850	104	
325.89066	94	
327.28693	92	
328.80801	360	1+
329.32052	96	
329.87011	338	1+
335.16658	90	
335.62534	102	
337.09266	144	1+
337.15590	88	
338.23699	164	
338.86834	112	
342.05072	122	
342.85796	158	
342.90402	154	
343.85430	110	
344.10873	140	
END IONS

###FS:    #m/z: 363.95630 #charge 1+
###MS: 37
###MSMS: 39
BEGIN IONS
TITLE=Cmpd 29, +MS2(363.9563), 28.0-35.0eV, 0.8min #39
RTINSECONDS=49.1655
SCANS=37,39
PEPMASS=363.95630	251202
CHARGE=1+
186.43765	100	
189.86300	300	
191.85910	210	
196.88520	160	
197.86801	146	
205.55303	98	
206.06015	100	
207.87413	106	
207.94857	114	
209.86761	122	
209.89226	92	
209.94537	506	1+
210.88459	90	
212.87931	1462	1+
214.89421	98	
216.41242	160	
218.91600	242	
221.89438	182	1+
222.95129	340	
223.94779	1410	1+
224.94796	950	1+
224.97546	166	
225.97026	432	1+
226.94721	4226	1+
227.92958	234	
228.40932	110	
228.89593	746	1+
228.94141	3552	1+
230.88932	2464	1+
232.86541	130	
232.88384	346	
234.88260	192	
238.06805	336	1+
238.93997	130	
240.93997	1336	
240.96390	814	
241.93894	3486	1+
242.16145	104	1+
242.84286	134	
242.94128	2400	1+
243.81886	96	
243.95612	270	
244.00690	100	
244.88473	194	
244.95721	2318	
245.94816	3364	1+
246.04963	100	
246.95265	2758	1+
246.97703	230	
248.03196	136	
248.81155	92	
248.85309	222	1+
248.90053	1034	1+
249.03371	102	
249.19162	94	
249.87862	152	
250.89703	392	1+
250.94481	128	
252.88902	100	
254.18609	152	
254.83499	118	
256.91744	132	
257.64970	94	
258.40311	92	
258.97297	168	
260.83811	90	
260.96884	472	1+
262.09971	150	
263.84693	204	1+
265.05367	136	
265.36749	114	
265.42977	94	
266.60946	90	
266.78466	92	
266.81386	342	
267.13374	148	
267.91357	340	1+
267.97127	406	
268.03353	210	1+
268.80916	202	1+
268.95947	824	1+
269.85009	128	
270.60580	102	
271.84892	198	
271.91395	298	1+
272.81612	134	
274.85336	96	
276.04169	102	
276.07891	124	
277.18378	98	
277.84891	96	
277.92915	106	
278.84856	226	
279.10498	168	
279.80646	158	
279.85018	300	1+
280.78976	114	
281.79051	386	1+
281.82356	146	
281.89706	122	
282.08570	146	
282.12465	158	
283.06484	370	1+
283.79036	164	
283.85235	122	
284.79729	122	
284.82484	96	
285.19148	92	
285.80823	204	
285.84433	418	
285.91258	114	
286.79881	106	
287.95079	118	
288.12184	148	
290.03104	92	
291.86814	230	1+
293.94379	116	
295.42839	254	1+
296.81242	120	
296.84932	194	1+
296.91349	110	
296.93678	94	
297.83308	118	
298.58313	98	
298.80124	992	1+
299.82659	92	
300.92769	98	
301.80004	518	1+
301.85856	470	1+
302.24679	158	
302.99327	130	
303.80212	96	
303.85445	736	1+
304.96301	108	
305.05229	92	
305.86209	92	
306.27307	98	
306.61736	112	1+
306.79238	400	1+
307.07978	116	
307.28655	756	1+
308.04190	90	
308.29192	526	1+
308.47460	92	
309.33585	116	
309.86251	466	1+
310.30972	272	
312.22809	120	
313.17228	108	
313.85452	174	1+
314.82224	102	
316.81417	258	1+
318.81292	98	
318.92953	228	1+
320.30490	94	
320.81170	90	
320.93411	132	
321.28380	96	
321.32936	110	
321.42481	138	
321.81639	264	1+
321.86670	296	1+
322.92517	374	1+
323.16591	150	
323.81550	110	
325.76920	94	
325.97996	102	
326.79430	312	1+
326.86790	254	
326.93167	98	
327.29127	90	
328.18929	110	
328.88630	98	
329.87202	242	1+
331.31250	92	
332.79675	92	
333.92124	92	
334.81645	304	1+
334.88717	130	
335.30799	132	
336.94218	334	
337.84470	102	
338.09612	94	
338.91226	108	
340.82336	112	
340.86885	108	
342.29213	98	
342.88737	106	
349.32489	638	1+
352.80111	94	
353.62732	96	
353.75682	108	
360.77499	106	
361.28617	216	1+
361.77407	114	
363.11363	112	
363.90688	122	
365.31501	122	
365.36867	152	
366.38726	178	
367.33192	444	1+
367.36637	224	1+
369.21027	96	
369.29646	122	
END IONS

###FS:    #m/z: 336.94551 #charge 1+
###MS: 37
###MSMS: 40
BEGIN IONS
TITLE=Cmpd 30, +MS2(336.9455), 28.0-35.0eV, 0.9min #40
RTINSECONDS=49.938
SCANS=37,40
PEPMASS=336.94551	98746
CHARGE=1+
155.25208	100	
192.51721	106	
192.88984	164	
205.94813	138	
206.05864	86	
206.97412	378	1+
209.13337	86	
209.88526	172	
209.94638	102	
210.88959	126	
211.94468	2274	1+
212.87822	578	1+
213.93975	1206	1+
215.88688	856	1+
217.88298	256	1+
217.94680	128	
223.95890	154	
224.16654	92	
224.97567	144	
229.85857	226	1+
229.95515	3218	1+
230.07328	90	
230.88997	1574	1+
231.95126	920	1+
232.82441	114	
232.91434	188	1+
233.41922	108	
233.82609	168	
233.89692	266	
233.95187	122	
234.89990	116	
235.89073	108	
235.94950	100	
237.41624	100	
238.94883	340	1+
239.99728	94	
240.90314	92	
241.06581	88	
241.84314	134	
243.06229	88	
243.09257	126	
244.12557	96	
244.84383	92	
245.87665	106	
245.96045	120	
246.07104	90	
246.09406	86	
246.56840	88	
247.96790	888	1+
248.06869	108	
248.90110	268	
248.98970	234	1+
249.04404	158	
249.83099	120	
249.96237	294	
250.06132	132	
250.83080	264	1+
250.92360	86	
250.96726	140	
250.99121	278	1+
251.10434	100	
251.43171	130	
251.95852	132	
252.85339	196	1+
252.97025	1310	
253.04198	106	
253.09024	158	
253.11860	86	
253.96129	616	1+
254.05623	96	
254.82947	118	
254.96594	516	1+
255.07495	606	1+
255.86203	192	
256.05417	114	
256.89260	96	
256.91249	222	1+
257.40533	100	
258.55691	120	
258.84570	118	
259.86377	144	
259.91400	112	
260.83257	92	
260.93551	88	
265.86285	164	1+
266.99064	122	
267.02063	190	
267.10810	176	1+
267.13288	104	
267.57063	100	
267.84032	102	
268.84024	454	1+
269.80356	110	
269.95033	256	1+
270.90295	92	
270.98009	240	
271.91078	232	1+
273.97556	128	
274.86016	116	
276.83861	294	1+
276.85442	594	1+
278.04198	290	1+
278.83188	320	1+
279.10482	94	
279.13530	170	1+
279.81501	96	
279.84685	90	
280.10034	114	
280.81814	96	
283.16086	96	
285.85085	164	
286.76554	90	
286.84715	714	1+
287.77450	118	
287.81094	170	
288.02031	90	
290.14903	132	
290.52462	96	
290.85321	278	1+
290.87060	196	1+
291.03767	100	
291.07507	90	
292.10533	130	
292.87075	140	
293.02888	106	
293.06582	98	
293.10746	164	
293.15701	90	
293.86218	94	
294.20060	86	
294.27861	92	
294.30188	92	
294.66650	106	
294.85505	168	
295.01313	142	
295.15812	158	1+
295.85821	116	
295.91141	180	
296.82945	100	
296.86794	106	
297.55909	88	
297.81749	176	
297.87037	92	
297.98299	156	1+
298.01191	154	
298.73802	92	
298.95851	86	
299.05884	108	
301.60578	90	
301.99843	88	
302.74771	106	
303.53227	92	
303.86538	118	
303.99860	104	
304.85884	116	
305.76952	94	
305.81711	104	
306.27062	124	
306.43573	100	
306.78815	86	
306.88278	156	
307.29990	142	
307.88823	134	
307.93786	86	
308.82666	144	
308.86519	116	
310.50741	92	
310.87366	136	
311.86695	104	
314.25003	218	1+
316.31563	94	
316.87328	88	
317.11206	150	
319.40232	100	
323.23848	94	
323.30716	178	
323.91734	88	
324.89327	114	
325.90301	134	
326.88065	252	1+
326.89395	240	1+
328.80033	242	1+
330.83223	220	1+
331.88817	90	
332.66692	94	
333.81928	86	
334.29009	98	
334.96653	100	
336.17610	168	1+
336.28708	94	
336.31708	108	
338.90190	192	1+
340.36376	98	
END IONS

###FS:    #m/z: 336.94577 #charge 1+
###MS: 41
###MSMS: 42
BEGIN IONS
TITLE=Cmpd 31, +MS2(336.9458), 28.0-35.0eV, 0.9min #42
RTINSECONDS=53.6285
SCANS=41-42
PEPMASS=336.94577	83718
CHARGE=1+
185.87691	124	
197.89458	174	1+
200.92468	90	
205.95258	84	
207.97354	100	
208.88139	104	
208.98219	244	
210.89853	162	
211.88945	130	
211.94466	2552	1+
212.11649	92	
212.88121	356	1+
213.93943	1314	1+
215.88710	524	1+
217.85906	84	
217.88068	90	
222.95090	190	
223.96004	392	1+
223.97360	124	
224.17571	86	
226.89396	88	
226.94940	164	
228.89289	158	
229.91871	112	
229.95414	2070	
230.88849	1922	1+
231.94861	876	1+
232.83966	96	
233.82578	178	
233.89594	586	1+
233.94722	366	1+
235.14868	98	
235.89329	186	
236.03862	286	1+
236.55521	90	
237.04215	214	1+
237.07186	108	
238.06754	122	
238.57087	92	
239.02813	102	
239.06901	84	
240.09803	136	
240.18369	88	
241.03883	92	
241.83707	140	
243.06609	98	
244.54979	90	
245.10314	84	
245.51681	88	
245.94594	84	
246.97657	274	
247.10908	96	
247.96541	452	1+
248.80243	84	
248.85273	116	
248.90006	656	1+
248.95781	672	1+
248.99218	168	
249.82226	88	
249.84354	94	
249.91963	242	1+
249.96331	676	1+
250.83022	196	
250.91348	118	
250.99047	228	
251.83280	156	
251.88075	130	
252.07458	90	
252.84177	118	
252.97132	1340	
253.06896	130	
253.40599	84	
253.90478	248	1+
253.94756	112	
254.00260	86	
254.86491	244	
254.96684	598	1+
255.07487	610	1+
256.96167	158	
256.97537	172	
257.12426	84	
257.23176	90	
257.86857	84	
257.92296	86	
257.94396	118	
258.80180	112	
258.85471	314	1+
261.82379	272	1+
261.94216	94	
262.87144	90	
263.05816	100	
265.01434	162	1+
265.26888	130	
266.84374	84	
267.79495	192	1+
267.83827	94	
268.57159	124	
268.84055	716	1+
268.87091	130	
268.95811	90	
269.12156	84	
271.85351	298	1+
271.91829	132	
272.84450	96	
272.97901	174	
274.39641	88	
274.86477	92	
274.90647	94	
275.84212	84	
275.86415	134	
276.85473	338	1+
276.89154	190	
277.96133	142	
278.09033	84	
278.83493	110	
279.09741	150	
279.77178	90	
279.89706	94	
280.93784	100	
281.04793	154	
281.39273	92	
281.82319	100	
282.88314	126	
283.05952	88	
283.89660	102	
284.40383	90	
285.85180	146	
286.40777	104	
286.85163	500	
287.85616	488	1+
289.03654	92	
291.05725	164	
291.85852	118	
292.11870	148	
292.49754	88	
293.10459	182	
293.99555	100	
294.84980	242	1+
294.87402	144	
295.93403	92	
295.97100	172	1+
295.99746	150	
296.91986	84	
297.88921	92	
298.01026	124	
298.88158	172	
299.03522	88	
300.06226	98	
300.15080	84	
300.43420	100	
300.79791	86	
300.88939	90	
301.01531	94	
302.88089	116	
303.86486	154	
304.86241	144	
305.86483	142	
308.29214	146	
308.87159	374	1+
309.18015	104	
309.33355	86	
309.41562	98	
309.81443	120	
309.91472	146	
311.38875	98	
312.86274	294	1+
314.80431	92	
316.83236	94	
318.01911	96	
319.33647	88	
320.99539	102	
321.31618	192	1+
322.39172	104	
323.23342	138	
324.85721	120	
327.30492	98	
328.30980	84	
329.87589	316	1+
334.83859	92	
337.32594	90	
339.93990	98	
341.78583	92	
342.15774	128	
342.20196	164	
END IONS

###FS:    #m/z: 359.96142 #charge 1+
###MS: 41
###MSMS: 43
BEGIN IONS
TITLE=Cmpd 32, +MS2(359.9614), 28.0-35.0eV, 0.9min #43
RTINSECONDS=54.4015
SCANS=41,43
PEPMASS=359.96142	63708
CHARGE=1+
114.45415	94	
166.15912	96	
177.52848	88	
185.93188	102	
196.88288	116	
207.09132	96	
208.88121	194	1+
209.94605	132	
220.16930	90	
222.95083	592	
223.88632	118	
223.95959	382	
224.20059	138	
224.89758	106	
224.94865	1116	1+
226.88549	314	1+
226.89678	120	
226.94744	2384	1+
226.97320	288	
227.93303	276	
228.94252	2332	1+
231.63112	92	
232.97493	88	
233.41352	94	
235.79296	90	
235.82357	166	
239.90513	140	
239.93649	104	
240.94011	786	1+
240.96269	680	1+
242.94055	120	
242.95832	206	
242.99488	88	
243.95693	88	
244.08594	108	
244.95618	1632	
245.94380	474	
246.15540	88	
246.95198	1362	1+
246.97577	156	
248.80391	152	
249.05399	120	
250.94421	154	
250.96785	116	
252.10983	122	
252.56599	86	
252.95144	306	1+
253.97900	86	
254.09035	98	
254.13148	86	
255.86718	114	
256.90163	108	
256.94834	94	
257.07831	86	
258.02509	96	
258.86503	92	
258.95006	94	
258.97111	172	
259.44250	90	
259.89588	150	
260.94709	102	
260.96737	470	1+
263.97545	126	
264.79371	90	
264.87297	98	
265.09241	124	
265.91217	252	1+
266.81630	318	1+
266.96616	86	
267.13548	98	
267.97541	192	
268.95689	248	
269.96629	106	
270.00225	88	
270.05933	110	
270.86362	156	
270.97552	98	
272.40847	100	
273.44900	94	
275.79197	128	
275.97017	192	
276.42598	88	
276.84340	136	
276.86183	122	
276.89564	92	
276.93228	98	
278.80016	148	
278.84628	88	
279.09810	126	
279.79221	602	1+
279.93941	124	
280.84160	132	
280.86996	92	
281.10430	108	
281.88963	126	
282.80859	192	
282.90940	176	
283.91532	88	
284.82179	90	
285.11854	96	
285.58940	100	
285.83656	98	
287.58091	96	
287.94577	98	
290.86885	86	
291.81848	134	
292.25920	118	
293.11727	150	
293.45766	100	
294.84979	182	
295.02874	96	
295.13295	116	
295.27582	106	
295.83671	262	1+
296.80886	444	
297.35989	96	
297.37463	98	
298.80264	886	1+
299.87525	86	
300.85970	92	
301.86340	142	
302.03656	90	
302.81222	112	
302.89494	216	1+
303.94362	150	
304.15387	166	1+
305.38639	90	
306.43766	92	
307.30550	224	1+
310.30907	144	
310.87760	168	
310.94018	84	
311.27582	100	
311.86244	190	1+
312.05740	154	1+
313.14818	100	
313.67859	86	
315.30977	86	
315.44963	86	
316.30484	100	
316.81440	276	1+
317.78276	92	
320.91582	184	
321.53035	106	
321.98386	94	
322.93485	192	
323.01725	292	1+
323.23477	210	1+
324.89731	186	
325.88817	90	
326.89064	130	
329.84197	96	
329.87228	128	
330.87637	106	
333.86632	92	
334.81587	88	
336.94509	152	
337.94535	130	
338.43878	88	
338.86808	92	
343.11008	84	
346.99249	84	
347.39285	104	
348.80030	120	
350.63415	92	
352.84352	98	
352.89786	138	
358.36794	130	
360.77258	132	
361.91858	114	
363.72166	132	
363.86218	86	
364.39224	122	
END IONS

###FS:    #m/z: 507.84486 #charge 1+
###MS: 41
###MSMS: 44
BEGIN IONS
TITLE=Cmpd 33, +MS2(507.8449), 28.2-35.2eV, 1.0min #44
RTINSECONDS=55.1735
SCANS=41,44
PEPMASS=507.84486	40090
CHARGE=1+
196.01700	172	
224.97799	126	
232.01370	190	
232.84765	144	
232.89618	184	
236.89228	210	1+
238.06151	168	
239.10536	168	
240.07557	156	
254.09381	190	
254.99376	130	
261.90011	168	
263.07903	144	
265.16545	224	1+
266.95055	196	1+
268.86449	136	
275.10199	138	
276.85714	184	
278.83407	524	1+
280.87438	150	
283.80034	152	
287.04089	144	
287.85093	150	
287.95786	158	
288.11535	138	
288.82257	190	1+
289.87912	806	1+
290.86474	150	
291.86314	140	
291.92299	136	
292.86949	730	1+
295.89653	204	1+
295.98900	132	
296.93346	134	
298.81382	132	
298.85760	188	
299.88664	142	
300.84898	772	1+
301.01485	134	
301.84920	554	1+
303.86707	314	
304.97146	138	
305.86313	378	
306.99499	126	
307.81164	190	1+
307.89183	766	1+
307.97420	216	1+
308.14277	576	1+
308.87154	228	
309.87875	204	
309.90011	150	
310.15557	686	1+
310.90888	174	
311.88602	698	
311.98584	172	
312.86976	344	
312.88618	460	
313.87480	152	
314.01261	148	
314.86615	1408	1+
316.81469	172	
316.86166	664	1+
316.88200	128	
316.91410	240	
317.07101	128	
318.12091	210	1+
318.86117	232	
322.35984	134	
322.85165	154	1+
323.87269	172	
324.80608	120	1+
324.85974	396	
325.00816	170	1+
325.86422	192	
325.89936	394	
326.03390	188	1+
326.88023	442	
327.89309	302	
328.88004	196	
329.87735	438	1+
330.06962	124	
330.88002	318	1+
330.89706	252	
332.78658	204	1+
332.87416	1898	1+
332.90707	130	
333.19001	410	1+
335.88489	204	
336.87884	154	
336.89896	170	
336.94775	130	
336.98736	134	
337.88191	432	
338.02108	132	
338.88009	480	1+
339.86077	274	1+
343.87714	276	1+
343.99148	156	1+
344.12213	122	
345.75829	144	
345.80788	152	1+
347.04292	222	1+
347.87215	154	
348.06126	124	
348.88782	156	
348.91445	204	1+
349.02215	166	1+
349.76016	502	1+
350.81002	150	
350.88800	770	1+
350.96550	120	
351.08567	106	1+
351.13430	144	
352.88922	126	
352.91009	146	
353.84945	214	1+
354.88493	684	1+
354.89798	134	
357.88072	156	
362.12999	114	1+
362.86108	180	1+
362.89540	352	1+
363.89921	288	1+
365.16706	222	1+
365.88328	120	
366.83905	494	1+
366.90550	142	
367.39837	172	
367.70662	664	1+
367.76640	224	1+
367.84197	346	1+
368.89650	640	1+
369.07778	132	
369.23661	132	
369.83531	754	1+
370.15006	122	
370.72575	248	1+
371.78515	218	1+
371.90169	154	
371.98710	282	1+
372.14652	154	1+
372.63778	128	
372.83714	294	
373.71445	122	
373.83118	490	
373.90113	402	1+
374.72418	394	1+
374.81460	368	
374.88205	158	
375.72793	244	1+
375.81544	210	
376.10537	162	
376.80787	240	1+
376.88269	550	1+
377.88425	412	1+
377.99563	172	
378.90881	164	
380.88807	136	
381.71422	344	1+
381.78318	284	1+
381.83956	306	1+
382.71590	270	1+
382.86185	164	
384.85034	922	1+
385.15400	282	1+
385.77344	254	1+
385.82773	334	
386.09066	198	1+
386.79329	226	1+
386.82623	232	
386.88490	146	
387.85062	894	1+
388.06444	188	1+
388.79548	198	1+
389.16995	224	1+
389.84465	154	
389.91677	212	1+
390.84212	1434	
391.09644	188	1+
391.72988	144	
391.84030	782	
392.05386	338	1+
392.82674	2398	1+
394.89121	260	1+
395.78748	142	
396.77467	122	
397.86902	246	1+
398.72807	138	
398.83465	122	
399.84596	182	
400.72920	274	1+
402.06513	176	1+
402.85626	128	
403.86977	472	
404.87710	266	
405.78393	128	
405.85977	1654	1+
405.88658	182	
407.73717	174	
408.74100	142	
408.81541	156	
408.85186	1766	
409.14833	138	1+
409.72036	290	1+
409.85331	1018	
410.83642	3430	1+
410.89750	190	
411.09388	252	
411.80436	138	
412.84040	910	1+
412.88672	180	
413.07052	152	
413.80857	160	
413.89722	148	
415.79657	212	1+
415.83864	258	1+
418.37818	168	
418.74489	142	
418.83575	278	1+
420.96418	150	
421.88030	542	1+
422.91560	190	
423.14765	140	1+
423.76897	218	1+
423.79429	164	1+
423.86839	876	1+
424.15428	180	1+
425.79621	120	
425.87192	278	
426.86010	2434	1+
427.16964	154	1+
427.73402	526	1+
428.84693	4042	1+
428.88400	520	1+
429.73934	368	1+
430.09889	158	
431.05784	176	1+
431.86639	560	
432.87159	300	
433.76849	138	
433.85675	422	
434.81883	208	1+
434.88632	178	
435.85908	326	1+
437.19269	292	1+
438.83427	128	
439.25836	154	
439.89212	754	1+
442.88279	122	
444.74281	400	1+
444.87133	4456	1+
445.74407	270	1+
447.11801	254	1+
447.71327	140	
447.80418	144	
448.12388	142	1+
449.79566	244	1+
449.87602	828	1+
450.69692	174	
451.86584	162	
453.75603	156	
457.90324	414	1+
462.88050	2250	1+
462.91330	162	
465.89156	234	1+
467.88841	2474	1+
469.23282	170	
469.88953	394	1+
485.89815	1544	1+
486.80074	156	1+
490.23536	120	
505.24143	238	1+
505.28894	312	1+
508.91879	232	1+
END IONS

###FS:    #m/z: 322.92991 #charge 1+
###MS: 45
###MSMS: 46
BEGIN IONS
TITLE=Cmpd 34, +MS2(322.9299), 28.0-35.0eV, 1.0min #46
RTINSECONDS=58.841
SCANS=45-46
PEPMASS=322.92991	1277642
CHARGE=1+
125.63652	78	
196.01394	82	
197.89557	106	
198.10353	118	
198.15494	98	
198.92567	132	
199.08063	84	
203.03656	78	
205.95140	142	
205.97402	196	
207.97559	92	
210.12659	76	
212.83985	84	
214.87795	82	
214.90795	98	
216.88945	94	
219.87863	86	
221.16913	92	
221.94479	120	
222.95157	420	1+
222.97685	122	
225.09255	100	
225.86637	166	
227.92924	258	
229.93565	80	
230.83762	78	
236.20022	118	
236.90213	160	
237.79287	120	
238.21824	86	
238.93932	324	
239.07942	112	
240.87832	140	
240.90539	84	
240.94062	6104	
241.13690	96	
241.85940	82	
241.93932	15940	1+
242.94143	11128	1+
243.06012	86	
243.17883	76	
243.82168	104	
243.83121	90	
243.88152	114	
244.94053	3148	1+
245.12345	78	
245.84563	88	
245.87860	98	
245.90131	82	
246.16189	92	
246.61216	120	
246.97552	714	1+
247.05814	80	
247.11803	84	
247.92763	96	
248.93407	76	
249.02879	80	
249.45735	80	
249.96439	236	1+
250.46944	98	
250.94777	206	
251.88359	84	
252.21870	94	
253.34726	82	
253.41575	76	
254.92517	78	
255.77678	92	
256.13582	88	
256.91077	100	
257.05876	108	
257.79640	164	
258.11363	204	1+
258.72427	94	
259.84333	246	1+
260.34106	80	
260.52116	100	
261.47156	120	
261.83286	82	
261.97221	98	
262.03978	100	
262.85350	144	
262.96905	152	
263.90740	78	
264.96126	118	
265.06066	390	1+
265.11974	80	
266.86841	108	
267.51241	82	
268.79766	94	
268.96316	92	
269.43329	176	
270.94949	82	
271.69568	100	
272.98446	102	
273.79139	174	
273.91475	96	
275.79138	80	
276.80913	106	
276.84323	210	1+
277.17374	78	
278.39562	80	
278.79522	86	
278.80765	198	1+
279.09160	1276	1+
279.22364	82	
279.84384	166	
280.22813	226	1+
281.25045	84	
282.27499	78	
283.07187	178	
283.09672	100	
283.78437	130	
284.29269	620	
284.44725	90	
284.80994	78	
284.91600	200	1+
284.93205	92	
286.21444	78	
286.36616	92	
287.19165	78	
287.80926	128	
289.87861	96	
290.06558	194	1+
290.54965	88	
290.88674	80	
291.41276	90	
291.85503	172	
292.03363	84	
292.83797	220	1+
293.60503	98	
295.13438	86	
295.85783	226	1+
296.11411	76	
296.82867	80	
296.86263	160	1+
297.95728	94	
298.81847	82	
299.24758	82	
300.80202	84	
301.06215	80	
302.20949	90	
304.32620	114	
305.11732	210	1+
306.27824	122	
306.88131	108	
307.09683	118	
307.31121	94	
307.80446	88	
307.88812	140	
307.92691	94	
308.29368	268	
308.81186	82	
309.78965	102	
309.81266	178	1+
310.30830	174	
310.87437	108	
310.89542	138	
311.15024	82	
311.31073	80	
311.86324	266	1+
312.79982	78	
312.92020	112	
314.25180	84	
316.83786	78	
317.81097	180	1+
319.10617	86	
321.07625	92	
323.23572	110	
324.89303	196	
324.95663	90	
326.87977	94	
327.89181	78	
END IONS

###FS:    #m/z: 336.94555 #charge 1+
###MS: 45
###MSMS: 47
BEGIN IONS
TITLE=Cmpd 35, +MS2(336.9455), 28.0-35.0eV, 1.0min #47
RTINSECONDS=59.613
SCANS=45,47
PEPMASS=336.94555	76514
CHARGE=1+
181.60057	108	
191.05501	90	
191.07361	96	
194.56231	94	
206.97507	144	1+
211.94505	2122	1+
212.87864	770	1+
212.89878	96	
213.94026	940	1+
215.88672	616	1+
215.93846	142	
216.99240	86	
217.86342	100	
217.88258	232	1+
219.83788	90	
224.63029	110	
224.83819	80	
224.97296	124	
225.88352	140	
228.89628	102	
228.95154	84	
229.95489	2440	1+
230.88965	1774	1+
230.91129	102	
231.95105	1408	1+
233.01815	118	
233.89758	622	
234.05771	88	
234.13995	150	
234.83222	160	
237.06808	142	
237.08448	92	
237.12040	94	
238.08730	80	
238.91011	88	
240.83671	134	
241.86040	116	
242.88538	104	
243.08517	84	
244.40221	92	
244.98039	80	
246.90511	214	
246.97393	132	
247.03903	84	
247.96643	308	
248.13926	80	
248.89909	552	1+
248.95964	360	1+
248.98130	102	
249.96487	322	1+
249.99281	82	
250.83595	104	
251.82669	184	
251.93988	88	
252.88923	90	
252.97051	1440	1+
252.99545	98	
253.81067	98	
253.90623	304	1+
254.05905	98	
254.88811	224	1+
254.96775	846	1+
254.99544	82	
255.07152	406	1+
255.90478	136	
255.91971	88	
256.95953	100	
257.79948	90	
257.83229	110	
258.10294	90	
258.42851	86	
258.92032	164	
258.97216	80	
259.05677	80	
260.93180	82	
261.83410	280	1+
262.94895	142	
263.08346	120	
264.16097	86	
264.47035	80	
265.01521	114	
265.12259	154	
265.85209	96	
266.84393	140	
268.29622	94	
268.84609	240	
269.73234	102	
269.84667	432	1+
270.29514	114	
270.79512	234	1+
270.98427	390	1+
271.89542	134	
271.91299	84	
272.84149	110	
273.87871	82	
275.07001	90	
276.85422	150	
277.83630	132	
277.90190	90	
278.58814	80	
278.83889	348	1+
278.86705	100	
278.96132	80	
279.84341	246	1+
281.08581	88	
281.11248	90	
283.86355	98	
283.94845	94	
285.85225	292	
285.94043	100	
286.12336	88	
286.79921	82	
286.84994	834	1+
287.82783	98	
287.93284	92	
289.87382	88	
289.95510	150	
290.02649	92	
291.85274	124	
292.09652	110	
292.43417	82	
292.94880	80	
293.10517	282	
293.29370	80	
293.86729	102	
294.07586	126	
294.84550	206	
294.86058	136	
294.88142	82	
295.80356	86	
295.84188	144	
295.99911	146	
296.86235	86	
297.01046	88	
298.07650	84	
298.19559	126	
298.79702	222	1+
298.82081	122	
298.85447	80	
298.92074	112	
299.87564	154	
301.01136	84	
301.02573	80	
301.52238	116	
301.87274	82	
303.95814	82	
305.17914	88	
306.31314	86	
306.79034	88	
306.93651	88	
307.29398	80	
307.86718	402	1+
307.93768	124	
308.74666	104	
308.87012	360	1+
311.82420	120	
311.85902	136	
311.88166	126	
312.78755	82	
313.90160	98	
314.81948	94	
317.41518	94	
319.34552	80	
321.88917	80	
322.87863	180	1+
323.06219	92	
323.31401	98	
323.83740	80	
324.85919	94	
325.89499	94	
327.17835	92	
327.89377	80	
329.68594	80	
329.87241	118	
332.63113	100	
333.33012	102	
335.78875	104	
337.82874	172	1+
340.95296	84	
END IONS

###FS:    #m/z: 359.96140 #charge 1+
###MS: 45
###MSMS: 48
BEGIN IONS
TITLE=Cmpd 36, +MS2(359.9614), 28.0-35.0eV, 1.0min #48
RTINSECONDS=60.3855
SCANS=45,48
PEPMASS=359.96140	59458
CHARGE=1+
117.68333	84	
166.93727	100	
184.02968	110	
185.93682	92	
194.11178	88	
198.95937	180	
205.16255	90	
207.11424	84	
209.94161	508	1+
212.41568	88	
213.87987	92	
222.95139	1128	1+
224.94794	702	1+
224.97379	146	
225.96676	136	
226.86629	84	
226.88640	194	1+
226.90146	86	
226.94706	2342	1+
226.97298	186	
227.92900	198	
228.89420	96	
228.94172	1816	
229.47236	108	
232.94485	98	
234.86813	166	
235.82854	96	
238.84079	84	
238.98174	132	
240.94166	400	
240.96044	450	1+
241.85926	130	
241.93599	288	
242.95817	630	
243.88825	242	1+
244.95622	1232	1+
245.94181	300	
246.85862	96	
246.95289	1316	1+
246.97637	330	1+
248.80171	366	1+
250.95653	196	
253.39626	88	
253.83184	124	
253.93707	86	
256.90718	82	
258.84142	188	1+
258.94228	90	
258.97498	286	
259.10406	100	
260.83086	130	
260.96864	692	1+
261.51314	102	
263.14401	94	
263.16367	94	
263.87148	90	
263.88648	84	
264.14696	94	
265.00992	86	
266.40099	92	
266.81326	268	
267.33958	116	
267.97166	318	
268.08923	98	
269.09099	90	
269.59076	90	
269.96877	344	
270.81408	88	
270.84493	88	
270.88093	86	
272.96845	154	
273.97271	82	
274.85876	100	
275.00903	90	
275.84921	402	1+
276.89707	128	
278.15982	112	
278.79509	126	
279.11221	104	
279.95366	144	
280.25968	86	
280.79190	738	1+
280.84703	84	
281.11863	100	
281.86076	104	
282.12225	86	
283.83373	124	
283.98162	114	
284.07460	88	
284.82446	118	
284.85429	212	1+
286.41382	98	
286.54293	114	
289.08094	88	
289.09484	82	
289.83856	82	
289.91934	94	
289.93656	84	
290.08972	186	1+
293.11652	112	
293.57348	86	
294.96989	86	
296.80635	310	
297.39812	102	
297.82326	128	
298.33676	96	
298.59777	96	
298.80556	722	1+
298.93324	102	
299.86801	152	
300.09161	102	
300.43829	88	
300.79890	170	
301.78178	122	
301.85845	130	
302.85647	84	
303.89182	86	
303.94213	176	1+
304.26407	82	
304.87721	88	
305.41140	120	
306.88414	218	1+
307.30785	154	
308.29095	198	1+
308.78073	100	
308.86978	150	
309.44357	82	
309.97749	108	
311.86223	90	
312.14100	112	
312.35129	126	
312.81670	140	
312.97444	102	
313.52648	86	
313.86884	82	
314.81438	190	1+
317.14195	98	
318.87900	118	
321.11656	98	
322.30798	92	
323.01403	222	1+
323.05775	90	
324.28448	86	
324.88898	142	
325.88444	208	1+
327.28255	92	
328.30544	88	
330.32907	82	
330.76371	84	
332.81045	130	
334.06639	124	
335.29260	102	
336.94571	192	
337.31691	98	
337.84069	86	
337.88557	96	
337.94996	136	
338.86329	96	
339.23756	124	
339.86991	88	
340.94163	130	
344.18931	134	
347.25318	88	
348.07265	92	
354.20026	88	
354.59064	106	
356.04416	86	
356.85366	86	
357.20585	148	1+
357.31977	96	
359.96717	120	
360.86705	142	
360.94998	88	
361.93259	84	
364.32825	88	
END IONS

###FS:    #m/z: 322.93008 #charge 1+
###MS: 49
###MSMS: 50
BEGIN IONS
TITLE=Cmpd 37, +MS2(322.9301), 28.0-35.0eV, 1.1min #50
RTINSECONDS=64.0605
SCANS=49-50
PEPMASS=322.93008	1249382
CHARGE=1+
92.42787	78	
133.38726	78	
168.97749	94	
197.86803	88	
197.95949	76	
199.85751	88	
201.90936	108	
205.95817	96	
207.43761	80	
207.92596	82	
207.97395	82	
208.00227	86	
209.03586	82	
209.90136	96	
209.91903	88	
211.01102	84	
211.93267	82	
215.00747	86	
215.88516	78	
216.89250	326	1+
217.89691	212	1+
219.17409	84	
219.21962	104	
222.09946	82	
222.14155	86	
222.87423	92	
222.95076	176	
223.45211	78	
223.95865	366	
224.89167	214	1+
227.93531	134	
228.23310	78	
228.85376	190	1+
228.93461	112	
229.11525	96	
230.89213	106	
231.11372	98	
231.91737	98	
234.79467	80	
235.07689	88	
236.12319	80	
237.06315	94	
237.89612	78	
238.16142	74	
238.94102	402	
239.08087	276	
239.85465	96	
239.92714	122	
240.08585	176	
240.94081	4822	
241.82704	90	
241.93939	14446	1+
241.97182	82	
242.90730	84	
242.94183	10456	1+
243.07990	114	
243.59076	82	
243.88603	114	
244.91253	78	
244.94015	2740	1+
245.20099	98	
246.85754	118	
246.97582	394	1+
247.08041	80	
248.10934	78	
248.85366	96	
249.79105	100	
250.46503	108	
250.62423	82	
250.94756	262	
251.86992	76	
255.77852	74	
255.92207	92	
256.05148	76	
256.14206	92	
256.80696	128	
256.89621	80	
258.05158	76	
258.41869	92	
259.89265	112	
260.39674	80	
260.84049	78	
261.88752	136	
264.82206	76	
265.05823	112	
265.11572	78	
266.03197	86	
266.85368	146	
266.98626	82	
267.06635	92	
267.60486	104	
268.05280	80	
268.83749	88	
268.95462	118	
269.12754	90	
269.79881	244	1+
269.91148	76	
272.84491	110	
273.79017	106	
274.80221	348	1+
275.81035	216	1+
275.85229	154	
276.86175	118	
277.08571	78	
278.84093	74	
278.85592	100	
279.09269	480	
279.41652	104	
280.09493	286	
280.26519	92	
280.83348	84	
282.08583	74	
282.52869	76	
282.97429	82	
283.06917	212	
283.27763	106	
283.86988	286	1+
283.96766	192	
284.29435	472	1+
287.44342	86	
288.98607	102	
289.78976	98	
291.03729	78	
291.27625	76	
293.85124	148	
294.27375	110	
294.85582	154	
296.85847	94	
297.78807	84	
298.36677	80	
299.06175	134	
299.78423	130	
301.85517	104	
303.94618	138	
304.75708	78	
304.81650	284	1+
304.88565	134	
305.40493	94	
306.29375	92	
307.79427	118	
307.88880	84	
308.29050	96	
308.76385	84	
308.86663	280	
308.88877	78	
308.90817	86	
309.79378	76	
310.12244	84	
310.30636	76	
310.80146	74	
310.87725	120	
311.86218	128	
312.87654	108	
313.05068	76	
314.87432	96	
315.83333	80	
318.36736	108	
319.89983	100	
320.16674	82	
320.89450	84	
323.88518	128	
325.90559	124	
326.89403	132	
327.18700	92	
END IONS

###FS:    #m/z: 340.94074 #charge 1+
###MS: 49
###MSMS: 51
BEGIN IONS
TITLE=Cmpd 38, +MS2(340.9407), 28.0-35.0eV, 1.1min #51
RTINSECONDS=64.8325
SCANS=49,51
PEPMASS=340.94074	475560
CHARGE=1+
129.21268	88	
187.86553	80	
192.89443	116	
203.42439	92	
210.93746	122	
212.87690	114	
213.87584	114	
213.93948	822	1+
213.95558	82	
215.88927	536	1+
217.08649	98	
217.50671	82	
217.88369	136	
218.91434	94	
219.87721	268	1+
219.90169	80	
223.15287	92	
223.96193	114	
224.97267	220	1+
226.86870	88	
228.03652	80	
229.85544	82	
230.88805	244	
231.07101	98	
231.09043	86	
231.89088	218	
231.95057	1220	1+
232.89158	526	1+
233.89743	314	1+
233.94765	102	
234.87348	86	
235.86858	160	
235.89126	386	1+
235.94429	132	
237.05799	106	
237.89723	80	
238.04847	80	
238.06660	100	
240.83268	214	
240.94248	134	
241.12084	86	
241.84388	156	
242.93960	108	
243.44508	80	
243.82820	704	1+
244.94029	158	1+
244.96050	204	
244.98019	80	
245.86876	88	
246.88637	80	
246.97278	150	
249.89894	170	
249.96112	352	
250.94858	120	
251.90512	102	
251.96714	128	
252.99755	86	
253.83833	100	
254.86809	204	1+
254.91164	256	1+
254.96662	660	1+
255.07344	336	1+
255.79432	114	
256.17560	84	
256.80861	80	
256.96305	186	
257.84794	126	
257.91541	104	
258.84621	186	
258.91349	146	
258.95628	278	1+
259.84455	238	
259.95742	202	1+
260.83968	700	1+
260.93975	88	
261.43172	84	
261.84347	404	1+
261.94217	82	
262.93279	82	
263.08082	100	
263.92513	98	
264.25261	100	
264.86563	80	
265.12182	82	
266.35273	80	
266.96634	88	
267.01963	84	
267.70712	104	
268.84638	232	1+
269.82666	80	
270.44851	100	
270.84132	194	1+
270.99602	84	
272.17180	92	
272.84981	284	
272.91872	112	
273.79547	170	
273.85665	150	
274.88670	278	1+
275.92589	96	
276.24845	86	
276.85591	706	1+
277.90695	128	
277.96541	126	
277.99008	80	
278.82751	80	
278.84625	1574	1+
279.17665	80	
280.51169	92	
281.57184	86	
281.85294	122	
281.89623	162	1+
283.81377	86	
284.86153	128	
284.91947	96	
286.15858	92	
287.17688	90	
289.44127	114	
290.85202	198	1+
290.94986	86	
291.08550	96	
292.80818	88	
292.87234	312	1+
292.91557	102	
292.94911	184	1+
293.85221	192	
294.43485	82	
295.12614	84	
296.26848	84	
296.85195	148	
296.86890	170	
297.96357	86	
298.05466	222	1+
298.80389	96	
298.93547	90	
299.86970	272	
300.81286	110	
300.85903	84	
301.86319	222	
301.87048	190	
302.17107	106	
302.86117	98	
302.94932	102	
305.81916	84	
306.28973	158	
306.88229	316	1+
307.35640	82	
307.80234	194	
308.29332	234	
308.31096	102	
308.79714	90	
308.87043	94	
308.93266	82	
310.87499	206	1+
310.92083	94	
311.15024	102	
312.58573	102	
312.82454	86	
313.87239	96	
318.81809	156	1+
318.90656	92	
321.42242	92	
321.91554	80	
322.87692	84	
323.30974	138	
324.43006	98	
324.89207	112	
325.90691	88	
328.18617	136	
329.78621	92	
329.82159	148	
329.87371	118	
330.81477	102	
331.62402	110	
331.75589	92	
334.87361	114	
336.15682	84	
337.82901	84	
342.19920	82	
343.11487	102	
345.08071	92	
END IONS

###FS:    #m/z: 363.95661 #charge 1+
###MS: 49
###MSMS: 52
BEGIN IONS
TITLE=Cmpd 39, +MS2(363.9566), 28.0-35.0eV, 1.1min #52
RTINSECONDS=65.605
SCANS=49,52
PEPMASS=363.95661	199866
CHARGE=1+
189.86184	386	
191.85858	126	
192.10522	86	
194.89202	130	
205.97499	114	
207.94766	114	
208.89532	84	
208.94285	142	
209.94137	292	
210.88446	94	
212.87954	1364	1+
213.84395	84	
215.41989	84	
222.95295	394	1+
224.94808	910	1+
224.96772	184	
225.88883	102	
225.97010	760	1+
226.88714	134	
226.94799	4084	1+
226.97177	494	1+
227.93044	470	
228.89634	316	
228.94263	3412	1+
229.01795	158	1+
230.88882	2232	1+
233.12070	102	
234.13829	96	
236.36092	88	
238.88134	88	
239.10409	96	
240.94131	1046	
240.96327	328	
241.93886	3142	1+
241.96717	190	
242.51565	114	
242.94078	2206	1+
243.83516	248	1+
244.95819	2402	1+
245.50525	96	
245.94844	2940	1+
246.90569	312	1+
246.95333	2400	1+
246.97339	256	1+
248.57554	98	
248.80385	116	
248.90130	494	1+
249.02540	94	
249.04033	128	
249.80246	116	
250.94822	120	
251.58942	98	
251.90990	132	
252.84725	86	
252.89119	150	
253.01305	186	
253.04247	86	
253.90650	174	
253.94193	198	1+
256.09491	84	
257.96348	88	
257.97732	108	
258.84845	312	
258.97670	198	
259.44448	94	
260.84148	102	
260.96699	642	1+
261.93838	94	
262.40531	134	
262.87197	248	1+
264.96568	136	
265.81302	496	1+
265.86967	96	
265.90749	312	1+
266.05845	124	
266.81315	336	1+
267.85235	196	
267.97254	434	
268.81002	254	
268.86710	88	
268.95980	184	
269.81234	256	
269.97003	552	1+
270.06484	104	
270.86798	204	1+
271.92104	128	
272.84889	130	
273.41471	84	
273.66031	120	
274.86230	138	
275.90454	138	
276.80782	124	
276.85423	306	1+
277.94340	108	
278.80595	116	
278.84084	142	
278.93018	92	
279.79209	742	1+
280.10945	214	
280.82966	142	
280.85942	86	
281.86190	128	
282.78771	444	1+
282.84451	318	1+
283.06342	106	
283.43560	88	
283.98515	200	
284.11590	92	
284.82851	226	
285.82245	152	
285.84431	300	
286.81412	106	
286.88483	240	1+
287.88866	168	1+
289.37547	138	
289.86786	172	
290.55166	98	
290.79153	124	
290.86042	270	1+
293.07298	114	
293.11795	118	
293.84907	150	
293.93118	114	
296.35284	86	
296.80599	144	
296.85506	118	
297.70307	98	
297.80787	196	
298.80257	1256	1+
298.92738	266	1+
299.87017	174	
300.82773	142	
300.86990	118	
301.79986	358	
301.85773	190	
302.80361	402	1+
302.86010	100	
302.88423	164	
303.07873	92	
303.42911	120	
303.85655	360	1+
303.94896	122	
305.15579	90	
305.88950	102	
307.89604	210	
308.86418	626	1+
309.30034	88	
309.86786	522	1+
310.37100	98	
312.54894	92	
313.87198	112	
315.84194	86	
315.88764	84	
316.81306	268	1+
318.80824	228	1+
318.87404	92	
320.61726	86	
320.81232	358	1+
322.88507	148	
322.91243	84	
323.09129	94	
323.80435	86	
323.95004	84	
324.38420	86	
324.87538	188	
325.90235	140	
325.95122	96	
326.86834	344	
327.93146	92	
329.88455	92	
330.82596	104	
330.90500	106	
332.96040	92	
335.05842	100	
336.94266	98	
337.83300	100	
338.82176	84	
340.93785	222	
342.19945	108	
344.55851	94	
345.88276	118	
348.02937	88	
349.00568	84	
349.31608	96	
351.03877	86	
352.89815	150	
352.96256	114	
353.88383	100	
355.98711	86	
363.90900	108	
367.76927	108	
368.62554	100	
END IONS

###FS:    #m/z: 322.93006 #charge 1+
###MS: 53
###MSMS: 54
BEGIN IONS
TITLE=Cmpd 40, +MS2(322.9301), 28.0-35.0eV, 1.2min #54
RTINSECONDS=69.287
SCANS=53-54
PEPMASS=322.93006	1430224
CHARGE=1+
70.80170	94	
195.88853	76	
196.89146	92	
197.02576	80	
200.88290	80	
201.04652	198	
201.86406	94	
206.52296	104	
206.97441	90	
207.11242	78	
207.97655	126	
208.94215	98	
209.92471	94	
211.52331	90	
212.13797	78	
213.88610	138	
214.41198	102	
214.89300	84	
220.05467	110	
221.94680	126	
222.91838	84	
223.96061	132	
224.46280	88	
225.08667	90	
225.86488	84	
226.14724	80	
227.18066	82	
228.00525	84	
228.92926	86	
230.81162	92	
230.88979	86	
231.46866	90	
231.87917	142	
231.95670	98	
234.82483	78	
234.92816	92	
235.89469	78	
236.42312	116	
237.03640	86	
237.09762	92	
238.05695	170	1+
238.93922	252	
239.07915	250	
239.78715	122	
239.88524	90	
239.90572	236	1+
240.83682	82	
240.94037	4550	
241.09102	96	
241.59227	78	
241.94241	4244	
242.94178	11344	1+
243.09426	110	
243.87460	96	
244.82055	82	
244.89269	168	1+
244.94012	2810	1+
245.86769	88	
246.85218	118	
246.97186	328	1+
247.01973	84	
248.94359	98	
249.85112	88	
250.65926	104	
250.94998	140	
251.83690	96	
251.96340	88	
252.82702	244	1+
253.83206	212	1+
254.59144	98	
254.85433	76	
255.89065	76	
256.03892	160	
256.26409	86	
256.89374	256	1+
258.83475	296	1+
259.90137	92	
259.93694	80	
260.84196	152	
262.18862	80	
262.83812	150	
262.99674	92	
263.24977	100	
264.43695	112	
264.85721	114	
264.93759	94	
266.02215	76	
266.05809	116	
266.86249	102	
267.37761	76	
267.80144	78	
267.86294	104	
268.81946	78	
268.95854	118	
269.95773	126	
270.44036	78	
271.80360	332	1+
271.84596	360	1+
272.84878	214	1+
272.87489	100	
274.40043	78	
275.80946	92	
276.84899	128	
276.86797	132	
277.82093	274	1+
279.09035	1524	1+
279.86797	88	
279.95466	76	
280.81407	118	
281.06308	98	
281.10124	124	
281.41328	78	
282.11205	82	
283.06780	282	1+
284.28857	556	1+
285.00876	78	
285.85176	106	
286.00477	76	
286.14817	82	
287.43084	88	
287.81220	78	
288.53341	86	
288.94210	80	
289.00083	144	
289.11355	76	
290.80815	132	
290.87034	116	
290.88863	88	
291.80297	170	
292.80325	82	
293.15025	76	
293.80088	116	
294.22167	78	
294.87483	158	1+
295.83644	76	
298.90983	80	
299.71833	82	
299.78098	124	
300.85863	244	1+
302.79869	120	
304.87395	114	
305.15973	90	
305.95872	96	
306.88365	88	
307.88302	134	
308.89495	78	
309.87708	128	
310.42062	76	
310.77358	80	
310.87940	90	
312.41234	104	
313.87005	94	
314.09439	96	
316.09974	84	
316.86203	84	
317.82344	102	
317.88514	80	
318.06527	82	
319.38913	86	
319.96454	88	
321.29022	76	
322.42243	84	
323.11093	76	
323.68494	76	
324.88780	98	
325.00288	82	
325.43496	80	
325.86231	78	
325.89980	270	
END IONS

###FS:    #m/z: 340.94060 #charge 1+
###MS: 53
###MSMS: 55
BEGIN IONS
TITLE=Cmpd 41, +MS2(340.9406), 28.0-35.0eV, 1.2min #55
RTINSECONDS=70.0595
SCANS=53,55
PEPMASS=340.94060	505152
CHARGE=1+
50.46287	110	
192.92884	108	
195.94330	90	
199.90793	94	
205.94948	278	
208.98145	96	
213.88215	142	
213.93912	666	1+
214.02730	84	
214.87739	128	
215.88558	750	
215.93698	208	
216.95467	90	
217.11905	94	
217.88112	132	
218.00843	94	
219.87464	84	
220.87420	146	
221.89092	124	
223.97618	108	
227.16956	84	
227.88866	164	1+
228.84246	92	
228.94116	96	
229.95421	172	
230.88797	204	
231.86717	92	
231.88870	206	
231.94884	1608	1+
232.88288	144	
233.90123	578	
235.89158	210	
236.00982	84	
236.48540	102	
236.93507	86	
238.45905	96	
238.79761	146	
238.83741	144	
239.19131	90	
240.83533	186	
240.96231	220	
241.84954	108	
242.82735	458	1+
242.94866	146	
243.97300	94	
246.97527	152	
248.06278	86	
248.98690	134	
249.06359	94	
249.91144	110	
249.96524	294	1+
249.98922	116	
250.90019	92	
250.95037	84	
250.99265	98	
251.79012	90	
251.96554	236	1+
251.98483	122	
253.90660	84	
254.96642	440	
255.07338	498	1+
255.95132	90	
256.87451	106	
256.89629	264	
256.91545	86	
256.96440	132	
257.40719	104	
258.84600	378	
259.85153	184	
259.96021	242	1+
260.06599	126	1+
260.83578	658	1+
260.92807	106	
261.43396	90	
261.88818	168	
264.90774	92	
264.98316	168	1+
266.49484	94	
267.02659	96	
267.13755	118	
268.41497	90	
268.84369	486	1+
268.95777	110	
269.02679	90	
269.14370	98	
272.35007	84	
272.85687	84	
272.93599	88	
273.18968	86	
273.97187	88	
274.10978	104	
274.84318	136	
274.90383	88	
275.86358	136	
276.86080	296	
277.44549	88	
277.59092	106	
277.86084	294	
278.43016	100	
278.80138	88	
278.84612	886	1+
279.09834	246	1+
279.21534	112	
279.90264	94	
280.85736	150	
281.89518	90	
282.41780	188	1+
282.80052	298	1+
282.84364	168	1+
282.87573	114	
283.94976	96	
287.06285	84	
288.94313	86	
290.38006	84	
290.85872	196	
291.86333	126	
291.89221	134	
292.85541	102	
292.86826	122	
294.86685	206	
294.88337	164	
295.00581	92	
295.08179	92	
295.93349	88	
295.97145	212	1+
296.85366	194	
297.15264	100	
297.82493	120	
298.31158	144	
298.84822	270	1+
299.87216	170	
300.06089	120	
300.87043	90	
301.36449	92	
301.86439	116	
302.00237	138	
302.87120	92	
302.94624	142	
303.44421	120	
303.89196	134	1+
305.85808	134	
306.87139	402	1+
306.98652	130	
307.08486	94	
307.31749	84	
307.80074	120	
308.29338	184	1+
309.85821	184	1+
310.88148	192	1+
311.80273	88	
312.94424	98	
313.86688	124	
314.89542	90	
315.85924	96	
316.81424	114	
316.91878	98	
318.59302	88	
318.72894	86	
321.75697	98	
323.02911	98	
323.13676	90	
323.24155	118	
324.28362	122	
328.28278	106	
328.81407	114	
329.87679	140	
331.45892	84	
331.89075	200	1+
332.05338	86	
333.32592	90	
334.27473	96	
337.08422	106	
337.83821	88	
338.86561	92	
340.91425	92	
END IONS

###FS:    #m/z: 363.95646 #charge 1+
###MS: 53
###MSMS: 56
BEGIN IONS
TITLE=Cmpd 42, +MS2(363.9565), 28.0-35.0eV, 1.2min #56
RTINSECONDS=70.832
SCANS=53,56
PEPMASS=363.95646	228308
CHARGE=1+
189.86298	406	
191.85831	312	1+
196.88368	162	
200.88812	84	
205.96974	126	
207.87250	116	
209.94262	600	1+
210.88586	168	
212.62310	138	
212.87850	1554	1+
215.87999	88	
220.63098	90	
222.95254	632	1+
224.88910	114	
224.95036	920	1+
224.97765	160	
225.87734	122	
226.88813	202	
226.94695	4248	1+
226.97108	312	
227.11247	174	1+
227.93085	284	
228.83124	86	
228.89444	366	1+
228.94199	4036	1+
230.88851	2854	1+
232.40559	96	
233.88752	178	
235.89245	126	
237.05710	182	1+
238.43465	94	
239.14598	84	
240.06579	106	
240.94125	1006	
240.96361	260	1+
241.56167	88	
241.83798	96	
241.94194	816	
242.60205	88	
242.94141	3032	1+
242.97502	104	
243.82894	90	
244.94023	864	
244.95631	2676	1+
245.94185	666	
246.89400	88	
246.95364	2800	1+
248.80453	222	
248.89876	706	
249.80296	206	
249.88651	90	
250.10189	98	
250.89596	390	1+
250.94782	176	
250.97101	284	1+
251.10286	96	
253.83607	88	
253.90562	172	
254.03192	94	
254.09616	90	
254.90068	104	
255.87866	88	
257.08016	96	
258.42459	100	
258.51360	84	
258.97248	414	1+
259.84501	110	
260.83388	100	
260.96587	270	1+
260.98706	92	
261.02074	126	
261.79512	84	
261.83098	122	
261.85313	182	1+
263.97602	170	
264.41439	104	
266.81381	240	
267.00085	98	
267.10267	188	1+
267.81562	148	
267.91740	158	
267.97271	298	
268.80239	108	
268.95790	274	
269.88335	86	
269.96999	464	
270.10629	138	
270.79595	94	
270.95149	88	
272.85527	154	
272.88570	110	
273.17338	106	
274.85115	96	
275.91323	404	1+
276.85426	106	
278.79953	140	
278.84613	578	1+
279.09771	106	
279.79776	148	
280.79300	240	
280.83155	116	
281.78956	182	
281.85230	388	1+
282.79706	384	1+
282.85198	314	1+
283.78762	618	1+
283.97211	126	
283.98483	112	
284.40661	92	
284.82329	154	
285.77407	108	
285.81515	310	1+
285.84858	174	
286.85489	104	
290.10919	296	1+
290.79680	270	1+
290.85442	100	
291.83398	92	
292.43934	164	
292.86164	146	
292.88380	110	
293.03302	92	
293.84892	514	1+
296.80860	150	
297.80668	132	
297.89149	114	
298.80266	310	
298.92051	148	
299.42366	86	
299.75755	102	
299.79941	1354	1+
299.97655	92	
300.62138	102	
300.80135	1070	1+
301.86254	192	
302.24330	92	
302.61315	92	
302.85953	150	
303.51067	96	
303.80779	290	1+
303.85726	284	
306.02475	88	
306.81385	122	
306.98944	158	
307.85504	90	
308.29755	104	
308.83293	100	
308.93213	86	
309.38643	216	1+
309.87470	348	1+
311.86009	162	1+
313.87216	164	
313.93101	100	
315.04593	86	
315.31617	98	
316.81441	360	1+
317.81852	238	1+
319.13470	84	
319.81070	122	
319.87323	136	
320.04561	92	
320.06545	90	
320.81128	534	1+
320.81578	132	
320.90302	88	
321.11618	88	
321.81756	392	1+
321.87095	228	
322.36089	106	
322.92708	176	
323.81421	276	1+
323.83869	88	
325.89941	188	
326.87565	116	
327.85659	106	
328.83263	94	
328.88475	134	
329.72296	98	
329.87078	356	1+
336.94909	116	
339.82315	142	1+
340.15977	100	
340.94441	150	
345.56898	106	
345.80869	90	
350.10202	122	
353.28771	86	
355.33795	88	
358.18143	110	
358.46274	96	
364.01913	92	
366.83857	108	
368.76708	84	
368.83743	154	
END IONS

###FS:    #m/z: 340.94073 #charge 1+
###MS: 57
###MSMS: 58
BEGIN IONS
TITLE=Cmpd 43, +MS2(340.9407), 28.0-35.0eV, 1.3min #58
RTINSECONDS=74.521
SCANS=57-58
PEPMASS=340.94073	696054
CHARGE=1+
100.40932	92	
187.86442	108	
189.86444	178	
192.92712	302	
197.86504	220	1+
200.95449	86	
205.09469	94	
205.94985	206	
206.06572	94	
206.41317	92	
208.95619	94	
208.98161	92	
210.87363	88	
210.93461	174	
212.87504	132	
213.88452	184	
213.93960	942	1+
214.89140	108	
215.88648	366	
215.93826	392	1+
216.88988	220	
217.88179	220	
219.41416	82	
219.90159	90	
220.87662	146	
220.89530	92	
222.58296	106	
222.95266	194	
223.89158	116	
223.96000	232	
223.98201	124	
226.86829	126	
226.94672	374	1+
227.94829	336	1+
228.88466	84	
230.88830	710	1+
231.94940	762	1+
232.18268	108	
232.96767	86	
233.89679	394	1+
233.95750	84	
235.89779	140	
235.94548	124	
236.88703	134	
238.21070	106	
240.84826	500	1+
240.96232	172	
241.07746	94	
242.94457	246	1+
242.97765	84	
243.83194	414	1+
243.87648	94	
244.95587	284	1+
245.88880	134	
248.80049	94	
248.88329	128	
248.89998	142	
248.99796	92	
249.05411	90	
249.96388	196	
250.72916	90	
250.99301	130	
251.95808	96	
252.64036	90	
253.90428	190	1+
254.93882	82	
254.96560	172	
255.07391	158	
255.84783	224	1+
256.07909	84	
256.89879	198	
256.91103	294	1+
256.96095	146	
258.84415	346	1+
259.38898	94	
259.88925	120	
259.95715	184	
260.14890	126	
260.83529	744	
261.07845	100	
261.47753	102	
261.84471	376	
261.91167	148	
262.82756	86	
262.92574	126	
262.96663	122	
263.03058	84	
263.85919	232	1+
263.88680	132	
264.65805	84	
264.88964	88	
265.01828	156	
265.11782	96	
265.89191	84	
266.41268	92	
266.92020	82	
266.99567	174	1+
267.13344	298	1+
267.84275	180	1+
268.54577	94	
269.06081	130	
270.83786	220	
271.87300	314	1+
271.91698	86	
272.84372	140	
272.93149	344	
273.96338	86	
274.84819	222	
274.97027	90	
275.42301	154	
275.82366	86	
275.85105	884	1+
275.85810	184	
276.81546	120	
276.85580	750	1+
277.83994	130	
278.84592	2068	1+
279.09062	190	
279.24164	96	
279.40440	82	
279.82335	130	
280.26165	88	
281.04980	142	
282.14286	92	
282.85384	112	
283.05846	176	
283.85544	94	
284.52824	94	
284.90714	110	
284.99435	114	
285.79909	90	
286.90693	118	
288.83916	132	
288.90780	118	
289.79454	88	
290.85970	300	1+
291.79709	242	1+
292.43022	94	
292.80167	174	1+
294.86637	120	
295.21026	86	
295.86529	102	
295.97197	458	1+
296.06652	118	
296.85378	516	1+
296.97420	296	1+
297.91337	222	
299.92323	84	
300.05299	86	
301.85766	438	1+
301.90989	186	1+
301.93765	318	1+
303.20689	86	
304.81013	208	1+
304.82159	90	
305.88463	94	
306.43339	84	
307.89160	310	1+
308.29208	96	
310.81383	126	
310.84087	84	
311.86567	140	
311.88610	128	
313.87599	166	
314.80197	96	
318.09012	126	
321.81538	122	
321.87597	118	
324.86652	94	
326.17480	316	1+
326.39686	108	
326.41809	86	
326.88071	108	
327.88438	324	1+
328.19230	238	
328.81999	114	
328.92401	84	
329.81430	104	
329.87356	126	
329.95141	86	
330.18793	84	
331.72715	88	
331.82333	118	
333.81339	112	
334.91692	84	
334.96913	146	
336.86666	226	1+
343.86540	174	1+
345.96596	84	
END IONS

###FS:    #m/z: 363.95652 #charge 1+
###MS: 57
###MSMS: 59
BEGIN IONS
TITLE=Cmpd 44, +MS2(363.9565), 28.0-35.0eV, 1.3min #59
RTINSECONDS=75.2925
SCANS=57,59
PEPMASS=363.95652	301582
CHARGE=1+
70.80477	90	
132.36505	92	
132.87128	94	
140.69155	124	
187.86720	150	
189.86177	356	1+
191.86062	154	
195.87627	94	
200.88126	134	
207.86901	342	1+
208.88877	212	1+
209.94365	844	1+
210.88471	234	1+
212.87881	1564	1+
222.95154	522	1+
224.89151	86	
224.94960	662	1+
226.86811	86	
226.89495	286	1+
226.94691	6016	1+
227.04312	112	
227.37833	152	1+
227.39385	88	
227.88529	128	
227.93440	218	
228.89295	810	1+
228.94258	4540	1+
228.97105	86	
230.89016	2076	1+
232.89088	140	
233.90891	88	
234.07814	102	
234.87960	402	1+
234.92894	212	
238.09321	90	
239.90318	246	
240.94081	680	
240.96226	508	
241.02185	94	
241.93879	3516	1+
241.96140	280	
242.83281	114	
242.94158	2914	1+
243.39679	220	1+
243.96256	184	
244.09268	250	1+
244.93994	714	
244.95632	2730	1+
245.84568	94	
245.94260	556	
246.90489	166	
246.95221	3284	1+
247.82482	92	
248.80580	388	1+
248.89832	662	1+
250.06740	132	
250.79806	162	
250.89359	120	
250.90531	174	1+
250.94695	318	
250.96926	342	1+
251.09888	106	
251.80071	112	
252.89889	256	1+
254.09454	136	
254.56359	88	
255.83243	96	
256.98677	218	1+
258.84830	118	
258.97026	248	
259.97146	156	
260.83666	286	1+
260.86902	160	
260.96947	504	1+
261.87398	98	
262.82564	148	
263.08178	132	
264.82010	252	
264.97776	240	1+
265.05884	126	
265.79114	118	
265.80598	102	
265.86392	106	
265.90243	170	
266.00366	92	
266.81852	240	
267.81265	122	
267.84740	122	
267.97155	152	
268.03642	120	
268.81076	116	
268.89777	86	
268.95869	294	
269.40942	88	
269.96744	206	
270.82528	126	
270.83970	86	
271.85616	134	
271.91303	162	1+
271.96395	136	
272.44109	100	
272.84529	112	
276.42801	92	
276.83663	138	
276.86414	162	
277.08383	124	
277.84636	704	1+
278.84462	594	1+
279.09954	92	
279.13983	128	
279.80344	130	
279.94874	94	
280.79296	744	1+
280.99729	94	
282.40293	102	
282.78773	96	
282.81025	452	1+
283.07000	126	
283.78959	370	1+
283.84801	148	
283.98563	160	1+
284.06925	90	
284.79142	244	1+
285.81689	280	1+
285.84542	294	1+
289.83744	126	
290.93709	96	
291.28064	86	
293.06569	150	
293.39672	90	
294.85053	164	
295.83932	190	
296.80809	270	
297.11512	194	1+
297.80610	134	
298.43662	94	
298.80381	1006	1+
298.85981	114	
298.88243	144	
299.76989	92	
299.99983	106	
300.39769	88	
300.80120	1008	1+
300.85533	496	1+
301.85947	418	1+
302.87882	132	
303.85602	760	
305.90940	102	
306.40122	86	
306.93470	90	
307.12993	146	
307.31466	178	1+
308.11206	198	1+
308.29130	96	
308.42790	92	
308.87003	138	
311.13269	146	
312.79984	98	
313.40713	106	
313.84614	90	
314.85418	178	1+
315.42307	86	
316.81272	88	
317.81528	428	1+
318.80568	226	1+
318.85379	112	
319.86996	88	
320.01290	90	
320.61708	96	
320.85802	210	1+
321.73059	136	
321.82293	140	
322.92318	142	
323.80849	220	
324.89200	108	
325.13931	110	
325.35505	122	
325.37271	84	
326.81069	144	
326.86844	104	
326.88178	218	1+
327.81317	94	
328.06960	94	
329.87141	114	
332.84286	86	
334.87517	166	
335.06750	88	
336.94998	130	
338.07990	88	
339.82980	118	
340.66717	90	
340.93895	262	
342.87816	98	
343.87936	92	
346.80223	104	
351.92063	88	
355.38645	108	
358.81137	88	
359.95671	124	
364.83055	106	
366.86922	134	
367.77221	120	
367.79580	206	1+
END IONS

###FS:    #m/z: 507.84479 #charge 1+
###MS: 57
###MSMS: 60
BEGIN IONS
TITLE=Cmpd 45, +MS2(507.8448), 28.2-35.2eV, 1.3min #60
RTINSECONDS=76.0725
SCANS=57,60
PEPMASS=507.84479	79982
CHARGE=1+
196.01754	190	
200.66208	126	
214.88776	452	1+
224.97565	216	
232.89850	554	1+
236.88779	130	
237.06323	244	1+
248.11912	138	
248.85593	142	
250.90614	330	1+
251.10580	172	
256.92424	208	1+
258.87569	202	
262.86503	218	1+
266.10007	148	
266.16967	196	
267.09169	136	
267.11095	204	1+
270.85440	210	1+
271.16032	196	1+
271.90908	218	1+
272.85370	184	1+
275.85009	452	1+
276.91926	218	1+
277.87094	218	1+
278.83373	408	1+
278.91128	170	
279.09919	246	1+
280.83084	124	
282.95793	162	
283.79841	140	
284.87295	176	
286.87009	178	
287.80299	184	1+
287.85285	1102	
289.84944	150	
289.88059	482	
290.13779	136	
290.86212	240	
290.87585	442	1+
292.06011	176	
293.87449	566	
294.06699	260	1+
294.85907	290	1+
294.87743	542	1+
295.81617	136	
297.95775	136	
298.81726	144	
298.83941	254	
298.85766	140	
299.85124	160	
300.84323	396	1+
300.86220	132	
300.89797	276	1+
302.82934	130	
303.86808	1288	1+
304.13044	204	1+
304.95225	138	
305.86370	2370	
307.86577	206	
307.89144	432	
307.92576	142	
308.14464	1320	1+
308.41209	150	1+
308.75148	126	1+
308.80841	170	
308.87200	2078	1+
309.88936	368	
310.84814	130	
311.16099	150	
311.88230	1164	1+
313.36825	182	
314.83667	230	
314.86541	1172	1+
314.90862	164	1+
316.86154	148	
316.88436	224	1+
317.80496	198	
318.91706	226	1+
319.86495	414	1+
321.13369	198	1+
321.80592	128	
322.85425	150	
322.88865	290	
323.87255	900	
324.01043	142	
324.86006	544	1+
325.90013	316	
326.88238	4644	1+
327.51855	152	1+
327.80447	304	1+
327.85079	260	1+
329.20350	214	1+
329.82263	438	1+
330.05976	222	1+
330.82154	412	1+
330.87837	188	
332.78513	138	
332.86993	548	
333.18569	208	1+
333.77117	136	
333.87355	858	1+
336.89721	136	
336.94192	128	
337.88069	500	
338.81571	146	
338.84003	146	
338.87963	550	1+
339.83903	152	
340.12942	144	
340.75443	124	
341.84681	148	
341.87107	166	
342.76374	182	1+
342.86515	152	
343.87202	150	
344.76569	204	1+
346.85477	134	
346.88030	132	
347.77506	280	1+
347.89187	144	
348.84803	128	
349.76173	188	
349.82218	288	1+
349.91844	148	
349.98730	268	1+
350.39034	160	
350.76080	128	
350.82315	172	1+
350.88206	888	1+
351.03088	158	
351.17985	142	
352.78903	446	1+
352.91517	238	1+
353.81527	190	1+
353.85135	208	
355.77184	208	1+
355.80933	204	1+
355.89067	488	1+
356.91413	280	1+
357.19465	226	1+
357.78347	202	1+
357.91785	242	1+
358.87212	150	
359.76591	166	1+
359.84983	176	1+
361.83580	146	
361.90453	156	
363.82418	142	1+
364.86091	156	
365.14620	162	
365.75218	138	
366.83753	612	1+
366.86425	174	1+
367.12008	174	1+
367.71329	224	
367.81847	126	
368.89787	168	
369.71148	164	
369.76233	134	
369.83629	622	1+
369.89882	140	
370.80510	244	1+
370.92010	156	
371.82961	582	1+
372.78438	258	1+
373.74621	130	
373.90383	160	
374.73119	246	1+
374.81300	884	1+
375.88780	404	1+
378.91183	128	
379.95275	140	1+
380.77237	158	
380.85648	134	
381.82233	258	1+
381.84110	540	1+
382.70999	232	1+
383.77604	206	
384.80264	136	
384.85028	882	1+
385.77801	238	1+
385.82580	322	
386.81918	148	
387.81749	126	
387.84370	870	1+
388.88228	144	1+
389.19924	260	
390.83869	1322	1+
392.72767	184	
392.82608	1888	1+
392.91542	226	1+
393.76251	202	
394.77855	140	
394.83047	264	1+
394.85555	328	1+
395.77386	264	1+
396.09412	138	
398.72724	352	
399.72769	450	1+
399.85021	682	1+
402.82680	186	
402.86831	146	
403.81380	258	1+
403.83440	138	
403.87059	266	
404.87065	212	
405.75650	162	
405.85741	976	1+
405.90242	294	1+
407.75491	138	
407.86826	942	
408.85197	1144	
409.72964	150	
409.85306	658	
410.75695	140	
410.83618	3378	1+
412.84192	644	1+
412.88979	132	
414.83169	306	1+
415.20909	144	
415.69905	256	1+
415.83721	206	1+
416.73888	140	
417.84242	292	1+
417.86386	174	
420.33603	146	1+
420.73754	266	
421.87543	334	
422.86460	1630	1+
422.88263	418	
423.77519	148	
423.86802	1072	1+
425.15104	204	1+
425.75639	356	1+
425.86833	206	
425.88375	198	
426.32791	220	1+
426.86340	1180	
427.73790	378	
427.86216	774	
428.74919	252	
428.84773	3612	1+
429.70510	208	1+
429.74098	216	
430.22351	158	
430.74298	146	
430.84716	442	
430.87502	314	
431.86486	1264	1+
433.85405	648	1+
434.89119	176	1+
435.85479	274	1+
436.81744	146	
437.89071	294	1+
440.79021	124	
440.87493	206	1+
443.36005	158	1+
444.87292	3628	1+
445.71397	278	1+
445.75207	328	1+
446.87838	1084	1+
447.71234	560	
447.74844	146	
448.70597	332	
448.77452	184	1+
448.87652	1108	1+
449.87856	958	1+
450.70338	152	1+
450.76083	134	
451.88360	138	
452.76285	150	
455.79478	196	1+
457.90423	288	1+
458.73012	140	
462.88282	1916	1+
463.73050	252	1+
465.72005	484	1+
467.69717	124	
467.88869	2106	1+
470.73642	156	1+
471.76341	222	1+
472.70707	204	1+
472.76640	174	1+
472.87266	140	
484.71070	168	1+
485.19834	236	1+
485.89887	1146	1+
487.89330	354	1+
505.23620	132	
509.25199	284	1+
END IONS

###FS:    #m/z: 507.84502 #charge 1+
###MS: 61
###MSMS: 62
BEGIN IONS
TITLE=Cmpd 46, +MS2(507.8450), 28.2-35.2eV, 1.3min #62
RTINSECONDS=79.758
SCANS=61-62
PEPMASS=507.84502	78274
CHARGE=1+
196.01422	154	
200.88816	150	
209.94376	168	
212.88807	150	
214.88735	280	1+
223.97672	170	
224.97639	200	
229.88455	158	1+
232.89410	524	
236.88902	240	
238.06173	174	
240.07908	152	
250.90801	308	
250.97151	136	
251.91847	214	1+
252.07463	152	
252.88050	134	
254.09558	160	1+
266.86599	224	1+
267.17603	134	
267.91251	130	
267.98640	152	
268.10588	128	
268.97907	266	1+
271.88286	152	1+
273.80501	160	1+
273.85295	300	1+
275.84943	172	
276.84199	130	
278.10684	270	1+
278.83097	544	1+
278.91938	248	1+
280.83123	292	
280.87516	160	
280.95626	248	1+
284.85062	386	1+
285.85550	322	1+
287.85172	2240	1+
288.02758	164	
288.87680	634	1+
289.85727	530	1+
290.12774	152	
290.86403	356	1+
293.87422	446	
294.86228	508	1+
296.84170	264	
296.91752	150	
297.84103	438	1+
298.80432	176	
299.10237	164	
300.80998	186	1+
300.87221	182	
301.84982	602	1+
303.84609	128	
303.86837	1354	1+
304.76728	186	1+
305.86230	2832	1+
305.98614	130	
306.12376	130	
307.16085	200	1+
307.86568	226	
307.88983	692	
308.13910	378	1+
308.81474	210	1+
308.87484	1588	1+
308.96227	264	1+
310.15794	722	1+
310.88156	1412	1+
311.88525	1224	1+
312.87145	382	
313.90022	142	
314.83481	130	
314.86583	616	
315.86418	738	1+
316.81422	406	1+
317.76685	130	
318.86163	196	
319.86744	262	
320.85823	148	
321.88369	152	
322.87056	192	
322.89155	164	
323.87153	1480	1+
325.88201	224	
325.90258	298	
326.88338	4982	1+
326.97157	244	1+
327.13496	164	1+
328.88188	448	1+
330.16291	294	1+
330.82343	336	1+
330.89311	140	
331.86852	1236	1+
332.87067	1068	1+
333.18757	208	
333.78748	216	1+
333.92671	240	1+
334.89905	176	
335.14862	202	1+
335.82947	156	
335.88667	260	
336.08898	218	1+
336.87608	540	1+
336.88472	136	
336.94607	136	
338.43205	142	
338.77634	130	
338.85057	378	1+
339.80836	186	1+
341.88865	208	
342.84632	132	
342.91090	260	1+
343.87355	438	1+
344.08692	140	
344.41159	230	
344.82957	136	
345.84590	144	
346.10549	190	1+
346.77289	372	1+
347.77687	330	1+
347.88846	296	1+
348.84277	176	
349.05042	182	1+
349.75907	624	1+
350.88432	658	1+
350.91070	236	1+
351.11171	204	1+
351.17912	160	
351.83347	166	
353.79996	220	
353.85753	286	
354.87947	200	1+
358.87485	264	1+
359.08806	226	1+
359.76374	156	
359.77746	232	1+
360.75116	158	
360.88043	198	1+
362.11166	236	1+
363.99158	126	1+
364.89019	166	
365.79250	132	
366.84140	564	1+
367.71290	140	
367.77552	308	1+
367.91081	204	
368.70769	134	
368.89691	228	
368.98658	166	
369.70661	132	
369.80938	286	1+
369.83709	872	1+
369.87965	140	
370.78781	510	1+
371.88181	192	
372.04381	126	
373.71733	196	
373.73361	162	
373.74746	156	
373.89827	338	1+
374.81498	902	1+
374.84801	212	1+
375.78178	242	1+
377.09713	126	
378.76237	286	1+
378.77150	284	1+
380.71998	260	
380.85267	156	
381.72159	146	
381.80447	146	
381.84093	736	1+
382.76867	326	1+
382.78115	526	1+
382.87657	162	
384.85119	796	1+
385.82798	132	
386.82101	276	
387.81948	148	
387.84639	376	
388.02517	92	1+
388.84463	292	
389.20011	240	1+
389.71287	170	
389.84933	262	
390.78817	144	
390.84232	1012	
391.83893	560	
392.78502	262	1+
392.82555	1608	1+
392.87987	174	
393.78383	342	1+
394.85486	126	
395.81253	208	1+
395.87036	142	
396.77488	322	1+
396.85290	126	
398.72969	664	1+
398.87760	152	
399.84908	790	
400.31728	158	
400.83430	280	1+
401.88106	142	
402.85866	134	
403.87129	564	
404.79217	138	1+
404.86234	1156	1+
405.85784	724	1+
406.98211	138	
407.71130	334	1+
407.74493	198	
407.81673	210	
407.86703	504	
408.84994	2330	1+
409.73092	606	1+
409.79562	432	1+
410.79856	396	1+
410.83822	2852	1+
412.72719	204	1+
412.99921	142	1+
413.87573	136	
414.75249	218	1+
415.84034	210	1+
416.87989	446	1+
417.85698	298	
418.84455	216	
419.73912	158	
419.81986	140	
420.83190	144	
421.74570	188	
421.88307	334	
422.86357	332	
423.44032	118	1+
423.77001	240	
423.79491	216	1+
423.86658	1516	1+
425.76149	330	
425.85878	170	
425.88378	168	
426.71264	156	
426.75045	274	
426.86445	1020	
426.94523	234	1+
427.74093	692	1+
427.86245	860	
428.74664	406	1+
428.84476	3988	1+
428.88874	332	1+
429.70404	374	1+
430.75016	296	1+
431.68225	202	
431.86708	1342	1+
433.85334	888	1+
434.88942	202	
435.15787	238	1+
435.71753	138	
439.85398	142	
439.89256	914	1+
441.87427	224	
442.25648	184	1+
442.87870	332	
443.77078	226	
444.87204	3880	1+
445.75723	212	
446.87804	1066	1+
447.71252	1286	1+
447.79135	328	1+
448.79421	240	1+
449.87777	1200	1+
450.70790	158	
450.76947	194	
451.71901	158	
451.75693	166	
451.87388	210	
455.81847	196	1+
457.69278	134	
457.90500	732	1+
461.21796	196	1+
462.88313	1546	1+
464.87855	204	
465.72166	520	1+
466.79132	130	
467.70053	316	
467.88587	1874	1+
469.88685	704	1+
470.71298	186	
480.09820	126	
482.70365	180	1+
485.09703	218	1+
485.89772	1266	1+
490.78208	114	1+
505.27896	194	1+
508.29492	180	1+
509.26413	186	1+
510.29831	218	1+
511.30266	150	1+
END IONS

###FS:    #m/z: 336.94578 #charge 1+
###MS: 61
###MSMS: 63
BEGIN IONS
TITLE=Cmpd 47, +MS2(336.9458), 28.0-35.0eV, 1.4min #63
RTINSECONDS=80.5305
SCANS=61,63
PEPMASS=336.94578	67460
CHARGE=1+
79.48290	78	
110.69044	82	
134.90045	86	
180.87346	96	
193.89139	82	
193.93226	76	
201.21554	116	
205.95021	158	
209.12986	82	
209.94763	74	
211.94445	3090	1+
212.87819	708	1+
213.93923	988	1+
215.88908	266	
215.93542	232	
217.88313	116	
222.42371	78	
223.95774	118	
223.97703	134	
225.92756	74	
226.37642	96	
226.88302	142	
226.94801	76	
228.89106	178	1+
228.90590	116	
229.95426	3166	1+
230.88906	1594	1+
231.95052	1626	1+
232.83069	78	
233.94828	282	1+
234.82831	86	
234.90078	114	
236.90474	74	
237.05911	88	
238.89583	106	
239.88724	78	
239.90028	90	
241.85021	74	
241.88416	74	
243.09064	92	
243.83105	118	
246.06903	116	
246.45076	88	
246.85448	84	
246.90229	218	
247.46786	88	
247.96625	1264	1+
248.89927	722	1+
249.59676	76	
249.83132	114	
249.96306	476	1+
250.95398	162	
250.99075	112	
251.07278	180	
251.83817	134	
252.00410	88	
252.83349	78	
252.93792	204	1+
252.97031	2220	1+
253.05804	80	
253.90404	166	
254.28240	86	
254.92100	190	
254.96630	660	1+
255.07461	316	
256.26194	78	
256.80485	82	
256.84732	152	
256.89825	182	
256.96152	452	1+
257.82700	92	
258.84541	124	
259.86045	82	
260.07157	106	
260.83468	98	
260.87374	136	
261.83156	148	
261.90039	86	
262.07564	78	
262.43137	86	
262.99074	88	
263.13989	80	
263.83546	80	
263.97524	82	
265.91016	78	
266.34892	78	
267.21096	80	
267.84095	160	
268.79876	124	
268.84245	630	1+
268.92615	76	
269.79657	82	
269.84462	370	1+
270.17588	92	
270.98171	444	
271.87194	208	1+
272.84506	124	
273.09400	80	
273.58346	94	
274.90716	78	
275.81505	90	
275.86184	140	
275.88875	296	1+
276.01371	78	
276.85824	640	1+
276.87358	270	
277.98939	110	1+
278.83572	492	1+
278.96207	96	
279.07871	142	
279.85324	98	
280.12101	76	
280.40888	80	
281.05286	116	
281.85877	266	1+
282.40463	148	1+
282.85920	152	1+
282.88390	82	
284.79945	116	
284.85932	82	
285.85899	120	
286.08983	82	
286.80671	76	
286.84927	986	1+
286.92682	116	
287.37907	90	
287.85200	692	1+
288.07453	78	
289.79499	108	
290.80497	76	
290.83027	80	
291.85481	264	1+
292.94062	94	
293.10761	196	
293.84640	96	
293.88053	84	
294.11565	90	
294.85155	360	1+
295.65576	78	
295.97135	92	
295.99671	126	
296.86429	252	1+
296.89544	112	
297.97652	94	
298.01186	140	
299.45152	98	
299.84676	76	
303.78886	82	
304.23856	114	
305.79975	78	
305.89257	122	
306.53248	82	
307.77393	74	
309.85612	86	
309.87208	138	
310.24783	102	
311.88687	90	
313.87100	222	
314.14863	80	
316.93630	74	
319.88970	84	
320.86114	80	
320.88331	74	
321.11185	82	
322.06115	82	
322.35192	78	
323.01577	86	
324.83898	84	
324.86572	74	
325.74752	76	
329.37861	76	
329.87339	178	1+
331.54350	78	
331.74570	134	1+
331.81865	76	
331.83873	108	
333.64173	78	
334.35337	76	
336.76908	168	
337.15230	124	
340.29789	80	
340.75166	138	
END IONS

###FS:    #m/z: 359.96155 #charge 1+
###MS: 61
###MSMS: 64
BEGIN IONS
TITLE=Cmpd 48, +MS2(359.9615), 28.0-35.0eV, 1.4min #64
RTINSECONDS=81.303
SCANS=61,64
PEPMASS=359.96155	50298
CHARGE=1+
123.95902	86	
133.75474	92	
191.10646	202	
200.83767	82	
209.89416	114	
209.94499	482	
214.89279	124	
221.90229	140	
222.95344	428	
223.95905	192	
224.88201	98	
224.89057	266	1+
224.94984	844	1+
225.97139	250	
226.04777	94	
226.88163	90	
226.94802	3322	1+
226.99763	82	
227.88421	90	
227.93055	266	
228.90278	82	
228.94366	2680	
232.84422	80	
233.40718	84	
235.08266	94	
236.11346	80	
238.93876	82	
238.97503	82	
239.81024	88	
240.83886	136	
240.93948	1036	1+
240.96109	682	1+
242.95954	644	1+
243.07561	96	
243.82765	160	
244.95781	1940	1+
245.94429	462	
246.95410	1450	
247.93745	92	
248.03015	90	
248.80491	370	1+
250.79323	206	1+
250.94831	180	
250.97239	92	
251.04322	130	
252.00646	82	
255.07012	84	
255.11133	82	
255.48995	104	
255.89954	92	
255.91103	90	
256.89681	128	
257.81221	82	
260.83605	418	1+
260.96730	432	1+
261.95624	86	
263.07416	80	
264.96082	144	
265.90828	216	1+
266.81228	374	
267.97374	230	
268.40868	170	
268.42666	88	
268.86557	86	
268.95907	206	
269.02687	88	
269.80021	102	
269.91374	274	1+
269.97151	272	
270.79983	176	1+
270.88648	120	
270.95156	80	
273.41085	92	
273.45746	94	
274.38394	92	
276.09529	86	
276.80755	140	
276.86106	86	
277.80720	84	
277.91855	112	
278.84663	230	
279.10417	84	
279.80795	126	
280.79210	548	1+
280.83834	128	
280.87744	276	1+
280.91269	192	
282.60219	96	
282.79485	480	1+
282.83156	114	
282.97977	244	1+
283.85950	136	
283.90926	90	
284.79136	168	1+
284.82541	250	1+
285.07203	138	
285.36116	116	
285.95521	94	
289.12802	94	
290.81332	92	
290.85708	220	
291.25516	86	
291.80468	94	
291.84977	106	
293.85299	110	
293.86997	98	
294.10164	80	
294.86799	110	
295.84456	82	
296.35528	82	
296.80745	228	
296.86621	88	
296.93913	94	
297.81042	136	
298.07961	80	
298.80382	380	
298.87155	84	
298.89493	128	
299.37928	112	
299.80327	838	1+
300.80502	528	1+
301.86070	186	1+
301.92348	98	
303.80435	228	1+
303.82136	104	
303.90444	80	
306.94944	82	
307.39521	88	
307.84285	130	
308.01531	90	
309.80993	120	
310.86651	266	1+
312.06506	112	
312.82416	90	
313.84281	110	
313.87486	118	
314.03973	86	
314.59915	94	
314.81948	96	
314.97828	104	
315.84106	110	
316.81870	268	1+
318.93935	136	
319.85999	142	
320.81720	80	
321.82747	336	1+
322.01722	86	
322.33891	90	
322.92493	110	
323.01502	90	
325.75186	90	
327.13152	90	
328.81151	102	
328.88814	210	
329.03092	102	
329.80430	196	1+
332.68922	98	
332.84148	102	
335.79197	96	
336.94279	186	
337.75672	94	
338.77062	88	
338.87129	112	
342.82617	124	
345.04844	96	
346.82546	84	
349.07927	114	
350.76066	100	
351.90368	154	
356.76738	88	
357.41976	94	
357.88632	100	
358.19075	114	
358.31387	90	
358.79067	88	
360.89480	90	
363.28853	92	
365.15662	102	
END IONS

###FS:    #m/z: 322.93006 #charge 1+
###MS: 65
###MSMS: 66
BEGIN IONS
TITLE=Cmpd 49, +MS2(322.9301), 28.0-35.0eV, 1.4min #66
RTINSECONDS=84.9705
SCANS=65-66
PEPMASS=322.93006	2097860
CHARGE=1+
71.61099	72	
135.42281	78	
172.54784	72	
197.86981	72	
197.91255	88	
197.96523	74	
200.03072	160	
200.88658	78	
201.04637	98	
204.00681	78	
205.94466	244	1+
205.97018	86	
206.92828	116	
207.54351	72	
208.44159	82	
209.05025	76	
213.06365	94	
213.08545	72	
214.89150	144	
215.03630	98	
218.89260	72	
221.10560	92	
221.88349	74	
222.95095	204	
223.96334	238	1+
224.83073	76	
224.89712	78	
225.94609	94	
226.95321	72	
227.93535	80	
228.79565	74	
228.91087	96	
230.87971	128	
231.84250	94	
232.91666	76	
233.16071	70	
234.88305	82	
235.08449	72	
236.91794	80	
237.90759	100	
238.89513	86	
238.93706	318	1+
239.07799	384	1+
239.71786	92	
239.78871	244	1+
239.84507	76	
240.85779	74	
240.89024	114	
240.94108	4118	
241.78867	92	
241.89872	80	
241.94184	3184	
242.41171	76	
242.94242	8272	1+
243.47395	70	
243.86611	180	1+
244.84357	134	
244.89738	70	
244.94083	2496	1+
245.89052	72	
246.85644	118	
246.97827	266	1+
248.14994	86	
249.04045	116	
249.56999	86	
249.80446	84	
249.97156	76	
250.94469	188	
251.93222	80	
252.07197	136	
252.83543	70	
253.08824	230	1+
253.40410	98	
253.84193	86	
255.92962	80	
256.86764	72	
256.89997	430	1+
257.44258	86	
257.80272	86	
258.83389	290	1+
258.95603	78	
259.08852	92	
259.16745	74	
259.89720	74	
260.23597	78	
261.89076	72	
263.27959	92	
264.79985	76	
265.08452	96	
265.88411	82	
266.06504	216	1+
266.86922	80	
269.84714	72	
270.39807	92	
270.90289	96	
270.95562	74	
271.83329	72	
272.44116	102	
273.03934	80	
273.48381	86	
273.79234	180	1+
273.85364	82	
275.08517	70	
276.11176	86	
276.83916	134	
277.97963	94	
278.00834	74	
278.86473	72	
278.99995	98	
279.09212	1360	1+
279.84627	112	
280.82863	88	
281.06944	90	
282.07290	72	
282.21906	78	
282.88166	96	
283.03342	92	
283.06999	118	
283.35267	90	
284.29470	302	1+
285.20166	72	
285.84834	116	
286.89431	76	
286.91511	76	
289.41237	78	
289.81338	82	
289.90326	70	
290.85211	292	1+
290.88470	92	
291.45657	74	
293.85347	98	
294.83298	140	
294.85051	276	1+
295.88998	72	
297.03432	70	
297.78461	88	
297.81955	82	
297.84399	86	
299.78282	192	
300.09558	92	
300.81924	82	
300.86400	70	
305.39831	84	
305.41790	88	
305.84898	90	
305.91805	70	
306.02954	78	
306.27892	82	
306.42064	86	
306.88531	146	
307.81374	168	1+
307.89310	102	
308.29166	70	
308.86485	88	
308.90191	88	
309.80009	140	
309.87320	274	1+
309.90598	70	
310.41450	80	
310.71703	74	
310.87633	240	1+
311.80693	76	
311.86144	144	
313.85270	74	
316.15164	72	
319.75839	72	
319.87226	88	
320.75556	78	
321.07670	90	
322.79862	166	1+
323.88839	266	1+
326.16817	80	
327.88393	114	
END IONS

###FS:    #m/z: 507.84479 #charge 1+
###MS: 65
###MSMS: 67
BEGIN IONS
TITLE=Cmpd 50, +MS2(507.8448), 28.2-35.2eV, 1.5min #67
RTINSECONDS=85.743
SCANS=65,67
PEPMASS=507.84479	96482
CHARGE=1+
196.01849	224	
200.88653	138	
214.88491	378	1+
222.97746	126	
224.97773	206	
227.95253	198	
232.89708	918	1+
234.89556	248	
236.88830	548	
237.06076	156	
237.11650	242	1+
239.85879	134	
239.90029	138	
248.12046	160	
248.92695	164	
249.89009	128	
250.90385	124	
252.08419	244	1+
252.91953	182	1+
256.96271	136	
257.87435	346	1+
258.87631	254	1+
266.09986	154	
266.16680	430	1+
267.89773	126	
268.96406	134	
271.85177	530	1+
272.85375	394	1+
277.90368	192	1+
278.83179	472	1+
279.94591	256	1+
280.82303	174	
281.37741	144	
281.78294	114	1+
283.89683	172	
284.89870	130	
285.85802	532	1+
285.92282	132	
287.03992	130	
287.85055	2126	1+
289.03145	412	1+
289.87689	442	1+
291.87580	174	
291.94665	174	1+
292.07164	244	1+
293.87586	348	
294.85492	124	
294.87466	370	1+
296.79968	174	
296.85186	456	1+
296.99276	192	1+
297.87578	272	1+
300.85270	240	
300.97581	170	1+
301.85842	122	
301.89194	146	
301.98275	202	1+
302.85727	216	
303.86774	2066	1+
304.98976	180	1+
305.86361	2814	1+
307.89133	402	
308.08964	84	1+
308.14156	842	1+
308.87512	1686	1+
310.15814	738	1+
311.85944	130	
311.88600	1078	
312.88346	1114	1+
314.86561	846	
315.86887	482	
316.86696	380	
319.86344	158	
321.87650	184	
322.85768	192	
323.87290	572	
324.84218	254	1+
324.86036	262	
324.89902	160	
324.92769	126	
325.14087	218	1+
325.82880	136	
325.87709	266	
325.90323	502	1+
326.88291	5652	1+
327.85670	134	
328.87851	736	1+
329.16815	218	1+
329.85530	234	1+
329.98173	160	1+
330.82855	170	
330.88045	298	1+
331.75089	160	
331.83456	186	
332.79083	276	
332.82237	232	1+
332.87448	988	1+
332.91147	240	1+
333.05904	128	
333.18825	180	
333.33770	244	1+
334.87595	236	
334.99441	152	
335.85872	136	
335.88747	142	
335.90872	166	
337.48375	126	
337.83960	382	1+
337.87990	652	1+
337.89933	376	1+
337.92141	168	
338.84353	262	1+
339.83009	146	
339.88024	126	
340.86073	288	1+
341.30965	154	
342.76500	266	1+
343.81881	318	1+
343.87397	344	1+
343.91328	160	
345.80298	216	1+
346.89704	424	1+
347.75113	130	
347.77407	330	1+
348.39920	140	
348.75766	148	
349.15435	144	1+
349.75657	216	
349.83095	160	
350.76026	180	
350.82254	124	
350.88514	622	1+
351.76483	166	
352.91245	312	1+
353.85263	134	
354.88237	488	1+
354.91120	222	1+
355.85206	368	1+
355.88619	342	1+
356.83234	132	
357.73473	138	
357.78026	342	1+
358.87559	402	1+
360.84089	144	
362.80696	140	
363.35433	214	1+
363.77299	248	1+
364.66481	132	
364.73274	176	1+
365.83333	410	1+
367.04573	124	
367.18226	210	1+
367.37355	148	
367.71659	246	1+
367.76417	174	
367.80322	154	
367.90977	184	
368.83155	244	
368.89888	584	1+
369.04636	164	1+
369.38433	144	
369.71816	264	1+
369.83723	798	1+
369.88494	140	
370.72270	212	1+
370.80354	144	
371.83236	370	1+
372.78193	366	
372.86934	208	1+
373.82870	236	
373.89947	434	1+
374.81512	870	1+
375.17243	142	1+
375.32404	262	1+
376.78569	122	
376.88766	136	
378.73563	148	
378.80152	136	
379.77536	260	1+
379.89846	360	1+
380.86070	180	
381.72043	308	1+
381.83902	608	1+
384.85091	792	1+
385.77368	280	
385.82612	298	
385.89261	148	
386.72658	186	
386.82808	130	
387.85086	468	1+
389.74998	134	
390.76805	128	
390.84150	1916	1+
391.80298	140	
392.72845	160	1+
392.79106	138	
392.82573	868	1+
393.84478	352	1+
394.76987	410	1+
394.82476	468	1+
394.89377	196	
396.90064	358	1+
398.72571	124	
399.85089	1098	1+
400.77904	166	1+
401.73295	122	
403.87372	698	1+
405.85551	690	1+
407.86805	854	
408.75501	162	
408.84971	2282	1+
409.73929	256	1+
410.78022	134	
410.83644	2536	1+
411.74783	128	
412.78960	190	1+
412.87970	162	
413.07732	218	
413.73070	302	1+
413.84449	124	
413.85993	346	1+
414.84650	356	1+
415.84576	238	1+
416.70178	106	1+
416.87941	244	
417.85957	450	
418.84907	380	1+
420.87634	154	
421.73540	240	1+
421.82533	234	1+
421.87817	240	
422.69392	178	1+
422.86856	398	
423.76648	280	1+
423.86887	1554	1+
424.08125	150	1+
425.75854	488	
426.75703	348	
426.86035	2030	1+
427.71006	140	
427.73937	1216	1+
428.78910	346	1+
428.84661	3278	1+
429.70383	130	
429.88443	158	
430.84694	496	
430.88019	158	
431.69082	174	
431.70144	210	
431.86646	956	1+
432.68531	126	
433.85194	488	1+
434.88716	148	
435.72059	176	
435.85933	152	
436.85452	156	
437.22538	214	1+
439.74362	132	1+
439.89492	712	1+
442.88230	172	
444.76009	334	1+
444.87132	3104	1+
445.71798	346	1+
446.88124	968	1+
447.71333	418	
449.69572	700	1+
449.78363	140	
449.87876	1094	1+
450.75225	214	
451.88087	210	
453.87559	134	
457.90604	354	1+
462.75745	118	1+
462.88333	1156	1+
462.91335	140	
464.17749	180	1+
465.72034	464	1+
465.88369	124	
466.23771	192	1+
466.96887	190	1+
467.70284	184	
467.88926	1536	1+
469.73695	128	
469.88487	132	
470.72580	356	1+
483.90529	146	
485.89799	1014	1+
487.90404	150	
488.27393	142	
490.90533	154	
500.74960	144	
504.17779	170	1+
508.29622	150	1+
509.22956	128	
END IONS

###FS:    #m/z: 336.94564 #charge 1+
###MS: 65
###MSMS: 68
BEGIN IONS
TITLE=Cmpd 51, +MS2(336.9456), 28.0-35.0eV, 1.5min #68
RTINSECONDS=86.515
SCANS=65,68
PEPMASS=336.94564	58942
CHARGE=1+
85.12333	80	
185.89148	78	
189.86359	142	
191.54245	98	
205.95300	88	
207.97995	76	
209.88882	90	
211.94485	2374	
212.87905	840	1+
212.95958	116	
212.98123	78	
212.99578	78	
213.93977	1324	1+
215.88420	338	1+
215.93764	134	
218.89959	76	
221.87643	154	
222.12131	104	
223.84488	76	
223.87439	78	
223.98824	82	
225.88539	92	
226.97553	132	
227.95564	162	
228.08659	92	
228.84580	194	1+
228.90683	140	
229.95469	3118	1+
230.88961	1528	1+
231.83870	78	
231.95030	1728	1+
232.82918	174	
233.89507	330	1+
233.94856	182	
235.83375	116	
235.94820	132	
235.96860	80	
237.64164	82	
237.94720	82	
240.11127	74	
240.58727	82	
240.88673	86	
240.95899	90	
241.84369	454	1+
241.90321	80	
243.04507	76	
243.83441	122	
244.36735	94	
245.00132	86	
246.08462	76	
246.85665	118	
246.90038	132	
247.38660	88	
247.96518	980	1+
248.90013	424	
249.05607	80	
249.96066	312	
250.72355	86	
250.83546	388	1+
250.90356	314	1+
250.96938	356	
251.07459	158	
251.84113	226	1+
251.95488	310	
252.95046	114	
252.97057	1748	1+
253.08889	104	
253.83755	120	
253.90333	204	1+
254.84089	94	
254.96762	988	1+
255.07527	392	1+
256.89490	80	
257.11400	78	
258.13279	74	
258.84759	470	
258.87340	74	
259.20690	74	
259.89308	76	
259.95896	154	
261.86277	76	
262.37689	108	
263.82975	78	
264.03889	84	
264.08124	88	
264.90773	84	
265.03783	80	
265.81779	80	
266.79928	132	
266.86196	88	
267.84095	272	
268.84173	258	
268.86333	84	
269.84107	420	1+
269.84419	170	
269.95986	78	
270.98504	316	
271.87192	82	
271.91559	86	
272.84776	104	
272.98127	170	
273.89112	80	
273.91151	188	1+
276.83790	110	
276.85582	782	1+
276.87992	196	
277.19837	76	
278.80948	136	
278.83726	304	1+
279.85430	156	
279.88497	74	
279.98565	80	
280.36166	88	
280.86770	74	
280.97675	82	
281.05007	102	
282.02702	188	1+
282.80883	80	
285.85725	214	
286.40579	88	
286.84999	1020	1+
288.86911	148	
288.96026	150	1+
289.88393	106	
290.01177	102	
290.03714	86	
290.85981	500	1+
292.43656	86	
292.93193	78	
293.10877	306	
294.84831	200	
294.87737	76	
295.33700	82	
295.96834	86	
295.99127	100	
296.06569	78	
296.21978	80	
298.40250	86	
298.54676	76	
298.80223	118	
299.09905	76	
299.88152	192	
300.34010	86	
302.84751	104	
304.39261	98	
304.85977	126	
305.08958	78	
305.34672	92	
305.88986	92	
306.80978	80	
307.39418	76	
307.83240	80	
308.29349	84	
308.86810	426	1+
310.41630	96	
310.46624	76	
310.82739	92	
311.05850	212	1+
311.88517	78	
312.61827	78	
312.81861	80	
313.88960	80	
313.90469	76	
315.91820	78	
318.67642	98	
320.39498	86	
321.81473	82	
327.28478	80	
327.87807	76	
329.87016	94	
331.05627	98	
331.91036	78	
332.88553	92	
333.28066	80	
340.86679	76	
341.62655	78	
341.83190	92	
END IONS

###FS:    #m/z: 322.93003 #charge 1+
###MS: 69
###MSMS: 70
BEGIN IONS
TITLE=Cmpd 52, +MS2(322.9300), 28.0-35.0eV, 1.5min #70
RTINSECONDS=90.1795
SCANS=69-70
PEPMASS=322.93003	2294042
CHARGE=1+
163.29423	72	
197.00003	84	
197.87469	76	
200.94903	86	
201.04286	234	
205.94779	138	
207.97141	126	
209.82690	76	
209.92436	78	
211.79657	72	
212.89525	198	1+
213.08878	78	
215.88722	200	1+
215.90154	72	
217.86886	90	
219.02836	72	
221.94565	140	
223.96096	376	1+
226.10288	88	
226.90513	88	
227.83670	220	1+
227.95310	76	
229.87232	82	
230.35469	80	
233.90299	250	1+
235.07138	72	
235.97671	126	
236.83856	82	
237.91320	78	
238.79458	72	
238.85741	78	
238.93815	360	
239.08034	362	1+
239.95756	74	
240.94109	3930	
241.08192	88	
241.09150	76	
241.81560	82	
241.94221	2926	
242.81948	76	
242.84192	76	
242.94200	10402	1+
243.84389	72	
244.85025	160	
244.90517	72	
244.93922	2146	1+
245.90161	72	
246.94184	78	
246.97513	266	
246.99640	142	
247.39387	88	
247.87135	78	
247.93706	88	
248.02667	98	
248.40727	76	
248.85489	200	
248.90486	74	
249.82771	78	
249.92513	76	
250.83614	84	
250.94436	106	
251.93123	108	
252.85717	86	
253.42151	88	
254.91309	72	
255.02987	196	1+
256.89686	128	
257.79775	78	
257.85859	230	1+
258.11305	72	
258.83320	190	
259.54496	78	
259.99667	90	
260.83961	162	
262.83433	150	
263.37735	72	
263.89047	94	
264.80176	72	
264.85058	162	
266.02817	76	
266.85247	254	1+
267.41802	88	
268.41070	92	
268.50118	76	
268.93417	74	
268.95629	140	
269.34283	82	
269.83907	84	
269.96391	76	
270.84644	84	
271.87493	158	
271.91179	224	1+
272.33977	100	
272.79804	80	
273.13868	88	
273.80168	262	1+
275.79745	80	
275.88117	88	
277.12251	86	
277.82025	138	
278.03387	78	
278.83201	72	
279.05547	82	
279.09093	1150	1+
279.84784	72	
279.92397	76	
280.84329	170	
281.04865	74	
281.88496	92	
282.27581	192	
282.79019	262	1+
282.85319	126	
283.07018	234	
283.08796	78	
283.42730	88	
283.78743	196	1+
283.85158	214	1+
284.29135	466	1+
284.85080	212	1+
284.94697	76	
286.35801	80	
287.08341	94	
287.87474	72	
288.75685	76	
289.80467	78	
289.88160	142	
291.07959	88	
291.80124	124	
291.86342	114	
292.85852	90	
293.84949	140	
293.90584	88	
294.85308	148	
294.90906	76	
294.94877	84	
295.84589	120	
295.88596	90	
296.82472	72	
297.15440	92	
297.81084	150	
299.08415	74	
299.79872	128	
301.00242	84	
302.08995	82	
302.24667	80	
302.87204	204	1+
304.45263	96	
305.10459	78	
305.40282	96	
307.81139	236	1+
307.88731	172	
307.92054	82	
309.89150	96	
309.91468	78	
310.86705	310	1+
311.86759	232	1+
312.41636	76	
312.80369	190	1+
314.04063	92	
316.11046	76	
317.85102	80	
318.84303	76	
319.81090	74	
320.15998	142	
321.04829	72	
322.21298	78	
322.81868	140	
323.73159	74	
323.92348	92	
323.96110	80	
323.97571	84	
324.59564	78	
325.25295	88	
327.88711	76	
END IONS

###FS:    #m/z: 340.94071 #charge 1+
###MS: 69
###MSMS: 71
BEGIN IONS
TITLE=Cmpd 53, +MS2(340.9407), 28.0-35.0eV, 1.5min #71
RTINSECONDS=90.9515
SCANS=69,71
PEPMASS=340.94071	851800
CHARGE=1+
192.92145	78	
197.88353	102	
201.42982	116	
204.11408	76	
208.87586	198	1+
208.94173	218	
208.95951	92	
209.94421	88	
210.93885	200	
212.87996	200	
213.87685	238	
213.93992	686	1+
215.02002	104	
215.89333	78	
215.93579	296	1+
217.85807	84	
217.87939	132	
218.88595	144	
220.87329	128	
221.94208	82	
222.97413	140	
224.97581	118	
225.08484	78	
226.89235	100	
227.35292	92	
227.95316	274	1+
228.84788	120	
228.94342	262	1+
229.02595	112	
231.89077	254	1+
231.95048	1144	1+
233.40645	84	
233.86983	118	
233.89784	170	
233.94935	196	
234.14642	138	
234.89914	122	
235.94831	136	
236.89343	88	
237.92648	80	
238.91610	88	
239.11334	170	
239.84718	88	
240.84899	164	
240.86252	94	
241.84451	268	
241.94368	142	
242.83021	686	1+
244.17189	84	
245.44192	80	
246.59520	76	
246.97457	118	
248.06700	88	
248.10663	106	
248.56592	96	
248.85192	154	1+
248.98708	190	
249.81028	100	
249.95969	382	1+
251.07034	140	
251.95544	86	
252.88265	106	
253.06001	82	
253.85357	86	
253.90646	76	
253.91816	88	
254.90986	182	
254.96691	914	1+
255.07304	188	1+
256.90043	142	
256.96321	316	1+
258.84465	284	
259.85573	336	
259.89921	80	
259.95591	316	
260.00030	92	
260.83726	1464	1+
261.03251	78	
261.43386	88	
261.89844	88	
261.91064	210	1+
264.11085	98	
264.86417	196	
265.35780	76	
265.51366	84	
266.41674	78	
266.85368	234	1+
267.13306	326	1+
267.87401	80	
267.96251	102	
268.09124	78	
268.84127	268	
270.36152	118	
270.40599	80	
270.42195	108	
270.83495	168	
270.85459	126	
271.80249	138	
272.47751	76	
272.84628	98	
272.93388	90	
272.98862	94	
273.78427	84	
273.85142	76	
274.80729	108	
274.89684	92	
275.87040	78	
275.89951	222	1+
276.85462	396	
277.85942	266	
277.93269	86	
278.84686	2254	1+
280.09976	88	
281.85005	82	
281.89206	86	
282.02734	106	
282.11204	78	
282.90597	92	
283.78494	82	
284.67925	104	
284.92366	82	
285.81064	186	1+
286.87320	90	
286.91578	154	
288.84029	80	
289.07378	78	
289.83866	92	
291.79927	174	1+
292.43205	108	
292.82700	88	
292.86573	142	
293.85440	120	
293.88384	166	
294.86460	166	
295.13642	76	
295.83527	78	
295.87333	132	
295.99816	196	1+
296.90074	84	
296.93248	86	
297.97489	82	
298.44739	94	
299.82321	88	
299.88922	142	
299.97028	128	
300.22734	82	
300.81084	86	
301.80979	272	1+
301.86791	178	
302.94905	78	
307.88699	492	1+
311.85970	206	1+
312.97024	80	
313.83857	126	
316.69378	84	
319.88766	124	
320.05223	94	
321.01091	80	
323.79774	80	
326.88136	134	
326.89694	128	
327.88709	100	
329.87215	150	
330.05420	80	
332.87082	92	
333.86676	92	
335.20943	90	
335.59608	84	
338.12449	86	
338.18590	80	
338.93337	102	
341.39499	114	
341.80850	110	
342.90180	80	
344.25988	82	
END IONS

###FS:    #m/z: 363.95656 #charge 1+
###MS: 69
###MSMS: 72
BEGIN IONS
TITLE=Cmpd 54, +MS2(363.9566), 28.0-35.0eV, 1.6min #72
RTINSECONDS=91.724
SCANS=69,72
PEPMASS=363.95656	380148
CHARGE=1+
81.41462	92	
153.35897	86	
184.93530	84	
189.86290	180	
191.86049	122	
196.88366	96	
204.07858	80	
207.07340	84	
207.87145	288	1+
207.94742	154	
208.93812	122	
209.86677	138	
209.91551	92	
209.94253	1040	1+
210.88406	348	1+
212.87790	1128	1+
213.89439	84	
214.88150	86	
218.90643	88	
221.45414	86	
222.02093	92	
222.14348	82	
222.95222	404	1+
223.42293	134	
224.94890	862	1+
224.97542	210	
225.89009	132	
226.91244	94	
226.94745	5338	1+
227.01781	292	1+
227.81615	100	
227.88433	114	
227.93122	266	
228.89733	228	
228.94236	5822	1+
229.25595	106	1+
230.02007	86	
230.88928	2382	1+
232.43164	88	
232.62821	94	
233.88081	92	
234.88309	216	
236.86134	98	
239.04899	82	
239.46314	102	
240.94195	484	
240.96040	384	1+
241.89565	186	1+
241.94045	2782	1+
242.94257	1844	1+
244.94038	372	
244.95791	3406	1+
244.99192	88	
245.02210	86	
245.10025	88	
245.13763	82	
245.39458	106	
245.84106	172	1+
245.94156	324	
246.81026	192	
246.90531	154	
246.95249	3384	1+
247.03260	204	1+
247.13118	94	
247.93360	102	
248.80427	238	
248.86408	110	
248.90042	730	1+
249.88612	170	1+
250.80106	80	
250.94351	148	
250.96890	220	
252.08054	82	
252.10958	92	
253.90596	96	
255.03495	106	
256.90020	110	
257.34815	108	
258.44222	172	
258.97067	122	
258.99372	82	
260.03473	234	1+
260.83633	168	
260.97292	356	1+
261.82975	84	
263.42101	82	
264.38256	94	
264.82522	248	1+
265.42758	92	
265.97640	172	
266.41088	94	
266.81124	542	1+
267.81202	336	1+
267.83376	264	1+
267.85122	176	
267.89603	252	1+
267.97383	608	
268.96217	206	
269.79888	298	1+
269.87136	122	
269.91761	186	1+
269.96890	698	1+
270.83316	192	
272.10477	82	
272.84622	274	1+
274.06076	92	
275.91779	96	
277.00004	90	
277.80349	84	
278.03818	132	
278.79932	162	
278.84313	352	1+
279.09757	112	
279.80038	114	
280.79502	216	
281.79265	122	
281.85528	136	
281.89410	212	1+
282.78830	442	1+
282.97579	254	1+
283.07377	96	
283.84864	98	
284.13447	90	
284.78595	136	
285.79971	100	
285.84736	296	
285.86464	130	
285.89088	86	
286.82678	106	
288.84006	140	
289.09483	174	
289.83403	84	
289.86750	100	
289.95748	84	
291.86002	266	1+
292.81877	144	
292.93212	92	
293.06205	106	
294.82813	114	
294.84242	278	1+
294.93705	130	
295.93240	84	
296.44177	88	
297.80744	214	
298.80294	920	1+
298.84018	94	
299.86579	144	
300.80092	1088	1+
301.86206	198	
302.80578	418	1+
302.86431	210	
303.85623	652	
304.07573	90	
307.13906	90	
307.38854	90	
309.91050	98	
310.87614	170	1+
312.99386	90	
313.84771	194	1+
314.93580	194	1+
315.29658	82	
316.57550	92	
316.80947	158	
317.81229	370	1+
318.93517	174	
320.28329	100	
320.79303	94	
320.92731	116	
321.82003	252	1+
321.86920	112	
322.75769	84	
322.92801	80	
325.01818	86	
325.75361	82	
325.81590	90	
325.88692	108	
326.87459	178	
329.87295	252	1+
329.95162	82	
331.05657	82	
331.94175	92	
333.86387	86	
335.88499	110	
338.87017	82	
339.58512	100	
339.83094	106	
340.94194	372	
342.88457	122	
348.63373	86	
348.78410	198	1+
349.76659	146	
352.89485	118	
356.77754	306	1+
357.94870	92	
358.90218	100	
362.70617	82	
366.34917	84	
369.07846	90	
369.34481	106	
END IONS

###FS:    #m/z: 322.93012 #charge 1+
###MS: 73
###MSMS: 74
BEGIN IONS
TITLE=Cmpd 55, +MS2(322.9301), 28.0-35.0eV, 1.6min #74
RTINSECONDS=95.391
SCANS=73-74
PEPMASS=322.93012	2596872
CHARGE=1+
88.49710	88	
112.87392	76	
189.92110	84	
193.92862	80	
196.88209	74	
196.97061	78	
197.96130	106	
200.86886	72	
201.04655	190	
205.96963	390	1+
206.01617	74	
206.95123	128	
210.08984	74	
210.89869	70	
211.94684	84	
212.89527	72	
214.89599	90	
217.43040	88	
219.39208	82	
220.87509	70	
221.07225	72	
221.89451	78	
221.94010	70	
221.96765	74	
222.95569	200	1+
223.54580	86	
223.97726	74	
225.86681	92	
226.14750	84	
226.87021	112	
226.90345	80	
227.93142	122	
227.94941	70	
228.05512	98	
228.91072	80	
230.10542	72	
230.83045	72	
233.96175	70	
234.04073	80	
234.93186	82	
235.99853	82	
236.08134	70	
236.50236	82	
236.87999	92	
238.07791	370	1+
238.93926	248	
239.79769	136	
240.82110	126	
240.88836	80	
240.94063	4006	
241.46610	100	
241.93923	12928	1+
241.99004	260	1+
242.94161	9428	1+
243.83922	112	
243.88589	84	
244.56472	70	
244.90898	104	
244.94000	2240	1+
248.85730	72	
248.92324	94	
248.94947	70	
249.90919	72	
249.92553	128	
250.90423	78	
250.94235	88	
251.83867	70	
251.88759	70	
252.04454	92	
252.11115	132	
252.87646	78	
253.57406	114	
253.81647	88	
253.83842	72	
255.80804	80	
256.80864	80	
256.85180	70	
256.89292	186	
256.93598	72	
257.88930	70	
258.79987	82	
258.89078	192	1+
259.11997	102	
259.44843	76	
259.96874	92	
260.00249	88	
260.66393	90	
260.83739	456	1+
261.88469	122	
263.06844	90	
263.16602	70	
263.82844	90	
263.88743	80	
264.66393	82	
264.92774	78	
265.02909	92	
265.05518	136	
265.79184	78	
266.06440	92	
266.86318	84	
267.08446	112	
267.80249	72	
268.05659	174	1+
269.79447	110	
271.79696	76	
272.84484	120	
274.92967	88	
275.80862	158	
276.80981	96	
276.84808	270	1+
276.89389	78	
278.83216	80	
279.09085	974	1+
279.10878	72	
279.40463	70	
279.84975	122	
280.83101	92	
281.81485	146	
281.85241	126	
282.08728	70	
282.88180	72	
283.01403	110	
283.06843	108	
283.78817	76	
283.97299	122	
284.29067	88	
284.96027	92	
286.40147	70	
287.78511	78	
287.81819	82	
287.87466	70	
288.11204	76	
289.80909	116	
290.95161	112	
292.75356	92	
294.81003	86	
294.85470	124	
295.10303	70	
298.12257	90	
299.78606	112	
299.80806	182	1+
301.86226	254	1+
306.87729	154	
307.16702	78	
307.80460	256	1+
308.08503	106	
308.82813	76	
308.86927	150	
308.89658	214	1+
309.12367	70	
310.41654	70	
310.87730	128	
311.07547	148	
311.79889	250	1+
311.85975	148	
311.88637	128	
313.12429	74	
314.40569	72	
314.82586	72	
317.79614	70	
319.84537	164	1+
320.17085	72	
320.23691	80	
321.42003	74	
322.07636	70	
325.73642	76	
326.93842	76	
327.16635	88	
END IONS

###FS:    #m/z: 340.94072 #charge 1+
###MS: 73
###MSMS: 75
BEGIN IONS
TITLE=Cmpd 56, +MS2(340.9407), 28.0-35.0eV, 1.6min #75
RTINSECONDS=96.163
SCANS=73,75
PEPMASS=340.94072	952792
CHARGE=1+
67.33639	86	
161.45249	92	
180.24778	96	
192.92906	92	
198.88325	80	
205.94936	150	
208.95748	132	
209.94436	184	
212.87880	258	1+
213.94001	1586	1+
214.86155	76	
214.89595	82	
215.07774	86	
215.88818	174	
215.93892	276	
217.88869	144	
217.93574	76	
220.89535	94	
223.97725	138	
226.84206	78	
226.87325	152	
226.94852	218	1+
227.83890	234	1+
227.86970	78	
228.84352	156	1+
228.94477	142	
229.12094	80	
230.88953	356	1+
230.95912	78	
231.40152	84	
231.95021	1264	1+
232.88950	226	
233.89734	270	
233.94719	172	
233.97115	82	
234.88039	80	
235.44979	76	
235.94820	148	
238.07064	74	
238.86709	104	
238.88347	172	
239.37555	80	
239.84999	132	
239.90609	88	
240.85608	182	
241.13257	92	
241.45284	104	
241.84414	474	1+
241.89556	138	
241.94370	80	
242.83028	472	1+
242.94315	132	
243.83242	286	1+
243.89533	262	1+
245.89622	244	1+
246.95225	98	
249.09679	76	
249.95932	546	1+
251.92234	86	
251.95769	138	
253.47420	114	
253.95807	98	
254.90844	100	
254.96644	556	1+
255.03876	82	
255.09445	94	
256.07892	130	
256.89942	186	
256.96419	86	
257.85073	124	
257.86555	144	
257.89251	100	
257.93319	198	1+
257.96691	78	
258.84337	318	
258.89655	144	
259.85737	84	
259.95661	164	
260.47750	76	
260.80267	84	
260.83884	632	1+
261.35836	76	
261.91714	112	
262.14902	76	
262.42559	92	
262.94265	118	
262.96621	162	
263.07048	90	
263.84611	152	
264.86249	104	
265.12358	76	
265.93201	84	
266.09448	104	
266.12426	134	
266.86284	160	
266.88803	94	
267.45591	76	
268.83873	148	
268.88352	104	
268.91588	78	
268.96075	76	
270.30907	78	
270.83091	138	
272.87698	122	
272.93785	136	
272.97757	226	
274.86367	142	
274.87548	138	
274.89745	132	
274.92937	92	
275.37188	80	
275.84352	156	
276.85534	504	
277.86123	336	
277.98802	94	
278.11066	86	
278.84451	1792	1+
279.07594	132	
279.96296	86	
280.10911	76	
280.83320	82	
281.05186	120	
281.85803	76	
284.24035	80	
284.85755	122	
284.93022	222	1+
287.78948	144	1+
287.85921	102	
288.83992	78	
289.83833	78	
290.98509	78	
291.14851	92	
293.12562	136	
294.80582	112	
294.85305	224	1+
294.92776	92	
296.23034	94	
296.61550	106	
297.05736	82	
297.90237	84	
298.08354	82	
299.05649	140	
299.14535	90	
299.87112	234	
300.78704	88	
300.85952	346	1+
301.00228	82	
303.03822	76	
304.04159	90	
307.13884	172	1+
307.92903	102	
308.37374	86	
310.87424	110	
311.86160	240	1+
311.88598	116	
312.84190	100	
313.41795	80	
315.40138	80	
316.00772	92	
316.37251	80	
322.31906	100	
324.88781	142	
328.39407	76	
329.82644	82	
331.06106	96	
332.36457	84	
336.77117	86	
337.12052	80	
337.75902	90	
338.87744	92	
339.87440	76	
340.42260	102	
342.02377	80	
END IONS

###FS:    #m/z: 363.95682 #charge 1+
###MS: 73
###MSMS: 76
BEGIN IONS
TITLE=Cmpd 57, +MS2(363.9568), 28.0-35.0eV, 1.7min #76
RTINSECONDS=96.935
SCANS=73,76
PEPMASS=363.95682	420506
CHARGE=1+
178.93317	92	
189.86171	152	
191.85992	126	
198.92287	84	
207.87320	394	
207.94607	114	
207.97453	120	
208.69856	90	
209.91888	236	1+
209.94425	1338	1+
210.88275	248	
212.05599	80	
212.88003	616	
214.89610	98	
215.90871	80	
218.91194	178	
219.55211	98	
222.95224	476	1+
224.94996	678	1+
224.97268	82	
225.89792	196	1+
225.96907	164	
226.09940	156	1+
226.90049	162	1+
226.94731	5458	1+
227.00928	94	
227.13861	90	
227.93079	208	
228.89229	198	
228.94281	6752	1+
229.31465	100	1+
230.88953	1520	1+
231.86930	108	
232.88520	178	
233.83951	144	1+
234.88371	126	
234.92465	94	
236.80853	96	
240.83271	136	
240.93974	884	
240.95954	400	
241.09245	104	
241.93996	3422	1+
242.43269	92	
242.94180	2304	1+
242.96206	546	1+
244.42159	132	
244.82070	150	
244.95801	4040	1+
245.57646	84	
245.85641	98	
245.87466	94	
245.94366	412	
246.39274	90	
246.81119	86	
246.91140	82	
246.95296	4400	1+
246.97550	426	
247.87147	88	
248.80285	262	
248.83971	96	
248.90148	962	1+
249.03765	90	
249.64254	94	
249.79349	84	
250.03950	80	
250.52827	84	
250.89596	172	
250.94853	358	1+
250.97743	100	
252.90076	272	1+
253.90883	152	1+
254.09676	94	
255.06482	214	1+
257.93163	88	
258.97228	166	
259.89935	94	
260.83342	244	1+
261.97203	82	
262.05558	92	
262.38171	94	
262.48524	80	
263.84166	118	
263.98325	126	
264.05513	82	
264.41837	102	
264.90764	82	
264.96033	100	
265.08574	274	1+
265.79118	310	
265.97369	86	
266.83132	204	1+
266.97582	140	
267.13881	92	
267.80618	246	1+
267.97281	646	
268.08902	84	
268.12314	92	
268.80372	212	1+
268.96483	1076	1+
269.97152	652	1+
270.55966	88	
270.83698	112	
271.91830	106	
273.05362	84	
273.40057	104	
275.44099	96	
277.92166	158	1+
278.84784	470	1+
279.10296	118	
279.55412	82	
280.38231	144	
280.78942	822	1+
280.82370	248	1+
282.30173	86	
283.78908	180	
283.97907	100	
284.82231	134	
284.90160	226	1+
285.79602	164	
285.87022	278	1+
286.02543	102	
286.82170	116	
287.14592	90	
289.36414	100	
290.86480	118	
292.45515	94	
293.11806	144	
293.84921	92	
294.57811	94	
294.86234	88	
295.93703	156	1+
296.42693	100	
296.81210	138	
296.85149	326	1+
297.80308	1084	1+
298.80391	710	1+
298.95863	82	
299.40450	88	
300.80225	750	1+
301.86046	98	
302.26276	82	
302.79994	414	1+
303.80306	310	1+
303.82070	154	
303.85873	304	
304.57922	80	
305.65399	86	
305.94166	98	
306.89535	90	
307.94632	90	
308.87549	106	
308.89260	86	
308.92473	86	
309.29665	86	
309.86676	122	
311.88120	208	1+
314.82042	132	
315.41210	102	
316.81136	140	
318.10268	84	
318.81021	94	
318.92984	126	
320.15791	98	
321.06026	86	
321.42438	84	
321.81661	136	
321.86686	248	1+
322.92623	206	
323.07542	90	
325.92008	82	
326.87889	90	
326.95517	96	
327.87284	88	
328.82273	146	
328.87502	86	
331.82740	96	
331.88758	252	1+
333.11070	82	
333.93341	82	
334.29248	88	
335.00237	82	
336.94754	258	1+
337.18478	124	
337.82458	354	1+
338.94345	96	
340.34555	90	
340.94165	298	
341.79451	98	
341.87399	80	
342.29850	98	
343.91382	82	
349.41647	96	
355.87747	80	
358.01844	102	
367.63615	82	
369.13142	112	
END IONS

###FS:    #m/z: 340.94078 #charge 1+
###MS: 77
###MSMS: 78
BEGIN IONS
TITLE=Cmpd 58, +MS2(340.9408), 28.0-35.0eV, 1.7min #78
RTINSECONDS=100.613
SCANS=77-78
PEPMASS=340.94078	1006070
CHARGE=1+
73.16339	82	
157.82516	106	
175.78852	108	
187.49055	84	
190.93356	162	
192.92858	146	
198.04751	104	
198.10459	96	
205.94776	180	
208.95715	208	
210.93575	344	
212.87872	154	
213.08709	82	
213.93991	1052	1+
214.89392	222	
215.88594	262	
215.89655	202	
215.93874	136	
216.37978	96	
216.88658	116	
218.88099	88	
220.88094	138	
220.96098	96	
221.06115	94	
222.05207	88	
223.10366	94	
223.95872	102	
224.97443	82	
225.87978	92	
226.89505	120	
226.94747	150	
227.96939	212	1+
228.85334	90	
228.89526	126	
228.94630	338	1+
230.88773	810	1+
231.88939	500	1+
231.95068	1132	1+
233.41574	102	
233.89821	184	
233.95318	132	
234.40149	120	
234.90134	260	1+
238.07032	86	
238.87154	84	
238.89512	88	
239.49549	90	
239.90211	156	
240.22770	86	
240.83700	132	
240.85388	84	
240.93868	298	1+
241.12489	84	
241.83962	118	
241.89442	98	
242.57617	92	
242.83236	524	1+
242.96065	90	
243.83282	320	1+
243.89350	82	
244.08149	84	
244.88192	194	
245.89218	102	
246.85333	112	
246.97808	130	
247.84879	112	
248.90002	92	
248.98958	186	
249.95981	222	
250.09564	86	
250.96189	202	1+
252.00612	86	
252.85306	88	
253.95358	148	
254.96510	582	1+
255.44880	106	
255.91076	116	
256.08488	144	
256.26317	120	
256.86753	90	
256.93525	86	
256.96283	178	
257.10389	102	
257.81191	86	
257.94903	84	
258.79616	82	
258.81434	104	
258.84689	932	1+
259.38901	106	
259.95575	366	1+
260.83267	722	1+
261.90630	230	1+
261.97378	86	
263.38908	90	
263.83876	90	
264.86512	110	
264.90934	108	
265.01060	194	1+
265.13077	86	
266.84994	92	
268.84523	142	
270.82616	84	
270.85439	82	
272.84602	150	
273.79063	184	
273.82538	124	
274.38812	82	
274.54299	84	
274.84289	138	
274.85574	146	
274.87860	84	
274.90114	110	
275.85100	722	1+
276.85503	620	1+
277.96900	96	
278.05649	94	
278.40959	94	
278.84491	1302	1+
280.16227	86	
280.84399	474	1+
281.39885	90	
281.79890	86	
281.86932	82	
281.89812	112	
283.87248	138	
286.80065	82	
287.07302	102	
288.85474	134	
289.78238	142	
290.79321	134	
290.86061	292	1+
291.70189	88	
292.81032	112	
293.06886	94	
293.84944	138	
294.87088	118	
295.09950	122	
295.94084	92	
296.85546	220	
296.87671	112	
297.89579	84	
297.97207	118	
298.04212	90	
298.80066	134	
299.06171	144	
299.87718	110	
300.85778	140	
301.87332	174	
302.94580	178	
307.87959	82	
308.86741	96	
309.43916	96	
309.88241	100	
311.87759	160	
313.84409	82	
315.85506	82	
318.88192	244	1+
319.38031	100	
320.92215	210	
324.89567	258	1+
326.88898	136	
329.19572	92	
329.80816	100	
330.81129	138	
330.87563	88	
332.80409	204	
335.09470	88	
336.19714	100	
336.98311	82	
338.25341	82	
339.82585	206	
340.78510	112	
343.96587	94	
345.77467	86	
END IONS

###FS:    #m/z: 363.95658 #charge 1+
###MS: 77
###MSMS: 79
BEGIN IONS
TITLE=Cmpd 59, +MS2(363.9566), 28.0-35.0eV, 1.7min #79
RTINSECONDS=101.386
SCANS=77,79
PEPMASS=363.95658	449708
CHARGE=1+
120.69008	104	
141.79469	100	
187.79481	90	
189.86256	404	1+
191.85867	170	
203.93039	150	
205.95293	80	
206.93609	82	
207.94738	134	
209.91907	96	
209.94470	888	
212.87827	1130	1+
214.99658	80	
216.08191	104	
216.40517	96	
216.92548	84	
218.90115	86	
219.98192	86	
221.85991	84	
222.95367	330	1+
224.05094	92	
224.95148	832	1+
226.05492	80	
226.94774	5170	1+
226.97518	228	1+
227.82709	92	
227.93010	206	
228.89507	192	
228.94288	6150	1+
229.09653	94	
230.88991	2528	1+
232.88570	230	
233.00511	114	
233.88319	154	
235.46121	80	
236.90574	146	
238.93773	180	
240.94055	928	
240.96335	396	1+
241.94010	3164	1+
242.94178	2236	1+
244.16168	128	1+
244.93894	468	
244.95769	3552	1+
245.37728	102	
245.43594	82	
245.94014	660	
246.05158	90	
246.90625	266	
246.95314	3490	1+
247.05734	90	
248.80344	120	
248.85437	86	
248.90203	546	1+
249.80052	262	1+
249.83743	96	
250.89748	128	
250.91861	122	
250.94574	256	1+
252.10960	80	
252.89380	178	1+
255.00950	92	
258.83423	222	1+
258.97362	108	
259.86230	178	1+
260.97211	170	
261.83198	134	
263.05438	82	
263.38497	78	
264.81572	88	
265.08164	82	
266.81258	288	1+
267.89184	84	
267.97302	632	1+
268.93180	94	
268.95653	206	
269.38531	86	
269.40344	92	
269.81651	192	
269.96872	812	1+
270.37752	78	
271.91545	108	
274.03020	80	
274.13594	80	
276.04415	88	
277.92860	84	
278.09987	340	1+
278.84531	492	
279.09741	194	1+
280.79239	224	
280.83124	150	
280.98087	84	
281.79082	534	1+
281.82655	204	1+
281.86024	84	
281.96371	80	
281.99007	90	
282.88183	98	
284.07669	98	
284.82882	116	
284.85953	84	
284.88054	78	
285.79708	128	
285.84186	124	
286.91308	144	
288.86340	248	1+
289.93175	126	
291.84745	186	1+
292.80220	140	
292.93624	214	
293.11925	338	1+
294.04911	82	
294.83680	210	1+
294.91099	82	
295.40658	84	
296.81064	134	
297.81023	148	
297.97951	90	
298.14820	86	
298.40697	108	
298.80476	256	
298.93506	92	
299.80293	176	
300.80443	720	1+
300.88735	84	
301.10241	132	
301.85641	78	
302.86370	136	
303.80775	186	
303.85743	368	
303.94720	78	
304.85364	214	
305.08324	108	
305.88029	124	
306.82694	80	
306.86349	140	
306.88958	86	
307.30361	84	1+
308.89717	136	
309.82683	162	
309.86614	142	
310.87527	80	
310.99652	78	
311.41265	82	
311.94575	82	
313.08529	80	
313.16535	224	1+
314.06613	90	
316.81408	148	
317.94253	94	
319.42859	80	
320.81605	468	1+
321.43993	78	
321.81946	408	1+
321.86415	120	
322.92943	116	
323.84768	82	
324.14582	80	
324.80575	90	
326.83138	98	
326.86576	164	
326.94742	80	
329.87310	132	
333.87313	92	
334.88120	140	
336.10894	84	
336.94716	80	
337.94103	158	
338.87018	86	
338.97191	124	
339.86333	84	
340.55617	106	
340.94067	576	1+
345.41127	84	
349.84409	94	
352.88498	202	1+
355.81258	86	
357.71101	124	
359.96389	80	
360.18042	94	
362.36293	82	
362.71814	80	
362.81598	80	
362.84894	102	
363.20229	84	
363.95883	100	
364.84704	78	
365.31381	90	
END IONS

###FS:    #m/z: 507.84502 #charge 1+
###MS: 77
###MSMS: 80
BEGIN IONS
TITLE=Cmpd 60, +MS2(507.8450), 28.2-35.2eV, 1.7min #80
RTINSECONDS=102.158
SCANS=77,80
PEPMASS=507.84502	135656
CHARGE=1+
196.01780	346	1+
214.88557	384	1+
222.97479	132	
224.04573	134	
232.89710	718	1+
234.90901	144	
236.89176	364	
248.90443	166	
250.90650	228	
250.97284	132	
253.38040	164	
256.03491	152	
257.79615	212	1+
258.87605	288	1+
263.86055	150	
267.10658	204	1+
267.16606	132	
270.85798	208	1+
273.04077	132	
275.84946	278	
278.83227	228	
278.86258	228	
281.40681	140	
283.39007	150	
285.85596	336	
285.87036	142	
285.95568	132	
286.85952	180	
286.89225	130	
287.85200	2140	1+
289.88046	168	
290.04687	202	1+
290.13270	322	1+
290.86796	196	
293.87206	1046	1+
294.12500	166	
295.87424	152	
296.37626	132	
296.85087	442	1+
297.79805	152	
298.84327	160	
300.84873	236	1+
301.36030	136	
303.86747	872	
303.94845	146	
304.80532	126	
304.85615	236	
305.86273	1848	
305.96208	158	1+
306.87883	172	
307.89057	370	
308.00883	252	1+
308.14279	1472	1+
308.36081	148	
308.87317	1772	1+
309.37598	146	
310.38322	312	1+
311.16150	286	1+
311.88314	1472	1+
313.87071	246	
314.86336	966	1+
314.91184	146	
315.88515	386	1+
316.81686	210	1+
316.86345	224	
317.88303	378	1+
318.85598	172	
319.85573	362	1+
321.10093	136	
322.98409	194	1+
323.87292	356	
323.91014	186	1+
323.97108	138	
324.85989	166	
324.89229	146	
325.81526	142	
325.85773	132	
325.90257	134	
326.88198	5356	1+
327.80402	134	
327.85141	130	
328.84452	266	1+
329.82602	206	1+
329.87402	606	1+
330.06437	144	
331.81139	186	
332.87214	1020	1+
333.80914	228	1+
333.82568	136	
334.89802	170	
335.88929	172	1+
337.82279	168	1+
337.88153	740	1+
342.86931	448	1+
342.90913	148	
343.87345	400	1+
345.36658	202	1+
345.85566	174	1+
346.89245	148	
347.77469	314	
347.88618	150	
348.16507	248	
348.78280	154	
348.91839	140	
349.76077	380	1+
349.87936	814	1+
350.82221	262	1+
352.80024	332	1+
353.38795	172	
353.77962	132	
353.84880	186	
354.03058	140	
354.82838	204	1+
355.88950	220	
357.36447	226	1+
358.85415	168	
359.82918	210	1+
360.87649	146	
365.37337	144	
365.78356	496	1+
366.02251	208	1+
366.18428	138	
366.74215	168	
366.84285	174	
366.86917	222	1+
367.71295	200	
367.77202	466	1+
368.71383	136	
368.84291	144	
368.89217	152	
369.84092	268	
370.80468	140	
370.84040	206	
371.80302	176	
371.82898	158	
371.90732	186	1+
372.78923	178	
372.84081	150	
373.82387	142	
374.81156	670	1+
374.83569	184	
374.90522	180	
376.75720	224	1+
376.88859	158	
380.71904	164	
380.76783	126	
380.80314	144	
381.79180	132	
381.83841	604	1+
382.74185	234	1+
382.79653	136	
384.82369	270	1+
384.84734	1048	1+
385.77413	374	1+
385.82573	194	1+
387.84617	546	1+
388.80562	246	
389.20058	382	1+
389.52091	182	
390.83981	964	1+
391.78747	242	1+
392.82499	1190	1+
393.89203	194	1+
393.92184	150	
394.86090	132	
395.74229	392	1+
395.87985	152	
396.84942	138	
396.88444	136	
397.79548	180	1+
398.72873	178	
398.86419	130	
399.69739	128	
399.85201	634	1+
400.73133	250	1+
401.75064	130	
401.84596	160	
402.85937	184	
403.86707	344	
404.85708	992	1+
405.75799	126	
406.77213	136	
406.78362	274	1+
407.73976	196	
407.78375	196	1+
407.86596	826	
407.89181	134	
408.06766	128	
408.75513	168	
408.85097	1286	
409.73101	306	
409.85289	620	
410.72681	266	
410.83585	2334	1+
412.84214	820	1+
412.89187	152	
413.07205	194	
415.76394	160	
416.87971	322	1+
417.81340	178	
417.83692	140	
417.85438	586	1+
418.85318	370	1+
420.91397	158	
421.83505	168	
421.88165	378	
422.86580	886	1+
423.86642	540	1+
423.92336	130	
425.75313	506	1+
425.86452	164	
426.77135	520	1+
426.86025	1530	1+
427.73982	438	
427.76987	300	1+
428.73367	164	
428.74731	498	1+
428.84770	1860	1+
429.69454	146	
429.88021	134	
430.85433	342	
430.87541	130	
431.86614	1226	1+
433.85358	270	
434.88829	188	
439.89343	270	
442.87909	206	
443.79947	278	1+
444.87323	2218	1+
445.34359	130	
445.76474	168	
446.76083	212	
446.87800	386	
447.71084	580	1+
447.75555	148	
447.89806	210	1+
448.85888	156	
449.70783	346	1+
449.87366	726	1+
450.75223	210	1+
450.87181	426	1+
455.84266	210	1+
457.90888	354	
458.90511	244	
462.88161	1084	1+
464.77215	232	1+
465.71507	426	1+
466.78331	216	1+
467.70194	404	1+
467.88668	1740	1+
485.89679	614	1+
504.80358	136	
508.90963	202	1+
509.81193	128	
END IONS

###FS:    #m/z: 507.84528 #charge 1+
###MS: 81
###MSMS: 82
BEGIN IONS
TITLE=Cmpd 61, +MS2(507.8453), 28.2-35.2eV, 1.8min #82
RTINSECONDS=105.85
SCANS=81-82
PEPMASS=507.84528	136834
CHARGE=1+
196.01747	616	1+
214.88133	270	1+
223.97566	130	
232.89673	896	1+
236.89146	226	
237.85630	156	
239.88293	152	1+
240.93438	128	
249.96088	170	1+
250.90750	346	
251.87776	150	
254.09623	130	
256.09871	206	1+
257.87111	172	1+
265.91629	194	
266.16384	140	
266.88826	222	1+
266.94430	222	1+
269.38614	136	
269.89748	204	
272.38447	224	1+
272.85286	126	
276.86496	210	
277.93269	304	1+
278.91036	204	1+
280.82888	150	
281.85432	130	
284.79153	190	1+
284.86622	130	
284.94393	160	1+
287.85286	1418	1+
289.80348	204	1+
289.88160	312	
290.86767	570	1+
293.87246	554	
294.85520	262	
294.87287	256	
295.86221	272	
296.84928	616	1+
297.83809	340	1+
297.87231	366	1+
297.95495	182	
298.81923	130	
298.85447	230	1+
300.85998	426	1+
300.89916	140	
301.33984	266	1+
301.84203	176	
303.86692	978	1+
304.88767	196	
305.86289	1976	1+
306.12584	156	
306.88029	174	
307.88784	474	
308.13949	832	1+
308.87145	1666	1+
308.89621	226	
309.88925	316	
310.02364	128	
310.15451	264	
310.87902	190	
311.16114	198	
311.88452	1148	
312.88625	560	
313.85521	146	
313.87619	192	
314.86393	908	1+
316.87125	190	1+
317.82113	166	1+
318.86559	190	
319.86990	136	
320.81677	204	1+
320.96653	132	
321.37063	136	
321.88014	130	
322.86309	124	
322.88619	326	
323.87470	974	1+
325.90219	162	
326.15762	138	
326.88474	3340	1+
328.88183	352	
329.11288	142	1+
329.87671	214	
330.06216	204	
330.16050	146	
330.39912	164	
330.83699	232	
330.87966	314	
330.91795	144	
331.83172	374	1+
332.83642	290	1+
332.87356	924	1+
333.18307	160	1+
333.76721	224	1+
335.02360	208	1+
335.83709	160	
335.88902	158	
336.79926	226	1+
337.02897	210	1+
337.88179	224	
338.87985	622	1+
340.03572	202	1+
340.79192	128	
340.86174	152	
343.79151	140	
343.87738	126	
343.89889	144	1+
344.89491	150	1+
347.77152	206	
347.81490	126	
348.77367	128	
348.82447	178	1+
348.88295	162	
349.75977	536	1+
349.80427	220	
350.88405	636	1+
350.94520	138	
352.81381	316	1+
352.84981	444	1+
352.91502	232	1+
353.89330	174	
354.78990	138	
355.77896	124	
355.88946	272	
356.89269	166	
357.89418	130	
360.84155	144	
361.77004	186	1+
361.86255	380	1+
362.04435	128	
365.76749	174	
366.73876	126	
366.78756	256	
366.84125	780	1+
367.71297	158	1+
367.77112	210	
367.79416	168	
367.82183	138	
367.89498	854	1+
368.89215	762	1+
369.76271	126	
369.83921	516	
369.89282	480	1+
370.06674	126	
370.79917	510	1+
370.83737	482	1+
371.19493	258	1+
371.80164	288	1+
371.90631	200	
373.89844	136	
374.81882	666	1+
374.84965	262	1+
376.88283	490	1+
380.72088	208	1+
380.84691	138	
381.84334	768	1+
381.91113	158	1+
382.70963	116	1+
384.85038	674	1+
385.78138	160	
385.82723	200	
386.77524	160	1+
386.82332	194	
387.71683	212	1+
387.84591	1112	1+
388.72014	172	1+
389.19847	282	
390.77438	126	
390.84297	606	
390.88237	196	1+
391.83811	302	
392.82537	786	1+
394.73290	188	1+
394.83632	126	
395.82569	214	
395.86725	252	1+
399.72543	166	
399.84964	778	1+
400.86744	192	
402.35116	134	
402.86182	212	
403.87312	412	
404.86594	252	
405.76382	144	
405.85674	166	
406.85587	230	
407.74370	524	1+
407.86806	760	
408.85436	1168	1+
409.77663	198	1+
410.73063	282	
410.83601	1742	1+
411.75421	142	
412.85187	312	
413.07153	128	
413.75801	142	
414.68324	128	
414.75073	128	
414.87519	290	1+
416.87546	228	
417.35549	174	
417.70143	142	
417.85712	138	
418.72189	164	1+
420.75460	168	1+
420.78887	180	1+
421.87836	342	
422.86451	1446	1+
423.80081	146	
423.86798	1014	1+
424.77471	214	
424.87774	166	
425.75406	544	1+
426.77139	142	
426.86019	1520	1+
427.73346	486	1+
428.84795	2020	1+
428.87925	378	
429.70002	532	1+
429.82216	238	
430.84387	198	
430.85841	188	
431.86454	1026	1+
432.68938	144	
432.91524	148	
433.71549	132	
433.85635	516	1+
436.83894	238	
437.78773	126	
439.72125	246	1+
439.89298	262	
440.72048	170	1+
440.89914	130	
442.88274	254	
443.16415	136	
444.78313	212	
444.87124	2596	1+
445.71562	180	
445.75209	174	
446.75933	172	
447.70897	666	1+
447.73195	230	
448.78426	346	1+
449.69497	738	1+
449.87784	642	1+
450.69949	558	1+
451.87885	140	
452.75472	158	
452.84731	142	
457.90476	368	1+
462.80863	148	
462.88325	998	1+
462.91542	142	
465.70258	132	
465.72659	206	1+
467.88828	1348	1+
470.73015	214	1+
485.89639	1000	1+
488.88832	266	1+
491.80030	130	
493.29171	168	
509.78206	168	1+
510.23395	188	1+
END IONS

###FS:    #m/z: 336.94585 #charge 1+
###MS: 81
###MSMS: 83
BEGIN IONS
TITLE=Cmpd 62, +MS2(336.9459), 28.0-35.0eV, 1.8min #83
RTINSECONDS=106.63
SCANS=81,83
PEPMASS=336.94585	50812
CHARGE=1+
183.86816	96	
186.42941	96	
192.94145	74	
195.03482	76	
196.14272	76	
208.98207	74	
209.99910	100	
211.11633	86	
211.94477	2960	
212.87745	562	1+
212.94746	74	
213.94007	1234	1+
214.89237	106	
215.88365	134	
215.93514	212	1+
216.89291	92	
218.81783	80	
222.89430	210	1+
223.95870	102	
223.97552	136	
224.97559	170	
225.90353	234	1+
227.19551	94	
227.57876	102	
228.84949	100	
229.95511	3876	
230.84871	80	
230.88848	1324	1+
231.95090	1202	1+
232.82823	96	
233.90060	282	1+
233.91294	76	
233.95100	316	1+
234.82463	84	
235.89182	174	
238.83653	76	
239.97247	80	
240.06010	76	
240.94728	80	
241.84236	304	1+
243.08355	212	1+
243.83106	236	
243.88823	80	
245.39157	94	
245.89530	90	
246.40155	94	
246.82482	84	
246.86140	86	
246.90578	80	
246.97695	226	
247.96711	648	
248.90279	126	
248.92913	86	
248.98622	78	
249.89925	184	
249.96714	156	
250.11133	94	
250.83766	282	
250.95679	158	
250.97220	146	
250.99199	194	
251.44917	108	
251.81935	82	
252.83701	110	
252.96941	1920	1+
253.00940	88	
253.40982	78	
253.90230	304	1+
254.86586	86	
254.94048	76	
254.96613	886	1+
255.07316	244	
256.41133	74	
256.84799	146	
256.96600	136	
257.01775	78	
257.57847	76	
258.10497	78	
258.78237	82	
258.84581	548	1+
259.12982	80	
259.16747	90	
261.47538	100	
261.83381	128	
262.83307	118	
262.86723	76	
262.95294	76	
263.88228	180	1+
266.79175	76	
266.84366	88	
266.86987	80	
266.99579	102	
268.84267	664	1+
270.83418	104	
270.98002	152	
271.84771	78	
272.14119	88	
272.44095	92	
272.84968	136	
272.90314	74	
272.92560	78	
273.84931	86	
274.86463	176	
274.89274	146	
275.11540	92	
275.85818	126	
276.85460	430	1+
276.87672	150	
276.88857	114	
277.95089	104	
278.83706	356	1+
278.90053	144	
278.98580	110	
279.80675	86	
280.07786	84	
281.00355	86	
281.04553	232	1+
281.22588	86	
283.02837	82	
283.09660	84	
283.66912	80	
284.90852	132	
285.02547	84	
285.84893	944	1+
285.95058	78	
286.85030	690	1+
286.90668	84	
287.80599	94	
288.85191	144	
289.12372	86	
289.78827	82	
289.96409	78	
290.80904	94	
291.12773	90	
291.40406	76	
291.86551	314	1+
293.10349	196	
293.43465	80	
294.11555	194	1+
297.89507	122	
298.13417	118	
299.00852	150	
299.87828	76	
300.83208	74	
301.17944	78	
302.05576	86	
303.86426	132	
304.08867	80	
304.11647	94	
305.16650	80	
307.06395	84	
307.80570	74	
309.86200	108	
313.85927	98	
313.89831	84	
316.08842	104	
316.88133	80	
318.92619	90	
319.89071	134	
322.81517	78	
324.28623	82	
324.90577	76	
326.87066	126	
326.89007	138	
329.87331	84	
330.95158	104	
333.39060	76	
333.81032	230	1+
333.87929	126	
334.89695	86	
336.29374	82	
337.87610	76	
340.24383	82	
341.80355	92	
342.40114	92	
END IONS

###FS:    #m/z: 359.96125 #charge 1+
###MS: 81
###MSMS: 84
BEGIN IONS
TITLE=Cmpd 63, +MS2(359.9613), 28.0-35.0eV, 1.8min #84
RTINSECONDS=107.402
SCANS=81,84
PEPMASS=359.96125	39044
CHARGE=1+
112.63531	98	
123.83032	100	
178.94455	92	
184.88164	92	
187.93304	104	
196.08423	86	
197.90773	78	
205.97415	74	
207.95425	74	
208.88491	74	
209.94652	712	1+
213.89980	74	
215.90342	88	
221.89092	164	
222.95312	376	1+
223.01906	80	
223.97976	84	
224.94844	472	1+
224.99834	80	
226.88900	124	
226.94810	3670	1+
226.97688	212	
227.93369	146	
228.94226	2692	1+
229.43129	92	
232.84051	274	1+
233.05537	94	
236.54561	78	
238.07602	100	
239.43090	80	
240.94113	602	1+
240.96210	436	1+
241.85767	142	
241.89230	110	
244.89709	74	
244.95744	1870	1+
245.05550	76	
245.94240	180	
246.95309	2062	
247.86884	90	
248.81603	140	
249.07337	82	
250.94807	142	
250.97165	150	
251.06765	74	
252.95294	238	
254.92487	74	
255.10918	88	
255.90447	106	
255.95346	74	
256.80271	76	
256.86161	82	
256.94839	78	
258.15030	114	
258.97194	140	
259.43437	92	
260.82990	218	1+
260.94868	118	
260.97239	170	
262.84517	74	
262.91886	78	
263.96651	114	
264.79179	140	
264.81796	82	
264.89521	118	
265.08778	74	
265.81509	88	
265.90411	94	
265.97605	124	
266.81410	150	
266.92213	76	
267.44800	74	
267.97406	696	1+
268.80893	78	
268.84887	276	1+
269.96911	444	1+
270.88902	80	
273.92642	74	
275.80377	82	
275.97294	172	
275.98929	92	
276.81522	88	
276.89967	78	
277.92212	112	
278.84658	622	1+
278.88940	98	
279.03704	78	
279.10479	74	
280.10476	76	
280.79578	428	1+
280.86987	80	
280.95628	92	
281.02610	80	
281.85423	128	
281.99240	164	
282.78621	110	
282.87483	132	
283.83394	78	
286.07718	110	
286.92788	108	
289.08827	82	
289.36632	90	
290.02428	76	
290.88389	100	
291.79861	122	
292.87168	212	1+
293.07915	76	
293.11822	130	
293.85809	74	
293.91360	88	
294.92364	74	
295.80988	78	
296.39615	82	
296.85495	200	
297.81088	120	
297.90434	88	
298.39017	88	
298.80480	472	1+
298.95008	92	
299.87385	76	
300.80555	146	
301.22402	86	
301.81370	114	
306.79055	74	
306.88393	228	1+
310.28889	74	
310.87501	136	1+
312.08662	92	
314.81745	128	
314.95669	92	
316.82243	86	
318.81907	78	
319.42219	92	
319.60015	86	
320.77303	82	
321.82533	76	
322.28612	88	
322.78462	80	
322.92818	240	
325.14907	78	
325.89782	92	
326.60321	92	
326.85975	82	
326.88011	102	
330.87791	136	
333.76734	74	
336.85473	74	
336.94650	114	
338.05460	148	
339.37450	92	
340.93859	204	
340.95871	112	
341.82096	172	1+
343.91794	78	
344.75322	118	
345.11927	96	
346.87106	88	
348.16684	74	
348.89786	78	
350.96743	82	
353.79116	76	
355.83803	112	
358.20116	102	
358.22770	80	
359.14882	78	
360.28301	76	
360.85655	76	
362.80436	78	
362.90980	82	
364.74610	76	
END IONS

###FS:    #m/z: 322.93017 #charge 1+
###MS: 85
###MSMS: 86
BEGIN IONS
TITLE=Cmpd 64, +MS2(322.9302), 28.0-35.0eV, 1.9min #86
RTINSECONDS=111.089
SCANS=85-86
PEPMASS=322.93017	2483186
CHARGE=1+
108.67391	80	
120.85755	72	
190.93078	78	
192.88709	68	
192.90265	68	
192.98269	94	
195.98266	66	
197.91442	68	
200.04339	98	
200.88416	112	
201.04834	142	
205.95670	120	
205.99366	66	
207.03818	68	
207.97822	98	
210.90408	142	
213.88743	72	
214.88128	72	
216.92910	90	
219.89796	74	
219.95075	74	
220.88245	152	
221.07231	76	
222.05209	68	
222.95275	70	
223.07036	82	
223.81913	74	
223.96283	128	
224.90039	70	
224.91920	90	
226.85861	72	
227.93174	104	
228.81621	68	
228.87559	68	
230.83206	74	
232.89800	72	
235.87921	204	
237.80172	72	
238.93808	284	
239.07567	242	1+
240.83689	94	
240.94043	3578	
241.00681	70	
241.86088	70	
241.93958	13310	1+
242.90502	76	
242.94201	9154	1+
243.09521	96	
244.82234	74	
244.94053	1930	
246.83541	70	
246.97912	104	
247.97393	72	
248.85069	68	
250.10763	80	
250.91417	80	
250.94490	76	
251.07164	78	
251.15119	78	
251.84643	76	
251.87163	94	
251.93019	88	
252.07644	68	
253.86681	182	1+
254.02993	90	
254.80741	74	
255.11131	104	
258.83164	258	1+
258.89991	170	
259.95697	74	
260.09137	78	
260.83614	138	
261.47548	76	
261.84306	108	
261.89851	78	
262.83171	136	
262.85316	72	
263.04504	88	
263.34105	78	
263.97932	146	1+
264.08108	86	
265.85030	108	
267.03852	86	
267.24539	72	
267.88175	68	
267.98618	68	
268.39444	104	
269.84933	132	
269.95979	68	
270.86257	82	
272.03184	162	
273.79260	88	
275.00818	84	
275.81438	88	
276.04787	92	
276.84429	198	
277.02260	70	
277.84684	110	
278.28052	92	
278.87481	72	
279.09132	1252	1+
279.15596	80	
279.91165	86	
280.85551	112	
281.10037	118	
282.04995	68	
282.22123	82	
282.27170	68	
282.96763	138	
283.06399	178	
283.09513	68	
283.83635	76	
283.86387	78	
284.29313	670	1+
284.86270	182	
285.91153	90	
286.87675	114	
287.90644	108	
287.95396	90	
288.57111	66	
289.07174	68	
292.88062	166	1+
294.04708	86	
294.85192	122	
294.90882	78	
295.10927	70	
295.80571	78	
296.85208	102	
296.87519	104	
297.81476	114	
298.40929	92	
299.38761	66	
301.03849	68	
301.05544	70	
302.06644	72	
303.02988	70	
304.77010	68	
307.76533	94	
307.79961	94	
307.83008	72	
308.80489	68	
308.86686	118	
308.87883	116	
309.89085	72	
310.27380	66	
310.41840	68	
311.87809	118	
314.09418	90	
314.87260	122	
316.12214	74	
317.82209	76	
318.82802	214	
319.82167	84	
321.88985	146	1+
322.76454	76	
323.23907	136	
323.75565	78	
324.88112	74	
326.88962	72	
327.72944	72	
END IONS

###FS:    #m/z: 507.84517 #charge 1+
###MS: 85
###MSMS: 87
BEGIN IONS
TITLE=Cmpd 65, +MS2(507.8452), 28.2-35.2eV, 1.9min #87
RTINSECONDS=111.861
SCANS=85,87
PEPMASS=507.84517	139948
CHARGE=1+
196.01955	138	
214.88511	440	1+
232.89659	688	1+
234.89247	212	1+
238.06586	140	
241.85285	126	
243.08733	164	1+
250.90859	140	
251.14657	132	
251.91786	116	
252.07750	120	
254.10022	142	
258.88240	270	1+
260.12401	152	1+
268.11393	118	
271.84878	340	1+
272.38733	172	
272.85032	238	1+
272.89337	116	
275.85093	204	
276.86684	122	
278.83215	456	1+
284.82274	220	1+
285.85772	328	1+
287.85278	2622	1+
287.94923	214	1+
288.82632	186	
289.79669	128	
289.88263	252	
290.01234	130	1+
290.13010	174	
290.87977	356	1+
291.13394	138	
291.86126	122	
291.92351	140	
291.93636	186	
293.87420	738	1+
298.80354	140	
300.84171	138	
301.87493	128	
301.91715	168	
302.79410	156	1+
302.85035	126	
303.86743	1078	1+
304.88219	136	
305.86322	2180	1+
305.95956	128	
306.87954	194	
307.81010	308	1+
307.89138	630	
308.14088	904	1+
308.16443	150	
308.81592	210	1+
308.87290	1370	1+
310.16028	662	1+
311.88295	1750	1+
312.80561	228	1+
312.87099	270	
314.86732	594	1+
315.82476	206	1+
316.86803	122	
318.82135	128	
318.86052	178	
318.92794	188	1+
319.85952	164	
320.80383	116	
320.86238	158	
321.87423	122	
322.82611	386	1+
322.85114	186	
323.87288	718	
324.85985	204	
325.83364	298	
325.91277	128	
326.88394	4500	1+
327.82746	178	
327.84734	166	
328.38659	124	
328.80892	298	1+
328.87493	378	
328.88793	520	1+
329.87536	358	1+
330.79190	252	1+
330.88055	302	1+
331.82030	188	
332.11988	126	
332.87436	658	1+
333.18903	162	
334.57063	120	
335.84612	332	1+
335.88325	148	
337.87936	610	1+
337.89706	196	
338.70552	132	
340.89964	128	
341.91094	116	
342.80210	144	
342.87545	328	1+
343.87794	280	1+
345.81477	324	1+
346.87488	204	
347.75228	140	
347.77582	372	
348.79357	216	
348.84351	308	
348.87189	142	
349.90529	350	1+
350.75558	358	1+
350.81802	124	
350.88767	254	
350.91134	212	1+
351.86785	242	1+
351.89343	188	
352.90940	120	
353.85084	138	
353.85545	294	1+
355.87673	130	
355.89234	200	
357.77705	130	
359.39498	194	1+
359.79682	180	1+
360.83141	144	1+
361.90450	172	
362.86380	164	
365.80082	260	
366.18119	198	1+
366.78929	140	
366.83817	348	1+
367.72317	146	
367.77057	386	1+
367.88807	562	1+
368.89190	426	1+
369.23456	130	
369.83343	618	1+
370.79953	302	
370.85328	210	
371.75418	138	
371.79986	232	
372.71526	116	
372.78465	308	1+
373.76437	234	1+
373.81573	524	1+
373.87207	144	
373.89972	418	1+
374.76842	186	1+
374.84056	124	
376.86370	276	1+
377.78660	118	
377.90898	198	1+
378.73257	142	1+
378.87793	192	1+
380.72490	130	
381.71779	118	
381.83991	418	1+
383.83590	132	
384.85041	830	1+
385.77722	300	
385.82771	144	
386.78361	140	
386.83792	186	
387.85377	162	
388.81436	122	
388.84367	226	
389.12151	142	1+
389.21114	206	
390.73224	206	1+
390.84492	768	
391.84286	520	
392.07707	326	1+
392.71954	126	
392.79011	322	1+
392.82484	924	1+
393.79446	274	1+
393.85266	206	1+
394.33712	166	
395.75799	120	
395.89373	126	
398.73721	214	1+
398.87604	150	
399.85289	640	
400.91169	140	
402.86233	752	1+
403.72830	118	
403.77096	158	
403.86623	512	1+
404.80296	128	
405.75424	218	
405.78760	116	
405.85712	770	1+
405.88821	134	
406.82629	162	
407.74191	156	
407.77572	134	
407.86761	948	
408.74145	178	
408.79054	150	1+
408.85373	1254	1+
409.73007	706	1+
410.83479	1784	1+
411.88137	310	1+
412.21339	146	
412.83937	432	
413.07378	264	
413.85954	178	
415.83818	364	1+
416.84166	244	1+
417.85854	288	1+
420.10932	114	1+
420.77418	152	
420.83295	120	
422.82369	224	1+
422.86402	1256	1+
423.77240	242	
423.86722	1068	1+
425.75598	378	
425.86149	188	
426.76439	210	
426.86230	1176	1+
427.74182	560	1+
428.09705	132	
428.84666	2948	1+
429.69847	182	
429.72499	186	
430.69908	124	
430.85905	1190	1+
430.88822	146	
431.69040	222	1+
431.86594	892	1+
432.82034	210	
435.77653	144	
436.77161	262	1+
439.89450	328	
441.87288	436	1+
442.69081	146	
442.77788	130	
443.76640	526	1+
444.87426	2574	1+
445.72836	164	
445.75709	172	
447.71673	366	
448.71489	186	
448.78163	294	1+
449.88128	1156	1+
450.70340	180	
451.76193	284	1+
456.80249	148	1+
457.90678	118	
462.88176	1204	1+
464.88374	164	
465.70232	126	
465.71913	146	
467.79111	120	
467.89053	1038	1+
468.72135	376	1+
470.71128	148	1+
475.20515	120	
485.89796	618	1+
486.83766	124	
507.86168	146	1+
509.28780	158	
END IONS

###FS:    #m/z: 336.94561 #charge 1+
###MS: 85
###MSMS: 88
BEGIN IONS
TITLE=Cmpd 66, +MS2(336.9456), 28.0-35.0eV, 1.9min #88
RTINSECONDS=112.634
SCANS=85,88
PEPMASS=336.94561	47932
CHARGE=1+
155.79405	100	
176.08012	76	
197.88355	86	
205.95342	200	1+
207.97699	128	
210.83294	126	
211.88626	104	
211.94490	2888	1+
212.14779	82	
212.87802	780	1+
212.89269	80	
213.94002	1326	1+
215.88924	236	
215.93744	138	
218.84134	130	
219.38110	78	
221.89459	86	
223.47024	74	
223.97206	76	
225.57177	94	
225.93862	80	
225.95896	98	
226.98364	76	
227.19916	78	
228.89465	206	
229.91351	84	
229.95500	3270	1+
230.14149	78	
230.88796	1076	1+
231.95002	1658	1+
232.88559	122	
233.89723	204	
233.94810	192	
234.89933	142	
235.92673	98	
236.03671	94	
241.60927	78	
241.84017	80	
241.90040	194	1+
242.85181	112	
243.08670	72	
243.83811	154	
244.87249	78	
245.63037	78	
245.87683	174	
246.58572	80	
246.90998	74	
246.94647	94	
246.97549	76	
247.83664	80	
247.96736	1054	
248.89973	664	1+
248.98228	176	1+
249.96342	254	
250.01236	80	
250.83026	104	
250.92369	94	
250.96090	102	
251.42962	90	
251.84302	100	
251.90652	110	
252.96994	1896	1+
253.08346	84	
253.90804	194	1+
254.96559	698	
255.07278	174	
255.84139	74	
256.26477	138	
256.37382	82	
256.85300	214	
256.91331	90	
256.96506	128	
257.84306	560	1+
257.85639	94	
258.84649	474	1+
258.96297	170	
259.95949	144	
260.85288	116	
261.84200	152	
261.91413	94	
262.95167	158	
263.50668	94	
264.82762	78	
264.87290	130	
265.08807	136	
266.91991	102	
267.10063	86	
267.84801	106	
268.83670	906	1+
269.80247	160	
269.83754	602	1+
270.41795	100	
270.85650	140	
270.95139	78	
270.97893	222	
271.91659	72	
272.84892	130	
272.92060	110	
274.86418	74	
274.87866	132	
274.89815	76	
274.91924	90	
275.84282	142	
275.90360	90	
275.93675	84	
276.09538	94	
276.85607	382	
277.83545	116	
277.85907	182	
278.16211	78	
278.17617	80	
278.83758	198	
278.86690	98	
279.10157	154	
279.83051	302	
280.10688	72	
280.86355	90	
281.88927	216	1+
283.10096	104	
285.30529	84	
285.84850	854	1+
286.41827	74	
288.84601	92	
288.86103	132	
289.43956	72	
289.80922	72	
289.86546	80	
290.54977	72	
291.80361	72	
291.84431	84	
292.44891	72	
293.10967	158	
293.99842	132	
294.10369	76	
294.12687	86	
295.97748	128	
296.07830	74	
296.25000	76	
296.30004	76	
297.78344	192	1+
297.87679	82	
297.90861	72	
298.92662	88	
299.87823	152	
302.98473	98	
303.36968	86	
303.86307	96	
304.17455	96	
306.40343	96	
306.87455	156	
307.88550	130	
309.87220	250	1+
312.14552	82	
312.34920	82	
312.86855	274	1+
313.83977	78	
315.85272	72	
320.95798	74	
324.88779	72	
324.90314	108	
325.82910	78	
329.86992	116	
331.41386	80	
332.89552	74	
333.28778	86	
333.90433	140	
333.95146	80	
335.19589	94	
337.87202	82	
337.90111	72	
342.29861	86	
END IONS

###FS:    #m/z: 322.93010 #charge 1+
###MS: 89
###MSMS: 90
BEGIN IONS
TITLE=Cmpd 67, +MS2(322.9301), 28.0-35.0eV, 2.0min #90
RTINSECONDS=116.304
SCANS=89-90
PEPMASS=322.93010	2585840
CHARGE=1+
47.54739	72	
159.73448	80	
185.92671	64	
195.92089	84	
196.48334	74	
197.96460	86	
198.04750	66	
205.94727	70	
206.95526	72	
206.97384	112	
207.91684	68	
207.97608	98	
208.94181	178	
209.03578	78	
214.89652	92	
218.90884	70	
219.88899	70	
220.87135	74	
221.06703	72	
221.87533	100	
221.94448	84	
222.89071	80	
223.95874	168	
224.83990	68	
224.88320	262	1+
225.88453	184	1+
225.93897	86	
227.88268	70	
227.93103	74	
229.84041	72	
230.83014	80	
231.82764	64	
234.88945	166	
234.90572	70	
235.16892	80	
235.82508	98	
236.11165	68	
236.13790	90	
236.88884	84	
236.90242	94	
237.09941	74	
237.90966	114	
238.83630	70	
238.93911	326	
238.96185	68	
239.08185	146	
239.78449	64	
239.89633	82	
240.26550	84	
240.79506	78	
240.82161	66	
240.90549	66	
240.94075	3220	
241.93968	11968	1+
242.94187	8090	1+
243.08331	64	
243.81763	76	
243.87805	66	
244.83440	76	
244.88085	100	
244.93945	2024	
246.85572	66	
246.97386	116	
247.35769	88	
248.39593	86	
248.84189	102	
248.86995	82	
248.98247	72	
249.85112	166	
250.09590	66	
250.94543	74	
250.99897	102	
253.83895	122	
254.11393	66	
256.89604	110	
257.08973	82	
258.44435	90	
258.82173	76	
258.92426	98	
259.79816	68	
260.83484	118	
261.82705	214	1+
261.84578	132	
262.07764	78	
262.13532	78	
262.58662	78	
263.42105	72	
263.84732	66	
265.08360	84	
265.10581	66	
265.88917	184	1+
267.95108	266	1+
269.83083	82	
271.80930	66	
272.79289	186	1+
273.05686	136	
274.92752	78	
275.80750	108	
275.91591	104	
277.83938	132	
278.08650	74	
278.28275	78	
278.80314	66	
278.81959	70	
279.00429	78	
279.09230	1314	1+
279.80085	68	
280.16655	66	
281.83572	68	
281.85024	66	
282.88366	68	
284.07267	72	
284.29178	916	1+
285.79927	84	
285.84914	88	
285.89456	68	
286.87121	80	
289.78961	116	
290.80273	110	
290.85941	68	
291.80500	154	
291.85953	232	1+
293.87662	74	
296.80199	122	
296.84058	98	
297.84723	82	
298.74624	64	
298.79719	80	
298.86725	102	
299.07339	76	
299.20711	124	
299.77896	222	
299.85804	66	
300.85129	68	
301.18566	72	
301.82943	94	
302.24799	136	
302.97615	66	
303.42105	88	
303.87042	66	
306.86981	64	
307.81276	80	
307.87199	306	1+
307.89147	132	
307.92693	88	
309.95792	76	
310.81699	64	
311.87130	272	1+
312.81360	78	
314.41642	82	
315.90283	64	
316.82473	64	
317.14839	74	
318.80806	66	
319.30364	66	
320.79963	78	
321.83400	72	
321.88036	68	
322.83058	68	
324.98096	72	
327.20936	80	
328.06038	74	
328.14277	80	
END IONS

###FS:    #m/z: 340.94077 #charge 1+
###MS: 89
###MSMS: 91
BEGIN IONS
TITLE=Cmpd 68, +MS2(340.9408), 28.0-35.0eV, 2.0min #91
RTINSECONDS=117.076
SCANS=89,91
PEPMASS=340.94077	975760
CHARGE=1+
85.85329	102	
155.88125	88	
185.95029	92	
192.92687	98	
198.94009	92	
205.94840	104	
212.88045	98	
213.88047	168	
213.94201	746	1+
214.87063	74	
214.89233	86	
215.88858	306	
215.93617	218	
215.96616	78	
217.88059	150	
220.88547	136	
222.87424	78	
222.97337	84	
224.88239	74	
224.97432	226	
225.09811	94	
226.86983	78	
226.89555	110	
226.94533	108	
227.43257	74	
228.02727	106	
228.84538	116	
228.94703	186	
230.88503	108	
231.89087	86	
231.90959	84	
231.94906	1008	1+
235.94575	94	
238.89379	108	
239.84757	276	1+
239.90028	144	
241.12495	96	
242.58934	102	
242.84475	84	
243.83111	134	
244.83326	88	
244.87969	82	
246.39105	86	
246.86323	80	
246.97253	154	
247.02744	76	
248.89729	80	
249.01543	80	
249.93838	76	
249.95865	570	1+
250.88111	90	
250.90875	264	
253.01134	78	
253.03676	84	
254.96655	430	1+
255.07464	146	
255.80420	74	
255.88188	142	
256.85215	178	
256.87543	74	
256.96680	180	1+
257.00743	74	
257.86046	142	
258.40518	84	
258.84401	296	
258.87474	92	
259.16722	84	
259.38474	86	
259.85158	202	
259.95500	332	
260.83415	542	1+
260.87634	72	
260.94758	76	
261.40223	94	
261.51910	80	
262.34193	244	1+
262.96357	82	
263.02043	78	
263.42888	102	
264.42048	104	
264.90873	92	
265.01963	78	
266.13203	86	
266.86377	86	
267.13561	126	
268.84447	328	1+
269.03448	76	
269.89135	74	
270.83417	174	
271.44883	110	
272.98047	88	
273.87181	106	
274.86869	106	
274.89892	82	
274.91823	122	
275.85704	650	1+
276.18735	78	
277.06942	74	
277.40486	86	
277.88469	78	
277.92712	112	
277.96469	100	
278.84641	1524	1+
279.96919	78	
281.85610	174	1+
281.89043	126	
282.40709	72	
282.87407	72	
283.92761	76	
286.86303	78	
286.94089	82	
287.01054	84	
288.79594	168	1+
290.98948	92	
291.43343	82	
291.85592	78	
292.05863	74	
292.82907	86	
293.16553	74	
294.72552	94	
295.81624	78	
295.89433	78	
295.96885	92	
296.86152	82	
296.97163	100	
297.89038	148	
297.92818	76	
297.97805	200	
298.07595	88	
298.30927	86	
298.89294	76	
299.87060	92	
299.88830	186	
301.09862	78	
301.86250	144	
302.02582	76	
302.17326	126	
303.14089	78	
305.82754	76	
307.89231	90	
308.17472	104	
310.10935	74	
312.86113	94	
313.35469	94	
313.42216	72	
314.77125	86	
316.43831	88	
316.93605	80	
321.88688	84	
322.13598	80	
322.78863	80	
323.85244	108	
323.89741	82	
326.88065	104	
327.28905	80	
327.95584	80	
328.18962	90	
329.87043	114	
330.88113	198	1+
335.01830	84	
335.88175	84	
337.82940	80	
338.34864	72	
344.75205	72	
END IONS

###FS:    #m/z: 363.95679 #charge 1+
###MS: 89
###MSMS: 92
BEGIN IONS
TITLE=Cmpd 69, +MS2(363.9568), 28.0-35.0eV, 2.0min #92
RTINSECONDS=117.848
SCANS=89,92
PEPMASS=363.95679	423458
CHARGE=1+
149.35444	100	
182.94343	106	
189.86359	138	
191.85874	348	
196.94134	92	
197.92650	82	
197.95764	78	
207.95053	116	
209.86745	142	
209.94433	588	1+
210.88427	134	
211.44653	92	
211.94482	84	
212.87881	648	1+
214.89064	228	1+
218.90808	80	
222.95157	182	
223.95700	96	
224.95155	874	1+
225.87895	330	1+
225.93683	142	
226.86805	104	
226.94796	7402	1+
226.99950	164	1+
227.38991	88	
227.88657	416	1+
228.89163	288	1+
228.94266	6180	1+
230.85305	96	
230.88963	1640	1+
231.04830	82	
231.88327	272	1+
232.02068	118	
232.79644	116	1+
232.83130	102	
234.87718	86	
238.82905	124	
238.94366	138	
240.94140	830	
240.96300	218	
241.84785	80	
241.94172	524	
242.07894	80	
242.94140	1770	1+
243.53879	102	
243.84724	84	
244.95804	3964	1+
245.94387	316	
246.43816	108	
246.80742	140	
246.89148	112	
246.95272	3464	1+
247.02855	308	1+
248.03501	232	1+
248.80137	336	1+
248.89910	662	1+
248.95697	132	
249.84158	78	
249.98873	78	
250.94791	216	
251.94999	136	
252.34190	94	
252.87684	100	
253.52338	98	
253.90679	120	
255.97123	92	
256.40933	108	
256.86173	84	
258.84477	120	
260.84285	122	
260.96645	138	
261.93452	90	
262.39754	106	
262.84879	310	1+
263.88530	134	
264.81418	504	1+
265.91800	86	
265.98004	164	
267.09069	78	
267.79696	344	1+
267.90100	84	
267.97308	402	
268.34444	82	
268.96111	200	
269.82865	78	
269.96642	438	
270.06820	78	
271.81710	84	
271.91583	172	
272.87028	98	
273.84335	78	
274.79318	78	
274.83395	136	
277.33736	116	
277.83783	260	1+
277.86258	120	
277.91409	86	
279.07790	80	
279.15288	90	
279.82952	82	
280.79322	502	1+
281.91403	96	
281.92811	80	
282.39854	90	
282.79391	106	
283.06765	186	
283.10045	82	
283.80250	116	
283.85583	326	1+
284.82316	84	
284.84427	580	1+
285.38205	90	
286.82075	104	
287.40820	96	
287.85198	146	
288.07259	114	
288.84624	92	
289.87087	122	
289.97430	90	
290.79954	216	1+
290.83664	86	
290.88875	78	
292.36481	84	
293.06462	78	
294.97416	78	
296.80548	94	
296.98762	80	
297.41066	92	
297.65634	88	
297.80461	896	1+
298.80689	620	1+
300.80280	544	1+
301.87378	114	
301.91919	82	
302.42092	84	
302.85267	490	1+
303.43796	80	
303.85476	424	1+
303.95023	100	
304.11220	98	
305.81251	128	
307.87652	126	
307.89465	86	
308.85969	232	1+
309.93645	98	
310.81239	78	
310.91855	92	
310.95342	82	
311.12635	120	
314.81829	112	
314.86278	82	
315.05271	84	
317.05587	184	
317.81540	78	
318.93357	84	
320.88106	82	
321.12311	98	
321.86442	118	
323.30309	108	
324.85934	82	
325.88881	80	
325.92006	82	
326.95146	138	
327.20908	86	
327.89598	96	
330.11954	78	
330.80815	108	
330.81975	84	
332.39382	78	
332.59959	92	
334.87323	158	
336.94658	82	
337.09794	146	
337.41378	100	
339.82968	110	
345.87031	92	
349.30843	78	
351.27822	96	
352.88630	100	
353.01285	206	1+
354.28549	82	
357.72846	82	
358.84810	108	
363.95139	126	
365.92168	80	
END IONS

###FS:    #m/z: 322.93006 #charge 1+
###MS: 93
###MSMS: 94
BEGIN IONS
TITLE=Cmpd 70, +MS2(322.9301), 28.0-35.0eV, 2.0min #94
RTINSECONDS=121.524
SCANS=93-94
PEPMASS=322.93006	2526948
CHARGE=1+
180.94266	74	
187.88582	70	
189.92132	100	
192.88556	70	
195.89499	78	
197.12427	84	
199.92872	72	
200.88652	84	
202.06651	106	
204.93759	76	
205.94950	86	
208.45036	82	
208.94685	72	
209.89087	74	
210.90040	70	
212.85614	76	
213.98626	70	
216.05467	72	
217.05214	72	
217.11180	74	
218.90171	100	
219.00344	72	
219.05036	82	
221.06698	98	
222.95563	308	1+
223.95955	182	1+
225.38356	86	
227.93654	112	
228.90359	74	
230.02159	72	
230.84923	86	
231.56763	74	
232.13685	70	
232.89257	84	
233.80024	70	
233.93534	98	
234.82695	72	
234.91700	78	
237.82994	82	
238.94167	296	1+
239.07736	216	
239.13996	92	
239.78906	90	
239.87745	76	
240.82277	72	
240.88030	80	
240.88871	80	
240.94066	3918	
241.93947	12074	1+
242.94159	8628	1+
244.83123	204	1+
244.94009	2744	
245.09461	120	
245.11660	70	
245.38752	104	
246.97735	168	
247.39013	102	
248.84640	122	
249.04216	92	
250.95007	118	
251.03465	76	
251.88152	70	
253.81060	78	
253.83405	76	
253.89464	106	
254.12598	80	
254.38211	76	
254.83067	76	
254.86616	76	
255.87881	112	
256.89729	76	
257.01906	74	
257.08404	86	
257.79246	268	1+
258.83801	120	
258.89729	204	
261.93436	74	
262.83227	116	
263.05235	70	
263.82763	72	
263.93147	94	
264.42754	126	
265.08168	84	
265.51578	72	
265.79182	78	
265.87709	132	
266.86479	188	
266.96721	138	
267.00010	74	
267.80157	80	
267.85562	72	
267.90605	82	
268.84804	70	
270.82198	70	
272.02887	88	
272.14509	70	
272.84175	102	
272.93982	76	
273.89220	80	
274.85818	80	
275.80782	72	
276.17075	74	
276.84625	86	
277.06744	102	
277.88562	84	
278.08602	70	
279.09093	1262	1+
279.97089	76	
280.59199	100	
280.83451	82	
280.85457	94	
281.05434	310	1+
281.45845	72	
281.79019	210	1+
282.12251	72	
282.81387	70	
282.94360	178	1+
284.07273	84	
284.29208	420	1+
284.84495	72	
284.86776	128	
285.07537	82	
285.09795	78	
285.81974	96	
285.92781	72	
286.85055	78	
287.43924	100	
288.84206	84	
288.98614	78	
289.80076	72	
290.78623	92	
292.85438	94	
293.80300	84	
294.85188	70	
296.84738	180	1+
297.06580	94	
297.09971	70	
299.78130	96	
301.02790	80	
301.34556	94	
301.81707	292	1+
303.14300	72	
304.40542	80	
304.89648	88	
305.82342	74	
306.82475	88	
307.30888	86	
307.79274	82	
307.89158	138	
307.98293	98	
308.16615	90	
309.19509	86	
309.86912	72	
310.80602	70	
310.98793	78	
313.90298	72	
314.82798	74	
315.59102	92	
315.82022	90	
319.13226	78	
319.54751	86	
320.82608	78	
324.88985	78	
327.89615	230	1+
328.02075	94	
END IONS

###FS:    #m/z: 340.94064 #charge 1+
###MS: 93
###MSMS: 95
BEGIN IONS
TITLE=Cmpd 71, +MS2(340.9406), 28.0-35.0eV, 2.1min #95
RTINSECONDS=122.296
SCANS=93,95
PEPMASS=340.94064	978860
CHARGE=1+
146.96451	92	
195.08467	98	
197.86953	88	
206.92337	80	
207.06805	88	
209.94756	80	
211.90183	74	
213.87987	124	
213.93938	880	1+
215.88603	136	
217.88267	132	
217.93945	74	
220.87430	164	
221.89690	112	
221.94416	88	
223.52930	74	
224.82882	78	
224.84450	142	
225.86659	78	
227.96346	136	
228.84229	80	
230.89052	134	
231.94967	850	1+
231.98084	100	
233.91065	106	
233.94795	118	
235.95382	76	
236.88889	108	
238.03807	82	
238.06472	82	
238.50812	90	
238.88946	100	
239.78067	82	
239.85194	124	
239.95672	160	1+
240.08313	102	
240.83895	82	
240.89412	88	
241.84103	408	1+
242.12892	90	
243.06576	84	
243.49925	94	
243.83395	412	1+
243.87366	90	
245.41277	102	
246.01723	94	
246.06464	86	
246.85588	118	
247.89076	76	
248.97271	98	
249.89803	98	
249.95921	532	
250.99224	166	
251.88155	82	
252.97654	96	
253.01290	74	
254.90218	74	
254.91768	108	
254.96574	476	1+
255.08146	76	
256.84804	76	
256.87070	74	
256.93933	230	1+
257.83246	116	
257.86178	80	
257.89855	96	
258.84531	306	
259.85289	170	
259.90758	78	
259.95841	146	
260.83720	612	1+
260.97324	108	
264.10687	74	
264.86344	148	
264.91574	90	
265.84885	146	
266.06371	104	
266.48503	84	
266.81581	78	
268.39840	104	
268.84753	86	
268.90899	180	
270.82396	76	
270.96349	88	
271.12537	76	
272.91953	82	
272.94016	84	
273.79319	96	
274.89996	116	
275.88308	80	
276.85925	242	
277.86469	178	
277.91193	76	
277.96619	122	
278.84599	492	
278.94831	100	
279.42076	112	
279.84731	360	
280.85738	430	1+
280.93663	144	
281.89453	146	
281.93475	94	
282.91676	78	
283.86775	84	
284.85476	166	
284.89897	86	
285.20550	78	
286.44109	74	
286.83403	74	
288.84289	116	
289.06950	78	
291.81087	80	
292.43830	88	
292.82163	114	
292.90267	86	
295.88149	192	
295.97170	130	
296.29186	76	
296.80467	88	
296.85891	248	1+
296.91325	152	
297.88654	88	
297.95997	214	1+
300.83837	94	
300.87753	282	1+
301.85735	132	
302.81169	78	
302.94738	80	
303.18376	84	
303.76330	84	
303.82417	76	
305.86424	82	
306.45913	78	
307.80435	120	
308.85215	78	
311.74385	76	
312.13423	82	
318.10459	80	
321.85172	78	
322.77331	88	
323.80191	84	
323.93884	90	
324.89745	90	
326.88193	176	
327.88720	78	
328.81903	74	
328.89106	74	
328.91833	124	
329.81094	106	
329.83231	202	1+
329.88649	100	
331.87698	88	
331.91253	74	
336.79838	78	
338.17137	124	
338.73007	76	
338.87220	94	
338.89588	112	
338.94455	74	
339.86987	78	
344.04796	100	
345.86559	102	
345.94759	74	
END IONS

###FS:    #m/z: 363.95675 #charge 1+
###MS: 93
###MSMS: 96
BEGIN IONS
TITLE=Cmpd 72, +MS2(363.9567), 28.0-35.0eV, 2.1min #96
RTINSECONDS=123.068
SCANS=93,96
PEPMASS=363.95675	423982
CHARGE=1+
81.80508	102	
110.74724	82	
178.94471	90	
187.93476	86	
189.85978	326	1+
191.85800	112	
191.95852	78	
192.85644	96	
194.12891	86	
196.88616	198	
196.93971	98	
198.21357	114	
200.87796	88	
203.93835	84	
205.97574	90	
207.87112	196	
207.95051	102	
209.94327	730	1+
210.01865	94	
210.89058	272	1+
212.87886	916	1+
218.91409	106	
222.95405	358	1+
223.89115	96	
224.52335	86	
224.94895	616	1+
225.88497	256	1+
225.97355	218	
226.94730	6462	1+
227.04754	128	
227.93094	442	
228.00153	84	
228.84838	106	
228.89481	420	1+
228.94226	6560	1+
230.88865	1630	1+
231.92830	92	
232.88725	168	
233.05732	108	1+
234.88067	250	
234.93194	80	
235.92291	108	
236.11831	132	
237.04139	102	
238.05898	84	
238.12147	100	
239.04890	82	
239.96690	96	
240.07845	82	
240.94098	958	
240.96132	482	
241.82357	232	1+
241.93981	2360	1+
242.94189	1624	1+
243.91291	98	
244.95721	4150	1+
245.94369	386	
246.90462	200	
246.95336	4160	1+
247.13706	100	
247.42506	82	
248.90092	554	1+
248.97274	84	
249.01945	98	
249.03942	142	
249.42233	100	
250.89358	168	
250.96679	148	
251.05006	96	
251.79385	164	
251.95668	126	
252.89008	150	
253.90800	96	
254.57008	92	
255.06217	94	
255.95331	82	
259.52919	122	
259.94484	86	
260.83432	136	
260.97087	196	
261.14817	86	
261.84075	122	
261.85700	82	
261.89438	136	
263.87640	162	1+
264.35835	114	
264.82037	140	
265.43553	86	
265.90784	82	
266.04208	84	
266.81408	486	1+
267.97282	514	1+
268.80581	154	
268.83925	136	
268.88576	92	
268.95371	142	
269.81653	96	
269.88524	80	
269.96744	426	1+
270.92925	104	
271.17767	92	
271.97784	104	
272.09435	130	
272.87290	80	
278.84618	270	1+
279.10262	158	
280.79533	198	
281.11259	102	
281.79673	188	
282.79316	104	
283.01061	108	
283.43350	82	
283.52225	92	
283.79018	154	
284.35399	86	
284.81605	92	
284.86239	134	
285.84696	450	1+
285.96715	98	
286.42188	104	
286.81003	138	
286.89432	104	
289.88196	174	1+
290.08057	82	
290.87224	198	1+
290.91558	86	
291.16096	96	
292.43825	96	
292.93431	86	
294.84781	100	
294.86753	124	
295.11117	80	
295.93240	192	1+
298.80362	366	
298.85866	92	
299.80323	674	1+
300.11454	84	
300.80635	500	1+
301.63543	86	
301.86110	290	
302.83292	80	
302.85387	602	1+
303.80857	130	
303.85338	482	1+
304.66691	92	
307.61663	102	
308.86492	98	
309.41975	80	
309.82074	128	
310.85196	212	1+
312.40572	100	
313.18318	84	
314.76231	92	
314.93251	80	
315.84144	80	
317.00197	84	
318.40699	82	
318.81824	96	
321.86839	104	
322.15349	86	
322.93114	276	1+
323.05322	84	
323.80220	120	
324.48517	92	
325.26443	112	
326.87104	242	1+
333.08815	100	
334.87594	94	
334.99350	84	
336.38595	98	
336.94841	112	
339.82449	246	1+
340.94033	330	1+
341.95590	84	
342.90424	130	
346.60826	106	
355.27082	108	
357.77747	114	
357.86126	94	
361.75507	80	
362.18501	80	
362.21509	78	
364.78112	106	
365.01555	84	
365.61397	90	
367.29020	114	
END IONS

###FS:    #m/z: 340.94084 #charge 1+
###MS: 97
###MSMS: 98
BEGIN IONS
TITLE=Cmpd 73, +MS2(340.9408), 28.0-35.0eV, 2.1min #98
RTINSECONDS=126.755
SCANS=97-98
PEPMASS=340.94084	1018318
CHARGE=1+
126.97094	84	
182.86866	88	
189.95946	78	
190.93630	80	
192.92717	222	
193.44203	82	
194.92524	106	
202.88220	94	
206.01995	84	
208.94398	228	1+
208.96092	224	
209.93004	84	
210.93525	286	
212.87787	260	1+
212.94539	78	
213.94058	924	1+
214.03622	80	
214.88584	152	
215.88894	104	
215.93684	272	1+
217.86881	78	
218.93229	78	
220.87888	146	
221.89447	160	
222.95502	78	
223.88326	154	
224.83824	82	
224.87789	96	
224.97874	118	
225.86856	88	
225.93491	84	
226.94248	88	
227.94608	78	
228.89947	88	
228.93678	190	1+
229.12641	106	
229.84186	116	
229.95542	124	
230.38089	102	
230.88897	332	1+
230.96200	78	
231.94847	902	1+
231.97178	146	
233.02017	88	
233.89690	192	
235.89477	104	
235.95042	194	
236.90273	88	
238.96266	86	
240.22753	78	
240.85461	88	
241.18194	82	
241.84323	204	
241.89581	92	
242.00279	80	
242.83636	116	
242.94735	118	
243.83311	464	1+
243.94150	98	
244.49797	78	
244.91476	78	
244.95574	96	
246.03081	82	
246.85476	100	
246.87489	126	
246.97534	132	
246.99865	94	
248.88386	88	
248.97546	148	
249.39903	80	
249.95717	260	1+
251.05398	84	
254.96584	1048	1+
255.07840	166	
255.91341	106	
256.89765	136	
256.96329	262	
257.40613	154	
258.84829	202	
258.96726	174	
259.85526	120	
260.83822	464	1+
263.10024	86	
263.92134	92	
266.84384	88	
266.86023	130	
267.00034	78	
267.99857	78	
268.41316	80	
268.53340	84	
268.83811	208	
269.00709	146	
269.89326	82	
270.02462	96	
270.35768	86	
270.37169	82	
270.82403	120	
271.82640	140	
272.85139	112	
273.94101	86	
274.81754	90	
274.90282	128	
274.91573	116	
276.00773	142	
276.85364	448	
277.84171	84	
277.86745	110	
277.96653	312	1+
278.84554	906	1+
279.94173	78	
279.96142	100	
280.92184	116	
280.95189	82	
281.05356	112	
281.84200	104	
282.86613	118	
283.03179	88	
284.78694	100	
284.94032	90	
285.44841	86	
287.48100	86	
288.84531	328	1+
288.87361	78	
289.88652	80	
289.90957	108	
290.83979	114	
293.17609	106	
293.85201	138	
293.88896	100	
294.86652	280	1+
295.00356	92	
295.44041	94	
296.86687	268	1+
297.01480	90	
297.97518	126	
298.16075	82	
298.85156	154	
300.81590	124	
300.87558	174	
300.94274	78	
301.18978	102	
301.52033	92	
301.85295	212	1+
301.92994	92	
302.87568	82	
302.94091	146	
303.88316	86	
304.83834	86	
305.89716	114	
306.12180	80	
309.11084	94	
310.88061	274	1+
310.94865	96	
314.82245	96	
315.85945	92	
315.89870	114	
316.80946	94	
316.85087	100	
320.17083	92	
321.06591	90	
321.91578	80	
325.82894	102	
325.90019	132	
326.03963	78	
329.86987	100	
338.73227	86	
341.08012	80	
343.90750	78	
END IONS

###FS:    #m/z: 363.95684 #charge 1+
###MS: 97
###MSMS: 99
BEGIN IONS
TITLE=Cmpd 74, +MS2(363.9568), 28.0-35.0eV, 2.2min #99
RTINSECONDS=127.528
SCANS=97,99
PEPMASS=363.95684	431576
CHARGE=1+
63.06046	172	
102.83425	96	
189.86272	148	
193.93931	80	
196.88506	102	
202.91211	78	
209.94447	900	1+
210.88340	226	1+
212.87864	818	1+
213.02411	82	
214.88872	130	
217.89405	78	
219.41020	84	
222.95210	164	
224.04366	80	
224.94810	448	1+
225.90539	80	
225.96950	236	
226.94738	5840	1+
227.86797	84	
227.93049	194	
228.89486	286	
228.94279	5018	1+
229.89512	126	
230.83418	92	
230.85767	84	
230.88968	1530	1+
232.88357	362	
233.10365	112	
236.84253	124	
239.93147	146	
240.00890	78	
240.12665	86	
240.89104	144	
240.94271	622	
240.96018	330	
241.08143	114	
241.19704	86	
241.93972	2806	1+
241.96288	158	
242.94228	1926	1+
243.83139	152	
244.03926	92	
244.88020	92	
244.94149	598	
244.95730	4060	1+
244.98522	126	
245.82864	96	
245.84480	96	
246.13005	90	
246.95238	3898	1+
247.82387	88	
247.91388	88	
248.80452	370	1+
248.89942	512	1+
250.09771	84	
250.41237	86	
250.89324	126	
250.94812	134	
250.97021	84	
251.04826	86	
251.84443	84	
253.08302	250	1+
253.91635	78	
254.91038	110	
255.87670	86	
258.37529	84	
259.09218	84	
260.43212	104	
260.83468	118	
260.86402	176	
260.93558	100	
260.96854	226	
264.96705	106	
265.06376	128	
266.00401	84	
266.84591	108	
266.96516	122	
267.81541	120	
267.84717	284	1+
267.88585	90	
267.97283	930	1+
268.95547	240	
269.03661	88	
269.96804	660	1+
270.05090	90	
270.83412	136	
271.91738	142	
272.84364	78	
273.40051	96	
274.91111	78	
276.56690	80	
276.85995	248	1+
276.91655	226	1+
277.09652	220	1+
278.80104	128	
278.84725	154	
279.38989	82	
279.85383	148	
280.38011	88	
280.79339	118	
280.83259	118	
281.11280	90	
281.80632	156	
281.89358	86	
282.79053	172	
283.07373	82	
283.61319	78	
283.79481	102	
283.84632	164	
284.82517	122	
285.84448	134	
287.92874	100	
288.94209	84	
289.04244	80	
289.91976	94	
289.96407	84	
290.89304	98	
291.85109	244	1+
291.91376	90	
292.79804	140	
294.43485	100	
295.38561	112	
296.95796	82	
297.41070	78	
297.86227	88	
298.80342	302	
299.80719	138	
300.80207	746	1+
300.85134	84	
301.44987	88	
301.86034	400	1+
302.14766	98	
303.85479	532	
304.44838	80	
305.83907	182	1+
306.81825	88	
307.12993	88	
308.85783	102	
308.87392	92	
310.87302	144	
310.92796	124	
311.85568	144	
312.89620	86	
313.85408	136	1+
314.82370	108	
316.81779	206	
316.85537	84	
318.44399	80	
319.86879	154	
320.95688	152	
321.86209	166	1+
321.92532	336	1+
322.82066	172	1+
323.37792	90	
330.86871	84	
333.90446	88	
334.17361	96	
336.12041	112	
336.94913	152	
338.79918	78	
338.89002	80	
340.94397	88	
342.11935	80	
344.90704	78	
345.83351	80	
349.76564	118	
349.88072	94	
351.77756	82	
351.93453	82	
352.88867	86	
352.90959	86	
353.21375	98	
354.43567	80	
358.79385	124	
358.93950	90	
360.72609	82	
367.80778	82	
END IONS

###FS:    #m/z: 507.84513 #charge 1+
###MS: 97
###MSMS: 100
BEGIN IONS
TITLE=Cmpd 75, +MS2(507.8451), 28.2-35.2eV, 2.2min #100
RTINSECONDS=128.299
SCANS=97,100
PEPMASS=507.84513	135222
CHARGE=1+
196.01720	318	
198.89007	128	
210.03296	130	
214.02393	154	
214.88685	208	
224.04684	140	
224.97712	122	
227.95420	208	
232.89768	526	
234.89132	274	1+
236.89136	280	
238.06662	136	
245.93446	116	
247.90209	142	
251.91306	138	
257.86751	118	
257.87870	312	1+
260.87854	174	
260.93736	236	1+
263.95442	154	
267.91909	270	1+
268.11125	140	
269.89431	146	
271.92888	212	1+
272.39511	146	
275.85278	214	1+
278.83136	526	1+
278.98694	214	1+
280.39669	178	
283.92563	124	
285.85665	230	
287.85092	1208	1+
288.88882	166	
289.03684	130	
289.87995	218	
290.13382	192	
290.87022	360	1+
291.86111	148	
291.94052	206	1+
292.86780	202	
293.38865	142	
293.87249	540	
294.85976	266	
295.87565	182	1+
296.00323	142	1+
297.79982	122	
297.87881	218	1+
298.85238	160	
300.86380	116	
301.84342	430	1+
303.86771	1172	
304.35009	116	
305.86276	1810	1+
306.12346	134	
306.87870	126	
307.85779	242	
307.88917	582	
308.14174	706	1+
308.87307	1978	1+
310.15644	590	1+
311.35174	170	
311.40924	142	
311.49688	124	
311.88470	1920	1+
311.92039	146	
312.12753	216	1+
313.38072	154	
314.82556	280	1+
314.86125	618	1+
316.86174	334	
318.02802	122	
318.80920	126	
318.85751	142	
318.87938	124	
321.84756	326	1+
321.97587	114	
322.86192	124	
323.87330	874	
324.38043	152	
324.84463	202	
324.89154	116	
325.83703	304	1+
325.89983	254	
326.84160	244	1+
326.88529	3854	1+
327.15032	142	
327.80515	150	
327.87793	162	
328.87404	584	1+
328.97199	160	
329.80923	214	1+
330.16316	176	
330.83295	136	
330.87959	388	1+
332.79119	138	
332.81459	240	1+
332.87438	724	1+
333.10225	122	1+
336.83115	114	
336.99001	188	1+
337.82213	166	
337.87984	308	
338.88069	294	
339.79339	164	
340.86798	130	
341.82366	120	
343.87401	356	1+
345.41266	80	1+
345.87677	246	1+
345.90219	146	
346.85137	142	
347.29872	136	
347.75751	210	
347.79154	398	1+
348.76086	664	1+
348.79545	236	1+
350.82117	240	
350.88162	230	
351.82193	394	1+
351.88916	260	1+
352.82851	288	1+
353.85609	158	
353.98769	200	1+
354.88541	114	
355.81154	148	
355.89791	116	
356.89566	242	
357.83421	206	1+
358.86819	144	
359.96270	136	
360.77249	204	
361.76206	202	1+
362.84871	122	
364.76038	478	1+
365.76294	400	1+
365.78720	154	
365.85286	154	
366.18776	214	1+
366.81904	128	
366.83780	790	1+
367.90931	134	
368.81016	184	
369.83690	718	1+
369.89726	122	
370.79931	418	1+
371.80030	280	1+
371.81870	146	
372.38257	158	
372.78313	120	
373.05328	144	
373.38297	134	
373.82948	270	
374.81810	286	1+
376.88984	290	1+
378.78255	144	
378.99171	126	
380.77569	136	
381.83782	596	1+
382.79911	334	1+
383.80245	200	1+
384.76599	116	
384.82621	364	1+
384.84829	866	1+
385.82496	220	1+
385.85025	578	1+
386.72712	160	1+
386.89762	162	
387.19978	126	
387.84479	278	1+
388.29544	176	
389.19862	170	
389.79991	118	
390.78619	212	1+
390.84274	740	
391.84292	518	
392.82732	786	1+
394.82995	398	1+
395.87537	118	
396.93269	184	1+
398.71726	324	1+
399.85042	1044	1+
400.71562	234	1+
402.75774	216	1+
402.82333	126	
402.86570	500	1+
403.80788	142	1+
405.76743	274	1+
405.80633	132	
405.83763	138	
405.85709	404	
406.85697	372	
407.74264	284	
407.77800	126	
407.86377	708	
408.74899	126	
408.85587	1640	1+
410.83561	1506	1+
411.10113	120	
411.80849	124	
412.72845	122	
412.84260	416	1+
413.07824	142	
413.74960	218	1+
416.83719	436	1+
417.86799	126	
421.88566	340	1+
422.86504	1178	1+
423.79081	204	
423.82275	328	1+
423.86790	848	1+
424.82797	238	1+
425.75769	472	
425.79421	404	1+
426.74848	514	1+
426.77382	354	
426.79922	290	1+
426.86037	1436	1+
427.73880	450	
428.09400	268	1+
428.80350	118	
428.84589	1862	1+
429.70137	384	
429.75137	168	
430.86683	1030	1+
431.86837	886	1+
433.15981	120	1+
433.85545	448	1+
436.84724	202	
437.77255	244	1+
438.77614	196	1+
439.89347	128	
440.84333	118	
441.87712	190	
443.76083	386	1+
444.87070	2010	1+
445.71629	168	
445.75346	484	1+
446.87453	280	
447.70727	292	
447.88481	136	
448.71756	128	
449.14470	126	
449.69644	118	
449.87758	772	1+
450.75160	192	1+
451.86789	254	1+
456.69955	200	1+
457.90271	262	
461.78017	254	1+
462.88379	686	1+
464.88974	138	
465.71670	160	
467.88869	1030	1+
468.72457	174	1+
469.87243	134	
470.82693	114	
471.72777	138	
485.89788	986	1+
490.91081	218	
END IONS

###FS:    #m/z: 507.84501 #charge 1+
###MS: 101
###MSMS: 102
BEGIN IONS
TITLE=Cmpd 76, +MS2(507.8450), 28.2-35.2eV, 2.2min #102
RTINSECONDS=131.988
SCANS=101-102
PEPMASS=507.84501	152010
CHARGE=1+
196.01540	728	1+
214.88667	450	1+
224.05053	206	1+
232.89679	452	
234.89435	428	1+
236.88360	156	
238.06469	146	
240.07333	204	
240.13685	138	
241.85392	164	
242.89980	126	
250.90546	218	
257.90912	128	
260.89262	144	
262.13470	158	1+
266.08939	200	1+
266.16756	304	
267.90058	150	
267.92159	220	1+
268.10996	160	
271.80019	184	1+
273.12133	158	
275.84838	464	1+
276.84873	272	1+
278.89839	142	
279.89516	132	
280.11020	160	
280.83212	140	
280.87941	190	
285.15288	140	
287.85290	1146	1+
289.84806	368	
289.88008	526	
289.92485	172	
290.12876	182	
290.86577	284	
291.86391	212	
292.95247	174	1+
293.87341	1226	1+
293.89800	218	
294.36593	140	
296.86958	138	
297.81104	158	
298.84783	164	
299.83887	148	
300.85192	666	1+
302.88400	192	
303.86761	1074	1+
304.97193	186	1+
305.86333	1906	1+
307.85380	146	
307.88920	296	
308.14002	306	
308.87417	2158	1+
309.15155	782	1+
309.89241	470	1+
310.15832	446	1+
310.34681	166	
310.36226	154	
311.85013	144	
311.88335	2174	1+
312.15179	128	
312.86991	204	
313.90304	190	
313.95062	128	
314.83803	130	
314.86483	594	
315.86603	326	
316.86097	322	1+
317.77478	160	
317.88173	226	
318.81702	424	1+
319.82127	398	1+
320.12091	118	1+
320.87852	136	
321.85442	152	
323.87297	746	1+
324.85722	354	1+
325.14898	216	1+
325.90062	146	
326.83189	194	1+
326.88297	3814	1+
327.83479	210	1+
327.89573	450	
328.81046	208	1+
328.88090	276	
330.17783	142	
330.88734	288	
330.97352	128	
331.82694	158	
331.88869	328	
332.87377	536	1+
332.93688	170	1+
334.18794	136	
334.82364	176	
335.85745	128	
337.87707	328	1+
339.72076	124	
339.88828	236	1+
340.86005	190	
341.89067	144	
343.50222	110	1+
343.87688	226	
344.00311	206	1+
344.84545	168	
345.76185	142	
346.81502	174	
346.90043	138	
347.77588	380	
347.80367	132	
348.76659	134	
348.78199	520	1+
348.84435	256	1+
348.92041	208	1+
349.16724	190	
349.75960	832	1+
349.81483	216	
349.88580	154	
349.99514	202	1+
350.76500	640	1+
350.83268	378	1+
350.88455	662	1+
353.84840	286	1+
354.03101	158	
354.81164	198	1+
355.88889	140	
357.77496	146	
357.82836	160	
357.87815	126	
358.87794	132	
359.77762	148	
359.85784	126	
360.76112	226	1+
360.83978	168	
361.84277	142	
362.36487	152	
362.85787	128	
365.76702	220	
365.78754	360	1+
366.83770	498	1+
367.18639	248	1+
367.70834	252	1+
367.77042	160	
367.81769	154	
367.90775	240	
368.82002	152	
368.89516	512	1+
369.83697	576	1+
370.72152	182	1+
370.80292	296	
371.81119	404	1+
372.16732	208	1+
372.78430	320	
373.78401	202	
373.83626	142	
373.89041	212	1+
374.06196	144	
374.81726	490	1+
374.83528	142	
376.81752	266	1+
376.88795	180	
380.80097	274	1+
380.83677	160	
381.71718	312	1+
381.84899	350	1+
382.71919	250	1+
382.85688	232	1+
382.88811	246	1+
383.83152	136	
384.85164	884	1+
385.78355	172	
385.89398	136	
386.80969	144	
386.84306	610	1+
387.37880	308	1+
387.84552	398	1+
388.78823	270	1+
388.81729	178	
389.19883	476	1+
389.71260	132	
389.83124	156	
390.78957	184	
390.84234	1150	1+
390.87873	132	
391.72087	358	1+
392.82398	942	1+
394.81899	162	
395.77982	302	1+
396.85278	184	1+
398.73179	198	
399.84896	476	1+
401.74809	228	1+
402.83050	166	1+
402.86005	356	
403.80915	178	1+
403.87086	766	1+
405.72029	170	1+
405.76202	138	
405.85908	182	
407.75225	636	1+
407.86818	834	
408.75665	358	1+
408.85073	1380	1+
409.72175	224	
410.73976	140	
410.83825	1414	1+
411.69876	102	1+
411.74425	246	1+
412.21255	140	1+
412.87934	218	
413.08080	126	
413.85649	302	1+
414.76354	138	
416.82417	138	
416.91032	162	
417.86092	286	
418.75655	184	1+
418.85793	194	
420.25016	136	
421.87614	260	
422.86594	1318	1+
423.76473	236	1+
423.87037	1032	1+
425.75498	310	
425.85403	998	1+
426.76358	154	
426.85948	820	1+
427.74286	454	1+
428.08984	240	
428.76513	170	
428.84601	1592	1+
428.94137	152	1+
429.70005	334	
429.73767	294	1+
429.82300	226	
430.70176	146	
431.86810	362	
432.69310	468	1+
432.87037	204	
433.85191	368	1+
434.88990	134	
436.05828	182	1+
437.75976	224	1+
439.89438	404	1+
440.68514	312	1+
441.79199	138	
441.87415	400	1+
444.74704	352	1+
444.78537	152	
444.87341	1612	1+
446.81613	166	
446.87995	374	1+
447.70884	624	1+
448.89891	150	
449.69662	438	1+
449.87322	364	
450.30720	126	
450.69886	320	1+
450.88558	168	
452.76435	212	1+
457.90561	312	1+
462.76101	190	1+
462.88278	1224	1+
463.78464	312	1+
464.78667	246	1+
465.73014	156	
466.70860	130	
467.88582	1364	1+
469.70478	148	
470.90230	128	
473.73183	144	
479.75923	128	
485.90123	964	1+
492.77306	130	
500.78835	220	1+
509.28413	264	1+
END IONS

###FS:    #m/z: 336.94554 #charge 1+
###MS: 101
###MSMS: 103
BEGIN IONS
TITLE=Cmpd 77, +MS2(336.9455), 28.0-35.0eV, 2.2min #103
RTINSECONDS=132.76
SCANS=101,103
PEPMASS=336.94554	49096
CHARGE=1+
189.86348	76	
205.94952	114	
205.96714	194	1+
208.98153	122	
210.88277	84	
211.94440	2446	1+
212.56933	90	
212.87711	668	1+
212.93765	74	
213.49854	94	
213.94100	1544	1+
215.88710	328	1+
215.93185	214	1+
219.84120	76	
221.87450	98	
221.89087	114	
222.96967	154	
223.96395	84	
223.97837	120	
224.96981	312	1+
225.08569	124	
225.84862	158	
227.95626	150	
228.89600	158	
229.95489	2968	1+
230.88837	756	1+
231.95112	1580	1+
233.83604	78	
233.89773	110	
233.94537	294	
235.89508	142	
235.94444	124	
236.01334	94	
236.08319	80	
236.90281	92	
237.93973	86	
238.56534	78	
238.80230	118	
238.89595	144	
239.84978	124	
240.83611	114	
240.95897	80	
241.84490	176	
242.01018	82	
242.84397	272	1+
243.09148	80	
244.01640	78	
244.05848	86	
246.93085	98	
246.97443	150	
247.91217	84	
247.96605	882	
248.90165	260	
249.90154	142	
249.95796	534	1+
250.83946	286	1+
250.90107	128	
250.95114	84	
250.98600	106	
252.04546	74	
252.82745	82	
252.84319	88	
252.90377	84	
252.96955	1114	1+
253.90677	166	
254.09118	150	1+
254.40758	88	
254.89143	78	
254.91733	112	
254.96726	1110	
255.07287	200	
255.85324	76	
256.07804	122	
256.89875	236	
256.95829	80	
257.55674	94	
257.82708	106	
257.87880	88	
258.84361	250	
258.89667	80	
259.85324	138	
260.03261	88	
260.87396	94	
262.67657	112	
262.85516	140	
263.76574	78	
264.86983	78	
265.93016	90	
266.39263	112	
266.84968	100	
268.08741	98	
269.08503	96	
269.79842	84	
269.84016	180	
270.85193	148	
270.98048	240	
271.09465	76	
271.84694	80	
271.91530	158	
271.95514	116	
272.95452	76	
272.99273	76	
273.00868	76	
274.85756	218	
274.87325	112	
275.79943	76	
275.86359	170	
276.80930	92	
276.85501	326	
276.87352	144	
277.83755	130	
277.86765	258	
278.83715	212	
278.85901	154	
279.84422	122	
279.89314	92	
280.09037	92	
280.83447	206	1+
281.79268	76	
281.81916	108	
282.49368	82	
284.94853	92	
285.85114	870	1+
286.41175	104	
288.85881	134	
289.84829	84	
289.87615	120	
290.04748	90	
290.16238	78	
291.00043	140	
291.17578	90	
292.87756	82	
293.10725	268	
293.97625	86	
294.84976	158	
295.78498	88	
295.99774	78	
296.09929	86	
296.57074	80	
297.88858	138	
298.87577	204	1+
300.81464	92	
302.79461	98	
302.85006	78	
306.89570	78	
307.36714	80	
308.80890	86	
309.87120	242	
310.86789	138	
310.92499	100	
311.81551	82	
311.88788	240	1+
313.85247	80	
313.94613	84	
315.54970	82	
317.38459	88	
318.91755	82	
319.89630	82	
323.83544	78	
328.83983	86	
329.88433	78	
330.38904	78	
332.77895	92	
332.84393	86	
335.86620	80	
335.89154	130	
335.92668	88	
336.85462	88	
337.02005	118	
END IONS

###FS:    #m/z: 359.96110 #charge 1+
###MS: 101
###MSMS: 104
BEGIN IONS
TITLE=Cmpd 78, +MS2(359.9611), 28.0-35.0eV, 2.3min #104
RTINSECONDS=133.532
SCANS=101,104
PEPMASS=359.96110	34886
CHARGE=1+
128.13587	86	
193.58187	78	
203.04684	76	
203.88316	128	
203.96473	80	
204.90232	84	
205.94679	122	
206.89498	108	
207.95524	84	
207.98440	84	
208.42374	82	
209.94303	834	1+
211.88065	92	
215.89063	78	
217.99055	82	
219.43970	102	
222.38311	84	
222.95237	266	
223.88854	144	
223.96525	170	1+
224.88788	86	
224.94931	736	
225.96914	124	
226.88955	182	1+
226.92257	152	
226.94817	4074	1+
227.92643	230	
228.94243	4050	
228.97597	76	
233.28431	96	
233.83805	150	
233.85299	124	
234.82652	88	
235.03911	82	
236.07435	222	1+
238.93938	124	
240.93877	1002	1+
240.96291	546	1+
241.78978	122	
242.96162	318	
243.01420	88	
243.40855	136	
244.95667	3078	1+
244.99394	122	
245.94578	256	
246.95166	1982	1+
246.97829	144	
248.80897	152	
248.90096	78	
249.95448	164	
250.01621	118	
250.43959	86	
250.58330	98	
250.97059	328	1+
251.08121	238	1+
252.00820	190	1+
252.10483	94	
252.95365	118	
253.91825	84	
255.32111	88	
255.90032	78	
256.39342	86	
256.89365	114	
257.98681	86	
258.97276	140	
260.83999	102	
260.96797	348	
262.94874	94	
264.10087	76	
264.91428	168	
265.00568	84	
265.90596	78	
266.42067	78	
266.81382	150	
267.40676	90	
267.81943	82	
267.85578	100	
267.91407	142	
267.97333	408	
269.97005	232	
270.36561	94	
270.79535	168	1+
270.88662	98	
270.97463	136	
272.36017	88	
273.83580	144	1+
273.85032	124	
275.41241	116	
275.97098	282	1+
276.85737	132	
276.94280	96	
278.01060	82	
278.11694	86	
278.84187	460	1+
279.10585	194	1+
279.41491	78	
280.79360	262	1+
280.91697	78	
280.94375	76	
281.02393	92	
281.59027	156	
281.87202	110	
281.96898	112	
282.81996	82	
282.88193	76	
283.00968	100	
283.40016	80	
284.12250	78	
284.33338	78	
284.45748	76	
285.85925	160	
287.01011	114	
288.76669	76	
289.85091	198	1+
289.89689	80	
291.80652	80	
291.92633	100	
292.44479	112	
293.39885	82	
295.86752	184	
295.93433	90	
296.80718	146	
297.80906	96	
298.80696	286	1+
298.84788	100	
299.50645	82	
299.87167	188	1+
300.80517	242	
301.44377	96	
301.86567	76	
303.85891	184	
304.85791	118	
304.87373	128	
308.00247	78	
308.87795	80	
309.23190	88	
309.81037	112	
310.38622	86	
310.41501	82	
311.80361	138	
311.87658	80	
314.81742	122	
314.88467	80	
314.94569	80	
315.84947	88	
316.81437	170	
318.81499	92	
318.96016	84	
321.84056	84	
322.93263	104	
323.01508	112	
328.91285	76	
329.46989	84	
329.95807	82	
330.41802	78	
333.83490	140	
335.12593	80	
336.94460	176	
338.81217	88	
338.96980	76	
340.94044	222	1+
349.12282	82	
350.23392	76	
353.91367	108	
357.19221	92	
358.12775	78	
358.26745	80	
360.80285	76	
360.86504	86	
361.71541	152	
361.81802	136	
362.61513	100	
END IONS

###FS:    #m/z: 322.93015 #charge 1+
###MS: 105
###MSMS: 106
BEGIN IONS
TITLE=Cmpd 79, +MS2(322.9302), 28.0-35.0eV, 2.3min #106
RTINSECONDS=137.213
SCANS=105-106
PEPMASS=322.93015	3612128
CHARGE=1+
190.03959	82	
190.92753	78	
194.90961	122	
196.88638	82	
197.60733	96	
202.04134	82	
206.89511	106	
206.97527	108	
207.97376	232	
212.58018	82	
215.89401	94	
222.88346	90	
222.93111	74	
222.95846	70	
222.97310	84	
223.03388	108	
223.95968	232	1+
225.09993	80	
227.79188	86	
228.89052	72	
228.93330	70	
229.84616	86	
230.10116	84	
230.84964	72	
230.89815	240	1+
231.12138	90	
234.06158	78	
235.07816	98	
236.89541	72	
238.88398	84	
238.93705	326	
238.97113	78	
239.08028	224	
239.78557	118	
239.89104	70	
240.80174	78	
240.82177	84	
240.90414	176	1+
240.94078	4318	
241.94254	4456	
242.94247	11858	1+
243.00657	90	
243.82931	96	
244.16198	80	
244.81878	78	
244.94055	2340	1+
245.84403	72	
246.78803	76	
246.85799	78	
246.88087	74	
246.97760	266	
247.01653	92	
248.40124	90	
248.84131	238	
249.82598	90	
250.17351	82	
250.40070	72	
250.90994	106	
250.94132	78	
250.97823	76	
252.53867	96	
252.99362	94	
255.15859	80	
255.89654	308	1+
257.03867	76	
258.07536	72	
258.83159	80	
258.86078	88	
261.11282	80	
261.17567	82	
261.82216	212	1+
263.88241	84	
264.82852	104	
264.94587	80	
265.23355	78	
266.06200	76	
266.86830	112	
267.84000	70	
268.14114	72	
269.11929	72	
271.79685	90	
271.84561	96	
272.05995	82	
272.44140	72	
272.77789	72	
274.04647	88	
274.85299	110	
275.99237	82	
276.84154	216	
276.91194	82	
278.51441	108	
279.04915	80	
279.09197	1192	1+
280.40886	86	
280.81638	76	
281.07329	74	
283.06657	76	
283.79080	78	
283.92353	78	
283.94011	90	
284.29286	490	1+
284.96717	76	
285.92151	92	
287.91421	96	
288.86536	72	
289.87695	138	
290.01601	72	
290.88452	90	
291.80782	124	
291.93706	80	
293.10862	70	
294.11984	76	
295.17741	86	
295.53767	104	
295.85031	102	
295.91540	100	
296.80749	102	
296.92596	74	
297.80929	72	
297.93395	100	
298.79747	68	
298.86914	310	1+
299.11142	72	
301.82304	84	
303.14691	70	
303.27781	74	
303.92796	78	
305.37709	106	
305.78026	74	
305.91577	84	
305.96674	70	
306.88829	124	
307.60799	94	
307.89473	72	
308.30628	92	
308.86571	100	
309.12448	128	
309.49125	76	
310.88007	114	
312.33823	102	
312.86794	72	
313.02443	72	
315.82459	86	
318.94129	90	
319.03597	76	
320.83717	70	
322.04069	78	
322.27694	72	
322.76201	90	
322.92747	72	
323.22557	76	
323.81039	68	
323.98775	78	
324.61676	90	
324.88636	120	
325.16222	80	
325.76479	92	
326.67188	80	
326.88456	82	
327.27144	84	
END IONS

###FS:    #m/z: 507.84540 #charge 1+
###MS: 105
###MSMS: 107
BEGIN IONS
TITLE=Cmpd 80, +MS2(507.8454), 28.2-35.2eV, 2.3min #107
RTINSECONDS=137.985
SCANS=105,107
PEPMASS=507.84540	170120
CHARGE=1+
191.87122	164	
192.87175	150	
196.01661	354	
214.88470	388	
214.92322	172	
216.90033	146	
224.97709	172	
227.95633	204	
232.89723	606	1+
236.88711	190	
238.95020	152	
239.85671	140	
241.85385	142	
242.88742	188	1+
243.64655	142	
254.09540	222	
254.89678	134	
258.87385	150	
264.07682	136	
264.08916	220	1+
266.13018	236	1+
266.16691	150	
267.39217	166	
267.92562	154	
268.11407	138	
272.85290	380	1+
272.88931	276	1+
273.80449	132	
273.85516	242	1+
275.85123	248	1+
278.10230	218	1+
278.83340	574	1+
278.87046	138	
280.82608	262	1+
281.39866	140	
283.96966	176	1+
285.79203	150	
285.85540	138	
287.85286	1402	1+
288.08265	244	1+
288.89738	138	
289.88095	290	
290.12801	148	
290.86685	276	
291.87264	236	
292.85225	168	
292.90607	138	
293.87374	826	1+
296.85326	134	
296.87048	136	
297.04676	140	
299.88168	308	1+
300.85911	134	
301.25427	112	1+
301.82246	210	1+
301.84784	164	
303.86787	978	
304.88497	432	1+
305.86304	2190	1+
306.12272	142	
307.86518	156	
307.89219	340	
308.14198	584	1+
308.87190	1564	1+
309.84628	174	
309.88706	354	
310.15850	558	1+
310.84729	158	
310.89523	152	
311.88330	2212	1+
312.83465	148	
312.86645	262	
312.90405	236	1+
314.38909	162	
314.86435	398	
315.86049	566	1+
316.86140	354	1+
318.85581	372	1+
318.88099	138	
319.80970	182	1+
319.85601	232	1+
320.87497	138	
320.89735	144	
321.88283	166	
322.86772	1002	1+
322.88544	230	
323.87149	838	1+
324.90331	180	
325.83100	330	1+
325.90056	240	
326.88348	3514	1+
327.81964	164	
328.87864	306	
329.88198	180	
330.39091	236	1+
330.88096	280	
332.87355	408	1+
333.76507	308	1+
334.87579	194	
335.83413	330	1+
336.88126	556	1+
337.88219	380	1+
339.88097	154	
340.86301	168	1+
343.87400	574	1+
344.13010	188	1+
344.84211	184	
346.88274	178	
347.75888	132	
347.77841	358	
347.83759	210	1+
348.17406	134	
348.79762	200	
348.84387	144	1+
348.89112	324	1+
349.75237	138	
349.80593	134	
350.75200	172	
351.76837	164	
351.81410	196	
351.88469	250	
352.84618	372	1+
352.90807	216	
353.84903	318	1+
355.78153	212	1+
355.89587	240	
357.05853	144	
357.84352	136	
358.88146	186	
359.78310	142	
359.80615	288	1+
360.78206	200	1+
364.83858	158	
365.76936	206	
365.78813	320	
365.85732	180	
366.71505	208	
366.77851	228	
366.82231	160	
367.76925	536	1+
367.84603	146	
368.81349	208	
368.89428	200	
369.79903	230	
369.83785	642	1+
369.89818	418	1+
370.03214	192	1+
370.36253	240	1+
370.80301	262	
371.80343	402	1+
371.84876	164	
372.19634	234	
372.78043	180	
373.72249	162	
373.83213	134	
373.87175	170	
374.81170	698	1+
375.78237	136	
376.88772	208	
378.74510	144	
380.85663	146	
381.72275	148	
381.83634	516	1+
382.05906	146	
382.72206	164	1+
382.79299	246	1+
384.85015	986	1+
385.38372	158	
385.77355	158	
385.82468	174	
386.82402	144	
387.76729	242	1+
387.84651	260	
389.19664	764	1+
389.87694	180	1+
390.84065	376	
391.84441	620	
391.87047	232	1+
392.82556	1552	1+
393.72640	164	
394.77865	246	1+
394.85214	140	
395.74814	242	1+
396.72712	150	
396.74836	240	1+
398.73264	544	1+
398.87074	152	
399.00973	148	
399.78770	168	1+
399.81460	176	1+
399.85200	670	1+
402.80853	152	
402.86142	178	
403.86349	582	1+
404.06070	254	1+
404.74465	282	1+
405.64971	98	1+
405.77281	150	
405.90474	138	
406.85658	320	
407.75376	264	
407.86628	662	
408.72988	662	1+
408.85198	1724	1+
409.73486	578	1+
410.83693	1802	1+
414.75835	220	1+
415.79058	134	
417.70713	204	1+
417.86542	336	
418.85526	176	1+
421.74157	320	1+
421.88345	248	
422.86583	1300	1+
423.76885	174	
423.86895	900	1+
424.77470	140	
425.75748	914	1+
425.86579	158	
426.86238	650	
427.74657	696	1+
427.86325	546	
428.79763	288	1+
428.84763	2110	1+
429.69859	622	1+
429.73222	188	
430.74304	202	
431.86704	458	
432.86965	208	
433.72017	270	1+
433.85705	274	
434.88567	266	
435.84396	160	1+
438.11500	158	
438.89043	370	1+
441.87055	282	1+
443.76266	192	
444.68525	138	
444.87330	2636	1+
445.75242	192	
446.88479	410	1+
447.68271	154	
447.71927	578	1+
447.75504	168	
447.86559	208	
448.74855	156	
449.76334	146	
449.87745	480	1+
450.14759	188	1+
450.69576	376	1+
450.76069	412	1+
451.76477	362	1+
453.86768	158	
457.90096	488	1+
462.88553	958	1+
464.71827	242	1+
467.88862	810	1+
469.88656	452	1+
470.73035	284	1+
473.87242	180	
485.89973	702	1+
509.28574	440	1+
509.85554	154	
END IONS

###FS:    #m/z: 336.94577 #charge 1+
###MS: 105
###MSMS: 108
BEGIN IONS
TITLE=Cmpd 81, +MS2(336.9458), 28.0-35.0eV, 2.4min #108
RTINSECONDS=138.757
SCANS=105,108
PEPMASS=336.94577	47086
CHARGE=1+
196.88293	86	
201.00135	84	
210.89451	240	1+
211.94468	2854	
211.98401	80	
212.87778	514	1+
213.93922	1888	1+
214.87952	80	
214.88860	336	1+
216.42139	90	
217.93855	174	
222.97008	122	1+
226.38566	76	
226.94459	150	
227.18809	84	
228.84353	144	
228.89631	130	
229.95563	3592	
230.84874	76	
230.88957	742	1+
231.05579	146	
231.61070	92	
231.95108	1824	1+
232.89027	128	
233.94885	276	
234.82292	124	
235.38960	114	
235.86896	96	
236.90656	78	
237.06911	84	
239.04536	118	
239.85478	140	
239.92503	86	
240.85483	92	
240.96360	148	
241.84958	90	
242.93422	94	
243.05038	94	
243.83815	132	
244.95953	122	
246.03088	116	
246.16530	110	
246.97793	170	
247.91314	96	
247.96747	1006	1+
248.13431	78	
248.16083	88	
248.34337	90	
248.85464	84	
248.90170	236	
249.96215	862	1+
250.98977	94	
251.83844	176	
251.86972	76	
251.95901	134	
252.09768	170	1+
252.83940	202	
252.97167	2174	1+
253.01357	78	
253.82815	112	
253.87969	78	
253.90307	298	
254.00465	90	
254.15522	106	
254.89407	274	1+
254.90648	142	
254.96722	902	1+
255.02529	82	
255.08016	114	
256.03796	78	
256.07315	90	
256.57847	108	
256.85003	138	
256.96614	76	
257.85461	158	
258.01614	86	
258.85392	512	1+
258.88583	106	
259.89566	76	
260.05398	88	
260.88827	168	
260.94158	94	
264.86401	160	
264.89166	98	
265.01499	114	
268.84051	770	1+
270.98104	316	
271.09496	100	
272.17564	76	
272.56896	88	
272.83227	76	
272.97840	88	
273.80355	100	
274.36577	100	
274.86451	82	
275.80416	102	
275.98949	80	
276.85670	526	1+
277.43515	92	
277.83804	138	
278.84635	144	
278.86539	242	
278.94033	142	
279.83090	160	
279.85702	276	1+
279.88886	84	
281.00341	86	
281.39566	132	
281.89343	104	
282.80747	78	
282.86926	202	1+
284.36450	84	
284.48242	90	
285.84691	152	
286.85115	634	1+
287.08951	84	
288.85259	120	
289.42865	110	
289.85890	124	
290.85599	354	1+
290.89979	78	
291.04368	86	
293.10576	320	
293.81572	98	
294.00101	414	1+
294.85928	120	
295.16806	82	
295.86947	78	
296.06319	84	
296.26025	96	
296.91778	84	
296.98068	104	
297.86774	240	1+
297.97882	128	
298.43856	80	
298.82490	82	
299.06277	80	
299.10534	92	
299.16890	86	
299.89588	76	
299.91050	90	
300.90856	78	
300.92571	86	
303.58110	84	
305.35108	112	
306.96033	106	
307.13466	74	
308.86442	130	
309.86079	82	
310.78448	82	
310.87296	138	
311.41651	84	
311.76591	82	
311.86747	112	
314.84752	78	
314.90196	78	
319.77768	80	
319.96209	78	
320.89182	108	
321.02644	82	
324.84121	80	
324.87179	82	
324.98758	76	
327.97150	92	
331.80073	80	
332.19369	138	
332.88130	132	
333.15096	98	
334.13552	108	
335.17303	98	
335.62072	104	
340.78080	86	
END IONS

###FS:    #m/z: 322.93018 #charge 1+
###MS: 109
###MSMS: 110
BEGIN IONS
TITLE=Cmpd 82, +MS2(322.9302), 28.0-35.0eV, 2.4min #110
RTINSECONDS=142.424
SCANS=109-110
PEPMASS=322.93018	3132214
CHARGE=1+
189.60972	92	
193.88959	78	
194.08968	72	
194.88937	80	
195.91931	82	
196.01551	76	
200.88984	78	
201.04121	72	
201.88327	76	
205.94788	72	
205.96509	84	
206.97237	244	1+
207.02387	80	
207.12122	88	
207.94006	92	
209.38380	72	
211.95935	84	
212.87895	136	
214.89586	84	
215.87993	90	
216.88075	122	
218.89083	72	
218.94118	80	
219.03235	82	
219.54699	102	
220.86614	236	
222.04828	74	
222.95339	218	
223.95420	110	
225.89296	72	
227.10298	92	
227.83652	72	
227.93575	192	
228.06070	82	
228.93071	80	
231.57322	86	
231.87802	84	
231.96964	104	
232.95705	88	
233.41350	82	
236.80073	72	
237.01463	76	
237.05008	154	1+
238.84229	72	
238.93707	118	
239.07694	116	
240.05051	82	
240.79862	92	
240.82381	120	
240.94132	4366	
241.38988	78	
241.90985	92	
241.94232	3078	
242.15910	86	
242.88999	80	
242.94241	10132	1+
242.98937	82	
243.82579	184	1+
243.98654	74	
244.14089	74	
244.84101	86	
244.94003	2390	1+
246.97900	212	1+
248.84171	118	
249.08687	86	
249.81238	82	
250.83438	92	
251.06753	78	
251.90298	82	
252.87453	72	
252.93416	84	
253.86920	74	
253.89076	92	
255.78829	74	
255.82749	106	
255.96517	74	
256.89865	124	
257.41285	100	
258.43850	74	
258.84373	186	
258.89475	104	
260.83937	94	
261.34236	74	
261.83149	122	
261.90453	80	
261.93223	96	
262.11327	86	
262.82790	196	
263.98285	96	
265.06027	234	
265.85371	76	
266.78758	72	
266.86090	146	
266.87667	112	
266.99418	74	
267.25617	98	
267.99016	86	
268.95429	156	
270.84847	90	
272.84555	106	
272.98849	132	
273.10742	74	
273.77771	72	
274.86219	76	
276.84763	182	
276.86299	162	
277.79737	72	
278.44475	84	
279.00637	72	
279.09067	1366	1+
279.15198	72	
279.85146	166	
279.89300	104	
281.25659	72	
281.96750	92	
282.27679	244	
283.06937	130	
283.09242	78	
283.78781	132	
284.21529	88	
284.29346	236	
285.84680	78	
286.87954	88	
287.79351	94	
287.85800	98	
288.80658	76	
288.84395	76	
288.91887	78	
288.94218	76	
289.79275	74	
289.88236	76	
290.85417	110	
290.86998	78	
290.89296	72	
291.80234	100	
291.83200	90	
292.86186	112	
293.14254	82	
293.85555	258	1+
297.91275	104	
298.80355	86	
299.54720	72	
300.79918	142	
300.86374	86	
302.86957	316	1+
308.86915	114	
309.80143	168	1+
310.88812	72	
311.88743	72	
314.82941	88	
315.12428	78	
315.83749	76	
318.39358	76	
318.86238	110	
319.80619	74	
324.89447	82	
325.18890	72	
325.92649	92	
326.37025	72	
327.15359	74	
END IONS

###FS:    #m/z: 340.94089 #charge 1+
###MS: 109
###MSMS: 111
BEGIN IONS
TITLE=Cmpd 83, +MS2(340.9409), 28.0-35.0eV, 2.4min #111
RTINSECONDS=143.197
SCANS=109,111
PEPMASS=340.94089	1190346
CHARGE=1+
158.03065	202	
181.93841	80	
184.12768	78	
190.94606	94	
192.92880	118	
193.93736	78	
196.89153	100	
198.87823	110	
201.87262	200	1+
205.01475	74	
210.93642	76	
213.93879	950	1+
215.88822	212	
215.94010	118	
216.87333	76	
217.38522	84	
218.90208	122	
220.89720	78	
221.87110	84	
222.94792	98	
223.98645	78	
224.54905	98	
224.97938	108	
226.89141	94	
227.85509	82	
228.94693	198	
229.84620	98	
230.54838	94	
231.88867	98	
231.95179	1060	1+
232.88609	130	
232.89892	76	
233.89894	384	
233.94688	138	
234.86050	88	
234.94963	110	
235.89399	112	
235.94758	86	
237.01416	82	
237.07463	122	
238.88380	86	
239.78616	112	
240.84271	102	
240.90544	124	
240.95682	78	
241.84278	272	
241.95850	78	
242.41910	86	
242.84380	142	
242.94602	124	
243.83285	236	1+
244.16614	92	
246.85339	76	
246.89339	130	
246.95016	84	
246.96874	230	1+
247.14309	82	
247.58365	108	
249.89987	328	1+
249.96064	330	1+
251.53498	106	
251.95684	152	
252.93098	78	
252.95247	78	
253.90355	88	
254.83352	80	
254.96752	442	1+
255.90644	90	
256.89282	146	
256.91382	146	
256.96394	124	
257.41121	92	
257.44662	84	
257.85363	138	
257.89204	78	
258.79716	82	
258.85041	438	1+
258.87104	90	
258.90976	74	
258.96789	102	
259.85507	290	1+
259.95602	114	
260.83518	236	
260.93433	90	
261.06850	90	
261.84397	162	
263.38687	108	
263.84161	96	
265.42646	122	
265.92709	140	
267.96624	82	
269.41950	76	
269.84233	116	
270.80027	100	
270.82976	328	
270.93326	76	
271.80094	78	
273.09798	76	
273.45135	90	
274.89734	176	1+
275.81383	82	
275.85814	428	1+
277.93015	194	1+
277.95072	110	
278.84513	1402	1+
278.90576	92	
278.96593	106	
279.34672	78	
279.96286	126	
280.89974	90	
280.93674	94	
281.87588	142	
281.89250	148	
281.98627	126	
282.87697	168	
284.42017	106	
284.86773	76	
285.58951	150	
285.90887	108	
286.43700	90	
286.85679	84	
286.91511	90	
289.38512	100	
292.42397	76	
292.88589	94	
293.93103	80	
294.84962	120	
296.86499	160	
296.89428	74	
297.42994	94	
297.82469	84	
297.84450	84	
297.97182	116	
298.79663	140	
298.91192	80	
300.15081	84	
301.85724	134	
302.17192	192	
303.60053	82	
303.96023	84	
305.37474	80	
307.43185	80	
307.67496	86	
307.79979	78	
309.81483	96	
309.86621	280	1+
310.82132	86	
310.86939	242	1+
312.14750	80	
313.80941	76	
315.13100	80	
323.84611	80	
325.90010	76	
326.97378	86	
327.18523	78	
327.26243	90	
327.80202	214	1+
334.82957	94	
335.81417	76	
341.11383	80	
341.76526	102	
341.97150	84	
342.30890	132	
343.69494	88	
344.96654	84	
345.80625	80	
346.36581	82	
END IONS

###FS:    #m/z: 363.95683 #charge 1+
###MS: 109
###MSMS: 112
BEGIN IONS
TITLE=Cmpd 84, +MS2(363.9568), 28.0-35.0eV, 2.4min #112
RTINSECONDS=143.969
SCANS=109,112
PEPMASS=363.95683	531548
CHARGE=1+
182.86864	88	
186.07572	80	
187.89085	96	
191.85827	184	1+
196.88306	108	
203.95433	90	
207.86922	76	
207.94704	348	
209.94419	1182	1+
209.97236	80	
210.89337	112	
212.87870	536	1+
214.88955	82	
218.91152	132	
220.88424	76	
222.13052	100	
222.95233	400	
223.83188	82	
223.89003	98	
224.88525	300	1+
224.95111	1026	1+
225.02429	112	
226.90646	92	
226.94737	6994	1+
228.85300	76	
228.89353	266	
228.94248	5370	1+
230.83915	86	
230.88920	1314	1+
231.83291	80	
232.88105	116	
232.89373	178	
233.02361	88	
233.40701	82	
233.96366	76	
234.88238	156	
235.44613	86	
238.94100	116	
240.93959	1218	
240.96223	252	
241.05849	112	
241.94044	1966	1+
242.94211	1372	1+
243.82894	88	
244.81910	104	
244.93829	264	
244.95789	3766	1+
245.44630	118	
245.94221	350	
246.90716	78	
246.95308	4130	1+
248.80413	120	
248.85005	162	
248.90111	488	1+
249.04601	74	
250.02623	78	
250.94883	74	
250.96989	354	
251.04156	74	
251.08317	82	
251.80551	82	
255.70536	84	
258.10907	88	
258.97147	142	
260.84183	114	
260.96845	454	1+
261.53680	78	
261.55108	108	
261.82731	328	1+
262.38777	98	
262.81144	86	
263.06827	82	
263.89527	94	
264.04285	130	
264.07823	86	
264.42639	100	
264.61014	100	
264.97850	290	1+
265.79216	76	
265.91791	78	
266.78857	112	
266.81257	362	
266.86499	104	
267.97256	602	1+
268.41667	114	
268.44081	112	
268.87353	80	
268.96490	538	1+
269.79662	80	
269.97164	362	1+
271.86991	112	
271.91576	264	1+
272.09447	144	
273.86960	114	
277.85018	86	
278.43037	96	
278.84751	202	
279.85619	102	
279.99945	84	
280.10675	96	
280.61878	114	
280.79426	372	
280.83549	156	
281.89037	150	
282.09127	100	
282.79218	112	
283.85585	104	
283.96019	138	
283.98369	108	
284.82129	238	1+
284.88660	232	1+
284.92367	76	
285.25746	80	
285.84733	112	
287.14376	80	
288.11595	96	
289.08003	76	
289.78603	76	
293.50405	76	
294.85386	234	
295.92898	300	1+
296.86768	194	1+
297.80009	1052	1+
298.80174	902	1+
300.15938	80	
301.80063	178	
301.86405	216	
302.86581	158	
303.81051	164	
303.85563	308	
304.56403	88	
305.00796	78	
306.88522	82	
306.93211	120	
309.21912	78	
309.29692	76	
309.87971	178	1+
312.77020	92	
312.87338	242	1+
316.80500	84	
317.43264	144	
317.81563	314	1+
317.86807	78	
318.11990	94	
318.88246	76	
321.81359	240	1+
321.83303	230	
321.86255	254	
322.92738	202	
322.94962	76	
324.82912	114	
324.88224	74	
325.81127	82	
326.87572	124	
327.07403	76	
327.09411	74	
327.80325	148	
328.82404	184	1+
329.89336	78	
329.94272	102	
331.04056	86	
332.09116	78	
333.11024	84	
334.09071	86	
334.74632	74	
336.94006	194	1+
340.81705	84	
340.94681	108	
341.93749	74	
342.17845	90	
344.75920	108	
344.83862	98	
344.87463	108	
346.37044	86	
346.65620	90	
348.32233	84	
353.83021	76	
356.13454	76	
356.84177	78	
359.82038	112	
364.12226	90	
364.78341	84	
END IONS

###FS:    #m/z: 322.93002 #charge 1+
###MS: 113
###MSMS: 114
BEGIN IONS
TITLE=Cmpd 85, +MS2(322.9300), 28.0-35.0eV, 2.5min #114
RTINSECONDS=147.635
SCANS=113-114
PEPMASS=322.93002	2846982
CHARGE=1+
114.81179	82	
136.35147	66	
180.59756	96	
187.91949	72	
194.89458	68	
197.88834	66	
199.95478	94	
200.83782	176	
201.04624	226	
202.13787	90	
205.95214	150	
205.97391	94	
206.95508	70	
206.97624	138	
207.97159	188	
210.89505	90	
214.83454	76	
214.90674	74	
216.87868	86	
221.94219	76	
223.86890	70	
223.96026	228	
224.03787	108	
224.82260	66	
224.96532	92	
227.14918	86	
228.06084	88	
229.81657	214	1+
229.84990	256	1+
231.89019	166	1+
233.05190	66	
233.58446	86	
234.01074	76	
235.06167	72	
235.85499	82	
235.87956	74	
236.89902	90	
237.82418	82	
238.02712	70	
238.06108	66	
238.88000	86	
238.93917	148	
239.07739	100	
240.08296	72	
240.94068	3636	
241.85357	94	
241.94182	3138	
242.61395	68	
242.82256	72	
242.83600	70	
242.94169	9256	1+
243.11193	92	
243.90892	76	
243.97991	70	
244.84752	80	
244.93969	2268	
246.39474	90	
246.97497	294	1+
247.94272	70	
248.84887	160	
249.86271	72	
250.08054	70	
250.09341	102	
250.39475	102	
250.56014	106	
251.92553	74	
252.84320	106	
253.08940	66	
255.78460	178	
255.91825	78	
257.98862	80	
258.94027	102	
259.03518	80	
259.35138	108	
260.83718	74	
260.87600	76	
261.83501	158	
261.84802	92	
262.81157	68	
262.83314	72	
262.87921	74	
263.04639	74	
263.92731	74	
264.22067	72	
265.04164	70	
265.05757	72	
265.08499	68	
266.04471	82	
266.06405	74	
266.86696	146	
267.19721	82	
267.84466	166	1+
268.95813	74	
272.44099	90	
272.84240	70	
272.88081	84	
272.95591	68	
273.79527	98	
273.84924	76	
274.41670	254	1+
274.79524	84	
275.80978	78	
276.83967	120	
276.87314	76	
278.41166	96	
278.81141	82	
278.85250	76	
279.08968	1092	1+
280.07178	70	
280.78932	74	
281.81287	76	
282.88717	90	
283.06606	70	
283.10796	138	
283.84928	170	
283.96796	88	
284.00408	76	
284.02279	74	
284.04157	70	
284.29300	646	1+
284.80556	84	
284.86281	94	
286.85935	66	
287.02540	74	
287.90796	66	
288.14749	78	
289.88005	78	
289.88877	76	
290.15857	66	
290.86044	126	
291.44406	76	
291.80788	96	
291.85322	134	
294.85236	88	
294.90695	72	
295.12801	72	
295.81238	158	
296.11023	66	
299.81483	210	1+
301.87456	200	1+
302.60422	128	
302.86306	72	
303.15142	70	
306.89149	114	
307.79984	88	
307.88939	72	
308.04533	88	
312.84171	70	
315.51664	76	
315.75710	74	
318.83362	70	
319.00637	78	
320.75107	66	
320.94929	104	
322.18005	70	
323.81078	80	
325.25546	72	
325.74723	86	
326.87517	112	
327.07540	76	
327.74011	68	
END IONS

###FS:    #m/z: 340.94062 #charge 1+
###MS: 113
###MSMS: 115
BEGIN IONS
TITLE=Cmpd 86, +MS2(340.9406), 28.0-35.0eV, 2.5min #115
RTINSECONDS=148.406
SCANS=113,115
PEPMASS=340.94062	1072576
CHARGE=1+
133.47504	140	
190.93096	84	
190.94802	142	
191.95552	128	
194.92051	80	
199.17753	84	
199.93384	78	
204.09289	82	
207.41638	86	
207.95423	82	
208.96293	128	
210.93858	280	1+
212.87495	242	1+
213.93973	806	1+
215.88686	318	
215.93750	182	
215.98085	104	
217.93422	78	
219.89445	76	
222.95123	80	
223.96021	188	
224.87317	76	
224.93389	80	
224.97755	196	
224.99305	82	
226.86217	94	
226.96822	182	
227.85401	196	1+
228.39097	78	
228.84040	124	
231.04280	76	
231.13257	78	
231.95045	1314	1+
233.84899	88	
233.89740	244	
233.94724	370	
235.87761	96	
235.94648	178	
236.87559	136	
236.89131	88	
237.85992	102	
238.88584	78	
239.03930	80	
239.88679	102	
240.82205	78	
241.94059	132	
242.82554	76	
242.84791	414	1+
242.88408	122	
242.93839	100	
243.06574	108	
243.83008	300	1+
245.83219	96	
246.98287	146	
247.40378	88	
248.38996	80	
249.95972	238	
250.46672	80	
250.82234	76	
251.19212	84	
252.95793	170	
254.96555	428	1+
255.07794	88	
256.19688	88	
257.93924	80	
258.37745	82	
258.84291	270	
258.86574	114	
259.84834	338	
259.95392	100	
260.83426	260	1+
260.86417	184	1+
260.92066	100	
261.06450	94	
261.77539	98	
261.88544	116	
262.96984	170	
263.00066	78	
263.05440	102	
264.16285	88	
264.87181	120	
264.90640	178	
264.98674	204	1+
266.85892	110	
266.92182	78	
267.86591	98	
268.18158	80	
268.26584	78	
268.84117	146	
270.82787	150	
271.44080	82	
271.78259	78	
272.92820	174	
273.93129	202	1+
274.85904	242	1+
274.88774	132	
275.41827	78	
276.85280	502	
277.86588	328	
277.92743	330	1+
278.84435	1206	1+
279.91357	78	
279.96654	96	
280.96638	84	
281.00034	120	
281.04950	98	
281.41306	98	
281.77987	84	
281.86713	120	
281.94499	124	
282.89213	82	
282.91469	158	
284.43307	88	
285.53576	94	
285.80963	98	
285.91139	84	
289.32852	76	
289.88571	124	
290.85768	122	
294.14372	112	
294.38378	98	
294.86276	214	1+
294.96592	80	
295.85906	196	1+
296.39727	94	
296.80730	92	
296.97213	314	1+
297.82800	82	
297.97429	222	1+
298.30907	118	
298.36880	110	
298.96312	82	
299.11786	102	
299.24953	86	
299.30930	80	
299.36201	82	
300.46786	86	
300.81272	78	
300.87241	96	
301.02345	76	
301.88964	122	
301.92959	92	
302.77321	84	
302.92390	78	
302.94414	102	
303.84923	118	
304.90221	106	
305.87739	80	
306.89789	82	
307.59533	78	
307.77476	76	
307.80954	90	
308.87178	82	
308.91232	128	
310.41411	94	
313.82030	86	
313.87998	162	
318.10018	100	
320.77090	78	
322.43155	84	
326.10872	86	
328.95084	78	
329.87146	200	1+
330.81922	112	
330.95372	78	
341.86151	192	
342.90446	146	
342.94891	102	
343.27378	78	
344.41488	108	
END IONS

###FS:    #m/z: 363.95669 #charge 1+
###MS: 113
###MSMS: 116
BEGIN IONS
TITLE=Cmpd 87, +MS2(363.9567), 28.0-35.0eV, 2.5min #116
RTINSECONDS=149.178
SCANS=113,116
PEPMASS=363.95669	471416
CHARGE=1+
177.90315	92	
187.87227	78	
188.40108	86	
189.86877	144	
191.85852	196	
196.88360	180	
203.92606	94	
207.87436	122	
207.94858	86	
209.94390	966	1+
210.88334	134	
212.87889	768	1+
212.90596	104	
221.51968	88	
222.95314	324	1+
224.82312	108	
224.95130	494	1+
225.85574	158	1+
225.96668	134	
226.88471	164	
226.94714	5554	1+
228.01979	92	
228.94284	6306	1+
230.83053	88	
230.89003	1348	1+
232.01798	82	
232.88358	542	1+
236.84264	146	
237.05628	82	
238.40945	92	
240.39503	80	
240.48817	90	
240.82954	78	
240.94180	776	
240.96569	122	
241.93917	2840	1+
242.94119	1952	1+
242.96287	684	
244.95798	4188	1+
245.89021	80	
245.94152	192	
246.90319	154	
246.95277	3646	1+
247.85791	94	
247.98357	146	
248.64530	78	
248.80642	150	
248.85466	146	
248.89851	614	
249.72887	102	
250.10143	80	
250.79918	100	
250.90894	90	
251.04297	92	
252.08281	138	1+
252.79947	82	
252.89771	86	
257.78763	92	
257.90372	86	
258.44448	84	
258.83780	178	
260.40835	92	
260.83009	86	
260.85128	186	1+
260.97307	258	
261.08059	98	
262.06918	78	
262.78150	86	
263.88116	82	
264.02305	82	
264.04143	102	
264.85377	78	
264.86971	106	
264.97053	216	1+
265.03089	84	
265.06035	106	
265.08774	206	1+
265.86790	82	
266.93612	80	
266.97213	478	1+
267.06946	152	
267.10285	78	
268.10975	106	
268.96207	182	
269.84456	208	1+
269.87333	268	1+
269.96883	712	
270.04872	78	
271.09689	78	
271.12911	80	
271.96476	84	
272.12483	82	
272.80712	84	
273.79821	94	
276.81049	134	
276.85495	162	
278.84466	186	
279.10439	86	
279.40839	86	
279.85599	80	
280.79474	180	
280.83574	242	1+
281.43358	80	
281.79314	508	1+
282.87860	86	
282.97350	184	1+
283.06747	80	
283.85609	118	
283.88506	226	1+
284.19461	80	
284.78786	126	
284.84100	96	
284.88396	132	1+
285.81894	336	1+
285.84404	312	
286.81674	262	1+
289.83927	88	
289.88461	292	1+
290.86017	114	
292.99525	86	
293.09810	92	
293.11850	158	
293.40283	90	
294.86189	188	1+
295.08181	96	
296.83756	132	
297.54177	94	
298.80593	392	
298.95851	90	
299.54801	90	
299.80163	760	1+
299.87333	102	
300.10832	80	
300.40637	94	
300.80284	540	1+
300.89783	94	
301.86268	158	
302.80514	140	1+
302.85939	130	
303.85389	478	1+
303.94541	100	
304.63506	80	
304.87512	136	
305.40919	100	
305.87629	120	
305.91151	106	
306.43644	98	
307.13554	130	
308.89743	94	
309.05087	92	
311.87089	172	
313.35907	80	
313.79631	82	
313.90382	112	
315.51671	88	
315.84869	78	
316.81564	162	
318.80785	84	
318.93092	78	
321.82502	124	
321.86502	336	1+
322.92531	98	
323.82493	268	1+
323.93682	82	
326.34793	102	
326.62513	78	
326.87252	164	
327.87879	134	
328.81083	86	
328.85028	92	
334.76863	78	
335.58914	88	
338.44966	88	
338.94457	80	
340.93929	202	
344.39666	86	
344.76339	80	
349.79045	88	
351.26897	102	
353.72897	80	
355.86584	92	
361.77903	106	
366.28609	78	
367.77628	136	
368.82864	80	
END IONS

###FS:    #m/z: 340.94075 #charge 1+
###MS: 117
###MSMS: 118
BEGIN IONS
TITLE=Cmpd 88, +MS2(340.9407), 28.0-35.0eV, 2.6min #118
RTINSECONDS=152.871
SCANS=117-118
PEPMASS=340.94075	1039992
CHARGE=1+
183.86884	114	
185.86640	98	
188.94925	80	
189.87385	142	
190.94833	168	
191.95463	226	
192.92771	294	
193.97153	78	
197.96275	84	
198.42277	76	
200.87956	78	
206.97960	90	
208.93944	118	
208.95798	348	
209.94522	140	
210.93673	348	1+
213.93953	964	1+
214.88248	322	1+
215.88676	270	1+
215.90505	86	
215.93440	118	
217.00515	80	
217.88403	100	
218.85778	94	
221.87216	186	
222.89256	78	
222.95296	80	
223.95654	204	
224.97804	82	
226.94759	198	
227.95321	78	
228.87532	90	
228.90950	94	
228.93834	134	
229.07424	80	
230.84866	78	
230.90073	128	
230.93968	80	
231.94863	778	1+
232.07237	132	1+
232.89018	138	
233.88309	84	
233.89584	256	1+
234.39598	78	
234.91709	84	
235.84959	92	
237.84113	170	1+
238.06281	80	
238.88192	94	
239.16343	116	
239.90237	80	
240.83293	232	
240.84953	144	
240.87903	88	
240.93493	100	
240.96239	286	
241.12839	82	
241.84543	400	1+
242.42497	104	
242.90430	226	1+
242.96221	100	
243.82821	210	
244.16789	96	
244.83668	152	
244.95642	134	
246.85958	120	
246.97670	102	
248.90125	78	
249.86809	100	
249.96115	300	1+
250.84015	90	
250.90421	150	
251.96313	134	
252.10787	76	
253.92034	114	
254.91094	100	
254.96537	306	
255.14457	98	
256.88279	106	
256.96570	118	
257.85031	112	
257.89157	364	1+
258.84298	128	
258.91231	78	
259.85002	176	
259.95604	164	
260.83310	742	1+
261.91954	78	
262.92472	90	
263.15617	94	
263.88153	136	
264.87128	106	
265.43362	100	
265.85966	80	
266.17820	84	
267.13884	78	
268.12497	88	
268.84494	392	1+
268.96838	84	
269.41716	148	
270.82034	88	
271.87130	192	1+
271.91959	100	
272.93331	256	
273.79248	86	
273.92276	78	
274.85648	118	
275.84238	86	
275.95260	198	
276.16456	78	
276.85702	762	1+
276.91225	124	
278.84452	1582	1+
278.88361	88	
279.79056	78	
279.89764	94	
279.96516	172	
280.86773	78	
280.89638	104	
280.95661	78	
281.05286	78	
281.86006	126	
282.87984	246	1+
283.36920	86	
284.79435	84	
287.86846	106	
288.84027	212	
289.85697	82	
290.85565	86	
290.96426	154	
291.93042	78	
292.05834	88	
293.85018	114	
293.86927	92	
294.85378	204	1+
294.87707	120	
295.97480	90	
296.23874	106	
296.88764	78	
297.02341	94	
297.97105	298	1+
298.92486	88	
299.76152	78	
301.85900	508	1+
302.94807	150	
305.10424	84	
308.86136	98	
308.94900	98	
309.81950	82	
310.87743	78	
311.41027	82	
314.89759	80	
316.11657	102	
319.86902	228	1+
320.14689	78	
320.61707	122	
321.61148	100	
321.78794	78	
322.80630	142	
324.87931	124	
324.95421	86	
325.96440	88	
326.17712	80	
326.99403	120	
329.75506	82	
330.81238	180	
332.84829	102	
332.87280	88	
333.37063	80	
334.07630	176	1+
334.78680	80	
334.88988	84	
341.29332	102	
END IONS

###FS:    #m/z: 363.95681 #charge 1+
###MS: 117
###MSMS: 119
BEGIN IONS
TITLE=Cmpd 89, +MS2(363.9568), 28.0-35.0eV, 2.6min #119
RTINSECONDS=153.642
SCANS=117,119
PEPMASS=363.95681	460510
CHARGE=1+
64.37294	94	
148.34759	80	
154.51834	88	
166.06727	80	
184.95848	80	
186.93944	92	
191.86004	276	
191.89076	96	
193.85349	82	
193.89276	88	
204.93714	82	
207.87390	128	
209.38205	80	
209.94310	1238	1+
212.87977	572	1+
214.88431	80	
222.95239	156	
223.82466	78	
223.97415	110	
224.95014	588	1+
226.84219	80	
226.94669	4098	1+
226.97255	182	
228.85519	112	
228.89624	168	
228.94248	5960	1+
229.27109	86	
229.89485	86	
230.83055	160	1+
230.88937	1146	
231.46481	78	
232.89177	112	
237.51579	78	
237.84757	124	
240.43503	80	
240.94141	804	
240.96355	142	
241.94369	502	
242.94176	1894	1+
243.02276	112	
243.83060	132	
243.95148	108	
244.81671	136	
244.86087	80	
244.89171	82	
244.95752	2908	1+
245.85378	108	
245.94276	250	
246.06153	82	
246.40089	88	
246.43127	86	
246.83442	96	
246.90582	164	
246.95269	4148	1+
247.02825	170	1+
247.82698	90	
248.55905	88	
248.82550	84	
248.84298	82	
248.89884	698	1+
250.90057	318	1+
250.94317	84	
250.97120	204	
251.92828	82	
253.39610	90	
253.90058	80	
255.22514	84	
255.84914	76	
255.94725	78	
257.15687	86	
258.97567	152	
259.97461	88	
260.10119	76	
260.42414	94	
260.84433	238	1+
260.96725	208	
262.82641	120	
263.87913	78	
264.44293	112	
264.79773	94	
265.08965	92	
265.78780	154	
265.97388	140	
266.33057	94	
266.61527	90	
266.81772	192	
266.84954	280	1+
267.35961	96	
267.97406	566	1+
268.39312	96	
268.80673	190	1+
268.96364	802	1+
269.86482	84	
269.96851	574	1+
271.91590	216	
273.91633	84	
276.81193	198	1+
276.85293	136	
277.01828	80	
277.85596	122	
277.91212	112	
278.79268	310	1+
278.81417	188	1+
278.84250	132	
278.85728	84	
279.10887	120	
279.99565	104	
280.11319	228	1+
280.41098	88	
281.88304	142	
281.90159	80	
283.09468	82	
283.13563	86	
283.15250	78	
283.85702	400	1+
284.80288	198	1+
284.82319	172	
284.86141	248	1+
284.90056	202	
285.84381	244	1+
285.94240	94	
292.06294	76	
293.06985	132	
293.11701	80	
293.33798	80	
294.39671	84	
296.80915	282	
298.80407	598	1+
299.97003	96	
300.80456	318	
301.80013	150	
301.86409	230	
301.88473	90	
302.45902	88	
302.82449	100	
303.85608	208	
303.94553	98	
304.85991	102	
305.09354	84	
305.81482	86	
305.95431	90	
306.83759	88	
308.45064	84	
309.05078	158	
312.19283	84	
312.38374	106	
313.87624	84	
314.82263	224	1+
317.81224	170	
319.40672	96	
319.95361	114	
320.13337	78	
320.36199	92	
321.81924	190	
321.86857	280	
322.81782	240	1+
322.92993	108	
325.00734	82	
326.87487	184	
327.07354	90	
330.77126	168	1+
332.84386	78	
336.94344	156	
337.40455	100	
337.83627	150	
338.73673	94	
339.39696	82	
339.82749	86	
340.78982	80	
340.93779	454	
340.96500	122	
342.79310	122	
343.92279	92	
344.18473	86	
346.78990	216	1+
359.38368	96	
359.86592	78	
360.86662	148	
364.21160	198	
364.76475	86	
365.62566	92	
END IONS

###FS:    #m/z: 507.84517 #charge 1+
###MS: 117
###MSMS: 120
BEGIN IONS
TITLE=Cmpd 90, +MS2(507.8452), 28.2-35.2eV, 2.6min #120
RTINSECONDS=154.415
SCANS=117,120
PEPMASS=507.84517	128512
CHARGE=1+
196.01659	362	1+
209.94492	140	
214.88492	258	
232.89980	158	
236.88692	320	1+
239.07805	138	
239.85685	136	
250.90680	160	
255.92791	124	
258.87678	378	1+
259.85204	150	
264.88992	122	
266.09411	168	
266.84921	118	
269.08997	168	1+
269.92448	282	1+
270.85624	134	
272.38778	268	1+
272.84889	250	1+
275.84909	226	
276.85562	122	
278.83407	258	
279.88883	130	
283.00608	184	1+
283.39423	190	
287.85294	1076	1+
289.03771	124	
289.87736	144	
290.86961	470	1+
291.87673	272	1+
292.81252	276	1+
293.87454	450	
293.95754	132	
294.87513	218	
295.87320	456	1+
296.81802	148	
296.85323	140	
296.87692	324	1+
299.84282	286	1+
303.86944	694	
304.81419	126	
305.86275	1396	1+
307.85674	192	
307.89046	540	
308.14345	984	1+
308.84019	196	1+
308.87362	1220	1+
309.88519	344	
310.08377	176	
311.16553	196	
311.36160	124	
311.88379	1266	1+
314.86174	864	1+
315.37269	148	
316.93321	144	
321.89697	176	1+
322.86570	124	
323.87292	248	
324.86058	234	
325.81229	152	1+
325.83748	276	1+
325.87845	124	
326.88312	2968	1+
328.88062	234	
329.87801	128	
330.76855	128	
330.87876	220	
331.88448	160	
332.87557	672	1+
332.90436	122	
333.18699	172	1+
335.82357	116	
335.88513	126	
336.81280	124	
336.87183	502	1+
337.77053	186	1+
338.82994	132	
338.84779	150	
340.86436	282	1+
341.12645	138	
341.83227	162	
343.87759	300	
345.79984	124	
346.76411	120	
346.82055	134	
346.89092	164	
347.77666	302	
347.85171	160	
347.89266	338	1+
348.17322	292	1+
348.77698	248	
348.80102	270	1+
349.75735	590	1+
349.82671	348	1+
349.87768	124	
350.88433	270	
351.00565	144	1+
351.78224	180	
351.87141	160	
352.77097	266	1+
352.84499	378	1+
352.85992	132	
352.90890	128	
353.85206	268	1+
354.81876	128	
355.89236	338	1+
357.78756	158	
357.84100	246	1+
358.77570	196	
358.90997	126	
361.11871	166	
365.78599	224	
365.86845	156	
366.79022	260	
366.84256	134	
367.71714	246	1+
367.76882	124	
367.84330	124	
368.78718	138	
368.82149	118	
368.89712	284	1+
369.76768	184	
369.83974	576	1+
369.86225	130	
370.80346	164	
371.80248	280	
371.91045	282	1+
372.04735	210	1+
372.78061	172	
374.81919	504	1+
376.88360	382	1+
377.73705	120	
378.72848	158	
379.87499	314	1+
381.71640	150	
381.77328	116	
381.80540	376	1+
381.83967	442	1+
383.79145	140	
383.84933	378	1+
384.87710	274	1+
385.34735	210	1+
385.76983	278	1+
385.84444	344	1+
386.73664	156	
386.82538	162	
388.77325	226	1+
389.20079	396	1+
389.84936	202	
390.20379	266	1+
390.83970	520	
391.84041	322	
392.82627	528	
393.74169	126	
393.79359	158	
393.82769	866	1+
393.90078	122	
394.88245	118	
395.77833	130	
395.88648	170	
397.85299	132	
398.73283	160	
399.77507	156	
399.79959	310	1+
399.84827	412	1+
401.82067	150	
401.85680	324	1+
402.86368	232	1+
404.87617	200	
405.76690	236	
405.86073	280	
405.92520	168	1+
406.78246	162	
406.86465	120	
407.75277	190	
407.86927	538	
408.85104	1474	1+
409.72588	318	1+
409.86575	192	
410.83545	1610	1+
411.75642	128	
412.84124	304	1+
414.86704	166	1+
415.84320	154	
417.85346	126	
418.84812	176	
419.74772	130	
421.87976	128	
421.97117	144	
422.87051	192	
423.77723	370	
423.86681	892	1+
424.78612	164	
424.82013	136	1+
425.76250	350	
425.87110	156	
426.75981	194	
426.77356	206	
426.86005	694	1+
427.71883	184	
427.74855	290	
427.77639	134	
428.74577	558	1+
428.84691	2236	1+
428.86955	254	
429.80108	140	1+
430.85012	362	
431.86815	364	1+
432.88376	118	
433.85443	612	1+
434.77185	240	1+
439.89523	188	
440.88794	270	1+
442.78617	118	
443.68178	110	1+
443.76764	120	
444.15791	118	
444.76460	156	
444.87327	1920	1+
445.73684	116	
445.75901	200	
446.76312	282	1+
447.71384	678	1+
447.79658	212	1+
449.77153	170	
449.88451	192	
450.69523	218	1+
451.77095	178	
451.86144	164	
452.74472	144	
457.90542	148	
458.90129	300	
462.88283	814	1+
465.72044	200	
466.72544	124	
467.71430	272	1+
467.88778	958	1+
471.72695	126	
482.46051	118	
485.90124	684	1+
486.90335	480	1+
505.26139	222	1+
506.72234	174	1+
509.28631	282	1+
510.88171	108	1+
END IONS

###FS:    #m/z: 507.84487 #charge 1+
###MS: 121
###MSMS: 122
BEGIN IONS
TITLE=Cmpd 91, +MS2(507.8449), 28.2-35.2eV, 2.6min #122
RTINSECONDS=158.1
SCANS=121-122
PEPMASS=507.84487	122164
CHARGE=1+
196.01557	522	1+
198.03057	204	
199.88520	126	
210.03188	238	
214.88547	428	1+
224.97664	298	
226.97542	118	
231.09074	138	
232.89796	330	1+
236.89339	176	
237.85374	118	
238.06181	158	
240.41785	124	
245.96962	116	
258.87972	130	
266.09341	142	
266.16785	424	
266.90000	158	
267.09593	120	
267.78171	156	1+
268.91705	114	
271.14996	150	
272.85318	134	
274.80423	128	
274.84094	232	1+
278.87209	114	
279.83139	160	
279.94222	120	
285.85457	228	
285.91987	126	
286.87222	200	
287.85379	1214	1+
287.91216	220	1+
288.82739	182	
289.85290	120	
289.87966	384	1+
290.86294	522	1+
293.81485	220	1+
293.87309	696	1+
296.10063	120	
296.87784	120	
298.84915	168	
300.84816	184	
301.85721	142	
303.86859	494	
305.86347	1656	1+
306.12311	114	
307.88742	576	1+
308.13958	696	1+
308.87164	1256	1+
309.15347	874	1+
309.85389	118	
310.15631	760	1+
310.18064	158	
310.82119	226	1+
311.36910	170	
311.88264	1502	1+
314.35596	196	
314.86456	548	
315.84962	286	1+
315.96703	116	
316.87273	168	
317.87521	122	
318.85619	188	
319.86149	190	
320.85740	120	
321.88796	352	1+
322.89339	238	1+
323.38413	158	
323.87322	1064	1+
324.82641	392	1+
324.98283	220	1+
325.89968	176	
326.88292	3548	1+
327.89803	374	1+
328.76875	318	1+
328.80707	136	
328.83732	292	1+
328.87769	402	1+
329.77101	244	1+
332.87490	576	1+
333.84940	192	
335.77669	214	
335.82432	172	
335.84499	134	
336.82662	130	
337.80186	132	
337.83568	118	
337.88307	194	
338.86726	140	
339.86350	326	1+
342.81252	154	
345.78610	142	
346.75567	150	
346.85830	148	
346.90992	182	
347.75782	254	
347.77330	344	
348.79727	348	1+
348.83941	130	
348.88156	418	1+
349.75404	200	
350.75905	184	
351.77545	130	
352.91185	232	1+
353.80886	162	
353.84783	308	1+
355.87749	122	
356.88061	298	1+
357.84564	274	1+
358.08358	126	
358.84021	230	1+
359.76085	286	1+
360.70206	156	
360.88678	192	1+
362.86883	232	1+
364.98337	132	
365.78982	342	1+
365.93975	208	1+
366.02780	150	1+
366.17959	194	
366.84175	288	1+
367.06305	126	
367.71455	478	1+
367.77034	228	1+
367.90835	264	
368.83020	970	1+
368.89732	370	1+
369.83438	840	1+
370.78078	120	
370.80278	348	
371.79948	198	
371.83034	166	
372.78580	260	
372.85423	172	
373.79289	116	
373.80984	126	
373.83059	212	
373.89914	116	
374.71753	158	1+
374.81204	180	
377.81696	142	
380.70902	126	
380.72667	116	
380.82489	118	
381.80286	150	
381.83943	294	
382.84083	164	
383.77813	192	1+
384.75153	128	
384.81997	458	1+
384.85001	772	1+
384.89847	146	
385.82396	394	1+
387.74485	160	
387.84775	528	1+
387.89341	152	1+
389.20248	164	
389.99607	130	
390.72674	198	1+
390.78369	120	
390.84191	1228	1+
392.29805	120	
392.82772	662	1+
393.79468	128	
393.98687	132	
397.73292	126	
398.23348	140	
398.72553	176	
399.85086	760	1+
402.86597	714	1+
403.79479	140	
403.87032	568	1+
406.86348	210	
407.13604	104	1+
407.74763	410	1+
407.85629	1314	1+
408.85324	1128	1+
409.74238	574	1+
410.76909	246	1+
410.83572	1476	1+
411.81509	146	
411.87841	202	1+
412.74041	122	
413.85769	304	1+
416.87982	132	
421.87753	290	
421.96862	118	
422.86263	298	
422.88503	290	
423.77953	392	
423.86738	1162	1+
424.76916	190	
424.82674	126	
425.75599	430	
425.80132	130	
426.77386	488	1+
426.86257	582	1+
427.10216	178	1+
427.20514	254	1+
427.73231	288	
428.75399	264	
428.84934	1944	1+
429.70867	174	
429.74724	128	
430.70500	112	
430.90089	162	
431.77506	116	
431.83324	114	
433.85412	232	
434.82365	214	1+
434.88403	122	
439.76832	122	
439.88869	342	1+
440.86780	126	
441.17145	152	
441.87615	318	1+
442.75602	274	1+
442.87890	216	1+
443.76116	230	1+
444.87183	1480	1+
444.94753	112	
445.71777	122	
445.75677	202	
445.78556	186	
445.89881	124	
446.88522	428	1+
446.96831	158	
447.71446	588	1+
448.70867	112	
449.78845	128	
449.87632	508	1+
450.70034	380	1+
451.77292	126	
451.85810	132	
451.88031	250	
457.70372	114	
457.90367	112	
457.94241	118	
462.87891	802	1+
464.88749	328	1+
467.70528	132	
467.88521	1388	1+
473.79193	114	
485.90125	560	1+
509.28961	198	1+
END IONS

###FS:    #m/z: 336.94557 #charge 1+
###MS: 121
###MSMS: 123
BEGIN IONS
TITLE=Cmpd 92, +MS2(336.9456), 28.0-35.0eV, 2.7min #123
RTINSECONDS=158.872
SCANS=121,123
PEPMASS=336.94557	40262
CHARGE=1+
185.86974	84	
187.88726	74	
189.97691	78	
191.95529	70	
199.48068	76	
201.04485	76	
211.05366	70	
211.94436	2480	
212.87870	322	
213.88100	202	
213.93981	608	1+
213.96407	72	
214.87874	136	
215.88719	126	
215.93935	200	
216.88953	78	
217.88447	134	1+
217.93760	78	
218.93062	80	
219.98010	92	
221.96401	78	
223.95458	182	
223.98091	110	
224.97261	78	
225.89812	72	
225.97728	106	
226.85375	268	1+
226.89298	164	
227.89568	86	
228.89397	318	
228.97928	76	
229.95644	1764	1+
230.88843	842	1+
231.95000	946	
233.82319	252	1+
233.87531	76	
233.89662	140	
233.94701	100	
234.36195	84	
234.89834	76	
235.89049	116	
235.94897	248	
236.09054	76	
236.89897	74	
237.79574	86	
238.04587	72	
238.85347	138	
239.44234	90	
239.93271	78	
240.42196	80	
240.87698	76	
241.84195	114	
241.85833	94	
243.41630	116	
243.83795	230	
245.87642	72	
247.96681	696	1+
248.90073	252	1+
249.05968	84	
249.82378	76	
249.84146	118	
249.96239	286	
250.02385	70	
250.05709	80	
250.88669	84	
250.95062	202	
250.98931	96	
251.06987	222	1+
251.83485	394	1+
251.95750	140	
252.90201	90	
252.95283	182	
252.97163	1752	1+
253.01122	72	
253.91068	288	1+
253.96319	72	
254.94286	80	
254.96701	438	1+
255.07707	126	
255.84099	228	1+
255.88939	94	
255.94362	88	
256.88978	114	
256.95990	132	
257.00726	84	
258.11677	78	
258.40095	82	
258.84721	130	
258.88785	118	
258.95543	74	
259.84980	86	
259.95853	102	
260.86478	70	
260.95589	96	
261.77731	70	
263.11598	74	
264.10493	72	
264.19474	72	
265.01352	70	
265.08286	112	
266.83960	378	1+
266.87210	102	
266.99049	72	
268.80702	76	
269.82027	72	
269.84017	122	
269.86535	80	
270.78969	68	
270.98105	536	
271.07070	82	
271.91303	210	
273.10421	90	
273.90161	74	
274.87551	118	
275.86757	180	
276.85782	196	
277.10592	76	
277.83250	350	1+
277.85939	346	1+
277.96722	72	
278.42389	76	
278.83573	258	1+
278.96837	108	
279.10476	100	
280.10248	80	
282.04414	74	
282.87853	128	
285.83362	92	
285.84734	926	1+
286.84955	686	1+
287.37280	72	
289.86645	88	
289.92889	82	
291.85663	158	
292.79575	76	
292.88355	80	
293.10560	134	
293.84902	76	
293.99039	88	
294.11003	290	
294.86880	86	
295.85446	88	
296.92376	68	
297.89365	74	
297.90870	82	
297.97652	132	
298.87609	136	
299.88419	90	
300.81928	70	
300.86380	80	
301.87859	196	1+
309.86267	204	1+
312.82659	70	
313.80476	76	
315.11106	72	
315.87262	68	
316.78134	90	
317.43031	90	
319.90515	78	
320.09441	70	
320.79713	72	
322.14011	90	
323.81077	78	
325.90037	72	
326.87023	92	
328.99292	84	
336.82342	90	
336.86145	78	
338.84525	70	
338.90860	72	
340.91424	84	
341.86948	78	
END IONS

###FS:    #m/z: 359.96105 #charge 1+
###MS: 121
###MSMS: 124
BEGIN IONS
TITLE=Cmpd 93, +MS2(359.9610), 28.0-35.0eV, 2.7min #124
RTINSECONDS=159.644
SCANS=121,124
PEPMASS=359.96105	27690
CHARGE=1+
97.07843	84	
179.92490	78	
203.89290	88	
204.00326	76	
209.94414	550	
215.86195	118	
217.92120	100	
219.41401	120	
221.77782	76	
222.95335	118	
223.89130	140	
223.96085	96	
224.95364	210	
224.98972	86	
225.94783	212	
225.95960	156	
226.94754	2940	1+
226.97782	160	
227.87064	88	
228.00699	78	
228.94222	3760	1+
229.04003	78	
229.09679	84	
230.89314	82	
231.02791	92	
231.84816	74	
232.95789	84	
233.38940	102	
233.95992	84	
234.60257	82	
234.86424	82	
235.08262	88	
236.44189	102	
237.99465	80	
238.93790	130	
238.95028	90	
239.90604	90	
240.02181	88	
240.94056	482	1+
240.96295	144	
242.92754	80	
242.96005	754	1+
243.44325	82	
244.16199	82	
244.95867	2180	1+
245.85436	94	
245.94238	282	
246.95339	1650	
247.82788	88	
248.40138	96	
248.80869	94	
250.52130	76	
250.97203	212	
252.88029	76	
252.92441	110	
252.95464	238	
253.60119	98	
256.89917	82	
258.91246	78	
258.97372	106	
259.86172	228	1+
260.96610	198	1+
261.16391	94	
261.36419	78	
261.83978	130	
262.39780	98	
262.95074	134	
264.91753	98	
265.85373	84	
266.03801	86	
266.81589	114	
266.90848	82	
267.81359	78	
267.97472	438	
268.78735	76	
268.96167	122	
269.04523	74	
269.09516	88	
269.38539	86	
269.96747	494	1+
270.07914	86	
271.51357	80	
271.84944	76	
272.90716	82	
273.84370	250	1+
273.96856	102	
275.96900	140	
276.07638	108	
276.79903	146	1+
276.87038	98	
277.02454	74	
277.85192	94	
278.92619	92	
279.06569	74	
279.85177	110	
279.95076	74	
280.11292	76	
280.79339	184	
280.83293	250	
280.87176	82	
281.79442	84	
281.85682	134	
282.90041	82	
283.52635	80	
283.81410	82	
283.84898	74	
284.82594	188	
285.11394	74	
287.43093	82	
289.79971	176	1+
289.86606	74	
291.83004	74	
291.85329	80	
291.89914	94	
294.12275	74	
294.84649	272	1+
297.80947	100	
297.90253	84	
298.80399	910	1+
303.10747	90	
303.66693	106	
303.80169	78	
303.82621	126	
303.87248	130	
304.01171	74	
304.44415	88	
306.88925	82	
307.14095	78	
307.39717	94	
308.80304	74	
308.89510	90	
309.89725	92	
309.91774	232	1+
310.89020	88	
311.82850	76	
313.02444	76	
314.09222	84	
315.84205	76	
318.88019	82	
319.83052	124	
319.87318	152	
320.96284	94	
322.03220	74	
322.82166	142	
322.92731	164	
323.15268	86	
324.09379	90	
325.14671	88	
327.60023	84	
327.86830	74	
328.28938	78	
329.87179	124	
330.81184	94	
333.81685	96	
333.94039	84	
336.94425	206	1+
338.16955	150	
338.88603	74	
339.87675	80	
353.80506	80	
353.88347	136	
360.94506	128	
362.21777	76	
362.34381	74	
362.88862	80	
END IONS

###FS:    #m/z: 322.93021 #charge 1+
###MS: 125
###MSMS: 126
BEGIN IONS
TITLE=Cmpd 94, +MS2(322.9302), 28.0-35.0eV, 2.7min #126
RTINSECONDS=163.308
SCANS=125-126
PEPMASS=322.93021	2411986
CHARGE=1+
77.55477	72	
183.97618	70	
185.92985	64	
194.95949	78	
196.59510	86	
198.90215	76	
198.95741	86	
200.94215	64	
201.03962	74	
202.05049	70	
205.95104	140	
205.97463	100	
206.92659	66	
207.97510	74	
208.93845	72	
209.38914	100	
211.08942	82	
213.99486	90	
214.41926	72	
214.90667	88	
215.85968	66	
217.85225	74	
219.03023	68	
221.06971	118	
223.00454	102	
224.89695	76	
224.95961	78	
227.01777	82	
227.93277	114	
227.94926	74	
228.01618	76	
228.84965	70	
228.86799	68	
229.85347	78	
230.88808	74	
232.87220	72	
233.89044	128	
234.79469	84	
234.82843	72	
235.84751	68	
235.87781	86	
236.38922	104	
236.80445	76	
237.04829	76	
237.06356	66	
238.02123	72	
238.45698	82	
238.94092	310	
240.94021	3290	
241.94147	2142	
242.94181	7298	1+
242.98363	68	
243.82042	66	
243.88428	72	
244.16584	74	
244.82669	72	
244.93952	1854	
244.99163	70	
246.84470	84	
248.02822	66	
248.94959	70	
251.02464	130	
251.50963	84	
252.83135	78	
252.86076	66	
253.82045	78	
254.03544	68	
254.07280	66	
254.11021	72	
254.91418	106	
255.78035	68	
255.82880	144	
256.10408	72	
256.25595	78	
256.89719	130	
257.89419	66	
258.03388	70	
258.82682	262	1+
258.88244	106	
259.86947	68	
259.92723	72	
260.08525	72	
260.98510	94	
261.85686	70	
263.97636	154	
264.19283	80	
264.86593	100	
265.06091	94	
265.94781	68	
266.87178	322	1+
266.96236	74	
267.84582	68	
267.90789	124	
268.85536	68	
268.93804	68	
268.95611	186	
269.07901	72	
271.84740	72	
272.49766	110	
272.84840	66	
272.86863	68	
272.94182	90	
273.04949	68	
273.79844	70	
273.82901	88	
274.90711	86	
276.85282	76	
277.80963	72	
279.07512	66	
279.09365	1052	1+
279.91195	102	
281.83342	80	
281.90366	94	
282.12039	92	
283.07110	342	1+
283.11380	100	
284.29376	490	1+
284.86321	132	
285.80755	80	
285.85845	110	
286.15002	76	
287.89954	70	
288.86081	82	
289.88348	72	
290.80720	72	
292.85792	82	
292.97804	66	
294.02385	98	
294.81791	72	
294.83876	204	1+
294.86123	168	
296.05090	76	
296.92841	78	
296.98132	70	
297.37905	74	
298.99462	90	
299.94863	84	
300.81731	120	
301.79298	72	
303.15768	78	
305.80401	66	
307.79919	286	1+
308.86854	66	
308.88999	88	
309.86309	76	
309.89110	74	
309.91975	92	
312.14964	84	
314.81701	66	
319.81090	82	
320.23031	82	
322.81890	114	
323.88389	88	
324.12933	72	
324.86345	90	
325.08691	78	
325.89311	68	
326.62948	88	
END IONS

###FS:    #m/z: 507.84477 #charge 1+
###MS: 125
###MSMS: 127
BEGIN IONS
TITLE=Cmpd 95, +MS2(507.8448), 28.2-35.2eV, 2.8min #127
RTINSECONDS=164.08
SCANS=125,127
PEPMASS=507.84477	104776
CHARGE=1+
196.01368	168	
209.94119	132	
232.89582	652	
237.85613	110	
242.91855	128	
252.07665	200	
256.05945	108	
258.87588	114	
266.16573	108	
267.92192	292	1+
268.86477	146	
268.92591	244	1+
270.85468	208	1+
271.94075	134	
274.83520	174	1+
279.06584	192	
282.11835	134	
283.79947	122	
285.85814	412	1+
286.88975	210	1+
286.92256	106	
287.85455	556	
289.88178	194	
290.87447	172	
290.90160	142	
291.86112	140	
291.87904	148	
293.87296	596	1+
294.11380	146	
297.85662	118	
298.85656	164	
298.88872	150	1+
299.17314	124	
300.86030	136	
300.92161	184	
301.85371	208	
302.86037	850	1+
303.86492	720	1+
305.86285	1206	1+
305.99779	104	
306.88243	166	
306.90653	246	1+
307.88602	442	
308.14118	822	1+
308.79890	132	
308.87496	1100	1+
310.15721	362	1+
310.82878	202	
310.87102	162	
311.88375	1208	1+
313.88649	240	1+
314.86495	384	
315.86929	176	
316.77080	116	
317.83408	114	
317.88831	244	1+
318.82280	190	1+
319.86176	228	1+
321.35486	248	
322.82297	108	
322.85263	168	
322.96800	156	1+
323.82189	116	
323.87284	350	
323.92176	158	1+
324.85917	444	1+
325.82700	178	
325.89319	146	
326.88312	3624	1+
326.91413	164	
327.28879	126	
327.39260	116	
327.80878	214	
328.50091	104	
328.87245	312	
330.87672	152	
331.87979	112	
332.87439	406	1+
332.89781	108	
332.98055	134	
334.96180	104	
335.82087	122	
335.83034	232	1+
335.87426	116	
336.77800	116	
336.81762	124	
337.88365	230	
338.88271	124	
339.87450	112	
340.79690	110	
340.89905	168	
341.32875	108	
341.90386	126	
342.87235	456	1+
343.83455	144	
345.82620	176	1+
347.77393	476	1+
347.83936	358	1+
348.84353	302	1+
349.75580	340	1+
349.80786	136	
349.89816	146	
349.97081	122	
350.84310	134	
350.88296	366	1+
351.78476	138	
352.78276	230	1+
352.88693	136	
353.84910	132	
355.81315	186	1+
355.88874	168	
356.83739	364	1+
356.85785	246	1+
357.78317	280	1+
358.77405	240	1+
359.86132	104	
361.86647	348	1+
363.79606	172	
364.71922	162	1+
365.76841	120	
365.78628	338	1+
366.18807	110	
366.83918	472	1+
367.76898	300	1+
368.80252	162	
368.89689	284	
369.38639	136	
369.83731	266	
369.91701	156	
370.80093	450	1+
370.83962	142	
370.90945	140	
372.78236	246	1+
372.82798	576	1+
373.83204	470	1+
373.89579	206	1+
374.81897	774	1+
380.85820	136	
381.84167	334	1+
381.87300	148	
384.75583	112	
384.84800	612	1+
384.88120	252	1+
385.78032	318	1+
386.82888	118	
387.85059	290	1+
389.19851	328	1+
390.78498	160	
390.84056	524	1+
392.82565	1020	1+
393.73207	106	
393.79906	130	
394.81621	280	1+
394.90076	146	
395.77041	110	
395.86672	118	
396.32351	162	
396.75302	142	
396.87051	112	
397.80976	118	
398.72973	154	
399.85010	740	1+
400.72884	130	
402.86153	120	
403.86971	422	1+
403.92896	112	
404.83563	112	
405.76436	238	1+
406.73578	410	1+
406.78992	136	
407.86784	398	
407.93541	174	1+
408.76108	442	1+
408.85286	838	
409.23853	112	
409.85330	400	
410.72310	276	1+
410.83758	2016	1+
411.87231	106	
412.84690	258	
413.75222	118	
413.87002	150	
417.85899	352	1+
419.79378	106	
420.81287	108	
421.77335	118	
421.88451	126	
422.86241	156	
422.88995	120	
423.77239	526	1+
423.86643	672	1+
425.75376	322	
425.87452	222	
426.77350	600	1+
426.82526	120	
426.85917	858	1+
427.74307	710	1+
428.84851	1546	1+
429.70350	230	
429.79190	118	
430.74685	258	1+
430.84942	258	
431.86557	524	1+
432.72211	168	1+
432.77179	132	
433.84978	512	1+
435.71694	138	
437.80537	126	
439.89788	144	
440.70539	106	
441.79173	114	
442.67866	212	1+
443.10428	122	
443.73809	108	
443.76000	114	
444.76667	722	1+
444.87103	2664	1+
445.72647	154	
445.74987	140	
446.68466	190	1+
446.74406	108	
446.79804	302	1+
447.71452	146	
448.71723	124	
449.80177	148	
449.87762	576	1+
450.70385	214	
450.84311	158	
451.71400	108	
451.74958	140	1+
457.70646	204	1+
457.90205	206	
462.88249	720	1+
464.88494	210	1+
465.04255	110	1+
465.71616	282	1+
467.70434	202	
467.76631	234	1+
467.88883	1030	1+
468.72083	124	
469.54404	150	
472.74517	122	
472.80595	142	1+
485.89995	554	1+
509.28445	284	1+
END IONS

###FS:    #m/z: 336.94565 #charge 1+
###MS: 125
###MSMS: 128
BEGIN IONS
TITLE=Cmpd 96, +MS2(336.9456), 28.0-35.0eV, 2.8min #128
RTINSECONDS=164.853
SCANS=125,128
PEPMASS=336.94565	41642
CHARGE=1+
162.18962	72	
197.95840	134	
201.86928	76	
207.97806	86	
209.99547	72	
210.88478	80	
211.79171	78	
211.94525	2394	1+
212.86289	72	
212.88023	172	
213.93998	726	1+
214.87920	76	
215.88555	236	
215.93881	176	
221.94391	100	
223.95839	74	
224.84053	128	
224.97487	252	
226.87900	102	
226.94860	252	
227.83449	74	
227.90093	92	
228.84040	78	
228.85702	74	
229.01109	80	
229.89641	114	
229.95623	1680	
230.84895	76	
230.88957	422	1+
231.95091	1282	1+
233.89252	78	
233.94904	356	
236.08132	74	
238.58047	102	
239.11734	80	
239.85306	84	
240.79794	76	
241.01593	76	
241.84599	190	
242.00632	84	
242.84025	112	
242.85303	98	
244.86841	240	1+
244.93974	72	
246.66475	96	
246.97914	98	
247.00025	72	
247.96586	582	1+
248.89897	322	1+
249.95902	428	
250.83363	92	
250.95114	136	
251.83355	132	
252.86035	182	1+
252.97064	1276	1+
253.84802	86	
253.90409	240	1+
253.94097	100	
254.08867	74	
254.38803	88	
254.84341	70	
254.92131	72	
254.96491	668	1+
255.07541	182	
255.83162	82	
255.86870	70	
256.26741	70	
256.50945	80	
256.86376	78	
257.85954	160	
258.10917	100	
258.53113	102	
258.84884	524	1+
259.83012	92	
259.93740	214	1+
260.40632	80	
262.89913	84	
264.10701	72	
266.01415	72	
266.85893	178	1+
267.01657	78	
267.83974	130	
268.81917	78	
268.84412	786	1+
268.94796	82	
269.87716	90	
270.98210	196	
271.90678	78	
272.84529	174	
272.97463	84	
273.10235	74	
274.81331	76	
274.85361	108	
275.83706	218	1+
275.87270	138	
275.96721	128	
275.98928	70	
276.85826	422	1+
278.03503	98	
278.83991	358	1+
279.03713	76	
279.05559	78	
279.83078	108	
279.86672	232	1+
281.83579	82	
284.79741	80	
285.20381	72	
285.57099	90	
285.85084	130	
286.85049	880	1+
287.37251	72	
289.78611	84	
289.84666	84	
290.86043	384	1+
290.89067	80	
290.93689	70	
291.31190	76	
292.08360	72	
293.12442	128	
294.11201	80	
294.84983	120	
294.86630	136	
295.38766	80	
295.90711	70	
295.95567	94	
295.97676	72	
295.99568	76	
296.01460	72	
296.95124	92	
297.05859	84	
297.89392	92	
298.41109	84	
298.89504	82	
300.95534	92	
301.51178	70	
301.90194	68	
302.41006	92	
303.91290	76	
304.87714	70	
306.87217	80	
308.50498	76	
308.85502	80	
308.86739	72	
309.86450	236	
310.34721	74	
310.41192	86	
310.81753	84	
310.86683	162	
310.96823	72	
311.86125	156	
312.42069	94	
316.84669	74	
316.86673	114	
317.41288	80	
317.87283	138	
318.90685	74	
320.85708	72	
322.09221	68	
322.80659	68	
322.85726	108	
326.84727	92	
330.89712	82	
332.74960	72	
333.35022	70	
333.42189	72	
333.88936	284	1+
336.11370	74	
336.46031	88	
336.62500	90	
336.75344	80	
337.05735	78	
341.80135	88	
END IONS

###FS:    #m/z: 322.93020 #charge 1+
###MS: 129
###MSMS: 130
BEGIN IONS
TITLE=Cmpd 97, +MS2(322.9302), 28.0-35.0eV, 2.8min #130
RTINSECONDS=168.522
SCANS=129-130
PEPMASS=322.93020	2360610
CHARGE=1+
128.33063	70	
185.92505	76	
187.93789	78	
190.89556	70	
192.88618	66	
195.91910	86	
196.99658	76	
197.02583	92	
198.84315	74	
205.94948	122	
205.97047	94	
207.97561	68	
210.88783	84	
210.90066	70	
213.13162	70	
213.17119	90	
215.03424	72	
215.40928	66	
215.85971	74	
215.92298	82	
216.88425	66	
219.07729	76	
220.87149	70	
221.04864	86	
221.94392	66	
222.95184	78	
223.00997	80	
223.89108	76	
223.95825	74	
224.88988	68	
224.90261	86	
224.97980	82	
225.85932	70	
225.94731	174	1+
228.37242	88	
228.90837	70	
229.82572	88	
230.03805	74	
230.83384	66	
232.13400	92	
232.82689	68	
233.02752	82	
233.05536	84	
234.02205	80	
235.38684	168	
235.88336	88	
236.11533	66	
236.89905	76	
237.06343	86	
237.21687	98	
237.88274	78	
237.93188	66	
238.94150	236	1+
239.08128	86	
239.90972	78	
240.08828	68	
240.94091	3596	
241.94293	2324	
242.84551	66	
242.94169	7226	1+
243.16932	110	
243.43928	88	
244.85328	86	
244.93932	1498	1+
246.39522	70	
246.87856	66	
246.97639	160	
248.38965	72	
248.79260	66	
248.85818	76	
248.97269	114	
250.90991	92	
251.07358	70	
251.52313	94	
251.78633	66	
251.86778	82	
252.44690	82	
252.46870	70	
252.87268	72	
254.86797	122	
255.06686	94	
255.91412	94	
257.45619	68	
257.80115	66	
258.83133	72	
259.45794	74	
260.79668	80	
260.83642	70	
261.82719	78	
262.10126	66	
262.49117	82	
262.65433	88	
262.83933	66	
262.93890	80	
263.83461	120	
264.04711	86	
265.26146	66	
266.82176	72	
266.86556	120	
266.96760	82	
267.43564	78	
267.89611	74	
268.85370	138	
268.95417	66	
269.79682	82	
270.18383	66	
271.80884	94	
271.88787	64	
271.91618	90	
272.78593	72	
272.84857	92	
274.80105	66	
274.85643	78	
278.81994	104	
278.84862	206	
279.09243	956	1+
279.18896	84	
280.00413	102	
280.83643	88	
280.97004	78	
281.85821	66	
282.05828	66	
282.27503	144	
283.04888	68	
283.06907	76	
284.29267	442	
284.87936	198	
285.00236	86	
286.85761	128	
286.96532	138	
287.90164	74	
289.80718	78	
291.80390	124	
291.84593	188	1+
292.80357	70	
293.06418	76	
294.09331	76	
297.06562	74	
299.81285	136	
300.79152	86	
301.91280	80	
303.96632	66	
306.88298	262	1+
307.86729	212	1+
308.01107	64	
309.05916	78	
309.44357	84	
311.86570	80	
312.87063	110	
313.03743	66	
313.84949	212	1+
316.55153	80	
317.19201	86	
319.83341	80	
324.33674	70	
325.18229	72	
326.80929	96	
326.88812	132	
328.06074	72	
END IONS

###FS:    #m/z: 340.94086 #charge 1+
###MS: 129
###MSMS: 131
BEGIN IONS
TITLE=Cmpd 98, +MS2(340.9409), 28.0-35.0eV, 2.8min #131
RTINSECONDS=169.295
SCANS=129,131
PEPMASS=340.94086	892196
CHARGE=1+
189.86019	94	
190.93957	74	
192.92821	154	
197.99728	76	
205.94749	78	
207.87618	72	
208.95925	90	
210.93730	190	
211.84301	80	
211.95729	76	
213.88912	102	
213.94107	512	
214.89116	76	
215.88968	174	
215.93837	178	
217.88629	118	
218.88505	76	
218.91585	114	
218.96850	72	
224.42967	84	
224.92267	78	
224.96049	74	
225.17066	114	
226.95123	138	
227.83438	82	
228.85014	182	1+
228.94181	148	
229.95691	158	
231.03527	82	
231.43132	106	
231.89530	254	1+
231.95031	380	1+
233.86988	96	
233.94910	226	
236.50425	92	
236.81986	78	
237.02575	94	
237.90795	130	
238.84031	82	
238.89420	168	
238.95017	76	
238.96736	74	
239.78707	126	
239.84149	120	
240.84007	586	1+
241.84314	428	1+
241.90505	72	
242.07337	80	
242.08935	144	1+
243.83041	212	
244.16383	148	
244.44415	78	
244.83166	156	
244.90697	90	
245.78808	78	
246.86146	72	
246.87872	76	
246.89984	96	
247.97990	76	
248.90493	76	
249.96309	216	1+
250.94115	90	
251.32263	92	
251.85415	80	
251.87595	72	
252.07589	154	
253.95735	154	
254.96478	436	1+
255.07710	110	
255.85312	78	
255.87666	92	
256.07079	114	
256.34619	96	
256.89593	162	
256.96240	132	
257.11168	80	
257.85034	76	
258.84456	450	
259.85169	294	
259.95823	380	
260.06971	88	
260.83497	634	1+
261.91638	76	
263.84949	206	
263.89719	82	
263.92668	150	
263.98121	106	
264.87124	104	
264.90752	244	
265.06135	78	
266.85999	118	
266.91821	78	
266.99532	100	
268.80136	72	
268.84080	144	
268.89360	108	
270.10222	186	
270.14546	80	
270.84095	88	
272.92277	84	
272.97226	74	
274.86023	142	
275.86280	86	
276.14404	82	
276.85810	944	1+
276.87371	204	
277.96530	90	
278.05426	84	
278.84648	1690	1+
279.55822	76	
279.96449	120	
280.89638	86	
280.93639	130	
280.99533	122	
281.34914	84	
281.73884	102	
281.93040	80	
282.86961	92	
282.90294	122	
282.92723	84	
285.50837	102	
285.93610	76	
287.51826	86	
288.03895	102	
289.00088	74	
290.10211	76	
294.01136	78	
294.87037	148	
295.99134	116	
296.85660	104	
298.86824	82	
299.88121	332	1+
300.12309	72	
300.88294	250	1+
301.85721	92	
302.15388	80	
302.17141	82	
302.87150	96	
304.99283	76	
307.39516	74	
311.79609	86	
311.88192	96	
312.80840	104	
313.82643	72	
313.85284	82	
313.91160	82	
314.81253	72	
315.82889	100	
315.84831	78	
316.32635	80	
316.80516	72	
320.92082	88	
321.08109	72	
323.77090	86	
323.93678	90	
335.34632	88	
335.84358	72	
340.82264	156	
341.05480	76	
341.74006	82	
344.95958	88	
346.15845	88	
346.19662	76	
END IONS

###FS:    #m/z: 363.95689 #charge 1+
###MS: 129
###MSMS: 132
BEGIN IONS
TITLE=Cmpd 99, +MS2(363.9569), 28.0-35.0eV, 2.9min #132
RTINSECONDS=170.067
SCANS=129,132
PEPMASS=363.95689	388618
CHARGE=1+
92.80017	76	
178.92659	88	
189.85842	388	1+
195.88824	94	
200.54194	88	
200.94288	132	
205.92637	118	
206.93711	78	
208.92273	94	
209.94345	1108	1+
212.87970	788	1+
214.07915	92	
220.92088	98	
222.95031	222	
222.97680	82	
224.94922	476	1+
224.96687	138	
226.10664	80	
226.94741	5054	1+
227.93208	240	
228.89710	272	
228.94251	4270	1+
230.85032	78	
230.88897	1674	1+
232.88728	172	
233.93173	92	
234.89243	76	
234.95456	78	
235.03731	74	
236.38524	88	
236.84197	76	
237.05576	100	
238.02103	84	
239.42706	76	
240.82063	128	
240.86359	96	
240.94149	694	
240.95800	240	1+
241.94119	482	
242.07993	92	
242.94310	1724	1+
243.97408	74	
244.93858	564	
244.95698	4164	1+
245.94083	316	
246.95251	3994	1+
247.01925	104	
247.81125	90	
248.80394	88	
248.89852	822	1+
248.98249	280	1+
249.14508	90	
249.98847	202	1+
250.03544	86	
250.94786	234	
250.97222	172	
251.06847	154	
251.94477	92	
254.85830	80	
256.90496	86	
257.07611	76	
258.13646	94	
258.46425	112	
258.96538	228	1+
260.40027	90	
260.83308	132	
261.82675	438	1+
261.91256	90	
261.95956	148	1+
264.40639	86	
266.81403	416	1+
267.97471	608	1+
268.03167	110	
268.15928	90	
268.81101	74	
269.96841	352	
270.41207	84	
270.83609	78	
270.97199	200	
271.86174	128	
271.89190	86	
271.91831	150	
271.95274	86	
272.91138	94	
276.38724	76	
276.81400	78	
276.85016	176	
277.02630	78	
277.08918	80	
277.63802	90	
277.80954	76	
278.80466	112	
278.84561	384	1+
278.87089	92	
279.00228	80	
279.10584	216	
279.87037	76	
280.10981	202	
280.79435	792	1+
281.84564	92	
281.89676	96	
281.92226	80	
281.96741	104	
282.57608	88	
282.88403	120	
283.40240	74	
283.79198	102	
283.97187	90	
284.91438	198	1+
284.98496	168	
285.84758	144	
288.80021	94	
288.84041	100	
289.86754	138	
290.78593	74	
290.82389	116	
291.87583	100	
291.96805	114	
292.41089	90	
292.87738	76	
293.80293	104	
295.29926	82	
295.85159	188	1+
295.90384	150	
296.41836	76	
296.80966	134	
298.08040	74	
298.80165	382	1+
299.58518	76	
299.86584	84	
300.80372	348	1+
300.87037	74	
300.93420	84	
300.95352	118	
301.06616	102	
301.78887	74	
301.85884	326	1+
303.86136	182	
304.44191	82	
304.74182	112	
304.79361	76	
305.85988	144	1+
307.34987	106	
310.81536	86	
310.92703	84	
310.99261	122	
314.82373	118	
316.81535	96	
316.87418	182	1+
318.08727	82	
319.88015	130	
320.22354	86	
321.86706	90	
322.79732	80	
322.93315	94	
323.77900	104	
326.87070	314	1+
328.82818	90	
330.81533	80	
334.39354	80	
336.19719	78	
336.91101	78	
337.08450	106	
340.96635	104	
341.83403	112	
344.87985	80	
344.90485	80	
348.46213	82	
349.40943	90	
349.49436	92	
350.79262	78	
351.37954	102	
351.57275	78	
351.77748	82	
354.71339	94	
359.16271	82	
361.02427	84	
361.19638	186	1+
365.61941	84	
366.34235	74	
END IONS

###FS:    #m/z: 322.93017 #charge 1+
###MS: 133
###MSMS: 134
BEGIN IONS
TITLE=Cmpd 100, +MS2(322.9302), 28.0-35.0eV, 2.9min #134
RTINSECONDS=173.739
SCANS=133-134
PEPMASS=322.93017	2266596
CHARGE=1+
73.02167	82	
180.86517	80	
186.02695	68	
189.92445	94	
196.88127	64	
197.10353	70	
197.95719	80	
200.87594	62	
201.04610	124	
205.94913	314	
206.81895	76	
207.97658	194	
210.83987	72	
213.08506	94	
213.93552	68	
215.97361	70	
220.87130	68	
220.95193	86	
221.91122	64	
222.95140	84	
223.95983	132	
225.08674	68	
227.78828	70	
227.93243	86	
227.95118	78	
228.83707	142	1+
228.86614	80	
230.90154	76	
231.37536	86	
233.83252	66	
234.93577	88	
235.89268	106	
236.82138	74	
236.91039	76	
237.91456	68	
238.10645	70	
238.84189	66	
238.97293	64	
239.07571	140	
240.83062	66	
240.89773	100	
240.94111	3496	
241.94230	2924	
242.90139	62	
242.94198	8442	1+
243.17914	128	
243.81975	90	
244.00650	66	
244.81917	114	
244.84712	162	
244.91556	110	
244.93984	2138	1+
245.01175	94	
245.84570	72	
246.09057	72	
247.83847	106	
247.97407	64	
248.84790	82	
249.95008	64	
250.90959	192	
250.97971	66	
251.06931	104	
253.07941	80	
254.12558	68	
254.57993	68	
254.91835	92	
255.12892	70	
255.91763	80	
256.09267	84	
256.78693	64	
256.80488	106	
257.80928	66	
258.12076	68	
258.83789	282	
258.88860	90	
259.89324	68	
261.83283	64	
262.83087	122	
262.93488	70	
263.97530	76	
264.86163	68	
265.06411	66	
265.82769	66	
266.84624	224	1+
267.44985	90	
267.88377	90	
268.95904	156	
269.35684	84	
269.94795	76	
271.16947	94	
271.77306	68	
271.86563	72	
271.89711	170	
272.44322	70	
272.80605	72	
272.84345	156	
273.78972	164	1+
274.55064	78	
274.90307	90	
275.41820	84	
276.85472	74	
276.93244	78	
277.01016	90	
278.84885	96	
279.09038	950	1+
279.87809	78	
280.83043	128	
280.98909	66	
281.87795	204	1+
281.89341	72	
282.01709	72	
282.08505	74	
282.85687	124	
283.05751	68	
284.01690	78	
284.14073	86	
284.17814	64	
284.29166	270	1+
284.94038	76	
285.80119	70	
286.14604	84	
289.80889	84	
289.88025	122	
291.35784	64	
293.85537	78	
294.92985	78	
295.17035	78	
296.85606	68	
297.77084	72	
297.81110	70	
298.13114	96	
299.07969	64	
299.85320	98	
299.92331	92	
300.18287	72	
300.36785	82	
301.86269	112	
302.85411	68	
302.94013	66	
304.21276	66	
304.81683	72	
304.84069	70	
306.88226	248	1+
307.13873	66	
307.81381	156	
308.86512	80	
308.96021	68	
309.92544	78	
313.87429	112	
316.61520	110	
316.81181	64	
316.82916	70	
316.85966	82	
320.30467	66	
320.80383	78	
322.78854	92	
322.82429	72	
323.75986	74	
323.89326	222	1+
327.80014	78	
END IONS

###FS:    #m/z: 340.94078 #charge 1+
###MS: 133
###MSMS: 135
BEGIN IONS
TITLE=Cmpd 101, +MS2(340.9408), 28.0-35.0eV, 2.9min #135
RTINSECONDS=174.511
SCANS=133,135
PEPMASS=340.94078	883636
CHARGE=1+
159.83848	70	
189.86114	140	
192.92288	96	
193.93059	72	
196.07383	80	
197.87118	72	
204.86347	72	
205.97541	180	1+
212.88305	146	
212.94699	72	
213.93907	274	
214.87435	128	
214.89233	84	
214.93810	122	
215.88717	74	
215.93570	202	
216.83338	84	
216.87432	214	1+
216.90758	78	
217.93937	124	
219.07401	80	
220.88061	128	
223.95879	128	
223.97728	82	
224.96184	68	
225.87223	82	
225.88685	76	
226.95033	88	
228.84504	144	
228.94887	146	
229.95232	102	
230.89214	90	
230.95659	72	
231.89056	386	1+
231.94941	684	1+
233.88564	94	
233.95081	116	
234.89071	70	
235.89723	122	
236.81944	72	
238.80244	72	
238.89893	166	1+
239.99178	72	
240.04097	84	
240.83582	130	
240.85488	136	
241.84404	96	
241.86727	124	
242.46133	92	
243.83152	362	1+
243.84624	174	1+
243.89719	70	
244.16369	124	
244.95911	110	
245.10537	72	
246.66463	88	
247.38441	78	
247.41747	92	
248.42874	96	
248.80639	72	
248.85805	70	
248.90113	86	
249.04244	72	
249.95976	294	1+
250.61840	100	
250.97808	84	
251.41020	82	
252.83727	92	
253.09313	72	
254.86420	84	
254.91238	78	
254.93652	72	
254.96724	618	
255.35430	72	
256.07861	122	
256.43890	78	
256.89351	78	
256.92671	76	
256.96074	122	
257.00966	110	
257.93536	134	
258.84555	310	1+
258.88021	102	
258.90590	240	1+
258.99752	86	
260.83751	430	1+
260.85269	356	1+
260.87614	70	
261.13421	86	
262.87562	72	
262.96687	106	
263.90149	102	
265.86400	78	
266.86390	88	
268.84290	372	
272.43705	70	
272.87286	92	
272.93045	80	
273.88100	76	
274.91292	80	
275.80568	70	
275.86889	82	
275.95277	74	
276.85851	410	
277.51522	106	
277.83011	76	
277.86217	344	
277.97059	100	
278.84543	1100	1+
279.92591	106	
279.96919	76	
280.10681	98	
280.85999	252	1+
281.28760	86	
281.85066	88	
281.90383	70	
281.95526	70	
284.87610	74	
285.89031	80	
286.05662	80	
286.15606	72	
286.35792	98	
287.86841	104	
288.82346	68	
289.91992	84	
291.65139	74	
291.81917	72	
291.94706	92	
294.87296	152	
295.86674	80	
295.88722	152	
296.00767	78	
296.85573	192	
296.89834	82	
297.88533	92	
298.87275	84	
298.98823	78	
299.42583	72	
299.87406	106	
301.85484	130	
302.17915	162	
302.94107	94	
303.87018	94	
304.80629	70	
304.89648	76	
305.13316	104	
305.93928	72	
306.41843	86	
308.17051	72	
308.93178	82	
314.85648	92	
314.99343	70	
315.14184	84	
315.83991	72	
323.08221	80	
323.88392	102	
323.93681	82	
324.90756	72	
328.86815	78	
332.88179	78	
339.87210	72	
340.80053	106	
342.34631	84	
343.27834	76	
END IONS

###FS:    #m/z: 363.95683 #charge 1+
###MS: 133
###MSMS: 136
BEGIN IONS
TITLE=Cmpd 102, +MS2(363.9568), 28.0-35.0eV, 3.0min #136
RTINSECONDS=175.284
SCANS=133,136
PEPMASS=363.95683	367722
CHARGE=1+
80.82053	80	
169.56838	90	
188.43826	82	
191.85944	340	1+
199.91819	86	
200.02572	86	
205.94956	80	
207.94651	208	
209.94378	820	1+
210.88426	222	
212.88009	522	1+
222.95347	282	1+
223.89097	84	
224.94933	466	
224.98926	88	
225.88702	74	
226.86110	80	
226.89464	100	
226.90748	112	
226.94739	4442	1+
227.01045	162	1+
227.33441	86	
227.92379	116	
228.89259	524	1+
228.94236	6256	1+
230.84901	154	1+
230.88914	740	1+
231.54704	84	
232.88673	334	
233.94753	108	
234.88197	142	
236.89522	76	
240.83491	74	
240.93995	828	
240.96467	424	1+
241.08565	136	
241.94313	662	
242.11055	90	
242.90702	92	
242.94167	1974	1+
242.96279	408	
244.82173	162	
244.93747	162	
244.95843	2932	1+
244.98885	74	
245.58229	76	
245.82353	110	
245.85921	102	
245.92655	78	
245.94116	350	
246.43351	88	
246.83644	86	
246.90932	222	
246.95366	3790	1+
247.83111	82	
248.85858	108	
248.89882	702	1+
249.03853	106	
251.12787	84	
251.38566	90	
251.91452	86	
253.90812	114	
254.98195	94	
256.85327	108	
257.00546	84	
257.47392	86	
259.83584	118	
260.93560	98	
261.16389	100	
261.83984	124	
262.83214	88	
263.43484	78	
263.97910	76	
264.10468	82	
264.90171	82	
264.96535	110	
266.09004	90	
266.81490	376	1+
267.92187	76	
267.97456	748	1+
268.80209	134	
268.96239	404	1+
268.99241	86	
269.96656	338	1+
270.80844	106	
277.80567	74	
278.80185	110	
278.85033	402	1+
279.10357	134	
279.79780	96	
279.81850	208	1+
279.90340	90	
280.09875	134	
280.79086	228	
281.10022	92	
281.89257	214	
282.78981	160	
283.09635	78	
283.26586	94	
283.80163	146	
284.44924	88	
284.79050	106	
284.86580	84	
285.84974	124	
286.81511	82	
286.92321	80	
287.00223	102	
287.83303	86	
287.91726	88	
289.09047	118	
289.95109	78	
290.80078	76	
290.89702	76	
291.85487	82	
292.50135	106	
292.89629	80	
294.80591	230	1+
294.93385	106	
295.11953	80	
295.86284	96	
296.31938	90	
296.43524	78	
297.86179	80	
298.41966	86	
298.80536	450	
299.00833	88	
299.79997	1018	1+
299.86357	78	
301.09014	92	
301.86127	378	
302.80083	122	
302.94816	84	
303.06540	88	
303.80193	82	
303.84865	166	
304.87240	80	
305.81592	76	
305.92918	84	
306.85263	80	
307.13014	86	
309.90158	84	
310.87262	104	
311.39919	90	
311.85735	86	
316.81094	108	
317.10422	84	
319.82612	108	
320.82175	104	
322.54621	78	
322.85249	88	
325.14693	80	
326.87285	98	
327.13147	100	
327.28915	88	
329.81581	274	1+
331.13234	80	
333.95162	90	
339.81747	110	
339.87434	82	
340.94426	172	
340.99150	98	
341.66287	98	
343.79515	78	
343.90906	96	
348.75111	80	
348.79229	80	
350.79060	82	
351.84419	74	
355.37247	80	
357.35431	74	
360.78609	150	
361.89885	120	
362.18488	88	
363.96303	78	
END IONS

###FS:    #m/z: 340.94090 #charge 1+
###MS: 137
###MSMS: 138
BEGIN IONS
TITLE=Cmpd 103, +MS2(340.9409), 28.0-35.0eV, 3.0min #138
RTINSECONDS=178.976
SCANS=137-138
PEPMASS=340.94090	859610
CHARGE=1+
190.92930	72	
190.94794	134	
191.96054	106	
192.92830	314	
195.01106	102	
200.83432	84	
200.87500	142	
202.94683	74	
204.93359	76	
205.94921	96	
206.97632	88	
208.88479	266	1+
208.95619	166	
210.93751	282	1+
212.87819	120	
213.89384	116	
213.94210	508	1+
214.86729	74	
214.89348	78	
215.14071	92	
215.88872	320	1+
215.93532	240	
219.52112	112	
222.95018	134	
222.99947	84	
223.97711	94	
224.84171	120	
224.85641	84	
224.95954	86	
225.14213	100	
226.38744	90	
226.87559	82	
226.94729	160	1+
227.83505	208	1+
227.94660	192	1+
228.85301	78	
230.89551	106	
231.89206	98	
231.94917	1084	1+
233.83322	104	
234.88394	224	1+
236.88441	164	
238.37546	82	
240.83472	118	
240.83959	522	1+
240.89697	178	
241.03483	136	
241.84090	380	1+
241.87980	132	
241.89584	190	
241.94507	74	
242.12025	78	
242.85560	106	
243.01030	80	
243.83407	454	1+
243.87155	208	1+
244.83521	256	1+
244.89551	96	
244.91879	106	
244.96110	94	
245.41828	84	
247.38843	76	
248.49254	74	
248.89906	80	
249.84167	76	
249.96068	128	
250.99612	186	
251.01889	80	
253.00951	80	
253.06766	82	
253.83670	102	
254.97055	258	
254.98725	92	
256.86854	174	1+
256.89594	122	
256.96909	88	
257.83467	108	
257.90179	80	
257.96935	78	
258.84755	330	
258.90047	74	
258.92834	80	
258.94672	112	
259.02899	78	
259.85254	240	
259.89528	76	
259.95390	284	
260.83901	404	1+
261.43970	90	
262.92250	88	
263.83567	100	
263.88140	78	
263.98117	84	
264.82959	80	
264.86420	176	
264.90161	74	
264.95558	92	
266.38081	102	
268.84135	332	1+
269.85700	90	
270.82715	122	
270.84900	86	
271.85120	144	
272.84763	92	
272.92807	78	
274.86615	158	
274.90139	112	
275.86242	144	
276.85241	756	1+
276.94034	92	
277.34122	80	
277.86688	294	
277.96568	118	
278.12502	82	
278.84498	1410	1+
279.92332	116	
280.87981	78	
280.93975	84	
281.83306	208	1+
281.93634	80	
282.80468	86	
283.03233	116	
283.15234	94	
283.88456	88	
287.86287	106	
287.88571	104	
290.85108	104	
290.92637	76	
291.82995	114	
293.06033	92	
294.43467	80	
296.85238	94	
296.97250	106	
297.01085	182	
297.22451	86	
297.87429	134	
298.08670	86	
298.17568	74	
298.85528	86	
299.43884	74	
299.86971	148	
301.80367	90	
301.85642	160	
302.87127	80	
302.94631	84	
305.94574	80	
307.81011	76	
308.86610	210	1+
311.81350	74	
314.61875	130	
317.88785	76	
320.91389	86	
321.38052	88	
321.78993	100	
324.13559	98	
325.81289	80	
325.88678	86	
326.41891	82	
327.82013	90	
328.19086	114	
328.81286	118	
329.90459	94	
334.13876	98	
336.87282	74	
338.79787	80	
340.82849	90	
341.18890	84	
341.96948	78	
343.41028	78	
344.75526	100	
344.79977	98	
END IONS

###FS:    #m/z: 363.95677 #charge 1+
###MS: 137
###MSMS: 139
BEGIN IONS
TITLE=Cmpd 104, +MS2(363.9568), 28.0-35.0eV, 3.0min #139
RTINSECONDS=179.748
SCANS=137,139
PEPMASS=363.95677	359586
CHARGE=1+
117.33445	82	
189.86732	238	
191.86013	316	
193.90988	98	
200.83781	104	
206.90365	102	
207.87276	78	
208.88523	90	
208.89739	78	
209.94294	498	1+
210.88095	136	
211.94493	90	
212.88025	756	1+
215.89261	90	
216.41216	82	
217.91786	112	
219.41023	86	
220.94989	84	
222.95434	242	1+
223.42411	80	
224.94999	620	1+
225.88307	112	
225.97416	156	
226.43909	82	
226.85326	82	
226.94723	5020	1+
226.97211	254	
227.84354	132	
227.89176	82	
227.90613	122	
227.92953	110	
228.89749	140	
228.94286	5128	1+
229.82719	226	1+
230.88889	1470	1+
230.91979	88	
231.90860	100	
232.88472	214	1+
234.79822	90	
234.88364	204	
235.92652	82	
237.05757	92	
238.93964	126	
239.06984	78	
240.94196	574	
240.96318	224	
241.08677	98	
241.94286	468	
241.97957	96	
242.94125	1684	1+
242.96120	500	
243.82434	114	
243.83748	98	
243.87046	88	
244.83587	92	
244.93934	838	1+
244.95752	3350	
245.83326	88	
245.85607	78	
245.97899	88	
246.80922	126	
246.95241	3510	
246.98363	100	
247.11139	122	1+
247.80229	248	1+
247.96124	108	
248.89872	446	
250.78940	146	
250.95086	164	
250.97102	144	
252.88011	94	
252.99965	78	
253.88403	88	
255.90226	88	
258.12456	78	
258.84537	286	
258.97359	120	
259.44043	140	
260.96873	158	
261.87059	180	1+
261.98584	90	
262.81941	178	
263.81517	310	1+
263.91920	78	
264.98563	82	
265.08946	132	
265.78773	120	
265.84590	86	
266.40688	100	
266.81566	220	1+
267.97333	414	
268.96195	122	
269.41531	80	
269.80396	86	
269.85781	136	
269.96859	428	1+
270.85159	118	1+
271.91886	106	
272.09173	86	
272.78575	80	
273.92673	88	
274.80196	90	
274.84610	82	
276.86902	80	
278.44447	84	
278.84966	140	
278.88947	82	
279.84724	100	
279.88465	92	
280.11066	178	
280.79109	194	
280.80597	178	
280.84496	76	
280.94163	88	
281.11173	126	
281.85015	134	
282.79365	180	
283.85388	100	
283.98781	84	
284.82633	76	
285.43579	106	
285.79258	128	
285.82631	226	1+
285.84831	164	
285.93601	80	
286.44104	108	
286.89498	108	
288.86104	78	
289.88036	96	
291.40620	92	
291.88636	78	
292.92686	86	
293.12106	146	
293.46000	78	
294.85410	216	1+
294.95940	76	
295.85442	144	1+
296.35687	94	
297.80122	738	1+
298.80475	612	1+
299.91814	212	1+
300.80269	454	1+
300.88780	94	
301.86161	184	
302.00209	84	
303.85465	270	
303.87143	142	
304.41818	94	
305.86951	228	1+
306.91070	100	
307.13662	86	
307.88012	230	1+
308.84133	96	
311.12347	178	1+
311.88025	152	
312.37744	78	
312.72229	94	
314.85616	80	
316.81155	152	
317.80338	268	1+
318.95258	76	
319.39635	94	
319.98569	90	
320.92227	94	
320.95120	82	
322.93102	132	
324.84170	242	1+
328.81698	178	1+
328.88236	122	
334.95955	96	
336.95048	158	
338.87092	118	
340.94246	314	1+
341.84220	86	
345.11254	86	
345.82225	114	
351.77324	146	
352.85389	116	
354.32706	86	
357.77594	94	
367.29231	78	
368.75281	78	
END IONS

###FS:    #m/z: 507.84493 #charge 1+
###MS: 137
###MSMS: 140
BEGIN IONS
TITLE=Cmpd 105, +MS2(507.8449), 28.2-35.2eV, 3.0min #140
RTINSECONDS=180.52
SCANS=137,140
PEPMASS=507.84493	89338
CHARGE=1+
196.01715	410	
214.88386	212	
224.97413	240	
232.90371	186	
237.05401	138	
237.85332	152	
249.88600	220	
250.90846	150	
252.07649	172	
256.78891	160	
261.61041	152	
266.17040	118	
267.94084	182	1+
271.81006	178	
272.85749	156	
273.81502	120	
275.84686	124	
278.83273	308	
279.09317	136	
281.37595	270	
282.92310	142	
286.10699	226	1+
286.85680	126	
287.85249	698	
288.86675	172	
289.03679	162	
289.85642	498	1+
289.87903	130	
290.86085	430	1+
293.87012	608	1+
293.91802	128	
294.12593	140	
295.85706	138	
296.84466	142	
297.89906	124	
299.85940	134	
301.84914	170	
303.86738	920	1+
305.86334	1710	1+
306.90147	128	
307.86650	134	
307.89040	532	
308.14482	1180	1+
308.80184	216	1+
308.87391	964	
309.85687	216	
309.88998	198	
310.87509	152	
310.88182	1328	1+
311.81675	122	
311.88375	1142	1+
311.93770	232	1+
312.00101	144	
314.86505	906	1+
316.86401	188	
316.88409	124	
317.88363	132	
318.86753	226	1+
320.82529	254	1+
322.85593	134	
323.87059	262	
324.83047	144	
324.86008	276	
325.84378	140	
326.88205	3050	1+
327.82831	126	
327.90118	252	1+
328.93232	142	1+
329.81314	220	1+
330.16023	304	1+
330.77211	132	
330.79469	214	
330.87778	304	1+
332.87690	462	1+
333.79615	180	1+
335.83450	228	1+
335.87805	122	
336.87446	142	
337.87985	276	
337.91662	148	1+
338.88042	164	
339.86565	368	1+
341.82983	206	1+
343.76950	122	
343.87850	198	
345.82547	122	
346.78197	126	
346.88126	126	
347.16240	230	1+
347.77954	564	1+
347.85103	128	
347.89003	390	1+
348.89466	228	1+
349.76074	220	
349.80786	166	
349.87818	408	1+
350.75921	168	
350.83737	242	
350.88193	356	1+
351.38774	130	
351.76877	162	
353.85102	454	1+
354.79236	170	
355.81166	242	1+
357.87614	190	
358.77909	178	1+
358.80884	550	1+
359.81454	378	1+
362.32050	122	
363.13064	124	
365.76734	192	
365.78431	452	1+
366.18219	176	
366.75558	126	
366.80310	198	1+
366.82850	154	
366.86184	148	
366.91160	256	1+
367.78706	270	
367.88107	144	
368.83645	658	1+
369.83759	602	1+
370.78594	150	
370.79779	576	1+
371.82564	138	
372.82069	136	
373.82547	186	
374.72413	228	1+
[truncated: 1,692,319 more chars]
