# Supplementary material for: High-Throughput Venomics
Source: J Proteome Res. 2023 Apr 3;22(6):1734–46. doi: 10.1021/acs.jproteome.2c00780 (PMC10243144; doi:10.1021/acs.jproteome.2c00780)
Supplement: Supplementary file 9 — pr2c00780_si_009.zip [file pr2c00780_si_009.zip › Manual files/Calloselasma rhodostoma MGF/210702_Calloselasma_halfplate000013_5.1.201.mgf]

###	D:\Data\Julien\210702_Cr_half_TFA\210702_Calloselasma_halfplate000013.d\ProteinAnalysisResults.mgf
###	D:\Data\Julien\210702_Cr_half_TFA\210702_Calloselasma_halfplate000013.d\analysis.baf
###	210702_Calloselasma_halfplate000013.d
###	Instrument: maXis HD
###	Manufacturer: Bruker
###    PeakWidth 0.30, MiniumIntensity 10, S/N 1Apply threshold 0, Threshold 10
###    Retain Residuals no, Create neutrally no,
###    FullScan Parameters: AdductIon (+)+H (-)-H, LowMass 0, HighMass 8000, MaxCharge charge decon 4, MinPeaks 3
###    Perf. isotope decon yes, Max Charge Istopic decon 6, MW agreement 0.00, Abund. cutoff 2.00, Envelope cutoff 75.00
###    MaxRes   Parameters: AdductIon (+)+H (-)-H, LowMass 0, HighMass 8000 
###    Perf. isotope decon yes, Max Charge Istopic decon 6, Abund. cutoff 2.00
###    MSn      Parameters: AdductIon (+)+H (-)-H, LowMass 0, HighMass 8000 
###    Perf. isotope decon yes, Max Charge Istopic decon 4, Abund. cutoff 0.05
###    Global Charge Limit: no 3, Prefer FullScan Result: yes, Export what: 2 (0=non deconv/1=deconv only/2=mixed), NoMSMSSignals: 150, Intensity threshold: 10, NoMSSignals (deconv): 2, NoMSSignals (non-deconv): 2, NormalizeData: no, SingleCharged: yes
###
COM=210702_Calloselasma_halfplate000013.d
USERNAME=Demo User

###FS:    #m/z: 331.17328 #charge 1+
###MS: 1
###MSMS: 2
BEGIN IONS
TITLE=Cmpd 1, +MS2(331.1733), 28.0-35.0eV, 0.0min #2
RTINSECONDS=1.309
SCANS=1-2
PEPMASS=331.17328	10074
CHARGE=1+
208.94668	3940	
211.94450	11872	
213.94042	5262	
217.94211	2950	
222.95221	18706	1+
224.94993	4676	
225.19355	2702	
226.12307	3084	
226.94690	57988	1+
227.19853	38814	1+
228.94273	95622	1+
234.97092	5856	
234.99814	3262	
235.12883	3758	
235.20385	3472	
238.45507	2836	
239.07862	4556	
239.14637	7842	
239.19874	2366	
239.23477	3700	
239.67129	2456	
240.13272	3426	
240.23013	4166	
240.96257	18978	1+
241.21260	2560	
241.46198	3232	
242.61953	3650	
243.12043	3114	
244.95745	30132	
245.18483	3616	
245.22476	3128	
245.94664	36410	1+
246.24146	17020	1+
246.95207	24938	1+
246.97502	4946	
248.03279	8908	1+
248.95259	4566	
249.18317	3014	
249.97185	40590	1+
250.94685	66768	1+
250.99798	14244	
251.12009	6062	1+
251.19887	8306	
252.46947	2384	
252.94700	9942	
252.97144	525802	1+
253.21443	7896	
253.90624	3612	
254.09182	2764	
254.24669	2362	
254.94187	134022	1+
254.96672	181728	1+
255.07473	2666	
255.17438	2468	
255.22959	19760	1+
256.26178	10126	
256.91412	3116	
256.96409	26348	1+
258.96535	7520	
261.97436	16264	1+
263.05590	2362	
263.13448	4824	
263.23435	3148	
263.97864	60316	1+
264.96464	4456	
265.25015	3944	
265.97683	6698	
266.99715	2796	
267.26551	4896	
267.97351	19384	
268.26284	3570	
268.95811	31962	1+
270.98081	8758	
272.25667	4040	
272.88174	3126	
272.95236	17066	
272.97576	3464	
274.27232	34144	1+
277.03789	3620	
277.21435	3778	
279.03809	3424	
279.09098	6184	
279.16778	2384	
279.22957	10198	1+
280.26284	2824	
281.04811	8402	1+
281.24555	18238	1+
282.27733	27384	
283.17404	11116	1+
283.20564	2378	
283.26133	24720	1+
283.94689	6236	
284.14712	10350	1+
284.29241	14756	1+
285.00740	2938	
285.22419	5850	1+
285.94183	119982	1+
285.98411	5114	
287.25513	2424	
288.20486	2364	
288.25060	12606	1+
288.28761	4212	
289.17994	2438	
290.26741	21550	1+
291.10047	10450	1+
291.19396	3360	
291.21402	4078	
291.97374	16544	1+
292.05920	12602	1+
292.15772	12142	1+
292.66088	10164	
293.16230	9630	1+
293.20873	8958	1+
293.24563	3728	
293.97442	15322	1+
293.99728	24874	1+
294.12803	8856	1+
294.24166	3680	
294.93686	5126	
295.22447	14022	1+
295.25951	3542	
295.29524	2544	
295.96926	5254	
295.99284	11002	1+
296.25685	2446	
296.29300	6676	
297.07864	27872	1+
297.23957	14636	1+
297.90398	8204	
298.27270	5308	
298.30815	3288	
299.06069	3372	
299.20098	3810	
299.23795	3770	
299.25637	4016	
300.28744	17812	1+
301.17706	3020	
301.21497	2950	
301.25218	2554	
302.17561	14846	1+
302.30338	42248	1+
302.90901	2360	
302.94511	4220	
303.22981	2696	
303.95213	27020	1+
305.24545	3410	
305.26875	2368	
305.95284	2606	
306.90310	8362	
307.13723	8764	1+
307.17651	2686	
307.18460	2610	
307.24614	40642	1+
308.14238	6420	1+
308.21491	4270	
308.87254	2518	
309.20102	3396	
309.22177	3580	
309.25848	13142	1+
309.27557	9886	1+
310.15818	9162	1+
310.21545	11256	1+
310.30887	25986	
311.05450	4428	
311.21993	9512	1+
311.29200	20066	1+
311.87001	4958	
311.93457	4816	
311.98590	10008	1+
312.18991	10180	1+
312.27891	2710	
312.32403	13990	1+
312.94779	6538	
313.21683	4500	
313.23763	2750	
313.26585	14904	1+
313.29037	14422	1+
313.92892	115954	1+
314.15663	3924	
315.09251	2528	
315.23098	2536	
315.25433	2604	
316.28270	25044	1+
316.31883	15488	1+
316.93981	4412	
317.19288	2630	
318.16412	2374	
318.29703	15046	1+
318.93443	78570	1+
319.26132	2792	
320.93394	86380	1+
321.18955	9422	1+
321.23898	3770	
321.27623	2946	
321.31345	6458	1+
322.27447	2626	
322.87502	2550	
322.92969	1516706	1+
323.01630	2974	
323.13068	2680	
323.16615	3188	
323.23791	22090	1+
323.29115	4028	
323.32424	15494	1+
324.13678	3068	
324.29111	16694	1+
325.02934	2634	
325.19911	3362	
325.25386	64098	1+
326.17209	5122	
326.20294	2902	
326.87205	15940	1+
326.96895	6928	
327.00619	15620	1+
327.14486	2822	
327.17628	2648	
327.20078	10120	1+
327.26939	73418	1+
328.31873	17694	1+
329.00340	11384	
329.19849	8462	1+
329.22804	15772	1+
329.28400	13740	1+
330.16863	5924	
330.26272	8528	1+
330.33466	74502	1+
331.00016	3544	
331.10394	4110	
331.17269	4242	
331.22600	4620	
331.30109	32616	1+
331.93964	7058	
333.18560	2622	
334.95181	15732	1+
335.00236	23892	1+
335.18481	2858	
335.20469	2872	
335.25520	3012	
335.29157	2872	
336.08481	12118	1+
336.17476	10448	1+
END IONS

###FS:    #m/z: 375.19968 #charge 1+
###MS: 1
###MSMS: 3
BEGIN IONS
TITLE=Cmpd 2, +MS2(375.1997), 28.0-35.0eV, 0.1min #3
RTINSECONDS=2.0815
SCANS=1,3
PEPMASS=375.19968	9116
CHARGE=1+
215.13581	152	
217.00535	210	1+
218.12688	140	
222.95404	594	1+
224.19912	260	
224.23791	148	
224.94786	568	1+
227.19784	444	1+
230.13167	156	
232.95768	160	
237.13054	164	
237.60684	144	1+
238.05995	156	
238.21630	224	
239.05145	160	
240.07272	254	1+
240.96255	476	1+
241.19504	162	
242.95634	258	1+
243.13380	194	
244.03985	182	
244.95986	146	
245.23620	176	
246.97637	182	
247.08308	244	1+
248.00593	146	
248.03896	406	1+
250.89141	222	
250.96463	1548	1+
251.04166	150	
251.06029	146	
251.84225	222	
252.26717	188	
252.87121	188	
252.96497	492	1+
253.02145	316	1+
253.16108	158	
253.52701	330	1+
254.14014	140	
255.22843	206	
256.10416	146	
257.07831	176	
258.97301	358	
259.96321	330	1+
260.85087	142	
262.25685	300	1+
262.88730	186	
262.92871	288	1+
263.05717	446	1+
263.10254	152	
263.23947	144	
263.90630	270	1+
264.07770	208	1+
265.01865	414	
266.01995	220	
266.24398	208	1+
266.96935	168	
266.99630	5334	1+
267.21569	178	1+
267.84156	262	
267.91077	222	1+
268.07086	140	
268.26191	892	1+
268.29874	146	
268.93703	158	
268.97687	1840	
269.10992	298	1+
269.99417	344	
270.03847	322	1+
270.95634	512	1+
270.97507	582	1+
271.11180	144	
271.96018	396	1+
272.11178	164	
273.22142	190	
274.97970	238	
275.10128	156	
275.12992	238	1+
275.14496	148	
275.17349	666	1+
276.92903	138	
277.07038	224	
277.26834	166	1+
278.13223	142	
278.24626	302	
278.96366	410	1+
279.25095	192	
279.89400	780	1+
280.26099	806	1+
280.94092	152	
280.96206	348	1+
281.04732	1472	1+
281.11465	148	
282.31442	294	1+
283.02590	490	1+
283.26052	268	
283.28175	148	
284.90509	140	
285.00653	3948	1+
285.07480	140	
285.12066	174	
285.23604	282	1+
285.93950	344	1+
286.12376	288	1+
287.00411	660	1+
287.96810	396	1+
288.06994	146	
288.14964	160	
288.88467	394	1+
290.24058	322	1+
291.10053	322	1+
291.12869	174	
292.20070	630	
293.05842	150	
293.06887	324	1+
293.18662	742	1+
293.89950	208	1+
294.14288	302	1+
294.27875	466	1+
294.31537	166	
294.86062	228	1+
295.06462	224	
295.90703	348	1+
296.00087	150	1+
296.02789	262	1+
296.97329	580	1+
297.90523	962	1+
298.18163	264	1+
298.94904	442	1+
299.05785	946	1+
300.11106	148	
300.52123	144	
300.93074	190	
301.05614	164	
301.51372	156	
301.87781	362	1+
302.18624	1094	1+
302.76563	140	
303.11735	178	1+
303.93886	286	1+
304.07652	196	1+
304.25773	188	
305.27491	710	1+
306.13837	150	
306.43283	184	
306.79347	200	1+
307.02820	166	
307.13183	396	
307.28871	1150	1+
307.99606	210	1+
308.02307	322	1+
308.15234	230	
308.87934	158	
309.16032	270	1+
309.86310	142	
310.14694	366	1+
310.30799	4146	1+
310.34056	366	1+
310.85329	392	1+
311.15177	286	1+
311.24726	280	1+
311.85849	308	1+
312.19713	184	1+
312.32428	1252	1+
312.94830	228	1+
313.03420	180	
314.29664	344	1+
314.98563	340	1+
315.08449	146	
316.23670	650	1+
318.01237	148	
318.51284	178	
318.93347	284	
319.28070	154	1+
319.30341	160	1+
319.98509	306	1+
320.91822	268	
321.09493	156	
321.13214	144	
321.80426	242	1+
322.13051	186	
322.27468	178	
323.01526	268	1+
323.53308	172	
323.72155	146	
324.20173	140	1+
324.26374	300	1+
324.36050	636	1+
324.78987	154	
325.26664	246	1+
326.01269	230	1+
326.02475	282	1+
326.15324	140	
326.33749	184	
326.96409	280	1+
327.31356	462	1+
328.08251	152	
328.81306	196	1+
329.19068	140	
329.39763	120	1+
329.87260	452	1+
330.27553	238	1+
330.31816	372	1+
330.89561	162	1+
330.96808	142	
331.11916	204	
331.23321	218	1+
331.30162	144	
331.95395	178	1+
332.09059	332	1+
332.15150	192	1+
332.17323	224	1+
333.32344	224	
333.80941	246	1+
334.13830	352	1+
334.28499	256	1+
334.31054	196	
335.08736	202	
335.23549	142	
335.34564	182	
335.99078	272	1+
336.31461	184	
336.36335	236	1+
336.94512	1286	1+
337.21881	478	1+
337.25878	252	1+
337.52558	252	
337.99923	220	1+
338.16779	182	
338.28493	250	1+
338.33599	214	
338.89405	212	1+
339.02464	224	1+
339.26882	336	1+
339.28726	146	1+
340.15976	278	1+
342.20886	322	1+
347.12902	140	
349.81438	142	
350.30423	190	
350.34360	272	1+
351.13146	160	
351.88564	244	1+
353.18919	146	
353.24161	158	1+
353.28983	202	
353.35413	140	
353.37163	146	
354.16759	760	1+
354.31625	2906	1+
354.36833	1144	1+
355.06980	172	
355.21051	366	1+
356.12837	142	
356.18349	542	1+
356.27663	324	
356.29773	342	
356.34761	166	
357.29437	160	
358.01836	206	1+
358.12089	336	1+
358.19899	142	
358.24457	158	
358.31959	192	
358.91667	160	
359.12649	264	1+
359.18049	212	
359.23425	726	1+
359.96216	158	
360.27790	246	1+
360.32738	344	1+
361.00312	280	1+
361.18359	130	1+
361.97339	156	
362.10992	174	1+
363.33643	124	1+
364.12032	206	
364.22585	182	1+
367.30093	292	1+
369.86747	126	1+
369.93449	144	
370.83741	196	
371.12386	372	1+
371.23937	408	1+
371.27593	3394	1+
371.34868	198	
371.82932	126	1+
372.05309	270	1+
372.09749	150	
372.18439	446	1+
372.21476	486	1+
372.32340	4776	1+
372.36295	156	
372.89881	156	
373.12388	362	1+
373.21849	358	1+
373.25352	4578	1+
373.32404	2698	1+
374.37570	286	
375.30819	362	1+
375.92481	130	1+
376.19587	168	
376.21347	648	1+
376.25718	3836	1+
376.30305	186	
376.30987	238	1+
376.36339	530	1+
377.11629	152	
377.36503	418	1+
377.38678	272	
378.19330	182	
378.29694	202	
378.34853	186	
379.17043	148	
379.22532	526	1+
379.26456	200	
379.29681	188	
379.35942	304	1+
380.20987	272	1+
380.27340	256	1+
380.32956	144	
END IONS

###FS:    #m/z: 359.27731 #charge 1+
###MS: 1
###MSMS: 4
BEGIN IONS
TITLE=Cmpd 3, +MS2(359.2773), 28.0-35.0eV, 0.1min #4
RTINSECONDS=2.8535
SCANS=1,4
PEPMASS=359.27731	7232
CHARGE=1+
195.06567	172	
209.94254	256	1+
218.01202	142	
219.85143	160	
222.95388	1630	1+
223.97410	148	
224.05850	236	1+
224.94850	1006	1+
226.02720	228	1+
226.94567	504	
227.19881	174	
227.93609	582	1+
230.00314	218	1+
231.02114	228	1+
231.82988	140	
233.06243	298	1+
233.95859	226	1+
235.95301	170	1+
236.13961	150	
237.02216	192	1+
238.01488	160	
239.07496	314	1+
240.96288	1038	1+
242.88450	152	
242.95677	546	1+
243.08886	262	1+
244.04066	152	
244.95670	224	
245.94111	394	
246.95379	498	
246.97394	524	1+
247.04113	176	
248.99181	228	
249.03940	256	
249.07634	138	
250.04214	134	
250.14104	142	1+
250.15956	226	1+
250.94554	180	
250.96815	244	
250.98669	134	
251.00994	136	
251.03305	218	
251.96682	142	
252.03483	230	
252.09022	188	
252.11990	144	
253.06769	252	1+
254.08907	258	1+
254.14436	448	1+
254.62772	176	
255.21287	172	
256.05349	164	1+
257.10052	228	
257.18695	144	1+
258.16279	164	
258.97333	284	1+
259.11885	142	
260.96805	834	1+
261.07777	188	1+
261.89422	136	
263.84015	136	
263.98027	330	1+
264.98568	240	1+
265.05353	140	
265.07018	140	
265.08668	348	1+
265.22600	146	
265.63336	150	
266.01308	192	1+
266.19476	172	1+
266.99507	688	1+
267.17284	148	
267.29413	270	1+
268.95761	200	
268.97312	392	1+
269.06302	226	1+
269.11411	520	1+
269.24677	158	
270.84340	250	1+
271.06458	232	1+
271.09374	134	
273.09836	148	
274.13257	140	
275.05635	134	
277.01784	146	
277.07160	200	
277.10285	432	1+
278.05897	222	1+
279.02704	208	
279.06319	154	1+
280.25981	752	1+
280.85593	146	
281.04344	418	1+
281.07841	200	1+
281.11763	138	
282.04636	330	1+
282.08332	136	1+
282.27632	372	1+
283.98348	150	
284.06665	298	1+
284.94964	298	1+
285.00714	286	
285.06725	218	1+
285.91852	186	1+
285.95343	248	1+
286.00871	188	
287.12997	374	
288.00224	138	
288.06517	374	1+
288.15751	164	
292.06798	358	1+
292.92675	216	1+
293.07177	260	1+
293.15953	152	
293.26499	198	
294.02246	492	1+
294.28802	148	
295.02404	416	1+
295.04274	150	
295.06804	172	
296.13814	168	
296.25492	132	
296.33041	386	1+
297.07537	158	
297.15369	218	
297.18498	406	1+
297.97728	200	1+
298.08336	394	
298.14258	404	1+
298.27163	144	
298.31031	380	1+
298.58449	184	
298.93852	196	
299.05559	428	1+
299.14622	324	1+
301.13654	222	
301.84901	170	1+
302.22743	318	1+
302.88445	114	1+
302.93369	136	
304.04372	254	1+
304.26254	240	
305.01080	152	
305.09994	222	1+
305.27520	148	
305.78251	212	
306.79336	188	
306.89708	168	
307.08172	160	
307.29224	134	
307.31560	152	
307.79695	312	1+
308.29362	580	1+
308.32783	160	
309.04243	264	1+
309.99527	256	
310.11102	174	
310.30871	408	
310.34524	3292	1+
310.92001	154	1+
311.02099	146	
311.30898	228	
311.79775	210	1+
312.34917	382	
313.06685	224	1+
313.19395	182	
314.28244	182	
314.91480	294	1+
315.05190	158	1+
316.29726	272	1+
317.08932	194	
317.94545	208	
318.11646	178	
318.60168	250	
318.93118	532	1+
319.27384	200	
320.20557	136	
320.24062	174	
320.33301	526	1+
321.11622	162	
321.22141	754	1+
321.26464	466	1+
322.34472	1336	1+
323.01707	970	1+
323.23624	894	1+
324.32421	384	
325.17464	226	1+
325.28420	174	
326.29138	360	1+
327.79667	162	
329.20427	144	
329.32103	226	1+
330.12388	160	
331.75106	154	
332.95523	186	
333.02464	188	1+
334.88515	174	
335.14896	196	
336.01760	178	1+
336.13231	390	1+
336.25065	470	1+
336.31085	470	1+
336.94171	272	1+
337.11006	142	
337.21607	432	
337.25237	408	1+
338.22810	1222	1+
338.33911	2090	1+
338.90300	168	1+
339.09791	280	1+
339.18409	176	
339.23382	912	1+
340.18969	136	
340.26676	150	
340.35442	2856	1+
341.24770	498	1+
342.16210	248	
342.20308	138	
342.27741	860	1+
342.31087	146	
343.16974	144	
343.32945	152	
344.04353	168	1+
344.20736	178	
344.29727	134	
346.89864	252	1+
347.11788	572	1+
347.14915	144	
347.23231	184	
347.30282	210	
347.90178	202	1+
348.03971	158	1+
348.16284	142	
348.32398	244	1+
348.94982	250	1+
349.11139	208	
352.17210	148	
353.13323	234	1+
353.88096	276	1+
355.14800	162	
355.19696	302	
356.06875	198	
356.12749	308	1+
356.16362	306	1+
356.18633	150	
356.21723	348	1+
356.29581	362	
356.33293	148	
356.35311	418	
357.09884	320	1+
357.26562	206	
357.29489	156	
357.32440	206	
357.35022	442	
358.19714	140	
358.23315	196	
358.27031	190	
358.31724	154	
358.36561	2286	1+
359.17968	452	1+
359.22110	192	
359.26600	154	
359.30780	202	
360.15020	366	1+
360.17928	306	1+
360.28483	134	
360.33388	144	
360.36498	366	
360.97512	136	
361.05488	140	
362.29750	142	
363.20423	134	
END IONS

###FS:    #m/z: 322.93000 #charge 1+
###MS: 5
###MSMS: 6
BEGIN IONS
TITLE=Cmpd 4, +MS2(322.9300), 28.0-35.0eV, 0.1min #6
RTINSECONDS=6.528
SCANS=5-6
PEPMASS=322.93000	689116
CHARGE=1+
105.95427	122	
191.95415	642	
199.98857	122	
200.01412	140	
205.11928	122	
205.94717	334	1+
209.12411	140	
210.97213	224	1+
213.93180	140	
215.88987	168	
217.86742	142	
217.88308	154	
219.17125	108	
220.86435	110	
221.94025	104	
222.04428	114	
222.97501	276	1+
223.96085	270	1+
225.18668	178	
225.95848	150	
227.87527	138	
227.92799	352	
229.04669	134	
230.90742	116	
233.06998	112	
233.90201	140	
234.06257	296	1+
235.02445	216	1+
235.07620	348	1+
238.07181	120	
238.15093	226	1+
238.17749	184	1+
239.05832	342	1+
239.07955	854	1+
239.96419	112	
240.93747	126	
241.01349	142	
241.12938	144	
241.94165	160	
241.99372	120	
242.08934	248	1+
242.13453	230	1+
242.94131	594	1+
243.01660	202	1+
243.87924	404	1+
244.03825	152	
244.08905	242	1+
244.16429	126	
244.94017	154	
244.96969	136	
245.06837	114	
245.16045	134	
245.87642	166	1+
245.94144	740	1+
245.97687	332	1+
246.12143	222	1+
247.03814	670	1+
247.06535	132	
248.03998	524	1+
248.98466	342	1+
250.94596	136	
250.97698	138	
251.04128	124	
251.98691	336	1+
252.00981	120	
252.22931	126	
252.24826	114	
253.06379	134	
254.07126	136	
255.10077	166	1+
255.96186	114	
256.93940	188	
256.99935	140	
257.05896	130	
258.19569	182	1+
258.98828	302	1+
259.07719	126	
259.14553	104	
259.88442	232	1+
260.02083	144	
260.16884	354	1+
260.20165	162	1+
261.07047	368	1+
261.12812	150	
261.14325	148	
261.84944	142	
262.98341	188	1+
263.05408	130	
263.09839	318	1+
264.19586	252	1+
265.01897	612	1+
265.05688	228	1+
265.95563	140	
266.07530	176	1+
266.24509	146	
266.99861	344	
267.01282	300	
267.17655	158	
268.05633	200	
268.19103	146	
268.95954	168	
268.97498	208	
269.00054	154	
269.04813	130	
269.85369	138	
270.97226	174	
271.06864	114	
272.01509	172	1+
273.14818	114	
275.01222	332	1+
277.00276	224	1+
277.07201	140	
277.93972	134	
278.08158	170	
278.19935	264	1+
278.86595	138	
279.09169	1318	1+
279.23115	120	
279.24649	168	
279.27985	122	
280.04355	820	1+
280.07644	196	
280.15009	132	
280.26550	120	
280.88557	126	
280.94565	246	1+
281.04640	696	1+
281.10481	246	1+
281.14562	114	
281.16316	118	
281.24469	288	1+
282.27946	306	1+
283.02838	558	1+
283.06916	708	1+
283.13938	190	
283.26032	820	1+
283.98758	138	
284.00388	344	1+
284.04707	214	
284.14749	244	1+
284.20323	264	1+
284.29242	2944	1+
284.38527	106	
284.93588	106	
285.04490	134	
285.07081	118	
285.09698	282	1+
285.18335	204	1+
286.14213	154	
286.97281	134	
288.06253	504	1+
288.87013	206	1+
289.03750	356	1+
289.19971	106	
289.25287	154	
290.00949	114	
291.05250	376	1+
291.11481	120	
291.86700	128	
292.25874	140	
293.04478	144	
293.07898	142	
293.31582	146	1+
294.28762	194	
294.31571	174	1+
295.00392	170	1+
295.04068	180	
295.13041	358	1+
296.11100	222	1+
296.24347	256	1+
297.08880	174	1+
297.13872	134	
297.93758	212	1+
299.06031	558	
300.06066	516	1+
301.03306	294	1+
301.09132	244	1+
301.18641	152	
302.13521	272	1+
302.17133	130	
302.21197	116	
302.24824	138	
302.32640	110	
302.92641	130	
302.95265	104	
303.05948	116	
304.13011	226	1+
304.26633	628	1+
305.10656	134	
305.88056	336	1+
307.02623	114	
307.08798	174	
307.12660	126	
307.15731	128	
307.21031	120	
307.28158	168	
307.30899	206	
308.11155	178	
308.19066	242	1+
308.29174	1182	1+
308.80542	182	
308.88577	210	1+
309.01882	116	
309.05382	130	
309.08539	178	1+
310.05348	130	
310.13609	128	
310.30988	738	
311.03021	106	
311.11102	146	
313.03145	158	
313.13129	200	1+
314.02225	212	1+
315.05292	132	
315.10983	166	1+
315.16411	414	1+
316.11872	204	1+
316.99311	114	
319.25293	264	1+
319.30827	432	1+
319.32808	146	
320.02624	172	1+
320.14328	314	1+
321.11789	274	1+
321.22271	196	
321.42396	108	
322.23284	122	
322.27287	146	
322.32055	174	
323.19995	556	1+
323.23769	8330	1+
323.27818	132	
323.30913	140	
323.88645	124	
323.99298	114	
324.09989	322	1+
324.13496	568	1+
324.33544	270	1+
324.38641	108	
324.76575	90	1+
324.89113	288	1+
325.17617	200	1+
325.32104	234	
326.04710	116	
326.07988	148	
326.13038	148	
326.37436	260	1+
327.07749	122	
327.16129	170	
327.24342	134	
327.26453	380	1+
END IONS

###FS:    #m/z: 340.94069 #charge 1+
###MS: 5
###MSMS: 7
BEGIN IONS
TITLE=Cmpd 5, +MS2(340.9407), 28.0-35.0eV, 0.1min #7
RTINSECONDS=7.3005
SCANS=5,7
PEPMASS=340.94069	304320
CHARGE=1+
207.13670	138	
212.62440	114	
213.94064	1706	1+
215.88559	246	
215.90018	152	
215.93553	510	1+
216.89006	136	
217.88704	114	
219.02791	130	
219.88303	172	
223.95660	126	
225.02321	124	
226.14897	114	
231.13754	138	
231.94949	2176	1+
233.89519	308	1+
235.87279	198	
235.94766	198	
236.04809	148	
236.96877	132	
237.03627	136	
237.06668	142	
237.23155	156	
238.01330	236	1+
240.23060	594	1+
241.15200	224	1+
243.55853	176	
243.96801	332	1+
246.58910	126	
248.91682	158	
248.98713	342	
249.96020	726	1+
249.97673	222	
250.14213	194	1+
250.46165	120	
250.98221	182	
251.00174	164	
251.95734	360	1+
252.06219	208	1+
252.08732	212	
252.12868	154	
252.23232	184	
253.00011	132	
253.19262	124	
254.10935	200	
254.96450	1398	1+
255.07435	1160	1+
255.14333	124	
255.17961	118	
256.03739	204	1+
256.08936	132	
256.25745	116	
258.98646	154	
259.02535	140	
259.08089	126	
259.91488	120	
259.96531	182	
261.11363	134	
264.05369	136	
264.07748	180	
264.26992	150	
264.98138	118	
265.01835	914	1+
265.08280	148	
265.27721	302	1+
266.24610	286	
266.28124	224	1+
266.99826	224	
267.13707	386	1+
268.00775	160	
268.06693	152	
268.09613	146	
268.42027	124	
269.00160	150	
270.99814	324	1+
272.12477	148	
272.97467	394	1+
276.03126	226	1+
276.19662	270	1+
277.01880	122	
278.03174	216	1+
278.12482	128	
278.88758	128	
278.97534	124	
278.99640	122	
279.01593	122	
279.17193	116	
279.76536	192	
279.96633	218	
280.01242	124	
280.08389	162	1+
280.12711	178	
280.26433	322	1+
280.99604	418	1+
281.04596	1510	1+
281.06461	256	1+
282.12685	332	1+
282.14473	180	1+
282.27746	1406	1+
283.02782	576	1+
283.20599	284	1+
283.91841	236	1+
284.10115	114	
284.29510	284	1+
285.02261	132	
286.04897	288	1+
287.11595	166	1+
288.07836	128	
289.23285	172	
291.01375	268	
291.19363	172	
292.11515	272	1+
293.01355	120	
293.06546	162	
293.28980	204	
294.27539	188	1+
294.31579	126	
295.89077	118	
295.99394	146	
296.10671	162	
296.32838	196	
296.84048	120	
296.86178	126	
297.12285	160	
297.23210	246	1+
297.91160	236	
298.08352	834	1+
298.21504	122	
298.58378	152	
298.95092	134	
299.06035	1000	1+
299.97458	160	
301.01913	124	
302.17018	168	
302.94568	134	
303.20298	164	
304.06881	286	1+
304.09236	156	
304.26392	258	
306.27680	202	
306.87136	114	
307.11482	218	1+
307.12762	156	
307.24251	154	
307.28595	740	1+
307.30990	274	
307.80675	354	1+
308.33078	188	
308.86866	132	
308.89380	150	
309.26023	176	
309.32581	118	
309.87066	222	1+
309.90512	128	
310.30985	130	
312.02833	434	1+
312.80616	182	
317.71019	114	
319.04711	128	
319.08960	268	1+
321.02556	130	
321.22079	342	
322.07186	156	
322.13101	266	
322.22187	272	
323.07445	234	1+
323.13823	412	1+
323.23832	1172	1+
323.30095	124	
324.19759	142	
324.28628	126	
324.32422	278	
325.20718	334	1+
325.25056	236	
326.17209	190	
326.25546	134	
326.31112	228	
327.11742	140	
327.16028	254	1+
327.22359	224	1+
327.30775	274	1+
328.18796	188	
328.26539	146	
330.88725	124	
332.08934	228	1+
334.32275	154	
334.79428	150	
334.94565	162	1+
336.15103	396	1+
336.28160	288	1+
337.12623	130	
337.21576	238	
337.25094	434	1+
337.31816	130	
337.35573	122	
338.06308	120	
338.18215	202	1+
338.87070	136	
339.10710	228	
339.12868	196	
339.23280	138	
340.20740	222	
340.26473	194	
340.35855	402	1+
340.39042	212	
341.13890	156	
341.18851	156	
341.24729	606	1+
341.39581	158	
342.07189	152	
342.16144	128	
342.20273	376	1+
342.27722	504	
342.30908	296	
343.20526	244	1+
343.26702	124	
343.31961	132	
344.26014	270	1+
344.32914	198	1+
345.32920	130	1+
END IONS

###FS:    #m/z: 363.95658 #charge 1+
###MS: 5
###MSMS: 8
BEGIN IONS
TITLE=Cmpd 6, +MS2(363.9566), 28.0-35.0eV, 0.2min #8
RTINSECONDS=8.074
SCANS=5,8
PEPMASS=363.95658	191744
CHARGE=1+
207.01298	118	
209.94422	508	1+
212.88035	312	
222.95156	656	1+
224.94773	1356	1+
226.94845	2678	1+
227.93186	384	
228.89200	170	
228.94201	2788	1+
229.13631	204	
230.89186	536	1+
233.10034	256	1+
233.19097	120	
234.14769	124	
235.13668	226	1+
236.00661	122	
236.95800	154	
237.88655	118	
238.21453	130	
240.88797	158	
240.96263	998	1+
241.94430	116	
242.93922	168	
242.96049	856	1+
243.08685	154	
244.04020	202	
244.95811	1186	1+
245.03735	136	
245.94087	484	
246.95350	1800	1+
246.97463	144	
248.03333	438	1+
248.89916	570	1+
249.12777	140	
250.21279	172	1+
250.94669	746	1+
250.98493	118	
251.10798	118	
252.98136	134	
253.22489	284	1+
255.06214	292	1+
255.08712	196	1+
256.97674	196	
257.10643	244	1+
257.52115	118	
257.97145	476	1+
258.97516	340	1+
259.89717	180	
260.97225	296	1+
262.05394	128	
262.17590	212	1+
262.97462	130	
262.99200	120	
263.98431	120	
264.12029	220	1+
264.98333	216	
265.06205	142	
265.97360	142	
266.04282	114	
266.24596	390	
267.12701	130	
267.97990	136	
268.05675	140	
268.10564	120	
268.93945	138	
268.95491	132	
268.97713	184	
269.97155	258	
271.11409	304	1+
271.92288	150	
272.01719	134	
272.11359	192	1+
272.85419	134	
273.09477	156	
274.12793	296	1+
275.13303	190	1+
275.89924	122	
275.96484	116	
277.10021	144	
277.93097	122	
277.95395	136	1+
278.90287	170	
278.92001	138	
279.00661	214	1+
279.56411	116	
280.12380	144	
280.26179	350	1+
280.93413	122	
281.92541	134	
282.91990	172	
283.06731	118	
283.14660	122	
283.16348	116	1+
283.26617	222	
283.85151	154	
283.94528	196	1+
283.98514	158	1+
284.93495	118	
285.11102	198	1+
285.80122	224	1+
285.85101	152	
286.01450	130	
287.24739	242	1+
288.06338	430	1+
289.90162	166	
292.06634	392	1+
292.26489	194	1+
293.85934	146	
294.86309	142	
295.11061	182	1+
295.27837	138	
295.88068	144	
296.02475	144	
296.93713	116	
297.03463	262	1+
297.06129	202	1+
297.10234	318	1+
298.08125	546	1+
298.27124	216	1+
298.99773	396	1+
299.12826	194	
299.91575	134	
301.13515	132	
301.26078	148	
301.86300	114	
302.14603	134	
302.22139	218	1+
302.92294	138	
303.10390	196	
303.29803	140	1+
303.87200	122	
304.04769	142	
304.12111	234	1+
304.21330	114	
305.02858	208	1+
305.05251	226	1+
305.15917	184	
305.96891	274	1+
306.25546	170	
306.27691	246	
308.29246	784	1+
309.14950	144	
309.31441	170	
309.91244	122	1+
310.04615	160	
310.08478	120	
310.30855	388	
311.86390	168	
313.80270	124	
313.86049	144	
314.05846	130	
314.94075	220	1+
315.08682	168	
317.10801	296	1+
319.07360	138	
319.82964	128	
319.96282	208	1+
320.97750	212	1+
321.14745	128	
321.28315	132	
322.27657	348	1+
322.30584	150	
323.02656	130	
323.15265	134	
323.23616	584	1+
324.02306	134	
324.21181	164	
324.23904	380	1+
324.32157	310	
325.20312	148	
325.93603	286	1+
326.93840	224	1+
328.15484	114	
328.18787	262	1+
328.80787	294	
328.82594	166	
328.94359	246	1+
329.87323	348	1+
330.87678	242	1+
332.08980	240	
333.05910	216	1+
333.08122	136	
334.88051	162	1+
335.01849	124	
336.06326	174	
336.13518	152	
336.19745	238	1+
336.32849	366	1+
336.94519	338	
337.06791	228	1+
337.09262	130	
337.14386	150	
337.33290	238	1+
339.31143	130	
340.19309	128	
340.90923	164	
342.20844	200	
342.28093	236	
343.27461	214	1+
343.32263	142	
344.18796	160	
345.29935	260	1+
346.15972	118	
346.23279	210	
346.27302	142	
346.33189	292	1+
348.07841	118	
349.04187	240	1+
349.31906	502	
350.09129	126	
350.33633	600	1+
351.10856	126	
351.33714	430	1+
353.89444	192	
355.10191	114	
356.31366	202	
356.86320	164	
357.05931	162	
357.09287	116	
357.83015	146	
360.14161	238	1+
360.17909	182	1+
360.29805	246	1+
360.36017	510	1+
360.90797	244	1+
361.14333	184	1+
362.12773	134	
362.19505	250	1+
362.25038	126	
363.16794	288	1+
363.33506	158	
364.24782	322	1+
365.14369	134	
365.28210	582	1+
365.31101	162	
365.34258	154	
365.36490	130	
365.38961	152	
366.11310	274	1+
366.31727	126	
367.19397	142	
367.33001	998	1+
368.38912	286	
368.42481	1636	1+
368.95896	224	1+
END IONS

###FS:    #m/z: 322.93004 #charge 1+
###MS: 9
###MSMS: 10
BEGIN IONS
TITLE=Cmpd 7, +MS2(322.9300), 28.0-35.0eV, 0.2min #10
RTINSECONDS=11.767
SCANS=9-10
PEPMASS=322.93004	897684
CHARGE=1+
78.28513	94	
189.57070	114	
190.95398	436	1+
203.10970	94	
205.06723	110	
209.95161	142	
214.89426	124	
215.88454	558	1+
216.13579	128	
217.07000	120	
217.99360	200	1+
219.17003	184	
220.08084	104	
220.86291	136	
221.07081	138	
222.94895	106	
223.02864	110	
223.95725	402	
223.97638	446	1+
224.16829	100	
224.19753	120	
225.09738	102	
225.16929	94	
227.92982	144	
230.05711	250	1+
230.85476	108	
230.93489	268	1+
231.02602	98	
232.98036	96	
233.18548	94	
233.68551	94	
233.89569	442	1+
233.91655	94	
235.05818	288	1+
235.07625	284	1+
235.09380	92	
236.13566	108	
236.20582	200	1+
237.03307	96	
237.10697	130	
237.92826	154	
238.97163	210	
239.08028	550	1+
239.95497	100	
240.87436	96	
240.94131	354	
240.96188	252	
241.01468	128	
241.02573	150	1+
241.11716	180	1+
241.89018	98	
241.94342	218	
241.98832	184	1+
242.88026	380	1+
242.94144	876	1+
243.88295	322	1+
244.04034	238	
244.93943	314	
244.99203	136	
245.03309	136	
245.87601	94	
245.93982	198	
246.95200	146	
246.97662	308	
247.94522	118	
247.97488	178	
248.03258	144	
249.03991	186	
249.92095	246	1+
249.98552	106	
250.02314	268	1+
250.05659	128	
250.97100	126	
251.00888	164	
251.07608	190	
251.79756	286	1+
252.96650	118	
252.98795	112	
253.10860	104	
253.98649	120	
254.12447	128	
254.55719	102	
256.01895	100	
256.04786	126	
256.09137	144	
256.38345	94	
256.91218	124	
257.06190	120	
257.40880	100	
257.91579	110	
258.99974	232	1+
260.06114	126	
260.08122	154	
260.17557	172	
260.19306	110	
260.23430	294	1+
261.16747	252	1+
262.97980	386	1+
263.05622	372	1+
263.19475	254	1+
263.88625	146	
263.98112	258	1+
264.11054	116	
264.22841	100	
265.01917	344	
265.06096	352	1+
265.10004	204	1+
266.03625	270	1+
266.24392	96	
266.99817	792	1+
267.01959	170	1+
267.91157	100	
268.14966	140	
270.00985	102	
270.97301	124	
271.09569	98	
271.52742	92	
272.02715	108	
272.15947	120	
272.84499	118	
273.17212	200	1+
274.00564	96	
274.04976	418	1+
274.98203	94	
275.05206	340	1+
275.09337	172	
275.15730	94	
277.10903	190	1+
277.18621	98	
278.14275	158	
279.09110	780	1+
279.11534	128	
279.23744	282	1+
280.76023	98	
281.04813	152	
281.29321	148	
282.15521	114	
282.17153	162	
283.03166	306	1+
283.07122	340	
283.20609	248	1+
283.23682	96	
283.26166	298	1+
284.29314	1976	1+
284.93266	136	1+
285.09235	128	
286.96649	152	
287.01602	232	1+
287.06651	326	1+
287.21866	206	1+
288.06589	258	1+
288.99806	132	
289.88633	130	
290.85464	126	
291.63604	120	1+
293.06520	256	
293.09620	92	
293.40061	102	
294.99045	200	1+
295.06350	94	
297.31664	176	
298.11873	218	1+
299.06080	688	1+
300.81410	150	
301.16866	254	1+
302.10851	140	
302.17219	180	1+
302.24421	150	
302.87311	126	
303.01234	114	
303.02741	230	1+
303.14230	214	
304.26264	244	
305.09603	268	1+
305.26459	110	
306.07149	130	
306.25008	206	1+
306.27769	294	
307.02826	220	1+
307.15283	94	
307.20015	150	
307.28804	1154	1+
307.30892	284	
307.88574	162	
308.06639	362	1+
308.29229	976	1+
308.31543	134	
308.82369	112	
309.04016	334	1+
309.19213	158	
310.04224	288	1+
310.11431	114	
310.30698	956	
310.92741	282	1+
311.02589	156	
313.02956	264	
314.13085	266	
316.06179	206	1+
318.23318	92	
319.02320	132	
319.04241	212	1+
319.11040	122	
319.30518	138	
319.95499	104	
320.15209	334	1+
320.18404	272	1+
320.21400	122	
320.30697	130	
321.11207	334	1+
321.15504	222	1+
321.27133	530	1+
322.09622	172	1+
322.19965	108	
323.03654	102	
323.16581	242	1+
323.23804	5568	1+
323.30355	204	
323.90096	92	
324.14047	456	1+
324.88855	356	1+
325.04460	160	
326.01986	100	
326.09899	100	
327.12645	138	
327.25071	194	
327.26971	232	1+
328.16305	202	1+
END IONS

###FS:    #m/z: 340.94062 #charge 1+
###MS: 9
###MSMS: 11
BEGIN IONS
TITLE=Cmpd 8, +MS2(340.9406), 28.0-35.0eV, 0.2min #11
RTINSECONDS=12.539
SCANS=9,11
PEPMASS=340.94062	442252
CHARGE=1+
207.06789	100	
208.95966	170	
213.93973	2872	1+
215.88743	300	
215.93648	516	1+
217.88292	168	
217.93187	282	1+
218.88023	150	
221.89350	208	
223.96118	106	
224.01735	128	
224.97597	164	
225.99378	162	
226.09914	102	
226.86771	102	
227.10621	130	
228.95262	264	1+
231.95178	2976	1+
232.09589	100	
233.89808	816	1+
233.94809	564	1+
235.87491	170	1+
235.89328	228	1+
235.94770	170	
236.00955	162	
237.06292	106	
238.05627	290	1+
238.95281	174	1+
240.23132	258	
241.01557	104	
241.97079	144	
243.06888	172	
243.96810	148	
244.88093	138	
244.95346	210	
245.22507	148	
246.04607	148	
246.06391	162	
246.97312	336	1+
248.95607	106	
248.99008	168	
249.96037	918	1+
250.59662	106	
251.16252	152	
251.95824	424	1+
252.51109	112	
253.03458	162	1+
253.09353	132	
253.19500	128	
254.09073	224	
254.96556	1702	1+
255.07496	768	1+
255.14301	206	1+
255.17578	164	
255.91605	242	1+
256.04935	120	
257.03694	230	
258.96058	402	1+
259.05600	144	
259.64636	108	
259.92051	214	1+
260.15834	106	
261.20530	108	
262.96491	190	
263.00247	180	
263.10440	168	
263.12481	126	
263.15186	258	1+
263.17434	176	
263.19582	224	1+
264.01636	270	1+
264.13390	128	1+
264.17156	118	
264.96405	138	
265.00217	130	
265.96435	184	1+
266.99772	718	1+
267.65653	114	
269.08551	108	
269.17520	136	
269.81837	100	
270.19776	106	
271.95734	100	
272.08114	122	
272.93573	398	
272.97290	114	
273.10725	110	
273.97973	106	
274.02279	124	
274.81949	114	
274.97945	138	
275.11482	100	
275.83381	158	1+
276.00632	138	
276.46838	118	
276.85530	142	
277.09436	144	
277.96297	406	1+
279.03133	130	
280.10745	136	
280.13582	164	
281.04967	670	1+
281.12267	232	1+
281.90328	234	1+
282.16593	180	1+
282.21308	214	1+
282.27643	370	
282.97039	130	
283.03158	206	
283.22861	100	
283.28069	252	
283.58095	138	
284.02459	214	1+
284.04041	112	
284.30416	106	
285.09902	122	
285.12117	176	1+
287.07836	142	
289.09101	132	
290.01141	150	
290.99417	106	
291.95946	100	
293.06782	170	
294.27285	252	1+
294.29799	104	
295.20732	148	1+
296.12350	134	
296.29134	152	
296.32807	124	
296.97216	210	
297.05953	120	
297.10096	104	
297.97739	134	
297.99205	228	1+
298.08136	282	
298.10770	136	
298.30765	104	
299.06119	430	1+
300.10785	104	
301.04595	248	1+
301.11757	246	1+
301.88476	200	1+
302.04585	266	1+
302.17176	260	
302.91870	288	1+
303.01630	114	
303.21349	108	
303.91921	168	1+
304.22809	342	1+
304.25505	176	
305.23021	234	1+
306.27851	122	
306.79551	608	1+
306.87907	224	1+
306.91494	120	
307.02652	114	
307.12801	148	
307.29229	554	1+
307.79890	364	1+
307.98057	166	1+
308.29526	408	1+
308.32371	444	1+
309.02043	192	1+
309.32661	304	1+
309.39769	110	
310.08350	174	
310.10464	248	1+
310.14805	114	
311.08470	144	
311.86064	168	
312.02740	102	
313.03293	158	
316.08677	116	
318.99282	118	
319.04219	102	
319.09062	110	
319.20454	112	
320.84891	222	1+
321.22298	158	
321.97944	312	1+
322.22513	166	
322.30623	390	1+
323.23719	810	1+
323.93180	110	
324.13734	164	
324.32464	166	
325.10774	108	
325.24917	184	
325.89538	108	
326.30199	186	
326.34093	224	1+
326.95988	274	1+
327.18253	476	1+
327.20978	106	
328.31149	100	
329.86039	290	1+
330.05574	116	
332.08717	108	
332.89865	132	
334.30058	108	
336.30219	108	
336.83841	100	
337.17118	120	
337.21605	268	1+
337.25064	158	
337.36360	114	
338.92599	128	
339.18826	116	
340.19005	116	
340.26109	130	
340.30068	222	1+
340.39397	340	1+
341.00137	126	
341.27859	100	
342.22529	230	1+
342.28193	236	
342.31238	314	
343.03447	172	1+
343.07147	202	
343.12094	116	
343.14342	118	
343.21134	370	1+
343.29717	320	1+
344.18508	232	1+
END IONS

###FS:    #m/z: 363.95648 #charge 1+
###MS: 9
###MSMS: 12
BEGIN IONS
TITLE=Cmpd 9, +MS2(363.9565), 28.0-35.0eV, 0.3min #12
RTINSECONDS=13.311
SCANS=9,12
PEPMASS=363.95648	262504
CHARGE=1+
189.86346	220	
191.95661	234	
195.07780	102	
197.05905	150	
204.03087	148	
209.94457	294	1+
212.88154	468	1+
213.08892	186	
220.86290	122	
222.95326	524	
223.95861	264	
224.94859	934	1+
225.87472	224	1+
225.96754	194	
226.02895	110	
226.04464	146	1+
226.10405	232	1+
226.87686	154	1+
226.89175	118	
226.94804	2876	1+
226.97421	202	
227.93190	488	
228.94264	3046	1+
230.89027	908	1+
231.92556	130	
232.88458	364	1+
234.87537	130	1+
236.10465	160	
238.90508	156	
239.94634	116	
240.94082	262	
240.96299	628	1+
241.14439	216	1+
241.44293	102	
241.94069	152	
242.94435	340	
242.95775	674	1+
243.90061	150	
243.94119	224	
244.03401	152	
244.05954	124	
244.07792	248	1+
244.95804	2066	1+
245.07966	166	1+
245.94054	438	
246.95291	1548	1+
247.02449	138	
247.99487	290	1+
248.11271	120	
248.90087	510	1+
249.04127	382	1+
249.22275	100	
250.94667	406	1+
250.97268	110	
251.03615	184	
252.04372	118	
252.07788	132	
252.23298	138	
252.27320	102	
252.61669	102	
254.96571	106	
257.96864	226	1+
258.08673	104	
258.93372	128	
258.97387	154	1+
259.08024	124	
259.10689	146	
260.06532	264	1+
260.96831	512	1+
262.01807	220	1+
262.16257	100	
262.89321	166	1+
263.97935	232	1+
264.06164	148	
264.90829	112	
265.05266	130	
265.11764	178	
266.24617	202	
266.92441	196	1+
266.99941	136	1+
267.10735	142	
267.85321	154	1+
267.89459	276	1+
267.97537	280	
268.96220	418	1+
268.97060	120	
269.14710	148	
269.48026	148	
269.96651	298	1+
269.98366	118	
270.08354	118	
271.09547	132	
272.87542	174	
275.84985	282	1+
276.85471	202	1+
276.98318	132	
277.07039	378	1+
278.83637	142	
279.27369	156	
280.26287	184	
280.94141	120	
281.12122	108	
282.28210	136	1+
283.06965	184	
283.14470	140	
283.91849	128	
283.94854	110	
283.98646	258	1+
284.23132	108	
284.24702	142	
284.88624	110	
285.88992	112	
285.93947	200	
286.08729	250	1+
286.13607	156	
288.06281	150	
290.88467	216	
292.03337	198	1+
292.05661	146	
292.26151	100	
293.06038	116	
293.13241	136	
293.93080	316	1+
294.05658	280	1+
294.28200	326	1+
295.02252	232	1+
297.14434	126	
298.94494	206	1+
301.14383	136	
301.80017	126	
301.92702	118	
301.99866	178	
302.25037	438	1+
303.06895	122	
303.80131	182	1+
303.85717	158	
303.98545	160	1+
305.07842	306	1+
305.23609	234	1+
306.79057	412	1+
307.01805	110	
307.12705	148	
307.28569	208	
307.30469	102	
307.79520	394	1+
307.89666	108	
308.12268	106	
308.29551	954	1+
309.32471	200	
310.93422	148	
311.01809	166	
311.34588	144	
313.18577	208	1+
314.16381	108	
314.24318	112	
315.08420	270	1+
317.00813	100	
318.17535	170	1+
318.24093	170	
319.28945	210	1+
320.05309	102	
321.02534	200	1+
321.86305	254	1+
322.13621	124	
322.92921	110	
323.01213	414	1+
323.24438	224	1+
323.30784	130	
324.01832	288	1+
324.29615	234	1+
324.89515	116	
325.05197	106	
325.78756	384	1+
326.07419	226	1+
327.16734	136	
327.19993	134	
328.80756	204	
328.94657	194	
329.87382	224	
332.08872	126	
333.17549	108	
334.79135	214	1+
336.11710	118	
336.30276	270	1+
336.32685	122	
336.86509	172	1+
336.94507	318	
337.33954	254	1+
340.94310	164	
342.28316	138	
342.31731	200	1+
342.83310	172	
343.18703	122	
343.27254	252	1+
344.22084	144	
344.29259	126	
344.87403	108	
344.97070	178	1+
345.13457	258	1+
346.02823	134	
346.11572	140	1+
346.27310	108	
347.03167	112	
347.18651	112	
347.23291	106	
347.30885	184	
349.24944	360	1+
349.31786	528	1+
350.33390	242	1+
352.19651	112	
354.20052	146	
356.00825	328	1+
356.19121	254	1+
356.86165	204	1+
357.05389	148	
358.99694	114	
359.10097	358	1+
359.21291	268	1+
360.19373	130	
360.27552	108	
360.32250	148	
360.36082	136	
360.91961	156	1+
361.17594	100	
361.28261	136	
361.35644	176	1+
362.14348	114	
363.08624	184	
364.29146	124	
364.37549	178	
364.98978	200	1+
365.86184	124	
365.95919	220	1+
366.11493	136	
366.28318	414	1+
366.31619	134	
366.38889	218	1+
367.28433	270	1+
367.33144	114	
368.33018	222	
368.42270	880	1+
369.23831	102	
369.34550	130	
END IONS

###FS:    #m/z: 322.93015 #charge 1+
###MS: 13
###MSMS: 14
BEGIN IONS
TITLE=Cmpd 10, +MS2(322.9302), 28.0-35.0eV, 0.3min #14
RTINSECONDS=17.0415
SCANS=13-14
PEPMASS=322.93015	1113250
CHARGE=1+
191.95801	600	1+
192.89286	120	
193.98824	126	
196.88486	146	
197.96013	138	
199.86300	108	
201.04499	150	
202.85658	140	
205.96926	226	1+
207.03060	274	
208.12865	148	
209.04488	242	1+
209.94132	160	
210.90027	106	
212.66928	110	
214.07352	100	
215.88960	344	
217.87115	156	
219.04195	142	
219.17223	124	
220.86707	146	
222.66879	94	
222.95614	450	1+
223.11030	100	
223.95874	380	1+
225.12695	98	
226.90836	112	
227.93277	130	
229.02269	104	
230.89785	108	
233.04696	138	
233.89797	180	
234.13070	98	
234.14854	98	
236.04317	94	
236.09204	188	1+
237.06379	136	
238.07384	118	
238.21197	122	
238.95564	220	1+
239.07837	794	1+
240.94014	970	
241.93912	2942	1+
242.94175	2394	1+
242.98552	132	
243.09139	104	
243.88222	502	1+
244.05307	122	
244.16168	144	
244.94025	306	
245.16061	104	
245.18630	136	
245.87837	146	
245.94195	210	
246.09151	160	
246.97214	226	1+
248.03342	140	
249.00523	108	
249.03918	428	1+
249.13117	98	
249.55971	168	
250.00524	134	
250.07988	216	1+
250.09257	272	1+
250.54807	96	
250.89898	144	
250.95357	124	
250.98408	96	
251.51089	96	
254.04502	100	
254.81482	100	
255.04794	118	
255.07223	176	
259.99032	210	
260.17673	118	
261.11590	126	
261.89033	250	
261.97293	96	
262.92685	102	
262.99920	186	1+
264.06587	126	
265.02068	236	
265.06045	362	1+
266.04337	102	
266.25723	94	
266.86571	120	
266.99645	480	1+
267.01622	198	1+
267.09647	96	
267.46555	94	
268.95573	200	
271.06273	138	
271.91575	128	
272.84424	132	
272.87643	94	
274.04557	124	
275.05080	104	
275.08584	98	
276.92048	96	
277.25897	172	
278.97397	190	1+
279.03810	186	
279.06451	130	
279.09174	690	1+
279.74644	100	
279.93919	284	1+
280.15188	110	
280.26426	216	
281.01576	124	
281.04859	574	1+
281.11902	102	
281.91031	110	
282.22668	142	
282.27318	174	
283.02749	170	
283.07385	156	
283.09592	172	1+
283.26103	142	
283.88639	166	1+
284.03115	134	
284.26403	96	
284.29349	1252	1+
285.05351	136	
286.97877	100	
287.14269	120	
287.97393	110	
288.05656	250	1+
288.70603	104	
289.88249	104	
290.14095	110	
290.85943	142	1+
291.01574	136	
291.07255	162	
291.87341	202	1+
292.01602	248	1+
292.05931	144	
293.98615	156	
294.85441	124	
295.04120	94	
295.87118	174	1+
297.05416	96	1+
299.81360	196	1+
300.05815	334	1+
301.18613	128	
302.24445	284	
303.09957	94	
303.17886	96	
304.19948	122	
304.26028	168	
305.02716	104	
305.15101	148	
305.27055	172	
306.04887	112	
306.29780	100	
306.88171	208	
307.16874	106	
307.28248	130	
307.88907	124	
308.29273	1060	1+
308.58437	110	
309.13423	98	
309.22036	148	
309.89371	94	
310.06112	164	
310.30837	1118	
311.17371	98	
311.86308	184	1+
312.02577	674	1+
312.04598	140	
313.02795	380	1+
314.07457	118	
315.77811	98	
319.05975	124	
320.06703	102	
320.22108	94	
320.80867	98	
321.37170	112	
322.20643	264	1+
322.32955	128	
322.90171	136	
323.16780	98	
323.23675	3790	1+
323.30009	106	
324.06160	150	
324.13760	94	
324.26976	110	
324.89247	102	
325.10564	218	1+
325.33080	96	
326.10697	346	1+
327.25043	104	
328.26718	194	
END IONS

###FS:    #m/z: 340.94072 #charge 1+
###MS: 13
###MSMS: 15
BEGIN IONS
TITLE=Cmpd 11, +MS2(340.9407), 28.0-35.0eV, 0.3min #15
RTINSECONDS=17.814
SCANS=13,15
PEPMASS=340.94072	610156
CHARGE=1+
189.86318	138	
192.92458	184	
199.92309	112	
205.96976	252	1+
207.01131	100	
208.95642	136	
213.94043	1700	1+
215.88592	612	1+
215.93678	510	
217.93621	150	
219.88071	120	
223.96574	118	
223.97732	118	
224.97782	256	
225.16744	124	
225.95504	110	
226.05644	142	
228.94506	102	
230.88996	178	
230.99204	100	
231.94932	2354	1+
232.08072	108	
233.09256	102	
233.89801	366	1+
233.94661	344	
233.96176	102	
235.89263	118	
235.95437	114	
236.15923	148	
237.55675	120	
237.90192	118	
238.06757	160	
239.07048	116	
240.23231	330	
240.89887	126	
241.94789	132	
241.96802	136	
242.03366	266	1+
243.83958	146	
244.88014	98	
244.95464	122	
245.03596	376	1+
246.08335	300	1+
246.97548	316	1+
248.93684	218	1+
248.98698	388	1+
249.03810	276	
249.96131	426	1+
249.99301	250	1+
252.23399	156	
252.95931	102	
253.06241	136	
253.16094	146	
254.08912	158	
254.28264	128	
254.96543	1066	1+
255.03386	106	
255.07580	632	1+
255.23059	158	
256.90703	196	
256.96409	378	1+
258.05457	154	
259.03916	128	
259.10155	128	
259.74122	100	
259.95288	126	
261.47430	104	
261.90445	128	
262.92844	110	
262.97504	310	1+
263.05495	166	
263.10847	168	
263.19500	250	1+
264.92932	106	
265.02020	270	
266.01562	180	
266.24579	358	1+
267.00141	128	
267.13997	250	1+
267.59821	98	
268.09351	162	
271.05871	184	
271.78823	202	1+
272.06040	136	
272.84941	216	1+
272.93558	266	
275.03285	102	
275.85406	176	1+
278.05068	120	
278.96780	488	1+
279.89671	126	
280.26017	154	
280.90154	114	
281.05052	576	1+
281.22848	124	
282.23681	110	
282.27858	264	
282.80394	114	
283.05996	250	1+
283.28489	120	
283.81144	102	
284.03658	100	
285.09674	114	
286.09997	126	
287.21919	146	
288.06383	242	1+
288.96661	122	
289.88099	100	
290.00751	152	
290.03165	116	
290.69338	100	
290.90940	110	
293.27372	180	1+
293.84976	134	
295.01727	212	1+
295.94119	110	
295.97397	104	
296.97456	584	1+
297.05005	100	
297.92088	100	
297.97472	410	1+
298.94566	102	
299.05933	488	
300.05165	200	
301.04367	136	
301.51540	156	
302.02042	192	1+
302.88530	126	
303.05024	152	
304.98215	212	1+
305.22541	138	
306.07416	126	
306.09756	136	1+
306.14757	108	
306.57515	106	
306.79116	168	
306.93710	200	
307.02728	160	1+
307.25126	240	1+
307.27839	272	
307.31350	230	
307.79015	128	
308.29256	224	
309.31316	132	
309.58805	106	
309.79952	102	
311.03314	168	
311.14139	106	
311.87173	136	
312.02739	140	
313.02680	222	
314.80970	140	
317.29111	116	
321.15537	168	1+
321.21560	132	
321.42980	100	
322.00505	188	1+
322.30633	222	
323.13492	114	
323.23757	426	1+
323.30282	168	
323.77909	238	1+
323.99696	150	
324.11092	212	
324.30089	138	
324.32315	160	
325.19626	160	
325.25344	182	
325.28783	118	
326.94319	146	
326.99566	138	
327.30684	240	1+
327.79561	148	
328.18770	128	
328.89063	144	
329.87268	100	
331.13752	116	
333.07588	190	1+
337.02099	160	
337.17171	126	
337.19443	142	
337.24638	122	
338.25535	118	
339.19667	106	
339.27027	116	
340.25480	368	1+
340.30280	144	
340.35593	140	
340.39243	228	1+
341.31761	200	
342.04964	110	
342.28451	130	
342.30956	104	
343.10932	110	
346.07018	198	1+
346.17214	298	1+
END IONS

###FS:    #m/z: 363.95669 #charge 1+
###MS: 13
###MSMS: 16
BEGIN IONS
TITLE=Cmpd 12, +MS2(363.9567), 28.0-35.0eV, 0.3min #16
RTINSECONDS=18.586
SCANS=13,16
PEPMASS=363.95669	352272
CHARGE=1+
183.15743	106	
189.86418	188	
191.85517	124	
191.95635	264	
193.53543	116	
199.86848	120	
206.06357	106	
207.87585	208	
208.06358	106	
209.94549	720	1+
212.87914	994	1+
222.95323	642	1+
224.94839	1102	1+
225.97132	226	
225.98999	108	
226.94717	3742	1+
226.97205	232	
227.93105	426	
228.08487	92	1+
228.89481	130	
228.94226	4156	1+
229.99162	222	1+
230.88920	1368	
231.92532	110	
232.88762	158	
234.88142	114	
236.89646	174	1+
239.04157	148	1+
239.94684	140	
240.90119	168	
240.94125	220	
240.96311	804	1+
241.94024	1170	1+
242.88206	112	
242.94291	716	1+
242.95832	764	1+
244.04003	246	
244.88370	120	
244.95773	2740	
245.94257	652	
245.97489	376	1+
246.90644	144	
246.95342	2272	1+
246.97788	264	1+
248.90065	574	
249.03923	184	
249.94259	296	1+
250.89412	114	
251.12508	144	
252.23161	210	
253.19748	212	1+
253.90373	142	
254.06820	180	
254.15863	112	
255.09590	196	
257.08182	152	
257.11360	108	
258.97487	154	
259.11852	116	
260.97038	372	
261.07963	106	
261.85332	144	
261.96806	220	
263.98427	162	1+
264.96715	136	
265.85911	278	1+
265.97238	134	
267.97293	438	
268.96172	598	1+
269.04025	190	1+
269.96660	372	1+
270.85746	130	
271.84748	126	
272.85421	106	
272.96405	114	
273.04953	106	
274.99173	212	1+
277.01884	120	
277.08140	140	
277.91923	124	
278.84358	322	1+
279.27850	128	
279.90753	138	
282.06907	130	
282.12936	124	
283.02805	136	
283.04298	140	
283.07483	124	
283.26260	122	
283.98546	406	1+
284.60818	112	
284.90960	114	
285.05607	126	
286.06942	116	
286.88981	110	
288.06696	214	1+
290.01631	290	1+
291.25344	190	1+
292.06354	284	1+
292.81392	146	
292.86902	108	
293.85705	226	1+
293.87827	118	
294.02905	218	1+
296.93421	122	
297.11584	134	
298.58873	182	
298.80291	112	
298.85439	342	1+
298.91434	158	
298.95068	182	1+
299.09666	186	1+
300.23135	108	
300.98514	304	1+
301.05841	210	1+
301.08598	186	
301.84784	116	
302.09276	124	
302.22210	170	
302.23946	230	1+
302.88967	128	
303.03755	110	
303.85818	292	1+
303.90674	146	
305.09634	260	1+
305.27864	180	
305.81647	298	1+
306.79200	106	
307.28294	218	
307.78646	112	
308.29273	638	1+
308.79853	176	
308.90141	112	
309.03026	258	1+
310.30798	112	
310.87683	120	
311.31016	134	
311.86107	228	1+
314.06492	138	
315.76092	110	
317.01123	108	
318.23517	122	1+
318.93293	164	
319.08191	122	
319.12448	150	
319.29856	386	1+
319.86923	170	
320.00932	206	
320.29869	272	1+
321.15847	144	
322.04623	232	
322.12479	208	1+
322.30719	158	
322.93042	208	1+
323.24184	110	
324.01785	198	
324.29446	118	
326.02375	112	
326.29415	110	
326.84970	142	
326.87347	148	
326.96043	244	1+
327.07590	174	
327.10540	202	1+
327.12102	184	1+
328.80614	110	
328.83258	106	
331.09079	274	1+
334.28372	108	
334.30505	210	1+
334.93667	118	
335.88164	142	
336.81311	112	
336.94690	462	1+
337.81043	132	
339.06140	152	
339.82463	124	
340.14296	148	
340.19089	144	
340.89531	154	
340.94122	126	
342.20640	122	
343.01960	264	1+
343.27047	176	
344.27971	140	
344.97037	264	1+
345.06854	206	1+
345.13541	146	
346.02912	108	
346.90262	124	
347.30310	172	
349.31582	266	
350.34148	156	
350.75337	108	
351.34444	136	
352.11480	114	
353.08566	138	
354.30575	158	
355.05184	324	1+
359.20651	154	1+
359.32251	302	1+
359.68347	198	1+
359.94654	138	
360.11017	124	
360.32648	210	1+
361.25396	122	
362.11161	136	
363.33623	118	
364.36161	128	
365.01109	150	
365.24948	152	
365.28643	182	
365.31395	436	1+
366.14501	184	1+
367.33043	428	1+
368.42049	220	
369.42718	144	
END IONS

###FS:    #m/z: 336.94601 #charge 1+
###MS: 17
###MSMS: 18
BEGIN IONS
TITLE=Cmpd 13, +MS2(336.9460), 28.0-35.0eV, 0.4min #18
RTINSECONDS=22.29
SCANS=17-18
PEPMASS=336.94601	136772
CHARGE=1+
162.34286	94	
183.96928	104	
193.48933	98	
196.96261	112	
198.86142	194	1+
205.95062	110	
207.59816	92	
208.98126	308	
211.94438	6396	
212.08198	128	
212.88052	328	1+
212.94855	164	
213.94043	2966	1+
213.97853	100	
215.05163	106	
215.88835	904	1+
215.93803	396	1+
216.01097	94	
217.88548	210	
221.94289	98	
222.02053	112	
223.96130	198	
223.97475	602	1+
225.03772	128	
226.94547	96	
228.03053	102	
228.89436	120	
228.96787	160	
229.07006	140	1+
229.95582	6096	
230.11574	96	
230.53334	112	
230.88891	584	1+
230.95772	220	
231.21087	114	
231.94993	1926	1+
233.06655	98	
233.11124	90	
233.90050	224	
233.94854	340	1+
235.00476	206	1+
235.04352	148	
235.89326	132	
236.08008	196	1+
237.94101	194	1+
239.90309	166	
240.95603	138	
240.96950	162	
241.05037	182	
241.81887	100	
243.85985	212	1+
244.03584	218	1+
244.94161	98	
244.95978	168	
245.88773	164	
247.02014	146	
247.96622	942	1+
248.95422	108	
248.98665	180	
249.03827	136	
249.05548	90	
249.09443	334	1+
249.96503	1042	1+
249.98948	200	
250.98840	192	
251.14794	152	
251.95626	162	
252.06665	290	1+
252.86666	102	
252.89504	192	1+
252.92623	138	
252.97056	3958	1+
253.10035	112	
254.09473	212	1+
254.82471	118	
254.93954	128	
254.96667	1074	
255.00488	92	
255.07251	670	1+
255.90856	248	1+
255.95532	424	1+
256.02679	134	
256.41289	96	
256.95803	296	1+
257.06471	166	
257.98187	160	1+
258.02557	92	
258.88443	128	
260.05323	102	
260.15736	214	1+
261.59414	98	
261.86612	250	1+
262.06591	118	
262.52467	114	
263.05571	122	
263.82659	124	
264.11514	354	1+
264.79651	130	
265.01067	212	
265.07959	120	
265.26315	142	
266.01559	128	
266.98068	116	
266.99835	352	1+
268.95963	94	
269.00314	166	1+
269.06430	170	
270.98213	572	
271.97014	146	
272.84774	144	
273.05654	96	
273.07389	124	
274.97654	134	
275.08979	196	1+
275.23235	286	1+
275.97053	92	
276.47449	90	
277.96287	160	
277.98315	162	1+
278.02517	144	
278.83729	286	1+
278.94182	150	1+
279.09876	210	
279.84208	182	1+
280.00541	218	
280.09412	108	
281.00951	98	
281.04833	628	1+
281.85508	102	
282.16177	108	
282.27922	390	1+
283.03170	362	1+
284.97821	120	
285.00577	94	
285.05207	92	
286.09727	194	1+
286.84629	338	1+
286.86448	118	
286.91664	98	
286.98548	122	
288.06528	342	1+
289.14724	180	
290.00405	242	
290.06234	116	
290.39833	94	
290.85705	212	
292.91589	162	
293.10820	138	
293.62997	116	
293.98785	92	
294.02289	122	
294.24242	162	1+
294.28029	90	
294.86488	138	
295.00782	148	
295.21187	118	
295.95049	102	
295.97106	304	
296.02855	318	1+
296.96943	164	
297.90083	134	
297.93418	184	1+
298.08131	184	1+
298.73752	106	
298.96970	136	
299.05984	658	1+
299.77619	94	
300.02864	198	1+
300.05108	144	
300.51644	150	
300.81222	196	1+
300.85785	134	
301.18831	156	
303.15945	92	
304.79429	102	
305.02995	108	
305.09753	116	
307.25140	160	
307.30875	222	1+
307.89030	232	1+
309.02875	106	
309.30593	132	
309.52980	164	
310.94827	186	1+
311.81316	106	
311.98284	200	1+
312.83321	150	1+
312.87690	214	1+
314.59432	92	
315.05335	110	
316.11156	116	
317.11098	208	1+
318.28056	114	
320.06062	92	
321.12016	134	
321.21978	176	
321.78537	102	
323.01982	294	1+
323.12994	138	
323.23916	336	1+
323.88224	208	1+
323.96289	110	
324.07483	92	
324.29267	168	
324.82775	92	
325.00480	174	1+
326.86450	90	
327.18789	232	1+
328.81524	248	1+
332.98998	96	
333.18293	128	
333.77414	206	1+
336.04006	346	1+
337.22003	268	1+
337.98246	296	1+
338.16695	92	
339.44764	90	1+
340.09833	102	
340.39184	230	
341.23685	208	1+
END IONS

###FS:    #m/z: 359.96171 #charge 1+
###MS: 17
###MSMS: 19
BEGIN IONS
TITLE=Cmpd 14, +MS2(359.9617), 28.0-35.0eV, 0.4min #19
RTINSECONDS=23.063
SCANS=17,19
PEPMASS=359.96171	100294
CHARGE=1+
122.21095	106	
201.57057	112	
205.94933	136	
208.94210	204	
209.94401	676	1+
221.88974	184	
222.95249	804	1+
223.88886	360	1+
224.19569	144	
224.89291	252	1+
224.94717	906	1+
226.88696	138	
226.94658	1982	
226.97354	122	
227.89671	102	
227.93117	334	
228.94218	2566	1+
229.06710	178	1+
232.83320	128	
236.15649	106	
237.03135	232	1+
238.96502	118	
240.94294	180	
240.96429	762	1+
242.95984	764	1+
244.03555	100	
244.95636	1456	1+
245.43769	102	
245.92313	108	
245.94020	340	
245.97442	100	
246.95411	1300	1+
246.97581	466	1+
248.04603	172	
248.09424	268	1+
248.12919	102	
248.97552	136	
249.00628	172	1+
249.03892	118	
250.07023	268	1+
250.94482	100	
250.96260	124	
251.03268	130	
252.95830	170	
254.12221	110	
254.50844	100	
255.03045	142	
255.86816	98	
256.71140	136	
257.10783	124	
258.09846	100	
258.13511	344	1+
258.44240	270	1+
258.91422	104	
258.97355	278	
260.84429	120	
260.89340	112	
260.96948	654	1+
263.73798	144	1+
263.89304	98	
264.98013	120	
265.02103	258	1+
265.08242	104	
266.02509	208	1+
266.12949	110	
267.06031	138	1+
267.13635	248	1+
267.97053	510	1+
268.06921	210	1+
269.04189	122	
269.96826	410	1+
270.86159	244	1+
271.14919	104	
271.57796	116	
275.05676	130	
275.08433	118	
275.85144	208	
276.07144	118	
276.71396	104	
278.00797	96	
279.05436	230	1+
279.10452	234	
279.28342	194	1+
280.04163	200	1+
280.25977	120	
281.25839	124	
282.27894	102	
282.80558	114	
283.03847	240	1+
283.28203	124	
284.85273	126	
286.85817	142	1+
287.07423	154	
287.42873	94	
290.83017	184	1+
291.97615	108	
292.25944	240	1+
292.87434	208	1+
293.12790	158	
293.63597	114	
294.01602	460	1+
294.28017	140	
294.85531	98	
295.02121	328	1+
296.59356	114	
297.18505	162	
297.95995	226	1+
298.01412	100	
298.80412	104	
299.00233	248	
300.00653	126	
302.09514	202	1+
302.91141	96	
304.02033	222	
304.06350	192	1+
304.26674	142	
304.44576	106	
304.77811	100	
306.43609	104	
306.79514	142	
307.29064	188	
308.29390	486	1+
309.73909	100	
310.34709	200	
310.37106	148	
311.03433	146	
311.14044	106	
311.34705	108	
311.91900	100	
312.20985	96	
315.05237	122	
315.40500	98	
316.13250	132	
317.09946	274	1+
317.16876	190	1+
317.92062	104	
318.09118	190	1+
319.13103	144	
319.31297	184	1+
319.85741	152	
319.95000	138	
320.29391	264	1+
320.95941	128	
321.02621	228	1+
321.22172	108	
321.90019	280	1+
323.01676	790	1+
323.09268	98	
323.15214	102	
323.23691	148	
324.24005	128	
325.02241	164	
325.18316	102	
325.59363	106	
326.78919	98	
326.87871	106	
327.30666	114	
328.10365	106	
328.18991	170	
328.27977	206	
328.80179	120	
328.91992	126	
329.10959	128	
329.32644	110	
329.87356	106	
331.88730	106	
332.29130	162	
332.80337	98	
333.05948	98	
335.31589	210	1+
336.08373	104	
336.81148	142	
336.94422	462	1+
338.34264	208	1+
338.82808	148	
339.22853	202	1+
339.82958	116	
340.03200	188	1+
340.06770	174	1+
340.09206	110	
340.35589	498	1+
341.25656	146	
342.16575	118	
342.20362	214	
342.23845	114	
342.28223	148	
342.88213	138	
343.28121	108	
344.18967	160	
345.13184	130	
349.69614	96	
350.34761	272	1+
352.89026	210	1+
353.00787	140	
354.20474	104	
354.81210	100	
356.18322	138	
356.22351	96	
356.32378	132	
357.83241	104	
358.30781	190	
358.36047	190	
360.78109	114	
361.25218	100	
361.35421	122	
361.76219	306	1+
364.04039	122	
364.09390	120	
364.30561	108	
365.32713	104	
END IONS

###FS:    #m/z: 557.24274 #charge 1+
###MS: 17
###MSMS: 20
BEGIN IONS
TITLE=Cmpd 15, +MS2(557.2427), 29.4-36.7eV, 0.4min #20
RTINSECONDS=23.835
SCANS=17,20
PEPMASS=557.24274	61786
CHARGE=1+
226.15351	280	1+
227.20020	270	
228.20130	184	
235.10729	132	1+
237.09621	188	1+
240.95845	214	1+
244.87253	172	1+
249.07261	278	1+
252.10997	192	1+
255.03952	196	1+
256.10190	224	1+
256.97304	200	1+
257.85267	162	1+
257.94720	500	1+
258.95130	360	1+
260.09663	250	1+
263.96649	164	
265.95875	306	1+
266.91273	268	1+
267.97221	360	1+
269.15841	372	
270.12326	158	
270.16077	234	
272.03680	232	1+
272.88540	286	1+
273.10911	212	1+
273.96838	186	
274.26549	158	
276.10089	220	1+
279.14513	364	
280.14696	308	
280.94445	186	
280.95996	342	1+
281.04616	160	
282.14344	184	
282.84419	202	1+
282.98922	186	
283.17544	456	
283.92620	200	
284.11654	198	1+
284.14078	1990	1+
284.93976	394	1+
285.88101	190	1+
286.08468	172	
287.92198	204	1+
289.90002	160	
290.91639	212	
292.06091	542	1+
293.06587	382	1+
293.98143	416	1+
295.00922	168	
295.16863	188	
295.81525	198	
295.92143	210	1+
296.04398	170	
297.90692	274	
297.98009	176	
298.89135	200	
300.00336	460	1+
300.12799	184	1+
300.28862	254	
302.13124	160	
302.17809	208	1+
302.92546	210	
304.14400	214	1+
304.26278	272	1+
305.84214	362	
305.94688	184	
306.93389	360	1+
307.21121	434	1+
307.28966	168	
307.86028	164	1+
307.88863	276	
308.00615	170	
308.14546	168	
308.89341	456	1+
308.92774	494	1+
309.02366	230	
309.12991	296	1+
309.15075	246	1+
309.18975	216	
309.89404	302	1+
310.28820	364	1+
310.30736	178	
310.84891	186	
311.11493	204	1+
311.29453	328	1+
311.88475	350	1+
312.98566	284	1+
313.90186	304	1+
314.95511	160	
315.96583	170	
316.86768	172	
317.85744	350	1+
318.86040	298	1+
318.93562	184	1+
319.96058	590	1+
320.04703	160	
321.88057	240	1+
322.01577	198	
322.04871	258	
322.19115	228	
323.02480	166	
323.85909	470	1+
324.06643	188	1+
324.13118	234	1+
325.03935	204	
325.97946	210	1+
326.01294	496	
326.16950	174	
326.84174	172	
326.93740	256	1+
327.03252	590	1+
327.88854	448	1+
328.17009	402	
328.88832	264	1+
328.97245	216	1+
329.04272	170	
329.19251	246	1+
331.02663	292	
331.16230	196	
332.01776	314	1+
333.98197	292	1+
334.95863	172	1+
335.00541	162	
335.02970	284	1+
335.98838	290	1+
336.08944	330	1+
337.05650	330	
337.09039	242	1+
337.87355	248	1+
338.05897	208	
338.30304	124	1+
339.83232	164	
340.02807	412	
340.82676	224	
341.00399	230	1+
341.05063	760	1+
341.86514	238	
341.98161	460	1+
343.01986	216	1+
343.09928	186	
344.85990	640	1+
345.18866	198	
345.79422	200	1+
346.12433	214	1+
346.18002	200	
347.94971	178	1+
348.17887	280	1+
349.91353	316	1+
350.04944	236	
351.00568	198	1+
351.04165	370	1+
351.06490	180	
351.08864	184	1+
351.88833	512	1+
352.77578	160	
353.06716	210	
353.78551	382	1+
354.04553	314	
355.06279	694	1+
356.03188	190	1+
356.18202	302	1+
357.00287	228	1+
357.89499	196	1+
358.18384	232	1+
359.06946	236	1+
359.16543	166	1+
359.89796	488	1+
361.03301	220	1+
361.13447	228	1+
361.88718	164	
362.02869	358	1+
363.03046	282	1+
363.88786	394	1+
364.06677	174	
364.22929	284	
364.82866	176	
364.85516	380	1+
364.91734	180	
366.09098	316	
366.15160	174	1+
366.86613	538	1+
367.70968	168	1+
367.87201	378	1+
368.05816	308	
368.13669	214	1+
369.06957	244	
369.83561	556	1+
369.89478	306	1+
370.19114	176	1+
373.07343	362	1+
373.91263	180	1+
376.12791	296	1+
376.21795	202	1+
377.80136	332	1+
377.82748	166	
377.86631	178	
377.91079	254	
378.09491	548	1+
378.80369	238	1+
378.89531	216	
380.17869	284	1+
380.22731	726	
380.84465	306	
380.91883	254	1+
380.97309	198	1+
381.11072	188	1+
382.07581	210	
382.20162	212	
382.24327	330	1+
382.84605	360	
382.91219	768	1+
383.03667	270	1+
383.09966	416	1+
383.76219	178	
384.10303	308	1+
384.85477	354	1+
384.90680	916	1+
384.96123	182	
385.20881	182	
386.13418	280	1+
386.17733	168	
386.22761	158	
386.96113	176	1+
387.19705	768	1+
388.32188	94	1+
389.01415	168	
389.87439	188	1+
390.96442	240	1+
391.14770	266	
392.86477	280	1+
393.03350	178	1+
393.89670	214	1+
394.83425	426	1+
395.83304	352	1+
396.03103	234	1+
396.09972	314	
397.10099	182	
397.24787	280	
398.13277	430	1+
398.19289	172	
398.22018	172	
398.86794	334	1+
399.15766	504	1+
399.23893	238	1+
400.04928	262	1+
400.85373	444	1+
400.92442	496	
401.02373	188	1+
401.05025	182	1+
402.11905	400	1+
402.86534	168	
402.91606	514	1+
403.08828	452	1+
403.21450	408	
403.87739	284	
404.02137	236	1+
404.09166	368	1+
405.20950	806	1+
405.85830	746	1+
406.89285	226	1+
408.07788	176	
408.12624	174	1+
408.19546	158	
408.85530	484	1+
408.94824	184	1+
410.05656	356	1+
411.10001	306	1+
412.84726	852	1+
413.05152	352	1+
413.18215	254	
413.24404	208	1+
416.14531	294	
418.29970	176	1+
418.86751	804	1+
419.11997	170	
419.26048	154	1+
419.36595	226	1+
420.18320	272	1+
420.22804	174	
420.99338	238	1+
421.08048	328	1+
421.18437	212	1+
423.21940	218	
423.87178	838	1+
424.91936	226	1+
425.13552	432	1+
426.21232	508	
426.86425	528	
427.12920	438	1+
427.21422	230	
428.21182	176	
428.38400	304	1+
429.23062	404	1+
429.29656	144	1+
430.85893	440	1+
431.07708	334	1+
432.40794	208	1+
432.93975	136	1+
433.15220	266	1+
434.70578	160	
434.89185	204	
435.72927	176	1+
435.86607	184	
435.94281	172	1+
436.04988	162	
436.13563	244	1+
436.86231	374	1+
437.87964	162	
438.13548	220	
438.25047	192	
439.28179	160	1+
439.85873	184	
439.98038	186	1+
440.86834	196	
442.15837	202	
442.87601	1002	1+
443.14132	776	1+
443.20512	168	
444.87268	1420	1+
445.13538	1826	
446.24025	314	1+
447.87375	434	1+
449.01664	172	1+
449.15194	204	
451.22357	378	1+
451.30575	308	1+
453.87642	336	1+
456.17674	278	1+
456.24916	202	1+
456.87239	558	1+
457.22518	248	
457.82846	156	1+
457.87538	374	1+
459.14599	586	1+
459.20559	306	
459.22289	176	
459.26382	196	
459.82640	180	
460.20458	394	1+
460.88844	240	1+
461.21983	238	
461.28471	1260	1+
463.20106	212	1+
466.15400	178	
468.15151	206	
470.89150	264	1+
472.16906	414	1+
473.03434	184	1+
473.28065	234	1+
474.08790	194	1+
475.83411	274	1+
476.90263	396	1+
478.25605	570	1+
479.29674	1004	1+
479.79179	164	
481.40430	188	1+
483.76963	142	1+
483.83244	166	
484.37776	222	1+
485.06116	140	1+
485.25398	220	1+
489.88378	224	1+
491.80654	158	1+
492.07528	170	
492.13555	216	1+
495.25378	226	1+
495.83832	386	1+
495.93484	234	1+
497.25488	212	1+
498.84187	226	
499.17660	180	
499.33771	224	1+
499.92304	138	1+
500.33809	162	1+
501.84128	550	1+
502.07316	174	1+
503.49365	100	1+
504.22643	168	
507.11667	166	1+
508.11843	142	1+
508.63678	116	1+
509.20342	276	1+
510.42411	150	1+
511.87682	230	1+
513.04155	216	1+
513.16290	116	1+
513.23817	226	
513.31250	256	
514.21714	348	1+
514.29725	216	1+
515.21933	282	1+
516.26290	342	1+
517.20873	230	1+
517.26634	250	1+
517.30330	328	
517.87127	160	
518.32881	122	1+
519.12760	196	1+
519.24692	190	1+
519.42390	154	1+
521.08659	172	
522.39676	272	1+
523.39957	216	1+
527.36019	210	1+
532.15492	330	1+
534.34299	176	1+
534.39316	158	1+
535.87468	258	1+
536.46206	226	1+
536.79334	164	1+
536.87564	176	1+
537.08360	630	1+
537.40562	298	1+
537.48992	262	1+
537.51995	222	1+
538.18935	230	1+
538.25379	410	1+
538.52527	158	1+
539.08373	180	1+
540.01750	188	1+
540.24371	270	1+
540.44993	332	1+
544.79650	180	1+
553.27142	196	
553.39544	192	1+
553.49060	184	
554.09720	256	1+
554.44258	354	1+
555.22670	326	1+
555.44779	226	1+
556.22252	216	1+
556.50881	172	1+
556.54689	428	1+
557.32316	172	1+
557.41888	258	1+
558.28053	322	1+
558.45925	196	1+
558.52214	356	1+
559.05486	250	1+
559.28360	236	1+
559.42629	306	1+
560.43153	214	1+
560.47048	220	1+
560.50754	168	
560.80534	200	1+
562.56458	160	
END IONS

###FS:    #m/z: 336.94602 #charge 1+
###MS: 21
###MSMS: 22
BEGIN IONS
TITLE=Cmpd 16, +MS2(336.9460), 28.0-35.0eV, 0.5min #22
RTINSECONDS=27.513
SCANS=21-22
PEPMASS=336.94602	138510
CHARGE=1+
187.06667	114	
189.86437	102	
192.89082	112	
196.86765	166	1+
196.96483	120	
197.10000	116	
201.16475	90	
205.94625	122	
205.96924	180	1+
207.98098	138	
208.88113	394	1+
208.98431	272	
211.94473	4394	1+
212.88052	364	1+
213.93934	2390	1+
214.09485	104	
214.89048	140	
215.89060	546	1+
215.93598	210	
217.88480	114	
219.02945	130	
223.95974	114	
223.97171	478	1+
224.09274	94	
224.96036	136	
224.97065	420	1+
225.91083	106	
225.94680	132	
226.89162	96	
228.89386	182	
228.90858	94	
229.95560	4910	1+
230.88889	586	1+
231.08158	90	
231.84381	106	
231.95012	2050	1+
233.89738	680	1+
233.94858	264	
235.84963	152	1+
235.86786	130	
236.10988	114	
237.06286	104	
238.08041	140	
239.00056	130	
239.01454	92	
239.90221	122	
241.05014	144	
242.79913	132	
244.16170	112	
244.83820	116	
245.02710	262	1+
246.46773	92	
246.89946	120	
246.97674	146	
247.96606	1156	1+
248.00055	94	
248.94792	88	
249.04116	262	1+
249.83126	220	1+
249.96060	748	1+
250.95062	278	
250.98639	104	
251.90775	184	
252.23333	162	
252.97184	2282	1+
253.90395	116	
253.94428	162	
254.09090	106	
254.93789	110	
254.96697	738	1+
255.07615	480	1+
255.20858	96	
256.26923	104	
257.09425	136	
257.84372	176	1+
257.86833	118	
257.97968	244	1+
258.07430	246	1+
258.22322	94	
258.43814	90	
258.95332	130	
259.04835	94	
259.10788	108	1+
259.95934	242	1+
260.19989	88	
261.88933	158	
262.87949	92	
263.05595	116	
263.24266	98	
263.61166	92	
264.91850	142	
265.01928	462	1+
265.12326	106	
265.99452	352	1+
266.99911	258	1+
268.84163	100	
268.95626	222	1+
268.97351	112	
269.11993	138	
270.13868	188	1+
270.98512	472	1+
271.23918	170	
271.84871	164	
272.59664	132	1+
274.91190	222	1+
275.97665	132	
276.00794	130	
276.09299	310	1+
277.74201	102	
278.06012	186	1+
278.83437	558	1+
278.94499	90	
279.03970	160	
279.25011	244	1+
279.83702	396	1+
280.00442	182	
281.05071	422	1+
281.42295	106	
282.81318	94	
283.03202	204	
283.05020	142	
283.14276	144	
284.01060	132	
284.74082	92	
285.02504	102	
286.85491	170	
287.00011	266	1+
287.54516	112	
287.80736	110	
287.85531	138	
288.85892	120	
289.89371	92	
290.85748	102	
290.87927	98	
291.00576	100	
291.28249	294	1+
292.84802	204	1+
293.04108	106	
293.10650	114	
293.99006	196	1+
294.11910	172	
295.03710	100	
295.97593	130	
296.02466	92	
297.06472	142	
297.29167	138	
297.51541	100	
297.97461	142	
298.05502	422	1+
299.06009	356	1+
299.41923	88	
299.82065	96	
300.51225	100	
301.05798	106	
301.18842	88	
301.26171	90	
301.40025	104	
301.88349	134	
302.41400	102	
302.94405	120	
303.16177	100	
304.26223	102	
304.78467	300	1+
304.88451	108	
305.89802	90	
306.07977	130	
306.83739	190	1+
306.87735	114	
306.90773	152	
307.29302	264	1+
307.88433	102	
308.86875	158	
309.86546	272	1+
310.88121	128	
311.08473	96	
311.88350	126	
312.94795	140	
313.83802	144	
315.20244	92	
316.19726	92	
317.43409	100	
317.86951	120	
318.12312	120	
319.30798	100	
319.78293	92	
320.30668	92	
321.97014	156	1+
322.30495	240	
323.02310	90	
323.23813	294	1+
324.96801	180	1+
325.14617	100	
326.89461	126	
327.30219	88	
328.11791	94	
328.81163	150	
328.89242	106	
329.87212	356	1+
331.08224	228	1+
331.94132	134	
334.20170	126	
335.23915	212	1+
336.17353	230	1+
337.08849	114	
337.35213	122	
338.92488	140	
339.13872	174	
339.17358	196	
END IONS

###FS:    #m/z: 359.96186 #charge 1+
###MS: 21
###MSMS: 23
BEGIN IONS
TITLE=Cmpd 17, +MS2(359.9619), 28.0-35.0eV, 0.5min #23
RTINSECONDS=28.2855
SCANS=21,23
PEPMASS=359.96186	111092
CHARGE=1+
167.83604	124	
189.96317	92	
191.10581	154	
209.94428	540	
216.86760	156	
217.83214	92	
218.91270	140	
220.95781	102	
222.95145	886	1+
224.94839	996	1+
225.96698	94	
226.94696	2764	1+
226.97231	240	
227.93324	194	
228.94295	2500	
230.93193	92	
231.03501	118	
232.53441	102	
233.85172	146	
234.02363	98	
235.49849	94	
237.15950	104	
238.09484	96	
238.21537	206	
238.92458	252	1+
240.83042	106	
240.93964	560	1+
240.96258	914	1+
242.90116	142	
242.96194	462	1+
243.89338	94	
243.94694	98	
244.12560	100	
244.95888	1072	1+
245.94045	368	
246.22231	110	
246.95269	1366	1+
248.04598	112	
248.90983	206	1+
249.98444	126	
250.94981	270	
250.97434	138	
251.03046	194	1+
251.67839	98	
251.88139	116	
252.11146	106	
254.06666	140	
255.91421	100	
256.08824	228	1+
256.88191	150	
257.99764	200	1+
258.97249	196	
259.23944	142	
259.96600	756	1+
259.97560	114	
260.08403	152	
260.96946	632	1+
261.23432	162	
261.33384	96	1+
261.87223	92	
263.94076	118	
263.97632	164	
265.02118	112	
265.07095	106	
266.80117	92	
267.80072	100	
267.97112	304	1+
268.62748	94	
268.94438	236	1+
269.11417	302	
269.96786	578	
271.84527	214	1+
272.02491	96	
272.93664	132	
273.04055	98	
273.04982	98	
274.13309	108	
274.84915	144	
275.84929	136	
275.96945	188	1+
276.08125	170	
276.54390	92	
276.85932	124	
277.92173	146	
278.79862	102	
278.91038	130	
279.01908	272	1+
279.09448	248	1+
279.87815	114	
280.26471	198	1+
280.94965	94	
280.97871	94	
281.94019	96	
282.12367	160	
282.27578	208	
284.02473	94	
285.10066	122	
285.76330	206	
285.79619	260	1+
287.02734	256	1+
287.66788	92	
288.90469	126	
289.05671	108	
289.92470	134	1+
291.10672	278	1+
292.86127	114	
293.85152	266	1+
295.02308	194	
296.04346	118	
298.58655	94	
298.80329	228	
298.86700	98	
300.11670	126	
300.81706	114	
301.95056	106	
302.01888	98	
302.17398	98	
302.88000	146	
302.90623	100	
303.16807	92	
304.26595	274	1+
304.97742	112	
305.78344	96	
306.79909	146	
306.88558	150	
307.89107	140	
308.29209	370	1+
308.87732	156	
309.91999	128	
310.34469	264	
310.89201	142	
311.30818	128	
311.34721	136	
312.04076	106	
312.86343	206	1+
313.10882	212	1+
314.00391	122	
314.30702	94	
314.51817	94	
315.70057	110	
317.81936	102	
317.92315	200	
317.98720	262	1+
318.59037	100	
318.93316	104	
319.01070	106	
319.05736	256	1+
319.12091	100	
319.30217	108	
320.96198	92	
323.01679	678	1+
323.19469	94	
323.23618	124	
323.69111	92	
324.08528	108	
324.28051	92	
325.21960	150	
327.23857	118	
328.18544	238	1+
328.95484	102	
329.87661	176	
330.87443	96	
330.89485	92	
333.88797	122	
334.27303	128	
336.31523	134	
336.62211	110	
337.51927	112	
338.34069	122	
340.35437	194	
341.02620	140	
342.20615	126	
344.91274	158	
345.13390	196	1+
346.63524	114	
347.79535	102	
348.32705	526	1+
350.34542	112	
351.92814	94	
352.88600	210	
356.22324	158	1+
356.29459	284	1+
358.16592	146	
358.19805	100	
358.36464	166	
361.82699	104	
363.17989	118	
363.36927	116	
364.03904	134	
365.35842	124	
END IONS

###FS:    #m/z: 507.84489 #charge 1+
###MS: 21
###MSMS: 24
BEGIN IONS
TITLE=Cmpd 18, +MS2(507.8449), 28.2-35.2eV, 0.5min #24
RTINSECONDS=29.058
SCANS=21,24
PEPMASS=507.84489	48490
CHARGE=1+
196.01383	212	
212.04747	164	
217.95545	258	
224.97734	222	
227.20111	188	
230.84693	334	1+
232.93410	244	1+
233.16240	166	
235.07559	148	
243.06585	148	
244.03844	314	1+
248.03379	196	1+
249.86702	258	
250.06408	264	1+
250.96885	196	
251.06679	232	1+
251.88581	158	
251.91027	160	
253.09266	220	1+
254.10762	288	1+
257.05928	334	1+
259.09932	198	
260.10603	170	
260.82029	154	
261.05657	192	
261.15512	148	
261.94758	222	1+
262.92557	464	1+
264.17327	156	
266.13286	234	1+
267.10508	164	
267.16641	160	
268.11150	250	
269.87766	202	
269.92009	150	
270.87333	550	1+
271.87513	552	1+
272.85354	156	
275.85078	576	1+
277.18843	168	
278.02136	194	1+
278.83588	336	
279.14484	152	
279.82946	406	1+
280.09700	150	
282.89591	370	1+
282.93149	232	
282.95402	202	1+
285.94209	262	
285.99542	202	
286.10039	206	1+
287.02382	342	1+
287.09729	274	1+
287.85594	300	
288.09785	206	1+
288.82968	160	1+
289.01857	184	
289.08094	240	1+
289.88183	1368	1+
290.06896	168	
290.86644	402	
293.06603	298	1+
293.87225	960	1+
294.12675	232	1+
294.85572	176	
296.13639	246	
296.85071	634	1+
296.88593	286	1+
297.00696	188	
298.87875	404	1+
300.01581	284	1+
300.84706	628	1+
301.84860	378	1+
301.91727	164	
302.15016	404	1+
302.88721	210	
303.39801	248	
303.86732	280	
304.88308	154	
305.77443	172	
305.86404	230	
305.97663	184	
306.03263	180	1+
306.27749	166	
307.88922	1036	1+
308.14150	870	1+
308.29330	186	
308.87324	264	
309.87683	248	
310.15644	586	1+
311.29326	294	1+
311.69021	92	1+
311.88500	1790	1+
312.16679	280	1+
313.01862	170	1+
313.87755	332	
314.86601	1068	1+
315.98482	202	1+
316.81003	110	1+
316.84804	172	
316.86725	294	
316.88868	360	1+
318.85690	762	1+
318.93364	370	1+
319.03630	164	
319.15387	296	1+
320.05247	236	1+
320.41308	162	
322.25926	162	1+
323.03977	330	1+
324.86044	474	
324.89954	640	1+
325.86082	250	
325.90046	376	1+
326.04369	154	
326.87972	340	
327.05888	162	
327.89658	494	1+
328.86587	190	
330.16468	406	1+
330.88170	302	
330.95628	216	1+
331.87150	218	
332.87252	1236	1+
333.18821	190	
334.79172	162	
334.89612	272	
335.07093	232	
336.00356	242	1+
336.04708	314	1+
336.94654	254	1+
337.08739	262	1+
337.11112	148	
337.87696	840	1+
337.97756	168	1+
338.33501	154	
339.02417	216	1+
339.05148	148	
339.78380	148	1+
340.11510	260	1+
340.86480	476	1+
341.04782	234	1+
342.90884	184	1+
343.56657	244	1+
343.87750	338	1+
343.99756	200	1+
345.03224	276	1+
346.15378	224	1+
348.50077	168	
348.88861	174	
348.90234	180	
349.10532	294	1+
350.15423	414	1+
350.88350	802	1+
351.05237	164	
351.06623	394	1+
351.98183	148	
353.21000	182	
354.05504	294	1+
354.79200	150	
354.88753	730	1+
355.06834	312	1+
355.10519	308	1+
355.18800	202	1+
355.88927	538	1+
355.92796	150	
356.01282	148	
356.85221	150	
357.69062	132	1+
357.83569	154	
357.89081	180	
358.16888	160	
359.00377	198	1+
359.87889	176	
360.09109	202	1+
361.09288	152	1+
361.11381	188	
363.91703	124	1+
364.00449	318	1+
364.84522	174	
365.11604	290	1+
366.18689	242	
366.70706	470	1+
366.78986	170	
366.83717	572	1+
366.90185	296	
367.70829	346	1+
367.81488	168	
368.14184	272	1+
368.22889	354	1+
368.52484	172	
368.89987	740	1+
369.06202	210	1+
369.08212	364	1+
369.23426	296	1+
369.77845	204	1+
369.83456	1082	1+
370.37533	286	1+
370.42095	150	
371.18264	174	
371.90875	252	
372.01047	152	
372.90518	546	1+
373.90603	388	1+
374.04251	194	1+
374.81464	662	1+
376.11862	176	
376.88668	338	1+
377.88688	206	1+
379.04309	276	1+
380.10669	590	1+
380.83377	192	
381.05744	210	1+
382.14193	398	1+
382.76689	196	1+
382.85109	166	1+
383.11220	156	
384.10926	496	1+
384.21733	332	1+
384.85234	556	
385.13099	180	
385.82634	292	
385.85092	326	
386.20012	158	
386.82385	180	
386.85028	182	
387.84781	656	
388.16861	156	
388.31251	148	
388.84322	372	1+
389.19876	604	1+
389.90927	226	1+
390.84111	1740	1+
391.90741	238	1+
392.19233	316	1+
392.82605	1200	1+
392.86563	430	1+
393.08301	552	1+
393.89701	254	1+
394.78488	180	1+
394.84128	202	
394.90582	244	1+
396.22921	198	1+
398.13609	178	
398.86160	380	1+
399.78968	172	1+
399.81265	292	1+
401.12724	306	
402.13355	168	
402.86671	770	1+
403.86886	640	1+
404.10899	238	1+
404.82173	176	
405.85956	524	
406.85447	274	
407.86651	980	
408.80305	260	1+
408.85392	2310	1+
409.72257	276	1+
410.20460	202	1+
410.83677	2758	1+
411.75874	230	1+
411.81381	264	
412.84380	938	1+
412.87439	430	1+
413.07314	922	1+
416.32218	204	1+
416.87794	172	
417.84721	174	
419.21555	230	1+
420.14256	152	
420.94647	246	1+
421.13477	172	
421.88103	574	1+
422.21809	138	1+
423.86920	548	
423.89452	150	
423.98745	156	1+
424.13764	726	1+
424.82188	268	1+
424.87410	278	
425.24162	178	1+
425.87057	164	
426.86154	2072	1+
428.22865	356	1+
428.26006	156	
428.84707	3050	1+
428.88905	568	
430.23919	226	
430.40520	212	1+
431.34135	228	1+
431.86600	1340	1+
432.08839	148	1+
432.21971	238	1+
433.85159	372	
433.89706	188	1+
434.85408	232	
435.14185	282	
435.81139	148	
435.85861	194	
437.14620	728	1+
437.23475	218	1+
439.89640	220	
439.91454	164	
440.15151	178	
440.29243	258	1+
442.15061	472	1+
443.23887	264	1+
444.14770	294	
444.87302	5532	1+
444.94756	228	1+
445.15475	160	
446.08011	212	1+
446.81453	194	1+
447.03516	186	1+
448.88636	178	
449.87653	810	1+
451.87198	650	1+
453.86899	222	
454.04758	196	1+
455.14004	176	1+
455.34937	184	1+
457.90442	514	1+
460.16375	272	
461.16483	212	
462.15667	468	1+
462.88371	2176	1+
464.88371	506	1+
465.13699	252	1+
465.16513	166	
467.88733	1868	1+
468.02074	160	1+
473.41322	222	1+
474.96980	178	1+
481.74040	184	1+
482.27779	138	1+
485.90035	1330	1+
487.27850	208	
487.90061	240	
488.44365	184	
489.44000	150	
490.34307	186	1+
490.47070	178	1+
490.90079	376	1+
492.38958	244	1+
496.16257	180	1+
503.20460	204	1+
503.35361	276	1+
504.35683	228	1+
504.39452	280	1+
504.44746	386	1+
505.40116	198	1+
505.44654	238	1+
506.23887	294	1+
506.28300	160	
507.24264	246	1+
507.37291	200	1+
507.42760	176	
507.44546	148	
508.48503	190	1+
508.91115	174	1+
509.18708	150	1+
509.50013	158	1+
510.22054	238	1+
510.26262	264	1+
510.35074	116	1+
510.96486	124	1+
511.87275	118	1+
512.30306	396	1+
END IONS

###FS:    #m/z: 322.93026 #charge 1+
###MS: 25
###MSMS: 26
BEGIN IONS
TITLE=Cmpd 19, +MS2(322.9303), 28.0-35.0eV, 0.6min #26
RTINSECONDS=32.7345
SCANS=25-26
PEPMASS=322.93026	1343412
CHARGE=1+
154.68000	84	
186.87037	88	
189.95876	116	
191.95508	358	1+
193.01643	92	
196.03760	86	
196.88538	130	
197.95713	114	
200.83906	92	
200.88966	162	
202.96238	84	
205.94908	436	1+
205.96876	86	
206.11645	92	
207.97454	116	
208.06758	88	
209.92088	96	
214.07177	108	
214.89693	112	
215.88734	158	
219.90524	86	
220.86791	100	
221.10278	88	
223.95933	468	1+
224.93622	144	
227.83642	202	1+
227.93201	118	
227.95585	152	
228.46098	88	
228.88817	100	
229.03481	86	
230.85427	216	1+
231.96752	110	
232.02368	236	1+
233.89727	98	
235.80363	102	
237.03973	268	1+
237.09768	92	
238.08029	118	
238.93946	144	
239.07927	630	1+
239.10735	112	
239.90939	90	
240.94004	1958	
241.19683	114	
241.87615	102	
241.94212	1686	
242.03270	90	
242.94137	5370	1+
243.88937	412	1+
244.03493	84	
244.93978	1708	1+
244.99475	88	
245.84241	242	1+
246.86708	90	
246.94979	160	
246.97653	320	
247.02835	244	1+
247.07720	100	
247.95090	160	
248.99677	90	
249.51881	92	
250.04118	188	1+
250.94315	314	1+
251.01844	102	
255.06696	102	
255.12874	118	
260.83723	136	
260.98736	98	
261.88584	182	
262.88482	90	
263.02408	148	
264.00784	116	
265.01803	96	
265.12246	148	1+
265.26918	86	
266.05122	170	
266.25097	238	1+
266.86857	126	
266.99620	126	
268.95836	92	
269.91102	88	
270.22166	86	
270.84414	92	
271.84747	258	1+
271.99708	84	
272.24408	88	
272.93411	82	
274.93506	96	
275.17569	84	
275.92763	84	
276.02370	88	
276.66653	86	
276.79914	90	
276.92174	82	
277.73779	86	
277.83874	206	1+
278.02616	90	
278.11448	84	
279.09062	1636	1+
279.90481	88	
280.11444	224	1+
281.10036	120	
281.97069	104	
282.07422	92	
282.85152	124	
283.04274	214	1+
283.07031	350	1+
283.16851	114	
284.29251	1320	1+
284.87587	86	
286.26820	122	
287.05734	172	1+
288.06067	198	1+
288.85425	94	
289.78758	92	
289.85958	256	1+
290.41715	118	
290.88222	126	
290.98692	88	
291.45404	88	
292.05854	138	
292.81884	130	
292.87137	118	
293.90536	220	1+
294.43595	108	
295.28820	100	
297.80003	88	
298.86046	104	
298.94107	100	
299.06184	118	
300.07597	102	
300.95731	90	
303.01851	88	
303.24710	88	
303.28148	98	
303.83108	84	
304.03811	180	1+
305.06053	198	1+
305.29338	152	
305.82605	140	
305.89187	90	
306.13980	96	
306.27691	128	
306.79652	100	
307.12982	146	
307.28712	876	1+
307.80050	344	
308.29202	732	1+
308.89314	200	
309.14582	104	
309.30204	134	
310.30772	452	1+
310.97197	84	
311.17559	82	
311.80848	84	
311.82693	144	
311.88414	132	
312.44430	84	
313.02959	308	
314.78185	156	
314.88019	96	
316.17100	102	
317.06403	102	
317.11618	220	1+
318.02513	82	
318.66041	100	
319.72015	116	
319.85783	114	
321.18726	112	
321.31814	112	
322.27442	96	
322.32065	88	
322.43066	92	
322.88763	86	
323.23764	990	1+
323.25871	128	
324.89300	226	
325.14265	142	
325.25184	120	
325.32012	134	
325.81549	90	
326.89302	138	
327.11329	84	
328.18454	110	
END IONS

###FS:    #m/z: 340.94083 #charge 1+
###MS: 25
###MSMS: 27
BEGIN IONS
TITLE=Cmpd 20, +MS2(340.9408), 28.0-35.0eV, 0.6min #27
RTINSECONDS=33.507
SCANS=25,27
PEPMASS=340.94083	698040
CHARGE=1+
183.04616	92	
185.97496	88	
189.86334	174	
192.92719	168	
196.12003	88	
209.94065	210	1+
211.91267	88	
213.87995	268	
213.94154	812	1+
214.88836	126	
215.88801	362	
215.93641	158	
216.85470	112	
217.85860	118	
217.88667	286	
217.93675	110	
218.87593	190	1+
221.09567	92	
223.42599	86	
223.96237	224	
223.97545	146	
224.97885	126	
227.13612	98	
229.97151	106	
230.88882	278	
230.95624	100	
231.88973	148	
231.94974	1366	1+
232.89048	88	
233.00266	86	
233.10665	106	
233.89674	874	1+
233.94862	130	
235.89362	112	
235.94695	114	
236.87134	118	
237.06533	222	
237.55870	102	
238.04337	122	
238.21471	90	
238.84988	130	
238.94072	98	
239.11247	146	
239.94143	208	1+
240.10166	100	
243.83474	110	
244.94524	108	
246.79154	86	
247.63530	128	
247.88856	94	
247.98388	326	1+
248.93338	86	
248.95470	102	
248.98764	278	1+
249.96615	196	
250.90479	110	
251.43693	94	
252.01961	98	
252.10074	98	
252.93667	88	
253.92211	108	
253.95601	128	
254.96737	370	
255.07496	474	1+
255.90713	364	1+
256.88901	136	
256.91019	266	1+
256.96158	446	1+
257.20372	108	
258.04909	126	
258.85229	136	
260.93506	90	
261.84757	132	
261.89790	88	
262.08797	168	
262.96262	126	
263.05627	120	
263.90543	100	
265.01588	216	
266.01903	92	
266.43057	96	
268.83416	118	
268.95586	104	
269.00612	90	
271.13081	86	
271.19763	94	
271.92648	198	1+
272.84630	126	
273.10786	102	
274.24942	86	
275.04096	88	
275.12337	102	
275.81624	190	1+
276.85517	252	1+
276.95977	154	1+
277.83997	532	1+
277.91591	92	
278.26779	106	
278.95449	104	
279.05298	118	
280.25887	108	
280.90834	218	1+
281.04879	586	1+
282.20694	98	
282.27528	230	
282.89827	94	
283.03107	206	
285.04147	122	
285.40636	92	
286.92944	162	
288.92318	88	
289.89225	116	
290.01802	194	
290.39650	86	
290.50705	104	
290.86391	296	1+
291.70127	102	
294.85715	112	
294.89979	90	
295.84873	152	1+
296.97129	116	
297.14673	154	1+
297.97846	132	
299.05825	418	1+
299.86246	106	
299.87502	108	
300.81882	102	
301.85111	134	1+
301.91580	180	1+
302.17075	192	1+
302.76638	104	
303.94740	88	
304.26524	138	
304.78228	316	1+
305.07846	92	
306.28758	132	
306.88154	258	
306.97037	120	
307.16720	146	
307.28720	196	
308.29204	608	1+
309.32065	148	
310.31236	132	
310.87136	164	
310.97763	178	1+
311.85781	118	
313.84386	118	
314.76644	114	
316.89860	110	
317.60709	118	
319.91389	118	1+
321.01201	150	1+
321.77076	94	
321.89082	98	
322.01984	182	1+
322.82941	92	
322.89395	220	1+
324.23061	138	
324.28399	176	
325.14714	104	
325.29029	88	
326.11755	332	1+
326.27113	102	
327.12210	266	1+
328.19026	112	
328.31342	88	
329.31771	98	
329.82142	96	
330.17943	120	
330.81356	166	
331.87628	90	
334.79988	136	
335.16814	92	
336.33421	94	
336.80362	156	
336.91250	88	
337.08969	96	
337.35574	126	
337.93954	104	
339.87256	102	
342.31455	86	
342.62986	92	
344.14454	92	
344.18301	132	
345.42001	138	
END IONS

###FS:    #m/z: 363.95686 #charge 1+
###MS: 25
###MSMS: 28
BEGIN IONS
TITLE=Cmpd 21, +MS2(363.9569), 28.0-35.0eV, 0.6min #28
RTINSECONDS=34.2795
SCANS=25,28
PEPMASS=363.95686	444058
CHARGE=1+
189.86223	166	
191.85879	384	
196.88485	176	
207.86926	296	1+
209.94431	692	1+
210.89558	162	
212.87918	810	1+
222.95311	676	1+
223.89059	150	
223.98248	120	
224.89187	120	
224.94952	942	
225.88220	130	
225.96664	214	
226.94728	4302	1+
226.97692	100	
227.06932	94	
227.93625	222	
227.98908	114	
228.89128	382	
228.94241	3608	1+
230.88892	1868	1+
232.01613	98	
234.14298	242	1+
234.84627	116	
234.88723	178	
235.04860	260	1+
235.89411	96	
240.22300	138	1+
240.94208	584	
240.96281	590	1+
241.03328	118	
241.93927	1686	1+
242.94153	1114	1+
242.95887	502	
243.00923	96	
244.88005	114	
244.89945	108	
244.93887	292	
244.95740	2188	1+
245.83654	102	
245.94155	396	
246.90147	102	
246.95256	2560	
246.97618	156	
248.90088	1030	1+
249.04093	330	
249.95147	94	
250.02166	160	
250.72880	102	
250.89861	174	
250.94594	362	1+
253.06570	136	
253.89566	266	1+
255.41869	98	
255.56598	102	
258.84725	118	
258.94772	94	
258.97536	130	
260.56239	98	
260.97082	672	1+
261.22090	110	
261.84298	276	1+
263.97518	212	
265.09164	240	1+
265.41932	100	
265.85668	136	
267.02609	118	
267.78930	126	
267.81464	96	
267.97367	496	1+
268.16295	148	
268.96060	1088	1+
269.10684	116	
271.92072	116	
272.61683	94	
272.91219	114	
272.95981	94	
276.85142	288	1+
278.15067	172	1+
278.79880	224	
279.10139	112	
279.25148	110	
279.83146	138	
280.13652	100	
280.78899	142	
280.97934	158	1+
281.79425	160	
282.82147	120	
283.78974	286	1+
283.84996	136	
283.86458	272	1+
283.93033	98	
284.82317	130	
284.97399	124	
285.10697	144	
285.84679	308	
286.95214	104	
290.00071	136	
290.96586	146	
293.85806	374	1+
293.92577	202	1+
298.80163	142	
298.89642	108	
300.36412	148	
301.79793	654	1+
301.86123	334	
301.98114	112	
301.99445	262	1+
302.59322	96	
302.85103	100	
303.04311	144	
303.07108	100	
303.25286	98	
303.85733	712	1+
303.94463	204	1+
305.27277	374	1+
305.78112	130	
305.93782	178	
306.79221	142	
307.88114	100	
308.26530	96	
308.29123	250	
308.60575	104	
308.87124	224	1+
308.88591	96	
308.94879	208	1+
309.29628	124	
310.02898	94	
310.31007	176	
310.82473	128	
310.83811	98	
311.13087	134	
311.30851	130	
311.81326	96	
312.78494	292	1+
312.86768	366	1+
313.27147	208	1+
313.28888	154	
315.04219	198	1+
315.17723	100	
315.85461	128	
317.01001	128	
317.38816	94	
318.93578	210	
319.80979	178	
320.79467	100	
322.81086	132	
323.09770	168	1+
324.01779	202	
324.99201	130	
326.87213	370	1+
327.48617	96	
327.80191	398	1+
327.97097	98	
328.18622	142	
328.20621	100	
328.31216	164	
329.87368	360	1+
332.03057	94	
332.12495	214	1+
332.97690	234	1+
333.98023	198	1+
334.88356	182	1+
336.80099	186	
336.94457	266	
337.02316	102	
337.09012	136	
337.30198	204	
338.34452	132	
338.58714	122	
338.87191	96	
339.92848	374	1+
342.12875	114	
342.28210	100	
343.90841	128	
344.25546	122	
348.32300	146	
350.34236	164	
351.33539	122	
353.00487	114	
357.28519	150	
358.81008	102	
359.82240	224	1+
359.85919	100	
360.69742	120	
361.31521	112	
362.23148	128	
362.28140	136	
362.31806	108	
362.34922	116	
363.28296	130	
363.83347	98	
365.12068	106	
365.36025	102	
365.38617	100	
366.32580	98	
367.32681	244	
368.42474	196	
369.35250	176	
END IONS

###FS:    #m/z: 322.93018 #charge 1+
###MS: 29
###MSMS: 30
BEGIN IONS
TITLE=Cmpd 22, +MS2(322.9302), 28.0-35.0eV, 0.6min #30
RTINSECONDS=37.9835
SCANS=29-30
PEPMASS=322.93018	1270056
CHARGE=1+
188.55763	104	
191.95524	242	
192.88959	272	
200.88693	82	
205.95282	174	
206.97553	106	
207.93431	96	
208.88749	140	
209.91864	132	
210.90018	132	
212.89804	232	
214.89434	104	
221.94446	140	
221.96381	126	
222.95162	220	
222.97470	110	
223.96061	482	
225.02559	120	
227.92955	138	
228.91253	98	
229.89249	204	1+
229.96114	96	
230.81752	82	
231.96350	82	
234.12315	98	
235.10214	104	
235.64942	80	
237.00261	152	
237.92806	122	
238.86985	172	
238.93845	82	
239.08096	460	1+
239.11031	150	
240.80488	114	
240.94077	2700	
240.96364	386	
241.94238	2782	
242.05614	160	1+
242.94248	7850	1+
242.97518	138	
243.88568	128	
244.16523	110	
244.44423	90	
244.79396	86	
244.93919	2230	1+
245.01235	88	
246.08387	178	1+
246.85683	142	
246.97593	314	1+
247.39008	106	
248.14165	100	
248.21933	86	
249.13125	86	
250.94596	98	
251.06544	102	
251.87531	86	
252.85472	88	
253.05378	92	
254.90449	228	1+
256.67463	82	
256.85534	180	1+
258.97345	154	
260.01970	84	
260.84897	130	
261.43338	88	
261.89135	108	
262.97215	132	
263.05513	322	1+
263.17555	110	
263.82800	196	
264.09142	140	
264.70356	94	
264.79600	124	
264.86352	216	1+
265.01901	232	1+
265.06000	134	
266.06204	114	
266.50842	92	
266.84330	84	
266.99983	142	
267.81496	86	
268.96043	522	
269.08531	144	1+
269.58041	82	
269.60878	84	
269.99800	108	
270.21437	96	
271.79754	166	1+
274.92721	94	
276.03149	94	
277.85484	120	
278.82627	120	
278.95631	82	
279.09156	1100	1+
280.27813	82	
281.04829	92	
282.08754	88	
282.80417	118	
282.84197	146	
283.06682	348	1+
283.28091	88	
284.04508	102	
284.29337	584	
284.80787	146	
284.90037	86	
285.85065	84	
287.02047	128	
287.81320	122	
287.90514	82	
288.41672	158	
289.58069	90	
289.88039	368	1+
290.85599	276	1+
291.36596	110	
292.09762	84	
292.90419	90	
293.05200	114	
293.06629	142	
293.80376	316	1+
293.85490	424	1+
294.29111	114	
295.29217	84	
296.86621	150	
296.96829	108	
297.06946	82	
297.85255	114	
297.94837	118	
298.26634	98	
298.97708	230	1+
299.13208	84	
299.79063	184	1+
299.85160	140	
300.13574	232	1+
300.72922	106	
301.19207	254	1+
301.84612	88	
302.24669	222	
302.87989	130	
303.03589	176	1+
304.88841	118	
306.08500	88	
306.11313	110	
306.87708	138	
307.28219	116	
307.29979	106	
307.88833	146	
308.13790	102	
308.29444	992	1+
308.86335	140	
308.89004	128	
309.26189	100	
310.04701	160	
310.30619	310	
313.87364	144	
314.87457	124	
315.05999	92	
318.96093	118	
319.88795	186	1+
319.92904	84	
319.95741	80	
320.15823	240	
320.17907	144	
320.29531	216	1+
321.68143	106	
322.31103	230	1+
323.04951	94	
323.23831	724	1+
323.28686	98	
323.83875	100	
323.85620	114	
324.20376	160	
324.89358	108	
325.89822	142	
325.92367	86	
326.02813	84	
326.25415	84	
327.19339	84	
327.65987	94	
327.82206	88	
328.36028	98	
END IONS

###FS:    #m/z: 340.94078 #charge 1+
###MS: 29
###MSMS: 31
BEGIN IONS
TITLE=Cmpd 23, +MS2(340.9408), 28.0-35.0eV, 0.7min #31
RTINSECONDS=38.7565
SCANS=29,31
PEPMASS=340.94078	587750
CHARGE=1+
189.86094	244	
190.89663	162	
192.89017	142	
205.94635	120	
208.90592	90	
208.95694	114	
212.87989	106	
213.93972	1010	1+
214.49983	88	
215.88808	428	1+
215.93959	100	
217.88040	214	1+
218.85198	100	
222.94994	324	1+
223.93683	134	
223.95565	216	1+
224.97715	112	
226.20050	92	
226.88015	152	
226.95079	118	
231.04050	88	
231.89141	420	1+
231.95197	974	1+
233.89404	346	1+
233.94662	374	
235.07148	96	
235.10679	88	
235.88872	398	1+
235.95056	112	
239.05353	124	
239.10949	110	
239.95505	98	
240.64987	104	
240.90232	134	
242.94348	198	
243.05198	96	
243.10110	128	
243.83025	200	
243.89598	126	
248.40481	88	
248.85612	96	
249.95817	474	1+
250.03918	132	
250.85152	94	
251.92975	94	
251.96055	162	1+
252.15972	106	
252.86035	96	
253.84339	100	
254.08994	112	
254.87442	88	
254.94179	148	
254.96328	894	1+
255.07274	646	1+
256.01586	94	
256.05492	92	
256.10022	90	
256.62532	88	
256.91217	140	
258.00027	310	1+
258.08565	122	
258.84588	258	1+
258.88711	176	
259.00332	250	1+
259.63181	114	
259.95617	130	
262.92770	96	
263.05434	124	
264.23125	136	
264.99211	90	
265.01832	284	1+
266.24389	142	
266.89359	160	
267.02126	142	
268.41860	96	
268.85333	132	
269.47763	102	
270.97135	102	
272.38996	92	
272.51770	90	
272.98977	132	
273.46523	96	
274.08892	120	
275.01867	92	
275.13461	122	
276.18793	194	1+
276.85670	170	
276.97790	92	
277.82387	106	
277.90549	92	
277.93610	88	
278.90321	88	
279.85553	104	
279.96454	198	
280.26148	160	
281.05083	194	
281.26054	110	
282.04929	116	
282.27695	218	1+
282.43348	92	
282.97848	94	
283.81352	96	
284.02014	154	1+
284.29573	140	
285.03829	122	
285.56602	118	
287.42869	104	
288.86333	106	
289.00663	92	
289.78728	126	
289.98655	98	
290.85477	144	
293.82803	184	1+
293.85610	90	
294.28444	88	
295.50105	88	
295.78650	94	
296.89615	182	1+
297.05855	90	
297.07976	94	
297.97654	432	1+
298.01342	126	
298.22277	100	
299.06184	160	
299.24624	222	
299.78129	104	
299.86026	94	
301.85452	130	
302.16904	144	
304.25932	86	
304.44148	104	
304.78216	94	
306.87954	92	
307.19245	88	
307.28751	818	1+
307.30401	234	
307.80172	90	
307.88819	292	1+
308.29321	590	1+
308.44330	100	
308.66397	86	
308.89195	166	1+
309.14755	98	
309.43792	234	1+
309.81700	156	
310.87447	224	1+
311.86869	206	1+
312.02556	86	
314.27640	100	
316.62549	94	
317.20452	94	
319.83226	90	
320.61456	100	
321.91280	100	
323.23766	138	
323.27510	122	
323.30648	98	
323.42178	88	
323.88542	92	
325.24681	94	
326.42471	90	
327.79747	104	
328.18811	252	
328.31362	88	
328.88625	132	
329.86741	208	1+
330.82145	134	
332.08531	96	
333.29843	98	
333.44260	92	
334.88593	170	
334.96185	130	
336.16023	98	
336.94443	90	
337.77055	124	
338.34752	88	
339.30173	222	1+
339.33260	114	
342.20433	214	1+
342.90244	230	
343.90022	142	
345.08979	132	
346.32423	128	
END IONS

###FS:    #m/z: 363.95669 #charge 1+
###MS: 29
###MSMS: 32
BEGIN IONS
TITLE=Cmpd 24, +MS2(363.9567), 28.0-35.0eV, 0.7min #32
RTINSECONDS=39.5285
SCANS=29,32
PEPMASS=363.95669	355666
CHARGE=1+
185.86152	102	
189.86256	230	
191.85955	406	
206.95074	166	
207.87645	200	1+
209.94491	500	
210.88618	166	
212.87856	922	1+
214.89745	108	
221.89257	170	
222.95304	552	
223.94741	814	1+
224.94932	562	1+
224.97020	338	1+
225.05677	226	1+
225.88670	96	
225.93113	94	
226.89006	108	
226.94808	2660	1+
227.93335	146	
228.89336	304	
228.94209	3686	1+
230.86255	108	
230.88995	1786	1+
231.99733	96	
232.88824	296	1+
237.39416	102	
237.88267	96	
238.38783	156	
240.83772	120	
240.90505	156	
240.94126	892	
240.96290	782	
241.94107	686	
242.94237	2134	1+
244.95715	1932	
245.94103	630	
246.95229	2512	1+
248.89925	542	
248.97505	138	
250.95110	174	
250.97373	274	1+
251.24161	120	
251.83755	114	
252.23128	202	
252.79399	134	
252.90086	370	1+
255.06592	98	
256.04889	200	1+
256.24550	112	
257.10620	136	
257.44088	226	1+
258.23097	104	
258.80550	96	
258.84479	136	
258.97350	140	
260.96899	126	
261.00946	176	
261.84251	132	
262.06155	242	1+
262.96893	274	1+
263.88381	208	
263.97382	204	1+
264.08903	620	1+
264.81841	100	
266.14941	108	
266.80974	180	
267.13991	164	
267.92565	112	
267.97221	286	
268.95614	422	
269.19005	108	
269.97112	436	1+
270.80594	98	
270.86362	116	
271.02356	120	
272.02534	100	
272.84366	140	
274.10137	120	
275.84645	296	1+
276.22963	98	
276.42539	96	
276.80858	142	
276.84871	238	1+
276.91720	172	1+
277.79022	298	1+
278.74760	100	
278.79165	238	1+
279.10165	124	
280.90427	140	
280.98640	306	1+
281.84922	146	
282.08602	238	1+
282.78621	376	1+
282.86185	114	
283.06919	114	
284.87853	140	
285.84549	406	
285.94043	98	
286.80703	106	
286.87100	100	
286.91765	112	
287.08097	108	
287.81605	338	1+
288.20765	136	
290.85891	194	
290.96858	160	1+
293.11583	118	
294.85519	100	
295.27407	94	
295.86926	120	
296.04956	124	
296.80933	154	
297.81046	126	
297.98948	96	
298.58050	106	
298.80192	516	1+
299.80623	300	1+
299.86702	156	
301.80155	772	1+
301.85870	292	
302.00061	136	
302.08396	120	1+
302.85885	162	
303.24433	98	
303.85760	480	
303.99145	104	
304.59389	150	
304.87587	104	
305.87607	316	1+
305.94310	100	
306.08687	116	
306.27408	168	
306.81075	108	
307.28707	538	1+
307.79270	156	
308.26375	110	
308.29263	342	1+
308.98541	94	
309.73266	104	
309.88592	106	
309.94249	102	
310.30863	506	1+
310.88318	274	1+
311.92764	94	
312.06097	138	
312.08894	122	
313.44747	100	
314.06942	224	1+
316.81358	104	
317.08412	258	1+
317.81508	130	
318.93676	122	
321.18862	104	
321.30285	104	
321.81903	116	
322.28611	206	1+
322.82085	192	
322.92574	252	1+
322.95650	184	1+
323.82332	132	
324.01758	124	
324.32317	126	
326.87900	196	
326.95542	96	
327.27960	94	
328.19115	114	
328.31319	106	
329.87111	296	
330.82686	148	
331.32869	94	
331.86516	94	
333.32999	94	
334.02359	116	
334.95921	94	
336.08931	120	
336.23468	106	
336.94896	234	1+
337.31843	146	
337.82286	132	
338.90345	100	
339.29001	96	
339.83239	152	
340.93727	136	
343.27116	96	
345.81287	270	1+
347.91181	140	1+
349.32153	216	
350.33030	130	
351.33353	118	
351.82533	96	
352.19205	132	
353.88856	102	
356.93160	142	
361.31806	100	
362.10865	124	
364.34250	102	
365.31437	120	
367.01982	178	1+
367.32854	364	1+
END IONS

###FS:    #m/z: 322.93020 #charge 1+
###MS: 33
###MSMS: 34
BEGIN IONS
TITLE=Cmpd 25, +MS2(322.9302), 28.0-35.0eV, 0.7min #34
RTINSECONDS=43.2395
SCANS=33-34
PEPMASS=322.93020	1151224
CHARGE=1+
139.28936	78	
142.03434	82	
149.59001	84	
184.43749	84	
186.13407	88	
191.90057	82	
194.88847	94	
196.88078	86	
201.04405	88	
202.82776	78	
205.04061	86	
205.12690	86	
205.94731	152	
206.15003	80	
207.97517	84	
209.94541	122	
212.04473	90	
212.43993	84	
213.89939	90	
214.88452	212	1+
217.12208	88	
219.68998	80	
222.07949	98	
222.95583	476	1+
223.96010	344	1+
224.01906	100	
225.88431	88	
225.94574	80	
225.99738	80	
226.59405	92	
226.80487	80	
226.87129	96	
227.83026	94	
227.93212	216	1+
228.99017	94	
229.09422	96	
229.90509	216	1+
232.02053	84	
232.96325	82	
233.89340	252	1+
236.00829	178	1+
236.09436	208	1+
237.06139	212	1+
238.07957	96	
238.40696	78	
238.93731	86	
238.99017	108	
239.07962	430	1+
239.22225	122	
239.39230	78	
239.56339	80	
239.72890	82	
239.84649	84	
240.93978	3842	
241.94236	2600	
242.03842	84	
242.09032	86	
242.83777	134	
242.94243	8708	1+
243.07885	90	
243.58285	98	
243.82577	194	1+
243.87945	194	
244.93949	2146	1+
246.90136	106	
246.97593	386	1+
247.94029	314	1+
249.04042	140	
249.88555	90	
250.05925	92	
250.45694	138	1+
251.24655	82	
252.22697	110	
252.54431	104	
253.37047	92	
254.12741	80	
254.83613	90	
254.85611	78	
255.10489	80	
255.81935	80	
256.85144	90	
257.05256	162	1+
257.52101	92	
257.83269	96	
258.45202	88	
259.23015	94	
262.98802	100	
263.24324	78	
263.83017	112	
263.86503	88	
264.23021	114	
265.05928	206	
265.11072	78	
265.26501	124	
271.44424	90	
271.84784	574	1+
272.94734	78	
273.00224	110	
274.79150	118	
275.24883	84	
276.93813	92	
277.00148	88	
277.82480	120	
278.05681	92	
278.12571	96	
278.83279	162	
278.85933	132	
279.09052	1040	1+
279.84628	78	
280.06815	86	
280.15776	82	
280.25991	188	
280.88716	212	
281.14294	84	
281.87438	98	
281.99179	120	
282.27558	132	
282.88535	84	
283.23233	80	
284.06678	78	
284.20464	90	
284.29367	336	1+
285.86074	104	
285.94525	190	1+
286.11516	78	
286.41111	98	
286.87484	84	
286.97481	78	
287.81529	138	
288.81238	140	
289.14423	80	
289.87998	342	1+
290.85057	78	
291.80237	92	
291.86529	124	
292.26168	86	
293.37726	78	
293.85659	422	1+
294.29270	84	
295.63215	104	
296.05559	188	1+
296.92136	80	
297.78936	148	
299.78759	100	
300.82251	180	1+
301.18849	166	
301.93983	98	
303.88102	382	1+
304.81218	78	
304.88718	302	1+
305.93464	88	
307.28408	152	
307.30876	214	
307.89071	168	
308.29127	530	1+
308.90116	148	
309.09493	100	
310.30927	494	
310.82920	106	
310.97682	98	
312.84049	250	1+
315.04989	80	
315.80458	92	
316.86819	82	
318.85781	150	
319.77267	86	
320.10773	152	
320.18690	160	1+
320.22551	82	
321.25682	82	
321.42385	80	
321.89141	184	
322.02816	264	1+
322.89390	78	
323.23863	600	1+
323.34872	98	
323.88553	118	
324.16297	148	
324.86714	84	
324.94703	82	
325.91029	110	
326.87793	252	1+
328.18007	78	
END IONS

###FS:    #m/z: 340.94074 #charge 1+
###MS: 33
###MSMS: 35
BEGIN IONS
TITLE=Cmpd 26, +MS2(340.9407), 28.0-35.0eV, 0.8min #35
RTINSECONDS=44.0125
SCANS=33,35
PEPMASS=340.94074	497402
CHARGE=1+
188.07393	92	
193.38352	84	
205.94914	92	
210.16784	82	
211.93458	154	
213.88127	86	
213.94106	834	1+
214.88250	152	
215.88598	420	
215.93832	144	
217.88294	136	
219.57901	102	
222.97844	100	
223.20402	84	
223.95930	142	
226.89717	84	
229.06819	82	
230.88899	172	
231.88880	110	
231.95069	788	
232.43144	108	
233.59546	86	
233.89856	368	1+
233.94930	322	1+
235.03906	86	
235.06887	92	
235.86717	154	
235.89432	284	
237.16247	142	
237.89239	294	1+
238.04908	174	
238.89794	284	1+
238.95010	82	
239.79683	108	
239.95316	84	
240.23457	92	
240.79271	116	
241.08029	92	
243.04259	84	
243.08452	82	
243.83106	154	
244.88187	176	
245.89677	120	
245.94546	124	
246.06189	148	
246.97577	142	
248.95557	536	1+
249.13328	158	
249.89933	162	
249.96100	384	1+
254.28197	88	
254.86668	134	
254.94662	102	
254.96654	670	1+
255.07231	276	
255.40131	84	
256.07874	158	
257.08879	84	
257.79821	136	
258.89194	90	
258.98908	84	
259.95040	98	
260.83347	170	
260.93524	92	
261.83667	178	
265.00308	100	
265.02082	106	
265.84334	98	
266.24652	84	
266.99998	86	
267.07806	116	
267.13220	120	
267.22067	84	
267.84471	104	
268.95362	154	
269.22353	94	
270.80133	144	
271.84503	164	
271.86349	82	
272.79794	100	
272.93288	194	
272.95819	136	
275.35053	94	
275.95103	156	
276.85511	150	
277.93249	122	
278.84571	440	1+
279.92943	92	
279.97066	104	
280.09992	98	
281.04965	170	
281.39406	86	
282.27734	216	
284.42389	82	
284.87711	184	
287.69697	102	
287.91284	154	
288.48329	100	
288.90834	88	
289.00935	134	
289.39507	124	
289.79589	90	
289.87292	216	1+
290.43426	92	
293.84973	258	1+
293.93128	134	
294.86953	88	
294.92725	90	
295.43358	82	
295.80165	164	1+
296.97529	118	
298.01830	104	
298.05224	86	
299.01327	116	
299.06322	160	1+
301.85864	100	
302.29634	82	
302.39678	106	
303.28572	86	
304.81111	120	
304.92234	120	
307.28795	442	1+
307.30757	134	
307.79919	218	
308.80710	150	
308.95090	86	
309.32525	96	
309.87287	276	1+
310.87495	250	1+
310.91946	86	
311.86091	124	
312.47384	92	
314.04351	112	
314.80789	114	
314.99496	82	
315.31138	106	
317.07248	164	
318.42810	114	
320.44283	92	
321.15110	84	
321.36910	92	
321.52760	94	
322.08607	126	
323.14313	86	
323.31024	142	
323.89314	346	1+
325.13869	94	
326.17096	116	
326.88471	86	
328.07393	116	
328.30145	122	
328.31425	88	
328.56944	98	
328.85201	152	
329.72793	100	
329.79945	94	
329.87355	350	
332.81758	122	
333.76276	84	
333.81741	146	
334.05260	200	1+
337.18986	86	
338.33854	98	
338.86878	140	1+
339.90681	218	1+
340.29281	86	
340.94783	84	
341.16590	86	
341.31526	84	
343.21444	126	
END IONS

###FS:    #m/z: 363.95663 #charge 1+
###MS: 33
###MSMS: 36
BEGIN IONS
TITLE=Cmpd 27, +MS2(363.9566), 28.0-35.0eV, 0.8min #36
RTINSECONDS=44.7845
SCANS=33,36
PEPMASS=363.95663	215972
CHARGE=1+
74.67830	122	
185.86112	94	
189.86550	214	
191.85753	124	
196.88692	112	
207.87593	130	
208.94149	158	
209.94494	590	
210.88391	122	
212.87895	1386	1+
214.89709	106	
216.41195	92	
219.86483	92	
222.95499	452	1+
224.94788	1096	1+
224.98773	96	
226.89646	132	
226.94749	4146	1+
226.97205	120	
227.93113	112	
228.89562	126	
228.94274	3388	1+
228.98171	118	1+
229.03104	92	
230.88998	1718	1+
232.88555	132	
233.96067	132	
234.83844	108	
235.40066	110	
238.96142	92	
239.07928	152	
240.83453	160	
240.94066	828	
240.96360	280	
241.03490	92	
241.93928	2212	1+
242.94155	1606	1+
242.96005	430	
244.87948	108	
244.93955	332	
244.95747	1392	
245.94873	2610	1+
246.90926	126	
246.95316	2160	1+
246.97414	460	1+
248.06259	98	
248.80634	116	
248.90086	496	1+
250.47221	98	
250.79367	192	1+
250.89490	200	
250.94794	308	
250.96798	144	
251.01827	206	1+
252.23021	116	
253.03802	96	
253.84933	94	
256.88317	110	
258.84721	150	
259.66538	104	
260.83386	266	
260.96907	224	
261.96454	140	
262.08308	104	
262.96643	236	1+
263.14365	100	
263.41674	94	
264.12941	298	1+
265.05783	214	
265.85507	228	1+
265.97524	186	
266.81367	252	1+
267.97351	892	1+
268.13276	108	
268.96434	784	1+
269.84367	122	
269.96932	544	1+
270.03589	110	
271.91956	98	
272.08196	102	
272.25755	98	
272.84597	114	
273.57074	100	
276.07431	108	
276.85281	176	1+
277.88635	92	
277.97704	110	
278.09403	110	
278.79715	118	
278.96895	96	
279.13363	174	1+
279.85525	130	
280.79388	284	1+
280.86739	200	1+
280.98532	140	
281.09557	146	
282.79161	92	
282.81123	96	
283.06954	114	
283.78983	290	1+
283.85385	232	
283.96947	94	
284.84268	112	
285.79380	170	1+
285.84738	362	1+
287.43059	94	
289.11093	102	
290.79541	154	
291.83459	130	
292.87287	114	
293.84886	280	1+
293.89138	188	1+
293.92856	108	
295.20245	220	1+
296.29761	92	
296.81381	134	
298.80007	582	1+
299.40207	92	
299.41711	124	
299.87078	104	
300.02468	216	1+
300.12704	100	
300.36314	98	
300.86996	140	
301.80026	490	1+
301.86137	478	
303.80421	92	
303.85741	496	1+
304.80929	148	
304.87716	178	1+
305.10623	224	
306.76400	98	
306.88941	294	1+
307.28362	162	
307.80174	98	
308.03195	120	
308.29103	218	
309.29402	130	
311.87655	146	
312.87685	114	
314.91473	112	
317.81836	148	
317.93684	114	
319.79807	134	
319.81548	128	
320.29463	124	
320.79229	92	
320.92077	128	
321.06895	118	
321.82036	146	
321.86824	188	
322.93152	126	
324.77014	124	
324.86992	300	1+
324.90603	128	
325.66901	100	
326.89295	94	
327.79397	104	
328.17376	124	
328.81175	142	
328.88294	128	
329.82581	108	
329.87182	136	
333.95985	102	
334.15038	98	
336.83934	136	
336.95056	126	
336.98037	96	
337.04339	98	
340.15365	152	
340.76923	156	
340.94243	118	
342.17570	94	
342.77576	140	
342.89157	134	
344.30509	238	1+
345.86910	108	
349.32665	144	
355.07041	122	
355.12313	108	
356.32625	92	
362.07899	98	
363.11193	184	1+
365.31427	114	
365.91891	142	
366.32279	150	
366.35443	106	
366.89360	110	
367.33312	102	
368.41983	136	
368.83496	92	
END IONS

###FS:    #m/z: 336.94591 #charge 1+
###MS: 37
###MSMS: 38
BEGIN IONS
TITLE=Cmpd 28, +MS2(336.9459), 28.0-35.0eV, 0.8min #38
RTINSECONDS=48.4585
SCANS=37-38
PEPMASS=336.94591	76754
CHARGE=1+
186.09233	86	
193.08463	80	
199.07682	96	
202.04699	84	
206.97815	106	
208.88633	82	
210.18113	156	
210.88256	146	1+
211.94500	2642	1+
212.87907	574	
212.89838	86	
213.87857	324	
213.93973	592	
214.10137	86	
215.88843	222	
215.94954	86	
217.85797	118	
217.88436	202	
218.85369	80	
222.93428	90	
223.94013	94	
223.95920	226	
223.97361	354	1+
224.05778	84	
226.94584	164	
227.65796	92	
227.89476	290	1+
228.20518	82	
229.85901	78	
229.95456	2036	
230.88921	1344	1+
230.96809	82	
231.94995	938	1+
232.82260	276	1+
233.07086	104	
233.89654	846	1+
233.94798	170	
236.42455	90	
239.42842	116	
239.61458	80	
239.78773	128	
239.84670	82	
239.90001	184	1+
241.79035	82	
242.71129	80	
246.90521	80	
247.04453	82	
247.22416	92	
247.88642	92	
247.96680	788	1+
248.90336	596	1+
249.96019	392	
249.98384	190	1+
250.07006	82	
250.09966	94	
250.96422	204	
250.98756	160	1+
251.07364	230	1+
251.24433	82	
251.82302	96	
251.83550	292	1+
251.96973	114	
252.92088	80	
252.97164	1544	1+
253.85334	80	
253.90392	388	1+
254.88547	98	
254.94066	194	
254.96521	932	1+
255.07327	498	1+
255.17165	78	
256.90206	138	
256.92595	114	
257.84893	120	
258.82895	94	
258.84392	102	
259.80186	88	
260.82933	214	1+
261.82726	234	1+
262.00525	86	
263.06170	84	
263.43021	100	
264.14455	80	
264.81323	82	
266.24287	112	
267.12034	84	
267.85068	100	
267.88141	92	
267.99898	102	
268.84504	630	1+
269.11912	82	
269.84071	314	1+
270.05208	88	
271.91730	84	
273.37165	88	
274.80845	146	1+
274.85571	356	1+
274.92930	106	
275.06340	82	
276.14612	94	
276.84127	258	
276.85989	346	1+
277.85224	208	1+
277.95886	98	
278.83507	488	1+
279.13903	84	
280.15357	88	
280.97035	82	
281.02939	222	1+
281.87665	90	
282.83944	88	
284.35912	94	
286.79578	82	
286.84996	730	1+
288.40343	82	
289.22730	100	
290.85815	248	1+
290.89646	82	
293.11216	160	
293.29315	164	
293.44038	88	
293.59185	108	
293.86227	346	1+
294.00008	82	
294.86388	274	1+
294.90403	94	
295.07701	92	
295.98774	84	
296.14098	80	
296.84478	154	
298.08201	92	
298.30510	146	
298.42785	104	
298.84984	84	
298.87024	138	
298.96638	106	
299.76750	88	
299.83145	98	
299.87070	144	
299.98243	92	
300.51647	82	
300.80687	90	
301.79931	86	
302.76198	80	
302.95206	86	
304.86152	84	
304.90247	84	
305.03761	80	
305.90127	136	
306.37065	92	
306.89172	232	1+
307.28673	94	
308.80206	78	
308.87942	120	
309.35239	86	
309.87951	96	
311.90604	80	
312.86766	92	
314.06063	80	
315.90466	80	
316.40450	82	
316.88760	80	
321.88869	80	
322.30635	226	
322.76172	80	
322.97796	92	
323.17887	90	
323.24317	124	
323.84113	80	
324.11253	84	
324.96479	90	
325.28818	86	
326.63587	86	
326.79491	178	1+
326.88756	122	
326.98881	92	
327.02218	80	
330.82343	90	
330.87695	84	
331.86982	128	
332.23212	82	
334.07895	94	
335.15241	88	
336.35381	88	
342.01857	92	
END IONS

###FS:    #m/z: 359.96163 #charge 1+
###MS: 37
###MSMS: 39
BEGIN IONS
TITLE=Cmpd 29, +MS2(359.9616), 28.0-35.0eV, 0.8min #39
RTINSECONDS=49.2305
SCANS=37,39
PEPMASS=359.96163	49802
CHARGE=1+
197.92104	90	
205.94882	144	
206.92299	84	
209.94312	672	1+
218.89010	124	
221.88879	128	
222.95148	944	1+
222.96816	130	
224.89050	208	1+
224.94742	716	1+
224.97127	114	
225.98838	104	
226.94745	1812	1+
226.97163	154	
227.93344	130	
228.89508	96	
228.91045	104	
228.94296	1390	1+
230.04690	122	
233.96513	152	
235.83947	88	
237.13331	102	
239.07035	140	
240.94017	350	
240.96104	652	
240.97938	88	
241.84349	98	
241.94277	316	
242.95840	220	
243.94899	90	
244.03519	124	
244.95628	1374	1+
244.98569	86	
245.94326	134	
246.80900	128	
246.95346	1202	1+
246.97265	194	
247.98219	84	
248.80113	396	1+
249.52676	110	
249.85918	188	1+
250.95074	88	
250.97028	128	
251.42335	92	
251.95497	224	1+
253.83870	152	
255.48546	86	
256.08241	138	
258.44230	96	
258.97228	270	1+
259.39506	100	
259.80005	134	
260.11467	90	
260.83162	140	
260.96477	288	
261.90008	88	
265.56335	84	
265.81852	132	
265.87951	88	
265.94144	86	
266.81454	236	
267.02205	92	
267.97295	552	
268.95951	412	
269.79912	204	1+
269.97093	240	
271.45471	86	
272.84624	128	
273.50762	92	
273.93634	100	
275.08163	88	
276.01538	138	
276.85542	98	
276.96674	96	
277.79665	90	
277.84239	166	1+
277.91981	92	
278.93617	86	
279.10353	150	
279.82270	98	
279.84922	206	1+
280.79259	568	1+
281.55498	96	
281.88944	94	
282.40857	100	
282.97090	120	
283.98625	90	
284.82429	330	1+
286.18068	90	
287.38880	102	
289.80660	98	
290.12664	90	
290.86291	134	
292.08044	136	
293.40250	92	
293.85171	218	
293.93495	104	
294.81137	86	
294.85891	120	
295.01981	100	
296.80793	160	
297.37879	104	
298.21916	86	
298.80394	578	1+
299.00166	118	
299.04295	98	
301.28122	90	
302.12997	100	
302.25598	100	
304.19086	136	
304.27663	300	1+
305.00974	88	
305.83802	90	
306.88598	106	
307.27771	188	
308.04269	98	
308.29288	176	
309.29142	128	
309.31129	102	
311.86511	96	
312.80025	112	
312.86606	122	
313.61508	94	
314.04366	86	
314.77684	136	
316.86289	102	
317.19606	100	
317.83809	124	
317.89833	90	
318.93777	170	
320.09014	134	
321.21929	84	
321.63756	92	
322.30533	118	
322.79012	94	
322.82121	108	
323.01111	246	
325.93039	88	
326.29683	92	
326.81002	96	
328.28708	98	
329.85624	150	
329.87200	172	
330.87446	96	
331.04962	266	1+
333.14211	108	
334.20026	100	
334.82561	102	
336.86871	166	
336.94023	106	
339.04691	96	
340.93776	104	
342.27364	124	
343.27285	142	
343.36222	94	
343.92910	92	
344.29668	138	
345.95623	86	
352.72424	96	
356.29382	92	
357.37938	94	
358.19941	184	
358.37165	134	
358.76653	84	
359.72769	106	
359.81861	84	
360.85113	90	
362.25790	92	
363.26966	86	
364.76171	88	
END IONS

###FS:    #m/z: 507.84446 #charge 1+
###MS: 37
###MSMS: 40
BEGIN IONS
TITLE=Cmpd 30, +MS2(507.8445), 28.2-35.2eV, 0.9min #40
RTINSECONDS=50.0025
SCANS=37,40
PEPMASS=507.84446	30802
CHARGE=1+
196.01774	132	
227.95563	136	
230.84843	200	
231.85101	174	
238.06161	146	
244.13570	122	
252.88691	158	
253.80686	194	1+
254.01170	192	1+
258.87165	242	1+
265.95346	282	1+
266.16372	138	
268.13863	136	
275.84959	120	
278.83385	596	1+
280.83115	212	
284.87908	318	1+
287.04060	130	
288.02543	204	1+
288.10247	132	
289.88164	504	
290.88234	254	
292.01258	174	1+
292.88967	138	
293.87372	296	
293.90543	170	1+
294.87344	200	
294.93907	198	1+
296.04785	118	
296.85368	310	1+
298.79889	248	1+
299.91742	136	
301.34918	120	
301.85306	776	1+
303.95223	162	
304.88074	126	
305.86188	410	1+
306.06914	250	1+
306.12140	148	
307.79016	220	1+
307.85435	134	
307.89017	516	
308.10413	136	
308.14133	620	1+
308.15958	184	
308.87351	878	1+
308.94225	128	
309.02848	202	1+
309.91320	128	
310.02917	142	1+
310.08194	148	
310.15453	384	1+
311.24551	132	1+
311.88508	938	
311.90404	202	
311.93344	210	
312.87098	334	
313.88752	332	
313.98603	124	
314.82180	168	
314.86568	798	1+
314.88992	148	
316.86276	246	
317.85893	118	
317.90679	124	
318.85659	646	1+
319.95450	190	
320.96749	234	1+
321.85731	166	
322.12505	120	
323.07871	122	
323.96560	300	1+
324.86043	192	
325.05681	272	1+
325.85732	132	
325.90133	476	
325.91841	136	
326.88235	934	1+
329.87561	386	1+
329.88202	504	1+
330.88042	322	1+
332.02098	244	1+
332.87312	820	1+
332.89728	194	
333.04635	132	
333.98626	220	1+
335.86328	154	
335.88596	160	
336.95131	298	1+
337.88254	370	
338.34465	124	
338.88312	266	
340.01683	122	
340.86466	252	1+
342.20366	146	
343.05906	186	1+
343.87379	130	
343.98546	182	1+
344.75586	224	1+
344.87752	124	
345.87981	276	1+
346.82129	216	
347.72421	200	1+
348.91585	192	
349.17877	142	
349.79398	124	
349.88086	134	
350.75685	136	
350.88529	752	1+
350.90784	232	1+
353.85437	298	1+
355.04618	172	1+
355.89105	362	1+
357.08955	122	
357.87016	348	1+
358.20160	142	
358.87276	248	1+
361.04153	252	1+
363.77340	122	
364.19207	200	
365.72044	160	
367.70870	588	1+
367.82531	298	1+
367.84406	122	
368.78390	258	1+
368.80147	130	
368.89595	420	
369.23192	168	
369.38529	180	
369.83677	634	1+
369.88424	196	
370.90250	194	1+
371.18895	268	
371.83919	222	1+
371.92659	294	1+
373.09633	200	1+
373.83566	226	
373.90468	124	
374.81707	514	1+
375.83551	146	
376.86540	126	
376.88385	212	
378.90735	134	
380.16687	140	
380.71770	282	1+
380.72917	180	
381.19401	224	1+
382.87621	302	1+
383.11855	160	
384.09751	130	
384.85574	460	1+
385.77286	244	1+
385.83529	170	
386.83297	146	
387.71810	160	
387.78671	202	1+
387.84642	602	1+
388.06125	138	
388.89680	162	
390.01360	248	1+
390.05303	150	
390.84116	1712	1+
391.16882	118	
391.70335	130	1+
391.91305	218	
392.82755	1808	1+
394.34740	142	
394.78190	166	
394.82968	238	
395.78146	204	
395.83323	122	
398.81933	228	1+
399.85072	328	1+
400.73441	262	1+
400.87059	132	
401.24105	132	
402.82974	118	
402.86330	516	1+
404.76415	124	
405.86025	398	
406.05564	146	
406.86068	302	
407.75012	126	
407.86591	226	
408.72150	128	
408.79805	172	1+
408.84977	2282	1+
409.72053	290	1+
410.83749	3300	1+
410.87052	222	
411.09311	122	
411.71804	240	1+
411.80694	120	
412.84109	708	1+
413.00888	118	
413.07666	366	1+
413.88775	252	1+
414.18139	130	
415.21146	120	
415.77597	140	
415.84018	258	1+
417.74834	182	1+
418.84546	222	1+
421.88099	790	1+
423.86594	1372	1+
424.14465	208	1+
425.74651	308	1+
426.08729	138	
426.18988	254	1+
426.86106	1892	1+
427.72999	406	1+
428.08779	130	
428.84684	4798	1+
429.06889	164	
429.09246	152	1+
429.87459	270	
430.13553	104	1+
431.86596	1250	1+
433.85554	294	
434.85356	546	1+
434.88628	182	
435.71431	148	1+
435.85568	318	1+
438.30659	124	
438.85624	152	
439.89388	214	
440.89184	206	
441.89375	124	
442.15062	182	
442.88349	122	
444.22740	120	1+
444.87090	4434	1+
444.94693	148	
445.75545	184	
445.78481	268	1+
447.88076	272	
448.88933	124	
449.70551	218	1+
449.77168	142	
449.87927	1336	1+
451.86441	306	
452.29663	126	
452.86903	136	
455.78837	120	
456.86779	122	
457.90460	328	1+
460.22444	132	
462.15789	228	1+
462.88163	1998	1+
462.96063	138	
463.18215	240	1+
464.80400	140	1+
467.88773	1724	1+
485.90006	570	
486.20126	238	1+
486.43378	162	1+
486.89811	496	
487.89748	332	
490.90054	174	1+
491.45700	140	
495.21098	156	1+
503.76422	118	1+
504.22898	290	1+
505.23362	276	1+
505.81242	130	
508.16068	128	
509.29089	142	1+
510.90833	308	1+
511.90917	238	1+
END IONS

###FS:    #m/z: 336.94573 #charge 1+
###MS: 41
###MSMS: 42
BEGIN IONS
TITLE=Cmpd 31, +MS2(336.9457), 28.0-35.0eV, 0.9min #42
RTINSECONDS=53.6695
SCANS=41-42
PEPMASS=336.94573	66240
CHARGE=1+
177.43158	88	
189.86241	112	
190.86629	96	
195.07766	80	
197.87459	106	
200.87740	86	
205.94936	180	
207.97818	94	
208.98222	202	
209.88477	158	
210.88323	118	
211.94421	1654	1+
212.87896	872	1+
213.93873	1064	1+
215.88902	234	
216.89060	182	
217.88058	192	
219.88665	88	
220.06894	128	
221.02980	84	
222.87172	166	
222.97608	216	
223.95864	228	
226.89519	106	
226.95304	148	
227.96926	96	
228.11236	82	
228.89484	262	
228.93903	130	
229.95503	2144	1+
230.01512	82	
230.33013	92	
230.88898	1092	1+
231.66992	150	
231.95100	260	
232.51749	100	
232.82855	114	
232.88336	126	
232.95157	164	
233.89814	480	
233.95032	156	
235.83247	110	
235.86978	150	
237.06262	118	
239.96289	98	
240.14727	80	
240.17578	94	
241.83803	154	1+
242.57192	96	
242.97554	102	
243.17284	84	
243.21670	86	
246.46974	80	
246.90541	82	
246.97784	122	
247.00812	82	
247.09041	80	
247.96611	554	1+
248.90218	160	
248.94837	122	
249.09774	92	
249.96134	300	
250.82857	238	1+
250.94805	226	1+
250.98993	154	
252.97105	1424	
253.08765	202	
253.84471	112	
254.08992	104	
254.91706	130	
254.96514	590	1+
255.07545	532	1+
256.35774	100	
256.84538	84	
256.89806	272	1+
256.96999	276	
257.40668	102	
257.63884	118	
257.83625	140	
258.84699	122	
259.08228	82	
259.84988	170	
259.96156	130	
262.93650	86	
263.43832	112	
264.89432	136	
265.01376	108	
267.00120	102	
267.84134	108	
267.96180	80	
268.65988	82	
268.84341	368	1+
269.94953	92	
269.99572	82	
270.94929	80	
271.44417	92	
271.84814	148	
271.91635	108	
272.04742	102	
272.73056	96	
273.84107	304	1+
274.93744	104	
275.89898	126	
275.95217	90	
276.85631	396	1+
276.92115	156	
277.83800	284	1+
277.87427	288	1+
278.83249	194	
280.05282	82	
280.26271	82	
281.00356	98	
281.05314	174	
281.12644	82	
282.05381	134	
282.73774	98	
284.89624	92	
285.25917	96	
285.93774	90	
286.02282	92	
286.85005	874	1+
286.89176	162	
289.85202	488	1+
289.88042	194	1+
290.85389	328	1+
290.98886	102	
291.07447	90	
292.81483	80	
292.93588	86	
293.05401	86	
293.09597	116	
293.98980	94	
294.85933	178	
295.84430	156	1+
296.80692	86	
296.85785	82	
296.97717	166	
297.97976	118	
298.76696	100	
298.91127	88	
299.87179	130	
300.86541	92	
301.01428	148	
301.26598	88	
301.78341	118	
302.86266	332	1+
303.86845	242	1+
304.20321	84	
304.41130	88	
305.05667	88	
306.86542	176	
307.29546	156	
310.88222	106	
311.86517	240	1+
313.85006	84	
319.95517	92	
319.97945	90	
320.19234	82	
320.61656	92	
320.79246	90	
321.75187	100	
322.11098	88	
323.30867	108	
323.71533	84	
325.90021	88	
326.28334	84	
329.80773	110	
331.06020	86	
331.81988	126	
332.29715	138	
336.34111	98	
337.36126	80	
338.88330	140	
339.89455	86	
342.20484	86	
END IONS

###FS:    #m/z: 359.96176 #charge 1+
###MS: 41
###MSMS: 43
BEGIN IONS
TITLE=Cmpd 32, +MS2(359.9618), 28.0-35.0eV, 0.9min #43
RTINSECONDS=54.442
SCANS=41,43
PEPMASS=359.96176	52438
CHARGE=1+
48.19133	92	
198.96049	80	
200.07943	102	
203.87317	92	
208.94153	78	
209.94330	250	1+
211.90899	78	
214.56258	88	
214.94413	82	
216.91082	78	
218.89006	120	
222.83538	94	
222.95163	804	1+
224.94803	834	1+
226.88554	126	
226.89924	102	
226.94804	2110	1+
226.97354	244	1+
227.08604	88	
227.93061	330	
228.89754	110	
228.94180	2182	1+
230.90060	80	
232.13378	78	
232.97676	212	
233.96264	86	
234.88246	90	
235.51153	174	
235.82846	86	
236.12621	102	
238.93836	130	
239.89180	78	
240.90234	206	1+
240.94106	820	1+
240.96290	424	1+
242.85495	78	
242.96065	352	
243.08496	126	
243.95111	102	
244.95775	1202	1+
246.95184	1510	1+
248.80258	154	
249.08459	78	
249.65075	94	
249.84675	82	
250.94682	140	
250.96798	130	
251.03412	234	1+
252.14446	80	
253.93860	90	
255.41109	98	
255.87257	106	
257.06622	82	
257.13232	98	
257.79627	242	1+
257.86405	86	
258.23288	86	
258.97071	166	
259.02442	88	
260.83632	122	
260.96869	364	
263.13476	132	
263.97981	108	
264.81627	120	
264.86349	82	
265.98358	90	
266.25462	78	
266.81557	336	1+
267.86522	78	
267.97300	264	
268.00406	86	
268.10466	80	
268.81011	170	
268.95475	124	
269.96965	92	
270.84811	80	
270.90265	88	
271.00679	92	
271.18764	106	
271.95253	80	
272.89221	88	
273.39225	88	
273.96848	128	
274.21488	84	
275.78280	96	
275.85796	248	1+
275.97659	86	
276.42338	90	
277.42679	86	
277.80123	94	
277.84229	204	1+
277.92625	78	
278.79625	188	
279.79390	508	1+
280.79444	346	1+
280.82274	124	
281.97825	78	
282.11010	86	
282.79646	80	
283.43313	96	
283.82086	92	
283.99021	104	
284.82077	92	
285.10550	130	
285.89635	158	
286.14538	84	
287.00382	80	
287.89534	80	
288.90627	94	
289.08140	102	
289.82744	84	
290.47365	110	
290.79816	92	
291.78551	146	
293.11610	120	
293.85170	132	
293.90489	180	1+
294.85430	160	
296.81204	274	1+
298.80573	748	1+
298.82878	86	
298.86634	208	1+
299.05338	90	
299.42500	78	
300.02520	80	
300.80550	288	1+
302.01443	94	
303.10356	112	
306.80509	198	1+
306.82609	122	
307.17005	86	
307.56247	78	
307.78642	106	
308.30739	114	
308.51051	88	
309.29757	84	
310.30381	82	
311.24825	88	
311.85901	144	
313.86726	92	
314.06309	100	
314.77968	82	
316.18615	92	
316.76739	82	
316.81490	88	
318.93559	134	
319.03092	86	
319.30705	170	1+
321.23013	86	
322.30962	80	
323.01794	314	1+
323.31115	108	
325.29579	232	1+
325.38549	78	
325.90027	126	
326.79648	84	
326.90248	134	
327.32423	90	
327.67302	80	
328.88121	80	
329.59854	90	
329.87843	124	
331.29948	94	
334.87952	156	
336.29688	156	
336.94526	336	1+
341.25016	108	
342.81644	80	
342.84941	90	
342.90335	142	
345.86964	80	
350.77011	148	1+
352.14802	82	
356.99584	92	
358.09471	88	
361.35521	78	
362.37350	82	
364.28817	78	
365.04323	84	
END IONS

###FS:    #m/z: 507.84458 #charge 1+
###MS: 41
###MSMS: 44
BEGIN IONS
TITLE=Cmpd 33, +MS2(507.8446), 28.2-35.2eV, 1.0min #44
RTINSECONDS=55.214
SCANS=41,44
PEPMASS=507.84458	28184
CHARGE=1+
196.01462	112	
224.97657	284	
230.91474	142	
250.97240	202	1+
251.07403	400	1+
252.07892	280	1+
259.00761	198	
260.12114	154	
260.82063	118	
263.05969	158	
266.15203	114	
266.16903	282	1+
267.13129	136	
267.78182	136	
270.94259	116	
274.80790	134	
277.34072	114	
278.83317	554	1+
278.87126	110	
279.89452	132	
282.11555	126	
285.01598	138	
285.94465	246	1+
286.03206	132	
287.85538	278	1+
289.03992	110	
289.84821	132	
289.88240	432	
290.05894	148	
290.86389	460	1+
292.88396	126	
293.85556	444	1+
293.87508	420	1+
294.85634	274	1+
295.87946	162	
296.84810	222	
297.85354	682	1+
298.79836	158	
298.85124	556	1+
298.95442	226	1+
301.85083	258	
302.86317	146	
303.89342	116	
304.11295	334	1+
305.86118	518	1+
307.88922	730	1+
308.14130	582	1+
309.07295	160	
309.87096	250	
309.90625	152	
310.15515	470	1+
310.88074	996	1+
310.96250	112	
311.88419	856	1+
312.92360	110	
313.87600	112	
314.86373	1046	1+
315.45526	122	
316.86431	278	1+
318.85571	488	1+
321.35580	164	
322.15637	116	
322.85867	140	
324.13756	146	
324.85779	306	1+
324.87955	120	
325.90152	242	
326.88684	670	1+
326.94305	114	
327.81298	184	1+
329.87728	372	1+
330.03037	136	
331.78937	238	1+
332.87430	848	1+
332.92808	196	1+
334.85587	142	
334.88837	116	
335.09287	242	1+
335.84178	202	
335.93889	148	
336.87143	582	1+
336.88906	112	
336.94539	160	
336.97104	162	
337.87509	398	1+
338.03472	202	1+
339.87732	146	
340.86916	328	1+
340.88651	118	
341.87325	216	1+
341.90725	208	1+
342.13122	122	
343.87800	230	
344.87517	144	
345.75647	110	
346.90637	116	
348.04468	130	
348.16361	146	
348.88980	120	
349.75638	258	1+
350.29475	116	
350.88518	630	1+
351.84058	120	
352.81281	130	
353.84830	124	
354.87623	200	
355.12898	118	
355.88941	360	
356.72055	312	1+
357.78657	228	1+
358.20144	222	
359.90720	110	
360.76662	220	1+
360.79227	228	1+
365.02825	138	
365.83537	554	1+
365.92799	126	
366.80812	262	1+
366.89145	114	
366.91672	256	1+
367.71275	302	1+
367.76466	116	
368.78941	212	1+
368.89879	170	
369.70308	206	1+
369.83637	978	1+
371.19810	140	1+
371.98920	196	1+
372.82222	128	
373.02086	128	
373.90349	380	
373.97264	112	
374.21580	120	1+
374.77399	218	1+
374.81357	736	1+
375.84890	130	
375.94102	140	
376.88630	188	
376.90865	132	
377.81960	186	1+
378.76536	152	
379.12637	152	
380.11398	120	
380.81715	154	1+
380.86076	126	
381.71458	308	1+
381.86698	390	1+
382.07135	154	
382.20229	134	
382.71937	226	1+
383.78055	220	1+
384.85107	736	1+
385.77456	188	
387.84885	730	1+
388.82767	118	
389.20178	292	1+
390.78437	152	
390.84069	832	
391.79777	148	
391.84162	686	
391.87653	354	1+
391.91552	164	
392.82703	2024	1+
392.91056	116	
393.07842	190	
394.03634	130	
394.09628	182	1+
394.35157	258	1+
395.38378	142	
396.14092	180	
396.77770	228	1+
396.96633	112	
398.73684	524	1+
398.86849	152	
399.84845	222	1+
402.82166	148	
402.86382	134	
403.72937	198	1+
403.86938	450	1+
403.89524	124	
404.76917	262	1+
405.77341	258	1+
405.86155	696	1+
407.09012	116	1+
407.74143	204	
407.86739	286	
408.00722	96	1+
408.85154	1968	1+
409.06266	116	
409.37839	124	
409.73318	358	1+
410.05598	112	
410.08406	184	1+
410.83734	3254	1+
412.20795	108	
412.83977	632	1+
413.07739	242	
413.15822	156	
414.80265	114	
415.84327	138	
416.87361	156	
418.03597	114	
421.88086	270	
422.73028	118	
422.87645	192	
423.11879	126	
423.77745	116	1+
423.86729	1872	1+
425.75179	250	1+
426.86082	1590	1+
426.93642	132	
427.73836	210	
428.09229	172	1+
428.80292	132	
428.84650	3390	1+
428.87447	718	1+
430.74022	274	1+
431.10618	124	
431.81871	152	
431.86686	1216	1+
433.85134	214	
434.85015	148	
435.86597	304	
439.89763	312	
443.87826	128	
444.87300	4614	1+
445.16792	200	1+
445.74335	250	1+
445.79582	130	
447.12527	206	
447.69644	114	
447.76522	144	
448.76456	130	
449.87662	1026	1+
450.74636	126	
451.87122	290	1+
457.90196	254	
458.28487	124	
458.90240	208	
460.04900	174	1+
462.88405	2084	1+
464.88679	254	
465.89097	300	
467.88749	2156	1+
468.75980	126	
468.78535	138	
471.80503	116	
476.90029	318	1+
484.78465	142	1+
485.89792	1268	1+
487.31048	108	
487.89572	206	
502.67932	112	
508.61983	150	1+
510.16950	146	
510.27349	150	1+
END IONS

###FS:    #m/z: 322.93037 #charge 1+
###MS: 45
###MSMS: 46
BEGIN IONS
TITLE=Cmpd 34, +MS2(322.9304), 28.0-35.0eV, 1.0min #46
RTINSECONDS=58.8995
SCANS=45-46
PEPMASS=322.93037	1147762
CHARGE=1+
173.34322	98	
183.42202	78	
192.88836	76	
193.89421	74	
194.94740	82	
194.97988	92	
198.97450	76	
199.88995	112	
201.04620	112	
201.95619	94	
203.17774	82	
205.01255	74	
206.97774	78	
209.25719	78	
210.90193	94	
215.92647	76	
216.85486	82	
218.03867	100	
218.84278	82	
219.16822	80	
221.11588	106	
221.94380	98	
222.95150	148	
223.95947	218	
224.54866	84	
225.86345	142	
227.93799	80	
228.91344	116	
229.00521	98	
230.88979	74	
233.82631	90	
234.46315	102	
234.89605	90	
238.03213	74	
238.79808	74	
238.88123	156	1+
238.89686	102	
238.93941	120	
238.95862	76	
238.99943	86	
239.07885	158	
239.57849	100	
239.90632	76	
240.07568	152	
240.78874	124	
240.94083	4294	
241.78632	92	
241.86480	74	
241.94250	3074	
242.10404	162	1+
242.88556	144	
242.94158	11000	1+
243.88255	88	
244.16452	114	
244.93968	2600	1+
244.98173	74	
246.46559	86	
246.90422	82	
246.97550	186	
246.99229	74	
247.97442	120	
248.05847	84	
248.89856	94	
250.80455	80	
250.84996	78	
250.96396	136	
251.78754	78	
253.83576	90	
255.85257	98	
256.90148	76	
259.33891	102	
261.21688	76	
261.40764	78	
261.88986	166	
261.98361	104	
263.05392	80	
264.82538	98	
265.05912	156	1+
265.40331	76	
266.83126	74	
266.96267	152	
268.07039	100	
268.14075	76	
268.86307	112	
268.96168	74	
269.84837	82	
269.89496	82	
272.84612	102	
272.99221	74	
275.07419	216	1+
275.80928	304	1+
276.84562	142	
276.91188	84	
278.84686	144	
279.09195	964	1+
279.86011	198	1+
280.03395	94	
280.12665	88	
280.22745	76	
281.02767	74	
281.14513	74	
281.96512	104	
283.06911	362	
283.97255	108	
284.13201	74	
284.29163	386	
284.35575	88	
284.44854	82	
284.97924	130	
286.01034	98	
286.91435	86	
286.99328	92	
287.85528	118	
288.20123	88	
288.54727	88	
288.82079	80	
289.04187	86	
289.79555	86	
289.88119	76	
290.86091	204	1+
293.06188	86	
294.85522	272	1+
295.81135	84	
297.85798	160	
299.78718	92	
301.19517	76	
301.64555	82	
304.90431	86	
305.87062	126	
306.15959	74	
306.83280	118	
307.31037	76	
307.80249	160	
307.89085	220	
308.29616	158	
308.87057	270	1+
308.89916	116	
309.80317	222	1+
309.84285	76	
309.92092	94	
310.30740	230	
311.87283	208	1+
311.88807	100	
313.26292	78	
313.82380	82	
314.88199	78	
315.80418	80	
316.88304	98	
317.18064	82	
320.89098	116	
321.18164	80	
321.21951	78	
322.42436	74	
323.23804	218	
323.88330	152	
324.89203	104	
325.10180	76	
325.20597	102	
326.38095	80	
326.43609	110	
326.88751	82	
327.87986	118	
327.89516	98	
328.31350	76	
END IONS

###FS:    #m/z: 340.94095 #charge 1+
###MS: 45
###MSMS: 47
BEGIN IONS
TITLE=Cmpd 35, +MS2(340.9409), 28.0-35.0eV, 1.0min #47
RTINSECONDS=59.6715
SCANS=45,47
PEPMASS=340.94095	476622
CHARGE=1+
189.87322	144	
194.92920	172	
198.82213	92	
201.86888	82	
205.94717	82	
207.09781	100	
212.87702	122	
213.93775	1252	1+
215.88684	724	1+
217.40880	98	
217.88366	190	
219.87750	264	1+
221.94378	92	
222.42299	90	
222.97333	134	
223.95961	168	
224.97737	96	
225.88109	96	
226.86986	120	
229.01641	100	
230.88682	500	1+
231.94946	644	1+
233.89703	738	1+
233.94717	272	
235.89308	428	1+
235.94511	88	
237.06511	84	
239.90194	118	
240.83556	238	1+
240.94014	90	
240.94931	104	
241.85130	106	
242.14538	84	
243.82651	126	
244.97990	94	
245.07588	92	
245.83572	82	
246.90930	86	
246.97811	102	
247.98122	114	
249.14469	82	
249.96055	136	
250.21378	112	
250.70932	96	
250.89387	112	
250.95302	124	
251.91415	138	
251.96195	168	
252.00357	192	1+
252.05278	100	
252.14220	82	
252.91690	98	
254.96519	410	
255.07819	360	1+
255.11090	92	
255.87616	94	
256.89687	88	
256.91506	258	1+
257.16034	106	
257.40879	94	
257.85088	104	
258.03953	150	
258.80048	128	
258.84903	278	
258.86813	92	
259.84564	154	
259.97149	122	
260.34032	84	
260.83413	428	1+
262.67385	94	
263.01850	192	1+
263.85487	140	
266.52047	88	
266.98789	142	1+
267.04135	134	
267.13689	520	1+
267.83506	536	1+
268.10168	86	
268.83953	450	1+
268.95749	112	
271.24201	104	
271.35952	98	
271.81687	158	
271.84294	132	
271.92325	128	
272.44074	86	
272.97854	188	
273.86109	86	
274.08078	114	
274.86233	136	
276.83842	92	
276.85756	474	1+
277.00758	92	
277.53102	102	
277.96696	150	
278.84754	314	
279.00671	104	
279.84725	152	
279.95624	82	
281.06493	152	
282.27766	136	
283.11870	84	
284.89941	90	
286.39657	100	
287.80530	84	
287.86273	198	1+
287.88437	86	
289.54318	100	
289.78893	190	
290.85926	270	1+
292.11681	98	
292.43201	88	
293.13873	84	
293.67608	86	
293.85221	100	
294.93889	124	
296.85774	90	
296.98156	150	
297.97564	120	
298.43617	90	
299.02834	82	
299.06058	262	1+
300.81624	106	
300.84019	106	
301.18580	142	
302.80864	92	
303.95325	86	
303.99192	82	
304.77784	82	
304.94177	130	
306.79408	374	1+
306.88665	90	
307.12536	86	
307.30959	120	
308.05165	90	
308.28866	140	
310.41816	82	
310.43979	82	
310.88344	242	1+
311.86184	314	1+
312.80661	84	
314.72715	88	
314.81562	190	1+
315.41379	98	
315.44631	82	
317.74476	94	
317.86337	134	
322.04546	84	
323.23260	108	
323.88503	134	
324.84941	116	
326.17130	118	
326.55591	84	
326.75565	84	
326.90899	108	
327.87407	104	
328.18821	200	
328.82552	94	
328.89141	104	
329.19273	86	
329.87102	170	
330.87150	136	
331.10691	88	
331.47137	88	
336.10339	146	
336.33542	124	
336.74685	98	
337.24960	146	
337.88091	136	
341.17459	90	
341.73718	100	
342.31390	86	
342.90526	134	
345.18482	98	
346.24208	148	
END IONS

###FS:    #m/z: 363.95683 #charge 1+
###MS: 45
###MSMS: 48
BEGIN IONS
TITLE=Cmpd 36, +MS2(363.9568), 28.0-35.0eV, 1.0min #48
RTINSECONDS=60.4435
SCANS=45,48
PEPMASS=363.95683	184830
CHARGE=1+
48.21858	92	
187.87020	98	
191.85668	536	1+
200.94620	136	
207.87450	334	1+
207.94889	186	
209.05863	102	
209.94478	680	1+
210.88257	444	1+
212.87891	1138	1+
214.89291	140	
216.87094	94	
218.91589	142	
219.91773	100	
222.95287	784	1+
222.97423	130	
224.88803	366	1+
224.94931	506	1+
224.96639	394	1+
226.94802	3378	1+
227.93312	148	
228.85107	94	
228.89680	554	1+
228.94232	3382	1+
230.00761	88	
230.78686	88	
230.89043	1642	1+
232.88164	276	1+
232.99325	94	
233.06266	104	
234.83733	104	
235.49463	102	
237.43759	92	
239.79733	134	
239.96496	84	
240.83463	86	
240.94255	904	
240.96189	1046	1+
241.93965	2844	1+
242.94148	1776	1+
243.83250	118	
244.95720	2102	1+
245.83459	170	
245.87967	98	
245.94357	616	
246.83582	84	
246.90630	198	
246.95329	2448	1+
248.43190	108	
248.80520	238	
248.87379	92	
248.90071	908	1+
249.80802	134	
250.89385	186	
250.97091	208	
251.81273	90	
251.94695	112	
252.00997	92	
252.62608	98	
252.89347	212	1+
253.90385	282	1+
254.86714	128	
255.09718	86	
258.78738	98	
258.82714	154	
258.97730	132	
259.02648	96	
259.83580	220	1+
260.93914	92	
260.96684	254	
260.99072	92	
262.06111	104	
263.86921	94	
263.97050	138	
265.05930	86	
265.98269	126	
266.81365	340	1+
267.41748	94	
267.80365	94	
267.97612	376	
268.41626	110	
268.95663	210	
269.64854	94	
269.84321	208	1+
269.96816	188	
270.97091	110	
276.90744	112	
277.85705	124	
278.80816	104	
279.79837	108	
279.84000	116	
280.79263	678	1+
280.92683	92	
282.01579	112	
282.41162	160	
283.07330	152	
283.79041	370	
283.85483	156	
283.88788	96	
283.97483	86	
284.40339	112	
284.82552	102	
284.84793	102	
285.79464	114	
285.81529	108	
285.84579	364	1+
287.82620	102	
287.88789	132	
288.67477	86	
288.95625	98	
289.91785	112	
290.05096	88	
290.86666	92	
291.19416	88	
293.86088	314	1+
296.80628	138	
298.80276	978	1+
300.87846	90	
301.12980	94	
301.79854	102	
301.80982	118	
301.86295	264	
301.98531	94	
302.80165	106	
302.85234	114	
302.91132	92	
303.80591	324	1+
303.85483	484	
303.94474	86	
304.10770	86	
305.82954	250	1+
308.28547	96	
308.87844	112	
310.18428	94	
310.30670	134	
311.12918	208	
311.88957	104	
312.88191	140	
314.05463	98	
314.11323	92	
314.81965	124	
316.64079	92	
316.81457	128	
317.81471	208	1+
319.10744	110	
319.86659	134	
320.82144	168	
320.83310	208	1+
321.08392	152	
321.81699	104	
321.86460	218	
322.32213	92	
322.99977	86	
323.01989	98	
324.82512	98	
325.39884	86	
326.30520	88	
326.87432	206	
327.86862	106	
328.81258	102	
329.30996	152	
329.82540	142	
330.39250	102	
332.81200	126	
332.94038	92	
335.87285	184	1+
336.95031	206	
337.30476	96	
338.45391	86	
339.18418	200	1+
339.82769	122	
340.94459	200	1+
342.83450	92	
344.25445	100	
345.12287	90	
347.92093	88	
348.30140	98	
352.89186	232	1+
353.76381	106	
355.17055	148	1+
355.88856	88	
356.77261	152	
356.78947	104	
360.18915	90	
363.74179	84	
364.79891	86	
366.33731	128	
368.21743	86	
END IONS

###FS:    #m/z: 322.93023 #charge 1+
###MS: 49
###MSMS: 50
BEGIN IONS
TITLE=Cmpd 37, +MS2(322.9302), 28.0-35.0eV, 1.1min #50
RTINSECONDS=64.1305
SCANS=49-50
PEPMASS=322.93023	1227154
CHARGE=1+
68.62815	88	
70.24273	104	
181.09955	78	
192.88902	174	
195.91819	140	
195.93430	78	
196.88428	140	
198.03001	90	
202.85738	86	
204.00305	90	
205.94616	372	1+
207.97840	116	
208.16827	72	
213.87801	72	
214.89805	74	
219.87414	120	
221.92528	76	
221.94284	140	
222.95640	78	
223.95879	234	1+
224.97577	88	
226.86227	136	
226.89904	250	1+
227.03025	86	
227.93417	106	
229.83569	178	1+
230.04705	104	
230.07853	94	
231.91750	74	
232.11132	102	
232.89438	80	
232.95348	90	
233.89380	92	
236.82796	76	
237.05468	124	
237.90128	74	
238.87009	92	
238.89296	78	
238.94060	140	
239.04656	74	
239.07806	256	
239.84289	76	
239.90373	72	
240.10571	108	
240.81966	72	
240.90040	126	
240.94054	3776	
241.02323	74	
241.94020	12618	1+
242.10808	92	
242.86067	74	
242.94236	9034	1+
243.07686	124	
243.44831	96	
244.13864	80	
244.93985	2438	1+
246.97316	280	1+
246.99606	86	
248.80351	72	
248.85492	120	
248.95268	82	
249.02647	74	
249.91894	78	
249.97086	90	
250.94661	128	
251.51678	78	
251.84428	94	
253.85323	78	
254.91009	106	
256.89570	176	
257.79909	72	
258.82548	90	
259.02871	74	
259.05619	92	
259.13336	94	
259.78800	106	
259.91457	74	
259.98397	82	
260.55632	108	
260.83405	78	
260.95327	78	
261.82046	76	
261.92181	84	
262.84671	84	
262.91952	110	
262.95425	94	
263.61971	74	
264.17443	88	
264.83410	76	
264.97918	86	
265.05864	86	
265.10104	76	
265.25711	80	
266.14979	74	
266.86366	94	
267.13301	74	
267.85932	84	
268.82476	74	
268.95809	140	
269.12489	90	
269.84642	74	
270.36526	88	
270.86017	94	
271.78882	176	1+
273.82857	78	
276.16241	78	
276.84105	128	
277.09326	82	
277.85466	110	
279.09128	1164	1+
279.27650	98	
279.84945	76	
280.87337	74	
281.05037	78	
283.07098	150	
283.89502	206	1+
283.97373	138	
284.22322	84	
284.29731	264	
284.86990	206	
285.30358	124	
286.12487	120	
286.90506	106	
287.24966	94	
287.87203	74	
288.95619	74	
289.38229	104	
289.78805	176	
290.85432	112	
291.86399	190	1+
293.88107	82	
294.85235	132	
296.89147	88	
297.78945	78	
297.82273	104	
297.83412	116	
298.42745	74	
299.40634	106	
300.81533	204	1+
302.86881	76	
306.27821	74	
306.85869	88	
307.79602	278	1+
307.88717	134	
308.86941	182	
308.88959	112	
309.29021	72	
309.49270	122	
309.88595	88	
310.27552	88	
310.31470	122	
310.41827	82	
311.80834	78	
311.90805	74	
312.86847	114	
312.89152	72	
319.30774	76	
319.83210	78	
321.76315	76	
322.87643	82	
323.24170	118	
323.76384	78	
324.78777	112	
324.89047	250	1+
325.95298	74	
END IONS

###FS:    #m/z: 340.94080 #charge 1+
###MS: 49
###MSMS: 51
BEGIN IONS
TITLE=Cmpd 38, +MS2(340.9408), 28.0-35.0eV, 1.1min #51
RTINSECONDS=64.903
SCANS=49,51
PEPMASS=340.94080	521716
CHARGE=1+
188.94052	94	
206.97231	128	
213.08464	82	
213.93946	764	
214.89167	76	
215.86027	102	
215.88943	414	
215.93770	108	
216.88192	80	
217.88080	304	1+
217.93907	154	
218.88369	204	1+
218.91250	78	
219.63007	84	
220.87664	78	
222.95254	118	
225.88291	88	
225.90173	200	1+
227.93439	78	
228.40350	78	
228.93491	92	
228.95210	192	
230.88929	642	1+
231.94948	962	1+
232.01623	80	
232.90650	132	
233.09597	250	1+
233.89740	338	1+
233.94334	84	
235.89640	128	
238.05758	86	
238.68066	96	
238.72753	92	
240.85362	78	
240.89062	140	
240.93774	80	
241.13591	78	
241.71965	84	
241.88638	110	
242.54883	86	
242.90447	86	
243.40258	92	
243.82948	378	1+
243.87604	132	
244.37652	92	
244.83068	252	1+
244.88271	170	
244.91451	82	
246.05517	80	
246.95131	88	
246.97497	88	
248.14198	80	
249.03262	76	
249.90080	146	
249.99071	110	
250.01195	82	
250.46872	78	
250.50924	88	
250.97904	100	
251.44476	80	
251.92866	124	
253.42088	116	
253.89548	82	
253.92249	134	
253.99018	92	
254.96724	454	1+
255.07226	608	1+
255.91107	102	
256.26031	132	
256.85211	88	
256.87900	84	
256.90921	166	
256.93176	94	
256.95170	90	
256.96701	138	
257.97638	84	
258.09098	94	
258.84853	462	1+
258.97131	80	
259.82964	134	
260.33275	76	
260.83439	530	1+
260.95722	80	
261.09218	84	
262.93237	78	
262.96213	102	
265.01737	76	
266.80043	80	
267.13564	122	
267.41138	84	
268.83720	258	1+
269.14897	82	
270.99135	92	
271.05837	78	
272.41835	84	
272.44464	96	
273.90959	98	
274.85598	128	
275.85403	82	
276.85856	536	
277.86460	262	
278.35068	88	
278.55494	92	
278.84890	918	1+
278.97907	78	
279.85187	502	1+
280.14128	112	
280.84198	150	
280.96524	320	1+
281.41934	90	
281.85565	130	
282.03443	108	
282.26884	82	
282.88413	100	
284.03014	108	
286.41975	102	
286.81885	96	
286.90883	118	
287.42450	98	
288.83290	104	
289.91112	76	
290.79531	224	1+
290.85000	282	1+
294.08445	82	
294.84895	310	
295.97450	102	
296.91929	76	
298.80139	78	
298.92438	80	
299.91630	78	
300.06662	224	1+
301.01821	98	
301.81835	136	
302.89859	110	
302.94144	102	
303.80814	98	
304.25943	84	
304.86360	88	
304.89590	108	
305.77754	92	
306.78775	78	
306.87904	158	1+
307.28683	90	
307.79616	210	
308.29183	94	
310.89850	94	
311.80060	264	1+
311.86504	82	
312.80486	152	1+
314.45512	88	
315.82390	90	
316.42419	78	
316.83939	76	
317.00593	96	
317.06864	164	1+
319.09777	182	1+
321.28536	76	
322.68686	78	
323.77413	116	
324.30559	84	
324.89214	114	
324.91047	76	
326.45410	92	
326.84671	94	
328.18683	194	1+
328.31621	106	
329.87659	88	
330.33479	90	
333.87221	132	
337.95730	76	
340.90057	138	
342.08910	80	
342.14154	94	
344.89196	80	
345.04591	98	
345.81480	78	
END IONS

###FS:    #m/z: 363.95674 #charge 1+
###MS: 49
###MSMS: 52
BEGIN IONS
TITLE=Cmpd 39, +MS2(363.9567), 28.0-35.0eV, 1.1min #52
RTINSECONDS=65.6745
SCANS=49,52
PEPMASS=363.95674	191410
CHARGE=1+
182.86784	176	
185.86785	84	
189.86402	354	1+
191.86141	254	
197.59996	100	
201.90897	100	
205.11661	96	
206.97385	182	1+
209.94473	510	1+
210.88650	90	
211.94647	90	
212.87999	1100	1+
218.91738	86	
219.98147	86	
222.92873	114	
222.95217	156	
223.88703	98	
223.95298	122	
223.97160	248	1+
223.99543	106	
224.82657	88	
224.94800	656	
224.97331	172	1+
225.94947	450	
226.83923	106	
226.89243	120	
226.94779	3416	1+
227.03225	86	
227.93276	436	
228.01600	96	
228.89586	546	
228.94267	4146	1+
230.88940	1786	1+
231.79483	174	1+
232.88586	440	1+
233.00877	112	
234.88254	194	
235.03876	90	
236.85585	102	
238.93197	88	
238.99394	84	
239.10548	114	
239.43801	98	
240.83037	186	1+
240.94271	698	
240.96201	722	1+
241.88640	234	1+
241.93835	2510	1+
241.97836	100	
242.90461	94	
242.93944	1612	1+
242.95680	438	1+
243.15365	104	
243.86073	94	
243.99863	84	
244.83861	162	
244.86588	88	
244.88294	208	1+
244.93939	492	
244.95824	2108	
245.15216	98	
245.94862	3090	1+
246.81036	100	
246.90589	136	
246.95292	2632	1+
248.80002	120	
248.90035	504	1+
249.81203	86	
250.56938	98	
250.79016	128	
250.83152	108	1+
250.89592	128	
250.94909	482	1+
250.96905	134	
251.79399	118	
252.01161	84	
252.11310	96	
252.53453	96	
253.90601	254	1+
254.85908	122	
255.87454	84	
258.83761	252	1+
259.94633	92	
259.96850	400	1+
260.07097	84	
260.97093	358	1+
261.83893	152	1+
261.89137	116	
261.90759	88	
264.03858	86	
264.35188	94	
265.05823	94	
265.08905	106	
265.82117	114	
265.97448	156	1+
266.81220	410	1+
267.54989	108	
267.97296	540	1+
268.81097	268	
268.83798	110	
268.96178	536	1+
269.40498	98	
270.83390	174	1+
271.95861	102	
272.92051	112	
273.41230	84	
274.94419	96	
276.85394	142	
277.07098	98	
277.42464	88	
277.85955	148	
277.99119	104	
278.79584	100	
278.86289	106	
280.79397	636	1+
280.83695	122	
280.92287	108	
283.06474	168	
283.78798	432	1+
283.85612	120	
284.68279	100	
284.82657	310	1+
284.99004	122	
285.84937	134	
286.00175	84	
286.92657	100	
290.85919	92	
291.09097	86	
292.94196	94	
292.99061	90	
293.13304	114	
293.87794	84	
294.57201	116	
294.87166	182	
295.85275	116	
295.88574	98	
296.07966	94	
296.80743	234	
297.80331	98	
297.81819	126	
298.27898	102	
298.42143	152	
298.80510	508	
299.80224	942	1+
300.81915	126	
301.86020	236	
301.94630	216	1+
302.24758	90	
302.79232	92	
302.85855	162	
303.85752	670	1+
304.00696	86	
305.34204	84	
306.43494	116	
308.28967	140	
308.81004	122	
308.87111	126	
309.88415	102	
311.27096	98	
311.94958	94	
314.81739	134	
316.81479	266	
319.82090	148	
321.81458	106	
321.86901	310	1+
323.05737	84	
323.58943	84	
324.01962	90	
324.90000	302	1+
325.86821	88	
326.87262	94	
327.80360	88	
329.09518	186	1+
329.60324	84	
329.87034	90	
332.38004	88	
335.88211	138	
336.32471	86	
336.94394	352	
338.48072	100	
340.93997	312	1+
342.91170	86	
344.84497	84	
347.20930	118	
349.36979	104	
351.32958	138	
353.09116	88	
353.86925	98	
353.97294	94	
356.77279	158	1+
356.82029	86	
357.86969	278	1+
362.33623	104	
367.33251	194	
367.71676	114	
END IONS

###FS:    #m/z: 322.93046 #charge 1+
###MS: 53
###MSMS: 54
BEGIN IONS
TITLE=Cmpd 40, +MS2(322.9305), 28.0-35.0eV, 1.2min #54
RTINSECONDS=69.3415
SCANS=53-54
PEPMASS=322.93046	1177386
CHARGE=1+
184.64782	86	
192.89199	72	
196.88608	72	
197.89176	88	
202.91010	108	
203.88206	82	
205.94807	182	
205.96310	76	
205.97743	114	
206.03707	82	
207.97341	250	
208.13794	82	
208.89148	76	
210.89841	90	
212.89948	156	
218.87327	74	
222.06083	88	
223.00224	78	
223.96092	186	
224.40713	80	
224.44945	102	
224.82305	84	
224.94443	70	
225.91807	78	
227.14131	88	
227.89849	118	
228.13639	72	
228.88828	74	
228.96613	84	
229.05916	90	
229.58916	82	
232.90730	72	
235.82473	90	
236.94602	84	
237.00758	94	
237.07046	72	
238.88623	148	
238.94044	196	
239.07657	112	
239.09802	74	
239.17614	78	
239.91109	72	
239.96833	76	
240.04248	100	
240.82132	82	
240.94152	3296	
241.93985	10842	1+
242.79001	72	
242.88804	114	
242.94194	7334	1+
243.04822	82	
243.82343	124	
244.84793	172	1+
244.91469	112	
244.93978	1998	1+
246.97676	184	
247.00209	88	
250.95085	152	
251.03811	74	
251.07328	110	
252.23382	98	
252.79453	204	1+
253.83749	72	
254.11340	84	
254.61481	82	
254.85191	72	
254.99503	106	
255.89223	394	1+
257.40856	70	
257.79092	92	
258.84304	84	
258.96853	74	
259.92059	94	
259.94247	72	
260.08707	142	
260.10039	86	
260.83562	102	
261.84310	184	1+
263.90317	78	
265.05944	90	
265.08721	98	
265.96750	70	
266.04771	78	
266.84347	72	
267.01187	80	
267.13348	118	
270.91466	80	
271.77986	92	
271.84729	84	
272.79019	218	1+
275.62570	72	
276.19272	74	
278.84209	70	
278.85845	70	
279.09127	952	1+
279.84845	80	
280.12869	78	
280.85873	74	
280.96600	90	
280.98637	86	
281.84128	70	
282.03503	72	
282.59848	70	
283.07218	138	
283.36250	82	
283.78821	136	
284.29872	316	1+
284.81151	70	
285.09538	74	
285.90892	72	
286.06872	78	
286.80829	78	
287.84908	74	
289.81982	114	
289.87788	178	
290.79227	70	
290.81452	70	
290.85719	100	
292.88135	84	
295.80107	70	
296.86218	104	
297.79487	130	
299.78746	126	
301.85881	70	
302.88790	86	
305.81217	148	
307.20499	96	
307.30613	94	
307.79788	170	
307.81877	78	
307.90148	78	
308.20643	92	
308.29178	86	
308.79748	104	
308.90764	70	
309.30349	96	
309.78568	70	
309.81631	88	
310.87702	80	
312.87583	74	
315.41123	98	
319.88591	114	
320.61652	102	
321.42862	70	
322.73321	76	
322.76616	76	
322.83008	90	
323.00007	74	
323.29997	82	
323.90117	72	
324.83627	98	
324.88789	72	
325.37013	76	
325.90006	170	
326.61582	94	
326.81005	84	
326.85334	82	
326.92209	152	
326.99759	72	
328.39589	70	
END IONS

###FS:    #m/z: 340.94107 #charge 1+
###MS: 53
###MSMS: 55
BEGIN IONS
TITLE=Cmpd 41, +MS2(340.9411), 28.0-35.0eV, 1.2min #55
RTINSECONDS=70.114
SCANS=53,55
PEPMASS=340.94107	504634
CHARGE=1+
167.85513	82	
192.92580	92	
197.87108	84	
205.95071	98	
208.90411	86	
209.38537	80	
211.91399	90	
212.93268	80	
213.87879	134	
213.94246	362	1+
214.87602	100	
215.88890	436	
217.87951	434	1+
218.88180	296	1+
219.85040	88	
220.87647	78	
221.54850	118	
224.89141	76	
224.92052	76	
225.88452	90	
226.94654	78	
226.96756	88	
231.10804	84	
231.89263	252	
231.94930	1054	1+
231.96881	86	
232.89294	482	1+
235.63607	98	
235.87192	182	
235.89232	160	
236.08279	86	
236.82354	84	
236.89779	112	
237.06152	200	
237.08944	92	
238.05090	82	
238.83600	88	
238.88514	76	
239.81621	82	
239.84288	84	
239.94809	148	
240.79640	82	
240.83921	690	1+
240.93953	78	
241.84406	420	1+
242.88378	78	
242.94043	88	
243.82972	344	1+
243.91613	76	
244.78546	88	
244.95685	116	
245.84529	78	
246.95750	78	
247.15253	92	
247.44033	80	
249.91380	82	
249.96194	212	
249.98852	82	
251.11194	76	
251.42928	78	
251.95341	76	
252.79208	92	
253.06744	84	
254.90485	416	1+
254.96880	878	1+
255.07220	314	
255.95857	178	1+
257.82280	84	
257.83875	82	
258.40042	104	
258.77757	114	
258.85055	92	
258.98907	84	
259.17467	78	
259.85964	122	
259.93839	96	
260.83646	672	1+
261.11367	84	
262.96422	90	
264.07134	152	
267.13678	124	
267.83830	574	1+
268.01405	82	
270.82793	176	
272.87860	104	
272.93876	194	1+
273.41628	92	
273.48725	88	
273.79240	88	
273.81036	80	
274.40382	76	
274.85669	110	
274.88461	124	
275.86627	86	
276.85394	424	
276.87234	126	
277.85561	190	
277.87856	82	
277.91278	130	
278.84491	1432	1+
278.96491	138	
279.41012	102	
279.91096	82	
280.91513	198	
281.05362	132	
281.78354	76	
281.96083	80	
282.80703	82	
283.43089	76	
284.92114	86	
286.08936	138	
286.79874	148	
287.03939	88	
287.42853	98	
287.79194	126	
287.80959	84	
287.98042	92	
290.80647	88	
290.91115	82	
292.86116	78	
293.88061	200	1+
296.80401	160	
296.85741	296	
297.01305	106	
297.07215	82	
297.85600	190	
298.08406	96	
298.14602	94	
299.06220	112	
299.82570	150	
299.87116	300	
299.91850	92	
300.26108	92	
301.87599	102	
302.17319	184	
302.89442	116	
304.16308	76	
304.90236	92	
305.29825	94	
306.88106	150	
308.03645	82	
308.19578	82	
308.87952	78	
312.80212	84	
314.82333	80	
315.85990	198	1+
316.45704	86	
316.81826	164	1+
318.01583	112	
318.86858	86	
319.28980	78	
320.76829	100	
324.28538	78	
325.89813	236	
325.94168	92	
326.92115	98	
326.99096	98	
327.83959	94	
327.89092	84	
328.93667	80	
331.09597	86	
332.75935	86	
334.95703	106	
336.88563	80	
339.09548	84	
341.75296	78	
342.79810	76	
345.77224	88	
END IONS

###FS:    #m/z: 363.95682 #charge 1+
###MS: 53
###MSMS: 56
BEGIN IONS
TITLE=Cmpd 42, +MS2(363.9568), 28.0-35.0eV, 1.2min #56
RTINSECONDS=70.8855
SCANS=53,56
PEPMASS=363.95682	185404
CHARGE=1+
147.51252	82	
174.14606	90	
184.16743	82	
184.93490	108	
189.86019	88	
191.85637	320	1+
200.42342	82	
203.02731	82	
204.90528	92	
207.87239	252	
208.95766	124	
209.94533	352	
209.99672	84	
210.88325	444	1+
212.88015	818	1+
216.42082	86	
222.95249	180	
223.95213	204	
224.94969	418	
225.91067	94	
225.94030	84	
226.87213	94	
226.94793	3928	1+
227.92985	186	
228.89508	82	
228.94291	3198	1+
229.85699	84	
230.89029	1216	1+
231.08723	116	
231.98611	84	
232.88485	174	
234.88520	118	
236.84583	102	
238.98969	102	
240.81739	82	
240.94210	656	
240.96321	342	
241.94217	544	
242.82478	98	
242.87772	84	
242.94305	1794	1+
244.93930	756	1+
244.95816	1936	1+
245.16806	94	
245.83884	124	
245.90133	258	1+
246.81217	210	
246.85161	80	
246.95427	1592	1+
246.97333	156	
248.81241	122	
248.90037	342	
250.94453	208	
252.88317	92	
253.08309	84	
253.79787	128	
253.83990	98	
256.88105	86	
257.08194	88	
257.55849	108	
258.43836	292	1+
258.83539	118	
258.97165	128	
260.84027	174	
260.96577	180	
261.97027	82	
262.07486	90	
262.84249	218	1+
263.52402	82	
263.97508	138	
264.97052	166	1+
265.08993	152	
265.78933	124	
266.81739	238	
267.95590	98	
267.97699	196	
268.65758	98	
268.80302	132	
268.96076	808	1+
269.46140	80	
269.90720	106	
269.96639	504	1+
271.85647	250	1+
271.91372	104	
272.39213	90	
276.85004	124	
277.48824	82	
277.85864	126	
278.84432	342	
280.02861	140	1+
280.79310	974	1+
280.83322	166	
281.14121	112	
281.99611	86	
282.54250	102	
282.79673	384	1+
283.79041	164	
283.84913	248	1+
284.82504	456	1+
284.90272	92	
285.84906	128	
286.80320	80	
286.86081	124	
287.90730	106	
288.92915	84	
289.08888	136	
289.14246	96	
290.83604	98	
291.97001	92	
292.43580	110	
293.11317	96	
293.93270	88	
294.81643	98	
294.84882	150	
295.80390	386	1+
295.86272	82	
296.13223	146	
296.80816	328	1+
296.88670	174	1+
297.11209	166	
298.46986	90	
298.80189	608	
299.80175	826	1+
300.27142	94	
300.80121	526	1+
301.57726	88	
301.86141	554	1+
302.24619	132	
302.80508	178	
303.81262	104	
303.85551	536	1+
305.01399	96	
306.84895	198	1+
307.88007	334	1+
307.98193	108	
309.25729	84	
309.43214	90	
310.84904	80	
311.00590	102	
311.89783	96	
312.91059	82	
313.43690	106	
314.81678	136	
315.81359	282	1+
317.36409	88	
318.82302	240	1+
318.93467	192	
319.96388	110	
320.87343	104	
320.93177	164	
321.82049	128	
322.14126	184	1+
322.80327	124	
322.99412	90	
323.88590	164	1+
323.94935	104	
324.89536	190	1+
325.14419	98	
325.90334	208	1+
325.97259	86	
326.87503	316	
328.19762	86	
329.88072	112	
330.81035	130	
331.80713	84	
333.86499	110	
334.02049	84	
335.18869	84	
336.89198	90	
336.94585	160	
339.83086	80	
341.08141	104	
341.90527	84	
343.78119	90	
344.86552	88	
344.97515	94	
345.87394	84	
345.89919	82	
346.15950	110	
348.78292	84	
351.77019	108	
359.84055	114	
360.84917	88	
361.31304	116	
361.88994	86	
366.70406	92	
367.33107	106	
END IONS

###FS:    #m/z: 336.94604 #charge 1+
###MS: 57
###MSMS: 58
BEGIN IONS
TITLE=Cmpd 43, +MS2(336.9460), 28.0-35.0eV, 1.3min #58
RTINSECONDS=74.547
SCANS=57-58
PEPMASS=336.94604	61868
CHARGE=1+
92.23902	178	
182.86952	114	
187.09674	92	
189.86151	78	
189.88008	80	
191.90256	82	
193.96781	92	
198.88598	210	1+
203.93459	92	
205.10037	80	
205.96919	90	
207.36823	86	
207.87453	132	
208.98207	78	
209.94588	132	
210.88349	208	
211.87905	744	1+
211.94351	1664	1+
212.88021	550	1+
213.87296	82	
213.93983	782	1+
213.99508	88	
215.88870	308	
215.93579	128	
216.88440	142	
218.83581	80	
220.89941	218	1+
221.91791	80	
222.87526	82	
222.97611	116	
223.41683	90	
223.95836	138	
223.97537	98	
224.97565	182	
225.02940	100	
227.78743	138	
227.95452	92	
228.00080	82	
229.90714	82	
229.95526	2292	1+
230.88917	932	1+
231.94941	918	1+
232.39399	94	
232.82981	136	
233.16177	78	
233.90022	260	
233.94966	124	
234.91459	80	
238.04955	104	
238.81323	78	
241.84576	122	
241.87037	84	
242.00409	78	
242.85300	86	
242.94850	88	
243.89093	100	
244.40535	92	
244.90666	102	
245.05101	76	
246.10053	76	
246.94499	144	
246.97608	188	
247.86808	82	
247.96590	540	
248.90079	252	1+
249.83220	84	
249.96141	480	1+
250.83460	126	
250.91887	100	
250.98731	110	
251.83460	192	
252.06826	84	
252.83819	138	
252.97109	1498	1+
253.90883	200	
254.46004	120	
254.92859	88	
254.94405	78	
254.96501	148	
255.01299	78	
255.07173	176	
255.97040	96	
256.86686	140	
256.89585	356	1+
257.96439	78	
258.84690	190	
263.83344	80	
263.94500	92	
264.25640	80	
264.48591	110	
264.87642	158	
266.98557	78	
267.84338	166	
268.84131	576	1+
269.40076	82	
270.81009	100	
270.85999	128	
270.98058	188	
271.01960	100	
271.85047	148	
271.91254	152	1+
272.88045	84	
272.98283	146	
273.97715	94	
274.16423	102	
274.79883	284	1+
274.86073	188	
274.89852	200	
275.52181	78	
275.78875	90	
276.36642	106	
276.85575	942	1+
276.87726	92	
276.91578	76	
277.05864	76	
278.82077	90	
278.83264	370	1+
278.91333	116	
279.10208	182	
279.79801	78	
279.83348	254	1+
280.09567	96	
282.80673	144	
283.00311	84	
283.78912	88	
285.85295	236	
286.09334	76	
286.85112	690	1+
288.88962	80	
290.42547	86	
290.85483	76	
290.88053	92	
292.10607	316	1+
292.43595	94	
292.85958	364	1+
292.92944	104	
293.10692	360	1+
294.79042	86	
294.84692	186	1+
295.89202	82	
296.89191	94	
296.97447	80	
298.01411	86	
298.85154	80	
299.06307	92	
301.86410	90	
303.80562	170	1+
303.86559	114	
304.85849	206	
306.84391	78	
308.86531	154	
308.91389	80	
309.81056	90	
309.86956	94	
312.87173	336	1+
312.99575	88	
313.33676	94	
313.88890	78	
314.81921	134	
315.06665	196	1+
315.83483	92	
316.43941	86	
316.86989	88	
324.84500	104	
324.89561	248	
326.88220	132	
327.28184	78	
328.87229	78	
329.10609	78	
329.38676	96	
330.94426	88	
331.81508	90	
332.29745	160	
332.81632	88	
333.89478	88	
334.96152	102	
339.06165	78	
END IONS

###FS:    #m/z: 507.84445 #charge 1+
###MS: 57
###MSMS: 59
BEGIN IONS
TITLE=Cmpd 44, +MS2(507.8445), 28.2-35.2eV, 1.3min #59
RTINSECONDS=75.32
SCANS=57,59
PEPMASS=507.84445	50890
CHARGE=1+
196.01650	138	
209.88035	140	
214.88711	240	
222.97408	444	1+
232.89688	702	
236.88872	434	
240.07863	154	
240.86428	226	1+
241.08888	136	
248.92265	238	1+
255.14077	140	
258.87946	180	
260.85963	194	
266.10154	216	1+
266.16708	152	
270.85804	138	
271.10283	138	
271.79977	210	1+
272.85542	320	1+
272.94251	132	
276.85130	160	
278.83487	274	
279.02258	194	1+
279.10615	144	
279.82647	384	1+
282.93300	238	1+
287.04110	128	
287.85386	992	
288.02701	132	1+
288.11785	146	
289.87869	696	1+
293.87549	452	
294.86320	182	
294.89404	184	
296.84485	294	1+
300.79756	158	
300.84482	656	1+
301.84729	550	1+
301.86428	204	
302.13206	186	1+
302.88679	150	
303.86656	1194	1+
304.88290	198	
305.86333	2066	1+
306.12264	158	
306.13971	144	
307.86531	126	
307.89098	618	
308.14079	514	1+
308.87341	2000	1+
310.15557	492	1+
311.88236	1686	1+
312.86835	324	
313.87549	138	
314.86436	1436	1+
314.89943	140	
315.88149	130	
316.86372	444	1+
318.85974	312	
319.86456	134	
321.99361	142	
322.86872	164	
323.87124	500	
324.82554	266	1+
324.86288	260	
324.89567	130	
325.85998	252	
325.90207	204	
326.88394	2880	1+
326.99115	164	1+
328.38553	234	1+
328.80632	138	
328.87752	658	1+
329.89744	144	
329.91486	260	1+
330.15886	96	1+
330.74557	218	1+
330.79071	196	1+
330.82726	210	
330.87910	536	1+
332.87529	520	
334.84634	228	1+
335.78043	188	
335.89082	260	
336.13642	126	
336.88549	136	
337.88048	308	
338.87212	364	1+
338.95630	140	
339.82787	144	
339.84120	130	
339.89445	212	1+
340.80838	146	
343.81610	136	
343.87262	254	
343.99516	182	1+
344.80347	338	1+
344.87229	132	
345.77261	130	
345.82633	132	
346.05203	212	
347.78077	138	
348.87118	162	
348.89191	180	
349.76223	380	
349.80360	134	
349.92103	292	1+
350.76055	188	
350.83015	146	
350.88311	512	1+
351.77899	244	1+
351.82875	450	1+
352.86745	172	1+
352.88419	170	
352.91535	130	
353.80827	132	
355.19475	130	
355.89276	432	1+
359.76667	180	
359.82035	450	1+
359.96160	180	1+
360.81581	294	1+
362.36041	160	1+
366.79685	376	1+
366.84177	626	1+
367.70834	370	1+
367.76823	492	1+
368.82283	150	
368.89956	308	
369.71059	164	
369.72754	156	
369.76358	168	1+
369.83328	890	1+
369.90996	174	
370.80068	146	
370.85685	162	
370.90248	364	1+
371.80445	194	
371.90739	308	1+
372.17765	148	
372.72884	200	
372.78775	244	
373.75071	128	
373.82935	218	
374.81533	504	
375.08643	160	
375.74955	142	
375.80950	518	1+
378.77334	330	1+
380.71780	504	1+
381.12013	128	
381.83975	438	1+
382.90566	304	1+
383.87024	142	
384.85222	784	1+
385.75720	128	
385.77135	142	
385.82539	196	
386.81832	208	
386.83518	156	
387.84781	594	1+
389.19857	210	1+
389.89475	136	
390.84137	660	
391.84186	742	
391.91396	142	
392.76715	246	1+
392.82302	1076	1+
393.86935	142	
393.93560	222	1+
394.82313	490	
394.88880	208	1+
395.06338	154	
396.86369	142	
397.77207	148	
398.72755	614	1+
399.73068	360	1+
399.84792	720	1+
400.33696	130	
402.82396	324	1+
402.86562	518	1+
403.87095	354	1+
405.74369	206	
405.77570	220	1+
405.80658	210	1+
405.85975	674	1+
405.91323	132	
407.74390	172	
407.86779	686	
408.06548	190	
408.08765	158	
408.84960	1676	1+
409.73377	358	1+
409.88251	130	
410.83557	3096	1+
411.75209	172	
412.79376	224	1+
413.07284	196	
415.38375	126	
416.73973	168	
416.87840	148	
417.85470	310	1+
418.72926	208	1+
421.88349	224	
422.82294	348	1+
423.78728	236	1+
423.86461	1454	1+
425.75721	176	
426.08596	192	1+
426.86160	1498	1+
427.33538	192	1+
427.73402	830	1+
428.84808	2866	1+
428.88597	256	
429.01402	140	
429.70206	422	1+
430.74820	140	
430.84913	338	
431.86910	858	1+
433.85244	790	1+
435.85871	146	
435.87725	158	
437.82438	144	1+
439.72565	130	
439.74951	132	
439.89158	316	
439.90773	282	1+
442.83357	136	
443.77233	222	1+
444.87315	3894	1+
445.75413	212	
445.80717	252	1+
446.75112	156	
446.88301	586	1+
447.71002	304	
447.75173	140	
448.30195	136	1+
448.70999	146	
448.77507	174	
448.90527	146	
449.78973	134	
449.87692	934	1+
450.69726	134	
450.76057	272	1+
451.86307	222	
454.04045	148	
457.90449	352	1+
462.88340	1394	1+
464.88323	158	
465.72380	204	
467.88671	1852	1+
470.73066	238	1+
470.88111	368	1+
471.81592	136	
473.71530	172	
476.89635	132	
477.23464	150	1+
480.91874	126	
482.92159	300	1+
485.89768	1270	1+
489.80703	134	
491.80987	242	1+
499.81519	224	1+
508.91254	318	1+
511.16390	92	1+
END IONS

###FS:    #m/z: 359.96171 #charge 1+
###MS: 57
###MSMS: 60
BEGIN IONS
TITLE=Cmpd 45, +MS2(359.9617), 28.0-35.0eV, 1.3min #60
RTINSECONDS=76.092
SCANS=57,60
PEPMASS=359.96171	45552
CHARGE=1+
85.46227	86	
180.86971	86	
186.38385	96	
187.94089	94	
193.89249	82	
200.94526	148	
205.95070	124	
208.92368	80	
209.94415	332	
210.88246	146	
213.86533	86	
220.95481	80	
222.95111	630	1+
223.87970	136	
223.89071	122	
224.06151	86	
224.94869	430	
224.97376	206	1+
225.94702	198	
226.86955	90	
226.88761	138	
226.94773	2050	1+
226.97256	216	
227.93091	246	
228.94327	1958	1+
234.86108	140	
234.89776	92	
237.05642	90	
238.40738	90	
239.07414	110	
240.85556	110	
240.88840	108	
240.94379	406	
240.96337	438	
241.90362	148	
241.94481	234	
242.86052	106	
242.96019	244	
244.95702	1098	
245.94241	326	
246.95385	1074	
248.07601	84	
248.12247	82	
248.53290	110	
248.80555	238	
251.07003	104	
251.95266	316	1+
252.87605	82	
253.90204	100	
255.10500	80	
257.49136	88	
258.07710	108	
258.84392	124	
258.90629	90	
258.97322	136	
259.92473	92	
260.83316	146	
260.85298	90	
261.38183	80	
262.82093	80	
263.11956	84	
263.50523	88	
263.55198	90	
263.85105	82	
263.98074	82	
264.02950	116	
264.41570	90	
264.81797	214	
264.96233	130	
266.81366	140	
266.97890	146	
267.96953	94	
268.95847	114	
269.84236	122	
269.90524	82	
269.96743	192	
272.84430	180	1+
275.81028	118	
275.90739	80	
275.97626	212	1+
276.12574	92	
276.81316	98	
276.85101	144	
276.94677	82	
278.09196	88	
278.40501	88	
278.51990	82	
278.84440	428	1+
279.88840	106	
280.79515	252	1+
280.83966	86	
280.88105	86	
281.87905	114	
281.98683	122	
282.79003	92	
282.88431	86	
283.81964	82	
283.98898	140	
284.87962	84	
284.89561	136	
284.90574	130	
285.83797	90	
286.91644	216	1+
287.42823	84	
289.09006	82	
289.42822	94	
290.85761	318	1+
291.78883	84	
291.98364	212	1+
293.11653	122	
293.60671	100	
294.85339	92	
295.85083	94	
296.05875	92	
296.80574	214	
296.86226	92	
297.11752	154	1+
297.81194	236	
298.80293	1176	1+
300.80289	232	1+
301.78519	118	
301.86281	126	
301.89957	82	
301.97914	154	1+
303.94192	210	
304.44137	110	
304.80343	84	
304.83376	88	
304.87236	80	
307.84244	80	
309.80048	122	
310.14458	104	
310.42870	86	
310.81186	130	
311.88029	96	
314.88872	88	
315.62542	96	
317.82703	84	
317.87666	202	1+
318.40853	84	
319.18492	98	
320.87000	86	
322.92894	92	
323.82806	116	
325.89226	102	
326.00371	80	
326.90795	84	
327.87528	92	
328.28915	98	
329.42709	110	
333.42822	82	
335.45151	88	
336.09032	82	
336.94534	190	
336.99823	80	
337.11564	88	
340.72095	88	
341.02260	88	
346.74929	158	
349.35166	86	
355.91394	94	
356.77234	82	
358.20656	96	
359.85901	128	
359.95855	108	
361.57245	80	
364.95152	98	
END IONS

###FS:    #m/z: 507.84455 #charge 1+
###MS: 61
###MSMS: 62
BEGIN IONS
TITLE=Cmpd 46, +MS2(507.8445), 28.2-35.2eV, 1.3min #62
RTINSECONDS=79.754
SCANS=61-62
PEPMASS=507.84455	64346
CHARGE=1+
196.01701	178	
214.88571	224	
223.97510	130	
224.97812	204	
232.89806	434	
234.89767	172	
238.06127	182	
248.12148	142	
249.83941	184	1+
254.13633	198	1+
254.90476	170	1+
258.87518	240	
262.94108	138	
266.09354	140	
266.85882	224	1+
268.11191	166	
270.81337	140	
270.93168	162	
272.85432	180	
275.85209	338	1+
278.83252	440	1+
280.82874	168	
280.88249	278	1+
281.86552	170	1+
283.78730	212	
285.85443	266	
287.85326	1844	1+
288.82665	242	1+
289.04537	242	1+
289.87394	352	
290.87980	318	
291.13891	148	
291.86317	258	
293.87144	356	1+
295.87714	152	
296.82005	134	
296.84370	152	
296.87471	156	
297.81350	166	
297.86972	336	1+
298.84119	184	1+
301.84952	430	1+
302.79813	200	1+
302.88975	132	1+
302.92231	138	
303.86577	866	
303.95315	144	
304.88291	130	
305.86325	1316	1+
306.12271	128	
307.88847	402	
307.91300	134	
308.14276	718	1+
308.81740	136	
308.87395	1896	1+
309.81170	140	
310.15232	176	
311.15943	144	
311.88473	1310	1+
312.82163	132	
312.91543	132	
313.00799	134	1+
313.36967	140	
313.87284	174	
314.86427	684	
314.88955	152	
315.86668	940	1+
318.85609	420	1+
319.85900	274	1+
321.81219	136	
321.91952	158	
322.89906	180	1+
323.87249	458	1+
324.85576	160	
325.86605	156	
325.90004	272	
326.88392	3918	1+
327.79578	134	
328.88392	500	1+
329.96914	220	1+
330.87735	458	1+
331.82056	196	
332.83675	164	
332.87498	512	
333.39624	128	1+
333.76843	230	
333.82349	276	
333.87376	326	
334.86593	138	
335.81251	316	1+
335.88125	338	1+
336.94057	156	
337.77577	148	
337.87922	194	
340.86316	232	
341.75933	442	1+
342.87152	404	1+
343.82573	254	1+
344.87737	214	1+
347.77669	212	
347.93459	298	1+
348.78066	156	
348.88910	316	
348.90487	138	
349.76091	174	
349.88572	864	1+
350.81062	200	
350.83385	236	
350.88710	610	1+
351.78133	370	1+
352.03244	180	
352.78596	256	1+
352.88457	224	
354.07522	186	1+
354.96032	140	
355.89067	376	1+
358.87592	132	
360.77828	148	
362.12144	148	
362.84515	214	1+
364.06923	134	
365.71704	336	1+
365.75739	170	
365.98009	148	
366.71527	418	1+
366.78227	492	1+
366.84354	184	
366.89853	156	
367.05125	162	
367.71184	298	1+
367.77067	162	
367.90947	132	
368.71246	176	1+
368.83304	1416	1+
368.84403	224	
369.83824	1208	1+
370.80599	586	1+
371.38120	140	
372.77937	516	1+
373.73524	234	1+
374.81658	228	
374.88818	158	
375.81427	436	1+
375.83565	150	
376.81701	266	1+
376.88468	212	
380.04793	190	1+
380.71226	406	1+
380.77331	130	
380.85408	208	
380.90817	166	1+
381.83986	360	1+
382.70922	438	1+
382.86394	134	
383.71177	302	1+
384.80021	198	1+
384.85237	636	1+
385.77592	448	1+
387.84715	650	1+
387.89426	138	
388.76344	150	
388.78773	144	
389.84480	132	
390.78843	142	
390.83768	506	
391.84234	328	
392.72699	286	1+
392.82670	1188	1+
392.88032	182	
394.83227	236	1+
394.85914	406	1+
395.03204	134	
395.75394	166	
395.77758	238	1+
396.90840	194	
397.72614	530	1+
397.85924	144	
398.81658	134	
399.72483	372	1+
399.85066	708	
400.87006	138	
402.85812	130	
403.87391	562	1+
404.73844	174	
404.83037	134	
405.74491	132	
405.85902	1090	1+
407.74137	460	1+
407.86510	572	
408.85224	1750	1+
409.73473	310	
409.81548	168	
410.22230	242	1+
410.73737	270	
410.83766	2812	1+
411.73574	158	
411.80746	142	
412.74543	278	1+
412.84698	396	
413.07357	404	
415.14056	128	
419.85446	144	
420.73348	332	1+
420.81734	288	1+
421.88271	342	
422.86536	1584	1+
423.77528	214	
423.86894	1140	1+
425.76513	290	
425.86538	262	
426.08083	222	
426.75737	188	
426.79333	128	1+
426.86044	2006	1+
426.93605	170	1+
427.71980	224	
427.74367	546	
427.76623	168	
428.08833	172	
428.75245	324	
428.84867	3086	1+
429.70126	238	
429.74408	454	1+
429.77386	244	1+
430.69751	140	
430.84653	432	
430.87411	178	
431.86604	690	1+
432.69446	210	
433.85597	258	1+
433.88688	190	1+
435.71379	198	
435.83587	180	1+
436.71535	238	
439.89441	458	
440.87767	182	1+
442.88140	166	
444.87276	2666	1+
445.75223	532	1+
446.88136	504	1+
447.71011	892	1+
448.78466	308	1+
449.69446	440	1+
449.87303	796	1+
450.69842	314	1+
456.87155	132	
457.90603	508	1+
462.88464	1110	1+
465.71898	146	
465.88773	202	
466.72616	132	
467.70128	266	
467.77671	146	
467.88718	2342	1+
470.72576	162	
479.77520	216	1+
485.65425	158	
485.89806	1112	1+
491.79841	140	
496.74416	134	
506.18147	226	1+
507.18744	152	1+
509.24140	156	1+
END IONS

###FS:    #m/z: 336.94581 #charge 1+
###MS: 61
###MSMS: 63
BEGIN IONS
TITLE=Cmpd 47, +MS2(336.9458), 28.0-35.0eV, 1.4min #63
RTINSECONDS=80.5265
SCANS=61,63
PEPMASS=336.94581	58306
CHARGE=1+
184.86811	84	
185.88631	82	
192.02313	74	
205.97984	128	1+
209.88442	78	
211.03910	156	
211.94546	1948	
212.87763	596	
213.93854	416	
214.42240	76	
214.88438	100	
214.89670	78	
215.88873	190	
216.88998	104	
219.83364	112	
221.88963	84	
221.94463	76	
222.10079	84	
222.96637	210	1+
224.05412	76	
225.50857	86	
226.39624	78	
226.87133	116	
227.89698	102	
227.96399	106	
228.94277	96	
229.95476	1938	
230.88993	824	1+
231.94965	1274	1+
233.89747	202	
234.82988	78	
234.91649	88	
235.54179	74	
235.86785	90	
235.89398	176	
235.94541	96	
237.06317	86	
239.78801	84	
239.84616	346	1+
240.86364	132	
241.04774	88	
241.83773	80	
242.84083	174	
244.07553	88	
244.16744	92	
246.92265	96	
246.97396	120	
247.93671	78	
247.96513	530	1+
248.80027	80	
248.90080	190	
249.00204	128	
249.05673	126	
249.82761	108	
249.96081	582	1+
250.07203	246	1+
251.82780	100	
251.85570	76	
252.40602	82	
252.97111	1106	1+
253.38774	76	
253.62055	76	
253.78867	80	
253.90226	178	
254.96643	390	
255.07331	124	
256.07367	88	
257.96447	76	
258.84621	564	1+
258.92982	106	
259.01493	124	
259.44198	92	
259.91708	80	
261.46295	100	
261.84280	202	1+
261.99758	92	
263.83322	220	1+
263.98094	86	
264.11048	76	
264.91138	74	
265.47913	80	
266.86749	88	
266.99298	116	
267.03989	98	
268.81064	78	
268.83868	112	
269.08042	80	
269.84748	152	
270.01822	76	
270.84702	150	
270.92661	82	
270.97857	214	
271.08498	96	
272.53697	168	1+
272.88043	74	
272.90894	78	
273.85742	96	
274.79467	108	
275.07755	74	
275.86740	100	
276.85821	710	1+
277.96131	152	
278.83479	146	
278.86107	124	
278.96234	124	
279.83320	120	
279.85318	82	
279.96046	78	
280.12662	84	
280.87141	76	
281.86706	178	
283.02390	226	1+
283.04507	92	
283.94995	80	
284.79890	90	
284.89227	112	
285.07685	80	
286.85067	346	
287.85230	326	
288.88119	96	
291.96140	82	
292.87381	84	
292.93786	80	
293.08915	82	
293.10835	88	
294.86349	320	1+
295.03795	124	
297.01186	76	
297.84448	78	
297.97305	92	
298.07815	80	
299.87313	136	
300.02463	84	
300.87628	80	
302.15133	96	
302.42034	110	
303.07643	90	
306.88334	146	
308.87514	100	
309.86868	136	
309.88609	126	
309.92957	92	
310.87796	112	
312.86126	94	
312.87616	76	
315.80004	76	
317.88368	102	
318.76791	76	
318.82485	74	
320.83056	82	
321.81611	100	
322.89472	114	
324.89292	138	
327.00080	82	
327.28190	96	
328.82541	80	
329.15071	92	
329.41112	90	
329.87255	170	
333.86337	88	
335.42228	86	
335.99806	80	
336.06348	86	
337.39071	82	
337.88834	122	
342.34802	92	
END IONS

###FS:    #m/z: 359.96184 #charge 1+
###MS: 61
###MSMS: 64
BEGIN IONS
TITLE=Cmpd 48, +MS2(359.9618), 28.0-35.0eV, 1.4min #64
RTINSECONDS=81.2985
SCANS=61,64
PEPMASS=359.96184	41118
CHARGE=1+
182.98467	94	
189.07058	86	
190.93588	102	
197.96243	92	
208.96088	80	
209.94441	452	
212.88221	92	
214.89324	80	
215.05230	84	
215.71186	100	
217.05901	92	
222.95292	376	
223.90160	160	
223.95852	290	
224.88885	224	1+
224.94848	710	1+
224.97421	106	
225.97201	84	
226.94775	2310	1+
226.97203	300	
227.11390	86	
227.93050	130	
228.91793	134	
228.94260	2166	1+
231.98229	92	
232.88640	100	
234.92771	80	
238.21400	86	
238.93995	116	
240.85769	86	
240.93993	650	1+
240.96272	390	1+
241.91048	116	
242.96599	160	
243.95973	150	
244.95770	1590	1+
244.99145	80	
245.09693	82	
245.44300	158	
245.88916	160	1+
245.94021	386	
246.38689	86	
246.44837	90	
246.95302	1500	
249.88453	108	
250.96774	156	
252.03887	116	
252.95504	212	
253.08904	82	
255.91150	82	
257.07592	88	
257.79886	80	
258.97250	158	
260.83747	132	
260.96892	600	1+
262.92057	98	
263.13340	84	
263.52805	86	
263.83233	104	
263.97355	114	
264.15834	90	
264.81537	84	
264.96733	110	
265.95344	92	
266.81302	434	1+
267.97495	320	
268.82492	104	
268.84951	90	
268.95353	128	
269.96948	514	
270.82758	78	
272.02129	100	
272.13068	98	
273.40227	92	
273.79399	140	
273.84955	116	
274.85154	84	
274.90794	246	1+
275.42191	82	
275.85054	338	1+
276.02944	82	
276.42136	112	
276.85376	292	1+
276.89730	86	
276.95645	80	
278.79885	180	
278.84415	274	
279.10518	200	
279.85545	112	
280.79864	326	1+
280.83333	200	
280.95369	84	
281.03201	96	
281.35246	98	
281.39008	100	
281.87427	88	
282.79204	228	
282.88666	136	
282.98137	82	
283.79550	178	
284.82796	112	
284.89448	92	
285.15983	82	
285.82587	112	
286.81879	110	
286.89783	84	
288.76033	96	
288.94985	100	
290.39607	84	
291.80412	80	
292.12718	84	
292.87332	206	1+
293.11425	154	
293.97482	80	
293.99582	80	
294.85570	272	1+
294.92548	88	
295.80336	82	
295.91504	86	
296.80655	318	1+
297.85514	140	
298.80607	212	
298.86300	182	1+
298.92422	104	
299.92047	84	
300.80521	296	
301.78526	122	
302.81858	104	
302.88159	78	
304.06026	84	
304.14793	88	
304.81860	104	
304.88089	96	
305.91504	96	
306.77690	84	
306.88880	80	
307.93080	84	
309.18848	80	
309.81225	90	
311.88677	128	
314.81874	96	
316.81231	256	1+
317.87453	180	1+
318.37322	102	
318.93394	368	
320.29539	98	
321.86875	82	
321.90163	82	
322.80802	88	
323.05967	78	
323.67110	86	
323.81340	124	
323.97992	88	
324.90930	84	
325.78858	80	
330.81465	80	
335.84851	204	1+
336.94589	356	
337.09029	96	
337.83456	158	1+
342.79563	88	
343.97729	100	
349.99217	90	
350.91418	88	
351.13948	84	
352.60672	92	
352.88782	144	
354.80514	86	
356.21971	92	
356.83406	82	
357.96690	80	
359.28996	78	
END IONS

###FS:    #m/z: 322.93028 #charge 1+
###MS: 65
###MSMS: 66
BEGIN IONS
TITLE=Cmpd 49, +MS2(322.9303), 28.0-35.0eV, 1.4min #66
RTINSECONDS=84.967
SCANS=65-66
PEPMASS=322.93028	1476858
CHARGE=1+
47.59907	76	
111.54966	88	
141.03512	86	
185.92654	84	
191.10405	78	
197.91610	80	
198.21837	80	
198.88093	84	
201.04795	90	
205.94983	156	
206.01056	82	
207.97695	116	
209.07630	74	
209.09387	90	
209.94733	138	
214.89260	114	
215.96734	78	
218.89187	98	
220.74141	86	
221.07093	136	
223.82068	76	
223.96103	498	
224.90716	94	
225.86629	78	
225.88831	84	
226.11948	76	
226.90108	76	
227.93188	138	
231.48515	100	
232.84161	76	
232.89501	146	
233.04000	90	
235.00501	80	
235.79454	82	
235.82808	132	
235.88118	74	
235.96013	88	
236.90290	102	
236.93074	96	
237.52090	74	
237.80490	74	
238.17231	76	
238.83539	98	
238.94055	104	
239.06662	168	
239.90374	78	
240.00080	86	
240.23095	72	
240.26146	86	
240.94054	3874	
241.00978	74	
241.11170	158	1+
241.82085	76	
241.88615	88	
241.94244	2438	
242.78696	88	
242.94012	9398	1+
243.00751	76	
243.83362	84	
244.16300	138	
244.81800	126	
244.84737	172	1+
245.16229	78	
246.97843	172	
247.36272	100	
247.39631	78	
247.97951	74	
248.83834	142	
248.95672	112	
248.98258	146	
250.08187	80	
251.07107	108	
251.10226	78	
251.90636	88	
254.12128	98	
256.84609	160	
256.89456	214	
258.08694	80	
258.11637	100	
258.43818	92	
258.83095	196	1+
259.24404	80	
260.05145	86	
260.83580	254	1+
261.12575	80	
263.88296	74	
266.81930	90	
266.99772	84	
268.06641	84	
268.83074	76	
268.91960	80	
268.95512	92	
271.84905	92	
272.77140	76	
272.82190	150	
272.84812	72	
273.81019	84	
274.79259	78	
274.85574	104	
274.90355	84	
276.84593	96	
277.83171	78	
277.85212	80	
278.84048	168	
279.09129	1304	1+
280.84673	80	
280.87545	86	
280.94310	86	
282.95829	92	
283.05470	74	
283.07015	148	
283.28006	78	
283.81282	76	
284.21279	72	
284.29304	242	
284.84497	76	
284.86463	136	
285.29929	144	
286.25150	92	
286.35546	88	
286.93737	84	
289.86506	82	
289.88175	86	
289.92164	78	
290.16839	106	
290.88149	128	
291.80892	160	
292.49277	76	
293.85577	130	
293.94338	72	
294.80906	96	
294.86541	162	
295.46100	100	
295.55174	80	
296.13456	72	
299.06368	88	
299.80172	160	
300.85424	130	1+
301.02090	80	
302.06997	74	
303.87094	104	
304.88508	90	
306.08286	92	
306.27408	74	
308.88175	136	
309.91852	92	
312.83688	76	
313.82276	120	
315.80263	78	
316.82403	84	
317.82822	76	
319.01592	76	
321.82478	76	
322.96011	86	
323.89307	218	1+
324.20399	166	1+
325.94161	72	
326.28758	86	
326.88182	88	
END IONS

###FS:    #m/z: 340.94086 #charge 1+
###MS: 65
###MSMS: 67
BEGIN IONS
TITLE=Cmpd 50, +MS2(340.9409), 28.0-35.0eV, 1.5min #67
RTINSECONDS=85.739
SCANS=65,67
PEPMASS=340.94086	619444
CHARGE=1+
57.45333	102	
195.90526	120	
197.87171	106	
201.12828	98	
205.94980	132	
207.98951	90	
208.93359	136	
209.94539	88	
211.94800	80	
213.38220	82	
213.88298	118	
213.94148	406	
214.13644	80	
215.89088	226	
215.93587	92	
217.88356	160	
218.88561	116	
219.89207	78	
223.87969	78	
223.96042	136	
224.13685	86	
225.86447	78	
226.87337	88	
228.84690	106	
228.94379	150	
230.58715	116	
230.89220	96	
231.89100	170	
231.94977	700	1+
233.86733	78	
233.90029	318	
236.12172	84	
236.89874	174	1+
237.46398	76	
237.50008	104	
238.88934	172	
239.84330	100	
240.04067	88	
240.83195	574	1+
240.85860	92	
241.84695	104	
243.02509	88	
243.83332	144	
244.83418	122	
246.97684	310	1+
248.90622	84	
248.92777	94	
249.96142	426	
250.94275	90	
251.90053	82	
251.92520	126	
251.95696	184	
252.96987	74	
253.91981	162	
253.95024	84	
254.90965	396	1+
254.96655	372	1+
255.07345	214	
255.91122	322	1+
256.85136	144	
256.96591	290	1+
257.06548	82	
258.84593	264	
259.85015	260	
259.95956	152	
260.83711	1016	1+
260.95910	132	
261.47881	86	
262.01141	76	
262.86870	90	
262.94426	82	
264.81329	124	
264.86928	148	
266.86797	122	
267.47350	94	
268.84309	282	
268.95833	88	
268.97648	116	
269.83995	156	
270.83896	96	
270.93661	78	
272.91680	214	1+
272.93463	170	
273.06600	82	
274.10193	82	
274.85993	80	
274.90018	108	
275.42631	114	
275.88300	76	
276.85581	452	
276.93225	84	
277.02798	96	
277.41462	98	
277.87259	114	
277.92184	142	
278.84407	1448	1+
278.95109	76	
278.96547	110	
279.91121	94	
280.85460	192	
281.85174	76	
282.04567	178	
282.63561	94	
282.93928	86	
285.59535	90	
285.86107	78	
287.28686	86	
290.80659	182	
290.85887	128	
291.79992	102	
292.82869	84	
292.87379	86	
294.86657	196	
295.09597	82	
295.82295	98	
296.86381	216	
298.30466	88	
298.85856	172	
299.15967	76	
299.80155	86	
299.92928	100	
301.86297	132	
301.89511	100	
302.16350	80	
302.86543	124	
302.94649	150	
303.41840	92	
304.44566	90	
304.84011	76	
305.62964	94	
305.90652	76	
306.81131	82	
307.88612	76	
308.87074	98	
309.93146	98	
310.87561	116	
310.91825	82	
311.82358	94	
312.80241	88	
312.82270	100	
312.86955	102	
314.11539	76	
315.88278	76	
315.95262	88	
316.99919	168	
317.90242	80	
318.94715	214	1+
319.82128	76	
324.18810	82	
324.89182	136	
325.90382	126	
327.84144	78	
328.19555	76	
329.87510	80	
331.02462	78	
334.90749	76	
336.36281	100	
336.38773	84	
339.64334	76	
339.83167	130	
342.15935	80	
344.32746	82	
END IONS

###FS:    #m/z: 363.95672 #charge 1+
###MS: 65
###MSMS: 68
BEGIN IONS
TITLE=Cmpd 51, +MS2(363.9567), 28.0-35.0eV, 1.5min #68
RTINSECONDS=86.5115
SCANS=65,68
PEPMASS=363.95672	237736
CHARGE=1+
187.87388	106	
189.86285	530	1+
191.85984	308	1+
200.87760	176	
203.90995	102	
207.87501	226	
209.94331	660	1+
210.30301	86	
210.88628	174	
212.01595	92	
212.87906	1000	1+
213.84208	92	
214.00711	110	
214.90078	82	
216.88689	204	1+
220.52453	88	
220.88466	120	
222.44783	110	
222.90847	88	
222.95367	428	1+
223.83652	130	
224.95022	336	
225.83667	88	
226.88253	94	
226.94768	3940	1+
226.97494	116	
227.86400	82	
227.93167	260	
228.89391	306	1+
228.94323	4950	1+
230.89012	1500	1+
231.39128	138	1+
232.88460	114	
234.87797	112	
237.06697	88	
238.85392	110	
240.82203	222	1+
240.94204	692	
240.96149	460	1+
241.87244	98	
241.94205	394	
242.94091	1804	1+
243.08261	88	
243.10141	86	
243.90009	134	
244.95750	2918	1+
245.94244	748	
246.80257	206	1+
246.90459	140	
246.95350	2696	1+
248.03167	114	
248.83979	106	
248.90116	534	1+
249.80373	308	1+
249.83726	114	
250.82827	86	
250.90993	128	
250.94655	264	
250.97226	140	
251.04311	92	
251.07233	130	
251.78988	146	
252.07094	84	
252.89859	320	1+
255.10247	182	
255.37960	114	
255.80376	90	
257.40676	88	
258.44985	92	
258.83216	132	
258.97388	118	
259.82969	82	
260.83091	276	1+
260.96673	122	
261.44942	82	
261.96178	90	
262.44901	88	
262.91383	118	
263.97782	116	
264.07054	88	
264.96344	154	
265.08532	92	
265.78857	118	
265.84705	226	1+
266.81676	172	
267.97279	584	1+
268.14126	90	
268.80057	88	
268.96241	132	
269.85668	80	
269.96854	366	
270.45178	94	
271.79249	82	
271.91321	142	
272.38614	92	
274.90282	84	
275.42208	90	
275.80646	168	
277.42684	92	
278.09591	200	1+
278.85449	218	
278.88295	138	
278.90004	102	
280.79412	822	1+
280.82933	158	
281.85911	94	
282.79070	272	1+
282.89356	84	
283.84692	116	
283.86201	136	
283.89839	84	
284.79756	308	1+
284.82324	134	
284.92435	120	
285.02281	88	
285.82648	144	
285.84448	102	
287.88464	82	
289.05867	110	
290.86474	86	
290.93840	86	
293.81123	188	1+
293.86190	102	
294.11923	104	
295.86583	90	
295.91691	92	
296.80912	126	
298.58840	82	
298.80298	800	1+
300.80491	1174	1+
300.85982	102	
301.10650	88	
301.86276	100	
302.76604	82	
302.85555	630	1+
303.85564	414	1+
303.94535	82	
304.80172	116	
305.82039	320	1+
306.93991	88	
307.12947	86	
308.81694	82	
308.88052	144	
310.46993	110	
310.87614	166	
311.18012	92	
311.97315	84	
312.86106	156	1+
312.97378	92	
316.79790	150	
316.81406	106	
318.10636	92	
318.86654	98	
320.84752	94	
321.06513	88	
321.83256	98	
322.81927	200	1+
322.93586	166	
323.80053	114	
324.82947	254	1+
324.98234	80	
326.46067	92	
326.87089	92	
327.93091	104	
330.86766	122	
331.34607	96	
332.42259	96	
334.02265	84	
334.15058	90	
336.95329	122	
337.88938	92	
337.94691	94	
339.83172	136	
340.85649	204	1+
340.94161	112	
341.64189	86	
341.77431	92	
342.83287	174	1+
342.95265	116	
350.40378	104	
353.75974	90	
355.40222	94	
358.78265	96	
360.29159	106	
362.20055	116	
366.76661	88	
366.89470	84	
366.92970	110	
END IONS

###FS:    #m/z: 322.93020 #charge 1+
###MS: 69
###MSMS: 70
BEGIN IONS
TITLE=Cmpd 52, +MS2(322.9302), 28.0-35.0eV, 1.5min #70
RTINSECONDS=90.184
SCANS=69-70
PEPMASS=322.93020	1811170
CHARGE=1+
180.86151	88	
190.89478	76	
191.95498	92	
195.11874	80	
196.88931	82	
198.92590	74	
200.91416	84	
201.10743	70	
202.05744	86	
203.94689	70	
205.94827	332	1+
207.97575	114	
209.10819	76	
212.88210	78	
213.86529	80	
213.94071	86	
214.90820	122	
217.87576	72	
218.85006	76	
219.02996	78	
219.94778	134	
220.88038	124	
221.07182	78	
222.87787	106	
223.20585	74	
223.95977	352	
228.64099	72	
228.91433	76	
229.15577	76	
230.82971	80	
230.88746	134	
231.83268	94	
232.43526	88	
232.89474	98	
233.88443	78	
233.91636	80	
234.83179	72	
237.05745	84	
238.88721	122	
238.94174	122	
239.89600	72	
239.95144	70	
240.94096	2824	
241.46555	92	
241.94306	2472	
242.83379	78	
242.88671	74	
242.94202	7968	1+
243.87293	166	
244.39774	76	
244.93960	1972	1+
245.84539	80	
246.97575	98	
247.13209	94	
248.83965	148	
248.88552	90	
248.89937	152	
248.97140	96	
249.04493	158	
249.40650	100	
250.49530	72	
250.51685	104	
250.94755	134	
250.97010	226	
251.85007	102	
251.90839	82	
252.89364	86	
253.39946	72	
253.59502	104	
253.84532	76	
254.08799	72	
254.79898	72	
255.78568	68	
256.89743	168	
258.83622	154	
258.89526	100	
260.02358	80	
260.83453	104	
261.06208	80	
261.34510	88	
261.83426	170	
261.98975	70	
262.83301	90	
263.41853	84	
263.83778	74	
263.97884	136	
264.87334	86	
265.10142	70	
265.21519	90	
266.02170	78	
266.06385	70	
267.41927	76	
269.09454	68	
269.86664	252	1+
269.88482	72	
269.96546	72	
271.39155	90	
271.74574	72	
272.84579	198	1+
273.07930	74	
273.81807	86	
274.06640	74	
274.14706	68	
274.81530	94	
275.79077	78	
275.81352	136	
276.80633	90	
276.84352	258	
277.57586	76	
278.03120	140	
278.21461	68	
278.24770	78	
278.34371	84	
278.86433	76	
278.92584	86	
279.09100	876	1+
280.25833	70	
281.79283	68	
282.27587	92	
282.86872	100	
282.89333	94	
283.06801	262	
283.82998	74	
284.29284	238	
284.81094	72	
285.00424	70	
286.80541	122	
286.87275	102	
287.90333	72	
289.78400	74	
289.85295	68	
290.87793	70	
292.82231	82	
293.85474	320	1+
295.65104	88	
298.96221	78	
300.39916	94	
300.78040	84	
301.81397	262	1+
301.82809	90	
301.85985	110	
302.18530	76	
303.86986	70	
304.88087	76	
305.01602	74	
306.81342	92	
307.13392	70	
307.82546	88	
307.88860	174	
309.81262	90	
311.80160	208	1+
311.94923	72	
314.18090	72	
318.44146	88	
318.93417	222	1+
321.82954	70	
321.84466	112	
322.07359	72	
323.83690	72	
324.89176	258	1+
326.41837	90	
END IONS

###FS:    #m/z: 340.94092 #charge 1+
###MS: 69
###MSMS: 71
BEGIN IONS
TITLE=Cmpd 53, +MS2(340.9409), 28.0-35.0eV, 1.5min #71
RTINSECONDS=90.956
SCANS=69,71
PEPMASS=340.94092	730558
CHARGE=1+
135.29113	78	
185.89609	82	
187.87549	76	
189.86324	78	
189.93246	78	
192.89032	78	
204.97951	86	
205.09521	78	
207.87429	130	
210.93903	132	
211.86960	92	
212.87800	350	1+
213.94075	894	1+
216.88846	118	
217.88007	150	
218.57047	100	
219.83231	80	
222.95266	136	
223.62410	116	
223.97198	188	1+
224.86165	90	
225.44009	92	
226.89902	76	
228.94349	116	
230.85195	76	
230.89116	118	
231.89158	262	
231.90932	80	
231.95163	414	
232.89599	154	
232.94780	820	1+
233.41130	118	
233.88178	102	
233.89944	114	
233.94892	548	1+
234.43664	94	
235.89421	118	
237.02363	102	
237.05575	82	
237.88720	134	
238.06296	86	
238.90595	172	
239.03728	130	
239.89035	86	
239.94831	110	
240.83461	170	
240.85638	154	
240.96687	170	
241.84292	508	1+
242.94218	318	1+
243.83317	130	
243.88541	112	
245.39321	92	
246.85451	152	
246.89372	94	
248.98723	202	
249.43965	92	
249.96270	636	1+
251.85388	78	
252.96221	90	
254.91376	84	
254.96613	290	1+
254.99204	100	
256.00802	80	
256.11199	84	
256.85498	84	
256.91150	104	
256.96413	130	
257.40678	92	
258.84811	602	1+
259.83181	120	
259.89153	90	
259.95750	120	
260.83727	828	1+
260.95547	114	
261.47327	94	
261.84117	450	1+
261.95963	96	
265.83341	92	
265.90950	90	
266.91186	84	
267.81889	80	
268.43018	100	
268.61134	80	
268.83839	210	
268.95782	106	
270.85719	104	
271.84710	80	
271.94215	78	
272.85178	92	
273.05095	88	
273.86528	78	
274.12339	94	
274.35911	106	
274.89937	144	
275.81808	96	
275.83789	80	
275.94724	100	
275.98856	90	
276.19060	100	
276.85919	474	1+
276.90741	80	
277.01131	80	
277.84280	84	
277.92563	110	
278.05890	84	
278.12440	82	
278.84521	1514	1+
280.04903	174	1+
280.87114	114	
281.89215	102	
282.87402	118	
284.92738	88	
285.91717	80	
287.82183	82	
287.93441	86	
289.79039	146	
291.34271	86	
291.40763	92	
291.80635	158	
292.44422	82	
293.37535	96	
293.84865	76	
294.86313	318	1+
294.91673	80	
296.85397	134	
296.97741	118	
297.89134	94	
298.86908	208	1+
299.05884	148	
300.05778	166	
301.85919	438	
301.99324	110	
302.17255	80	
303.03106	80	
308.80194	108	
308.86676	218	1+
309.91620	90	
310.13669	96	
311.86382	134	
313.40633	90	
314.82002	136	
314.84788	94	
315.35920	80	
316.02907	88	
317.77139	78	
319.01795	90	
321.42215	84	
321.43929	80	
323.96047	78	
327.71756	150	
328.19497	88	
328.81765	140	
328.88604	270	
329.32873	84	
330.75853	84	
333.91785	174	
334.96801	96	
336.83624	86	
338.76764	82	
340.29751	90	
341.72613	78	
342.79559	84	
342.84120	80	
343.90186	84	
344.86776	80	
345.28289	80	
345.85084	82	
END IONS

###FS:    #m/z: 363.95685 #charge 1+
###MS: 69
###MSMS: 72
BEGIN IONS
TITLE=Cmpd 54, +MS2(363.9569), 28.0-35.0eV, 1.6min #72
RTINSECONDS=91.7285
SCANS=69,72
PEPMASS=363.95685	301294
CHARGE=1+
64.86344	90	
77.39027	94	
77.74728	82	
128.03431	80	
189.86147	482	
190.91529	88	
191.85754	358	1+
205.91390	86	
207.95565	84	
209.86711	78	
209.94177	682	1+
210.88727	168	
212.87794	1240	1+
214.89503	180	
216.82386	78	
218.91010	92	
221.96376	78	
222.95034	444	1+
224.86910	86	
224.94939	678	1+
224.97234	82	
225.88252	136	
225.97354	86	
226.80086	76	
226.89726	114	
226.94779	4408	1+
228.79329	80	
228.89426	464	1+
228.94212	4414	1+
230.36563	84	
230.83219	92	
230.88954	1662	1+
231.25897	98	
232.88805	292	
233.00453	88	
233.85422	86	
233.94093	84	
236.88910	86	
239.97207	114	
240.08031	84	
240.93986	788	
241.83209	92	
241.88916	224	1+
241.94371	706	
242.15140	78	
242.94138	1224	1+
242.95677	446	1+
243.87621	146	1+
244.83685	94	
244.95745	2454	1+
245.84331	78	
245.94142	286	
246.82637	82	
246.88741	82	
246.95300	2348	1+
247.57531	102	
247.80922	114	
248.80348	274	
248.90126	962	1+
249.80430	192	
249.87407	98	
250.41319	82	
250.88660	90	
250.94784	246	
250.96909	88	
251.47787	80	
252.10735	78	
253.90272	206	
255.34638	92	
257.91511	80	
258.44187	78	
258.97434	216	
260.83259	228	
260.96944	138	
261.84113	102	
261.85592	90	
262.82098	230	1+
263.07579	80	
263.88109	78	
263.97820	242	
264.80740	108	
264.98302	178	
265.08748	112	
265.85731	78	
265.90759	100	
265.97238	120	
266.35618	78	
266.90252	120	
267.80684	196	1+
267.97400	514	1+
268.95696	188	
269.97132	364	1+
270.48440	88	
271.89187	78	
271.91374	118	
272.39802	110	
272.93916	78	
274.79722	170	1+
274.81812	114	
277.82028	118	
277.84245	472	1+
278.38684	80	
278.52415	92	
278.79722	180	
278.81311	106	
278.87936	144	
279.09998	84	
279.80328	116	
280.79372	562	1+
282.79243	444	1+
282.88182	152	
283.12695	102	
283.83786	102	
283.98543	84	
284.79493	396	
284.82504	248	1+
285.84623	284	
286.42408	80	
286.80022	100	
287.04155	98	
288.79972	80	
289.14632	90	
289.80028	80	
289.82987	94	
290.01964	78	
290.87242	382	1+
292.94194	90	
293.90347	100	
294.85679	210	1+
295.12362	78	
295.43142	78	
295.91924	80	
296.80698	134	
297.02438	82	
297.90613	90	
298.80242	740	1+
299.41061	82	
299.87809	78	
300.35037	94	
300.80075	1110	1+
302.86631	92	
303.85640	620	1+
304.81656	108	
306.43926	90	
306.89551	98	
306.93168	78	
307.14473	92	
307.42902	98	
307.84447	108	
307.89202	152	
308.04089	198	1+
308.11009	204	1+
310.87882	214	1+
312.90893	88	
313.93926	78	
314.08505	84	
315.81879	132	
316.76912	88	
317.81643	110	
318.93693	110	
319.87198	124	
319.90875	90	
320.66503	84	
321.81396	100	
321.86760	140	
322.01170	78	
322.15963	90	
322.81635	154	
322.92909	126	
323.82280	78	
324.85082	204	1+
325.17733	78	
327.07776	122	
332.03654	194	1+
333.83181	80	
334.81102	86	
339.82633	202	
340.93847	116	
345.83620	84	
348.17320	80	
351.90138	88	
352.88444	96	
354.38192	84	
363.59497	82	
366.10183	78	
END IONS

###FS:    #m/z: 322.93015 #charge 1+
###MS: 73
###MSMS: 74
BEGIN IONS
TITLE=Cmpd 55, +MS2(322.9301), 28.0-35.0eV, 1.6min #74
RTINSECONDS=95.396
SCANS=73-74
PEPMASS=322.93015	1918324
CHARGE=1+
150.66706	72	
179.58541	94	
183.93113	94	
192.02305	74	
193.11892	72	
193.92693	74	
198.50028	74	
199.03849	96	
199.86430	72	
200.92074	94	
205.94926	132	
206.04015	80	
207.13469	74	
207.93265	82	
207.97628	154	
208.89095	178	
209.92022	144	
211.02837	102	
211.94622	74	
212.91264	74	
215.41408	98	
217.84213	118	
222.42298	82	
222.86861	76	
222.88085	72	
222.94962	196	
223.96116	298	
224.82698	78	
224.97731	138	
227.90452	76	
227.92677	78	
228.92926	144	
235.82228	90	
237.09713	70	
238.21574	78	
238.88864	176	
238.91966	80	
238.93991	100	
239.07556	158	
239.09212	80	
239.94745	72	
240.14518	72	
240.43077	80	
240.79638	72	
240.94134	2874	
241.94248	2542	
242.41307	126	
242.88924	88	
242.94199	7276	1+
243.82324	74	
243.87555	274	
243.88947	98	
244.94083	1520	1+
244.99120	76	
245.11225	72	
245.87002	104	
246.02253	72	
246.97714	124	
247.96590	78	
248.14743	90	
248.84401	78	
248.98240	84	
249.97102	86	
250.91915	70	
252.81722	70	
253.04405	74	
253.88244	96	
254.79111	74	
254.90668	184	1+
256.07252	88	
257.07019	80	
257.80265	70	
258.83703	148	
260.47916	82	
260.82781	184	1+
260.83801	198	1+
260.88127	222	1+
261.13570	70	
261.93585	72	
263.98668	78	
264.07659	134	
264.13029	104	
264.84934	74	
264.92335	78	
265.10203	70	
265.80528	70	
265.82125	82	
265.88131	78	
266.12784	86	
268.13993	76	
268.38790	86	
268.78880	84	
268.96581	84	
269.03218	76	
269.06561	92	
269.87274	82	
270.84639	170	1+
273.44085	84	
273.91399	72	
274.79781	146	
275.84389	76	
275.87841	70	
276.85807	234	
278.85077	208	1+
278.92586	88	
279.09180	1476	1+
279.85911	194	1+
279.97072	78	
280.83281	150	
280.91838	120	
282.88128	92	
282.89782	76	
283.07386	112	
283.80460	96	
283.85075	72	
283.88580	70	
284.29374	704	1+
285.79660	78	
286.86893	150	1+
288.79153	74	
290.18073	84	
290.85685	76	
291.80397	74	
292.09356	78	
292.81819	90	
293.11221	102	
295.83365	84	
295.86180	86	
296.87008	326	1+
296.97824	84	
297.80415	78	
298.79925	70	
298.83030	90	
299.78318	114	
302.80936	74	
302.88279	102	
303.80766	70	
303.86927	258	1+
304.94152	96	
306.00120	72	
307.42892	80	
307.80580	84	
308.86891	84	
308.89465	122	
309.81499	70	
310.34214	108	
310.88744	82	
311.88459	84	
312.87643	70	
313.84553	74	
314.15241	88	
315.06719	70	
315.87613	74	
315.89281	96	
317.95066	72	
320.14612	72	
321.41280	90	
323.00202	80	
323.17862	70	
324.89383	140	
325.76862	74	
326.11027	80	
326.17602	88	
326.80648	70	
END IONS

###FS:    #m/z: 340.94073 #charge 1+
###MS: 73
###MSMS: 75
BEGIN IONS
TITLE=Cmpd 56, +MS2(340.9407), 28.0-35.0eV, 1.6min #75
RTINSECONDS=96.1685
SCANS=73,75
PEPMASS=340.94073	788350
CHARGE=1+
188.11604	86	
189.86219	114	
194.88899	80	
197.15831	94	
197.40667	102	
197.52555	80	
202.47639	92	
204.42747	78	
208.94341	186	1+
208.95751	188	
210.10560	104	
213.94029	1392	1+
214.87735	80	
215.88551	118	
215.93642	366	
217.93898	88	
218.87731	74	
220.88100	156	
221.87224	92	
224.84711	76	
226.58283	82	
227.46373	74	
227.83247	142	
228.95652	132	
230.90238	80	
231.89167	522	1+
231.95017	1406	1+
233.40759	80	
233.84288	80	
234.11377	94	
235.66221	94	
235.86757	128	
235.89636	76	
236.06189	246	1+
236.82347	116	
236.89923	94	
237.06636	198	1+
237.81398	118	
237.93737	84	
238.04889	76	
238.83721	200	1+
238.86813	80	
239.43217	80	
239.95293	74	
240.48037	82	
240.84162	376	1+
240.97203	76	
241.59727	102	
242.11491	82	
242.88919	82	
243.36395	84	
243.83368	166	
243.87790	88	
244.82723	156	
244.89164	84	
246.94597	170	
249.40280	76	
249.96377	420	1+
250.40413	84	
250.95423	128	
250.99254	162	
251.01664	86	
253.13828	188	1+
253.97855	90	
254.52862	100	
254.86199	96	
254.94020	78	
254.96686	690	1+
255.07207	192	
255.78893	216	1+
256.87095	78	
256.87963	80	
256.89696	340	1+
256.96601	138	
257.83404	92	
257.95970	148	
258.62946	86	
258.84336	350	
259.84968	170	
259.89235	78	
260.83223	594	1+
261.90257	124	
262.83085	118	
262.84119	112	
263.86373	224	1+
263.87934	144	
263.92188	164	
264.07857	76	
264.95725	84	
266.99377	78	
268.84311	168	
270.39946	76	
270.83823	208	
270.86637	80	
272.93351	182	
272.97896	106	
274.08252	74	
274.42422	92	
274.58305	74	
274.85944	122	
275.87042	180	
276.05897	78	
276.86133	148	
276.98368	116	
277.83703	80	
277.86417	138	
277.92808	148	
277.99627	74	
278.84660	1692	1+
278.94852	94	
279.92820	114	
279.96560	148	1+
280.09993	78	
280.41041	88	
281.11821	78	
282.79285	92	
282.87776	136	
283.88767	86	
285.40459	78	
286.91871	76	
287.80647	92	
288.84293	172	
288.95229	90	
290.03153	136	
290.85442	108	
291.82064	90	
292.82671	74	
292.87180	146	
292.99260	86	
293.85194	148	
293.94126	108	
294.86651	234	
295.94433	110	
296.02069	74	
296.81343	78	
297.09897	76	
297.81392	136	
297.93777	86	
298.15190	140	
298.30874	76	
298.91562	74	
299.86671	216	1+
301.86163	316	
302.06992	84	
302.34123	76	
303.81469	194	1+
303.94780	140	
304.23173	90	
304.44799	74	
304.87992	228	1+
307.04630	80	
307.79922	72	
309.88180	78	
314.16962	88	
314.96899	76	
316.81419	122	
316.89852	84	
318.81601	74	
320.07792	74	
320.80544	82	
325.19695	84	
327.89989	80	
328.38729	76	
330.83773	92	
333.05387	84	
334.88741	98	
338.88046	82	
339.86707	72	
340.80051	88	
341.19939	76	
END IONS

###FS:    #m/z: 363.95673 #charge 1+
###MS: 73
###MSMS: 76
BEGIN IONS
TITLE=Cmpd 57, +MS2(363.9567), 28.0-35.0eV, 1.7min #76
RTINSECONDS=96.941
SCANS=73,76
PEPMASS=363.95673	308374
CHARGE=1+
138.16109	92	
166.25229	106	
191.85985	254	1+
193.88894	86	
194.03620	102	
197.95492	96	
198.02668	96	
202.88034	80	
203.88331	114	
205.07074	90	
206.91227	92	
207.87595	424	1+
207.94860	136	
209.92777	92	
209.94560	788	
209.97049	90	
211.94278	144	
212.87891	762	1+
215.89388	80	
219.94710	84	
222.95177	666	1+
223.83546	102	
224.94930	650	1+
224.97160	98	
225.41266	86	
226.38537	94	
226.89401	272	1+
226.94817	5738	1+
227.92966	250	
228.06239	94	
228.89594	292	
228.94261	5730	1+
229.04081	96	
230.82254	110	
230.88844	1364	1+
232.88840	140	
234.93318	256	1+
235.42853	100	
235.86964	90	
235.96700	156	
238.06180	88	
238.93487	136	
239.07418	136	
240.94079	734	
240.96430	440	1+
241.91617	80	
241.93922	2354	1+
242.94105	1260	1+
243.82779	184	1+
243.84806	108	
243.90101	84	
244.95733	2974	1+
245.94681	460	
246.43678	88	
246.95308	3376	1+
247.10826	158	1+
248.89850	886	1+
250.16489	88	
250.94648	130	
250.96908	200	
251.04671	158	
251.19753	86	
252.04304	90	
253.43084	80	
253.90582	214	1+
254.21124	94	
255.14605	84	
258.12817	84	
258.98064	164	
260.83405	100	
260.96766	120	
262.12860	84	
262.46466	80	
262.82704	94	
262.91834	82	
263.97866	88	
265.05066	196	1+
265.89769	86	
266.81359	158	
267.80538	140	
267.87312	82	
267.97331	672	1+
268.10865	98	
268.95815	144	
269.08258	88	
269.96887	1008	1+
270.11480	84	
271.91856	104	
273.01435	80	
273.90197	100	
274.94618	168	
276.09683	94	
276.39702	102	
276.80412	140	
276.83607	108	
276.96698	86	
277.88110	88	
278.39702	88	
278.79472	126	
278.81563	126	
278.84758	426	1+
279.92130	84	
280.79180	468	1+
280.82011	346	1+
281.78654	454	1+
282.07002	180	1+
282.51785	112	
282.79068	390	1+
282.82823	328	1+
283.14988	86	
283.97192	98	
284.79122	138	
285.80047	122	
285.84523	284	
285.94807	94	
286.81064	82	
286.88657	136	
287.08609	172	
287.41492	82	
289.82614	128	
291.93180	112	
293.79617	84	
293.85130	96	
295.84112	98	
296.81436	106	
297.80707	184	
297.86786	106	
298.33019	82	
298.80454	524	1+
298.86038	100	
300.80386	882	1+
301.86147	118	
302.79970	100	
302.86063	114	
302.89142	144	
303.85439	734	1+
304.88724	88	
306.83565	226	1+
307.13173	106	
307.86656	212	1+
309.18377	82	
310.90428	108	
311.13239	88	
311.88320	150	
312.35096	86	
312.81562	88	
312.86161	218	1+
313.87842	138	
314.84700	80	
314.99977	84	
315.38547	90	
315.89139	80	
317.93985	88	
318.43921	96	
318.88245	184	1+
319.43905	100	
319.82725	118	
320.34609	90	
321.14325	110	
321.44050	84	
321.83286	114	
322.81686	120	
323.07720	86	
323.81996	232	1+
324.88281	82	
324.92038	82	
329.13726	86	
329.87341	300	1+
330.39727	82	
332.83195	82	
332.90386	88	
334.92091	90	
336.94511	236	
339.82563	202	
340.94084	146	
341.94156	84	
342.83797	124	
343.06945	136	
345.18712	84	
348.66347	84	
348.91014	148	1+
349.32683	114	
349.76573	124	
352.89154	172	
354.86743	80	
359.78113	92	
360.41773	94	
360.60377	96	
361.72620	80	
END IONS

###FS:    #m/z: 507.84516 #charge 1+
###MS: 77
###MSMS: 78
BEGIN IONS
TITLE=Cmpd 58, +MS2(507.8452), 28.2-35.2eV, 1.7min #78
RTINSECONDS=100.614
SCANS=77-78
PEPMASS=507.84516	150306
CHARGE=1+
196.01603	498	1+
210.03268	144	
214.88339	422	1+
224.97465	160	
232.89700	826	1+
234.89381	258	1+
236.88525	152	
238.06085	164	
241.85655	144	
250.90732	292	1+
254.91549	136	
255.79449	130	
257.87231	378	1+
258.87576	330	1+
264.38486	176	
266.16460	340	1+
269.92525	172	
271.83945	188	1+
275.85277	264	
276.87158	202	1+
278.83473	320	
280.82925	170	
283.90158	286	1+
284.85371	446	1+
284.87670	164	
285.85643	378	1+
287.85145	1962	1+
287.88349	136	
289.88072	392	
290.12865	190	
290.86636	218	
290.88465	530	1+
291.88664	348	1+
292.90835	134	
293.87348	1054	1+
294.15702	144	
294.85446	134	
295.90520	156	
296.85979	134	
296.88389	220	
298.86031	142	
298.90336	236	
300.81139	128	
300.83339	164	
300.85588	156	
301.40573	162	
301.85004	210	
302.80160	240	1+
302.85017	156	
302.86498	1028	1+
302.89186	138	
303.80540	170	1+
303.86821	874	1+
303.98511	174	1+
304.41457	180	
305.86276	2220	
306.87861	144	
307.89031	526	
308.14083	1258	1+
308.16116	198	
308.87391	2588	1+
309.94970	212	1+
310.15620	490	
310.84212	162	1+
311.14431	204	1+
311.16956	252	
311.88344	1820	1+
313.87882	198	
314.86421	968	1+
314.88687	130	
315.37734	270	1+
317.77664	152	
317.88372	244	1+
318.41123	280	1+
320.35298	140	
321.82779	172	
321.91451	148	
323.87085	836	1+
324.82755	182	
324.90093	148	
325.90272	434	
326.88336	4986	1+
328.82787	168	
328.87760	424	
329.85984	176	
329.89265	402	1+
330.15757	148	
330.82793	348	1+
330.89247	228	1+
332.82006	144	
332.87819	314	
332.93552	158	
333.82136	416	1+
333.87855	264	
334.76710	246	1+
334.87619	260	
335.77986	160	1+
335.88298	146	
336.88022	858	1+
337.88223	734	1+
339.83098	194	1+
340.86563	240	1+
340.90435	140	
343.78540	144	
343.82997	246	1+
343.87417	408	1+
344.76091	212	1+
345.83884	256	1+
345.90496	214	1+
346.01592	142	
346.81610	374	1+
347.77532	520	1+
347.86435	160	
348.07871	136	
348.16886	198	1+
348.79602	198	
348.89053	290	1+
348.91887	192	
349.75816	210	
350.77231	326	
350.80286	142	
350.83036	302	
350.88352	348	
350.92058	142	
351.77989	182	
351.82223	434	1+
351.85291	160	
351.88718	520	1+
352.80539	186	1+
353.91068	130	
354.91265	158	
355.89462	274	
357.96196	124	1+
358.81455	304	1+
359.76111	134	
360.76860	186	
361.87298	194	1+
362.36215	240	
365.78013	830	1+
365.83255	676	1+
366.83558	594	1+
366.86196	208	
367.85811	158	
367.91145	190	
368.77302	156	
368.89411	352	1+
368.90925	156	
369.23289	148	
369.83785	512	1+
370.76997	164	
370.80199	1036	1+
371.04477	176	1+
371.19506	146	
371.91720	170	
372.74979	192	1+
373.90376	134	
374.78742	172	
374.81511	526	
376.81291	140	
377.89093	148	
378.88116	164	
379.71076	370	1+
380.71305	326	1+
380.79040	136	
381.84521	548	1+
381.89166	210	1+
382.79623	250	1+
384.75117	200	1+
384.85073	550	
385.77259	342	1+
385.84745	910	1+
388.19868	446	1+
388.78769	292	1+
388.85695	226	
389.85085	148	
390.73931	212	1+
390.79806	148	
390.84336	536	
391.77833	138	
391.83998	428	
392.82667	1110	1+
392.86357	442	1+
394.39086	152	
394.73952	328	1+
394.78937	194	
395.77100	138	
396.83092	130	
397.80853	144	
397.87235	224	1+
398.72956	270	
399.73384	146	
399.84917	962	1+
401.76045	148	
401.91388	168	
402.81588	168	
402.86137	884	1+
404.80005	248	1+
405.85948	382	
406.79939	218	1+
406.86821	216	
407.74909	326	1+
407.84276	136	
407.85776	2554	1+
408.07007	132	
409.72340	316	1+
410.83671	1866	1+
412.84168	386	1+
413.07843	314	
413.75331	230	
413.86413	178	1+
415.84167	202	
417.81450	134	
417.85861	376	
418.85239	214	
421.74617	178	
421.82496	232	1+
421.88443	178	
422.82416	150	1+
422.86715	1232	1+
423.77223	386	1+
423.86838	922	1+
425.75444	760	1+
425.87088	320	
426.76904	162	
426.85871	1334	
427.74931	414	
427.84844	2322	1+
428.73875	592	1+
428.84713	1662	1+
429.92727	234	1+
430.74200	214	
430.84476	352	1+
431.73970	128	
431.86927	942	1+
432.24599	158	1+
433.85034	464	1+
435.71244	240	
435.77314	182	1+
435.88742	164	
439.84018	146	1+
439.89898	242	1+
441.85066	156	1+
441.88677	132	
443.76850	230	
444.76380	176	
444.87226	3330	1+
445.72006	160	
445.75086	184	
447.71164	464	
447.75056	168	
448.70771	216	
449.69440	142	
449.87525	976	1+
450.75899	226	
452.78297	324	1+
456.73283	170	1+
457.90262	532	1+
462.76480	278	1+
462.88055	1152	1+
465.72276	356	1+
467.70734	142	
467.88787	1118	1+
468.71052	212	
469.71211	344	1+
469.90146	176	
470.71865	226	1+
470.86135	138	
473.89369	188	1+
475.66128	166	
482.91469	134	
485.89987	930	1+
490.91505	158	
491.76419	140	
END IONS

###FS:    #m/z: 336.94595 #charge 1+
###MS: 77
###MSMS: 79
BEGIN IONS
TITLE=Cmpd 59, +MS2(336.9459), 28.0-35.0eV, 1.7min #79
RTINSECONDS=101.386
SCANS=77,79
PEPMASS=336.94595	51244
CHARGE=1+
71.02401	102	
107.51323	80	
112.85430	78	
123.89837	90	
181.11568	78	
182.86760	168	
191.93834	72	
196.08729	86	
197.87101	76	
198.95443	104	
199.91435	76	
203.03944	72	
207.08171	92	
207.97813	106	
208.07976	72	
210.88516	102	
211.94464	3354	1+
212.87957	272	1+
213.31077	108	
213.93954	1222	1+
213.97309	78	
214.89171	86	
215.88524	288	1+
215.93811	360	1+
220.50801	78	
222.88139	72	
222.97292	226	1+
223.96070	232	1+
224.88200	126	
225.11941	86	
226.97596	156	
227.83786	88	
228.84397	130	
228.89310	250	1+
229.80100	82	
229.95543	3532	1+
230.23491	96	
230.88941	1066	1+
231.95069	1582	1+
232.13562	122	
232.88215	72	
233.82951	346	1+
233.89358	410	1+
233.94883	294	
234.08152	72	
235.79810	74	
235.85655	80	
236.11699	76	
236.87206	104	
237.38669	72	
237.85787	74	
237.96211	86	
238.04922	78	
238.81336	72	
238.84896	430	1+
240.90123	80	
241.06886	74	
241.84590	142	
242.85161	114	
242.87570	468	1+
243.83722	222	1+
244.76992	74	
246.97315	84	
247.96633	1178	1+
248.90186	264	1+
248.98676	304	1+
249.17379	90	
249.96282	534	1+
250.16907	72	
250.83262	284	1+
250.94844	284	1+
252.01743	74	
252.97071	2558	1+
253.07350	78	
253.52274	94	
253.83182	136	
253.90556	136	
253.99018	78	
254.09161	156	
254.91005	102	
254.96648	1346	1+
255.07476	108	
255.86280	74	
256.00968	78	
256.88850	228	1+
257.85040	78	
257.91113	74	
258.05913	78	
258.84513	204	
259.85245	232	
260.83128	76	
260.83685	204	1+
260.93178	102	
260.94521	94	
261.61994	98	
262.07332	76	
263.08235	90	
264.94715	84	
267.00591	80	
268.84120	454	1+
270.98245	438	
271.45665	78	
272.84928	94	
272.97667	288	1+
273.85876	142	
274.86600	74	
276.04384	84	
276.83592	72	
276.85933	328	1+
276.87217	110	
277.83786	78	
277.96050	76	
278.17478	82	
278.83424	298	1+
280.10840	84	
280.81086	72	
280.85971	76	
280.89599	74	
280.97634	70	
281.05236	86	
282.87593	130	
283.81960	72	
284.52542	100	
285.84962	186	
286.84966	674	1+
287.38046	82	
287.79693	78	
289.78787	76	
289.85583	272	1+
289.88185	82	
290.85299	242	1+
291.80328	74	
293.04928	82	
293.76869	74	
293.85951	232	1+
293.87863	84	
293.99939	216	
295.11485	90	
295.97436	118	
296.87271	256	1+
296.96794	86	
296.99536	78	
298.39418	76	
298.41026	80	
299.06088	162	
299.42092	100	
300.37599	86	
300.83514	122	
301.18508	150	
301.85550	130	
302.80535	120	
304.02387	72	
304.09443	78	
306.04137	72	
306.44571	72	
308.87317	120	
308.94857	78	
309.87644	208	
309.91188	76	
310.86411	234	1+
311.18669	88	
311.88339	110	
313.85655	78	
313.88829	112	
316.36954	74	
318.11909	72	
318.81619	74	
319.17357	86	
319.82351	164	
320.58558	86	
322.26799	74	
322.76190	78	
323.34407	90	
324.37394	94	
324.86499	76	
327.88155	80	
328.88530	190	
330.19202	88	
333.42179	80	
333.76039	86	
334.92795	90	
337.83308	96	
339.11839	84	
340.02331	72	
340.37876	82	
340.92047	78	
END IONS

###FS:    #m/z: 359.96139 #charge 1+
###MS: 77
###MSMS: 80
BEGIN IONS
TITLE=Cmpd 60, +MS2(359.9614), 28.0-35.0eV, 1.7min #80
RTINSECONDS=102.158
SCANS=77,80
PEPMASS=359.96139	38624
CHARGE=1+
107.19400	78	
111.01085	82	
189.42874	82	
200.88621	94	
205.94359	86	
209.94377	586	1+
211.98928	148	
214.90254	206	1+
219.90686	84	
222.95181	366	
223.96518	396	1+
224.89068	78	
224.92455	102	
224.95125	574	
225.95135	348	
226.94758	4692	1+
226.97459	116	
227.89760	84	
227.93242	238	
228.00456	82	
228.89354	150	
228.94209	2950	1+
229.07531	96	
230.95782	78	
231.45890	92	
231.87557	90	
233.85084	104	
237.85788	96	
237.88446	92	
239.04296	106	
239.06749	92	
239.89045	92	
240.84047	80	
240.94024	718	1+
240.96352	372	1+
241.66208	94	
241.85187	264	1+
242.55259	86	
242.94550	88	
242.96224	264	
243.08274	90	
243.89495	80	
244.89206	152	
244.95806	2180	1+
245.42564	86	
245.89342	80	
245.94168	128	
246.44048	94	
246.66238	86	
246.80394	110	
246.85807	82	
246.91107	80	
246.95293	2344	1+
248.80144	246	
249.08830	108	
250.88823	80	
250.91741	84	
250.95208	172	
250.96723	152	
252.06644	84	
253.82574	88	
256.25953	80	
258.83278	216	1+
258.97546	132	
259.93644	84	
260.90548	88	
260.96887	154	
261.96362	88	
262.94736	82	
263.86725	94	
265.97259	206	1+
267.09018	88	
267.85337	156	
267.97196	414	
268.80642	94	
268.96179	428	1+
269.91923	92	
272.46876	84	
272.84716	144	
272.99424	100	
273.80059	92	
274.38388	98	
275.42182	100	
276.80707	108	
276.84623	148	
277.10878	194	
277.84021	80	
278.40727	84	
278.84847	266	1+
278.87454	86	
279.06315	86	
279.09911	352	
279.62548	98	
279.89654	80	
279.93358	78	
280.11861	84	
280.79410	314	
280.83205	170	
280.84760	100	
281.78967	136	
281.85517	200	1+
281.87802	122	
282.62314	86	
282.78699	90	
282.83198	90	
283.98397	128	
284.04303	90	
284.98350	80	
288.81483	96	
288.99833	94	
291.80641	140	
291.87182	260	1+
292.38365	84	
292.82228	78	
295.43388	92	
295.86239	216	1+
296.17688	86	
296.80895	268	1+
297.13482	82	
298.81143	370	
298.85271	132	
299.80215	202	
299.86286	232	
300.79957	118	
301.77682	150	
301.86131	156	
302.24737	92	
302.42005	94	
303.89932	102	
304.44380	82	
304.89485	134	
304.94322	90	
308.13124	86	
308.81904	80	
310.86895	178	
311.85717	148	
311.87393	224	1+
311.89517	88	
312.83698	86	
314.86027	92	
314.91695	82	
315.82103	236	1+
316.81065	88	
318.41709	80	
319.43477	100	
319.86180	104	
320.83670	94	
322.00200	80	
324.89167	150	
325.84843	234	1+
326.95756	82	
329.21740	82	
332.81205	78	
334.40904	106	
334.79047	82	
334.81585	112	
335.85018	226	1+
336.94503	88	
340.94924	154	
346.96420	114	
347.75835	86	
348.89497	82	
352.52156	78	
352.89233	80	
354.12518	82	
356.77081	220	
358.20125	82	
358.30378	112	
358.85714	102	
360.28207	104	
360.70823	112	
361.19863	140	
END IONS

###FS:    #m/z: 507.84512 #charge 1+
###MS: 81
###MSMS: 82
BEGIN IONS
TITLE=Cmpd 61, +MS2(507.8451), 28.2-35.2eV, 1.8min #82
RTINSECONDS=105.829
SCANS=81-82
PEPMASS=507.84512	164894
CHARGE=1+
196.01519	344	
209.94364	176	
214.89030	246	1+
232.89682	764	1+
234.89514	220	
236.88976	290	1+
237.85500	160	
238.06304	134	
250.90878	126	
250.97267	138	
252.08387	238	1+
252.97044	170	1+
256.09002	220	1+
258.87125	444	1+
258.91013	184	1+
259.87287	330	1+
264.88036	178	
265.91671	290	1+
266.17189	134	
267.40111	170	
267.88846	144	
269.92601	134	
270.85726	178	
272.38904	126	
272.53807	132	1+
272.85542	368	1+
273.86590	202	1+
278.38547	298	1+
278.83604	256	1+
280.83276	128	
281.87325	128	
283.14121	254	1+
285.85704	216	
287.85063	1596	1+
289.87757	250	
290.86070	782	1+
290.88650	134	
291.81608	168	
291.88503	206	
291.93411	336	1+
293.87541	992	1+
294.12713	126	
294.85292	126	
295.87549	418	1+
296.85403	194	
297.86147	132	
298.80552	164	
299.85141	452	1+
300.39920	158	
301.85014	160	
302.86647	126	
303.86746	1338	1+
305.86214	2818	1+
306.12563	126	
307.13304	158	
307.85806	210	
307.89159	354	
308.14073	1230	1+
308.87275	1978	1+
309.88911	208	
310.15547	638	1+
310.84225	264	1+
311.82071	150	
311.88675	902	
312.88376	442	
312.92333	140	
313.76574	228	1+
313.87609	244	
313.90505	134	
314.86485	928	1+
315.89314	138	
316.77951	140	
318.86083	168	
318.88282	146	
319.91007	166	
321.89384	138	
322.86839	786	1+
323.87344	662	1+
324.90104	424	1+
325.88573	288	
326.88291	4432	1+
328.36892	150	
329.79861	152	
329.89540	304	
330.17039	132	
330.89129	184	
331.86809	762	1+
331.88815	244	
332.78477	138	
332.87249	658	1+
332.90561	158	
332.93604	136	
334.89961	156	
335.77667	272	
335.84011	220	
335.88373	328	1+
337.83600	150	
337.88245	474	
338.87879	298	
339.80685	176	
339.87952	218	
339.90702	126	
340.88544	182	
340.90616	290	1+
341.77669	162	
342.80682	130	
343.79412	130	
343.87289	218	
344.88966	296	1+
345.77655	130	
345.87279	144	
345.90869	272	1+
346.84873	364	1+
347.39056	196	
347.74641	250	
347.77013	256	1+
348.17177	248	1+
348.74714	134	
348.89525	130	
348.91214	288	1+
348.96313	130	
349.76057	596	1+
349.80630	126	
349.84340	280	1+
350.88337	336	1+
350.94270	148	
351.81324	230	1+
353.84989	150	
354.78774	128	
355.82342	190	1+
355.89391	490	1+
356.84819	188	1+
359.76191	128	
360.86439	222	1+
362.83359	146	
363.81186	302	1+
363.91627	184	
364.75834	130	
365.36991	154	
365.79224	406	1+
366.18317	254	1+
366.83913	158	
366.90019	140	
366.94916	204	1+
367.13437	132	
367.71099	492	1+
367.76446	298	1+
367.85942	136	
368.83967	240	
368.89448	422	1+
369.79651	472	1+
369.83748	452	
370.80451	454	1+
370.83173	666	1+
370.90856	234	1+
371.71244	244	1+
372.78428	402	
373.82983	130	
374.79527	158	
374.81211	270	1+
376.89518	338	1+
379.78715	254	1+
380.71350	204	1+
381.03635	136	
381.84384	828	1+
382.71854	214	1+
382.81815	162	
383.78431	186	
384.85349	824	
385.77630	620	1+
385.85279	510	
385.87856	142	
386.74061	180	1+
386.84082	546	1+
387.74317	216	1+
387.84697	374	1+
388.77661	200	1+
388.80465	298	1+
389.19989	382	1+
390.80541	132	
390.84257	1276	1+
392.82629	1272	1+
393.91972	176	
394.81765	244	1+
394.84251	298	1+
395.76941	190	
395.92177	162	1+
398.74637	152	1+
398.87028	142	
399.72517	210	
399.78322	232	1+
399.80533	248	
399.85185	934	1+
400.87951	166	1+
401.74547	254	1+
402.74814	208	1+
403.86894	452	
404.85742	160	
404.87412	302	
405.71987	140	
405.76751	200	
405.85718	426	
405.87188	426	
406.85674	210	
407.12128	130	
407.73910	204	
407.86745	850	
408.05625	154	1+
408.76368	232	1+
408.85729	1272	1+
409.07653	286	1+
409.73928	324	1+
410.83598	2586	1+
410.86572	202	
412.08145	306	1+
412.87885	136	
413.77621	236	1+
415.37890	178	
416.81775	238	1+
417.86031	148	
420.73858	266	1+
422.75466	310	1+
422.79321	146	
422.82565	222	1+
422.86396	1592	1+
423.86693	1248	1+
425.75246	256	
426.75980	482	
426.86241	784	
427.74344	648	1+
427.86357	428	
428.84568	2518	1+
428.88365	162	
428.97471	94	1+
429.69226	476	1+
429.70324	182	
429.87042	292	
430.86593	176	
431.07776	148	1+
431.86629	712	1+
433.85605	456	1+
435.71798	300	
439.89601	532	1+
440.88196	126	
441.87251	300	1+
443.75988	166	
443.78410	182	1+
444.87159	2024	1+
445.71865	160	
445.75202	776	1+
446.88428	568	1+
447.71006	694	1+
449.69601	208	
449.88000	698	1+
450.70395	170	
451.86902	284	1+
454.76481	146	
457.71671	132	1+
457.90729	384	
458.89942	212	
460.75811	162	1+
462.88108	1206	1+
462.91188	134	
463.72652	168	
464.80569	144	
465.71991	198	
467.70804	186	
467.89047	1078	1+
470.73069	144	
470.76554	170	
470.89830	330	1+
473.73553	158	
476.79631	164	
485.89979	546	1+
490.78454	166	1+
507.84063	130	
508.91690	160	1+
509.85726	312	1+
END IONS

###FS:    #m/z: 336.94576 #charge 1+
###MS: 81
###MSMS: 83
BEGIN IONS
TITLE=Cmpd 62, +MS2(336.9458), 28.0-35.0eV, 1.8min #83
RTINSECONDS=106.602
SCANS=81,83
PEPMASS=336.94576	51334
CHARGE=1+
79.28344	96	
123.84940	80	
126.53241	106	
169.82250	80	
185.92993	88	
196.88038	96	
198.95714	74	
202.43966	90	
205.94683	86	
207.87272	78	
207.95761	80	
207.97738	196	1+
209.93839	84	
210.88509	154	
210.94837	74	
211.94503	4400	1+
212.87770	204	
213.88071	140	
213.93887	2032	1+
214.60286	98	1+
217.86845	78	
218.57052	82	
219.12466	82	
224.03026	86	
224.83963	88	
226.97328	78	
227.95820	76	
228.89582	182	1+
229.95464	4366	1+
230.88779	620	1+
231.95047	2106	1+
233.82758	218	1+
233.89644	152	
233.94499	152	
234.88431	82	
237.00093	86	
237.82938	74	
238.04483	202	
238.84058	244	1+
239.01240	98	
239.04678	76	
239.55961	98	
240.03115	96	
240.83814	358	1+
242.88464	182	
244.84525	224	1+
246.87668	90	
246.97554	126	
247.06171	90	
247.60076	74	
247.96517	750	
248.90225	194	
248.99767	102	
249.88321	74	
249.91449	74	
249.96070	690	1+
250.05463	76	
250.85913	88	
251.90251	280	1+
251.96493	92	
252.97101	2186	1+
253.08400	198	
254.08905	104	
254.11334	84	
254.91283	86	
254.94415	72	
254.96665	1130	1+
255.07177	82	
255.83490	78	
256.85211	142	
256.96838	76	
257.85599	374	1+
257.92522	88	
258.84498	190	1+
258.85509	336	1+
258.89814	84	
258.96363	100	
260.10294	78	
260.82622	74	
260.90937	86	
262.82098	126	
262.92673	86	
263.07156	78	
263.83893	74	
263.88285	78	
263.90104	92	
264.04260	78	
264.86231	150	
264.90741	80	
266.99812	154	
267.84514	126	
267.87919	100	
268.84512	330	1+
270.82588	74	
270.84538	130	
270.91851	78	
270.98168	276	
271.52918	90	
272.78554	86	
272.84760	236	1+
272.95754	106	
272.97930	250	
273.79297	160	
274.66031	90	
274.89663	74	
275.87137	90	
276.43150	98	
276.85745	766	1+
277.86192	488	1+
278.83649	304	1+
279.89467	80	
280.78708	86	
280.87396	238	1+
282.39806	84	
282.81634	112	
284.13420	76	
284.40737	90	
285.85018	146	
285.86600	76	
285.92103	88	
286.85299	262	
287.85000	594	1+
289.17129	78	
289.87983	124	
289.96761	90	
291.88813	76	
292.89844	78	
293.10723	140	
293.86202	130	
293.99461	106	
294.83350	188	1+
294.87115	274	1+
295.64035	92	
295.98000	104	
296.00647	172	1+
297.05397	72	
297.09685	82	
297.96750	76	
298.31115	94	
298.82225	116	
298.96015	106	
299.87609	158	
299.98610	178	1+
300.39301	210	1+
300.81940	100	
301.18440	146	
302.88755	84	
303.67497	78	
304.71991	74	
305.89362	92	
307.89404	118	
309.05229	90	
309.82055	128	1+
309.87136	328	1+
310.42877	102	
310.87230	230	1+
312.82655	136	
312.87433	238	1+
314.85356	92	
318.41288	96	
320.86695	258	1+
321.06294	78	
321.42856	78	
322.35780	90	
323.04189	78	
323.16569	94	
323.86325	88	
326.77145	76	
327.96627	74	
328.88995	80	
329.01710	86	
331.88497	120	
333.19724	74	
333.36558	92	
333.89245	108	
336.61071	78	
338.76321	76	
339.04578	78	
339.22247	82	
339.47346	82	
339.85811	92	
339.89547	106	
340.02109	90	
340.22269	82	
340.79801	114	
340.89112	88	
END IONS

###FS:    #m/z: 359.96126 #charge 1+
###MS: 81
###MSMS: 84
BEGIN IONS
TITLE=Cmpd 63, +MS2(359.9613), 28.0-35.0eV, 1.8min #84
RTINSECONDS=107.374
SCANS=81,84
PEPMASS=359.96126	37556
CHARGE=1+
178.94438	82	
199.94035	86	
204.00642	84	
205.97363	74	
207.00044	80	
207.94373	134	
209.02127	90	
209.94377	934	
211.05159	78	
213.91911	88	
213.93817	98	
221.90716	74	
222.83929	86	
222.95221	294	
223.89243	138	
224.94992	952	1+
224.96841	122	
226.94779	2854	1+
226.97152	172	
227.84065	78	
228.94193	3864	1+
231.79908	92	
232.12086	86	
232.39408	100	
234.86910	144	
240.85924	74	
240.94062	464	
240.96427	530	
241.08059	74	
241.94377	230	
242.88810	100	
242.94093	120	
242.95894	552	1+
244.85100	74	
244.95740	1648	1+
245.86880	86	
245.94550	120	
246.95347	2196	
246.97398	140	
247.80541	72	
248.96443	88	
250.84645	216	1+
250.87682	82	
250.94972	160	
250.96921	240	1+
252.95772	194	
253.84137	174	
254.00506	116	
255.09245	78	
255.13420	74	
256.08661	80	
256.43050	80	
258.14615	130	
259.88502	76	
260.83217	100	
260.96782	426	
262.21594	76	
263.80312	82	
263.83702	76	
263.99460	92	
264.02093	74	
264.07663	94	
264.55187	92	
264.96011	148	
265.08473	128	
265.87567	82	
266.81241	200	
267.40717	78	
267.97233	474	
268.96062	116	
268.99295	80	
269.96771	342	
273.43674	100	
273.95070	90	
275.97851	88	
276.86020	86	
276.87673	78	
277.09348	74	
277.79891	78	
278.79863	82	
278.84294	204	
279.02633	82	
279.06125	102	
279.82318	80	
279.83822	116	
280.13486	74	
280.85246	86	
280.87441	138	
280.94745	86	
281.81520	90	
281.87452	74	
281.91165	88	
282.83900	214	1+
283.98528	80	
288.81223	88	
288.83444	168	
289.93401	78	
291.80618	78	
291.86224	174	
292.13346	82	
293.85645	76	
294.85560	154	
294.90579	90	
295.84496	142	
296.39913	78	
296.81341	104	
296.85401	80	
297.37625	86	
298.81966	152	
298.93900	78	
299.80508	286	1+
301.88038	272	1+
302.04784	118	
302.88568	210	1+
307.43101	76	
307.84240	90	
308.95527	82	
310.87254	76	
313.81835	88	
313.93724	76	
315.09756	90	
316.89911	80	
318.81214	72	
318.93255	88	
320.86245	92	
321.81913	184	
322.11138	82	
322.93111	338	
324.89397	76	
328.88104	80	
329.87735	116	
330.05586	88	
331.41986	78	
332.87478	74	
334.80622	84	
335.85902	76	
336.94370	114	
338.40649	92	
338.78145	74	
339.59781	90	
340.93795	114	
342.16642	76	
342.63665	94	
342.92987	82	
343.78090	88	
345.06926	72	
347.91625	86	
348.89967	106	
353.76327	264	1+
353.99708	80	
354.40053	98	
355.71234	82	
356.82230	80	
357.94839	84	
358.76769	82	
359.08299	100	
359.86082	74	
359.88635	92	
360.28010	84	
360.82432	82	
361.18469	88	
363.79900	84	
END IONS

###FS:    #m/z: 322.93031 #charge 1+
###MS: 85
###MSMS: 86
BEGIN IONS
TITLE=Cmpd 64, +MS2(322.9303), 28.0-35.0eV, 1.9min #86
RTINSECONDS=111.034
SCANS=85-86
PEPMASS=322.93031	2255120
CHARGE=1+
139.10660	90	
168.75696	92	
185.00338	70	
186.99117	74	
194.93001	86	
201.04646	144	
205.97173	78	
208.88622	82	
212.89646	94	
214.99642	70	
215.87800	270	1+
217.95713	68	
218.90253	92	
220.87887	82	
221.96188	74	
222.95857	430	1+
222.97450	72	
223.93944	94	
223.96322	368	1+
224.97762	92	
225.09551	72	
225.88751	100	
226.84552	102	
226.90118	70	
227.96128	68	
229.92008	76	
230.83519	82	
231.83257	98	
232.90720	70	
233.07009	76	
233.87094	78	
233.88841	76	
235.06154	80	
236.79851	82	
236.90458	190	
237.04435	94	
237.08779	86	
237.79348	68	
237.89939	76	
238.88484	122	
238.93576	98	
239.08002	172	
239.40580	102	
239.90026	208	1+
240.94096	2962	
241.12675	68	
241.46568	72	
241.79229	68	
241.94216	2300	
242.83364	70	
242.94162	7142	1+
244.88373	126	
244.94019	1888	1+
245.44501	78	
245.85115	86	
246.94199	92	
246.97499	138	
247.05797	70	
247.81871	72	
247.97831	142	
249.12355	92	
249.83398	122	
250.09152	76	
250.85122	70	
253.05368	118	
254.90621	218	1+
256.05491	74	
256.89374	154	
256.95042	90	
257.93290	94	
258.83636	128	
259.04819	80	
259.98197	70	
260.84896	94	
262.83534	94	
262.99009	72	
263.80934	74	
265.01330	78	
265.20100	68	
265.87741	78	
266.01386	70	
266.14198	74	
266.92737	76	
268.97768	70	
270.01800	70	
271.36336	102	
271.86376	128	
271.91585	98	
272.84764	196	1+
273.79904	140	
273.87746	76	
273.96293	74	
274.06430	72	
274.38357	70	
274.90801	76	
276.19894	76	
276.26212	80	
277.82626	194	1+
279.09246	844	1+
279.85351	82	
279.89449	80	
280.83344	144	
281.85781	80	
283.04045	74	
283.06724	374	1+
283.39980	96	
284.29233	192	
284.92320	72	
285.11197	82	
285.29620	78	
286.93825	130	
287.88247	82	
289.78586	78	
289.85697	82	
290.20161	70	
290.66835	86	
290.79191	68	
290.85180	102	
290.94457	70	
291.85391	182	1+
294.85755	124	
295.84750	76	
296.83876	70	
297.94418	80	
298.85419	94	
299.79993	68	
300.80409	106	
300.84852	76	
301.05503	78	
301.18083	86	
301.83320	76	
301.87417	70	
302.24714	76	
303.35180	198	
304.79437	218	1+
305.03746	74	
305.85740	68	
307.88769	138	
308.87060	182	1+
309.03000	98	
309.90325	100	
310.89410	80	
311.85940	126	
312.04475	76	
313.07859	82	
313.80646	90	
317.86340	80	
318.86539	72	
318.88653	72	
320.16146	74	
320.83412	102	
321.85324	88	
322.06734	68	
323.85262	74	
323.88310	72	
324.09532	92	
324.82096	82	
324.85173	68	
324.88947	116	
325.10202	72	
325.89311	104	
326.94241	72	
327.27767	68	
327.80853	82	
END IONS

###FS:    #m/z: 340.94090 #charge 1+
###MS: 85
###MSMS: 87
BEGIN IONS
TITLE=Cmpd 65, +MS2(340.9409), 28.0-35.0eV, 1.9min #87
RTINSECONDS=111.806
SCANS=85,87
PEPMASS=340.94090	887284
CHARGE=1+
106.40093	90	
186.97956	78	
193.43969	80	
201.49567	82	
205.94831	104	
208.95670	78	
208.98231	82	
210.93764	136	1+
212.87902	176	
213.01743	92	
213.87498	74	
213.93933	1450	1+
214.89975	136	
215.88959	312	1+
215.95867	74	
217.88292	78	
217.93554	140	
220.87839	94	
221.98387	92	
223.95744	140	
224.97991	96	
226.95485	148	
228.91217	80	
228.94691	176	
230.96166	90	
231.89009	304	
231.95056	1762	1+
233.83931	78	
233.87144	80	
233.89473	360	1+
233.94574	200	
235.06726	82	
235.94715	284	
236.88220	284	1+
237.71577	80	
237.88765	190	1+
237.92796	122	
238.86061	82	
239.88490	98	
240.85380	194	
240.94094	84	
241.12729	134	
241.84715	108	
242.45430	94	
242.83492	108	
243.82978	300	
244.95297	84	
245.06077	98	
246.06479	78	
246.97407	82	
247.81313	78	
247.86129	74	
248.89859	92	
249.95921	234	
251.96008	130	
253.91032	192	
254.96544	376	1+
254.98751	98	
255.75633	80	
256.96424	118	
257.80082	78	
258.84773	512	1+
258.98895	82	
259.01251	126	
259.34250	96	
260.05955	132	
260.83715	406	1+
261.04637	80	
261.88248	312	1+
262.06311	92	
262.84596	134	
262.96630	88	
264.09044	82	
264.87062	184	
265.08911	96	
266.19173	94	
266.99758	126	
267.09410	78	
267.83918	82	
268.00587	82	
268.16296	74	
268.40845	86	
268.84147	132	
268.91135	74	
269.82422	78	
269.84322	108	
271.84891	100	
272.44055	84	
272.55418	86	
272.93131	96	
272.98259	96	
273.90208	96	
276.64589	74	
276.85589	396	
277.58437	90	
277.86302	230	
277.92610	80	
278.15474	132	1+
278.81087	74	
278.84751	432	
279.84816	338	
279.91487	78	
279.97075	98	
280.84853	262	
280.86464	112	
280.93714	86	
281.86647	78	
281.89292	186	
282.84182	78	
282.87632	112	
283.85904	80	
284.02667	74	
284.95429	84	
286.81674	98	
286.90819	78	
287.79076	78	
288.90004	78	
289.98440	80	
290.92085	130	
292.86217	76	
294.86488	110	
295.87365	118	
296.85970	266	1+
296.97801	124	
297.85049	112	
298.88378	76	
298.93897	78	
299.02602	76	
299.05629	96	
299.81002	82	
299.83686	78	
299.87205	448	1+
301.86803	338	1+
303.20660	78	
304.08184	102	
304.39206	82	
304.87678	74	
304.94507	110	
304.96009	94	
305.45158	78	
305.85012	98	
307.87241	74	
308.86880	86	
308.93340	92	
309.42369	82	
310.72107	76	
310.87285	76	
311.87545	126	
313.88956	74	
315.85688	74	
318.38247	80	
318.45228	74	
322.84305	92	
323.17865	82	
324.89404	280	1+
326.16769	80	
327.91068	78	
332.86573	72	
335.10517	82	
335.18656	78	
337.03206	74	
337.69733	82	
341.75979	82	
341.99382	76	
342.18453	76	
345.18264	94	
END IONS

###FS:    #m/z: 363.95686 #charge 1+
###MS: 85
###MSMS: 88
BEGIN IONS
TITLE=Cmpd 66, +MS2(363.9569), 28.0-35.0eV, 1.9min #88
RTINSECONDS=112.578
SCANS=85,88
PEPMASS=363.95686	365938
CHARGE=1+
48.54744	86	
182.86677	132	
187.93579	76	
189.86340	90	
191.85728	230	
197.96025	120	
201.09846	82	
201.86540	112	
203.88190	76	
207.44770	78	
207.87454	126	
209.86880	126	
209.94400	466	
210.25336	82	
210.88199	228	
211.94639	110	
212.87897	802	1+
214.89402	124	
215.97487	82	
222.02774	76	
222.95101	432	1+
224.94957	578	1+
225.89787	108	
226.94738	5368	1+
227.93126	264	
228.89434	424	
228.94263	4714	1+
230.88953	1236	1+
233.41137	86	
233.88691	102	
234.87988	144	
235.82327	104	
238.93817	146	
240.87259	84	
240.93927	996	
241.42551	80	
241.93989	2402	1+
242.79171	86	
242.89130	88	
242.94196	1708	1+
243.82085	138	
243.90090	78	
244.82196	100	
244.88619	120	
244.93869	282	
244.95790	3414	1+
245.93897	166	
246.03402	82	
246.95260	2940	1+
248.90067	796	1+
249.80193	78	
250.09931	76	
250.94469	146	
250.97039	156	
252.84676	88	
253.08516	88	
253.42875	98	
253.83913	130	
253.90791	112	
254.01758	90	
254.09180	140	
254.84610	78	
254.87541	90	
255.02469	94	
256.39104	78	
257.84813	80	
259.09681	128	
259.50911	90	
260.83665	120	
260.96788	290	
261.83080	82	
261.89838	250	1+
262.00944	78	
262.82749	110	
262.96860	180	
263.83308	84	
264.82127	220	1+
266.80722	222	1+
266.85371	82	
266.89983	92	
267.97466	686	1+
269.80912	124	
269.84041	76	
269.92102	84	
269.96957	194	
270.85734	104	
270.91700	376	1+
271.19779	82	
271.91873	312	1+
273.79620	78	
273.91234	88	
275.90944	80	
278.84347	282	1+
278.87220	112	
279.07550	102	
279.10053	122	
279.90077	94	
280.79611	550	1+
280.85576	242	1+
281.11362	114	
282.77917	116	
282.98556	86	
283.07347	80	
283.79262	78	
283.96670	82	
283.98620	120	
284.84258	96	
285.04134	106	
285.79038	88	
285.82354	212	1+
285.84565	212	
285.91121	80	
288.37011	90	
289.32801	92	
289.76293	80	
289.85877	222	1+
289.96532	88	
291.96556	82	
292.86842	78	
293.33931	82	
294.85325	176	1+
296.81094	152	
297.98024	82	
298.80453	328	
299.00277	102	
299.12563	78	
299.23839	88	
299.80476	658	1+
300.80834	426	1+
300.92846	148	
301.51107	94	
301.72675	78	
301.86165	286	
301.99971	80	
302.84359	84	
303.85698	646	1+
303.91881	76	
306.94676	78	
307.84455	194	1+
310.89420	86	
311.88301	110	
312.83265	76	
312.85785	80	
313.15853	78	
314.81222	80	
316.81585	172	1+
318.01661	76	
321.82027	110	
322.79450	86	
322.92867	200	
324.38179	88	
325.87179	268	1+
326.87358	210	1+
328.76092	84	
328.90540	106	
333.95049	86	
334.73441	78	
336.94317	290	1+
339.08653	88	
339.82855	124	
340.80950	78	
340.94134	78	
342.90500	124	
344.19296	76	
345.20542	88	
347.01917	96	
348.81928	92	
349.38825	86	
350.86588	90	
351.20835	80	
354.83979	86	
355.61742	86	
357.19600	76	
360.10972	98	
361.76843	86	
363.22457	86	
363.94818	136	
366.61677	78	
367.75134	124	1+
367.81684	80	
367.98858	76	
368.31598	80	
END IONS

###FS:    #m/z: 322.93005 #charge 1+
###MS: 89
###MSMS: 90
BEGIN IONS
TITLE=Cmpd 67, +MS2(322.9300), 28.0-35.0eV, 2.0min #90
RTINSECONDS=116.238
SCANS=89-90
PEPMASS=322.93005	2366800
CHARGE=1+
78.35693	72	
185.92140	68	
195.91890	134	
196.01345	76	
197.02544	80	
197.95744	80	
201.04792	86	
205.95517	74	
205.96632	88	
207.87606	74	
207.98200	82	
208.93775	78	
210.90201	86	
214.09341	70	
218.05351	98	
218.94104	76	
220.87470	76	
221.07087	180	
222.86927	116	
222.95073	140	
223.90898	76	
223.95850	142	
225.95837	100	
226.89745	72	
227.87875	72	
227.93421	134	
228.00637	68	
228.14385	80	
229.92566	74	
230.53875	96	
230.84748	144	
232.83195	76	
234.88618	90	
235.34293	84	
236.79107	68	
238.58177	80	
238.89659	146	1+
238.93808	104	
238.95313	100	
239.07877	156	
239.55759	114	
239.78554	88	
240.82111	72	
240.88204	94	
240.89586	74	
240.94077	3324	
241.00221	72	
241.93946	10492	1+
242.82041	68	
242.94186	7546	1+
243.63219	84	
243.88190	70	
243.99866	106	
244.83756	78	
244.93978	2088	1+
246.87457	68	
246.90366	68	
247.01722	146	
247.85155	68	
248.80008	68	
248.94918	90	
249.06342	78	
249.89911	82	
250.94653	70	
251.07022	194	
252.35473	94	
253.50922	100	
253.88378	172	1+
254.10164	82	
254.80717	80	
254.91674	66	
256.83561	70	
256.96878	78	
257.00502	72	
257.91337	84	
258.80728	78	
259.96219	92	
260.04705	72	
260.07530	68	
260.83779	66	
261.83565	142	
262.20632	78	
262.83286	128	
263.83095	68	
263.88089	242	1+
263.95694	68	
265.85358	68	
266.09143	190	1+
266.20453	70	
266.85071	192	1+
267.06199	76	
267.11426	86	
270.92693	124	
271.86394	74	
271.91612	90	
272.00722	76	
273.84579	80	
273.94464	72	
274.09117	68	
274.12777	68	
274.79039	70	
274.85586	68	
275.22425	92	
276.83595	70	
276.90129	104	
277.15688	72	
278.84215	200	1+
278.88281	68	
279.08983	1288	1+
279.21703	78	
279.91113	76	
280.12477	82	
280.79709	70	
281.04602	68	
281.79413	76	
282.83380	72	
283.07233	122	
283.85628	226	1+
284.17554	90	
284.24829	70	
284.29410	746	1+
285.03314	86	
286.92480	68	
286.98708	72	
287.81138	68	
287.85937	86	
290.06982	76	
291.80667	112	
295.07908	74	
296.41385	78	
296.80500	72	
297.79391	148	
298.07337	68	
298.57179	94	
299.75690	72	
300.06747	94	
301.81428	70	
301.87699	100	
301.90371	82	
302.82223	104	
303.09959	68	
303.87853	72	
304.36643	80	
305.08257	68	
306.08288	72	
306.79241	68	
306.88101	96	
309.82124	76	
310.80533	72	
310.85305	130	
310.87883	76	
311.79802	70	
311.87211	84	
314.85176	72	
315.10876	86	
318.93664	88	
319.92422	76	
321.42811	72	
322.41979	86	
323.81469	78	
324.89511	84	
326.62040	106	
END IONS

###FS:    #m/z: 340.94069 #charge 1+
###MS: 89
###MSMS: 91
BEGIN IONS
TITLE=Cmpd 68, +MS2(340.9407), 28.0-35.0eV, 2.0min #91
RTINSECONDS=117.01
SCANS=89,91
PEPMASS=340.94069	930740
CHARGE=1+
185.86775	80	
187.03495	82	
191.94513	140	
192.92604	80	
204.92131	76	
208.84199	76	
208.95542	200	
209.94880	80	
210.90030	78	
210.93783	284	
212.93072	170	
213.93922	1052	1+
214.85928	78	
214.89658	76	
215.88626	300	
215.93582	280	
217.89026	82	
217.93778	128	
218.88141	88	
220.87638	90	
222.97378	134	
223.38188	92	
223.85381	80	
223.94191	78	
223.95807	82	
224.04661	80	
224.58744	78	
224.98436	96	
225.19527	78	
227.95281	124	
228.05773	80	
228.84476	166	
228.94999	298	
231.94949	1280	1+
232.88636	76	
233.35720	80	
233.83928	86	
233.89906	140	
234.97495	98	
235.95550	174	
236.98922	100	
238.09460	98	
238.44716	104	
240.14332	86	
240.83777	512	1+
240.85043	170	
241.11670	80	
241.84135	286	1+
241.94009	122	
243.39863	78	
243.83126	254	
243.87779	78	
244.82664	134	
244.89454	120	
248.07415	92	
249.39858	82	
249.89746	90	
249.96351	310	1+
249.98940	106	
250.47991	102	
253.12216	74	
254.04309	82	
254.96691	768	1+
255.07313	168	
255.41075	92	
255.91361	192	
255.94418	84	
256.07653	74	
256.87305	102	
256.96958	144	
257.85925	74	
258.84333	150	
259.17473	78	
259.80605	84	
259.85430	132	
259.97202	114	
260.83440	280	
260.92219	202	1+
260.98271	76	
261.83981	322	
261.95182	88	
262.06779	94	
262.83582	222	
263.88098	80	
264.44004	78	
265.01537	76	
265.98155	76	
266.86730	104	
267.13619	116	
267.86131	78	
268.04793	112	
268.84119	210	
269.57001	82	
269.82450	84	
269.84137	86	
270.83363	80	
270.84788	130	
270.98553	106	
271.76403	80	
271.91787	78	
272.44064	88	
272.57831	80	
272.84490	106	
272.93482	234	
274.41818	76	
274.86305	170	
274.87641	158	
274.93504	106	
276.85689	196	
277.61475	80	
277.86575	186	
277.96312	150	
278.37899	92	
278.84451	1114	1+
280.88558	78	
281.89285	204	
283.78874	134	
283.82780	96	
283.86329	82	
284.87880	100	
286.92891	96	
287.89492	84	
289.78546	72	
290.94090	76	
291.80755	114	
291.85666	76	
294.84549	166	
294.95045	98	
295.85781	104	
295.96969	350	1+
296.86763	142	
298.01389	84	
298.31321	74	
299.41696	78	
299.87262	136	
300.81223	88	
301.84626	74	
301.86996	382	1+
306.87961	100	
308.82783	84	
310.66675	78	
310.87579	178	
311.08018	90	
312.37451	78	
312.88046	78	
313.62395	74	
315.36573	84	
317.88727	86	
320.92219	92	
321.87544	74	
323.09256	78	
330.82098	88	
332.80548	104	
335.25568	90	
336.81578	78	
337.18904	226	1+
337.86468	158	1+
338.25487	78	
340.28599	106	
344.76292	76	
345.43140	92	
345.75102	78	
END IONS

###FS:    #m/z: 363.95672 #charge 1+
###MS: 89
###MSMS: 92
BEGIN IONS
TITLE=Cmpd 69, +MS2(363.9567), 28.0-35.0eV, 2.0min #92
RTINSECONDS=117.783
SCANS=89,92
PEPMASS=363.95672	375718
CHARGE=1+
131.53262	76	
173.11701	86	
187.86957	110	
189.86428	330	
191.85648	100	
192.01969	82	
192.92259	92	
192.93446	88	
196.88369	124	
200.87920	80	
200.94924	146	
203.85557	78	
205.92811	88	
209.94375	468	
210.88452	166	
212.87998	578	
222.94995	398	
223.95598	206	
224.90044	88	
224.95307	816	1+
224.97386	84	
225.92707	96	
225.97173	316	1+
226.86767	78	
226.94801	5912	1+
228.85913	114	
228.89459	132	
228.94307	6386	1+
228.96789	176	
229.39940	84	
229.92999	80	
230.82926	80	
230.88823	1636	1+
233.89932	78	
234.88098	346	1+
237.05348	150	
240.09399	82	
240.90510	78	
240.94070	488	
240.96161	258	1+
241.08009	102	
241.94278	510	
242.83150	88	
242.94172	1494	1+
243.16723	78	
243.96711	122	
244.95769	3664	1+
245.02984	88	
245.94224	320	
246.95292	2754	1+
247.04298	184	
248.80590	252	1+
248.89986	652	1+
249.07869	76	
250.11033	128	1+
250.94985	140	
250.97036	164	
252.04491	88	
252.06037	84	
252.95289	198	
253.90218	192	1+
254.90442	164	1+
258.84452	110	
258.97313	100	
260.83189	76	
260.96496	266	1+
261.79474	76	
263.88507	76	
263.98093	228	
264.08106	244	1+
264.96453	98	
265.05708	78	
265.79943	114	
265.83430	280	1+
265.93750	118	
266.81777	78	
266.92368	78	
267.97500	610	1+
268.80337	382	1+
269.08448	78	
269.42313	80	
269.89702	90	
269.91098	80	
269.97028	640	1+
270.92650	100	
271.02766	88	
271.91579	136	
272.07590	144	
272.43456	86	
272.94325	90	
274.02176	86	
274.36343	80	
275.42192	84	
276.07652	86	
276.80140	76	
278.84732	260	1+
279.10021	136	
279.79573	578	1+
280.79082	82	
280.85152	78	
281.89227	192	1+
282.11577	76	
282.79068	92	
283.79072	114	
283.85228	110	
283.97908	92	
284.81618	80	
284.98965	86	
285.79146	112	
285.81327	82	
285.84491	104	
285.87438	78	
286.81161	114	
287.09135	78	
287.38198	102	
288.04303	92	
293.87700	148	
295.28586	108	
296.43285	86	
296.81354	102	
296.87045	86	
297.80296	430	1+
297.82568	154	
298.13697	86	
298.42293	82	
298.80490	308	1+
298.93262	84	
299.06227	92	
300.09070	110	
300.80216	676	1+
300.91232	86	
301.82056	110	
302.84767	84	
303.85599	460	
303.87653	128	
303.94655	144	
306.43513	82	
307.43547	86	
307.89415	230	1+
307.99987	80	
310.13703	84	
310.87733	214	1+
314.45516	98	
315.44460	108	
315.81171	536	1+
316.81399	474	1+
318.40613	88	
318.79001	78	
319.11650	82	
320.80530	92	
320.93551	152	
321.01257	82	
321.43057	92	
321.82405	274	1+
322.92889	220	
323.25157	78	
323.30217	100	
323.84987	92	
324.78345	92	
324.89338	114	
326.87887	156	
326.94680	92	
332.82521	92	
334.38207	82	
336.94523	136	
338.83708	94	
338.95305	80	
339.82770	118	
340.90360	106	
340.93588	184	
347.41263	86	
353.76521	86	
354.08598	88	
356.71372	90	
361.79657	80	
364.09365	102	
365.03597	96	
366.29219	76	
366.31570	76	
366.94119	78	
367.76995	78	
368.42700	86	
END IONS

###FS:    #m/z: 322.92997 #charge 1+
###MS: 93
###MSMS: 94
BEGIN IONS
TITLE=Cmpd 70, +MS2(322.9300), 28.0-35.0eV, 2.0min #94
RTINSECONDS=121.453
SCANS=93-94
PEPMASS=322.92997	2493532
CHARGE=1+
70.57872	76	
118.43420	104	
145.10370	74	
165.94522	76	
171.85262	72	
184.87293	92	
190.93246	84	
192.88931	110	
193.88749	86	
194.03445	72	
195.08959	86	
197.89168	72	
201.04468	74	
203.96774	68	
210.03620	96	
211.01442	68	
213.89385	78	
213.92542	110	
214.90485	66	
216.03629	88	
219.91225	88	
220.87381	116	
221.94001	80	
222.07158	82	
222.95051	80	
223.95800	208	
227.89696	100	
228.95779	68	
229.07759	84	
229.51836	74	
229.87172	76	
229.89427	88	
230.82907	68	
230.89864	80	
231.93922	96	
233.09461	74	
233.88635	72	
233.95753	92	
236.93627	68	
238.06637	362	1+
238.88539	104	
238.94109	278	1+
239.40360	88	
240.02939	70	
240.87453	72	
240.91122	68	
240.94103	2608	
240.98896	94	
241.93972	10578	1+
242.11718	72	
242.94204	7610	1+
244.03691	72	
244.16350	66	
244.39578	80	
244.82788	130	
244.93886	1074	
245.79928	98	
245.87268	78	
246.06989	70	
247.89994	94	
248.84805	128	
248.88288	72	
248.91968	66	
248.97241	92	
249.89155	94	
249.95363	82	
250.94295	114	
251.07695	70	
251.88318	74	
251.99600	68	
252.14813	92	
252.80366	86	
254.08615	78	
254.90870	122	
255.91359	88	
256.83983	120	
256.89297	124	
257.01879	90	
257.41049	84	
258.83320	76	
260.85193	78	
260.92371	144	1+
261.53043	90	
261.83034	280	1+
261.97183	86	
262.42898	88	
262.86266	72	
263.84717	78	
265.05541	82	
265.83152	72	
266.07749	88	
266.66495	76	
266.85190	108	
267.88752	88	
268.02024	94	
269.15923	68	
270.01183	82	
271.52533	76	
271.80262	78	
271.89371	70	
272.43866	86	
273.00432	80	
273.86705	90	
274.88845	84	
275.81002	96	
275.83569	188	1+
276.04998	80	
276.12134	78	
276.95356	66	
278.15560	78	
278.82829	108	
279.05287	72	
279.09051	1202	1+
280.00787	72	
280.42474	108	
280.99466	80	
281.93651	72	
283.08595	98	
283.76196	66	
283.96234	70	
284.10126	110	
284.29390	360	1+
284.96501	122	
286.86275	72	
289.78625	100	
289.87734	98	
290.87348	78	
291.81168	104	
292.80355	88	
292.87051	72	
293.86120	112	
294.85146	108	
295.86818	178	1+
296.99541	74	
297.39968	82	
300.05456	74	
300.37385	98	
300.56087	84	
300.87610	110	
303.87399	90	
304.39662	76	
307.09739	86	
307.51524	98	
307.79724	70	
307.81869	88	
307.89593	136	
310.41589	122	
314.81205	104	
316.80442	72	
317.83886	88	
320.88917	70	
321.92619	80	
321.95929	70	
322.82137	92	
323.97830	82	
324.88498	84	
325.87818	106	
326.37623	92	
326.89117	80	
327.79102	72	
END IONS

###FS:    #m/z: 340.94060 #charge 1+
###MS: 93
###MSMS: 95
BEGIN IONS
TITLE=Cmpd 71, +MS2(340.9406), 28.0-35.0eV, 2.1min #95
RTINSECONDS=122.226
SCANS=93,95
PEPMASS=340.94060	953250
CHARGE=1+
191.95412	74	
196.88399	76	
208.01575	76	
208.94005	172	
208.95933	168	
212.88549	80	
213.88201	120	
213.94132	972	1+
215.01413	74	
215.88856	188	
215.93849	218	
217.88323	190	
217.93723	116	
219.88662	78	
222.00747	100	
222.91402	78	
223.97870	76	
224.85981	78	
224.94838	78	
224.97722	82	
225.88530	246	1+
226.94528	78	
228.93771	232	
229.38818	92	
230.84084	74	
230.88681	118	
231.88791	92	
231.94960	1204	1+
233.89692	246	
234.38605	94	
235.89416	78	
237.40019	78	
237.41299	94	
238.88530	82	
239.14157	86	
239.78771	94	
240.79820	100	
240.83638	176	
241.83346	134	
241.84296	248	1+
241.89727	76	
242.53358	82	
242.80694	76	
243.83148	266	1+
244.88472	118	
244.95606	176	
245.89563	78	
246.12072	76	
246.84858	136	
246.90323	74	
246.97311	104	
249.88958	166	
249.91398	118	
249.96244	426	1+
251.95601	124	
252.34313	94	
254.91942	112	
254.96615	586	1+
255.09665	96	
255.12842	78	
255.40497	96	
256.88908	192	1+
256.96670	272	
257.84847	100	
257.92166	94	
258.84385	402	
258.86523	122	
259.53479	78	
259.58202	76	
259.83745	86	
259.85570	274	
259.91542	236	1+
259.95968	196	
260.04349	72	
260.83490	730	1+
261.02856	84	
261.96157	74	
262.42683	80	
262.83810	122	
262.96608	102	
263.05899	196	1+
263.39061	86	
263.85901	76	
263.89285	86	
264.86465	190	
265.08497	92	
265.87161	84	
266.86654	130	
268.83746	106	
270.04626	80	
270.82756	74	
271.07813	92	
272.82159	74	
272.84379	152	
274.53835	84	
274.85680	202	1+
274.89330	156	
275.88080	96	
276.12531	84	
276.86027	314	
277.84868	158	
277.92191	74	
278.84389	1304	1+
279.11641	94	
280.90598	72	
281.05194	170	
281.84333	86	
281.87180	78	
281.88780	144	
282.91321	160	
282.98464	74	
284.93603	76	
285.49343	80	
286.87091	92	
289.86699	76	
289.90909	74	
290.33151	106	
290.89236	158	
290.94349	122	
292.85339	214	1+
294.82261	98	
295.97138	286	1+
295.99259	150	
296.80051	80	
297.87520	120	
297.91663	94	
298.31223	132	
298.90279	80	
299.05723	92	
300.81847	110	
300.87638	110	
301.86193	154	
302.41378	76	
302.44140	78	
302.86256	158	
302.94564	160	
303.78777	120	
303.88041	92	
303.95092	78	
304.85310	78	
306.89739	78	
307.80910	218	1+
310.87476	136	
312.86789	142	
317.91555	72	
318.92598	84	
318.95429	74	
320.93119	76	
322.09550	90	
322.87190	92	
322.92709	92	
323.81724	72	
324.80996	72	
328.39848	72	
330.81254	118	
332.82111	74	
333.84350	78	
337.86630	96	
338.87902	82	
339.22923	76	
339.75406	74	
339.82645	78	
340.39906	80	
341.81875	84	
342.72090	118	
344.90650	78	
END IONS

###FS:    #m/z: 363.95661 #charge 1+
###MS: 93
###MSMS: 96
BEGIN IONS
TITLE=Cmpd 72, +MS2(363.9566), 28.0-35.0eV, 2.1min #96
RTINSECONDS=122.998
SCANS=93,96
PEPMASS=363.95661	397512
CHARGE=1+
189.86318	152	
191.85956	156	
196.00659	94	
196.88322	180	1+
197.94015	94	
200.88724	130	
203.93096	90	
205.94818	150	
206.75671	86	
207.95575	94	
208.94242	142	
208.96287	80	
209.94325	886	1+
210.88222	136	
212.87779	964	1+
221.90788	80	
222.95172	358	
223.95258	172	
224.83397	82	
224.95458	498	
226.87395	88	
226.89356	80	
226.91397	134	
226.94701	5436	1+
226.97102	152	
227.38565	80	
227.87483	98	
227.93209	222	
228.89434	216	
228.94258	5908	1+
229.85914	82	
229.91826	96	
230.89007	1358	1+
232.01782	80	
232.88737	248	
233.88522	122	
233.93336	82	
234.88567	166	
235.04811	86	
235.84538	166	
237.06021	266	1+
239.42851	92	
240.07480	86	
240.94126	484	
240.96544	216	
241.38179	108	
241.93964	2628	1+
242.82610	80	
242.95724	732	1+
244.95706	4102	1+
245.94225	200	
246.90960	144	
246.95305	3648	1+
246.98248	88	
248.80288	126	
248.83851	92	
248.89969	714	1+
248.96666	86	
249.87596	82	
250.89859	206	
250.97236	224	
253.08638	152	1+
255.57184	92	
257.72215	100	
258.82910	110	
258.97272	94	
260.14228	86	
260.83301	184	
260.96946	126	
261.82959	110	
261.85045	78	
262.43278	92	
262.83851	298	1+
263.88552	84	
263.98298	78	
264.02449	84	
264.81940	80	
265.08460	126	
265.90150	84	
266.81407	140	
266.89914	80	
267.97287	692	1+
268.95465	134	
269.41879	102	
269.96839	364	1+
273.85202	138	
275.81275	182	1+
276.01945	98	
276.13759	90	
278.82811	84	
278.84543	384	1+
280.10668	124	
280.39414	98	
280.79751	164	
281.85079	260	1+
281.95687	96	
282.05583	90	
282.78796	260	1+
282.87241	106	
284.13204	92	
284.82425	272	1+
284.85995	80	
284.89933	104	
284.98116	86	
285.40223	82	
285.64302	104	
285.84668	172	1+
286.82801	194	1+
286.86346	108	
288.90204	82	
289.12326	84	
289.63096	92	
290.05936	80	
290.85472	80	
291.51670	84	
291.91516	96	
292.43593	84	
293.81532	96	
293.91506	202	1+
296.93390	78	
297.80654	312	
298.80065	772	1+
299.87259	134	
300.85501	78	
300.91453	86	
301.86467	224	
301.88944	82	
302.80649	94	
302.86265	110	
303.81033	104	
303.82812	134	
303.85519	466	
303.94846	194	1+
305.98905	110	
306.43352	120	
308.81715	102	
308.95538	100	
310.87742	92	
312.15030	84	
312.86938	276	1+
313.89991	92	
314.12843	100	
314.17428	94	
316.81788	218	
316.84597	82	
316.87549	130	
318.87534	80	
318.93531	260	
319.86053	82	
320.13285	84	
321.81445	342	1+
321.87090	382	1+
321.90180	84	
322.81619	268	1+
325.87646	284	1+
326.62264	98	
326.82675	90	
327.03757	80	
328.93888	92	
329.76548	82	
329.87464	114	
329.88779	92	
331.90740	82	
332.80968	86	
335.88265	92	
336.94162	144	
338.34515	80	
338.81189	102	
339.62946	82	
339.83076	94	
340.93854	354	
348.27362	82	
352.88521	118	
355.80252	108	
356.24041	90	
357.38398	102	
360.23806	78	
363.76070	84	
365.94210	82	
366.22667	78	
367.38361	88	
END IONS

###FS:    #m/z: 507.84519 #charge 1+
###MS: 97
###MSMS: 98
BEGIN IONS
TITLE=Cmpd 73, +MS2(507.8452), 28.2-35.2eV, 2.1min #98
RTINSECONDS=126.699
SCANS=97-98
PEPMASS=507.84519	137672
CHARGE=1+
196.01577	768	1+
214.88935	154	
224.97595	280	1+
232.89518	534	
236.88752	250	
237.85325	122	
244.96052	136	
245.96677	120	
249.88734	158	
250.90833	300	
250.96865	126	
252.07703	122	
252.90496	196	
253.91227	262	1+
255.80876	148	
256.09175	146	
263.95305	210	1+
266.16477	350	1+
269.88256	212	1+
273.86236	242	1+
275.84798	184	1+
279.84675	150	
280.10008	148	
280.80624	150	
284.80236	132	
284.85225	406	1+
284.87050	150	
284.89954	242	1+
286.87425	120	
287.85105	1386	1+
288.86664	148	
289.87436	624	1+
291.84478	136	
292.88552	160	
293.87339	318	
294.12455	184	1+
300.84822	172	
301.83954	212	1+
301.98592	156	
302.90045	144	
303.86735	492	1+
304.89225	190	1+
305.37102	134	
305.86135	1754	1+
305.95107	194	
307.08789	238	1+
307.81057	140	
307.89209	484	
308.14000	1024	1+
308.87253	1764	1+
309.89055	448	1+
309.95181	148	1+
310.15826	738	1+
311.88395	1534	1+
313.94457	140	
314.81533	170	1+
314.86421	898	1+
314.92395	132	
314.95688	156	
316.86517	458	1+
316.95837	226	1+
322.93452	142	
323.14996	184	1+
323.87390	430	
324.87510	236	
324.89964	188	
325.90023	444	
326.82465	124	
326.85416	156	
326.88365	2806	1+
327.11973	174	1+
327.81486	302	
328.87974	336	
329.88007	210	
330.06128	130	
330.16630	236	1+
330.87818	206	
331.89150	128	
332.84923	188	
332.87458	890	1+
334.39424	362	1+
335.77548	164	1+
336.82380	224	1+
338.88576	284	
339.87637	358	1+
340.90013	118	
341.81254	124	
343.87561	136	
345.81833	120	
346.88171	174	
347.03759	130	
347.77611	304	
347.81081	166	
347.83247	316	1+
348.07678	224	
348.86258	120	
348.88904	130	
349.10141	158	1+
349.75651	308	
349.89466	156	
350.76558	162	
350.82836	270	
350.85520	140	
350.88153	512	1+
350.94411	138	
351.76605	150	
351.83030	246	
351.88122	300	1+
352.38292	144	
352.81537	156	
352.91554	166	
353.85076	194	
355.81708	258	1+
355.88615	284	1+
357.78215	126	
357.84145	164	
360.38992	118	
360.75924	126	
360.90028	242	1+
361.35238	208	1+
365.76774	170	
365.78843	468	1+
365.97112	194	1+
366.85313	128	
367.70937	124	
367.76332	200	
367.81346	190	
367.84286	172	
367.91017	212	
368.83360	426	1+
368.89792	142	
370.78231	124	
370.81442	120	
371.10661	138	1+
371.80434	248	
371.83557	182	
372.85389	122	
373.80629	800	1+
373.82377	146	
374.81344	554	1+
375.85240	122	
375.94088	122	
376.76139	152	1+
376.88441	124	
377.87605	186	1+
378.81708	180	
378.90051	158	
381.80065	138	
381.83916	410	1+
382.88041	196	1+
383.05976	162	1+
384.85041	708	
384.88916	202	1+
385.77499	278	1+
385.84669	896	1+
387.77044	340	1+
387.80015	142	
388.84464	154	
389.20250	272	
389.83607	192	
390.05266	152	
390.20741	130	
390.83681	470	
390.86660	168	
390.90589	300	1+
391.84340	434	
392.82730	1624	1+
392.86162	344	1+
394.78761	226	1+
395.84603	126	
396.86370	236	1+
399.73166	136	
399.75185	146	
399.82953	280	1+
399.84883	842	1+
400.89883	160	
401.73807	228	1+
402.86634	736	1+
405.77424	280	1+
405.86254	420	1+
407.75839	202	
407.86713	504	
408.75369	138	
408.85273	1956	1+
408.89386	160	
408.94071	140	
409.73053	398	1+
410.83645	2584	1+
411.16397	152	1+
411.80627	136	
412.72054	132	
412.78840	136	
412.81819	136	
413.13322	128	
413.83874	132	
413.87922	188	
414.80638	152	1+
415.84462	154	
415.87148	124	
417.85919	212	
418.76277	122	
418.85998	144	
420.73779	450	1+
420.79608	198	1+
420.82637	214	1+
421.82893	174	1+
421.87979	292	
422.86441	1180	1+
422.97193	122	
423.77156	290	
423.79219	334	1+
423.83188	162	1+
423.86764	846	1+
424.77557	182	
425.72947	120	
425.75451	362	
425.77315	148	
425.87814	186	
426.76102	164	
426.85908	1196	1+
426.93050	316	1+
427.74088	544	1+
428.84682	1874	1+
428.87933	126	
429.69828	314	1+
430.84337	242	
431.77382	248	1+
431.86727	420	
431.89217	296	1+
432.86727	228	
433.85015	292	1+
439.89291	486	1+
441.78421	144	
443.76726	126	
444.71067	310	1+
444.80163	118	
444.87218	2050	1+
445.71412	264	1+
445.74669	208	1+
445.89912	126	
446.88215	400	
447.71561	312	1+
447.89154	430	1+
449.69255	146	
449.87512	438	1+
450.78370	140	
451.85974	252	1+
452.75830	202	1+
452.86374	172	1+
457.91202	252	
458.90762	164	
462.88148	1064	1+
467.88740	1184	1+
470.73628	210	1+
471.79404	214	1+
485.89707	696	1+
490.89829	210	1+
491.79966	140	
504.34618	126	
END IONS

###FS:    #m/z: 336.94559 #charge 1+
###MS: 97
###MSMS: 99
BEGIN IONS
TITLE=Cmpd 74, +MS2(336.9456), 28.0-35.0eV, 2.2min #99
RTINSECONDS=127.471
SCANS=97,99
PEPMASS=336.94559	43064
CHARGE=1+
50.57627	86	
125.62250	72	
128.01487	100	
187.86855	76	
192.55609	82	
205.94964	102	
207.87426	72	
208.98044	74	
209.90072	76	
210.90704	78	
211.94452	2730	1+
212.87963	600	1+
213.93918	1032	1+
215.88708	200	
215.93955	152	
215.96951	72	
217.86069	72	
217.88741	122	
218.84469	82	
218.89530	78	
223.97090	172	1+
226.12654	92	
229.09607	88	
229.89963	100	
229.95540	3862	
229.97949	78	
230.88853	1486	1+
231.92426	102	
231.95069	1698	1+
232.82486	122	
233.07373	96	
233.82582	270	1+
233.94895	384	1+
234.88467	88	
234.91504	74	
235.05200	72	
235.08203	82	
235.84733	90	
236.90241	112	
237.06495	76	
239.98049	228	1+
240.85371	150	
240.95944	152	
241.84474	270	
242.84457	120	
243.87176	102	
244.36953	166	
244.89487	74	
244.94504	78	
246.30569	116	
246.39232	90	
247.96435	842	1+
248.81325	104	
248.89909	458	1+
249.96228	706	1+
249.99378	232	1+
251.05767	76	
251.08663	142	
251.87887	106	
252.84092	106	
252.97065	1500	1+
253.90670	160	
254.01771	72	
254.42294	98	
254.90299	78	
254.96697	808	1+
255.07520	136	
255.09686	84	
256.88682	82	
256.96149	76	
257.24111	72	
258.15585	86	
258.80318	78	
258.84291	144	
258.91610	80	
258.99118	98	
259.07587	82	
259.85140	194	
259.95633	74	
261.89596	76	
262.94568	128	
263.83913	180	
264.86674	144	
265.11862	154	
265.86964	78	
265.91338	74	
266.85724	82	
266.99695	126	
268.84239	720	1+
270.98063	136	
271.09863	72	
271.51003	120	
271.86107	84	
271.91573	168	
271.97529	348	1+
272.91909	78	
273.85670	84	
274.86383	122	
275.87026	78	
275.96425	76	
276.79861	78	
276.84551	216	
276.85951	496	1+
277.83579	198	
278.83426	208	
279.12816	74	
279.83330	150	
279.91715	80	
280.85164	122	
280.91853	82	
282.94532	98	
285.85932	108	
286.01878	72	
286.84860	680	1+
288.87268	92	
290.22693	76	
291.80227	106	
291.84589	80	
292.99484	206	1+
293.81892	100	
293.89906	82	
294.24217	78	
294.79675	102	
294.85533	172	
294.88293	138	
295.43365	92	
295.84863	98	
297.87836	76	
298.23673	92	
298.31320	82	
298.56329	120	
298.89876	82	
299.87300	128	
299.89197	98	
300.05663	76	
301.05928	72	
301.18331	84	
302.93488	98	
304.87413	82	
307.33209	104	
308.86996	388	1+
309.87324	310	1+
310.15402	72	
310.86195	114	
311.11073	96	
312.95862	82	
313.82163	118	
314.90815	86	
315.11082	76	
315.17836	76	
316.83285	90	
317.42113	98	
317.92440	72	
319.75073	78	
319.91560	84	
320.13286	72	
321.03909	86	
321.12694	76	
322.81427	74	
324.88516	74	
326.42276	102	
327.88417	78	
328.88525	98	
330.20309	74	
331.89635	88	
335.17931	82	
335.21303	124	
336.41262	78	
338.80859	96	
339.88300	88	
340.51056	80	
341.85120	142	
END IONS

###FS:    #m/z: 359.96136 #charge 1+
###MS: 97
###MSMS: 100
BEGIN IONS
TITLE=Cmpd 75, +MS2(359.9614), 28.0-35.0eV, 2.2min #100
RTINSECONDS=128.243
SCANS=97,100
PEPMASS=359.96136	35878
CHARGE=1+
48.57141	108	
79.53629	92	
102.32551	74	
175.93165	80	
183.87089	82	
183.98077	88	
185.90645	78	
186.94900	94	
191.10228	76	
199.39064	76	
209.94320	620	1+
215.41486	90	
216.40832	96	
220.96973	100	
221.05001	84	
221.89088	92	
222.58988	82	
222.89723	76	
222.95538	428	1+
223.89098	110	
224.89318	76	
224.94769	816	1+
224.97285	208	1+
226.94735	4384	1+
226.97337	258	
227.93248	260	
228.94292	4594	1+
234.94308	74	
235.05789	98	
236.42820	84	
237.04039	86	
237.89957	84	
238.99538	72	
239.91482	74	
240.83544	166	1+
240.93965	510	1+
240.96357	270	1+
241.86181	86	
242.86456	80	
242.91023	106	
242.95958	634	
243.86129	78	
244.38305	94	
244.83561	74	
244.95637	2312	
245.85674	74	
245.94562	112	
246.42921	96	
246.80685	76	
246.95391	1846	1+
248.91420	76	
250.89604	94	
250.95451	82	
250.97197	100	
251.03402	90	
251.07102	74	
252.95548	178	
253.08769	122	
255.40508	80	
255.85847	158	
255.93735	76	
257.33400	84	
258.44772	88	
258.96994	202	1+
259.78835	74	
260.06463	114	
260.95137	74	
261.96544	112	
262.82295	168	
263.88358	122	
264.06070	76	
264.96218	84	
265.97980	290	
266.08752	94	
266.80921	150	
267.97378	374	
268.84951	116	
268.90077	74	
269.42261	104	
269.82439	110	
269.96675	348	
270.18136	84	
272.84494	142	
273.84266	76	
273.86142	76	
274.56883	88	
275.92381	254	1+
276.84686	130	
277.86225	110	
280.80021	188	
280.83231	218	1+
281.80570	76	
281.87563	148	
282.40442	100	
282.79458	174	
282.89561	100	
284.82581	78	
285.85714	186	1+
287.13690	80	
291.97410	78	
293.87595	84	
293.90569	80	
294.83874	84	
294.85504	158	
296.37337	86	
296.80693	92	
296.85355	90	
296.92764	102	
297.10980	92	
298.80609	304	
299.80804	258	
299.83558	80	
299.86652	78	
300.43684	160	1+
300.80137	136	
300.85266	88	
301.84689	258	1+
304.86806	80	
304.88864	80	
305.08893	94	
306.39625	86	
308.44203	76	
308.79534	80	
309.17936	78	
309.94006	80	
314.17095	102	
314.82095	78	
316.11338	94	
316.86993	204	1+
318.14583	86	
318.71535	76	
319.92545	116	
320.88343	228	1+
321.29190	84	
321.82478	140	
322.62698	92	
322.93040	132	
323.01650	118	
324.85632	80	
324.89286	194	
326.87773	104	
327.05313	88	
327.87866	226	1+
329.90615	86	
330.87502	92	
331.80464	80	
333.38773	108	
333.86989	76	
334.14147	90	
334.74569	176	
334.94575	110	
336.73469	84	
336.76162	74	
336.94173	76	
337.09353	154	
339.86478	78	
340.82067	74	
343.28248	78	
345.87176	124	
351.12571	74	
352.72392	92	
353.74521	76	
354.81472	78	
356.77514	210	
358.74572	78	
361.78500	72	
363.92272	102	
364.03021	74	
364.72879	76	
END IONS

###FS:    #m/z: 507.84506 #charge 1+
###MS: 101
###MSMS: 102
BEGIN IONS
TITLE=Cmpd 76, +MS2(507.8451), 28.2-35.2eV, 2.2min #102
RTINSECONDS=131.928
SCANS=101-102
PEPMASS=507.84506	142650
CHARGE=1+
196.01697	680	1+
210.03444	170	
214.02864	136	
214.88550	144	
224.11770	138	
232.89655	548	
236.04515	152	
236.89223	202	
238.06375	148	
239.80036	138	
252.90645	162	
254.09418	222	
259.87045	132	
266.16646	166	
272.85559	184	
277.84710	152	
278.83033	128	
280.10664	192	1+
280.82914	122	
285.85472	204	
287.85368	1354	1+
287.95729	152	
288.89442	250	1+
289.87634	156	
290.86516	258	
290.88568	296	1+
291.86740	140	
292.85890	156	
293.87620	1174	1+
294.97157	124	
295.14310	176	1+
295.83900	204	1+
296.82041	148	
297.87249	288	1+
298.81344	142	
299.81995	130	
299.98794	136	
300.81216	122	
300.84761	492	1+
301.34407	140	
302.88348	166	
303.86969	1050	1+
305.86246	1866	1+
306.89947	156	
307.87167	162	
307.89213	240	
308.14257	520	
308.87226	1396	1+
308.93266	130	
309.15023	1084	1+
309.88591	294	1+
309.99222	128	
310.15589	818	1+
310.87331	126	
311.88608	1048	
312.88461	1036	1+
314.82027	148	1+
314.86169	858	1+
314.97900	246	1+
315.80073	154	
316.40671	194	
316.88152	134	
317.87477	128	
319.85200	262	
320.86089	410	1+
321.96490	160	1+
323.18326	248	1+
323.87425	474	
323.91128	184	
324.82186	146	
324.86218	256	1+
325.83858	128	
325.90041	156	
326.83652	144	
326.88260	3252	1+
326.92852	130	
327.35235	220	1+
327.79911	192	1+
327.89187	204	
328.87940	458	1+
330.87957	374	1+
331.15745	132	
332.87581	436	1+
333.05771	124	
333.18699	152	
333.90443	198	1+
334.86304	156	
335.83417	378	1+
335.88067	124	
336.14367	146	
336.94084	224	1+
337.80843	152	
337.87933	584	1+
337.99232	256	1+
338.82957	134	
338.94509	142	
340.86641	192	1+
343.87581	508	1+
343.89386	148	
344.84412	182	1+
345.75412	152	
346.78107	138	
347.74550	132	
347.77761	208	
347.85382	328	1+
347.89126	162	
348.17031	138	1+
348.78302	142	
348.80522	124	
348.85403	220	1+
349.36427	134	
350.79967	308	
350.83279	132	
350.88659	210	
351.17992	126	
351.81555	138	
351.88326	370	
352.81998	318	1+
352.85483	146	
353.85233	196	
353.87017	132	
354.79445	194	
355.11483	186	1+
355.88600	646	1+
356.82926	176	
358.77911	204	
358.85603	124	
358.87398	136	
359.76972	320	1+
360.77354	204	1+
362.84602	146	
363.87499	132	
365.75979	156	
365.92362	218	1+
366.78681	212	
366.83825	1100	1+
367.77342	464	1+
368.77327	324	1+
368.89247	444	1+
369.40913	170	
369.83714	520	1+
370.80322	158	
370.85539	124	
370.87120	156	
371.18923	220	
371.79990	264	
372.77878	442	1+
372.80112	152	
372.88691	138	
374.82016	378	1+
375.88196	654	1+
376.81042	190	
376.88407	598	1+
378.78693	146	
378.85330	324	1+
380.76754	272	1+
381.84688	318	
382.84779	162	
383.77799	126	
384.85383	952	1+
385.83082	240	
386.81916	124	
387.38226	202	1+
387.84812	568	1+
387.88033	230	1+
388.80532	156	
389.19674	326	1+
389.83647	844	1+
389.88748	150	
391.20292	136	1+
392.82631	822	
393.84591	178	
394.79082	122	
394.82437	378	1+
395.30363	166	1+
395.77523	144	
398.73081	318	1+
399.84531	590	1+
400.72531	258	1+
400.75605	236	1+
402.85540	246	
403.86642	348	
404.87255	210	
405.75309	268	
405.78507	128	
405.86073	386	
406.85855	294	
407.73590	144	
407.75049	308	1+
407.77986	298	1+
407.86532	476	
407.90550	114	1+
408.75041	206	1+
408.84863	1564	1+
408.87235	414	
409.72840	190	
409.81210	152	
410.83827	1508	1+
411.21940	172	1+
411.80370	136	
411.85662	314	
413.86598	452	1+
414.68035	170	
415.84387	164	
417.81900	184	
417.85860	190	
418.85028	134	
420.73019	340	1+
420.78187	306	1+
421.87975	292	
422.86460	814	1+
423.77532	182	
423.86784	700	1+
424.79539	168	
425.75507	562	1+
425.87578	300	
426.86088	1120	1+
427.73451	268	
427.75624	410	1+
428.80275	210	1+
428.84764	1628	1+
429.69714	250	
429.73409	452	1+
431.77175	166	
431.86627	504	
432.86238	252	
433.85257	450	1+
434.89300	164	
435.71368	190	
435.84414	126	
439.89531	344	1+
440.87587	320	1+
441.87861	242	1+
442.68287	164	
442.77889	212	1+
443.75963	138	
444.76020	140	
444.87131	2010	1+
445.74581	206	
446.79494	140	
447.71590	340	
448.70833	216	
448.88872	168	
449.80255	158	1+
449.87765	790	1+
450.75321	398	1+
452.86813	234	1+
456.76704	134	
457.90359	864	1+
462.88247	992	1+
463.72590	220	1+
465.72279	336	1+
467.88816	1138	1+
468.75765	152	
469.88129	252	1+
473.70751	190	1+
473.75322	152	1+
477.90747	230	1+
485.89886	600	1+
491.79881	160	1+
509.86182	292	1+
END IONS

###FS:    #m/z: 336.94545 #charge 1+
###MS: 101
###MSMS: 103
BEGIN IONS
TITLE=Cmpd 77, +MS2(336.9455), 28.0-35.0eV, 2.2min #103
RTINSECONDS=132.7
SCANS=101,103
PEPMASS=336.94545	42732
CHARGE=1+
53.70507	80	
54.93956	92	
61.50898	82	
190.86274	76	
200.04659	76	
200.42335	76	
211.12124	74	
211.94454	2122	1+
212.87788	796	1+
213.94004	1048	1+
214.89594	132	
215.88925	282	
215.93950	272	1+
215.96777	88	
217.93827	136	
218.14415	82	
221.88897	120	
221.99285	84	
222.88116	90	
222.96372	96	
223.42050	86	
223.97606	168	
224.39597	98	
224.83582	76	
225.41833	102	
225.96785	128	
226.97274	148	
227.20126	128	
228.89407	140	
229.95516	3094	1+
230.88944	1092	1+
231.95030	1122	1+
232.06253	74	
232.82649	78	
233.89972	116	
233.95074	144	
234.53845	74	
235.00292	86	
235.90759	72	
235.96227	80	
236.84954	80	
238.06707	112	
239.84651	300	1+
240.44208	114	
240.79650	80	
242.98494	88	
243.15529	102	
243.91256	88	
244.88962	74	
246.88591	86	
246.90625	136	
246.97707	102	
247.96480	996	1+
248.90104	242	
249.91675	78	
249.96247	512	1+
250.09733	100	
250.29938	110	
250.83637	252	1+
250.90973	100	
250.98461	122	
251.95691	102	
252.97081	1900	1+
253.83275	98	
253.90783	176	
254.88757	170	1+
254.91472	170	
254.96633	590	
255.78380	80	
255.91248	100	
255.96494	604	1+
256.26335	80	
256.83067	84	
258.14197	78	
258.85362	168	
258.91399	96	
259.41002	92	
260.82519	208	1+
260.84764	342	1+
262.87133	186	1+
265.01539	130	
265.58515	84	
266.05193	82	
266.84728	122	
267.04976	92	
267.84549	294	
267.91144	80	
268.83631	206	
269.83298	190	
270.84407	138	
270.88000	82	
270.98102	74	
273.91209	252	1+
274.85987	78	
274.87928	116	
275.87039	82	
276.84753	206	
276.88373	286	1+
277.66630	82	
277.86453	146	
278.47086	84	
278.83464	172	
278.85603	150	
278.95942	124	
279.10029	78	
279.84311	152	
279.86527	82	
280.83061	236	1+
280.88775	84	
281.90524	78	
281.99398	82	
282.36291	84	
282.81034	82	
283.10015	76	
283.78980	138	
283.93373	78	
284.43842	86	
285.85223	200	
286.80305	132	
286.84964	576	1+
289.81274	88	
290.53880	88	
290.86019	204	
291.87742	130	
292.35710	78	
292.88329	96	
293.10688	200	
293.40870	74	
293.86959	74	
294.87119	186	1+
295.97440	74	
296.80703	80	
296.86189	88	
297.86953	136	
298.30254	84	
298.92415	102	
299.06403	86	
299.87480	266	1+
300.06126	74	
300.93139	92	
301.18314	86	
302.85358	76	
303.12300	74	
304.86135	78	
305.40621	76	
305.57152	76	
307.55829	78	
307.88750	74	
308.07510	76	
308.14404	74	
308.92453	104	
309.27919	80	
309.86864	86	
310.87163	136	
311.86231	80	
312.84237	180	1+
312.87508	112	
314.88732	124	
315.82850	78	
316.80963	128	
317.74046	80	
318.78320	92	
321.06759	102	
321.76512	126	
322.88090	84	
325.90159	98	
326.86451	90	
328.88493	156	
331.03564	84	
331.77573	80	
333.88628	80	
335.84712	78	
337.74954	76	
337.97063	80	
339.79040	146	1+
END IONS

###FS:    #m/z: 359.96102 #charge 1+
###MS: 101
###MSMS: 104
BEGIN IONS
TITLE=Cmpd 78, +MS2(359.9610), 28.0-35.0eV, 2.3min #104
RTINSECONDS=133.471
SCANS=101,104
PEPMASS=359.96102	33078
CHARGE=1+
156.03601	82	
189.71775	78	
191.10029	78	
192.98075	86	
198.89477	92	
209.94410	670	1+
212.01612	76	
215.15462	78	
220.95871	86	
221.96001	90	
222.95265	266	
224.88908	82	
224.94823	810	1+
225.87935	332	1+
226.94688	4964	1+
226.97090	168	
227.78692	78	
227.93234	256	
228.94262	5298	
229.94377	108	
233.96497	80	
235.05958	76	
240.94045	806	1+
240.96449	394	1+
241.08026	108	
241.11501	86	
242.96136	448	1+
243.33183	78	
243.84689	100	
243.94667	80	
244.91451	156	
244.95811	2980	1+
245.86313	114	
245.93976	302	
246.43643	136	1+
246.95344	2444	1+
248.41644	78	
249.05442	112	
250.83955	78	
250.94896	334	1+
250.96768	156	
251.40595	84	
251.83724	122	
251.91022	78	
257.97229	94	
258.86863	98	
258.96941	154	
259.34666	94	
259.79804	78	
259.84696	148	
259.90109	94	
260.83599	148	
260.90630	98	
260.96602	290	1+
261.52534	80	
262.81049	186	1+
263.34657	84	
264.03277	84	
264.53975	88	
265.80650	290	1+
266.81374	198	1+
267.38306	98	
267.97218	486	1+
267.99794	102	
268.09170	104	
268.38213	90	
269.85650	84	
269.96886	712	
270.81777	78	
270.83577	80	
273.90897	90	
276.85245	110	
276.92373	78	
276.98720	88	
277.80523	130	
277.91764	80	
278.21651	82	
278.79848	90	
278.84509	382	1+
279.94808	74	
280.73950	90	
280.93078	92	
281.79739	82	
281.87443	76	
281.96209	122	
282.12160	76	
282.79441	132	
282.86072	128	
283.12358	116	
284.10710	84	
284.82251	104	
284.85901	84	
284.88386	100	
286.85648	118	
286.88329	84	
288.35353	88	
289.41774	76	
290.86056	258	1+
290.88397	84	
291.04939	82	
291.07236	114	
291.90691	78	
293.12574	96	
294.52670	84	
296.06713	96	
296.80275	104	
296.85198	136	
296.90452	76	
297.92508	92	
298.80201	290	1+
299.86958	98	
301.17212	78	
301.38527	92	
301.78005	78	
301.80928	104	
301.94836	78	
302.86051	76	
303.60237	90	
303.94457	100	
304.84874	88	
305.42369	78	
306.40715	76	
306.43206	76	
306.83221	174	1+
306.93196	80	
306.97287	78	
307.06941	82	
307.80036	88	
308.87193	112	
309.08445	90	
310.17786	82	
310.86829	156	
311.12832	144	1+
311.88349	178	
315.85308	92	
316.81232	166	
317.68169	122	
318.95579	92	
320.06242	120	
322.15530	86	
322.93177	228	
323.81219	88	
323.84123	96	
324.85990	122	
325.16838	88	
325.82869	84	
326.03934	90	
333.43480	82	
334.79739	76	
334.92996	78	
335.15184	100	
336.94302	152	
337.88014	80	
339.82814	76	
340.94251	188	
342.12088	96	
345.29214	94	
346.40413	78	
348.17743	92	
348.63134	122	
351.73361	84	
352.30268	96	
354.71499	112	
354.80072	220	1+
354.83373	88	
355.95077	78	
357.56043	76	
358.16456	76	
358.78081	124	
360.17512	82	
361.34817	88	
361.84085	84	
END IONS

###FS:    #m/z: 322.93010 #charge 1+
###MS: 105
###MSMS: 106
BEGIN IONS
TITLE=Cmpd 79, +MS2(322.9301), 28.0-35.0eV, 2.3min #106
RTINSECONDS=137.143
SCANS=105-106
PEPMASS=322.93010	3316478
CHARGE=1+
196.01491	78	
198.21812	66	
200.88892	116	
201.04763	66	
205.90321	76	
205.94826	118	
206.84005	72	
206.95140	88	
206.96754	152	1+
208.99107	68	
209.39422	98	
209.92824	72	
209.94195	80	
210.95546	86	
212.89863	74	
213.90301	80	
214.42405	94	
216.89461	76	
219.85570	74	
220.87487	72	
221.06654	76	
221.79738	70	
221.89418	72	
225.05497	72	
225.95870	86	
226.11184	94	
226.86219	84	
227.95284	80	
230.05429	84	
230.10449	68	
230.86495	72	
230.88963	72	
230.90728	70	
231.21050	78	
232.90280	66	
234.09842	86	
234.89581	84	
235.92636	78	
236.09595	72	
236.11682	72	
237.01386	92	
237.11988	76	
238.93768	284	
239.88864	72	
240.06910	78	
240.94074	3660	
241.00432	70	
241.26165	72	
241.82207	152	
241.94191	3600	
242.94167	10506	1+
242.99638	112	
244.94005	1924	1+
245.40055	88	
245.58567	70	
245.87235	74	
246.43673	84	
246.97405	126	
247.39292	80	
247.85573	82	
248.44748	84	
248.84840	70	
250.58291	134	
250.94849	140	1+
250.98931	74	
251.04194	74	
252.85642	88	
252.97166	70	
253.35085	72	
254.90833	138	
256.91631	68	
257.07778	82	
258.41248	96	
258.83225	116	
259.83785	66	
260.19993	96	
261.04657	70	
261.09968	202	1+
261.88410	168	
262.86881	78	
262.92443	70	
263.89088	68	
263.98207	72	
265.08097	70	
266.01125	66	
266.05559	72	
266.87137	84	
266.92783	172	1+
268.89338	92	
268.97611	88	
269.10676	80	
270.99970	74	
271.18473	66	
271.86145	72	
272.44489	76	
272.81968	198	1+
272.84848	66	
273.79431	206	
276.81939	78	
277.87058	102	
278.35816	68	
279.09101	1038	1+
279.12577	164	1+
279.45718	84	
280.83215	138	
280.86707	74	
281.05865	88	
281.80615	72	
281.90720	88	
282.27851	144	
282.40848	78	
282.96463	120	
283.07388	106	
283.42858	66	
284.03272	68	
284.29215	394	
284.78601	114	
285.31295	86	
286.03328	72	
288.38698	76	
289.78750	96	
289.81280	72	
289.87449	94	
290.85870	208	
290.88631	70	
292.80439	82	
293.84858	194	
294.85252	78	
295.02221	70	
296.82410	86	
296.86492	104	
298.93476	78	
299.84445	70	
300.86906	84	
301.39812	76	
301.85896	86	
303.13185	72	
303.16371	76	
303.84420	94	
305.14653	76	
306.88225	88	
306.93806	70	
307.40929	68	
307.81457	174	
307.90917	94	
309.05644	74	
309.24884	68	
310.88534	80	
311.96448	80	
312.83960	72	
314.14382	70	
315.09765	68	
315.90017	70	
316.80014	68	
317.01204	70	
324.90162	70	
326.87320	112	
327.07072	66	
327.89103	70	
END IONS

###FS:    #m/z: 340.94069 #charge 1+
###MS: 105
###MSMS: 107
BEGIN IONS
TITLE=Cmpd 80, +MS2(340.9407), 28.0-35.0eV, 2.3min #107
RTINSECONDS=137.916
SCANS=105,107
PEPMASS=340.94069	1286830
CHARGE=1+
181.09281	110	
190.89506	98	
190.94819	76	
191.95518	202	
193.95060	82	
196.84816	96	
199.91393	80	
202.57962	114	
205.94961	174	
206.03878	104	
206.97064	80	
208.89879	84	
208.95466	124	
210.93414	90	
212.88049	140	
212.89283	86	
213.87781	118	
213.90013	80	
213.93976	1014	1+
214.89182	98	
215.88952	248	
215.93676	210	
217.88445	76	
217.93476	164	
220.87321	162	
220.89476	78	
223.95942	100	
224.93722	90	
224.97781	80	
226.89352	90	
228.94025	120	
229.84748	90	
230.88800	358	1+
231.95022	1314	1+
233.94888	278	
234.79230	86	
234.88445	88	
235.87725	96	
237.48819	98	
237.84080	76	
239.90276	198	
240.22901	88	
240.83627	84	
241.84270	548	1+
241.85719	80	
242.83111	138	
243.83108	426	
243.88871	86	
244.06967	76	
244.95164	78	
246.97747	140	
247.85546	86	
248.89704	110	
248.99345	92	
249.96045	434	1+
249.99992	78	
250.11495	78	
250.99292	238	
251.96538	128	
252.88563	78	
252.92874	90	
254.00819	78	
254.91994	92	
254.96642	910	1+
255.07277	164	
256.42152	100	
256.88581	116	
257.85191	76	
258.44188	82	
258.56448	92	
258.84495	420	1+
259.16694	84	
259.90348	246	
259.95570	210	
259.96767	148	
260.33755	188	
260.83608	764	1+
260.84555	170	
261.83992	554	1+
261.97940	78	
262.92705	162	
262.96654	178	1+
263.04197	86	
263.88894	100	
264.86481	166	
264.90433	138	
265.01925	76	
265.11718	80	
265.85561	156	
265.87952	80	
266.87157	98	
266.90751	80	
268.84188	158	
269.84958	88	
270.10862	76	
270.93994	76	
271.42405	110	
271.84912	76	
272.09830	92	
272.93587	320	
273.79121	224	1+
274.85672	84	
274.88319	100	
275.09998	76	
275.47104	100	
276.85265	266	
277.86249	236	
277.96410	80	
278.84623	1266	1+
279.92748	98	
279.96561	112	
280.83627	160	1+
282.91531	148	
282.95331	96	
283.84159	124	
283.87753	76	
285.85644	84	
287.14530	98	
288.81025	86	
290.86258	112	
292.48418	76	
292.93484	160	
294.85603	100	
295.97919	92	
295.98941	90	
296.21724	82	
296.85529	122	
296.94653	112	
297.87611	234	1+
297.97589	116	
298.85071	136	
299.78515	134	1+
300.86878	120	
301.09353	78	
301.81834	116	
301.85671	92	
302.87087	126	
303.93800	86	
305.87734	280	1+
306.05032	82	
306.87979	180	1+
307.79561	76	
307.90942	78	
310.83961	170	1+
312.91680	98	
313.56488	86	
314.87380	226	1+
314.88608	78	
315.16524	82	
315.81515	184	1+
317.04034	76	
317.42770	104	
317.86750	78	
319.38664	110	
320.99102	106	
322.98420	80	
323.83008	76	
324.83399	82	
330.40823	86	
333.79819	84	
336.75708	84	
336.80342	194	1+
336.94202	78	
337.09300	78	
338.18251	82	
340.89100	80	
342.79122	166	
343.77622	92	
344.75383	84	
344.88357	78	
345.13200	92	
END IONS

###FS:    #m/z: 363.95672 #charge 1+
###MS: 105
###MSMS: 108
BEGIN IONS
TITLE=Cmpd 81, +MS2(363.9567), 28.0-35.0eV, 2.4min #108
RTINSECONDS=138.688
SCANS=105,108
PEPMASS=363.95672	553296
CHARGE=1+
49.01497	84	
97.24038	118	
190.87279	98	
191.85897	136	
196.87549	82	
205.94904	80	
206.84520	78	
207.87447	104	
207.95036	154	
209.91642	100	
209.94278	886	1+
210.41904	108	
210.88935	114	
212.87810	1054	1+
214.89170	92	
215.92635	92	
220.63197	94	
222.95415	140	
223.42242	86	
223.95654	78	
223.97637	102	
224.95138	448	
224.96874	106	
225.05695	92	
225.87716	322	1+
225.95178	264	
225.97557	88	
226.88066	232	1+
226.94739	6526	1+
226.97222	120	
227.92793	138	
228.04694	120	1+
228.86889	80	
228.89304	418	
228.94267	7856	1+
230.88949	1576	1+
232.12729	82	
232.88210	274	1+
232.92023	94	
233.03551	86	
234.87988	164	
238.06036	118	
238.93756	176	
240.82500	78	
240.83793	116	
240.94196	844	
240.96075	306	
241.94079	714	
242.94268	2110	1+
244.95760	3748	1+
244.98668	92	
245.41050	106	
245.94178	496	
246.39251	106	
246.90613	86	
246.95296	4410	1+
247.80321	232	1+
248.90136	668	1+
249.04065	110	
250.34769	82	
250.89402	122	
250.97029	286	1+
252.11702	80	
252.88160	96	
252.94919	108	
253.84079	100	
253.90460	148	
254.84420	78	
254.87145	94	
255.42460	94	
256.91232	118	
258.39080	92	
258.84830	144	
258.97330	128	
260.84245	132	
260.97026	242	1+
262.10163	208	1+
262.84211	290	1+
263.84290	224	1+
265.81727	80	
265.98151	104	
266.09008	134	
266.81568	100	
267.90984	112	
267.97278	996	1+
268.79661	288	1+
268.95855	128	
269.97012	720	1+
271.97238	82	
272.88234	78	
273.84177	228	1+
274.79303	96	
275.05211	160	
276.35403	80	
277.10435	100	
277.44536	94	
277.96651	86	
278.44197	84	
278.84662	360	1+
279.09865	330	1+
279.80358	104	
280.04055	82	
280.79908	126	
281.79000	108	
281.84932	120	
281.89251	226	1+
282.78960	106	
282.85424	84	
283.40408	88	
283.84697	134	
285.13673	90	
285.84656	264	
285.90061	136	
286.91248	84	
287.06645	112	
288.02834	78	
288.43291	84	
289.07961	84	
289.85833	130	
290.31462	88	
290.79927	192	1+
290.85544	98	
291.42655	114	
291.85403	166	1+
291.96145	84	
292.47554	90	
295.09495	110	
295.84706	274	1+
297.80993	146	
298.80848	200	
298.93494	98	
299.80449	140	
300.80048	178	
301.04437	94	
301.79861	130	
301.86404	130	
302.15346	96	
302.86461	102	
303.85544	334	1+
305.13410	80	
306.11062	92	
306.33214	80	
306.90374	78	
308.84967	92	
308.86891	188	1+
309.18627	138	
309.81474	80	
310.00931	82	
310.83772	88	
311.12881	118	
311.88878	80	
312.83482	160	
313.81306	86	
315.82803	80	
316.86374	92	
316.88118	80	
317.81136	274	1+
318.41042	78	
318.83367	80	
318.90373	128	
320.81802	116	
320.83618	78	
321.80998	232	1+
321.86876	118	
322.92819	278	
324.01749	106	
324.33875	82	
325.11503	84	
325.86971	390	1+
327.07781	78	
329.86980	342	1+
334.01373	80	
334.99510	82	
335.74599	104	
335.76635	100	
339.82809	218	1+
341.89905	166	1+
341.94086	120	
346.97838	102	
347.16548	80	
348.93164	82	
348.97762	88	
352.88971	176	
356.77133	118	
357.43746	132	
359.87223	82	
366.93688	92	
END IONS

###FS:    #m/z: 322.93000 #charge 1+
###MS: 109
###MSMS: 110
BEGIN IONS
TITLE=Cmpd 82, +MS2(322.9300), 28.0-35.0eV, 2.4min #110
RTINSECONDS=142.35
SCANS=109-110
PEPMASS=322.93000	2885484
CHARGE=1+
123.08102	72	
182.06719	84	
185.41971	118	
193.90110	86	
194.98160	94	
195.89322	70	
197.12562	94	
198.08869	80	
201.04630	80	
204.97906	88	
205.94721	72	
206.42163	82	
207.97165	122	
215.84681	70	
217.92465	74	
218.05717	72	
218.87915	100	
219.05750	74	
220.87373	158	
222.87922	72	
222.95105	442	1+
223.95440	320	1+
224.16338	92	
227.93095	268	1+
228.79154	74	
230.84655	78	
230.99199	70	
231.01447	68	
231.82757	132	
231.90729	88	
232.91266	68	
235.89064	98	
236.19989	72	
236.95719	82	
237.05262	164	
238.07963	70	
238.88721	78	
238.93998	328	
239.04247	84	
239.07618	128	
239.09962	78	
239.90181	78	
240.11286	98	
240.90192	142	
240.94099	3024	
241.89522	74	
241.94216	3186	
242.94236	8564	1+
242.99232	182	1+
243.62673	68	
243.83203	70	
244.82048	80	
244.83860	146	
244.94009	1560	1+
245.84905	90	
246.85539	74	
247.23910	68	
247.87382	72	
247.97736	78	
250.83710	104	
251.07435	156	
252.57161	94	
252.84881	68	
254.42288	74	
254.83439	82	
254.94985	76	
255.79981	68	
256.79632	70	
256.85150	70	
256.90649	98	
258.82991	98	
258.84477	88	
258.89154	92	
259.91464	88	
260.98065	72	
261.42540	76	
261.83658	74	
261.88365	70	
262.83153	246	1+
262.85095	108	
263.05520	112	
263.85104	80	
263.97362	164	
265.18905	68	
266.08669	98	
266.20378	70	
266.81132	138	
266.85479	116	
266.99688	94	
267.04594	80	
267.80100	88	
267.85969	66	
269.10072	98	
270.38517	84	
270.82141	82	
270.84972	76	
270.92842	110	
271.79845	78	
272.19522	78	
273.04215	326	1+
273.07549	68	
273.41629	100	
273.79337	272	1+
273.84896	80	
274.85074	78	
274.90452	68	
276.81564	82	
276.92349	180	1+
277.37574	84	
277.84192	72	
278.00379	92	
279.09313	916	1+
280.79515	80	
280.83784	150	
281.04446	76	
281.26265	70	
281.82478	152	
282.08264	70	
282.27860	98	
282.79033	76	
283.06781	230	
283.09008	72	
283.85050	80	
284.03233	236	1+
284.29370	262	
284.83173	78	
284.86813	132	
286.21820	92	
287.79688	82	
287.85967	68	
288.78121	68	
289.07972	82	
292.58699	80	
292.87513	78	
293.85572	112	
294.86612	72	
295.15500	68	
295.89801	100	
296.92759	84	
297.86483	116	
300.85476	72	
301.80830	348	1+
303.00571	70	
304.22490	192	1+
304.88928	144	
305.86995	80	
306.77137	110	
307.19632	68	
307.79998	70	
307.95219	90	
308.87085	68	
310.05443	102	
310.85701	68	
311.86044	70	
312.88680	72	
316.11187	72	
319.09680	74	
322.07133	74	
323.99184	78	
324.76781	68	
324.89458	256	
325.07968	88	
326.28518	76	
326.93537	104	
END IONS

###FS:    #m/z: 340.94074 #charge 1+
###MS: 109
###MSMS: 111
BEGIN IONS
TITLE=Cmpd 83, +MS2(340.9407), 28.0-35.0eV, 2.4min #111
RTINSECONDS=143.122
SCANS=109,111
PEPMASS=340.94074	1141754
CHARGE=1+
175.92337	82	
192.00446	80	
199.84999	100	
204.10296	98	
208.95841	144	
208.99094	122	
210.89750	78	
210.93830	146	
212.88091	136	
212.95039	80	
213.51522	96	
213.94112	1162	1+
215.88825	150	
215.93792	124	
216.88546	84	
217.04815	88	
223.87960	92	
224.97966	110	
225.88644	86	
226.87323	94	
226.96557	100	
227.96016	80	
228.84362	108	
228.93736	136	
230.60406	84	
230.88771	120	
231.88963	124	
231.94921	1154	1+
233.89801	224	
233.94756	202	
236.90393	136	
236.96652	78	
237.44306	78	
237.91451	80	
237.94291	98	
238.88621	90	
239.79149	92	
241.12895	104	
241.84484	214	
241.86155	100	
242.83549	106	
243.83372	102	
243.87406	92	
243.95080	106	
243.98331	88	
244.95825	84	
246.85237	86	
248.89650	116	
249.96291	388	1+
250.40411	84	
251.43314	82	
252.96962	82	
253.93119	76	
254.07818	88	
254.96463	794	1+
255.07101	120	
255.40300	100	
256.85256	104	
256.89573	92	
256.91817	76	
257.84679	114	
258.84174	140	
258.87636	78	
259.51518	84	
259.85224	268	
259.89750	128	
259.95592	380	1+
260.83535	528	
261.83946	280	
261.97535	80	
262.35922	86	
262.84751	188	
264.86160	104	
264.89630	78	
265.86531	120	
266.41456	78	
266.84345	84	
267.13411	156	
267.84286	150	
267.89337	82	
268.84245	130	
268.95782	90	
269.17926	94	
269.84447	84	
270.82931	82	
271.83435	80	
272.84455	138	
272.97560	288	1+
273.06302	82	
273.79608	94	
273.81846	120	
274.49987	84	
274.88007	90	
275.42010	78	
275.83734	90	
275.87280	236	1+
276.85515	468	
277.86055	346	
277.92275	82	
278.84462	1926	1+
279.03583	104	
279.91860	124	
280.14731	80	
280.93431	136	
280.95575	100	
281.04645	98	
281.40637	92	
281.93218	78	
282.04262	98	
282.80470	178	
282.87699	214	
283.84030	76	
285.93162	92	
287.91364	92	
288.85372	92	
288.86881	78	
288.88452	88	
289.80656	92	
292.88541	86	
294.81760	78	
295.85781	98	
295.97020	228	1+
296.43461	92	
296.85466	78	
296.89425	96	
297.01245	80	
297.87171	108	
299.79121	84	
299.87465	182	
301.85758	142	
301.89300	78	
302.94738	234	
303.40959	86	
303.81589	76	
304.40490	114	
306.41792	92	
306.43293	84	
307.88781	92	
308.80400	144	
308.88197	150	
313.61234	102	
313.86313	80	
316.38477	96	
316.87446	80	
317.42986	84	
322.83695	82	
324.88962	120	
328.86548	76	
328.88904	106	
329.87264	142	
330.82428	104	
333.85895	80	
336.62642	102	
338.80587	104	
340.26772	106	
341.18805	82	
343.35754	90	
345.38771	82	
346.21462	78	
END IONS

###FS:    #m/z: 363.95673 #charge 1+
###MS: 109
###MSMS: 112
BEGIN IONS
TITLE=Cmpd 84, +MS2(363.9567), 28.0-35.0eV, 2.4min #112
RTINSECONDS=143.894
SCANS=109,112
PEPMASS=363.95673	470946
CHARGE=1+
99.28764	76	
178.95423	94	
182.86737	126	
191.85764	112	
196.88369	100	
200.88965	84	
205.06161	78	
207.87316	204	
209.94662	426	
211.04264	88	
212.87942	486	1+
216.41733	90	
216.92561	162	
222.95120	146	
223.94936	82	
224.89108	78	
224.94993	826	1+
225.88308	84	
225.97722	78	
226.88988	128	
226.94729	5914	1+
226.97409	224	
227.89057	398	1+
227.92736	92	
228.89300	330	1+
228.94217	6128	1+
230.89059	1146	1+
231.06240	80	
231.92227	144	1+
232.88942	258	1+
232.90357	76	
233.00821	76	
233.04239	80	
235.09737	88	
235.78877	88	
236.95157	78	
238.93864	80	
240.06517	80	
240.89164	96	
240.94047	974	
240.96521	450	
241.08030	90	
241.94120	804	
242.90283	80	
242.94149	2460	1+
243.82600	80	
244.93925	418	
244.95715	3784	1+
245.93907	184	
246.90263	172	
246.95317	4004	
247.05607	80	
247.95346	136	
248.49377	76	
248.90077	608	1+
248.95875	82	
249.03712	116	
249.79301	160	1+
250.02737	84	
250.97319	164	
251.07129	178	
251.95697	80	
252.08240	242	1+
252.94997	80	
255.88011	80	
256.80794	78	
258.97177	134	
259.92645	122	
260.96844	472	1+
261.83040	106	
262.80467	100	
262.83897	212	1+
263.05566	80	
263.07823	226	1+
263.79911	86	
263.92287	118	
263.98072	106	
264.97161	126	
265.05353	182	1+
265.40922	112	
266.41226	92	
266.81198	330	1+
267.97412	690	1+
268.84092	140	
268.85685	104	
268.95393	148	
269.41103	92	
269.96856	698	1+
270.17320	88	
270.80317	110	
271.13274	82	
272.94934	82	
273.93359	80	
275.41392	78	
276.07439	78	
276.84659	204	
277.85220	190	
278.09887	228	1+
278.83397	116	
278.88196	116	
278.91982	76	
279.85386	104	
279.88794	84	
280.08364	84	
280.79402	114	
280.83112	122	
281.85163	80	
282.79451	152	
283.88076	134	
284.82467	214	
284.88773	124	
284.94186	100	
285.12639	80	
285.37786	84	
285.84781	546	1+
287.59311	76	
288.87470	90	
288.95003	84	
289.87122	130	
290.81716	80	
290.86026	150	
290.98023	112	
291.44136	98	
291.86510	80	
292.05159	80	
292.86508	146	
292.92737	82	
294.12574	124	
294.61316	94	
294.84902	288	1+
294.92354	98	
295.09179	84	
295.81003	104	
295.83160	84	
296.80706	82	
297.11602	94	
297.87205	78	
298.80319	444	
298.86137	226	1+
300.80652	216	
300.85525	80	
301.80356	112	
301.85939	278	1+
302.35165	82	
303.34359	80	
303.81183	240	1+
303.85791	456	1+
305.00100	76	
306.94032	96	
307.48476	98	
307.87932	92	
307.89425	78	
311.81087	80	
312.89129	76	
313.01280	80	
316.81392	178	
318.66035	106	
318.93448	98	
321.82259	130	
321.92928	126	
322.86836	80	
322.92912	144	
324.00469	82	
326.84604	94	
327.51780	80	
327.87731	88	
329.87302	296	
331.78607	188	1+
331.89642	84	
337.83428	208	1+
340.94718	122	
347.79501	84	
350.95564	84	
353.45093	130	
356.75958	198	1+
359.76686	172	1+
360.89325	76	
362.88805	92	
363.72823	76	
363.83342	98	
363.95762	144	
364.93956	80	
END IONS

###FS:    #m/z: 322.93002 #charge 1+
###MS: 113
###MSMS: 114
BEGIN IONS
TITLE=Cmpd 85, +MS2(322.9300), 28.0-35.0eV, 2.5min #114
RTINSECONDS=147.562
SCANS=113-114
PEPMASS=322.93002	2789554
CHARGE=1+
59.17490	80	
65.28751	72	
182.86502	72	
186.93574	82	
190.56100	84	
202.04852	68	
205.95139	168	
206.84354	98	
207.88843	102	
208.01409	64	
208.41099	90	
208.83649	78	
209.42085	96	
210.93948	66	
211.62111	92	
215.85947	68	
215.89563	72	
215.98580	76	
218.84124	80	
220.87649	82	
222.54603	68	
222.95086	96	
223.45347	72	
223.82243	74	
223.96086	198	
225.88491	114	
226.07671	66	
227.85841	66	
227.88131	292	1+
227.94978	68	
230.84846	198	
231.87390	82	
232.05153	74	
233.89705	98	
233.93879	84	
235.88481	100	
236.07727	70	
237.89203	260	1+
238.00742	72	
238.08164	68	
238.94135	238	
238.99528	68	
239.78958	78	
240.94058	3220	
241.00418	82	
241.94259	2928	
242.81672	86	
242.94183	8130	1+
243.80164	80	
244.16764	82	
244.21174	68	
244.83154	72	
244.88439	86	
244.93900	1646	1+
246.85731	82	
246.97552	150	
247.84986	74	
248.85415	66	
249.02460	78	
251.07390	76	
251.52057	100	
254.84798	78	
254.91090	78	
255.78425	68	
256.89577	212	
257.90534	86	
258.07680	72	
258.79535	106	
258.83481	120	
259.07994	76	
259.46741	86	
260.04722	86	
261.88624	68	
261.93912	64	
262.48078	70	
262.82833	72	
264.87906	86	
265.03918	68	
265.05934	74	
265.84729	68	
265.91548	80	
266.85138	140	
266.87212	168	
267.79925	72	
267.93781	64	
268.86318	70	
268.95778	96	
269.31632	84	
270.82732	66	
270.85408	86	
270.90661	74	
271.82891	70	
271.97880	68	
272.44062	84	
273.44247	90	
275.18366	82	
275.79707	76	
276.83796	76	
276.86593	78	
277.09743	70	
278.84367	68	
279.09180	1146	1+
279.91097	82	
279.94992	68	
280.79943	76	
280.82828	76	
281.85886	196	1+
282.81717	94	
282.88888	66	
284.29354	354	
284.44876	84	
284.96478	124	
285.01035	144	
285.29562	174	
286.02064	78	
287.86350	76	
289.08188	74	
290.85727	64	
291.08499	78	
291.80101	290	1+
292.91035	68	
293.09954	86	
294.34679	80	
294.85669	120	
294.94830	78	
294.96762	68	
295.03034	104	
297.82988	66	
299.81823	80	
300.06302	82	
300.80158	72	
302.83894	70	
303.90196	72	
304.79714	120	
304.81432	74	
304.83592	90	
305.88309	74	
306.14258	72	
307.55365	108	
307.79629	114	
307.81164	68	
308.86896	74	
309.87538	70	
312.01214	66	
313.73919	82	
314.16098	66	
314.75995	68	
315.76272	70	
316.81734	66	
316.84805	74	
318.00536	66	
319.30574	66	
320.75718	68	
322.27420	86	
323.76123	108	
323.80347	72	
325.31463	90	
END IONS

###FS:    #m/z: 340.94068 #charge 1+
###MS: 113
###MSMS: 115
BEGIN IONS
TITLE=Cmpd 86, +MS2(340.9407), 28.0-35.0eV, 2.5min #115
RTINSECONDS=148.334
SCANS=113,115
PEPMASS=340.94068	1080960
CHARGE=1+
190.94579	74	
191.42477	104	
192.92529	180	
195.92900	80	
197.92263	80	
198.86369	74	
203.95531	74	
205.94410	146	
207.93966	86	
212.88226	76	
212.93414	74	
213.94002	900	
215.89409	74	
215.93575	224	
216.88728	72	
221.94712	72	
222.82606	94	
223.95783	268	1+
224.84583	84	
224.86898	78	
225.93791	74	
228.95014	156	
229.97433	76	
230.03757	92	
230.88603	426	1+
230.95804	130	
231.94919	472	1+
233.87965	144	
233.95075	154	
235.36462	86	
235.82258	86	
235.88419	112	
238.93680	98	
240.83274	86	
240.95748	132	
241.20063	102	
241.83964	278	
241.88822	112	
242.02504	80	
242.83644	130	
243.13032	94	
243.83072	368	1+
244.91661	86	
244.95862	132	
245.03752	72	
245.40267	100	
246.85510	84	
247.95699	102	
248.89970	134	1+
249.01251	114	
249.95976	600	1+
252.08565	84	
252.87558	72	
253.04978	76	
253.14968	72	
253.46241	78	
253.91193	210	1+
254.83863	122	
254.95038	74	
254.96870	436	
255.06176	100	
256.01559	98	
256.06861	82	
256.40892	78	
256.90149	288	1+
256.94373	194	
256.96252	100	
257.96212	130	
258.41840	98	
258.84562	296	
258.96745	86	
259.82952	878	1+
259.85705	142	
259.90078	98	
259.95708	184	
260.83330	756	1+
260.86232	140	
260.93153	72	
261.43150	82	
261.89838	128	
261.93406	184	1+
262.95743	134	
263.08574	80	
263.43252	86	
263.84886	76	
263.91292	82	
264.89713	72	
265.14932	76	
266.79914	82	
267.14012	88	
267.82902	74	
268.89934	80	
269.21962	80	
269.96609	206	1+
270.82947	102	
272.84642	120	
274.16395	72	
274.84932	132	
274.89884	152	
275.80556	94	
275.86433	186	
275.91619	160	1+
275.94174	86	
276.85633	986	1+
276.87081	190	
277.38595	86	
277.96130	100	
277.98962	182	1+
278.84316	1100	1+
279.09997	100	
279.96679	106	
280.94553	126	
281.86203	76	
282.82366	76	
283.87537	76	
284.86323	78	
284.93890	106	
287.83498	102	
289.13789	92	
290.86103	84	
291.80408	74	
292.43990	88	
292.87406	90	
293.84867	88	
294.86561	226	1+
295.99016	136	
296.23602	82	
296.85659	124	
296.98183	92	
298.13566	80	
299.88119	112	
300.87604	130	
300.96748	82	
300.98262	92	
301.05727	76	
301.18924	78	
301.91149	192	1+
302.04246	80	
302.17253	146	
302.86614	164	1+
302.88396	82	
303.46304	100	
303.94966	104	
304.74366	78	
306.14298	92	
307.89186	76	
308.81492	78	
308.86819	192	1+
311.83019	90	
312.87170	108	
312.93045	74	
313.60945	102	
314.89057	88	
315.89132	76	
317.86953	76	
322.85415	76	
323.10580	86	
328.81409	92	
328.88642	82	
330.81900	92	
334.45366	74	
334.92312	78	
335.85199	78	
335.87955	146	
336.84291	78	
336.86752	80	
338.36108	84	
339.75153	72	
340.26352	72	
345.02722	86	
END IONS

###FS:    #m/z: 363.95676 #charge 1+
###MS: 113
###MSMS: 116
BEGIN IONS
TITLE=Cmpd 87, +MS2(363.9568), 28.0-35.0eV, 2.5min #116
RTINSECONDS=149.106
SCANS=113,116
PEPMASS=363.95676	444900
CHARGE=1+
74.39516	86	
75.09161	82	
182.86965	120	
188.03860	94	
188.86061	394	1+
193.01892	130	
193.96963	88	
200.94863	82	
207.87879	110	
207.94683	80	
209.92059	88	
209.94356	616	1+
212.87888	504	1+
222.95311	298	
223.95430	148	
224.95150	336	
224.97645	114	
225.97917	102	
226.94796	6216	1+
227.93251	204	
228.89508	372	1+
228.94321	5438	1+
230.07490	86	
230.83269	106	
230.89004	1702	1+
231.43083	98	
232.88607	102	
232.95305	110	
233.96681	88	
234.88203	134	
237.92134	130	
237.95809	82	
238.03000	80	
238.89698	124	
239.03000	124	
239.07026	96	
239.42638	86	
239.85786	100	
240.83649	94	
240.94118	1004	
240.96336	578	1+
241.94197	1112	
242.03646	88	
242.89309	106	
242.94215	1356	
242.95843	498	1+
243.81898	144	
243.93129	78	
244.91780	80	
244.95699	4196	1+
245.94423	226	
246.85395	132	
246.89260	120	
246.95264	4052	1+
247.08285	82	
247.81270	294	1+
248.89982	510	
248.95951	210	
249.04475	126	
249.56956	108	
249.84475	92	
250.89428	186	
250.96797	110	
253.90359	150	
254.84097	80	
254.90295	148	
256.56623	84	
256.90682	92	
256.98123	88	
257.45005	82	
257.82594	86	
258.93591	80	
260.83043	220	
260.97076	302	
261.51863	96	
261.83577	140	
261.89801	92	
262.32752	78	
262.39319	100	
262.96439	98	
263.38245	84	
263.88477	100	
264.08573	178	1+
265.97432	136	
266.81303	102	
267.80876	280	1+
267.97312	392	
268.09723	84	
268.88633	114	
269.96838	490	1+
271.85571	160	
271.91382	82	
272.85651	92	
272.91045	92	
273.55439	94	
273.80122	100	
274.86487	148	
276.81169	136	
277.82419	134	
277.95042	94	
278.79908	122	
278.84527	268	1+
279.10059	86	
280.79319	404	1+
280.83274	92	
280.85397	100	
281.08236	234	1+
281.77159	82	
281.89289	150	
281.99175	80	
282.64775	94	
283.79201	186	1+
283.85046	142	
283.96774	128	
285.85008	102	
285.89498	128	
287.90222	112	
289.00254	82	
289.84949	102	
289.87472	118	
293.14998	146	
294.92494	106	
298.80076	542	1+
298.93612	84	
298.99419	86	
299.86352	136	
300.88001	92	
301.41311	102	
301.85895	254	
302.80880	150	
302.86430	212	
303.85221	462	1+
304.72007	88	
304.79918	88	
305.00305	80	
306.81293	138	
307.81418	92	
307.83910	110	
307.87600	112	
308.04504	88	
308.84282	140	
310.09710	86	
310.81820	82	
313.42368	84	
315.17195	84	
316.32797	98	
316.81475	132	
319.89598	80	
320.96064	96	
321.32057	82	
321.81317	280	1+
321.91988	346	1+
324.87717	116	
325.09968	100	
326.87945	90	
327.03974	96	
328.81520	88	
329.13260	88	
330.77654	84	
334.76829	86	
336.94844	160	
337.05571	116	
337.89574	86	
339.04354	98	
340.93930	284	
342.32076	90	
343.84012	88	
344.91552	92	
346.74915	112	
351.78851	104	
354.85085	176	1+
356.79275	140	
359.77894	80	
367.86124	88	
END IONS

###FS:    #m/z: 507.84506 #charge 1+
###MS: 117
###MSMS: 118
BEGIN IONS
TITLE=Cmpd 88, +MS2(507.8451), 28.2-35.2eV, 2.6min #118
RTINSECONDS=152.786
SCANS=117-118
PEPMASS=507.84506	126192
CHARGE=1+
196.01404	620	1+
222.97461	184	1+
224.04674	144	
224.12114	184	
227.95321	192	
232.89791	818	1+
234.88728	120	
236.88925	174	
238.06361	134	
246.89553	128	
250.96752	130	
251.06724	134	
253.90410	162	
254.37739	248	1+
258.91176	120	
259.87118	176	1+
265.88986	210	1+
266.16697	308	
266.86429	166	
267.85028	126	
272.85565	144	
275.98574	218	1+
279.39483	290	1+
280.38335	138	
281.37881	156	
281.82992	168	
281.92379	152	
285.80835	126	
285.86108	124	
287.85151	1320	1+
288.02585	166	
289.87869	308	
289.92870	146	
290.13289	334	1+
290.86367	176	
291.85945	204	
291.88439	156	
291.90820	314	1+
292.80351	208	1+
292.86538	190	
293.87218	902	1+
293.95846	172	1+
294.39123	160	
294.88980	278	1+
295.81061	268	1+
296.85765	242	
297.85140	128	
300.38414	130	
300.85344	582	1+
303.86814	728	1+
305.43393	158	
305.86267	1890	1+
307.12359	142	
307.85641	208	
307.89086	282	
308.14092	876	1+
308.87461	1176	1+
308.91503	208	1+
309.16785	140	
310.15815	352	
311.16091	170	
311.88382	1902	1+
313.81338	306	1+
313.85245	120	
314.81751	260	1+
314.86471	1288	1+
317.38428	166	
319.86018	202	
320.85777	136	
321.87730	202	
321.92702	178	
322.82575	124	
323.87290	858	1+
324.82252	220	1+
324.89828	170	
325.12976	122	1+
325.84902	254	1+
325.89991	214	
326.88345	2906	1+
327.80624	318	1+
327.83477	204	1+
328.88389	246	1+
330.78807	312	1+
330.87305	274	1+
332.03504	152	
332.87785	496	1+
333.77274	518	1+
334.82977	166	1+
334.86820	136	
335.84298	192	1+
337.61188	132	
337.87853	174	
338.80179	204	1+
339.88333	122	
341.81528	302	1+
342.77250	230	1+
342.84236	122	
343.87323	250	
344.90520	126	
345.82872	160	
345.86480	134	
346.35560	290	1+
347.77752	792	1+
348.81587	142	
348.85647	268	1+
348.89509	132	
349.75593	496	1+
350.82503	174	
350.88880	340	1+
351.79266	372	1+
351.82100	134	
352.77135	228	1+
352.79737	250	1+
352.83553	126	
353.84741	158	
353.89767	170	
355.90506	296	1+
356.83057	280	1+
356.86756	236	1+
356.95778	190	1+
357.77998	120	
358.75198	180	1+
359.87113	132	
360.72956	122	
361.76058	136	
362.76126	196	1+
362.89273	162	
363.79301	322	1+
366.76446	430	1+
366.84104	162	
367.70630	166	1+
367.87801	122	
368.89537	168	
369.83793	888	1+
370.80663	262	
371.79725	136	
371.81712	166	
373.83447	202	
373.90139	192	
374.81663	426	1+
375.77161	152	
375.87109	184	
376.88027	130	
379.84351	194	1+
380.39041	152	
383.80314	138	
383.83722	518	1+
384.77512	474	1+
384.88038	200	1+
385.77723	404	1+
385.86073	192	
386.83094	138	
386.85189	134	
387.84449	778	1+
388.79691	158	
389.19846	240	
390.05469	180	
390.19643	142	
390.78375	188	
390.83950	718	
391.73205	336	1+
391.78202	194	
391.84010	396	
392.82450	894	1+
393.79995	140	
394.77959	130	
394.82483	426	1+
395.73651	208	1+
398.38990	144	
398.89151	210	1+
399.84864	458	1+
401.82371	212	1+
402.86530	236	
403.87084	810	1+
405.76197	370	1+
405.78413	170	
405.85435	412	1+
406.72062	348	1+
407.77717	136	
407.86684	650	
408.75732	230	
408.85684	376	
409.74583	186	1+
409.85058	206	
409.86994	288	
410.08785	168	
410.83763	2216	1+
412.80260	120	
413.07669	202	
414.85849	144	
415.75231	128	
415.83991	164	
416.89405	162	
417.70348	138	
417.85893	140	
419.77163	318	1+
420.87823	128	
421.87895	408	
422.77285	528	1+
422.82127	140	
422.86475	202	
423.72190	208	1+
423.86803	738	1+
424.79641	122	
425.75561	284	
426.75467	240	
426.77688	198	
426.85937	428	
427.74369	572	1+
427.86008	304	
428.79065	144	1+
428.84671	1798	1+
429.69974	160	
429.84024	472	1+
431.86580	586	1+
433.84951	244	
434.85331	138	
439.89186	366	1+
442.88459	158	
443.68907	132	
443.76654	188	
444.77116	120	
444.87287	2144	1+
445.75455	404	1+
446.74060	132	
447.71025	434	1+
447.82326	226	1+
447.87455	258	1+
448.76385	144	
449.69724	360	1+
449.78671	138	
449.88327	240	
450.70009	256	1+
450.87966	182	
451.78636	252	1+
451.87134	146	
452.88596	122	
453.87029	142	
454.78201	132	
457.90181	798	1+
462.88193	1100	1+
463.77113	130	1+
465.69547	196	1+
465.72778	186	
466.72471	192	
467.88605	1004	1+
468.70562	124	
469.89066	124	
470.81995	144	
472.81627	208	1+
485.90383	456	1+
487.89492	170	
491.79314	122	
492.75846	210	1+
505.33091	304	1+
507.29412	150	
509.28703	754	1+
509.86152	130	
510.74239	150	1+
511.29084	232	1+
513.19987	168	
END IONS

###FS:    #m/z: 336.94563 #charge 1+
###MS: 117
###MSMS: 119
BEGIN IONS
TITLE=Cmpd 89, +MS2(336.9456), 28.0-35.0eV, 2.6min #119
RTINSECONDS=153.558
SCANS=117,119
PEPMASS=336.94563	41564
CHARGE=1+
62.91030	74	
99.59027	88	
139.70278	88	
192.40794	94	
196.88609	76	
196.96359	88	
200.87581	76	
208.98926	72	
211.94409	2438	
212.87741	484	1+
213.93891	782	1+
214.13286	92	
215.88781	142	
215.93552	138	
217.12232	72	
217.93727	100	
220.89281	94	
222.39209	100	
222.90661	80	
224.97473	132	
226.08028	90	
226.13226	72	
226.85483	78	
227.81380	76	
227.96186	72	
228.84903	104	
228.89364	80	
228.93455	98	
229.89667	114	
229.95499	2698	1+
230.89090	884	1+
231.87749	154	
231.95052	896	1+
233.82406	126	
233.94804	160	
234.03285	80	
234.83187	84	
235.95074	74	
236.08085	72	
236.90610	78	
237.06878	94	
238.90033	72	
240.83724	242	1+
244.83931	78	
244.89695	104	
246.39805	94	
246.44645	72	
247.08014	72	
247.10008	72	
247.96622	522	1+
248.06613	74	
248.90015	282	
248.99185	92	
249.36960	78	
249.83319	84	
249.95729	416	1+
250.62765	84	
250.83575	106	
251.05887	208	1+
251.86546	84	
251.91435	72	
252.97051	1134	1+
253.01517	152	1+
253.90456	180	
253.94934	358	1+
254.83506	76	
254.96365	956	1+
256.86276	130	
256.89752	206	
257.83241	84	
257.85018	154	
258.84277	108	
258.85860	74	
258.88238	78	
259.85506	144	
259.95628	88	
260.86334	80	
260.90456	80	
260.97304	74	
262.82675	72	
262.92641	74	
264.44579	98	
264.86854	108	
264.92125	74	
267.01787	86	
267.83899	72	
268.54702	104	
268.84665	278	1+
269.95310	104	
270.97195	120	
271.41007	86	
271.43609	90	
271.90365	78	
271.91784	108	
272.84816	78	
273.90158	92	
274.85476	126	
274.88699	78	
276.85546	864	1+
277.20997	74	
277.80917	80	
279.05112	72	
279.83460	132	
280.11017	78	
280.94336	100	
281.41672	76	
282.87641	122	
283.14755	82	
283.43296	90	
283.79050	76	
283.83636	132	
283.87344	100	
285.85040	342	
286.85327	710	1+
288.81226	138	
288.87818	76	
289.16104	78	
290.85671	84	
290.88118	106	
290.93256	74	
291.81032	92	
291.85714	372	1+
292.07055	80	
292.11447	86	
293.10989	98	
293.15680	126	
293.94128	98	
294.91788	88	
295.21843	74	
295.84949	144	
295.88974	78	
295.97126	126	
296.10939	80	
296.92560	88	
298.40771	108	
301.08065	76	
301.37031	72	
303.86198	130	
304.87440	78	
304.91738	100	
306.75568	72	
307.09974	90	
308.87824	276	1+
309.86568	154	
310.81604	96	
312.88278	90	
313.88897	112	
315.10433	84	
316.92889	72	
317.97498	72	
319.92653	110	
319.94855	80	
320.77496	74	
320.88703	80	
322.80108	86	
323.16991	72	
325.84051	174	
326.79150	72	
327.35751	88	
327.87928	92	
330.02646	76	
330.55981	78	
331.01555	74	
332.02396	88	
336.89002	74	
339.82415	72	
340.10479	72	
341.07704	74	
END IONS

###FS:    #m/z: 359.96092 #charge 1+
###MS: 117
###MSMS: 120
BEGIN IONS
TITLE=Cmpd 90, +MS2(359.9609), 28.0-35.0eV, 2.6min #120
RTINSECONDS=154.331
SCANS=117,120
PEPMASS=359.96092	33428
CHARGE=1+
179.70892	84	
194.39900	78	
205.01274	96	
205.07236	98	
206.94303	122	
208.88792	80	
208.90064	92	
209.94240	894	1+
210.88321	124	
215.05559	98	
216.14291	84	
216.90250	158	
217.88304	88	
222.09745	82	
222.95896	516	1+
224.42571	82	
224.94577	624	1+
225.04039	82	
225.92172	90	
226.45358	110	
226.85473	76	
226.94926	2820	1+
228.94291	2618	1+
232.95405	78	
233.40566	76	
234.92415	96	
236.88776	102	
238.94448	90	
238.99146	108	
239.47768	80	
240.93854	268	
240.96187	306	
241.78930	80	
241.94096	168	
242.07427	108	
242.96190	400	
243.96236	184	
244.90853	114	
244.95769	1760	
245.03159	82	
245.94301	298	
246.88088	76	
246.95310	2236	1+
247.97730	76	
248.80508	182	
250.89796	74	
250.94749	228	
250.97030	102	
251.06540	74	
251.96870	110	
252.09170	106	
252.87295	82	
252.95440	188	
255.22556	134	
256.01877	94	
256.37534	74	
256.94317	74	
257.15440	92	
257.43025	102	
258.84127	92	
258.97440	124	
259.10066	96	
259.80194	76	
260.83802	84	
260.85755	284	1+
260.89142	84	
260.96709	208	
261.83443	106	
261.97011	136	
262.13479	80	
262.95580	122	
262.96804	236	1+
265.16703	86	
265.39305	84	
267.39534	78	
267.84653	106	
267.97401	380	1+
269.96913	604	1+
270.85081	114	
270.88628	108	
271.03782	86	
272.02730	78	
273.08763	84	
273.97099	138	
277.01963	102	
278.36224	84	
278.84826	318	
279.96535	134	
280.10703	100	
280.79237	338	1+
281.99807	74	
282.79792	148	
282.89366	78	
282.92448	82	
283.41836	74	
283.83554	128	
283.91904	88	
285.86145	246	1+
286.07403	74	
288.61192	94	
288.80624	86	
289.10868	80	
289.89206	78	
290.78792	84	
290.80231	104	
290.85742	94	
292.43567	74	
292.95681	92	
294.11832	76	
296.02879	84	
296.38624	90	
296.82046	78	
296.85817	86	
296.91712	80	
297.81379	88	
297.88055	130	
298.80204	604	1+
299.36611	76	
302.16023	76	
303.97249	92	
304.07311	96	
305.11895	82	
305.86355	86	
307.13825	80	
308.42898	78	
308.79113	106	
309.38899	88	
309.81333	92	
310.99681	138	
311.80522	114	
312.46169	78	
315.83058	84	
316.86600	118	
318.80452	74	
318.93509	234	1+
319.96192	88	
321.81962	136	
321.97446	104	
322.15459	128	
322.93479	108	
323.02185	76	
327.76177	88	
328.90981	78	
329.08178	76	
329.87146	110	
331.92759	78	
332.39985	80	
332.85683	74	
333.75672	126	
334.89407	84	
335.10072	82	
335.77078	84	
336.95767	74	
337.94269	82	
338.85806	84	
339.88994	92	
340.14102	80	
340.80276	90	
342.86861	86	
344.83337	80	
354.28023	104	
357.53954	78	
359.15765	84	
361.73571	76	
END IONS

###FS:    #m/z: 507.84524 #charge 1+
###MS: 121
###MSMS: 122
BEGIN IONS
TITLE=Cmpd 91, +MS2(507.8452), 28.2-35.2eV, 2.6min #122
RTINSECONDS=158.016
SCANS=121-122
PEPMASS=507.84524	122890
CHARGE=1+
196.01596	234	
199.89098	164	
222.97616	134	
223.97746	138	
224.97881	134	
227.95414	258	
232.89544	294	
241.85421	116	
242.99078	126	
249.09572	212	1+
250.90520	202	
254.09153	284	1+
254.86108	214	1+
258.87858	120	
261.89489	130	
265.90634	458	1+
268.80267	130	
269.89047	158	
271.81041	118	
272.85248	210	
272.91057	138	
278.83293	268	1+
284.87451	148	
285.92649	160	
286.92399	122	
287.85427	1182	1+
289.03343	144	
289.39489	116	
289.84720	186	
289.88322	380	1+
290.86407	274	1+
293.87209	576	1+
294.12792	284	1+
295.87513	122	
296.85311	490	1+
297.82610	152	
297.90153	184	
300.86543	132	
301.85377	130	
302.84727	256	
302.86460	158	
303.87023	626	1+
305.81630	212	1+
305.84073	124	
305.86200	1340	1+
305.94413	140	
307.88984	320	
307.97934	160	
308.14050	762	1+
308.82049	130	
308.87135	1066	
308.88655	684	1+
310.15707	608	1+
311.88352	1414	1+
312.86570	244	
313.83017	390	1+
313.88494	198	
314.83358	234	1+
314.86299	352	
314.93650	132	
316.81646	156	
316.86240	354	1+
317.82502	214	1+
318.79346	146	
319.85888	178	
321.15095	116	
322.89272	158	
323.87662	394	1+
325.82551	136	
325.85547	128	
325.89758	220	
326.88231	3552	1+
328.76223	116	
328.82274	192	
329.87106	246	1+
330.82084	118	
330.87741	174	1+
332.87534	310	
333.83082	148	
333.87756	176	
335.82329	154	1+
335.85021	170	
335.88624	298	
336.95767	174	1+
337.01948	214	1+
337.80109	134	
337.85842	116	
337.87941	162	
339.88484	202	
340.86235	152	
340.89240	236	
341.03925	158	
341.82400	322	1+
341.88216	136	
345.78149	470	1+
345.80754	156	
347.77456	302	
348.16792	158	
348.77470	160	
348.84692	190	
348.88597	130	
349.75480	584	1+
349.85115	132	
350.33268	238	1+
350.75991	324	1+
350.82993	354	1+
350.88551	600	1+
350.91411	122	
351.18855	150	
351.80748	140	
352.90789	132	
353.78798	350	1+
353.85588	322	1+
355.82379	216	1+
355.85208	242	1+
355.89127	314	
356.89542	136	
359.39837	176	
361.86064	170	
362.37072	134	
362.84472	144	
365.78431	504	1+
365.86412	420	1+
366.18405	320	1+
366.81985	158	
366.84230	284	1+
367.70995	146	
367.76928	326	
367.89791	422	1+
368.76848	410	1+
368.80406	124	
368.95674	114	
369.76786	260	1+
369.83628	570	1+
370.79936	556	1+
370.88267	142	
370.99291	142	
372.19312	134	
372.78286	164	
373.78082	118	
374.81264	510	1+
375.89121	226	1+
378.09275	202	1+
380.71795	156	
381.71147	226	1+
381.83535	390	
382.85699	192	
384.85024	892	1+
385.77597	222	
385.82838	114	
385.91027	182	1+
387.73808	218	1+
387.76987	116	
387.85002	316	
388.79059	138	
388.84738	136	
389.20024	184	
390.20184	154	
390.84057	566	
391.81973	126	
391.83956	548	
391.90804	130	
392.77521	128	
392.82461	1178	1+
393.79950	172	
393.87839	116	
393.89904	186	
394.74276	218	
394.77621	162	1+
396.86002	134	
397.76093	162	1+
397.79303	116	
399.81688	232	1+
399.85020	312	1+
402.86604	624	1+
403.79270	182	
405.75635	124	
405.79505	120	
405.85727	322	1+
406.77809	156	
407.73968	204	
407.77449	132	
407.86959	418	
408.06415	240	1+
408.75916	192	
408.85137	1762	1+
409.73171	350	
409.78390	174	
410.72389	238	
410.75452	310	1+
410.83496	2168	1+
410.88187	164	
411.87814	192	
417.85685	184	
421.88435	264	
422.86379	952	1+
422.88785	118	
423.77229	526	1+
423.86816	700	1+
425.75165	228	
426.75222	390	
426.82599	114	
426.86094	1008	1+
427.70050	122	
427.74702	482	
427.76974	208	1+
428.73623	228	
428.74774	590	1+
428.84673	1750	1+
429.82602	248	1+
430.84794	366	
431.86695	558	1+
433.85263	614	1+
436.71210	130	
436.89693	118	
437.77436	170	
439.89400	188	
441.77771	186	1+
441.84964	128	
443.75801	116	
444.79579	128	
444.87464	2092	1+
445.75206	198	
446.78724	188	
446.81035	298	1+
447.69324	156	
447.70996	500	1+
448.78521	118	
449.69230	162	1+
449.88877	428	1+
450.76929	312	1+
457.90505	624	1+
462.88568	508	1+
465.70546	382	1+
465.72531	308	
467.88519	1480	1+
468.71449	158	
478.72430	140	
485.89772	616	1+
509.29332	330	1+
END IONS

###FS:    #m/z: 336.94596 #charge 1+
###MS: 121
###MSMS: 123
BEGIN IONS
TITLE=Cmpd 92, +MS2(336.9460), 28.0-35.0eV, 2.7min #123
RTINSECONDS=158.789
SCANS=121,123
PEPMASS=336.94596	41992
CHARGE=1+
191.95675	102	
192.36869	104	
193.89428	70	
200.87556	86	
211.88199	70	
211.94471	2784	1+
212.87982	900	1+
213.93984	502	
214.87904	104	
218.89559	78	
220.01255	74	
220.88109	214	1+
221.91072	100	
222.83170	94	
223.97777	158	
224.97712	136	
226.13226	86	
226.97546	138	
228.89446	108	
229.88317	848	1+
229.95541	2652	1+
230.88682	738	1+
231.95025	796	1+
233.87085	150	
233.88697	110	
233.95101	160	
235.49818	72	
235.83116	154	
238.84744	84	
238.89292	80	
239.87700	76	
239.93283	102	
239.94941	88	
240.85090	110	
241.84146	406	1+
242.21247	84	
243.65138	84	
243.87108	188	1+
245.84349	90	
246.94761	92	
247.96596	584	1+
248.41247	104	
248.89858	280	
249.40249	112	
249.95896	202	
249.97509	94	
250.83987	172	1+
251.89288	98	
251.96176	176	
252.06783	144	
252.97107	1262	1+
253.12585	74	
253.91008	356	1+
254.09019	124	
254.86156	76	
254.91362	254	1+
254.96438	1000	1+
255.03375	96	
255.07489	112	
256.00793	98	
256.08426	88	
256.88627	78	
256.89963	108	
256.96203	128	
257.83049	84	
258.00379	74	
258.84746	212	
258.95242	286	1+
259.02209	84	
259.85260	196	
260.83483	156	
260.86300	194	1+
260.93315	72	
261.46897	82	
261.90789	72	
262.93822	136	
264.46176	92	
264.82337	84	
265.16302	76	
266.86344	120	
267.24262	80	
267.84520	176	
267.86309	94	
268.79046	72	
268.84402	330	
269.83557	86	
269.85587	192	
270.85611	156	
270.98198	230	1+
271.09535	170	
271.86946	80	
272.20552	78	
272.58025	76	
272.85055	210	1+
272.87969	136	
272.97362	74	
274.84107	78	
275.89674	82	
276.85312	436	1+
276.87590	126	
276.93210	80	
277.21190	72	
277.90747	74	
277.98336	72	
278.36841	84	
278.83407	180	
279.00582	80	
279.07353	102	
279.83619	132	
279.88009	72	
281.85785	74	
281.88242	82	
282.05355	72	
282.11562	74	
282.87279	98	
283.02358	72	
283.05666	72	
283.78848	74	
284.39722	94	
284.85480	76	
285.84835	1006	1+
286.84986	774	1+
288.40752	86	
289.29855	86	
290.42568	86	
290.85071	250	1+
291.11547	102	
292.99870	142	
293.06811	72	
293.10313	232	
293.12321	86	
293.86157	136	
293.93330	72	
293.96664	74	
294.00042	214	
295.10425	76	
295.97193	98	
296.96788	72	
297.16040	86	
297.97206	202	
298.07120	72	
298.89315	98	
303.92973	70	
305.90004	76	
307.91553	76	
308.11853	72	
308.79987	74	
309.82170	106	
309.87041	108	
309.91194	94	
310.84413	90	
311.87595	72	
312.87597	80	
316.23185	80	
316.87667	88	
319.84305	82	
320.61857	78	
321.07456	72	
321.76004	132	
323.12100	82	
326.41378	84	
328.87293	248	1+
329.05912	82	
329.91038	88	
332.76710	76	
333.89695	102	
334.80624	72	
335.46524	82	
335.88966	78	
336.86073	78	
338.85349	86	
338.87844	96	
340.36709	72	
340.60105	86	
END IONS

###FS:    #m/z: 359.96142 #charge 1+
###MS: 121
###MSMS: 124
BEGIN IONS
TITLE=Cmpd 93, +MS2(359.9614), 28.0-35.0eV, 2.7min #124
RTINSECONDS=159.56
SCANS=121,124
PEPMASS=359.96142	31062
CHARGE=1+
122.92712	100	
191.10867	86	
193.08482	82	
205.94323	170	1+
208.88300	84	
209.94482	266	
216.89384	86	
220.81992	90	
221.94569	136	
222.95323	122	
223.89165	102	
224.95149	896	1+
225.39430	108	
226.94709	3756	1+
226.97178	184	
227.92911	108	
228.94249	2940	1+
229.54049	126	
231.79906	74	
232.89759	96	
234.05142	88	
234.95055	84	
236.90441	92	
238.93896	88	
238.99342	76	
239.92255	86	
240.00632	80	
240.94055	306	
240.96235	546	1+
241.90381	104	
241.93999	174	
242.55055	80	
242.85551	138	
242.93807	148	
242.96149	294	
243.87188	76	
243.95895	178	
244.04856	82	
244.95751	2426	1+
245.54890	96	
245.85497	96	
245.94261	234	
246.95272	1722	1+
247.38785	84	
248.02758	80	
248.98403	80	
250.84940	96	
250.94999	122	
252.88162	150	
252.91490	92	
252.95697	210	
253.10262	90	
254.10006	72	
254.41493	76	
255.88403	76	
257.80074	78	
258.83825	120	
258.85680	92	
258.94186	108	
260.96668	370	1+
261.00874	76	
262.06306	74	
262.08288	74	
262.80908	92	
263.02987	74	
263.87200	114	
263.98257	168	
264.99715	74	
265.37920	96	
265.52703	78	
265.97323	80	
266.81701	102	
267.97557	292	
268.80539	228	1+
268.93159	104	
268.95766	120	
269.92325	86	
269.97059	516	1+
270.85199	86	
271.78837	88	
272.84606	100	
272.88063	82	
273.86318	76	
274.86795	78	
274.90876	100	
274.92310	78	
275.96919	150	
276.79708	244	1+
276.85520	72	
278.84155	148	
278.99987	100	
279.10907	112	
279.81259	76	
279.93175	80	
280.79470	186	
280.83429	82	
280.93535	78	
281.01316	84	
281.85664	102	
282.84822	76	
284.06776	86	
284.31011	74	
284.94804	76	
284.98440	136	
285.89826	80	
286.80852	136	
287.80540	88	
287.90948	76	
288.18443	80	
289.88878	220	1+
290.40658	94	
290.42354	80	
291.38671	80	
292.12920	72	
293.03632	74	
294.81402	120	
296.80613	126	
296.85330	378	
297.80734	78	
297.82558	74	
298.08597	110	
298.80246	706	1+
299.42526	78	
300.80312	254	
301.82898	128	
303.10084	114	
304.92807	92	
306.43095	96	
307.88843	76	
308.25842	74	
310.12827	88	
315.14764	92	
315.28534	80	
316.81732	190	
316.86432	122	
319.85629	88	
321.82137	122	
322.77490	78	
322.80098	72	
322.92875	122	
323.01880	78	
323.48776	76	
324.89381	76	
326.77782	74	
330.87937	116	
336.94012	122	
338.87631	74	
340.93867	124	
341.94806	84	
342.79568	78	
343.06409	74	
350.75956	72	
351.32350	88	
355.09876	92	
356.86425	74	
357.15432	76	
357.71140	110	
357.85933	216	1+
358.26920	80	
358.55524	88	
359.32276	84	
361.18389	110	
362.84350	74	
365.33713	82	
END IONS

###FS:    #m/z: 322.93026 #charge 1+
###MS: 125
###MSMS: 126
BEGIN IONS
TITLE=Cmpd 94, +MS2(322.9303), 28.0-35.0eV, 2.7min #126
RTINSECONDS=163.237
SCANS=125-126
PEPMASS=322.93026	2330760
CHARGE=1+
109.71329	68	
116.32825	64	
145.79638	70	
192.01970	70	
192.89174	60	
195.08109	60	
195.92038	76	
200.06722	62	
200.83838	106	
200.88850	108	
201.04379	138	
203.00076	76	
205.95077	100	
205.97140	142	1+
207.83681	78	
209.93418	92	
212.87954	134	
214.89352	78	
216.00725	74	
216.97592	68	
219.05555	72	
219.90292	116	
220.88354	60	
221.63451	104	
221.94349	78	
222.95215	176	
223.95671	64	
224.76595	66	
224.89832	232	1+
226.82340	72	
227.28608	62	
228.85078	72	
228.91255	68	
230.89685	122	
232.05164	72	
233.93127	64	
233.94646	72	
238.88735	90	
238.94074	90	
238.96914	62	
239.07691	90	
240.02911	68	
240.83647	160	
240.88267	264	1+
240.94064	3420	
241.91501	74	
241.93972	10330	1+
242.03466	86	
242.86666	82	
242.94188	7154	1+
243.85067	80	
244.81476	70	
244.82980	100	
244.86242	76	
244.94020	1720	1+
245.83752	68	
246.86222	140	
246.92275	74	
246.97664	76	
247.89425	70	
248.85854	102	
249.83722	66	
249.92856	64	
250.03899	80	
250.96984	60	
253.79746	62	
256.80243	80	
256.89661	164	
257.44401	82	
257.46788	82	
258.83868	150	
258.89819	74	
260.83120	218	1+
261.15934	66	
262.35224	84	
263.06402	74	
263.08959	104	
263.16710	64	
263.99649	86	
265.05897	72	
265.42848	80	
267.00581	72	
267.89963	78	
267.93564	118	
268.05847	78	
268.84414	62	
268.93341	68	
269.99585	94	
270.93277	78	
272.84602	60	
275.85410	60	
276.85658	62	
278.11218	68	
278.41322	76	
278.73529	72	
278.83222	76	
278.85617	80	
279.09174	1214	1+
279.68902	98	
279.79821	68	
279.91310	132	
280.82388	72	
280.86560	244	1+
281.04406	66	
281.81435	72	
281.84567	68	
282.08680	66	
283.06954	196	
284.29200	516	1+
284.82797	82	
284.86100	84	
285.77755	60	
285.80758	62	
285.84846	136	
285.87125	78	
285.97307	72	
286.05632	78	
287.04975	78	
287.72077	62	
288.11358	78	
288.35772	72	
288.99196	68	
289.03571	60	
290.78760	66	
291.89851	74	
291.98691	66	
293.89515	74	
294.85964	68	
298.05460	70	
300.86574	78	
302.88626	88	
306.02905	86	
306.83541	62	
306.88009	68	
307.80577	72	
308.86615	152	
308.91011	66	
310.85938	114	
310.88317	66	
311.03493	74	
311.88510	104	
313.07379	74	
313.84808	112	
313.87357	60	
313.90197	66	
314.80764	98	
314.86440	86	
316.81087	80	
316.82841	80	
320.25354	74	
321.21264	84	
321.25643	60	
321.81795	74	
323.16095	100	
324.88438	70	
325.76635	60	
325.89838	126	
325.92365	62	
326.85314	74	
326.87771	72	
END IONS

###FS:    #m/z: 340.94084 #charge 1+
###MS: 125
###MSMS: 127
BEGIN IONS
TITLE=Cmpd 95, +MS2(340.9408), 28.0-35.0eV, 2.8min #127
RTINSECONDS=164.009
SCANS=125,127
PEPMASS=340.94084	965802
CHARGE=1+
192.92448	76	
194.92068	136	
198.87769	92	
200.83543	74	
203.53820	80	
208.95548	86	
210.93710	128	
211.94621	74	
212.87583	108	
213.43414	80	
213.94001	908	1+
215.88600	304	
215.93614	82	
217.88416	250	
219.92124	80	
222.50203	90	
222.97670	106	
226.87142	80	
226.94697	128	
228.84538	254	1+
228.93903	132	
230.88914	244	
231.89052	104	
231.95057	520	1+
233.89703	312	
234.88042	72	
235.94625	144	
236.88495	94	
237.06686	134	
237.79663	92	
238.84919	72	
238.88568	76	
239.85614	78	
240.83292	238	
240.84892	474	1+
241.85111	350	1+
241.91209	116	
242.14556	86	
242.88391	84	
242.94274	82	
243.07119	74	
243.83219	308	1+
243.87595	78	
244.92951	72	
244.94705	74	
246.44452	88	
246.94698	96	
246.97488	112	
248.04900	80	
248.85213	180	
248.89807	442	1+
248.97226	82	
249.96287	346	1+
250.07793	74	
250.33599	104	
251.96876	130	
252.00010	74	
252.95191	76	
254.01973	84	
254.94020	72	
254.96558	350	1+
255.07497	158	
255.88888	70	
255.90569	86	
256.08049	94	
256.96256	240	
257.85206	72	
257.96084	126	
258.84521	278	
258.90799	78	
259.84999	382	
259.95913	194	
260.83478	262	
260.90054	76	
261.83792	186	
262.84962	112	
262.92429	124	
265.16311	76	
265.86565	72	
266.85148	72	
266.97376	76	
268.84655	76	
269.79890	80	
269.89303	88	
272.44492	72	
272.85221	248	1+
272.93173	118	
272.98401	82	
273.82841	72	
274.77217	80	
274.88688	74	
276.85563	350	
277.85597	386	
277.96916	80	
278.11830	76	
278.84483	1374	1+
278.93666	72	
278.96238	116	
280.79301	78	
280.85627	206	
280.89392	110	
282.04626	144	
283.02633	150	
284.94185	82	
286.43236	84	
289.83990	96	
289.89599	122	
291.04937	82	
291.44771	84	
291.94670	82	
292.93564	80	
293.05794	80	
294.86426	110	
295.88785	70	
296.85861	172	
297.84668	86	
297.86782	72	
297.88342	164	
297.97372	128	
298.75011	72	
299.01965	74	
300.78356	136	
301.86739	136	
302.34958	98	
302.86428	116	
302.91368	80	
302.93530	126	
303.77778	74	
305.78857	88	
305.98984	76	
307.80215	120	
307.84468	86	
308.79993	112	
311.80632	140	
313.82546	72	
314.82354	94	
316.19482	84	
316.36317	74	
317.42318	88	
319.88351	104	
321.28721	134	
322.76167	88	
323.88881	112	
328.89867	76	
328.95001	80	
329.41816	74	
330.80222	88	
331.81683	150	
332.14052	74	
334.47825	92	
335.87908	78	
337.12902	74	
337.20582	90	
338.11481	82	
338.19187	158	
340.40423	74	
340.80257	72	
340.83604	76	
341.29230	88	
342.79581	72	
345.82853	92	
END IONS

###FS:    #m/z: 363.95693 #charge 1+
###MS: 125
###MSMS: 128
BEGIN IONS
TITLE=Cmpd 96, +MS2(363.9569), 28.0-35.0eV, 2.8min #128
RTINSECONDS=164.781
SCANS=125,128
PEPMASS=363.95693	395518
CHARGE=1+
114.24260	106	
175.74914	82	
178.94917	82	
183.04288	100	
184.95501	102	
189.86336	160	
190.08329	84	
191.85623	294	1+
194.88449	104	
198.17342	78	
200.93982	94	
203.88193	88	
208.10622	84	
209.87380	94	
209.91862	76	
209.94257	612	1+
210.88677	188	
212.87841	888	1+
219.41708	94	
222.94986	142	
224.94984	716	1+
226.06370	90	
226.42581	104	
226.88716	88	
226.94696	6544	1+
226.97533	94	
228.85454	96	
228.89284	190	
228.94214	6084	1+
229.89418	98	
230.88937	1578	1+
231.83813	76	
232.88398	162	
233.93007	78	
234.88251	226	
234.92775	86	
239.07336	108	
240.94197	482	
240.96099	236	
241.94093	2446	1+
242.94378	1568	1+
244.90638	84	
244.95749	3506	1+
245.14262	94	1+
246.43765	86	
246.90313	78	
246.95263	3692	1+
248.03134	90	
248.80152	106	
248.90064	454	1+
249.80272	92	
250.89695	126	
250.94243	132	
250.96669	116	
251.84587	78	
251.87152	82	
251.91417	146	
251.94539	84	
253.83567	92	
253.90645	186	
254.90684	102	
255.04647	80	
256.41273	118	
257.57396	80	
258.11644	78	
258.83355	90	
258.86450	90	
258.94563	80	
259.83756	80	
260.96674	140	
261.83874	108	
261.89199	92	
263.89366	92	
264.83119	78	
265.05716	84	
265.79184	270	
265.97429	164	
266.80994	322	1+
266.84945	136	
267.85468	128	
267.97321	544	
268.95934	118	
269.96989	810	1+
270.83185	78	
271.87940	78	
273.92021	88	
275.41785	76	
276.44580	78	
277.84362	110	
278.84620	154	
279.10427	106	
279.84548	100	
280.79560	108	
280.83555	240	1+
282.60025	78	
282.79858	130	
282.85430	168	
283.07163	92	
283.60629	78	
283.79213	90	
283.83392	80	
283.85027	228	1+
283.88774	162	
283.94368	98	
284.95894	86	
285.89807	76	
287.10378	78	
289.03349	78	
289.80864	92	
289.87558	150	
289.96940	84	
290.85885	108	
293.11533	160	
293.37317	84	
293.84404	102	
293.92842	90	
294.85444	136	
296.42628	98	
296.80718	326	1+
296.88044	150	
297.39966	84	
298.80376	318	1+
298.85792	124	
298.89430	82	
300.36936	88	
301.86034	192	
302.97547	78	
303.06957	104	
303.80337	78	
303.85815	432	1+
303.88577	100	
303.91667	76	
305.83149	88	
307.00926	76	
307.77334	78	
307.87845	142	
308.89448	96	
310.34430	78	
311.85835	78	
311.87469	182	1+
313.82407	90	
314.82072	120	
316.80427	88	
318.13475	78	
319.87860	82	
320.14598	86	
321.76297	82	
321.82555	124	
322.86967	84	
322.92807	170	
323.47903	96	
324.86972	252	1+
325.89298	88	
325.93488	88	
327.83750	86	
328.28694	88	
330.98648	212	1+
331.81059	108	
334.29412	84	
336.62428	106	
336.93784	212	1+
338.81519	84	
338.86247	170	1+
338.96834	84	
340.82139	142	
340.83690	130	
341.80984	76	
343.06871	96	
343.88216	76	
349.74655	86	
350.33687	114	
359.83985	88	
360.82292	86	
362.94411	80	
365.13917	78	
END IONS

###FS:    #m/z: 322.92997 #charge 1+
###MS: 129
###MSMS: 130
BEGIN IONS
TITLE=Cmpd 97, +MS2(322.9300), 28.0-35.0eV, 2.8min #130
RTINSECONDS=168.453
SCANS=129-130
PEPMASS=322.92997	2390924
CHARGE=1+
181.00504	70	
189.92415	80	
196.86698	66	
197.09091	108	
197.86753	84	
197.92768	66	
199.86569	76	
200.84248	70	
200.88460	64	
205.94892	90	
207.89359	90	
209.94714	68	
209.99523	78	
210.89473	72	
212.01668	66	
212.90011	90	
213.86337	64	
214.88370	258	1+
216.14825	104	
217.98064	72	
219.08616	66	
221.36942	82	
221.50660	76	
221.88710	238	1+
222.95415	82	
223.95682	80	
225.85890	72	
226.90832	72	
226.95114	68	
227.83305	116	
227.93016	64	
228.05870	66	
228.95493	76	
230.06950	82	
230.88172	66	
231.37499	78	
233.07374	78	
233.83468	116	
234.90345	72	
235.86607	94	
236.15826	70	
236.95708	74	
237.12937	64	
237.88260	78	
238.03014	80	
238.88696	128	
238.93788	240	
239.49286	68	
239.78758	78	
239.90360	130	
239.97987	94	
240.94110	3206	
241.00240	72	
241.13498	66	
241.93910	9414	1+
242.12826	76	
242.55259	84	
242.81865	92	
242.94141	6840	1+
243.40052	76	
243.82326	122	
243.83651	84	
244.16570	82	
244.41728	80	
244.91243	68	
244.93977	1998	1+
245.88743	64	
248.84639	124	
249.42197	64	
249.82936	88	
250.80490	64	
251.04755	102	
251.06903	66	
251.78735	82	
252.01361	70	
253.83580	90	
253.88843	94	
254.02724	66	
255.79172	74	
256.05475	64	
256.89754	64	
257.84208	72	
257.92510	66	
258.86118	78	
258.89788	112	
258.97393	108	
259.92285	66	
260.82910	234	1+
262.12451	70	
262.92824	64	
265.05911	136	
265.77747	64	
266.03571	78	
267.85234	82	
268.89616	110	
268.92351	92	
268.96362	68	
269.87959	142	
272.88058	82	
272.93737	98	
273.44048	72	
273.84298	70	
274.04590	78	
274.82533	70	
274.90578	112	
277.12018	78	
278.12253	72	
278.92149	64	
279.09244	1026	1+
280.06900	72	
280.86484	72	
283.28877	480	1+
283.85294	92	
284.29332	408	1+
284.85558	66	
285.09723	68	
286.97482	80	
287.88225	72	
288.90398	84	
290.47165	98	
290.78122	66	
290.85063	70	
294.81127	72	
294.85963	66	
295.75469	66	
295.76942	74	
296.82370	70	
298.11598	92	
299.00507	88	
300.17799	92	
302.07011	66	
302.89235	106	
303.88085	64	
305.01806	84	
305.83552	72	
306.88276	102	
307.08435	82	
308.86207	68	
308.92485	90	
309.91196	82	
310.82555	72	
311.81480	70	
315.13706	92	
317.01427	88	
317.86590	122	
318.82688	64	
319.05101	64	
319.18007	64	
320.05396	76	
320.26483	64	
320.61209	116	
321.92375	72	
322.90064	104	
323.08394	78	
323.17228	78	
324.26578	66	
325.02011	74	
326.33639	80	
326.83131	72	
END IONS

###FS:    #m/z: 340.94057 #charge 1+
###MS: 129
###MSMS: 131
BEGIN IONS
TITLE=Cmpd 98, +MS2(340.9406), 28.0-35.0eV, 2.8min #131
RTINSECONDS=169.225
SCANS=129,131
PEPMASS=340.94057	959528
CHARGE=1+
181.68308	104	
191.95779	132	
193.95241	76	
195.92578	78	
200.86350	86	
205.98597	84	
206.97216	86	
207.02347	82	
207.87597	84	
210.93577	78	
211.93932	74	
213.94116	654	1+
215.90274	72	
215.93644	182	
216.00003	94	
217.93635	140	
225.55806	74	
226.85826	78	
226.89529	76	
227.94533	74	
228.84445	320	1+
228.94642	114	
229.94995	84	
230.89145	106	
231.94783	754	1+
232.47622	80	
233.40596	104	
233.86453	72	
233.89750	170	
234.11365	92	
234.89374	216	1+
234.91103	82	
235.95253	78	
236.88404	144	
237.06155	72	
238.85619	94	
238.88001	252	1+
239.44758	74	
240.83736	154	
240.85347	260	
241.84640	376	
241.89891	110	
241.94855	174	1+
242.11106	82	
242.84720	164	
243.83265	246	
244.89502	86	
244.92570	118	
246.97664	126	
249.89910	158	
249.96089	290	1+
250.33410	100	
251.95506	76	
252.07599	140	
252.09371	92	
253.92159	74	
254.82866	72	
254.91449	104	
254.94205	78	
254.96361	366	
255.07339	82	
256.07848	94	
256.47159	78	
256.83771	80	
256.85320	80	
256.88834	150	
257.87776	78	
258.84358	158	
259.33888	76	
259.84540	206	
259.86248	182	
259.95515	110	
260.83581	412	
261.05413	72	
261.83565	412	1+
262.91610	80	
262.93267	78	
263.81100	72	
263.88988	84	
263.92093	78	
266.84552	160	
266.90747	80	
267.84303	70	
268.84095	100	
268.88140	84	
268.99204	70	
269.11489	88	
269.85255	84	
269.96819	196	1+
272.84207	90	
272.92274	212	
272.93371	216	
274.88388	114	
274.94729	104	
275.07976	100	
275.41601	76	
275.86820	96	
275.92732	86	
276.83410	86	
276.85592	178	
277.80712	80	
277.86410	270	
277.96194	338	1+
278.84419	1418	1+
278.98105	86	
279.10841	74	
279.19646	82	
279.91091	102	
279.92850	112	
281.00475	84	
281.82071	78	
283.07129	82	
283.35450	104	
283.80533	110	
283.89031	128	
287.82035	84	
287.85136	76	
287.97389	74	
289.10680	70	
289.79168	76	
290.27270	100	
291.15620	86	
292.90840	70	
294.43423	106	
294.87035	162	
296.29093	76	
296.85213	118	
296.87270	142	
297.01338	70	
297.07985	72	
297.97744	146	
298.85384	224	1+
299.86947	74	
301.84591	72	
301.88863	142	
301.95730	74	
302.85474	172	
302.86815	160	
304.83807	74	
304.92616	78	
307.79939	82	
312.02739	74	
312.81982	74	
312.89829	82	
315.36349	78	
315.82796	70	
317.86602	70	
318.77005	72	
318.83602	90	
318.90609	72	
319.38878	70	
322.86982	80	
324.05527	72	
328.28459	92	
331.63262	80	
331.99939	78	
336.43033	88	
339.99374	74	
340.04377	76	
340.82158	112	
342.23886	100	
342.76875	106	
END IONS

###FS:    #m/z: 363.95666 #charge 1+
###MS: 129
###MSMS: 132
BEGIN IONS
TITLE=Cmpd 99, +MS2(363.9567), 28.0-35.0eV, 2.9min #132
RTINSECONDS=169.997
SCANS=129,132
PEPMASS=363.95666	397582
CHARGE=1+
133.97751	78	
191.86215	152	
194.88624	84	
205.94815	124	
207.87585	100	
207.94877	134	
208.45164	80	
208.88797	84	
209.94436	1106	1+
211.04266	76	
212.87945	518	1+
215.41772	80	
215.97674	78	
218.00968	104	
222.95373	260	
223.96412	324	1+
224.88713	286	1+
224.95119	476	1+
226.94688	4946	1+
227.83416	74	
227.86560	72	
228.89673	216	
228.94236	6286	1+
229.39737	96	
230.51479	80	
230.88901	1310	
232.02289	84	
232.08125	72	
232.88669	84	
234.88149	194	1+
235.38711	96	
237.38448	86	
238.91954	76	
238.93842	96	
240.46899	90	
240.83539	104	
240.93901	758	
240.95701	236	
241.91443	144	
241.93938	2842	1+
242.09185	76	
242.94224	2022	1+
244.95766	3260	1+
245.04512	80	
245.94893	132	
246.95280	3612	1+
248.03156	72	
248.80225	200	
248.89900	196	
249.62742	96	
249.80203	76	
249.86991	74	
250.41190	86	
250.79664	186	
250.89133	366	1+
250.94921	102	
253.08890	72	
253.79935	202	1+
254.41878	82	
255.12651	76	
255.87437	76	
255.92721	72	
257.77897	72	
257.90919	94	
257.97235	180	1+
258.08665	96	
258.89818	92	
259.15115	92	
259.96034	104	
260.83395	150	
260.96999	128	
261.83544	78	
261.96161	80	
262.83112	132	
263.38441	98	
264.83829	220	1+
264.96183	118	
265.05929	78	
265.08336	72	
266.81405	224	
267.97388	814	1+
268.81659	144	
268.86056	182	1+
268.95661	108	
269.96834	656	1+
271.90375	76	
272.85192	200	1+
273.10957	78	
273.50753	80	
273.93863	128	
275.93143	78	
277.08804	82	
278.37671	88	
278.79631	172	1+
278.82300	84	
278.84772	102	
279.10304	118	
279.86018	138	
280.79659	338	1+
280.83405	76	
281.03793	94	
281.08720	94	
281.98779	72	
282.78422	150	
282.83189	84	
283.85020	136	
285.78856	86	
285.83016	106	
285.84531	122	
288.86955	116	
289.41553	90	
289.43222	92	
289.54954	92	
291.15631	102	
291.82073	116	
292.43370	82	
293.79369	78	
293.87566	114	
294.86283	180	
295.08317	80	
295.88942	84	
295.93303	80	
296.85722	128	
297.86775	98	
298.80202	556	1+
300.80276	108	
300.86147	82	
301.80612	86	
301.86115	270	
302.07106	74	
302.86236	208	
303.12312	100	
303.77967	92	
303.82550	114	
303.85580	544	1+
304.91299	74	
306.01172	78	
306.82176	178	1+
307.83516	208	1+
307.90248	128	
308.85843	72	
308.88601	90	
309.13932	82	
309.87266	246	1+
311.92133	80	
312.81104	104	
314.81938	118	
317.21340	86	
318.12850	82	
318.81140	112	
319.85515	170	1+
320.87177	90	
321.81293	118	
322.81748	340	1+
322.92832	112	
323.81806	294	1+
324.01916	72	
324.09333	90	
326.16793	90	
326.84479	88	
326.87212	100	
326.89127	82	
329.89613	84	
335.96683	96	
338.96085	78	
339.06832	76	
340.93745	148	
342.87073	80	
344.91353	76	
344.98831	84	
347.01441	98	
350.10922	80	
351.85993	80	
351.90146	72	
353.88766	72	
355.13579	100	
356.33316	72	
362.86457	82	
364.70301	72	
366.76701	100	
367.74844	234	1+
END IONS

###FS:    #m/z: 322.93002 #charge 1+
###MS: 133
###MSMS: 134
BEGIN IONS
TITLE=Cmpd 100, +MS2(322.9300), 28.0-35.0eV, 2.9min #134
RTINSECONDS=173.66
SCANS=133-134
PEPMASS=322.93002	2314498
CHARGE=1+
86.84010	68	
106.46806	72	
128.28307	78	
181.07795	70	
192.88691	78	
193.02159	74	
195.91721	66	
197.91400	70	
198.83773	90	
199.87460	76	
201.04369	148	
201.90200	70	
205.94904	86	
209.92029	92	
211.79636	72	
211.82834	64	
212.87857	78	
213.89743	64	
216.85105	70	
219.87202	68	
219.89229	66	
220.85857	76	
220.87826	84	
221.35112	84	
221.88612	78	
222.95249	258	
223.95639	118	
224.92451	102	
225.91791	84	
226.50715	98	
226.89342	84	
226.91073	86	
226.94352	66	
227.86760	64	
227.89888	72	
228.12317	86	
228.85290	72	
230.85218	134	
230.88202	76	
231.87172	106	
232.82574	70	
232.90127	72	
233.87860	68	
235.88491	76	
235.96045	84	
235.98862	98	
236.94289	116	
237.92802	78	
238.52847	112	
238.88889	130	
238.93984	292	
239.78216	68	
240.82469	198	1+
240.94055	3472	
241.93947	10332	1+
242.85306	66	
242.94175	7302	1+
243.87573	70	
243.90488	72	
244.93996	1926	
245.82224	66	
245.97636	82	
246.41745	68	
246.94044	70	
246.97425	122	
248.00471	218	1+
249.91283	64	
250.97328	86	
251.32221	78	
254.00568	106	
254.92795	74	
256.79602	78	
256.91057	78	
257.08179	72	
257.89758	80	
257.98214	66	
258.00214	66	
258.05308	100	
258.08866	150	
258.83139	122	
259.41996	100	
260.83011	70	
260.99053	72	
261.33981	94	
261.83429	74	
261.89000	70	
261.90834	72	
261.94755	84	
261.98545	64	
263.05173	70	
263.80690	64	
264.11258	64	
264.59552	102	
264.79520	66	
265.01535	92	
265.05755	72	
266.85543	102	
266.96760	76	
268.10244	68	
268.13095	66	
268.63554	96	
271.36960	70	
271.84724	130	
271.88573	72	
275.07969	100	
276.85012	64	
276.93398	88	
279.09072	876	1+
281.09822	68	
281.87988	220	1+
282.03704	76	
282.22069	86	
283.06522	70	
283.27984	112	
283.78901	66	
283.84871	212	1+
283.91680	72	
284.28961	408	1+
284.30677	138	
284.79490	74	
284.86314	106	
286.39659	74	
287.85730	70	
288.91241	66	
289.39503	80	
289.87959	78	
290.91945	84	
291.86267	78	
291.88566	66	
292.00754	66	
294.57321	92	
295.85592	74	
296.65667	78	
298.15181	76	
298.80078	352	1+
299.83134	66	
300.86549	78	
302.77914	68	
304.87421	92	
306.42853	108	
306.86328	74	
306.87919	114	
307.89304	108	
308.80212	126	
309.80605	72	
309.86823	80	
310.42038	88	
313.89137	66	
315.03900	72	
317.76244	70	
317.91357	80	
318.78343	68	
318.88213	66	
321.09579	66	
321.25467	80	
321.42598	80	
323.18097	72	
323.75748	84	
327.89787	66	
END IONS

###FS:    #m/z: 340.94069 #charge 1+
###MS: 133
###MSMS: 135
BEGIN IONS
TITLE=Cmpd 101, +MS2(340.9407), 28.0-35.0eV, 2.9min #135
RTINSECONDS=174.432
SCANS=133,135
PEPMASS=340.94069	949020
CHARGE=1+
50.80970	74	
190.94612	146	
191.95370	72	
193.94576	96	
194.93685	70	
197.87121	70	
203.94334	100	
206.96172	76	
212.88319	68	
212.89799	94	
212.95224	84	
213.87920	150	
213.93942	960	1+
214.89702	76	
215.88446	68	
215.93934	110	
217.07166	108	
218.88645	84	
220.87466	178	1+
225.84989	78	
225.91072	76	
226.88771	72	
228.84277	250	1+
228.95230	70	
229.09276	82	
229.94255	72	
230.04683	78	
230.84661	82	
230.88844	414	1+
231.89040	302	1+
231.95101	630	
233.94676	156	
234.90510	106	
235.89803	166	
235.94322	70	
236.89958	118	
238.61606	76	
238.86812	76	
238.89033	90	
239.78640	86	
240.85666	96	
241.85035	122	
242.02492	72	
242.42050	106	
242.93995	114	
243.13051	80	
243.82890	536	1+
243.84566	188	
243.87040	310	1+
243.89532	86	
244.92190	78	
245.89743	116	
246.97659	72	
247.01352	92	
247.96345	76	
248.90011	214	1+
249.95862	210	
249.97673	82	
250.99804	84	
251.02445	70	
251.84214	102	
251.90856	76	
251.96005	118	
252.84682	70	
254.96629	526	1+
255.09105	78	
255.37368	96	
255.91361	104	
256.85075	204	
256.86981	164	
256.89790	70	
256.96476	110	
257.83422	72	
257.90734	76	
258.84485	198	
258.86093	212	
259.85960	194	
259.95566	178	
260.83219	700	
260.85033	264	1+
260.96091	74	
260.97685	122	
261.88677	122	
262.87346	70	
262.94675	72	
263.08147	70	
264.82708	82	
266.85407	76	
266.88676	152	1+
267.84260	390	1+
268.84025	362	1+
269.38877	84	
270.90841	142	
271.85100	78	
272.17095	78	
272.43837	86	
273.92399	114	
274.88613	130	
274.89976	156	
274.94715	76	
275.41573	70	
275.87598	100	
276.85624	956	1+
277.07237	150	
278.84608	1194	1+
278.95641	110	
279.05520	88	
279.89007	86	
279.96495	92	
280.93502	76	
281.85572	70	
281.88888	110	
282.00219	76	
282.87798	254	1+
283.13727	92	
283.90032	88	
284.79263	70	
284.93308	120	
285.93980	92	
286.89180	88	
287.43663	80	
288.06358	72	
288.83935	118	
289.77728	86	
292.84992	72	
293.40032	78	
293.83406	76	
294.86595	270	
295.21201	72	
295.42093	108	
295.86195	140	
296.85742	196	
296.89799	76	
296.96978	70	
297.29832	74	
297.39341	70	
298.88590	70	
299.05785	70	
299.86838	76	
299.97371	82	
300.05664	108	
300.90201	70	
301.18733	76	
301.86846	108	
303.82340	78	
307.08669	70	
309.42985	90	
310.86298	94	
310.96560	76	
313.75406	70	
313.79562	84	
313.84049	110	
320.39222	78	
320.96625	78	
322.97329	94	
325.79464	116	
326.00363	78	
329.50263	82	
329.87449	200	
330.39241	72	
333.79409	72	
334.96138	102	
337.16738	78	
338.87621	74	
339.22919	72	
342.79845	76	
END IONS

###FS:    #m/z: 363.95664 #charge 1+
###MS: 133
###MSMS: 136
BEGIN IONS
TITLE=Cmpd 102, +MS2(363.9566), 28.0-35.0eV, 3.0min #136
RTINSECONDS=175.205
SCANS=133,136
PEPMASS=363.95664	383154
CHARGE=1+
72.65581	76	
128.83167	82	
187.93761	76	
189.86312	262	
190.05607	78	
191.85957	196	
191.94135	78	
207.88061	270	1+
207.94664	88	
207.97694	76	
208.94143	84	
209.94350	982	1+
211.94454	112	
212.87809	748	1+
213.03458	74	
215.53838	94	
216.89299	214	1+
222.44522	82	
222.95256	212	
223.95195	96	
224.83973	94	
224.95202	250	
225.95764	106	
226.55687	76	
226.89249	176	
226.94696	6574	1+
226.97589	106	
227.85826	90	
227.93217	200	
228.89445	154	
228.92171	76	
228.94262	5490	1+
229.06537	76	
229.89619	92	
230.83199	76	
230.88837	1564	1+
232.88375	142	
234.88248	76	
234.96547	78	
238.94221	74	
240.94196	484	
241.89513	76	
241.93965	2792	1+
242.94226	1982	1+
242.96190	418	1+
243.82772	274	1+
244.35534	78	
244.95750	3114	1+
244.98732	92	
245.40651	74	
245.94034	274	
245.98572	80	
246.91081	212	
246.95302	2962	1+
247.03654	86	
247.94171	90	
248.11909	90	
248.80043	288	1+
248.83381	98	
248.89976	418	1+
251.07120	100	
251.94723	78	
252.34128	90	
252.84874	100	
252.94388	360	1+
255.98057	74	
256.12958	76	
256.87524	80	
257.09937	74	
258.46564	108	
258.85597	92	
258.89389	90	
258.97518	120	
260.97019	140	
261.96716	212	1+
262.83111	140	
262.84697	84	
263.82773	86	
263.87224	76	
264.11628	84	
264.82159	82	
264.95753	176	1+
265.09043	180	1+
265.55330	92	
265.90861	80	
266.81617	166	
266.84965	74	
266.92349	78	
266.93777	86	
267.97269	698	
268.03235	80	
268.91332	124	
268.96392	462	1+
270.90552	98	
271.45839	98	
271.78827	80	
271.91483	94	
274.05610	104	
274.91277	94	
276.00490	98	
276.85684	198	1+
277.02821	74	
277.37368	78	
278.11627	74	
278.84535	124	
278.97910	78	
280.28904	78	
280.79477	132	
281.79308	104	
281.85771	242	1+
282.80105	98	
282.88514	84	
283.79356	94	
283.87332	76	
284.82595	116	
284.85916	82	
284.87762	90	
284.98398	84	
285.38567	76	
285.81618	110	
285.84650	162	
285.93775	80	
286.81354	104	
287.10150	76	
287.93645	82	
288.11155	84	
289.90960	90	
290.86832	78	
291.86695	84	
293.11828	120	
294.44649	94	
294.92728	78	
295.66144	78	
295.84018	196	1+
296.87022	152	1+
297.01889	74	
297.80542	118	
297.89961	82	
298.80854	232	
299.02824	82	
299.80263	226	
299.91838	96	
300.06498	78	
300.80016	664	1+
301.85913	240	1+
303.83994	76	
303.85873	312	
303.87854	84	
304.92596	80	
305.92525	152	
308.92505	78	
311.12825	98	
311.50911	96	
315.00162	82	
316.38733	92	
316.81162	172	
318.81119	146	
318.83567	82	
320.16135	84	
320.81705	90	
320.92436	80	
321.86007	88	
323.83454	86	
324.23895	74	
324.88373	186	1+
325.90812	100	
326.86842	118	
327.07525	76	
329.24393	80	
335.87465	78	
336.93982	84	
338.37020	74	
340.80266	78	
340.93970	350	1+
345.77586	76	
347.91393	76	
353.97306	104	
356.77123	214	1+
366.46836	98	
END IONS

###FS:    #m/z: 507.84469 #charge 1+
###MS: 137
###MSMS: 138
BEGIN IONS
TITLE=Cmpd 103, +MS2(507.8447), 28.2-35.2eV, 3.0min #138
RTINSECONDS=178.871
SCANS=137-138
PEPMASS=507.84469	103464
CHARGE=1+
196.02008	318	1+
199.88489	140	
214.89071	244	1+
223.97698	126	
224.98003	200	
232.89681	666	
236.89278	210	
238.06368	140	
240.07957	134	
250.90537	224	
251.91334	154	
258.87760	470	1+
266.93205	172	
273.85697	150	
278.83087	248	
283.78634	270	1+
285.85638	206	
287.79204	138	
287.85080	728	
287.90827	152	
287.93453	154	
289.85182	146	
289.87978	236	
290.39135	140	
290.86289	216	
291.86742	206	
293.87617	438	1+
294.96066	216	1+
295.86043	134	
301.84942	244	
303.39516	150	
303.86933	856	1+
305.86364	1418	1+
306.87901	148	
307.86210	134	
307.89365	384	1+
308.14179	534	
308.87070	1552	1+
309.15058	812	1+
309.88415	168	
309.90833	152	
311.88274	862	1+
313.88282	148	
314.86334	432	1+
314.88281	192	
319.86075	136	
322.88964	162	
323.87215	508	
324.86160	284	
325.86406	138	
325.90036	144	
326.88398	2248	1+
327.77586	206	1+
327.80618	168	1+
328.87715	300	
329.83985	174	
330.88802	306	1+
331.79064	316	1+
331.82457	238	
332.78192	224	1+
332.87176	178	
332.89093	124	
333.87086	184	
334.76713	178	
335.84168	216	
335.88221	126	
336.89612	134	
336.95067	134	
337.78677	142	
337.88177	282	1+
339.83165	164	
343.87149	414	1+
344.84788	138	
344.89727	230	1+
347.77546	396	1+
347.86980	152	
348.79596	208	
348.89043	170	
349.07795	214	1+
349.76000	200	
349.79623	148	
349.84912	180	
350.76465	142	
350.78732	176	
350.83264	128	
350.89127	126	
350.91736	152	
351.83819	122	
352.89022	170	
353.79315	150	
353.85275	132	
355.77506	184	1+
355.87900	190	1+
358.77992	194	1+
358.87506	248	1+
361.76135	174	
362.83767	126	
363.79250	146	
365.15377	138	
365.72515	122	
365.78677	288	1+
365.83223	132	
366.18852	218	1+
366.77296	148	
366.83870	366	1+
366.89981	166	
367.34619	184	1+
367.76402	220	
368.89985	166	
369.83400	260	
369.85592	240	1+
369.87537	218	
370.77426	152	
370.83631	196	
371.79708	608	1+
372.85694	124	
373.87785	124	
373.91982	188	
377.80928	130	
378.00681	164	1+
378.38221	224	1+
379.79369	152	1+
381.83930	274	1+
382.80960	124	
383.89669	122	
384.85233	404	
384.88649	154	1+
385.77665	172	
385.79502	138	
385.82171	126	
385.85725	188	
386.85490	172	
387.84032	418	1+
388.18205	124	1+
388.79502	294	1+
388.81269	124	
389.21608	126	
390.83862	246	
390.88631	206	
391.84165	416	
392.71051	208	1+
392.82531	586	
393.73221	154	
393.83071	598	1+
394.78525	178	
395.73587	126	
395.76968	124	
396.73083	308	1+
396.78755	250	1+
396.82668	198	
398.73329	334	1+
399.84993	330	1+
403.87101	202	
404.87156	124	
405.75560	232	1+
405.85697	140	
406.78267	304	1+
406.85248	188	
407.74400	214	
407.86548	700	
408.85073	924	1+
409.72405	170	
409.74280	540	1+
409.86673	272	1+
410.77114	230	1+
410.83650	1654	1+
411.72666	136	
413.74894	148	
414.68423	148	1+
415.84963	128	
416.77291	132	
417.86162	516	1+
421.88894	190	
422.85203	148	
423.78269	286	
423.86720	486	1+
424.77887	258	
425.71668	138	
425.75584	460	
426.75409	298	
426.86011	1230	1+
427.71150	138	
427.73584	220	
427.77115	228	
428.74363	382	
428.76289	144	
428.84517	1618	1+
428.88278	232	
429.70299	170	
429.74541	498	1+
431.87032	392	
432.85979	712	1+
433.96154	126	
434.89138	124	
435.71419	294	1+
439.89462	160	
442.78653	130	
443.74332	152	
444.87178	1136	1+
445.71552	228	1+
445.75266	224	
445.77543	194	1+
446.74833	184	
446.87978	414	1+
447.71158	516	
447.73841	214	
448.69500	158	1+
448.71750	240	
449.87882	566	1+
450.75060	188	
450.77452	144	
450.82622	148	1+
453.82950	138	
457.90341	288	1+
460.22186	134	
462.88257	364	1+
465.72948	158	
466.72933	142	
467.89079	1006	1+
470.72074	202	
483.90352	126	
485.90037	332	1+
492.79163	130	
494.66324	164	
509.28819	490	1+
END IONS

###FS:    #m/z: 336.94552 #charge 1+
###MS: 137
###MSMS: 139
BEGIN IONS
TITLE=Cmpd 104, +MS2(336.9455), 28.0-35.0eV, 3.0min #139
RTINSECONDS=179.644
SCANS=137,139
PEPMASS=336.94552	36350
CHARGE=1+
52.05851	78	
69.60191	94	
79.74684	72	
192.86646	80	
196.89954	94	
197.98479	76	
201.88786	70	
203.87679	72	
205.95173	136	
205.97184	98	
209.94694	118	
210.57553	74	
211.94505	2800	
212.87896	602	1+
212.94487	86	
213.93936	1260	
214.87855	174	
214.93065	80	
215.88590	200	
217.94011	146	
224.97798	162	
226.97280	114	
227.68400	82	
227.95295	108	
228.12735	82	
228.89662	114	
228.93977	172	
229.88568	74	
229.95369	3246	1+
230.88915	642	1+
231.94946	1770	1+
232.88692	90	
233.87123	162	
233.89798	112	
234.82701	122	
234.88269	88	
235.01060	94	
235.95104	100	
237.05934	94	
239.43607	78	
239.82558	78	
240.84218	418	1+
240.87033	168	1+
241.84344	280	1+
244.84124	84	
245.36429	76	
246.10336	80	
246.39999	72	
246.85153	78	
246.90728	126	
247.96559	568	1+
248.05870	94	
248.56932	90	
248.87821	138	
248.89979	418	
249.96097	324	
250.13804	90	
250.82988	76	
250.95441	170	
251.09073	76	
251.88399	128	
251.95003	112	
252.12280	76	
252.95181	204	
252.97057	1420	1+
253.08934	92	
253.85730	78	
253.90872	106	
254.06272	72	
254.42500	78	
254.79686	80	
254.89343	208	1+
254.96713	586	1+
256.96169	212	1+
257.44489	156	
257.85845	212	1+
258.84277	184	
259.01050	86	
259.96219	160	
260.39384	86	
260.83700	78	
262.13865	76	
262.86294	72	
262.89040	94	
264.13356	70	
264.86349	126	
266.09177	84	
266.84577	142	
267.03582	80	
267.15855	92	
267.84066	134	
268.32159	94	
268.84386	244	
269.84968	136	
269.94552	82	
270.98266	188	
271.08235	70	
272.97277	138	
273.89941	140	
274.21692	74	
275.83849	76	
276.85513	380	1+
276.87399	192	
276.90941	78	
277.88071	76	
278.04860	72	
278.15932	102	
278.41757	82	
278.83744	170	
278.96628	92	
279.83168	170	
279.84942	126	
280.10411	88	
280.88551	94	
282.86058	72	
283.80091	74	
283.87940	72	
285.85052	114	
285.94583	108	
286.40494	80	
286.85239	492	1+
286.87091	78	
287.02864	100	
287.88467	72	
288.80201	88	
289.88364	82	
290.06169	70	
292.12451	78	
293.28460	76	
293.79803	72	
293.85919	72	
293.99527	164	
294.85820	136	
296.42217	86	
296.87166	174	
298.85604	140	
299.43383	82	
299.86945	406	1+
299.96739	76	
300.88711	74	
304.88718	100	
306.79629	70	
308.29713	82	
309.86711	130	
310.88035	124	
311.86233	110	
311.88702	96	
312.84148	76	
313.31484	72	
314.81881	94	
316.74591	100	
316.86798	82	
321.88384	74	
322.18610	72	
326.40501	80	
326.52024	100	
327.37726	78	
327.81611	78	
331.90317	124	
332.55664	108	
332.86657	134	
332.88326	78	
335.46033	102	
335.88348	78	
338.75408	84	
339.76980	78	
END IONS

###FS:    #m/z: 359.96127 #charge 1+
###MS: 137
###MSMS: 140
BEGIN IONS
TITLE=Cmpd 105, +MS2(359.9613), 28.0-35.0eV, 3.0min #140
RTINSECONDS=180.416
SCANS=137,140
PEPMASS=359.96127	30952
CHARGE=1+
54.20563	80	
192.92602	94	
209.94545	806	
211.88621	80	
213.89740	84	
216.85088	90	
218.91197	84	
220.88015	78	
220.95542	88	
222.95282	572	1+
222.97511	146	
223.42405	94	
223.89048	78	
224.95001	284	
226.94740	3608	1+
226.97344	82	
227.93090	182	
228.94291	3824	
233.93115	76	
234.98419	76	
235.95822	86	
238.95760	92	
240.83455	116	
240.94033	688	1+
240.96355	390	1+
241.08786	106	
242.95676	314	
243.95728	152	
244.12893	84	
244.79908	92	
244.95844	2248	1+
245.90696	144	
245.94104	282	
246.06485	84	
246.95276	2486	
247.95038	76	
248.80369	336	1+
249.14847	80	
249.83810	124	
250.03719	88	
250.54045	92	
250.95240	232	
250.97089	176	
251.03194	78	
251.06872	90	
252.95581	146	
253.90792	96	
254.91265	86	
255.46582	84	
256.86582	76	
256.88208	110	
259.85946	126	
260.39204	100	
260.97407	144	
262.94630	110	
263.84305	86	
263.97859	184	
265.89934	80	
265.97349	80	
266.81349	360	
266.84114	78	
266.88141	86	
267.97418	452	1+
268.85893	74	
268.88707	82	
269.96862	406	1+
271.84150	178	1+
273.90630	74	
273.96955	142	
274.86214	128	
275.89487	78	
275.97149	132	
276.83562	160	
276.85995	102	
277.16498	114	
278.39684	88	
278.79894	92	
278.84265	178	
279.00160	82	
280.10956	92	
280.79621	232	
281.07897	136	
282.79243	76	
282.85187	156	1+
282.89753	74	
283.98723	98	
284.99985	76	
285.83387	80	
285.87112	92	
287.52018	80	
287.73667	92	
287.85008	160	
290.41125	74	
291.85641	170	
292.22785	82	
292.43309	112	
292.79282	78	
292.85870	188	
292.91887	80	
293.86741	94	
294.87154	158	
296.81263	102	
296.87064	78	
296.92758	78	
297.29156	82	
297.80800	86	
298.80966	248	
298.87455	196	1+
298.91355	76	
299.12719	80	
300.79698	126	
300.81209	112	
300.85516	112	
301.86467	112	
302.89428	82	
303.95143	74	
304.83163	80	
304.88728	82	
306.34275	86	
307.13326	180	
307.84330	140	
308.87934	140	
310.79999	136	
312.80546	134	
313.40180	78	
314.58567	78	
314.82179	106	
314.86451	76	
314.99757	78	
316.81666	80	
317.07321	78	
318.84237	86	
318.93446	92	
319.09246	78	
321.81809	84	
322.91452	130	
322.93096	126	
323.46324	84	
327.62419	80	
329.38452	88	
329.87498	116	
331.13866	74	
332.91709	80	
334.76656	96	
334.84917	74	
336.78616	74	
336.94798	164	
338.87395	84	
340.45136	90	
340.93340	78	
340.95915	120	
345.17789	76	
345.75996	80	
345.84439	118	
348.93384	114	
349.77192	128	
359.19690	74	
359.37642	102	
362.76429	98	
362.91626	74	
363.19948	124	
END IONS

###FS:    #m/z: 507.84505 #charge 1+
###MS: 141
###MSMS: 142
BEGIN IONS
TITLE=Cmpd 106, +MS2(507.8450), 28.2-35.2eV, 3.1min #142
RTINSECONDS=184.125
SCANS=141-142
PEPMASS=507.84505	102796
CHARGE=1+
196.01622	416	
210.02831	184	
214.88862	188	1+
219.90358	184	1+
232.89410	248	
234.89216	142	
236.88878	124	
236.92536	126	
237.05926	378	1+
238.06323	330	1+
242.87400	146	
252.08178	142	
255.91033	182	
257.07560	134	
258.87683	124	
261.86000	114	
266.16831	288	1+
268.97170	124	
269.87868	306	1+
270.88210	248	1+
271.90263	148	
273.03174	204	1+
273.79924	126	
278.39299	126	
279.94931	200	1+
280.42401	148	
286.78547	118	
287.85222	866	1+
287.93974	118	
289.12589	278	1+
289.87970	394	
290.86326	548	1+
293.87295	500	
294.85696	202	
294.87312	332	
296.85457	380	1+
296.87777	182	
299.84945	128	
300.85841	198	
300.91117	116	
301.84758	190	
303.86630	512	
304.81328	174	
305.86285	1792	1+
305.92352	154	
306.88458	166	
307.84675	340	1+
307.88513	338	
308.14195	366	1+
308.87311	1430	1+
309.80729	166	1+
309.88870	292	
309.91079	154	
310.15653	564	1+
311.88718	982	1+
313.88538	294	1+
314.83149	136	
314.86150	764	1+
315.81470	162	
315.86275	486	1+
315.88451	176	1+
317.77768	184	
318.85348	286	1+
322.87061	718	1+
324.85634	198	1+
325.82155	176	
325.90249	194	
326.13223	128	1+
326.82780	138	
326.88366	2352	1+
327.80916	194	
328.81908	318	1+
328.87677	196	
329.89583	256	
330.15767	166	
330.88261	158	
331.88105	246	
332.88287	206	
333.80145	136	
333.86883	126	
334.15051	118	
334.81859	130	
335.86447	138	
335.88386	132	
337.88144	500	1+
338.88473	370	1+
339.86338	206	1+
343.86963	128	
344.76679	196	1+
345.90761	176	
346.36851	146	
347.75688	216	1+
347.77387	262	
348.78002	274	
348.79692	478	1+
348.84781	428	1+
348.91064	114	
349.75704	678	1+
349.88977	122	
350.82102	450	1+
350.88359	354	1+
351.82185	286	1+
352.09412	204	1+
352.84994	136	
352.90604	134	
353.76781	124	
353.78693	162	
353.86306	124	
353.89111	166	
355.89396	222	
356.80607	126	
360.79263	162	
362.87446	192	1+
365.77981	116	
366.18398	144	
366.78595	152	
366.85054	172	
367.71468	142	
367.76760	358	1+
367.84132	316	
367.91192	258	
368.75865	156	1+
369.83078	270	1+
369.91069	236	1+
370.79695	300	
371.19201	128	
371.80904	424	1+
371.86788	144	
372.83773	324	1+
373.90213	128	
374.79195	270	1+
375.81235	122	
376.87603	130	
377.77637	200	1+
378.87344	318	1+
379.87855	260	1+
381.71726	120	
381.79853	166	
381.84956	412	1+
383.77377	256	1+
384.84863	638	1+
385.80516	128	
386.21161	116	
386.82588	280	
387.84790	310	
388.18588	132	
388.73216	206	1+
388.77325	120	
388.84458	242	
390.78044	246	1+
390.84151	862	1+
391.75511	124	
392.82522	758	1+
393.73584	146	
394.36033	212	1+
394.78249	120	
394.83343	136	
395.78037	146	
395.86389	222	1+
395.90980	216	1+
396.73678	208	1+
397.78390	158	
399.78045	136	
399.85131	344	1+
402.82794	346	1+
403.87500	184	
404.86004	116	
404.87700	174	
404.93584	142	
405.86135	464	1+
406.79408	216	
407.66956	118	
407.74583	174	
407.86430	748	
408.75758	142	
408.85201	1052	1+
409.73823	602	1+
410.74334	470	1+
410.83627	2078	1+
410.87037	188	
412.86487	120	
413.75159	178	
413.87706	116	
417.81703	172	
417.85455	322	1+
417.87649	134	
421.77343	126	
421.88246	270	
422.86492	550	1+
423.76834	156	
423.86761	374	1+
425.75796	534	
426.75613	358	
426.78967	202	
426.85972	890	1+
427.73396	370	
427.78014	170	
428.74890	324	1+
428.84502	1870	1+
429.73211	204	
430.73679	124	
431.80511	138	
431.86756	316	
432.69229	174	
432.75371	150	
432.86953	236	
433.85908	342	
434.85242	154	
439.89258	230	
440.89129	142	
442.66363	144	
442.88121	126	
443.76412	130	
444.83769	168	
444.87274	1832	1+
445.75337	316	1+
446.78558	284	
447.71184	536	1+
448.73121	282	1+
448.76903	352	1+
449.68743	180	
449.88010	284	
450.70955	326	1+
450.86979	308	1+
451.77974	172	
457.71314	130	
457.90200	564	1+
458.90497	334	1+
462.88207	468	1+
464.72527	148	
464.90109	118	
465.72182	346	1+
467.70635	126	
467.88984	732	1+
468.77683	130	
469.88598	166	
481.91535	128	
485.89887	396	
487.27392	116	
505.31497	160	1+
509.28060	382	1+
510.28364	254	1+
END IONS

###FS:    #m/z: 336.94559 #charge 1+
###MS: 141
###MSMS: 143
BEGIN IONS
TITLE=Cmpd 107, +MS2(336.9456), 28.0-35.0eV, 3.1min #143
RTINSECONDS=184.897
SCANS=141,143
PEPMASS=336.94559	34888
CHARGE=1+
191.95842	80	
192.89197	68	
207.87446	86	
211.88282	146	
211.94359	1746	1+
212.67453	72	
212.87768	650	1+
213.93816	1010	1+
215.89031	116	
215.93532	332	1+
216.50758	76	
216.91431	72	
220.88029	86	
220.89336	72	
221.88677	70	
222.06440	82	
222.87189	92	
222.97258	92	
223.83176	96	
223.96111	88	
223.99289	144	
224.12003	68	
224.98177	82	
225.86077	72	
225.89135	80	
226.97394	100	
227.82664	76	
228.84551	84	
228.89468	122	
229.95594	2014	1+
230.07144	112	1+
230.86089	80	
230.89044	674	1+
230.92118	72	
231.94856	918	1+
232.01583	76	
232.82922	134	
234.93043	102	
235.89221	88	
238.85493	94	
238.88235	122	
239.84476	68	
240.83957	386	1+
243.83257	84	
244.16566	82	
245.88560	68	
246.13587	100	
246.85767	92	
247.96437	568	1+
248.89904	266	1+
249.96029	324	
249.99068	112	
250.13196	86	
250.82610	144	
250.95663	162	
250.99092	122	
251.06898	166	
251.10893	158	1+
251.96526	86	
252.05062	78	
252.44838	94	
252.97129	1882	1+
253.08993	78	
253.90486	86	
254.08414	80	
254.86296	74	
254.90954	264	1+
254.96575	516	1+
255.07566	190	
256.84650	148	
256.87908	68	
256.96184	76	
257.89667	96	
258.09057	70	
258.84794	406	
259.84204	252	1+
259.85501	362	
259.95844	112	
260.89744	108	
261.82473	84	
261.93176	78	
262.86252	78	
262.92464	94	
262.94829	110	
263.01183	74	
263.84101	196	1+
264.86818	146	
265.08506	130	
266.91366	88	
267.83817	798	1+
268.83977	638	1+
268.86976	106	
268.88941	74	
268.95879	178	
269.44325	86	
270.89215	76	
270.98163	218	
271.91435	102	
272.92504	78	
273.85575	80	
273.87111	190	
273.97294	76	
274.86676	168	
274.88746	68	
275.82833	86	
275.85466	796	1+
275.88484	94	
275.95489	112	
276.40703	92	
276.85764	700	1+
277.88320	92	
277.96286	70	
278.09590	82	
278.83351	212	
279.11662	88	
279.84112	172	
279.86339	202	1+
280.06293	78	
280.10251	82	
280.83808	98	
281.04761	196	
281.89014	68	
282.86339	182	1+
283.36493	118	
284.45090	74	
284.48413	100	
285.85260	142	
286.82483	84	
286.85084	274	
287.85102	466	
289.12113	72	
289.86548	74	
289.90681	100	
290.85825	184	1+
290.89654	90	
291.88174	84	
291.92778	70	
292.53857	88	
292.89010	92	
292.96508	78	
293.10459	128	
293.85794	130	
294.85129	146	
294.86908	164	
295.02010	82	
295.05590	80	
295.84743	84	
295.86625	84	
295.88364	72	
295.91081	72	
295.99412	112	
296.23196	68	
297.11163	98	
299.31118	116	
299.36620	72	
299.87799	218	1+
300.52271	80	
304.86780	86	
304.88433	100	
306.38569	82	
306.87849	68	
309.67857	92	
309.86981	178	
310.85754	70	
312.87840	84	
315.11294	76	
316.88104	86	
317.88496	82	
317.93084	92	
322.36483	86	
322.93785	70	
328.78959	82	
331.06453	88	
334.75918	76	
342.03447	80	
END IONS

###FS:    #m/z: 359.96122 #charge 1+
###MS: 141
###MSMS: 144
BEGIN IONS
TITLE=Cmpd 108, +MS2(359.9612), 28.0-35.0eV, 3.1min #144
RTINSECONDS=185.668
SCANS=141,144
PEPMASS=359.96122	29886
CHARGE=1+
177.92905	100	
182.86993	82	
184.88970	98	
205.92603	90	
207.95049	196	
208.04069	76	
208.95727	74	
209.94304	458	1+
210.88755	82	
215.04107	74	
218.91009	78	
220.92935	78	
221.89234	72	
222.95066	292	1+
223.89038	90	
223.90221	80	
224.01019	172	1+
224.94854	542	1+
226.94724	2888	1+
226.96985	272	
227.89908	76	
227.93331	92	
228.79153	94	
228.94297	2912	1+
230.88864	128	
231.83537	98	
232.04303	92	
233.08308	108	
234.86581	78	
238.96876	86	
240.94022	528	1+
240.95977	308	1+
241.78087	94	
242.49911	88	
242.83194	76	
242.88535	82	
242.96002	192	
243.90351	96	
243.95764	130	
244.95785	1912	1+
245.93593	96	
246.84546	76	
246.95391	2070	
247.94317	152	1+
248.80294	84	
248.88242	76	
249.04960	74	
250.96580	86	
250.98927	78	
251.43118	80	
251.91008	74	
252.95508	132	
253.00113	82	
255.91062	134	
256.98735	80	
260.83177	154	
260.84309	176	1+
260.96782	222	
262.94879	114	
263.88115	80	
264.07861	80	
264.82497	74	
264.85743	74	
266.81234	136	
267.81657	114	
267.97321	634	1+
267.99985	72	
268.79043	74	
268.83276	84	
268.91315	72	
268.95553	74	
269.96810	270	
270.91274	74	
270.96929	132	
272.35542	98	
273.34183	84	
273.42437	76	
274.03392	76	
276.79957	218	1+
276.84572	110	
277.08339	74	
277.15284	94	
277.94891	84	
278.09180	208	1+
278.84340	132	
279.85148	74	
280.39836	74	
280.79234	250	1+
280.91855	84	
280.95552	76	
281.12010	82	
281.92557	98	
282.08275	84	
282.79712	80	
283.07736	106	
283.83214	76	
283.86302	132	
285.82532	118	
285.94601	80	
288.85629	84	
289.86901	86	
291.95160	86	
291.99513	74	
292.91682	78	
293.45296	94	
293.98767	118	
294.02316	80	
294.79855	74	
296.17488	82	
296.80815	128	
296.86424	92	
296.88338	136	
297.12015	76	
297.46000	74	
297.80866	84	
297.86579	88	
298.11797	80	
298.38076	82	
298.80431	820	1+
298.84762	192	1+
299.15325	74	
299.87407	86	
300.80655	98	
300.89410	148	
301.11491	74	
301.33415	72	
301.80543	78	
301.82691	108	
301.86725	88	
303.86746	76	
303.94672	84	
306.87649	108	
306.89932	86	
307.41806	94	
308.81297	72	
308.89252	148	
308.92443	72	
309.88375	90	
310.79877	72	
314.12169	88	
314.82545	88	
314.85221	132	
314.88208	76	
314.95601	90	
316.81842	236	1+
318.93305	164	
319.21310	74	
320.11977	72	
323.02413	78	
323.95605	76	
327.13323	102	
328.29102	84	
329.87267	96	
331.13648	104	
331.93218	78	
334.28989	76	
335.09397	78	
336.95772	78	
338.76154	114	
339.05254	72	
340.94019	124	
341.77331	84	
350.75495	104	
350.89566	92	
351.85759	84	
353.79748	82	
354.79791	92	
361.80581	92	
END IONS

###FS:    #m/z: 322.93017 #charge 1+
###MS: 145
###MSMS: 146
BEGIN IONS
TITLE=Cmpd 109, +MS2(322.9302), 28.0-35.0eV, 3.2min #146
RTINSECONDS=189.345
SCANS=145-146
PEPMASS=322.93017	2227274
CHARGE=1+
88.10459	90	
170.53518	104	
183.19064	66	
192.89856	68	
192.93972	82	
193.07274	76	
193.89779	70	
193.96433	80	
197.96417	76	
200.83385	66	
200.89336	66	
201.04441	88	
202.93254	76	
205.95088	68	
207.87416	82	
208.90040	72	
211.93926	74	
213.90102	66	
213.98561	74	
214.86669	98	
216.40654	86	
217.89048	70	
218.84812	66	
220.02145	72	
220.09234	78	
220.95625	226	1+
223.96043	220	
224.96844	102	
225.90680	158	
226.89703	76	
227.07854	72	
227.93180	80	
228.11203	68	
229.85568	106	
230.84576	172	
233.38702	84	
233.86007	70	
236.94982	66	
238.93807	366	
239.08511	102	
240.00636	108	
240.04313	142	
240.26892	82	
240.94042	3194	
241.93991	9286	1+
242.09956	70	
242.82235	64	
242.94198	6490	1+
243.55969	94	
243.87396	86	
243.96061	90	
244.16396	64	
244.94050	1720	1+
245.81597	90	
246.83215	82	
246.90771	64	
246.97624	62	
251.06900	74	
251.80517	62	
252.45217	76	
252.83016	206	1+
252.94039	76	
254.37571	88	
255.79787	74	
256.84720	66	
257.89878	178	1+
258.01001	90	
258.83174	106	
258.86250	60	
259.20838	72	
259.92647	74	
260.83490	146	
261.83638	70	
262.83137	162	
262.95415	94	
262.99734	130	
263.90687	62	
263.92084	86	
263.97860	72	
264.90759	66	
264.97295	60	
265.00323	106	
265.05742	66	
266.86360	164	
266.88943	64	
268.45431	76	
268.80259	62	
268.95892	120	
270.81541	78	
270.85180	72	
271.01156	72	
272.84401	68	
272.88092	72	
273.86504	62	
274.04409	72	
274.80372	224	1+
274.84538	156	
275.84780	62	
276.04783	82	
277.84309	126	
277.93421	62	
278.09614	64	
279.09233	770	1+
279.79584	72	
279.90697	68	
281.09752	74	
281.40242	84	
282.89993	72	
283.07552	66	
284.29383	626	1+
284.85629	130	
284.87762	68	
285.87734	66	
286.11452	70	
287.95966	60	
288.79545	88	
288.93123	88	
289.87232	80	
290.80578	66	
291.16891	78	
291.80430	66	
292.95468	80	
292.97794	66	
293.86746	80	
294.85119	70	
295.79024	74	
296.10521	68	
296.17701	86	
296.80092	76	
297.81191	62	
299.38298	76	
299.92507	62	
300.89327	86	
301.90575	86	
302.43070	86	
307.88979	172	
307.90908	144	
308.28869	72	
308.50195	80	
308.86965	112	
309.79430	106	
310.80529	70	
311.86257	84	
312.03170	80	
317.10831	72	
317.77334	110	
317.81637	84	
320.83433	86	
320.92645	64	
320.99692	76	
321.12010	76	
321.75839	70	
322.25232	76	
322.82548	74	
322.87630	62	
323.05286	72	
323.90502	66	
326.04830	66	
327.88399	62	
END IONS

###FS:    #m/z: 340.94074 #charge 1+
###MS: 145
###MSMS: 147
BEGIN IONS
TITLE=Cmpd 110, +MS2(340.9407), 28.0-35.0eV, 3.2min #147
RTINSECONDS=190.118
SCANS=145,147
PEPMASS=340.94074	916702
CHARGE=1+
190.93902	100	
191.95729	78	
192.89188	78	
192.92631	126	
193.95419	72	
207.97499	78	
208.94408	128	
208.95908	196	
209.15064	76	
212.88258	134	
212.93251	74	
212.94675	76	
213.94060	600	1+
213.98926	72	
215.88644	234	
215.93904	174	
218.91179	80	
219.87014	84	
220.88359	72	
221.88115	96	
222.89568	74	
224.84449	86	
224.98066	98	
228.04367	74	
228.45339	80	
228.84789	118	
230.57339	94	
230.84462	78	
230.88944	370	1+
230.93989	90	
231.94940	1240	1+
233.86959	70	
233.89298	146	
233.95047	292	
234.88269	98	
235.87271	140	
235.94645	166	
236.40563	96	
237.08564	92	
238.09642	82	
239.84672	80	
239.88081	94	
240.83899	544	1+
240.91060	94	
241.94300	78	
243.83007	116	
244.06196	86	
244.83159	74	
244.85099	72	
245.37950	86	
245.44479	72	
245.88846	180	1+
246.97553	272	
247.50783	86	
249.89801	242	1+
249.91265	86	
249.96239	472	1+
249.98180	72	
250.94465	76	
251.84797	70	
251.86766	70	
252.85040	72	
254.91065	162	
254.96583	258	1+
255.86058	76	
255.91464	258	1+
256.89926	110	
256.96533	192	
258.84683	272	
258.86661	106	
258.96386	72	
259.60205	94	
259.85203	222	
259.91474	86	
259.95600	114	
260.52685	88	
260.83557	544	1+
261.75492	72	
261.92990	80	
262.92641	124	
263.88300	70	
264.86686	72	
264.91068	90	
265.87940	80	
266.10006	80	
266.85020	238	1+
268.82873	72	
268.84383	116	
269.84055	76	
270.83355	202	
271.79006	74	
272.43957	134	
273.35349	92	
274.89808	134	
275.88051	84	
275.90721	80	
275.95112	174	
276.42348	104	
276.85554	1164	1+
277.12432	76	
277.87216	306	1+
277.91901	174	
278.84394	1162	1+
279.02016	82	
279.90698	102	
280.26261	88	
280.85435	248	
280.93446	136	
281.89922	262	1+
282.87629	216	
283.04356	148	
283.80103	88	
283.88586	86	
284.11939	86	
288.13641	74	
289.80857	72	
290.12008	74	
290.83148	78	
290.93856	78	
292.16528	78	
293.84623	178	1+
293.85985	186	
294.87284	70	
295.99090	84	
296.86530	102	
297.14334	72	
297.85441	142	
297.89028	72	
298.02257	78	
298.86640	184	1+
298.89856	84	
300.58012	74	
301.02115	70	
301.85973	78	
302.91562	88	
302.94367	100	
303.96595	90	
305.12746	78	
307.73919	72	
308.29704	76	
308.56030	80	
308.81922	74	
313.98925	92	
314.85784	74	
314.87531	84	
316.87872	90	
318.81386	78	
322.24126	72	
322.80998	82	
324.77892	70	
325.15277	74	
325.95688	72	
328.09113	76	
328.15548	80	
328.19091	88	
328.88655	104	
329.73899	74	
330.12695	72	
330.81452	100	
338.84258	92	
341.79615	82	
342.27979	80	
342.31587	122	
342.79264	78	
343.11390	76	
344.40950	102	
344.86985	76	
END IONS

###FS:    #m/z: 363.95675 #charge 1+
###MS: 145
###MSMS: 148
BEGIN IONS
TITLE=Cmpd 111, +MS2(363.9567), 28.0-35.0eV, 3.2min #148
RTINSECONDS=190.89
SCANS=145,148
PEPMASS=363.95675	383566
CHARGE=1+
189.86298	84	
191.85954	172	
207.87383	308	1+
209.94409	688	1+
210.88875	92	
211.39949	104	
212.87780	538	1+
212.90008	100	
215.85048	88	
215.87756	86	
222.95131	288	1+
224.40697	102	
224.95063	362	
226.94747	4828	1+
226.97064	266	
227.93016	268	
228.89586	374	
228.94229	5184	1+
230.84658	78	
230.88991	1752	
232.88451	84	
232.90307	78	
233.41132	104	
234.01785	84	
234.88322	108	
234.93136	90	
238.82861	82	
238.84162	86	
239.12439	96	
240.93926	954	
241.86645	76	
241.94038	2594	1+
241.96293	134	
242.90089	82	
242.94250	1634	1+
244.95762	2812	1+
245.03721	88	
245.11632	92	
245.94249	254	
246.83584	78	
246.95290	2964	1+
247.80488	92	
248.80211	334	
248.89918	314	1+
248.95414	136	
249.03600	88	
249.96167	76	
250.80934	84	
250.94550	82	
250.96933	324	1+
251.03245	76	
251.04585	82	
251.84646	86	
253.84535	130	
253.94934	112	
255.40687	80	
258.84762	136	
258.94563	76	
260.97071	134	
261.80667	84	
261.85037	106	
262.78124	94	
262.91874	76	
263.87895	106	
264.06501	76	
264.41969	100	
264.82126	86	
264.96670	108	
265.08612	132	
265.91145	90	
265.97442	116	
266.81316	294	1+
267.90727	130	
267.97418	734	
268.96304	738	1+
269.90101	78	
269.97011	484	1+
270.40330	84	
273.38583	108	
274.95570	78	
275.93174	90	
276.86141	76	
277.08612	78	
277.09953	116	
277.86422	126	
278.80091	156	
278.84866	138	
279.10751	110	
279.84381	220	1+
280.79426	168	
280.81194	114	
281.13267	78	
281.80426	102	
282.52205	124	
282.79242	336	1+
282.88007	148	
284.50488	78	
284.82375	106	
285.82138	78	
285.84702	324	1+
285.98153	92	
286.57575	80	
286.80459	116	
286.82640	108	
287.15371	80	
289.49752	82	
289.87972	80	
289.90039	88	
290.85487	108	
291.12234	90	
293.11592	136	
294.86207	132	
296.80827	80	
297.80390	90	
297.82338	88	
297.92289	76	
298.80396	302	
298.85203	78	
299.27460	94	
299.76093	94	
299.80498	160	
299.82704	76	
299.95652	84	
300.80467	152	
300.85398	280	1+
301.80355	104	
301.88269	202	1+
302.80215	196	1+
303.85558	246	
304.86035	104	
305.12286	162	1+
305.84863	88	
305.90649	80	
306.85200	86	
306.88724	104	
307.01128	76	
307.09089	78	
308.87153	252	1+
310.82078	88	
311.87999	92	
313.09758	94	
313.39321	78	
316.10338	78	
316.81294	92	
316.88162	88	
317.88047	78	
318.86914	90	
318.95657	136	
320.14171	78	
320.62112	114	
321.01226	84	
321.13999	80	
321.81722	160	
321.86721	228	1+
322.84536	84	
322.93354	78	
323.10786	94	
323.80943	122	
330.09060	102	
332.10212	76	
332.65717	84	
334.22932	80	
334.95676	90	
335.88361	104	
337.94214	118	
339.42791	82	
340.73704	88	
340.93872	124	
352.29067	76	
352.88384	76	
357.81149	198	1+
362.27213	78	
366.74953	92	
366.90814	92	
367.88267	78	
END IONS

###FS:    #m/z: 322.93006 #charge 1+
###MS: 149
###MSMS: 150
BEGIN IONS
TITLE=Cmpd 112, +MS2(322.9301), 28.0-35.0eV, 3.3min #150
RTINSECONDS=194.555
SCANS=149-150
PEPMASS=322.93006	2036126
CHARGE=1+
58.66872	74	
115.48346	82	
141.27755	66	
185.92641	64	
186.05353	78	
188.98773	112	
195.91911	76	
196.88420	72	
197.93672	72	
197.96091	92	
201.04341	154	
205.95228	70	
207.88195	278	1+
207.97706	64	
209.84744	78	
209.92051	62	
211.03588	76	
212.79805	70	
212.88054	142	
214.88800	66	
215.84504	100	
215.89009	126	
220.11818	70	
220.87509	76	
221.94358	72	
223.95732	78	
224.44771	96	
226.86767	72	
227.11170	84	
227.95837	92	
228.05815	68	
228.90652	82	
228.92888	72	
229.94807	74	
230.83731	88	
230.87622	78	
233.85610	164	
235.89600	68	
236.01430	66	
236.85710	66	
236.94404	82	
237.36572	122	
237.94095	108	
237.99794	64	
238.93990	268	
239.01412	64	
239.08284	66	
240.04450	68	
240.88090	66	
240.94145	2846	
241.81161	196	1+
241.94247	1980	
242.42064	66	
242.83204	76	
242.94184	5714	1+
243.87198	84	
243.96815	74	
244.12324	78	
244.82212	66	
244.94001	1442	1+
245.33848	74	
248.85799	64	
248.98405	70	
250.83391	64	
251.38234	96	
251.90625	66	
251.92640	216	
254.40511	82	
258.82969	190	
258.89730	128	
258.99498	70	
260.84099	138	
260.94892	102	
261.14761	70	
261.35775	72	
261.93764	78	
262.80901	80	
262.82673	130	
263.98061	86	
264.87332	66	
264.89170	66	
265.01900	66	
265.05504	68	
266.03586	68	
266.85437	110	
266.86775	72	
267.87120	66	
268.43815	70	
269.89069	128	
269.96127	80	
271.84652	76	
271.85907	112	
272.43633	82	
272.85251	74	
273.97812	88	
274.92073	66	
275.41582	92	
275.86226	84	
276.84456	72	
277.55782	76	
278.01011	64	
278.13878	64	
279.09141	1104	1+
279.84664	84	
279.98061	72	
281.08102	74	
281.89282	84	
282.85833	88	
283.05248	96	
283.07072	120	
283.34845	84	
283.79565	72	
283.81740	70	
284.29256	482	1+
284.86607	94	
286.85885	124	
288.41386	90	
288.83320	64	
290.78731	64	
290.85912	84	
292.82328	72	
294.37741	82	
294.85863	118	
295.00717	80	
295.81049	106	
299.77581	106	
299.84600	76	
301.18310	92	
302.87949	70	
304.06794	82	
305.11879	64	
306.75531	80	
306.80916	70	
307.89284	116	
308.12905	68	
308.86870	140	
308.89936	64	
309.38707	76	
310.95038	78	
311.14326	76	
311.81942	68	
311.87978	70	
312.93029	82	
313.02395	64	
317.41666	84	
318.75051	78	
320.62954	102	
320.76513	82	
321.18178	72	
323.88585	166	1+
324.15499	66	
324.60859	94	
324.94269	148	
325.32103	64	
326.06336	96	
327.00431	74	
327.85781	64	
END IONS

###FS:    #m/z: 340.94067 #charge 1+
###MS: 149
###MSMS: 151
BEGIN IONS
TITLE=Cmpd 113, +MS2(340.9407), 28.0-35.0eV, 3.3min #151
RTINSECONDS=195.327
SCANS=149,151
PEPMASS=340.94067	831906
CHARGE=1+
182.61949	82	
182.85332	72	
188.86620	76	
191.95862	86	
192.89346	78	
194.93347	84	
200.94196	74	
203.94165	92	
203.95575	96	
204.30126	90	
210.89814	76	
210.93989	140	
212.87986	262	1+
213.94060	686	1+
215.88923	146	
216.52208	82	
219.96573	74	
220.87688	114	
221.03367	82	
221.99639	70	
222.97450	132	
223.96210	168	
224.84704	76	
224.97866	108	
225.82566	84	
226.87306	72	
226.89898	70	
228.84242	152	
228.93888	152	
229.02572	84	
230.82765	84	
230.85957	72	
231.37479	84	
231.55811	72	
231.94996	942	1+
232.01200	72	
233.89809	162	
234.50252	74	
238.84349	76	
238.87006	304	1+
238.88635	154	
239.92282	76	
240.90494	88	
240.94639	82	
241.84051	164	
242.07475	94	
242.84538	98	
242.89264	212	1+
243.82892	424	1+
244.95682	76	
246.85497	200	1+
248.89922	124	
248.96983	136	
249.95828	216	
250.99351	70	
251.89097	74	
251.97069	74	
253.88052	80	
254.91091	78	
254.96552	384	1+
255.37393	80	
255.89449	252	1+
255.91307	142	
255.99676	108	
256.78053	78	
256.86773	136	
257.83233	70	
257.85137	186	
257.92122	72	
257.96430	82	
258.84895	652	1+
259.85424	380	1+
259.89683	78	
259.95578	322	
260.83481	874	1+
261.93535	92	
262.92134	124	
264.86356	92	
265.85935	72	
266.79725	104	
266.85092	84	
268.84024	116	
268.85475	212	1+
270.01688	126	
270.83288	230	1+
272.81967	96	
272.87947	96	
272.93775	240	
272.97810	130	
273.40214	84	
274.61336	98	
274.86256	94	
274.98412	82	
275.86659	114	
276.80948	78	
276.85709	334	
276.87839	110	
277.41041	86	
277.82575	90	
277.86298	296	
277.90114	92	
278.84593	1320	1+
279.11860	78	
279.16973	102	
279.91301	102	
280.04640	76	
280.10643	70	
280.88336	70	
281.12831	88	
281.35099	88	
281.78786	84	
281.80407	82	
282.27432	78	
286.09734	84	
288.02450	70	
288.11162	80	
289.84171	70	
289.88379	84	
290.79175	80	
290.82743	74	
290.93602	146	
292.88510	112	
293.43603	92	
293.85690	182	1+
293.89271	122	
293.99802	90	
294.83056	72	
295.88094	74	
296.34602	78	
296.91732	78	
297.15434	72	
297.34878	82	
297.86408	72	
298.30563	162	
299.01384	112	
299.41465	80	
300.05033	86	
300.83572	84	
300.87833	86	
301.78210	80	
301.85971	292	1+
302.74282	78	
303.93266	70	
304.87448	72	
304.90209	104	
304.95568	88	
307.85673	178	1+
307.87224	260	1+
311.86375	96	
312.82395	88	
313.38651	108	
316.78245	88	
316.81410	124	
316.95751	74	
318.85771	78	
320.79232	74	
322.42395	88	
322.75488	74	
322.90700	80	
324.38707	74	
325.50033	78	
330.82457	154	
331.81578	178	1+
332.84542	80	
332.93301	76	
335.77316	106	
336.61974	72	
341.80634	124	
342.80203	112	
342.87072	78	
END IONS

###FS:    #m/z: 363.95663 #charge 1+
###MS: 149
###MSMS: 152
BEGIN IONS
TITLE=Cmpd 114, +MS2(363.9566), 28.0-35.0eV, 3.3min #152
RTINSECONDS=196.099
SCANS=149,152
PEPMASS=363.95663	339416
CHARGE=1+
58.50046	80	
59.35463	88	
148.28596	98	
163.78395	78	
187.93935	96	
189.86348	136	
191.85681	120	
191.95832	74	
196.88425	82	
200.86356	100	
209.94221	972	1+
210.13910	100	
211.88367	102	
212.87805	632	1+
213.96042	74	
214.89678	146	
222.95203	138	
223.00023	94	
224.95163	452	1+
226.88514	76	
226.90569	96	
226.94760	4524	1+
226.97163	190	
227.17834	76	
227.93166	216	
228.55535	120	
228.88954	80	
228.94198	4860	1+
230.21231	104	1+
230.85882	122	
230.88784	996	1+
231.90682	86	
232.01772	86	
232.88723	268	
232.92782	94	
234.88996	92	
236.86456	76	
237.02740	96	
238.08312	110	
238.82977	78	
239.04682	78	
240.94126	582	
240.96345	224	
241.93912	2236	1+
241.96661	120	
242.82407	82	
242.85753	124	
242.94140	1568	1+
244.95746	2798	1+
245.93898	144	
246.03009	86	
246.44042	78	
246.95237	3286	1+
247.17764	80	
248.80976	90	
248.89962	278	
249.80963	84	
249.82728	76	
250.39105	94	
250.91037	130	
250.94819	106	
251.03019	94	
252.42722	78	
252.85242	80	
252.89010	150	
252.94458	82	
253.90637	228	1+
254.09196	88	
255.84093	84	
257.90910	80	
260.40082	84	
260.84427	228	1+
260.86580	102	
261.91599	76	
262.81982	124	
265.97949	84	
266.07565	82	
266.40208	86	
267.97298	418	
269.09188	146	
269.80640	84	
269.96810	530	
270.81341	78	
270.98412	128	
271.86733	98	
272.38982	102	
275.08573	82	
275.15493	90	
276.82149	76	
277.84643	514	1+
278.87256	78	
279.10033	114	
279.11940	82	
280.11029	90	
280.79461	458	1+
280.91969	270	1+
281.97778	186	1+
282.79748	134	
282.87600	166	
284.44672	100	
284.84450	152	
285.84629	110	
285.86444	92	
285.88987	106	
286.14757	72	
286.93308	80	
288.61823	78	
289.88745	128	
291.84205	74	
292.33280	74	
292.53895	74	
296.80950	160	
296.92694	108	
297.94610	84	
298.04801	74	
298.41314	80	
298.80016	144	
299.80439	118	
300.52287	78	
300.80245	386	1+
300.97501	78	
301.19153	72	
301.85581	200	
301.90775	90	
303.85479	584	1+
304.90228	90	
305.86217	138	
306.84941	84	
307.06292	80	
307.14462	86	
307.37087	84	
310.88335	98	
310.92244	86	
311.47874	80	
311.76753	84	
312.13173	120	
313.87175	82	
315.76517	90	
316.38918	78	
317.43623	74	
317.81923	84	
318.81541	114	
321.83037	110	
321.86261	78	
322.11878	76	
322.45068	106	
325.82534	76	
325.84520	110	
326.87256	232	1+
329.87180	142	
330.68036	92	
330.83233	90	
331.89704	72	
337.93341	212	1+
338.41753	88	
340.31981	78	
341.76894	74	
342.33410	162	
342.79560	76	
347.85448	74	
352.88556	80	
354.42383	84	
354.95636	80	
357.76494	74	
359.76301	74	
362.80621	78	
362.93812	122	
363.02577	84	
363.04480	86	
363.95347	80	
364.86034	76	
368.80895	166	1+
END IONS

###FS:    #m/z: 322.92986 #charge 1+
###MS: 153
###MSMS: 154
BEGIN IONS
TITLE=Cmpd 115, +MS2(322.9299), 28.0-35.0eV, 3.3min #154
RTINSECONDS=199.756
SCANS=153-154
PEPMASS=322.92986	1981008
CHARGE=1+
95.80265	66	
113.60951	78	
184.42758	64	
185.92145	68	
194.90624	70	
196.97231	90	
198.87212	68	
200.88782	76	
201.04424	258	
206.92469	66	
206.96895	64	
207.97432	146	
209.94535	74	
209.98094	80	
211.90794	64	
212.42206	92	
213.41647	84	
215.88845	74	
216.00584	72	
217.04131	66	
220.88209	64	
221.87772	88	
221.95265	78	
222.88863	72	
223.95961	198	
226.15238	78	
226.89710	94	
227.83776	66	
228.86005	64	
229.02541	64	
230.83321	116	
231.15434	72	
231.91332	62	
236.89685	84	
238.88742	68	
239.07772	140	
239.90740	76	
239.96630	92	
240.08618	78	
240.82488	72	
240.94056	2694	
241.94085	2088	
241.99823	68	
242.82969	68	
242.94149	7240	1+
242.98272	90	
243.08403	72	
244.84907	64	
244.93904	1696	1+
244.98833	66	
245.86826	74	
246.97617	90	
247.03850	64	
247.97538	86	
248.84347	132	
248.87520	94	
249.92814	76	
251.07887	70	
251.10189	60	
251.42904	68	
251.89466	78	
252.09542	74	
252.34534	72	
253.08501	76	
253.89032	82	
254.86951	78	
254.91767	70	
255.36980	84	
255.89597	76	
255.95277	80	
256.40503	94	
256.89366	220	
257.07630	122	
257.09953	72	
257.78701	78	
258.83733	114	
259.08585	80	
259.83643	106	
261.00846	70	
261.09178	66	
261.39347	100	
261.82824	160	
261.89407	96	
262.07685	78	
263.97757	110	
264.87145	82	
265.05739	122	
265.08719	84	
267.88936	76	
267.97569	68	
268.82905	64	
268.84685	76	
268.91358	64	
269.85446	82	
270.79937	160	1+
271.12454	60	
271.84516	88	
272.84417	78	
273.86714	64	
274.22702	90	
274.96355	76	
276.83785	62	
277.93622	102	
279.09066	1262	1+
280.32415	60	
280.82589	72	
280.97220	78	
281.24180	64	
281.94231	60	
282.22475	72	
282.52011	62	
282.82338	66	
282.86302	64	
282.88530	60	
282.89989	92	
284.29277	400	1+
284.88078	148	
286.85363	92	
286.89996	80	
287.01014	70	
287.83437	62	
291.87729	64	
292.79710	76	
293.85817	154	
296.86404	74	
297.37630	94	
297.78284	84	
300.89732	102	
302.91774	88	
303.07825	86	
303.12080	88	
303.15735	78	
303.92343	74	
303.98088	76	
304.83598	70	
307.88638	118	
312.78261	62	
313.76291	76	
314.09345	72	
315.35081	68	
316.03345	96	
318.40390	108	
318.89285	70	
321.08734	62	
321.22562	68	
321.72998	74	
325.81643	106	
326.14862	106	
326.62233	100	
326.79993	64	
326.92651	80	
326.99093	64	
327.26865	62	
327.39496	82	
327.89299	68	
END IONS

###FS:    #m/z: 340.94048 #charge 1+
###MS: 153
###MSMS: 155
BEGIN IONS
TITLE=Cmpd 116, +MS2(340.9405), 28.0-35.0eV, 3.4min #155
RTINSECONDS=200.529
SCANS=153,155
PEPMASS=340.94048	798932
CHARGE=1+
57.24510	68	
120.36092	80	
189.86417	86	
190.94885	198	
191.95405	124	
199.87278	68	
205.95410	80	
207.97288	126	
209.41751	82	
209.94538	76	
210.92858	68	
213.87985	308	1+
213.89720	78	
213.94123	310	1+
215.93478	70	
218.91561	78	
219.92138	92	
221.01727	112	
221.96905	68	
226.92319	68	
226.95060	74	
227.08038	88	
227.83754	68	
228.84368	126	
228.90498	186	1+
228.94640	90	
230.82789	68	
230.86317	72	
231.88852	72	
231.95027	530	1+
232.88994	68	
233.89588	104	
235.94515	102	
236.89772	68	
236.93255	72	
238.85144	84	
239.88581	118	
239.98887	154	
240.82112	72	
240.84072	74	
240.93922	216	1+
240.96226	70	
241.84369	474	1+
242.89632	92	
243.40446	72	
243.83277	330	1+
244.89149	76	
244.90853	82	
246.18624	82	
246.85431	96	
246.94414	68	
248.86937	80	
248.99226	68	
249.93824	66	
249.96547	372	
250.06239	102	
254.46216	98	
254.85152	86	
254.93716	116	
254.96619	304	
255.88191	102	
255.92532	72	
256.00183	72	
256.02973	70	
256.84493	108	
256.86847	108	
256.89234	66	
256.90594	66	
257.07782	88	
257.79301	84	
257.93505	68	
258.84330	344	
258.88220	70	
258.89724	154	
258.95724	92	
259.84769	190	
259.87308	66	
259.95591	112	
260.83802	558	1+
260.95904	106	
261.80468	66	
262.84453	76	
262.88882	94	
262.92507	182	
263.90089	92	
263.98300	82	
264.07374	96	
264.10049	66	
265.02319	88	
267.16024	84	
267.56394	98	
267.83744	276	1+
268.84076	228	1+
269.85488	74	
271.02794	76	
272.84796	130	
272.97782	92	
273.91188	84	
274.86249	152	
274.87685	68	
275.87084	88	
275.89065	74	
275.95000	92	
276.10090	72	
276.85695	946	1+
276.97305	76	
277.92777	66	
278.14139	76	
278.84468	1026	1+
278.87546	202	
280.85615	504	1+
280.93124	190	
282.80498	66	
284.03273	70	
284.05950	66	
285.20474	86	
285.93762	98	
288.40760	88	
288.83747	68	
289.79366	72	
289.87887	70	
290.85963	134	
290.88395	74	
291.66551	82	
292.08547	72	
292.87485	72	
293.81062	70	
293.87824	66	
294.42764	94	
294.85510	72	
294.86868	80	
295.20167	72	
295.95715	78	
295.99746	68	
296.85935	74	
296.90647	80	
297.88344	136	
297.89952	94	
301.14867	70	
301.83771	102	
301.86497	288	1+
302.94135	108	
303.42251	108	
303.44185	92	
303.80526	84	
304.89804	72	
305.84627	70	
305.88755	206	1+
309.91429	86	
310.41827	82	
310.95238	86	
311.88236	120	
313.84171	68	
316.79759	86	
317.09055	68	
319.87379	72	
319.99675	80	
320.61879	120	
323.07466	78	
332.82349	72	
339.82876	70	
340.36086	92	
342.24823	68	
342.80472	72	
343.94729	86	
END IONS

###FS:    #m/z: 363.95641 #charge 1+
###MS: 153
###MSMS: 156
BEGIN IONS
TITLE=Cmpd 117, +MS2(363.9564), 28.0-35.0eV, 3.4min #156
RTINSECONDS=201.31
SCANS=153,156
PEPMASS=363.95641	323866
CHARGE=1+
147.96480	88	
189.86339	278	
190.93588	98	
192.88500	86	
195.70385	100	
196.88524	84	
198.84277	76	
202.89068	74	
207.87316	116	
207.95070	136	
208.02637	78	
208.87388	78	
209.94298	688	1+
210.42618	92	
210.88807	140	
211.97485	94	
212.87710	722	
221.92141	80	
222.95112	374	1+
224.89129	132	
224.94770	348	
224.96566	122	
225.89952	80	
226.89825	118	
226.94753	4838	1+
228.06581	82	
228.43687	94	
228.89538	358	1+
228.94267	3360	1+
229.85157	86	
229.95930	74	
230.85340	78	
230.89068	1206	1+
232.01407	82	
232.88363	86	
233.40580	82	
234.87889	380	1+
237.89189	76	
238.83963	88	
240.82411	212	
240.94103	512	
240.96486	96	
241.94365	292	
241.95813	428	1+
242.94163	1652	1+
242.96073	362	1+
244.95597	2382	1+
245.08960	72	
245.93891	224	
246.38869	94	
246.91254	92	
246.95300	2734	1+
247.06106	88	
247.80716	78	
248.07602	74	
248.80149	190	
248.84230	122	
248.89938	686	
250.90748	230	1+
251.08075	80	
251.96687	146	
254.86586	80	
255.23031	78	
256.12774	78	
258.06695	86	
258.86067	72	
258.97302	86	
259.33689	74	
259.83937	72	
259.89995	140	
260.83721	116	
260.93108	92	
260.96755	304	1+
261.43317	92	
261.86234	92	
262.79303	80	
262.83563	142	
263.85927	74	
264.81919	84	
265.05338	74	
265.08886	130	
265.18917	76	
265.78753	128	
265.97541	134	
266.81137	208	1+
266.86526	98	
266.97175	96	
267.78072	74	
267.89583	84	
267.97378	612	1+
268.95515	120	
269.94662	80	
269.96951	460	1+
271.91593	126	
272.07408	98	
272.84798	74	
276.86233	104	
278.84336	246	1+
279.41621	78	
279.95401	90	
280.11010	76	
280.79278	336	
280.83220	142	
280.92461	80	
281.08092	94	
281.94640	72	
282.79248	114	
283.85694	142	1+
284.64128	74	
284.82135	138	
284.83742	100	
285.39795	82	
285.84339	148	
285.92726	80	
285.95552	120	
286.91253	82	
287.43457	84	
289.48030	92	
289.87646	112	
289.91507	76	
290.85904	76	
292.86975	78	
296.25494	78	
296.81168	134	
296.86642	76	
298.80439	174	
299.80390	160	
299.86820	114	
299.90568	82	
300.80417	572	1+
300.98980	114	
301.86556	138	
301.99114	92	
302.48240	80	
302.85266	434	1+
302.87477	74	
307.13263	128	
307.40118	74	
311.44639	98	
312.13804	80	
312.38548	78	
313.80085	210	1+
315.36386	102	
315.39008	82	
315.87193	78	
316.32818	90	
318.80580	124	
320.13942	76	
322.92893	222	
322.96479	98	
323.86104	96	
323.94936	80	
324.82830	76	
325.90346	90	
326.69789	76	
327.14617	88	
329.36894	86	
332.88138	86	
333.59636	92	
334.87302	76	
341.94136	118	
343.77607	80	
349.01183	74	
349.91179	84	
350.86580	100	
355.92764	84	
359.04570	82	
360.48961	90	
361.18465	76	
364.78295	72	
367.33677	80	
369.16245	86	
END IONS

###FS:    #m/z: 507.84414 #charge 1+
###MS: 157
###MSMS: 158
BEGIN IONS
TITLE=Cmpd 118, +MS2(507.8441), 28.2-35.2eV, 3.4min #158
RTINSECONDS=204.988
SCANS=157-158
PEPMASS=507.84414	89600
CHARGE=1+
196.01465	328	1+
209.94325	168	
214.88577	132	
223.97427	112	
224.97892	240	
226.06096	114	
232.89587	356	
236.88962	132	
238.06336	294	
253.08628	138	
254.09720	108	
255.90121	108	
276.89998	156	
278.83388	518	1+
282.88242	126	
287.85262	660	1+
289.84893	130	
289.88299	486	1+
290.12948	170	
290.86392	392	1+
293.87368	456	1+
295.86787	206	
296.86244	106	
298.85318	264	1+
300.85751	126	
302.18296	106	
302.40779	114	
303.81075	340	1+
303.86550	368	1+
305.86361	922	1+
307.83108	204	1+
307.89033	108	
308.14204	536	
308.87018	832	1+
309.89239	298	1+
310.15973	678	1+
311.88449	1148	1+
312.87014	258	
313.88785	324	1+
314.86590	648	1+
316.86054	136	
316.88274	114	
316.95148	112	
317.81943	128	
318.85852	136	
318.88212	228	
319.36376	152	
319.85844	116	
323.87330	652	1+
325.82602	232	
326.88269	1662	1+
328.87471	222	
330.15687	152	
330.82680	140	
330.88252	200	
331.76134	158	1+
331.89557	112	
332.87240	438	1+
333.18735	106	
335.82069	108	
335.84242	122	
335.87016	138	
335.89015	136	
337.88073	258	1+
338.00876	122	
338.84929	128	
339.12451	112	
341.86419	136	
342.76846	148	
343.84091	126	
343.87366	196	
344.11868	110	
345.77677	166	
345.92196	106	
346.85970	164	
347.74569	146	
347.77383	254	
348.18312	116	
348.78034	106	
348.83862	154	
348.89174	256	
349.75275	270	
349.79447	118	
349.82581	266	1+
349.85986	148	
350.85981	132	
350.91088	164	1+
351.77577	186	
352.77727	114	
352.82727	164	
354.83565	120	
354.88751	186	1+
357.76159	148	
357.78197	140	
359.76830	220	
359.86904	110	
360.75988	168	
362.76374	126	
362.91612	110	
364.84861	272	1+
365.75694	138	
365.78733	186	
365.87854	128	
366.18291	112	
366.79050	122	
366.84381	344	1+
367.76498	138	
368.77214	206	
368.81774	126	
368.89932	194	
369.83706	660	1+
370.78354	158	
370.80620	774	1+
371.80971	536	1+
372.77950	144	
372.83546	106	
374.02716	184	
374.82061	266	1+
374.91003	144	
375.73770	164	1+
375.85171	132	
375.88411	134	1+
378.77736	144	
380.71536	344	1+
380.83416	446	1+
381.71497	280	1+
384.85314	474	
385.77521	440	1+
385.83027	206	
385.84785	284	
386.82245	158	
387.84677	550	1+
388.77434	430	1+
388.79921	160	
389.19952	388	
390.18662	142	
390.74605	118	
390.83812	474	
391.84331	254	
391.91960	134	
392.72242	274	1+
392.82769	464	1+
394.76698	306	1+
396.91233	114	
398.72908	194	
399.85124	534	1+
401.79726	126	
403.80157	200	1+
403.86229	166	
404.87609	212	
405.78172	132	
405.85273	170	
405.91894	126	
406.77571	320	1+
407.73978	196	
407.86559	324	
408.75371	174	
408.80489	136	
408.85205	1034	1+
409.73757	112	
409.87182	262	1+
410.73699	254	1+
410.83410	746	1+
412.77920	184	1+
413.07149	108	
417.81602	110	
417.86645	142	
418.84961	168	
420.72464	108	
421.88468	212	
422.86639	210	
423.77469	506	1+
423.86862	288	
424.87054	194	
425.75883	1312	1+
425.86916	114	
426.86275	744	1+
427.73783	366	
428.73784	202	
428.84522	1092	1+
429.70125	162	
429.75200	146	
430.84440	304	
431.85026	140	
431.87481	416	1+
432.69450	110	
432.82497	112	
433.85326	276	1+
435.83422	154	1+
439.88854	152	
444.87269	1044	1+
445.73664	190	
445.76647	338	1+
446.74094	136	
447.70810	386	1+
448.77124	474	1+
448.84162	146	
449.87435	156	
450.70157	106	
450.87891	126	
451.76307	104	
451.86077	124	
454.33326	116	
457.90232	308	1+
460.89472	124	
462.87947	248	
463.88503	162	
465.71614	126	
465.73764	162	
465.89449	124	
467.88854	668	1+
470.72437	138	
485.89615	526	1+
490.07632	118	
509.28635	524	1+
END IONS

###FS:    #m/z: 336.94506 #charge 1+
###MS: 157
###MSMS: 159
BEGIN IONS
TITLE=Cmpd 119, +MS2(336.9451), 28.0-35.0eV, 3.5min #159
RTINSECONDS=205.76
SCANS=157,159
PEPMASS=336.94506	32212
CHARGE=1+
150.46829	108	
183.86265	82	
194.09429	94	
197.95591	84	
205.94372	70	
209.01222	74	
209.94009	72	
211.87289	72	
211.94394	1602	
212.87921	248	
213.93928	802	1+
217.94447	76	
218.88478	128	
218.99178	80	
219.12120	70	
219.84304	74	
219.97975	70	
222.94890	72	
224.04294	72	
226.39441	92	
228.84327	68	
229.85129	88	
229.95563	1928	1+
230.88859	666	
231.95040	724	1+
233.82929	190	
233.89815	142	
234.82326	112	
234.94327	72	
236.85347	70	
238.57213	106	
238.84016	150	
240.78700	74	
240.85862	80	
241.84119	324	1+
241.88010	82	
244.87213	82	
244.95642	70	
245.96648	554	1+
246.85312	78	
246.90730	72	
247.12913	72	
248.89982	328	1+
248.98969	74	
249.96246	196	
250.95721	122	
251.06521	80	
251.83824	200	1+
251.89992	132	
251.99034	74	
252.95166	112	
252.97024	1064	1+
253.83750	78	
253.89934	128	
253.92158	80	
254.09485	246	1+
254.54824	88	
254.91282	92	
254.96529	554	1+
256.84350	72	
256.86361	144	
256.89376	92	
257.24074	112	
257.40889	92	
257.84248	518	1+
257.86787	78	
257.88733	88	
257.93481	78	
259.88313	76	
260.82204	74	
261.83892	92	
264.14244	76	
264.86220	136	
266.84432	118	
267.84695	126	
268.84417	82	
268.86767	94	
268.94484	80	
269.84224	186	
270.85715	120	
270.97924	118	
271.20175	72	
271.38577	80	
271.43209	84	
271.84929	80	
271.91395	74	
272.87873	78	
272.97555	96	
273.04273	78	
273.85488	84	
274.85967	274	1+
275.03295	72	
275.40124	90	
275.84039	118	
276.36002	72	
276.85713	846	1+
276.94610	96	
277.83497	166	
277.86059	638	1+
278.83846	236	
279.35434	74	
279.62143	104	
279.83669	138	
280.00758	72	
280.40229	96	
280.81742	70	
280.83221	82	
282.87907	70	
285.85036	108	
286.42772	86	
286.85222	728	1+
288.54734	70	
289.11737	70	
289.13374	92	
291.86038	72	
291.91936	80	
293.85474	80	
294.80085	80	
294.86365	68	
295.01154	84	
295.84625	116	
296.84064	68	
296.88316	80	
297.11333	68	
297.25614	86	
297.85919	72	
297.89305	122	
297.98644	80	
298.82002	72	
299.02615	84	
302.44799	96	
302.80028	92	
303.03544	74	
303.80547	70	
304.86378	116	
304.89782	74	
305.85810	160	
307.80350	70	
308.86334	98	
309.86522	98	
309.92057	108	
310.79230	72	
312.85020	92	
315.17416	72	
315.86543	80	
316.86770	80	
317.86564	68	
320.96958	74	
321.42829	104	
322.89174	94	
323.17189	82	
325.39436	90	
325.74421	72	
325.83931	78	
328.36241	104	
328.88080	86	
329.89261	72	
330.83260	68	
334.76504	74	
334.88030	72	
335.87664	70	
338.07187	86	
340.29373	148	
340.41275	84	
340.83508	70	
END IONS

###FS:    #m/z: 359.96066 #charge 1+
###MS: 157
###MSMS: 160
BEGIN IONS
TITLE=Cmpd 120, +MS2(359.9607), 28.0-35.0eV, 3.5min #160
RTINSECONDS=206.531
SCANS=157,160
PEPMASS=359.96066	24972
CHARGE=1+
66.01174	92	
86.36696	74	
159.80395	80	
188.43946	100	
192.08429	88	
193.08791	74	
194.93873	72	
198.95543	72	
202.90122	82	
203.41564	102	
205.94715	138	
209.09754	84	
209.94522	450	
210.87852	76	
213.89768	96	
216.13012	70	
217.88305	80	
218.07343	102	
221.10498	72	
221.89240	82	
222.95308	208	
224.94954	798	1+
226.94635	2470	1+
226.97855	80	
227.93125	146	
228.02309	86	
228.94241	2406	1+
229.39050	70	
230.10086	70	
232.88646	72	
236.86265	76	
240.82115	82	
240.93905	280	
240.96235	260	
241.79994	70	
241.94898	128	
242.95815	376	
243.93762	84	
244.84887	72	
244.95804	1786	1+
245.83295	138	
245.98607	70	
246.07448	80	
246.83391	84	
246.95310	1364	
247.85383	72	
248.03527	76	
248.80292	110	
249.40063	86	
250.83563	78	
250.95121	370	
251.03314	158	
252.83099	178	1+
252.95521	142	
253.41700	72	
253.94910	74	
257.83841	70	
258.88034	74	
258.97315	74	
259.80780	88	
259.89680	72	
260.83418	128	
260.97163	160	
262.80835	88	
265.81607	176	
266.39229	74	
266.81092	122	
267.81518	78	
267.92944	74	
267.97422	302	1+
268.95568	104	
269.78991	76	
269.93109	82	
269.96833	306	1+
273.97413	80	
274.84139	72	
274.85756	74	
275.96973	190	
275.99677	80	
276.85593	112	
276.91956	84	
276.94840	98	
277.92021	70	
278.09388	72	
278.81022	178	
278.84110	268	
278.96491	80	
279.09635	198	
279.84345	140	
279.90291	78	
280.11029	124	
280.79194	400	1+
281.03388	80	
281.92477	90	
282.89552	82	
284.82363	106	
286.87303	70	
287.95969	90	
287.97635	88	
289.86506	76	
293.39830	104	
293.86758	80	
293.92847	70	
294.04869	80	
294.12850	100	
294.82628	70	
294.92302	96	
294.98202	72	
296.81053	152	
296.85578	102	
297.80641	94	
298.80307	684	1+
300.01285	72	
300.80856	256	1+
303.80962	92	
306.37912	94	
306.43076	80	
306.87793	82	
306.92347	82	
307.06077	82	
307.13573	86	
307.27398	102	
307.35769	78	
309.88177	78	
310.83949	112	
312.03637	70	
312.12713	72	
313.41714	70	
314.94933	74	
315.81816	132	
316.86120	78	
317.01201	76	
318.83585	124	
318.86463	94	
318.91471	80	
320.15271	92	
322.92831	176	
323.90952	78	
328.29102	90	
329.59625	94	
330.81419	114	
331.37990	70	
332.52521	82	
334.38858	74	
334.82221	80	
334.95228	150	
340.16344	94	
340.29300	96	
340.79333	72	
340.94493	116	
341.96172	88	
343.08218	96	
343.79699	72	
343.90159	72	
346.79047	88	
349.09655	74	
349.76931	82	
357.04973	76	
357.86067	114	
359.14553	92	
END IONS

###FS:    #m/z: 507.84471 #charge 1+
###MS: 161
###MSMS: 162
BEGIN IONS
TITLE=Cmpd 121, +MS2(507.8447), 28.2-35.2eV, 3.5min #162
RTINSECONDS=210.219
SCANS=161-162
PEPMASS=507.84471	75016
CHARGE=1+
68.63125	108	
196.01567	630	1+
210.04041	158	
214.88725	328	
222.97565	200	
231.86637	106	
232.89704	324	
236.88924	148	
237.14047	106	
238.06148	132	
240.07724	216	1+
250.90448	130	
252.08283	166	
252.84935	120	
254.09326	214	
254.38548	110	
258.87837	126	
264.41571	102	
266.16791	234	
268.11063	198	1+
269.85925	218	1+
278.83659	142	
278.85937	140	
287.85218	552	1+
288.82834	150	
288.86945	160	
288.90035	232	1+
289.87623	124	
291.87962	152	
292.04044	110	
293.87281	656	1+
296.13714	130	
299.83898	280	1+
299.85322	148	
300.85977	166	
301.86613	112	
303.84647	106	
303.86802	664	
304.11072	122	
304.88680	104	
304.95861	232	1+
305.86263	982	1+
306.15690	130	
307.89460	370	1+
308.13875	946	1+
308.79430	200	1+
308.87273	1204	1+
310.15844	556	1+
311.88482	466	
312.80710	118	
312.84156	104	
312.88218	332	
313.88246	182	
314.86504	350	
314.88354	104	
315.86172	206	1+
316.81455	106	
317.76600	108	
317.85405	186	1+
318.77033	126	
320.37474	118	
323.87295	380	
324.82896	364	1+
324.85934	138	
325.90092	182	
326.15843	284	1+
326.88230	1916	1+
327.81027	268	1+
328.87728	282	
329.94512	162	
330.79556	144	
330.85014	140	
330.88437	116	
331.87671	324	1+
332.88105	272	1+
333.77329	196	1+
334.86291	158	
335.88877	106	
337.87965	222	
338.87791	214	
339.83683	136	
339.87608	124	
343.87743	124	
344.76461	200	1+
346.87217	126	
347.79104	164	
347.82272	160	1+
348.85570	256	
349.76351	392	1+
349.85081	108	
349.88464	330	1+
350.02085	124	
350.05650	148	1+
350.76780	256	1+
350.79659	306	1+
350.83374	382	1+
351.74562	200	
352.90541	148	
353.00928	132	
353.84991	184	
354.87457	106	
355.89314	188	
356.79445	136	
357.85077	106	
359.81977	136	
359.85725	154	
363.82060	158	
364.79123	198	1+
365.14166	104	
365.83485	366	1+
366.73376	134	
366.84202	222	1+
367.76236	186	
367.79941	132	
367.91219	120	
368.77354	148	
368.89430	318	1+
369.03152	226	1+
369.76578	120	
369.83875	496	1+
370.80062	516	1+
371.18724	150	
371.80251	346	1+
372.78795	124	
373.71925	160	
373.83435	144	
374.78220	144	
374.81352	258	
375.81200	140	
375.83064	118	
376.80275	134	
378.77552	166	1+
379.72873	122	
380.72101	316	1+
381.83700	194	
382.85374	144	
383.71097	132	
383.77726	264	
384.79178	348	1+
384.81889	238	1+
384.84965	690	1+
384.88821	112	
385.77388	146	
385.85221	472	1+
387.98005	164	
388.80958	442	1+
388.84816	150	
389.20461	396	1+
389.85130	104	
390.73962	308	1+
390.84039	354	
391.74532	218	1+
391.80081	166	
391.84345	172	
392.78138	122	
392.82591	510	1+
393.19871	206	1+
395.86426	118	
398.73577	182	1+
399.85073	390	1+
400.73928	114	
402.85904	430	1+
404.78672	222	1+
405.76612	112	
405.85847	232	
406.82744	164	
407.74415	594	1+
407.86869	530	
408.06431	112	
408.85079	784	1+
409.72524	200	
409.86802	216	
410.74335	264	1+
410.76676	182	1+
410.79044	152	
410.83699	772	1+
413.07645	108	
414.76332	186	1+
414.85622	170	
414.94363	108	
415.20541	148	
415.69545	134	
416.89096	124	
420.73597	152	1+
421.77875	120	
422.76274	106	
422.85886	142	
423.76020	194	
423.77306	590	1+
423.79404	200	
423.82242	176	
423.86473	320	
424.86908	182	
425.75579	1076	1+
426.82694	146	
426.86491	1078	1+
428.74927	324	
428.84449	1098	1+
429.41200	114	
429.70166	246	1+
429.73824	206	
429.76192	154	
429.78772	164	
430.74637	138	
431.77839	156	
431.86789	578	1+
434.83175	118	
435.71122	112	
439.89107	120	
440.78709	388	1+
440.89570	118	
442.75758	280	1+
444.73501	384	1+
444.87141	920	1+
446.78718	130	
447.71625	244	
448.68194	106	
448.73276	130	
449.74965	270	1+
449.78723	350	1+
449.87685	738	1+
454.72863	114	
457.90293	346	1+
462.88231	588	1+
465.72131	270	1+
467.88688	1064	1+
469.89419	178	
471.72672	142	
485.90412	374	1+
491.79867	114	
509.27826	366	1+
510.66722	110	
END IONS

###FS:    #m/z: 336.94528 #charge 1+
###MS: 161
###MSMS: 163
BEGIN IONS
TITLE=Cmpd 122, +MS2(336.9453), 28.0-35.0eV, 3.5min #163
RTINSECONDS=210.991
SCANS=161,163
PEPMASS=336.94528	32548
CHARGE=1+
80.62191	92	
105.96444	76	
205.95232	70	
206.73928	72	
207.97720	136	
209.90443	72	
210.88417	74	
211.89889	94	
211.94475	1556	1+
212.87963	128	
213.87586	88	
213.94030	922	1+
215.20682	70	
215.88496	68	
215.93856	312	
216.89806	72	
217.88266	68	
218.89926	88	
223.95669	76	
223.97539	102	
224.83502	144	
224.97154	78	
226.86761	72	
227.95286	84	
228.89911	98	
229.95351	1646	1+
230.88923	520	
231.88915	308	
231.94907	1050	1+
233.89651	184	
234.83185	80	
234.86410	86	
236.85538	90	
237.80686	70	
239.40730	112	
240.17016	76	
240.39452	82	
241.00413	94	
241.41226	82	
241.84516	188	
242.85299	106	
242.88718	68	
244.96243	78	
245.84744	70	
246.09366	78	
246.38676	72	
246.78591	76	
246.90522	82	
246.97830	244	
247.96340	402	
248.90055	194	
248.91637	94	
249.95607	332	1+
250.83193	130	
250.99695	84	
251.20538	66	
251.84208	72	
251.87320	162	
251.90267	88	
252.94945	112	
252.97002	940	1+
253.10247	74	
253.90658	610	1+
253.98167	84	
254.08989	72	
254.91081	444	1+
254.96442	208	
255.06528	76	
255.79779	72	
255.98217	72	
256.84937	122	
256.96566	206	
257.79869	74	
257.82804	140	
257.85332	116	
258.84803	622	1+
258.85916	96	
259.97030	78	
260.82052	200	1+
260.84100	122	
260.93882	118	
262.03508	88	
262.84866	80	
262.87252	86	
262.92636	66	
264.92326	78	
265.08650	162	
265.10426	88	
266.80938	76	
267.84223	156	
267.96403	74	
268.46055	94	
268.83842	626	1+
269.79820	102	
269.84084	412	1+
269.85354	152	
270.82186	78	
270.98536	108	
271.90970	78	
272.86884	100	
272.91303	68	
272.98054	132	
273.14849	76	
273.81648	110	
274.86151	108	
275.80917	68	
275.85443	574	1+
275.88734	114	
276.87688	140	
277.81352	78	
277.85964	546	1+
278.83780	116	
280.84046	76	
282.87397	128	
282.99456	76	
283.43326	86	
284.42003	74	
285.85467	122	
285.87773	112	
285.95850	68	
286.84984	422	
286.90233	74	
287.84772	268	
288.89765	72	
291.81437	98	
292.87809	78	
292.90427	90	
293.10151	66	
293.14580	92	
293.99118	94	
294.11372	74	
294.82819	70	
294.86694	182	1+
296.05245	72	
296.60626	70	
296.85169	66	
298.81972	72	
299.01728	102	
299.86793	80	
299.89525	110	
299.93326	78	
300.59714	78	
301.08708	72	
302.82401	136	
304.86412	152	
305.85888	132	1+
309.06735	70	
309.92712	98	
310.85231	96	
312.84381	68	
313.84329	68	
314.86531	108	
319.81465	70	
320.82987	68	
321.13332	78	
324.88283	84	
326.62024	98	
327.07533	78	
329.83277	80	
330.05556	68	
330.98855	86	
332.75107	92	
332.80299	70	
333.80052	130	
334.19779	68	
336.62633	70	
END IONS

###FS:    #m/z: 359.96107 #charge 1+
###MS: 161
###MSMS: 164
BEGIN IONS
TITLE=Cmpd 123, +MS2(359.9611), 28.0-35.0eV, 3.6min #164
RTINSECONDS=211.764
SCANS=161,164
PEPMASS=359.96107	22798
CHARGE=1+
180.89610	74	
192.09815	88	
193.98817	74	
194.65256	76	
196.88407	92	
196.92223	106	
205.92269	72	
209.94370	586	1+
210.91796	88	
210.96419	76	
215.94786	84	
216.42082	90	
217.90678	78	
222.95169	230	
223.89212	124	
224.88922	76	
224.94881	482	
224.96689	102	
225.95091	218	
226.90324	128	
226.94674	2398	1+
227.93051	118	
228.89186	84	
228.94200	2246	
230.02439	74	
232.88209	94	
232.94630	96	
234.86404	86	
236.87015	72	
237.06297	72	
239.90922	80	
240.82091	94	
240.83818	202	1+
240.93956	698	1+
240.95855	212	
242.88485	74	
242.96147	300	
243.85200	182	
243.90245	220	1+
244.95692	2146	
246.95257	1656	1+
246.99943	74	
248.80600	296	1+
248.85224	84	
249.83902	88	
249.96138	84	
250.12236	72	
250.94973	204	
251.91416	120	
252.95588	126	
256.00201	90	
256.90674	92	
257.15293	76	
257.89549	80	
259.10568	80	
259.84405	100	
260.83585	80	
260.96872	140	
264.96326	114	
265.09277	104	
265.82325	76	
265.84126	70	
266.34828	106	
266.38631	70	
266.79315	76	
266.81592	120	
266.87925	86	
267.97202	438	1+
268.85017	78	
269.84437	72	
269.85854	78	
269.96816	322	
270.11893	72	
270.90940	186	1+
271.80058	70	
273.12389	76	
273.85536	80	
273.97114	258	1+
275.41982	84	
275.45843	76	
275.53395	74	
275.87652	94	
276.89316	72	
277.08514	72	
277.85631	76	
278.80296	132	
278.84337	380	1+
278.87059	76	
279.10175	122	
279.80105	92	
279.83093	92	
280.79573	158	
281.35905	80	
281.79013	70	
281.80753	82	
281.94419	94	
282.10505	86	
282.80882	72	
283.83269	76	
283.88859	130	
285.82570	94	
285.85778	110	
291.91723	88	
292.88324	78	
293.04079	92	
293.14593	72	
293.89991	90	
294.11728	94	
295.92766	168	
296.84938	134	
297.80743	106	
298.80632	354	1+
299.86533	140	
300.43132	94	
300.80195	130	
300.82723	78	
301.14066	76	
301.37452	72	
301.80750	82	
301.86518	70	
301.88871	72	
302.90509	82	
306.87803	80	
307.03088	92	
307.81842	82	
307.83799	88	
307.89253	78	
308.06429	80	
308.84375	106	
308.86648	80	
310.88770	74	
311.13196	86	
311.88210	78	
314.45477	78	
314.82043	118	
316.01141	84	
316.81424	196	
317.83006	82	
317.86739	102	
318.85759	80	
320.14025	98	
320.87846	72	
322.08518	76	
324.94715	74	
326.89821	74	
328.81447	70	
332.81345	76	
332.84330	74	
333.77353	84	
333.91285	72	
336.83597	78	
336.94186	120	
339.79673	96	
340.20425	74	
342.78929	210	1+
344.81977	82	
353.88958	104	
354.84655	76	
355.78649	72	
358.44821	82	
359.20874	74	
362.56267	96	
364.79070	84	
END IONS

###FS:    #m/z: 322.92961 #charge 1+
###MS: 165
###MSMS: 166
BEGIN IONS
TITLE=Cmpd 124, +MS2(322.9296), 28.0-35.0eV, 3.6min #166
RTINSECONDS=215.434
SCANS=165-166
PEPMASS=322.92961	1940206
CHARGE=1+
96.42464	60	
116.86118	60	
184.09753	74	
192.88758	104	
195.88403	88	
196.85665	72	
197.91432	68	
198.90526	88	
200.00287	84	
200.86170	80	
200.88416	144	
201.04391	70	
201.86161	74	
201.96465	88	
204.09961	58	
205.94783	138	
205.97533	74	
207.94667	68	
207.97879	70	
212.88041	60	
212.89401	182	
213.79509	56	
213.86362	68	
218.89696	80	
220.05990	72	
222.87183	68	
222.91775	72	
229.00502	64	
229.81609	64	
230.83320	68	
231.11507	70	
231.90547	64	
232.89209	60	
232.91995	74	
233.09261	80	
234.82975	92	
235.87730	74	
237.05374	70	
237.18995	66	
238.78673	82	
238.93809	166	
239.79139	70	
239.95473	56	
240.78538	182	
240.83446	84	
240.86306	62	
240.94013	3030	
241.93966	8552	1+
242.82958	58	
242.94189	6116	1+
243.05396	82	
243.10957	84	
244.09279	64	
244.82592	64	
244.88573	116	
244.93954	1352	
245.83763	60	
245.87074	128	
245.88991	70	
246.85603	78	
246.97318	72	
247.93093	68	
248.84066	66	
249.85649	90	
250.97767	62	
251.07296	84	
253.92926	76	
254.91660	60	
255.46194	74	
255.90980	56	
256.84364	84	
256.89636	282	1+
257.10114	64	
258.83605	80	
258.89483	154	
259.08575	88	
259.90285	72	
259.95433	66	
260.11665	84	
260.84180	78	
261.82653	94	
262.18608	64	
262.82892	74	
263.89847	58	
264.04044	64	
264.60737	86	
268.85487	98	
270.83551	58	
271.85158	72	
272.88240	58	
273.79599	72	
273.83881	72	
274.80744	62	
275.14064	94	
275.99124	166	
276.85846	102	
277.05854	66	
277.10181	88	
278.07948	78	
278.84764	230	1+
279.09154	806	1+
279.83488	62	
279.85371	158	1+
279.92068	254	1+
281.36720	86	
281.40587	68	
281.79606	76	
281.96690	58	
282.11778	64	
282.28247	68	
282.79046	64	
283.01552	62	
283.21601	62	
284.29191	254	
284.85884	130	
285.18635	72	
285.85785	86	
287.02495	62	
287.14334	70	
289.86058	74	
291.42670	80	
293.09559	88	
293.87188	70	
294.36855	102	
294.85700	74	
294.87869	78	
297.88695	68	
300.81850	72	
301.85647	64	
302.88580	76	
302.91567	96	
303.81186	72	
303.88041	72	
304.75221	72	
306.79189	76	
306.87181	58	
307.75624	62	
307.79695	164	1+
308.94201	72	
310.72093	68	
311.84306	66	
311.88418	56	
313.81251	76	
314.88387	92	
315.83500	92	
316.75408	78	
317.93761	96	
318.85147	70	
319.11670	94	
321.09619	58	
322.92722	78	
323.80335	64	
324.77009	76	
324.89180	70	
326.27827	86	
326.76629	80	
327.29081	100	
327.87288	72	
END IONS

###FS:    #m/z: 340.94034 #charge 1+
###MS: 165
###MSMS: 167
BEGIN IONS
TITLE=Cmpd 125, +MS2(340.9403), 28.0-35.0eV, 3.6min #167
RTINSECONDS=216.207
SCANS=165,167
PEPMASS=340.94034	784870
CHARGE=1+
78.79213	88	
124.22816	90	
180.05642	70	
189.86191	80	
190.08314	108	
191.55120	70	
191.96689	70	
208.05302	90	
208.88470	80	
208.95958	144	
210.93421	136	
211.94997	76	
212.88075	218	1+
213.93941	962	1+
215.93619	126	
217.88477	84	
218.90283	72	
219.77922	78	
221.85952	78	
222.97847	140	
224.83623	174	1+
224.88934	80	
224.96840	68	
226.94672	248	
228.94749	96	
229.83835	74	
230.88434	344	1+
230.89557	74	
231.95024	524	1+
233.04380	82	
233.94793	180	
236.88120	82	
237.85193	78	
238.00188	68	
239.07830	102	
239.88857	74	
239.95674	74	
240.83829	80	
240.85476	70	
241.08282	92	
241.79398	84	
241.83988	266	
242.85030	198	
243.06520	222	1+
243.79732	76	
243.83161	202	
243.88936	72	
244.82957	140	
245.85479	78	
245.94732	86	
247.24118	70	
248.86976	68	
249.96212	198	
250.97630	68	
250.99303	106	
251.90850	74	
253.79845	74	
253.84759	88	
254.91454	70	
254.96733	500	1+
255.94893	84	
256.90465	190	
257.82961	106	
257.92882	68	
257.94457	68	
258.39275	80	
258.84632	722	1+
259.85210	414	1+
259.95904	186	1+
260.83478	554	1+
260.91942	84	
261.40730	100	
262.83244	142	
262.84753	144	
262.89272	68	
262.93562	76	
263.88704	88	
263.99060	84	
264.93511	80	
266.84626	142	
266.98987	72	
267.00987	124	
267.13351	94	
267.86530	90	
268.84065	394	
268.87639	68	
270.78525	80	
270.82984	222	1+
270.97112	72	
271.83912	260	1+
272.54795	106	
272.91322	126	
272.95556	90	
272.98899	84	
273.91208	100	
274.35663	96	
274.87334	174	
274.99215	72	
275.80697	76	
275.96870	108	
276.85430	336	
277.86293	346	
277.88887	78	
277.96735	204	1+
278.09065	88	
278.84586	1166	1+
278.92558	68	
279.42634	90	
279.92933	90	
280.10212	86	
280.91269	72	
281.15947	72	
281.87369	246	1+
281.96277	72	
283.85454	70	
286.84314	86	
288.14488	68	
290.40490	80	
290.87981	76	
292.06198	80	
294.85708	154	
295.90268	68	
296.84948	178	1+
297.81244	68	
299.05786	116	
299.77634	68	
299.85633	74	
299.87502	120	
299.89566	70	
300.13558	76	
301.86766	154	
302.85385	106	
302.94778	86	
305.05001	88	
305.89066	68	
308.88827	72	
309.81891	70	
311.86929	70	
312.88687	88	
312.90452	104	
313.03694	74	
313.13023	90	
315.91346	82	
317.94417	84	
318.97388	74	
320.90932	78	
321.82029	70	
322.99076	112	
323.12767	106	
324.88587	122	
329.02346	96	
332.89025	68	
336.02502	72	
338.09235	94	
338.13971	72	
338.28670	78	
338.80286	106	
339.13864	76	
341.18578	90	
342.62308	78	
343.73067	82	
343.77626	76	
343.84902	88	
343.88783	106	
343.96124	90	
344.79703	82	
345.78919	68	
END IONS

###FS:    #m/z: 363.95621 #charge 1+
###MS: 165
###MSMS: 168
BEGIN IONS
TITLE=Cmpd 126, +MS2(363.9562), 28.0-35.0eV, 3.7min #168
RTINSECONDS=216.979
SCANS=165,168
PEPMASS=363.95621	327506
CHARGE=1+
72.33372	72	
94.26296	86	
134.38867	74	
184.93494	86	
189.95629	82	
191.85897	220	
196.88537	96	
206.10241	76	
207.86854	110	
207.94743	78	
207.97523	84	
209.94422	800	1+
210.89096	232	1+
212.87883	824	1+
220.98954	74	
222.45048	78	
222.95382	346	1+
224.10903	96	
224.88697	204	1+
224.95071	362	
225.85213	110	
225.96106	162	
226.94715	4370	1+
226.98405	90	
227.10533	98	
228.89479	312	
228.94154	5166	1+
228.98414	86	
229.79315	84	
230.85136	120	
230.88816	1016	1+
231.01990	188	1+
231.83556	162	1+
231.87402	84	
232.08530	76	
236.41676	90	
236.79650	74	
236.83824	98	
237.87651	80	
238.10013	82	
238.84175	132	
238.94085	94	
240.83582	92	
240.94080	876	
240.96282	224	
241.93976	1966	1+
242.94189	1274	1+
242.95901	586	1+
244.16940	94	
244.93670	166	
244.95666	2604	1+
245.13161	78	
245.35646	80	
245.83218	78	
245.85107	164	1+
245.87042	80	
245.93946	160	
246.95273	2662	1+
248.89938	288	
249.79455	84	
250.97064	120	
253.08886	100	
253.91231	112	
254.90672	98	
255.88416	96	
256.06941	112	
258.80329	76	
258.83449	258	1+
258.85184	228	
258.90002	98	
259.86898	78	
260.97011	302	
261.03246	96	
261.83608	90	
263.00991	78	
263.42061	100	
263.96487	72	
265.80740	82	
265.81572	308	1+
265.97566	248	
266.85152	72	
267.97126	624	1+
269.76157	78	
269.80930	142	
269.97019	340	1+
270.40964	98	
271.87921	74	
271.90933	94	
271.96070	76	
272.79926	166	
272.86662	80	
277.84532	578	1+
278.84777	492	1+
279.36889	100	
280.79090	364	1+
280.98227	88	
281.89346	130	
282.82124	160	1+
283.79662	230	1+
283.83835	158	1+
283.86627	74	
284.86573	134	
284.89640	78	
285.93644	122	
287.82400	128	
288.83928	122	
289.87858	212	
290.84429	76	
291.15618	98	
291.86499	88	
292.81584	80	
293.83912	204	1+
296.36476	76	
297.80750	106	
298.80487	474	
299.80573	216	
300.79443	76	
300.84437	78	
301.86127	394	1+
301.96966	74	
302.40719	100	
302.79035	72	
302.81478	108	
303.85534	262	
303.95554	100	
305.44495	78	
305.80573	76	
307.86773	234	1+
308.89237	100	
310.85939	94	
310.87578	148	
311.12445	106	
313.86293	88	
315.40496	86	
316.82227	130	
317.81271	156	1+
318.80300	82	
319.88045	74	
320.13504	100	
320.79466	80	
320.95760	94	
321.14215	80	
322.14921	78	
322.81738	144	
322.92454	138	
323.34850	92	
323.87201	88	
325.96806	130	
326.03903	86	
326.87145	178	
326.94417	92	
328.82730	94	
329.88827	106	
330.41492	86	
331.89634	78	
334.13963	72	
334.81090	76	
335.95534	84	
336.94192	130	
339.82164	102	
339.82443	78	
340.94329	214	
340.96097	76	
341.50127	76	
344.37348	74	
344.88580	72	
345.13471	86	
345.27381	114	
349.24609	74	
351.82742	78	
359.16915	74	
361.28722	80	
361.84274	78	
363.19437	76	
363.76345	88	
363.84061	84	
364.10779	78	
364.83894	82	
366.05752	96	
366.23806	108	
366.75751	216	1+
END IONS

###FS:    #m/z: 322.92975 #charge 1+
###MS: 169
###MSMS: 170
BEGIN IONS
TITLE=Cmpd 127, +MS2(322.9297), 28.0-35.0eV, 3.7min #170
RTINSECONDS=220.642
SCANS=169-170
PEPMASS=322.92975	1939030
CHARGE=1+
64.50488	66	
183.03772	84	
193.88576	74	
196.89459	64	
201.04611	70	
202.31209	74	
205.01250	76	
211.83186	84	
213.12604	68	
214.92420	78	
215.88799	228	1+
218.88658	124	
220.14182	72	
220.87645	102	
221.06986	82	
222.04966	80	
222.40121	74	
222.94906	114	
224.81213	78	
227.90441	86	
228.14370	74	
228.88647	66	
229.82145	88	
229.84739	72	
230.82780	70	
230.84668	68	
230.89339	86	
234.93054	138	
236.01290	64	
236.36201	136	
236.38277	98	
236.87772	82	
238.11918	64	
238.47538	66	
238.88778	130	
238.93856	180	
239.07720	64	
239.14540	64	
239.98180	68	
240.22878	80	
240.94088	2252	
241.02279	68	
241.82836	68	
241.94168	2086	
242.89510	84	
242.94163	5794	1+
244.11017	78	
244.41129	82	
244.81651	100	
244.86144	108	
244.93910	1412	1+
244.97738	72	
246.98437	136	
247.83044	68	
248.03726	94	
248.84652	70	
249.03622	66	
249.83514	92	
250.38468	80	
251.06876	108	
251.84993	78	
251.92352	70	
254.60314	84	
254.91484	144	
256.89600	180	
256.99892	74	
257.60387	92	
257.90045	132	
258.83257	82	
258.85292	96	
258.90030	64	
260.02954	68	
260.11662	86	
262.82628	110	
263.85926	70	
264.84540	76	
266.03984	66	
266.05574	78	
266.84975	72	
266.86964	88	
267.05384	66	
267.96770	68	
269.88875	98	
269.92129	76	
270.01383	72	
271.41388	72	
272.86228	84	
273.16270	74	
273.87314	66	
274.36331	88	
275.80476	88	
276.18246	82	
276.83110	66	
276.92593	66	
277.09134	66	
278.83740	80	
278.86018	96	
279.09103	868	1+
279.16310	94	
279.36895	76	
279.84945	70	
280.15917	78	
280.95549	90	
282.01660	80	
282.27444	180	
282.88548	76	
284.05868	66	
284.29232	488	1+
285.87732	84	
285.89958	92	
286.86134	110	
287.53658	92	
287.79463	66	
287.91784	100	
289.76061	70	
289.80244	64	
289.87153	74	
290.13704	66	
291.80465	84	
292.06805	134	
292.09779	72	
292.79904	64	
292.82441	72	
293.84801	70	
294.41930	86	
294.87256	88	
296.85631	98	
296.87230	88	
297.40835	72	
298.86348	74	
299.78222	66	
301.47282	72	
303.77572	72	
304.93464	68	
305.82956	68	
305.98814	68	
306.80711	66	
307.85338	76	
307.88996	84	
308.81058	72	
309.15796	84	
309.87744	100	
309.89217	78	
311.88323	142	
315.89147	106	
316.47864	64	
316.85021	72	
317.86732	76	
319.18030	66	
320.38816	96	
323.90097	74	
324.06015	88	
324.86071	76	
324.89172	76	
327.99756	68	
END IONS

###FS:    #m/z: 340.94044 #charge 1+
###MS: 169
###MSMS: 171
BEGIN IONS
TITLE=Cmpd 128, +MS2(340.9404), 28.0-35.0eV, 3.7min #171
RTINSECONDS=221.415
SCANS=169,171
PEPMASS=340.94044	797308
CHARGE=1+
119.08709	90	
189.85973	76	
191.95451	86	
197.96959	72	
201.05130	96	
205.94783	124	
206.92830	74	
213.93929	596	1+
215.89013	268	
215.93654	114	
217.93839	136	
218.57211	78	
220.86737	100	
221.97454	76	
224.97312	108	
226.83421	186	1+
228.94183	304	1+
230.89178	84	
231.04456	80	
231.89038	192	
231.94850	704	1+
234.90153	84	
235.38333	92	
236.13928	74	
236.90261	148	
237.06868	88	
237.88429	208	1+
237.90504	78	
240.83101	78	
241.84037	218	
241.94477	78	
242.26023	86	
242.83232	428	1+
244.09270	72	
244.16555	72	
244.78954	78	
244.94792	108	
245.83171	72	
246.89008	76	
246.92268	76	
246.94606	80	
247.85735	218	1+
248.11254	86	
249.90032	134	
249.96024	218	
250.90003	80	
250.99185	100	
251.88100	74	
251.90239	72	
251.92426	98	
251.95320	76	
254.83444	84	
254.92237	72	
254.96509	434	
255.38532	84	
256.86895	80	
256.89857	370	1+
256.96339	98	
257.24710	94	
257.40275	82	
257.79872	80	
258.52663	102	
258.84559	314	
258.88063	74	
258.95782	70	
259.89687	138	
260.83337	206	
260.85212	128	
260.89574	86	
261.83340	226	
261.85157	78	
262.84374	134	
262.92916	118	
264.03816	90	
264.86163	180	
265.39725	74	
265.85042	128	
265.91879	80	
265.96157	72	
266.84332	72	
267.99457	70	
268.84204	344	1+
268.92741	76	
270.80549	152	
271.84176	160	
272.92418	192	
272.94957	86	
273.86279	202	1+
273.88158	72	
274.89432	88	
275.39724	76	
276.85696	898	1+
277.11177	74	
277.41214	92	
277.91066	208	1+
278.84468	1042	1+
279.09593	138	
279.82396	142	1+
280.10402	82	
280.26452	80	
280.91664	72	
281.88060	72	
281.90954	82	
282.18355	72	
282.84549	162	
282.90867	152	
283.78736	124	
284.13818	74	
285.67640	102	
285.87768	70	
285.94206	70	
287.92593	74	
288.83721	72	
289.42818	76	
292.88322	118	
293.98760	82	
294.01344	84	
294.85362	102	
294.95261	88	
295.00751	78	
295.44014	70	
295.85150	72	
295.88319	86	
295.96325	74	
296.28894	84	
296.85726	126	
296.91100	78	
297.06306	72	
297.81679	84	
298.06404	78	
298.13527	78	
298.30272	96	
299.80577	76	
299.87003	112	
300.86402	270	1+
300.94860	74	
301.18709	90	
302.93946	74	
305.90439	80	
307.77352	76	
308.76524	98	
308.86901	76	
309.06506	94	
309.94437	78	
310.87809	78	
313.61066	94	
313.96758	72	
317.82797	82	
318.59330	92	
318.75259	70	
320.74641	80	
322.90038	82	
323.79494	72	
323.96046	72	
326.06351	78	
329.75043	76	
330.14240	72	
330.82665	128	
336.29085	106	
338.85837	72	
341.79844	78	
342.30944	72	
342.35243	88	
342.81877	72	
344.76961	82	
END IONS

###FS:    #m/z: 363.95638 #charge 1+
###MS: 169
###MSMS: 172
BEGIN IONS
TITLE=Cmpd 129, +MS2(363.9564), 28.0-35.0eV, 3.7min #172
RTINSECONDS=222.187
SCANS=169,172
PEPMASS=363.95638	327952
CHARGE=1+
183.93247	80	
189.86864	94	
192.86031	134	
201.89324	76	
203.08475	90	
207.87160	154	
207.88504	74	
209.87050	76	
209.94382	666	1+
210.88388	80	
212.87769	770	1+
212.90209	74	
217.92086	100	
221.90152	74	
222.07507	74	
222.95086	126	
223.96727	90	
224.94894	818	1+
225.94097	84	
226.89783	94	
226.94748	4652	1+
226.97445	124	
227.87838	94	
227.93133	176	
228.08437	74	
228.89567	132	
228.94243	4072	1+
230.89026	694	1+
231.15389	126	
231.38413	96	
231.56737	118	
232.10391	74	
233.01952	84	
234.00247	82	
237.05345	80	
238.94270	78	
240.08060	94	
240.93938	944	
240.96577	94	
240.97775	72	
241.84739	74	
241.94183	548	
242.82446	118	
242.94116	1764	1+
244.93910	364	1+
244.95785	3218	1+
246.95312	1896	
247.39956	88	
248.04909	90	
248.89940	734	
248.94143	96	
248.95477	76	
250.89614	110	
251.86554	78	
251.92780	76	
252.04474	94	
252.05862	76	
252.08219	290	1+
252.88042	74	
252.89346	124	
253.36448	112	
254.84801	78	
254.96948	80	
256.05490	96	
257.41249	82	
257.94261	78	
259.42393	78	
259.83580	202	1+
259.90471	76	
260.53462	88	
260.91549	74	
260.97651	94	
262.89036	92	
263.88460	140	
265.06125	78	
265.97162	256	
266.81922	172	
266.85471	232	1+
267.78318	72	
267.81423	106	
267.87710	138	
267.96939	726	1+
268.82461	102	
268.98761	78	
269.00194	84	
269.96868	702	
270.40949	92	
270.93085	88	
271.85511	74	
273.39989	76	
276.85769	116	
278.06694	138	
278.84470	242	
278.90770	72	
279.00792	92	
279.09981	118	
279.79030	516	1+
279.84555	100	
280.79277	450	1+
280.83213	76	
280.84871	98	
280.94009	90	
280.94983	84	
281.85977	88	
281.89249	158	
282.78978	110	
282.97119	206	1+
283.07424	144	
283.79791	124	
284.78857	82	
284.87273	152	
285.42708	76	
285.84452	370	1+
286.81727	96	
289.79804	82	
289.82972	140	
291.67623	86	
291.93199	90	
292.00110	212	1+
293.11875	178	1+
296.81207	138	
296.84908	76	
297.11443	190	
297.80859	136	
297.86572	78	
298.80452	208	
299.52309	108	
299.81415	114	
299.86994	178	1+
299.88438	74	
300.78751	94	
300.80506	286	1+
300.92744	148	
301.85940	284	
303.00317	86	
303.85441	246	
305.36549	98	
305.80468	96	
306.06563	78	
308.92699	72	
312.01008	76	
314.83198	76	
315.07357	86	
316.81462	218	
317.84430	82	
318.93132	78	
320.13779	104	
321.85991	122	
322.05398	116	
322.92927	140	
323.86122	116	
326.87086	140	
328.94116	74	
332.82984	84	
334.82411	86	
336.78044	166	
340.93844	198	
341.11125	98	
343.79897	78	
345.85813	78	
350.82218	80	
352.78870	74	
352.83063	92	
357.86096	76	
361.17758	78	
362.85518	88	
363.84755	104	
364.28523	78	
364.46633	90	
365.81308	76	
368.25721	80	
END IONS

###FS:    #m/z: 322.92964 #charge 1+
###MS: 173
###MSMS: 174
BEGIN IONS
TITLE=Cmpd 130, +MS2(322.9296), 28.0-35.0eV, 3.8min #174
RTINSECONDS=225.851
SCANS=173-174
PEPMASS=322.92964	1945332
CHARGE=1+
70.96083	80	
193.96095	116	
195.92557	64	
196.51916	100	
197.97299	82	
202.00825	58	
202.04503	64	
207.94313	74	
208.90936	72	
212.05213	58	
214.89360	72	
215.82508	66	
215.90105	66	
217.55146	68	
220.72132	74	
220.92028	72	
221.01176	104	
221.94541	58	
222.44152	72	
222.87399	88	
222.94344	80	
223.91250	106	
223.96023	138	
226.94890	64
[truncated: 1,641,365 more chars]
