# Supplementary material for: High-Throughput Venomics
Source: J Proteome Res. 2023 Apr 3;22(6):1734–46. doi: 10.1021/acs.jproteome.2c00780 (PMC10243144; doi:10.1021/acs.jproteome.2c00780)
Supplement: Supplementary file 9 — pr2c00780_si_009.zip [file pr2c00780_si_009.zip › Manual files/Calloselasma rhodostoma MGF/210702_Calloselasma_halfplate000014_5.1.201.mgf]

###	D:\Data\Julien\210702_Cr_half_TFA\210702_Calloselasma_halfplate000014.d\ProteinAnalysisResults.mgf
###	D:\Data\Julien\210702_Cr_half_TFA\210702_Calloselasma_halfplate000014.d\analysis.baf
###	210702_Calloselasma_halfplate000014.d
###	Instrument: maXis HD
###	Manufacturer: Bruker
###    PeakWidth 0.30, MiniumIntensity 10, S/N 1Apply threshold 0, Threshold 10
###    Retain Residuals no, Create neutrally no,
###    FullScan Parameters: AdductIon (+)+H (-)-H, LowMass 0, HighMass 8000, MaxCharge charge decon 4, MinPeaks 3
###    Perf. isotope decon yes, Max Charge Istopic decon 6, MW agreement 0.00, Abund. cutoff 2.00, Envelope cutoff 75.00
###    MaxRes   Parameters: AdductIon (+)+H (-)-H, LowMass 0, HighMass 8000 
###    Perf. isotope decon yes, Max Charge Istopic decon 6, Abund. cutoff 2.00
###    MSn      Parameters: AdductIon (+)+H (-)-H, LowMass 0, HighMass 8000 
###    Perf. isotope decon yes, Max Charge Istopic decon 4, Abund. cutoff 0.05
###    Global Charge Limit: no 3, Prefer FullScan Result: yes, Export what: 2 (0=non deconv/1=deconv only/2=mixed), NoMSMSSignals: 150, Intensity threshold: 10, NoMSSignals (deconv): 2, NoMSSignals (non-deconv): 2, NormalizeData: no, SingleCharged: yes
###
COM=210702_Calloselasma_halfplate000014.d
USERNAME=Demo User

###FS:    #m/z: 368.06467 #charge 6+
###MS: 1
###MSMS: 2
BEGIN IONS
TITLE=Cmpd 1, +MS2(368.0647), 28.0-35.0eV, 0.0min #2
RTINSECONDS=1.3165
SCANS=1-2
PEPMASS=368.06467	96
CHARGE=6+
189.95997	8088	
193.97199	8854	
206.94068	19768	
208.94637	61046	1+
211.94484	157284	1+
213.12182	100498	1+
213.94005	57962	1+
222.95255	76428	1+
223.06184	8446	
227.94971	13468	
228.20211	10912	
228.94389	226248	1+
231.95210	15080	
234.97096	11996	
234.99843	14368	
235.12897	7098	
239.07898	11432	1+
239.14652	12382	
239.23282	16942	1+
244.95756	132492	1+
245.18553	7818	
245.94221	20574	
246.24135	25950	1+
246.95286	67132	1+
246.97545	11768	
248.03254	6978	
248.95259	8784	
249.97232	100460	1+
250.94713	98028	1+
250.99843	21956	
251.19839	13176	1+
252.94722	21446	
252.97166	1316180	1+
253.21420	18668	1+
254.94231	298116	1+
254.96698	454162	1+
255.23010	47662	1+
256.26171	17718	1+
256.96432	68742	1+
258.96559	19688	1+
261.97418	39824	1+
263.23505	7042	
263.97905	144864	1+
265.25068	8478	
265.97702	14478	
267.26627	12954	
267.97376	83326	
268.26419	7442	
268.95942	74324	1+
270.98133	45874	1+
272.25605	9460	1+
272.95246	62314	1+
272.97694	17378	
274.27248	70948	1+
277.21429	7324	
279.09179	10782	
279.22989	18306	1+
281.24574	39546	1+
282.27768	41792	
283.17342	13570	1+
283.26157	37552	1+
284.29280	22806	1+
285.94214	231452	1+
285.98336	16276	1+
286.27025	7902	1+
287.24906	25138	1+
288.25117	21604	1+
288.28785	7766	
290.26744	36034	1+
291.10056	15648	1+
291.97400	28710	1+
292.05911	15820	1+
293.20900	10892	
293.97516	25090	1+
293.99776	68520	1+
295.12751	8138	
295.22495	20614	1+
295.96924	13384	
295.99195	31044	1+
296.29279	10794	
297.07929	36148	1+
297.23919	28798	1+
298.27313	8862	
300.28765	23828	1+
302.17490	20620	1+
302.30364	62526	1+
302.94571	8864	
303.95274	65028	1+
306.90425	13756	
307.24636	61746	1+
308.14418	15938	1+
308.21536	7108	
309.25883	16494	1+
309.27470	13344	1+
310.30896	33128	
311.05335	29670	1+
311.11784	8572	1+
311.16312	9966	1+
311.21943	13910	1+
311.27490	11466	
311.29126	20920	1+
312.18985	13590	1+
312.94734	8992	
313.26065	17958	1+
313.29145	25394	1+
313.92926	179126	1+
314.26683	12910	1+
316.28306	37062	1+
316.31911	23494	1+
318.29783	22096	1+
318.93484	114824	1+
320.93435	145468	1+
321.31323	8952	1+
322.16282	12008	1+
322.19254	14872	1+
322.92999	2755128	1+
323.23827	29142	1+
323.28704	23190	1+
324.32430	10320	
325.25398	95050	1+
326.14465	13138	1+
326.30341	8330	
326.96861	22798	1+
327.14594	10174	1+
327.26957	109552	1+
328.31884	24220	1+
329.00375	15240	
329.22786	24912	1+
329.28385	23086	1+
330.16901	14452	1+
330.33485	111516	1+
331.30141	56742	1+
335.00244	44688	1+
336.08644	13984	1+
336.17283	13544	1+
336.94473	592510	1+
337.21743	10554	1+
338.34195	125020	1+
339.23324	17512	1+
339.27190	11248	1+
340.94048	1238678	1+
341.24914	78164	1+
341.28638	17882	1+
342.33451	7848	
343.02554	9752	
343.22877	11108	1+
343.26531	118612	1+
343.30397	19176	1+
344.02751	7192	
344.35067	31980	
345.20395	13960	1+
346.32951	12408	1+
346.93604	8758	1+
347.02654	23796	1+
347.20007	16002	1+
348.23563	18826	1+
349.24053	15792	1+
349.29297	53868	1+
351.27264	36526	1+
352.89706	17084	
353.89665	9132	
354.31690	152062	1+
354.95640	7404	
355.22879	11274	1+
356.27965	11964	1+
356.35065	23348	1+
357.06518	12510	1+
357.24420	21754	1+
357.31688	10546	1+
357.96648	15094	
358.19920	8354	
358.36667	211042	1+
358.95061	48424	
359.25814	7962	
359.96161	367410	1+
360.18379	10024	1+
361.96098	58700	1+
363.21694	12420	1+
363.30895	19378	1+
363.95655	760046	1+
364.17014	8762	1+
366.32875	36260	1+
366.37173	7002	
367.26838	8328	1+
367.30201	23848	1+
367.33399	30676	1+
368.38684	14760	
368.42357	19706	1+
369.35006	18186	1+
369.38528	7552	
370.27144	19176	1+
371.09929	208638	1+
371.22550	14244	1+
371.27663	16300	1+
371.31715	7838	
372.18451	15174	1+
372.32547	98216	1+
372.38138	25374	1+
373.09667	47470	1+
373.25340	14026	1+
374.36051	12740	1+
375.21037	16458	1+
375.25472	30754	1+
376.21088	12772	1+
376.25807	27068	1+
377.28756	15652	1+
379.20965	9488	1+
380.11191	7174	
381.31383	10594	1+
381.96601	30732	1+
382.19826	12050	1+
383.29583	9204	1+
383.33177	58724	1+
384.21379	22912	1+
384.38082	16990	1+
386.39781	159484	1+
387.19711	9734	1+
387.25179	9606	1+
389.22976	7976	
390.20634	15622	1+
391.28295	7384	
393.31976	81834	1+
395.21173	11436	1+
395.29809	15168	1+
396.41802	15026	1+
397.18820	17154	1+
397.30762	8986	1+
398.19064	12778	1+
398.23765	9794	
398.39565	9050	1+
399.23739	6920	
399.27218	11384	1+
399.32398	13306	1+
399.36789	13480	1+
400.21056	27156	1+
400.37479	9682	1+
401.33959	8192	
402.35481	8458	
403.26448	7994	1+
403.30348	8452	1+
404.13236	24538	1+
405.13346	20420	1+
405.27710	8362	1+
405.32045	10284	1+
407.12721	18526	1+
407.29848	41928	1+
407.33646	23930	1+
410.35134	26558	1+
414.18706	16828	1+
414.29905	30446	1+
414.42896	59112	1+
415.25162	17896	1+
415.30268	26042	1+
417.33151	10566	1+
419.33524	8038	1+
420.24381	13442	1+
421.31442	18554	1+
425.23993	11178	
425.28741	9634	1+
426.18600	20546	1+
427.38889	7160	
429.08636	17218	1+
429.31765	9128	
430.18281	10862	
430.38745	27500	1+
431.08620	39428	1+
431.27616	16500	1+
434.36353	16202	1+
436.21888	10876	1+
437.34485	73046	1+
439.16020	16320	1+
439.39567	9496	1+
440.18693	10744	1+
440.22980	11436	1+
443.29579	12360	1+
443.38326	55994	1+
444.22309	52140	1+
445.29353	8652	1+
447.31254	49568	1+
451.15201	32158	1+
451.31003	17544	1+
453.24875	9520	1+
454.37269	49544	1+
454.49696	10062	1+
459.27470	11790	1+
459.32708	17934	1+
460.20925	13870	1+
460.38490	18104	1+
461.20961	12474	1+
461.32903	7070	
463.27155	70056	1+
465.17148	19522	1+
465.34075	19520	1+
467.41505	34802	1+
468.15983	16150	1+
468.34627	10876	1+
468.41716	30392	1+
469.31208	8552	1+
470.20098	18368	1+
471.24397	78902	1+
471.33179	8006	1+
475.30200	17594	1+
476.19015	7636	
477.32199	11694	1+
479.18590	43724	1+
481.18119	24710	1+
481.36843	63770	1+
482.23390	11528	1+
482.52836	23332	1+
483.41006	19534	1+
485.18357	14136	1+
486.42961	41508	1+
488.17616	10448	1+
488.35461	12186	1+
489.25488	42750	1+
490.90459	17794	1+
491.19937	12368	1+
493.30853	8930	1+
494.38301	15908	1+
495.38737	12018	1+
497.19541	19954	1+
498.25794	12758	1+
498.39837	69484	1+
499.27247	11472	1+
501.23882	29320	1+
501.37183	24112	1+
502.29403	13726	1+
502.33735	26332	1+
503.30155	9998	1+
505.40140	7512	1+
506.26066	12566	1+
506.46514	10432	1+
507.26723	9912	1+
507.43724	20058	1+
507.84533	57254	1+
508.36622	19224	1+
509.36836	16404	1+
510.27766	10080	1+
510.55923	45326	1+
510.85316	22216	1+
511.20210	7138	
512.18707	17664	1+
512.26646	22172	1+
512.33766	10368	1+
512.41022	18856	1+
512.46604	6824	1+
512.85784	40000	1+
513.26920	15838	1+
514.30132	12536	1+
514.43134	8732	1+
515.24030	17286	1+
516.21948	13932	1+
517.26753	7732	1+
517.36801	14172	1+
517.39086	8456	
518.29298	11304	1+
519.24543	29616	1+
519.32756	20970	1+
520.21816	31456	1+
520.39126	19194	1+
520.48312	11600	1+
522.38325	16184	1+
522.43149	10734	1+
522.45869	20546	1+
522.49760	9954	1+
522.59578	13482	1+
523.11200	59550	1+
523.20748	7176	
523.43305	7808	1+
525.16689	21794	1+
525.27672	20524	1+
525.39580	52570	1+
525.85765	15642	1+
526.48221	7662	1+
529.17474	8012	
529.39553	8058	1+
530.16991	14422	1+
530.23205	15968	1+
531.34772	7094	1+
531.40632	188912	1+
532.27941	8914	1+
533.24096	12754	1+
533.34432	9694	1+
533.48985	9482	1+
533.87945	8664	
534.46333	10520	1+
535.87454	50070	1+
536.33745	22458	1+
536.40003	11588	1+
536.87614	28420	1+
537.23647	41396	1+
537.48152	19294	1+
537.51834	12218	1+
538.42154	15108	1+
538.51682	8376	1+
538.59074	99964	1+
538.87153	20162	1+
539.23216	619816	1+
539.42328	11148	1+
542.26399	25744	1+
542.42420	60456	1+
542.51234	11382	1+
543.17708	25828	1+
543.86800	9344	1+
545.25813	6720	1+
545.30086	9048	1+
545.38780	8216	1+
546.46603	10130	1+
547.21765	12174	1+
547.24173	12926	1+
547.27982	16680	1+
547.32595	13140	1+
548.28298	12834	1+
548.87320	19590	1+
549.14361	34068	1+
549.43612	8416	1+
549.48520	8126	1+
549.52154	10036	1+
550.62699	32974	
551.23466	9122	1+
552.44179	11738	1+
553.29803	13868	1+
553.44419	8928	1+
554.35044	7932	
554.51272	15906	1+
555.24672	35400	1+
555.34932	14946	1+
556.52730	31218	1+
557.24260	539094	1+
558.41696	11784	1+
561.32633	7318	
561.48665	6648	1+
562.33224	20494	1+
563.29053	14862	1+
563.34868	19082	1+
564.14134	8792	1+
566.19042	75916	1+
566.55017	8324	1+
567.19374	55222	1+
567.26372	11728	1+
568.47616	14156	1+
569.19602	38186	1+
569.29621	25512	1+
569.33678	14484	1+
569.42175	49476	1+
569.47484	10398	1+
570.29911	25298	1+
570.34083	13498	1+
570.42272	30900	1+
570.49687	13942	1+
571.25799	9396	1+
571.49893	10590	1+
574.36105	13884	1+
574.50297	21780	1+
575.25140	76312	1+
575.36392	11008	1+
575.50704	22354	1+
578.33244	21196	1+
579.41033	6438	1+
579.45708	10944	1+
580.25792	112796	1+
580.56214	35200	1+
580.59936	17554	1+
581.47546	10604	1+
581.55849	24026	1+
583.39285	13032	1+
583.44534	10348	1+
583.49137	13672	1+
583.55159	19174	1+
584.31614	33456	1+
585.27466	7670	
585.50831	10980	1+
586.37838	11646	1+
586.45012	42972	1+
587.31638	15736	1+
587.38419	8880	1+
590.05589	27790	1+
590.16939	6670	1+
590.34973	16424	1+
590.48495	13844	1+
590.52871	9942	1+
590.59604	21186	1+
591.27300	12586	1+
591.35796	17470	1+
591.49078	9182	1+
591.53296	7140	1+
592.28776	10302	1+
593.46177	11244	1+
594.30663	12806	1+
595.31161	8990	1+
595.49003	10938	1+
597.41973	16128	1+
597.50927	20052	1+
599.28043	16188	1+
599.43136	19398	1+
601.35014	12894	1+
602.52779	14648	1+
603.53584	10872	1+
605.37855	7882	1+
606.56011	13410	1+
607.38089	16126	1+
608.29266	38698	1+
608.59252	39552	1+
609.47961	28002	1+
609.58566	38878	1+
610.48538	22754	1+
612.53120	12442	1+
613.30425	13116	1+
613.37730	20982	1+
613.44548	43130	1+
614.30950	8914	1+
614.44625	30720	1+
616.36843	19080	1+
616.46326	15834	1+
616.54992	11228	1+
617.36717	13820	1+
618.62737	35806	1+
620.49601	11396	1+
620.53442	8692	1+
621.50249	7550	1+
622.45192	10150	1+
622.54957	13512	1+
622.61991	17258	1+
623.48959	19086	1+
624.31038	7894	1+
624.49270	14784	1+
625.40259	23080	1+
625.57177	48050	1+
626.30649	59624	1+
626.40094	16904	1+
626.65843	46134	1+
628.37506	10196	
628.51056	19566	1+
629.39259	22476	1+
629.51725	17960	1+
630.33923	11868	1+
630.47818	32446	1+
630.59027	13020	1+
633.30753	9338	1+
633.42055	9150	1+
634.51473	10744	1+
635.38500	37622	1+
635.52142	7976	1+
635.58394	10834	1+
637.48906	11470	1+
637.53884	13384	1+
638.43977	18608	1+
638.60506	18498	1+
639.29109	80634	1+
640.56073	43950	1+
640.61834	15842	1+
640.83845	8484	
641.28931	85078	1+
641.44170	23816	1+
643.28470	45574	1+
643.52491	9206	1+
643.58492	155892	1+
648.33076	35594	1+
649.57878	8156	1+
650.40511	28154	1+
651.50929	12062	1+
652.61806	8434	1+
653.44110	22524	1+
653.53637	73140	1+
654.44015	14206	1+
657.47284	57262	1+
657.83493	20644	
658.47415	38012	1+
661.42691	11160	1+
661.52901	39724	1+
664.44030	8404	
665.44451	7204	
666.07705	12142	
666.46501	26748	1+
666.63652	21714	1+
667.52135	31374	1+
667.59979	8080	
668.89082	7812	
669.61801	12304	1+
672.44468	9340	
674.28696	19762	1+
674.38512	156666	1+
674.50340	41278	1+
675.34494	11804	1+
677.62945	9426	1+
678.75887	16658	1+
680.60969	22854	1+
680.65057	7224	1+
681.47619	56080	1+
684.56873	11892	1+
684.64305	11104	1+
685.36784	16350	1+
685.47190	31864	1+
691.39719	20830	1+
691.56984	9982	1+
692.56651	19442	1+
692.60877	10060	1+
693.56870	20954	1+
697.53679	23850	1+
698.47932	50956	1+
698.64274	18040	1+
699.48705	39760	1+
701.35442	18172	1+
701.57043	46480	1+
702.36144	12016	1+
702.49967	42150	1+
703.47110	13648	1+
706.58253	9818	1+
708.50034	43966	1+
708.91430	7646	
709.41107	10582	
709.51014	32686	1+
710.58767	15694	1+
710.65842	11818	1+
713.50109	9886	
714.50884	41678	1+
717.47207	21974	1+
718.34123	10314	1+
718.52665	21306	1+
719.42596	9374	1+
719.56398	7550	1+
722.49844	16626	1+
725.46055	10402	
725.53724	7812	
725.72271	31430	1+
726.41485	14662	1+
726.46909	7860	
726.50268	8494	
726.58257	18002	1+
727.51627	12900	
727.58575	13036	1+
727.68095	9042	1+
728.49297	43854	1+
729.49689	33404	1+
732.51692	43772	1+
737.52816	30920	1+
740.63144	14532	1+
741.48428	26826	1+
741.72009	12952	1+
742.47921	28148	1+
743.64425	10116	1+
745.44256	30628	1+
745.51635	39202	1+
746.36556	14008	1+
746.51887	28328	1+
747.50762	10012	
748.52808	7610	
749.52658	60408	1+
750.42356	30024	1+
750.52856	53730	1+
750.63366	10694	1+
753.43505	86080	1+
753.53426	28360	1+
754.64818	11612	1+
755.53369	344514	1+
755.65536	7446	1+
758.39148	18534	1+
759.46685	29328	1+
759.65925	22152	1+
759.94191	15806	1+
760.47233	23646	1+
760.51406	17110	1+
760.64856	9544	1+
762.36887	8072	1+
762.52424	32388	1+
762.62469	28140	1+
762.63622	15700	1+
763.64208	12652	1+
765.44479	40402	1+
766.53284	21780	1+
766.65328	18754	1+
766.95044	30410	1+
767.65363	17890	1+
769.48633	9608	
769.55930	17738	1+
770.54242	44376	1+
771.54797	37456	1+
773.54482	535042	1+
775.65643	12786	1+
777.56531	52540	1+
778.54843	131276	1+
783.45632	38886	1+
783.56470	9944	
784.56964	8614	
785.54411	8394	
786.52494	30014	1+
786.59076	25906	1+
787.55870	8492	
789.39042	16792	1+
789.46392	43016	1+
789.55252	7940	
790.38774	16696	1+
790.55062	82892	1+
791.55356	76476	1+
792.68019	8928	1+
793.52416	8090	
794.47136	15544	1+
795.43649	12878	1+
796.55979	54872	1+
796.61163	49472	1+
797.68773	6330	1+
798.81318	37504	1+
800.56330	40888	1+
801.56775	38658	1+
804.40959	7244	1+
805.68827	11554	1+
806.47782	8316	
806.52814	24792	1+
809.54076	25332	1+
809.56029	6964	
809.68152	16882	1+
810.48877	7940	
810.55048	18318	1+
811.58994	13198	1+
812.11305	17992	1+
813.51792	10600	
813.57919	28742	1+
813.68489	12870	1+
815.47842	15824	1+
816.63611	7648	1+
817.54676	27044	1+
818.57854	14798	1+
818.70443	15662	1+
819.47596	55386	1+
819.70814	12910	1+
820.54620	23852	1+
821.54624	18130	1+
823.44230	173622	1+
826.59061	22902	1+
828.49808	71734	1+
829.54711	13008	
829.60928	30752	1+
830.61334	23224	1+
831.54599	27336	1+
834.57539	31538	1+
834.71350	17154	1+
837.45259	7422	
841.54061	7320	
842.54168	37258	1+
843.69191	27370	1+
845.57334	28328	1+
846.43238	11346	1+
846.60858	35880	1+
847.41421	17342	1+
847.99912	26854	1+
848.49035	36082	1+
849.00025	20778	1+
849.80993	49774	1+
851.51591	90056	1+
851.67975	12206	1+
853.58319	17346	1+
855.43461	15752	1+
855.50974	9704	
855.57185	6962	
858.57300	8480	
859.56213	10112	
861.51963	23358	1+
862.60653	15958	1+
863.40918	16258	1+
863.50721	45482	1+
866.64215	18140	1+
867.64490	13920	1+
869.52044	36672	1+
869.73318	10956	1+
870.64897	38670	1+
873.01521	7164	1+
873.73150	8330	1+
874.74846	24250	1+
876.57810	13746	1+
877.52299	8336	
878.66191	64358	1+
882.78520	13608	1+
883.64943	24272	1+
886.43435	8996	1+
886.58837	30372	1+
891.53620	50504	1+
891.70375	24694	1+
891.75481	13518	1+
892.75766	10372	1+
896.77555	21628	1+
897.60914	25964	1+
897.74922	15038	1+
898.45655	14816	1+
898.75230	16358	1+
899.44203	62058	1+
900.65793	28416	1+
901.64926	41092	1+
903.49628	8244	1+
904.77039	269670	1+
905.48867	8158	1+
908.77366	9782	1+
910.81746	6194	1+
911.67836	13900	1+
914.66183	27456	1+
916.54446	7098	
917.04524	11570	1+
921.70362	10432	1+
922.71819	10678	1+
924.71295	28840	1+
924.77380	12382	1+
926.55927	89392	1+
927.54469	105730	1+
928.68204	11644	1+
929.47876	7284	1+
930.73075	14754	1+
931.46196	8690	1+
932.74616	11982	1+
933.61824	6878	
933.96646	47372	1+
934.76868	46964	1+
936.62728	79476	1+
937.85879	151914	1+
941.74671	17846	1+
944.70776	31190	1+
946.60413	9028	
947.76422	12836	1+
948.76737	9352	1+
948.83734	9620	1+
949.56575	29894	1+
949.70167	11852	1+
949.83687	6686	1+
951.84057	26562	1+
952.67817	13150	1+
952.76882	9038	1+
953.62795	25332	1+
959.66912	9316	1+
960.83007	42240	1+
963.47901	10122	1+
965.82161	33678	1+
966.71533	19702	1+
972.57425	50608	1+
972.77744	17062	1+
973.57991	6492	1+
973.87369	8050	1+
974.71634	14280	1+
978.59420	39390	1+
978.88954	11326	1+
979.00027	21496	1+
979.79915	16524	1+
979.89222	8574	1+
980.45798	11608	1+
982.63030	7140	
983.73537	24818	1+
984.74921	15504	1+
987.75510	19144	1+
988.71943	20880	1+
989.79621	8464	1+
990.90047	11256	1+
991.74259	20644	1+
991.90253	11536	1+
992.71197	23472	1+
992.86575	6338	1+
992.90688	8834	1+
996.66975	21594	1+
997.65196	19232	1+
997.71605	13266	1+
998.77882	12224	1+
1000.74005	24150	1+
1001.50805	16666	1+
1001.82439	16798	1+
1002.83795	42156	1+
1004.62742	8824	
1009.71476	25936	1+
1009.74874	13198	1+
1010.47719	12198	1+
1012.84707	34848	1+
1013.60531	8606	
1013.84781	34642	1+
1014.10451	6904	
1016.75631	24432	1+
1017.63945	9178	
1017.83935	18860	1+
1021.10415	24014	1+
1024.77358	26470	1+
1024.89301	8756	1+
1027.88203	9662	1+
1028.47395	12678	1+
1028.88703	15278	1+
1030.77493	19668	1+
1031.85242	12290	1+
1033.01597	44062	1+
1034.80743	13816	1+
1034.87784	13504	1+
1035.61313	9000	
1035.66443	7160	
1037.48325	9130	1+
1037.62102	7908	
1037.86242	27438	1+
1038.61388	7792	
1038.78321	33266	1+
1038.86169	27042	1+
1039.50009	10436	1+
1042.80091	9798	
1044.80204	195452	1+
1047.76743	15732	1+
1049.10694	12550	1+
1049.88117	13692	1+
1049.92893	19522	1+
1050.92994	16392	1+
1051.73878	13954	1+
1052.80854	18470	1+
1053.81396	14136	1+
1054.70969	23314	1+
1055.53949	17824	1+
1055.77038	22574	1+
1056.87839	16596	1+
1057.62973	9298	
1057.72388	9214	
1058.67782	32646	1+
1060.91069	20182	1+
1061.80692	64796	1+
1062.81153	57126	1+
1067.81736	46766	1+
1067.93947	11986	1+
1069.54778	15586	1+
1069.55638	312770	1+
1071.92040	12224	1+
1072.82944	22844	1+
1073.74873	22070	1+
1074.75101	16552	1+
1075.78465	13174	1+
1077.94208	12330	1+
1081.93358	17028	1+
1082.72373	9376	1+
1083.63523	13416	1+
1084.74866	22370	1+
1085.75230	17512	1+
1085.83069	41224	1+
1086.83264	35092	1+
1087.71249	35522	1+
1090.95587	9558	1+
1092.83462	22126	1+
1093.55686	8490	1+
1093.70634	11278	
1093.81200	37570	1+
1094.20658	10588	
1098.52798	11352	1+
1100.68917	7748	
1100.74705	55018	1+
1101.55647	38530	1+
1101.74789	48460	1+
1102.21759	7444	
1103.83998	26616	1+
1103.96184	18670	1+
1104.69500	13596	1+
1104.96361	15082	1+
1105.70447	19156	1+
1106.75482	21286	1+
1106.86756	18546	1+
1110.62044	17730	1+
1112.98059	8228	1+
1113.72959	15288	1+
1115.61271	60538	1+
1115.84641	9352	1+
1116.61808	55490	1+
1116.75489	28942	1+
1117.77969	39502	1+
1118.78206	38282	1+
1118.97876	13582	1+
1120.87486	18358	1+
1120.91059	8672	1+
1121.87710	15456	1+
1122.57939	12564	1+
1122.71214	41018	1+
1123.71572	40100	1+
1124.83459	18774	1+
1127.88855	19276	1+
1128.67001	53878	1+
1128.89228	16034	1+
1128.97173	17312	1+
1129.78073	28870	1+
1132.83009	17484	1+
1141.88743	15692	1+
1145.55612	78002	1+
1145.77583	86248	1+
1146.75502	15170	1+
1148.64440	25260	1+
1149.64743	18164	1+
1150.61190	21000	1+
1150.73062	28742	1+
1150.88315	19262	1+
1151.61544	17714	1+
1153.66040	49938	1+
1154.69793	30484	1+
1158.74006	7916	
1162.80533	62132	1+
1163.68191	8170	
1164.18391	8084	
1164.91934	11622	1+
1171.78374	15992	1+
1173.80250	24692	1+
1175.02288	10702	1+
1178.84395	16280	1+
1182.05389	22358	1+
1183.73100	26252	1+
1188.05501	8816	1+
1188.63238	12284	1+
1189.80265	191154	1+
1192.68454	23268	1+
1192.75735	28440	1+
1193.76402	28890	1+
1197.57136	14690	1+
1197.69184	71884	1+
1198.20006	23314	1+
1198.69221	61532	1+
1199.20684	22612	1+
1202.85349	20326	1+
1205.55972	38832	1+
1206.78206	128848	1+
1208.06660	8166	1+
1216.08005	8734	1+
1217.07691	8598	1+
1217.82992	8044	
1226.79128	9836	
1227.29480	9386	
1227.75692	44312	1+
1228.22182	37658	1+
1230.09930	9876	1+
1231.64832	11792	1+
1233.01863	11252	1+
1233.28822	22518	1+
1233.86401	349316	1+
1234.01666	14092	1+
1234.72834	13750	1+
1235.85128	16388	1+
1236.65207	18536	1+
1238.28309	23244	1+
1238.73719	31632	1+
1239.71441	17054	1+
1242.71368	144228	1+
1243.23641	18720	1+
1244.29611	18674	1+
1248.72975	12954	1+
1250.03647	18800	1+
1250.13965	20994	1+
1250.85437	158248	1+
1257.12017	12206	1+
1257.82234	8650	
1258.13069	9430	1+
1258.89581	20228	1+
1261.05777	8984	1+
1263.93388	21600	1+
1264.12000	11126	1+
1264.72038	23802	1+
1268.14909	14072	1+
1269.14273	15958	1+
1272.24767	45804	1+
1272.79189	11302	
1275.64439	9964	1+
1277.85505	339058	1+
1278.06812	20316	1+
1278.32482	19914	1+
1279.07242	14418	1+
1281.67181	958164	1+
1282.13440	16146	1+
1282.26352	16028	1+
1283.12492	26872	1+
1284.65328	16782	1+
1285.24287	19662	1+
1285.69025	159326	1+
1286.16446	108244	1+
1286.73903	232094	1+
1290.61742	29952	1+
1292.09159	11660	1+
1292.73967	14534	1+
1293.09466	8792	1+
1294.88075	165098	1+
1295.26477	52306	1+
1296.81677	44918	1+
1297.66535	32892	1+
1299.33171	24350	1+
1301.15405	10112	1+
1302.25915	20666	1+
1302.73900	28848	1+
1304.32131	15306	1+
1305.80432	28554	1+
1305.88580	16124	1+
1307.70671	16868	1+
1309.84672	6902	
1310.11554	19490	1+
1311.25530	26572	1+
1313.11880	17170	1+
1315.79763	39992	1+
1316.81872	11990	
1317.27377	10504	
1318.14589	12324	1+
1319.14975	9370	1+
1319.48325	26762	1+
1321.34482	25080	1+
1321.88093	267668	1+
1323.70294	21078	1+
1324.71457	31466	1+
1326.76139	58096	1+
1327.12388	20780	1+
1327.19003	9756	1+
1327.81094	32084	1+
1328.12684	21008	1+
1330.76508	287310	1+
1331.29448	16840	1+
1334.49094	47750	1+
1338.13700	8222	1+
1338.89287	152062	1+
1339.06591	11328	1+
1339.28567	9238	
1344.83719	21202	1+
1346.13232	8904	1+
1349.06540	26440	1+
1349.33474	16408	1+
1349.90659	18124	1+
1350.85767	34824	1+
1352.92081	6900	
1357.38871	14670	1+
1357.66875	466144	1+
1359.80481	67654	1+
1362.14825	14346	1+
1363.28274	20316	1+
1365.88320	13486	1+
1365.90752	192236	1+
1366.47857	35396	1+
1367.38163	11882	1+
1368.84839	33320	1+
1370.80246	40004	1+
1371.76657	41564	1+
1374.31274	20084	1+
1374.66416	30334	1+
1374.79150	261702	1+
1375.09658	29848	1+
1382.93319	100832	1+
1385.66239	25960	1+
1386.13521	17642	1+
1389.65879	70502	1+
1389.83572	39856	1+
1393.92619	29672	1+
1403.85492	65256	1+
1405.78459	21450	1+
1409.90313	147686	1+
1410.54999	53772	1+
1412.81862	45334	1+
1416.55887	18480	1+
1417.21474	100972	1+
1418.81654	225766	1+
1420.90594	12090	1+
1421.34851	34500	1+
1424.86228	25752	1+
1426.93937	81908	1+
1430.89226	31190	1+
1431.84934	22074	1+
1432.32123	13106	1+
1434.85772	28594	1+
1434.93393	10526	1+
1437.95915	35688	1+
1439.59034	11322	1+
1439.75973	33416	1+
1440.82801	92230	1+
1442.86023	27420	1+
1442.91670	16860	1+
1443.89412	13380	1+
1444.57921	10558	1+
1445.85406	21270	1+
1446.28175	16692	1+
1446.96224	9240	1+
1447.54208	21972	1+
1447.88590	51392	1+
1449.35845	11990	1+
1453.96082	98042	1+
1456.80269	38706	1+
1458.92053	9718	1+
1459.85013	25884	1+
1459.85983	8262	1+
1460.94218	22220	1+
1462.84353	178598	1+
1465.81942	17092	1+
1465.97835	10736	1+
1467.96537	13184	1+
1468.73472	32876	1+
1470.98603	49836	1+
1474.18614	23366	1+
1474.19582	23150	1+
1477.10414	22618	1+
1478.94994	9042	1+
1481.17550	11362	1+
1481.37083	8222	1+
1481.98855	33054	1+
1483.88497	20242	1+
1484.76656	31880	1+
1485.93699	18116	1+
1490.89795	61996	1+
1494.96338	9502	1+
1497.98758	75140	1+
1500.81169	24462	1+
1502.95093	8352	1+
1506.86922	155418	1+
1506.88569	16762	1+
1507.13686	15268	1+
1509.01738	9602	1+
1511.90374	37458	1+
1513.90560	13820	1+
1515.01172	34492	1+
1515.69869	18972	1+
1519.96334	14524	1+
1520.65909	76768	1+
1522.99215	9442	1+
1524.73577	11768	1+
1526.01519	32682	1+
1527.95871	15826	1+
1533.91684	68796	1+
1534.04802	24662	1+
1538.73233	26826	1+
1538.98929	8290	1+
1539.87349	13868	1+
1542.01426	55434	1+
1544.87909	39586	1+
1547.90272	19788	1+
1550.89501	146404	1+
1553.04209	9322	1+
1555.19265	22042	1+
1556.93129	20604	1+
1559.03622	28670	1+
1560.90160	11294	1+
1561.15783	44114	1+
1562.94484	26338	1+
1566.77581	26980	1+
1567.86995	20308	1+
1569.91748	45534	1+
1572.73305	26052	1+
1573.45408	16982	1+
1573.88901	18374	1+
1576.22528	19054	1+
1578.75291	13486	1+
1578.93876	66544	1+
1578.96872	11938	1+
1582.48276	33600	1+
1582.94772	20096	1+
1584.72780	18916	1+
1586.04458	39244	1+
1586.30752	9646	1+
1588.86215	18216	1+
1591.93610	20386	1+
1594.92345	119472	1+
1596.05830	11870	1+
1598.58734	56560	1+
1599.03497	13922	1+
1600.97032	16630	1+
1603.06918	34662	1+
1603.36563	23944	1+
1606.13005	16184	1+
1606.95681	42822	1+
1613.10487	15416	1+
1614.06608	48682	1+
1615.05277	16882	1+
1618.43676	13380	1+
1618.49249	12068	1+
1619.57250	22758	1+
1622.68674	15798	1+
1622.95302	92754	1+
1628.48719	16734	1+
1630.07634	61364	1+
1631.81825	14366	1+
1632.88835	16946	1+
1633.96290	20872	1+
1638.94724	89410	1+
1639.19771	23224	1+
1639.50870	14002	1+
1641.89140	22770	1+
1643.00402	26416	1+
1645.78578	44224	1+
1647.10213	29042	1+
1649.06898	20782	1+
1649.33883	19094	1+
1650.97173	44678	1+
1651.86855	27234	1+
1654.70974	20398	1+
1657.71174	26146	1+
1658.09500	25130	1+
1659.13343	50870	1+
1660.63401	11508	1+
1666.97528	105818	1+
1674.10516	62896	1+
1677.00927	15696	1+
1677.12216	14436	1+
1679.09953	26394	1+
1682.97450	81586	1+
1686.12420	8768	1+
1687.39464	17640	1+
1690.11873	17190	1+
1692.13920	32936	1+
1702.11849	72610	1+
1705.53491	28144	1+
1711.00572	126932	1+
1714.15796	9290	1+
1714.39807	13376	1+
1718.13642	19916	1+
1719.02640	12510	1+
1719.14371	55628	1+
1720.77565	23580	1+
1721.26012	56936	1+
1723.03991	25100	1+
1727.00471	64728	1+
1730.15833	33370	1+
1732.98647	10950	1+
1733.14494	14034	1+
1735.00948	12812	1+
1736.16736	41534	1+
1739.03862	45342	1+
1746.14823	96844	1+
1752.18894	20090	1+
1755.03222	158920	1+
1760.03842	21838	1+
1761.36879	32238	1+
1763.17172	70918	1+
1767.06539	45944	1+
1771.03045	64982	1+
1774.18522	41282	1+
1776.42415	82054	1+
1777.01407	10900	1+
1777.48283	14866	1+
1779.19183	18234	1+
1780.30041	69884	1+
1780.61596	11988	1+
1783.16235	80364	1+
1790.17701	88612	1+
1793.81372	8908	1+
1795.93381	27578	1+
1799.05743	161914	1+
1804.81472	28930	1+
1807.19855	77638	1+
1807.20062	11450	1+
1808.11525	24008	1+
1811.08205	68398	1+
1815.05848	62170	1+
1818.09738	12140	1+
1818.20788	36010	1+
1820.63638	19264	1+
1821.63598	15980	1+
1821.87006	16444	1+
1824.22250	50308	1+
1825.41412	13292	1+
1825.58540	9250	1+
1827.09393	75848	1+
1834.14624	120296	1+
1834.20171	12814	1+
1837.02806	11102	1+
1839.20336	13400	1+
1840.84116	31094	1+
1842.61234	9070	1+
1843.08403	186230	1+
1846.23445	19302	1+
1849.08294	26206	1+
1849.33613	20804	1+
1851.22733	76286	1+
1856.10772	46416	1+
1859.08934	57106	1+
1862.23226	37922	1+
1865.07375	11424	1+
1868.24990	60264	1+
1868.96486	23024	1+
1871.11839	97818	1+
1878.15689	165842	1+
1878.23222	10812	1+
1879.16240	20332	1+
1881.12020	14918	1+
1883.36659	18484	1+
1884.10415	25000	1+
1887.11077	209130	1+
1891.77911	11408	1+
1893.05392	23218	1+
1893.11369	16150	1+
1895.16322	19308	1+
1895.25200	95540	1+
1897.23358	21136	1+
1899.14063	29862	1+
1902.12280	27548	1+
1907.12474	28664	1+
1910.73061	9134	1+
1910.91378	15170	1+
1912.27785	74952	1+
1913.27480	18282	1+
1915.14263	100708	1+
1922.25137	168110	1+
1922.25508	11328	1+
1925.93548	23170	1+
1927.12266	31628	1+
1927.24101	15776	1+
1931.13693	241620	1+
1936.22486	24492	1+
1937.13854	16838	1+
1939.27775	121108	1+
1941.15571	22124	1+
1942.83711	16400	1+
1942.99952	11322	1+
1946.49901	13732	1+
1946.59175	9344	1+
1947.14128	50996	1+
1952.66108	12842	1+
1952.92445	23166	1+
1953.26122	19822	1+
1955.08276	10514	1+
1956.30247	104090	1+
1959.17615	82018	1+
1966.27830	237910	1+
1966.28105	11930	1+
1971.14379	23940	1+
1973.00137	44894	1+
1975.16333	330532	1+
1980.25388	28354	1+
1981.17153	28624	1+
1981.48869	14428	1+
1983.30172	185920	1+
1985.18234	30434	1+
1988.15383	45212	1+
1990.19901	67340	1+
1991.16806	67614	1+
1995.29278	15580	1+
1997.13934	10856	1+
1997.33282	31956	1+
1997.62723	17608	1+
1999.16395	60458	1+
2000.33905	190660	1+
2001.21284	86648	1+
2002.85614	49986	1+
2009.35749	22192	1+
2010.30301	258878	1+
2013.59926	17280	1+
2015.18152	74366	1+
2018.66853	13538	1+
2019.18925	512426	1+
2025.32159	24114	1+
2027.32771	192450	1+
2029.20799	31064	1+
2030.97756	14410	1+
2033.18789	101196	1+
2033.81052	13848	1+
2037.81364	32598	1+
2041.03381	38312	1+
2041.17015	20376	1+
2044.35479	152740	1+
2044.98952	18320	1+
2046.09465	12786	1+
2048.25175	76118	1+
2054.32976	240614	1+
2059.19144	34388	1+
2059.19699	47240	1+
2061.84490	18466	1+
2063.21576	515720	1+
2063.71038	25142	1+
2070.81952	20600	1+
2071.35297	176592	1+
2073.75679	22666	1+
2077.21744	100994	1+
2077.67146	30110	1+
2078.28247	16492	1+
2081.80259	23490	1+
2083.20527	48136	1+
2084.33533	22230	1+
2084.46417	63412	1+
2084.72485	13092	1+
2087.10302	44898	1+
2088.38180	141150	1+
2090.09349	25848	1+
2092.28243	69812	1+
2092.94164	13800	1+
2093.61085	28798	1+
2098.35466	174470	1+
2099.19807	46404	1+
2102.22398	77164	1+
2107.24125	447318	1+
2111.05109	10744	1+
2115.23374	60808	1+
2115.37919	127524	1+
2117.99865	18746	1+
2118.29072	21146	1+
2120.33452	10276	1+
2120.72169	11366	1+
2121.25429	103150	1+
2122.91814	12366	1+
2128.36900	18664	1+
2128.47536	12814	1+
2129.20980	32682	1+
2132.40768	95372	1+
2132.74101	29906	1+
2134.29120	65754	1+
2135.01027	11308	1+
2136.88742	8944	1+
2137.65915	20364	1+
2142.37958	90268	1+
2145.48722	15168	1+
2147.25622	59590	1+
2150.78053	20700	1+
2151.26690	303448	1+
2152.33003	35084	1+
2157.26736	38010	1+
2158.39749	77100	1+
2161.72651	22692	1+
2162.06536	25806	1+
2166.27284	60330	1+
2171.23504	47104	1+
2171.79025	18556	1+
2173.49229	17494	1+
2177.38059	46988	1+
2189.85415	20158	1+
2190.25735	31252	1+
2195.29137	154496	1+
2198.78854	13988	1+
2203.48342	72190	1+
2204.20167	27354	1+
2204.73079	9276	1+
2204.79308	8804	1+
2204.96176	21376	1+
2206.26309	43918	1+
2207.52601	25902	1+
END IONS

###FS:    #m/z: 322.93018 #charge 1+
###MS: 3
###MSMS: 4
BEGIN IONS
TITLE=Cmpd 2, +MS2(322.9302), 28.0-35.0eV, 0.1min #4
RTINSECONDS=3.469
SCANS=3-4
PEPMASS=322.93018	851100
CHARGE=1+
191.95650	680	
192.88746	214	1+
192.97922	164	
196.11154	160	
200.03434	186	1+
201.16420	120	
204.94367	434	1+
205.15441	140	
205.94853	282	1+
207.06353	226	1+
209.94304	128	
210.90099	156	
215.88604	126	
217.19608	144	
219.17252	282	1+
220.06628	298	1+
221.07137	218	1+
221.11589	202	1+
221.94159	136	
222.03471	218	1+
223.06048	244	1+
223.95954	548	1+
224.92981	136	
225.02925	222	1+
226.02927	272	1+
226.87187	120	
227.13562	140	
227.93316	142	
228.04379	228	1+
232.95797	324	1+
233.04279	486	1+
233.06760	226	
233.15308	218	
233.89734	136	
235.05758	246	1+
235.09684	174	
236.01051	224	1+
237.03561	122	
238.21368	184	
238.90609	246	1+
239.05035	146	
239.08201	756	1+
240.88970	160	
240.94188	172	
240.96167	272	1+
241.07046	136	
242.09183	190	
242.24262	136	
242.94127	416	1+
242.98127	126	
243.01287	132	
243.07530	122	
243.16546	300	1+
243.88053	260	1+
244.03561	396	1+
244.05185	140	
244.11057	120	
244.97012	128	
244.99904	288	1+
245.06084	126	
245.11365	230	1+
245.94186	420	1+
245.97278	564	1+
246.97466	482	1+
247.09351	266	1+
248.03714	424	1+
248.98362	192	
249.04371	268	1+
249.09982	242	1+
249.11104	120	
249.98716	144	
250.12995	122	
250.94667	238	
250.96711	226	
251.03832	378	1+
251.97026	118	
252.11300	178	1+
252.23015	160	
253.16009	138	
253.27400	194	1+
255.97184	246	1+
256.07625	274	
256.90027	124	
256.97100	254	1+
257.06715	146	
257.18596	426	1+
258.02360	266	
258.09358	228	1+
258.14905	166	
259.00789	132	
259.05733	518	1+
259.08268	178	1+
259.13954	140	
260.17811	144	
260.92676	154	1+
261.03929	154	
261.11541	144	
261.17819	148	
261.88756	386	1+
261.99336	354	1+
262.08308	322	1+
262.89390	280	1+
262.92708	128	
262.98212	182	
263.05625	298	1+
263.11067	162	
263.25819	298	1+
264.01374	146	
264.14307	202	1+
264.99595	200	
265.01792	734	1+
265.05884	456	
265.19480	162	
266.04620	202	
266.24742	438	1+
266.99651	800	1+
267.96082	310	1+
268.05682	288	
268.09258	180	1+
268.17453	134	
268.26490	164	
269.00889	140	
269.04706	206	
269.11863	186	1+
270.27797	142	
271.00027	198	1+
271.28000	238	
272.03653	122	
272.85490	162	
272.96633	122	
273.11558	128	
274.01418	150	
274.03671	130	
274.06210	130	
274.09972	138	
275.17342	164	1+
275.91370	270	1+
275.97769	132	
276.00718	136	
277.03273	334	1+
277.07014	142	
277.09137	144	
278.03714	248	1+
278.08676	1250	1+
278.20920	154	
278.83458	344	1+
279.01972	314	1+
279.09139	1046	1+
279.22911	290	
279.83540	268	1+
280.14203	328	1+
280.22766	312	1+
280.26976	230	
281.04853	1292	1+
281.08525	338	1+
281.11733	148	
281.96575	134	
282.12150	300	1+
282.27641	254	
283.02751	732	1+
283.04369	422	1+
283.06854	444	1+
283.17054	148	
283.20200	138	
283.26072	1070	1+
283.27887	168	
284.01495	122	
284.18152	358	1+
284.29237	2784	1+
284.87269	262	1+
284.98830	170	
285.18598	252	1+
288.87301	244	1+
289.07729	366	1+
289.10324	126	
289.88147	232	1+
291.01384	218	
291.03307	134	
291.11948	220	1+
291.24536	126	
291.26043	136	
292.04956	360	1+
293.02691	144	
293.08978	258	1+
293.98606	182	
294.15767	210	1+
294.27625	142	
294.99369	206	
295.13819	190	1+
295.81502	136	
296.03552	194	1+
297.00528	192	1+
297.08107	122	
299.05746	876	1+
300.23679	706	1+
301.03426	120	
301.18876	202	
302.01551	122	
303.02352	276	1+
303.08552	170	
303.13907	206	
303.17653	150	
304.10168	130	
304.16044	266	1+
304.18814	172	
304.26023	650	1+
305.10094	126	
305.11847	158	
305.22523	314	1+
306.03869	128	
306.12526	284	1+
306.20398	168	
306.27671	120	
306.79776	122	
307.08120	184	
307.20778	420	1+
307.28649	382	
307.31146	216	
307.89324	146	
307.90748	136	
308.03409	134	
308.06713	248	1+
308.29451	1602	1+
310.04409	148	
310.06925	270	1+
310.15443	144	
310.30972	1074	
313.76876	170	1+
314.77872	208	1+
317.00613	128	
317.98949	138	
319.04216	120	
319.08316	352	1+
319.17826	608	1+
319.22804	144	
319.31074	350	1+
320.11295	142	
320.18548	404	1+
320.22201	234	
321.03578	138	
321.07184	170	1+
321.22099	314	
321.30047	588	1+
321.99100	120	
322.14501	186	
322.19904	222	
322.24804	130	
322.32638	290	1+
323.20731	164	
323.23784	9606	1+
324.13587	1360	1+
324.20794	592	1+
324.26520	178	
324.28105	548	1+
324.89103	292	1+
324.98260	176	
325.08009	288	1+
325.16533	342	1+
325.31956	332	
326.09941	122	
326.11059	188	1+
326.16741	254	1+
326.24677	188	
326.32204	196	
326.37608	166	
326.96585	148	
327.02195	170	1+
327.25409	226	
327.27070	198	
327.37675	134	
328.31291	148	
END IONS

###FS:    #m/z: 340.94084 #charge 1+
###MS: 3
###MSMS: 5
BEGIN IONS
TITLE=Cmpd 3, +MS2(340.9408), 28.0-35.0eV, 0.1min #5
RTINSECONDS=4.241
SCANS=3,5
PEPMASS=340.94084	327218
CHARGE=1+
185.64496	122	
192.97701	138	
211.94474	132	
213.93974	2588	1+
215.88746	156	1+
215.93809	344	
217.94148	274	1+
224.20037	234	1+
226.08393	150	
226.94676	256	
227.06571	190	
231.95014	2332	1+
233.06844	170	
233.89843	322	
233.94764	870	1+
235.89463	332	1+
235.94462	262	
236.05761	504	1+
237.03963	292	1+
237.13873	230	1+
237.21052	376	1+
238.12004	122	
239.03801	250	
239.07004	238	1+
239.10732	170	
240.23009	522	1+
240.93639	132	
240.96532	180	
241.04992	162	
242.90161	200	
243.03443	448	1+
243.89294	280	1+
244.95311	198	
244.97161	164	
245.08223	146	
245.22570	128	
246.97513	232	
248.98973	508	1+
249.04108	214	
249.96339	974	1+
250.17457	160	
250.88991	216	1+
250.95197	128	
250.98451	206	
251.18493	192	1+
251.95824	536	1+
252.13203	136	
252.23268	150	
253.03206	212	1+
253.21490	262	
253.96414	122	
253.98438	156	
254.28370	366	
254.96547	1614	1+
255.07457	1048	1+
255.17518	148	
256.91189	184	1+
256.96597	380	1+
257.00955	170	1+
257.04542	130	
257.05928	270	1+
257.19550	188	1+
257.90377	142	
258.88085	262	1+
258.97750	184	
259.02142	142	
259.17008	140	
259.98922	300	1+
260.08448	148	
260.99049	166	1+
261.21167	154	1+
262.96518	148	
263.00746	186	
263.05274	234	
264.01449	944	1+
264.03578	144	
264.26545	186	
265.01734	892	1+
265.16417	126	
265.92990	208	1+
266.17445	126	
266.24797	164	1+
266.28255	138	
266.99997	192	
267.13570	352	1+
267.97829	298	1+
267.99869	286	
268.99602	278	
269.19038	200	1+
270.16040	294	1+
270.97381	144	
271.08208	168	
271.53297	132	
272.18288	216	
272.93760	172	
272.98164	146	
273.92012	178	1+
274.84314	220	1+
274.99752	194	1+
275.97660	138	
276.27456	148	
277.09435	248	
277.19074	122	
278.88592	132	
278.96167	130	
279.06838	122	
279.19145	176	1+
279.21537	208	
279.96326	130	
280.88268	164	
280.95158	186	1+
281.00827	158	
281.04825	946	1+
281.09766	156	
281.23465	128	
282.27722	2144	1+
283.02818	726	1+
283.07931	124	
283.20231	128	
284.29256	352	1+
285.21099	158	
285.23586	152	1+
285.91124	254	1+
287.04223	182	1+
287.07224	210	
287.11276	210	1+
287.87606	176	1+
288.00717	296	1+
289.23487	160	
289.51059	190	
290.23187	128	
290.85603	202	1+
291.04047	242	1+
292.02231	120	
292.04194	170	1+
293.15750	166	
293.85723	126	
293.87380	238	1+
293.91012	208	1+
294.03829	148	
294.27622	164	
294.85420	158	
294.99336	132	
295.07345	236	1+
295.28081	138	
295.32351	594	1+
296.03082	148	
296.15764	132	
296.21179	152	
296.97265	396	1+
296.99415	138	
297.14692	126	
297.93249	136	
297.97447	236	1+
298.08253	150	
298.10621	152	
298.24708	150	
298.58621	156	
299.06169	936	1+
300.00727	220	1+
301.05499	266	
301.08125	130	
301.14765	142	
301.25996	270	
302.04419	124	
302.05991	128	
302.17700	432	1+
302.90573	352	1+
303.03542	122	
303.05256	124	
303.28876	122	
305.12015	236	1+
305.25463	148	
305.27294	514	1+
305.29329	140	
306.09909	256	1+
306.12191	164	1+
306.30474	190	
307.03937	176	1+
307.06856	268	1+
307.08043	120	
307.19139	120	
307.25085	342	1+
307.31670	212	
308.07326	222	1+
308.20123	228	1+
308.29397	748	1+
308.32626	404	1+
309.17658	158	
310.02668	438	1+
310.31231	328	1+
311.86072	128	
313.02768	238	1+
313.13770	158	
315.10396	288	1+
317.01599	190	1+
317.05775	180	1+
318.59737	284	1+
319.02459	144	
319.03977	222	1+
319.24888	120	
320.22515	136	
320.92971	136	
321.22380	494	1+
321.30264	394	1+
321.98649	346	1+
322.13640	508	1+
323.07467	156	
323.23846	2090	1+
324.32285	194	
324.89619	142	
325.25271	838	1+
325.32246	122	
326.13573	122	
326.17308	132	
326.30347	326	1+
326.33903	622	1+
327.02265	158	
327.12581	276	1+
327.17481	158	
327.27023	138	
328.01241	208	
328.18723	310	
328.26164	124	
328.31484	146	
328.87646	364	1+
329.02637	126	
329.05017	178	
332.08723	184	
333.09884	186	
335.00812	134	
335.06618	202	1+
335.13964	212	1+
337.03465	216	1+
337.09130	224	1+
337.20011	284	1+
337.28080	180	
338.13520	246	1+
338.17178	264	1+
338.33764	244	1+
339.23112	248	
339.30376	142	
340.25903	214	
340.35526	368	1+
340.39316	458	
341.24495	630	1+
341.39499	350	
342.07897	146	
342.13697	130	
342.20275	320	1+
342.24807	352	1+
342.31391	858	1+
342.37078	132	1+
342.90499	162	
343.16277	138	
343.29331	140	
344.09712	122	
344.18118	122	
344.23094	174	
344.26147	128	
345.06346	136	
END IONS

###FS:    #m/z: 363.95671 #charge 1+
###MS: 3
###MSMS: 6
BEGIN IONS
TITLE=Cmpd 4, +MS2(363.9567), 28.0-35.0eV, 0.1min #6
RTINSECONDS=5.013
SCANS=3,6
PEPMASS=363.95671	206434
CHARGE=1+
191.95618	298	
204.00852	134	
209.94489	798	1+
211.97903	168	1+
212.87661	282	
213.62803	136	
218.91344	164	
222.95215	1112	1+
224.94736	1034	1+
226.01277	126	1+
226.94802	2646	1+
227.89513	158	
227.93335	496	
228.89646	134	
228.94306	3446	1+
229.08880	156	
230.89078	486	
232.13725	144	
232.98155	224	
233.03358	148	1+
235.11347	138	
236.89701	128	
238.08485	264	1+
239.05349	142	
240.96298	788	1+
241.19066	164	
242.06106	206	1+
242.95850	382	
243.03293	346	1+
243.87106	294	1+
243.94381	144	
244.00163	260	1+
244.86325	134	
244.95763	1802	1+
245.19856	156	
245.94259	944	
245.98154	128	
246.95161	1308	
246.97793	174	
247.88494	216	1+
248.91606	124	
248.97148	148	
249.04043	630	1+
249.07287	168	
250.06258	276	1+
250.15304	138	
250.21761	150	
250.94711	160	
251.06544	208	1+
251.19754	136	
252.13809	134	
252.23080	144	
255.02911	142	
255.11821	146	
256.98839	184	1+
257.09588	148	
258.01645	184	1+
260.96747	682	1+
260.98861	290	1+
261.07251	200	
261.84684	224	1+
262.08314	176	
263.06114	204	1+
263.88743	146	
263.98441	232	1+
264.09657	134	
265.06167	184	
266.24500	530	1+
266.96701	126	
267.04654	176	
267.24863	310	1+
268.05569	288	1+
268.11841	164	
268.29646	132	
268.96174	146	
269.00701	144	
269.15422	342	1+
269.92643	132	
269.97599	298	1+
270.18526	156	
270.95738	138	
270.99248	134	
273.10137	182	1+
273.18825	180	1+
273.25479	138	
275.06476	286	1+
276.14098	176	1+
278.90430	232	1+
279.01932	178	
279.90300	280	1+
280.10761	134	
280.25811	418	1+
281.15550	124	
281.93059	162	
281.98689	152	
282.07245	218	1+
282.12898	272	1+
282.95551	168	1+
282.98524	192	
283.90908	264	1+
283.98640	142	
284.26953	178	
284.98549	130	
285.11849	134	
285.14360	350	1+
285.16929	176	1+
285.94055	198	
287.03199	218	
287.08502	122	
288.01329	134	
290.10463	150	
291.02044	242	1+
291.05230	352	1+
291.20592	230	1+
291.44149	232	1+
292.27465	164	
293.29175	206	
297.99604	154	
298.13166	310	1+
299.08734	324	1+
299.13630	224	1+
299.16500	152	1+
300.87777	200	1+
300.92434	340	1+
300.99056	266	1+
301.14392	156	
301.95426	278	1+
302.21891	420	1+
303.25515	330	1+
304.12016	292	1+
304.92502	166	
305.00317	150	
305.77301	146	
306.16846	178	
306.28435	148	
306.79410	558	1+
307.02873	274	1+
307.09709	176	
307.28574	266	
307.31016	178	
307.79791	472	1+
308.29418	906	1+
310.07983	212	1+
310.30315	436	1+
310.88279	132	
311.03271	126	
311.34949	126	
312.35172	172	
312.75564	150	1+
312.78198	212	1+
313.01955	180	
315.05119	214	1+
315.93159	202	1+
316.05446	182	1+
316.84118	150	
317.25834	248	1+
318.20004	180	1+
319.13495	142	
319.30919	298	1+
320.11071	142	
320.29295	134	
321.00113	148	
321.11537	268	
322.92838	158	
323.13137	182	1+
323.24058	512	1+
323.29376	180	1+
323.85624	210	1+
324.01715	356	1+
324.20231	196	1+
324.32614	124	
324.35658	154	
324.98478	248	
326.34418	140	
326.89176	142	
327.04967	160	
328.19448	126	
328.29621	172	
328.80828	172	
330.02711	126	
330.18610	206	1+
330.22106	152	
330.29650	130	
330.86924	150	
331.13735	286	1+
331.27935	300	1+
333.09315	150	
335.80680	160	
336.08901	372	1+
336.15766	214	1+
336.32447	186	
336.87797	188	1+
336.94511	156	
338.33933	138	
339.05903	182	1+
339.09633	138	
340.93823	262	1+
341.12528	218	1+
341.36032	188	1+
342.26303	296	1+
342.90471	214	1+
343.21065	400	1+
344.17640	188	1+
344.21750	244	1+
344.88123	152	
344.91756	146	
344.97401	162	
345.05278	144	
345.28212	148	
346.08764	136	
347.30390	212	
347.91726	198	1+
349.25868	306	1+
349.29610	218	1+
349.32144	806	1+
349.94585	284	1+
350.18562	316	
350.99431	130	
351.17034	198	1+
351.19472	136	
351.33211	312	
352.37443	140	
353.04148	178	1+
353.31075	142	
356.32503	160	
358.32371	146	
359.10844	304	1+
360.10864	204	1+
360.15912	134	
360.25825	172	
360.32466	142	
360.36266	216	
361.09073	272	
361.13186	308	1+
361.32279	132	
361.36592	162	
362.08284	112	1+
362.13167	184	1+
362.19796	454	1+
362.21663	236	
362.36022	226	
362.89383	126	
363.21954	234	1+
363.29506	136	
363.37519	142	
364.11699	214	1+
364.36091	130	
365.17282	182	
365.28584	280	
365.34875	128	
365.38779	148	
366.10270	142	
366.17050	160	
366.31654	208	
366.33958	174	
367.32874	904	1+
367.38742	164	
368.09324	130	
368.21732	220	1+
368.30059	160	
368.42443	1730	1+
369.35243	128	
END IONS

###FS:    #m/z: 322.93027 #charge 1+
###MS: 7
###MSMS: 8
BEGIN IONS
TITLE=Cmpd 5, +MS2(322.9303), 28.0-35.0eV, 0.2min #8
RTINSECONDS=8.7175
SCANS=7-8
PEPMASS=322.93027	922434
CHARGE=1+
185.06972	100	
191.95431	294	1+
192.88837	150	
201.66969	100	
205.95011	208	
208.20163	102	
210.98743	110	
215.88071	108	
215.89244	114	
217.87363	122	
220.86938	156	
221.01230	146	
221.06485	126	
221.13176	150	
221.94729	116	
222.94984	282	
222.98587	220	1+
223.97216	200	
227.93704	344	1+
229.15707	102	
229.89882	116	
231.31479	108	
232.86942	110	
232.94764	154	
233.02870	118	
233.89700	292	1+
234.86055	104	
235.09808	168	
236.05035	128	
236.60175	106	
237.11630	132	
237.98443	114	
238.55301	100	
238.96317	174	
239.07820	626	1+
239.10456	110	
240.94282	498	
240.96502	240	
241.06290	168	
241.86253	126	
241.89084	120	
241.94129	300	
242.02878	106	
242.94195	900	1+
242.97793	264	1+
243.88036	354	1+
244.06819	210	1+
244.16233	104	
244.95654	124	
245.94042	134	
246.16470	108	
246.98016	292	
247.23999	190	
247.93785	148	
248.03905	580	1+
248.15493	102	
248.98594	330	1+
249.04012	400	1+
249.10678	142	1+
250.01089	190	1+
250.95788	186	
251.65877	100	
251.91948	226	1+
252.23048	226	1+
252.96177	110	
253.15991	164	
254.05891	120	
255.09965	104	
256.96920	128	
257.56017	116	
258.07251	100	
258.88381	116	
259.20408	104	
260.12165	276	1+
260.98510	282	1+
261.04842	108	
261.07387	358	1+
261.09962	262	1+
261.12431	220	1+
261.89343	126	
263.01775	108	
263.05652	248	
263.24630	130	
264.03814	190	
265.01751	420	
265.05820	274	1+
265.10362	164	1+
265.97744	130	
266.18782	112	
266.24722	132	
266.85946	116	
266.96441	126	
266.99769	694	1+
267.89822	134	
268.95698	178	
269.00633	324	1+
269.07721	314	1+
269.11452	100	
270.79445	192	1+
270.98871	164	
272.44435	134	
272.88028	140	
273.00991	226	1+
273.84959	192	1+
277.07046	202	
277.10566	262	1+
277.95442	192	1+
278.81993	104	
278.97952	122	
279.00413	224	
279.09225	480	
279.14089	168	
279.15630	136	
279.22920	284	1+
279.28017	160	
280.09824	238	
280.27832	140	
281.05065	358	
281.14581	114	
282.27855	246	1+
282.89742	100	
283.02875	546	1+
283.06832	606	1+
283.26129	252	
283.99945	138	1+
284.29283	1816	1+
284.90483	176	1+
285.08628	154	
285.12099	122	
285.16447	136	
285.63017	114	
287.21565	108	
288.01395	174	1+
288.06422	124	
289.07250	458	1+
289.19810	104	
289.85561	288	1+
290.08020	272	1+
290.13436	118	
291.02179	258	1+
291.25474	102	
292.06375	360	1+
293.84831	172	1+
296.11505	152	1+
297.05915	118	
297.07485	290	1+
297.58348	100	
297.99558	146	
298.12060	114	
299.06063	516	1+
299.17186	138	
300.00552	122	
301.18382	122	
302.01574	284	1+
302.06988	154	
302.21051	168	
302.24192	114	
302.81374	202	1+
303.10639	164	
303.17653	390	1+
303.23199	160	1+
304.18046	308	1+
304.25955	454	1+
304.64890	114	
304.86259	178	1+
305.05359	230	1+
305.08138	110	
305.09893	140	
305.89898	102	
306.12354	330	1+
306.20066	270	1+
306.28640	180	
307.08271	256	1+
307.10909	130	
307.20218	178	1+
307.21565	128	
307.28811	1218	1+
307.31099	330	
307.88861	208	
308.16180	112	
308.18042	102	
308.86789	130	
309.17492	122	
309.22149	240	1+
309.26074	148	
309.30221	1174	1+
309.32710	162	
310.01451	164	
310.11391	198	1+
310.30782	804	1+
311.02519	230	
313.02881	286	1+
318.86183	144	
319.04619	134	
319.11205	144	
319.30872	212	
320.05508	112	
320.18130	132	
320.25832	164	
320.30851	342	1+
321.03319	118	
321.08851	118	
321.19000	132	
322.16313	160	1+
323.20126	142	
323.23853	5550	1+
324.03669	116	
324.13566	582	1+
324.19503	112	
324.29185	238	1+
324.88740	114	
325.15328	126	
325.32558	140	
325.89630	212	
326.11702	128	
326.24169	340	1+
326.37743	120	
326.96117	140	
327.01614	130	
327.04945	158	
327.21822	108	
327.24660	282	1+
327.26754	266	
END IONS

###FS:    #m/z: 340.94098 #charge 1+
###MS: 7
###MSMS: 9
BEGIN IONS
TITLE=Cmpd 6, +MS2(340.9410), 28.0-35.0eV, 0.2min #9
RTINSECONDS=9.4895
SCANS=7,9
PEPMASS=340.94098	432966
CHARGE=1+
113.03549	104	
190.92521	132	
208.95882	220	
213.93953	3212	1+
214.89409	126	
215.88842	510	1+
217.88384	114	
217.93886	168	
218.95452	154	
223.97003	402	1+
224.05366	120	
225.14266	354	1+
226.09536	176	
226.94840	206	
231.95133	2860	1+
232.00479	256	1+
233.90019	272	
233.95012	290	
235.89495	198	
236.95457	106	
237.06092	126	
237.07750	120	
237.95511	118	
238.07709	144	
238.21266	144	
239.05028	150	
239.89984	300	1+
240.11360	132	
240.23002	724	1+
241.15940	124	
243.06543	156	
243.14512	170	1+
243.97435	298	1+
244.03796	290	
244.16709	136	
246.97538	332	1+
247.07846	252	1+
248.03412	244	
248.95056	176	
248.98502	344	1+
249.01657	166	
249.04080	268	1+
249.20534	210	1+
249.88141	124	
249.96175	940	1+
250.95324	544	1+
251.95903	374	1+
252.12615	208	1+
252.26827	112	
253.19028	136	
254.14600	244	1+
254.28144	172	
254.55185	106	
254.94498	158	
254.96603	1650	1+
255.05314	150	
255.07334	772	1+
255.10452	118	
255.17662	170	
256.99168	194	1+
257.03698	118	
257.08898	136	
259.95763	370	1+
261.10770	212	1+
261.14624	168	
262.04752	122	
262.90415	132	
262.92690	130	
262.96911	384	
263.00326	112	
263.04879	246	1+
264.26741	122	
264.98693	122	
265.01685	514	
265.05093	228	1+
265.10699	176	1+
266.15535	106	
266.24590	112	
266.41393	104	
266.80187	118	
266.93901	150	
266.95172	134	
266.97399	178	
266.99919	446	1+
267.01363	246	
267.13598	196	
268.05111	198	1+
268.13745	108	
269.00912	160	
269.19466	128	
269.94954	228	1+
270.00052	160	
272.62858	114	
272.93686	610	
273.44000	126	
273.98085	218	1+
274.06463	288	1+
278.10125	388	1+
279.96880	280	1+
280.13167	106	
281.00370	130	
281.05110	576	
281.54231	112	
281.90530	186	1+
282.02176	484	1+
282.04423	648	1+
282.27777	1290	1+
282.98623	352	1+
283.09391	142	
283.84168	144	
284.29363	314	1+
285.79216	130	
287.02493	208	1+
288.06385	124	
289.07026	116	
289.23431	248	1+
289.61204	116	
290.92241	128	
290.94587	180	
291.01510	304	1+
291.18303	232	1+
291.91337	144	
292.01822	212	1+
293.06598	204	
294.85041	122	
295.07124	282	1+
295.97464	138	
295.99355	208	
296.03359	116	
296.28956	178	
296.33255	226	
296.82243	104	
296.86653	182	1+
296.96561	196	
297.10695	116	
297.97326	398	1+
298.08546	306	
298.22006	212	1+
298.30688	194	
298.58427	166	
299.05570	1080	1+
299.95319	124	
300.05571	662	1+
300.24718	170	1+
300.94009	274	1+
300.96838	192	1+
301.20193	230	1+
301.84348	126	
302.00888	112	
302.17374	144	
303.03459	214	
303.60064	116	
303.94574	182	
304.01622	146	
304.26457	130	
305.12018	120	
305.23379	148	
306.79713	154	
307.08129	150	
307.13213	158	
307.20927	196	1+
307.24438	300	1+
307.80057	172	
308.11427	296	1+
308.29317	792	1+
308.31228	136	
308.32927	336	1+
308.88127	134	
308.99174	106	
309.14751	192	1+
309.90764	142	1+
310.08005	140	
311.02748	180	
311.18435	244	1+
312.03268	166	
312.12135	200	1+
313.03177	268	
314.24155	228	1+
315.05054	136	
317.12670	136	
319.08607	118	
319.28805	202	1+
320.03436	216	1+
320.82241	148	
321.06350	292	1+
321.19938	236	1+
321.22282	430	1+
321.32864	156	
322.13562	350	
322.31382	118	
323.14104	168	
323.23855	1258	1+
324.11363	282	
324.78257	132	
324.89076	390	1+
325.07395	198	1+
325.09948	138	
325.25420	422	1+
325.28967	146	
325.99734	278	1+
326.13087	140	
326.17105	182	
326.30535	272	
326.34132	212	1+
327.11287	110	
327.31224	412	1+
328.89525	120	
331.28392	288	1+
333.06521	242	1+
334.09122	140	
336.08789	518	1+
336.22668	182	1+
336.34033	156	
337.07215	106	
337.15194	234	1+
337.19292	136	
337.25345	278	1+
337.35589	126	
337.86993	178	1+
338.18486	140	
338.35622	132	
338.91478	100	1+
339.26615	112	
339.99669	118	
340.03147	268	1+
340.15565	252	1+
340.18913	150	
340.24303	454	1+
340.25849	124	
340.39132	412	1+
341.14786	168	
341.24808	312	1+
342.20104	146	
342.28031	462	1+
342.31356	612	1+
342.65520	108	
342.90690	112	
343.09130	126	
343.11923	130	
343.20990	112	
344.14177	126	
344.97499	276	1+
345.09271	290	1+
345.31620	138	
345.97930	196	1+
346.14073	108	
END IONS

###FS:    #m/z: 363.95699 #charge 1+
###MS: 7
###MSMS: 10
BEGIN IONS
TITLE=Cmpd 7, +MS2(363.9570), 28.0-35.0eV, 0.2min #10
RTINSECONDS=10.262
SCANS=7,10
PEPMASS=363.95699	263556
CHARGE=1+
191.95598	164	
199.95405	108	
200.95199	114	
205.94998	172	
209.94294	384	
212.87789	428	1+
212.90309	124	
214.89164	138	
218.02922	138	
222.95242	1150	1+
224.94911	954	1+
226.86573	154	
226.90681	122	
226.94791	3032	1+
226.96751	138	
227.88473	136	
227.93026	416	
228.94242	3582	1+
229.10420	130	
230.88996	426	1+
231.92331	112	
234.09669	230	1+
234.99814	192	
235.04570	158	
240.96524	314	
241.11292	200	1+
241.96775	206	
242.94298	226	
242.95915	356	1+
243.12915	196	1+
243.87817	140	
244.03366	284	1+
244.95748	1544	1+
245.09805	120	
245.94633	2340	1+
246.95296	1456	1+
248.03036	126	
248.13848	326	1+
248.90255	316	
248.99706	130	
249.04047	236	
250.66239	106	
250.95024	186	
250.96952	188	
251.04340	170	
251.07063	132	
251.24586	158	
251.91213	116	
252.09700	340	1+
253.07653	106	
253.87096	206	1+
256.87795	120	
258.97414	328	
259.96787	618	1+
260.06222	128	
260.07585	234	1+
260.97006	464	1+
262.11843	110	
262.92956	138	
263.00851	110	
264.05186	434	1+
264.98439	130	
266.13242	126	
266.96426	154	
266.98606	114	
267.12480	446	1+
267.97105	288	
268.01414	106	
268.12707	280	1+
268.95722	258	
268.96997	686	1+
269.96927	424	1+
269.98412	188	1+
270.93960	140	
271.92263	182	1+
273.08867	200	
273.88556	148	1+
274.10551	216	1+
276.07534	142	1+
276.59464	112	
276.84299	292	1+
277.89785	144	
278.75707	128	
279.20747	134	
280.26532	242	
281.06651	214	1+
281.89527	110	
281.95174	106	
282.08543	126	
282.12368	110	
282.16119	140	
283.03833	112	
283.28258	114	
283.88852	332	1+
283.98251	264	1+
284.09574	244	1+
285.94211	134	
286.91833	184	1+
287.03910	138	
287.95268	110	
288.06337	372	1+
288.90015	142	
290.06969	236	1+
291.04924	130	
291.86370	270	1+
292.95345	132	
293.11409	120	
293.26124	144	
293.28897	108	
293.85354	134	
293.86699	232	1+
294.28296	166	
295.00713	286	1+
295.13708	124	
295.20736	134	
296.03769	122	
296.16396	126	
296.23271	108	
297.22556	218	
298.08480	108	
298.20024	120	
298.58738	182	
298.92983	128	
300.18235	180	1+
300.23188	142	
300.93372	194	1+
301.13819	118	
301.22544	158	
301.86007	198	
302.88235	106	
303.85426	198	1+
303.95148	274	1+
304.60385	114	
304.92990	150	
305.02664	120	
305.26911	122	
305.78726	372	1+
305.99653	136	
306.03774	118	
306.29713	214	
307.21130	114	
307.29073	550	1+
307.30927	124	
307.89264	180	
308.12363	114	
308.27028	176	
308.29480	462	1+
309.08218	106	
310.31018	310	1+
310.87671	194	
311.00364	240	1+
311.16195	152	
313.93282	224	1+
314.97300	128	
316.92528	152	
316.98376	164	1+
318.88620	208	1+
319.08319	278	1+
319.15466	144	
319.30735	144	
320.92153	128	
321.11877	226	1+
321.29539	166	1+
321.32279	168	
322.03841	170	1+
322.93144	214	1+
323.17754	126	
323.23403	550	1+
323.30949	120	
324.01960	532	1+
324.14470	132	
324.32311	194	
326.13543	108	
326.96289	146	
326.99330	122	
327.07552	118	
327.79404	160	
328.18456	114	
328.31297	202	
328.81325	134	
329.20784	122	1+
329.87021	192	1+
332.09252	178	
333.91306	128	
334.16794	206	1+
334.88349	146	1+
335.04032	134	
335.08119	166	1+
335.31524	170	1+
336.94512	212	
338.31676	112	
339.08622	218	1+
340.94006	132	
341.01379	234	1+
341.90575	106	
342.01663	200	1+
342.15528	214	1+
342.27925	158	
343.30100	160	1+
345.13333	136	
345.92776	122	1+
346.05937	164	1+
347.03649	274	1+
347.14098	116	
348.24902	120	
349.25623	110	
349.31876	366	
349.93341	184	1+
350.18173	106	
352.88775	136	
354.92219	226	1+
356.13282	176	1+
356.30687	120	
357.96980	158	
358.20150	120	
360.18563	128	
360.28387	378	1+
360.32664	444	1+
360.35470	128	
361.36330	244	1+
361.79112	110	
362.22480	158	
363.10300	124	
363.15433	130	
363.30619	214	1+
363.95857	144	
365.24708	144	
365.28451	344	1+
366.22729	138	
366.34442	118	
367.07851	118	
367.32956	738	1+
368.42389	890	1+
369.30097	140	
END IONS

###FS:    #m/z: 322.93027 #charge 1+
###MS: 11
###MSMS: 12
BEGIN IONS
TITLE=Cmpd 8, +MS2(322.9303), 28.0-35.0eV, 0.2min #12
RTINSECONDS=13.9375
SCANS=11-12
PEPMASS=322.93027	1148958
CHARGE=1+
191.95576	736	1+
196.88910	180	1+
197.87192	186	1+
199.59153	96	
201.04433	262	1+
204.00365	168	
205.95012	208	
206.97272	222	1+
207.92188	98	
210.99213	108	
214.08222	100	
215.04190	90	
215.88906	272	
216.88346	252	1+
217.86921	108	
219.03077	126	
219.17279	144	
220.86770	126	
221.03684	92	
221.06737	140	1+
222.69781	92	
222.95723	594	1+
224.98942	102	
225.03737	110	
227.93308	120	
228.05259	98	
230.90741	192	1+
231.03190	104	
231.08166	162	
231.12254	218	1+
232.03254	186	
233.02495	90	
233.89699	224	1+
233.99374	206	1+
234.04586	144	
234.91717	116	
237.21408	102	
238.10220	96	
238.21631	128	
238.96320	102	
239.07918	648	1+
240.06467	204	1+
240.88517	212	1+
240.94043	710	
240.96399	150	
241.93907	3580	1+
242.94110	2500	1+
243.04425	190	
243.23560	114	
243.88175	426	1+
244.03578	166	
244.07113	100	
244.94003	818	1+
245.02741	110	
246.13967	94	
246.97820	196	
247.23817	146	
247.97827	152	
248.03685	108	
248.98884	124	
249.04206	320	1+
249.13872	94	
250.10120	94	
250.94584	194	
250.96748	100	
251.41539	94	
252.06593	130	
252.22991	140	
254.03900	190	1+
254.06150	316	1+
255.07210	336	1+
255.09726	130	
256.97262	142	
257.09871	120	
258.11198	94	
258.73376	104	
259.98704	400	1+
260.17648	140	
261.07894	144	
261.89214	204	
262.07187	104	
262.12964	102	
262.93919	112	
262.96076	130	
263.05300	244	
263.08323	142	
265.05552	306	1+
265.56197	104	
265.87973	158	1+
266.01555	110	
266.14748	96	
266.24485	108	
266.86626	144	
266.91759	94	
266.99711	410	1+
267.01750	146	
267.07708	154	1+
267.28243	96	
268.05692	92	
269.00372	294	
270.98631	148	
272.82048	94	
272.84909	126	
272.87405	140	
272.94186	144	
273.20211	128	
274.06102	154	
275.08946	110	
276.85610	178	
278.02747	106	
278.93220	96	
279.09133	1238	1+
279.21184	116	
279.22932	244	
280.14226	156	
280.26203	232	
281.05298	956	1+
281.89886	128	
282.08222	138	
282.12094	118	
282.27657	208	
282.98885	218	
283.02838	166	
284.02839	92	
284.29301	1558	1+
284.80927	92	
284.88466	102	
285.04579	250	1+
285.19675	122	
286.04788	186	1+
286.09933	192	
287.95677	156	
291.08472	90	
292.05937	516	1+
293.11727	150	
293.87476	214	1+
293.98563	150	
294.04254	138	
296.11530	94	
296.13738	164	1+
297.86725	122	
299.06330	498	1+
300.19691	100	
302.06528	100	
302.17238	344	1+
302.24794	210	
304.06183	158	
304.16690	112	
304.22145	150	
305.03195	94	
305.19043	116	
305.26867	160	
305.41481	98	
305.89536	110	
306.05555	292	1+
306.27634	150	
306.88658	212	1+
307.08127	252	1+
307.10052	140	
307.29100	104	
308.02760	100	
308.29328	662	1+
309.19851	226	1+
309.22691	136	
309.32360	104	
310.31107	720	1+
310.44587	98	
310.87980	152	
313.02918	262	
313.20449	110	
317.05962	110	
318.05063	114	
318.20432	102	
318.83337	94	
319.07990	100	
319.30467	112	
320.18880	112	
320.25353	154	
320.29311	92	
321.12964	118	
321.27540	104	
321.30196	382	1+
321.95889	102	
322.13722	110	
322.15798	106	
323.16067	384	1+
323.23788	4432	1+
324.13598	138	
324.26111	160	
324.28716	126	
324.32096	182	1+
325.00694	126	
325.13088	132	
325.15769	136	
325.89820	168	
326.20165	204	
326.24208	116	
327.26082	142	
END IONS

###FS:    #m/z: 340.94097 #charge 1+
###MS: 11
###MSMS: 13
BEGIN IONS
TITLE=Cmpd 9, +MS2(340.9410), 28.0-35.0eV, 0.3min #13
RTINSECONDS=14.7095
SCANS=11,13
PEPMASS=340.94097	599828
CHARGE=1+
186.58484	104	
192.02653	122	
208.95764	104	
213.93995	2796	1+
215.88837	308	
215.94140	250	
217.10335	124	
217.88367	146	
217.94264	132	
218.84721	126	
222.97326	314	1+
223.95498	322	1+
228.95302	178	1+
231.87609	110	
231.95063	2006	1+
231.97816	136	
233.02659	118	
233.04143	130	
233.89916	518	
233.94675	202	
234.13824	102	
234.95405	110	
235.86775	102	
235.89527	158	
235.94349	136	
238.05001	120	
238.21245	114	
239.07820	282	1+
240.23055	280	
244.49056	102	
244.95191	108	
244.96571	130	
244.99347	140	
246.14653	146	
246.90828	236	1+
246.95326	104	
246.97561	400	1+
248.03779	112	
248.98396	174	
249.03696	164	
249.24524	248	1+
249.96245	476	
250.96344	216	
251.03134	218	
251.93954	108	
251.96568	142	
252.11728	302	1+
252.92554	140	
252.99680	110	
253.16420	104	
254.28070	142	
254.96503	1444	1+
255.05104	102	
255.07480	646	1+
256.18499	332	1+
256.91673	150	
256.96776	226	
257.04581	184	1+
257.19098	316	1+
258.95676	208	1+
260.98551	106	
263.07051	188	
265.01992	300	
265.65882	108	
265.99216	686	1+
266.24535	136	
266.86282	126	
266.99655	596	1+
267.01889	102	
267.14675	296	1+
267.96732	140	
268.90410	126	
269.00139	166	
269.12558	126	
269.93574	184	1+
270.95304	114	
272.93407	312	1+
272.97833	314	
274.98052	176	
275.43262	160	
275.96526	132	
276.23341	108	
277.10932	214	1+
277.90463	110	
277.96688	118	
278.82259	206	1+
278.95419	114	
278.97961	154	
279.96888	288	1+
280.02780	112	
280.09104	108	
281.04743	1012	1+
282.27753	594	
283.02911	346	1+
283.20439	264	1+
284.06638	110	
284.16326	236	1+
284.28986	218	
284.90725	130	
284.99160	190	
285.09687	108	
288.06372	148	
289.00791	392	1+
290.00747	238	1+
290.02868	110	
291.10906	116	
291.92117	106	
292.06562	118	
292.08926	206	1+
292.43748	104	
293.06371	148	
293.79136	104	
294.87806	122	1+
294.94384	118	
294.99396	216	1+
295.02953	110	
295.27182	142	
295.97311	284	1+
296.32904	188	
297.02070	140	
297.97953	254	1+
298.08231	120	
298.30884	266	
298.42579	116	
298.58633	172	
298.93175	238	
299.06248	348	
299.07942	172	
300.04291	194	1+
300.20219	132	
301.01492	144	
301.06184	118	
301.16149	116	
301.58449	106	
302.06597	128	
302.99286	176	1+
303.94696	212	
305.27326	182	1+
305.29392	150	
305.79527	280	1+
306.88402	132	
307.24249	164	
307.28693	460	1+
308.24390	132	
308.32594	414	1+
308.79946	140	
309.22002	106	
309.91391	102	
310.97723	142	1+
311.04495	118	
311.10613	158	1+
311.94670	102	
312.24000	112	
313.03288	236	
313.30091	134	
316.93444	170	1+
317.38686	92	1+
319.59024	108	
321.11820	124	
321.22375	172	
321.28910	144	
321.98688	128	
322.13520	340	1+
322.82721	106	
323.01325	118	
323.23931	1026	1+
323.92093	106	
324.02312	108	
324.28766	198	
324.89583	142	
324.98000	142	
325.25341	236	
326.07009	172	1+
326.13815	238	1+
326.17428	296	1+
326.25362	122	
326.30452	262	
326.33995	184	
326.88090	120	
326.89342	284	1+
328.01905	132	
329.17313	120	
330.86103	112	
331.87347	102	
335.89023	144	
336.29030	102	
337.25848	314	1+
338.16609	150	1+
338.34034	136	
338.35608	130	
339.04480	102	
339.09604	126	1+
339.23356	176	1+
339.33154	132	
339.87229	150	
339.94530	106	
340.35441	134	
340.39218	188	
340.52220	92	1+
341.03136	186	1+
341.24645	114	
342.27924	272	1+
342.29357	148	
342.31687	260	
342.90912	116	
343.20448	182	
343.24456	234	
344.31614	152	
END IONS

###FS:    #m/z: 363.95696 #charge 1+
###MS: 11
###MSMS: 14
BEGIN IONS
TITLE=Cmpd 10, +MS2(363.9570), 28.0-35.0eV, 0.3min #14
RTINSECONDS=15.49
SCANS=11,14
PEPMASS=363.95696	354270
CHARGE=1+
189.86350	174	
191.86050	178	
191.95408	230	
209.94378	452	
212.88075	720	1+
214.88901	118	
217.65821	106	
222.95271	1202	1+
224.94855	1184	1+
224.97328	188	
226.02289	160	1+
226.88879	388	1+
226.94742	3650	1+
226.97383	158	
227.20727	102	1+
227.87149	130	
227.93148	318	
228.89743	222	
228.94268	3788	1+
230.89014	900	1+
233.40730	118	
233.88563	124	
235.97792	182	1+
240.94033	202	
240.96425	754	1+
241.07841	136	
241.94279	310	
242.86852	108	
242.94507	894	1+
243.13236	110	
244.86350	148	
244.87962	124	
244.95733	2824	1+
245.01948	218	1+
245.94247	568	
246.90946	144	
246.95442	1956	1+
248.02887	124	
248.90219	678	1+
249.04157	290	
249.08921	108	
250.03994	156	
250.07995	300	1+
250.89385	214	1+
250.94629	242	
252.85222	118	
252.87785	144	
252.98823	118	
253.90618	188	
254.20431	134	
256.96198	310	1+
257.10525	148	
258.91500	118	
259.89182	128	
260.96934	612	1+
261.09363	136	
264.08294	220	1+
266.24170	106	
267.04551	182	1+
267.10981	226	1+
267.56539	122	
267.97408	358	
268.96297	770	1+
268.97414	168	
269.96736	522	1+
270.15083	130	
271.63845	114	
272.93629	150	
273.10086	142	1+
274.93184	118	
275.57338	168	
277.06522	110	
277.16944	120	
278.91838	128	
279.10194	116	
280.03330	120	
280.98798	192	1+
282.09163	138	
283.07072	278	1+
283.88480	106	
283.98396	166	
287.02174	108	
287.92733	262	1+
288.06696	380	1+
288.13739	222	1+
288.87189	150	1+
290.10208	154	
290.24570	106	
291.00248	198	1+
291.07529	114	
291.24249	128	
292.05820	144	
292.84863	290	1+
293.06348	120	
293.07947	132	
294.28094	186	1+
294.43789	122	
294.92841	234	
295.02340	108	
298.07725	122	
299.13026	138	1+
300.81210	118	
301.11276	206	1+
301.79746	130	
302.04392	152	
302.22578	192	
303.27297	120	
304.19647	176	1+
304.26030	120	
304.53345	106	
305.07801	144	
305.40628	136	
306.27436	114	
306.30138	188	
306.89382	110	
306.93431	198	
307.11709	174	
307.13162	150	
307.28481	476	
307.30740	138	
307.89379	126	
308.04427	298	1+
308.29657	796	1+
308.80516	138	
308.87712	172	
309.32714	114	
313.87492	140	
314.77475	152	
315.85744	114	
315.91764	120	
318.59641	164	
318.77326	150	
318.85236	108	
320.89946	124	
320.92670	256	1+
321.23885	154	
321.25972	128	
322.30693	176	
323.01639	138	
323.12548	270	1+
323.31464	130	
324.02046	596	1+
324.24278	158	
324.36100	110	
325.17500	190	1+
326.29823	298	1+
327.05939	112	
327.88233	134	
328.18657	204	
329.18824	128	
329.87288	136	
331.97420	164	
332.30180	218	
333.09178	114	
333.18594	144	
334.15700	154	
334.85748	144	
335.33797	134	
336.08409	266	1+
336.94554	118	
337.94287	140	
337.97550	106	
338.87324	154	
340.00307	178	1+
340.93793	120	
341.27696	358	1+
341.77719	124	
342.20528	220	
342.28040	296	1+
342.91774	136	
343.25912	108	
343.85539	140	1+
344.22277	144	
344.27561	140	
345.06366	216	1+
346.16455	298	1+
346.31627	192	1+
348.87984	198	1+
349.09938	168	1+
349.25133	112	
349.28992	206	1+
349.32464	326	
350.17992	118	
350.33114	494	1+
350.81838	182	
355.99557	112	
356.05563	120	
357.19161	204	
358.74900	178	1+
359.01344	106	
360.08583	370	1+
360.13334	132	
360.26434	202	1+
360.86808	112	
361.09039	294	1+
361.26846	178	1+
362.20034	124	
362.23684	118	
362.30758	134	
363.32705	124	
363.35131	312	1+
363.80713	108	
364.11833	214	
364.15922	130	
365.17856	106	
365.28232	344	1+
366.05128	110	
366.31509	170	
367.02897	242	1+
367.20416	248	1+
367.32955	220	
367.90708	214	1+
367.95151	114	
368.10279	128	1+
368.32930	134	
368.35636	112	
368.42376	622	1+
369.13852	106	
369.34656	118	
END IONS

###FS:    #m/z: 336.94622 #charge 1+
###MS: 15
###MSMS: 16
BEGIN IONS
TITLE=Cmpd 11, +MS2(336.9462), 28.0-35.0eV, 0.3min #16
RTINSECONDS=19.2075
SCANS=15-16
PEPMASS=336.94622	137760
CHARGE=1+
133.36524	102	
189.63827	102	
190.92552	128	
192.88876	124	
192.97709	196	
194.88715	284	1+
197.87621	112	
202.87244	118	
205.95130	312	
206.97700	744	1+
207.88740	240	1+
210.14466	106	
211.88066	364	1+
211.94472	9050	1+
212.87853	220	1+
213.93979	4708	1+
215.88900	616	1+
215.93767	360	
217.88309	252	1+
217.93619	144	
218.00277	104	
219.02702	120	
221.01691	110	
221.94880	118	
222.87610	154	
222.97436	130	
223.96121	154	
223.97392	424	1+
225.20408	100	
226.89786	142	
227.19585	132	
227.89732	242	
227.95491	186	
228.89571	208	
228.98977	154	1+
229.90059	126	
229.95527	7196	1+
230.88842	978	1+
231.90538	204	
231.95058	2034	1+
232.06081	248	1+
233.89657	662	1+
233.94761	420	
235.89925	258	1+
236.04859	106	
236.07532	232	1+
236.41311	102	
237.04651	196	1+
238.81499	106	
239.07151	140	
239.94454	112	
239.98002	288	1+
240.05569	102	
240.91125	210	1+
242.88435	392	1+
243.96564	138	
244.04689	158	1+
244.13939	138	
246.97344	224	
247.92294	102	
247.96582	2174	1+
248.03040	126	
248.89859	218	
248.99189	154	
249.04159	240	
249.96294	930	1+
250.04608	150	
250.07885	104	
250.94734	136	
250.98587	326	
251.04822	274	1+
251.08408	406	1+
251.16464	222	1+
251.22634	188	1+
251.97132	460	
252.02015	106	
252.07201	150	
252.13079	156	1+
252.97117	3876	1+
253.58096	138	1+
253.95706	218	
254.94312	172	
254.96761	1292	1+
255.03669	128	
255.05496	104	
255.07391	944	1+
256.89047	146	
256.96714	314	
257.94200	138	
258.95946	114	
260.92813	146	
260.99603	108	
263.05862	342	1+
263.22207	272	1+
265.00065	148	
265.02278	422	1+
266.13534	290	1+
266.92016	154	
266.99770	464	
267.17740	124	
268.07164	124	
268.84137	120	
270.98256	268	
272.95186	208	1+
272.97718	236	1+
273.37937	108	
274.00588	296	1+
274.03306	120	
275.07113	128	
275.92116	112	
275.98033	134	
276.96101	140	
276.98993	104	
277.10682	102	
277.13374	216	1+
277.81051	200	1+
277.96704	172	
278.00892	128	
278.83730	130	
278.96176	226	1+
279.03105	132	
279.92370	206	1+
280.01022	154	
280.08873	216	1+
280.26333	306	1+
281.04922	398	1+
281.15681	126	
282.00192	104	
282.93692	226	1+
283.02730	450	1+
284.91168	150	
285.00779	202	1+
286.85029	182	
286.94521	122	
286.97653	212	1+
287.09445	184	1+
287.84701	124	
288.06177	148	
288.51592	140	
289.01108	168	
289.57340	160	
290.00903	124	
290.07898	198	
290.10110	206	1+
290.86116	370	1+
291.14474	226	1+
292.01544	232	1+
292.03895	108	
292.85745	244	1+
292.87085	170	
293.06479	134	
293.10621	118	
293.29220	218	
293.50942	112	
293.99762	460	1+
294.27638	292	1+
294.85503	130	
295.01856	368	1+
295.09916	188	1+
295.92474	198	1+
295.97289	168	
296.25690	118	
296.80287	128	
296.97847	416	1+
297.10374	274	1+
297.97884	306	1+
298.08118	114	
298.10688	198	1+
298.57780	104	
298.77335	104	
298.96020	108	
299.02358	192	
299.05824	540	1+
299.96643	234	1+
301.07051	150	
301.88407	106	
302.24499	132	
302.85889	174	1+
303.05269	116	
303.10514	156	
304.92488	302	1+
306.27195	278	1+
306.79410	480	1+
306.88683	302	1+
307.08380	132	
307.30446	128	
308.29384	362	
308.91595	174	1+
309.29807	172	
310.87442	150	
311.52677	114	
311.85897	124	
312.11515	104	
313.02902	136	
313.86330	118	
315.05347	120	
315.88147	128	
315.97845	104	
317.10361	136	
319.03574	248	1+
319.20511	148	
321.11753	136	
321.22033	272	
322.13359	254	
322.22648	132	
323.01761	460	1+
323.23926	508	1+
323.30276	232	1+
324.10951	368	1+
324.89593	146	
325.02531	116	
325.97694	286	1+
328.15738	108	
328.31153	104	
328.82048	102	
328.85329	158	
328.88689	112	
329.06778	218	1+
332.00413	248	1+
333.08992	152	
333.19922	112	
333.87264	108	
334.16394	140	
334.28332	250	1+
335.12103	214	1+
335.14928	188	1+
335.18093	104	
336.33907	138	
336.77189	180	1+
337.25288	332	1+
337.31802	194	
337.35389	146	
338.33873	134	
338.92574	138	
339.09260	250	1+
339.89114	104	
340.34914	118	
340.39079	146	
341.13081	210	1+
341.30303	112	
END IONS

###FS:    #m/z: 359.96200 #charge 1+
###MS: 15
###MSMS: 17
BEGIN IONS
TITLE=Cmpd 12, +MS2(359.9620), 28.0-35.0eV, 0.4min #17
RTINSECONDS=19.98
SCANS=15,17
PEPMASS=359.96200	100774
CHARGE=1+
120.99883	106	
209.94235	746	1+
214.88649	120	
218.84427	122	
220.96107	112	
221.88144	106	
222.95149	1040	1+
224.94864	1118	1+
224.97494	174	
225.03305	108	
225.86183	226	1+
226.88636	244	
226.94772	2442	1+
227.93320	348	
228.94256	3072	
231.01158	110	
232.89363	156	
236.66227	124	
237.06432	194	1+
238.04890	130	
238.21380	160	
240.96300	844	1+
241.94365	190	
242.08133	232	1+
242.95999	582	1+
243.94891	128	
244.82513	208	1+
244.95777	1352	
245.86478	186	
245.94840	1830	1+
246.14826	132	
246.90898	104	
246.95252	1508	1+
247.85014	158	
248.96976	166	
248.98865	126	
249.03981	102	
250.94723	244	1+
251.03081	292	
251.10395	174	
252.04827	116	
252.37797	118	
255.18080	104	
256.06903	108	
256.51134	122	
257.97500	114	
258.04651	200	1+
258.97394	122	
259.99586	116	
260.59592	104	
260.96890	548	
261.05823	168	
261.89128	194	
262.88285	150	
263.98143	204	
265.25365	116	1+
265.97764	144	
266.01772	274	1+
266.97376	120	
267.02024	222	1+
267.97183	274	
267.99974	100	
268.86425	110	
269.96768	312	1+
270.86691	116	
275.12705	174	1+
277.06464	118	
277.24189	110	
277.90227	274	1+
279.10049	116	
279.96771	112	
280.05860	102	
280.10029	112	
280.26253	122	
280.79169	122	
280.94683	102	
281.04366	120	
281.26223	160	
281.96306	178	1+
281.98758	172	
282.27513	144	
282.93202	250	1+
283.14002	114	
283.28293	108	
283.89486	118	
284.08304	250	1+
285.01214	104	
285.86470	100	
287.41969	104	
287.92255	208	1+
290.85832	120	
291.05703	324	1+
292.05845	230	1+
292.26141	114	
293.89044	114	
294.27147	120	
294.92624	110	
295.02097	324	1+
295.27944	156	
296.05529	330	1+
297.18425	118	
298.02418	104	
298.08476	296	1+
299.00127	156	
299.24632	130	
300.16261	126	
301.16006	106	
302.14537	114	
302.86238	134	
302.91135	114	
303.79719	234	1+
304.09838	106	
304.77272	398	1+
304.97830	146	
305.07087	136	
305.10241	106	
305.87636	108	
306.29031	102	
306.88865	106	
307.28947	692	1+
307.30686	182	
307.61391	114	
307.80021	230	
307.88938	142	
308.32926	122	
308.78303	104	
310.31110	170	1+
310.34438	688	1+
311.92497	208	1+
312.02137	282	1+
312.15862	112	
312.78046	114	
312.97376	138	
314.06631	138	
314.12422	152	
315.28696	102	
317.87012	112	
319.11174	120	
319.30726	140	
319.95690	254	1+
320.30222	120	
320.33299	110	
321.03412	200	1+
321.19668	168	
321.22181	276	
322.04029	214	1+
322.34814	146	
322.93235	106	
323.01613	1256	1+
323.16721	270	
323.22314	116	
323.23957	418	
323.98360	122	
324.28927	320	1+
324.89565	278	1+
325.16024	112	
325.94191	104	
326.80294	166	
329.12279	102	
330.17055	120	
330.82155	104	
332.77341	146	
335.31069	142	
336.94558	486	1+
337.09017	194	
338.34261	176	
338.87851	104	
338.92467	134	
339.23604	110	
339.77480	196	1+
340.18626	136	
340.22794	104	
340.24393	336	1+
340.35602	640	1+
342.27234	298	1+
342.36808	154	
342.86606	116	
343.13910	140	
343.90209	236	1+
344.90404	170	1+
347.21322	112	
347.31522	254	1+
349.19081	182	
350.35262	104	
351.10807	166	
353.52013	100	
356.18551	102	
357.29440	158	
358.09683	282	1+
358.16325	222	1+
358.20023	114	
358.33504	346	1+
358.36588	122	
358.84677	184	1+
358.91217	162	
359.35623	142	
360.21430	116	
360.24790	280	1+
360.94071	114	
361.11124	242	1+
361.32800	186	1+
362.20040	200	1+
362.30192	120	
363.09457	124	
363.16955	146	
363.88356	118	
363.97593	110	
364.04569	130	
364.77957	228	1+
END IONS

###FS:    #m/z: 557.24337 #charge 1+
###MS: 15
###MSMS: 18
BEGIN IONS
TITLE=Cmpd 13, +MS2(557.2434), 29.4-36.7eV, 0.4min #18
RTINSECONDS=20.752
SCANS=15,18
PEPMASS=557.24337	92634
CHARGE=1+
240.13172	340	1+
244.03765	278	1+
247.97587	184	
248.03254	716	1+
252.12912	214	
252.48559	172	
255.22793	198	
256.00710	270	1+
260.10359	202	
262.05358	250	1+
262.09802	196	1+
262.92572	176	
263.01882	176	
266.13333	506	1+
267.88352	166	1+
267.91839	326	1+
269.16161	188	
271.11513	210	1+
271.87037	190	
271.96220	660	1+
272.05315	210	1+
272.87391	402	1+
272.96747	488	1+
273.08962	136	1+
274.01113	482	1+
275.01195	276	1+
277.99570	366	1+
279.00073	248	1+
279.14386	440	
280.02882	230	1+
280.14863	252	
280.19585	228	
280.93534	200	1+
281.90905	500	1+
282.27508	202	
282.87524	204	1+
282.91386	406	1+
283.17720	388	
284.14169	2000	1+
288.04666	208	1+
288.93022	248	
290.88892	240	1+
290.91943	342	
292.05996	678	1+
293.06530	414	1+
293.87552	362	
294.16261	260	
296.06419	260	1+
296.84660	242	1+
297.08835	438	1+
297.16112	312	1+
297.90319	470	
299.00304	172	
300.28635	256	
301.01036	330	
301.18034	390	1+
301.94830	474	1+
303.10912	224	1+
303.87045	450	1+
304.14707	274	1+
304.77913	302	1+
305.06650	178	
305.27375	316	1+
305.84570	428	1+
306.21080	330	1+
306.93520	606	1+
307.13716	172	
308.29159	334	
308.87742	188	
308.92947	892	1+
309.02268	458	1+
309.19203	266	
309.29737	176	
310.15111	300	1+
310.31150	184	1+
310.96531	162	1+
311.12301	250	1+
311.29348	486	1+
311.88464	546	
312.19215	188	
312.86993	248	
312.95134	196	1+
314.02425	260	1+
314.13258	210	
314.89308	276	1+
314.96298	240	1+
315.96913	140	1+
316.11396	198	1+
316.86118	198	
318.04894	212	1+
318.83556	238	1+
319.96045	582	1+
320.07751	346	1+
320.81168	240	1+
322.01485	178	
322.05110	210	
322.19447	242	
323.03595	264	
323.86044	326	1+
324.02014	176	
325.88058	194	
326.01225	474	
326.05278	194	1+
326.22622	144	1+
326.84556	230	
326.93683	280	1+
327.02797	230	
327.16981	652	1+
328.16886	504	1+
328.19054	250	
328.88464	210	
329.03835	178	
329.94702	464	1+
330.02386	420	1+
330.87952	236	1+
330.95052	392	1+
332.01122	306	1+
332.08286	184	
333.94723	280	1+
333.98030	184	
335.05217	180	
336.03288	206	
336.08893	388	1+
336.10926	186	1+
337.05231	592	
337.09401	260	1+
338.87013	422	1+
339.05363	324	
339.14155	414	1+
339.27623	140	1+
340.02977	454	
341.04968	756	1+
341.21708	172	1+
341.87729	424	1+
342.08262	228	1+
342.16625	312	1+
342.19934	188	
342.88094	298	1+
342.98776	406	1+
344.14473	204	
344.85900	186	
345.86594	254	
345.99830	164	1+
346.15833	298	1+
346.82066	306	1+
346.86996	176	
346.95983	254	1+
347.13342	296	1+
347.88560	212	1+
347.93784	258	1+
348.78823	362	1+
349.08471	178	
350.05238	216	
351.11144	192	
351.33157	316	1+
352.16608	182	
353.07125	226	
354.04261	384	
354.07408	208	
354.93750	144	1+
355.06074	1068	1+
355.89246	318	1+
355.98444	218	1+
356.10931	294	1+
356.17976	200	
357.17406	346	1+
357.19919	222	1+
359.24388	116	1+
359.89936	180	
360.89687	220	
361.03923	228	1+
361.06734	230	1+
361.12016	180	
361.86767	426	1+
361.88798	198	
362.10747	314	1+
362.99001	182	
363.02125	218	1+
363.15685	248	
363.82945	544	1+
364.06378	350	
364.12215	426	1+
364.83030	412	1+
365.09206	546	1+
365.15161	308	1+
365.85815	390	1+
367.02359	198	
367.87788	252	1+
368.05944	424	1+
368.83523	356	1+
369.89252	264	
371.99608	296	1+
372.78316	318	1+
372.93631	258	1+
375.88143	360	1+
376.11604	352	1+
377.90781	376	1+
378.08664	706	1+
379.14629	226	
379.18972	394	1+
379.90582	240	1+
380.00674	128	1+
380.17684	190	
380.22750	950	1+
382.07166	350	1+
382.24428	374	1+
382.84215	548	1+
382.91498	556	1+
383.00518	206	1+
383.76303	396	
384.10972	174	
384.90409	928	1+
385.06843	274	1+
385.11387	210	
385.21585	234	
386.03671	194	1+
386.07256	158	1+
386.22551	174	
386.34567	190	
386.85427	180	
387.20060	494	1+
388.24839	170	1+
388.28320	268	1+
389.17426	256	1+
389.19977	540	1+
389.28793	186	1+
390.14587	398	1+
390.20291	388	1+
390.80772	190	1+
390.84151	420	1+
393.90253	346	1+
394.37043	176	1+
394.83689	238	
395.09831	472	1+
395.86418	234	1+
396.03957	358	1+
396.24895	406	1+
396.89723	352	1+
397.13439	356	
397.24908	282	1+
398.13255	232	
398.19098	506	1+
398.21815	258	
398.85670	190	
398.88710	180	
399.05033	292	
399.15214	226	
399.46538	188	1+
399.84878	1066	1+
400.08841	238	
400.17045	196	1+
400.85204	936	1+
400.92521	508	
401.21987	198	
401.91840	266	
402.23079	188	
402.82589	176	
402.91252	856	1+
403.09553	176	
403.15177	254	1+
403.19544	220	
403.21699	288	
404.20774	1028	1+
405.16806	292	1+
405.20921	950	1+
405.85899	796	1+
407.14171	360	1+
407.37403	238	1+
408.09891	160	1+
408.20729	328	1+
408.85320	342	
409.27341	180	1+
409.35285	248	1+
410.05365	234	1+
410.15373	366	1+
410.86865	176	
411.01080	162	1+
412.84572	602	1+
413.15711	210	1+
413.86847	312	1+
415.06428	206	1+
415.14169	928	1+
416.16117	206	
417.23110	192	
418.05744	206	1+
418.40903	244	1+
418.86483	496	1+
421.18149	184	
421.87939	180	
423.22132	326	1+
423.34537	310	1+
423.87020	248	
424.22686	196	1+
424.86812	742	1+
425.19935	176	
426.21120	508	
426.86739	578	1+
427.12418	764	1+
427.21693	258	
428.18551	310	1+
428.23339	214	1+
430.15510	190	
430.59764	136	1+
430.85597	504	1+
431.20587	306	1+
431.26035	302	1+
432.83981	274	1+
433.37101	238	1+
433.80599	226	1+
434.02806	274	1+
435.16856	188	
435.32929	130	1+
435.86084	448	1+
436.99883	172	
437.19210	182	
437.21069	372	1+
437.87352	192	
438.15972	686	1+
438.89544	288	1+
440.15073	200	
441.84148	182	1+
442.06615	162	1+
442.21803	186	
442.88013	546	1+
443.13671	566	1+
443.25359	194	
443.27421	206	
444.21082	552	1+
444.87222	1446	1+
445.13644	2260	1+
445.17623	240	1+
445.25399	190	
446.80450	300	1+
446.88857	212	1+
447.16353	208	1+
447.40468	182	1+
449.18127	294	1+
451.16612	298	
451.29762	320	1+
451.86384	224	
453.05629	182	1+
453.16621	272	
453.87224	370	1+
456.16843	1780	1+
456.21337	436	1+
456.79798	246	1+
456.87471	360	1+
456.90643	240	1+
457.89478	352	1+
458.89228	308	1+
459.15131	338	1+
459.19984	204	
459.74633	178	1+
460.21508	642	1+
460.24576	252	1+
460.81846	272	
461.21979	504	1+
461.28698	1494	1+
462.80378	262	1+
462.88294	252	1+
464.64876	208	1+
466.21498	184	
467.25485	204	1+
467.82960	190	1+
467.89321	422	1+
468.15193	244	
468.87188	422	1+
469.06817	178	1+
469.12740	200	
469.87721	292	1+
470.28244	208	1+
471.16927	662	1+
471.89508	280	
472.81332	200	1+
473.17639	1820	1+
473.31936	198	
473.81789	166	1+
474.18023	1544	1+
474.83375	284	1+
475.23234	176	
476.21577	226	
476.24160	180	
476.89659	372	1+
477.15763	206	
477.87048	264	1+
478.25545	678	1+
478.82141	364	1+
479.18070	306	1+
479.23330	174	1+
479.29691	872	1+
479.82496	286	1+
480.17002	226	1+
484.21884	296	1+
487.87977	292	1+
492.06426	224	1+
492.11174	262	1+
494.90363	356	1+
496.60929	184	1+
497.02094	240	1+
497.31607	244	1+
498.09958	288	1+
498.20486	356	1+
498.24283	232	1+
498.27852	232	1+
500.17543	186	1+
500.83771	606	1+
501.28130	470	1+
502.77557	126	1+
503.20072	172	
503.47176	286	1+
504.09486	354	1+
504.13497	186	1+
504.22542	458	1+
504.47499	212	1+
505.13765	146	1+
506.05833	190	1+
506.29174	196	1+
507.15129	176	
507.19022	246	1+
508.19482	204	1+
511.19440	230	1+
512.86544	198	
513.12626	224	1+
513.29768	474	1+
514.07881	206	1+
514.29928	370	1+
514.67278	116	1+
515.21262	432	1+
515.36946	440	1+
516.13120	168	1+
516.21400	262	1+
517.13983	110	1+
517.27843	406	1+
517.30519	400	
517.86371	138	1+
517.93690	130	1+
518.98901	194	1+
520.14037	314	1+
520.18323	180	1+
520.24890	258	1+
520.46734	210	1+
521.25073	204	1+
522.37085	178	1+
523.26948	230	1+
525.13527	218	
525.26709	336	1+
526.27158	278	1+
528.20322	236	1+
529.70412	210	1+
531.86301	260	1+
533.03142	194	1+
533.16562	180	1+
535.29125	210	1+
535.98867	114	1+
536.46085	218	1+
536.50865	174	1+
536.85488	164	1+
537.08019	612	1+
537.21692	180	
538.19431	192	1+
538.37390	336	1+
538.51584	414	1+
539.26783	350	1+
539.37462	244	1+
540.13961	164	1+
540.32910	184	1+
541.14419	106	1+
541.43591	650	1+
542.39621	344	1+
542.49976	176	1+
543.27255	154	1+
545.26686	124	1+
548.28718	284	1+
552.39147	180	1+
552.46465	178	1+
553.39274	108	1+
553.43656	234	
553.50202	410	1+
553.55289	190	
553.89632	174	
554.26229	180	1+
554.42145	502	1+
554.58000	442	
555.39387	102	1+
556.13555	192	1+
556.27905	174	1+
556.46951	374	1+
556.50259	272	
556.54602	198	
557.47065	240	1+
557.51450	848	1+
557.56451	234	1+
558.01035	198	1+
558.04536	264	1+
558.11628	96	1+
558.31231	356	
558.33830	228	1+
558.38325	210	1+
558.51544	846	1+
558.78818	192	1+
559.04983	192	1+
559.41459	158	1+
559.51721	550	1+
559.77113	150	1+
560.48576	218	
561.11967	204	1+
561.30070	228	
561.39572	256	
561.49650	348	1+
562.12517	158	1+
END IONS

###FS:    #m/z: 336.94642 #charge 1+
###MS: 19
###MSMS: 20
BEGIN IONS
TITLE=Cmpd 14, +MS2(336.9464), 28.0-35.0eV, 0.4min #20
RTINSECONDS=24.45
SCANS=19-20
PEPMASS=336.94642	136506
CHARGE=1+
81.64504	96	
180.77861	90	
182.86911	110	
192.56782	112	
192.60705	106	
202.01183	102	
205.01244	98	
206.97982	116	
207.97872	182	
208.88297	96	
208.98381	240	
211.00315	94	
211.94495	7142	1+
212.32702	96	
212.87779	398	1+
212.89847	156	
213.62986	100	
213.93985	2444	
214.89465	100	
215.86888	90	
215.88731	604	1+
215.93870	658	1+
216.97755	92	
221.06060	102	
221.10077	120	
221.88802	172	1+
223.97392	748	1+
224.03752	128	
224.97463	452	1+
225.09730	172	
226.89044	420	1+
227.99702	90	
229.53290	94	
229.89662	110	
229.95539	6406	
229.99304	212	
230.89231	544	1+
230.95942	272	
231.95160	2228	1+
232.03912	184	1+
232.82211	250	1+
233.07737	106	
233.89659	526	1+
233.94955	562	1+
234.02310	126	
234.51732	96	
235.09591	100	
235.86827	178	
238.05284	174	
238.99322	148	
240.96378	146	
241.05037	196	
241.12191	114	
243.94188	130	
244.16641	124	
245.04603	326	1+
245.97603	138	
246.97465	124	
247.23847	120	
247.96608	1632	1+
248.04162	614	1+
248.06633	98	
248.14001	116	
248.90086	350	
248.98793	234	1+
249.04410	394	1+
249.95890	962	1+
250.90182	228	1+
250.98920	490	1+
251.03036	164	
251.06792	290	1+
252.06926	204	1+
252.22592	182	
252.97154	3226	1+
254.11304	90	
254.94176	138	
254.96575	1596	1+
255.07547	550	1+
256.90386	252	1+
256.96613	420	1+
257.84782	246	1+
258.33924	128	
258.96643	122	
259.03725	260	1+
259.15940	96	
260.40754	106	
261.88707	118	
262.82239	118	
262.90672	228	1+
262.92815	102	
263.01384	108	
265.01630	676	1+
265.09901	122	
265.26468	94	
265.98697	130	
266.97548	88	
266.99658	190	
267.99756	96	
268.03386	90	
268.08971	90	
269.00223	90	
269.50322	102	
270.98304	646	1+
271.53930	96	
271.84514	224	1+
272.97791	184	
273.87099	126	
273.97886	128	
274.04556	110	
274.08893	190	1+
274.24849	106	
274.85695	138	
275.05704	96	
275.95202	168	
276.45376	98	
277.11321	126	
277.53904	88	
278.16931	88	
278.24275	100	
278.83516	248	1+
278.96816	182	
279.08244	258	1+
279.94772	114	
280.00266	240	
280.08515	218	1+
280.14371	230	1+
280.99864	130	
281.05027	402	1+
282.02304	354	1+
282.21637	100	
282.92833	186	1+
283.04161	96	
283.80674	98	
283.86968	118	
284.02608	324	1+
284.87253	160	1+
286.85366	140	
286.90525	160	1+
287.04014	118	
287.85329	364	1+
288.15091	220	1+
288.19892	98	
288.27594	92	
288.51884	162	
289.57987	132	
290.79862	240	1+
292.85730	324	1+
293.09717	240	1+
293.14492	90	
293.99573	202	
294.09832	206	1+
295.28099	176	
295.96938	266	1+
295.99375	102	
296.02451	230	1+
297.12858	106	
298.10941	206	1+
298.94308	140	
298.99330	94	
299.05723	570	1+
299.08940	106	
301.01652	130	
304.42851	98	
305.27278	284	1+
306.28046	328	1+
306.79609	318	1+
306.88019	100	
307.03322	236	1+
307.31223	144	
308.08324	122	
308.88871	144	
309.87752	302	1+
310.38734	100	
310.88292	210	1+
310.94234	168	1+
312.08799	124	
312.79569	112	
312.86799	104	
313.79319	100	
316.11325	92	
319.09976	168	
319.11863	88	
320.14578	204	
320.17109	96	
320.25145	132	
322.21909	120	
322.59023	128	
322.87153	116	
323.23843	358	1+
323.83448	104	
323.97517	154	1+
325.89111	186	
326.06675	190	1+
326.30729	96	
326.99937	162	1+
328.80826	204	1+
330.88319	280	1+
331.04209	90	
331.59882	90	
331.94069	120	
333.01964	96	
333.80684	120	
333.88661	120	
334.02258	94	
334.23400	116	
335.32056	106	
335.33523	124	
335.41945	116	
337.13705	286	1+
337.20623	138	
337.25434	144	
338.17088	118	
338.83345	110	
338.85800	106	
339.19571	184	1+
339.22985	116	
340.12237	92	
341.25040	166	
341.83446	94	
342.10696	114	
342.30691	88	
END IONS

###FS:    #m/z: 359.96192 #charge 1+
###MS: 19
###MSMS: 21
BEGIN IONS
TITLE=Cmpd 15, +MS2(359.9619), 28.0-35.0eV, 0.4min #21
RTINSECONDS=25.2305
SCANS=19,21
PEPMASS=359.96192	104780
CHARGE=1+
118.14290	104	
191.10495	108	
193.14767	104	
207.94915	200	
207.97737	150	
209.94620	276	
217.91553	108	
218.49422	94	
220.95728	144	
221.63062	122	
221.88726	126	
222.95405	398	
222.98292	118	
223.95441	278	
224.94989	902	1+
225.97237	98	
226.90434	98	
226.94790	2874	1+
226.97448	158	
227.93111	260	
228.94275	2142	1+
230.93926	124	
239.11474	204	
239.79111	106	
240.93852	268	
240.96339	900	1+
241.79619	104	
241.94255	168	
242.95826	420	1+
243.93206	152	
244.03656	102	
244.12007	126	
244.58955	98	
244.95725	2312	1+
245.05795	106	
245.94941	2138	1+
246.95464	1858	1+
248.08192	104	
248.91008	100	
249.05030	122	
249.85444	240	1+
250.94717	124	
251.03342	544	1+
251.14468	132	
251.96830	106	
252.13618	102	
254.08778	122	
257.88800	112	
257.97588	108	
258.97226	344	
259.05898	178	1+
259.43975	96	
260.14223	150	
260.88866	206	1+
260.91908	258	1+
260.96915	672	1+
262.79264	98	
263.05668	104	
263.17006	142	
263.94639	100	
264.79246	212	
265.01583	144	
265.04510	134	
266.91923	146	
267.89513	218	1+
267.97354	286	
268.12408	98	
268.13846	132	
268.84102	222	1+
268.96223	472	1+
269.11356	122	
270.86152	98	
272.05710	102	
272.92926	188	1+
273.02438	100	
273.14212	98	
275.84809	314	1+
276.86917	112	
277.91540	194	1+
279.10380	114	
279.21273	100	
279.98651	204	1+
280.26518	268	1+
281.04723	158	1+
281.90867	238	1+
282.05930	180	1+
282.46576	114	
283.98362	152	
285.58039	100	
285.85704	100	
286.10639	108	
288.43640	94	
288.91192	156	
288.93942	100	
289.25864	104	
289.93383	102	
290.62174	104	
290.85605	242	1+
291.85764	166	1+
292.44067	172	
293.02801	146	
293.85543	262	
293.97884	100	
294.91927	234	1+
294.94992	96	
295.02384	562	
295.87225	160	
297.07789	380	1+
298.08251	246	1+
298.93948	114	
300.25028	196	1+
301.03760	288	1+
301.78664	174	
302.21938	104	
302.24445	100	
302.80074	202	1+
303.94364	126	
304.25874	300	
306.27748	142	
306.43578	156	
306.79029	110	
307.28532	166	
307.96270	110	
308.29765	128	
309.31493	116	
309.80131	108	
310.31117	222	
310.34655	436	1+
310.94584	116	
311.03020	112	
311.06393	182	
314.30131	214	1+
314.85175	270	1+
315.14384	182	1+
315.85410	212	1+
317.94209	152	
318.13814	284	1+
318.59186	160	
318.93156	282	1+
318.95275	208	1+
319.09748	166	
319.30683	110	
319.57745	118	
320.18543	102	
320.79408	106	
320.91433	96	
321.23351	154	
321.59065	112	
323.01817	1134	1+
323.23865	360	
323.31044	250	1+
324.28526	146	
324.82496	102	
324.85745	188	1+
324.90012	108	
325.64391	116	
326.17340	108	
326.80735	168	1+
327.30757	220	1+
328.19065	150	
328.80327	94	
329.06562	122	
329.80222	250	1+
329.82069	186	
329.87081	144	
330.00420	112	
330.09152	116	
330.17936	96	
330.92141	126	
332.82050	194	1+
332.97660	158	
333.86211	100	
334.07253	178	1+
334.29831	104	
334.87315	102	
335.87563	218	1+
336.77238	142	1+
336.94727	532	1+
337.29196	176	
338.43888	136	1+
339.06504	100	
339.23588	178	
339.31959	94	
340.21791	120	
340.35671	272	1+
340.94096	130	
341.25500	116	
342.28530	178	1+
344.01747	162	1+
344.29376	208	1+
347.11963	322	1+
347.18753	150	
349.18582	116	
352.88707	272	1+
353.29184	166	
356.19035	128	
356.77549	106	
357.81544	110	
358.16130	136	
358.19452	184	1+
358.33050	116	
358.36602	176	
360.18249	104	
360.91449	108	
361.08658	256	1+
361.11144	164	
361.25331	96	
361.29700	118	
361.75833	104	
362.15600	104	
363.34274	134	
END IONS

###FS:    #m/z: 507.84556 #charge 1+
###MS: 19
###MSMS: 22
BEGIN IONS
TITLE=Cmpd 16, +MS2(507.8456), 28.2-35.2eV, 0.5min #22
RTINSECONDS=26.003
SCANS=19,22
PEPMASS=507.84556	59534
CHARGE=1+
191.95480	270	
215.95764	152	
217.95421	366	
232.02258	236	1+
236.04514	202	1+
238.06563	150	
239.13537	196	1+
242.15290	162	
242.96699	274	1+
243.04782	186	1+
243.07520	294	1+
243.97227	216	1+
244.07983	242	1+
249.03974	216	
251.03821	246	1+
252.07582	256	1+
252.98265	200	
253.91300	148	
255.22924	148	
257.00941	146	
258.85549	396	1+
258.88934	186	1+
260.01561	196	1+
260.08078	142	1+
260.11104	328	1+
261.11356	224	1+
262.14046	338	1+
263.03388	146	
263.10548	220	1+
265.06712	144	
266.13240	450	1+
266.16692	440	1+
266.86826	370	1+
266.96319	246	1+
268.97399	204	
270.93264	150	1+
271.87355	348	
272.85285	574	1+
272.87246	208	
273.89209	152	
275.84812	492	1+
276.11884	224	1+
277.98328	260	1+
278.83487	274	
279.11687	216	1+
280.07875	410	1+
280.93853	270	1+
281.93989	154	1+
283.03074	200	1+
283.94613	342	1+
284.04702	178	
284.87414	322	1+
284.97356	182	1+
285.11202	192	1+
285.84847	210	1+
285.94047	674	1+
286.79977	160	1+
287.93831	190	
287.97387	228	
288.06390	216	1+
289.03176	194	
289.11651	298	1+
289.88238	838	1+
290.86563	398	1+
291.91179	454	1+
292.05999	186	
292.11743	204	1+
292.86784	1656	1+
292.91395	332	1+
293.01415	280	1+
293.06235	172	
293.87179	1472	1+
294.95675	162	1+
295.06667	308	1+
296.12857	168	1+
296.86042	216	
296.88512	212	
297.91520	192	1+
298.84508	154	
298.88121	440	1+
298.94834	242	1+
299.96901	148	
300.84479	576	1+
301.05005	222	1+
301.15454	150	
303.95251	326	
304.14612	312	1+
304.85839	352	1+
305.86008	286	1+
306.10059	224	1+
306.97230	220	
307.28993	314	1+
307.88883	1236	1+
307.98053	262	1+
308.14078	874	1+
308.17515	150	
308.79834	160	
308.87551	294	
310.15983	740	1+
311.02449	250	
311.29378	356	1+
311.82866	180	1+
311.88324	2644	1+
311.99804	208	
312.87096	756	
312.97047	160	
312.98723	376	1+
313.03908	226	
314.86642	1074	1+
314.90756	160	
315.02038	186	
315.97385	146	
316.86332	848	
316.88925	242	
317.90093	256	1+
318.00200	200	1+
318.85785	388	1+
319.13061	324	1+
321.99457	144	
322.85750	196	
323.13151	242	1+
324.85955	434	1+
325.03996	492	1+
325.90146	318	
325.96753	260	1+
326.13363	210	
326.88968	302	
327.36854	156	
327.39182	170	1+
327.89861	320	
328.37115	166	
328.88921	230	
329.16110	200	1+
329.89569	446	
330.88109	802	1+
332.84823	300	1+
332.87540	1212	1+
332.90610	354	
333.89545	158	
334.87555	196	
334.89361	320	
335.01282	200	1+
335.88364	682	1+
335.93725	210	1+
336.94078	144	1+
337.05544	204	
337.36145	148	1+
337.88174	614	1+
339.05531	184	
339.13304	168	
339.84839	192	
339.87587	186	
340.04736	946	1+
340.86663	350	1+
341.07591	184	
342.00476	102	1+
342.19820	148	
342.97300	146	
343.87424	688	1+
344.17993	200	
345.13527	158	
345.18094	158	
345.41604	172	
347.75758	304	1+
348.80670	274	1+
348.95354	170	
349.04884	260	1+
350.88671	492	
351.88712	226	
351.92521	254	1+
352.90699	286	
353.06627	294	1+
353.90455	154	
354.13761	166	
354.87137	164	
355.19640	190	
355.88855	604	1+
356.01478	210	1+
356.82880	244	1+
356.85672	150	
357.04297	218	1+
357.10766	150	
358.07965	160	
358.87604	398	1+
359.08134	278	1+
360.15363	144	
360.40445	158	
361.84034	280	1+
363.98265	242	1+
364.14726	282	1+
364.34803	226	1+
367.15335	216	1+
367.81892	220	
367.84393	218	
368.07678	432	1+
368.19761	244	1+
368.34640	306	1+
368.89476	470	1+
369.08080	392	1+
369.56606	150	
369.83702	806	1+
370.23066	298	1+
371.72482	158	
371.84088	250	
371.90160	432	1+
373.14348	162	
374.06072	232	
374.81378	512	1+
374.90568	180	
375.95604	260	1+
375.98021	238	1+
376.21162	152	
376.88809	346	
377.04775	414	1+
377.07646	280	1+
378.05396	302	1+
379.15309	198	1+
380.11020	356	1+
380.21705	218	1+
382.85689	290	
383.09329	158	
383.11799	466	1+
383.23879	198	1+
383.93544	152	1+
383.99487	194	1+
384.21342	512	1+
384.27270	216	1+
384.85090	1296	1+
385.11348	262	
385.21829	296	1+
385.34525	144	
385.82607	310	
386.84679	1116	1+
387.84707	710	1+
388.05836	142	
389.12038	186	
389.20186	690	1+
389.37983	164	
389.91819	288	
390.33540	174	
390.84108	2114	1+
391.87212	146	
391.90941	464	1+
391.96524	142	
392.82578	2184	1+
392.86294	290	1+
393.01293	194	1+
394.08018	178	
394.80472	162	
394.83174	532	1+
395.86978	200	
396.19880	332	1+
396.86105	308	1+
396.88632	150	
397.12035	198	1+
398.24380	212	
399.88043	190	1+
400.21206	178	
400.72748	168	
401.06963	188	1+
401.12303	378	1+
402.30133	124	1+
402.86554	850	1+
403.08080	314	1+
403.11307	284	1+
403.23105	364	1+
404.92182	154	
405.86601	316	
406.80395	258	1+
406.86113	212	
407.07393	272	1+
407.18637	196	1+
407.86589	696	
408.85186	2820	1+
410.83724	2624	1+
410.87379	774	1+
411.03241	200	1+
411.06062	246	1+
412.72394	136	1+
412.84274	646	1+
413.07448	824	1+
413.10052	228	1+
413.72791	160	1+
414.19019	504	1+
414.23104	262	1+
415.70137	108	1+
415.84240	280	1+
416.46929	80	1+
416.88015	294	1+
417.15545	158	1+
417.38958	166	1+
418.07193	148	
418.33402	200	1+
418.84581	220	1+
419.13624	186	
419.16948	192	
420.87250	228	
421.88115	366	
422.03826	152	
422.28674	224	1+
422.87950	304	
423.86833	1420	1+
424.14274	326	
424.41525	136	1+
425.13692	204	
425.87978	250	
426.02728	126	1+
426.22069	98	1+
426.47235	192	1+
426.78994	216	1+
426.86230	2110	1+
427.07252	258	1+
427.11290	224	
427.13968	352	1+
427.34531	154	1+
427.37274	148	
428.84650	3172	1+
428.88325	858	1+
428.91616	172	1+
430.23023	174	1+
430.26775	136	1+
430.34226	146	1+
430.73163	274	1+
430.88000	474	
431.19965	198	1+
431.86559	1568	1+
432.84705	176	
433.85804	168	
434.14291	688	1+
434.43314	152	
434.78966	160	
434.84519	374	1+
437.22717	132	1+
438.08149	174	1+
439.88945	608	1+
440.08577	154	1+
440.14321	198	
440.82845	164	
441.12766	160	
441.15198	570	1+
441.65649	154	1+
441.87630	650	1+
442.15349	478	1+
442.87978	470	1+
443.26978	200	1+
444.14543	406	1+
444.87202	4006	1+
445.27321	186	1+
446.14965	214	
446.19394	170	1+
447.88747	368	1+
449.68279	182	1+
449.80230	186	
449.88042	1422	1+
450.34472	160	1+
450.37483	204	1+
451.20194	192	1+
451.87780	362	
452.40055	182	1+
453.14511	188	1+
456.08934	214	1+
457.90247	922	1+
458.18274	160	
459.90607	168	
460.16475	680	1+
462.16357	426	1+
462.88332	1722	1+
464.88467	376	1+
465.16842	350	1+
465.21852	166	
466.09685	194	
467.88956	1600	1+
468.17902	180	1+
469.06986	242	1+
469.43070	180	
469.88804	490	1+
470.34593	226	1+
471.14963	190	
472.06092	118	1+
474.84073	218	1+
478.25813	362	1+
482.28692	362	1+
484.48932	178	1+
485.89919	1218	1+
487.35142	208	1+
487.44862	150	
487.89821	194	
488.45165	146	
490.24515	166	
495.26880	172	1+
496.96236	158	
497.04500	146	
497.23206	156	1+
499.34938	150	1+
503.35589	540	1+
504.12695	328	1+
504.28555	464	1+
504.43109	486	1+
504.56806	110	1+
505.28887	322	1+
505.33313	810	1+
505.43445	408	1+
505.48000	200	1+
505.51251	152	1+
506.03049	178	1+
506.19437	216	1+
507.35443	366	1+
507.50368	210	1+
508.28891	292	1+
508.42216	202	1+
509.23154	230	1+
509.29048	240	1+
510.12518	158	1+
510.45243	288	1+
510.73771	110	1+
511.41844	218	1+
511.47656	156	1+
512.19313	256	1+
END IONS

###FS:    #m/z: 322.93034 #charge 1+
###MS: 23
###MSMS: 24
BEGIN IONS
TITLE=Cmpd 17, +MS2(322.9303), 28.0-35.0eV, 0.5min #24
RTINSECONDS=29.6755
SCANS=23-24
PEPMASS=322.93034	1705204
CHARGE=1+
127.95068	90	
128.98738	94	
129.23859	96	
190.92727	138	
191.95815	136	
199.89318	94	
200.85950	94	
200.92940	102	
201.89332	106	
205.94858	276	
206.49708	88	
207.94498	98	
208.54360	94	
209.92019	100	
211.61730	104	
215.88806	150	
220.86391	130	
222.95163	144	
223.95942	414	1+
224.97731	94	
225.86611	94	
227.13745	90	
227.86729	92	
227.93299	182	
228.92777	134	
230.05601	90	
231.87901	216	1+
232.00591	200	1+
232.12052	114	
232.89871	196	1+
233.19917	98	
233.90041	140	1+
235.51126	96	
235.82192	246	1+
237.22917	138	
238.87909	186	
238.95235	208	
239.07889	528	
239.13953	148	
239.95842	88	
240.08442	300	
240.94029	2196	
240.96212	150	
241.12926	92	
241.42348	88	
241.93988	8316	1+
242.94206	5770	1+
243.04290	158	
243.14368	96	
243.88532	160	
244.94028	1406	1+
245.12548	114	
245.22155	94	
245.54226	102	1+
246.97677	430	1+
248.85493	100	
249.03021	88	
249.43524	108	
249.94554	104	
250.01337	100	
250.06653	252	1+
251.29642	100	
252.52635	86	
254.00181	110	
259.14472	98	
260.84476	180	
260.85861	176	
261.06231	140	
261.16736	154	
261.89297	302	1+
262.06270	148	
263.04347	298	1+
263.07550	86	
264.80022	180	1+
265.24034	96	
265.99152	94	
266.04388	100	
266.96126	128	
267.01347	146	
267.91124	90	
267.96986	96	
267.99973	104	
268.95759	334	
269.08685	94	
270.96673	100	
271.44611	88	
273.02617	94	
273.08732	88	
273.98300	102	
274.85418	150	1+
274.93464	98	
275.80702	94	
275.97447	232	
276.84794	282	1+
277.92375	102	
278.09240	148	
278.13253	98	
278.80966	122	
279.09123	1086	1+
279.27422	92	
279.91453	92	
279.96426	90	
280.04244	132	
280.37499	124	
280.99261	164	
281.08067	208	1+
282.08773	224	1+
282.22698	86	
282.27895	156	
282.45561	94	
283.21624	146	1+
283.25297	270	1+
283.58749	100	
283.85206	254	1+
284.03041	138	
284.06660	124	
284.29387	624	
285.98541	90	
286.80801	92	
287.26373	100	
288.07123	88	
289.87924	178	1+
290.86331	170	1+
292.06140	172	
292.23769	134	
292.26341	138	
293.89046	96	
294.84998	148	
295.01449	116	
295.86835	96	
295.92954	114	
297.08362	90	
297.16671	102	
297.99034	94	
299.05879	180	
300.24807	94	
300.82070	238	1+
301.10929	282	1+
302.02841	106	
302.16669	98	
302.88240	118	
303.27608	104	
303.73661	114	
305.87375	152	
306.27173	146	
307.30789	124	
307.78409	112	
307.88876	122	
308.29322	672	1+
308.35272	104	
308.86758	108	
308.97028	112	
309.12415	92	
309.20517	92	
310.30894	676	
311.05383	86	
311.12450	312	1+
311.59563	94	
311.61942	92	
311.88136	172	
312.14603	118	
313.02934	210	
313.38865	92	
313.89750	146	
314.84671	98	
314.97520	90	
315.88642	106	
318.29217	112	
318.78538	86	
318.86184	142	
319.12509	86	
323.23916	1024	1+
323.88642	210	1+
323.93559	122	
324.04517	112	
325.23890	134	
325.32084	94	
326.28623	130	
326.96099	198	1+
327.14470	104	
327.21230	102	
327.89390	168	
END IONS

###FS:    #m/z: 340.94113 #charge 1+
###MS: 23
###MSMS: 25
BEGIN IONS
TITLE=Cmpd 18, +MS2(340.9411), 28.0-35.0eV, 0.5min #25
RTINSECONDS=30.448
SCANS=23,25
PEPMASS=340.94113	884388
CHARGE=1+
191.10679	98	
196.88276	144	
200.83647	132	
210.93510	108	
213.08544	142	
213.93979	1948	1+
215.89102	358	1+
215.93853	346	
217.88314	188	
219.87763	128	
221.07889	104	
222.12508	100	
224.96423	144	
226.94312	112	
229.88249	196	1+
230.43614	94	
231.90613	142	
231.95073	1988	1+
233.06243	110	
233.89767	878	1+
233.94607	380	1+
235.89305	266	
236.08009	110	
236.14814	110	
239.04664	108	
241.04940	190	1+
242.94251	244	1+
243.82828	122	
244.03855	94	
245.07754	98	
246.23984	118	
246.97582	308	1+
247.00530	90	
248.02920	112	
248.62739	98	
248.90069	120	
248.96070	556	1+
249.44695	92	
249.96267	458	1+
250.56918	110	
250.95027	256	1+
251.01030	96	
252.90095	92	
253.97069	94	
254.01437	96	
254.28552	94	
254.96674	1380	1+
255.07452	762	1+
256.00744	94	
256.90112	134	
256.96209	230	
257.41220	90	
258.96717	94	
259.90299	166	1+
260.95487	94	
261.13327	92	
261.84016	114	
262.11623	236	1+
262.97262	204	
263.00870	94	
263.05437	140	
263.98089	120	
265.01636	462	1+
265.04404	98	
266.27993	90	
266.99670	472	1+
267.13532	202	
267.24829	134	
267.99975	320	1+
268.44400	92	
269.80285	124	
270.11729	112	
272.09385	122	
272.93462	124	
272.98288	136	
273.05963	98	
273.84990	130	
273.98652	108	
275.10118	102	
275.13015	92	
275.87405	104	
276.97975	180	
277.00762	230	1+
277.07591	114	
277.83169	96	
277.92389	134	
277.96290	322	1+
278.84727	264	1+
279.96498	228	
280.26515	104	
280.36499	92	
281.04759	248	
281.13177	190	1+
281.25810	92	
282.01430	94	
282.02922	240	1+
282.27931	198	
283.04937	92	
284.86989	166	
285.26921	98	
286.85362	90	
287.01863	190	1+
287.91861	130	
288.11691	90	
289.75588	98	
290.85714	134	
291.06101	314	1+
292.41639	92	
292.81877	90	
293.02785	92	
293.43184	106	
293.85534	216	1+
294.92903	118	
295.03273	90	
295.12027	106	
295.96600	116	
295.99389	110	
296.98417	100	
298.30828	98	
299.81591	222	1+
299.97783	92	
300.05709	138	
301.26575	226	
302.17447	116	
302.79795	170	1+
302.95461	102	
303.07899	116	
305.09249	98	
306.22192	98	
306.24473	148	1+
306.27850	320	1+
306.87807	120	
307.31354	178	
307.80323	94	
308.29363	214	
308.38234	124	
309.29718	222	
310.02952	108	
310.87666	178	
311.88224	168	
313.02871	184	
313.86820	176	1+
314.41331	100	
314.81952	134	
314.95761	92	
316.28428	98	
318.59862	92	
319.09662	100	
319.87533	114	
320.31604	96	
320.42617	90	
322.95320	106	
323.23860	474	1+
323.30473	98	
324.00533	92	
324.78968	92	
325.14285	200	1+
326.28042	138	
326.34135	140	
326.89441	130	
327.56025	116	
327.79897	98	
328.18830	152	
329.81891	126	
329.87466	236	1+
330.32753	90	
333.81783	120	
335.75026	90	
336.34897	102	
336.94602	98	
337.21427	104	
337.31947	162	
337.33899	94	
337.35384	120	
338.35986	196	
339.00830	102	
339.14551	182	1+
340.09474	90	
340.84746	90	
341.25108	102	
342.20095	264	1+
342.24790	112	
342.69324	108	1+
342.90645	190	
344.28958	118	
344.96991	144	
345.25951	90	
345.88747	96	
346.02795	184	1+
346.33500	238	1+
END IONS

###FS:    #m/z: 363.95711 #charge 1+
###MS: 23
###MSMS: 26
BEGIN IONS
TITLE=Cmpd 19, +MS2(363.9571), 28.0-35.0eV, 0.6min #26
RTINSECONDS=31.22
SCANS=23,26
PEPMASS=363.95711	605062
CHARGE=1+
73.12757	122	
122.92291	100	
188.06353	106	
189.86310	198	
191.85994	244	
191.95756	110	
205.92778	138	
207.87537	134	
207.95079	132	
209.94735	352	1+
210.88101	188	
212.88003	944	1+
222.95294	582	
223.88827	98	
223.95368	310	
224.95069	1192	1+
224.97522	284	
226.87653	258	1+
226.88680	132	
226.94730	6088	1+
227.93163	382	
228.90107	150	
228.94228	4466	
229.94744	114	
230.89008	1402	1+
231.12177	138	
233.88589	140	
234.89230	154	
236.79205	166	1+
239.57813	98	
240.94317	526	
240.96414	730	1+
241.94015	2888	1+
242.94265	1956	1+
243.83238	106	
244.95785	3592	1+
245.03242	122	
245.10560	134	1+
245.94291	408	
246.81083	104	
246.95338	2886	1+
248.03269	142	
248.82480	102	
248.89927	540	1+
248.92649	166	
248.95198	208	
248.98668	142	
250.89903	210	
250.94917	416	1+
250.97368	130	
251.07414	252	1+
251.82429	102	
251.96867	106	
253.06125	122	
253.83307	146	
255.02902	144	
256.21392	108	
257.08118	130	
258.97051	228	
259.21218	102	
260.93981	124	
260.96797	702	1+
261.07487	142	
263.10397	126	
265.09088	100	
265.98175	150	
266.05744	156	
266.81862	236	1+
267.90802	202	1+
267.97252	700	1+
268.95599	216	
270.09830	234	1+
270.61316	106	
270.85934	98	
271.91633	194	
271.96156	192	1+
272.01067	100	
272.84766	210	1+
276.42214	150	
276.85405	132	
277.03206	144	
277.47748	116	
279.14205	182	
280.10631	186	1+
280.79383	98	
281.08714	168	
281.85963	140	
281.89298	308	1+
282.10865	324	1+
282.27296	150	
283.04053	188	1+
283.06980	276	1+
283.14995	116	
283.96368	100	
283.98793	230	
284.98895	142	
285.84262	180	
287.10132	100	
289.06888	214	1+
290.78533	114	
290.85782	216	1+
292.50683	106	
293.26868	288	1+
293.43570	194	
293.86410	136	
293.88292	228	1+
293.92217	556	1+
295.23140	142	
296.03615	108	
296.18138	194	1+
296.85696	102	
297.98173	350	1+
298.08646	108	
298.80575	290	
299.80323	190	
300.62239	122	
301.06977	102	
301.80239	212	
301.86186	290	
301.93706	354	1+
302.80269	252	1+
302.85402	962	1+
303.85595	810	1+
304.56347	100	
304.90031	190	1+
305.77804	468	1+
306.27673	220	
306.78250	384	1+
306.93361	150	
307.28666	268	
307.30477	110	
307.98002	98	
308.29231	180	
308.88346	130	
309.29574	134	
309.33022	114	
309.79830	146	
309.87449	228	1+
310.13422	100	
310.31328	154	
311.14942	98	
312.87707	116	
313.87793	108	
313.90032	256	1+
314.81384	126	
314.97085	106	
315.80637	374	1+
315.94083	184	1+
316.80817	300	1+
318.93339	172	
319.81373	214	1+
319.94055	104	
320.95837	126	
321.09523	174	
321.82013	152	
321.89310	130	
322.16979	290	1+
322.92884	332	
322.99104	108	
323.01681	168	
323.30790	110	
324.01860	220	
324.87672	298	1+
325.26819	218	1+
325.32529	272	1+
326.82226	100	
328.18625	110	
329.00564	106	
330.03964	140	
330.20204	118	
330.32541	176	
332.08288	116	
334.29947	120	
334.96067	106	
335.07886	246	1+
335.30842	102	
335.83333	98	
336.33042	136	1+
336.80573	114	
336.87693	106	
336.94578	346	1+
337.15976	98	
339.83490	106	
340.53579	102	
340.94364	294	1+
343.20975	112	
343.28205	186	
344.27630	174	
344.57355	108	
348.32356	540	1+
349.08206	116	
349.32632	360	1+
350.30113	150	
352.34656	120	
352.89043	156	
354.13877	114	
354.84697	194	1+
358.71042	98	
360.25615	140	
361.35417	100	
363.00018	152	
363.06167	100	
363.22221	104	
363.36986	262	1+
364.37195	176	1+
364.99224	114	
365.31988	126	
366.17427	104	
366.79096	98	
367.33147	146	
368.42596	190	
END IONS

###FS:    #m/z: 322.93039 #charge 1+
###MS: 27
###MSMS: 28
BEGIN IONS
TITLE=Cmpd 20, +MS2(322.9304), 28.0-35.0eV, 0.6min #28
RTINSECONDS=34.8925
SCANS=27-28
PEPMASS=322.93039	1714504
CHARGE=1+
65.31121	114	
185.09989	82	
189.01962	108	
201.04491	150	
204.07808	84	
213.07396	88	
214.09127	96	
214.88811	372	1+
217.01696	88	
218.48672	86	
218.86719	186	1+
218.88624	92	
219.04542	114	
220.49891	82	
221.06711	152	
221.94240	118	
222.14632	90	
222.86094	124	
223.07887	86	
223.86860	216	1+
223.95818	486	1+
224.93688	84	
225.86340	214	1+
226.19281	84	
226.82673	104	
227.93260	184	
228.93235	86	
229.11439	84	
229.89581	96	
229.99685	194	1+
230.85902	148	
230.90277	128	
234.88093	100	
236.08545	92	
236.10717	84	
236.43002	92	
236.92876	80	
237.07044	98	
238.21284	144	
238.94252	180	
239.07927	296	
239.96626	86	
240.84875	108	
240.94045	3326	
241.19638	84	
241.59308	96	
241.85389	84	
241.94006	10162	1+
242.01911	86	
242.94252	7404	1+
243.53293	92	1+
243.88496	336	1+
244.16316	154	
244.63184	96	
244.93892	1798	1+
244.98572	88	
246.97774	90	
248.85486	96	
248.94691	90	
248.97555	88	
249.04111	170	
250.06982	82	
250.96990	108	
251.04264	232	1+
253.88506	88	
253.99593	84	
254.80185	82	
255.16226	88	
255.50292	102	
255.93514	100	
260.00631	84	
260.83352	164	
261.24678	90	
261.95641	126	
263.13523	86	
263.20692	92	
263.42155	88	
264.79724	104	
265.01978	92	
265.06489	128	
265.08406	118	
265.26265	90	
265.86967	90	
266.05750	100	
266.91639	114	1+
267.13623	164	
268.00160	84	
268.05007	82	
268.95210	176	
270.39929	90	
270.92624	82	
271.80024	84	
272.45033	90	
272.84710	316	
273.00199	86	
273.07090	80	
275.80910	156	
276.85734	114	
277.81947	124	
278.01888	96	
278.24661	232	
278.83921	138	
279.09195	794	1+
279.16064	118	
279.75658	94	
280.90600	86	
282.04718	84	
282.27894	88	
283.06788	670	1+
283.09999	92	
283.79654	90	
284.29364	756	1+
284.32422	84	
284.90400	80	
285.02657	84	
285.04730	114	
286.96412	84	
287.88407	86	
289.40488	100	
289.79573	80	
289.87805	226	1+
290.85333	496	1+
293.39377	90	
293.93892	82	
294.05020	82	
294.31566	82	
294.85506	84	
295.81743	86	
296.86318	172	
296.91067	92	
298.20870	86	
299.24716	98	
299.81297	96	
300.22244	94	
300.85329	96	
301.03368	168	1+
301.05468	120	
301.14420	126	
301.26144	92	
301.51950	90	
302.81710	96	
304.19180	230	1+
304.29759	84	
304.88465	94	
305.00936	82	
305.14819	124	
306.53803	92	
306.79449	152	
306.88097	210	
307.28864	142	
307.89462	142	
308.29453	706	1+
308.86956	126	
309.88528	190	1+
310.04375	92	
310.06727	82	
310.11124	232	1+
310.27626	106	
310.30892	484	
313.09070	108	
313.26488	104	
313.86056	88	
320.89318	86	
322.05638	198	1+
323.23892	262	
323.31649	126	
323.85865	102	
324.23986	206	
324.87123	80	
324.88871	162	
325.86977	190	1+
326.17250	162	
326.26294	80	
327.30822	82	
328.15955	96	
END IONS

###FS:    #m/z: 340.94114 #charge 1+
###MS: 27
###MSMS: 29
BEGIN IONS
TITLE=Cmpd 21, +MS2(340.9411), 28.0-35.0eV, 0.6min #29
RTINSECONDS=35.6645
SCANS=27,29
PEPMASS=340.94114	825114
CHARGE=1+
168.90821	114	
189.86222	228	
207.95192	100	
207.97416	98	
209.93937	92	
212.94747	148	
213.87766	126	
213.93849	2250	1+
215.88911	808	1+
217.85698	88	
217.87759	342	1+
217.93799	96	
222.96623	150	1+
225.15607	94	
226.89361	88	
230.92191	162	
231.88920	466	1+
231.95166	1210	1+
232.50987	88	
233.11603	164	1+
233.89779	494	1+
233.94576	514	1+
235.23031	94	
235.89463	178	
235.94869	136	
237.05972	252	
237.22996	106	
238.03754	104	
238.21760	128	
239.04980	110	
239.90209	100	
240.05168	88	
240.23096	242	
241.11729	202	
241.90478	210	1+
242.82859	200	1+
242.94318	244	
242.96190	120	
244.03678	90	
244.16593	124	
245.39913	86	
247.55008	98	
247.98222	382	1+
248.02074	152	
248.90056	112	
249.03731	116	
249.95910	592	1+
250.74393	98	
250.94734	98	
251.95874	140	
253.03402	128	
253.04858	136	
254.06786	474	1+
254.90869	132	
254.96520	1570	1+
255.01627	94	
255.07221	342	1+
255.09658	104	
256.26503	88	
256.79496	158	1+
256.91796	160	
257.99250	90	
258.88530	108	
259.95853	120	
260.08484	88	
260.96220	116	
261.80443	88	
261.84697	126	
264.06995	100	
264.92410	102	
265.01925	134	
265.26301	144	
265.98719	88	
266.91559	90	
267.99812	140	
268.10855	138	
268.46007	88	
268.95821	236	
269.12450	108	
271.11402	104	
271.88128	88	
271.92138	98	
272.43813	96	
272.93324	150	
272.97876	160	
273.18454	88	
273.84501	294	1+
274.90776	104	
275.71717	102	
276.84078	462	1+
276.85639	252	
277.96037	380	1+
278.24585	94	
278.78393	92	
279.09409	120	
279.25167	92	
279.84830	88	
279.89239	108	
280.10666	104	
280.85186	300	1+
281.04827	166	
281.30223	94	
281.41047	104	
281.85577	218	1+
282.05379	90	
283.28377	92	
285.08693	98	
286.91313	114	
287.81963	92	
289.15640	108	
290.86202	338	1+
290.95270	92	
291.02425	104	
294.86319	136	
295.86186	302	1+
296.09845	104	
296.24984	118	
296.84994	160	
296.92698	88	
297.15590	94	
297.84237	88	
299.06190	280	1+
299.78208	102	
299.83296	120	
301.26337	120	
301.94176	200	1+
302.24785	194	1+
302.91540	96	
304.26999	160	
304.28471	88	
304.36816	90	
304.61436	92	
305.19988	92	
305.27513	242	1+
307.24830	268	1+
307.31082	126	
307.88187	106	
308.62092	110	
308.87534	174	1+
309.30491	160	
309.31585	116	
309.82038	190	1+
310.87632	100	
312.86818	230	1+
313.80170	100	
319.06789	214	1+
319.86886	98	
320.64111	92	
321.21775	152	
321.92360	92	
323.01702	104	
323.23759	460	1+
324.29130	132	
324.89498	288	
325.21443	88	
325.24995	104	
325.89479	190	
327.12076	102	
327.17999	148	
327.30602	108	
327.52144	90	
327.79281	94	
327.82860	110	
328.18640	138	
328.28706	104	
330.33213	90	
330.59563	90	
331.03528	102	
332.01020	112	
335.79938	94	
336.57643	112	
337.21384	152	
337.35292	100	
338.25670	102	
339.23559	122	
339.26401	152	
339.85782	88	
342.24135	192	1+
342.27807	242	1+
342.90110	140	
343.19637	138	
343.29342	102	
344.15156	90	
344.18239	120	
345.20480	106	
345.90120	90	
END IONS

###FS:    #m/z: 363.95711 #charge 1+
###MS: 27
###MSMS: 30
BEGIN IONS
TITLE=Cmpd 22, +MS2(363.9571), 28.0-35.0eV, 0.6min #30
RTINSECONDS=36.4375
SCANS=27,30
PEPMASS=363.95711	553660
CHARGE=1+
58.80229	108	
154.59296	96	
189.86529	272	1+
190.92862	94	
191.85656	282	1+
193.84928	112	
200.87722	92	
205.95192	208	
208.17143	94	
209.09542	96	
209.87689	388	1+
209.94462	730	
210.88379	252	1+
212.87908	878	1+
222.95433	486	
223.88862	240	1+
223.95498	234	
224.95078	1010	1+
224.97299	158	
225.96973	686	1+
226.88655	302	1+
226.94736	5776	1+
226.97210	482	1+
227.90130	98	
227.93268	310	
228.89541	462	1+
228.94309	5112	1+
230.88905	1710	1+
232.88670	152	
234.05544	130	
234.87724	138	
235.14587	110	
235.39384	104	
235.83981	220	1+
237.05847	166	1+
237.07635	134	
238.93701	154	
240.08028	160	
240.80007	118	
240.83705	120	
240.89110	190	1+
240.94115	790	
240.96346	700	
241.94235	566	
242.94228	2018	1+
243.83707	94	
244.95728	2726	1+
245.90280	328	1+
245.94867	4418	1+
246.90834	240	1+
246.95368	3636	1+
247.20432	86	1+
248.03453	222	1+
248.90192	408	
249.03991	158	1+
250.81419	92	
250.89460	246	
250.96994	478	
251.04277	136	
251.79814	154	
251.95077	96	
252.11279	92	
252.23331	146	
252.92126	102	
253.37974	98	
253.90684	104	
254.03478	106	
254.09135	192	1+
254.87994	112	
256.22591	94	
257.08519	94	
257.90892	100	
257.96940	450	1+
258.44378	98	
259.44042	118	
260.39744	110	
260.83523	164	
260.96939	236	
261.84317	154	
262.08213	102	
262.82831	132	1+
262.84723	138	
263.46203	102	
263.91473	96	
265.06504	108	
265.08891	144	
266.81184	170	
267.13951	134	
267.25625	92	
267.62570	94	
267.78487	130	
267.97627	752	1+
268.96581	904	1+
269.80847	410	1+
269.85360	104	
269.97120	682	1+
270.15338	186	
271.91652	198	
272.84750	126	
272.87619	158	
272.93693	102	
273.41806	106	
273.85712	140	
274.95964	102	
275.42159	158	
276.84529	134	
277.81517	108	
278.42331	116	
278.86522	106	
278.98300	94	
279.93334	160	
280.79384	316	1+
280.85882	94	
281.85712	118	
281.99876	100	
282.94917	102	
282.96771	138	
283.07150	212	
284.79736	124	
284.84552	386	1+
285.09930	114	
285.89967	154	
285.93883	118	
286.14880	162	1+
287.82074	136	
288.10925	258	1+
290.86173	108	
290.87945	138	
292.18968	94	
292.43862	158	
292.88684	210	1+
294.27689	172	
295.92802	136	
298.59253	108	
298.80441	476	1+
299.80709	282	1+
299.86283	144	
299.87424	154	
301.80056	516	1+
301.86146	368	
302.39840	104	
302.41344	94	
302.86511	188	
303.85647	530	1+
303.93194	172	1+
303.99262	96	
304.16829	140	
304.81026	96	
304.88768	178	
305.27758	236	1+
305.89208	132	
306.79913	192	
307.30491	280	
307.78806	144	
307.89646	108	
308.29400	614	1+
308.80127	216	1+
308.85700	288	1+
308.90837	236	1+
309.12724	150	
309.57786	98	
310.31282	114	
312.15527	98	
313.87783	94	
318.93626	338	1+
319.28544	94	
319.81959	94	
321.03059	144	
321.16015	292	1+
321.86865	320	
322.06683	92	
322.09885	218	1+
322.85582	94	
322.88040	146	
323.88612	392	1+
324.40202	94	
324.78972	118	
324.81838	168	
324.87772	104	
325.02014	126	
325.77702	110	
326.83306	98	
326.87128	144	
327.79849	302	1+
328.24616	94	
328.31602	266	1+
329.30582	120	
329.87267	298	1+
332.29131	100	
333.07644	92	
333.98186	94	
335.85690	220	1+
336.94557	328	1+
337.08817	106	
337.30630	230	1+
339.82946	222	1+
341.31968	236	1+
343.17827	322	1+
344.18036	292	1+
344.65746	92	
346.31091	224	1+
346.67620	100	
349.32174	278	
350.34832	176	
351.33147	134	
352.88719	124	
352.90995	100	
357.74861	96	
360.21658	112	
360.29575	116	
365.19510	194	1+
365.31362	144	
365.38546	150	
366.28176	88	1+
367.22908	152	1+
367.32998	126	
367.75578	224	1+
368.34103	226	1+
END IONS

###FS:    #m/z: 322.93056 #charge 1+
###MS: 31
###MSMS: 32
BEGIN IONS
TITLE=Cmpd 23, +MS2(322.9306), 28.0-35.0eV, 0.7min #32
RTINSECONDS=40.118
SCANS=31-32
PEPMASS=322.93056	1687116
CHARGE=1+
189.86005	84	
192.89026	400	1+
195.03459	100	
197.95789	106	
201.04604	124	
204.00808	96	
205.94999	370	
207.97302	174	
208.89676	84	
209.91548	98	
212.02307	86	
212.89628	90	
215.88703	248	
216.13537	84	
217.88439	80	
220.87605	128	
221.89214	82	
221.93933	118	
222.95828	556	1+
223.59810	86	
223.96295	472	1+
224.74936	84	
225.86306	192	
226.88072	88	
227.17820	82	
227.90502	216	1+
227.95165	146	
228.40861	90	
229.52567	86	
232.88412	88	
233.89769	210	
234.92471	108	
235.41885	92	
236.11483	86	
237.21984	94	
237.82480	202	1+
238.93745	352	
239.08120	176	
240.94069	4750	
241.92174	98	
241.94000	14580	1+
242.52178	84	
242.94229	10506	1+
243.87801	84	
244.94017	2878	1+
245.55837	102	
245.87543	210	1+
246.04910	98	
246.10032	128	
246.12930	148	
246.97879	206	1+
248.14276	84	
248.90526	320	1+
249.04158	86	
250.23300	82	
251.01032	88	
251.78847	108	
251.96646	84	
254.08073	84	
254.09803	244	1+
254.90284	112	
255.03196	88	
256.88261	98	
256.97415	130	
257.57368	98	
257.79908	98	
258.73970	104	
259.09135	90	
259.23975	88	
260.06289	92	
260.93560	82	
261.85302	104	
261.89218	114	
263.07705	120	
263.87976	208	1+
263.97894	134	
264.06108	274	1+
265.26671	106	
266.02141	94	
266.24469	150	
267.00035	98	
267.13042	90	
267.85566	132	
268.22493	88	
268.95566	104	
269.02198	102	
269.21953	84	
271.84827	168	
272.06741	92	
273.84807	180	
273.92600	96	
274.84939	84	
276.18410	148	1+
276.83968	82	
277.79684	88	
278.06475	92	
278.83523	80	
279.09307	1000	1+
279.14721	92	
279.22898	90	
280.00901	90	
280.86248	126	
280.95720	104	
281.29071	86	
282.43300	110	
283.02657	116	
283.06753	740	1+
283.78694	130	
284.29524	760	1+
284.59976	82	
285.27949	98	
285.85333	118	
286.26567	106	
286.42951	84	
286.87484	314	1+
286.92178	118	
286.99062	102	
287.87882	250	1+
292.07187	120	
293.13736	88	
293.41905	88	
293.99020	120	
294.28094	122	
294.83601	92	
295.17153	84	
296.08800	94	
296.86795	146	
297.83128	244	
297.87153	288	1+
299.04051	96	
299.83334	84	
300.25625	94	
300.77790	92	
301.58114	138	
301.81565	82	
302.75719	82	
303.35389	84	
303.39004	80	
303.87580	92	
304.09838	80	
304.15393	234	1+
305.87206	118	
305.95760	90	
306.27553	296	1+
306.85632	148	
306.88290	112	
307.07436	118	
307.13518	198	1+
307.29509	80	
307.31362	104	
307.76437	96	
307.79735	306	1+
307.81391	88	
308.03614	90	
308.29181	556	1+
308.87474	106	
309.86835	106	
310.30934	386	1+
310.86156	380	1+
311.16906	128	
311.86559	296	1+
312.02532	114	
314.81960	110	
315.87826	80	
315.92829	108	
317.86027	192	1+
317.89076	80	
319.33545	86	
320.14252	238	1+
321.31797	84	
322.19904	80	
322.54928	90	
322.86707	80	
323.24035	552	1+
323.75694	96	
323.94673	94	
324.13481	134	
325.13271	82	
325.89522	98	
326.40021	92	
327.41041	88	
328.30194	86	
END IONS

###FS:    #m/z: 340.94125 #charge 1+
###MS: 31
###MSMS: 33
BEGIN IONS
TITLE=Cmpd 24, +MS2(340.9413), 28.0-35.0eV, 0.7min #33
RTINSECONDS=40.8895
SCANS=31,33
PEPMASS=340.94125	723372
CHARGE=1+
123.08362	90	
192.92933	128	
196.06974	96	
208.93761	94	
208.95792	126	
209.89886	88	
210.94183	348	1+
213.93983	2348	1+
215.88799	390	
215.93667	356	1+
217.89724	86	
217.93885	120	
219.87753	114	
224.97704	176	
226.94692	168	
229.13853	86	
229.87540	146	
229.95421	98	
230.95832	252	
231.89106	150	
231.95141	2134	1+
232.89194	126	
233.89523	582	1+
233.94916	332	
235.86791	220	1+
236.08250	86	
236.56955	100	
236.89474	88	
237.07142	134	
237.08739	92	
238.04522	86	
239.03315	144	
239.94351	234	1+
239.97277	180	
240.23600	102	
240.56941	96	
241.98087	88	
242.05515	220	1+
243.83229	154	
244.95431	134	
245.04308	96	
247.95759	86	
249.96288	654	1+
250.91894	138	1+
250.98913	128	
251.03502	112	
252.96459	150	
254.89012	112	
254.90845	108	
254.96581	1166	1+
255.07576	302	1+
256.45175	104	
256.91373	242	1+
256.96146	488	1+
258.04490	86	
258.84289	228	
258.90443	230	1+
258.96374	260	
259.79963	88	
259.95405	206	
260.84858	88	
261.05798	92	
262.02991	140	
262.32703	100	
263.06096	122	
263.17083	86	
263.82906	158	
264.22795	128	
264.91677	104	
265.01587	144	
265.73091	84	
265.90722	92	
266.01836	120	
266.24412	150	1+
266.87081	118	
266.99772	94	
267.06455	104	
267.13704	140	
267.62579	110	
267.89986	232	1+
268.96811	216	
270.93431	94	
271.90951	86	
272.07355	100	
272.84846	170	
272.93146	102	
272.95132	114	
272.97936	236	
276.85131	336	1+
276.97517	182	
277.87593	126	
277.96722	118	
278.84697	560	1+
279.84948	380	1+
280.50472	96	
280.91356	106	
280.94963	90	
280.97513	124	
281.51536	90	
281.79984	90	
282.27966	170	
282.39146	106	
283.00789	138	
283.03200	122	
284.09255	96	
284.80037	90	
285.89992	118	
285.93912	90	
286.08061	88	
286.41298	88	
286.48136	104	
288.83986	102	
290.26795	86	
291.41995	96	
292.85827	112	
293.80199	98	
293.85628	288	1+
293.97688	138	1+
294.01669	96	
294.56000	102	
294.86710	256	1+
295.40570	102	
297.00747	86	
297.57717	88	
297.97700	238	1+
298.34225	94	
299.06187	170	
299.87384	94	
300.82044	98	
302.17352	210	
302.63323	110	
303.94274	168	
305.02937	224	1+
305.29515	94	
305.80084	106	
306.88131	172	
306.94644	100	
307.07842	98	
307.23879	140	
307.43729	96	
307.80621	100	
308.29213	146	
309.41252	102	
310.81694	94	
310.87187	216	1+
311.86073	118	
311.89457	118	
313.86709	102	
315.39813	88	
315.85363	94	
316.75990	160	1+
318.59586	112	
318.75015	90	
318.81537	210	1+
319.25294	240	1+
319.44112	84	
320.42637	96	
320.73137	106	
320.89323	86	
321.22399	124	
321.29597	100	
323.30424	178	
324.76081	88	
324.89626	228	1+
325.02196	88	
326.16924	130	
326.18856	100	
326.79562	86	
326.87747	86	
328.29101	106	
329.82120	250	1+
329.83429	88	
331.14698	90	
334.62188	102	
335.29581	84	
336.30001	172	
336.33306	90	
339.29366	200	1+
342.33408	86	
342.82518	116	
343.28001	100	
344.71212	208	1+
345.81792	112	
END IONS

###FS:    #m/z: 363.95728 #charge 1+
###MS: 31
###MSMS: 34
BEGIN IONS
TITLE=Cmpd 25, +MS2(363.9573), 28.0-35.0eV, 0.7min #34
RTINSECONDS=41.6615
SCANS=31,34
PEPMASS=363.95728	461846
CHARGE=1+
172.70680	128	
187.86757	142	
190.86550	134	
191.85700	138	
193.85174	122	
197.87913	174	1+
200.94846	148	
207.87351	212	
207.94552	110	
209.94450	422	
210.88483	356	1+
212.87917	1526	1+
214.89180	164	1+
222.20508	108	
222.95371	488	1+
222.97888	132	
224.95048	598	1+
224.97140	578	1+
225.88429	122	
226.88997	152	
226.94857	5214	1+
227.89328	516	1+
227.93054	394	
228.89593	430	1+
228.94281	4782	1+
230.04395	106	
230.58793	178	
230.83295	106	
230.89024	2254	1+
231.14820	172	
232.01674	136	
232.88397	288	
233.90006	114	
234.88254	240	
235.15373	192	
237.40509	108	
238.94011	164	
239.06811	152	
240.82848	104	
240.83828	130	
240.94139	1204	
240.96248	566	
241.93951	3430	1+
242.72634	118	
242.79156	112	
242.81987	176	1+
242.94184	2340	1+
243.87433	172	1+
243.96194	114	
244.94017	374	
244.95816	3168	1+
245.87586	100	
245.94145	312	
246.90812	290	
246.95307	2782	1+
246.97630	318	
247.53859	94	1+
248.80328	102	
248.90051	838	1+
249.05050	98	
250.00194	100	
250.94871	316	1+
250.97448	110	
251.04049	266	
252.08622	268	1+
252.91662	128	
253.03785	124	
253.90802	132	
254.97511	118	
258.84279	306	1+
258.97360	436	1+
259.07868	216	1+
259.89270	100	
260.14675	98	
260.96875	218	
262.06467	100	
263.85099	96	
263.86783	230	1+
265.05795	178	1+
265.11896	102	
265.84864	120	
266.81315	378	1+
267.14122	102	
267.97243	540	
268.79070	172	
268.81001	266	1+
268.86454	108	
268.91738	200	
268.96006	682	1+
269.37049	100	
270.15577	108	
270.83304	118	
271.97288	100	
272.83465	116	
272.85147	170	
274.06827	98	
275.10843	124	
276.84789	452	1+
277.79523	122	
278.22242	114	
279.10032	224	
279.75070	98	
279.79861	126	
279.85499	114	
280.78763	366	1+
280.85868	126	
280.89274	254	1+
280.91429	104	
282.79069	422	1+
282.85398	100	
283.06723	106	
283.19043	112	
283.65584	98	
283.79413	274	1+
283.84711	102	
283.96633	126	
283.98487	154	
284.29430	134	
284.81280	98	
285.84596	356	1+
287.85581	132	
288.06189	100	
290.79662	160	
290.89753	106	
291.43897	100	
292.06094	124	
292.85839	100	
293.89321	104	
294.28052	136	
294.87535	222	1+
295.09759	100	
295.92712	142	
297.06906	98	
298.80272	718	1+
300.78795	96	
301.15069	136	
301.47712	106	
301.80035	878	1+
301.86473	202	
302.85735	196	
303.04216	196	
303.42389	116	
303.85700	778	1+
305.29237	100	
305.90213	100	
306.27894	138	
306.79169	104	
306.93518	234	
307.28868	680	1+
307.80416	104	
310.30609	186	
310.86591	314	1+
311.32193	100	
314.10539	262	1+
314.64628	98	
314.81377	136	
315.10782	220	1+
318.64465	106	
320.92497	358	1+
320.96047	150	
321.57263	130	
321.86806	182	
322.23416	192	1+
323.31506	144	
324.89280	130	
325.83038	98	
326.11325	126	
326.31598	100	
326.87034	120	
326.99497	244	1+
327.88152	136	
328.03827	160	
328.81661	110	
329.87317	244	
330.45014	96	
330.81332	114	
330.87580	102	
333.05583	218	1+
333.44115	100	
333.79677	362	1+
336.82260	236	1+
336.94588	204	
337.81069	192	1+
339.38500	100	
339.84121	112	
341.35812	100	
341.82766	134	
343.59166	102	
346.58437	100	
346.89988	106	
346.98671	98	
348.32096	366	1+
351.33035	102	
352.83315	236	1+
356.19163	104	
358.80271	104	
359.89729	102	
360.11364	100	
360.86658	124	
361.35405	250	1+
366.36664	104	
367.33153	148	
368.42250	114	
368.83761	168	
369.20365	268	1+
END IONS

###FS:    #m/z: 336.94625 #charge 1+
###MS: 35
###MSMS: 36
BEGIN IONS
TITLE=Cmpd 26, +MS2(336.9462), 28.0-35.0eV, 0.8min #36
RTINSECONDS=45.3585
SCANS=35-36
PEPMASS=336.94625	97248
CHARGE=1+
196.88057	118	
198.95431	124	
203.90436	90	
205.95015	418	1+
205.97331	166	1+
208.93763	142	
211.07456	140	
211.94500	5978	
212.88035	810	1+
212.94704	132	
213.89115	96	
213.94038	2032	1+
214.87898	162	
215.88866	608	
215.93849	320	
217.88347	104	
217.93845	88	
221.89145	110	
222.06242	98	
223.96422	216	
224.97411	110	
226.89307	174	
226.92257	104	
226.95635	108	
227.89349	254	1+
228.89383	180	1+
229.43411	100	
229.95562	5626	1+
230.88927	952	1+
231.86746	86	
231.95080	1900	1+
233.89810	340	
233.95113	268	1+
235.92235	130	
236.02447	92	
236.82953	120	
237.64181	86	
239.08821	90	
239.90401	180	
240.84943	84	
241.38898	94	
241.83533	138	
241.95133	106	
243.21430	118	
243.90057	88	
245.01880	176	1+
245.03907	84	
246.97632	170	
247.07102	88	
247.96668	1210	
248.90107	572	1+
248.98254	182	
249.15046	120	
249.82830	164	
249.96139	768	1+
250.07708	192	1+
250.83257	254	1+
250.91995	220	1+
251.02946	152	
251.84915	96	
251.97782	154	
252.89289	358	1+
252.97203	3268	
254.02236	136	
254.09151	140	
254.94141	142	
254.96686	2028	1+
255.07356	528	1+
256.85175	118	
256.94182	92	
256.96310	292	
257.83779	332	1+
257.96618	174	
258.84140	280	1+
258.96227	132	
259.43950	94	
260.52230	86	
260.85873	104	
261.08767	120	
261.94727	104	
262.84077	190	1+
264.79920	188	
265.02135	88	
266.24472	134	
267.84007	144	
267.93095	176	1+
268.84228	424	1+
268.91912	156	
269.02782	94	
269.79773	100	
269.84623	318	1+
269.96011	140	
270.98349	336	
271.00433	118	
271.84378	122	
271.88995	232	1+
271.91778	112	
272.85415	168	1+
272.97545	134	
273.05980	134	
273.97066	86	
275.98445	128	1+
276.84815	128	
277.04085	184	1+
277.83269	146	
277.84743	124	
278.03205	86	
278.79679	158	1+
278.83587	444	
279.11829	98	
281.79722	122	
281.83760	110	
282.10631	108	
282.85620	92	
283.03089	132	
283.04462	120	
283.45936	96	
283.78731	114	
283.83906	174	
284.36764	88	
285.84979	146	
286.43201	102	
286.84765	918	1+
286.91126	196	1+
289.87036	100	
290.41078	88	
290.79799	270	1+
290.85784	174	
291.40540	96	
291.85518	172	
292.86547	392	1+
293.10636	132	
293.15170	170	1+
293.99281	144	
294.35775	100	
294.63653	114	
295.06277	104	
295.98117	122	
296.97457	444	1+
298.85618	134	
298.99584	88	
299.05416	270	1+
299.65858	104	
300.25843	96	
301.87206	110	
306.79342	108	
306.88040	120	
307.31243	84	
307.88918	134	
308.29351	210	
308.31171	92	
308.87617	178	
309.86344	318	1+
311.88632	282	1+
312.11838	148	
312.92405	138	
313.86939	86	
313.94951	92	
314.82251	104	
316.08348	96	
316.87538	168	1+
317.98547	86	
319.12286	124	1+
319.28567	212	1+
319.30537	90	
320.84567	202	1+
320.98940	86	
321.23445	146	
321.65473	92	
321.91040	94	
322.30610	110	
322.89906	94	
322.95306	88	
323.02136	104	
323.23676	122	
324.21018	92	
324.89371	122	
325.05062	116	
327.80838	88	
329.32856	90	
330.74966	102	
331.20535	98	
332.85414	88	
333.78876	86	
334.19889	110	
334.31745	160	
336.14635	88	
336.94732	126	
337.95423	92	
338.31465	198	1+
338.83304	114	
339.25798	102	1+
340.39654	88	
341.19208	132	
342.24092	96	
END IONS

###FS:    #m/z: 359.96202 #charge 1+
###MS: 35
###MSMS: 37
BEGIN IONS
TITLE=Cmpd 27, +MS2(359.9620), 28.0-35.0eV, 0.8min #37
RTINSECONDS=46.1305
SCANS=35,37
PEPMASS=359.96202	74724
CHARGE=1+
184.02911	86	
196.88757	100	
205.94733	122	
209.94325	388	1+
213.64065	116	
219.92111	90	
222.88569	238	1+
222.95046	1008	1+
224.57358	98	
224.94895	1178	1+
224.97313	122	
225.96790	168	
226.94783	3648	1+
227.93152	208	
228.94289	3270	1+
232.89450	102	
235.85075	128	
237.99514	116	1+
238.56825	88	
238.97155	126	
240.94123	1260	1+
240.96149	814	1+
242.95917	714	1+
243.69158	102	
244.59739	102	
244.95760	2460	1+
245.44243	100	
245.94361	352	
246.61391	90	
246.95221	2052	1+
248.03594	272	1+
248.65821	100	
248.80250	138	
248.85585	88	
249.01667	88	
250.94513	226	
251.03254	186	
251.24676	108	
251.84282	244	1+
252.22828	100	
252.95650	200	1+
254.91470	192	1+
256.84128	170	
256.87075	86	
257.96972	102	
258.97900	96	
259.81323	106	
260.97075	286	
261.97441	174	
262.36087	100	
263.18103	86	
263.89867	252	1+
264.18271	94	
264.41561	96	
266.81276	94	
266.85679	152	
267.59562	108	
267.75864	100	
267.97400	184	
268.07400	100	
269.96801	486	
272.92548	116	
273.85420	90	
275.79552	92	
275.94446	196	1+
275.97787	266	1+
276.04225	144	
276.24716	200	1+
276.81229	96	
276.85427	130	
277.01103	86	
277.84811	130	
277.92002	132	
278.80183	130	
278.84278	128	
279.09897	172	1+
279.85336	88	
280.07201	114	
280.44438	106	
280.79618	300	1+
281.95042	88	
282.12563	112	
282.53189	98	
283.79869	170	1+
283.85766	172	
285.76079	94	
286.53164	100	
287.41666	88	
287.59655	88	
287.92381	108	
288.50114	86	
290.85504	460	1+
291.12951	140	
291.53329	116	
292.09334	86	
292.81819	116	
293.05006	256	1+
293.06346	98	
293.43782	92	
294.81441	118	
294.85144	286	1+
295.80298	202	1+
296.39198	86	
296.44921	96	
296.82753	134	
297.00319	272	1+
297.03314	100	
298.80630	448	
299.80361	482	1+
299.83247	226	1+
299.84790	90	
300.27955	96	
301.19136	96	
301.87149	88	
303.17189	92	
304.62117	114	
305.26861	98	
305.79075	262	1+
306.28464	110	
306.93990	96	
307.28825	456	1+
307.79704	366	1+
307.88712	104	
308.29494	294	1+
308.43072	92	
308.86544	168	
309.91367	96	
309.93127	112	
311.13397	98	
311.24886	98	
311.35049	88	
312.94571	102	
313.81437	386	1+
314.09557	100	
314.81824	338	1+
315.85680	124	
317.05983	86	
317.28093	94	
317.86563	218	1+
319.49120	98	
321.52249	94	
321.81880	148	
322.38834	94	
322.85620	90	
322.90478	94	
323.01227	162	
323.16706	86	
324.19665	88	
324.92218	90	
325.27652	88	
325.86070	118	
325.92418	106	
326.10477	180	1+
328.18917	102	
328.81089	174	
329.08899	86	
329.80108	92	
329.82063	86	
329.87180	350	1+
330.10005	92	
330.30507	102	
333.29590	92	
333.76791	162	1+
335.95503	88	
336.94303	436	1+
337.81196	90	
337.89102	116	
338.34065	170	
338.87557	94	
339.82807	90	
340.35121	112	
340.94093	170	
341.13088	398	1+
341.92382	94	
343.19411	102	
343.27132	114	
344.05412	176	
344.22240	126	
346.10876	92	
346.84951	92	
348.79104	98	
349.29631	104	
352.16872	86	
352.89073	204	1+
354.20770	168	
354.50625	100	
355.72802	114	
357.80696	116	
358.19739	122	
358.43381	106	
361.33120	112	
363.29790	98	
363.95524	194	1+
365.08142	128	
END IONS

###FS:    #m/z: 507.84566 #charge 1+
###MS: 35
###MSMS: 38
BEGIN IONS
TITLE=Cmpd 28, +MS2(507.8457), 28.2-35.2eV, 0.8min #38
RTINSECONDS=46.903
SCANS=35,38
PEPMASS=507.84566	60424
CHARGE=1+
191.95743	140	
196.01570	178	
197.88449	228	1+
220.88791	152	
224.11711	150	
224.97826	144	
230.84907	136	
233.00349	146	
237.06219	154	1+
237.88941	134	
238.94960	176	1+
241.13918	128	
248.85506	170	1+
249.04377	276	1+
249.88399	170	1+
250.90375	278	1+
252.07741	182	
253.97059	168	
259.85529	146	
260.03091	162	1+
263.04175	206	1+
265.89257	214	1+
266.86148	226	1+
267.02931	134	
267.09581	214	1+
267.13595	182	
271.88633	152	
272.84870	304	1+
274.80071	206	1+
276.85773	144	
278.83455	574	1+
279.87554	152	
279.94670	140	
280.05522	178	1+
280.78958	130	
280.83100	192	
281.97121	310	1+
282.12426	138	
283.09728	142	
284.07356	150	
284.94676	146	
285.85477	152	
287.07754	150	
287.85047	232	
288.82821	352	1+
289.03279	326	1+
289.88252	746	1+
289.94942	140	
290.95957	134	
291.86603	396	1+
292.07488	144	
293.78166	162	
293.87634	428	
293.92766	128	
294.82122	240	1+
294.86591	276	1+
295.03702	162	1+
296.85030	602	1+
296.88373	210	
297.01638	194	1+
297.22861	118	1+
297.85095	344	1+
298.80074	402	1+
299.85789	712	1+
299.91065	136	
300.95978	152	
300.98906	192	1+
301.85547	674	1+
301.91133	256	1+
305.86631	310	1+
306.28715	400	1+
306.77980	216	1+
307.89056	620	
308.14429	994	1+
308.16405	142	
308.88024	1006	1+
309.08949	230	1+
309.88603	702	1+
310.30622	158	
311.03217	128	
311.88600	1164	
312.88671	574	
313.87558	194	
314.38225	356	1+
314.86521	1960	1+
314.94983	226	1+
315.95421	188	1+
316.86582	532	1+
318.05545	146	
318.80009	188	
318.85963	178	
318.93250	168	
319.86636	194	
319.94020	190	
320.87975	152	
321.06770	202	1+
321.87156	308	1+
322.84920	820	1+
323.85555	628	1+
323.91672	332	1+
324.13541	316	1+
324.86231	338	1+
325.90113	318	
326.09982	212	1+
326.88209	628	1+
326.89988	290	
327.99379	146	1+
328.87721	334	1+
329.84524	166	
330.84393	312	1+
331.88107	144	
331.90828	134	
332.11309	160	
332.87573	934	1+
333.99021	248	1+
334.84993	144	
334.87917	614	1+
335.83651	180	
336.00346	260	1+
336.88338	730	1+
336.94312	140	
337.87114	330	
338.84281	478	1+
338.86838	182	
339.84582	354	1+
339.87954	504	1+
343.21627	142	
343.87071	358	1+
343.91463	150	
345.82795	140	
345.85492	144	
346.83590	298	1+
347.75717	224	1+
347.92665	144	
348.89119	316	
349.05136	210	1+
349.58698	142	
349.89061	156	
349.91000	188	
350.15649	142	
350.88771	796	
351.18277	128	
351.88937	812	1+
352.87842	174	
353.85367	272	
354.81133	158	1+
355.80914	194	1+
355.88685	280	
355.90698	128	
356.89005	248	
356.92771	254	1+
356.96374	146	
357.72158	154	
357.87127	348	1+
358.87415	300	1+
359.05658	146	
359.89291	322	1+
361.86432	348	1+
362.78496	174	
363.06970	224	1+
363.77604	214	1+
363.81868	216	1+
366.02436	202	1+
366.84113	474	1+
367.33280	204	1+
367.70902	426	1+
367.76900	182	
368.70954	272	1+
368.85961	432	1+
368.89662	510	1+
369.83663	804	1+
369.85978	316	1+
370.82378	132	
371.82867	128	
372.81232	204	
372.83326	288	1+
372.88661	180	
373.72259	154	
373.90443	392	1+
374.81623	696	1+
375.04742	238	1+
375.87663	496	1+
376.88109	406	1+
380.02883	160	
380.38746	148	
380.71891	136	
380.85961	424	1+
381.90945	258	1+
382.20294	166	
383.78125	284	1+
384.85222	1032	1+
384.89487	144	
385.82884	228	
386.73885	146	1+
386.79652	178	
386.82278	156	
386.84726	186	
387.84598	574	1+
388.01436	184	
389.19934	502	1+
389.71591	306	1+
389.85557	166	
390.01502	216	1+
390.84311	1154	
391.79863	144	
391.84296	562	
391.90882	172	
392.82857	1354	1+
393.11549	158	
394.08193	138	
394.78602	174	
394.83396	404	1+
394.89122	132	
395.01851	138	
395.99105	206	1+
396.21888	282	1+
396.73507	170	
396.90392	136	
398.72461	406	1+
398.77384	146	
399.08848	218	1+
399.19925	170	
399.75579	160	
399.82143	294	1+
400.24381	310	1+
400.86438	178	
401.79404	132	
402.86447	930	1+
404.80993	228	1+
405.85761	662	
405.89947	138	
406.74021	280	1+
406.86005	382	
407.86777	610	
408.85052	2768	1+
409.03763	176	1+
409.06635	146	
409.72656	266	1+
410.22054	246	1+
410.83646	2520	1+
411.81429	182	
412.24747	258	1+
412.73434	318	1+
412.84746	1146	1+
413.07107	156	
414.77791	128	
415.77800	132	
416.74122	128	
416.85337	158	
416.88259	128	
418.84358	160	
418.91817	218	1+
421.88267	524	
422.82399	482	1+
422.88025	354	
423.16987	128	
423.86708	1588	1+
425.19822	136	
425.81902	252	1+
425.88809	136	
426.86361	2108	1+
427.78136	126	1+
428.74802	240	
428.84729	4206	1+
428.88802	802	1+
429.09572	132	
429.94787	164	1+
430.87996	422	
431.86654	1338	1+
432.35278	176	1+
432.84813	1074	1+
433.85298	980	1+
433.91280	232	1+
434.88757	160	
437.13962	196	1+
439.89258	340	
441.89293	136	
442.14874	166	
442.88010	174	
443.14456	220	1+
444.26844	210	1+
444.87318	4550	1+
445.75318	148	
447.80662	200	1+
448.76073	162	
449.87813	1084	1+
450.20281	236	1+
450.30152	136	
451.22153	202	1+
451.86359	486	1+
453.76758	172	1+
454.84008	162	1+
457.27803	148	1+
457.90492	862	1+
460.89640	216	
462.88291	1740	1+
467.77064	218	1+
467.88680	2158	1+
469.17224	140	
473.88849	222	1+
481.72024	150	
484.41043	178	1+
485.31324	160	1+
485.89761	1272	1+
487.22112	128	
488.73433	204	1+
491.81788	128	
495.78572	142	
498.25613	180	1+
506.23642	212	1+
507.85518	182	1+
508.28007	240	1+
508.85803	136	1+
509.28308	184	1+
510.72377	202	1+
511.11849	176	1+
END IONS

###FS:    #m/z: 336.94633 #charge 1+
###MS: 39
###MSMS: 40
BEGIN IONS
TITLE=Cmpd 29, +MS2(336.9463), 28.0-35.0eV, 0.9min #40
RTINSECONDS=50.588
SCANS=39-40
PEPMASS=336.94633	81496
CHARGE=1+
66.84534	88	
104.51687	84	
115.15241	88	
188.62642	88	
189.37239	84	
189.86968	118	
196.88629	134	
197.88413	146	
198.05044	86	
205.90986	82	
205.94895	342	1+
205.97701	128	
206.08975	84	
206.97261	156	
206.98565	90	
207.98114	92	
208.98192	170	
209.88763	118	
210.08942	88	
210.88749	88	
211.94485	4240	1+
212.87956	936	1+
212.98651	120	1+
213.89501	136	
213.94072	1650	1+
215.88683	712	1+
215.94390	146	
216.93771	92	
217.88151	212	
217.93782	180	
220.90909	86	
222.97435	108	
223.96311	308	1+
225.09365	84	
226.39222	98	
227.87178	126	
227.89356	90	
227.98605	100	
228.89525	146	
229.44208	94	
229.95564	5052	1+
230.44149	92	
230.88871	1330	1+
231.83403	112	
231.87395	110	
231.95007	2436	1+
233.56889	94	
233.82552	222	1+
233.89890	510	
233.95130	248	
234.82881	186	1+
235.16328	86	
235.93838	114	
237.06658	96	
237.89747	92	
238.21553	150	
239.09404	98	
239.78317	96	
239.90282	102	
240.14705	90	
240.96480	96	
241.09148	114	
244.00034	90	
245.51956	88	
246.08359	82	
246.97744	222	
247.96582	1752	1+
248.90320	170	
248.95207	90	
248.98876	90	
249.05343	98	
249.96115	972	1+
249.99109	232	1+
250.48966	96	
250.82857	190	
250.92106	122	
250.95050	120	
250.99157	156	1+
251.07456	218	
251.83456	134	
251.91567	114	
252.40328	98	
252.92858	106	
252.97141	2500	1+
253.08662	220	1+
253.90638	246	
254.96709	842	
255.07211	362	
256.72966	98	
256.89164	92	
256.91001	108	
257.21302	88	
257.82860	126	
257.94557	154	
258.03727	82	
258.17009	98	
258.44421	86	
258.84615	178	
258.98085	94	
261.07233	84	
261.15713	90	
261.83208	118	
262.92011	90	
264.11343	202	1+
264.41573	88	
264.91674	100	
265.01941	152	
265.85779	84	
266.73286	90	
266.96272	194	1+
267.02161	84	
268.84229	644	1+
269.41959	102	
270.98097	588	1+
271.84397	98	
272.81946	214	1+
272.97522	374	1+
272.99226	92	
273.10155	118	
273.91552	88	
274.85091	148	
275.85315	368	1+
277.84530	142	
278.35796	84	
278.83864	134	
278.86328	110	
278.97290	100	
279.83364	134	
280.85200	282	1+
281.05149	148	
283.78615	84	
284.01585	106	
284.86910	90	
285.84603	1146	1+
286.41096	114	
286.84899	992	1+
287.26948	96	
288.89238	208	1+
290.15566	92	
290.88114	166	
291.01878	220	1+
291.27847	122	
291.71361	90	
291.86271	154	
292.83591	138	
293.10793	268	
293.20838	84	
293.77459	100	
293.80706	250	1+
293.86564	120	
293.99680	234	
294.80996	204	1+
294.84881	138	
294.86938	152	
295.04595	100	
295.09855	146	
295.85839	102	
295.99314	92	
297.07331	212	1+
297.26176	86	
297.89308	134	
299.05866	136	
301.01412	90	
301.31033	84	
302.94637	100	
303.42649	88	
306.79207	96	
306.85921	142	
306.88226	216	1+
307.31214	246	1+
308.29463	158	
309.29807	92	
309.86711	284	1+
311.79427	198	1+
312.87086	202	
314.79634	124	
315.03639	84	
317.87247	214	1+
319.09646	96	
323.77528	118	
323.88893	198	1+
324.31850	84	
327.31264	82	
327.88042	496	1+
327.95740	84	
328.82530	186	1+
334.18827	92	
334.23327	84	
334.88101	96	
337.57541	102	
337.71836	228	1+
341.40332	102	
END IONS

###FS:    #m/z: 507.84595 #charge 1+
###MS: 39
###MSMS: 41
BEGIN IONS
TITLE=Cmpd 30, +MS2(507.8459), 28.2-35.2eV, 0.9min #41
RTINSECONDS=51.36
SCANS=39,41
PEPMASS=507.84595	62780
CHARGE=1+
196.01471	288	1+
224.98126	208	
234.98316	128	
236.04989	284	1+
236.88337	196	1+
243.89225	162	
250.96923	156	
251.91751	282	1+
253.90976	148	
254.09638	160	
255.97380	188	1+
266.16883	204	
266.88813	130	
267.13829	372	1+
269.87619	144	
271.87350	170	
272.86184	328	1+
272.91644	200	1+
273.10294	252	1+
278.83024	438	1+
278.92381	204	
278.96541	128	
281.83905	144	
282.90082	210	1+
287.42500	140	
287.85034	198	
288.03148	432	1+
288.80925	130	
288.87269	136	
289.88162	294	
290.87317	536	1+
290.88331	280	
291.93624	130	
291.97188	254	1+
292.84085	308	1+
293.87352	1334	1+
295.85032	418	1+
296.80774	194	1+
296.85159	296	1+
298.34086	132	
298.79849	132	
298.85320	446	1+
298.87476	200	
300.80564	132	
300.84908	576	1+
301.85160	340	1+
303.86979	356	1+
304.95920	134	
305.86235	322	1+
305.88966	132	
307.88641	1606	1+
308.14236	936	1+
308.87259	674	
309.08226	116	1+
309.12068	132	
310.10955	142	1+
310.15807	300	1+
310.17443	238	1+
311.81181	182	1+
311.88661	1004	
312.86788	468	
312.88475	1096	1+
313.92850	172	
314.86465	1284	1+
315.88043	150	
316.86380	424	
316.93856	142	
317.90256	278	1+
318.85953	512	1+
320.14647	256	1+
321.85411	344	1+
323.85633	554	1+
323.99209	134	
325.89760	836	1+
326.88198	972	1+
326.98831	154	
327.78413	158	1+
327.86211	570	1+
327.97952	180	
328.86670	468	1+
329.19270	130	
329.89748	212	
330.83413	242	1+
330.89452	166	
330.91700	148	
330.95163	132	
330.97686	214	1+
332.78726	138	
332.87433	1178	1+
333.85594	160	
334.79524	132	
334.96629	130	
335.84860	372	1+
336.86557	198	
336.94704	210	
337.87820	582	1+
338.82339	186	
338.86709	270	1+
339.89264	154	
340.37439	160	
341.15596	142	
342.84901	148	
342.88788	190	
343.87276	206	
343.91071	160	
344.84656	290	1+
345.97682	232	1+
347.81041	138	
347.88691	402	1+
348.39706	162	
348.77264	142	
348.79251	178	1+
348.88792	224	1+
349.75875	152	
349.95360	230	1+
350.10623	164	
350.39619	162	
350.85160	328	1+
350.88796	408	
351.92186	138	
352.88601	150	
353.78836	162	
353.85280	498	1+
353.91295	136	
354.08554	188	
354.90741	340	
355.85485	142	
355.89134	408	1+
357.85431	284	1+
357.87040	140	
359.83459	224	1+
360.75613	192	
361.89971	148	
362.86164	150	
365.04327	128	
365.77761	182	
366.18557	142	
366.84272	144	
367.70797	208	
367.76566	458	
367.84421	256	
368.71066	152	
368.83704	174	
368.89552	596	1+
369.83581	1034	1+
370.17930	134	
370.41135	130	
371.90801	146	
372.83181	142	
373.82616	162	
373.90196	278	1+
374.06611	206	1+
374.21449	222	1+
374.73187	220	1+
374.81751	630	1+
375.88153	376	1+
378.08688	178	1+
378.91040	272	1+
379.06202	188	1+
379.74117	176	1+
380.71537	284	1+
380.85910	278	1+
380.90931	132	
381.71691	180	1+
383.71105	136	
383.78395	150	
384.84937	950	1+
384.87836	168	
386.82610	190	
387.69709	130	
387.84431	536	1+
387.89896	130	
388.12145	176	1+
389.71535	128	
389.84867	278	
390.84234	1374	
391.78519	232	1+
391.84494	788	
391.93152	218	1+
392.06968	232	1+
392.82682	1464	1+
392.87096	154	
393.79971	166	
393.89419	268	1+
394.78831	290	
394.82361	334	1+
397.72326	800	1+
398.72620	692	1+
398.81147	154	
400.86582	184	1+
401.68318	116	1+
401.83728	156	
402.81186	182	
402.86294	888	1+
402.88817	162	
403.86730	602	1+
404.88347	134	
404.91601	130	
405.03499	196	1+
405.85734	1028	1+
406.73742	136	
406.80827	128	
407.79225	146	
407.86567	662	
408.07346	184	1+
408.85118	2440	1+
409.71986	286	1+
410.08426	138	
410.83662	4714	1+
411.81381	160	
411.86269	242	
412.11448	104	1+
413.02421	186	1+
413.07679	288	
413.32641	136	1+
413.60806	132	
415.84154	152	
416.01804	192	1+
416.86626	140	
417.12266	158	1+
418.72730	146	
418.85976	140	
421.85157	184	
421.88195	460	
422.14210	172	
422.80140	128	
422.82144	130	
422.87875	310	
423.77010	130	
423.86928	478	
424.73121	230	1+
424.87017	304	
425.24550	132	
425.87354	230	
426.08357	184	
426.86114	1820	1+
427.25567	200	1+
427.73787	618	1+
428.08627	394	1+
428.17150	146	1+
428.74481	380	1+
428.81054	146	
428.84776	3950	1+
428.88792	386	
431.86907	868	1+
431.89746	138	
433.85456	584	
434.85174	568	1+
439.63672	186	1+
439.88851	354	1+
441.27193	132	
441.89500	142	
444.73836	302	1+
444.87283	4198	1+
445.74379	258	1+
446.30099	130	
446.87594	1192	1+
447.70122	346	1+
447.88905	160	
448.20652	182	1+
449.87759	512	
450.21188	186	1+
450.88092	436	
452.83388	184	1+
457.90991	228	1+
459.89950	130	
462.05443	174	1+
462.13178	148	1+
462.88384	1642	1+
465.47402	136	1+
465.89355	212	
466.72560	214	1+
467.29514	144	1+
467.88860	3132	1+
468.04910	124	1+
468.78586	144	
480.78718	156	1+
481.95984	172	
485.89898	1482	1+
487.08014	130	1+
490.90224	148	
491.79762	258	
504.19493	230	1+
505.19726	180	1+
505.24962	196	1+
505.27350	194	
508.29885	144	1+
END IONS

###FS:    #m/z: 359.96203 #charge 1+
###MS: 39
###MSMS: 42
BEGIN IONS
TITLE=Cmpd 31, +MS2(359.9620), 28.0-35.0eV, 0.9min #42
RTINSECONDS=52.132
SCANS=39,42
PEPMASS=359.96203	60200
CHARGE=1+
82.01921	106	
165.15213	90	
189.05020	88	
195.58368	116	
201.87405	90	
209.94154	668	1+
222.95310	516	1+
224.82446	86	
224.95111	552	
224.97564	114	
225.94963	266	
225.97361	176	
226.08026	90	
226.94815	3080	1+
226.97308	258	
227.93278	400	
228.57036	98	
228.84624	122	1+
228.94227	3692	
229.94522	240	1+
230.05763	92	
233.83717	86	
233.89523	102	
234.14702	160	
235.82325	140	
235.86585	104	
236.00217	140	
236.07208	240	1+
238.96868	136	
240.80406	132	
240.93859	1178	1+
240.96299	386	1+
241.90072	130	
242.07835	98	
242.96038	468	1+
243.15708	92	
244.95780	1508	1+
245.89789	138	
245.94832	2342	1+
246.95324	1974	1+
247.22240	104	
250.39986	100	
250.51639	98	
250.94785	120	
250.97133	152	
251.04789	144	
252.10895	86	
252.19846	88	
252.41255	124	
252.87940	88	
254.90664	98	
255.88953	116	
257.00667	106	
258.91967	86	
259.98060	114	
260.86858	150	
260.94303	152	
260.97039	232	
261.89599	112	
261.96575	110	
262.97137	96	
264.16795	108	
264.82236	140	
265.07868	94	
265.89924	106	
265.91920	92	
265.97582	156	
266.81782	172	
267.42296	92	
267.80258	132	
267.81785	154	
267.85691	114	1+
267.97510	388	
268.84135	110	
268.96475	330	1+
269.96980	272	1+
270.15709	104	
274.05263	128	
276.85327	278	1+
277.03603	98	
277.80867	136	
277.83352	116	
278.80263	100	
278.84284	124	
279.79304	106	
279.81826	196	
279.89699	148	
280.48412	92	
280.79180	660	1+
280.86478	90	
280.97788	198	1+
281.84470	102	
281.89362	136	
283.02094	96	
283.43866	94	
283.98652	126	
284.82079	154	
284.90224	112	
285.88557	94	
286.92072	148	
287.41539	96	
288.80547	208	1+
290.78555	136	1+
292.10478	180	
292.43972	92	
293.85479	92	
293.87316	150	
295.34239	94	
295.87036	160	
295.92726	122	
295.99906	90	
296.81174	182	
296.85627	210	1+
297.97766	138	1+
298.07483	204	1+
298.80470	752	1+
300.90201	252	1+
301.78686	122	
301.87761	156	
302.24609	86	
304.02550	98	
304.43702	92	
305.26768	152	
305.34167	94	
306.15402	132	
306.34868	88	
306.84509	216	1+
306.89271	94	
308.79764	128	
308.87681	240	1+
310.80685	144	1+
310.83424	118	
313.26819	118	
313.88009	90	
314.08658	102	
314.83074	98	
315.93716	88	
316.82639	114	
317.81553	152	
317.94397	102	
318.93343	194	
319.86067	116	
319.88202	92	
320.09213	110	
320.24903	88	
321.01463	196	1+
321.22450	96	
322.93374	88	
323.23742	96	
324.02639	120	
324.40023	88	
325.95678	124	
327.16048	86	
327.30595	112	
328.18853	156	
328.81300	156	
328.88796	276	1+
329.87545	100	
333.01744	102	
335.86793	92	
336.32606	126	
336.94511	264	
339.83232	114	
340.94136	164	
342.17104	216	1+
344.41609	106	
344.77636	92	
346.97058	116	
350.34979	100	
351.96545	104	
352.82788	160	
357.10030	88	
357.66241	94	
357.83165	92	
359.13030	106	
359.85517	178	
359.96207	88	
362.13024	90	
363.33925	92	
364.34152	98	
365.34393	92	
END IONS

###FS:    #m/z: 322.93063 #charge 1+
###MS: 43
###MSMS: 44
BEGIN IONS
TITLE=Cmpd 32, +MS2(322.9306), 28.0-35.0eV, 0.9min #44
RTINSECONDS=55.8055
SCANS=43-44
PEPMASS=322.93063	1935962
CHARGE=1+
53.05827	80	
119.49358	76	
187.63968	100	
190.89501	78	
195.01045	108	
204.13413	74	
204.86999	100	
205.95557	136	
205.97252	114	
207.97785	110	
208.10256	80	
208.83459	82	
212.48639	84	
213.01835	88	
213.88992	82	
215.89109	126	
220.87179	102	
222.95395	204	
223.96130	214	
224.97318	118	
225.50632	102	
226.87228	98	
226.89706	84	
227.42060	108	
228.91195	178	
229.90696	82	
231.15051	78	
231.89570	104	
232.90333	80	
233.03591	106	
235.04065	76	
235.88571	186	1+
236.01853	84	
237.07265	90	
237.08546	144	
238.08100	78	
238.94265	366	
238.95740	88	
239.08100	522	
239.78472	86	
240.94082	5412	
241.93960	17000	1+
242.82064	178	1+
242.94173	12006	1+
244.87965	92	
244.94013	3240	1+
244.98910	142	
246.41235	84	
246.85376	264	1+
246.97638	102	
247.39954	78	
247.81870	74	
248.08066	86	
248.93914	102	
249.34205	84	
250.95144	102	
252.93226	94	
253.46768	102	
253.89782	102	
253.92349	78	
254.91657	74	
256.89929	134	
257.90285	100	
258.16742	78	
258.79904	86	
259.40217	90	
259.59377	78	
260.86140	74	
261.84019	110	
262.03676	78	
262.35270	92	
262.82490	80	
263.84877	82	
264.07251	80	
264.92899	86	
265.05832	124	
265.72496	90	
267.94735	274	1+
270.11459	94	
270.99511	90	
271.43185	80	
271.86509	76	
271.92785	102	
271.96201	86	
272.93250	122	
273.79563	146	
273.92985	96	
274.85428	144	
275.00792	84	
275.56002	78	
276.84416	152	
277.88249	76	
277.97616	176	1+
279.09195	1322	1+
279.23944	92	
279.27201	98	
279.87590	80	
280.05734	110	
280.87638	164	
281.04642	116	
282.03053	78	
282.08453	142	
282.27820	140	
282.42246	98	
282.93239	82	
283.06694	316	1+
283.35215	84	
283.79576	84	
283.97247	88	
284.29254	782	1+
285.88988	86	
286.09823	156	
287.88491	84	
287.92769	96	
289.78537	124	
289.85455	338	1+
289.88131	116	
290.85698	208	1+
291.40543	104	
291.80069	124	
292.85124	92	
293.08664	98	
293.85868	74	
294.03373	82	
296.86411	144	
298.92952	98	
299.78421	126	
299.91161	84	
301.86898	74	
302.24700	86	
303.82658	92	
305.92543	76	
306.27889	148	
307.10791	84	
307.80242	92	
308.04478	80	
308.29140	280	
308.82104	104	
308.88507	116	
308.94740	130	
309.16423	80	
309.18567	76	
310.16444	80	
310.30801	244	
310.85786	166	1+
311.39632	118	
311.89808	82	
312.91720	94	
313.87731	130	
314.87496	74	
318.75889	86	
319.20730	144	
319.31360	170	1+
319.86672	128	
320.82081	76	
322.07791	88	
323.23874	124	
323.72016	82	
323.88566	76	
324.89473	180	1+
324.91096	80	
325.17008	78	
325.80359	76	
326.80093	138	
326.82427	104	
327.39706	78	
END IONS

###FS:    #m/z: 340.94125 #charge 1+
###MS: 43
###MSMS: 45
BEGIN IONS
TITLE=Cmpd 33, +MS2(340.9412), 28.0-35.0eV, 1.0min #45
RTINSECONDS=56.578
SCANS=43,45
PEPMASS=340.94125	722768
CHARGE=1+
189.04485	98	
193.89049	88	
206.92969	100	
207.97869	114	
210.94228	118	
212.87770	126	
213.88294	110	
213.93918	1648	1+
215.88701	394	1+
215.93871	644	
217.88389	188	1+
217.90247	88	
219.07509	150	
223.96202	192	1+
226.94976	124	
227.95340	138	
228.94319	112	
229.96469	110	
230.88724	164	
230.94323	188	
231.89650	96	
231.95043	1864	1+
232.62201	104	
233.40348	94	
233.89914	282	
233.91601	90	
235.89350	288	
235.94588	160	
237.21024	82	
238.04541	92	
240.83365	156	
240.88863	110	
242.84686	90	
243.10737	90	
243.80082	82	
244.46365	90	
244.87975	318	1+
246.97895	226	1+
247.06725	80	
248.40252	108	
249.40211	86	
249.95901	752	1+
251.04912	98	
251.07491	100	
251.11381	92	
251.88072	82	
251.96620	100	
252.26620	156	
253.10577	104	
253.90381	342	1+
254.33231	106	
254.59625	82	
254.90813	282	1+
254.94003	112	
254.96863	476	
255.07596	292	
255.13803	104	
256.26087	120	
256.91906	134	
256.96774	208	
257.85570	114	
257.88322	92	
258.84567	478	1+
258.98090	84	
259.09349	112	
259.85541	262	1+
259.95827	168	1+
261.11341	88	
261.84112	208	1+
262.16227	86	
264.07698	134	
264.84091	92	
264.99711	86	
265.86309	88	
266.17152	120	
266.91908	90	
267.13880	192	1+
267.84234	554	1+
268.87662	90	
268.96226	170	
269.00015	120	
269.07222	90	
270.66765	90	
272.34011	94	
272.44037	94	
272.84281	84	
272.89863	140	
272.93463	104	
272.97485	268	1+
273.84399	188	
275.12400	84	
275.80614	126	
275.84740	144	
276.85579	306	
277.57161	104	
277.86276	170	
277.91545	82	
277.96234	204	1+
278.84657	1002	1+
278.89675	86	
279.42208	102	
279.96230	138	
281.05088	132	
281.86019	220	1+
282.27977	108	
283.02351	82	
283.05023	86	
283.28364	82	
283.79676	238	1+
284.80291	142	1+
286.78846	220	1+
286.90750	90	
286.94327	84	
287.79258	260	1+
288.51772	88	
289.03191	94	
290.85513	182	
290.87812	134	
291.28374	82	
291.37396	88	
291.80353	90	
292.58466	98	
293.85068	196	1+
294.26709	88	
295.83432	82	
297.14168	130	1+
297.84714	124	
297.87724	98	
297.94999	92	
297.97612	132	
298.08575	92	
298.22135	90	
298.85933	140	
299.05874	240	1+
299.77742	86	
299.86735	108	
300.87315	96	
301.84956	118	
302.17083	100	
302.87138	92	
304.26122	94	
305.07912	92	
305.54756	96	
306.79173	82	
306.88536	292	1+
307.80413	176	
308.12210	82	
308.28970	196	
310.89363	116	
311.86986	222	1+
312.95184	82	
316.95500	110	
319.09150	222	1+
319.28976	86	
320.21399	104	
322.30934	80	
323.23115	88	
323.50061	90	
324.89629	156	
325.12831	88	
325.90763	102	
326.87573	172	1+
328.19571	96	
328.82571	146	
329.82956	110	
329.87093	178	
330.88178	82	
332.93461	94	
333.88780	84	
333.90338	84	
335.81779	88	
335.92811	82	
336.19123	86	
336.62605	96	
337.39002	82	
338.90551	114	
342.62706	90	
342.82288	84	
342.89739	178	1+
345.12535	88	
345.86460	90	
345.94906	114	
END IONS

###FS:    #m/z: 363.95732 #charge 1+
###MS: 43
###MSMS: 46
BEGIN IONS
TITLE=Cmpd 34, +MS2(363.9573), 28.0-35.0eV, 1.0min #46
RTINSECONDS=57.3505
SCANS=43,46
PEPMASS=363.95732	299546
CHARGE=1+
69.21203	86	
180.87450	92	
184.93368	130	
189.86493	330	
191.85761	172	
196.88414	148	
202.33285	98	
203.87987	84	
207.87303	86	
207.95416	124	
209.91671	92	
209.94396	602	1+
210.88182	210	
212.88014	1206	1+
220.04825	102	
222.95306	360	
223.95454	246	
224.89165	144	
224.95002	822	1+
225.97011	112	
226.94781	3392	1+
227.78637	86	
227.88297	120	
227.93672	430	
228.89585	134	
228.91916	160	
228.94303	4516	1+
230.88998	1636	1+
231.91338	86	
237.05641	170	
237.94663	92	
239.06993	132	
239.09206	92	
240.94227	576	
240.96039	248	
240.98113	86	
241.94220	654	
242.94219	2706	1+
244.16722	88	
244.95710	3690	1+
245.94071	346	
246.85687	126	
246.95284	3194	1+
247.99053	114	
248.21694	88	
248.80184	146	
248.90072	450	
249.80596	100	
250.02652	88	
250.89684	114	
250.94959	222	
250.96849	224	
251.79771	184	
252.01900	110	
252.42890	94	
252.60430	96	
253.90900	150	
254.95874	116	
255.00853	84	
255.91307	88	
257.05959	88	
257.93256	92	
258.84758	102	
258.97699	126	
260.12066	122	
260.83734	116	
260.96999	278	1+
261.44279	90	
264.81544	530	1+
264.96451	214	
265.05347	178	1+
266.65641	92	
267.81014	304	1+
267.97334	208	
269.86955	130	
269.96962	556	1+
270.85169	90	
271.09223	90	
271.91513	290	
271.95391	84	
272.17290	92	
273.84967	174	1+
274.10063	102	
275.07340	94	
275.98516	118	
276.85403	530	1+
279.09989	202	1+
279.79381	614	1+
279.85513	126	
280.91660	88	
280.98797	86	
281.04188	84	
281.87109	126	
282.79374	88	
282.82677	118	
283.78821	158	
283.85022	344	1+
284.07393	96	
284.53153	90	
284.79981	120	
284.98629	130	
285.82405	116	
285.84701	470	1+
286.19084	92	
286.81474	124	
287.91721	96	
288.84325	104	
289.83344	116	
290.85429	100	
291.92132	86	
291.96517	104	
293.11599	98	
293.87488	190	1+
294.93342	86	
295.42687	96	
295.92730	96	
296.80615	112	
298.52691	106	
298.80292	474	
298.85744	136	
299.80131	800	1+
300.59639	86	
301.85545	990	1+
302.80447	356	1+
303.04788	106	
303.57273	100	
303.76478	122	
305.82431	92	
306.27587	102	
306.43475	214	1+
306.80691	92	
306.88511	100	
306.89783	190	1+
306.93343	104	
307.16584	102	
308.29177	128	
311.37045	94	
311.80259	202	1+
311.88303	124	
313.01917	96	
313.09527	84	
313.50372	98	
313.86245	242	1+
316.63383	110	
316.81462	308	
317.81312	142	
319.82189	188	
321.86254	158	
322.05779	86	
322.42089	104	
323.02072	88	
323.93277	118	
325.96557	102	
326.87184	352	1+
326.89507	92	
326.94092	196	1+
329.87126	110	
330.18920	88	
331.42873	106	
334.56331	92	
334.90476	90	
336.95014	168	
338.97545	162	
339.82779	542	1+
340.48016	96	
340.94069	228	
343.27510	154	
343.33452	88	
344.61178	112	
346.39891	98	
350.82831	88	
352.88765	118	
354.92491	92	
359.85658	104	
360.93214	86	
361.40366	84	
362.34391	92	
363.18457	98	
363.33187	86	
364.21274	88	
367.38316	90	
END IONS

###FS:    #m/z: 322.93054 #charge 1+
###MS: 47
###MSMS: 48
BEGIN IONS
TITLE=Cmpd 35, +MS2(322.9305), 28.0-35.0eV, 1.0min #48
RTINSECONDS=61.0135
SCANS=47-48
PEPMASS=322.93054	1602200
CHARGE=1+
164.66326	72	
178.63374	82	
186.87515	88	
188.91860	72	
192.84397	80	
192.89177	74	
193.09623	86	
194.03948	82	
194.11304	96	
194.93515	88	
200.10701	108	
205.94895	72	
207.93415	84	
212.93940	72	
214.86381	148	
215.87831	148	
220.05782	78	
220.86364	144	
221.08972	96	
221.13186	86	
221.94618	118	
222.05814	188	1+
222.07335	100	
222.97438	72	
223.96271	210	
227.88375	80	
227.93406	96	
229.45477	96	
230.86441	86	
230.89672	84	
233.17484	72	
233.90309	92	
234.90864	102	
234.96167	86	
235.36416	82	
235.85665	72	
235.90145	98	
238.93948	334	
239.08013	136	
239.79267	130	
239.90408	142	
240.79119	284	1+
240.90679	76	
240.94115	5084	
240.96578	176	
241.94222	4758	
242.83588	108	
242.94263	12814	1+
243.87674	72	
244.16328	138	
244.94096	2634	1+
247.11347	90	
247.86504	78	
249.00106	76	
249.90863	72	
249.95912	96	
249.99279	100	
250.25050	74	
250.84027	232	1+
250.96767	76	
251.82885	262	1+
251.92574	78	
251.94321	72	
253.12006	90	
253.43156	88	
253.91494	76	
257.18774	80	
257.95805	72	
258.83209	322	1+
260.91500	80	
261.10342	94	
261.83120	114	
262.50600	88	
263.84459	106	
263.93856	74	
264.05831	82	
264.42561	90	
264.84540	190	1+
264.87317	80	
268.95798	346	1+
269.23749	100	
270.16701	82	
270.58089	102	
270.84475	86	
271.79418	84	
271.84820	86	
272.44413	76	
273.79423	114	
273.91179	80	
275.80883	94	
276.84638	240	1+
276.88495	90	
277.04809	92	
277.23831	110	
277.81284	90	
277.95014	74	
279.06071	72	
279.09301	1488	1+
280.25614	76	
280.93049	100	
281.81578	80	
281.85856	162	
282.35643	80	
282.80675	122	
282.86629	76	
283.06759	420	1+
283.40563	104	
283.65772	84	
284.01402	86	
284.29437	474	
285.29730	244	
285.87494	80	
285.91668	76	
287.16369	82	
289.85648	374	1+
289.88456	76	
290.78709	118	
290.85852	324	1+
290.87761	72	
291.84136	72	
293.42742	80	
293.81674	72	
293.88049	98	
294.16185	102	
294.82469	142	
294.84945	86	
295.94322	206	1+
296.54211	72	
296.67960	74	
296.86640	94	
297.70852	76	
297.99169	72	
298.89599	90	
299.78502	134	
300.84618	242	1+
301.05885	86	
301.85005	192	1+
301.87754	76	
302.18082	78	
304.13494	86	
305.08412	90	
305.25549	130	1+
305.78988	292	1+
306.27948	128	
306.82632	84	
306.88025	76	
307.89195	118	
308.29316	240	1+
308.58573	72	
308.87309	124	
308.90085	72	
309.88768	120	
309.91932	268	1+
310.30618	204	1+
310.88935	74	
311.12912	104	
311.86364	160	1+
312.80411	106	
312.83877	72	
313.13221	78	
313.94224	106	
314.97050	74	
317.43616	82	
319.30933	82	
321.20782	94	
322.27638	84	
323.02148	74	
323.05014	78	
323.23101	72	
324.87330	146	
324.89234	176	
326.07653	72	
326.89290	138	
END IONS

###FS:    #m/z: 340.94124 #charge 1+
###MS: 47
###MSMS: 49
BEGIN IONS
TITLE=Cmpd 36, +MS2(340.9412), 28.0-35.0eV, 1.1min #49
RTINSECONDS=61.7855
SCANS=47,49
PEPMASS=340.94124	615738
CHARGE=1+
191.92145	230	1+
196.09564	84	
205.94997	104	
206.03869	84	
207.07112	106	
211.02121	96	
212.88065	206	
213.89283	168	
213.94107	1166	1+
215.88730	552	
215.93889	226	
217.88211	400	1+
218.90060	80	
220.88180	84	
222.95573	398	1+
223.98029	84	
224.97589	276	
225.89737	108	
226.87664	80	
226.89517	88	
227.93445	304	1+
228.95507	84	
230.89163	168	
231.89169	128	
231.95111	1544	1+
231.98951	82	
232.85621	82	
233.05290	84	
233.89713	566	1+
233.95077	294	
234.39693	86	
235.13810	86	
235.89551	168	
235.94548	128	
237.07038	142	
237.99219	92	
238.07302	134	
238.46583	96	
240.23019	84	
240.83707	82	
240.94178	112	
241.84231	176	
241.85674	122	
241.87435	86	
241.90093	88	
242.10694	78	
242.84334	86	
242.94556	110	
243.82564	88	
244.83817	114	
244.95509	170	
245.04654	88	
245.06100	168	
245.13329	96	
246.97446	124	
247.08090	80	
249.96179	620	1+
250.99513	86	
251.90307	124	
251.95881	126	
254.96699	540	1+
255.07505	450	
255.84696	218	1+
256.02130	82	
256.91395	116	
256.95846	194	1+
258.84819	260	
258.90589	126	
259.84344	78	
259.86012	144	
259.95942	258	
260.34054	84	
260.83691	206	
260.93082	92	
261.83482	128	
261.85652	90	
261.99731	86	
262.38496	96	
262.98776	90	
264.56937	104	
266.24961	86	
267.13609	90	
267.40691	80	
268.84051	386	1+
268.95740	168	
269.80228	80	
270.43525	78	
270.84898	138	
272.27809	104	
272.44632	82	
272.51115	78	
272.84769	136	
272.86961	82	
272.93539	172	
272.97311	112	
273.91989	90	
275.73552	80	
275.85957	158	
276.85482	454	
277.86083	348	
278.06894	86	
278.84711	768	1+
279.28433	82	
280.94623	118	
281.05067	154	
283.85777	108	
283.96206	94	
284.41086	84	
285.00607	82	
286.14300	102	
286.79673	202	1+
286.86238	126	
288.90802	96	
289.42806	90	
289.79014	200	
290.04874	80	
290.84904	142	
290.87063	80	
291.85863	102	
293.00912	116	
294.37264	82	
294.86118	178	
295.85302	138	
295.97337	122	
295.99088	116	
296.92303	108	
297.06478	114	
297.22752	82	
299.01501	124	
299.05726	120	
299.58457	84	
300.78402	86	
300.87020	124	
301.86121	90	
302.77012	86	
306.89255	84	
307.80359	84	
307.88827	362	1+
308.29441	180	
308.86489	160	
310.10816	82	
310.89047	140	
311.15577	90	
311.86172	106	
313.17981	92	
315.27842	92	
316.05714	90	
322.00273	92	
323.52697	84	
324.89141	170	
326.61753	124	
329.19039	114	
329.87205	160	
330.80885	106	
330.83454	162	
332.29434	80	
335.88966	92	
338.02211	86	
338.29739	108	
341.06292	92	
341.32024	108	
343.07621	112	
345.36445	100	
345.64772	106	
345.79621	82	
END IONS

###FS:    #m/z: 363.95706 #charge 1+
###MS: 47
###MSMS: 50
BEGIN IONS
TITLE=Cmpd 37, +MS2(363.9571), 28.0-35.0eV, 1.1min #50
RTINSECONDS=62.5575
SCANS=47,50
PEPMASS=363.95706	260416
CHARGE=1+
47.96485	94	
123.23083	90	
180.95204	86	
183.87625	94	
191.85840	194	
196.88946	132	
207.94776	156	
209.94273	742	1+
210.88717	176	
212.87921	938	1+
218.89544	108	
222.95457	338	
223.95364	224	
224.89080	128	
224.95010	926	
224.97611	96	
225.86614	90	
226.06638	88	
226.88528	114	
226.94733	5068	1+
226.97535	210	
227.01113	122	
227.15550	106	
227.82405	180	1+
227.93025	272	
228.02681	92	
228.89361	390	1+
228.94206	4160	1+
229.43927	90	
230.89001	1342	1+
231.05907	90	
232.89007	212	1+
233.96005	130	
237.13127	130	
238.91905	96	
238.94079	198	
239.82534	294	1+
239.90691	182	
240.94211	622	
240.96494	198	1+
241.93992	2820	1+
242.12437	92	
242.94246	2018	1+
243.58027	102	
243.83482	136	
244.95749	2716	1+
245.94921	3184	1+
246.14488	104	
246.85700	92	
246.95347	2668	1+
246.97845	184	
248.39660	94	
248.80633	178	
248.90116	962	1+
249.04397	90	
249.80280	216	
250.12010	90	
250.80551	196	
250.89469	134	
250.95064	86	
250.96625	154	
252.97149	88	
253.90848	290	
255.05941	116	
256.93419	112	
257.50489	100	
258.84368	104	
259.80657	134	
259.94608	98	
260.83692	124	
260.96904	566	1+
261.12937	92	
261.83185	112	
263.02969	90	
264.81714	256	1+
265.01281	102	
265.08810	190	
265.87734	84	
266.81723	222	
267.42316	92	
267.80992	470	1+
267.89717	92	
267.97614	496	1+
268.41417	86	
268.81167	340	1+
268.95858	434	
269.96688	276	
270.41728	174	
271.85732	138	
271.91859	246	1+
273.82641	84	
277.79470	514	1+
277.85967	90	
278.09105	86	
278.79350	754	1+
278.84783	152	
278.88356	102	
278.91933	88	
279.10808	86	
280.01771	86	
280.57242	100	
281.78975	708	1+
281.85857	232	1+
282.78535	124	
282.81496	104	
283.07076	94	
284.92769	92	
285.85041	434	1+
285.89587	140	
286.91307	198	
287.80762	102	
288.43854	88	
290.90500	90	
296.81124	116	
297.80834	174	
298.58228	88	
298.80411	666	1+
299.87574	100	
300.60542	106	
300.80700	172	
301.01007	116	1+
301.80209	614	1+
301.86219	164	
302.85977	174	
303.11706	90	
303.80329	258	1+
303.85662	442	
304.58888	90	
305.18734	98	
306.12751	142	
306.77664	84	
306.95826	90	
307.07830	102	
307.10213	112	
307.89368	100	
308.03156	92	
308.86953	324	
309.92010	104	
310.91164	86	
311.12996	124	
311.76716	100	
313.44726	94	
313.85731	92	
314.37635	84	
316.47167	90	
316.81451	188	
317.90345	86	
318.81498	194	
319.82128	92	
320.92170	94	
321.81827	130	
321.86354	280	
322.52956	94	
322.92517	258	
325.81719	96	
326.87510	256	1+
328.30854	94	
329.25481	94	
329.82160	222	1+
329.87130	146	
329.88882	174	
332.02994	84	
336.84474	92	
336.94415	308	1+
337.82095	248	1+
338.84863	84	
338.94253	112	
339.56554	98	
339.87007	130	
340.19649	100	
340.93889	330	1+
342.20444	160	
349.31432	106	
352.91045	100	
354.95978	88	
357.38351	84	
359.11730	98	
359.35731	88	
361.12011	88	
362.78625	124	
363.28788	112	
363.95632	118	
364.85500	88	
364.87624	94	
367.42076	92	
368.71663	90	
END IONS

###FS:    #m/z: 322.93062 #charge 1+
###MS: 51
###MSMS: 52
BEGIN IONS
TITLE=Cmpd 38, +MS2(322.9306), 28.0-35.0eV, 1.1min #52
RTINSECONDS=66.24
SCANS=51-52
PEPMASS=322.93062	1468276
CHARGE=1+
193.89063	76	
194.13885	110	
195.05679	78	
196.01680	88	
201.04248	234	
203.95326	94	
205.94841	170	
205.97591	82	
207.97387	254	
208.94498	114	
210.18414	100	
210.85875	82	
210.90353	84	
214.89864	90	
215.00854	86	
215.87925	76	
216.05241	76	
217.92076	74	
219.83572	72	
220.63548	74	
220.87802	76	
222.10828	74	
222.89926	106	
222.95415	78	
222.97908	154	
223.95798	172	
224.99583	90	
225.86270	232	1+
225.91223	104	
227.92954	144	
228.84124	74	
228.90812	138	
229.01771	76	
230.84885	80	
230.91155	80	
231.88082	94	
232.90696	74	
233.39239	78	
233.59505	80	
233.92175	120	
234.80696	126	
237.05721	94	
237.94264	88	
238.03065	78	
238.93534	166	
239.08200	226	
239.69998	86	
239.78958	142	
239.88447	230	1+
240.00233	82	
240.82048	126	
240.94182	3372	
241.88577	270	1+
241.94206	2568	
242.82889	124	
242.94191	10390	1+
242.99091	90	
244.16292	92	
244.83380	148	1+
244.87207	200	
244.94072	2066	1+
246.97490	198	
247.97540	126	
248.91599	74	
248.99576	102	
249.03967	98	
249.51670	80	
249.97639	90	
250.95031	88	
252.96931	130	
253.12164	86	
254.78724	90	
255.90658	306	1+
256.41058	82	
257.39862	94	
257.79444	86	
258.10994	78	
258.79287	92	
260.33979	98	
260.84219	306	1+
260.93493	80	
261.83010	80	
262.96788	86	
264.15775	136	
265.06064	148	
265.80491	76	
267.06783	80	
267.86488	76	
268.47999	100	
268.50436	78	
270.74850	90	
270.88157	108	
271.09436	74	
271.80689	78	
271.90869	100	
272.02288	78	
272.84866	152	
274.84513	194	1+
275.81162	122	
276.00266	82	
277.01096	202	1+
278.80255	78	
278.85885	110	
279.09214	960	1+
279.42386	72	
279.90113	258	1+
280.79781	96	
280.83173	124	
281.28260	74	
281.97094	76	
283.06633	206	
283.73042	102	
283.79110	120	
283.97154	120	
284.07359	84	
284.29359	570	1+
285.85028	92	
286.91561	170	
287.98149	78	
288.79333	82	
288.89111	76	
290.79350	90	
290.85790	118	
292.07648	92	
293.91144	118	
294.85138	196	1+
294.91848	84	
295.11868	94	
295.40782	82	
295.86940	100	
298.41875	90	
298.94084	74	
299.78089	134	
299.87148	104	
301.78173	88	
302.83680	100	
302.88412	140	
305.06486	86	
305.20017	74	
305.89703	88	
306.15518	92	
307.79937	164	
307.89555	112	
309.22441	90	
309.87492	72	
310.31237	120	
310.52993	96	
310.77034	84	
310.87798	116	
311.86182	118	
312.81074	74	
313.29502	74	
313.81240	108	
313.84525	76	
317.83113	198	1+
318.85948	76	
320.28849	86	
321.25186	80	
322.32215	76	
323.30015	92	
324.28541	128	1+
324.89130	144	
324.90896	76	
325.16135	76	
325.85249	76	
325.90232	128	
END IONS

###FS:    #m/z: 340.94128 #charge 1+
###MS: 51
###MSMS: 53
BEGIN IONS
TITLE=Cmpd 39, +MS2(340.9413), 28.0-35.0eV, 1.1min #53
RTINSECONDS=67.0125
SCANS=51,53
PEPMASS=340.94128	564918
CHARGE=1+
47.65077	76	
188.93365	78	
192.88744	136	
195.00717	92	
197.87419	78	
199.89555	76	
205.94808	92	
208.94281	78	
209.10549	152	
209.15043	116	
212.89722	84	
213.87920	132	
213.93999	692	1+
214.11471	82	
215.88787	150	
215.93962	152	
217.88035	116	
221.89389	84	
222.01460	90	
226.95250	90	
231.89254	124	
231.94946	1002	1+
232.88303	80	
232.99109	94	
233.89852	280	1+
235.87142	96	
235.89304	156	
238.06200	86	
238.83930	88	
240.98327	116	
241.84188	124	
242.83914	76	
242.94313	118	
243.83245	762	1+
246.94361	100	
246.97550	186	
247.97963	220	1+
249.04554	84	
249.90660	102	
249.96041	212	
250.15894	92	
250.94415	80	
250.97428	132	
251.95622	142	
253.90407	138	
254.91535	236	1+
254.96596	182	
255.07421	114	
255.09378	88	
255.90731	88	
255.97161	126	
256.03099	80	
256.13944	84	
256.15288	86	
256.86468	92	
256.88960	194	1+
256.96761	110	
257.85294	104	
257.91295	80	
258.84623	496	1+
259.88629	76	
259.95677	138	
260.83735	550	1+
260.93504	78	
261.90406	84	
262.00304	84	
262.96582	78	
263.17309	80	
263.84065	80	
263.93040	90	
264.26392	88	
264.96249	82	
266.24771	82	
266.79501	88	
266.87066	110	
266.93141	86	
267.13268	106	
268.83992	328	1+
270.80705	78	
270.83232	108	
271.84675	76	
272.04654	100	
272.93522	112	
273.49924	86	
273.79384	168	1+
273.84457	78	
273.93914	168	
274.83266	84	
274.86392	158	
274.89616	92	
274.97945	76	
275.86745	84	
275.92108	164	
276.42504	82	
276.85689	834	1+
277.11755	80	
278.84431	1038	1+
279.92083	98	
281.04871	196	
281.09512	80	
282.27805	78	
282.85600	86	
283.02935	134	
283.18014	78	
283.43458	88	
283.59600	84	
283.96841	102	
284.42352	106	
284.89934	130	
285.97262	86	
286.91231	84	
287.88625	78	
290.80611	76	
291.86142	170	
293.87139	78	
294.88121	88	
295.16942	80	
295.39730	100	
295.85104	130	
296.81741	98	
297.18766	78	
297.82953	94	
297.95222	90	
299.87119	260	
299.89660	90	
300.03936	78	
300.87884	170	
301.80731	80	
302.86975	184	
302.90891	114	
302.94148	148	
304.91714	86	
306.08437	82	
307.30978	94	
307.79946	90	
308.29910	82	
308.83593	78	
308.87298	194	1+
309.85317	108	
309.92022	76	
311.86057	80	
312.37623	90	
313.92568	88	
315.85634	102	
319.14703	98	
319.86028	78	
321.92557	104	
323.30635	92	
325.06861	98	
325.15679	84	
326.89509	80	
327.88124	78	
328.15874	80	
328.20624	78	
328.82066	88	
330.81897	88	
330.83634	78	
331.80847	86	
331.88710	92	
335.50689	96	
341.25569	82	
344.11731	100	
344.25680	82	
344.90576	118	
END IONS

###FS:    #m/z: 363.95717 #charge 1+
###MS: 51
###MSMS: 54
BEGIN IONS
TITLE=Cmpd 40, +MS2(363.9572), 28.0-35.0eV, 1.2min #54
RTINSECONDS=67.785
SCANS=51,54
PEPMASS=363.95717	231604
CHARGE=1+
183.93573	142	
185.97964	92	
189.86381	202	
191.86081	114	
196.88788	232	1+
205.88125	106	
207.87538	192	
209.94767	194	
210.88388	220	
212.87937	980	
214.89418	248	
216.40989	86	
222.95196	572	1+
222.97426	86	
223.86643	140	
224.88497	200	1+
224.90176	88	
224.95057	654	1+
224.97235	172	
226.38669	108	
226.94767	1850	
227.93161	350	
227.95340	1052	
228.41838	114	
228.89279	130	
228.94266	2304	1+
229.39883	102	
229.52904	88	
229.91081	112	
230.89053	1520	1+
230.91353	142	
231.12921	88	
232.88823	148	
232.91775	112	
237.19215	104	
237.36741	96	
240.83992	244	1+
240.94217	724	
240.96287	780	1+
241.78989	136	
241.88404	114	
241.93989	2084	1+
242.94162	1450	1+
243.09005	132	
243.82984	336	1+
243.96116	128	
244.94005	424	
244.95803	1622	1+
245.20035	82	
245.43693	84	
245.94245	494	
246.38752	102	
246.81188	146	
246.90921	100	
246.95378	1638	1+
248.80397	304	1+
248.90001	618	1+
249.91476	100	
250.79904	80	
250.90184	136	
252.83867	92	
252.95585	82	
253.90461	278	1+
258.97350	330	1+
259.11796	90	
259.42551	100	
260.96727	270	1+
261.84457	144	
261.93726	124	
261.98334	90	
262.89233	80	
264.14194	90	
264.79792	152	
265.12084	80	
265.82900	100	
266.09968	114	
266.78319	318	1+
266.81530	418	1+
267.42088	112	
267.97235	88	
268.81004	94	
268.86667	152	
268.95711	238	
268.97548	92	
269.97339	378	
271.84512	356	1+
271.92302	170	
272.84624	246	1+
273.92381	120	
276.84879	168	
276.92960	84	
277.84477	388	1+
278.84289	212	1+
279.07102	92	
279.10722	158	
279.79961	138	
279.95198	102	
280.11143	126	
280.79255	834	1+
281.84725	116	
282.83057	146	
282.87466	94	
283.07290	156	
283.79287	362	1+
283.82261	380	1+
284.03656	92	
284.84352	422	1+
285.95334	178	
288.03980	116	
288.89347	94	
289.82479	90	
289.86135	266	1+
289.91689	88	
291.80535	132	
292.81131	84	
292.95002	122	
294.38934	100	
294.86723	92	
294.92691	82	
296.80245	86	
296.83613	108	
297.19375	94	
297.80203	970	1+
298.02843	84	
298.80420	838	1+
298.96274	88	
300.80088	968	1+
300.84248	86	
301.00979	96	1+
301.05908	92	
301.80231	580	1+
301.86366	210	
301.92042	86	
301.99508	82	
302.86719	120	
303.80754	108	
303.85927	364	1+
303.94739	98	
304.40454	114	
305.41041	82	
305.80726	86	
305.82551	104	
306.17893	86	
306.44130	106	
307.84056	88	
310.90463	90	
311.27271	82	
311.86735	174	
311.89470	108	
312.16592	84	
312.81757	220	1+
315.35010	86	
315.80667	116	
316.81322	282	
317.69204	100	
318.95090	106	
319.80830	298	1+
320.42917	100	
320.79859	82	
320.91630	134	
321.04092	90	
321.82158	366	1+
324.17883	82	
326.87096	170	
327.27324	160	
327.96464	100	
331.99662	82	
333.32017	82	
333.83389	158	1+
335.92799	90	
336.34936	100	
337.94073	86	
338.22982	88	
338.87133	114	
340.08073	98	
340.94096	198	
341.94682	144	
342.02979	106	
342.38322	80	
343.15691	86	
343.70936	94	
344.72153	82	
349.31453	92	
352.88514	82	
354.20036	104	
362.78229	88	
362.84284	86	
365.19299	84	
367.77395	88	
END IONS

###FS:    #m/z: 336.94599 #charge 1+
###MS: 55
###MSMS: 56
BEGIN IONS
TITLE=Cmpd 41, +MS2(336.9460), 28.0-35.0eV, 1.2min #56
RTINSECONDS=71.4735
SCANS=55-56
PEPMASS=336.94599	58940
CHARGE=1+
53.38776	104	
111.82976	76	
176.55889	76	
192.89273	244	
199.93728	76	
205.95154	168	
206.94833	160	
208.97677	78	
211.94349	1194	1+
212.87997	678	1+
213.94072	608	1+
215.88984	244	
216.87951	76	
216.94071	84	
217.86017	74	
217.88478	96	
221.81903	74	
221.94473	134	
223.37612	84	
223.97535	164	
224.90288	118	
224.97406	200	
225.04733	76	
226.05998	78	
226.89708	244	1+
227.92458	106	
228.00442	100	
228.89353	110	
229.95584	928	1+
230.88807	824	1+
230.90703	218	
230.99542	100	
231.83716	146	
231.95004	482	
232.89032	446	1+
233.41316	80	
233.83010	90	
233.87271	76	
233.93288	110	
234.55514	92	
235.84860	254	1+
237.06094	90	
239.85007	102	
239.95087	78	
240.83705	122	
241.84372	242	
246.97392	120	
247.96887	194	
248.90052	270	
248.97197	146	
249.17172	82	
249.90616	120	
249.96468	108	
250.83765	216	
250.85866	74	
250.95127	130	
251.02010	104	
251.06922	216	
251.09615	86	
251.27711	86	
251.83696	144	
252.97174	964	1+
253.90557	310	1+
254.80074	94	
254.93606	136	
254.96951	256	
255.07488	354	1+
256.96265	188	
257.26630	80	
257.85302	278	
257.89783	90	
257.98602	98	
258.87030	78	
259.85604	142	
260.93073	76	
261.96554	74	
262.82647	76	
264.22908	106	
265.08266	78	
265.79836	192	1+
267.51543	100	
267.83807	738	1+
269.96507	274	1+
270.85195	134	
270.86286	158	
270.91107	394	1+
270.98563	218	
271.93308	82	
272.09335	118	
272.84530	250	1+
272.86749	166	
272.95113	80	
273.87614	92	
273.94255	108	
274.86161	74	
274.87778	74	
275.37023	74	
275.92923	78	
275.94684	142	
276.85598	1400	1+
276.98333	170	1+
277.09299	78	
277.83549	242	1+
278.14268	74	
278.96247	230	1+
279.25352	74	
280.10171	90	
280.20027	76	
280.84129	168	
281.81836	116	
282.28028	98	
282.92011	98	
284.16071	84	
284.38421	96	
284.80263	90	
285.84875	158	
285.89264	140	1+
286.41738	86	
286.85209	288	
286.93286	84	
287.43432	88	
287.85166	238	
288.84749	152	1+
289.00612	80	
290.12607	88	
290.16566	82	
291.86422	130	
292.04696	94	
292.28427	78	
292.81145	220	
292.83697	80	
293.11074	210	
293.89709	88	
294.11469	162	
294.86904	136	
294.88445	146	
296.87173	86	
296.97488	180	
297.98620	194	1+
298.27461	80	
298.32368	74	
298.86214	72	
299.83491	84	
299.87019	116	
300.06267	86	
300.87818	96	
301.86596	80	
302.91971	90	
303.31530	78	
303.94856	80	
304.72815	76	
305.85687	78	
307.89499	96	
308.86416	772	1+
310.84180	78	
314.30434	76	
315.12336	76	
317.82123	78	
318.24575	88	
318.86350	88	
321.42385	80	
321.93645	94	
323.23845	94	
323.30092	116	
326.17396	88	
327.62371	126	
328.18405	86	
330.88590	86	
331.19595	74	
331.52249	98	
336.86942	96	
338.87155	134	
340.81435	78	
341.38950	88	
END IONS

###FS:    #m/z: 359.96203 #charge 1+
###MS: 55
###MSMS: 57
BEGIN IONS
TITLE=Cmpd 42, +MS2(359.9620), 28.0-35.0eV, 1.2min #57
RTINSECONDS=72.2455
SCANS=55,57
PEPMASS=359.96203	42402
CHARGE=1+
102.06578	82	
117.94557	88	
191.10173	80	
193.89918	92	
203.00248	78	
207.94701	80	
207.97040	110	
209.94366	374	
212.10523	120	
212.89503	80	
220.88889	84	
220.95472	82	
222.95358	730	1+
222.97141	112	
224.94802	534	1+
224.97367	114	
225.88096	184	1+
226.00436	88	
226.94762	1312	1+
226.96797	254	
227.93092	250	
228.94268	1786	1+
233.85584	86	
233.92931	84	
233.95965	184	
234.86897	96	
235.82250	142	
240.84762	92	
240.94202	200	
240.96301	460	
241.16251	102	
241.94587	176	
242.14913	174	
242.88280	100	
242.96100	202	
243.85028	228	1+
243.95418	88	
244.46053	84	
244.95841	938	1+
245.94224	248	
246.80860	176	
246.95311	890	
246.97348	94	
247.40883	92	
248.01579	102	
248.07325	92	
248.80255	240	
248.99140	88	
249.80711	136	
250.04865	80	
251.07040	118	
251.11254	102	
252.87804	168	
252.95633	182	
257.19369	78	
258.97622	94	
259.94002	114	
260.94485	78	
260.97157	164	
261.61958	110	
262.80831	102	
264.89495	78	
264.96329	254	
266.09079	106	
266.81431	292	
268.80626	92	
268.84070	84	
268.90144	114	
268.95672	114	
269.97055	212	
270.95058	80	
270.99113	94	
271.83670	80	
271.95829	92	
273.87186	80	
273.89143	92	
273.90921	100	
273.96867	134	
274.89805	84	
274.92470	94	
275.97955	104	
276.07994	82	
277.42429	94	
277.81117	90	
277.87000	84	
278.80072	228	
278.84836	532	1+
279.07510	82	
279.79137	708	1+
280.10988	90	
280.19822	80	
280.71236	86	
280.79355	588	1+
280.83540	78	
280.86787	98	
281.05537	100	
282.79322	134	
282.83338	86	
282.97581	98	
283.12961	184	1+
284.82474	202	1+
285.79237	84	
286.66862	96	
288.89970	80	
291.35512	82	
291.84361	90	
291.99470	80	
292.12062	90	
292.81424	112	
293.79587	84	
294.60414	84	
295.85147	88	
295.87580	96	
296.80993	114	
297.81439	98	
297.85890	100	
297.91614	84	
298.08042	138	
298.80386	1084	1+
299.41006	84	
299.86003	80	
300.74361	102	
303.78577	138	
303.81338	102	
304.94089	80	
306.20683	78	
309.83006	162	
310.85031	84	
311.87727	86	
312.10299	110	
313.42111	80	
314.78569	96	
316.76690	78	
316.81746	306	
316.86191	194	1+
316.95047	92	
317.75315	80	
318.82474	78	
318.93372	106	
321.06084	94	
322.81642	88	
322.89675	86	
323.58907	100	
324.43135	102	
324.50838	78	
325.89679	86	
327.29924	88	
332.44626	102	
332.76886	98	
336.82011	80	
336.94474	166	
337.39003	96	
338.45579	84	
344.41168	84	
345.31655	106	
346.52012	86	
352.89923	86	
355.42723	84	
357.98514	82	
358.34992	88	
359.61081	84	
360.18800	100	
361.78459	90	
363.80249	84	
END IONS

###FS:    #m/z: 507.84493 #charge 1+
###MS: 55
###MSMS: 58
BEGIN IONS
TITLE=Cmpd 43, +MS2(507.8449), 28.2-35.2eV, 1.3min #58
RTINSECONDS=73.018
SCANS=55,58
PEPMASS=507.84493	32170
CHARGE=1+
191.87063	206	
196.01649	166	
209.87308	114	
214.88836	142	
222.97637	228	
224.97837	272	
232.89626	326	
233.90301	160	
244.88115	130	
250.90705	332	1+
253.14398	142	
258.84421	220	1+
258.88144	132	
262.90662	138	
269.78171	130	
270.80791	124	
273.85691	112	
278.83375	582	
279.84803	138	
279.89164	214	
284.84744	136	
285.79269	238	1+
285.86377	128	
286.83294	114	
286.87162	126	
287.85354	808	1+
288.02580	218	
289.04065	192	
289.87749	344	1+
290.12824	128	
291.87634	214	
293.87403	226	
294.87056	168	
295.86147	134	
295.87728	250	1+
296.85596	286	
297.79836	204	1+
301.84903	180	
302.00493	122	
302.80477	138	
303.86636	640	1+
305.03536	114	
305.80861	114	
305.86489	1162	1+
306.88201	148	
307.89017	472	
308.13992	258	
308.87202	928	1+
310.15786	586	1+
311.88632	590	
312.87047	212	
314.86452	940	1+
314.89045	126	
315.78218	170	
316.86168	410	1+
318.86611	128	
320.88159	180	1+
320.97898	126	
322.86292	118	
323.87103	214	
323.89303	392	1+
324.80044	112	
324.85523	422	1+
324.97088	138	
326.88427	2546	1+
327.87477	166	
328.85891	166	
328.88502	262	1+
330.16684	220	
330.86640	128	
330.88194	254	1+
332.87655	270	
333.82597	148	
333.88064	152	
334.88394	118	
335.18648	270	1+
335.88489	112	
337.88192	202	
338.85655	122	
338.88044	174	
339.82388	124	
340.86285	356	1+
343.87715	194	
346.87002	176	
347.77515	444	1+
347.89229	222	1+
347.93166	228	
349.76180	162	
350.00119	290	1+
350.75619	296	1+
350.81909	224	
350.88762	748	1+
351.78400	180	
353.79239	270	1+
353.84678	132	
353.89661	120	
355.88669	150	
355.94094	144	
358.87609	328	1+
359.73078	128	
359.84314	116	
362.82913	268	1+
364.91444	250	1+
365.79420	116	
366.73848	148	
366.80639	172	1+
366.90075	136	
366.99934	132	1+
367.70582	718	1+
367.73417	130	
367.76975	470	1+
367.84595	240	
367.90913	158	
368.83229	176	
368.89967	488	1+
369.83685	574	1+
370.74571	124	
370.80176	356	1+
371.83505	126	
373.77373	244	1+
373.82848	140	
373.90404	162	
374.81370	732	1+
376.80004	134	
376.88380	134	
377.89223	250	1+
378.87811	244	1+
380.71998	346	1+
381.06921	110	
381.84634	158	
382.68525	152	
382.85647	188	
384.85307	382	1+
385.77388	204	
386.82938	130	
386.86089	148	
387.79455	310	1+
387.84700	654	1+
389.05094	134	1+
389.37512	152	
389.92552	202	1+
390.84080	1184	1+
390.86137	180	
392.82547	1378	1+
394.13951	128	
394.89887	218	1+
395.77286	236	1+
397.95889	114	
398.73049	576	1+
399.85349	188	
403.75848	118	
403.95974	114	
405.77780	228	1+
405.85459	226	
406.86275	196	
407.73888	324	1+
407.77028	114	
407.78873	140	
407.85958	144	
407.87097	158	
407.89528	136	
408.85037	1540	1+
409.72304	164	
410.73932	130	
410.83503	2598	1+
410.87323	234	
411.85974	140	
413.07714	128	
413.76271	126	
414.67961	136	
414.82681	122	
414.86990	204	1+
415.84030	120	
417.76561	114	
417.89111	170	
418.84922	132	
420.82940	318	1+
421.75174	194	
421.88739	186	
422.74507	120	
422.86618	856	1+
423.80145	132	
423.86928	604	1+
424.75667	150	
425.75565	268	
425.86385	220	
426.76389	144	
426.86465	1142	1+
427.71299	122	
427.74362	924	1+
427.85332	136	
427.90928	126	
428.08965	280	1+
428.84754	3094	1+
430.74019	306	
431.86602	474	
433.85530	628	1+
435.71248	172	
437.07435	136	1+
437.85058	114	
439.84050	220	1+
439.87309	162	1+
442.90478	116	
443.76781	222	
443.80991	158	
444.87312	2352	1+
445.71491	154	
445.75852	124	
445.80291	148	
446.82640	134	
446.87800	400	1+
447.70913	290	1+
448.88434	178	
449.71211	130	1+
449.87781	828	1+
451.86318	456	1+
457.90632	118	
462.88313	1476	1+
465.71534	282	1+
466.71638	178	1+
467.88738	1274	1+
468.73074	132	
469.88831	384	1+
470.72557	132	
480.78462	120	1+
485.89894	754	1+
487.27877	188	1+
487.89956	114	
491.22908	134	
508.91259	252	
509.29949	132	
509.86745	142	
END IONS

###FS:    #m/z: 336.94586 #charge 1+
###MS: 59
###MSMS: 60
BEGIN IONS
TITLE=Cmpd 44, +MS2(336.9459), 28.0-35.0eV, 1.3min #60
RTINSECONDS=76.6975
SCANS=59-60
PEPMASS=336.94586	50672
CHARGE=1+
148.82922	84	
165.58315	74	
182.87168	76	
185.86738	74	
192.89153	78	
195.08411	92	
197.87096	82	
199.99234	82	
205.94905	188	
206.97503	294	1+
208.88797	72	
210.89540	154	
211.94448	1024	1+
211.97648	72	
212.87902	418	
213.88034	318	1+
213.93960	672	1+
214.89768	80	
215.88676	396	1+
220.87274	76	
221.94363	90	
222.97481	84	
224.40501	82	
226.87943	116	
226.94689	112	
226.97691	152	
227.89333	212	
227.90964	74	
228.43660	72	
228.89728	130	
229.44177	82	
229.95528	1338	1+
230.88879	858	1+
231.95150	574	1+
232.39345	76	
232.41233	74	
232.82780	276	1+
232.90480	286	1+
233.83901	74	
233.94800	168	
234.08700	86	
234.13413	108	
235.86554	92	
235.88932	110	
235.90554	82	
236.08645	84	
238.84507	78	
238.88711	72	
239.60294	100	
239.79369	80	
239.90368	144	
239.98511	74	
240.83838	150	
240.96399	86	
241.03439	98	
241.84425	286	
242.11272	72	
243.96572	74	
245.82968	104	
245.89505	92	
246.97940	168	
247.96608	556	1+
248.39020	82	
248.89997	652	1+
249.00087	80	
249.90132	374	1+
249.96069	354	1+
250.82861	160	
250.85141	92	
250.95300	180	
251.83535	168	
251.97370	158	
252.41878	106	
252.83873	154	
252.86379	92	
252.97070	1004	1+
253.09274	158	
253.84692	82	
253.95075	82	
254.08432	74	
254.90245	92	
254.92231	76	
254.96669	484	
255.07133	74	
255.09648	74	
255.85615	74	
255.89762	108	
256.90214	174	
257.51669	76	
258.84679	526	1+
258.89096	96	
259.82173	90	
259.83535	88	
259.93434	104	
262.83025	86	
265.02795	110	
266.88718	78	
267.51747	92	
267.83864	640	1+
269.86490	130	
269.95105	92	
270.84615	176	
270.98456	142	
271.14255	78	
271.84578	434	1+
271.91678	114	
272.84861	370	1+
274.89696	84	
275.82354	80	
275.85851	154	
276.81432	94	
276.85682	744	1+
276.88012	138	
277.85001	82	
278.07719	86	
278.83586	334	1+
278.86223	124	
278.87677	84	
279.10301	132	
279.83139	128	
279.97022	80	
280.91818	72	
280.97796	148	
281.05121	288	1+
281.87009	72	
283.02949	86	
283.09939	132	
284.93121	76	
285.85233	296	
286.84915	908	1+
286.87435	72	
287.43635	74	
289.42389	106	
289.90882	72	
290.85358	464	1+
290.88180	78	
291.80520	152	1+
291.88971	130	
293.10783	88	
294.10918	76	
294.85686	410	1+
295.88491	72	
296.97376	82	
298.42068	74	
298.51208	90	
298.99379	76	
300.33930	84	
300.75440	78	
302.40478	90	
304.94479	86	
306.15524	78	
308.88149	80	
308.89686	162	
308.98511	72	
309.86727	160	
310.86698	136	
310.88752	86	
311.07145	84	
312.90419	72	
313.13376	86	
313.87779	90	
315.80416	142	
315.94346	100	
318.88082	72	
322.96197	80	
323.02388	100	
324.04865	96	
329.87412	90	
331.31828	80	
332.77325	98	
332.88540	76	
334.40166	88	
338.19582	72	
339.86672	74	
340.94304	96	
341.96377	84	
END IONS

###FS:    #m/z: 507.84441 #charge 1+
###MS: 59
###MSMS: 61
BEGIN IONS
TITLE=Cmpd 45, +MS2(507.8444), 28.2-35.2eV, 1.3min #61
RTINSECONDS=77.4695
SCANS=59,61
PEPMASS=507.84441	36896
CHARGE=1+
196.01844	142	1+
222.97690	218	
223.97237	190	
224.97711	266	
232.89809	452	1+
236.88373	298	1+
238.06776	116	
249.09581	102	
250.12223	120	
250.90492	262	1+
266.87035	140	
268.96456	154	
269.77543	216	1+
270.87709	116	
278.83278	458	1+
279.94849	126	
281.95216	128	
285.85896	332	1+
287.85458	904	1+
287.92773	106	
288.82924	120	
288.88711	130	
289.79489	126	
289.84981	134	
289.87954	346	1+
290.13098	150	
291.86366	136	
291.87746	156	
292.81886	128	
292.95831	534	1+
293.86287	146	
293.87980	298	
294.87277	202	
296.03917	104	
296.86051	120	
297.84321	112	
298.84207	112	
298.85814	278	1+
300.84656	140	
300.87261	126	
301.84746	150	
303.86574	562	
304.36594	104	
305.86292	1386	1+
307.13497	112	
307.80998	138	
307.89222	430	
308.08011	152	1+
308.14254	1136	1+
308.87352	1390	1+
309.84174	156	
310.12706	210	1+
310.15550	408	1+
311.85838	146	
311.88544	484	
312.87287	228	
313.35202	112	
313.57102	106	
314.86339	1126	1+
315.92884	222	1+
316.82421	176	
318.86311	250	1+
318.91772	248	1+
321.81702	198	1+
321.86131	122	
322.38899	120	
322.85055	142	
322.89395	174	
323.87291	314	
324.85930	336	1+
325.05804	218	1+
325.90175	210	
326.88413	2664	1+
327.00184	128	
327.81296	124	
328.83226	206	1+
328.88340	224	
329.87945	250	1+
330.83075	108	
332.87529	984	1+
333.76605	238	1+
334.15581	134	
335.60608	112	
335.82771	110	
335.89287	118	
335.91915	104	
337.88257	116	
338.87437	310	1+
340.78672	140	
340.84096	156	1+
342.04921	144	
343.87804	134	
344.78200	176	1+
344.82799	272	1+
346.05452	180	1+
346.12734	112	
347.75162	144	
347.76897	184	
347.88982	112	
348.89413	132	
349.75498	288	
350.76369	282	1+
350.88685	274	
351.82232	146	
351.99975	162	
352.12835	182	1+
352.82783	130	
353.78374	184	
355.88893	154	
356.86795	400	1+
356.94350	110	
357.02574	114	
357.87207	262	1+
358.20159	130	
360.76266	146	
360.87253	142	
361.56033	132	
361.83809	164	
362.77374	330	1+
362.88475	130	
364.84597	108	
364.86463	104	
365.72670	114	
365.76318	132	
366.78345	126	
366.81122	380	1+
366.83678	468	1+
366.90209	110	
367.70905	198	
367.74489	126	
367.76650	230	1+
368.71004	144	
368.89346	828	1+
369.72564	114	
369.83777	952	1+
369.89545	572	1+
370.80494	382	1+
372.04894	226	
372.78622	382	1+
372.81045	178	
373.04395	130	
374.81659	604	1+
374.85117	294	1+
374.89985	130	
375.85772	218	1+
376.88729	130	
378.79349	104	
379.79162	172	
380.85118	132	
381.71557	116	
381.83965	150	
382.06402	164	
382.78397	414	1+
383.78617	284	1+
384.85346	318	
385.82662	188	
385.85466	216	
387.84515	498	1+
388.20006	258	1+
388.72467	120	
388.84626	306	1+
389.91625	110	
390.72814	132	
390.79065	354	1+
390.84290	1316	1+
392.82620	604	
392.87133	234	1+
393.78976	158	
393.82803	778	1+
395.76895	118	
397.97169	164	1+
398.73090	424	1+
399.84897	556	1+
402.76035	126	
402.87058	140	
403.86829	204	
404.79994	338	1+
404.97681	206	1+
405.85628	700	1+
406.76067	104	
407.74741	134	
408.74216	120	
408.80408	116	
408.85184	1724	1+
409.72115	356	1+
409.88451	188	
410.76101	146	
410.83463	2904	1+
410.86233	428	1+
411.88224	162	
412.92161	126	
413.07332	230	1+
413.89339	200	
416.79249	124	
417.85808	336	1+
421.87993	404	
422.75444	266	1+
422.86319	1190	1+
423.73860	170	1+
423.78339	102	
423.86951	966	1+
424.08776	160	
425.75514	650	1+
426.85910	1290	1+
427.73874	474	1+
428.21128	140	1+
428.71387	110	
428.74979	114	
428.84606	2778	1+
429.70278	246	
429.74478	104	
430.86451	652	1+
431.68215	268	1+
431.86688	460	1+
433.84771	406	1+
436.71602	286	1+
439.04502	142	
439.89411	220	1+
443.74383	140	
443.76885	204	
444.75110	132	
444.87311	2494	1+
445.68139	122	
445.71698	150	
445.75217	466	1+
445.77012	640	1+
446.87171	608	1+
447.71106	598	1+
447.89859	116	
449.36190	116	
449.87697	768	1+
450.69945	280	1+
450.76164	132	
451.77322	246	1+
451.87421	186	1+
452.74571	116	
457.90720	174	
462.88258	1298	1+
465.71361	112	
465.72919	134	
467.88827	2152	1+
473.78606	130	
484.90537	106	
485.89828	784	1+
487.28458	128	
491.80162	150	
496.57724	102	
502.23247	102	
505.77185	134	1+
END IONS

###FS:    #m/z: 359.96209 #charge 1+
###MS: 59
###MSMS: 62
BEGIN IONS
TITLE=Cmpd 46, +MS2(359.9621), 28.0-35.0eV, 1.3min #62
RTINSECONDS=78.2425
SCANS=59,62
PEPMASS=359.96209	36266
CHARGE=1+
49.94942	92	
117.75206	80	
196.01510	94	
200.94852	152	
203.40841	86	
204.05518	82	
206.94782	132	
206.96490	80	
209.91848	94	
209.94873	128	
210.88805	120	
216.39715	106	
216.89234	82	
218.42490	104	
220.96022	80	
222.95450	220	
223.95912	124	
224.88986	82	
224.94880	570	1+
225.38260	84	
226.94878	2100	1+
227.93073	242	
228.87101	100	
228.94253	1644	1+
237.06528	92	
238.08295	140	
240.10527	80	
240.50097	84	
240.83290	174	1+
240.93844	802	1+
240.96445	534	1+
241.85686	116	
244.95754	1168	1+
245.94801	1292	1+
246.86060	98	
246.95268	1078	1+
248.80209	272	
250.95235	296	
251.90806	80	
252.11487	98	
252.79340	78	
252.95430	178	
253.91853	100	
254.10637	84	
255.00274	90	
255.51289	82	
255.85039	80	
256.03502	86	
256.20608	88	
258.53808	86	
258.80603	142	
258.97492	106	
259.84493	90	
259.86307	86	
259.94907	240	1+
260.83281	162	
260.86952	110	
260.97196	348	1+
261.46454	98	
262.92997	78	
263.79720	104	
263.81898	84	
263.85070	84	
264.96894	242	1+
266.81929	170	
267.86287	106	
267.90519	98	
268.84366	176	1+
269.97463	116	
270.88983	84	
271.02933	80	
271.96596	162	1+
272.17320	80	
272.83567	80	
273.90348	148	
274.84684	132	
274.88221	202	1+
275.42766	84	
275.92555	96	
276.84072	106	
276.85958	136	
277.80238	80	
277.85309	140	
278.80076	182	
278.84449	286	
279.10839	78	
279.79797	104	
279.84268	142	
279.86744	88	
280.24354	92	
280.79426	244	
280.83720	284	1+
281.79055	100	
281.89557	140	
282.79975	88	
282.87272	142	
283.01099	104	
283.80073	142	
283.98420	114	
284.80085	102	
284.82335	262	
287.14905	80	
289.83120	138	
290.85275	132	
291.79954	146	
291.85831	124	
293.82947	90	
294.36651	88	
294.84159	126	
296.80747	190	
296.82336	100	
297.81254	80	
298.80507	722	1+
298.86969	118	
299.86840	132	
300.80772	264	
300.86882	100	
301.34672	86	
301.80290	118	
302.34497	86	
302.79509	172	1+
302.85752	108	
304.00822	84	
304.25919	98	
304.83753	130	
305.81653	102	
305.85643	130	
306.89260	102	
306.94862	98	
307.42424	90	
307.83664	230	1+
309.80553	94	
310.14667	126	
310.87445	118	
311.86335	288	1+
312.94745	80	
313.35363	100	
314.82067	136	
316.81412	376	
316.87136	134	
317.39867	98	
317.86920	88	
318.13257	170	1+
318.94452	130	
319.84117	92	
320.83712	110	
322.93036	124	
323.01814	122	
323.16478	84	
326.38013	102	
327.06036	152	
327.72377	84	
327.89909	86	
328.88879	110	
329.87028	92	
330.41681	98	
336.94464	158	
338.05593	92	
340.19022	86	
340.93618	102	
343.84171	82	
345.37377	84	
347.38252	82	
348.32162	82	
348.79582	90	
349.95053	80	
352.85766	80	
352.89096	148	
353.88588	100	
358.20243	126	
360.87774	104	
362.76437	196	1+
END IONS

###FS:    #m/z: 322.93040 #charge 1+
###MS: 63
###MSMS: 64
BEGIN IONS
TITLE=Cmpd 47, +MS2(322.9304), 28.0-35.0eV, 1.4min #64
RTINSECONDS=81.908
SCANS=63-64
PEPMASS=322.93040	1107378
CHARGE=1+
100.68106	66	
162.62423	98	
182.37355	92	
191.08144	72	
193.93511	66	
200.07922	74	
201.04763	72	
202.05087	112	
205.95008	116	
206.83766	84	
207.97939	120	
208.94637	70	
210.38472	96	
212.87833	70	
213.88321	68	
215.02288	78	
215.48400	80	
215.89002	74	
217.96762	70	
220.87512	80	
222.95309	140	
223.45141	76	
223.95652	124	
224.06106	72	
224.97192	80	
227.93275	406	
229.03258	96	
231.95225	72	
235.56587	106	
235.97536	70	
236.90102	82	
238.88640	98	
238.93754	196	
239.08420	140	
239.78816	140	
239.83702	70	
239.90880	72	
240.79598	72	
240.94049	2868	
241.85680	72	
241.93996	7052	1+
242.05753	68	
242.89879	68	
242.94213	4768	1+
242.97262	84	
243.83338	148	
244.79910	102	
244.94006	1008	
244.98138	70	
245.91740	72	
245.95661	76	
246.97642	136	
247.03615	80	
247.91117	82	
247.97506	72	
248.00592	114	
249.82502	78	
249.86780	100	
250.89572	86	
251.07745	76	
251.44430	94	
251.93140	104	
252.01712	80	
254.97927	78	
256.10798	82	
256.83741	70	
257.08483	138	
257.41218	88	
258.83760	112	
262.82842	76	
262.84663	82	
263.07178	68	
263.10525	90	
265.10295	68	
266.40180	100	
266.84426	302	1+
266.86685	110	
267.00013	72	
267.13003	72	
267.37674	76	
267.80490	92	
270.83543	78	
271.65456	68	
271.84693	80	
272.84644	310	1+
273.38355	92	
274.92269	78	
275.92916	84	
276.07800	66	
276.81912	76	
276.84505	210	1+
276.86492	66	
276.95814	84	
277.82742	68	
278.14886	90	
279.09150	1020	1+
279.79149	74	
279.91068	84	
280.12438	68	
280.85766	70	
281.09330	70	
281.11377	68	
282.08409	72	
282.80654	88	
283.79439	78	
284.29682	354	1+
285.47260	92	
287.10354	68	
287.80693	86	
288.89150	68	
289.78766	68	
289.87854	316	1+
290.86131	262	1+
290.87646	280	1+
291.80402	160	
293.81702	68	
294.85120	80	
294.92431	70	
296.42164	88	
297.52196	104	
298.05203	68	
298.82149	74	
299.05308	72	
299.83358	70	
299.86899	66	
300.07318	68	
300.56039	88	
300.81206	106	
300.87152	72	
300.97366	68	
301.88644	70	
302.38580	76	
304.89738	92	
304.97478	68	
305.87378	102	
305.90197	68	
306.11881	76	
306.79350	244	1+
307.08222	96	
307.81435	70	
308.88145	84	
308.91381	100	
309.87063	88	
309.90098	76	
310.21440	90	
311.86472	410	1+
312.82696	90	
316.86331	92	
317.77929	76	
317.82331	78	
319.90848	86	
320.04224	70	
320.33911	100	
322.05556	74	
322.09749	66	
323.23752	82	
324.00003	72	
325.31840	68	
326.87865	150	
326.99307	94	
327.71244	72	
327.89039	78	
END IONS

###FS:    #m/z: 340.94099 #charge 1+
###MS: 63
###MSMS: 65
BEGIN IONS
TITLE=Cmpd 48, +MS2(340.9410), 28.0-35.0eV, 1.4min #65
RTINSECONDS=82.68
SCANS=63,65
PEPMASS=340.94099	456408
CHARGE=1+
145.60972	92	
178.79125	76	
205.95124	124	
206.96861	74	
210.94245	86	
212.87608	390	1+
213.90279	118	
213.94180	294	
215.88815	172	
215.93626	158	
217.88661	100	
221.95223	198	1+
223.91223	120	
225.89927	90	
226.84981	84	
227.13757	92	
227.84042	80	
228.83888	212	1+
230.89413	104	
231.95055	732	1+
232.86362	88	
232.89652	114	
233.89658	400	
233.91415	90	
235.89703	136	
236.01854	92	
236.89270	86	
237.88790	78	
238.03962	78	
238.59096	82	
238.93241	90	
239.85974	140	
239.89280	390	1+
240.40171	94	
240.85172	148	
240.89574	270	1+
241.84269	354	1+
242.14526	124	
242.18607	106	
243.13233	92	
243.82922	460	1+
246.06263	86	
247.01531	82	
249.95903	128	
250.95154	128	
250.99383	120	
252.19868	100	
252.40156	80	
252.79364	96	
253.90381	164	
253.93341	84	
254.40502	82	
254.96448	134	
255.02601	74	
255.07422	118	
255.09939	86	
255.84873	76	
256.80004	84	
256.84914	84	
256.89569	464	
256.96411	212	
257.26516	84	
257.40635	98	
257.84587	578	1+
257.96088	134	
258.80686	80	
258.84707	426	1+
258.86937	128	
259.05985	82	
260.83513	646	1+
261.84899	176	
261.91368	94	
262.83854	124	
262.86252	84	
262.90063	76	
263.84473	80	
264.86368	164	
265.01787	94	
266.84092	74	
266.91704	86	
267.13755	126	
267.15395	74	
267.81892	82	
267.84361	76	
267.98160	78	
268.83991	286	1+
269.88039	96	
269.95892	86	
270.82859	204	1+
271.07777	100	
271.88949	76	
272.86032	128	
273.79293	90	
273.84474	126	
273.94817	80	
274.79423	104	
274.86072	236	
275.02029	76	
275.83865	96	
275.86753	108	
276.49843	86	
276.81094	94	
276.85299	378	
277.40378	94	
277.82510	104	
277.85929	256	
277.97045	76	
278.84552	2176	1+
279.05039	82	
279.83089	86	
281.85551	140	
282.87777	112	
286.90601	74	
288.83928	96	
289.80822	74	
289.93392	84	
290.11336	84	
290.39576	94	
290.88165	78	
296.85203	156	
297.89783	76	
297.98406	80	
298.86581	80	
299.05805	76	
299.79694	110	
299.84125	86	
299.86962	172	
300.87586	140	
301.86060	552	1+
302.00764	78	
302.17423	142	
302.86364	342	1+
302.91768	76	
303.73018	78	
303.94839	92	
304.79582	90	
305.90600	84	
307.88954	88	
310.72059	78	
312.79529	82	
312.86629	122	
313.97161	88	
316.88456	90	
318.43660	84	
320.36322	108	
323.92714	76	
323.98457	78	
324.89501	172	
326.76040	176	1+
328.80272	86	
329.88017	128	
330.82288	122	
331.84230	98	
332.92150	78	
333.01531	86	
334.85974	110	
336.01127	82	
337.19637	76	
337.25256	80	
337.66769	76	
338.17104	88	
339.18455	144	
340.30599	82	
341.84977	106	
342.20224	84	
343.50269	82	
344.07208	78	
END IONS

###FS:    #m/z: 363.95685 #charge 1+
###MS: 63
###MSMS: 66
BEGIN IONS
TITLE=Cmpd 49, +MS2(363.9568), 28.0-35.0eV, 1.4min #66
RTINSECONDS=83.452
SCANS=63,66
PEPMASS=363.95685	177194
CHARGE=1+
187.88027	94	
189.86293	384	1+
191.85858	120	
193.09467	92	
194.00509	96	
198.10900	92	
207.87307	310	
208.94987	76	
209.11853	86	
209.88307	218	1+
209.94376	260	1+
209.97717	102	
211.64573	102	
212.88031	594	
212.94477	80	
215.89884	82	
220.05047	82	
221.80084	76	
221.93771	86	
222.95416	604	1+
224.05199	78	
224.95076	776	1+
224.97322	170	
226.94795	2790	1+
226.97124	130	
227.10660	214	1+
227.92982	216	
228.41616	94	
228.90088	80	
228.94257	2962	1+
230.13772	80	
230.83411	82	
230.89023	1022	1+
232.88867	100	
235.63971	108	
237.05789	84	
238.07336	102	
238.43735	78	
239.07400	146	
239.91137	142	
240.04421	98	
240.84394	78	
240.93993	604	
240.96293	408	
241.19070	86	
241.90284	78	
241.93992	1754	1+
244.85975	108	
244.95774	1640	1+
245.94106	814	
246.90624	102	
246.95396	2078	1+
247.11936	84	
247.38973	78	
247.97422	84	
248.11834	82	
248.89800	438	1+
249.40588	78	
249.80575	100	
250.11438	84	
250.89858	124	
250.94675	140	
251.87297	90	
254.99695	80	
256.84537	92	
258.91561	92	
258.97305	130	
259.95781	80	
260.39172	80	
260.83210	172	
261.82950	78	
261.84837	78	
261.86894	110	
264.81973	128	
264.97288	80	
265.82360	134	
265.85307	90	
266.81592	458	1+
266.84688	78	
267.40907	84	
267.97502	210	
268.80647	170	
268.83428	206	1+
268.95763	116	
268.97236	122	
269.81427	128	
269.96840	206	
270.14489	78	
271.91346	108	
274.79857	84	
274.86163	134	
276.42477	196	1+
276.83843	220	1+
278.79631	150	
278.84854	280	1+
279.83720	118	
280.79867	216	
280.83511	104	
281.79106	578	1+
281.86299	106	
281.89399	204	
282.37522	88	
282.79313	394	1+
282.84541	144	
282.91912	94	
283.00274	86	
284.29541	82	
285.84322	236	
288.89118	92	
288.98287	88	
289.66794	80	
290.81971	118	
290.90839	98	
292.92997	88	
296.80653	136	
297.40997	100	
297.42473	88	
297.80394	954	1+
298.80467	638	1+
298.85614	126	
300.04803	106	
300.36483	106	
300.80535	806	1+
300.87508	136	
301.86145	238	
302.43902	98	
303.81639	122	
303.85782	298	
306.43359	158	
307.01518	98	
307.88099	92	
308.13939	80	
308.87926	78	
310.90060	96	
314.52416	96	
315.41578	88	
316.81705	290	1+
317.85601	84	
317.90823	84	
317.94266	84	
318.80945	138	
320.81616	82	
320.92177	82	
321.01658	90	
321.81898	306	1+
321.86929	102	
322.93261	126	
323.82760	82	
324.88196	82	
326.33723	94	
326.87961	86	
327.55269	102	
329.87355	142	
330.82920	194	1+
331.16706	80	
332.51791	88	
333.06256	82	
334.88684	78	
336.87158	86	
336.94144	180	
340.83085	88	
340.87102	92	
340.93809	96	
341.82398	76	
342.91131	106	
347.37787	78	
349.86308	98	
351.27695	90	
353.88933	78	
357.86866	78	
362.97671	80	
365.32660	90	
366.28253	98	
367.63517	116	
368.21698	80	
368.48553	82	
END IONS

###FS:    #m/z: 322.93041 #charge 1+
###MS: 67
###MSMS: 68
BEGIN IONS
TITLE=Cmpd 50, +MS2(322.9304), 28.0-35.0eV, 1.5min #68
RTINSECONDS=87.1065
SCANS=67-68
PEPMASS=322.93041	1154556
CHARGE=1+
195.91651	70	
197.93612	84	
201.04752	126	
202.68750	68	
207.97848	74	
208.93923	82	
209.91483	68	
210.90514	74	
211.25827	70	
214.08411	70	
214.89693	66	
215.84659	72	
218.89170	120	
219.92094	92	
220.10685	72	
222.95482	90	
223.00015	76	
223.96187	100	
225.80327	86	
225.95917	78	
227.93545	68	
228.42708	70	
228.91377	72	
230.11729	106	
231.83221	72	
231.90811	194	
233.90643	84	
233.95723	78	
234.09262	78	
234.98194	98	
235.03844	74	
235.87771	100	
236.04291	76	
236.86613	96	
238.93811	358	
238.96855	112	
239.07514	100	
239.12236	70	
239.41095	74	
239.89017	90	
240.08606	70	
240.85712	78	
240.94040	1610	
241.94210	1796	
242.94207	4884	1+
242.98869	70	
244.33411	76	
244.94170	1424	1+
246.84754	70	
246.97227	312	1+
249.04141	76	
249.19892	82	
249.87544	68	
252.37620	98	
253.79038	76	
253.83535	70	
254.91767	72	
255.95464	84	
256.01165	80	
256.89007	256	1+
257.82843	192	1+
257.91009	66	
258.81962	68	
259.84975	162	1+
259.89063	78	
260.93310	66	
261.47252	90	
262.22787	68	
262.79856	80	
262.82874	66	
263.00960	74	
263.06968	88	
264.26764	66	
265.08393	190	1+
265.89907	106	
266.86304	68	
267.12376	74	
268.84464	68	
268.95499	138	
269.37632	76	
269.79758	76	
269.91647	82	
271.81228	76	
272.44239	92	
272.80512	72	
272.84601	200	
273.84082	74	
273.85662	84	
274.17597	88	
274.91229	84	
275.23592	70	
275.81355	66	
276.46621	110	
277.08519	66	
278.08943	70	
278.84087	130	
278.86219	68	
278.88032	68	
278.94001	78	
279.09207	1462	1+
279.84463	88	
280.11733	66	
280.80887	72	
281.85229	70	
283.06756	158	
283.86491	94	
284.13162	142	
284.29386	648	1+
286.93690	66	
287.88740	166	
288.40718	80	
289.79167	178	1+
289.87951	78	
290.85632	84	
290.93173	74	
291.46606	88	
292.85820	68	
293.25699	66	
293.86305	84	
293.97859	74	
295.34250	92	
295.81099	66	
295.85157	66	
296.80950	68	
299.04876	70	
299.15947	72	
299.81596	70	
301.42964	82	
306.39174	72	
306.84963	76	
306.88401	70	
306.96156	68	
307.80118	138	
307.82491	68	
308.15873	80	
308.76047	70	
309.12959	78	
309.79054	82	
309.91591	66	
309.95266	78	
310.92841	80	
311.81456	204	1+
311.86842	280	1+
312.79912	110	
312.84309	72	
312.97164	66	
314.53521	68	
317.44456	104	
318.81121	70	
321.42606	76	
321.82626	68	
322.23638	94	
322.76352	134	
323.85656	72	
324.83084	134	
325.20998	72	
325.89643	102	
326.81282	82	
326.89945	78	
327.85280	76	
328.01056	70	
328.27515	66	
END IONS

###FS:    #m/z: 340.94105 #charge 1+
###MS: 67
###MSMS: 69
BEGIN IONS
TITLE=Cmpd 51, +MS2(340.9410), 28.0-35.0eV, 1.5min #69
RTINSECONDS=87.8785
SCANS=67,69
PEPMASS=340.94105	486338
CHARGE=1+
159.87525	82	
190.93600	100	
192.88866	100	
192.93006	140	
193.93700	78	
197.01654	154	
198.12826	72	
198.87926	78	
205.94873	74	
208.96057	74	
209.89168	84	
209.94319	70	
210.93914	122	
213.87915	142	
213.94034	592	1+
215.85927	72	
215.88559	342	1+
216.13522	70	
218.88047	76	
219.45890	114	
220.83606	72	
220.87441	72	
221.16285	98	
221.94514	80	
223.95856	82	
224.97942	86	
226.87099	70	
226.88393	82	
228.84696	78	
228.95090	80	
229.95341	70	
230.88846	126	
231.88821	326	
231.94825	620	1+
232.89328	498	1+
233.89798	332	1+
233.92378	72	
235.10618	90	
235.38686	88	
235.89212	76	
236.81912	102	
237.88734	104	
238.44321	80	
238.85429	120	
238.98924	74	
239.10889	112	
240.84363	370	1+
240.86148	184	
240.96713	86	
241.01802	102	
242.83220	656	1+
243.83306	468	1+
244.01931	80	
244.16129	80	
244.90326	94	
244.99495	88	
246.97985	120	
247.94425	104	
247.96376	78	
249.14840	86	
249.84476	74	
249.96124	276	
250.80043	82	
250.82942	74	
250.99318	84	
253.85306	86	
254.04340	218	1+
254.94303	188	1+
254.96824	420	1+
255.07335	336	1+
255.91412	134	
256.91166	186	
258.84023	122	
258.85782	140	
259.08359	76	
259.85214	110	
259.89403	142	
260.00528	78	
260.39956	100	
260.83749	962	1+
261.10348	94	
263.05341	74	
263.14899	76	
264.90423	136	
266.85038	106	
266.99536	74	
267.82662	72	
267.83860	102	
267.89528	76	
268.83585	336	1+
268.89475	78	
268.95839	96	
270.82608	118	
271.85488	72	
272.84740	198	1+
272.93493	94	
273.57029	110	
274.90501	146	
275.87597	74	
276.85935	704	1+
276.87879	78	
276.90195	122	
277.96481	150	1+
278.84505	1492	1+
278.94290	140	
279.09265	80	
279.90474	148	
279.93113	112	
280.84422	286	1+
280.91396	76	
281.04565	108	
281.82465	220	1+
281.87658	214	1+
282.00171	82	
282.89542	80	
283.11218	78	
284.83191	74	
286.64777	82	
289.39013	92	
290.67199	102	
290.85924	146	
292.86963	112	
292.89110	86	
293.07216	106	
293.87197	190	
293.94487	74	
294.07761	76	
294.86106	240	
295.87591	170	
296.05102	90	
296.86642	332	1+
297.90153	98	
299.06161	112	
299.24845	82	
299.75459	70	
299.88815	84	
299.97326	78	
301.86206	344	
302.81923	76	
302.95097	76	
303.87074	164	1+
305.22792	94	
305.81368	84	
307.43933	76	
308.82754	76	
310.80724	72	
310.87895	262	1+
312.81277	78	
316.09407	94	
316.41496	84	
318.06431	72	
320.85774	84	
321.06276	72	
321.86610	80	
322.12824	98	
324.03066	92	
324.19866	72	
324.90919	82	
325.83433	114	
326.16933	74	
326.71071	76	
326.87721	74	
327.87707	76	
328.88749	130	
329.87450	128	
330.81193	72	
331.88383	100	
332.89734	110	
334.80443	102	
338.68139	96	
342.29313	78	
342.90684	78	
345.25054	72	
346.28688	82	
END IONS

###FS:    #m/z: 363.95687 #charge 1+
###MS: 67
###MSMS: 70
BEGIN IONS
TITLE=Cmpd 52, +MS2(363.9569), 28.0-35.0eV, 1.5min #70
RTINSECONDS=88.651
SCANS=67,70
PEPMASS=363.95687	188022
CHARGE=1+
185.92436	84	
186.94042	94	
189.86388	140	
191.11855	84	
191.85737	112	
205.95045	78	
207.11333	84	
207.95139	248	
209.60539	90	
209.86838	124	
209.92324	96	
209.94390	606	
210.88103	232	
212.87876	548	1+
221.94568	376	1+
222.53112	78	
222.95090	262	1+
222.99812	84	
224.89184	134	
224.94993	752	1+
224.96640	92	
225.97206	198	
226.15598	166	1+
226.42072	78	
226.88414	78	
226.94781	3442	1+
227.92953	266	
228.89680	346	1+
228.94254	2424	1+
230.89037	782	
232.80543	86	
232.88882	146	
234.79591	80	
235.43193	82	
238.89622	92	
240.82431	136	
240.94240	486	
240.96099	502	1+
241.08200	116	
241.82418	90	
241.90268	78	
241.93936	1834	1+
242.85250	100	
242.94195	1092	1+
243.83158	84	
244.44727	116	
244.84303	84	
244.95788	2372	
245.94001	206	
246.90689	326	1+
246.95369	1932	1+
246.97935	104	
247.80794	130	
248.80797	124	
248.90051	498	1+
250.90213	130	
251.06920	110	
252.97313	92	
254.07828	78	
256.84607	88	
258.84730	110	
260.39745	90	
260.96611	114	
261.01006	114	
261.40509	120	
261.87378	92	
261.96722	82	
262.82994	116	
262.88018	84	
263.78928	280	1+
263.85075	88	
264.02437	78	
264.70527	106	
264.91487	94	
265.06457	92	
265.08613	116	
266.81491	164	
267.81305	268	1+
267.97497	280	1+
268.85683	204	1+
268.91870	88	
268.95729	114	
269.85830	164	1+
269.94895	96	
269.96897	292	
272.84361	88	
274.00909	104	
274.04087	306	1+
275.50499	80	
276.80336	268	1+
276.84312	130	
278.11709	128	
278.84232	396	
279.80153	136	
279.84960	390	1+
280.10965	94	
280.26176	78	
280.79720	514	1+
280.83448	150	
281.32376	90	
281.88627	78	
281.93150	80	
281.98819	140	
282.79359	194	
282.96665	112	
283.06613	342	1+
283.43061	90	
283.79067	130	
283.85032	170	
284.11292	128	
284.89170	80	
285.80431	90	
285.86042	128	
286.82505	108	
287.16777	96	
287.33457	86	
292.97301	86	
294.85608	82	
295.93980	110	
296.80732	124	
297.80672	190	
298.38673	78	
298.80402	722	1+
299.87130	96	
300.80199	692	1+
300.82463	92	
301.81789	84	
301.86350	132	
302.80075	342	1+
302.81478	124	
302.90682	98	
303.85732	258	
304.12420	92	
304.43913	92	
305.94463	88	
306.82623	84	
306.88440	152	
307.87425	84	
308.13726	88	
309.87760	204	1+
309.92073	88	
310.49342	78	
313.77112	78	
313.86917	82	
313.89222	174	1+
315.82431	82	
316.81272	234	1+
318.40896	90	
318.47170	84	
318.93830	104	
320.13933	106	
320.21375	86	
320.95104	94	
321.81828	100	
321.87527	96	
321.92575	142	
322.01174	90	
322.94052	98	
323.81749	126	
326.34484	94	
326.87636	88	
329.82329	88	
329.87246	150	
331.87600	102	
331.91387	84	
340.94037	224	1+
342.90459	80	
343.29604	116	
348.75971	132	1+
351.08123	90	
352.02064	90	
352.07130	108	
352.88651	110	
354.58247	78	
356.76662	100	
357.85271	78	
358.13359	100	
358.79363	82	
360.26790	84	
362.75894	78	
362.93878	100	
366.06879	80	
END IONS

###FS:    #m/z: 322.93044 #charge 1+
###MS: 71
###MSMS: 72
BEGIN IONS
TITLE=Cmpd 53, +MS2(322.9304), 28.0-35.0eV, 1.6min #72
RTINSECONDS=92.321
SCANS=71-72
PEPMASS=322.93044	1218294
CHARGE=1+
197.12721	80	
199.85884	68	
201.04550	234	
205.94778	108	
205.96794	70	
207.07985	68	
207.97559	124	
208.88594	78	
210.82682	78	
213.14564	88	
214.88430	98	
214.99410	92	
215.40474	104	
218.88982	78	
220.89081	76	
223.96164	128	
224.97190	78	
225.96032	70	
226.89846	100	
227.01530	74	
227.62791	72	
227.92978	134	
228.93147	74	
230.82933	138	
230.95822	92	
232.90414	150	
233.95014	70	
234.08877	72	
236.01138	80	
236.89650	86	
236.91139	70	
237.06651	76	
237.40326	80	
238.14521	82	
238.84705	94	
238.89935	286	1+
238.93949	162	
239.90318	178	1+
240.94147	2278	
241.05538	68	
241.87979	84	
241.94000	5438	1+
241.96923	92	
242.94223	3892	1+
243.82361	70	
244.03506	76	
244.93833	906	1+
244.99081	90	
245.83157	88	
246.06281	76	
246.97516	246	
247.86505	70	
249.08420	72	
250.01937	76	
250.98515	72	
251.06831	76	
251.95509	74	
253.91966	74	
254.91343	130	
255.84175	68	
256.89572	88	
256.91054	72	
257.94468	70	
258.83454	72	
258.89596	80	
258.97680	76	
259.34642	74	
259.80747	82	
260.02526	96	
260.85559	72	
261.83359	184	
261.88407	86	
261.92526	72	
262.82601	110	
266.48621	118	
266.81484	76	
266.85533	90	
266.89319	68	
267.15395	84	
268.40990	72	
268.84879	76	
268.92910	94	
268.95981	170	
270.92215	68	
271.91745	74	
273.16617	86	
276.36194	72	
276.86025	88	
276.94580	80	
277.96020	80	
278.82488	82	
279.09262	1382	1+
279.96152	78	
280.83124	98	
280.85376	218	1+
280.92775	110	
281.04787	122	
283.07180	150	
283.78843	70	
284.29277	534	1+
284.31798	80	
284.81499	74	
284.87744	68	
284.93791	88	
287.86939	106	
290.85660	192	1+
290.88378	68	
290.91673	144	
291.99484	70	
293.10571	88	
293.85267	86	
294.84478	76	
294.86141	70	
295.84693	72	
296.86567	82	
298.79426	72	
299.77806	74	
300.49663	74	
300.85855	70	
300.87556	70	
301.89497	100	
301.92680	86	
302.81738	76	
302.87718	70	
304.88548	144	
305.89773	72	
306.03058	68	
306.23901	72	
306.84551	86	
306.88174	108	
307.13571	68	
307.80744	188	
308.02295	80	
308.09184	80	
308.83605	76	
308.86638	128	
308.92019	70	
309.73227	84	
309.83584	72	
309.89662	70	
313.37759	82	
313.80172	76	
317.39626	72	
317.84112	68	
318.85514	94	
319.88856	74	
319.97907	88	
320.82259	70	
321.14620	90	
321.87059	84	
322.81209	76	
322.85050	68	
324.14154	100	
324.89571	76	
324.92013	86	
325.00174	70	
325.90386	108	
327.12186	72	
327.17472	68	
END IONS

###FS:    #m/z: 340.94107 #charge 1+
###MS: 71
###MSMS: 73
BEGIN IONS
TITLE=Cmpd 54, +MS2(340.9411), 28.0-35.0eV, 1.6min #73
RTINSECONDS=93.101
SCANS=71,73
PEPMASS=340.94107	516640
CHARGE=1+
82.19834	80	
104.61100	72	
135.67533	72	
173.36574	82	
173.86710	104	
181.83847	84	
188.06716	82	
190.94732	92	
192.93076	102	
197.87778	72	
201.03719	90	
205.94957	84	
207.97686	72	
208.97657	80	
212.88525	84	
213.88183	106	
213.94063	732	1+
214.88703	74	
215.89087	286	
215.93686	120	
217.88432	72	
218.88481	194	1+
220.92179	80	
224.90016	86	
224.97575	128	
225.86162	114	
226.95324	80	
227.95046	78	
228.04877	72	
228.92474	78	
229.42860	80	
230.89413	144	
231.09625	80	
231.89487	142	
231.94939	452	1+
232.89525	456	1+
233.94478	172	
235.04989	80	
235.94865	72	
236.87884	72	
236.90959	86	
236.93236	96	
237.06481	130	
237.88854	72	
238.85519	146	
238.87107	120	
238.88552	142	
239.87814	74	
240.82600	104	
240.85664	246	1+
241.84315	292	
242.84686	160	
243.17237	72	
243.83287	312	1+
244.95997	106	
247.04775	86	
250.00169	78	
251.88079	80	
252.02112	92	
252.88545	104	
252.99273	102	
253.83558	102	
254.00542	78	
254.91679	88	
254.96420	372	1+
255.07421	166	
256.42036	74	
256.86099	160	
256.89932	384	1+
257.85519	92	
257.91296	82	
257.94236	72	
258.55596	92	
258.84880	682	1+
258.86569	242	
258.88372	96	
259.95830	220	
260.83445	692	1+
261.87540	76	
261.91972	82	
262.85025	80	
262.87851	122	
263.17123	74	
264.87053	170	
264.89002	78	
265.87499	136	
266.14999	80	
266.88305	80	
267.01369	88	
267.13797	76	
267.79877	74	
267.84198	114	
268.84282	186	
268.95918	74	
268.99531	90	
269.81166	80	
269.84693	116	
270.83351	78	
271.90741	86	
272.44004	72	
272.79434	320	1+
272.93359	166	
274.59297	104	
275.44198	94	
275.83539	90	
276.42304	70	
276.80726	132	
276.85665	448	
277.81797	124	
277.85832	214	
277.92042	132	
278.84677	1422	1+
279.27921	86	
279.90918	182	1+
279.96842	78	
280.84553	170	
280.86654	74	
281.87193	176	
282.08829	78	
282.87892	110	
283.04657	78	
284.91990	98	
285.11145	92	
286.03273	88	
286.78721	86	
286.88299	76	
287.43004	98	
288.41178	90	
288.83480	72	
289.78550	156	
290.82502	106	
291.85411	78	
292.41681	82	
292.44189	106	
292.87654	72	
293.86298	348	1+
294.84719	226	1+
294.86597	292	1+
294.91203	88	
294.96895	96	
296.87230	74	
296.97511	92	
297.91196	80	
298.11087	72	
298.83240	72	
298.89839	72	
298.93008	70	
299.02126	74	
299.87591	94	
300.87153	364	1+
302.86301	90	
302.94858	74	
303.93885	70	
304.79499	80	
308.41957	100	
311.86217	88	
311.87761	120	
321.43010	80	
322.30481	84	
324.30519	72	
325.83350	104	
325.90354	144	
327.95504	80	
330.81624	78	
334.87135	78	
341.83449	72	
345.17533	84	
END IONS

###FS:    #m/z: 363.95684 #charge 1+
###MS: 71
###MSMS: 74
BEGIN IONS
TITLE=Cmpd 55, +MS2(363.9568), 28.0-35.0eV, 1.6min #74
RTINSECONDS=93.8725
SCANS=71,74
PEPMASS=363.95684	197748
CHARGE=1+
178.93577	92	
189.86386	90	
191.86165	180	
192.02109	90	
195.10322	86	
205.01419	84	
206.40805	166	
207.87639	148	
207.94909	188	1+
209.94479	550	
210.88704	164	
212.87936	638	1+
214.89535	144	
215.88808	86	
215.93516	82	
219.27315	106	
221.89773	86	
222.95294	146	
223.96014	108	
224.94940	778	1+
224.96941	86	
225.99318	86	
226.94790	3536	1+
226.97042	484	
227.93099	198	
228.89420	358	1+
228.94222	2886	1+
229.13292	80	
230.83680	88	
230.88983	1076	1+
237.06088	82	
237.96564	94	
240.82033	116	
240.89316	206	1+
240.94379	404	
240.96265	330	
241.91608	92	
241.93969	1726	1+
242.82841	94	
242.94203	1036	1+
242.96016	180	
243.82129	120	
243.83380	114	
244.93888	98	
244.95754	1280	
245.83780	144	
245.94400	464	
245.98564	84	
246.44237	82	
246.95378	2396	1+
248.80264	166	
248.84485	176	
248.90168	300	
249.41490	88	
249.51474	84	
250.89189	106	
250.96954	80	
251.80968	102	
253.53017	80	
253.90652	102	
254.81442	78	
256.80403	82	
258.83336	114	
258.97864	88	
260.50075	88	
260.83102	152	
260.90326	104	
260.97223	114	
261.83038	232	1+
261.84714	140	
263.05362	84	
264.79331	80	
264.91670	82	
265.79054	108	
265.97624	126	
266.81571	184	
267.78263	80	
267.82105	110	
267.96975	494	1+
268.09025	114	
269.81311	80	
269.96981	194	
270.90420	96	
270.97108	220	
271.91047	92	
275.07135	138	
275.98821	98	
276.40262	82	
278.84681	220	
279.10259	208	1+
279.83985	134	
279.85780	118	
280.79428	344	1+
280.83255	178	
282.93246	92	
282.94708	80	
283.02167	92	
283.41811	90	
283.80186	204	
283.82687	178	
283.85353	314	1+
284.79895	90	
284.82219	112	
285.79613	170	
285.84637	362	
286.44218	88	
288.81187	82	
289.87747	86	
290.43544	78	
291.91913	106	
293.40027	108	
294.10517	78	
294.92781	108	
295.93372	152	
296.80564	172	
296.87743	236	1+
296.93349	92	
297.40150	90	
297.87194	114	
298.37646	108	
298.80566	568	1+
298.90463	78	
299.39300	100	
299.67387	106	
299.87174	82	
300.52204	96	
300.80044	1076	1+
301.06120	90	
301.86169	344	1+
302.05889	80	
302.89394	86	
303.80779	290	1+
303.85873	168	
304.83116	130	
307.13518	136	
307.38542	86	
309.87061	88	
309.90080	84	
310.81998	158	
311.86000	84	
312.84315	90	
313.21056	92	
316.82424	118	
316.91355	88	
318.80078	106	
319.83905	84	
321.75180	104	
321.82030	118	
321.85694	82	
321.86986	100	
322.88829	96	
326.87408	214	1+
328.95393	100	
329.87302	100	
331.39731	88	
331.80842	120	
332.17434	88	
338.94814	78	
340.84511	84	
340.90631	96	
340.93812	90	
341.04044	82	
344.85585	80	
345.08643	80	
359.88106	90	
361.04664	86	
361.88487	102	
362.84455	112	
363.10026	82	
365.01429	80	
366.07822	92	
367.39484	84	
END IONS

###FS:    #m/z: 507.84502 #charge 1+
###MS: 75
###MSMS: 76
BEGIN IONS
TITLE=Cmpd 56, +MS2(507.8450), 28.2-35.2eV, 1.6min #76
RTINSECONDS=97.5805
SCANS=75-76
PEPMASS=507.84502	59940
CHARGE=1+
196.01546	710	1+
214.02930	140	
214.88723	192	
214.90886	144	
224.97909	170	
232.89894	306	
236.88603	190	
250.91025	228	
251.07530	300	1+
266.09528	132	
267.09561	124	
270.86623	144	
271.85715	148	
274.85270	296	1+
277.96446	134	
278.83370	480	1+
282.93147	150	
283.80069	172	1+
285.85728	124	
287.85273	1060	1+
288.03079	146	
289.03448	168	
289.88317	194	
290.88195	258	
291.80991	148	
291.94966	138	
291.98482	174	1+
292.88702	152	
293.87359	564	1+
296.85323	172	
297.82499	124	
297.90464	142	
299.80850	376	1+
301.85103	124	
302.86819	654	1+
302.88182	172	
303.91417	172	
305.86227	1792	1+
307.12419	148	
307.81320	126	
307.88680	228	
308.14010	626	1+
308.84355	134	
308.87366	666	
310.15619	528	
310.89334	172	
311.16202	292	
311.83856	238	1+
311.88372	512	1+
312.87393	128	
314.86406	1002	1+
317.77950	126	
317.82512	126	
317.89792	266	1+
318.78457	132	1+
318.85706	136	
320.88294	212	1+
320.96048	228	1+
323.87369	384	
324.01057	180	
324.86173	152	
325.75400	126	1+
325.83021	228	1+
325.86953	140	
325.89938	152	
326.03105	136	
326.21050	132	1+
326.88488	2786	1+
328.82445	130	
328.87937	532	1+
329.82534	134	
330.88248	278	1+
331.83225	204	
332.83281	122	
332.87173	546	1+
332.89727	182	
332.99830	320	1+
335.77838	130	
335.88775	254	
337.88144	520	1+
341.83789	120	
343.82772	154	1+
343.87379	128	
345.78702	126	
347.75023	170	
347.77351	796	1+
347.90663	166	1+
348.07103	128	
348.84813	146	
349.74596	228	
349.76325	286	
350.76443	172	
350.88477	368	1+
350.92269	220	1+
350.95230	208	1+
351.76390	124	
351.78245	150	
352.78131	340	1+
352.88186	136	
352.89858	160	
353.78572	276	1+
353.81491	214	
354.90911	126	
355.76802	228	1+
355.87961	120	
356.81334	136	
356.89277	138	
359.83768	224	1+
360.73197	124	
361.90915	142	
363.79663	366	1+
364.89110	224	1+
365.76300	306	
365.78117	186	
366.19191	124	
366.83897	476	1+
367.71146	134	
367.76794	672	1+
367.80586	302	1+
368.71267	220	
368.80484	178	1+
368.89741	702	1+
369.77799	188	
369.83610	416	
370.80260	638	1+
370.84127	226	
371.84303	140	
372.82151	140	
373.05207	140	
373.87208	410	1+
374.81304	200	
375.76143	296	1+
375.81521	174	
376.80779	152	
379.73898	126	
380.83053	322	1+
380.85484	316	1+
381.83445	274	1+
382.05988	222	1+
383.78403	516	
384.70930	164	1+
384.80075	132	
384.85461	428	1+
385.77785	400	
385.82180	240	
387.84435	476	1+
389.20475	234	1+
389.76760	354	1+
389.86508	148	
389.88383	174	
390.84300	814	1+
390.91663	192	1+
391.76970	390	1+
392.73311	332	1+
392.77432	246	1+
392.82900	1104	1+
394.82790	216	
395.77136	412	1+
395.82588	120	
396.78928	146	
398.73139	376	1+
399.84887	694	
401.82337	136	
401.92767	120	
402.82299	128	
402.85919	164	
402.88587	148	
403.87335	774	1+
405.85786	326	
406.85430	176	
407.74372	374	1+
407.86664	680	
408.76129	320	
408.85195	1396	1+
409.06723	118	
410.73682	156	
410.83626	1890	1+
411.74780	202	
412.73500	120	
412.81206	140	
412.83433	288	
415.70556	212	1+
415.77542	302	1+
416.87910	306	
417.70948	240	1+
417.86210	244	
418.84409	160	
420.74074	268	1+
421.88579	252	
421.97418	248	
422.73058	390	1+
422.88247	134	
423.73544	244	1+
423.77294	290	
423.86951	1156	1+
424.77769	186	
424.83102	134	
425.75251	646	1+
425.87514	296	
426.80971	126	
426.86236	742	
427.74168	800	1+
427.86630	358	
428.09642	120	
428.84700	2954	1+
429.70373	680	1+
429.74338	318	1+
429.76186	180	
431.86959	678	1+
432.69160	268	1+
432.77156	176	1+
433.84849	416	1+
433.88232	180	1+
435.71414	142	
438.75326	256	1+
439.88793	606	1+
441.67887	318	1+
441.77674	128	
441.91412	126	
442.68035	268	1+
442.87921	186	
443.72731	130	
443.76781	130	
444.78692	292	1+
444.87355	2886	1+
445.75184	322	
445.81566	194	1+
446.72688	146	
446.74386	182	
446.88550	360	
447.70689	1178	1+
447.87537	186	
448.89286	120	
449.77077	122	
449.87559	964	1+
450.70392	244	
450.75285	132	
455.24998	194	1+
456.68709	198	1+
457.90433	544	1+
462.88128	1058	1+
463.73067	134	
465.70589	186	
465.72307	420	1+
465.88997	156	
466.69840	210	1+
467.16277	124	
467.88640	1524	1+
469.79701	188	1+
470.70699	124	
470.72256	236	1+
485.90201	528	
486.89883	242	
487.90419	126	
505.26108	108	1+
505.28317	224	1+
506.64387	120	1+
508.85151	186	1+
END IONS

###FS:    #m/z: 336.94553 #charge 1+
###MS: 75
###MSMS: 77
BEGIN IONS
TITLE=Cmpd 57, +MS2(336.9455), 28.0-35.0eV, 1.7min #77
RTINSECONDS=98.3525
SCANS=75,77
PEPMASS=336.94553	46288
CHARGE=1+
88.24633	92	
196.88589	78	
197.95532	72	
206.07906	72	
208.93208	82	
211.94541	1462	1+
212.88238	200	
213.93957	840	1+
215.89330	72	
215.94577	72	
217.08581	70	
218.83868	106	
218.95898	88	
220.87819	70	
223.00369	88	
225.98228	74	
226.88220	110	
228.36965	88	
228.84243	150	
228.89489	308	1+
229.84907	72	
229.95469	1112	
230.88919	658	1+
231.83417	140	
231.95035	322	1+
233.89136	146	
234.84652	70	
234.88222	74	
234.90483	76	
234.94244	74	
235.82623	214	1+
236.91146	84	
237.06293	78	
238.00533	72	
238.80176	72	
238.88861	82	
240.55223	76	
240.84295	134	
240.85564	240	1+
241.84172	416	1+
242.78770	76	
243.83882	166	
244.16138	98	
245.87012	84	
246.03751	70	
246.39045	82	
246.97523	132	
247.96709	574	1+
248.90192	252	
248.98766	118	
249.83012	118	
249.89912	116	
250.89444	86	
250.90796	388	1+
250.97166	126	
250.99391	158	
251.06878	100	
251.83288	100	
252.83095	84	
252.84879	70	
252.97264	672	
254.37580	80	
254.84777	74	
254.96738	306	1+
255.07639	178	
255.62250	90	
255.84066	76	
256.07831	80	
256.84994	134	
256.89232	250	1+
256.95934	74	
257.08921	74	
257.84896	182	
257.93653	78	
258.84473	108	
258.84788	474	1+
258.91573	72	
260.82982	80	
261.06182	78	
264.88107	92	
265.01664	72	
265.85143	230	1+
266.95727	80	
267.41503	74	
267.84732	98	
267.87698	76	
268.00570	68	
268.84164	304	
268.95335	106	
269.84323	158	
269.97770	232	1+
270.04986	78	
270.08212	84	
270.85162	78	
270.90217	72	
271.79703	84	
271.84668	168	1+
272.79919	234	1+
273.16021	78	
273.90749	74	
273.92991	72	
274.86039	132	
274.88876	144	
275.79291	78	
276.85662	796	1+
277.83562	286	1+
278.38268	74	
278.85217	78	
278.95309	84	
279.10204	84	
279.86757	78	
281.05333	82	
282.87619	160	
285.09709	78	
285.84788	138	
285.85585	72	
285.89134	86	
286.34251	88	
286.35913	72	
286.85237	850	1+
287.80804	72	
289.40693	78	
289.85411	102	
290.99686	96	
291.85781	138	
291.96744	74	
292.87659	86	
293.10798	388	1+
293.12631	88	
293.86176	234	1+
296.29703	74	
296.85970	98	
297.43511	86	
297.91180	82	
298.88329	72	
299.85435	76	
300.87634	140	
301.03878	124	
301.88621	94	
302.19353	112	
303.81807	72	
304.86655	112	
308.87604	114	
309.26977	98	
310.85471	76	
310.88900	70	
314.86528	78	
315.11007	78	
316.76261	70	
316.81715	72	
317.70082	80	
322.81382	72	
324.28739	84	
325.89256	80	
326.88069	124	
327.38811	72	
327.82619	72	
328.95181	92	
330.41018	82	
330.82959	82	
333.17665	70	
333.34714	100	
333.87657	70	
334.87807	70	
335.41295	110	
336.86911	70	
338.38756	80	
338.76771	128	
339.86982	108	
340.82739	68	
342.14836	76	
342.28659	70	
END IONS

###FS:    #m/z: 359.96171 #charge 1+
###MS: 75
###MSMS: 78
BEGIN IONS
TITLE=Cmpd 58, +MS2(359.9617), 28.0-35.0eV, 1.7min #78
RTINSECONDS=99.125
SCANS=75,78
PEPMASS=359.96171	31270
CHARGE=1+
65.40248	78	
81.45197	72	
147.85992	92	
183.92896	90	
198.81827	74	
207.87560	92	
209.94363	266	
210.85539	82	
212.36451	98	
214.92398	74	
215.41734	78	
215.47709	80	
215.92786	72	
215.94039	72	
216.39359	88	
220.95493	76	
222.87535	94	
222.95263	202	
223.95379	120	
224.94761	718	1+
224.97770	84	
225.88274	72	
225.97343	86	
226.06143	74	
226.88301	162	
226.94732	1814	1+
226.97117	272	
227.88539	110	
227.92943	112	
228.45897	94	
228.94273	1988	1+
232.85999	76	
234.86432	116	
237.92557	88	
237.99753	88	
238.88983	134	
239.07886	86	
239.10315	88	
239.39630	74	
239.40933	92	
240.09163	78	
240.44933	94	
240.70853	98	
240.94367	274	
240.96334	396	1+
241.90381	100	
241.94031	228	1+
242.95970	72	
244.87195	88	
244.95823	1272	
245.94450	352	
246.16085	78	
246.81168	126	
246.95401	1302	1+
247.43606	80	
247.80662	80	
248.71798	102	
248.80350	120	
249.81141	90	
250.89326	88	
250.95136	126	
251.07063	82	
252.95043	108	
254.08418	76	
255.14204	72	
255.50863	74	
256.07437	88	
256.84519	98	
256.89443	82	
257.82195	74	
258.97122	82	
259.43942	98	
260.83586	130	
260.95223	156	
260.96802	286	1+
261.83399	72	
261.88974	78	
263.10321	78	
263.85401	82	
264.81385	74	
265.08883	76	
265.50880	78	
266.09335	100	
266.81569	214	
266.97335	78	
267.97280	174	
268.80950	76	
268.84952	134	
268.97527	82	
269.39832	86	
269.79167	76	
271.91643	218	1+
272.07974	74	
272.49885	94	
275.06720	80	
275.96894	160	
276.35779	94	
276.83938	144	
276.85632	146	
277.90719	90	
277.92171	76	
278.84442	500	1+
279.10579	182	
280.79509	568	1+
280.85389	76	
281.87998	80	
282.03289	74	
282.79569	110	
282.87650	110	
282.93241	84	
283.94555	98	
284.82465	174	
286.87290	110	
290.78531	82	
291.83929	78	
292.42920	98	
293.39795	74	
293.86719	200	
294.03159	72	
294.85548	72	
295.93385	252	1+
296.02046	76	
296.16622	76	
296.84036	98	
296.86848	164	
298.80472	652	1+
298.85344	316	1+
300.80394	268	
301.82254	80	
304.98963	72	
305.17011	96	
307.89111	120	
308.23658	72	
309.79452	96	
309.87922	72	
310.86241	228	1+
311.39832	86	
311.86212	152	1+
311.94956	80	
312.39834	84	
313.87333	96	
314.88817	78	
315.76236	78	
316.81218	110	
319.80749	84	
319.88449	94	
320.88419	88	
322.93048	84	
323.01370	152	
324.09955	74	
324.77376	76	
325.89029	74	
326.62196	98	
329.86955	220	1+
337.94713	72	
338.85479	76	
340.79995	78	
343.79398	76	
345.75558	98	
347.87699	74	
352.98453	102	
354.72834	76	
355.78175	80	
357.71375	98	
358.40781	74	
361.18659	76	
END IONS

###FS:    #m/z: 507.84527 #charge 1+
###MS: 79
###MSMS: 80
BEGIN IONS
TITLE=Cmpd 59, +MS2(507.8453), 28.2-35.2eV, 1.7min #80
RTINSECONDS=102.828
SCANS=79-80
PEPMASS=507.84527	69690
CHARGE=1+
196.01803	250	
197.02304	140	
210.03273	140	
214.88464	170	
222.97555	140	
227.95421	144	
232.89709	858	
236.89096	132	
238.94697	138	
250.97328	152	
252.07824	262	1+
252.90763	166	
258.87618	128	
259.95798	148	
266.16573	120	
270.86094	132	
272.85705	120	
273.85531	150	
278.83396	370	1+
278.93415	134	
286.10784	252	1+
287.85370	1318	
289.88021	208	
290.12807	118	
293.86105	440	1+
293.87363	168	
294.05335	150	
296.85096	298	
302.83293	138	
302.88688	122	
303.86793	948	1+
305.86238	1472	1+
305.90503	134	
306.12831	172	
307.89160	478	
308.14112	1290	1+
308.87245	846	1+
308.91720	128	
309.88175	694	1+
310.15709	766	1+
310.87939	798	1+
311.82784	136	
312.85019	120	
312.88321	522	1+
314.79065	126	
314.86465	1214	1+
317.77289	132	
319.10976	202	1+
319.82103	160	1+
319.84245	256	1+
319.88979	140	
322.86858	562	1+
324.81313	264	1+
325.90171	344	
326.88435	3082	1+
327.80943	232	
328.87883	428	1+
329.77962	170	1+
330.17338	248	
330.88542	166	
332.87199	180	
333.77476	130	
333.86283	122	
333.87518	146	
335.88331	258	
336.87279	408	1+
337.87534	240	1+
338.80187	148	
339.88388	144	
340.38740	168	
342.84281	176	1+
343.82832	374	1+
345.78341	124	
345.87353	142	
346.84695	122	
347.01927	126	
347.77490	494	1+
348.89301	186	
349.76731	604	1+
349.88609	158	
350.82948	222	1+
351.76939	132	
352.76835	178	
352.82113	122	
352.91181	134	
353.78607	286	
355.89010	626	1+
356.81038	226	1+
360.75608	142	
361.86935	146	
362.80865	212	1+
364.71981	210	1+
365.76854	260	
365.78731	204	
366.77951	138	
366.81225	180	
366.85447	284	1+
367.71017	350	1+
367.76889	182	
367.78531	258	
367.89522	462	1+
368.76810	172	
368.81213	172	
368.83115	150	
368.89848	390	1+
369.23306	124	
369.78183	160	
369.83577	710	1+
370.78474	258	
370.80375	516	1+
370.85866	196	1+
371.17177	146	
371.83595	132	
372.77814	560	1+
372.80535	140	
373.80081	130	
373.90570	128	
374.20161	134	
374.75798	142	1+
374.81506	480	1+
375.78834	240	1+
377.87757	394	1+
379.93637	122	
380.72063	154	
381.83644	244	
383.78097	230	
383.79973	400	1+
384.84797	618	1+
385.04589	334	1+
385.77411	388	1+
386.74602	146	
386.84947	162	
387.84617	560	1+
389.20378	280	1+
389.80169	238	1+
390.84037	976	1+
392.82493	1108	1+
392.84415	382	
393.74111	388	1+
393.78572	448	1+
394.74551	284	1+
394.84589	158	
395.88343	178	1+
396.75176	124	
397.85176	120	
398.72776	254	1+
399.84958	646	1+
400.78198	364	1+
401.74798	140	
401.78427	270	1+
402.82086	126	
402.84054	170	
403.80755	128	
403.86676	428	1+
404.79416	140	
405.76567	290	1+
405.86170	248	
406.86152	228	
407.74549	450	
407.86881	418	
408.75273	228	
408.85087	1722	1+
409.72170	128	
410.73278	430	1+
410.83415	2396	1+
413.75222	124	
413.80546	160	
414.77270	210	1+
414.84990	320	1+
417.70059	130	
419.86649	220	1+
420.73144	160	1+
421.88340	520	
422.86488	1520	1+
423.77809	288	
423.86832	1332	1+
424.77485	168	
425.73103	146	
425.76460	632	1+
426.86280	630	
427.73397	274	
427.74869	596	1+
427.85943	440	
428.77632	276	
428.81286	192	1+
428.84718	2070	1+
429.69362	134	
429.73308	186	
430.74495	118	
430.84138	380	
431.67751	132	
431.86776	382	
432.86844	216	
433.68950	122	
433.72126	130	
433.85540	166	
434.85793	212	
435.83426	180	
435.85297	122	
436.71507	210	1+
439.78842	156	
440.70354	132	
441.78018	164	
441.87445	292	1+
441.90708	150	
442.87908	214	1+
443.75542	148	
444.77430	210	
444.87463	2254	1+
445.71792	152	
445.76463	188	
446.75351	156	
446.80241	172	1+
446.86240	178	
446.88594	266	
447.71487	418	
447.75298	120	
447.87777	134	
448.71449	238	
449.87872	662	1+
450.77322	128	
451.69734	138	
452.76710	122	
457.90405	358	1+
462.88417	744	1+
462.90829	136	
464.64957	134	1+
464.88280	128	
465.71239	208	
465.89619	210	
467.71370	132	
467.88917	1168	1+
469.88551	186	
470.72586	186	
473.70524	220	1+
475.06333	134	
485.90199	922	1+
487.89972	122	
491.85734	196	1+
509.29912	154	1+
509.86110	180	1+
509.89728	108	1+
END IONS

###FS:    #m/z: 336.94582 #charge 1+
###MS: 79
###MSMS: 81
BEGIN IONS
TITLE=Cmpd 60, +MS2(336.9458), 28.0-35.0eV, 1.8min #81
RTINSECONDS=103.6
SCANS=79,81
PEPMASS=336.94582	45404
CHARGE=1+
167.71673	88	
199.11620	72	
201.04461	80	
201.92602	80	
204.94221	100	
205.06508	78	
210.88183	120	
211.94511	1786	1+
212.05178	74	
212.87876	764	1+
213.93949	342	
215.93579	204	
217.87900	68	
217.98037	94	
223.95664	86	
223.97118	134	
226.06717	74	
226.87921	84	
228.79483	72	
228.84410	118	
229.83787	86	
229.95557	1252	1+
230.88880	628	1+
231.94834	608	1+
232.89953	84	
233.89585	198	1+
233.94950	126	
234.03614	68	
234.82770	70	
234.91243	76	
234.99536	82	
236.90574	98	
237.84423	74	
238.88863	78	
238.91546	70	
239.83930	82	
239.85955	154	
239.89295	80	
240.84764	80	
240.88938	74	
241.00753	72	
241.13537	78	
241.84193	210	
242.09922	70	
242.96580	72	
246.06456	72	
246.85858	70	
246.97835	84	
247.96767	326	1+
248.90282	292	1+
249.82962	204	1+
249.85827	78	
249.96103	456	1+
250.94683	152	
251.08743	134	
251.92766	98	
252.97215	994	
253.90389	112	
253.95861	78	
254.89474	82	
254.91928	146	
254.93745	104	
254.96640	410	
255.07497	104	
256.07450	74	
256.26503	68	
256.83578	80	
256.85323	356	1+
256.87134	120	
256.96122	74	
258.84552	200	
258.91214	158	
259.82527	70	
259.85003	292	1+
261.49827	80	
263.82088	68	
263.89065	82	
265.87302	70	
267.84392	72	
267.87889	80	
268.84036	466	1+
268.96342	78	
269.35620	78	
271.84148	254	1+
272.97807	134	
273.79967	78	
275.87717	108	
275.97204	104	
276.85479	168	
276.98159	104	
277.83737	74	
277.85985	126	
277.96652	138	
278.15689	74	
278.81252	80	
278.83726	306	1+
278.86283	120	
278.98868	112	
279.10598	84	
279.24128	70	
280.89362	66	
281.88003	80	
282.39577	72	
282.92399	70	
283.80700	76	
284.98503	90	
285.85764	118	
285.87197	76	
286.85278	680	1+
288.79991	88	
288.83098	90	
290.07564	72	
291.82878	78	
292.17492	82	
292.39324	96	
292.80730	88	
292.86953	160	
292.91630	74	
293.10112	78	
294.86726	74	
295.03874	70	
295.97996	98	
296.12394	116	
296.81791	68	
296.84686	68	
296.86813	80	
297.97991	78	
298.26839	74	
298.89391	88	
299.86841	124	
300.00978	70	
300.87140	74	
301.18243	70	
303.33483	68	
304.16265	80	
304.81479	96	
304.92128	78	
305.10993	78	
305.80946	72	
306.40043	100	
306.79825	74	
307.14431	70	
307.88739	68	
309.86976	78	
310.28779	74	
310.77897	74	
311.31850	82	
312.84311	72	
313.35189	88	
315.81251	86	
319.81430	72	
319.95907	90	
320.86529	94	
320.88453	72	
323.01637	94	
323.42098	72	
324.88967	72	
327.77265	72	
327.81711	74	
328.88865	128	
329.87671	94	
338.00814	92	
338.92719	128	
339.84160	66	
341.87083	80	
341.92304	70	
END IONS

###FS:    #m/z: 359.96174 #charge 1+
###MS: 79
###MSMS: 82
BEGIN IONS
TITLE=Cmpd 61, +MS2(359.9617), 28.0-35.0eV, 1.8min #82
RTINSECONDS=104.373
SCANS=79,82
PEPMASS=359.96174	31548
CHARGE=1+
66.69841	76	
183.93406	100	
196.08740	98	
198.12291	78	
206.92462	76	
207.97493	106	
209.94463	480	1+
214.02655	74	
217.60531	86	
221.88505	212	1+
221.90225	76	
222.90664	94	
222.95161	424	1+
223.97019	206	1+
224.93834	76	
224.97162	146	1+
225.95149	138	
226.44011	90	
226.90379	98	
226.94723	2214	1+
226.97220	128	
227.04106	92	
228.79692	82	
228.94290	2016	1+
230.83502	80	
231.89035	74	
233.55191	80	
233.95189	120	
234.86538	80	
234.94249	78	
235.85416	86	
237.84433	78	
238.06044	134	
240.36397	92	
240.93937	452	1+
240.96408	118	
241.85984	92	
241.97304	78	
242.96246	474	1+
243.08792	82	
243.83909	82	
244.95923	1266	1+
245.08112	88	
245.55425	78	
245.89341	80	
245.94030	138	
246.95282	780	
247.10116	82	
248.80348	274	1+
249.40998	84	
250.94899	262	1+
251.90218	80	
252.87532	118	
252.90624	112	
253.09308	96	
253.94505	82	
255.86735	106	
255.92676	92	
257.15231	86	
257.83988	78	
258.37429	94	
258.83659	166	
260.83028	146	
260.94423	80	
260.97326	144	
262.61180	94	
262.82781	98	
262.94885	154	
264.82292	76	
264.88477	88	
265.08677	78	
265.78686	82	
266.09538	80	
266.81335	340	
267.87884	84	
267.97491	254	
269.83997	88	
269.96947	224	
270.89589	78	
270.97877	96	
271.84945	238	1+
272.85235	202	1+
272.87416	200	1+
273.91075	76	
273.96050	78	
275.92493	94	
276.92587	116	
277.80336	88	
277.84596	114	
278.79831	120	
278.84410	234	
278.86178	78	
278.89243	86	
280.48200	88	
280.79557	412	1+
281.88776	106	
282.80675	90	
282.89391	142	
283.00096	88	
283.83365	170	
283.89380	80	
285.16115	82	
286.85479	86	
288.38652	76	
291.07653	84	
291.41152	102	
291.78605	144	
291.80052	82	
294.84646	350	1+
296.87483	82	
297.81325	138	
298.15282	144	
298.80179	282	
299.81166	202	
299.87982	130	
300.05250	96	
301.12707	78	
301.37214	88	
301.86054	162	
301.88172	76	
302.86114	128	
302.88340	78	
303.06721	76	
306.11858	78	
306.32282	114	
307.06491	90	
307.89162	80	
308.79490	90	
308.91597	100	
312.07268	76	
312.88012	82	
313.87786	100	
313.94535	78	
314.40000	80	
315.85835	132	
316.17030	76	
316.81543	144	
317.14921	90	
317.87144	104	
318.38418	78	
318.82709	144	
318.90761	86	
318.92776	86	
319.83596	96	
320.95981	76	
321.82913	112	
322.02694	90	
322.05118	78	
323.01487	172	
323.13723	82	
324.02621	86	
324.89242	124	
327.89293	98	
328.44876	92	
331.92282	84	
332.63005	100	
332.90106	122	
335.00819	78	
339.83036	76	
340.38960	98	
340.81799	84	
345.75248	76	
349.76955	280	1+
350.77292	216	1+
351.83208	84	
352.97325	74	
353.13515	100	
357.76195	92	
362.26097	80	
END IONS

###FS:    #m/z: 322.93051 #charge 1+
###MS: 83
###MSMS: 84
BEGIN IONS
TITLE=Cmpd 62, +MS2(322.9305), 28.0-35.0eV, 1.8min #84
RTINSECONDS=108.042
SCANS=83-84
PEPMASS=322.93051	1374562
CHARGE=1+
65.93378	94	
185.06825	68	
187.00627	72	
190.89491	66	
197.02702	72	
201.04549	208	
207.97264	84	
208.12035	64	
209.42250	82	
214.86119	70	
216.05945	88	
217.38803	64	
219.94659	74	
220.01235	88	
220.86148	86	
220.88021	90	
221.06615	64	
221.87380	80	
222.87410	108	
222.94376	70	
223.95996	150	
225.05669	86	
225.81455	72	
225.86811	66	
225.89724	70	
226.14860	72	
227.06556	68	
227.86529	94	
227.93038	100	
228.93987	66	
230.84277	70	
230.89190	126	
230.99929	74	
231.06449	72	
231.12609	74	
231.83053	68	
233.89357	68	
233.96316	70	
237.05341	72	
237.92748	66	
238.94189	72	
239.07751	130	
239.12434	84	
239.78927	70	
239.90252	132	1+
239.94878	68	
240.88263	176	1+
240.94125	1222	
241.11649	76	
241.93956	5928	1+
241.99826	82	
242.21760	82	
242.82383	126	
242.94193	4128	1+
243.08130	78	
243.82314	78	
244.76604	64	
244.94182	896	1+
246.85119	62	
246.88865	100	
246.90386	66	
246.97839	152	
249.90877	66	
250.94786	110	
251.92743	64	
251.97447	106	
252.10893	76	
253.17641	72	
253.84295	68	
253.89002	70	
254.12278	82	
254.20152	68	
255.91910	78	
256.90773	62	
257.11497	62	
257.89188	246	1+
258.83880	104	
258.96907	68	
259.08955	74	
261.06184	84	
261.79068	72	
261.83076	72	
261.84435	76	
262.04895	68	
262.83661	70	
263.86121	64	
264.80105	70	
264.99276	70	
265.08280	98	
266.06551	66	
266.83817	96	
266.86281	132	
268.10814	64	
268.84730	68	
269.38043	78	
269.92262	78	
270.79478	164	
270.89594	74	
271.87099	92	
272.83131	68	
272.84758	78	
273.03259	70	
275.86806	68	
276.06780	66	
276.84343	258	1+
277.07253	74	
278.09155	68	
278.85515	116	
279.09257	1068	1+
279.86768	64	
280.83158	76	
281.38136	78	
281.86460	134	
283.06789	140	
283.94775	64	
284.29505	112	
284.84224	68	
284.87974	74	
284.89789	76	
285.84799	68	
286.05570	70	
287.89303	84	
288.00062	84	
288.04228	76	
288.97466	80	
290.83611	72	
290.88165	72	
291.81159	114	
292.91434	76	
293.07015	70	
293.15807	68	
294.96269	64	
295.80254	66	
297.09451	92	
297.85688	66	
297.92878	70	
298.78799	78	
299.99671	68	
300.80128	120	
301.01011	78	
301.81567	72	
302.86199	80	
304.87664	126	1+
305.15712	86	
307.88944	68	
308.04453	90	
308.87348	250	1+
309.81667	70	
312.60860	74	
312.87135	84	
312.89513	94	
313.21450	96	
313.74710	84	
316.07875	66	
316.82651	142	1+
319.77133	66	
320.76320	96	
322.96441	66	
323.88503	76	
325.16348	66	
326.95949	62	
END IONS

###FS:    #m/z: 340.94115 #charge 1+
###MS: 83
###MSMS: 85
BEGIN IONS
TITLE=Cmpd 63, +MS2(340.9412), 28.0-35.0eV, 1.8min #85
RTINSECONDS=108.814
SCANS=83,85
PEPMASS=340.94115	584436
CHARGE=1+
49.26182	90	
69.74635	82	
189.86441	70	
189.90849	68	
192.92574	76	
194.99488	72	
196.30550	174	
200.91032	74	
207.08317	86	
208.11671	68	
208.95733	78	
210.93145	148	
213.88484	90	
213.91339	72	
213.94023	608	1+
215.88484	112	
215.93684	196	
216.88884	70	
220.87797	82	
221.88287	82	
222.97402	94	
223.96509	98	
224.97918	104	
226.94697	106	
227.84624	170	1+
228.94839	162	
230.89322	118	
231.02884	72	
231.88847	118	
231.95010	524	1+
232.90284	72	
233.01949	76	
233.89854	108	
233.94961	86	
234.02326	82	
235.98834	70	
236.03951	78	
238.01099	70	
238.88249	74	
238.93247	92	
239.85087	76	
240.23443	72	
240.83275	166	
240.95833	76	
241.12970	74	
241.88162	74	
241.94638	114	
242.83916	228	
243.83295	466	1+
243.96198	74	
244.95911	108	
245.44102	96	
246.94662	70	
248.98732	82	
249.90266	80	
249.96191	274	
249.97752	84	
252.12556	124	
253.91344	90	
254.96599	296	1+
255.91698	94	
256.78216	68	
256.89902	70	
256.93573	68	
257.26446	74	
258.85434	460	1+
259.83365	72	
259.85927	330	1+
259.89060	84	
259.95670	152	
259.97992	72	
260.83549	892	1+
260.92568	328	1+
261.86617	80	
262.83692	120	
262.96772	152	
263.88083	94	
263.90452	98	
264.79928	70	
266.41002	82	
267.14382	70	
267.84468	74	
267.97253	136	
268.13921	90	
268.83998	86	
268.85677	94	
270.82928	88	
270.84940	70	
271.84156	80	
272.00048	78	
272.79495	70	
272.88282	116	
272.90028	70	
272.93659	230	
273.79392	68	
273.83231	76	
274.85912	136	
274.88983	94	
275.84760	86	
276.85816	840	1+
276.90207	126	
277.95968	132	
278.84630	2058	1+
279.92603	154	
279.96960	230	1+
280.92182	72	
281.05123	138	
281.90019	132	
282.84327	108	
283.14140	80	
288.79296	84	
288.85807	70	
288.96116	78	
290.50679	76	
290.79141	96	
292.88731	82	
293.85243	72	
294.86774	112	
294.88758	130	
295.98021	96	
296.86588	96	
297.06463	100	
297.85366	98	
297.87143	80	
298.81760	74	
298.84461	74	
298.85782	128	
299.83081	104	
299.87333	162	
299.97127	82	
300.03728	70	
300.82034	82	
300.87262	98	
301.43185	92	
301.86282	90	
302.73787	78	
302.84482	74	
302.86773	234	
302.90898	80	
302.94091	84	
303.72582	106	
303.87278	164	
303.90480	82	
305.82876	80	
306.87742	78	
310.87682	90	
311.86624	72	
317.43378	70	
318.90331	96	
319.89960	72	
323.79879	78	
323.92958	68	
324.90500	88	
324.98868	78	
329.44874	72	
330.77390	78	
330.81417	94	
330.95712	102	
337.87751	76	
338.91639	70	
342.05473	78	
344.87632	80	
END IONS

###FS:    #m/z: 363.95689 #charge 1+
###MS: 83
###MSMS: 86
BEGIN IONS
TITLE=Cmpd 64, +MS2(363.9569), 28.0-35.0eV, 1.9min #86
RTINSECONDS=109.586
SCANS=83,86
PEPMASS=363.95689	231456
CHARGE=1+
182.87631	100	
187.00420	78	
189.86504	128	
191.85701	110	
192.86270	84	
195.89626	78	
196.88391	124	
197.61327	96	
200.54148	92	
202.88295	88	
204.90493	88	
207.94810	110	
208.92332	76	
209.94369	414	
211.94965	78	
212.88026	938	1+
214.89420	92	
215.83036	76	
215.89679	86	
216.54882	76	
218.91169	80	
219.85924	86	
222.95200	94	
224.94849	570	1+
224.97377	80	
225.88508	86	
225.93969	92	
226.89695	106	
226.94726	4100	1+
226.97321	368	
227.00241	78	
227.93071	88	
228.89378	448	1+
228.94279	2860	1+
230.79039	80	
230.89030	1144	1+
230.93195	82	
231.39310	88	
232.88448	290	
232.90522	124	
233.03632	76	
234.87883	158	
236.84725	98	
239.07091	80	
239.88043	76	
240.94149	696	
240.95897	254	1+
241.82817	116	
241.94101	1296	1+
242.94408	792	1+
244.17032	82	
244.45330	100	
244.79117	84	
244.93944	160	
244.95812	2128	1+
245.87866	146	
245.94804	2472	1+
246.90295	274	1+
246.95254	2062	1+
248.80730	206	
248.90431	340	1+
249.80166	116	
250.97089	120	
251.94339	84	
252.89113	76	
254.72341	78	
255.14202	84	
256.83923	86	
257.95062	88	
258.03324	80	
258.44347	80	
258.84826	184	
259.84508	106	
260.96628	162	
261.84498	302	1+
263.79287	78	
263.97837	92	
264.86885	80	
265.08556	130	
265.39501	104	
265.90317	92	
265.97232	146	
266.80961	90	
266.82943	106	
266.97112	334	1+
267.81452	200	1+
268.95883	102	
269.80775	82	
269.96988	560	
271.09424	80	
271.30663	92	
273.79992	84	
274.87884	126	
274.90842	100	
276.10062	80	
276.58646	76	
276.81152	164	
277.84605	104	
278.06474	86	
278.80279	172	
279.82441	178	
280.79266	312	1+
281.89534	116	
282.12127	98	
282.79599	182	
282.86902	108	
283.79071	134	
283.80543	110	
284.29454	128	
284.82551	138	
284.85900	282	1+
284.88758	76	
285.52838	76	
285.81030	118	
288.80772	82	
288.84117	76	
289.85395	330	1+
290.32697	88	
290.80295	116	
291.12428	92	
291.39966	258	1+
294.84893	84	
294.92465	80	
295.10215	74	
296.84473	88	
297.53700	90	
297.80398	76	
297.83367	76	
298.80539	350	
298.87305	74	
299.00422	106	
299.80180	198	
300.51797	78	
300.80348	964	1+
301.86432	344	
302.85433	482	1+
303.81153	112	
303.85622	318	1+
304.13254	82	
305.86114	126	
305.92319	100	
305.95544	84	
306.13362	184	1+
307.43706	84	
307.89830	84	
308.86974	146	
310.82453	76	
311.88666	74	
311.90094	96	
315.03891	78	
315.81483	170	1+
318.16492	82	
321.86647	78	
321.92868	190	1+
322.02031	110	
322.77229	76	
322.82827	84	
324.82135	114	
324.89362	132	
329.87464	104	
330.33645	78	
330.88116	80	
333.79995	86	
335.12928	82	
336.95049	76	
338.87349	88	
339.16045	92	
339.83068	178	
339.88251	78	
339.96606	76	
343.90563	136	
345.76402	78	
346.15446	100	
347.44410	82	
357.96409	80	
361.85194	80	
367.89853	78	
END IONS

###FS:    #m/z: 322.93049 #charge 1+
###MS: 87
###MSMS: 88
BEGIN IONS
TITLE=Cmpd 65, +MS2(322.9305), 28.0-35.0eV, 1.9min #88
RTINSECONDS=113.26
SCANS=87-88
PEPMASS=322.93049	1360790
CHARGE=1+
196.88939	56	
200.01128	90	
201.04391	266	
211.12268	68	
212.89981	88	
213.88295	64	
214.90247	68	
220.87501	106	
220.89257	222	1+
220.92916	68	
221.06246	80	
221.94504	86	
223.95862	136	
224.92229	66	
225.23542	58	
226.91066	84	
226.93938	78	
227.93371	138	
228.85427	72	
228.88792	62	
229.04395	80	
230.83109	68	
230.87810	64	
231.14663	90	
231.88467	86	
232.02526	66	
233.06596	56	
234.88227	76	
234.90140	72	
234.92760	80	
235.82213	72	
237.05167	66	
238.05464	130	
238.94271	76	
239.07820	140	
239.10506	76	
239.78356	70	
240.08232	66	
240.94030	1754	
241.91420	88	
241.94276	1132	
242.04209	60	
242.81608	252	1+
242.88815	78	
242.93942	4322	1+
243.85255	68	
244.88311	112	
245.10049	70	
247.84174	72	
247.97375	56	
248.04465	70	
248.39973	60	
248.85654	118	
249.01846	70	
249.03978	88	
250.92939	296	1+
250.95206	76	
251.06892	74	
251.86473	68	
251.90236	92	
251.97447	78	
254.13289	68	
254.24219	78	
254.83826	106	
255.91683	60	
256.89791	284	
256.91992	66	
257.79825	64	
258.83276	134	
259.34057	68	
260.82180	56	
260.97263	64	
261.03572	54	
261.82049	64	
262.83058	220	
262.88736	130	
262.99982	62	
263.89440	74	
264.08170	72	
264.87101	78	
265.05853	70	
265.23292	68	
265.82687	82	
266.04914	96	
266.08968	60	
266.84902	282	1+
266.96131	88	
268.13013	114	
268.81036	86	
269.88130	158	
270.47979	120	
271.84068	80	
272.43808	76	
272.84030	122	
273.79976	64	
276.85210	76	
278.84358	106	
278.99488	56	
279.09147	1152	1+
279.83327	216	1+
279.86450	76	
279.89425	106	
280.91424	76	
280.94301	66	
281.11095	72	
281.86139	70	
282.28007	62	
282.81050	72	
282.85806	78	
283.05243	68	
283.22782	60	
283.79778	112	
283.81334	84	
283.85692	208	1+
284.20915	74	
284.29461	620	1+
285.05339	56	
286.92679	56	
289.87497	74	
290.85840	70	
291.80273	80	
292.07226	92	
293.07441	70	
293.87576	88	
294.80075	60	
295.02195	70	
296.02247	60	
297.78688	68	
298.88107	58	
299.89885	70	
300.37108	68	
300.78249	56	
301.81117	62	
301.85879	72	
302.97953	86	
303.72798	76	
304.75416	56	
307.80776	72	
308.87047	86	
309.02147	68	
309.07983	80	
309.11864	68	
310.27525	64	
311.79525	70	
311.83198	70	
311.86245	90	
311.89483	84	
312.76271	58	
313.84744	104	
315.79070	92	
319.31362	64	
319.82736	70	
320.90405	74	
321.88821	64	
324.75844	86	
325.05065	58	
325.81263	68	
325.89913	112	
327.28357	72	
END IONS

###FS:    #m/z: 340.94118 #charge 1+
###MS: 87
###MSMS: 89
BEGIN IONS
TITLE=Cmpd 66, +MS2(340.9412), 28.0-35.0eV, 1.9min #89
RTINSECONDS=114.032
SCANS=87,89
PEPMASS=340.94118	581654
CHARGE=1+
192.06207	78	
200.88579	72	
201.87368	82	
205.95013	78	
208.84524	72	
210.93907	76	
212.87420	204	1+
213.84513	76	
213.94054	702	1+
214.89865	72	
215.88730	134	
215.93992	148	
219.88271	84	
220.88148	212	
223.84790	76	
223.96144	134	
224.96316	106	
225.33136	100	
226.88755	80	
226.95178	94	
227.95439	76	
228.89215	74	
228.94579	156	
230.88712	150	
231.88862	176	
231.94982	354	1+
232.54340	88	
233.89718	252	1+
233.91431	76	
233.94757	106	
235.89350	202	
236.39010	96	
237.01734	104	
237.05906	74	
237.87085	72	
237.90470	96	
238.88987	256	1+
239.00084	84	
239.08819	78	
239.10513	74	
239.90440	102	
240.83834	458	1+
241.84260	386	1+
242.91988	82	
242.94167	112	
243.83073	342	
244.02108	108	
244.83047	164	
244.88861	78	
244.91410	80	
245.52149	92	
245.90657	104	
246.45369	72	
246.85489	84	
246.94755	80	
248.44314	82	
249.87187	72	
249.96200	280	
251.08040	90	
252.79763	74	
252.83676	72	
254.94373	78	
254.96534	748	1+
255.92712	74	
256.01127	90	
256.89761	104	
257.02232	96	
258.44383	78	
258.84361	232	
259.85275	248	
259.92565	88	
259.95786	126	
260.83557	290	
260.85775	148	
261.02796	74	
261.84213	178	
261.96925	122	
262.07782	94	
262.83254	74	
263.84267	72	
264.49346	86	
264.94270	82	
264.98280	74	
265.02076	84	
266.84095	74	
267.83833	244	1+
267.92548	78	
268.15072	86	
270.82791	144	
270.84542	90	
271.92966	82	
272.88823	84	
272.93713	122	
274.91261	118	
275.94952	78	
276.85484	628	1+
277.84674	92	
277.89919	98	
278.37217	92	
278.84577	1230	1+
278.96550	184	1+
281.82025	76	
282.97728	90	
284.45662	94	
284.80676	120	
284.93363	74	
285.01842	74	
285.88105	98	
285.90362	72	
286.87273	88	
288.10686	74	
289.51135	74	
289.58864	84	
290.41245	80	
290.75362	72	
290.85914	300	1+
291.12472	90	
291.80121	76	
291.81774	80	
293.84942	120	
294.85721	94	
294.86293	98	
295.92943	70	
295.98584	72	
296.85867	146	
296.97176	124	
297.99420	74	
299.01712	92	
299.20813	90	
299.42273	78	
299.88727	230	1+
300.05842	80	
300.76284	76	
300.86941	82	
301.09116	76	
301.79227	78	
301.85625	102	
301.87184	172	
303.90568	74	
304.82662	76	
307.93469	82	
308.81897	76	
308.87193	84	
309.92022	92	
310.88477	214	1+
310.99938	78	
316.86287	76	
317.19760	88	
317.81659	74	
319.08084	78	
324.90136	216	1+
325.04839	74	
327.95027	74	
328.77853	74	
333.82713	78	
334.76795	108	
334.87092	72	
335.82439	74	
336.92813	78	
337.20999	88	
337.83231	90	
338.87121	116	
340.19741	74	
341.94571	74	
342.90685	92	
345.89911	72	
END IONS

###FS:    #m/z: 363.95711 #charge 1+
###MS: 87
###MSMS: 90
BEGIN IONS
TITLE=Cmpd 67, +MS2(363.9571), 28.0-35.0eV, 2.0min #90
RTINSECONDS=114.804
SCANS=87,90
PEPMASS=363.95711	220178
CHARGE=1+
189.86305	204	
191.86067	150	
192.86435	94	
196.88409	306	1+
207.03961	88	
207.87811	212	1+
209.94451	528	1+
211.91050	102	
212.87935	1022	1+
217.53681	84	
218.91519	80	
219.88815	78	
221.28147	104	
222.95338	164	
223.95634	150	
224.95059	466	1+
224.97837	82	
225.89195	92	
225.97574	96	
226.06703	86	
226.94779	3086	1+
226.97181	194	
227.10429	166	
227.92975	134	
228.89586	138	
228.94303	3150	1+
230.79193	74	
230.88914	1080	1+
232.83926	108	
232.88757	224	
234.57930	92	
234.88232	76	
236.04692	82	
238.02418	100	
238.31588	88	
238.43169	78	
240.83642	98	
240.94266	308	
240.96309	352	
241.08201	78	
241.82234	78	
241.94040	1288	1+
242.39942	96	
242.85665	86	
242.94252	910	1+
243.38487	94	
243.95928	110	
244.95743	2528	1+
246.43840	84	
246.86339	78	
246.91139	170	1+
246.95169	2122	1+
246.99198	84	
248.80297	112	
248.82198	82	
248.89966	726	1+
248.91703	142	1+
249.80887	116	
249.86411	80	
250.03076	138	
250.89804	148	
250.94333	112	
252.06775	80	
252.79549	78	
252.90170	114	
253.08626	128	
253.92071	100	
253.95060	94	
254.12491	92	
255.21436	100	
257.93441	82	
258.83567	142	
258.97018	148	
259.99142	100	
260.83868	138	
260.97148	108	
260.98591	156	
262.51423	100	
262.91007	78	
264.79102	90	
264.81368	128	
265.01276	90	
265.08749	94	
265.80141	88	
265.86985	74	
265.97755	110	
266.81884	166	
267.78802	128	
267.97314	588	1+
268.83971	106	
268.96566	678	1+
269.81168	84	
269.97075	496	1+
270.92641	114	
271.71902	106	
271.91681	116	
273.94020	96	
274.16794	78	
275.92542	78	
276.84459	94	
278.85350	184	1+
279.86189	210	1+
280.98185	108	
281.79588	96	
281.84312	78	
281.89584	168	
282.78889	476	1+
282.98264	192	1+
283.06923	164	
283.80905	140	
283.96515	144	
284.33863	88	
284.85030	176	
284.88155	82	
285.06012	148	1+
285.82732	242	1+
285.99741	100	
286.86570	150	1+
288.43651	86	
290.80201	116	
291.84381	74	
291.87068	80	
292.93763	90	
293.00042	76	
294.11986	80	
296.81010	204	
296.83636	74	
296.85886	196	1+
296.93784	116	
297.80885	120	
298.42717	76	
298.80145	932	1+
299.44837	78	
299.96286	74	
301.80330	424	1+
301.86309	150	
302.26179	74	
303.85535	442	1+
303.88571	80	
305.43408	80	
305.82476	74	
306.12720	196	1+
308.86687	94	
309.04966	90	
310.89036	76	
311.85949	86	
313.09982	82	
314.43067	92	
317.82096	88	
318.83563	80	
319.37280	76	
320.82262	80	
320.84666	90	
322.80536	76	
322.93442	146	
323.07697	84	
323.82144	184	
323.89466	170	1+
324.83369	80	
326.63989	88	
326.85501	92	
328.29056	80	
328.88905	136	
330.86981	74	
331.88239	80	
332.75540	88	
334.29389	96	
335.74803	88	
336.94235	218	1+
338.82553	388	1+
339.82793	344	1+
340.88159	74	
340.94083	126	
343.79170	90	
343.83263	74	
344.16525	76	
347.38001	76	
350.76628	74	
356.39544	76	
356.77804	80	
357.86409	84	
359.79358	94	
362.61592	76	
368.78961	76	
END IONS

###FS:    #m/z: 322.93057 #charge 1+
###MS: 91
###MSMS: 92
BEGIN IONS
TITLE=Cmpd 68, +MS2(322.9306), 28.0-35.0eV, 2.0min #92
RTINSECONDS=118.475
SCANS=91-92
PEPMASS=322.93057	1552000
CHARGE=1+
183.86424	72	
185.92961	74	
188.88953	88	
188.95536	78	
190.93392	92	
197.26144	64	
199.03287	74	
199.99918	76	
201.04589	76	
205.94347	70	
206.95086	66	
206.97203	74	
209.92747	88	
215.97309	90	
218.84779	62	
220.87613	70	
220.99684	78	
222.19031	80	
222.95127	200	
223.96181	86	
224.04632	66	
225.90835	76	
227.78760	98	
227.93382	68	
229.89961	68	
231.92220	70	
231.99507	82	
235.88258	74	
236.43210	100	
237.03245	72	
237.05685	86	
237.91624	80	
238.08095	74	
238.94519	106	
239.06897	72	
239.90346	66	
240.94048	2482	1+
241.12214	64	
242.94171	3298	1+
243.01705	72	
243.82183	72	
243.83926	68	
244.01731	78	
244.16504	64	
244.82185	66	
244.93982	828	
245.40612	88	
245.84589	96	
246.98161	120	
248.88672	72	
249.06346	70	
249.96876	68	
250.85289	72	
251.06783	94	
251.10970	66	
251.94517	86	
253.59101	72	
253.89198	94	
255.91309	74	
255.96251	68	
256.03509	68	
256.89622	180	
257.91678	76	
258.14944	74	
258.83883	70	
258.90382	76	
259.93810	70	
259.98763	66	
260.83966	68	
260.85367	66	
262.09855	68	
262.17804	70	
262.83968	148	
262.92008	92	
264.26901	130	
264.40980	88	
265.06675	68	
265.85513	66	
265.91905	82	
266.88722	74	
267.01589	64	
267.32251	84	
267.83838	134	
267.86295	164	
268.06976	88	
268.95987	130	
269.34802	100	
269.81561	62	
270.79527	72	
270.88812	72	
271.78076	102	
272.84718	102	
274.79248	84	
275.82151	76	
276.82121	76	
276.85472	82	
278.05849	80	
278.10348	66	
278.11842	70	
278.91502	62	
279.09104	1348	1+
279.84621	154	
280.12637	84	
280.83186	66	
281.11159	68	
281.16297	86	
281.79139	64	
281.93189	72	
282.86607	76	
284.07978	86	
284.13361	68	
284.29404	442	1+
284.89794	76	
284.91265	94	
284.98960	74	
285.05326	80	
286.84736	84	
286.90144	66	
287.88828	88	
288.86798	118	
289.18961	78	
289.85203	74	
289.88105	86	
290.80574	74	
290.85451	68	
291.44509	72	
291.78688	76	
293.85060	66	
294.68231	70	
294.80653	66	
294.87740	74	
296.88059	80	
298.02416	72	
302.80884	68	
302.90933	140	1+
304.86420	66	
304.94043	74	
305.87606	76	
307.80848	150	
308.87027	122	
309.80990	70	
312.82591	66	
316.12674	64	
316.91329	80	
317.86688	72	
318.87254	72	
319.77685	68	
321.78918	66	
321.92552	74	
322.31352	78	
322.75674	72	
324.90237	68	
325.82166	70	
325.86582	78	
327.82135	68	
END IONS

###FS:    #m/z: 340.94122 #charge 1+
###MS: 91
###MSMS: 93
BEGIN IONS
TITLE=Cmpd 69, +MS2(340.9412), 28.0-35.0eV, 2.0min #93
RTINSECONDS=119.248
SCANS=91,93
PEPMASS=340.94122	628752
CHARGE=1+
181.93947	80	
189.86319	72	
198.88596	82	
199.88820	76	
202.99555	82	
203.93773	76	
209.88827	86	
210.93717	74	
210.95498	90	
213.94198	256	1+
214.89076	152	
214.93519	74	
215.88742	178	
215.93994	130	
217.88375	120	
222.86648	78	
222.95102	148	
226.07440	82	
226.89316	72	
226.94495	74	
228.84566	122	
230.89075	336	1+
231.95164	552	1+
232.89766	76	
233.40737	84	
233.89099	122	
233.94646	100	
235.87145	84	
235.94767	184	
237.90513	118	
238.86252	98	
240.83311	152	
240.85139	134	
240.96145	94	
241.83929	134	
241.90064	74	
242.84399	128	
243.09950	88	
243.83117	306	1+
245.39277	74	
245.44678	76	
246.89696	78	
248.79968	74	
249.00666	86	
249.03793	112	
250.96624	158	
251.95929	128	
252.12819	120	
252.84456	96	
253.97228	80	
254.17572	94	
254.26584	72	
254.87733	76	
254.96567	286	1+
255.07398	132	
255.84566	110	
256.84922	94	
256.87012	72	
256.89828	438	1+
256.96559	122	
256.98520	96	
257.38068	86	
257.84802	80	
258.79899	116	
258.84545	286	
258.86462	212	
258.95501	80	
259.85289	272	
260.83345	158	
261.84367	178	1+
263.06754	74	
263.85355	118	
264.05608	102	
264.86445	178	
264.95882	94	
266.02931	80	
267.07986	72	
267.88901	76	
268.84659	324	1+
269.44477	84	
270.38511	78	
270.83728	92	
270.95855	88	
272.84659	106	
272.99174	84	
273.78843	108	
273.85479	96	
274.86142	78	
274.89938	114	
275.84352	72	
275.87732	352	1+
276.85602	694	1+
276.87956	454	1+
276.92963	88	
277.92609	98	
277.95742	108	
278.84645	798	
279.84869	520	
279.91057	76	
280.00919	84	
281.44545	104	
281.85734	150	
282.20802	84	
282.41854	84	
282.86115	102	
282.88528	84	
283.02557	72	
283.05062	116	
283.86914	134	
283.95783	84	
285.09481	72	
287.92162	74	
288.86507	74	
289.02282	72	
289.79106	134	
289.88075	118	
290.85719	72	
290.91069	82	
291.85537	84	
294.86794	144	
296.81375	86	
296.85159	312	1+
296.88237	96	
297.14723	90	
297.88734	204	1+
298.80328	112	
298.82575	134	
298.86877	398	1+
299.85226	136	
299.87293	354	1+
300.94405	76	
302.17093	140	
304.06407	84	
304.44534	90	
304.85467	78	
305.87466	72	
305.93953	106	
305.96370	78	
306.79040	90	
306.88184	80	
306.94646	80	
307.79768	146	
308.29237	88	
308.79819	106	
308.81426	80	
309.80353	100	
312.80515	184	1+
317.88477	106	
317.98079	76	
319.41230	72	
320.80970	86	
321.91906	102	
323.83784	254	1+
325.89851	124	
326.88295	118	
329.87447	74	
330.81436	88	
331.08650	76	
338.39247	84	
340.02964	76	
340.10663	78	
340.52345	80	
340.59832	76	
342.56362	74	
344.94017	80	
345.25489	80	
346.26665	88	
END IONS

###FS:    #m/z: 363.95709 #charge 1+
###MS: 91
###MSMS: 94
BEGIN IONS
TITLE=Cmpd 70, +MS2(363.9571), 28.0-35.0eV, 2.0min #94
RTINSECONDS=120.02
SCANS=91,94
PEPMASS=363.95709	252862
CHARGE=1+
82.47802	76	
178.94425	78	
182.96102	96	
189.86554	154	
197.95025	80	
205.07745	96	
206.94558	78	
208.95367	82	
209.94413	776	1+
210.88067	130	
212.88035	974	1+
214.89352	200	
222.47215	82	
222.79300	102	
222.95116	176	
223.94908	556	1+
224.97103	174	1+
225.82531	80	
226.94778	3508	1+
226.97863	166	
227.88687	272	1+
227.91866	162	
227.93234	184	
228.79688	82	
228.91201	120	
228.94280	2966	1+
229.19330	92	
229.96080	152	
230.85760	84	
230.88899	1092	1+
231.85858	130	
231.91358	112	
232.88357	170	
232.89925	182	
234.08699	78	
234.92938	104	
236.43157	94	
238.12239	78	
240.09540	76	
240.51420	94	
240.81803	110	
240.84093	102	
240.94064	292	
240.96160	322	
241.04208	80	
241.94100	130	
242.94355	850	1+
243.83496	98	
243.97195	94	
244.82272	96	
244.90494	378	1+
244.95831	2088	1+
245.66977	100	
245.86228	90	
245.94275	118	
246.14145	74	
246.95483	1308	1+
247.38941	86	
247.97214	102	
248.54970	92	
248.80445	74	
248.84973	76	
248.90129	516	1+
249.91655	116	
250.06390	74	
250.89522	82	
250.96725	132	
251.04330	128	
251.06790	250	1+
251.80250	98	
251.94524	88	
252.91855	82	
253.90475	114	
256.33767	98	
256.90612	94	
257.08268	128	
258.84368	144	
259.83330	94	
260.83637	546	1+
260.94285	76	
260.96710	200	
261.86607	252	1+
263.13245	96	
263.82160	308	1+
264.08013	90	
267.81166	132	
267.86311	82	
267.94583	102	
267.97524	308	1+
268.95634	90	
269.80828	144	
269.97205	370	
270.43165	84	
270.89793	82	
271.06390	80	
271.85336	198	1+
272.88636	76	
275.92935	86	
276.82732	86	
277.41394	74	
277.83740	74	
278.81038	102	
278.84697	186	1+
279.80002	124	
280.07273	98	
280.11399	82	
280.79004	448	1+
281.67191	100	
281.79192	328	1+
281.86651	104	
282.91438	122	
283.41385	108	
283.79208	234	1+
283.86182	86	
283.91020	112	
283.98976	128	
284.82483	172	
285.82310	168	1+
285.84552	210	
286.80778	86	
288.98728	92	
289.89604	84	
290.09497	84	
292.81779	96	
294.92704	84	
295.92943	74	
296.81581	78	
297.11514	100	
297.82276	140	
298.80616	480	1+
298.94468	76	
299.07010	76	
299.85214	82	
300.80652	398	1+
300.87934	130	
301.43195	92	
301.79582	128	
301.86147	184	
302.85984	134	
303.79426	178	1+
303.80921	136	
303.85591	402	
304.13264	82	
306.02085	108	
307.56609	88	
307.84192	76	
308.19559	72	
309.93747	90	
311.12648	116	
311.87745	86	
313.01689	76	
315.02747	80	
316.81656	90	
317.81481	74	
319.67130	78	
320.88215	88	
321.82421	170	
322.80962	130	
322.93038	102	
323.79336	124	
325.14215	116	
325.89342	120	
326.87525	118	
326.92383	76	
328.93507	204	1+
329.86888	308	1+
330.87061	190	1+
330.88997	106	
336.77269	76	
337.62727	90	
338.88783	90	
340.93912	128	
344.80230	76	
350.91818	90	
355.38088	86	
360.96252	88	
363.82355	92	
364.30646	100	
365.59934	80	
369.30445	100	
END IONS

###FS:    #m/z: 507.84541 #charge 1+
###MS: 95
###MSMS: 96
BEGIN IONS
TITLE=Cmpd 71, +MS2(507.8454), 28.2-35.2eV, 2.1min #96
RTINSECONDS=123.724
SCANS=95-96
PEPMASS=507.84541	83328
CHARGE=1+
193.86676	116	
196.01751	304	1+
214.88894	164	
222.43029	120	
232.89523	358	1+
236.07246	112	
236.88744	144	
237.85981	188	
244.12991	166	
250.97056	202	
252.07745	124	
253.11609	126	
255.90146	186	
265.95271	272	1+
266.16462	192	
268.11223	138	
272.85180	112	
276.85847	156	
278.83739	152	
284.87361	122	
285.86012	300	1+
285.88175	176	1+
287.85189	706	1+
287.93960	190	1+
288.82551	134	
289.87989	136	
291.88199	124	
293.87377	542	
293.89965	158	
294.85943	148	
295.85908	146	
295.88143	112	
296.14194	140	
296.85359	300	1+
299.80256	180	1+
299.83736	172	
301.85276	230	
302.81879	168	1+
302.84270	108	
302.90301	120	
303.86830	1046	
305.86392	1276	1+
306.12582	122	
307.89021	186	
308.14170	572	1+
308.87314	618	
309.88760	222	1+
310.15656	768	1+
311.88149	1228	1+
311.96896	114	
312.81436	128	
313.80606	188	1+
314.06084	144	
314.86532	998	1+
314.88392	178	
315.81332	208	1+
316.07320	154	
317.77445	114	
318.86304	188	
319.86431	128	
320.87421	114	
320.97329	222	1+
322.85639	178	
323.82068	166	
323.87556	458	1+
323.91897	156	1+
324.85994	254	1+
325.82696	120	
325.90002	294	
326.88299	2356	1+
327.75358	114	
328.00747	110	
328.87631	226	
330.16619	112	
330.82632	160	
330.94188	104	1+
331.83859	134	
331.88083	116	
332.87650	472	1+
333.77148	172	
334.78959	114	
334.86286	194	1+
335.88535	348	
336.08132	144	
336.81978	112	
337.88504	136	
338.87936	366	1+
339.84021	218	1+
339.87779	322	1+
340.84379	174	1+
341.99110	122	
347.78112	572	1+
347.89345	140	
348.84346	190	
348.88669	138	
348.91662	120	
349.75687	736	1+
349.79224	234	
350.82917	418	1+
350.88778	282	1+
351.77419	356	1+
352.87199	140	
353.84600	140	
353.85997	152	
353.91482	112	
354.78633	214	1+
356.89408	156	
357.79637	110	
359.82226	130	
360.72906	152	
360.75889	492	1+
362.86584	110	
363.80135	202	1+
365.76673	116	
365.81562	288	1+
366.78812	210	
366.85053	120	
366.89883	144	
367.03094	184	1+
367.76912	848	1+
367.84595	122	
368.89234	124	
369.83339	1336	1+
370.80246	370	1+
371.18432	138	
371.36248	120	
372.78233	688	1+
372.81327	226	
374.81583	204	
375.80551	474	1+
376.74081	110	
376.80748	352	1+
378.38497	118	
378.73711	138	
378.78473	146	
380.71679	164	
380.84220	346	1+
381.72397	168	
382.71747	130	
382.90185	112	
383.79668	376	1+
384.85252	642	1+
385.77194	290	1+
385.82501	262	1+
386.79300	112	
387.84359	150	
388.80690	126	
388.82881	312	1+
388.85472	160	
389.12325	126	
389.20216	268	
390.77979	190	
390.84080	968	1+
391.06545	218	1+
391.24295	82	1+
392.82714	744	1+
393.79075	118	
394.79821	168	
394.83720	126	
395.76994	142	
396.79116	124	
396.85791	168	1+
398.73139	482	1+
399.85133	420	1+
401.87972	112	
402.82664	180	
403.81908	122	
403.83610	114	
403.87519	332	1+
405.76655	390	
405.86031	614	1+
407.73676	120	
407.74958	130	
407.86684	626	
408.74607	158	
408.85213	1124	1+
409.86882	186	
410.74111	360	1+
410.83678	1574	1+
412.84079	486	1+
413.07500	246	
413.80466	108	
413.86103	132	
414.83945	472	1+
415.84283	342	1+
415.86919	126	
416.79184	112	
417.81755	112	
417.86354	294	1+
417.88130	116	
420.82908	302	1+
421.78190	140	
421.88880	198	
422.76791	140	
422.86556	1190	1+
423.77846	240	
423.86760	872	1+
424.78118	128	
425.75339	494	
426.75682	320	
426.77386	480	1+
426.82782	134	
426.86272	752	
427.74364	1142	1+
427.86210	434	
428.77673	276	1+
428.84619	2176	1+
431.87022	1090	1+
432.71988	180	1+
433.85379	698	1+
435.71460	126	
435.81301	110	
439.89296	138	
441.67759	176	1+
441.76221	116	
443.74194	114	
443.76100	174	
443.78327	378	1+
444.74275	490	1+
444.87132	1690	1+
445.71841	138	
446.86990	242	
447.71049	636	1+
447.75479	234	
447.88404	394	1+
447.90417	114	
448.77775	502	1+
449.74786	358	1+
449.87941	590	1+
450.69999	134	
451.69597	126	
453.86043	166	1+
457.90117	382	
458.90603	172	
461.20681	222	1+
462.88155	708	1+
465.72055	282	1+
465.74478	152	
465.89770	230	
467.88893	1132	1+
469.72751	298	1+
485.89953	584	1+
490.90823	136	
506.20054	194	
END IONS

###FS:    #m/z: 336.94568 #charge 1+
###MS: 95
###MSMS: 97
BEGIN IONS
TITLE=Cmpd 72, +MS2(336.9457), 28.0-35.0eV, 2.1min #97
RTINSECONDS=124.495
SCANS=95,97
PEPMASS=336.94568	37820
CHARGE=1+
206.04372	96	
211.94518	1042	1+
212.87983	294	
213.93972	520	1+
215.12731	100	
215.93971	128	
217.93703	84	
219.95004	86	
224.97691	118	
226.84673	104	
226.94565	72	
227.95429	136	
229.95539	1048	1+
230.89141	660	1+
231.40430	80	
231.88277	86	
231.95004	476	
232.87447	84	
232.89354	318	1+
232.94227	116	
233.02894	102	
233.09430	100	
233.89825	212	1+
233.94862	168	
234.83017	108	
234.88819	78	
235.65081	86	
236.81906	84	
236.85672	72	
236.90185	146	
237.90166	84	
238.86607	80	
238.89051	74	
239.06528	78	
239.86567	72	
240.94861	86	
241.84420	228	
241.94632	78	
243.50762	72	
243.84096	144	
245.83168	74	
246.97082	78	
247.96498	466	
248.87315	96	
248.89774	312	1+
249.82891	96	
249.95932	154	
250.83009	260	
251.07300	196	
252.13024	76	
252.92253	80	
252.97202	408	
253.86448	78	
254.92822	72	
254.94276	134	
254.96678	216	
255.07640	222	
256.85354	184	
256.89843	192	
257.14057	80	
257.84427	622	1+
257.87734	80	
258.84668	536	1+
259.81885	78	
259.95554	96	
260.86737	72	
261.36138	78	
261.83614	80	
262.87635	76	
262.93023	70	
263.05955	74	
263.40208	104	
263.99139	114	
264.85101	92	
264.87592	72	
264.96893	72	
265.01750	128	
265.54676	80	
266.39192	100	
266.40976	74	
266.84523	80	
268.84140	362	
269.84727	228	
270.84602	128	
270.98299	106	
272.43425	80	
272.87526	244	1+
272.95334	70	
274.85942	138	
274.90489	158	
275.80885	84	
275.84981	86	
275.87867	114	
275.97213	70	
275.99265	78	
276.08234	72	
276.86069	600	1+
277.86540	410	1+
277.88057	156	
278.83805	98	
279.42220	78	
279.83737	138	
279.90437	102	
281.04597	140	
281.82027	74	
282.87694	78	
284.87108	72	
285.85595	138	
286.45870	102	
286.85731	276	
287.85205	194	
287.88010	74	
288.03202	78	
288.44888	116	
288.85122	104	
289.01419	72	
289.05582	108	
293.10909	152	
294.13059	114	
294.79831	70	
294.85466	104	
295.03681	124	
295.84931	84	
296.43227	74	
296.98434	86	
297.87833	102	
297.90566	78	
298.14537	74	
298.98731	76	
299.01059	84	
300.78667	72	
300.94156	74	
301.87693	114	
305.85921	78	
305.91781	70	
306.88151	216	1+
308.19558	74	
309.87273	404	1+
310.41544	80	
311.85359	84	
312.86055	72	
315.76010	70	
315.85842	78	
320.75450	82	
321.43025	88	
321.69419	92	
322.00277	86	
323.87861	88	
324.88446	74	
326.38136	200	1+
326.88988	146	
328.87604	70	
328.89483	84	
328.94291	78	
329.81887	72	
330.41010	92	
330.84735	72	
330.86304	80	
331.88489	134	
334.13823	72	
334.87319	72	
336.69594	80	
340.02284	80	
340.75911	78	
342.31121	92	
END IONS

###FS:    #m/z: 359.96151 #charge 1+
###MS: 95
###MSMS: 98
BEGIN IONS
TITLE=Cmpd 73, +MS2(359.9615), 28.0-35.0eV, 2.1min #98
RTINSECONDS=125.268
SCANS=95,98
PEPMASS=359.96151	28128
CHARGE=1+
90.10843	72	
182.86638	76	
188.97413	76	
206.97561	72	
207.84259	78	
209.94387	350	1+
210.56099	82	
211.96760	92	
222.95081	358	1+
223.97286	124	
224.89680	78	
224.94998	356	
225.95934	166	
226.94896	1736	1+
226.97375	244	
228.94194	1696	1+
230.84812	84	
232.74361	82	
232.83743	74	
233.91218	80	
234.86702	286	
235.00463	82	
235.91283	138	
236.85715	82	
238.88482	72	
240.01949	86	
240.13171	78	
240.94207	302	1+
240.96436	124	
241.90254	82	
242.96389	228	
243.96066	120	
244.40891	118	
244.86528	86	
244.95800	1598	1+
245.87563	78	
245.94180	194	
246.88768	92	
246.95266	1084	
247.85897	72	
250.01157	80	
250.94958	210	
251.94690	80	
251.97046	78	
252.95435	292	
252.97133	72	
253.57722	96	
254.45777	92	
257.34324	92	
257.43794	76	
258.83036	142	
260.73063	76	
260.83331	82	
260.97032	206	
261.84401	78	
262.83152	76	
264.08020	106	
264.98061	76	
265.12076	80	
265.79310	134	
266.81979	134	
267.40877	84	
267.61597	94	
267.97901	230	
268.10411	76	
268.81149	134	
268.96406	572	1+
268.97946	100	
268.99749	84	
269.96852	410	1+
270.88572	88	
272.84768	84	
273.38738	90	
273.84886	248	1+
273.96858	86	
274.83072	76	
275.40926	98	
275.81303	82	
275.94128	80	
275.97228	166	
276.81092	116	
277.92343	88	
277.94182	88	
278.08138	84	
278.42515	84	
278.84645	142	
279.87375	76	
279.89411	80	
280.79346	470	1+
280.83976	142	
280.86071	82	
281.05622	92	
281.42871	86	
281.87714	138	
282.82022	118	
282.87115	88	
283.79198	74	
284.82771	104	
285.93317	76	
286.29680	94	
286.84743	74	
288.52806	120	
290.85639	86	
291.80380	94	
291.98105	142	
292.40619	86	
293.85652	88	
293.98496	88	
295.03009	86	
295.83175	210	1+
297.19784	72	
297.89292	74	
298.80311	580	1+
298.82022	146	
298.85266	120	
298.87502	76	
300.80598	136	
301.80832	226	1+
304.90253	82	
305.10106	80	
305.83958	76	
305.97046	74	
306.87982	82	
307.35315	96	
307.61366	100	
309.91926	74	
310.43486	90	
312.80090	164	
314.18223	94	
314.84897	80	
315.81265	80	
316.81508	132	
317.88244	108	
318.82247	96	
319.87907	138	
321.82656	82	
322.90004	78	
322.93093	124	
323.01290	96	
326.11418	84	
326.89734	82	
328.83383	72	
332.77125	94	
332.80746	72	
336.93137	128	
336.94419	94	
337.85674	72	
337.87993	76	
338.24104	80	
338.99580	82	
340.79526	82	
340.93825	112	
341.29675	88	
341.78674	76	
346.16367	80	
347.40522	90	
348.79588	108	
352.75603	84	
353.78324	76	
360.76688	72	
361.79215	76	
363.37886	78	
363.96199	74	
END IONS

###FS:    #m/z: 507.84551 #charge 1+
###MS: 99
###MSMS: 100
BEGIN IONS
TITLE=Cmpd 74, +MS2(507.8455), 28.2-35.2eV, 2.2min #100
RTINSECONDS=128.943
SCANS=99-100
PEPMASS=507.84551	79964
CHARGE=1+
196.01646	418	1+
214.02919	114	
214.88851	124	
224.97706	240	
231.85876	108	
232.90128	278	
233.89328	354	1+
236.88994	174	
240.07945	130	
250.90700	154	
252.08151	146	
252.90795	122	
254.90490	112	
258.87414	184	
266.87100	262	1+
267.94837	254	1+
270.85908	118	
275.80975	136	
275.85068	228	1+
278.83624	430	1+
280.82813	110	
281.90610	152	
282.38358	112	
285.35423	174	
287.85370	496	1+
289.87466	120	
291.88144	254	1+
293.87700	450	
293.95865	118	
294.12219	176	
294.86493	238	1+
294.89498	224	1+
295.81122	312	1+
295.89889	180	1+
296.85384	198	
298.85722	222	1+
300.36369	162	
300.86509	206	
301.84371	150	
302.86931	140	
303.86597	464	1+
305.86271	964	1+
305.89863	108	
305.95268	136	
306.12370	120	
307.85818	110	
307.88625	132	
307.91765	140	
308.14426	900	1+
308.87304	734	
309.88807	242	1+
310.15720	616	1+
310.80048	226	1+
311.88377	1970	1+
313.86003	154	
314.86557	482	1+
315.79538	108	
316.86985	608	1+
320.85623	140	
320.87663	180	
321.83296	202	1+
323.86720	132	
324.85767	180	
324.90566	466	1+
325.83883	176	
325.85985	140	
326.88397	2726	1+
327.79292	130	
329.82537	158	
330.06046	162	
330.16304	164	
330.81759	120	
331.75900	274	1+
332.87343	432	1+
333.79934	154	1+
334.86604	106	
335.42190	126	
335.83102	122	
337.80647	196	1+
337.87544	350	1+
338.83869	132	
339.86127	254	1+
340.83207	124	
343.84097	130	
345.76002	160	
347.77730	168	
347.81190	178	
348.77460	212	
348.79807	126	
348.84178	630	1+
348.86622	140	
348.89302	140	
349.75837	220	
349.78348	128	
349.89772	110	
350.76267	170	
350.79612	142	
350.81324	266	1+
350.83511	154	
350.88779	376	
352.17688	164	
352.83796	240	
353.78896	138	
353.81226	146	
353.85778	134	
353.98343	108	
355.83898	162	1+
355.89320	334	1+
359.76288	122	
359.83280	198	
361.75259	122	
362.86284	126	
365.78584	446	1+
365.88162	134	
366.18719	132	
366.72580	140	
367.76844	324	
368.80900	134	
368.84168	150	
368.89838	238	
369.18966	134	
369.83658	422	1+
369.89859	124	
370.71321	170	1+
370.80531	200	
371.80563	222	
372.78272	534	1+
372.81964	130	
373.71555	122	
373.83043	144	
373.90237	122	
374.81807	210	1+
375.84758	124	
376.77644	136	
376.82240	128	
376.88459	112	
381.71631	130	
381.77825	118	
381.80508	262	1+
381.84348	282	
382.14189	108	
382.83955	132	
383.77247	142	
383.80077	216	
384.82451	320	1+
384.85089	468	1+
385.77753	234	1+
387.76335	112	
387.85312	324	1+
388.78538	180	
388.81583	108	
389.20116	116	1+
389.77465	236	1+
389.90581	218	1+
390.83825	916	1+
391.74645	126	
391.81142	124	
392.82534	812	1+
393.19497	126	
393.78311	246	1+
394.82872	170	1+
395.79000	130	
397.40101	130	
398.73018	408	1+
399.80695	236	1+
399.85306	506	1+
402.75532	196	1+
402.86896	940	1+
403.87461	854	1+
405.07321	124	
405.76568	474	1+
405.85937	500	1+
406.80076	120	
407.74059	814	1+
407.86925	334	
408.85003	482	
409.77888	124	
409.85191	478	
409.87542	166	
410.73102	430	1+
410.83822	1508	1+
411.86850	152	
413.74567	264	1+
413.87836	122	
415.30854	112	
415.83722	152	
417.81459	274	1+
417.86226	218	
418.75721	132	
421.78097	118	
421.87875	128	
422.81039	154	
422.86741	194	
423.77043	466	1+
423.83171	128	
423.87087	682	1+
424.80315	112	
425.75291	812	1+
426.86070	1218	1+
427.33021	154	1+
427.74439	672	1+
427.89495	132	
428.84930	1726	1+
429.87132	142	
430.70296	162	
430.74493	274	
431.86771	494	
432.86395	232	
433.85024	392	1+
433.87137	158	
435.71326	242	1+
439.89713	110	
440.70350	122	
440.90224	184	1+
441.83660	180	1+
442.76953	378	1+
443.77325	298	1+
444.87212	1916	1+
445.74529	218	
446.74717	284	1+
446.79119	134	
447.71414	470	1+
449.69278	338	1+
449.88255	652	1+
450.77642	162	
453.86956	114	
457.89936	252	1+
458.92322	148	
462.88310	1580	1+
463.75256	140	
467.88858	1070	1+
470.71014	106	
472.73867	110	
485.90007	534	1+
488.73225	140	
508.92250	134	
510.27093	146	
END IONS

###FS:    #m/z: 336.94621 #charge 1+
###MS: 99
###MSMS: 101
BEGIN IONS
TITLE=Cmpd 75, +MS2(336.9462), 28.0-35.0eV, 2.2min #101
RTINSECONDS=129.714
SCANS=99,101
PEPMASS=336.94621	33820
CHARGE=1+
69.52301	94	
192.89065	110	
205.95225	74	
207.87409	80	
208.98223	130	
210.88383	134	
211.94622	1020	1+
211.97823	88	
212.88158	126	
213.88106	72	
213.94213	482	1+
215.88844	82	
215.93649	84	
216.96652	68	
217.92994	100	
221.13004	70	
221.70945	72	
221.88643	82	
222.81706	70	
222.92658	80	
223.03142	102	
223.97838	118	
226.12823	74	
227.09874	102	
229.82132	82	
229.95662	550	
230.11020	72	
230.88924	808	1+
230.91913	100	
231.83605	90	
231.95215	468	
232.83163	74	
232.85118	132	
232.88794	76	
233.83175	362	1+
233.87458	90	
233.90158	158	1+
234.88227	68	
234.93476	94	
235.85539	70	
237.06312	78	
239.78523	70	
240.84941	76	
241.09917	72	
241.85047	142	
242.85647	76	
243.06876	76	
243.33514	82	
244.39587	78	
246.14359	74	
246.97764	130	
247.79546	84	
247.96532	342	1+
248.89899	188	
248.98538	78	
249.96011	126	
250.82880	92	
251.06932	126	
251.79344	92	
251.83098	256	1+
252.86225	84	
252.97338	556	1+
253.83552	68	
254.85863	124	
254.92120	90	
254.96989	320	1+
255.07703	72	
255.89345	92	
256.35741	96	
256.89272	102	
256.96651	202	1+
257.24663	98	
257.26103	68	
257.40833	82	
257.85316	118	
257.94441	86	
258.84985	434	1+
259.90828	74	
259.95770	144	
260.87947	72	
261.43322	86	
262.81468	68	
262.90444	82	
262.93393	80	
263.82868	72	
264.86397	120	
265.01885	80	
265.07474	68	
267.06600	78	
267.84612	152	
268.84211	656	1+
268.86487	100	
269.12458	86	
271.35302	86	
271.44805	84	
271.70291	84	
271.91527	74	
273.04466	70	
273.81607	88	
273.98502	80	
274.88342	90	
275.88625	70	
275.91069	68	
275.94436	116	
275.99042	78	
276.85558	248	
277.83410	724	1+
277.85598	426	1+
277.92295	94	
278.81869	76	
278.83680	546	1+
279.89606	70	
280.81723	70	
280.88728	74	
281.04797	74	
281.56887	78	
281.85737	70	
282.32563	84	
282.94713	68	
283.86050	72	
285.84911	550	1+
287.81323	72	
288.86137	240	1+
289.01434	74	
289.02890	92	
292.87255	104	
293.10834	166	
293.84670	68	
293.86907	126	
293.99765	80	
294.87003	70	
294.93955	80	
295.92921	70	
296.80034	90	
296.96625	74	
297.90552	80	
299.87795	68	
300.41592	104	
301.18447	84	
301.85199	72	
301.88633	86	
301.95854	74	
302.76822	72	
302.85568	82	
305.95991	88	
306.87759	70	
307.94109	84	
310.87788	70	
311.86661	68	
312.82564	68	
312.86474	72	
313.06673	86	
313.85630	84	
320.94156	96	
320.97216	92	
321.18844	78	
324.02217	100	
325.89900	70	
331.83785	70	
333.86960	70	
335.23734	72	
335.88736	74	
337.84590	88	
338.80823	72	
339.01151	96	
340.81607	70	
340.91326	72	
END IONS

###FS:    #m/z: 359.96181 #charge 1+
###MS: 99
###MSMS: 102
BEGIN IONS
TITLE=Cmpd 76, +MS2(359.9618), 28.0-35.0eV, 2.2min #102
RTINSECONDS=130.487
SCANS=99,102
PEPMASS=359.96181	27366
CHARGE=1+
177.93214	88	
180.86933	142	
187.55026	86	
199.00407	72	
202.87105	80	
204.07436	76	
209.94287	360	1+
213.41971	88	
215.92412	78	
220.89806	78	
222.91766	78	
222.95491	118	
222.97082	84	
223.87385	84	
223.95305	262	
224.94921	394	
225.88259	92	
226.94814	1878	1+
227.93108	146	
228.94333	2016	1+
228.97548	74	
229.03084	80	
231.89593	82	
232.06808	86	
232.88625	72	
233.84465	88	
234.93223	162	
234.94739	82	
235.03668	76	
235.65260	92	
238.36141	82	
238.89837	74	
240.94183	98	
241.94436	114	
241.96540	98	
242.02851	78	
242.85663	122	
242.95941	220	
244.95752	608	
245.01422	110	
245.83454	120	
246.08383	104	
246.95344	1274	1+
246.97137	128	
248.84029	76	
248.97308	114	
249.84450	74	
250.95238	314	
250.97121	94	
251.04605	114	
251.86776	180	1+
252.07782	80	
252.95495	324	1+
253.92317	76	
255.22814	74	
258.97714	284	
260.83759	76	
260.96993	238	
264.14649	72	
266.09654	86	
266.81508	182	1+
266.87728	80	
266.90295	90	
267.97156	342	
268.37762	94	
268.82038	82	
268.85463	76	
268.87066	74	
268.95858	80	
269.12435	144	
269.85240	72	
269.87301	88	
269.96984	484	1+
270.84379	116	
270.91004	94	
272.85597	102	
272.92268	88	
273.48104	72	
274.83490	82	
275.35455	100	
276.81272	74	
276.85701	138	
277.85616	78	
278.84925	192	
278.91739	92	
279.84880	134	
279.87562	80	
279.92959	72	
280.79446	114	
280.82976	110	
280.86874	120	
281.16528	78	
281.89267	208	1+
282.81264	112	
284.83014	100	
284.87727	74	
285.82305	76	
291.09511	82	
292.87443	86	
293.43785	76	
294.12209	82	
295.81180	358	1+
296.82788	96	
296.85785	110	
297.86522	84	
297.88422	82	
298.05628	72	
298.80429	714	1+
298.84938	74	
298.93445	80	
299.12955	78	
300.14991	72	
300.79765	160	
301.81870	92	
301.85413	98	
304.95742	94	
305.81169	80	
306.85172	76	
307.84400	96	
308.87280	84	
310.86402	114	
311.88390	82	
312.00142	90	
313.00602	84	
316.87396	76	
316.95674	86	
317.81374	82	
318.81662	160	
319.82660	222	1+
319.86496	114	
320.61414	86	
320.90391	80	
321.35096	82	
321.92628	172	
325.41607	90	
326.10525	78	
328.88479	106	
332.40176	94	
336.08543	74	
336.94893	110	
339.19703	114	
339.82711	74	
339.87353	84	
339.96642	74	
340.32843	118	
340.43276	94	
343.78858	72	
349.77334	82	
350.90200	80	
350.96600	92	
352.04854	76	
354.84783	104	
355.78165	80	
356.12654	80	
356.48565	102	
357.71780	74	
360.18144	86	
360.77841	80	
361.78203	72	
363.28286	74	
363.72237	80	
364.21274	80	
END IONS

###FS:    #m/z: 322.93043 #charge 1+
###MS: 103
###MSMS: 104
BEGIN IONS
TITLE=Cmpd 77, +MS2(322.9304), 28.0-35.0eV, 2.2min #104
RTINSECONDS=134.146
SCANS=103-104
PEPMASS=322.93043	1126260
CHARGE=1+
82.06032	80	
185.92661	64	
192.01776	80	
196.88238	72	
197.92227	66	
198.05183	72	
201.04413	214	
201.83381	80	
204.06591	68	
206.95059	62	
209.01589	72	
210.89641	80	
212.08191	108	
213.92102	82	
215.00837	76	
218.84093	64	
218.87169	84	
218.89782	68	
221.09364	74	
221.94808	72	
222.95069	86	
222.99438	94	
223.89198	92	
223.95734	154	
223.97134	90	
226.97094	92	
227.90428	106	
227.93384	70	
228.10111	64	
229.93885	72	
230.84639	60	
230.86469	68	
232.89559	76	
234.43459	74	
234.82390	92	
235.82045	76	
236.90568	68	
237.41263	82	
238.79386	76	
238.80933	80	
238.82804	70	
238.87911	66	
238.94411	62	
239.89001	92	
240.12025	66	
240.14680	62	
240.78721	104	
240.94167	990	
241.06849	70	
241.94256	784	
242.82986	130	
242.94244	2700	1+
243.06501	80	
243.81821	136	
243.88500	78	
243.97893	70	
244.04810	84	
244.94069	752	1+
245.82586	70	
245.85089	80	
246.86824	70	
246.97631	124	
248.13557	80	
248.97617	68	
249.94169	70	
250.16694	92	
250.94831	66	
251.93138	78	
252.79575	84	
252.84842	70	
254.12497	66	
254.86744	66	
256.89436	178	
256.93177	80	
257.79941	116	
258.10220	82	
258.84058	66	
259.16877	74	
259.80359	76	
261.87385	104	
262.83404	270	1+
262.88313	128	
263.84988	240	1+
263.89622	70	
265.02102	80	
265.05692	72	
265.93516	76	
266.25186	66	
266.97133	68	
268.02759	68	
268.84835	66	
269.03445	88	
270.81345	60	
270.85481	62	
271.84767	86	
273.83659	72	
275.56609	74	
276.84978	78	
277.12578	106	
277.82735	76	
278.01982	66	
278.84347	86	
279.09047	1236	1+
279.11280	130	
279.91074	66	
280.84121	94	
280.86464	78	
281.86356	76	
282.89115	92	
283.12500	86	
283.39650	82	
283.78225	88	
284.29489	474	1+
284.79017	76	
284.87983	62	
284.91652	70	
286.14896	66	
286.30290	74	
286.84774	66	
289.03542	122	
289.78539	92	
290.87752	72	
292.80706	62	
294.04183	74	
294.82356	82	
295.81142	78	
295.84211	62	
296.06676	86	
296.87019	96	
297.83125	74	
298.93234	66	
301.85663	68	
301.87753	72	
302.88246	206	1+
304.77319	66	
304.81334	80	
304.93165	68	
306.92352	64	
307.09480	62	
309.13600	78	
309.91837	72	
310.82476	72	
311.87283	74	
312.81367	66	
312.86907	70	
313.40581	82	
313.87146	66	
314.08211	66	
316.04613	116	
318.32244	70	
319.11393	64	
321.12206	70	
321.15714	72	
321.54009	82	
321.85955	74	
322.90216	64	
326.87695	118	
END IONS

###FS:    #m/z: 340.94112 #charge 1+
###MS: 103
###MSMS: 105
BEGIN IONS
TITLE=Cmpd 78, +MS2(340.9411), 28.0-35.0eV, 2.3min #105
RTINSECONDS=134.917
SCANS=103,105
PEPMASS=340.94112	503972
CHARGE=1+
74.90216	92	
189.86282	158	
190.88787	84	
191.95317	76	
192.92809	74	
194.88873	68	
194.93313	84	
194.95389	74	
197.09259	70	
201.03404	72	
204.03245	92	
207.97154	76	
208.96579	74	
210.94069	70	
210.99431	92	
212.88005	120	
213.87931	72	
213.94031	280	1+
215.94057	66	
217.88918	86	
217.93708	74	
218.88990	72	
220.88164	94	
221.87435	118	
223.53944	88	
226.94821	268	1+
226.97618	84	
228.93533	80	
229.84297	154	
230.84072	68	
230.88971	82	
230.95804	106	
231.94989	266	1+
232.88422	72	
233.89952	114	
233.95066	110	
234.10189	78	
234.39124	86	
234.86334	206	1+
234.88989	94	
234.93704	86	
234.99331	82	
235.82985	70	
235.94642	90	
236.02972	80	
236.89633	90	
239.78562	70	
240.84764	92	
240.96168	112	
240.98536	82	
241.00761	112	
241.84356	444	1+
241.89525	130	
243.14933	70	
243.83261	416	
245.79890	72	
245.83138	70	
245.84882	76	
245.87955	76	
246.85372	128	
246.90883	86	
246.97898	66	
247.83956	72	
249.37696	82	
249.89711	200	1+
249.96394	90	
251.02976	80	
251.95993	98	
254.91326	84	
254.96746	182	
255.06422	72	
255.38136	84	
255.39906	78	
256.40238	88	
256.90239	146	
257.84652	576	1+
257.98382	68	
258.06274	106	
259.96764	72	
260.83767	524	1+
260.86726	98	
261.43297	82	
261.84142	376	1+
261.85127	508	1+
261.92945	90	
262.82851	104	
262.88336	130	
265.02599	94	
267.05938	90	
267.38303	84	
267.87584	104	
268.84293	214	
269.83921	118	
270.82715	82	
271.84477	92	
271.87085	100	
272.84514	106	
272.94295	72	
272.97659	172	
273.00996	84	
274.81246	66	
274.89272	124	
275.86429	70	
275.88396	70	
275.95161	70	
276.11916	68	
276.85664	686	
277.86334	500	
277.96798	72	
278.84422	1092	1+
279.80791	88	
279.88124	122	
279.92891	74	
280.85736	312	1+
280.93047	66	
281.53585	82	
281.89486	160	
282.03072	80	
283.02823	136	
286.80399	84	
286.85574	72	
286.90381	84	
287.39529	72	
287.40923	90	
287.99032	72	
288.47203	70	
292.39770	92	
293.07432	76	
294.86653	144	
294.90574	102	
295.85107	66	
296.09834	72	
296.15134	84	
296.86196	102	
299.01963	72	
299.87277	510	1+
301.09944	80	
301.86162	322	1+
302.38792	66	
302.87644	66	
304.91896	94	
305.38243	80	
305.76674	68	
306.87541	92	
310.28985	92	
310.87973	150	1+
310.95452	78	
311.47875	76	
311.82757	92	
315.93703	90	
316.05287	68	
316.77031	68	
318.29169	78	
320.92674	66	
321.28484	78	
324.89384	72	
327.17722	72	
329.87043	84	
330.01278	78	
331.86268	84	
336.80042	142	
339.89178	68	
344.76909	66	
344.88989	72	
345.33027	76	
END IONS

###FS:    #m/z: 363.95685 #charge 1+
###MS: 103
###MSMS: 106
BEGIN IONS
TITLE=Cmpd 79, +MS2(363.9568), 28.0-35.0eV, 2.3min #106
RTINSECONDS=135.69
SCANS=103,106
PEPMASS=363.95685	192124
CHARGE=1+
189.93233	78	
191.85952	80	
197.02177	82	
198.03165	86	
199.50991	82	
202.63543	78	
208.87076	116	
209.94473	528	
210.88389	240	
212.87988	436	
218.90971	158	
221.54101	78	
221.89075	78	
221.91760	98	
222.95269	124	
223.95718	120	
224.95275	524	1+
226.94803	3778	1+
226.97292	88	
227.92967	174	
228.91385	74	
228.94252	2672	1+
229.05211	120	
230.88956	820	1+
231.80439	76	
232.75876	78	
232.88723	198	
234.87938	88	
238.83387	88	
239.56294	104	
240.93905	158	
240.96148	84	
241.81672	86	
241.93863	770	1+
242.96103	256	
243.82298	214	
244.81796	112	
244.95792	2160	1+
245.83904	160	
245.94340	186	
246.44814	74	
246.92820	154	1+
246.95398	2358	1+
247.80509	74	
248.80586	228	
248.89992	484	1+
248.97282	100	
248.99707	88	
250.79462	76	
250.85204	128	
251.04636	192	1+
253.17440	76	
254.12888	86	
254.86156	138	
256.02305	88	
256.94752	74	
258.44553	100	
258.83643	130	
260.82425	250	1+
260.97042	264	1+
261.51254	80	
262.80652	80	
263.88482	92	
263.93450	80	
264.81603	78	
264.86673	76	
264.96288	146	
265.41479	78	
265.79136	96	
265.97772	116	
266.03922	88	
266.81503	338	1+
267.00360	86	
267.79046	136	
267.97200	302	
268.96858	500	1+
269.08530	132	
269.81013	188	1+
269.96876	330	1+
271.91553	132	
272.01880	84	
272.92273	84	
273.55607	86	
273.93936	74	
275.81712	156	
276.81834	108	
276.85801	86	
277.98078	76	
278.86928	84	
278.94812	88	
279.79569	80	
279.93950	84	
280.20283	74	
280.79594	146	
281.10524	78	
281.79974	78	
281.83555	202	
281.85393	176	1+
281.89288	86	
282.87654	96	
283.79802	194	
283.85385	158	
284.82199	240	1+
284.86289	78	
285.84428	124	
286.92844	84	
287.40705	82	
289.80600	78	
290.06348	92	
291.80478	116	
291.99453	78	
292.91888	80	
293.12031	80	
294.11926	74	
294.36625	82	
294.84911	92	
295.44784	112	
296.39214	102	
296.94413	82	
297.81456	112	
298.80365	350	1+
300.18829	88	
300.80051	758	1+
301.37626	106	
301.86416	144	
302.86381	112	
303.03722	88	
303.80341	144	
303.85919	282	
304.22443	82	
304.79889	78	
305.88243	76	
306.94376	108	
308.39804	90	
308.88727	112	
312.92570	80	
313.80812	92	
314.02809	86	
314.15418	80	
315.81510	74	
317.96135	76	
318.81138	190	
319.81957	214	
319.85398	82	
320.80845	390	1+
321.10656	82	
322.86860	84	
322.88512	82	
322.90264	94	
325.83674	78	
326.25608	114	
326.65749	122	
326.86371	108	
327.87489	84	
330.17362	114	
334.75204	96	
336.12615	92	
336.43001	92	
336.94649	212	
343.41132	78	
343.92615	80	
351.35527	80	
355.10321	94	
357.78056	82	
359.57145	82	
360.79215	118	
362.84802	84	
365.20002	94	
365.83999	146	
368.62435	106	
368.93804	86	
END IONS

###FS:    #m/z: 322.93050 #charge 1+
###MS: 107
###MSMS: 108
BEGIN IONS
TITLE=Cmpd 80, +MS2(322.9305), 28.0-35.0eV, 2.3min #108
RTINSECONDS=139.343
SCANS=107-108
PEPMASS=322.93050	1128586
CHARGE=1+
111.85053	90	
121.75359	66	
141.16777	110	
179.96047	90	
191.04908	90	
192.88653	74	
193.41578	84	
193.94175	78	
197.05460	94	
197.89274	70	
201.04256	106	
201.90835	66	
203.87984	72	
203.90426	70	
206.92943	72	
207.04458	62	
208.96059	72	
209.01909	74	
209.94363	64	
210.86210	80	
211.91377	96	
216.85256	70	
217.28086	64	
220.87502	206	
222.95237	134	
223.87191	92	
224.93498	68	
225.96389	80	
227.93215	106	
227.95437	88	
228.81724	74	
228.92881	80	
230.86305	66	
231.93914	76	
233.95742	76	
234.88406	70	
236.10318	80	
237.82144	70	
237.92675	120	
237.95820	64	
238.02607	82	
238.88884	80	
238.94001	102	
239.04420	70	
240.89154	88	
240.94080	1162	
241.43115	86	
241.86576	222	1+
241.94117	798	
242.94156	2706	1+
243.11542	90	
244.82059	144	
244.85244	72	
244.94033	852	1+
245.05616	82	
246.14160	74	
246.85634	110	
246.89727	86	
246.97605	126	
247.38600	72	
248.17437	66	
248.84596	70	
248.86264	116	
248.89042	64	
251.07052	68	
252.45815	98	
253.87446	82	
254.84379	76	
256.89874	80	
258.79317	62	
258.86037	92	
258.89780	102	
259.16855	70	
259.92414	66	
261.35552	82	
261.43906	94	
261.85004	78	
261.88436	68	
262.52596	112	
264.89306	66	
265.86086	100	
266.85869	94	
266.96348	66	
267.85894	64	
267.98337	70	
268.14033	70	
268.89110	64	
268.96041	148	
270.08012	78	
271.39565	74	
272.10613	64	
273.79369	62	
273.85105	74	
273.86481	78	
275.80879	80	
275.91121	62	
276.01504	72	
276.85044	62	
278.85486	116	
279.09136	786	1+
279.91261	76	
280.02164	76	
280.85033	110	
281.90259	76	
282.23469	76	
282.27471	74	
282.88113	74	
283.07495	72	
283.79852	74	
283.85874	104	
284.29313	414	
284.86264	70	
286.86194	62	
287.81313	68	
288.78472	72	
289.79352	76	
289.88753	70	
290.82711	70	
291.80819	74	
292.85528	112	
293.90532	76	
294.81536	68	
294.85305	158	
295.03853	64	
296.81057	72	
296.88557	66	
299.88428	100	
300.18179	76	
302.80851	64	
302.88570	72	
304.41099	74	
307.81812	72	
308.79299	68	
308.87289	70	
309.81870	64	
309.91830	80	
310.80082	66	
311.87332	90	
312.37427	84	
312.86917	74	
313.86746	66	
314.81816	82	
315.83432	68	
317.90850	78	
321.11743	70	
322.02056	62	
322.92237	74	
323.16730	66	
323.23781	70	
323.88478	102	
324.89326	146	
324.96208	70	
326.89491	68	
327.88235	162	
END IONS

###FS:    #m/z: 340.94109 #charge 1+
###MS: 107
###MSMS: 109
BEGIN IONS
TITLE=Cmpd 81, +MS2(340.9411), 28.0-35.0eV, 2.4min #109
RTINSECONDS=140.115
SCANS=107,109
PEPMASS=340.94109	510308
CHARGE=1+
190.92875	94	
191.95605	194	
192.92587	130	
193.13047	74	
193.93344	100	
198.90312	80	
199.86044	100	
200.86681	70	
208.94286	74	
209.93259	76	
213.88020	120	
213.93785	184	
214.87404	68	
214.94355	116	
217.88071	76	
220.87620	84	
220.89110	218	1+
222.87898	68	
222.97799	122	
223.42195	72	
224.97465	140	
226.94523	78	
228.84383	202	
228.88773	72	
229.94988	68	
230.84825	72	
230.88927	114	
231.89253	120	
231.94966	676	1+
233.89221	136	
233.94934	70	
234.08694	94	
236.10141	94	
236.76812	72	
237.87054	70	
238.04137	94	
238.88751	88	
239.07870	68	
239.80444	72	
239.84426	72	
239.87479	74	
239.89225	68	
239.90695	78	
240.83936	332	1+
240.90496	70	
240.97349	68	
241.84349	276	1+
241.94537	140	
243.80843	72	
243.82996	438	1+
244.80265	78	
244.88324	80	
246.85092	80	
246.95745	70	
248.03107	70	
248.98850	76	
249.96317	176	
250.99684	120	
251.90801	80	
251.95847	84	
252.87012	84	
252.88354	68	
252.95188	74	
253.92740	72	
253.96090	532	1+
254.90789	74	
254.96474	396	1+
255.07416	126	
255.83864	70	
256.08224	72	
256.26683	72	
256.89333	148	1+
258.84415	186	
259.85078	458	
260.84190	638	1+
260.89261	70	
262.83942	102	
264.88670	68	
266.86198	102	
266.99579	74	
267.13375	74	
267.83420	292	1+
267.95540	74	
268.42599	72	
268.91907	66	
269.37847	74	
269.62035	110	
270.80685	78	
271.04553	74	
271.84480	90	
272.85894	150	
273.00990	78	
273.92171	84	
274.86446	118	
275.86957	96	
275.92528	100	
276.85420	522	
276.88687	72	
277.86411	428	
277.97023	72	
278.13219	74	
278.84598	788	
279.85297	382	
280.80070	90	
280.84295	70	
281.88848	68	
282.45359	94	
282.79188	72	
282.86359	76	
282.87739	76	
282.93245	74	
283.05661	106	
283.86899	76	
284.13579	80	
285.14053	70	
285.39758	108	
288.84011	146	
288.95781	66	
289.38473	72	
292.80950	116	
292.85762	70	
293.43787	74	
293.85228	88	
296.87998	72	
297.81323	156	
297.84949	114	
297.89081	78	
297.97446	106	
298.23187	96	
298.31050	90	
298.95339	76	
300.85243	68	
300.87138	124	
301.86101	286	1+
301.88179	114	
301.90934	70	
302.17438	72	
302.59521	72	
302.84490	68	
308.11364	92	
311.87958	172	1+
311.94668	74	
313.79957	70	
315.19515	78	
315.28049	94	
315.98047	84	
316.18794	84	
317.98041	70	
318.87488	68	
321.94302	76	
325.11953	72	
328.86975	90	
329.81638	88	
329.87429	106	
332.80920	68	
335.36805	92	
337.36299	76	
337.62687	92	
342.22279	78	
344.77285	122	
345.18397	76	
345.94209	102	
END IONS

###FS:    #m/z: 363.95685 #charge 1+
###MS: 107
###MSMS: 110
BEGIN IONS
TITLE=Cmpd 82, +MS2(363.9569), 28.0-35.0eV, 2.4min #110
RTINSECONDS=140.887
SCANS=107,110
PEPMASS=363.95685	195490
CHARGE=1+
85.51663	94	
158.02524	80	
191.85855	126	
191.91406	84	
197.95695	76	
197.96440	82	
202.07972	86	
206.92874	140	
207.95047	158	
209.94458	472	1+
212.87715	364	1+
218.91156	104	
221.93228	78	
222.95341	278	
223.97018	144	
224.88529	82	
224.95008	332	
225.97077	330	1+
226.40537	84	
226.94762	2984	1+
227.10381	118	1+
227.90443	200	1+
227.92986	140	
228.85233	74	
228.88947	166	
228.94298	3008	1+
229.89242	86	
230.89090	746	
231.90492	74	
232.88965	188	
233.84296	78	
234.82029	84	
239.42614	76	
240.89525	104	
240.94285	432	
240.96496	226	1+
241.93972	998	1+
242.08425	114	
242.90038	132	
242.94249	708	1+
242.96247	204	
243.13777	92	
243.81994	80	
243.83611	148	
243.89475	310	1+
243.96150	94	
244.91196	74	
244.95720	2816	1+
245.94011	102	
246.10695	84	
246.84543	80	
246.95223	1950	1+
247.39157	98	
248.03216	128	
248.90167	562	
250.94609	146	
250.96905	212	
251.82229	78	
252.08157	76	
253.08658	110	
253.92124	80	
255.90753	76	
256.97492	80	
257.89522	100	
258.83490	204	1+
260.83575	104	
260.97286	154	
261.84648	114	
261.88542	88	
261.96927	78	
262.81093	74	
262.83159	112	
263.88057	86	
263.90450	76	
264.83101	76	
265.83690	86	
265.85112	74	
265.91083	220	1+
266.91716	144	1+
267.47584	82	
267.78341	150	
267.81423	90	
267.97558	286	1+
268.80144	136	
268.95807	94	
269.89051	116	
269.90846	78	
269.96804	274	
270.97154	114	
271.87566	88	
276.92942	82	
277.89066	84	
277.91845	156	
278.84464	112	
279.10173	74	
279.80018	164	
279.96818	138	
280.79607	148	
280.83424	132	
282.82085	78	
282.86843	86	
283.35212	98	
283.79095	188	
283.97320	88	
284.78663	162	1+
284.82504	110	
285.11047	110	
285.84225	140	
286.82622	144	
286.89364	266	1+
287.92977	132	
288.19901	86	
288.41146	98	
290.75582	78	
290.85997	86	
292.79052	90	
292.82610	74	
293.11815	200	
295.83627	84	
296.81335	136	
296.89747	98	
297.80762	112	
298.80314	372	
298.83024	86	
299.00846	82	
299.80078	674	1+
300.80166	484	1+
301.09750	78	
301.85815	126	
302.79989	98	
302.88718	222	1+
303.00072	80	
303.03006	96	
303.54853	82	
303.85804	462	1+
305.83968	78	
306.81316	78	
306.85302	108	
309.38249	92	
309.87108	96	
312.80124	84	
312.86711	74	
316.81552	132	
318.12984	80	
318.83109	78	
319.76347	100	
319.81444	170	
320.82739	76	
320.95698	80	
321.87149	90	
322.15471	78	
322.81969	214	
322.93517	154	1+
322.99294	114	
323.81951	110	
324.13688	100	
324.91553	86	
326.87282	178	
327.28802	110	
332.90323	86	
334.29610	98	
336.94413	230	
340.18598	84	
340.93587	98	
341.83089	136	
342.79988	76	
343.22295	102	
351.90079	78	
360.28170	84	
362.20236	94	
365.35023	100	
365.83380	80	
366.80656	112	
368.80598	132	
END IONS

###FS:    #m/z: 322.93050 #charge 1+
###MS: 111
###MSMS: 112
BEGIN IONS
TITLE=Cmpd 83, +MS2(322.9305), 28.0-35.0eV, 2.4min #112
RTINSECONDS=144.548
SCANS=111-112
PEPMASS=322.93050	1204726
CHARGE=1+
183.02418	72	
185.92791	64	
187.89190	72	
190.87100	114	
190.94047	68	
193.89249	70	
194.88412	86	
195.30219	70	
201.04300	120	
203.88666	66	
205.95196	72	
207.97141	70	
209.92018	92	
211.08491	76	
215.41917	76	
216.97917	72	
218.87868	70	
219.87264	180	1+
220.42758	96	
220.89983	74	
223.03668	72	
223.79156	70	
223.95829	170	
225.01420	70	
225.94166	106	
226.88771	102	
227.90417	82	
227.93297	116	
228.03753	74	
228.05985	70	
228.83214	70	
231.87703	80	
236.88522	70	
236.94146	66	
237.05246	252	1+
237.79134	88	
238.88800	138	
238.93640	70	
239.03120	72	
239.78803	124	
240.08769	84	
240.94125	1064	
241.00784	70	
241.86047	86	
241.94126	856	
242.82624	68	
242.94311	2370	1+
243.84647	64	
244.81983	68	
244.93998	450	
246.03164	68	
247.05153	72	
247.13850	84	
248.85320	152	
250.90150	72	
250.95026	74	
252.07512	72	
252.87761	76	
252.92434	80	
253.12747	66	
256.89792	158	
257.08151	84	
258.83551	98	
259.86481	86	
260.42383	64	
260.84160	132	
260.85553	86	
261.83233	128	
261.88759	82	
262.35305	100	
262.82749	134	
263.07911	160	1+
263.89081	68	
264.86307	68	
265.05917	124	
265.82509	78	
266.83781	66	
266.85854	142	
267.41883	90	
267.87291	78	
268.85675	80	
268.95716	62	
269.07384	64	
270.83937	80	
271.09600	96	
271.80225	78	
271.82012	68	
271.87473	68	
272.44038	118	
274.90633	78	
275.80262	66	
276.04172	76	
276.99110	82	
278.08349	74	
278.79826	68	
279.07148	70	
279.09230	1190	1+
279.13220	80	
279.76880	84	
279.84811	152	
280.83377	68	
281.10180	112	
281.19596	74	
282.79656	76	
282.85835	82	
283.06930	276	1+
283.31446	70	
283.35606	92	
283.85941	102	
284.05900	68	
284.21344	124	
284.29371	884	
284.80507	72	
284.86334	84	
285.80249	72	
285.85949	112	
287.87402	64	
287.92562	68	
288.05544	68	
289.78721	64	
289.90669	62	
290.85636	66	
290.87553	86	
292.17499	64	
292.82420	72	
294.07814	106	
294.81513	70	
294.85507	76	
297.08159	80	
297.83348	80	
299.78393	70	
300.87086	158	
302.82145	68	
304.88048	130	
305.18265	82	
305.80326	70	
305.82236	82	
307.79781	120	
307.89139	70	
307.94749	84	
308.87487	84	
309.03453	64	
309.79986	70	
309.81761	128	
310.86304	70	
311.11035	80	
311.88599	68	
315.85812	78	
317.82781	66	
317.96802	76	
319.88641	76	
320.97235	64	
322.20807	66	
322.30702	78	
324.96213	70	
325.83904	84	
END IONS

###FS:    #m/z: 340.94114 #charge 1+
###MS: 111
###MSMS: 113
BEGIN IONS
TITLE=Cmpd 84, +MS2(340.9411), 28.0-35.0eV, 2.4min #113
RTINSECONDS=145.329
SCANS=111,113
PEPMASS=340.94114	529824
CHARGE=1+
190.94901	72	
208.96070	80	
212.87922	186	
213.12565	74	
215.88383	130	
216.90868	82	
217.87879	74	
218.84516	80	
221.89393	76	
222.97998	126	
226.87124	78	
226.89886	82	
227.89678	78	
228.82467	74	
228.84344	250	
228.93882	142	
229.05319	72	
230.88964	138	
231.86595	82	
231.89232	142	
231.95019	622	1+
232.88430	88	
232.90462	72	
233.89736	246	
233.95727	158	
235.86557	82	
236.90070	94	
237.88805	72	
238.81670	74	
238.86595	88	
239.09958	72	
239.78547	72	
239.89208	88	
240.83332	168	
240.93133	78	
241.84497	368	
242.83512	92	
243.83178	394	1+
244.03803	92	
244.83952	78	
244.89155	200	
244.90647	84	
244.94830	104	
245.08521	84	
245.89892	92	
248.03316	76	
248.98941	86	
249.40479	128	
249.96101	214	
251.44062	82	
251.87893	78	
252.85798	76	
252.96188	78	
252.97836	110	
253.96114	146	
254.89269	102	
254.96685	142	
255.14171	72	
255.40073	86	
255.97805	98	
256.96365	148	
257.90471	106	
257.93651	74	
258.38853	72	
258.84614	246	
258.87850	100	
259.85428	228	
259.87444	156	
259.95694	120	
260.01920	72	
260.83715	378	
260.93498	100	
261.84005	174	
261.91603	76	
263.08744	118	
263.44804	94	
263.82072	80	
265.04464	76	
265.85311	82	
266.98138	74	
267.45697	96	
268.84041	78	
269.14468	80	
269.84034	238	1+
270.14267	72	
271.05346	78	
271.82500	74	
271.84086	82	
271.85920	94	
272.84555	140	
272.88454	98	
272.94093	176	
272.99590	84	
273.99703	78	
274.86239	106	
276.85540	336	
277.86214	224	
277.88562	72	
277.96941	78	
278.84468	1164	1+
278.91129	214	1+
279.08944	80	
279.93510	90	
280.93848	72	
281.04598	72	
282.77644	86	
282.87462	148	
283.81297	82	
283.93099	92	
285.92147	86	
286.00689	84	
286.03082	92	
286.41507	90	
286.84548	74	
288.84042	124	
289.84992	78	
293.85619	76	
293.87754	100	
294.86612	326	1+
296.85307	98	
298.07713	90	
298.92608	72	
300.85759	166	
300.92285	86	
301.01666	76	
301.41900	92	
301.86064	114	
301.87547	130	
302.81710	84	
302.84685	76	
303.72816	82	
307.89174	204	1+
309.86418	78	
310.82219	78	
310.88062	82	
313.11912	86	
313.45137	80	
313.84343	96	
314.11307	80	
317.92616	86	
318.80299	72	
318.85950	78	
322.89581	82	
322.98830	78	
323.85170	94	
326.17186	72	
326.90480	110	
330.28722	80	
330.52155	110	
331.04657	98	
336.89181	86	
338.81258	74	
339.76693	78	
342.42687	78	
343.32518	82	
343.62783	100	
345.09517	74	
END IONS

###FS:    #m/z: 363.95700 #charge 1+
###MS: 111
###MSMS: 114
BEGIN IONS
TITLE=Cmpd 85, +MS2(363.9570), 28.0-35.0eV, 2.5min #114
RTINSECONDS=146.101
SCANS=111,114
PEPMASS=363.95700	211028
CHARGE=1+
150.95800	92	
183.87068	82	
189.86455	148	
191.85839	74	
193.85475	74	
196.88313	86	
198.89295	84	
198.91896	80	
207.87311	134	
209.94404	672	1+
212.05090	144	
212.87913	294	1+
218.90980	92	
219.41877	96	
219.93594	80	
219.95771	84	
222.95507	92	
223.89366	74	
224.95069	494	
225.88812	92	
226.94736	2588	1+
227.89160	180	1+
227.93302	236	
228.94284	2488	1+
230.78483	106	
230.88916	1576	1+
232.06201	86	
232.84286	74	
232.88282	74	
233.97044	76	
234.88322	130	
234.89748	90	
234.97915	78	
235.08926	72	
236.05812	72	
240.82103	88	
240.83802	82	
240.94035	324	
240.96116	296	1+
242.95019	342	
242.96019	330	
243.90291	162	
244.95690	1792	1+
245.90090	76	
245.94003	256	
246.90742	92	
246.95228	2002	1+
247.91119	82	
248.89952	420	1+
248.94078	76	
248.97772	74	
249.41214	76	
250.41609	98	
250.80620	74	
250.89205	90	
250.94730	132	
250.97090	112	
251.50862	80	
253.83350	98	
253.91221	194	
255.95453	92	
256.93558	90	
257.16825	74	
258.84443	74	
259.08545	80	
259.86877	84	
259.89639	96	
260.97057	232	1+
262.06651	82	
262.83005	164	
264.00843	96	
264.10416	100	
264.96609	130	
265.08683	90	
266.81567	182	
266.83890	78	
266.98534	78	
267.81799	76	
267.97539	282	
268.97648	128	
269.81064	90	
269.96983	360	
270.05592	76	
270.10549	84	
270.40512	84	
270.47378	90	
270.98481	82	
271.86656	92	
272.42507	100	
273.02813	76	
273.47285	90	
276.80470	92	
276.88068	90	
277.07249	84	
277.90922	100	
277.92780	74	
278.79655	242	1+
278.84315	150	
278.88731	182	1+
279.84648	130	
279.94834	76	
280.30518	76	
280.79612	174	
282.79223	276	1+
282.85598	82	
283.07291	74	
283.90808	78	
284.79225	98	
284.82514	202	
285.84174	120	
285.97043	78	
287.42780	78	
288.81508	140	
289.86814	88	
292.86812	74	
293.09714	94	
293.13082	74	
294.93515	76	
296.86066	112	
297.80421	102	
298.80052	938	1+
300.87794	82	
301.80116	362	1+
301.86619	158	
302.86078	132	
303.85536	238	
305.11677	84	
305.14454	84	
306.90336	74	
307.01296	74	
307.43936	78	
307.87933	208	1+
307.89914	92	
307.96377	84	
308.00351	82	
311.46130	86	
313.87130	80	
316.33430	74	
318.12766	90	
318.22167	88	
318.76084	90	
318.82953	138	
318.94285	78	
320.89084	90	
321.80079	114	
321.86542	76	
322.82728	76	
323.00821	142	
324.90146	74	
330.87898	74	
331.88456	74	
336.94501	122	
340.88836	80	
343.27291	72	
351.90990	92	
352.39161	100	
353.85689	82	
355.84154	74	
359.86255	84	
361.83797	82	
362.18864	72	
363.90334	82	
366.29204	130	
367.75982	76	
367.77620	86	
367.92454	90	
367.95056	82	
END IONS

###FS:    #m/z: 507.84514 #charge 1+
###MS: 115
###MSMS: 116
BEGIN IONS
TITLE=Cmpd 86, +MS2(507.8451), 28.2-35.2eV, 2.5min #116
RTINSECONDS=149.796
SCANS=115-116
PEPMASS=507.84514	76432
CHARGE=1+
196.01685	360	1+
212.89106	140	
214.88625	194	
232.90048	270	
235.88265	330	1+
249.93778	156	
250.07085	228	1+
250.90715	242	1+
257.80067	134	
264.86029	174	1+
264.90175	176	1+
266.17513	110	
266.78454	112	
268.11719	142	
270.86124	108	
272.86609	106	
272.91141	106	
276.84704	272	1+
278.83177	186	
280.83890	156	
280.95885	220	1+
284.13060	258	1+
286.89246	182	1+
287.80288	114	
287.85540	988	1+
288.82551	120	
288.92610	212	1+
289.87677	244	
290.88190	120	
292.12170	152	
292.86393	118	
293.87673	322	
294.87697	184	
294.94330	214	1+
295.81033	156	
295.87610	140	
298.83333	146	
300.85923	218	1+
301.84649	166	
302.79946	132	
303.80403	108	
303.86756	586	
304.11030	144	1+
304.85838	122	
304.90471	116	
305.86282	1106	1+
307.88988	466	
308.14302	460	
308.87378	1192	1+
309.14896	878	1+
309.88598	210	
309.96042	114	
310.15603	570	1+
311.88764	652	1+
312.87249	428	1+
314.86534	676	1+
316.86129	304	1+
316.99170	110	
317.89338	116	
320.76559	198	
320.86797	172	
322.88289	180	
323.74870	110	
323.84567	146	
323.87407	602	1+
325.80720	106	
325.82985	362	1+
325.91106	190	
326.16849	132	
326.88466	2670	1+
327.15818	132	
327.99942	110	
328.79143	300	1+
328.87648	150	
328.89308	132	
329.82440	136	
330.87486	230	
331.76820	180	1+
331.89489	210	
332.87619	188	
333.87542	222	
333.91313	130	
334.85894	142	
334.88280	480	1+
335.77557	312	1+
335.81938	128	
337.87912	276	1+
338.80658	122	
338.84471	126	
339.16292	122	
343.87587	136	
344.82547	198	1+
345.92835	172	
346.78829	128	
346.86407	218	1+
347.43260	108	
347.75112	182	
347.77748	756	1+
348.16555	232	1+
348.88885	120	
349.75655	322	
349.92148	112	
350.76201	502	1+
350.82133	164	
350.84059	182	
350.88460	364	1+
352.90574	220	1+
353.77476	112	
353.90668	148	1+
355.88753	118	
356.88585	118	
357.84358	128	
360.76887	108	
361.77209	144	
365.76742	170	
365.78801	376	1+
366.18861	128	
366.85559	222	
366.89753	138	
367.70569	250	
367.76811	498	1+
367.84448	168	
368.77229	314	1+
368.81275	112	
368.86144	216	1+
368.89628	200	
369.05069	200	1+
369.80069	128	
369.83651	424	1+
370.80332	314	
371.80158	200	
372.77936	382	
372.80210	160	
372.82252	134	
373.80631	594	1+
373.90318	116	
374.90432	120	
375.77681	378	1+
375.88655	458	1+
376.74836	118	
376.78082	264	1+
376.88826	266	1+
379.73732	114	
381.74931	152	
381.77317	124	
381.83205	118	
381.85951	220	1+
382.84190	120	
383.78443	130	
384.79501	214	
384.85657	344	1+
385.77882	248	1+
386.82180	140	
387.84724	108	
388.84928	248	
390.76673	126	1+
390.78793	172	1+
390.83998	224	
391.05855	202	1+
391.84331	174	
392.82695	672	1+
392.87956	240	1+
393.77728	266	1+
396.79341	204	1+
396.82736	166	1+
397.73023	118	
397.77197	250	1+
398.73269	274	
399.72788	162	
399.84711	552	1+
400.74074	138	
402.86608	400	1+
405.77182	174	
405.85979	568	
406.88274	106	
407.73419	118	
407.86121	1018	1+
408.06514	276	1+
408.86096	676	1+
409.73555	110	
409.75721	490	1+
410.83662	1430	1+
411.06323	272	1+
411.71417	228	1+
412.84975	170	
413.83857	188	
414.53547	114	
414.75801	376	1+
414.78549	114	
415.76423	256	1+
417.86072	110	
420.42604	106	
421.73856	288	1+
421.87971	326	
422.86631	908	1+
423.77674	468	
423.79864	316	1+
424.77335	238	
424.80118	340	1+
425.76167	886	1+
425.87695	126	
426.86310	612	1+
427.73860	222	
427.89132	290	1+
428.15935	106	
428.73411	712	1+
428.75167	272	
428.84817	1486	1+
429.70996	144	
429.76815	152	
430.84887	214	
431.68130	108	
431.86710	528	1+
432.85054	480	1+
434.78194	142	1+
435.89538	142	
439.78746	138	
439.89202	192	
440.73293	140	
440.88403	126	
441.78569	118	
443.77854	150	
444.76284	174	
444.87378	1724	1+
445.72338	112	
445.75160	248	
445.78500	182	
446.74534	142	
446.78240	116	
447.71422	402	1+
449.77744	154	
449.87996	400	
450.70281	200	
450.87604	192	
452.34061	118	
452.85031	176	1+
457.89584	384	1+
462.88390	856	1+
463.72604	166	1+
465.71777	222	
465.89257	158	
467.70471	232	1+
467.88926	980	1+
485.90327	306	1+
486.24676	112	1+
END IONS

###FS:    #m/z: 336.94559 #charge 1+
###MS: 115
###MSMS: 117
BEGIN IONS
TITLE=Cmpd 87, +MS2(336.9456), 28.0-35.0eV, 2.5min #117
RTINSECONDS=150.568
SCANS=115,117
PEPMASS=336.94559	34154
CHARGE=1+
54.32679	74	
81.65393	80	
100.70572	68	
136.72000	72	
192.92063	72	
196.96858	150	
207.98188	74	
211.94485	1304	1+
212.87955	424	1+
213.41614	88	
213.93858	478	1+
217.88283	132	
218.38425	94	
220.87374	94	
222.95424	86	
226.83582	80	
226.89168	168	
226.94856	88	
227.58377	86	
229.95553	686	
229.98456	80	
230.85552	100	
230.88983	944	1+
230.94526	66	
231.95059	548	
232.84861	84	
232.88968	76	
232.93882	66	
233.83038	156	
233.84494	66	
233.94615	88	
235.03850	84	
235.38416	82	
235.90145	70	
236.82061	82	
237.02306	70	
237.91247	76	
238.05652	74	
238.83599	84	
238.86234	68	
238.88700	86	
239.84077	142	
240.84268	118	
240.94670	78	
241.84330	332	
242.79153	150	
243.43477	92	
243.84290	160	1+
243.94628	66	
244.16689	68	
245.36400	156	
245.56610	78	
246.84506	68	
246.97182	116	
247.96746	198	
248.89829	218	1+
249.95783	532	1+
250.83463	138	
250.89702	130	
250.99703	70	
251.03370	88	
251.83402	164	
251.91208	72	
252.84041	84	
252.96995	758	
253.08676	88	
253.83154	72	
253.90598	358	1+
254.86143	74	
254.96803	238	
255.07286	194	
255.96758	104	
256.84883	72	
256.90884	120	
256.96509	72	
257.87928	96	
257.94048	74	
257.96020	80	
258.84921	412	1+
258.87789	78	
259.84991	260	1+
260.82991	132	
261.05582	84	
261.83437	78	
263.38038	88	
263.96426	78	
264.91657	68	
267.08983	66	
267.83837	734	1+
268.84106	628	1+
269.95700	74	
270.98335	216	
271.84498	68	
272.86540	146	1+
272.92266	146	
274.84086	72	
275.09135	74	
275.87092	106	
275.90066	84	
276.43521	72	
276.85746	804	1+
277.83861	80	
277.86565	634	1+
278.84443	78	
279.83958	112	
280.83357	76	
281.13634	80	
283.03782	68	
283.87100	106	
285.85152	130	
286.85414	144	
287.18944	68	
287.85241	248	
287.90717	80	
290.85892	226	1+
290.97405	68	
291.09720	80	
291.80581	114	
292.13115	66	
293.10343	68	
294.89110	66	
295.86253	124	
296.81243	214	1+
297.09203	66	
297.38654	82	
297.77395	74	
298.22377	80	
298.42063	86	
298.91752	68	
299.01695	70	
299.43555	82	
299.92462	86	
300.89055	74	
302.00133	74	
303.01391	80	
303.83913	90	
303.89503	66	
308.10944	108	
308.77359	82	
308.87134	428	1+
309.81192	72	
311.00860	76	
311.37443	100	
311.86001	120	
312.13147	82	
314.82061	78	
314.87924	70	
317.86523	90	
318.05972	70	
318.11902	70	
319.83579	88	
319.89173	72	
321.24947	78	
321.29140	92	
322.01624	72	
323.09003	74	
323.23796	82	
325.81248	68	
329.87404	104	
329.95473	104	
330.86974	94	
330.90569	76	
334.56335	96	
336.86494	82	
337.86827	72	
338.82365	66	
340.39862	66	
340.96524	78	
END IONS

###FS:    #m/z: 359.96133 #charge 1+
###MS: 115
###MSMS: 118
BEGIN IONS
TITLE=Cmpd 88, +MS2(359.9613), 28.0-35.0eV, 2.6min #118
RTINSECONDS=151.34
SCANS=115,118
PEPMASS=359.96133	23762
CHARGE=1+
58.39621	92	
178.02691	70	
192.96325	92	
194.88360	78	
203.87983	94	
209.94639	88	
210.02896	82	
213.93869	92	
217.94057	74	
218.93504	84	
220.95886	110	
222.95123	702	1+
224.89347	132	
224.96967	80	
225.04011	78	
225.94724	84	
226.94698	2140	1+
226.98377	88	
227.93010	74	
228.94255	2262	
229.85663	88	
230.39893	78	
230.83122	70	
233.90086	88	
234.88052	80	
236.90031	88	
237.08193	74	
239.89911	112	
240.12972	78	
240.44745	70	
240.88577	72	
240.94307	72	
240.96134	598	1+
241.94198	74	
242.06119	68	
242.96008	198	
243.95978	76	
244.12685	78	
244.35307	84	
244.95856	940	
245.83726	70	
245.86116	82	
245.94371	136	
246.85317	86	
246.95414	1350	
248.12415	72	
248.41213	76	
248.81756	92	
249.81865	68	
250.83369	76	
250.92887	94	
250.95400	148	
250.97919	90	
251.84330	70	
251.89452	70	
252.87865	70	
252.95512	242	
253.83533	70	
256.06039	68	
256.37121	80	
258.44347	76	
258.86831	70	
258.97365	82	
259.79739	68	
259.86138	96	
260.83767	74	
260.96700	604	1+
261.79022	88	
262.09841	80	
262.95028	94	
263.94860	100	
265.08690	180	1+
266.81504	122	
267.81377	90	
267.92884	68	
267.97318	254	
269.97019	170	
270.88491	130	
271.10026	68	
271.80439	82	
272.85781	86	
273.05044	68	
274.59490	72	
275.82311	74	
275.92742	88	
276.78857	72	
276.80773	114	
276.98469	100	
277.79501	166	1+
277.89290	90	
277.93999	68	
278.84190	200	
279.86389	92	
279.89874	194	1+
279.96789	68	
280.79793	108	
281.84317	86	
282.78234	72	
282.90761	84	
283.85455	72	
283.98469	78	
284.02212	80	
284.82461	142	
284.89183	68	
285.79409	82	
290.91310	72	
292.11401	70	
292.85084	236	1+
292.88267	68	
293.98139	68	
295.34652	70	
295.83235	70	
295.89122	82	
295.96304	114	
296.98210	74	
297.11140	74	
297.15147	80	
297.80416	460	1+
297.94389	68	
298.80456	338	1+
299.89689	76	
300.80176	126	
301.85890	148	
302.78286	70	
302.85772	128	
305.00250	70	
308.79940	96	
310.38497	92	
310.87408	222	1+
312.16379	82	
312.88885	98	
314.86428	74	
314.90101	92	
316.85652	80	
320.36560	106	
321.80003	68	
321.82640	74	
321.86636	74	
321.91939	78	
321.94783	86	
322.80739	70	
323.01941	86	
324.88901	94	
326.77091	92	
327.80827	128	
328.77336	102	
330.76611	84	
332.09526	78	
332.95939	68	
334.38556	70	
336.86705	78	
336.94254	190	
340.08142	72	
340.87694	72	
342.87684	78	
346.94516	74	
347.03243	72	
347.81049	84	
358.86128	74	
360.80149	74	
364.71629	74	
END IONS

###FS:    #m/z: 507.84508 #charge 1+
###MS: 119
###MSMS: 120
BEGIN IONS
TITLE=Cmpd 89, +MS2(507.8451), 28.2-35.2eV, 2.6min #120
RTINSECONDS=155.031
SCANS=119-120
PEPMASS=507.84508	81548
CHARGE=1+
57.22348	110	
192.02105	114	
196.01696	156	
212.04921	132	
212.92857	136	
224.97479	154	
232.89848	446	1+
234.89160	138	
236.89414	180	
238.06017	108	
238.13587	120	
252.08074	264	1+
260.84834	128	
260.88235	156	
266.16624	254	
267.18193	122	
268.33151	116	
270.01409	122	
270.85858	162	
273.84576	212	1+
278.83277	254	
279.83578	118	
279.86025	124	
281.38167	142	
283.79932	124	
284.89731	106	
285.85586	134	
287.85237	856	1+
289.03642	140	
289.87323	130	
290.86606	380	1+
293.87726	364	1+
296.84893	112	
298.87058	110	
301.85477	210	
302.85289	110	
303.86844	518	1+
305.86364	1140	1+
307.89019	458	
308.14087	740	1+
308.87539	724	1+
310.15695	902	
311.17129	228	
311.88655	734	
312.82280	268	1+
312.88542	356	
313.87935	214	
314.86533	766	1+
315.81623	130	
317.86117	152	
318.00675	134	
319.86952	282	1+
321.84665	110	
322.84906	114	
324.86299	204	
324.88788	148	
325.83242	168	
325.86850	128	
325.98666	148	
326.88255	1242	1+
327.16332	248	1+
327.80581	130	
328.08364	118	
328.87876	434	1+
330.87732	122	
332.81930	106	
332.87832	324	
332.95912	138	
333.87555	180	
334.86520	214	1+
335.89047	116	
336.95031	120	
337.88472	500	1+
340.86900	214	1+
341.83409	198	1+
341.89168	172	
343.91374	138	
346.78895	134	
346.81674	130	
347.74905	152	
347.77537	252	
347.89383	126	
348.78364	200	
348.84924	312	1+
349.76326	596	1+
349.88954	144	
350.83519	108	
350.88647	130	
351.81655	312	1+
351.85982	140	
351.88118	136	
352.81740	200	1+
354.83824	134	
354.99347	254	1+
355.78352	274	1+
355.89071	236	1+
355.90323	108	
358.78855	218	1+
360.75244	198	1+
360.84695	162	
361.86045	132	
364.03162	112	
365.75608	224	1+
365.78510	150	
365.80220	146	
366.18735	112	
366.83834	310	1+
367.70690	138	
367.76653	514	1+
368.00481	120	
368.81129	132	
368.83109	496	1+
368.89728	160	
369.79483	118	
369.83384	374	1+
370.02739	178	1+
370.80086	196	
371.80113	150	
372.78526	198	
373.79086	120	
374.72787	182	1+
374.81703	332	1+
376.79828	182	1+
376.87819	106	
380.72333	116	
380.73830	166	1+
380.77446	130	1+
380.85327	118	
381.76122	122	
381.80260	192	1+
381.84177	348	1+
383.70796	106	
383.79816	252	1+
384.72375	156	
384.85068	266	1+
385.83141	154	
386.77860	118	
386.84419	500	1+
387.84736	354	1+
387.94996	162	1+
388.77353	132	
388.79841	200	
389.20262	208	
389.74680	130	
390.78068	130	
390.84709	192	
391.84133	300	
392.07190	150	
392.82734	656	1+
393.07981	180	
393.77418	110	
393.87546	108	
395.78205	128	
395.82565	140	
396.74744	188	1+
397.86041	256	1+
398.73107	218	
399.73472	118	
402.64686	114	
402.86211	138	
403.87062	186	
404.86837	152	
405.78645	134	
405.85579	226	
406.85761	214	
407.74376	334	1+
407.86524	408	
408.77386	130	
408.85318	908	1+
409.72877	416	1+
410.83444	1536	1+
411.71814	294	1+
411.74455	214	1+
412.21735	126	
414.76532	124	
416.00755	124	1+
417.73266	106	
417.77487	214	1+
421.77683	110	
421.88629	220	1+
422.73057	128	
423.76842	418	1+
423.87169	312	1+
425.75628	712	1+
425.79438	186	
425.87100	142	
426.86226	940	1+
427.74295	250	
427.77176	132	
428.09272	144	
428.74082	276	1+
428.78309	128	
428.84760	1646	1+
429.70334	332	1+
430.84257	294	
431.77607	122	
431.86566	684	1+
432.71651	222	1+
433.85476	160	
435.73107	122	
439.90411	212	
441.88207	106	
443.76530	434	1+
444.87158	1342	1+
445.71506	158	
445.73940	170	
446.75070	198	
446.78918	122	
447.71507	596	1+
447.75371	130	
447.80861	168	1+
448.74809	112	
448.77619	306	1+
449.69946	242	1+
449.87783	632	1+
450.70361	152	1+
450.75699	110	
451.74692	286	1+
457.89784	106	
458.90524	184	
462.88199	678	1+
463.72934	202	1+
465.11126	128	
465.71509	194	
465.73832	168	
467.71033	160	
467.88849	870	1+
469.89372	124	
470.23431	182	1+
470.72564	236	
480.89998	116	
485.89817	358	1+
507.84089	114	1+
END IONS

###FS:    #m/z: 336.94559 #charge 1+
###MS: 119
###MSMS: 121
BEGIN IONS
TITLE=Cmpd 90, +MS2(336.9456), 28.0-35.0eV, 2.6min #121
RTINSECONDS=155.803
SCANS=119,121
PEPMASS=336.94559	33240
CHARGE=1+
109.67307	66	
145.24226	68	
197.87423	76	
197.99761	84	
199.19952	84	
208.70506	72	
210.88008	68	
210.89964	64	
211.94392	1160	1+
212.88099	654	1+
213.93917	500	
216.89022	100	
217.88064	70	
220.88105	126	
223.96526	70	
224.89807	80	
224.97525	98	
226.39059	92	
226.94848	72	
227.04877	70	
227.89152	82	
228.89143	68	
229.39339	72	
229.95638	1134	1+
230.06883	84	
230.84813	74	
230.89004	528	
231.83622	82	
231.90340	114	
231.95057	604	1+
232.89142	92	
233.89529	130	
234.82396	88	
234.88998	88	
235.00276	78	
237.06287	74	
238.89328	182	1+
239.85042	256	1+
240.79255	74	
240.83546	122	
241.84093	360	
242.84877	184	
244.91781	64	
245.05066	68	
245.79686	68	
246.90529	74	
246.97507	70	
247.96906	312	1+
248.90101	150	
249.96367	158	
250.95477	172	
250.97893	64	
251.06879	76	
251.92450	66	
252.07508	126	
252.83663	142	
252.97174	714	
253.09031	68	
253.78658	76	
253.92031	132	
253.96029	68	
254.83937	184	1+
254.85783	76	
254.96541	130	
255.07360	172	
255.10659	74	
255.89943	66	
255.96035	72	
256.25705	94	
256.62245	64	
256.87466	84	
257.90794	72	
258.04475	70	
258.84702	240	
259.86470	146	
259.88666	72	
260.87314	76	
262.83057	88	
262.85218	78	
262.95212	70	
263.00934	78	
264.64493	122	
265.08686	100	
266.41195	92	
266.85491	82	
267.09573	116	
267.83872	130	
268.84013	618	1+
268.96531	70	
270.92635	72	
270.97875	126	
271.14271	72	
271.36698	70	
271.40556	98	
271.80540	68	
271.85272	78	
271.91148	130	
272.43602	72	
272.88349	96	
273.87503	130	
273.90703	90	
273.92361	68	
274.84426	118	
274.89248	104	
275.05710	78	
275.87616	74	
276.81201	148	
276.85947	186	
277.83232	546	1+
277.86865	302	1+
277.95214	86	
278.83533	464	1+
279.85492	106	
279.97137	106	
281.04814	174	
281.84089	68	
282.81090	68	
283.86481	100	
283.94200	96	
283.99522	74	
285.65302	94	
285.84993	160	
286.00384	74	
286.85351	144	
287.84620	290	
290.81866	86	
290.88535	74	
293.10492	214	
293.85245	84	
293.87541	92	
294.10946	126	
294.23999	70	
294.95884	64	
295.88292	90	
296.89563	82	
297.08367	72	
297.50099	74	
298.41660	72	
299.86360	242	1+
301.92269	70	
301.94161	90	
303.02659	78	
304.86317	184	
308.86718	138	
310.86118	72	
313.86901	88	
313.89514	74	
314.76600	66	
314.93365	100	
316.43469	72	
317.39872	84	
317.76016	74	
317.82117	68	
319.42547	72	
320.17015	66	
320.18540	72	
321.13289	76	
328.80542	200	1+
328.90100	70	
332.82707	78	
334.76775	64	
335.16306	66	
339.28053	74	
339.79867	66	
END IONS

###FS:    #m/z: 359.96197 #charge 1+
###MS: 119
###MSMS: 122
BEGIN IONS
TITLE=Cmpd 91, +MS2(359.9620), 28.0-35.0eV, 2.6min #122
RTINSECONDS=156.576
SCANS=119,122
PEPMASS=359.96197	23650
CHARGE=1+
80.42684	100	
202.05695	78	
202.08233	88	
205.94886	76	
207.94818	76	
209.91650	78	
209.94442	556	
213.05764	98	
213.86682	80	
215.89358	74	
218.90450	94	
220.94921	92	
222.95257	190	
223.95428	132	
224.94776	762	1+
224.97155	88	
225.85347	72	
225.97261	160	
226.03786	74	
226.94735	1944	1+
226.96954	142	
227.88393	74	
227.91735	78	
227.93285	130	
228.90930	96	
228.94277	2004	1+
228.96802	162	
230.93206	86	
232.84493	76	
232.99850	100	
234.82588	90	
238.02028	78	
238.96657	144	
239.08430	82	
239.96995	82	
240.83436	74	
240.88571	76	
240.93869	84	
240.96236	366	1+
240.99831	78	
241.91169	82	
241.94272	118	
242.89087	88	
242.93484	88	
242.96206	188	
244.95808	970	1+
245.04476	76	
245.44670	84	
246.86252	72	
246.95271	1028	1+
246.97496	102	
248.80261	374	1+
249.92406	96	
250.95436	100	
251.91762	82	
252.04644	72	
252.89031	136	
252.95551	204	
253.91736	74	
253.93706	76	
255.23414	74	
256.04083	88	
258.83667	78	
258.87198	82	
258.90157	126	
259.84295	82	
259.95389	142	
260.83358	74	
260.97033	148	
261.96737	78	
262.04678	74	
263.04752	76	
263.39828	74	
263.86986	128	
264.95722	78	
265.82299	74	
266.05948	80	
266.88896	98	
267.84807	222	1+
267.97105	114	
268.82068	84	
270.92919	78	
273.78978	76	
273.89802	72	
273.91134	78	
273.97575	118	
275.91476	92	
276.05401	78	
276.85188	102	
276.87529	170	1+
277.02967	72	
277.84090	232	1+
277.92319	78	
278.86275	162	
279.80464	100	
280.79438	302	1+
280.91607	100	
281.87801	120	
283.89388	76	
283.98204	74	
284.55617	100	
284.82305	120	
285.83776	90	
286.78299	84	
286.86079	82	
286.90381	88	
287.81003	124	
287.88817	78	
289.89571	74	
292.63471	80	
293.56831	72	
294.42931	84	
296.80988	276	
297.41831	92	
297.90769	82	
298.15807	74	
298.80840	298	1+
299.75881	84	
299.99671	76	
300.79930	194	
301.21241	84	
302.24247	78	
303.42649	88	
304.95571	100	
307.99921	76	
309.84467	84	
310.86756	78	
311.09299	74	
312.85821	84	
315.28673	80	
316.15951	80	
316.81290	150	
317.79292	78	
318.84664	82	
321.81554	104	
322.93119	114	
323.01301	178	
323.61753	94	
324.86669	74	
325.14464	80	
327.62146	112	
329.87607	188	1+
330.81164	122	
331.90481	72	
335.09572	74	
335.88739	80	
336.94438	162	
337.87537	72	
338.91183	100	
340.93848	72	
344.38642	122	
346.88818	98	
348.86057	74	
350.80298	74	
354.86454	86	
355.37607	76	
355.89549	122	
356.20067	78	
358.31042	88	
362.75872	78	
364.78986	94	
364.83186	72	
365.03797	92	
END IONS

###FS:    #m/z: 322.93042 #charge 1+
###MS: 123
###MSMS: 124
BEGIN IONS
TITLE=Cmpd 92, +MS2(322.9304), 28.0-35.0eV, 2.7min #124
RTINSECONDS=160.24
SCANS=123-124
PEPMASS=322.93042	1202500
CHARGE=1+
95.93818	70	
178.99166	92	
188.95190	68	
190.93229	60	
195.88075	82	
196.88071	68	
197.02211	74	
199.12481	102	
200.83460	116	
201.04330	104	
201.45699	78	
201.96454	86	
205.88196	70	
205.95736	78	
208.89702	76	
209.89349	64	
209.94426	118	
211.98185	60	
215.86445	70	
219.05478	146	
221.88644	62	
223.00562	62	
223.96084	136	
224.91123	88	
224.95996	150	
225.09208	66	
227.10041	80	
227.93938	74	
228.84124	64	
228.94855	60	
229.83610	92	
230.83479	64	
232.88783	64	
235.03082	62	
235.79528	64	
236.83009	80	
236.87926	66	
236.98502	68	
237.01554	72	
238.05634	82	
238.90775	84	
238.92286	80	
238.93816	68	
238.96864	70	
239.87861	70	
240.90338	112	
240.91507	92	
240.94067	1308	
240.96200	88	
241.94292	842	
242.94228	2590	1+
242.97510	70	
243.95770	66	
244.15942	90	
244.86630	72	
244.93925	600	
245.22339	68	
246.43059	76	
246.85483	66	
246.97263	158	
247.95153	66	
248.10264	68	
248.93331	84	
249.92442	60	
250.84345	88	
250.87609	70	
250.94407	78	
250.96981	60	
251.92172	78	
253.39319	102	
253.61444	84	
253.89379	72	
254.90561	112	
254.95378	78	
256.84298	64	
256.90029	154	
258.15342	72	
259.85694	66	
259.89856	88	
260.05705	92	
260.78883	64	
262.35503	78	
262.83638	82	
263.97737	112	
265.05791	176	
266.09337	84	
266.78682	84	
266.83490	72	
266.95350	72	
267.79264	68	
267.88709	90	
268.13815	212	
268.91267	156	
269.49922	92	
271.85977	126	
272.80095	98	
272.84155	68	
273.04440	74	
273.79973	82	
273.86282	66	
274.92853	86	
278.81689	66	
279.09262	1330	1+
279.38316	60	
279.80856	118	
279.85190	96	
279.87589	72	
279.98861	76	
280.05840	84	
280.83971	76	
281.29496	80	
281.84916	72	
282.12566	92	
283.06617	114	
283.15130	78	
284.08430	62	
284.29430	460	
284.88013	104	
285.89601	106	
286.17319	94	
286.87025	68	
286.92033	82	
287.14098	66	
287.86118	70	
288.99349	96	
289.79123	132	
289.91266	72	
290.78741	92	
293.81059	64	
293.88164	78	
296.85300	64	
297.78698	68	
298.41004	94	
298.82412	72	
302.81306	64	
304.24186	104	
306.88893	94	
307.80096	78	
307.87438	72	
308.92901	68	
309.87912	90	
310.07133	76	
310.87631	86	
311.88397	64	
312.86063	92	
313.87460	86	
315.87589	68	
318.88619	72	
319.76794	60	
323.07673	78	
324.80067	72	
327.89821	92	
END IONS

###FS:    #m/z: 340.94102 #charge 1+
###MS: 123
###MSMS: 125
BEGIN IONS
TITLE=Cmpd 93, +MS2(340.9410), 28.0-35.0eV, 2.7min #125
RTINSECONDS=161.012
SCANS=123,125
PEPMASS=340.94102	552120
CHARGE=1+
201.86502	72	
212.88069	126	
213.94092	236	
214.88603	180	
215.17786	70	
215.88680	124	
215.94088	138	
218.88529	72	
225.84373	84	
225.86218	70	
227.95992	84	
228.40484	76	
230.86474	78	
231.42886	74	
231.88944	282	
231.95112	342	
232.88230	78	
232.89848	144	
234.14704	70	
236.88317	148	1+
237.80328	132	
240.83244	76	
241.15652	70	
241.83903	278	
241.91009	86	
242.84554	182	
243.83269	114	
244.88651	118	
244.91779	78	
245.01785	100	
246.07985	108	
246.85088	104	
247.03812	92	
248.08719	70	
248.98734	72	
249.03570	74	
249.96210	118	
250.90720	112	
251.03392	86	
251.95597	106	
252.88737	72	
252.95007	74	
253.16248	76	
253.83636	154	
253.88219	72	
254.90649	136	
254.96623	128	
255.91762	88	
255.96267	92	
255.98185	76	
256.10175	70	
256.35938	72	
256.86076	88	
257.83227	72	
257.85109	162	
257.91483	78	
257.95257	74	
258.84621	324	
258.87603	100	
258.90891	74	
259.36648	102	
259.84466	198	
259.85572	126	
259.90945	134	
259.95982	114	
260.83437	324	
261.83761	382	1+
262.01313	94	
262.81645	78	
265.01866	74	
266.41792	70	
266.85153	128	
266.86622	70	
267.13220	96	
267.91928	82	
268.01879	114	
268.81271	78	
268.83755	124	
268.88078	88	
269.83682	134	
270.40721	78	
270.79892	92	
270.82468	106	
271.78793	80	
271.87529	106	
272.91938	194	
272.93558	136	
274.85920	130	
275.82298	90	
275.86799	162	
275.95148	92	
276.81111	94	
276.85766	240	
277.86686	286	
278.08744	72	
278.84598	368	
278.96802	70	
279.85374	244	
279.87586	70	
280.86190	122	
280.93963	84	
280.96368	100	
281.08105	86	
281.18999	78	
282.86020	78	
286.91419	70	
286.92857	72	
287.77160	74	
287.91317	70	
289.80387	78	
290.49202	84	
292.82145	84	
292.85141	88	
292.87444	78	
295.90399	74	
296.00561	74	
296.85492	184	
296.88770	74	
297.10480	76	
297.22133	86	
297.89265	72	
297.98637	70	
298.86238	144	
299.46337	74	
299.75239	70	
299.87528	200	
300.93739	90	
300.96307	84	
302.82169	150	
307.44146	90	
307.80127	86	
309.15123	82	
309.87479	100	
310.31155	80	
310.41738	92	
313.86268	90	
314.40661	106	
316.86951	74	
316.88732	82	
317.88043	74	
318.90547	78	
320.81153	76	
320.93963	76	
321.94308	90	
326.17430	74	
330.77214	70	
335.14996	78	
335.88733	76	
340.02272	82	
344.77624	72	
345.20941	72	
345.81885	76	
END IONS

###FS:    #m/z: 363.95674 #charge 1+
###MS: 123
###MSMS: 126
BEGIN IONS
TITLE=Cmpd 94, +MS2(363.9567), 28.0-35.0eV, 2.7min #126
RTINSECONDS=161.785
SCANS=123,126
PEPMASS=363.95674	212944
CHARGE=1+
55.25759	128	
178.25486	94	
189.86286	476	
191.86154	158	
195.89268	92	
199.89314	84	
200.84568	92	
202.45167	98	
208.50632	74	
209.94417	472	1+
210.89009	96	
212.87884	462	
214.89333	170	
216.40991	176	
216.94324	80	
217.92238	72	
218.92085	76	
220.05035	82	
223.95787	88	
224.94896	444	1+
224.97140	118	
225.92313	96	
226.82284	78	
226.89520	174	1+
226.94724	3058	1+
226.97424	290	1+
227.05402	84	
227.93152	118	
228.80781	78	
228.94254	4182	1+
230.84427	78	
230.89050	1214	1+
232.88737	238	
233.60048	72	
235.16842	82	
238.02395	94	
238.84700	74	
239.07093	78	
240.83720	80	
240.94039	110	
240.96460	134	
241.94218	180	
242.07276	80	
242.94397	482	
242.96174	334	1+
243.82943	82	
244.13645	130	
244.82166	114	
244.95720	1810	1+
245.92170	86	
245.94008	256	
246.85322	180	1+
246.91063	84	
246.95386	3044	1+
247.97026	184	1+
248.81439	72	
248.84114	92	
248.90052	202	
249.09426	94	
249.89696	152	
250.79129	162	
250.89331	106	
251.07133	150	
252.03471	106	
252.93624	72	
253.07887	72	
253.90865	142	
254.90849	82	
255.91307	72	
255.95044	74	
257.08570	82	
257.79840	94	
258.44168	88	
258.84396	200	
258.97697	74	
259.94017	80	
260.93109	74	
260.96917	74	
261.83175	286	
263.89054	72	
264.04251	76	
264.38734	84	
265.86721	102	
266.81249	114	
266.85043	124	
267.82880	298	1+
267.87311	92	
267.97244	548	1+
268.80639	82	
268.83460	164	1+
269.97368	480	1+
270.15097	78	
270.83338	94	
271.15256	82	
271.91895	70	
272.10231	72	
272.91480	80	
273.01813	86	
273.93815	92	
274.87574	86	
274.93903	76	
275.92099	76	
276.13056	80	
277.08689	94	
278.84284	190	
279.79753	72	
279.81176	76	
279.90030	88	
280.11184	88	
280.79066	228	1+
280.82341	82	
280.85122	114	
282.79031	72	
283.10157	122	
283.78993	208	
283.86093	286	1+
284.83991	76	
285.84895	140	
286.92670	78	
288.86411	208	1+
290.92983	80	
293.11614	122	
294.07366	82	
294.88040	204	1+
294.90379	72	
296.80866	150	
296.82772	72	
297.80710	140	
298.80712	290	
299.84147	92	
300.79900	426	1+
301.98565	122	1+
303.85523	268	
304.00642	104	
305.89842	158	
306.93352	84	
307.79781	82	
309.81633	78	
311.88104	106	
315.82744	76	
315.93232	74	
316.89567	72	
318.87922	82	
320.81606	316	1+
321.14829	86	
321.81772	204	1+
323.83618	82	
324.01630	92	
324.77170	102	
325.14355	74	
327.84135	82	
328.88209	82	
329.87350	132	
329.95035	80	
334.88254	84	
336.93915	72	
340.93850	74	
341.79276	180	1+
342.82278	72	
344.74886	116	
345.31687	74	
347.14901	80	
349.10437	90	
353.77147	72	
356.77325	106	
358.81047	70	
359.17797	88	
360.43334	78	
360.93704	84	
366.28027	76	
366.83018	148	
367.00409	78	
367.17807	70	
367.72745	84	
368.35795	76	
END IONS

###FS:    #m/z: 322.93049 #charge 1+
###MS: 127
###MSMS: 128
BEGIN IONS
TITLE=Cmpd 95, +MS2(322.9305), 28.0-35.0eV, 2.8min #128
RTINSECONDS=165.455
SCANS=127-128
PEPMASS=322.93049	1123126
CHARGE=1+
53.26146	78	
54.27796	80	
77.91729	62	
91.42235	62	
111.79997	72	
187.44112	84	
195.91171	74	
195.93400	76	
196.88731	66	
196.94760	80	
201.04231	62	
207.82979	58	
208.83344	60	
209.94672	66	
211.94104	70	
213.88493	58	
214.90429	60	
220.87653	62	
221.87418	74	
228.84136	62	
229.84154	58	
230.04841	72	
230.83251	84	
230.84517	242	1+
232.82438	70	
232.90291	74	
232.94966	64	
235.87912	72	
236.90355	78	
238.49021	74	
238.87353	72	
238.89391	104	
239.07788	160	
240.27059	74	
240.82754	118	
240.94187	920	
241.07848	72	
241.94267	662	
242.84060	202	1+
242.86409	90	
242.94211	2486	1+
242.99178	88	
244.78922	84	
244.81805	76	
244.94051	432	
244.98122	60	
245.12352	72	
245.82769	60	
246.34205	78	
246.93992	72	
246.98223	78	
247.13066	94	
247.82056	72	
247.91101	64	
248.90402	58	
249.92008	80	
250.83932	76	
250.96983	72	
251.07841	64	
252.08331	100	
252.82480	80	
253.84905	96	
254.08979	58	
254.10347	70	
254.86729	66	
254.91826	84	
255.07498	66	
257.04593	68	
257.08341	74	
258.10029	72	
258.80722	58	
259.88850	92	
260.84122	74	
261.79066	82	
262.83719	126	
262.92035	74	
263.43783	58	
265.11670	60	
265.92738	66	
266.85192	166	
267.35240	68	
268.10402	94	
268.90275	68	
269.89586	84	
271.78322	70	
272.13833	76	
275.16055	86	
275.81086	64	
276.86624	82	
276.91507	66	
277.07467	84	
279.09105	1548	1+
280.15700	76	
280.79038	64	
280.82338	74	
281.06621	76	
282.21633	60	
282.27612	64	
283.07499	76	
284.07395	228	
284.29301	596	1+
284.49575	68	
284.87004	72	
285.05343	92	
286.14721	66	
286.86589	74	
289.84449	88	
289.88420	70	
290.79969	60	
291.12885	62	
291.37600	74	
291.80483	60	
291.86649	68	
292.19800	86	
293.39206	74	
294.05242	62	
294.63376	70	
296.82775	60	
296.85969	90	
297.06053	68	
297.82090	72	
297.85159	74	
299.87779	66	
300.99933	58	
301.80287	82	
301.85872	66	
304.88765	234	
304.98334	78	
305.87175	94	
306.90549	86	
306.96287	84	
307.79891	88	
307.82274	70	
307.84620	84	
308.86547	220	1+
309.16846	70	
310.37418	68	
311.06651	76	
311.98813	66	
312.03561	68	
313.82186	72	
314.84024	66	
316.77107	58	
318.87720	78	
319.86661	68	
320.81193	66	
321.14847	84	
321.17897	104	
321.34638	60	
321.88614	64	
322.82938	74	
324.85708	60	
324.89580	66	
325.89263	88	
326.14537	70	
327.74000	66	
END IONS

###FS:    #m/z: 340.94111 #charge 1+
###MS: 127
###MSMS: 129
BEGIN IONS
TITLE=Cmpd 96, +MS2(340.9411), 28.0-35.0eV, 2.8min #129
RTINSECONDS=166.226
SCANS=127,129
PEPMASS=340.94111	529130
CHARGE=1+
90.17494	114	
156.69134	84	
185.87413	80	
190.95404	84	
192.92415	140	
203.14573	72	
203.88513	80	
208.94132	72	
208.95510	74	
211.11194	84	
213.88063	100	
213.94242	358	1+
214.89568	82	
214.93354	72	
216.83020	88	
217.41721	90	
217.88254	86	
219.84629	82	
219.87909	78	
220.89439	76	
222.97391	114	
223.84249	80	
224.83767	68	
226.83651	82	
226.94796	128	
227.96902	74	
228.92664	72	
230.89065	302	1+
231.84895	80	
231.95045	454	1+
232.08666	188	
233.89212	88	
235.86755	70	
236.80200	72	
236.82666	68	
236.85111	88	
236.87742	70	
237.89713	86	
238.85848	80	
239.88250	68	
240.84974	138	
240.89521	72	
240.96759	108	
241.84174	368	1+
242.86973	100	
243.82722	260	
243.85842	76	
244.84866	72	
248.90016	72	
251.82047	82	
252.94994	72	
253.01036	78	
254.90430	266	1+
254.94270	88	
254.97503	70	
256.26222	160	1+
256.85297	114	
257.84896	130	
257.95716	106	
258.84584	272	
258.89455	76	
259.85778	226	
259.95467	132	
260.83559	638	1+
260.91761	116	
261.85466	166	
261.88557	100	
262.92550	156	
263.82971	100	
264.86312	70	
265.84938	72	
266.00159	68	
266.86510	68	
266.90885	68	
267.13576	70	
268.83614	72	
268.85071	78	
269.84207	188	
270.83018	140	
270.85223	88	
271.97197	72	
272.07936	70	
272.84760	82	
272.91720	88	
273.56636	80	
273.91565	68	
275.87975	156	
275.93626	74	
276.85788	520	
276.91325	68	
277.86123	332	
278.84677	1250	1+
278.97054	84	
280.87288	72	
280.91607	80	
281.58940	86	
281.88993	72	
282.87577	136	
282.96961	70	
283.40550	70	
285.94150	80	
288.01559	72	
288.09372	170	
288.44271	78	
288.84596	114	
291.05535	68	
292.86168	78	
293.87424	76	
294.12809	84	
294.81084	82	
294.84659	74	
294.87629	72	
295.85565	70	
295.89330	68	
296.85492	106	
296.88237	74	
297.15585	78	
297.89263	86	
297.97345	78	
298.82159	68	
299.87207	74	
300.81840	78	
300.88312	136	
301.85894	138	
302.85546	70	
302.94088	68	
303.31082	106	
303.40462	100	
303.85721	132	
304.94453	86	
305.90996	82	
309.01949	78	
309.87693	72	
310.80075	82	
312.83893	80	
313.42533	86	
317.79035	80	
318.94952	134	
318.99101	68	
319.95462	90	
320.76155	72	
322.20121	76	
323.99104	82	
325.37263	76	
326.90876	70	
327.86738	74	
328.25290	72	
328.83385	86	
329.80319	78	
329.87242	138	
331.80651	72	
332.95240	74	
333.19909	82	
333.97484	86	
335.00802	68	
341.80971	72	
343.93059	76	
344.11288	90	
END IONS

###FS:    #m/z: 363.95713 #charge 1+
###MS: 127
###MSMS: 130
BEGIN IONS
TITLE=Cmpd 97, +MS2(363.9571), 28.0-35.0eV, 2.8min #130
RTINSECONDS=166.998
SCANS=127,130
PEPMASS=363.95713	199016
CHARGE=1+
101.96177	72	
189.86309	254	
191.85828	204	
200.94520	118	
201.00082	82	
202.43414	94	
204.87694	88	
209.92182	86	
209.94493	370	
212.87731	328	
215.41745	84	
218.96799	90	
219.86273	80	
221.10086	72	
222.95118	228	
223.95465	124	
224.55016	76	
224.94935	380	1+
224.96660	104	
225.97500	74	
226.89735	120	
226.94824	2806	1+
226.96644	108	
227.90279	114	
227.92859	88	
228.89262	236	1+
228.94340	2494	1+
230.40792	82	
230.86150	158	
230.89093	766	1+
236.91572	100	
236.92830	96	
237.96925	78	
238.05915	110	
239.90889	84	
240.14504	74	
240.94418	174	
240.96052	224	
241.15452	76	
241.94327	148	
242.94526	412	1+
242.95976	228	
243.82557	92	
244.95712	1434	1+
245.85871	74	
245.94116	134	
246.84130	80	
246.90309	96	
246.95316	1612	1+
248.80573	160	
248.90165	492	1+
248.94982	140	
249.80467	96	
249.83873	80	
250.02495	74	
250.86052	86	
251.04384	72	
251.87666	76	
252.02488	90	
253.83127	74	
253.90186	74	
254.39300	92	
255.87897	94	
255.91898	94	
256.86885	148	
256.91991	88	
257.85269	76	
258.39811	78	
259.89836	80	
259.96189	80	
260.96906	206	1+
261.38345	86	
261.83604	112	
263.36625	72	
263.98132	110	
265.08096	78	
266.09365	76	
267.11567	74	
267.97239	174	
268.81045	148	
268.93113	92	
268.96277	306	1+
269.34397	90	
270.88961	74	
271.80834	74	
271.91474	72	
273.17246	78	
274.17981	72	
274.85896	92	
276.85289	120	
276.92079	74	
277.90513	74	
278.79938	332	1+
278.84303	184	
279.10578	190	1+
279.83893	72	
279.86129	72	
280.16955	78	
280.78979	342	1+
280.97153	80	
281.06436	88	
282.96132	94	
283.79019	76	
283.84805	120	
284.09207	72	
284.14402	82	
284.85789	80	
285.11757	84	
285.84308	244	
285.86449	78	
286.89271	74	
289.06861	78	
289.87483	82	
290.91139	84	
293.85057	116	
295.80945	256	1+
296.88049	120	
298.80649	348	1+
300.78597	76	
300.80326	584	1+
300.86194	340	1+
301.91556	268	1+
303.84870	182	
303.86052	268	1+
304.35508	76	
307.87605	222	1+
308.01657	88	
308.05961	94	
308.91144	90	
313.13866	78	
314.44350	92	
315.87788	74	
315.92405	72	
316.81530	136	
318.76552	80	
318.81600	92	
321.14276	76	
321.81798	124	
321.86710	156	
321.93446	88	
321.96498	72	
322.00498	78	
322.93289	148	
323.86487	92	
323.93371	74	
323.96433	84	
325.25007	84	
326.86713	120	
327.98392	76	
329.83637	74	
330.80501	84	
330.82681	124	
333.95277	72	
334.06272	82	
335.96379	80	
336.94388	116	
337.09453	72	
339.82586	158	
340.94000	142	
342.63601	98	
343.62818	78	
344.49326	78	
345.75259	74	
346.60444	90	
349.27313	88	
351.82474	74	
352.45884	92	
355.74440	74	
363.71853	82	
367.89867	72	
369.41903	72	
END IONS

###FS:    #m/z: 322.93050 #charge 1+
###MS: 131
###MSMS: 132
BEGIN IONS
TITLE=Cmpd 98, +MS2(322.9305), 28.0-35.0eV, 2.9min #132
RTINSECONDS=170.664
SCANS=131-132
PEPMASS=322.93050	1027900
CHARGE=1+
190.83865	78	
192.88644	76	
193.44475	86	
196.88587	66	
197.95688	66	
200.83696	78	
201.04431	244	
203.88519	64	
205.95107	214	
206.94911	88	
208.93927	74	
213.08654	68	
213.88987	78	
219.02036	72	
221.09519	72	
221.15023	64	
222.95313	108	
223.96231	190	
224.98144	62	
225.09902	72	
225.55434	118	
225.89761	66	
227.92931	116	
229.92172	72	
230.08550	62	
231.12656	100	
235.88257	66	
236.01068	66	
236.09418	68	
236.89820	64	
238.02982	70	
238.82659	80	
238.87719	86	
238.94108	68	
239.07505	78	
239.90150	60	
240.07437	80	
240.94191	836	
241.85670	84	
241.94255	678	
242.02280	84	
242.79142	66	
242.83041	80	
242.94262	3010	1+
243.81862	142	
244.81814	78	
244.93945	874	1+
246.85457	68	
246.93795	62	
246.97331	256	1+
247.85149	68	
248.84958	58	
248.98945	66	
250.03906	58	
250.96805	66	
254.89877	92	
257.08234	98	
257.79454	94	
258.83080	66	
258.89453	76	
258.90778	78	
259.33461	106	
259.90612	106	
260.82745	72	
261.82521	60	
261.93347	82	
262.95767	64	
265.00681	64	
266.01315	68	
266.04733	56	
266.84891	80	
266.87096	72	
268.07007	100	
269.04184	84	
269.87032	72	
271.80414	74	
271.85491	68	
272.13622	102	
272.44206	72	
272.87597	66	
273.13170	58	
273.79560	92	
274.77598	70	
274.84973	70	
276.81931	72	
277.93174	72	
277.96036	80	
278.11818	98	
278.81388	70	
279.09179	1234	1+
279.80778	64	
280.85653	72	
280.92867	72	
281.82655	88	
282.52981	80	
282.79194	86	
283.93092	68	
284.29408	444	1+
284.87774	114	
285.21722	76	
286.86097	62	
287.87337	64	
287.91095	68	
290.81259	74	
292.81340	76	
293.44016	92	
293.84607	78	
293.88594	94	
296.81096	60	
299.05749	124	
299.34647	92	
299.83326	68	
299.88186	62	
301.18877	64	
301.80923	78	
302.88943	64	
303.72604	70	
303.78567	60	
303.88252	66	
304.83308	62	
305.04343	62	
305.73457	66	
305.88036	58	
305.96220	60	
307.72354	82	
307.86807	88	
307.88970	72	
308.79857	66	
308.89231	60	
309.13153	94	
311.87575	62	
312.89095	66	
313.96028	94	
314.85945	62	
315.02082	66	
315.82096	76	
315.88441	70	
316.89127	84	
316.98084	80	
320.05345	90	
320.27318	70	
321.01427	72	
321.76262	76	
321.88620	66	
322.84084	60	
322.87356	92	
322.88897	80	
324.23213	68	
324.76950	68	
324.88028	82	
325.04175	78	
325.25219	66	
325.91432	70	
326.81925	66	
326.89724	86	
END IONS

###FS:    #m/z: 340.94118 #charge 1+
###MS: 131
###MSMS: 133
BEGIN IONS
TITLE=Cmpd 99, +MS2(340.9412), 28.0-35.0eV, 2.9min #133
RTINSECONDS=171.436
SCANS=131,133
PEPMASS=340.94118	462702
CHARGE=1+
189.86460	70	
192.89004	74	
192.92939	120	
194.03401	154	
196.88662	128	
197.95556	72	
199.11645	70	
201.88090	68	
203.84836	86	
208.87370	72	
210.93528	310	
213.94154	574	1+
215.88813	76	
217.88283	226	
219.42395	104	
220.91087	92	
221.90176	102	
222.83492	76	
222.87157	68	
222.95032	98	
223.95571	260	1+
224.84660	84	
226.83028	90	
226.89675	90	
226.91173	68	
228.84265	112	
228.89882	138	
228.93873	86	
229.03097	92	
229.08290	80	
229.78791	68	
230.88722	86	
231.94826	290	1+
233.05094	98	
233.89621	194	
235.89198	96	
236.94856	70	
237.09864	70	
237.90331	74	
238.03553	74	
238.92498	68	
239.57994	78	
240.22931	90	
240.83436	140	
240.89711	70	
241.84344	418	
242.83630	398	1+
242.92900	72	
243.89840	82	
244.86965	72	
245.83081	96	
245.86824	96	
246.06271	72	
246.39120	168	
246.61750	108	
246.97811	244	
247.88418	78	
249.14686	70	
249.96285	84	
250.01744	86	
251.85345	88	
251.92548	78	
253.90566	68	
253.97393	68	
254.09150	84	
254.16812	70	
254.37594	72	
254.87650	70	
254.96708	156	
255.91858	108	
256.02517	78	
256.87345	84	
256.89661	86	
257.86382	72	
257.90707	98	
258.84867	220	
258.88590	82	
258.90303	160	
258.97706	82	
259.84768	204	
259.95884	160	
259.99151	80	
260.83758	636	1+
260.93351	100	
261.90747	88	
262.92631	110	
263.84676	98	
263.87657	72	
264.86435	258	1+
266.87494	70	
266.99749	82	
267.81875	92	
267.84491	68	
268.84459	144	
269.84864	128	
270.83255	228	1+
271.92754	82	
272.80080	84	
273.79772	72	
274.63345	82	
274.86315	122	
274.88015	120	
274.89694	116	
275.91394	72	
276.85973	434	1+
276.89111	110	
278.84700	1246	1+
279.79141	76	
280.92857	78	
281.18988	70	
281.89261	68	
282.91599	68	
283.81471	78	
283.86879	70	
284.06119	66	
284.44041	70	
284.87547	148	
285.90941	136	
286.15120	68	
289.42172	68	
290.86133	76	
292.87862	88	
293.06884	68	
293.82487	90	
293.87516	74	
294.86579	110	
295.87460	78	
296.57599	76	
296.85719	186	
297.84840	78	
300.87027	148	1+
300.96077	70	
300.98473	70	
303.81801	68	
303.94792	164	
304.80419	122	
304.93835	80	
306.92041	68	
307.08632	78	
307.82273	72	
308.79518	70	
308.90323	70	
309.87074	80	
310.87368	104	
312.88822	68	
313.88857	78	
315.29795	122	
319.81830	70	
319.87549	84	
321.83298	76	
323.12551	72	
323.89047	74	
324.93553	82	
325.13923	92	
328.88272	80	
330.81131	160	
331.95631	74	
337.12833	70	
345.03605	104	
345.90561	76	
END IONS

###FS:    #m/z: 363.95698 #charge 1+
###MS: 131
###MSMS: 134
BEGIN IONS
TITLE=Cmpd 100, +MS2(363.9570), 28.0-35.0eV, 2.9min #134
RTINSECONDS=172.209
SCANS=131,134
PEPMASS=363.95698	171018
CHARGE=1+
87.71069	70	
108.65973	86	
187.99470	78	
189.86461	156	
191.85970	340	
196.88151	126	
197.44271	94	
209.94420	550	1+
212.06045	88	
212.88111	276	
213.88707	146	
214.88921	102	
218.90964	92	
221.97039	98	
222.95005	206	
223.88845	84	
223.95388	128	
224.94837	462	1+
224.97608	136	
226.94858	2554	1+
226.97930	78	
227.08953	82	
228.89786	168	
228.94226	2692	1+
230.89079	436	1+
232.90562	82	
232.96505	82	
233.01404	72	
233.85567	70	
234.88182	146	
235.02925	84	
235.93355	74	
236.84471	110	
236.87576	98	
236.93817	80	
237.05588	150	
238.06020	76	
238.82609	70	
239.90130	82	
240.83550	78	
240.94195	182	
240.96161	124	
241.82245	74	
241.85846	74	
241.93903	692	1+
242.91040	72	
242.94203	566	1+
242.95892	284	1+
244.95909	1508	1+
245.83262	140	
245.94194	232	
246.34220	82	
246.43439	104	
246.95310	1492	1+
247.01900	98	
247.04934	108	
248.90046	156	
250.02699	80	
250.89464	248	1+
251.94496	74	
251.97602	76	
252.07941	74	
252.45792	80	
252.87758	98	
253.31893	72	
253.90392	106	
255.72830	82	
256.85603	72	
258.84738	98	
259.01457	84	
260.96863	118	
261.83486	98	
262.08871	94	
263.11740	76	
263.92039	78	
264.03208	88	
265.06278	70	
265.81892	72	
266.20154	100	
266.39976	82	
266.81343	428	1+
267.79407	184	1+
267.97254	198	
268.41390	82	
269.87012	72	
269.97163	220	
270.96883	146	
271.83458	106	
271.96685	72	
274.94478	84	
275.81491	94	
275.87433	82	
276.80921	70	
277.04399	76	
278.41710	108	
278.84871	104	
279.11624	116	
279.80894	178	1+
280.78868	484	1+
281.10469	126	
283.17422	72	
283.32525	72	
284.28912	72	
284.85547	72	
285.79709	134	
285.84770	262	1+
285.90640	84	
286.41637	110	
287.80677	74	
288.43028	70	
288.81934	122	
289.86931	122	
292.11228	102	
293.11811	96	
296.80813	88	
296.82093	90	
297.12813	72	
298.80657	534	1+
300.60314	104	
300.80397	390	1+
300.88617	72	
300.93957	72	
301.79460	80	
301.83051	80	
301.90058	84	
302.79815	78	
302.86103	124	
302.88893	134	
303.00709	80	
303.92704	74	
304.83783	72	
304.85388	144	
305.77714	102	
307.89025	80	
308.87129	220	1+
315.38928	98	
315.95219	84	
316.61396	76	
316.81634	138	
318.14511	78	
318.82783	126	
318.86602	156	
320.16743	94	
320.98109	100	
321.77346	84	
321.82006	80	
321.85829	110	
322.82281	72	
322.93180	76	
322.95843	134	
324.80601	148	
324.88026	78	
325.86815	406	1+
330.84532	70	
334.85696	72	
338.86897	72	
340.19273	76	
340.81328	76	
342.90004	88	
343.21179	72	
346.70514	84	
347.79205	76	
348.16543	90	
349.83583	70	
350.88838	92	
351.76532	78	
353.90773	82	
359.96004	78	
363.97847	74	
366.87957	80	
END IONS

###FS:    #m/z: 507.84518 #charge 1+
###MS: 135
###MSMS: 136
BEGIN IONS
TITLE=Cmpd 101, +MS2(507.8452), 28.2-35.2eV, 2.9min #136
RTINSECONDS=175.873
SCANS=135-136
PEPMASS=507.84518	74642
CHARGE=1+
196.01463	560	1+
212.04782	108	
216.90615	114	
224.97867	146	
227.95177	114	
232.08638	136	
232.89825	166	
233.89433	154	
236.89215	108	
244.88318	106	
252.08263	176	
254.12486	140	
263.94654	108	
264.97546	108	
266.16402	238	
272.84532	114	
276.83184	184	
278.83245	212	
282.84894	134	
287.85266	806	1+
287.87304	126	
289.87992	210	
290.12923	108	
290.86392	128	
290.96094	240	1+
292.83958	126	
293.87596	336	1+
294.85746	116	
295.85887	122	
296.84882	216	
297.84319	150	
301.84990	132	
303.86669	536	
304.82947	206	1+
305.86291	758	
306.87714	148	
307.88877	240	
307.90668	150	
308.14268	280	
308.87232	982	1+
309.14054	266	
310.15865	220	
310.41187	164	
311.16433	144	
311.88461	1174	1+
312.81708	146	
313.81955	130	
314.86564	200	
315.81423	118	
315.86367	220	
316.80631	134	
316.86315	152	
320.87970	124	
323.76276	120	
323.87532	208	
324.85928	262	1+
324.89525	328	
325.89990	204	
326.82813	176	1+
326.88229	1834	1+
329.17579	360	1+
330.78031	112	
330.87675	172	
331.87341	142	
332.87503	342	
333.82573	126	
334.77499	128	
334.84385	246	1+
335.88526	162	
336.83230	186	1+
337.88345	136	
343.87030	202	
344.84444	196	1+
344.87893	134	
345.76683	132	
345.81115	136	
347.75196	180	
347.78089	628	1+
348.85132	246	1+
349.75907	218	
350.76554	336	1+
350.79422	182	
350.82457	150	
350.85133	134	
350.88631	242	
351.19413	108	
351.87945	258	1+
352.32040	108	
353.76593	110	
353.78686	202	
355.20354	154	
355.84260	214	1+
355.88211	184	1+
356.11734	108	
358.78487	112	
359.76255	228	
359.91070	218	1+
361.86471	126	
362.88411	268	1+
365.73499	126	
365.76495	144	
365.78553	212	
366.19030	202	1+
366.78903	240	
366.84337	130	
367.77036	494	1+
367.85584	106	
368.81625	146	
368.84624	158	
369.83801	218	
370.42525	108	
370.80361	204	
370.82499	172	1+
371.80214	414	
371.90721	152	
372.79034	166	
373.79741	208	
374.71068	128	
374.81306	328	1+
376.88310	110	
377.76872	130	
380.00305	124	1+
380.73288	222	1+
381.83985	142	
382.87520	176	1+
383.79883	196	1+
384.85511	278	
385.77698	356	
385.81551	108	
385.85474	130	
386.85707	200	
387.84850	420	1+
388.78522	148	
388.80844	132	
389.06957	226	1+
389.19871	276	
389.79654	114	
390.75073	118	
390.84110	246	
391.20651	132	
391.84327	330	
392.74525	126	
392.82683	498	1+
393.91810	124	
394.82278	218	
395.77021	262	1+
396.83411	202	1+
398.73259	232	
398.79402	276	1+
398.86755	108	
399.85083	336	1+
400.10303	112	
400.72783	168	1+
402.86962	422	1+
403.87273	360	1+
404.84322	122	
405.74150	122	
405.76104	162	
405.79541	226	1+
405.85492	274	
406.79402	148	1+
406.85163	170	
407.73966	184	
407.75773	478	1+
407.86714	266	
408.79296	200	1+
408.85070	1022	1+
409.73344	394	1+
410.74596	234	1+
410.83570	1240	1+
411.77621	206	1+
412.85999	124	
413.87371	110	
414.86138	152	
416.83767	114	
416.87617	110	
417.87023	138	
419.78838	198	1+
421.88074	162	
422.86224	634	1+
423.77202	382	1+
423.81262	212	1+
425.75495	736	1+
426.86022	782	1+
427.73799	400	
428.74700	270	
428.84569	1670	1+
429.70266	158	
429.72612	196	
429.75197	450	1+
429.81822	126	
430.75780	286	1+
430.78731	164	
431.86673	202	
432.68999	210	
432.84907	524	1+
433.85043	414	1+
435.71354	120	
439.89491	250	
442.68611	134	1+
444.76059	368	1+
444.87314	1562	1+
445.74055	134	
445.76290	234	1+
446.78701	180	
446.88345	236	
447.71188	838	1+
447.75250	220	1+
447.83659	106	
447.88663	154	
448.87078	496	1+
449.87407	442	1+
453.86365	132	
457.90422	160	
460.22482	114	
462.88399	732	1+
465.71164	156	
466.72064	154	
467.88877	962	1+
485.89922	372	1+
506.91348	126	
END IONS

###FS:    #m/z: 336.94579 #charge 1+
###MS: 135
###MSMS: 137
BEGIN IONS
TITLE=Cmpd 102, +MS2(336.9458), 28.0-35.0eV, 3.0min #137
RTINSECONDS=176.644
SCANS=135,137
PEPMASS=336.94579	29470
CHARGE=1+
183.97412	86	
185.87258	68	
192.44500	76	
196.86338	76	
200.86826	76	
200.88912	72	
209.92348	98	
211.94527	840	
212.87986	446	1+
213.94027	470	1+
214.89155	76	
215.88749	218	
215.93812	178	
218.83696	74	
220.98419	72	
223.96000	76	
223.97324	68	
225.86358	90	
225.90286	80	
225.96935	68	
226.83144	98	1+
226.88563	66	
226.95038	66	
228.54775	92	
228.89512	134	
228.93978	94	
229.95526	974	
230.89056	1012	1+
231.95103	724	1+
232.14095	74	
234.90118	76	
235.06523	74	
235.07822	76	
235.86871	68	
235.89027	88	
236.08252	80	
236.90595	92	
237.05983	86	
237.91228	82	
238.06202	94	
238.88310	70	
239.02150	68	
239.17723	82	
239.78525	94	
240.60575	88	
240.84215	286	1+
240.89153	78	
240.91216	68	
241.84369	192	1+
241.86052	82	
241.87697	74	
241.98456	70	
242.06681	74	
244.16145	82	
244.83363	72	
246.91115	84	
247.96622	306	
248.10261	82	
248.17030	94	
248.90447	122	
249.08831	74	
249.83077	74	
249.90682	74	
249.96332	434	1+
250.21148	80	
250.83318	68	
250.90542	72	
251.07251	136	
252.83728	214	
252.97272	496	
253.90005	186	
254.07417	170	1+
254.64379	96	
254.90740	142	
254.94173	74	
255.94041	70	
256.81749	80	
256.90320	132	
256.96587	106	
257.92901	78	
257.97795	84	
258.84924	564	1+
260.91687	82	
261.83728	70	
262.83142	134	
262.94957	80	
263.80280	82	
263.83898	100	
263.87660	68	
264.86753	178	1+
265.01282	80	
267.84123	90	
267.98757	68	
268.84145	588	1+
269.04136	80	
269.11833	74	
269.95732	68	
270.98085	76	
271.09797	84	
271.84682	88	
271.91489	116	
271.94185	68	
271.98318	134	
272.20099	76	
273.79393	68	
273.84840	72	
274.86098	142	
274.92535	222	1+
275.05062	88	
275.85407	78	
276.85745	206	
277.83043	312	1+
277.86173	128	
278.87128	106	
279.03808	72	
279.10293	162	
279.84918	76	
279.86657	166	
280.79217	68	
280.90185	76	
282.40384	72	
284.02599	76	
284.81498	82	
285.85243	100	
286.81592	98	
286.85022	884	1+
289.00837	78	
290.04874	92	
292.81169	68	
292.88768	136	
293.10648	214	
293.91758	66	
294.10993	128	
294.85130	148	1+
296.76020	68	
296.80045	72	
296.98403	72	
297.01593	72	
297.89274	82	
299.01915	86	
299.06197	68	
299.83734	80	
300.13565	80	
300.51580	76	
302.95778	96	
307.99032	82	
308.86749	108	
309.87249	80	
310.86347	84	
310.89594	80	
314.81606	80	
316.87177	72	
317.90086	118	
317.93515	88	
322.13698	76	
322.93306	86	
323.63297	84	
324.16576	74	
324.89339	78	
326.85980	76	
329.86577	68	
333.90543	76	
337.11254	68	
339.75804	84	
340.96320	86	
341.51663	112	
END IONS

###FS:    #m/z: 359.96165 #charge 1+
###MS: 135
###MSMS: 138
BEGIN IONS
TITLE=Cmpd 103, +MS2(359.9616), 28.0-35.0eV, 3.0min #138
RTINSECONDS=177.416
SCANS=135,138
PEPMASS=359.96165	20828
CHARGE=1+
134.83842	88	
182.44642	94	
192.98373	106	
193.94350	72	
194.04100	70	
197.92599	88	
209.94343	292	
215.88995	94	
216.89953	88	
217.97525	94	
221.88691	68	
222.95080	138	
223.95679	68	
223.97684	68	
224.88749	68	
224.90376	68	
224.94877	130	
224.96781	306	1+
225.05297	72	
226.94838	2246	1+
227.93190	84	
228.94274	1854	1+
232.91464	82	
233.95526	70	
234.87291	72	
237.86794	70	
238.05829	88	
238.12627	78	
239.07035	120	
239.14715	96	
239.41863	82	
239.84801	86	
240.82836	70	
240.93574	136	
240.96003	206	
241.85469	118	
241.90506	88	
241.96371	180	
242.96303	368	
244.95787	1248	1+
245.01960	86	
245.93924	126	
246.95377	1020	
246.97699	120	
247.11544	80	
248.06583	72	
248.16449	86	
250.94433	84	
251.04274	122	
251.06700	144	
252.87776	72	
252.95448	84	
253.08862	124	
254.85356	90	
255.90148	78	
256.99451	84	
258.96714	138	
259.79557	78	
260.94884	106	
260.96696	134	
262.39662	132	
262.81180	76	
262.87007	72	
263.84292	122	
266.04559	76	
266.81502	152	
266.99747	70	
267.35703	70	
267.92929	68	
267.97615	162	
268.25900	74	
268.84860	86	
268.94918	100	
268.96766	304	1+
270.51816	82	
270.86344	78	
271.09425	90	
272.89655	100	
273.82199	70	
273.91338	70	
274.89206	168	
274.94887	78	
276.80918	86	
276.85713	132	
276.89568	146	
277.36929	98	
278.09547	70	
278.79818	76	
278.84541	296	1+
278.96633	82	
279.10490	260	1+
279.80181	88	
280.78913	466	1+
281.85925	68	
281.92222	122	
283.93699	78	
283.97220	82	
284.78820	80	
284.82082	246	
284.94975	82	
285.52837	70	
285.80224	86	
286.80177	68	
286.82690	70	
292.31795	72	
292.85548	82	
294.86383	138	
295.01979	72	
295.81517	68	
295.86782	98	
295.89117	84	
296.80807	340	1+
296.85810	156	
296.87490	88	
298.80237	458	1+
298.91730	72	
299.65010	74	
300.79827	150	
300.86518	80	
300.90353	78	
301.85941	164	
302.81110	72	
303.10980	80	
304.10712	130	
307.90670	70	
307.94318	78	
308.87704	70	
309.86612	84	
309.91403	108	
309.93513	70	
311.86444	68	
312.37199	76	
314.28468	76	
314.90090	68	
316.81444	124	
319.85906	90	
320.96113	92	
321.81769	92	
322.91368	78	
323.84979	80	
324.84926	84	
327.81688	80	
329.31715	82	
329.87006	106	
334.11851	82	
334.87670	96	
336.78811	76	
337.33154	112	
338.86608	192	1+
338.89403	70	
340.76592	84	
342.82050	92	
343.37287	80	
345.04183	86	
348.19765	74	
352.81387	76	
353.82878	142	
357.72485	74	
358.20107	110	
360.09314	68	
361.25176	118	
END IONS

###FS:    #m/z: 507.84491 #charge 1+
###MS: 139
###MSMS: 140
BEGIN IONS
TITLE=Cmpd 104, +MS2(507.8449), 28.2-35.2eV, 3.0min #140
RTINSECONDS=181.099
SCANS=139-140
PEPMASS=507.84491	70586
CHARGE=1+
196.01517	266	
210.02983	260	1+
223.97717	118	
224.04770	102	
224.97724	124	
232.89621	344	1+
234.89368	100	
243.84508	116	
245.16948	100	
247.89546	188	1+
250.89430	198	1+
259.09081	110	
265.88392	208	1+
266.16578	298	
273.85567	102	
275.85382	132	
279.10227	200	
284.87169	236	1+
287.85256	746	1+
288.87725	296	1+
289.88023	202	1+
290.86190	122	
292.87536	328	1+
293.11678	274	1+
293.84228	298	1+
293.87581	236	1+
297.90689	118	
298.84099	140	
298.85780	340	1+
299.34442	100	
300.84899	358	1+
301.37527	152	
303.86945	442	1+
304.12619	128	
305.08182	100	
305.11638	116	
305.86383	954	1+
307.88960	536	1+
308.14199	1016	1+
308.87400	546	
308.89197	350	1+
309.86589	112	
310.15719	648	
310.41112	186	
311.88392	810	1+
312.81776	124	
314.86032	674	1+
315.81504	268	1+
316.06579	108	
320.87798	154	
323.87408	360	
324.85760	144	
325.83087	164	
325.89845	146	
326.14693	106	
326.82810	118	
326.88277	1456	1+
328.83091	152	
329.14126	130	
331.88645	132	
332.80503	132	
332.87342	294	1+
333.82511	134	
336.78472	128	
337.88401	238	1+
339.04296	102	
339.88899	214	1+
339.97905	126	
340.82702	170	
341.81741	180	
343.78264	196	1+
343.83659	144	
345.94300	100	
347.74356	108	
347.77630	438	1+
347.89538	120	
348.17073	222	1+
348.80684	334	1+
348.84545	326	1+
349.11021	138	
349.75763	334	
349.89041	106	
350.76012	178	
350.78497	108	
350.83374	248	1+
350.88609	422	
352.77288	236	1+
352.89061	122	
353.84728	266	
355.77771	152	
355.79431	194	1+
355.82592	140	
355.89133	172	
356.84474	188	
357.78259	176	
357.83180	106	
357.90850	106	
359.81523	112	
364.84784	98	
365.04021	110	
365.76168	208	
365.79139	152	
366.18697	424	1+
367.76577	280	
367.84168	116	
367.89507	404	1+
368.77666	166	1+
368.83033	124	
369.84034	350	1+
370.80344	340	1+
371.18909	120	
371.82799	102	
371.84779	292	1+
372.78791	142	
373.83392	178	
374.77246	202	1+
375.72260	192	1+
376.86502	252	1+
376.88712	334	1+
377.82604	146	
378.74128	322	1+
378.86766	224	1+
380.13961	108	
380.71797	252	1+
381.83977	286	1+
383.76839	108	
384.36262	106	
384.84889	132	
385.77768	228	
385.83158	270	
385.85318	100	
386.82127	288	1+
387.84360	124	
389.20127	114	
390.05602	112	
390.75024	144	
390.78721	104	
390.84155	304	
391.84367	154	
391.88229	222	1+
392.07166	124	
392.82646	938	1+
397.86391	184	1+
398.72701	98	
398.77017	182	1+
399.84987	178	
401.31763	192	
402.79723	238	1+
402.86709	488	1+
405.67296	116	
405.76897	190	
405.83878	130	
405.86478	228	
406.78587	104	
406.86033	154	
407.73827	234	
407.86505	296	
408.75993	138	
408.85650	706	1+
408.90224	108	
409.74669	104	
410.73212	140	
410.83401	1138	1+
411.73871	194	
411.79207	128	
412.78588	228	1+
412.83063	294	1+
412.85001	210	
413.07849	186	
413.86730	180	1+
414.75071	122	
416.87270	146	
418.82436	136	
418.85550	102	
421.78139	104	
421.88612	114	
422.86633	750	1+
423.77490	260	
424.77183	146	
425.75288	688	1+
425.78677	100	
425.81957	136	
425.85458	120	
426.77849	298	1+
426.86351	802	1+
427.71050	126	
427.74239	198	
427.81323	232	1+
428.08860	120	
428.74141	256	1+
428.84514	1398	1+
429.69957	392	1+
431.86760	290	
432.87390	130	
433.85518	336	
434.89281	206	
438.94971	100	1+
441.87980	136	
442.88453	140	
443.76362	140	
443.78878	120	
444.87250	1352	1+
445.75170	296	1+
446.78410	104	
446.87358	204	
447.69230	188	
447.71607	322	
447.79669	108	
447.88125	116	
448.71186	182	
448.77368	152	
449.88466	296	
450.75394	110	
451.85474	114	
451.87343	126	
457.90782	198	
462.87985	646	1+
462.89997	152	
467.70577	146	
467.73357	128	
467.88680	820	1+
468.70637	104	
485.90213	656	1+
487.04247	102	
500.81454	104	
END IONS

###FS:    #m/z: 336.94567 #charge 1+
###MS: 139
###MSMS: 141
BEGIN IONS
TITLE=Cmpd 105, +MS2(336.9457), 28.0-35.0eV, 3.1min #141
RTINSECONDS=181.871
SCANS=139,141
PEPMASS=336.94567	28418
CHARGE=1+
91.97128	80	
121.98137	86	
139.84747	114	
193.92483	72	
194.08537	88	
198.00025	70	
208.88794	72	
211.94446	1058	
212.87976	336	
213.93981	412	1+
219.83554	82	
220.86339	84	
224.98280	86	
226.88586	74	
227.78925	72	
228.85260	92	
228.89271	152	
229.95396	758	1+
230.89016	328	
231.89395	152	
231.95023	662	
232.82420	74	
232.89091	74	
233.81989	208	1+
233.89517	110	
233.94991	84	
235.02711	92	
236.04673	88	
236.97592	92	
238.02410	82	
238.85676	68	
238.87160	78	
239.03670	68	
239.84995	68	
239.91281	92	
240.83814	142	
240.96648	220	
241.84315	122	
242.91378	68	
243.83270	70	
243.86013	72	
244.37797	96	
245.89137	86	
246.94539	152	
247.96536	294	
248.09673	72	
248.90592	68	
249.90017	152	
249.96110	88	
250.98879	72	
251.82630	86	
251.88467	72	
251.95306	74	
252.83804	118	
252.97098	638	
253.07871	82	
253.11771	82	
254.04461	78	
254.16592	78	
254.87111	74	
254.92011	152	
254.96585	232	
255.07518	76	
256.86731	118	
256.91478	184	1+
257.16588	90	
257.41233	98	
257.85867	112	
258.84099	132	
258.86622	68	
258.89781	80	
259.40974	70	
259.82649	70	
259.86215	188	
259.96217	86	
260.86344	282	1+
260.90310	76	
264.83286	96	
264.87100	72	
265.01988	72	
265.07586	84	
265.92723	68	
266.08738	78	
266.86488	86	
267.04168	86	
267.84260	890	1+
267.89287	78	
268.08240	72	
268.38337	90	
268.84218	396	1+
268.86272	72	
270.90394	68	
270.98261	152	
271.88713	90	
271.95400	70	
271.97846	72	
273.06887	74	
274.86565	142	
274.89925	136	
275.39720	84	
275.86893	110	
275.94769	72	
275.97799	68	
276.85562	336	
277.85886	166	
278.83135	492	1+
280.80279	78	
281.81195	76	
282.38959	84	
283.98680	86	
285.06152	70	
285.13209	76	
285.15305	88	
285.43932	88	
286.85288	242	
287.82818	70	
287.86010	136	
288.85975	334	
289.88316	72	
290.09230	78	
290.85435	72	
290.88145	90	
291.04697	70	
291.43269	76	
291.82694	102	
292.84504	84	
292.86377	190	1+
293.10564	374	1+
293.85021	140	
296.00335	84	
297.89898	70	
297.93106	68	
299.77971	82	
299.88240	76	
300.81596	70	
300.83502	96	
301.99922	72	
302.37277	100	
303.36460	102	
303.60861	72	
303.85474	200	1+
304.90294	70	
306.83003	72	
308.86331	284	1+
310.75747	66	
311.88412	72	
312.52631	96	
312.95389	70	
315.86922	68	
316.83919	66	
316.85453	78	
316.92422	156	
318.81569	86	
320.75003	70	
321.98064	72	
326.88384	78	
328.88725	68	
331.44653	78	
334.94292	74	
336.90320	82	
337.96982	68	
338.89373	74	
END IONS

###FS:    #m/z: 359.96191 #charge 1+
###MS: 139
###MSMS: 142
BEGIN IONS
TITLE=Cmpd 106, +MS2(359.9619), 28.0-35.0eV, 3.1min #142
RTINSECONDS=182.644
SCANS=139,142
PEPMASS=359.96191	23344
CHARGE=1+
109.48150	80	
182.52957	72	
183.42135	76	
190.97797	118	
200.86150	74	
205.93799	88	
208.95891	70	
209.94413	346	
209.96137	72	
211.91395	78	
222.95312	404	1+
223.89118	138	
224.95014	312	
225.96375	74	
226.94778	1970	1+
227.83198	78	
227.93058	270	
228.89498	80	
228.94311	2292	
232.83470	72	
233.40571	72	
233.55928	76	
233.83350	142	
234.94759	110	
236.45818	100	
239.90121	80	
240.06503	72	
240.43603	82	
240.96110	142	
241.85870	70	
241.90201	94	
241.96343	72	
242.96059	474	1+
243.90128	76	
244.95740	1052	1+
244.98684	86	
245.94122	120	
246.87612	92	
246.95324	1282	1+
247.81065	70	
248.80481	116	
248.90210	74	
249.00091	96	
250.94776	106	
250.97052	166	
251.03027	78	
251.90034	88	
252.53975	94	
254.01729	74	
254.79479	80	
255.84864	86	
257.37680	84	
257.54798	108	
259.44358	84	
259.97196	76	
260.04482	92	
260.83213	162	
260.97081	154	
261.07163	122	
262.79646	76	
262.82417	110	
263.87074	72	
266.81257	118	
266.87488	80	
266.90473	100	
266.91586	136	
267.82251	70	
267.85388	180	
267.91915	98	
268.86274	78	
268.95556	76	
269.91659	82	
269.97269	214	
270.51410	100	
270.89387	80	
271.88366	92	
273.05861	72	
273.94184	72	
274.16551	84	
275.97262	222	
278.40499	86	
279.46484	74	
280.39562	102	
280.79292	480	1+
281.11777	74	
281.36501	78	
281.80795	98	
281.98552	100	
282.06922	74	
283.39727	92	
283.79852	122	
284.82733	76	
284.87514	80	
285.84595	70	
286.82115	128	
287.36349	102	
287.40494	108	
287.91106	76	
293.87324	122	
294.38945	104	
294.87854	74	
296.81210	178	
297.10700	78	
297.80646	70	
297.86545	70	
298.80187	652	1+
298.83050	70	
299.02980	84	
299.07621	76	
299.88597	86	
300.51578	72	
301.18249	78	
301.84553	74	
302.48170	182	
303.94623	88	
304.00746	130	
305.38014	104	
306.33781	90	
307.89383	78	
309.65208	70	
309.76873	80	
309.87670	84	
309.93972	90	
312.82408	82	
314.28701	78	
315.82115	74	
316.76247	72	
317.93937	90	
318.84448	72	
318.92535	74	
320.61413	72	
321.82067	100	
322.14158	80	
322.94020	70	
323.01335	216	
323.99535	74	
328.91368	72	
329.82091	76	
331.86439	80	
332.91879	76	
334.95184	80	
336.92799	72	
337.14449	110	
337.78501	72	
338.94358	78	
339.95503	80	
341.25805	90	
341.84107	78	
343.96463	104	
350.75928	82	
350.78438	76	
352.79504	92	
354.17338	76	
356.81786	72	
358.93843	76	
360.87757	84	
363.76741	72	
END IONS

###FS:    #m/z: 322.93045 #charge 1+
###MS: 143
###MSMS: 144
BEGIN IONS
TITLE=Cmpd 107, +MS2(322.9305), 28.0-35.0eV, 3.1min #144
RTINSECONDS=186.319
SCANS=143-144
PEPMASS=322.93045	1239384
CHARGE=1+
50.04938	84	
192.06204	94	
194.00173	76	
201.04447	316	
205.97023	80	
206.95291	56	
207.97305	68	
213.93133	58	
215.86306	74	
218.84626	74	
219.42043	92	
222.05127	96	
222.87905	54	
222.95237	82	
223.82986	80	
223.96121	104	
224.89827	54	
227.84645	88	
227.92839	60	
228.84482	92	
229.83786	58	
229.90872	84	
234.32183	74	
234.82375	100	
236.88888	72	
237.06091	72	
238.88815	84	
238.93982	66	
239.08064	52	
239.90140	80	
240.14689	88	
240.83210	60	
240.90682	66	
240.94106	814	
240.96847	56	
241.94331	922	
241.99227	60	
242.94293	2616	1+
243.83146	66	
244.01217	52	
244.81811	82	
244.94039	484	1+
245.82180	84	
246.95522	50	
246.97826	64	
248.84988	72	
248.97772	62	
249.13260	52	
252.07399	66	
253.35246	80	
253.37940	62	
253.80050	60	
253.89771	74	
255.77978	64	
256.03688	70	
256.85121	52	
256.89396	270	
256.99303	64	
257.79453	76	
258.83334	116	
260.83357	126	
261.07361	72	
261.12539	78	
261.83020	84	
262.83262	128	
263.83287	60	
263.97832	66	
264.06211	60	
264.92060	70	
265.06672	82	
265.40288	96	
265.91120	74	
266.04341	70	
266.86903	72	
267.83695	66	
267.87882	60	
268.05944	98	
268.81036	82	
269.92068	68	
270.09821	74	
270.91609	76	
270.93445	90	
271.81225	80	
271.90241	58	
272.97748	70	
273.79692	130	
274.15748	66	
274.79656	68	
274.90819	102	
275.81486	138	
277.81282	94	
278.09545	76	
278.84131	128	
279.01986	100	
279.09251	1300	1+
279.12014	82	
279.66610	94	
280.84248	86	
281.09449	126	
281.82427	66	
281.84782	56	
281.87040	54	
282.08828	56	
282.27614	66	
282.85588	84	
282.89153	66	
282.91786	52	
283.07006	126	
283.78922	106	
284.29508	556	1+
284.87834	190	1+
285.20067	78	
285.86030	70	
286.91411	82	
287.23629	78	
288.87234	64	
289.09152	78	
289.88545	56	
290.85873	72	
292.87019	56	
295.85749	64	
296.83189	70	
296.84690	62	
297.83149	68	
298.06006	82	
298.79536	186	1+
301.18661	74	
301.76259	100	
301.82427	56	
303.80930	66	
304.36147	86	
305.01737	66	
306.12316	60	
306.79313	244	1+
311.77795	66	
312.86724	156	
312.92144	70	
313.76024	82	
314.95101	76	
315.81021	84	
317.82117	92	
317.86253	52	
318.85042	62	
318.88617	70	
319.05246	68	
319.81852	86	
319.87324	80	
321.79588	60	
322.08273	68	
322.78521	68	
322.99268	60	
323.88040	84	
325.07485	92	
325.31672	52	
326.13402	70	
326.87548	68	
327.90844	72	
END IONS

###FS:    #m/z: 340.94117 #charge 1+
###MS: 143
###MSMS: 145
BEGIN IONS
TITLE=Cmpd 108, +MS2(340.9412), 28.0-35.0eV, 3.1min #145
RTINSECONDS=187.092
SCANS=143,145
PEPMASS=340.94117	558444
CHARGE=1+
87.97646	76	
150.25128	68	
197.42201	86	
197.87409	98	
200.07372	72	
201.86659	70	
206.91028	86	
212.87742	242	1+
213.94088	284	1+
214.89364	192	1+
214.95354	74	
215.93608	210	
217.93709	74	
219.07335	86	
219.89919	80	
219.98819	66	
223.95444	70	
224.40329	124	
228.84414	138	
229.91053	122	
230.85166	80	
230.89081	74	
231.94811	126	
232.16531	88	
232.49854	88	
232.95061	184	
233.94750	122	
235.71709	72	
235.89059	192	1+
237.06228	82	
238.84876	86	
238.86408	142	
239.90523	74	
240.23661	88	
240.92397	70	
241.83836	756	1+
244.83839	126	
244.96391	68	
245.83090	106	
245.88156	76	
246.86263	84	
246.88383	72	
247.23723	76	
248.90076	214	1+
250.87610	92	
252.06990	78	
254.09343	78	
254.84563	88	
254.94155	78	
254.96242	264	1+
255.03366	68	
255.85199	216	1+
256.88931	94	
256.91183	74	
256.95119	74	
257.79271	70	
257.83383	114	
257.87525	114	
257.93272	92	
258.84602	552	1+
259.84914	372	1+
259.95732	276	1+
260.34208	80	
260.83973	328	1+
261.90163	80	
263.87471	70	
263.99029	74	
264.19781	78	
265.09465	70	
266.84295	72	
266.86722	92	
267.20941	76	
267.99941	72	
268.84304	182	
269.80587	84	
269.85426	72	
269.95091	72	
270.83323	68	
271.13221	76	
271.80156	72	
271.83584	92	
272.37518	94	
272.93603	142	
272.97763	72	
273.85360	132	
273.98451	82	
274.44422	78	
274.86306	388	1+
274.89430	114	
274.97620	68	
275.89434	80	
276.85595	282	
277.86170	190	
277.87656	148	
278.42503	104	
278.84404	1028	1+
278.87538	112	
279.05668	90	
279.86680	302	1+
279.88374	166	
279.91250	70	
279.96591	68	
280.41815	94	
282.78781	70	
282.80855	76	
283.05012	84	
283.81734	92	
285.28815	68	
286.78083	80	
288.13203	80	
289.94586	134	
290.86768	74	
291.84324	70	
293.84380	72	
294.53076	68	
294.77289	68	
294.79173	86	
294.85135	144	
294.88258	82	
294.93524	88	
295.93483	132	
295.98224	68	
296.85740	68	
298.30408	92	
298.38016	96	
298.87284	108	
299.82429	76	
299.87262	352	
301.89679	72	
302.86739	246	
304.92763	68	
304.94483	74	
306.39181	70	
307.80122	78	
309.86870	70	
310.87003	68	
311.88595	98	
312.81042	88	
312.86721	82	
313.85754	108	
316.88717	88	
317.09047	68	
319.79461	72	
322.81613	96	
323.16723	74	
325.87250	72	
326.87287	88	
327.78605	76	
328.91157	68	
330.81420	68	
330.88537	70	
333.82018	76	
334.09854	100	
334.17258	84	
334.29162	92	
337.19858	74	
337.38807	66	
340.92682	84	
341.98387	68	
342.89785	70	
343.80116	66	
344.11504	94	
344.78528	76	
345.88944	76	
346.39658	80	
END IONS

###FS:    #m/z: 363.95692 #charge 1+
###MS: 143
###MSMS: 146
BEGIN IONS
TITLE=Cmpd 109, +MS2(363.9569), 28.0-35.0eV, 3.2min #146
RTINSECONDS=187.872
SCANS=143,146
PEPMASS=363.95692	217108
CHARGE=1+
178.94759	92	
189.86302	162	
191.86069	150	
191.95469	86	
196.88379	78	
198.95355	92	
208.95994	146	
209.94229	304	1+
210.88266	158	
212.88015	634	1+
214.89013	84	
222.95323	510	1+
224.89622	78	
224.95256	156	
225.94956	82	
226.94797	3084	1+
226.97466	96	
227.04661	82	
228.83350	108	1+
228.86553	86	
228.89596	138	
228.94265	2386	1+
229.91038	98	
230.88880	712	
231.90866	82	
232.88721	98	
235.85225	74	
236.40720	124	
238.83756	72	
239.91067	72	
240.83974	78	
240.94087	288	
240.96311	348	1+
241.93863	650	1+
242.83938	82	
242.88528	76	
242.93999	446	1+
242.96183	186	
243.90813	90	
243.96358	76	
244.13665	80	
244.95728	1878	
245.94220	378	
246.91091	84	
246.95402	1448	1+
248.80257	258	1+
248.90110	426	1+
250.94782	134	
251.80537	108	
251.87094	88	
253.90787	78	
256.89841	82	
257.38680	96	
257.90797	78	
257.96997	78	
258.39993	78	
258.85312	150	
258.97107	120	
259.44134	74	
260.06695	74	
260.82809	78	
260.96890	456	1+
261.83943	156	
263.83249	94	
263.97432	76	
264.12184	74	
264.79701	86	
264.81870	104	
264.90487	72	
265.87597	122	
265.97394	82	
266.82215	184	
267.81462	124	
267.84019	84	
267.97883	190	
268.82653	100	
268.85462	78	
269.95423	114	
269.97030	258	
270.50991	82	
272.36116	84	
272.79713	80	
272.84167	80	
273.81589	80	
274.95488	96	
275.95556	78	
276.84953	440	1+
277.83761	92	
277.85396	368	1+
278.84123	170	
279.79865	98	
280.79216	534	1+
280.83258	96	
281.11933	116	
283.09752	92	
283.78607	122	
283.85196	194	1+
284.82324	102	
285.82264	136	
285.84584	230	1+
286.93257	86	
286.94939	80	
289.87073	78	
290.82064	76	
292.92694	78	
293.10871	96	
293.67768	82	
294.80448	72	
295.11866	108	
295.42696	102	
295.84887	74	
296.80735	112	
297.11444	144	
297.89073	78	
297.92459	78	
298.80390	544	1+
298.85367	78	
299.42712	74	
300.79218	316	1+
300.80978	72	
300.83083	72	
301.82140	102	
301.86230	220	
301.95231	84	
302.85519	444	1+
303.81027	72	
303.85587	312	1+
306.98284	72	
308.81213	84	
308.88769	92	
309.86856	80	
309.97406	80	
314.80284	76	
314.94505	82	
315.43953	72	
316.81655	208	
317.95007	94	
318.40804	82	
319.87324	76	
319.89076	84	
319.95007	104	
320.82504	80	
321.14058	130	
321.82326	72	
321.86392	344	
322.92793	144	
323.77680	110	
323.87628	80	
323.99973	76	
324.89289	114	
325.88203	124	
325.98201	72	
326.35149	84	
326.87205	136	
328.57580	82	
328.86030	86	
328.89172	78	
329.87368	124	
329.89638	74	
330.62173	116	
330.84051	144	
335.84282	72	
340.80878	74	
342.32256	80	
343.76216	72	
343.88499	92	
346.91555	94	
351.88703	92	
357.75488	72	
365.27501	84	
368.20498	74	
369.34611	76	
END IONS

###FS:    #m/z: 322.93045 #charge 1+
###MS: 147
###MSMS: 148
BEGIN IONS
TITLE=Cmpd 110, +MS2(322.9304), 28.0-35.0eV, 3.2min #148
RTINSECONDS=191.544
SCANS=147-148
PEPMASS=322.93045	1126486
CHARGE=1+
142.76245	102	
186.99168	72	
191.94465	68	
196.88204	54	
197.05128	86	
197.97605	64	
200.83863	70	
201.04597	70	
205.95032	70	
207.97118	56	
208.93771	68	
210.79809	76	
213.89910	68	
214.91153	54	
217.89520	60	
217.97878	72	
218.85149	70	
221.07153	144	
221.53729	68	
222.94863	66	
223.95810	218	
224.94776	80	
225.86332	56	
226.38320	70	
226.96743	72	
228.85427	136	
228.93044	64	
229.00483	58	
230.84562	116	
232.82993	62	
234.87108	74	
235.43016	72	
236.94023	70	
237.02132	62	
237.09115	62	
237.91609	88	
238.89057	82	
239.07390	88	
239.79906	78	
240.82443	74	
240.94129	1460	
240.96365	106	
241.94193	926	
242.94210	2220	1+
243.86625	68	
243.88346	76	
244.81797	74	
244.88441	132	
244.94005	726	1+
245.89293	78	
246.85282	124	
246.97277	72	
247.97985	76	
248.84578	58	
248.98159	64	
249.01291	72	
250.00972	70	
250.80436	68	
250.94802	74	
250.97313	60	
251.07169	86	
252.81532	72	
253.06315	58	
254.09138	58	
254.38939	90	
257.11274	62	
257.13246	76	
258.83627	114	
258.85148	70	
259.03790	94	
259.33865	68	
259.92608	82	
260.83542	74	
261.82812	266	1+
261.84563	114	
262.56165	58	
262.88438	82	
263.10300	82	
263.91064	68	
264.89861	68	
265.05903	126	
266.06142	66	
266.62843	66	
266.85294	166	
266.91708	82	
267.08565	80	
267.86099	84	
268.95517	72	
269.79793	80	
270.96288	62	
273.79621	54	
274.84737	54	
276.86811	74	
277.84573	54	
278.84778	76	
279.09144	1316	1+
279.37453	84	
280.01760	90	
280.79080	58	
280.99252	68	
281.10766	58	
281.89466	70	
282.18408	56	
282.88505	58	
283.25912	86	
283.78539	66	
284.06534	68	
284.29283	176	
284.86298	98	
284.87911	54	
285.29593	206	
285.82723	68	
285.91622	58	
286.10370	70	
286.86045	84	
289.03721	76	
291.39049	76	
291.84571	76	
293.85248	70	
294.05041	100	
294.84861	64	
297.06717	66	
297.09014	58	
298.80031	140	1+
299.78135	84	
300.81817	74	
301.12905	68	
302.12819	72	
302.79803	90	
302.81310	58	
303.08007	58	
304.80209	142	
304.85466	72	
305.88063	76	
306.76568	94	
306.99565	58	
307.79925	82	
308.86389	84	
309.86398	78	
310.82214	76	
312.83457	74	
313.12355	70	
315.82147	60	
315.87602	60	
320.81823	78	
323.00151	74	
323.16944	70	
323.19569	60	
324.23629	68	
324.76972	70	
324.89357	64	
324.99775	54	
325.21883	74	
325.77009	62	
325.90169	54	
END IONS

###FS:    #m/z: 340.94100 #charge 1+
###MS: 147
###MSMS: 149
BEGIN IONS
TITLE=Cmpd 111, +MS2(340.9410), 28.0-35.0eV, 3.2min #149
RTINSECONDS=192.316
SCANS=147,149
PEPMASS=340.94100	510386
CHARGE=1+
74.61240	80	
92.45600	82	
189.96104	70	
192.93008	108	
195.03119	96	
196.88374	96	
197.88118	76	
213.87947	72	
213.93838	486	
215.88701	146	
215.93749	242	
222.97344	86	
223.82193	74	
224.88154	82	
224.90195	70	
224.98128	76	
226.95248	74	
228.86160	76	
228.93976	166	
230.91887	80	
230.95458	76	
231.89133	114	
231.95147	308	1+
233.41104	96	
233.89857	100	
234.76174	72	
235.87317	82	
235.89044	76	
237.21021	86	
237.86108	90	
239.84833	78	
239.89559	80	
240.90668	72	
241.85370	202	
241.90639	94	
242.02651	86	
242.83640	126	
243.82855	348	
243.84627	150	
244.41277	102	
244.84050	88	
244.88273	84	
245.06185	74	
246.39013	78	
246.85472	72	
246.93787	80	
246.98129	142	
248.97969	72	
249.01457	74	
249.96035	168	
250.89945	70	
251.95685	72	
253.95469	124	
254.05819	72	
254.96567	392	1+
255.07073	94	
255.37138	102	
256.85454	84	
256.90749	112	
256.96521	72	
257.38293	80	
257.82993	78	
257.96198	96	
258.05278	78	
258.84313	128	
259.85603	302	
259.91171	78	
259.95630	292	
260.83293	196	
260.88497	72	
261.06372	76	
261.84391	250	1+
262.88036	72	
263.05149	72	
263.87652	78	
265.01665	100	
266.53210	158	
266.86500	84	
267.88688	104	
267.90343	72	
268.38970	96	
268.84044	242	
268.86257	76	
270.56468	92	
270.82819	184	
270.93040	96	
271.84471	80	
271.86492	70	
272.03281	70	
272.82873	264	1+
272.84456	150	
272.97580	78	
273.88522	72	
274.85961	108	
274.88267	114	
274.92676	72	
276.35610	72	
276.85660	400	
277.86262	446	
277.92167	74	
278.81669	92	
278.84521	474	
278.87642	96	
278.95008	94	
279.85079	252	
279.88399	80	
280.79471	72	
280.86092	92	
281.86812	74	
281.93804	74	
284.86917	92	
284.93665	86	
285.93522	76	
287.13449	80	
287.79217	78	
289.02474	78	
292.81635	72	
293.83523	84	
293.85373	106	
294.86608	136	
296.85326	102	
296.87312	130	
297.85630	138	
298.01969	78	
298.87063	84	
299.87843	106	
300.34325	82	
300.78847	78	
301.85918	112	
302.86316	124	
302.90986	126	
303.94324	78	
306.98276	74	
308.93772	70	
312.75417	78	
313.89498	158	
315.01844	76	
320.91275	76	
321.28469	102	
323.86886	80	
324.81821	72	
324.97960	82	
325.12569	84	
326.91042	86	
327.90365	74	
330.81807	136	
330.87582	90	
333.59132	90	
333.86262	76	
336.88061	94	
337.09364	150	
338.73794	72	
341.77760	92	
346.00588	78	
END IONS

###FS:    #m/z: 363.95673 #charge 1+
###MS: 147
###MSMS: 150
BEGIN IONS
TITLE=Cmpd 112, +MS2(363.9567), 28.0-35.0eV, 3.3min #150
RTINSECONDS=193.089
SCANS=147,150
PEPMASS=363.95673	189112
CHARGE=1+
191.42441	84	
191.85874	118	
195.92553	80	
196.88906	80	
197.88283	76	
200.88404	78	
207.10991	74	
209.08865	148	
209.94383	372	1+
210.88287	124	
211.41910	76	
212.87829	288	
212.90136	72	
213.85081	72	
215.35606	92	
216.41695	92	
218.07484	78	
222.95364	412	1+
224.94979	282	
225.95117	118	
226.94736	3246	1+
227.92843	110	
228.89656	258	
228.94246	2178	1+
230.04463	82	
230.84190	96	
230.89070	740	
233.00783	74	
234.93117	74	
235.03474	80	
236.43360	98	
237.05321	80	
237.07968	80	
238.07135	84	
238.83251	174	1+
238.89631	86	
239.06443	158	
240.05536	72	
240.07659	84	
240.94103	230	
240.95628	92	
241.04956	94	
241.89469	76	
241.94465	184	
242.94167	698	1+
242.96057	180	
243.04392	94	
243.91197	82	
244.92353	74	
244.93433	88	
244.95979	2060	1+
245.94411	244	
246.22075	72	
246.95223	1478	1+
248.80119	126	
248.89940	608	1+
250.80033	112	
250.82149	84	
251.07839	78	
251.95473	74	
253.42051	80	
253.90574	92	
253.92517	74	
254.93234	76	
255.01640	72	
256.90403	74	
258.13600	76	
258.84082	122	
258.90474	126	
259.89849	76	
260.97460	152	
262.83052	142	
263.05923	88	
264.96865	72	
265.02870	72	
265.78683	74	
266.78923	76	
266.81494	218	
266.85291	84	
267.97508	328	
268.80100	162	
268.95550	120	
269.51115	84	
269.80990	80	
269.96811	100	
269.98154	84	
270.60491	100	
270.79840	120	
270.89787	80	
271.91515	130	
272.79705	72	
275.86421	72	
275.92508	92	
277.93587	80	
278.80305	110	
278.84633	128	
278.91921	76	
279.10507	78	
279.79983	72	
279.85464	94	
280.79519	100	
281.80365	152	
281.84312	78	
281.89228	82	
282.79351	114	
283.79142	76	
283.79899	116	
283.84958	132	
283.96589	92	
284.82372	132	
284.90960	72	
285.82168	120	
289.08516	76	
290.53173	94	
290.79032	74	
292.94993	72	
294.33662	84	
295.51137	80	
295.94328	76	
296.41318	76	
296.81014	80	
297.82819	102	
298.09405	86	
298.80530	520	1+
299.12320	78	
299.86767	72	
300.80304	262	1+
301.85554	420	1+
302.79948	132	
302.85771	356	1+
305.91059	72	
306.43047	110	
306.83456	90	
309.87457	74	
310.87406	74	
311.13703	72	
312.83226	82	
312.87265	158	
313.42754	90	
315.83232	80	
316.81860	130	
318.81643	120	
319.84040	80	
321.82362	132	
323.83194	78	
324.87107	140	
326.87172	94	
330.80517	74	
333.82006	88	
336.12825	94	
336.95043	74	
340.94027	84	
341.36670	80	
341.94538	108	
355.42032	80	
355.86490	114	
357.80377	72	
359.28242	90	
360.87406	72	
362.23965	72	
362.61623	100	
364.71424	86	
365.76073	72	
366.77343	200	1+
END IONS

###FS:    #m/z: 322.93036 #charge 1+
###MS: 151
###MSMS: 152
BEGIN IONS
TITLE=Cmpd 113, +MS2(322.9304), 28.0-35.0eV, 3.3min #152
RTINSECONDS=196.75
SCANS=151-152
PEPMASS=322.93036	1097628
CHARGE=1+
177.02227	80	
183.86909	68	
187.93733	80	
188.13594	72	
189.97797	92	
191.97191	88	
193.19388	68	
194.88799	84	
195.90123	64	
196.99104	72	
201.04519	138	
202.04649	56	
205.95206	62	
206.92794	58	
213.13117	70	
213.92778	60	
215.03718	84	
218.84814	64	
220.05755	90	
220.87623	70	
222.94885	58	
223.96033	222	
226.85795	72	
227.90592	96	
228.85409	68	
229.37629	76	
230.83194	134	
230.84792	138	
231.48856	70	
232.88632	62	
232.89920	84	
232.95375	82	
233.88963	58	
235.45478	68	
235.90511	66	
237.07182	58	
237.80641	68	
237.83647	64	
238.04102	72	
238.82998	80	
238.89177	124	
239.06864	136	
239.79379	58	
240.26878	72	
240.88741	76	
240.94075	886	
240.96571	168	
241.94205	800	
242.94263	2320	1+
243.21633	76	
244.47803	80	
244.82101	134	
244.93954	666	1+
245.02552	78	
245.42542	90	
245.89298	62	
245.90994	54	
246.97271	80	
247.85045	86	
247.98167	84	
248.85274	80	
249.05779	70	
249.87931	70	
250.83149	70	
250.90712	64	
251.07069	126	
252.87943	74	
254.86975	108	
254.91642	196	
255.09064	58	
255.84054	72	
256.09766	66	
256.89719	94	
257.11663	96	
258.83537	178	
259.92422	76	
260.79940	66	
260.83722	98	
261.83231	76	
261.91764	92	
262.82436	74	
262.84668	60	
263.86862	74	
264.07414	100	
264.93885	58	
265.82287	78	
265.85699	56	
265.93184	56	
266.85358	142	
269.87066	78	
269.96689	56	
270.81520	60	
271.87315	76	
272.35724	92	
272.84167	118	
272.88449	82	
273.78956	58	
274.79993	96	
275.92106	70	
276.12702	60	
276.86624	64	
277.92607	68	
279.09155	810	1+
279.56763	124	
280.83159	138	
280.85415	140	
280.92026	88	
281.10126	112	
281.12014	58	
282.27912	128	
282.40615	56	
283.07322	68	
283.18033	54	
283.92254	66	
284.07025	58	
284.29260	262	
284.87408	172	
285.85899	100	
286.81621	80	
287.88796	66	
288.16942	76	
288.91853	58	
289.80343	120	
289.86898	62	
291.04675	78	
291.80161	64	
292.11832	84	
292.82623	78	
293.86059	108	
294.11312	74	
296.74968	76	
297.83542	78	
299.81787	66	
300.81703	88	
303.72796	54	
305.87585	72	
306.87108	78	
307.13562	74	
307.89077	100	
308.80351	84	
308.88529	66	
309.86584	60	
310.03257	112	
311.88582	68	
316.14855	54	
317.65442	56	
317.77333	64	
318.82856	56	
323.76358	60	
324.89094	66	
324.98407	72	
326.10978	54	
326.84166	74	
END IONS

###FS:    #m/z: 340.94094 #charge 1+
###MS: 151
###MSMS: 153
BEGIN IONS
TITLE=Cmpd 114, +MS2(340.9409), 28.0-35.0eV, 3.3min #153
RTINSECONDS=197.523
SCANS=151,153
PEPMASS=340.94094	495242
CHARGE=1+
78.83132	88	
187.02087	76	
188.94867	70	
191.96154	76	
200.84586	80	
202.88005	80	
206.85173	82	
207.97615	84	
208.85045	70	
208.95290	182	1+
210.94341	82	
212.89139	78	
213.93946	534	1+
214.88722	92	
215.87548	72	
218.91166	84	
219.87728	68	
220.89608	70	
224.57257	68	
224.84484	82	
226.96920	82	
228.94757	186	
230.43602	100	
230.89390	114	
231.88637	146	
231.94944	674	1+
233.89797	180	1+
233.95002	246	
234.14875	112	
235.89541	70	
238.86440	70	
239.78919	72	
240.82561	72	
240.84124	120	
240.96200	76	
241.84861	406	1+
242.83501	124	
243.04660	78	
243.79883	80	
243.82898	358	1+
244.87939	80	
245.84481	92	
245.96829	92	
246.82411	74	
246.85437	80	
246.89747	74	
246.94738	100	
248.57494	82	
249.89891	162	
249.96267	278	1+
251.96284	92	
252.37595	90	
252.84748	80	
253.36808	70	
254.92799	96	
254.96531	116	
256.03713	68	
256.07837	112	
256.26281	70	
256.85013	76	
256.86489	160	
256.88845	128	
257.05370	76	
257.86987	98	
257.94026	78	
258.84493	124	
258.93687	84	
259.86050	182	
259.87540	80	
259.91246	80	
260.83572	256	
260.93287	82	
261.43476	80	
261.83934	130	
261.85542	148	
261.87976	74	
261.90424	134	
262.85423	84	
263.82892	70	
264.93484	102	
265.85104	84	
265.87281	124	
267.89530	76	
268.01392	78	
268.83959	350	1+
269.81557	76	
270.81304	82	
270.88591	88	
271.84486	78	
272.44241	76	
272.84125	130	
273.79557	100	
273.85904	72	
274.86281	120	
274.87389	92	
275.81316	130	
275.94938	82	
276.85659	708	1+
278.46818	74	
278.79413	68	
278.84607	912	1+
279.89335	96	
280.20444	92	
280.87463	80	
281.87173	76	
281.89073	72	
282.84265	86	
282.91592	72	
283.03138	70	
283.16366	70	
283.34970	92	
284.94576	72	
287.07203	78	
287.13433	70	
290.49833	82	
291.93806	76	
292.87847	74	
292.99402	90	
293.85210	68	
294.54311	102	
294.85769	236	
295.87318	94	
296.85478	362	1+
300.92031	78	
301.86904	292	1+
302.06966	78	
302.80447	230	1+
303.05898	94	
304.45182	96	
304.77130	72	
304.86401	104	
305.77374	68	
305.94459	80	
307.00019	78	
309.87901	86	
310.87014	72	
314.94458	140	
315.41339	92	
318.89886	112	
320.19184	92	
320.28825	80	
320.92159	76	
322.83598	82	
324.13477	82	
327.86367	94	
327.93052	104	
331.75675	72	
331.94733	92	
334.90918	76	
335.29366	68	
335.90098	98	
336.13039	72	
337.27066	72	
338.15957	84	
338.73995	82	
339.71518	72	
340.37862	70	
340.40755	70	
341.80477	104	
342.44527	72	
342.74076	74	
343.79847	72	
343.89644	72	
END IONS

###FS:    #m/z: 363.95693 #charge 1+
###MS: 151
###MSMS: 154
BEGIN IONS
TITLE=Cmpd 115, +MS2(363.9569), 28.0-35.0eV, 3.3min #154
RTINSECONDS=198.295
SCANS=151,154
PEPMASS=363.95693	193232
CHARGE=1+
119.69081	88	
151.54975	94	
182.87461	72	
187.87159	74	
189.86341	154	
190.97800	90	
191.86057	110	
198.91691	76	
199.95934	74	
204.89789	72	
209.94469	180	
212.87836	556	
222.95327	324	1+
223.84242	76	
224.95483	402	1+
225.01073	78	
225.94573	142	
226.89336	80	
226.94788	3098	1+
227.87179	72	
227.93122	114	
228.88988	144	
228.94296	2670	1+
229.05951	84	
229.89609	150	
230.31889	72	
230.82935	94	
230.84439	80	
230.88926	872	1+
232.88404	206	
234.83539	72	
234.88116	118	
235.03563	152	
236.02765	96	
237.95163	260	1+
239.07091	76	
239.79085	92	
240.81986	104	
240.94430	138	
241.56848	98	
241.89695	104	
241.94539	118	
242.13744	78	
242.16057	86	
242.84231	86	
242.94163	758	1+
242.95906	136	
244.95855	1642	1+
245.94568	128	
246.82498	120	
246.95461	1584	1+
247.86285	74	
248.80059	142	
248.84362	154	
248.86033	74	
248.90159	444	
250.94837	78	
251.43280	74	
253.08843	80	
253.83527	80	
253.94799	96	
254.90072	92	
258.84376	82	
258.97274	74	
259.03234	106	
259.60744	98	
259.97365	72	
260.83315	130	
260.89027	74	
260.96975	298	
261.83027	74	
261.85188	72	
261.87542	86	
263.89654	92	
263.98016	98	
265.01081	78	
265.12078	86	
266.82178	210	
266.85380	128	
267.09070	106	
267.82007	90	
267.97224	364	1+
268.85245	96	
268.90879	82	
269.86397	104	
269.96546	78	
270.97489	92	
271.85740	106	
271.87060	78	
272.83763	74	
274.38537	78	
274.83921	80	
274.87154	90	
275.80564	232	1+
276.84256	120	
276.85899	96	
277.85659	302	1+
277.91924	72	
277.93570	98	
279.10585	80	
279.39927	74	
279.79279	396	1+
280.84514	80	
281.05832	78	
281.13821	74	
282.83519	84	
282.85105	252	1+
282.97811	86	
283.85331	182	1+
283.89359	124	
283.99298	78	
284.09419	78	
284.82457	84	
285.22139	72	
285.82056	104	
285.84569	156	
286.42128	92	
289.01588	90	
289.12715	72	
289.45937	86	
289.80533	170	1+
289.89436	84	
290.42730	104	
291.85504	222	1+
293.11180	80	
295.84813	116	
296.39429	98	
296.80912	126	
297.81276	338	1+
298.80499	458	1+
300.80064	464	1+
300.92449	82	
302.10201	190	1+
302.80000	100	
303.10376	160	1+
303.85392	150	
303.94122	98	
303.96344	80	
304.81497	106	
304.84217	144	
306.44100	74	
307.08183	84	
307.43951	88	
315.37640	88	
316.81753	140	
316.95053	90	
318.84207	86	
319.14231	82	
319.81269	126	
320.88168	176	1+
321.82228	94	
324.81130	86	
324.87321	72	
324.89101	82	
326.14509	90	
326.84600	74	
326.87067	160	
326.89174	102	
327.61458	106	
328.10634	72	
332.54047	106	
334.84430	88	
334.87559	96	
335.88330	98	
336.94682	104	
354.07151	94	
356.30265	112	
356.76847	78	
357.02170	84	
360.28220	76	
360.36325	78	
367.38323	72	
368.85764	76	
END IONS

###FS:    #m/z: 507.84507 #charge 1+
###MS: 155
###MSMS: 156
BEGIN IONS
TITLE=Cmpd 116, +MS2(507.8451), 28.2-35.2eV, 3.4min #156
RTINSECONDS=201.955
SCANS=155-156
PEPMASS=507.84507	60130
CHARGE=1+
192.02396	128	
196.01693	678	1+
232.89593	226	
236.88719	162	
238.06722	150	
250.90691	202	1+
252.08079	116	
258.83545	130	
258.87786	110	
264.08144	250	1+
266.16586	130	
269.91996	238	
275.85190	132	
276.99394	142	
278.83093	174	1+
278.84988	128	
280.11088	230	1+
280.41014	114	
285.86184	116	
286.97598	116	
287.85517	476	1+
289.87811	122	
290.86574	392	1+
293.87613	266	
294.86790	142	
296.81572	122	
296.85955	108	
298.85786	126	
299.81370	112	
301.80304	288	1+
301.84769	226	
303.86897	800	1+
305.85979	506	
307.89146	176	
308.14167	858	1+
308.87711	654	1+
308.89792	228	
310.15683	650	1+
310.43488	108	
311.88481	388	
312.37282	108	
312.86359	198	
312.88498	244	
313.86615	140	
313.88249	138	
314.78935	122	
314.86151	178	
315.86610	226	
316.86286	120	
317.77737	132	
318.76758	118	
320.83830	122	
321.83009	104	
323.85207	326	1+
323.87623	388	1+
325.82683	136	1+
325.90234	106	
326.88245	1510	1+
327.80520	272	1+
328.84986	220	1+
328.87271	246	1+
328.90490	230	
329.17569	166	
330.06437	130	
330.16001	152	
331.82198	162	
332.79559	276	1+
332.87983	414	
333.87985	188	
333.93350	248	1+
334.83486	158	
335.83328	110	
335.88796	180	
336.90975	122	
337.87935	116	
339.81345	134	
340.86384	128	
341.77632	144	
343.87747	162	
344.93570	160	
347.75067	126	
347.77732	198	
347.85648	104	
348.77638	142	
348.79569	220	1+
348.91576	164	
349.75559	410	1+
350.80673	150	
350.84729	132	
350.88555	240	1+
351.79072	152	
351.82531	148	
352.17123	112	1+
352.85122	240	1+
353.79011	150	
354.06884	180	1+
354.87806	106	
354.90535	128	
355.18781	190	1+
355.77273	226	1+
357.73729	156	
357.79409	248	1+
357.84759	122	
358.82145	208	1+
359.82546	178	1+
360.75483	162	
363.79086	122	
363.81401	118	
363.83525	314	1+
363.91016	144	
365.76587	316	1+
365.78602	466	1+
365.87151	128	
366.18572	212	
366.84276	116	
366.85358	288	1+
367.72912	108	
367.76603	446	1+
367.85287	158	1+
368.89406	190	
369.83684	138	
369.89790	282	1+
370.80565	204	
370.82652	114	
371.18538	182	
372.78237	614	1+
374.81957	110	
381.71388	334	1+
381.83984	328	1+
383.79838	236	1+
384.85039	152	
385.77764	120	
385.85401	146	
386.77989	110	
386.84377	142	
387.78117	194	1+
387.83037	120	
387.84970	194	
388.84964	116	
389.19820	350	1+
389.82013	106	
390.78685	122	
390.83442	214	
391.74873	122	
391.84040	168	
391.87780	130	
391.90908	120	
392.73011	172	
392.82693	490	1+
395.80297	126	
397.76728	162	
398.73254	130	
399.85480	482	1+
400.30329	108	
401.79458	114	
403.76704	108	
403.80878	266	
403.86220	578	1+
404.81075	136	
406.78818	150	
407.73971	350	1+
407.86585	282	
408.76558	178	1+
408.85442	994	1+
409.73807	164	
410.83736	1466	1+
411.10197	186	1+
411.72183	230	1+
412.86046	192	1+
413.74773	146	1+
413.83027	122	
417.81342	194	1+
418.85288	112	
421.87808	122	
423.77693	540	1+
423.86923	232	
424.86645	158	
425.75208	1118	1+
425.87393	122	
426.75330	752	1+
426.85972	436	1+
427.73306	328	
427.78845	142	
428.80166	256	1+
428.84523	1244	1+
429.70066	224	
429.72545	180	
429.74836	478	1+
429.87240	142	
430.70051	106	
430.77609	230	1+
431.86341	304	1+
433.86120	272	
435.71789	230	1+
438.88800	218	1+
442.68467	156	
443.76840	140	
444.83957	116	
444.87107	672	1+
445.71998	152	
445.75889	212	
446.70662	430	1+
446.74505	152	
446.89155	294	1+
447.76008	172	
447.79664	114	
447.81350	126	
448.76408	124	
449.87936	644	1+
450.75162	208	1+
451.78454	116	
455.68651	192	1+
456.72433	132	
457.89860	110	
458.15497	140	
462.88375	572	1+
465.72577	150	
465.90101	104	
467.88964	368	
468.72323	146	
468.76186	140	
468.88306	204	
469.71857	114	
483.91350	112	
485.90208	118	
END IONS

###FS:    #m/z: 336.94589 #charge 1+
###MS: 155
###MSMS: 157
BEGIN IONS
TITLE=Cmpd 117, +MS2(336.9459), 28.0-35.0eV, 3.4min #157
RTINSECONDS=202.727
SCANS=155,157
PEPMASS=336.94589	29464
CHARGE=1+
90.66076	80	
99.29860	66	
138.45124	86	
187.88010	66	
192.44342	90	
205.01403	76	
205.92932	94	
206.03864	68	
207.98176	72	
211.94455	1336	
212.87721	388	1+
213.93849	752	1+
215.88939	204	
219.83380	68	
219.90148	88	
220.87099	68	
221.87179	80	
223.83689	74	
224.83944	130	
225.10449	98	
225.83942	102	
226.88398	68	
227.19840	80	
227.95043	72	
229.89452	120	
229.95563	1034	1+
230.88864	806	1+
231.87424	84	
231.95103	462	1+
235.05938	68	
236.38629	88	
236.81906	68	
236.85470	68	
237.05507	82	
237.86964	128	1+
239.85002	114	
240.82914	80	
240.84225	368	1+
241.84190	340	1+
242.39740	70	
243.13998	80	
245.07534	74	
247.96723	310	1+
248.89949	376	
249.83275	66	
249.96392	100	
250.95106	134	
250.97102	152	
251.06966	124	
251.96257	122	
252.92801	66	
252.97041	758	
253.44010	98	
253.83790	224	
253.90439	286	
254.40281	72	
254.51455	98	
254.96434	324	
255.07340	190	
255.87801	72	
256.87018	68	
256.90095	76	
256.97112	216	1+
257.44579	68	
257.84960	510	1+
257.87036	118	
257.91596	86	
258.39449	82	
258.85293	436	1+
258.90576	82	
259.92011	74	
260.41315	104	
260.83167	92	
261.04967	88	
261.83604	76	
262.82653	142	
262.88049	66	
262.90921	90	
263.05942	72	
263.84448	72	
263.88498	70	
264.94901	68	
266.84209	80	
266.90712	74	
268.83826	230	
269.83346	148	
269.85215	80	
270.41335	96	
270.84310	100	
270.88594	68	
270.97896	70	
271.11230	86	
271.89522	104	
272.98237	166	1+
274.10449	82	
274.85536	66	
274.88866	122	
275.87483	144	
275.94733	64	
276.85909	566	1+
276.89321	84	
277.83312	70	
277.93176	84	
278.80344	72	
278.83787	286	1+
279.21654	68	
279.86162	96	
281.13411	84	
284.89983	66	
285.85375	482	1+
286.85421	310	1+
287.90652	82	
290.85682	102	
291.87498	88	
292.80317	76	
292.82375	74	
292.86180	72	
293.10573	218	1+
294.27768	78	
294.86360	78	
295.90049	74	
296.05415	82	
296.22939	76	
296.85936	70	
296.89264	72	
296.99053	88	
297.38430	66	
297.78670	66	
297.88811	66	
297.90267	68	
299.39499	82	
300.46898	84	
301.01832	74	
301.18246	102	
301.87849	190	1+
301.95455	84	
302.93459	78	
306.88177	76	
307.07763	86	
307.54694	82	
307.79641	86	
307.89805	114	
308.76055	88	
309.41694	82	
309.82085	78	
309.86908	94	
309.92219	82	
310.88292	84	
311.77560	86	
313.91489	74	
314.80966	82	
314.94702	94	
318.00697	74	
318.19115	68	
319.26525	76	
320.90881	72	
321.17709	70	
322.03581	72	
322.92643	84	
324.78266	66	
325.13232	70	
326.89079	68	
327.12599	72	
327.75473	68	
330.42533	88	
332.83393	80	
334.70925	72	
336.87863	102	
338.80559	70	
END IONS

###FS:    #m/z: 359.96183 #charge 1+
###MS: 155
###MSMS: 158
BEGIN IONS
TITLE=Cmpd 118, +MS2(359.9618), 28.0-35.0eV, 3.4min #158
RTINSECONDS=203.5
SCANS=155,158
PEPMASS=359.96183	19586
CHARGE=1+
171.14166	82	
182.86308	74	
199.88466	84	
201.02844	86	
201.89659	78	
203.00572	76	
209.94548	246	
210.96416	72	
215.97290	92	
216.85615	72	
220.88342	74	
220.94189	82	
220.95845	134	
222.95123	178	
223.95889	132	
224.90917	76	
224.95091	364	1+
226.94798	2850	1+
226.97339	276	
228.88796	166	
228.91089	78	
228.94188	1218	1+
229.02146	106	
230.00205	70	
233.82593	90	
235.01398	76	
236.87001	72	
240.93897	76	
240.96685	220	
241.78976	72	
241.90429	158	
241.95429	226	1+
241.96924	98	
242.92139	80	
242.97876	80	
244.85647	92	
244.95666	1218	
245.91659	74	
245.94321	124	
246.89908	82	
246.95515	754	
248.80558	178	
249.79909	134	
250.94749	98	
250.97117	142	
254.05444	88	
254.23248	74	
254.86138	96	
255.90555	76	
255.94839	82	
256.03122	74	
256.18034	70	
258.98687	74	
260.82986	154	
260.96975	138	
261.06166	72	
262.96299	96	
263.21274	88	
263.89045	86	
264.82876	118	
264.85889	72	
264.91292	94	
265.97788	104	
265.99322	76	
266.81066	94	
267.97646	138	
268.16209	94	
269.11230	80	
269.97411	120	
270.87687	132	
273.90934	80	
273.96838	114	
275.07513	72	
275.96977	82	
277.80297	72	
277.84672	88	
277.85821	74	
277.95432	76	
278.42332	104	
278.84521	168	
279.12205	82	
279.80350	78	
279.95380	74	
280.79278	196	
280.86343	218	1+
281.04582	76	
281.90075	84	
282.78985	74	
282.83752	76	
282.99014	116	
284.82463	222	
285.12205	74	
285.41622	94	
285.82721	86	
285.87934	74	
285.89981	72	
285.93919	84	
286.79972	88	
289.40286	76	
289.88556	80	
291.78840	114	
291.99055	70	
292.43732	76	
293.11755	188	
296.81094	234	1+
296.92103	72	
296.99703	86	
297.90660	76	
297.92316	100	
298.80939	246	1+
298.85566	80	
298.90864	72	
299.23175	70	
299.93513	72	
300.47308	78	
301.33802	76	
301.87508	164	1+
302.09523	102	
303.80726	80	
303.86472	78	
303.94629	72	
307.39395	110	
308.80140	80	
308.81864	70	
310.87291	116	
311.87980	76	
312.86908	72	
312.96668	72	
313.85070	264	1+
313.87357	70	
313.89821	142	
316.48271	80	
316.81342	82	
316.84125	74	
318.93480	160	
321.82006	80	
325.74395	74	
326.16943	78	
326.89698	78	
328.04180	70	
329.05413	80	
330.80316	72	
332.79014	104	
336.94147	128	
338.94795	84	
339.00262	70	
339.88032	92	
340.10898	74	
340.79912	76	
340.96308	106	
341.87279	80	
341.89999	92	
342.26784	80	
350.03309	70	
354.36973	78	
356.68965	72	
357.77161	88	
362.78866	94	
363.10721	98	
END IONS

###FS:    #m/z: 507.84492 #charge 1+
###MS: 159
###MSMS: 160
BEGIN IONS
TITLE=Cmpd 119, +MS2(507.8449), 28.2-35.2eV, 3.5min #160
RTINSECONDS=207.165
SCANS=159-160
PEPMASS=507.84492	62548
CHARGE=1+
93.64759	116	
196.01644	302	1+
210.03323	148	
214.88620	190	
225.90293	136	
232.89540	148	
236.88917	280	
238.06432	136	
250.91147	304	1+
252.08410	312	1+
258.87645	124	
266.16549	306	1+
269.92465	112	
283.89769	104	
285.88548	122	
287.38024	102	
287.85446	496	
288.35920	108	
289.03918	110	
290.88683	130	
293.87356	222	
294.14073	104	
294.85134	196	1+
294.87307	364	1+
295.98013	118	
297.90336	114	
299.84145	102	
299.86399	138	
300.84249	206	1+
303.86859	238	
303.98459	130	
305.86241	1212	1+
306.83460	108	
307.89208	492	1+
308.10115	112	
308.14450	376	
308.38952	102	
308.87307	472	
309.14807	236	
310.15870	646	1+
310.40756	136	
310.88779	150	
311.88255	922	1+
312.80567	190	1+
314.03849	106	
314.86342	212	
315.85551	146	
316.97331	114	
319.85805	240	1+
320.01500	198	1+
323.84977	110	
323.87426	162	
324.84309	106	
324.86136	156	
325.82823	230	
325.90187	132	
326.88401	1350	1+
327.90036	138	
328.86801	128	
330.05964	184	
330.16492	122	
330.78720	242	
330.88487	120	
331.77344	182	
332.83586	126	
332.87755	234	
335.07904	186	1+
335.84476	152	
336.86197	108	
337.02798	106	
337.87852	246	
338.83812	130	
338.89027	130	
338.99934	136	
339.83742	132	
339.87571	134	
341.84548	136	
341.86975	150	
342.36588	146	
342.87142	274	1+
342.99432	152	
345.84648	124	
346.83633	436	1+
347.77367	234	
348.78439	260	
349.35797	266	
349.75822	464	1+
349.84905	226	1+
350.84192	182	
350.88622	182	
351.18032	168	
351.76730	158	
353.83088	178	1+
354.80629	234	1+
355.87771	158	
355.89513	114	
356.84060	144	
357.84306	124	
357.86405	156	
358.76196	198	1+
358.78716	140	
358.98491	226	1+
363.00337	106	
364.79769	196	
365.78647	466	1+
365.88196	172	
366.84178	108	
367.70887	170	
367.76902	312	
367.80261	296	1+
367.83717	158	
368.03609	264	1+
368.80782	202	1+
369.83248	356	1+
370.80013	424	1+
372.04832	146	
372.78360	342	
373.83256	182	
373.87379	126	
373.90336	232	
374.81226	140	
375.76046	134	
376.10266	186	1+
376.80085	130	
377.74305	120	
378.78602	110	
381.83674	434	1+
382.72932	182	1+
383.79817	166	
384.85259	298	1+
385.77593	378	1+
385.83122	114	
386.39509	206	1+
386.83930	434	1+
387.84314	280	1+
388.78790	454	1+
389.19163	110	
389.79007	374	1+
389.84710	114	
390.18023	156	
390.83913	190	
391.76501	132	
391.84136	264	
392.82553	752	1+
393.72502	228	1+
395.74963	128	
395.77132	108	
396.79851	172	1+
398.86963	136	
399.84882	516	1+
400.78801	242	1+
403.80369	230	1+
403.87188	256	
404.86411	128	
406.75473	126	
406.86006	146	
407.74423	220	
407.86666	426	
408.06743	186	1+
408.85348	692	1+
410.02509	108	
410.73672	210	
410.76609	138	
410.83721	1076	1+
412.83474	326	1+
413.07556	110	
413.81706	200	1+
413.84307	180	1+
416.78121	102	
419.73143	376	1+
421.88890	146	
422.86767	140	
423.77565	240	
423.87415	168	
424.77646	270	
425.75488	748	1+
425.83290	176	
426.77240	256	
426.80201	104	
426.86195	706	1+
427.74462	786	1+
427.79966	150	1+
428.73185	198	
428.84661	1322	1+
429.71534	108	
430.81481	128	
430.84380	166	
431.86788	596	1+
432.68465	202	
433.85396	352	1+
439.89075	134	
440.73339	150	
441.79046	300	1+
441.88066	114	
442.68519	102	
443.76748	296	1+
444.79894	122	
444.83057	144	
444.87278	1320	1+
445.72029	244	1+
445.75335	390	1+
446.75348	320	1+
446.77686	126	
447.71641	210	
448.71719	188	
448.78200	170	
449.77199	130	
449.88159	398	1+
450.71184	170	
450.74706	110	
450.79586	114	
451.87656	130	
457.90764	188	
459.21886	126	
462.88046	492	1+
465.71924	146	
467.89192	490	1+
469.89179	160	
470.72329	194	
485.90248	302	1+
END IONS

###FS:    #m/z: 336.94540 #charge 1+
###MS: 159
###MSMS: 161
BEGIN IONS
TITLE=Cmpd 120, +MS2(336.9454), 28.0-35.0eV, 3.5min #161
RTINSECONDS=207.937
SCANS=159,161
PEPMASS=336.94540	27024
CHARGE=1+
192.88993	72	
197.02861	92	
198.07615	68	
198.95353	80	
200.86315	68	
206.01573	74	
211.94409	1002	1+
212.87775	374	1+
213.93995	354	
215.88960	110	
217.94227	72	
220.97107	72	
221.89386	66	
222.79472	68	
223.02004	68	
223.89749	78	
223.96174	70	
224.82817	72	
226.86195	74	
228.09319	84	
228.89326	78	
229.84739	64	
229.95632	656	1+
230.03146	68	
230.88921	880	1+
231.94999	638	
232.84511	68	
232.94183	72	
233.90012	68	
234.88170	144	
238.86407	80	
238.88979	120	
239.86904	90	
240.83695	110	
241.84451	392	1+
242.91462	72	
246.94147	74	
248.02910	74	
248.89850	186	
248.95634	68	
249.84045	92	
249.90355	112	
249.96600	238	
250.82794	108	
250.96186	138	
250.97602	94	
250.99405	70	
251.07058	300	
251.83603	148	
251.88328	88	
251.91320	64	
252.27061	100	
252.83715	118	
252.88353	64	
252.97199	576	1+
252.99088	68	
253.90484	202	
254.08569	64	
254.96691	290	
256.51646	66	
256.89600	82	
257.83032	64	
257.85304	124	
257.94074	68	
258.02729	68	
258.84730	496	1+
260.86941	74	
262.84628	82	
263.83284	74	
263.86249	80	
264.97314	66	
265.01880	72	
265.08280	76	
266.35565	84	
266.37777	90	
266.55633	86	
266.98128	66	
268.09403	82	
268.84077	530	1+
268.88664	92	
270.98349	122	
271.38300	78	
271.87315	134	
271.91515	138	
272.85577	72	
272.98356	80	
273.10539	72	
273.88088	76	
274.35437	82	
274.86170	118	
274.90243	70	
275.87804	84	
276.85716	482	
277.84302	140	
277.84963	112	
277.93367	82	
278.01559	90	
278.84400	126	
278.87739	152	
279.08728	70	
281.86547	70	
282.81123	66	
282.88484	72	
283.02957	70	
283.79427	72	
283.87076	74	
284.86072	74	
284.88000	136	
285.84688	778	1+
286.68084	68	
286.84986	568	1+
288.85811	162	1+
290.89598	70	
292.86373	76	
293.10262	110	
293.11548	68	
293.85497	116	
293.98604	122	
294.12184	138	
295.04282	78	
296.43258	66	
296.84313	106	
296.89757	72	
298.87716	80	
299.89225	66	
300.39862	70	
300.79685	62	
302.89396	74	
303.85754	184	1+
307.83795	72	
307.89254	206	
308.80538	66	
309.94814	72	
310.86008	136	
311.07122	94	
311.86876	96	
312.86446	88	
313.05396	74	
314.79405	68	
315.10798	78	
315.82310	74	
317.86912	78	
318.11206	64	
318.16128	62	
318.82671	72	
322.24719	70	
323.81012	76	
326.87529	74	
327.00624	68	
329.87238	64	
330.82945	92	
332.77795	78	
332.87890	84	
333.27985	68	
333.86392	86	
334.86189	80	
335.77727	64	
335.90541	78	
335.92333	72	
337.87660	70	
338.81020	78	
339.23283	92	
END IONS

###FS:    #m/z: 359.96159 #charge 1+
###MS: 159
###MSMS: 162
BEGIN IONS
TITLE=Cmpd 121, +MS2(359.9616), 28.0-35.0eV, 3.5min #162
RTINSECONDS=208.709
SCANS=159,162
PEPMASS=359.96159	20128
CHARGE=1+
145.45240	90	
191.93784	82	
191.95974	82	
195.91503	72	
200.22841	70	
203.87111	72	
208.88412	84	
209.94340	220	
214.87351	72	
215.38847	106	
216.85988	72	
219.40973	92	
221.88716	76	
222.00727	74	
222.94934	328	1+
224.01146	96	
224.94721	374	1+
224.96985	212	1+
225.83445	88	
226.94850	1580	1+
226.97095	148	
227.92658	86	
228.94261	1310	1+
232.53203	70	
234.92739	70	
236.84528	78	
238.89439	100	
239.65396	94	
240.83286	162	
240.93689	190	
240.96405	278	
241.03856	74	
241.08561	74	
241.90044	190	
241.94156	86	
242.95822	174	
243.06526	72	
244.84858	74	
244.95921	1386	1+
244.99081	72	
245.88434	72	
245.94316	236	
246.40341	82	
246.95334	936	
248.80328	72	
248.81972	78	
249.80557	70	
250.94893	200	
251.84002	132	
252.91660	72	
252.95476	118	
253.89207	90	
255.37903	104	
258.02522	78	
258.09432	84	
258.97458	158	
259.86817	212	1+
259.94010	72	
260.15390	78	
260.83279	182	
261.42121	92	
261.47255	84	
261.97500	74	
262.94895	116	
263.05938	76	
264.50904	100	
264.96289	72	
266.81390	566	1+
267.04765	86	
267.92124	92	
269.85720	72	
269.97103	176	
270.08668	118	
270.84151	74	
270.88514	160	1+
271.09609	92	
271.84080	102	
271.98640	74	
273.91575	94	
273.97026	86	
274.06184	74	
274.86250	102	
275.97209	80	
276.80582	118	
277.07891	88	
277.80704	72	
277.85801	90	
278.79973	154	
278.84458	154	
279.79369	80	
279.97034	76	
280.07689	88	
280.09969	70	
280.62378	90	
280.79427	234	1+
280.84852	118	
282.87887	78	
283.07109	118	
283.38483	86	
283.79211	88	
283.84817	70	
284.79662	94	
284.82540	72	
285.08012	100	
285.82743	74	
285.86452	84	
286.85780	136	
289.85414	80	
291.88038	248	1+
292.43553	82	
293.90262	78	
293.98266	82	
294.89368	138	
295.01992	72	
295.81299	78	
296.06867	82	
296.81137	176	
297.81042	116	
297.87992	102	
298.80125	668	1+
300.35818	104	
300.85426	72	
301.27211	86	
304.44763	106	
304.81611	100	
305.11916	86	
306.88163	78	
307.05362	70	
310.00654	84	
310.96918	74	
313.85563	88	
314.87602	158	
315.68393	120	
316.81457	178	
317.41844	82	
319.06348	74	
319.17743	86	
320.91336	74	
323.01493	74	
323.16465	72	
323.93579	76	
325.14797	78	
325.73938	80	
325.93221	78	
326.84603	82	
327.75504	92	
328.83831	72	
334.07155	98	
334.28911	122	
334.76770	80	
336.85148	70	
339.05464	82	
339.81891	90	
340.94505	120	
341.98407	100	
342.78380	70	
342.90916	104	
349.18135	74	
349.98020	108	
353.36031	108	
355.12421	78	
357.77359	184	
END IONS

###FS:    #m/z: 322.93006 #charge 1+
###MS: 163
###MSMS: 164
BEGIN IONS
TITLE=Cmpd 122, +MS2(322.9301), 28.0-35.0eV, 3.6min #164
RTINSECONDS=212.399
SCANS=163-164
PEPMASS=322.93006	929028
CHARGE=1+
186.91517	80	
192.13346	86	
193.44285	98	
197.97598	82	
198.95414	60	
199.88479	72	
200.87860	68	
201.04774	78	
202.04652	74	
203.87648	74	
204.14837	66	
205.95107	74	
206.92598	66	
208.91074	62	
213.88640	74	
214.89260	72	
215.92429	74	
216.85506	170	
216.88142	70	
217.92439	78	
218.89697	72	
221.87026	76	
222.95248	70	
224.96079	80	
226.97087	72	
227.86694	78	
228.89323	64	
228.93052	98	
230.82357	68	
230.84418	88	
230.93011	80	
235.82795	86	
236.91281	88	
236.97014	62	
238.78622	72	
238.89045	82	
238.93638	84	
239.07853	164	
240.90849	64	
240.94085	1070	
241.80309	74	
241.94214	760	
242.08953	76	
242.94174	2854	1+
243.82566	76	
244.40138	78	
244.50688	112	
244.85443	66	
244.93965	390	1+
245.07552	72	
245.90254	68	
245.93314	82	
246.90126	68	
247.39054	162	
247.89279	96	
248.84402	82	
249.00875	78	
250.87049	68	
251.08226	72	
251.10382	76	
251.93512	62	
253.88429	60	
254.86534	64	
254.90654	64	
254.92810	92	
255.06357	72	
255.80336	76	
256.39079	66	
256.90020	80	
257.79421	72	
258.97274	100	
259.34236	92	
259.82927	234	1+
259.93589	76	
262.83457	74	
263.90661	72	
263.98031	66	
263.99608	58	
264.07793	60	
264.42351	82	
265.06456	66	
265.17828	66	
266.86459	144	
266.89121	58	
267.91702	78	
268.96146	96	
269.85196	62	
269.89662	58	
271.86917	58	
274.90791	130	
275.81881	60	
277.84199	72	
278.06656	64	
278.15099	92	
278.84596	156	
279.09188	1744	1+
279.41360	82	
279.88601	60	
279.95384	72	
281.98738	70	
282.11069	82	
282.27188	68	
282.30905	68	
284.29168	454	1+
284.86959	70	
286.09921	66	
286.78328	68	
286.86834	60	
287.79432	76	
287.88614	70	
287.92140	64	
288.79746	68	
288.88701	76	
289.15203	80	
290.87544	66	
291.81623	74	
292.85342	88	
294.82335	70	
294.85535	66	
295.03409	68	
295.10169	72	
295.39494	72	
296.83822	92	
297.86756	76	
298.84092	64	
299.48245	82	
299.87583	62	
301.22542	58	
301.39180	72	
301.86681	100	
304.91927	70	
305.88906	72	
306.78281	60	
306.87539	74	
307.79910	140	
307.88258	68	
308.96530	64	
311.85989	144
[truncated: 1,454,816 more chars]
