# Supplementary material for: High-Throughput Venomics
Source: J Proteome Res. 2023 Apr 3;22(6):1734–46. doi: 10.1021/acs.jproteome.2c00780 (PMC10243144; doi:10.1021/acs.jproteome.2c00780)
Supplement: Supplementary file 9 — pr2c00780_si_009.zip [file pr2c00780_si_009.zip › Manual files/Calloselasma rhodostoma MGF/210702_Calloselasma_halfplate000015_5.1.201.mgf]

###	D:\Data\Julien\210702_Cr_half_TFA\210702_Calloselasma_halfplate000015.d\ProteinAnalysisResults.mgf
###	D:\Data\Julien\210702_Cr_half_TFA\210702_Calloselasma_halfplate000015.d\analysis.baf
###	210702_Calloselasma_halfplate000015.d
###	Instrument: maXis HD
###	Manufacturer: Bruker
###    PeakWidth 0.30, MiniumIntensity 10, S/N 1Apply threshold 0, Threshold 10
###    Retain Residuals no, Create neutrally no,
###    FullScan Parameters: AdductIon (+)+H (-)-H, LowMass 0, HighMass 8000, MaxCharge charge decon 4, MinPeaks 3
###    Perf. isotope decon yes, Max Charge Istopic decon 6, MW agreement 0.00, Abund. cutoff 2.00, Envelope cutoff 75.00
###    MaxRes   Parameters: AdductIon (+)+H (-)-H, LowMass 0, HighMass 8000 
###    Perf. isotope decon yes, Max Charge Istopic decon 6, Abund. cutoff 2.00
###    MSn      Parameters: AdductIon (+)+H (-)-H, LowMass 0, HighMass 8000 
###    Perf. isotope decon yes, Max Charge Istopic decon 4, Abund. cutoff 0.05
###    Global Charge Limit: no 3, Prefer FullScan Result: yes, Export what: 2 (0=non deconv/1=deconv only/2=mixed), NoMSMSSignals: 150, Intensity threshold: 10, NoMSSignals (deconv): 2, NoMSSignals (non-deconv): 2, NormalizeData: no, SingleCharged: yes
###
COM=210702_Calloselasma_halfplate000015.d
USERNAME=Demo User

###FS:    #m/z: 322.92992 #charge 1+
###MS: 1
###MSMS: 2
BEGIN IONS
TITLE=Cmpd 1, +MS2(322.9299), 28.0-35.0eV, 0.0min #2
RTINSECONDS=1.346
SCANS=1-2
PEPMASS=322.92992	1081360
CHARGE=1+
190.92709	156	
191.95553	414	1+
192.97985	156	
193.93172	184	
194.04497	156	
201.04388	144	
202.04582	150	
205.94747	408	1+
206.18699	138	
212.05002	178	1+
214.12981	126	
214.87936	422	1+
218.05638	128	
221.94278	134	
222.95056	278	
223.92961	318	1+
223.96286	392	1+
224.19979	122	
224.93228	248	1+
227.89861	326	1+
227.92765	344	1+
228.07757	126	
230.07167	128	
230.86598	128	
230.90774	250	1+
230.94416	122	
231.04997	118	
232.96108	406	1+
233.00928	136	
233.04540	166	
233.90033	168	
233.94902	262	1+
234.12876	150	
234.17013	234	1+
235.03055	176	1+
236.08659	220	1+
236.98906	126	
237.11134	136	
238.03320	118	
238.07785	716	1+
238.22601	182	1+
239.26444	192	1+
240.03303	204	1+
240.05994	230	1+
240.26654	160	1+
240.95973	500	1+
242.05555	140	
242.94470	114	
243.04262	562	1+
243.88288	342	1+
244.00338	358	1+
244.04739	338	1+
245.00615	208	1+
245.12361	126	
245.87554	116	
245.93913	492	1+
246.91126	140	
246.97640	408	
247.97675	180	
247.99326	114	
248.96172	130	
248.98753	814	1+
249.03923	554	1+
249.05724	142	
249.07571	114	
249.09137	164	
250.98016	150	
251.03622	194	
251.55083	122	
251.92524	148	
252.10388	126	
252.15008	180	
252.22825	126	
252.98254	182	1+
253.05323	118	
253.15394	228	1+
254.01029	354	1+
254.86615	148	
255.08763	224	1+
255.14324	120	
257.18328	256	1+
258.00590	116	
258.08294	232	1+
260.11234	166	
260.16705	302	1+
260.20502	138	
261.07295	316	1+
261.08693	134	
261.19379	158	
261.89737	238	
261.97542	122	
262.21401	176	1+
262.92407	160	
263.01039	166	
263.06501	160	
263.89334	282	1+
263.98424	382	1+
264.12759	132	
265.01759	1414	1+
265.05773	426	1+
265.23608	146	
266.25159	122	
266.99684	620	1+
267.04022	128	
267.96000	174	1+
268.06026	118	
268.17464	280	1+
268.80945	192	1+
268.97804	264	1+
269.11447	288	1+
270.11965	190	1+
270.27774	180	
270.96926	150	
271.15861	114	
271.28575	126	
273.00479	116	
274.92927	114	
275.02168	138	
275.07257	124	
275.97456	116	
275.99664	204	1+
277.19883	180	1+
277.86598	130	
278.03161	118	
278.07559	138	
278.24621	242	
279.03795	168	
279.09166	1334	1+
279.23086	198	
279.26098	416	1+
279.99877	126	
280.04563	986	1+
280.14039	304	
280.95075	194	1+
281.02496	150	
281.05089	840	1+
281.13477	286	1+
281.18950	114	
281.20739	182	1+
282.02310	114	
282.09156	222	
282.31215	230	
283.02661	720	
283.04849	252	
283.06938	692	1+
283.10584	266	1+
283.26265	652	1+
283.27938	162	
284.19321	144	
284.23665	128	
284.29356	2454	1+
284.91326	254	1+
284.98259	280	1+
285.02689	344	
285.09295	128	
286.05348	114	
286.07802	316	1+
286.21667	120	
286.87863	238	1+
287.04294	196	
288.06002	342	1+
289.06229	240	1+
289.19616	168	
289.88233	296	1+
290.02708	128	
291.04448	190	1+
292.06340	364	1+
292.93664	140	
293.06301	210	1+
293.18916	144	
293.85405	160	1+
293.98598	140	
294.28067	200	
295.01618	136	
295.06863	228	1+
295.10124	250	1+
296.19379	156	1+
297.99661	200	1+
299.05884	474	
300.04616	172	
300.06685	214	
300.08692	200	1+
301.05771	364	1+
302.20862	162	
302.24516	194	
303.05141	134	
303.10770	356	1+
303.20968	126	
303.25748	1068	1+
304.02248	118	
304.05498	122	
304.12813	176	1+
304.18910	170	
304.22491	124	
304.26234	882	1+
304.78829	180	1+
305.02873	116	
305.08643	282	1+
305.18976	122	
305.28201	146	
306.03532	312	1+
306.21818	146	
306.23937	140	
306.27632	164	
307.89326	182	
308.29307	1598	1+
309.13291	146	
309.22366	144	
309.25776	204	
310.01100	124	
310.30917	1078	1+
312.12625	302	1+
313.13094	180	1+
314.06846	300	1+
314.25991	160	
315.03595	114	
317.08005	150	1+
318.27820	124	
318.85724	174	1+
319.04862	176	
319.08334	408	1+
319.10638	232	1+
319.12390	138	
319.23813	162	
319.29168	730	1+
320.05611	120	
320.08644	344	1+
320.18448	318	1+
320.22125	142	
320.29390	578	1+
321.13073	156	
322.10665	234	1+
322.16282	158	
322.23120	156	
322.25098	128	
322.31112	590	1+
323.01977	234	
323.20238	262	
323.23794	10078	1+
323.46624	98	1+
324.11131	140	
324.13663	1214	1+
324.15978	210	
324.18024	138	
324.20536	266	
325.04677	238	
325.07070	166	
325.17468	192	
325.20709	394	1+
326.05422	136	
326.16551	116	
326.18273	142	
326.28308	184	
326.37449	360	1+
326.46326	102	1+
327.06030	516	1+
327.12857	148	
327.15214	128	
327.24547	228	1+
327.26541	332	1+
327.31830	168	1+
328.06323	400	1+
328.10865	132	
END IONS

###FS:    #m/z: 340.94049 #charge 1+
###MS: 1
###MSMS: 3
BEGIN IONS
TITLE=Cmpd 2, +MS2(340.9405), 28.0-35.0eV, 0.1min #3
RTINSECONDS=2.1185
SCANS=1,3
PEPMASS=340.94049	402972
CHARGE=1+
189.92595	182	1+
197.08719	170	
203.99126	204	1+
213.93999	3252	1+
215.88602	502	1+
215.93790	846	1+
217.88182	288	1+
217.93777	126	
223.93267	152	
223.95771	322	1+
224.03962	238	1+
224.97749	208	
226.94516	352	1+
229.11764	144	
231.95181	3598	1+
232.07542	250	1+
233.89635	404	
233.94926	430	1+
235.89333	266	
235.95009	208	
236.05312	172	
237.06255	132	
237.07678	214	
238.05466	122	
239.04216	270	1+
239.07095	154	
239.10418	252	1+
240.23156	1118	1+
240.26710	134	
242.94958	166	
242.99503	306	1+
243.89414	132	
245.04135	138	
245.97877	288	1+
247.24164	136	
247.86287	130	
247.96197	134	
248.03245	164	
248.04680	280	1+
248.99198	262	
249.10621	230	1+
249.95912	1848	1+
250.07976	186	
250.98419	124	
251.23356	204	1+
254.06005	138	
254.28323	332	1+
254.96625	2346	1+
255.07516	1432	1+
255.17573	350	1+
255.23138	154	
257.00396	194	1+
257.06502	134	
258.04992	170	
258.96154	372	1+
259.06139	144	
260.98947	332	1+
261.05457	200	1+
262.96252	200	
263.00746	136	
263.17929	140	
263.98983	144	
264.00536	218	
264.07781	188	
264.17935	132	
264.26487	254	1+
264.91542	136	
264.97864	134	
265.01782	704	1+
265.11999	128	
265.99703	702	1+
266.99900	670	1+
267.13990	220	
267.94132	386	1+
269.06949	364	1+
270.08533	162	
270.10669	182	
270.98606	166	
271.04908	128	
271.12510	234	1+
272.09747	132	
272.94922	128	
272.97072	144	
273.05895	142	
273.97560	364	1+
274.97888	250	1+
275.07693	308	1+
275.22853	274	1+
276.00408	140	
276.10189	236	1+
276.97009	162	
277.02404	162	
277.19548	160	
277.82868	146	
278.06729	132	
278.85442	166	1+
278.90377	198	1+
279.10135	154	
279.16670	184	
279.21100	272	
279.27966	132	
280.02291	148	
280.08782	204	1+
281.04776	1178	1+
281.12074	234	1+
281.28922	178	
282.27856	2676	1+
282.97125	310	1+
283.02732	540	
283.06870	162	1+
283.20841	152	
284.02457	366	1+
284.05240	292	1+
285.05300	276	1+
286.87315	142	
286.89537	268	1+
287.19777	156	
288.11974	148	
288.99592	128	
289.01316	148	
289.07297	166	
289.82206	150	1+
290.04132	128	
290.50927	142	
291.12428	122	
291.90699	136	
292.43433	186	1+
293.06711	278	1+
294.03019	180	1+
294.16127	310	1+
295.00025	140	
295.28181	138	
295.99788	170	
296.12489	284	1+
296.29073	188	
296.33100	590	1+
296.97579	132	
296.99539	142	
297.04439	142	
297.27640	160	
298.08579	506	1+
298.30865	268	1+
298.58328	158	
298.95654	138	1+
299.05967	1438	1+
300.09672	208	
301.05835	300	1+
301.23556	140	
302.01584	294	1+
302.17019	174	
302.24459	160	
302.26775	210	
302.98444	150	
303.25365	146	
304.04759	198	
304.22315	130	
304.26008	240	
304.91047	250	1+
304.98432	162	1+
305.10366	158	
306.12864	322	1+
306.28009	144	
306.31070	140	
307.19934	144	
307.29323	180	
308.03298	144	
308.12276	228	1+
308.25686	328	1+
308.29576	1028	1+
309.22835	150	
309.32319	244	
309.91602	150	
310.02974	144	
311.04122	140	
311.86484	254	1+
312.87042	164	1+
313.07145	142	
314.11145	142	
314.13682	154	
314.17306	226	1+
314.90693	152	1+
315.05160	130	
316.06620	148	
317.07967	136	
318.59406	238	
318.96772	182	1+
319.06695	176	1+
319.23936	336	1+
319.30930	148	
320.21539	486	1+
320.93673	136	
321.12030	140	
321.32064	192	
322.13123	522	1+
322.17810	136	
322.23263	164	
322.30989	136	
322.82071	204	1+
322.96870	208	1+
323.23798	1524	1+
323.30386	270	
324.02243	228	1+
324.07260	138	
324.32455	298	1+
324.99545	150	
325.23453	170	
325.25247	264	
326.09645	256	1+
326.21214	126	
326.24735	222	
326.30510	202	
326.34347	192	
326.78864	172	
326.88219	130	
327.12460	174	
327.34614	124	
328.01537	158	
328.18952	384	1+
333.32984	234	1+
336.01624	166	1+
336.32605	198	
337.09848	160	
337.21174	252	1+
337.25268	242	
337.28219	176	1+
337.36184	126	
337.97144	134	
338.06708	342	1+
338.13175	230	1+
338.15637	124	
338.25178	318	1+
338.33533	308	1+
338.92399	184	
339.22966	312	1+
339.25482	202	1+
339.27153	128	
339.29800	146	
340.09394	188	
340.29768	230	
340.35743	224	
340.39145	906	1+
341.00626	154	
341.10027	472	1+
341.21394	126	
341.24587	756	1+
341.28065	426	1+
341.31014	154	
342.20584	510	1+
342.28249	268	1+
342.31315	1222	1+
343.02320	176	1+
343.22057	474	1+
344.08446	170	1+
344.18682	132	
344.22225	358	1+
344.25168	146	
344.97597	286	
346.08567	142	
346.16154	138	
END IONS

###FS:    #m/z: 363.95652 #charge 1+
###MS: 1
###MSMS: 4
BEGIN IONS
TITLE=Cmpd 3, +MS2(363.9565), 28.0-35.0eV, 0.1min #4
RTINSECONDS=2.891
SCANS=1,4
PEPMASS=363.95652	273844
CHARGE=1+
108.87309	174	
191.95700	440	1+
209.94564	360	1+
209.96541	138	
212.87773	334	
221.03584	226	1+
222.95193	1318	1+
224.25337	90	1+
224.94714	974	1+
224.96937	140	
226.03985	136	
226.94722	3398	1+
227.09971	138	
227.93058	416	
228.94241	3212	1+
230.88911	420	1+
231.70480	182	
233.15092	166	
236.14049	130	
237.06502	186	
237.96106	160	1+
238.06338	148	
238.21620	248	
240.07192	200	
240.96356	932	1+
241.97947	132	
242.96000	602	1+
243.05606	222	1+
243.89152	234	1+
243.98568	156	
244.95783	1840	
245.94876	2610	1+
246.08288	370	1+
246.95360	2174	1+
247.09355	278	1+
248.03489	400	1+
248.90090	210	
250.94728	170	
251.00821	220	1+
252.22705	306	1+
252.95189	260	1+
252.98034	152	1+
253.10216	136	
255.01212	192	1+
255.10649	300	1+
258.97608	404	
259.02732	130	
260.96683	814	1+
261.10195	226	1+
262.87371	172	
262.92828	134	
262.99854	174	
263.16790	192	
263.97896	402	1+
265.18382	330	1+
265.97587	180	
266.24596	126	
267.00689	266	1+
267.14059	228	1+
267.80296	172	
267.97359	300	
268.06670	176	
268.08932	152	
268.96250	1294	1+
268.97473	346	
269.08104	374	1+
271.04375	152	
272.23685	142	
273.09047	126	
274.02069	250	1+
276.08976	432	1+
276.97345	152	
277.19071	128	
278.12198	188	1+
278.92865	314	1+
279.00255	152	
279.01655	312	1+
279.06017	146	
279.93154	242	1+
280.97996	302	1+
281.01619	182	1+
281.11546	152	
281.24470	138	
281.84421	210	
282.27977	150	
283.06864	234	
283.94386	138	
284.24490	144	1+
284.89448	286	1+
284.99571	140	
285.07056	324	1+
285.13072	310	1+
285.94432	178	
286.54690	130	
286.91988	328	1+
287.00990	130	
287.92424	232	1+
288.06313	342	
288.11944	142	
289.05074	124	
289.12240	156	
289.58245	130	
291.80148	180	1+
292.05604	178	
292.06820	384	1+
292.27435	306	1+
292.93803	136	
293.27890	250	1+
293.85327	166	1+
295.12230	168	
295.24877	194	1+
295.28800	234	1+
295.92358	180	
296.07945	130	
296.90551	138	
297.26193	210	1+
297.90396	132	
298.05436	186	
298.07221	156	
298.13374	258	1+
298.58542	168	
301.29399	130	
302.85411	212	1+
302.92523	146	
303.02900	188	
303.26952	152	
303.77025	240	1+
303.93726	244	1+
304.25652	274	1+
304.77592	156	1+
305.05100	146	
305.89387	154	
306.09366	180	
306.14136	184	
306.28035	258	
306.79503	568	1+
307.02593	296	1+
307.28900	962	1+
307.30777	240	
307.78671	178	
307.80000	404	1+
308.01363	188	
308.13007	420	1+
309.21786	134	
310.17134	258	1+
310.30785	496	1+
311.07259	176	
311.34790	394	1+
312.06000	176	
312.86787	202	1+
313.16259	422	1+
315.03095	126	
315.07772	124	
315.26304	216	1+
315.28371	144	
315.78595	140	
315.96718	150	
316.92313	144	
317.94610	128	
318.21231	170	
318.59612	156	
319.09025	194	
319.31339	148	
320.00156	202	1+
320.02866	190	1+
320.29878	138	
321.32517	128	
322.06430	214	1+
322.08269	168	
322.10032	404	1+
322.13120	322	1+
322.92946	196	
324.02017	134	
324.23703	398	1+
324.32280	274	1+
324.89449	148	
324.98843	138	
325.06460	174	1+
325.27051	180	
325.35474	138	
326.17465	638	1+
326.96646	282	
327.79776	158	
328.13396	192	1+
328.31800	174	1+
329.87627	194	
331.10939	128	
331.30377	184	
332.09276	166	
332.28736	246	1+
333.07123	402	1+
333.10914	204	1+
334.98751	140	1+
335.34386	196	
336.32715	404	1+
336.94401	368	1+
337.01429	192	1+
337.29827	150	
339.95863	146	
340.15885	140	
341.10576	128	
341.30286	344	1+
341.36529	166	
342.36794	150	
342.88748	138	
342.90543	276	1+
343.10108	160	1+
343.14009	250	1+
343.83043	158	1+
344.07369	210	1+
344.16888	150	
344.25542	168	
344.27857	152	
345.22669	132	
345.33268	166	
346.19794	148	
347.30457	144	
348.33757	222	
348.93817	204	1+
349.32169	768	1+
350.34517	208	
351.03002	130	
352.89265	192	1+
353.97047	182	1+
355.91432	154	
359.37365	308	
360.10908	238	
360.14158	258	1+
360.24549	184	
360.36337	216	
360.98195	126	
360.99563	212	
361.31841	140	
361.95597	158	
362.12689	130	
362.17190	206	
362.19163	260	1+
362.23083	148	
362.27081	222	
362.34553	224	
363.10824	126	
363.15875	278	1+
363.25819	148	
364.11079	346	1+
364.33961	146	
365.11339	266	1+
365.14326	158	
365.24855	182	
365.30009	190	
366.01895	198	1+
366.28315	292	
366.31986	130	
366.33634	138	
366.37274	128	
367.30064	136	
367.33014	662	1+
367.99408	226	1+
368.42276	1924	1+
368.99720	158	1+
369.34384	150	
END IONS

###FS:    #m/z: 363.95675 #charge 1+
###MS: 5
###MSMS: 6
BEGIN IONS
TITLE=Cmpd 4, +MS2(363.9568), 28.0-35.0eV, 0.1min #6
RTINSECONDS=6.575
SCANS=5-6
PEPMASS=363.95675	281612
CHARGE=1+
191.85930	126	
191.95533	198	
194.02901	144	
204.01692	264	1+
205.95217	294	1+
208.88130	228	1+
209.94356	1414	1+
212.87848	532	
214.04375	138	
217.00407	246	1+
222.95219	3784	1+
224.94761	3632	1+
226.94805	6836	1+
227.02220	192	1+
227.88766	344	1+
227.93235	432	
228.94332	7526	1+
228.99790	146	
230.88840	1264	1+
231.10028	178	
232.88379	200	
233.06800	146	
233.10058	126	
234.97545	128	
237.08763	360	1+
238.11568	134	
238.98889	158	
240.96271	3534	1+
242.95925	1748	1+
243.07122	158	
243.87993	182	
244.03811	214	
244.16084	246	1+
244.95882	3534	1+
245.94465	290	
245.99939	146	
246.05609	196	1+
246.90252	144	1+
246.95338	3312	1+
247.15846	180	1+
247.24400	136	
248.08227	330	1+
248.12307	148	1+
248.90064	390	1+
248.98456	182	
249.06003	166	
250.04113	324	1+
250.06088	190	
250.94833	538	1+
250.97109	146	
251.07719	292	1+
251.11087	222	1+
252.23385	154	
252.98152	248	1+
252.99163	182	1+
253.01518	220	1+
253.17597	166	
254.03557	228	1+
254.11577	138	
254.86954	126	
254.95592	206	
255.06689	152	
257.16934	256	1+
258.06209	136	
258.89987	216	1+
258.97556	684	1+
259.92967	242	1+
260.90863	234	1+
260.96831	2066	1+
261.06682	198	1+
263.05605	242	
263.98001	346	
264.98509	178	
265.04260	202	1+
265.06879	580	1+
265.09084	142	1+
265.97572	490	1+
266.07320	474	1+
266.19503	160	
266.24758	148	
266.37904	126	
267.14053	146	
267.92380	136	
267.97412	598	1+
268.96259	622	1+
269.02433	184	
269.96746	422	1+
270.24117	240	1+
270.91070	142	
271.96207	306	1+
273.10125	228	1+
276.05847	238	1+
276.85647	192	1+
277.08914	326	1+
279.06367	142	
281.08880	178	
281.11843	144	
281.16067	306	1+
282.10951	210	
282.27761	160	
282.91463	224	
283.06653	248	
283.08763	124	
283.18957	130	1+
283.95557	138	
283.98719	160	
284.23328	150	
284.98675	234	1+
285.86959	230	1+
285.94384	354	1+
286.07042	188	
286.14513	136	
287.87882	202	1+
287.91816	202	
288.06502	210	
288.11375	268	
289.00374	214	1+
289.07238	340	1+
290.93854	192	1+
291.06124	136	
293.14002	188	
293.84860	128	
294.09045	328	1+
294.92480	196	1+
294.99387	146	
295.02552	132	
296.85788	152	
296.96669	174	
297.11561	132	
297.83793	144	
297.97615	230	1+
298.08345	146	
298.56220	136	
298.92665	274	1+
299.00481	134	
299.02403	168	
299.10872	150	
300.02082	156	
300.15658	134	
301.00034	148	
301.05159	126	
301.08176	144	
301.14228	178	
301.82130	308	1+
301.84645	126	
302.21915	170	
302.24707	370	1+
302.92153	194	1+
303.16479	140	
303.28539	130	
303.88948	162	1+
304.10802	302	1+
304.15186	206	1+
304.59575	156	1+
304.78778	232	1+
305.22761	238	1+
306.16820	284	1+
306.27942	128	
306.78583	440	1+
306.98081	140	
307.07340	164	
307.25736	258	1+
307.28790	202	
307.78835	426	1+
308.11714	180	
308.23958	132	
308.29287	924	1+
309.32329	178	
310.30751	480	
311.28531	94	1+
311.31067	222	
311.35180	542	1+
311.99034	228	1+
312.16949	146	
313.02846	220	1+
315.09744	222	1+
316.86559	186	
316.90802	154	
318.15939	216	1+
318.93804	134	
319.02325	142	
319.25652	316	1+
319.29104	396	1+
320.80770	192	
321.08928	370	1+
322.19008	158	
322.30879	274	1+
322.88354	308	1+
322.91845	162	
322.97242	224	1+
323.01866	186	
323.23798	614	1+
323.77955	196	1+
323.88814	234	1+
324.02178	502	1+
324.04200	212	1+
324.21141	248	1+
324.32628	342	1+
324.36076	168	
325.25658	230	1+
326.13115	132	
326.34063	128	
326.96597	280	
327.80599	366	1+
327.88513	138	
328.81249	234	1+
328.97446	144	
329.01437	148	
329.16629	160	
329.30799	178	1+
329.86979	248	1+
330.20778	158	
331.05633	288	1+
331.77488	348	1+
332.11403	200	1+
332.77620	280	1+
333.32702	160	
336.94610	624	1+
337.09102	156	
339.09676	364	1+
340.19061	264	1+
340.93734	160	
341.24788	144	
341.35811	258	
342.07622	146	
342.28259	198	
342.91062	364	1+
343.18298	176	1+
344.00758	328	1+
344.25575	134	
344.28644	426	1+
345.00885	276	1+
345.12649	138	
346.23350	194	
347.23855	218	
348.02261	210	1+
348.24134	164	
349.04739	140	
349.25308	148	
349.28745	126	
349.31922	404	1+
350.18580	304	1+
351.15540	158	
351.27190	152	
351.33689	302	1+
351.93414	154	1+
352.92827	210	1+
353.18119	136	
354.11025	256	1+
354.16787	230	1+
354.89050	196	1+
359.00608	258	1+
359.37384	156	
360.11377	196	
360.14704	226	1+
360.24280	410	1+
360.30203	144	
360.32538	152	
360.35880	522	1+
361.28155	154	
362.13626	172	
362.19078	182	
362.27149	344	1+
362.30750	146	
362.34103	178	
362.95425	130	1+
363.14764	172	
363.21329	164	
363.25021	136	
363.27316	220	1+
363.32538	150	
364.08091	218	1+
364.10150	148	
364.21673	260	1+
364.24773	378	1+
364.36719	138	
365.14538	168	
365.18346	322	1+
365.28386	662	1+
365.39374	178	
367.22709	198	1+
367.26311	180	
367.28291	134	
367.33139	484	
368.02400	278	1+
368.16522	154	1+
368.26422	160	
368.29670	246	
368.33053	306	
368.38253	358	1+
368.42216	1764	1+
369.23249	158	1+
369.33990	174	
END IONS

###FS:    #m/z: 539.23314 #charge 1+
###MS: 5
###MSMS: 7
BEGIN IONS
TITLE=Cmpd 5, +MS2(539.2331), 28.9-36.2eV, 0.1min #7
RTINSECONDS=7.347
SCANS=5,7
PEPMASS=539.23314	173834
CHARGE=1+
191.95738	400	1+
193.94945	188	
207.03221	268	
208.02928	192	
223.00523	188	1+
223.06291	282	
224.93421	300	1+
225.03996	260	1+
227.19402	498	1+
228.19597	304	1+
229.13922	208	1+
229.87917	198	1+
232.97039	194	1+
234.01286	230	
234.19371	222	1+
235.96019	170	1+
237.01791	320	1+
240.03550	192	1+
240.13362	336	
241.93723	326	1+
242.94113	282	1+
243.08077	178	1+
244.03926	334	
244.98931	244	
245.96438	260	
245.97998	630	1+
247.94675	2078	1+
248.03011	264	
248.96409	180	
249.04226	198	
249.15233	170	1+
249.88832	322	
249.98090	206	
250.04006	312	1+
250.96790	752	1+
251.23268	260	1+
253.07028	490	1+
254.00584	174	1+
254.09400	226	1+
255.22941	508	1+
255.97092	322	1+
258.03101	170	1+
259.95318	440	1+
260.99796	292	1+
261.13113	788	1+
262.10336	708	1+
262.92633	154	1+
263.10786	580	1+
263.97759	436	
264.26500	648	1+
264.98105	204	
265.01728	342	1+
265.90117	320	1+
265.95722	1514	1+
266.09973	574	1+
266.13181	346	1+
266.99724	5956	1+
267.10525	444	1+
267.13615	272	1+
267.15380	426	1+
267.89761	1014	1+
268.15563	314	1+
268.97691	1526	1+
268.99278	920	1+
271.17283	228	1+
271.88055	334	1+
272.10110	320	1+
273.95515	600	1+
274.02511	296	
275.05803	184	
275.91611	156	1+
276.04900	288	1+
277.89313	366	
278.14297	328	1+
279.89455	222	1+
279.98586	176	
280.26366	236	
280.93706	288	1+
281.04899	2996	1+
281.97423	266	1+
282.02354	576	1+
282.10515	238	
282.27757	808	
283.02622	488	1+
283.04509	416	
283.13352	404	1+
283.26234	1118	1+
283.96854	176	
284.04849	212	
284.16847	152	1+
284.29515	216	
284.91652	212	
285.00650	5320	1+
285.13355	328	1+
285.94153	1868	1+
286.09986	280	
287.07925	206	
287.65513	110	1+
287.90731	222	
287.94651	190	
287.97150	746	1+
288.04652	496	1+
288.06846	316	1+
288.11841	176	1+
289.00186	188	
289.88459	874	1+
290.09047	310	1+
290.92126	336	1+
291.16321	152	1+
292.02756	286	1+
292.06148	360	
292.18646	210	1+
293.03207	202	1+
293.04909	262	1+
294.12646	380	1+
294.16484	222	
295.03956	258	1+
295.89494	206	1+
297.97780	346	1+
298.08339	196	
299.05972	2236	1+
299.96158	452	1+
300.84803	466	1+
301.01569	196	
301.05401	594	1+
301.92295	244	1+
303.01194	456	1+
303.05905	298	1+
303.53972	238	1+
303.95134	616	1+
304.01357	276	1+
304.84549	496	1+
305.16077	568	1+
306.16249	354	1+
306.93125	608	1+
307.13917	688	1+
307.28719	856	1+
308.21581	286	1+
309.01641	268	1+
309.03980	722	1+
310.04367	488	1+
310.30541	178	
310.98461	184	1+
311.00616	398	1+
311.29724	294	1+
312.08088	184	1+
312.86450	404	1+
312.93168	216	1+
313.10053	178	
313.97156	240	
314.04097	208	
314.94117	220	1+
315.07299	546	1+
318.19657	194	1+
318.85862	262	1+
319.62347	174	
319.87526	270	1+
321.14330	304	1+
321.16682	442	1+
322.08219	304	1+
322.19640	208	
322.85703	214	
322.92524	210	1+
323.01613	426	1+
323.11185	204	
323.85399	586	1+
323.96817	202	
324.98777	202	
325.12488	222	1+
325.90222	236	
325.96000	432	1+
326.96231	368	1+
326.99651	242	
327.03842	204	1+
327.17833	268	1+
327.87723	298	1+
329.01314	236	1+
329.08198	598	1+
329.90654	294	1+
330.21709	180	
330.88189	256	
330.99250	266	1+
331.08624	680	1+
332.09066	446	1+
332.16089	186	1+
332.87406	286	1+
334.19049	218	
335.17618	176	1+
335.88458	202	
336.00239	288	1+
336.87214	294	
337.08812	210	1+
337.18674	448	1+
337.88141	228	
338.18966	374	1+
338.89478	208	
339.03916	614	1+
339.88286	292	
339.93669	248	1+
340.87654	430	1+
341.01179	532	1+
341.07374	426	1+
341.10256	282	
341.25104	242	1+
341.98285	540	1+
342.02118	492	1+
342.18770	178	
343.19549	386	1+
343.87163	908	1+
343.91476	198	1+
344.11081	184	
344.16205	232	1+
344.17634	246	1+
344.97186	338	1+
345.02086	210	
345.05068	254	1+
346.00713	218	1+
346.12456	330	1+
346.23712	204	1+
346.75853	96	1+
346.87464	172	1+
347.16443	218	1+
347.89089	254	1+
349.10384	188	
349.14740	322	1+
350.05760	360	1+
350.94235	276	1+
351.01266	288	1+
351.04108	274	1+
351.22688	240	1+
351.33710	212	1+
353.10558	252	
353.25571	368	1+
353.92744	228	1+
354.03500	176	
354.20034	516	1+
354.25553	240	1+
354.89076	268	1+
354.99684	244	1+
355.06770	11966	1+
355.35438	140	1+
356.11917	208	
356.70938	142	1+
356.87944	346	1+
357.06487	2380	1+
357.11875	212	
358.20850	176	
358.91504	254	
359.02491	632	1+
359.11125	616	1+
359.13072	396	1+
360.21257	424	1+
360.89913	434	
361.02855	296	
361.07153	268	1+
361.88511	1340	1+
362.10004	270	1+
362.27976	186	
362.98321	146	1+
363.15553	250	1+
363.32622	196	
363.88065	2282	1+
364.05600	200	1+
364.08315	320	1+
365.11019	246	1+
365.15650	328	1+
365.25701	332	1+
365.32270	154	1+
366.00014	260	
366.17236	478	1+
366.75984	148	1+
367.19680	448	1+
367.29584	228	1+
368.03621	348	1+
368.11136	356	1+
368.14246	372	1+
368.89734	192	
369.11147	228	1+
369.83658	394	1+
370.13094	282	1+
370.96616	804	1+
371.09635	532	1+
371.22807	226	
371.90346	318	1+
371.99838	168	1+
372.96276	226	
373.07814	484	1+
373.18368	214	
373.20372	174	
374.16231	504	1+
374.30326	194	1+
374.32223	270	1+
374.82014	236	1+
375.07366	410	1+
378.10478	322	1+
378.12826	370	1+
378.18953	252	1+
379.10598	192	1+
379.15907	466	1+
379.89597	576	1+
379.95831	572	1+
380.85708	234	
380.96319	482	1+
381.11790	274	
381.86285	204	
381.94960	404	1+
382.12521	398	1+
382.32459	336	1+
382.95437	342	1+
383.05616	178	
383.17063	404	1+
383.22712	176	
383.58827	176	
384.90707	536	1+
384.95109	226	
385.25298	290	1+
385.34726	198	1+
385.84699	196	
385.97418	458	1+
386.15468	540	1+
387.22046	238	1+
387.23934	176	
387.85203	424	
388.10476	640	1+
388.97826	954	1+
389.04613	178	
389.10901	496	1+
389.13118	334	1+
389.18499	312	1+
390.13107	228	1+
390.84145	396	1+
390.97502	680	1+
391.22214	192	
392.97397	448	1+
393.30564	218	1+
393.97878	328	1+
394.12164	418	1+
394.19799	358	1+
394.83681	366	1+
394.85914	226	1+
394.99801	248	1+
395.20008	210	1+
395.27394	218	1+
395.34899	180	
396.01279	202	1+
396.07119	582	1+
396.17021	746	1+
396.24509	592	1+
397.07205	428	1+
397.17219	524	1+
397.24914	532	1+
397.99806	194	1+
398.78394	232	1+
399.05122	266	1+
399.16082	268	1+
399.84693	252	1+
399.98402	416	1+
400.12996	392	1+
400.21733	242	1+
401.24044	684	1+
402.91809	338	1+
403.87300	242	
403.97606	232	1+
404.97721	160	1+
405.07056	286	1+
405.12990	330	1+
405.85637	956	1+
406.33838	190	
406.36382	268	1+
406.99067	352	1+
407.17953	478	1+
407.22086	224	1+
407.26186	214	1+
407.29613	266	1+
407.36497	168	1+
408.15569	186	
408.85414	502	1+
409.34715	196	1+
411.15480	198	
411.19525	248	
411.99393	430	1+
412.12689	290	
412.84789	478	1+
413.06851	178	
413.13733	198	
413.95098	190	1+
413.99446	248	1+
414.17446	694	1+
414.95236	144	1+
415.17759	580	1+
415.27011	242	1+
416.10866	294	1+
417.16265	266	1+
417.79511	186	
418.02271	274	1+
419.10441	208	
419.13095	330	1+
419.27856	152	1+
420.88991	192	
420.98968	186	1+
421.00405	198	1+
421.88302	184	
422.98768	192	1+
423.14930	882	1+
423.18518	488	1+
423.31053	188	1+
423.86808	878	1+
425.04745	162	1+
425.19736	448	1+
426.12776	238	
426.24498	530	1+
426.33829	178	1+
426.86075	234	
427.05240	588	1+
427.14877	354	1+
427.17648	276	
427.24826	324	1+
428.05496	454	1+
428.39724	180	1+
429.23778	360	1+
429.27609	158	1+
429.74204	130	1+
429.87661	396	
430.00633	556	1+
430.13867	558	1+
430.21054	452	1+
430.24383	218	1+
430.86009	1492	1+
430.88143	620	
431.21174	322	1+
432.01876	316	1+
432.05612	150	1+
432.08308	264	1+
432.13762	338	1+
432.33582	268	1+
432.97368	200	1+
433.19053	544	1+
433.23240	230	1+
434.19176	320	1+
434.88996	216	
435.32025	218	1+
435.86094	900	1+
436.15348	260	
437.13404	338	1+
437.35804	230	1+
438.23590	432	1+
438.87000	224	
438.95393	178	1+
439.11623	446	1+
439.25974	260	1+
439.34006	192	1+
439.89198	216	
440.16958	490	1+
440.20406	730	1+
442.23443	176	
442.37855	454	1+
442.87698	314	1+
443.17498	448	1+
443.22183	798	1+
443.27477	176	1+
443.38379	352	1+
444.87289	986	1+
445.18612	1654	1+
446.03696	286	1+
447.88297	244	1+
448.14549	466	1+
449.30594	148	1+
449.88219	410	1+
451.05249	180	1+
451.26392	374	1+
451.87429	196	
452.13927	210	
454.15144	188	
454.19565	316	1+
454.26299	584	1+
455.16828	198	
457.16885	234	
457.20668	260	
457.87137	976	1+
457.90407	468	1+
459.22557	530	1+
459.92813	216	1+
460.07847	186	1+
460.26040	182	
460.33715	204	1+
460.95717	162	1+
461.17858	214	
461.21677	774	1+
461.23869	214	
461.49599	264	1+
462.17544	210	
462.26036	1422	1+
462.51505	98	1+
462.88180	464	1+
463.19680	2042	1+
463.31073	268	1+
463.34655	312	1+
463.38635	1250	1+
463.54924	172	1+
464.38986	1078	1+
465.23344	192	
465.82124	160	1+
465.89505	740	1+
466.76876	230	1+
466.82434	128	1+
467.89095	676	
469.17101	432	1+
469.34883	244	1+
470.93114	156	1+
471.00419	242	1+
472.04656	210	1+
472.25190	206	1+
474.07576	216	1+
474.18306	390	1+
474.29716	212	1+
474.39774	198	1+
474.44811	182	1+
474.80031	242	1+
475.20093	192	
475.23697	348	1+
476.07997	276	1+
476.90388	232	
477.10504	294	1+
478.13876	222	1+
478.41658	332	1+
479.04113	282	1+
479.22098	188	
479.23897	438	1+
480.21883	188	
480.23551	420	1+
480.90464	198	1+
481.20610	1036	1+
481.92633	140	1+
482.37103	422	1+
483.18496	208	
483.31138	180	1+
484.26597	252	1+
485.14482	266	1+
485.89960	458	1+
486.17949	362	1+
486.38881	262	1+
486.40415	208	1+
486.46205	202	1+
488.21806	464	1+
488.92622	196	1+
489.35110	270	1+
490.16592	286	1+
491.17327	204	1+
494.45687	324	1+
495.10612	228	
495.19416	316	1+
495.24444	192	
496.16618	234	1+
497.22665	716	1+
498.06818	136	1+
498.14101	200	1+
498.18428	188	1+
498.22989	640	1+
498.26941	142	1+
498.43467	248	1+
499.08664	158	1+
500.02840	198	1+
500.09378	112	1+
500.27952	250	1+
500.36005	1358	1+
500.41855	248	1+
501.18428	176	1+
501.36290	972	1+
501.99836	196	1+
502.24938	144	1+
502.29002	328	1+
502.37861	332	1+
502.41463	386	1+
502.42599	352	1+
503.13808	184	
503.42792	308	1+
503.72040	270	1+
504.11394	900	1+
504.15727	220	1+
504.18717	362	1+
504.22631	398	1+
504.31915	236	1+
504.34690	320	1+
504.96934	206	1+
505.08804	270	1+
505.15616	144	1+
505.18791	292	1+
505.44026	564	1+
506.00501	124	1+
506.09350	176	1+
506.44311	432	1+
506.48982	192	1+
507.24486	354	1+
507.37621	210	
509.19454	230	1+
510.19602	142	1+
510.26038	294	1+
511.25901	188	1+
512.15920	232	1+
512.19253	240	1+
512.89838	210	1+
514.30036	162	1+
514.42361	176	1+
515.00795	242	1+
515.25064	244	1+
516.19090	164	1+
516.25487	178	1+
517.38776	196	
517.44651	174	
518.28539	292	1+
518.31584	192	1+
518.41913	454	1+
518.50699	206	
518.56548	194	1+
519.13970	246	1+
519.18957	202	1+
519.24998	246	1+
519.45904	1114	1+
519.73495	100	1+
519.78153	108	1+
520.09653	538	1+
520.14238	164	1+
520.38113	656	1+
520.41364	446	1+
520.49918	290	1+
521.09881	362	1+
521.28870	284	1+
521.38354	514	1+
521.56327	240	1+
521.97867	108	1+
522.16408	144	1+
522.35499	300	1+
522.46849	518	1+
522.52354	662	1+
522.78804	162	1+
523.25699	318	1+
523.39822	750	1+
524.11177	188	1+
524.19057	258	1+
524.26126	268	1+
524.42686	384	1+
524.49393	666	1+
524.76401	250	1+
525.24007	160	1+
525.28640	274	1+
525.37734	322	1+
526.05132	198	1+
526.28696	220	1+
526.91375	290	1+
526.99281	96	1+
528.45307	238	1+
529.26762	154	1+
530.80836	186	1+
531.24451	202	1+
531.77904	220	1+
531.80996	204	1+
534.32519	452	1+
534.83818	318	1+
535.13808	300	1+
535.19335	288	1+
535.39812	510	1+
535.47015	296	
535.49432	324	
535.65808	174	1+
536.14252	250	1+
536.23127	352	1+
536.33649	748	1+
536.47361	1486	1+
536.51499	268	
536.56377	286	
536.60807	510	1+
536.81469	260	1+
537.23573	246	1+
537.33956	532	1+
537.47985	1202	1+
538.06653	170	1+
538.11658	420	1+
538.30059	428	1+
538.43113	760	1+
538.45190	218	
538.50377	250	
538.53058	804	1+
538.58808	586	1+
538.82846	190	1+
538.90538	296	1+
539.18395	468	1+
539.34835	352	1+
539.39692	290	
540.16045	258	
540.21249	500	1+
540.25248	190	
540.40757	820	1+
540.47438	900	1+
540.54080	958	1+
540.79705	116	1+
541.19443	434	1+
541.25499	680	1+
541.30573	216	
541.41142	734	1+
541.44200	650	1+
541.52302	1216	1+
541.65627	110	1+
541.99857	176	1+
542.05738	400	1+
542.27593	180	
542.30268	192	
542.35832	440	1+
542.44419	442	1+
542.52897	968	1+
542.56268	352	
543.05242	330	1+
543.35908	266	1+
543.38671	966	1+
543.49792	828	1+
544.08149	144	1+
544.24770	318	1+
544.46716	342	1+
544.50402	528	1+
544.78109	140	1+
END IONS

###FS:    #m/z: 557.24330 #charge 1+
###MS: 5
###MSMS: 8
BEGIN IONS
TITLE=Cmpd 6, +MS2(557.2433), 29.4-36.7eV, 0.2min #8
RTINSECONDS=8.1195
SCANS=5,8
PEPMASS=557.24330	159596
CHARGE=1+
190.92768	228	1+
209.96586	208	
222.96552	172	1+
227.20021	586	1+
229.94965	286	1+
232.13084	288	1+
232.91949	246	1+
235.05552	208	1+
235.96601	392	1+
237.99446	264	1+
238.09925	324	1+
239.10217	176	1+
239.98871	214	1+
240.13117	286	1+
243.96221	214	1+
244.05859	270	1+
245.88971	178	1+
247.04024	244	
247.94790	674	
248.12466	218	1+
248.97233	238	1+
249.03861	448	
249.09567	202	
249.92579	198	1+
249.99112	176	1+
253.06912	246	
253.09298	246	1+
254.15816	366	1+
255.23089	370	1+
259.98266	218	
259.99112	818	1+
260.01689	192	1+
260.13627	216	1+
261.11685	528	1+
261.94332	266	
263.05426	302	
264.26850	702	1+
265.95719	1400	1+
267.03418	256	
268.85547	152	1+
268.97738	336	
269.16189	216	
270.03035	206	1+
270.12606	232	1+
270.20056	254	1+
270.27787	248	
270.86721	268	1+
270.97243	234	1+
271.06430	392	1+
271.10670	134	1+
271.94836	238	
272.96620	232	
273.95800	384	1+
273.98609	180	1+
274.00978	252	
275.03291	210	1+
276.99121	412	1+
277.16377	456	1+
277.93070	364	1+
277.96788	172	1+
277.99370	352	1+
278.16715	354	1+
279.14323	506	1+
279.95411	282	
280.05574	336	1+
280.14612	334	1+
280.26438	276	1+
280.85170	210	1+
281.05973	304	1+
282.14767	360	1+
282.16579	464	1+
282.27909	594	1+
282.92144	248	1+
283.26102	298	
283.85310	304	1+
283.87607	188	1+
284.14141	1790	1+
286.07679	436	1+
287.05943	392	1+
287.09181	172	1+
287.18994	302	1+
288.03240	296	
288.06311	290	1+
288.19482	212	1+
288.92830	226	1+
290.14716	256	
290.25920	236	1+
290.92701	258	1+
290.97853	200	
291.03165	262	1+
292.00410	276	1+
292.06153	548	1+
292.09720	214	1+
293.06583	466	1+
293.87374	502	1+
295.04322	236	
295.96505	230	1+
297.90359	556	
298.27277	264	
298.89368	242	1+
299.12324	328	1+
300.28755	658	1+
301.01921	336	1+
301.15251	416	1+
301.94791	308	1+
303.95218	534	
304.15061	288	1+
304.78599	192	1+
304.95190	248	
304.97155	144	1+
306.07304	296	1+
306.12517	390	1+
306.14298	286	1+
306.32929	114	1+
306.93102	300	1+
306.96490	214	1+
307.07713	250	1+
307.12887	266	1+
307.28676	716	1+
308.29187	462	1+
308.93143	330	
309.02195	304	1+
309.15722	202	
309.89137	246	1+
310.99397	386	1+
311.06367	266	1+
311.29289	1834	1+
312.87783	224	
312.97562	258	1+
313.26875	272	1+
314.89828	302	1+
314.95907	496	1+
315.11402	152	1+
315.15833	354	1+
316.16307	246	1+
316.86087	210	
317.01245	276	
317.10992	216	1+
317.14414	248	1+
318.01635	320	1+
318.99250	262	1+
319.95867	654	1+
320.13221	236	1+
321.23632	322	1+
321.28328	180	1+
322.01764	338	1+
322.12118	312	1+
322.15853	394	1+
322.31608	160	1+
323.19505	202	
323.85527	552	1+
323.89981	292	1+
325.04174	316	1+
326.01088	338	
326.16988	468	1+
326.19770	244	
326.84979	212	
328.07755	220	
328.10120	198	1+
328.97123	316	1+
329.17049	226	1+
331.12456	214	1+
332.01533	644	
333.09380	250	
335.07602	278	
335.88285	316	1+
336.03381	368	
336.08416	314	
336.88767	192	1+
337.05649	328	1+
337.18739	276	1+
337.29962	134	1+
338.93250	178	1+
338.97744	160	1+
339.86887	268	1+
340.02800	434	
341.00983	254	
341.04905	278	
341.12442	468	1+
342.02534	216	1+
342.16554	442	1+
342.98957	332	1+
344.09443	280	
344.86274	582	1+
344.97298	174	1+
346.02397	232	1+
347.96490	276	1+
348.08231	342	
349.74891	182	1+
351.13299	222	
352.14841	252	1+
352.17054	356	1+
353.09990	546	1+
354.04911	438	
354.13286	208	
354.97521	252	1+
355.06572	680	1+
356.18288	228	
357.04088	282	1+
357.14552	246	1+
358.17860	460	1+
358.26901	218	1+
358.87213	224	
359.11838	262	1+
359.14684	422	1+
360.00753	206	1+
360.07719	212	
360.87163	208	1+
360.89658	464	1+
360.98305	166	1+
361.09619	298	1+
361.89949	394	1+
362.14098	322	
363.06045	500	1+
363.13677	202	
364.06263	424	1+
364.82984	494	1+
365.15543	358	1+
366.09558	474	1+
366.13782	198	1+
366.15617	264	1+
366.88316	300	1+
367.05690	636	1+
367.15470	158	1+
367.91936	238	
368.83044	204	
369.18991	576	1+
369.83454	538	1+
370.68058	246	1+
371.02003	352	1+
371.17267	336	1+
373.69369	220	1+
375.11620	370	1+
376.08267	566	1+
376.17533	170	1+
376.35263	208	
377.05577	262	1+
378.14160	214	
378.80388	172	1+
379.13775	212	
380.08090	248	1+
380.12325	360	1+
380.18273	238	
380.22837	488	1+
381.84852	664	1+
382.17474	276	
382.19893	422	
382.85080	460	1+
382.91217	728	1+
383.07901	312	1+
383.18171	310	
384.10896	594	1+
384.18086	222	
384.21373	474	
384.33575	244	1+
385.03345	338	1+
385.05708	204	1+
385.21433	248	
386.22649	208	
386.95954	178	1+
387.14179	244	
387.20015	1138	1+
387.79786	208	1+
387.84994	268	
388.17842	352	1+
389.10337	382	1+
389.19564	568	1+
390.84190	350	1+
391.08552	236	
392.06066	288	1+
392.20179	462	1+
392.23174	178	1+
392.85247	432	1+
392.89557	524	1+
393.20527	468	1+
393.89514	390	1+
395.11755	226	
395.30272	150	1+
395.36192	188	1+
395.67249	212	1+
396.34482	140	1+
397.00294	218	1+
397.13328	756	1+
397.18525	320	
398.13938	686	1+
398.19094	510	
398.25505	364	1+
399.04989	426	1+
399.16529	230	
399.18528	320	
399.20550	284	
399.26069	236	1+
400.13638	254	1+
400.21710	512	1+
400.85797	570	1+
400.92777	388	
401.86180	334	1+
402.09153	266	
403.19120	290	
403.21422	314	
404.13499	380	1+
404.89981	384	1+
404.95544	172	1+
405.20938	2416	1+
405.85627	814	1+
406.16611	218	
406.85925	544	1+
407.09814	310	1+
407.12754	284	1+
407.15153	248	
408.20086	206	
408.85826	520	
409.69139	212	1+
410.14881	368	1+
410.26822	322	1+
410.87194	514	1+
411.26957	200	1+
411.87481	402	1+
411.97035	192	1+
412.20925	244	
412.84541	516	1+
413.06652	310	1+
414.21174	250	
415.14436	712	1+
415.21554	350	
415.96685	156	1+
417.22803	312	
417.28356	206	1+
418.21128	364	1+
418.22580	474	1+
420.86709	300	1+
421.13390	390	1+
421.59079	170	1+
422.37354	282	1+
423.22014	668	1+
423.87186	886	1+
423.94793	176	1+
424.13758	242	
424.22371	500	1+
424.86594	504	1+
425.04169	218	1+
425.12978	240	
425.26448	302	1+
426.12794	736	1+
426.20881	310	
426.26854	178	1+
426.85954	404	1+
426.99772	420	1+
427.08134	292	1+
427.12520	496	1+
427.19375	242	
427.22653	396	1+
428.18313	522	1+
428.35849	218	1+
429.99698	216	
430.07442	310	1+
430.22216	472	1+
430.85852	384	1+
431.13560	258	1+
431.17217	206	
432.93130	192	1+
432.99630	314	1+
433.15489	770	1+
433.92306	192	1+
434.40296	246	1+
435.86430	284	
436.86335	210	
437.75534	200	1+
438.15832	650	1+
438.86708	356	1+
440.03562	292	1+
440.19727	206	
441.20260	210	
441.26625	362	1+
442.87851	954	1+
443.14137	396	
443.20764	1284	1+
443.36748	272	1+
444.13485	1750	1+
444.87290	1330	1+
445.13652	1448	1+
445.18736	312	
445.97227	154	1+
446.97971	200	1+
447.23981	326	1+
447.87747	300	
448.21148	246	1+
448.25933	326	1+
449.17450	268	1+
451.16527	844	1+
451.30367	316	1+
452.24534	222	
453.19083	204	
453.27056	290	
454.20702	294	
454.69466	232	1+
455.00555	148	1+
455.11097	410	1+
456.17074	870	1+
456.23022	700	1+
456.87446	210	
457.21389	1034	1+
458.16838	210	
458.21893	748	1+
458.64712	240	1+
459.19666	422	
459.92824	118	1+
460.15476	518	1+
460.19887	414	
461.15785	312	1+
461.21709	1096	1+
461.28737	608	1+
461.39853	246	1+
461.90283	232	1+
462.78036	208	1+
464.09581	198	1+
464.88600	212	
465.27846	208	1+
466.37736	200	1+
466.92172	242	1+
467.88680	394	1+
468.15147	202	
469.22681	408	1+
470.35825	198	1+
471.25685	366	1+
472.03194	378	1+
472.17586	214	
472.25902	242	1+
472.87008	462	1+
473.17495	212	
474.17987	1274	1+
474.23041	204	
474.75571	234	1+
475.06390	208	1+
475.19963	274	
476.23638	348	
476.33360	250	1+
476.84041	262	1+
477.21062	308	
477.25114	1442	1+
477.41792	274	1+
478.25472	1164	1+
479.19266	400	1+
479.23423	298	
479.29276	450	1+
479.39768	192	1+
480.22896	436	1+
482.35684	748	1+
482.39074	316	1+
483.15003	498	1+
483.23504	228	1+
483.30788	178	1+
483.95474	216	1+
484.19490	240	
485.88343	242	1+
486.21543	678	1+
487.18872	552	1+
487.89118	458	1+
488.39610	166	1+
488.68089	104	1+
489.01202	166	1+
489.15983	274	1+
489.42574	212	1+
490.13339	174	1+
492.54935	356	1+
493.24080	260	1+
495.10647	202	
495.16892	304	1+
496.23646	234	
496.83392	260	
496.96948	222	1+
497.03983	160	1+
497.16515	408	1+
497.22320	470	1+
498.27968	402	1+
499.09701	236	1+
499.23320	526	1+
499.28645	268	1+
499.85428	218	
500.01867	420	1+
500.24339	360	1+
501.02151	288	1+
501.35946	324	1+
501.41317	224	1+
501.45522	188	1+
501.86355	246	1+
502.19437	270	1+
502.33381	258	1+
502.36541	200	1+
503.00884	212	1+
503.08888	486	1+
503.28882	248	1+
504.22617	904	1+
504.24633	204	
504.59655	124	1+
505.05307	240	1+
505.69697	128	1+
506.12351	258	1+
506.18603	124	1+
506.42320	180	1+
507.14654	226	1+
507.22450	118	1+
507.27822	208	1+
508.06435	196	1+
508.28102	260	1+
508.71898	164	1+
509.15834	258	1+
509.38651	202	
509.86386	312	1+
510.59162	154	1+
511.05431	214	1+
511.09939	196	1+
511.36082	172	1+
512.10387	154	1+
512.29432	676	1+
512.36363	116	1+
512.54800	96	1+
513.19912	496	1+
513.24566	484	1+
513.29840	518	1+
514.12603	284	1+
514.36857	282	1+
515.30105	610	1+
515.37042	308	1+
516.03743	306	1+
516.21421	282	1+
517.03867	224	1+
517.09276	212	1+
517.22150	182	1+
517.30137	882	1+
517.40694	310	1+
517.48420	396	1+
517.86283	282	1+
518.09817	152	1+
518.41249	306	1+
518.48738	302	1+
519.24996	350	1+
519.38065	386	1+
519.44363	316	1+
519.46641	138	1+
519.91025	458	1+
520.08914	128	1+
520.11665	280	1+
520.33849	344	1+
520.44531	224	1+
520.91438	354	1+
522.20571	196	1+
522.26944	332	1+
522.38340	296	1+
522.45810	268	1+
522.79077	234	1+
523.03905	316	1+
523.29720	312	1+
524.04218	234	1+
524.48868	198	1+
525.18398	134	1+
525.49432	212	1+
525.69597	112	1+
527.90483	226	1+
528.41839	266	1+
529.01323	208	1+
529.25680	342	1+
529.41775	192	1+
530.18342	116	1+
530.31054	254	1+
530.45735	332	1+
530.87622	248	1+
531.08239	172	1+
532.80739	130	1+
533.27512	266	1+
535.14413	262	1+
535.21028	172	1+
535.31457	238	
535.45290	426	1+
535.49407	434	1+
535.87569	230	1+
536.28575	270	1+
536.41449	534	1+
536.47914	346	1+
537.08495	308	1+
537.22118	158	1+
537.26165	216	
537.28945	184	1+
537.41866	372	1+
537.51327	484	1+
538.35810	374	1+
538.47759	862	1+
538.51757	382	1+
539.29773	306	1+
539.35877	288	1+
539.41461	206	
540.01376	486	1+
540.18454	128	1+
540.43439	268	1+
540.51446	404	1+
540.76849	180	1+
541.33022	274	1+
542.04570	232	1+
542.44276	380	
542.80764	170	1+
543.17914	172	1+
543.29820	360	1+
543.94367	326	1+
544.04383	184	1+
544.50561	120	1+
544.66317	158	1+
545.13295	210	1+
546.13488	148	1+
546.77886	368	1+
547.92123	324	1+
548.25203	358	1+
549.25554	278	1+
550.50066	238	1+
551.19421	200	1+
552.36693	434	1+
552.63449	686	1+
553.14605	126	1+
553.21906	272	1+
553.26982	770	1+
553.31310	756	1+
553.41453	1330	1+
553.43710	218	
553.50715	280	
553.55333	876	1+
553.88843	282	
554.31665	480	1+
554.35970	716	1+
554.41791	1148	1+
554.49582	312	
554.58103	1316	1+
554.61598	190	1+
555.00592	192	1+
555.06370	296	1+
555.08840	328	1+
555.39260	268	
555.48770	246	
555.51457	290	
556.22414	278	1+
556.33664	264	
556.45070	334	
556.53694	400	
556.68989	96	1+
556.91537	142	1+
557.11905	94	1+
557.31252	662	1+
557.36216	352	
557.43530	248	
557.54606	652	
558.28562	818	1+
558.37962	400	1+
558.41615	580	1+
558.44457	298	
558.48681	1426	1+
558.52800	854	
559.11325	260	1+
559.35428	222	
559.37826	252	1+
559.41946	436	1+
559.45590	718	1+
559.56271	208	
559.81554	226	1+
560.33768	200	
560.48524	358	1+
560.54350	212	
560.82050	178	1+
561.30152	1212	1+
561.36365	674	1+
561.55948	520	1+
562.08290	128	1+
562.23342	238	
562.44764	242	1+
562.49999	220	
562.56344	384	1+
END IONS

###FS:    #m/z: 363.95689 #charge 1+
###MS: 9
###MSMS: 10
BEGIN IONS
TITLE=Cmpd 7, +MS2(363.9569), 28.0-35.0eV, 0.2min #10
RTINSECONDS=11.8345
SCANS=9-10
PEPMASS=363.95689	327196
CHARGE=1+
50.36849	120	
131.96209	138	
134.95574	142	
189.86387	252	
190.86172	140	
191.85733	186	
191.95482	300	
202.04523	138	
205.94923	128	
206.94284	470	1+
209.94253	1886	1+
210.88553	226	
210.95592	168	1+
212.87723	1034	1+
214.89609	130	
218.03539	194	1+
219.48003	122	
222.95280	4156	1+
223.01730	122	
224.94852	5494	1+
226.86951	278	1+
226.94798	9664	1+
227.93154	268	
228.12249	200	1+
228.89592	244	
228.94283	11732	1+
228.98888	220	1+
229.07547	78	1+
229.12510	168	1+
230.88875	2376	1+
231.06342	118	
232.93552	246	1+
232.98097	300	1+
233.02143	136	
233.13913	214	1+
236.00346	256	1+
236.08266	294	1+
237.15946	134	
238.06905	352	
239.14140	232	
240.03735	120	
240.96278	3756	1+
241.00555	114	1+
241.10323	212	
241.16230	218	1+
241.19778	146	
241.94265	128	
242.95891	2418	1+
242.98878	100	1+
243.03774	296	1+
244.86691	166	
244.95802	4158	1+
245.14351	114	1+
245.22653	152	
245.94302	266	
246.90633	116	
246.95370	6580	1+
248.02842	124	
248.90251	368	1+
249.03884	378	
249.05533	264	1+
249.07165	118	
249.96822	236	1+
250.94916	170	
250.98629	282	1+
251.04656	190	
251.50147	118	
251.93121	140	
252.03541	202	
253.03054	126	
253.90480	344	1+
254.91910	142	
255.06515	144	
255.10338	120	
256.88293	134	
256.99211	160	
257.04721	120	
258.97434	652	1+
259.01661	186	1+
260.02116	158	1+
260.96963	2094	1+
261.15679	128	
262.97235	752	1+
262.99672	122	
263.05985	162	
263.97883	492	1+
264.04333	438	1+
264.08746	146	
265.01658	118	
265.15356	236	1+
265.97333	420	1+
266.24626	498	1+
267.10260	142	
267.13405	234	1+
267.97201	964	1+
268.09137	146	
268.22151	140	1+
268.86624	160	
269.06540	160	
269.96892	748	1+
271.13234	298	1+
271.94926	194	1+
272.12503	190	1+
273.25561	142	
275.07324	198	1+
275.17624	186	
275.98953	150	
276.05681	186	1+
276.94610	126	
279.08223	118	
279.09846	124	
280.05930	206	1+
280.14466	220	1+
280.26492	130	
280.98508	422	1+
281.08099	116	
281.98724	280	1+
282.12415	134	
282.24934	120	1+
283.06504	342	1+
283.09501	154	
283.22214	144	
283.98602	190	
284.29576	122	
284.90041	138	1+
284.93629	202	1+
284.98263	154	
285.84416	356	1+
286.12872	220	1+
287.01668	170	
287.11035	138	
287.15474	144	
288.06263	160	
289.92450	180	1+
289.99551	124	
290.88002	208	1+
291.05236	204	1+
292.03430	174	1+
293.05958	282	1+
293.29636	150	
293.84708	116	
294.28027	418	1+
294.79518	144	
294.98998	280	1+
295.08611	160	1+
295.28439	250	1+
295.93107	144	
296.02671	256	1+
296.85112	124	
297.92489	128	
298.08823	258	1+
299.12888	334	1+
299.14764	132	
299.96769	208	1+
300.93559	126	
301.00302	310	1+
301.86000	134	
302.22224	232	1+
303.05533	150	
303.10471	136	
303.14448	120	
303.20005	360	1+
303.43219	116	
303.85667	314	1+
305.24964	168	
306.27374	134	
307.27477	132	
307.80003	170	
307.83601	130	
308.07730	136	
308.29241	610	1+
308.87856	170	
310.31282	128	
311.34512	292	1+
311.85685	240	1+
313.21068	116	
313.81104	160	
314.10439	176	1+
316.05881	212	
317.09733	122	
318.86216	118	
318.93737	140	
319.06456	122	
319.08208	160	
319.09573	168	
319.13327	320	1+
319.16962	168	
320.00953	146	
320.80847	196	
321.11864	142	
321.86705	188	1+
322.31670	144	
323.01844	154	
323.13842	140	
323.23677	480	1+
323.24313	412	1+
324.02244	268	
324.24040	336	1+
326.07534	152	
326.28140	186	
326.87449	156	
327.00757	178	1+
327.07289	116	
327.15537	214	
327.89699	210	1+
328.18860	182	
330.01651	378	1+
331.06323	136	
333.06401	202	1+
335.23937	122	
335.34125	130	
336.94521	666	1+
337.04757	140	
337.30744	120	
338.34498	174	1+
339.09181	212	1+
339.88173	128	
340.09507	254	1+
340.93856	158	
341.36267	200	
342.27796	518	1+
344.21601	158	
344.97460	152	
345.01830	152	
345.18373	280	1+
346.18924	252	1+
347.07596	212	1+
347.24185	132	
347.30108	136	
349.13993	166	1+
349.25467	252	
349.32280	450	1+
350.18480	424	1+
350.35147	268	
351.33567	340	1+
356.97358	170	
357.32223	150	
358.16272	132	
359.95972	336	1+
360.11301	426	1+
360.25673	118	
360.33219	150	
361.10067	114	
361.25707	124	
361.36201	152	
362.17195	134	
362.19982	136	
362.34866	128	
363.30682	122	
364.17135	134	
364.20209	288	1+
364.32650	158	
365.04636	170	1+
365.08379	130	
365.28407	134	
365.31369	128	
365.38529	392	1+
366.17923	184	1+
366.31667	142	
366.47778	134	
367.28400	168	1+
367.32974	656	1+
368.21529	186	1+
368.26055	244	1+
368.42233	960	1+
369.38057	140	
END IONS

###FS:    #m/z: 557.24349 #charge 1+
###MS: 9
###MSMS: 11
BEGIN IONS
TITLE=Cmpd 8, +MS2(557.2435), 29.4-36.7eV, 0.2min #11
RTINSECONDS=12.6065
SCANS=9,11
PEPMASS=557.24349	138876
CHARGE=1+
231.03049	174	1+
231.94613	286	
231.96619	216	
232.86349	256	
235.96593	188	
238.02768	202	
238.10182	396	
240.12735	208	
244.03876	248	
245.02591	240	1+
246.10648	280	1+
247.94689	836	1+
248.03588	744	1+
248.15951	226	1+
249.00323	224	
249.04184	470	1+
251.06971	196	
252.14986	196	
254.24512	330	1+
255.22837	322	1+
258.10542	186	
258.95317	242	
259.97274	344	1+
260.05282	300	1+
260.10410	200	
262.92543	198	
263.09429	220	1+
263.97025	282	
264.26684	354	1+
265.85725	246	1+
265.91127	278	
265.95792	922	1+
266.13032	306	1+
267.03737	224	1+
268.97420	222	
269.15714	202	1+
269.99533	212	1+
270.24064	364	1+
273.87970	308	1+
277.96576	280	1+
277.99460	378	
278.95981	380	1+
278.99530	442	1+
279.97658	484	1+
280.11637	280	1+
280.14339	648	1+
280.97982	374	1+
281.29669	204	
282.27690	564	1+
283.88702	266	1+
284.14164	1690	1+
285.07726	540	1+
285.91366	180	1+
285.93208	366	1+
286.14025	234	1+
287.17874	132	1+
288.03241	476	1+
288.06226	378	1+
289.88323	206	
289.92269	394	1+
290.88278	442	1+
291.11117	270	1+
291.88391	328	1+
292.05390	204	
293.87522	428	1+
293.92651	240	1+
294.16224	248	1+
294.87896	298	1+
295.06558	250	1+
297.95462	354	1+
298.13433	210	
298.27117	214	1+
300.09712	298	1+
300.28799	220	1+
301.16126	460	1+
301.29236	154	1+
301.94882	510	1+
302.16417	280	1+
303.16135	272	1+
303.95195	632	1+
304.86341	372	1+
304.93286	228	
306.05154	428	1+
306.13021	444	1+
306.93091	802	1+
307.07993	418	1+
307.21195	678	1+
307.28434	674	1+
307.78937	306	1+
307.89529	398	1+
308.08214	278	1+
308.18099	240	1+
308.21318	594	1+
308.99752	188	1+
309.02555	492	1+
310.02957	340	1+
311.29330	674	1+
311.88554	232	
311.99514	404	1+
312.87605	182	1+
312.98103	388	1+
313.12631	252	
314.80052	184	1+
315.03418	260	1+
315.15906	450	1+
315.80195	214	1+
316.03786	176	1+
316.86450	256	
316.95477	248	1+
318.01695	360	1+
318.88500	218	
319.95971	470	
320.11272	202	
320.17694	192	
320.92123	190	
320.96136	482	1+
322.01432	568	1+
322.19279	208	
323.03901	494	1+
323.11656	250	1+
323.20766	186	
323.23584	218	
324.13951	400	1+
324.28684	290	1+
325.29006	182	1+
325.84331	632	1+
326.84631	540	1+
327.87490	204	
328.17118	190	
329.19844	200	1+
329.97743	320	1+
331.89290	182	1+
332.01031	362	1+
333.10152	186	1+
333.97363	204	
334.16020	226	1+
334.96929	376	1+
335.08117	568	1+
336.03302	310	
336.36215	114	1+
336.43585	142	1+
337.02113	392	1+
337.05715	634	1+
338.09322	322	1+
339.11804	158	1+
339.15743	208	1+
339.88057	332	
340.02779	304	
341.02248	198	
341.04800	186	
341.24837	262	1+
342.18591	254	1+
342.98731	402	1+
343.14299	228	1+
344.86052	276	
348.16497	190	1+
349.09953	348	1+
349.19476	286	1+
350.04784	356	
350.19601	226	1+
351.07414	242	1+
354.04633	324	
354.99046	198	
355.06449	984	1+
356.01048	234	1+
356.04983	404	1+
356.84167	116	1+
358.10259	222	
358.20447	236	
358.85821	138	1+
359.07634	280	1+
359.30740	196	1+
359.89598	246	
361.14227	352	1+
361.17765	246	1+
361.89567	364	1+
362.10187	202	
362.17952	198	1+
362.82787	216	1+
362.90212	232	1+
363.05989	476	1+
363.11278	206	1+
364.06416	402	1+
364.89246	248	1+
365.14074	274	1+
366.09640	516	1+
366.18639	200	
366.32807	166	1+
366.87669	372	1+
367.08951	388	1+
367.99584	122	1+
368.06045	326	
368.09504	272	1+
368.18127	364	1+
368.83088	668	1+
369.83527	452	1+
369.90008	198	1+
371.01803	220	1+
371.16853	318	1+
372.12014	218	
372.21968	240	1+
373.00916	216	1+
374.88534	380	1+
375.12415	276	1+
375.14378	198	
375.88812	270	1+
377.04261	238	
377.90690	508	1+
378.08721	340	
379.34147	178	1+
379.79007	286	1+
380.17809	416	1+
380.22622	368	
381.03459	270	1+
381.23312	194	
382.07264	342	
382.20006	450	1+
382.84355	280	
382.91771	638	1+
383.84512	224	
383.86841	228	
384.11544	210	
384.20809	370	
384.90791	654	1+
385.03945	294	1+
385.06898	234	1+
385.21566	196	
385.94104	212	1+
386.10420	292	1+
386.87287	316	1+
386.94241	138	1+
387.04647	200	
387.19815	870	1+
388.17495	216	
388.84762	284	1+
390.10111	370	1+
390.19536	412	1+
390.79198	188	1+
390.83982	190	
391.04790	172	1+
391.63747	234	1+
392.15152	278	1+
392.86564	232	
393.78185	178	1+
394.83933	288	1+
395.11872	380	1+
395.32707	274	1+
396.08588	186	
397.08729	242	1+
397.13230	1016	1+
397.20388	670	1+
397.91673	232	1+
398.04679	348	1+
398.21986	318	
398.85926	310	
399.01186	192	
399.03742	326	1+
399.07380	298	1+
399.84866	386	1+
400.07656	210	1+
400.20831	452	1+
400.85358	264	1+
400.92348	490	1+
401.12469	368	1+
401.16829	274	
402.78018	186	1+
402.85854	270	
402.91419	568	1+
403.16912	568	1+
403.99628	304	1+
404.99720	250	1+
405.21010	1568	1+
405.29343	160	1+
405.36597	212	1+
405.85751	376	
406.85891	224	
408.12257	206	1+
408.18298	372	1+
408.85181	884	
409.14179	280	1+
410.10621	210	
410.22609	348	1+
410.96859	228	1+
411.16098	398	1+
411.22277	370	1+
412.10234	202	1+
412.74376	182	1+
412.84776	440	1+
412.87527	250	1+
414.20700	276	
415.14360	272	
416.14487	730	1+
416.87264	342	1+
417.22591	610	1+
417.84384	230	1+
418.12928	618	1+
418.87157	190	
419.13326	550	1+
419.25869	190	
420.10194	234	1+
420.92650	220	1+
421.10497	170	1+
421.14921	224	1+
421.24361	388	1+
422.37831	190	
423.13364	220	
423.22173	326	
423.28033	168	1+
423.35673	236	1+
423.87034	696	1+
424.13763	196	
424.22526	196	
425.14125	508	1+
426.20595	422	
426.86202	522	1+
426.99730	432	1+
427.12380	564	1+
427.21469	222	
427.77897	304	1+
428.03293	286	1+
428.09237	178	1+
428.22353	196	
428.99682	192	1+
433.15410	522	1+
433.20769	250	1+
434.19360	230	
434.85633	634	1+
435.17601	206	1+
436.86006	526	1+
437.10119	274	1+
437.70275	140	1+
438.02980	172	1+
438.05843	250	1+
438.16037	810	1+
438.85850	474	1+
439.23470	290	1+
440.15205	378	1+
441.09513	194	
441.69182	192	
442.88014	648	1+
443.13847	330	
443.20923	1134	1+
444.14457	188	
444.16945	186	
444.21372	738	1+
444.28731	198	
444.38136	224	1+
444.77673	126	1+
444.87257	1844	
445.13648	1532	1+
445.18704	240	
447.11608	190	1+
447.28061	132	1+
447.99984	268	1+
448.07495	148	1+
451.16174	406	1+
453.24075	336	1+
453.88123	368	1+
453.95604	250	1+
453.99243	186	1+
454.32095	174	1+
454.79224	296	1+
455.11455	356	1+
455.21060	234	
456.17196	424	
456.88138	320	1+
457.22374	270	
457.67232	264	1+
457.90975	292	1+
458.21679	670	1+
459.07133	298	1+
459.14977	380	
459.20708	278	
459.77859	272	1+
460.19413	260	
461.21500	760	1+
461.25125	384	1+
461.28511	856	1+
462.55002	190	
462.83197	222	
463.18982	302	1+
465.85825	242	1+
467.89021	264	
468.87446	334	1+
469.08253	202	1+
469.12344	552	1+
469.17145	240	
470.89546	248	1+
472.17006	486	
473.32657	320	1+
474.08821	232	1+
474.13913	278	1+
474.17937	816	1+
474.21783	512	1+
474.26352	292	1+
474.33094	244	1+
474.81078	266	1+
475.23873	458	1+
476.21596	530	1+
476.90239	190	
477.19769	212	
477.21852	342	1+
477.89494	346	1+
478.25778	576	
478.38081	268	
479.23153	326	1+
479.30011	270	
480.29925	204	
481.08615	328	1+
481.24414	356	1+
482.24395	240	1+
482.32937	300	1+
483.14145	336	1+
484.14429	286	1+
484.21673	204	
486.21249	826	1+
486.96320	192	
487.45265	140	1+
488.82340	246	1+
490.19870	326	1+
490.41838	266	1+
491.02951	152	1+
491.23019	246	1+
493.35447	166	1+
493.48914	242	1+
493.85076	212	1+
494.49173	204	1+
494.90663	202	
495.88832	242	
496.20053	200	1+
498.19645	316	1+
499.04150	238	1+
499.22856	380	1+
499.29221	266	1+
499.34608	186	
499.78920	148	1+
499.83980	158	1+
499.86091	346	
500.00352	212	1+
500.23269	256	1+
500.35228	600	1+
501.00904	160	1+
501.31881	200	1+
501.41271	346	1+
502.08308	290	1+
502.13901	154	1+
502.21190	234	
502.24432	504	1+
502.41547	248	1+
502.72056	202	1+
503.08959	224	1+
504.22070	1046	1+
504.34947	124	1+
504.37504	242	1+
504.77326	162	1+
505.09270	282	1+
508.02917	200	
508.97640	90	1+
509.16167	190	1+
509.20138	142	1+
509.29797	214	1+
510.05086	256	1+
510.29756	150	1+
511.05341	184	1+
512.19088	260	1+
512.28472	192	
512.86316	412	1+
513.30788	254	
513.35230	164	1+
513.44085	188	1+
513.86321	274	1+
513.96386	166	1+
514.21662	426	1+
514.25376	420	1+
514.29941	642	1+
514.37149	326	1+
514.82657	172	1+
515.19002	594	1+
515.30434	462	1+
516.11457	246	1+
516.34526	178	1+
517.30537	432	1+
517.43622	310	1+
518.09997	260	1+
518.38606	192	
518.45923	222	1+
519.25138	328	1+
519.41520	192	1+
520.30288	256	1+
520.92063	196	
521.20462	198	1+
521.47100	342	1+
522.25403	168	1+
522.47469	290	1+
523.17569	302	1+
523.35643	180	1+
523.39339	328	1+
524.16801	166	1+
524.25688	124	1+
524.49311	160	1+
526.91195	246	1+
527.35664	232	1+
534.32968	124	1+
535.39540	316	1+
535.43160	208	
535.45993	346	1+
535.49439	322	1+
535.87349	414	1+
536.32373	202	
536.46330	298	1+
536.49544	246	1+
536.53230	348	1+
536.99256	186	1+
537.08612	460	
537.26402	346	1+
537.37740	548	1+
537.41830	344	
538.41104	320	
538.47784	170	1+
538.51205	226	1+
539.07443	142	1+
539.43178	598	1+
539.96396	146	1+
540.01332	444	1+
540.26752	268	
540.34849	226	1+
540.48749	258	1+
541.11578	234	1+
541.24078	210	1+
542.28294	242	1+
542.45149	448	1+
542.49245	326	1+
543.01621	446	1+
543.09423	94	1+
543.40354	232	1+
543.45627	306	1+
544.01799	398	1+
544.53881	120	1+
544.99085	182	1+
546.92097	96	1+
547.16571	172	1+
548.76820	226	1+
549.21053	240	1+
550.29424	162	1+
552.24544	208	1+
553.27271	486	1+
553.31803	212	
553.44492	268	
553.48012	640	1+
553.51581	366	1+
553.56020	274	
553.61609	320	1+
553.67918	144	1+
554.14729	144	1+
554.22798	432	1+
554.38374	214	1+
554.43229	236	
554.45309	774	1+
554.48231	480	1+
554.51956	272	1+
554.57877	510	
554.67833	92	1+
555.22555	210	1+
555.38782	160	1+
555.43154	188	
555.45083	426	1+
555.56636	402	
556.04900	172	1+
556.30315	674	1+
556.33098	376	1+
556.47595	416	1+
556.51088	1622	1+
556.54861	514	1+
556.58676	252	
557.43826	188	
557.57952	202	
558.27930	362	1+
558.33704	436	1+
558.37137	324	1+
558.45493	470	1+
559.17665	132	1+
559.22907	236	1+
559.28392	240	1+
559.37716	236	1+
559.42954	190	
559.48664	834	1+
560.46147	272	
560.48304	486	1+
560.55425	196	1+
561.13427	188	1+
561.26964	272	1+
561.30125	1172	1+
561.33339	406	1+
561.39229	254	
561.42166	214	1+
562.42307	164	1+
562.48306	270	1+
562.56266	232	
END IONS

###FS:    #m/z: 539.23288 #charge 1+
###MS: 9
###MSMS: 12
BEGIN IONS
TITLE=Cmpd 9, +MS2(539.2329), 28.9-36.2eV, 0.3min #12
RTINSECONDS=13.379
SCANS=9,12
PEPMASS=539.23288	135900
CHARGE=1+
191.95567	412	1+
206.92217	298	1+
225.95320	210	1+
227.95990	220	1+
230.84565	246	1+
231.94892	302	1+
233.89605	254	1+
242.16302	196	1+
242.94256	202	
244.10432	280	1+
244.89774	218	1+
245.95260	166	
245.98112	200	1+
247.00752	308	1+
247.94838	752	
248.92457	200	1+
249.12375	208	
249.88871	854	
250.25176	210	
250.97198	176	
251.03505	240	1+
252.09532	160	
252.14690	188	
252.98129	204	
253.95996	310	1+
254.00769	224	1+
255.86951	190	
257.86055	250	1+
260.04602	270	1+
260.08261	166	1+
260.94777	194	
261.12956	440	
261.95122	206	1+
263.05699	200	
263.98159	378	1+
264.26611	346	1+
265.01745	164	
265.90147	188	
265.95810	856	1+
266.03406	308	1+
266.04678	206	1+
266.86577	190	
266.99652	3038	1+
267.13677	452	1+
267.89907	2284	1+
268.10966	214	1+
268.97769	852	1+
268.99889	360	
269.17819	176	
269.89189	456	
270.92988	290	1+
271.05541	190	
271.13909	98	1+
272.88817	242	1+
272.91815	258	1+
274.05442	450	1+
275.02142	244	1+
275.05719	374	1+
276.02545	148	1+
276.95792	218	1+
277.08603	256	1+
277.89372	470	
278.01623	336	1+
279.10389	220	1+
279.13775	234	1+
280.93452	214	1+
281.04828	770	1+
282.27822	556	1+
283.05169	348	1+
283.10095	172	
283.26220	198	
284.08609	152	1+
284.26848	452	1+
284.29277	268	1+
284.78709	182	1+
285.00696	2970	1+
285.90810	306	1+
285.94188	1158	1+
286.04224	176	1+
287.00475	640	1+
287.90504	452	
287.96831	462	1+
288.92284	688	1+
289.88636	948	1+
293.96476	182	1+
294.27651	160	
294.86129	162	
298.86872	326	1+
298.97926	168	
299.05817	1154	1+
299.84674	272	1+
301.10246	168	1+
302.11032	252	1+
302.91014	200	1+
303.11865	206	1+
303.18516	324	1+
303.79347	178	1+
303.95215	818	1+
305.16994	136	1+
305.97847	232	1+
306.07215	172	1+
306.08991	334	1+
306.93149	460	
306.96128	168	
307.89360	366	
308.21472	346	1+
308.92797	742	
309.29631	170	
310.18671	170	
310.31021	280	
311.14986	306	1+
311.29251	232	
311.87541	352	1+
311.89971	164	
311.95448	160	
312.87539	238	1+
313.08733	176	
313.93682	268	1+
314.16006	250	1+
314.79676	206	
314.95804	178	
316.86223	178	
317.93848	208	1+
318.88770	254	1+
319.18921	168	
320.06114	254	1+
320.85365	312	1+
321.14528	168	1+
321.82399	218	1+
321.93074	224	1+
322.03518	270	1+
322.16658	238	1+
322.88352	202	
323.02487	176	1+
324.05240	242	1+
324.88162	166	
325.17310	210	1+
325.24933	190	1+
325.96944	506	1+
326.02502	190	1+
326.10098	232	1+
326.96608	332	1+
327.89913	216	1+
327.94799	190	1+
328.14575	226	
329.04266	292	1+
330.09241	190	
330.13173	214	1+
330.87650	212	
331.06777	306	1+
331.22561	180	1+
331.96261	204	1+
335.08017	384	1+
335.88325	288	
336.12733	154	1+
336.89439	160	
336.99910	380	1+
337.08697	346	1+
337.88220	300	
338.79600	104	1+
338.94337	258	1+
339.03821	288	1+
339.87694	394	1+
341.01296	256	
341.90395	274	1+
341.97685	344	1+
342.25559	174	1+
342.90624	166	1+
343.01532	160	
343.87589	626	1+
344.85456	186	
344.97362	240	
345.14792	186	1+
345.19709	186	1+
345.82239	200	1+
345.88331	436	1+
345.97621	196	
346.08366	354	1+
346.88540	294	1+
346.97969	190	
347.00326	264	1+
347.13922	412	1+
348.14044	342	1+
348.89385	164	
351.98422	206	1+
352.89371	470	1+
353.82764	204	1+
353.89761	374	1+
353.94083	252	1+
354.12913	302	1+
355.06788	6480	1+
355.29015	134	1+
357.06669	1174	1+
357.95067	306	1+
359.02552	470	1+
359.10623	162	
359.74580	160	1+
359.98618	236	1+
360.18703	330	1+
360.21881	540	1+
360.98610	146	1+
361.02507	214	1+
361.07269	278	1+
361.22269	464	1+
361.83606	344	1+
361.88314	2422	1+
362.15423	142	1+
362.90361	200	
363.23915	170	1+
363.88071	2878	1+
364.06798	164	
364.15164	276	1+
364.35392	242	1+
364.99594	196	
365.31447	168	1+
366.87321	260	1+
367.08181	314	1+
367.91400	198	
368.83298	390	1+
369.83697	328	1+
370.13952	332	1+
370.96932	820	1+
370.99464	212	
371.10023	414	1+
371.11111	170	
371.17628	208	1+
371.90498	182	
372.07046	354	1+
372.96469	172	
374.15834	430	1+
375.03612	262	1+
377.06892	210	1+
377.11284	168	1+
377.21378	214	1+
378.12674	346	1+
378.15966	324	1+
378.29140	200	1+
379.89730	350	1+
380.20111	270	1+
380.96682	432	1+
381.11766	286	
381.17682	250	1+
382.20977	444	1+
382.32857	312	1+
382.91377	510	1+
382.95146	216	
383.21270	328	1+
383.32978	264	1+
384.10751	320	1+
384.85212	192	
384.90505	550	
385.18304	262	
385.97017	312	
386.21046	246	1+
386.24429	272	1+
387.84872	234	
388.07182	300	1+
388.84096	506	1+
388.97725	814	1+
389.12415	188	
389.18690	398	1+
389.28609	162	
390.18949	238	1+
390.97613	410	1+
391.09966	222	
391.86858	286	1+
392.22641	250	
393.20720	152	1+
394.17755	338	1+
394.83432	280	
394.86175	342	1+
395.08157	204	
396.86254	184	
396.97332	234	1+
397.85421	330	1+
397.97498	194	1+
398.12268	196	
398.16430	528	1+
399.01722	242	1+
399.04317	248	1+
399.16344	438	1+
400.16518	272	1+
400.44263	134	1+
401.86586	386	1+
402.91715	362	
403.10743	412	1+
403.87447	352	1+
403.90040	244	1+
404.15491	338	1+
404.97414	234	1+
406.40223	214	
406.87130	184	
407.11684	398	1+
407.17038	182	
407.29917	226	1+
407.98434	196	1+
408.84792	656	1+
409.16140	216	1+
409.20466	196	
410.07109	214	1+
410.09885	334	1+
410.86177	520	1+
411.11318	606	1+
411.99559	186	
412.05368	344	1+
412.11942	420	1+
412.14223	396	1+
412.17831	184	1+
412.23598	276	1+
412.84442	526	
412.99730	258	
413.38279	230	1+
413.86543	282	
413.91524	196	1+
413.99097	212	
415.18118	546	1+
416.86995	400	1+
417.05431	222	1+
417.23008	164	
417.82257	496	1+
418.08320	208	1+
418.82450	390	1+
419.06016	242	1+
419.08585	174	1+
419.22902	284	
419.86644	292	1+
420.12110	196	1+
421.24558	198	1+
421.39680	222	1+
421.88308	378	
422.87626	174	
423.86921	424	
424.13146	170	
424.16277	168	
424.86170	234	
425.24674	232	
425.88297	206	
426.86352	462	1+
428.09250	304	1+
429.31663	208	1+
429.87647	838	1+
430.00351	498	1+
430.05221	250	
430.14793	208	
430.21758	316	1+
430.77961	214	1+
430.85810	168	
431.13180	294	1+
431.99943	178	
432.09810	166	
432.87647	662	1+
433.00335	316	1+
433.19084	254	
433.92914	198	1+
434.30690	170	1+
434.88187	200	
435.67227	148	1+
435.86586	316	1+
436.15054	292	1+
437.29591	118	1+
438.17887	266	1+
439.14854	190	
439.20555	220	
439.22999	160	
440.12229	320	1+
440.16087	318	1+
441.12242	246	1+
441.96387	128	1+
442.88386	252	1+
443.21137	534	1+
443.22058	266	
444.87414	994	1+
444.94630	214	1+
445.18880	388	
446.18771	234	
447.18991	170	
448.14903	242	
448.87573	286	1+
448.99165	244	1+
449.87509	200	1+
450.16245	302	1+
451.16651	220	1+
451.23869	234	1+
451.37526	402	1+
451.96795	124	1+
453.17562	468	1+
453.28381	182	
453.89672	236	1+
455.24726	182	
456.88144	248	
457.20877	188	
457.40173	160	1+
457.86966	1358	1+
457.90817	348	1+
458.19313	172	
460.17746	266	1+
460.31798	186	1+
462.25680	724	1+
463.19769	828	1+
463.25859	456	1+
463.99117	118	1+
464.30456	192	
465.02441	218	1+
465.08679	370	1+
465.89058	448	
467.88957	442	
469.01787	206	
469.12426	272	1+
469.22013	162	
469.29648	322	1+
473.17824	310	1+
474.22834	182	1+
476.06988	178	1+
476.20792	162	
477.17923	314	1+
477.93427	280	1+
478.18535	302	1+
480.13282	262	1+
480.93519	334	1+
481.21040	412	1+
481.58880	100	1+
481.87447	180	1+
483.36653	164	
484.25293	202	1+
484.75720	200	1+
485.90442	192	
486.22027	198	1+
486.39920	476	1+
487.13159	382	1+
487.18733	266	1+
487.88179	296	1+
488.13696	318	1+
488.19111	174	1+
488.88293	240	1+
489.23720	294	1+
489.36992	194	
490.24146	216	1+
490.31177	210	1+
492.02855	250	1+
492.14869	272	1+
492.36632	278	1+
493.23034	192	1+
495.45775	242	
497.19862	242	1+
497.24849	166	
498.83341	256	1+
499.23093	198	
499.33705	210	
499.37364	172	
500.28487	172	1+
500.35991	352	
500.40891	446	1+
501.35819	382	
501.41246	312	1+
502.10614	160	
503.11336	534	1+
503.21578	300	1+
503.34915	356	1+
504.11569	404	1+
504.22400	176	1+
504.35090	242	1+
505.31311	172	1+
505.43799	176	
506.45148	350	1+
507.24022	216	
507.39181	152	1+
510.80911	206	1+
512.19110	236	1+
514.89152	158	1+
515.71971	128	1+
516.43667	254	1+
516.46747	138	1+
516.60302	114	1+
517.28386	306	1+
517.37778	200	1+
518.13032	134	1+
518.26099	216	1+
518.45959	394	1+
519.37729	182	1+
519.41086	222	1+
519.46180	342	1+
519.91692	244	1+
520.50115	298	1+
521.20815	310	1+
521.24824	248	1+
521.45538	676	1+
522.03129	170	1+
522.20963	196	1+
522.25315	182	1+
522.30503	434	1+
522.34917	96	1+
522.39118	614	1+
522.43548	204	
522.45829	512	1+
522.52744	218	1+
523.14906	154	1+
523.39648	450	1+
524.49918	190	1+
524.90407	190	1+
525.40443	458	1+
525.85721	122	1+
526.90605	298	1+
527.25880	334	1+
527.90955	226	1+
528.26565	230	1+
529.91093	218	
530.28748	154	1+
532.27249	190	1+
532.92646	180	
535.12396	180	1+
535.16099	178	1+
535.28341	182	
535.48077	378	1+
536.37498	306	1+
536.51950	704	1+
536.55414	368	1+
536.61076	270	1+
537.28731	560	1+
537.33778	980	1+
537.37819	244	1+
537.48462	502	1+
537.75673	96	1+
538.28891	378	1+
538.43012	574	1+
538.58922	384	1+
539.21897	404	1+
539.26546	256	1+
539.39793	424	1+
539.49949	222	
540.12478	190	1+
540.16457	192	1+
540.21765	212	1+
540.26818	178	1+
540.47840	176	1+
540.51510	246	
540.54569	298	1+
541.30934	168	
541.44061	538	1+
541.74373	354	1+
542.02133	212	1+
542.04969	210	1+
542.10944	198	1+
542.27842	196	1+
542.43028	450	1+
542.47160	172	1+
542.52494	694	1+
542.56465	514	1+
542.93644	190	1+
543.05300	150	1+
543.38320	486	
544.32438	150	1+
544.46751	190	
544.50759	250	1+
END IONS

###FS:    #m/z: 322.93030 #charge 1+
###MS: 13
###MSMS: 14
BEGIN IONS
TITLE=Cmpd 10, +MS2(322.9303), 28.0-35.0eV, 0.3min #14
RTINSECONDS=17.0685
SCANS=13-14
PEPMASS=322.93030	1196114
CHARGE=1+
184.03186	86	
191.95538	362	
199.01373	88	
200.88605	112	
201.04338	156	
205.94919	286	
207.06874	92	
207.97443	118	
215.88778	248	
217.86693	94	
218.01287	86	
219.15474	86	
220.85004	96	
222.01787	86	
222.95143	102	
222.97472	112	
223.95983	362	1+
227.85735	86	
227.93031	130	
229.90741	134	
229.96902	146	
230.99667	86	
231.86159	86	
231.94399	94	
232.04126	96	
233.03288	120	
233.89899	158	
233.91499	98	
234.05074	140	
235.03605	92	
235.62380	90	
235.87662	132	
236.05495	272	1+
237.23099	130	
238.02144	98	
238.94365	222	
238.97993	226	1+
239.00960	96	
239.08059	528	1+
240.51175	116	
240.93970	600	
241.08214	116	
241.88860	154	
241.94143	684	
241.96948	116	
242.03993	94	
242.94243	2088	1+
243.02736	120	
243.87956	164	
244.87875	202	1+
244.94069	432	1+
245.97298	134	
246.18921	106	
246.45517	96	
247.97839	112	
248.85437	142	
248.98534	126	
249.15535	98	
251.03470	294	1+
254.02542	350	1+
254.96474	88	
255.02979	254	1+
256.05746	98	
257.08079	104	
257.86367	120	
261.14051	88	
261.89781	134	
262.06588	88	
262.08786	104	
263.05660	158	
263.07988	96	
263.97660	100	
264.58855	88	
264.99732	130	
265.05946	266	
265.09699	100	
266.01564	130	
266.24485	164	
266.96485	86	
267.23780	88	
268.08237	132	
268.88836	96	
268.95709	118	
270.55618	100	
270.98619	114	
271.07640	122	
271.84387	122	
275.06855	88	
275.68984	92	
275.90201	96	
275.97882	208	
276.22712	124	
276.85617	144	
278.09270	98	
278.14794	152	
279.09060	1300	1+
279.11255	110	
279.90947	222	1+
280.14872	98	
280.81069	90	
280.88843	92	
280.93823	114	
281.05047	184	
281.12745	198	1+
281.19094	106	
281.20957	88	
281.24157	148	
281.26204	106	
282.81204	130	
283.02564	124	
283.06878	330	
283.08898	94	
283.26131	140	
284.16653	86	
284.29258	834	1+
284.90475	120	
285.13157	86	
285.98215	88	
287.02091	148	
290.85795	92	
293.05105	98	
293.87361	280	1+
293.98572	142	
294.16435	86	
295.92023	88	
296.03411	86	
296.26676	112	
299.05828	140	
301.07386	144	
302.24665	148	
302.82486	90	
303.27813	116	
304.26876	154	
304.40604	106	
305.03007	124	
305.04654	128	
305.22576	92	
305.27334	448	1+
306.12431	86	
306.27951	292	1+
306.93713	100	
307.30419	116	
307.81657	88	
307.91052	106	
308.25842	162	1+
308.29387	798	1+
308.88498	136	
310.30904	424	
310.87779	86	
311.02383	104	
312.03151	160	
313.03156	114	
313.05955	98	
316.02567	94	
317.40904	98	
318.04388	208	1+
318.17070	102	
319.10928	96	
320.12938	306	1+
320.81537	94	
322.03518	116	
322.23566	142	
323.16584	198	1+
323.23878	2666	1+
324.09993	302	1+
324.13832	174	
324.89055	196	
325.23299	166	
325.31556	130	
325.90710	134	
326.79876	112	
327.02317	88	
327.12590	104	
327.25340	138	
END IONS

###FS:    #m/z: 340.94081 #charge 1+
###MS: 13
###MSMS: 15
BEGIN IONS
TITLE=Cmpd 11, +MS2(340.9408), 28.0-35.0eV, 0.3min #15
RTINSECONDS=17.8405
SCANS=13,15
PEPMASS=340.94081	605394
CHARGE=1+
184.86080	172	
196.96953	96	
197.09556	96	
200.62417	92	
208.95820	90	
212.08246	118	1+
213.01596	94	
213.93862	2874	1+
215.88787	200	
217.85685	126	
217.88390	474	
217.93726	116	
219.51842	100	
219.88666	138	
221.98906	106	
225.86491	204	1+
226.94918	108	
230.13899	102	
230.88718	276	1+
231.15750	90	
231.95060	2842	1+
231.97988	228	1+
233.06564	108	
233.89572	344	
233.94905	318	
234.07723	90	
234.14701	118	
235.88966	230	1+
235.94411	130	
237.08632	208	1+
239.04772	88	
242.03798	190	1+
243.90940	106	
243.98715	96	
244.22085	96	
244.96053	130	
246.97929	154	
247.12828	90	
247.24238	98	
248.98747	164	
249.26188	92	
249.96112	398	
250.96130	256	
250.99668	190	1+
251.66582	122	
251.96192	186	
252.05355	100	
252.88352	88	
252.98069	118	
254.91743	136	
254.96644	1382	1+
255.07346	480	
255.14577	170	
256.96617	178	
257.07804	128	1+
257.91743	186	1+
258.51310	92	
258.87830	146	
258.96296	192	
259.10457	120	
259.95741	208	1+
260.89729	234	1+
261.07687	98	
261.09381	124	
261.18222	98	
261.40649	92	
262.96615	222	
263.07154	230	1+
263.21626	160	
264.11196	92	
264.17132	94	
265.01835	118	
266.01797	144	
266.89237	88	
267.00125	116	
267.13515	188	1+
268.95151	282	1+
269.19032	98	
270.04128	88	
272.09331	100	
272.45361	98	
272.93590	142	
272.97609	408	1+
275.96970	270	1+
276.07622	100	
276.10620	96	
276.83816	140	
276.90946	142	
277.26028	92	
278.96249	122	
280.26058	118	
281.04969	416	
281.10129	162	
281.18692	106	
282.04007	90	
282.05963	224	
282.27760	450	1+
282.49021	126	
282.91847	242	1+
282.97304	178	
283.03663	302	1+
283.04325	136	
283.13441	94	
283.96988	116	
287.20454	108	
287.78165	106	
287.90510	142	
289.01059	158	
289.18486	96	
289.64867	96	
293.85912	128	
294.27721	92	
295.27771	102	
295.81261	128	
295.97325	178	
296.02012	104	
296.06198	106	
296.80862	216	1+
296.90594	88	
296.91928	96	
297.41121	88	
297.97438	236	
298.44962	104	
299.04295	136	
299.06123	316	
299.22374	176	
300.05926	200	
300.22353	178	1+
300.51390	112	
300.95411	88	
301.04428	94	
301.08077	102	
301.18893	132	
307.24551	110	
307.27408	90	
308.19898	100	
308.29525	184	
308.31968	94	
310.80185	90	
312.87937	96	
313.02530	146	
313.85613	120	
314.90874	130	
315.24912	116	
315.36786	108	
317.04930	190	1+
317.08297	108	
318.59779	94	
318.90035	100	
319.09560	104	
320.10767	92	
320.16703	160	
320.30978	90	
321.22069	294	
321.30598	312	1+
321.83261	196	
322.12082	150	
322.13439	460	1+
323.23936	344	1+
324.89816	110	
325.04962	94	
325.25255	194	
326.21527	92	
326.61942	94	
327.03179	94	
328.88989	198	
330.10583	170	1+
333.83269	148	
334.80958	118	
337.35492	168	
337.82260	92	
339.25720	104	
340.07290	94	
340.26768	268	1+
340.39367	184	
341.27238	228	1+
341.35429	98	
342.18597	100	
342.20429	346	1+
342.24337	360	1+
342.31141	156	
342.37377	92	
342.83522	106	
344.14294	210	1+
344.97659	154	1+
345.89781	106	
END IONS

###FS:    #m/z: 336.94596 #charge 1+
###MS: 13
###MSMS: 16
BEGIN IONS
TITLE=Cmpd 12, +MS2(336.9460), 28.0-35.0eV, 0.3min #16
RTINSECONDS=18.613
SCANS=13,16
PEPMASS=336.94596	97756
CHARGE=1+
194.08166	102	
205.97126	272	1+
210.88585	114	
211.94498	6468	
212.87844	438	1+
212.94877	216	
213.93917	3066	1+
214.09883	114	
214.43951	92	
214.92644	84	
215.88763	144	
220.56904	88	
222.95905	96	
223.95821	156	
223.97725	120	
224.93266	254	1+
226.89792	130	
229.12301	92	
229.43368	84	
229.86338	222	1+
229.95559	7034	
230.88947	132	
230.96045	278	
231.15726	84	
231.95025	2436	1+
233.89791	298	
233.94775	270	
234.03589	218	1+
234.14560	104	
234.55145	84	
234.88809	212	1+
235.94544	156	
236.08226	156	1+
238.22183	118	
238.89116	142	
239.05227	182	1+
239.90463	96	
239.95482	180	
241.98594	100	
242.10074	88	
244.86748	152	
245.58649	86	
246.10413	254	1+
246.18766	132	
246.86250	148	
246.97869	132	
247.96623	1966	1+
248.03767	162	1+
248.42358	88	
248.90026	212	
248.98966	132	
249.90034	124	
249.96109	1666	1+
250.11706	226	1+
250.55866	94	
250.84278	82	
251.03540	132	
251.23363	148	1+
251.95186	88	
251.97412	176	
252.92481	168	
252.97173	3994	1+
253.87987	124	1+
253.90683	264	1+
253.94989	84	
253.99168	106	
254.00725	246	1+
254.09237	144	
254.96694	2498	1+
255.07539	498	1+
255.12619	104	
256.03211	92	
257.09513	202	1+
258.97532	140	
260.13469	142	
260.65447	88	
261.91306	130	
261.98937	120	
262.68859	94	
263.14444	84	
264.91446	100	
265.01880	304	1+
265.03654	130	
265.14808	174	
265.16994	92	
267.11494	118	
267.88629	86	
268.90420	86	
268.99288	104	
269.10789	120	
269.96646	94	
270.01383	134	1+
270.17842	84	
270.98530	168	
271.97558	86	
272.58535	102	
272.97595	188	
273.06061	256	1+
274.06174	196	1+
275.42083	98	
276.26805	82	
276.86419	128	
277.05544	118	
277.08645	94	
277.96294	94	
278.15398	102	
278.96365	250	1+
279.06829	90	
279.11542	88	
279.22652	208	1+
280.86685	272	1+
281.04566	430	1+
284.02402	186	1+
284.44992	104	
284.92819	128	
285.24367	84	
286.57023	92	
288.02464	100	
288.10623	102	
290.08290	150	
290.86485	108	
291.02085	126	
291.13211	104	
292.06402	204	1+
292.87112	198	1+
293.48590	92	
293.84752	92	
293.99676	178	
294.15147	100	
294.85143	108	
295.00412	112	
295.10028	146	
295.89837	142	
295.97378	174	
295.99228	182	
296.28979	84	
296.97382	106	
296.99728	228	1+
298.08603	88	
298.30703	88	
299.05527	404	1+
300.11870	210	1+
301.01541	272	1+
301.03281	86	
301.91856	286	1+
303.77428	86	
305.03546	108	
305.96325	88	
307.29223	128	
308.29434	114	
308.86933	244	1+
309.32364	248	1+
309.92056	154	
310.08403	92	
310.50763	86	
311.88528	128	
315.30554	102	
316.21640	198	1+
317.03500	124	
317.21185	152	1+
318.09618	92	
318.21402	164	1+
319.83969	90	
321.14214	196	
321.26861	262	1+
321.92281	90	
322.07359	208	1+
322.13480	216	
322.24681	240	1+
322.76041	102	
323.24744	168	1+
325.05819	90	
326.21965	88	
327.97126	264	1+
328.20119	100	
328.83290	82	
329.03339	142	
329.05438	92	
329.87266	172	1+
332.15922	82	
334.78926	114	
334.98482	92	
335.03552	84	
335.06571	90	
335.08946	146	
335.15789	92	
335.19792	156	
335.31297	90	
335.33722	118	
336.21974	88	
337.07468	196	1+
337.21534	110	
337.25199	124	
337.29009	92	
337.33404	144	
337.35757	194	
339.22890	138	
339.71293	240	1+
340.12559	100	
340.14481	286	1+
340.18558	162	
340.29840	108	
340.39249	124	
341.14356	162	1+
END IONS

###FS:    #m/z: 322.93036 #charge 1+
###MS: 17
###MSMS: 18
BEGIN IONS
TITLE=Cmpd 13, +MS2(322.9304), 28.0-35.0eV, 0.4min #18
RTINSECONDS=22.2875
SCANS=17-18
PEPMASS=322.93036	1366908
CHARGE=1+
188.99720	88	
191.95434	220	
193.02809	82	
198.87684	98	
200.88962	128	
201.04220	126	
201.61895	90	
202.12104	80	
203.93387	94	
211.98488	82	
215.88923	396	
217.86415	82	
218.02102	80	
219.02630	142	
219.05279	80	
219.79503	82	
220.86727	178	
221.89335	90	
223.95905	278	1+
226.95944	94	
227.02499	132	
227.12298	82	
227.93111	196	1+
228.95610	80	
230.86163	136	
231.96254	136	
233.06645	84	
233.20421	84	
233.89748	266	
234.05823	80	
235.07933	130	
237.06873	114	
238.13168	84	
238.94261	156	
239.07983	304	
239.90021	118	
240.23440	98	
240.94095	1270	
241.01274	80	
241.08657	112	
241.94155	812	
242.50384	90	
242.94266	2400	1+
243.03200	102	
243.88525	266	1+
244.94137	884	1+
245.10967	126	
245.96377	192	
246.87931	94	
246.98041	104	
247.97491	134	
248.98757	180	
249.04340	208	
250.47324	110	
250.95000	248	1+
250.96510	82	
250.98064	138	
252.50206	80	
252.83787	84	
254.23579	84	
254.90809	80	
257.40584	84	
258.06969	80	
259.10089	80	
259.99281	82	
260.07201	86	
260.12957	214	1+
260.20473	84	
261.06004	104	
262.01351	132	
262.06304	88	
263.43348	82	
263.85996	84	
263.88708	136	
265.05586	156	
266.06544	140	
266.24595	220	1+
267.86367	310	1+
268.02919	90	
268.05840	120	
268.30137	94	
268.40917	84	
268.79566	86	
268.90659	142	
268.95829	318	
268.98605	90	
268.99974	128	
269.93031	202	1+
273.25484	92	
273.91895	110	
273.95358	80	
274.05101	96	
275.91413	94	
276.84695	216	1+
277.01376	98	
277.97638	80	
279.09184	1678	1+
279.23284	92	
279.89886	90	
279.95107	86	
281.04922	94	
281.28831	162	1+
281.87362	100	
281.94935	92	
282.80984	84	
282.97507	104	
283.06820	100	
283.14056	80	
283.26430	112	
284.03001	248	1+
284.05061	136	
284.29354	1020	1+
285.95555	118	
286.05919	166	
286.96336	82	
288.06495	130	
289.21604	146	
289.87246	100	
289.90380	88	
289.97075	92	
290.12571	98	
291.07801	96	
292.99989	80	
293.06223	120	
293.98651	82	
294.14640	116	
296.10738	82	
297.84600	92	
298.18048	92	
299.06201	142	
300.02771	78	
301.80235	82	
302.24518	116	
302.82845	90	
303.03153	86	
304.78385	200	1+
304.88623	82	
306.06462	78	
306.27687	126	
306.87914	84	
306.97162	86	
307.22771	100	
307.29023	82	
307.79779	204	1+
308.03326	94	
308.21501	122	
308.29159	730	1+
308.81351	92	
308.88233	236	1+
309.78764	88	
310.30850	488	1+
310.85727	96	
311.02373	238	1+
311.12557	262	1+
311.15955	98	
314.77616	90	
315.10954	78	
315.82922	100	
316.01273	80	
316.31166	100	
318.30879	160	1+
320.18323	120	
321.02900	110	
321.07603	118	
321.22453	96	
321.88699	214	1+
322.29230	294	1+
322.42074	86	
323.04801	152	1+
323.23669	1794	1+
324.20469	90	
325.09166	80	
325.31780	88	
325.97772	128	
326.62075	110	
327.96512	78	
328.18572	134	
END IONS

###FS:    #m/z: 340.94098 #charge 1+
###MS: 17
###MSMS: 19
BEGIN IONS
TITLE=Cmpd 14, +MS2(340.9410), 28.0-35.0eV, 0.4min #19
RTINSECONDS=23.06
SCANS=17,19
PEPMASS=340.94098	709420
CHARGE=1+
83.43419	100	
144.62863	98	
182.86610	106	
183.57725	114	
195.89248	92	
205.95227	146	
207.87391	116	
209.94211	124	
213.93865	3744	1+
215.88782	602	
216.88068	140	
217.88104	140	
217.93666	272	
220.65868	94	
223.96106	160	
224.95701	142	1+
224.97359	170	
225.38945	112	
230.88748	118	
231.95014	2650	1+
232.74308	102	
233.06697	118	
233.89587	166	
233.94621	820	1+
235.89397	122	
236.89634	166	1+
237.06314	262	1+
238.04645	138	
238.94521	98	
239.12151	114	
240.23359	122	
240.95886	96	
241.94662	100	
241.98594	126	
242.86567	106	
243.17719	176	1+
244.87742	152	
246.94887	114	
248.86292	92	
248.98627	112	
249.04306	112	
249.96201	790	1+
250.13126	100	
250.99143	140	
251.10807	144	
251.96222	126	
252.57050	100	
253.03717	126	
253.78800	126	
253.90709	92	
254.07381	96	
254.09245	102	
254.28041	104	
254.96544	1944	1+
255.00926	94	
255.07587	448	1+
255.17559	182	
255.94258	100	
256.26022	94	
256.91665	284	1+
257.08187	270	1+
258.08716	194	1+
258.96009	184	
259.90917	218	
261.15550	124	
262.06065	120	1+
262.16676	236	1+
262.96771	210	
263.01019	98	
263.05948	146	1+
263.99658	94	
264.90685	204	1+
265.02111	120	
266.01544	140	
266.96187	182	1+
266.99660	118	
267.13466	92	
267.17642	124	
268.90209	100	
269.00147	100	
269.02640	122	
270.13740	104	
271.08724	100	
271.99145	134	1+
272.02668	138	
272.84919	96	
272.93068	302	1+
272.97485	194	
273.18035	170	
274.27898	98	
274.97339	186	
275.99363	258	1+
276.85114	146	
276.96989	196	1+
277.26267	204	1+
279.25294	180	1+
279.85329	140	
279.96508	192	
281.00611	112	
281.04828	382	
282.03527	326	1+
282.12450	130	
282.27389	200	
282.88744	110	
283.27984	188	
284.80473	212	1+
284.91477	96	
289.51293	162	
290.00757	114	
290.86154	162	
290.97515	92	
291.12292	164	
291.86526	94	
291.99687	126	
293.99004	116	
294.12576	184	1+
294.29064	112	
294.66045	94	
294.85312	106	
295.97284	558	1+
296.26862	216	1+
296.97414	390	1+
298.10753	98	
298.30466	96	
299.05626	488	1+
299.08863	110	
299.32217	92	
299.78244	112	
299.88009	92	
300.14712	108	
300.28106	92	
301.91962	98	
302.17437	122	
303.01902	96	
305.26855	176	
306.27778	96	
307.27952	152	
307.41495	94	
308.29422	516	1+
308.86972	302	1+
309.17364	90	
311.99896	120	
312.87977	262	1+
316.26486	114	
317.86409	96	
318.20648	124	
318.70742	110	
320.25833	158	
320.27451	92	
321.91831	102	
322.13756	124	
322.30619	124	
323.13508	202	1+
323.20232	116	
323.23787	578	1+
323.30314	94	
323.99459	92	
324.28513	130	
325.30889	220	1+
325.32653	170	
325.89348	120	
326.16897	90	
327.18547	152	
327.79888	198	
328.04519	94	
328.79970	210	1+
328.81358	132	
328.88489	190	
329.03759	94	
329.87017	150	1+
330.67400	94	
332.29785	92	
333.16241	124	
334.95348	94	
335.07272	100	
335.29199	104	
335.30337	108	
337.12905	96	
337.21532	116	
337.27965	100	
339.22974	164	
340.37692	94	
341.24973	272	1+
341.31724	132	
341.39494	112	
342.90041	112	
344.12818	100	
344.90061	136	
345.08525	100	
345.28791	124	
END IONS

###FS:    #m/z: 336.94607 #charge 1+
###MS: 17
###MSMS: 20
BEGIN IONS
TITLE=Cmpd 15, +MS2(336.9461), 28.0-35.0eV, 0.4min #20
RTINSECONDS=23.8315
SCANS=17,20
PEPMASS=336.94607	99476
CHARGE=1+
93.37419	102	
189.86613	236	
195.89396	104	
200.05445	92	
207.98312	124	
211.94524	6036	
212.87826	744	1+
212.94841	130	
213.03650	102	
213.94052	3042	1+
215.88763	974	1+
215.93676	642	
217.00773	92	
217.88043	462	1+
221.20250	98	
223.95846	298	1+
223.97615	228	
224.97533	204	
225.96705	102	
226.89365	120	
226.97185	94	
228.91019	164	
228.94004	134	
229.95557	6736	
230.88983	850	1+
230.95965	134	
231.95093	3372	1+
231.98832	122	
232.06729	214	1+
232.89030	182	
232.90455	186	
233.07187	184	1+
233.90020	512	1+
233.94863	182	
233.97022	214	1+
235.89232	320	1+
235.90406	122	
237.44977	96	
238.09345	112	
238.97561	126	
239.13973	164	
239.69377	98	
239.90178	142	
239.94763	126	
241.92302	96	
243.95154	92	
244.05520	94	
244.88233	152	
244.98316	132	
245.01016	200	1+
246.90863	100	
247.96601	1866	1+
248.89987	252	
248.92557	212	1+
248.98075	94	
249.04002	96	
249.61709	100	
249.90139	114	
249.96444	1348	1+
250.04571	146	
250.90727	212	1+
250.95258	126	
251.00574	126	
251.03699	134	
251.06727	166	
251.82780	206	
252.97155	3796	1+
253.90454	296	
254.09171	96	
254.94465	158	
254.96609	952	1+
255.07440	1240	1+
255.98149	120	
256.91015	420	1+
256.96292	494	1+
257.06200	290	1+
257.93898	124	
260.84882	104	
262.98157	180	
263.07152	142	
263.83514	146	
263.98775	126	
264.73646	100	
264.96616	94	
265.01800	240	1+
265.08549	136	
265.79854	148	
266.99419	464	1+
267.13820	122	
268.83842	120	
268.90622	138	
268.98067	142	
269.03708	94	
269.96017	122	
270.12052	114	
270.22479	102	
270.84884	98	
270.91375	412	1+
270.98248	442	
271.80146	98	
271.91722	314	1+
272.98122	144	
274.17549	116	
274.85372	118	
275.03667	156	
275.13496	132	
275.99932	164	1+
276.02144	148	
276.89144	264	1+
277.13421	104	
277.85891	272	1+
277.98906	134	
278.00823	192	1+
278.96070	128	
279.27334	434	1+
279.58345	106	
279.83381	110	
280.00874	186	1+
281.05020	440	
281.08098	182	1+
281.89604	94	
282.15329	94	
283.40490	114	
286.85252	180	
287.00830	392	1+
287.39606	106	
288.00824	372	1+
288.86452	170	
291.06979	108	
291.28268	200	1+
291.80714	94	
292.92790	260	1+
293.10840	190	
293.99514	276	1+
295.84457	120	
295.97179	222	
296.00022	98	
296.29761	112	
296.91530	308	1+
296.96895	548	1+
297.00870	110	
298.08273	166	
298.10315	168	
298.24334	98	
298.30764	284	1+
298.87842	104	
299.05979	428	
299.57741	92	
299.77196	142	
300.03686	224	1+
300.05443	534	1+
300.15645	140	1+
300.22807	138	
300.87822	126	
301.01693	296	1+
301.91317	130	
302.76275	162	
302.93167	110	
303.22885	94	
304.53468	102	
305.01473	96	
305.87910	246	1+
307.27458	166	
307.30624	158	
308.12798	170	1+
308.29700	172	
309.32531	238	
309.89812	162	
310.03314	216	1+
310.86926	374	1+
310.99902	94	
311.18979	92	
311.89465	136	
312.03225	218	1+
313.10819	132	
313.83840	98	
314.21515	114	
316.18400	132	
317.86428	114	
318.72743	92	
319.16705	228	1+
320.80230	102	
320.85489	92	
321.22420	214	1+
322.13602	114	
322.30500	276	1+
323.01458	194	
323.23746	250	
324.07859	96	
325.66335	102	
325.98066	134	
327.02081	112	
328.88659	140	
329.17818	144	
329.86806	130	
330.87570	102	
332.08567	232	1+
332.82195	96	
334.03350	96	
334.87804	246	1+
335.34443	290	1+
335.84317	124	
336.04320	102	
336.90979	232	1+
337.21407	178	
338.17730	112	
338.33139	254	1+
339.22289	110	
339.33495	236	1+
341.04430	108	
END IONS

###FS:    #m/z: 322.93046 #charge 1+
###MS: 21
###MSMS: 22
BEGIN IONS
TITLE=Cmpd 16, +MS2(322.9305), 28.0-35.0eV, 0.5min #22
RTINSECONDS=27.511
SCANS=21-22
PEPMASS=322.93046	2021278
CHARGE=1+
129.85061	94	
187.82083	90	
191.95546	240	
192.89027	124	
193.95471	148	
197.62503	88	
198.14854	128	
199.85630	86	
203.95990	106	
207.97324	126	
209.91977	102	
211.51843	102	
213.92389	106	
214.88280	206	1+
217.88758	102	
218.15958	88	
220.86663	130	
221.96676	88	
222.96973	198	1+
223.95887	112	
224.19744	122	
224.93269	86	
226.89535	136	
227.93201	202	1+
227.95672	136	
229.91132	92	
230.84897	90	
230.88875	88	
232.13672	86	
233.89772	492	
233.91741	134	
233.98500	128	
235.63888	92	
235.90160	96	
236.94907	84	
237.05512	90	
237.86452	148	
238.17322	108	
238.57697	104	
238.87438	224	
238.95843	310	1+
239.08011	370	1+
240.80477	98	
240.90046	122	
240.94072	2254	
241.87412	90	
241.94184	1808	
242.03160	96	
242.94211	4878	1+
243.08449	150	
243.88341	346	1+
244.06093	94	
244.16839	90	
244.93908	1390	1+
245.22491	142	
246.03900	102	
246.97685	212	
248.03217	106	
248.98686	252	
249.03991	192	
249.93696	84	
250.06149	90	
250.83942	128	
250.94720	258	
250.97368	142	
250.99808	88	
251.03231	128	
251.95647	202	1+
252.23111	178	
252.57229	86	
252.99926	182	
254.02096	92	
258.06967	250	1+
258.94377	130	
258.99410	94	
259.90079	148	
259.96336	84	
260.83631	120	
261.50200	94	
262.79994	94	
262.98957	306	1+
263.04907	116	
263.21789	86	
263.43520	104	
263.99131	236	1+
264.06719	86	
264.12366	204	1+
264.15920	84	
265.02072	310	1+
265.05724	112	
265.08756	130	
265.99534	176	1+
266.04856	92	
266.86441	178	
266.97130	174	1+
267.97372	194	1+
268.01457	262	1+
268.90662	92	
268.95903	160	
269.08189	152	
269.79965	148	1+
269.84931	262	1+
270.06549	148	
272.12335	102	
272.44165	320	
273.87839	88	
275.86429	224	1+
277.06681	96	
277.25289	198	1+
277.26920	232	1+
277.84319	140	
278.15506	102	
278.84560	192	1+
279.09047	1402	1+
279.90988	124	
281.05117	94	
281.79696	88	
282.11228	146	
282.28122	254	1+
282.80967	94	
282.97586	226	1+
283.03169	168	1+
283.06987	436	1+
283.26134	210	
284.09223	260	1+
284.29289	902	1+
284.90111	192	
285.85218	118	
286.04432	170	1+
288.06203	100	
289.88453	100	
291.03116	100	
291.12138	94	
291.18538	86	
291.89806	86	
292.99506	114	
293.06743	154	
293.84974	166	
293.87290	196	
294.81187	84	
295.84729	120	
296.86059	104	
300.82043	268	1+
301.23733	92	
301.87246	86	
302.24698	106	
303.02844	90	
304.25825	160	
304.81963	134	
304.86547	268	1+
305.02607	84	
305.19122	102	
305.25821	132	
306.93284	88	
307.07689	130	
307.28756	1008	1+
307.30936	130	
307.80668	196	1+
307.89088	220	
308.03089	112	
308.29162	856	1+
308.90016	96	
308.99069	92	
309.89129	196	
310.30874	570	
310.38207	88	
310.87786	92	
311.02625	122	
313.88358	140	
315.88302	92	
319.98710	90	
320.05452	168	
320.29480	138	
321.23367	92	
322.20697	88	
322.25534	86	
322.32595	140	
323.14992	158	1+
323.23827	1450	1+
324.12088	86	
324.89112	134	
325.89523	132	
326.01885	88	
326.28195	92	
326.61911	100	
326.96846	146	
327.15405	106	
327.43423	84	
328.18767	96	
END IONS

###FS:    #m/z: 340.94106 #charge 1+
###MS: 21
###MSMS: 23
BEGIN IONS
TITLE=Cmpd 17, +MS2(340.9411), 28.0-35.0eV, 0.5min #23
RTINSECONDS=28.2835
SCANS=21,23
PEPMASS=340.94106	1003684
CHARGE=1+
186.00272	92	
193.97485	166	
208.88571	124	
211.12757	92	
212.87742	138	
213.87581	114	
213.93980	1014	1+
215.88647	540	1+
215.94145	222	
217.85852	120	
217.88656	232	
218.92869	148	
223.95924	148	
224.98848	96	
225.15936	92	
228.93921	94	
230.82806	264	1+
230.89008	552	1+
230.95992	198	
231.94959	2042	1+
232.08769	98	
232.89422	438	1+
233.03583	126	
233.89832	380	1+
233.95096	348	
235.06129	96	
235.13590	94	
235.86687	148	
235.89105	144	
235.94833	100	
237.06279	162	
237.16622	92	
239.88742	124	
240.03014	108	
240.05662	112	
240.88887	148	
241.08432	132	
241.24342	94	
242.91909	108	
243.83177	128	
243.89332	168	
243.98573	236	1+
244.04083	116	
244.45432	104	
244.78984	202	1+
245.00369	138	
245.62124	104	
246.97347	110	
247.02648	278	1+
247.97821	92	
248.85280	144	
248.89536	204	1+
248.99842	98	
249.96215	270	
250.96843	160	
251.10889	94	
251.24367	346	1+
251.96324	114	
254.86829	106	
254.90417	114	
254.92247	180	1+
254.94064	190	
254.96574	1074	
255.07500	404	
256.91881	268	1+
256.93337	98	
256.96361	178	1+
258.91480	112	
259.84689	150	
259.89097	94	
259.95864	124	
260.84544	114	
260.89515	106	
262.17228	188	1+
262.41015	94	
262.93099	98	
262.96454	120	
264.07623	140	
264.96208	106	
264.97843	104	
265.01690	142	
265.04992	256	1+
266.02147	156	
266.90539	196	1+
267.00005	128	
267.13499	322	
268.10218	100	
268.96122	158	
270.90542	116	
271.90481	98	
272.94393	168	
272.97162	226	1+
273.68590	116	
273.79423	102	
274.64732	98	
275.24755	110	
275.89544	106	
276.07127	108	
276.84205	102	
278.91308	104	
278.97601	92	
279.85815	134	
279.96688	228	
280.97918	104	
281.05043	116	
282.04896	182	1+
282.12293	92	
282.27884	308	1+
283.01064	142	
283.02719	194	
283.23979	98	
283.66334	100	
284.89589	170	
284.91688	96	
285.11069	108	
288.82636	196	
289.03066	100	
289.51272	108	
290.24512	102	
290.85682	136	
294.84932	152	
295.86160	306	1+
295.97533	238	
296.32712	112	
296.97381	192	
296.99173	102	
297.97631	180	
298.08371	100	
299.06355	248	
301.05141	142	
301.26084	164	
302.91826	274	1+
303.25454	102	
303.27719	224	1+
307.24700	150	
307.29684	118	
308.25165	134	
308.29359	478	1+
308.79317	138	
308.81095	196	1+
308.86501	110	
308.92640	106	
309.88915	96	
310.31111	122	
310.87521	438	1+
310.96560	96	
311.43218	92	
312.93140	108	
314.27309	118	
316.09764	98	
318.87931	102	
319.04731	102	
319.06881	214	1+
320.42636	102	
321.82306	208	1+
322.06703	100	
322.13612	162	
322.30949	112	
323.01938	104	
323.14001	92	
323.23745	458	1+
323.95081	112	
324.02138	100	
324.28570	118	
324.32700	126	
325.25369	130	
326.17497	98	
326.30032	110	
326.62341	94	
328.30591	164	
328.81667	202	
329.87256	132	
333.31736	96	
336.97641	196	1+
337.04370	174	
338.25394	260	1+
339.02961	210	
340.29820	102	
341.18355	218	1+
341.22592	94	
341.25055	140	
342.20829	170	1+
342.96967	94	
343.89590	132	
END IONS

###FS:    #m/z: 363.95715 #charge 1+
###MS: 21
###MSMS: 24
BEGIN IONS
TITLE=Cmpd 18, +MS2(363.9571), 28.0-35.0eV, 0.5min #24
RTINSECONDS=29.056
SCANS=21,24
PEPMASS=363.95715	679338
CHARGE=1+
185.85688	128	
189.86306	156	
189.96331	96	
191.86301	124	
191.96010	174	
196.88342	208	
206.95750	100	
209.04438	162	
209.94199	600	1+
210.88318	362	1+
212.87847	1334	1+
214.89514	124	
216.41088	214	
218.91675	94	
222.64936	104	
222.95285	1158	1+
224.95033	1066	1+
225.83605	100	
225.88620	516	1+
226.94709	4974	1+
227.93382	332	
228.94288	5536	1+
229.88953	130	
230.89043	1768	1+
231.17479	100	
231.72174	102	
234.87925	140	1+
236.08036	106	
237.03389	94	
237.06718	112	
237.92157	132	
240.93770	1522	1+
240.96234	990	
241.90314	112	
242.05074	168	1+
242.41766	96	
242.95809	710	
244.95785	2720	1+
245.10898	98	1+
245.86310	216	1+
245.94464	352	
246.01425	126	
246.91013	136	
246.95363	3778	1+
246.97578	192	1+
247.20090	156	1+
248.03244	232	
248.89924	562	1+
248.91573	174	
250.10911	224	1+
250.22067	118	
250.46724	100	
250.90059	242	1+
250.94701	274	1+
252.23929	108	
253.90723	178	
253.94765	124	
255.86939	100	
256.06337	180	1+
256.92709	102	
257.98042	164	
258.41342	104	
258.44703	102	
258.97513	166	
259.96844	508	1+
260.43448	100	
260.83897	214	1+
260.97105	476	1+
261.88503	268	
262.56699	112	
262.84924	268	1+
263.03864	146	
265.04241	114	
265.97709	174	
266.22993	122	
266.78899	112	
267.97270	358	
268.96461	988	1+
269.80423	150	
269.90438	230	1+
269.96825	854	1+
270.79778	128	
271.11548	102	
272.10276	186	1+
274.13874	100	
274.60325	128	
275.42500	104	
275.67416	120	
276.37318	102	
277.92135	296	1+
279.27762	96	
279.85054	292	1+
280.08161	134	
280.25992	196	
282.78897	236	1+
283.06850	210	1+
283.86760	306	1+
284.84219	376	1+
285.08036	156	
285.84497	322	1+
286.90795	130	1+
287.06939	138	
289.15898	106	
289.18278	164	
289.87884	236	1+
290.86401	110	
293.15058	102	
294.05928	112	
294.28804	202	
295.73204	98	
297.47491	106	
298.12534	330	1+
298.80157	106	
301.79996	244	1+
301.85883	406	1+
301.98897	162	1+
302.06606	100	
302.22249	196	
302.93386	208	1+
303.06216	174	1+
303.85517	402	1+
304.20978	136	
304.87745	154	
306.27593	104	
306.88981	238	1+
306.93705	152	
307.28740	608	1+
307.30277	446	1+
307.43208	118	
308.29336	358	1+
308.82249	144	
308.87860	158	
308.92882	174	1+
309.14814	120	
309.87200	290	1+
309.93667	214	1+
310.02666	202	1+
310.30944	192	
312.78238	110	
313.46807	126	
313.93689	292	1+
314.90704	94	
316.81958	186	
318.94268	186	
319.08000	114	
319.09617	270	1+
320.84631	94	
321.03511	112	
321.29940	96	
321.86781	98	
321.97925	146	
322.38532	102	
322.81239	108	
322.87879	108	
322.92525	134	
323.02149	108	
324.28965	122	
324.32769	128	
324.78670	98	
326.87294	214	
326.95201	152	
327.87882	132	
328.19293	216	1+
328.30557	100	
328.89487	124	
329.81922	100	
329.87130	250	
331.05905	104	
331.87526	100	
331.97199	154	1+
332.87391	102	
333.32501	118	
335.67520	106	
336.86752	182	
336.94615	242	
337.39390	94	
337.94634	122	
338.03472	190	1+
338.34006	124	
338.87499	128	
339.82713	158	
340.31606	126	
340.94286	280	
341.36038	102	
342.20631	116	
343.10615	96	
345.00112	376	1+
345.02265	112	
345.08905	142	
345.31827	98	
345.78884	112	
345.87511	100	
348.32305	130	
349.02736	188	1+
349.32036	312	
350.05227	110	
350.17711	114	
350.32860	274	
351.33797	234	
356.82815	126	
357.13277	116	
357.86344	188	1+
360.06506	96	
361.18008	140	
363.05704	100	
363.36857	152	
363.86932	104	
364.16324	96	
365.29075	378	1+
365.31426	180	
365.38859	106	
366.38866	130	
367.33149	220	
368.73335	140	
END IONS

###FS:    #m/z: 363.95712 #charge 1+
###MS: 25
###MSMS: 26
BEGIN IONS
TITLE=Cmpd 19, +MS2(363.9571), 28.0-35.0eV, 0.6min #26
RTINSECONDS=32.7545
SCANS=25-26
PEPMASS=363.95712	583046
CHARGE=1+
134.95517	356	
178.94637	272	1+
182.86863	134	
189.86324	840	1+
191.85998	912	1+
191.95475	140	
192.02074	104	
192.11258	116	
193.85292	110	
196.88696	116	
204.03387	132	
205.00946	138	
206.94505	136	
207.41343	142	
207.87544	486	
207.94737	456	1+
208.88338	254	
209.87775	1012	1+
209.92509	136	
209.94397	3170	1+
210.88349	718	1+
212.05269	104	
212.87896	3298	1+
214.89519	262	
215.88355	180	
222.95247	4290	1+
223.89252	160	
224.89148	292	
224.94862	5334	1+
224.99720	114	
225.88162	234	
225.97546	110	
226.87923	166	
226.89449	378	
226.94818	14012	1+
226.96926	398	
227.88389	134	
227.93107	316	
228.89439	786	1+
228.94281	16162	1+
230.88995	5378	1+
231.39861	120	
232.17465	162	1+
232.88592	836	1+
234.88045	300	1+
235.91138	106	
238.03101	172	1+
239.07044	158	1+
240.83652	138	
240.88619	104	
240.90548	126	
240.94098	540	
240.96219	2426	1+
241.89041	114	
241.94130	484	
242.95833	3124	1+
243.83520	304	1+
244.95834	7334	1+
245.21262	124	1+
245.94121	526	
246.85436	148	
246.90793	172	
246.95339	8032	1+
248.00568	134	
248.02961	142	
248.90039	1626	1+
249.03939	208	
249.06890	194	1+
249.83709	216	1+
250.04812	106	
250.89862	246	
250.94773	494	
250.96919	584	1+
251.07126	138	
251.90298	124	
252.03796	116	
252.89733	706	1+
252.95226	326	1+
253.08854	178	
253.86077	146	
253.90480	424	1+
256.88491	124	
256.90744	294	1+
258.04843	192	1+
258.97291	682	1+
260.84194	236	1+
260.96885	2104	1+
262.97322	342	1+
263.05815	256	
263.17249	122	
264.97423	458	1+
265.78116	274	1+
266.24210	172	1+
266.81710	124	
267.13826	102	
267.97314	994	1+
268.84658	208	1+
268.95788	240	
269.96863	1652	1+
270.80200	336	1+
270.84673	234	1+
270.91131	460	1+
271.90928	410	1+
271.95867	144	
272.85108	250	1+
272.93155	142	
272.94952	154	
273.03543	144	
273.85629	170	1+
275.04922	122	
276.84605	126	
276.86593	128	
278.01265	214	1+
278.25833	126	
279.10519	128	
279.45608	112	
279.86900	120	
280.26105	238	
280.79243	218	
281.11824	170	
282.08963	198	1+
282.88990	238	1+
283.03475	320	1+
283.45861	196	
283.78949	124	
283.85080	114	
283.89236	202	1+
283.98282	616	1+
285.84629	222	
285.96723	156	
286.86751	206	1+
286.91221	108	
287.82007	124	
288.08317	120	
290.16586	144	1+
292.25592	134	
292.86532	110	
293.06164	118	
293.11880	162	
293.25682	124	
293.85280	128	
294.03122	148	
294.12710	166	1+
294.54676	104	
294.91809	204	1+
296.08132	170	
297.11336	146	
297.41229	134	
297.81078	128	
298.08186	184	
298.58345	142	
298.80035	306	1+
298.92263	184	
299.88482	140	
300.80025	608	1+
301.79991	272	1+
301.83947	146	
301.86905	282	
301.99762	178	
302.86179	116	
302.90867	206	1+
302.97636	106	
303.77324	198	1+
303.85464	992	1+
304.91781	356	1+
305.00123	106	
305.27627	312	1+
305.84737	142	
305.88041	346	1+
306.79198	180	1+
307.30782	134	
307.90520	160	1+
308.29619	756	1+
308.88387	150	
309.08717	110	
309.25196	130	
310.01776	196	1+
311.12931	136	
311.69704	134	
311.87754	380	1+
312.82203	150	1+
313.86421	118	
314.00195	102	
314.77612	102	
315.85761	138	
315.87864	126	
318.88412	118	
318.93405	238	1+
319.85625	110	
320.29765	134	
320.80878	152	
321.81730	234	1+
321.86704	180	
321.91895	174	1+
324.32425	120	
324.81542	150	
324.87580	166	
325.90352	190	1+
326.87197	320	1+
326.96465	140	
327.27501	108	
328.19164	190	
328.80824	204	
328.88800	176	
329.87418	378	
332.32484	136	
333.94847	144	
336.31995	116	
336.94509	340	1+
337.61723	108	
338.87185	166	
338.94628	140	
339.82482	226	1+
340.03772	114	
340.89412	108	
340.93477	218	
341.85437	196	1+
341.89402	114	
342.13277	108	
342.90357	110	
343.27674	184	
343.91790	108	
344.94577	106	
348.29304	110	
349.32319	514	1+
350.80018	140	
353.83311	246	1+
356.18951	160	
357.78412	122	
358.17725	200	1+
358.78259	196	1+
359.96098	236	1+
361.28588	252	1+
363.79423	228	1+
364.11530	116	
364.20299	260	1+
365.27238	216	1+
365.35023	116	
366.75373	112	
367.33451	300	
368.22031	296	1+
368.41913	106	
369.34252	112	
END IONS

###FS:    #m/z: 336.94645 #charge 1+
###MS: 25
###MSMS: 27
BEGIN IONS
TITLE=Cmpd 20, +MS2(336.9465), 28.0-35.0eV, 0.6min #27
RTINSECONDS=33.527
SCANS=25,27
PEPMASS=336.94645	145200
CHARGE=1+
186.96180	96	
194.97404	112	
196.89533	94	
200.11356	94	
208.98324	240	
210.88730	298	1+
211.94465	4028	1+
212.87845	678	1+
213.94037	1242	1+
214.89321	96	
215.88720	800	1+
215.93654	542	
217.88233	218	
217.94042	134	
221.02717	88	
222.64755	92	
222.97173	324	1+
223.95887	118	
225.02195	100	
226.94534	202	1+
226.97437	188	
228.89242	166	
229.95528	4650	1+
230.52293	122	
230.88868	1180	1+
231.82818	94	
231.95082	1546	1+
233.89572	450	1+
233.94716	418	1+
233.96693	142	
234.14097	90	
235.54455	88	
235.86570	168	
236.04978	88	
236.15943	108	
236.46519	94	
236.47833	94	
237.16608	102	
238.72290	98	
238.93443	178	1+
239.93575	200	1+
240.54974	92	
241.64996	90	
241.99323	116	
243.52596	98	
243.86539	94	
244.86939	92	
245.59964	110	
245.97848	148	
246.89762	128	
246.94785	114	
246.97604	188	
247.14388	110	
247.96646	1330	
248.89928	402	1+
248.99104	92	
249.03905	94	
249.50639	100	
249.92298	162	
249.96173	1164	1+
250.94657	92	
252.23033	158	
252.90401	94	
252.97132	3080	1+
253.90495	288	1+
254.12624	152	
254.94051	116	
254.96617	536	1+
255.07472	792	1+
256.96394	242	
257.10153	144	
257.96618	118	
258.15097	88	
258.86953	90	
258.90539	108	
259.93740	92	
259.95771	134	
260.85726	180	1+
261.05336	94	
263.01329	116	
263.06946	132	
264.20132	92	
264.41475	114	
264.90033	96	
265.01734	128	
266.02121	134	
266.24922	126	
266.80050	144	
267.20142	102	
267.66728	100	
267.80800	92	
267.84041	124	
268.83937	324	
269.79678	96	
269.83838	144	
269.98396	102	
270.98271	338	1+
271.91489	128	
272.97622	188	
274.05272	88	
274.92144	90	
276.83626	612	1+
276.85328	122	
277.06034	210	1+
277.08229	106	
277.11964	130	
277.50944	96	
277.83775	420	1+
277.89508	102	
277.96607	118	
278.09384	222	1+
278.99340	374	1+
279.80163	212	1+
280.12987	288	
280.94542	106	
281.02722	142	
281.05080	104	
282.11669	106	
282.81125	142	
282.91914	128	
283.02818	134	
283.16503	100	
283.87285	128	
284.02872	132	
284.13742	90	
284.87601	90	
285.85213	134	
286.84753	480	1+
287.84586	542	1+
288.02547	98	
288.07241	94	
289.00664	182	
289.94380	230	1+
291.09471	146	
291.84959	326	1+
292.81197	104	
293.10501	348	1+
293.15959	90	
295.99386	118	
296.26241	98	
296.97509	196	1+
297.11377	88	
297.81161	90	
297.90782	122	
298.30757	88	
298.58357	92	
299.05873	144	
299.16070	90	
300.01932	390	1+
301.02172	326	1+
303.73119	94	
303.77030	88	
303.81018	256	1+
303.82489	90	
304.02243	180	1+
304.26906	150	
304.79189	210	1+
304.81486	186	1+
304.86241	110	
304.97912	88	
305.28031	342	1+
305.76386	122	
305.79213	140	1+
306.15229	170	1+
306.27603	90	
306.91972	98	
307.88500	140	
308.29095	226	
308.86496	102	
310.83023	96	
310.87305	134	
311.88593	188	1+
312.86978	118	
315.82055	140	
317.03311	210	1+
318.59569	312	
319.82113	120	
320.14519	90	
321.30278	96	
321.81892	110	
321.88779	154	1+
322.94506	128	
323.19512	92	
323.25264	144	
323.29386	210	1+
324.32438	94	
325.13634	134	
325.90344	184	
326.96423	134	
328.81317	200	1+
329.06474	92	
331.88189	114	
332.93634	94	
335.30182	98	
335.33991	132	
338.06091	136	
339.10745	108	
340.96294	164	1+
342.31050	92	
END IONS

###FS:    #m/z: 359.96224 #charge 1+
###MS: 25
###MSMS: 28
BEGIN IONS
TITLE=Cmpd 21, +MS2(359.9622), 28.0-35.0eV, 0.6min #28
RTINSECONDS=34.2985
SCANS=25,28
PEPMASS=359.96224	130814
CHARGE=1+
49.74044	96	
80.05377	96	
190.98603	102	
191.10430	130	
191.98002	224	1+
198.93236	96	
205.94849	248	
207.18345	100	
208.88456	114	
209.94374	602	
219.87117	96	
221.89140	130	
221.94437	154	
222.95395	656	
223.94667	1476	1+
224.94742	1058	1+
225.96695	134	
226.94732	2980	1+
226.97127	236	
227.04883	118	
227.42406	104	
227.89189	128	
227.93587	230	
228.94289	3256	1+
230.04626	114	
233.06730	116	
233.96135	106	
235.82622	162	
236.57255	120	
238.09162	106	
239.03426	100	
239.07035	104	
239.90776	204	
240.90231	150	
240.94130	458	
240.96319	1220	1+
241.06318	140	
241.90145	138	
241.94286	268	1+
242.48464	114	
242.96131	612	1+
243.89980	136	
243.94758	172	
244.00725	156	
244.95877	1026	
245.94000	512	
246.58614	108	
246.95316	1656	1+
247.58042	102	
248.88219	140	
249.04201	222	
250.94852	204	
251.03853	148	
251.07352	96	
251.90692	142	
252.13947	98	
252.87219	130	
253.59869	318	1+
254.91493	224	1+
258.01020	158	1+
258.07009	98	
258.97627	156	
259.89379	100	
259.97317	106	
260.96855	654	1+
261.06918	96	
263.04555	230	1+
263.17033	120	
263.88695	150	
264.43045	114	
264.92394	98	
265.90856	114	
265.97642	138	
266.24482	100	
266.81241	170	
267.97285	304	1+
268.31052	96	
268.95668	146	
269.88840	106	
269.96983	482	1+
270.84047	98	
271.84761	124	
272.10995	122	
272.86107	198	
273.84050	192	1+
273.89508	120	
274.85884	108	
275.97314	170	
276.09382	128	
276.26931	96	
276.79834	102	
276.85490	174	
276.99636	104	
277.02317	114	
277.43369	108	
278.12167	140	
279.11602	228	1+
280.12148	156	1+
280.79528	300	
280.87159	102	
280.93196	150	
281.04359	168	
282.27431	126	
282.92214	188	1+
284.02559	248	1+
284.80180	196	
284.98828	98	
289.11613	96	
291.79118	152	
292.85942	590	1+
292.91464	178	1+
293.11720	192	1+
293.29659	134	
294.01377	374	1+
294.85025	104	
294.92640	262	1+
295.01708	284	1+
297.07894	100	
297.83130	96	
298.80644	250	1+
298.88057	118	
299.87367	104	
299.91197	164	
300.23107	114	
300.93160	116	
301.82422	170	
302.24441	132	
303.15469	102	
303.91975	100	
305.27059	262	1+
306.27663	190	1+
306.79315	432	1+
308.30029	306	1+
308.85251	100	
308.87922	152	
309.72293	132	
309.93896	132	
310.34423	168	
310.87705	142	
311.89237	126	
312.92858	240	
316.81379	194	1+
318.93178	206	1+
318.97787	190	1+
319.86315	104	
320.39013	138	
320.91677	182	1+
321.14920	112	
322.30694	160	
322.34237	214	
322.87271	100	
322.94703	94	
323.01498	488	1+
323.23873	126	
324.10469	124	
325.90338	124	
326.09004	152	
328.79345	150	
328.81564	214	
329.87044	138	
331.82565	140	
332.19370	128	
332.95028	128	
333.84422	110	
334.07435	130	
336.62734	104	
336.94416	376	1+
337.57629	98	
338.34508	132	
340.24162	128	
340.35681	288	1+
340.93568	224	
341.90299	106	
342.05100	100	
342.16973	134	
342.87621	116	
343.14928	98	
344.18290	128	
348.31495	136	
350.35331	182	
357.34961	270	1+
357.52687	96	
357.71346	122	
357.76565	134	
358.16328	164	
358.19873	118	
360.33813	100	
360.76586	210	1+
362.81414	146	
363.83683	108	
364.96203	96	
END IONS

###FS:    #m/z: 363.95709 #charge 1+
###MS: 29
###MSMS: 30
BEGIN IONS
TITLE=Cmpd 22, +MS2(363.9571), 28.0-35.0eV, 0.6min #30
RTINSECONDS=37.9915
SCANS=29-30
PEPMASS=363.95709	535630
CHARGE=1+
70.33608	112	
189.86212	714	1+
191.85825	534	1+
196.88331	436	1+
205.95014	210	
207.87544	134	
207.94578	142	
208.88418	130	
209.86886	122	
209.94364	2212	1+
210.88362	358	
212.87949	3168	
213.08708	134	
214.89703	184	
219.89531	146	
220.05280	132	
222.95252	3288	1+
223.00377	110	
223.88785	136	
224.03663	114	
224.89075	226	
224.94901	4076	1+
224.97204	154	
225.88394	568	1+
225.97135	466	1+
226.87231	172	
226.88817	346	1+
226.94765	12194	1+
227.78879	118	
227.82322	190	1+
227.93215	452	
228.89466	720	1+
228.92045	128	
228.94316	12528	1+
230.07508	146	1+
230.89037	4234	1+
231.10712	182	1+
232.89009	388	1+
233.96480	310	
234.88425	144	
235.88307	152	1+
238.07811	142	
238.93960	152	
240.05910	230	1+
240.46037	106	
240.84045	188	1+
240.94138	1224	
240.96369	1484	1+
241.94022	2584	1+
242.89737	116	
242.94275	1836	1+
242.95794	1468	1+
243.82022	178	1+
244.83904	122	
244.89501	146	
244.92341	118	
244.95821	5844	1+
245.04441	132	1+
245.09806	122	
245.93645	148	
246.90544	340	
246.95311	7170	1+
248.03404	332	1+
248.89976	1100	1+
248.98358	126	
250.89730	150	
250.94866	330	
250.97616	152	
251.07498	114	
252.90719	136	
253.15708	194	1+
253.90302	432	1+
254.02439	108	
254.08924	100	
255.83342	106	
258.84959	130	
258.97255	340	1+
260.05409	196	1+
260.87077	118	
260.96856	1662	1+
262.07005	100	
262.21606	146	
262.92629	124	
263.97831	116	
264.07026	188	1+
264.96575	152	
265.09020	112	
265.97600	554	
266.04541	106	
266.09167	134	
266.81312	258	
266.86744	166	
267.78505	220	1+
267.97358	920	
268.55200	118	
268.96317	1442	1+
269.08291	232	1+
269.88271	116	
269.96901	954	1+
270.08410	158	1+
270.10696	114	
270.91215	466	1+
271.91468	390	1+
271.93270	100	
272.85521	222	1+
273.03295	154	1+
273.12667	114	
274.82874	192	
276.85782	110	
276.88577	128	
277.82890	98	
277.91181	140	
278.84727	196	1+
278.99731	120	
279.10232	132	
280.11020	146	
280.79252	302	1+
281.09233	144	
281.85588	120	
283.79060	418	1+
283.98644	378	1+
284.82643	138	
285.84606	444	
286.80508	116	
286.91536	116	
287.92502	190	1+
288.20866	98	
289.87989	100	
290.25708	100	
291.10038	138	
291.65591	110	
293.06049	112	
293.11763	116	
294.86918	330	1+
294.93029	160	
295.02267	100	
296.74245	112	
298.15479	106	
298.80370	328	1+
299.04301	128	
299.87613	168	
300.91354	176	
301.15953	108	
301.79919	350	
301.81603	150	
301.86582	480	1+
302.81466	170	
303.66508	102	
303.77428	100	
303.80940	102	
303.85475	442	1+
304.27947	104	
305.29265	102	
306.02131	104	
306.30340	100	
306.38845	100	
306.80454	244	1+
306.85536	272	1+
306.96285	116	
307.04040	152	
307.89300	130	
307.91968	258	1+
308.29296	360	1+
308.88376	216	
308.98255	214	1+
311.12674	188	1+
311.86158	436	1+
314.13852	268	1+
314.54118	100	
314.85826	310	1+
316.25818	118	
316.81212	114	
318.12638	172	
318.93443	118	
319.81461	140	
320.00306	100	
320.09048	104	
320.15222	98	
320.83051	110	
320.86424	330	1+
321.06069	120	
321.10928	156	1+
321.28559	146	
322.43597	100	
322.90130	138	
322.93045	164	
324.02117	160	
324.07496	158	
324.23595	120	
324.89635	278	1+
326.80765	210	1+
326.87941	412	1+
326.98298	100	
328.18191	122	
328.80705	332	1+
329.32425	156	
329.83221	156	1+
329.87268	128	
332.08641	148	
332.40309	104	
336.94241	522	1+
337.82811	112	
338.60607	102	
339.82937	204	
340.94186	376	
341.90470	188	1+
342.27491	398	1+
345.81309	160	
347.30321	106	
347.87678	134	1+
349.16665	146	
349.31814	212	
349.79284	152	
351.94151	102	
352.88493	180	
358.32581	144	
360.97085	106	
361.23038	100	
361.28462	290	1+
362.06559	102	
362.28720	208	1+
363.37476	182	1+
364.77615	148	1+
365.24642	122	
365.31770	178	1+
366.39744	112	
367.32998	142	
367.92029	174	1+
368.42736	112	
369.34238	164	
END IONS

###FS:    #m/z: 336.94625 #charge 1+
###MS: 29
###MSMS: 31
BEGIN IONS
TITLE=Cmpd 23, +MS2(336.9462), 28.0-35.0eV, 0.7min #31
RTINSECONDS=38.7635
SCANS=29,31
PEPMASS=336.94625	118462
CHARGE=1+
139.75439	102	
183.86911	172	
196.96804	88	
197.05745	106	
205.94672	102	
205.97537	300	1+
206.94998	134	
211.88615	120	
211.94552	3092	1+
212.87898	1168	1+
213.93896	1144	1+
214.88386	458	1+
215.88778	378	1+
217.88086	224	
222.97425	530	1+
223.96311	280	1+
225.93814	98	
228.89135	280	
229.95547	3568	1+
230.01051	94	
230.89019	916	1+
231.00732	238	1+
231.94954	1958	1+
233.89692	608	1+
234.09189	102	
235.86776	184	
235.89269	206	
236.87883	98	
236.90769	146	
237.06344	94	
238.04693	154	
238.85235	124	
240.96857	92	
246.97619	132	
247.96600	1088	
248.89874	528	1+
249.96163	732	1+
250.99244	130	
251.83946	112	
252.74039	88	
252.97204	2196	1+
253.90490	150	
254.09069	204	
254.10885	92	
254.85794	90	
254.90935	116	
254.94329	252	
254.96755	1002	1+
255.00769	92	
255.07502	820	
255.83127	90	
257.37813	112	
258.84305	226	1+
258.89018	116	
258.94046	108	
259.95832	140	
260.83353	200	1+
261.00854	88	
263.05213	144	
263.52893	90	
264.04734	100	
264.06281	98	
265.02135	114	
265.08390	106	
266.24311	90	
267.84106	194	
267.95263	92	
268.10756	92	
268.60417	88	
268.84064	554	1+
268.95555	132	
269.11271	126	
269.79442	160	
270.03940	166	
270.08222	90	
270.98252	218	
271.91871	242	
272.43961	92	
272.84556	98	
272.94061	102	
272.97569	166	
273.33594	90	
275.52064	96	
275.83964	132	
275.88264	214	1+
275.93762	122	
276.21784	126	
276.84474	194	
277.12503	160	
277.85995	154	
278.61115	106	
278.84370	126	
278.95947	138	
279.41942	98	
279.83994	124	
279.96488	106	
280.26377	118	
281.05032	156	
281.77651	92	
281.81230	204	1+
281.86162	92	
282.41984	112	
283.02859	114	
283.79052	178	
283.90566	182	1+
283.93613	152	
285.89093	94	
286.84735	968	1+
288.06255	148	
288.16771	124	
288.52332	94	
290.14561	244	1+
290.85539	114	
291.72769	90	
291.90928	100	
291.93121	102	
292.05480	106	
292.40994	94	
292.84966	136	
293.11541	238	1+
293.29494	124	
293.85394	222	
294.09164	88	
294.85392	560	1+
296.20633	122	
297.06173	104	
297.08090	104	
297.25540	154	
298.42205	92	
299.05835	164	
299.87194	116	
300.06461	162	
300.40468	110	
301.01984	90	
301.08891	158	
302.06283	92	
302.81058	126	
305.07783	90	
305.78325	134	
305.86767	158	
305.99341	100	
306.78867	106	
307.28195	190	1+
307.78539	92	
307.80525	218	1+
308.87880	258	1+
309.86551	238	1+
309.96266	104	
310.84037	204	1+
311.02305	98	
311.80070	118	
311.88532	110	
313.78116	160	
315.27716	100	
317.37814	90	
318.09860	92	
318.27990	100	
319.09550	100	
319.18360	92	
322.26009	94	
322.88710	298	1+
323.14290	142	
323.24060	138	
325.14334	88	
325.16256	126	
325.83182	90	
326.94759	102	
327.30813	90	
327.79807	160	
328.15417	102	
328.31126	156	
329.76201	138	
330.25289	100	
330.33363	106	
331.09904	90	
333.01147	186	1+
333.88104	198	1+
334.04159	88	
336.29405	102	
336.34130	152	
336.94541	88	
337.89986	104	
338.92799	116	
340.18172	132	
340.92304	134	
341.00765	186	1+
END IONS

###FS:    #m/z: 359.96223 #charge 1+
###MS: 29
###MSMS: 32
BEGIN IONS
TITLE=Cmpd 24, +MS2(359.9622), 28.0-35.0eV, 0.7min #32
RTINSECONDS=39.536
SCANS=29,32
PEPMASS=359.96223	99532
CHARGE=1+
99.05489	102	
207.08462	96	
209.94379	448	
211.90090	104	
211.99412	94	
215.95706	92	
217.91282	122	
218.93107	130	
221.89223	242	
222.50272	108	
222.95316	944	1+
223.87871	246	1+
224.88214	198	1+
224.94934	1762	1+
224.98050	136	
225.97469	428	1+
226.61899	92	
226.92231	100	
226.94775	3112	1+
227.10678	104	
227.93320	184	
228.94259	3076	1+
228.96802	92	
230.11855	94	
232.49400	94	
233.85805	306	1+
235.90716	216	1+
238.22155	104	
238.98506	138	
239.10872	108	
240.07635	202	1+
240.85280	188	1+
240.93965	778	1+
240.96171	994	1+
241.49927	98	
241.93152	152	
242.95919	590	
243.91061	146	
243.94572	92	
244.95731	1868	
245.83605	144	
245.89254	100	
245.94532	242	
246.95349	1754	1+
246.99226	140	
247.04161	126	
248.98677	98	
249.99991	104	
250.95027	252	
251.03064	242	
252.58226	110	
252.95312	136	
255.87522	92	
257.08243	90	
258.09430	120	
258.97723	110	
259.89390	156	
260.83787	188	1+
260.96872	608	1+
262.13734	140	
263.85068	150	
263.98149	190	
264.96138	188	
265.51400	126	
265.82449	120	
266.81943	130	
267.13479	116	
267.81786	126	
267.97247	372	1+
268.00476	102	
268.96236	780	1+
269.96878	516	1+
270.05530	140	
270.09969	94	
270.55376	98	
270.79864	102	
271.32620	98	
271.84480	232	1+
271.93404	134	
271.95783	122	
272.73744	94	
273.02150	98	
273.85388	118	
274.10894	118	
274.85322	166	
277.18436	92	
277.30096	94	
277.83702	110	
277.85468	122	
278.24662	142	
278.80066	110	
279.79627	128	
282.13033	128	
283.86515	384	1+
283.89502	162	
283.98208	100	
288.06455	176	
288.80366	118	
290.05640	116	
290.85654	346	1+
290.93517	112	
293.06210	188	1+
293.11346	104	
293.87262	216	1+
294.27694	286	1+
296.81206	134	
296.90867	238	1+
297.91055	160	1+
298.42632	106	
298.80434	440	1+
299.36693	96	
303.13567	102	
306.82775	94	
306.85832	138	
306.93087	316	1+
307.15031	102	
307.52682	92	
307.78821	312	1+
307.80421	162	
307.97011	130	1+
308.29257	294	
308.86883	238	1+
309.04338	126	
309.15710	116	
309.25685	100	
309.79970	276	1+
310.30864	118	
311.87572	126	
313.00626	116	
314.09034	102	
314.74545	90	
314.86317	96	
318.93736	252	
320.29648	92	
320.41510	92	
320.95632	144	
321.13866	92	
321.98637	92	
322.93258	108	
323.01566	242	
323.23580	94	
324.02006	114	
324.88791	144	
325.99193	160	1+
326.79086	322	1+
327.79361	228	1+
327.82055	100	
328.18842	94	
328.81595	184	1+
328.91120	106	
330.16445	120	
330.88289	212	1+
330.98871	94	
331.17543	200	1+
331.61768	104	
331.71165	100	
331.91593	98	
334.00148	92	
335.14246	124	
336.06662	90	
336.94236	584	1+
338.82104	100	
338.87522	92	
339.08316	106	
339.34098	130	
340.14313	156	
340.19268	138	
340.35601	188	
341.13398	186	
342.28782	94	
343.03098	98	
343.27551	146	
344.80961	112	
345.23736	210	1+
345.87941	118	
346.37985	104	
346.41657	108	
347.08756	104	
348.31878	248	1+
349.89799	90	
351.83032	118	
352.09691	104	
352.80329	158	
352.96052	94	
353.89102	140	
357.84718	90	
357.86431	166	
358.19730	188	
358.70427	102	
360.11142	166	
360.28182	178	1+
362.37898	102	
364.60084	90	
END IONS

###FS:    #m/z: 322.93058 #charge 1+
###MS: 33
###MSMS: 34
BEGIN IONS
TITLE=Cmpd 25, +MS2(322.9306), 28.0-35.0eV, 0.7min #34
RTINSECONDS=43.2065
SCANS=33-34
PEPMASS=322.93058	1806774
CHARGE=1+
176.93228	110	
189.92337	80	
192.88767	194	
196.01606	86	
201.04199	144	
205.94790	484	1+
205.97058	180	
207.98853	82	
215.09255	82	
216.99861	94	
217.94991	92	
218.91642	136	
219.00536	114	
219.17170	146	
219.42909	90	
220.97798	100	
221.87001	134	
221.95675	84	
222.00673	82	
222.95248	196	
222.98043	88	
223.95968	636	1+
224.06798	90	
224.54964	88	
225.86712	130	
226.86568	94	
227.53483	88	
227.93245	406	
228.05002	88	
229.81321	122	
230.89053	126	
231.87288	102	
232.89979	374	1+
234.86112	88	
237.19796	82	
237.22669	86	
238.21234	114	
238.93848	178	
239.08205	158	
239.14038	98	1+
239.99032	82	
240.94052	4526	
241.87248	92	
241.94242	3824	
242.88059	346	1+
242.94233	12056	1+
244.94001	2684	1+
245.06704	80	
246.06778	80	
246.11407	84	
246.97961	182	
247.98024	196	
249.03654	96	
249.38590	100	
250.92026	82	
251.10132	84	
251.57042	88	
252.22701	94	
252.85334	132	
254.46309	86	
254.86877	132	
255.10778	92	
255.99488	94	
256.09527	98	
257.40983	132	
257.79580	204	1+
258.00325	88	
259.11256	82	
259.97757	92	
260.20016	198	1+
260.83772	142	
260.86078	192	1+
261.83088	92	
262.13572	92	
262.95027	110	
263.15863	84	
264.87463	84	
265.05852	164	
265.13051	92	
265.24628	144	
265.88269	88	
266.06148	104	
266.12248	88	
266.84039	214	1+
269.23043	96	
269.84929	140	
269.95674	88	
270.00696	80	
270.06131	100	
270.23884	88	
271.10926	122	
271.77539	102	
271.81547	82	
272.43874	96	
272.84083	178	1+
273.26331	88	
274.80403	382	1+
276.23968	162	
276.84111	230	1+
276.85841	134	
276.94306	172	
277.92910	84	
278.11109	144	
278.79964	146	
278.84569	98	
278.96169	102	
279.05255	264	1+
279.09092	1194	1+
279.29604	84	
279.93011	100	
280.26479	136	
282.08351	86	
283.06970	278	1+
283.80980	128	
284.29429	820	1+
284.87706	208	
285.84291	160	
285.87829	90	
286.00571	84	
287.81028	88	
288.17150	86	
290.85373	126	
290.87973	128	
292.26260	144	
292.80325	112	
292.96645	84	
293.38871	86	
294.24120	102	
294.86333	374	1+
295.00632	80	
295.79977	134	
296.34068	106	
297.93016	86	
298.96423	126	
300.27043	86	
300.80097	200	1+
300.87284	134	
301.22584	190	1+
301.36090	108	
301.86993	86	
303.01450	114	
303.94242	128	
304.18524	86	
305.81958	236	1+
306.47308	80	
306.87733	104	
306.92617	106	
307.79543	286	1+
307.88864	126	
308.08448	112	
308.11563	124	
308.16862	88	
308.29259	392	
308.80137	160	1+
308.86321	120	
309.15035	188	1+
309.91719	92	
310.31027	394	1+
310.88064	122	
311.82939	150	
311.87116	118	
311.93325	126	
317.87080	80	
319.29075	82	
320.25063	80	
320.93523	90	
322.82055	138	
323.31428	144	
324.03066	114	
324.15381	84	
324.89436	86	
325.32666	94	
325.88938	134	
327.19654	124	
327.81634	98	
328.12108	84	
END IONS

###FS:    #m/z: 340.94121 #charge 1+
###MS: 33
###MSMS: 35
BEGIN IONS
TITLE=Cmpd 26, +MS2(340.9412), 28.0-35.0eV, 0.8min #35
RTINSECONDS=43.9785
SCANS=33,35
PEPMASS=340.94121	722604
CHARGE=1+
104.09889	88	
192.89010	122	
192.92931	188	
199.86673	84	
205.94902	366	1+
210.93984	140	
210.95657	98	
213.52512	96	
213.89116	140	
213.93871	830	
214.88312	134	
215.05647	118	
215.88799	564	1+
215.93345	178	
217.88053	370	1+
219.88470	118	
222.38934	92	
222.97179	156	
223.46750	86	
223.95712	216	
224.02366	106	
224.97579	102	
226.88587	198	1+
226.94937	102	
227.86497	110	
228.94000	124	
230.88925	570	1+
231.89104	378	1+
231.95151	1216	1+
233.00733	94	
233.89703	618	1+
233.94827	240	
234.14461	90	
234.70689	92	
235.89535	142	
238.89671	118	
239.90344	382	1+
240.23217	134	
240.90601	234	1+
241.87958	174	1+
242.93786	218	1+
243.50122	86	
243.83071	266	
244.82840	128	
244.87893	102	
244.99604	86	
245.94059	100	
246.94789	114	
246.98187	144	
247.43144	90	
248.98631	180	
249.96114	186	
250.16067	90	
250.99639	102	
251.87696	248	1+
251.90262	236	1+
251.92848	186	
251.95501	110	
252.56062	90	
253.03144	112	
253.96220	510	1+
254.01394	84	
254.08775	150	
254.90999	176	
254.93867	122	
255.07336	328	1+
256.26245	176	
256.89922	114	
257.00373	100	
257.08034	128	
258.03656	112	
258.84452	120	
258.90913	160	
259.95677	258	
261.84075	280	1+
261.86306	84	
262.69663	104	
266.06677	94	
266.96082	92	
267.13651	230	
267.84084	114	
267.95608	344	1+
268.14169	110	
268.99036	96	
270.84010	430	1+
270.85089	104	
272.86092	106	
274.89943	118	
275.84174	118	
276.85502	322	
277.01887	86	
277.15385	86	
277.73435	102	
277.84045	172	
277.86142	258	
277.93911	92	
278.84845	644	1+
279.11543	92	
279.96422	124	
280.00053	202	1+
281.04964	520	1+
282.27639	154	
283.14551	86	
284.80075	124	
285.10124	160	
287.43155	84	
288.92394	94	
289.88261	116	
290.85380	144	
292.25808	98	
292.76446	92	
292.85759	134	
293.11652	90	
293.60364	90	
294.27287	98	
294.84898	234	1+
294.86836	136	
294.89461	94	
295.19533	92	
295.89109	108	
296.06494	130	
296.25851	128	
296.37234	88	
296.86718	260	1+
296.96973	280	1+
297.21923	162	1+
297.43032	98	
297.83748	200	1+
297.97283	236	1+
298.08474	144	
298.42444	98	
299.05977	516	1+
299.84898	204	1+
299.97047	94	
302.17256	170	
303.88255	302	1+
304.26694	92	
307.24748	114	
307.30751	142	
307.37194	94	
307.78329	90	
308.09002	106	
308.87486	228	1+
310.28074	84	
311.87760	138	
313.46599	90	
313.81072	108	
314.61943	108	
316.88827	86	
319.09605	198	
321.28116	118	
322.25032	134	
322.41855	86	
323.23471	112	
323.26573	88	
323.88195	104	
324.21350	92	
324.23902	120	
324.28800	128	
324.32288	112	
324.89182	146	
325.13831	98	
325.28951	102	
325.61697	102	
325.90706	132	
327.90965	90	
328.12804	130	
328.20520	84	
328.89043	220	
329.87172	248	1+
329.97406	88	
330.95834	86	
332.86771	136	
333.06379	84	
333.69596	94	
335.02339	88	
335.29919	210	1+
335.77673	200	1+
337.87041	362	1+
338.03472	92	
341.19714	226	1+
342.20170	188	1+
342.81933	88	
342.87858	92	
344.00503	100	
345.08056	90	
345.74962	100	
345.99828	84	
END IONS

###FS:    #m/z: 336.94640 #charge 1+
###MS: 33
###MSMS: 36
BEGIN IONS
TITLE=Cmpd 27, +MS2(336.9464), 28.0-35.0eV, 0.8min #36
RTINSECONDS=44.7505
SCANS=33,36
PEPMASS=336.94640	115822
CHARGE=1+
102.40318	82	
182.86966	132	
191.88477	82	
205.97462	90	
208.98054	100	
210.88775	146	1+
211.94431	2366	1+
212.87962	854	1+
213.94029	1320	1+
215.88919	444	1+
215.94022	202	
217.88246	256	
218.91998	84	
219.06924	100	
223.96053	142	
225.04425	150	
226.40114	84	
227.14426	82	
227.40331	92	
227.87572	82	
228.89548	312	1+
229.42448	94	
229.95493	3482	1+
230.88934	1546	1+
231.02990	130	
231.11812	82	
231.95098	1342	1+
232.98672	84	
233.89755	582	1+
235.01384	88	
235.86698	150	
235.89429	288	
236.08495	126	
237.88556	100	
237.89840	176	1+
238.37599	100	
239.38938	108	
239.78853	82	
240.10625	88	
240.35382	86	
240.92211	142	
241.07181	86	
242.09851	88	
246.96976	134	
246.98022	146	
247.96631	934	1+
248.89954	236	1+
248.98441	352	1+
249.96286	456	1+
250.04016	84	
250.46911	94	
251.97056	288	
252.83151	86	
252.97150	1996	
253.07414	92	
253.90458	730	1+
253.95611	104	
254.96815	942	1+
255.07505	802	1+
256.23883	114	
256.96629	124	
257.04797	96	
258.84578	202	1+
259.24107	106	
259.95466	130	
260.84636	104	
262.15893	120	
263.17913	98	
263.84599	98	
264.17133	84	
266.01773	94	
267.99998	156	
268.84288	600	1+
269.24074	84	
270.83476	116	
270.98295	206	
271.81159	88	
271.91712	212	
271.98174	86	
272.84621	188	
273.81524	84	
275.16821	82	
275.23745	98	
275.91721	168	1+
276.80441	82	
276.84219	94	
276.86356	386	1+
277.83767	126	
278.83511	414	1+
278.88259	142	
279.08995	100	
279.83823	300	1+
280.26328	84	
281.91020	80	
282.11679	88	
282.88519	148	
282.95232	122	
283.03189	134	
283.95493	102	
284.89956	86	
285.85126	252	
286.69489	100	
286.85247	330	1+
287.77307	90	
287.92186	120	
288.05225	86	
289.87964	116	
289.94329	82	
290.42495	170	1+
290.85637	134	
291.85235	232	1+
292.25836	110	
292.81282	86	
293.10701	162	
293.25558	88	
293.88789	140	
294.23700	82	
294.84915	110	
295.86169	326	1+
295.97135	178	
296.91793	88	
297.58050	104	
297.89337	100	
297.97850	92	
298.08571	142	
299.05790	166	
299.85795	132	
299.87356	130	
300.86846	148	
300.98570	86	
301.01995	82	
301.41187	94	
303.25238	94	
303.97993	90	
306.13524	106	
306.15021	92	
307.29437	84	
307.89046	104	
308.75974	94	
308.79459	82	
309.32390	224	
309.86744	626	1+
309.91616	94	
310.30843	92	
310.86588	442	1+
311.14643	84	
311.96586	108	
312.06763	82	
312.82072	94	
313.26808	84	
313.38129	106	
314.80810	198	1+
315.20775	84	
318.30642	84	
318.79076	114	
321.97978	82	
323.16266	120	
324.11538	84	
324.32671	118	
324.64060	82	
324.89487	98	
325.14021	132	
325.78526	108	
326.29507	86	
328.19007	92	
328.81806	86	
328.87913	92	
331.16623	82	
331.88303	138	
332.06512	84	
333.15562	80	
333.28890	118	
333.42908	90	
334.80060	88	
334.88387	140	
334.93973	90	
336.28736	88	
336.93846	82	
337.18875	128	
337.21358	116	
340.98741	166	
END IONS

###FS:    #m/z: 322.93048 #charge 1+
###MS: 37
###MSMS: 38
BEGIN IONS
TITLE=Cmpd 28, +MS2(322.9305), 28.0-35.0eV, 0.8min #38
RTINSECONDS=48.415
SCANS=37-38
PEPMASS=322.93048	1691864
CHARGE=1+
51.21040	80	
180.51903	100	
184.86568	78	
192.89093	144	
194.89331	80	
194.92090	78	
196.88449	114	
200.95133	80	
203.88121	86	
205.94823	116	
206.97229	180	
207.01918	78	
207.97278	124	
209.88785	82	
212.06552	96	
213.88092	110	
214.91247	82	
219.17634	100	
220.42345	104	
220.85761	92	
223.96072	396	
226.91762	114	
227.62042	78	
227.78552	96	
227.93058	214	
229.10084	92	
230.84345	144	
230.90977	114	
230.95235	110	
231.55339	92	
235.82590	82	
235.95560	102	
236.00954	94	
237.88908	86	
237.92818	94	
238.07543	414	1+
238.21287	78	
238.71181	114	
238.87326	84	
238.93884	314	
239.21111	92	
239.90554	150	
240.19009	78	
240.90401	244	1+
240.94187	5174	
241.01919	110	
241.93987	15932	1+
242.94224	11276	1+
243.13279	188	1+
243.87716	236	
244.03035	82	
244.94044	2958	1+
245.09593	140	
246.67134	80	
246.97551	284	1+
248.89815	116	
248.92628	84	
248.98687	142	
249.13021	86	
249.97308	120	
250.94796	208	
250.97098	82	
251.84118	80	
252.08336	112	
252.23685	92	
252.83580	170	1+
252.92592	128	
255.04495	88	
258.01650	78	
260.03623	136	
260.83726	86	
260.94005	78	
261.48183	76	
261.88707	106	
263.94196	78	
264.45283	102	
264.79608	150	
265.05535	160	
265.09732	124	
266.06076	78	
267.13518	84	
267.38410	88	
268.79579	176	1+
268.81783	86	
268.95764	158	
269.37554	80	
270.84600	334	1+
272.44551	106	
274.81053	184	1+
275.87290	84	
275.93893	82	
276.04285	80	
276.24049	82	
276.84788	116	
277.55438	84	
277.65666	94	
278.56199	86	
279.05381	84	
279.09222	1164	1+
279.12557	90	
280.26841	228	1+
282.86206	238	1+
283.07165	172	1+
283.79360	80	
284.29229	732	1+
285.99887	84	
286.90702	84	
287.25458	94	
288.23146	88	
288.42116	80	
289.25993	98	
289.93298	92	
290.85880	184	
291.85332	90	
292.14279	78	
292.80308	136	
293.18367	140	
293.27089	82	
295.27196	132	
295.85260	128	
296.86562	90	
297.81709	88	
297.84343	142	
297.89296	106	
298.06784	88	
298.80783	140	
299.04196	80	
301.07730	84	
301.11254	84	
301.83636	78	
304.25595	78	
304.27295	84	
304.88223	102	
304.93318	200	1+
305.41791	90	
306.82108	92	
306.92766	208	1+
307.79688	218	
307.88609	170	
308.29493	484	
308.79695	138	
308.88244	272	1+
308.91949	228	1+
309.17862	84	
309.82682	80	
309.88157	322	1+
310.30991	400	1+
310.41932	92	
310.77388	92	
311.86708	132	
312.41891	84	
313.03358	126	
313.87275	90	
314.82603	94	
315.76587	94	
315.83852	90	
319.29174	216	1+
319.81687	186	1+
320.85601	110	
320.89951	144	
322.42547	102	
322.80663	80	
322.90062	118	
323.10274	86	
323.23651	104	
323.31890	112	
323.77609	104	
324.02110	102	
324.89831	158	
325.90256	80	
326.88326	176	1+
326.97860	82	
327.28286	78	
327.44936	106	
328.31229	80	
END IONS

###FS:    #m/z: 340.94106 #charge 1+
###MS: 37
###MSMS: 39
BEGIN IONS
TITLE=Cmpd 29, +MS2(340.9411), 28.0-35.0eV, 0.8min #39
RTINSECONDS=49.187
SCANS=37,39
PEPMASS=340.94106	656532
CHARGE=1+
184.87046	84	
191.10299	86	
191.95297	84	
196.88340	178	
204.53373	92	
205.89696	86	
205.94993	170	
209.94280	146	
212.05104	92	
212.87990	114	
213.89201	162	
213.94117	740	1+
214.88192	132	
214.89649	120	
215.88880	582	1+
215.93733	346	1+
217.85633	240	1+
217.88296	176	
217.94005	108	
218.88282	110	
223.97537	194	
224.84075	90	
224.97755	108	
226.03176	100	
228.91186	88	
228.93360	94	
231.89115	432	
231.95117	1036	1+
232.90403	156	
233.89889	498	
233.95376	136	
235.16165	134	
235.64656	108	
235.86629	176	
235.89446	110	
235.94876	136	
236.04031	90	
237.06573	148	
237.13591	94	
238.83607	126	
240.23210	274	
242.83500	90	
242.85868	106	
242.94000	136	
243.14274	88	
243.83154	106	
244.95773	84	
246.95283	90	
246.97567	124	
248.95971	386	1+
249.42303	96	
249.96503	274	1+
250.07869	90	
250.94181	90	
251.88364	106	
251.94549	120	
251.96713	128	
252.57034	106	
254.96770	270	
255.07810	136	
255.57095	84	
255.91551	358	1+
255.97094	238	
256.01665	90	
256.96692	132	
257.07569	126	
258.84785	184	
258.90927	84	
259.84316	128	
259.95543	286	1+
260.52178	96	
260.85780	92	
261.84662	192	
262.97863	132	
263.82954	102	
264.17119	88	
264.95553	94	
265.08827	96	
266.01566	168	1+
266.92048	104	
267.14112	158	
267.30804	100	
268.84182	92	
268.95986	112	
272.35026	102	
272.97894	122	
273.85472	164	1+
276.19378	86	
276.42623	96	
276.79390	88	
276.86024	392	1+
277.22320	88	
278.82752	134	
278.84548	202	
278.94324	130	
279.84619	112	
279.96742	118	
280.84945	180	
280.89292	90	
281.05610	104	
283.07629	86	
284.03144	88	
285.43078	154	
285.77259	114	
285.91624	126	
286.67020	104	
287.92147	88	
288.87395	100	
292.85790	200	
292.88606	120	
293.85191	436	1+
294.35304	88	
294.59935	100	
294.85665	348	1+
295.28672	84	
295.83466	102	
295.97404	154	
295.99336	218	
296.88404	84	
297.01277	204	1+
297.02820	88	
297.13507	128	
297.75651	90	
297.97782	230	1+
298.08437	150	
298.86851	102	
299.06114	120	
300.85558	104	
302.06670	110	
302.14800	84	
302.17668	88	
302.94604	146	
304.59686	94	
304.85184	162	1+
304.99469	128	
307.79976	144	
308.29375	204	
308.44026	96	
308.86915	166	
309.36860	92	
309.88683	96	
309.91422	134	
309.93676	86	
310.87952	376	1+
311.86421	140	
313.44667	86	
320.29553	120	
320.81748	98	
322.00624	86	
322.30749	124	
322.81547	96	
323.13026	114	
323.99844	120	
324.89612	166	1+
326.17512	124	
327.02986	86	
327.31166	90	
327.89722	132	
329.31849	90	
334.88573	94	
335.79938	272	1+
336.32476	106	
337.09653	104	
338.87426	92	
339.99644	114	1+
341.21641	98	
342.30397	140	
343.80451	84	
345.75850	126	
345.99171	90	
346.09659	100	
END IONS

###FS:    #m/z: 359.96191 #charge 1+
###MS: 37
###MSMS: 40
BEGIN IONS
TITLE=Cmpd 30, +MS2(359.9619), 28.0-35.0eV, 0.9min #40
RTINSECONDS=49.96
SCANS=37,40
PEPMASS=359.96191	65294
CHARGE=1+
65.68167	88	
191.10196	118	
197.87182	106	
205.94979	184	
207.94691	138	
209.94461	348	1+
210.01594	88	
214.89628	172	1+
215.41864	92	
216.88988	98	
222.95275	916	1+
223.90860	146	
224.94920	1086	1+
225.97493	242	
226.89641	144	
226.94798	2414	1+
226.97075	108	
227.93188	306	
228.94246	2572	
228.96897	94	
230.38871	92	
234.18510	106	
234.86288	92	
237.99903	102	
239.07614	92	
239.42764	88	
240.94186	652	
240.96469	412	1+
241.87320	88	
241.94093	408	
242.88961	274	1+
242.96007	768	1+
244.95712	2030	1+
245.60388	92	
245.86102	108	
245.94558	428	
246.81363	88	
246.95341	1510	1+
247.97230	132	
248.80441	116	
248.92672	96	
248.97770	220	
250.09627	90	
250.94746	234	
250.96782	178	
251.55072	92	
251.80214	86	
252.14534	92	
252.95504	144	
253.08140	118	
254.16521	100	
254.89680	296	1+
255.38411	90	
257.99682	88	
258.84483	94	
259.38953	96	
259.97838	106	
260.44065	94	
260.94818	140	
260.96853	510	1+
261.44632	102	
263.97716	184	
265.85781	194	1+
265.90190	92	
265.97443	134	
266.81377	108	
267.79814	102	
267.81594	204	
267.97564	180	
268.38518	96	
268.88249	94	
268.95777	244	
269.14401	136	
269.97302	318	1+
270.41065	98	
270.43865	102	
270.84478	236	1+
272.54302	90	
272.95476	96	
273.78760	106	
273.85996	86	
274.04089	94	
274.08337	120	
274.42740	90	
274.91570	294	1+
276.83451	90	
276.86055	200	
277.90867	94	
278.80445	122	
279.02282	88	
279.10298	104	
279.19136	92	
279.79327	396	1+
279.95316	110	
280.12592	90	
280.23264	86	
280.85112	168	
281.04499	86	
281.83779	194	1+
281.85856	182	
283.39870	88	
285.02360	86	
285.46127	86	
285.77045	102	
286.79525	136	
287.08169	90	
287.36279	92	
289.03861	86	
289.39154	108	
290.57110	88	
290.99792	96	
292.86006	140	
293.80228	126	
293.85998	112	
293.98225	138	
294.87600	156	1+
295.11811	150	
295.86007	234	1+
295.93251	116	
296.80898	186	
297.79847	502	1+
297.84279	124	
298.80313	486	1+
300.13616	92	
300.18535	122	
301.06584	118	
302.24387	138	1+
303.78143	188	1+
304.02686	110	
304.25830	92	
304.91193	114	
305.27008	106	
306.86345	122	
307.28566	166	
307.30172	226	1+
307.39559	96	
307.79917	274	1+
308.82423	88	
308.88257	138	
310.87397	88	
311.80730	92	
311.95484	102	
313.25965	94	
313.84523	96	
314.86267	206	1+
315.78119	108	
316.81151	556	1+
318.93373	92	
319.63759	100	
319.95369	88	
320.78555	126	
321.04715	120	
321.29837	130	
322.86952	236	1+
323.01922	120	
323.93068	108	
325.05325	86	
325.91163	94	
328.81294	90	
328.88686	226	
329.81432	200	1+
329.87322	268	
331.00972	92	
331.11286	100	
333.89137	222	1+
334.84341	100	
335.82145	110	
336.94287	238	
340.94010	168	
341.26065	124	
342.83125	182	1+
350.35631	144	
354.20305	102	
355.41691	94	
356.89499	222	1+
357.02540	88	
357.70935	152	
358.19591	106	
360.11590	92	
360.34589	92	
361.72282	90	
362.84374	266	1+
364.72637	100	
365.31632	94	
END IONS

###FS:    #m/z: 322.93052 #charge 1+
###MS: 41
###MSMS: 42
BEGIN IONS
TITLE=Cmpd 31, +MS2(322.9305), 28.0-35.0eV, 0.9min #42
RTINSECONDS=53.628
SCANS=41-42
PEPMASS=322.93052	1412132
CHARGE=1+
85.31423	94	
87.23500	90	
190.45001	92	
196.88638	188	1+
197.09210	78	
198.03247	90	
199.85636	76	
201.04589	262	
202.91606	96	
206.95217	150	
207.97591	128	
209.91792	118	
209.94483	84	
211.90249	94	
213.89300	94	
215.01723	88	
222.87863	74	
223.95811	244	
224.41757	74	
224.95883	134	
225.94854	218	1+
226.85755	106	
227.93025	282	1+
230.89190	184	
230.98012	76	
231.06761	78	
231.89531	232	
233.89961	174	
234.10141	140	
235.04625	238	1+
238.14103	102	
238.94020	236	
239.07786	292	
239.78898	106	
240.08343	144	
240.81835	86	
240.94194	4050	
240.96625	118	
241.94256	3112	
242.81218	76	
242.94181	9222	1+
243.81948	88	
244.88834	74	
244.93998	2306	1+
245.83122	80	
247.03184	92	
247.43909	78	
248.03810	80	
250.00499	76	
250.25568	84	
250.94779	94	
252.23066	96	
253.53354	82	
255.01578	94	
255.08068	96	
255.82987	90	
257.79993	150	
258.02078	78	
259.34381	76	
259.97497	78	
260.12660	120	
261.35887	76	
262.83385	116	
262.89848	80	
262.95182	174	
263.02640	90	
263.05484	118	
263.88899	120	
263.98578	84	
264.01761	80	
264.07159	92	
264.43471	80	
265.01742	132	
265.05999	156	
265.85066	78	
266.79899	134	
266.92282	202	1+
267.15940	76	
270.08942	90	
270.96224	94	
272.03438	74	
272.42524	94	
272.44164	90	
272.94043	82	
273.79562	88	
274.83867	178	1+
275.11494	124	
275.80734	302	1+
277.85519	240	1+
278.19515	78	
279.09108	1352	1+
279.80124	74	
279.91413	76	
280.27147	78	
280.81242	84	
281.23862	78	
281.38695	86	
281.56212	90	
282.03655	98	
282.08388	88	
282.90922	92	
282.96676	84	
283.06697	170	
283.78811	116	
283.86603	82	
284.08529	104	
284.29256	576	1+
284.81850	84	
284.94705	74	
286.86742	92	
286.91732	128	
287.15027	74	
288.25214	84	
289.79300	82	
289.87773	162	
289.91834	80	
289.94549	82	
290.21972	98	
290.78396	78	
290.85648	274	1+
291.44009	84	
291.80274	112	
291.88890	80	
292.80115	130	
293.85403	78	
294.86013	138	
294.87836	348	1+
295.84262	324	1+
295.88021	274	1+
296.93911	88	
297.37505	98	
297.78913	314	1+
297.86576	132	
300.93899	82	
301.87576	120	
302.22898	76	
302.41065	100	
303.83984	80	
306.27387	160	
306.81014	78	
306.88204	82	
307.07371	104	
307.79831	194	
307.84901	90	
307.89098	200	
307.91882	110	
308.21850	80	
308.29223	614	1+
309.02290	82	
309.88045	76	
310.31301	208	1+
310.42076	78	
310.86037	86	
310.88442	100	
313.26383	80	
313.84880	84	
314.87417	140	
316.80837	98	
317.82754	140	
317.90120	230	1+
318.39405	100	
318.86208	102	
319.38053	84	
320.28770	80	
321.87624	74	
321.92480	84	
323.25150	74	
324.24004	112	
324.43467	102	
324.88831	304	1+
328.16307	84	
END IONS

###FS:    #m/z: 340.94113 #charge 1+
###MS: 41
###MSMS: 43
BEGIN IONS
TITLE=Cmpd 32, +MS2(340.9411), 28.0-35.0eV, 0.9min #43
RTINSECONDS=54.4005
SCANS=41,43
PEPMASS=340.94113	534440
CHARGE=1+
109.80007	96	
192.92881	156	
196.88284	124	
199.93784	88	
210.93801	182	
213.88070	256	1+
213.93866	1018	1+
215.88595	658	1+
216.93426	92	
217.88414	466	1+
222.95375	90	
223.57582	92	
223.96251	108	
223.97548	104	
224.95102	90	
224.98258	148	
228.02414	88	
228.84432	88	
229.84366	86	
230.05688	110	
230.88590	184	
230.90339	102	
231.88771	230	
231.94959	810	1+
232.05616	88	
232.88948	838	1+
232.90459	96	
233.89376	628	1+
233.95027	230	
234.16729	98	1+
235.87175	130	
236.81850	134	
236.89215	94	
237.06139	136	
237.13409	84	
238.04908	178	
238.43486	94	
238.89112	226	1+
239.78676	126	
242.85580	132	
242.94326	114	
243.82972	102	
243.84812	90	
244.95631	98	
245.04594	88	
246.97720	230	
247.84331	82	
248.90361	136	
248.95613	364	1+
248.98358	122	
249.03983	120	
249.14160	82	
249.96045	314	1+
250.02450	82	
251.03715	92	
251.10392	92	
253.12509	94	
253.22377	116	
253.37519	84	
253.68993	124	
254.10478	92	
254.15344	86	
254.96696	516	1+
255.07358	170	
255.14408	86	
256.10254	108	
256.95174	108	
256.96061	354	1+
257.08474	88	
257.92404	88	
258.34025	90	
258.85136	290	
258.88372	90	
258.90532	92	
259.89009	264	1+
259.95818	190	
259.96932	158	
260.83273	110	
260.85313	124	
261.84115	192	
265.26619	126	
265.45199	88	
265.79832	90	
265.87228	92	
266.79152	230	1+
266.85078	120	
266.99676	120	
267.13555	108	
267.95611	190	1+
268.83893	194	
269.15733	126	
270.05540	84	
271.10209	134	
272.87522	82	
272.93751	192	
272.97870	116	
273.15929	82	
274.79281	98	
274.86239	96	
274.96846	260	1+
275.05476	126	
276.85635	320	1+
277.02888	98	
277.83790	134	
278.85412	226	
278.90220	106	
278.94101	86	
279.11958	88	
279.83002	88	
279.85353	104	
279.91200	82	
281.05146	150	
281.83623	86	
282.56222	116	
282.99116	82	
283.79379	92	
284.79557	92	
285.02512	156	
285.91801	88	
286.93884	150	1+
287.90817	86	
288.29589	102	
289.80233	136	
290.12935	86	
290.85926	126	
291.85327	88	
292.86928	84	
294.86264	90	
294.93909	154	
295.87835	118	
297.17195	100	
297.89288	158	
297.97646	188	
298.30698	104	
298.42837	98	
299.05999	220	1+
299.87245	120	
300.87912	158	1+
301.85681	366	1+
302.17177	256	
303.40641	82	
304.05422	84	
305.43737	92	
306.39963	96	
307.25143	90	
307.80519	138	
307.84787	94	
307.88985	84	
308.29120	178	
309.15234	94	
309.29465	96	
309.87459	450	1+
310.85696	194	1+
310.87881	382	1+
312.94026	92	
313.15543	148	
314.85547	114	
314.93737	102	
316.95620	84	
317.43748	84	
317.89464	94	
318.23883	98	
324.20023	92	
324.28409	106	
324.83959	98	
324.87916	90	
326.19297	90	
326.61927	92	
327.80641	298	1+
327.87407	88	
328.19898	156	
329.87505	130	
332.76918	154	
334.84318	88	
341.30460	122	
342.29429	90	
END IONS

###FS:    #m/z: 363.95707 #charge 1+
###MS: 41
###MSMS: 44
BEGIN IONS
TITLE=Cmpd 33, +MS2(363.9571), 28.0-35.0eV, 1.0min #44
RTINSECONDS=55.173
SCANS=41,44
PEPMASS=363.95707	212340
CHARGE=1+
91.48437	92	
189.86338	294	1+
191.85587	392	1+
199.92504	104	
201.88111	118	
203.09283	92	
205.94617	114	
207.87243	190	
207.94885	158	
209.94582	488	
210.88295	512	1+
212.87927	1354	1+
215.41504	98	
217.41637	136	
222.95517	328	1+
224.89398	96	
224.94867	640	1+
225.40057	88	
226.84491	122	
226.94785	3326	1+
227.93262	244	
228.89566	312	1+
228.94260	3360	1+
229.26063	118	
230.55472	100	
230.88818	1662	1+
232.01208	128	
232.88487	554	1+
234.87922	164	
235.88052	112	
236.50855	94	
237.00922	88	
237.84346	214	1+
238.90000	192	1+
238.94132	94	
239.42952	88	
240.83573	172	1+
240.94093	714	
240.96228	498	
241.94191	708	
242.94275	1900	1+
243.15391	94	
243.83662	126	
244.38513	108	
244.93807	404	
244.95757	1850	1+
245.94927	3232	1+
246.90719	126	
246.95426	2690	1+
247.92052	88	
248.06742	96	
248.80565	210	
248.90117	806	1+
248.95404	128	
249.04460	136	
250.81399	112	
250.94926	146	
250.96944	142	
251.07111	120	
252.10833	120	
253.83776	108	
253.90285	226	
254.07035	148	1+
255.88980	130	1+
256.94604	90	
257.99619	140	
258.91864	234	1+
258.97413	126	
259.96525	412	1+
260.83165	258	1+
260.96860	344	1+
262.96662	208	
263.89775	92	
263.97444	104	
264.02299	254	1+
264.15731	106	
264.58839	100	
264.83570	100	
265.06742	144	
265.08554	136	
266.78409	556	1+
266.81082	106	
267.81638	132	
267.97262	492	
268.80273	92	
268.96273	428	1+
269.81488	142	
270.81465	90	
271.80962	184	1+
271.91217	102	
272.79265	206	1+
274.51281	106	
275.05432	128	
276.85404	130	
277.86392	140	
278.80089	116	
278.92802	130	
279.10091	134	
279.93899	92	
280.78988	356	1+
280.92146	104	
281.85676	122	
282.11873	124	
283.85167	186	
283.98189	158	
284.79618	106	
284.82603	152	
284.93003	92	
285.84179	290	
286.43921	108	
287.42085	92	
287.79698	204	1+
287.82967	92	
287.86073	168	
288.88117	108	
289.88891	88	
292.10514	90	
293.06587	116	
293.87473	138	
294.09158	90	
294.28755	86	
295.88418	86	
296.80753	194	
297.92537	126	
298.80293	1050	1+
298.82665	94	
298.85726	124	
298.92726	94	
298.99813	124	
299.87571	100	
300.51719	86	
301.80083	490	1+
301.86270	396	1+
302.87427	116	
303.80645	186	
303.85661	490	1+
303.95517	102	
305.26544	94	
305.43915	288	1+
306.87245	104	
306.93553	90	
307.28402	94	
309.32517	92	
314.42130	96	
315.14479	94	
315.81990	224	1+
317.29499	92	
318.86838	96	
319.13902	160	1+
319.81119	100	
319.83276	100	
320.81584	114	
321.81507	154	
321.86465	300	1+
322.28832	94	
322.81759	104	
322.92794	136	
324.01935	130	
325.80721	92	
326.87693	122	
327.17424	98	
328.19549	224	1+
328.81596	106	
329.87067	136	
332.62464	102	
334.53302	88	
334.95319	90	
335.05928	88	
335.32431	94	
336.94737	136	
338.79416	112	
338.81414	98	
339.82617	160	
343.87531	122	
344.25831	218	1+
345.33169	94	
348.30554	142	
348.81368	90	
349.31962	100	
350.76569	96	
352.62357	92	
352.89091	202	
353.88516	194	
354.77612	128	
357.09484	158	1+
357.71138	138	
361.77906	122	
363.95179	92	
364.81088	140	
365.53714	92	
367.33252	230	
368.21584	152	
369.07387	102	
END IONS

###FS:    #m/z: 363.95695 #charge 1+
###MS: 45
###MSMS: 46
BEGIN IONS
TITLE=Cmpd 34, +MS2(363.9569), 28.0-35.0eV, 1.0min #46
RTINSECONDS=58.8495
SCANS=45-46
PEPMASS=363.95695	201004
CHARGE=1+
180.64436	120	
182.74804	90	
182.86593	90	
189.86542	332	1+
191.85787	500	1+
192.89124	96	
196.88628	288	
198.86811	210	1+
204.41260	104	
205.94927	164	
205.96863	98	
207.87141	182	
208.01685	88	
208.02937	92	
209.87167	146	
209.94397	1564	1+
210.88553	132	
211.86863	92	
212.88001	3942	1+
219.03248	154	
222.95178	2668	1+
223.88590	88	
224.89489	122	
224.94882	2112	1+
225.03778	88	
226.57842	92	
226.88854	276	
226.91002	94	
226.94784	7610	1+
226.97592	164	
227.22390	92	
227.93117	176	
228.08173	96	
228.89386	680	1+
228.94269	9692	1+
229.91110	152	
230.04217	116	
230.81965	102	
230.89031	4754	1+
232.33114	94	
232.88537	344	
233.04146	176	1+
234.10002	110	
234.88053	138	
236.84680	90	
237.89321	268	1+
238.06070	98	
238.21309	140	
238.94145	152	
239.00983	118	
240.89080	134	
240.93819	576	
240.96295	2154	1+
241.93974	2854	1+
242.12438	152	
242.94194	2082	1+
242.95569	1198	1+
242.99745	106	
243.08966	126	
244.95639	4194	1+
246.39423	114	
246.90510	218	
246.95289	4350	1+
247.49358	168	
248.14258	90	
248.80515	248	
248.90039	1438	1+
248.94531	118	
248.96636	204	1+
249.04054	192	
249.06608	92	
250.90204	116	
250.95160	106	
251.48494	92	
251.79844	100	
252.82537	138	1+
252.89341	188	
253.00211	90	
254.79891	108	
254.97965	152	
256.90320	136	
258.84827	218	1+
258.97566	314	
259.04545	100	
259.08883	106	
259.10423	88	
259.63079	108	
259.79284	96	
259.90495	180	1+
260.83096	136	
260.96789	1150	1+
261.91477	92	
262.88463	182	1+
263.07269	90	
263.97903	288	1+
264.85680	262	1+
265.98253	138	
266.18506	100	
266.78653	136	
266.81186	576	1+
266.97762	102	
267.97456	636	1+
268.79241	200	
268.86606	100	
268.95777	240	
269.07785	90	
269.80732	126	
269.96957	694	1+
271.85847	100	
271.91502	154	
272.85941	100	
273.93324	154	
274.84842	88	
276.79894	322	1+
276.85200	760	1+
277.79699	394	1+
280.26238	94	
280.79101	498	1+
281.37234	92	
281.85926	116	
281.99341	130	
282.11839	140	
282.80046	186	
282.90921	154	
283.36372	94	
283.49811	104	
283.78880	492	1+
283.85116	168	
283.91252	134	1+
283.98481	166	
284.02395	212	1+
285.39500	92	
285.43037	96	
285.84641	380	1+
285.94288	90	
286.41852	186	1+
286.82086	166	
286.88695	118	
289.88276	90	
290.70498	102	
292.37165	90	
293.05654	94	
293.85223	138	
293.92513	94	
294.29186	96	
294.85001	320	1+
296.80852	352	1+
298.08065	104	
298.80478	1052	1+
299.36674	96	
299.41970	104	
299.87384	168	
300.50678	92	
300.79868	698	1+
301.79970	412	1+
301.86251	334	1+
302.25673	96	
303.85646	718	1+
303.89207	184	
304.28039	90	
304.36016	108	
304.44645	122	
304.94602	92	
305.87860	252	1+
306.13918	166	1+
306.43209	158	
307.08563	120	
307.78284	94	
307.84030	112	
308.29196	248	1+
308.79153	172	
308.88885	166	
309.32090	202	1+
311.13248	152	
311.86253	152	
313.16370	96	
315.27504	92	
315.81171	412	1+
316.81135	272	1+
317.84222	100	
317.97925	248	1+
318.80832	136	
318.87206	158	
318.93862	142	
320.81317	360	1+
321.86788	88	
322.01545	266	1+
324.87674	202	
324.89258	182	
326.87151	452	
328.31881	132	
329.86899	462	1+
331.88961	110	
336.94492	468	1+
339.83179	240	
339.96767	90	
340.94513	210	
343.27143	110	
343.82889	102	
344.90094	88	
349.31982	238	1+
352.81664	158	1+
359.71139	208	1+
360.18423	122	
360.69668	94	
360.87383	154	
364.78031	118	
365.01539	90	
365.08720	120	
367.06109	150	
367.32700	198	
367.76155	146	1+
368.76285	174	1+
END IONS

###FS:    #m/z: 336.94613 #charge 1+
###MS: 45
###MSMS: 47
BEGIN IONS
TITLE=Cmpd 35, +MS2(336.9461), 28.0-35.0eV, 1.0min #47
RTINSECONDS=59.6215
SCANS=45,47
PEPMASS=336.94613	73722
CHARGE=1+
64.91857	92	
180.87224	84	
183.87018	92	
188.53842	84	
197.87185	104	
198.95304	164	
200.94807	80	
207.87611	106	
209.49482	90	
210.88710	138	
211.94501	2036	1+
212.88005	576	
213.90021	98	
213.93952	948	1+
214.92359	80	
215.88832	236	
215.93659	88	
217.88399	126	
219.38181	82	
221.88111	110	
223.96960	212	1+
223.98986	86	
224.20400	86	
226.94783	82	
228.89372	354	1+
229.95531	2138	
230.88739	1342	1+
231.95171	856	1+
232.53914	106	
233.39360	100	
233.83462	92	
233.89765	426	
233.95011	196	
234.89220	428	1+
234.94599	106	
236.35567	80	
239.95206	86	
240.84216	124	
242.20941	88	
243.86928	78	
243.89396	84	
244.40041	84	
244.87509	92	
244.89238	82	
244.90777	86	
244.96099	118	
245.09869	82	
245.45377	102	
245.94278	98	
246.90434	78	
246.93330	100	
246.98561	86	
247.96644	804	
248.90346	564	1+
248.98274	126	
249.08932	82	
249.49267	86	
249.84581	86	
249.96437	136	
250.94914	182	1+
251.07206	156	
251.78838	78	
251.82866	104	
251.84822	134	
251.90942	116	
251.97547	92	
252.84769	94	
252.91791	82	
252.97022	1502	1+
253.08647	298	1+
253.16414	86	
253.90583	220	
254.91748	174	
254.96682	952	1+
255.07471	222	
256.89509	98	
256.91441	162	
258.84666	134	
258.94633	94	
260.13351	80	
260.82375	90	
262.06592	100	
264.09276	224	1+
266.88451	94	
266.99907	80	
268.84400	618	1+
269.08361	128	
269.12177	80	
269.40019	80	
269.84761	390	1+
270.68542	80	
270.80442	82	
271.35618	100	
271.91492	80	
272.84186	124	
272.98215	78	
273.08857	80	
273.88403	106	
273.91892	92	
274.80378	78	
274.82226	88	
276.85560	418	
276.87823	148	
276.98602	82	
277.44590	88	
277.83640	360	1+
277.85821	198	
277.96304	80	
278.85406	328	1+
279.07439	78	
279.83598	268	1+
280.01266	86	
280.04657	218	1+
280.93629	78	
280.99554	104	
281.82184	90	
282.79463	80	
283.90776	94	
284.38982	86	
284.99209	140	
286.42074	84	
286.79899	80	
286.85114	850	1+
287.28583	104	
287.85345	714	1+
290.10253	80	
290.87731	186	
292.86027	146	
293.10824	334	1+
293.15102	90	
293.99802	238	1+
294.82173	108	
294.84792	86	
294.86702	378	1+
295.02302	82	
295.83645	124	
296.83568	78	
297.43443	88	
297.79658	78	
298.45817	84	
298.93520	84	
299.55380	94	
301.81130	184	1+
303.85498	188	1+
304.39757	80	
305.91636	88	
306.80841	186	1+
307.93193	96	
308.79649	88	
309.39880	104	
309.86927	228	
310.86653	118	
311.29361	86	
311.86921	354	1+
311.89068	90	
316.10004	100	
316.99755	94	
317.18786	88	
318.94645	84	
321.94003	82	
322.30614	120	
323.91492	78	
324.38376	80	
325.14293	90	
327.41823	92	
328.79981	98	
329.62157	82	
329.86657	192	1+
330.46053	96	
331.87712	78	
333.35522	80	
334.89252	98	
335.82137	78	
337.40049	92	
337.97585	80	
338.81723	152	
338.86960	116	
341.91516	80	
342.22426	90	
END IONS

###FS:    #m/z: 359.96169 #charge 1+
###MS: 45
###MSMS: 48
BEGIN IONS
TITLE=Cmpd 36, +MS2(359.9617), 28.0-35.0eV, 1.0min #48
RTINSECONDS=60.394
SCANS=45,48
PEPMASS=359.96169	59940
CHARGE=1+
187.03922	82	
192.88265	158	
194.42211	106	
203.88240	184	
209.94317	124	
221.95948	88	
222.88721	284	1+
222.95450	268	
223.88992	202	1+
223.95768	146	
224.87364	94	
224.94743	504	1+
225.88851	130	
225.96994	138	
226.11823	84	
226.89624	86	
226.94768	2096	1+
226.97400	226	
227.93494	148	
228.94293	1938	1+
230.04598	92	
232.57656	84	
233.96058	124	
234.86964	122	
235.85039	110	
238.05757	92	
238.94219	150	
239.04518	86	
239.08382	88	
240.81862	84	
240.90877	88	
240.93984	338	
240.96179	562	1+
241.78926	96	
241.90366	146	
241.94569	218	
242.61467	108	
242.96130	386	
243.66810	112	
244.90087	144	
244.95869	1322	1+
245.94192	314	
246.95383	1588	1+
247.10315	104	
247.90692	84	
248.80504	164	
250.92158	132	
250.94997	130	
250.97094	196	
251.84085	86	
251.85861	108	
252.04368	92	
252.06144	88	
255.01569	88	
256.46074	98	
256.99222	92	
257.07676	86	
257.79799	182	1+
258.87950	92	
258.94362	184	
258.97237	204	
259.56719	96	
259.90664	160	
260.83947	98	
260.96895	322	1+
261.06120	94	
261.40265	106	
262.81962	324	1+
264.96233	84	
265.07872	260	1+
266.81388	358	1+
267.20739	92	
267.97198	256	
268.97998	142	
269.95807	124	
269.96770	140	
270.88646	124	
274.86123	244	1+
275.09504	90	
276.42633	82	
276.81008	152	
276.85093	122	
277.80923	114	
277.92691	82	
278.79569	148	
278.84983	316	1+
278.89847	86	
279.10031	192	
280.79461	538	
281.78463	126	
282.02991	82	
284.82487	122	
285.38888	86	
285.92841	102	
288.16493	84	
288.90274	186	1+
292.05795	152	
292.43257	86	
292.89478	104	
293.12165	112	
293.43299	112	
294.29585	102	
294.43084	100	
294.85198	118	
295.18761	106	
295.93194	134	
296.80802	148	
296.86546	180	1+
296.95909	92	
297.80212	1092	1+
298.42445	86	
298.80522	904	1+
298.92896	140	
298.96960	104	
299.15443	92	
300.36814	82	
300.91542	92	
301.90636	210	1+
302.86276	250	1+
303.83082	122	
303.94482	82	
304.11874	84	
304.80668	92	
305.76897	136	
307.89070	86	
307.91735	86	
308.91059	102	
309.38808	86	
309.80241	150	
309.87552	340	1+
310.58116	120	
310.79749	92	
310.81630	200	1+
312.37131	90	
312.84874	86	
312.86815	88	
313.79876	90	
314.75459	84	
316.27398	140	1+
316.81947	88	
318.85604	176	1+
319.40712	94	
319.60253	104	
320.94972	146	
321.21840	90	
321.81823	146	1+
322.22398	92	
323.27673	100	
323.73230	92	1+
323.83251	136	
324.84847	86	
324.89204	98	
325.14289	84	
328.18985	120	
329.87469	90	
329.90932	98	
330.87298	96	
333.75892	104	
336.87190	162	
336.94248	322	1+
338.76435	90	
338.86945	222	
339.83184	86	
340.89863	82	
341.10766	90	
342.84903	108	
343.77068	84	
354.13792	88	
354.78949	166	
355.79667	104	
355.98906	82	
357.86558	86	
358.19895	132	
358.77116	112	
358.91640	84	
358.97950	140	
359.86239	84	
364.90083	84	
END IONS

###FS:    #m/z: 363.95690 #charge 1+
###MS: 49
###MSMS: 50
BEGIN IONS
TITLE=Cmpd 37, +MS2(363.9569), 28.0-35.0eV, 1.1min #50
RTINSECONDS=64.077
SCANS=49-50
PEPMASS=363.95690	239226
CHARGE=1+
189.86393	402	
191.85798	406	1+
196.88330	156	
199.00497	88	
205.94985	126	
206.41197	106	
207.87334	120	
207.94993	178	
208.44912	104	
208.88546	266	
209.86995	344	
209.94376	1170	1+
210.02631	92	
210.05649	130	1+
210.88867	178	
210.93557	106	
211.88217	172	
212.87829	3254	1+
214.89397	372	1+
216.41039	204	
219.86940	98	
220.12833	92	
222.95160	2058	1+
222.97464	128	
223.88806	128	
224.94924	2010	1+
225.97163	126	
226.11731	108	
226.89546	174	
226.94771	8514	1+
226.97219	338	
227.90446	106	
227.93160	232	
228.53264	94	1+
228.89469	886	1+
228.94264	8422	1+
229.15342	96	1+
229.92501	88	
230.82768	116	
230.88988	4166	1+
231.33237	140	1+
232.88507	456	1+
234.88531	106	
236.86552	90	
237.05337	190	
238.06328	126	
238.93888	122	
240.03412	136	
240.94085	750	
240.96377	1868	1+
241.94484	552	
242.90477	154	
242.94101	1666	1+
242.95950	1246	1+
243.60073	114	
243.78115	110	
243.83456	180	
244.95770	4114	1+
245.94481	170	
246.05160	90	
246.45131	94	
246.90608	178	
246.95301	4854	1+
247.10925	110	
247.13520	92	
247.80899	208	
248.80466	124	
248.90018	1628	1+
250.43613	102	
250.89810	458	
250.94645	102	
250.97039	302	
252.89133	114	
253.08823	264	
253.84206	112	
253.90692	180	
254.07658	168	
254.36177	94	
254.86738	190	1+
255.06147	110	
256.39200	90	
258.06209	102	
258.95053	158	
258.97293	542	1+
259.84723	92	
260.83598	128	
260.96850	1204	1+
261.15431	94	
261.58304	98	
264.81664	198	
265.80940	630	1+
265.94369	154	
265.97585	260	1+
266.79561	100	
266.81099	472	1+
267.84372	114	
267.97575	756	1+
268.96061	132	
269.96945	444	1+
270.90142	112	
271.84520	118	
271.87699	134	
271.91492	120	
273.80279	254	1+
276.80752	354	1+
276.85116	188	
276.92013	196	1+
277.04105	106	
277.07952	104	
277.85982	92	
278.13150	200	1+
278.83962	102	
279.41485	94	
279.51758	88	
279.79512	92	
279.90068	142	
280.26134	98	
280.79087	858	1+
280.84711	266	1+
281.87410	90	
281.89729	182	1+
281.98758	146	
283.06692	92	
283.79069	370	1+
283.85124	196	
283.98492	308	1+
284.36490	88	
284.46208	134	
284.79324	240	1+
284.83388	116	
284.84899	112	
285.84578	408	1+
285.96494	112	
288.07524	102	
288.87389	90	
290.78434	94	
291.93101	104	
293.07897	134	
293.11320	102	
293.84834	178	
294.88399	88	
295.09876	142	
295.84926	106	
295.86529	346	1+
296.80900	158	
296.86522	210	1+
297.81016	124	
297.83251	104	
298.80019	2242	1+
299.08015	94	
299.22252	102	
299.42408	94	
299.87615	148	
300.90812	180	1+
301.86307	500	1+
302.06068	218	1+
302.20139	94	
303.82693	122	
303.85722	680	1+
304.26320	130	
305.13723	160	1+
306.27436	224	1+
307.66023	92	
307.89350	106	
308.81700	108	
308.89122	94	
309.89551	88	
310.37124	106	
311.86136	94	
311.88481	130	
313.90978	100	
314.88675	216	1+
316.81481	384	1+
319.83735	210	
319.87005	106	
319.98441	260	1+
320.98778	218	1+
321.81813	322	1+
321.86740	120	
322.57496	112	
322.93404	88	
324.02197	106	
324.34515	184	1+
324.89858	204	1+
325.81999	122	
326.86654	152	
329.87247	212	
334.88806	90	
336.30744	100	
336.80264	126	
336.94412	196	
337.84165	126	
337.94577	176	
339.82157	90	
340.94452	150	
341.10292	92	
342.79452	132	
349.91296	88	
350.32720	128	
351.19364	184	1+
357.86999	120	
361.84162	100	
361.86542	124	
362.78281	132	
366.75455	202	1+
366.84564	90	
367.06214	112	
367.33216	250	
END IONS

###FS:    #m/z: 336.94598 #charge 1+
###MS: 49
###MSMS: 51
BEGIN IONS
TITLE=Cmpd 38, +MS2(336.9460), 28.0-35.0eV, 1.1min #51
RTINSECONDS=64.8485
SCANS=49,51
PEPMASS=336.94598	75276
CHARGE=1+
101.93804	102	
190.52811	82	
190.91454	82	
196.88456	88	
199.87197	82	
207.91784	84	
207.97461	106	
208.07710	80	
209.58355	90	
209.99600	84	
211.94511	2860	
212.13401	78	
212.87895	802	1+
212.94956	94	
213.93884	1308	1+
214.89708	190	
215.50706	90	
215.88655	566	
215.93612	188	
217.85668	82	
217.88281	100	
217.93613	160	
217.96019	84	
220.87929	146	
221.54777	80	
223.96602	202	1+
223.97676	134	
225.86193	80	
225.89150	224	1+
226.85736	88	
226.97286	98	
228.89280	218	
228.93741	102	
229.42236	80	
229.64022	92	
229.95520	3648	
230.14659	76	
230.88931	1700	1+
230.90833	158	
231.94948	1254	1+
232.82381	112	
232.89370	620	1+
233.89887	414	1+
234.80824	98	
234.83255	124	
235.89827	280	1+
237.06606	84	
238.02749	78	
238.22260	92	
238.85213	94	
239.89882	84	
240.83736	312	1+
240.92119	112	
241.90151	80	
242.89020	78	
243.06622	104	
244.87086	170	1+
246.84463	90	
246.90757	178	
246.97728	252	
247.02050	84	
247.84685	86	
247.96638	526	
248.04052	124	1+
248.90037	728	1+
248.99326	84	
249.96073	602	
250.83353	456	1+
250.99103	136	
251.94822	90	
251.96605	82	
252.14138	76	
252.90587	296	1+
252.97048	2026	1+
253.09350	114	
254.09326	134	
254.96630	814	1+
255.07352	666	1+
255.90651	210	1+
256.52602	84	
256.95818	98	
256.96851	100	
258.13720	92	
258.84748	530	1+
258.87241	132	
259.90667	104	
262.83508	250	1+
264.90392	122	
265.21811	80	
266.40729	80	
266.86238	78	
267.69132	90	
267.95481	78	
268.00906	120	
268.44141	106	
268.79153	100	
268.83840	632	1+
269.12987	84	
270.92772	286	1+
270.98351	308	1+
272.84991	116	
272.97586	100	
274.04911	92	
274.58605	78	
274.86011	158	
275.86234	134	
276.82457	78	
276.85151	230	
277.83713	596	1+
277.95494	98	
278.87470	84	
279.90983	84	
281.60523	112	
282.85656	130	
282.94802	92	
284.07009	204	1+
285.84975	134	
286.40804	80	
286.85096	850	1+
287.29809	84	
287.40303	166	
288.43785	86	
289.00732	78	
290.38041	84	
290.85588	78	
291.78247	112	
291.80527	148	
292.06519	80	
292.87159	154	
293.10718	130	
293.41791	78	
293.44313	90	
293.85296	182	1+
293.87267	82	
293.99477	112	
294.11051	104	
295.84235	196	1+
295.88647	140	
295.99204	78	
296.39989	84	
296.97515	84	
297.80479	150	1+
299.05837	340	1+
299.87391	222	1+
300.06198	230	1+
300.51934	88	
303.94126	80	
304.78519	90	
304.86380	116	
304.87573	136	
304.91928	86	
305.85805	100	
306.84424	82	
307.25118	100	
307.88846	136	
308.30884	84	
309.89160	98	
310.84862	82	
310.87574	160	
311.36085	90	
314.89010	130	
318.85846	80	
318.87408	78	
319.45118	106	
319.60223	100	
319.84604	84	
320.60657	104	
322.05608	86	
323.30557	78	
323.82047	140	
323.88630	86	
324.45005	78	
326.89647	106	
328.29865	92	
328.86877	334	1+
329.87069	286	1+
329.96730	82	
330.81155	142	
331.89077	92	
334.79566	110	
335.44557	104	
335.74925	76	
338.25596	78	
338.86908	114	
341.24351	76	
END IONS

###FS:    #m/z: 507.84515 #charge 1+
###MS: 49
###MSMS: 52
BEGIN IONS
TITLE=Cmpd 39, +MS2(507.8451), 28.2-35.2eV, 1.1min #52
RTINSECONDS=65.6205
SCANS=49,52
PEPMASS=507.84515	68446
CHARGE=1+
196.01413	356	
209.94643	144	
214.88734	158	
222.97374	134	
224.97925	180	
232.89712	350	1+
234.10519	156	
238.07025	176	1+
239.91416	138	
248.86762	222	1+
250.90668	190	1+
251.07298	164	
252.05931	124	
252.08104	146	
252.88854	152	
253.10001	230	1+
253.79485	134	1+
257.85791	156	
268.10820	224	
268.94656	134	
269.07454	206	1+
272.86129	140	
273.85037	494	1+
274.85251	450	1+
278.83153	490	1+
278.86111	138	
279.02114	166	
279.04212	192	1+
280.87118	170	
283.87111	194	
285.85555	146	
286.85236	126	
287.85156	434	
288.83096	126	
288.87453	564	1+
289.80641	258	1+
289.84714	134	
290.86262	312	
291.86660	244	
292.87045	586	1+
293.87390	370	1+
293.94633	126	
294.13179	134	
294.86003	170	
295.12300	170	
295.85969	202	
296.85263	236	
298.84042	138	
300.86059	160	
301.84460	584	1+
302.94284	122	
303.02898	180	1+
303.86703	164	
304.84940	138	
305.86365	964	1+
307.08214	176	1+
307.89061	602	
308.14233	818	1+
308.82042	126	
308.87440	858	1+
308.90561	146	
310.15770	372	1+
311.85673	184	
311.88448	2052	1+
312.15830	200	1+
314.86446	1500	1+
316.82170	170	
317.89094	298	1+
319.86349	586	1+
321.92780	128	
322.03353	138	
322.35462	142	
322.89120	158	
323.85004	164	
323.87481	556	1+
324.86028	236	
325.90054	272	
325.99463	188	1+
326.05553	138	
326.88424	1766	1+
327.81122	130	
328.86325	306	
330.05589	124	
330.80187	162	
330.88066	654	1+
332.87223	874	1+
333.20480	130	
334.82738	320	1+
334.85719	346	1+
334.88098	698	1+
334.90089	130	
335.78866	172	
335.84015	258	1+
335.88519	528	1+
336.78020	132	
336.94657	294	1+
337.87816	388	1+
338.39039	160	
340.86979	226	1+
341.97430	154	
343.78301	148	
343.87504	364	1+
346.85417	228	1+
346.87647	132	
347.75272	128	
347.78108	158	
348.83697	146	
348.89007	230	
349.16655	136	
349.75365	200	1+
349.81066	140	
349.89439	184	
350.88535	510	1+
353.84377	294	1+
355.89263	520	
356.82575	136	
358.41290	142	
358.77800	202	
361.78578	128	
362.31710	152	
367.19260	162	1+
367.76687	438	1+
367.84070	190	
367.92248	136	
368.71219	362	1+
368.89667	878	1+
369.83598	1124	1+
370.72284	490	1+
371.19025	214	1+
371.72529	330	1+
372.13857	184	
372.77820	256	
372.80441	132	
372.82774	146	
372.88041	204	1+
373.83298	250	
373.90132	308	1+
374.74555	240	1+
374.81574	192	
375.81611	138	
376.80641	166	
376.88433	410	1+
380.72292	126	
381.84154	136	
382.71526	124	
382.81994	252	1+
382.85537	124	
383.09706	150	1+
383.79233	140	
383.82120	208	1+
384.85234	218	
385.85065	196	
385.89200	194	
385.96741	232	1+
386.85072	194	
387.84604	770	1+
387.86991	210	1+
389.20119	344	1+
390.78114	242	1+
390.83945	934	
391.84308	764	
392.76540	190	1+
392.82608	1980	1+
394.81349	146	
394.89588	126	
396.76666	130	1+
398.73087	316	1+
399.84495	364	1+
403.87340	398	
404.87089	208	
405.78637	150	
405.85429	638	1+
405.89244	164	
407.72606	158	
407.83787	158	
407.86858	338	
408.18872	222	1+
408.72018	398	1+
408.80722	214	
408.85106	2636	1+
408.88653	160	
409.72363	330	1+
409.87082	154	
410.83644	2832	1+
411.80890	176	
411.87359	208	
413.07462	270	
413.82630	192	1+
413.88681	190	1+
417.86370	270	1+
418.73518	138	
418.77194	166	1+
418.84488	156	
420.85409	130	
421.88691	278	
422.82626	194	
422.86251	232	
422.88199	214	
423.51014	126	
423.86686	1080	1+
424.72656	182	1+
424.88661	146	
425.76016	410	1+
425.87579	156	
426.28980	170	1+
426.34085	140	
426.86172	1632	1+
427.73320	330	1+
428.08845	256	1+
428.76577	332	1+
428.84810	3784	1+
429.22096	196	1+
429.70693	130	
430.15883	132	1+
430.73934	160	
430.84928	388	
431.86987	662	
432.86610	388	
433.85592	1026	1+
434.88532	228	1+
435.71092	122	
436.22514	160	
439.75876	226	1+
440.89549	162	
441.86936	308	1+
443.50883	170	
443.75198	604	1+
444.87126	3924	1+
446.77684	142	
447.70742	270	
448.70769	122	
448.79998	162	
448.87494	1118	1+
449.76625	122	
449.88032	940	1+
450.31189	122	
450.70240	142	
450.75585	140	
451.74778	134	
451.87010	318	1+
457.91055	262	
460.22977	144	
462.88527	1240	1+
464.88497	174	
465.71594	140	
465.90116	168	
467.88819	1152	
468.79101	130	
468.88832	1122	1+
477.73704	140	
485.89818	1462	1+
491.07116	148	
508.91757	180	
END IONS

###FS:    #m/z: 322.93028 #charge 1+
###MS: 53
###MSMS: 54
BEGIN IONS
TITLE=Cmpd 40, +MS2(322.9303), 28.0-35.0eV, 1.2min #54
RTINSECONDS=69.292
SCANS=53-54
PEPMASS=322.93028	1601682
CHARGE=1+
54.58223	74	
89.30571	88	
93.04465	74	
179.34944	76	
179.88446	94	
190.02665	76	
192.11613	74	
192.89978	90	
194.89486	78	
195.90348	82	
197.49740	100	
201.04499	430	
206.92736	80	
206.94510	78	
207.97275	118	
210.83152	80	
212.87619	104	
214.88660	146	
218.85276	76	
219.05098	74	
221.98656	108	
223.96003	214	1+
224.82237	76	
226.05226	78	
227.78691	76	
227.92900	90	
228.91044	114	
229.85966	94	
230.15574	82	
230.89159	100	
230.93527	78	
232.93076	82	
233.91665	138	
237.93078	92	
238.08467	222	1+
238.59222	88	
238.89511	118	
238.93890	274	
239.04592	102	
239.78507	134	
239.90147	104	
240.88553	106	
240.94091	3756	
241.85414	172	1+
241.89489	108	
241.93975	13390	1+
242.82076	254	1+
242.94216	9476	1+
244.48694	96	
244.79423	110	
244.88071	110	
244.94091	2358	1+
246.97598	112	
248.88593	86	
248.95052	96	
249.03776	218	
249.22114	86	
249.44211	98	
250.94477	180	
251.15754	78	
251.53721	96	
251.92880	100	
253.13085	82	
253.21698	76	
254.91411	132	
256.00083	96	
257.03742	78	
257.13974	76	
257.79983	136	
259.88020	88	
260.83894	84	
260.86676	72	
261.91549	98	
262.22691	82	
263.05472	170	1+
264.11921	94	
264.91613	74	
265.07995	88	
265.11200	72	
266.86454	132	
266.88854	148	
268.38732	94	
268.58208	76	
268.79553	84	
269.63766	74	
271.84929	88	
271.90064	74	
272.44137	100	
272.84293	78	
273.84599	72	
274.94630	80	
276.36312	100	
276.81281	184	1+
277.00040	72	
278.98825	92	
279.09140	706	1+
279.13399	78	
280.80012	78	
280.83938	78	
281.06369	74	
281.82176	76	
281.89998	72	
282.88627	138	
282.97093	80	
283.07005	230	1+
283.42974	102	
283.86474	134	
283.95698	188	1+
284.18689	90	
284.29344	252	1+
284.42492	88	
284.80816	78	
284.86611	110	
285.22258	116	
286.77369	84	
286.90772	180	
287.37325	104	
287.78940	82	
288.11655	76	
289.05978	78	
290.04389	72	
290.78816	96	
290.85849	430	1+
291.10946	90	
291.80430	120	
291.89099	78	
293.38684	80	
294.18675	72	
294.85650	324	1+
300.41725	76	
300.81757	162	
300.98349	74	
302.89147	100	
303.18197	94	
303.24387	84	
304.20460	86	
304.88201	298	1+
305.22911	82	
305.39001	90	
305.88618	248	1+
306.27924	72	
306.93925	74	
308.29062	268	
308.86273	134	
309.01979	78	
309.16992	110	
309.32523	80	
310.87726	158	
310.91680	102	
311.14628	72	
311.79774	150	1+
311.89100	102	
312.14558	78	
312.82303	86	
312.87069	200	
314.39738	72	
316.81229	126	
317.93195	90	
321.81687	78	
323.34502	74	
323.75418	72	
323.85984	74	
323.88728	82	
325.00117	100	
325.18714	84	
325.90427	84	
325.92712	74	
328.39884	92	
END IONS

###FS:    #m/z: 340.94074 #charge 1+
###MS: 53
###MSMS: 55
BEGIN IONS
TITLE=Cmpd 41, +MS2(340.9407), 28.0-35.0eV, 1.2min #55
RTINSECONDS=70.064
SCANS=53,55
PEPMASS=340.94074	596092
CHARGE=1+
189.86475	84	
192.92747	90	
197.00757	92	
197.06779	86	
205.94816	82	
208.88909	84	
210.03328	80	
210.98486	90	
212.87944	166	
212.89394	160	
213.08958	106	
213.93922	888	1+
215.42755	90	
215.44010	82	
215.88789	524	1+
215.93992	242	
217.88321	494	
220.87573	84	
223.88227	94	
224.94835	146	
224.97884	124	
226.86845	110	
227.06334	80	
229.95464	110	
230.88811	110	
231.89106	182	
231.93105	84	
231.95082	840	1+
232.89330	924	1+
233.05418	82	
233.89785	824	1+
233.94731	168	
234.88281	134	
235.82555	80	
235.89343	114	
236.84445	78	
238.88629	86	
239.90416	114	
240.23257	118	
240.83571	140	
240.90404	80	
240.96148	144	
241.84017	222	
241.85615	80	
241.94206	80	
242.82541	96	
242.85265	178	
243.82997	290	1+
244.84380	92	
244.98176	154	
246.60761	82	
246.90232	96	
246.97684	156	
247.87293	174	1+
248.98859	94	
249.16117	78	
249.96213	488	1+
250.45079	78	
250.94877	148	
250.99412	138	
251.95836	164	
254.85888	84	
254.93600	92	
254.96643	1138	1+
255.07223	252	1+
256.26247	92	
256.85117	100	
256.89767	130	
256.91417	174	
258.84748	244	
258.90675	118	
259.84964	192	
259.95878	122	
259.98542	100	
260.83991	262	
261.84165	770	1+
263.43538	94	
263.88537	116	
264.07967	120	
265.07602	106	
265.57002	96	
267.83689	276	1+
268.79299	92	
269.54485	88	
270.82931	112	
270.89116	88	
272.84680	88	
272.87339	234	
272.97739	210	
272.99701	86	
273.84158	196	1+
273.96322	198	1+
274.80289	240	1+
275.07668	94	
275.86783	156	
275.93279	98	
276.85402	616	1+
276.94515	94	
277.40321	88	
277.91947	94	
277.96307	84	
278.14633	80	
278.38766	82	
278.84391	1420	1+
278.97697	98	
279.00462	84	
279.87830	84	
279.89257	166	1+
281.06424	100	
282.26729	78	
282.40554	80	
283.02500	98	
285.04864	78	
285.84960	86	
286.86977	100	
287.86688	106	
288.40459	78	
288.77705	84	
288.87646	80	
289.07383	92	
290.85594	98	
290.87628	120	
291.43824	86	
292.82933	82	
294.86006	204	
294.89225	192	1+
295.86726	102	
296.85176	352	1+
297.10839	86	
297.97130	120	
298.07841	86	
299.27756	156	
299.82578	84	
299.87985	84	
301.00699	86	
301.86761	376	1+
302.17205	140	
303.00643	108	
303.91588	92	
306.87888	88	
307.31108	212	
307.72255	102	
308.29605	204	
308.89275	88	
308.91313	214	1+
309.84563	88	
311.85789	152	1+
312.88536	256	1+
313.84678	80	
316.81847	98	
317.87900	264	1+
318.40507	96	
318.96646	88	
320.38033	80	
321.79101	92	
322.29790	92	
323.06920	80	
323.31006	88	
323.89151	94	
324.11842	88	
325.99566	84	
326.14000	86	
326.17370	206	
327.61176	86	
329.86920	104	
334.92190	80	
337.62163	108	
341.19877	78	
342.87652	98	
343.10168	80	
343.20587	86	
343.89113	78	
344.94266	84	
345.18086	108	
345.72214	108	
END IONS

###FS:    #m/z: 507.84489 #charge 1+
###MS: 53
###MSMS: 56
BEGIN IONS
TITLE=Cmpd 42, +MS2(507.8449), 28.2-35.2eV, 1.2min #56
RTINSECONDS=70.8365
SCANS=53,56
PEPMASS=507.84489	77212
CHARGE=1+
211.87762	168	
224.97858	330	
232.89837	896	1+
234.89371	188	
237.85581	176	
238.06331	248	1+
240.08450	158	
243.89495	130	
250.90546	312	1+
252.08247	532	1+
254.86781	194	1+
254.90236	208	1+
258.87743	194	
266.16431	164	1+
268.11447	148	
268.92189	184	1+
269.80170	192	1+
271.88234	156	
272.80277	228	1+
273.92444	208	
276.83554	184	
276.89415	262	1+
277.83118	592	1+
278.83356	506	1+
279.09955	302	1+
280.78774	228	1+
280.83009	262	1+
284.87800	156	
285.85846	166	
287.85169	1708	1+
288.86949	160	
289.85612	356	1+
289.87673	214	
290.12820	268	
290.88317	162	
291.39555	148	
291.87767	246	
293.87348	972	1+
294.85776	204	
295.86151	290	
296.84834	424	1+
297.92494	138	
298.83802	246	
299.88750	380	1+
299.97378	146	
300.84738	468	1+
300.89146	302	1+
301.84820	324	1+
301.86437	172	
303.86714	1286	1+
304.85447	146	
304.94818	154	
305.86345	1620	1+
307.89024	570	
308.14083	782	1+
308.87888	1286	1+
309.16490	140	
310.15910	642	1+
310.95948	148	1+
311.88586	1282	
312.87458	398	
313.36610	226	
313.88151	250	
313.97425	154	
314.86365	1474	1+
314.93520	128	
314.98010	130	
316.86161	426	
318.81851	222	1+
318.86131	512	1+
322.10531	166	
322.84831	254	
322.88057	162	
323.86931	1228	1+
325.89986	376	
326.16112	160	1+
326.88527	2870	1+
328.87602	276	
328.90550	204	1+
329.86470	134	
329.90897	170	1+
330.06415	186	
330.38688	132	
330.89154	142	
331.88317	142	
332.87373	1154	1+
335.77940	134	
335.83835	146	
335.90644	238	1+
337.81538	164	
337.87880	210	
338.86943	166	
339.87889	128	
340.89957	230	
342.87060	460	1+
343.87459	390	1+
344.76049	200	1+
344.80767	134	
345.39566	290	1+
346.81918	140	
347.74546	144	
347.76638	214	1+
347.88177	386	1+
348.79843	334	1+
348.83944	176	
348.88707	278	1+
349.50214	88	1+
349.75378	200	
349.80170	232	1+
350.76445	184	
350.88580	680	1+
351.06963	136	
351.85605	166	1+
352.88536	132	
353.85178	240	1+
354.09657	152	
354.83688	252	1+
355.76767	306	1+
355.88531	362	1+
359.99945	202	1+
360.85436	152	
360.87373	128	
360.90181	164	
362.84511	220	1+
362.85994	204	1+
363.02347	142	
363.77014	128	
365.76137	160	
366.84658	168	
367.71448	138	
367.84318	152	
368.82572	134	
368.86026	144	
368.89712	688	1+
369.83614	970	1+
369.88125	164	1+
370.78419	208	
371.81095	168	
371.87112	188	1+
371.90939	182	
372.71966	142	
372.77985	214	
372.83060	158	
373.78322	204	
373.90407	444	1+
374.10405	204	1+
374.43975	140	1+
374.81496	786	1+
375.72802	172	
375.94463	378	1+
376.12702	188	1+
376.88062	412	1+
378.40330	148	
380.71983	184	
381.71932	174	
381.83869	350	1+
382.71834	146	
382.85835	128	
383.87579	138	
384.17375	138	1+
384.38729	240	1+
384.77592	198	1+
384.85160	520	
385.02014	296	1+
385.85410	258	
386.82796	170	
386.86011	148	
387.84850	652	1+
388.82083	172	
389.19896	526	1+
390.05389	142	
390.84245	996	
390.91501	144	
391.79518	136	
391.83936	488	
391.91427	446	1+
392.72667	200	1+
392.82562	1540	1+
392.86457	128	
393.78834	132	
394.83444	224	1+
395.78256	156	
395.90220	134	
398.72692	276	
398.76754	136	
399.08831	156	
399.69279	144	
399.73043	150	
399.80613	134	
399.85062	912	1+
400.72838	198	
402.89619	198	
403.87092	368	
403.91796	332	1+
404.87058	310	
404.89407	128	
405.77988	296	1+
405.86016	1010	1+
406.81219	282	1+
407.86565	696	
408.72882	722	1+
408.85033	1962	1+
408.90777	264	1+
409.72866	532	1+
410.09339	290	1+
410.83598	2528	1+
411.12792	212	1+
411.80849	152	
412.12952	180	1+
412.62371	134	1+
412.69167	166	
412.73476	298	1+
412.84580	984	1+
413.07381	176	
413.80908	376	1+
414.69704	136	
415.84565	142	
416.74154	182	
416.85864	544	1+
417.25129	138	
421.87972	392	
422.74314	256	1+
422.86572	328	
423.77488	188	
423.82612	414	1+
423.86536	1108	1+
425.72390	144	
425.75487	750	1+
425.86540	268	
426.78394	218	
426.86096	2274	1+
426.98475	102	1+
427.70590	164	
427.73745	862	1+
427.77183	170	
428.84705	3076	1+
430.85990	1752	1+
430.88801	176	
431.86666	1298	1+
432.10397	196	1+
432.69404	148	
433.85057	770	
434.01439	156	1+
435.78571	180	
439.89429	430	1+
439.92279	120	1+
442.88101	140	
444.87201	4520	1+
445.72575	130	
445.75418	260	
446.75438	238	
447.71347	234	
447.74765	184	
448.71590	188	
448.77843	236	1+
449.87955	702	
450.70258	146	
450.75916	320	
450.87436	814	1+
451.76896	138	
452.24757	160	
455.78508	136	
455.83573	106	1+
457.90732	578	1+
458.24636	160	1+
462.88568	1150	1+
465.71395	288	1+
465.73296	152	
465.78415	232	1+
465.89834	154	
467.88827	2168	1+
468.15140	128	
468.70724	128	
469.89075	526	1+
470.64912	156	1+
470.73233	202	1+
472.84466	192	1+
485.89890	2064	1+
488.12947	174	1+
506.80835	118	1+
509.73417	166	1+
END IONS

###FS:    #m/z: 322.93016 #charge 1+
###MS: 57
###MSMS: 58
BEGIN IONS
TITLE=Cmpd 43, +MS2(322.9302), 28.0-35.0eV, 1.3min #58
RTINSECONDS=74.512
SCANS=57-58
PEPMASS=322.93016	1979612
CHARGE=1+
82.06578	80	
98.83034	146	
133.76666	96	
187.89302	88	
195.97486	76	
196.13118	84	
201.04193	146	
205.94967	90	
205.97620	88	
206.41715	92	
206.97239	146	
207.97735	126	
209.98403	88	
211.90792	88	
212.83128	78	
212.87815	76	
213.89686	128	
214.90019	82	
216.12942	86	
217.65211	94	
218.88914	76	
221.94642	154	
222.90044	74	
223.42697	94	
223.95992	112	
224.98236	84	
225.86337	150	
229.00699	94	
229.45958	100	
230.82334	100	
230.83723	86	
233.02231	76	
233.03926	74	
234.83091	78	
235.02852	80	
236.05533	98	
236.79926	86	
237.23045	96	
237.97449	88	
238.07658	244	1+
238.42166	82	
238.88632	136	
238.93936	270	
239.02601	80	
239.51937	100	1+
240.94080	4938	
241.05225	130	1+
241.94246	4118	
242.88622	78	
242.94094	13040	1+
243.21187	78	
243.68887	82	
243.82162	108	
244.83730	84	
245.84848	88	
246.97524	428	1+
247.90312	84	
248.92284	76	
249.05397	90	
250.94510	86	
252.96556	126	
253.05609	76	
255.83436	80	
255.91635	82	
256.78238	90	
256.89476	114	
256.97250	114	
257.80177	102	
258.80900	120	
258.83797	194	1+
258.90199	264	1+
261.05115	114	
261.47570	96	
261.83135	176	1+
263.05286	194	1+
263.90541	138	
264.43467	82	
265.07822	110	
266.08289	76	
266.42123	88	
266.89057	78	
267.14920	90	
267.34811	90	
268.79094	92	
268.84583	78	
268.95676	112	
272.43748	86	
272.85596	136	
273.78438	84	
273.80734	100	
274.90579	100	
274.99913	92	
275.80810	146	
276.84463	128	
277.80630	76	
278.27723	106	
278.85902	150	
279.09242	1120	1+
279.88550	76	
280.80640	74	
280.83637	166	
281.27983	92	
281.45085	84	
282.14946	78	
283.07158	194	
283.78752	98	
283.87168	174	
284.07492	80	
284.29087	672	1+
284.89343	74	
285.41564	92	
285.95331	76	
286.92373	84	
289.41027	76	
289.87233	128	
290.81269	76	
291.80742	228	
292.04420	80	
292.85889	78	
294.85093	140	
294.87774	82	
296.80709	124	
296.92443	88	
297.08084	78	
299.78723	76	
299.90667	102	
300.43245	76	
300.91569	100	
301.62095	104	
302.90601	100	
303.14247	112	
304.82807	78	
307.30302	210	1+
307.37409	78	
307.79720	320	1+
308.05246	86	
308.28934	78	
308.79766	374	1+
308.87182	158	
308.98179	84	
309.86430	112	
310.88734	92	
311.88776	88	
312.00891	84	
312.86966	82	
313.87350	134	
316.00148	114	
316.82274	98	
317.87710	80	
317.89718	114	
319.06511	82	
319.31490	96	
319.37407	108	
319.81981	94	
321.85223	84	
321.86893	146	
323.81356	82	
323.89127	172	1+
324.76663	78	
325.23920	98	
325.28679	80	
325.84078	82	
326.79213	88	
327.28512	92	
327.89204	118	
END IONS

###FS:    #m/z: 340.94087 #charge 1+
###MS: 57
###MSMS: 59
BEGIN IONS
TITLE=Cmpd 44, +MS2(340.9409), 28.0-35.0eV, 1.3min #59
RTINSECONDS=75.284
SCANS=57,59
PEPMASS=340.94087	725218
CHARGE=1+
130.47099	108	
190.93081	124	
192.92469	178	
204.90640	90	
207.97404	122	
210.94032	124	
212.88159	646	1+
213.93722	1068	1+
215.20081	98	
215.88710	314	
217.88618	84	
218.88369	82	
220.87500	150	
221.87394	244	1+
225.95992	84	
226.94774	194	
227.86277	84	
227.91852	82	
227.95567	82	
228.84452	98	
228.94449	134	
230.88811	124	
231.88960	190	
231.94772	1234	1+
232.89071	182	
233.89737	638	1+
234.92488	88	
235.94226	102	
238.05210	106	
238.18464	118	
238.88745	90	
239.14858	94	
239.83917	106	
239.86080	80	
239.95320	108	
240.83950	130	
241.84426	372	
242.04503	82	
242.83596	224	
243.14088	96	
243.83264	284	
244.87984	104	
244.92124	106	
244.96012	158	
246.97444	384	1+
248.90160	180	
248.98559	282	1+
249.09342	82	
249.85148	96	
249.95906	328	1+
250.97956	100	
252.11417	82	
253.06047	80	
253.70571	90	
254.89966	92	
254.91862	142	
254.96704	490	1+
255.07384	346	
256.85154	142	
256.92154	174	
256.96163	166	
257.91031	106	
257.95771	130	
258.84687	230	
258.86870	102	
259.82840	84	
259.85445	160	
259.90933	112	
259.95624	264	1+
260.83447	1284	1+
260.91827	104	
261.88692	80	
261.93157	120	
262.96341	116	
262.99328	106	
264.61665	108	
264.96758	136	
267.13517	108	
269.91224	82	
270.83106	288	1+
270.90328	82	
271.03705	84	
271.80644	102	
271.88127	112	
272.43641	80	
272.84193	180	
272.87326	112	
272.93425	100	
273.85593	86	
274.35600	80	
274.85608	96	
274.92588	84	
274.98091	80	
275.81703	126	
275.86482	92	
276.85321	314	1+
276.93086	84	
276.98844	80	
277.91278	88	
278.84506	870	
279.85063	536	
279.90336	132	
279.92957	130	
279.96626	144	
280.04332	82	
280.83990	112	
281.26758	86	
281.84036	96	
282.05931	118	
283.78758	112	
284.03379	80	
284.28851	86	
284.91199	104	
285.84324	118	
285.86521	204	1+
287.43552	92	
289.85560	82	
289.88881	84	
290.80850	178	1+
290.85723	246	1+
292.94284	90	
293.06260	84	
294.86147	106	
295.05463	94	
295.96827	164	1+
296.04150	92	
296.14007	172	
296.83132	82	
296.86753	176	
297.00979	158	1+
298.30436	110	
299.01563	160	1+
300.06817	98	
300.88358	130	
301.81692	82	
301.86380	486	1+
302.17482	290	1+
303.14752	90	
303.52630	98	
304.81978	150	1+
306.85461	104	
308.74016	92	
308.80098	142	
310.87562	84	
311.87117	80	
313.46591	86	
313.89123	126	
315.80715	194	1+
317.82700	80	
318.76425	146	
319.40931	86	
320.21502	88	
321.42039	102	
321.76394	108	
322.18498	90	
323.24357	116	
326.28859	94	
326.88989	98	
326.95623	102	
328.02757	80	
328.81414	118	
329.87328	128	
329.89031	102	
330.81585	404	1+
332.87129	144	
333.89557	94	
333.99200	86	
335.75634	130	
336.32095	84	
339.82963	96	
340.06267	84	
342.42424	90	
343.89256	108	1+
344.18259	82	
345.87108	124	
END IONS

###FS:    #m/z: 507.84504 #charge 1+
###MS: 57
###MSMS: 60
BEGIN IONS
TITLE=Cmpd 45, +MS2(507.8450), 28.2-35.2eV, 1.3min #60
RTINSECONDS=76.0565
SCANS=57,60
PEPMASS=507.84504	98144
CHARGE=1+
192.02238	144	
196.01628	504	
214.88819	406	
224.04359	150	
224.97576	336	1+
230.90060	148	
232.89733	850	
236.88973	168	
238.06182	172	
239.86791	122	
249.12391	134	
250.90709	194	
251.90749	256	1+
252.07597	148	
255.90960	272	1+
258.87606	156	
262.13588	164	
264.91520	128	
266.01140	158	
267.10138	188	
267.79638	142	
268.92146	226	1+
278.83540	242	
279.83526	170	
279.95274	136	
280.87890	132	
281.88037	124	
282.09933	210	1+
285.85556	234	
287.85087	1566	1+
289.87872	188	
290.86118	580	1+
291.88705	130	
293.87263	622	1+
293.99725	136	
295.96253	124	
296.85403	140	
297.85441	218	
298.80653	240	1+
298.85322	460	1+
300.84247	136	
302.86363	146	
302.87732	140	
303.86760	1210	1+
304.81760	190	1+
305.86374	1872	
307.81510	318	1+
307.87683	264	
307.89401	256	
308.14334	826	1+
308.81993	264	1+
308.87397	1858	1+
310.15646	534	1+
310.86335	394	1+
311.88423	1248	1+
311.92025	210	1+
312.87236	308	
313.81941	194	1+
313.88410	292	
314.86182	1720	1+
315.77364	124	
315.81362	150	
317.85626	454	1+
317.89597	126	
317.91151	144	
319.98356	184	1+
322.89035	222	
323.87283	704	
324.79405	206	1+
324.85859	204	
325.86357	166	
325.90064	230	
326.15181	130	
326.88306	4502	1+
327.81726	184	
329.05801	146	
330.82608	360	1+
330.87755	188	
331.16245	170	1+
331.77789	202	1+
331.84438	130	
331.87443	130	
332.17204	146	1+
332.87491	1056	1+
334.86048	214	
335.88866	194	
336.01345	164	1+
336.94372	198	
337.88242	372	
338.88525	198	
339.88806	236	1+
341.88023	182	
342.89101	146	
343.87318	256	1+
346.77061	234	1+
346.82823	208	1+
347.36091	142	
347.88843	378	1+
348.73132	144	1+
348.80441	156	
348.89211	270	1+
349.75966	332	1+
350.88693	574	1+
350.91455	126	
351.79350	382	1+
351.86387	142	
352.34705	144	
352.79320	266	1+
353.85352	510	1+
353.91828	160	
355.82505	138	
355.84740	132	
355.89489	268	
356.02589	216	1+
357.74522	178	1+
357.82472	148	
357.89726	268	1+
358.78711	136	
359.86931	138	
361.86930	142	
362.06478	188	1+
364.83296	294	
365.76858	164	
365.79421	204	1+
366.18803	216	
366.84111	186	
367.71582	286	1+
367.77511	334	1+
367.81391	162	
367.84316	124	
368.89313	614	1+
369.24107	140	
369.83682	926	1+
370.80197	148	
371.03711	144	
371.90499	176	
372.03342	124	
372.11491	156	1+
372.78396	440	1+
373.83274	130	
374.78564	134	
374.81247	864	1+
376.87682	150	
378.82326	134	
380.74411	150	
381.83902	494	1+
382.74391	150	
383.36219	270	1+
383.71280	280	1+
384.76977	142	
384.82294	408	1+
384.85002	866	1+
384.87340	132	
385.20462	136	
385.39618	132	
385.82497	350	1+
387.84693	932	1+
388.77860	282	1+
388.80189	180	1+
389.20085	302	
390.84075	1078	
391.75038	142	
391.84016	826	
392.82621	1528	1+
392.89836	236	1+
393.73756	130	
394.83427	222	
395.00768	130	
395.77125	316	1+
395.82900	140	
395.84621	384	1+
398.73649	298	1+
399.69301	162	
399.84967	1202	1+
402.82274	184	
403.80233	134	
403.87228	472	
404.78489	218	1+
404.87742	338	
405.73807	184	1+
405.85889	374	
406.10791	208	1+
406.83953	136	
406.86214	168	
406.97172	132	
407.13569	190	1+
407.75210	286	1+
407.86627	508	
408.85151	1944	1+
409.72989	248	
410.73855	230	
410.83643	1956	1+
411.72651	134	
411.85938	146	
412.72631	180	
412.84875	562	1+
413.07139	240	
414.68185	170	
414.81379	232	1+
414.87211	336	1+
417.08610	146	1+
417.79573	246	1+
417.81899	182	
417.85997	130	
419.73129	164	1+
420.76081	212	1+
421.82892	160	
421.87993	322	
422.81670	122	
422.86662	418	
423.82149	246	1+
423.86799	1300	1+
424.82508	168	1+
425.76207	444	1+
425.87491	182	
426.79425	134	
426.86237	1818	1+
426.95139	204	1+
427.74144	1296	1+
428.84871	2812	1+
428.88181	230	
429.70403	410	1+
429.73568	352	1+
430.79073	134	
430.84550	164	
430.85567	182	
431.86794	1236	1+
432.70430	338	1+
432.80466	280	1+
433.85277	678	1+
438.77660	164	1+
440.73657	148	
442.91852	130	
444.76991	138	
444.87268	3968	1+
445.18396	138	
445.71653	236	
445.75425	724	1+
445.78544	212	1+
447.71094	524	1+
448.75922	162	
448.78325	288	
449.71954	168	
449.87676	998	1+
450.70520	156	
450.76081	456	1+
454.32866	128	
454.79478	318	1+
455.77874	126	
456.89963	706	1+
457.90325	604	1+
462.70866	238	1+
462.88250	974	1+
465.71815	216	
465.89233	148	
467.88981	1802	1+
468.71050	192	
470.72590	134	
479.72286	128	
485.89594	1350	1+
487.28119	128	
490.81531	130	
503.78765	170	1+
505.29246	190	1+
507.26927	196	1+
508.91791	142	
509.29379	178	1+
509.85792	150	1+
510.78609	100	1+
END IONS

###FS:    #m/z: 322.93026 #charge 1+
###MS: 61
###MSMS: 62
BEGIN IONS
TITLE=Cmpd 46, +MS2(322.9303), 28.0-35.0eV, 1.3min #62
RTINSECONDS=79.7255
SCANS=61-62
PEPMASS=322.93026	2049636
CHARGE=1+
128.89787	88	
180.07568	74	
189.67302	74	
190.05864	72	
192.93558	82	
193.44257	76	
196.88394	80	
201.88188	84	
202.86015	94	
205.94888	300	1+
206.87793	74	
206.97602	126	
208.49703	126	
208.94072	110	
209.94629	90	
209.98554	88	
211.93844	102	
215.43874	84	
217.89497	80	
219.05647	80	
220.05529	78	
220.87536	122	
221.07209	76	
223.45252	84	
223.96581	84	
224.04776	86	
224.22222	84	
225.03428	86	
226.38247	92	
228.89650	84	
229.91188	76	
232.01152	80	
232.89495	92	
233.93421	86	
234.11818	80	
234.91380	96	
237.93286	450	1+
238.04617	90	
238.89217	188	
238.93753	388	1+
239.07819	244	
239.78906	290	
239.90793	182	1+
240.37068	108	
240.87982	104	
240.94116	3208	
241.00165	92	
241.94278	3054	
242.46078	80	
242.94175	9038	1+
243.98612	76	
244.91542	108	
244.93946	1864	1+
244.99448	78	
245.79612	82	
245.84069	94	
246.14127	74	
246.97455	180	1+
248.84710	118	
248.96173	152	
248.98181	170	
249.96824	78	
250.08673	88	
250.89516	106	
250.94590	168	1+
252.10625	72	
253.70574	78	
253.83284	98	
254.80203	80	
254.92106	132	
256.04964	250	1+
256.83762	92	
256.87802	86	
256.89742	284	1+
257.15150	80	
257.79904	314	
257.83552	80	
258.89930	132	
259.80660	92	
260.62526	74	
260.83103	92	
260.93403	78	
261.88793	164	
263.00305	76	
263.84837	78	
264.07756	94	
264.27109	88	
264.83034	120	
265.05665	288	
266.00061	204	1+
266.08658	88	
266.87560	126	
266.93871	76	
267.84881	96	
267.89035	106	
268.86956	248	1+
268.95802	346	
269.06125	76	
269.79917	162	
270.80597	96	
271.38243	88	
271.88904	76	
272.80652	82	
272.84076	106	
273.73413	80	
273.79132	176	
274.48861	106	
274.90938	262	1+
275.81630	84	
276.45111	80	
276.85492	122	
278.24249	74	
278.85715	92	
279.09338	1510	1+
279.91312	176	
279.95721	74	
280.83328	76	
281.83125	94	
281.86510	74	
282.28150	78	
282.36000	118	
282.80901	82	
282.83969	74	
283.07108	144	
283.80474	128	
284.07426	88	
284.29114	428	1+
284.39616	112	
284.86940	76	
286.98388	76	
287.87691	142	
288.90933	90	
289.79341	106	
289.82523	88	
289.87335	98	
291.80962	416	1+
291.85523	238	1+
291.88001	90	
292.09652	76	
299.91731	72	
300.99649	80	
302.26329	78	
302.87012	74	
302.88451	80	
303.81052	82	
303.91134	78	
304.08684	72	
304.25171	82	
304.87727	94	
305.79600	72	
306.77137	134	
307.79885	120	
307.88787	130	
308.29585	100	
308.82866	102	
308.86682	210	
310.80773	92	
310.87487	126	
315.42359	72	
316.85771	84	
317.76558	74	
317.81584	78	
318.86758	76	
319.88569	84	
322.24872	92	
323.90630	72	
326.81198	84	
END IONS

###FS:    #m/z: 340.94091 #charge 1+
###MS: 61
###MSMS: 63
BEGIN IONS
TITLE=Cmpd 47, +MS2(340.9409), 28.0-35.0eV, 1.4min #63
RTINSECONDS=80.498
SCANS=61,63
PEPMASS=340.94091	762164
CHARGE=1+
180.86570	132	
192.92542	172	
196.88677	80	
198.95321	84	
203.86024	84	
208.85799	120	
209.90728	102	
211.90441	84	
212.88239	108	
213.88175	212	
213.94037	850	1+
215.88732	432	
215.93730	214	
217.88228	286	1+
219.96967	80	
221.48744	112	
223.03985	94	
226.87394	96	
226.94553	116	
226.95915	92	
228.84277	334	1+
228.89646	182	
228.94899	152	
230.88879	556	1+
231.94946	938	1+
232.85915	82	
232.89693	332	1+
235.84229	92	
235.89500	210	
236.83502	110	
236.89776	80	
237.06219	118	
237.20791	100	
237.88473	324	1+
239.42951	96	
239.86864	82	
240.54055	80	
240.83819	224	1+
242.00352	82	
242.83880	122	
242.94614	86	
243.83142	514	1+
243.85482	80	
244.95749	82	
246.05995	90	
246.87656	114	
246.97613	208	
247.54174	86	
248.37300	108	
248.43476	86	
249.90861	146	
249.96232	352	
250.89318	80	
250.95073	144	
254.90871	184	1+
254.96688	696	1+
255.07519	150	
256.26472	154	
256.90487	146	
256.96661	162	
258.84766	536	1+
258.89267	316	1+
258.91427	84	
259.95524	84	
260.83315	1086	1+
261.47409	94	
262.21317	84	
262.89913	88	
264.86760	130	
264.91532	128	
264.93211	82	
265.01795	84	
265.86628	82	
266.85017	84	
266.89645	80	
266.91245	82	
267.81401	88	
267.98678	96	
268.84683	136	
268.95796	170	
269.79809	104	
269.84336	168	
270.82578	144	
271.91847	312	1+
271.99371	90	
272.79630	116	
272.97948	84	
273.95345	102	
273.99840	80	
274.86136	298	
275.87076	208	
276.50206	104	
276.85545	236	
276.88890	124	
277.40303	88	
277.85792	352	
278.43055	80	
278.84587	2128	1+
279.03954	108	
279.89341	214	1+
282.27877	110	
282.80894	158	
282.87699	162	
283.35725	90	
286.37909	86	
286.57223	106	
287.97307	94	
288.56902	86	
289.02177	128	
290.79812	100	
290.83049	80	
290.86268	126	
290.88008	108	
293.84196	176	
293.86240	290	1+
294.80851	112	
296.29173	100	
296.85810	140	
296.91140	254	1+
297.86936	126	
297.97390	92	
298.30437	172	
298.99507	82	
299.06054	118	
299.16925	86	
299.88535	102	
300.34742	80	
300.85860	130	
300.98647	138	
301.23738	88	
301.86463	116	
302.17277	200	
302.88134	104	
303.95618	110	
304.95235	82	
305.03185	80	
305.92144	110	
306.45741	110	
306.79459	268	1+
306.88430	186	1+
306.94360	174	
307.37422	90	
307.77024	92	
308.87562	104	
310.02739	108	
310.87953	178	
310.94069	92	
312.80901	108	
313.90065	82	
314.82190	90	
315.53264	98	
315.86188	138	
315.91873	90	
318.38291	80	
319.82239	80	
319.89307	82	
322.29267	128	
324.76642	84	
324.89399	214	
326.17894	174	1+
327.28970	92	
327.62275	90	
327.87891	154	1+
330.82022	244	1+
330.87801	116	
333.29041	84	
337.20273	96	
337.87127	108	
338.24805	110	
339.16434	90	
340.07859	100	
341.01665	90	
344.72519	104	
345.44795	88	
END IONS

###FS:    #m/z: 363.95672 #charge 1+
###MS: 61
###MSMS: 64
BEGIN IONS
TITLE=Cmpd 48, +MS2(363.9567), 28.0-35.0eV, 1.4min #64
RTINSECONDS=81.2705
SCANS=61,64
PEPMASS=363.95672	320436
CHARGE=1+
56.19518	110	
112.04251	90	
189.86193	488	
191.85902	98	
200.88177	116	
203.93709	98	
207.87217	104	
207.95227	86	
208.87628	100	
209.91208	252	1+
209.94146	684	1+
210.88378	350	
210.91526	188	1+
212.87811	1150	1+
213.90919	116	
214.89689	128	
216.34479	98	
216.40933	92	
219.86489	150	
222.05244	94	
222.95285	242	
223.88086	246	1+
223.95556	110	
224.95073	790	1+
224.97436	216	
226.88992	148	
226.94763	5478	1+
226.97059	188	
227.32178	96	
227.90625	110	
227.93225	392	
228.82811	92	1+
228.89436	556	1+
228.94292	6734	1+
229.00580	88	
230.79174	118	
230.85310	88	
230.89013	1902	1+
232.88888	210	
233.01477	86	
233.88185	84	
233.91540	84	
233.96277	146	
234.49595	86	
234.93100	176	1+
234.96624	86	
235.85189	90	
237.05354	130	
237.60298	108	
239.90856	202	1+
240.94005	736	
240.96574	464	
241.93983	2228	1+
242.86824	102	
242.94211	1560	1+
242.96561	370	
243.06193	110	
244.95731	3708	1+
245.94808	2944	1+
246.85744	110	
246.90208	136	
246.95253	2466	1+
247.93743	86	
248.05098	162	
248.80377	354	1+
248.90040	814	1+
249.83681	130	
250.13330	88	
250.42439	92	
250.89448	92	
250.94508	174	
250.97098	148	
251.06926	176	1+
251.50600	90	
251.86873	102	
253.90587	280	1+
254.09443	210	1+
254.50407	92	
256.84900	126	
258.84973	140	
259.89621	102	
259.96645	458	1+
260.81570	98	
260.83631	110	
260.96701	324	1+
261.06308	108	
261.83321	126	
262.83128	120	
263.87628	270	1+
264.08354	250	1+
264.19122	98	
264.90365	150	
264.96792	148	
265.40206	98	
265.97848	84	
266.81338	286	
267.81502	182	
267.97248	634	
268.80504	238	1+
268.91180	92	
268.95773	160	
269.96700	1278	1+
270.95403	110	
271.87031	90	
271.91807	108	
272.84792	154	
273.10874	86	
273.92058	122	
274.85089	106	
277.43989	88	
278.80085	100	
278.84720	182	1+
278.94306	106	
279.10416	344	1+
280.79386	376	1+
280.83066	152	
281.83141	120	
281.91471	282	1+
282.38452	92	
282.79142	714	1+
282.88188	114	
283.07166	136	
283.86199	282	1+
283.98715	106	
284.12074	96	
284.82456	90	
285.84422	312	
286.05525	92	
286.89358	134	
287.81764	104	
288.80899	84	
288.90895	94	
289.46281	84	
289.92315	92	
290.86903	102	
293.11758	98	
293.46645	94	
294.36996	86	
294.85108	130	
295.82519	92	
295.84601	92	
297.80290	1160	1+
297.82649	88	
298.41985	100	
298.60043	92	
298.80546	996	1+
299.85559	106	
300.80073	1054	1+
300.82321	178	
300.86755	132	
300.90114	294	1+
301.85850	120	
303.80517	360	1+
303.85414	436	
304.44440	84	
306.88448	88	
308.07183	86	
310.87401	120	
311.88724	142	
314.41887	112	
315.81980	178	
315.85781	114	
316.81733	136	
316.87215	116	
316.90578	102	
317.83606	134	
318.88942	118	
318.93505	128	
319.81004	122	
319.90119	90	
320.37114	88	
321.86691	288	
322.81906	116	
323.93178	138	
324.30640	90	
326.17989	92	
326.86872	214	1+
329.87501	106	
330.05203	86	
330.61459	106	
331.92485	166	1+
336.94831	272	
338.87342	270	1+
339.83597	158	1+
340.94294	114	
341.74945	86	
348.63221	88	
349.89882	118	
351.37061	96	
351.94872	92	
352.88540	94	
355.79898	86	
363.77920	104	
368.80729	102	
END IONS

###FS:    #m/z: 363.95688 #charge 1+
###MS: 65
###MSMS: 66
BEGIN IONS
TITLE=Cmpd 49, +MS2(363.9569), 28.0-35.0eV, 1.4min #66
RTINSECONDS=84.944
SCANS=65-66
PEPMASS=363.95688	383734
CHARGE=1+
61.07025	84	
103.92623	88	
134.62012	104	
189.86521	556	1+
191.85956	546	1+
193.85593	160	
196.88370	178	1+
199.95017	86	
200.89099	204	
201.01423	82	
201.92916	90	
205.87802	104	
207.87502	368	1+
207.94907	318	
208.93931	152	
209.94492	1648	1+
210.88592	380	
210.94078	92	
212.84509	96	
212.87986	2474	1+
214.89957	124	
215.88844	118	
216.41284	98	
218.38828	88	
222.95325	1792	1+
223.55718	84	
224.90012	166	
224.94881	2250	1+
224.97641	136	
225.63095	84	
225.88369	502	1+
226.80149	142	1+
226.88599	364	1+
226.89742	156	
226.94779	10928	1+
226.97017	296	
227.00049	108	1+
227.14711	102	1+
227.17340	84	
228.83932	94	
228.85941	90	
228.89358	1052	1+
228.94287	12726	1+
230.85721	94	1+
230.88956	3800	1+
232.80926	302	1+
232.83681	88	
232.88572	534	1+
232.91730	134	
233.01469	92	
234.88323	110	
236.89766	94	
238.08056	96	
239.03256	84	
239.55139	86	
240.94003	820	
240.96274	1586	1+
241.93993	3014	1+
242.94204	2102	1+
243.90244	240	
244.95762	6224	1+
245.86684	104	
245.89171	82	
245.94266	140	
246.91075	128	
246.95313	6740	1+
247.38877	100	
247.80041	222	1+
247.86756	140	
248.04941	112	
248.82363	224	1+
248.84900	192	1+
248.90058	1214	1+
250.43822	84	
250.53546	108	
250.89753	482	1+
250.94554	266	
251.97386	92	
252.07134	92	
252.95114	156	
253.88535	86	
253.90560	302	1+
253.92857	88	
253.98522	88	
254.84555	116	
256.89579	154	
256.92307	96	
258.84984	266	
258.97161	472	1+
259.83511	518	1+
260.83655	294	1+
260.96845	840	1+
261.37271	110	
262.82676	320	1+
263.97587	196	
264.96612	86	
264.98267	90	
265.08870	138	
265.79137	142	
265.90050	96	
265.96877	96	
266.81556	352	
267.25197	90	
267.97393	810	1+
268.80255	346	1+
268.81634	138	
268.96580	1454	1+
269.90548	114	
269.97072	1238	1+
270.18440	82	
271.12359	106	
271.40686	178	
271.44296	98	
272.96054	106	
273.79089	86	
273.91440	186	
274.82079	108	
276.81110	232	1+
276.85445	460	1+
277.87349	90	
279.10514	196	
279.79007	372	1+
280.79191	322	1+
280.82106	100	
280.86174	84	
281.75578	82	
281.81550	92	
281.86048	266	
281.88994	104	
282.07721	88	
282.79415	136	
282.82622	84	
283.79014	156	
283.80814	82	
283.98405	154	
284.16883	88	
284.90566	84	
285.82367	266	1+
285.84960	218	
285.93654	130	
287.50137	100	
287.79364	84	
289.37482	90	
289.57322	84	
290.24283	86	
290.85284	172	
290.87432	96	
291.85206	216	1+
292.10516	104	
292.12171	136	1+
292.15822	112	
292.80891	112	
293.07975	124	
293.15330	86	
294.85168	82	
295.84570	118	
296.92738	134	
297.80221	1012	1+
298.92697	98	
300.80055	1494	1+
301.06460	98	
301.11364	90	
301.85888	350	1+
303.37651	96	
303.41482	88	
303.85643	1094	1+
303.91556	178	1+
305.81356	106	
306.43396	84	
308.86485	252	1+
309.97121	88	
310.88989	130	
313.83923	114	
316.81521	276	1+
317.88429	90	
318.12902	260	1+
318.81020	120	
318.93720	122	
319.82672	262	1+
320.75365	84	
321.81940	260	1+
321.86884	120	
322.92758	220	1+
323.81752	134	
323.85749	90	
323.90847	120	
324.03362	110	1+
324.43901	102	
324.81968	86	
326.87303	592	1+
327.94510	90	
329.22517	86	
329.87008	140	
330.85098	82	
333.59046	88	
333.99303	104	
336.94345	332	1+
339.87347	112	
340.93677	102	
341.83348	114	
342.99017	82	
347.81413	108	
349.75102	98	
356.38062	82	
358.74199	82	
359.57336	94	
360.86050	90	
363.48099	98	
366.34947	88	
366.85296	88	
368.76420	84	
END IONS

###FS:    #m/z: 336.94595 #charge 1+
###MS: 65
###MSMS: 67
BEGIN IONS
TITLE=Cmpd 50, +MS2(336.9460), 28.0-35.0eV, 1.5min #67
RTINSECONDS=85.7155
SCANS=65,67
PEPMASS=336.94595	63844
CHARGE=1+
61.27393	98	
172.75945	78	
183.43435	80	
187.88965	76	
192.89620	76	
204.01244	84	
205.00308	76	
206.97218	76	
211.52745	90	
211.94447	3132	
212.87671	686	1+
213.88934	96	
213.94057	1232	1+
214.89524	142	
215.88707	138	
215.93718	142	
217.89114	98	
217.98559	76	
223.97434	96	
224.84237	84	
227.91280	82	
228.89646	238	
229.08231	90	
229.95598	2616	1+
230.89061	1586	1+
231.04919	106	
231.94903	1242	1+
232.82807	96	
232.96798	76	
233.82815	170	
233.90206	150	
234.89969	100	
235.89072	94	
235.94930	84	
237.08140	96	
237.90518	164	
239.78795	184	
239.90574	98	
240.84177	92	
240.93651	90	
241.84338	182	
241.86278	84	
243.83788	118	
244.87891	94	
246.79658	78	
246.87432	82	
246.97017	114	
247.96618	762	
248.90063	616	1+
249.83456	108	
249.85190	80	
249.96271	746	1+
250.82860	136	
251.04270	104	
251.83737	132	
252.95135	122	
252.97152	2024	1+
253.09063	78	
254.09054	96	
254.84175	90	
254.94412	160	
254.96882	486	1+
255.01179	88	
255.07824	310	1+
256.41762	76	
256.84817	192	
256.91304	106	
256.96156	148	
257.89896	120	
257.91994	88	
258.84676	240	
259.82449	106	
259.85399	192	
260.83775	84	
260.85441	186	
261.83230	130	
262.92377	78	
263.90561	80	
267.13542	82	
267.83587	742	1+
268.11342	106	
268.83715	544	1+
268.95861	136	
269.79500	88	
269.92186	138	
270.08361	86	
270.97947	266	
271.91881	152	
272.82039	78	
272.84597	358	1+
272.97616	152	
274.30733	116	
274.86351	314	1+
275.10085	82	
276.41621	104	
276.85375	376	
277.85988	238	
277.96373	86	
278.83602	182	
278.86128	282	1+
278.96740	208	1+
279.04352	84	
279.75190	90	
279.79480	88	
279.83699	158	
280.83181	106	
282.79504	204	1+
283.61575	108	
283.87248	78	
284.35636	86	
285.37435	108	
285.85192	288	
285.87657	190	1+
286.85072	1136	1+
287.81423	90	
289.17870	92	
289.86173	98	
290.85456	116	
290.88637	78	
291.87707	170	
291.95613	200	1+
292.85085	180	1+
293.06715	80	
293.11349	264	
293.74834	92	
294.81244	166	
294.86548	154	
294.98510	82	
295.13287	90	
295.84616	116	
296.21615	82	
296.84320	166	1+
297.08731	76	
298.01634	114	
298.11488	76	
298.37948	76	
298.89202	112	
299.30739	90	
299.87781	118	
300.91746	102	
301.19288	80	
302.03682	78	
302.95088	76	
303.87105	86	
304.86039	82	
306.79731	248	1+
306.89227	80	
308.82671	76	
308.87194	136	
309.59083	82	
309.98641	80	
311.80773	144	1+
311.88294	282	
312.03071	82	
313.87727	130	
315.42127	118	
315.86077	80	
317.41322	112	
317.75639	204	1+
319.20763	88	
321.35435	92	
322.07574	158	
325.80618	116	
327.29609	132	
328.06850	124	
328.88548	130	
329.88675	122	
330.24631	76	
331.82973	102	
331.95549	88	
335.40990	82	
337.12552	90	
338.75284	76	
340.03089	86	
340.80939	194	1+
340.90122	80	
END IONS

###FS:    #m/z: 359.96174 #charge 1+
###MS: 65
###MSMS: 68
BEGIN IONS
TITLE=Cmpd 51, +MS2(359.9617), 28.0-35.0eV, 1.5min #68
RTINSECONDS=86.4875
SCANS=65,68
PEPMASS=359.96174	49960
CHARGE=1+
105.69363	88	
190.57032	100	
205.94974	114	
207.06677	84	
207.94955	134	
209.94394	428	
209.98891	86	
214.88381	94	
215.18272	106	
215.90217	100	
216.57357	80	
221.89533	204	1+
222.95254	732	1+
223.93749	86	
224.89311	242	1+
224.95100	394	1+
224.97215	90	
225.87134	148	
225.97332	120	
226.89223	102	
226.94836	3494	1+
227.93028	128	
228.94230	3798	
228.99666	90	
229.03909	106	
231.91040	140	
232.50526	82	
232.84294	220	1+
232.94018	98	
233.96066	82	
236.90734	86	
239.95806	80	
240.70242	126	
240.93967	1526	1+
240.96381	276	
241.03192	80	
241.56019	86	
242.96177	390	1+
243.84045	84	
243.86036	96	
244.87875	84	
244.91544	118	
244.95779	2138	1+
245.94224	254	
246.43597	84	
246.80757	114	
246.82468	96	
246.95337	2558	
247.80243	484	1+
248.80487	418	1+
248.89908	94	
249.50626	94	
250.07060	180	1+
250.78238	90	
250.94847	342	1+
252.13173	84	
253.56466	80	
254.15863	136	
254.95898	106	
258.20011	88	
258.97318	256	1+
259.00199	82	
259.12469	82	
259.44057	88	
259.80095	88	
259.87138	88	
260.83441	306	
260.87452	96	
260.97046	206	
263.37148	84	
263.46151	86	
263.86609	92	
263.98365	90	
264.07142	88	
264.81732	110	
266.04652	82	
266.81561	270	
267.97526	228	1+
268.95514	242	
269.41778	86	
269.97249	252	
270.85091	80	
271.84090	190	1+
273.92117	122	
275.78784	94	
276.84636	150	
277.79917	294	1+
278.84200	540	1+
278.95570	82	
280.79566	572	1+
280.87833	88	
280.89818	128	
281.01631	100	
281.85222	312	1+
281.87710	178	
282.78296	80	
282.79757	276	1+
282.92568	122	
283.04244	116	
283.38034	82	
283.98279	140	
289.03674	84	
289.88047	80	
290.89753	82	
291.10396	120	
291.74431	84	
291.78694	88	
291.80580	86	
291.84499	84	
292.06314	160	
292.44095	96	
292.80977	84	
293.11622	176	
293.40957	88	
294.85766	116	
295.84790	80	
296.83333	92	
297.78809	126	
297.86429	166	1+
298.80158	926	1+
298.85160	242	1+
299.12694	98	
300.82031	186	
301.90887	106	
302.84630	82	
303.89630	82	
304.02901	104	
307.44063	82	
307.50098	94	
307.91647	112	
309.71417	92	
309.80526	114	
309.88682	140	
310.38641	82	
311.80298	80	
312.11734	80	
312.39740	84	
312.86738	86	
313.41159	94	
313.87261	216	
315.83649	82	
315.88371	80	
318.81805	156	
318.94769	80	
321.03550	82	
321.85352	148	1+
322.02898	80	
322.81786	82	
322.89497	82	
323.55507	80	
324.82081	102	
324.89242	124	
326.87364	132	
328.18755	88	
329.87022	100	
332.25119	90	
332.36504	92	
337.87203	178	
337.94235	92	
338.87550	188	
339.85363	106	
340.88994	118	
340.94062	180	
343.90277	96	
346.39801	118	
347.80284	98	
348.78358	138	
349.76593	194	1+
350.01620	114	
352.78070	116	
352.88561	216	
353.77282	240	1+
356.27397	86	
359.86767	96	
359.96163	88	
360.09197	84	
362.22861	98	
END IONS

###FS:    #m/z: 363.95701 #charge 1+
###MS: 69
###MSMS: 70
BEGIN IONS
TITLE=Cmpd 52, +MS2(363.9570), 28.0-35.0eV, 1.5min #70
RTINSECONDS=90.175
SCANS=69-70
PEPMASS=363.95701	402990
CHARGE=1+
62.93927	100	
79.27121	84	
134.95512	88	
178.94446	130	
180.88206	88	
183.93176	96	
184.86188	112	
187.52129	88	
187.87298	124	
189.86359	380	
191.85852	824	1+
196.88490	130	
197.88291	192	
207.87601	384	1+
209.00267	80	
209.94356	3252	1+
210.88437	1112	1+
212.87948	2924	1+
212.94059	80	
214.89422	150	
215.88286	142	
218.90721	82	
219.86406	126	
222.95208	1940	1+
223.88700	440	1+
223.98086	90	
224.87716	84	
224.88949	290	1+
224.94850	2894	1+
225.96255	248	
226.89175	142	
226.94760	14636	1+
226.97534	352	
227.01029	214	1+
227.06590	116	1+
227.13563	98	
227.93215	432	
228.89418	1036	1+
228.94246	15470	1+
228.99466	86	
229.09801	102	
229.43161	114	1+
230.88980	4140	1+
231.84063	82	
232.88626	724	1+
232.95517	80	
233.56824	118	
234.10512	106	
234.43764	106	
236.58408	82	
237.07354	148	
237.90721	118	
239.07082	190	1+
239.95222	82	
240.94194	554	
240.96257	1392	1+
241.90086	144	
241.94331	532	
242.85869	106	
242.94190	1860	1+
242.95905	1574	1+
243.97589	104	
244.82144	142	
244.85821	122	
244.91838	126	
244.95735	7400	1+
245.87895	88	
245.94094	230	
246.90728	370	1+
246.95347	7488	1+
247.97362	186	1+
248.80500	94	
248.90004	1440	1+
250.02496	212	1+
250.89552	342	
250.97066	108	
251.79214	262	1+
251.91314	112	
252.90136	360	1+
253.08797	96	
253.83891	206	1+
253.90614	310	1+
255.85371	120	
257.07877	82	
258.80824	134	
258.84415	244	
258.90591	100	
258.94647	98	
258.97398	544	1+
259.41507	112	
259.84234	128	
259.91960	82	
260.83958	476	1+
260.85510	110	
260.96821	1404	1+
262.34217	98	
264.96200	180	
265.07837	142	
265.98091	380	
266.79755	154	
266.81625	150	
267.81559	82	
267.89439	82	
267.97381	874	1+
268.81072	110	
268.84183	266	1+
268.95539	110	
269.92431	134	
269.96853	1164	1+
271.10770	96	
271.31382	82	
271.84422	138	
271.91799	336	1+
272.84122	256	1+
272.86891	136	
275.04800	90	
276.92680	222	1+
278.12550	90	
278.79612	130	
278.84487	184	
278.86577	142	
279.11144	92	
279.79786	120	
279.84139	122	
280.11261	154	
280.37218	110	
280.79486	636	
280.81954	138	
280.84667	242	1+
280.91945	122	
281.89593	80	
282.79656	560	1+
283.79978	336	1+
283.99069	182	
284.84007	122	
285.14811	112	
285.84771	744	1+
286.80017	218	
287.80757	106	
288.40848	80	
288.81478	274	1+
289.56702	84	
289.79200	234	1+
289.86454	174	1+
291.82185	212	1+
293.85084	378	1+
294.92595	140	
295.80894	460	1+
296.81156	386	1+
296.84189	106	
297.93349	144	
297.95564	84	
298.80316	904	1+
299.11186	132	
299.87063	82	
300.80004	1356	1+
301.80091	872	1+
301.86531	192	
302.86296	102	
303.85814	960	
304.05681	90	
304.40191	90	
304.87973	222	1+
307.82818	84	
308.87403	176	1+
309.93491	86	
312.89864	82	
314.81485	94	
314.97294	102	
315.86159	94	
316.81309	612	1+
317.24932	102	
317.81606	460	1+
317.87485	268	1+
318.90544	96	
318.93537	162	
319.78461	80	
320.82334	222	
320.93414	136	
321.82374	158	
321.86511	164	
322.86675	82	
322.92621	290	1+
323.80727	108	
323.82561	124	
323.97180	192	1+
325.00545	80	
325.09398	98	
325.62547	94	
325.86537	424	1+
325.88935	82	
325.93900	114	
330.25517	80	
332.82880	110	
334.01905	80	
334.87913	92	
336.94207	268	
336.96954	112	
338.05779	104	
340.79944	96	
340.82702	252	1+
340.93945	182	
341.32737	84	
341.76787	80	
344.77277	156	1+
352.01968	82	
352.79226	256	1+
352.89263	114	
353.88818	114	
354.82010	80	
355.78048	108	
356.77411	82	
360.87017	176	
364.75478	96	
365.83440	98	
END IONS

###FS:    #m/z: 507.84548 #charge 1+
###MS: 69
###MSMS: 71
BEGIN IONS
TITLE=Cmpd 53, +MS2(507.8455), 28.2-35.2eV, 1.5min #71
RTINSECONDS=90.9475
SCANS=69,71
PEPMASS=507.84548	136820
CHARGE=1+
192.01966	172	
193.86287	128	
196.01713	382	1+
214.02618	184	
214.88646	504	1+
217.89386	150	
232.89684	376	
236.88969	260	
238.06355	132	
252.07661	146	
252.90323	160	
255.06793	146	
255.91105	156	
258.10470	202	1+
258.87383	348	1+
260.82039	144	
261.88825	144	
266.09516	168	
266.16513	248	
268.10863	168	
269.86524	142	
269.90941	158	
270.85764	330	1+
273.80138	154	
273.92636	146	
280.83170	156	
283.79772	164	
284.87331	168	
285.85753	502	1+
285.98742	190	1+
287.85392	2074	1+
288.87130	134	
289.13157	192	1+
289.38992	226	1+
289.80637	130	
289.85107	170	
289.87848	338	
290.39341	144	1+
290.86760	394	1+
290.90387	132	
291.86992	252	1+
291.89172	148	
292.40118	184	
293.87422	522	
294.39593	164	
294.87648	436	
295.86613	136	
296.84949	152	
297.85102	132	
298.85031	234	
299.35116	216	1+
299.81438	200	1+
301.85653	140	
302.84839	132	
303.86743	1372	1+
305.14977	168	1+
305.81558	132	
305.86260	3070	
306.12514	162	
307.08506	144	
307.89148	554	
307.97297	180	1+
308.14137	1170	1+
308.84967	228	
308.87656	1846	1+
309.15609	712	1+
310.00342	146	
310.15786	684	1+
310.41335	158	
310.99467	134	
311.88307	2676	1+
312.86870	506	
314.76565	174	1+
314.86465	604	
315.01741	192	1+
315.82098	162	
315.86212	660	1+
317.82314	230	1+
318.85687	616	1+
319.36320	166	
319.85911	438	1+
320.89744	170	
323.87523	738	
324.14355	158	1+
324.85886	334	1+
324.89437	144	
325.79735	136	
325.88294	312	
325.90281	404	
325.98962	168	1+
326.88345	4888	1+
327.04072	118	1+
327.76316	130	
327.81575	208	
327.86543	572	1+
329.01341	148	
330.77201	316	1+
330.88454	268	
330.97466	236	1+
331.02689	130	
331.13727	164	
331.88071	154	
331.97620	160	1+
332.87424	1438	1+
333.99843	222	1+
336.87414	384	1+
339.83009	346	1+
340.83366	272	1+
340.86727	232	
341.88067	164	
343.79339	142	
343.87351	160	
343.92405	168	
346.88218	130	
346.97151	140	
347.77695	356	1+
347.82350	138	
348.07918	144	
348.82991	184	
348.89278	200	
349.75683	216	
349.77151	154	
349.80235	442	1+
349.89492	336	1+
350.76212	150	
350.82687	254	1+
350.88522	132	
352.87128	172	
353.77784	164	1+
353.81964	274	1+
353.86001	394	1+
354.86154	308	1+
355.89238	526	1+
357.77450	174	1+
358.73817	130	
359.75950	388	1+
362.80007	140	
362.90248	146	
365.78130	182	
366.18647	198	
366.71634	286	1+
366.78124	140	
366.83894	222	
367.76655	644	1+
368.89826	212	
369.80388	918	1+
369.83537	1232	1+
369.90484	132	
370.80675	802	1+
372.78420	340	1+
373.83019	198	
373.87412	140	
373.90199	274	
374.78946	236	1+
374.81859	276	
375.81342	312	1+
376.88477	140	
377.74782	148	1+
377.79405	196	1+
378.86351	210	
381.76522	154	
381.84286	534	1+
383.79289	430	1+
383.82884	136	
384.84948	1024	1+
385.38946	162	
385.77701	434	1+
385.82951	260	1+
385.85199	668	1+
387.71635	154	
387.84676	724	1+
387.88892	202	1+
388.77697	130	
389.19596	278	1+
390.05959	182	1+
390.84061	602	
390.86958	370	1+
391.71923	246	1+
391.84170	804	
392.07163	188	
392.82557	1398	1+
393.80950	140	
394.78232	234	
394.82949	244	
395.77809	140	
395.83431	152	
396.76732	136	
398.72882	202	1+
399.84899	908	1+
400.12108	196	1+
402.86365	182	
402.87420	436	1+
404.80521	162	
404.86877	140	
405.85540	628	1+
405.89278	152	
406.79176	148	
406.87186	144	
407.74593	228	1+
407.86659	846	
408.06352	252	1+
408.85271	1652	1+
409.72214	204	
409.73965	354	1+
409.90611	134	
410.79992	366	1+
410.83757	2674	1+
411.86401	174	
413.07746	308	
413.88015	178	
414.76353	230	1+
415.76548	160	1+
415.84082	152	
415.87146	240	
416.87790	226	
417.73312	136	
417.78350	156	1+
417.85956	618	1+
421.88390	244	
422.74198	182	
422.86792	648	1+
423.77498	282	1+
424.80127	138	
425.75745	870	1+
426.86137	1114	1+
427.70674	206	1+
427.74614	1574	1+
428.08747	274	
428.84627	2316	1+
429.70257	242	
430.70374	204	
430.88276	176	
431.86523	1156	1+
432.69741	206	
433.71509	152	
435.48849	142	
435.82705	130	
435.85832	134	
438.81553	206	1+
439.89268	604	1+
442.88046	158	
444.74561	612	1+
444.76612	154	
444.87248	3444	1+
445.71400	186	
446.80638	234	
447.70851	630	1+
447.76140	238	
448.76578	208	
448.80743	166	
449.69354	682	1+
449.76389	138	
449.87982	892	1+
450.69890	398	1+
451.76086	344	1+
451.87242	180	
457.76907	214	1+
457.90441	320	
458.90560	180	
462.88207	1588	1+
465.72060	402	1+
467.88682	1572	1+
469.72891	250	1+
471.88913	132	1+
485.89921	526	1+
487.89973	204	
506.92319	160	1+
509.29781	186	1+
END IONS

###FS:    #m/z: 336.94578 #charge 1+
###MS: 69
###MSMS: 72
BEGIN IONS
TITLE=Cmpd 54, +MS2(336.9458), 28.0-35.0eV, 1.6min #72
RTINSECONDS=91.728
SCANS=69,72
PEPMASS=336.94578	60954
CHARGE=1+
175.24408	82	
189.86267	78	
190.05695	86	
198.33179	86	
201.04191	84	
206.00106	156	
206.03791	76	
206.95049	78	
209.94275	74	
211.94504	2882	1+
212.88017	500	1+
213.93883	1774	1+
215.88624	236	1+
217.88220	86	
220.40139	76	
220.87743	80	
222.04518	78	
222.38734	84	
223.97776	112	
225.87489	76	
226.97043	128	
227.78672	86	
227.89734	78	
228.87547	94	
228.89364	94	
229.04889	74	
229.95562	3070	1+
230.88918	1580	1+
231.95038	2274	1+
232.03292	86	
233.82665	308	1+
233.89819	146	
233.94607	136	
238.18260	98	
239.81520	94	
239.84852	142	
240.85059	98	
241.83859	426	1+
243.87071	76	
243.90378	90	
243.96129	74	
244.83815	98	
244.86005	76	
244.88268	92	
244.89614	86	
245.12880	94	
245.37105	78	
247.96476	936	1+
248.89895	430	1+
248.98479	308	1+
249.95813	582	1+
250.83392	252	1+
252.83786	94	
252.94389	128	
252.97103	1596	1+
253.08888	124	
253.90547	328	1+
253.95205	78	
254.93932	138	
254.96756	1046	1+
255.07429	128	
256.85107	206	1+
256.89449	206	
256.96395	276	1+
257.58515	82	
258.88435	94	
259.16380	78	
259.84847	322	1+
260.82631	228	1+
261.47768	90	
261.88157	88	
262.92473	172	
264.86713	98	
265.08429	80	
267.83842	778	1+
267.95685	78	
268.95776	242	
269.07951	74	
269.41978	148	
269.91179	84	
270.84402	334	1+
270.89927	254	1+
270.98598	190	
271.95305	82	
272.13552	76	
272.81683	78	
272.86695	136	
272.94451	84	
272.97651	176	
273.79854	224	1+
274.82292	92	
274.86192	134	
275.07292	74	
275.92684	108	
276.85621	642	1+
277.84175	172	
278.83795	138	
278.85672	280	1+
279.87697	76	
279.94259	80	
280.26149	100	
281.00181	102	
281.03467	82	
281.05757	80	
281.36412	84	
281.80871	102	
282.87281	76	
283.79447	112	
284.89679	90	
285.84916	736	1+
286.15662	122	
286.85090	510	1+
286.86380	256	
290.54976	76	
290.78861	82	
291.85826	82	
292.81196	138	
292.90526	74	
293.10594	124	
293.83912	76	
293.88134	82	
293.99806	266	
294.11043	84	
294.82795	82	
294.85602	128	
294.90048	86	
295.75348	116	
296.87076	214	
296.93687	84	
296.97459	108	
297.80700	90	
297.89448	78	
298.08695	78	
298.30451	92	
299.01361	96	
299.06040	98	
299.49858	82	
299.80433	120	
299.89607	82	
300.04916	94	
301.00736	84	
301.63810	82	
301.87900	80	
301.90878	74	
303.42757	88	
304.86486	134	
305.37292	78	
305.82813	80	
307.88664	278	
309.87313	184	
311.51895	74	
311.91365	94	
311.98285	84	
312.78164	78	
312.88112	86	
315.85953	106	
316.82943	78	
317.08077	92	
318.23424	124	
318.84788	88	
318.87691	84	
319.38979	84	
322.27159	116	
325.90370	74	
326.71435	74	
327.86738	80	
328.04273	78	
328.12532	82	
328.84679	84	
328.88865	124	
329.00235	74	
329.76660	80	
329.86930	300	1+
330.09893	80	
330.95845	82	
332.13219	78	
332.75449	74	
337.06671	78	
338.38543	100	
338.98482	108	
END IONS

###FS:    #m/z: 322.93041 #charge 1+
###MS: 73
###MSMS: 74
BEGIN IONS
TITLE=Cmpd 55, +MS2(322.9304), 28.0-35.0eV, 1.6min #74
RTINSECONDS=95.4235
SCANS=73-74
PEPMASS=322.93041	2750944
CHARGE=1+
54.19108	92	
71.85174	78	
185.00431	72	
186.96678	100	
186.98188	80	
191.85907	84	
191.92738	84	
193.40327	72	
198.03417	78	
201.96765	72	
205.51476	86	
206.95009	116	
208.43483	86	
210.90996	84	
211.43305	98	
212.89602	92	
213.88969	84	
215.88221	72	
215.92924	88	
217.89594	106	
218.84903	72	
221.00337	82	
223.95859	182	
224.58658	98	
226.12756	76	
227.92957	194	
228.05392	94	
232.39489	90	
234.93852	70	
237.79984	72	
238.04814	74	
238.42726	94	
238.88836	240	1+
238.93926	250	
239.07871	70	
239.10976	156	
239.92193	82	
240.94119	3350	
241.85771	82	
241.89043	76	
241.93942	9200	1+
242.94178	6370	1+
244.59457	84	
244.82363	72	
244.93939	2040	1+
246.85237	72	
246.87935	116	
246.94106	78	
246.97446	88	
248.85968	74	
248.88667	84	
249.06608	72	
250.04179	82	
250.14114	88	
250.92833	72	
250.94366	102	
251.14000	84	
253.12483	80	
254.80359	90	
254.82941	72	
256.26832	80	
256.84047	70	
257.40747	106	
257.89869	116	
258.58909	102	
258.83121	110	
258.96605	76	
259.06518	82	
259.89189	76	
260.83320	154	
260.93803	92	
263.08787	84	
263.82852	72	
263.85002	72	
263.88582	84	
263.97598	82	
264.06951	78	
264.84423	80	
264.86568	128	
265.05837	126	
265.86072	118	
266.01506	70	
266.06056	72	
266.13503	74	
266.83411	70	
266.85720	180	1+
266.92605	108	
266.95275	74	
267.97079	76	
269.06516	86	
269.79909	70	
269.84859	116	
269.96025	112	
270.63858	82	
271.09319	78	
271.81556	72	
272.12537	100	
272.36037	96	
272.84884	118	
272.94017	78	
273.86816	74	
274.88318	72	
275.85248	72	
275.92248	88	
275.99376	72	
276.85732	90	
276.90008	72	
277.41342	80	
279.09130	1342	1+
279.41195	70	
281.29238	72	
281.90438	84	
282.02577	70	
282.27958	72	
282.87175	86	
283.35746	100	
283.47306	86	
284.29117	556	1+
284.86236	194	
284.87998	78	
285.07127	82	
285.80273	180	1+
285.89515	84	
289.79502	80	
292.45137	86	
292.87977	106	
292.95782	80	
293.84994	292	1+
294.91552	86	
298.91460	90	
299.79495	88	
301.48012	84	
301.86214	120	
303.94978	74	
304.97412	70	
305.27411	74	
305.86873	72	
306.85596	82	
306.99118	70	
307.79516	148	
307.88990	180	
308.28963	76	
309.87699	220	1+
310.86042	74	
311.13559	82	
311.82442	74	
312.77506	78	
313.88359	70	
314.89019	78	
317.95806	92	
321.57247	102	
321.75739	70	
321.92496	96	
322.81084	72	
323.21914	80	
323.88873	232	1+
325.76505	76	
326.75457	82	
326.90553	82	
327.62495	98	
327.91630	74	
END IONS

###FS:    #m/z: 340.94092 #charge 1+
###MS: 73
###MSMS: 75
BEGIN IONS
TITLE=Cmpd 56, +MS2(340.9409), 28.0-35.0eV, 1.6min #75
RTINSECONDS=96.1955
SCANS=73,75
PEPMASS=340.94092	995452
CHARGE=1+
162.05745	74	
185.59098	86	
192.11405	90	
192.92671	104	
197.85312	82	
198.95448	74	
201.86471	136	
203.80400	76	
204.92038	78	
208.95658	180	
210.86881	76	
210.88641	86	
210.93923	190	
212.44111	74	
212.87974	118	
213.86096	80	
213.88791	294	1+
213.93983	1030	1+
215.51595	76	
215.93645	78	
217.88351	114	
222.97539	202	1+
223.96143	76	
226.88792	172	
227.83152	78	
227.87380	74	
228.84815	78	
228.89914	138	
228.94502	130	
230.88952	226	
231.08447	76	
231.89171	88	
231.95112	990	1+
233.10111	76	
233.89780	284	
233.95383	122	
234.46035	84	
235.85373	84	
235.89036	196	
237.06222	116	
237.52947	102	
240.83868	152	
240.96700	76	
241.12720	104	
241.84075	198	
242.83560	140	
242.91727	98	
243.83142	332	
244.38733	90	
244.88471	88	
244.91720	74	
245.83797	76	
245.89442	84	
245.95620	74	
246.97434	100	
248.03610	242	1+
248.89704	80	
248.99827	82	
249.95998	110	
249.99336	150	
250.90567	98	
250.95828	92	
250.99873	118	
252.42435	130	
253.85033	98	
253.95595	84	
254.91646	132	
254.96784	778	1+
255.07753	204	
255.91081	78	
256.84872	122	
257.83051	126	
257.86245	92	
258.84587	224	
259.85183	260	
259.95825	132	
260.83472	242	
261.06932	188	1+
261.81548	78	
261.84415	326	
262.43602	78	
262.83271	140	
264.86758	132	
264.88210	84	
265.91266	100	
267.13757	106	
267.84803	76	
268.00720	86	
268.83950	282	1+
270.83397	160	
271.11370	80	
271.82989	80	
272.44152	88	
272.80441	320	1+
272.83810	144	1+
272.92176	116	
272.97559	154	
274.90162	214	1+
275.07849	78	
276.85813	764	1+
276.87332	218	
278.84627	1410	1+
279.09293	116	
279.91582	204	
280.88124	206	1+
280.89870	74	
281.04631	150	
281.86712	144	
282.79033	92	
282.91752	118	
284.03356	152	
284.93053	94	
288.26272	92	
288.43564	74	
289.80372	130	
290.00806	84	
291.40049	102	
293.39894	74	
293.43935	76	
293.85565	80	
295.40488	74	
295.81435	82	
296.85087	122	
297.82636	74	
297.84524	90	
297.86032	78	
298.81257	80	
299.05652	112	
299.87029	122	
300.87709	74	
300.91214	158	
301.13483	86	
301.86586	108	
302.17356	80	
302.86757	160	
302.94433	96	
303.01380	88	
303.86777	112	
303.94111	80	
304.92894	88	
305.80829	206	1+
306.43171	96	
309.19137	74	
309.29719	94	
309.91513	104	
310.87672	288	1+
311.85273	104	
311.89608	98	
312.11733	88	
312.84225	86	
315.10087	74	
315.85463	126	
318.82149	84	
318.86523	76	
318.93770	90	
320.96044	78	
321.07476	102	
321.93570	84	
324.77297	82	
328.80181	394	1+
331.19508	88	
331.89653	86	
336.80550	98	
336.87575	208	1+
336.95847	114	
337.83587	76	
342.18989	76	
342.36930	74	
END IONS

###FS:    #m/z: 507.84565 #charge 1+
###MS: 73
###MSMS: 76
BEGIN IONS
TITLE=Cmpd 57, +MS2(507.8457), 28.2-35.2eV, 1.7min #76
RTINSECONDS=96.968
SCANS=73,76
PEPMASS=507.84565	162278
CHARGE=1+
191.87116	136	
196.01611	490	1+
214.88738	206	
224.97838	120	
227.95465	136	
232.89735	498	1+
233.12812	118	
250.09069	150	
250.91060	146	
252.90546	140	
258.87648	130	
259.88098	270	1+
262.82975	118	
265.08730	308	1+
266.16626	154	
267.16289	140	
267.39678	302	1+
268.40207	234	1+
270.85739	156	
272.84420	324	1+
273.81354	122	
273.84631	258	1+
275.85039	216	1+
277.07227	184	1+
279.83559	196	
279.88858	262	1+
280.82562	136	
285.85489	250	
285.90054	154	
287.85182	1612	
288.86828	654	1+
288.89189	268	
290.80831	272	1+
291.86821	180	
291.88903	206	1+
292.10856	122	
293.87556	540	
293.90294	198	1+
294.86465	484	1+
294.87468	262	
295.93808	216	1+
296.82145	176	
296.85385	268	1+
297.80734	140	
298.81165	134	
298.85097	352	1+
301.86499	192	
302.85167	186	
302.88716	158	
303.81097	154	
303.86737	1006	1+
305.86329	2426	
306.13112	128	
307.85736	156	
307.89034	314	
308.14341	718	1+
308.38310	222	1+
308.80941	146	
308.87140	1842	1+
308.90739	168	
310.15904	510	
311.88273	2464	1+
311.93997	254	1+
311.97715	218	1+
313.39284	124	
314.81081	208	1+
314.83002	242	
314.86065	1168	1+
316.90376	186	
317.88272	172	1+
318.06749	174	1+
321.86304	120	
322.86626	230	
322.88813	124	
323.87361	902	1+
324.85784	220	
325.90623	120	
326.88400	3950	1+
327.03155	168	1+
327.81157	196	1+
328.87728	328	1+
329.86750	126	
330.16240	198	
330.82921	150	
332.80169	132	
332.87412	618	
332.96449	140	
333.82176	300	1+
333.89295	236	
335.88470	142	
336.86042	144	
337.87557	466	1+
340.78868	126	
340.86313	220	
341.00219	198	1+
343.83253	208	1+
343.87368	452	1+
345.87426	182	
346.78219	162	
346.89239	186	
347.77653	528	1+
347.80637	162	
348.08110	122	
348.84399	138	
348.89408	286	1+
349.76396	520	1+
349.85341	186	1+
350.81995	124	
350.88568	516	1+
351.77541	132	
352.81463	406	1+
353.76562	154	
353.85155	484	1+
354.89277	126	
355.89357	170	
356.79603	354	1+
357.77507	188	
357.80055	246	1+
357.83238	140	
358.86785	224	1+
360.74878	152	
360.82636	118	
361.81506	118	
362.86633	278	1+
363.10752	144	
363.77356	192	1+
363.79732	136	
365.38386	134	
365.75911	120	
365.77854	272	1+
366.80277	158	
367.70873	336	1+
367.76553	206	
367.81537	128	
368.77237	162	
368.84011	178	
368.89394	590	1+
368.94592	232	1+
369.79513	402	1+
369.83870	630	1+
370.72470	408	1+
370.80108	294	1+
371.83928	194	
371.87868	160	1+
372.78259	316	1+
374.77682	356	1+
374.81456	234	
374.87025	132	
376.88785	146	
379.82401	210	
380.72151	434	1+
380.80384	142	
381.83768	490	1+
382.86720	204	
383.12993	122	
384.85213	142	
385.78333	118	
385.82476	298	1+
386.85191	190	
387.84854	682	1+
389.20840	122	
389.81849	118	
389.84963	144	
390.78734	168	
390.84184	512	
391.84445	496	
391.91423	122	
392.07904	192	1+
392.82642	1294	1+
394.78676	270	
394.83834	244	
395.77519	150	
395.81283	122	
396.85379	178	1+
398.72851	476	1+
399.84741	670	1+
400.79626	194	1+
402.86130	142	
403.87278	372	
404.87392	192	
405.75858	454	1+
405.85881	628	1+
407.06163	212	1+
407.86626	850	
408.23666	110	1+
408.85377	1692	1+
408.90691	182	1+
409.73672	240	
410.73494	562	1+
410.83722	1560	1+
410.87067	200	
412.21346	108	1+
412.79752	206	1+
414.75460	130	
415.75295	124	
417.85735	566	1+
417.87643	154	
420.72994	120	
420.82093	266	1+
421.82533	200	1+
421.88177	204	
422.86857	938	1+
422.88355	268	
423.77315	184	
423.87133	630	1+
424.79288	146	
425.75650	538	
425.87821	118	
426.76478	410	
426.86253	966	
427.73918	218	
427.80172	256	1+
427.86375	458	
428.73397	524	1+
428.84679	2310	1+
429.70295	420	1+
429.73229	338	1+
429.82014	168	
430.78090	142	
431.86516	430	1+
432.69064	190	1+
432.88592	128	
433.85525	310	
434.82578	122	
434.88156	130	
435.71245	176	
435.84486	118	
435.86500	272	
438.87381	218	1+
439.89225	204	
440.79986	168	
441.78686	204	
441.87337	276	1+
441.89484	186	
442.78775	162	
443.69660	184	1+
443.76916	290	1+
444.87340	1984	1+
445.75076	508	
445.80011	314	1+
445.89765	132	
446.75250	548	1+
446.77659	124	
447.01117	92	1+
447.71112	1030	1+
447.88327	152	
448.88932	214	
449.88045	742	1+
450.70639	340	1+
450.74775	314	1+
451.88213	288	1+
457.72578	128	
457.90080	194	
462.88298	1122	1+
464.88470	198	
465.72056	412	1+
466.77282	194	1+
467.88893	1688	1+
469.71265	130	
470.71967	278	1+
481.66776	124	
485.89927	738	1+
487.27912	118	
506.80499	120	
508.91060	198	1+
511.80410	172	1+
END IONS

###FS:    #m/z: 322.93028 #charge 1+
###MS: 77
###MSMS: 78
BEGIN IONS
TITLE=Cmpd 58, +MS2(322.9303), 28.0-35.0eV, 1.7min #78
RTINSECONDS=100.64
SCANS=77-78
PEPMASS=322.93028	2619608
CHARGE=1+
110.29095	88	
178.43630	70	
185.99081	80	
192.44299	78	
196.43430	68	
198.91492	70	
201.04249	136	
202.05123	148	
204.10208	92	
205.95064	90	
207.92995	72	
207.98671	114	
208.04352	94	
212.97843	74	
216.89715	66	
218.89982	66	
219.00737	78	
219.89511	106	
219.95204	66	
220.87303	210	
221.06726	72	
223.95959	230	
226.45450	72	
226.89612	68	
227.86314	72	
227.93075	72	
228.82240	72	
228.89080	74	
231.84100	74	
233.02437	88	
234.13170	68	
235.05863	78	
235.79145	98	
238.04989	78	
238.93941	188	
239.08039	98	
239.79870	90	
240.07783	128	
240.72486	64	
240.94071	3032	
241.02397	84	
241.46075	66	
241.88544	214	1+
241.93971	9684	1+
242.19821	66	
242.94184	6908	1+
243.04536	82	
243.81912	88	
243.87288	102	
243.97848	86	
244.37580	68	
244.88229	76	
244.91251	78	
244.94080	1558	1+
245.83843	64	
245.90226	72	
246.10645	76	
246.86094	70	
247.38332	66	
247.43587	80	
247.97912	156	
248.03330	70	
248.57827	66	
248.87411	64	
249.85927	76	
250.09995	74	
250.83287	182	1+
251.08204	80	
251.97356	66	
252.61418	72	
252.95342	66	
253.19937	92	
253.83348	136	
254.83524	74	
255.86562	106	
256.02636	72	
256.81110	64	
256.89909	156	
256.91834	66	
257.90251	68	
258.83403	122	
260.84213	110	
261.83692	200	
262.82988	82	
263.05423	64	
264.09742	100	
264.85825	72	
264.92450	78	
266.04233	70	
266.88334	196	
267.80034	72	
267.83828	68	
269.89450	126	
271.08931	78	
272.12333	74	
273.78786	70	
273.81517	74	
274.22192	68	
274.85462	72	
274.91968	102	
274.94618	66	
275.81331	234	1+
275.90003	102	
276.84729	136	
277.85648	150	
278.02704	76	
278.07258	84	
278.84477	324	1+
279.09226	1846	1+
279.24888	68	
281.72638	94	
281.86286	78	
283.07166	88	
283.78747	78	
284.21283	108	
284.29375	460	1+
284.86327	120	
285.16242	68	
285.82013	68	
285.88707	78	
287.79188	80	
287.92920	82	
289.78237	78	
289.82041	86	
289.85478	202	1+
289.88084	154	
291.35622	104	
293.84987	96	
294.65624	80	
294.85676	84	
295.85690	72	
296.85477	130	
296.95195	86	
297.15536	70	
297.81561	86	
300.84097	72	
301.12618	72	
301.86836	72	
302.25028	96	
302.39539	102	
302.86595	130	
304.18548	64	
304.87777	68	
304.93323	76	
306.32002	66	
306.93255	76	
307.39759	66	
307.88316	72	
308.29820	68	
309.79597	194	1+
309.87387	208	1+
310.83673	74	
312.15209	96	
312.86207	114	
312.92317	82	
313.83327	70	
315.80108	66	
321.81261	64	
323.72044	64	
324.76318	120	
325.35547	88	
325.90151	164	1+
327.94733	66	
END IONS

###FS:    #m/z: 340.94089 #charge 1+
###MS: 77
###MSMS: 79
BEGIN IONS
TITLE=Cmpd 59, +MS2(340.9409), 28.0-35.0eV, 1.7min #79
RTINSECONDS=101.412
SCANS=77,79
PEPMASS=340.94089	942132
CHARGE=1+
115.89126	82	
180.70558	80	
192.92613	140	
196.86275	82	
200.86565	134	
203.98265	74	
205.91538	134	
208.42065	102	
208.94046	106	
208.98117	92	
210.94117	196	
212.88335	78	
213.88281	96	
213.94065	774	1+
214.88732	88	
215.88822	306	
215.90885	92	
215.94056	128	
217.94021	146	
218.91454	102	
221.88975	94	
222.97407	80	
223.98138	80	
226.83689	78	
226.87894	118	
226.94735	280	1+
227.86498	88	
228.94450	262	
229.84521	130	
230.88299	86	
230.89968	110	
231.95042	1360	1+
232.90252	106	
233.40875	110	
233.89814	412	1+
233.94600	378	1+
233.96232	90	
235.38428	76	
235.89405	192	
235.94629	78	
238.84166	88	
238.90351	78	
240.00164	76	
240.23021	84	
240.84055	400	1+
241.90191	134	
243.82762	188	
244.80398	78	
244.83084	90	
244.88527	76	
244.95366	152	
246.97580	80	
247.82766	76	
248.85888	74	
248.88223	94	
248.89975	76	
249.09739	92	
249.96004	840	
250.99333	90	
251.15766	78	
251.51779	88	
251.83723	74	
251.88075	218	
251.95744	128	
252.96276	96	
253.95294	74	
254.96751	1032	1+
255.07404	84	
255.91934	76	
256.89469	120	
257.58493	112	
257.80362	90	
257.83316	78	
257.90217	90	
257.97340	76	
258.38200	92	
258.84653	258	
258.96236	82	
259.79624	116	1+
259.84923	136	
259.95745	128	
260.83707	912	1+
260.86669	82	
260.94424	78	
261.67859	82	
261.85582	78	
262.87947	84	
263.86318	264	1+
265.12406	82	
266.84424	92	
267.85785	84	
268.83824	138	
268.96851	102	
271.18215	74	
271.91192	188	1+
272.84338	152	
272.93648	164	
272.98002	168	
273.40744	86	
274.89928	94	
274.97270	78	
276.85548	226	
276.89009	76	
276.95553	84	
277.86310	146	
277.90314	154	1+
278.84665	1820	1+
279.79476	84	
279.92861	74	
280.84104	94	
281.00446	108	
281.04975	148	
281.89584	172	
282.87325	258	1+
283.02974	128	
284.91474	142	
287.88135	82	
287.91274	88	
289.48361	86	
289.87812	130	
292.87167	148	
294.85411	120	
294.86703	128	
296.82378	94	
296.97230	80	
297.87101	76	
297.88570	80	
298.01518	78	
298.23322	74	
298.30931	210	1+
298.87182	116	
298.92927	78	
299.05872	76	
299.87522	184	
299.89204	88	
300.81549	116	
300.83857	74	
300.93925	92	
301.01544	84	
301.15818	74	
301.65934	90	
301.85629	414	1+
301.91086	94	
302.86005	272	1+
302.94335	288	1+
304.02262	76	
306.82732	92	
307.88483	96	
308.87195	80	
309.11571	78	
309.86762	224	1+
309.88779	318	1+
311.00771	92	
312.88168	78	
314.83924	76	
317.86845	84	
323.81996	86	
324.88947	108	
327.87399	76	
327.96281	74	
328.89250	80	
330.82481	142	
330.88907	100	
333.82613	82	
333.86775	126	
338.79792	78	
340.95995	96	
342.90445	144	
343.31693	108	
345.23357	76	
END IONS

###FS:    #m/z: 507.84523 #charge 1+
###MS: 77
###MSMS: 80
BEGIN IONS
TITLE=Cmpd 60, +MS2(507.8452), 28.2-35.2eV, 1.7min #80
RTINSECONDS=102.185
SCANS=77,80
PEPMASS=507.84523	155208
CHARGE=1+
196.01670	270	1+
213.87886	398	1+
226.06633	126	
232.89562	288	
234.89151	234	1+
236.88910	146	
249.88894	192	
250.90780	346	1+
251.08274	264	1+
254.89797	130	
260.88178	146	
265.09344	236	1+
266.16846	206	
266.38407	144	
267.16919	172	
269.86947	166	
272.85052	290	1+
277.38860	366	1+
278.84098	214	
279.79558	174	1+
280.83611	192	
281.39025	148	
282.90802	228	1+
284.89351	382	1+
285.38894	158	
285.85448	182	
287.85293	1588	1+
287.93623	170	
288.89057	148	
289.85097	152	
290.13453	340	1+
290.86189	646	1+
291.94533	146	
293.87274	642	1+
295.84407	282	1+
295.85764	126	
299.81310	136	1+
299.87258	216	
300.85995	166	
301.84862	190	
301.87073	170	
303.86747	1232	1+
305.83978	366	1+
305.86366	2612	1+
306.90398	138	
307.81375	202	1+
307.88897	388	
308.14178	1346	1+
308.87466	2052	1+
308.89447	436	
309.18655	136	
310.15674	734	1+
311.82373	124	
311.88435	2248	1+
312.81339	232	1+
313.91309	158	1+
314.86498	952	1+
314.88837	160	
315.78616	138	
315.81565	284	1+
316.86984	200	
318.75581	152	
318.93522	144	
319.87566	406	1+
320.85371	234	1+
320.89724	170	
321.14293	218	1+
321.82903	142	
323.38499	146	
323.87404	506	
324.86187	240	
324.92698	154	
325.78613	156	1+
325.82763	314	1+
325.85462	128	
325.87226	138	
325.90121	330	
325.94033	164	1+
326.13753	152	1+
326.88368	4348	1+
327.77765	196	1+
327.83024	134	
328.36890	158	
328.82511	200	
328.87310	534	
329.88884	564	1+
330.77917	216	1+
331.86977	578	1+
333.76956	174	1+
333.90476	132	
335.78006	234	1+
335.84209	194	
336.01054	132	
336.83793	196	1+
336.85944	152	
337.84643	210	1+
337.88219	466	1+
339.88094	136	
339.90064	160	
341.76969	134	
343.36510	136	
343.83685	160	
343.87479	188	
344.85343	338	1+
345.77935	164	
345.81308	158	
345.85453	230	1+
346.81465	138	
347.75137	172	
347.77806	336	
348.77488	150	
348.79956	210	1+
348.84499	148	
348.86844	174	
348.89051	292	
348.91517	258	1+
349.70595	214	1+
349.76037	718	1+
350.15403	154	
350.83604	224	
350.88678	720	1+
351.87224	142	
351.94186	224	1+
352.02247	134	1+
352.85245	500	1+
353.78478	156	
353.88032	138	
355.83421	324	1+
355.89040	302	1+
356.77580	298	1+
356.79076	182	
356.83428	390	1+
358.78309	386	1+
359.76888	252	1+
359.89625	268	1+
363.83452	632	1+
365.79099	234	
366.18440	182	
366.81647	166	
366.84125	532	1+
367.70719	132	
367.76501	256	1+
367.88329	156	
368.81123	126	
368.89821	684	1+
369.23865	326	1+
369.83868	488	1+
369.85789	140	
370.80550	280	1+
371.83067	136	
371.87236	304	1+
372.36704	150	
372.78225	460	1+
373.06763	152	
373.71721	280	1+
373.81211	498	1+
376.05327	276	1+
378.84952	242	1+
378.88664	360	1+
380.71669	298	
381.71558	142	
381.84372	246	
382.82518	218	
383.39850	130	
383.77886	246	1+
384.82761	144	
384.85297	1022	1+
385.77367	172	
385.82812	128	
386.74615	140	
386.77610	152	
386.84471	770	1+
387.72872	290	1+
387.80419	204	
387.84783	568	1+
387.87673	198	1+
388.78966	234	
389.20278	228	
390.05666	258	1+
390.77502	154	
390.84139	472	
390.86482	230	
391.75356	160	1+
391.80608	220	
391.84098	364	
392.82469	1712	1+
393.79778	136	
396.76964	140	
397.84705	174	
398.72897	410	1+
398.87545	206	
399.84846	1184	1+
400.80756	136	
402.86681	530	1+
403.77076	186	1+
403.81011	320	1+
404.81212	362	1+
405.85617	444	1+
407.74395	150	
407.77689	168	1+
407.84614	204	
407.86951	1106	
408.85688	2158	1+
409.73277	562	1+
410.09124	138	
410.73938	384	1+
410.83682	1662	1+
411.80805	124	
411.86621	212	
412.00416	136	1+
412.06871	230	1+
412.83763	440	1+
413.75978	162	
414.86791	198	1+
415.83999	146	
417.74661	310	1+
417.85679	180	
418.85561	126	
419.81889	132	
420.72992	150	
420.86265	210	
421.73695	150	
421.77879	220	1+
421.82010	202	1+
421.88168	276	
422.73204	140	
422.87092	214	
423.79351	150	
423.86719	792	1+
424.79197	132	
425.75749	372	
425.86491	174	
426.75470	186	
426.86320	1522	1+
427.71182	220	
427.74007	662	1+
428.84757	3170	1+
428.88389	302	
429.70092	264	
429.73573	192	
429.74979	212	
429.87334	126	
430.73958	188	
431.76827	146	
431.86840	858	1+
432.68187	142	
432.98346	178	1+
433.85296	264	
434.85361	152	
435.71501	130	
441.87486	130	
443.77073	142	
444.00333	130	1+
444.87164	2182	1+
445.75038	638	1+
446.78187	194	1+
446.87949	470	1+
447.71230	558	1+
447.82177	212	1+
449.88051	574	1+
450.69493	314	1+
450.76230	172	1+
451.86920	170	
452.75462	138	
453.86699	140	
457.71097	140	
457.90682	148	
462.88224	772	1+
464.88708	388	1+
467.69918	146	
467.77361	146	
467.88870	936	1+
468.77520	130	1+
470.73794	184	1+
470.85606	152	
485.89758	296	1+
500.24612	108	1+
508.91634	126	
509.80146	134	1+
510.13436	166	1+
END IONS

###FS:    #m/z: 322.93048 #charge 1+
###MS: 81
###MSMS: 82
BEGIN IONS
TITLE=Cmpd 61, +MS2(322.9305), 28.0-35.0eV, 1.8min #82
RTINSECONDS=105.845
SCANS=81-82
PEPMASS=322.93048	2866332
CHARGE=1+
85.99154	80	
167.69392	72	
183.49939	88	
190.93320	92	
193.99451	84	
194.40691	84	
196.88689	78	
197.90143	72	
200.89385	68	
202.04785	74	
205.95504	70	
206.96687	286	1+
209.92474	70	
210.90368	154	
211.89544	74	
214.89376	168	
217.39293	70	
217.89289	86	
217.96740	86	
218.88907	116	
219.05636	70	
222.95736	286	1+
223.92668	68	
223.96111	236	1+
224.44294	80	
226.11659	96	
226.96440	78	
227.93412	164	
227.95438	208	
228.91208	136	
229.89878	76	
230.82310	72	
230.86080	70	
230.95192	68	
231.85598	78	
231.89711	102	
233.08613	78	
234.02631	76	
235.05891	68	
235.82534	80	
235.94047	92	
236.90708	98	
237.04947	160	1+
237.79077	72	
237.95380	70	
238.88474	160	
238.94009	268	1+
239.08116	184	
239.79534	68	
239.88683	108	
240.09855	78	
240.94111	2356	
240.96478	140	
241.94241	2666	
242.86087	130	
242.94171	7366	1+
243.82053	172	1+
244.34284	72	
244.91148	70	
244.94115	1838	1+
245.84801	70	
246.91162	222	1+
246.97907	184	
247.98621	82	
248.83899	240	1+
248.87993	84	
249.83413	206	1+
249.95640	84	
249.98746	72	
250.05858	68	
250.13525	72	
250.90686	70	
250.94937	78	
251.06857	212	
251.86448	68	
251.93252	72	
251.95050	76	
252.35206	98	
253.92069	204	1+
256.07553	76	
256.89513	262	
258.01101	82	
258.83613	124	
260.83861	68	
261.43238	82	
261.47586	68	
261.82848	136	
261.99059	74	
262.98940	72	
263.38381	102	
263.93182	80	
264.13525	80	
264.84814	76	
265.05835	104	
265.09209	78	
265.35220	100	
265.79958	92	
266.95274	72	
267.24777	94	
268.44336	100	
268.84785	96	
269.42207	92	
271.48370	86	
271.84387	72	
272.84570	184	
272.86777	128	
274.78972	96	
275.80734	134	
277.84769	198	1+
279.09088	1258	1+
279.90997	74	
279.92456	76	
280.84213	72	
281.81964	80	
282.80142	82	
282.86772	80	
283.06706	220	1+
283.79997	136	
283.85544	76	
284.29218	534	1+
284.31305	74	
284.78553	88	
286.79450	70	
286.96525	68	
287.88845	96	
288.90731	80	
289.13072	72	
289.88172	258	1+
290.78854	82	
290.82226	90	
290.96895	82	
291.05916	154	1+
291.42129	88	
293.86344	116	
293.88716	98	
294.12115	84	
294.85020	78	
296.80782	82	
297.78403	76	
298.43680	82	
298.86368	68	
298.93592	78	
300.86346	70	
301.75937	84	
302.99580	84	
305.80204	78	
305.94400	76	
307.80041	76	
307.82393	72	
308.30963	72	
308.81794	76	
309.88109	78	
309.98231	82	
310.80744	96	
310.86893	100	
310.88405	102	
311.88549	82	
312.16304	82	
312.20014	80	
312.81186	94	
313.36807	84	
318.80847	70	
321.82241	148	
323.88257	82	
325.42631	78	
326.88127	130	
327.89204	74	
328.14964	70	
END IONS

###FS:    #m/z: 340.94106 #charge 1+
###MS: 81
###MSMS: 83
BEGIN IONS
TITLE=Cmpd 62, +MS2(340.9411), 28.0-35.0eV, 1.8min #83
RTINSECONDS=106.618
SCANS=81,83
PEPMASS=340.94106	1053940
CHARGE=1+
188.46081	80	
199.13134	94	
205.95082	120	
208.95822	82	
210.94275	254	1+
212.88071	144	
213.94055	936	1+
214.88806	202	
215.89285	128	
215.93827	214	
217.88121	290	1+
217.93739	102	
220.87132	148	
221.89364	136	
222.95364	78	
226.39347	80	
226.96031	112	
227.95562	78	
228.89401	170	
228.93887	180	
229.88967	78	
229.95646	84	
231.01911	78	
231.89222	114	
231.94960	1044	1+
232.89363	108	
233.41221	94	
233.86083	78	
233.89631	310	
233.91753	150	
233.94933	284	
234.88558	90	
235.59740	80	
235.89521	130	
235.94902	166	
236.88805	78	
237.89088	148	
238.86821	122	
238.88633	154	
239.89144	88	
240.05299	82	
241.84422	374	1+
241.88469	96	
242.94806	94	
243.78490	80	
243.83187	182	
243.85570	96	
244.83108	76	
244.87891	78	
245.44978	80	
245.89821	76	
245.95596	94	
246.90231	76	
248.96938	76	
249.95990	436	1+
254.91828	282	
254.96507	644	1+
255.90668	88	
256.07939	112	
256.85408	126	
256.88189	126	
256.90214	114	
256.91446	122	
256.96224	102	
257.40767	82	
257.85907	118	
257.94356	82	
258.41525	94	
258.84800	256	
258.92271	82	
258.95469	264	1+
259.10481	82	
259.85461	166	
259.90108	142	
260.03160	90	
260.83562	706	1+
260.89646	80	
260.92405	82	
262.03434	82	
262.67449	78	
262.97337	80	
263.38769	86	
264.86457	244	
265.57821	100	
266.11580	158	
267.13492	150	
268.84457	128	
268.95623	108	
269.34532	76	
269.79052	228	1+
270.84217	114	
272.84008	202	1+
272.93589	254	
272.97735	124	
273.88622	138	
274.79756	78	
274.86207	120	
274.89305	116	
275.84501	98	
276.85589	358	
277.85959	248	
277.92643	78	
277.96975	86	
278.84625	1384	1+
279.11264	90	
279.93047	120	
280.04945	172	1+
280.25932	98	
281.17048	102	
281.99059	78	
282.80994	94	
283.02706	98	
287.97500	86	
289.07961	90	
289.45186	76	
289.85775	108	
290.85442	120	
292.94525	90	
293.87491	76	
293.92540	82	
294.84766	146	
294.86188	80	
296.85338	142	
297.97045	232	
298.07854	94	
298.84412	208	1+
298.88523	86	
298.92923	78	
299.01466	98	
299.87257	142	
299.95991	80	
300.82155	84	
300.88277	150	
301.86618	290	1+
302.17225	96	
302.94816	122	
303.86838	96	
304.30088	86	
304.54730	82	
305.81289	80	
308.52268	94	
308.86519	156	
309.89573	84	
310.04930	86	
310.43842	78	
310.92123	92	
311.81795	88	
312.80327	100	
313.27234	108	
316.76830	102	
318.75627	128	
319.11762	82	
322.83955	86	
325.82881	76	
328.88418	82	
330.83100	76	
332.85266	76	
335.63004	84	
335.98916	144	1+
337.13479	78	
340.08566	82	
340.75612	82	
341.86745	90	
342.16959	98	
342.83533	100	
344.85718	80	
END IONS

###FS:    #m/z: 363.95717 #charge 1+
###MS: 81
###MSMS: 84
BEGIN IONS
TITLE=Cmpd 63, +MS2(363.9572), 28.0-35.0eV, 1.8min #84
RTINSECONDS=107.389
SCANS=81,84
PEPMASS=363.95717	463906
CHARGE=1+
180.96131	100	
189.86071	84	
191.85946	182	
193.85761	86	
200.94735	134	
206.95217	98	
207.87225	126	
207.95064	120	
209.88043	80	
209.94389	872	1+
210.88312	114	
212.87899	1342	1+
216.91524	94	
217.98367	114	
222.95238	486	1+
224.95098	1000	1+
224.97354	100	
226.88733	90	
226.94787	6650	1+
227.08922	82	
227.88064	116	
227.93147	136	
228.90065	328	1+
228.94314	7658	1+
229.84294	86	
230.88901	1658	1+
232.88584	420	
233.02790	108	
233.18797	106	
233.97567	84	
234.87901	140	
234.92693	88	
235.29586	86	
235.87819	102	
236.91455	92	
237.00546	82	
237.05327	98	
239.45996	98	
239.93129	94	
240.83652	172	
240.94010	612	
240.96179	236	
241.93881	1876	1+
241.96400	116	
242.94065	1240	1+
242.96178	444	1+
243.82066	110	
244.95793	4160	1+
245.83344	128	
245.88438	80	
245.94108	324	
246.95308	4980	1+
248.90021	568	
248.97609	100	
249.80689	82	
250.06157	106	
250.59355	88	
250.79503	82	
250.94577	214	1+
250.96801	178	
250.99991	86	
254.09186	100	
254.34175	98	
258.83480	182	1+
258.85215	118	
258.97461	82	
260.87006	126	
260.96868	160	
261.83958	132	
261.85520	90	
262.44791	86	
262.91259	92	
263.82366	86	
263.94404	86	
264.41881	106	
264.91774	226	1+
264.96208	196	
265.02617	80	
265.08402	88	
265.79515	114	
265.90070	136	
266.56774	92	
266.59385	82	
266.81594	216	
267.84836	98	
267.97288	874	1+
268.40295	88	
268.86597	82	
268.96267	112	
269.97055	346	1+
270.85439	208	1+
271.92388	102	
272.54926	108	
272.87954	170	1+
275.14198	100	1+
276.79837	80	
277.86143	202	
278.10081	178	1+
278.79811	172	
278.84143	122	
279.08037	84	
279.79829	108	
280.79088	168	
280.83840	142	
281.79287	158	
281.89594	220	1+
282.80094	86	
283.79720	116	
284.16005	82	
284.78974	86	
284.81006	90	
284.85567	88	
285.84723	450	1+
285.92200	172	
285.93508	112	
286.85970	86	
288.88805	206	1+
289.08697	88	
290.39301	84	
290.76980	92	
290.81986	88	
292.41991	112	
293.11816	212	
293.86365	274	1+
293.93270	106	
294.43507	90	
295.94135	128	
296.80268	130	
297.83912	154	1+
298.80459	390	
298.99148	86	
299.79866	1088	1+
299.86796	128	
300.43004	82	
300.79963	772	1+
300.91780	94	
301.18170	84	
301.29287	102	
301.86115	146	
302.79409	224	1+
302.86367	132	
302.91204	96	
302.94696	102	
303.85550	748	1+
304.09519	104	
307.40597	84	
307.87509	86	
309.83064	82	
309.89454	118	
309.92908	162	
310.93619	90	
311.12896	182	
312.80762	94	
313.98438	116	
314.04218	82	
317.38473	86	
317.44384	82	
319.05618	84	
319.79341	92	
320.44360	82	
321.81748	126	
321.86963	84	
322.92946	298	
323.88403	80	
324.85960	82	
325.86770	264	1+
326.87274	224	1+
327.89156	110	
328.88750	98	
329.87079	294	1+
332.87203	124	
334.87787	158	
335.83123	214	1+
336.95054	122	
337.09017	174	
339.82701	324	1+
340.87481	128	
340.94205	222	
341.77438	98	
346.98788	106	
348.90958	96	
354.89152	86	
355.24790	116	
355.42592	102	
362.25508	88	
364.80026	96	
END IONS

###FS:    #m/z: 363.95698 #charge 1+
###MS: 85
###MSMS: 86
BEGIN IONS
TITLE=Cmpd 64, +MS2(363.9570), 28.0-35.0eV, 1.9min #86
RTINSECONDS=111.063
SCANS=85-86
PEPMASS=363.95698	495358
CHARGE=1+
55.04777	84	
152.19712	100	
179.31436	88	
189.86472	578	
190.92828	150	
191.85989	410	
195.00662	100	
196.88296	390	
196.92841	88	
197.96214	100	
199.88581	92	
200.87757	118	
203.88114	134	
203.92961	132	
203.95809	88	
205.94898	106	
207.87507	568	
207.94689	158	
208.94141	118	
209.04174	88	
209.91774	84	
209.94435	2686	1+
210.88562	124	
212.88006	2702	1+
222.95266	2010	1+
223.03767	124	
223.98321	96	
224.94963	2502	1+
225.88781	182	
225.97685	98	
226.30029	248	1+
226.89383	174	
226.94764	14956	1+
226.97119	330	
227.03462	104	
227.25109	152	
227.88094	124	
227.91009	116	
228.04772	106	
228.82172	100	1+
228.89560	566	1+
228.94284	16208	1+
229.98289	92	1+
230.88975	3236	
231.88441	376	1+
232.09403	108	
232.82124	108	
232.88462	266	1+
233.40685	98	
233.96138	174	
234.87964	280	
235.84938	220	1+
236.06569	342	1+
237.62386	84	
240.82213	296	1+
240.93979	358	
240.96308	718	
241.94482	326	
242.03767	92	
242.89917	108	
242.94163	1152	1+
242.96014	778	1+
243.82023	124	
243.83461	108	
243.90063	114	
244.37751	106	
244.95828	8090	1+
245.39392	90	
246.09126	100	1+
246.43955	86	
246.95365	7970	1+
248.30635	96	1+
248.84398	152	
248.90049	1320	1+
249.04064	168	
250.36429	86	
250.89744	132	
250.94854	290	1+
250.97167	126	
251.04245	136	
251.91392	154	
251.98268	90	
252.13738	84	
253.90630	318	1+
254.00690	98	
254.83812	126	
258.83079	148	
258.97476	404	
259.13229	86	
259.96732	824	1+
260.83080	636	1+
260.88461	84	
260.96828	612	1+
261.83171	422	1+
262.37602	84	
262.91511	86	
263.89173	88	
263.95896	98	
263.98015	152	
265.84371	156	
265.97734	238	
266.81330	136	
267.97495	482	
268.87239	206	1+
268.95819	220	
268.96809	1482	1+
269.90993	88	
269.96954	1220	1+
271.91536	142	
272.37268	86	
272.42268	140	
272.55712	84	
272.80446	94	
272.88375	138	
273.91421	186	1+
274.84665	272	1+
277.81010	146	
278.44505	94	
278.51278	92	
278.79961	140	
278.83946	130	
278.85683	194	
278.87148	84	
279.10209	250	
279.79179	560	1+
279.85243	132	
279.89173	100	
280.11540	144	
280.43593	104	
280.85357	86	
281.85194	194	
281.89659	140	
282.79203	258	
283.07029	136	
283.35760	90	
283.79478	148	
283.97080	102	
283.98963	92	
284.65258	112	
284.82901	124	
284.85994	186	
285.84660	142	
286.87533	150	1+
288.08690	206	1+
292.32550	96	
293.11269	124	
293.90215	98	
294.87017	118	
296.81410	148	
298.80278	1000	1+
300.36616	106	
300.80146	690	1+
301.86268	228	
301.91576	294	1+
302.79387	98	
302.85502	792	1+
303.85698	666	1+
303.94280	100	
305.82424	194	1+
305.88382	158	
306.92058	94	
308.86751	100	
308.92439	186	
310.81284	84	
310.87857	162	
313.12920	84	
313.34070	122	1+
313.85287	82	
316.81514	148	
316.89698	96	
317.94260	106	
318.10265	94	
318.96342	94	
319.87461	88	
320.81315	386	1+
320.94014	114	
320.95828	132	
321.81641	308	1+
321.86830	128	
321.95982	94	
322.92844	318	
323.98374	98	
324.87759	118	
326.40608	98	
326.87499	214	
326.89522	108	
327.87398	110	
332.83749	128	
336.74904	84	
338.78855	96	
338.86345	96	
339.83018	136	
340.94032	390	1+
352.89297	270	1+
353.82385	84	
356.78256	98	
357.96158	126	1+
359.83309	126	
END IONS

###FS:    #m/z: 336.94600 #charge 1+
###MS: 85
###MSMS: 87
BEGIN IONS
TITLE=Cmpd 65, +MS2(336.9460), 28.0-35.0eV, 1.9min #87
RTINSECONDS=111.835
SCANS=85,87
PEPMASS=336.94600	51312
CHARGE=1+
54.17827	76	
71.27631	80	
182.86780	80	
191.09814	88	
205.94667	140	
206.97629	158	1+
208.95798	96	
209.88257	210	1+
211.87962	560	1+
211.92049	78	
211.94442	3264	
212.88175	478	1+
212.95500	78	
213.93952	1508	1+
215.88931	180	
215.93762	180	
216.83756	108	
217.92014	94	
221.02534	76	
221.94468	88	
222.03430	76	
222.97352	230	1+
223.95855	122	
224.96401	72	
226.06467	94	
226.87390	80	
226.97137	220	
227.89436	76	
228.85572	76	
229.05442	84	
229.95534	3554	1+
230.89003	1096	1+
231.35701	78	
231.95003	1740	1+
233.82652	114	
233.89886	452	1+
233.94555	336	1+
234.82607	158	
235.92755	74	
235.94395	164	
236.82073	80	
236.90928	92	
237.86996	80	
237.88993	182	1+
238.84457	80	
240.00173	74	
240.83654	246	
241.84521	188	
242.07950	78	
244.02257	70	
244.83843	74	
244.90206	72	
245.40540	86	
245.89438	78	
246.89737	228	
246.97897	96	
247.96596	1552	1+
248.90130	230	
248.98871	164	
249.82880	168	
249.90431	94	
249.96249	428	1+
250.83547	134	
250.86205	80	
250.89611	228	1+
250.99232	76	
251.51797	72	
251.83378	186	
252.07929	192	1+
252.97086	2102	1+
253.11632	98	
254.11633	90	
254.41976	74	
254.89240	220	1+
254.91710	136	
254.96780	826	1+
256.25643	72	
256.85247	140	
256.96709	214	
257.84226	674	1+
257.90629	72	
258.84913	412	1+
259.39120	86	
259.81886	72	
260.63063	84	
260.83276	120	
261.85113	76	
263.39149	78	
264.04534	74	
265.08708	140	
266.85431	86	
267.83678	86	
268.83917	1384	1+
270.98116	358	
272.10515	78	
272.95244	74	
272.97964	76	
273.79702	120	
273.85747	326	1+
274.29922	102	
274.41527	76	
274.53560	80	
274.84593	78	
274.90943	70	
275.40459	98	
275.84338	130	
276.34896	94	
276.85813	738	1+
277.82707	114	
277.91684	110	
277.96788	152	
278.35698	92	
278.83711	408	1+
279.05113	148	
279.09993	170	
280.08653	76	
281.86157	210	1+
281.96810	102	
283.03909	72	
283.15917	88	
284.87248	106	
285.36407	102	
285.75601	102	
285.84975	302	
285.93233	74	
286.01983	74	
286.84892	676	1+
286.91359	168	
287.85116	378	1+
287.97283	84	
289.87861	74	
290.42029	86	
292.81086	82	
292.99729	78	
293.10839	112	
293.84896	182	1+
293.99782	182	
294.83126	80	
294.90922	74	
294.99971	80	
295.98629	78	
296.06582	82	
296.82254	92	
296.97507	140	
297.83715	102	
297.91516	74	
298.79968	72	
299.88117	76	
300.11308	72	
302.44669	86	
302.88461	76	
305.01923	82	
305.85957	114	
305.88801	96	
307.79595	72	
308.87577	120	
309.38549	126	
309.86291	636	1+
310.86457	392	1+
311.16367	74	
312.80984	90	
312.98358	80	
313.40924	86	
314.04697	72	
315.16404	76	
316.75495	84	
318.86523	90	
319.77137	78	
319.83522	76	
321.26671	70	
322.87715	74	
324.09829	108	
326.82310	86	
326.86324	70	
329.86951	72	
330.55424	76	
330.81543	80	
333.72277	90	
339.84077	72	
340.42548	74	
340.96445	72	
END IONS

###FS:    #m/z: 359.96182 #charge 1+
###MS: 85
###MSMS: 88
BEGIN IONS
TITLE=Cmpd 66, +MS2(359.9618), 28.0-35.0eV, 1.9min #88
RTINSECONDS=112.616
SCANS=85,88
PEPMASS=359.96182	41460
CHARGE=1+
132.94555	80	
191.10478	80	
200.94608	80	
206.82305	84	
206.96611	80	
207.88781	78	
209.94238	778	1+
212.88852	94	
217.91843	90	
220.95777	110	
221.01787	118	
221.89141	90	
222.95298	816	1+
224.94881	500	1+
225.88560	256	1+
225.96753	110	
226.90347	96	
226.94831	4726	1+
227.39219	88	
228.84436	84	
228.94214	3834	1+
230.62357	86	
231.02275	102	
232.82566	80	
233.90810	86	
234.88688	208	1+
234.92745	224	
235.97242	102	
238.82737	84	
240.43544	86	
240.94102	486	1+
240.96472	344	1+
241.79279	118	
241.90018	86	
242.94214	78	
242.96218	370	1+
243.05487	78	
244.95869	3040	
245.94250	88	
246.95386	2038	1+
247.37365	94	
247.85250	78	
248.79886	126	
248.83221	82	
248.89726	196	
250.83540	88	
250.85126	106	
250.94601	160	
251.09018	100	
251.78839	80	
251.97556	106	
252.40247	92	
252.87780	132	
252.96832	100	
253.12286	82	
253.87972	90	
256.00666	110	
257.40973	194	
259.00775	102	
259.88989	78	
260.79745	92	
260.83587	156	
260.97162	376	1+
262.82178	84	
263.87946	100	
264.81724	130	
264.93615	94	
265.91629	108	
265.97989	200	
266.41325	86	
266.81230	94	
267.97243	212	
268.95859	128	
269.97124	462	1+
270.11942	116	
270.88587	124	
271.84597	86	
271.89039	84	
273.18166	96	
273.85520	96	
273.88215	86	
273.92342	78	
274.42709	90	
274.44553	84	
274.84237	104	
276.96376	82	
277.84162	98	
277.99649	78	
278.84792	94	
278.88146	88	
279.01366	92	
279.85192	168	
280.11339	120	
280.79387	426	1+
280.83852	170	1+
281.81974	98	
281.89018	112	
282.87793	160	
282.91719	90	
283.11354	94	
283.17522	78	
284.82376	156	
284.93440	86	
286.04386	78	
286.85512	106	
288.81980	92	
288.84462	90	
288.86557	102	
290.03543	86	
291.79461	78	
294.37800	90	
294.92606	82	
295.91160	78	
296.80862	80	
296.85573	134	
298.41985	84	
298.77433	78	
298.80409	468	1+
298.85634	228	1+
299.02273	80	
299.08006	84	
299.82074	84	
299.87491	84	
299.95355	78	
300.80378	344	1+
300.83726	216	1+
301.85322	94	
302.12008	78	
302.38288	86	
302.87381	92	
304.87445	88	
305.84733	78	
306.43380	98	
306.93295	88	
307.88441	108	
307.89945	112	
308.39743	104	
309.88698	78	
310.87571	286	1+
311.84212	110	
312.83585	80	
312.85414	198	1+
313.87468	130	
314.81532	128	
314.91787	100	
315.28380	90	
316.81514	146	
317.87658	102	
317.94074	80	
318.93423	110	
321.13647	84	
322.93017	172	
323.02346	90	
323.83359	82	
324.42557	120	
328.84098	96	
328.88321	116	
329.81562	94	
329.87275	340	1+
330.73059	80	
332.75897	90	
336.95085	126	
337.83604	78	
337.88418	90	
338.08660	82	
340.94546	226	1+
344.30345	80	
347.88985	94	
353.76159	90	
355.22005	90	
355.41226	96	
360.84965	96	
363.39219	88	
END IONS

###FS:    #m/z: 363.95693 #charge 1+
###MS: 89
###MSMS: 90
BEGIN IONS
TITLE=Cmpd 67, +MS2(363.9569), 28.0-35.0eV, 2.0min #90
RTINSECONDS=116.318
SCANS=89-90
PEPMASS=363.95693	479446
CHARGE=1+
178.94314	244	
182.55885	130	
182.86786	104	
189.08671	84	
189.86154	490	
191.86040	556	1+
196.88530	256	1+
200.93249	88	
204.90281	88	
205.97305	84	
207.40993	90	
207.87652	264	
207.94480	410	1+
208.87125	142	
208.89641	114	
209.88237	82	
209.94428	2782	1+
210.03537	88	
210.88425	466	
212.49831	84	
212.87963	2832	1+
213.89313	500	1+
214.89484	418	1+
218.90939	236	
222.95308	2194	1+
223.82529	94	
224.89090	118	
224.94981	2922	1+
225.13303	90	
225.87625	328	1+
226.15249	192	1+
226.89795	176	
226.92366	114	
226.94787	15264	1+
227.09342	130	
227.85829	352	1+
227.91410	114	
227.93372	404	
228.10843	176	1+
228.89368	750	1+
228.94301	18146	1+
229.39620	126	1+
230.03592	100	
230.08347	84	
230.48767	108	1+
230.83391	94	
230.88963	3842	1+
232.53345	86	
232.88717	562	1+
233.05429	88	
233.92894	84	
233.96330	168	
234.88135	170	
235.43338	84	
235.92884	210	1+
237.01995	122	
237.06507	268	1+
238.84283	84	
239.82655	84	
240.94059	768	
240.96306	942	1+
241.93889	1418	1+
242.94100	994	1+
242.95908	1088	1+
243.88897	266	1+
244.08973	88	
244.95778	7292	1+
245.94175	314	
246.84185	132	
246.90473	134	
246.95365	9606	1+
247.03173	86	
247.86158	184	1+
248.10784	84	
248.80695	102	
248.89939	1196	1+
249.13999	88	
249.80376	124	
249.85064	100	
250.89642	186	
250.97188	374	1+
251.06837	92	
251.94669	298	1+
252.07678	104	
252.36182	84	
253.06618	84	
253.90552	366	1+
254.08354	100	
255.41201	84	
258.84631	130	
258.97286	300	1+
259.93245	136	
260.83717	138	
260.87482	84	
260.96954	740	1+
261.84541	82	
262.06828	132	
262.89361	92	
263.58302	94	
263.85599	102	
264.82246	172	
264.96962	472	1+
264.97746	162	
265.80045	134	
265.86423	84	
265.90213	146	
266.42463	102	
267.81729	146	
267.97389	958	
268.83948	154	
268.92199	140	1+
268.95992	106	
269.41855	86	
269.96897	1384	1+
270.40041	86	
270.87894	98	
270.97995	92	
272.62997	104	
278.43650	100	
278.79939	190	
278.84763	364	1+
278.91646	82	
279.10239	120	
279.33889	104	
279.79629	94	
280.10523	94	
280.79102	700	1+
280.85982	158	
281.79202	488	1+
281.86697	84	
282.44074	82	
282.78310	134	
283.07009	100	
283.98468	144	
284.82409	256	
285.84426	110	
285.97594	84	
286.81169	98	
287.18185	82	
288.87148	228	1+
289.87481	188	1+
291.12901	144	
292.87153	92	
293.82322	144	
293.85264	382	1+
295.11796	96	
296.80928	114	
297.38143	88	
297.80794	242	
297.96216	86	
298.42003	86	
298.80400	1050	1+
299.01222	96	
299.87337	120	
300.80342	578	1+
301.40360	92	
301.86149	422	
302.84831	96	
303.80852	114	
303.85651	790	1+
304.09730	86	
305.81517	142	
306.11629	194	1+
306.13265	230	1+
309.85021	84	
310.06887	84	
310.86890	114	
311.81369	82	
311.92021	92	
313.87030	88	
315.81750	82	
316.81665	340	1+
316.85330	88	
317.42856	82	
318.12993	148	1+
318.88327	272	1+
318.93233	204	1+
320.97859	170	1+
321.81876	318	1+
321.86720	252	
322.16135	104	
322.92583	264	
323.85897	126	
324.86543	116	
325.87074	226	1+
326.07986	96	
326.17439	130	
326.82897	132	
329.87042	122	
329.90482	82	
330.88184	114	
331.93730	94	
334.77366	150	
334.96249	88	
336.94244	168	
338.09106	90	
339.03757	106	
340.94126	402	1+
341.74873	142	
346.18777	86	
348.70543	96	
352.79525	106	
352.89357	94	
356.77441	136	
359.08838	82	
361.10395	82	
363.16990	84	
367.22819	88	
END IONS

###FS:    #m/z: 507.84562 #charge 1+
###MS: 89
###MSMS: 91
BEGIN IONS
TITLE=Cmpd 68, +MS2(507.8456), 28.2-35.2eV, 2.0min #91
RTINSECONDS=117.09
SCANS=89,91
PEPMASS=507.84562	178252
CHARGE=1+
192.02208	200	
196.01816	438	1+
214.88621	486	
222.97585	192	
224.12576	126	
224.97781	148	
232.89625	400	1+
234.89109	162	
236.89039	126	
241.07787	178	1+
248.11960	132	
251.07162	502	1+
252.07520	440	1+
254.09678	138	
254.40573	126	
256.08887	178	
258.87577	336	1+
264.08744	238	1+
266.16487	382	1+
266.38435	204	1+
268.79474	164	1+
269.45346	136	
270.40020	146	
273.79402	128	
278.82800	638	1+
279.89354	242	1+
279.91694	148	1+
280.10643	144	
280.85261	142	
283.05677	142	
283.89282	132	
285.97068	132	
287.85425	714	1+
288.02657	358	1+
288.84985	140	
288.89307	216	
289.84944	136	
289.88290	390	
290.87076	442	1+
291.83026	194	1+
291.89835	140	
292.85972	148	
293.87330	468	
294.85753	180	
294.87493	560	1+
295.95805	140	
295.97912	124	
297.80664	336	1+
297.85152	382	1+
298.85329	254	1+
301.85049	428	1+
303.86655	996	
305.86359	1660	1+
307.12661	144	
307.80553	134	
307.86914	126	
307.89155	240	
308.13991	1032	1+
308.16074	158	
308.87329	1636	1+
309.89245	144	
310.15735	776	1+
310.38296	130	
311.39924	204	1+
311.88412	1238	1+
313.82546	122	
313.88316	304	
314.86428	396	
314.95787	144	
315.79521	142	
315.86348	584	1+
316.76500	162	1+
318.85435	362	1+
319.88814	138	
321.86084	144	
321.88419	136	
322.89219	120	
323.79891	172	1+
323.87287	490	
324.86682	226	
325.87769	192	
325.89991	262	
326.15556	132	
326.76890	218	
326.81349	484	1+
326.88409	4062	1+
327.81584	318	1+
328.88016	202	
329.17970	168	
330.78972	198	1+
330.82257	136	
330.87870	204	
331.88634	122	
332.87534	652	1+
334.86147	146	
334.89785	164	
335.84038	236	1+
335.88390	248	1+
337.87195	128	
337.88286	206	
339.88572	138	
340.01439	128	
340.86284	334	1+
340.90446	198	1+
341.00867	126	
341.79101	188	
342.81284	202	
343.37856	154	
343.39797	168	
343.87251	332	1+
345.81767	308	1+
347.01515	194	1+
347.75488	122	
347.77397	606	1+
347.82373	190	1+
348.79392	158	
348.84301	132	
348.88715	122	
349.39845	168	
349.53121	166	1+
349.88606	638	1+
350.75871	286	
350.82913	156	
350.88675	478	1+
351.38672	148	
351.76701	206	
351.79558	190	
352.76225	126	
352.90912	436	1+
353.84250	126	
355.37503	164	
355.88180	172	
356.89714	242	1+
357.78122	172	
357.97043	132	
358.20002	128	
358.77214	124	
359.75685	276	1+
359.84246	166	
360.81361	146	
360.84268	134	
363.78867	142	
365.77003	202	
365.79749	174	
365.87329	220	1+
366.18494	166	
366.83809	230	
367.77039	676	1+
367.84099	204	
367.91277	168	
368.89516	360	1+
369.83761	492	1+
369.86618	130	
370.78548	122	
370.80436	590	1+
372.19226	124	
372.78506	202	
373.37488	296	1+
373.86960	178	
373.89836	158	
373.95280	314	1+
374.75743	178	1+
374.81927	290	1+
376.88357	476	1+
377.75995	174	1+
378.85554	260	
380.06877	138	1+
380.72090	134	
381.79180	230	1+
381.83659	550	1+
381.87143	254	1+
383.81642	336	1+
384.84880	1162	1+
385.77617	296	1+
385.84974	684	1+
387.08863	170	1+
387.84570	680	1+
388.90653	248	1+
389.20032	430	1+
390.84056	1242	1+
391.74643	232	1+
392.82340	1270	1+
392.86724	254	1+
393.80516	174	
393.87053	204	1+
395.73652	184	
398.80871	150	
399.73081	120	
399.85354	588	1+
402.76929	288	1+
402.80690	126	
402.86087	166	
403.77471	186	1+
403.87258	742	1+
405.76329	270	
405.79225	192	
406.75464	470	1+
407.75449	316	1+
407.86920	1022	
408.72581	126	
408.74869	326	1+
408.79941	132	
408.85754	1076	1+
409.71889	122	
410.75399	296	1+
410.83635	2060	1+
411.08881	132	
411.81415	130	
412.78601	226	1+
412.84717	758	1+
412.87968	144	
413.07638	126	
413.14158	114	1+
413.85530	316	1+
415.87944	136	
416.80689	228	1+
417.86567	188	
418.85079	184	
420.78381	176	1+
421.88391	396	
422.86592	914	1+
423.77714	452	1+
423.86930	584	1+
424.83944	152	
425.76543	250	
426.76164	266	
426.81445	126	
426.86329	1028	1+
427.74756	388	
428.74818	258	
428.84747	2044	1+
428.88940	216	
429.70265	208	
429.73506	420	1+
430.69572	150	
430.85956	838	1+
433.85140	506	1+
438.76130	156	1+
439.88980	216	
440.69141	222	1+
441.88216	158	
442.22294	126	
442.73603	162	1+
444.87301	1736	1+
445.72418	142	
445.75052	144	
446.75776	194	
446.87675	230	
447.71137	412	1+
447.75975	168	
447.80945	138	
447.88685	138	
449.70132	378	1+
449.87900	662	1+
450.70262	262	1+
450.74680	148	
451.75535	240	
451.86335	278	1+
454.79948	192	1+
462.88147	1356	1+
465.72170	162	
467.88950	1156	1+
474.71067	172	
474.78540	138	
485.89655	766	1+
487.90433	200	
488.72667	128	
END IONS

###FS:    #m/z: 336.94570 #charge 1+
###MS: 89
###MSMS: 92
BEGIN IONS
TITLE=Cmpd 69, +MS2(336.9457), 28.0-35.0eV, 2.0min #92
RTINSECONDS=117.862
SCANS=89,92
PEPMASS=336.94570	49408
CHARGE=1+
183.87389	72	
186.28075	72	
191.88306	86	
193.88683	84	
196.15861	72	
202.86916	88	
206.88665	78	
211.88462	80	
211.94472	2962	1+
212.87861	524	1+
213.93989	1200	1+
214.89979	78	
215.17543	106	
215.88656	170	
215.93561	278	
217.93800	132	
219.83866	82	
221.94450	74	
223.18458	88	
223.84536	142	
223.89074	88	
226.89056	74	
226.92960	80	
227.89426	76	
228.11512	78	
228.84077	112	
228.89402	340	1+
229.95524	2922	
229.98342	74	
230.88973	802	1+
230.95931	76	
231.95011	1688	1+
232.82680	116	
232.88986	156	
233.82911	282	
233.89965	176	
233.95056	342	1+
234.89970	134	
235.83323	76	
236.85230	282	1+
237.02242	80	
239.84527	78	
239.97894	72	
240.84301	74	
241.84149	286	1+
242.98215	102	
243.97465	74	
244.84434	84	
244.90229	110	
244.93850	96	
244.95961	204	1+
247.96551	812	1+
248.44065	80	
248.89418	250	1+
248.92693	116	
248.98683	88	
249.84977	72	
249.96264	516	1+
251.07220	132	
251.83120	76	
251.84958	164	
251.98300	82	
252.97155	1658	1+
253.05867	72	
253.83684	74	
253.90577	184	
254.11041	86	
254.91568	88	
254.96673	900	1+
255.57477	84	
255.92422	72	
256.87835	142	
256.95866	72	
257.01178	72	
257.03527	80	
258.84348	198	
258.88686	88	
258.96324	214	1+
259.10050	88	
259.82847	122	
259.85351	554	1+
260.04632	78	
260.82520	86	
261.82495	142	
261.84694	102	
262.85313	258	1+
264.97845	90	
265.57616	72	
266.09560	78	
266.84649	76	
267.84006	980	1+
268.80146	72	
268.83883	828	1+
268.95712	80	
269.88158	76	
270.86266	74	
270.98538	138	
271.86456	88	
272.63597	106	
272.84804	140	
273.09865	82	
273.85726	108	
273.90201	76	
273.97996	72	
274.84666	76	
274.86484	144	
275.85931	80	
275.88289	164	
275.95258	202	1+
276.85984	256	
276.97580	72	
277.83788	108	
277.86378	178	
278.85245	162	
278.90832	102	
279.83324	270	1+
280.88945	134	
281.05730	86	
282.12064	86	
285.84893	1098	1+
285.87431	94	
285.91802	102	
286.85112	800	1+
287.88520	128	
288.84751	248	1+
288.86781	142	
289.88884	74	
290.09195	76	
290.15136	140	
291.10072	78	
292.82309	74	
292.86779	148	
293.10785	184	
293.80537	78	
294.36554	84	
294.85143	78	
294.86704	98	
294.92193	74	
296.80803	86	
296.86070	98	
296.96358	74	
296.98988	76	
297.00888	110	
297.89806	90	
298.88919	72	
299.78124	72	
300.87382	166	
301.42032	74	
302.41913	78	
302.87973	108	
303.09402	78	
304.16803	166	1+
304.86675	82	
305.86137	120	
305.94386	76	
308.16210	74	
308.88948	258	1+
309.86594	340	1+
310.84226	144	
311.84830	80	
313.42455	104	
315.10773	82	
317.90991	100	
322.07236	72	
322.88855	74	
323.90036	244	1+
324.98346	84	
325.82120	174	1+
326.98064	76	
327.85397	86	
328.88696	160	
330.83590	72	
331.88819	80	
333.87933	188	1+
334.77810	78	
336.28710	74	
336.41996	106	
337.82902	72	
337.86315	78	
338.84762	72	
338.94993	86	
END IONS

###FS:    #m/z: 322.93029 #charge 1+
###MS: 93
###MSMS: 94
BEGIN IONS
TITLE=Cmpd 70, +MS2(322.9303), 28.0-35.0eV, 2.0min #94
RTINSECONDS=121.541
SCANS=93-94
PEPMASS=322.93029	2795338
CHARGE=1+
77.43099	80	
148.81986	82	
190.89586	92	
191.95099	68	
194.96028	78	
197.95819	86	
201.04287	158	
211.42021	74	
214.89114	82	
215.87669	70	
218.91288	104	
220.43055	78	
222.95455	110	
223.95506	76	
225.87254	76	
226.16107	72	
226.76252	106	
226.84822	74	
227.93151	86	
227.95374	68	
230.83414	88	
230.88693	130	
231.04323	96	
231.07718	72	
232.89697	138	
234.04496	72	
234.46226	74	
234.92867	88	
235.01716	74	
235.79355	86	
236.85604	70	
236.87703	78	
236.94763	138	
237.05260	90	
237.07163	72	
237.49715	84	
237.99940	78	
238.04833	78	
238.06528	104	
238.83704	84	
238.88281	276	1+
238.93725	96	
239.06306	160	1+
240.94116	2204	
240.97495	88	
241.94212	2166	
242.78179	72	
242.86927	82	
242.94178	6380	1+
243.82121	82	
243.88632	70	
244.51599	102	
244.94103	1394	1+
246.39730	90	
247.98338	232	1+
248.02851	100	
249.45194	104	
250.94364	74	
251.38369	68	
253.04735	68	
253.06053	82	
254.17322	106	
254.91692	108	
256.89771	236	
257.85325	78	
258.82961	80	
259.83468	70	
259.85603	76	
261.31520	68	
261.89300	90	
262.82602	162	
263.03091	92	
263.85078	170	
263.96199	72	
264.93215	92	
265.08809	92	
266.83698	268	1+
266.91362	148	
267.08099	78	
267.18951	68	
268.79329	118	
268.84279	254	1+
268.88792	70	
268.95407	88	
269.34154	106	
271.81510	172	
272.81446	80	
273.84706	110	
276.35724	84	
276.53471	92	
276.84126	196	
276.86696	68	
279.03148	78	
279.09095	1776	1+
279.28583	72	
279.85474	132	
280.84046	114	
283.78757	134	
283.86945	166	
284.08355	70	
284.29304	274	1+
284.42689	78	
284.86410	108	
285.16858	70	
285.85963	68	
286.14861	78	
286.30012	142	
286.98397	74	
287.12746	70	
288.87206	86	
289.88471	84	
289.93512	72	
290.88091	82	
290.97935	80	
291.36260	86	
291.38375	78	
291.42952	72	
292.81165	72	
293.16157	84	
293.79936	68	
293.89803	82	
294.85783	98	
295.09475	82	
295.83592	70	
296.81336	164	
296.85232	86	
297.82645	68	
297.87520	262	1+
298.25461	80	
299.78760	116	
300.96700	70	
301.86211	70	
302.81223	96	
302.82548	70	
302.88387	80	
304.81082	92	
305.11795	72	
305.92250	68	
306.11819	86	
307.80445	76	
307.88821	152	
308.26618	78	
309.07057	78	
309.91485	96	
310.72404	72	
311.81830	72	
312.75771	70	
313.84660	74	
314.96131	88	
317.90403	68	
319.22283	86	
319.88119	80	
320.91900	86	
321.01111	82	
321.05056	74	
321.99322	84	
323.74932	134	
325.99340	76	
327.25624	100	
327.82729	72	
END IONS

###FS:    #m/z: 340.94090 #charge 1+
###MS: 93
###MSMS: 95
BEGIN IONS
TITLE=Cmpd 71, +MS2(340.9409), 28.0-35.0eV, 2.1min #95
RTINSECONDS=122.314
SCANS=93,95
PEPMASS=340.94090	1022966
CHARGE=1+
194.92255	140	
201.00897	80	
207.40459	86	
208.95932	318	
210.95985	100	
211.03654	84	
213.88071	126	
213.93941	1104	
215.88905	156	
215.93891	84	
216.37686	92	
217.89146	128	
217.90934	100	
218.85297	84	
221.90064	88	
222.38370	84	
222.96969	166	1+
223.89319	78	
223.95857	120	
226.04444	84	
226.94757	114	
227.77762	90	
228.17237	78	
228.40062	76	
228.43580	86	
228.84563	186	
230.83008	80	
230.89224	288	1+
230.90726	134	
231.95076	1190	1+
232.88274	78	
233.89671	138	
233.94820	580	1+
235.86678	100	
235.89139	84	
235.94803	170	
236.84297	76	
238.08042	80	
238.86558	88	
239.05335	92	
239.85462	76	
239.90468	130	
240.83338	120	
240.85161	84	
241.79743	78	
241.84462	400	1+
242.94766	82	
243.82855	394	1+
244.11096	94	
244.95482	102	
246.97682	154	
248.89946	138	
249.16101	76	
249.89651	84	
249.95978	326	1+
250.40908	80	
250.43225	92	
251.84019	124	
251.85666	78	
251.96309	156	
252.11602	118	
252.43775	92	
253.12695	78	
253.15440	82	
254.91573	128	
254.96745	416	1+
255.07643	120	
255.45122	98	
256.07168	78	
256.86943	110	
256.96354	368	1+
257.82933	82	
258.84683	310	
259.85118	154	
260.42269	98	
260.83232	212	
260.95782	94	
261.08891	102	
261.53160	90	
261.83857	136	
261.85503	116	
261.94282	84	
262.00301	114	
262.87157	78	
263.86788	76	
263.98387	78	
264.83420	80	
264.85616	80	
264.90789	84	
265.08035	88	
266.86446	134	
266.98286	76	
268.83637	306	1+
268.85442	154	
268.96461	96	
269.37977	104	
272.83081	92	
272.85082	186	
272.91795	124	
272.93610	142	
272.96073	78	
272.97787	358	
273.92350	126	
274.88040	84	
274.89769	90	
275.46152	98	
275.85894	130	
275.90115	88	
275.95330	114	
276.42829	80	
276.85513	866	1+
276.87414	190	
277.42760	100	
278.84666	614	
278.99723	112	
279.83796	170	
279.86081	624	1+
280.88361	112	
281.04930	110	
282.10599	78	
282.86911	162	
283.03126	94	
283.86821	134	
283.97180	78	
284.04805	78	
287.78968	82	
287.91887	114	
288.91780	82	
290.79506	82	
291.80609	120	
292.33378	82	
292.86292	82	
294.54661	86	
294.89097	78	
295.40696	82	
295.85968	82	
296.14190	78	
296.85450	122	
297.44309	102	
300.88664	110	
301.87765	96	
303.40201	82	
303.84725	86	
304.95146	134	
307.79692	190	
307.89711	104	
308.86535	78	
310.88692	182	1+
313.41152	92	
313.81379	78	
313.86055	82	
314.93090	86	
326.17307	82	
327.35382	98	
328.89029	110	
329.75703	82	
329.87469	202	
338.76189	108	
339.90435	88	
341.98324	78	
342.88780	96	
342.90495	92	
345.37978	88	
END IONS

###FS:    #m/z: 507.84554 #charge 1+
###MS: 93
###MSMS: 96
BEGIN IONS
TITLE=Cmpd 72, +MS2(507.8455), 28.2-35.2eV, 2.1min #96
RTINSECONDS=123.086
SCANS=93,96
PEPMASS=507.84554	186934
CHARGE=1+
196.02105	348	1+
209.88046	152	
209.94530	146	
214.88681	238	
232.89947	404	1+
236.88678	140	
237.06361	206	1+
241.85439	130	
250.90745	266	1+
251.88015	346	1+
255.91278	140	
258.09974	138	
258.87622	180	
258.91499	156	
261.87958	172	1+
268.10981	136	
275.80393	138	
278.83467	236	1+
279.10584	162	1+
279.89139	130	
280.83211	162	
284.86818	132	
285.85821	166	
287.85299	1212	1+
289.84687	132	
289.86153	168	
290.39687	158	
290.86915	562	1+
291.87411	366	1+
292.81209	138	
292.93971	236	1+
293.87317	976	1+
296.86099	276	1+
297.90166	124	
298.85255	194	
298.87087	168	
299.85540	132	
299.86043	138	
301.85118	150	
302.84713	158	
303.80931	246	
303.86610	512	1+
305.86366	1472	
305.92805	126	
306.12440	164	
306.84198	156	1+
307.13541	982	1+
307.37633	142	
307.89156	250	
308.87431	1236	1+
309.15413	902	1+
309.96123	128	
310.15670	784	1+
310.87376	120	
311.84446	210	
311.88373	1916	1+
312.86960	208	
314.86499	534	1+
315.11507	96	1+
315.75917	178	
315.89486	134	
316.84471	176	
316.86544	138	
317.87237	148	
319.86345	320	1+
320.86722	276	1+
321.82743	128	
322.89712	122	
323.87521	688	1+
324.38259	188	
324.85915	324	1+
325.88657	196	
326.88337	2188	1+
327.82364	254	1+
327.98792	182	1+
328.36999	222	
328.87707	304	
329.88675	140	
330.87746	192	
332.75581	198	1+
332.87615	438	1+
333.99380	140	1+
334.77495	302	1+
334.89693	162	
335.82785	154	
335.88713	170	
336.86360	176	
336.88665	162	
337.88233	636	1+
338.38863	148	
338.88836	494	1+
339.82864	136	
341.82228	230	1+
342.82735	158	1+
343.35791	122	
343.89063	232	1+
345.89258	306	1+
346.89486	224	1+
347.77713	574	1+
348.16249	134	
348.84606	256	
348.91849	134	
349.75766	928	1+
350.78232	152	
350.83031	130	
350.85559	216	
350.88417	756	1+
353.85142	260	
353.89142	130	
355.88910	240	
356.01911	212	
356.82614	232	1+
356.89456	168	
360.87610	200	1+
362.36396	176	
364.86481	216	1+
365.76086	120	
365.79183	292	
366.18365	574	1+
366.83771	470	1+
367.76720	332	1+
367.90016	252	1+
368.11512	260	1+
368.81284	154	
368.84586	170	
369.23561	224	1+
369.77826	122	
369.83730	606	1+
370.80564	712	1+
370.89721	134	
371.82507	122	
371.90777	170	
372.72187	334	1+
372.77882	254	1+
373.90131	168	
374.77802	248	1+
374.81342	622	1+
374.90586	152	
375.78032	210	1+
376.88647	210	
379.79421	150	
380.71709	182	
380.79617	152	1+
380.90860	146	
381.72102	140	
381.74240	140	
381.84246	620	1+
384.85015	772	1+
385.77026	210	
385.82671	130	
385.88124	176	
386.77611	126	
387.84260	294	1+
388.77769	200	
388.80475	124	
388.86463	192	
389.20177	250	1+
389.85110	206	
389.92539	156	1+
390.83657	410	
391.84183	406	
392.07320	146	
392.73054	146	
392.78416	146	
392.82731	902	1+
393.73815	154	
393.80121	122	
393.90688	224	1+
394.82252	332	1+
395.74002	290	
395.86854	138	
397.91076	232	1+
398.79992	248	1+
399.73992	128	
399.84951	454	1+
400.72263	150	
402.85835	356	
403.87208	222	
405.76252	216	
405.78536	238	1+
405.87298	314	
406.85575	132	
407.73410	168	
407.79236	134	
407.86769	720	
408.64761	184	
408.74399	122	
408.76516	164	
408.85131	1054	
409.72292	210	
409.85627	538	
410.83448	1838	1+
411.74053	144	
414.76148	196	
414.86175	122	
417.85827	132	
418.80858	246	1+
422.86632	1226	1+
423.77291	356	
423.86865	894	1+
424.74882	920	1+
424.77809	268	
426.07798	122	
426.86640	1056	1+
427.74622	436	
428.09760	140	
428.74849	494	1+
428.84663	2472	1+
429.69994	440	1+
431.86696	200	
432.86350	318	
433.85338	318	
434.85600	270	
435.86163	178	
440.89769	192	
443.76401	158	
444.87225	2860	1+
445.75134	266	
446.75716	206	
446.78901	250	
446.80870	326	1+
447.71025	756	1+
447.88267	198	
448.79183	134	
449.78573	124	
449.87579	270	
450.75494	146	
451.75705	220	1+
451.86466	162	
462.88103	864	1+
465.71604	386	1+
465.88843	202	1+
467.88954	892	1+
468.91424	172	
470.78079	140	
471.72305	146	
485.89894	900	1+
486.79066	170	
490.72129	126	
491.78541	124	
494.72561	216	1+
505.19187	156	1+
511.75435	128	
END IONS

###FS:    #m/z: 322.93014 #charge 1+
###MS: 97
###MSMS: 98
BEGIN IONS
TITLE=Cmpd 73, +MS2(322.9301), 28.0-35.0eV, 2.1min #98
RTINSECONDS=126.746
SCANS=97-98
PEPMASS=322.93014	2618270
CHARGE=1+
63.80837	72	
186.44345	84	
192.89282	68	
194.96882	66	
197.96353	70	
198.90256	88	
198.95734	118	
201.04449	244	
205.94819	70	
205.96796	72	
206.88520	72	
209.94280	86	
212.00635	72	
214.89286	72	
218.90332	70	
220.87697	66	
222.94986	88	
223.95696	126	
224.80007	82	
225.97070	76	
226.03714	66	
226.86661	90	
227.84043	92	
228.93350	80	
228.99702	76	
229.89141	80	
229.95091	74	
230.85365	74	
231.59610	86	
231.95693	88	
234.18953	76	
234.80641	64	
234.84037	74	
234.92725	140	
235.88029	136	
235.95190	72	
237.05662	78	
237.14138	78	
237.17383	66	
238.02341	122	
238.93880	118	
239.07730	106	
239.16335	64	
240.26815	72	
240.94148	1904	
241.50114	78	
241.85978	70	
241.88113	68	
241.94035	7336	1+
242.82227	114	
242.94249	5110	1+
243.83283	68	
244.94056	1302	1+
245.05740	86	
245.81537	80	
246.97712	340	1+
247.82380	68	
247.85069	76	
248.88195	74	
248.90170	86	
248.94786	82	
249.03317	64	
249.83754	204	1+
251.03885	80	
251.07205	158	
251.44382	66	
251.49821	92	
251.92888	62	
252.03607	84	
252.89077	78	
253.07018	66	
253.34391	70	
254.81357	84	
254.91879	70	
256.01297	84	
257.79796	70	
257.89664	66	
258.83654	80	
259.05706	64	
259.31423	72	
259.44469	78	
260.82975	232	1+
261.46821	68	
261.90690	74	
263.85656	228	1+
264.45310	64	
265.90665	66	
266.42307	68	
266.85376	88	
266.93438	98	
267.42946	70	
267.84821	78	
269.05527	64	
269.81320	72	
269.87542	64	
270.93792	64	
271.80143	78	
271.84490	230	1+
271.90274	64	
273.79096	94	
274.90757	68	
276.79903	152	1+
276.85264	70	
279.09244	842	1+
279.15665	72	
279.82393	184	
279.86190	218	1+
280.43215	94	
280.79261	360	1+
281.09090	220	1+
281.84403	62	
283.07181	132	
283.85515	138	
284.29826	330	1+
285.84924	88	
285.87445	94	
286.00509	88	
287.79378	88	
287.80871	66	
287.86276	70	
288.81523	166	
289.40404	78	
289.93892	72	
289.96033	72	
290.78624	66	
291.76525	68	
291.80053	352	1+
291.87760	136	
294.83551	68	
295.01664	110	
295.88404	62	
298.86576	68	
301.82994	88	
301.86972	72	
302.85077	76	
303.91554	98	
304.78963	124	
305.09391	80	
305.80887	70	
307.80032	76	
307.88771	194	1+
308.26141	74	
308.82906	66	
309.22337	62	
310.38423	92	
311.88563	66	
312.11322	80	
312.81349	116	
313.84661	66	
313.87466	72	
314.09433	66	
315.03123	64	
315.80387	78	
316.82951	70	
317.83114	90	
321.29274	122	
323.23015	88	
324.16467	74	
324.89273	66	
325.72083	68	
325.76952	72	
325.83817	72	
326.90968	88	
327.07397	92	
327.66297	72	
328.15004	86	
END IONS

###FS:    #m/z: 340.94078 #charge 1+
###MS: 97
###MSMS: 99
BEGIN IONS
TITLE=Cmpd 74, +MS2(340.9408), 28.0-35.0eV, 2.2min #99
RTINSECONDS=127.518
SCANS=97,99
PEPMASS=340.94078	959540
CHARGE=1+
188.15393	72	
191.95256	86	
192.92775	126	
201.83855	76	
201.92387	78	
205.02580	72	
210.93995	104	
212.87774	118	
213.88054	78	
213.93943	1024	1+
214.87507	74	
214.88926	70	
215.86437	80	
215.88577	274	
215.93758	436	
216.87522	70	
217.88732	138	
217.94181	70	
218.88889	102	
221.94676	110	
223.96203	126	
224.91061	74	
225.85054	72	
226.94060	76	
227.90166	106	
228.85106	318	1+
228.94856	176	1+
230.88971	612	1+
231.95115	902	1+
232.99444	72	
233.94811	200	
234.89383	72	
234.93612	96	
235.95337	94	
236.80307	72	
237.83748	248	1+
239.94854	72	
240.42433	72	
240.84036	422	1+
240.88871	72	
241.84154	276	1+
241.90032	140	
241.94670	156	
242.94754	74	
243.82892	174	
243.87290	74	
244.79414	78	
244.83735	170	
244.95674	156	
245.10934	84	
246.85789	96	
246.97884	440	1+
248.90069	140	
249.83241	110	
249.96153	384	
250.96435	252	
251.90356	76	
252.84162	172	1+
253.90313	124	
254.42008	72	
254.96299	176	
255.07726	148	
255.10163	94	
255.91071	92	
255.96802	200	
256.89762	130	
256.96289	118	
257.84721	92	
257.89050	70	
258.84483	296	
259.84627	196	
259.86044	86	
259.95838	310	1+
260.33556	72	
260.43858	78	
260.83286	600	1+
261.95847	118	
262.99891	92	
264.10755	78	
265.41820	90	
265.86035	90	
266.84442	278	
266.86123	88	
267.87866	72	
268.83715	372	1+
269.05343	72	
270.82986	108	
270.86037	192	1+
271.17413	78	
272.63636	76	
272.81683	76	
272.93432	322	1+
272.96051	92	
272.97916	88	
273.81332	72	
273.98411	84	
274.85886	88	
274.87865	182	
274.91581	82	
275.84892	120	
276.85484	772	
277.80208	80	
277.86591	464	
278.09879	86	
278.84772	420	
278.96343	136	
279.85045	438	
279.88199	88	
280.84984	308	
280.88660	74	
281.00794	78	
281.05378	180	
281.90765	76	
282.01957	72	
282.35988	90	
282.88342	132	
284.67953	124	
287.91481	72	
289.88284	88	
290.79983	114	
291.86873	86	
292.43888	112	
292.86824	74	
293.84971	72	
294.19919	76	
294.85400	154	
295.99606	78	
296.29640	92	
296.85852	76	
297.37771	74	
297.97447	108	
298.80624	80	
298.85797	90	
298.87387	88	
299.85563	160	
299.88371	206	
300.52354	84	
300.85883	302	1+
301.02164	96	
302.08798	80	
302.94581	80	
304.42752	86	
304.83289	200	1+
305.04667	78	
305.89233	72	
307.88641	80	
311.88041	116	
316.71574	72	
316.94089	76	
324.60936	82	
325.88508	76	
326.53689	72	
330.81695	110	
331.91278	74	
332.79031	72	
332.87348	86	
333.78561	92	
333.94498	94	
336.74704	76	
337.25388	70	
338.27870	74	
338.81949	118	
341.28195	80	
342.57846	74	
342.80226	70	
342.90129	74	
343.82988	70	
END IONS

###FS:    #m/z: 507.84516 #charge 1+
###MS: 97
###MSMS: 100
BEGIN IONS
TITLE=Cmpd 75, +MS2(507.8452), 28.2-35.2eV, 2.2min #100
RTINSECONDS=128.291
SCANS=97,100
PEPMASS=507.84516	167582
CHARGE=1+
196.01581	378	
214.88954	140	
230.90089	252	
232.89679	506	
236.88943	172	
238.13823	172	
241.85309	194	
253.09571	146	
257.97057	124	
258.87194	138	
259.87654	130	
262.13745	132	
266.16696	442	1+
273.85630	122	
274.80165	138	
274.85765	152	1+
274.89221	138	
277.89961	322	1+
280.38525	148	
280.86027	202	1+
280.87148	120	
281.38095	130	
285.85656	238	1+
285.92184	140	
287.85144	1164	1+
287.96676	120	
288.89383	126	
289.88528	504	1+
290.12869	142	
290.86313	376	1+
291.88287	142	
292.87326	130	
293.87250	572	
294.86045	150	
294.87641	344	
295.82482	272	1+
296.84518	128	
298.83604	170	
298.88943	200	1+
299.85165	218	1+
301.85265	232	
302.81419	202	1+
302.85062	202	
303.86846	634	1+
305.86394	1618	1+
307.87274	202	
307.89247	306	
307.94542	294	1+
308.14072	622	
308.87095	1696	1+
309.15059	854	1+
310.15631	550	1+
310.79888	126	1+
310.81414	132	
311.88397	918	
312.88348	912	1+
314.86440	832	1+
316.84415	136	
318.81713	176	
318.86182	238	
318.94178	138	
319.85375	130	
319.98244	184	
320.90262	270	1+
320.99419	244	1+
322.86428	160	
323.87389	862	1+
324.86129	264	
325.86746	122	
325.90137	316	
326.76184	214	1+
326.80310	252	1+
326.88300	4190	1+
327.40841	138	
328.36990	206	
329.89273	186	
330.16432	250	1+
330.76871	162	1+
330.83147	174	
330.88061	256	1+
332.87910	464	1+
333.82236	142	
333.84921	132	
335.88993	230	
336.83148	252	1+
336.88106	402	1+
337.88180	248	1+
339.84739	130	
340.77999	118	
340.89561	320	1+
341.83685	158	
342.94722	158	1+
344.88573	136	
347.77355	212	
347.86979	140	
347.99786	124	
348.84089	248	1+
349.75896	328	1+
350.88814	498	1+
351.18264	122	
351.39120	220	
351.76188	292	1+
352.85520	364	1+
355.87905	262	1+
355.89287	156	
356.82587	132	
356.85701	120	
358.78441	176	1+
359.83691	132	
359.86184	310	1+
360.34037	140	
363.88366	128	
365.78979	202	
366.78773	162	
366.84080	160	
367.76852	388	1+
367.84272	280	
368.70927	184	
368.83000	602	1+
368.84383	150	
368.89335	266	1+
369.83487	508	1+
370.72425	158	
370.80243	266	
371.18666	146	
371.80049	176	
371.83384	166	1+
371.85788	132	
372.78365	216	
372.81180	160	
373.72149	152	
373.78117	294	
373.84598	238	1+
373.87912	184	
374.81574	234	
374.90538	206	
375.71683	188	1+
375.74033	226	
375.81454	172	
375.88828	272	1+
376.88998	200	1+
378.73004	188	1+
379.78057	240	1+
380.71404	288	1+
380.85506	146	
382.84859	194	
384.35892	164	1+
384.85082	624	1+
385.82969	172	
386.39979	120	
386.77978	134	
386.82190	142	
387.77965	140	
387.84922	556	1+
388.00115	160	1+
389.19842	222	
389.83606	746	1+
390.76680	130	
390.83903	646	1+
390.86373	132	
390.88442	140	
391.07028	174	1+
391.78532	272	1+
392.14256	140	1+
392.74997	160	
392.82557	762	1+
392.91020	118	
393.74067	172	
394.82723	378	1+
398.73049	152	
399.84909	748	1+
401.73291	170	1+
401.78689	436	1+
402.79226	346	1+
402.86396	726	1+
403.01905	132	
403.37289	128	
403.87156	476	1+
404.85089	124	
405.75662	126	
405.86875	202	1+
406.76148	130	
406.84411	144	
407.74705	462	1+
407.86849	834	
408.79438	126	
408.85070	1288	1+
409.71446	222	
409.73228	334	1+
409.81070	122	
410.75839	208	1+
410.83720	1308	1+
411.78796	140	
412.83789	228	
413.67612	264	1+
413.84838	140	
413.87938	160	
414.83706	368	1+
414.86617	138	
415.78751	170	
415.84312	230	1+
415.88050	118	
417.85507	474	1+
420.73493	332	1+
421.78822	154	
421.86318	732	1+
422.86565	676	1+
423.77370	236	
425.75449	302	
425.76917	738	1+
426.85880	1482	1+
427.37605	172	
427.71329	158	
427.74886	300	
428.09281	130	
428.74005	648	1+
428.84691	1838	1+
429.70268	144	
429.80515	144	
430.70060	364	1+
430.84818	282	
431.86669	1190	1+
433.85517	358	
439.89128	138	
441.87638	184	1+
443.76437	206	
444.84212	286	1+
444.87201	1786	1+
445.75136	386	1+
446.88229	324	1+
447.71255	466	1+
448.76145	192	
448.79024	120	
448.87684	660	1+
449.68608	122	
450.77589	180	
451.86793	202	
452.75305	198	1+
455.78988	252	1+
457.90747	186	
458.91102	126	
459.90356	124	
462.88402	742	1+
464.87731	128	
465.70287	122	
465.72770	202	1+
465.89616	186	
467.70402	312	1+
467.88770	1144	1+
468.76760	122	
469.16165	156	1+
471.69358	206	1+
483.25492	264	1+
485.90184	850	1+
487.89433	144	
488.75788	180	1+
488.80379	130	
489.76989	206	1+
491.18417	138	
493.79460	140	
509.67378	130	
511.80508	172	1+
END IONS

###FS:    #m/z: 322.93029 #charge 1+
###MS: 101
###MSMS: 102
BEGIN IONS
TITLE=Cmpd 76, +MS2(322.9303), 28.0-35.0eV, 2.2min #102
RTINSECONDS=131.951
SCANS=101-102
PEPMASS=322.93029	2548758
CHARGE=1+
90.92362	80	
173.05509	88	
177.93326	70	
185.92650	74	
187.83414	70	
189.92354	72	
192.06147	78	
195.91951	154	1+
196.13281	72	
197.12632	84	
200.83645	102	
201.04366	108	
205.94904	146	
206.97777	138	
209.94357	146	
210.86357	70	
212.87968	148	
213.90566	72	
215.88707	154	
216.38945	84	
220.87757	74	
220.95065	80	
221.94338	154	
222.95014	152	
223.95757	72	
224.37685	90	
225.86411	66	
225.92454	88	
226.83872	66	
227.89233	84	
227.93334	126	
228.91321	78	
230.83214	246	1+
230.84926	88	
231.88779	66	
232.89749	134	
234.93062	94	
235.82754	76	
235.97645	78	
236.90167	68	
237.05173	122	
237.90978	76	
237.92330	74	
238.06000	212	1+
238.94209	162	
240.07770	68	
240.82209	70	
240.94096	1924	
241.94223	1756	
242.32830	82	
242.82149	72	
242.88877	94	
242.94231	5120	1+
243.83457	68	
243.87154	72	
244.91556	224	1+
244.94058	1644	
245.82519	70	
246.01194	68	
246.03124	76	
246.90045	72	
247.23824	68	
247.98059	110	
248.84337	68	
248.90350	72	
249.03745	80	
250.17230	82	
251.07176	90	
252.12012	72	
252.37931	100	
252.82420	94	
253.78351	84	
253.92654	80	
256.90233	92	
257.18697	90	
257.81266	136	
257.90229	74	
258.79921	88	
258.85959	72	
260.83878	222	
261.83153	90	
262.82925	216	
262.84303	166	
262.95559	68	
263.39748	88	
263.42915	122	
263.81991	80	
263.93987	76	
264.03142	84	
265.06223	68	
265.08963	120	
265.11998	84	
265.84253	72	
266.07043	78	
266.87527	82	
268.02500	88	
268.90215	70	
268.95452	112	
269.80087	82	
271.38684	92	
273.80334	168	
274.79257	188	1+
274.84851	102	
275.82226	76	
276.84332	72	
276.89867	214	1+
276.94504	106	
277.86463	70	
277.92685	72	
278.84739	238	1+
278.86921	78	
279.09259	1206	1+
280.04159	78	
280.12363	72	
281.04911	78	
281.79643	174	1+
281.86885	72	
282.28341	96	
283.06843	124	
283.85469	270	1+
284.29591	532	1+
285.01552	68	
286.37681	100	
286.89042	96	
289.31869	108	
289.79583	176	1+
289.88352	130	
291.77762	90	
291.85748	78	
292.38205	68	
292.85490	80	
293.84593	82	
293.89197	68	
293.91060	80	
294.04959	74	
294.83495	98	
294.86896	74	
295.73421	68	
295.81563	108	
295.83632	70	
298.73008	68	
298.79732	106	
299.87666	68	
301.84509	80	
302.87254	142	1+
307.03597	72	
307.80039	94	
307.82641	78	
307.88848	148	
308.86353	80	
309.79012	70	
309.81127	68	
309.88467	98	
310.80836	72	
312.81688	86	
317.17071	88	
319.89960	108	
321.25979	74	
322.36547	78	
323.79168	76	
324.89052	170	
326.02430	86	
326.17512	96	
327.80499	78	
END IONS

###FS:    #m/z: 340.94085 #charge 1+
###MS: 101
###MSMS: 103
BEGIN IONS
TITLE=Cmpd 77, +MS2(340.9409), 28.0-35.0eV, 2.2min #103
RTINSECONDS=132.724
SCANS=101,103
PEPMASS=340.94085	936380
CHARGE=1+
161.79983	94	
185.00413	96	
191.95572	92	
192.44453	86	
192.92767	108	
193.93302	74	
195.92998	88	
200.08537	78	
207.92814	86	
207.97530	110	
211.93313	80	
212.87954	80	
213.93979	1818	1+
215.88461	164	
215.93904	398	
217.88296	164	
217.89669	96	
218.88556	76	
220.87786	116	
221.86964	80	
222.88377	74	
223.92454	90	
224.97142	78	
226.94685	116	
227.00546	110	
228.83878	86	
228.94005	110	
229.83925	92	
230.89262	74	
231.84092	78	
231.91604	92	
231.94986	1092	1+
232.43039	128	
232.88585	148	
233.89824	290	1+
233.94756	236	
234.88241	134	
235.89718	148	
235.93108	86	
236.91274	84	
237.45949	86	
237.82829	76	
238.06889	94	
238.93751	80	
239.44675	88	
239.85614	84	
239.87719	78	
239.89124	138	
239.90744	118	
240.83259	78	
240.85803	148	
241.84679	274	
241.87346	78	
243.83200	160	
244.28528	86	
244.82678	98	
244.98268	76	
245.87421	310	1+
246.98001	128	
247.98614	82	
248.03050	78	
248.99079	74	
249.96365	408	1+
250.95859	98	
252.37947	98	
253.16393	74	
253.91073	88	
253.97572	76	
254.92333	74	
254.96834	396	
255.07354	130	
255.84338	198	1+
256.14242	76	
256.49426	96	
256.90795	182	1+
256.96558	92	
258.84735	418	1+
259.34774	98	
259.83070	74	
259.87083	98	
259.95773	94	
260.83240	214	
261.83855	142	
263.88382	130	
264.07026	166	
265.86309	158	
266.92858	76	
267.13514	74	
268.84098	212	
269.82618	256	1+
270.84127	202	
272.84709	120	
272.90799	80	
272.93701	122	
273.91699	90	
274.62650	80	
274.86705	80	
275.86662	212	
276.85760	958	1+
277.17005	122	
277.86149	676	1+
278.84542	1078	1+
278.94329	124	
279.87305	98	
279.96239	122	
279.97760	86	
281.00830	108	
281.44451	104	
281.87062	86	
281.91033	92	
282.81011	76	
282.88273	82	
283.85655	112	
283.91351	76	
284.42486	86	
284.93149	112	
288.01660	86	
288.79056	84	
288.86621	78	
290.85795	182	1+
291.42128	108	
291.86385	220	1+
293.40997	104	
294.85230	74	
294.93873	76	
296.80580	80	
297.79871	74	
298.23332	78	
298.88458	76	
299.87265	132	
300.37891	82	
300.92618	88	
300.98360	78	
301.89132	122	
302.15012	100	
302.44049	102	
302.95028	74	
303.94253	130	
304.03520	80	
304.92255	76	
307.24692	82	
307.81080	148	
307.89191	156	
308.86699	146	
310.87733	92	
311.88930	164	
312.43870	88	
313.89673	78	
314.07761	82	
316.93891	82	
320.88569	86	
321.16759	92	
321.86086	88	
322.27491	84	
323.16866	90	
323.67876	80	
324.89734	74	
326.88314	90	
326.89879	86	
328.88015	188	1+
336.87977	92	
337.75714	124	
337.99626	82	
340.16711	78	
342.97175	76	
END IONS

###FS:    #m/z: 363.95697 #charge 1+
###MS: 101
###MSMS: 104
BEGIN IONS
TITLE=Cmpd 78, +MS2(363.9570), 28.0-35.0eV, 2.3min #104
RTINSECONDS=133.496
SCANS=101,104
PEPMASS=363.95697	418444
CHARGE=1+
178.94380	90	
187.03386	92	
189.86355	588	
191.85619	206	
192.92687	86	
194.88663	78	
201.44769	118	
207.94503	96	
209.13937	86	
209.94559	988	1+
211.88131	246	
212.87960	792	1+
214.89417	100	
218.91455	134	
222.95244	260	
223.04879	102	
223.95649	108	
224.95070	530	
224.97425	100	
225.00091	78	
225.95508	298	
226.88662	138	
226.94740	4942	1+
226.97267	154	
227.10850	80	
228.89352	292	
228.94319	6674	1+
229.00225	86	
230.79166	170	
230.89004	1244	
230.90810	78	
231.09861	76	
232.87881	284	1+
232.89911	124	
233.40487	88	
234.58450	100	
234.92862	80	
236.84745	100	
237.05667	78	
239.92489	80	
240.94178	376	
240.96131	258	1+
241.89992	82	
241.94570	336	
242.94047	896	1+
244.08001	76	
244.95736	3192	1+
245.44387	88	
245.94035	296	
246.91222	112	
246.95362	2732	1+
247.06463	90	
248.80222	226	
248.90088	604	
248.95960	128	
248.98085	110	
249.80112	96	
249.81488	88	
250.89444	210	
250.94653	124	
253.91282	142	
254.91078	146	
255.97742	82	
256.95067	84	
258.84735	142	
260.96773	138	
261.84543	166	
262.48956	92	
262.82304	80	
263.82617	78	
263.86793	80	
264.79229	88	
264.96325	142	
265.08621	144	
266.40734	86	
266.81291	512	1+
266.90028	92	
267.97330	678	1+
268.00590	138	
268.84200	260	1+
268.91031	88	
268.96135	608	1+
268.99100	108	
269.07336	76	
269.96722	426	1+
270.10485	138	
271.86164	234	1+
273.86135	208	1+
274.35219	92	
274.96042	84	
275.93258	104	
275.97558	92	
277.08217	78	
277.82458	92	
277.91904	176	1+
278.09469	82	
278.79880	260	1+
278.84490	402	1+
279.87617	100	
280.15442	88	
280.35998	104	
280.79330	294	
280.81024	102	
281.78749	434	1+
282.78684	360	1+
282.80508	166	1+
282.82506	216	1+
282.89471	82	
283.84904	368	1+
283.96926	80	
283.98260	80	
285.29612	76	
286.82552	108	
289.86877	302	1+
290.78629	98	
291.41161	142	
292.81277	90	
292.86849	158	
293.85592	82	
293.86589	224	1+
293.96927	76	
295.84609	76	
296.80721	162	
297.11531	372	1+
297.44314	94	
297.81076	82	
297.84820	212	1+
298.80215	530	1+
298.96347	78	
299.81969	90	
300.80240	452	1+
300.82577	78	
300.85738	314	1+
301.86147	264	1+
303.85779	190	1+
305.13046	94	
307.07894	78	
308.86964	78	
308.93220	82	
310.39091	76	
310.87629	180	
313.86758	104	
315.83586	86	
316.81324	126	
318.05085	100	
318.38962	84	
318.84898	76	
318.93392	132	
319.65531	98	
319.79565	94	
319.82697	88	
320.93164	100	
321.81202	158	
321.86559	148	
321.88325	78	
322.02836	102	
322.92923	88	
323.93613	144	
326.01140	92	
327.87330	112	
327.93159	92	
328.39661	98	
330.83105	80	
330.87887	120	
336.33705	78	
336.95021	90	
337.95547	92	
339.13740	114	
340.08124	84	
340.94285	134	
341.01678	90	
343.78112	148	
343.90464	82	
344.15291	76	
346.85754	76	
348.82717	90	
350.76238	146	
352.88679	178	1+
357.31096	92	
358.77280	82	
365.13089	80	
365.74811	76	
366.96539	90	
369.05488	78	
END IONS

###FS:    #m/z: 363.95681 #charge 1+
###MS: 105
###MSMS: 106
BEGIN IONS
TITLE=Cmpd 79, +MS2(363.9568), 28.0-35.0eV, 2.3min #106
RTINSECONDS=137.18
SCANS=105-106
PEPMASS=363.95681	368332
CHARGE=1+
61.49324	92	
63.19084	80	
133.80200	94	
176.45398	80	
187.40529	88	
189.86163	386	
189.97402	80	
191.85917	254	
196.88665	206	
203.88026	122	
205.94915	496	1+
207.86976	208	
207.88370	124	
209.86579	196	1+
209.94387	2390	1+
210.88515	724	1+
212.87871	2346	1+
214.88775	310	1+
216.37328	82	
216.90263	124	
216.97323	82	
217.42363	120	
219.41254	96	
220.64394	106	
220.88289	84	
222.95215	1268	1+
224.94830	1870	1+
224.97388	116	
225.65525	102	
225.88082	102	
225.96441	138	
226.87768	152	
226.94778	12288	1+
227.05081	134	1+
227.87216	80	
227.93059	196	
228.83623	128	
228.89449	752	1+
228.94269	14030	1+
230.88938	2130	1+
230.98867	92	
232.88553	294	1+
233.01859	84	
234.88068	158	
235.88446	106	
238.52199	102	
239.90294	80	
240.94104	710	
240.96322	790	1+
241.93995	1714	1+
242.82725	108	
242.94228	1108	1+
242.95746	654	1+
243.82948	192	
244.12795	80	
244.95724	5808	1+
245.10074	80	
245.94018	244	
246.84347	96	
246.90079	98	
246.95300	8046	1+
247.16654	92	
247.80656	84	
247.88767	118	
247.90617	90	
248.80574	132	
248.89939	854	1+
249.87502	94	
250.89896	312	
250.94689	130	
250.97088	94	
251.06887	230	
251.79460	96	
251.95227	92	
252.07619	144	
253.09185	178	1+
253.90472	138	
255.96165	92	
257.94168	84	
258.97288	230	1+
259.49636	86	
260.82906	198	1+
260.84141	180	1+
260.86677	86	
260.96832	712	1+
262.08178	128	
262.11385	92	
262.89167	158	
264.08142	86	
264.88832	84	
264.95890	94	
265.05418	200	
265.08604	88	
265.38193	82	
265.97224	130	
267.81324	198	1+
267.97372	876	1+
268.13780	86	
268.52595	98	
268.85160	214	1+
268.90768	80	
268.95626	178	
269.34535	78	
269.96973	1668	1+
271.43101	102	
271.91576	186	
273.87041	218	1+
274.81402	94	
276.81248	100	
276.85466	232	
277.92296	128	
278.03315	82	
278.79843	130	
278.84017	226	
279.80050	144	
279.84439	158	
279.85944	306	1+
279.92646	94	
280.10626	146	
280.42984	82	
280.79401	230	
280.83545	140	
282.79698	82	
283.78398	198	1+
283.90767	124	
283.92833	296	1+
284.82423	128	
284.87275	300	1+
284.99044	116	
285.82465	102	
285.84348	436	1+
285.91175	82	
287.82496	116	
289.86614	142	
290.78848	82	
290.92889	88	
293.11898	90	
293.16804	90	
296.11230	94	
296.80665	162	
296.86373	100	
297.81216	112	
298.80493	426	
299.79847	634	1+
301.86343	180	
302.49170	90	
302.86042	206	
303.80987	120	
303.85472	704	1+
303.87738	198	1+
306.43614	90	
306.85489	258	1+
306.87778	142	
308.79620	110	
309.86757	116	
310.06654	84	
310.81061	92	
310.86462	294	1+
312.13802	104	
315.85985	106	
316.81405	94	
318.81594	342	1+
318.91029	90	
319.85481	80	
320.92310	90	
321.80377	94	
321.86668	122	
322.82185	122	
322.93022	94	
323.81732	106	
326.87110	354	1+
328.84843	78	
329.87519	140	
334.14498	84	
335.03636	80	
336.94649	322	1+
337.77819	80	
339.88154	106	
340.94050	416	
342.90820	190	1+
343.82308	80	
345.07604	84	
345.49862	102	
345.93213	80	
351.45781	84	
351.88380	86	
352.89112	80	
352.99086	80	
354.87798	98	
355.18772	88	
355.39831	94	
356.77233	86	
357.86493	100	
361.18312	86	
364.30806	80	
END IONS

###FS:    #m/z: 336.94535 #charge 1+
###MS: 105
###MSMS: 107
BEGIN IONS
TITLE=Cmpd 80, +MS2(336.9453), 28.0-35.0eV, 2.3min #107
RTINSECONDS=137.952
SCANS=105,107
PEPMASS=336.94535	42430
CHARGE=1+
86.13172	74	
96.88331	74	
171.85041	78	
193.06681	70	
197.88129	74	
198.97359	76	
199.97281	102	
199.99513	72	
203.88274	78	
205.01025	90	
209.88217	72	
210.88659	104	
210.89648	142	
211.94417	1856	1+
212.87963	288	
213.93874	686	1+
215.88822	150	
216.89350	72	
219.88763	80	
220.89765	68	
223.95752	214	
224.95436	120	
225.38581	82	
225.97267	84	
226.94716	230	1+
227.89799	78	
229.95518	1808	1+
230.88800	1120	1+
231.95148	918	1+
232.10850	72	
232.83489	76	
232.98290	70	
233.40838	76	
233.89810	250	1+
233.95206	194	1+
234.87234	72	
234.92141	68	
235.87052	68	
236.07619	80	
237.85127	86	
238.83826	70	
238.88832	76	
239.06844	72	
239.13400	72	
239.40845	108	
239.78788	76	
239.84564	70	
240.44883	100	
241.84783	368	1+
243.84019	74	
244.86527	70	
244.90762	90	
246.17562	88	
246.38939	100	
246.44330	106	
246.97662	152	
247.40234	92	
247.96526	650	1+
248.90307	180	
248.99261	86	
249.96118	248	
250.82577	212	
250.95225	230	
251.83338	140	
251.95226	116	
252.82456	72	
252.95078	92	
252.97239	1010	1+
253.03162	104	
253.83052	72	
253.90313	168	
254.96587	754	1+
255.07364	108	
256.85338	134	
256.89264	112	
256.96655	70	
257.91425	76	
257.94555	70	
258.84721	474	1+
259.83617	76	
260.86693	134	
261.96480	106	
262.87367	68	
264.83047	68	
265.02225	76	
266.90571	70	
266.93139	82	
267.04105	96	
267.84715	172	
267.92235	94	
268.05923	68	
268.40930	98	
268.84054	616	1+
268.86795	82	
269.01310	76	
270.10792	90	
270.83972	244	1+
270.98091	378	1+
271.87240	76	
271.91409	318	1+
272.48411	90	
273.05200	80	
274.86044	168	
274.90310	126	
275.01952	78	
275.86092	94	
275.95615	200	1+
276.83915	122	
276.85791	754	1+
277.08402	76	
277.83480	76	
279.10462	96	
279.39253	80	
279.80124	106	
279.83515	248	1+
279.91175	72	
281.05125	74	
281.46090	112	
282.79127	70	
282.87922	182	
285.85246	204	
286.85086	580	1+
286.87681	152	1+
286.91570	80	
287.93535	72	
288.79252	70	
288.85180	88	
289.00720	98	
289.83043	76	
289.85987	70	
291.85759	108	
292.94303	74	
293.06073	86	
293.11251	80	
293.99699	68	
294.04987	86	
295.87417	92	
295.99423	136	
296.89701	72	
298.88888	70	
299.01102	94	
299.86957	280	1+
301.90266	88	
303.08580	78	
304.83225	68	
305.80049	80	
307.88660	78	
308.44494	94	
309.87331	134	
310.86789	452	1+
312.90676	94	
313.84434	104	
314.42783	86	
318.80829	78	
318.88056	78	
320.81970	74	
320.85938	78	
321.13222	68	
322.82417	78	
326.45049	80	
329.11811	84	
329.86718	72	
330.81622	204	
333.25189	82	
333.88903	94	
334.76257	68	
334.81830	68	
335.00750	70	
337.77514	68	
337.83825	90	
338.15626	78	
339.02406	78	
340.86722	68	
342.16761	76	
END IONS

###FS:    #m/z: 359.96106 #charge 1+
###MS: 105
###MSMS: 108
BEGIN IONS
TITLE=Cmpd 81, +MS2(359.9611), 28.0-35.0eV, 2.4min #108
RTINSECONDS=138.724
SCANS=105,108
PEPMASS=359.96106	30178
CHARGE=1+
50.20388	72	
197.95990	80	
203.93015	76	
205.95246	100	
206.03109	72	
208.45234	98	
209.94353	440	
211.93189	80	
216.41099	88	
216.90637	92	
218.60029	94	
222.03411	78	
222.95216	438	1+
223.92919	112	
223.97598	134	
224.02017	74	
224.87318	86	
224.94844	904	1+
225.86201	74	
225.97189	104	
226.87021	72	
226.90025	76	
226.94850	3258	1+
226.97302	130	
228.94279	3566	1+
229.06524	82	
229.99927	72	
233.83350	128	
233.89175	166	
234.39474	100	
234.92894	84	
234.95498	98	
236.99809	106	
238.89132	248	1+
238.93973	112	
240.78985	102	
240.82135	106	
240.94132	504	1+
240.96322	154	
241.79110	84	
241.85382	148	
242.90169	76	
242.96129	380	
243.83521	108	
243.85399	98	
243.87295	94	
243.95175	86	
244.85646	90	
244.95676	2364	1+
245.94052	254	
245.98397	82	
246.95319	1970	1+
247.84387	130	
247.91062	72	
248.62061	80	
248.98479	94	
250.06723	80	
250.87051	132	
250.89703	80	
250.95054	256	1+
251.83711	78	
251.89001	78	
254.85694	80	
254.92333	124	
254.95476	86	
257.12993	88	
257.55919	90	
258.84765	76	
258.89316	90	
259.80092	74	
260.89454	84	
260.96771	174	
261.00768	84	
261.88338	72	
261.93997	92	
262.82092	142	
262.88540	74	
263.98288	84	
265.08417	74	
266.13059	72	
266.80933	352	1+
266.90872	92	
267.81154	246	1+
267.97355	518	1+
269.96874	192	1+
270.87712	126	
271.67170	92	
271.84390	158	
272.79092	226	1+
272.80282	254	1+
273.84338	98	
274.85599	236	1+
274.89124	102	
275.90697	106	
276.40807	86	
276.81163	154	
276.84098	80	
277.81225	98	
277.87391	310	1+
278.79628	126	
278.84528	172	
279.85636	142	
280.42367	82	
280.79269	314	
280.83527	158	
280.87037	88	
280.92957	80	
281.11807	82	
281.81734	72	
281.99886	84	
283.84738	72	
283.88694	78	
283.95318	74	
284.37949	104	
284.84034	80	
285.85903	278	1+
288.41892	90	
289.10117	80	
290.09389	74	
290.85645	236	1+
291.97444	112	
292.89677	92	
293.11961	142	
293.89129	100	
294.81259	74	
294.86170	142	
295.87391	76	
296.85859	144	
297.05738	92	
297.85818	170	1+
298.80426	448	
298.98652	84	
299.80055	464	1+
300.08763	82	
303.80495	156	
304.17893	122	
304.81955	142	
304.95036	74	
305.43084	72	
306.97350	84	
308.84787	74	
309.79842	116	
311.74643	76	
311.84874	92	
313.88747	150	
313.94224	90	
314.82152	74	
315.86301	276	1+
315.87504	72	
316.79934	86	
320.44392	92	
323.94166	72	
328.91302	74	
331.88832	82	
332.93327	82	
333.81836	106	
334.88169	72	
340.94045	144	
342.90130	100	
344.87789	90	
346.78696	74	
350.86433	74	
351.32426	90	
354.96774	98	
355.45392	84	
356.88351	82	
357.71697	76	
357.77503	98	
360.04535	72	
362.79079	82	
363.80636	78	
365.31381	96	
END IONS

###FS:    #m/z: 363.95696 #charge 1+
###MS: 109
###MSMS: 110
BEGIN IONS
TITLE=Cmpd 82, +MS2(363.9570), 28.0-35.0eV, 2.4min #110
RTINSECONDS=142.411
SCANS=109-110
PEPMASS=363.95696	333564
CHARGE=1+
181.87093	78	
182.86588	140	
185.84685	102	
189.86188	272	
191.85919	204	
195.89561	90	
200.88600	156	
202.03370	90	
203.41851	78	
208.88557	88	
209.86979	124	
209.94504	1250	1+
210.88635	336	
212.87871	864	
215.89916	136	
215.93425	76	
217.47618	116	
222.95156	1294	1+
223.88503	140	
223.90079	100	
223.96335	88	
224.94862	1770	1+
224.97368	108	
225.40994	92	
225.45891	114	
225.89130	298	1+
226.89793	184	1+
226.94731	10432	1+
227.01908	122	
227.13928	80	
228.89447	744	1+
228.94260	11096	1+
229.04664	92	1+
230.82136	104	
230.83823	78	
230.88980	2492	1+
231.39785	106	
232.88275	336	
233.89059	166	
234.88497	86	
235.54836	88	
236.84675	88	
237.05459	98	
240.94128	304	
240.96073	488	
241.94096	1250	1+
241.96220	256	
241.98415	78	
242.84429	78	
242.90769	138	
242.94310	904	1+
242.95607	522	
243.82539	122	
244.83855	80	
244.88424	78	
244.90502	164	
244.95816	3896	1+
245.94122	438	
246.92163	334	1+
246.95325	4844	1+
247.10318	80	
247.38896	84	
247.87558	94	
248.80321	112	
248.90096	756	1+
250.02322	78	
250.06139	98	
250.80156	96	
250.89946	142	
250.97677	92	
251.88136	78	
252.89050	120	
253.05071	78	
253.86190	80	
253.97519	160	
256.85251	94	
256.92122	98	
258.10706	90	
258.84372	76	
258.96985	168	1+
260.83412	126	
260.96929	488	
261.15226	78	
261.83936	82	
262.83047	200	1+
262.84804	80	
262.87355	78	
264.85127	194	1+
264.96619	98	
265.88234	84	
265.93625	82	
265.97661	380	
266.81414	126	
267.81298	182	
267.87157	98	
267.89824	86	
267.92252	156	
267.97274	596	
268.09735	98	
268.81423	156	
268.95759	212	
269.96928	824	
270.85983	86	
271.09618	130	
271.80475	114	
271.84981	230	1+
271.91363	136	
275.80233	80	
275.85500	314	1+
276.35913	80	
276.81651	148	
277.64042	100	
278.79737	174	
278.84433	192	
279.09932	84	
279.14403	82	
279.78970	422	1+
280.79206	356	1+
280.83215	82	
281.51853	94	
281.89744	88	
282.78747	158	
282.86249	98	
282.98210	196	1+
283.79052	134	
283.83397	134	
283.85624	134	
284.87643	208	1+
284.89933	80	
284.91787	96	
285.84918	290	1+
286.82416	132	
287.41058	90	
289.05353	102	
289.83791	88	
289.99756	84	
290.80140	92	
290.85344	284	1+
293.84499	102	
296.81048	342	1+
298.80697	198	
298.86706	244	1+
299.87094	176	1+
300.79577	492	1+
301.76580	80	
302.96598	82	
303.85703	316	1+
307.87601	210	1+
308.47056	78	
308.82302	88	
308.84372	84	
314.81524	126	
316.81612	110	
318.81188	150	
318.92019	80	
319.34758	90	
319.81837	148	
320.79773	124	
321.81692	252	1+
321.86684	122	
322.92912	260	
323.42909	90	
324.80999	104	
325.86184	156	
326.33726	92	
326.87614	278	1+
327.07590	80	
328.84977	140	
332.89575	78	
336.94530	164	
339.82383	206	1+
339.87916	82	
342.89769	122	
349.08301	122	
349.90335	88	
350.37710	78	
353.90009	178	1+
356.79088	80	
359.76350	118	
360.07352	80	
362.08004	84	
362.23183	94	
363.80885	80	
366.18273	84	
367.77174	184	
368.16374	92	
368.83331	106	
END IONS

###FS:    #m/z: 507.84516 #charge 1+
###MS: 109
###MSMS: 111
BEGIN IONS
TITLE=Cmpd 83, +MS2(507.8452), 28.2-35.2eV, 2.4min #111
RTINSECONDS=143.183
SCANS=109,111
PEPMASS=507.84516	125644
CHARGE=1+
196.01742	424	1+
214.88368	182	
217.89454	116	
224.97865	196	
232.90143	152	
238.06095	296	
252.07631	286	
258.10459	120	
263.41535	150	
266.16580	152	
269.89595	212	
272.85264	426	1+
276.88395	212	1+
278.83347	226	1+
280.83126	128	
282.90046	140	
285.86026	116	
287.85185	1214	1+
287.88951	242	1+
290.13070	184	
290.86315	518	1+
293.87263	496	1+
294.85757	142	
296.82013	328	1+
296.84842	128	
298.85387	140	
299.91828	152	
299.98914	124	
300.85646	488	1+
301.85451	312	1+
303.86565	864	1+
304.39012	154	
305.86377	922	1+
307.13100	116	
307.36847	118	
307.89185	466	
308.14374	594	1+
308.80788	214	1+
308.87558	1144	1+
309.86792	120	
310.15751	632	1+
311.88487	914	
312.75930	230	1+
312.88247	622	1+
314.86271	1136	1+
316.81510	132	
318.85968	442	1+
321.99565	242	1+
322.86733	178	
323.87372	380	
324.85854	190	
325.83899	118	
326.82745	150	
326.88214	2640	1+
327.82485	120	
329.87545	156	
330.83414	324	1+
330.87773	216	
331.88488	162	
332.75248	338	1+
332.87748	332	
333.88172	192	
334.81109	202	1+
334.86923	154	
335.03725	134	
335.78593	120	
335.88856	138	
336.88484	120	
337.88139	512	1+
338.93166	140	
341.88587	124	
343.87405	196	
344.78919	118	
344.84237	120	
345.77993	120	
346.82394	194	
346.88737	154	
347.77809	722	1+
347.89427	178	1+
348.80793	124	
348.84451	118	
349.75805	126	
349.80539	166	
350.76147	158	
350.82826	248	1+
350.85271	152	
350.88320	188	
351.77760	162	
352.78099	188	
352.90849	124	
353.78281	138	
354.75724	150	
355.89143	228	1+
356.08752	126	
356.37558	130	
357.82032	238	1+
358.20733	118	
359.02161	136	1+
360.76095	360	1+
360.86088	224	1+
362.88083	188	1+
365.78829	236	
366.18724	238	
366.78742	134	
366.83240	134	
367.18829	256	
367.36907	160	
367.76994	226	
367.81229	188	
367.84800	118	
368.89460	270	1+
369.83499	388	1+
370.80417	344	
371.18649	226	1+
371.80016	178	
371.83344	164	
371.90906	122	
372.78191	202	
374.81661	220	
377.83201	166	
378.79941	230	1+
380.79514	262	1+
380.95671	128	
381.71351	140	1+
381.79934	178	1+
381.84031	176	
381.86451	182	1+
383.79263	124	
383.81685	124	
384.83169	330	1+
384.85170	650	1+
385.77869	248	1+
386.15951	136	
386.82126	152	
387.77180	122	
387.84741	360	1+
388.73271	128	
389.20208	348	
389.72159	224	1+
389.76858	396	1+
390.74479	132	
390.77254	322	1+
390.84083	232	
390.90550	278	1+
391.84063	270	
392.82424	812	1+
393.07498	134	
393.73607	146	
393.75397	134	
394.82580	274	
395.82403	148	
396.87272	124	
398.80382	208	1+
398.84766	140	
399.85148	550	1+
401.08385	244	1+
402.86564	490	1+
403.74799	176	
403.86901	416	1+
404.81433	122	
405.76233	160	
405.86024	212	
407.73356	456	1+
407.75984	200	
407.86774	622	
408.06600	142	
408.75570	120	
408.84836	440	
409.72059	180	
409.86320	318	
410.73579	354	1+
410.83711	1946	1+
411.81131	124	
412.08689	272	1+
412.77479	116	
412.81213	130	
412.84068	226	
412.88982	132	
413.09051	234	1+
413.40002	122	
414.79249	204	
414.88068	118	
417.82525	134	
417.84727	458	1+
418.76349	126	
421.73219	194	
421.74826	136	
421.88343	192	
422.86362	236	
422.89294	132	
423.78312	332	1+
423.87078	134	
423.87786	116	
425.75772	450	
426.76135	358	
426.86050	1092	1+
427.73790	690	1+
428.84627	2060	1+
429.79994	318	1+
430.68729	222	1+
431.86444	226	
432.87289	120	
433.85754	218	
434.85767	168	
435.70978	174	
435.85511	118	
443.76594	644	1+
444.87461	1120	
445.71667	120	
445.74907	556	1+
445.79844	210	1+
445.87594	1106	1+
446.83539	136	
447.71416	194	
448.71193	180	
448.88048	564	1+
449.88147	528	1+
450.70110	304	
450.75309	118	
457.90297	122	
462.88219	1024	1+
464.73406	126	
465.72044	236	
467.88635	526	1+
468.76693	122	
470.73017	124	
485.89969	770	1+
491.79946	202	
509.85895	118	
END IONS

###FS:    #m/z: 336.94566 #charge 1+
###MS: 109
###MSMS: 112
BEGIN IONS
TITLE=Cmpd 84, +MS2(336.9457), 28.0-35.0eV, 2.4min #112
RTINSECONDS=143.955
SCANS=109,112
PEPMASS=336.94566	36908
CHARGE=1+
101.23231	78	
189.59357	100	
192.88772	86	
194.02517	82	
205.96921	80	
209.94298	68	
210.88555	124	
210.95614	94	
211.94455	1728	
212.87784	562	1+
213.93964	882	1+
214.04069	78	
215.93699	148	
216.88676	80	
217.88224	78	
218.89664	76	
219.13831	76	
219.87496	102	
223.94863	76	
224.83173	74	
224.95866	72	
224.97320	102	
226.80391	72	
226.83176	68	
227.03689	76	
227.78483	74	
228.20021	78	
228.84818	80	
228.89310	98	
229.95559	1894	1+
230.88958	930	1+
231.95137	842	1+
232.82703	146	
232.88946	126	
233.83457	132	
233.90180	102	
233.94726	158	
234.82348	88	
235.89313	104	
236.79170	96	
237.06388	78	
237.16227	72	
237.90432	74	
238.84327	210	1+
239.54357	78	
239.86765	116	
241.08522	96	
241.12913	80	
241.84449	182	
243.88260	128	
244.14340	72	
244.95653	120	
246.79828	68	
246.90528	88	
247.07047	80	
247.96582	750	1+
248.85136	78	
248.87042	84	
248.90097	390	1+
249.84801	82	
249.95838	140	
250.83688	320	1+
250.95994	162	
251.86659	72	
252.03621	72	
252.88328	78	
252.97222	954	1+
253.90580	238	1+
254.29466	92	
254.84341	68	
254.96855	498	1+
255.07387	222	1+
255.44536	90	
255.79850	80	
256.91128	74	
256.92759	76	
256.96400	116	
256.99826	80	
257.86500	140	
257.88071	86	
257.94780	86	
258.84732	574	1+
258.89500	72	
259.01982	74	
259.12629	106	
259.93719	100	
259.95728	72	
260.82634	360	1+
263.85225	72	
263.98372	90	
264.90704	74	
265.99640	78	
267.84083	544	1+
268.00096	68	
268.95283	78	
269.00471	72	
269.37574	114	
270.83088	82	
270.96721	96	
270.98041	122	
271.85196	74	
272.97294	148	
274.85858	118	
274.92458	78	
275.80620	70	
275.83233	244	1+
275.92240	80	
275.98960	72	
276.85692	116	
276.86980	128	
278.42681	88	
278.83828	440	1+
279.10396	90	
279.88737	70	
279.97594	82	
280.86897	116	
280.89678	92	
281.04646	98	
281.82908	78	
281.85877	70	
282.87094	80	
285.85005	610	1+
286.85289	514	1+
287.84494	180	
289.82617	74	
289.88081	72	
291.80103	88	
291.85782	94	
292.85916	68	
293.10909	188	
293.78651	86	
293.84049	80	
293.99708	70	
294.68647	102	1+
294.86592	158	
295.23614	74	
296.86698	76	
297.90703	70	
298.02768	92	
299.01827	80	
299.31587	72	
299.92989	72	
301.81292	214	
302.87553	68	
306.88316	72	
307.89496	80	
308.14313	76	
309.84158	70	
309.92803	110	
313.36821	88	
313.71801	72	
313.89221	80	
315.84929	90	
318.11109	82	
318.76425	68	
320.96475	72	
323.01113	68	
325.84725	74	
327.51162	78	
327.76050	78	
331.88843	82	
332.88464	96	
335.77187	68	
335.81030	86	
338.95400	72	
339.28174	92	
340.78306	66	
340.81277	72	
340.90994	66	
340.95086	78	
341.79497	90	
END IONS

###FS:    #m/z: 322.93030 #charge 1+
###MS: 113
###MSMS: 114
BEGIN IONS
TITLE=Cmpd 85, +MS2(322.9303), 28.0-35.0eV, 2.5min #114
RTINSECONDS=147.628
SCANS=113-114
PEPMASS=322.93030	1695982
CHARGE=1+
47.36865	88	
141.70481	70	
154.52356	76	
195.11127	76	
195.91986	92	
196.01254	74	
196.88027	60	
196.89363	60	
197.02117	72	
197.91531	68	
198.89567	68	
199.95881	70	
200.89567	106	
201.04030	80	
205.95060	106	
207.89648	66	
207.91765	62	
208.85914	70	
209.08968	72	
212.02958	72	
212.87798	74	
213.89847	78	
214.14309	70	
214.89276	60	
221.02657	64	
221.06891	92	
222.14957	64	
222.87461	68	
222.97556	84	
223.96222	86	
224.96019	68	
226.94605	66	
227.93070	68	
227.95185	72	
227.96885	72	
230.84005	90	
230.88862	96	
232.11216	70	
233.84251	58	
234.88155	68	
236.38388	80	
236.53108	78	
236.95296	64	
237.06033	94	
237.88333	66	
237.93275	78	
238.05587	60	
238.89393	74	
238.96882	162	
239.07677	76	
239.78455	148	
239.89478	58	
240.63347	58	
240.82740	66	
240.87946	112	
240.91004	68	
240.94062	932	
240.96705	60	
241.89453	108	
241.94008	4320	1+
242.82161	84	
242.94213	3108	1+
243.87468	66	
244.94041	912	1+
245.82109	66	
246.03121	78	
246.47660	70	
246.94687	64	
246.97998	314	1+
247.85449	100	
248.89373	72	
248.98278	108	
250.94601	76	
251.07193	128	
252.19804	70	
255.07632	72	
255.81666	72	
255.84077	194	1+
255.91670	92	
256.79154	64	
256.89600	80	
259.03538	64	
259.83157	240	1+
259.86130	164	1+
260.94015	66	
261.02532	62	
263.83025	60	
263.95581	64	
264.27291	68	
264.42873	68	
264.79440	72	
264.87227	64	
265.01620	58	
265.05819	70	
265.09090	76	
266.04051	82	
266.86845	72	
266.94268	86	
269.87552	118	
269.94002	64	
270.04908	76	
270.12386	88	
271.41475	106	
271.84325	136	
272.92811	124	
273.10063	64	
273.81364	80	
273.84367	74	
277.84450	110	
278.86907	86	
278.92444	68	
278.99856	88	
279.09054	676	1+
280.83928	82	
280.86374	78	
281.79458	64	
281.86400	290	1+
281.96961	72	
282.08990	86	
283.07901	76	
283.35342	94	
283.90756	72	
284.06864	62	
284.29363	532	
286.91948	64	
286.94462	94	
287.94154	78	
288.53370	78	
289.51703	114	
290.78858	60	
294.85057	148	
295.03162	96	
296.80988	92	
298.87608	74	
299.93661	72	
300.84716	78	
300.86652	80	
301.00271	82	
303.14973	76	
303.41053	78	
304.77016	88	
305.76128	60	
306.79057	66	
307.21887	98	
307.43847	74	
307.79146	78	
307.85638	62	
308.87400	72	
310.05132	78	
310.87464	196	1+
310.91664	90	
311.83117	74	
314.80211	64	
315.41254	94	
319.24251	80	
323.76748	78	
324.90075	70	
326.14438	74	
327.21634	64	
327.76503	78	
END IONS

###FS:    #m/z: 340.94090 #charge 1+
###MS: 113
###MSMS: 115
BEGIN IONS
TITLE=Cmpd 86, +MS2(340.9409), 28.0-35.0eV, 2.5min #115
RTINSECONDS=148.408
SCANS=113,115
PEPMASS=340.94090	660076
CHARGE=1+
51.89021	74	
145.12076	96	
173.06466	78	
185.94563	80	
194.95338	72	
202.88274	76	
210.03341	84	
210.93841	124	
213.94204	334	1+
214.88126	94	
215.88815	108	
215.93758	206	
217.93949	110	
219.42739	78	
223.82818	132	
224.84065	88	
226.92416	80	
226.94917	154	
227.11005	78	
227.89442	82	
227.94962	82	
228.10387	78	
228.84446	84	
231.89081	292	
231.95044	500	1+
232.85556	84	
232.89678	126	
233.06910	80	
233.89774	308	
233.94665	90	
234.84415	78	
234.89117	80	
234.98824	72	
236.90522	82	
237.87202	74	
239.84743	72	
239.86259	92	
240.90203	74	
241.84395	148	
243.83160	232	
243.96101	92	
244.83355	114	
244.89601	72	
244.95660	118	
244.97870	116	
245.16355	80	
245.83340	72	
246.85243	72	
246.95084	176	
248.84918	84	
248.96524	92	
248.98476	78	
249.45379	104	
249.78757	80	
249.90058	106	
249.96270	136	
249.98939	80	
250.95517	82	
252.94904	82	
254.86667	92	
254.91410	74	
254.96646	158	
255.47076	84	
256.85267	306	1+
256.86416	140	
256.90064	166	
257.46277	92	
258.96642	72	
259.85737	212	
259.89751	82	
259.95994	140	
260.02443	76	
260.83829	454	1+
261.43416	78	
261.92480	84	
262.00822	76	
262.85843	204	1+
264.01953	84	
264.86502	198	1+
265.82216	72	
266.84806	74	
267.13112	78	
268.04725	88	
268.84313	252	1+
268.90631	96	
271.92300	84	
272.77385	72	
272.85107	140	
272.94069	106	
272.97305	72	
273.86628	72	
274.40702	86	
274.85056	80	
274.86671	88	
274.88110	96	
275.74889	78	
275.85623	606	1+
278.84590	500	
278.98435	76	
279.13400	78	
279.85250	600	1+
280.02100	90	
280.07619	80	
281.89371	94	
282.04642	78	
282.87910	122	
283.38843	90	
286.41210	78	
286.92222	78	
287.09838	106	
288.83943	100	
289.80740	118	
289.86376	72	
290.51428	96	
291.81468	84	
292.80091	74	
292.88640	78	
293.84956	72	
294.86686	160	
295.87785	74	
295.89907	82	
295.93063	120	
296.85838	82	
297.85805	98	
299.77058	104	
299.85782	88	
299.87713	120	
300.89206	98	
301.86055	132	
302.91898	84	
302.94478	74	
303.17338	80	
303.45110	74	
303.80643	74	
303.85544	80	
306.54353	108	
307.37588	86	
307.89272	78	
307.98297	84	
308.86668	146	
311.92424	78	
318.86702	114	
321.34329	74	
323.16171	86	
324.89924	82	
326.39255	106	
326.90098	84	
328.81842	92	
328.83295	100	
329.87043	128	
329.88953	76	
331.90394	80	
332.87783	94	
333.88226	80	
340.42747	104	
340.78149	114	
340.88744	72	
341.35920	90	
341.89701	84	
END IONS

###FS:    #m/z: 507.84517 #charge 1+
###MS: 113
###MSMS: 116
BEGIN IONS
TITLE=Cmpd 87, +MS2(507.8452), 28.2-35.2eV, 2.5min #116
RTINSECONDS=149.18
SCANS=113,116
PEPMASS=507.84517	92252
CHARGE=1+
214.88536	180	
220.39054	122	
232.89697	774	1+
234.89304	140	
236.88824	186	
250.90507	148	
260.82158	144	
265.93061	132	
266.09396	180	
266.16580	288	1+
268.91679	180	1+
269.89780	162	
272.39282	118	
272.85471	262	1+
278.83253	124	
278.85018	134	
279.39377	110	
279.89413	152	
280.83383	194	
280.87630	176	1+
287.85470	696	1+
287.88137	192	1+
288.91658	130	
289.84642	154	
289.87380	332	1+
290.13378	168	
291.86523	286	1+
293.84131	118	
293.87664	272	
294.87159	150	
295.85344	252	1+
295.88187	132	
296.85649	210	1+
300.80528	374	1+
303.86940	540	
305.86442	1226	1+
307.89210	278	
308.14284	1074	1+
308.42085	112	
308.87259	928	1+
310.15706	886	1+
311.03422	84	1+
311.11306	146	1+
311.81899	166	
311.88494	1140	1+
313.80983	160	1+
313.87897	198	
314.86205	698	1+
314.89106	108	
317.81169	218	1+
320.87356	126	
320.89289	122	
321.86550	174	
323.85003	108	
323.87379	210	
325.83240	354	1+
325.84884	194	1+
325.90121	262	
326.88123	1486	1+
327.80745	238	1+
328.95792	112	
329.77658	112	
330.16172	136	
330.82654	140	
330.88003	148	
331.76982	118	
331.90331	184	1+
332.87526	722	
333.86471	194	
334.36820	168	
334.86903	154	
335.84052	236	
337.87564	206	
339.54432	118	
341.85114	132	
343.84324	192	
344.79972	122	
345.82907	122	
345.87503	120	
346.87329	108	
347.75349	140	
347.78066	212	
348.18634	120	
348.77686	158	
348.78742	112	
348.84821	134	
348.89392	122	
349.75237	464	1+
350.83158	276	1+
350.89221	244	1+
350.94587	158	
351.78732	198	1+
353.81371	134	
353.85066	130	
355.78777	112	
355.89364	384	
356.82046	176	1+
357.85511	202	
357.89212	118	
358.36847	200	1+
360.75480	150	
361.82646	160	1+
361.86611	128	
362.88655	110	
364.04423	146	
364.86513	110	
365.01782	116	
365.76133	124	
365.78916	188	
366.76040	142	
366.80564	132	
366.84214	210	
366.90185	242	
367.70728	118	
367.77830	144	
367.84527	120	
368.84738	118	
369.83590	460	
369.90684	110	
370.80224	290	
370.89478	238	1+
371.80251	146	
371.83315	158	
372.78403	404	
372.92210	108	
374.31745	186	
374.72097	110	
374.81313	298	1+
376.88107	202	1+
378.89152	160	
380.72046	190	
380.84129	412	1+
381.31181	156	
381.84226	264	1+
382.87216	120	
383.79317	240	
384.71017	122	
384.84812	632	1+
385.77450	306	
387.84381	410	1+
388.84875	252	1+
389.20195	344	1+
390.05311	138	
390.72367	108	
390.84363	748	1+
391.75244	130	
392.76180	128	
392.82494	1008	1+
394.83435	312	1+
395.78147	128	
396.79449	114	
399.70647	186	1+
399.72347	150	
399.78230	228	1+
399.84890	298	1+
402.86762	532	1+
403.75597	118	
403.87343	328	1+
404.78379	346	1+
405.76482	260	1+
405.87514	176	
406.85262	182	
407.75463	164	
407.86783	364	
408.07257	246	1+
408.76659	136	
408.85042	858	1+
409.72518	334	
410.73778	196	
410.83729	1618	1+
411.75966	124	
412.83230	292	
416.74587	124	
417.81420	168	
417.86128	114	
418.84183	172	
419.72697	108	
419.81694	132	1+
420.88074	236	1+
421.74811	136	
421.77118	122	
422.82296	138	
422.86485	676	1+
423.77363	508	1+
425.75259	476	1+
425.77934	198	
426.77239	182	
426.82659	154	
426.85900	902	1+
427.74639	562	1+
428.73110	120	
428.84778	2094	1+
428.89281	110	
429.70007	230	1+
429.73964	156	
429.79759	116	
429.87976	188	1+
430.74693	114	
430.84467	140	
431.86529	618	1+
433.85029	306	1+
435.77053	176	1+
435.86025	126	
438.89314	448	1+
439.89446	306	1+
442.87776	120	
443.77265	288	1+
444.87245	1934	1+
445.75074	482	1+
446.79319	224	
447.71168	360	
447.79911	168	
448.74144	172	1+
449.70101	338	1+
449.88134	420	1+
450.74905	158	
451.86588	158	
451.99512	108	
455.70249	124	
457.90576	118	
462.88132	1094	1+
465.72352	312	1+
467.88752	652	1+
468.71099	174	
470.74725	128	
471.87049	138	
479.79915	124	
485.90066	316	
486.89785	232	
492.78832	144	
END IONS

###FS:    #m/z: 322.93028 #charge 1+
###MS: 117
###MSMS: 118
BEGIN IONS
TITLE=Cmpd 88, +MS2(322.9303), 28.0-35.0eV, 2.6min #118
RTINSECONDS=152.856
SCANS=117-118
PEPMASS=322.93028	1517532
CHARGE=1+
107.40715	68	
150.78702	76	
178.90238	92	
192.88747	54	
196.88526	78	
200.88685	66	
204.90105	78	
205.95084	242	
205.96946	88	
207.94393	72	
208.83271	56	
209.09652	88	
210.90642	54	
214.93242	56	
215.89299	90	
215.92369	70	
218.88710	62	
220.87752	64	
221.51123	70	
221.94090	78	
222.87514	52	
222.94610	52	
223.83083	76	
223.95700	116	
225.93569	80	
227.86636	72	
227.92778	144	
228.04468	74	
228.90773	52	
229.90424	72	
230.82885	68	
231.98315	66	
233.94561	56	
235.82330	64	
236.90906	70	
238.03008	90	
238.88822	198	1+
238.93758	60	
239.08082	82	
239.95413	64	
240.94131	1428	
241.07148	56	
241.93980	3268	1+
242.72985	64	
242.94142	1914	1+
243.86744	54	
243.88245	56	
243.90167	72	
244.93918	628	1+
246.97963	82	
247.38615	98	
247.83355	72	
247.96677	90	
248.84906	72	
249.83860	204	1+
249.85555	70	
249.92354	54	
251.06983	72	
251.86862	76	
251.88183	68	
252.06527	82	
252.81461	60	
253.83286	68	
253.86211	58	
255.14516	66	
255.96557	84	
256.04404	86	
256.12112	80	
256.89634	166	
257.07111	62	
257.08654	52	
257.90418	58	
258.80501	56	
259.09865	52	
260.83718	56	
261.16247	86	
261.82969	74	
262.82565	58	
263.87999	78	
263.97477	130	
265.06143	76	
265.85045	68	
266.06450	66	
266.85364	244	1+
266.87340	66	
267.93735	56	
268.13370	80	
268.83402	74	
269.07575	68	
270.79935	166	1+
271.87825	88	
272.85015	104	
272.95231	72	
273.98618	58	
274.86289	72	
275.83245	66	
275.94698	66	
276.83653	298	1+
278.87937	64	
278.90191	68	
279.05586	76	
279.09054	1544	1+
280.07256	100	
280.83387	120	
280.90203	72	
281.90808	64	
281.95759	80	
282.31675	80	
282.81197	74	
282.85729	78	
282.88422	66	
283.45498	92	
283.79607	60	
283.85135	56	
284.22419	74	
284.29135	244	
284.31085	60	
285.29721	170	
286.56622	88	
287.42712	56	
287.81031	76	
288.84839	82	
289.16367	64	
289.79983	78	
289.90768	52	
289.93523	52	
290.85760	148	
291.85957	60	
293.03124	72	
293.85175	72	
296.86465	70	
297.79043	88	
297.81180	80	
298.86375	62	
299.78494	190	
299.81721	88	
300.85155	122	
301.90875	82	
302.85463	56	
303.89209	60	
305.85379	66	
306.85955	70	
306.88957	68	
307.89510	72	
308.82002	84	
308.87413	244	1+
310.11405	82	
311.13352	64	
312.80318	126	
314.16627	64	
317.89688	66	
319.84867	70	
320.11622	70	
320.82178	62	
322.26854	52	
324.81971	62	
325.83158	54	
326.77081	100	
326.79647	70	
327.71366	58	
END IONS

###FS:    #m/z: 340.94082 #charge 1+
###MS: 117
###MSMS: 119
BEGIN IONS
TITLE=Cmpd 89, +MS2(340.9408), 28.0-35.0eV, 2.6min #119
RTINSECONDS=153.628
SCANS=117,119
PEPMASS=340.94082	613726
CHARGE=1+
67.18009	72	
162.14038	72	
192.95253	72	
198.07410	72	
202.89348	78	
203.93354	84	
208.95845	74	
208.97964	70	
209.90707	74	
210.94012	80	
212.94773	78	
213.93884	438	1+
214.88346	144	
215.85874	72	
215.88756	114	
215.93873	110	
217.40950	86	
218.89845	70	
221.89329	84	
223.95880	86	
223.96977	114	
224.85780	94	
225.95772	78	
226.09601	82	
227.83706	108	
228.84636	140	
228.93330	122	
231.89210	140	
231.95033	550	1+
233.40705	74	
233.89858	168	
234.78376	74	
237.06768	78	
237.90572	110	
237.91863	88	
238.05934	78	
238.85284	112	
238.88442	84	
239.07627	72	
239.78880	80	
240.83533	80	
241.62312	78	
241.84552	192	
242.83527	130	
243.85185	80	
244.83256	158	
244.95585	72	
246.97951	84	
247.95901	92	
248.03617	84	
248.86087	82	
248.89859	132	
248.95392	82	
249.95912	164	
251.95241	80	
252.84710	74	
252.88274	76	
253.87762	78	
254.21826	100	
254.85088	116	
254.96619	374	1+
255.08337	122	
255.77722	70	
256.85019	86	
256.89576	138	
257.83137	74	
258.85168	78	
259.33994	76	
259.35956	82	
259.85097	110	
259.91964	130	
260.83332	198	
261.84230	226	
261.87939	68	
261.94073	68	
262.00642	90	
262.86379	96	
262.92733	92	
264.95230	70	
265.56026	80	
266.08685	70	
266.83213	82	
266.85013	98	
267.38824	84	
267.82460	74	
268.83902	132	
269.41593	110	
269.85126	76	
270.86266	156	
270.97118	140	
272.87356	120	
272.93152	134	
273.05789	70	
273.87426	90	
274.86009	236	
275.01965	76	
275.80429	84	
275.86206	324	
275.94635	190	1+
276.85130	474	
277.86123	214	
277.96778	70	
278.84648	854	1+
278.89763	196	1+
278.92644	146	
280.84328	118	
281.83940	72	
281.86066	70	
284.68598	92	
284.91381	70	
285.22265	108	
285.25187	70	
285.94701	88	
286.78395	74	
287.84166	84	
288.83842	84	
289.88074	98	
289.98322	78	
290.84816	82	
290.85759	242	1+
292.95972	76	
294.84844	118	
294.87039	198	1+
295.44696	94	
296.85480	94	
297.81376	76	
297.97717	98	
298.70440	70	
299.15641	84	
299.41985	92	
299.86841	324	1+
300.86859	202	1+
301.89814	82	
302.86320	86	
302.94318	364	1+
306.83053	124	
306.84873	72	
307.79585	126	
309.12460	70	
310.88048	90	
311.84979	102	
313.38749	102	
317.87953	80	
320.82865	80	
320.87500	76	
323.23488	78	
323.92817	72	
325.78290	80	
326.17536	100	
329.29173	126	
333.10413	130	
334.86760	70	
336.14785	70	
336.89536	78	
338.21334	68	
340.23015	80	
342.80345	92	
342.90833	72	
344.20546	90	
344.91459	70	
345.84962	70	
END IONS

###FS:    #m/z: 507.84486 #charge 1+
###MS: 117
###MSMS: 120
BEGIN IONS
TITLE=Cmpd 90, +MS2(507.8449), 28.2-35.2eV, 2.6min #120
RTINSECONDS=154.4
SCANS=117,120
PEPMASS=507.84486	94480
CHARGE=1+
196.01393	154	
196.02505	214	
228.04270	126	
232.89684	274	
233.89958	112	
241.85592	102	
249.88657	106	
251.91678	128	
251.95403	108	
254.89179	126	
256.91201	112	
259.86615	128	
264.87811	116	
266.16607	168	
267.17310	110	
275.98550	212	1+
278.83627	110	
278.86202	110	
282.83063	116	
285.79553	120	
285.85876	138	
287.85393	842	1+
287.93705	170	1+
288.65909	118	
288.83235	122	
289.85709	288	1+
292.90685	238	1+
293.87298	514	1+
294.12876	114	
295.07097	140	
295.85377	216	1+
298.81887	130	
298.84984	130	
299.85642	174	
300.86027	120	
303.86884	640	1+
305.86280	618	1+
305.94041	116	
307.89169	360	
308.14161	838	1+
308.48993	102	
308.81034	154	
308.87486	784	
309.84369	132	
309.86628	144	
310.15490	502	
311.88462	902	1+
313.81088	242	1+
313.86442	112	
314.82783	108	
314.86288	590	1+
318.78064	142	
322.86767	448	1+
323.41562	104	
324.81551	142	
325.83877	196	
325.88959	250	
325.90341	386	
326.80260	126	
326.88364	1858	1+
327.79351	106	
328.87507	206	
329.87626	156	
330.87393	130	
332.75495	104	
332.87603	398	1+
333.83183	126	
335.88096	162	
336.87424	414	1+
337.33973	118	
337.83034	134	
337.87873	332	1+
340.78507	240	1+
341.83881	136	
341.85528	122	
345.78602	246	1+
346.87859	142	
347.01432	110	1+
347.77622	292	
347.89655	102	
348.78416	198	
348.82314	414	1+
349.07955	154	
349.75828	856	1+
349.77240	134	
349.82794	320	1+
350.33995	110	
350.76187	594	1+
350.88737	280	
351.85371	138	
353.01573	104	
353.78586	200	
353.82713	132	
354.03375	130	
355.78034	138	
355.88906	152	
356.98735	106	
357.78187	102	
358.87759	132	
362.79363	224	1+
365.79031	304	1+
366.72744	132	
366.76599	428	1+
366.84261	112	
366.90785	204	1+
367.77028	364	1+
368.81884	234	1+
368.83925	446	1+
368.89395	346	1+
370.80367	782	1+
371.77463	334	1+
371.92309	200	
372.04937	110	
372.83393	142	
372.90883	136	
373.79487	108	
374.72587	122	
375.81291	140	
379.72874	194	1+
380.85656	114	
381.73525	220	1+
381.83562	102	
383.95739	110	
384.84906	158	
385.77650	214	1+
385.85493	278	
385.87711	126	
386.06083	100	
386.82656	138	
387.20524	146	
387.78993	126	
387.80336	272	1+
387.84906	224	
388.84389	134	
389.20234	340	1+
390.78522	142	
390.84398	446	
390.96889	100	
391.84025	262	
391.91168	322	1+
392.37353	118	
392.82780	658	1+
393.75649	104	
394.82574	100	
395.77190	166	
395.85973	114	
396.75648	100	
397.82174	238	1+
398.72785	244	1+
399.85118	366	
400.01917	102	
403.87368	170	
405.75748	364	1+
405.78339	140	
405.86416	458	
406.78298	256	1+
406.80445	120	
406.85336	128	
407.74075	676	1+
407.76177	326	1+
407.86927	354	
408.85467	798	1+
409.72798	260	
410.83514	1518	1+
412.21358	158	
412.71448	122	
412.85974	104	
413.07909	230	
415.84026	178	
416.87879	172	
417.81421	212	
417.92038	118	
418.78100	114	
420.87209	120	
421.81473	210	1+
421.87786	278	
422.86765	138	
423.77023	746	1+
423.86636	586	1+
423.96227	100	
425.76107	944	1+
425.82609	112	1+
426.86233	814	1+
427.73720	462	
428.09158	238	
428.66336	106	
428.74664	480	1+
428.84570	2674	1+
429.70362	176	
429.78831	142	
431.87043	660	1+
432.68641	104	1+
432.72863	180	1+
433.85359	304	1+
435.84628	254	1+
436.75716	138	
439.70769	100	
441.87599	104	
443.77752	174	
444.87261	1828	1+
445.75949	210	1+
446.76378	174	1+
446.90666	130	
447.71239	460	1+
449.69627	122	
449.78842	146	
449.87981	430	1+
450.70505	102	
450.75225	256	1+
451.86626	120	
456.70565	216	1+
457.91394	102	
462.88651	420	1+
464.88356	116	
465.72231	288	1+
465.89560	172	
466.85804	110	
467.69516	158	
467.89006	704	1+
469.88376	218	
470.73354	116	
485.89738	626	1+
487.17666	130	
491.81125	148	
END IONS

###FS:    #m/z: 322.93027 #charge 1+
###MS: 121
###MSMS: 122
BEGIN IONS
TITLE=Cmpd 91, +MS2(322.9303), 28.0-35.0eV, 2.6min #122
RTINSECONDS=158.06
SCANS=121-122
PEPMASS=322.93027	1340580
CHARGE=1+
142.27405	86	
180.19905	72	
192.89037	62	
193.89506	76	
195.91637	70	
197.91105	60	
199.82497	72	
201.04733	178	
205.48496	74	
205.87409	74	
205.95203	188	
208.94941	64	
209.91954	72	
210.89931	86	
211.04511	98	
212.82922	70	
213.88597	70	
214.21449	70	
217.88385	96	
219.05660	60	
219.98772	68	
220.87577	118	
221.91329	94	
223.94302	114	
224.96258	58	
225.87085	98	
226.42306	88	
227.18677	58	
229.91554	76	
231.83922	68	
232.90633	70	
235.90654	66	
237.11874	90	
237.96685	74	
238.80820	78	
239.81137	76	
239.87294	74	
239.96341	90	
240.82616	64	
240.94101	1066	
241.05870	78	
241.12695	78	
241.93977	3378	1+
242.53995	88	
242.79455	72	
242.94189	2344	1+
243.82202	72	
244.84900	226	1+
244.93995	666	1+
246.97757	116	
248.03258	88	
248.84361	88	
248.96928	70	
249.03898	76	
249.12057	70	
249.96614	86	
250.94928	70	
253.87756	74	
254.05012	70	
254.87038	84	
255.03322	66	
256.85643	82	
256.89620	214	
257.79392	68	
257.86283	82	
258.83383	74	
258.89325	118	
260.81907	58	
260.87100	66	
260.95002	70	
262.83855	72	
262.91362	78	
263.00704	92	
263.44921	80	
265.05700	164	
265.08803	96	
266.84818	70	
267.87172	68	
267.93877	76	
269.20633	62	
269.78919	70	
269.89833	134	
270.79819	62	
271.78017	76	
271.84498	160	
272.11329	74	
273.82354	76	
273.87234	58	
274.78972	78	
275.86316	92	
275.90393	86	
275.93680	70	
275.98785	68	
276.84321	66	
276.85927	130	
277.81795	154	1+
277.83694	76	
277.86333	76	
278.36306	70	
278.50464	80	
278.89006	96	
278.90404	90	
279.09212	1374	1+
279.41265	80	
279.85740	166	
279.91180	70	
280.85763	80	
280.93815	60	
281.00198	84	
281.04696	84	
281.86223	118	
282.27610	82	
283.06833	148	
283.28307	70	
283.80424	76	
283.86818	68	
284.08536	84	
284.29208	436	
284.87641	72	
285.98205	58	
289.88932	162	
290.86186	68	
291.76955	58	
291.85154	74	
292.93869	70	
294.84515	112	
294.91333	78	
296.81206	64	
297.09775	66	
297.83695	84	
298.92304	64	
300.79822	82	
302.25056	72	
303.80430	58	
304.12730	60	
305.76154	58	
305.81060	64	
306.88478	60	
307.80013	78	
307.88854	100	
309.92797	66	
311.86047	194	
312.88356	66	
313.80249	66	
314.83049	78	
315.82041	78	
318.04158	68	
318.83782	60	
318.90263	68	
319.94275	68	
322.88193	60	
323.84416	62	
324.89245	64	
324.96756	62	
325.83191	78	
328.29872	74	
END IONS

###FS:    #m/z: 340.94080 #charge 1+
###MS: 121
###MSMS: 123
BEGIN IONS
TITLE=Cmpd 92, +MS2(340.9408), 28.0-35.0eV, 2.7min #123
RTINSECONDS=158.832
SCANS=121,123
PEPMASS=340.94080	547304
CHARGE=1+
190.95683	72	
192.92685	76	
205.94642	66	
209.87174	94	
212.88492	74	
213.88792	196	
213.93972	606	1+
215.88602	132	
216.86290	72	
218.95803	70	
219.95873	108	
220.88107	68	
225.59244	66	
225.84157	78	
225.86371	70	
226.89800	110	
226.95583	80	
227.90346	74	
228.93941	206	1+
229.90448	72	
230.88660	136	
231.89026	166	
231.95376	374	1+
232.83118	70	
232.88209	82	
233.01070	80	
233.89841	128	
233.94802	332	
234.40217	78	
234.90036	86	
235.89699	158	
236.87713	72	
238.96970	106	
238.99276	68	
240.88323	68	
241.09841	78	
241.84141	496	1+
241.87884	72	
242.81735	72	
243.82863	210	
244.45039	82	
244.91898	70	
244.95781	96	
244.98054	74	
245.09942	70	
245.82717	70	
246.89650	132	
246.95002	228	1+
246.97904	192	
248.54111	96	
248.90144	78	
251.83915	70	
251.90165	76	
252.82432	182	1+
253.98724	86	
254.84300	78	
254.96966	190	
255.96191	80	
256.84463	128	
256.89057	66	
256.96651	76	
257.82991	66	
258.84832	596	1+
258.87930	68	
258.97397	72	
259.95346	198	
260.83425	494	1+
262.06392	88	
262.10946	66	
264.87438	76	
266.88462	82	
266.96052	70	
267.91685	106	
268.84196	144	
269.45217	84	
269.84233	102	
269.89789	78	
270.46311	72	
270.82985	124	
271.84808	100	
272.84889	82	
274.87743	144	
274.89110	172	
274.94446	66	
275.88252	186	
275.95277	98	
276.85645	232	
277.85990	434	
277.89835	66	
277.96718	158	1+
278.84545	800	1+
279.82561	80	
280.81035	66	
280.85852	74	
280.95220	72	
281.88262	124	
282.08335	68	
282.90481	70	
282.92175	70	
283.09695	74	
283.78905	76	
285.36993	76	
286.92519	90	
287.89773	66	
290.85756	80	
290.89595	86	
292.75012	70	
293.84593	96	
294.86297	146	
294.88689	170	
295.87939	102	
295.99206	68	
296.17139	80	
296.22240	74	
296.85783	218	1+
296.97737	94	
297.04087	76	
297.88785	234	1+
297.93682	68	
298.42423	84	
299.06329	70	
299.42221	70	
299.87056	116	
301.85887	102	
302.87206	134	
302.89751	100	
303.36782	84	
303.82348	78	
304.35692	82	
304.59002	102	
305.89901	68	
306.87700	72	
307.80582	118	
308.90231	74	
309.00133	66	
312.80332	70	
312.82272	100	
313.84531	78	
315.39500	78	
316.87311	142	
316.95234	70	
318.88708	90	
319.08423	68	
319.96901	72	
321.84970	72	
322.27532	82	
322.53518	78	
322.89064	68	
323.87312	102	
324.86815	86	
324.89612	80	
324.92773	76	
326.61690	88	
327.14061	68	
327.92315	74	
329.08682	68	
331.81273	90	
333.80389	72	
337.78634	76	
338.80946	66	
339.82903	76	
345.75359	72	
END IONS

###FS:    #m/z: 363.95672 #charge 1+
###MS: 121
###MSMS: 124
BEGIN IONS
TITLE=Cmpd 93, +MS2(363.9567), 28.0-35.0eV, 2.7min #124
RTINSECONDS=159.605
SCANS=121,124
PEPMASS=363.95672	227806
CHARGE=1+
68.17597	74	
96.67909	92	
157.12775	88	
189.86389	138	
191.85986	148	
198.95570	152	
206.05917	76	
207.87551	106	
209.88586	80	
209.94267	510	1+
210.88386	138	
212.87748	622	1+
213.99189	104	
217.03120	74	
221.05633	74	
221.09854	84	
222.95176	104	
223.88413	76	
223.92635	128	
223.95442	74	
224.94847	184	
225.91900	82	
225.94883	148	
225.96186	108	
226.89814	92	
226.94754	3720	1+
227.93086	112	
228.89485	346	1+
228.94218	3686	1+
230.85105	92	
230.88955	1478	1+
231.45232	112	
231.81682	138	
233.03717	74	
234.88534	76	
234.93048	100	
236.28772	80	
236.57656	84	
236.84479	74	
236.92212	94	
237.40999	76	
237.63520	106	
240.07801	80	
240.82739	102	
240.93872	366	
240.96083	376	1+
241.08936	80	
241.93904	926	1+
242.94067	606	1+
242.95618	158	
243.79044	92	
243.89344	96	
244.83518	210	1+
244.95761	2264	1+
245.04427	76	
245.94159	226	
246.95438	2248	1+
247.80728	116	
248.80506	214	
248.89919	468	1+
250.80152	86	
250.89508	116	
250.91221	76	
250.95033	80	
250.97020	240	
251.07371	92	
251.10097	92	
251.11473	80	
252.80079	112	
253.90430	188	
255.01356	76	
258.84480	108	
258.94631	84	
258.97712	140	
260.83289	170	
262.83060	226	
263.88885	154	
264.85599	76	
265.05846	130	
266.85215	100	
267.01879	78	
267.81586	116	
267.87220	84	
267.97576	320	
268.95737	144	
269.15800	88	
269.18607	82	
269.91720	78	
269.96986	278	
271.42084	108	
271.86500	90	
271.91689	120	
271.98556	82	
274.11602	86	
275.06035	102	
276.85518	128	
277.08842	76	
278.09338	320	1+
278.11929	90	
278.80111	98	
278.84533	242	1+
279.00066	80	
279.10143	306	1+
279.80099	78	
280.79555	168	
281.79170	416	1+
281.86179	156	
281.88262	164	
283.10116	92	
283.85105	120	
284.82540	320	1+
285.84156	386	1+
286.86420	140	
287.42525	106	
287.79951	188	1+
289.86679	148	
293.11965	218	
294.86493	96	
295.75326	80	
296.81217	140	
296.86440	158	
298.80547	280	
299.80738	182	
299.87146	118	
299.92820	82	
300.79604	252	1+
301.86873	196	
302.85908	124	
303.85183	190	
307.88636	92	
309.97762	94	
311.17863	76	
313.45084	76	
314.81843	104	
315.85802	112	
316.80347	74	
317.87714	82	
318.94863	116	
319.12854	74	
320.14373	198	1+
320.62166	98	
320.81534	78	
320.91649	76	
321.82341	134	
321.87252	114	
322.92664	110	
323.78683	92	
323.99694	88	
324.68259	76	
324.87257	76	
325.25168	94	
325.94916	82	
326.56562	80	
326.87800	132	
329.87294	156	
330.84902	100	
336.75861	76	
339.16421	84	
339.82641	74	
340.05117	94	
340.93596	126	
341.72440	78	
345.17442	92	
348.15999	80	
355.33134	108	
359.17456	78	
360.16184	84	
361.75965	78	
362.19227	78	
363.58142	100	
367.17021	74	
367.33038	92	
END IONS

###FS:    #m/z: 363.95678 #charge 1+
###MS: 125
###MSMS: 126
BEGIN IONS
TITLE=Cmpd 94, +MS2(363.9568), 28.0-35.0eV, 2.7min #126
RTINSECONDS=163.261
SCANS=125-126
PEPMASS=363.95678	236580
CHARGE=1+
101.24101	80	
151.56900	84	
159.56599	100	
186.94994	86	
188.91291	80	
189.86275	318	1+
191.85887	210	
192.91517	90	
196.88327	164	
197.92541	110	
197.96088	112	
201.92911	84	
207.87437	332	
207.94862	130	
208.93325	76	
209.86791	80	
209.94431	724	
210.88926	210	
212.87907	1230	1+
212.94459	94	
215.27798	86	
215.84425	88	
215.96678	78	
218.90937	86	
222.88764	84	
222.95394	698	1+
224.86453	84	
224.95057	1390	1+
225.88883	260	1+
226.94664	5996	1+
226.97310	238	
227.00041	120	
228.89466	160	
228.94313	5556	1+
229.99947	82	
230.88989	1528	1+
231.88051	408	1+
232.86631	88	
235.85099	134	
236.86389	102	
238.99441	102	
240.94221	198	
240.96284	580	1+
241.94035	148	
242.41381	86	
242.81598	158	1+
242.89804	88	
242.94129	676	1+
242.95997	660	1+
244.95813	3450	1+
245.84907	138	
245.94409	234	
246.86731	84	
246.95373	3296	1+
247.97626	76	
248.04002	88	
248.85566	102	
248.89977	654	1+
248.94990	94	
249.84589	76	
249.95625	86	
250.79196	86	
250.94753	116	
250.97512	200	
251.04602	292	1+
252.89838	354	1+
254.09472	78	
258.45675	86	
258.83619	134	
258.97203	164	
260.96861	302	1+
263.07268	80	
263.97762	168	
264.82538	120	
264.96274	106	
265.82015	78	
266.81442	196	
266.85474	184	
267.41804	90	
267.90665	104	
267.92293	96	
267.97326	202	
267.99086	102	
268.84863	314	1+
268.97197	168	
269.14000	150	1+
269.91613	80	
269.97062	582	1+
270.41033	86	
271.91764	132	
273.40305	92	
275.44124	92	
278.10027	122	
278.79858	138	
278.84449	320	1+
279.09706	92	
279.84842	186	1+
280.37634	100	
280.79263	156	
281.12065	86	
281.79275	104	
282.79138	334	
282.88836	88	
283.00797	78	
283.09798	144	
284.82148	126	
284.84387	486	1+
284.88916	88	
285.80214	76	
285.84683	330	1+
285.92805	76	
286.82163	92	
286.89052	98	
287.93143	88	
288.07668	108	
289.40212	86	
289.83382	106	
290.84263	84	
295.37557	84	
298.80371	272	
299.80053	126	
300.80153	376	1+
300.87608	154	
301.39709	82	
301.85755	120	
301.89394	86	
302.80667	332	1+
303.85836	268	
304.07602	114	
304.11044	86	
304.44650	104	
305.78485	86	
306.16933	90	
306.40381	90	
306.88020	114	
307.87843	132	
308.13865	82	
310.82629	134	
310.88424	150	
311.13317	80	
311.23787	82	
313.84427	82	
316.82386	122	
316.86305	120	
318.79956	76	
318.82037	128	
320.91625	96	
321.81744	254	1+
321.86786	154	
322.27535	78	
322.92701	174	
323.80477	76	
324.00330	82	
329.87135	176	
332.48593	90	
332.87547	78	
333.92017	76	
334.14926	78	
336.94936	110	
338.35312	118	
338.94199	86	
340.18704	80	
340.94042	124	
343.85456	124	
345.03266	76	
345.18201	132	
349.88746	86	
356.77454	100	
356.84860	94	
358.82781	76	
361.12486	84	
361.69929	76	
362.82844	78	
363.73433	90	
363.79214	84	
365.10284	76	
365.28559	86	
365.32566	76	
366.33536	78	
END IONS

###FS:    #m/z: 336.94577 #charge 1+
###MS: 125
###MSMS: 127
BEGIN IONS
TITLE=Cmpd 95, +MS2(336.9458), 28.0-35.0eV, 2.8min #127
RTINSECONDS=164.033
SCANS=125,127
PEPMASS=336.94577	31772
CHARGE=1+
105.56733	92	
130.28728	104	
189.86226	70	
204.93971	82	
205.97842	72	
208.88732	84	
209.02914	68	
210.03166	82	
211.91697	70	
211.94584	1034	1+
212.04565	94	
212.87777	596	1+
213.94086	708	
214.89617	82	
214.97934	68	
215.88855	280	
217.88568	70	
219.83043	150	
223.95955	70	
225.03557	76	
226.93693	84	
228.89263	86	
229.95432	1308	1+
230.89026	952	1+
230.94039	80	
231.03415	66	
231.82972	66	
231.87664	90	
231.95190	508	
232.82805	148	
232.89175	84	
233.82906	136	
234.82794	94	
235.81784	72	
235.89141	74	
235.98694	96	
236.10650	82	
237.06775	86	
238.88451	82	
239.84726	414	1+
240.92688	88	
241.83645	168	
243.08568	70	
243.84184	130	
247.96815	114	
248.12514	78	
248.90139	258	
249.05855	80	
249.16705	68	
249.90189	104	
249.96154	418	1+
250.83057	66	
250.94677	66	
251.09524	66	
251.86466	74	
251.93498	70	
251.97538	74	
252.81819	76	
252.97137	472	1+
253.83337	142	
253.90475	80	
254.86270	70	
254.90377	94	
254.96545	218	
254.98235	72	
255.06840	72	
256.12862	70	
256.47658	94	
258.02470	74	
258.08766	84	
258.84594	138	
258.88062	88	
259.83043	76	
259.95836	94	
260.83492	78	
260.86365	72	
261.83727	72	
261.93854	94	
262.83141	106	
263.34978	86	
264.10368	78	
264.83833	96	
264.86620	74	
266.84453	146	
267.14725	68	
267.84574	138	
268.83823	770	1+
268.92669	118	
269.99064	100	
270.98131	94	
272.88339	86	
273.02366	68	
275.85314	72	
276.42023	78	
276.85496	110	
276.87983	82	
277.83497	174	
277.86451	332	1+
278.10980	68	
278.84185	212	
279.83592	134	
280.88026	74	
280.90092	96	
281.05404	140	
281.46918	74	
281.80295	98	
281.87109	80	
282.14541	88	
282.79945	72	
282.98961	72	
283.42161	80	
284.85194	74	
285.85381	190	
286.85055	436	
286.91763	116	
287.52111	66	
287.85043	238	
287.87504	106	
288.91120	68	
289.37064	76	
291.87344	94	
292.09271	88	
292.11128	92	
292.57739	98	
292.86506	78	
293.10949	118	
293.95676	76	
294.12544	68	
295.84565	68	
295.89667	84	
298.04711	66	
298.88279	74	
299.75593	80	
299.88331	66	
301.92809	76	
303.89209	70	
303.97782	106	
304.79588	72	
304.86449	74	
307.80026	70	
309.87025	92	
311.22851	106	
313.08344	66	
315.76156	90	
315.91850	88	
317.86377	68	
320.05034	86	
323.02487	68	
324.89489	216	
326.89863	88	
328.81722	90	
331.87711	78	
332.29328	92	
335.77168	72	
338.28514	92	
338.62633	78	
338.80153	112	
339.74912	72	
340.89424	68	
END IONS

###FS:    #m/z: 359.96171 #charge 1+
###MS: 125
###MSMS: 128
BEGIN IONS
TITLE=Cmpd 96, +MS2(359.9617), 28.0-35.0eV, 2.8min #128
RTINSECONDS=164.805
SCANS=125,128
PEPMASS=359.96171	28256
CHARGE=1+
102.63445	100	
104.02369	80	
206.92541	72	
206.95912	68	
207.94663	74	
209.38970	86	
209.94383	264	
210.94083	170	
215.86754	98	
216.85581	90	
218.91101	98	
220.95600	80	
222.88204	68	
222.95242	320	1+
223.89006	186	1+
224.94944	616	1+
224.96999	250	1+
225.18144	84	
226.94748	1548	1+
227.37744	118	
227.93417	72	
228.94214	1708	1+
229.01350	68	
230.87926	94	
230.90310	168	
232.40628	76	
232.93817	78	
233.88646	100	
237.05230	76	
238.89186	72	
238.97177	82	
238.99554	96	
240.07556	74	
240.93834	258	
240.96665	362	
241.11581	70	
241.93556	138	
241.96460	162	
242.95914	230	
243.83405	210	1+
243.91519	86	
243.95577	98	
244.92292	70	
244.95812	1214	
245.03829	82	
245.94800	1556	1+
246.90627	68	
246.95299	1260	1+
248.80474	176	
248.89930	84	
248.91505	80	
249.07365	78	
250.89532	70	
250.95321	164	
250.97488	102	
251.83915	68	
252.87706	112	
255.91749	74	
255.95552	72	
256.89736	72	
257.87089	82	
258.44705	90	
258.83278	108	
258.97593	120	
259.80288	130	
260.83690	236	1+
260.85067	76	
260.93622	78	
260.96801	182	
261.08289	86	
262.82295	142	
263.88205	76	
264.81828	84	
264.86658	72	
264.92413	90	
266.81336	160	
267.86735	258	1+
267.97342	524	1+
268.82353	94	
268.92067	72	
269.96694	444	1+
271.90651	68	
273.44984	80	
273.88450	72	
273.96842	170	
274.86284	72	
275.34350	94	
275.81406	138	
276.00408	90	
276.85533	88	
277.86319	68	
278.80186	124	
278.84237	346	1+
278.91038	70	
279.09894	108	
280.10829	136	
280.79210	262	1+
280.87618	78	
280.92634	116	
281.00405	78	
281.41768	78	
281.85962	148	
281.87741	168	
281.96262	104	
284.80411	68	
284.82004	198	1+
286.41452	86	
287.08608	90	
287.79798	90	
291.11725	88	
291.78817	86	
293.58859	72	
294.12104	68	
294.94724	82	
295.92681	84	
296.81018	102	
296.86303	118	
297.11285	84	
297.46813	74	
298.11264	84	
298.80387	990	1+
298.85492	88	
299.13110	68	
299.39204	74	
299.43680	70	
300.77703	82	
300.86865	68	
300.99225	74	
301.78962	74	
308.86982	224	1+
311.80508	68	
312.98774	68	
315.17478	74	
316.81351	432	1+
316.84175	92	
317.07856	78	
318.15100	74	
318.86383	218	1+
319.86898	174	1+
322.81897	96	
322.93912	72	
323.01426	74	
323.15080	76	
323.88191	70	
324.01941	70	
324.89236	74	
328.88330	132	
329.16900	76	
329.82233	78	
331.81875	78	
333.83734	74	
335.97649	80	
335.99197	72	
338.23561	92	
339.82508	100	
340.17394	80	
340.88680	74	
340.93914	158	
341.94243	78	
343.31531	68	
344.71116	72	
345.13973	72	
346.93985	84	
349.75874	70	
352.78816	80	
352.85443	94	
353.75446	72	
360.39023	76	
360.74502	68	
361.24851	78	
362.79752	88	
END IONS

###FS:    #m/z: 363.95666 #charge 1+
###MS: 129
###MSMS: 130
BEGIN IONS
TITLE=Cmpd 97, +MS2(363.9567), 28.0-35.0eV, 2.8min #130
RTINSECONDS=168.479
SCANS=129-130
PEPMASS=363.95666	229426
CHARGE=1+
86.87744	92	
113.17498	92	
123.96626	82	
184.85912	84	
189.86099	158	
191.01641	88	
191.86117	148	
192.89123	74	
192.93045	82	
194.03715	74	
196.88431	210	
200.94556	136	
205.95703	82	
206.94452	136	
207.87284	218	
209.88161	86	
209.94393	768	1+
209.97301	78	
210.88280	146	
210.92959	162	
212.01592	74	
212.87992	1652	1+
216.96976	78	
219.90044	92	
221.96291	82	
222.95266	874	1+
223.08748	78	
224.88645	276	1+
224.95186	274	
225.05227	78	
225.94858	214	
226.87553	78	
226.94725	6096	1+
227.00550	74	
228.89443	324	
228.94252	5250	1+
229.40002	84	
230.85058	108	
230.89006	1818	1+
230.90996	78	
231.91364	80	
232.88232	218	1+
235.10757	84	
235.88013	90	
238.82572	78	
239.07046	86	
240.89456	76	
240.93926	296	
240.96209	668	1+
241.94061	910	1+
242.94271	580	1+
242.95961	448	
243.82931	80	
243.90291	140	
244.95787	2536	1+
245.55773	80	
245.99646	96	
246.04966	126	1+
246.95370	3360	
247.91433	220	1+
247.96022	76	
248.12532	76	
248.80480	112	
248.89920	672	1+
248.95709	140	
250.04380	110	
250.81378	132	
250.89411	76	
250.94854	130	
250.97053	216	
252.89173	78	
253.90519	286	1+
253.95388	76	
254.37825	78	
255.98267	92	
256.08893	76	
256.90538	126	
258.83660	208	1+
258.97379	272	
259.95733	76	
260.96864	430	
261.83297	172	
264.87461	80	
265.09001	84	
265.81880	106	
266.81812	130	
266.84833	84	
266.88621	76	
267.14726	80	
267.82309	126	
267.91881	76	
267.97302	478	1+
268.12186	90	
268.84771	76	
269.97010	672	1+
270.08303	80	
270.89909	76	
271.87028	88	
271.92121	102	
273.84076	100	
273.87823	74	
274.88120	80	
275.81440	76	
276.86106	82	
277.10858	90	
277.87999	78	
278.80671	116	
278.84576	330	
279.85325	174	
280.11133	150	
280.79781	114	
280.86502	132	
280.92225	232	1+
280.99172	104	
281.09044	80	
281.96373	82	
282.79186	184	1+
283.07225	142	
284.81028	92	
284.86401	208	1+
286.92767	106	
287.82068	78	
290.80769	74	
295.41724	96	
295.86834	126	
296.80526	214	
296.85454	74	
297.41001	188	
298.43074	92	
298.80063	674	1+
298.87029	82	
299.90240	72	
300.91760	90	
300.95265	98	
301.17533	76	
301.79960	152	
301.85743	368	1+
302.87803	78	
303.85520	664	
304.87544	84	
307.92295	86	
307.94452	74	
308.59571	84	
308.87009	112	
310.89735	90	
311.12689	84	
311.85505	76	
311.87465	76	
312.87491	80	
314.33390	78	
314.81044	226	1+
315.13781	72	
318.95740	78	
320.93402	80	
321.86450	120	
321.88010	104	
321.91814	78	
322.42720	88	
325.83601	144	
325.90265	86	
326.86907	102	
326.88764	80	
330.86431	74	
336.04195	88	
336.94424	96	
340.84075	100	
341.93983	84	
344.10534	78	
346.96072	100	
349.32041	78	
353.72502	90	
357.79706	238	1+
360.80645	162	
362.87722	76	
366.14263	78	
366.75142	76	
END IONS

###FS:    #m/z: 507.84485 #charge 1+
###MS: 129
###MSMS: 131
BEGIN IONS
TITLE=Cmpd 98, +MS2(507.8449), 28.2-35.2eV, 2.8min #131
RTINSECONDS=169.25
SCANS=129,131
PEPMASS=507.84485	76904
CHARGE=1+
165.87968	110	
196.01459	350	
209.94125	132	
224.04522	114	
232.89760	270	
251.07190	124	
252.08183	150	
259.86346	122	
264.90164	206	1+
266.17047	222	
268.11014	140	
268.14035	142	
268.96584	106	
269.96551	118	
273.79788	220	1+
276.83528	124	
278.83967	224	1+
283.78025	120	
285.87109	200	1+
287.85519	498	
288.84333	106	
289.03535	144	
290.86396	154	
293.87376	170	
294.00603	172	1+
294.12578	116	
294.90509	122	
296.85699	142	
298.83769	116	
298.84883	110	
301.80624	120	
301.84878	212	
303.87317	308	1+
305.82270	154	
305.86193	994	
306.87607	108	
307.87194	698	1+
308.14222	458	
308.87434	624	1+
309.14500	244	
310.15561	670	1+
311.88288	966	1+
312.86883	340	
313.37025	106	
313.86574	154	
314.86736	494	1+
315.03195	106	
315.75607	176	1+
315.89032	120	
316.84869	108	
317.78776	142	1+
317.86119	190	1+
319.82163	202	1+
321.86065	128	
323.87477	396	1+
325.90090	212	
326.88433	1776	1+
327.81081	114	
328.88756	428	1+
330.77130	144	
330.82357	132	
330.83748	146	
330.87777	208	
332.76611	304	1+
332.87311	746	1+
332.93612	144	
335.82797	192	
335.88084	146	
336.85393	122	
336.95601	248	1+
337.88234	232	1+
338.92198	186	
339.82490	138	
340.94792	122	
341.85776	214	1+
343.88056	112	
344.88454	114	
347.75168	128	
347.78003	240	
348.78358	230	
348.84060	176	
348.89147	284	1+
349.75844	108	
350.76599	106	
350.83365	172	
351.88311	136	
351.93262	150	1+
353.76110	124	
353.84534	164	
353.89761	192	
354.76048	122	
355.86251	144	
355.90620	150	
356.89517	194	1+
357.78059	112	
358.74653	130	
360.40422	116	
363.82124	236	1+
365.78912	142	
366.72159	190	1+
366.77461	166	
366.81337	120	
367.76400	162	
367.83791	118	
368.83183	462	1+
368.89911	172	
369.83365	306	1+
369.85308	260	1+
369.90193	170	
370.80180	272	
371.81014	126	
372.79766	158	
372.86789	174	
373.07106	114	
373.86625	116	
374.81927	122	
374.89972	138	
375.74518	140	
375.80887	264	1+
377.76220	150	
378.78080	198	1+
380.71141	126	
380.83987	352	1+
382.77644	114	
382.84044	560	1+
382.89735	136	
383.79062	120	
383.84361	414	1+
385.78913	204	1+
386.83542	144	
387.71676	124	
387.77570	144	
387.85219	280	
388.04262	176	1+
389.20296	184	
389.71747	116	
389.85568	210	
390.79347	204	1+
390.84171	834	1+
392.82519	994	1+
393.75338	106	
394.81467	114	
395.76671	122	
397.77092	174	
397.88851	184	1+
397.90062	218	1+
398.72568	130	
398.81863	116	
399.84866	496	1+
401.84534	106	
402.85291	120	
403.78851	108	
403.87018	240	
404.86475	190	
405.76294	270	
405.85975	256	
406.76064	114	
406.85052	114	
407.74615	126	
407.86935	264	
408.74587	472	1+
408.85351	538	1+
409.77096	198	
410.72512	188	
410.83657	1372	1+
411.77033	118	
411.85960	116	
412.22086	146	
412.74098	154	
413.07821	114	
414.79983	160	
417.86334	146	
421.74470	164	1+
422.86660	128	
423.77181	210	
423.86614	722	1+
424.77871	268	
425.75580	912	1+
426.85906	740	1+
427.74624	620	1+
428.84709	1432	1+
428.98480	126	
429.70451	132	
429.73163	150	
430.84667	108	
431.86143	202	
433.85746	188	
434.72193	144	
437.37593	110	
441.79089	176	
442.86861	140	
443.76495	148	1+
444.87445	762	1+
445.71653	160	1+
446.75482	148	
446.87619	388	1+
447.71200	726	1+
447.76319	346	1+
448.73789	150	
449.87978	392	
450.74692	206	
450.87216	220	
451.74137	126	
451.86788	118	
451.89785	150	
457.90515	242	
462.88177	812	1+
463.72796	108	
467.89113	560	1+
468.77682	118	
485.89945	634	
500.73443	192	1+
508.91090	208	1+
509.29458	114	1+
END IONS

###FS:    #m/z: 336.94572 #charge 1+
###MS: 129
###MSMS: 132
BEGIN IONS
TITLE=Cmpd 99, +MS2(336.9457), 28.0-35.0eV, 2.9min #132
RTINSECONDS=170.022
SCANS=129,132
PEPMASS=336.94572	32250
CHARGE=1+
135.12213	90	
201.37283	78	
206.94683	86	
211.03292	70	
211.84010	80	
211.94339	1070	
212.88045	564	1+
213.05533	84	
213.13218	68	
213.94135	398	
215.88625	136	
215.93782	90	
218.41151	88	
218.88020	68	
220.01890	76	
222.95160	70	
223.87502	70	
223.96287	168	
224.97515	174	
225.83785	74	
225.96325	68	
225.98552	70	
226.95556	92	
227.19974	78	
228.00743	70	
228.83875	74	
228.89363	104	
229.95551	1306	1+
230.89096	778	1+
231.95170	676	1+
232.99529	90	
233.82737	68	
233.90012	244	
234.88536	76	
235.03413	74	
235.90292	190	1+
235.92557	78	
236.85224	96	
239.92256	206	1+
239.98467	80	
240.08355	86	
240.84859	74	
241.84099	102	
243.90562	88	
244.95748	94	
245.84805	192	1+
246.38759	88	
246.98579	70	
247.96536	500	
248.00453	90	
248.89906	306	1+
249.04873	102	
249.83012	94	
249.96274	200	
250.82330	124	
250.84455	72	
250.95281	134	
250.97108	82	
251.07047	110	
251.83315	78	
251.88394	76	
252.05166	100	
252.97049	800	
253.08451	70	
253.40851	106	
253.84049	72	
253.93464	68	
254.87220	68	
254.96809	166	
255.96571	78	
256.25418	74	
256.87391	68	
256.95854	78	
257.01782	72	
257.87275	84	
257.91223	108	
258.84582	444	1+
259.07314	102	
260.85883	114	
260.94791	82	
261.85513	124	
261.90512	68	
265.09016	84	
265.83221	106	
266.83886	82	
266.85804	80	
267.84026	150	
268.36495	74	
268.84077	538	1+
269.83854	74	
269.87567	72	
270.98604	100	
271.85404	102	
271.91651	168	
272.97554	152	
274.86871	156	
274.89160	122	
275.85152	588	1+
275.86118	90	
275.94585	120	
276.85754	416	1+
277.84417	88	
277.90240	76	
278.39387	82	
278.83257	384	1+
279.04138	80	
280.02285	70	
281.11702	86	
282.80226	78	
282.85939	70	
282.97328	72	
283.09881	76	
283.93047	70	
283.94891	72	
284.87458	76	
284.94087	78	
285.84887	170	
286.85071	626	1+
287.85364	362	1+
288.56918	120	
289.85556	72	
290.39280	84	
290.81806	126	
290.85633	196	
291.89163	126	
291.92461	70	
292.83229	80	
292.85874	72	
292.94074	78	
293.10711	300	1+
294.27909	74	
294.91582	80	
295.00610	72	
295.88405	166	
295.90303	92	
295.96965	130	
296.29650	72	
296.40389	78	
297.88974	72	
298.30993	68	
298.81658	82	
299.01267	182	
299.05981	88	
299.87691	82	
300.94484	98	
301.00064	86	
302.88473	72	
304.02909	74	
304.85504	160	
304.99987	82	
305.86012	72	
308.86841	226	1+
311.41693	80	
312.87295	76	
317.82492	82	
318.16401	74	
319.85513	74	
324.35500	72	
325.90413	118	
327.93829	72	
329.82219	84	
330.96298	88	
335.13756	70	
335.19612	84	
336.79647	70	
339.84506	70	
341.78564	72	
END IONS

###FS:    #m/z: 322.93044 #charge 1+
###MS: 133
###MSMS: 134
BEGIN IONS
TITLE=Cmpd 100, +MS2(322.9304), 28.0-35.0eV, 2.9min #134
RTINSECONDS=173.711
SCANS=133-134
PEPMASS=322.93044	1380386
CHARGE=1+
52.94349	56	
89.58450	72	
191.85894	72	
196.88534	70	
197.92014	72	
200.88682	70	
202.96164	74	
206.18445	78	
207.97281	66	
209.85198	58	
211.79367	56	
211.88994	86	
212.89859	136	
213.88627	58	
214.05142	68	
222.95011	118	
223.86951	70	
223.89907	68	
224.97499	62	
225.02293	82	
227.90162	76	
227.93173	66	
229.90077	86	
230.85214	118	
232.09558	78	
232.36121	68	
232.85724	58	
234.79879	72	
234.92330	80	
235.07729	94	
235.41058	80	
236.90324	90	
238.03686	64	
238.82889	134	
238.92227	78	
238.94076	174	
239.07588	88	
239.85525	72	
240.82582	106	
240.93998	1290	
241.00299	72	
241.04352	56	
241.20139	74	
241.82769	66	
241.92105	60	
241.94165	732	
242.94060	2658	1+
243.82160	72	
244.13953	76	
244.92321	94	
244.94046	578	
246.85406	70	
246.97216	138	
247.93993	62	
248.12320	78	
248.86947	146	
250.11948	62	
251.00587	78	
253.01865	118	
253.46888	80	
253.94202	80	
254.81556	74	
256.85978	80	
256.90364	78	
257.90007	66	
258.09954	78	
258.91494	64	
259.11444	72	
259.93191	116	
260.83924	62	
261.82753	70	
261.86740	66	
263.06298	76	
263.10064	72	
263.98775	60	
264.84419	70	
264.86835	72	
265.02200	72	
265.05903	382	1+
266.28141	64	
266.86419	74	
267.85597	90	
268.85383	58	
269.90165	56	
272.79638	64	
273.08634	62	
274.85886	62	
274.90538	66	
275.84053	66	
277.92516	64	
278.08047	66	
278.09496	106	
278.84056	102	
278.86332	224	1+
278.90433	68	
279.09138	1008	1+
280.07205	58	
280.80993	110	
281.87851	108	
282.80368	128	
282.82858	92	
283.07085	68	
283.80673	74	
284.29458	334	1+
284.86882	72	
284.88625	62	
284.90131	84	
285.08362	70	
286.86565	62	
286.88993	62	
287.94806	60	
289.20611	76	
289.81153	80	
289.85356	66	
289.88281	64	
290.01652	70	
290.85548	56	
291.97503	66	
293.10076	66	
293.89154	96	
294.10619	62	
295.19222	64	
295.87170	88	
296.52253	66	
297.78826	92	
298.92935	66	
298.97607	60	
299.13306	66	
299.88864	78	
301.44633	86	
303.15595	60	
304.13215	58	
305.15392	88	
305.92060	68	
306.94165	58	
307.81081	68	
307.90725	62	
308.79870	64	
308.89570	60	
310.42087	66	
311.86365	80	
312.92471	108	
313.82917	84	
315.84477	66	
316.93637	58	
317.01726	58	
318.92235	66	
320.40178	76	
322.75367	70	
322.89730	62	
323.91063	66	
324.08737	64	
324.94394	66	
325.24476	72	
325.75838	72	
END IONS

###FS:    #m/z: 340.94083 #charge 1+
###MS: 133
###MSMS: 135
BEGIN IONS
TITLE=Cmpd 101, +MS2(340.9408), 28.0-35.0eV, 2.9min #135
RTINSECONDS=174.483
SCANS=133,135
PEPMASS=340.94083	559092
CHARGE=1+
58.13739	80	
81.59580	76	
137.54221	110	
179.86949	90	
192.93195	74	
204.83255	84	
208.95486	90	
209.94817	78	
212.87781	76	
212.94215	84	
213.88116	116	
213.93955	412	1+
214.88570	82	
215.88603	166	
215.98662	114	
216.82474	78	
216.88094	84	
220.87020	68	
221.85681	96	
224.06602	74	
224.97888	112	
225.83218	88	
227.94837	82	
228.84358	168	
231.89044	552	1+
231.95021	162	
232.89363	430	1+
233.83443	72	
233.87031	76	
233.95485	68	
234.01861	78	
235.94440	132	
236.02178	80	
236.81068	74	
238.87098	72	
238.88747	232	
239.17420	84	
240.83858	112	
241.01456	70	
241.84313	212	
241.89987	80	
242.82146	86	
242.84615	138	
243.83685	250	
243.87322	70	
244.82697	80	
246.09663	78	
248.82986	78	
248.91101	102	
249.03506	70	
249.96023	130	
250.96973	102	
253.58738	78	
253.90301	80	
254.96567	136	
255.07448	98	
255.39793	72	
255.82611	88	
255.87839	134	
255.97352	90	
257.79578	70	
258.84533	158	
258.86446	124	
258.96054	82	
259.85198	242	
259.91752	86	
259.95667	330	
260.83700	262	
260.91826	96	
261.83121	172	1+
261.95456	78	
262.92726	80	
262.96944	76	
263.84181	68	
263.86586	92	
263.92768	98	
264.83318	96	
264.86559	188	
265.88825	88	
267.00467	74	
267.13728	76	
268.84330	126	
269.83888	232	1+
270.11546	74	
270.82437	74	
271.84525	124	
271.99788	76	
272.85998	112	
272.87743	76	
273.80126	78	
274.50444	74	
274.86223	120	
274.89039	112	
274.97460	88	
275.87809	190	1+
275.98761	88	
276.85922	1048	1+
278.79573	68	
278.84687	514	
279.85113	312	
279.93027	88	
280.84662	166	
281.04924	80	
281.85834	72	
282.88287	258	1+
283.91773	78	
286.80718	82	
286.96513	76	
288.01872	104	
288.35224	76	
288.84245	86	
289.79112	78	
290.85983	76	
290.94972	78	
291.86774	78	
292.80375	84	
292.86076	162	
292.88365	86	
293.10293	74	
293.84762	122	
293.87350	94	
293.98823	100	
294.87211	114	
295.84427	70	
295.86593	116	
296.89039	70	
297.88965	84	
298.31014	104	
298.88267	70	
299.06330	72	
299.89376	68	
300.89011	74	
300.93898	76	
301.79995	70	
301.82979	72	
301.85903	228	
302.80992	68	
302.93993	128	
304.16805	70	
304.29671	84	
307.87369	70	
308.41864	94	
308.98179	90	
310.39295	68	
311.85719	88	
311.96532	76	
315.92522	88	
318.19458	74	
321.87628	76	
323.45755	102	
325.89182	68	
332.06500	78	
333.45822	94	
333.95403	100	
335.02072	70	
340.90101	72	
341.20549	70	
341.62668	84	
END IONS

###FS:    #m/z: 507.84491 #charge 1+
###MS: 133
###MSMS: 136
BEGIN IONS
TITLE=Cmpd 102, +MS2(507.8449), 28.2-35.2eV, 3.0min #136
RTINSECONDS=175.256
SCANS=133,136
PEPMASS=507.84491	75432
CHARGE=1+
189.87579	140	
196.01661	388	
214.88698	132	
229.05230	106	
232.89570	410	1+
243.89602	110	
250.90670	128	
252.90343	124	
263.06689	112	
266.09388	122	
266.16624	252	
270.92497	148	
273.92514	112	
275.85587	204	1+
278.82919	114	
279.94667	192	1+
283.86628	114	
285.85778	160	
285.93255	240	1+
287.03942	134	
287.85326	500	
288.86946	154	
290.13279	178	
290.87163	108	
292.41370	140	
293.11641	150	
293.87440	160	
294.13761	118	
294.89178	104	
295.84511	150	
295.87976	110	
300.77716	118	
300.83985	146	
301.84728	112	
303.86958	466	
304.88380	156	
305.86252	924	1+
307.13389	104	
307.86719	204	
307.89779	126	
307.97887	178	1+
308.14172	1304	1+
308.87205	670	1+
310.15642	820	1+
310.88248	764	1+
311.88643	748	1+
312.81604	220	
313.85394	136	
314.04277	202	1+
314.84760	118	
314.86445	460	
315.86599	246	
316.85508	188	
319.86097	144	
321.86023	212	1+
322.84132	178	
322.94990	108	
323.87381	266	
324.86544	180	
324.90498	120	
325.83299	222	1+
325.90093	280	
326.88332	1442	1+
326.92812	180	1+
327.76303	138	
327.83389	210	1+
328.87958	252	
330.87125	104	
331.82003	140	
332.16461	106	
332.87466	216	
335.78179	178	1+
335.81210	104	
335.91839	124	
337.86287	132	
337.88133	302	1+
338.82760	130	
344.83679	114	
346.77371	482	1+
346.86881	238	1+
346.88838	124	
347.74702	118	
348.83587	106	
349.76132	306	
350.76370	248	
350.81809	332	1+
350.88735	196	
351.76163	136	
351.88995	122	
352.00347	128	
352.78469	360	1+
357.78953	126	
358.74603	134	
358.87638	120	
359.82836	196	
360.76166	152	
361.82788	362	1+
363.79540	118	
365.79127	332	1+
366.18089	210	1+
366.76581	576	1+
366.78079	174	
367.71903	164	
367.76954	498	1+
367.81616	114	
369.83603	528	1+
370.79938	192	
371.17798	180	1+
371.80202	238	
371.83646	142	
372.79006	150	1+
373.72135	108	
374.81417	272	
377.81029	138	
379.82049	228	
380.75508	206	1+
381.83584	240	1+
382.71458	156	
383.05914	110	
384.79564	128	
384.82621	146	
384.85417	150	
384.89678	120	
385.77907	156	
385.84834	110	
386.82056	200	
387.84716	424	1+
388.71427	200	1+
388.77218	116	
389.19758	230	
389.80696	114	
390.78059	120	
390.83488	264	
391.84290	152	
392.07178	154	
392.82420	452	1+
393.07013	172	1+
393.74948	246	1+
394.82035	242	1+
396.90095	112	
399.68378	112	
399.77482	140	
399.85012	394	1+
402.85670	208	
403.82661	106	
403.87380	220	
403.90201	164	
404.88491	124	
405.76329	154	
405.78710	112	
406.77092	162	
406.80989	180	1+
407.74266	400	1+
407.86970	554	1+
408.78644	252	1+
408.85310	538	
409.72313	312	1+
409.84945	316	
409.86528	272	
410.83622	1182	1+
411.74133	126	
411.82122	210	1+
412.74167	132	
414.76153	142	1+
416.88455	120	
417.80062	106	
420.79918	108	
422.87148	152	
423.77454	610	1+
423.86464	414	1+
424.84225	144	
425.75145	546	
426.76970	256	
426.86413	454	
427.73381	826	1+
427.86302	216	
428.09084	156	
428.75622	142	
428.84690	1198	1+
429.75079	122	
430.86264	666	1+
433.85026	512	1+
435.70736	160	
439.89358	172	
440.34423	112	
443.77322	156	
444.77150	122	
444.79010	106	
444.87200	694	
445.71879	122	
445.87232	352	
446.87339	226	
447.71351	484	1+
447.88557	150	
448.77036	206	
449.68918	210	
449.78438	120	
449.88437	234	
450.74412	156	
450.87858	118	
451.87243	282	
452.74960	106	
457.90333	128	
462.88531	750	1+
463.20266	134	
465.71810	196	1+
467.89008	736	1+
485.89993	656	1+
508.91636	124	
END IONS

###FS:    #m/z: 322.93044 #charge 1+
###MS: 137
###MSMS: 138
BEGIN IONS
TITLE=Cmpd 103, +MS2(322.9304), 28.0-35.0eV, 3.0min #138
RTINSECONDS=178.932
SCANS=137-138
PEPMASS=322.93044	1276478
CHARGE=1+
51.66829	78	
109.44130	72	
186.87770	90	
188.05965	58	
189.88120	58	
196.09160	92	
198.84544	76	
199.85278	76	
201.04360	344	
201.98667	68	
205.94654	140	
211.14698	68	
212.13309	64	
212.91016	74	
214.88748	54	
215.84059	62	
218.84180	72	
219.38165	92	
220.02965	96	
220.05532	78	
220.87880	108	
221.93919	52	
223.96194	282	1+
225.86305	122	
226.90728	76	
226.94064	66	
226.97030	58	
227.90203	88	
227.93137	150	
228.38774	84	
228.99290	114	
229.85590	72	
229.88213	84	
232.89282	66	
233.85330	62	
233.94749	58	
235.31997	58	
235.88383	52	
236.05187	70	
236.84113	92	
238.05944	62	
238.84062	92	
238.88626	80	
238.90475	116	
238.93046	64	
239.08083	104	
239.79443	74	
240.94193	952	
241.93972	3220	1+
242.06000	72	
242.12736	56	
242.94110	2032	1+
243.82711	72	
244.94056	674	1+
245.82704	54	
245.91006	116	
246.94479	96	
247.94555	62	
248.84182	134	
248.86059	76	
248.88178	74	
253.83285	72	
253.99478	56	
254.92131	72	
255.02327	66	
255.91445	70	
256.89646	76	
257.08267	74	
258.11712	102	
258.83190	62	
258.97615	84	
259.80853	54	
260.10556	76	
261.83957	60	
262.82467	170	1+
263.08057	62	
263.89577	76	
264.00765	66	
264.85409	76	
264.90836	80	
265.06007	232	
266.09081	80	
266.89232	70	
267.86227	72	
269.42031	66	
270.87029	216	1+
270.93568	88	
272.84677	78	
273.79514	60	
274.82372	70	
274.84643	72	
275.03171	66	
276.84795	124	
279.09229	1230	1+
279.81315	58	
279.85029	112	
280.83081	92	
280.84981	56	
281.84428	84	
281.93278	70	
282.07126	74	
282.80570	58	
282.88009	90	
282.90493	60	
283.79150	66	
283.85569	76	
283.88905	64	
283.94864	92	
284.29205	710	1+
284.38147	84	
284.57199	54	
284.79382	56	
285.84745	56	
285.87203	62	
286.10306	74	
287.88963	68	
288.12290	64	
289.80772	58	
289.86582	72	
289.97647	66	
290.85753	264	1+
290.88268	82	
291.17402	98	
292.05692	66	
293.06255	66	
294.11626	114	
294.99987	94	
295.02111	68	
296.40822	80	
297.38359	76	
299.12221	66	
299.87661	72	
303.18583	82	
303.85776	84	
303.87692	90	
304.87507	68	
305.18200	60	
306.87677	56	
307.80970	54	
307.88978	190	1+
309.80673	78	
311.00136	78	
311.85484	74	
312.79904	56	
312.84233	78	
314.85226	72	
317.96015	64	
318.85662	84	
319.07376	58	
319.24001	72	
322.42074	86	
322.85539	58	
322.90050	130	
323.02470	54	
323.99012	58	
324.77780	60	
325.90021	66	
326.04253	68	
326.75908	54	
328.25872	78	
END IONS

###FS:    #m/z: 340.94095 #charge 1+
###MS: 137
###MSMS: 139
BEGIN IONS
TITLE=Cmpd 104, +MS2(340.9410), 28.0-35.0eV, 3.0min #139
RTINSECONDS=179.703
SCANS=137,139
PEPMASS=340.94095	541592
CHARGE=1+
187.71970	90	
189.86253	126	
193.93446	76	
197.10058	84	
197.97727	74	
198.95838	86	
203.03680	72	
205.02763	78	
213.94085	678	1+
214.89622	92	
215.88777	134	
215.93440	70	
219.90043	66	
220.87247	276	1+
224.40246	92	
224.83795	134	
224.96238	80	
228.85167	88	
228.89273	72	
228.94062	138	
229.84478	68	
230.85484	68	
231.88402	66	
231.94775	312	1+
233.89737	92	
233.94740	148	
234.90408	64	
235.04212	76	
235.89325	120	
236.08358	68	
236.44623	76	
236.89966	64	
237.79809	66	
237.86053	78	
238.01027	76	
238.89152	70	
239.85316	84	
239.87820	66	
239.91042	66	
239.95007	68	
240.85987	160	
240.96712	76	
241.83961	464	1+
241.90763	80	
243.82946	64	
243.84264	70	
243.85554	84	
244.83683	66	
244.89033	74	
245.79983	66	
245.95953	66	
248.03419	70	
249.83047	78	
249.96310	382	1+
249.99566	74	
250.99014	70	
251.85805	70	
251.95609	94	
253.56099	88	
253.84157	68	
253.89912	64	
254.50815	76	
254.91682	80	
254.96523	284	
255.02324	74	
255.91820	66	
256.86081	72	
256.91133	78	
257.54947	98	
257.85490	72	
257.95959	70	
258.84848	544	1+
258.86913	112	
258.87443	72	
258.89904	64	
259.90534	160	
260.04034	78	
260.83101	318	1+
261.91878	66	
262.05672	72	
262.84995	68	
263.85130	92	
264.07349	72	
265.86427	84	
266.84809	118	
266.86250	78	
266.88839	78	
267.81604	80	
267.97293	72	
268.84074	222	1+
271.79743	72	
271.92291	72	
272.84094	78	
272.93680	94	
273.93087	110	
273.94635	118	
274.08747	74	
274.84453	68	
274.87744	136	
274.89333	108	
274.94412	66	
275.85958	644	1+
276.03829	76	
276.82247	64	
276.93924	78	
277.86364	600	1+
278.84695	1236	1+
278.92299	150	1+
280.77773	66	
280.87605	64	
281.02654	84	
281.05125	88	
282.87649	192	1+
283.36569	86	
284.13085	90	
284.27574	64	
284.92406	76	
285.42585	64	
285.89112	86	
285.93668	70	
286.78408	78	
287.00464	68	
288.08939	66	
289.87657	66	
290.14001	78	
290.85426	182	
291.90564	94	
292.86962	76	
294.86388	112	
295.78717	68	
295.82954	72	
295.86626	136	
295.96857	86	
296.02172	96	
296.85554	272	1+
296.89480	72	
297.89830	96	
298.30592	96	
299.38785	80	
299.88636	106	
301.16926	76	
301.86247	348	1+
301.91095	76	
302.94477	64	
304.66732	90	
304.79391	74	
305.86885	212	1+
308.82650	64	
308.87613	108	
309.05547	88	
311.76581	72	
313.87018	72	
315.83930	74	
316.85767	84	
318.08304	92	
318.85868	76	
319.93178	66	
322.83101	66	
322.88605	80	
326.01549	70	
327.70522	74	
327.98758	66	
330.80644	74	
334.77806	68	
340.79896	74	
343.90920	122	
END IONS

###FS:    #m/z: 507.84526 #charge 1+
###MS: 137
###MSMS: 140
BEGIN IONS
TITLE=Cmpd 105, +MS2(507.8453), 28.2-35.2eV, 3.0min #140
RTINSECONDS=180.476
SCANS=137,140
PEPMASS=507.84526	67988
CHARGE=1+
196.01519	222	
214.88453	148	
222.97378	134	
224.04654	218	
232.89981	252	
236.93465	196	1+
238.06555	384	1+
249.90374	254	1+
264.16991	104	
266.10408	148	
266.16776	450	
267.10013	110	
270.85839	114	
274.86434	240	1+
278.15302	172	
278.83315	116	
278.99068	128	
283.03394	164	
285.77623	174	
285.85504	266	1+
285.94691	110	
287.85244	712	1+
289.84820	138	
289.88172	230	
290.12723	246	
290.86509	108	
291.87981	122	
292.88769	136	
292.97235	122	
293.87417	388	1+
294.87883	264	1+
296.86906	122	
296.95384	112	
297.36459	106	
298.84034	126	
298.88608	154	
299.87975	130	
300.85221	114	
301.85748	108	
302.36575	106	
303.86685	560	1+
305.86229	938	1+
306.12647	144	
307.80508	142	
307.89127	130	
308.14160	610	1+
308.87003	806	1+
309.89024	222	
310.15893	400	1+
311.88616	1046	1+
311.97673	104	
312.86905	218	
313.88738	178	
314.86579	336	1+
315.00199	122	
315.83168	180	1+
315.92695	170	
316.37175	156	
318.77299	122	
318.85901	348	1+
319.88122	286	1+
322.01134	122	
322.03750	156	1+
322.86232	444	1+
323.91390	138	
324.37618	110	
325.82417	144	
326.82966	106	
326.88374	1970	1+
327.81750	136	
329.80594	330	1+
329.87425	130	
330.06226	160	
330.79530	130	
330.85335	106	
330.88789	184	
331.83216	148	
332.78679	152	
332.87062	466	1+
334.81162	304	1+
335.77666	148	
335.84592	122	
335.88659	254	1+
335.96968	128	
337.87456	154	
337.99238	122	
338.82428	188	1+
338.89200	222	1+
341.85293	112	
342.76735	110	
344.87676	202	
347.75013	168	
347.77587	394	1+
348.84031	118	
348.88852	124	
348.91995	144	
349.75855	572	1+
350.80586	146	1+
350.82665	108	
350.84324	132	
350.88453	364	
352.88549	168	
353.85161	254	
354.84255	112	
355.02878	106	
356.76757	196	1+
357.84471	140	
359.75953	194	1+
361.82716	172	1+
362.84857	200	1+
363.79229	194	1+
364.92201	150	
365.78749	108	
365.80054	116	
365.83735	134	
366.18540	134	
366.81029	358	1+
367.70743	210	
367.76607	234	
368.71204	108	
368.76904	134	
368.83925	192	1+
368.89590	374	1+
370.79728	138	
370.83674	264	1+
371.18872	174	
371.80563	178	
372.78786	306	
373.82189	110	
374.81250	338	1+
374.86842	264	1+
376.79813	124	
380.82026	130	
381.05041	182	1+
381.80802	218	
381.84150	396	1+
383.74622	222	1+
384.85106	486	1+
384.89113	142	
385.83155	170	
385.85573	292	1+
387.84958	270	1+
387.86575	158	
388.80974	128	
389.19733	242	
390.78342	120	
390.80179	228	1+
390.83497	176	
390.86856	108	
391.83605	338	
392.82538	670	1+
393.82820	392	1+
397.36544	106	
398.73147	136	
399.81099	150	
399.84749	380	1+
403.87123	198	
405.79190	132	
405.85991	328	1+
407.72008	138	
407.86655	424	
408.74745	118	
408.76334	118	
408.86371	282	
409.72182	166	
409.85694	258	
410.83667	1646	1+
411.08656	168	
411.86465	190	
412.75300	116	
413.07163	118	
413.87283	142	
414.81205	342	1+
415.88965	106	
417.86073	292	1+
418.76534	140	
418.78422	106	
421.75027	130	
421.87395	120	
422.87618	108	
423.78104	286	
423.86739	778	1+
424.78178	224	
424.82231	142	
425.75452	568	1+
426.78152	140	
426.85817	856	1+
427.73611	486	
427.78202	274	1+
428.75289	222	
428.84662	1268	1+
428.89077	310	
429.76226	104	
430.84803	258	
430.89256	108	
431.86841	384	1+
433.70464	136	
433.82557	290	1+
433.85093	400	1+
435.72372	102	
436.85456	154	
438.74873	226	1+
444.87175	2078	1+
445.75100	174	
446.75127	232	
446.79119	136	
447.71190	414	1+
447.76788	460	1+
447.79932	116	
448.77130	324	1+
449.88055	412	1+
450.70150	200	
450.74711	230	1+
451.77757	208	1+
451.81364	342	1+
452.88658	134	
458.90954	104	
462.88115	706	1+
466.71793	122	
467.88823	996	1+
468.77828	130	
468.87180	136	
474.71253	150	1+
485.89916	388	
486.90031	308	
508.90983	160	1+
END IONS

###FS:    #m/z: 322.93030 #charge 1+
###MS: 141
###MSMS: 142
BEGIN IONS
TITLE=Cmpd 106, +MS2(322.9303), 28.0-35.0eV, 3.1min #142
RTINSECONDS=184.135
SCANS=141-142
PEPMASS=322.93030	1861604
CHARGE=1+
70.35688	64	
177.93345	76	
188.46073	84	
189.91977	74	
198.84724	84	
200.83122	64	
201.04792	106	
205.94806	76	
205.97275	58	
207.21525	78	
208.11404	56	
208.83588	70	
213.86761	64	
214.89621	66	
215.80267	76	
216.05342	66	
217.50521	80	
219.05815	66	
220.88074	84	
221.49649	78	
222.89675	82	
223.95872	132	
225.81921	74	
225.96331	68	
227.37571	72	
227.93218	124	
228.40079	86	
228.79798	80	
228.85172	72	
230.84200	142	
232.94934	68	
233.09333	82	
233.84993	76	
234.06009	74	
235.19403	60	
235.38997	88	
237.41775	58	
237.89523	74	
238.06886	74	
238.88653	130	
238.91847	70	
238.93652	76	
239.08542	74	
239.78846	78	
240.04365	92	
240.18800	56	
240.82315	94	
240.93997	1856	
241.93940	6864	1+
242.94146	4966	1+
243.83013	106	
244.82498	58	
244.85976	62	
244.90938	74	
244.94045	1140	1+
244.98819	80	
245.05353	58	
245.90403	72	
246.44175	74	
247.80437	58	
248.10000	86	
248.84265	62	
249.05870	78	
249.85497	100	
250.90850	66	
250.95671	66	
251.06992	78	
254.83314	70	
254.86652	68	
255.07465	76	
255.87531	70	
256.37786	94	
256.89503	66	
256.98016	74	
257.40376	74	
258.03064	90	
258.83177	64	
258.97247	80	
259.34164	82	
260.84291	96	
261.82851	270	1+
262.09375	62	
262.21285	64	
263.34952	80	
265.08412	70	
265.79427	76	
266.85014	70	
266.86968	144	
267.10659	84	
267.86462	110	
268.86588	78	
268.91216	72	
268.93856	76	
268.97138	68	
270.10376	74	
271.83187	68	
271.84582	66	
271.86422	72	
271.99369	74	
272.84886	62	
273.80093	62	
276.84828	110	
278.16411	98	
279.09103	1462	1+
279.27101	68	
279.90969	58	
280.83509	70	
281.87747	72	
283.06582	58	
283.35974	84	
283.78870	186	
283.85598	70	
283.97065	94	
284.04583	80	
284.29144	236	
284.81647	70	
284.86203	68	
285.05703	58	
285.29754	218	
285.85013	120	
286.19807	78	
286.91734	74	
289.78645	66	
289.88054	78	
294.81641	62	
294.90271	80	
295.81433	168	1+
295.86725	60	
297.19500	68	
297.92157	64	
299.78129	146	
299.80277	74	
304.05277	74	
306.86171	72	
306.94971	78	
307.88776	72	
308.80713	82	
309.06820	92	
309.81112	82	
311.86359	104	
312.80328	78	
312.83141	70	
315.10723	56	
315.75951	58	
315.89464	74	
316.86529	58	
317.89164	118	
319.10247	64	
319.92286	92	
320.74966	66	
321.34354	70	
321.88028	86	
322.30577	56	
324.13202	66	
327.89159	72	
327.90723	76	
END IONS

###FS:    #m/z: 340.94093 #charge 1+
###MS: 141
###MSMS: 143
BEGIN IONS
TITLE=Cmpd 107, +MS2(340.9409), 28.0-35.0eV, 3.1min #143
RTINSECONDS=184.907
SCANS=141,143
PEPMASS=340.94093	738286
CHARGE=1+
117.39386	70	
159.69957	76	
178.85818	84	
190.94676	76	
191.95484	218	
192.92688	84	
196.88631	178	
196.94561	80	
203.93706	96	
206.88849	88	
208.92653	74	
212.88045	118	
213.93910	808	1+
214.87653	70	
214.89633	68	
215.93785	232	
217.87632	316	1+
218.89154	138	
224.84130	168	
224.97307	134	
226.96359	76	
227.79968	76	
227.89431	72	
228.85081	108	
229.39450	78	
229.94925	74	
230.85143	78	
230.89407	90	
230.95307	72	
231.82820	70	
231.85403	78	
231.89310	228	1+
231.94949	784	1+
232.14236	90	
232.93261	76	
233.83463	78	
233.95232	250	
234.15958	74	
235.84230	90	
235.88964	102	
236.89374	70	
238.85413	124	
239.88380	72	
240.04037	148	
240.23748	76	
240.82864	126	
240.84540	362	1+
242.10228	72	
242.83832	88	
242.94767	88	
243.98212	72	
244.91154	80	
244.95670	118	
246.94716	80	
247.03173	102	
247.85743	162	
247.93381	88	
248.89759	112	
249.96269	148	
249.98952	82	
250.97680	76	
251.11462	88	
253.94809	70	
254.96589	506	
256.00690	122	
256.96029	72	
257.91639	192	1+
258.84608	638	1+
258.86679	86	
258.90292	86	
259.62007	82	
259.85125	370	1+
259.86401	144	
259.95388	204	1+
260.39284	80	
260.83413	390	1+
261.84118	276	1+
262.88544	82	
262.91120	106	
262.93105	140	
264.00744	86	
264.07264	160	
264.85030	82	
266.01432	68	
266.28080	72	
266.57354	84	
266.83646	80	
268.13346	86	
269.84443	78	
271.84691	154	
272.44145	92	
274.87724	68	
275.34134	84	
275.86110	644	1+
275.88745	76	
276.62016	98	
276.85895	686	1+
278.84775	1002	1+
280.11952	72	
281.88949	76	
282.83491	70	
282.87407	204	
283.03133	72	
283.04881	70	
283.09849	100	
283.89120	78	
284.20725	72	
285.78553	212	1+
285.84293	72	
287.86448	76	
288.08991	70	
289.78667	94	
291.04202	70	
291.86177	80	
292.93466	88	
293.84378	130	
294.17794	84	
294.88286	130	
295.87355	72	
296.18197	102	
296.89245	84	
296.90824	182	1+
296.93253	72	
297.86320	132	
297.89078	120	
298.22881	82	
298.30758	224	
299.87629	308	1+
300.41581	160	
300.94519	100	
301.05763	102	
302.94876	138	
304.08920	70	
304.81506	68	
305.92262	88	
307.09415	88	
308.80420	72	
310.03196	72	
311.88580	98	
312.83778	90	
317.94079	88	
319.88104	72	
320.06785	84	
322.10968	74	
323.09387	96	
324.07206	82	
326.00255	68	
327.86952	68	
328.88416	86	
329.87518	134	
330.81258	120	
334.04837	86	
335.36691	70	
337.09023	86	
337.87258	160	1+
337.88834	70	
337.94437	90	
338.81185	70	
339.00864	72	
340.20554	74	
340.41845	70	
340.91023	74	
341.42733	98	
342.77655	88	
342.79451	88	
344.10740	80	
344.89580	70	
346.53744	76	
END IONS

###FS:    #m/z: 363.95685 #charge 1+
###MS: 141
###MSMS: 144
BEGIN IONS
TITLE=Cmpd 108, +MS2(363.9569), 28.0-35.0eV, 3.1min #144
RTINSECONDS=185.68
SCANS=141,144
PEPMASS=363.95685	301922
CHARGE=1+
50.43050	82	
187.86437	88	
187.93373	88	
189.86709	238	
191.85980	278	
192.88608	84	
192.92713	84	
196.88179	128	
200.94605	96	
202.87056	92	
207.87541	116	
207.92659	102	
207.94866	136	
209.94388	1220	1+
210.88178	96	
212.87711	1324	1+
215.95068	84	
218.89087	92	
219.41071	104	
222.95356	156	
223.93725	92	
224.95200	1040	1+
226.06106	100	
226.88883	76	
226.94732	5796	1+
226.97184	114	
227.08281	92	1+
228.06297	78	
228.89636	128	
228.94245	6952	1+
228.96209	244	
230.84578	174	
230.89163	1434	1+
230.94916	258	1+
231.45087	86	
232.89319	114	
233.04480	112	
234.88518	92	
236.80305	86	
238.07483	94	
240.00741	94	
240.94094	458	
240.96228	288	
241.94280	412	
242.81379	76	
242.83425	100	
242.94118	1636	1+
242.96374	394	1+
243.82339	84	
244.95847	2764	1+
245.85931	86	
245.94187	178	
246.90934	114	
246.95293	3230	1+
247.86404	80	
248.02986	128	
248.80327	162	
248.90241	320	
249.45957	92	
249.88847	78	
250.89687	114	
250.94515	156	
250.97027	170	
251.04656	104	
251.07588	88	
251.37734	100	
257.85288	84	
258.84635	148	
259.10062	102	
259.87361	124	
259.90779	106	
260.43455	82	
260.82952	180	1+
260.85502	80	
260.97027	334	
262.08184	88	
262.81108	82	
263.05695	122	
263.81220	180	1+
263.83997	112	
263.90205	88	
263.93175	76	
264.43482	92	
264.86208	76	
264.96345	164	
264.98226	90	
265.08838	88	
265.91417	80	
265.97959	196	
266.09467	146	
266.86809	130	
267.09925	76	
267.97357	234	
268.97852	158	
269.88658	76	
269.91761	166	
269.96824	954	1+
270.86291	104	
271.85104	118	
271.91566	254	
272.43950	102	
273.91091	82	
274.99692	76	
276.88000	80	
277.08993	80	
278.84359	128	
278.88993	88	
278.96154	76	
279.00236	82	
279.10563	366	1+
280.32927	76	
280.79162	296	1+
280.83313	80	
282.15365	80	
282.79329	344	1+
283.06887	126	
283.85814	324	1+
284.93466	86	
286.86109	84	
287.90453	102	
288.86690	158	1+
289.92230	74	
290.85186	196	1+
292.43677	102	
294.88394	150	
296.80808	184	
296.84396	88	
297.10399	88	
297.80245	478	1+
298.41804	94	
298.79837	548	1+
298.86792	82	
298.92292	86	
299.02698	84	
300.86104	202	1+
301.41858	82	
301.81135	156	
302.92188	82	
303.06860	86	
303.85746	214	
304.79613	138	
307.89318	118	
308.86733	94	
309.92806	88	
311.86261	174	1+
311.89018	156	
315.39049	86	
315.90150	76	
316.35947	102	
316.81767	100	
319.38757	96	
320.89633	78	
321.81683	198	1+
322.93032	146	
323.14207	82	
324.87247	108	
326.03987	86	
326.87531	228	
327.80268	90	
327.89382	76	
328.06987	78	
328.24745	80	
328.79734	90	
333.84580	84	
336.94941	154	
336.97659	80	
337.08951	76	
340.94122	252	1+
343.47444	78	
349.07473	78	
349.87131	80	
350.91490	82	
350.94458	80	
351.13144	76	
354.63249	88	
354.66943	86	
357.84478	102	
END IONS

###FS:    #m/z: 363.95697 #charge 1+
###MS: 145
###MSMS: 146
BEGIN IONS
TITLE=Cmpd 109, +MS2(363.9570), 28.0-35.0eV, 3.2min #146
RTINSECONDS=189.335
SCANS=145-146
PEPMASS=363.95697	425872
CHARGE=1+
187.86733	116	
189.86407	382	1+
191.85948	198	
196.53575	92	
196.88426	84	
205.93394	78	
205.95872	84	
207.40447	76	
207.88040	134	
209.08948	90	
209.88758	82	
209.94325	2110	1+
210.88310	254	1+
212.88010	1398	1+
219.36713	80	
221.89895	78	
222.06188	86	
222.95217	866	1+
224.04778	90	
224.89463	112	
224.95076	1634	1+
226.89534	76	
226.94772	11984	1+
226.99957	78	
227.07309	82	
228.89524	372	1+
228.94299	11048	1+
230.83396	90	
230.84939	76	
230.89012	2200	
231.83371	74	
231.86194	104	
232.88912	118	
233.43881	98	
233.96616	78	
234.88151	152	
235.03810	86	
236.42360	76	
236.99778	74	
238.84546	122	
239.06796	92	
240.82054	88	
240.94114	688	
240.96211	716	1+
241.85405	82	
241.94255	558	
242.94267	1788	1+
243.06108	80	
243.83258	86	
243.96028	98	
244.86166	110	
244.95803	5784	1+
245.94216	94	
246.81042	80	
246.95389	6156	1+
247.38698	102	
248.39044	94	
248.80277	142	
248.90031	650	1+
250.79560	78	
250.89825	302	
250.97114	544	1+
251.07204	136	
251.08929	90	
251.94258	86	
253.85438	76	
253.91021	132	
254.11667	100	
254.91454	114	
256.38059	88	
257.08435	78	
257.96129	88	
257.97467	84	
258.83728	104	
258.97472	186	
260.96699	428	1+
263.82732	134	
264.84435	74	
264.96696	156	
265.05814	82	
265.86382	80	
265.97349	114	
266.81611	120	
266.86521	120	
266.94453	80	
267.91666	160	
267.97281	1016	1+
268.54198	76	
268.90029	78	
269.40596	96	
269.96878	916	1+
270.12593	94	
270.91655	364	1+
271.84570	238	1+
271.87598	80	
271.91743	268	1+
271.94532	92	
273.04795	84	
274.43910	88	
274.90136	78	
276.80959	244	1+
276.84279	84	
276.85573	110	
277.92328	84	
278.79780	114	
278.83792	216	1+
279.10806	144	
279.54628	76	
279.79825	254	1+
279.90778	82	
279.97578	84	
280.10276	82	
280.91571	86	
281.11303	74	
281.86087	84	
281.96782	78	
282.79217	110	
283.09398	78	
283.98815	76	
285.84564	148	
286.88850	78	
287.93974	76	
288.84246	96	
289.86720	90	
290.79471	80	
291.92026	82	
295.85795	76	
296.81222	264	
297.80184	398	1+
298.01148	92	
300.80201	380	1+
301.87124	124	
302.88320	78	
303.81053	140	
303.85619	400	1+
304.42929	90	
306.12219	94	
306.86027	82	
307.82593	198	1+
307.88169	78	
308.42306	104	
308.86843	118	
311.85931	80	
313.86182	84	
314.77610	90	
316.81414	76	
318.76687	82	
318.81068	86	
320.81969	78	
321.81666	148	
321.86240	88	
322.93074	224	
323.93039	108	
324.52532	90	
324.86967	124	
326.87241	158	
326.89063	126	
327.17191	78	
329.87639	324	1+
331.41674	90	
334.31298	92	
336.84485	120	
336.94644	260	
337.83198	146	
337.95151	130	
338.94715	78	
340.93847	154	
342.79662	78	
344.90765	100	
346.82358	98	
347.08167	80	
348.84533	86	
352.76512	96	
354.78315	94	
354.87308	74	
362.85600	80	
362.90508	74	
363.73137	102	
363.96199	162	
END IONS

###FS:    #m/z: 336.94595 #charge 1+
###MS: 145
###MSMS: 147
BEGIN IONS
TITLE=Cmpd 110, +MS2(336.9460), 28.0-35.0eV, 3.2min #147
RTINSECONDS=190.107
SCANS=145,147
PEPMASS=336.94595	38256
CHARGE=1+
118.77991	76	
157.18173	86	
196.05199	72	
196.18616	68	
198.95280	72	
202.40560	82	
204.89047	102	
210.57285	100	
211.94473	3048	1+
212.87996	316	
213.88170	146	
213.93984	1156	1+
214.88210	350	1+
215.88582	216	1+
215.90384	86	
217.41279	100	
220.87569	78	
223.84754	70	
224.40074	72	
224.83311	86	
224.85702	86	
225.85986	76	
227.84995	72	
227.90421	116	
228.82226	76	
229.51367	94	
229.95547	2418	1+
230.88885	850	1+
231.95029	1354	1+
232.88927	74	
233.82725	98	
233.89657	210	1+
233.94700	118	
234.06744	78	
234.91358	72	
235.86143	74	
235.94601	136	
236.79753	78	
237.83055	72	
238.00656	70	
240.84988	112	
240.88879	72	
241.84233	236	1+
242.97453	72	
244.08384	78	
244.87136	70	
246.90910	126	
246.94972	152	
247.96675	840	1+
248.85876	86	
248.89990	230	
249.01565	72	
249.96176	628	1+
250.78980	82	
250.83315	204	1+
251.07399	90	
251.43803	92	
251.95314	230	
252.11001	74	
252.41428	86	
252.97150	1650	1+
253.05252	76	
254.83602	156	
254.87468	86	
254.94309	74	
254.96543	788	1+
255.84769	76	
256.15831	72	
256.89874	152	
256.96559	114	
257.84603	158	1+
257.98718	94	
258.79816	102	
258.89303	78	
258.91945	122	
259.91762	72	
259.96114	82	
262.44787	88	
262.93843	86	
263.06510	88	
263.12433	84	
263.87193	78	
267.88218	94	
268.84222	452	1+
268.97258	92	
269.82982	106	
270.03270	88	
270.78805	76	
270.84520	126	
270.89531	78	
270.92975	78	
270.98088	196	
271.91251	196	
272.87403	124	
272.91591	110	
273.80921	76	
273.90664	78	
274.85494	372	1+
275.81237	78	
275.95232	132	
276.11002	76	
277.46228	80	
277.83461	70	
277.85939	368	1+
278.83308	426	1+
278.91032	80	
279.01937	78	
279.10931	70	
279.89725	84	
279.91585	68	
279.94894	90	
280.08055	72	
280.35581	92	
281.89585	70	
283.09420	86	
283.11141	78	
283.23140	74	
285.84761	482	1+
285.86599	128	
288.86034	226	1+
288.98446	90	
290.87874	72	
292.07753	98	
292.11024	118	
292.43447	72	
292.76448	72	
292.81809	80	
292.91368	82	
293.10699	84	
293.80103	74	
293.84858	178	1+
293.87361	138	
293.99783	126	
294.81444	94	
294.86818	136	
294.91120	90	
294.93226	82	
294.97669	96	
295.86555	98	
297.05746	72	
298.31039	104	
298.92725	76	
299.06356	178	1+
299.87152	234	1+
300.53405	84	
301.82323	74	
302.04944	96	
302.16915	82	
302.90172	88	
303.86635	100	
304.80741	70	
304.83034	96	
308.86323	234	1+
309.88901	86	
310.41460	80	
311.87550	72	
311.91762	90	
312.87140	146	1+
313.60279	90	
313.89610	86	
314.59289	80	
314.65604	88	
321.79454	80	
321.89171	88	
321.95779	74	
323.81101	70	
325.94252	98	
328.79728	72	
328.81732	86	
329.07334	76	
329.60853	92	
330.81391	128	
332.82421	72	
337.09256	140	1+
337.75030	90	
338.86810	80	
340.87813	80	
END IONS

###FS:    #m/z: 359.96183 #charge 1+
###MS: 145
###MSMS: 148
BEGIN IONS
TITLE=Cmpd 111, +MS2(359.9618), 28.0-35.0eV, 3.2min #148
RTINSECONDS=190.879
SCANS=145,148
PEPMASS=359.96183	27408
CHARGE=1+
60.04124	102	
96.78882	78	
173.99153	74	
188.92638	86	
198.95968	84	
200.94536	130	
201.07851	90	
207.40458	90	
209.94274	886	1+
214.42890	90	
215.39697	76	
218.88732	78	
222.95319	380	1+
224.89012	80	
224.95175	802	1+
225.91169	104	
226.94772	5288	1+
226.96911	206	
227.93019	148	
228.94347	4290	1+
230.88597	118	
232.85307	82	
233.95949	104	
234.87743	74	
235.42593	94	
238.89619	222	1+
238.97714	100	
239.42516	136	
240.94253	518	1+
240.95816	178	
241.48937	116	
242.96207	156	
243.89668	124	
243.96123	126	
244.87477	74	
244.95748	3798	1+
245.86090	176	
245.91345	92	
245.94071	204	
246.95333	2352	1+
248.01500	102	
249.38595	94	
249.80304	88	
250.83179	140	
250.95054	112	
250.97676	80	
251.21227	92	
251.97561	106	
252.13154	80	
252.95190	134	
253.91702	84	
254.06166	80	
254.81165	98	
255.85779	86	
256.10203	94	
256.85433	102	
256.90749	80	
257.17102	74	
258.89725	98	
258.95122	82	
258.97338	170	
259.79904	140	
259.88975	76	
260.59503	94	
260.83379	164	
260.95187	74	
260.97323	108	
262.92553	74	
262.96726	232	1+
263.85405	84	
264.07347	86	
265.96481	136	
266.80422	92	
267.82039	74	
267.97514	194	
268.84887	158	
268.96075	130	
269.57713	78	
269.84521	82	
269.97024	584	
272.82044	88	
273.79265	88	
273.84730	190	1+
273.90579	138	
273.92507	74	
274.92994	84	
275.97284	230	
276.10992	86	
276.55078	106	
276.83488	74	
277.83934	224	1+
278.03331	126	
278.80384	82	
278.84319	188	1+
279.79487	342	1+
280.79787	288	1+
281.02023	84	
281.88344	80	
281.96176	78	
283.05828	76	
283.09095	76	
283.87649	138	
283.93220	82	
283.98810	86	
284.06664	92	
285.02375	94	
285.87629	76	
289.94520	82	
290.66696	84	
291.12567	104	
291.95171	82	
292.79903	100	
292.86647	144	
293.88509	82	
294.06838	80	
294.85728	114	
295.87997	94	
296.90743	92	
297.80085	518	1+
297.88991	74	
298.04064	80	
298.45817	84	
298.85480	84	
298.96856	74	
299.87145	296	1+
300.13426	102	
300.80476	126	
304.86837	86	
306.87864	88	
306.92860	78	
310.00369	80	
310.42962	92	
313.87929	76	
314.81981	94	
315.87483	88	
316.81223	206	
320.14488	138	
320.91966	84	
320.93464	128	
321.81650	166	
322.93173	180	
323.01687	82	
323.93271	144	
326.89438	90	
327.89998	106	
328.90202	88	
331.42091	84	
334.83207	94	
334.87633	222	1+
337.94778	132	
338.15625	90	
339.84974	74	
340.94064	78	
344.20988	76	
345.74730	78	
345.87039	88	
349.11389	78	
349.77032	78	
351.79380	78	
352.61429	78	
352.88944	76	
352.90511	104	
356.71904	96	
357.79464	102	
358.38622	100	
359.96008	124	
360.90565	80	
362.87019	102	
END IONS

###FS:    #m/z: 363.95674 #charge 1+
###MS: 149
###MSMS: 150
BEGIN IONS
TITLE=Cmpd 112, +MS2(363.9567), 28.0-35.0eV, 3.3min #150
RTINSECONDS=194.54
SCANS=149-150
PEPMASS=363.95674	366154
CHARGE=1+
88.08231	102	
182.86374	122	
183.08022	100	
184.95288	114	
185.09099	86	
189.86194	820	1+
190.89582	82	
193.85609	72	
194.03372	72	
196.88758	142	
201.93073	84	
205.87420	76	
206.40648	86	
207.40612	100	
207.87297	430	
207.94829	254	
209.87178	84	
209.94373	1828	1+
210.03118	108	
210.88476	294	1+
211.44176	98	
212.87934	2148	1+
214.89322	232	1+
220.98868	84	
222.95315	1522	1+
223.90428	80	
224.95105	1840	1+
224.97287	156	
225.89461	256	1+
225.97409	100	
226.87458	160	
226.94769	13356	1+
227.03991	108	1+
228.85846	182	1+
228.89600	516	1+
228.94312	13670	1+
229.09517	126	1+
229.18522	110	
229.40003	80	
229.43078	80	
230.88951	2798	1+
232.88256	592	1+
232.90308	116	
233.62120	82	
235.07150	86	
236.87990	174	1+
237.06407	78	
238.93724	116	
239.79696	92	
240.11030	74	
240.94094	370	
240.96254	526	
241.91337	86	
241.94287	382	
242.82549	82	
242.94139	1678	1+
242.95955	662	1+
243.10262	78	
243.82406	102	
243.87897	168	1+
244.95807	6424	1+
245.94175	148	
246.88899	94	
246.90424	328	1+
246.95311	6304	1+
247.04156	78	
247.44489	74	
247.83896	184	1+
248.80844	194	1+
248.90163	1054	1+
250.01475	100	
250.06546	98	
250.80337	96	
250.89604	146	
250.94190	112	
250.97021	348	
251.06920	104	
253.90328	106	
255.83607	108	
258.83200	74	
258.97208	130	
259.84157	154	
260.83694	104	
260.96885	398	
262.84421	84	
262.97115	162	
263.97871	130	
264.83553	84	
265.06015	136	
265.78624	72	
265.90219	116	
265.97444	106	
266.04129	96	
266.09085	84	
266.81500	116	
266.98082	94	
267.80790	84	
267.90875	114	
267.97491	1132	1+
268.87380	100	
268.96388	884	1+
269.96912	748	1+
271.91247	84	
272.48017	78	
274.43108	74	
276.85223	188	
277.85912	120	
277.97384	104	
279.34967	86	
279.80621	102	
279.97177	202	1+
280.10793	98	
280.79409	548	1+
281.94952	80	
282.90160	122	
283.03419	88	
283.85068	88	
283.89299	92	
285.84548	200	
285.86254	104	
286.45175	78	
286.96521	78	
288.02940	102	
288.82360	80	
288.84867	74	
289.85061	176	1+
292.81565	102	
293.11950	118	
294.43358	78	
295.04224	90	
296.80755	274	
297.80102	786	1+
298.80279	656	1+
299.87920	122	
300.80099	336	1+
301.85899	234	
302.57043	96	
302.80392	214	1+
302.90626	80	
303.85641	594	
304.36962	148	
304.84297	148	
306.11562	110	
306.79913	90	
307.13074	104	
307.84737	74	
310.86932	72	
311.81369	80	
313.86394	78	
314.84550	98	
317.88390	84	
318.81220	74	
318.85412	76	
319.89880	88	
320.82869	78	
321.82164	202	1+
321.86918	120	
322.92862	202	
325.78526	86	
326.34380	86	
326.87420	118	
327.81926	74	
329.71308	80	
332.80814	84	
332.88698	72	
336.94438	138	
339.83769	78	
340.17788	126	
340.93976	430	1+
340.95978	96	
340.99609	96	
343.87099	74	
347.78230	78	
347.80947	100	
348.94851	80	
352.89341	108	
354.16083	72	
358.99054	82	
359.97305	78	
360.78891	80	
364.11912	80	
365.14245	86	
365.77699	80	
366.00413	82	
366.13816	82	
366.77737	92	
367.93054	98	
368.90155	80	
END IONS

###FS:    #m/z: 507.84510 #charge 1+
###MS: 149
###MSMS: 151
BEGIN IONS
TITLE=Cmpd 113, +MS2(507.8451), 28.2-35.2eV, 3.3min #151
RTINSECONDS=195.312
SCANS=149,151
PEPMASS=507.84510	131568
CHARGE=1+
109.77055	112	
196.01533	128	
214.88984	124	
224.04886	218	
230.89970	138	
232.89620	316	1+
239.07254	114	
240.07223	208	1+
250.90433	124	
251.86957	160	1+
266.16921	188	
267.86716	116	
272.85811	196	
273.87522	144	
276.83437	172	
278.83253	132	
279.79655	240	1+
279.95562	206	1+
280.09503	152	
284.14033	134	
285.85870	186	
285.89017	128	
287.85227	922	1+
288.82779	170	
288.87050	156	
289.87817	232	
290.86511	386	1+
291.14120	132	
293.87582	628	1+
294.82799	112	
295.85770	150	
296.92718	130	
301.84926	164	
303.86551	500	
305.86227	1938	1+
307.89030	354	
308.14143	1206	1+
308.87409	1338	1+
309.79309	136	
310.13583	158	
310.15732	574	1+
311.39296	112	
311.88247	1808	1+
312.40154	110	
313.81690	138	
313.96536	162	1+
314.86315	198	
315.86514	180	
316.86557	142	
318.86233	168	
318.87960	124	
319.82338	108	
319.88205	172	
320.87703	126	
322.85661	132	
322.99085	136	
323.87314	470	1+
324.02057	148	
325.88697	184	
325.90331	154	
325.99574	142	
326.36843	182	1+
326.88291	2794	1+
327.86020	190	
328.87679	496	1+
329.78460	154	1+
329.90045	154	
330.16560	116	
330.82744	110	
332.87148	484	1+
333.78127	118	
333.82001	136	
333.84396	162	
335.83279	130	
335.88664	174	
337.87938	172	
338.88194	438	1+
341.84124	122	
341.87851	116	
342.82234	168	1+
342.85834	124	
342.88449	114	
344.78865	166	1+
347.74196	128	
347.78825	310	1+
348.17848	158	
348.77426	136	
348.78961	276	1+
348.89686	272	1+
349.76678	614	1+
350.81637	152	
350.83477	202	
350.88885	316	1+
351.93002	206	1+
352.03829	108	
352.90995	108	
353.84951	170	
354.79004	148	
354.85501	118	
355.88667	460	1+
358.77989	134	
360.78836	170	1+
364.90776	152	
365.76686	172	
365.78396	136	
366.18161	132	
366.73000	196	1+
366.79117	134	
366.83295	312	1+
367.73415	212	1+
367.76995	208	
367.79768	132	
368.80526	372	1+
368.89983	108	
369.80527	250	1+
369.83693	628	1+
371.79708	146	
372.78358	120	
373.72348	130	
373.79800	180	
374.81710	224	
375.82080	122	
376.77586	222	1+
376.81056	130	
379.79595	182	1+
381.83579	222	
382.85944	202	
383.79858	164	
384.82030	216	
384.85105	642	1+
385.77804	390	
385.84951	366	1+
387.83919	126	
389.20398	168	
390.78151	114	
390.83798	256	
391.73215	304	1+
391.79898	108	
391.84138	188	
391.90583	492	1+
392.82581	598	1+
393.75326	132	
393.79991	126	
394.81545	130	
395.74568	120	
398.72646	244	1+
398.86914	114	
399.85629	244	1+
400.96181	182	1+
401.80462	134	
401.83791	172	
402.82024	388	1+
403.86836	562	1+
405.76769	168	
406.74506	166	
406.85775	280	
407.75802	164	
407.86666	560	
408.74453	236	1+
408.85182	1280	1+
409.74824	152	1+
410.08264	164	
410.68323	230	1+
410.77508	124	
410.83509	1258	1+
411.74576	114	
412.07036	114	
412.21840	124	
412.73316	176	
412.76171	112	
413.85111	294	1+
413.87504	146	
415.82446	148	
415.86823	112	
416.87518	206	
417.86208	148	
419.80169	160	1+
421.87394	140	
422.86361	696	1+
423.77794	280	
424.77866	120	
425.75198	244	
426.76318	218	
426.86077	678	1+
427.73895	264	
428.08948	114	
428.74338	150	
428.84575	1346	1+
429.70329	126	
429.76138	196	
431.69617	142	
431.77565	150	
431.86345	360	1+
433.85300	270	1+
439.70479	170	1+
439.89400	148	
440.87824	108	
443.67961	124	
443.73932	176	1+
443.76575	122	
444.76572	162	
444.87009	1508	1+
445.71614	118	
446.74958	144	
446.77017	116	
447.70810	498	1+
447.76446	110	
449.69386	150	
449.74623	234	1+
449.77782	472	1+
449.87876	390	1+
451.86288	142	
462.88260	436	1+
465.72349	244	
467.88727	838	1+
468.71418	112	
468.82785	144	
469.74241	140	1+
472.70486	224	1+
485.89821	678	1+
492.68737	118	
504.21732	112	
509.86048	126	
END IONS

###FS:    #m/z: 336.94560 #charge 1+
###MS: 149
###MSMS: 152
BEGIN IONS
TITLE=Cmpd 114, +MS2(336.9456), 28.0-35.0eV, 3.3min #152
RTINSECONDS=196.084
SCANS=149,152
PEPMASS=336.94560	34942
CHARGE=1+
65.02244	78	
73.16203	140	
125.60419	74	
184.88892	102	
191.95785	140	
195.95766	84	
196.88258	160	
200.83670	90	
201.94138	82	
209.89653	72	
211.94444	3622	1+
212.10454	80	
212.87988	418	
213.94022	1224	1+
213.97196	74	
215.09430	74	
215.88974	184	
215.93912	174	
217.93819	94	
220.45074	74	
220.88296	76	
223.84007	80	
223.85478	92	
223.88243	74	
223.95953	74	
223.97535	88	
224.96929	88	
225.84869	80	
225.93548	78	
226.94722	100	
227.00916	78	
227.84412	82	
228.05553	84	
228.43891	80	
228.84068	78	
228.89392	188	
229.95496	4150	
230.89038	670	1+
230.94852	132	
231.95032	1684	1+
232.84645	168	
233.54921	74	
233.83178	72	
233.94744	290	
234.93268	74	
235.96299	72	
236.90915	120	
237.96540	100	
238.84612	88	
239.09706	80	
239.44084	82	
239.84752	108	
239.86355	78	
240.83460	128	
241.84412	90	
242.54960	86	
242.84425	72	
243.89017	74	
243.96265	122	
244.89211	74	
244.93058	80	
246.99903	92	
247.39519	130	
247.92675	106	
247.96573	452	1+
248.12585	88	
248.90008	418	1+
249.83029	74	
249.96188	600	1+
250.83650	316	1+
251.07117	122	
251.91196	100	
252.93420	172	1+
252.97249	1338	1+
253.78593	76	
253.84583	76	
254.11428	76	
254.24750	84	
254.96692	782	
255.07229	234	
256.26052	134	
256.84257	80	
256.89589	82	
256.95858	132	
258.84388	128	
259.74521	104	
259.84207	98	
261.83515	102	
261.84850	194	
262.45783	80	
264.84025	164	1+
264.86218	120	
267.84321	146	
268.40903	78	
268.84618	502	1+
269.83649	140	
269.85090	356	1+
270.79969	90	
270.98200	258	
271.10150	76	
272.05028	74	
273.39070	90	
274.07963	84	
274.87699	72	
274.90648	144	
275.85255	224	1+
275.87119	74	
275.98946	76	
276.58379	86	
277.83926	80	
277.90280	74	
277.96833	150	
278.83317	144	
279.00682	104	
279.49082	114	
279.83055	134	
280.40786	96	
280.81468	76	
281.08840	76	
281.79893	78	
282.87568	122	
283.93626	80	
283.99425	84	
284.43130	78	
284.78338	78	
284.90557	84	
286.84993	682	1+
289.14099	80	
291.35820	76	
292.13881	80	
293.10907	352	1+
293.14713	80	
293.99742	188	
294.85171	146	
295.90909	80	
296.00467	84	
296.62809	92	
297.37750	108	
297.88575	76	
297.94164	128	1+
299.23910	76	
300.87798	76	
301.86395	78	
302.02814	82	
302.87731	138	
303.17118	82	
307.81332	86	
309.61253	86	
309.87236	174	
310.86183	114	
310.92552	84	
313.83901	96	
318.86509	80	
319.06689	76	
319.60446	94	
320.81317	102	
321.24666	76	
322.93671	76	
323.34940	92	
326.04665	98	
326.10652	76	
326.75420	76	
327.80492	74	
329.86798	142	
331.89738	86	
336.26922	90	
339.92889	96	
END IONS

###FS:    #m/z: 322.93025 #charge 1+
###MS: 153
###MSMS: 154
BEGIN IONS
TITLE=Cmpd 115, +MS2(322.9302), 28.0-35.0eV, 3.3min #154
RTINSECONDS=199.746
SCANS=153-154
PEPMASS=322.93025	1874612
CHARGE=1+
57.77748	62	
90.96744	62	
101.02508	68	
112.96194	68	
156.68804	90	
185.00429	60	
192.89287	62	
194.86597	74	
195.11096	84	
196.88634	150	
197.06623	68	
200.89904	84	
201.04363	64	
205.94820	96	
207.89122	78	
208.90493	60	
209.03796	70	
209.10017	66	
212.87794	86	
213.05918	68	
216.92617	80	
220.87196	64	
221.06753	84	
221.94569	70	
222.88750	68	
222.96108	82	
223.11120	68	
225.16273	88	
225.86887	68	
226.89084	68	
227.92986	122	
228.05764	70	
228.92984	86	
229.90071	66	
230.84068	142	
231.40352	76	
232.11595	76	
234.19335	64	
234.22174	82	
234.90422	66	
235.92327	60	
237.09049	82	
237.90581	64	
237.96695	72	
238.93726	72	
239.90653	62	
239.95613	62	
240.02453	82	
240.94018	2010	
241.05688	64	
241.91727	78	
241.94146	1994	
242.00354	72	
242.94206	6056	1+
243.81725	64	
244.39092	66	
244.55995	78	
244.94107	1128	
246.97876	170	
248.02284	74	
248.84573	94	
249.85544	76	
249.97009	84	
250.85601	62	
251.06799	72	
252.07317	78	
252.11198	72	
252.33643	100	
255.06292	64	
255.39424	86	
255.99702	92	
256.39615	66	
256.83853	70	
256.89389	218	
258.10730	58	
258.83974	72	
260.82932	98	
260.85887	64	
260.95183	110	
261.83879	100	
262.83373	70	
262.89143	62	
262.93736	62	
264.87622	86	
265.05429	88	
265.07782	84	
266.83443	92	
266.85394	144	
266.87750	68	
266.96477	72	
268.96246	84	
269.01500	72	
269.94229	82	
270.85285	70	
271.87531	112	1+
271.89840	58	
273.84805	72	
274.98091	74	
275.01147	78	
276.84239	126	
278.85946	172	
278.97367	64	
279.09078	1106	1+
282.04623	94	
282.27709	58	
282.96933	62	
283.07223	154	
283.94671	98	
284.29104	484	1+
284.80962	72	
284.86208	72	
285.03604	68	
285.22051	90	
286.14455	60	
286.87263	186	1+
287.16275	70	
287.90635	72	
288.80896	68	
289.00927	74	
289.86825	70	
290.09379	58	
290.76782	60	
291.12573	70	
291.96466	90	
293.84519	74	
294.85436	68	
294.86925	62	
298.85066	62	
299.84694	62	
301.81485	78	
301.91880	68	
303.88786	60	
305.83866	72	
305.87751	82	
305.90526	80	
307.79603	108	
307.84329	68	
310.53790	120	
312.07817	84	
312.82061	72	
313.86791	68	
314.22105	72	
316.16927	70	
317.96923	66	
318.95067	60	
320.08273	114	
321.03105	66	
321.76715	68	
321.81904	64	
324.85511	64	
326.87655	70	
327.03860	78	
327.08551	76	
327.71392	76	
327.75857	74	
END IONS

###FS:    #m/z: 340.94079 #charge 1+
###MS: 153
###MSMS: 155
BEGIN IONS
TITLE=Cmpd 116, +MS2(340.9408), 28.0-35.0eV, 3.4min #155
RTINSECONDS=200.518
SCANS=153,155
PEPMASS=340.94079	732056
CHARGE=1+
182.86767	98	
190.94788	120	
192.92956	132	
197.88581	70	
202.82544	70	
206.94228	126	
208.88719	96	
208.96000	124	
210.93598	270	
211.84998	100	
212.88262	114	
213.87865	88	
213.93882	680	1+
215.88714	164	
217.94171	72	
223.43400	76	
224.84242	70	
224.88277	78	
224.97747	112	
225.85065	92	
226.96768	88	
227.91290	74	
228.84154	96	
228.94792	240	
229.88459	162	1+
231.95219	564	1+
232.84788	82	
232.89267	452	1+
233.91151	70	
235.55975	88	
235.94589	80	
235.95921	70	
239.14820	76	
239.84613	82	
240.93646	72	
241.84102	246	
242.83822	110	
243.82787	246	1+
244.03414	106	
244.90975	74	
246.64966	78	
246.94285	96	
246.97578	70	
247.04897	70	
247.97625	142	
249.96148	476	1+
249.98167	74	
251.80434	76	
251.95991	278	
252.09449	70	
252.85350	80	
253.81689	74	
253.97552	80	
254.89142	80	
254.90546	78	
254.96692	636	1+
255.07418	104	
255.84393	70	
256.85002	194	
256.88103	82	
256.90238	124	
256.97025	124	
257.10631	94	
257.79599	68	
257.83123	78	
257.85278	146	
257.96347	68	
258.84870	276	
258.96356	140	
259.85101	158	
259.89565	70	
259.95480	84	
260.83382	550	1+
260.85019	354	1+
260.93191	90	
262.52550	104	
262.93712	74	
263.84182	74	
263.89839	146	
264.96226	70	
265.35599	70	
266.90432	92	
268.84204	164	
270.83455	76	
270.89323	82	
272.92829	70	
272.97507	72	
273.97390	74	
274.85951	162	
274.87871	98	
274.91342	86	
275.06260	70	
275.38400	86	
275.85699	74	
276.85449	520	1+
276.88686	84	
277.88400	72	
277.97489	128	
278.42248	72	
278.84631	1282	1+
279.94039	80	
279.97971	78	
280.86667	194	1+
282.45908	78	
282.84085	72	
282.91122	176	1+
283.35129	74	
283.87932	154	
287.17562	72	
288.84141	116	
288.88515	106	
288.91355	72	
289.79909	80	
290.80763	70	
290.84288	80	
290.86183	232	1+
294.86641	136	
295.57791	90	
297.01832	132	
297.90662	72	
298.30337	74	
298.79735	72	
298.92956	74	
299.00849	80	
299.02258	92	
299.04852	98	
299.87416	124	
300.18317	72	
300.87683	154	
301.86572	200	
302.85930	114	
302.92755	72	
303.91133	92	
304.15766	94	
305.93328	86	
306.02801	76	
307.14144	84	
308.86966	162	
308.91910	96	
310.82569	70	
310.87970	164	
312.88108	96	
313.99646	84	
314.86954	96	
315.89519	84	
317.88788	70	
320.61761	108	
321.88290	78	
321.93354	80	
324.85920	74	
324.91231	94	
328.81261	72	
329.87319	84	
330.81106	170	
331.83030	72	
332.76154	92	
337.08948	88	
337.77954	70	
338.26507	70	
340.24413	80	
341.81977	88	
342.21998	88	
342.57324	76	
343.87276	82	
END IONS

###FS:    #m/z: 507.84505 #charge 1+
###MS: 153
###MSMS: 156
BEGIN IONS
TITLE=Cmpd 117, +MS2(507.8450), 28.2-35.2eV, 3.4min #156
RTINSECONDS=201.29
SCANS=153,156
PEPMASS=507.84505	111116
CHARGE=1+
193.86616	106	
196.01742	318	
210.03363	184	
214.88400	168	
223.97684	138	
232.89694	390	
234.89149	126	
235.89822	106	
240.07825	106	
250.90544	158	
252.90254	266	1+
254.09842	110	
259.87134	116	
266.16679	126	
272.85553	302	1+
274.85978	122	
278.83157	302	1+
279.83473	256	1+
281.87815	276	1+
282.96707	126	
283.78406	202	1+
285.86253	202	
287.85173	852	1+
287.99589	124	
289.85059	292	
289.87769	138	
290.13005	114	
290.86689	358	1+
292.87038	888	1+
293.87460	760	1+
296.85323	160	
298.93358	100	
300.85668	422	1+
300.87712	128	
301.56964	108	
302.88391	108	
303.86940	646	1+
305.86312	1658	1+
307.88564	284	
308.01581	114	1+
308.14223	930	1+
308.81286	172	1+
308.87427	412	
309.87075	266	
309.89063	262	
310.15669	524	1+
310.89124	132	
311.02938	114	
311.88448	876	1+
312.87104	126	
313.81520	224	1+
313.88298	438	1+
314.86438	348	1+
316.86314	392	1+
317.88328	152	
318.93676	128	
319.81975	110	
321.83377	246	1+
321.88630	136	
323.35677	110	
323.87404	506	1+
324.75871	106	1+
324.85987	242	1+
325.84072	140	
326.88539	2732	1+
326.91142	128	
327.82780	186	
327.88111	722	1+
329.81514	126	
329.89858	334	1+
330.29921	108	
332.82233	196	1+
332.86811	288	1+
334.80704	120	
335.31501	100	
335.77302	122	
335.84255	124	
336.83978	116	
336.87642	344	1+
337.12647	118	
337.87880	306	1+
338.80120	140	
340.81238	384	1+
340.83238	108	
340.99086	148	
341.81366	280	1+
341.86265	396	1+
344.38392	118	
344.75150	104	
344.81772	174	
345.76585	112	
345.80228	140	
345.82884	128	
345.87338	466	1+
347.78149	492	1+
348.83110	292	1+
349.75792	294	1+
349.80392	140	
349.84873	176	
349.91357	112	
350.81663	176	1+
350.88709	186	
350.97945	102	
351.77873	200	
351.83656	134	
352.00517	116	
352.03442	116	
353.78258	242	1+
353.84760	280	1+
355.89049	110	
356.77748	170	1+
356.84515	180	1+
357.05550	124	
357.95616	108	
359.33045	180	
360.89649	166	
361.83122	186	1+
361.86694	168	1+
364.99351	106	
365.78608	434	1+
366.18131	172	
366.80780	108	
366.84397	150	
366.89828	402	1+
367.76306	402	1+
367.83784	308	1+
369.90831	172	
370.80007	162	
370.83035	140	
371.19063	106	
371.80620	194	
371.84087	102	
372.78200	138	
374.81158	214	
374.83331	102	
375.89866	102	
376.80774	120	
379.32996	112	
380.71668	212	
381.84328	314	1+
382.03709	104	
382.77220	108	
382.91716	170	
383.78912	240	
384.77508	224	1+
384.79890	110	
384.85120	666	1+
385.83088	162	
386.85598	170	
387.59005	124	
387.74377	202	1+
387.84922	282	1+
389.20299	506	1+
389.81483	134	
390.79507	280	1+
390.83762	190	
391.84023	224	
392.73169	278	1+
392.82526	1018	1+
393.86579	104	
394.72110	224	1+
394.83952	258	1+
395.78672	198	1+
397.92393	148	
399.72146	146	1+
399.81479	224	1+
399.84946	334	1+
402.85691	144	
403.87007	310	
404.87156	202	
405.75694	104	
405.79077	166	
405.87397	116	
406.78205	236	1+
406.86633	154	
407.75219	468	1+
407.81478	162	
407.86956	426	
408.85561	956	1+
409.73402	502	1+
409.80283	128	
410.07222	114	
410.83720	876	1+
412.84617	102	
413.21456	126	
413.76965	124	
417.86314	292	1+
419.73306	112	
420.73282	104	
421.88322	152	
422.86911	132	
422.88680	104	
423.76929	122	
423.79867	188	
423.87010	442	1+
424.77181	230	
425.75522	224	
426.76743	528	1+
426.80120	142	
426.86373	752	1+
427.74135	184	
428.70512	176	
428.74685	534	1+
428.84772	1308	1+
429.68952	166	
429.70935	134	
429.75018	330	1+
430.85307	126	
431.86638	462	1+
432.69652	120	
433.69480	118	
433.85388	214	1+
436.38747	118	
442.87638	110	
443.68486	136	
443.88131	106	
444.44308	114	
444.76710	112	
444.87338	1286	1+
444.94724	132	
445.73595	112	
445.77863	162	
446.77881	128	
446.87661	264	
447.70737	290	1+
447.76563	258	1+
447.88843	128	
449.75702	232	1+
449.87743	426	1+
450.70119	224	
451.30064	102	
451.86869	330	1+
452.87230	278	1+
454.77715	200	1+
461.88064	532	1+
462.88456	458	1+
465.71774	170	
467.88704	560	1+
468.70846	102	
471.72303	114	
474.84678	110	
485.89857	490	1+
END IONS

###FS:    #m/z: 322.93035 #charge 1+
###MS: 157
###MSMS: 158
BEGIN IONS
TITLE=Cmpd 118, +MS2(322.9304), 28.0-35.0eV, 3.4min #158
RTINSECONDS=204.957
SCANS=157-158
PEPMASS=322.93035	1910478
CHARGE=1+
60.79992	78	
76.62605	78	
180.89190	76	
184.86235	66	
192.97792	82	
193.94110	124	
198.84213	76	
200.14104	72	
201.04580	98	
203.84953	88	
203.86688	104	
206.90416	66	
207.97639	64	
208.87499	64	
209.94465	140	
210.03188	102	
213.98640	72	
214.12652	70	
214.89630	110	
217.86927	92	
219.92752	90	
221.09468	70	
221.87125	86	
222.95517	66	
225.00704	112	
225.90409	64	
226.86991	76	
227.93517	66	
228.83916	78	
228.85219	130	
230.85498	84	
230.87543	94	
231.87275	88	
232.89476	72	
234.08652	66	
235.88576	122	
236.95985	88	
237.16028	64	
238.89765	70	
238.93894	180	
238.99430	72	
239.07808	66	
239.15770	70	
240.02834	66	
240.82088	120	
240.83753	66	
240.94068	1632	
241.07503	106	
241.16129	86	
241.93947	6678	1+
242.94175	4870	1+
243.82209	98	
243.86427	82	
244.94049	1354	1+
245.82101	82	
245.85759	82	
246.09496	78	
246.39155	86	
246.86963	68	
246.97855	168	
247.98163	116	
249.14359	92	
249.97379	84	
251.10535	70	
251.92692	68	
252.00095	68	
252.87465	70	
254.79396	68	
255.95552	68	
256.04185	78	
256.89315	294	1+
258.09540	78	
259.05931	64	
260.83491	158	
261.07873	64	
262.53140	84	
262.97303	66	
263.82040	86	
264.86008	78	
265.01786	66	
269.01106	94	
269.84928	66	
271.84995	64	
272.44338	74	
273.79094	142	1+
274.04687	72	
274.41912	80	
275.86747	114	
276.81225	70	
276.86355	66	
277.41301	74	
277.83781	110	
277.99661	74	
278.81172	74	
278.85096	92	
279.09176	1138	1+
279.92419	90	
280.02484	90	
280.91345	72	
281.05541	64	
281.56948	84	
281.93097	78	
282.27564	204	
282.94838	66	
283.04315	74	
283.06508	118	
283.40720	70	
283.78481	74	
283.85274	116	
284.29301	304	
284.81836	82	
284.85333	104	
284.87316	74	
284.95098	82	
285.87634	80	
286.81743	80	
289.78659	68	
289.88335	144	
292.87767	76	
292.99325	70	
295.86928	80	
298.06991	82	
298.82964	84	
300.03883	72	
300.83678	70	
303.06199	70	
303.39987	102	
305.88676	118	
306.23820	90	
306.86934	66	
307.87564	76	
308.86519	66	
309.35760	90	
309.90625	64	
310.06624	112	
310.86583	108	
311.82605	76	
311.85720	68	
311.88100	78	
312.92688	74	
314.85443	66	
315.12694	66	
315.82464	68	
315.89679	72	
317.00575	70	
317.84748	80	
319.78447	70	
319.81757	68	
319.87247	70	
321.79682	80	
322.94754	80	
323.88544	88	
326.28156	68	
326.89655	94	
328.04289	68	
328.18979	104	
END IONS

###FS:    #m/z: 340.94087 #charge 1+
###MS: 157
###MSMS: 159
BEGIN IONS
TITLE=Cmpd 119, +MS2(340.9409), 28.0-35.0eV, 3.5min #159
RTINSECONDS=205.729
SCANS=157,159
PEPMASS=340.94087	744654
CHARGE=1+
71.45262	72	
187.00553	76	
191.10440	72	
191.95104	272	
192.92882	76	
196.97820	78	
202.99817	70	
207.95665	82	
208.84825	74	
208.94344	88	
208.95608	70	
209.84660	86	
210.12419	74	
213.07840	96	
213.94063	774	1+
214.16066	70	
214.60317	96	
214.88383	70	
215.88682	516	1+
217.89110	80	
217.93020	72	
220.89559	102	
221.88591	90	
222.95738	72	
223.96037	70	
224.10670	74	
224.97877	80	
226.85544	78	
226.98329	72	
227.13516	74	
227.83743	302	1+
228.94106	216	
229.39652	70	
230.97817	100	
231.95045	1182	1+
233.89604	114	
233.94665	216	
233.98486	80	
234.90338	70	
235.88768	72	
236.89199	70	
237.81510	70	
240.23184	76	
240.84505	78	
240.95937	90	
241.00884	76	
241.84062	136	
241.85286	150	
241.90584	94	
242.89081	94	
243.83230	170	
243.92765	86	
244.83627	148	
244.85395	150	
245.92501	86	
246.40120	78	
246.83490	72	
246.88810	146	
246.95135	122	
248.15040	74	
248.83171	100	
249.16099	70	
249.96149	408	1+
249.98767	164	
250.99245	72	
253.40620	80	
253.91860	76	
254.96640	960	1+
255.02737	72	
256.85456	128	
256.89475	178	
256.91722	98	
256.93288	138	
256.95066	74	
257.91002	132	
258.84768	152	
259.85244	122	
259.95529	144	
259.98498	74	
260.84055	264	
261.43611	84	
261.82743	70	
261.90509	82	
261.92410	418	1+
261.98740	72	
262.92895	288	1+
263.85400	78	
265.01815	86
[truncated: 1,511,517 more chars]
