# Supplementary material for: High-Throughput Venomics
Source: J Proteome Res. 2023 Apr 3;22(6):1734–46. doi: 10.1021/acs.jproteome.2c00780 (PMC10243144; doi:10.1021/acs.jproteome.2c00780)
Supplement: Supplementary file 9 — pr2c00780_si_009.zip [file pr2c00780_si_009.zip › Manual files/Calloselasma rhodostoma MGF/210702_Calloselasma_halfplate000016_5.1.201.mgf]

###	D:\Data\Julien\210702_Cr_half_TFA\210702_Calloselasma_halfplate000016.d\ProteinAnalysisResults.mgf
###	D:\Data\Julien\210702_Cr_half_TFA\210702_Calloselasma_halfplate000016.d\analysis.baf
###	210702_Calloselasma_halfplate000016.d
###	Instrument: maXis HD
###	Manufacturer: Bruker
###    PeakWidth 0.30, MiniumIntensity 10, S/N 1Apply threshold 0, Threshold 10
###    Retain Residuals no, Create neutrally no,
###    FullScan Parameters: AdductIon (+)+H (-)-H, LowMass 0, HighMass 8000, MaxCharge charge decon 4, MinPeaks 3
###    Perf. isotope decon yes, Max Charge Istopic decon 6, MW agreement 0.00, Abund. cutoff 2.00, Envelope cutoff 75.00
###    MaxRes   Parameters: AdductIon (+)+H (-)-H, LowMass 0, HighMass 8000 
###    Perf. isotope decon yes, Max Charge Istopic decon 6, Abund. cutoff 2.00
###    MSn      Parameters: AdductIon (+)+H (-)-H, LowMass 0, HighMass 8000 
###    Perf. isotope decon yes, Max Charge Istopic decon 4, Abund. cutoff 0.05
###    Global Charge Limit: no 3, Prefer FullScan Result: yes, Export what: 2 (0=non deconv/1=deconv only/2=mixed), NoMSMSSignals: 150, Intensity threshold: 10, NoMSSignals (deconv): 2, NoMSSignals (non-deconv): 2, NormalizeData: no, SingleCharged: yes
###
COM=210702_Calloselasma_halfplate000016.d
USERNAME=Demo User

###FS:    #m/z: 923.54646 #charge 2+
###MS: 1
###MSMS: 2
BEGIN IONS
TITLE=Cmpd 1, +MS2(923.5465), 30.2-37.7eV, 0.0min #2
RTINSECONDS=1.3245
SCANS=1-2
PEPMASS=923.54646	16804
CHARGE=2+
208.94698	5752	
211.94441	43538	1+
213.93994	16296	
222.95163	19524	1+
226.94661	79814	1+
227.19852	43978	1+
228.94421	143328	1+
231.95158	12912	
234.97024	5696	
240.96144	17320	1+
244.95718	40792	
245.94671	39714	1+
246.24029	5594	
246.95170	29246	1+
247.96294	6240	
249.97191	52154	1+
250.94675	52718	1+
250.99785	13342	
251.19809	5460	
252.94669	11684	
252.97121	638772	1+
253.21349	8232	
253.90533	5498	
254.94176	163580	1+
254.96634	228592	1+
255.22956	67716	1+
256.26172	8504	
256.96388	36284	1+
258.96499	7430	
261.97535	15620	
263.97846	68126	1+
265.97616	9208	1+
267.97329	27186	
268.95896	25204	1+
270.98096	12338	
272.95160	24550	1+
274.27201	31318	1+
279.09152	5378	
279.22946	7114	
281.04786	7430	1+
281.24511	19434	1+
282.27732	21780	
283.26104	21476	1+
283.94686	9616	
284.29220	11688	1+
285.94174	178862	1+
288.25036	11960	1+
290.26637	17996	1+
291.09956	9348	1+
291.19583	5280	
291.97400	13788	1+
293.20898	6038	
293.97372	15530	1+
293.99688	30922	1+
294.12683	8114	1+
294.93656	5196	
295.22423	12440	1+
295.96825	6528	
295.99240	14660	1+
296.29262	6346	
297.08003	19978	1+
297.23749	16982	1+
300.28717	14036	1+
302.17281	9218	1+
302.30304	33754	1+
302.94502	5594	
303.95185	35324	1+
306.90336	7360	
307.24578	35754	1+
308.14213	8808	1+
308.21478	5092	
309.25868	10650	1+
309.27424	7892	1+
310.30813	23824	1+
311.05392	8384	1+
311.16284	5216	
311.21908	8370	1+
311.27380	9686	1+
311.29074	8824	1+
311.86981	5906	
311.98586	9708	
312.25506	7996	1+
312.32376	11576	1+
312.94690	5338	
313.29046	15360	1+
313.92863	108264	1+
316.28239	19706	1+
316.31896	11978	1+
318.29761	14970	1+
318.93407	71694	1+
320.93371	103668	1+
321.18919	10734	1+
321.31271	6980	1+
322.92943	2027994	1+
323.12709	7282	1+
323.23793	21760	1+
323.32450	11440	1+
325.25342	59030	1+
325.30136	12002	1+
326.30184	7342	1+
326.87159	17596	1+
326.96792	13590	1+
327.00585	11848	1+
327.20148	8788	1+
327.26868	69514	1+
328.31839	14082	1+
329.00287	9788	
329.16239	10642	1+
329.22785	15860	1+
329.28283	12324	1+
330.16812	8028	1+
330.33449	62464	1+
331.30062	32852	1+
331.93953	6544	
334.95028	10918	
335.00206	26238	1+
336.08507	6684	1+
336.17193	8986	1+
336.94396	325944	1+
337.21712	5648	
338.33969	85758	1+
339.23233	11082	1+
339.27286	8286	1+
340.35440	15210	1+
340.93980	707112	1+
341.24814	53960	1+
341.28490	6622	
343.02411	5758	
343.26468	74922	1+
344.34999	23272	1+
345.02529	8992	
345.20541	11368	1+
346.32856	7094	1+
347.02502	14400	1+
347.19859	7872	1+
349.24060	12748	1+
349.29337	17108	1+
351.27248	26628	1+
352.89511	15910	1+
354.09006	5232	
354.31578	96600	1+
354.89266	5640	
355.06706	36786	1+
355.22842	6200	1+
355.26830	8388	1+
356.35011	13670	1+
357.06540	8412	1+
357.19440	8170	1+
357.24383	12492	1+
357.96605	8970	
358.36585	120938	1+
358.94998	25692	
359.25820	7900	1+
359.95980	246924	1+
363.21986	10062	1+
363.30831	16144	1+
363.95587	506808	1+
367.33304	17868	1+
368.30806	12404	1+
368.38484	12994	1+
368.42270	11420	1+
369.34912	11104	1+
371.09866	123348	1+
371.22486	8762	1+
371.27428	5944	
371.31564	5182	
372.18076	7976	1+
372.32496	63722	1+
373.09597	29648	1+
373.25147	12268	1+
374.36046	6638	1+
376.21022	6232	1+
376.25691	15290	1+
377.28689	9494	1+
381.31446	6990	1+
381.96528	16330	1+
382.19813	7682	1+
383.29379	6252	1+
383.32872	26830	1+
384.21243	15636	1+
384.38048	10572	1+
385.34254	9934	1+
386.39713	113882	1+
389.22758	5092	
391.27817	8966	1+
393.31844	19742	1+
395.29728	8300	
396.41796	7570	
398.19157	9050	1+
399.26990	6448	
400.20887	9118	1+
400.41277	22216	1+
405.13235	12830	1+
405.31720	7548	1+
407.29709	28070	1+
407.33516	9702	1+
409.34347	11410	1+
409.36540	5968	1+
410.12071	7542	1+
412.17048	8410	
412.41232	13634	1+
414.42821	31566	1+
415.24747	10284	1+
415.30232	10034	1+
416.20461	8940	1+
418.33121	7502	1+
419.13474	7512	1+
421.31414	11922	1+
423.13368	8044	1+
424.37215	18460	1+
425.23819	8280	
426.18543	6220	
429.08560	13284	1+
429.31670	5092	
429.38099	16160	1+
430.18152	6312	
430.38664	16006	1+
431.08492	22942	1+
431.28077	9908	1+
435.21930	5830	1+
437.34398	11534	
438.34332	5820	
439.16020	10458	1+
439.39496	5556	1+
439.85715	27146	1+
443.21626	20224	1+
443.29160	13894	1+
443.38106	22220	1+
444.22080	17392	1+
444.87265	20306	
445.11677	27804	1+
446.18087	6664	1+
446.19177	6736	1+
447.11614	7410	1+
447.31129	47768	1+
451.15330	13278	1+
451.36090	5288	
455.34203	13474	1+
457.17246	6224	1+
458.24129	8908	1+
459.27226	6452	1+
459.32660	5710	1+
459.37770	10730	1+
461.26160	10666	1+
465.17098	11006	1+
465.33926	13310	1+
467.15911	11830	1+
467.18982	9630	1+
468.41636	19028	1+
471.24323	58702	1+
477.27014	5902	1+
479.18477	17708	1+
481.17922	9240	1+
482.36479	16674	1+
482.52761	14032	1+
483.18039	8310	1+
483.40775	11776	1+
484.32912	16784	1+
485.25857	9196	1+
485.38322	12340	1+
486.42855	25700	1+
487.16760	6414	1+
487.31914	9632	1+
489.25349	30938	1+
490.20260	6462	1+
490.90316	10110	1+
492.25472	6112	1+
493.37277	6380	1+
494.38559	9188	1+
495.33759	6590	1+
497.19732	12844	1+
498.20419	9540	1+
498.39546	17326	1+
501.23770	19594	1+
501.37027	14466	1+
501.41551	8674	1+
502.37573	11816	1+
503.10521	9154	1+
505.84701	5654	
507.43485	6166	1+
507.84416	44470	1+
508.36373	12292	1+
509.36702	10506	1+
509.45500	5456	1+
510.39952	9670	1+
510.55791	32580	1+
511.26876	11620	1+
512.18812	14080	1+
512.85803	16092	
515.23348	6406	
516.03858	6540	1+
516.21792	9526	1+
516.26294	7482	1+
517.26609	5060	1+
519.24406	21614	1+
519.32888	9572	1+
519.38580	14092	1+
520.21827	11088	1+
520.39014	10848	1+
521.11245	8752	1+
521.85988	5532	
522.39890	9576	1+
522.59448	10972	1+
523.11088	32572	1+
523.27384	5766	1+
523.40840	6004	1+
524.46903	8886	1+
524.85638	17906	1+
525.16407	14404	1+
525.27078	9518	1+
525.39145	20306	1+
525.44279	5296	1+
525.85520	15500	1+
526.16588	8842	1+
526.28896	6858	1+
526.39176	15108	1+
528.16985	24292	1+
528.49635	7090	1+
529.22241	12974	1+
529.40339	4938	1+
530.19183	12298	1+
530.23212	11438	1+
530.27534	11202	1+
530.32933	6332	1+
531.28080	7794	1+
531.40529	341290	1+
533.24374	5848	1+
534.46261	7070	1+
535.12686	5094	
535.24185	6130	1+
535.33569	8446	1+
535.46844	5076	1+
537.23566	27960	1+
537.34147	8702	1+
537.44836	4848	1+
538.34467	5834	1+
538.58973	41610	1+
538.86995	11466	1+
539.12636	6300	1+
539.23113	492868	1+
539.43362	11244	1+
540.86653	5454	1+
542.25957	18690	1+
542.42190	15098	1+
542.51112	7372	1+
543.17422	13610	1+
545.38805	10302	1+
546.39152	7842	1+
546.49776	7218	1+
547.50460	5186	1+
547.87167	16294	1+
548.25108	6114	1+
548.87202	12934	1+
549.14301	13402	1+
549.48671	5138	1+
550.62563	22696	1+
551.49237	8960	1+
551.87754	17904	1+
552.56833	6506	1+
553.39232	14874	1+
553.44159	6398	1+
554.33854	11996	1+
554.51058	8714	1+
555.24605	24954	1+
555.42888	11352	1+
555.45533	11340	1+
556.52548	19040	1+
557.24166	413360	1+
560.32377	12382	1+
560.48609	6444	1+
562.28946	8008	1+
562.49459	6960	1+
562.56346	5048	1+
563.27767	8588	1+
563.32632	9064	1+
563.49908	4976	1+
564.13691	5822	1+
564.19593	5856	1+
565.51587	4924	1+
566.18952	47098	1+
566.25709	12906	1+
566.45627	9228	1+
566.62006	6196	1+
567.15344	15680	1+
567.26170	10456	1+
567.30784	7602	1+
567.45887	6510	1+
568.23440	7076	1+
568.31596	4940	1+
568.52669	4914	1+
568.56340	6102	1+
569.19792	12104	1+
569.42009	22728	1+
569.47559	6942	1+
570.33842	7576	1+
570.42183	18280	1+
570.54486	5636	1+
571.19711	7812	1+
571.30450	11934	1+
572.31212	7578	1+
573.30177	4718	1+
575.25087	45172	1+
575.30912	7072	1+
575.36338	10418	1+
575.50506	13520	1+
576.36383	8260	1+
576.40605	4736	1+
578.26293	7886	1+
579.33287	4692	1+
579.37782	6376	1+
579.45782	6910	1+
580.25694	80466	1+
580.56302	22214	1+
581.33429	7838	1+
581.43187	6128	1+
581.47822	7282	1+
581.55936	14440	1+
583.43147	6004	1+
583.48965	12792	1+
583.54918	11482	1+
584.20085	5214	1+
584.34728	11710	1+
584.39715	5820	1+
584.55507	8394	1+
584.68240	6728	
585.23166	6010	1+
585.26995	14476	1+
585.36930	5426	1+
585.44760	10300	1+
586.44906	8072	1+
587.31546	9308	1+
588.51309	5576	1+
589.30740	9240	1+
590.05853	7536	
590.45053	6036	1+
590.48529	8104	1+
590.59535	13108	1+
590.70372	10260	1+
591.26637	5812	1+
591.32627	11110	1+
591.37129	10422	1+
591.49285	5788	1+
592.33415	8290	1+
593.50984	4472	1+
594.54253	7414	1+
594.58606	5582	1+
595.31530	10930	1+
595.48793	5508	1+
596.35034	7996	1+
596.50631	9982	1+
596.59387	5634	1+
597.41967	10200	1+
598.26887	12552	1+
599.35650	14408	1+
599.43153	11042	1+
599.69255	5706	
602.52657	6882	1+
604.31648	7084	1+
605.32262	4566	1+
605.37481	21434	1+
605.71478	9844	
606.48363	7512	1+
607.49072	5592	1+
608.29082	8444	1+
608.59145	27208	1+
609.58916	19842	1+
610.37002	10496	1+
610.48373	9928	1+
613.30835	7492	1+
613.53788	7244	1+
613.69933	18956	1+
614.03367	14252	
614.37124	15754	1+
614.44526	15600	1+
615.28429	9416	1+
616.28055	5290	1+
616.38403	5108	1+
616.46474	9416	1+
618.62640	20830	1+
620.05386	15028	1+
620.38900	17148	1+
620.72371	7244	
622.40758	6588	1+
622.61987	9286	1+
624.40491	10176	1+
625.57268	42904	1+
626.30393	24386	1+
626.48670	8346	1+
627.40520	10792	1+
627.49119	5440	1+
628.37208	41120	1+
628.41323	9270	1+
628.70853	16216	
629.51633	8912	1+
630.48126	10686	1+
630.59257	8404	1+
632.35689	7646	1+
632.40405	5464	1+
632.60535	6724	1+
634.51315	6600	1+
634.72967	10464	1+
635.06440	8534	
635.39530	5130	
635.44256	6940	1+
635.52010	4742	1+
636.33166	7838	1+
636.48440	7400	1+
636.63686	11216	1+
637.48773	5532	1+
637.53613	7650	1+
638.43420	14086	1+
638.60733	17000	1+
639.29031	52786	1+
639.47374	4862	1+
639.55458	56578	1+
641.28775	58016	1+
641.44124	9962	1+
641.51563	10528	1+
642.39151	5072	
643.04961	14596	1+
643.28614	31022	1+
643.38075	46464	1+
643.58389	129202	1+
643.71813	8002	
646.33778	15180	1+
647.33484	15224	1+
648.39585	12346	1+
648.62631	6856	1+
649.40351	9384	1+
650.51708	9042	1+
650.64216	5112	1+
652.62055	11166	1+
652.65628	9014	1+
653.30910	6786	1+
653.34682	9378	1+
653.43766	14054	1+
653.53199	28368	1+
655.54467	16120	1+
656.82564	9082	1+
657.47090	31170	1+
657.72512	7562	1+
658.38130	25436	1+
658.47292	22772	1+
659.37558	21036	1+
662.85487	5982	1+
663.35457	7646	1+
664.07336	38498	1+
666.46277	18968	1+
666.59937	16438	1+
666.63547	15286	1+
667.46348	12148	1+
667.50783	8656	1+
668.41518	11544	1+
668.61274	20206	1+
670.53688	13848	1+
671.44096	12362	1+
671.54315	10262	1+
674.38425	45538	1+
674.44949	12578	1+
674.50181	16698	1+
675.53913	5040	1+
678.56582	10604	1+
680.40613	8114	1+
680.65327	9278	1+
681.47662	32460	1+
682.33343	5676	1+
682.56163	13890	1+
683.56330	11400	1+
683.61854	11522	1+
684.35811	16892	1+
684.46988	19632	1+
684.63361	9724	1+
685.36489	11844	1+
685.46992	12952	1+
685.54774	11536	1+
687.48299	5976	1+
690.39207	17616	1+
691.39374	14320	1+
691.55288	9604	1+
692.65425	9670	1+
693.42563	15052	1+
694.33027	15526	1+
694.42931	12146	1+
696.58205	8070	1+
696.64444	17476	1+
696.68216	17078	1+
698.47529	31178	1+
698.59233	11494	1+
699.39688	9122	1+
699.48183	24446	1+
699.59333	8506	1+
700.34927	7014	1+
701.57222	17980	1+
702.20983	5538	1+
702.30250	9376	1+
702.41479	9786	1+
702.49632	21482	1+
703.57172	9180	1+
704.36896	7164	1+
705.59598	7006	1+
706.45182	8428	1+
707.57226	9204	1+
708.63027	8610	1+
709.50840	21664	1+
709.65340	11126	1+
710.33460	5798	1+
710.58405	8982	1+
710.66146	8550	1+
711.59098	6500	1+
713.50209	39728	1+
713.60441	14748	1+
714.50714	33850	1+
715.37146	8666	1+
717.41421	11456	1+
718.41874	8558	1+
718.47540	8454	1+
718.52937	7168	1+
722.50731	10682	1+
722.63997	6806	1+
723.51519	7122	1+
724.59614	9824	1+
725.39924	8204	1+
725.46046	5782	
726.50283	5770	
726.60603	14280	1+
727.51495	8254	
727.61892	6798	1+
728.49110	22506	1+
728.55634	8948	1+
730.38002	5326	1+
731.42358	24056	1+
731.51030	38558	1+
732.51611	30806	1+
736.51712	16622	1+
737.41764	5772	
737.52242	19376	1+
737.61614	7368	1+
738.09468	25736	1+
740.09202	18142	1+
740.63917	9432	1+
741.41240	12728	1+
741.68452	14864	1+
742.47708	7376	
742.55981	9032	1+
742.64216	30044	1+
743.46865	5292	
744.48220	5288	
745.50831	23134	1+
746.51020	17472	1+
748.52923	9130	1+
748.62610	8752	1+
749.62483	6950	1+
750.52714	41856	1+
752.58524	26012	1+
753.53447	20712	1+
754.64419	10296	1+
755.53273	304624	1+
755.64829	7584	1+
757.44151	13240	1+
758.39015	10272	1+
759.35733	12688	1+
759.59513	9788	1+
760.47090	15596	1+
760.51124	12766	1+
762.60144	18054	1+
763.63586	6018	1+
764.55876	9490	1+
765.44529	19846	1+
766.64495	6630	1+
767.64890	4728	1+
769.55949	5360	
770.52254	5214	
771.45298	12588	1+
771.54573	29654	1+
772.02277	4890	1+
772.45349	9744	1+
773.54339	445474	1+
777.54888	34786	1+
778.54662	96234	1+
781.66710	4796	1+
782.64532	6812	1+
783.45138	21874	1+
783.56788	18530	1+
784.51752	26536	1+
785.52041	23480	1+
787.55653	5374	
788.53941	5584	
790.55061	51698	1+
791.55384	44382	1+
792.46762	5470	
793.47212	13814	1+
794.47641	10532	1+
795.68264	6278	1+
796.55789	39986	1+
796.65749	5872	1+
796.68769	4218	1+
801.47051	11234	1+
801.57168	8524	
802.97609	13358	1+
806.53219	35332	1+
807.61468	6298	1+
809.47930	18242	1+
810.41248	4504	1+
811.11932	10096	1+
811.59291	15704	1+
812.41554	4636	1+
814.56868	6656	
815.58438	6736	
817.98287	6716	1+
818.50107	5102	
818.57477	10860	1+
819.48041	30252	1+
820.54495	17298	1+
821.54879	13054	1+
823.45351	23528	1+
824.99251	22948	1+
828.40829	6760	1+
828.49974	50272	1+
828.60089	5186	
828.96680	7258	1+
829.41192	4338	1+
829.60270	16946	1+
830.60886	11764	1+
832.53722	10750	1+
832.99177	6396	
833.49441	6818	
833.71190	6054	1+
834.57094	5300	
837.45204	21964	1+
838.72410	7614	1+
839.39017	5200	1+
839.51386	18652	1+
839.61352	16924	1+
839.73212	5472	1+
843.41846	9698	1+
843.68813	43706	1+
847.51079	43604	1+
848.72393	5730	1+
849.73533	13464	1+
851.51410	70162	1+
851.72525	11576	1+
855.00650	8942	
855.50994	11238	
855.70985	5894	1+
856.62641	12968	1+
857.39800	9740	1+
857.62968	9716	1+
858.56194	6262	
859.55945	5916	
861.52358	24696	1+
862.43469	8166	1+
863.43739	6088	1+
864.73763	6588	1+
866.70174	5664	1+
866.74176	9458	1+
867.74456	7364	1+
868.72865	6332	1+
869.52692	5864	
870.73557	7492	1+
874.89106	17932	1+
876.51846	8118	
876.68951	6368	1+
877.01958	18376	
877.52130	17896	
877.74055	7400	1+
881.42711	7126	1+
881.75986	8712	1+
882.43207	4902	1+
882.76259	5430	1+
883.40991	6066	1+
885.01515	11146	
886.67668	6964	1+
888.39872	17076	1+
889.73313	16426	1+
890.45638	8094	1+
895.72167	9402	1+
895.77657	13880	1+
896.41379	4432	1+
896.77340	13406	1+
897.74277	8962	1+
898.02931	8414	
898.53266	11554	
899.03308	27700	
899.53468	28400	
901.68573	6672	1+
901.78888	13070	1+
902.98862	44764	1+
903.42474	9782	1+
903.57986	5506	
903.77821	6386	1+
906.44510	9610	1+
906.72583	27028	1+
907.03248	11402	
908.69945	6584	1+
908.78298	7642	1+
909.78965	7198	1+
910.62607	18886	1+
911.74628	8350	1+
914.73665	12092	1+
920.78918	8338	1+
921.04674	35572	
921.16126	5860	1+
921.41332	12778	1+
921.54749	32964	
921.65581	9582	1+
922.82424	12036	1+
923.76931	5440	1+
924.79507	8980	1+
926.40309	6366	1+
926.48418	10756	1+
927.52356	23712	1+
927.77156	6418	1+
929.73065	12612	1+
930.44817	6504	1+
930.73774	6442	1+
931.67472	8312	1+
931.74397	4286	1+
933.76061	15958	1+
934.39219	5998	1+
934.79473	20774	1+
935.56466	5162	
936.05840	13616	
936.59155	87532	1+
937.73921	6718	1+
937.85783	135278	1+
939.44553	8066	1+
939.74972	6860	1+
940.44982	8712	1+
941.72803	6754	1+
942.66253	9474	1+
942.79455	9886	1+
943.05932	35810	
943.56005	36156	
943.85001	9680	1+
947.56222	47378	1+
948.82929	7612	1+
950.60638	7582	
950.83629	22854	1+
951.06131	11482	
951.56990	12394	
951.83929	22938	1+
952.06705	60540	1+
952.72311	10058	1+
955.04878	5068	
955.54461	5052	
957.55804	5068	
957.72461	5390	1+
958.08181	52970	1+
958.43297	6262	1+
959.43400	4430	1+
960.62507	16170	1+
962.45731	16560	1+
964.56662	7246	
964.74135	8418	1+
965.42753	7972	1+
965.70668	12288	1+
965.81988	25358	1+
965.88490	11374	1+
966.71315	9680	1+
970.74463	5502	
970.84354	7166	1+
971.74953	5174	
971.79775	10502	1+
972.00839	5884	
972.50874	5536	
972.71856	9736	1+
973.57847	9000	
973.87354	10940	1+
974.07864	46730	1+
977.04556	14632	1+
977.83399	5952	1+
978.89497	7578	1+
979.45293	11326	1+
979.89922	5236	1+
980.09189	28596	1+
980.75622	6882	1+
983.82458	12452	1+
986.68911	6448	1+
986.73400	10930	1+
987.08333	13760	
987.58576	16214	
987.85653	7426	1+
991.58074	16518	1+
991.66904	7672	1+
991.84331	6276	1+
991.87541	8592	1+
993.74759	8592	1+
994.02016	5242	
994.52016	7198	
995.06426	5140	
995.58196	6612	
995.74776	10232	1+
996.09115	29020	1+
996.50655	8468	1+
996.76315	7056	1+
997.65154	9554	1+
998.77550	12704	1+
999.06038	24602	1+
1000.83589	8142	1+
1001.53308	7478	
1001.83999	6198	1+
1002.72131	12234	1+
1004.47206	24556	1+
1004.65270	24916	1+
1005.79912	5748	1+
1006.77718	6734	1+
1009.82442	9848	1+
1010.82738	7354	1+
1011.72547	13514	1+
1013.75782	8984	1+
1013.85702	5964	
1014.84653	22154	1+
1015.84614	19570	1+
1016.75742	16330	1+
1019.60794	10366	1+
1020.70793	26650	1+
1021.83521	5980	1+
1022.84627	6376	1+
1023.73964	11194	1+
1024.74030	8776	1+
1025.69637	12196	1+
1025.77724	12628	1+
1027.16471	9276	1+
1028.60325	5238	
1035.87434	6430	1+
1036.78297	25052	1+
1037.77777	30866	1+
1038.70086	14316	1+
1038.86111	15716	1+
1039.43592	10266	1+
1039.70135	11154	1+
1042.79927	8062	
1043.08435	30750	1+
1043.80170	6688	
1044.80048	189362	1+
1045.70794	11574	1+
1046.87952	12758	1+
1047.52580	16600	1+
1047.88211	10778	1+
1053.81232	9138	1+
1054.71429	5074	
1055.53057	17430	1+
1055.72321	19646	1+
1056.53546	18060	1+
1056.72791	15836	1+
1057.78889	12668	1+
1060.68824	11136	1+
1060.78794	5036	
1061.67302	11260	1+
1061.80741	54224	1+
1061.91936	9300	1+
1062.52059	13914	1+
1062.80992	49864	1+
1062.91764	6908	1+
1062.97955	13184	1+
1063.52567	13340	1+
1063.58817	8102	1+
1063.89945	10168	1+
1067.81567	38114	1+
1068.74633	8324	1+
1069.11462	13094	1+
1069.55307	59492	1+
1069.74230	32662	1+
1070.10810	17376	1+
1071.02281	13608	1+
1072.82700	14620	1+
1073.94926	8658	1+
1074.92191	9048	1+
1075.55474	6588	1+
1075.79185	13374	1+
1075.92474	6952	1+
1076.79556	10520	1+
1081.64041	10784	1+
1081.81640	7814	1+
1082.53684	14124	1+
1082.71608	11904	1+
1083.68701	16630	1+
1083.92434	9736	1+
1084.82614	33432	1+
1085.74856	28640	1+
1085.82915	29310	1+
1086.96170	6208	1+
1090.83337	12022	1+
1090.94940	10710	1+
1091.74812	7380	1+
1091.83405	9064	1+
1095.84965	7164	1+
1096.70176	11876	1+
1096.84025	9996	1+
1096.93505	7658	1+
1097.93899	5856	1+
1099.85125	11048	1+
1100.54287	13994	1+
1100.74916	16150	1+
1100.85491	8406	1+
1101.54658	11418	1+
1102.83291	16688	1+
1103.83688	14376	1+
1103.95958	7062	1+
1104.69849	11346	1+
1104.98593	8500	1+
1106.73650	14848	1+
1107.76302	19350	1+
1108.85827	13230	1+
1108.98398	11126	1+
1109.86361	10850	1+
1109.98719	5924	1+
1112.64632	22806	1+
1112.77097	7736	1+
1113.76480	7988	1+
1114.86282	9542	1+
1114.96566	5690	1+
1115.58493	10634	1+
1115.76553	11678	1+
1116.02878	6234	1+
1116.77098	29750	1+
1118.82150	9538	1+
1119.57508	5946	1+
1119.90957	5864	1+
1120.56244	5890	1+
1120.80974	16058	1+
1121.54042	5614	1+
1121.81049	14918	1+
1121.98052	7762	1+
1122.78929	7378	1+
1122.87076	13444	1+
1123.87413	13322	1+
1123.94229	5922	1+
1125.18127	5714	1+
1126.53850	8018	1+
1126.71296	23212	1+
1129.77347	15666	1+
1129.88703	6324	1+
1130.77779	12568	1+
1130.98235	12006	1+
1131.98817	10232	1+
1133.83033	6946	1+
1133.89050	5942	1+
1134.76597	7024	1+
1136.86438	14408	1+
1138.92368	16642	1+
1140.16608	22714	1+
1140.82445	10734	1+
1142.87511	7800	1+
1144.99292	10100	1+
1145.55201	7044	
1145.68809	10948	1+
1145.99558	8254	1+
1146.55734	5560	
1146.76896	10886	1+
1147.65094	16906	1+
1147.83015	12748	1+
1148.65649	16800	1+
1148.82911	12414	1+
1149.21782	12596	1+
1149.72809	19214	1+
1150.90747	5906	1+
1150.93400	10062	1+
1151.93650	8234	1+
1154.19045	9684	1+
1154.79535	8950	1+
1155.79499	6916	1+
1155.97279	9408	1+
1156.86160	8722	1+
1157.85898	11000	1+
1158.73444	5864	
1159.23586	6524	
1162.18265	27302	1+
1162.80218	11292	1+
1164.98583	7958	1+
1165.99660	6014	1+
1168.99275	12800	1+
1169.92684	6370	1+
1170.71257	15042	1+
1170.94003	6466	1+
1171.18880	9192	1+
1171.74489	19948	1+
1171.79302	16154	1+
1174.04089	5648	1+
1175.93204	5912	1+
1176.92860	6108	1+
1177.83970	14414	1+
1178.84109	11622	1+
1180.74691	5358	
1181.07464	14164	1+
1181.25070	6078	
1183.86454	12002	1+
1184.19157	15860	1+
1184.86910	9788	1+
1185.69569	8122	
1188.80643	29058	1+
1189.80403	21570	1+
1190.26486	11754	1+
1194.85211	8758	1+
1196.03000	21542	1+
1197.07949	24760	1+
1201.69098	17096	1+
1202.06258	6468	1+
1205.58371	14370	1+
1206.20431	16112	1+
1206.62776	6030	1+
1206.82468	13926	1+
1210.08289	10986	1+
1212.72215	16566	1+
1215.81964	20372	1+
1215.99994	5504	1+
1217.00735	5806	1+
1218.03413	8908	1+
1218.76758	12964	1+
1220.85093	14114	1+
1221.99944	5894	1+
1222.07061	5834	1+
1222.96293	7426	1+
1227.33940	23296	1+
1228.21616	16814	1+
1228.78764	20842	1+
1230.09963	6786	1+
1232.84262	8254	
1233.83260	11222	
1234.20595	5612	1+
1234.29706	13708	1+
1235.01694	7928	1+
1236.01496	5998	1+
1236.66230	5834	1+
1236.68807	13388	1+
1236.95082	5482	1+
1242.77728	15786	1+
1243.88670	21206	1+
1244.11055	7090	1+
1244.88906	18136	1+
1246.96579	5756	1+
1250.02608	12594	1+
1250.14255	19144	1+
1250.22954	14902	1+
1250.73387	18106	1+
1250.85393	18142	1+
1257.02519	19378	1+
1258.12122	8992	1+
1258.23872	11572	1+
1259.12130	6658	1+
1260.05864	5660	1+
1260.85140	15016	1+
1261.05467	10372	1+
1261.85512	11128	1+
1264.02657	6562	1+
1264.11926	7942	1+
1265.96099	5580	1+
1267.90358	5684	1+
1268.14495	19830	1+
1269.36702	16006	1+
1270.74402	9226	1+
1272.24238	12990	1+
1276.85616	39420	1+
1277.85769	33182	1+
1278.07844	9914	1+
1278.20047	5878	1+
1278.32201	11322	1+
1279.09301	9378	1+
1281.24591	6270	1+
1281.66847	157236	1+
1283.05998	7522	1+
1283.13674	9976	1+
1283.89428	8358	1+
1285.70115	48304	1+
1286.16227	114570	1+
1286.77023	29436	1+
1290.30977	8772	1+
1292.08870	8584	1+
1294.87925	17650	1+
1295.41280	14312	1+
1297.11039	6674	1+
1297.82601	13344	1+
1300.15695	12488	1+
1300.26222	10688	1+
1301.15472	9532	1+
1303.86207	26484	1+
1305.33154	11818	1+
1308.70101	14320	1+
1310.11280	16212	1+
1311.11423	15462	1+
1312.92743	5838	1+
1313.65866	20724	1+
1314.11153	22234	1+
1314.28753	7876	1+
1315.11082	17794	1+
1316.19101	6090	1+
1316.26811	9208	1+
1319.13958	10292	1+
1320.14134	8158	1+
1320.88129	48310	1+
1321.34304	10894	1+
1321.88171	39812	1+
1327.13205	12304	1+
1329.49006	10120	1+
1330.76883	34594	1+
1331.09881	8022	1+
1332.13458	10028	1+
1333.57861	23762	1+
1334.51800	29572	1+
1338.90235	18780	1+
1339.08650	10912	1+
1340.08980	8434	1+
1344.99358	18898	1+
1347.89342	26494	1+
1350.06379	22190	1+
1350.35039	6290	1+
1351.06591	17312	1+
1352.74940	13582	1+
1352.97772	8176	1+
1353.86550	15930	1+
1353.97893	6234	1+
1355.16721	7696	1+
1357.08569	19606	1+
1357.66612	88490	1+
1357.79705	12030	1+
1359.82803	16850	1+
1360.31168	12664	1+
1364.03459	8508	1+
1364.91061	47544	1+
1365.91155	40232	1+
1368.07526	13482	1+
1368.82726	14404	1+
1368.87529	15082	1+
1369.07729	10448	1+
1369.23876	5638	1+
1369.83354	13934	1+
1369.91445	20106	1+
1373.73925	27394	1+
1373.79392	48060	1+
1374.09463	28086	1+
1374.79358	41804	1+
1375.09533	27966	1+
1375.87414	16662	1+
1376.88220	16906	1+
1381.92982	29140	1+
1382.93365	25150	1+
1385.01813	6286	1+
1386.10381	8272	1+
1387.11078	6214	1+
1387.87128	16650	1+
1389.65392	15220	1+
1390.82688	12310	1+
1391.82705	10368	1+
1392.93162	19318	1+
1393.93410	19566	1+
1395.78976	22518	1+
1399.90489	8876	1+
1400.86587	6304	1+
1401.81380	9462	1+
1402.21549	5870	1+
1402.94953	5966	1+
1403.13458	6074	1+
1403.85773	20162	1+
1404.42661	15830	1+
1407.82174	8486	1+
1409.93267	34600	1+
1410.57739	11646	1+
1412.81688	17268	1+
1414.83679	5750	1+
1414.83809	8556	1+
1414.90645	10090	1+
1417.32869	7318	1+
1417.81544	49730	1+
1417.88644	6202	1+
1419.95362	8448	1+
1420.84493	21190	1+
1423.94134	8564	1+
1425.88097	12030	1+
1426.95762	18906	1+
1428.28624	8244	1+
1430.89919	16318	1+
1432.92329	11472	1+
1435.87811	9766	1+
1437.96282	23576	1+
1439.81172	19376	1+
1442.93258	11924	1+
1444.87151	14728	1+
1446.28412	10912	1+
1446.87981	32584	1+
1446.88231	14840	1+
1450.89174	8498	1+
1450.89604	11386	1+
1453.96618	31962	1+
1456.77802	12060	1+
1458.87364	11530	1+
1458.93829	5912	1+
1462.84451	50108	1+
1463.90954	8522	1+
1463.98050	8728	1+
1467.88709	17398	1+
1470.98193	15824	1+
1474.31620	6648	1+
1474.89823	21260	1+
1480.19254	7512	1+
1481.98510	29668	1+
1485.02598	10214	1+
1489.89471	13438	1+
1490.89376	42950	1+
1490.90719	18440	1+
1497.99409	30834	1+
1500.80814	13048	1+
1503.87655	9518	1+
1505.86060	42614	1+
1506.86554	44918	1+
1507.00020	14458	1+
1508.95541	13202	1+
1510.91340	15762	1+
1515.00381	15124	1+
1516.89992	5922	1+
1517.93561	15816	1+
1519.95884	19572	1+
1521.89121	7558	1+
1524.84940	10808	1+
1526.01337	34256	1+
1526.01386	10446	1+
1529.99205	6058	1+
1534.89843	38944	1+
1535.94704	14498	1+
1538.92244	11856	1+
1542.01869	33980	1+
1544.83055	15940	1+
1547.95591	26244	1+
1550.89128	44354	1+
1553.02780	14892	1+
1555.98432	5870	1+
1556.66668	9036	1+
1559.03559	11574	1+
1560.91994	9046	1+
1562.96364	28086	1+
1567.88626	10880	1+
1570.03889	44614	1+
1571.03686	17076	1+
1575.72777	16070	1+
1578.93511	80530	1+
1580.43210	22094	1+
1580.93056	13588	1+
1582.00351	8916	1+
1584.85805	8382	1+
1586.05869	52646	1+
1588.74293	15120	1+
1590.92443	8750	1+
1594.91974	39864	1+
1598.06450	14714	1+
1598.44650	45584	1+
1603.07612	32330	1+
1605.97867	42226	1+
1611.43435	11752	1+
1612.63363	16344	1+
1614.06617	106174	1+
1619.05675	10064	1+
1620.96722	14218	1+
1622.95380	131890	1+
1623.21041	12602	1+
1626.14644	14832	1+
1627.98167	15820	1+
1630.44107	6220	1+
1631.09076	79246	1+
1631.14963	10408	1+
1632.88720	8300	1+
1634.91105	8264	1+
1638.94767	39138	1+
1642.09673	15900	1+
1643.10124	10114	1+
1646.12741	12468	1+
1646.41284	8544	1+
1648.11447	29964	1+
1650.40101	6984	1+
1650.99694	53566	1+
1655.07118	5564	1+
1658.08989	176754	1+
1662.13512	13434	1+
1665.05052	12912	1+
1666.97597	196294	1+
1668.01778	6330	1+
1670.12352	8152	1+
1672.01845	21444	1+
1674.98932	9788	1+
1675.11657	124510	1+
1679.02147	24094	1+
1682.97894	41236	1+
1685.11835	23718	1+
1686.12390	43896	1+
1687.37807	6496	1+
1687.96569	8014	1+
1688.20725	13154	1+
1689.11327	18708	1+
1691.04491	12490	1+
1692.14138	61572	1+
1695.01981	73726	1+
1702.11864	312868	1+
1707.12686	9860	1+
1711.00199	8252	1+
1711.00287	355844	1+
1716.03030	37242	1+
1719.01043	10858	1+
1719.14493	234032	1+
1723.04700	33676	1+
1727.01421	54134	1+
1730.14226	63034	1+
1733.00616	7256	1+
1735.00845	9022	1+
1736.16885	122202	1+
1737.91650	7906	1+
1739.04365	117566	1+
1740.07884	9356	1+
1740.29094	9954	1+
1746.14500	484212	1+
1751.15077	11558	1+
1754.88387	16576	1+
1755.02956	721558	1+
1760.03419	68408	1+
1760.12759	7314	1+
1761.12558	12328	1+
1763.17066	344526	1+
1767.07553	25790	1+
1769.09467	29510	1+
1771.04368	71680	1+
1774.17174	53042	1+
1777.01385	9836	1+
1780.05452	15420	1+
1780.19477	187254	1+
1783.07379	177636	1+
1790.17094	652808	1+
1796.18249	13386	1+
1797.29683	6730	1+
1798.67197	10378	1+
1799.05625	1113258	1+
1799.15017	18974	1+
1799.83874	8410	1+
1800.53778	8804	1+
1800.73296	6994	1+
1805.06297	57026	1+
1807.19653	435536	1+
1809.92655	11702	1+
1811.11238	28226	1+
1813.11933	34592	1+
1815.07309	98698	1+
1816.07871	86500	1+
1818.20331	27652	1+
1821.03067	9674	1+
1821.18513	11550	1+
1823.04588	10794	1+
1824.22131	256174	1+
1825.95664	19934	1+
1827.10302	161942	1+
1828.10969	155400	1+
1833.80466	8530	1+
1834.19667	698582	1+
1838.06466	24472	1+
1841.42420	6216	1+
1842.83633	16528	1+
1843.08246	1571828	1+
1843.31801	7074	1+
1843.40965	6676	1+
1843.70594	9884	1+
1843.74114	15342	1+
1845.61490	7976	1+
1849.08768	96660	1+
1851.22273	458702	1+
END IONS

###FS:    #m/z: 336.08450 #charge 1+
###MS: 1
###MSMS: 3
BEGIN IONS
TITLE=Cmpd 2, +MS2(336.0845), 28.0-35.0eV, 0.1min #3
RTINSECONDS=2.097
SCANS=1,3
PEPMASS=336.08450	11236
CHARGE=1+
59.95257	120	
198.85917	122	
202.00660	284	1+
205.94877	252	1+
206.11868	192	1+
209.99032	180	1+
210.18150	138	
211.94449	6348	1+
212.88047	230	
213.93976	2826	1+
215.88801	246	1+
215.93813	348	1+
222.97087	116	
223.96169	142	
224.93017	160	
226.93169	136	
229.91164	406	1+
229.95438	5732	1+
230.89354	254	1+
230.91635	300	1+
231.03079	274	
231.95020	3034	1+
232.04408	214	1+
233.89756	494	1+
233.94824	488	
234.03040	190	1+
235.00776	132	
235.95035	126	
235.96441	278	1+
236.07639	148	
237.06256	316	
238.04850	460	1+
240.07343	110	
240.92914	146	
240.96067	148	
241.04446	206	
242.07193	122	
242.94316	164	
242.97854	134	
243.03222	216	1+
243.89653	144	
243.96917	122	
244.86117	214	
246.10164	292	1+
246.97514	432	
247.21636	110	
247.96518	1398	1+
248.02923	380	1+
248.89875	112	
248.98635	636	1+
249.03275	332	1+
249.96088	1086	1+
250.89167	146	1+
250.94657	178	
251.11377	254	1+
251.96037	166	
252.06677	244	
252.23064	152	
252.93771	178	
252.97032	3450	1+
253.10883	122	1+
254.06384	136	
254.09194	402	1+
254.96702	2590	1+
255.04978	168	
255.07584	1320	1+
256.26258	206	
256.96566	222	
257.01204	138	
257.07275	142	
257.22146	156	1+
259.00498	166	
259.95249	142	
260.93556	162	
260.98709	190	1+
261.12480	134	
261.97973	236	1+
263.06992	136	
263.10504	136	
263.17357	124	
264.10013	324	1+
264.15424	172	1+
264.91221	128	
264.98078	122	
265.01614	1056	1+
266.24693	166	
266.99644	458	1+
267.13209	194	
267.83761	122	
268.04008	224	1+
268.99250	116	
269.04131	170	1+
269.89423	140	
270.95784	194	
270.98252	472	1+
271.08095	292	1+
271.91284	186	
272.97694	288	
273.00353	196	1+
273.16708	192	1+
274.08876	394	1+
274.97760	124	
276.05872	246	
276.19158	288	1+
276.24819	108	
277.07881	272	1+
277.12577	208	1+
278.00601	120	
278.03600	198	1+
278.15530	156	
279.00267	276	1+
280.01032	234	1+
280.19956	134	
280.25555	128	
280.74172	146	
280.93554	338	1+
281.04960	1418	1+
281.11781	314	1+
281.14837	156	
282.04346	212	
282.27856	262	
282.91610	198	
282.99132	172	
283.02804	1190	1+
283.04823	110	
283.66159	114	1+
284.87224	120	
285.91765	174	1+
286.04436	132	
286.74835	114	
286.87969	140	1+
287.11480	208	1+
288.02478	166	
288.19145	144	
288.50433	330	1+
289.00505	594	1+
289.03419	128	
289.07088	110	
290.07095	120	
290.09079	302	1+
290.91072	130	
291.02815	340	1+
291.23011	154	1+
291.93663	216	1+
292.86353	132	
292.92287	122	
292.93994	150	1+
293.06503	186	
293.11388	330	1+
293.27126	292	1+
293.96717	132	
293.99429	130	
294.06152	314	1+
294.08202	212	
295.24416	130	
295.31340	140	
295.96679	282	1+
295.99450	196	1+
296.08842	150	
296.20006	124	
296.23335	122	
296.29438	154	
296.82489	180	
296.96849	200	1+
297.20739	270	1+
297.91474	230	1+
298.08086	834	1+
298.21401	186	1+
298.28158	108	
298.58278	114	
299.05769	1266	1+
299.94755	150	
300.18805	108	1+
300.51861	234	1+
300.88585	122	
301.01649	206	
301.05470	290	
302.13339	120	
303.01334	242	1+
303.11892	208	1+
303.91104	168	1+
304.05043	174	
306.79674	304	1+
307.17130	122	
307.19512	152	
307.29248	254	
307.85876	132	
307.88885	258	
308.09324	242	1+
308.30162	160	
311.18488	124	
311.86507	136	
312.14288	212	1+
314.24763	882	1+
315.05599	234	1+
315.21446	206	1+
315.71702	110	
316.13452	246	1+
316.18488	184	
316.92138	222	1+
317.08506	146	
317.14005	288	1+
317.19909	604	1+
317.26811	376	1+
318.05238	170	
318.17809	120	
318.20368	534	1+
318.24002	118	
318.59637	360	
319.06331	140	
319.08024	158	
319.25262	422	1+
320.03209	380	1+
320.09775	254	1+
320.17430	200	1+
320.25695	354	1+
321.22079	690	1+
322.13469	792	1+
322.30877	134	
322.79897	120	
323.23718	732	1+
323.30127	136	
323.94514	120	
324.28409	136	
324.98404	138	
326.96753	340	1+
327.14156	144	
328.30962	338	1+
328.81200	228	1+
328.99259	114	
329.07918	194	1+
330.94842	110	
332.10488	144	
332.29750	126	
332.33040	108	
333.07327	254	1+
333.09381	402	1+
333.14021	146	
334.19607	140	
334.23099	200	
334.27616	208	
335.05911	172	
335.15635	114	
335.29146	176	
336.12059	220	1+
336.16790	226	1+
336.21152	158	
336.24663	154	
336.89105	148	
336.93897	112	
337.08673	150	
337.19719	246	
337.21883	138	
337.25406	376	1+
337.28096	132	
337.32898	468	1+
337.33750	138	
337.35896	284	
338.22294	484	1+
338.27206	512	1+
338.33570	298	1+
339.08138	290	1+
339.99364	142	
340.16809	220	1+
340.29676	250	
340.35735	148	
340.39137	564	1+
341.25403	126	
341.26538	148	
END IONS

###FS:    #m/z: 869.51583 #charge 2+
###MS: 1
###MSMS: 4
BEGIN IONS
TITLE=Cmpd 3, +MS2(869.5158), 28.9-36.1eV, 0.1min #4
RTINSECONDS=2.869
SCANS=1,4
PEPMASS=869.51583	10760
CHARGE=2+
221.13508	338	
225.11183	340	1+
227.19861	30750	1+
239.14657	994	1+
243.12049	1174	1+
245.13182	566	1+
248.03351	2328	1+
248.12684	384	1+
250.14211	630	1+
251.14634	756	1+
253.21427	340	
255.22985	81264	1+
255.27107	252	
260.12884	872	1+
261.13175	752	1+
263.05644	286	
264.11012	454	1+
265.16330	2002	1+
269.13831	2290	1+
271.22562	2022	1+
283.17367	1704	1+
283.26108	11692	1+
284.12780	1000	1+
285.13207	862	1+
287.14625	3832	1+
289.16179	480	
292.05918	3208	1+
299.25588	2754	1+
301.10945	340	1+
302.17052	480	1+
305.15554	824	
306.07725	644	1+
307.08260	446	1+
307.13174	558	1+
308.21654	866	1+
309.18737	1468	1+
309.27572	1322	
311.29238	3292	1+
313.16317	1802	1+
315.17834	378	
315.25181	608	1+
327.20043	2990	1+
327.97005	338	
329.15748	948	1+
331.17343	6622	1+
332.09122	566	
333.09287	308	
336.08488	2994	1+
338.10561	282	
341.98411	400	
342.08745	418	1+
342.13550	440	1+
343.28087	774	1+
345.18595	412	
349.18394	612	1+
351.12478	290	1+
351.19753	404	
353.17678	466	1+
353.21432	1186	1+
354.98698	290	
357.18773	1548	1+
358.11155	476	1+
359.27630	3196	1+
365.13568	1374	1+
366.13830	1176	1+
368.10952	270	
371.22399	2604	1+
373.18474	514	
374.18524	294	
375.11286	562	1+
375.19979	7314	1+
376.11811	628	1+
377.28732	386	
378.11075	392	1+
379.16790	414	1+
380.11122	3284	1+
381.26006	604	1+
383.02363	580	1+
383.19987	348	
383.33547	316	1+
387.30847	2770	1+
389.21303	380	
389.23269	416	1+
392.17771	448	1+
392.29044	358	1+
393.17991	322	1+
393.21128	288	
395.18206	446	
395.22465	812	1+
401.21478	764	1+
403.30415	626	
405.31863	372	
407.29372	316	
408.11129	398	1+
408.13443	300	1+
409.17750	476	1+
409.28823	810	1+
411.05028	296	
411.20468	536	1+
415.25135	2538	1+
417.17297	346	1+
419.22467	8420	1+
420.14510	302	
421.09483	308	1+
421.26798	460	1+
422.14538	304	
424.13910	2714	1+
425.28856	726	1+
431.13977	310	
431.17073	256	
431.27658	594	1+
431.33217	512	
434.30402	270	1+
435.21888	296	
437.23743	890	1+
439.25047	272	
440.23647	332	
441.21845	304	
441.26480	692	1+
442.19794	850	
443.20832	9866	1+
444.21300	7164	1+
446.17025	388	1+
447.17702	282	1+
448.11913	428	1+
449.28801	510	1+
449.34760	612	1+
451.25710	288	1+
453.31844	1124	1+
454.25108	578	1+
455.24318	416	1+
456.13356	558	1+
458.23033	264	
459.23517	436	
459.27705	2130	1+
460.21303	644	
461.21733	4980	1+
462.29374	278	1+
463.13444	502	1+
463.21723	1308	1+
463.25100	8556	1+
464.16582	694	1+
465.21825	382	
465.33896	700	1+
466.37027	362	1+
467.01176	334	1+
468.16500	1944	1+
469.16931	1240	1+
469.31426	1566	1+
471.25949	312	
472.25486	838	1+
475.21378	384	1+
475.23615	554	1+
475.36318	274	
476.15724	308	1+
476.27031	524	1+
480.28671	578	1+
481.12355	346	1+
481.22175	300	
481.26138	536	1+
482.12014	416	1+
482.76489	482	1+
483.22604	472	
484.24280	428	
485.16019	348	1+
487.25281	272	
489.26364	556	
489.30948	374	1+
490.26681	718	1+
491.15814	342	1+
491.21669	416	1+
493.37328	722	1+
494.91043	738	1+
495.21282	304	
496.23139	664	1+
496.34353	1054	1+
497.23707	438	1+
498.28028	466	
499.27361	2808	1+
499.29408	376	
500.27681	2244	1+
502.19423	386	
502.25428	1492	1+
503.26154	1002	1+
503.30323	1256	1+
504.13738	394	1+
504.22436	448	1+
505.15729	322	1+
505.23109	312	1+
507.22952	368	1+
507.27774	6970	1+
508.30755	532	1+
509.19266	366	1+
509.23806	458	1+
509.36500	628	
510.20106	266	1+
510.29369	638	1+
510.39614	308	
511.27001	316	
512.01667	478	1+
512.18876	2090	1+
512.27605	516	
513.01906	372	1+
513.23449	528	1+
513.28969	2482	1+
513.34074	1428	1+
514.29403	1828	1+
515.25949	608	1+
516.27136	750	1+
518.20073	1414	1+
518.28840	566	1+
519.20621	836	1+
519.25540	1064	1+
519.33951	400	1+
519.40358	404	1+
521.18047	674	1+
521.21154	376	1+
522.24939	394	1+
525.28933	1114	1+
525.38357	380	
526.22465	286	
526.39801	288	
527.16916	256	
528.19288	476	1+
528.26695	318	
528.31202	1034	1+
529.16088	296	1+
529.19633	370	1+
529.24328	360	1+
529.31816	1038	1+
531.29355	1098	1+
531.35325	430	1+
531.40645	386	1+
532.12844	566	1+
533.23314	262	
533.25884	318	
533.29804	910	1+
534.27616	780	1+
536.07399	334	1+
536.18885	324	
536.27741	1050	1+
536.93535	530	1+
537.11266	374	1+
537.20444	1142	1+
537.39827	712	1+
538.20607	930	1+
539.10868	400	1+
539.26075	366	1+
539.36537	272	1+
541.22967	394	1+
541.25628	446	1+
541.37091	1786	1+
542.13811	336	1+
543.29761	778	1+
545.13906	354	1+
546.14991	454	1+
546.28403	940	1+
547.16971	496	1+
547.28550	672	1+
547.32872	1160	1+
548.22676	560	1+
549.28472	382	
550.80668	432	1+
551.11452	254	
551.19350	580	1+
551.30545	4558	1+
552.23294	388	1+
553.39075	820	1+
554.05596	366	1+
554.29314	1140	1+
555.20756	3246	1+
555.26113	1078	1+
555.29528	964	1+
556.26269	854	1+
557.19899	34680	1+
557.31953	286	
557.36542	1328	1+
557.46403	308	1+
557.79907	586	1+
559.27086	642	1+
559.38057	468	1+
560.07456	336	1+
561.27461	512	1+
561.36627	310	1+
562.11578	278	1+
562.14727	466	1+
562.22583	476	1+
563.07001	296	1+
563.22337	286	1+
563.28710	1322	1+
564.36161	308	
565.30918	326	1+
566.19031	422	1+
566.33759	270	1+
567.25377	430	1+
567.30264	414	
568.25488	278	1+
569.31354	574	1+
569.39449	284	
569.81666	300	1+
570.34923	688	1+
570.41828	280	1+
570.91652	2300	1+
571.28267	306	
571.30701	1478	1+
572.21625	982	1+
572.91228	2452	1+
573.21743	794	1+
573.36104	302	1+
574.29994	1476	1+
574.90991	844	1+
575.20994	6660	1+
578.49079	356	1+
578.52021	276	
579.27442	712	1+
579.46238	316	1+
580.32305	596	1+
580.35035	662	1+
581.80993	450	1+
582.22644	630	1+
583.11266	380	1+
583.24198	406	1+
584.11691	292	1+
584.35226	294	
585.39951	852	
589.17698	324	1+
589.34477	752	1+
590.21465	250	1+
591.31208	1038	1+
591.48984	626	1+
592.17582	402	1+
592.21668	516	1+
592.79459	338	1+
593.18787	246	1+
593.21883	402	1+
594.94053	292	
595.20119	484	1+
595.32814	2198	1+
596.20696	340	1+
596.26810	836	1+
596.29740	446	1+
597.75203	260	1+
598.22710	2176	1+
598.42712	268	
598.44150	646	1+
599.08720	448	1+
600.24725	502	1+
601.39333	1424	1+
603.32410	766	1+
607.32313	1182	1+
607.58604	248	1+
607.88269	342	1+
608.27479	568	1+
608.32787	954	1+
609.24708	304	1+
609.27495	442	1+
610.18536	458	1+
610.31407	422	1+
612.32070	920	1+
612.65364	382	1+
613.26370	362	1+
613.33306	1378	1+
613.42757	984	1+
613.65583	274	1+
613.93421	306	1+
614.34364	462	1+
615.81215	594	1+
616.18989	340	1+
616.23249	384	1+
616.34117	982	1+
616.37292	404	1+
617.26717	334	1+
617.34432	746	1+
618.99930	290	1+
619.26104	452	1+
621.22025	470	1+
621.41175	500	1+
623.31744	662	1+
625.35148	446	1+
625.45722	426	
626.23077	242	1+
626.41521	258	
629.42167	1474	1+
631.21718	268	
631.29698	230	1+
632.33228	558	1+
632.94827	288	1+
635.33972	948	1+
635.43507	322	1+
639.25636	698	1+
639.35887	1742	1+
640.23363	278	1+
640.39197	984	1+
641.16738	310	1+
641.43212	562	1+
642.06093	328	1+
642.25627	394	1+
642.33692	516	1+
642.47253	386	1+
643.06605	236	1+
643.22444	324	1+
643.80782	396	1+
645.41908	1358	1+
647.01881	252	1+
647.15621	276	1+
647.43474	510	1+
648.36467	612	1+
650.43938	290	1+
651.33580	876	1+
653.16615	402	1+
653.44082	778	1+
655.14349	370	1+
655.28978	452	1+
656.14959	282	1+
656.23097	278	1+
656.35805	704	1+
657.46224	748	1+
659.05514	220	1+
659.23773	396	1+
659.28119	452	1+
659.41569	304	1+
661.10104	696	1+
661.40589	316	1+
662.14923	796	1+
663.38384	494	1+
664.72991	456	1+
665.07658	614	1+
665.35045	472	1+
665.39883	676	1+
666.08482	426	1+
666.39258	526	1+
666.46644	292	1+
666.74915	288	1+
667.04034	270	1+
667.18108	530	1+
667.26526	280	1+
668.32689	426	1+
668.46997	910	1+
669.11715	438	1+
670.31191	256	
672.76391	364	1+
673.44833	1454	1+
676.12217	594	1+
676.23351	482	1+
676.37641	354	1+
676.59919	392	1+
677.23679	362	1+
677.34498	596	1+
677.40756	518	1+
677.53567	364	1+
677.60122	380	1+
678.12313	1290	1+
679.12425	1032	1+
679.16152	332	1+
679.33785	432	1+
679.37278	1278	1+
680.19090	278	1+
680.25306	364	1+
680.37520	958	1+
680.86972	334	1+
681.12272	774	1+
681.46849	606	1+
682.21613	346	1+
682.33159	562	1+
682.76070	294	
683.15105	230	1+
683.21680	260	1+
683.37576	906	1+
684.47373	278	
685.48412	368	
687.05275	294	1+
687.30069	908	1+
687.39383	736	1+
687.53891	382	1+
688.30959	682	1+
688.40025	588	1+
691.46678	622	1+
691.91692	474	1+
692.21645	268	1+
692.37934	1198	1+
692.77656	1356	1+
693.34371	796	1+
693.40772	532	1+
693.77942	1226	1+
694.11374	568	1+
694.35050	978	1+
694.50159	354	
695.35087	688	1+
695.47358	254	
695.49727	280	
696.31671	508	1+
696.49282	14134	1+
697.05999	730	1+
697.13253	340	
698.08833	362	1+
698.13944	276	
698.25943	648	1+
699.18757	412	1+
700.33579	1034	1+
700.34456	274	
700.77298	344	
701.21511	540	1+
701.29263	628	1+
701.48372	1792	1+
701.80158	324	1+
702.46350	1354	1+
703.32983	524	1+
703.85134	374	1+
704.78945	670	1+
705.20485	348	1+
705.29939	876	1+
706.39556	268	
707.40586	880	1+
707.45142	644	1+
707.75564	320	1+
707.82496	418	1+
707.93196	540	1+
709.52842	486	1+
710.48085	570	1+
710.50417	744	1+
711.41036	490	1+
711.45483	258	
711.79438	732	1+
712.77174	370	1+
712.80016	442	1+
714.47041	1928	1+
715.21265	300	1+
716.77521	562	1+
716.85851	432	1+
717.47761	990	1+
717.94575	300	1+
719.34653	396	1+
719.41114	950	1+
719.49733	482	1+
720.34851	312	1+
720.38050	420	
720.58124	246	1+
720.93347	366	1+
721.88842	346	1+
722.29672	360	1+
723.27543	570	1+
724.30774	366	1+
725.31566	708	1+
725.41236	890	1+
725.65431	306	1+
726.38501	1114	1+
727.40132	584	1+
727.54438	316	1+
728.28821	946	1+
730.42106	686	1+
732.33765	468	1+
732.51574	1302	1+
732.60353	282	1+
733.46933	810	1+
733.51765	920	1+
737.39764	1044	1+
737.50519	648	1+
738.31329	702	1+
738.72306	340	1+
739.31107	264	1+
739.40284	836	1+
740.40680	702	1+
740.46221	424	1+
741.38787	260	
741.50432	640	1+
741.66931	256	1+
742.50256	420	1+
743.11304	608	1+
743.38070	352	1+
745.40922	288	1+
745.45099	894	1+
745.52158	794	1+
746.52362	734	1+
746.86537	334	1+
747.34154	578	1+
747.72101	722	1+
748.25340	376	1+
748.34359	418	1+
748.71278	630	1+
749.38472	512	1+
749.42223	402	1+
749.84928	264	1+
750.11576	264	1+
750.31373	470	1+
750.44187	840	1+
750.54255	474	1+
750.72632	498	1+
751.15703	414	1+
751.32363	304	1+
751.35727	736	1+
751.49044	876	1+
753.21928	288	1+
753.51965	1072	1+
754.11219	412	1+
754.31023	632	1+
754.45043	1008	1+
755.28078	222	1+
755.31113	526	1+
755.44273	856	1+
756.77737	522	1+
758.42141	570	1+
759.30645	450	1+
759.42465	374	1+
759.89998	536	1+
760.13069	268	1+
760.16106	198	1+
760.50127	760	1+
761.50292	638	1+
762.35643	232	1+
763.41697	1164	1+
763.55303	294	1+
764.35344	572	1+
765.06734	394	1+
765.13566	700	1+
765.35628	434	1+
766.13692	598	1+
767.20172	214	1+
767.31630	634	1+
767.38793	514	1+
767.41894	868	1+
767.52634	534	1+
768.26127	286	1+
768.41765	1136	1+
769.10269	580	1+
769.56345	674	1+
770.41040	1460	1+
770.71493	518	1+
770.90948	312	
770.93704	524	1+
772.31211	828	1+
772.94747	590	1+
773.50532	588	1+
773.52516	714	1+
773.82832	374	1+
775.10378	866	1+
775.44748	620	1+
776.10622	644	1+
776.49158	860	1+
777.36001	672	1+
777.49703	636	1+
778.39789	596	1+
779.50293	318	
781.10158	464	1+
781.38180	304	1+
781.46604	340	
781.49946	528	1+
782.10287	368	1+
782.32493	394	1+
782.41576	1310	1+
782.50338	422	1+
782.54428	338	1+
782.73998	322	1+
782.96174	748	1+
783.34428	300	1+
783.38034	424	1+
783.41597	1212	1+
784.21568	594	1+
785.19397	446	1+
786.43672	648	1+
786.53967	782	1+
787.36598	674	1+
788.19010	410	1+
788.30062	934	1+
789.54678	950	1+
789.93470	344	1+
790.36070	262	1+
790.45656	652	1+
790.54916	708	1+
791.14030	318	1+
791.22728	654	1+
791.48547	442	1+
791.51954	598	1+
792.38374	624	1+
792.40232	802	1+
792.52539	436	1+
792.92674	536	1+
793.11723	1850	1+
793.38716	460	1+
793.47208	2100	1+
794.52978	1166	1+
794.98494	568	1+
795.46456	16858	1+
795.98842	430	1+
796.10462	280	
796.94728	334	1+
797.37593	256	
797.41958	330	
797.61347	312	1+
797.67983	498	1+
797.82063	334	1+
798.30798	650	1+
798.51865	1160	1+
799.29811	620	1+
799.45445	858	1+
799.51943	1146	1+
800.42889	864	1+
801.11329	410	1+
801.38066	476	1+
802.11577	308	1+
802.29759	236	1+
802.58373	398	1+
803.47257	258	
804.70621	542	1+
804.75538	456	1+
805.39340	418	1+
805.75898	358	1+
806.54143	636	1+
807.13518	762	1+
807.45257	630	1+
807.54671	466	1+
807.87835	508	1+
808.29895	384	1+
808.40244	438	1+
808.57291	914	1+
808.70046	476	1+
809.50098	374	
809.69797	322	1+
809.86491	302	1+
809.97747	1128	1+
809.99406	760	1+
810.48124	3108	1+
810.72954	632	1+
810.77941	482	1+
810.97770	992	1+
811.11165	1766	1+
811.36212	504	1+
811.40243	294	
811.71260	590	1+
812.11348	1606	1+
812.22473	268	1+
812.51564	646	1+
812.96042	470	1+
813.47478	6938	1+
814.42470	374	
815.34254	634	1+
815.55098	762	1+
816.74034	524	1+
817.12604	534	1+
817.36077	862	1+
818.36993	1158	1+
818.52313	1220	1+
818.56582	376	
818.76289	316	1+
819.89850	234	1+
822.43641	640	1+
822.62777	296	1+
823.43645	684	1+
823.59059	1550	1+
824.47061	1580	1+
824.53944	638	1+
824.59604	1422	1+
824.95586	534	1+
824.98328	314	1+
825.14536	704	1+
825.48239	798	1+
825.72862	624	1+
826.43561	658	1+
826.49568	260	
826.68868	362	1+
826.74598	344	1+
827.41355	700	1+
827.51084	266	
827.73653	466	1+
828.40202	330	
828.47575	5808	1+
828.73438	354	1+
828.98704	262	1+
829.35588	796	1+
829.44017	256	
829.55537	910	1+
829.60552	1042	1+
829.63292	650	1+
830.11529	320	1+
830.41516	266	
830.55814	598	1+
830.85989	316	1+
831.39716	256	
831.42395	926	1+
831.90093	350	1+
832.46568	338	
832.56431	358	
832.79093	594	1+
833.18540	396	1+
833.33608	498	1+
833.42234	1704	1+
833.46578	356	
833.51319	284	
833.56315	1248	1+
833.66527	384	1+
833.72829	412	1+
833.75968	334	
834.00930	228	1+
834.53891	734	1+
836.40670	456	1+
836.49198	1794	1+
836.53203	976	1+
836.64459	466	1+
837.41147	282	1+
837.99553	1028	1+
839.41749	538	1+
840.63426	1184	1+
841.52989	298	1+
842.40471	248	1+
842.59645	306	1+
843.44296	544	1+
844.37545	452	1+
844.44219	378	1+
845.37890	320	1+
845.55114	940	1+
845.55257	566	1+
846.43345	346	1+
846.65238	452	1+
847.18128	282	1+
847.49147	964	1+
847.57232	1380	1+
847.61523	442	1+
847.80143	442	1+
848.06880	274	1+
848.34955	748	1+
848.49795	740	1+
848.58641	1102	1+
848.64364	842	1+
848.69113	1164	1+
848.73873	1608	1+
849.37410	666	1+
849.39799	486	1+
849.64294	574	1+
849.69211	926	1+
849.73611	1154	1+
850.45166	666	1+
851.00635	310	
851.50885	1162	1+
851.56923	2450	1+
851.63896	380	
852.04864	240	1+
852.39350	480	1+
852.57641	2328	1+
852.68487	262	
852.71034	296	
853.40282	632	1+
853.69762	736	1+
853.75877	2026	1+
854.40871	634	1+
854.50049	1244	1+
854.99631	558	1+
855.39753	922	1+
855.46810	896	1+
855.50390	862	1+
855.67688	596	1+
857.50909	2154	
858.38232	306	1+
858.78399	370	1+
859.17658	492	1+
859.42778	718	1+
860.37063	512	1+
860.41927	1010	1+
861.37755	340	1+
862.14955	242	1+
863.38208	360	1+
863.52757	256	
863.84467	380	1+
864.02663	464	
864.42033	1172	1+
864.50567	1076	
864.53517	770	
864.58897	674	
864.64622	352	
864.67438	1514	1+
865.00550	4248	1+
865.31071	744	1+
865.39967	1028	1+
865.64683	1366	1+
865.74192	1370	1+
865.88460	248	1+
865.94125	360	1+
866.19772	524	1+
866.31752	898	1+
866.63073	478	
866.74634	1088	1+
866.94873	250	1+
867.25582	372	1+
867.43269	1010	1+
867.50564	2508	1+
867.54142	944	
867.65883	2000	1+
868.14762	428	1+
868.66799	1452	1+
868.73749	946	1+
868.78742	396	
869.52458	542	
869.70366	338	
869.76585	476	
869.93221	252	
870.02690	1704	
870.21283	1056	1+
870.27232	768	1+
870.36917	350	
870.45243	3050	1+
870.61742	4038	1+
870.68339	1902	1+
870.71772	1854	1+
870.87298	318	
870.93561	338	
870.96780	482	
871.13566	724	1+
871.21515	850	1+
871.38428	530	1+
871.70694	1598	1+
871.94163	308	
872.18500	886	1+
872.34855	254	
872.40770	690	1+
872.97840	1050	1+
873.19212	692	1+
873.40803	516	1+
873.71182	1290	1+
873.92401	300	1+
874.56478	2990	1+
874.74442	970	1+
875.46142	984	1+
875.50841	1078	1+
875.64805	992	1+
875.67984	928	1+
875.88649	422	1+
876.27347	464	1+
877.27957	322	1+
878.09732	382	1+
878.19071	236	1+
879.55265	500	1+
880.43644	306	
881.36505	282	1+
882.42943	560	1+
884.39231	288	1+
884.48928	506	1+
885.39249	206	1+
885.48816	330	1+
889.42833	312	1+
890.20323	442	1+
893.39158	492	1+
894.40320	590	1+
895.43506	580	1+
895.49531	812	1+
896.57555	698	1+
897.36363	214	1+
897.61084	310	1+
898.40688	454	1+
898.47831	256	1+
899.44423	384	1+
899.57887	278	1+
900.47206	916	1+
901.33873	198	1+
903.40180	646	1+
904.48168	632	1+
904.61535	298	1+
907.48065	578	1+
909.34692	246	1+
910.31469	352	1+
913.40499	256	1+
913.47763	698	1+
914.43618	412	1+
917.40925	438	1+
918.59996	278	1+
922.54214	242	1+
926.51634	364	1+
927.51340	258	1+
928.47036	304	
929.59484	260	
930.45583	306	1+
932.42415	324	1+
933.49698	314	1+
933.50377	788	1+
935.59028	288	1+
936.42502	310	1+
937.43965	308	1+
937.49577	570	1+
937.59636	392	1+
938.38149	316	1+
939.38196	238	1+
939.47431	242	1+
939.49239	282	
939.52676	336	
939.95187	296	1+
943.42471	442	1+
943.45886	294	1+
947.37597	682	1+
953.50056	536	1+
953.57365	548	1+
956.47590	1820	1+
958.69811	456	1+
959.44489	386	1+
961.37255	522	1+
961.50749	610	1+
962.44979	780	1+
963.44401	672	1+
963.47651	250	1+
967.42041	710	1+
968.59311	656	1+
969.49031	900	1+
971.53698	896	1+
972.57960	1016	1+
976.53770	292	1+
982.54803	896	1+
983.28379	420	1+
983.99323	380	1+
985.53190	406	1+
988.44906	648	1+
989.58395	512	1+
990.39745	264	1+
991.30992	296	1+
992.74941	966	1+
993.41023	992	1+
996.80577	316	1+
997.43937	240	1+
999.45295	396	1+
1001.42769	570	1+
1004.84488	392	1+
1005.66239	570	1+
1006.64805	348	1+
1008.48645	354	1+
1015.51755	798	1+
1016.50492	812	1+
1017.47770	834	1+
1017.82046	284	1+
1018.67916	368	1+
1027.54105	736	1+
1028.52997	338	1+
1033.51492	810	1+
1033.65470	732	1+
1037.54258	756	1+
1038.52717	682	1+
1041.54448	906	1+
1042.63710	722	1+
1043.61538	646	1+
1044.15866	570	1+
1044.56270	1016	1+
1045.22531	308	1+
1047.64772	324	1+
1050.61897	1106	1+
1052.78522	432	1+
1055.49121	486	1+
1056.49549	370	1+
1056.55669	766	1+
1056.72011	368	1+
1062.55686	466	1+
1063.52143	758	1+
1065.20916	458	1+
1066.25535	652	1+
1066.50575	584	1+
1068.55555	1772	1+
1069.55444	922	1+
1075.47160	288	1+
1075.50528	430	1+
1075.63911	382	1+
1076.47643	286	1+
1077.67004	554	1+
1078.35538	672	1+
1078.67650	926	1+
1080.54734	618	1+
1081.57209	910	1+
1082.33656	362	1+
1082.62666	678	1+
1084.80965	336	1+
1085.11751	390	1+
1085.54403	568	1+
1087.63397	518	1+
1088.52446	280	1+
1088.59159	942	1+
1088.67828	584	1+
1089.63739	472	1+
1090.46279	514	1+
1091.50439	868	1+
1095.55898	412	1+
1098.56841	1064	1+
1101.82239	554	1+
1103.56625	690	1+
1104.56816	566	1+
1105.53548	892	1+
1106.52981	558	1+
1110.84417	238	1+
1112.88459	602	1+
1112.93833	372	1+
1114.52755	296	1+
1115.61260	954	1+
1115.66920	464	1+
1116.23575	356	1+
1122.00172	536	1+
1124.63883	298	1+
1125.49112	294	1+
1125.64966	526	1+
1127.95638	336	1+
1128.83831	658	1+
1129.59653	726	1+
1132.73110	588	1+
1133.59211	290	
1136.44595	382	1+
1140.51597	780	1+
1141.62677	352	1+
1143.66374	724	1+
1145.55251	970	1+
1148.42028	628	1+
1148.60020	1342	1+
1149.53211	688	1+
1149.75674	610	1+
1149.99989	296	1+
1152.74001	938	1+
1153.55664	582	1+
1153.64204	840	1+
1155.58198	422	1+
1156.35078	366	1+
1157.35249	274	1+
1157.64230	860	1+
1160.65367	826	1+
1160.83978	726	1+
1161.53091	514	1+
1164.53963	298	1+
1165.75322	450	1+
1166.75256	844	1+
1168.14811	418	1+
1169.61596	642	1+
1170.79762	762	1+
1172.36342	418	1+
1173.44937	568	1+
1173.63451	892	1+
1174.69066	652	1+
1176.66287	730	1+
1177.62625	654	1+
1178.10939	866	1+
1178.50966	694	1+
1182.63522	618	1+
1186.56690	786	1+
1186.95775	290	1+
1188.63148	410	1+
1190.64042	980	1+
1192.62436	1026	1+
1193.77135	448	1+
1194.63421	1050	1+
1194.69123	454	1+
1196.24981	282	1+
1196.67663	482	1+
1200.65179	408	1+
1202.48397	384	1+
1203.59005	560	1+
1203.65443	682	1+
1204.51907	976	1+
1205.52441	1128	1+
1205.52989	408	1+
1205.87634	262	1+
1206.68129	496	1+
1210.63646	384	1+
1211.65640	484	1+
1216.84658	420	1+
1218.83683	482	1+
1219.69320	838	1+
1220.69108	754	1+
1221.50399	432	1+
1222.67279	1034	1+
1223.77071	648	1+
1225.75997	310	1+
1226.73049	1200	1+
1229.31584	588	1+
1230.31913	496	1+
1230.63767	862	1+
1230.97885	432	1+
1233.75788	470	1+
1234.63424	554	1+
1236.30620	292	1+
1236.64987	622	1+
1236.66988	1606	1+
1237.39063	328	1+
1237.69541	828	1+
1239.51013	552	1+
1239.66008	566	1+
1241.70222	450	1+
1242.69820	578	1+
1244.78816	508	1+
1245.79515	370	1+
1247.65483	570	1+
1249.65322	572	1+
1251.61101	674	1+
1252.42356	302	1+
1252.59510	656	1+
1253.79941	550	1+
1254.77401	488	1+
1260.69422	928	1+
1261.65642	388	1+
1262.18703	306	1+
1262.59757	502	1+
1262.71385	552	1+
1264.68279	670	1+
1264.71812	660	1+
1265.71743	548	1+
1266.63573	390	1+
1267.63452	528	1+
1268.54028	712	1+
1269.01943	430	1+
1269.54306	544	1+
1271.74155	772	1+
1271.81824	410	1+
1273.68847	860	1+
1274.60703	460	1+
1276.64874	994	1+
1277.56241	298	1+
1278.69643	840	1+
1280.50795	256	1+
1280.65921	1150	1+
1280.87901	406	1+
1281.63802	528	1+
1281.65715	750	1+
1282.75562	398	1+
1283.69718	436	1+
1283.73361	364	1+
1286.36123	394	1+
1286.56886	414	1+
1288.74839	632	1+
1289.36134	324	1+
1289.54854	604	1+
1290.70733	638	1+
1291.20296	374	1+
1292.71790	544	1+
1292.76615	330	1+
1293.58644	1006	1+
1293.65052	300	1+
1293.70087	876	1+
1293.75019	334	1+
1295.45565	406	1+
1296.76126	426	1+
1297.64696	628	1+
1298.20008	362	1+
1298.62031	416	1+
1298.90055	406	1+
1299.79591	570	1+
1302.57767	348	1+
1303.65622	568	1+
1304.73003	1516	1+
1305.45250	474	1+
1305.94027	522	1+
1306.73297	252	
1307.69319	1430	1+
1309.50958	452	1+
1309.70690	792	1+
1309.77526	944	1+
1312.19612	280	1+
1312.63759	396	1+
1313.04214	340	1+
1313.80028	456	1+
1316.71240	780	1+
1317.93089	696	1+
1320.72420	1332	1+
1322.00117	836	1+
1322.04623	338	1+
1324.67564	540	1+
1324.69519	254	
1325.69327	1018	1+
1329.81020	600	1+
1330.42868	504	1+
1332.78561	458	1+
1333.57281	820	1+
1336.68000	1334	1+
1337.74276	652	1+
1338.67199	340	1+
1340.67381	670	1+
1340.79879	540	1+
1342.85919	282	1+
1343.70652	352	1+
1343.80264	864	1+
1346.49338	512	1+
1347.19543	332	1+
1347.58040	396	1+
1348.73782	850	1+
1349.68257	638	1+
1349.75554	576	1+
1352.67505	562	1+
1353.75315	1064	1+
1354.51038	550	1+
1354.75367	786	1+
1357.67925	308	1+
1358.45738	510	1+
1358.83472	566	1+
1359.62028	864	1+
1359.88209	738	1+
1361.16968	326	1+
1362.74681	702	1+
1364.70823	680	1+
1364.72554	700	1+
1365.55772	1022	1+
1365.70563	800	1+
1366.17274	402	1+
1366.56341	928	1+
1367.17568	290	1+
1367.80976	706	1+
1368.71183	898	1+
1369.73914	724	1+
1370.98362	614	1+
1371.69617	758	1+
1371.80462	476	1+
1372.49582	620	1+
1374.22318	306	1+
1376.09249	374	1+
1376.87248	320	1+
1377.74024	622	1+
1377.88948	1170	1+
1380.74956	1018	1+
1382.14048	300	1+
1387.90695	556	1+
1390.47962	418	1+
1392.74129	1026	1+
1392.76300	352	1+
1393.76443	838	1+
1393.81495	618	1+
1394.23792	692	1+
1394.80281	798	1+
1395.75189	1406	1+
1396.24740	556	1+
1396.55403	498	1+
1396.75535	942	1+
1399.49439	362	1+
1401.18212	414	1+
1401.73981	562	1+
1403.62131	664	1+
1403.85647	798	1+
1404.60553	382	1+
1406.72005	994	1+
1406.78711	506	1+
1407.62265	498	1+
1409.97253	430	1+
1410.65198	1194	1+
1411.08491	318	1+
1411.17553	300	1+
1411.63300	516	1+
1412.74601	1540	1+
1413.22846	466	1+
1415.68760	616	1+
1415.93367	338	1+
1419.66141	412	1+
1420.89837	386	1+
1422.07833	468	1+
1422.78982	416	1+
1423.45691	306	1+
1423.71669	600	1+
1423.80720	1024	1+
1424.76746	406	1+
1426.55524	484	1+
1426.69453	1070	1+
1427.27319	276	1+
1428.22682	336	1+
1429.84137	798	1+
1431.89249	410	1+
1432.67890	660	1+
1433.75498	580	1+
1435.35918	364	1+
1435.57032	514	1+
1436.59542	464	1+
1438.23229	492	1+
1439.31178	306	1+
1439.65619	728	1+
1442.29857	428	1+
1442.83230	1198	1+
1443.66179	340	1+
1444.79550	628	1+
1445.84848	810	1+
1447.19940	348	1+
1447.90071	1948	1+
1449.89750	542	1+
1450.06444	470	1+
1452.96497	360	1+
1454.63188	414	1+
1454.74051	652	1+
1454.89851	600	1+
1455.48053	486	1+
1455.69046	428	1+
1456.80313	3002	1+
1458.02418	400	1+
1458.78230	842	1+
1460.83339	646	1+
1460.85910	278	1+
1462.36538	356	1+
1464.26234	472	1+
1464.91060	3996	1+
1465.34040	388	1+
1465.69289	632	1+
1467.57213	610	1+
1467.86294	498	1+
1468.03468	450	1+
1469.81546	2108	1+
1469.99444	626	1+
1470.71741	690	1+
1470.80666	668	1+
1470.86610	2488	1+
1472.20888	300	1+
1472.21451	294	1+
1474.15004	424	1+
1475.92599	1334	1+
1476.18619	476	1+
1476.70124	350	1+
1477.47757	488	1+
1478.94467	740	1+
1480.01909	438	1+
1481.81521	326	1+
1484.52911	398	1+
1484.82523	3402	1+
1484.84801	1152	1+
1485.89059	760	1+
1486.92350	544	1+
1487.35920	258	1+
1487.81704	1034	1+
1489.72375	384	1+
1490.46249	362	1+
1490.95004	390	1+
1491.52434	442	1+
1491.94400	4206	1+
1492.95185	3592	1+
1494.82683	990	1+
1495.21277	324	1+
1496.84136	570	1+
1497.89652	2272	1+
1498.93566	852	1+
1500.17381	398	1+
1500.80898	1726	1+
1501.09284	392	1+
1501.34910	390	1+
1501.88204	1428	1+
1503.77368	664	1+
1504.80673	740	1+
1504.81288	710	1+
1505.24733	408	1+
1505.47085	454	1+
1506.62620	406	1+
1506.81160	608	1+
1506.93613	654	1+
1509.62353	512	1+
1510.75205	538	1+
1511.08474	578	1+
1512.78621	542	1+
1512.86336	3004	1+
1512.99118	660	1+
1514.54932	656	1+
1515.43818	356	1+
1515.71968	558	1+
1515.87384	682	1+
1518.07670	568	1+
1518.33296	366	1+
1519.61350	464	1+
1519.74560	766	1+
1519.94508	1082	1+
1519.99303	780	1+
1522.87589	482	1+
1523.70030	496	1+
1524.57699	688	1+
1524.61347	550	1+
1524.74479	546	1+
1526.85432	1072	1+
1527.78518	832	1+
1528.83237	1094	1+
1529.91271	1488	1+
1532.08043	396	1+
1533.29375	450	1+
1533.46623	562	1+
1534.89836	680	1+
1536.91749	598	1+
1536.95924	360	1+
1537.70961	636	1+
1540.02781	462	1+
1541.66651	448	1+
1541.85395	1554	1+
1542.91449	662	1+
1543.01703	996	1+
1545.34033	434	1+
1545.46334	260	1+
1545.74007	570	1+
1545.91714	1066	1+
1547.74980	740	1+
1547.95795	522	1+
1549.08168	292	1+
1550.43642	484	1+
1550.83382	594	1+
1551.86534	600	1+
1555.34594	308	1+
1555.59600	306	1+
1555.90198	536	1+
1556.86360	332	1+
1558.77798	506	1+
1560.02619	524	1+
1560.12946	404	1+
1560.26825	448	1+
1561.51695	394	1+
1565.49197	466	1+
1566.91201	472	1+
1567.61853	354	1+
1568.92181	984	1+
1570.30401	578	1+
1570.79597	686	1+
1571.45909	692	1+
1571.65672	506	1+
1572.46884	552	1+
1574.49456	440	1+
1574.94007	984	1+
1579.65142	498	1+
1581.20037	878	1+
1582.47984	414	1+
1583.08419	356	1+
1586.93217	916	1+
1587.08394	888	1+
1587.66637	540	1+
1589.51529	336	1+
1590.12327	628	1+
1591.47588	278	1+
1591.84746	660	1+
1595.66525	644	1+
1596.10764	406	1+
1598.82460	722	1+
1599.15399	448	1+
1601.48232	370	1+
1605.69718	452	1+
1605.84116	500	1+
1607.14720	316	1+
1607.97935	2600	1+
1609.86464	676	1+
1612.49815	504	1+
1612.98499	468	1+
1616.73934	682	1+
1616.91369	626	1+
1617.34713	696	1+
1617.74297	580	1+
1620.34001	750	1+
1623.21024	1476	1+
1623.55633	596	1+
1624.13032	698	1+
1625.33383	506	1+
1625.77581	504	1+
1630.28121	430	1+
1633.97411	4074	1+
1635.25705	600	1+
1637.97990	764	1+
1638.14473	504	1+
1642.97440	362	1+
1646.39489	684	1+
1648.71253	448	1+
1650.88354	444	1+
1651.42052	870	1+
1652.79667	414	1+
1652.93343	480	1+
1654.22583	612	1+
1654.45180	480	1+
1655.40554	496	1+
1657.44590	454	1+
1658.35474	328	1+
1658.43497	366	1+
1660.64971	324	1+
1661.35441	534	1+
1661.39967	508	1+
1661.71028	476	1+
1665.79346	364	1+
1667.38890	432	1+
1668.57290	286	1+
1670.37638	798	1+
1673.59774	296	1+
1674.46932	738	1+
1675.40618	404	1+
1676.13628	450	1+
1677.99747	1146	1+
1680.60983	454	1+
1680.80506	380	1+
1680.98140	484	1+
1687.60196	302	1+
1691.09403	510	1+
1693.41774	362	1+
1694.80405	412	1+
1695.59566	318	1+
1697.02884	820	1+
1697.61699	368	1+
1699.67482	384	1+
1702.79913	288	1+
1703.88567	380	1+
1704.63743	334	1+
1707.26733	780	1+
1710.71697	608	1+
1714.23973	538	1+
1715.00622	8278	1+
1715.13705	406	1+
1715.43793	432	1+
1717.36670	560	1+
1719.13947	1136	1+
1722.14112	528	1+
1723.00893	516	1+
1725.20074	388	1+
1727.42073	510	1+
1728.54005	880	1+
1728.70510	530	1+
1729.99833	8058	1+
1731.10885	1292	1+
1732.39707	1062	1+
1735.71275	814	1+
1736.01514	2106	1+
1736.16897	3678	1+
1736.91138	794	1+
1739.61173	1740	1+
1740.06104	127332	1+
1740.61551	1508	1+
1740.81409	1222	1+
1742.53903	968	1+
END IONS

###FS:    #m/z: 322.92956 #charge 1+
###MS: 5
###MSMS: 6
BEGIN IONS
TITLE=Cmpd 4, +MS2(322.9296), 28.0-35.0eV, 0.1min #6
RTINSECONDS=6.551
SCANS=5-6
PEPMASS=322.92956	823696
CHARGE=1+
175.13626	104	
190.92432	148	
191.95367	460	
196.08428	128	
203.13821	104	
205.94985	236	
206.02452	200	1+
215.88959	454	1+
219.17463	218	1+
220.17819	146	1+
221.15065	102	
222.10683	136	
223.96056	250	
224.98228	108	
225.20556	110	
226.98421	128	
228.02573	126	
229.10277	126	
231.96391	150	
232.03657	126	
232.97247	178	1+
233.89697	186	
235.10054	106	
235.95727	106	
237.91867	156	
237.93290	114	
238.21406	210	1+
239.03746	122	
239.07761	950	1+
239.10730	128	
239.12470	196	1+
240.93785	106	
240.96288	154	
241.93945	514	1+
242.02426	114	
242.94019	376	1+
243.03875	318	1+
243.88160	400	
244.13367	208	1+
244.97796	112	
244.98985	112	
245.08036	120	
245.89135	124	
245.94121	454	1+
246.07592	140	
246.97695	304	
247.06097	140	
247.16997	116	
247.85942	218	1+
248.19557	172	1+
248.90850	166	
248.96955	310	1+
248.98881	168	
249.98856	152	
250.03921	112	
250.07396	124	
250.92785	122	
250.95241	122	
251.03199	154	
251.90771	130	
252.04742	126	
252.12713	112	
252.98106	298	
255.10039	128	
255.95809	236	1+
257.98549	108	
258.28227	104	
260.00308	216	1+
260.08691	130	
260.98779	152	
261.39569	118	
261.99022	140	
263.22099	112	
263.97910	140	
264.05671	482	1+
264.98161	116	
265.01633	370	
265.05934	408	1+
265.99856	110	
266.01653	246	
266.03936	154	
266.24985	104	
266.83771	112	
266.99818	170	
267.01528	144	
267.99992	236	
268.06152	152	
268.93752	112	
269.00545	152	
270.27713	132	
271.64485	116	
272.18117	186	1+
272.84437	136	
273.00775	188	
273.03681	156	
273.06059	120	
274.08716	174	
274.10568	136	
276.97756	148	
277.06386	122	
277.13434	104	
278.20832	124	
278.99789	126	
279.08953	1314	1+
279.22871	140	
280.14187	478	1+
280.88718	152	1+
281.05005	406	
281.22512	286	1+
281.26411	120	
281.30783	110	
281.79927	120	
282.05614	586	1+
282.27591	292	
282.31522	188	
283.04407	530	1+
283.21677	146	
283.26027	258	
283.28208	158	
284.02477	534	1+
284.10707	120	
284.29268	1486	1+
285.00602	338	1+
285.10897	218	1+
286.18271	110	
286.99979	142	
287.03775	160	
288.20471	136	
289.06920	126	
289.12972	132	
291.24792	108	
293.02750	120	
293.04425	136	
294.03738	126	
295.28625	240	1+
298.13520	106	
298.86291	188	1+
299.06163	450	
300.05317	360	1+
300.07767	122	
300.09833	112	
301.26347	104	
302.02494	192	1+
302.17480	208	1+
302.20603	278	1+
302.24628	198	
303.22770	220	1+
304.03278	206	1+
304.07499	274	1+
304.12445	128	
304.26493	282	1+
304.38072	96	1+
306.17394	156	
307.13132	124	
307.14945	130	
307.20468	194	
307.28021	152	
307.30922	108	
307.89003	224	1+
308.23471	106	
308.29232	1224	1+
308.52616	112	
309.12576	120	
309.22167	318	1+
309.25801	282	
309.88708	126	
310.05097	258	1+
310.30775	666	
313.01228	126	
313.03106	212	
313.11078	160	
314.26359	106	
318.17258	414	1+
320.12797	112	
320.21734	140	
320.29930	160	
321.06224	206	1+
321.18666	184	1+
321.27348	206	1+
321.65751	112	
322.15672	180	
322.56896	180	1+
323.01760	120	
323.03704	204	1+
323.11256	150	
323.14439	112	
323.16645	304	1+
323.19543	432	1+
323.23715	8982	1+
323.28074	306	1+
323.31059	106	
323.34350	128	
324.11094	314	1+
324.14068	128	
324.89058	146	
325.09452	170	1+
325.13618	178	
325.26478	162	
325.31566	156	
326.13608	140	
326.16117	164	
326.30727	260	1+
326.37658	186	
326.96484	108	
327.05668	138	
327.14786	290	1+
327.19038	118	
327.25936	190	
327.27640	120	
327.37770	128	
END IONS

###FS:    #m/z: 340.94018 #charge 1+
###MS: 5
###MSMS: 7
BEGIN IONS
TITLE=Cmpd 5, +MS2(340.9402), 28.0-35.0eV, 0.1min #7
RTINSECONDS=7.323
SCANS=5,7
PEPMASS=340.94018	327494
CHARGE=1+
51.65499	190	
197.89121	128	
207.92444	122	
213.93929	3526	1+
215.88341	442	1+
215.93556	476	
218.05796	198	1+
218.94036	170	
223.95888	216	
225.03603	156	
230.95695	114	
231.15570	130	
231.19975	120	
231.94954	2872	1+
233.89596	448	1+
233.94707	668	
234.97233	142	
235.94869	242	
238.04606	118	
238.90928	158	1+
240.16069	214	1+
240.23228	216	
241.23581	258	1+
243.01585	108	
244.16073	132	
244.88257	156	1+
244.95990	152	
245.93875	136	
247.04930	124	
247.94114	146	
247.97914	446	1+
248.98460	322	1+
249.03833	114	
249.14669	236	1+
249.95816	1142	1+
250.21303	146	
252.13026	150	
252.87221	134	
252.96220	106	
253.96255	148	
254.08181	178	
254.12955	116	
254.28122	156	
254.94133	134	
254.96549	2084	1+
255.02445	114	
255.07429	744	1+
255.17439	144	
256.03230	132	
256.25962	140	
256.90814	272	1+
256.96436	448	
256.99549	144	
257.98216	144	1+
261.02842	106	
262.92755	134	
262.96501	200	
263.97911	332	1+
264.08758	112	
264.25980	108	
265.01735	754	1+
265.11747	104	
265.95133	164	
266.28148	116	
266.99616	524	1+
267.01507	210	
267.13294	122	
267.17026	120	
267.95212	106	
268.11177	286	1+
268.97540	150	
269.18951	228	1+
270.75533	106	
271.15446	102	
272.19853	144	
272.93432	402	
272.97749	204	
273.05497	290	1+
274.00739	120	
274.84982	146	
275.27284	102	
276.16018	116	
276.76070	104	
277.02408	116	
277.06794	130	
277.11665	208	1+
277.99677	124	
278.95848	150	1+
280.00603	164	1+
280.19558	144	
280.25958	122	
280.91767	248	1+
281.04960	484	
281.08890	146	
281.18371	120	
281.22734	144	1+
282.04744	318	
282.27758	1210	1+
283.02899	682	
283.09707	116	
283.20598	112	
283.22046	104	
284.20807	126	
284.29098	316	
285.29838	146	
286.16045	260	1+
287.21750	104	
288.06531	104	
289.00843	190	
289.10023	108	
289.11478	170	
289.23051	326	1+
290.00268	156	
290.15285	144	1+
291.07673	114	
291.24366	136	
292.86562	126	
293.06618	190	
293.84788	110	
295.20369	130	
296.32419	194	
296.97303	208	
297.22728	272	1+
297.33520	134	
297.99352	130	
298.08448	290	
298.31546	194	
299.06060	916	1+
299.92519	186	1+
300.22898	146	
301.05398	134	
301.09274	102	
302.04464	260	1+
302.17553	160	
302.30743	116	
303.17194	122	
303.20584	160	
304.15936	144	
304.19070	220	1+
305.07364	208	1+
305.12860	258	1+
305.24081	112	
306.15154	114	
306.28127	154	
307.17360	184	1+
307.24450	468	1+
307.28471	146	
307.31187	174	
307.80486	172	1+
307.89006	126	
308.29033	558	1+
308.87053	132	
309.88649	136	
309.93392	178	1+
310.07513	104	
310.12821	128	
311.16363	110	
312.04609	218	1+
312.12805	218	
312.16846	114	
312.84461	130	
317.19248	132	
318.15394	170	1+
318.59219	156	
321.21217	112	
322.13131	426	1+
322.22718	274	
322.30970	204	
323.06715	140	
323.23829	2046	1+
324.11636	118	
324.13908	128	
324.31807	122	
326.17634	112	
326.25543	102	
326.30311	316	1+
326.33911	170	
326.81301	166	
327.25940	420	1+
328.00971	174	
328.18669	170	
329.91539	102	
330.09560	120	
330.92255	196	1+
333.03222	136	
335.07521	210	1+
337.21031	306	
337.25426	474	1+
337.35140	222	
339.06248	200	1+
339.22814	198	
339.30233	128	
340.19104	140	
340.26530	110	
340.29225	138	
340.35325	110	
340.39127	704	1+
341.16840	126	
341.25173	218	
341.87991	104	
342.20083	456	1+
342.24746	114	
342.27972	446	
342.31372	284	
343.09493	118	
343.29732	196	
344.11756	220	1+
345.12318	260	1+
END IONS

###FS:    #m/z: 363.95593 #charge 1+
###MS: 5
###MSMS: 8
BEGIN IONS
TITLE=Cmpd 6, +MS2(363.9559), 28.0-35.0eV, 0.2min #8
RTINSECONDS=8.095
SCANS=5,8
PEPMASS=363.95593	229484
CHARGE=1+
191.95554	252	
198.06842	116	
200.89092	134	
205.94895	232	
207.87480	164	
208.94946	128	
209.94244	558	1+
212.88209	236	1+
218.94455	124	
219.03025	138	
222.95401	362	
223.95412	190	
224.88527	246	1+
224.94776	572	
224.97474	200	1+
225.86802	170	1+
225.94847	278	
226.94747	2732	1+
227.93167	200	
228.14040	160	
228.89462	182	
228.94314	3234	1+
230.88846	430	1+
231.00806	296	1+
231.92741	138	
237.16317	112	
240.96302	880	1+
241.65484	124	
241.94403	122	
242.96052	506	1+
244.03774	240	
244.86324	154	
244.95736	1750	1+
245.02842	128	
245.86470	142	
245.94685	1898	1+
246.23042	160	1+
246.95071	1598	1+
246.97492	286	1+
247.09823	124	
248.89852	312	
249.06271	296	1+
250.06744	214	1+
250.14613	116	
250.94255	164	
251.04865	136	
251.94829	130	
252.55275	118	
253.08356	124	
254.01641	190	1+
254.96063	126	
255.07309	140	1+
258.14515	152	1+
259.04648	118	
259.12502	142	
260.04950	124	
260.96997	612	1+
262.99872	138	
263.08968	164	
264.07868	144	
264.98736	122	
265.04302	122	
265.19484	114	
266.24741	268	
267.13591	226	
267.97156	340	
268.93678	118	
268.96025	294	
268.97726	258	
269.07588	124	
269.96578	186	
270.09379	286	1+
272.93982	134	
273.18286	172	1+
274.10812	178	
276.13147	190	1+
277.01769	162	
277.09552	434	1+
278.05739	132	
278.24664	116	
280.88056	182	
281.00690	112	
281.02350	132	
281.08937	122	
281.13359	118	
281.90993	190	1+
282.08805	114	
282.11483	128	
282.22792	138	
282.84029	210	1+
283.04021	140	
283.06931	202	1+
283.12853	292	1+
284.25511	208	1+
284.91008	156	
285.01450	138	
285.94375	276	
287.27016	126	
288.06257	124	
288.19464	124	
289.00787	140	
289.38651	114	
290.07989	244	1+
290.94610	152	
291.04588	154	
291.85420	236	1+
292.27093	154	
293.05768	146	
294.03751	186	1+
294.93243	142	
295.08812	146	
298.08353	198	
298.99978	168	
299.07871	136	
300.21476	116	
300.90629	122	
302.22097	246	1+
302.24780	212	1+
303.13263	190	1+
303.85631	230	
303.95562	288	
304.93831	266	1+
305.13234	182	1+
306.27721	258	
306.89832	212	
307.28300	316	
307.89115	112	
308.03373	162	
308.11416	140	
308.29361	1254	1+
309.25286	118	
310.30739	232	
312.35414	188	
314.16520	200	1+
316.05741	240	1+
317.95326	222	1+
318.06358	214	1+
318.12902	140	
318.93278	190	
319.75216	116	
321.11116	424	1+
321.15920	256	1+
322.26035	192	
322.28294	156	
322.30739	276	
322.92808	220	1+
323.01669	156	
323.32487	120	
323.35700	228	1+
324.02205	218	
324.14611	210	1+
324.23820	350	1+
324.32257	222	
324.89550	198	1+
325.03070	128	
326.13045	184	
326.95947	274	
327.05450	272	1+
328.07881	138	
328.12316	194	
328.19452	208	1+
328.83308	126	
328.87841	166	
329.87152	246	1+
330.09572	124	
330.20372	170	
336.79994	160	
336.94278	534	1+
337.08957	144	
338.21598	162	1+
338.26247	214	1+
338.95063	136	
339.16924	148	1+
340.94542	138	
341.10154	122	
341.98388	124	
342.16273	176	
342.25169	214	1+
342.27911	374	
342.90613	128	
343.18477	144	
343.27196	222	
344.29409	134	
345.13558	148	
345.97108	146	
346.07895	148	
346.27799	168	
346.31137	122	
347.30683	140	
348.32476	122	
349.11405	218	1+
349.31841	254	
350.04508	264	1+
350.18485	150	
350.34035	240	
351.33018	116	
351.35211	116	
355.06313	154	
355.17260	124	1+
357.00803	158	
360.10120	270	1+
360.17204	118	
360.24883	280	1+
360.36369	208	1+
360.91294	170	
361.07688	232	1+
361.30986	190	1+
363.10540	258	1+
363.30218	270	1+
363.37154	132	
364.21935	118	
364.27934	116	
365.09704	132	
365.12891	172	1+
365.20966	190	1+
365.24679	338	1+
365.28375	244	
366.28766	318	1+
367.32803	284	
368.32651	226	
368.38899	120	
368.42273	1498	1+
369.19164	198	1+
369.21925	146	
369.34653	160	
END IONS

###FS:    #m/z: 322.92981 #charge 1+
###MS: 9
###MSMS: 10
BEGIN IONS
TITLE=Cmpd 7, +MS2(322.9298), 28.0-35.0eV, 0.2min #10
RTINSECONDS=11.782
SCANS=9-10
PEPMASS=322.92981	951794
CHARGE=1+
61.54313	156	
91.19876	90	
190.13259	90	
191.95590	114	
196.17121	122	
201.04231	170	
201.54635	98	
202.05256	96	
204.01210	178	1+
205.94744	414	1+
206.92213	114	
206.96932	142	
214.89328	124	
215.88528	158	
217.87033	150	
219.17485	150	
221.06962	138	
222.07312	122	
222.95284	154	
223.95753	256	
224.98060	142	
225.03504	100	
226.05703	92	
226.59996	96	
227.03741	98	
227.92984	226	
229.86294	100	
230.86295	94	
231.05844	230	1+
231.11198	96	
233.89672	144	
234.89999	122	
236.07949	138	
237.05783	92	
237.08811	98	
238.17725	140	
238.21231	168	
238.87912	128	
239.07898	570	1+
240.02364	104	
240.52258	92	
240.85769	98	
240.93864	280	
240.96341	146	
241.65483	94	
241.94342	364	
242.08314	204	1+
242.15326	94	
242.94162	1242	1+
243.03061	138	
243.04685	152	
243.87963	244	
244.01935	162	
244.79092	108	
244.94029	94	
245.03956	142	
245.87466	100	
245.94421	128	
248.04220	130	
249.04040	206	
250.97867	108	
251.07305	192	1+
252.10068	284	1+
252.98233	132	
253.19278	126	
253.90234	92	
254.15428	116	
254.96077	238	1+
255.08249	132	
255.10320	130	
255.99210	128	
257.09439	106	1+
259.00124	90	
259.16408	190	1+
259.20455	104	
260.12134	256	1+
260.19377	236	1+
261.09362	180	1+
261.98609	148	
262.24226	114	
263.05397	152	
263.07289	102	
263.17342	112	
263.20048	182	1+
264.15305	94	
264.76556	98	
265.01875	564	1+
265.05686	220	
266.04596	108	
266.08288	136	
266.24582	98	
266.99892	160	
267.01077	186	
268.00269	326	1+
268.18607	92	
268.60573	100	
268.86298	120	
268.95726	176	
269.96374	118	
272.13698	152	
273.98246	98	
275.02702	90	
275.12741	148	
277.09646	224	
277.88450	106	
278.24825	220	1+
279.03617	134	
279.09250	418	1+
280.81480	106	
281.02279	124	
281.05164	200	
281.22450	124	
283.07287	526	1+
283.26286	344	1+
283.27834	142	
284.16574	142	
284.20028	90	
284.29293	1554	1+
284.89563	94	
285.16162	244	1+
285.21569	98	
287.05263	110	
289.00682	98	
289.13757	206	1+
290.56181	100	
290.88201	140	
293.06398	138	
293.26932	276	1+
294.85732	136	
294.99411	128	
295.02584	128	
295.05993	114	
295.52654	124	
297.09112	162	1+
298.18168	90	
299.05855	510	1+
301.05410	130	
302.20566	106	
302.24440	166	1+
303.14281	138	
304.22431	98	
304.27438	100	
304.81005	130	
304.93522	204	1+
305.00683	204	1+
305.18325	124	
305.27758	312	1+
306.80592	116	
307.13865	106	
307.23533	92	
307.30750	158	
307.88860	132	
308.29474	608	1+
308.79343	100	
308.87284	124	
309.22310	160	
310.30764	678	
311.95479	110	
312.08119	124	
312.14902	120	
313.22772	96	
314.14449	118	
316.71735	122	
316.80903	96	
319.02354	122	
319.06725	120	
319.22134	108	
320.29371	218	1+
321.04341	98	
321.27259	116	
321.32033	108	
322.16640	214	1+
322.42850	98	
323.06834	130	
323.11537	278	1+
323.23766	5500	1+
324.01346	118	
324.13918	136	
324.19907	96	
324.72787	100	
324.88918	166	
325.21384	106	
325.31120	146	
326.96201	118	
327.10375	182	1+
327.26803	192	1+
327.99752	110	
328.19251	150	
END IONS

###FS:    #m/z: 340.94033 #charge 1+
###MS: 9
###MSMS: 11
BEGIN IONS
TITLE=Cmpd 8, +MS2(340.9403), 28.0-35.0eV, 0.2min #11
RTINSECONDS=12.5545
SCANS=9,11
PEPMASS=340.94033	427358
CHARGE=1+
98.14516	108	
190.92551	116	
199.09436	100	
204.99021	94	
205.95302	136	
208.93894	206	1+
213.94041	2854	1+
215.88566	324	
215.93681	552	1+
217.85625	94	
217.88160	140	
217.93818	116	
219.66122	100	
222.96563	262	1+
223.56199	106	
226.94579	294	
229.91871	92	
230.95805	188	
231.09932	132	
231.20918	94	
231.95116	2408	1+
231.98245	90	
233.03690	228	1+
233.10828	98	
233.89486	272	1+
233.94808	418	1+
235.07434	130	
235.89139	218	1+
235.93709	198	1+
237.22811	138	
238.51194	92	
240.96067	120	
244.21005	92	
246.06601	184	
246.87655	108	
248.92903	98	
248.98704	348	
249.04005	186	
249.96102	1278	1+
251.24466	174	
252.07911	132	
252.90527	124	
253.06367	92	
253.09645	294	1+
254.09963	236	1+
254.16588	248	1+
254.96652	2134	1+
255.02293	108	
255.07320	476	1+
256.59788	90	
256.96535	236	
257.29651	104	
258.90831	180	
258.96663	138	
259.96235	142	
260.19203	94	
260.88996	128	
261.12669	172	1+
263.10867	140	
264.13144	140	1+
264.25434	94	
265.01778	682	1+
266.25231	148	
266.99321	312	1+
267.02609	138	
268.92966	96	
268.95988	348	1+
269.04782	180	
269.19329	138	
271.12501	92	
272.93552	114	
272.97703	170	
273.97442	248	1+
274.09236	166	1+
275.85067	208	1+
275.89725	94	
279.22943	140	
279.61509	90	
280.26593	162	
281.04956	368	
281.08683	116	
281.12765	142	
281.19697	178	1+
281.89093	96	
282.04758	166	
282.27605	562	1+
282.31990	100	
283.02609	248	
284.06014	108	
284.29573	128	
285.25874	94	
285.85179	98	
285.90976	130	
286.94356	138	
287.01757	102	
287.16673	166	1+
287.87559	348	1+
289.23233	100	
289.51200	92	
289.57306	102	
290.14881	208	1+
290.25525	100	
291.85931	116	
292.08745	150	
293.11883	94	
293.14494	140	
294.28346	106	
294.77949	172	
295.59002	96	
295.97308	248	
296.01854	156	
296.97469	130	
296.99925	236	1+
297.43994	108	
297.97341	110	
298.08269	224	
299.05882	620	1+
299.15879	128	
299.19952	94	
299.55483	94	
299.92416	284	1+
300.15178	124	
301.05057	94	
301.26326	114	
304.02421	94	
304.21142	98	
304.26377	92	
304.95163	116	
306.12327	296	1+
306.79417	400	1+
307.24109	260	1+
307.28838	620	1+
307.59932	92	
307.94197	94	
308.32032	90	
309.26309	112	
309.32445	122	
310.87533	90	
311.02936	110	
311.75872	90	
312.56793	102	
312.86400	296	1+
313.03279	100	
315.07145	154	1+
316.12975	118	
318.94977	90	
320.36386	98	
321.12518	132	
321.22021	112	
321.28713	116	
322.14035	304	
322.42202	90	
323.01432	148	
323.10798	152	1+
323.13948	258	
323.23817	1584	1+
323.30159	156	
323.88803	228	1+
324.16382	94	
324.28016	114	
324.32084	152	
324.89291	196	1+
325.02495	120	
325.25301	176	
325.29637	212	1+
327.15386	108	
327.18387	276	1+
328.26770	102	
328.80366	164	1+
328.83131	234	1+
329.30492	110	
332.25439	102	
333.91383	124	
337.06469	122	
337.19544	142	
337.25547	226	
338.20956	152	
338.25273	138	
338.33956	220	
339.16679	176	
339.26368	118	
339.29856	216	
339.38519	100	
340.39362	112	
341.24907	228	
342.20585	186	
342.26329	132	
342.27828	158	
342.31026	162	
342.90278	102	
343.19964	134	
343.24726	118	
343.31510	166	
343.62360	102	
344.26932	90	
344.31304	124	
END IONS

###FS:    #m/z: 363.95636 #charge 1+
###MS: 9
###MSMS: 12
BEGIN IONS
TITLE=Cmpd 9, +MS2(363.9564), 28.0-35.0eV, 0.3min #12
RTINSECONDS=13.3265
SCANS=9,12
PEPMASS=363.95636	261142
CHARGE=1+
62.31715	94	
98.70317	112	
191.93911	142	
191.95883	146	
200.02586	100	
209.94453	624	
210.88297	178	
212.87804	472	1+
215.97076	98	
222.14698	98	
222.95128	926	1+
223.04218	106	
224.94765	776	1+
224.97835	100	
225.12203	114	
225.17252	244	1+
225.97100	256	1+
226.94714	3568	1+
226.97502	154	1+
227.92830	154	
228.90415	120	
228.94224	2962	1+
230.88941	858	1+
232.89190	104	
235.06377	242	1+
238.21610	168	
239.93315	296	1+
240.04318	116	
240.93440	174	1+
240.96387	310	
241.04311	100	
242.88802	144	
242.94203	316	
242.96050	526	1+
243.88020	180	1+
244.04019	94	
244.93450	104	
244.95786	1034	1+
245.93995	240	
246.90797	108	
246.95224	2138	1+
248.02712	146	
248.12867	102	
248.89911	572	1+
249.03300	202	
249.73260	94	
249.97726	96	
250.94713	94	
251.04813	158	
252.03367	148	
253.11821	100	
254.10849	94	
257.15390	126	
257.91351	174	
257.95891	112	
258.97490	118	
260.97567	506	1+
262.05871	292	1+
263.20756	94	
263.97276	284	1+
264.08170	150	
264.97520	166	1+
265.19415	106	
265.25932	116	
266.13220	454	1+
266.24601	188	
266.84061	128	
267.97149	232	
269.97245	234	1+
271.09283	114	
272.84731	176	
273.86221	104	
275.00962	118	
275.92904	102	
276.19450	102	
276.84925	194	1+
277.92647	422	1+
278.10382	94	
278.93111	326	1+
279.08806	98	
279.27637	134	
279.88210	328	1+
280.02997	138	
282.10396	96	
282.80002	124	
283.06749	390	1+
284.29321	188	
284.87056	156	
285.15064	122	
285.93953	166	
287.09634	136	
288.06088	116	
288.75511	160	
291.09379	126	1+
292.05483	124	
292.06935	218	1+
294.12496	180	1+
294.85373	102	
294.95233	102	
295.18106	104	
295.93012	158	
296.02342	142	
297.17224	158	
297.88060	102	
298.08096	136	
298.21535	102	
298.28797	100	
298.85963	96	
300.22790	172	1+
302.22037	96	
302.28155	136	
302.94256	172	1+
303.58940	94	
304.26872	134	
305.04707	94	
305.29399	108	
306.94178	292	1+
307.03397	116	
307.12995	244	1+
307.28139	94	
307.30509	224	
307.79160	360	1+
307.80795	112	
308.29218	280	
308.79472	302	1+
309.18636	118	
309.22137	128	
309.30302	128	
309.89072	132	
310.08410	178	
310.30834	122	
311.34796	120	
313.34784	96	
313.85484	174	
315.94846	112	
318.07755	288	1+
321.05332	124	
321.10937	118	
321.14334	148	
321.26828	98	
321.28431	154	
322.00405	140	
322.07967	136	1+
323.01794	740	1+
323.23748	470	1+
324.02116	472	1+
324.24088	328	1+
324.29805	176	1+
324.32562	116	
325.65108	98	
325.84638	94	
326.17519	116	
326.22340	100	
326.96680	134	
327.79968	102	
327.95525	94	
328.09426	204	1+
329.31998	100	
329.87259	338	1+
330.80519	94	
330.82092	110	
331.73308	102	
332.06294	182	1+
332.27658	100	
333.33010	448	1+
334.87857	94	
337.40211	106	
338.91249	114	
340.35019	212	1+
340.93501	144	
341.82118	98	
342.27974	314	
342.90563	182	
342.93690	106	
343.20596	172	
343.27228	136	
344.18259	144	
344.21777	128	
344.27512	106	
344.68313	96	
344.97083	120	
346.23290	124	
347.23996	140	
348.02628	116	
348.31445	288	1+
349.25291	248	1+
351.33565	270	
353.88781	96	
361.12631	184	
361.28027	144	
362.16176	144	1+
362.33783	130	
364.28083	144	
364.34643	122	
365.08283	96	
365.24648	144	
365.28173	194	
366.28193	114	
366.31911	164	
367.33698	382	1+
368.15818	102	
368.38497	112	
368.42344	698	
END IONS

###FS:    #m/z: 322.92993 #charge 1+
###MS: 13
###MSMS: 14
BEGIN IONS
TITLE=Cmpd 10, +MS2(322.9299), 28.0-35.0eV, 0.3min #14
RTINSECONDS=17.009
SCANS=13-14
PEPMASS=322.92993	1075832
CHARGE=1+
191.15685	88	
191.95403	334	
194.11466	158	
201.04591	114	
205.04908	166	
207.20614	86	
215.88505	174	
220.86555	172	
221.86893	94	
221.94266	92	
222.95372	170	
223.96135	148	
224.93219	118	
224.97931	182	
228.20358	106	
229.84186	214	1+
231.89973	106	
232.59841	90	
233.06783	210	
233.89944	238	
233.91971	236	1+
237.08427	126	
237.88008	198	1+
238.03993	102	
238.11932	92	
238.94118	252	
239.01577	110	
239.07874	672	1+
240.27108	96	
240.94008	622	
241.13787	110	
241.94259	612	
242.02711	94	
242.94139	2106	1+
243.88514	152	
244.94179	352	
245.01081	86	
245.03329	94	
245.94340	192	
245.97314	466	1+
246.48121	92	
247.03154	88	
249.03960	136	
249.96605	186	1+
251.02088	118	
251.15707	154	
252.18190	86	
253.91942	94	
254.87506	88	
254.90490	194	1+
255.03015	108	
255.11688	92	
256.04344	114	
257.01387	196	1+
258.05973	90	
258.10906	96	
258.23321	88	
258.88845	88	
259.08335	126	
261.11198	174	
262.06908	86	
262.17657	86	
262.21825	86	
262.98280	132	
263.24543	92	
263.98012	136	
265.01481	98	
265.06218	134	
265.22856	154	
265.24932	240	1+
266.00088	104	
266.26612	90	
266.86412	98	
266.94096	142	
266.99506	480	1+
267.01397	230	1+
267.08823	86	
267.83946	90	
269.14789	120	
269.79125	116	
269.85886	92	
269.99065	222	1+
270.79968	146	
271.43652	88	
271.51323	102	
272.91133	100	
272.98610	108	
273.02365	140	
273.11282	108	
274.94574	110	
274.99036	180	1+
276.05240	102	
276.07440	134	
278.86237	120	
279.09023	1136	1+
279.22735	316	
279.51908	88	
280.26336	106	
280.98668	92	
281.04881	172	
281.06759	148	
281.41704	104	
282.10266	98	
283.05249	86	
283.07018	234	
283.26381	134	
283.97370	140	
284.07222	112	
284.16119	86	
284.29188	450	
285.08331	108	
285.13668	126	
285.29479	272	
285.82149	86	
286.15457	114	
287.97861	102	
289.87905	344	1+
290.18724	104	
291.13136	156	
292.13169	164	
293.85191	252	
294.14789	94	
295.14233	178	
295.84643	94	
296.86948	108	
298.16706	106	
299.05846	234	1+
300.96989	128	
301.00604	86	
301.05827	142	
302.17916	94	
302.24334	140	
302.88513	132	
303.06045	104	
303.27267	124	
304.08935	126	
304.26347	108	
305.87765	118	
305.93880	86	
308.05929	130	
308.29154	490	1+
309.22755	148	
309.26000	124	
309.87386	140	
310.17618	88	
310.30598	540	1+
311.88345	102	
312.87394	86	
313.06725	102	
318.15206	174	1+
319.21375	92	
319.30693	264	1+
320.29292	272	1+
321.01755	110	
321.13447	108	
323.23724	2454	1+
323.29392	104	
324.14104	134	
324.20162	152	
324.28897	104	
324.89070	142	
324.98934	146	
325.12539	98	
325.17388	140	
325.21732	124	
326.11892	92	
326.37114	92	
326.96353	150	
327.20981	120	
327.27545	90	
327.86037	90	
328.18050	134	
328.30682	92	
END IONS

###FS:    #m/z: 340.94051 #charge 1+
###MS: 13
###MSMS: 15
BEGIN IONS
TITLE=Cmpd 11, +MS2(340.9405), 28.0-35.0eV, 0.3min #15
RTINSECONDS=17.781
SCANS=13,15
PEPMASS=340.94051	566726
CHARGE=1+
125.04843	94	
188.91390	104	
205.01517	104	
213.48319	98	
213.93946	2248	1+
215.88457	422	1+
215.93931	370	
217.85707	120	
217.88056	134	
217.93478	154	
219.94726	92	
223.95267	112	
224.87140	96	
226.94830	100	
230.84766	162	
230.88712	110	
231.95019	2446	1+
233.89697	262	
233.94660	728	1+
235.04307	92	
235.89342	138	
235.94692	214	
237.05842	206	1+
237.09090	120	
237.18269	98	
238.98430	92	
240.23198	124	
241.94892	110	
243.95429	98	
246.97443	206	
248.99116	102	
249.05385	168	
249.12379	94	
249.65317	102	
249.95988	1058	1+
249.98377	132	
250.46711	132	
250.97478	152	
251.23948	112	
251.95604	212	
252.23162	200	
252.97608	102	
253.22500	140	
254.15797	128	
254.96576	1238	1+
255.07207	510	1+
255.08823	136	
255.90800	114	
256.18074	102	
256.91275	92	
258.14121	144	
260.98670	174	
262.10679	94	
262.24910	96	
263.03120	110	
264.07257	114	
264.94278	122	
265.01797	210	
266.23729	124	
266.99639	130	
267.08452	98	
267.17869	110	
268.00418	128	
268.20330	136	
268.24154	98	
269.94145	114	
270.88641	108	
271.88523	98	
272.93920	354	1+
272.96576	128	
276.89336	178	1+
278.84112	170	
278.87664	238	1+
279.00819	104	
279.09934	124	
280.07447	236	1+
280.26072	294	1+
281.04883	278	1+
282.27564	220	
282.80597	94	
282.98356	130	
283.02490	104	
283.04983	106	
283.29445	102	
283.95034	100	
284.04016	142	
284.29255	118	
286.17239	98	
286.92301	116	
288.05646	150	1+
289.09232	92	
289.87355	94	
290.01154	146	
290.85112	102	
291.04958	106	
293.05246	106	
293.23969	148	
295.97307	142	
295.99446	122	
296.29949	100	
296.92380	152	
297.01099	118	
297.09489	134	
297.22042	102	
297.97403	318	1+
298.82023	94	
299.06140	444	1+
299.10803	128	
299.30863	98	
300.27513	106	
302.17362	182	
302.25699	154	
302.39048	108	
302.88750	116	
302.97606	96	
303.94675	102	
303.99233	138	
307.24257	222	1+
307.30221	192	
307.88585	136	
308.28344	140	
308.30275	238	
308.97311	100	
308.99932	130	
309.22493	104	
309.29029	146	
310.30851	174	1+
310.32679	104	
313.02936	136	
313.87830	190	1+
313.91737	142	
314.94750	102	
321.22013	126	
321.32035	334	1+
322.13649	114	
323.01886	122	
323.24033	790	1+
323.96493	96	
324.28334	124	
324.89324	118	
324.98953	102	
325.89421	120	
326.16980	94	
326.33863	184	
326.36985	104	
326.91763	92	
327.30455	120	
327.80034	172	
328.30207	98	
328.88803	152	
329.80578	92	
329.86906	132	
330.18746	92	
332.08757	156	
333.88828	102	
337.25243	166	
337.28232	134	
337.80349	96	
337.88589	110	
338.27895	114	
339.24977	150	
340.30128	120	
340.38844	194	
340.90493	116	
340.94820	104	
342.24844	160	1+
342.28280	266	1+
342.90122	108	
343.12990	92	
343.20246	200	1+
343.22815	136	
344.09902	198	1+
344.66463	100	
344.78286	106	
344.97391	258	1+
346.08749	148	
346.14034	120	
END IONS

###FS:    #m/z: 363.95644 #charge 1+
###MS: 13
###MSMS: 16
BEGIN IONS
TITLE=Cmpd 12, +MS2(363.9564), 28.0-35.0eV, 0.3min #16
RTINSECONDS=18.553
SCANS=13,16
PEPMASS=363.95644	344190
CHARGE=1+
78.05134	102	
190.93114	96	
191.85787	144	
191.96038	226	
207.87114	104	
209.94530	556	
210.88661	238	
212.87761	476	1+
214.89204	250	1+
215.41447	102	
222.95246	958	1+
224.94919	632	1+
224.97721	138	
226.16577	96	
226.94748	3786	1+
226.97263	340	
227.93362	256	
228.18798	120	1+
228.89672	138	
228.94247	4238	1+
230.88956	1120	
232.05631	134	
232.13206	102	
233.07616	94	
233.61998	108	
234.08857	140	
234.88052	140	
236.15316	112	
238.06659	102	
238.22379	104	
239.79361	114	
240.94141	506	
240.96038	246	1+
241.95032	834	1+
242.23154	104	
242.90087	96	
242.95671	564	1+
244.00447	100	
244.87984	118	
244.95661	2676	
245.88599	96	
245.94335	370	
246.95354	1796	1+
247.90026	102	
247.93902	96	
248.90319	116	
249.04241	220	
249.94129	100	
250.89737	152	
250.94824	142	
253.86801	190	1+
253.91088	140	
254.56827	100	
255.13247	98	
258.97898	222	
259.87542	130	
260.96980	432	1+
261.45541	94	
263.00848	104	
263.05826	128	
264.22698	142	
266.78195	172	1+
266.86564	156	
267.97242	406	
268.95761	152	
268.97236	228	
269.96707	738	1+
270.88022	94	
271.04022	118	
271.09451	138	
272.17123	96	
274.12038	100	
276.09702	96	
276.74207	114	
277.06922	100	
277.09500	254	1+
278.22318	104	
279.98529	106	
280.26187	244	1+
281.03727	124	
281.05867	94	
281.22468	124	
281.40442	94	
282.04560	120	
282.07642	120	
282.96614	110	
283.07398	134	
283.09652	118	
284.87151	124	
285.92471	104	
286.91866	130	
287.11671	128	
287.76794	96	
288.60186	104	
289.99989	136	
290.35647	112	
290.85221	262	1+
290.93227	164	1+
293.11805	186	
295.92860	210	
298.02684	96	
298.80177	170	1+
298.86156	96	
299.87016	94	
300.92512	118	
301.80361	94	
301.86195	272	
302.22177	140	
303.00111	220	1+
303.13680	182	
303.19268	126	
303.81146	192	
303.85425	112	
304.00036	198	1+
304.25737	178	
305.27911	348	1+
306.05727	170	1+
306.43236	158	
307.06195	142	1+
307.12877	148	
307.18501	100	
307.78983	132	
307.83493	120	
308.19236	120	1+
308.29294	464	1+
310.04602	96	
310.96140	102	
311.08486	96	
311.83238	94	
314.86103	96	
315.75193	96	
323.01055	110	
323.08388	102	
323.17070	166	1+
324.01842	118	
324.71014	102	
326.87650	222	1+
328.25987	132	
329.26874	114	
329.31355	100	
329.87215	98	
330.22506	128	
331.20483	124	
332.87156	158	
332.96412	122	
333.00689	98	
333.19890	126	
333.87572	198	1+
334.30922	110	
335.62695	102	
336.09504	94	
336.87017	228	1+
336.94450	114	
338.95762	242	
339.15038	104	
342.20712	150	
342.27982	182	
343.26556	126	
343.29112	116	
344.06210	126	
344.18495	238	
346.30564	118	
347.27087	106	
347.28993	150	1+
347.53182	100	
349.32123	212	
350.18509	102	
354.95057	98	
355.12645	108	
355.30709	106	
357.62526	136	
357.82642	106	
360.07262	208	1+
360.26468	196	1+
360.91144	126	
361.18476	126	
361.35857	118	
362.16476	138	
362.19965	156	1+
363.28430	98	
365.28102	134	
365.38665	148	
366.07115	96	
366.15937	234	1+
367.00593	160	1+
367.18622	194	1+
367.29425	156	
367.33353	142	
367.42067	462	1+
368.42346	388	1+
END IONS

###FS:    #m/z: 336.94562 #charge 1+
###MS: 17
###MSMS: 18
BEGIN IONS
TITLE=Cmpd 13, +MS2(336.9456), 28.0-35.0eV, 0.4min #18
RTINSECONDS=22.225
SCANS=17-18
PEPMASS=336.94562	97014
CHARGE=1+
53.53023	90	
191.61555	96	
193.90832	86	
195.94830	92	
196.88810	156	
199.88477	112	
204.99719	90	
206.97445	418	1+
207.97783	356	1+
208.88215	140	
209.91898	94	
210.18261	166	
210.88278	130	
210.89788	150	
211.51961	106	
211.87734	454	1+
211.94448	8438	
212.05801	102	
212.88050	330	1+
212.94537	236	
213.93947	3968	1+
215.88526	420	1+
215.93670	460	
215.97219	98	
217.85692	142	
217.88084	182	
221.08321	98	
222.09150	228	1+
223.12901	116	
223.95948	238	
223.97450	420	1+
224.92304	92	
224.95376	102	
226.97686	136	
227.89202	96	
228.94587	92	
229.85450	100	
229.92284	102	
229.95467	8010	
229.99818	102	
230.89062	308	1+
230.95733	168	
231.29213	92	1+
231.95073	3522	1+
233.06329	104	
233.89955	392	1+
233.94915	482	
234.06108	104	
235.11467	136	
235.16707	92	
235.89298	136	
235.94384	124	
236.05222	470	1+
236.08799	130	
238.21634	136	
239.84879	90	
241.04458	138	
241.09702	118	
244.99943	194	1+
245.22420	104	
246.14588	200	1+
246.41566	108	
246.92798	96	
246.97328	222	
247.08036	142	
247.96553	1864	1+
248.03583	88	
248.90325	260	1+
248.95133	88	
249.80439	136	
249.87282	94	
249.96051	880	1+
250.98592	96	
251.95674	150	
251.97755	134	
252.07692	424	1+
252.97091	4296	
252.99861	174	1+
253.06414	146	
253.09036	98	
253.90635	130	
253.97153	160	
254.81494	182	
254.90832	152	
254.94113	328	
254.96569	2122	1+
255.07410	566	1+
256.04592	330	1+
256.26094	126	
256.91000	130	
256.96252	170	
258.00254	96	
258.96797	126	
261.01871	118	
262.12894	102	
263.02024	94	
263.04809	148	
263.10206	94	
265.01576	130	
265.98079	126	
266.11811	96	
266.24250	90	
267.00145	208	1+
267.01465	126	
267.10053	92	
267.84054	312	1+
269.03981	128	
269.80841	118	
270.98180	796	1+
271.08365	182	1+
271.91524	88	
272.23566	108	
272.84404	212	
272.97254	192	
274.01583	122	
274.89236	224	
275.90631	160	
276.84821	120	
277.13145	108	
277.64361	98	
277.96045	254	1+
278.07350	90	
278.25374	112	
279.02506	142	
281.04710	814	1+
282.91578	118	
282.96194	88	
283.02801	190	
284.02879	126	
284.85730	88	
287.85248	298	1+
288.08295	230	1+
289.06353	242	1+
291.86697	222	1+
293.03898	134	
293.10951	322	1+
293.85814	142	
293.99358	164	
294.27749	116	
294.84852	122	
294.89591	104	
295.97750	270	
296.97344	162	
297.97562	108	
298.01603	270	1+
298.30675	118	
299.05936	178	
299.85893	104	
300.15283	106	
300.91981	96	
302.13793	136	
304.02326	144	
305.29694	212	1+
307.90465	88	
308.29231	260	
310.42902	86	
311.87743	140	
313.11392	140	
315.05759	90	
315.26550	168	
315.92351	126	
316.12629	134	
317.32256	88	
317.99008	112	
318.93337	118	
319.88262	88	
321.22724	100	
321.25244	136	
322.13577	310	1+
322.23024	106	
322.28752	102	
322.30132	290	1+
323.23464	226	
323.32698	130	
324.02139	134	
324.12006	160	
324.88939	128	
328.81742	158	
328.88950	98	
333.32461	178	
334.19228	284	1+
334.31502	136	
335.34218	114	
336.33822	94	
336.81357	88	
337.04303	100	
337.13678	150	
337.34146	194	1+
340.25994	140	
340.39370	116	
END IONS

###FS:    #m/z: 359.96124 #charge 1+
###MS: 17
###MSMS: 19
BEGIN IONS
TITLE=Cmpd 14, +MS2(359.9612), 28.0-35.0eV, 0.4min #19
RTINSECONDS=22.9975
SCANS=17,19
PEPMASS=359.96124	85394
CHARGE=1+
190.94977	108	
191.10483	136	
206.95151	98	
207.02904	100	
209.94283	374	
218.09367	118	
220.86066	126	
222.95191	896	1+
223.03688	320	
224.94737	728	
224.97591	112	
225.96897	112	
226.88468	132	
226.94717	3018	1+
226.97375	308	
227.92948	328	
228.94233	3098	1+
228.98313	96	
233.07409	106	
237.09123	120	
238.21309	138	
239.10968	96	
240.96108	934	1+
242.95965	794	1+
243.03924	92	
244.95777	1324	
245.86513	192	
245.94273	216	
246.95241	1734	1+
247.85979	102	
248.03571	156	1+
248.12547	104	
250.94678	240	
250.97193	112	
251.03215	266	
251.06958	218	1+
252.95439	130	
255.85820	110	
255.87653	92	
256.06358	214	1+
257.10238	110	
257.63532	96	
258.03587	154	
258.97339	138	
260.96892	386	1+
261.00477	116	
261.07849	94	
261.88644	124	
263.14124	136	1+
263.88596	116	
263.97314	102	
264.82753	96	
266.24620	160	
266.81143	152	1+
267.04737	110	
267.13508	112	
267.60444	100	
267.97465	362	1+
268.95568	136	
269.00656	96	
269.86183	238	1+
269.96974	442	1+
270.73098	98	
270.94903	94	
272.87226	248	1+
272.96944	170	1+
273.11114	130	
273.15690	144	
273.84911	102	
274.04013	92	
274.38388	112	
274.85189	142	
276.83901	124	
277.06340	100	
277.08295	110	
278.00989	116	
278.07376	138	
279.79614	92	
280.26264	114	
280.92919	94	
281.89067	124	
282.28067	120	
282.99146	130	
283.17055	116	
283.42460	96	
283.98445	118	
288.07456	102	
290.80333	110	
290.85289	212	1+
292.91482	160	
292.98571	260	1+
293.39219	94	
294.30393	102	
294.66169	92	
294.84817	246	1+
294.92928	94	
295.02600	124	
295.42105	106	
295.87950	114	
296.02230	146	
296.39793	124	
297.07450	214	1+
297.80144	212	1+
298.94743	96	
299.06338	102	
299.07619	236	1+
299.10369	166	
299.86972	138	1+
300.82710	102	
301.26843	96	
301.85545	98	
302.24537	254	1+
303.76706	144	
304.16147	102	
304.88714	92	
305.09382	106	
306.18148	98	
306.91434	118	
307.28684	98	
307.88690	236	1+
307.90194	136	
308.30546	116	
309.29033	118	
310.10234	108	
310.30927	226	
310.34583	568	1+
313.12884	102	
314.14995	172	1+
314.16946	116	
317.01190	116	
317.30978	108	
318.59389	140	
319.11866	220	1+
319.30666	204	1+
320.89129	92	
321.00593	124	
321.21999	146	
321.28573	188	
321.93991	164	
322.28081	106	
323.01645	1598	1+
323.23713	124	
326.81317	144	
327.04103	148	
327.88567	124	
328.03807	148	
328.31204	120	
329.81874	302	1+
329.87616	104	
330.16545	134	
330.28475	138	
330.79642	146	1+
332.12811	208	1+
332.82764	98	
335.34129	148	
336.94618	150	
338.25288	94	
339.23551	158	
339.34403	196	
339.83330	92	
340.35573	766	1+
340.94221	96	
342.27915	200	1+
344.07702	106	
344.41169	96	
347.15306	162	
349.10678	206	1+
349.32775	132	
350.19207	100	
350.33867	104	
352.82640	126	
355.04664	146	
355.30697	94	
356.20019	122	
356.29257	112	
356.35176	110	
358.08302	98	
358.36142	156	
358.91212	134	
359.26684	108	
359.37264	254	
360.29110	132	
360.32680	114	
361.12456	106	
361.45802	96	
363.22087	132	
364.35899	114	
365.21434	206	1+
END IONS

###FS:    #m/z: 507.84505 #charge 1+
###MS: 17
###MSMS: 20
BEGIN IONS
TITLE=Cmpd 15, +MS2(507.8450), 28.2-35.2eV, 0.4min #20
RTINSECONDS=23.7695
SCANS=17,20
PEPMASS=507.84505	69212
CHARGE=1+
196.01511	272	
217.95296	154	
224.97678	156	
230.84868	232	
232.08363	236	1+
232.89527	150	
234.06596	210	1+
234.88130	158	1+
237.06132	230	
238.15293	172	
239.11155	198	
240.13284	258	1+
241.07980	174	
241.63602	186	
242.89425	212	1+
245.07898	242	1+
249.85209	200	1+
249.90678	300	1+
250.06801	308	1+
251.14964	284	1+
252.08224	500	1+
252.15392	208	1+
258.85592	174	
260.05320	304	1+
260.10614	600	1+
262.14049	206	
262.98945	294	1+
263.10385	188	
263.13726	224	
264.88705	192	
267.13450	152	
267.86664	148	
269.91551	218	
270.86853	494	1+
271.08203	206	1+
271.87299	404	1+
271.95260	150	
272.85278	186	
273.10731	240	1+
273.85403	154	
276.07925	334	1+
276.85235	204	
277.86529	198	1+
278.12648	280	1+
280.11177	172	
280.79499	148	
280.93111	232	
283.97556	160	
285.87643	176	1+
285.94161	446	
286.97952	196	1+
287.00523	194	
287.03696	244	1+
287.85648	220	
287.96642	172	
288.98064	202	1+
289.88117	1108	1+
289.94714	206	1+
290.12768	236	
290.86628	328	
291.86824	180	
291.90210	174	
292.94393	278	1+
293.08670	188	1+
293.87293	1924	1+
293.96956	258	1+
294.12409	346	1+
296.85231	212	
296.88199	300	
297.01071	322	1+
297.86945	178	
297.90556	196	1+
298.85071	288	
298.87325	772	1+
299.10625	274	1+
299.85695	212	
299.89388	400	1+
300.17134	196	1+
300.84695	296	
301.84906	170	
301.98860	390	1+
302.88686	238	
303.13610	154	
303.86828	258	1+
303.95193	404	1+
304.14900	160	
304.89437	152	
305.86094	150	
306.07432	242	1+
306.12885	190	
306.18903	224	1+
307.04139	170	1+
307.19193	190	1+
307.28980	154	
307.78752	162	
307.89101	394	
307.97631	152	
308.14211	398	1+
308.29414	266	
308.87531	560	
308.93410	182	1+
309.18464	250	1+
309.89041	932	1+
310.15702	780	1+
310.31036	172	
311.04353	330	1+
311.29070	298	1+
311.88372	3774	1+
312.03888	398	1+
312.11978	288	1+
312.14060	158	
312.78971	312	1+
312.83504	184	
314.86569	892	
314.89251	814	1+
314.93953	312	1+
315.96888	296	1+
316.15389	140	1+
316.86143	656	1+
316.88754	648	1+
318.01070	312	1+
318.11024	264	1+
318.85811	326	
319.86012	158	
320.04762	166	1+
321.30463	252	1+
321.88359	326	1+
323.28526	252	1+
323.86879	182	
324.15434	398	1+
324.86337	166	
324.96708	194	1+
325.01443	308	1+
325.04242	152	
325.34657	156	
325.90021	550	
326.39148	222	1+
326.88373	356	
327.88562	1062	1+
328.29735	168	1+
328.86539	200	
329.88768	852	1+
330.82582	316	
330.97835	210	1+
331.06941	242	1+
332.87559	1204	1+
332.90061	668	1+
333.17832	266	1+
334.89374	858	1+
335.07805	372	1+
336.17218	184	1+
336.94261	374	1+
337.02321	266	1+
337.05656	162	1+
337.88232	506	1+
339.88079	240	1+
341.04911	196	
342.00232	234	1+
342.05650	234	
342.14074	182	
342.19464	158	
342.87273	664	1+
343.87325	648	1+
344.29827	198	1+
345.00276	280	1+
346.85792	150	
346.90834	200	
347.17019	260	1+
348.12258	166	
348.89104	198	
349.89179	250	
349.91579	408	1+
350.88691	314	
350.91848	250	1+
350.96368	194	1+
351.09518	376	1+
351.14352	200	1+
352.91104	658	1+
353.89082	656	1+
354.06070	258	1+
354.20461	256	1+
355.02021	252	1+
355.89141	502	1+
356.16012	144	1+
356.92327	154	
358.19394	162	
358.80609	200	1+
358.87730	168	
363.02364	200	1+
363.08802	156	
363.16901	298	1+
364.08296	164	
366.84064	334	
366.91726	212	1+
367.30511	322	1+
367.77259	144	1+
367.83948	172	
368.02079	166	1+
368.29977	242	1+
368.83263	544	1+
368.89774	264	
369.07869	376	1+
369.89802	168	
370.91383	182	1+
371.19074	234	1+
372.85775	362	1+
372.92103	228	1+
373.90217	206	
374.06268	284	1+
374.81379	478	1+
375.84835	184	1+
376.88326	316	1+
377.09168	262	1+
377.88736	204	1+
378.17700	192	1+
379.07661	264	1+
379.82895	204	1+
380.11347	174	
380.86150	252	1+
381.10759	154	
382.04710	414	1+
382.17509	306	1+
382.45585	300	1+
382.85512	246	
383.11510	484	1+
383.90476	236	1+
384.21709	422	1+
384.85071	1548	1+
385.22012	348	1+
385.82765	210	
386.30896	218	1+
386.84658	234	
387.84652	226	
388.84722	296	
389.29240	304	1+
389.84635	220	
390.18589	582	1+
390.84086	1362	
391.15725	150	
391.84244	890	
392.14354	150	1+
392.82659	1968	1+
392.86216	784	1+
393.08578	152	
393.80288	210	
394.79228	182	1+
395.86912	186	1+
396.79719	250	1+
398.87272	154	
399.13165	162	
399.23971	168	1+
399.85200	340	1+
400.00671	204	
401.12166	230	1+
402.03083	158	1+
402.86549	1416	1+
403.22764	214	
403.87011	1036	1+
404.21425	394	1+
405.21805	308	1+
405.86604	346	
405.98626	272	1+
406.85745	372	
407.10364	164	1+
407.14065	262	1+
407.86670	1690	
408.23849	98	1+
408.85151	2486	1+
408.86879	1314	
409.11238	162	
410.08220	166	
410.66038	166	1+
410.83640	2816	1+
410.87681	1238	1+
411.81069	292	
412.17390	382	1+
412.19474	174	
412.38880	404	1+
412.86597	442	1+
413.07605	982	1+
413.17566	274	1+
413.21622	176	
413.36414	132	1+
414.13544	144	1+
415.18995	540	1+
416.86802	328	1+
417.14707	174	
419.00120	246	1+
419.14027	148	
421.12813	150	
421.61627	254	1+
421.87973	190	
422.21120	162	1+
422.88509	270	
422.96238	194	1+
423.86721	336	
424.14186	300	
424.21827	348	1+
424.86201	158	
425.13683	440	1+
425.72764	176	1+
425.88417	248	
425.94972	152	
426.00010	166	
426.09874	270	1+
426.13726	266	1+
426.86074	1832	1+
427.05437	156	
427.24643	194	1+
427.31776	204	
428.19837	168	
428.84804	2808	1+
428.88413	1486	1+
429.18666	148	
429.94192	176	
430.06525	148	
430.10345	222	1+
430.84211	418	
430.87835	272	
431.74926	156	
431.86524	1286	1+
432.21488	228	1+
432.24498	152	
434.85781	542	1+
434.89356	306	1+
435.86642	352	1+
437.14453	240	1+
439.14249	392	1+
439.89509	724	1+
441.15172	614	1+
442.15561	522	1+
443.14554	444	1+
443.20848	180	1+
443.22499	168	1+
444.15076	374	1+
444.87126	4562	1+
444.97742	210	1+
445.10294	212	1+
445.27775	256	1+
445.29268	294	1+
445.35954	178	
445.79785	370	1+
446.28324	200	1+
446.43065	168	1+
446.80137	322	1+
446.89699	340	
447.89775	152	
448.35823	264	1+
448.89105	196	
449.87548	1092	1+
451.03970	186	1+
451.90627	390	1+
452.18247	168	1+
452.36119	172	
452.76579	232	1+
452.86076	148	
454.77203	202	1+
457.23576	276	1+
457.90428	242	
458.10765	168	1+
459.16140	798	1+
460.15789	1184	1+
461.22630	148	
462.88113	1410	1+
463.11740	206	1+
465.16692	174	
466.31696	150	1+
467.20279	204	1+
467.88627	2180	1+
468.16462	222	1+
471.17013	348	1+
471.20496	150	
472.24777	204	
472.88936	160	
484.85031	246	1+
485.45517	262	1+
485.79437	220	1+
485.89762	842	1+
486.27122	336	1+
486.46720	202	1+
486.84623	224	1+
486.95861	170	1+
487.27448	240	1+
487.33437	166	1+
488.40248	466	1+
489.40551	318	1+
489.43999	156	
490.48035	178	
491.39170	122	1+
492.24639	226	1+
492.27292	244	1+
500.76155	170	1+
501.34972	362	1+
501.80817	208	1+
502.35165	308	1+
502.77666	158	1+
503.45422	266	1+
503.50482	320	1+
504.14161	186	1+
504.20913	256	1+
504.26440	228	
504.29625	252	1+
504.33057	310	1+
504.39382	194	1+
504.49570	196	1+
505.11286	188	1+
505.17345	118	1+
505.20873	198	1+
505.23787	180	1+
505.29760	172	1+
506.37421	180	1+
506.47000	358	1+
507.28708	242	1+
507.31716	360	1+
507.44752	468	1+
507.47275	246	1+
509.23212	204	1+
510.08996	232	1+
510.33288	134	1+
512.38340	168	1+
512.49716	150	1+
513.38066	102	1+
513.43001	162	
END IONS

###FS:    #m/z: 336.94577 #charge 1+
###MS: 21
###MSMS: 22
BEGIN IONS
TITLE=Cmpd 16, +MS2(336.9458), 28.0-35.0eV, 0.5min #22
RTINSECONDS=27.468
SCANS=21-22
PEPMASS=336.94577	110828
CHARGE=1+
53.03554	88	
191.09060	94	
196.07045	100	
196.64859	102	
205.95047	194	
205.97269	314	1+
206.95148	160	
206.99558	92	
208.94705	152	
208.97765	152	
209.91533	106	
211.94426	9004	1+
212.88035	356	1+
212.96844	140	
213.93990	4588	1+
215.88713	606	1+
215.93789	1046	1+
217.40156	102	
217.66049	92	
217.88378	270	
218.59071	88	
219.97654	88	
222.97133	96	
223.97359	182	
224.94681	98	
224.97640	266	
226.89511	172	
227.89309	426	1+
227.99767	104	
228.64888	94	
228.71011	100	
229.95533	7658	1+
230.88835	408	1+
231.94897	4856	1+
232.89156	182	
233.03779	128	
233.06474	92	
233.89753	506	1+
235.65139	104	
235.89117	154	
235.90374	138	
236.07939	108	
236.98602	172	
237.06696	310	1+
237.90749	108	
238.23342	90	
241.04698	130	
241.99238	104	
245.95358	98	
246.97648	134	
247.96561	1356	1+
248.90033	230	
249.96048	1462	1+
250.71525	114	
250.95022	250	
250.98505	232	
251.03040	138	
251.05045	130	1+
251.06918	134	
251.88107	168	1+
251.90702	142	
251.92958	202	1+
252.13079	158	
252.22941	122	
252.97138	4860	1+
253.90317	294	1+
254.09889	228	1+
254.86262	96	
254.93671	96	
254.96658	1832	1+
255.07280	650	1+
256.21624	100	1+
256.25830	132	
256.82183	208	1+
256.96199	280	
257.15390	122	
257.82497	140	1+
258.84698	172	
258.89296	214	1+
260.19424	88	
260.84401	196	
260.98943	280	1+
261.08189	92	
261.99267	226	1+
263.05391	148	
265.01754	470	1+
265.97161	88	
266.99535	88	
267.05255	98	
267.13364	108	
267.79952	136	
268.08108	260	1+
268.17294	136	
268.83748	406	1+
270.98260	424	
271.08318	216	1+
272.04778	92	
272.97977	236	
273.26037	106	
273.99844	90	
274.86498	144	
276.34963	106	
276.47065	90	
276.85288	216	
276.88864	90	
276.92410	96	
277.09045	130	
277.82175	90	
277.83821	144	
278.83697	124	
279.02854	102	
279.08757	172	
279.98529	106	
280.84058	104	
280.92500	150	
281.04804	330	1+
282.80208	340	1+
283.03093	120	
283.80436	250	1+
283.95418	94	
284.02650	154	
286.06486	286	1+
286.10722	138	
286.14268	132	
286.85537	108	
287.86857	100	
287.89592	98	
288.79784	92	
288.85151	106	
289.07270	152	
290.02200	238	1+
290.86184	158	
291.05399	106	
291.81728	96	
293.07870	94	
293.10627	320	1+
293.85517	350	1+
293.88240	130	
293.99489	204	
294.01306	92	
294.08572	202	1+
294.27971	280	1+
295.99280	164	
296.87490	90	
296.93127	100	
296.98201	146	
297.14557	114	
298.08086	124	
298.85994	162	
298.95274	102	
299.05760	114	
300.06519	140	
301.26390	142	
302.17683	90	
302.63393	92	
302.89241	90	
303.09980	198	1+
304.86265	114	
305.23675	162	
305.78789	266	1+
305.80606	174	1+
306.88236	144	
306.99634	104	
307.29011	164	
307.81264	166	1+
307.89109	126	
308.07598	88	
308.25941	94	
308.87422	134	
309.29932	192	1+
309.87542	264	1+
310.87726	224	1+
311.98235	124	
313.90111	162	
314.87763	108	
315.11404	136	
316.22358	90	
318.59471	92	
319.30968	92	
321.12562	218	1+
322.31166	128	
323.01860	150	
323.23647	140	
324.79961	126	1+
324.86705	118	
324.88937	128	
325.03329	92	
325.82480	118	
327.04451	108	
327.80731	102	
328.30680	96	
328.88327	112	
329.30661	88	
330.37918	92	
332.07629	164	1+
332.89965	108	
333.83407	192	1+
333.86554	144	
334.32075	280	1+
335.34018	138	
335.98477	170	1+
337.21628	164	
340.38905	108	
341.05864	110	
END IONS

###FS:    #m/z: 359.96142 #charge 1+
###MS: 21
###MSMS: 23
BEGIN IONS
TITLE=Cmpd 17, +MS2(359.9614), 28.0-35.0eV, 0.5min #23
RTINSECONDS=28.2405
SCANS=21,23
PEPMASS=359.96142	95312
CHARGE=1+
66.80289	102	
192.99473	90	
207.40582	114	
208.94129	464	1+
209.94482	398	1+
213.86383	90	
215.87434	102	
219.10288	92	
220.56844	90	
220.95482	120	
222.04293	120	
222.95139	1050	1+
224.94754	1098	1+
224.97473	130	
225.97092	264	1+
226.94751	3300	1+
226.97392	180	1+
228.94241	3606	1+
229.06756	160	1+
232.13780	102	
234.84229	172	
234.85965	134	
235.90767	160	
236.40034	100	
237.05505	222	1+
237.86948	118	
239.90417	158	
240.11893	140	
240.50327	92	
240.90241	102	
240.94079	316	1+
240.96338	770	1+
242.88392	124	
242.96132	320	
243.89930	94	
244.95688	2138	1+
245.63208	126	
245.94094	392	
245.98458	260	1+
246.15952	90	
246.95309	2018	1+
248.56391	98	
249.09269	94	
250.04701	94	
250.94774	240	
251.01922	96	
251.03198	132	
251.07755	162	1+
251.95122	114	
252.12136	102	
252.85310	116	
253.96706	102	
254.25870	90	
254.83445	94	
258.90483	106	
258.97669	102	
260.10722	94	
260.97042	660	1+
261.08484	172	1+
263.06737	108	
263.87050	258	1+
263.90325	90	
263.97626	152	
264.86882	200	1+
264.96484	192	
265.02387	100	
266.25834	176	
267.12988	126	
267.97369	140	
268.48289	96	
268.95892	120	
269.96570	362	
271.02465	138	1+
272.84625	118	
273.46527	102	
273.87712	146	
274.06040	280	1+
274.88054	114	
275.19792	98	
275.92262	146	
276.13079	206	1+
276.42556	170	
276.83889	108	
277.02459	116	
277.92312	148	
279.81798	106	
280.25885	170	
280.86139	334	1+
281.08720	140	
281.12784	114	
281.98722	136	
282.27374	160	
282.84753	134	
282.91250	96	
283.27380	98	
284.00488	168	1+
284.04503	136	
284.83735	138	1+
286.17881	90	
287.88205	242	1+
288.27434	102	
289.00936	302	1+
289.09222	110	
289.52449	102	
291.20259	200	1+
291.88283	104	
292.43849	232	
292.82808	172	
292.86372	156	
293.11460	94	
293.85116	94	
294.85190	154	
294.97161	126	1+
295.01610	124	
295.86646	254	
296.02074	102	
296.92750	112	
297.83822	98	
297.91218	186	1+
298.80550	198	
299.08596	228	1+
299.42105	92	
299.85052	92	
300.01255	104	
300.03160	154	1+
300.12268	94	
300.43772	92	
301.14198	166	
301.87926	96	
302.04645	110	
303.94749	174	
304.44515	118	
304.77592	92	
305.09320	128	
305.87114	228	1+
306.08262	92	
306.79650	168	
307.28882	990	1+
307.62094	94	
307.80160	190	
308.29359	738	1+
308.86516	144	
309.78214	94	
310.34569	192	
310.80130	128	
311.01162	94	
311.12691	172	1+
313.87570	272	1+
313.94459	142	
314.87682	180	1+
315.04383	242	1+
315.60025	100	
318.93473	306	
320.25151	142	
320.90241	94	
321.00864	94	
321.04077	102	
321.11301	116	
321.22059	352	
321.29216	126	
321.43822	110	
321.75283	110	
322.80843	214	1+
323.01611	908	1+
323.24052	120	
324.77179	92	
325.02298	330	
326.79745	232	1+
326.81273	106	
329.93519	104	
330.16522	210	1+
330.86979	118	
331.03361	106	
332.89124	290	1+
333.45968	98	
334.81524	160	
335.31094	140	
336.94312	174	
337.08855	102	
338.33884	116	
339.04150	106	
339.87594	118	
340.35409	388	1+
340.90464	118	
340.94672	264	
341.02634	144	
341.06335	102	
341.88465	94	
342.89514	302	1+
345.28615	128	
346.37880	96	
347.11706	236	1+
347.30281	298	1+
351.18506	312	1+
355.17199	190	1+
357.26417	114	
357.30637	116	
358.36695	138	
359.20555	110	
359.21558	100	
359.79969	158	1+
361.90142	182	1+
362.11387	178	1+
363.16880	102	
END IONS

###FS:    #m/z: 507.84519 #charge 1+
###MS: 21
###MSMS: 24
BEGIN IONS
TITLE=Cmpd 18, +MS2(507.8452), 28.2-35.2eV, 0.5min #24
RTINSECONDS=29.0125
SCANS=21,24
PEPMASS=507.84519	92208
CHARGE=1+
196.01533	384	
227.95479	170	
228.12874	344	1+
230.84926	336	1+
231.03017	214	1+
234.89601	310	1+
235.11825	120	1+
238.95014	146	
240.07832	160	
246.08697	370	1+
246.92487	242	1+
247.97777	186	1+
248.03719	256	1+
248.85334	142	
248.99115	158	1+
252.08010	262	1+
254.12438	152	
258.87725	164	
261.11259	166	
262.13515	404	1+
263.13671	240	1+
266.02197	142	
266.09340	250	1+
266.16625	312	
266.96346	162	1+
267.96479	202	1+
269.09649	184	1+
271.87278	484	1+
272.85155	854	1+
273.04426	142	
274.12144	144	
275.84726	232	
276.05063	146	
278.83390	192	
280.83222	172	
281.37794	152	
281.94650	160	
285.00591	194	
285.94206	334	
286.84782	372	1+
286.87279	206	1+
286.94680	148	
286.98229	126	1+
287.13326	184	
287.93166	168	1+
289.09496	236	1+
289.16438	240	1+
289.38474	278	1+
289.88223	940	1+
290.13188	192	
290.86478	906	1+
292.06289	216	1+
293.87293	2314	1+
295.85795	164	
295.96029	160	
296.00377	254	1+
296.14259	174	
296.85441	602	1+
296.88247	458	
296.97044	378	1+
297.00721	206	1+
298.11099	144	1+
298.87649	412	1+
299.04300	202	1+
299.14436	276	1+
299.86173	142	
300.84735	762	1+
300.88969	282	1+
301.48449	168	
301.84758	450	1+
301.93009	152	
301.95910	212	1+
303.90133	168	1+
303.95071	160	
304.90915	188	1+
305.09659	182	1+
305.86228	538	
307.28725	218	
307.89066	464	
308.02739	258	1+
308.14128	856	1+
308.84218	184	1+
308.87906	1006	1+
309.11632	154	
309.30734	534	1+
309.88645	550	1+
310.15623	682	1+
310.31089	406	1+
310.81123	256	1+
311.03013	214	1+
311.88277	3584	1+
312.15797	174	
312.17156	348	1+
314.86336	1558	1+
314.89183	378	1+
315.08839	216	
316.09749	246	1+
316.86270	396	1+
316.97247	244	1+
317.88709	442	1+
317.99470	180	1+
318.81885	140	1+
318.86526	168	
318.88661	284	1+
318.93776	150	
319.11245	148	
319.16005	164	1+
319.95959	214	1+
319.98021	156	
320.49957	114	1+
320.89127	160	
320.91243	168	1+
322.82961	200	
322.85167	260	
322.89009	148	
323.07760	154	1+
323.13318	186	1+
324.85962	572	1+
324.88352	148	
325.78546	160	
325.90336	200	
326.89057	1138	1+
326.99124	146	
327.37022	146	
328.18755	266	
328.87807	146	
330.87903	372	
330.95389	156	
331.13410	226	1+
331.15829	170	
331.88581	242	
332.87460	1320	1+
332.90364	556	
333.07569	166	1+
333.16750	334	1+
334.01082	148	
334.89668	214	
335.88557	212	
335.90115	298	
336.90397	190	
337.13778	178	
337.28037	116	1+
337.88306	398	
338.00354	144	
338.07739	252	
338.88204	504	1+
339.88391	322	1+
340.85938	404	1+
341.05031	470	1+
341.17821	220	
342.03466	208	
342.14759	170	1+
343.48702	164	
343.87241	594	1+
343.91242	286	1+
344.06609	150	
345.08728	162	
347.89667	152	
347.96532	202	1+
348.15804	210	1+
348.89490	256	
349.89755	192	
350.01958	188	1+
350.80318	160	
350.88613	674	1+
350.91344	174	
350.95867	194	
351.12234	370	1+
352.00353	154	
352.18814	316	1+
352.90811	282	1+
353.04516	222	1+
353.07259	196	1+
353.80841	152	
353.85503	236	
353.90215	200	1+
353.94364	176	1+
354.88475	624	1+
355.02174	256	1+
355.13965	306	1+
356.09113	198	
356.18541	348	1+
356.93260	144	
357.37456	252	1+
359.87458	232	1+
359.90845	294	1+
362.19415	164	
362.83310	278	1+
363.98203	250	1+
364.08055	198	1+
366.83856	1106	1+
367.84122	770	1+
368.89545	374	
369.08212	262	1+
369.83781	950	1+
369.89684	598	1+
369.92156	160	
370.41754	176	
372.14145	198	1+
372.81324	188	
373.82777	328	
373.90943	176	
374.81015	376	1+
374.88680	204	
374.90419	146	
375.02082	302	1+
376.88555	326	1+
377.28496	142	
379.14844	178	1+
380.85750	150	
381.09514	406	1+
381.15107	380	1+
382.10645	490	1+
382.88777	146	
383.07612	182	1+
383.11286	278	1+
384.21703	348	1+
384.84795	1846	1+
385.00800	170	1+
385.07861	166	1+
385.21731	294	1+
387.06198	352	1+
387.84416	948	1+
387.90325	466	1+
389.16228	272	1+
389.19340	538	1+
390.36639	244	1+
390.84139	902	
391.11940	190	
391.84315	656	
391.86774	186	
392.77633	148	
392.82822	1694	1+
392.91830	182	
393.08492	222	1+
393.10937	260	1+
393.79844	238	
393.86527	216	
394.40409	326	1+
394.78593	268	1+
394.82879	524	1+
394.85863	142	
396.21220	144	
397.11799	182	
397.83000	254	1+
398.23275	258	1+
399.87169	228	
400.89819	286	1+
402.00093	96	1+
402.81495	324	1+
402.86504	1172	1+
403.22988	166	
403.86989	840	1+
405.05417	328	1+
405.86265	340	
406.76371	200	1+
406.85920	266	
406.90117	168	
407.86769	1510	
407.92004	232	1+
408.85065	2558	1+
409.31858	164	
409.82146	168	
410.00582	186	
410.07946	178	
410.09601	392	1+
410.83708	1900	1+
410.87183	540	1+
411.09607	286	1+
411.79178	170	
412.79107	154	
412.84500	870	1+
412.87473	160	
413.07500	640	1+
415.19444	276	
416.87315	382	1+
418.13009	234	1+
418.85495	216	
419.38728	146	
419.88608	314	
421.88326	700	1+
422.03609	158	
422.08079	292	1+
423.82997	260	1+
423.86796	662	1+
424.14219	452	1+
424.93492	320	1+
425.02780	204	1+
425.87382	294	
426.05761	142	1+
426.11407	324	1+
426.86038	2286	1+
427.73293	216	
427.94353	286	1+
428.06338	190	1+
428.25694	158	
428.84653	3298	1+
428.88720	926	1+
429.81890	178	
430.22166	210	1+
430.36357	242	1+
430.88777	158	
431.78471	144	
431.86569	788	1+
432.24192	172	
433.29188	114	1+
433.85324	392	
434.35406	158	
434.85076	212	
434.89032	154	
435.86073	186	
436.14165	336	1+
437.08660	200	1+
437.14377	238	1+
439.13840	368	
439.79370	288	1+
439.89330	306	
440.15690	192	
440.88891	444	1+
442.15399	612	1+
442.83690	188	1+
442.87273	280	1+
442.95070	146	
443.00608	146	
443.38140	258	1+
444.28100	154	
444.38229	176	1+
444.50642	124	1+
444.87213	5006	1+
444.94842	236	1+
445.15425	382	1+
448.89872	210	
449.87802	828	1+
451.21598	208	1+
451.78445	216	1+
451.85868	178	
451.90275	154	
453.87936	340	1+
454.88377	274	1+
455.78938	172	
456.90185	440	1+
457.90432	372	1+
458.26820	96	1+
460.16135	290	
460.20087	232	1+
461.16451	576	1+
461.20626	162	1+
462.16656	394	1+
462.88359	1778	1+
462.92169	184	1+
463.25518	198	1+
464.15724	386	1+
465.16071	258	1+
467.88698	1774	1+
469.25946	184	1+
469.70438	230	1+
469.79803	176	
470.88790	194	1+
472.23528	194	1+
475.83609	236	1+
477.24134	214	1+
484.21239	120	1+
485.43033	370	1+
485.89985	1300	1+
486.43178	252	1+
487.27964	142	
490.38278	218	1+
490.47181	144	
490.90410	244	1+
491.18704	206	1+
494.49350	172	
501.38674	256	1+
503.45417	240	1+
504.33062	482	1+
505.11999	232	1+
505.40135	210	1+
505.43350	280	1+
506.26523	222	1+
507.32878	208	1+
507.90461	280	1+
508.42086	224	1+
508.45458	194	1+
509.28452	282	1+
510.45305	238	1+
510.78877	182	1+
512.12890	242	1+
512.27371	346	1+
512.62544	108	1+
END IONS

###FS:    #m/z: 322.92990 #charge 1+
###MS: 25
###MSMS: 26
BEGIN IONS
TITLE=Cmpd 19, +MS2(322.9299), 28.0-35.0eV, 0.6min #26
RTINSECONDS=32.7195
SCANS=25-26
PEPMASS=322.92990	2211398
CHARGE=1+
184.04794	80	
191.95448	318	
192.07310	94	
192.88677	128	
193.02710	88	
193.97348	92	
197.95703	100	
199.07009	88	
205.95057	196	
209.94309	188	
212.89118	156	
215.88734	310	
217.99022	104	
222.02443	92	
222.95354	484	1+
222.97078	264	1+
223.95700	414	1+
225.86358	144	
227.83816	100	
228.91306	80	
230.14754	92	
230.84797	166	
230.88870	254	1+
231.85509	98	
233.89732	192	
234.03873	84	
234.10824	82	
235.22165	88	
236.71553	86	
237.05839	86	
238.02641	98	
238.04939	108	
238.07389	86	
238.87635	256	
238.93894	202	
239.07875	548	
239.95562	120	
240.00299	86	
240.94060	2642	
241.93975	9290	1+
242.08261	86	
242.83219	150	
242.91436	86	
242.94185	6548	1+
243.07084	258	1+
243.88236	156	
244.01442	100	
244.84723	86	
244.86850	80	
244.88195	80	
244.93996	1518	1+
245.01379	86	
245.22441	126	
245.87753	114	
246.21749	80	
246.85257	164	
246.97456	608	1+
247.03531	86	
248.03560	118	
248.86625	168	
248.95146	88	
250.04319	216	1+
250.46842	90	
250.94817	152	
251.92640	100	
252.07588	122	
252.50929	94	
253.10666	146	
253.22821	180	1+
256.04559	84	
258.06630	246	1+
258.37499	94	
260.93217	166	
261.03459	80	
261.15081	212	1+
262.79995	202	1+
263.03192	82	
263.72567	98	
263.83361	208	1+
264.42468	86	
265.01737	130	
265.06861	144	1+
266.24459	274	1+
266.86981	206	1+
267.41541	86	
267.96917	114	
268.76261	82	
268.95991	136	
270.08865	84	
271.06660	170	
271.92814	90	
272.79825	86	
272.84405	148	
274.93168	180	1+
275.17354	140	
275.79439	188	1+
275.80956	80	
277.16119	90	
277.82636	230	1+
279.09097	806	1+
279.28378	186	1+
279.84961	80	
280.14263	124	
280.25877	92	
281.98959	88	
282.14944	106	
282.28022	150	
282.85415	124	
282.94094	84	
283.06951	244	
283.10966	110	
283.45401	84	
283.78723	126	
283.87397	192	1+
284.09917	94	
284.29363	458	1+
284.32691	84	
285.84025	80	
287.97445	102	
288.14695	82	
288.25551	110	
289.87337	248	1+
290.08221	86	
290.85736	80	
290.93612	172	1+
291.24389	156	1+
291.89650	88	
292.23388	190	1+
292.37071	100	
293.29115	98	
293.87426	88	
294.80883	108	
295.86429	80	
295.96137	194	
297.81474	80	
299.07930	94	
299.78136	92	
300.05993	120	
300.75503	82	
301.07016	94	
301.27471	94	
302.04660	128	
302.07943	234	1+
304.18876	84	
304.27002	86	
306.27629	228	
306.79031	116	
307.20226	94	
307.89300	126	
308.06259	94	
308.29241	406	1+
308.79355	84	
308.87016	134	
309.03144	106	
309.81092	140	
309.87731	194	1+
310.31014	274	
310.91558	84	
311.12612	88	
311.31439	122	
313.02723	146	
313.41934	88	
313.97176	80	
314.87445	94	
315.10604	150	
315.56465	80	
315.83258	132	
315.88028	130	
317.03408	80	
317.89698	94	
319.85955	138	
320.14403	120	
320.18131	92	
320.83190	140	
321.26003	86	
321.80703	82	
322.21404	154	
323.16808	82	
323.23908	768	1+
323.88941	418	1+
324.89179	300	1+
326.38068	90	
326.87664	88	
327.17557	92	
328.32015	82	
END IONS

###FS:    #m/z: 340.94044 #charge 1+
###MS: 25
###MSMS: 27
BEGIN IONS
TITLE=Cmpd 20, +MS2(340.9404), 28.0-35.0eV, 0.6min #27
RTINSECONDS=33.492
SCANS=25,27
PEPMASS=340.94044	1033640
CHARGE=1+
84.84624	130	
189.86653	208	
190.59360	92	
200.83769	90	
208.53539	90	
213.88135	184	
213.93861	2752	1+
214.88866	138	
215.88774	354	
216.88151	514	1+
216.94839	128	
217.85901	128	
217.88186	342	1+
217.93413	130	
218.85582	94	
223.70167	90	
223.97398	110	
224.97625	232	
226.87170	90	
226.94616	154	
227.41385	104	
228.89830	106	
228.94743	266	
229.95574	132	
230.88952	168	1+
231.95095	2628	1+
233.89873	518	1+
233.94769	626	1+
234.55555	90	
235.88931	120	
237.88146	268	1+
238.04738	124	
238.21516	134	
238.58608	102	
239.90334	168	
240.23033	122	
240.93918	196	1+
240.95684	90	
241.17817	90	
241.89298	216	1+
242.18798	158	
242.65636	100	
243.82761	168	
243.86664	92	
243.98521	98	
244.95758	162	1+
246.09207	100	
246.97665	298	
247.96883	144	
248.91418	158	
248.95604	670	1+
249.05675	90	
249.95977	558	1+
250.99165	122	
251.39625	118	
251.57169	102	
251.90372	150	
252.10461	128	
252.13224	204	
252.96816	90	
253.62270	90	
253.90601	174	1+
254.96583	1732	1+
255.07333	352	
255.37211	114	
256.01186	94	
256.91553	164	
257.26963	98	1+
257.95923	266	1+
258.22701	96	
258.88903	110	
258.90603	252	1+
259.84413	96	
260.06332	96	
261.64815	96	
261.66973	112	
262.96125	112	
263.03829	126	
263.98795	174	
265.01884	212	
266.01961	148	
266.95596	100	
267.13566	162	
267.24507	106	
268.92347	124	
268.95720	260	1+
269.03354	96	
269.08101	134	
270.05937	104	
272.44058	94	
272.84831	138	
272.93417	110	
272.97964	120	
273.64606	96	
273.92011	246	1+
274.95037	148	1+
276.22736	208	1+
276.83581	118	
276.85359	160	
278.89065	296	1+
278.96197	108	
279.96662	182	
280.25742	124	
280.83658	136	
281.27057	264	1+
281.97561	100	
282.02851	340	1+
282.96158	90	
283.02960	238	1+
283.05038	170	1+
286.44253	90	
286.89208	306	1+
287.39738	104	
287.57012	108	
288.41820	104	
291.84437	120	
292.26579	110	
293.18887	142	
293.82153	90	
294.85198	254	1+
295.99335	102	
296.97327	234	
297.43825	108	
297.45418	92	
297.91795	168	
297.97635	280	
298.07765	92	
298.53586	118	
299.06005	148	
300.08746	142	
300.95941	160	
301.24677	392	1+
301.88256	116	
302.06704	122	
302.13643	106	
302.17264	92	
302.24976	308	1+
303.17695	102	
303.45487	98	
303.93011	252	1+
304.88697	100	
305.78218	94	
306.23324	102	
306.27905	220	
306.29973	90	
307.28892	562	1+
307.79813	130	
308.29439	398	1+
308.87956	108	
309.01219	124	
309.32999	154	
309.99841	92	
310.32552	148	
310.88349	108	
311.86423	110	
312.02568	106	
312.29869	102	
312.95712	186	1+
315.00063	150	
316.29999	90	
318.57737	94	
320.30816	346	1+
321.31136	284	1+
321.98325	92	
323.23805	124	
323.30309	238	
324.89288	268	
326.19684	142	
326.20914	154	
327.30875	94	
327.60194	104	
327.80601	108	
328.81500	122	
328.88489	190	
331.82255	138	
332.97997	94	
333.05859	92	
334.43134	92	
338.36213	116	
338.87762	126	
339.16486	116	
340.80518	164	
340.83454	98	
340.86169	106	
341.24492	106	
342.19878	168	1+
342.90394	186	
343.22576	104	
END IONS

###FS:    #m/z: 363.95649 #charge 1+
###MS: 25
###MSMS: 28
BEGIN IONS
TITLE=Cmpd 21, +MS2(363.9565), 28.0-35.0eV, 0.6min #28
RTINSECONDS=34.2725
SCANS=25,28
PEPMASS=363.95649	675766
CHARGE=1+
183.93477	94	
189.86254	144	
190.86165	106	
191.85770	410	
196.88263	274	
201.84848	92	
206.87464	192	1+
207.94446	106	
209.87004	132	
209.94204	976	1+
210.88470	244	
212.87974	1342	1+
212.93839	94	
217.39248	94	
218.91605	206	
219.91978	94	
222.95222	1042	1+
224.95028	1212	1+
225.11443	98	
226.88336	116	
226.94730	7566	1+
227.93176	604	
228.89461	344	
228.94257	7110	1+
229.80135	92	
230.89000	2236	1+
232.09469	106	
232.88508	126	
235.05212	110	
236.06856	128	
236.91385	98	
237.51751	94	
237.56124	108	
238.93964	130	
240.93958	1022	
240.96194	466	1+
240.98924	96	
241.93835	2800	1+
242.00632	104	
242.94126	2032	1+
243.83074	122	
243.90469	94	
244.08561	152	1+
244.95811	3080	
245.87109	104	
245.94313	514	
246.02558	130	
246.85550	98	
246.95235	3962	1+
248.89969	898	1+
250.03803	194	1+
250.94502	216	
250.97127	156	
251.95635	144	
252.76496	94	
252.79974	166	1+
252.89490	306	1+
254.83633	124	
255.41889	100	
255.83936	130	1+
256.93611	166	
258.80159	116	
258.96960	272	1+
259.87340	96	
259.99718	146	
260.96957	294	
261.82858	214	1+
261.97074	152	
262.16055	104	
263.97425	96	
264.97068	358	1+
266.24553	106	
267.13653	128	
267.90186	130	
267.97332	588	
268.84745	146	
268.96234	1442	1+
269.96935	914	1+
270.19141	106	
271.10974	162	
271.37982	98	
271.91408	120	
272.79992	138	1+
272.84759	144	
274.73189	96	
276.85635	158	
276.99267	134	
277.79378	106	
277.85234	124	
279.06538	138	
279.10765	162	
279.79490	248	1+
280.26368	146	
280.85037	480	1+
280.89829	298	1+
280.99017	194	1+
281.08530	104	
282.78541	124	
283.07196	286	
283.78924	242	1+
283.83123	138	
283.98506	116	
284.49862	92	
284.82152	108	
284.88604	328	1+
285.07613	134	
285.09458	136	
285.84347	304	
285.89348	312	1+
285.93900	134	
286.56326	94	
286.90839	218	1+
287.88653	116	
288.06484	164	
288.08917	276	1+
289.26143	92	
289.62262	92	
289.85582	134	
290.78865	114	
291.01694	284	1+
291.27093	222	1+
292.86033	330	1+
292.90033	104	
293.06372	124	
294.11561	194	1+
294.27836	186	1+
295.84119	106	
295.92857	112	
296.79664	92	
296.81454	100	
296.84732	92	
297.86849	92	
297.99248	298	1+
298.02749	138	1+
298.80356	318	1+
299.13232	182	
299.81058	292	1+
299.87422	104	
301.79958	98	
301.85946	490	1+
302.80082	298	1+
303.85585	680	1+
303.93459	192	1+
304.14799	100	
306.27843	124	
306.78648	340	1+
307.30672	92	
307.88650	264	1+
307.92346	238	1+
308.29385	302	1+
308.44146	114	
309.12007	106	
309.87766	112	
311.85795	410	1+
311.88268	262	1+
314.37633	108	
316.08603	126	
317.87130	118	
320.28760	122	
320.61718	138	
321.81633	164	
321.87884	198	
322.30626	268	
322.79912	94	
322.87687	138	
322.92989	400	1+
323.01651	200	1+
323.07896	234	1+
323.88072	98	
323.90772	98	
324.94705	94	
325.98994	114	
326.85311	230	1+
328.18699	112	
328.88356	142	
330.80992	118	
330.87320	142	
332.78951	98	
334.32023	112	1+
336.94433	116	
337.30262	104	
337.87337	228	1+
339.03438	100	
340.94309	204	
341.84488	128	
341.94479	154	
342.20601	124	
342.82056	106	
343.27382	218	
346.30202	228	1+
348.99552	144	
351.33310	188	
352.18867	268	1+
352.89253	148	
354.80956	98	
356.84792	92	
357.16582	92	
359.95923	110	
360.02013	134	
360.09894	252	1+
362.19128	96	
363.36841	106	
364.28330	94	
364.35691	136	1+
364.71594	180	
365.30901	148	
365.38817	276	
366.37136	134	
367.33391	116	
367.77551	106	
367.83298	92	
368.42052	128	
END IONS

###FS:    #m/z: 322.93011 #charge 1+
###MS: 29
###MSMS: 30
BEGIN IONS
TITLE=Cmpd 22, +MS2(322.9301), 28.0-35.0eV, 0.6min #30
RTINSECONDS=37.962
SCANS=29-30
PEPMASS=322.93011	2272840
CHARGE=1+
64.11169	84	
79.03178	118	
88.85815	88	
189.92116	94	
191.95314	104	
198.88652	80	
200.96487	86	
201.03624	84	
205.07434	82	
206.94962	256	1+
208.93447	94	
210.09769	138	
210.90182	104	
211.61810	98	
214.88759	370	1+
216.42510	80	
217.01587	92	
222.95527	454	1+
223.95898	388	1+
224.02492	98	
225.86057	80	
227.82154	82	
227.93222	150	
229.87401	90	
229.92721	92	
230.58569	98	
230.62473	98	
230.88824	206	
231.02978	86	
232.90236	94	
233.83947	90	
237.05984	134	
237.08853	94	
237.13322	80	
237.94520	94	
238.79267	80	
238.89322	186	1+
238.93691	206	
239.07587	492	1+
239.90457	138	1+
240.94092	4680	
241.93924	13906	1+
242.01981	90	
242.64666	94	
242.89309	154	
242.94147	9638	1+
243.88152	330	1+
244.11945	134	
244.93985	2760	1+
244.98971	82	
246.97551	198	
248.03339	260	1+
249.85665	106	
250.22193	122	
250.95247	104	
251.41589	98	
251.84110	122	
252.23078	120	
253.09062	124	
253.84346	90	
254.01392	88	
255.95114	98	
256.10433	92	
256.89210	88	
257.79508	100	
257.91927	84	
259.63585	98	
260.63603	86	
261.89734	104	
261.93459	130	
262.84090	80	
262.88781	168	1+
262.95189	152	
263.23828	86	
264.08657	90	
264.97011	114	
265.05543	394	1+
265.95597	82	
266.05730	268	1+
266.24399	124	
266.27812	82	
266.99684	270	1+
268.13461	90	
269.11377	114	
270.82719	104	
270.96328	140	
271.84797	134	
271.86778	124	
271.98068	82	
273.79217	304	1+
274.04424	80	
274.17964	226	1+
276.84019	362	1+
277.09257	114	
278.12262	102	
279.09103	1096	1+
279.27822	100	
279.89779	92	
280.82156	94	
280.85833	150	
280.99479	80	
281.04239	132	
281.08127	80	
281.10587	90	
281.26698	90	
281.82491	80	
281.85857	80	
281.97934	146	1+
282.27871	86	
283.02577	86	
283.06842	288	
283.43443	96	
283.79193	140	
283.85545	108	
284.06598	164	
284.21724	82	
284.29348	740	1+
286.13083	84	
286.23277	90	
287.80894	96	
288.80028	128	
288.97935	82	
289.88154	110	
290.88923	102	
291.03498	184	1+
293.06892	110	
293.94327	86	
294.28515	96	
294.85389	172	
295.10439	96	
295.85573	82	
296.78523	194	1+
297.08661	100	
297.78926	160	1+
297.84031	138	
298.42340	88	
300.00580	88	
301.82715	84	
301.85689	110	
302.26366	84	
302.93285	80	
303.80104	182	1+
304.14613	88	
304.78012	80	
304.88729	90	
305.08903	110	
305.73055	104	
305.87810	174	1+
307.78709	332	1+
307.80262	86	
307.86247	138	1+
308.23462	108	
308.29302	566	
309.28113	86	
309.84949	80	
309.89252	82	
310.28415	100	
310.30903	318	1+
311.86477	82	
312.88489	134	
313.20752	98	
314.88635	224	1+
315.03260	86	
318.86210	84	
319.08040	98	
319.81571	88	
319.89351	92	
321.22803	82	
321.27862	92	
321.92502	182	1+
322.00104	82	
322.31054	160	
322.61791	92	
322.76744	144	
323.16330	82	
323.23927	644	1+
323.88318	80	
324.13962	140	
324.89337	384	1+
325.25907	88	
325.29451	98	
325.95387	222	1+
327.05243	144	
327.08656	90	
327.89669	150	
END IONS

###FS:    #m/z: 340.94066 #charge 1+
###MS: 29
###MSMS: 31
BEGIN IONS
TITLE=Cmpd 23, +MS2(340.9407), 28.0-35.0eV, 0.7min #31
RTINSECONDS=38.734
SCANS=29,31
PEPMASS=340.94066	1027232
CHARGE=1+
70.15384	130	
173.85174	88	
185.97698	88	
189.86354	204	
192.92666	218	1+
194.06747	104	
198.87606	92	
200.94090	94	
205.94933	168	
205.96931	114	
210.93923	134	
212.88078	138	
212.90321	152	
212.94400	88	
213.48789	122	
213.87420	98	
213.88892	142	
213.93942	2512	1+
215.88595	716	1+
215.93606	410	1+
217.85820	190	
217.88173	358	1+
217.93889	124	
219.11943	100	
220.03345	90	
221.89435	224	1+
221.94781	126	
223.96082	190	
225.88893	98	
226.14370	92	
226.94564	216	
227.04467	88	
227.93806	94	
228.94209	140	
229.96043	88	
231.83907	88	
231.89108	216	
231.95209	1628	1+
232.88873	168	
233.90166	648	1+
233.94669	276	
234.09510	146	
235.38564	102	
235.79467	90	
235.86837	378	1+
235.88992	138	
236.80076	110	
238.96916	128	
240.88827	132	
240.93840	246	1+
244.86468	92	
244.88660	136	
246.97854	90	
247.97006	98	
248.99052	206	1+
249.03724	180	
249.89501	128	
249.96160	870	1+
250.95342	204	
251.90884	92	
251.96441	112	
253.95648	102	
254.93855	166	1+
254.96391	1326	1+
255.01189	108	
255.07506	640	1+
255.09762	162	
255.80816	108	
255.99797	90	
256.85773	94	
257.96378	122	
258.84796	200	
258.88940	116	
258.96498	96	
259.96197	128	
260.83346	298	1+
261.89227	132	
263.00407	124	
263.99486	90	
264.92070	110	
265.01731	98	
265.24616	198	1+
265.80957	90	
265.97572	94	
267.16050	94	
267.18861	90	
267.89047	90	
268.22755	106	
268.84828	110	
268.92601	110	
270.07258	102	
271.84545	104	
272.37212	90	
272.44293	146	
272.93407	142	
272.97472	168	
276.85568	160	
277.85336	124	
278.83881	128	
278.97604	124	
279.85068	156	
279.96669	246	1+
281.04580	300	1+
281.23350	110	
281.26249	94	
281.85073	94	
281.89142	184	
282.27579	322	1+
283.02430	98	
285.72012	102	
286.15206	102	
288.42254	102	
288.96803	120	
289.84909	280	1+
290.99313	122	
292.08312	108	
292.88762	148	
293.36712	88	
293.89920	140	
294.27587	130	
296.43294	112	
296.88023	88	
297.49088	108	
297.97133	106	
298.08006	208	
298.91158	142	
299.06363	130	
299.63861	116	
299.78338	106	
299.83984	120	
300.52063	90	
301.00124	192	1+
301.02111	104	
301.95062	148	
302.02053	106	
302.09876	116	
302.90524	98	
306.27354	142	
306.79824	96	
307.78728	184	1+
308.29828	194	
309.82723	96	
309.87250	118	
310.42022	90	
310.44181	92	
310.88064	506	1+
311.88651	378	1+
312.24654	108	
313.42817	90	
316.43740	94	
319.59052	94	
320.37303	94	
321.05002	98	
321.97801	88	
322.42417	94	
322.92471	92	
323.14767	146	1+
323.23973	122	
324.85918	184	1+
324.89597	148	
326.28701	90	
326.30720	160	1+
326.90779	164	
327.90306	116	
328.10669	92	
329.86999	116	
330.72079	90	
330.87986	108	
331.20125	98	
332.25495	106	
332.70939	130	
334.95664	90	
337.32641	148	
337.62299	104	
339.34203	96	
343.69197	92	
343.81980	90	
343.91051	90	
END IONS

###FS:    #m/z: 363.95683 #charge 1+
###MS: 29
###MSMS: 32
BEGIN IONS
TITLE=Cmpd 24, +MS2(363.9568), 28.0-35.0eV, 0.7min #32
RTINSECONDS=39.506
SCANS=29,32
PEPMASS=363.95683	644470
CHARGE=1+
93.28262	110	
131.73057	100	
185.87148	98	
189.86152	308	1+
191.85746	384	1+
191.95605	134	
193.85319	96	
202.56263	98	
208.88656	104	
209.94369	706	1+
210.88286	328	
212.87952	1714	1+
214.89577	182	1+
215.45250	110	
216.41195	168	
219.54324	98	
222.95196	1208	1+
224.89343	110	
224.95054	1140	1+
224.97114	204	
224.98952	112	
225.87232	180	
226.10169	218	1+
226.83025	108	
226.89191	204	
226.94772	5914	1+
226.97193	116	
227.88826	354	1+
227.93218	482	
228.53049	104	
228.94252	7172	1+
229.03762	154	
230.00602	102	
230.79270	154	
230.88981	2540	1+
232.88369	138	
232.95677	102	
233.58443	112	
233.91609	128	
234.87952	110	
235.50807	100	
235.85691	108	
240.94097	1324	
240.96331	676	1+
241.01659	134	
241.90368	270	1+
241.93919	2994	1+
242.06917	210	1+
242.88192	224	1+
242.94134	2128	1+
244.03540	158	
244.80723	106	
244.95746	3892	1+
245.94495	336	
246.06816	150	1+
246.95254	4472	
247.12579	132	1+
247.90415	146	
247.95683	610	1+
248.03186	132	
248.89907	700	1+
249.03806	118	
250.89983	142	
250.94636	188	
251.03457	112	
251.73425	116	
252.08208	354	1+
252.22705	98	
252.81352	98	
253.08635	318	1+
253.90706	188	
255.01497	142	
255.38397	106	
256.07935	128	
257.03458	162	
257.87538	172	
257.96853	354	1+
258.84558	260	1+
258.97091	306	1+
260.96744	586	1+
261.87250	154	
263.08428	110	1+
263.92398	126	
263.97600	164	
264.96282	198	
264.99245	100	
265.05310	174	1+
265.90871	292	
266.81673	124	
266.85607	120	
267.97277	510	1+
268.78382	146	
268.95918	190	
269.92443	106	
269.96758	684	
270.86067	150	
270.95305	220	1+
271.07553	234	1+
271.80471	214	1+
271.91905	426	1+
272.16920	158	
274.90060	100	
275.78965	106	
276.84515	410	1+
276.93835	114	
277.02338	156	
277.04657	122	
279.09891	150	
280.79135	550	1+
281.89095	178	1+
281.96417	96	
282.06748	270	1+
282.12847	166	
283.06796	192	1+
283.13778	106	
283.39079	118	
283.78920	322	1+
283.89005	156	
283.98642	186	
284.23574	132	
285.79192	118	
285.84430	380	1+
286.80411	162	
287.81983	98	
287.95130	106	
290.86023	170	
290.92043	296	1+
292.97693	110	
293.80676	210	1+
293.85172	262	
293.88193	168	1+
294.11830	152	
294.85907	120	
295.42697	126	
296.90954	136	
296.92819	118	
297.81076	114	
297.90616	98	
298.02676	172	1+
298.80361	260	
298.95293	108	
298.99967	104	
299.80388	268	
299.96742	100	
300.68684	98	
300.80198	614	1+
300.81703	148	
300.97662	282	1+
301.14394	138	
301.51130	100	
301.86099	240	
302.24660	108	
302.86075	124	
303.80392	206	
303.85469	952	
304.14176	106	
304.81169	180	
306.27770	128	
306.79209	148	
307.28888	510	1+
307.37682	100	
307.44108	160	
307.78214	140	
307.88748	144	
308.29422	340	1+
309.86847	120	
310.03521	130	
310.30383	230	1+
310.87838	430	1+
317.08467	168	1+
318.93613	102	
319.29264	264	1+
319.89066	120	
320.00470	102	
320.81556	514	1+
321.82061	588	1+
321.86615	166	
321.98019	278	1+
322.92946	376	1+
324.02333	160	
324.27339	160	
325.07982	102	
325.39634	110	
325.89335	188	1+
326.87416	274	
327.79994	116	
327.87142	158	
328.81237	110	
330.86969	142	
330.90532	172	1+
331.37762	98	
333.22079	140	
335.62236	102	
336.33318	120	
336.94501	172	
337.95105	180	
339.40974	104	
339.82975	140	
340.88808	150	
340.93980	418	
342.00781	126	1+
342.27708	228	1+
342.31308	136	
342.90489	194	
344.08210	206	1+
347.30582	190	1+
347.33493	198	1+
348.16815	268	1+
348.33479	142	1+
350.31127	100	
350.78093	156	1+
351.33977	170	
352.13437	226	1+
353.03545	144	
356.90504	112	
357.86465	110	
359.85817	128	
360.23093	130	
361.31663	260	1+
361.80076	172	1+
362.32030	210	1+
367.32786	228	1+
368.21831	114	
368.83639	120	
END IONS

###FS:    #m/z: 322.93019 #charge 1+
###MS: 33
###MSMS: 34
BEGIN IONS
TITLE=Cmpd 25, +MS2(322.9302), 28.0-35.0eV, 0.7min #34
RTINSECONDS=43.1745
SCANS=33-34
PEPMASS=322.93019	2693210
CHARGE=1+
55.09494	84	
177.86888	90	
193.89091	118	
194.12906	90	
196.88712	270	1+
197.12580	92	
197.39135	94	
197.86972	90	
201.04129	84	
202.05076	94	
205.94598	100	
207.04329	82	
207.97441	136	
212.89688	132	
214.89240	112	
220.48103	94	
220.87234	98	
221.86721	94	
222.05246	270	1+
222.95633	978	1+
223.05517	178	1+
223.55477	106	
223.96042	852	1+
225.86394	142	
225.88778	140	
227.86430	96	
227.92821	210	
228.92696	86	
229.36237	96	
230.86189	210	
230.89061	128	
231.94714	86	
232.04052	80	
233.03476	98	
233.89345	110	
233.90931	184	
234.46165	104	
235.49646	104	
235.82362	122	
236.07762	90	
237.16914	80	
237.88601	92	
238.94133	422	1+
239.00128	96	
239.07634	268	
240.56615	92	
240.94032	6044	
241.01593	90	
241.04838	170	
241.94008	18242	1+
242.94211	12296	1+
242.99126	84	
243.01657	84	
243.87632	200	1+
244.01247	82	
244.16198	84	
244.90957	128	
244.94040	2668	1+
245.39737	90	
246.97574	484	
247.21855	86	
247.39784	92	
247.83146	114	
247.96598	94	
248.13255	96	
248.53296	82	
248.85289	142	
248.95292	122	
249.03848	158	
250.01395	90	
250.91592	80	
250.95153	264	1+
252.06841	82	
252.10552	86	
254.91202	208	1+
255.00942	94	
255.09499	100	
255.94712	88	
257.14315	94	
258.83231	102	
258.90012	94	
259.85110	174	1+
259.94046	82	
259.97284	184	1+
260.06946	94	
261.88427	144	
263.04202	102	
264.02937	186	1+
265.05771	174	
266.86868	116	
268.81086	82	
268.95915	118	
270.79470	110	
271.79562	152	
271.93859	86	
272.36965	100	
272.85366	162	
272.91795	94	
273.78823	152	
274.84865	172	
276.85000	336	1+
277.04717	186	1+
277.07102	122	
277.87011	104	
279.09119	1344	1+
279.79402	86	
279.94907	116	
279.98330	86	
281.24601	88	
282.04576	86	
282.06442	244	1+
282.15273	88	
282.28021	142	
282.85268	96	
284.29338	452	
285.15062	98	
286.91324	90	
288.40577	120	
288.80816	100	
289.79014	250	1+
290.85652	114	
290.88256	116	
291.79957	122	
291.97437	102	
292.85605	134	
293.79815	146	
293.85435	124	
294.37707	82	
294.85534	106	
294.91852	98	
295.86175	86	
296.10714	80	
296.81739	192	1+
299.04524	86	
299.24403	80	
300.38006	94	
301.17349	138	
302.24555	80	
304.75215	132	
304.80840	176	
306.01822	98	
306.21578	82	
306.29613	96	
306.98566	80	
307.29159	1248	1+
307.89332	222	
308.01857	80	
308.29610	998	1+
308.80848	214	1+
309.32492	202	
310.02882	82	
310.14769	86	
310.22932	82	
311.88604	152	
312.07947	88	
312.42796	92	
312.79722	162	1+
312.87096	116	
312.88922	92	
313.84366	110	
314.82126	186	
317.78223	92	
319.04739	136	
320.75267	110	
321.42826	82	
322.30655	240	1+
322.37571	84	
323.23832	220	1+
324.07314	80	
324.20591	128	
324.83748	142	
324.89474	186	
325.90258	140	
326.88507	178	
327.10200	80	
327.79979	84	
327.89326	104	
END IONS

###FS:    #m/z: 340.94074 #charge 1+
###MS: 33
###MSMS: 35
BEGIN IONS
TITLE=Cmpd 26, +MS2(340.9407), 28.0-35.0eV, 0.8min #35
RTINSECONDS=43.947
SCANS=33,35
PEPMASS=340.94074	1136378
CHARGE=1+
179.07118	98	
185.48514	92	
192.92479	114	
205.94779	150	
207.87360	110	
207.97499	112	
208.95590	98	
210.93759	132	
211.07693	98	
212.87669	472	1+
213.93964	1928	1+
214.89435	114	
214.94945	178	
215.88795	592	
215.93583	314	
216.41218	100	
217.86380	172	
217.88413	242	
218.88947	148	
219.87956	288	1+
223.95883	212	1+
224.97922	162	
225.88568	246	1+
227.95432	164	
228.94618	162	
229.08513	94	
230.89201	184	
231.55636	98	
231.88913	532	1+
231.95032	2328	1+
232.42605	92	
233.34232	98	
233.89809	590	1+
233.94456	202	
234.88457	92	
235.07673	216	1+
235.64745	98	
235.86692	176	
235.89524	296	
238.04447	174	
238.89008	104	
239.05777	230	1+
240.22663	140	
240.79265	92	
241.94453	140	
242.94245	140	
243.82997	348	1+
246.94933	140	
246.97477	352	1+
247.61044	112	
249.04434	188	1+
249.89405	352	1+
249.95936	208	
250.15982	150	
250.94459	116	
250.96342	116	
251.10504	220	
252.95330	108	
253.03020	92	
253.91222	98	
253.93871	186	1+
254.06961	346	1+
254.90563	210	
254.96494	1168	1+
255.90441	114	
256.81845	178	1+
256.83489	128	
257.64736	100	
258.84410	194	1+
258.90003	206	1+
259.95790	336	
261.83897	228	
262.52059	102	
262.84794	582	1+
262.92939	140	
262.96444	132	
263.85119	466	1+
263.91132	94	
264.14892	94	
264.23618	96	
265.91355	104	
266.24860	96	
266.85207	128	
267.90111	142	
269.81031	180	
270.37549	92	
270.80767	118	
271.08862	128	
272.84951	140	
274.85198	92	
274.94207	122	
275.14194	98	
276.85525	546	1+
276.98376	102	
277.03182	92	
277.27352	100	
277.96696	186	
277.98543	96	
278.20973	96	
279.85409	198	
279.92055	232	1+
279.96316	120	
280.85252	150	
281.04757	116	
281.91844	262	1+
282.28122	124	
283.02678	124	
283.04762	144	
283.28058	124	
283.80214	198	1+
285.86032	192	
287.93273	100	
289.79091	106	
290.85991	176	
291.80451	112	
292.67098	92	
292.94058	118	
293.43221	96	
293.85501	192	
294.00122	102	
294.85368	218	
294.92543	108	
294.96807	94	
295.84950	112	
296.97592	154	
297.84600	190	
297.97546	176	
298.00371	98	
298.05709	142	1+
298.30702	126	
298.55923	92	
299.06044	174	1+
299.86379	124	
300.81313	122	
301.18724	106	
302.88369	140	
302.91808	210	1+
306.79362	168	
307.39698	98	
308.29099	160	
308.79826	112	
309.00692	106	
309.43012	92	
310.82176	102	
310.87890	142	
311.85902	130	
311.88770	148	
314.78834	94	
314.88206	328	1+
315.08279	260	1+
320.32867	92	
320.88068	226	1+
323.29834	170	
323.85210	100	
324.31940	276	1+
324.82650	120	
324.89221	182	
325.24993	118	
325.72231	148	
325.78203	98	
326.87728	94	
326.89336	288	1+
327.11869	112	
327.18413	140	
327.80822	112	
328.81744	134	
329.09913	104	
329.87059	182	
330.30763	92	
330.81320	200	
331.83754	138	
333.01457	254	1+
333.83549	210	1+
334.61775	100	
334.78187	104	
335.28827	92	
336.08516	160	1+
338.87395	334	
340.03149	128	
340.24388	94	
340.29995	108	
340.31781	98	
341.31067	98	
342.23907	164	
342.27221	102	
342.90478	110	
343.51714	94	
END IONS

###FS:    #m/z: 363.95692 #charge 1+
###MS: 33
###MSMS: 36
BEGIN IONS
TITLE=Cmpd 27, +MS2(363.9569), 28.0-35.0eV, 0.8min #36
RTINSECONDS=44.7185
SCANS=33,36
PEPMASS=363.95692	674048
CHARGE=1+
171.18114	102	
182.86892	128	
187.87014	98	
189.86251	538	1+
191.86010	372	
196.88631	160	
205.87450	116	
205.94386	314	1+
206.94534	238	1+
207.87620	496	1+
209.94526	1064	
210.88492	374	1+
211.97223	152	1+
212.87912	1988	1+
214.89852	116	
217.89795	106	
222.92364	114	
222.95230	1096	1+
223.89233	218	1+
224.89945	248	1+
224.94857	1150	1+
224.97146	160	
226.94713	5492	1+
226.97472	218	
227.79378	94	
227.93150	434	
228.89389	366	
228.94285	6304	1+
229.34181	98	
230.88952	3218	1+
232.01631	132	
232.88597	178	
233.91016	156	
234.88486	228	
235.07016	136	
235.55134	110	
237.90634	116	
238.93531	158	
239.96057	110	
240.94065	1212	
240.96203	850	1+
241.83239	280	1+
241.93916	3626	1+
241.99496	92	
242.85344	92	
242.90069	108	
242.94163	2582	1+
242.95836	942	1+
244.95760	3218	1+
245.02710	170	1+
245.94185	564	
246.83324	114	
246.90097	108	
246.95303	4082	1+
248.41278	102	
248.80549	198	
248.90034	1108	1+
248.93650	122	
249.09538	94	
250.79754	234	1+
250.89864	324	1+
250.94621	134	
250.96734	450	1+
251.45754	106	
253.90483	236	
254.42322	96	
254.81423	110	
255.10370	124	
255.14297	126	
255.95445	228	1+
256.04210	122	
256.91678	124	
258.82562	170	1+
258.96909	310	1+
260.84701	126	
260.96673	298	
261.05577	212	1+
261.96741	172	
263.97833	132	
264.07286	166	
264.92016	240	
264.98248	138	
265.08653	190	
265.42130	98	
266.09282	138	
266.81071	266	1+
266.89762	100	
266.92764	98	
267.97435	370	
268.80892	96	
268.96527	984	1+
269.94089	140	1+
269.97072	706	1+
270.26032	96	
270.81289	112	
270.84120	332	1+
271.84499	366	1+
271.91502	252	
272.79260	202	1+
273.05954	236	1+
275.80025	262	1+
276.85087	144	
277.12415	174	
278.10218	252	1+
278.84084	118	
278.91910	96	
279.85046	190	1+
279.91118	94	
280.69629	94	
280.76732	154	
281.19255	124	
281.79209	192	
281.89705	160	
282.05796	96	
282.11460	226	1+
282.51599	102	
282.79090	110	
283.04262	142	
283.79003	464	1+
283.84737	120	
284.53000	96	
284.85081	154	
285.16628	94	
285.79462	126	
285.84487	540	
285.88767	98	
286.06122	204	1+
287.89232	100	
290.03658	118	
290.18082	118	
291.10033	146	
291.86044	130	
291.97441	214	1+
292.88343	126	
293.11945	126	
293.90565	98	
294.85139	438	1+
295.82861	100	
296.59787	102	
296.80810	180	
296.91713	114	
297.80481	104	
298.80425	688	1+
299.86394	168	
299.95135	102	
300.80591	96	
300.96567	98	
301.80221	532	1+
301.85964	486	1+
302.77547	94	
303.85542	886	1+
303.94886	158	
305.82542	218	
306.43575	266	
306.79112	468	1+
306.92656	166	
307.07834	122	
307.12964	168	
307.28368	166	
308.08658	94	
308.29412	206	
309.08328	136	
309.86954	536	1+
309.89769	94	
310.30794	380	
312.23089	110	
314.28086	100	
314.87546	110	
315.82073	122	
316.81428	120	
317.81148	394	1+
318.13439	168	
318.40379	94	
318.85371	130	
319.08508	242	1+
321.86970	274	1+
322.81723	142	
322.92779	204	
323.01742	126	
323.87849	190	1+
326.13434	96	
326.86949	232	
328.80863	142	
329.20558	230	1+
329.32162	158	
329.87357	170	
330.86704	120	
331.16953	96	
331.93170	242	1+
332.76985	216	1+
334.87876	282	1+
336.94472	270	
337.30890	264	1+
337.83060	178	
338.93202	92	
338.94956	94	
339.82763	186	
340.83070	102	
340.93746	126	
341.94054	114	
342.31254	136	
345.32600	96	
347.31714	354	1+
348.94942	98	
350.32922	454	1+
350.90311	138	
351.33473	316	1+
352.56726	118	
354.94130	94	
356.77759	122	
357.77086	220	1+
360.18355	132	
361.33642	108	
363.93172	106	
364.31121	486	1+
364.35593	148	
367.78483	178	1+
END IONS

###FS:    #m/z: 336.94570 #charge 1+
###MS: 37
###MSMS: 38
BEGIN IONS
TITLE=Cmpd 28, +MS2(336.9457), 28.0-35.0eV, 0.8min #38
RTINSECONDS=48.394
SCANS=37-38
PEPMASS=336.94570	90602
CHARGE=1+
162.21491	112	
189.00343	100	
189.86785	176	
192.89242	104	
201.04646	88	
205.94886	272	
206.97397	182	
207.97481	102	
208.89029	102	
209.02858	90	
209.94512	176	
211.94456	3384	1+
212.88193	310	
213.88128	130	
213.89567	148	
213.93888	1646	1+
215.12424	102	
215.88687	952	1+
217.83828	108	
217.88007	108	
221.59828	116	
222.95256	210	
223.96191	164	
223.96913	154	
224.97977	146	
225.88368	172	
225.95509	98	
226.89704	206	
226.94360	108	
227.42881	98	
227.78619	176	1+
227.90860	114	
227.95683	124	
228.06601	94	
228.89693	174	
229.00532	100	
229.13472	158	
229.95531	3794	
230.86561	94	
230.88982	2212	1+
231.95066	2096	1+
232.82994	88	
233.89724	546	1+
233.94820	330	1+
235.81980	214	1+
235.89416	140	
235.94706	196	
237.05961	130	
237.99057	140	
238.09685	104	
238.21337	148	
239.04685	132	
239.90308	200	
240.15515	102	
240.83399	134	
240.93797	124	
240.96087	134	
244.95686	88	
245.93397	94	
246.91613	136	
246.97755	200	
247.84348	198	1+
247.96445	758	1+
248.90000	922	1+
248.98760	186	
249.95998	436	
249.98875	116	
250.43361	96	
250.83158	322	1+
250.97137	200	
251.07397	126	
251.62621	102	
251.96829	158	
252.16015	96	
252.22836	140	
252.83783	158	
252.91213	128	
252.97123	2502	
253.24145	102	
253.52240	90	
253.90651	394	1+
253.96500	90	
254.94824	162	1+
254.96603	680	
255.07457	586	1+
256.03542	176	1+
256.85066	102	
256.91811	140	
258.84232	92	
259.85131	292	1+
259.92740	92	
260.83209	98	
261.09927	90	
262.83725	94	
263.44653	94	
266.65293	98	
267.83816	176	
268.00041	102	
268.84011	888	1+
269.80261	146	
270.10288	156	
270.81178	100	
270.84119	170	
270.86307	198	
270.90051	94	
270.98136	100	
271.85067	242	1+
271.92037	164	1+
272.84096	92	
272.97638	96	
273.04126	114	
273.79377	206	1+
275.55677	92	
276.85759	318	1+
277.22841	88	
277.83588	244	
277.96604	96	
278.83885	324	
278.96488	102	
279.83678	240	
281.05133	128	
281.86636	124	
282.04547	150	
282.27554	146	
282.80071	124	
283.02122	138	1+
286.85091	794	1+
287.90985	174	
288.84310	122	
290.82932	130	
290.86423	196	
291.14083	228	1+
291.27511	222	1+
292.07589	228	1+
292.77389	88	
292.85677	150	
293.85187	92	
293.99813	108	
294.11126	230	
294.87416	144	
295.97184	260	
296.09672	140	1+
296.97491	224	
298.01612	92	
299.05732	178	
299.95045	88	
303.26637	98	
306.79655	132	
306.86285	90	
306.88949	180	
307.29048	104	
307.79926	174	
308.09486	94	
308.29816	196	1+
308.68994	100	
308.79208	126	
308.86972	120	
308.88321	110	
309.32885	102	
309.86613	146	
310.86569	246	
311.88332	152	
316.31732	96	
320.79129	158	
320.96253	102	
321.29295	98	1+
323.06289	94	
324.32089	108	
329.31876	158	
329.87235	118	
330.87552	88	
333.15472	138	
333.17933	92	
335.79779	118	
335.88773	100	
336.76451	114	
338.15455	116	
338.33822	96	
339.60701	94	
339.88903	116	
342.26383	102	
END IONS

###FS:    #m/z: 507.84481 #charge 1+
###MS: 37
###MSMS: 39
BEGIN IONS
TITLE=Cmpd 29, +MS2(507.8448), 28.2-35.2eV, 0.8min #39
RTINSECONDS=49.166
SCANS=37,39
PEPMASS=507.84481	78648
CHARGE=1+
196.01434	266	
224.97665	182	
229.19403	162	
232.90199	138	
233.89632	140	
235.13960	188	
236.89157	156	
241.85358	192	
242.94663	136	
244.09118	194	1+
250.90871	138	
250.97184	176	
252.07801	260	
253.09033	190	1+
253.15708	142	
253.85423	148	
263.13305	156	
266.09327	326	1+
266.16321	154	
266.87512	130	
267.91479	138	
271.87192	134	
271.88359	132	
272.85375	302	1+
276.88075	336	1+
277.15161	170	
278.83117	472	1+
280.83272	136	
281.11444	144	
282.05194	140	
287.85316	398	1+
288.03026	134	
289.03845	304	
289.87941	928	1+
290.86257	754	1+
291.86400	474	1+
292.15216	234	1+
293.11645	162	1+
293.87242	1470	1+
294.95940	318	1+
296.85129	270	1+
298.85613	180	
300.34560	164	
300.85106	204	
300.86172	206	
301.85010	472	
302.84730	290	
303.86201	598	1+
303.95237	154	
304.99463	230	1+
305.08760	262	1+
305.95452	180	
306.05922	142	
307.88775	1480	1+
307.97830	264	
308.14096	872	1+
308.87248	230	
309.83765	162	
310.15811	606	
311.88372	2956	1+
312.15881	138	
312.86983	442	
314.86306	1852	1+
318.82592	160	
318.85668	492	1+
321.81853	130	
322.11606	226	1+
322.87256	190	
323.87491	166	
324.04690	154	1+
324.85987	162	
324.90230	234	
325.86207	188	
325.90330	386	
326.11571	272	1+
326.81368	240	1+
326.88512	550	
327.05643	182	1+
327.15897	194	1+
327.88824	646	1+
328.18259	250	1+
328.87235	392	1+
331.79513	256	1+
331.87351	996	1+
332.87489	836	1+
332.95659	140	
333.17016	210	1+
334.76372	356	1+
334.87382	268	
335.84294	164	
335.88773	208	
336.13766	210	1+
336.87195	248	
336.90129	208	1+
336.98544	274	1+
337.87917	808	1+
337.98835	208	1+
338.85294	130	
338.86992	282	
339.08472	162	1+
339.16136	310	1+
339.88245	334	1+
340.17185	170	1+
343.19612	162	1+
343.87453	654	1+
343.90173	130	
346.06441	222	1+
347.82892	162	1+
347.97366	242	1+
348.89547	290	
349.89651	158	
350.88381	856	1+
351.06433	252	1+
351.12187	132	
353.78246	158	
353.85121	528	1+
353.88513	332	1+
354.10565	170	
354.37815	186	1+
355.89096	578	1+
356.05284	142	
356.87253	164	
357.80912	168	
357.94236	146	
358.76590	140	
361.86994	228	
362.85609	138	
363.13145	238	1+
365.04471	150	
365.76443	188	
366.83813	226	
367.06171	220	1+
367.70597	736	1+
367.72946	154	
367.76340	248	
367.77987	154	
367.84183	288	
368.70850	468	1+
368.75700	138	
368.83753	226	
369.83617	540	
369.89726	206	
369.98823	206	1+
370.02604	204	1+
370.86704	176	1+
370.90227	236	1+
371.83283	316	
372.04853	146	
372.83117	144	
373.71426	128	
373.90727	138	1+
374.81686	746	1+
375.86150	146	
376.88346	256	
378.72970	210	1+
378.90479	388	1+
379.43037	138	
379.85212	314	1+
380.09462	206	1+
380.72028	264	1+
380.85743	256	1+
381.76127	220	1+
381.84186	138	
382.04476	246	1+
382.71532	170	
382.76631	172	1+
383.11564	272	1+
383.79041	166	
384.11912	186	1+
384.81822	128	
384.85166	544	
385.39376	200	
385.83153	220	
385.85341	494	
385.90173	160	
386.82456	182	
387.06638	128	
387.61379	200	
387.84696	602	
388.85204	326	
389.14328	206	1+
389.20142	242	
389.85014	188	
390.06392	176	
390.15019	132	1+
390.20208	142	
390.84146	2140	1+
390.86363	152	
391.90789	212	
392.06753	338	1+
392.82550	1536	1+
393.86385	582	1+
393.89516	220	
394.83054	484	1+
394.91293	148	
396.76149	240	1+
396.88700	186	1+
397.09848	132	
397.73199	146	
397.85204	152	1+
398.24590	222	1+
398.72611	452	1+
400.23005	138	
400.80749	310	1+
400.86640	144	
401.15841	236	1+
401.21865	176	1+
401.81414	238	1+
402.86737	1232	1+
403.22721	220	1+
404.04458	138	
405.77334	160	
405.86128	420	
406.82189	128	
406.86018	450	
407.72661	136	
407.74056	192	1+
407.86813	748	
407.91389	366	1+
408.81080	128	
408.85260	2404	1+
409.71855	160	
410.09959	266	1+
410.83735	2984	1+
411.78345	306	1+
412.19131	146	1+
412.73277	442	1+
412.84246	736	
413.07520	304	
413.87657	152	
414.81848	140	
414.87933	186	1+
414.90520	130	
415.84130	208	
417.22497	130	
417.82556	218	1+
417.87345	154	
419.10790	158	1+
421.88299	602	1+
422.86048	148	
423.75940	146	
423.86664	1580	1+
424.15022	146	
426.13697	130	
426.86355	1496	
427.79822	180	1+
427.86254	746	
428.73464	516	1+
428.84812	2986	1+
429.68521	192	1+
430.85031	398	
430.86244	1512	1+
431.86713	1076	1+
433.85407	552	1+
435.85811	144	
435.89078	208	1+
438.13506	402	1+
439.14679	214	1+
439.89545	690	1+
441.79156	190	1+
441.88476	208	1+
442.84732	148	
442.86786	146	
444.87242	5650	1+
447.64042	102	1+
447.74211	216	1+
447.80949	132	
448.74435	168	1+
449.05694	130	1+
449.83388	130	
449.87702	846	
449.90435	178	
450.86987	796	1+
455.23943	254	1+
457.90435	556	1+
458.86892	216	1+
460.16300	202	
462.88429	1560	1+
464.88252	348	1+
465.26123	230	1+
467.14746	192	1+
467.88692	2614	1+
470.11273	174	1+
470.85415	130	
476.25625	168	1+
482.74143	152	
483.10219	144	1+
485.89787	1684	1+
486.28869	350	1+
487.29064	298	1+
491.75996	170	1+
491.79604	150	1+
491.82037	192	1+
495.24277	198	1+
499.78116	148	
504.44973	172	1+
504.91466	136	
508.91226	204	1+
509.29145	138	1+
509.91318	152	1+
512.68493	198	1+
END IONS

###FS:    #m/z: 359.96160 #charge 1+
###MS: 37
###MSMS: 40
BEGIN IONS
TITLE=Cmpd 30, +MS2(359.9616), 28.0-35.0eV, 0.9min #40
RTINSECONDS=49.9375
SCANS=37,40
PEPMASS=359.96160	76086
CHARGE=1+
83.20067	98	
180.87680	104	
191.10236	88	
199.08066	88	
200.09711	96	
205.95023	198	
208.88306	118	
209.92522	106	
209.94327	598	1+
220.01312	104	
220.05107	92	
221.18173	112	
222.95047	506	
223.88589	198	
223.95606	324	
224.94977	842	
225.96710	322	1+
226.88824	328	1+
226.94661	3912	1+
228.94224	3166	
229.95088	104	
230.13205	88	
230.91384	102	
232.02949	112	
232.08169	86	
232.79130	88	
233.89835	90	
233.96950	92	
234.64765	90	
235.65347	100	
235.84357	176	1+
236.02855	90	
236.89132	98	
238.21551	168	
238.89944	222	1+
239.03366	86	
239.51041	98	
240.05407	98	
240.94066	638	1+
240.96425	452	
241.96185	314	
242.88587	118	
242.96127	232	
243.95803	150	
244.95770	2130	
245.90204	94	
245.94138	452	
246.52335	134	
246.57797	94	
246.95261	1344	
246.97508	370	1+
249.06564	86	
250.31103	90	
250.95084	188	
251.03344	124	
252.11866	98	
252.84505	132	
252.89369	118	
252.95446	114	
253.83182	126	
256.97989	96	
257.92958	136	1+
258.85045	192	1+
259.90628	112	
260.94894	100	
260.96866	422	1+
261.08640	92	
261.13416	92	
261.84941	98	
264.82470	120	
265.04382	86	
265.08613	136	
265.82376	102	
266.51877	100	
266.54272	88	
266.81689	166	
266.96616	112	
267.24585	108	
267.97280	154	
268.46662	90	
268.79331	218	1+
268.95827	118	
268.97193	472	1+
269.79602	234	1+
271.84097	90	
272.84581	94	
273.87869	136	
275.20007	88	
275.92594	192	
276.02166	88	
276.84721	216	1+
276.86677	100	
277.80949	142	
279.62155	116	
280.03267	122	
280.26063	112	
280.70462	90	
280.79254	650	1+
281.28091	94	
281.88274	96	
281.96645	104	
281.99132	106	
282.43943	88	
282.90665	158	
283.03930	114	1+
283.07049	140	
283.83130	110	
283.85888	90	
283.97914	92	
284.55050	98	
284.92536	102	
285.86111	138	
286.79735	228	1+
287.43287	88	
289.82948	116	
291.10394	106	
292.82199	86	
292.94767	100	
293.43612	100	
294.86613	146	
295.01172	94	
295.92951	390	1+
297.82214	208	1+
298.80375	530	
299.86350	138	
300.52695	108	
300.90009	212	1+
301.86365	240	1+
304.02998	124	
304.91749	96	
305.81451	110	1+
306.08229	108	
306.27584	86	
306.30445	168	
308.29623	150	
308.79869	250	1+
309.07753	86	
309.29227	92	
309.32106	142	
310.82484	100	
310.88137	388	1+
311.85926	94	
312.49413	102	
312.84117	112	
314.88633	102	
316.30190	108	
318.00569	86	
318.12430	140	
318.93392	138	
321.81649	100	
323.01917	124	
323.24346	106	
324.89170	152	
325.14499	130	
328.31458	164	
328.92996	110	
329.77358	126	
329.87228	356	1+
330.28464	162	1+
330.87600	274	1+
331.82429	116	
332.90143	222	1+
336.33378	152	
336.94812	436	1+
338.83235	146	
339.12258	96	
340.93637	174	
342.79557	130	
347.18389	96	
349.09011	88	
351.77334	164	1+
352.88366	126	
355.70321	138	
355.88157	102	
357.71125	130	
357.85069	88	
358.20025	92	
358.36421	240	1+
359.70923	242	1+
360.86735	98	
360.88829	102	
360.92342	108	
363.12858	146	1+
364.87644	174	
END IONS

###FS:    #m/z: 336.94572 #charge 1+
###MS: 41
###MSMS: 42
BEGIN IONS
TITLE=Cmpd 31, +MS2(336.9457), 28.0-35.0eV, 0.9min #42
RTINSECONDS=53.6275
SCANS=41-42
PEPMASS=336.94572	85876
CHARGE=1+
133.49353	96	
189.86752	130	
192.89236	92	
193.96489	100	
200.09016	94	
205.94860	132	
206.40939	104	
208.98079	242	
209.89170	96	
209.94432	306	
210.88139	152	
211.00045	108	
211.94529	3202	1+
212.87700	1072	1+
212.89884	114	
213.93881	1294	1+
215.88607	440	1+
215.93983	160	
217.86119	150	
217.88485	144	
217.93713	122	
218.12445	86	
219.92712	104	
220.95530	158	
221.89026	174	
223.96007	612	1+
223.97601	230	
224.97818	92	
226.03851	90	
228.00862	94	
228.89537	192	
228.90941	138	
229.95532	3048	1+
230.89039	1540	1+
231.87211	88	
231.94958	1628	1+
232.82895	98	
232.89074	512	1+
233.82626	230	
233.89617	360	1+
233.94947	208	
234.10120	208	1+
234.81142	174	1+
234.83021	126	
235.89384	124	
236.85073	172	
237.39036	102	
239.07115	238	1+
239.90202	146	
240.94288	186	
241.04845	148	
241.94492	118	
241.96413	100	
244.98963	84	
246.97705	268	
247.20466	84	
247.52141	88	
247.87132	250	1+
247.96452	354	1+
248.89885	494	1+
249.96258	770	1+
250.82748	90	
250.94593	146	
250.98722	224	
251.03930	122	
251.90602	178	1+
251.94537	116	
252.83130	110	
252.93243	134	
252.97037	1778	1+
253.00908	90	
253.62881	92	
253.90664	672	1+
253.94608	106	
254.08517	268	
254.84761	182	1+
254.96630	976	1+
255.07379	898	1+
255.13250	90	
256.96522	134	
258.84729	158	
259.49560	130	
259.95692	140	
260.81930	94	
260.83475	136	
260.95061	102	
261.96697	90	
263.87938	94	
264.82960	112	
265.01611	158	1+
265.49148	90	
266.84382	166	
266.97417	154	1+
267.83898	832	1+
268.10791	106	
268.84265	548	1+
268.90159	92	
269.70944	88	
269.80064	246	1+
269.82008	104	
269.90793	270	1+
270.93274	100	
270.98097	316	1+
271.45074	94	
271.84693	384	1+
272.20954	92	
273.91811	86	
274.19896	92	
274.86257	214	
274.90140	126	
274.92805	194	
275.10833	138	
275.84636	152	
275.97034	86	
276.08517	170	1+
276.85408	354	
277.05902	88	
277.83871	142	
277.86474	178	
277.96172	126	
278.83832	346	
279.10036	118	
279.93157	100	
280.80725	84	
281.02572	236	1+
281.04748	182	
282.17771	110	
283.05296	86	
283.07443	86	
283.41451	100	
285.84668	976	1+
285.86912	86	
286.84921	730	1+
288.86173	108	
289.01269	218	1+
290.09105	94	
290.85316	126	
292.26200	86	
292.85985	108	
292.87525	88	
293.40046	88	
293.85808	322	1+
293.99513	122	
294.12647	136	
294.95946	132	
296.99419	210	1+
297.87856	88	
298.08226	142	
298.90751	92	
299.05966	212	
299.39365	92	
300.06307	122	
300.81840	124	
303.77520	86	
304.86545	186	1+
306.80843	208	1+
308.85986	356	1+
308.88582	118	
309.06973	90	
310.87866	180	
311.88257	88	
312.80556	152	
313.27823	86	
314.87907	164	
316.28014	88	
316.80891	130	
317.93137	86	
317.98350	92	
319.76056	212	1+
319.87750	114	
321.88648	86	
322.23685	88	
323.01315	120	
323.24090	96	
323.30586	176	
323.79886	158	
324.89016	234	1+
325.14401	190	
327.80790	172	1+
329.03014	146	
329.86798	150	
330.99072	86	
332.84323	110	
333.25809	86	
334.30556	90	
334.88477	86	
335.96666	90	
336.62876	98	
336.84696	96	
336.88277	116	
338.41979	90	
339.24905	86	
339.71526	92	
339.87088	88	
END IONS

###FS:    #m/z: 507.84444 #charge 1+
###MS: 41
###MSMS: 43
BEGIN IONS
TITLE=Cmpd 32, +MS2(507.8444), 28.2-35.2eV, 0.9min #43
RTINSECONDS=54.3985
SCANS=41,43
PEPMASS=507.84444	71874
CHARGE=1+
196.01685	194	
197.01827	130	
222.97306	148	
224.97499	194	
230.90475	152	
232.89973	248	1+
234.87949	128	
247.10980	168	1+
249.88579	138	
253.93711	128	
259.86744	170	
262.14027	170	1+
266.09290	140	
266.16400	126	
268.86650	150	
270.04291	148	1+
272.85598	214	1+
272.87597	136	
275.85162	388	1+
278.83509	418	1+
278.93069	174	1+
279.09785	308	1+
279.90574	144	
282.05183	174	
284.97443	212	1+
285.93865	196	
286.86841	146	
287.85449	548	1+
287.96257	328	1+
289.12542	248	1+
289.88014	616	1+
290.13116	178	1+
290.86138	638	1+
291.96140	176	1+
292.06457	128	
293.87381	1308	1+
294.04413	160	1+
294.09361	334	1+
295.13751	136	
296.80972	330	1+
296.85142	312	1+
298.80525	150	
298.85351	278	1+
299.10503	194	1+
300.15210	124	1+
300.84721	414	1+
300.86818	334	1+
301.84985	302	1+
301.94002	224	1+
302.13198	154	
303.86652	190	
304.85523	168	
304.87871	158	
305.04430	230	1+
305.86601	738	1+
306.84289	196	1+
307.19648	140	
307.78837	130	
307.89065	536	
308.14046	1060	1+
308.86951	830	1+
309.88754	256	
310.02322	192	1+
310.15798	1126	1+
311.34206	154	
311.88462	1672	1+
312.13615	170	1+
312.98715	146	
313.88411	374	
313.90261	172	
313.95975	168	
314.86525	1326	1+
316.86491	380	
317.81577	182	1+
318.12353	142	
318.85686	528	1+
319.87679	162	
320.81088	140	
320.96388	118	1+
322.88304	174	
324.85755	594	1+
325.90194	218	
325.98588	128	
326.13330	132	
326.88681	844	1+
327.12591	204	1+
327.91668	192	
328.84470	228	1+
328.88088	176	
328.90933	176	
330.79611	222	1+
330.88462	302	
331.87730	128	
332.87591	1272	1+
333.06698	150	
333.17641	250	
333.40060	132	
333.89243	248	1+
335.15883	144	
335.85752	214	
335.88184	236	1+
336.85543	180	
336.94270	154	1+
336.96451	154	1+
337.88105	386	
338.04392	134	
338.85450	128	
338.88200	340	
339.87101	134	
339.89806	224	1+
340.01514	240	1+
340.86094	334	
342.87224	360	1+
342.93069	114	1+
343.82526	212	1+
343.87264	202	1+
343.91343	176	
345.88557	154	
345.91417	142	
347.75709	138	
347.85317	136	
347.88781	418	1+
348.13276	144	
348.80020	344	1+
348.88851	284	1+
348.90962	128	
349.01602	202	1+
349.75525	438	1+
349.80307	286	1+
350.89354	126	
350.91612	162	
351.88709	308	
352.78430	146	
352.89454	272	
352.93418	222	1+
353.78661	220	
353.85125	458	1+
353.91020	316	1+
355.19598	126	
355.83341	154	
355.85258	308	1+
355.89052	246	
357.89142	198	1+
360.75209	136	1+
361.86219	274	1+
362.02857	172	1+
362.84906	158	
363.78979	126	
363.91779	166	
363.94802	130	
364.19518	174	
364.90744	134	
365.87065	158	
366.18661	202	
366.84215	510	1+
367.70571	182	
367.76628	148	
367.78326	154	
368.88037	200	
368.89767	360	
369.83885	1024	1+
369.88939	134	
369.90351	208	
370.19071	260	1+
371.82311	370	1+
371.90485	156	
373.90350	170	
374.81787	780	1+
375.07578	178	
375.22284	196	1+
375.79816	190	
376.05534	250	1+
376.38725	312	1+
376.88606	266	
377.77967	138	
377.88382	148	
378.80795	136	
378.88980	212	1+
380.14362	164	1+
380.71840	238	1+
380.92218	136	
382.78821	128	
382.83921	150	
383.00657	138	
383.71922	152	
384.84929	1186	1+
385.77631	508	1+
385.83090	236	
386.82544	196	
387.84901	534	1+
389.19967	330	1+
389.84875	206	
390.14415	176	1+
390.84049	1600	1+
390.90638	302	1+
391.91135	216	1+
392.03063	152	1+
392.82674	2040	1+
393.39253	154	
394.78565	166	
395.87111	214	1+
396.87872	132	1+
397.07077	100	1+
398.73191	170	
398.89503	166	
399.84376	246	1+
400.12422	170	1+
401.21607	150	
402.05450	126	
402.86633	706	1+
403.87082	596	1+
405.85879	834	1+
405.88350	216	
407.86844	438	
408.85167	1294	
409.72408	196	
409.85031	760	
410.28929	166	1+
410.72702	202	
410.83647	2366	1+
411.12275	134	
412.84243	688	1+
413.07487	450	1+
413.82192	220	1+
414.72950	128	
416.39775	160	1+
418.84422	150	
419.14566	172	
420.22371	162	
420.42374	162	
421.87819	170	
422.82300	188	1+
422.86337	1038	1+
422.87903	180	
423.77400	172	
423.86699	882	1+
424.33737	212	
424.89569	196	1+
425.00890	154	
425.75359	156	
425.78427	230	1+
426.78865	144	1+
426.85906	2438	1+
427.73317	832	1+
428.09330	492	1+
428.19130	152	1+
428.73580	526	1+
428.84678	3136	1+
428.88742	284	
429.90392	148	
430.74228	180	
430.80115	130	
430.86119	1722	1+
431.86782	1046	1+
432.41999	140	1+
433.81744	190	1+
433.85343	802	1+
433.90144	132	
435.77941	130	
435.85680	524	1+
437.91435	238	1+
438.07626	148	
439.89044	466	1+
440.08982	154	1+
441.89075	140	
441.98066	130	
442.87815	238	
443.77100	224	1+
444.87190	4446	1+
445.74194	234	
446.78097	160	1+
447.68982	256	1+
447.88098	338	1+
448.69230	202	1+
448.75169	154	
449.87902	1206	1+
451.87702	230	
452.76476	118	1+
455.78504	142	
457.90566	506	1+
462.88133	1764	1+
464.79072	132	
465.88827	330	1+
466.10973	188	1+
467.88861	2194	1+
470.78087	136	
485.24228	150	
485.89785	2004	1+
487.28118	140	
489.81051	134	
490.26884	158	
497.77799	220	1+
501.79888	174	1+
506.25078	140	
509.23810	198	1+
END IONS

###FS:    #m/z: 359.96134 #charge 1+
###MS: 41
###MSMS: 44
BEGIN IONS
TITLE=Cmpd 33, +MS2(359.9613), 28.0-35.0eV, 1.0min #44
RTINSECONDS=55.171
SCANS=41,44
PEPMASS=359.96134	66900
CHARGE=1+
94.00618	104	
180.47571	92	
187.87074	92	
187.89273	114	
191.10318	154	
193.94955	90	
194.89125	104	
201.40714	116	
206.40786	86	
209.94422	504	1+
210.01270	118	
214.42073	88	
214.89592	86	
218.91560	84	
221.88710	128	
222.95175	972	1+
222.97321	88	
224.94893	1154	1+
224.96959	398	1+
225.98218	100	
226.88029	156	1+
226.94712	4284	1+
227.93206	226	
228.90404	146	
228.94262	3218	
230.13256	112	
231.83661	86	
231.88521	150	
233.06830	134	1+
233.85092	92	
234.14284	134	
236.16426	90	
238.94246	140	
240.79096	86	
240.94213	690	1+
240.96113	636	1+
241.39345	90	
242.96182	736	1+
243.17746	92	
243.97895	124	
244.62260	120	
244.95762	2024	1+
245.94206	388	
246.95262	2282	
248.16137	90	
248.80484	156	
248.92432	96	
250.01820	114	
250.84030	194	1+
250.94983	218	
250.96883	158	
251.03107	94	
251.06956	108	
252.11305	108	
252.96429	128	
253.07876	90	
253.53491	86	
253.56444	102	
254.62100	104	
256.97754	88	
258.13624	106	
258.22899	94	
258.90123	116	
258.97249	132	
259.37106	102	
260.94382	150	
260.97055	248	
261.84679	152	
262.95072	178	1+
263.87337	110	
263.97773	122	
264.79639	190	
266.81458	460	1+
267.13629	100	
267.97613	744	1+
268.84498	84	
269.11396	138	
269.43861	152	
269.96905	548	
270.12932	86	
270.15217	138	
270.40198	94	
270.88656	148	
271.84685	104	
271.86340	94	
272.05995	244	1+
272.73003	140	1+
272.84464	238	
273.96731	102	
274.85369	100	
275.62784	106	
276.80976	448	1+
276.84358	224	1+
277.08528	86	
277.42694	88	
278.15030	172	
279.94541	106	
280.79639	376	1+
280.83057	116	
281.11737	116	
281.89849	88	
281.98796	110	
282.00422	86	
282.93058	130	
283.86167	88	
284.87801	86	
285.80380	210	1+
287.93261	104	
287.95214	86	
288.91673	88	
289.86823	98	
289.98435	96	
290.86401	116	
291.81568	98	
291.88577	92	
292.05067	102	
292.13525	96	
292.85902	162	1+
292.88015	94	
293.11875	146	1+
294.10359	92	
294.55441	86	
295.02409	96	
295.63640	86	
295.93340	244	1+
296.80712	90	
297.86507	134	
298.80489	800	1+
300.00564	90	
301.78570	162	
301.86051	100	
301.97834	172	1+
303.93630	190	1+
304.86280	106	
306.27379	252	
306.79406	92	
307.28804	406	1+
309.32112	102	
309.58773	86	
311.12392	86	
313.94367	94	
314.77963	86	
315.85619	208	1+
316.67554	102	
316.81725	122	
317.48240	106	
317.86646	234	1+
321.81699	146	
322.92731	160	
323.01560	236	1+
323.12999	90	
323.16233	100	
323.85677	86	
324.03584	138	1+
325.89327	216	1+
326.62690	92	
327.31975	88	
328.32458	92	
329.87614	120	
330.87434	164	
331.91284	130	
333.82062	94	
334.83101	100	
336.94354	194	
337.19897	94	
337.87992	102	
337.94815	228	1+
338.11500	86	
338.76947	102	
338.87096	290	1+
340.94450	114	
343.26927	138	
346.89923	164	
347.93228	88	
349.12238	112	
350.18500	86	
352.88420	152	
353.36313	88	
353.79741	94	
353.90802	118	
356.94539	96	
357.79441	212	1+
357.83669	92	
358.20038	122	
360.40861	92	
363.21107	106	
END IONS

###FS:    #m/z: 322.93021 #charge 1+
###MS: 45
###MSMS: 46
BEGIN IONS
TITLE=Cmpd 34, +MS2(322.9302), 28.0-35.0eV, 1.0min #46
RTINSECONDS=58.848
SCANS=45-46
PEPMASS=322.93021	1587632
CHARGE=1+
86.69082	80	
92.77094	78	
146.41757	86	
167.02469	96	
186.18647	92	
193.88936	102	
195.11050	76	
195.91915	88	
197.39492	78	
201.04303	100	
201.85891	86	
204.41045	92	
205.94881	334	
205.97360	224	1+
207.49230	100	
207.97472	134	
211.08772	84	
212.89375	362	1+
214.94445	90	
217.89409	98	
218.88409	84	
220.86528	86	
221.94198	116	
222.38504	84	
222.95600	528	1+
223.96047	384	1+
223.97480	106	
224.37272	82	
224.83825	118	
224.97712	128	
226.86247	142	
227.42688	82	
227.93067	246	
228.39447	96	
228.41115	80	
229.90391	102	
229.95421	98	
230.89750	82	
232.01627	96	
234.92999	100	
236.13603	92	
237.89419	264	1+
238.07283	100	
238.21789	92	
238.93686	350	
239.07812	420	1+
239.78524	86	
240.94091	4224	
241.94230	3300	
241.97394	90	
242.64664	98	
242.82521	100	
242.94177	11064	1+
243.88632	204	1+
243.90800	98	
244.49236	92	
244.94111	2216	1+
246.97616	404	1+
248.85057	80	
249.03792	92	
249.40692	90	
249.79468	96	
249.96935	358	1+
250.83699	86	
250.97161	230	1+
251.86578	90	
252.15046	78	
254.90991	198	1+
255.10299	78	
256.85153	186	
257.50735	90	
257.79712	90	
259.04648	104	
259.82413	76	
259.95630	102	
260.33877	80	
260.83040	268	1+
260.85417	94	
260.93143	104	
262.88362	224	1+
263.06800	84	
264.79275	146	
265.05814	170	
265.08397	124	
265.80417	114	
266.79960	90	
267.17279	94	
267.84320	126	
267.88626	76	
268.95715	332	
269.41512	78	
269.87567	94	
270.45236	84	
270.90865	80	
272.24858	86	
272.84819	260	
272.91710	84	
273.81364	152	
275.80874	92	
275.86359	112	
276.84868	198	1+
278.89911	92	
279.09080	1004	1+
279.25416	80	
279.80248	78	
279.89673	78	
280.00814	88	
280.86206	130	
281.41093	86	
281.88445	92	
282.01049	90	
282.39432	92	
282.85871	140	
282.92220	76	
283.09688	190	1+
284.04551	80	
284.29285	198	
285.03127	78	
285.07724	90	
285.29660	86	
285.79863	88	
285.86083	92	
286.26183	100	
287.79498	80	
287.80938	84	
289.88803	86	
290.85572	132	
291.53791	80	
291.80415	82	
291.81856	80	
291.86054	118	
292.87621	124	
293.80437	184	1+
293.86362	98	
294.87374	158	
295.88749	76	
296.77963	78	
296.80423	106	
296.85769	102	
297.83648	292	1+
300.06311	102	
300.78688	166	1+
302.88837	104	
303.88461	86	
304.80822	150	
306.88516	222	
306.95582	86	
307.28900	80	
307.79927	164	
307.83370	88	
307.89349	182	
307.91572	78	
308.29421	308	1+
309.86325	244	1+
309.88741	164	
309.91103	224	1+
310.31072	198	
311.88693	124	
312.80336	124	
313.41691	78	
315.49691	106	
315.87037	144	1+
316.79607	90	
317.87984	180	1+
320.30648	94	
321.08014	100	
322.27363	112	
323.23616	88	
323.93171	104	
324.12862	90	
324.88976	138	
325.17735	100	
325.80669	114	
325.89481	164	
327.90195	80	
328.03769	76	
END IONS

###FS:    #m/z: 340.94071 #charge 1+
###MS: 45
###MSMS: 47
BEGIN IONS
TITLE=Cmpd 35, +MS2(340.9407), 28.0-35.0eV, 1.0min #47
RTINSECONDS=59.62
SCANS=45,47
PEPMASS=340.94071	613574
CHARGE=1+
89.55408	82	
189.86350	114	
190.93261	82	
194.90007	110	
199.86448	84	
207.08940	92	
208.91877	94	
210.93721	136	
213.93922	674	1+
213.96062	92	
215.88712	138	
215.93399	148	
216.89237	176	
217.87948	270	1+
218.91235	88	
222.95391	150	
223.21543	106	
223.42805	82	
223.95725	252	
224.97885	142	
225.01666	84	
225.03504	86	
226.87154	190	
226.97164	142	
228.94025	92	
228.95653	214	
229.00154	86	
230.84600	88	
230.88933	744	1+
231.84775	82	
231.89169	484	1+
231.95124	1022	1+
233.89872	406	
233.94798	306	
235.89056	310	1+
235.91151	82	
235.94918	88	
237.06735	110	
237.90003	144	
239.84475	168	
241.84500	142	
241.90351	124	
243.83051	380	1+
244.44974	90	
244.88400	206	1+
245.12227	84	
246.48723	82	
246.93470	84	
246.94997	124	
246.97308	198	
248.03390	140	
249.40670	84	
249.90374	106	
249.96038	308	1+
250.99356	96	
251.95415	114	
254.94102	100	
254.96598	640	1+
255.01091	94	
255.07782	164	
255.13442	82	
255.90197	86	
255.94390	114	
256.06006	86	
256.89866	124	
256.96181	82	
257.09560	90	
257.16874	92	
257.52895	82	
258.84898	770	1+
258.96738	112	
259.95689	334	
260.83478	338	1+
260.93533	94	
261.21314	86	
261.91290	222	1+
262.20440	82	
262.40114	92	
262.96480	154	
263.87875	98	
264.90587	130	
265.01627	128	
266.90332	104	
267.51016	116	
268.84073	230	
269.85878	82	
270.38143	94	
271.44260	92	
271.89767	86	
272.10042	82	
272.84425	124	
272.86245	278	
272.93915	154	
272.98263	198	
273.00047	84	
274.86671	118	
275.81018	154	
275.85278	874	1+
276.83879	142	
277.89864	158	
277.96651	90	
278.84888	508	1+
278.92800	140	
279.85199	308	1+
279.91605	112	
279.96749	106	
280.25959	138	
280.87964	118	
281.38810	82	
281.84027	222	
281.86048	262	1+
282.79066	106	
283.00100	84	
285.02831	154	
286.06226	120	
286.96860	84	
288.83081	92	
288.86049	88	
289.09438	94	
290.62850	100	
290.79289	94	
290.81317	84	
291.85452	84	
292.43586	152	
293.85186	412	1+
294.89601	104	
294.98656	92	
297.80547	86	
297.97410	232	1+
299.05638	122	
299.85601	310	1+
303.08300	86	
303.09745	108	
304.91988	114	
306.29564	82	
306.88410	136	
307.28590	196	
307.79647	122	
308.29187	194	
308.88822	138	
309.45399	82	
310.15197	94	
310.88113	398	1+
312.87024	114	
313.84800	84	
317.87554	158	
319.60171	96	
319.82441	124	
320.85193	90	
320.87165	142	
321.85988	92	
321.88611	196	1+
322.30964	82	
324.89249	126	
325.09088	148	
326.58033	100	
326.86004	84	
326.96666	110	
327.81752	88	
328.28898	82	
328.86119	84	
329.79461	86	
329.86965	126	
329.92215	96	
330.81455	276	
330.88610	94	
334.27388	88	
340.63719	90	
341.83739	98	
343.20504	88	
343.90937	100	
344.43671	86	
END IONS

###FS:    #m/z: 363.95652 #charge 1+
###MS: 45
###MSMS: 48
BEGIN IONS
TITLE=Cmpd 36, +MS2(363.9565), 28.0-35.0eV, 1.0min #48
RTINSECONDS=60.3925
SCANS=45,48
PEPMASS=363.95652	249296
CHARGE=1+
45.93850	96	
182.86656	108	
189.86205	174	
191.85770	192	
196.88330	204	
197.96036	158	
205.88004	126	
207.87558	122	
208.46258	94	
208.94300	196	
209.94360	730	1+
210.88331	282	
211.87792	142	
212.87991	1526	1+
214.89448	118	
221.96040	138	
222.95320	732	1+
224.89046	128	
224.94948	1034	1+
224.97472	238	1+
225.96484	120	
226.94719	4762	1+
226.97267	378	
227.93235	124	
228.89410	526	
228.94168	5708	1+
230.88975	2562	
232.88623	418	1+
232.95176	112	
234.88353	134	
236.84394	208	1+
237.05395	142	
238.02459	106	
238.99973	92	
240.07628	138	
240.82192	90	
240.94057	864	
240.96130	860	1+
241.07935	104	
241.82386	90	
241.93944	2976	1+
242.41339	92	
242.94189	1966	1+
244.94283	634	
244.95804	3096	
245.16836	94	
245.83715	132	
245.94200	482	
246.95380	3490	1+
248.07393	94	
248.80269	226	
248.90069	872	1+
249.80146	126	
250.94787	150	
253.83866	122	
253.90447	232	1+
257.20191	90	
258.44416	104	
258.84669	198	
258.97270	164	
259.03176	136	
259.50737	94	
259.98037	128	
260.84285	90	
260.96558	750	1+
261.83036	296	1+
261.93572	116	
262.83874	278	1+
263.90319	110	
263.92581	110	
264.87947	210	1+
265.08480	142	
265.97778	224	
266.78620	126	
266.81624	434	1+
267.78096	112	
267.81894	298	1+
267.97619	366	
267.99643	90	
268.85499	146	
268.96399	422	1+
269.80753	128	
270.01214	90	
270.08090	100	
270.84327	410	1+
270.95367	108	
271.79066	104	
271.91782	188	
272.92010	94	
273.06515	92	
273.37999	92	
273.90995	228	1+
274.01174	90	
275.09651	202	1+
276.81185	204	
276.85420	198	
278.84268	284	1+
279.81137	134	
280.79300	102	
280.85155	268	1+
281.79415	150	
282.80570	132	
282.83193	314	1+
282.98428	102	
283.79015	498	1+
283.85010	184	
283.96635	104	
284.42010	100	
284.82082	158	
284.84076	546	1+
286.25837	96	
286.81597	132	
286.89407	200	1+
286.91550	136	
288.85772	226	1+
289.09019	92	
289.88510	344	1+
290.78361	132	
291.41635	106	
291.62292	110	
291.79994	96	
292.81505	122	
293.11935	154	1+
293.85798	110	
294.45879	130	
294.85836	166	
295.42280	92	
295.61277	128	
295.87702	126	
296.80952	122	
296.85889	340	1+
297.16677	108	
297.80961	168	
298.07869	174	
298.80333	926	1+
298.95871	226	1+
299.93471	262	1+
300.85066	96	
301.79996	542	
301.86234	352	
302.86197	186	
303.16783	94	
303.81299	174	
303.85489	628	1+
304.81110	332	1+
305.27970	270	1+
306.43236	128	
307.37536	100	
307.80371	246	1+
311.88236	106	
316.81303	362	1+
316.86684	146	
316.95513	104	
317.26291	134	
317.86101	166	1+
318.93255	132	
320.30821	92	
321.82200	266	1+
321.87123	130	
322.46197	98	
322.93291	142	
324.01854	110	
324.81495	134	
324.88042	102	
325.14870	110	
326.89137	270	1+
328.88134	104	
329.39563	100	
329.87101	100	
330.81473	110	
333.43050	100	
335.32952	124	
335.42008	98	
336.29534	102	
336.75072	108	
336.77736	160	
336.90430	96	
337.08847	90	
338.87283	136	
339.83453	152	
341.87653	222	1+
343.91265	100	
344.39959	92	
348.86558	92	
350.76951	208	1+
351.05406	102	
351.91295	90	
355.33262	94	
355.77161	186	1+
357.86392	144	
358.81118	126	
359.85140	156	
360.11668	92	
361.77786	94	
361.89528	104	
361.96233	98	
363.00610	286	1+
367.77456	108	
368.78912	250	1+
369.01636	96	
369.21528	118	
END IONS

###FS:    #m/z: 322.93015 #charge 1+
###MS: 49
###MSMS: 50
BEGIN IONS
TITLE=Cmpd 37, +MS2(322.9302), 28.0-35.0eV, 1.1min #50
RTINSECONDS=64.058
SCANS=49-50
PEPMASS=322.93015	1792500
CHARGE=1+
53.64001	80	
96.88284	80	
160.00499	82	
189.92427	94	
191.95540	138	
191.96635	76	
192.88862	128	
195.91929	78	
197.86848	100	
198.96440	82	
201.04650	114	
203.50221	112	
204.00664	76	
205.90874	76	
205.94937	280	
207.97471	116	
209.94376	90	
212.02526	78	
218.89090	194	1+
221.09223	90	
221.13783	82	
222.95648	726	1+
223.96224	494	1+
225.19349	84	
225.86720	296	1+
227.93171	122	
228.93287	76	
229.39794	84	
229.84035	86	
230.83744	170	
231.87411	86	
232.04607	88	
232.52925	74	
233.06474	82	
233.07977	76	
234.93018	110	
234.99853	82	
235.03708	84	
235.05015	86	
235.86441	112	
236.10585	82	
237.05383	80	
238.02604	90	
238.91581	112	
238.93842	298	
239.04693	86	
239.08399	126	
239.79080	348	1+
239.90986	132	1+
240.87926	388	1+
240.94146	4030	
240.98900	98	
241.88397	296	1+
241.93943	14044	1+
242.01239	124	1+
242.79011	78	
242.94166	9956	1+
244.81734	76	
244.94016	2276	1+
245.97363	232	1+
247.84819	74	
248.84261	134	
252.05485	108	
252.24981	78	
253.51911	76	
254.09214	74	
254.18834	80	
255.63718	88	
256.84353	74	
256.95977	84	
257.00544	126	
258.08304	112	
258.80969	86	
258.89446	82	
259.38286	92	
259.45769	92	
259.79904	134	
259.89094	74	
260.04741	76	
260.41604	110	
260.85035	78	
260.94164	100	
261.88541	164	
262.09691	80	
263.42470	98	
263.92029	106	
263.97824	236	
264.44981	100	
264.74748	102	
264.93337	84	
265.08926	178	
265.11963	86	
265.84897	82	
265.96788	78	
266.09365	92	
266.58271	90	
266.79957	80	
266.86967	80	
267.13064	92	
268.95829	134	
271.84592	218	1+
272.02147	80	
272.86114	106	
273.79369	76	
274.52208	106	
275.90525	80	
276.16021	100	
276.84347	116	
277.81305	200	1+
277.85852	80	
278.00580	100	
278.84277	398	1+
279.09174	1322	1+
279.14153	80	
279.15981	74	
279.36493	108	
279.84594	256	1+
279.92344	90	
281.45226	76	
281.81813	298	1+
282.79300	194	1+
283.06845	134	
284.29055	346	
284.87500	78	
284.92537	82	
285.84756	114	
285.93768	118	
286.14350	82	
286.85610	92	
288.93988	82	
289.78680	134	
290.78986	80	
290.88825	90	
291.80362	176	
292.80358	90	
292.87919	122	
294.28053	94	
295.36702	114	
295.93181	90	
296.01654	78	
296.85984	84	
298.89022	80	
298.90722	90	
299.80174	84	
299.82509	76	
302.24880	90	
304.88933	78	
305.14685	90	
306.88458	122	
307.59916	84	
307.79830	124	
307.88911	108	
308.09657	88	
308.29492	116	
310.30997	114	
310.43315	78	
311.88308	240	
312.28367	96	
312.86814	98	
313.85002	74	
314.75319	78	
314.82237	248	1+
314.92355	74	
317.25683	82	
319.12635	84	
319.74100	82	
321.04704	86	
321.38446	84	
323.84353	78	
323.88592	204	1+
326.15662	82	
328.03754	80	
END IONS

###FS:    #m/z: 340.94078 #charge 1+
###MS: 49
###MSMS: 51
BEGIN IONS
TITLE=Cmpd 38, +MS2(340.9408), 28.0-35.0eV, 1.1min #51
RTINSECONDS=64.8305
SCANS=49,51
PEPMASS=340.94078	685848
CHARGE=1+
133.66547	100	
179.08433	106	
192.93031	144	
205.95104	92	
206.41134	86	
206.98315	84	
210.93275	104	
211.93248	104	
212.87707	96	
213.88938	158	
213.93892	1046	1+
214.89918	102	
215.88427	648	1+
215.93691	180	
218.91039	88	
221.89132	182	
223.09046	84	
223.96174	238	
224.97618	96	
226.04745	88	
226.94601	128	
227.86037	86	
228.87515	84	
231.36961	134	
231.88993	132	
231.94994	1056	1+
233.89493	820	1+
233.94574	376	1+
234.80210	88	
235.15574	104	
235.87044	186	
236.87238	92	
239.10813	102	
239.90276	126	
239.92483	84	
240.83416	114	
240.85854	212	1+
241.83605	110	
242.84143	92	
243.37770	94	
243.92333	92	
244.09468	86	
244.83981	96	
244.95578	202	
245.96876	86	
246.97532	168	
248.80308	108	
248.88053	126	
248.90121	206	1+
248.94265	110	
249.84712	92	
249.88830	82	
249.95953	392	
250.97399	138	
254.90711	122	
254.94334	208	
254.96822	524	1+
255.07246	436	
255.80368	118	
256.07327	194	
256.85335	124	
256.90082	136	
256.95986	96	
258.80556	82	
258.84618	134	
258.96122	132	
259.84515	184	
260.53291	82	
260.61437	84	
260.83226	306	
260.90728	192	
261.01671	90	
261.84473	196	
262.92871	84	
263.91123	86	
264.07753	154	
265.03621	84	
266.86067	90	
267.07608	100	
267.25083	92	
267.56000	82	
267.83816	334	1+
267.88307	84	
268.09267	156	
268.23935	130	
268.84020	242	1+
270.42190	96	
270.82576	188	
270.84545	126	
270.86260	86	
271.83763	96	
272.85037	82	
272.97760	88	
274.89738	146	
275.81127	132	
275.86355	130	
275.91571	88	
276.36217	92	
276.85800	838	1+
277.96623	172	
278.73719	84	
278.79216	98	
278.84562	1188	1+
279.96576	96	
280.79536	276	1+
280.87277	84	
280.96527	200	1+
282.08228	104	
284.01419	156	
284.35810	84	
285.75665	92	
286.04566	84	
286.16637	108	
286.87578	166	
288.84648	258	1+
290.82546	146	
292.78480	110	
294.86108	432	1+
294.90844	94	
296.83691	90	
297.24960	104	
297.97865	158	
298.07989	82	
298.80441	110	
299.10884	88	
299.78335	256	1+
299.84191	146	
299.87775	134	
302.17399	88	
302.25053	100	
302.89855	106	
302.94787	84	
304.44986	134	
306.50404	118	
306.84817	86	
307.79730	248	
307.88457	106	
308.07107	94	
308.29355	202	
308.79640	138	
308.81234	110	
308.86662	114	
310.87961	400	1+
311.86611	174	
312.04699	84	
312.80117	82	
313.78176	112	
313.80875	134	
315.87179	110	
318.86957	156	
319.88195	190	1+
320.13305	88	
322.81200	198	1+
323.30021	132	
323.41695	82	
326.62072	82	
327.73506	90	
327.87701	122	
328.18662	140	
328.88367	108	
330.82189	106	
330.91750	92	
337.39262	88	
338.31355	100	
340.37419	100	
340.63693	88	
340.99744	94	
341.72418	112	
341.90070	84	
343.15039	86	
END IONS

###FS:    #m/z: 363.95668 #charge 1+
###MS: 49
###MSMS: 52
BEGIN IONS
TITLE=Cmpd 39, +MS2(363.9567), 28.0-35.0eV, 1.1min #52
RTINSECONDS=65.603
SCANS=49,52
PEPMASS=363.95668	274028
CHARGE=1+
78.61203	96	
187.93643	94	
189.86274	544	1+
191.86160	214	1+
192.68079	90	
196.88237	190	
205.01649	92	
205.89477	94	
206.93700	94	
208.87464	126	
208.88697	110	
209.87111	224	1+
209.87911	118	
209.94418	1510	1+
210.89094	92	
211.88637	194	
212.87931	1650	1+
214.89292	116	
218.90674	94	
222.95291	696	1+
223.88547	152	1+
224.94974	1006	1+
225.96891	178	
226.87114	208	
226.89016	110	
226.94718	5890	1+
227.10723	130	1+
227.87734	116	
227.93109	512	
228.89567	482	1+
228.94262	7628	1+
228.98734	92	
229.02030	182	1+
229.06951	108	
230.39885	108	
230.88968	2338	1+
234.88098	98	
236.91211	92	
238.38865	96	
238.93613	96	
239.95531	90	
240.88801	248	1+
240.94070	1856	1+
240.96130	658	1+
242.87245	212	1+
242.94068	2018	1+
242.95896	778	1+
243.09974	152	
243.82431	140	
243.90115	112	
244.07003	88	
244.95797	4230	1+
245.87801	256	1+
245.94140	380	
246.90375	228	
246.95315	4230	
247.63577	100	
247.95199	104	
248.90012	1110	1+
249.80387	162	
250.08779	90	
250.89490	190	
250.94682	176	1+
250.96663	184	
251.07049	116	
251.89481	122	
251.92418	94	
252.79763	106	
253.90648	172	
254.06477	90	
254.41373	124	
254.90595	150	
255.05620	100	
255.95163	108	
258.83316	126	
258.97359	156	1+
260.96896	374	1+
261.83229	96	
264.82467	112	
264.96380	398	1+
265.05859	204	1+
266.12805	92	
266.40504	226	1+
266.81735	136	
266.85559	96	
267.07113	214	1+
267.81414	198	
267.97100	504	1+
268.51088	102	
268.91873	120	
269.96745	1112	1+
270.87114	140	
271.91396	90	
271.94436	96	
276.63169	96	
276.85539	158	
277.54166	88	
277.80144	266	1+
277.92834	92	
278.85043	268	
278.94398	294	1+
279.10055	106	
280.10249	92	
280.79360	796	1+
280.83139	90	
281.08138	106	
281.85388	312	1+
283.07369	130	
283.10895	108	
283.79514	392	1+
283.98614	184	
284.05240	150	
284.43051	90	
284.52156	92	
284.82577	98	
284.86197	156	
284.88604	154	
285.77718	92	
285.84739	384	1+
285.88821	110	
286.41333	92	
287.00611	92	
288.82440	236	1+
288.86373	108	
289.39773	92	
290.47988	106	
290.78594	156	
290.86775	308	1+
290.95958	94	
291.09735	200	1+
293.85201	150	
293.92655	110	
294.02188	108	
295.83763	134	
295.92892	210	1+
296.80766	242	
297.80219	1262	1+
298.80368	946	1+
298.93771	104	
300.80171	356	
300.90187	96	
301.80744	164	
301.86169	690	1+
302.80708	370	1+
302.88383	128	
303.81155	222	1+
303.85427	442	1+
303.94315	352	1+
304.23405	100	
304.39890	104	
305.81808	90	
306.85567	100	
306.87444	324	1+
307.85663	176	1+
308.28887	128	
308.91957	132	
309.30926	88	
309.91191	92	
310.23222	106	
310.81555	114	
310.87626	114	
312.88351	116	
314.81706	118	
317.27474	88	
317.41458	88	
317.94060	112	
319.82678	138	
319.87397	106	
320.13996	184	
320.81188	202	1+
321.05232	88	
321.11782	90	
321.42199	118	
321.86321	96	
321.88074	354	1+
322.92818	204	1+
324.76195	198	1+
325.95496	90	
326.09712	88	
326.86803	176	
327.39069	114	
327.81073	142	
330.63346	94	
333.89062	248	1+
336.86392	110	
336.94632	154	
337.09245	128	
337.61407	94	
337.83076	164	
339.83102	126	
340.93898	110	
343.27636	190	1+
346.71760	244	1+
347.76736	102	
350.75620	248	1+
350.79521	112	
352.88986	164	
353.49940	92	
355.42061	96	
356.44667	92	
358.77958	140	
360.40125	90	
360.97702	90	
361.61906	96	
361.69837	90	
362.89482	90	
364.14035	94	
364.19246	90	
364.84108	138	
END IONS

###FS:    #m/z: 322.93009 #charge 1+
###MS: 53
###MSMS: 54
BEGIN IONS
TITLE=Cmpd 40, +MS2(322.9301), 28.0-35.0eV, 1.2min #54
RTINSECONDS=69.268
SCANS=53-54
PEPMASS=322.93009	2353490
CHARGE=1+
154.52778	102	
158.68402	84	
179.51999	78	
181.09332	140	
192.02049	80	
192.89053	110	
194.04341	90	
195.91762	178	
198.95781	82	
201.04487	126	
201.90429	76	
204.83533	76	
205.95207	128	
205.97006	78	
206.97075	156	
207.97222	148	
208.93652	166	1+
209.91882	80	
217.04480	82	
218.53801	106	
219.06672	90	
220.89679	92	
221.07387	76	
221.88531	94	
222.85753	84	
222.88509	82	
223.95709	348	1+
224.10774	76	
226.99934	90	
227.10659	74	
227.88439	74	
228.83025	104	
229.16507	78	
230.88949	88	
233.88424	274	1+
234.92831	74	
234.95427	74	
236.16236	96	
236.90090	112	
237.89767	78	
238.88195	220	1+
238.93841	336	
239.78876	240	
239.90588	80	
239.92538	138	
239.95562	104	
240.26725	84	
240.94059	5946	
241.08312	118	
241.91971	88	
241.94223	4572	
242.08292	80	
242.82260	90	
242.88485	118	
242.94226	13188	1+
243.86272	78	
243.88239	112	
244.00077	90	
244.93998	3288	1+
245.96937	470	1+
246.44093	88	
247.05030	88	
247.39202	94	
247.82443	114	
247.86145	102	
247.90639	254	1+
248.84675	74	
250.09737	80	
250.94457	98	
251.84007	132	
252.09004	74	
254.90992	114	
255.92174	104	
257.41080	78	
257.64554	88	
258.94197	96	
259.44812	84	
260.83314	228	1+
262.16209	80	
262.95081	96	
263.83027	146	
265.01747	100	
265.05830	126	
265.08445	244	1+
265.25944	84	
265.85919	156	1+
266.25411	124	
266.39650	82	
268.02230	76	
268.78476	76	
269.61294	90	
269.79755	98	
270.50250	104	
270.83176	98	
270.85188	76	
271.79943	86	
272.84656	134	
272.97605	82	
273.12011	92	
273.22156	96	
273.81217	212	1+
273.83986	86	
274.04828	76	
274.36557	82	
274.43672	114	
275.92376	90	
276.81122	196	
276.83994	164	
278.04501	80	
278.86400	164	1+
279.09277	1322	1+
280.83654	80	
281.27112	76	
281.99913	138	1+
282.85252	86	
283.06562	96	
284.29513	364	1+
284.81773	84	
287.81378	74	
289.52884	82	
289.79059	212	1+
291.53382	88	
291.80279	126	
291.94864	134	
292.43604	78	
292.82026	76	
292.86238	130	
293.86643	102	
295.40828	88	
295.86867	148	
296.86943	188	
297.86818	100	
299.78825	94	
299.88660	76	
300.88899	76	
301.36835	94	
301.88010	366	1+
302.13195	92	
305.46450	100	
305.87385	192	1+
308.29252	216	1+
308.42424	82	
308.87116	96	
309.41949	84	
310.81938	146	
311.86264	108	
311.88700	118	
314.80355	80	
314.86087	162	
315.28308	88	
315.81946	78	
315.88329	78	
316.76653	80	
318.16330	82	
319.23716	78	
319.71379	86	
319.75519	82	
320.82548	72	
321.11348	78	
321.92384	76	
321.94859	104	
322.03834	110	
324.29419	92	
324.85023	74	
324.88859	80	
325.76210	74	
325.90277	122	
327.08745	138	
327.87329	140	
328.01727	74	
END IONS

###FS:    #m/z: 340.94062 #charge 1+
###MS: 53
###MSMS: 55
BEGIN IONS
TITLE=Cmpd 41, +MS2(340.9406), 28.0-35.0eV, 1.2min #55
RTINSECONDS=70.04
SCANS=53,55
PEPMASS=340.94062	887552
CHARGE=1+
187.93616	100	
189.86475	144	
192.92671	352	
199.87318	128	
201.55379	90	
207.87070	128	
208.95554	180	
208.96698	92	
210.93868	164	
211.93075	86	
211.94477	96	
212.88068	116	
213.87624	128	
213.93944	1568	1+
215.88869	210	1+
215.93850	302	
217.85330	154	
217.88423	354	1+
222.95226	156	
223.11041	90	
224.85417	96	
225.86648	92	
227.57163	86	
227.96149	116	
228.83007	104	
228.94903	282	
229.44616	86	
230.88376	118	
230.90711	120	
231.88986	322	
231.94820	1420	1+
232.89979	136	
233.89750	464	
235.86815	130	
235.89683	116	
236.00967	104	
236.79317	88	
240.22669	128	
240.83225	124	
240.84517	356	1+
240.88374	100	
240.89704	88	
240.96048	120	
241.84854	230	1+
241.87066	92	
242.83050	772	1+
242.88726	116	
243.67285	108	
243.82886	434	1+
244.89182	92	
244.95494	406	
246.06807	134	
246.39288	86	
246.51587	98	
246.97914	302	1+
247.69939	94	
247.81542	90	
248.05506	126	
248.89634	128	
249.04101	122	
249.90261	136	
249.96148	418	1+
249.99701	144	
250.90605	86	
250.99437	132	
251.40206	86	
251.88362	134	
252.88976	116	
253.68337	90	
254.96603	1198	1+
255.07588	86	
255.90986	214	1+
256.26243	106	
256.96765	124	
257.00531	108	
257.03490	138	
258.01872	108	
258.84674	684	1+
259.62604	94	
259.90836	114	
259.95513	324	1+
260.83766	724	1+
261.43351	88	
261.93296	98	
262.85085	150	
262.97386	132	
263.88426	146	
264.01893	92	
264.24838	90	
264.95940	98	
265.01134	102	
266.84574	102	
266.91795	92	
268.84205	244	
270.83520	154	
271.35482	136	
272.35170	88	
272.85006	306	1+
272.93608	360	1+
272.97395	182	1+
273.79342	184	
274.83701	192	1+
275.85743	392	1+
277.91601	170	
278.84523	1340	1+
279.79981	100	
279.94300	184	
280.08554	106	
280.84248	380	1+
280.86037	366	1+
281.05719	92	
281.81845	156	
282.05604	90	
282.84130	134	
283.09343	92	
283.66485	86	
283.78878	88	
283.87337	126	
284.42008	88	
285.83089	102	
285.93216	92	
288.01776	88	
288.22824	98	
288.54336	88	
289.78607	86	
289.88661	120	
290.85837	186	1+
291.80581	202	
292.85188	88	
293.04938	92	
293.85328	346	
294.85115	184	
294.86731	142	
294.97081	132	
295.85260	132	
296.80493	144	
296.85985	198	1+
296.97293	174	
297.14763	86	
297.78443	154	1+
297.98150	126	
298.78729	182	1+
298.88960	116	
300.81017	110	
300.88057	262	1+
302.17803	164	
302.80506	252	1+
302.86314	222	
302.94377	380	1+
303.80732	216	1+
304.75851	98	
304.79840	214	1+
307.30422	94	
307.80216	154	
307.88934	170	
308.79892	108	
308.86427	262	1+
309.50371	88	
310.43503	86	
311.88064	252	
311.91122	120	
312.12072	92	
312.83286	86	
312.89560	98	
313.96521	146	1+
315.93532	100	
316.87435	96	
317.87389	102	
319.84974	100	
319.86623	132	
324.87728	174	
325.88212	104	
327.90185	96	
329.87350	266	
330.81261	180	
332.81415	118	
334.87375	170	1+
336.40802	90	
336.95747	106	
337.87161	240	1+
340.82109	92	
342.20711	86	
344.77584	132	
345.87166	94	
346.07022	102	
346.29217	90	
END IONS

###FS:    #m/z: 363.95663 #charge 1+
###MS: 53
###MSMS: 56
BEGIN IONS
TITLE=Cmpd 42, +MS2(363.9566), 28.0-35.0eV, 1.2min #56
RTINSECONDS=70.812
SCANS=53,56
PEPMASS=363.95663	370244
CHARGE=1+
187.86812	130	
189.86315	544	1+
191.85915	502	
192.88965	190	1+
196.03600	106	
205.75913	86	
207.87744	398	1+
207.94750	196	
208.94782	114	
209.94441	886	
210.88307	264	1+
212.88025	1534	1+
215.89940	90	
216.41129	214	
218.93967	92	
222.95157	916	1+
223.46114	140	
224.58399	94	
224.89033	92	
224.90337	100	
224.95081	838	1+
224.98900	104	
225.05565	98	
225.88423	684	1+
225.93486	94	
225.97020	190	
226.94699	6744	1+
227.91421	102	
227.93392	444	
228.89310	352	1+
228.94266	6548	1+
229.09597	92	
230.83452	96	
230.89033	2242	1+
231.50407	98	
232.88526	646	1+
234.87571	278	1+
235.46473	92	
235.85507	102	
236.89581	248	1+
237.01992	88	
237.89834	194	1+
238.79047	272	1+
238.93833	88	
239.79237	230	1+
240.14218	114	
240.94108	1128	
240.96173	328	
241.94261	1012	
242.90612	88	
242.94165	2954	1+
243.83493	260	1+
243.96912	88	
244.14476	110	
244.95768	3996	1+
245.89500	100	
245.94052	376	
246.95249	3320	1+
247.87049	270	1+
248.80534	128	
248.90005	936	1+
249.00279	118	
249.40337	232	1+
250.79303	94	
250.94735	482	1+
251.91555	90	
254.90404	142	
255.87223	112	
255.96099	108	
256.83783	138	
258.84607	238	
258.97238	100	
259.05902	94	
259.42209	112	
260.83878	104	
260.96706	574	1+
261.04062	92	
263.08183	94	
264.81531	586	1+
264.96035	128	
264.97964	90	
265.05959	160	
266.78602	122	
266.96497	138	
267.97369	594	
268.81226	242	1+
268.90634	220	1+
268.96055	184	
269.80446	328	1+
269.86283	104	
269.96843	802	1+
270.94694	104	
271.09631	96	
271.91486	110	
272.10004	122	
272.85450	142	
274.87823	102	
275.39941	134	
276.13362	102	
276.80856	174	
276.85058	162	
278.79450	100	
278.84841	120	
278.88472	88	
278.91536	200	1+
279.09540	144	
279.79784	86	
280.10789	106	
280.30974	86	
280.79502	608	1+
280.83477	190	1+
281.27682	106	
281.84976	90	
282.02089	90	
282.78229	112	
282.88579	244	1+
283.05329	136	
283.06770	106	
283.79953	142	
283.85229	190	1+
283.98347	384	1+
284.07372	122	
284.80315	120	
284.87208	108	
284.93209	140	
284.96333	92	
285.84643	172	
288.82527	246	1+
288.86602	138	
290.85752	234	1+
292.43377	90	
292.85920	122	
292.93336	236	1+
293.84831	286	1+
293.87610	108	
293.89486	92	
295.92875	112	
296.47083	102	
296.80514	212	1+
296.92334	90	
297.92925	184	1+
298.33634	106	
298.80414	1114	1+
299.82712	186	
300.14603	92	
301.79856	158	
301.86368	156	
302.57608	88	
303.10541	110	
303.37105	88	
303.85764	430	1+
303.94252	100	
304.26189	104	
304.80934	88	
304.88579	100	
305.22631	94	
305.92819	88	
306.80369	202	1+
306.87983	240	1+
307.11702	138	
307.13423	150	
308.43931	86	
308.92277	98	
309.93171	96	
314.81861	92	
315.58387	88	
316.06052	128	
316.81944	202	
317.18697	98	
317.81492	344	1+
317.87209	148	
318.99733	108	
320.44732	98	
320.81203	100	
320.95531	96	
321.00161	100	
321.74970	190	1+
321.81808	436	
321.86261	110	
322.15693	162	1+
322.93027	206	
322.98184	288	1+
323.82071	126	
323.85004	158	
324.90300	190	1+
326.86974	148	
327.08433	110	
328.80964	92	
328.82879	106	
328.88291	330	1+
330.86587	90	
331.53865	92	
336.86662	296	1+
336.94258	204	
337.95063	126	
339.82522	138	
340.93867	250	
344.98396	92	
346.35610	96	
349.31698	112	
351.77811	104	
352.89012	96	
356.89126	104	
366.11448	100	
367.78596	88	
END IONS

###FS:    #m/z: 507.84478 #charge 1+
###MS: 57
###MSMS: 58
BEGIN IONS
TITLE=Cmpd 43, +MS2(507.8448), 28.2-35.2eV, 1.3min #58
RTINSECONDS=74.4785
SCANS=57-58
PEPMASS=507.84478	99044
CHARGE=1+
196.01531	366	1+
210.10412	152	
214.02658	256	1+
214.88621	242	
224.97479	216	
230.89961	132	
232.87730	130	
232.89607	238	1+
234.89145	200	
236.35817	154	1+
236.88721	232	
237.86212	156	
250.90956	260	1+
254.81110	154	
258.87734	136	
259.03388	134	
262.13327	200	1+
263.41587	174	
266.08975	192	
266.16714	304	1+
268.10510	148	1+
272.84999	222	
275.84259	258	1+
276.86188	134	
278.83465	620	1+
279.36823	156	
279.88961	144	
280.83015	224	
283.84454	150	
285.07975	134	
285.85749	504	1+
285.94240	210	
286.88977	136	
287.85287	1550	1+
288.87929	158	
289.03662	190	
289.85010	376	
289.87697	632	
290.86681	294	
291.86374	196	
291.88029	154	
292.05595	140	
293.87422	1082	1+
294.87511	662	1+
296.85405	438	1+
297.80265	356	1+
298.80471	300	1+
298.85322	172	
300.22664	172	1+
300.84719	278	
300.86189	218	
301.80544	410	1+
301.85404	198	
301.88593	156	
302.80069	226	1+
302.84351	140	
302.86056	140	
302.89404	138	
303.86828	1010	1+
304.95972	194	1+
305.86351	2480	1+
306.12519	212	
306.90389	200	
307.89131	476	
308.00573	250	1+
308.14069	1366	1+
308.87420	2722	1+
310.15777	780	1+
311.88346	2580	1+
311.93442	150	
312.04825	142	
313.37114	256	1+
313.82402	138	
314.86444	1076	1+
315.89799	180	
318.37407	142	
319.85884	148	
320.86181	410	1+
321.81791	134	
321.96296	256	1+
322.88716	162	
322.96624	186	1+
323.87452	610	
324.85994	292	1+
324.90073	258	
325.14713	162	1+
325.81041	136	
325.90184	564	
325.94664	116	1+
326.04724	90	1+
326.23946	244	1+
326.85754	202	
326.88282	4896	1+
328.87923	542	1+
329.17318	206	
329.86097	152	
330.16219	176	
330.87947	618	1+
331.94909	152	
332.87335	1046	1+
333.76847	160	
334.86167	320	1+
335.83730	140	
335.88386	178	
335.90407	286	1+
336.77732	130	
337.81001	278	1+
337.88197	590	1+
340.00163	282	1+
340.76847	206	1+
340.86591	204	1+
341.83670	150	
343.87321	520	1+
346.83955	244	1+
346.96480	182	1+
347.77284	350	
348.17345	134	
348.90459	502	1+
349.75573	294	
349.80142	140	
349.96923	142	1+
350.75165	184	
350.76753	302	1+
350.88867	528	
351.88770	290	
353.84976	262	1+
353.89332	210	
354.90866	152	
355.88814	396	
356.89095	192	
356.96889	118	1+
357.37038	152	
358.87095	260	1+
359.75995	262	1+
359.78044	318	1+
361.86703	138	
364.71304	178	1+
365.76427	216	
366.76095	486	1+
366.77985	144	
366.83911	506	1+
367.70857	284	1+
367.76401	346	1+
367.81555	152	
367.91370	146	
368.89941	274	
368.95605	132	
369.78537	162	
369.83449	1440	1+
369.89392	258	
370.73493	180	
370.80220	276	1+
370.85201	152	
370.90156	466	1+
372.78183	324	1+
372.82007	188	
372.84648	194	1+
373.71681	174	
373.90310	252	
374.81293	636	1+
374.90525	214	
375.88029	162	
377.05968	124	1+
378.73602	384	1+
378.89355	250	1+
379.38637	180	
380.85853	224	
381.83920	370	1+
382.87248	138	
384.85134	676	1+
385.77293	248	
386.84553	260	
387.73602	130	1+
387.84601	696	1+
388.76571	198	1+
389.19786	212	1+
390.72403	190	
390.84287	1882	1+
390.91337	190	1+
391.76575	144	
392.18491	264	1+
392.72681	264	1+
392.77990	144	
392.82450	1914	1+
393.75668	146	
393.80071	168	
394.86356	222	1+
397.94152	188	1+
398.72877	438	1+
398.86854	152	
399.72865	304	1+
399.84963	988	1+
400.80684	172	
401.87716	138	
402.84122	162	
402.86387	372	
403.07312	166	
403.87014	492	
403.89274	162	
404.17789	194	1+
404.80537	138	
404.87394	284	
405.85840	1144	1+
406.78116	148	
407.74108	348	1+
407.86691	1456	
408.85017	2292	1+
409.74155	146	
409.90020	240	1+
410.83675	2260	1+
410.90423	202	1+
411.86397	168	
412.83219	472	1+
412.85095	586	1+
413.07241	330	
413.75017	154	
413.87534	160	
417.85385	262	
418.37668	146	
418.72960	194	1+
418.84178	130	
421.72285	234	1+
421.87940	302	
422.86452	324	
423.75211	154	
423.79897	194	
423.86794	1262	1+
424.91117	148	1+
425.31085	94	1+
425.75246	288	
425.77337	150	
425.81575	232	1+
425.87258	274	
426.86181	1744	1+
427.70642	282	1+
427.73910	398	
427.77542	166	
428.74400	220	
428.84764	3306	1+
429.69098	294	1+
429.74052	458	1+
429.81881	212	
430.74477	322	1+
430.85775	1732	1+
432.68580	170	
433.71210	244	1+
433.85469	608	1+
434.88630	196	
435.86018	174	
439.89569	398	1+
440.87529	162	
441.84025	192	1+
444.69018	158	
444.87223	4286	1+
445.75452	464	
446.74732	230	
446.79864	130	
447.71484	632	1+
447.88622	278	
448.77556	242	1+
449.68862	214	
449.87820	788	1+
450.70787	130	
450.74959	154	
451.69580	152	
451.86681	346	1+
451.90478	144	
453.86731	242	1+
453.87815	132	
457.90623	1044	1+
462.88171	1548	1+
465.72078	248	1+
467.70345	134	
467.88802	1834	1+
468.77562	266	1+
485.89866	878	1+
486.83774	136	
497.66203	138	
500.78894	182	1+
509.28128	260	1+
510.24563	198	1+
END IONS

###FS:    #m/z: 336.94547 #charge 1+
###MS: 57
###MSMS: 59
BEGIN IONS
TITLE=Cmpd 44, +MS2(336.9455), 28.0-35.0eV, 1.3min #59
RTINSECONDS=75.251
SCANS=57,59
PEPMASS=336.94547	78110
CHARGE=1+
101.96359	78	
140.83443	92	
181.86567	94	
192.04911	88	
196.88183	124	
205.95320	132	
206.96960	98	
208.97960	92	
209.02322	84	
209.09785	94	
210.88504	118	
211.94504	3158	1+
212.87866	1056	1+
213.93960	966	1+
214.87742	130	
214.89467	190	
215.88354	552	1+
215.93839	188	
217.39983	86	
218.83958	84	
218.90115	80	
220.88243	82	
223.96178	226	
223.97456	116	
224.12813	94	
224.97585	112	
226.86471	128	
226.95009	238	1+
226.97339	128	
228.84367	120	
228.89384	316	1+
229.95431	3346	1+
230.02283	110	
230.88860	1472	1+
231.95053	2034	1+
232.82863	106	
232.86037	86	
232.94305	298	1+
232.99364	78	
233.40794	82	
233.89652	536	1+
234.84006	82	
234.91638	92	
235.79107	82	
236.99646	118	
237.06450	144	
237.43450	78	
238.02477	80	
239.11350	92	
240.84627	124	
240.96070	130	
241.06344	186	
241.86104	90	
242.84190	182	1+
244.95596	140	
246.09789	84	
246.82540	282	1+
246.85164	80	
246.97897	216	
247.96636	640	
248.89921	674	1+
249.96167	338	
250.95180	338	1+
250.96807	216	
251.79948	80	
251.82936	404	1+
251.87181	78	
251.91077	92	
251.97382	118	
252.83191	322	1+
252.88412	78	
252.90543	338	1+
252.97058	2282	1+
253.08784	176	
253.95906	98	
254.09452	94	
254.96540	636	1+
255.07229	172	
255.91802	156	
256.07783	162	
256.85124	140	
256.91202	122	
257.96130	90	
258.84740	1106	1+
259.85049	776	1+
259.95404	118	
260.83825	80	
261.46932	90	
261.83208	150	
262.03949	78	
263.15160	78	
263.39655	102	
265.87257	184	
266.86232	80	
267.84104	180	
267.98841	84	
268.84071	666	1+
268.95844	118	
269.79305	222	1+
269.89448	96	
270.79505	186	1+
270.98221	240	
272.10574	82	
272.16194	170	1+
275.85562	518	1+
277.83781	676	1+
278.73150	114	
278.83765	352	1+
279.87410	78	
280.05376	206	1+
280.07157	106	
280.10229	92	
280.45806	104	
280.83597	118	
281.87418	130	
283.87948	136	
285.41671	88	
285.85220	228	
286.84889	878	1+
288.83700	80	
288.90820	102	
289.06282	78	
289.88594	78	
290.85481	194	
291.85969	216	1+
292.82619	104	
293.10633	114	
294.86412	176	
295.97644	78	
296.15590	96	
296.86725	146	
296.97123	114	
297.91456	106	
298.58256	80	
298.87982	96	
299.85684	98	
299.87475	128	
299.89102	144	
300.87567	112	
300.90825	78	
301.29168	94	
302.85613	78	
306.88431	96	
307.02017	82	
307.30427	78	
307.38179	90	
307.61002	104	
307.80189	162	1+
307.86418	116	
307.89292	106	
308.76948	88	
308.87347	106	
309.88069	142	
310.41914	150	
310.86217	322	1+
312.33584	78	
312.41372	102	
315.10209	92	
315.83941	82	
316.18414	78	
316.97289	78	
317.86988	80	
318.38217	88	
318.61451	114	
319.79731	78	
321.47882	82	
322.03867	100	
322.34039	78	
322.83878	86	
323.75763	86	
324.86047	86	
324.89586	102	
327.87068	84	
327.91742	82	
329.10364	78	
329.87078	302	1+
332.93731	78	
333.87450	190	1+
334.95459	78	
336.71869	98	
338.36333	80	
338.79376	138	
338.86043	80	
339.78333	84	
340.81413	80	
342.18929	84	
END IONS

###FS:    #m/z: 359.96142 #charge 1+
###MS: 57
###MSMS: 60
BEGIN IONS
TITLE=Cmpd 45, +MS2(359.9614), 28.0-35.0eV, 1.3min #60
RTINSECONDS=76.0235
SCANS=57,60
PEPMASS=359.96142	54746
CHARGE=1+
103.44331	112	
180.86999	86	
183.05990	80	
203.55109	86	
209.94496	734	1+
213.66256	92	
215.88522	104	
216.00973	80	
216.98534	80	
221.94194	82	
222.88637	262	1+
222.95180	964	1+
224.46801	86	
224.94992	852	
224.97368	190	
225.06674	94	1+
225.88426	106	
225.97144	122	
226.94737	4180	1+
227.93013	252	
228.94320	3378	1+
229.06397	84	
229.93297	94	
232.88682	86	
233.49991	96	
233.95715	226	1+
234.93041	80	
235.84820	152	
235.93397	132	
236.01165	90	
236.86310	92	
237.05603	248	1+
237.95472	92	
238.05932	218	1+
238.90388	228	1+
238.96979	114	
240.94077	882	1+
240.96066	680	1+
241.78850	78	
241.86318	80	
241.89340	90	
242.95734	520	1+
243.90094	142	
244.95793	1946	1+
245.85042	100	
245.87452	104	
245.94209	212	
246.95347	2286	1+
247.86758	80	
250.86725	98	
250.94978	182	
251.01693	84	
252.51111	100	
252.95792	118	
255.78400	80	
255.95125	90	
256.88332	98	
257.08608	84	
257.11740	82	
257.50748	94	
257.80177	184	1+
257.89969	86	
258.84174	82	
258.97263	150	
260.97042	476	1+
261.41962	80	
261.82367	338	1+
261.86837	80	
261.89836	94	
262.07534	90	
262.89250	94	
264.79742	96	
264.81551	90	
264.83313	84	
265.57401	106	
265.85358	82	
266.81274	400	1+
266.84846	214	1+
266.86284	84	
266.92771	86	
266.99212	80	
267.97487	384	1+
268.65587	86	
268.96072	502	1+
269.91022	128	
270.79482	194	1+
271.84986	234	1+
271.88785	106	
272.44060	98	
272.89366	90	
272.91742	84	
274.79462	114	
274.81313	88	
274.91456	206	1+
275.96992	338	1+
276.03788	84	
276.81361	110	
276.85666	90	
278.79587	518	1+
278.85135	400	
278.88361	108	
279.42071	90	
280.27105	80	
280.79451	570	1+
281.91751	88	
281.98764	110	
282.11781	118	
282.82890	336	1+
283.83229	316	1+
283.98467	138	
284.81952	164	
285.13902	86	
285.86324	94	
285.91838	132	
290.38186	112	
291.80101	142	
292.13785	94	
292.85746	102	
292.93790	100	
293.11364	92	
293.87795	110	
293.92621	292	1+
294.11837	88	
294.84866	416	1+
295.01856	96	
295.89200	104	
296.02270	106	
297.11205	116	
297.80643	82	
298.58472	86	
298.78163	112	
298.80434	606	1+
299.14047	140	
299.43166	92	
299.96527	98	
300.79764	102	
300.82392	282	1+
302.76653	80	
302.79177	88	
304.83217	88	
305.98276	154	1+
307.88198	128	
309.02431	88	
309.50145	92	
309.80516	122	
310.23431	78	
310.88013	138	
310.92008	100	
312.29950	138	
312.86347	118	
314.82080	222	
317.82297	118	
318.11716	92	
318.82033	114	
319.82800	106	
319.85853	84	
321.14229	98	
321.82349	150	
321.88546	242	1+
321.91929	80	
322.83305	306	1+
322.93368	90	
324.34512	90	
324.38286	92	
326.18325	88	
326.90225	100	
327.88911	138	
329.87499	142	
329.94625	80	
331.88715	236	1+
332.80763	100	
334.94592	80	
335.14011	80	
336.94568	368	
338.87267	120	
339.06867	80	
340.93735	146	
341.94139	86	
342.20640	92	
342.63212	98	
344.78989	218	1+
345.79396	150	1+
347.38982	100	
348.93386	92	
350.79778	96	
352.88597	136	
353.68868	104	
356.77298	148	
364.00544	80	
364.23160	96	
365.19809	196	1+
END IONS

###FS:    #m/z: 507.84485 #charge 1+
###MS: 61
###MSMS: 62
BEGIN IONS
TITLE=Cmpd 46, +MS2(507.8448), 28.2-35.2eV, 1.3min #62
RTINSECONDS=79.704
SCANS=61-62
PEPMASS=507.84485	106626
CHARGE=1+
192.02092	204	
196.01745	230	
197.02066	150	
198.88396	288	1+
211.87468	174	
214.88463	398	
216.89245	214	1+
227.95482	150	
232.89850	562	1+
234.89253	318	1+
236.88628	326	1+
238.06285	222	
240.79369	208	
247.13986	142	1+
249.05669	144	
252.07704	184	
254.09511	144	
254.41234	148	
254.90548	352	1+
258.87282	272	1+
259.10152	212	1+
260.86915	170	
263.94595	150	
266.16782	370	1+
266.79545	130	
266.86271	184	
270.80764	134	
271.85088	332	1+
272.37080	168	
276.83996	350	1+
276.96184	212	1+
277.96704	134	1+
278.83238	178	
279.05255	196	1+
279.83237	128	
281.37776	150	
281.84257	186	
281.86316	276	1+
283.89496	268	
284.08515	164	
285.85616	282	1+
287.85298	1004	1+
288.02426	142	
289.84515	188	
289.87985	708	
290.13183	164	
290.87067	134	
291.12359	228	1+
291.86903	164	
292.80523	250	1+
292.85502	138	
293.87456	788	1+
295.78854	148	
295.80884	240	1+
295.87635	130	
295.90128	128	
296.85379	264	
296.94129	136	
297.84215	256	1+
300.86111	144	
301.84804	156	
301.96157	144	
302.85095	130	
302.88551	144	
303.86999	772	1+
305.86345	2750	1+
305.96129	130	
306.12685	244	1+
307.82671	126	
307.86507	196	
307.89128	654	
308.14003	1086	1+
308.87544	1990	1+
308.93906	130	1+
310.15623	534	
311.16180	274	
311.88412	2284	1+
311.95558	126	
312.00469	130	
312.81736	204	
312.86775	724	1+
314.86530	1106	1+
316.80565	128	
316.86271	344	1+
316.88486	146	
318.07844	172	1+
318.85809	284	1+
318.87593	154	
320.87897	302	1+
322.84931	258	
323.86876	1144	1+
323.93268	134	
324.36791	246	1+
324.88478	142	
325.90121	254	
326.80390	280	1+
326.88386	5840	1+
328.87548	532	1+
329.79335	150	
329.94483	156	1+
330.15727	156	
330.79516	132	
330.88036	384	1+
331.79066	312	1+
332.87389	664	
333.17500	136	
333.83642	126	
333.87585	364	
334.77856	308	1+
334.86479	130	
334.88142	230	
335.83804	132	
336.87008	166	
337.88420	180	
338.87720	140	
339.33338	144	
339.74109	128	
339.88758	126	
340.81865	298	1+
343.87329	322	1+
345.90466	162	
347.75020	364	
347.77380	262	1+
347.87783	258	1+
348.16861	204	1+
348.73475	148	
348.91395	152	
349.75678	340	1+
349.80370	218	1+
350.83301	496	1+
350.88484	704	1+
350.90512	136	
351.11060	160	
351.76988	354	1+
352.84299	602	1+
353.99267	202	1+
355.89218	520	1+
356.81797	132	
357.75410	248	1+
358.19709	140	
358.75559	224	1+
360.86793	178	
362.77448	142	
363.72080	278	1+
365.76297	262	1+
365.79498	256	1+
366.18674	202	
366.60686	184	1+
366.85367	182	
366.90419	136	
367.17091	130	
367.71064	170	
367.77356	278	1+
367.83885	422	1+
368.88965	282	
369.01250	154	
369.71446	350	1+
369.83390	706	1+
369.90990	148	
370.80059	218	
370.88001	208	
371.83700	336	1+
372.78247	416	1+
372.88798	168	
373.73095	172	
373.83060	216	
374.81223	1012	1+
374.88038	278	
375.86597	164	
376.85938	142	1+
376.88257	242	1+
377.73176	174	1+
378.85965	150	
379.75066	162	1+
380.38739	294	1+
380.78558	464	1+
380.89403	132	
381.71590	236	
381.83557	962	1+
382.85848	132	
384.79518	232	1+
384.85038	298	
385.77432	178	
385.82039	628	1+
385.85010	246	
386.85332	154	
386.98696	162	
387.77440	434	1+
387.80171	142	
387.84589	810	1+
388.03619	170	1+
389.74599	224	1+
390.84368	668	
391.84225	498	
391.91117	448	1+
392.73065	364	1+
392.77185	136	
392.82567	1380	1+
392.86797	200	
393.11962	188	1+
393.73383	258	1+
394.78646	180	
394.82411	404	1+
395.89522	224	1+
396.82811	226	1+
397.72287	358	1+
398.72526	312	1+
399.79515	134	
399.84931	854	1+
400.79970	150	
401.76042	158	
401.79982	148	
402.73906	242	1+
402.80179	266	1+
402.82048	128	
402.83684	138	
402.86754	248	
403.74076	174	1+
403.78736	242	1+
403.87278	470	
404.87308	454	
405.85982	640	1+
406.77548	154	
407.73802	246	1+
407.77177	432	1+
407.86713	794	
408.85118	1812	1+
409.73358	470	1+
410.73033	336	1+
410.78744	242	1+
410.83533	2010	1+
410.87614	128	
411.86524	370	1+
412.73274	254	1+
412.84337	768	1+
413.07349	164	
413.87888	186	1+
414.84430	404	1+
416.73730	166	1+
416.79784	150	
416.87472	276	
418.85213	398	1+
420.76737	158	
421.88024	366	
421.94820	190	1+
422.86437	556	
423.10829	152	1+
423.78599	190	1+
423.86678	1112	1+
425.75968	782	1+
426.86317	1858	1+
427.73590	456	
428.21249	206	1+
428.73830	554	1+
428.84764	2492	1+
429.70308	224	1+
430.85062	338	
430.89134	174	
431.68822	346	1+
431.78028	140	
431.86570	1240	1+
432.25134	132	
432.69291	244	1+
433.85479	222	
434.85627	328	1+
434.89255	158	
439.74018	182	
439.89474	248	
440.79939	174	
440.88575	310	1+
441.76847	250	1+
442.20427	188	1+
442.68506	134	
442.87971	368	1+
443.09679	176	
444.87194	3580	1+
445.71838	334	1+
445.74822	416	1+
446.79385	136	
446.87994	844	1+
447.71081	1092	1+
448.75708	132	
449.75459	464	1+
449.87739	1000	1+
450.69942	348	1+
450.75635	394	1+
450.83004	196	1+
453.89833	352	1+
457.69090	162	
457.90530	680	1+
458.89284	466	1+
459.90174	376	1+
462.88536	1270	1+
465.71396	146	
465.78357	120	1+
467.70180	228	1+
467.88723	1710	1+
467.92023	128	
471.72099	278	1+
473.20175	182	1+
485.90129	1280	1+
489.81872	134	
501.80192	202	1+
504.27717	174	1+
509.30562	174	
END IONS

###FS:    #m/z: 336.94581 #charge 1+
###MS: 61
###MSMS: 63
BEGIN IONS
TITLE=Cmpd 47, +MS2(336.9458), 28.0-35.0eV, 1.4min #63
RTINSECONDS=80.4765
SCANS=61,63
PEPMASS=336.94581	70096
CHARGE=1+
184.87088	124	
189.86448	78	
193.08168	78	
196.87956	124	
203.98576	92	
205.94856	140	
207.95251	80	
209.88688	86	
209.94211	82	
210.90385	82	
211.94507	3536	1+
212.87859	818	1+
213.94015	1414	1+
215.88558	498	1+
215.93697	246	
216.96364	86	
217.88121	154	
220.87157	100	
221.89436	86	
222.42541	104	
223.96405	308	1+
223.97673	112	
226.86869	182	
227.94930	78	
228.89644	134	
228.94035	86	
229.38249	88	
229.95535	2768	1+
230.88918	2162	1+
231.82695	266	1+
231.94986	1482	1+
232.89265	150	
233.88838	80	
233.95035	332	
233.96731	106	
234.89984	78	
235.89454	178	
236.55687	110	
237.06719	152	
238.91400	80	
239.11905	80	
240.83484	92	
241.04617	82	
241.56145	120	
241.84147	270	
241.92976	84	
242.84387	120	
246.03042	106	
246.97509	290	
247.90421	100	
247.96617	878	1+
248.89867	524	1+
249.05706	116	
249.83722	78	
249.87446	130	
249.91116	134	
249.96097	700	1+
250.83459	84	
250.95303	90	
251.86127	96	
251.88301	128	
252.97220	1988	1+
253.42700	106	
253.54250	84	
253.91131	182	
254.08783	132	
254.86784	80	
254.90515	134	
254.96658	986	1+
255.07595	546	1+
256.90012	172	
257.85056	162	
258.84446	246	
259.95497	78	
260.82803	102	
262.87880	142	
262.95035	126	
264.79354	126	
264.86375	138	
264.91464	112	
266.01167	82	
266.91971	94	
267.83878	976	1+
267.87942	88	
268.84157	742	1+
268.87939	82	
268.94514	88	
269.11028	90	
269.86094	110	
269.97582	92	
270.84033	196	1+
270.97883	340	1+
271.91422	150	
272.86725	158	
272.95547	90	
274.31860	102	
275.85468	424	1+
276.81014	102	
276.83949	172	
276.85736	358	1+
277.42654	98	
277.83766	446	1+
278.04540	90	
278.84248	316	1+
278.85461	192	
278.92232	194	1+
278.99163	94	
280.19889	82	
280.81222	118	
281.91770	84	
282.86288	78	
283.03512	82	
283.38563	92	
283.42272	86	
283.87444	152	1+
284.44898	86	
285.02282	90	
285.84910	596	1+
285.93152	90	
288.85647	132	
289.39724	84	
289.86629	106	
291.85420	122	
291.87560	104	
292.44016	100	
293.10605	342	1+
293.85059	128	
293.99414	128	
294.90824	86	
295.96973	122	
297.87936	116	
298.01354	94	
298.23486	98	
299.31488	82	
299.87165	440	1+
301.99329	118	
303.86523	86	
304.88946	78	
305.83229	118	
305.86007	126	
307.79515	82	
307.81888	78	
307.89179	188	
307.94193	120	
308.35971	82	
308.86312	264	1+
309.80599	102	
311.84489	130	
312.86527	134	
313.83000	82	
313.93692	86	
313.96971	86	
315.85652	92	
315.88799	138	
317.43004	94	
318.82480	136	
321.44389	84	
323.76051	142	
323.88089	82	
324.56640	82	
326.07442	80	
326.62456	108	
326.88446	84	
326.99554	90	
327.87734	112	
328.18879	104	
329.87771	126	
330.88132	100	
332.00594	82	
333.02914	80	
333.23748	78	
334.42885	98	
334.76723	130	
334.87718	104	
336.30430	82	
336.57440	94	
336.89665	84	
338.86740	84	
340.78572	206	1+
341.25855	96	
END IONS

###FS:    #m/z: 359.96133 #charge 1+
###MS: 61
###MSMS: 64
BEGIN IONS
TITLE=Cmpd 48, +MS2(359.9613), 28.0-35.0eV, 1.4min #64
RTINSECONDS=81.2565
SCANS=61,64
PEPMASS=359.96133	50586
CHARGE=1+
87.21298	84	
98.60066	80	
196.97437	88	
206.96207	84	
207.94707	130	
208.07111	88	
208.88733	180	
209.94446	688	1+
210.01866	92	
217.91593	82	
220.88783	80	
222.95268	796	
224.94843	1122	1+
225.03922	178	1+
226.04657	212	1+
226.92351	102	
226.94744	3890	1+
226.97317	232	
227.00662	86	
228.94241	3512	1+
231.98434	100	
233.86428	152	
235.52708	98	
237.05963	244	1+
237.12955	118	
240.40076	80	
240.78652	86	
240.94035	826	1+
240.96227	614	1+
241.85861	172	
242.07265	146	1+
242.94309	166	
242.95833	296	1+
243.86208	82	
244.88639	82	
244.95797	1728	1+
245.89456	132	
245.94210	506	
246.95324	1844	
246.98127	82	
247.82954	98	
250.84231	100	
250.97147	176	
251.03164	144	
251.57927	80	
252.95634	174	
252.97175	86	
253.37438	86	
256.84768	118	
257.78716	94	
257.94328	92	
258.35318	88	
258.92199	84	
258.93789	88	
258.97586	216	
259.82394	86	
260.83514	354	1+
260.97105	290	
261.04638	90	
261.96855	124	
263.32100	98	
264.15271	86	
264.79947	128	
264.96121	126	
265.12131	92	
265.97875	108	
267.88564	82	
267.97466	616	1+
268.95412	198	
269.05643	82	
269.81233	84	
269.97079	296	1+
270.39500	98	
270.55109	102	
271.87610	102	
273.79566	126	
273.84504	274	1+
274.81504	86	
275.88517	126	
276.79078	192	1+
276.84900	120	
276.91187	86	
278.11910	126	
278.39899	80	
279.07690	80	
279.10022	90	
279.38491	98	
279.84518	120	
280.79243	354	1+
281.89396	136	
282.54482	106	
282.79323	196	
283.80148	134	
283.84485	240	1+
283.98536	128	
285.37980	80	
288.83977	100	
289.83318	152	
290.17245	84	
292.44214	90	
292.80894	122	
292.90843	116	
293.11803	92	
293.13780	84	
293.92886	80	
294.44265	92	
294.85871	124	
295.85609	94	
296.51285	94	
296.82278	158	
297.80303	810	1+
297.84898	80	
298.80496	678	1+
299.78581	102	
299.92903	192	1+
300.53967	80	
300.80325	288	
301.80454	150	
301.84749	124	
301.95931	84	
303.40341	94	
303.94567	150	
305.02651	88	
305.68959	96	
306.80400	90	
306.84297	94	
306.97536	92	
307.12848	138	
307.16439	92	
308.87040	158	
308.92560	250	1+
309.80150	98	
310.37701	102	
311.86007	172	
312.40492	108	
312.86976	92	
312.95001	136	
315.37447	96	
315.81134	242	1+
315.85788	96	
317.43271	80	
317.89836	92	
320.87379	104	
321.82352	110	
321.84141	104	
322.81569	242	1+
322.86865	98	
322.92890	198	
323.02134	140	
323.32893	84	
324.76976	86	
325.29215	86	
326.78457	154	1+
326.89216	120	
327.11279	88	
328.17086	82	
335.78935	82	
335.90587	94	
336.04986	104	
336.83680	106	1+
336.94619	212	
337.87961	134	
337.94166	294	1+
338.87384	86	
338.89684	104	
339.82302	134	
339.97835	82	
340.93697	114	
342.68193	104	
342.98420	100	
343.27096	126	
348.42964	84	
349.18852	84	
356.18237	86	
358.19278	92	
359.70217	82	
363.37898	114	
365.16491	82	
END IONS

###FS:    #m/z: 322.93009 #charge 1+
###MS: 65
###MSMS: 66
BEGIN IONS
TITLE=Cmpd 49, +MS2(322.9301), 28.0-35.0eV, 1.4min #66
RTINSECONDS=84.9495
SCANS=65-66
PEPMASS=322.93009	2524968
CHARGE=1+
91.72372	88	
101.68117	104	
149.20459	76	
151.52330	116	
180.86679	76	
191.88792	184	1+
193.44262	152	
196.88626	120	
197.02601	192	1+
200.88983	140	
201.04589	214	
204.86344	72	
204.90580	98	
205.95050	186	
206.83704	92	
206.97630	114	
208.93817	88	
209.88715	74	
214.89341	200	
215.86512	82	
217.92307	112	
220.64513	112	
220.84223	72	
221.05571	92	
221.07394	88	
222.87235	78	
222.89051	76	
222.95078	96	
223.95621	182	
225.86097	88	
226.02551	74	
226.89575	76	
227.04561	82	
227.90103	74	
227.93190	290	
227.95232	102	
228.38695	86	
229.10558	78	
229.91487	72	
229.93912	78	
231.91163	76	
232.90521	174	
233.89893	146	
234.92419	92	
234.97706	74	
235.06749	76	
236.03396	82	
236.14188	82	
237.05906	166	
237.92799	84	
238.88970	104	
238.94217	318	1+
239.90207	78	
240.40653	76	
240.61941	78	
240.94145	3832	
241.86210	194	1+
241.93943	11112	1+
242.94158	7886	1+
242.98449	88	
243.89163	76	
244.93961	2780	1+
245.00672	88	
246.90550	74	
246.97575	236	
247.97583	176	
248.04717	96	
249.05789	74	
249.84137	72	
250.94490	162	
250.97319	82	
251.97481	112	
253.41721	80	
253.83900	112	
255.37979	96	
255.80526	132	
256.89841	238	
258.79773	74	
258.94005	96	
260.33870	128	
261.06234	98	
261.82568	82	
261.85651	90	
263.90744	84	
264.85574	92	
264.97823	152	1+
265.05745	86	
266.84490	202	1+
266.89190	138	
267.35109	80	
268.20153	82	
268.80687	72	
268.95851	282	
270.86402	94	
270.89255	80	
270.97150	80	
271.09885	98	
271.84912	282	1+
272.85320	204	1+
273.78819	118	
275.81341	76	
275.84933	118	
276.45021	94	
276.84543	142	
277.85803	88	
277.93462	126	
278.80290	80	
278.85241	76	
279.09089	1300	1+
279.92262	230	1+
280.89998	84	
282.80753	178	1+
283.06910	104	
283.86587	94	
283.97292	182	1+
283.99153	86	
284.29282	316	
284.86395	110	
284.90053	74	
285.00200	80	
286.79830	72	
286.86031	78	
286.89781	78	
288.81866	72	
288.86040	76	
289.09234	90	
289.79971	82	
289.85754	276	1+
289.87440	144	
290.35438	84	
290.84024	76	
291.78319	72	
291.80476	182	
292.80636	74	
294.85182	106	
294.88489	76	
294.94640	102	
295.83895	82	
295.86092	206	1+
296.94899	86	
297.84682	88	
297.86302	226	1+
299.75721	84	
299.78491	126	
300.81145	102	
300.86616	280	1+
301.81428	76	
302.15336	80	
303.97019	96	
306.27594	122	
307.82336	82	
308.86442	138	
309.99231	78	
310.89402	88	
311.87908	90	
312.80372	300	1+
312.88642	106	
317.83689	82	
318.83336	84	
319.81224	78	
319.83462	112	
320.77937	74	
321.93034	96	
322.76774	74	
323.01574	104	
323.16549	86	
324.25320	162	1+
324.76888	212	1+
325.89312	126	
325.92605	74	
327.82846	94	
327.89774	72	
END IONS

###FS:    #m/z: 340.94069 #charge 1+
###MS: 65
###MSMS: 67
BEGIN IONS
TITLE=Cmpd 50, +MS2(340.9407), 28.0-35.0eV, 1.5min #67
RTINSECONDS=85.722
SCANS=65,67
PEPMASS=340.94069	950916
CHARGE=1+
97.50863	136	
188.95302	138	
189.86056	108	
191.95553	90	
192.92680	314	
198.89531	82	
210.93814	126	
211.62164	90	
212.88092	146	
213.94050	1184	1+
215.88571	690	1+
216.41412	150	
217.87542	246	1+
226.02800	246	1+
226.94615	150	
226.97091	194	
227.84164	84	
228.84419	192	
228.94443	172	
230.20725	98	
231.88992	496	1+
231.94967	932	1+
233.89887	302	
233.94861	342	
235.82480	80	
235.89478	188	
236.61544	80	
236.90405	100	
237.06076	130	
237.09463	84	
238.05038	138	
238.79658	82	
238.84262	220	1+
239.10765	126	
239.90211	98	
240.84252	338	1+
241.82894	310	1+
241.84723	286	1+
242.95846	92	
243.87077	110	
244.05555	96	
244.94219	194	1+
246.48509	80	
247.84615	86	
247.97165	94	
248.89741	176	
249.96078	484	1+
250.88964	152	
250.98849	118	
251.88005	196	1+
251.95654	150	
253.90481	328	1+
254.96521	802	1+
255.07408	152	
256.88204	154	
256.91619	156	
257.40897	106	
257.77336	84	
257.79911	84	
257.83051	80	
257.86367	250	1+
259.41247	104	
259.60432	88	
259.80850	86	
259.85049	238	
259.90578	100	
259.95838	328	
260.83532	956	1+
260.89347	114	
260.93115	84	
261.88227	82	
262.83617	232	1+
264.07330	84	
264.79352	84	
264.90952	86	
266.12179	82	
267.13499	150	
267.17127	112	
268.83305	126	
268.96072	124	
270.82993	112	
270.85786	120	
272.90222	182	
272.91744	136	
272.97181	136	
273.79227	94	
273.94258	80	
273.98101	136	
274.00770	92	
274.84887	124	
275.86832	194	
276.17825	82	
276.84083	192	
276.85652	392	
276.87251	158	
277.86149	294	
278.84488	1360	1+
279.00496	128	
279.09012	98	
279.91657	106	
279.99669	164	1+
280.84246	216	
281.86312	160	
282.05105	118	
282.96404	90	
284.83561	104	
285.06247	102	
285.12434	86	
287.90957	80	
288.41806	80	
288.58068	90	
289.87073	188	1+
292.43803	102	
293.88162	156	
294.81235	90	
294.84685	170	
294.86762	140	
294.91250	88	
295.83486	86	
296.80095	94	
296.85091	110	
296.97224	86	
297.01186	124	
297.81084	80	
298.23520	90	
298.82852	94	
299.85536	118	
299.87639	102	
300.87124	90	
301.04644	86	
301.86417	272	1+
301.89569	274	1+
302.94507	174	
303.93390	86	
304.34555	90	
304.83569	82	
304.90517	130	
304.92312	144	
307.37702	92	
308.97708	82	
310.87680	282	1+
310.92446	96	
311.79780	94	
311.86013	118	
312.80546	106	
312.92811	102	
313.18689	112	
313.44569	82	
313.86959	140	
313.88616	96	
313.91834	150	1+
317.86739	90	
319.97941	110	
320.36609	96	
321.27965	144	
322.99421	80	
323.15885	98	
323.48142	80	
324.86521	102	
324.88485	92	
326.17645	80	
326.88566	88	
327.29295	84	
330.80885	86	
331.20776	80	
331.92087	110	
333.80125	108	
334.38401	96	
336.39670	90	
337.87581	88	
338.23557	178	
342.63656	82	
342.90042	208	
343.11792	116	
345.82594	80	
END IONS

###FS:    #m/z: 363.95664 #charge 1+
###MS: 65
###MSMS: 68
BEGIN IONS
TITLE=Cmpd 51, +MS2(363.9566), 28.0-35.0eV, 1.5min #68
RTINSECONDS=86.4945
SCANS=65,68
PEPMASS=363.95664	398280
CHARGE=1+
187.86927	146	
189.86300	212	
191.86115	166	
205.94841	150	
207.87318	124	
208.95941	90	
209.94453	1276	1+
210.03038	114	
210.88500	268	
212.87864	1460	1+
212.90050	104	
218.91115	130	
220.86711	96	
222.95111	314	1+
222.97614	186	
223.89954	210	1+
224.38354	86	
224.94973	700	1+
224.97498	106	
226.55655	96	
226.89006	104	
226.94689	6926	1+
227.07400	132	1+
227.41563	106	
227.86260	106	
227.93218	240	
228.89221	276	
228.94253	7090	1+
228.99249	130	1+
229.89445	142	
230.20068	90	
230.88967	2078	1+
231.85677	94	
232.88412	212	
233.89261	90	
234.87756	190	
236.55333	92	
237.05015	88	
238.94354	116	
240.82460	110	
240.90534	90	
240.94209	824	
240.96153	276	
241.94402	510	
242.94208	1568	1+
243.83054	120	
243.89502	324	1+
244.95753	3222	1+
245.94426	324	
246.80710	122	
246.83514	108	
246.90320	222	1+
246.95346	4394	1+
247.35918	90	
248.89932	726	
249.04057	104	
250.79623	120	
250.89879	252	1+
250.97216	108	
251.05568	134	
251.06933	94	
251.80133	118	
253.90606	138	
254.88862	138	
254.90607	156	
255.04413	88	
255.79396	90	
256.50939	106	
256.95415	88	
258.84626	214	1+
259.89546	90	
260.83358	424	1+
260.96929	144	
262.10494	100	
263.92707	98	
263.98276	146	
264.82232	136	
265.78758	274	1+
265.97509	170	
266.81252	320	1+
266.83910	118	
267.85276	150	
267.97150	304	
268.83967	268	1+
268.96394	838	1+
268.97504	174	
270.65410	98	
271.84424	194	1+
271.91536	562	1+
272.01252	116	
272.86459	86	
273.79549	114	
276.85739	210	1+
277.12825	90	
277.90348	88	
277.92181	86	
278.02208	88	
278.84653	724	1+
279.03244	94	
279.06753	126	
279.52700	96	
280.11585	126	
280.79323	530	1+
281.89303	246	
282.11988	92	
282.79452	498	
283.79354	238	
283.84961	304	1+
284.78957	142	
284.89447	132	
285.80174	104	
287.43066	110	
287.86840	88	
287.93278	106	
290.78380	92	
290.81099	86	
291.00769	88	
291.18165	88	
292.42552	92	
294.92933	192	1+
295.89605	86	
296.80669	170	
296.85414	92	
297.80161	732	1+
297.89568	122	
298.15811	100	
298.82107	164	
300.80621	374	
301.81314	186	
301.86118	304	
301.97249	100	
302.23458	100	
302.80920	114	
302.85789	596	1+
303.80894	180	
303.85715	382	1+
304.89176	106	
305.82062	112	
306.88640	208	
307.18404	86	
307.80489	240	1+
307.90852	176	1+
309.86546	104	
312.85843	102	
313.60674	112	
314.82328	114	
315.90608	92	
316.81797	102	
318.81668	128	
319.82224	90	
319.85101	126	
319.93318	174	
319.97662	86	
320.13461	88	
320.81009	104	
321.82215	212	
321.93817	90	
322.92864	356	1+
323.81459	174	
325.86173	94	
325.90294	122	
326.77330	100	
326.87676	170	
327.89481	106	
329.13411	106	
329.87176	138	1+
331.80715	158	1+
332.82959	90	
334.37505	92	
336.94069	332	1+
338.43726	98	
338.93045	94	
338.94992	132	
339.82823	182	
340.82589	114	
340.93996	382	1+
341.37180	100	
344.08345	92	
344.79009	98	
347.83871	86	
348.71598	94	
351.62451	124	
352.81847	144	
356.19192	128	
360.86147	96	
361.21951	92	
367.58353	90	
367.73644	88	
369.01593	92	
END IONS

###FS:    #m/z: 322.93016 #charge 1+
###MS: 69
###MSMS: 70
BEGIN IONS
TITLE=Cmpd 52, +MS2(322.9302), 28.0-35.0eV, 1.5min #70
RTINSECONDS=90.167
SCANS=69-70
PEPMASS=322.93016	2716608
CHARGE=1+
94.95982	98	
106.05088	76	
195.91914	116	
196.03767	74	
196.87765	90	
201.04404	162	
202.91213	84	
205.95013	222	
205.97393	106	
206.83851	124	
207.97385	146	
209.17059	74	
209.92082	80	
209.94187	98	
210.85927	88	
212.88549	266	1+
217.54274	94	
219.95080	76	
220.42465	100	
220.88341	82	
222.07398	108	
222.87061	72	
222.95194	198	
222.99154	82	
223.38966	92	
223.90358	76	
223.95974	438	
226.59837	92	
227.93260	128	
228.83947	122	
231.00938	76	
232.39786	80	
234.98628	78	
236.38481	74	
237.13288	94	
237.88073	100	
238.34219	76	
238.94140	190	
239.08289	144	
239.62838	118	
239.79064	162	
240.27086	74	
240.94086	3230	
240.97605	92	
241.90884	76	
241.93973	11218	1+
242.85905	78	
242.94233	8078	1+
243.90010	102	
244.81666	76	
244.88200	90	
244.94031	2342	1+
245.14895	78	
246.85178	80	
246.97322	296	1+
247.38817	94	
248.01557	110	
248.12252	98	
248.84526	92	
249.43393	96	
250.89080	78	
251.95319	90	
252.80031	214	1+
252.97582	92	
255.91403	180	
256.10850	84	
256.86928	76	
256.89704	128	
257.96059	74	
258.83406	166	
260.83629	142	
260.85613	80	
260.92466	184	
261.05652	78	
261.85443	88	
261.87024	78	
262.34734	96	
262.83134	278	1+
262.85100	76	
263.80336	74	
263.88916	78	
264.07863	76	
264.86857	116	
264.93755	162	
265.06287	124	
266.85451	118	
266.97140	88	
267.07622	94	
267.10440	76	
267.43150	94	
267.93353	80	
268.83506	82	
269.79640	88	
269.84656	78	
271.84544	132	
272.36585	92	
272.44482	80	
272.84597	118	
272.98598	80	
273.40627	104	
273.84843	110	
274.85165	104	
275.81305	182	
277.84055	74	
278.83569	220	1+
279.09028	1072	1+
279.11216	110	
279.22339	80	
280.10769	130	
280.13035	82	
280.82123	92	
280.85275	82	
281.84459	74	
283.04588	180	1+
283.06711	108	
283.55489	100	
283.80002	296	1+
284.29204	164	
284.94817	104	
284.98030	142	
285.29321	152	
286.85720	116	
286.96646	110	
287.88030	94	
287.91197	80	
287.93241	78	
288.79225	274	1+
288.89159	94	
289.42820	88	
290.86289	116	
290.88401	78	
291.40362	86	
291.86913	80	
292.43500	86	
294.37126	76	
294.80926	76	
294.85661	324	1+
295.36811	78	
297.86230	196	1+
298.84997	78	
299.78146	124	
299.82523	94	
300.78456	76	
301.47914	74	
304.76285	80	
306.87832	74	
306.92987	84	
307.79863	218	
307.84438	78	
308.79769	88	
308.88691	132	
309.87092	76	
309.91841	74	
310.27741	96	
310.88263	344	1+
310.91344	90	
311.42920	114	
311.82424	164	1+
313.84842	118	
314.88191	106	
317.85005	108	
320.75934	84	
321.81574	84	
322.80144	78	
322.88089	80	
324.89369	182	1+
326.75684	110	
327.72069	206	1+
END IONS

###FS:    #m/z: 340.94068 #charge 1+
###MS: 69
###MSMS: 71
BEGIN IONS
TITLE=Cmpd 53, +MS2(340.9407), 28.0-35.0eV, 1.5min #71
RTINSECONDS=90.939
SCANS=69,71
PEPMASS=340.94068	1032794
CHARGE=1+
183.86300	104	
190.93122	148	
192.92342	86	
197.07239	98	
198.03358	94	
204.41767	78	
205.41571	88	
205.95151	112	
210.93720	122	
212.87828	472	1+
213.88181	320	1+
213.94089	1172	1+
215.89063	292	
215.93263	126	
216.41576	92	
216.89015	130	
217.88389	198	
218.46359	88	
218.86487	92	
219.85439	80	
226.11942	86	
226.59052	128	
226.88284	142	
226.94463	154	
227.07884	80	
227.78361	118	
228.84714	102	
228.90759	126	
228.93881	106	
230.88659	200	
231.89119	164	
231.94983	1162	1+
232.89144	492	1+
233.87060	156	
233.89646	338	1+
235.89324	104	
236.90061	88	
237.83353	86	
238.95767	80	
239.78415	92	
239.95539	94	
240.23310	84	
240.94581	92	
241.84368	382	1+
241.92984	94	
242.89920	82	
243.05991	82	
243.82996	356	1+
244.86842	90	
246.97801	194	
247.82509	234	1+
248.06266	86	
248.63342	104	
249.87873	120	
249.96130	130	
250.80870	100	
250.94684	164	
251.00505	100	
251.10618	84	
253.51903	88	
253.98237	122	
254.93064	82	
254.96738	204	
255.10110	94	
255.13246	84	
255.86132	94	
255.91071	192	
255.96331	472	1+
256.47022	86	
256.54076	86	
256.84966	86	
256.90068	340	1+
257.84403	534	1+
257.86133	84	
258.84688	444	1+
258.89026	90	
259.95800	282	
260.40416	82	
260.83297	964	1+
261.92459	88	
262.35347	136	
262.85934	116	
262.96429	84	
264.84353	80	
265.83331	108	
267.00401	78	
268.84035	296	1+
270.83248	88	
270.84995	162	
270.86511	130	
271.96061	152	
272.93276	192	
272.97987	130	
273.79060	116	
273.84761	114	
273.87741	82	
274.81722	86	
274.86164	136	
274.89109	158	1+
275.97882	78	
276.85956	836	1+
277.14215	132	
277.92614	90	
277.96542	254	1+
278.84725	740	
279.85391	358	
280.84440	88	
280.88163	104	
281.87526	184	1+
282.12812	82	
282.86566	86	
282.97407	170	
284.42509	134	
284.80525	80	
284.90297	92	
286.43014	92	
286.86479	92	
287.86823	86	
289.81084	100	
290.79221	92	
290.85703	150	
292.84552	78	
292.91469	106	
293.86175	260	1+
295.36604	92	
295.92765	110	
296.07759	76	
297.86023	124	
298.78841	92	
299.01759	150	
299.88302	184	
300.85703	78	
301.08675	86	
301.86343	104	
301.89512	102	
302.86364	170	
302.94590	96	
304.00659	92	
304.29578	80	
304.85700	86	
305.88718	80	
307.89329	120	
308.29346	182	
309.97030	90	
310.82929	94	
310.87680	100	
310.92443	80	
311.88453	78	
313.90140	112	
315.81954	144	
316.86848	86	
317.84098	150	
321.39088	90	
322.94020	82	
323.43462	88	
323.60676	86	
323.86764	88	
324.15729	92	
324.86537	90	
325.90287	132	
325.95489	112	
328.18649	134	
328.78527	88	
329.87511	84	
333.62980	94	
335.48271	92	
338.39098	114	
338.80824	92	
338.87563	346	1+
341.39970	152	
342.24360	100	
END IONS

###FS:    #m/z: 363.95681 #charge 1+
###MS: 69
###MSMS: 72
BEGIN IONS
TITLE=Cmpd 54, +MS2(363.9568), 28.0-35.0eV, 1.6min #72
RTINSECONDS=91.7115
SCANS=69,72
PEPMASS=363.95681	435248
CHARGE=1+
178.94654	128	
184.46142	90	
189.86350	410	1+
191.85913	210	
196.88280	148	
200.87903	136	
205.42643	122	
206.92299	94	
207.87481	210	
207.94996	264	1+
207.97403	110	
209.94384	854	1+
210.88342	348	
211.94318	88	
212.56407	98	
212.87826	1310	
212.91307	94	
216.91280	88	
218.91076	144	
220.03997	102	
220.81096	106	
221.89256	158	
222.44895	112	
222.95154	476	1+
223.97068	124	
224.47553	96	
224.90470	114	
224.94949	1064	1+
224.96978	108	
225.89074	116	
225.93292	86	
226.88561	126	
226.91110	106	
226.94766	6482	1+
226.97561	384	
227.11135	110	1+
227.38982	94	
228.02534	98	
228.89359	712	1+
228.94289	8636	1+
230.50891	102	
230.88944	1950	1+
230.97018	88	
232.88435	278	
232.90662	116	
234.87744	150	
235.42726	102	
236.38138	88	
236.87171	96	
238.94168	98	
240.43863	108	
240.87555	116	
240.94036	710	
240.96372	270	
241.08790	150	1+
241.13232	100	
241.94014	2272	1+
241.96465	114	
242.94167	1464	1+
242.95915	806	1+
243.82730	224	1+
243.88705	110	
244.95771	4204	1+
245.43985	88	
245.88192	142	1+
245.90159	90	
245.94161	112	
246.95405	3970	1+
247.43357	170	1+
248.80720	268	
248.89937	1136	1+
248.97545	136	
249.98356	88	
250.94663	88	
250.97095	230	1+
252.90182	562	1+
256.79347	190	1+
258.04496	88	
260.39427	98	
260.83720	224	
260.96830	462	1+
262.85840	232	1+
263.88111	124	
263.90531	262	1+
264.07997	118	
265.78763	180	
265.96767	146	
266.08291	116	
266.09795	104	
266.81435	136	
266.86204	180	
267.03720	122	
267.09595	108	
267.85528	142	
267.97282	714	1+
268.95285	168	
269.88403	96	
269.96797	686	1+
270.09989	90	
271.79898	176	1+
271.85385	258	1+
271.91831	218	
272.91919	118	
273.04520	90	
273.99966	100	
276.41944	116	
277.94311	136	
278.42591	90	
278.79886	280	1+
278.84533	300	1+
278.87867	96	
279.68512	132	
280.11671	90	
280.79146	526	1+
280.83810	112	
281.84840	118	
281.90746	94	
281.96204	118	
282.79275	780	1+
282.83003	152	
283.79685	502	1+
283.85229	130	
283.96763	112	
284.86321	98	
285.39187	90	
285.84630	434	1+
286.80760	100	
289.81687	88	
291.93187	126	
293.12024	194	
293.86633	234	1+
294.85028	170	1+
295.59258	96	
295.92636	174	
296.87038	354	1+
296.93185	98	
297.42764	96	
297.80074	912	1+
297.92067	90	
298.37024	106	
298.80282	768	1+
298.82742	96	
298.93473	92	
299.94620	212	1+
300.80184	1020	1+
301.85897	234	1+
302.80640	186	
302.92672	88	
303.80925	116	
303.85686	502	1+
304.80740	268	1+
306.44199	90	
306.86398	220	1+
306.92645	98	
308.13140	90	
310.43121	92	
310.81719	106	
312.86087	142	
312.88304	106	
314.02534	182	1+
314.82158	108	
315.32459	86	
315.35029	118	
315.85753	128	
316.13155	120	
316.81661	176	
317.81466	156	
317.88311	94	
318.39764	100	
318.44631	88	
318.81850	98	
318.95550	212	1+
319.11004	90	
319.25739	98	
319.37317	104	
320.14252	106	
320.88722	94	
321.81806	322	1+
321.86764	102	
321.98123	86	
322.93107	232	
323.88381	124	
325.37004	98	
325.87224	418	1+
326.89758	88	
328.89103	158	
329.06129	104	
330.81676	94	
330.91055	88	
332.90161	106	
334.29221	86	
335.82747	102	
335.87843	218	1+
336.82025	86	
336.94153	142	
339.83235	138	
340.94259	398	1+
343.74675	92	
346.64619	96	
349.76127	114	
356.77192	112	
359.86611	176	1+
363.97425	88	
365.72245	154	1+
366.75746	86	
369.00914	90	1+
END IONS

###FS:    #m/z: 322.93027 #charge 1+
###MS: 73
###MSMS: 74
BEGIN IONS
TITLE=Cmpd 55, +MS2(322.9303), 28.0-35.0eV, 1.6min #74
RTINSECONDS=95.3775
SCANS=73-74
PEPMASS=322.93027	2792168
CHARGE=1+
114.82267	76	
166.44897	72	
168.58818	78	
196.88798	86	
197.96635	90	
198.03369	84	
198.88820	80	
205.41589	100	
205.95112	132	
208.88768	140	
208.95587	94	
212.48520	98	
212.87010	80	
214.04327	78	
214.88642	108	
220.04249	94	
220.88052	72	
220.98654	72	
222.95390	270	1+
224.04880	88	
225.93732	80	
226.91605	98	
227.93155	184	
227.95002	122	
230.80972	78	
230.84151	108	
230.89197	76	
230.90458	142	
231.86083	92	
232.87735	76	
233.90153	72	
233.92038	82	
234.87920	92	
235.79837	74	
236.83259	88	
237.89028	358	1+
238.89244	274	1+
238.94092	314	
238.98804	90	
239.07138	144	
239.86958	78	
240.82398	84	
240.88436	72	
240.94141	2514	
241.42775	78	
241.94245	2340	
242.83175	86	
242.88769	146	
242.94168	8180	1+
243.81919	90	
243.83957	84	
244.09650	86	
244.82236	112	
244.93988	1830	1+
246.89871	104	
246.94231	76	
247.84013	72	
247.89265	78	
247.98882	72	
248.03380	74	
248.85236	126	
249.85103	90	
250.83336	206	1+
250.96643	124	
251.90494	74	
253.92176	92	
254.00801	78	
254.86587	84	
254.91676	84	
255.81757	76	
255.91755	118	
256.89311	182	
258.84260	138	
260.19802	78	
260.93330	82	
261.02063	92	
262.83536	80	
263.87926	78	
263.97746	164	1+
264.84470	84	
264.91136	72	
265.05840	136	
267.82740	78	
267.93955	80	
268.08867	80	
268.51323	88	
268.84905	74	
268.95629	284	1+
269.10677	76	
269.79435	132	
270.87650	72	
271.42428	92	
271.84494	118	
272.84612	126	
273.48338	100	
273.79231	222	
273.83787	70	
273.92226	94	
274.91703	72	
275.81001	74	
276.43186	86	
276.99337	74	
278.83551	118	
279.09166	1142	1+
279.91099	72	
280.86497	90	
281.46010	88	
281.85047	80	
281.89095	92	
282.06731	186	1+
282.22069	74	
282.27647	142	
282.40886	72	
283.05092	88	
283.81963	104	
283.96980	90	
284.29481	532	
284.87198	102	
284.91701	86	
286.06890	82	
286.09580	84	
286.80996	128	
286.84967	72	
288.80814	78	
289.78682	250	1+
289.88723	238	1+
290.01782	72	
291.86069	336	1+
292.05363	72	
293.84654	176	
295.38288	84	
296.85382	72	
296.89796	80	
297.75536	82	
298.37017	72	
299.86939	72	
301.86520	144	
302.19171	90	
302.88802	84	
303.82440	94	
304.83395	78	
305.89723	74	
306.11307	86	
307.74131	72	
307.80123	136	
308.28646	78	
308.86979	88	
309.97289	124	
310.88385	158	
310.91395	72	
311.87298	76	
312.80454	70	
312.83051	96	
313.84684	110	
313.86314	72	
316.81329	84	
318.92788	86	
320.90457	80	
324.90033	82	
325.07106	76	
326.85651	70	
327.06842	96	
327.83762	76	
END IONS

###FS:    #m/z: 340.94086 #charge 1+
###MS: 73
###MSMS: 75
BEGIN IONS
TITLE=Cmpd 56, +MS2(340.9409), 28.0-35.0eV, 1.6min #75
RTINSECONDS=96.15
SCANS=73,75
PEPMASS=340.94086	1064224
CHARGE=1+
59.94780	98	
101.40011	148	
157.93200	88	
185.89338	82	
190.93451	92	
192.92704	206	
201.04307	84	
205.94727	86	
210.93770	304	1+
211.05915	84	
213.93900	1348	1+
214.88531	108	
215.50951	102	
215.88784	198	
216.99774	82	
217.88313	160	
219.32488	82	
219.92363	82	
220.87421	132	
220.89529	84	
221.92201	84	
224.97353	132	
226.95486	80	
227.13430	98	
227.44171	104	
228.84248	222	
228.87512	100	
228.90499	80	
228.94453	194	
229.94116	82	
230.88600	388	1+
231.94969	1046	1+
233.00853	96	
233.89776	244	
233.94629	266	
234.40316	94	
235.89724	114	
237.06430	212	
238.10626	102	
238.79344	110	
238.86474	82	
238.88469	138	
239.88186	98	
240.83844	178	
241.77919	100	
241.84289	428	
241.90323	88	
242.83347	256	
242.85777	152	
243.83057	312	
244.84900	120	
244.88979	82	
245.97805	218	1+
246.11321	94	
246.95020	84	
248.83282	84	
249.08894	98	
249.90434	122	
249.95921	418	1+
250.05682	80	
250.98952	128	
253.92002	94	
254.84865	82	
254.90650	240	1+
254.96682	638	1+
255.80751	82	
255.95895	88	
256.86832	82	
256.96421	152	
257.26133	94	
257.83257	166	
257.85642	122	
257.92161	82	
258.84491	326	
258.96250	114	
259.85118	254	
259.88104	86	
259.96279	100	
260.83159	640	1+
260.95742	212	
261.84658	206	
261.90208	228	1+
262.84215	242	
262.86749	132	
266.02915	112	
267.13443	98	
268.84093	274	
269.08085	86	
269.85154	134	
270.83075	254	1+
271.91427	158	
272.93485	124	
272.97243	236	1+
273.05853	134	
274.08056	84	
274.86443	138	
274.90183	114	
274.96602	92	
275.00229	98	
276.85772	428	
277.86248	350	
277.96712	128	
278.84302	1120	1+
280.85979	164	
281.04888	92	
281.85566	112	
281.87867	82	
281.89513	88	
282.85577	90	
282.87617	106	
282.91987	138	
282.95806	86	
284.86648	104	
284.94266	96	
285.87120	140	
285.92053	186	1+
287.90832	198	
288.40995	92	
288.84794	132	
289.17764	96	
289.86544	80	
289.88107	162	
289.92381	92	
290.85570	112	
292.51562	92	
292.87989	92	
294.09147	82	
295.83449	86	
297.97168	84	
299.05941	142	
299.87027	128	
299.96977	122	
300.80621	80	
300.85172	116	
301.51570	102	
301.86278	130	
302.17255	80	
302.81530	120	
303.81857	92	
304.92367	140	
307.14269	80	
307.89143	88	
308.29184	240	
311.87576	132	
312.83265	84	
316.37649	92	
316.40471	88	
318.79789	96	
318.87184	98	
318.93451	80	
319.36215	104	
320.81412	204	1+
321.42704	112	
323.93608	80	
324.47795	102	
324.89290	142	
327.80681	108	
329.41778	84	
329.87351	362	1+
330.72765	84	
334.89706	136	
337.94112	84	
338.88003	114	
340.21127	84	
344.80153	86	
344.87670	84	
END IONS

###FS:    #m/z: 363.95689 #charge 1+
###MS: 73
###MSMS: 76
BEGIN IONS
TITLE=Cmpd 57, +MS2(363.9569), 28.0-35.0eV, 1.7min #76
RTINSECONDS=96.9225
SCANS=73,76
PEPMASS=363.95689	454102
CHARGE=1+
164.78986	82	
183.86638	86	
189.85909	240	1+
190.97512	84	
192.92123	94	
195.07618	88	
195.43469	96	
198.90217	88	
203.88206	96	
207.87273	156	
208.94341	134	
209.94218	624	
210.88264	380	1+
212.87924	762	1+
222.95198	420	1+
224.89673	128	
224.95157	922	1+
224.97523	186	
225.88265	110	
225.97066	166	
226.94695	5624	1+
227.92866	164	
228.89393	310	
228.94233	6860	1+
229.79752	92	
229.89348	144	
230.02304	86	
230.07697	80	
230.88877	2088	1+
231.50605	88	
233.93162	100	
234.87798	126	
235.04085	86	
235.43270	100	
236.04916	82	
238.06788	90	
238.93530	264	1+
240.90742	80	
240.94051	404	
240.96375	280	
241.94207	656	
241.95692	188	
242.81834	316	1+
242.94175	2008	1+
243.82144	246	1+
244.95802	3400	1+
245.94106	318	
246.90081	156	
246.95278	3090	1+
247.11748	106	
247.97257	84	
248.80677	470	1+
248.84306	118	
248.89928	466	1+
249.91520	108	
250.90026	184	
250.94819	282	
250.96907	218	
251.07231	114	
252.11319	90	
252.79863	82	
253.08023	108	
253.84593	90	
253.88280	86	
255.52718	88	
255.85481	120	
257.08367	84	
258.88046	82	
259.82874	542	1+
260.83190	478	1+
260.96804	262	1+
261.85550	276	1+
262.85911	222	1+
262.97033	106	
264.97474	94	
265.97784	132	
266.80882	244	1+
266.85378	258	1+
266.95845	84	
267.97253	418	
268.34822	96	
268.96164	932	1+
269.96777	608	1+
270.90078	84	
271.84461	126	
272.80487	96	
273.41456	94	
273.96523	84	
276.42642	88	
276.81182	158	
276.86025	124	
277.42797	90	
278.79739	94	
279.10194	106	
279.85375	130	
279.87345	106	
279.96501	104	
280.10673	96	
280.79197	516	1+
281.10448	86	
281.11913	92	
281.81256	124	
282.79275	562	1+
282.98323	94	
283.07835	154	1+
283.78888	146	
285.10980	90	
285.42540	92	
285.84924	216	
285.91500	96	
286.39086	98	
286.56314	86	
286.81450	182	
286.87468	116	
288.34311	92	
288.64969	90	
289.43048	82	
289.88380	82	
291.86708	80	
292.43453	180	
292.87222	206	1+
293.00302	82	
293.44035	102	
294.41525	96	
294.92730	144	
296.80697	100	
298.38519	88	
298.57191	96	
298.79938	378	
298.81814	88	
298.85817	86	
299.80469	204	
300.80209	1018	1+
301.86453	276	1+
301.90484	152	
302.88122	92	
303.44387	82	
303.80549	88	
303.85373	180	
306.87120	78	
307.09741	78	
307.88664	148	
308.88163	100	
309.03066	108	
309.06762	82	
310.18864	80	
310.43101	88	
310.87519	110	
313.84786	122	
314.79465	88	
315.83747	204	1+
319.81292	204	
320.61433	104	
320.81561	368	1+
320.90035	88	
321.89266	214	1+
322.92212	84	
324.90599	240	1+
325.84752	100	
326.85105	110	
328.35577	86	
328.88201	202	1+
331.82143	156	
332.36639	82	
333.37199	104	
336.10630	104	
336.39427	84	
336.94161	104	
337.88372	128	
338.94389	130	
339.44147	82	
339.82879	244	1+
341.00451	82	
348.04245	82	
350.98966	84	
351.85741	86	
354.37240	82	
356.41904	100	
359.61113	92	
360.76228	82	
360.98634	94	
362.13508	82	
363.76560	84	
364.02781	156	
367.26799	86	
367.29858	84	
367.90370	92	
END IONS

###FS:    #m/z: 507.84511 #charge 1+
###MS: 77
###MSMS: 78
BEGIN IONS
TITLE=Cmpd 58, +MS2(507.8451), 28.2-35.2eV, 1.7min #78
RTINSECONDS=100.585
SCANS=77-78
PEPMASS=507.84511	154310
CHARGE=1+
193.86508	142	
196.01547	346	
197.02322	198	
209.94272	180	
214.88406	158	
223.97624	148	
224.97823	132	
227.88297	148	
232.89616	522	
234.89233	290	1+
236.88692	306	
237.85139	172	
238.06495	152	
243.90194	170	
249.88852	140	
252.07839	152	
255.90190	182	1+
259.88740	326	1+
266.08963	142	
266.16613	296	1+
268.11075	214	
274.88920	176	
275.85436	276	1+
276.89612	168	
278.82675	432	1+
281.88470	182	
281.91220	214	1+
283.89064	262	1+
284.86886	298	1+
284.89131	180	1+
285.85194	132	
285.94177	134	
287.85166	1708	1+
287.88149	136	
288.02276	150	
288.87284	530	1+
289.84577	158	
289.87613	360	1+
290.86087	388	1+
293.87396	1042	1+
295.86494	378	1+
296.98349	260	
299.87397	132	
301.80535	254	1+
301.84910	272	
302.82367	200	1+
302.85317	210	
303.86811	606	
305.86273	2044	1+
306.79617	214	1+
307.88863	402	
308.13932	702	
308.87444	2264	1+
309.15244	1028	1+
309.90208	146	
310.15895	678	1+
311.88326	2068	1+
312.80946	146	
314.83241	224	1+
314.86441	922	
316.86384	618	1+
319.85699	160	
320.84825	400	1+
320.98851	208	1+
321.87855	338	1+
322.85836	712	1+
322.99041	206	1+
323.86839	426	1+
325.89804	140	
326.88344	3644	1+
327.81789	202	
328.80908	176	
328.87652	512	1+
329.77267	140	
330.82520	298	1+
330.88234	146	
331.88882	142	
332.81724	350	1+
332.83661	162	
332.87189	690	1+
334.77956	164	1+
334.87518	804	1+
335.87808	656	1+
336.94418	148	
338.87929	198	
338.89733	166	
339.87870	150	
340.84480	284	1+
340.88056	264	1+
342.80407	332	1+
343.84901	176	
343.87867	452	1+
345.76038	440	1+
345.84536	236	
346.84742	172	
347.83354	474	1+
348.33212	146	
348.77540	226	
348.85790	210	1+
349.76021	716	1+
349.79603	178	
349.88399	646	1+
350.82854	252	
350.88547	546	1+
351.83230	190	
351.85862	134	
352.79186	134	
352.83996	384	1+
352.91086	148	
352.99171	158	
353.78705	158	
354.88712	538	1+
355.79355	228	1+
355.88954	468	1+
356.83878	202	1+
356.85829	162	
361.77083	132	
361.82107	232	1+
361.85004	206	1+
363.01395	134	
364.77692	158	
365.75800	142	
365.78529	292	
365.84143	358	1+
366.72460	132	
367.70975	228	
367.76939	238	
367.79041	160	
367.90969	194	
368.00891	150	1+
368.81175	288	1+
368.89683	342	1+
369.83572	1110	1+
370.80432	420	1+
370.90165	300	1+
370.97266	94	1+
372.78176	290	
372.88852	140	
373.78279	136	
373.81756	246	
373.82976	230	
375.73114	138	
375.79688	210	
375.82089	212	
376.78004	166	
376.80622	168	
379.85281	144	
380.73495	130	
380.81418	134	
380.83514	320	1+
380.85715	274	
381.78556	210	
381.83723	230	1+
384.84916	1476	1+
385.77654	310	1+
385.88189	184	1+
386.74797	162	1+
387.72061	144	
387.84512	740	1+
388.89118	280	
388.93478	132	1+
389.19923	330	1+
389.77422	168	
390.77707	134	
390.83954	1032	1+
391.72435	254	1+
391.94921	106	1+
392.72607	218	1+
392.77507	314	1+
392.82656	1284	1+
395.81081	132	
395.83676	252	1+
398.73240	166	
399.72642	334	1+
399.85172	382	1+
401.79643	226	1+
402.83168	140	
403.87384	384	
404.87186	186	
405.74813	204	
405.77461	152	
405.82791	130	
405.85629	318	
406.76899	184	
406.85387	222	
407.74676	220	
407.77992	178	
407.86823	928	
408.74909	186	
408.84968	1288	1+
409.73044	642	1+
409.86391	226	
410.07758	144	
410.40598	174	1+
410.77873	136	
410.83463	1886	1+
411.87963	142	
413.07233	136	
413.18297	166	1+
414.76565	166	
415.75447	192	1+
415.87482	134	
417.85877	146	
420.75833	132	
420.85834	140	
421.88094	580	
422.86517	1062	1+
423.77664	202	
423.79481	226	
423.81834	132	
424.81853	144	
425.75395	992	1+
425.87190	302	
426.86295	1166	1+
427.70940	196	
427.73797	1140	1+
427.76918	204	
428.84538	2216	1+
429.70038	312	1+
431.68263	172	
431.86601	754	
432.69039	166	
433.85355	182	
434.58886	116	1+
434.86229	132	
434.88844	142	
435.85563	178	
438.82526	182	1+
439.89278	466	1+
441.84114	130	
442.88083	164	
442.92466	152	
443.76971	170	
444.78728	134	
444.87027	2592	1+
445.75068	382	
446.76252	226	
447.70895	376	
448.71141	218	
448.78237	438	1+
449.68845	208	
449.87962	682	1+
450.76338	358	1+
450.82087	184	
451.72145	198	1+
451.76158	212	1+
453.85757	156	1+
457.90526	548	1+
460.89280	140	
462.88077	1152	1+
465.70674	162	
465.72786	276	
467.88738	1188	1+
468.72671	150	
468.77843	166	
470.71164	210	1+
470.73382	150	
477.90094	142	
485.89735	666	1+
508.91838	154	
509.29158	132	
509.85712	150	1+
END IONS

###FS:    #m/z: 336.94585 #charge 1+
###MS: 77
###MSMS: 79
BEGIN IONS
TITLE=Cmpd 59, +MS2(336.9459), 28.0-35.0eV, 1.7min #79
RTINSECONDS=101.357
SCANS=77,79
PEPMASS=336.94585	55136
CHARGE=1+
70.48126	110	
109.37957	104	
124.82877	92	
186.41763	80	
201.06418	72	
201.93380	92	
204.02082	94	
204.43677	86	
205.94614	82	
207.97557	114	
208.98126	110	
209.94575	74	
210.15919	96	
210.88600	100	
211.94460	3906	1+
212.87983	570	1+
213.93922	1642	1+
214.88267	326	1+
215.93609	152	
216.04399	74	
216.88320	354	1+
222.97381	130	
223.90551	74	
227.89311	94	
227.95509	74	
228.84363	120	
228.89456	126	
229.83504	90	
229.95559	3202	1+
230.88898	1044	1+
231.10641	92	
231.13380	76	
231.87423	86	
231.90799	92	
231.94964	1080	1+
232.82869	74	
233.10226	76	
233.89773	188	
233.94642	240	1+
234.00837	80	
234.82346	154	
235.89076	72	
235.97181	76	
236.05424	82	
237.61381	86	
238.05129	80	
238.20835	84	
238.86666	94	
240.85170	232	
240.97383	78	
241.80372	72	
241.83969	402	1+
242.84230	292	1+
243.87029	78	
243.95882	80	
245.39338	156	
245.88741	90	
245.91679	78	
246.85369	86	
247.79795	74	
247.96715	408	1+
247.99888	78	
248.89988	176	
249.83677	146	
249.96053	710	1+
251.83870	356	1+
251.91518	116	
252.97128	2162	1+
252.99355	104	
253.90617	76	
253.92376	74	
254.94127	140	
254.96562	760	1+
255.07444	126	
255.41108	76	
256.08156	94	
256.89482	126	
256.96936	84	
257.84648	112	
258.84831	272	1+
258.86406	138	
258.96541	84	
259.87278	84	
260.15649	90	
262.87475	80	
263.38888	86	
265.07929	76	
265.79690	84	
265.90953	100	
266.92202	88	
268.13474	94	
268.83967	820	1+
270.88619	76	
270.98144	210	1+
271.84510	112	
271.91943	72	
272.17319	80	
272.84932	318	1+
272.97409	114	
273.92400	76	
275.86283	104	
275.95412	76	
276.74626	74	
276.85757	662	1+
278.83661	142	
278.96295	104	
279.81035	78	
279.83054	106	
279.85798	72	
282.90823	80	
283.90232	100	
284.39920	74	
284.91320	76	
285.85053	236	
286.84829	704	1+
287.42225	80	
288.08448	72	
288.36367	98	
289.88857	88	
291.96990	78	
293.10653	180	
294.12430	74	
294.85175	140	
294.89136	128	
295.79866	72	
296.13475	72	
296.97833	76	
297.82215	122	
297.90585	76	
298.10103	90	
299.05785	74	
299.99708	86	
300.20792	88	
301.05810	80	
303.87513	174	1+
303.94464	72	
304.39221	82	
304.44383	88	
305.44067	78	
305.86170	226	
307.89619	82	
308.94003	92	
308.96158	94	
309.87076	124	
310.80313	156	
310.85517	248	1+
312.96526	72	
313.10229	76	
313.82638	158	
313.88143	216	1+
316.86858	72	
317.87276	92	
319.41923	86	
320.87366	78	
321.12457	76	
321.21526	80	
321.39063	72	
322.27420	78	
322.93382	80	
323.35982	82	
324.89166	114	
325.89024	134	
326.52716	72	
329.80852	172	1+
329.87739	74	
331.40440	74	
333.95967	80	
334.89081	74	
336.91478	100	
337.25522	100	
337.78574	72	
337.90288	92	
338.92588	76	
339.86277	76	
340.35143	92	
342.24135	92	
END IONS

###FS:    #m/z: 359.96154 #charge 1+
###MS: 77
###MSMS: 80
BEGIN IONS
TITLE=Cmpd 60, +MS2(359.9615), 28.0-35.0eV, 1.7min #80
RTINSECONDS=102.129
SCANS=77,80
PEPMASS=359.96154	42334
CHARGE=1+
86.20101	76	
183.96304	96	
191.95339	106	
193.93218	76	
195.09872	88	
197.97000	100	
198.88030	102	
205.41052	94	
209.94371	778	1+
213.87811	92	
222.47850	110	
222.81371	76	
222.95161	272	
224.90420	84	
224.95083	276	
225.80381	78	
225.94659	138	
226.89160	266	1+
226.94827	4526	1+
226.97218	216	
227.09173	96	
227.93090	234	
228.94300	3334	1+
229.87585	92	
234.86610	144	
234.95800	92	
237.08228	92	
237.39236	86	
238.40583	100	
238.82679	94	
238.94025	102	
238.96801	98	
239.44200	100	
240.94035	506	1+
240.96107	330	
241.89607	78	
241.95869	438	1+
242.86017	110	
242.90397	84	
242.96080	282	1+
243.83968	78	
243.86634	78	
244.36917	78	
244.95725	1782	1+
245.94007	280	
246.10750	100	
246.95248	1830	1+
248.80170	186	
250.02156	92	
250.83813	132	
250.95143	170	
250.97284	182	
252.95005	82	
253.91400	184	1+
254.99525	82	
258.84984	128	
258.97452	188	
260.79848	78	
260.97050	238	
262.80803	80	
263.89150	86	
264.02080	86	
264.82139	178	
265.03148	90	
266.51264	100	
266.81500	258	
266.86349	92	
266.88144	78	
267.81468	136	
267.97264	596	
268.87743	92	
268.96127	516	1+
270.87311	174	1+
271.36931	76	
271.43042	82	
271.85117	116	
271.96679	86	
272.90513	78	
273.96877	88	
274.87126	78	
275.80971	212	1+
275.89854	138	
275.96661	128	
276.85790	106	
277.08966	86	
277.88506	120	
278.80371	168	
278.84804	248	
279.03456	78	
279.09990	172	
279.84968	124	
280.11241	84	
280.79033	306	1+
280.84957	82	
280.86709	88	
281.08742	94	
281.88037	118	
281.94596	132	
281.99202	140	
282.98058	76	
283.39155	98	
284.82099	148	
284.86246	104	
285.60352	78	
285.85887	78	
286.87916	88	
286.91840	84	
288.35345	80	
289.60604	100	
290.88279	76	
292.34149	78	
292.79568	122	
293.12005	158	
293.85436	374	1+
294.85904	276	1+
295.01884	92	
296.81080	140	
296.85312	114	
296.94682	100	
297.80984	122	
298.80450	570	1+
300.12468	78	
300.79199	166	
301.85111	234	1+
302.40314	78	
304.17575	90	
308.87240	82	
309.15786	84	
309.79561	90	
309.88945	212	1+
313.42585	94	
313.89112	100	
314.90807	86	
316.86796	78	
317.87734	190	1+
318.83323	76	
318.99021	100	
320.14284	144	
320.92439	76	
321.81882	122	
321.90179	86	
322.15514	82	
322.77709	106	
322.92879	428	
324.89510	128	
324.91366	86	
325.19265	96	
325.95273	78	
326.02797	88	
326.75990	86	
327.41078	82	
328.82717	124	
329.86949	170	
330.83238	98	
335.82455	80	
338.86916	90	
339.82397	92	
340.82307	92	
340.93835	186	
343.46696	86	
343.77384	82	
344.84251	78	
351.71705	88	
353.91252	82	
358.87333	86	
359.21548	82	
359.23344	86	
360.34770	78	
361.94834	88	
361.96701	76	
END IONS

###FS:    #m/z: 507.84496 #charge 1+
###MS: 81
###MSMS: 82
BEGIN IONS
TITLE=Cmpd 61, +MS2(507.8450), 28.2-35.2eV, 1.8min #82
RTINSECONDS=105.799
SCANS=81-82
PEPMASS=507.84496	171596
CHARGE=1+
196.01490	718	1+
209.94574	130	
210.03203	268	
214.88505	330	1+
232.89865	370	
234.88802	218	
236.88799	688	
237.05969	336	1+
239.88275	214	1+
248.10277	176	1+
252.07639	192	
252.13287	142	
253.08820	352	1+
254.16170	130	
254.87936	138	
255.90301	244	1+
259.43024	192	
260.88001	202	
261.87922	182	
264.07873	192	
265.16456	462	1+
267.89753	142	
268.11160	134	
268.88141	266	1+
269.92795	212	1+
271.85475	278	1+
273.38585	332	1+
276.85611	150	
278.83307	318	
283.90274	166	
284.77707	140	
285.85672	252	1+
286.90243	194	1+
287.85269	1392	1+
288.87368	128	
288.89489	140	
289.87890	456	
290.13138	208	
290.86558	530	
291.86588	324	
291.88352	134	
292.86495	200	
293.87355	1332	1+
294.85835	168	
295.80134	154	
295.87096	456	1+
296.84044	298	1+
296.85698	128	
297.89846	216	1+
298.85778	270	1+
298.87923	230	1+
299.81514	210	1+
300.84305	260	
301.85158	366	
302.86526	1146	1+
302.88833	168	
303.82067	134	
303.86885	968	1+
304.84864	154	
305.86297	1798	1+
306.12501	160	
307.85925	242	
307.88949	292	
308.14115	942	1+
308.87697	1162	1+
309.86705	326	
310.15688	1224	1+
310.87065	374	
311.88234	2318	1+
313.83136	324	1+
314.86113	682	1+
316.76543	196	1+
317.84646	142	
319.82502	162	
319.86055	240	1+
321.90854	144	
322.86723	138	
322.88799	488	
323.15020	184	1+
323.87242	1052	
324.86243	144	
325.84018	210	
325.86729	128	
325.89622	246	
326.88248	4206	1+
327.81231	210	
328.80720	248	1+
330.06341	144	
330.16231	142	
330.17717	132	
330.82803	144	
330.87472	878	1+
333.10382	100	1+
333.18151	142	
334.86427	170	
335.77790	206	1+
335.83926	202	
336.88708	182	
337.87651	234	
338.82009	376	1+
338.86757	134	
338.89137	166	
339.77584	188	1+
339.87847	292	
340.86459	144	
343.82206	196	1+
343.84939	136	
343.87550	270	
345.02055	180	1+
345.89937	360	1+
346.83468	166	
347.37008	148	
347.77703	508	1+
348.07407	134	
348.17818	220	1+
348.74587	136	
348.89012	182	
349.76027	878	1+
349.86108	178	
349.93102	134	
350.82690	156	
350.88558	362	1+
351.78611	140	
351.83573	130	
352.78820	498	1+
352.80551	204	
353.00612	146	
353.76659	126	
353.79356	362	1+
353.85024	336	1+
353.88668	152	
354.81631	208	
355.80513	132	
355.88670	408	1+
357.79120	146	
358.78084	134	
358.87598	210	
360.76178	366	1+
360.89512	380	1+
361.76447	276	1+
362.39737	160	
362.85976	232	1+
365.76824	186	
365.78931	442	1+
365.85454	140	
366.84053	602	1+
367.76826	656	1+
368.82215	222	
369.83531	934	1+
369.95407	132	
370.80738	214	
372.78128	264	
373.22265	126	
373.78455	454	1+
373.82584	426	1+
374.78997	304	1+
374.89594	146	
375.76546	206	1+
376.89042	226	1+
377.80575	140	
377.82280	142	
377.86269	162	1+
378.78550	140	
380.85324	148	
381.83751	218	
382.81110	322	1+
383.81376	286	1+
383.86946	154	
384.85142	950	1+
385.77850	428	1+
386.81868	132	
386.84582	342	1+
388.73399	228	1+
388.77704	136	
389.20156	392	1+
389.79763	246	1+
389.83673	986	1+
390.18399	162	
390.77797	174	
391.78277	136	
392.82672	940	1+
393.72620	126	
393.76400	156	
393.78394	410	1+
393.87246	144	
394.75167	204	1+
394.82275	210	1+
396.74244	134	
396.78808	186	1+
396.86795	210	1+
397.72212	270	1+
399.73668	208	1+
399.81057	128	
399.85050	682	1+
403.80057	140	
403.87660	452	1+
405.77614	250	1+
405.86158	396	1+
405.92905	128	
407.72806	134	
407.86839	746	
408.74746	166	
408.85104	812	
408.86693	506	
409.72354	262	
409.85534	456	
410.74060	126	
410.83578	1364	1+
410.86254	268	
411.86805	186	
412.83193	362	1+
412.87051	430	1+
413.75617	214	
413.78386	134	
413.87613	288	1+
414.76357	132	
416.88321	242	1+
417.80365	126	
417.86124	146	
419.72673	132	
420.73580	160	1+
421.77204	190	
421.81694	182	1+
421.88159	292	
422.86746	456	
423.77798	634	1+
423.86765	1192	1+
424.74653	128	
425.75543	420	
426.75852	238	
426.86329	1308	1+
427.73900	1426	1+
428.69894	352	1+
428.84644	1760	1+
429.70649	234	1+
430.84819	332	
431.80501	236	1+
431.86676	838	1+
433.85014	294	1+
433.91963	176	1+
435.70545	140	
435.84755	354	1+
439.84421	194	1+
439.89362	136	
440.89352	212	
441.78370	302	1+
443.76027	152	
444.80360	174	1+
444.87418	1944	1+
445.75589	602	1+
446.87544	642	1+
447.71328	582	1+
447.77521	454	1+
448.74801	130	
448.77850	390	1+
448.88622	126	
449.69219	568	1+
449.75021	380	1+
449.88011	502	1+
450.69515	372	1+
450.75388	326	1+
452.87057	136	
457.70472	176	
457.90493	194	
462.87990	766	1+
463.90963	136	
465.72317	186	
467.88904	954	1+
468.77398	288	1+
469.77624	226	1+
470.72780	168	
485.89827	1048	1+
491.85032	148	
505.85152	178	
507.74254	102	1+
507.82775	162	
END IONS

###FS:    #m/z: 336.94560 #charge 1+
###MS: 81
###MSMS: 83
BEGIN IONS
TITLE=Cmpd 62, +MS2(336.9456), 28.0-35.0eV, 1.8min #83
RTINSECONDS=106.572
SCANS=81,83
PEPMASS=336.94560	49758
CHARGE=1+
174.37845	100	
186.86233	92	
189.86192	100	
193.94102	86	
196.88173	128	
201.91305	92	
205.94491	128	
207.97127	94	
208.01779	88	
210.88457	130	
211.94466	3242	1+
212.04447	90	
212.87970	240	
213.88532	98	
213.93980	1214	1+
214.89838	148	
215.88270	396	1+
215.93731	270	
218.88670	78	
220.87813	80	
223.37477	78	
223.97485	116	
226.89937	86	
227.83245	102	
229.95530	2534	1+
230.88922	846	1+
231.95097	1630	1+
233.84154	84	
233.89486	398	1+
233.94773	298	
234.83954	90	
234.99949	92	
235.87757	84	
236.09625	104	
236.16795	92	
236.89507	76	
237.06310	76	
238.85526	80	
238.96679	80	
239.84575	150	
239.96502	118	
240.38512	78	
240.84277	442	1+
242.82053	78	
243.83591	156	
244.84269	84	
246.95377	80	
246.97330	80	
247.96466	1032	1+
248.88122	152	
248.90205	318	1+
248.98591	78	
249.84346	94	
249.88390	76	
249.96038	300	
250.83161	138	
250.94960	106	
251.06138	112	
251.83114	362	1+
252.07646	76	
252.79414	78	
252.97069	1906	1+
253.57582	78	
253.87483	112	
253.90613	280	
253.92597	98	
254.42966	80	
254.96866	838	1+
255.07500	308	
256.87833	190	
257.14660	82	
257.86247	124	
257.96467	98	
258.84322	302	1+
258.85928	162	
259.00322	82	
259.05441	82	
259.95864	82	
260.05949	88	
261.83047	134	
261.85080	90	
262.85179	260	1+
263.90320	96	
264.91527	80	
265.88553	92	
266.01406	80	
266.80445	206	1+
266.86146	78	
266.98155	100	
268.84009	696	1+
268.93568	94	
269.03854	102	
269.96365	76	
270.45221	88	
270.98423	294	1+
271.91835	124	
272.13190	112	
272.77538	96	
272.84409	82	
273.79741	126	
273.84258	254	1+
273.97705	80	
274.58908	78	
274.85602	76	
274.90066	84	
274.96586	88	
275.87213	204	
275.88690	84	
276.35421	92	
276.85730	368	
276.87756	98	
277.86051	202	
277.87847	82	
278.83591	182	
278.86013	142	
279.83629	180	
280.10833	100	
280.92689	84	
283.13763	78	
284.90036	98	
285.85456	226	
286.85055	728	1+
287.79077	94	
287.85210	510	1+
289.11705	88	
289.87454	116	
290.06790	76	
290.86635	134	
291.80550	150	
291.85461	82	
293.08513	88	
293.10375	184	1+
293.86870	278	1+
293.89706	90	
294.00003	144	
296.22126	78	
296.94274	92	
297.00800	78	
297.21969	78	
297.88515	98	
298.43288	176	
298.87971	266	1+
299.01127	106	
299.02828	100	
303.36074	96	
303.85688	116	
303.96828	104	
306.87853	132	
308.13121	78	
308.86603	206	
310.86868	80	
311.88426	146	
311.90383	126	
312.87468	76	
313.90196	86	
316.41566	76	
316.88739	76	
316.99044	80	
317.86756	82	
318.12512	80	
321.76752	84	
321.88620	126	
323.35094	76	
324.35633	92	
324.88723	78	
327.38869	84	
327.73300	78	
327.88069	100	
332.41803	212	1+
333.67026	88	
334.64663	92	
336.61967	84	
338.76776	130	
340.02677	100	
341.70995	92	
END IONS

###FS:    #m/z: 359.96136 #charge 1+
###MS: 81
###MSMS: 84
BEGIN IONS
TITLE=Cmpd 63, +MS2(359.9614), 28.0-35.0eV, 1.8min #84
RTINSECONDS=107.345
SCANS=81,84
PEPMASS=359.96136	39476
CHARGE=1+
54.48044	100	
182.86718	100	
183.86141	86	
200.90895	76	
200.95186	138	
209.94476	654	
216.85498	74	
218.87890	86	
219.41410	88	
221.42655	76	
222.95274	412	1+
223.41162	84	
223.97005	254	1+
224.94903	968	1+
225.89185	184	
226.82720	76	
226.94809	4748	1+
226.97247	166	
227.44752	90	
227.93893	174	
228.94211	4054	1+
230.89317	92	
230.91154	82	
231.85926	204	1+
232.08707	94	
233.96184	92	
234.96020	80	
235.95286	76	
236.92161	76	
240.90655	118	
240.94102	372	
240.96108	398	1+
241.08449	82	
241.94081	296	1+
241.97497	100	
242.86591	250	1+
242.96086	436	
243.78021	86	
244.85111	96	
244.91100	128	
244.95725	2106	1+
245.07733	120	
245.94542	122	
246.37743	88	
246.64847	102	
246.95239	1964	1+
247.80956	88	
248.16337	74	
248.80247	192	
248.90457	96	
249.03832	130	
249.15649	76	
250.35789	80	
250.89855	78	
250.94978	312	1+
250.96923	228	
251.40412	74	
252.95754	254	1+
254.54472	78	
256.24012	74	
257.08167	76	
258.97151	134	
258.99543	78	
260.83817	150	
260.94957	106	
260.97062	180	
261.15348	88	
261.95770	86	
262.80930	80	
263.85320	82	
264.81478	360	1+
265.97405	262	1+
266.06594	92	
266.41422	76	
267.01427	74	
267.97609	312	
268.84694	116	
268.95697	152	
269.11094	78	
269.79627	114	
269.85785	86	
269.96913	232	
270.83939	174	1+
271.90793	78	
272.08012	86	
272.54577	112	
273.07551	84	
273.82065	74	
273.85376	162	
273.96497	186	
274.85064	228	1+
274.91291	78	
276.84425	76	
277.08252	80	
277.80323	250	1+
278.54656	92	
278.84367	130	
278.88378	170	
279.10283	170	
279.84990	296	
279.92943	92	
280.79230	126	
280.83518	172	
281.11438	88	
281.92990	94	
283.78783	140	
283.83217	156	
283.98540	94	
286.65243	102	
287.06018	92	
287.88647	120	
291.91534	92	
292.00333	82	
292.09555	74	
292.86432	80	
293.80440	78	
294.85562	156	
295.85517	142	
296.80741	190	
296.85757	98	
298.80411	346	1+
298.85695	98	
300.23111	76	
300.80621	152	
300.86029	136	
304.02194	90	
304.39639	86	
305.92359	100	
307.00944	74	
308.85247	140	
310.87763	104	
311.33714	74	
311.97999	74	
312.13398	72	
312.83534	184	1+
312.87820	88	
316.81296	152	
319.85688	112	
320.91880	94	
321.03814	82	
321.14442	74	
321.96370	74	
322.01452	124	
322.15618	98	
322.42640	86	
322.93173	96	
323.01236	82	
323.78483	108	
326.03905	84	
328.17778	78	
328.54486	114	
328.87135	252	1+
328.88992	136	
331.10960	76	
332.39098	78	
333.99121	84	
334.87394	108	
336.91024	80	
336.94744	130	
338.95129	142	
339.62942	78	
340.64398	94	
341.85061	90	
342.88015	80	
347.88880	74	
348.75948	96	
349.81069	84	
350.04716	74	
350.83153	154	1+
352.06944	78	
354.88371	84	
356.77974	108	
END IONS

###FS:    #m/z: 322.93003 #charge 1+
###MS: 85
###MSMS: 86
BEGIN IONS
TITLE=Cmpd 64, +MS2(322.9300), 28.0-35.0eV, 1.9min #86
RTINSECONDS=111.036
SCANS=85-86
PEPMASS=322.93003	2771362
CHARGE=1+
142.81610	78	
152.55451	90	
184.10767	66	
185.56531	78	
187.95971	68	
193.91693	92	
193.96800	104	
194.88921	88	
195.92034	94	
197.92483	76	
199.03020	70	
199.81752	66	
201.04830	68	
202.88597	80	
202.90480	66	
206.09384	86	
206.94837	92	
207.89228	78	
215.90052	84	
215.97185	70	
217.89775	94	
218.50892	84	
221.53583	110	
223.94507	72	
223.96154	344	1+
224.11323	66	
224.97983	70	
226.86805	70	
226.95307	72	
228.89001	94	
229.36049	76	
230.82517	80	
230.85065	76	
233.11546	68	
233.80021	88	
234.85111	74	
235.96415	74	
236.94403	74	
237.05754	66	
237.85842	66	
238.79464	76	
238.86463	100	
238.89088	202	1+
238.93908	286	
239.03729	74	
239.80493	74	
240.08266	74	
240.87751	80	
240.94058	2576	
241.85353	66	
241.93924	7574	1+
242.94138	5498	1+
243.82426	98	
244.94052	2014	1+
246.90325	132	
246.97643	270	
247.85203	94	
247.86647	138	
250.46839	78	
250.89036	72	
250.95834	86	
251.07694	66	
251.57734	64	
251.92513	128	
252.83940	66	
254.85782	82	
255.89776	318	1+
256.04545	70	
257.08578	106	
257.79919	102	
258.98681	82	
260.53074	82	
261.18139	94	
262.38918	90	
262.83328	100	
262.85897	94	
262.90111	86	
263.03602	82	
263.98268	66	
264.07482	116	
264.39197	68	
264.88923	66	
265.05541	84	
266.99791	66	
268.62968	74	
268.84512	72	
268.96157	76	
271.39587	66	
272.82388	72	
272.84690	152	
273.78899	182	
274.80153	224	1+
274.84684	104	
276.84413	70	
276.90277	224	1+
277.16300	82	
277.92586	78	
278.84494	118	
278.94830	90	
279.09180	1338	1+
280.96809	66	
281.26851	96	
281.81243	96	
282.08271	72	
282.79469	68	
282.89036	76	
283.07095	128	
283.12726	70	
283.86945	68	
283.97523	66	
284.29263	400	1+
284.86721	106	
287.39738	86	
287.87624	148	
289.38227	94	
289.81050	70	
289.88055	210	1+
290.81069	70	
290.99517	70	
291.96797	80	
292.05821	70	
292.95273	70	
293.82556	76	
293.84883	88	
295.37438	112	
296.80920	78	
296.87745	104	
296.89387	88	
298.82107	100	
300.82042	176	1+
300.83909	146	
300.98246	70	
304.81226	78	
304.86585	90	
304.91524	92	
305.89568	70	
308.23482	76	
308.37284	86	
308.86903	66	
309.10409	86	
309.80911	144	
310.85760	90	
310.93729	68	
311.81064	68	
311.85163	100	
313.44983	92	
313.84553	70	
313.95441	86	
314.85568	68	
318.31875	72	
318.86435	74	
318.88816	202	1+
319.82318	68	
321.09614	72	
321.98566	78	
322.81232	74	
323.03947	68	
324.27662	92	
325.98620	72	
326.17452	68	
327.27949	72	
327.38164	92	
327.89520	100	
END IONS

###FS:    #m/z: 340.94059 #charge 1+
###MS: 85
###MSMS: 87
BEGIN IONS
TITLE=Cmpd 65, +MS2(340.9406), 28.0-35.0eV, 1.9min #87
RTINSECONDS=111.816
SCANS=85,87
PEPMASS=340.94059	1054240
CHARGE=1+
62.64714	80	
83.84821	102	
121.22651	74	
124.02490	76	
187.95144	88	
192.88668	140	
197.86522	130	
210.93706	232	1+
212.87877	196	
213.88767	88	
213.94074	998	1+
214.88275	86	
215.88607	256	1+
215.93544	186	
217.87966	130	
218.87147	220	1+
224.58786	74	
225.85772	80	
226.94397	226	1+
227.90305	76	
228.84185	86	
229.42739	88	
231.89207	194	
231.95129	576	1+
232.06658	78	
233.89684	296	
233.94803	684	1+
234.00866	86	
234.12334	104	
237.11617	84	
238.36207	106	
238.41913	106	
239.88600	142	
240.83152	128	
240.85734	116	
241.84037	456	1+
243.82632	154	
244.84044	122	
244.95322	92	
245.82640	80	
246.39268	92	
246.88233	84	
246.94802	136	
248.99978	78	
249.17582	80	
249.96204	146	
250.01202	96	
250.88489	74	
250.93901	78	
250.95247	258	1+
250.96949	248	1+
251.95339	184	1+
252.15031	86	
253.81812	78	
254.81309	84	
254.90905	82	
254.96675	764	1+
255.07532	178	
255.86371	128	1+
255.94486	98	
256.96775	186	
257.91722	92	
258.40062	88	
258.46999	80	
258.79563	88	
258.84829	418	1+
258.88071	92	
258.95502	530	1+
259.89430	238	1+
259.95708	442	1+
259.97359	82	
260.02159	88	
260.83379	702	1+
260.86012	80	
261.87745	80	
261.93160	94	
262.81040	94	
262.91858	80	
264.79357	78	
264.86594	324	
264.90325	84	
264.96174	74	
267.17858	78	
267.41938	86	
267.84476	84	
268.11667	78	
268.84159	102	
269.26199	100	
269.83242	324	1+
270.80462	110	
271.35936	82	
271.88327	264	1+
272.93215	126	
272.94774	80	
272.97590	84	
273.79308	192	
273.85372	396	1+
274.87735	90	
275.96847	78	
276.84995	278	
276.87654	164	
276.95366	174	1+
277.86528	530	1+
278.84493	1570	1+
278.94028	78	
279.01317	74	
279.86626	224	
281.11819	92	
281.91174	78	
282.05168	76	
282.85964	144	
282.91625	122	
283.00983	74	
283.16432	74	
283.42462	90	
284.33500	120	
285.08092	78	
285.21789	86	
285.97732	78	
288.88958	78	
288.91466	76	
289.00849	98	
289.84404	128	
290.41322	92	
290.85955	152	
291.80485	76	
292.43191	76	
293.92661	114	
293.97300	92	
294.86475	342	1+
295.97527	78	
296.87442	180	1+
296.98472	76	
297.29368	92	
297.85141	86	
297.97635	190	
298.80084	90	
299.50601	86	
299.86773	170	
300.51622	102	
301.86040	120	
302.83801	96	
302.92255	94	
306.08049	94	
306.44175	104	
307.03505	82	
309.53390	74	
311.20803	74	
311.82587	96	
311.86912	90	
314.85144	78	
315.95473	124	
316.43527	88	
318.86658	94	
319.81991	98	
320.84940	84	
323.26484	74	
324.89804	80	
326.53377	106	
328.94384	74	
334.17073	80	
334.29648	88	
334.87661	98	
336.76831	78	
338.79295	94	
339.74727	76	
339.91668	112	
340.30419	106	
341.84859	90	
342.26171	88	
342.82971	78	
343.23234	80	
343.90149	90	
344.16124	90	
345.43560	80	
346.37654	98	
END IONS

###FS:    #m/z: 363.95664 #charge 1+
###MS: 85
###MSMS: 88
BEGIN IONS
TITLE=Cmpd 66, +MS2(363.9566), 28.0-35.0eV, 1.9min #88
RTINSECONDS=112.589
SCANS=85,88
PEPMASS=363.95664	452968
CHARGE=1+
89.96573	84	
177.93116	82	
187.86712	86	
189.86364	280	
191.38112	204	
191.85902	458	1+
196.88483	118	
206.87553	90	
207.94509	80	
208.94161	78	
209.94311	774	1+
210.88049	144	
212.87850	866	1+
214.42072	94	
216.41743	96	
217.07921	86	
218.85204	96	
218.91384	180	
220.55932	116	
222.95221	208	
223.44822	98	
223.95294	116	
224.95313	644	1+
226.86704	76	
226.88557	140	
226.94742	5754	1+
226.97368	184	
228.21314	130	1+
228.89770	328	
228.94244	6252	1+
230.88996	1406	1+
232.12452	80	
232.14586	86	
232.88230	340	1+
234.92900	162	
235.91355	78	
238.07018	78	
238.93680	100	
239.90291	144	
239.93425	90	
240.94047	856	
240.96152	306	
241.08778	78	
241.60711	98	
241.93961	1944	1+
241.96661	148	
242.86071	104	
242.94228	1344	1+
243.02167	78	
243.91088	94	
244.95757	3950	1+
245.94026	404	
246.80708	120	
246.95259	3866	1+
247.84923	202	1+
247.97730	128	
248.80611	100	
248.90172	604	1+
249.05967	130	
249.82406	120	
249.88960	90	
250.81055	82	
250.83388	84	
250.89449	202	
250.97006	88	
254.90915	78	
256.89196	188	1+
257.97601	218	1+
258.09902	78	
258.84863	276	1+
260.83445	104	
260.97187	236	
262.78645	188	1+
263.83513	98	
264.79075	212	1+
265.04137	98	
265.81900	122	
265.90933	92	
266.81299	82	
267.97359	458	
268.96057	140	
269.87482	76	
269.96734	758	1+
271.88364	94	
271.91623	112	
275.06333	92	
276.80330	82	
276.85935	114	
276.88696	78	
277.10972	82	
277.41043	80	
277.84808	84	
278.84475	212	
278.89907	84	
279.10333	194	
279.36890	82	
279.79639	98	
279.85069	84	
280.12329	112	
280.79502	380	1+
281.85297	180	1+
281.87656	202	
282.89624	210	1+
282.92618	96	
283.79285	90	
283.85761	168	
284.86879	84	
285.79048	80	
285.82440	240	1+
285.84560	180	
285.86523	122	
285.92698	80	
286.92479	116	
288.05724	86	
288.13251	102	
288.86245	78	
288.97735	80	
289.03980	104	
291.80119	126	
291.91108	80	
292.85857	138	
294.85510	140	
295.25422	90	
296.80762	152	
297.11363	100	
297.99076	80	
298.80396	380	
299.80136	1106	1+
299.87388	82	
300.80428	844	1+
301.82041	80	
301.86021	606	1+
303.16324	100	
303.85751	618	1+
303.91624	266	1+
303.94382	156	
305.11627	78	
306.86085	80	
307.43777	88	
307.88315	186	1+
308.86510	116	
309.09105	78	
309.82743	260	1+
310.06107	80	
310.87568	210	1+
312.87535	88	
312.95217	82	
314.15494	78	
315.40735	82	
316.81358	110	
317.40126	80	
317.82011	114	
318.82412	78	
318.88174	120	
319.87076	144	
319.88896	188	1+
319.95872	76	
321.78084	230	1+
321.81922	226	1+
322.14370	78	
322.93088	286	
323.83064	96	
324.85618	76	
324.89604	98	
324.94936	80	
327.07289	106	
330.85000	98	
331.93648	80	
333.12554	82	
334.00246	76	
337.96138	84	
338.87135	120	
339.79668	84	
340.94024	86	
343.82155	94	
343.89797	266	1+
345.75974	88	
350.87938	76	
354.04672	90	
357.62731	92	
359.96116	114	
360.64345	92	
360.89081	76	
361.17972	78	
361.85937	86	
366.83786	112	
368.93128	102	
END IONS

###FS:    #m/z: 322.92985 #charge 1+
###MS: 89
###MSMS: 90
BEGIN IONS
TITLE=Cmpd 67, +MS2(322.9298), 28.0-35.0eV, 2.0min #90
RTINSECONDS=116.28
SCANS=89-90
PEPMASS=322.92985	2761712
CHARGE=1+
187.08369	70	
190.83609	68	
190.94293	84	
195.87971	92	
195.89330	114	
197.86972	80	
197.89047	70	
197.91710	116	
201.04488	86	
205.94743	426	
207.05025	72	
207.98600	68	
208.12973	68	
209.95836	72	
210.01453	72	
210.85753	68	
212.88637	76	
215.64169	72	
215.93925	84	
217.86572	88	
220.88970	86	
221.87612	66	
223.95893	130	
224.38941	72	
224.82503	68	
224.96685	68	
226.38565	84	
228.80493	76	
228.87959	72	
229.86643	78	
230.90300	78	
231.95619	92	
232.89628	76	
232.91846	88	
235.14659	110	
235.53821	74	
235.97343	68	
236.80004	188	
236.85901	78	
237.05585	84	
237.93269	78	
238.88378	86	
238.91771	82	
238.94131	302	
239.03573	108	
239.13033	82	
239.78729	112	
240.82144	88	
240.94141	1826	
241.94237	1856	
242.10186	66	
242.87829	68	
242.94194	5526	1+
242.97962	78	
243.09228	66	
243.10857	82	
244.23517	132	1+
244.91073	76	
244.94085	1514	1+
246.39648	94	
246.85327	74	
246.97515	244	1+
248.38937	80	
249.96940	78	
250.48232	76	
250.83886	176	1+
250.91964	76	
250.94637	86	
251.92231	74	
253.83308	152	
254.91762	114	
256.45819	96	
256.89373	226	
256.96776	84	
256.98547	84	
257.97321	66	
259.94442	78	
260.45548	92	
260.83065	306	1+
260.96312	104	
262.35528	98	
263.39473	78	
263.87820	116	
263.95883	74	
264.85961	78	
265.05635	132	
266.02500	200	1+
267.81336	70	
268.95955	114	
269.07943	110	
269.79835	90	
270.93675	68	
271.79656	76	
271.89779	70	
272.84431	70	
273.79258	102	
273.86283	66	
274.83660	90	
276.81568	86	
276.92783	68	
277.01997	68	
277.36349	98	
277.80726	66	
277.83630	206	1+
278.81393	116	
279.09160	766	
279.41221	80	
280.09528	426	
280.82607	76	
281.84550	72	
282.08461	72	
282.87096	76	
282.89161	98	
283.04684	72	
283.07190	110	
284.29230	792	1+
284.78778	110	
285.82998	70	
285.87362	66	
286.11839	72	
286.85629	70	
287.05199	80	
288.88556	68	
288.95637	66	
289.85236	76	
290.05101	84	
290.88394	66	
291.80253	114	
292.80537	130	
292.85173	74	
292.87902	90	
293.09358	88	
294.86004	116	
295.86417	74	
299.79714	226	
300.10553	82	
300.14631	92	
300.59306	80	
300.81623	130	
300.90418	90	
301.70748	96	
301.81199	78	
304.80953	186	1+
305.99035	76	
307.98445	90	
308.66160	94	
308.75015	70	
309.08481	84	
310.92215	66	
311.82686	90	
311.84493	96	
312.81006	186	1+
314.16306	94	
314.87741	142	
316.10355	66	
322.95796	76	
323.93392	74	
324.88687	68	
324.90486	106	
325.32134	70	
327.38624	82	
END IONS

###FS:    #m/z: 340.94043 #charge 1+
###MS: 89
###MSMS: 91
BEGIN IONS
TITLE=Cmpd 68, +MS2(340.9404), 28.0-35.0eV, 2.0min #91
RTINSECONDS=117.054
SCANS=89,91
PEPMASS=340.94043	1039610
CHARGE=1+
189.86200	92	
189.91948	80	
190.94662	180	
191.95041	96	
193.95121	92	
196.88716	156	
197.86427	78	
198.03021	80	
199.97885	78	
208.93990	78	
208.95634	138	
210.93785	134	
212.87621	382	1+
213.94021	1300	1+
214.46757	86	
215.39831	86	
215.88322	134	
215.93739	148	
220.87684	76	
221.89622	164	
221.94564	140	
223.41345	76	
223.84116	78	
224.96517	76	
225.90711	80	
226.39650	96	
226.95176	134	
228.84005	128	
229.95405	132	
231.43289	90	
231.84426	94	
231.89132	204	
231.95097	1082	1+
233.89646	422	1+
233.94581	612	1+
235.89783	170	1+
237.89218	190	1+
238.12340	78	
238.83995	92	
239.84872	174	
240.13219	104	
240.83857	224	
240.95804	112	
241.84501	188	
242.84270	108	
243.13064	88	
243.83566	200	
244.87986	84	
244.89438	126	
246.85893	110	
246.97493	212	
248.94711	84	
248.96326	80	
249.96439	172	
250.01192	98	
251.53457	74	
251.95919	86	
252.79632	82	
253.85147	80	
253.92199	94	
253.95941	118	
254.96455	282	
255.07178	156	
255.97306	156	
256.85138	88	
256.90052	302	1+
256.96905	240	1+
258.05343	90	
258.84776	406	
258.98870	82	
259.40239	86	
259.86433	76	
259.90082	110	
260.83624	714	1+
260.85165	122	
262.86886	80	
263.84915	80	
263.86520	74	
264.82457	78	
265.00744	86	
265.93562	96	
266.91562	104	
267.80308	94	
267.83311	76	
267.84762	80	
268.83900	568	1+
270.82595	86	
271.45869	88	
272.84742	140	
272.91307	112	
272.97698	142	
273.86002	152	
274.38389	74	
274.87638	146	
274.89976	104	
275.84527	106	
275.87089	80	
276.07963	76	
276.85500	422	1+
277.96911	78	
278.14124	84	
278.84770	1320	1+
278.88791	76	
279.96533	134	
280.99896	84	
281.89347	158	
282.87023	242	1+
282.96604	82	
285.81327	82	
285.94815	80	
286.53627	84	
286.78136	88	
286.90204	76	
287.00812	78	
288.84137	74	
290.54709	100	
290.82534	74	
290.85672	152	
291.01165	88	
291.80205	74	
295.72282	74	
295.86477	90	
295.87915	82	
296.83049	76	
296.85204	174	
297.86715	98	
297.98111	132	
298.23027	92	
298.30890	74	
298.84953	80	
299.12578	78	
299.78802	144	
300.31189	76	
301.85761	128	
302.94502	194	
303.76043	132	
303.86800	166	1+
303.93640	92	
303.99201	86	
305.12255	74	
305.82716	74	
306.90178	84	
307.88930	76	
308.88779	122	
309.81917	80	
309.88379	84	
310.87002	82	
315.59054	90	
320.88696	104	
321.19979	86	
323.89175	86	
323.92495	86	
327.03781	94	
330.83432	74	
331.83065	114	
334.12122	84	
336.84041	92	
336.95329	74	
337.90257	78	
338.37022	80	
339.12704	76	
339.82476	116	
340.81399	88	
341.98226	88	
342.91634	80	
END IONS

###FS:    #m/z: 363.95646 #charge 1+
###MS: 89
###MSMS: 92
BEGIN IONS
TITLE=Cmpd 69, +MS2(363.9565), 28.0-35.0eV, 2.0min #92
RTINSECONDS=117.826
SCANS=89,92
PEPMASS=363.95646	429558
CHARGE=1+
53.89750	80	
147.67566	76	
187.44156	78	
189.85850	488	1+
192.54625	100	
196.88962	78	
205.95606	84	
207.87988	78	
209.94409	962	
209.97234	78	
210.88506	104	
211.94505	160	
212.87865	538	1+
216.41240	84	
219.05748	88	
219.87625	78	
222.95487	400	1+
224.89324	78	
224.94840	480	1+
225.97055	154	
226.87885	176	
226.94722	6724	1+
226.97527	110	
227.20460	96	
228.89358	284	
228.90711	78	
228.94239	6750	1+
229.14386	82	
229.16247	78	
230.88913	1820	1+
232.09354	136	1+
232.88587	224	
234.87963	88	
235.89928	78	
235.98899	94	
237.05574	156	
238.97463	90	
239.07078	254	1+
239.90782	96	
240.94002	810	1+
240.96215	314	
241.82854	104	
242.41307	94	
242.94209	1650	1+
242.95965	554	1+
243.09708	96	
243.90500	84	
244.95766	3156	1+
245.05049	102	
245.84417	94	
245.94593	138	
246.90595	82	
246.95321	4324	1+
248.89841	774	1+
249.06740	84	
249.98672	76	
250.88949	110	
250.94415	214	
250.96642	202	
251.90711	130	
253.08858	198	1+
253.90046	98	
254.38015	104	
258.07235	220	1+
258.83377	196	
258.99713	90	
259.92301	80	
260.83783	114	
260.96685	268	
261.89606	90	
261.96982	122	
262.82804	106	
262.84920	112	
262.96844	236	
263.88500	84	
264.81966	242	
265.08886	112	
265.84344	78	
265.90367	94	
266.81279	344	1+
267.97362	712	
268.95839	144	
269.91513	78	
269.96888	1336	1+
270.03668	92	
271.84464	196	1+
271.91572	210	1+
272.81963	80	
272.88916	198	1+
274.41004	106	
276.41334	78	
276.85768	142	
277.84648	82	
277.88712	82	
278.84443	266	
279.10420	260	1+
279.94616	110	
280.79321	104	
281.42100	84	
281.90516	150	
282.05568	88	
282.79419	116	
282.95775	84	
283.73912	98	
283.78486	136	
283.98579	112	
284.82273	234	1+
284.85990	104	
285.03306	90	
285.40452	86	
285.84457	222	1+
285.87451	152	
286.07478	90	
288.83970	80	
288.85626	80	
289.85701	368	1+
289.97358	86	
290.86160	288	1+
292.89776	146	
293.87648	152	
294.79011	80	
295.83896	80	
295.93216	92	
296.80861	146	
297.11524	124	
297.38074	80	
297.77310	84	
297.80844	100	
298.80487	444	
299.12170	82	
299.80320	924	1+
300.80332	546	1+
300.83359	80	
300.85783	372	1+
301.22998	80	
301.94199	86	
302.88785	78	
303.86110	256	1+
303.90611	78	
304.81012	104	
305.78039	90	
306.18782	84	
306.93415	86	
307.12985	82	
307.21166	78	
307.40083	80	
307.88136	164	
308.87313	80	
312.93708	88	
313.80479	198	
314.82123	110	
315.80422	78	
319.82973	84	
320.09320	86	
320.12797	86	
320.86464	226	1+
321.86670	260	1+
322.60035	116	
322.80729	220	1+
322.93110	226	
323.30023	78	
323.78576	88	
326.84979	164	
326.87294	122	
331.48701	104	
332.36629	76	
332.80599	86	
332.82238	122	
332.92626	86	
333.55834	84	
335.77517	82	
336.94700	132	
336.97248	120	
339.83278	184	1+
340.94270	238	1+
341.04488	78	
342.03921	78	
343.90380	172	1+
344.67824	78	
351.35779	82	
352.88549	126	
354.73680	126	
356.78544	78	
359.71574	130	1+
360.40566	92	
361.99495	108	
362.76154	86	
363.72566	86	
END IONS

###FS:    #m/z: 322.93007 #charge 1+
###MS: 93
###MSMS: 94
BEGIN IONS
TITLE=Cmpd 70, +MS2(322.9301), 28.0-35.0eV, 2.0min #94
RTINSECONDS=121.5
SCANS=93-94
PEPMASS=322.93007	2614520
CHARGE=1+
95.16100	74	
153.81875	84	
188.93418	74	
190.04291	100	
190.89198	70	
191.07001	70	
197.86788	84	
200.83717	74	
201.04678	76	
202.04881	88	
203.05197	78	
206.93216	98	
207.04347	76	
208.94130	78	
209.39800	78	
209.93018	78	
212.24528	92	
212.88071	86	
215.52431	72	
215.87585	82	
217.03233	74	
218.53283	72	
218.73940	72	
219.94710	68	
220.87124	74	
221.09770	88	
221.94365	90	
223.91674	80	
223.95832	110	
224.07639	80	
224.39078	70	
225.94771	70	
227.85117	170	1+
227.93272	182	
228.90713	78	
228.93312	68	
230.41783	70	
230.82853	98	
233.84323	72	
234.92066	106	
236.01142	80	
236.89154	72	
237.05385	76	
238.02832	102	
238.07459	232	1+
238.88605	218	
238.92334	92	
238.93683	80	
238.96906	90	
239.01473	92	
239.42118	96	
239.81712	258	1+
239.92490	94	
239.97810	84	
240.94083	1956	
241.00642	72	
241.94261	1722	
242.86082	72	
242.94157	5328	1+
243.90661	78	
244.88190	70	
244.93947	854	
245.78567	78	
245.80127	72	
246.22112	76	
246.46016	84	
246.85678	66	
246.97546	300	
247.07948	76	
247.39214	68	
248.85649	132	
249.04137	124	
250.39100	92	
251.06910	74	
252.87601	76	
253.34502	78	
254.02153	70	
254.92655	68	
254.96985	72	
255.03666	126	1+
255.92177	70	
256.79658	80	
256.83688	76	
256.90017	108	
256.95390	72	
257.85634	76	
258.85089	86	
258.90662	70	
260.37823	76	
260.79814	82	
260.83228	86	
260.92928	68	
260.97904	74	
261.14740	92	
261.83008	110	
262.35369	100	
263.95396	162	1+
265.38730	70	
265.90353	78	
266.08762	94	
267.91172	80	
268.06031	74	
268.95679	84	
269.95345	68	
270.80374	70	
270.83771	74	
270.89827	244	1+
271.83969	320	1+
272.02959	78	
272.82178	82	
272.87466	170	
274.84149	68	
275.81137	126	
275.91149	84	
276.39687	86	
276.85428	190	1+
279.09264	1308	1+
279.83811	338	1+
280.25436	78	
281.87264	80	
281.92378	102	
282.86353	208	1+
284.03198	72	
284.04599	68	
284.29319	250	1+
284.78860	68	
286.42807	78	
288.99836	76	
291.80386	68	
291.96140	88	
292.95483	94	
294.85760	256	1+
298.83722	78	
298.97074	74	
299.76106	70	
300.78733	72	
300.86869	72	
302.88848	194	
303.22152	84	
304.13961	68	
304.88604	106	
305.86992	72	
307.79483	180	
308.19138	68	
308.81684	74	
308.86243	72	
308.92496	92	
309.01757	92	
311.80422	78	
311.88284	68	
314.81745	76	
315.76473	84	
316.58609	94	
317.77756	74	
319.30100	102	
320.75491	76	
320.93993	76	
321.01675	84	
321.92142	90	
322.10250	70	
322.85575	114	
324.89544	114	
325.27905	72	
325.90352	148	
END IONS

###FS:    #m/z: 340.94068 #charge 1+
###MS: 93
###MSMS: 95
BEGIN IONS
TITLE=Cmpd 71, +MS2(340.9407), 28.0-35.0eV, 2.1min #95
RTINSECONDS=122.272
SCANS=93,95
PEPMASS=340.94068	1010168
CHARGE=1+
93.72425	80	
176.92672	102	
189.86211	78	
190.95328	350	1+
196.88385	120	
198.88650	132	
208.84244	80	
210.93779	152	
211.91621	80	
212.87564	346	1+
213.87705	234	1+
213.94007	632	1+
214.89677	334	1+
215.41271	90	
215.93600	320	
216.88825	72	
217.93414	204	
218.42016	116	
222.05198	100	
222.10279	102	
222.95657	78	
223.83369	80	
223.94232	84	
223.98062	94	
224.97916	136	
225.03885	94	
225.86463	76	
226.89186	84	
226.94825	186	1+
228.89323	136	
228.93939	146	
229.84419	72	
230.88556	76	
230.90097	102	
231.89192	318	1+
231.94948	1054	1+
232.83387	136	
233.87915	96	
233.89300	96	
233.91847	84	
233.94590	232	
234.84901	76	
235.89646	144	
236.37754	90	
238.86179	166	
238.99402	72	
239.11932	90	
239.84699	128	
239.89598	80	
240.23111	84	
240.84821	132	
240.90357	82	
241.84461	184	
242.83071	318	1+
242.85208	138	
245.96329	252	1+
246.85362	110	
247.85040	190	1+
249.95937	658	1+
250.90186	74	
251.97893	74	
254.09206	82	
254.12723	88	
254.78549	82	
254.86007	82	
254.92164	78	
254.96739	576	1+
255.90992	78	
256.03344	86	
256.84746	140	
256.88085	90	
256.89593	78	
256.90867	108	
256.96392	128	
257.04639	78	
257.91345	84	
258.41070	72	
258.84705	436	
258.89016	138	
259.85564	314	
259.95648	82	
260.83490	626	1+
261.01671	72	
262.83106	118	
263.84531	76	
264.80547	74	
267.84543	112	
268.85856	80	
269.99443	136	
270.83618	74	
270.84998	76	
272.17116	74	
272.93851	126	
272.97815	72	
273.79850	74	
273.83699	82	
273.91630	74	
274.86297	224	
275.83498	78	
275.85596	130	
275.99102	76	
276.85546	454	
277.86411	228	
277.96626	80	
278.24777	78	
278.42149	74	
278.84723	1104	1+
278.89123	90	
279.91538	96	
280.92269	72	
281.85660	216	
282.24144	86	
282.86579	150	
283.15199	92	
283.22007	82	
283.36189	122	
283.85308	190	1+
283.88812	78	
284.09478	90	
286.80048	78	
286.92289	78	
289.51843	78	
289.85501	178	1+
290.88703	78	
291.43901	78	
291.77286	72	
291.80423	170	
291.87553	84	
292.91286	76	
293.44260	90	
294.85435	430	1+
294.86574	134	
295.81269	108	
295.96452	78	
296.03529	78	
296.97367	214	1+
298.38515	90	
298.41909	92	
298.88358	78	
299.86859	170	
299.97062	114	
300.94428	76	
301.85660	82	
302.92239	84	
303.81834	76	
304.44819	72	
304.89864	98	
305.04159	80	
306.34495	202	
307.88960	94	
310.87530	184	1+
311.86245	216	1+
318.86893	94	
318.94091	104	
320.62089	86	
322.88192	94	
323.66656	94	
327.88189	72	
329.87139	130	
332.87222	90	
333.91038	76	
334.95236	78	
336.21436	102	
336.37644	78	
337.49861	88	
337.99511	76	
338.09010	82	
339.09354	74	
342.99173	100	
344.14955	76	
345.76451	74	
END IONS

###FS:    #m/z: 363.95672 #charge 1+
###MS: 93
###MSMS: 96
BEGIN IONS
TITLE=Cmpd 72, +MS2(363.9567), 28.0-35.0eV, 2.1min #96
RTINSECONDS=123.044
SCANS=93,96
PEPMASS=363.95672	422212
CHARGE=1+
75.67108	92	
95.62174	90	
182.86616	102	
185.50023	104	
189.86326	274	
191.86091	158	
193.86557	80	
209.94436	742	1+
210.49950	98	
210.88464	142	
212.87842	1258	1+
214.89354	132	
218.90848	92	
222.95354	168	
224.94986	418	1+
224.97600	114	
225.18626	80	
225.97035	134	
226.91565	142	
226.94746	6054	1+
226.97911	114	
227.06210	102	
227.88505	92	
228.05671	92	
228.63402	90	
228.83815	82	
228.89281	218	
228.94246	7212	1+
230.88812	1580	1+
233.88673	88	
234.88109	80	
234.98923	84	
235.79089	82	
235.85859	238	1+
238.06441	84	
238.18776	82	
238.83612	80	
238.94201	92	
239.90198	80	
240.94036	454	
240.96344	268	1+
241.94188	418	
242.94238	1108	1+
243.82815	84	
243.97056	120	
244.82561	228	1+
244.84884	82	
244.91352	102	
244.95687	3238	1+
245.94152	120	
246.90570	188	
246.95280	3276	1+
247.12405	92	
247.43999	180	
248.07010	80	
248.80296	146	
248.81941	82	
248.90044	652	1+
248.96388	186	1+
249.80279	124	
250.94905	130	
251.07056	200	
251.95018	114	
252.11323	100	
253.08695	80	
257.79884	80	
258.18182	82	
258.46984	86	
258.83316	132	
259.44020	100	
259.89308	80	
260.84256	540	1+
260.88801	82	
260.96916	110	
261.97058	100	
263.88105	140	
264.98147	100	
265.78744	80	
265.80974	434	1+
265.96376	98	
266.81076	448	1+
266.85257	214	
267.84828	96	
267.93983	82	
267.97423	614	1+
268.07453	90	
268.96243	438	1+
269.87481	80	
270.84862	204	1+
271.52141	84	
271.88250	92	
273.91120	146	
274.94756	84	
275.42405	112	
275.81742	88	
276.30105	94	
278.01603	86	
278.84252	236	
278.98145	108	
278.99776	86	
279.10327	154	
279.78816	722	1+
279.84808	126	
280.10449	82	
280.78935	548	1+
280.80576	154	
281.93614	84	
282.20656	110	
283.04661	90	
283.84934	110	
283.97278	82	
284.79237	136	
284.83844	404	1+
284.90902	106	
284.98037	144	
285.84665	268	1+
285.85912	154	
287.97401	82	
288.58717	94	
289.78999	86	
289.86763	132	
289.88260	128	
289.94932	124	
290.78570	112	
290.85525	106	
292.43609	110	
292.78042	94	
293.01160	88	
293.12109	92	
294.07600	80	
295.04551	102	
297.13700	102	
297.80257	460	1+
298.80345	300	1+
299.87645	126	
300.40768	92	
300.80492	656	1+
301.86007	196	
301.91230	92	
302.83471	88	
303.85569	186	
304.11397	104	
304.89801	104	
306.93053	106	
307.21141	88	
308.89783	170	
309.02862	86	
309.96412	86	
311.88116	120	
312.94766	90	
313.91069	80	
313.93058	102	
314.82145	118	
315.84728	146	1+
316.81748	314	1+
317.81958	348	1+
321.81607	134	
322.15721	94	
322.92990	142	
322.98915	80	
323.83351	260	1+
323.93088	106	
324.78557	80	
327.07967	136	
327.88612	106	
328.15780	90	
329.87007	144	
330.90829	86	
332.08855	84	
337.88322	86	
337.93810	252	1+
337.99338	82	
341.82796	88	
341.88015	92	
342.90922	120	
348.14296	90	
348.73866	84	
349.74403	86	
350.49526	88	
353.41180	102	
358.99914	98	
360.87823	88	
365.74635	228	1+
END IONS

###FS:    #m/z: 507.84479 #charge 1+
###MS: 97
###MSMS: 98
BEGIN IONS
TITLE=Cmpd 73, +MS2(507.8448), 28.2-35.2eV, 2.1min #98
RTINSECONDS=126.703
SCANS=97-98
PEPMASS=507.84479	166922
CHARGE=1+
196.01459	318	
209.94626	180	
211.87524	148	
214.88465	390	1+
221.87594	116	
224.12083	120	
224.97952	136	
226.06322	144	
227.95303	124	
232.89745	492	1+
234.89177	144	
236.88820	292	
238.06545	182	
238.36891	120	
239.79529	134	
244.90297	116	
245.02122	164	
250.97089	136	
252.97268	170	
254.90146	138	
258.87316	334	1+
265.08998	268	1+
266.16815	206	
266.86557	176	
267.79504	126	
268.37921	128	
269.97971	146	
274.05843	116	
278.83041	146	
279.94287	144	
283.93538	118	
286.83633	118	
287.85319	1426	1+
287.91776	112	1+
288.02344	120	
288.13368	116	
289.88462	130	
290.86594	220	
291.86449	274	
292.87032	192	
293.06968	120	
293.87240	882	1+
294.83040	142	
295.81068	160	
295.88090	128	
296.85020	168	
297.80880	280	1+
297.90935	234	1+
298.87571	142	
299.12227	120	
300.88042	182	
302.37956	222	1+
302.79976	128	
303.86624	724	1+
305.86226	1550	1+
307.84605	120	
307.88907	562	
308.14204	912	1+
308.87294	1142	1+
309.88653	472	1+
310.01184	122	
310.15509	536	1+
311.84880	120	
311.88248	2166	1+
313.84537	138	
314.86292	562	1+
314.88848	434	1+
316.86630	220	
317.82280	152	
318.85872	134	
320.87730	540	1+
321.81369	140	
323.85092	568	1+
323.87799	522	1+
325.11153	128	
325.90260	286	
326.85681	118	
326.88231	2540	1+
328.87690	406	
329.18166	140	
329.86636	144	
329.99642	138	
330.82156	142	
330.88541	260	
331.16656	126	
331.87845	968	1+
332.79739	338	1+
332.88057	836	1+
333.76780	240	1+
333.82302	158	
335.12762	132	
335.81947	264	1+
336.87751	484	1+
337.88072	412	1+
339.16720	130	
340.89661	128	
341.79040	136	
342.77658	228	1+
343.79907	122	
347.77748	554	1+
348.84312	292	
348.89940	128	
349.75717	784	1+
349.83996	252	
349.89445	148	
350.88264	606	1+
352.84818	388	1+
352.86558	142	
354.89294	352	1+
356.87686	214	1+
357.84842	136	
359.35409	138	
360.03899	142	1+
360.72578	250	1+
360.86763	158	
360.96191	142	
361.77784	122	
362.79759	122	
363.00431	132	
363.88217	126	
364.85126	126	
365.76115	228	1+
365.79145	324	1+
365.84883	288	1+
366.18644	118	
366.83752	198	
367.71199	228	1+
367.74128	164	
367.76748	564	1+
367.83809	178	
368.80288	126	
368.83168	154	
369.81839	278	
369.83618	490	
370.77249	160	
370.80253	352	
371.18771	370	1+
371.80727	154	
372.78337	212	1+
372.80745	136	
373.90340	302	1+
374.78031	248	1+
374.81513	222	1+
374.84449	156	
376.88607	336	1+
377.73572	124	
378.78024	214	1+
380.82494	132	
380.86359	122	
381.79962	166	
381.83952	474	1+
383.78558	130	
384.82119	410	1+
384.85154	1002	1+
385.77445	248	1+
387.77174	196	
387.85151	290	1+
387.86170	198	
387.93593	170	1+
388.91451	212	1+
389.77388	216	1+
389.84713	142	
390.83950	1036	1+
392.07875	170	
392.72517	234	1+
392.82485	628	
392.91083	146	
393.74906	132	
393.77581	228	
393.82677	328	
394.83918	366	1+
395.77117	124	
395.86273	262	1+
397.81988	188	
398.86708	130	
399.72291	242	1+
399.77158	136	
399.85149	886	1+
401.75319	120	
401.87568	180	
402.86481	694	1+
405.85620	350	1+
405.87478	194	
406.78646	232	1+
406.81814	162	
407.74939	126	
407.86469	554	
408.07868	178	
408.74920	224	
408.85216	1296	1+
409.06752	176	1+
409.73019	530	1+
409.87451	434	1+
410.83708	1708	1+
411.09395	118	1+
411.71909	168	
411.81311	136	
412.73895	270	1+
412.78267	126	
413.07392	166	
413.82941	266	1+
413.85344	520	1+
413.87600	178	
414.76113	174	
417.85625	644	1+
418.78724	172	
419.72094	268	1+
419.76934	116	
421.88620	210	
422.86703	896	1+
422.91305	128	
423.77658	552	1+
423.79739	160	
423.86922	746	1+
425.75282	858	1+
426.86171	1046	1+
427.74009	492	
428.74940	438	
428.84602	1878	1+
429.70030	504	1+
429.73114	316	1+
429.76729	234	1+
429.87531	158	
430.80058	122	
431.86574	1008	1+
433.65855	190	1+
433.75264	162	1+
433.85397	346	1+
434.76169	280	1+
435.82880	144	
435.85686	256	
437.81093	126	1+
441.88091	330	1+
442.68120	288	1+
444.83586	178	1+
444.87204	1432	1+
445.71446	382	1+
445.74989	266	
446.80564	122	
446.88790	128	
447.70828	984	1+
447.89054	134	
448.77690	216	1+
449.69609	322	1+
449.87730	584	1+
450.74847	408	1+
450.76855	180	1+
451.86545	144	
452.75775	260	1+
453.76289	182	1+
454.78310	146	1+
457.90322	160	
462.88121	930	1+
463.95209	118	1+
464.74666	192	
465.71371	214	
467.88809	1216	1+
469.88854	186	1+
470.72603	312	1+
472.70515	154	1+
485.89856	758	1+
497.38197	218	
502.80539	144	
507.86712	140	
508.85110	224	1+
509.28872	192	1+
509.85563	168	1+
510.29405	118	1+
511.79527	118	
END IONS

###FS:    #m/z: 336.94555 #charge 1+
###MS: 97
###MSMS: 99
BEGIN IONS
TITLE=Cmpd 74, +MS2(336.9455), 28.0-35.0eV, 2.2min #99
RTINSECONDS=127.475
SCANS=97,99
PEPMASS=336.94555	47932
CHARGE=1+
149.92387	104	
183.97982	82	
192.11038	84	
199.88258	112	
199.96498	80	
200.83616	76	
206.97802	88	
207.98233	84	
208.98780	76	
210.88254	88	
210.94849	72	
211.94443	2434	1+
212.87866	714	1+
213.94090	842	1+
215.88776	242	
215.93917	84	
217.94055	116	
218.40373	100	
218.88514	82	
220.88233	88	
221.43586	74	
221.87614	82	
223.88902	80	
224.42634	130	
224.86201	80	
226.88364	130	
227.03602	78	
227.87869	80	
227.95858	90	
228.93789	124	
229.95496	2852	1+
230.88817	988	1+
231.50608	86	
231.94940	1496	1+
232.02535	88	
233.03832	74	
233.83155	120	
233.89664	178	
233.94539	210	
234.82606	240	1+
234.89215	96	
235.84731	80	
235.95001	222	
238.89471	114	
239.12074	80	
239.43065	92	
239.78778	88	
239.89052	74	
239.96677	76	
240.05215	78	
240.79397	126	
240.84532	108	
241.84226	268	
243.83214	82	
243.87601	76	
244.36910	100	
245.83029	78	
247.85013	78	
247.91195	76	
247.96559	660	1+
248.90144	430	1+
249.96354	350	1+
249.98105	94	
250.83568	84	
250.86885	76	
250.94362	264	1+
251.07924	112	
251.11396	80	
251.88332	96	
251.96157	192	
252.07600	84	
252.83293	102	
252.86822	86	
252.96941	1494	1+
253.79466	82	
253.90655	176	
254.09395	118	
254.85891	116	
254.93641	78	
254.96668	790	1+
255.38923	102	
256.89710	250	1+
256.96082	224	1+
258.84133	460	1+
258.96734	84	
259.86977	114	
259.95418	120	
261.02643	74	
261.84896	154	1+
264.85748	118	
266.05983	76	
266.09584	74	
266.84580	78	
266.89607	210	1+
267.84171	132	
267.88317	80	
268.83851	868	1+
270.09467	76	
270.98137	448	
271.09466	78	
272.97711	76	
273.02252	76	
273.92627	94	
274.80898	84	
275.01657	84	
275.46719	78	
275.86629	126	
276.82573	74	
276.85580	704	1+
276.94452	74	
277.84018	104	
277.87974	88	
278.80945	100	
278.83790	316	
278.96482	74	
279.09771	144	
279.83776	174	
279.89690	82	
279.93159	82	
280.63671	110	
280.84127	100	
280.88483	86	
281.83724	78	
285.59126	90	
285.85371	172	
286.85121	536	1+
289.38573	74	
290.90507	84	
291.13917	76	
292.80163	74	
292.86179	224	1+
292.89872	136	
293.11087	130	
293.48460	82	
295.97153	92	
295.99096	108	
296.90885	82	
297.81151	144	
297.85298	94	
297.87856	74	
299.01114	74	
299.86676	110	
300.87371	210	1+
300.94027	78	
301.51558	84	
302.55057	92	
303.94065	86	
304.39461	88	
304.85972	98	
305.65951	122	
306.38115	92	
307.44385	76	
307.79533	78	
308.80490	156	
310.80593	130	
310.86740	156	
314.85793	76	
315.40267	78	
315.48810	76	
318.38194	86	
321.33797	88	
321.42817	76	
321.80701	80	
322.37349	84	
322.88313	74	
325.89271	106	
325.91707	94	
326.89338	82	
328.88812	110	
329.10592	112	
329.87003	238	1+
330.84250	134	
331.76636	90	
333.17256	88	
337.86273	276	1+
END IONS

###FS:    #m/z: 359.96104 #charge 1+
###MS: 97
###MSMS: 100
BEGIN IONS
TITLE=Cmpd 75, +MS2(359.9610), 28.0-35.0eV, 2.2min #100
RTINSECONDS=128.247
SCANS=97,100
PEPMASS=359.96104	36312
CHARGE=1+
178.94457	100	
186.93759	88	
195.90877	76	
195.93314	82	
199.91985	80	
200.95085	146	
203.88220	78	
205.94767	86	
206.94617	88	
209.94394	740	1+
213.83665	100	
220.44632	90	
222.95078	254	
223.83762	80	
224.88611	288	1+
224.95248	618	1+
225.04129	88	
226.39666	78	
226.94759	3170	1+
226.99928	168	
228.94271	4076	1+
230.86340	94	
232.07022	104	
232.94174	94	
233.93165	92	
233.96257	130	
234.02765	78	
234.86313	82	
234.93366	90	
235.04844	78	
236.80245	86	
237.85811	78	
238.80011	72	
238.86078	72	
239.07364	74	
239.93998	106	
240.94129	392	
240.96143	450	1+
241.85455	76	
241.90420	132	
242.96139	356	1+
243.83078	136	
243.89362	164	1+
244.93256	78	
244.95832	1678	1+
245.83583	72	
245.94279	124	
245.98036	72	
246.95249	2332	1+
247.40170	76	
248.80299	272	1+
250.80678	74	
250.95358	162	
250.96664	142	
251.96902	76	
252.04681	92	
252.87535	86	
252.94996	132	
253.08505	86	
253.83599	114	
253.88535	100	
254.85222	88	
254.88954	80	
255.88808	76	
255.91364	74	
256.37957	98	
256.92037	114	
257.08978	74	
257.87575	72	
258.04911	74	
258.14612	84	
258.82539	92	
259.80234	76	
259.90096	96	
260.10074	72	
260.83370	194	1+
260.97015	430	1+
261.93789	74	
262.97423	348	1+
263.80335	76	
263.84865	76	
264.02454	90	
264.10655	78	
264.91710	166	1+
265.08713	188	1+
266.88145	74	
267.45951	80	
267.97514	304	1+
268.96330	340	1+
269.08477	72	
269.85259	104	
269.96951	246	1+
270.49255	74	
270.63180	84	
272.58069	88	
273.96397	146	
274.89953	94	
274.96839	98	
275.98876	72	
276.79929	72	
276.84310	128	
276.85655	126	
277.08865	120	
277.10990	124	
277.39809	80	
277.91547	130	
278.79889	96	
278.81336	144	
278.84310	534	1+
278.92206	86	
279.09792	116	
279.90269	76	
280.10963	210	1+
280.79539	196	
281.41878	88	
281.79396	202	
281.87811	144	
282.79556	146	
282.86888	74	
282.92253	84	
283.07621	148	
284.82412	126	
284.87363	102	
286.87586	138	
287.39921	76	
289.06277	94	
289.08754	132	
289.86490	72	
291.10650	74	
292.43354	76	
293.11682	152	
294.88528	88	
295.40191	80	
295.85004	292	1+
296.85413	254	1+
297.80554	630	1+
297.87068	106	
298.80584	430	1+
300.80229	256	
304.83359	76	
306.88221	122	
308.42223	92	
308.94850	96	
309.79515	74	
310.15182	90	
310.88385	112	
312.39620	78	
312.86744	74	
312.93040	82	
313.76310	144	
314.81891	76	
315.84790	82	
316.81412	260	
318.92986	126	
319.85976	126	
320.13728	80	
322.93290	284	
323.02171	94	
324.78444	112	
324.86583	156	
327.11285	114	
330.14466	84	
334.83514	92	
336.94997	106	
340.93888	104	
352.80735	78	
352.89024	94	
353.05841	84	
354.77912	80	
355.07822	82	
356.77120	80	
359.89981	84	
359.99529	74	
361.77053	112	
363.77225	90	
END IONS

###FS:    #m/z: 507.84462 #charge 1+
###MS: 101
###MSMS: 102
BEGIN IONS
TITLE=Cmpd 76, +MS2(507.8446), 28.2-35.2eV, 2.2min #102
RTINSECONDS=131.921
SCANS=101-102
PEPMASS=507.84462	168892
CHARGE=1+
196.01694	808	1+
223.11486	174	1+
224.04806	170	
224.97688	174	
232.89505	544	1+
234.88902	138	
236.89044	260	
237.05711	384	1+
237.85009	172	
238.06068	304	1+
240.07848	216	
246.97533	148	
250.90605	198	
251.37997	268	1+
252.07701	206	
252.84741	228	1+
252.96991	130	
255.10529	144	1+
258.87669	142	
260.88096	184	
262.91174	148	
266.09611	252	
268.92513	308	1+
269.93224	186	1+
270.85795	136	
272.85635	150	
275.85123	154	
276.84509	262	1+
277.38287	152	
277.84910	208	1+
278.83200	566	1+
280.11109	130	
280.86183	152	
281.87844	138	
282.77601	142	
284.87337	188	
285.86651	216	1+
286.14752	216	
287.85067	1434	1+
288.11879	136	
288.87018	160	
289.03300	146	
289.88492	316	
290.13169	198	
290.86621	436	1+
293.87338	814	1+
295.85680	536	1+
296.85913	392	1+
296.88572	172	
297.10559	206	1+
297.81287	140	
298.83593	240	1+
300.87708	138	
301.85182	324	
302.34004	152	
302.77207	134	
302.86365	206	
303.13137	128	1+
303.86625	666	1+
305.86401	1050	1+
307.13087	160	
307.89239	302	
308.14397	1964	1+
308.87346	1440	1+
308.89399	188	
310.36962	224	1+
311.88363	2670	1+
312.82324	178	1+
314.81138	136	
314.86865	816	1+
315.14770	130	1+
315.76199	212	
315.86360	272	
317.76295	162	1+
318.87498	242	
319.86645	234	
321.81917	222	1+
321.88231	164	
323.87919	366	1+
324.82175	180	1+
326.88379	3002	1+
327.37615	186	
328.87465	202	
329.87585	558	1+
330.06593	190	
330.82677	272	
330.87793	406	1+
332.87106	578	1+
335.76927	140	
335.81337	262	1+
337.87984	146	
343.87280	230	1+
345.82035	372	1+
346.84455	294	1+
346.86655	140	
347.77763	642	1+
348.78195	410	1+
348.81124	170	
348.91279	208	
349.82430	402	1+
350.22322	180	1+
350.76011	342	
350.79950	332	1+
350.83031	266	1+
350.88429	132	
352.82640	134	
353.81730	132	
353.85145	326	
354.76749	176	1+
355.88908	176	
356.88856	376	1+
358.80456	292	1+
363.02937	130	
363.78476	168	1+
364.86911	130	
365.76539	206	
365.78501	482	1+
366.18381	168	
366.83900	346	1+
367.70432	188	
367.76607	412	
367.78420	198	
367.90637	190	
368.71058	134	
368.76773	394	1+
368.81754	164	
368.89776	286	
369.83689	866	1+
369.87012	222	1+
370.80335	404	1+
370.82383	382	1+
372.04506	140	
372.78231	526	1+
373.87461	172	
373.89851	132	
374.81902	324	1+
375.79145	212	1+
376.88046	150	
377.76052	134	
377.88949	174	
378.77571	162	
378.79191	232	1+
381.80106	178	1+
381.83752	132	
382.85841	276	
384.85358	490	
385.77759	206	
385.80157	164	
385.82515	268	
385.84299	278	
386.82849	146	
386.85400	132	
387.84220	510	1+
388.80434	164	1+
389.19832	138	
390.05720	184	1+
390.20140	196	
390.78920	230	
390.83934	658	
391.78357	160	
391.83804	330	
392.72878	168	1+
392.82707	946	1+
394.81977	312	1+
395.79011	158	
396.82403	172	
398.79488	294	1+
399.73128	186	
399.84767	724	1+
400.73075	200	
400.97907	198	1+
402.86248	132	
403.76204	134	
403.79861	208	
403.87257	314	
404.86821	346	
405.75913	200	1+
405.78619	252	1+
405.85928	262	
406.74633	138	
406.82257	248	
406.85026	214	
407.76420	232	
407.83923	182	
407.85655	2268	1+
408.75250	306	
408.85729	1720	1+
409.74061	290	1+
410.72816	226	
410.83822	736	
411.74303	144	
411.83682	350	
412.85222	564	1+
413.75422	284	1+
413.88174	152	
414.67711	130	
414.75570	218	1+
415.84506	142	
417.85970	210	
418.69922	134	
418.86269	184	
419.81994	166	
420.77006	174	
420.86592	148	
421.88111	138	
422.86460	900	1+
423.77556	380	
423.86693	610	1+
424.77020	342	
425.75682	1168	1+
426.76298	630	1+
426.86027	846	1+
427.73188	298	
428.84793	1806	1+
428.88617	172	
429.71589	146	
429.75424	184	
430.74131	310	
430.84685	304	
430.89222	138	
431.51400	106	1+
431.86961	278	
432.87365	180	
433.84728	144	
433.86572	166	
434.85023	536	1+
435.71346	202	1+
438.81462	228	1+
438.89424	386	1+
441.78085	336	
443.75717	206	
443.88173	140	
444.78045	152	
444.81799	184	
444.87190	1336	1+
445.74982	598	1+
446.88267	684	1+
447.71288	474	1+
448.76486	312	1+
449.76541	182	1+
449.87815	788	1+
450.69708	270	1+
450.74809	168	
451.76635	202	
452.75355	158	
456.69397	180	1+
457.91404	130	
458.90189	170	
462.88135	634	1+
464.87501	198	
467.88718	1214	1+
468.78947	166	1+
485.90063	448	1+
486.90437	242	1+
488.72533	154	
500.22494	108	1+
509.29079	138	
509.85611	142	
END IONS

###FS:    #m/z: 336.94570 #charge 1+
###MS: 101
###MSMS: 103
BEGIN IONS
TITLE=Cmpd 77, +MS2(336.9457), 28.0-35.0eV, 2.2min #103
RTINSECONDS=132.694
SCANS=101,103
PEPMASS=336.94570	45212
CHARGE=1+
72.47426	78	
201.86571	84	
205.97041	132	
211.94414	2308	1+
212.88216	516	1+
213.93973	1228	1+
215.88767	150	
215.93809	110	
216.88559	80	
216.92539	76	
217.87251	82	
220.88037	86	
221.50146	94	
223.44640	72	
223.83199	94	
223.97358	84	
224.98798	74	
226.01257	80	
226.94805	120	
226.96962	78	
227.83523	122	
227.89551	86	
228.84569	70	
228.89194	74	
229.95561	2742	1+
230.88994	692	
231.82734	80	
231.89204	340	
231.95012	1170	1+
232.88478	162	
233.00665	80	
233.94603	284	1+
234.05371	100	
234.85657	88	
234.89937	238	1+
235.83952	72	
235.99446	100	
236.85554	106	
236.95571	76	
237.85269	158	
238.06261	72	
238.43595	86	
238.86848	106	
240.83833	138	
240.85559	84	
241.84457	114	
241.98501	84	
242.51852	86	
243.01600	104	
244.95291	138	
245.91090	72	
246.94986	76	
246.97671	174	
247.96713	524	1+
248.89955	212	
248.98713	142	
249.82508	104	
249.84086	94	
249.88776	80	
249.96434	380	
250.83061	382	1+
250.93134	76	
250.94774	132	
251.81875	76	
251.91229	86	
251.95959	72	
252.97084	1318	
252.99475	82	
253.03666	78	
253.08484	162	
253.90948	220	1+
254.90266	78	
254.96690	502	1+
255.07526	80	
255.15790	90	
256.96979	148	
257.85632	94	
257.91138	90	
258.44442	82	
258.84967	740	1+
258.96442	102	
259.15919	78	
259.89594	130	
260.83453	190	
261.43134	110	
261.83040	120	
261.88003	110	
261.98158	72	
262.83702	168	
262.87106	74	
263.02404	72	
263.82720	78	
263.89304	70	
264.82536	70	
265.08935	84	
266.14983	74	
266.88773	82	
268.84229	542	1+
269.08325	130	
269.84069	392	1+
269.92112	78	
270.98016	292	1+
271.91612	154	
272.97020	166	
273.83711	88	
274.86571	130	
274.89460	138	
276.82804	76	
276.86484	172	
277.83669	124	
277.85951	754	1+
277.88367	96	
277.96876	224	
278.00988	72	
278.83243	420	1+
279.83376	310	1+
280.80128	72	
281.13051	74	
281.44178	78	
282.89562	78	
284.78680	78	
285.02701	72	
285.79062	92	
285.86393	106	
286.85379	892	1+
289.93173	84	
290.85849	138	
291.63833	88	
291.83581	80	
292.86468	242	1+
293.10626	142	
293.43604	82	
294.10824	148	
295.86088	70	
295.96141	94	
296.88542	92	
297.07575	82	
297.78314	72	
297.84457	88	
297.88754	128	
297.97163	90	
298.88014	188	1+
299.05785	76	
299.78873	78	
300.94206	78	
300.99743	96	
303.54011	70	
303.80764	74	
307.14081	90	
308.87206	128	
308.94226	78	
309.44098	86	
309.86852	374	1+
312.06441	74	
313.86109	74	
315.84997	72	
315.95686	78	
316.76718	78	
317.09298	80	
321.87517	94	
321.89037	86	
324.86929	76	
327.87963	86	
329.86938	124	
330.73425	84	
330.91718	72	
332.79186	76	
332.92592	78	
338.79594	102	
340.00209	82	
341.40358	76	
341.84088	118	
END IONS

###FS:    #m/z: 359.96104 #charge 1+
###MS: 101
###MSMS: 104
BEGIN IONS
TITLE=Cmpd 78, +MS2(359.9610), 28.0-35.0eV, 2.3min #104
RTINSECONDS=133.466
SCANS=101,104
PEPMASS=359.96104	34528
CHARGE=1+
187.88089	86	
192.93679	96	
203.87897	76	
206.38827	78	
208.88681	78	
209.94276	242	
215.42004	74	
217.91394	84	
219.68665	84	
222.95147	404	1+
223.03527	76	
224.94991	582	1+
226.89205	92	
226.94846	3144	1+
227.11182	76	
227.93073	326	
228.94277	3902	1+
231.83402	256	1+
234.86248	80	
235.82115	164	1+
236.90222	104	
238.02651	82	
238.18410	76	
238.50222	104	
239.90760	78	
239.92862	84	
240.89505	86	
240.94121	328	1+
240.96475	272	
241.85832	130	
241.92601	86	
241.96444	140	
242.86077	94	
242.96127	650	
243.66727	104	
243.97956	106	
244.95775	1940	1+
245.00107	76	
245.94233	136	
246.06817	74	
246.53910	84	
246.81113	78	
246.95381	1852	
246.97745	162	
248.00244	86	
248.88711	78	
248.92225	86	
249.92449	76	
250.79707	102	
250.95642	106	
250.96596	86	
251.95152	86	
252.90945	76	
252.94978	162	
253.08516	86	
254.06838	102	
254.86953	236	1+
255.37572	114	
256.84174	74	
258.37681	124	
258.49350	88	
258.89630	72	
258.96957	158	
259.44006	94	
260.83282	118	
260.89746	82	
260.94615	94	
260.96819	434	1+
261.89235	84	
262.03316	94	
262.82493	78	
262.97041	80	
263.10366	82	
263.83129	74	
264.86297	122	
265.18938	76	
265.78763	82	
265.81746	88	
266.91155	76	
267.97308	350	1+
268.07565	80	
268.80275	94	
268.84673	116	
268.95738	134	
269.96796	534	
270.08279	78	
271.15911	88	
272.88667	208	1+
273.85709	76	
273.92820	250	1+
273.93879	80	
273.96464	194	
274.42227	92	
275.06929	82	
275.44637	82	
275.81357	80	
276.80889	146	
276.85418	208	
276.87047	148	
276.97327	202	1+
277.53083	90	
278.36232	82	
278.38677	74	
278.84583	74	
279.10621	270	1+
280.79221	242	1+
282.11598	76	
282.79973	90	
282.87495	84	
283.83584	108	
286.63200	92	
289.82568	80	
289.88052	208	1+
290.85849	76	
290.88708	248	1+
290.90703	78	
290.92588	84	
293.11754	158	
294.86844	74	
296.12735	218	1+
296.80994	140	
296.85136	166	1+
298.80525	312	1+
298.90953	74	
298.98155	78	
299.75512	74	
300.42035	102	
300.78678	80	
300.86730	124	
301.86313	152	
302.25386	74	
303.94879	80	
304.84469	206	1+
305.15093	74	
307.13106	146	
308.83632	76	
309.58547	74	
310.08774	216	1+
310.98264	88	
311.39442	78	
312.80566	158	
312.88030	80	
314.13585	146	
314.86446	80	
315.39608	100	
316.81178	112	
316.95774	82	
317.40270	74	
317.86955	220	1+
319.85794	106	
320.94323	168	1+
321.02908	84	
321.86240	124	
321.89950	78	
322.06924	82	
322.50798	74	
322.92882	162	
336.88551	100	
336.94189	174	
338.87570	78	
339.12257	76	
339.79214	86	
339.82636	94	
340.93950	146	
340.95917	78	
342.94801	96	
343.91081	90	
348.62665	88	
352.78268	122	
354.87223	82	
355.59426	84	
355.74218	82	
358.78327	108	
359.07110	78	
362.21694	88	
END IONS

###FS:    #m/z: 322.93007 #charge 1+
###MS: 105
###MSMS: 106
BEGIN IONS
TITLE=Cmpd 79, +MS2(322.9301), 28.0-35.0eV, 2.3min #106
RTINSECONDS=137.189
SCANS=105-106
PEPMASS=322.93007	2276788
CHARGE=1+
46.93423	92	
167.76973	74	
182.96334	84	
185.92677	76	
193.89275	74	
195.92083	140	
195.97920	84	
197.86796	68	
197.99214	76	
199.95668	82	
200.53320	92	
200.88180	82	
200.96476	80	
201.04294	236	1+
201.12309	80	
203.01879	80	
203.95565	74	
204.90037	142	
205.01800	78	
208.05341	82	
209.89708	240	1+
210.03296	72	
212.89717	78	
214.01627	84	
214.84826	84	
215.90484	74	
220.96270	78	
223.92217	110	
223.95208	176	1+
224.61355	88	
225.87784	70	
226.84157	72	
227.93088	68	
228.00309	72	
228.15527	86	
228.85273	72	
228.90509	78	
230.86721	72	
230.88864	304	1+
231.40306	88	
232.84731	80	
232.93158	68	
235.37225	84	
236.06064	86	
236.86297	72	
236.96323	74	
237.05319	110	
238.08696	70	
238.82566	134	
238.88784	214	
238.94018	224	
239.07734	248	1+
240.83442	98	
240.94065	1890	
240.96175	152	
241.86663	78	
241.94360	1050	
242.82182	108	
242.94177	4298	1+
243.31895	72	
243.81831	174	
244.81770	136	
244.84949	74	
244.87374	76	
244.94077	1100	1+
247.38655	80	
247.88672	92	
248.04124	116	
249.96519	84	
250.42953	102	
251.00318	84	
252.45830	92	
252.87051	78	
254.89437	96	
254.90731	158	
254.95606	80	
255.06948	70	
256.80633	92	
256.89334	170	
257.08973	128	
258.82706	90	
258.89239	114	
259.59415	82	
260.41188	78	
261.83388	102	
262.82977	212	
262.94445	72	
263.10562	78	
263.35469	74	
263.94602	126	
264.83750	86	
265.05614	116	
265.79744	78	
266.04388	84	
266.08369	88	
266.86827	96	
267.85330	80	
268.79054	76	
268.84521	72	
268.87323	68	
270.11103	74	
271.03782	88	
271.84331	80	
273.02287	70	
273.79649	76	
274.36526	72	
274.85816	76	
275.02074	78	
278.79447	86	
278.83935	84	
279.09122	1296	1+
279.98905	70	
280.83395	118	
281.35114	78	
282.04946	76	
282.86144	70	
283.02572	84	
283.06685	166	
283.28859	76	
284.11384	72	
284.29158	320	
284.84467	90	
284.88147	138	
284.95284	120	
286.21593	86	
286.86425	132	
289.04632	72	
289.79204	70	
289.86528	68	
289.88617	102	
290.79814	286	1+
292.02654	76	
293.82411	110	
294.85913	180	1+
295.83672	72	
296.80715	72	
297.01658	72	
297.91452	78	
299.78548	94	
300.06659	134	
300.78680	84	
301.88031	70	
304.09013	88	
304.54226	78	
304.84655	68	
307.08448	74	
307.80148	92	
307.82085	92	
307.87791	152	
308.08578	82	
310.82208	68	
310.87829	270	1+
312.85692	98	
313.73949	68	
315.86711	100	
316.65777	88	
316.81534	78	
318.97842	178	1+
319.89614	72	
319.98136	188	1+
322.04371	156	
323.90533	80	
326.89975	202	1+
327.37294	86	
END IONS

###FS:    #m/z: 340.94067 #charge 1+
###MS: 105
###MSMS: 107
BEGIN IONS
TITLE=Cmpd 80, +MS2(340.9407), 28.0-35.0eV, 2.3min #107
RTINSECONDS=137.961
SCANS=105,107
PEPMASS=340.94067	905350
CHARGE=1+
79.19681	74	
176.92832	86	
192.95715	80	
196.88649	148	
204.97774	82	
208.96138	94	
210.93780	140	
213.87737	264	
213.93820	498	1+
214.13138	92	
215.88589	112	
215.93885	212	
216.90921	88	
217.93956	190	
222.90892	88	
226.85674	74	
226.90124	86	
226.94639	102	
227.90673	104	
228.84231	112	
228.94567	104	
230.88585	126	
230.90825	90	
231.78269	76	
231.89018	76	
231.95026	918	1+
232.78374	88	
232.90181	82	
233.84411	108	
233.86919	78	
233.89869	148	
233.94708	254	
234.83667	82	
234.88738	138	
236.91317	110	
236.97617	90	
238.22175	78	
239.42684	78	
239.79200	74	
239.92284	82	
239.95914	90	
240.22551	74	
240.83940	854	1+
240.85583	176	
241.14151	76	
241.84392	716	1+
241.88967	90	
243.08834	82	
243.81762	80	
243.83316	304	1+
243.88702	116	
243.91055	84	
245.50108	104	
245.80121	76	
248.89707	398	1+
249.90019	276	1+
249.96197	274	
250.25485	76	
250.81261	88	
250.94301	76	
251.09510	116	
252.06450	80	
253.09889	90	
253.40425	80	
253.89646	80	
254.89727	82	
254.91892	96	
254.96622	492	1+
256.85188	74	
256.89788	202	1+
256.96371	78	
258.84694	240	
259.84855	166	
259.86087	156	
260.51504	76	
260.83478	596	1+
260.92730	78	
261.37799	74	
261.43158	80	
261.85041	114	
262.84248	320	1+
262.96444	78	
263.05606	100	
264.42792	102	
265.79947	130	
265.87759	90	
266.84609	136	
267.84730	90	
268.79297	78	
268.83947	148	
270.83000	150	
270.96529	74	
271.02565	74	
271.38079	116	
272.02743	100	
272.44485	162	
272.92084	140	
272.97803	194	
273.98317	76	
274.87340	218	
275.36101	76	
275.42606	78	
275.85177	146	
276.85704	536	1+
277.90777	156	
278.84629	1152	1+
278.90336	92	
279.84904	742	1+
279.87392	74	
279.92604	144	
280.94134	82	
281.04260	92	
281.90073	118	
282.80273	108	
282.87095	140	
283.35393	88	
284.78452	122	
284.87246	158	
287.42622	88	
287.86397	82	
291.80431	84	
292.86725	154	
294.86387	188	
295.86092	104	
296.85328	158	
296.97412	106	
297.09922	100	
299.01198	94	
299.87110	412	1+
299.95466	76	
300.91661	92	
302.17567	172	
302.85806	74	
303.86972	138	
307.80142	122	
308.83677	104	
308.88065	100	
309.87254	112	
310.41369	82	
310.87684	74	
311.10840	74	
312.42452	96	
312.50721	92	
312.87403	80	
313.03046	94	
313.17378	82	
317.09954	74	
317.90569	130	
319.08142	74	
321.28504	88	
321.80049	76	
326.61786	100	
327.81068	76	
328.16409	100	
328.29126	80	
328.88876	124	
329.38444	78	
329.86926	170	
331.75717	130	
331.82029	88	
331.88084	138	
332.96204	114	
334.75675	74	
334.94103	74	
340.89351	114	
END IONS

###FS:    #m/z: 363.95659 #charge 1+
###MS: 105
###MSMS: 108
BEGIN IONS
TITLE=Cmpd 81, +MS2(363.9566), 28.0-35.0eV, 2.4min #108
RTINSECONDS=138.733
SCANS=105,108
PEPMASS=363.95659	366288
CHARGE=1+
105.29975	76	
105.60391	80	
128.15416	84	
180.87003	92	
182.86774	126	
187.80855	80	
187.83520	78	
189.86274	202	
196.88429	150	1+
207.94460	180	1+
209.94296	732	1+
210.92642	86	
211.98607	76	
212.87762	828	1+
215.41462	86	
215.88057	246	1+
216.06381	76	
216.90913	114	
218.84764	76	
221.90037	78	
222.95200	502	1+
223.80639	78	
224.89524	80	
224.95077	604	
225.88895	92	
226.91404	102	
226.94729	5050	1+
226.97270	134	
228.06385	92	
228.90040	136	
228.94268	5812	1+
229.18336	110	1+
229.89288	154	
229.96803	76	
230.28277	88	1+
230.83553	94	
230.86397	114	
230.88874	1670	1+
232.01879	82	
233.01790	78	
234.87988	134	
234.93155	94	
235.79265	76	
236.84608	80	
236.90079	76	
240.82703	94	
240.94198	240	
240.96119	366	
241.13405	106	
241.93976	1342	1+
242.82960	198	
242.94135	968	1+
242.95978	462	1+
244.12176	108	
244.82914	234	1+
244.95729	3000	1+
244.99353	84	
246.80384	196	1+
246.95288	3020	1+
247.97572	88	
248.90025	304	
248.95571	106	
250.89984	130	
250.97082	322	
251.07328	76	
253.09093	86	
253.53647	100	
253.83773	128	
253.90482	96	
254.07080	88	
255.02658	114	
255.09139	78	
258.83512	116	
258.95061	134	
261.83781	220	
261.97168	134	
263.07123	122	
263.78900	76	
263.88298	164	
264.00689	78	
264.02061	88	
264.81944	82	
266.42272	80	
266.81505	268	1+
266.85097	132	
267.97495	690	1+
269.97263	328	1+
272.06372	76	
273.84920	88	
275.01264	78	
275.43411	80	
275.95249	104	
277.80741	116	
277.96291	94	
278.41760	88	
278.79832	136	
278.84549	150	
279.41028	88	
279.89892	82	
280.79208	128	
280.83218	134	
280.86222	156	
281.40594	296	1+
281.79487	426	1+
281.88674	78	
282.79611	290	1+
282.82246	84	
283.06492	168	
283.08098	148	
283.85254	90	
283.97995	162	
284.82498	222	1+
284.86006	192	1+
285.12282	94	
285.84839	140	
285.93780	88	
286.36338	78	
286.81767	102	
286.84572	150	1+
287.89753	104	
288.00070	92	
288.78740	92	
289.11080	84	
289.87168	148	
290.78539	84	
290.86585	80	
291.11867	180	1+
293.86749	78	
294.93556	100	
296.80753	230	
296.85448	152	
297.16875	86	
297.80720	140	
298.80368	400	
299.80201	462	1+
301.17259	80	
301.64076	84	
301.93368	96	
302.39245	80	
302.90537	116	
303.81367	98	
303.82796	76	
303.85422	392	1+
305.07177	90	
305.93011	90	
307.12674	180	1+
307.92441	94	
308.87771	78	
309.84924	100	
309.87067	202	1+
313.85876	86	
315.15663	102	
316.81998	76	
317.90001	184	1+
318.80854	92	
318.86171	178	1+
318.87211	204	1+
319.81897	84	
320.86365	344	1+
320.91256	232	
320.93125	76	
321.82156	172	
322.81699	126	
322.89377	238	1+
322.93162	158	
324.83638	154	1+
324.87114	142	
326.87068	192	
327.09521	82	
327.28174	100	
330.86973	136	
331.88739	78	
334.12138	94	
334.40657	100	
334.87913	94	
336.94557	140	
340.78417	104	
340.83833	92	
340.93862	218	
343.75564	76	
345.81001	76	
346.96198	92	
349.48699	84	
350.89254	172	1+
361.71913	76	
361.75790	108	
365.04527	92	
366.83746	80	
368.79191	88	
END IONS

###FS:    #m/z: 322.92997 #charge 1+
###MS: 109
###MSMS: 110
BEGIN IONS
TITLE=Cmpd 82, +MS2(322.9300), 28.0-35.0eV, 2.4min #110
RTINSECONDS=142.425
SCANS=109-110
PEPMASS=322.92997	2203604
CHARGE=1+
135.60903	70	
187.96479	68	
196.88271	98	
197.92305	76	
198.84319	76	
199.88551	62	
201.04497	180	
202.04387	74	
203.88415	72	
205.94990	196	
207.95057	82	
207.97721	64	
210.87002	78	
210.94158	64	
211.14667	80	
211.94659	76	
221.85680	68	
222.04143	138	1+
222.39415	80	
222.46936	86	
222.85581	72	
222.87404	94	
222.95701	270	1+
223.00275	64	
223.11979	88	
223.96303	188	1+
225.85965	68	
226.82534	88	
226.86223	76	
226.89565	80	
227.93079	158	
228.44658	92	
229.43485	84	
229.90020	60	
230.84367	146	
230.90467	110	
230.97933	72	
232.14689	62	
232.90181	84	
234.10447	66	
234.89240	70	
234.91290	214	1+
235.00352	72	
235.86422	80	
235.88133	70	
239.09257	60	
240.17607	88	
240.82140	72	
240.91120	68	
240.94098	1518	
240.96353	248	
241.94204	1208	
242.24676	70	
242.91049	78	
242.94227	4166	1+
243.87171	238	1+
244.81679	84	
244.94022	860	1+
244.99372	94	
245.39512	72	
245.44532	72	
245.83758	58	
246.97533	140	1+
247.88299	68	
248.94918	62	
249.87217	68	
249.93434	72	
249.96941	100	
250.95073	84	
251.63795	70	
253.83484	122	
254.02167	68	
254.87550	62	
256.90171	76	
256.93058	62	
257.89941	94	
257.91314	64	
258.83008	232	1+
260.33648	60	
260.81965	84	
261.83476	80	
262.83211	350	1+
263.91495	76	
264.05466	200	1+
264.98543	78	
265.10697	68	
266.84162	174	1+
266.86240	92	
266.87765	78	
267.05392	84	
268.38827	70	
268.79151	196	1+
268.96646	72	
271.84257	58	
271.94839	76	
272.44056	78	
272.58653	88	
272.94908	68	
273.86313	60	
273.91404	60	
274.84572	64	
275.80732	74	
275.86826	68	
276.79110	78	
276.80542	84	
277.94237	70	
278.84985	82	
278.95751	68	
279.09181	1354	1+
280.01181	90	
280.83025	132	
280.86308	92	
280.91249	66	
282.03520	98	
282.86078	88	
282.92286	106	
283.06470	90	
283.86218	140	
283.88774	118	
284.29392	476	
284.87378	94	
284.99600	68	
286.09583	68	
286.86060	72	
289.79264	208	1+
290.86301	148	
290.89445	72	
292.82652	66	
293.13340	86	
293.83380	76	
294.85826	110	
295.87510	72	
296.80284	62	
298.88493	160	
298.97912	70	
299.82908	72	
301.86705	58	
302.82186	84	
303.86993	78	
304.03270	66	
304.80593	64	
304.82501	80	
305.15307	74	
305.89203	118	
306.12346	72	
307.16840	72	
307.79849	168	
307.88872	110	
309.88389	72	
310.88081	282	1+
310.98735	80	
311.86268	72	
313.84332	74	
313.88057	74	
314.86238	96	
316.39371	90	
316.89606	72	
317.89615	64	
318.48730	58	
318.88186	70	
321.92623	80	
322.32027	62	
322.75073	62	
324.88708	76	
325.24785	90	
327.12428	70	
END IONS

###FS:    #m/z: 340.94052 #charge 1+
###MS: 109
###MSMS: 111
BEGIN IONS
TITLE=Cmpd 83, +MS2(340.9405), 28.0-35.0eV, 2.4min #111
RTINSECONDS=143.197
SCANS=109,111
PEPMASS=340.94052	867780
CHARGE=1+
192.92575	112	
194.92187	78	
197.89016	90	
201.10215	84	
202.00345	80	
205.95223	190	
207.94904	72	
209.94201	86	
211.06964	84	
213.88267	262	1+
213.93910	1244	1+
215.88705	128	
215.93826	106	
217.88400	92	
218.91691	100	
221.88838	96	
222.08471	74	
222.10659	76	
222.84303	78	
222.95298	72	
226.94797	120	
228.84782	126	
228.95106	148	
229.12793	74	
230.88789	88	
231.90496	96	
231.94965	430	
232.89045	142	
233.89683	118	
233.94619	270	1+
234.86388	78	
235.15407	90	
235.95050	120	
236.85913	78	
236.89342	76	
236.96695	92	
237.93675	162	
238.04002	102	
238.82475	80	
238.85142	74	
238.89049	74	
239.09962	80	
239.41328	72	
240.15103	76	
240.83293	84	
240.88998	74	
241.84307	382	1+
243.02360	82	
243.82982	726	1+
244.85691	76	
244.88879	134	
244.96170	210	
246.85176	96	
246.94815	80	
246.97556	96	
247.46156	90	
249.90420	154	
249.96362	100	
250.00453	84	
250.87659	72	
250.89421	150	
251.96462	108	
253.96276	356	1+
254.81096	80	
254.84218	80	
254.92049	118	
254.96681	298	1+
255.03457	74	
255.07192	108	
256.86280	124	
256.96301	474	1+
257.89571	74	
257.94134	76	
258.84804	520	1+
258.91210	80	
258.98919	78	
259.95743	444	1+
260.83188	312	
260.89582	72	
261.84233	222	
262.84638	124	
263.84713	72	
264.07351	72	
264.38993	84	
267.79299	84	
268.84121	264	
268.95778	84	
269.00595	72	
270.15088	140	
270.83018	80	
270.84827	86	
271.79646	76	
272.88234	74	
273.88163	78	
274.37975	106	
274.85935	310	1+
276.85708	240	
277.86368	184	
277.88537	122	
277.96654	252	1+
278.37617	72	
278.79335	94	
278.84453	1048	1+
278.86502	122	
279.46129	82	
281.89322	124	
283.13539	92	
284.88209	86	
284.92532	180	1+
285.88763	124	
287.06207	72	
287.98033	72	
288.82245	140	
288.84041	330	
289.00474	72	
289.88393	204	1+
289.92598	84	
290.01565	100	
290.85460	88	
291.93833	90	
292.05391	72	
292.56600	74	
294.86419	72	
294.97604	80	
295.91714	84	
295.99517	78	
296.86392	78	
296.88751	72	
297.96971	84	
297.98858	84	
298.30608	80	
299.06004	120	
299.42516	90	
299.76576	74	
299.78452	106	
299.89078	92	
300.85516	74	
300.98034	100	
301.86127	200	
302.94597	72	
303.94943	138	
304.02158	86	
304.95723	88	
308.43279	94	
308.86644	96	
309.82117	72	
309.86702	76	
312.87619	84	
317.86955	76	
318.77872	74	
319.88362	84	
320.39863	108	
320.83835	74	
324.87388	78	
327.54632	92	
327.86206	72	
327.97076	72	
329.87260	88	
333.40860	114	
337.28012	80	
340.08867	82	
340.81840	88	
341.26293	86	
343.09804	76	
344.75828	78	
END IONS

###FS:    #m/z: 363.95652 #charge 1+
###MS: 109
###MSMS: 112
BEGIN IONS
TITLE=Cmpd 84, +MS2(363.9565), 28.0-35.0eV, 2.4min #112
RTINSECONDS=143.969
SCANS=109,112
PEPMASS=363.95652	357834
CHARGE=1+
163.55335	86	
187.86719	76	
187.88742	88	
189.86023	124	
191.85847	90	
196.88561	108	
204.86520	86	
207.87715	120	
209.86850	116	
209.92603	78	
209.94466	492	1+
210.89366	88	
212.87851	518	1+
216.90011	76	
219.89446	74	
222.95792	154	
224.94849	782	1+
225.97281	106	
226.94712	5382	1+
226.97553	90	
227.93355	122	
228.89427	214	
228.94278	5162	1+
229.91480	88	
230.84890	90	
230.88981	1184	
232.88433	142	
235.47612	94	
235.96042	76	
240.93896	382	
240.96274	306	1+
241.93867	1234	1+
242.79020	82	
242.90393	74	
242.94152	864	1+
242.95948	368	
243.04900	86	
244.34048	78	
244.82622	96	
244.95741	2810	1+
245.94152	344	
246.90493	88	
246.95292	2456	1+
248.89989	470	1+
248.95016	164	
250.80392	134	
250.83556	80	
250.94657	116	
250.97221	220	
252.83910	74	
252.89011	74	
252.98189	80	
253.06797	84	
253.90631	98	
254.93035	96	
257.48155	96	
257.88213	94	
258.64380	90	
258.83938	88	
258.97374	176	
260.83883	216	1+
260.88182	94	
260.96728	148	
261.90015	90	
262.00155	92	
262.10902	80	
262.82066	178	1+
262.97453	74	
264.89927	82	
265.11703	90	
265.89901	264	1+
265.98567	80	
266.80965	442	1+
267.97286	524	1+
268.37599	94	
269.96828	448	
270.88435	76	
270.95733	90	
271.79662	76	
271.84789	248	
271.91666	256	1+
273.88351	88	
274.79279	98	
275.00442	74	
276.35549	134	
277.10299	96	
278.80353	88	
278.84798	340	1+
279.10271	100	
280.10766	88	
280.79304	316	1+
280.83209	88	
281.42725	94	
281.83826	80	
281.87649	122	
282.79850	118	
282.82594	244	1+
282.96850	208	1+
283.78565	116	
285.85601	110	
285.93565	76	
287.82424	138	
289.82519	76	
289.88578	96	
289.93810	88	
289.96161	80	
291.86485	104	
292.41077	104	
292.85292	214	1+
295.84665	108	
295.94460	122	
295.96174	76	
296.01026	78	
296.80914	150	
297.11584	120	
297.81230	120	
297.85145	82	
297.87423	86	
297.91090	122	
298.80186	438	1+
300.01209	102	
300.34167	86	
300.80241	524	1+
300.89747	150	
301.05946	86	
301.86157	154	
301.94142	80	
302.82615	104	
303.85023	114	
303.94893	82	
305.99903	86	
306.86951	78	
307.79703	98	
307.88878	154	
308.40293	80	
308.48914	96	
308.87101	74	
308.90760	106	
309.93092	90	
309.94070	78	
310.09592	78	
310.38115	84	
311.07588	74	
316.88531	80	
318.80798	236	1+
318.93467	148	
319.82180	344	1+
321.12876	88	
321.37532	76	
321.86600	120	
322.15494	122	
322.92766	120	
323.80576	140	
324.18402	84	
324.34511	94	
326.87038	142	
327.87813	100	
330.96871	88	
331.87608	102	
334.88717	88	
336.94190	158	
337.16258	80	
339.82776	160	
340.94272	182	
341.22438	108	
342.92281	76	
344.75942	186	1+
344.84942	80	
349.11737	92	
351.81398	84	
352.88655	136	
354.92292	110	
357.15633	80	
358.35242	80	
361.97132	76	
363.95687	124	
367.77209	88	
END IONS

###FS:    #m/z: 322.93011 #charge 1+
###MS: 113
###MSMS: 114
BEGIN IONS
TITLE=Cmpd 85, +MS2(322.9301), 28.0-35.0eV, 2.5min #114
RTINSECONDS=147.638
SCANS=113-114
PEPMASS=322.93011	1966444
CHARGE=1+
109.22033	80	
181.86856	72	
187.86918	66	
190.94309	74	
192.88702	66	
193.88779	76	
196.95356	62	
200.83933	74	
200.88803	66	
201.04267	350	1+
205.94928	76	
206.03643	166	
206.94963	94	
206.97782	68	
210.89900	118	
212.43852	74	
212.88029	72	
213.03674	68	
214.43331	68	
214.96034	84	
217.96291	66	
220.87699	70	
222.89779	68	
222.96034	172	1+
227.79704	64	
227.93629	68	
227.95472	70	
227.97534	76	
228.22762	98	
229.84402	64	
229.85746	64	
230.84688	142	
231.96017	86	
234.82476	66	
236.38510	64	
236.94616	68	
237.06427	68	
237.16339	64	
238.05881	76	
238.88906	86	
238.93595	96	
239.07484	222	1+
240.94041	2444	1+
241.45835	68	
242.51282	96	
242.82062	86	
242.83596	106	
242.94168	3860	1+
243.86960	66	
244.93951	940	1+
245.38556	94	
245.85505	62	
245.86866	78	
246.86334	76	
246.97889	146	
247.89058	98	
248.85226	76	
248.97342	90	
250.92910	76	
250.94770	118	
250.99137	68	
251.09633	72	
251.90665	142	
251.92625	72	
252.05297	68	
253.17313	74	
253.89648	76	
254.40540	102	
254.82478	84	
254.91697	66	
255.84143	68	
255.93170	72	
256.26343	76	
256.89949	152	
256.92025	64	
257.13081	72	
257.96062	64	
258.39464	64	
258.83390	116	
259.51516	82	
260.33854	70	
260.82901	250	1+
260.93250	86	
261.84747	80	
262.22048	68	
262.89983	112	
264.08614	132	
265.08736	70	
265.25089	68	
265.39508	80	
265.83710	188	1+
265.94349	66	
266.06172	72	
266.89407	64	
266.93369	94	
268.89928	72	
268.97397	64	
269.51791	106	
270.01610	78	
270.82796	86	
270.86000	92	
273.79597	68	
274.87004	70	
276.09904	92	
276.83976	66	
277.01103	64	
277.85009	72	
277.95684	74	
279.01308	164	
279.09056	1518	1+
279.80467	92	
281.85357	68	
281.87627	66	
282.28255	70	
282.36126	80	
283.78761	102	
283.85337	280	1+
284.20040	78	
284.29280	328	1+
284.89836	64	
285.21772	74	
285.41699	88	
286.17029	72	
286.85197	82	
287.88328	76	
288.79545	64	
289.06089	66	
289.88660	114	
291.85657	86	
293.01797	82	
293.84890	66	
294.31645	76	
294.37499	94	
294.80105	62	
294.85045	266	1+
295.86842	66	
295.96991	62	
296.43720	66	
297.90371	72	
297.96974	64	
300.23561	66	
300.85279	84	
301.06611	72	
301.89511	80	
302.75332	70	
302.78343	98	
302.88563	72	
302.91604	74	
303.87389	68	
306.87794	72	
307.80289	106	
307.89426	80	
313.79784	68	
316.87222	62	
320.95334	68	
321.04525	78	
323.12565	86	
324.15342	178	1+
325.80207	72	
326.83092	88	
326.91102	80	
327.07966	72	
327.87578	62	
END IONS

###FS:    #m/z: 340.94064 #charge 1+
###MS: 113
###MSMS: 115
BEGIN IONS
TITLE=Cmpd 86, +MS2(340.9406), 28.0-35.0eV, 2.5min #115
RTINSECONDS=148.411
SCANS=113,115
PEPMASS=340.94064	779506
CHARGE=1+
148.25350	70	
165.26330	70	
189.52052	78	
190.94846	126	
195.96209	80	
208.94709	78	
208.95952	72	
210.93716	112	
212.79675	76	
213.94230	256	
214.88544	486	1+
215.88858	414	1+
215.93809	144	
218.89414	72	
220.86978	78	
220.89713	94	
222.97500	70	
223.95968	126	
224.83617	86	
224.91898	72	
224.97426	260	
228.93716	132	
228.95151	254	1+
230.84570	154	
230.88993	132	
231.38438	72	
231.83837	74	
231.95134	666	
232.39792	86	
233.89863	144	
233.94480	248	
237.46990	74	
238.84566	124	
239.02029	90	
239.86704	70	
240.83565	558	1+
241.01022	82	
243.83635	310	1+
243.88171	88	
244.07549	72	
244.43049	76	
244.95677	162	1+
246.07266	70	
248.86001	72	
248.94892	70	
248.98950	76	
249.96934	72	
250.82814	90	
252.44092	76	
254.05483	72	
254.91137	110	
254.96590	148	
255.51901	94	
256.91329	112	
256.95804	126	
256.97339	92	
258.84920	184	
258.96192	78	
259.85042	128	
259.87532	72	
259.95784	374	1+
260.83328	900	1+
260.87303	100	
260.92219	70	
262.92843	220	1+
263.10774	88	
263.63171	72	
263.88702	70	
264.83166	128	
264.86414	130	
265.01710	72	
265.86543	80	
265.89151	106	
266.96378	72	
267.13640	98	
267.84757	124	
267.91151	110	
268.07251	84	
268.99804	78	
269.01619	76	
269.83322	70	
270.82777	148	
270.94297	74	
271.86329	76	
271.91606	82	
272.34987	76	
272.45099	86	
272.84154	84	
272.86236	86	
272.93674	138	
272.98211	74	
274.85642	114	
274.88170	136	
275.40378	106	
275.87100	86	
275.94267	160	
276.85684	282	
276.90162	82	
277.40214	86	
277.86407	304	
277.91974	76	
278.39504	82	
278.84576	798	1+
278.96285	70	
279.85108	448	1+
280.78083	80	
280.93749	82	
281.10704	84	
281.85177	120	
281.89116	196	1+
282.81326	72	
282.93100	94	
282.97410	80	
283.14354	70	
284.01191	74	
285.05406	78	
285.81111	72	
285.83426	86	
288.83887	92	
289.05854	74	
290.85994	130	
291.90272	80	
292.59356	90	
292.82804	70	
292.88537	174	1+
293.85685	92	
294.02784	84	
294.40878	90	
296.86206	70	
296.88772	106	
297.97343	148	
298.16887	100	
298.39351	100	
298.41913	86	
299.22999	70	
299.87659	198	
300.88029	78	
301.86768	214	1+
302.61434	84	
302.90542	72	
303.87284	156	1+
308.88274	134	
309.29191	78	
310.17798	78	
311.88351	142	
312.80352	82	
313.87192	138	
316.04416	72	
317.52173	76	
317.53898	94	
319.74398	90	
319.77692	92	
323.00627	88	
323.23888	88	
324.38253	74	
327.28631	118	
328.54936	78	
332.84985	72	
333.95286	82	
335.40863	90	
336.17878	164	
337.18287	72	
342.90024	94	
344.12899	72	
345.62070	108	
END IONS

###FS:    #m/z: 363.95668 #charge 1+
###MS: 113
###MSMS: 116
BEGIN IONS
TITLE=Cmpd 87, +MS2(363.9567), 28.0-35.0eV, 2.5min #116
RTINSECONDS=149.183
SCANS=113,116
PEPMASS=363.95668	317096
CHARGE=1+
179.62049	74	
187.08558	78	
187.93792	108	
188.43992	96	
189.86323	412	
189.98217	74	
191.86007	142	
191.93320	80	
196.88257	116	
197.88312	80	
198.86584	74	
207.87017	114	
209.91931	132	
209.94420	732	1+
210.88509	242	
211.87519	78	
212.07709	102	
212.87804	880	1+
213.91047	84	
218.41271	76	
222.95226	420	1+
224.94981	632	1+
225.88804	80	
225.96640	122	
226.12122	84	
226.88569	114	
226.94767	4678	1+
226.97432	146	
227.91031	94	
227.92838	178	
228.89764	344	1+
228.94287	4810	1+
229.03655	136	
230.83111	160	
230.89013	1082	
232.11704	74	
232.88593	284	
232.95774	74	
234.89599	82	
234.93347	96	
235.38548	82	
237.63073	74	
240.94112	470	
240.96355	274	1+
241.06155	92	
241.94266	820	1+
242.69813	74	
243.83566	76	
243.85139	94	
244.89134	92	
244.95661	2944	1+
245.92551	90	
245.94211	378	
246.80902	170	
246.90472	178	
246.95296	2662	1+
247.38390	86	
248.84278	86	
248.85866	86	
248.90019	426	
249.98091	74	
250.89702	132	
251.06324	80	
254.37592	92	
254.82366	120	
255.06770	82	
255.91551	82	
256.88686	76	
256.99886	234	1+
258.84320	128	
259.82951	88	
259.92797	96	
259.96532	226	1+
260.83239	330	1+
261.87838	112	
261.91204	72	
263.05930	90	
263.91121	74	
264.82606	120	
264.90942	78	
265.05428	136	
265.80044	76	
265.86542	226	1+
266.81410	110	
266.84994	126	
267.81707	76	
267.97348	552	
269.96967	740	1+
270.84038	78	
270.91375	98	
271.38972	82	
271.84973	82	
271.92012	92	
272.85838	80	
272.94181	78	
276.11104	74	
276.81995	76	
276.86377	130	
276.90787	78	
277.08778	84	
278.84330	138	
279.10570	294	1+
279.41618	90	
279.80419	82	
280.79099	216	
280.83221	140	
280.92894	82	
281.79613	100	
282.79175	138	
283.09402	76	
283.86198	232	1+
283.90459	100	
284.43438	96	
285.82628	90	
285.85621	88	
285.89038	94	
288.08272	82	
289.86966	154	
290.38176	90	
295.12550	74	
295.84827	122	
295.87677	78	
296.10231	150	
298.37225	80	
298.80324	502	1+
299.07681	92	
300.73222	86	
300.80333	376	1+
300.85323	130	
300.88883	76	
301.80662	276	1+
301.85784	182	
302.89879	84	
303.85665	522	
304.83714	196	1+
307.12579	80	
308.12040	76	
311.00190	108	
311.14525	86	
312.80474	84	
313.83711	84	
314.81010	76	
315.15841	82	
315.88383	158	
316.82491	74	
317.88058	86	
319.89141	74	
321.81882	296	1+
321.88290	114	
322.30712	76	
323.16517	84	
324.32300	78	
325.89037	82	
326.84238	128	
326.86919	208	1+
327.94627	80	
329.73880	92	
329.88317	74	
329.97290	84	
330.81107	218	1+
333.90352	80	
336.94848	78	
338.29309	118	
340.93736	144	
342.00284	82	
344.73288	84	
344.85861	74	
346.83381	136	
350.16651	86	
350.79888	74	
351.88285	96	
354.07662	94	
360.75288	76	
364.79358	220	1+
368.06363	106	
368.42892	74	
END IONS

###FS:    #m/z: 507.84504 #charge 1+
###MS: 117
###MSMS: 118
BEGIN IONS
TITLE=Cmpd 88, +MS2(507.8450), 28.2-35.2eV, 2.6min #118
RTINSECONDS=152.848
SCANS=117-118
PEPMASS=507.84504	124908
CHARGE=1+
82.44408	216	
196.01434	304	1+
210.03415	114	
214.88491	168	
232.90011	114	
233.12759	136	
238.06655	214	1+
248.11888	128	
252.07853	164	
252.10388	282	1+
252.90427	140	
253.93118	138	
254.09325	140	
266.10604	116	
266.16800	396	1+
267.94385	136	
269.89404	150	
270.86375	308	1+
272.81463	132	
277.88687	168	1+
278.83536	110	
279.84518	174	
282.38645	136	
285.85780	142	
287.85513	850	1+
289.04019	226	
290.12975	320	1+
290.86326	204	
290.99490	114	
291.86070	124	
291.88197	238	
293.87207	662	1+
295.87827	128	
295.97636	146	
296.82528	112	
297.86501	186	
298.85103	134	
301.85248	148	
301.88425	112	
303.86741	450	1+
304.98029	266	1+
305.39894	128	
305.86116	1452	1+
306.12366	168	
307.81374	216	
307.89111	364	
308.14157	1002	1+
308.87070	1146	1+
308.92922	114	
309.88427	224	
310.15783	752	1+
311.81010	116	
311.88531	792	
312.86850	250	
312.88534	626	1+
314.00420	122	1+
314.86558	172	
315.84712	352	1+
315.86587	110	
316.86444	182	
316.88749	244	1+
317.92981	154	1+
319.81774	122	
320.87220	120	
321.99910	208	1+
322.82862	126	
322.85750	120	
322.89273	232	1+
323.84825	204	
323.87945	272	
324.06307	114	
324.86578	262	
324.88531	112	
325.89981	370	
326.88234	2758	1+
327.81215	236	1+
328.84235	154	
330.83084	178	1+
330.86000	160	1+
330.88527	148	
332.87542	174	
333.76620	188	1+
333.82837	116	
333.86921	164	
335.38600	280	1+
335.83352	122	
336.94030	222	1+
337.79060	170	1+
337.87297	152	
340.91949	108	
341.69422	106	1+
342.86938	332	1+
345.81229	146	
346.77868	132	
346.86881	164	
346.89154	214	1+
347.75812	184	
347.78158	452	1+
348.84194	294	
349.75700	974	1+
349.89166	326	1+
350.80467	154	
350.82947	254	1+
350.85059	114	
351.88555	214	1+
353.79624	366	1+
353.85269	380	1+
355.82699	130	
357.78212	142	
358.76779	412	1+
359.82064	116	
361.79670	118	
362.86593	114	
365.76477	296	1+
365.79083	214	
366.18450	134	
366.80946	120	
366.85975	162	
367.18916	152	
367.76652	356	1+
367.85250	168	1+
367.91373	174	1+
368.80885	196	
368.89687	128	
369.83751	536	1+
370.80510	226	
371.13781	130	1+
371.19015	216	
371.41396	124	
371.80735	170	
372.79936	156	
372.81030	226	
373.80330	208	
373.83313	112	
374.81493	204	
374.85705	328	1+
374.90821	130	
375.76036	426	1+
378.11413	120	
381.84359	178	
382.84074	124	
382.88714	186	
383.79582	122	
384.85117	408	
385.39616	110	
385.77648	520	1+
385.84759	668	1+
386.82242	216	1+
387.77920	372	1+
388.78334	322	1+
389.20303	198	
390.83957	556	
391.84176	432	
391.95628	136	1+
392.07097	128	
392.82857	872	1+
393.85081	122	
394.32338	102	1+
395.78269	218	
395.82780	196	1+
398.72455	426	1+
399.77375	160	
399.85138	542	1+
402.27504	146	
403.80493	250	1+
403.85716	152	
403.87980	144	
404.80704	182	1+
404.87409	130	
405.75266	322	1+
405.76508	238	
405.85720	448	1+
406.78505	130	
407.69839	132	
407.74469	202	
407.86602	672	
408.06621	172	
408.73693	142	
408.75741	130	
408.79333	130	
408.85378	762	1+
409.73453	480	1+
410.06661	132	
410.69688	160	
410.83691	1102	1+
412.83900	596	1+
413.75238	118	
413.87332	184	1+
414.68260	146	
414.77795	120	
414.84686	112	
415.73975	122	
415.82807	194	1+
417.85701	134	
420.80130	142	1+
422.73499	222	
422.88663	204	
423.09590	98	1+
423.77743	308	
423.86769	758	1+
424.37812	126	1+
424.77150	246	
425.75717	832	1+
425.92742	200	1+
426.77614	186	
426.86019	1266	1+
427.73986	490	
428.14193	106	1+
428.73314	466	1+
428.78549	126	
428.81423	134	
428.84966	1114	1+
429.75366	268	1+
430.86166	874	1+
431.78069	148	1+
431.86687	748	1+
433.76062	122	
433.85233	302	1+
435.71674	132	
435.86782	236	1+
439.88028	150	
440.88983	114	
441.87857	596	1+
443.77245	192	
444.76665	120	
444.87049	2104	1+
445.77327	114	
446.75841	276	1+
446.79715	110	
446.87593	596	1+
447.70994	346	
448.71156	200	
449.79495	126	
449.87343	684	1+
450.70156	206	
453.44838	110	
457.90451	226	
458.02783	112	
462.88094	746	1+
464.78470	120	
467.88793	932	1+
470.04157	120	
470.71965	186	
485.89693	482	1+
490.90029	172	1+
509.84889	172	1+
END IONS

###FS:    #m/z: 336.94563 #charge 1+
###MS: 117
###MSMS: 119
BEGIN IONS
TITLE=Cmpd 89, +MS2(336.9456), 28.0-35.0eV, 2.6min #119
RTINSECONDS=153.62
SCANS=117,119
PEPMASS=336.94563	37690
CHARGE=1+
189.91580	68	
196.88294	88	
205.94918	78	
206.97109	76	
210.97871	76	
211.84482	78	
211.90018	80	
211.94498	1208	
212.04519	74	
212.87778	634	1+
213.93942	660	1+
215.93627	92	
217.88324	74	
217.99022	92	
222.85599	80	
222.95077	72	
223.84171	70	
224.96307	166	1+
226.94667	114	
228.89107	154	
228.94201	70	
229.11149	70	
229.95544	1424	1+
230.89031	570	1+
231.88849	88	
231.95128	992	1+
232.82890	300	1+
232.88853	78	
233.09269	76	
233.89824	162	
233.94930	292	
234.92031	78	
235.05987	68	
235.55719	84	
235.89641	138	
239.84408	68	
240.79316	74	
241.84270	396	1+
243.50414	76	
244.79715	70	
246.90360	72	
247.00782	88	
247.38883	136	
247.96459	494	
248.89806	376	1+
249.06142	90	
249.48800	68	
249.83131	172	1+
249.96053	194	
250.61455	68	
250.95053	82	
250.98759	68	
251.90708	78	
252.97077	1034	1+
252.99593	80	
253.08219	76	
253.83971	284	1+
253.90808	130	
253.93182	70	
254.90829	154	
254.96339	472	1+
255.08155	114	
255.10345	80	
255.38563	82	
256.26337	72	
256.89231	136	
257.84457	74	
257.87037	190	
257.96082	92	
258.84974	140	
258.94193	90	
259.85147	196	
259.86938	102	
259.89222	68	
260.83427	96	
261.83775	104	
261.90830	70	
264.43784	82	
264.92133	74	
264.96128	84	
265.02913	74	
267.50400	102	
267.84372	110	
267.95587	80	
268.83807	628	1+
268.86376	82	
269.82012	88	
269.88470	82	
270.89440	72	
270.98156	116	
271.42003	72	
272.09597	236	
272.87935	130	
272.99049	72	
273.03492	68	
274.84857	84	
274.87346	266	1+
275.89743	84	
276.05817	74	
276.63599	94	
276.85871	442	1+
277.93982	74	
277.96900	94	
278.00190	86	
278.83629	162	
279.78800	108	
280.83749	78	
280.85265	136	
283.85895	92	
285.85201	104	
286.84921	774	1+
286.87441	150	1+
287.90323	72	
289.97414	68	
290.40689	76	
290.82130	74	
291.41215	78	
293.07889	98	
293.10750	114	
294.11311	74	
294.13270	74	
294.85977	72	
294.92287	68	
295.79876	74	
295.86134	176	
295.89594	76	
295.99945	88	
297.09259	72	
298.10550	70	
299.05266	68	
299.42973	90	
299.86973	110	
299.98881	70	
300.78651	74	
303.40542	82	
303.85951	338	1+
304.44147	70	
305.41262	82	
306.88885	166	
309.81078	74	
309.86743	136	
310.86314	200	1+
311.04162	74	
316.43507	74	
316.90058	76	
318.76113	106	
321.82720	76	
322.13557	92	
322.61152	84	
322.82755	82	
323.74819	78	
323.87186	70	
324.88518	78	
326.95521	74	
327.39270	76	
327.89080	78	
328.83441	82	
329.24599	74	
329.90818	76	
330.80762	72	
331.88538	242	1+
332.75329	68	
332.86111	72	
334.26159	68	
335.96442	68	
337.39732	76	
337.96800	70	
338.39274	74	
339.75618	74	
340.79232	152	
341.86862	78	
END IONS

###FS:    #m/z: 359.96115 #charge 1+
###MS: 117
###MSMS: 120
BEGIN IONS
TITLE=Cmpd 90, +MS2(359.9611), 28.0-35.0eV, 2.6min #120
RTINSECONDS=154.392
SCANS=117,120
PEPMASS=359.96115	30462
CHARGE=1+
183.93309	100	
190.94641	78	
192.10688	88	
201.93721	94	
205.00765	76	
205.94600	78	
209.94440	326	
210.87722	94	
221.02848	78	
221.89431	72	
222.85204	76	
222.95253	206	1+
223.87052	90	
223.88919	128	
224.95004	626	1+
224.96770	190	1+
225.44958	80	
225.89361	128	
226.94749	3670	1+
227.92687	104	
228.79160	72	
228.94331	2596	
229.02823	80	
229.98944	82	
232.82782	128	
233.01977	74	
233.33114	76	
233.40776	84	
234.86605	126	
234.88117	88	
234.93196	102	
235.01630	76	
236.86884	90	
238.94458	86	
240.07800	156	
240.94023	230	
240.96257	276	1+
241.90674	82	
241.94060	136	
242.82805	94	
242.96284	160	
243.47757	100	
243.96156	210	
244.89180	76	
244.92622	84	
244.95753	1784	
245.79536	90	
245.94243	136	
246.81441	182	1+
246.95272	1504	1+
247.38455	72	
247.87311	86	
248.80296	108	
249.66460	136	1+
250.07005	84	
250.85936	84	
250.97133	106	
251.83014	78	
251.84822	72	
252.85466	72	
252.95531	220	
252.96975	154	
253.08343	128	
253.92225	114	
253.98236	76	
255.10125	86	
255.91003	72	
256.84376	72	
257.85407	94	
258.83018	120	
258.97540	82	
259.37260	74	
260.80249	72	
260.84541	82	
260.97099	374	1+
262.20822	82	
262.83494	84	
262.88272	72	
264.38391	84	
264.44605	72	
264.82164	72	
264.96264	82	
265.08730	104	
265.82721	74	
265.97039	78	
267.19240	76	
267.81035	124	
267.97802	184	
268.83795	72	
269.97091	418	
270.85797	74	
271.08230	72	
271.93072	72	
273.96655	80	
274.83767	236	1+
274.87633	76	
275.97264	92	
276.85791	116	
277.80727	162	
278.52020	92	
278.79671	84	
278.84406	158	
280.79641	274	
280.83515	104	
280.85266	156	
281.85995	84	
281.88925	98	
282.92900	94	
283.87152	114	
284.13428	76	
284.93182	82	
286.86057	70	
289.80030	100	
289.87737	84	
290.79388	74	
290.80533	112	
290.85961	130	
291.89416	76	
292.81051	80	
293.11854	72	
294.86778	180	1+
298.58037	76	
298.80442	460	
298.84849	72	
298.86481	86	
300.35474	84	
300.79459	90	
300.88886	92	
302.94862	76	
308.83885	72	
309.80646	74	
310.07719	72	
311.86717	104	
312.86501	72	
312.95858	102	
313.81952	88	
314.42240	88	
314.83174	76	
315.85229	74	
316.81285	112	
317.94610	70	
318.88911	80	
319.04191	78	
321.83230	76	
322.02958	96	
322.92919	80	
326.96634	70	
336.94059	86	
340.93861	84	
341.15165	88	
341.35353	86	
341.81406	88	
345.16387	82	
347.90457	80	
356.77352	94	
357.15423	74	
357.27243	72	
357.71081	76	
358.82735	82	
362.86187	78	
363.16844	76	
END IONS

###FS:    #m/z: 507.84477 #charge 1+
###MS: 121
###MSMS: 122
BEGIN IONS
TITLE=Cmpd 91, +MS2(507.8448), 28.2-35.2eV, 2.6min #122
RTINSECONDS=158.054
SCANS=121-122
PEPMASS=507.84477	110470
CHARGE=1+
196.01639	740	1+
206.03638	132	
214.88571	352	
223.97338	112	
232.89702	266	
238.06084	166	
249.89544	118	
258.87426	134	
263.13592	116	
266.16345	136	
267.85444	142	
269.92819	140	
270.85960	352	1+
273.80402	184	
273.96983	184	1+
274.84677	126	
274.93197	114	
278.86355	134	
279.82959	200	1+
282.98133	124	
287.81364	242	1+
287.85674	748	1+
288.81784	200	1+
289.88070	112	
291.85815	132	
292.88619	208	
293.87399	862	1+
296.81599	162	1+
296.85652	116	
297.83677	218	1+
297.87840	128	
300.99628	164	
303.86681	420	1+
304.95845	174	1+
305.86170	1644	1+
307.80610	132	
307.88675	432	
308.13956	1190	1+
308.87143	876	1+
309.88822	354	1+
310.15707	902	1+
311.09959	130	
311.88450	1328	1+
313.88537	312	
314.82278	198	
314.86651	818	1+
314.88936	132	
321.16636	112	
323.87171	238	
324.90211	158	
325.83188	124	
326.88381	2612	1+
327.80331	150	
328.86825	346	1+
330.81555	114	
330.82655	124	
330.88332	294	1+
331.16046	116	
331.81352	148	
332.87688	714	1+
333.76601	166	1+
333.83412	118	
334.91312	164	
335.84030	132	
336.79681	116	
336.88070	572	1+
337.88290	412	1+
340.85648	254	1+
343.87249	122	
345.78370	180	
346.89435	220	1+
347.77711	542	1+
349.76108	368	1+
350.76648	206	1+
350.82463	148	
350.84386	126	
350.88095	514	1+
351.91239	234	1+
355.88905	170	
356.84793	226	1+
357.36738	144	
357.89733	158	
358.01317	138	
359.75968	134	
360.77253	144	
362.78908	126	
363.76645	136	
363.79283	120	
363.88418	142	
364.84546	134	
365.78634	670	1+
365.96576	126	
366.18262	376	1+
366.76851	390	1+
366.84054	396	
367.77281	270	1+
367.82858	114	
367.88659	454	1+
367.90960	196	
368.83626	160	
368.89239	310	1+
369.83840	560	
370.80341	176	
370.85440	128	
371.19019	166	
371.80429	154	
371.84522	186	1+
371.86985	160	
372.19070	130	
372.77867	114	
372.80734	148	
373.72505	142	
373.90807	190	
374.75009	118	1+
374.80147	118	
374.81819	420	1+
375.77709	110	
376.88796	440	1+
377.89194	278	1+
379.72022	312	1+
380.78629	264	1+
380.86223	142	
382.77091	128	
382.79270	402	1+
383.79682	312	1+
384.82476	268	1+
384.85148	628	1+
385.37684	130	
385.77298	114	
387.81691	130	
387.84702	314	
388.77986	114	
388.80905	138	
388.84591	196	
389.20360	280	
389.83691	616	1+
389.85317	124	
389.91671	126	
390.77433	110	
390.84210	416	1+
391.73944	224	1+
391.77617	256	1+
392.82439	590	1+
394.82546	128	
395.73848	112	
395.81330	152	
397.75800	150	
397.78095	120	
398.72734	390	1+
399.85128	378	1+
399.87697	134	
402.86260	202	
403.87367	194	
404.80383	158	
404.86994	130	
405.75747	240	1+
405.85972	532	1+
407.74877	440	1+
407.78018	112	
407.86746	774	
408.71849	122	
408.82610	110	
408.85390	698	
409.72397	516	1+
409.85379	500	
410.72923	314	1+
410.83580	1260	1+
410.86168	330	
413.82853	158	
413.85247	304	1+
414.69415	128	1+
415.83844	130	
417.85809	312	1+
419.73707	116	
421.73797	200	1+
421.81779	112	
421.88296	244	
422.86547	938	1+
423.77260	264	
424.76776	124	
424.78893	122	
424.82453	124	
425.75533	780	1+
425.79134	120	
425.86532	162	
426.86247	710	1+
427.73961	434	
428.73405	214	
428.76321	142	
428.79728	278	1+
428.84574	1474	1+
429.70058	268	1+
429.73456	136	
429.86913	196	
430.74630	126	
430.84054	302	1+
431.86413	548	1+
432.68979	222	
433.85180	452	1+
435.85501	110	
440.87367	130	
441.73049	118	
443.76719	264	1+
443.85238	112	
444.68126	126	
444.87267	1566	1+
445.75294	338	
445.77962	140	
446.75688	158	
446.78598	128	
446.89668	218	
447.71709	666	1+
448.76041	126	
449.69144	128	
449.77998	124	
449.87802	270	
450.74182	134	
450.76296	130	
450.85832	278	1+
450.88097	232	
451.77064	160	
451.88426	124	
457.71083	178	1+
457.90392	458	1+
462.88298	416	
463.88183	334	
465.77532	262	1+
466.72860	208	
467.88687	370	
468.89148	232	
469.88921	122	
485.79527	116	
485.89944	578	1+
508.83538	132	
509.86535	132	
END IONS

###FS:    #m/z: 336.94572 #charge 1+
###MS: 121
###MSMS: 123
BEGIN IONS
TITLE=Cmpd 92, +MS2(336.9457), 28.0-35.0eV, 2.7min #123
RTINSECONDS=158.827
SCANS=121,123
PEPMASS=336.94572	37250
CHARGE=1+
176.36048	92	
197.09122	78	
200.92471	68	
206.95581	148	
207.97426	108	
211.94415	1886	1+
212.88069	522	1+
213.94048	530	1+
214.06850	70	
214.88119	76	
215.88675	80	
217.88318	82	
217.92844	70	
220.87510	96	
222.14327	86	
226.97927	88	
228.84387	118	
228.89491	86	
229.89993	84	
229.95533	1512	1+
229.99323	94	
230.88772	1222	1+
231.95030	884	
232.82779	208	1+
232.84033	98	
233.89974	110	
233.94783	200	
235.38936	76	
238.85152	82	
240.84169	444	1+
240.88240	74	
241.14752	74	
241.84384	302	1+
242.07299	90	
243.88205	72	
243.97950	72	
243.99701	70	
244.88275	144	
246.90541	68	
247.94467	88	
247.96299	484	1+
248.84801	102	
248.89840	208	1+
248.98792	74	
249.95266	70	
250.95307	106	
251.83857	76	
252.84713	72	
252.97042	850	1+
253.83284	246	
253.90549	130	
253.92621	70	
254.38156	86	
254.91134	72	
254.96686	638	1+
255.37782	88	
256.26030	184	
256.88188	132	
257.85817	92	
258.41059	82	
258.84870	250	
259.86502	80	
259.91315	70	
259.96437	84	
260.83014	68	
260.87982	82	
262.82897	76	
262.85301	80	
263.31091	78	
264.82596	102	
265.09121	80	
266.87161	70	
267.78293	76	
267.84038	148	
267.97595	76	
268.84240	134	
268.96611	72	
269.05248	88	
269.84132	184	
269.91710	70	
270.84492	114	
270.98408	124	
271.92198	82	
272.08622	84	
272.18116	72	
272.86967	138	
272.91493	108	
274.87629	76	
275.20808	74	
275.83241	72	
275.84784	86	
275.87888	142	
275.97023	78	
276.85632	680	1+
276.91371	168	1+
277.83622	122	
277.87738	136	
278.08793	72	
278.83831	198	
279.10438	92	
279.79397	70	
279.83565	124	
280.05485	74	
280.18222	76	
280.84915	118	
282.15471	68	
283.06287	94	
284.01850	72	
285.84837	236	
286.84781	890	1+
287.84994	696	1+
288.80430	70	
288.87509	90	
289.15906	70	
290.08653	68	
291.09786	74	
292.11270	70	
292.89810	80	
292.95900	92	
293.00929	74	
293.07227	76	
293.10856	174	
293.57931	84	
293.84962	78	
293.86481	216	1+
293.88856	72	
293.99397	82	
294.10825	98	
294.13065	72	
295.11293	72	
295.84956	78	
297.89205	114	
297.97259	86	
298.87175	76	
299.05599	78	
299.78298	128	
299.80895	100	
299.86776	114	
300.05490	74	
300.86342	92	
301.87194	78	
302.83084	94	
303.85864	302	1+
305.15763	72	
305.82429	94	
307.02886	94	
308.40914	80	
309.00027	80	
309.86639	144	
309.92915	100	
310.94169	114	
311.39438	106	
312.87126	186	1+
318.90401	76	
319.10138	70	
320.18977	96	
321.81821	78	
322.27425	98	
324.88910	116	
325.88842	84	
327.08628	74	
329.33114	72	
333.85873	76	
334.96381	76	
336.89226	70	
338.67517	74	
340.80929	100	
341.00864	76	
342.38651	78	
END IONS

###FS:    #m/z: 359.96173 #charge 1+
###MS: 121
###MSMS: 124
BEGIN IONS
TITLE=Cmpd 93, +MS2(359.9617), 28.0-35.0eV, 2.7min #124
RTINSECONDS=159.599
SCANS=121,124
PEPMASS=359.96173	29400
CHARGE=1+
71.89959	72	
95.19574	80	
192.92803	72	
196.03106	74	
200.87586	82	
200.91938	92	
206.89507	74	
209.94341	280	
211.03967	100	
212.04666	72	
221.88616	182	1+
222.94973	236	
223.41879	88	
223.83023	86	
223.96232	528	1+
224.95009	660	1+
224.96697	410	1+
225.91079	82	
226.94839	2458	1+
228.94298	2758	1+
229.32865	88	
229.89428	76	
232.82327	300	1+
232.88657	70	
233.82508	234	1+
238.94150	136	
239.02288	88	
239.90404	72	
240.83286	70	
240.94150	172	
240.96229	246	
241.86660	78	
241.95082	146	
242.90288	76	
242.96103	258	
243.63850	110	
244.66372	70	
244.84473	70	
244.95766	1960	1+
245.05279	72	
245.93790	74	
246.89385	84	
246.95266	1324	
246.98182	78	
248.11045	70	
248.98782	82	
249.04385	136	
249.82162	86	
250.89420	78	
250.95148	380	1+
252.95602	152	
253.05594	72	
254.24671	104	
255.95929	84	
256.03233	90	
257.08181	70	
257.99603	72	
258.97337	72	
259.83368	82	
260.85985	72	
260.96466	236	
260.99295	84	
262.81919	82	
263.88676	76	
263.98162	114	
264.96933	72	
265.44919	94	
265.90176	96	
265.97194	72	
266.95812	90	
267.02801	90	
267.97378	136	
268.08861	72	
268.84691	78	
268.91542	120	
269.85034	126	
269.96643	276	
271.79594	148	1+
271.84410	146	
272.81968	72	
273.85375	78	
273.87746	148	
274.85980	72	
275.79301	78	
276.84107	76	
277.80923	72	
278.55060	74	
278.84600	86	
278.91162	90	
279.84540	76	
280.79538	124	
281.35328	92	
281.79585	96	
282.85435	70	
283.06756	72	
283.09895	96	
283.88608	80	
284.85660	84	
285.86308	86	
285.95637	72	
286.58814	84	
286.86252	74	
286.87894	80	
286.91313	86	
287.09128	80	
288.38904	84	
291.79163	88	
291.84793	70	
292.43565	136	
292.86017	72	
294.00229	74	
294.70170	82	
295.38934	82	
295.81338	84	
295.93813	78	
296.80987	140	
296.86549	76	
297.14792	94	
297.93353	72	
298.80136	402	1+
298.85499	142	
299.86756	76	
299.89073	94	
300.54623	92	
302.86003	84	
306.48901	78	
307.85104	104	
309.79764	70	
309.85121	70	
309.91825	70	
310.02014	70	
310.82483	72	
310.87281	110	
313.84536	70	
314.82533	102	
315.82228	92	
316.30188	80	
316.81325	258	1+
317.08219	72	
318.12007	96	
319.99448	90	
320.30324	80	
320.95309	72	
321.47887	80	
321.82251	72	
322.80563	78	
322.82798	72	
322.87418	78	
325.33216	110	
330.15575	86	
331.17161	78	
336.89019	130	
339.03663	74	
340.93618	130	
343.78791	70	
348.78242	94	
348.81682	72	
350.35275	108	
354.14839	70	
357.85976	74	
358.17342	118	
358.76393	92	
365.10880	76	
END IONS

###FS:    #m/z: 322.93031 #charge 1+
###MS: 125
###MSMS: 126
BEGIN IONS
TITLE=Cmpd 94, +MS2(322.9303), 28.0-35.0eV, 2.7min #126
RTINSECONDS=163.277
SCANS=125-126
PEPMASS=322.93031	1600864
CHARGE=1+
177.99160	180	
182.05096	66	
185.92510	70	
186.94161	88	
189.95648	76	
194.99896	66	
195.87274	72	
197.96100	70	
199.86801	64	
201.04488	78	
205.01282	62	
205.96985	102	
206.94439	66	
212.05005	70	
212.12558	74	
213.12276	68	
213.89808	98	
219.82131	82	
219.88908	72	
221.94263	152	
222.89600	66	
223.95877	332	1+
224.81957	74	
224.89340	84	
225.86288	66	
227.09745	76	
227.78624	82	
227.97165	92	
229.90742	74	
230.85231	92	
230.90291	84	
231.79937	72	
232.86255	60	
233.04227	64	
236.01035	176	
236.02780	66	
236.88549	82	
238.89468	68	
239.90579	86	
240.81958	68	
240.94045	840	
240.95958	220	
241.94127	928	
242.94165	3308	1+
244.89221	88	
244.93974	686	1+
244.96101	80	
244.98553	60	
245.81666	68	
247.02309	94	
247.97526	66	
248.85314	120	
248.94361	96	
249.90909	108	
250.04310	82	
250.94619	204	1+
251.83826	68	
251.86369	92	
253.06759	66	
253.78258	66	
254.13315	78	
255.09045	130	
256.84364	66	
256.86153	68	
256.88084	90	
256.89696	66	
258.02186	80	
259.20084	72	
259.90082	76	
261.44124	92	
261.82885	76	
261.84434	72	
262.09477	66	
262.83000	182	
262.89065	78	
263.06016	62	
264.08469	96	
264.56964	72	
264.68363	98	
265.15901	70	
266.84999	72	
266.89292	66	
267.07654	80	
267.14065	74	
269.39486	74	
270.85180	92	
270.95080	106	
271.03174	100	
271.09459	60	
272.85251	64	
274.04815	72	
274.78539	62	
274.82324	82	
274.84948	108	
275.86835	74	
277.80336	80	
277.81968	64	
278.39931	82	
278.86012	62	
278.99377	76	
279.09169	1038	1+
279.13528	94	
281.84334	72	
282.08280	90	
282.27953	110	
282.87399	66	
282.97199	74	
283.46601	70	
284.29119	574	1+
284.87083	234	1+
286.15162	70	
286.81151	64	
286.86250	94	
287.92604	60	
288.86817	146	
289.74787	74	
289.87128	64	
291.41399	92	
293.02420	76	
294.86184	68	
296.85918	96	
297.64758	82	
299.78452	74	
299.96130	68	
300.84418	74	
300.97635	64	
301.09551	66	
302.86436	70	
306.05262	72	
306.47361	72	
307.89214	64	
308.01497	62	
308.86627	86	
308.89477	64	
311.03473	72	
311.14763	84	
311.86697	72	
312.80450	74	
314.82309	72	
316.40256	70	
319.02865	72	
320.25786	68	
320.31362	82	
320.88686	98	
321.16002	60	
321.27444	78	
322.87636	84	
322.89806	102	
323.83217	60	
324.26797	66	
324.88498	96	
324.92461	78	
326.17204	84	
326.71795	64	
327.75734	70	
327.78406	62	
328.11768	82	
END IONS

###FS:    #m/z: 340.94091 #charge 1+
###MS: 125
###MSMS: 127
BEGIN IONS
TITLE=Cmpd 95, +MS2(340.9409), 28.0-35.0eV, 2.8min #127
RTINSECONDS=164.049
SCANS=125,127
PEPMASS=340.94091	682218
CHARGE=1+
83.96964	86	
185.92507	78	
188.95095	76	
190.92916	82	
191.39458	80	
192.92820	140	
199.92350	92	
200.88441	84	
205.94900	142	
206.93020	84	
210.93776	78	
212.87996	112	
213.94071	262	
215.11176	88	
215.85799	74	
215.88909	196	
215.94084	114	
216.87515	98	
216.88742	80	
217.88570	132	
224.83820	74	
225.82788	104	
226.94683	76	
228.84650	110	
228.93657	80	
228.96266	76	
229.95943	90	
230.42907	86	
231.95065	398	1+
232.89304	164	
233.89661	120	
233.94681	184	
234.09486	102	
237.05561	78	
238.06047	80	
238.86261	84	
238.95579	78	
239.55778	92	
240.79683	96	
240.92493	86	
241.83317	108	
241.84928	322	
242.84293	74	
242.89399	88	
243.84198	192	
244.83579	86	
244.85126	80	
244.91267	90	
244.95894	90	
246.97315	86	
247.71465	118	
247.85277	96	
248.90075	96	
249.40671	90	
249.45885	96	
249.97152	116	
250.99521	106	
251.95544	78	
252.13288	82	
254.87584	90	
254.96444	460	1+
255.44833	92	
255.90185	154	1+
255.92720	100	
256.88283	116	
256.96795	80	
257.86879	206	1+
257.94293	104	
258.84146	148	
258.85353	134	
259.15155	84	
259.84898	124	
259.90111	78	
259.95641	72	
260.83127	192	
261.84832	276	
262.33954	82	
263.05590	84	
263.88278	128	
264.85972	86	
264.90662	90	
264.91819	106	
264.96173	150	
266.09173	76	
267.89927	74	
268.84263	74	
269.09879	74	
269.88677	88	
270.81935	74	
270.84180	76	
271.82555	74	
272.89697	80	
272.93289	198	
273.92982	76	
276.85997	720	1+
278.84589	820	1+
279.10029	74	
279.91533	90	
280.10984	130	
281.80212	72	
282.64819	98	
282.84446	124	
282.87941	86	
283.05878	76	
285.13064	86	
285.43325	88	
286.91246	76	
287.37843	84	
287.50997	72	
287.80318	80	
288.40372	92	
288.83553	78	
288.85410	72	
289.34703	88	
291.79701	132	
292.11466	82	
293.34173	80	
293.84863	98	
294.86845	278	1+
296.25960	74	
296.85521	118	
297.89307	136	
297.98553	118	
298.81996	92	
299.06164	80	
300.78458	72	
300.92716	74	
301.81181	72	
302.87087	102	
302.89064	134	
302.94160	126	
303.89740	72	
304.94329	84	
305.80397	106	
305.83573	84	
305.92142	76	
306.76836	72	
306.89956	78	
310.87594	102	
312.82393	76	
313.86531	72	
314.78588	86	
318.01420	74	
319.93293	90	
321.62429	72	
321.88624	80	
322.01411	78	
322.80119	72	
323.87887	78	
326.95547	80	
329.38648	82	
330.04865	78	
334.62193	100	
339.77166	80	
342.79787	90	
342.89456	166	
343.24354	72	
END IONS

###FS:    #m/z: 363.95678 #charge 1+
###MS: 125
###MSMS: 128
BEGIN IONS
TITLE=Cmpd 96, +MS2(363.9568), 28.0-35.0eV, 2.8min #128
RTINSECONDS=164.829
SCANS=125,128
PEPMASS=363.95678	271886
CHARGE=1+
187.93801	104	
189.63865	82	
189.86027	128	
191.85895	128	
200.94373	76	
203.01198	74	
203.90866	76	
205.87902	90	
205.90682	74	
209.94311	384	1+
210.88196	144	
212.87929	1078	1+
214.41182	84	
215.99887	86	
218.84668	78	
220.88773	72	
221.92927	74	
222.06653	90	
222.95386	306	1+
223.88701	112	
224.88441	90	
224.94795	268	
225.87774	74	
225.95805	140	
226.94731	4256	1+
227.04004	76	
227.88441	72	
228.85309	84	
228.89341	88	
228.94256	3612	1+
229.82566	144	
229.89725	146	
230.83679	154	
230.89015	1300	1+
231.79959	76	
232.88579	148	
232.93537	78	
238.82295	72	
238.92881	76	
240.88799	82	
240.94022	280	
240.96433	222	
241.11684	76	
241.84213	94	
241.93912	1090	1+
242.28547	98	
242.82588	72	
242.94167	908	1+
242.96064	364	1+
244.93733	138	
244.95772	1996	1+
245.94100	116	
245.99187	72	
246.86071	158	
246.95277	2562	1+
247.80944	96	
248.81776	72	
248.84496	198	1+
248.90072	626	1+
250.94838	92	
251.03625	140	
251.80343	82	
253.08421	142	
253.90333	130	
254.86124	116	
254.87515	82	
255.43840	102	
255.92361	74	
256.39691	72	
258.40251	78	
258.83283	186	
260.05324	78	
260.96711	186	
262.82683	136	
262.97430	84	
263.40067	88	
263.97878	120	
264.39018	96	
264.46013	72	
264.96238	90	
265.08884	82	
265.35336	114	
265.81968	80	
265.95172	96	
266.86318	88	
266.91573	76	
267.97476	346	
268.14097	82	
268.83893	88	
268.96243	618	1+
269.92110	76	
270.86233	76	
271.46861	86	
271.76401	78	
271.86371	72	
272.75877	94	
272.88285	98	
273.03282	76	
273.90596	76	
278.04668	88	
278.10056	204	1+
278.79765	136	
278.85409	100	
278.90943	74	
279.06127	90	
279.83305	76	
279.91308	74	
280.79724	360	1+
280.82752	206	1+
280.86322	172	1+
282.89167	78	
283.86827	204	1+
284.07225	72	
284.82728	124	
285.11608	78	
285.84647	384	1+
286.38031	94	
286.82652	82	
287.99709	90	
288.45762	80	
289.94017	78	
290.78997	76	
291.79377	92	
292.11038	74	
293.11802	226	1+
294.13634	72	
294.50351	90	
294.80267	78	
295.37640	102	
295.54363	80	
295.84895	204	1+
296.80770	214	1+
297.42713	86	
297.88244	78	
298.07113	72	
298.80280	650	1+
300.80976	314	1+
300.84494	78	
301.36418	78	
301.79997	204	1+
301.86537	204	1+
302.88196	76	
303.85411	242	
304.45206	80	
304.80750	126	
305.06768	74	
307.83416	78	
307.85730	94	
307.88756	98	
308.07111	102	
308.86513	90	
309.86626	130	
311.88137	138	
312.89177	100	
313.79978	82	
314.85811	76	
316.95517	90	
317.81231	238	1+
318.81366	184	1+
318.87457	336	1+
320.91765	72	
321.82221	88	
322.92896	186	
323.01368	200	1+
323.82387	106	
324.85835	80	
325.87242	100	
326.84883	74	
326.89135	210	1+
327.35727	84	
329.89480	74	
332.25209	80	
334.96786	78	
336.94601	76	
342.83460	72	
343.83771	76	
353.91025	72	
353.92883	84	
356.92901	80	
363.95263	108	
365.24028	76	
367.72452	84	
END IONS

###FS:    #m/z: 322.93024 #charge 1+
###MS: 129
###MSMS: 130
BEGIN IONS
TITLE=Cmpd 97, +MS2(322.9302), 28.0-35.0eV, 2.8min #130
RTINSECONDS=168.508
SCANS=129-130
PEPMASS=322.93024	1548244
CHARGE=1+
54.78915	70	
187.01523	64	
191.93317	88	
192.89053	64	
196.88627	76	
197.02589	58	
199.14995	84	
202.04190	86	
205.15177	74	
205.95118	162	
206.92613	96	
207.14752	78	
207.94573	62	
208.89195	60	
209.03907	64	
210.94685	74	
211.53042	76	
214.92446	96	
216.89128	70	
216.97260	62	
218.84673	62	
218.90291	86	
223.37651	70	
223.96093	180	
224.82275	58	
225.06425	76	
225.91066	66	
226.95662	122	
229.87751	62	
230.83191	66	
230.84686	94	
233.82473	68	
233.85251	82	
237.05559	68	
237.97173	66	
238.02669	84	
238.06832	86	
238.82672	70	
239.08546	120	
240.01210	56	
240.07482	80	
240.82112	128	
240.90527	78	
240.94014	1110	
241.94197	682	
242.89496	72	
242.94274	2348	
243.81850	78	
243.93680	1040	1+
244.94058	856	1+
245.37413	84	
245.39725	84	
246.89797	70	
246.97499	84	
247.83821	76	
248.84758	76	
248.87887	116	
250.83774	76	
251.05356	56	
252.47205	86	
253.07445	122	
254.15858	66	
254.91898	68	
256.84227	98	
256.89672	172	
256.93245	58	
257.79293	56	
258.81157	70	
258.83518	76	
259.09587	68	
259.80789	56	
259.95641	80	
260.82849	142	
261.83085	72	
261.88835	92	
261.91589	66	
263.14944	66	
263.89302	60	
264.81768	68	
264.85029	232	1+
264.91096	68	
265.05711	60	
266.08377	78	
266.12212	62	
266.83718	68	
266.90163	100	
266.98584	78	
267.93769	64	
268.37827	66	
268.84526	64	
268.95175	142	
269.84662	64	
270.08261	56	
270.89663	68	
271.86363	72	
272.36547	72	
273.49964	102	
273.83834	72	
273.92034	78	
275.80945	120	
276.84009	78	
277.80155	56	
277.85674	66	
277.93202	66	
278.79655	56	
278.84368	62	
279.09122	868	1+
279.24553	84	
280.87755	56	
282.27636	56	
282.88753	82	
282.91020	74	
283.28205	58	
284.29060	914	1+
284.31524	60	
284.75736	90	
284.79279	74	
284.86103	78	
284.87873	90	
288.01580	80	
288.86068	68	
289.78554	58	
290.85726	78	
291.40363	92	
291.80425	68	
292.80540	60	
292.82685	58	
293.85063	72	
297.81342	130	
297.97128	58	
299.05786	78	
299.78639	68	
299.82485	56	
300.00472	80	
300.06498	62	
300.82010	110	
300.86530	62	
301.94430	60	
304.83146	74	
305.88051	156	1+
306.39833	74	
308.78449	88	
308.86688	56	
309.81014	80	
310.92652	74	
314.86432	66	
315.76052	58	
316.41542	94	
318.99826	60	
320.25169	118	
320.76519	66	
324.26990	56	
324.45774	86	
326.89755	76	
327.17991	70	
328.03116	62	
END IONS

###FS:    #m/z: 340.94085 #charge 1+
###MS: 129
###MSMS: 131
BEGIN IONS
TITLE=Cmpd 98, +MS2(340.9409), 28.0-35.0eV, 2.8min #131
RTINSECONDS=169.281
SCANS=129,131
PEPMASS=340.94085	666212
CHARGE=1+
180.86679	76	
181.87566	72	
196.88439	68	
197.95956	78	
202.96976	72	
205.89818	78	
206.49052	80	
213.94150	232	1+
214.05769	82	
214.89830	118	
215.88857	186	
220.88414	90	
222.90170	70	
222.98051	82	
223.84135	72	
224.83412	84	
225.87941	72	
226.82007	80	
226.94561	84	
227.97699	70	
228.41477	72	
228.84012	84	
229.81826	82	
229.89632	80	
230.89080	420	1+
230.95880	72	
231.89515	278	1+
231.94881	366	1+
232.97484	70	
233.94907	138	
234.89596	88	
236.89697	154	
237.36329	72	
238.84416	70	
238.99935	78	
239.98718	74	
240.23295	86	
240.39170	76	
241.15114	92	
241.84185	348	
242.88926	124	
243.82877	226	1+
243.94513	88	
244.03893	84	
244.95666	72	
244.98171	84	
245.84566	88	
246.84781	70	
246.94253	94	
247.16433	68	
249.96171	98	
250.90392	76	
251.78002	84	
252.11017	172	
253.96303	92	
254.91319	118	
254.96687	334	1+
255.09712	72	
255.88236	76	
256.03179	96	
256.86410	72	
256.89446	70	
257.83259	146	
258.84686	218	
258.86902	78	
258.88438	110	
259.85430	256	
259.95839	182	
259.99586	84	
260.79864	72	
260.83480	248	
261.84105	168	
261.90024	84	
262.80095	86	
262.85091	82	
263.05575	78	
265.02293	78	
265.07927	70	
266.01961	90	
266.41448	90	
266.84591	68	
266.89358	68	
267.84002	118	
268.12284	100	
268.83863	330	1+
268.86503	82	
269.05630	76	
269.77982	70	
270.01222	82	
270.82159	80	
271.91596	72	
271.96635	96	
272.85046	68	
272.92735	74	
273.89646	102	
274.87408	72	
275.85238	94	
275.87448	84	
276.85311	502	
277.41849	72	
277.43686	88	
277.86277	294	
278.36212	82	
278.84535	1190	1+
278.87608	76	
278.98216	144	
279.10126	80	
279.89876	84	
279.93299	96	
279.96644	76	
280.85774	330	1+
280.90821	70	
282.87453	80	
283.08563	70	
284.05135	84	
284.90051	132	
288.87109	72	
288.94395	78	
289.78600	70	
289.84848	70	
290.61634	102	
292.09377	100	
293.82970	74	
294.07187	72	
294.86824	276	
295.85024	88	
296.12413	68	
296.86913	92	
298.31325	76	
298.90942	72	
299.86790	290	1+
300.98263	72	
302.79189	90	
303.87067	144	
304.62561	90	
305.44931	80	
308.89040	72	
309.64171	74	
310.80761	70	
310.86824	166	
310.88777	84	
311.19544	74	
311.44424	88	
311.80802	76	
318.16333	88	
318.50471	94	
319.89357	78	
325.41870	88	
326.85983	68	
327.89521	84	
329.87482	76	
329.91505	110	
333.86091	78	
337.25042	76	
337.62258	70	
338.77429	78	
341.02012	84	
343.20319	124	
344.75637	102	
344.83337	68	
END IONS

###FS:    #m/z: 363.95669 #charge 1+
###MS: 129
###MSMS: 132
BEGIN IONS
TITLE=Cmpd 99, +MS2(363.9567), 28.0-35.0eV, 2.9min #132
RTINSECONDS=170.053
SCANS=129,132
PEPMASS=363.95669	262722
CHARGE=1+
74.26977	102	
185.94031	94	
191.85807	136	
196.88194	172	
198.45577	96	
203.54029	168	
206.06363	86	
209.94299	846	1+
210.88258	142	
212.87873	460	
212.89533	82	
218.85041	74	
218.88871	74	
218.91195	74	
222.95168	616	1+
224.94950	418	1+
226.08986	74	
226.87587	92	
226.94788	4040	1+
226.97449	250	1+
228.89448	278	1+
228.94214	3730	1+
230.07318	114	
230.88893	966	1+
232.88713	162	
233.03304	74	
233.91775	82	
234.94513	74	
236.04138	104	
237.05681	94	
238.06254	82	
238.98803	94	
239.05240	84	
239.07625	132	
239.83765	252	1+
239.92664	92	
240.84108	216	1+
240.93923	272	
240.96444	208	
241.48522	78	
241.94141	154	
242.94327	950	1+
243.89905	128	
244.88886	90	
244.95863	2300	
245.07050	90	
245.45900	72	
245.94156	322	
246.01677	72	
246.44636	100	
246.85723	82	
246.95247	2346	1+
248.80333	144	
248.90159	198	
248.98624	74	
249.13125	104	
249.40660	78	
249.99830	78	
250.83981	78	
250.88226	86	
250.97045	92	
252.86417	174	1+
253.90578	164	
254.06366	142	
254.12351	84	
258.84142	88	
260.97195	118	
261.83331	118	
262.82687	78	
262.84893	104	
264.82297	94	
264.88338	92	
264.91017	90	
265.08908	154	
265.35535	92	
265.86449	82	
265.87997	96	
266.16757	110	
266.24222	86	
266.81150	106	
267.10231	82	
267.81627	152	
267.97437	484	1+
268.09646	82	
268.84140	150	
268.91547	76	
269.96891	634	
270.95730	82	
271.09655	132	
271.92852	106	
272.93856	84	
273.91804	74	
275.04317	84	
276.12133	90	
276.85867	160	
277.84230	352	1+
278.88890	86	
279.10425	134	
280.78795	396	1+
280.83528	174	
280.95397	76	
281.99701	104	
282.86872	100	
283.00309	98	
283.35038	100	
283.80590	162	
283.85185	164	
284.82320	80	
285.11201	82	
285.78605	88	
285.84792	142	
285.92506	82	
287.81353	78	
288.81417	74	
289.86760	84	
289.88288	130	
292.80141	96	
292.88107	82	
293.11781	114	
294.85618	126	
296.80996	118	
298.42146	114	
298.80968	268	
299.80133	172	
299.99304	176	
300.75695	82	
300.80043	440	1+
301.85729	296	1+
302.10427	88	
303.85432	234	
303.94656	82	
304.90260	106	
305.12516	86	
306.92329	88	
307.83695	82	
309.90783	86	
310.41145	72	
310.87047	74	
310.91353	76	
314.85557	78	
315.31127	76	
316.07046	90	
318.93160	120	
320.93640	140	
321.81591	176	
321.94124	90	
322.81421	256	1+
322.99085	74	
325.14438	74	
326.40965	82	
326.87181	102	
327.07104	114	
329.80801	78	
330.73173	80	
330.89262	72	
336.94611	134	
337.95260	88	
338.93954	76	
340.93752	124	
341.14479	88	
351.80199	78	
352.88788	88	
355.53645	74	
356.95469	84	
356.97043	72	
358.18045	76	
360.71548	164	
366.28498	100	
366.84896	80	
END IONS

###FS:    #m/z: 322.93025 #charge 1+
###MS: 133
###MSMS: 134
BEGIN IONS
TITLE=Cmpd 100, +MS2(322.9302), 28.0-35.0eV, 2.9min #134
RTINSECONDS=173.716
SCANS=133-134
PEPMASS=322.93025	1497430
CHARGE=1+
150.42933	72	
186.89246	100	
187.93472	86	
191.02528	110	
192.88200	78	
196.11000	94	
196.87969	72	
197.91307	74	
201.04670	412	
206.97037	66	
208.00194	92	
209.94495	78	
212.89869	66	
213.96435	82	
214.43505	74	
215.88064	150	
216.89653	104	
217.03043	72	
218.00111	70	
218.87204	68	
221.89087	66	
223.95806	178	
224.82138	62	
226.90143	74	
226.92145	100	
227.82880	68	
227.95297	76	
228.89215	66	
228.91214	64	
228.92759	60	
230.85092	82	
231.89461	86	
233.83190	60	
233.89960	66	
235.93034	86	
235.97203	80	
237.12096	64	
238.02679	92	
238.94914	82	
239.08293	76	
239.92840	150	
240.82165	116	
240.85577	80	
240.94011	1404	
241.58026	78	
241.85562	62	
241.94225	980	
242.05586	74	
242.81545	246	1+
242.89063	74	
242.94132	2760	1+
243.40268	84	
243.96800	88	
244.93983	522	
244.98545	90	
245.42769	88	
246.86583	94	
246.95202	62	
247.16806	62	
247.39190	80	
248.07607	86	
248.85244	94	
248.87165	72	
248.99014	66	
250.94425	174	
251.07142	78	
251.94937	110	
254.41921	78	
254.82868	72	
254.86635	72	
257.07798	74	
258.83518	106	
258.89657	78	
259.92666	70	
259.98023	86	
260.79467	90	
260.84190	66	
261.82662	66	
262.84022	108	
263.03591	68	
263.37896	100	
263.84723	86	
263.90029	144	
264.53368	104	
264.98342	88	
266.02566	72	
266.85430	126	
266.91980	70	
267.88166	68	
267.93756	64	
267.98401	72	
268.85202	110	
268.95651	72	
269.07666	90	
269.86702	74	
271.84734	132	
272.80584	80	
272.84798	82	
273.42471	98	
273.79439	136	
273.84883	140	
274.91898	86	
275.20174	80	
276.52552	70	
276.71151	88	
277.88068	70	
277.92178	78	
278.84791	62	
278.92996	88	
279.09192	534	
280.09315	310	
283.86518	70	
284.29356	678	1+
284.87377	86	
285.22396	76	
285.84941	116	
287.00790	64	
289.84019	70	
289.86498	68	
290.17466	86	
290.86081	78	
290.99490	80	
291.85923	68	
292.80970	72	
292.85524	142	
292.88095	66	
293.80435	82	
293.86025	116	
293.87587	78	
296.06074	68	
296.80281	76	
299.85269	78	
300.86354	62	
300.88894	66	
304.87657	70	
306.11912	68	
306.20516	88	
306.88685	64	
307.79720	74	
308.85482	78	
309.77818	64	
309.81052	66	
309.88235	100	
310.86157	194	1+
310.88555	68	
311.41197	86	
314.82202	106	
319.83897	62	
321.90815	78	
322.16170	80	
322.19709	66	
324.22808	92	
326.81762	72	
326.86443	72	
END IONS

###FS:    #m/z: 340.94072 #charge 1+
###MS: 133
###MSMS: 135
BEGIN IONS
TITLE=Cmpd 101, +MS2(340.9407), 28.0-35.0eV, 2.9min #135
RTINSECONDS=174.488
SCANS=133,135
PEPMASS=340.94072	641682
CHARGE=1+
51.13824	80	
191.08364	100	
196.46788	78	
205.94498	136	
208.95693	158	
209.95974	82	
210.93876	120	
211.93965	78	
212.87865	110	
213.87987	80	
213.89610	76	
213.93904	326	1+
214.87034	92	
214.89753	78	
215.88843	400	1+
215.94016	158	
217.88360	138	
219.94888	78	
220.04183	94	
220.05806	86	
220.85125	70	
220.89309	70	
223.96600	76	
225.42223	72	
227.11031	70	
227.83618	92	
227.98631	84	
228.93721	172	
229.84782	84	
230.89166	284	1+
230.94192	74	
231.95064	418	
232.89654	76	
232.94899	186	
233.83606	84	
233.89632	74	
233.94287	82	
234.06111	78	
235.88730	110	
236.90025	160	
238.90807	156	
238.96339	74	
238.99173	74	
239.84753	132	
239.90705	78	
240.23022	164	
240.85451	136	
240.88232	76	
241.84006	172	
243.83702	330	1+
244.92979	114	
244.96049	116	
246.97882	84	
248.90073	82	
249.03872	72	
249.94425	82	
249.96005	142	
250.92371	74	
250.96336	102	
252.90919	76	
253.94911	102	
254.96638	488	1+
255.07182	220	
255.91959	98	
256.87652	86	
257.83254	108	
258.84618	736	1+
258.86114	150	
259.00882	86	
259.95765	174	
260.83192	174	
261.13369	74	
261.84552	152	
262.41111	80	
262.85493	192	
264.84938	72	
268.83550	142	
269.11482	78	
269.84082	138	
269.85421	86	
270.82975	78	
270.86507	156	
271.84694	96	
271.96461	74	
272.84929	158	
272.93533	222	
273.79020	84	
274.86199	142	
274.89840	102	
275.85527	136	
276.85530	560	
277.86431	334	
277.91813	70	
277.93815	76	
278.84780	560	
278.96923	78	
279.85461	256	
280.09588	72	
280.86853	282	1+
281.21742	70	
281.89560	78	
286.83959	76	
288.81107	148	
288.83765	226	
290.51339	82	
290.86123	74	
292.86939	84	
292.89802	100	
293.84780	164	
294.37733	70	
294.87022	176	
295.21204	74	
299.86808	92	
299.95049	72	
300.41635	82	
300.87385	76	
300.89736	72	
301.05713	72	
301.86025	124	
301.91205	104	
302.89659	78	
303.45040	90	
303.74978	74	
304.02391	76	
305.86965	236	1+
308.29424	130	
309.03488	82	
313.81537	72	
313.89332	90	
314.34380	84	
315.10407	78	
316.75187	84	
317.87828	140	
318.11739	74	
318.78781	82	
319.12744	72	
319.45868	70	
322.89851	80	
323.90074	82	
326.10543	80	
328.83626	78	
329.89757	76	
331.87857	76	
332.81441	72	
333.75989	82	
337.79741	132	
337.93435	72	
338.09219	74	
341.77354	72	
342.36868	72	
342.81375	80	
342.82943	78	
343.40282	92	
344.07220	72	
344.24311	72	
345.00429	72	
345.32593	80	
345.82375	76	
END IONS

###FS:    #m/z: 363.95677 #charge 1+
###MS: 133
###MSMS: 136
BEGIN IONS
TITLE=Cmpd 102, +MS2(363.9568), 28.0-35.0eV, 3.0min #136
RTINSECONDS=175.26
SCANS=133,136
PEPMASS=363.95677	241350
CHARGE=1+
50.67391	74	
107.23886	182	
121.43210	76	
184.95344	80	
185.87665	76	
189.93131	90	
190.87185	78	
194.90806	82	
207.41079	102	
207.87424	120	
207.94865	84	
209.91888	88	
209.94463	472	
210.83616	86	
210.88689	200	1+
212.87757	830	1+
219.95070	92	
221.85792	82	
222.95188	396	1+
223.08666	84	
223.88355	230	1+
224.94991	746	1+
226.33197	148	1+
226.94756	3572	1+
226.97301	74	
227.13807	92	
228.89589	348	
228.94177	4018	1+
229.08497	102	
230.89007	1236	1+
232.01605	82	
233.95420	72	
234.29427	80	
234.88021	112	
236.84539	170	
237.01241	80	
238.94007	180	
240.81946	74	
240.93971	578	1+
241.96995	78	
242.85903	94	
242.89137	84	
242.94167	502	1+
243.86122	124	
244.49760	94	
244.81853	98	
244.95754	1902	1+
245.94395	154	
246.37504	78	
246.80718	78	
246.95317	1802	1+
246.98868	112	
247.04355	76	
247.97751	78	
248.80366	106	
248.84327	108	
248.90121	174	
249.14527	86	
249.78868	76	
250.94479	76	
250.97228	116	
252.08301	198	1+
252.46830	78	
255.41303	76	
256.94228	84	
258.39698	76	
258.82900	112	
258.85110	78	
258.96746	92	
259.90689	74	
261.83960	88	
263.07382	88	
263.83507	258	1+
264.86162	182	1+
264.96046	108	
265.37117	88	
265.93799	118	
265.97872	92	
266.81323	148	
266.87021	172	1+
267.97254	304	
268.37046	108	
268.95584	128	
269.41501	80	
269.96777	418	1+
271.91837	266	1+
271.95856	80	
272.02780	76	
273.16277	102	
273.37768	78	
276.85652	78	
277.86468	90	
278.08584	88	
279.83851	86	
280.79331	530	1+
281.91772	88	
282.78952	142	
283.07193	134	
283.78868	118	
283.85387	92	
284.82406	94	
284.84113	404	1+
285.38358	84	
285.78633	78	
285.84214	286	1+
285.86093	76	
285.94185	92	
286.13699	92	
286.82207	136	
289.86057	252	1+
289.92616	78	
291.97197	76	
293.11911	174	
294.51419	88	
294.85568	80	
294.88565	182	1+
295.81159	92	
296.35237	74	
296.81262	74	
296.83402	212	1+
296.85784	132	
297.80315	530	1+
298.80485	388	1+
299.87074	94	
299.89717	76	
299.94171	72	
300.80254	516	1+
301.86195	72	
302.03148	72	
302.35802	86	
302.79412	128	
303.81622	72	
303.86018	164	
304.12883	78	
304.85545	130	
305.83688	146	
306.87788	80	
307.13550	74	
307.87309	100	
309.86665	84	
310.71689	78	
311.12838	234	1+
312.10127	96	
312.94585	76	
313.85866	94	
316.81307	208	1+
319.55318	90	
320.82297	126	
321.80493	72	
321.82040	82	
322.82578	144	
323.04025	238	1+
323.28218	76	
323.82247	110	
323.85775	72	
324.87381	76	
325.14179	74	
326.34513	72	
326.86990	80	
326.90223	72	
328.43576	78	
329.81265	74	
329.85152	116	
331.81349	86	
331.87181	104	
334.95660	82	
336.94718	106	
337.82381	78	
340.97471	100	
341.62368	84	
343.63946	78	
345.94444	96	
346.60946	82	
346.87748	72	
347.87023	76	
350.82432	74	
356.73410	80	
358.86673	74	
359.82560	80	
362.28675	76	
368.23577	72	
END IONS

###FS:    #m/z: 507.84480 #charge 1+
###MS: 137
###MSMS: 138
BEGIN IONS
TITLE=Cmpd 103, +MS2(507.8448), 28.2-35.2eV, 3.0min #138
RTINSECONDS=178.919
SCANS=137-138
PEPMASS=507.84480	90364
CHARGE=1+
196.01744	332	1+
214.88705	188	
222.97237	188	
224.04387	158	
224.97841	120	
232.89973	172	
234.89333	148	
240.96245	140	
249.88591	136	
250.90649	192	1+
252.08074	110	
255.90413	116	
259.10399	108	
260.88227	204	1+
270.81558	116	
270.86120	164	
275.82862	106	
275.85127	144	
275.89659	134	
278.75561	104	
278.83812	192	
279.93934	112	
280.33644	112	
287.85433	592	1+
289.13298	356	1+
289.88732	150	
290.86474	284	
293.87342	432	1+
294.12772	116	
296.81349	130	
296.84521	456	1+
297.80541	152	
298.83686	122	
300.81538	140	
303.86804	518	1+
303.97657	160	1+
304.80862	116	
305.81624	148	
305.86451	940	1+
308.14113	916	1+
308.87278	694	1+
308.97593	192	1+
309.84374	172	
310.15911	620	1+
311.88345	1666	1+
313.38011	116	
314.86229	562	1+
316.78103	116	
319.86129	130	
321.88479	256	1+
321.97897	284	1+
323.86789	184	
324.85695	106	
324.89358	134	
325.82734	226	
325.89848	192	
326.82260	136	
326.88375	1470	1+
328.88227	158	
329.89213	154	
330.78471	114	
330.85872	180	
330.88080	186	
331.87014	126	
332.87463	350	1+
333.77219	132	1+
334.89878	112	
335.88325	140	
337.87940	340	
340.85813	238	1+
342.79263	214	1+
342.81669	194	1+
344.77189	134	
345.78225	136	
345.85793	126	
347.77754	670	1+
348.82761	150	
349.75870	430	1+
349.88641	504	1+
350.82451	376	1+
350.95529	124	
352.77816	136	
352.91612	170	
353.84676	136	
354.79460	112	
355.89422	120	
356.78848	126	
357.88107	110	
361.75490	164	1+
361.81465	108	
361.84735	204	1+
362.89885	138	
365.76399	182	
365.78547	288	
366.73964	156	1+
366.79291	180	
366.84006	190	
367.48927	106	
367.83819	130	
367.90202	138	
368.83600	128	
369.02715	110	
369.76952	114	
369.83597	252	
370.80981	188	
370.90448	152	
371.19220	152	
371.79929	346	1+
371.91013	126	
372.16950	112	
372.81842	146	
373.82846	120	
374.81603	248	1+
376.88679	228	1+
378.86045	182	
380.78236	116	
382.84796	144	
383.79837	384	1+
384.85366	530	
384.87534	134	
385.77700	236	
385.82221	122	
385.85470	286	
387.77964	170	
387.81626	284	1+
387.84450	448	1+
389.17035	178	1+
389.20208	362	
390.17474	154	1+
390.77960	114	
390.84392	408	
391.75165	208	
391.83829	226	
392.75409	124	
392.82908	316	
393.81577	104	
394.82552	250	
395.85029	158	1+
398.72898	184	
399.85164	378	
400.74282	208	1+
400.81993	146	1+
403.81426	106	
403.86778	128	
404.88458	218	1+
405.10494	112	
405.76365	136	
405.78344	188	
405.85710	496	1+
406.77370	166	
407.75252	222	1+
407.86481	390	
408.84955	940	1+
409.77548	106	
410.17319	174	1+
410.83484	1044	1+
413.07164	138	
414.86318	190	
415.75031	176	1+
415.84281	116	
416.86488	134	
421.73913	132	
421.88340	116	
422.78604	186	
422.86500	716	1+
423.75597	152	
423.77527	240	
423.81917	226	1+
423.86948	406	1+
424.78314	190	
425.74984	1328	1+
425.79590	180	1+
425.85934	130	
426.85911	998	1+
427.73659	282	
427.88122	146	
428.76778	290	1+
428.84849	1700	1+
429.70515	444	1+
429.74733	218	
432.87152	266	
433.85189	456	1+
435.32238	138	
435.70937	122	
435.86199	110	
441.74078	126	
443.78200	184	
444.77043	432	1+
444.87109	1448	1+
445.74141	270	
446.87413	444	1+
447.71128	138	
447.74170	156	
447.80713	188	
448.71080	116	
448.75837	160	
449.77566	138	
449.87936	382	
450.70074	120	
450.75665	162	
450.77486	104	
451.76006	106	
457.90149	156	
462.88208	378	
463.87942	182	
464.72694	150	
464.88715	138	
465.72242	172	
466.72761	130	
467.20672	126	
467.88753	714	1+
470.84374	112	
485.89731	750	1+
487.09289	108	
END IONS

###FS:    #m/z: 336.94568 #charge 1+
###MS: 137
###MSMS: 139
BEGIN IONS
TITLE=Cmpd 104, +MS2(336.9457), 28.0-35.0eV, 3.0min #139
RTINSECONDS=179.692
SCANS=137,139
PEPMASS=336.94568	34568
CHARGE=1+
157.73785	74	
186.86575	92	
191.89248	68	
206.89833	72	
207.87974	70	
208.10654	94	
210.88383	114	
210.92554	72	
211.94451	1408	1+
212.88103	740	1+
213.94155	640	1+
214.89383	76	
215.88740	126	
215.90054	216	1+
215.93473	222	1+
217.88353	68	
219.84309	72	
221.93636	78	
223.79883	98	
223.96054	68	
226.85797	192	
226.88358	164	
226.94768	164	
226.97256	72	
227.95535	196	
228.84371	70	
228.89715	294	1+
229.95430	1556	
230.85229	92	
230.89006	674	1+
231.95002	768	
232.16393	106	
233.07404	72	
233.09095	118	
233.89783	428	1+
233.91835	68	
233.94669	98	
235.03903	80	
235.84374	68	
235.87166	78	
237.01603	72	
238.85033	262	1+
239.78208	72	
240.83484	88	
241.84079	314	1+
242.89332	122	
243.78387	72	
243.84541	76	
244.82336	86	
244.89923	68	
246.90730	80	
247.96634	422	1+
248.89896	222	
249.84510	76	
249.96219	266	
250.05851	84	
250.83579	76	
250.91079	138	
250.99327	82	
251.07143	138	
251.83816	180	
251.90895	118	
251.96674	110	
252.83499	134	
252.97446	626	
253.08325	134	
254.07447	86	
254.09590	74	
254.90704	134	
254.93450	84	
254.96806	518	1+
255.86749	128	
255.89216	72	
255.90975	86	
255.92353	84	
256.85342	72	
256.89560	130	
256.96062	114	
257.83049	84	
257.84646	106	
258.84579	270	
258.86519	122	
258.95854	160	
259.02132	76	
259.85310	240	
259.96416	74	
260.86118	158	
261.82950	118	
261.85061	70	
263.88126	72	
265.86139	84	
267.40940	72	
267.84774	70	
268.84324	480	
268.88929	80	
269.84408	256	
269.89900	70	
270.82973	88	
270.84289	348	1+
271.10273	110	
271.98483	88	
272.12255	86	
272.16491	80	
272.91656	144	
275.09219	82	
275.16725	86	
275.80927	104	
275.86204	104	
275.98046	80	
276.80893	80	
277.86603	314	1+
277.92593	82	
277.96526	104	
278.83578	156	
278.89950	84	
278.91547	72	
279.83895	74	
280.85539	122	
281.87450	74	
282.85443	78	
283.78663	98	
285.86086	148	
285.93766	72	
286.27213	92	
286.43651	82	
286.85066	526	
287.42620	80	
287.85009	530	1+
289.78978	72	
289.96966	78	
290.85580	140	
293.11114	280	1+
293.86744	70	
296.58268	74	
296.87226	134	
298.14121	72	
298.86162	126	
299.06627	86	
299.31718	74	
299.87482	144	
303.68338	72	
305.40637	70	
307.80219	72	
308.86546	68	
309.86783	132	
310.86470	122	
311.93483	94	
312.80642	68	
313.00418	76	
314.84904	72	
314.86775	138	
317.81915	72	
319.39321	74	
320.92418	70	
321.81357	70	
323.07052	86	
324.08231	74	
324.89222	162	
326.82470	72	
330.85373	70	
335.82485	88	
336.14011	84	
336.21661	74	
337.19663	104	
339.38297	84	
340.81414	82	
END IONS

###FS:    #m/z: 359.96142 #charge 1+
###MS: 137
###MSMS: 140
BEGIN IONS
TITLE=Cmpd 105, +MS2(359.9614), 28.0-35.0eV, 3.0min #140
RTINSECONDS=180.464
SCANS=137,140
PEPMASS=359.96142	25316
CHARGE=1+
165.34350	80	
172.66371	86	
178.08022	82	
193.93913	88	
200.88824	92	
204.88794	72	
206.92464	78	
209.94621	190	
218.38200	90	
218.89407	78	
221.89114	72	
222.89002	176	1+
222.95136	80	
223.94894	612	1+
224.86926	82	
224.93111	90	
224.95021	388	1+
224.97327	106	
225.05173	78	
225.96992	72	
226.89192	78	
226.92649	76	
226.94700	1668	1+
227.10337	100	
227.93053	82	
228.94278	1772	
232.83784	88	
233.87538	80	
233.94080	82	
234.92976	94	
236.84786	78	
236.93116	92	
237.06140	78	
238.90250	78	
239.04681	72	
240.92437	78	
240.94233	206	
240.95888	160	
241.79630	78	
241.85860	164	
241.94147	118	
242.15523	78	
242.96169	190	
243.85286	78	
243.94742	74	
243.96045	78	
244.07579	108	
244.95931	1098	1+
245.85503	88	
245.94577	70	
246.82310	76	
246.90318	78	
246.95334	1534	1+
247.04432	88	
250.40035	90	
250.95304	178	
251.03398	88	
252.83542	82	
252.95528	148	
253.03434	74	
254.09841	80	
256.99735	92	
257.53492	90	
258.92194	74	
259.97833	94	
260.83230	138	
260.94751	72	
261.17127	86	
261.43342	118	
261.86822	114	
262.89072	72	
262.90495	72	
262.94948	172	
264.17480	78	
264.81949	74	
264.83771	98	
265.83749	72	
265.98348	88	
266.81819	136	
267.97597	210	
268.13865	84	
268.95669	132	
268.97590	80	
269.04435	72	
269.90722	76	
269.97052	98	
271.81087	84	
272.86241	72	
273.02470	72	
273.60517	86	
273.85109	80	
273.96713	86	
274.84967	88	
275.84226	72	
275.97928	74	
277.48409	92	
277.80931	232	1+
277.86053	76	
278.83970	500	1+
278.95063	100	
279.10454	92	
279.79605	78	
280.79157	260	1+
282.79073	172	1+
282.83190	132	
283.98088	122	
284.81132	78	
285.42100	74	
288.90003	80	
289.89485	212	1+
293.11518	170	
294.87115	106	
294.91031	78	
295.02003	158	
295.88307	88	
295.92872	150	
296.04606	78	
296.80607	450	1+
296.87903	80	
297.87250	76	
297.91227	72	
298.07535	100	
298.85187	100	
299.80487	102	
303.16390	86	
304.44158	100	
305.26469	90	
306.38355	86	
306.81779	80	
306.89284	98	
307.92243	84	
309.86663	80	
309.96392	88	
312.40950	92	
312.87827	134	
314.98205	78	
316.81514	128	
317.93087	82	
317.94656	114	
318.93470	140	
319.27371	108	
320.96158	76	
321.09801	74	
321.82177	116	
322.84084	80	
322.93589	120	
323.08137	86	
323.84118	76	
324.92254	72	
325.58456	82	
329.87963	116	
336.89215	92	
336.94406	216	1+
337.92663	100	
338.23215	74	
340.93854	118	
341.95603	98	
347.74205	72	
351.38783	76	
352.96413	90	
360.29357	120	
360.85821	80	
360.91144	72	
END IONS

###FS:    #m/z: 507.84467 #charge 1+
###MS: 141
###MSMS: 142
BEGIN IONS
TITLE=Cmpd 106, +MS2(507.8447), 28.2-35.2eV, 3.1min #142
RTINSECONDS=184.123
SCANS=141-142
PEPMASS=507.84467	88810
CHARGE=1+
92.05206	116	
196.01404	256	1+
209.94294	140	
212.04507	124	
222.97144	148	
227.95448	184	
232.89787	306	
238.06116	154	
258.96712	118	
260.82259	124	
260.89155	108	
264.08138	160	1+
266.16452	166	
268.10998	182	
271.80767	128	
271.85437	222	1+
280.84822	166	
283.91389	128	
283.94228	150	
285.85075	110	
287.85143	612	
289.87819	574	1+
290.86411	178	1+
292.87218	660	1+
294.36481	110	
295.98312	226	1+
296.85439	198	
299.85270	134	
300.85278	216	
301.34587	162	
301.85977	184	
303.86491	314	
305.86225	1122	1+
306.05304	136	
307.12938	112	
307.89299	362	
308.14084	814	1+
308.81326	164	
308.87317	712	
308.89196	216	
309.88810	342	
310.15563	380	
310.83814	132	
310.87860	942	1+
311.16535	288	
311.88368	698	1+
313.88420	334	
314.86402	518	1+
315.76067	134	
315.89236	180	
316.76288	126	
316.81162	126	
318.38121	190	1+
319.82198	148	1+
320.86294	148	
322.85065	126	
323.04895	114	
323.83089	272	1+
323.87538	350	
324.86538	150	
325.86396	116	
325.89669	224	
326.88405	1876	1+
327.81302	156	
328.82674	156	1+
330.38357	118	
330.78431	146	
330.81673	110	
330.88043	136	
332.84366	298	1+
332.87046	334	1+
333.77129	152	
334.87221	184	
335.77821	116	
335.88544	212	
336.81186	118	
336.87790	118	
336.94629	138	
337.88131	152	
337.99270	206	1+
338.88539	120	
339.88256	200	
341.81401	246	1+
342.87593	142	
343.87443	114	
345.82582	110	
346.79304	146	
346.88988	126	
347.75239	108	
347.77881	250	
348.77174	554	1+
348.79313	252	
348.85466	140	
349.75275	216	
349.79263	110	
350.88444	380	1+
351.32403	108	
351.76324	116	
351.82087	296	1+
353.78429	250	1+
353.85095	134	
355.78563	272	1+
358.77807	116	
359.79669	118	
360.75861	188	
361.83093	150	
362.84137	148	1+
364.87954	222	
365.76471	112	
365.79314	318	1+
366.77316	112	
366.84904	354	1+
366.89730	130	
367.76764	426	1+
368.83642	292	1+
369.78513	140	
369.79817	628	1+
369.89666	300	1+
370.77727	108	
371.72237	208	1+
371.80117	414	1+
371.82613	120	
373.78171	326	1+
373.96215	110	
374.81765	174	
375.81691	138	
376.81084	130	
376.84292	118	
377.75858	118	
377.86812	124	
379.76394	210	1+
379.85029	144	
380.72730	110	
381.83957	362	
382.77928	312	1+
382.81583	302	1+
384.84816	550	1+
385.76218	140	
385.77807	188	
387.76942	226	1+
387.79826	252	1+
387.84772	300	
388.84700	136	
388.89805	142	
389.19922	210	
389.71443	280	1+
389.75187	140	
390.84038	448	
391.84125	252	
392.07066	236	
392.82659	494	1+
394.41794	118	
394.77562	290	1+
394.85796	110	
398.72573	168	
398.78979	132	
399.85271	398	1+
402.82205	130	
402.86194	174	
403.86910	786	1+
405.76795	370	1+
406.85785	228	
407.74842	326	1+
407.76963	140	
407.86836	474	
408.85413	946	1+
409.73077	114	
409.87201	298	1+
410.83522	1148	1+
411.73468	208	1+
411.76157	234	
411.87282	240	1+
412.83779	254	1+
413.07045	138	
414.75859	208	
416.79276	242	1+
417.85296	282	1+
421.83611	128	
421.88184	162	
422.08849	130	
422.86488	752	1+
423.77331	566	1+
425.75369	1322	1+
426.78434	152	
426.86163	302	
427.73340	484	
427.86009	212	
428.73830	664	1+
428.84804	1082	1+
429.70043	112	
429.79369	126	
430.19746	112	
430.85203	326	
431.86614	232	
432.69152	126	
432.74749	108	
432.87699	146	
433.85601	404	1+
434.88226	124	
435.08603	124	
435.71507	298	1+
441.87717	124	
442.80289	116	
443.76365	140	
444.08613	122	
444.87287	1258	1+
445.74692	124	
446.78600	118	
446.87545	268	
447.71017	506	1+
448.76220	260	1+
449.78926	236	1+
449.88159	516	1+
450.69625	130	
451.86406	120	
458.89783	136	
462.88518	748	1+
463.73834	108	
467.88753	942	1+
485.89964	194	
486.89994	176	
END IONS

###FS:    #m/z: 336.94530 #charge 1+
###MS: 141
###MSMS: 143
BEGIN IONS
TITLE=Cmpd 107, +MS2(336.9453), 28.0-35.0eV, 3.1min #143
RTINSECONDS=184.895
SCANS=141,143
PEPMASS=336.94530	34358
CHARGE=1+
69.40196	64	
125.07753	68	
151.80609	92	
187.87060	78	
198.86408	70	
210.88501	104	
211.94509	1050	
212.88056	382	1+
213.93950	504	1+
215.88799	114	
215.93721	68	
217.88592	144	
217.93593	82	
222.88485	74	
223.97892	78	
225.88076	126	
226.94586	62	
227.77715	76	
227.95294	66	
228.54301	112	
228.84737	80	
229.95558	1600	1+
230.88843	916	1+
231.94967	854	1+
232.88397	68	
234.83020	140	
234.90326	114	
235.00701	68	
235.38538	92	
235.82640	66	
239.84454	136	
240.96130	104	
241.84468	112	
242.84452	126	
243.84419	104	
244.08355	70	
246.85854	72	
246.90898	72	
247.96415	556	
248.90227	268	
249.96103	118	
249.99193	176	1+
250.82853	110	
250.84951	80	
250.95481	62	
251.07636	120	
251.83236	116	
251.86595	76	
252.07614	70	
252.84287	110	
252.92886	64	
252.97037	858	1+
253.40549	84	
253.90362	144	
253.91804	82	
254.87236	76	
254.91354	68	
254.96683	616	1+
255.07322	74	
255.99414	78	
256.81994	72	
256.86629	134	
256.89484	174	
256.96168	78	
257.24143	66	
257.26130	118	
257.86651	86	
258.84633	68	
258.86602	118	
259.85049	146	
260.82834	274	1+
260.85500	120	
260.93511	74	
262.37910	86	
263.01615	64	
263.85739	76	
264.86549	66	
264.88140	82	
266.85045	88	
266.99599	84	
267.83682	812	1+
268.83939	692	1+
268.92162	86	
269.85711	102	
269.99787	90	
270.85220	70	
271.92408	86	
272.58452	86	
272.84498	130	
272.97604	72	
273.92219	76	
274.22318	90	
274.87691	104	
275.86823	160	
276.85753	552	1+
277.82794	70	
277.84479	140	
277.86229	330	1+
278.83502	174	
279.83600	276	
279.85451	120	
280.02599	86	
280.94729	74	
281.05457	64	
281.08335	86	
281.86415	62	
282.04974	82	
283.02790	70	
283.11281	72	
283.88664	68	
284.04513	76	
284.93999	66	
285.84934	390	1+
285.87533	84	
286.39670	84	
286.76289	66	
286.85432	288	1+
286.87929	70	
288.85234	272	1+
289.88178	92	
291.85428	154	
292.86956	150	
292.88759	78	
293.10954	168	
293.99869	78	
294.11076	122	
294.28438	100	
294.88513	68	
295.22039	68	
295.80738	72	
295.99519	112	
296.05374	76	
296.86502	120	
296.88782	152	1+
298.01825	98	
298.10953	72	
298.14326	70	
298.51864	106	
298.94346	76	
299.31522	64	
299.87479	122	
300.82091	98	
301.06130	70	
302.13181	72	
304.95793	80	
306.86569	68	
308.38976	90	
308.80144	108	
308.86553	178	1+
309.89478	68	
310.97619	72	
312.88248	94	
313.83879	70	
315.37248	88	
315.88307	64	
316.85685	88	
318.80065	66	
320.13284	66	
321.73430	78	
325.38769	74	
326.89313	72	
327.77814	64	
327.87986	64	
329.20610	74	
329.38202	80	
332.38858	72	
338.89866	72	
340.35848	86	
END IONS

###FS:    #m/z: 359.96104 #charge 1+
###MS: 141
###MSMS: 144
BEGIN IONS
TITLE=Cmpd 108, +MS2(359.9610), 28.0-35.0eV, 3.1min #144
RTINSECONDS=185.668
SCANS=141,144
PEPMASS=359.96104	27032
CHARGE=1+
122.56990	82	
191.11095	74	
193.08173	70	
196.91378	70	
197.10152	94	
198.95578	96	
199.98437	76	
208.88494	70	
209.94318	484	1+
212.85203	88	
213.89272	86	
215.02165	68	
215.89037	84	
216.02567	72	
216.92907	102	
217.91409	74	
218.89931	78	
222.02066	86	
222.95122	300	
224.94790	268	1+
225.40532	124	
225.96082	72	
226.94706	2214	1+
227.09731	80	
227.66766	90	
227.93043	72	
228.00511	78	
228.84542	94	
228.94324	1410	1+
229.00764	110	
229.06839	74	
234.86446	130	
235.03520	98	
235.96226	80	
236.90092	80	
238.85307	72	
240.93955	366	1+
240.96304	190	
241.83246	70	
241.91820	74	
241.96191	88	
242.41127	82	
242.85992	106	
242.96157	138	
243.96237	76	
244.95685	1320	1+
245.84918	70	
245.89708	74	
245.94153	430	
246.80708	84	
246.95196	1260	1+
248.80196	240	
249.08492	70	
250.83202	96	
250.95047	110	
251.03113	192	
251.06848	138	
251.11210	80	
252.08803	88	
252.39113	72	
252.87898	202	
252.96856	94	
253.84175	100	
258.84218	108	
258.96592	72	
259.04280	80	
260.83718	140	
260.94913	80	
261.01308	72	
261.83454	70	
261.97375	84	
262.88672	84	
264.04475	76	
264.09664	92	
266.81432	74	
267.07602	72	
267.09623	68	
267.88561	74	
267.97626	208	
268.08672	68	
268.36825	94	
268.39954	80	
269.40709	92	
269.97170	298	
273.83269	68	
273.96431	82	
274.02308	84	
275.80968	144	
276.83794	132	
276.85413	90	
277.80931	72	
278.84372	72	
279.84832	90	
280.79521	134	
280.83424	90	
281.80212	72	
283.90435	86	
283.98232	184	1+
284.82264	78	
285.01462	86	
285.86282	70	
286.31348	72	
286.85792	134	
287.82830	82	
287.88236	90	
289.05027	76	
292.12307	98	
292.35398	114	
292.81184	94	
292.86422	100	
292.89775	72	
293.11896	88	
294.79431	100	
294.98839	74	
296.81537	110	
296.84721	74	
297.14781	90	
298.42233	168	
298.80017	558	1+
299.14718	80	
302.08718	72	
304.08518	72	
304.85953	84	
306.49961	74	
307.13816	82	
308.88180	100	
308.93811	74	
309.80379	88	
313.81738	74	
314.16787	70	
314.42871	76	
314.80369	86	
317.42537	78	
317.86664	130	
318.87971	74	
318.93363	98	
319.86079	70	
320.81195	220	1+
323.00963	70	
323.76505	120	
325.88585	74	
328.08647	106	
336.76173	86	
336.94471	76	
337.87990	74	
339.77880	92	
340.75704	78	
340.81613	76	
340.93849	178	
342.96609	76	
342.99110	72	
347.35514	84	
348.78012	72	
349.86596	74	
352.04381	72	
354.17149	70	
354.78397	78	
355.76725	220	1+
358.78944	80	
359.14684	126	
359.96268	78	
END IONS

###FS:    #m/z: 322.93006 #charge 1+
###MS: 145
###MSMS: 146
BEGIN IONS
TITLE=Cmpd 109, +MS2(322.9301), 28.0-35.0eV, 3.2min #146
RTINSECONDS=189.329
SCANS=145-146
PEPMASS=322.93006	1400436
CHARGE=1+
181.99825	84	
185.92203	56	
193.01497	72	
195.91916	68	
196.88288	84	
197.99918	72	
198.03199	66	
198.84505	56	
201.04464	350	1+
202.10824	66	
204.97795	64	
209.94735	60	
215.87595	54	
218.89067	62	
218.93928	58	
220.87257	180	
220.89485	66	
221.05385	80	
221.07556	64	
222.95109	56	
222.96756	86	
224.96028	128	
225.42435	56	
227.10263	60	
227.92928	72	
227.94738	70	
228.23098	70	
228.91245	60	
228.93117	76	
230.83574	114	
230.85424	80	
230.89054	142	
231.89289	92	
232.08365	62	
234.88276	76	
235.83969	70	
236.93479	60	
237.99445	86	
238.02660	74	
238.88190	76	
238.94450	58	
239.05247	74	
239.08167	156	
239.78743	162	1+
239.90409	64	
240.82324	68	
240.94069	1368	
241.94062	3702	1+
242.56414	84	
242.81860	80	
242.94272	2184	1+
243.97961	58	
244.93934	380	
245.04515	68	
246.43899	92	
246.81696	74	
246.86022	136	
247.97546	66	
248.39906	86	
248.87502	62	
248.90063	80	
250.94827	130	
251.03042	66	
252.06856	72	
252.87263	60	
253.84942	90	
254.87162	54	
255.79812	56	
255.89612	54	
256.04721	64	
256.84561	56	
256.89595	404	1+
256.92240	58	
257.81100	64	
258.83102	88	
258.85383	128	
259.07405	58	
259.89102	70	
260.79639	72	
260.83820	128	
260.87805	60	
261.83347	56	
262.82821	80	
262.85091	90	
264.11853	88	
265.05434	130	
265.08520	66	
267.84326	78	
267.86362	70	
268.84432	54	
268.95788	54	
269.88081	66	
275.90725	58	
276.82368	62	
276.87799	76	
278.10004	64	
278.86239	88	
279.09061	1020	1+
279.13280	94	
279.85496	98	
280.10351	136	
280.84078	80	
280.90037	68	
283.02384	92	
283.09810	76	
283.94989	78	
284.14457	64	
284.29273	588	1+
285.79435	56	
285.99821	68	
286.03960	80	
286.30139	66	
286.87697	86	
287.91156	58	
288.75826	68	
289.78570	70	
289.88189	70	
289.90294	64	
290.86306	52	
291.80628	70	
291.85664	60	
294.86087	60	
296.86390	72	
298.12623	60	
298.84715	62	
298.97514	88	
299.10469	60	
300.49086	78	
300.91020	92	
301.82501	58	
302.10200	80	
304.12223	64	
304.81658	54	
304.88285	78	
306.02908	72	
306.87796	68	
306.97367	74	
307.15570	56	
307.79718	92	
307.83848	64	
309.12355	54	
311.76315	70	
312.93907	60	
314.84038	72	
314.86452	70	
316.89387	100	
317.77567	78	
318.82930	64	
319.00673	86	
322.80837	70	
322.93795	66	
323.88081	66	
324.89844	82	
325.13921	58	
325.83323	84	
325.90594	72	
326.89314	84	
END IONS

###FS:    #m/z: 340.94055 #charge 1+
###MS: 145
###MSMS: 147
BEGIN IONS
TITLE=Cmpd 110, +MS2(340.9405), 28.0-35.0eV, 3.2min #147
RTINSECONDS=190.101
SCANS=145,147
PEPMASS=340.94055	587494
CHARGE=1+
114.29793	94	
184.87018	68	
189.86386	66	
192.92615	68	
193.95433	80	
196.88193	134	
199.86433	80	
211.96799	76	
212.87888	186	
212.92945	66	
213.87616	78	
213.93989	392	1+
215.82739	68	
215.89414	78	
215.93729	200	
217.88576	68	
217.94305	68	
220.87685	76	
221.88486	64	
222.96934	84	
226.11977	98	
228.84473	126	
229.93928	82	
230.84826	122	
230.89270	218	1+
230.94728	466	1+
231.95091	402	1+
232.42800	110	
232.90527	64	
233.94655	138	
236.91288	78	
237.90348	74	
238.85150	70	
238.91021	84	
239.01639	80	
239.12090	100	
239.78384	70	
239.84470	76	
239.90566	74	
240.84031	626	1+
240.94941	76	
241.84462	468	1+
243.83091	356	1+
244.90740	94	
244.95506	76	
245.88981	70	
246.95013	68	
249.96340	86	
250.94493	72	
250.98190	70	
251.96521	92	
252.50524	72	
252.93892	104	
254.96685	136	
255.89743	66	
255.96767	148	
256.12410	74	
256.85661	68	
256.96191	66	
257.01856	68	
257.96760	124	
258.79928	70	
258.84606	370	
258.89848	196	1+
258.93593	106	
259.85628	276	
259.91578	160	
259.95793	190	
260.83362	124	
261.12763	76	
261.17112	78	
261.85208	190	
262.35533	86	
263.88798	68	
264.07350	152	
265.01493	78	
267.84733	70	
267.86148	66	
267.98004	74	
268.12696	70	
268.84341	216	
269.79206	80	
269.84094	112	
270.82990	144	
271.83781	84	
272.92452	208	1+
273.06132	80	
274.90444	72	
275.86629	142	
276.85561	360	
277.07922	92	
277.86172	490	
277.97095	64	
278.09770	66	
278.84535	958	1+
279.09389	66	
279.87921	122	
279.95023	88	
280.02508	92	
280.84205	142	
280.85589	118	
280.93534	66	
281.86068	64	
282.88041	96	
282.91449	106	
282.97357	120	
283.58841	72	
283.78778	66	
283.83652	64	
284.91896	68	
285.87736	74	
286.78105	78	
287.19944	70	
289.86101	134	
290.84436	112	
290.88604	76	
291.42235	76	
291.85056	76	
292.88961	94	
292.96923	74	
294.12646	68	
294.71884	76	
294.86342	130	
295.89569	126	
296.85846	188	
297.85711	72	
297.87590	142	
297.98854	72	
298.31280	66	
298.89000	134	
299.87330	202	1+
300.85264	76	
301.80322	76	
301.85433	194	1+
302.05717	66	
302.17681	90	
302.94341	64	
303.80970	80	
303.89548	68	
307.80030	68	
307.98694	76	
311.76853	164	
311.82598	64	
317.77322	82	
319.79719	66	
319.82110	92	
319.95936	70	
321.93287	70	
323.23811	82	
324.75428	70	
326.16552	68	
326.40502	72	
326.90433	68	
330.82808	70	
332.47822	78	
332.93731	72	
336.89680	68	
337.06128	66	
338.86946	78	
339.84869	76	
340.79328	74	
340.99534	70	
END IONS

###FS:    #m/z: 363.95632 #charge 1+
###MS: 145
###MSMS: 148
BEGIN IONS
TITLE=Cmpd 111, +MS2(363.9563), 28.0-35.0eV, 3.2min #148
RTINSECONDS=190.874
SCANS=145,148
PEPMASS=363.95632	227276
CHARGE=1+
189.86088	122	
191.86191	122	
200.83411	78	
200.87259	84	
205.95093	86	
209.94318	410	
212.88596	150	
213.88339	72	
216.40518	78	
218.02639	78	
221.40480	72	
222.95405	378	
224.94866	394	
225.95807	206	
226.88724	100	
226.94703	4060	1+
226.96955	152	
227.83248	82	
228.90203	92	
228.94265	3648	1+
229.03509	78	
230.82989	72	
230.88933	1696	1+
232.88342	206	
233.88658	96	
234.88088	78	
236.01130	76	
236.43403	88	
236.85159	72	
237.85597	86	
237.90337	70	
238.94238	74	
239.10566	72	
239.97033	78	
240.94190	284	
240.96460	154	
241.94177	622	1+
242.86784	78	
242.94359	438	1+
243.84512	70	
244.95755	1890	1+
245.83377	116	
245.98228	82	
246.41170	100	
246.90293	88	
246.95314	2064	1+
246.99420	72	
248.90171	546	
250.83996	86	
250.96852	92	
251.07319	80	
252.17531	84	
252.91922	74	
254.01956	94	
254.11584	110	
254.51492	80	
254.90919	72	
255.01091	116	
258.84180	138	1+
258.97306	80	
259.90076	86	
260.83171	236	1+
261.85046	84	
261.88833	78	
262.82941	80	
263.88164	74	
263.97828	140	
264.82367	78	
264.86744	180	1+
265.89956	76	
266.81743	254	
267.97451	442	1+
268.81800	76	
269.96965	616	1+
271.06379	72	
271.17801	72	
271.91508	320	1+
272.05571	80	
273.78825	70	
275.86538	106	
276.10302	80	
276.81574	74	
276.85632	96	
277.10580	76	
277.88504	72	
278.80933	134	
279.10241	72	
279.67067	90	
279.84311	86	
280.11046	130	
280.79406	120	
280.82847	156	
280.93288	74	
282.79449	140	
283.06977	102	
283.80029	128	
283.85449	134	
284.28837	100	
284.35575	102	
284.87044	150	
285.84744	94	
286.82520	84	
286.88545	76	
287.82192	78	
287.88413	92	
288.81512	72	
288.86654	100	
289.90079	78	
290.86295	80	
291.10028	190	
293.06405	78	
293.11472	70	
294.86417	128	
295.93595	112	
296.80687	78	
297.82344	74	
298.37002	104	
298.80149	480	1+
299.14914	76	
299.46153	78	
300.80998	212	1+
301.86166	292	1+
302.79189	200	1+
303.85561	496	1+
303.94696	72	
306.98557	86	
308.83211	70	
308.86601	198	1+
308.90988	70	
311.12492	128	
315.17205	70	
316.81642	144	
316.88764	74	
317.86027	168	1+
318.80802	108	
318.87538	78	
318.93237	72	
319.48519	106	
320.13495	78	
320.96190	98	
321.13566	90	
321.83591	70	
322.92956	98	
323.93155	72	
326.87347	198	
327.50638	72	
327.80323	118	
327.89527	78	
329.93519	88	
330.10456	72	
332.79617	76	
333.40106	98	
334.95900	100	
336.94135	150	1+
338.53483	150	
338.99358	76	
339.76337	82	
340.93627	74	
347.85224	90	
348.75062	76	
350.14800	72	
351.96579	90	
353.88711	88	
356.80832	76	
358.77095	72	
358.81030	72	
361.95482	72	
362.81778	72	
367.35956	104	
367.84720	82	
368.06373	106	
END IONS

###FS:    #m/z: 322.93015 #charge 1+
###MS: 149
###MSMS: 150
BEGIN IONS
TITLE=Cmpd 112, +MS2(322.9302), 28.0-35.0eV, 3.3min #150
RTINSECONDS=194.551
SCANS=149-150
PEPMASS=322.93015	1373196
CHARGE=1+
47.68762	68	
188.05412	68	
190.93071	60	
192.89234	68	
194.86363	72	
195.97612	54	
197.88860	90	
200.83424	64	
200.89007	136	
201.04301	186	
201.20524	60	
202.98354	70	
204.42801	88	
205.98285	60	
211.00560	80	
212.89906	56	
215.87796	78	
216.80060	68	
216.89486	84	
218.58698	112	
219.91784	70	
220.87317	82	
221.09229	74	
221.88357	70	
221.94401	72	
221.99496	106	
222.03553	66	
222.95682	204	1+
223.83568	82	
223.94215	92	
223.97980	74	
224.04691	72	
224.94844	76	
226.84391	76	
226.86003	88	
227.83611	72	
227.93241	92	
229.85702	74	
230.83010	60	
230.84728	194	
230.91041	70	
232.11518	74	
234.88076	54	
234.91114	66	
235.39312	88	
235.88387	244	
235.92062	54	
236.09801	66	
236.85361	64	
236.90528	90	
237.05653	124	
237.94880	68	
238.88643	108	
238.93881	236	1+
239.08135	68	
240.07722	66	
240.81601	64	
240.94114	1278	
241.12262	92	
241.93917	3686	1+
241.96391	88	
242.82628	80	
242.85139	72	
242.94040	2174	1+
243.87602	72	
244.94057	490	1+
245.86854	52	
245.89767	76	
246.86340	124	
246.88038	72	
246.99800	56	
248.84389	80	
248.86945	54	
248.95097	80	
249.88775	70	
250.94810	132	
251.07128	60	
253.91589	56	
254.92115	66	
256.84131	64	
257.89379	110	
258.83707	194	
258.89854	72	
261.82594	320	1+
262.82767	232	1+
263.08187	60	
264.87350	72	
265.05712	52	
265.88965	138	
266.09000	74	
266.86332	60	
267.86346	60	
267.93384	68	
268.06022	68	
268.13880	96	
268.98204	82	
271.79488	58	
271.86317	72	
271.90511	146	
273.78802	74	
274.10522	80	
274.80477	68	
275.91208	78	
276.07638	90	
276.85652	100	
279.09105	1694	1+
279.91337	96	
280.06309	62	
282.00823	92	
282.21898	70	
282.27686	70	
283.02712	116	
283.07079	128	
283.16012	80	
284.07448	54	
284.29169	472	1+
284.88793	68	
285.85326	148	
286.03959	70	
286.76688	78	
289.79648	72	
289.81074	78	
289.87579	64	
290.75443	58	
290.79209	72	
291.80294	58	
292.01598	58	
292.86050	64	
292.88101	66	
293.87606	74	
294.86617	56	
295.81982	76	
299.12368	86	
299.86110	88	
299.88225	58	
300.78458	66	
300.97187	78	
302.92838	82	
303.80752	54	
304.04092	72	
305.89576	84	
306.87143	54	
307.79564	88	
307.88131	74	
309.96828	54	
310.42217	90	
311.13899	62	
311.88645	86	
312.15752	78	
313.84761	56	
314.77095	72	
315.17399	64	
315.85235	62	
317.76895	80	
323.51622	60	
323.76192	202	1+
323.90413	136	
324.87807	54	
326.96653	94	
327.40180	94	
END IONS

###FS:    #m/z: 340.94071 #charge 1+
###MS: 149
###MSMS: 151
BEGIN IONS
TITLE=Cmpd 113, +MS2(340.9407), 28.0-35.0eV, 3.3min #151
RTINSECONDS=195.323
SCANS=149,151
PEPMASS=340.94071	588906
CHARGE=1+
183.86991	76	
198.87627	72	
199.68917	84	
205.93556	86	
205.94769	70	
206.95142	68	
207.03626	78	
208.94521	72	
209.65219	90	
212.87724	124	
213.87976	264	1+
213.94141	436	1+
217.88288	78	
218.88295	76	
218.89961	66
[truncated: 1,732,305 more chars]
