# Supplementary material for: High-Throughput Venomics
Source: J Proteome Res. 2023 Apr 3;22(6):1734–46. doi: 10.1021/acs.jproteome.2c00780 (PMC10243144; doi:10.1021/acs.jproteome.2c00780)
Supplement: Supplementary file 9 — pr2c00780_si_009.zip [file pr2c00780_si_009.zip › Manual files/Calloselasma rhodostoma MGF/210702_Calloselasma_halfplate000017_5.1.201.mgf]

###	D:\Data\Julien\210702_Cr_half_TFA\210702_Calloselasma_halfplate000017.d\ProteinAnalysisResults.mgf
###	D:\Data\Julien\210702_Cr_half_TFA\210702_Calloselasma_halfplate000017.d\analysis.baf
###	210702_Calloselasma_halfplate000017.d
###	Instrument: maXis HD
###	Manufacturer: Bruker
###    PeakWidth 0.30, MiniumIntensity 10, S/N 1Apply threshold 0, Threshold 10
###    Retain Residuals no, Create neutrally no,
###    FullScan Parameters: AdductIon (+)+H (-)-H, LowMass 0, HighMass 8000, MaxCharge charge decon 4, MinPeaks 3
###    Perf. isotope decon yes, Max Charge Istopic decon 6, MW agreement 0.00, Abund. cutoff 2.00, Envelope cutoff 75.00
###    MaxRes   Parameters: AdductIon (+)+H (-)-H, LowMass 0, HighMass 8000 
###    Perf. isotope decon yes, Max Charge Istopic decon 6, Abund. cutoff 2.00
###    MSn      Parameters: AdductIon (+)+H (-)-H, LowMass 0, HighMass 8000 
###    Perf. isotope decon yes, Max Charge Istopic decon 4, Abund. cutoff 0.05
###    Global Charge Limit: no 3, Prefer FullScan Result: yes, Export what: 2 (0=non deconv/1=deconv only/2=mixed), NoMSMSSignals: 150, Intensity threshold: 10, NoMSSignals (deconv): 2, NoMSSignals (non-deconv): 2, NormalizeData: no, SingleCharged: yes
###
COM=210702_Calloselasma_halfplate000017.d
USERNAME=Demo User

###FS:    #m/z: 345.20606 #charge 1+
###MS: 1
###MSMS: 2
BEGIN IONS
TITLE=Cmpd 1, +MS2(345.2061), 28.0-35.0eV, 0.0min #2
RTINSECONDS=1.3245
SCANS=1-2
PEPMASS=345.20606	1162
CHARGE=1+
208.94673	3774	
211.94441	9576	
213.93961	3362	
217.94145	3500	
222.95200	16882	1+
223.06202	2900	
226.12280	3386	
226.94692	67210	1+
227.19879	62108	1+
228.94267	105224	1+
234.97056	5776	
234.99787	2790	
235.12895	3646	
235.20321	4258	
238.45540	2848	
239.08006	4458	
239.14678	13828	1+
239.19848	2684	
239.23042	15986	1+
239.98158	2592	
240.96148	17212	1+
241.21291	2498	
243.12055	2934	
243.23049	3432	
244.95742	28442	
245.18480	3042	
245.22503	3436	
245.94639	33856	1+
246.24131	14274	1+
246.95143	24502	1+
246.97468	3814	
248.03167	3100	
248.95265	4674	
249.18245	4560	
249.97137	36472	1+
250.94605	66336	1+
250.99819	18102	
251.19884	6224	
252.97135	395774	1+
253.21437	9890	
254.94185	136078	1+
254.96645	134982	1+
255.22999	102664	1+
256.26185	10236	
256.91355	3014	
256.96389	21884	1+
257.19032	2610	
258.96740	4684	
261.97478	15424	
263.13344	5702	
263.23490	3596	
263.97859	57046	1+
265.25081	4708	
265.97596	5854	
267.19293	2964	
267.26665	4140	
267.97324	23760	
268.26307	3156	
268.95903	24720	1+
270.97964	6246	
272.25606	3336	
272.88217	3544	
272.95235	16908	
272.97524	2760	
273.18512	4108	
274.27213	32314	1+
277.21380	3354	
279.03856	3836	
279.09235	5186	
279.22979	9218	1+
280.26200	2592	
281.04727	9454	1+
281.24510	19826	1+
282.27741	24110	
283.17316	11734	
283.20639	3366	
283.26114	24714	1+
283.94695	8032	
284.29267	11340	1+
285.18296	2514	
285.20138	2822	
285.22162	3182	
285.94177	148180	1+
285.98392	4216	
287.25694	3486	
288.25122	14328	1+
288.28754	4292	
289.17785	2478	
289.21362	2784	
290.26688	22990	1+
290.89086	2640	
291.09964	3786	
291.19549	9474	1+
291.21064	4716	
291.97328	13500	1+
292.05970	5252	
293.10673	3246	
293.20922	8206	1+
293.24509	2846	
293.97488	13176	1+
293.99730	19704	1+
294.16331	2714	
294.24146	2746	
295.12749	3442	
295.22457	15998	1+
295.26052	3106	
295.96814	5438	
295.99309	6858	
296.29266	6132	
297.07982	22134	1+
297.20266	2932	
297.23802	18580	1+
297.90435	6066	
298.19350	3414	
298.27210	4952	
298.30832	2618	
299.06007	4066	
299.07792	3756	
299.20016	3344	
299.25598	4216	
300.28740	14080	1+
302.17389	6196	
302.30314	36698	1+
302.94597	4928	
303.17713	3450	
303.19148	2622	
304.18531	2680	
305.24468	3398	
305.26651	2850	
305.95258	3378	
306.90338	6416	
307.18833	2702	
307.24600	48048	1+
308.14358	9544	1+
308.21568	5532	
309.19150	3342	
309.20332	4104	
309.21973	3832	
309.25851	12370	1+
309.27531	8394	
310.30808	23856	1+
311.05397	5200	
311.16209	5702	
311.21905	8606	1+
311.27479	11202	1+
311.87027	4280	
311.98653	6336	
312.32368	12040	1+
312.94702	4446	
313.21675	6470	
313.28931	20914	1+
313.92879	107288	1+
314.26805	4534	
314.67801	3164	
315.18206	7264	1+
315.23059	2624	
316.28256	21818	1+
316.31854	12934	1+
318.29807	16154	1+
318.93435	74944	1+
319.22146	2696	
319.28274	3220	
320.93386	85154	1+
321.18547	2564	
321.24073	2854	
321.27716	3154	
321.31326	5354	
322.19232	3974	
322.27222	2510	
322.92957	1497080	1+
323.01637	3076	
323.11045	2480	
323.12945	6670	1+
323.16781	2882	
323.19446	3470	
323.23765	22188	1+
323.28540	14190	1+
323.32471	11408	1+
324.21440	2842	
325.19902	3350	
325.21592	2674	
325.25350	67646	1+
325.30870	4536	
326.17218	3374	
326.23014	5998	
326.30255	5216	
326.96837	10522	1+
327.17437	2788	
327.23223	4604	
327.26915	74674	1+
328.31863	14470	1+
329.00332	15318	
329.22805	17944	1+
329.28403	15210	1+
330.16701	10892	1+
330.33465	64754	1+
331.00041	4966	
331.10472	3152	
331.22833	10370	1+
331.30101	38892	1+
331.93910	6898	
334.95047	12390	
335.00202	19348	1+
335.19681	2612	
335.25188	2854	
336.08493	8398	1+
336.17183	7740	1+
336.94538	274200	1+
337.21794	7494	1+
337.26894	2808	
338.27011	8346	1+
338.33982	84602	1+
338.94466	42120	1+
339.23340	12554	1+
339.28311	3808	
340.28106	14922	1+
340.35452	14716	1+
340.94002	546626	1+
341.19277	3014	
341.24862	58018	1+
341.28407	12640	1+
342.33404	3980	
343.02531	5992	
343.20784	2996	
343.22805	2850	
343.26497	87360	1+
343.29389	8426	
343.33219	2912	
344.02593	4996	
344.18386	3044	
344.31160	6494	1+
344.34989	21960	
345.20626	18884	1+
345.24218	3082	
346.32874	9016	1+
347.02535	19368	1+
347.20116	9982	1+
347.24351	4428	
349.23963	11624	1+
349.29309	49574	1+
350.15657	6296	1+
END IONS

###FS:    #m/z: 530.49241 #charge 1+
###MS: 1
###MSMS: 3
BEGIN IONS
TITLE=Cmpd 2, +MS2(530.4924), 28.7-35.9eV, 0.1min #3
RTINSECONDS=2.0965
SCANS=1,3
PEPMASS=530.49241	1006
CHARGE=1+
207.00733	200	1+
219.08751	162	
227.19941	1034	1+
232.95193	162	
233.03769	162	1+
233.07904	270	1+
233.19144	198	1+
235.04957	216	1+
235.96530	1582	1+
237.94199	238	1+
238.05873	194	1+
239.11055	278	1+
239.18127	170	1+
240.07844	278	1+
241.22223	166	
243.13417	264	1+
244.03758	414	1+
244.95846	162	
246.14950	218	
249.10267	172	
249.25311	240	1+
250.96008	280	1+
250.98697	272	1+
251.04334	250	1+
251.07111	152	
252.13277	294	
253.08607	446	1+
253.12055	170	
253.20220	228	1+
254.03252	180	1+
254.08642	302	1+
255.17602	480	1+
255.23003	486	1+
256.88987	258	1+
258.06113	146	
259.99922	270	
260.12134	372	1+
262.09875	214	
263.06228	342	
263.10059	190	
264.18661	318	1+
265.95849	310	1+
268.97911	236	
269.91544	224	1+
270.06102	280	1+
272.08856	320	1+
273.08884	204	1+
273.18470	878	1+
273.95438	200	
274.03458	232	1+
275.06165	198	
275.14603	206	1+
275.16461	224	1+
278.12323	176	
279.11922	162	
280.93541	258	1+
281.00528	252	1+
281.06754	356	1+
281.11114	248	
281.42206	162	
281.98107	286	1+
282.03718	252	1+
282.10022	468	1+
282.13068	160	
282.27764	434	1+
283.26112	1316	1+
285.00451	192	
285.15311	150	
287.03985	202	
288.06986	248	1+
288.12822	170	
288.20396	222	1+
290.03320	190	
290.24779	236	1+
290.97280	174	1+
291.07414	170	
291.19944	514	1+
292.06193	264	
292.10864	172	
293.04939	170	
293.98096	166	1+
295.91843	860	1+
296.07149	290	1+
296.85933	440	1+
297.13996	186	
297.96694	528	1+
298.89800	168	
299.14147	1156	1+
301.12027	206	1+
302.05426	162	
302.14199	198	1+
303.99763	368	1+
304.02230	252	1+
304.10860	274	1+
304.12933	178	
304.17347	386	1+
305.19777	172	1+
306.07600	216	
307.10704	342	1+
309.14111	204	
311.29336	724	1+
312.87231	446	1+
312.96782	172	
313.27065	210	
313.92816	3300	1+
314.04191	180	
314.13317	280	
314.15444	190	
314.86556	1096	1+
314.99083	218	1+
315.12861	192	
316.86290	1044	1+
316.88954	320	
317.07707	254	
317.15402	282	1+
318.93404	988	1+
320.10197	532	1+
321.01427	252	1+
321.03908	150	
321.18529	298	1+
321.99527	160	
324.13224	192	
325.90160	428	1+
326.86577	442	1+
326.96372	442	1+
327.18922	524	1+
327.86912	378	1+
328.05781	354	1+
328.08735	390	1+
328.11123	306	1+
328.16303	186	
328.18718	294	1+
329.09015	330	1+
330.87267	630	1+
331.93929	178	
332.02206	176	
334.15555	294	
334.89778	258	
335.16837	604	1+
335.18187	150	
336.08201	552	1+
336.14195	208	1+
336.17298	444	1+
336.20663	218	1+
336.94320	1790	1+
337.08758	424	1+
337.87814	640	1+
338.13259	242	
339.03164	202	
339.12583	148	
339.62631	186	1+
340.14935	152	
340.18512	614	1+
340.86557	372	
341.01390	458	1+
341.25134	284	1+
343.13391	298	1+
343.90891	190	1+
344.09139	316	
344.97274	250	1+
345.02549	234	1+
345.03568	162	
345.15286	158	
345.20740	3788	1+
346.17276	312	1+
348.87993	698	1+
349.82025	204	1+
350.10733	398	1+
350.34507	248	1+
350.88497	690	1+
351.00414	198	1+
351.15948	154	
352.99641	166	
353.11901	640	1+
353.17534	190	
354.01579	276	
354.05450	510	1+
354.16783	266	1+
355.20288	444	1+
355.89039	918	1+
356.92671	208	1+
358.00910	154	
358.18695	420	1+
359.18801	274	1+
361.08955	404	1+
361.18655	148	
361.28783	196	1+
363.12059	154	
363.22085	720	1+
363.83243	220	1+
365.14790	398	1+
367.06250	260	1+
367.13369	294	1+
368.25763	246	1+
369.02077	316	1+
369.04667	218	1+
369.11692	566	1+
369.19061	186	
370.91045	96	1+
371.17794	304	1+
372.12838	754	1+
373.18179	216	
374.13288	830	1+
376.06543	258	1+
376.11722	330	
376.88492	826	1+
377.13268	166	
378.07446	414	1+
378.12197	284	1+
379.07965	316	1+
380.20425	336	1+
381.11862	416	1+
383.26346	156	
383.32900	744	1+
384.10453	158	
384.21237	364	
385.05007	152	
385.15726	192	
385.20260	200	
385.96813	292	
386.18619	236	
387.16930	436	1+
388.11531	216	1+
389.28608	450	
390.14483	176	
390.83865	2352	1+
391.20249	154	
391.25533	158	
392.07494	406	1+
393.15571	206	
393.96368	152	1+
394.16094	394	
394.28267	190	1+
395.18364	494	1+
397.20617	190	
398.17408	210	
399.09612	176	
399.16004	484	1+
399.20448	156	
399.23271	250	
400.04320	560	1+
400.11602	650	1+
400.21189	190	
402.22985	248	
403.87139	652	1+
404.09678	312	1+
407.29726	208	
407.87708	176	
408.14477	280	
408.25239	302	1+
408.33322	220	1+
408.85029	2698	1+
409.25606	226	1+
410.12869	682	1+
410.16541	194	
411.16809	544	1+
412.21216	166	
412.84570	2386	1+
413.14028	544	1+
413.34550	184	1+
414.18904	694	1+
414.21540	200	
415.17470	602	1+
415.22363	504	1+
416.03831	338	1+
417.36979	268	1+
419.19802	354	1+
420.22262	174	
421.00689	114	1+
422.18890	590	1+
422.35433	196	1+
423.05664	264	1+
423.19076	470	1+
425.14104	262	
425.21516	218	
426.15929	220	
426.23508	320	
426.86138	1716	1+
428.13966	618	
428.22564	234	
428.88504	1406	1+
429.26720	154	
430.07549	180	1+
430.14187	286	
430.22338	274	
430.86227	3068	1+
433.17635	316	1+
433.20381	190	
433.21408	238	
434.80591	146	1+
435.10615	166	
435.87682	1004	1+
436.15968	288	1+
436.32819	334	1+
437.23846	208	1+
437.79316	168	
441.23441	188	
443.15334	314	1+
444.87165	3150	1+
446.15101	1224	1+
446.24925	178	
446.40519	318	1+
446.98556	168	
447.26047	710	1+
448.28962	188	
449.87637	1914	1+
451.88141	206	
453.13132	190	
453.22877	290	1+
453.27447	232	1+
455.19037	162	
455.35335	152	
456.17795	258	
456.21794	314	1+
457.25385	158	1+
457.91953	754	1+
458.03066	172	1+
458.28293	172	
459.26507	282	1+
461.02077	326	1+
461.16588	204	
462.20356	348	1+
462.88372	938	1+
463.18221	164	
464.24075	436	1+
464.38922	148	
465.24423	318	1+
467.88778	3704	1+
468.16818	464	1+
469.24535	252	1+
469.39723	252	1+
470.21200	154	
471.24249	662	1+
471.31072	510	1+
472.14608	520	1+
474.24237	202	
475.33005	178	
475.44419	278	
482.97292	368	1+
483.24135	286	1+
483.31851	378	1+
483.37226	276	1+
485.19073	188	
485.27000	576	1+
485.89644	1876	1+
486.25417	778	1+
487.07793	244	1+
487.27198	362	
487.39889	462	1+
487.42058	164	
488.31460	314	1+
488.44994	278	1+
489.27124	1176	1+
490.25981	880	1+
490.38213	752	1+
491.06047	144	1+
491.36202	408	1+
492.19778	208	
493.17219	428	1+
493.28627	252	1+
493.43712	172	
495.33549	400	1+
495.34431	636	1+
496.40040	170	
499.30954	166	1+
499.39955	432	1+
503.13037	704	1+
503.49544	290	1+
505.21844	366	1+
506.10902	156	1+
507.41893	432	1+
508.36019	204	
508.42005	340	1+
508.91411	228	1+
509.16202	232	1+
509.38152	924	1+
510.35534	972	1+
510.47255	1224	1+
511.05660	692	1+
511.43089	852	1+
512.06895	662	1+
512.32945	454	1+
512.41833	820	1+
513.13175	1128	1+
514.30010	530	1+
515.30732	376	1+
515.35540	726	1+
515.48369	698	1+
517.13681	110	1+
518.34775	308	1+
520.21082	212	1+
520.27882	150	
521.24038	284	1+
522.77873	192	
522.90240	218	1+
526.16583	476	1+
526.33266	162	
526.38313	1112	1+
526.47231	446	
526.49682	830	1+
526.53211	1204	1+
528.11825	732	1+
528.35902	848	1+
528.42980	406	
528.47846	1008	1+
528.51040	1160	
528.54709	646	
529.33281	820	1+
529.36717	184	1+
529.55148	444	
530.23220	370	1+
530.44421	1390	1+
530.49164	4212	1+
531.28128	386	
531.34804	2132	
532.31631	1108	1+
532.43134	794	1+
533.38116	444	
533.46430	1260	1+
534.28593	470	1+
534.31055	340	1+
534.43965	986	1+
534.46621	978	1+
535.09050	202	1+
535.25110	438	1+
535.36548	256	
END IONS

###FS:    #m/z: 355.06882 #charge 1+
###MS: 1
###MSMS: 4
BEGIN IONS
TITLE=Cmpd 3, +MS2(355.0688), 28.0-35.0eV, 0.1min #4
RTINSECONDS=2.8685
SCANS=1,4
PEPMASS=355.06882	880
CHARGE=1+
185.03841	146	
189.07807	134	
201.01944	138	
204.95258	236	1+
207.02995	174	
213.13426	188	1+
217.94569	224	1+
222.07438	120	
222.95290	278	
223.96117	192	
224.94894	362	
225.04126	272	1+
229.00156	118	
229.03211	160	
230.95835	194	1+
232.02592	200	
233.04556	184	1+
233.06497	184	
236.16856	138	
237.04246	188	
237.93053	156	
238.07081	180	
238.21243	228	1+
238.99834	272	1+
239.10810	142	
240.96303	230	
241.06808	328	1+
242.95799	232	
245.51414	120	
245.98540	122	
246.97293	560	1+
247.02565	128	
248.03589	650	1+
249.00182	164	1+
249.04019	414	1+
249.21585	182	1+
250.07441	382	1+
250.96519	350	
251.03315	300	1+
251.07607	248	1+
251.10808	140	
251.14877	150	
252.00264	332	1+
252.22789	138	
252.26896	142	
252.96909	272	1+
253.16131	134	
253.23565	146	
253.91798	124	
255.01307	228	1+
255.17557	180	
255.95885	262	1+
257.00280	212	1+
258.99061	216	1+
259.03743	198	
259.10394	226	
259.23963	124	
260.07680	152	
260.96955	210	1+
261.06858	238	1+
261.12335	124	
261.15470	170	
262.97720	294	1+
263.10483	214	1+
263.23667	138	
265.01281	170	1+
265.06857	282	1+
265.12672	380	1+
266.09761	156	
266.41235	148	
266.99470	246	
267.17615	272	1+
267.90602	138	
267.99738	146	
268.00842	346	1+
268.97672	800	1+
269.01011	204	1+
269.03786	126	
269.11397	132	
269.94006	120	
270.05791	136	
270.07538	120	
270.83827	196	1+
271.02678	120	
271.08350	164	
271.96674	116	
273.84329	270	1+
274.05745	372	1+
275.00669	166	
275.09481	364	1+
276.15001	198	1+
277.11796	142	
278.96899	216	1+
280.05341	352	1+
280.12394	278	1+
280.25821	444	1+
280.29655	118	
281.09389	142	
281.11446	424	1+
281.20020	224	
281.29939	122	
282.07943	138	
282.12036	298	1+
283.97697	234	1+
284.12414	192	
284.87997	122	
284.92041	256	1+
285.00796	540	1+
285.04790	410	1+
285.09827	122	
285.14661	126	
286.17421	144	
286.91460	200	
286.93414	118	
287.09085	242	1+
287.91222	134	
289.88353	268	1+
291.12138	370	1+
291.14035	202	
293.23459	264	1+
294.05032	1856	1+
294.10781	142	
294.20886	214	1+
294.27925	510	1+
294.91256	128	
295.01285	128	
295.12228	394	1+
295.16670	132	
296.04780	346	1+
296.12790	284	1+
296.26596	220	1+
296.95316	246	1+
297.10143	172	
297.18480	526	1+
298.08318	154	
298.14408	266	1+
298.23167	158	
298.90895	120	
299.06337	218	
301.22292	146	
301.85050	204	1+
301.90871	150	
302.11590	160	
303.97117	118	
305.13239	136	
307.08996	118	
307.13384	146	
307.30191	506	1+
308.18568	234	1+
308.30266	326	1+
308.32767	160	
309.22777	126	
309.27463	168	
309.32706	326	
310.31351	360	
310.34555	3202	1+
311.05431	532	1+
311.10874	212	
311.24120	134	
312.14937	144	
312.23297	346	1+
312.32438	1392	1+
312.96490	146	
313.12509	124	
313.26347	150	
313.29315	144	
314.03921	330	1+
314.07727	192	
314.28073	332	1+
314.33059	144	
315.09814	136	
316.18831	212	
316.30197	218	1+
317.01212	266	1+
317.20729	158	
319.05112	170	
319.17174	152	
319.18925	210	
319.30894	182	
320.32840	408	1+
321.22336	1588	1+
322.34725	504	
323.14781	156	
323.23930	1120	1+
324.32402	506	1+
325.02906	200	1+
326.27013	254	1+
326.96470	298	
327.08714	124	
328.08519	118	
328.18970	266	1+
329.87357	230	
330.00105	208	1+
330.17233	416	1+
331.08300	402	1+
331.16158	140	
333.99852	252	1+
334.25083	158	
334.87656	122	
335.23890	180	
335.35326	210	1+
336.24269	142	
336.32476	224	
336.98406	246	1+
337.21524	796	1+
338.08826	190	
338.30774	146	
338.33947	1952	1+
339.08760	156	
339.23326	836	1+
339.28880	140	
340.01914	212	1+
340.07701	380	1+
340.13521	220	1+
340.19241	510	1+
340.20801	116	
340.26541	338	1+
340.35602	3616	1+
341.05311	132	
341.20764	180	
342.90517	136	
344.17761	148	1+
344.25971	188	1+
344.77086	162	
345.12671	120	
345.23232	182	
346.18621	292	1+
347.11586	4094	1+
349.11179	1356	1+
349.95298	258	1+
350.12794	132	
350.33525	256	
351.06318	146	
351.11247	358	1+
351.23508	120	
352.26871	158	
352.36596	120	
352.88856	136	
353.00052	122	
353.16577	180	
353.20892	118	
353.23714	242	1+
353.27716	162	
353.34871	582	1+
353.79528	176	1+
354.20609	122	
354.31390	324	
354.95720	304	1+
355.15516	122	
355.22119	536	1+
355.26999	200	
355.30664	146	
356.29617	608	
356.32440	120	
356.34981	660	
357.17918	132	
357.26002	368	1+
357.29992	580	1+
358.15533	408	1+
358.28920	118	
358.36438	1478	1+
358.92232	142	
359.11020	598	1+
359.13240	134	
359.18479	338	1+
360.11346	442	1+
END IONS

###FS:    #m/z: 322.92981 #charge 1+
###MS: 5
###MSMS: 6
BEGIN IONS
TITLE=Cmpd 4, +MS2(322.9298), 28.0-35.0eV, 0.1min #6
RTINSECONDS=6.5515
SCANS=5-6
PEPMASS=322.92981	710304
CHARGE=1+
191.95316	440	
192.98641	136	
193.05927	158	
197.86964	114	
200.02566	130	
201.04306	138	
203.00073	202	
205.94720	166	
206.99182	146	
207.08978	150	
209.92032	158	
209.96724	214	
210.11077	162	
212.03198	140	
212.89382	134	
213.45406	126	
215.88899	316	
216.01021	226	1+
218.06205	354	1+
219.17172	136	
220.95248	120	
221.13142	118	
221.95026	420	1+
224.96361	130	
225.86598	156	
227.10796	200	
227.93078	230	
231.03900	170	
233.01023	252	
233.02810	184	
233.06948	140	
233.18601	174	1+
235.03340	132	
235.97908	128	
236.94579	178	
237.07314	114	
238.04359	210	
238.09718	122	
238.13013	220	1+
239.07843	778	1+
239.16630	214	1+
239.95618	344	1+
240.87415	134	
242.94010	438	1+
242.99792	214	
243.03209	172	
243.16066	174	
243.88159	144	
244.04075	166	
244.05397	150	
245.10105	208	1+
245.94505	432	
245.99329	120	
246.05598	240	1+
246.97487	296	
247.98004	654	1+
248.03475	190	
248.20202	188	1+
248.85468	154	
248.98523	432	1+
249.08764	324	1+
249.97410	188	1+
250.04627	134	
250.89639	122	
250.94777	148	
251.00031	120	
251.03955	350	1+
251.14653	238	
251.24196	146	
253.02835	122	
253.04685	134	
254.06581	130	
254.97928	136	
258.04222	124	
259.09649	356	1+
260.07347	124	
260.17442	244	
260.99144	168	
261.89638	212	1+
262.04620	114	
262.06655	136	
262.17334	118	
262.92878	150	
262.96535	160	
262.98500	144	
263.05592	306	
263.17615	404	1+
263.97720	200	
264.05792	862	1+
264.09797	194	
264.98424	122	
265.01848	546	1+
265.05884	558	1+
265.08317	266	1+
265.15989	198	
265.26148	128	
266.04148	400	1+
266.11457	138	
266.19397	188	
266.24546	210	
266.99959	616	1+
267.12244	116	
268.06695	260	1+
268.10817	140	
268.13553	116	
268.95856	290	
269.00046	594	1+
269.09040	120	
271.28280	118	
272.00288	290	1+
272.94815	252	1+
272.98396	146	
274.06399	126	
276.11804	206	1+
276.85639	180	1+
277.02058	246	
277.09665	138	
277.22769	186	
278.01596	124	
278.08766	896	1+
279.09289	818	1+
279.23020	406	1+
280.13934	130	
280.99980	390	1+
281.02188	322	
281.04851	964	1+
281.24636	348	
281.26632	116	
282.27695	266	1+
283.02846	638	1+
283.06774	494	
283.09018	130	
283.20094	244	1+
283.26092	684	1+
284.07360	226	
284.29251	3256	1+
284.93335	132	
285.06450	244	1+
285.08196	188	
285.97271	276	1+
286.02824	328	1+
286.91445	192	
287.00666	204	1+
287.40810	118	
287.85269	144	
288.06512	316	1+
288.11225	198	1+
289.02557	216	1+
289.87556	128	
290.15877	140	
290.17144	158	
291.13827	148	
292.15290	362	1+
293.06430	336	1+
293.12106	230	1+
294.28795	130	
297.18620	202	1+
298.20071	262	1+
298.94101	138	
299.05970	952	1+
299.84531	124	
300.36667	114	
300.93644	150	
301.06278	342	1+
301.12845	198	1+
301.18888	136	
301.27019	116	
302.21008	118	
302.24737	530	1+
303.01613	114	
303.05058	114	
303.95556	180	
304.09545	200	1+
304.18826	182	
304.22143	118	
304.26055	778	1+
305.02732	116	
305.06547	288	1+
305.08067	134	
305.18486	130	
306.04848	128	
306.28055	278	
306.88242	320	1+
307.01703	192	1+
307.28511	240	
307.30575	158	
308.01845	230	1+
308.29352	912	
309.15275	148	
309.22295	472	1+
309.26218	120	
309.29643	500	
309.88609	212	1+
310.30862	1474	
311.02566	434	1+
311.14431	124	
312.02948	344	1+
313.04011	340	1+
319.04114	150	
319.07930	150	
319.18327	176	1+
320.07746	196	1+
320.10350	258	1+
320.14435	466	1+
320.25594	124	
321.22418	152	
321.32418	162	
322.21348	142	
322.23434	114	
322.31031	190	
322.98813	118	
323.23756	8686	1+
323.32044	368	1+
323.61306	114	
324.08844	140	
324.13620	706	1+
324.20419	154	
324.28765	146	
324.88228	116	
325.21547	168	
326.09588	128	
326.24441	494	1+
326.28183	158	
326.37659	152	
326.96010	310	1+
327.11512	318	1+
327.88151	124	
328.13226	162	1+
328.26887	150	
328.31852	148	
END IONS

###FS:    #m/z: 340.94038 #charge 1+
###MS: 5
###MSMS: 7
BEGIN IONS
TITLE=Cmpd 5, +MS2(340.9404), 28.0-35.0eV, 0.1min #7
RTINSECONDS=7.3235
SCANS=5,7
PEPMASS=340.94038	279278
CHARGE=1+
175.47570	128	
195.07274	142	
201.12552	140	
213.94014	1642	1+
215.88719	400	
215.93969	194	
217.88222	222	
217.93925	138	
224.97862	174	
227.01168	132	
230.90708	124	
231.95074	1888	1+
232.15831	214	1+
233.89679	310	
233.94696	366	1+
234.11416	194	1+
234.97487	128	
235.94700	114	
237.06645	302	
237.09217	164	
238.21907	134	
239.18023	134	
239.89964	210	
240.23167	712	
240.97846	126	
241.16147	116	
241.23280	332	
242.02562	116	
243.16753	116	
244.03944	498	1+
244.09270	140	
244.95643	146	
245.09166	364	
247.04495	236	1+
247.98414	378	1+
248.03641	120	
248.95798	594	1+
248.98774	314	1+
249.96375	430	1+
250.89900	116	
251.04343	126	
251.08307	136	
251.13550	120	
251.88060	176	1+
251.99633	170	1+
252.22882	106	
253.16046	146	
253.95268	148	
254.04290	196	
254.19436	196	1+
254.28085	142	
254.96561	1368	1+
255.07357	1198	1+
255.17269	156	
255.23363	220	1+
256.05573	110	
256.26333	110	
257.04592	108	
257.05533	290	1+
258.03354	258	1+
259.17307	132	
259.95514	340	1+
261.20161	220	1+
263.05819	188	
264.07640	366	
265.00087	128	
265.01575	774	1+
265.17142	142	
265.24494	124	
265.26939	150	
266.13170	208	1+
266.24630	166	
266.99951	538	1+
267.01630	150	
267.06608	196	
267.17479	144	
267.55745	110	
268.94414	108	
268.97347	108	
269.00438	180	
269.12480	126	
269.18991	132	
270.19357	144	
271.16593	228	1+
272.98146	304	1+
273.92171	126	
273.94626	122	
274.96569	126	
275.90335	116	
276.13420	120	
276.89820	180	1+
277.09207	296	
277.11730	238	1+
277.82501	132	1+
277.95974	132	
278.24300	124	
278.98843	130	
280.01072	172	
280.03304	128	
280.10791	160	
281.02599	112	
281.04886	892	1+
281.09575	130	
281.19412	344	1+
282.19805	272	1+
282.27837	1642	1+
282.43924	170	1+
282.91881	176	
283.03834	332	
283.98125	122	
284.03070	122	
284.10373	216	1+
284.97893	172	
286.02696	238	1+
287.21992	146	
288.06114	442	1+
288.20431	138	
289.06492	298	1+
289.07978	150	
289.10568	214	1+
291.24141	112	
291.26194	244	1+
292.12864	204	1+
292.93006	140	
293.04719	192	1+
293.94988	166	
293.97853	110	
294.11970	114	
294.31011	114	
295.05997	312	1+
295.31604	112	
296.32819	392	1+
296.93353	138	
297.10338	268	1+
297.22152	202	
297.27841	118	
297.92113	330	1+
298.22969	140	
298.94894	122	
299.05793	746	1+
299.26160	134	
299.99737	136	
300.07516	204	
301.26415	120	
302.17403	218	
302.21261	128	
303.67665	110	
304.05684	112	
304.26035	214	
305.23162	206	
305.27150	456	1+
306.22961	116	
306.79547	366	1+
307.24488	448	1+
307.31254	276	1+
307.89348	112	
308.16074	318	1+
308.29580	910	1+
309.25218	126	
309.32531	112	
310.14621	148	
310.30678	142	
312.87230	110	
313.02964	334	1+
313.16795	154	
313.96311	156	1+
315.23298	108	
316.10424	352	1+
317.93647	178	1+
319.06880	124	
320.23555	164	
320.29152	168	
321.22128	708	1+
321.25171	120	
322.13403	572	1+
323.01976	142	
323.23840	2444	1+
323.30310	152	
324.09590	114	
324.11451	138	
324.27161	114	
324.32859	142	
324.89764	168	
325.27706	130	
326.17887	126	
326.30077	368	1+
326.33872	410	1+
326.95866	158	1+
327.88008	136	
327.96021	162	1+
328.01547	224	1+
328.26461	384	
329.86767	140	
330.09737	124	
333.29889	116	
334.06787	136	
335.21003	122	
335.95363	202	1+
337.17159	116	
337.21572	514	1+
337.25376	158	
337.99651	124	
338.24728	142	
338.34221	208	
338.99466	158	1+
339.18823	296	1+
340.35465	282	
340.39369	752	1+
341.24788	754	1+
341.37327	132	
342.12811	164	1+
342.17022	124	
342.28266	628	1+
342.31269	520	1+
342.89882	162	
343.07398	208	
343.17346	122	
343.20704	214	
344.09941	124	
344.18404	116	
344.25283	138	
344.31325	134	
346.17032	120	
346.19649	142	
END IONS

###FS:    #m/z: 878.01966 #charge 2+
###MS: 5
###MSMS: 8
BEGIN IONS
TITLE=Cmpd 6, +MS2(878.0197), 29.1-36.3eV, 0.2min #8
RTINSECONDS=8.096
SCANS=5,8
PEPMASS=878.01966	224150
CHARGE=2+
203.00477	506	1+
221.13772	456	1+
225.10973	512	1+
227.19899	51902	1+
232.00675	376	1+
233.04405	962	1+
238.08782	388	1+
239.14830	1062	1+
243.12167	2158	1+
246.03827	440	
248.03302	13124	1+
253.21663	348	
255.23036	156276	1+
255.30263	308	1+
255.37191	378	1+
255.44606	376	1+
260.12931	584	1+
260.59041	418	1+
262.04873	450	
263.05569	2718	1+
263.14992	368	
265.16342	1442	1+
268.10235	364	1+
269.13692	3160	1+
271.15319	630	1+
271.22573	4540	1+
275.05480	426	
277.07103	1544	1+
282.14755	330	
283.17349	1366	
283.26088	5002	1+
285.13238	1244	1+
287.14701	5024	1+
290.06393	848	
290.85065	332	
291.04987	570	
291.07076	532	
291.85754	644	1+
292.05926	17520	1+
295.12800	536	1+
297.60396	496	1+
299.25629	5000	1+
301.16527	848	1+
303.05714	466	1+
303.08351	370	1+
304.15687	866	1+
306.07689	386	
307.08219	4094	1+
307.13280	570	1+
307.17337	430	1+
309.19165	2000	1+
309.27801	2696	1+
311.29248	1204	1+
312.12341	772	1+
313.16277	2214	1+
315.17946	368	
315.25142	1438	1+
318.17111	540	1+
319.08401	994	1+
319.65887	298	1+
321.09850	1566	1+
327.19919	2566	1+
329.15808	690	
330.16332	406	
331.17359	8164	1+
332.08831	294	1+
334.09073	1196	
334.19570	444	1+
335.07745	1322	
336.08546	24966	1+
336.31616	304	1+
340.14612	458	1+
340.18570	500	
340.64140	722	1+
343.28227	1894	1+
348.18321	550	1+
351.10902	2252	1+
351.19911	412	
352.21140	1430	1+
353.21569	1176	1+
356.07868	490	1+
357.18882	1560	1+
359.27836	5016	1+
362.65581	1174	1+
363.10838	394	
364.12073	1668	1+
365.12551	1416	1+
367.68435	538	1+
368.11011	558	1+
371.22504	2512	1+
374.69583	554	1+
375.19960	9634	1+
377.28762	728	1+
378.11664	1802	1+
380.11186	23180	1+
381.26555	948	1+
387.18186	790	1+
387.30882	4788	1+
390.21204	712	1+
392.67416	628	1+
393.21000	488	
394.12539	346	
395.13490	1414	1+
395.18276	702	1+
397.24227	410	
398.25030	588	1+
401.21409	2322	1+
403.30500	906	1+
405.23843	280	1+
405.31880	496	1+
407.13377	562	
408.10574	738	1+
408.14375	1398	1+
409.14899	938	1+
409.29273	742	1+
415.21394	336	
415.25104	1698	1+
417.11987	288	1+
419.13476	390	1+
419.22582	9838	1+
421.31565	680	1+
422.14066	988	
423.12988	702	
424.13814	19686	1+
425.28721	1202	1+
430.16042	432	1+
430.19908	514	
431.13123	358	1+
431.20624	2940	1+
431.33518	782	1+
438.15575	2094	1+
438.27883	526	1+
439.15993	1608	1+
439.21244	1014	1+
443.20863	1670	1+
444.21399	1014	1+
445.24251	1412	1+
447.20617	444	1+
449.34181	652	1+
451.16387	394	
452.13409	406	
452.17132	892	1+
453.17452	614	1+
453.31873	1712	1+
456.16274	880	1+
456.20919	438	1+
457.36273	298	1+
459.23789	2388	1+
459.27671	1550	1+
462.74401	1312	1+
463.25179	7766	1+
465.22723	426	
465.26143	1152	1+
465.33757	402	
466.16656	714	
467.15691	510	
468.16442	15704	1+
469.31527	2102	1+
471.05778	376	1+
472.33804	428	1+
475.23417	4098	1+
475.30748	504	1+
477.15151	328	1+
481.19761	408	1+
481.25989	362	
482.18473	994	1+
483.18856	758	1+
489.26474	812	
490.22879	364	
490.27140	1136	1+
491.15431	556	1+
492.15967	1006	1+
496.15858	492	
496.18983	940	1+
497.16344	336	
497.22727	700	1+
497.26179	2504	1+
497.34494	1956	1+
498.22996	524	1+
498.26478	2186	1+
498.76813	672	
499.25064	1004	1+
500.19032	492	1+
500.31905	432	1+
501.24271	888	1+
501.73905	482	1+
502.25200	450	1+
502.73975	466	1+
503.26412	2488	1+
507.27836	7394	1+
507.38649	538	1+
507.77130	590	1+
508.68608	414	1+
508.78029	516	1+
509.16264	350	
509.36500	1134	1+
509.54043	512	1+
509.78875	384	1+
510.08306	914	1+
510.17553	376	
511.07031	236	1+
511.18297	722	
512.19080	8982	1+
513.33991	2720	1+
513.93790	298	1+
514.07544	668	1+
515.09785	324	1+
515.28090	324	1+
517.16967	380	
517.19055	676	1+
517.22174	920	1+
517.25277	954	1+
519.19753	1832	1+
519.26293	6472	1+
520.39213	362	1+
521.17666	700	1+
524.08988	812	1+
525.12219	986	1+
525.20419	774	1+
526.12836	630	1+
526.39357	424	1+
526.94687	278	1+
527.21012	708	1+
528.11141	1034	1+
529.11463	890	1+
529.24553	386	1+
529.31279	408	
532.32460	514	1+
533.28609	1558	1+
535.38001	332	
536.19217	346	
536.26008	2288	1+
537.39788	670	1+
539.31582	816	1+
540.18004	488	1+
541.23030	438	1+
541.29884	916	
541.37114	2784	1+
542.18165	528	1+
543.02610	464	1+
543.13270	2818	1+
543.18716	432	1+
544.21059	438	1+
545.28133	1828	1+
546.14388	356	
546.18243	638	1+
546.25062	422	
546.32180	1602	1+
546.37708	448	1+
547.12807	1094	1+
547.29063	6688	1+
547.32508	1316	1+
548.13200	772	1+
549.20033	466	1+
549.79967	914	
550.20428	746	1+
550.79841	562	
551.30396	2774	
552.22653	1194	1+
553.33414	348	
553.39227	514	
553.43806	398	1+
554.29199	1054	1+
555.21201	5290	1+
556.21667	4450	1+
556.30540	336	
557.36756	4484	1+
560.20181	366	1+
560.29323	348	
561.14505	1254	1+
561.27727	364	
562.27651	608	
563.18013	484	1+
563.28713	5282	1+
563.53637	392	1+
563.80368	1862	1+
563.87342	316	1+
564.34795	656	1+
565.19557	898	1+
565.30306	1622	1+
565.40631	448	1+
566.19742	1250	1+
566.80010	746	
567.14319	390	1+
567.25613	730	1+
567.38840	364	1+
570.19698	444	1+
570.23202	752	1+
570.32889	490	
571.26953	560	1+
572.38751	314	1+
574.22218	306	1+
574.29291	1430	1+
575.28520	504	1+
576.33882	748	1+
577.19527	522	1+
577.31701	1558	1+
578.20194	370	1+
578.27378	412	
579.13673	328	1+
579.31489	2062	1+
580.21563	1368	1+
580.46748	288	1+
580.81287	1824	1+
580.90039	392	1+
581.17068	292	1+
581.42474	774	1+
582.20962	366	1+
582.34937	670	1+
583.24170	1166	1+
584.16047	700	1+
584.21597	842	1+
584.24576	808	1+
585.39047	3028	1+
588.42247	458	1+
588.84688	456	1+
589.29077	1376	1+
590.30525	948	1+
590.31536	462	
590.35442	450	
591.27619	398	1+
591.31633	6690	1+
593.23863	476	1+
595.20914	1102	1+
595.32757	2100	
596.21038	936	1+
597.42091	648	1+
597.46295	454	1+
598.22319	608	1+
600.24307	1992	1+
600.32635	2142	1+
601.39447	3712	1+
602.88731	258	1+
605.26211	598	1+
605.31496	538	
606.23341	846	1+
606.30354	426	
607.20527	414	1+
607.23817	982	1+
607.31279	3868	1+
608.20648	324	1+
609.32488	2216	1+
609.47580	246	1+
610.85989	724	1+
611.23769	932	1+
612.24320	726	1+
612.30423	502	1+
612.79096	326	1+
613.26740	624	1+
615.37776	550	1+
616.04525	356	1+
616.38292	462	1+
617.29769	1134	1+
618.30233	966	1+
618.42936	436	1+
619.24478	256	1+
619.39915	590	1+
619.52997	254	1+
623.23731	878	1+
623.83835	512	
624.24391	658	1+
624.29672	2636	1+
625.23375	426	1+
625.31883	508	1+
625.45040	834	1+
626.45420	618	1+
628.24117	1072	1+
628.32504	1112	1+
629.24464	860	1+
629.42529	2920	1+
633.33723	1654	1+
634.29887	946	1+
634.38338	678	1+
634.42732	416	1+
635.10281	414	1+
635.30189	702	1+
635.34183	5022	1+
635.87593	364	
636.27155	884	1+
637.25012	518	1+
637.34965	1202	
638.35076	4008	1+
640.23976	3034	1+
644.26521	1002	1+
644.79791	394	1+
645.24482	256	1+
645.42062	2160	1+
645.80257	388	1+
646.68331	428	1+
647.42938	1178	1+
648.33988	802	1+
649.05598	406	1+
649.34068	618	1+
650.11270	302	1+
650.25493	630	1+
650.33387	372	
650.34955	454	
651.33926	2554	
652.34425	1706	
652.85265	390	
653.27621	666	1+
653.35483	1220	
655.26167	1090	1+
656.27234	864	1+
656.74282	590	1+
657.46676	594	1+
658.47327	498	1+
660.31294	378	1+
660.34444	2342	1+
661.39946	350	
661.44819	524	1+
661.75502	306	1+
662.39719	508	
663.98320	556	1+
664.33588	328	
664.71218	238	1+
665.32581	1650	1+
665.44837	554	1+
666.80844	692	1+
668.26824	398	
668.31718	3508	1+
669.05060	290	1+
669.47072	392	
671.31993	446	1+
672.00053	232	1+
672.26852	682	1+
673.29530	298	1+
673.34886	332	1+
673.45163	3144	1+
675.42184	362	
676.26468	884	1+
677.34081	974	1+
678.38515	1208	1+
678.85546	462	1+
678.90284	1038	1+
679.36948	4268	1+
679.45751	606	1+
679.90117	650	1+
680.12436	764	1+
681.30430	496	1+
682.36174	3756	1+
683.41468	372	
683.59407	348	1+
684.26373	1410	1+
685.14031	442	1+
686.16042	340	1+
686.27461	1132	1+
687.40862	386	
688.32286	2340	1+
689.05945	348	1+
689.44394	1580	1+
692.28048	480	1+
692.37835	376	
692.41219	1128	1+
693.34700	474	
694.29038	782	1+
694.37036	410	
695.37051	4378	1+
695.79087	408	1+
696.32666	338	
696.37386	4036	1+
698.13100	302	1+
698.28935	712	1+
698.48271	500	1+
700.29658	1186	1+
700.38137	2196	1+
700.48536	616	1+
701.48668	436	1+
702.27113	568	1+
705.48519	916	1+
706.45247	970	1+
707.09390	402	1+
707.33739	1000	1+
709.75933	584	1+
710.29057	870	1+
710.39366	696	
710.76238	496	1+
711.31318	622	1+
711.42251	552	1+
712.29126	1538	1+
713.14939	334	1+
713.32768	666	1+
714.32714	484	1+
714.87045	308	1+
716.33646	426	1+
717.25569	612	1+
717.44958	2468	1+
718.36663	454	1+
719.40310	1984	1+
720.48701	1034	1+
721.18469	308	1+
721.37897	732	1+
721.92847	1538	1+
722.33974	940	1+
722.39139	3946	1+
722.58540	456	1+
723.39428	3054	1+
723.50290	746	1+
724.12767	472	1+
725.30151	516	1+
726.30424	386	1+
726.36052	3456	1+
727.83937	302	1+
728.22507	412	1+
728.28969	2702	1+
728.43369	3228	1+
728.93390	1832	1+
729.39039	348	
729.43713	2422	1+
729.93610	1302	1+
730.31357	1596	1+
731.39924	1220	1+
731.66941	358	1+
732.38836	1236	1+
733.27052	688	1+
733.47356	1216	1+
734.70805	438	1+
735.36650	818	1+
736.37089	650	1+
736.42090	570	
736.44631	2374	1+
736.93561	506	
737.15401	1008	1+
737.32294	606	1+
738.38267	494	
739.32604	910	1+
739.39307	442	
740.38400	4314	1+
743.30488	1144	1+
744.36535	308	1+
745.35088	252	1+
745.36228	1038	1+
745.52967	388	1+
746.05413	490	1+
746.29407	490	
746.60494	354	
746.70101	382	1+
747.31186	454	1+
747.50812	740	1+
748.30204	304	1+
749.41839	388	
749.76705	534	1+
750.38172	402	1+
750.44527	2870	1+
750.54965	382	1+
751.88330	400	1+
752.23751	374	1+
752.49744	860	1+
753.21373	420	1+
753.31805	1140	1+
753.49698	664	1+
754.36318	494	1+
756.31930	1542	1+
757.32429	1300	1+
758.05414	484	1+
758.37708	918	1+
758.94876	4348	1+
760.31388	688	
761.25771	216	1+
761.50318	1176	1+
762.37936	578	1+
762.54334	330	1+
762.74800	206	1+
763.32923	804	1+
763.45515	630	1+
764.38129	696	1+
765.08667	232	1+
765.42920	1824	1+
765.56022	276	1+
765.62474	348	1+
766.38049	890	1+
766.41270	682	
766.72793	342	1+
766.95239	2406	1+
767.33852	1088	1+
767.42433	710	
767.73627	236	1+
768.25049	930	1+
768.35121	838	1+
769.31705	1020	1+
769.42436	2026	1+
770.30642	680	1+
771.33514	590	1+
772.19920	442	1+
772.31408	2224	1+
772.50356	728	1+
772.57600	234	1+
774.32751	1840	1+
774.33256	364	1+
774.82358	314	1+
775.45916	834	1+
777.18080	366	1+
777.41698	1066	1+
777.49921	532	1+
778.54912	244	1+
779.50797	1464	1+
779.59428	480	1+
780.43315	734	
780.45496	1988	1+
780.46303	464	
780.59982	338	1+
780.96139	5480	1+
781.14865	456	1+
782.20857	442	1+
782.25376	790	1+
782.40632	1554	1+
783.57979	716	1+
784.42213	3644	1+
784.73906	240	1+
784.92402	1226	1+
785.33415	1042	1+
785.42420	2430	1+
786.56916	428	1+
786.74498	508	1+
787.39874	938	1+
787.44482	2148	1+
787.51148	370	1+
788.34967	312	1+
788.46420	1604	1+
788.74745	302	1+
789.40872	620	1+
790.56223	1092	1+
791.36456	488	1+
791.41315	400	1+
791.46058	946	1+
791.55629	296	1+
791.74775	312	1+
792.41417	714	1+
792.91801	370	1+
793.46952	2536	1+
793.52102	460	1+
794.10521	274	1+
794.38590	796	1+
794.47211	2546	1+
794.97409	1428	1+
795.03145	260	1+
796.42483	600	
796.50453	1212	1+
797.43875	914	
797.50436	920	1+
798.43332	3096	1+
798.94068	818	1+
799.32250	570	1+
799.34100	1294	1+
799.35967	264	1+
799.94036	500	1+
800.34769	1222	1+
800.36576	598	1+
801.50269	498	1+
802.38827	634	1+
802.52507	522	1+
802.59216	362	1+
803.32117	402	1+
803.43301	328	
803.59178	272	1+
804.34587	1612	1+
804.52434	874	1+
805.44172	1704	1+
805.52497	666	1+
806.43303	1460	1+
807.33231	1012	1+
808.32720	778	1+
809.32246	662	1+
809.42549	586	1+
809.42642	364	
809.49074	384	
810.17154	368	1+
810.32408	524	1+
811.47464	1248	
812.33776	912	1+
813.18705	220	1+
813.43597	2954	1+
813.51278	388	
814.42075	2960	1+
814.53944	952	1+
814.92650	324	1+
815.09938	422	1+
815.26749	328	1+
815.46385	274	1+
815.54181	792	1+
816.34718	2856	1+
816.44628	894	1+
817.86029	370	1+
818.35664	2906	1+
818.77485	256	1+
819.30817	490	1+
820.25848	306	1+
820.45908	2466	1+
821.41695	2102	1+
822.45131	390	
822.67333	638	1+
823.67082	668	1+
823.76155	472	1+
824.42628	1766	1+
824.49267	1868	
824.53853	450	
824.99343	1266	
825.20235	704	1+
825.37031	788	1+
825.63314	466	1+
825.69406	316	1+
825.78173	438	1+
826.09521	402	1+
826.13695	634	1+
826.25736	778	1+
827.35811	412	1+
828.45323	1362	1+
828.49679	272	1+
828.55692	292	1+
829.62693	960	1+
831.38914	1248	1+
831.92621	540	1+
832.46940	8416	1+
832.59284	854	1+
832.74420	392	1+
832.99718	752	
833.13152	320	1+
833.40269	3116	1+
833.74479	308	1+
834.37769	520	1+
835.43284	350	1+
835.54808	520	1+
835.59444	596	1+
835.71649	364	1+
835.75864	278	1+
836.33806	230	1+
836.49163	286	1+
836.59505	510	1+
837.37423	286	1+
837.44967	1636	1+
837.62229	1688	1+
837.75281	350	1+
838.08536	478	1+
838.24535	812	1+
838.45729	1056	1+
838.52935	344	
838.55661	574	1+
838.62228	1402	1+
839.26866	534	1+
839.88456	310	1+
840.42377	1232	1+
840.50176	466	
840.54211	1608	1+
840.66840	1142	1+
840.99397	1214	1+
841.40679	1602	1+
841.49329	1052	
841.99454	850	1+
842.46307	1140	1+
842.59659	664	1+
843.62550	554	1+
844.38511	896	1+
844.44103	1472	1+
844.50077	860	1+
845.49985	532	1+
847.38709	2178	1+
847.44272	586	1+
847.64464	468	1+
848.38598	1666	1+
848.43789	908	1+
849.55320	628	1+
850.45048	2896	1+
850.55935	376	1+
851.44023	1796	1+
853.47819	862	1+
854.58317	582	1+
854.76811	902	1+
855.37490	524	1+
855.77159	734	1+
856.39921	898	1+
856.60483	638	1+
856.67303	554	1+
857.40380	1482	1+
857.46141	364	
857.60946	446	1+
858.46732	398	
858.74069	650	1+
859.48031	354	
859.50944	384	
859.61600	642	1+
859.95793	304	1+
860.36610	2640	1+
860.57199	746	1+
860.61811	484	1+
860.66928	576	1+
860.76286	582	1+
861.23633	284	1+
861.57823	564	1+
862.38081	2672	1+
862.60392	1076	1+
862.71118	646	1+
862.81070	536	1+
863.71318	484	1+
864.45516	1454	1+
864.46301	328	1+
865.42060	510	1+
865.45591	2192	1+
865.55299	742	1+
865.73710	536	1+
866.43659	738	1+
866.55707	592	1+
866.65682	646	1+
867.50480	516	1+
868.94619	310	1+
870.46773	914	1+
870.50720	2316	1+
872.02610	4784	1+
872.04184	410	
872.45843	2370	1+
872.53008	4938	1+
873.63717	2426	1+
873.70630	1244	1+
873.76571	1064	1+
874.10178	624	1+
874.14094	344	1+
874.27331	318	1+
874.38114	694	1+
874.57316	662	
874.64177	1904	1+
875.42627	1698	1+
875.55751	722	
875.68233	1734	1+
875.99209	528	1+
876.04426	688	
876.42738	1462	1+
876.57123	2590	1+
876.72320	526	
877.16443	618	1+
877.25141	666	1+
877.52189	1366	
877.60169	2602	1+
877.75910	438	
878.38267	426	
878.56829	3078	1+
878.73902	456	
879.21901	628	1+
879.25737	646	1+
879.38681	1790	1+
879.73952	2932	1+
879.79351	1460	1+
879.89095	838	1+
880.26009	864	1+
880.31268	900	1+
880.66564	3396	1+
880.70816	520	
881.18677	456	1+
881.46636	1544	1+
881.65418	1440	1+
881.92572	254	1+
882.45498	848	1+
882.58567	1214	1+
882.70061	568	1+
882.95885	430	1+
883.14471	538	1+
883.23696	440	1+
883.39718	1028	1+
883.87348	286	1+
884.46619	594	1+
884.60301	376	
884.66020	490	1+
884.73284	574	1+
885.71277	318	1+
885.98842	772	1+
886.30557	330	1+
886.39396	1040	1+
886.43888	1342	1+
886.48971	956	1+
887.48958	676	1+
887.99493	468	1+
888.41686	1544	1+
888.46762	950	1+
888.71915	422	1+
889.42951	720	1+
890.09725	356	1+
891.38911	1468	1+
892.42265	2834	1+
893.64435	356	1+
895.50937	572	1+
895.68551	216	1+
896.46763	630	1+
896.47173	1932	1+
896.54453	752	1+
899.47281	700	1+
900.39767	726	1+
901.47370	662	1+
901.50130	710	1+
902.46219	1466	1+
903.48817	922	1+
904.39348	2558	1+
906.42203	2188	1+
907.41489	250	1+
908.46787	1868	1+
909.42365	486	1+
909.47324	1568	1+
909.58137	458	1+
910.57297	664	1+
911.46591	832	1+
912.47149	2186	1+
912.51996	434	1+
913.48637	724	1+
914.49003	540	1+
916.49825	650	1+
918.41390	904	1+
918.66165	508	1+
919.42078	712	1+
920.46913	2244	1+
921.44688	2624	1+
922.56644	470	1+
923.48913	1444	1+
923.53845	316	1+
924.48818	278	1+
926.49284	2802	1+
928.39903	324	1+
930.50971	576	1+
931.41555	980	1+
932.42729	1458	1+
935.43668	2110	1+
936.41630	1260	1+
937.50504	1898	1+
938.49388	2026	1+
940.50070	2172	1+
940.71664	324	1+
943.48330	390	1+
945.49231	1278	1+
946.63059	274	1+
948.42065	2002	1+
948.72011	522	1+
950.43370	2354	1+
952.50489	2116	1+
953.59113	316	1+
955.49977	1454	1+
955.62057	498	1+
956.50209	2360	1+
956.56285	496	1+
957.41545	300	1+
957.56492	312	1+
959.47295	940	1+
959.54303	620	1+
959.80523	198	1+
962.43585	674	1+
962.68681	520	1+
964.37533	646	1+
964.50144	1956	1+
965.50755	1440	1+
966.47620	1314	1+
966.59365	350	
967.51021	2738	1+
968.51048	2350	1+
971.49826	1398	1+
971.61113	498	1+
974.44338	822	1+
975.44746	916	1+
975.45510	1174	1+
975.54701	380	1+
977.46004	342	1+
979.76341	202	1+
980.44000	1186	1+
980.47331	998	1+
981.47949	584	1+
981.51687	698	1+
982.51280	1930	1+
982.51737	848	1+
983.57532	504	1+
984.51468	1544	1+
984.53163	550	1+
984.76475	818	1+
985.73714	530	1+
986.51553	608	1+
989.33916	302	1+
990.47157	432	1+
991.58800	466	1+
992.45070	1102	
993.45402	3390	1+
994.46074	2246	1+
994.52396	1256	1+
994.59661	740	1+
995.63021	468	1+
997.54548	2062	1+
997.79517	250	1+
998.49554	382	
999.51911	334	
1000.51992	2496	1+
1005.59598	1678	1+
1005.70239	318	1+
1006.50591	1434	1+
1006.71192	804	1+
1007.39627	296	1+
1007.46265	570	1+
1008.53244	3840	1+
1009.45870	1352	1+
1009.53660	3490	1+
1009.69551	318	1+
1010.45862	1158	1+
1010.61077	890	1+
1011.49475	568	1+
1012.33249	302	1+
1014.43086	802	1+
1016.51721	1314	1+
1016.56044	434	
1017.51887	920	1+
1017.92203	378	1+
1018.54145	988	1+
1018.92548	296	1+
1020.51468	784	1+
1020.69611	350	1+
1023.54609	1520	1+
1024.49169	2174	1+
1024.51520	396	
1026.53931	5150	1+
1027.54329	4570	1+
1031.53225	518	1+
1034.67342	506	1+
1036.47657	3094	1+
1040.55299	2058	1+
1043.52993	362	
1044.03416	380	1+
1044.55139	3022	1+
1048.62934	458	1+
1049.73292	646	1+
1050.49026	916	1+
1050.53659	840	1+
1050.73982	640	1+
1051.52137	1278	1+
1051.53661	746	1+
1053.56081	1766	1+
1054.48807	1012	1+
1054.64034	1126	1+
1055.59028	2028	1+
1057.55510	1812	1+
1058.46607	688	1+
1059.54676	1492	1+
1060.57709	1976	1+
1064.50605	890	1+
1065.50968	628	1+
1067.57740	1274	1+
1068.49942	1634	1+
1069.55141	1126	1+
1070.62789	594	1+
1071.56491	1162	1+
1071.62547	494	1+
1072.56973	1402	1+
1074.56408	1978	1+
1077.52257	718	1+
1078.60565	700	1+
1080.42636	698	1+
1080.49254	606	
1081.50465	790	
1081.65587	534	1+
1082.48385	1926	1+
1082.58163	2594	1+
1083.51931	806	1+
1084.57386	3648	1+
1085.57660	2666	1+
1087.57049	2442	1+
1088.57572	2060	1+
1088.74210	758	1+
1093.58508	316	1+
1094.75714	1004	1+
1095.56799	438	1+
1098.51204	1704	1+
1098.66454	1472	1+
1100.99964	300	1+
1102.44665	1076	1+
1102.59773	2746	1+
1103.57096	2270	1+
1104.57964	2934	1+
1106.50783	362	1+
1107.53819	964	1+
1111.50556	572	1+
1112.52968	1088	1+
1112.59354	2076	1+
1113.02030	330	1+
1114.59582	3536	1+
1115.60094	4836	1+
1121.66341	600	1+
1124.52395	2412	1+
1125.52906	1726	1+
1126.67221	670	1+
1128.46488	476	1+
1128.60026	3238	1+
1132.60283	2696	1+
1134.66686	702	1+
1135.67286	612	1+
1137.51052	434	1+
1138.60225	564	1+
1140.61071	1752	1+
1140.96154	442	1+
1141.53474	1302	1+
1141.64743	2790	1+
1141.96377	334	1+
1142.53705	1288	1+
1143.62454	1986	1+
1145.59991	2614	1+
1148.59868	2586	1+
1149.71079	1012	1+
1152.56878	622	1+
1153.57617	694	1+
1153.89020	262	1+
1155.62074	1318	1+
1155.68244	1190	1+
1158.61707	1800	1+
1158.62051	4608	1+
1159.49381	334	1+
1159.62340	4040	1+
1163.61002	892	1+
1165.67486	422	1+
1165.68900	866	1+
1166.70890	802	1+
1167.85813	528	1+
1168.55391	1824	1+
1169.59838	2062	1+
1171.21414	538	1+
1171.62887	1956	1+
1172.44784	362	1+
1173.62585	2310	1+
1175.62561	448	
1176.62940	3996	1+
1177.63169	1790	1+
1178.78166	402	1+
1181.01715	384	1+
1181.12132	558	1+
1181.95813	826	1+
1182.57862	430	1+
1182.81322	358	1+
1183.57986	336	1+
1183.70041	702	1+
1186.51894	986	1+
1186.64460	2450	1+
1186.71315	776	1+
1188.57241	334	
1190.63473	1898	1+
1190.74487	516	1+
1192.62333	3194	1+
1192.71186	982	1+
1193.64622	2718	1+
1194.35953	366	1+
1195.56492	524	1+
1196.69606	592	1+
1197.28450	266	1+
1197.60910	414	1+
1197.69889	538	1+
1200.63896	1810	1+
1201.64966	1478	1+
1203.64339	3246	1+
1203.64773	368	
1204.65253	3936	1+
1205.37199	286	1+
1205.65106	968	1+
1207.69690	514	1+
1208.70852	836	1+
1209.71240	740	1+
1210.75888	1048	1+
1212.47495	1354	1+
1213.23693	346	1+
1213.60092	684	1+
1214.63209	2126	1+
1218.51683	926	1+
1218.64613	3224	1+
1219.43587	634	1+
1220.65284	5302	1+
1221.65402	3188	1+
1222.78282	832	1+
1225.68946	542	1+
1225.84679	638	1+
1226.76702	384	1+
1226.85057	430	1+
1227.58778	444	1+
1228.65755	1210	1+
1229.66982	424	1+
1229.75195	564	1+
1230.64685	536	1+
1230.65983	4344	1+
1230.76040	614	1+
1231.66222	4140	1+
1235.72934	1234	1+
1236.65065	4012	1+
1236.74139	1066	1+
1237.65231	2462	1+
1240.72279	1050	1+
1243.68011	1816	1+
1244.06465	314	1+
1246.67042	412	
1247.66049	3446	1+
1248.67407	3028	1+
1251.72503	632	1+
1252.73769	2042	1+
1253.74691	1308	1+
1254.80147	468	1+
1256.60172	472	1+
1257.67787	802	1+
1259.58179	464	1+
1260.68065	3468	1+
1261.68459	2776	1+
1262.63268	720	1+
1264.68294	4838	1+
1265.98376	254	1+
1266.74026	786	1+
1270.67491	340	1+
1270.78666	366	1+
1271.55912	896	1+
1271.76915	290	1+
1272.49437	454	1+
1273.76852	776	1+
1274.70398	2648	1+
1275.41879	416	1+
1275.55864	644	1+
1275.67691	484	1+
1276.16798	338	1+
1277.54072	516	1+
1277.69473	4060	1+
1279.78920	664	1+
1280.64079	582	1+
1280.67622	4832	1+
1280.76424	2400	1+
1281.64378	498	1+
1281.76938	2052	1+
1284.93607	390	1+
1286.17408	364	1+
1287.70484	1930	1+
1288.29960	272	1+
1288.69442	1238	1+
1288.93181	480	1+
1289.69044	2828	1+
1290.69436	4454	1+
1291.21671	360	1+
1291.70120	3718	1+
1294.70025	1614	1+
1296.67537	422	1+
1296.68222	942	1+
1296.75694	2386	1+
1297.50102	306	1+
1297.64763	256	1+
1297.70074	346	1+
1297.77006	2326	1+
1298.91936	516	1+
1299.62493	452	1+
1300.58500	594	1+
1301.81241	380	1+
1302.82852	530	1+
1304.56010	818	1+
1306.71097	2188	1+
1308.70774	5292	1+
1308.73732	1482	1+
1310.77947	1576	1+
1311.78384	1634	1+
1313.64861	304	1+
1314.66769	1054	1+
1315.45070	398	1+
1315.76627	974	1+
1315.82905	608	1+
1317.74316	1404	1+
1318.44161	594	1+
1318.69356	5366	1+
1319.70593	486	1+
1320.50814	622	1+
1321.70167	556	1+
1322.67687	1332	1+
1323.64929	874	1+
1324.31967	366	1+
1324.70021	6314	1+
1324.78706	1404	1+
1325.79841	1132	1+
1327.59717	338	1+
1328.78789	1074	1+
1328.88024	392	1+
1328.97609	670	1+
1329.79041	862	1+
1331.49365	712	1+
1331.61765	584	1+
1331.76545	956	1+
1333.71801	744	1+
1334.72354	2772	1+
1335.72426	2074	1+
1336.53605	698	1+
1337.73276	1136	1+
1339.71158	782	1+
1340.78475	3240	1+
1341.78607	2678	1+
1343.85093	454	1+
1344.84714	502	1+
1347.33553	298	1+
1348.73042	3498	1+
1349.51481	586	1+
1349.72502	994	1+
1349.73052	3116	1+
1350.52026	492	1+
1352.73265	6804	1+
1355.06861	424	1+
1356.53450	592	1+
1358.02508	624	1+
1359.80010	496	1+
1360.29520	324	1+
1362.54356	610	1+
1362.75432	2018	1+
1363.54795	472	1+
1364.73969	3812	1+
1365.16889	286	1+
1365.74151	2722	1+
1366.91291	344	1+
1368.72971	7710	1+
1368.80955	2602	1+
1368.98558	720	1+
1369.24949	396	1+
1370.41891	306	1+
1370.69794	362	1+
1372.62869	502	1+
1373.13332	316	1+
1374.15159	344	1+
1376.36167	346	1+
1376.53745	340	1+
1376.76358	738	1+
1377.09537	494	1+
1378.55523	508	1+
1378.62035	598	1+
1378.75328	1618	1+
1379.75689	3626	1+
1381.43794	306	1+
1381.85626	794	1+
1382.14913	298	1+
1383.80284	330	
1384.69327	566	1+
1384.80992	3416	1+
1385.81371	2924	1+
1385.98415	310	1+
1386.85126	640	1+
1387.64381	446	1+
1387.85214	532	1+
1390.45831	318	1+
1391.89561	364	1+
1392.47053	752	1+
1392.88774	384	1+
1393.47397	670	1+
1393.62718	454	1+
1394.75840	2928	1+
1395.05322	422	1+
1396.76040	8238	1+
1398.64119	326	1+
1399.55061	612	1+
1399.82826	1982	1+
1401.66954	704	1+
1401.67563	404	1+
1402.74985	1012	1+
1402.75684	674	1+
1402.82073	1690	1+
1403.86233	1470	1+
1404.80617	540	1+
1406.77276	1200	1+
1406.79405	1110	1+
1407.75943	2550	1+
1411.56157	338	1+
1411.83665	4584	1+
1412.78053	10122	1+
1412.86426	306	1+
1413.73233	788	1+
1415.64709	502	1+
1416.81939	1110	1+
1417.59663	316	1+
1418.07882	344	1+
1419.17213	344	1+
1419.97119	566	1+
1421.77777	2352	1+
1422.76309	2714	1+
1422.77070	3868	1+
1423.45408	350	1+
1424.01147	794	1+
1424.96304	742	1+
1425.57313	594	1+
1427.82709	1296	1+
1428.74622	790	1+
1429.74930	458	1+
1429.84108	5228	1+
1431.76116	928	1+
1431.90196	434	1+
1432.86244	1134	1+
1435.26949	462	1+
1436.64163	546	1+
1437.60332	324	1+
1437.78952	2582	1+
1440.78224	8292	1+
1442.56110	318	1+
1442.59975	412	1+
1442.63519	422	1+
1443.79657	1344	1+
1443.85419	1762	1+
1444.30368	460	1+
1445.85652	766	1+
1446.12512	374	1+
1447.30979	338	1+
1448.85527	1238	1+
1448.97839	668	1+
1450.39465	284	1+
1451.02251	672	1+
1451.49198	548	1+
1451.79849	2938	1+
1452.24884	514	1+
1453.83285	1034	1+
1454.78891	1728	1+
1456.78503	8092	1+
1457.25477	378	1+
1457.47965	412	1+
1457.78801	7100	1+
1459.02141	334	1+
1460.77857	398	
1461.66404	864	1+
1462.06753	594	1+
1465.79531	1594	1+
1466.60573	608	1+
1468.81021	1764	1+
1471.85381	3242	1+
1471.91869	548	1+
1472.62386	488	1+
1472.86267	9738	1+
1473.82951	1152	1+
1474.42675	460	1+
1475.90730	844	1+
1476.69018	538	1+
1478.97060	632	1+
1479.23586	422	1+
1481.81750	1668	1+
1483.96490	542	1+
1484.81610	9236	1+
1485.22365	330	1+
1485.81982	8210	1+
1486.68872	466	1+
1486.87274	1836	1+
1486.88650	1984	1+
1487.81716	2606	1+
1489.86684	2732	1+
1491.89803	4206	1+
1494.76553	602	1+
1494.80501	808	1+
1495.30719	306	1+
1496.41372	260	1+
1496.99843	518	1+
1497.96899	736	1+
1498.81079	2958	1+
1499.09862	388	1+
1499.73597	798	1+
1499.87689	912	
1500.26093	938	1+
1500.48467	568	1+
1500.81425	42242	1+
1501.56113	674	1+
1502.82496	1130	1+
1504.44639	598	1+
1504.88967	1938	1+
1505.88933	872	1+
1506.82427	1102	1+
1508.95085	3368	1+
1509.82587	1132	1+
1510.27575	338	1+
1510.84992	826	1+
1512.29490	568	1+
1512.86284	914	1+
1512.87102	3612	1+
1513.27777	328	1+
1513.87805	3346	1+
1516.05932	816	1+
1517.89556	8888	1+
1519.28593	434	1+
1519.95339	2166	1+
1520.70357	726	1+
1520.84190	582	1+
1521.61377	460	1+
1522.92453	482	1+
1524.83302	1356	1+
1525.84039	1040	1+
1526.21210	362	1+
1526.84561	2732	1+
1526.97135	532	1+
1527.31184	394	1+
1528.83770	34106	1+
1529.34506	516	1+
1532.61169	462	1+
1533.31144	330	1+
1533.88217	3862	1+
1535.74545	658	1+
1535.90031	410	
1536.04622	668	1+
1536.38999	462	1+
1536.97292	2706	1+
1537.20944	740	1+
1538.97928	468	1+
1539.00399	404	
1539.82858	1282	1+
1541.60881	814	1+
1541.83247	1494	1+
1541.92000	438	1+
1543.78073	394	1+
1543.81950	546	1+
1543.88401	9522	1+
1547.81827	560	1+
1549.98954	392	1+
1550.11616	650	1+
1550.84582	1054	1+
1551.68562	352	1+
1553.05104	456	1+
1554.39320	364	1+
1554.79862	382	1+
1554.87620	766	1+
1556.85879	1572	1+
1557.51968	350	1+
1557.73123	912	1+
1557.73247	464	1+
1559.68796	438	1+
1560.30545	356	1+
1561.91938	12124	1+
1564.06464	1416	1+
1565.32701	432	1+
1565.57835	500	1+
1567.41363	538	1+
1567.53520	304	1+
1569.76316	612	1+
1570.59074	594	1+
1570.93044	398	1+
1572.85360	3484	1+
1574.81563	1662	1+
1575.91404	2348	1+
1576.78369	548	1+
1578.91862	3594	1+
1579.03717	358	1+
1579.95558	1128	1+
1581.02885	464	1+
1581.16222	262	1+
1582.63756	574	1+
1584.23871	400	1+
1584.29102	336	1+
1586.45623	380	1+
1586.82919	632	1+
1587.61694	302	1+
1589.94640	1798	1+
1590.69801	716	1+
1591.43849	458	1+
1591.56958	388	1+
1592.21513	394	1+
1592.37434	776	1+
1600.02042	956	1+
1600.33508	322	1+
1605.94885	7820	1+
1606.47954	758	1+
1611.89440	1012	1+
1613.68893	318	1+
1614.19818	350	1+
1616.11587	712	1+
1617.77407	390	1+
1618.95356	2286	1+
1621.36211	520	1+
1621.37849	458	1+
1621.72492	430	1+
1622.94922	5224	1+
1623.17541	506	1+
1624.03903	1184	1+
1630.56065	546	1+
1630.96552	542	1+
1631.07696	706	1+
1632.30195	584	1+
1632.37061	386	1+
1633.86982	640	1+
1633.97547	3756	1+
1638.95394	890	1+
1640.47517	586	1+
1640.92205	770	1+
1640.98414	700	1+
1642.16346	346	1+
1643.02902	934	1+
1644.69508	342	1+
1644.96142	692	1+
1645.43461	482	1+
1646.22074	570	1+
1646.51465	490	1+
1647.29371	336	1+
1649.46781	840	1+
1649.65748	776	1+
1649.78252	800	1+
1649.97337	63016	1+
1650.14815	1336	1+
1651.57934	592	1+
1655.68528	386	1+
1657.77988	396	1+
1662.23294	690	1+
1662.33812	322	1+
1663.07684	856	1+
1663.58042	494	1+
1665.97010	8602	1+
1666.91424	788	1+
1667.26404	688	1+
1668.58527	294	1+
1674.34388	452	1+
1674.97928	402	1+
1676.38522	1146	1+
1677.20334	384	1+
1679.49637	404	1+
1680.25947	704	1+
1683.62869	474	1+
1683.73506	512	1+
1683.85893	516	1+
1684.62671	384	1+
1686.41945	284	1+
1686.58330	372	1+
1688.23840	506	1+
1691.35833	280	1+
1691.42627	502	1+
1691.49649	356	1+
1693.99957	8922	1+
1698.83396	492	1+
1699.01359	442	1+
1706.02428	330	1+
1708.99706	1204	1+
1711.28759	422	1+
1712.00522	9456	1+
1715.29119	444	1+
1715.70397	404	1+
1720.00658	944	1+
1721.44256	500	1+
1725.00885	1040	1+
1728.14416	628	1+
1729.99573	622	1+
1734.06375	736	1+
1736.71639	336	1+
1739.30514	300	1+
1740.45426	332	1+
1744.67607	366	1+
1745.05470	7438	1+
1745.84480	584	1+
1746.73808	570	1+
1747.62411	810	1+
1748.95381	1704	1+
1750.95471	1110	1+
1752.09861	3772	1+
1752.69759	522	1+
1754.56690	1196	1+
1755.03800	36286	1+
1755.33303	904	1+
1757.25803	1192	1+
1757.71000	2364	1+
1758.03318	126414	1+
1759.54399	964	1+
END IONS

###FS:    #m/z: 322.93000 #charge 1+
###MS: 9
###MSMS: 10
BEGIN IONS
TITLE=Cmpd 7, +MS2(322.9300), 28.0-35.0eV, 0.2min #10
RTINSECONDS=11.785
SCANS=9-10
PEPMASS=322.93000	736178
CHARGE=1+
191.95333	180	
193.07784	104	
199.05064	90	
199.09395	94	
199.11480	94	
201.04353	164	
205.95282	130	
215.88476	120	
219.17121	202	
220.86820	106	
220.95506	126	
221.06742	246	
222.05518	144	
223.95815	368	1+
224.19554	130	
224.93318	96	
225.87034	260	1+
227.92991	244	
230.22193	90	
230.86096	274	
230.99752	112	
231.03842	98	
231.96268	112	
233.06624	128	
234.04125	146	1+
234.56262	94	
237.13847	96	
238.95946	100	
239.04148	324	1+
239.08018	492	1+
240.94036	474	
240.95909	96	
241.01253	110	
241.88352	98	
241.93998	1176	1+
242.87836	346	1+
242.94219	812	1+
242.97862	114	1+
243.10718	120	
244.03961	172	
244.13057	98	
244.93969	242	
245.12038	108	
245.38888	104	
245.94250	150	
246.97490	276	
248.03019	118	
248.95584	186	
248.98965	92	
250.94622	114	
251.06776	108	
251.98443	142	
252.22975	110	
253.15487	116	
254.09630	136	
256.87067	94	
256.90708	132	
257.99865	156	
258.89136	98	
259.66512	104	
260.09864	138	
261.99296	104	
262.17553	368	1+
262.89408	168	
262.98229	170	1+
263.05001	150	
263.06936	98	
265.01664	244	
265.05955	182	
265.10446	194	1+
266.02145	100	
266.04269	160	
266.28058	134	
266.99909	182	
268.00152	204	
268.05932	94	
268.09162	114	
268.65127	92	
268.95636	200	
268.99820	132	
270.18021	128	
271.19094	102	
272.77101	96	
274.08202	138	
274.10778	94	
274.21328	120	1+
274.93012	138	
276.84705	202	
276.99600	202	1+
278.03033	320	1+
278.19796	96	
278.25019	128	
278.94058	122	
279.03641	226	1+
279.09132	1100	1+
279.13105	128	
279.23241	258	
280.15192	106	
281.04836	452	1+
281.11014	168	
281.14546	122	
281.19513	342	1+
281.24510	174	
281.60766	94	
282.27446	130	
283.02867	130	
283.06844	106	
283.25994	168	
283.27921	112	
283.57297	92	
284.13877	106	
284.29281	2042	1+
285.12398	128	
286.06172	110	
286.68750	98	
287.08683	90	
287.12704	126	
288.02778	144	
290.01147	252	1+
293.04227	198	1+
293.06247	154	
293.85140	262	1+
293.87271	216	1+
294.11801	344	1+
295.01350	96	
295.06802	148	
295.09885	136	
296.92275	92	
297.40344	94	
299.05647	526	1+
299.10456	146	1+
302.17435	118	
302.21145	152	
303.06557	154	
303.13597	180	
303.92999	98	
304.19890	204	1+
304.22684	92	
304.26420	360	1+
304.77043	268	1+
304.88476	94	
305.12111	116	
306.27910	142	
307.31001	94	
307.89294	116	
308.18198	240	1+
308.29565	586	1+
309.14583	190	
309.22219	106	
309.32163	122	
309.86452	242	1+
310.04037	106	
310.09230	178	1+
310.13855	100	
310.27352	128	
310.31023	590	
311.02644	232	
311.80343	100	
312.02454	178	
312.98431	120	
313.02917	112	
314.05529	120	
316.08748	92	
317.10405	108	
317.15193	90	
318.12492	228	1+
319.07426	124	
319.10618	194	1+
319.19693	98	
320.18935	140	
320.31008	150	
321.22315	130	
321.93324	186	
322.13935	104	
322.21624	108	
322.23781	178	
322.99868	152	
323.08783	106	
323.16442	152	
323.23785	5360	1+
323.30653	206	
324.13852	100	
325.14850	272	1+
325.32038	202	1+
325.90717	200	
326.07363	274	1+
326.24774	108	
327.07691	218	1+
327.12025	116	
327.24919	260	
327.26565	242	1+
327.28509	122	
END IONS

###FS:    #m/z: 340.94054 #charge 1+
###MS: 9
###MSMS: 11
BEGIN IONS
TITLE=Cmpd 8, +MS2(340.9405), 28.0-35.0eV, 0.2min #11
RTINSECONDS=12.557
SCANS=9,11
PEPMASS=340.94054	352270
CHARGE=1+
197.66559	106	
207.97161	164	
212.88383	94	
213.94062	2252	1+
214.11304	96	
214.12917	94	
214.96385	96	
215.88692	314	1+
215.93673	434	
216.97945	112	
217.88248	140	
218.91008	98	
220.09406	124	
221.32940	96	
221.89229	112	
221.94540	128	
222.94881	148	
223.46082	98	
223.97792	120	
224.97909	172	
227.10746	198	1+
229.95295	124	
230.15117	94	
231.95108	2934	1+
233.88892	130	
233.94809	196	
234.64435	102	
235.89467	142	
235.94587	122	
236.19770	140	
237.06276	220	1+
238.02434	102	
239.08629	152	
240.23121	452	
241.07654	368	1+
241.94873	182	1+
242.08114	278	1+
243.00597	100	
243.04036	250	1+
243.63591	102	
245.94474	108	
246.03402	100	
246.06423	134	
246.97529	120	
247.14575	152	
247.94224	228	
247.97787	360	1+
248.07958	100	
249.04029	94	
249.96343	350	
250.04344	146	
251.06047	178	1+
251.96145	406	1+
253.95817	174	
254.08993	98	
254.28101	144	
254.96734	850	
255.07328	448	1+
255.09659	142	
255.56527	110	
255.96627	672	1+
256.91515	166	
256.97811	170	1+
259.17435	100	
259.96888	100	
261.05998	138	
261.20935	94	
261.98714	160	
262.89754	244	1+
263.05628	140	
263.18103	94	
263.22354	104	
263.90160	200	1+
264.18986	98	
264.24650	172	1+
264.26675	114	
265.01806	504	
265.08584	120	
266.01870	242	
266.05578	198	1+
266.99388	266	1+
267.00840	184	
267.14085	220	1+
268.99976	114	
270.05435	104	
272.84797	186	
272.98044	100	
273.00357	208	1+
274.97323	100	
277.02716	266	1+
277.05170	212	1+
277.09537	136	
277.96326	102	
278.96453	122	
279.09822	212	1+
279.96644	104	
280.26149	200	
281.04871	752	1+
282.27710	616	1+
283.03188	260	1+
283.04495	128	
283.20869	146	
284.29009	134	
284.96280	96	
287.01695	168	
287.20244	106	
288.06329	480	1+
289.01196	426	1+
290.14216	240	1+
290.20529	144	
291.04366	98	
291.14659	182	1+
292.37422	108	
294.12727	176	
294.28739	120	
294.92428	96	
295.04278	138	
295.89316	96	
296.22213	204	1+
296.33335	232	
296.90236	100	
297.18643	146	
297.28889	102	
297.97551	208	
298.09193	128	
299.05783	912	1+
300.99923	96	
302.17363	312	1+
302.24308	212	
303.27872	146	
304.05880	118	
304.11974	154	
304.94353	104	
305.14693	132	
305.96182	186	1+
306.04522	168	
306.79794	140	
307.24254	150	
307.79126	108	
307.80538	142	
308.07971	156	1+
308.29408	254	
309.22029	98	
309.93056	94	
310.30704	116	
310.89232	112	
311.02598	158	
312.02848	122	
318.88777	142	
319.29047	174	1+
321.21700	302	
321.25829	122	
322.13556	234	
322.23184	212	
322.28489	160	
322.30204	154	
322.77176	114	
323.05810	100	
323.13133	144	
323.23951	988	1+
324.11541	220	
324.14591	142	
324.89466	290	1+
325.25584	296	1+
326.18016	118	
326.25793	234	1+
326.30574	170	
326.34274	210	
327.79895	108	
327.96884	182	1+
328.18357	166	
329.86998	132	
330.19141	110	
332.95941	98	
335.31792	138	
335.35143	262	1+
336.18411	136	
336.95024	110	
337.24947	114	
338.25552	230	
338.33884	130	
339.12182	110	
340.15758	142	
340.27623	126	
340.35811	168	
340.39285	208	
341.24706	524	1+
341.39621	200	
342.27591	136	
342.31226	460	1+
343.11688	140	
343.21106	136	
343.24373	174	
344.15126	130	
345.12749	140	
345.89650	136	
END IONS

###FS:    #m/z: 363.95647 #charge 1+
###MS: 9
###MSMS: 12
BEGIN IONS
TITLE=Cmpd 9, +MS2(363.9565), 28.0-35.0eV, 0.3min #12
RTINSECONDS=13.3285
SCANS=9,12
PEPMASS=363.95647	218824
CHARGE=1+
189.86309	196	
191.95925	172	
200.25642	104	
203.11060	108	
204.03789	102	
204.94842	118	
205.01234	146	
209.94116	152	
212.87839	428	
222.95070	342	
223.88676	112	
223.95652	220	
224.94900	608	1+
226.94754	2618	1+
228.94282	2774	1+
229.88724	474	1+
230.88928	396	1+
231.10889	114	
232.88808	124	
233.03416	104	
237.03459	100	
237.08838	100	
237.90400	158	
238.21596	278	1+
238.88872	98	
239.45667	98	
240.94051	116	
240.96474	260	
241.96121	308	
242.94151	720	1+
242.95745	272	
244.95696	1584	1+
245.03802	112	
245.94200	422	
246.10764	114	
246.95235	1326	1+
248.90458	122	
249.04262	122	
250.94223	124	
251.04695	112	
251.19736	194	1+
252.03603	166	1+
252.23189	144	
259.02216	222	1+
260.96975	624	1+
261.13845	150	
264.23285	110	
264.88701	100	
265.05988	120	
265.97093	168	
266.93317	106	
267.13104	254	1+
267.88011	144	
268.06797	104	
268.95767	206	
269.16481	96	
269.97290	256	1+
269.99487	182	1+
270.95416	182	
271.04086	102	
271.99455	136	1+
273.12070	128	
274.98268	272	1+
277.01460	136	
277.13195	112	
280.26617	140	
281.03813	120	
281.09110	190	
282.10972	106	
282.27621	136	
283.00408	156	
283.07000	216	1+
283.57530	98	
284.42987	110	
285.16750	102	
285.98098	142	
287.13777	132	
288.06427	144	
288.26977	128	
288.40941	100	
289.74051	110	
289.88697	246	1+
292.96898	104	
293.25421	204	1+
293.85863	250	1+
294.05745	124	
294.92281	106	
296.02651	172	
297.22407	180	1+
298.08180	112	
298.21383	130	
298.65177	106	
299.11164	138	
299.20187	102	
299.90739	114	
301.14198	230	
301.16944	112	
301.27817	104	
301.36559	118	
301.99697	114	
302.22533	148	
302.25235	104	
302.88178	138	
303.00710	102	
303.06781	204	1+
303.16271	106	1+
303.25295	96	
303.85830	406	1+
303.95254	142	
304.77597	242	1+
306.01340	98	
306.27333	226	
306.43227	98	
307.28188	176	
307.30476	138	
308.13274	126	
308.29392	296	
308.86827	108	
309.08145	172	
309.11329	166	
310.30815	358	1+
311.85785	142	
312.02628	96	
314.25103	104	
315.45463	98	
315.85702	146	
317.29108	98	
318.20612	102	
318.87690	122	
318.93387	150	
320.00202	114	
321.31255	198	1+
322.08116	114	
322.14776	108	
323.01695	660	1+
323.24032	184	
323.97103	132	
324.02088	556	1+
324.22902	116	
324.32358	156	
325.72601	96	
326.87324	194	1+
326.96186	136	
327.08739	112	
327.41470	102	
328.08301	150	
328.18074	122	
328.93385	110	
329.91733	136	
333.99346	124	
334.30912	132	
336.94368	316	
340.93880	186	
342.28123	124	
343.08883	128	
344.22109	134	
344.29716	118	
346.01778	106	
346.07226	118	
347.31149	154	
347.34767	98	
349.28775	130	
349.32154	314	
350.25727	158	
350.32922	132	
351.12025	102	
351.27092	100	
351.33474	170	
353.30202	108	
353.79206	146	
357.05690	176	
358.89454	108	
360.10825	136	
360.97845	122	
361.08981	142	
361.26145	182	1+
362.20026	114	
363.20162	322	1+
365.04232	146	
365.24392	120	
365.28038	310	1+
365.31210	298	
367.29256	118	
367.32919	290	1+
368.37826	104	
368.42183	582	
END IONS

###FS:    #m/z: 322.93028 #charge 1+
###MS: 13
###MSMS: 14
BEGIN IONS
TITLE=Cmpd 10, +MS2(322.9303), 28.0-35.0eV, 0.3min #14
RTINSECONDS=17.012
SCANS=13-14
PEPMASS=322.93028	884426
CHARGE=1+
70.87129	88	
181.01160	112	
186.93910	86	
191.95555	378	1+
192.89010	88	
193.01466	88	
195.06911	100	
201.04757	252	1+
205.94677	170	
208.96963	96	
212.89639	88	
214.78554	152	
214.97630	104	
215.88360	140	
216.97753	88	
218.49584	90	
220.86493	244	
221.06803	138	
221.94123	124	
223.07159	90	
223.96103	372	
224.95233	86	
227.89686	204	1+
227.93434	368	1+
228.07499	88	
229.89893	222	1+
230.15293	92	
230.86020	106	
232.89416	320	1+
232.95732	110	
233.95251	120	
234.15843	92	
236.01189	118	
236.58463	86	
237.06127	144	
237.08939	136	
238.57582	100	
238.95728	162	
239.03473	104	
239.07907	468	1+
239.87864	92	
240.12657	196	1+
240.52182	110	
240.93946	606	
241.93986	2060	1+
242.94200	1378	1+
243.87956	138	
244.81986	88	
244.93811	282	1+
246.97143	132	
247.97631	108	
248.86070	112	
248.98686	94	
250.94624	134	
251.08602	178	
251.96272	86	
252.43067	100	
252.49694	108	
253.08601	136	
254.11323	94	
256.96881	90	
257.04439	116	
257.09675	170	1+
257.69398	100	
257.90528	144	
259.99760	198	1+
260.16892	88	
261.11824	118	
261.14876	234	1+
261.90374	98	
262.89409	88	
262.98303	144	
263.98558	100	
264.04638	90	
264.12046	482	1+
264.42357	90	
264.62497	104	
265.01679	112	
265.05678	134	
266.07475	120	
266.99848	140	
267.02739	100	
267.09694	92	
268.13364	100	
268.95811	146	
269.00210	380	
269.08007	126	
269.85101	112	
270.04157	98	
270.86180	88	
271.24188	98	
271.68254	86	
272.84893	124	
272.91656	92	
275.17702	144	
277.08461	120	
277.08937	136	
277.11471	86	
278.04041	160	1+
278.24503	92	
279.09269	1082	1+
279.14050	104	
279.23098	100	
280.11435	86	
280.26254	188	
281.04846	332	1+
281.22323	124	
281.97995	164	1+
282.28389	130	
283.03007	108	
283.06963	108	
283.26455	200	
284.05941	92	
284.11589	170	
284.20912	134	
284.29357	1370	1+
284.90354	232	1+
286.20289	92	
286.87302	106	
287.23627	94	
287.47607	92	
287.80492	120	
288.06544	118	
288.96726	136	
291.04257	92	
291.10864	90	
292.06229	208	1+
292.25681	106	
293.03750	138	
293.08353	124	
293.26755	86	
293.86233	86	
294.28600	88	
299.06355	330	1+
300.05321	148	
301.82303	120	
302.05159	110	
302.17551	166	
302.25399	108	
302.40889	94	
304.05743	164	
304.10874	102	
304.12618	86	
304.22447	170	
304.25844	288	
305.22338	106	
306.69443	102	
308.29270	1012	1+
309.22910	116	
309.91312	88	
310.31213	380	1+
311.10586	146	
312.02719	90	
313.03177	358	1+
315.29770	132	
315.79080	98	
315.81458	86	
317.07044	86	
318.94911	102	
319.30510	300	1+
320.18269	96	
320.23044	118	
321.14870	108	
321.19205	146	
321.22445	184	
321.37924	108	
322.15881	108	
322.18709	102	
322.86997	108	
323.23753	3100	1+
324.09255	92	
324.20871	188	
324.28497	206	1+
324.32901	130	
325.20886	152	
325.32039	86	
326.08607	136	
327.18036	124	
327.21247	114	
END IONS

###FS:    #m/z: 340.94086 #charge 1+
###MS: 13
###MSMS: 15
BEGIN IONS
TITLE=Cmpd 11, +MS2(340.9409), 28.0-35.0eV, 0.3min #15
RTINSECONDS=17.784
SCANS=13,15
PEPMASS=340.94086	450468
CHARGE=1+
213.94092	1900	1+
215.88916	502	
215.93916	422	1+
217.42281	106	
217.93713	146	
217.96049	100	
223.95819	96	
226.95688	174	
229.95601	120	
230.88960	120	
230.99171	88	
231.95057	2476	1+
232.92945	94	
233.90196	152	
233.94884	522	
235.89086	142	
236.89466	140	
238.04922	126	
238.21375	112	
240.23073	208	
241.16299	152	
241.23827	142	
241.94482	106	
243.87929	90	
244.21122	88	
244.88427	96	
245.44268	92	
246.97480	122	
248.85955	190	
248.99086	120	
249.04703	94	
249.12140	100	
249.19888	88	
249.25472	106	
249.96114	556	1+
250.51475	88	
253.01435	90	
253.17847	104	
253.96257	128	
254.23856	92	
254.94294	168	
254.96571	1328	1+
255.07451	488	1+
255.14094	90	
256.05696	112	
256.96417	384	
257.17454	136	
258.95900	152	
259.00246	88	
259.07647	160	
259.91414	166	1+
259.95591	106	
261.04384	88	
261.88232	204	1+
262.15420	112	
262.88725	302	1+
262.96691	128	
263.16928	94	
264.07263	308	1+
264.43935	100	
265.01818	362	1+
265.15261	102	
266.25057	150	
266.26760	96	
266.99767	420	1+
269.19016	110	
270.95154	194	
271.06585	98	
271.16784	88	
271.83049	102	
272.14637	214	1+
272.84886	124	
272.93239	98	
272.98091	148	
273.92895	156	
274.91166	88	
276.86636	140	
276.89293	104	
277.97999	100	
279.04165	134	
279.27910	112	
279.96604	128	
280.13645	104	
280.94318	120	
281.04879	534	1+
281.11788	90	
281.18773	100	
281.89298	120	
282.01173	200	1+
282.06967	90	
282.27960	308	1+
283.03420	116	
284.26836	108	
285.00706	108	
285.89365	94	
286.91912	134	
287.00708	92	
288.04352	110	
288.67588	94	
290.85604	98	
290.96293	100	
291.26797	282	1+
293.29005	172	
293.84899	116	
294.10815	110	
295.98929	110	
296.96938	436	1+
298.08236	132	
298.30676	128	
299.06560	150	
299.31647	164	
300.05529	210	
300.16334	138	
301.05818	124	
301.14417	94	
301.52143	96	
302.17255	154	
302.79561	114	
303.26371	218	1+
307.04726	154	
308.29256	258	1+
308.80031	136	
309.97472	100	
311.01247	94	
311.13060	134	
311.86133	120	
312.02965	280	1+
314.90079	172	
316.96009	118	
317.16906	94	
317.93672	104	
318.59447	134	
319.54819	106	
320.95891	108	
321.01177	88	
322.03235	90	
322.13310	224	
322.17001	90	
322.31424	162	
323.02607	98	
323.13768	118	
323.23722	862	1+
323.29893	90	
324.28613	112	
325.26775	94	
326.17601	112	
327.17025	170	
327.21581	118	
328.26057	218	
331.06855	100	
331.55577	98	
333.17198	92	
336.06137	150	1+
336.29692	106	
336.81171	106	
337.09095	182	1+
337.21622	104	
338.12106	96	
338.87576	120	
339.01076	128	
339.23273	150	
340.03145	90	
340.29724	142	
340.33733	128	
340.38836	444	1+
341.24166	124	
341.25729	96	
341.31651	90	
342.31108	230	
343.05567	92	
343.14998	94	
343.18772	160	
343.20723	150	
343.27550	90	
345.11451	166	
END IONS

###FS:    #m/z: 363.95680 #charge 1+
###MS: 13
###MSMS: 16
BEGIN IONS
TITLE=Cmpd 12, +MS2(363.9568), 28.0-35.0eV, 0.3min #16
RTINSECONDS=18.5565
SCANS=13,16
PEPMASS=363.95680	289170
CHARGE=1+
189.86069	146	
200.88768	122	
209.94455	548	
211.94274	124	
212.87807	674	1+
215.96855	138	
221.10235	214	1+
222.95170	638	1+
224.94695	828	1+
224.97010	118	
226.94744	2686	1+
226.97194	250	
227.92910	142	
228.89289	128	
228.94250	3652	1+
230.88935	576	1+
230.93634	120	
232.88196	116	
232.90441	140	
232.96485	98	
233.79802	94	
233.96498	144	
238.07158	128	
240.94150	272	
240.96273	382	
241.16416	110	
241.94348	142	
242.08420	122	
242.94092	388	1+
242.95986	704	1+
244.03601	126	
244.95779	2156	
245.94831	274	
246.95326	2156	1+
247.23753	104	
248.15929	100	
248.89774	168	
248.97189	98	
249.07271	110	
250.95028	168	
250.96272	142	
252.22953	158	
253.57105	102	
254.12784	142	
255.68945	100	
255.95906	202	1+
256.08229	106	
257.06819	158	
258.83361	98	
258.97197	98	
261.15819	144	
261.84417	160	
262.04765	124	
262.97261	110	
263.07218	224	
264.10069	130	1+
264.15650	120	
264.97055	172	1+
265.05980	140	
265.23873	136	
266.08632	150	
266.24588	166	
266.80451	188	1+
267.13594	120	
267.92725	180	1+
267.97590	402	1+
268.95515	212	
269.97426	244	
270.91157	96	
270.96459	202	
273.91912	124	
273.93802	102	
274.16953	124	
275.05551	246	1+
276.59869	130	
277.08964	228	
279.10359	124	
283.88938	106	
285.10926	96	
285.84805	132	
285.94235	144	
287.03636	106	
287.09392	118	
288.10759	178	1+
288.40322	102	
289.84376	104	
291.86359	124	
292.10264	130	
292.13614	162	
292.85395	98	
294.27946	104	
294.90344	152	
295.92708	140	
296.02739	142	
296.28832	124	
297.10819	126	
298.08301	330	1+
298.10759	290	1+
298.80177	96	
299.87245	112	
299.94343	112	
300.23613	108	
301.94995	102	
301.99526	240	1+
302.76550	94	
303.85891	166	
304.26268	140	
305.26534	106	
305.43057	174	1+
306.12427	136	
306.28347	432	1+
306.94668	148	1+
307.03004	128	
307.57663	94	
308.79351	118	
309.29187	198	
309.31451	144	
310.30702	338	
310.87604	346	1+
313.03096	100	
314.86960	106	
316.46947	94	
317.29405	96	
317.30867	94	
319.10017	146	1+
319.30042	100	
319.93654	110	
320.01777	180	1+
320.12344	204	1+
321.15250	196	1+
321.32596	202	1+
321.80396	122	
321.92728	96	
322.10280	148	
322.92965	324	1+
322.97769	152	1+
323.12124	226	1+
323.23536	134	
324.02214	338	
324.28481	140	
324.32122	130	
325.14972	106	
325.28868	194	
326.34233	134	
327.26607	100	
327.79870	144	
328.81611	98	
328.89159	102	
329.81494	136	
330.89208	186	1+
331.07060	102	
333.05859	120	
334.30481	140	
336.83755	96	
336.94288	390	1+
337.81168	114	
339.64765	98	1+
340.09034	96	
341.03557	98	
342.28722	152	
342.90126	108	
343.28621	108	
345.19551	142	
346.23552	152	
347.23995	98	
348.07250	108	
348.71972	98	
349.31751	322	1+
350.18535	142	
351.34175	106	
352.63130	100	
352.89171	140	
354.31173	96	
354.88992	148	
356.03132	98	
356.05677	106	
357.05258	148	
357.38557	122	
359.20661	128	
360.21836	166	
361.20146	176	1+
361.28868	106	
362.36288	190	1+
363.16995	100	
364.14584	232	1+
364.18685	222	1+
365.28747	200	
365.31866	222	
366.28437	138	
366.35363	108	
368.42482	436	
END IONS

###FS:    #m/z: 363.95681 #charge 1+
###MS: 17
###MSMS: 18
BEGIN IONS
TITLE=Cmpd 13, +MS2(363.9568), 28.0-35.0eV, 0.4min #18
RTINSECONDS=22.2615
SCANS=17-18
PEPMASS=363.95681	408244
CHARGE=1+
114.21662	114	
189.86207	262	1+
191.86071	306	1+
191.95407	138	
192.07923	182	1+
195.87751	316	1+
196.88218	230	1+
200.95013	122	
203.06042	100	
205.94891	382	1+
209.94356	1412	1+
210.88342	272	
212.87957	1190	1+
221.56487	104	
221.94441	128	
222.95235	2734	1+
224.89048	144	
224.94821	3862	1+
226.90161	110	
226.94749	10494	1+
226.97684	104	
227.03403	106	
227.13815	94	
227.92899	186	
228.87015	106	
228.89387	278	1+
228.94258	9252	1+
228.97474	144	
230.05370	102	
230.88985	2714	1+
231.95073	106	
232.01850	102	
232.88702	318	1+
232.96109	172	
233.06392	146	
233.95604	162	
234.88224	96	
238.11439	156	1+
238.98179	148	
240.94032	404	
240.96299	2380	1+
241.93859	1036	1+
242.94047	684	1+
242.95774	1080	1+
243.08507	206	1+
244.88870	126	
244.95751	4994	1+
245.01641	158	
245.94130	268	
246.95261	5592	1+
247.90675	130	
247.94076	150	
248.89989	716	1+
249.04483	132	
249.06456	426	1+
249.13251	208	1+
249.91832	114	
250.01069	108	
250.89688	166	
250.94741	218	
250.97141	118	
251.87725	106	
252.00767	210	1+
252.04151	112	
252.08208	318	1+
252.24457	110	
253.58278	108	
253.90899	104	
254.92431	116	
256.91558	100	
258.14680	126	
258.46724	118	
258.97640	210	
259.48691	98	
259.97275	152	
260.05973	278	1+
260.83251	256	1+
260.97063	1070	1+
261.08976	124	
262.13599	120	
262.95593	136	
262.97200	132	
263.05513	116	
263.13546	160	
263.84094	288	1+
263.97584	148	
264.04239	160	
264.96266	96	
265.97883	138	
266.10168	244	1+
267.90803	186	1+
267.97376	1002	1+
269.01990	162	1+
269.09281	228	1+
269.96856	880	1+
270.91833	146	
271.80897	158	
271.85295	184	1+
271.95551	110	
272.90703	236	1+
272.93334	180	
277.06832	100	
278.95568	182	1+
278.97981	128	
279.13784	146	
280.79432	110	
280.83696	174	1+
280.92907	98	
281.27231	104	
281.89695	114	
281.99646	230	1+
282.03658	124	
282.05257	134	
282.85453	352	1+
283.07593	98	
283.62047	114	
283.98324	274	1+
284.05496	136	
285.01917	160	
285.06350	190	1+
288.95600	100	
293.03756	112	
293.84947	264	1+
294.28427	120	
296.02221	154	
296.04739	214	1+
296.93571	102	
298.98806	114	
299.90384	112	
300.10658	198	1+
301.80180	126	
301.85806	192	
302.24581	132	
303.80597	128	
303.85593	584	1+
304.31443	106	
304.40858	96	
305.43162	104	
305.83422	118	
306.12351	210	
306.27472	122	
306.93635	112	
307.10631	236	1+
307.30676	114	
308.29469	760	1+
309.31519	96	
310.87178	128	
311.88920	138	
315.84070	142	
316.62902	100	
317.12744	212	1+
318.93456	316	1+
318.95135	104	
319.88193	96	
319.99407	160	1+
320.06384	230	1+
320.29771	288	1+
321.04786	166	
322.31008	148	1+
322.93029	236	
324.01928	436	1+
324.30479	108	
325.23188	132	
326.34059	208	1+
326.79572	116	
326.87338	136	
327.07564	132	
327.87951	200	1+
328.91248	148	1+
329.32088	126	
334.30819	96	
335.01547	170	
336.94436	738	1+
337.83306	134	
340.72040	98	
340.93616	256	
342.00213	122	
342.27982	238	
343.13918	132	
343.27036	180	
344.15261	102	
344.29450	126	
345.97952	100	
347.30423	130	
348.21688	156	
348.28939	162	1+
349.31754	148	
350.34544	126	
350.90243	106	
351.33241	142	
351.34593	148	
357.05976	186	
357.33208	96	
359.20082	98	
359.89537	126	
360.17754	110	
360.25376	158	
360.36769	136	
361.05126	130	
361.06984	116	
362.30262	136	
363.14796	98	
363.20767	106	
363.36260	98	
363.89942	120	
364.18838	186	1+
364.28135	136	
364.35536	110	
364.84899	122	
365.05308	100	
366.28666	120	
366.34974	122	
367.32850	256	1+
367.89604	132	
368.42381	520	
369.16763	126	
END IONS

###FS:    #m/z: 336.94600 #charge 1+
###MS: 17
###MSMS: 19
BEGIN IONS
TITLE=Cmpd 14, +MS2(336.9460), 28.0-35.0eV, 0.4min #19
RTINSECONDS=23.0335
SCANS=17,19
PEPMASS=336.94600	90160
CHARGE=1+
52.03946	96	
189.86307	106	
194.07386	108	
201.00986	156	
205.92261	88	
206.92350	154	
206.99952	146	
209.94335	96	
211.94494	7006	
212.11718	92	
212.87967	188	
212.94764	302	
213.09260	104	
213.93951	3002	1+
214.03035	92	
214.98221	92	
215.10789	96	
215.88710	184	
215.93877	514	
217.86093	90	
223.13405	88	
223.96082	272	1+
223.97919	328	1+
226.89175	366	1+
227.95695	142	
229.95452	8584	1+
230.88942	782	1+
230.96818	332	
231.94995	2318	1+
232.08239	96	
233.89976	316	
233.94911	382	
235.06341	182	1+
235.95087	172	
236.10235	168	
236.60364	100	
239.90435	136	
241.04720	128	
241.08190	144	1+
241.15850	142	
241.65635	90	
244.16156	92	
245.07187	88	
246.09923	88	
246.90374	168	1+
246.97640	224	
247.07682	124	
247.96584	1664	1+
248.86073	120	
248.90222	214	
248.98696	216	
249.96263	1308	1+
250.63926	94	
250.98418	156	
251.24636	118	
251.95639	186	
252.97120	4900	1+
253.15095	166	
254.94089	166	
254.96677	1264	1+
255.01244	90	
255.07458	620	1+
255.10913	90	
256.96265	362	
257.41421	94	
258.87393	94	
258.93361	134	
258.96135	224	1+
259.07041	100	
259.88141	252	1+
260.52654	102	
261.06176	116	
261.13148	98	
261.83101	154	
264.22966	98	
265.03529	94	
265.54465	92	
266.01555	150	
266.06012	138	
266.99914	152	
267.99734	110	
268.88891	86	
268.95645	130	
269.19898	90	
269.71294	92	
269.79871	128	
270.39486	90	
270.83935	132	
270.98100	582	
271.85803	110	
272.01986	110	
272.89532	206	1+
272.91232	100	
272.97606	378	1+
274.21655	104	
275.84779	160	1+
276.16607	92	
276.26070	202	1+
276.98100	104	
277.09629	98	
277.23612	146	
277.43104	106	
277.96303	224	1+
278.24309	98	
278.82145	92	
279.66407	86	
279.90019	132	
280.26049	162	1+
280.70421	94	
281.05124	612	1+
282.02544	254	1+
283.99738	88	
284.01328	224	1+
286.13854	92	
286.84810	170	
286.94124	100	
287.85985	118	
288.06228	106	
289.01230	112	
289.25227	102	
289.50720	90	
289.99335	100	
290.05793	244	1+
290.08017	132	
290.24308	98	
290.85571	184	
290.91269	92	
290.99061	92	
291.22700	96	
292.07365	284	1+
292.10022	372	1+
292.80477	100	
294.12654	138	
294.29029	124	
295.97413	160	
295.99176	92	
296.25866	88	
297.48608	98	
297.91479	102	
298.30821	144	
298.59683	98	
298.86522	124	
298.93534	106	
299.05807	414	1+
299.27347	98	
299.90736	90	
300.89673	212	1+
301.01398	94	
303.93217	178	1+
305.26796	168	
306.05103	86	
306.88390	140	
306.90925	118	
307.05171	92	
307.29513	356	
307.81165	132	
308.29096	216	
308.95878	90	
309.86878	184	1+
313.03317	182	
314.87673	102	
315.91704	92	
318.40981	92	
319.52182	96	
320.30590	92	
321.29002	166	
321.92923	104	
323.23901	254	
323.30516	112	
326.98152	98	
328.88677	106	
331.05007	170	1+
333.39826	102	
334.07240	114	
335.09749	88	
336.17992	96	
336.33526	108	
336.97918	190	1+
337.21951	450	1+
337.25386	174	
337.32335	128	
337.36351	152	
338.34106	94	
339.30072	88	
340.39221	130	
341.16689	96	
END IONS

###FS:    #m/z: 359.96152 #charge 1+
###MS: 17
###MSMS: 20
BEGIN IONS
TITLE=Cmpd 15, +MS2(359.9615), 28.0-35.0eV, 0.4min #20
RTINSECONDS=23.806
SCANS=17,20
PEPMASS=359.96152	69520
CHARGE=1+
54.21153	100	
104.75973	98	
176.88890	96	
192.00807	108	
209.94463	218	
210.94552	188	
220.95324	92	
221.07682	100	
221.88806	126	
222.05481	96	
222.95323	674	1+
224.94720	1362	1+
225.96763	412	1+
226.94766	2692	1+
227.93166	360	
228.94305	2654	
231.84758	192	1+
234.84617	122	
234.88798	104	
235.19878	92	
235.83355	194	1+
236.04183	160	1+
237.53017	94	
238.47531	114	
239.96099	528	1+
240.03463	164	
240.94087	138	
241.12392	208	1+
241.52266	94	
241.94260	100	
241.95794	788	1+
242.62077	96	
242.95947	646	1+
244.95825	1528	
245.94333	174	
246.95215	1034	1+
246.97530	216	
247.05570	116	
247.97989	136	
248.02958	94	
249.04921	158	
250.95106	256	
250.96749	114	
251.03396	220	
251.73871	94	
251.93531	100	
253.01379	148	
253.63979	94	
254.13660	108	
256.92969	92	
259.05771	94	
259.44337	146	
260.96896	130	
261.96700	198	
262.23545	94	
263.97742	126	
265.92526	96	
265.99016	136	
266.99850	166	1+
267.13328	122	
267.97332	600	1+
268.85060	186	1+
268.95779	126	
269.96662	188	
270.49603	108	
271.06956	96	
272.17090	140	
272.54962	98	
272.88340	214	1+
273.03620	188	1+
273.97071	134	
275.89997	136	
276.84768	108	
276.87095	164	
276.95630	98	
277.00720	92	
277.19282	140	1+
278.42511	106	
279.10604	102	
279.24411	138	
279.27731	130	
280.03232	138	1+
280.04604	92	
280.10431	116	
281.13002	200	1+
281.80997	126	
281.84341	122	1+
282.80686	114	
283.03899	236	1+
283.07488	258	1+
283.20508	122	
283.98389	128	
284.13961	130	
284.87977	116	
285.09959	180	1+
286.91443	100	
294.02829	108	
294.27194	128	
294.85818	166	
295.02113	344	1+
296.19758	100	
296.79166	96	
296.85172	126	
297.10792	140	
298.99634	114	
299.20103	110	
300.19431	134	
301.81605	126	
305.21063	100	
306.80855	110	
306.93315	150	
307.28719	94	
307.30392	114	
307.97784	92	
308.29415	250	
309.00309	144	
309.11355	128	
309.29870	350	1+
310.34435	594	1+
310.87536	116	
312.17471	112	
312.94528	306	1+
313.94738	254	1+
314.21289	104	
314.24530	136	
314.28017	102	
315.92880	104	
316.26433	96	
317.79832	234	1+
318.59432	94	
318.80531	282	1+
318.85669	196	1+
318.94485	128	
320.78755	156	
321.04585	160	
321.21841	108	
321.44766	96	
321.87329	222	1+
322.18738	232	1+
322.22320	94	
322.34628	124	
322.80926	180	
322.93023	128	
323.01637	1626	1+
323.06976	92	
323.15912	122	
323.23727	282	
323.30294	114	
324.24162	130	
325.78362	216	
326.79052	92	
328.19207	138	
328.81759	228	
330.06027	156	1+
332.93027	178	1+
334.29686	124	
335.23521	96	
335.79921	94	
336.32291	266	1+
336.94649	102	
337.08119	124	
337.12460	106	
338.22019	172	
338.25969	226	1+
339.23151	150	
340.35455	594	
341.03146	106	
341.97343	304	1+
342.20085	220	1+
343.27109	112	
343.85975	98	
344.70497	96	
345.11287	94	
347.11430	300	1+
347.26509	120	
351.86829	98	
353.21945	92	
356.07372	186	1+
356.32240	96	
356.34642	126	
357.25671	128	
357.27399	114	
358.36744	114	
358.84357	128	
358.96720	148	
359.11610	118	
359.20566	124	
360.35874	170	
360.79527	174	1+
361.11053	120	
362.33849	110	
363.06716	108	
363.37432	130	
364.28896	134	
END IONS

###FS:    #m/z: 336.94607 #charge 1+
###MS: 21
###MSMS: 22
BEGIN IONS
TITLE=Cmpd 16, +MS2(336.9461), 28.0-35.0eV, 0.5min #22
RTINSECONDS=27.4875
SCANS=21-22
PEPMASS=336.94607	104946
CHARGE=1+
167.09250	108	
192.88692	90	
197.88127	106	
199.86746	132	
205.10220	180	1+
206.97158	200	
207.97420	130	
208.17170	92	
208.98382	92	
209.88457	138	
210.88227	112	
211.94477	8926	1+
212.87874	438	
213.70896	96	
213.93916	3388	1+
214.89661	116	
215.88709	368	
215.93747	638	
216.89161	168	
217.88178	146	
217.93833	128	
218.01145	100	
219.96504	86	
220.95660	128	
223.95892	184	
223.97464	212	
224.97427	114	
226.18557	92	
226.89392	164	
226.97654	94	
228.89331	172	1+
229.95496	6468	
230.88804	500	1+
230.95791	128	
230.99777	148	1+
231.95096	3832	1+
232.00390	176	1+
232.83811	96	
233.89980	226	1+
233.94836	636	1+
234.48556	88	
235.86983	182	1+
235.89777	160	1+
236.48466	94	
237.06452	246	
238.04666	100	
238.21706	172	
239.89728	226	1+
240.06554	160	1+
241.98701	118	
242.93601	128	
243.06589	136	
243.14338	140	
243.89773	98	
244.08828	140	
247.94299	148	
247.96604	1876	1+
248.12910	88	
249.82866	188	1+
249.91517	128	
249.96116	1374	1+
250.03445	92	
250.85412	184	1+
250.90305	304	1+
250.98438	128	
251.11091	106	
252.97089	3632	1+
253.05776	146	
253.07306	120	
253.11823	94	
254.04883	220	1+
254.06437	88	
254.09696	202	1+
254.93236	100	
254.96570	1890	1+
255.07436	626	1+
256.26297	90	
256.63480	100	
256.91253	130	
257.01337	164	1+
258.98034	94	
259.95399	134	
261.82931	152	
262.70696	122	
262.91344	98	
263.07729	100	
263.41998	96	
263.90742	330	1+
264.50523	92	
264.54510	102	
264.91226	274	1+
265.01895	140	
266.02073	96	
266.97555	88	
267.99945	168	
268.84173	232	
269.84302	128	
270.84482	318	1+
270.98452	502	1+
271.23955	90	
272.82730	92	
272.84812	288	1+
272.97620	640	1+
275.93091	114	
276.96215	88	
277.05998	88	
277.08531	142	
277.49783	90	
278.83754	422	1+
279.09891	94	
279.84149	288	1+
281.01454	108	
281.04956	502	1+
281.30137	120	
282.00055	102	
282.27480	118	
282.91537	90	
283.02906	188	
283.86472	136	
284.12850	138	
284.17521	144	
285.11553	94	
285.85479	88	
285.87486	88	
286.09294	88	
286.85345	126	
287.85105	274	
288.06214	90	
288.72031	94	
289.82257	86	
290.85764	94	
290.91720	94	
291.76177	90	
291.85572	152	
292.06151	116	
292.26938	172	
292.86383	92	
293.10631	348	
293.90218	104	
294.85503	86	
294.95627	88	
295.05260	120	
295.97234	432	1+
296.97342	262	1+
297.38633	88	
298.87514	92	
298.96914	120	
299.06050	546	1+
299.14521	112	
301.85116	174	1+
302.03703	176	1+
302.56478	90	
303.06900	118	
304.88962	88	
306.28652	100	
307.29092	144	
307.31162	110	
308.79237	94	
308.88450	154	
309.03864	98	
309.31948	112	
310.88096	316	1+
312.85152	90	
313.88092	104	
314.91838	92	
319.08807	118	
321.11770	94	
321.24734	184	1+
321.32558	92	
321.74690	100	
322.13693	202	
323.02215	152	
323.13828	150	
324.89215	194	
325.89419	174	
330.88771	100	
332.84492	92	
332.97050	92	
333.05709	130	
334.15452	92	
334.90655	86	
335.19014	96	
336.23056	140	
337.08672	140	
337.20692	132	
337.35462	182	
339.23984	118	
340.08385	90	
340.20154	96	
340.28427	238	1+
340.38702	142	
341.29715	234	1+
342.13893	110	
END IONS

###FS:    #m/z: 359.96158 #charge 1+
###MS: 21
###MSMS: 23
BEGIN IONS
TITLE=Cmpd 17, +MS2(359.9616), 28.0-35.0eV, 0.5min #23
RTINSECONDS=28.259
SCANS=21,23
PEPMASS=359.96158	88008
CHARGE=1+
122.65939	96	
187.01809	96	
209.94407	514	1+
213.08797	138	
222.95334	1192	1+
223.21318	90	
224.94808	1226	1+
226.94753	3328	1+
227.93210	192	
228.94293	3230	1+
229.09998	114	
229.88900	218	1+
230.05624	100	
234.95375	98	
235.11392	102	
235.82675	116	
237.22827	138	
237.55292	98	
238.97260	118	
240.84415	216	1+
240.90407	188	
240.94110	522	1+
240.96293	414	
241.96099	208	
242.95898	640	1+
243.08427	94	
244.95874	1550	1+
245.41762	102	
245.94469	416	
246.95273	1576	1+
248.04053	166	
248.93116	96	
249.03770	198	1+
249.09708	112	
250.88898	180	1+
250.95251	170	
250.96869	208	
252.01689	108	
252.11174	120	
252.23208	322	1+
253.83689	126	
254.42267	92	
255.92147	150	
256.08651	240	1+
258.14709	114	
258.97359	120	
259.98661	100	
260.96983	894	1+
262.19209	92	
262.56383	94	
265.97627	170	
266.24129	90	
266.99365	198	1+
267.54551	94	
267.97247	566	1+
268.79115	94	
268.96089	142	
269.10937	246	1+
269.96844	460	1+
270.68317	118	
271.84686	96	
272.93584	166	
273.03450	186	
273.88888	110	
274.99159	90	
275.05524	190	1+
275.16265	140	
276.83362	262	1+
277.43453	96	
277.66142	90	
277.98160	126	
278.13848	102	
278.43132	106	
278.45181	108	
278.88000	144	
279.52903	106	
280.10319	102	
280.26174	122	
280.79580	120	
280.87018	106	
280.91353	90	
283.05411	134	
283.98813	236	
284.39255	106	
284.82126	92	
286.13668	98	
286.81332	106	
287.41527	100	
288.85134	100	
289.00462	94	
289.06279	134	
291.24650	100	
291.93885	130	
292.89468	92	
293.05941	150	1+
293.15408	126	
293.22732	98	
293.84918	138	
294.18487	114	
294.86744	182	1+
295.02182	402	1+
296.02475	270	1+
296.33167	106	
297.15578	90	
297.61322	108	
297.89671	98	
298.58197	102	
298.79558	222	1+
298.93831	100	
298.99374	120	
299.26993	90	
299.42016	114	
302.08948	98	
302.22269	146	1+
302.24607	106	
302.93530	160	1+
304.81721	170	
304.92219	108	
305.09919	108	
306.28009	720	1+
306.45661	130	1+
306.79299	154	
307.08226	102	
307.12944	106	
307.78693	136	
307.88246	108	
308.80648	218	
309.99299	214	1+
310.33641	96	
310.88688	290	1+
312.30656	98	
314.26939	90	
314.90505	100	
316.06098	98	
317.02454	102	
318.01361	100	
318.30051	90	
318.50300	98	
318.93368	156	
319.94967	118	
320.93654	156	1+
321.12328	110	
321.42334	180	
322.30317	98	
322.82160	122	
322.92642	90	
323.01701	788	1+
323.15835	104	
323.23733	162	
326.31358	112	
327.07711	210	1+
327.30871	306	1+
327.80410	174	
328.20025	98	
328.32069	220	1+
328.81417	148	
330.76207	94	
332.08146	90	
332.83121	92	
335.33877	160	
335.88703	92	
335.95455	90	
336.32623	120	
336.84111	170	1+
336.94576	304	1+
338.33951	132	
339.22770	152	
340.13400	134	
340.15849	100	
340.35254	216	
341.87920	94	
342.28267	184	
342.38590	90	
343.14760	112	
343.20756	194	1+
343.29317	94	
345.28373	136	
347.11680	310	
350.19803	96	
350.33094	96	
350.35349	154	
350.89479	104	
351.35389	96	
353.77596	90	
353.81231	240	1+
354.19962	114	
355.05539	144	
355.17167	198	1+
356.21027	290	1+
357.00405	96	
358.36726	230	
360.27241	228	1+
363.13783	108	
363.22228	170	1+
363.30149	140	
365.09630	90	
END IONS

###FS:    #m/z: 507.84542 #charge 1+
###MS: 21
###MSMS: 24
BEGIN IONS
TITLE=Cmpd 18, +MS2(507.8454), 28.2-35.2eV, 0.5min #24
RTINSECONDS=29.031
SCANS=21,24
PEPMASS=507.84542	70332
CHARGE=1+
196.01511	356	1+
217.95475	278	
230.85188	174	
232.89421	214	1+
235.14321	140	
239.05931	176	
245.02620	136	
247.08138	242	1+
247.09527	158	
248.08594	164	1+
250.88785	184	
250.96618	166	
252.98699	148	
253.08912	484	1+
253.91124	134	
254.12939	166	
254.89671	230	1+
254.99289	134	
258.87329	138	
261.05665	304	1+
261.09816	140	
261.87957	412	1+
266.08973	192	1+
266.16585	342	
266.86548	354	1+
267.89390	256	1+
268.97615	306	1+
270.08223	236	1+
271.87327	532	1+
272.85339	610	1+
272.92568	176	
273.11218	170	1+
274.07404	268	1+
274.91465	174	1+
274.93959	160	
275.84888	272	1+
276.04414	140	
276.83711	148	
278.09669	262	1+
279.10168	174	1+
282.03282	228	1+
284.96976	198	1+
285.08253	298	1+
285.71000	128	1+
285.94169	398	1+
286.08648	238	1+
287.82122	148	1+
287.85147	312	
287.90388	140	
288.87999	986	1+
290.00992	192	1+
290.86160	670	1+
291.86235	396	1+
292.01305	226	1+
292.06421	282	1+
293.10038	214	1+
293.87382	1184	1+
295.94957	200	1+
296.85614	336	
296.88235	188	
298.15466	198	
298.79816	148	
298.85173	134	
298.87689	238	
298.92210	150	1+
298.96019	166	1+
299.03273	184	1+
299.81601	190	1+
299.88107	174	
300.79726	218	1+
300.85941	270	
300.87652	230	
301.16190	182	1+
301.85484	234	
301.89345	324	1+
302.15097	280	1+
302.25356	248	1+
302.95027	402	1+
303.13167	206	
303.80615	290	1+
303.95289	306	1+
305.04875	210	
305.86621	152	
306.12717	200	
306.15270	142	
306.27763	154	
307.00182	208	1+
307.28691	230	
307.88897	962	1+
308.14208	340	
308.29562	360	1+
308.36784	162	1+
309.02518	372	1+
309.15027	150	
309.87362	216	
309.88915	504	1+
309.91582	160	
309.93539	142	
310.15781	520	1+
311.88531	1898	
312.87251	1004	1+
312.88646	994	
312.90603	276	1+
312.97381	142	
313.81528	134	
313.99818	134	
314.04854	380	1+
314.82016	150	
314.86395	1398	1+
315.13953	150	
315.88206	694	1+
316.86153	732	1+
316.88459	494	1+
318.85990	576	1+
318.88499	192	
319.93618	254	1+
321.81705	176	1+
321.88241	206	
321.99383	164	
322.17326	200	1+
322.85425	138	
323.02112	146	
323.08741	166	1+
323.27964	248	1+
323.81291	224	1+
323.86437	430	1+
323.92429	370	1+
324.86665	318	1+
324.89190	182	
325.90100	420	
326.04775	284	1+
326.88625	840	1+
327.12499	286	1+
327.17887	148	
328.87307	154	
329.82303	142	
329.89109	234	
330.79717	162	1+
330.87878	694	1+
331.07826	144	
331.16897	156	
331.89180	232	
332.01205	172	1+
332.06533	218	1+
332.82081	154	
332.87683	1174	1+
332.90224	590	
334.89371	154	
335.12252	210	
335.88660	516	1+
335.98264	162	
336.94503	238	
337.05553	400	1+
337.88046	376	
338.02776	152	
338.88193	716	1+
339.02314	224	1+
339.14248	254	1+
339.88303	516	1+
340.86470	210	
341.06223	140	
341.83975	150	
342.05067	324	1+
343.87192	518	1+
344.90221	134	
345.90468	142	
346.82154	178	1+
346.97213	158	1+
347.04791	168	1+
347.89686	154	
348.88783	148	
348.91802	170	
349.90812	362	1+
350.83825	352	1+
350.88501	716	1+
350.90697	480	1+
350.97245	138	
351.16486	508	1+
351.17160	136	
351.83980	300	1+
352.34390	276	1+
352.89146	346	1+
352.97592	242	1+
353.85297	276	1+
353.89639	248	1+
353.91782	168	
354.96163	208	1+
355.06281	268	1+
355.89100	450	1+
356.19137	162	
356.83232	194	1+
357.00252	190	1+
357.19396	300	1+
358.19702	184	1+
358.33892	198	1+
358.88032	142	
359.00396	230	1+
361.86335	244	
361.88675	178	
362.11933	236	
362.84538	158	1+
363.83724	186	1+
364.06673	204	1+
365.06998	134	1+
365.95013	298	1+
366.84071	774	1+
366.90340	236	
367.22287	156	
368.07978	200	1+
368.81609	174	
368.83400	712	1+
368.89512	732	1+
369.15023	296	1+
369.22967	176	
370.86941	260	1+
371.18440	148	
371.90139	192	
372.02292	142	1+
372.17031	228	1+
373.90431	166	
374.81667	412	1+
375.08515	172	
376.22441	254	
376.35583	260	1+
376.88701	300	1+
377.06021	256	1+
380.85612	172	
381.03707	360	1+
381.06079	310	1+
381.85650	242	1+
382.03900	304	1+
382.05704	232	1+
383.14741	146	
383.19802	138	
384.17152	250	1+
384.85168	1664	1+
385.05438	318	1+
385.35359	176	1+
386.82203	144	
386.89083	228	1+
387.84693	716	1+
387.89350	192	1+
388.15866	136	
389.07633	218	1+
389.19924	400	
389.21433	278	
389.77854	188	1+
389.84532	142	
390.02646	172	
390.84096	1390	1+
391.05806	202	1+
391.90534	228	1+
392.48984	190	1+
392.82703	1846	1+
392.86132	858	1+
393.08145	170	
393.20012	308	1+
394.12427	368	1+
394.78106	302	1+
395.12583	284	1+
395.28179	104	1+
395.82057	322	1+
397.18148	296	1+
397.22581	168	1+
398.12355	140	
399.84475	302	1+
400.02152	142	
400.15154	200	1+
400.37634	162	
400.84457	208	1+
401.35993	190	1+
401.74697	148	
402.83105	246	1+
402.86160	378	
403.12587	270	1+
403.23089	356	1+
403.87241	504	
404.87332	284	
405.85984	510	
405.95233	264	1+
406.12964	270	1+
406.86090	362	
407.86579	1258	
408.85646	1932	1+
409.82103	144	
410.83775	2080	1+
410.86784	828	1+
411.38913	176	1+
411.80127	176	
412.81686	266	1+
412.84418	964	
413.07479	594	
414.84882	634	1+
415.84939	442	1+
416.82494	184	
416.87781	366	1+
419.35974	136	
419.82628	284	1+
420.08554	134	1+
420.41699	252	1+
420.82983	240	1+
421.32761	136	
421.88279	1042	1+
422.04605	142	
423.08418	170	1+
423.86780	1480	1+
424.14065	506	1+
425.23926	142	
426.36657	212	1+
426.86364	1518	1+
428.18213	324	1+
428.84591	2040	1+
428.88263	1666	1+
429.21927	354	1+
429.40505	136	
430.74040	170	
430.86129	358	
431.16915	136	
431.86831	1486	1+
432.23957	356	1+
433.85744	452	1+
434.11105	210	1+
434.89029	274	1+
435.86114	412	1+
436.14300	406	1+
439.31608	134	
439.89047	536	1+
440.17413	142	
441.15059	514	1+
442.07427	154	1+
442.15174	336	1+
444.15140	274	
444.87062	4030	1+
445.15157	146	
445.24258	240	1+
446.89336	394	
447.36305	212	1+
447.87907	212	
449.16543	154	1+
449.87932	1168	1+
451.87781	170	
453.87790	234	
456.24046	142	
457.90306	724	1+
460.16230	736	1+
462.88284	1298	1+
464.88287	348	1+
464.99907	144	
465.41687	160	1+
466.35566	232	1+
467.88857	1916	1+
468.42755	164	1+
469.10205	134	
469.81236	186	1+
472.85576	264	1+
478.93671	164	
480.89427	188	1+
485.43735	194	1+
485.81048	150	
485.89824	906	1+
486.30678	336	1+
486.43418	156	1+
486.79817	190	1+
487.23426	142	
487.27592	190	
488.47660	160	1+
489.40537	234	
490.39165	314	1+
491.46525	210	1+
492.05801	164	1+
492.18244	172	1+
494.75593	218	1+
503.35468	602	1+
503.46273	164	
504.39730	184	1+
505.27468	226	1+
505.30536	134	
505.33584	370	1+
505.35203	272	
505.47040	260	1+
507.42093	140	
508.24196	254	1+
508.27793	752	1+
509.24717	210	1+
509.28254	668	1+
509.77607	136	1+
510.14560	204	1+
511.34636	192	1+
511.42305	180	1+
511.45041	136	1+
END IONS

###FS:    #m/z: 322.93010 #charge 1+
###MS: 25
###MSMS: 26
BEGIN IONS
TITLE=Cmpd 19, +MS2(322.9301), 28.0-35.0eV, 0.6min #26
RTINSECONDS=32.707
SCANS=25-26
PEPMASS=322.93010	1996914
CHARGE=1+
187.94076	84	
188.06886	90	
191.95409	338	
191.96899	124	
192.57660	90	
192.88670	134	
196.10162	134	
197.96413	90	
205.03173	84	
205.95189	498	
205.97277	106	
207.07994	92	
211.14801	84	
211.94805	82	
215.88566	244	
216.38645	86	
216.88800	98	
217.87128	152	
220.17612	82	
221.06508	110	
221.64885	92	
222.04597	86	
222.95005	172	
223.95719	228	
223.97993	136	
224.89283	94	
225.19674	84	
227.91911	82	
227.93526	292	1+
228.84839	104	
229.02337	106	
230.86225	166	
230.91348	96	
232.06448	98	
233.89484	154	
233.93874	90	
234.15177	100	
234.18267	96	
235.54531	82	
235.89596	92	
236.88406	88	
237.05665	112	
238.15682	84	
238.21322	222	
238.91000	84	
238.93963	198	
239.08108	234	
239.11484	102	
239.78760	102	
240.90697	102	
240.94068	4154	
241.94194	2544	
242.02301	114	
242.90694	86	
242.94169	8514	1+
242.99350	110	
243.04520	136	
243.08491	128	
243.42136	158	1+
243.83168	116	
243.87752	304	
244.04051	86	
244.94012	1786	1+
246.86218	102	
246.87595	84	
246.97605	176	
247.97335	132	
248.03050	156	
248.09683	100	
248.12297	82	
248.85213	98	
248.99097	112	
249.03770	96	
249.83279	98	
251.07639	112	
251.90803	92	
252.09407	214	1+
252.56716	100	
253.83274	172	1+
254.03928	84	
255.90654	92	
257.10906	86	
258.06267	108	
258.08799	202	1+
259.85883	92	
259.89829	162	
259.98345	86	
260.84655	116	
261.06841	180	1+
261.56225	86	
261.83098	88	
261.89060	162	
262.97190	90	
263.91475	92	
265.04999	94	
266.04191	178	1+
266.06330	84	
266.23938	100	
267.08379	132	
268.21500	88	
268.95957	122	
269.00437	108	
269.12047	82	
269.22109	84	
269.79819	156	
270.93308	96	
271.84657	92	
273.64132	90	
274.53983	98	
276.13737	82	
277.09300	160	
277.82692	102	
277.89894	84	
279.09063	1166	1+
279.26545	324	1+
279.96500	88	
281.04846	142	
281.80993	96	
281.94594	82	
282.87939	112	
283.06796	332	1+
283.26590	110	
283.96194	116	
284.29251	802	1+
285.93215	158	
285.95173	98	
289.06340	202	1+
289.93595	88	
290.85504	100	
292.06091	122	
293.04766	94	
293.84658	396	1+
294.27688	208	
294.87323	132	
295.93722	92	
296.61004	92	
296.92494	110	
298.01707	96	
298.07485	96	
301.84571	88	
304.02938	90	
304.83966	84	
304.86908	82	
305.87788	98	
306.88364	136	
307.27857	126	
307.89131	130	
308.05313	102	
308.29418	724	
308.79564	174	
310.30690	486	
311.12339	92	
311.89337	108	
313.02847	180	
316.07076	130	
316.80025	136	
316.82148	86	
317.89535	104	
318.88551	90	
321.32530	134	
321.92769	82	
323.23961	564	1+
324.87064	148	
325.89792	260	1+
326.34045	106	
326.82596	84	
327.11241	92	
END IONS

###FS:    #m/z: 340.94075 #charge 1+
###MS: 25
###MSMS: 27
BEGIN IONS
TITLE=Cmpd 20, +MS2(340.9407), 28.0-35.0eV, 0.6min #27
RTINSECONDS=33.4795
SCANS=25,27
PEPMASS=340.94075	881626
CHARGE=1+
149.75355	94	
192.89202	132	
205.94956	122	
207.13847	90	
208.96615	92	
212.08556	96	
212.13776	88	
212.89458	92	
213.93940	2104	1+
215.88718	418	1+
215.93759	386	1+
217.88333	124	
217.93644	176	
222.95314	154	
223.96463	244	1+
224.89544	104	
225.07338	92	
225.41623	118	
225.86541	130	
228.91381	138	
230.88782	698	1+
231.91275	94	
231.95058	2662	1+
233.94753	482	
235.48423	118	
235.89816	122	
235.94569	300	1+
236.03364	98	
236.86633	100	
238.93884	178	1+
239.90319	124	
240.23013	690	1+
241.87394	90	
242.94401	88	
243.89671	88	
244.88366	122	
244.96000	120	
245.98185	88	
247.05007	94	
247.94393	244	1+
247.97221	102	
248.89422	190	1+
248.98581	144	
249.00322	92	
249.12679	100	
249.95967	808	1+
250.85882	86	
251.95218	404	1+
252.23318	220	
252.95233	242	1+
253.09077	202	1+
254.94441	434	1+
254.96565	1372	1+
255.07434	510	
256.07496	268	
256.96413	324	
257.85303	104	
258.88191	100	
259.68265	92	
259.88887	134	
260.93085	90	
261.84411	144	
262.96693	136	
263.05503	126	
263.17383	122	
264.96669	134	
265.12088	116	
265.41987	90	
266.24948	88	
266.92722	86	
266.99071	98	
267.13990	138	
267.26024	108	
267.99847	138	
268.12890	172	
269.85417	266	1+
270.00755	116	
271.07988	104	
271.10010	90	
272.03499	104	
272.24364	88	
272.85147	150	
272.93196	114	
272.97901	188	
273.96111	118	
276.85929	242	
277.96785	102	
278.84588	126	
278.86157	122	
278.91917	100	
278.96563	242	
279.93186	196	1+
279.96404	104	
281.83681	102	
281.86666	96	
282.28002	176	
282.90093	94	
282.96460	110	
283.02676	174	
283.92583	94	
284.30097	206	
284.90630	238	1+
285.01841	110	
285.29790	138	
286.80448	106	
290.85504	134	
290.87848	134	
291.88103	92	
292.05667	114	
292.37636	108	
293.05882	90	
293.80406	152	
293.85532	126	
294.27777	144	
294.29323	106	
295.06952	114	
295.85318	188	1+
295.96955	116	
295.99406	128	
296.92182	130	
297.89069	94	
297.97589	264	1+
298.21481	118	1+
298.45238	90	
299.05880	170	
301.08941	130	
301.20008	96	
301.91615	116	
302.08654	102	
302.17190	128	
302.26726	134	
302.84369	90	
303.04986	88	
303.17174	88	
303.84230	100	
305.09281	88	
305.12069	98	
306.15728	90	
306.29189	400	1+
306.31752	116	
307.24494	180	1+
307.80548	112	
307.89128	144	
307.94226	118	
309.15111	124	
309.29955	136	
309.31601	124	
310.25380	252	1+
311.85585	126	
312.02682	88	
313.88154	112	
318.22374	106	
321.33201	118	
321.76341	272	1+
322.13349	100	
322.23269	532	1+
322.27676	98	
322.84224	94	
323.30264	282	
323.39210	92	
324.27656	242	1+
324.32367	150	
324.89616	140	
325.27689	218	1+
325.98751	86	
326.16742	260	1+
326.34418	138	1+
327.95886	92	
328.62638	114	
328.81017	266	1+
328.95589	106	
329.07977	148	1+
329.87203	96	
336.09467	210	1+
336.33530	142	
336.81039	148	
337.19935	152	
337.80734	92	
337.92708	110	
338.33498	92	
338.90890	106	
339.14021	96	
339.60861	92	
343.22027	100	
344.90443	88	
END IONS

###FS:    #m/z: 336.94596 #charge 1+
###MS: 25
###MSMS: 28
BEGIN IONS
TITLE=Cmpd 21, +MS2(336.9460), 28.0-35.0eV, 0.6min #28
RTINSECONDS=34.2515
SCANS=25,28
PEPMASS=336.94596	98642
CHARGE=1+
187.08705	118	
200.95912	90	
201.87769	92	
207.97417	226	1+
209.88824	94	
210.88675	144	
211.94452	6764	
211.98151	124	
212.04097	86	
212.87918	586	1+
212.94963	206	
213.41458	82	
213.94002	3424	1+
215.88843	306	1+
215.93800	602	1+
217.86098	84	
217.93539	86	
220.07084	92	
221.88878	98	
223.95774	278	
223.97065	656	1+
224.97274	458	1+
225.11186	88	
227.95789	86	
228.23085	80	
229.95493	6912	
230.85974	154	1+
230.89002	828	1+
230.95819	208	
231.94915	3674	1+
232.03515	116	
232.11865	96	
233.06891	164	
233.89897	512	1+
235.18299	134	
235.79048	80	
235.88984	266	1+
236.07913	128	
238.04753	258	1+
238.89090	200	1+
239.11462	88	
240.94507	78	
241.04979	80	
241.54765	92	
241.91205	80	
242.00417	96	
242.47968	82	
243.97356	88	
244.14228	84	
244.39171	100	
244.91670	82	
245.84588	110	
245.94493	90	
246.42311	86	
246.97537	154	
247.05369	202	
247.08442	172	1+
247.20236	82	
247.96599	1908	1+
248.05247	84	
248.89960	90	
249.03966	90	
249.89417	84	
249.95844	996	1+
250.06270	324	1+
250.83000	298	1+
250.91298	82	
250.98818	82	
251.06440	244	1+
251.17203	84	
251.67618	86	
251.78712	84	
251.90705	94	
252.13141	216	1+
252.57071	132	
252.90118	80	
252.97095	4156	1+
253.90418	168	
254.09308	102	
254.94187	136	
254.96655	1672	1+
255.07540	448	1+
255.15002	80	
256.27560	92	
256.96329	852	1+
257.99471	80	
258.05381	82	
258.44409	86	
258.83874	100	
259.01837	106	
259.08369	146	
259.16077	96	
259.90313	92	
260.85184	80	
260.89506	96	
261.88535	188	
261.99523	86	
262.91601	92	
264.81195	92	
265.25864	88	
266.24814	108	
267.10785	92	
267.83682	376	1+
270.89825	94	
270.98192	488	
271.38117	92	
271.91556	344	1+
272.91992	278	1+
272.98296	132	
273.01597	164	
275.03465	82	
275.82081	114	
275.85770	84	
275.89257	86	
276.07997	90	
276.35551	112	
276.85908	196	
276.93766	82	
277.83846	124	
277.96263	106	
278.93360	182	1+
279.85144	98	
282.82905	120	
283.02770	154	
283.83385	84	
285.00368	84	
285.84566	880	1+
286.81400	80	
286.84798	758	1+
287.93526	112	
289.00817	90	
290.51944	84	
290.81801	188	
291.80371	84	
291.91898	84	
292.15200	84	
292.90861	132	
293.10564	188	
293.84838	204	1+
293.99542	120	
294.11329	88	
294.27226	200	1+
294.96875	108	
295.84064	80	
295.97712	102	
295.99303	186	
296.07276	80	
296.29284	144	
296.99887	88	
297.07410	242	1+
297.44837	80	
298.31005	116	
298.82818	86	
299.05812	356	1+
301.01406	82	
301.55968	90	
302.80776	186	1+
303.93395	174	1+
305.27042	260	1+
305.79211	136	
306.05647	234	1+
306.80235	94	
306.89152	168	1+
308.29245	332	1+
308.66963	94	
309.88262	318	1+
310.30529	98	
310.52985	84	
311.96602	84	
313.87559	118	
315.15477	124	
316.85941	90	
316.94250	110	
317.89326	84	
322.27391	132	
322.31102	78	
323.24056	150	
324.28391	118	
324.80609	86	
324.88774	114	
325.28935	86	
325.88559	88	
326.79699	118	
329.87001	118	
329.93222	82	
331.15897	104	
332.94343	88	
336.02469	116	1+
336.33201	84	
336.94243	152	
338.85750	140	
339.33025	80	
340.11152	206	1+
341.90434	84	
END IONS

###FS:    #m/z: 322.93000 #charge 1+
###MS: 29
###MSMS: 30
BEGIN IONS
TITLE=Cmpd 22, +MS2(322.9300), 28.0-35.0eV, 0.6min #30
RTINSECONDS=37.926
SCANS=29-30
PEPMASS=322.93000	2093786
CHARGE=1+
80.28315	104	
143.82703	78	
189.55358	80	
192.10512	98	
197.88479	82	
199.88843	108	
201.04609	226	
205.94858	358	1+
206.41070	80	
209.91949	98	
209.94404	94	
210.90435	120	
211.15334	86	
212.20011	92	
214.04290	90	
215.89478	98	
220.86315	436	1+
221.03707	88	
223.97060	314	1+
224.89653	94	
228.05840	94	
228.40895	88	
230.86438	100	
230.89143	120	
231.95410	92	
232.36578	90	
234.90964	104	
235.01421	96	
235.11019	78	
235.88435	174	
236.08313	114	
236.96444	86	
237.06492	94	
237.19143	82	
238.15691	82	
238.21376	106	
238.92786	84	
238.94358	142	
239.07913	314	1+
239.90397	102	
240.33169	86	
240.94049	4152	
241.03087	86	
241.05616	108	
241.94217	3516	
242.94203	10720	1+
243.87735	160	
244.04814	94	
244.94035	2064	1+
245.79994	102	
246.03758	80	
246.97703	492	
247.93564	264	1+
249.66608	112	
250.72064	114	
250.81617	84	
250.94983	94	
251.07269	84	
251.74057	126	
252.10891	82	
252.81316	86	
253.23304	80	
257.05787	132	
258.10628	86	
258.83140	138	
259.23971	108	
259.93401	94	
260.21927	80	
260.45307	92	
262.90193	118	
263.06223	94	
263.17220	164	
264.16404	82	
264.89090	86	
265.08492	144	
266.04142	108	
266.25121	110	
266.80132	80	
267.13241	82	
268.95930	150	
269.55792	132	
270.80974	94	
271.95602	84	
272.11594	82	
272.44012	90	
272.84869	120	
273.02649	88	
274.15554	90	
274.94485	78	
275.06872	90	
276.11873	176	1+
276.81191	232	1+
276.83950	88	
278.09746	152	
278.25059	164	
278.83719	88	
279.00526	176	
279.09217	720	1+
279.11675	122	
279.27813	86	
280.14081	88	
280.81339	158	
281.41213	86	
281.89414	136	1+
282.97058	84	
283.06723	170	
283.58755	114	
283.80340	218	1+
284.29149	792	1+
284.87882	90	
285.16743	110	
285.31253	112	
285.85050	128	
285.87936	216	1+
288.02993	118	
288.70121	86	
289.78966	94	
289.88122	388	1+
290.13629	116	
290.86330	144	
290.88392	274	1+
291.37180	106	
292.86221	174	
293.11795	80	
294.86140	156	
298.28264	110	
298.86714	136	
299.78294	120	
299.81564	80	
300.81412	84	
301.19942	84	
302.24403	160	
302.88863	114	
303.13617	82	
304.10679	84	
304.18611	80	
305.18699	80	
306.27067	84	
306.79564	98	
307.31392	290	1+
308.29381	484	1+
309.79238	82	
309.93370	126	1+
310.30791	454	1+
310.87743	154	
311.02807	246	
311.86205	104	
311.88090	144	
312.47612	82	
313.02741	316	1+
313.92319	80	
314.79306	110	
314.85055	88	
318.81337	94	
318.91403	80	
319.30402	94	
320.16304	86	
320.77194	104	
320.87359	104	
321.02469	86	
321.05360	86	
321.56987	92	
321.73908	94	
322.82270	82	
323.01357	148	
323.14561	100	
323.23768	256	1+
323.89874	80	
324.90098	140	
325.15323	114	
325.90319	80	
327.08121	86	
328.32637	148	1+
END IONS

###FS:    #m/z: 340.94063 #charge 1+
###MS: 29
###MSMS: 31
BEGIN IONS
TITLE=Cmpd 23, +MS2(340.9406), 28.0-35.0eV, 0.7min #31
RTINSECONDS=38.6985
SCANS=29,31
PEPMASS=340.94063	878030
CHARGE=1+
66.05300	86	
83.92781	96	
99.69107	92	
189.86861	114	
207.39994	100	
208.95990	140	
210.03598	104	
210.88915	100	
210.93664	152	
212.87791	540	1+
213.93895	1464	1+
215.88687	516	1+
215.93698	614	1+
215.96784	122	
216.46242	90	
217.88666	116	
222.95620	92	
223.14498	108	
223.96033	296	
224.20102	130	
226.94710	220	
227.95431	92	
228.04529	92	
228.43485	94	
230.89030	278	
230.95702	154	
231.90046	148	
231.95107	2650	1+
233.90077	354	1+
233.94704	600	1+
234.15456	94	
234.88876	278	1+
237.06098	126	
238.12437	92	
239.06667	110	
239.51206	86	
239.85012	112	
239.90174	84	
240.23073	412	1+
240.83420	112	
240.95618	94	
241.93885	232	1+
243.83319	122	
245.02925	94	
245.13318	92	
245.87006	142	
246.94622	182	
246.97788	188	
247.29685	104	
249.04108	86	
249.50929	84	
249.90071	92	
249.95993	612	1+
250.94402	132	
251.00158	212	1+
251.07672	88	
251.95696	128	
252.85416	86	
253.11598	126	
253.95704	182	
254.94202	268	
254.96804	1160	1+
254.99463	92	
255.07347	352	
256.93761	90	
256.96366	110	
258.88304	168	
259.52067	86	
259.91019	158	
259.95527	220	
260.83276	130	
261.16485	100	
263.96852	108	
264.07530	150	
266.01316	94	
266.52229	88	
267.13614	134	
268.91903	104	
269.57769	96	
271.84476	92	
272.92997	190	
272.98157	140	
273.06165	124	
273.73291	92	
273.96905	198	1+
274.10061	86	
274.81847	90	
274.93417	112	
276.27180	86	
276.85639	108	
278.24276	138	
278.85360	166	
279.84914	358	1+
279.91983	178	1+
279.95915	288	1+
280.26286	138	
280.85225	256	1+
282.27916	110	
283.01532	208	1+
283.94543	104	
284.07621	86	
284.16065	94	
285.95054	92	
288.07979	88	
288.90774	90	
289.87617	140	
290.39756	92	
290.84564	90	
291.37779	92	
291.88973	112	
292.85803	178	
294.27778	92	
294.81898	86	
295.98052	122	
296.29272	96	
296.85574	132	
296.91332	88	
297.24335	120	
297.97866	102	
298.08258	94	
298.97082	176	1+
299.06102	190	
299.58395	88	
299.87821	134	
299.90924	92	
300.78401	106	
300.85281	134	
301.87560	118	
302.85061	136	
302.86734	252	1+
303.94045	204	1+
304.26094	164	
304.88794	130	
304.90793	110	
304.94272	242	1+
305.77489	94	
305.80546	96	
306.29707	88	
306.86656	86	
306.88664	108	
307.29282	108	
307.80046	164	
308.29487	510	1+
308.80961	140	
308.86716	94	
310.32417	104	
312.86241	156	
312.89313	92	
316.93311	96	
319.11805	94	
321.26485	88	
322.04219	106	
322.31827	142	
323.24130	184	
323.30568	154	
323.88675	266	1+
324.42655	84	
324.77384	84	
325.25477	154	
326.18218	214	1+
326.96373	106	
327.81138	102	
328.17281	86	
328.19325	200	1+
328.26043	128	
329.87356	182	
330.32508	190	
330.91146	104	
333.81642	104	
334.02666	86	
334.82343	84	
338.29039	86	
339.47265	90	
341.01937	86	
343.20793	98	
343.93722	86	
345.98768	86	
END IONS

###FS:    #m/z: 363.95650 #charge 1+
###MS: 29
###MSMS: 32
BEGIN IONS
TITLE=Cmpd 24, +MS2(363.9565), 28.0-35.0eV, 0.7min #32
RTINSECONDS=39.4705
SCANS=29,32
PEPMASS=363.95650	525218
CHARGE=1+
89.43411	98	
145.59672	128	
189.86341	236	
191.85940	196	
191.93855	92	
205.94627	160	
209.92753	98	
209.94323	960	1+
210.88199	326	1+
212.87883	1712	1+
212.90208	140	
216.41535	104	
222.95448	798	1+
224.94944	1074	1+
224.97795	120	
225.93310	128	
226.02558	188	
226.05357	100	
226.94745	6998	1+
226.97429	134	
227.88222	142	
227.93307	360	
228.53092	116	
228.89464	234	
228.94288	6230	1+
228.99476	126	
229.89700	162	
230.55546	90	1+
230.88919	2214	1+
232.12633	108	
232.88859	568	1+
232.90881	148	1+
234.02165	106	
234.14191	92	
236.84589	128	
238.21471	132	
238.93920	196	
239.43194	102	
239.92853	182	
239.96326	472	1+
240.10710	92	
240.94077	1276	
240.96544	460	1+
241.83852	92	
241.94034	3574	1+
242.94266	2328	1+
243.82981	284	1+
244.94067	576	
244.95741	4216	1+
245.00434	92	
245.91947	94	
245.94164	432	
246.95242	3738	1+
246.97850	218	
247.08762	118	
247.15421	104	
248.03219	164	
248.44116	90	
248.89903	678	1+
249.04288	128	
250.24669	94	
250.84918	96	
250.97413	136	
251.95131	120	
252.22983	282	1+
253.83845	100	
253.90575	168	
257.16206	106	
258.93308	254	1+
258.97242	164	
260.84025	172	1+
260.97029	342	1+
261.13939	92	
263.01144	220	1+
263.96984	106	
264.23102	122	
264.84529	106	
264.96181	114	
265.92354	106	
266.24449	96	
267.06498	142	1+
267.97373	740	1+
268.87641	172	1+
268.95542	122	
269.80969	156	
269.96806	660	1+
270.02233	122	1+
271.91757	120	
272.09859	118	
273.85865	116	
275.68834	104	
275.96997	94	
276.85146	438	1+
278.79840	116	
279.85230	130	
279.91975	130	
280.07280	92	
280.78910	168	
281.79443	138	
281.85684	102	
282.09053	132	
283.09117	190	1+
283.78900	124	
283.85058	188	
284.85853	100	
285.85151	168	
285.89708	98	
285.94014	138	
286.79971	122	
286.85635	160	
286.99202	204	1+
287.79810	158	1+
288.06733	182	1+
290.85765	122	
291.52497	96	
293.80225	102	
293.85589	176	
293.87628	100	
294.27652	186	
294.85917	90	
295.05138	134	
295.26857	92	
295.90223	160	
296.42682	154	
296.80501	244	
296.85843	118	
297.07341	102	
297.80205	444	1+
297.82934	92	
298.23841	106	
298.41860	94	
298.80089	286	1+
298.85675	138	
298.99914	192	1+
299.17431	92	
299.53108	94	
300.79723	126	
301.80077	672	1+
301.85932	392	
303.14027	132	
303.82761	98	
303.85532	700	1+
305.83067	92	
306.39396	98	
306.43301	146	
307.13496	94	
307.28735	142	
307.76933	136	
307.79261	268	1+
307.80578	166	
307.92352	102	
308.13710	96	
308.29274	242	
308.87924	106	
309.87650	214	1+
310.02153	104	
310.30614	338	1+
311.48502	94	
312.20265	104	
317.86560	154	1+
319.96271	122	1+
320.00360	112	
321.15904	204	1+
321.81920	140	
322.80936	244	1+
322.93251	166	
322.94618	146	
323.24173	112	
324.79599	94	
324.89231	140	
325.14704	136	
326.18825	210	1+
326.87117	144	
327.07117	104	
327.87231	92	
328.81108	174	
329.86627	114	
330.80748	128	
333.88375	176	1+
337.93918	98	
338.86515	130	
340.94132	150	
340.96127	128	
345.50110	102	
348.26574	212	1+
349.31725	150	
349.33730	100	
350.34372	196	
351.33922	112	
358.87519	92	
361.78866	172	
361.85215	120	
363.95532	154	
364.36483	96	
365.38717	90	
366.28687	124	
367.18473	132	
367.33082	170	
368.33418	94	
END IONS

###FS:    #m/z: 322.93016 #charge 1+
###MS: 33
###MSMS: 34
BEGIN IONS
TITLE=Cmpd 25, +MS2(322.9302), 28.0-35.0eV, 0.7min #34
RTINSECONDS=43.142
SCANS=33-34
PEPMASS=322.93016	2226136
CHARGE=1+
58.92719	80	
147.12959	92	
190.89481	80	
192.02479	82	
193.10347	78	
194.88942	182	
198.83238	86	
201.04673	118	
203.07443	90	
204.00978	86	
205.94926	328	1+
206.93338	86	
207.97509	104	
208.00332	84	
209.94247	130	
211.90166	82	
213.89367	96	
215.88369	274	
218.91886	78	
220.91099	78	
221.06745	220	
222.95744	594	1+
223.96271	432	1+
227.83401	92	
227.93045	256	
228.86379	96	
228.91949	80	
229.86234	92	
231.12085	88	
234.14705	94	
234.90141	118	
234.92110	136	
236.13002	100	
236.38645	88	
236.79829	124	
238.89256	76	
238.93922	660	
239.08007	348	1+
239.10564	120	
240.20757	92	
240.24200	126	
240.94032	5814	
241.04256	102	
241.94172	5056	
242.11097	82	
242.88780	324	1+
242.94185	14484	1+
243.17873	102	
243.82354	78	
244.93984	3310	1+
245.85640	86	
246.97394	220	
247.85336	80	
248.95835	314	1+
249.03581	80	
249.05860	288	1+
250.04258	102	
250.08547	80	
250.19221	84	
250.92749	168	1+
250.95121	166	
251.01086	82	
251.07762	222	1+
252.10669	84	
253.06300	232	1+
253.51250	98	
254.54980	78	
255.79982	78	
255.99793	100	
256.46752	92	
258.74383	88	
258.82887	214	1+
259.06955	102	
259.62543	80	
260.98468	88	
261.10938	106	
261.83573	82	
261.88695	130	
263.16726	208	1+
263.97847	122	
264.83277	94	
265.05940	188	
265.73099	120	
265.95747	216	1+
266.84488	144	
266.85998	154	1+
267.04752	82	
267.13594	78	
267.48732	80	
268.00362	94	
268.91102	110	
269.00046	90	
269.80752	140	
275.80976	94	
276.07794	80	
276.40470	82	
276.81791	120	
277.22788	106	
278.90476	82	
279.08978	1540	1+
279.26018	242	1+
279.39712	100	
279.90847	80	
280.07066	102	
280.80941	174	1+
282.29858	84	
283.03702	96	
283.16384	108	
284.29168	512	1+
284.35955	98	
284.93721	82	
284.99325	96	
285.22119	80	
285.78784	106	
285.80591	84	
285.94160	80	
286.94734	78	
287.25517	90	
287.95630	320	1+
288.17132	78	
288.86580	78	
289.80804	142	
289.91646	98	
290.04862	96	
290.88635	126	
291.86531	222	1+
292.07224	102	
292.81131	136	
293.28633	82	
294.24197	78	
294.85465	90	
294.89943	94	
297.93272	86	
299.58100	86	
301.04798	86	
301.26183	108	
301.86048	78	
302.24218	130	
303.02415	76	
303.17546	80	
305.24988	174	1+
306.78716	78	
306.89684	92	
307.28645	642	1+
307.80154	158	
307.88954	158	
308.29150	470	1+
308.81184	94	
308.86391	138	
309.03218	80	
309.58267	96	
309.86429	188	1+
309.91807	106	
310.30703	438	
311.02210	108	
311.80596	76	
311.88387	78	
312.00321	78	
312.87210	190	
313.05346	92	
313.83427	102	
315.10601	90	
317.82292	92	
318.79565	80	
319.83045	204	1+
320.15456	84	
320.25766	90	
320.92816	80	
321.78213	82	
322.15445	76	
323.23488	358	1+
323.80542	80	
324.79354	80	
325.04811	132	
325.85913	136	
325.89749	116	
326.26233	92	
327.14563	78	
END IONS

###FS:    #m/z: 340.94072 #charge 1+
###MS: 33
###MSMS: 35
BEGIN IONS
TITLE=Cmpd 26, +MS2(340.9407), 28.0-35.0eV, 0.8min #35
RTINSECONDS=43.915
SCANS=33,35
PEPMASS=340.94072	869974
CHARGE=1+
110.37177	88	
119.32880	114	
130.71322	84	
187.11040	90	
187.87378	100	
189.86162	92	
203.96071	90	
204.90374	88	
205.11979	92	
205.95149	144	
208.94130	120	
209.94340	86	
212.87689	270	
213.89452	148	
213.93932	1862	1+
214.12184	90	
215.01958	88	
215.88589	718	1+
215.93566	254	
217.85735	86	
217.88431	226	
217.94002	154	
223.15407	92	
223.98998	164	
226.07134	88	
226.08406	96	
226.94498	130	
228.93761	178	
228.95082	242	
229.09987	90	
230.88776	498	1+
231.95081	2166	1+
233.89642	642	1+
233.94888	600	
234.01960	88	
234.09065	110	
235.89376	154	
239.81347	84	
239.90075	126	
240.23034	206	
240.83773	128	
240.96137	162	
241.79583	92	
242.93713	102	
243.83258	128	
244.62195	92	
245.15054	88	
245.80128	100	
246.07030	86	
246.97626	254	
247.02286	84	
248.98595	118	
249.03611	120	
249.89492	84	
249.96308	694	1+
250.90569	88	
250.98899	108	
251.24583	84	
251.96098	150	
252.23048	154	
252.93419	112	
254.14657	98	
254.90372	216	1+
254.94273	126	
254.96452	1206	1+
255.07359	314	1+
255.23320	134	
256.96492	702	1+
257.85755	96	
259.95456	358	1+
260.83445	290	1+
261.85582	86	
261.88113	168	
262.52385	106	
263.97934	146	
264.07610	102	
264.23602	128	
264.79479	88	
264.84502	86	
265.75084	90	
266.01663	96	
266.33222	118	
267.13576	378	1+
267.31836	88	
267.82468	148	
271.44589	96	
271.51857	88	
272.84868	112	
272.93491	270	1+
273.69019	94	
274.45236	90	
274.93024	84	
275.41935	94	
275.80548	312	1+
276.85548	216	
277.75756	98	
277.86015	160	
277.97237	104	
278.25337	170	
278.58928	112	
278.85927	96	
278.88233	108	
279.67020	92	
279.84941	132	
279.91597	122	
279.93099	122	
279.96338	292	1+
280.26740	420	1+
280.85909	158	
281.86571	84	
281.91288	128	
282.13565	86	
282.89619	92	
282.97524	262	1+
283.94730	90	
285.42860	108	
287.98950	170	1+
289.25919	88	
289.86760	134	
290.86356	142	
292.42059	94	
292.85755	262	1+
295.40110	84	
295.97255	130	
295.99396	190	
297.88308	94	
298.57529	98	
299.00818	86	
300.17285	108	
300.81582	128	
301.86883	182	1+
302.17109	94	
302.85870	130	
302.94186	120	
303.03484	130	
303.43043	86	
304.26089	100	
304.27037	86	
306.27868	84	
306.55900	94	
307.24332	88	
307.28794	488	1+
307.31067	150	
307.39837	90	
307.79953	150	
307.87580	312	1+
308.29325	304	1+
308.43731	158	1+
310.13811	98	
310.88129	102	
311.51733	90	
311.62129	88	
311.86300	124	
312.52379	84	
313.09264	84	
314.21471	88	
315.88882	226	1+
320.29278	118	
322.80812	122	
322.87706	86	
322.91748	92	
323.31000	98	
325.13834	110	
327.80778	94	
328.18626	166	
328.32785	88	
329.82752	88	
330.81550	100	
334.17867	200	1+
334.87536	102	
335.28902	86	
336.29165	240	1+
336.94447	138	
338.08973	86	
339.76349	94	
339.81180	112	
341.24639	140	
345.19637	98	
END IONS

###FS:    #m/z: 363.95671 #charge 1+
###MS: 33
###MSMS: 36
BEGIN IONS
TITLE=Cmpd 27, +MS2(363.9567), 28.0-35.0eV, 0.8min #36
RTINSECONDS=44.687
SCANS=33,36
PEPMASS=363.95671	432304
CHARGE=1+
73.26986	118	
127.55134	106	
185.24213	92	
189.86160	120	
191.86102	268	
197.98481	98	
207.87325	442	1+
207.94779	158	
207.97506	104	
209.94702	650	1+
210.88331	136	
212.87794	1032	1+
215.88384	134	
216.11742	92	
217.41193	98	
220.83806	94	
222.95168	488	
223.95887	262	
224.88314	348	1+
224.94848	1276	1+
224.97539	164	
226.94723	6514	1+
226.97597	98	
227.03103	152	1+
227.93112	388	
228.89424	334	
228.94255	6420	1+
229.12522	96	1+
229.83824	146	
230.88937	1830	1+
231.96331	92	
232.01505	114	
232.50028	110	1+
232.88616	152	
232.95370	110	
233.88873	116	
234.84041	324	1+
234.88160	262	
236.89067	234	1+
238.06594	124	
238.93917	148	
239.49641	104	
240.94078	1428	
240.95846	620	1+
241.93884	4226	1+
242.94085	3056	1+
242.96005	614	1+
244.12474	142	
244.89332	106	
244.95724	3026	1+
245.83759	106	
245.94138	436	
246.95325	3754	1+
248.80071	144	
248.82145	94	
248.89907	634	1+
248.93673	242	1+
248.95150	94	
249.03822	98	
250.06737	226	1+
250.09465	176	1+
250.12044	94	
250.89573	328	1+
250.94856	140	
250.97102	182	
250.99512	98	
251.20996	166	
252.89529	108	
253.83982	272	1+
253.90497	236	
254.11875	142	
255.09471	144	
256.71908	106	
258.08817	98	
258.39994	96	
258.44329	132	
258.97416	182	
259.85159	240	1+
259.88485	98	
260.97069	618	1+
262.84403	234	1+
263.46005	114	
263.97447	100	
265.08870	124	
265.97762	220	1+
266.39967	102	
266.81622	214	
267.06953	128	
267.97088	470	
268.84037	100	
268.95706	262	
268.99538	108	
269.96626	860	1+
270.80485	92	
270.90816	258	1+
271.76175	94	
272.26808	106	
272.43831	94	
272.84641	372	1+
273.90749	188	
276.83861	134	
276.85558	108	
277.09306	264	1+
277.83576	142	
278.12943	188	1+
278.78588	104	
278.80997	196	1+
278.85036	364	1+
279.09845	254	1+
279.33360	98	
279.85411	262	1+
280.26173	118	
280.79178	508	1+
281.93839	218	1+
282.43911	96	
283.84456	558	1+
283.87087	116	
285.12169	94	
285.93651	242	1+
286.05024	96	
286.36532	100	
286.79708	174	1+
286.84429	178	
287.03259	92	
287.25093	92	
289.85682	230	1+
289.90284	98	
290.69510	92	
292.04889	106	
292.26673	194	1+
292.80024	184	1+
292.85709	280	1+
293.11633	106	
294.90178	256	1+
295.42202	112	
296.80653	128	
297.80150	624	1+
298.80327	520	1+
300.80318	118	
300.92165	98	
301.80572	108	
301.86058	972	1+
302.25033	104	
302.64185	94	
302.79994	150	
303.85632	460	1+
303.94796	108	
304.44780	172	1+
305.15636	100	
305.77210	232	1+
305.85131	218	1+
307.28255	256	
307.89130	94	
308.30126	138	
308.50559	94	
309.00404	96	
310.30909	194	
310.87358	100	
311.80387	100	
311.87849	140	
312.79857	108	
312.85832	124	
312.95176	92	
314.80703	174	1+
316.86521	102	
317.04220	190	1+
317.08250	98	
317.81449	276	1+
318.43647	94	
319.23242	94	
320.93264	120	
321.08613	222	1+
321.81619	96	
321.86952	314	
322.15137	120	
322.93096	410	1+
323.87898	92	
323.89451	200	1+
324.16892	154	1+
326.87616	332	1+
327.09745	294	1+
327.15173	104	
328.31187	138	
328.79800	142	
329.18764	104	
329.81833	128	
329.87213	192	
330.89868	94	
330.93992	146	
334.27630	108	
334.88053	172	1+
336.94351	224	
338.24762	106	
338.87301	138	
339.82497	234	1+
339.87743	114	
340.93787	96	
341.83290	134	
342.90846	112	
344.68444	102	
347.82148	100	
348.32107	140	
349.31753	110	
350.84163	94	
351.19707	168	
352.88932	108	
354.20138	176	1+
358.02876	136	
360.23935	92	
362.19073	124	
363.78256	100	
363.91954	100	
364.35543	108	
364.79355	92	
365.31255	116	
366.15030	92	
366.32690	286	1+
367.19907	92	
END IONS

###FS:    #m/z: 363.95662 #charge 1+
###MS: 37
###MSMS: 38
BEGIN IONS
TITLE=Cmpd 28, +MS2(363.9566), 28.0-35.0eV, 0.8min #38
RTINSECONDS=48.3745
SCANS=37-38
PEPMASS=363.95662	288038
CHARGE=1+
100.93455	96	
105.88883	94	
162.19105	96	
182.87076	162	
183.86425	94	
185.85719	104	
189.86364	644	1+
191.85969	836	1+
193.85565	162	
196.88309	534	1+
197.05641	98	
200.87217	98	
205.95513	160	
205.97347	92	
206.88239	150	
207.87855	408	1+
209.94392	2672	1+
210.88348	666	1+
212.87946	3476	1+
214.89554	246	
215.18333	118	
215.89316	114	
218.91421	98	
219.86239	214	1+
220.91117	98	
222.95198	2810	1+
223.88725	194	
223.97578	120	
224.89155	270	
224.94810	4212	1+
225.53587	94	
225.88644	646	1+
225.97225	116	
226.88873	436	1+
226.94725	11312	1+
227.93244	518	
228.89390	958	1+
228.94266	12610	1+
229.09015	114	
230.79361	96	
230.86743	98	
230.88875	5470	1+
233.87968	324	1+
233.96574	108	
234.14899	92	
234.88322	270	1+
234.92969	226	1+
236.19717	178	
238.02425	92	
238.94008	122	
239.07059	156	
239.21336	96	
239.89783	92	
239.98529	94	
240.89924	116	
240.94031	1160	
240.96233	2550	1+
241.19362	94	1+
241.94154	3380	1+
242.95762	2208	1+
242.97812	156	1+
243.42525	92	
243.93591	212	
244.95747	5020	
245.92519	100	
245.94442	308	
246.09880	116	
246.90591	130	
246.95331	5322	1+
247.16157	92	
248.90071	2068	1+
249.02372	106	
249.79926	102	
249.99935	232	1+
250.89546	210	
250.94680	520	
250.97320	296	1+
251.06892	234	1+
251.24705	198	
252.89187	158	
253.90382	588	1+
254.09188	110	
254.13594	154	
254.95762	126	
255.84226	134	
255.90376	178	1+
257.45746	100	
258.97376	732	1+
260.83734	130	
260.96779	1566	1+
262.05021	228	1+
262.82476	116	
263.38753	94	
264.96293	292	1+
265.84951	102	
266.24447	112	
266.81439	258	
266.83340	154	1+
267.81403	166	
267.86070	120	
267.97463	702	1+
268.95879	114	
269.15983	232	1+
269.93390	96	
269.96941	950	1+
270.80789	114	
271.85533	190	
271.91891	144	
273.94206	92	
274.06950	92	
275.17903	100	
276.42288	96	
276.85692	192	
278.09533	104	
278.84944	492	1+
279.10074	138	
279.85332	372	1+
280.26197	120	
280.79491	292	
281.79344	130	
281.98676	130	
282.78943	600	1+
282.98762	260	1+
283.10630	120	
283.78960	388	1+
283.84792	238	
284.82373	242	
284.84590	754	1+
284.87235	118	
284.89956	182	1+
285.02637	94	
285.07722	108	
285.39782	96	
285.84744	578	1+
286.82354	136	
287.82895	110	
288.79409	110	
290.78708	160	
293.43783	104	
293.85612	278	1+
293.99115	116	
294.11888	92	
295.43943	104	
295.93002	310	1+
296.81055	148	
297.80819	132	
298.80341	312	
298.84308	122	
299.80707	332	
299.87257	102	
300.80221	216	
300.98985	270	1+
301.80081	142	
301.85953	788	1+
302.80592	232	1+
303.85743	1116	1+
305.43789	96	
305.79771	94	
306.28333	256	1+
306.43352	150	
306.81079	134	
306.88533	130	
306.93278	174	
307.30646	114	
307.88494	340	1+
308.42560	100	
308.92155	210	1+
309.06697	96	
310.42387	128	
311.88282	182	
313.87473	114	
314.81374	120	
314.94427	110	
316.81409	186	
317.81258	196	1+
317.87224	342	1+
318.59830	110	
318.93544	232	1+
320.92799	112	
321.81713	98	
321.86815	444	1+
322.00481	314	1+
322.85811	226	1+
322.92952	126	
323.00784	258	1+
324.06649	116	
324.89773	136	
326.87477	250	
327.07480	112	
327.88964	114	
328.31248	100	
329.83339	96	
330.88104	204	
331.81298	98	
332.87189	104	
336.33088	110	
336.94417	202	
337.25442	92	
337.33350	140	
337.85041	124	
338.32192	104	
339.83004	138	
340.88150	144	1+
340.94127	276	1+
342.02274	128	
342.19052	96	
347.29701	152	
349.90138	100	
352.35677	100	
355.82838	106	
358.83536	140	
361.08117	138	
361.35680	94	
361.72541	208	1+
362.27700	102	
363.82007	208	1+
364.91308	102	
367.33149	220	1+
END IONS

###FS:    #m/z: 336.94572 #charge 1+
###MS: 37
###MSMS: 39
BEGIN IONS
TITLE=Cmpd 29, +MS2(336.9457), 28.0-35.0eV, 0.8min #39
RTINSECONDS=49.147
SCANS=37,39
PEPMASS=336.94572	91524
CHARGE=1+
126.78546	92	
191.53832	88	
192.89659	98	
197.09291	96	
199.95252	90	
200.92790	86	
204.00619	92	
205.92779	82	
207.97422	150	
208.98304	112	
210.88199	102	
211.12902	82	
211.94378	2098	1+
212.87658	976	1+
212.93063	84	
213.94030	614	1+
214.91861	82	
215.88731	386	1+
215.93920	198	
222.91783	86	
223.93464	88	
223.96142	370	1+
224.97582	142	
225.04951	92	
226.45339	96	
226.89571	120	
227.43763	112	
228.89834	370	1+
229.95388	3136	1+
230.88916	1244	1+
231.94914	1286	1+
232.04180	84	
232.82636	188	1+
232.88700	180	
233.89755	278	
233.94828	320	
234.22434	82	
234.46120	96	
236.82835	102	
237.06344	112	
237.88956	166	
238.88708	84	
239.78661	136	
240.93998	148	
241.04391	82	
242.92748	88	
243.88691	88	
246.55777	92	
246.90648	144	
246.94157	82	
246.97459	154	
247.09361	100	
247.96540	820	1+
248.14353	98	
248.89945	212	
248.98591	356	1+
249.90232	100	
249.96141	612	1+
250.89637	128	1+
251.47947	102	
251.96474	148	
252.13234	110	
252.23333	148	
252.97040	2116	1+
253.90663	228	
254.08482	82	
254.12100	90	
254.90661	156	
254.96675	810	1+
255.03630	144	
255.07267	322	1+
255.95032	96	
256.91636	114	
257.96458	94	
258.15156	88	
258.80286	120	
258.85024	96	
258.90629	200	1+
259.05404	90	
259.95784	188	
262.94787	84	
263.07492	136	
263.83423	114	
265.01566	104	
265.37465	86	
265.80083	82	
265.90712	104	
266.02030	124	
267.83942	158	
267.89513	102	
268.42005	100	
268.83915	120	
268.97335	82	
269.57556	86	
269.84568	90	
270.97451	208	
270.99167	128	
271.10806	86	
271.85175	132	
271.96404	84	
272.85013	740	1+
273.87026	122	
274.91773	100	
275.53982	92	
276.11482	84	
276.16408	82	
276.83958	214	
277.06637	90	
277.79586	102	
277.84756	86	
277.96251	318	1+
278.83605	198	
278.85855	134	
279.11525	156	
279.38491	92	
281.05197	86	
282.80649	94	
283.42847	82	
283.57303	98	
283.87005	82	
284.04310	82	
285.17807	178	1+
285.85084	160	
286.85359	538	1+
286.88251	82	
289.27116	82	
290.02130	94	
290.17186	100	
291.16860	82	
291.79746	92	
291.87578	102	
293.06683	144	
294.06267	88	
294.08202	84	
294.11641	140	
294.86358	142	
297.21639	140	
297.57924	84	
297.87793	100	
298.42068	82	
298.43961	132	
298.95344	142	
299.06091	132	
299.90736	92	
301.51926	82	
302.86378	104	
303.85477	188	1+
305.82322	84	
306.83017	82	
307.05272	88	
308.87492	206	1+
308.97392	90	
309.27505	228	1+
310.81882	110	
310.87807	158	
311.86435	206	1+
311.88387	130	
311.91706	84	
313.42512	82	
313.70345	110	
318.48675	92	
320.76544	92	
321.42770	108	
325.89859	86	
329.31388	82	
329.81847	82	
329.87537	104	
332.70580	82	
335.06174	82	
336.83526	84	
338.83279	90	
339.30456	232	1+
339.87097	86	
340.74927	108	
340.97624	84	
341.77072	104	
341.88412	84	
END IONS

###FS:    #m/z: 359.96168 #charge 1+
###MS: 37
###MSMS: 40
BEGIN IONS
TITLE=Cmpd 30, +MS2(359.9617), 28.0-35.0eV, 0.9min #40
RTINSECONDS=49.919
SCANS=37,40
PEPMASS=359.96168	72762
CHARGE=1+
191.10651	114	
204.90693	90	
206.41976	92	
208.01565	94	
209.94424	896	1+
209.97378	100	
220.06920	116	
220.95795	114	
222.94973	242	
222.96673	94	
223.89854	102	
223.95893	168	
224.94865	908	1+
224.97296	90	
226.88936	274	
226.94716	3196	1+
226.97110	122	
227.93102	456	
228.94239	4274	
229.25197	130	1+
229.94598	114	
230.79358	94	
232.85799	88	
232.93958	188	1+
233.02222	146	
233.63279	98	
235.82679	118	
235.84969	124	
238.84572	106	
238.93839	138	
238.95434	134	
239.97772	88	
240.87833	120	
240.94059	820	
240.96084	406	
241.19084	100	
241.86043	92	
241.94170	492	
242.92734	86	
242.96005	610	1+
243.06144	108	
244.88145	126	
244.95784	2162	1+
245.15825	90	
245.94066	280	
246.95349	1412	
246.97718	234	
248.80584	124	
250.94380	176	
250.96957	128	
251.03831	88	
251.04547	130	
252.87496	120	
254.41978	154	
254.95054	132	
255.99758	94	
258.01557	92	
258.79048	174	1+
258.85043	156	
258.92135	90	
258.97416	108	
260.83591	200	1+
260.96940	250	
261.97166	124	
263.16502	92	
265.09082	90	
265.82071	110	
265.97627	282	1+
266.12017	206	1+
266.93320	88	
266.95872	112	
267.97198	532	
268.95729	364	
269.96866	210	
270.89895	156	
272.84514	184	
272.88665	188	1+
274.84232	320	1+
276.13094	90	
276.80899	94	
276.86916	86	
277.07469	112	
277.92086	190	
277.97476	94	
278.03591	96	
278.38242	90	
278.84734	126	
279.79087	464	1+
279.89394	88	
280.79368	404	1+
280.87375	282	1+
280.91318	174	1+
282.85853	142	
283.82813	136	
283.90601	106	
284.82569	90	
284.87705	182	1+
285.06796	114	
285.79388	146	
287.05120	94	
287.85502	92	
289.41106	92	
290.85749	102	
290.98077	128	
291.85931	246	1+
291.91874	98	
293.31369	120	
293.86666	274	1+
298.80362	308	1+
299.15707	90	
299.87318	132	
300.57115	104	
300.81997	92	
301.85813	86	
302.38117	114	
302.54991	94	
302.92797	90	
302.94865	104	
306.03481	86	
306.15409	116	
306.79882	348	1+
307.86073	244	1+
307.89053	230	1+
308.30284	130	
308.83104	100	
310.30621	142	
310.93303	134	
310.98437	86	
311.88125	124	
313.87766	98	
314.27365	86	
315.16795	174	
315.28015	94	
315.31930	102	
318.93518	92	
320.87659	178	1+
321.22354	164	1+
321.81823	104	
322.93413	112	
323.01772	140	
323.18016	88	
327.81336	202	
328.31286	100	
328.88811	136	
329.09433	100	
329.22761	92	
329.87150	224	
330.87425	96	
332.41703	114	
334.29353	120	
334.81908	92	
335.30681	100	
335.90005	158	
336.86890	116	
336.94420	492	1+
339.31267	96	
339.88055	180	1+
340.15604	94	
340.93605	214	
342.31770	94	
342.36073	86	
342.82245	106	
342.90427	86	
343.87416	86	
345.02765	176	1+
346.03043	204	1+
346.22266	90	
350.84858	106	
352.36207	128	
352.40746	114	
352.98860	118	
357.16047	134	1+
357.26134	154	1+
358.19625	96	
358.61232	114	
358.89936	120	
360.86904	126	
361.19347	86	
361.28034	144	
361.78516	160	
365.12225	86	
365.26501	86	
END IONS

###FS:    #m/z: 336.94547 #charge 1+
###MS: 41
###MSMS: 42
BEGIN IONS
TITLE=Cmpd 31, +MS2(336.9455), 28.0-35.0eV, 0.9min #42
RTINSECONDS=53.6085
SCANS=41-42
PEPMASS=336.94547	77910
CHARGE=1+
191.10544	84	
192.88956	270	
194.89143	134	
197.96000	136	
205.94958	122	
206.95106	84	
207.45314	94	
207.87578	120	
207.97307	110	
210.88406	266	1+
211.91862	106	
211.94501	5536	1+
212.87998	866	1+
213.93911	1906	1+
214.88598	166	
215.88702	438	
215.93745	384	
217.88221	210	
222.02946	102	
222.89920	96	
223.95985	156	
223.97173	148	
225.88270	98	
225.95984	116	
227.00423	106	
227.89283	138	
227.95875	140	
228.14531	96	
228.89232	440	1+
229.95463	3346	1+
230.88987	1064	1+
231.94955	882	1+
232.89093	464	1+
232.90252	92	
233.82585	154	
233.95330	132	
236.07987	128	
236.34323	110	
236.84650	146	
237.08096	222	1+
237.93711	84	
238.03552	86	
239.84422	138	
239.90336	118	
239.95360	196	
240.96337	110	
241.84629	126	
244.10394	100	
245.14731	94	
245.94302	84	
246.13203	86	
246.90812	192	
246.96449	1604	1+
247.96597	1336	1+
248.90212	270	
249.83218	162	
249.85113	128	
249.90405	110	
249.96055	580	
250.95111	302	1+
250.98712	102	
251.19523	94	
251.83595	166	
251.97427	114	
252.97147	2406	1+
253.08719	140	
253.11988	84	
253.90741	162	
254.02158	92	
254.86208	88	
254.96618	1220	1+
255.07421	698	1+
255.10986	124	
255.87865	174	
255.90270	102	
256.25963	104	
256.91428	118	
256.96216	188	
258.84747	190	
258.96895	84	
259.86676	98	
260.83744	92	
260.84914	130	
262.07605	170	1+
262.83063	94	
263.41395	94	
265.01727	150	
265.03990	218	1+
266.79542	96	
266.82965	98	
266.84318	112	
266.86864	90	
267.13591	150	
267.41716	100	
267.83758	132	
268.84116	330	
268.95702	128	
269.84344	152	
270.98023	170	
272.84261	150	
272.87695	128	
272.97762	146	
273.86880	108	
273.95009	242	1+
275.93929	84	
276.81794	102	
276.85724	230	
277.83088	102	
277.86340	214	
278.24527	120	
278.57874	98	
278.81348	104	
278.83880	490	1+
279.10776	88	
279.33973	92	
279.85715	116	
281.87722	90	
281.90680	92	
284.87486	134	
285.08239	86	
285.78721	122	
285.84947	1410	1+
286.85075	1114	1+
286.90198	90	
289.01845	94	
289.07257	100	
290.85610	132	
290.87911	132	
291.04635	154	1+
291.27671	150	1+
291.85609	138	
292.85758	132	
293.10607	158	
293.85030	384	1+
294.00099	114	
295.24502	84	
295.97286	128	
296.87926	194	1+
296.97532	106	
297.12692	118	
297.86130	136	
297.94316	102	
298.30941	142	
299.06175	140	
299.86386	230	1+
301.17566	88	
301.81544	246	1+
303.28700	84	
304.81341	226	1+
305.04873	126	1+
305.85644	234	1+
306.79128	176	
306.93464	102	
307.11406	92	
307.30990	176	1+
307.36805	100	
307.89302	128	
308.28370	114	
309.86683	226	
310.12141	106	
310.85718	274	1+
311.31140	92	
311.40250	94	
313.90746	88	
315.27797	88	
316.87886	214	1+
319.28269	88	
320.95883	88	
322.29977	204	1+
322.33729	84	
323.01510	116	
323.23731	94	
323.60871	92	
324.89392	138	
324.92615	94	
325.17990	174	1+
325.88753	248	1+
326.01167	90	
328.88118	308	1+
329.09300	122	
329.32569	104	
331.20478	112	
332.80700	92	
333.13136	104	
333.88351	234	1+
335.79723	102	
337.31616	84	
340.20602	94	
340.29430	172	
END IONS

###FS:    #m/z: 507.84427 #charge 1+
###MS: 41
###MSMS: 43
BEGIN IONS
TITLE=Cmpd 32, +MS2(507.8443), 28.2-35.2eV, 0.9min #43
RTINSECONDS=54.3805
SCANS=41,43
PEPMASS=507.84427	61468
CHARGE=1+
196.01520	168	
223.97925	164	
224.11899	142	
225.88644	130	
232.85541	116	
238.06724	174	1+
239.85513	134	
241.85483	186	1+
247.39244	152	
250.84122	128	
254.05055	140	
254.09629	138	
259.09522	138	
266.13175	324	1+
266.16869	176	
272.39111	170	
272.87529	146	
273.89507	162	
275.84967	214	
276.10965	144	
278.83554	226	
278.85421	116	
278.96152	134	
279.83661	118	
279.95388	346	1+
283.97805	120	
284.14089	198	1+
284.87421	132	
288.86745	164	
289.03364	130	
289.76361	136	
289.87906	196	
290.86659	240	
291.13585	258	1+
291.88063	196	
291.89757	124	
292.11882	146	
292.88757	142	
293.81970	216	1+
293.87499	750	
293.92889	196	1+
294.89236	378	1+
294.95454	276	1+
295.86125	118	
295.87239	134	
296.85614	364	
296.94634	230	1+
296.99952	172	
297.85776	228	
298.85835	194	
298.87733	318	
299.84590	576	1+
302.88207	160	
302.90514	136	
303.80145	136	
303.86261	496	1+
305.86643	266	
306.12576	242	1+
306.83608	318	1+
306.98413	120	
307.88915	670	1+
308.14332	888	1+
308.87310	598	
309.88791	410	
310.15718	196	
310.87442	176	
311.82096	202	1+
311.88443	2022	1+
312.83988	120	
313.87889	186	
314.86339	1106	1+
314.89234	246	
315.05271	208	1+
316.02941	172	
316.78327	140	
316.86415	724	1+
318.86193	330	1+
320.93399	180	
321.28586	118	
323.85764	140	
323.87366	128	
324.86097	230	
325.86690	288	
325.89954	430	
326.81187	122	
326.88177	818	1+
326.91882	172	
328.73232	130	
328.86614	412	1+
330.50569	164	
330.79776	132	
330.87951	690	1+
330.91464	118	
331.78621	128	
331.83292	178	
332.87431	984	1+
334.86248	126	
334.89481	144	
335.84829	186	
335.90295	132	
335.98011	260	1+
336.87503	728	1+
336.94289	292	1+
337.10032	242	1+
337.80149	148	
337.87958	606	1+
339.87773	140	
339.90433	242	1+
340.90708	204	1+
342.91445	266	1+
343.87466	198	
343.90901	292	1+
345.86317	168	
346.89339	136	
348.89760	296	1+
348.91996	166	
349.75109	148	1+
349.80948	256	1+
349.85718	132	
350.16006	204	1+
350.83964	270	1+
350.88482	708	1+
352.78097	136	
352.90940	116	
353.13638	118	
353.36430	166	
353.85419	298	1+
354.80680	122	
355.88891	320	1+
356.71494	128	
357.07363	122	
358.87814	140	
359.09754	202	1+
359.83781	204	1+
359.88849	170	1+
360.83373	234	1+
360.86561	258	1+
361.01466	150	
364.87619	330	1+
365.08998	124	
365.15113	184	
366.83593	190	
367.71025	166	
367.77678	196	1+
367.85628	138	
368.89525	738	1+
369.22929	212	
369.83577	826	1+
370.86365	144	
371.83554	366	
371.90603	280	
372.78366	200	1+
372.81690	136	
373.81709	512	1+
373.89960	372	1+
373.95525	286	1+
374.71892	124	
374.81923	436	1+
374.95949	224	1+
376.88465	304	1+
379.76762	124	
380.73428	126	
381.38687	136	
381.83858	180	
381.90358	158	
382.79846	180	1+
383.71209	138	
383.88195	178	1+
383.89516	136	
384.85053	658	1+
384.89727	198	1+
385.77452	196	1+
385.82809	140	
386.84510	544	1+
387.84687	372	1+
389.19295	148	
389.30309	176	
389.85126	122	
389.87850	142	
389.91631	118	
390.83992	1450	1+
391.92502	324	1+
392.82645	1230	1+
393.19760	226	1+
393.74948	116	
393.79913	142	
394.83153	536	1+
398.37652	128	
398.86797	206	
399.85329	164	
401.09568	122	
402.82418	134	
402.85860	508	1+
404.89015	118	
405.85945	1072	1+
405.90308	196	
406.81944	264	1+
407.84325	144	
408.85377	2552	1+
410.07931	152	1+
410.83758	2330	1+
411.06613	168	1+
411.81641	140	
411.90372	244	1+
412.84311	898	1+
413.07425	132	
414.89447	220	1+
415.82077	274	1+
415.87346	184	
417.15499	136	
418.85137	142	
419.91546	156	
421.88061	638	1+
422.76747	180	1+
422.82578	148	
422.86718	304	
423.86832	906	1+
424.82204	142	
425.14022	130	
425.74499	124	
425.87205	288	
426.86084	1154	1+
426.93093	124	
427.73699	182	
428.38355	128	
428.84717	2936	1+
429.39956	142	1+
429.89028	118	
430.84668	546	
431.86521	1014	1+
433.05116	138	1+
433.85303	614	1+
435.86215	206	
438.76381	152	
441.89409	118	
443.68339	116	
444.87302	3754	1+
445.35379	210	1+
446.10042	164	
447.70944	126	
449.87906	1148	1+
457.90457	746	1+
462.88374	1394	1+
463.07893	116	
464.87572	216	1+
467.88786	1740	1+
469.24405	146	
485.89897	838	1+
487.90409	186	
489.80735	174	1+
490.73209	226	1+
495.18346	164	
503.07563	142	1+
503.15495	186	1+
505.11643	224	1+
505.21728	162	1+
508.74874	124	1+
510.27700	102	1+
END IONS

###FS:    #m/z: 359.96110 #charge 1+
###MS: 41
###MSMS: 44
BEGIN IONS
TITLE=Cmpd 33, +MS2(359.9611), 28.0-35.0eV, 1.0min #44
RTINSECONDS=55.153
SCANS=41,44
PEPMASS=359.96110	52650
CHARGE=1+
110.91412	88	
157.31950	84	
182.96302	82	
205.94956	128	
207.93603	96	
209.94407	836	1+
216.91619	86	
219.87951	92	
222.95152	792	1+
224.94823	1010	1+
224.96734	192	
225.97024	178	
226.03018	84	
226.89125	122	
226.94727	3816	1+
226.97260	134	
227.08889	88	
227.92808	358	
228.05267	86	
228.89333	84	
228.94267	4360	
229.94139	160	
232.84116	82	
237.49773	82	
238.21184	106	
240.94045	716	
240.96236	596	1+
241.90179	120	
241.94151	562	1+
241.98844	106	
242.95905	496	
243.02691	90	
243.86864	80	
244.95864	2406	1+
245.06029	102	
245.93974	256	
246.95227	1582	
248.80656	156	
249.23165	86	
250.83660	92	
250.92093	132	
250.94305	88	
250.96705	136	
251.93543	86	
251.99110	96	
252.95500	158	
253.96681	124	
254.51278	90	
256.11653	84	
256.71932	124	
258.97585	118	
259.13682	102	
259.84698	86	
260.04119	84	
260.97161	550	1+
263.84897	90	
263.98322	110	
264.82111	98	
264.90701	92	
264.97068	96	
266.78296	220	1+
266.81491	194	
266.98640	132	
267.40303	106	
267.81296	104	
267.84384	210	1+
267.89114	254	1+
267.91122	92	
267.97356	604	
268.00844	256	1+
268.86928	82	
268.96070	616	1+
269.85042	234	1+
269.96670	380	1+
270.88596	88	
271.40131	108	
271.47879	106	
271.81611	84	
273.84865	108	
274.42988	82	
275.96648	134	
276.15343	86	
276.45368	88	
276.79436	102	
276.80764	84	
276.85052	126	
278.80034	86	
278.86368	188	1+
280.79253	200	1+
281.85222	96	
282.13786	82	
283.38485	86	
283.49061	88	
287.81265	152	1+
287.99448	102	
288.84528	156	
289.89582	82	
290.85984	132	
294.27333	84	
294.85005	282	1+
294.87623	92	
295.02149	148	
295.06154	92	
295.42906	100	
295.92695	82	
296.80701	138	
297.81655	156	
298.80494	476	1+
299.46102	102	
299.59260	112	
299.85744	112	
300.78539	126	
300.92888	88	
301.25164	220	1+
302.90817	84	
303.88177	86	
304.10667	84	
304.35078	96	
306.07572	86	
306.28818	88	
306.92689	214	1+
307.24314	98	
307.29330	112	
307.86533	282	1+
309.16370	98	
310.15088	92	
310.38043	92	
311.89033	86	
313.11678	94	
313.81604	166	1+
313.94246	102	
314.81107	274	1+
315.49582	96	
321.09099	92	
322.92915	218	
323.01535	306	
323.31702	100	
324.89312	132	
325.29016	84	
325.88972	88	
327.30447	252	1+
327.80661	200	1+
327.87768	126	
328.18758	118	
330.17083	92	
331.87091	96	
332.39667	100	
333.91448	90	
335.32260	96	
335.36533	88	
335.39685	82	
336.94356	160	
338.05331	122	
338.33579	130	
338.76197	90	
339.81278	120	
339.86183	130	
339.92963	88	
340.93935	156	
342.90394	126	
346.14253	82	
348.74628	126	
349.18193	132	
350.76611	82	
350.85371	116	
351.97418	94	
352.44453	96	
352.83895	84	
353.76128	128	
355.84156	242	1+
356.51096	90	
358.19877	106	
360.87706	94	
361.06969	114	
361.70924	92	
364.78892	114	
365.34957	112	
365.55147	88	
END IONS

###FS:    #m/z: 322.93008 #charge 1+
###MS: 45
###MSMS: 46
BEGIN IONS
TITLE=Cmpd 34, +MS2(322.9301), 28.0-35.0eV, 1.0min #46
RTINSECONDS=58.8225
SCANS=45-46
PEPMASS=322.93008	2051768
CHARGE=1+
47.92796	78	
80.63007	84	
85.10426	82	
91.15166	76	
129.17483	92	
189.93272	84	
190.93417	78	
193.88919	216	1+
196.08882	80	
197.89454	106	
200.88061	84	
201.04540	126	
202.81016	80	
205.94824	436	1+
205.97173	124	
206.97308	132	
207.97148	212	
209.13466	100	
210.98566	86	
211.90174	90	
212.88481	218	1+
217.87003	76	
217.88295	90	
220.89680	78	
220.93810	254	1+
221.88299	112	
221.94433	180	1+
223.95995	212	
224.95280	124	
224.97559	76	
225.79248	80	
225.86270	184	1+
225.97332	102	
227.07463	90	
227.82480	88	
227.93121	308	1+
227.95343	76	
228.84099	84	
228.89699	90	
229.88266	84	
230.84828	80	
232.07012	94	
232.48358	110	
233.89836	120	
235.53953	94	
235.91488	90	
236.94374	82	
237.93944	474	1+
237.99677	88	
238.43366	84	
238.94124	404	1+
239.08137	242	
240.94069	6384	
241.89078	92	
241.94207	5706	
242.31616	82	
242.88253	104	
242.94189	16880	1+
243.83809	116	
243.88230	88	
244.10379	82	
244.79304	92	
244.94018	4428	1+
246.13195	94	
246.97366	160	
247.04005	76	
247.16366	80	
247.67375	100	
247.97856	272	
248.85277	124	
248.99918	78	
250.97185	224	1+
251.07751	274	1+
251.10374	84	
253.83532	128	
253.92184	126	
253.94115	86	
255.82265	118	
256.38698	80	
257.09890	86	
257.15379	82	
257.80004	344	1+
258.97685	80	
259.10716	80	
259.23400	82	
260.84980	92	
260.93274	80	
261.88592	78	
262.82968	164	
263.02948	84	
264.53925	94	
264.86222	120	
264.97092	86	
265.05592	80	
266.96341	122	
267.90101	78	
268.79243	96	
268.95955	174	
269.40036	76	
269.79248	214	
270.85122	90	
270.87350	78	
271.89509	92	
272.79609	226	1+
272.85030	86	
273.10338	96	
273.88487	104	
274.85202	130	
274.92884	84	
275.91892	160	
277.36903	86	
277.99789	130	1+
279.09098	1250	1+
280.84382	102	
280.95758	84	
281.24737	76	
282.09616	230	1+
283.02991	268	1+
283.07439	308	1+
283.19696	82	
284.29146	390	1+
284.31995	76	
285.85730	134	
285.89561	140	
286.87218	76	
287.10966	82	
289.79007	102	
290.85906	136	
290.90838	76	
291.79980	102	
291.85695	112	
292.88497	88	
293.16329	172	
293.29484	92	
293.84806	104	
294.28631	80	
296.04371	154	1+
298.41662	78	
299.79923	120	
299.82776	128	
300.81786	214	1+
302.96448	80	
303.24429	92	
304.02305	82	
304.19891	78	
304.88716	174	1+
305.03258	100	
305.14832	84	
305.27065	84	
305.52595	88	
305.87036	146	
306.08400	84	
307.80060	198	1+
307.88786	128	
308.29716	156	
308.87115	112	
309.87671	240	1+
309.91776	94	
310.30572	312	
310.81896	80	
311.39402	92	
311.48504	106	
312.80510	118	
312.82382	148	
313.01994	110	
313.09503	80	
313.24044	78	
319.00175	76	
319.81415	268	1+
320.96996	78	
322.17884	90	
322.86234	80	
323.79870	80	
324.89172	208	1+
325.17721	118	
325.23868	102	
326.75787	82	
328.00778	80	
END IONS

###FS:    #m/z: 340.94065 #charge 1+
###MS: 45
###MSMS: 47
BEGIN IONS
TITLE=Cmpd 35, +MS2(340.9406), 28.0-35.0eV, 1.0min #47
RTINSECONDS=59.595
SCANS=45,47
PEPMASS=340.94065	788800
CHARGE=1+
118.24328	100	
175.31629	80	
191.92982	90	
192.92820	336	1+
194.50867	100	
196.99086	96	
205.95051	82	
208.09567	86	
208.97140	78	
211.39943	82	
212.87763	124	
213.86037	108	
213.87722	322	1+
213.94036	876	1+
214.89230	200	
215.88922	664	1+
215.93632	256	
217.88041	356	
217.93594	142	
220.41510	88	
221.88070	114	
222.83500	80	
223.21660	84	
224.97629	218	
226.12994	84	
226.93017	86	
227.87000	106	
228.94802	138	
229.15900	90	
230.89016	506	1+
231.94970	1000	1+
232.88576	106	
233.16930	90	
233.89761	284	
234.14328	84	
234.38941	82	
235.89397	134	
237.08279	192	1+
238.89669	212	1+
238.95146	126	
239.92808	78	
240.23056	170	
240.83636	152	
240.88953	80	
241.23650	182	
242.66134	88	
242.94766	92	
243.55370	82	
243.83156	340	
243.96331	114	
244.44549	116	
244.60475	100	
244.88061	214	1+
244.91657	164	
245.06010	98	
245.83060	110	
246.97670	170	
248.87685	88	
248.95789	464	1+
249.90015	162	
249.96118	394	1+
250.02809	92	
250.82747	84	
250.99293	144	
251.73856	110	
254.09375	126	
254.93828	86	
254.96693	644	
255.07478	242	
255.90481	194	1+
255.94656	84	
256.83516	84	
257.96216	84	
258.84827	232	1+
258.90942	236	1+
258.96179	154	
259.07767	114	
259.89258	170	1+
259.91177	160	1+
259.95981	84	
260.44126	98	
260.83678	180	1+
260.85340	136	
263.06250	126	
263.14017	96	
263.51965	80	
263.99315	94	
264.07122	138	
265.84273	166	1+
266.89095	90	
267.13926	148	
267.40899	82	
268.84394	136	
272.07946	82	
272.84443	218	1+
272.93430	296	
272.97696	90	
273.00356	84	
274.37890	80	
274.90202	84	
275.85187	360	1+
276.75953	100	
276.96836	120	
277.83534	126	
277.87270	90	
277.94180	184	1+
278.12204	100	
278.84520	270	
278.86541	108	
279.84948	480	1+
279.88482	102	
279.91565	160	
280.08300	80	
280.13481	88	
281.04968	104	
282.20171	92	
282.27658	108	
282.91519	112	
282.97360	80	
283.85090	96	
283.95134	92	
284.29310	94	
286.91210	106	
287.41543	80	
287.84012	86	
289.28135	110	
289.78643	98	
289.88188	80	
290.85391	256	1+
292.33227	86	
293.14951	80	
294.86735	164	
295.25768	114	
296.43012	82	
298.42473	92	
299.78698	224	1+
301.86200	128	
301.87964	78	
302.92890	92	
304.37217	92	
304.88778	154	
306.02173	98	
306.82564	80	
306.90594	254	1+
307.29113	142	
307.80324	132	
307.88021	130	
308.29501	200	
310.42650	78	
310.87881	258	1+
311.86648	150	
312.96456	80	
313.87201	100	
314.81545	88	
316.91528	92	
320.04456	108	
320.30567	130	
322.24280	124	
323.30267	134	
323.82740	88	
325.18760	86	
325.48203	90	
326.05181	100	
326.17335	106	
326.30252	80	
327.88373	314	1+
328.82464	88	
329.00740	100	
329.38589	100	
329.40582	158	
329.82071	98	
329.87450	128	
330.81540	142	
331.81681	140	
332.88610	82	
337.40333	84	
342.15430	114	
END IONS

###FS:    #m/z: 336.94554 #charge 1+
###MS: 45
###MSMS: 48
BEGIN IONS
TITLE=Cmpd 36, +MS2(336.9455), 28.0-35.0eV, 1.0min #48
RTINSECONDS=60.3675
SCANS=45,48
PEPMASS=336.94554	69350
CHARGE=1+
106.09237	90	
182.87160	112	
194.92144	90	
196.88512	132	
205.94905	158	
206.97623	208	1+
208.80304	86	
210.88397	268	
211.94429	2324	1+
212.87952	580	1+
213.89628	82	
213.93877	710	1+
214.88129	102	
215.88840	304	
215.93755	136	
217.83745	78	
217.88348	86	
221.69458	90	
222.89931	90	
222.95503	94	
223.96108	108	
223.97492	134	
224.05031	92	
228.89576	150	
229.95420	2530	1+
230.88868	1460	1+
231.95036	1132	
232.82461	100	
232.85047	94	
233.89860	392	1+
233.94614	268	1+
234.88805	82	
235.14971	86	
235.21359	78	
235.89328	230	
235.95325	124	
237.09328	86	
237.46207	84	
238.05465	98	
238.98770	92	
239.90713	80	
240.01740	88	
241.19844	104	
241.84206	114	
242.06887	90	
244.09429	86	
244.45310	84	
246.90327	80	
247.01300	78	
247.96568	732	1+
248.89981	494	1+
249.05913	78	
249.43144	100	
249.96243	246	
250.83615	118	
250.96414	128	
250.97975	130	
251.01228	114	
251.03449	80	
251.83784	196	
251.88171	130	
251.97057	112	
252.06026	92	
252.07954	150	
252.83649	108	
252.97064	1508	1+
253.47322	100	
253.90355	436	1+
254.09246	94	
254.96529	590	1+
255.07485	382	
255.88982	78	
256.96348	122	
257.06556	78	
258.85591	124	
259.23608	88	
259.85724	114	
259.92035	92	
261.15307	86	
261.83430	78	
264.06807	102	
264.87489	92	
265.11353	86	
267.00333	78	
267.79641	84	
267.83893	326	
267.88690	106	
268.56258	80	
268.57694	84	
268.81019	144	
268.84283	706	1+
269.11236	86	
270.98328	256	
271.86253	84	
271.91523	138	
271.94365	96	
272.42003	84	
272.84479	106	
272.91541	134	
272.97805	140	
273.90388	80	
274.87779	98	
275.12604	80	
276.84240	196	
276.85820	588	1+
277.84135	122	
278.04179	78	
278.24309	80	
278.83834	324	
279.09319	156	
279.83474	142	
279.87068	84	
279.94549	86	
281.00037	84	
281.04868	120	
281.55729	104	
282.87055	88	
283.36013	90	
285.86457	140	
286.42121	82	
286.84882	898	1+
287.85108	576	1+
289.01218	90	
290.20940	90	
290.78929	80	
291.26249	100	
291.86337	120	
292.10633	300	1+
292.43971	82	
293.10695	208	1+
293.85458	122	
294.86635	220	1+
295.12703	78	
295.91229	78	
295.99666	88	
296.15723	88	
296.92283	86	
297.89618	116	
297.92229	84	
299.00888	86	
299.87451	106	
300.96285	84	
304.93601	86	
305.90797	80	
305.94040	98	
307.70192	84	
307.88494	102	
308.29786	116	
308.87045	158	
309.86824	196	
310.42823	94	
310.87786	182	
312.40013	92	
316.18776	94	
316.76993	116	
318.86371	88	
319.85769	96	
321.18552	90	
323.30518	158	
324.89111	106	
325.38461	86	
327.40337	96	
328.88801	138	
330.89388	84	
331.86438	84	
335.29549	108	
335.78802	142	
336.23146	106	
339.87134	114	
342.38802	94	
END IONS

###FS:    #m/z: 322.93004 #charge 1+
###MS: 49
###MSMS: 50
BEGIN IONS
TITLE=Cmpd 37, +MS2(322.9300), 28.0-35.0eV, 1.1min #50
RTINSECONDS=64.029
SCANS=49-50
PEPMASS=322.93004	1430806
CHARGE=1+
80.22164	76	
176.95109	84	
182.06239	90	
183.08753	84	
192.02478	72	
195.91954	122	
196.13531	76	
197.01505	106	
197.89473	80	
199.93337	84	
201.05132	90	
202.85919	78	
203.10071	72	
203.99419	86	
205.95034	170	
206.89965	86	
207.11710	102	
208.10259	80	
208.89516	88	
209.15602	76	
209.94893	76	
211.83168	72	
211.88905	78	
220.92213	82	
222.07067	180	
223.94189	76	
223.95852	114	
223.97296	114	
224.01011	74	
225.82177	80	
225.86255	86	
225.93593	72	
227.02087	102	
227.92955	232	
228.88983	76	
228.90430	92	
230.83696	78	
230.87081	72	
231.88985	194	1+
233.05314	72	
236.80373	112	
237.88610	96	
238.62889	88	
238.91930	94	
239.07761	192	
239.20984	80	
239.79050	72	
240.94063	4004	
241.02500	72	
241.87580	184	1+
241.93961	13366	1+
242.81805	266	1+
242.94195	9500	1+
244.17130	78	
244.93942	2504	1+
245.89696	92	
246.85700	74	
246.97293	100	
248.49560	96	
248.85594	126	
248.95068	94	
249.03868	112	
249.20388	80	
249.81163	94	
249.96900	100	
250.21144	72	
250.94313	100	
252.84810	74	
252.87556	72	
252.93608	86	
254.88262	132	
255.64403	86	
255.78744	136	
255.82665	86	
256.12748	72	
257.06357	82	
257.11483	96	
257.79830	184	1+
257.94239	92	
260.47862	92	
260.84253	86	
262.82839	302	1+
263.92455	98	
263.97422	72	
264.07971	78	
265.05943	72	
265.85911	74	
265.87677	82	
266.86209	170	
267.98763	86	
268.40363	74	
268.95343	80	
269.08015	74	
269.79869	142	
269.89648	84	
271.43603	98	
272.09375	96	
272.51926	100	
272.84714	78	
272.89625	78	
273.02420	72	
273.79045	114	
274.13495	74	
275.80891	314	1+
275.92518	82	
276.82312	86	
276.86677	116	
279.09160	1242	1+
279.95310	122	
280.05649	72	
280.14678	72	
280.80147	198	1+
281.19180	86	
281.84953	112	
281.95831	78	
282.96902	72	
283.06675	290	1+
284.10899	84	
284.29432	512	1+
284.85694	136	
285.01803	74	
285.19830	74	
288.80766	74	
288.88485	202	1+
288.90562	74	
290.65938	80	
290.78717	140	
290.85650	124	
292.84638	108	
293.87454	152	
294.85254	222	
296.86164	130	
296.87647	80	
297.05188	80	
297.85763	88	
298.82488	116	
299.05583	82	
299.81610	96	
300.85605	202	1+
301.87560	214	1+
301.93727	82	
302.24481	98	
302.74833	82	
303.01139	80	
303.09049	74	
306.88159	160	
307.81957	82	
308.02083	76	
308.29431	206	
309.79772	90	
310.30793	130	
311.81595	138	
311.88594	78	
312.81148	192	1+
315.01408	84	
315.88331	150	
317.41400	90	
317.86702	80	
319.14871	90	
319.29184	220	1+
319.81767	72	
320.21143	84	
322.00706	72	
323.13685	190	1+
323.16491	72	
323.88543	348	1+
323.90884	76	
324.89095	218	1+
326.01170	74	
326.89922	100	
327.80529	186	1+
328.20380	78	
END IONS

###FS:    #m/z: 340.94055 #charge 1+
###MS: 49
###MSMS: 51
BEGIN IONS
TITLE=Cmpd 38, +MS2(340.9405), 28.0-35.0eV, 1.1min #51
RTINSECONDS=64.801
SCANS=49,51
PEPMASS=340.94055	550634
CHARGE=1+
179.69747	80	
182.86832	92	
193.89263	78	
195.02438	78	
195.12391	82	
197.88644	98	
204.43097	80	
206.94571	94	
207.87420	76	
212.87897	114	
212.89536	196	1+
213.88027	234	
213.93924	730	
215.88449	804	1+
215.93964	162	
217.12055	84	
217.94099	90	
218.88262	112	
219.13574	86	
219.88108	80	
221.87223	92	
221.94346	88	
224.87619	84	
226.88199	102	
226.94745	164	
227.10981	78	
228.84338	88	
228.94799	206	
229.02351	108	
230.88982	114	
231.07228	88	
231.54463	106	
231.89318	224	
231.95064	764	1+
233.89661	602	1+
234.08954	84	
235.89128	112	
238.83756	84	
239.07863	86	
240.23104	174	
240.83500	122	
240.96261	120	
241.85077	178	1+
241.96373	88	
243.46569	84	
243.83261	136	
244.38191	98	
244.83687	106	
244.87822	80	
244.95622	134	
245.37553	90	
246.97951	354	1+
247.03954	84	
247.95190	88	
249.96398	164	
251.12132	98	
254.84777	92	
254.90909	136	
254.96609	916	1+
256.07859	98	
256.91297	106	
256.96321	146	
258.03511	86	
258.84482	212	
259.39579	90	
259.84833	210	
259.95466	304	
260.45316	94	
260.83437	532	1+
260.93482	112	
261.43094	190	
261.89910	252	1+
264.00332	114	
264.10008	106	
264.24980	100	
265.01761	168	
265.83719	78	
267.94927	88	
268.85137	148	
269.94471	78	
270.82957	78	
270.98293	82	
271.09228	78	
272.44029	92	
272.84981	170	
274.85808	328	1+
275.88036	90	
276.23093	92	
276.85932	210	
276.90482	96	
276.95413	92	
277.86214	292	
278.05669	84	
278.84396	714	
279.09558	170	1+
279.25573	78	
279.85422	382	
279.90849	80	
279.97039	90	1+
280.80874	80	
280.84507	266	1+
280.93279	78	
282.80620	144	
282.87255	78	
282.89111	80	
283.78679	132	
283.85239	84	
284.35095	76	
284.89809	116	
285.02731	152	
285.79211	102	
287.42935	92	
288.78447	402	1+
288.84075	144	
289.78735	336	1+
290.85824	106	
292.93732	90	
293.87011	138	
294.84639	76	
294.88389	108	
295.84186	210	
296.06442	82	
296.10034	80	
296.38549	86	
296.88221	88	
297.00838	124	
297.86510	210	1+
297.97233	82	
298.28285	90	
299.76041	78	
299.78282	122	
300.17083	78	
301.06735	80	
301.85990	112	
302.07151	76	
302.17399	90	
302.81259	78	
303.21270	78	
303.94924	190	
304.94013	80	
306.39161	84	
306.88424	124	
307.07848	128	
307.79838	172	
307.87949	144	
308.79463	80	
308.82346	106	
311.87039	92	
313.84707	120	
313.88087	118	
314.88562	84	
315.10369	88	
318.99523	82	
320.75415	222	1+
321.43421	92	
323.63499	80	
324.24705	80	
324.89139	236	1+
326.85476	78	
326.96133	88	
327.80567	84	
328.19027	76	
330.25794	78	
330.81821	80	
336.24307	76	
339.05192	82	
339.28466	80	
340.42801	94	
END IONS

###FS:    #m/z: 363.95648 #charge 1+
###MS: 49
###MSMS: 52
BEGIN IONS
TITLE=Cmpd 39, +MS2(363.9565), 28.0-35.0eV, 1.1min #52
RTINSECONDS=65.573
SCANS=49,52
PEPMASS=363.95648	216196
CHARGE=1+
178.94937	104	
189.86355	384	1+
189.99171	102	
191.85868	336	1+
200.94518	144	
207.87035	404	1+
207.95023	108	
208.51728	90	
209.94355	838	
210.88357	192	
211.88867	90	
212.87897	1774	1+
215.96934	106	
216.12273	106	
217.89160	100	
218.90892	144	
218.92982	94	
221.63997	94	
222.90682	88	
222.95349	368	
223.95800	186	
224.94932	618	1+
226.12263	202	
226.88326	102	
226.94721	4832	1+
226.97154	354	1+
227.93173	520	
228.89450	346	1+
228.94267	4112	1+
229.95766	102	
230.85397	116	
230.88975	2600	1+
230.94761	176	
231.98198	94	
232.88735	482	1+
238.93906	164	
240.94047	740	
240.96125	468	
241.94215	476	
241.96200	214	
242.89492	94	
242.94094	1956	1+
243.96179	182	
244.86545	92	
244.95713	2714	
245.88766	116	
245.94793	3490	1+
246.90220	132	
246.95263	2836	1+
248.01454	228	
248.79991	424	1+
248.89984	632	1+
249.80114	310	1+
250.89503	162	
250.94713	160	
250.97091	120	
251.57101	92	
251.87309	98	
251.94523	116	
252.89957	348	1+
252.95355	104	
253.83397	108	
253.90649	304	1+
258.44561	104	
258.80801	136	
258.84384	352	1+
258.93052	120	
258.97204	266	
260.96835	452	1+
261.80024	92	
261.98301	96	
262.82699	152	
264.82528	102	
264.96350	240	1+
265.20064	88	
265.55877	92	
265.95709	100	
266.81476	236	
267.78253	148	
267.81150	442	1+
267.97225	240	
268.36938	108	
268.96105	176	
269.79717	200	1+
269.96795	642	1+
270.30797	106	
270.84998	124	
272.17841	90	
272.91770	94	
273.95421	102	
274.80996	226	1+
274.84982	170	1+
276.61885	110	
277.84032	458	1+
277.88296	90	
278.40713	152	
278.79681	250	1+
278.84187	394	1+
279.10814	192	
280.79352	774	1+
281.40395	106	
281.89102	216	1+
282.42870	98	
282.61645	92	
283.06775	148	
283.78816	428	1+
283.84967	172	
284.40098	162	
284.58931	88	
284.81989	134	
284.84943	112	
285.84204	678	1+
286.37752	114	
286.92376	92	
287.91117	92	
290.80436	150	
290.85175	110	
291.84861	176	
293.11722	224	
293.86314	120	
294.56422	90	
294.85065	120	
295.85229	156	1+
295.86570	90	
295.92711	104	
296.80949	94	
297.80476	90	
298.80460	368	
298.86091	122	
299.34206	88	
299.80446	352	
299.85687	132	
300.80023	774	1+
301.80228	506	1+
301.85913	202	
302.24354	98	
302.85206	832	1+
303.80153	126	
303.85385	708	1+
303.87706	202	1+
303.94305	146	
304.80295	92	
304.99299	222	1+
305.82365	122	
307.44335	138	
308.29364	216	
308.88755	114	
309.79899	102	
309.92447	98	
310.87613	116	
311.17935	90	
311.80563	102	
311.86946	154	
312.40882	94	
312.85918	254	1+
313.92393	104	
314.81529	104	
316.27709	118	
317.81859	116	
318.93608	124	
319.61188	96	
319.80026	162	1+
320.89169	192	1+
321.72915	88	
322.93405	238	
323.80264	108	
324.08377	96	
324.86889	98	
325.14057	130	
325.89881	94	
326.87095	144	
328.82232	164	
332.14626	132	
332.98136	106	
333.05058	120	
335.86703	88	
336.91169	94	
336.94241	136	
336.96367	106	
337.94451	118	
338.76642	98	
339.83835	114	
340.81118	120	
342.90172	90	
342.92241	96	
344.75540	88	
345.94162	106	
348.75752	128	
352.12884	94	
352.76396	220	1+
352.87783	94	
360.19645	130	
363.13371	128	
366.92603	168	
367.33905	108	
368.77904	188	1+
END IONS

###FS:    #m/z: 322.92988 #charge 1+
###MS: 53
###MSMS: 54
BEGIN IONS
TITLE=Cmpd 40, +MS2(322.9299), 28.0-35.0eV, 1.2min #54
RTINSECONDS=69.2455
SCANS=53-54
PEPMASS=322.92988	1714394
CHARGE=1+
104.70192	80	
133.30338	108	
190.92907	72	
191.65922	72	
192.88868	328	
193.91492	94	
195.92207	82	
196.90319	72	
201.04796	134	
202.90461	78	
205.95255	254	1+
206.92668	134	
207.93069	92	
207.97287	208	
208.88354	128	
208.93870	142	
210.88209	72	
213.08647	76	
213.89399	96	
218.88974	128	
219.02982	84	
219.14998	76	
221.07546	74	
221.87020	72	
221.96552	92	
222.83533	76	
222.95581	358	1+
222.98051	74	
223.96201	216	1+
224.84498	78	
224.90069	260	1+
227.86169	72	
227.90193	230	1+
227.93018	130	
228.83014	96	
230.70450	76	
230.83889	116	
231.89035	120	
233.94979	88	
236.90767	72	
237.06711	98	
237.07995	88	
237.99369	92	
238.02639	78	
238.07345	94	
238.93654	192	
239.08113	274	
239.11854	78	
240.23646	94	
240.78652	72	
240.94068	3702	
241.86989	230	1+
241.94246	3224	
242.02251	92	
242.20045	74	
242.94108	10610	1+
243.81957	154	
243.90681	188	1+
244.49162	92	
244.93856	2490	1+
246.85884	78	
246.97527	94	
247.39144	76	
248.03317	126	
248.16646	76	
249.01466	74	
249.09207	76	
249.91856	84	
250.91517	82	
251.92561	72	
251.97222	88	
253.08065	84	
253.83568	120	
253.90588	74	
254.83604	80	
254.87323	90	
255.91140	96	
256.86025	116	
256.88981	236	1+
257.00627	78	
257.80836	78	
257.95829	100	
258.02733	74	
260.83140	334	1+
260.93332	92	
261.47292	158	
262.43631	78	
263.10112	84	
263.90029	102	
265.00181	92	
265.05761	122	
265.08247	80	
265.16723	96	
265.85777	74	
266.25356	74	
266.27562	88	
266.86554	76	
266.96333	76	
267.78854	188	1+
268.95639	192	
269.01364	82	
269.07997	72	
269.87047	76	
270.43137	100	
271.84867	74	
272.84628	340	1+
272.89621	148	
272.95516	78	
273.79650	306	1+
274.02866	86	
274.43586	100	
274.86939	110	
276.44958	82	
276.83719	138	
277.85351	122	
278.85632	200	
279.09132	880	1+
280.07815	88	
280.36888	102	
280.79461	204	
281.37730	84	
281.89386	248	1+
282.88063	82	
283.07059	160	
283.83550	78	
284.29269	418	1+
284.87261	170	
285.00971	76	
288.94528	78	
289.13948	90	
289.78781	154	
289.86597	84	
290.85396	294	1+
291.80326	152	
291.85799	178	1+
293.85055	266	1+
296.48503	82	
298.11937	84	
300.06650	76	
301.23347	86	
302.11869	74	
302.81042	254	1+
302.85979	78	
303.27432	74	
303.76854	74	
306.02055	122	
306.27563	100	
307.79836	116	
308.86697	174	
308.90473	80	
309.14895	82	
309.88638	108	
310.30803	148	
310.88038	216	1+
314.87455	74	
315.27831	90	
318.11870	84	
318.81118	76	
318.88111	82	
320.10131	74	
321.88455	200	1+
321.92851	76	
322.20524	84	
323.06016	100	
323.46042	90	
324.20308	80	
324.30459	82	
324.89241	308	1+
325.19633	74	
325.31368	84	
325.79009	74	
326.18234	92	
326.96358	76	
328.18122	72	
END IONS

###FS:    #m/z: 340.94050 #charge 1+
###MS: 53
###MSMS: 55
BEGIN IONS
TITLE=Cmpd 41, +MS2(340.9405), 28.0-35.0eV, 1.2min #55
RTINSECONDS=70.018
SCANS=53,55
PEPMASS=340.94050	653886
CHARGE=1+
125.34909	90	
189.86221	114	
189.94899	254	1+
192.92645	144	
210.93575	132	
212.87908	200	
212.90025	100	
213.88313	104	
213.94075	1376	1+
215.88769	668	1+
215.93804	324	1+
216.99628	122	
217.88359	398	1+
217.99901	86	
218.01153	94	
220.46073	98	
222.95740	346	1+
223.53942	98	
226.83602	82	
228.93986	330	1+
231.89293	286	
231.95100	718	1+
232.51502	98	
233.87297	104	
233.89791	354	
233.92205	156	
233.94783	236	
235.38869	104	
235.89299	300	
237.00405	114	
237.06310	106	
238.43171	78	
238.84161	136	
238.93433	96	
238.99324	100	
239.05580	90	
240.84759	192	
241.03266	90	
241.84277	328	1+
242.00790	92	
242.52359	92	
242.83133	122	
243.87786	268	1+
244.83659	126	
244.90055	92	
244.96427	100	
247.90915	106	
247.95059	86	
247.96354	80	
247.97720	98	
248.89933	140	
248.95253	78	
249.85130	80	
249.91265	88	
249.96234	178	
250.52833	82	
250.67408	78	
252.26458	94	
253.92319	92	
254.90606	82	
254.96684	916	1+
255.02800	90	
255.07200	168	
256.09781	88	
256.90322	88	
256.96545	112	
257.79858	218	1+
257.82636	78	
258.84315	212	
258.91095	128	
259.82889	442	1+
259.84976	266	1+
260.83291	368	1+
260.93285	136	
262.92606	152	
263.83773	154	
264.36148	78	
265.01684	108	
265.05678	82	
266.87206	120	
266.99571	96	
268.84247	122	
269.88240	154	
269.91269	82	
270.00129	98	
270.80058	90	
270.84227	140	
270.88161	140	
270.97256	90	
272.79393	124	
272.90237	88	
272.97941	196	
273.06226	84	
273.84543	130	
274.81830	108	
275.98842	112	
276.85569	780	1+
278.04225	78	
278.84561	1308	1+
278.90282	78	
279.15408	78	
279.97023	154	
280.89325	114	
280.98887	106	
281.82475	168	1+
281.84764	84	
283.88477	148	
283.92864	118	
285.88946	82	
286.78912	80	
286.86648	84	
288.81418	168	
289.40483	86	
290.23812	124	
290.78528	198	
290.85623	160	
291.80497	98	
291.85667	184	
291.92120	94	
292.03433	80	
292.87118	110	
293.85780	324	1+
294.41044	90	
294.80513	84	
294.86418	298	1+
296.85598	120	
298.08332	122	
298.23591	80	
298.31017	86	
298.68596	88	
299.01890	136	
299.23132	88	
299.79444	110	
299.86834	188	1+
299.91568	80	
301.62146	94	
301.85337	90	
302.17404	84	
302.94962	102	
303.91959	140	
303.94402	80	
304.92302	100	
305.22107	84	
306.43456	78	
307.88524	158	
309.83582	98	
310.30494	84	
310.88929	100	
311.59729	100	
311.88733	120	
312.80867	130	
312.84081	78	
316.79295	80	
317.87346	92	
317.89533	84	
319.41207	80	
319.84807	124	
319.88549	150	
320.61377	92	
322.87797	90	
323.42089	80	
325.25857	80	
327.42097	78	
329.78274	102	
329.87403	172	
331.81299	86	
336.84634	80	
338.90920	94	
340.92183	94	
342.90616	94	
343.89199	82	
END IONS

###FS:    #m/z: 363.95629 #charge 1+
###MS: 53
###MSMS: 56
BEGIN IONS
TITLE=Cmpd 42, +MS2(363.9563), 28.0-35.0eV, 1.2min #56
RTINSECONDS=70.79
SCANS=53,56
PEPMASS=363.95629	268536
CHARGE=1+
135.80037	88	
156.71345	98	
181.98608	124	
189.86286	210	
191.85904	144	
195.97205	106	
203.87488	102	
207.94691	112	
208.87904	86	
209.94387	678	1+
210.88463	158	
211.87881	100	
212.88079	1022	
218.88951	132	
218.90854	86	
222.95161	336	1+
224.95141	522	1+
224.97284	178	1+
226.87190	104	
226.94771	4120	1+
226.97330	216	
227.63744	102	
227.93088	374	
228.00268	92	
228.89623	412	1+
228.94277	3856	1+
230.88804	1438	1+
230.94613	150	
234.50808	92	
234.88260	142	
237.13107	86	
239.02555	96	
240.94152	704	
240.95882	308	
241.94025	2578	1+
241.96142	256	
242.85523	86	
242.94251	1654	1+
243.05551	122	
244.83662	240	1+
244.95698	2392	1+
245.94269	308	
246.13569	88	
246.90961	144	
246.95328	2714	1+
246.97426	90	
247.83398	104	
248.80152	308	
248.90030	826	1+
248.95404	102	
250.89738	296	
250.95014	218	1+
250.96886	234	
253.80391	92	
257.01229	92	
257.90879	100	
258.84053	226	1+
260.32439	86	
260.43526	114	
260.95369	128	
260.97040	512	1+
261.83576	86	
261.93349	84	
262.96959	104	
263.97785	108	
264.79114	90	
264.82895	142	
265.80874	100	
265.97883	100	
266.78729	156	
266.81568	210	
266.85156	124	
266.95933	92	
267.82541	138	
267.84817	96	
267.97314	294	
267.99338	106	
268.96173	880	1+
269.80436	214	
269.96684	530	1+
270.82713	146	
271.91640	86	
272.84236	108	
272.91995	180	1+
273.93315	86	
273.94790	86	
276.42497	92	
276.84569	138	
278.84478	378	1+
280.79367	628	1+
280.86068	154	
280.92634	102	
281.81833	358	1+
281.96756	88	
282.79361	252	
282.82743	320	1+
283.79070	146	
283.84969	206	
284.04887	102	
284.79098	100	
284.81328	138	
284.91966	216	1+
285.82077	86	
285.84496	480	1+
285.90067	116	
286.41919	218	
286.81254	148	
290.40625	86	
290.43372	190	1+
290.92315	86	
291.79873	86	
291.81533	132	
292.67529	86	
292.93956	152	
293.91972	92	
295.88886	104	
295.92579	212	
296.09936	120	
296.80820	214	
296.85412	100	
296.93832	98	
297.80474	110	
297.87971	88	
298.42031	96	
298.80533	902	1+
298.85922	98	
299.87478	124	
300.79777	1014	1+
300.94161	94	
301.13000	140	
301.79988	740	1+
301.86058	342	
301.99977	86	
302.85808	170	
303.85512	564	1+
303.96602	130	
304.82599	176	1+
306.80853	96	
306.90561	86	
307.85030	88	
308.07445	96	
308.89135	92	
309.02557	86	
309.58280	90	
310.82640	86	
310.87659	108	
311.93350	94	
315.83435	88	
315.85405	114	
315.88635	88	
316.82366	90	
317.80505	238	1+
318.83083	98	
318.93741	120	
319.88755	140	
320.88309	114	
321.82606	322	1+
321.86525	292	
322.93237	124	
322.99477	86	
323.85708	90	
324.81487	88	
324.85998	88	
324.90011	136	
326.83275	88	
326.87477	302	1+
332.92075	122	
333.31532	96	
334.59461	106	
335.88496	198	
336.94750	112	
338.75957	114	
338.87190	114	
339.82647	120	
340.76564	152	
340.94048	138	
341.16886	102	
348.40800	100	
349.77591	92	
353.88772	150	
356.77388	122	
357.86366	88	
359.85445	146	
363.31016	160	1+
363.92525	138	
367.77025	114	
END IONS

###FS:    #m/z: 363.95628 #charge 1+
###MS: 57
###MSMS: 58
BEGIN IONS
TITLE=Cmpd 43, +MS2(363.9563), 28.0-35.0eV, 1.3min #58
RTINSECONDS=74.491
SCANS=57-58
PEPMASS=363.95628	259744
CHARGE=1+
62.26757	86	
120.86563	88	
132.01769	96	
146.95104	90	
178.94683	132	
183.86433	90	
189.86159	576	1+
191.85922	678	1+
193.10011	100	
194.89039	168	
196.88438	204	
197.96228	90	
207.87564	292	
207.94871	354	
209.94413	2870	1+
210.88488	438	1+
212.87991	4004	1+
212.90090	86	
217.87222	98	
218.90120	88	
221.89254	154	1+
222.95315	1288	
223.94695	4162	1+
224.94886	3528	1+
224.97751	170	
225.82739	92	
225.86610	100	
225.88629	196	
226.89309	144	
226.91315	92	
226.94728	12046	1+
226.97172	468	
227.09015	108	
227.87789	88	
228.89386	796	1+
228.94217	12530	1+
229.06597	120	
229.54890	100	
230.82771	94	
230.88934	4690	1+
231.93177	106	
231.98064	102	
232.88630	824	1+
233.90563	124	
234.88146	398	1+
234.99722	94	
235.97506	92	
236.02056	88	
236.80067	88	
237.91774	274	1+
237.93337	90	
238.89277	90	
239.07526	222	1+
240.94026	762	
240.96294	1542	1+
241.94088	688	
242.83357	90	
242.91034	88	
242.94245	1946	1+
242.95987	632	
243.82422	88	
243.91214	184	1+
243.96133	306	
244.04253	108	
244.43969	108	
244.95728	5944	1+
245.08103	92	
245.89698	116	
246.81402	104	
246.84685	90	
246.89983	272	
246.95304	4942	1+
247.06368	174	1+
248.03440	214	1+
248.80332	222	
248.89941	1794	1+
249.84196	102	
249.91424	130	
250.15113	144	1+
250.90123	196	
250.94644	456	1+
250.96840	322	
251.13104	94	
252.02322	94	
252.59441	100	
252.88997	124	
252.91864	88	
253.08609	174	
253.90646	444	1+
253.97700	180	
258.85007	130	
258.97401	270	1+
260.83287	248	
260.96847	1502	1+
261.06990	98	
261.83353	144	
263.38095	86	
263.97866	472	1+
265.97295	110	
266.81095	588	1+
267.79014	166	
267.85024	318	1+
267.92463	204	
267.97330	536	
268.95704	322	
269.96792	884	1+
271.39744	86	
271.85467	284	1+
271.91422	392	1+
273.79157	106	
275.85184	266	1+
275.98137	96	
276.93772	88	
277.84020	446	1+
278.34749	94	
278.79807	124	
279.04798	92	
279.09684	192	
279.46065	108	
279.79451	180	
279.92052	90	
280.12635	86	
280.41513	88	
280.79486	272	
280.84093	96	
280.89087	174	1+
281.79459	172	
282.79377	286	
282.87557	90	
283.80146	192	
283.85452	242	1+
284.07376	326	1+
284.78934	114	
284.82174	90	
284.98503	130	
285.84330	742	1+
285.89082	124	
285.98306	150	
286.81629	128	
290.88778	114	
291.79447	110	
293.11517	282	1+
293.76620	92	
294.84657	210	1+
294.87008	104	
296.81252	176	
296.93548	88	
297.80118	926	1+
298.80386	802	1+
298.91972	96	
299.87080	138	
300.80102	474	
301.80564	240	
301.86042	436	1+
302.81133	140	
302.94723	88	
303.11804	104	
303.85582	582	1+
304.55852	96	
304.87753	118	
306.43639	116	
306.88073	88	
307.87925	332	1+
309.11220	106	
309.14901	112	
310.30380	118	
310.99536	162	
311.81669	286	1+
311.86191	254	
316.81559	338	
317.73335	98	
318.46923	98	
318.81308	222	
318.83938	92	
318.93503	196	
319.81608	222	
320.81512	128	
321.82210	100	
321.86722	160	
323.82663	174	
323.84878	120	
325.87874	132	
326.87307	510	1+
328.88657	158	
330.87689	124	
336.94376	388	
338.82607	242	1+
338.87430	158	
339.75305	100	
340.93931	156	
343.28047	112	
345.20452	94	
350.86032	94	
357.81971	92	
359.70677	96	
359.75560	124	
360.86756	142	
363.29868	142	
363.54480	100	
364.82085	126	
365.79874	140	1+
366.90010	92	
END IONS

###FS:    #m/z: 507.84426 #charge 1+
###MS: 57
###MSMS: 59
BEGIN IONS
TITLE=Cmpd 44, +MS2(507.8443), 28.2-35.2eV, 1.3min #59
RTINSECONDS=75.2635
SCANS=57,59
PEPMASS=507.84426	68948
CHARGE=1+
196.01677	386	1+
210.03079	150	
214.89064	152	
221.05421	138	
224.98118	154	
226.06264	120	
232.89850	536	
238.95527	158	
239.86104	128	
250.90331	204	
250.96783	132	
252.90107	136	
255.91292	126	
256.95044	206	1+
258.87521	120	
259.87841	132	
260.82247	174	
263.95615	204	1+
266.16738	178	
270.93667	170	1+
272.84876	130	
275.84930	196	
278.83274	408	1+
278.85858	136	
282.92043	142	
282.98599	186	1+
283.98827	132	1+
284.79955	122	
285.85996	162	
285.91660	136	
286.39724	146	1+
286.92637	192	
287.85085	1308	1+
288.02962	244	1+
289.88051	348	1+
290.13087	130	
291.08011	210	1+
291.86398	130	
292.40430	124	
293.86741	1020	1+
296.76544	132	
296.85383	140	
296.98672	120	
298.85409	324	1+
299.84166	156	
301.84673	152	
301.88479	172	
302.83103	228	1+
302.97942	178	1+
303.86754	1016	1+
303.91286	162	
305.86363	2006	1+
306.11967	162	
307.89043	586	
308.14006	1052	1+
308.87312	2250	1+
310.15555	502	1+
310.83576	354	1+
311.39972	320	1+
311.80504	140	
311.86536	130	
311.88278	1278	1+
313.85836	136	
313.87683	244	
314.86592	686	
315.86280	826	1+
317.01085	226	1+
318.81074	138	
318.85790	450	1+
320.87190	118	
321.88443	600	1+
321.91773	164	
322.89104	372	1+
323.87181	984	1+
325.89920	540	
325.99112	182	1+
326.88354	3778	1+
329.81344	130	
330.81307	144	
330.88878	136	
331.79715	178	1+
331.83331	126	
331.88353	158	
332.87592	402	
332.89878	152	
333.87569	238	
334.81335	122	
334.87371	144	
335.86538	118	
335.88442	210	
336.88211	478	1+
337.79357	156	
337.84539	202	1+
337.88496	332	1+
339.81041	130	
339.87929	206	
340.19167	136	
340.87175	260	1+
343.87296	432	1+
343.90728	154	
345.74786	204	1+
345.87096	390	1+
348.17532	118	
348.73351	148	
348.80650	280	1+
348.89153	178	
348.92025	162	
349.76448	306	1+
349.89822	132	
350.01637	138	
350.83135	132	
350.88769	432	1+
350.94546	130	
351.74961	130	
352.87841	122	
353.77752	162	1+
353.85204	324	
354.81209	348	1+
355.88917	256	
356.06164	158	
356.77989	196	1+
356.88337	344	
358.75948	142	
363.38692	152	
364.72984	190	1+
364.78512	148	1+
365.87147	284	1+
366.83510	156	
366.89839	156	
366.98902	118	
367.71432	320	1+
367.76883	276	
367.84260	146	
367.91370	118	
368.75624	242	1+
368.78894	142	
368.89668	562	1+
369.72440	144	
369.83618	1048	1+
369.89985	394	1+
370.78387	130	
371.81851	148	
371.84114	134	
371.91057	130	
372.78090	534	1+
373.73578	134	
374.72644	426	1+
374.81666	406	
374.90668	236	1+
376.20351	120	
376.88403	510	1+
378.79756	176	
378.82247	124	
380.71857	458	1+
381.83746	228	
382.85877	142	
383.76388	280	1+
384.76364	284	1+
384.85353	550	1+
386.80228	120	
386.84317	550	1+
387.84570	408	1+
389.19637	128	
390.06207	240	1+
390.83960	1712	1+
391.74189	186	1+
392.82754	1468	1+
392.87574	156	
393.89449	134	
394.83329	474	1+
395.23437	128	
395.86430	124	
396.78521	126	
396.81246	132	
396.91129	208	1+
397.84866	124	
398.72476	220	
399.68822	136	
399.72805	198	
399.76500	156	
399.78896	118	
399.85033	774	1+
400.72591	134	
400.90010	132	
401.36626	160	
402.82466	236	1+
402.87009	150	
403.60479	164	
403.75436	130	
403.79702	194	1+
403.87089	262	
404.06969	108	1+
404.87092	402	1+
405.36963	128	
405.85504	554	1+
405.87427	244	1+
405.91160	138	
407.73083	482	1+
407.86756	372	
408.85108	2052	1+
410.73414	152	
410.83585	1834	1+
412.80229	266	1+
412.84549	982	1+
413.06976	392	
416.88540	280	1+
417.85919	336	
418.84646	150	
419.76030	132	
421.88411	244	
422.81196	156	1+
422.86302	220	
423.86665	592	
424.76489	498	1+
424.86839	348	
425.75132	346	
425.76675	460	1+
425.87608	262	
426.85991	2054	1+
426.89801	322	1+
427.73477	452	
428.69145	376	1+
428.74562	258	
428.84671	3210	1+
428.88583	426	1+
429.73207	254	1+
429.75447	152	
430.84831	298	
431.77647	166	1+
431.86748	916	1+
433.85531	258	1+
435.86364	208	
439.88825	326	1+
440.82842	140	
443.76801	118	
444.87223	3614	1+
444.94147	152	
445.72112	168	
445.74857	428	1+
447.71179	402	1+
448.74987	126	
448.98771	116	1+
449.69417	306	1+
449.87851	1122	1+
450.75476	294	1+
450.77588	120	
451.86622	186	
456.77944	134	
457.90329	498	1+
462.88183	1548	1+
465.72608	316	1+
466.79338	190	1+
467.88711	1790	1+
468.78580	154	
472.87960	222	1+
473.79401	140	
485.89673	1180	1+
487.90001	130	
490.90459	148	
508.91445	120	
512.28696	132	1+
END IONS

###FS:    #m/z: 336.94544 #charge 1+
###MS: 57
###MSMS: 60
BEGIN IONS
TITLE=Cmpd 45, +MS2(336.9454), 28.0-35.0eV, 1.3min #60
RTINSECONDS=76.0355
SCANS=57,60
PEPMASS=336.94544	62870
CHARGE=1+
54.22786	80	
86.71575	104	
106.78661	116	
132.12213	80	
168.36462	94	
182.86776	104	
183.99907	82	
196.05620	78	
196.88473	118	
201.04783	90	
204.05528	92	
208.98521	92	
209.94143	176	
210.88251	190	
211.94423	2404	
212.87839	872	1+
213.93974	748	1+
215.88748	324	
215.93825	242	
217.88157	324	1+
218.91344	94	
220.88181	86	
221.35670	94	
223.95987	350	1+
224.61308	102	
226.94990	140	
227.85802	88	
228.83650	130	
229.13674	78	
229.95603	2948	1+
230.88954	1534	1+
231.95004	1352	1+
232.83742	160	
233.82583	80	
233.84678	80	
233.89784	162	
233.94563	114	
235.01715	80	
235.84308	78	
235.89393	178	
236.03730	104	
238.85533	96	
239.99645	84	
240.11062	78	
240.83480	392	1+
241.00774	82	
241.84018	268	1+
243.83396	108	
243.86212	96	
244.14407	106	
244.95917	112	
245.89924	90	
246.98095	108	
247.09795	100	
247.96534	734	
248.90172	354	1+
248.98913	298	1+
249.05117	160	
249.84266	106	
249.96080	220	
250.82911	180	
250.95337	84	
250.97091	92	
251.07586	168	
251.96349	164	
252.42080	86	
252.83655	94	
252.85603	192	1+
252.97072	1590	1+
252.99793	78	
253.90531	398	1+
254.09221	176	
254.94561	84	
254.96582	752	
255.07258	346	
256.87679	78	
256.90761	150	
256.96497	106	
257.08736	80	
257.90696	78	
258.84811	274	
258.95307	80	
259.85574	138	
259.95412	110	
259.98432	118	
260.49469	78	
260.85515	90	
261.88179	84	
261.93146	108	
264.84900	86	
265.16074	82	
266.11728	104	
267.81949	126	
267.83570	124	
268.81229	102	
268.83894	844	1+
270.98451	208	
271.84110	298	1+
271.92065	118	
273.93162	202	1+
275.80697	86	
275.85703	116	
275.98203	102	
276.42900	90	
276.57626	88	
276.85644	336	
277.83555	84	
277.86697	166	
278.83283	362	1+
279.07077	80	
279.83374	210	1+
279.87372	158	
281.85491	82	
282.96958	88	
284.07370	84	
284.81731	84	
285.82952	80	
285.85669	100	
286.16971	106	
286.48505	94	
286.85169	912	1+
287.60501	84	
288.88461	184	1+
289.99409	78	
291.80037	116	
291.85066	304	1+
292.38683	92	
292.93320	90	
293.15166	88	
293.89673	94	
294.79777	78	
294.86325	86	
295.07634	78	
296.86190	84	
297.37990	104	
297.83335	92	
297.89266	134	
297.97106	128	
299.30992	100	
299.86419	134	
300.98336	136	
302.83391	80	
304.09830	92	
304.39168	90	
309.86828	128	
309.88428	88	
310.87602	144	
311.06483	84	
313.51640	98	
315.84527	90	
316.94571	102	
317.43330	92	
318.46039	106	
319.14875	92	
319.83812	88	
319.95859	102	
320.77831	78	
320.87106	84	
324.57001	92	
325.71030	92	
326.81477	86	
327.87923	80	
328.37264	88	
328.80913	78	
328.88994	102	
329.87093	156	
330.89868	90	
335.04603	86	
335.34039	84	
336.43408	84	
337.97419	80	
340.99478	82	
END IONS

###FS:    #m/z: 507.84432 #charge 1+
###MS: 61
###MSMS: 62
BEGIN IONS
TITLE=Cmpd 46, +MS2(507.8443), 28.2-35.2eV, 1.3min #62
RTINSECONDS=79.7355
SCANS=61-62
PEPMASS=507.84432	86718
CHARGE=1+
189.87268	136	
196.01458	648	1+
212.04834	148	
214.88519	444	1+
223.97540	142	
224.97328	232	1+
228.05710	126	
232.89593	462	
234.88701	146	
236.79685	216	1+
236.88960	248	
238.06350	250	
240.97707	208	1+
241.85156	128	
241.94792	198	1+
245.96549	134	
251.06830	188	
255.90700	244	1+
264.88117	296	1+
266.16709	274	
267.09223	210	1+
270.92241	182	1+
272.80136	206	1+
272.85151	534	1+
274.39230	172	
275.85687	212	
275.92789	156	
276.85991	182	
277.85304	160	
278.83400	786	1+
280.82652	140	
285.96914	128	
287.03901	150	
287.85289	1876	1+
288.02279	150	
289.03812	138	
289.87915	610	1+
290.13116	306	1+
292.88368	152	
292.95345	146	
293.87104	824	1+
294.84789	420	1+
295.80874	214	1+
295.85054	384	1+
297.15981	162	1+
298.85304	218	
300.80328	158	
300.86987	140	
301.85156	250	1+
303.87119	834	1+
303.95698	128	
304.84471	136	
305.86266	2446	1+
307.08705	190	1+
307.86616	232	
307.88930	582	
307.94114	130	
308.13871	618	1+
308.87389	2092	1+
309.38147	180	1+
310.15575	596	1+
310.87194	178	
311.88423	1446	1+
312.10103	144	
312.60929	136	
313.88169	274	
314.86466	1334	1+
316.85231	224	1+
317.81932	402	1+
318.85962	420	1+
320.99570	314	1+
321.87793	146	
322.85715	190	
323.87308	1050	
324.86106	326	
325.37364	192	1+
325.87219	188	
325.89976	422	
326.15934	218	1+
326.88191	5358	1+
326.92201	130	
327.81931	132	
329.82348	372	1+
329.95419	228	1+
330.16417	142	
330.77584	116	1+
330.88303	322	1+
332.87407	750	1+
333.76044	132	
333.86423	130	
334.86277	176	
334.92728	134	
335.78658	200	1+
335.88577	134	
335.90414	254	1+
336.08588	210	1+
336.88699	154	
337.87818	908	1+
338.84776	170	
339.77976	242	
340.87091	260	1+
343.87512	184	
344.89548	132	
345.82740	134	
347.78918	148	
347.82770	162	
348.84381	144	
348.89533	220	
349.75913	204	
349.81014	134	
349.83678	132	
349.88540	148	
349.91373	156	
350.76622	140	
350.78663	242	1+
350.88397	360	
351.85065	146	
351.88705	220	
353.01621	160	
353.85218	138	
354.02786	138	
354.81952	134	
355.88291	310	
356.87859	144	
358.79096	142	1+
361.86483	142	
361.89361	150	
362.77171	138	
365.76028	146	
366.05123	146	
366.70766	418	1+
366.87532	132	
367.75714	358	1+
367.78371	140	
367.84903	376	1+
368.82485	168	
368.89411	196	
369.15090	180	1+
369.23582	140	
369.83903	734	1+
370.79974	156	
370.90290	312	1+
371.90785	264	1+
372.72487	128	
372.77662	490	1+
373.83300	170	
373.89864	476	1+
374.81533	496	1+
374.85438	130	
375.88379	294	1+
376.80720	136	
377.74320	152	1+
378.87917	260	1+
380.85014	130	
381.83896	484	1+
381.85375	282	1+
382.02819	126	
382.35351	238	1+
382.85574	244	1+
383.77714	242	
384.38481	192	1+
384.76505	140	
384.85128	756	1+
385.27158	138	
385.77350	410	1+
386.83129	226	
387.84775	866	1+
389.20039	172	
389.80640	138	
390.84083	1082	
391.84303	550	
391.91589	130	
392.07080	180	
392.82602	878	1+
392.86333	138	
393.76515	284	1+
394.82471	344	1+
395.37113	128	
395.86351	242	
396.73921	184	
396.80008	252	1+
397.37196	260	1+
397.71469	134	
398.72109	712	1+
399.79601	300	1+
399.84875	826	1+
402.82237	154	
402.86020	192	
403.87148	420	
404.87226	400	
405.85720	436	
406.80319	166	
406.85764	334	
407.75137	160	
407.86822	682	
408.75686	180	
408.85240	2314	1+
409.15973	136	
409.72980	280	
410.72277	130	
410.83835	2072	1+
411.05324	128	
412.79301	176	1+
412.84069	194	
413.07627	204	
413.94784	210	1+
415.74078	302	1+
415.83933	238	
415.87155	436	1+
416.74120	248	1+
416.85290	392	1+
416.87400	338	1+
417.85636	260	1+
420.65981	124	1+
421.73205	190	1+
421.80091	152	
421.87998	398	
422.72917	204	1+
422.86819	308	
423.77788	432	1+
423.79563	186	
423.86775	966	1+
424.82576	242	1+
425.75564	278	
425.86446	426	
426.76230	174	
426.85966	1866	1+
427.73785	996	1+
428.74030	692	1+
428.76949	188	
428.84651	2414	1+
428.88524	260	
429.70961	160	
431.86735	556	
432.86761	370	
433.85552	586	1+
434.70859	178	1+
434.78211	200	
435.78650	136	
437.07509	194	1+
439.89268	350	1+
443.77912	198	
444.76977	130	
444.87224	3618	1+
445.03264	208	1+
445.09500	174	1+
445.75195	650	1+
446.88598	544	1+
447.70988	770	1+
447.80012	216	1+
449.68666	132	
449.87652	620	1+
450.70016	204	
451.75552	146	
452.17298	208	1+
452.86613	128	
454.87823	132	
457.90118	556	1+
462.88234	1452	1+
463.73235	178	
463.83673	128	
465.71480	430	1+
467.88656	1464	1+
469.88910	264	1+
470.72649	142	
473.71236	126	
482.82239	112	1+
485.89761	772	1+
486.18093	128	
501.21915	106	1+
503.27093	152	1+
506.26862	144	1+
END IONS

###FS:    #m/z: 336.94510 #charge 1+
###MS: 61
###MSMS: 63
BEGIN IONS
TITLE=Cmpd 47, +MS2(336.9451), 28.0-35.0eV, 1.4min #63
RTINSECONDS=80.508
SCANS=61,63
PEPMASS=336.94510	59902
CHARGE=1+
55.89616	108	
146.21359	86	
182.86729	144	
189.85733	138	
194.97631	78	
197.87426	76	
205.95490	122	
205.97048	96	
208.98253	108	
211.94469	3306	
212.87989	264	
213.88690	326	
213.93994	1378	1+
214.87535	76	
215.88782	520	1+
215.93887	104	
217.88456	94	
220.87816	80	
223.10451	76	
223.89958	78	
224.06181	176	
224.42152	80	
224.97673	158	
225.50269	96	
226.89318	236	1+
226.97172	196	
227.07653	78	
228.84803	142	
229.04772	78	
229.85703	86	
229.95518	2520	1+
230.88971	982	1+
231.95026	1754	1+
232.82640	76	
232.88558	148	
233.89791	248	
234.39909	86	
234.88046	86	
235.89746	134	
237.89551	106	
238.84697	84	
238.88704	94	
238.93996	82	
239.79135	112	
239.84239	94	
239.85207	284	1+
239.92625	114	
240.83246	86	
240.88554	94	
241.88548	78	
243.84252	172	1+
243.86211	76	
245.80070	86	
246.46163	94	
246.90496	94	
247.96691	500	1+
248.89960	422	
249.05334	92	
249.80956	94	
249.83983	186	
249.96345	576	1+
250.83237	318	1+
250.90563	82	
250.94775	130	
250.99389	144	
251.07395	116	
251.85657	176	
251.90815	88	
252.97068	1756	1+
253.90711	116	
253.93960	188	1+
254.10372	84	
254.85756	148	
254.91821	160	
254.96702	914	1+
254.98921	128	
255.07765	226	
255.10219	80	
256.89740	134	
256.91650	82	
257.84465	478	1+
257.96225	76	
259.83258	152	
259.95753	90	
260.85444	150	
260.88311	84	
261.81921	78	
261.83699	186	1+
262.85772	82	
265.07258	78	
265.88874	96	
265.95727	94	
266.11923	94	
266.86313	92	
267.78656	92	
267.83762	78	
267.85330	186	
267.94326	92	
268.40970	90	
268.64337	88	
268.83796	532	1+
269.84123	360	1+
269.85294	236	1+
270.88566	228	1+
270.98353	182	
271.86967	198	1+
271.91376	84	
272.84882	212	
272.94817	140	
273.86327	200	1+
273.97646	86	
274.43790	86	
274.91592	84	
275.89704	160	
276.85759	166	
276.95993	78	
277.42220	92	
277.83466	144	
277.86879	146	
277.96596	176	1+
278.03365	96	
278.05372	110	
278.83811	304	
278.85727	82	
279.08107	80	
279.85592	194	
280.85550	126	
281.03309	94	
281.05059	200	
282.87263	124	
283.09143	84	
284.90007	84	
285.85350	86	
286.85156	728	1+
289.41092	108	
290.41451	82	
290.80679	128	
290.85801	80	
291.84772	84	
292.85528	116	
292.99822	76	
293.44122	140	
294.86784	134	
299.51585	136	1+
299.87692	186	1+
300.43274	94	
302.81262	82	
303.19305	82	
303.80482	128	
305.80859	84	
305.85646	78	
306.87954	126	
307.87402	78	
308.88833	126	
310.86528	404	1+
310.90210	154	
311.00519	78	
311.88491	172	
313.61201	84	
316.87532	128	
318.90586	98	
319.02623	78	
322.08379	84	
322.37522	76	
323.95962	78	
324.75784	78	
324.89906	120	
324.99068	78	
325.90020	112	
327.87397	328	1+
327.89659	84	
330.91418	86	
331.88197	84	
334.19269	82	
335.39424	82	
339.26658	86	
339.88089	136	
340.20128	110	
END IONS

###FS:    #m/z: 359.96100 #charge 1+
###MS: 61
###MSMS: 64
BEGIN IONS
TITLE=Cmpd 48, +MS2(359.9610), 28.0-35.0eV, 1.4min #64
RTINSECONDS=81.279
SCANS=61,64
PEPMASS=359.96100	48142
CHARGE=1+
64.55863	96	
178.92788	80	
191.10769	214	
193.94718	110	
207.94307	86	
207.97290	122	
209.94366	486	
222.52147	88	
222.95219	586	1+
224.94950	654	1+
224.97516	102	
225.88486	84	
225.97245	180	
225.98827	86	
226.94734	3104	1+
226.96940	312	
227.10487	116	
227.93687	144	
228.84674	88	1+
228.94249	3528	1+
229.15233	90	
230.68048	88	
232.06979	94	
233.92805	78	
233.98740	78	
234.86991	112	
238.84315	90	
238.94152	134	
239.22103	100	
239.85067	314	1+
240.90191	150	
240.93926	912	1+
240.96213	670	1+
241.08724	120	
241.42724	86	
241.79201	96	
242.90201	136	
242.95730	250	
243.96628	112	
244.95750	2440	1+
245.94473	202	
246.80936	116	
246.95347	2384	1+
247.08642	80	
248.80272	322	
248.82621	238	1+
249.08238	100	
249.91616	80	
250.94987	206	
251.42297	92	
252.11157	100	
252.89913	78	
252.93688	122	
252.95097	266	1+
255.37728	90	
256.83110	80	
256.85235	116	
259.83516	80	
259.94619	86	
260.21517	84	
260.82753	104	
260.96968	592	1+
261.53011	84	
261.92336	82	
262.38499	98	
262.90304	102	
262.94988	80	
263.84284	128	
264.81974	194	1+
264.96851	92	
265.97499	88	
266.02702	130	
266.81419	306	1+
266.92721	102	
267.97592	386	
268.13464	84	
268.79960	172	1+
268.84527	142	
268.95959	156	
269.58329	118	
269.97045	626	
274.80135	192	1+
275.87601	86	
276.38847	96	
276.85258	150	
277.06624	94	
277.83818	156	
277.91922	92	
278.00920	94	
278.04241	84	
278.80202	140	
278.84661	122	
278.91699	98	
279.79620	130	
280.79511	500	1+
280.83442	168	
281.06840	84	
281.92962	96	
282.13983	92	
282.79538	416	1+
282.82852	250	
283.06972	118	
283.86445	84	
284.10657	80	
285.79002	106	
286.79988	130	
286.92455	106	
287.84767	156	1+
289.86932	92	
291.97797	156	1+
292.78546	116	
293.85040	162	
293.87231	116	
294.60612	80	
296.07699	82	
296.80968	318	
296.85660	166	
296.92312	146	
297.80444	746	1+
297.98373	80	
298.80551	560	1+
300.78538	96	
300.80820	440	1+
300.85203	188	1+
307.71456	114	
308.88160	100	
308.92853	82	
309.73628	82	
309.79270	144	
309.89730	90	
310.82978	122	
310.87033	144	1+
310.91529	94	
312.15916	132	
312.79954	92	
314.33556	94	
314.44569	96	
317.04861	88	
317.81524	134	
317.92605	80	
318.81112	86	
319.48682	92	
319.87606	150	
319.95791	88	
320.82685	80	
321.23414	88	
321.27779	104	
321.82039	138	
322.81755	126	
322.92850	256	
323.01839	180	
325.80582	118	
325.85873	102	
326.83997	84	
326.87299	98	
327.28772	126	
327.89810	110	
328.87548	296	1+
329.62008	98	
329.87480	202	1+
336.94873	324	
337.78227	80	
337.83493	80	
340.94186	120	
343.58215	88	
348.66504	96	
351.27661	94	
351.77038	166	
353.01192	80	
355.37576	86	
356.28826	120	
356.77409	112	
359.84744	92	
359.86137	130	
360.63089	94	
360.80579	86	
363.72236	90	
364.90383	82	
END IONS

###FS:    #m/z: 322.93001 #charge 1+
###MS: 65
###MSMS: 66
BEGIN IONS
TITLE=Cmpd 49, +MS2(322.9300), 28.0-35.0eV, 1.4min #66
RTINSECONDS=84.9545
SCANS=65-66
PEPMASS=322.93001	2457400
CHARGE=1+
59.92384	86	
115.39540	94	
117.18424	74	
180.86432	74	
182.87187	82	
192.88879	118	
194.05849	116	
197.04238	74	
197.86561	92	
201.04700	158	
202.04675	80	
204.00463	82	
204.04161	78	
205.94871	134	
207.97449	100	
208.89697	144	
208.99803	84	
210.03048	72	
214.89419	230	
215.78884	78	
216.86371	72	
218.88822	78	
219.03323	78	
220.87521	134	
221.09899	78	
222.94874	146	
223.95834	168	
226.86381	78	
227.86538	72	
227.93218	84	
228.03795	94	
230.89837	84	
230.91159	76	
233.04733	74	
233.91410	222	1+
233.93107	102	
234.06810	76	
236.79871	84	
237.91044	76	
238.88962	166	1+
238.90962	72	
238.93810	282	
239.08193	104	
239.78953	76	
240.88829	184	1+
240.94050	3584	
241.86747	82	
241.94149	2954	
242.81259	84	
242.94185	8582	1+
243.04477	102	
243.81822	222	1+
243.87177	74	
243.90323	90	
244.87554	74	
244.90835	84	
244.94045	1964	1+
245.15044	78	
245.66393	94	
245.85268	72	
246.00687	96	
246.55969	76	
246.89925	98	
246.94222	132	
246.97682	216	
247.39329	102	
247.97903	88	
248.02165	94	
248.87662	250	1+
249.83933	198	1+
249.91242	76	
249.93592	114	
250.66026	92	
250.94233	98	
250.96905	114	
251.11940	74	
252.94394	86	
253.39911	76	
253.90393	74	
253.92729	76	
254.11303	76	
255.36742	92	
255.82090	84	
255.94061	72	
257.13839	82	
257.90290	78	
258.48883	86	
258.83684	122	
258.96312	78	
259.92200	72	
260.34067	80	
261.57802	98	
261.83163	184	
262.82843	98	
262.84556	90	
263.83173	82	
264.03477	76	
264.07606	210	1+
264.16794	74	
265.05804	72	
268.16646	84	
269.41644	88	
269.87619	268	1+
270.12440	80	
270.80690	88	
270.90603	74	
271.01938	84	
272.84667	120	
273.79504	72	
273.92169	72	
273.94813	82	
274.84765	156	1+
274.86221	134	
274.91414	84	
278.13434	72	
278.85438	78	
279.09094	1364	1+
280.83655	144	
282.86145	130	
282.97313	200	1+
283.06871	128	
283.10773	76	
283.40143	84	
283.78793	144	
283.85434	78	
284.29323	500	1+
287.91339	76	
289.37326	98	
289.79032	102	
289.89593	100	
290.85687	76	
291.04488	78	
291.80878	144	
291.87471	80	
292.43543	72	
292.80349	76	
293.81050	158	1+
293.87737	76	
294.02873	78	
294.85066	180	
295.85967	90	
296.14657	100	
297.19168	90	
298.81980	72	
299.78586	74	
299.82421	72	
299.88064	94	
300.78163	72	
301.86383	112	
301.88679	84	
302.94929	78	
303.32333	74	
303.83079	226	1+
305.15370	76	
306.91818	80	
307.89205	138	
308.18443	76	
308.29425	124	
308.88434	74	
310.27466	138	
310.87660	310	1+
313.80814	278	1+
316.76212	78	
318.76303	80	
325.76347	88	
326.62200	84	
326.76822	106	
326.89273	86	
END IONS

###FS:    #m/z: 340.94064 #charge 1+
###MS: 65
###MSMS: 67
BEGIN IONS
TITLE=Cmpd 50, +MS2(340.9406), 28.0-35.0eV, 1.5min #67
RTINSECONDS=85.7265
SCANS=65,67
PEPMASS=340.94064	902396
CHARGE=1+
185.96975	84	
192.92838	154	
197.88817	80	
198.87546	98	
203.86242	76	
204.84385	88	
206.95017	126	
207.97321	106	
208.94066	102	
208.95888	124	
210.94117	78	
211.89782	78	
212.87365	316	1+
213.93978	822	1+
215.85933	82	
215.88716	386	1+
215.93660	258	
216.41177	82	
216.91958	90	
217.94297	84	
221.88656	106	
223.96012	150	
225.38849	86	
226.88455	104	
226.94652	194	1+
226.96775	98	
228.89535	92	
229.85494	82	
231.04238	94	
231.88951	402	1+
231.94992	1450	1+
233.39996	78	
233.89829	414	1+
234.88622	90	
235.11567	84	
235.89366	174	
236.88237	150	
238.06573	242	1+
239.87870	80	
240.83297	208	1+
240.84329	110	
240.85784	130	
242.83940	86	
243.07656	80	
243.82983	142	
244.14040	118	
244.90254	82	
244.95875	152	
245.79095	78	
246.86834	84	
248.43992	86	
248.87432	124	
248.90460	154	
249.09508	114	
249.90788	210	1+
249.96270	602	1+
251.88086	110	
253.48925	84	
254.90758	132	
254.96636	660	1+
255.07306	248	
256.10792	160	
256.89564	184	
256.96247	446	1+
257.40825	102	
257.87629	224	1+
258.79805	84	
258.84171	188	
258.86309	84	
259.84955	142	
259.95741	180	
260.83294	484	
260.89724	90	
260.93053	236	1+
260.95801	208	
261.25419	88	
261.84734	190	
262.84731	114	
263.14120	84	
263.84260	80	
264.04065	124	
264.07343	148	
264.79233	78	
264.82287	92	
264.89304	86	
266.35241	78	
266.50812	90	
267.00143	84	
267.13026	106	
267.15265	138	
267.41919	90	
267.84460	128	
268.84167	184	
269.84212	126	
270.83026	238	
270.86884	108	
272.79193	234	1+
272.84631	144	
272.93424	92	
273.85269	80	
274.00307	132	
274.21841	96	
274.83394	146	
274.86033	272	
274.89110	138	
275.35421	96	
275.81493	106	
275.87511	204	
276.80503	82	
276.85886	340	
277.03475	104	
277.05611	142	1+
277.81146	142	
277.86081	250	
277.93014	120	1+
277.97362	84	
278.42100	78	
278.84632	1720	1+
278.87608	84	
279.80601	80	
279.95938	102	
280.91402	78	
281.02797	78	
281.89641	110	
283.42228	96	
283.79240	88	
284.96223	88	
285.39348	100	
285.92875	80	
288.85799	204	1+
290.35611	118	
292.82620	224	1+
293.07180	88	
295.85816	144	
296.84296	220	1+
296.86353	108	
299.77943	118	
299.87534	388	
300.81341	282	
302.97722	80	
304.88041	78	
305.42718	108	
305.88443	78	
306.42594	88	
307.03218	82	
307.10324	78	
308.82508	78	
308.87141	126	
310.02145	82	
310.80906	114	
311.89158	80	
312.11375	106	
312.85810	250	
314.14495	108	
316.16599	98	
317.23012	94	
318.89875	180	1+
319.42756	88	
319.87965	78	
321.14154	84	
322.35494	86	
326.17456	98	
326.24229	80	
329.87164	192	
329.93442	88	
330.39386	78	
330.81677	120	
333.29306	84	
335.87127	82	
338.13206	96	
338.87561	84	
338.98581	262	1+
345.06983	100	
345.75970	98	
END IONS

###FS:    #m/z: 507.84467 #charge 1+
###MS: 65
###MSMS: 68
BEGIN IONS
TITLE=Cmpd 51, +MS2(507.8447), 28.2-35.2eV, 1.5min #68
RTINSECONDS=86.499
SCANS=65,68
PEPMASS=507.84467	118296
CHARGE=1+
214.02885	128	
214.88675	368	1+
216.90414	158	
232.89651	914	1+
234.10580	132	
234.89443	142	
235.04598	148	1+
236.88873	402	
238.06242	136	
249.15695	138	
249.90152	858	1+
255.80318	134	
255.91019	124	
258.87640	138	
260.82569	158	
266.93785	150	
267.16895	130	
269.86175	126	
269.91005	210	1+
272.85620	158	
273.86051	146	
278.83239	502	1+
280.88098	150	
283.79872	146	
285.83440	202	
285.85693	230	
286.84226	132	
286.94945	142	
287.85368	1864	1+
289.84592	244	1+
289.88593	194	
290.13081	162	
290.86146	428	1+
291.81349	266	
291.86283	256	1+
292.10258	138	
292.14750	154	
292.78688	306	1+
293.87456	458	
294.40178	124	
294.87698	276	
295.54823	86	1+
295.87229	152	
296.85019	208	1+
297.78631	126	
299.16645	122	
301.84992	210	
302.00876	170	1+
303.36741	158	
303.86703	1854	1+
305.86306	3434	1+
307.89249	300	
308.14080	1120	1+
308.87325	2520	1+
309.84152	240	1+
309.92256	140	
310.15713	782	1+
311.83303	138	
311.88213	1656	1+
312.79832	112	1+
312.86685	682	1+
313.84679	130	
314.86569	1166	1+
316.86264	208	
317.77297	174	
317.84634	152	1+
317.87348	134	
317.89333	360	1+
318.89401	222	1+
320.38323	174	
320.62015	130	
321.91039	320	1+
322.86146	148	
322.88981	182	
323.83426	146	
323.87348	1292	1+
324.00613	152	
324.85490	166	
325.89843	156	
326.14064	164	
326.88321	6314	1+
329.98829	208	1+
330.16101	240	1+
330.80061	182	1+
330.82695	124	
330.84339	138	
330.88645	504	1+
330.92136	160	
331.80342	194	1+
332.87271	448	
333.89063	220	
334.39540	328	1+
334.78794	276	1+
334.86306	280	
335.78896	202	1+
335.84240	210	1+
335.88361	330	1+
337.79292	172	
337.85811	154	
337.88011	568	
338.85304	128	
338.89813	150	
339.87931	212	
340.86227	320	
341.87606	138	
341.95700	226	1+
342.98475	144	
343.77128	124	
343.87236	314	
345.87901	132	1+
347.77229	172	
347.78799	170	
347.81208	338	1+
348.10028	132	1+
348.77511	168	
348.84459	374	1+
348.88796	146	
349.75937	828	1+
349.84545	244	1+
349.88494	138	
350.88582	784	1+
351.85489	128	
352.90668	344	1+
353.85126	150	
354.36654	128	
354.84905	208	1+
355.07143	138	
355.89445	234	
356.77778	232	1+
356.89484	154	
357.77851	178	1+
357.87549	564	1+
358.20059	130	
359.36140	264	1+
360.75555	174	
361.76748	126	
361.86509	388	1+
363.91387	266	1+
364.87746	156	
365.76785	298	
365.86862	122	
366.18241	210	
366.80556	128	
366.83977	588	1+
367.72201	158	
367.77601	268	1+
367.81958	272	
367.91066	176	
368.80892	304	1+
368.89813	228	
369.83595	1194	1+
369.85869	154	
369.90275	146	
370.35012	130	1+
370.79751	514	1+
371.90303	384	1+
372.78247	124	
373.72782	180	
373.81504	482	1+
374.81687	406	1+
374.90683	202	1+
376.88351	334	1+
378.32126	156	
379.76204	272	1+
381.71694	126	
381.78099	320	1+
381.84040	912	1+
383.74342	162	
384.76633	148	
384.84865	938	1+
384.89311	142	
384.95406	228	1+
385.80428	392	1+
385.82495	252	
386.80863	320	1+
386.83689	168	
387.39984	126	
387.84293	782	1+
389.19941	440	1+
390.18056	214	1+
390.76859	350	1+
390.84112	478	
391.84108	266	
391.91283	188	
392.07104	200	
392.78506	464	1+
392.82564	1422	1+
393.77914	374	1+
393.89966	134	
394.73313	424	1+
394.83210	238	
394.87328	172	
395.73630	370	1+
398.72605	238	
398.78921	132	
399.78067	212	
399.84996	1154	1+
400.72870	156	
401.73280	130	
401.78141	148	
402.86038	768	1+
403.86379	532	1+
405.75351	440	1+
405.86938	366	
406.49148	182	
407.73279	562	1+
407.87069	678	
408.85182	2558	1+
409.71789	406	1+
409.73287	784	1+
410.83686	2684	1+
410.98118	122	
411.91493	236	1+
413.07537	146	
414.70076	422	1+
414.73731	276	1+
415.76828	156	1+
415.87187	192	
416.87443	222	
417.85826	444	1+
418.75531	290	1+
419.11996	126	
420.73595	126	
421.87862	290	
422.86537	240	
423.77722	432	1+
423.86651	918	1+
425.13497	158	1+
425.74864	476	
426.77438	384	1+
426.86130	992	
427.74254	1508	1+
427.86204	482	
428.80097	232	1+
428.84885	2202	1+
428.88577	464	1+
429.70369	194	
430.70194	212	
430.84548	394	
430.87420	236	
431.11958	114	1+
431.69492	130	
431.78027	172	
431.86590	1148	1+
433.17511	108	1+
433.68963	196	
433.85140	858	1+
434.71626	348	1+
435.71614	242	1+
439.88788	494	1+
442.78905	162	1+
443.76795	294	
444.87061	3508	1+
445.72013	272	
445.75751	714	1+
446.70233	792	1+
446.81265	356	1+
447.70720	670	1+
448.77368	200	1+
449.69516	274	
449.87505	898	1+
450.70109	184	
450.75783	358	1+
451.86086	166	
453.86956	272	1+
462.14731	136	
462.88465	980	1+
464.19560	124	
465.72686	546	1+
465.89477	188	
467.83362	128	
467.88803	1328	1+
468.71384	242	
469.88598	398	1+
470.71923	190	
483.20589	124	
485.90035	962	1+
487.89221	204	1+
491.12965	150	
491.80492	166	1+
504.79716	194	1+
505.78328	184	1+
507.91558	290	1+
508.23528	202	1+
509.23696	188	1+
509.29171	276	1+
END IONS

###FS:    #m/z: 322.93009 #charge 1+
###MS: 69
###MSMS: 70
BEGIN IONS
TITLE=Cmpd 52, +MS2(322.9301), 28.0-35.0eV, 1.5min #70
RTINSECONDS=90.172
SCANS=69-70
PEPMASS=322.93009	2744340
CHARGE=1+
67.29320	76	
172.00411	74	
190.38282	104	
194.89109	174	
200.88756	78	
201.04366	138	
205.94342	88	
205.96823	78	
207.87941	72	
207.92900	80	
207.97527	126	
209.94177	72	
210.94272	96	
212.89232	264	1+
213.92446	84	
218.88542	144	
220.87747	200	
221.88301	138	
222.95472	74	
223.95896	306	1+
224.81911	78	
226.82293	78	
226.83955	82	
226.87222	114	
227.50758	74	
227.93028	72	
227.95507	108	
230.00582	70	
230.84327	76	
231.12233	74	
232.90107	342	1+
234.04555	108	
236.06004	80	
236.80389	78	
236.87424	70	
236.90230	78	
237.56035	112	
238.03066	110	
238.93893	156	
239.08755	148	
239.79324	110	
240.81915	160	1+
240.94074	2928	
241.80343	78	
241.87757	72	
241.94243	3184	
242.90090	80	
242.94215	8402	1+
244.87172	78	
244.93979	2522	1+
245.38112	72	
245.44457	92	
245.75932	78	
246.10961	76	
246.22110	86	
246.80094	74	
246.97719	358	1+
247.04195	80	
248.80192	72	
248.84069	76	
249.79788	84	
249.84923	130	
250.92744	158	1+
250.94926	126	
251.34698	82	
251.87697	76	
253.01615	98	
253.45010	110	
253.84890	90	
254.84961	76	
255.78743	148	
256.04096	72	
256.10544	72	
256.89752	116	
257.80340	96	
257.90087	120	
258.80103	80	
258.82939	130	
258.85462	78	
260.34092	158	
260.82794	100	
261.02418	70	
262.03075	110	
262.05474	88	
262.82847	130	
262.96602	72	
263.05834	172	
263.39795	96	
263.81058	78	
263.82691	72	
264.42551	70	
265.89885	94	
265.93938	70	
266.07107	86	
266.84027	192	1+
266.89594	130	
267.24853	82	
267.58350	86	
268.16624	72	
268.52053	76	
268.79427	76	
268.94660	80	
270.04370	72	
270.84130	76	
270.85956	84	
271.79560	434	1+
271.84762	182	
272.79797	394	1+
272.85338	124	
276.02886	72	
276.83742	72	
276.85596	70	
276.92545	92	
277.04175	98	
278.85144	154	
279.09132	1514	1+
279.91674	124	
280.02145	72	
280.14467	76	
281.00254	86	
281.26814	92	
282.96863	118	
283.06876	70	
283.85667	120	
284.29239	850	1+
284.81085	76	
286.79123	72	
287.05515	104	
287.85784	76	
289.04118	70	
289.93137	70	
289.98342	74	
290.02964	84	
290.74730	74	
290.86034	164	
291.85970	158	
292.91001	90	
292.99199	94	
293.85338	218	1+
294.92786	76	
295.80573	192	1+
295.84480	80	
295.89554	92	
298.86390	82	
299.78587	150	
299.86193	136	
300.76675	104	
300.81284	82	
300.85844	88	
301.40205	74	
301.83883	84	
305.80794	120	
307.79662	78	
307.87503	118	
308.80510	110	
309.86411	236	1+
309.88967	166	
309.91113	92	
310.80350	246	1+
314.30419	78	
315.27780	94	
316.16363	92	
320.87955	178	1+
321.07786	82	
322.81137	72	
325.75684	72	
325.89882	280	1+
327.77192	84	
328.14349	76	
END IONS

###FS:    #m/z: 340.94069 #charge 1+
###MS: 69
###MSMS: 71
BEGIN IONS
TITLE=Cmpd 53, +MS2(340.9407), 28.0-35.0eV, 1.5min #71
RTINSECONDS=90.944
SCANS=69,71
PEPMASS=340.94069	995692
CHARGE=1+
58.29637	82	
191.95668	86	
198.88578	208	1+
204.44661	124	
208.95879	106	
210.94023	330	1+
213.88168	124	
213.93871	1488	1+
214.89678	132	
215.85766	84	
215.88636	416	1+
215.93537	470	
216.92293	146	
217.94273	126	
221.87935	84	
221.89787	82	
222.87436	178	1+
223.07177	86	
223.96645	82	
227.82823	78	
227.98438	98	
228.84455	192	
228.89721	88	
228.94755	136	
230.88966	378	
231.43040	90	
231.89100	208	
231.95015	1584	1+
232.51366	86	
232.89354	524	1+
233.41311	84	
233.94844	104	
234.54192	88	
234.92199	84	
236.88244	78	
237.05173	84	
238.83945	114	
238.88453	122	
239.85974	92	
239.88585	124	
239.94704	78	
240.02498	78	
240.85587	210	
241.84206	78	
241.86034	112	
241.95031	106	
242.83859	368	1+
242.88321	80	
243.82967	256	1+
244.95554	228	
245.92590	98	
246.39790	88	
246.97516	138	
247.86828	84	
248.89412	288	1+
249.96312	160	
251.93155	78	
251.95799	182	
252.06027	110	
252.87368	78	
254.21132	82	
254.96610	792	1+
255.07057	130	
255.13997	86	
255.45392	140	
255.91332	156	
256.90942	98	
256.96588	158	
257.26444	78	
257.89682	88	
257.94137	160	
257.96316	102	
258.84605	646	1+
259.44205	88	
259.91419	78	
260.83556	1018	1+
266.99730	82	
267.79258	78	
267.91924	198	1+
268.83343	272	1+
268.90892	86	
270.82870	248	1+
270.88189	82	
272.44013	160	
272.87109	114	
272.93587	190	
272.98156	296	1+
273.79382	102	
273.85288	80	
273.92967	80	
274.79636	102	
274.86024	204	
274.89375	126	
275.80615	84	
275.85736	118	
275.90041	78	
275.99228	82	
276.85452	424	1+
276.87895	108	
277.50590	82	
277.87961	126	
278.84505	1526	1+
279.91174	92	
279.92623	98	
280.00757	84	
280.42417	94	
280.86959	150	
280.92630	76	
281.81836	90	
281.89022	100	
281.95962	112	
282.09006	124	
282.85445	116	
283.02351	82	
284.11518	88	
284.86078	94	
284.92478	94	
284.94343	90	
285.92679	106	
286.54359	100	
287.36743	106	
287.66713	88	
287.88794	78	
288.83921	98	
291.78040	100	
291.86389	226	1+
292.10010	86	
294.07098	96	
294.84801	136	
295.85731	82	
296.85822	174	
297.41191	112	
297.99088	78	
299.87041	214	1+
299.88832	120	
299.91469	80	
300.43565	82	
300.85582	336	1+
300.93467	270	1+
301.83680	94	
301.85947	284	1+
302.17408	136	
302.87789	100	
303.80890	262	1+
303.87203	86	
306.88061	126	
309.11412	84	
311.89068	86	
312.08337	92	
315.91443	88	
317.82725	90	
318.58296	78	
319.40556	92	
319.81474	242	1+
323.10073	84	
323.15100	92	
323.38311	124	
324.88870	84	
325.38255	120	
326.89013	246	
327.79577	92	
328.89227	126	
329.87135	144	
331.72973	86	
332.61840	88	
333.84457	82	
336.86670	88	
337.05147	90	
340.82024	102	
340.90849	92	
341.61820	92	
342.90351	114	
344.81193	84	
345.00137	84	
345.29571	80	
345.91429	88	
END IONS

###FS:    #m/z: 363.95668 #charge 1+
###MS: 69
###MSMS: 72
BEGIN IONS
TITLE=Cmpd 54, +MS2(363.9567), 28.0-35.0eV, 1.6min #72
RTINSECONDS=91.716
SCANS=69,72
PEPMASS=363.95668	449274
CHARGE=1+
186.94238	102	
187.93576	102	
188.60636	92	
189.03660	96	
189.85913	566	1+
190.93002	212	1+
192.89366	88	
207.97426	140	
208.89144	186	
209.94335	1482	1+
210.88653	160	
211.88619	142	
212.88013	1308	1+
212.91384	96	
214.88390	88	
214.89767	158	
221.88552	110	
222.89374	90	
222.95262	616	1+
223.04808	110	
224.94980	1154	1+
224.97150	122	
225.97685	158	
226.89894	122	
226.94760	6284	1+
227.10299	92	
227.39300	94	
227.89338	118	
227.93131	172	
228.89344	466	1+
228.94293	7632	1+
229.80205	202	1+
230.88939	2074	1+
232.88993	206	
233.40928	114	
234.88167	132	
234.97085	106	
236.91523	94	
237.15900	118	
239.07306	114	
240.82647	82	
240.94106	1002	
240.96165	184	
241.13925	86	
241.88909	84	
241.93962	2396	1+
242.94176	1682	1+
242.96003	396	
243.83659	84	
244.40540	84	
244.83724	150	
244.86809	102	
244.95724	3154	
245.83037	222	1+
245.94164	344	
246.38946	108	
246.90645	88	
246.95359	3946	1+
247.05504	106	
247.38578	90	
247.80874	126	
248.80598	244	
248.90029	434	1+
249.51889	110	
249.81111	144	
250.79670	104	
250.89390	140	
250.94654	146	
250.97217	102	
251.06964	88	
251.97409	82	
252.05824	88	
253.83176	120	
253.90549	242	
254.86445	154	
255.91318	82	
256.13925	90	
259.09566	100	
259.91620	88	
260.10243	90	
260.40929	90	
260.43879	108	
260.97155	316	1+
261.99708	106	
262.83099	90	
263.97933	148	
264.89662	82	
264.96701	146	
265.45458	94	
265.78669	194	1+
266.40795	94	
266.81655	184	
266.93909	102	
267.97217	352	
268.07996	100	
268.87179	86	
268.95652	122	
269.86680	172	1+
269.97109	512	1+
271.91185	250	1+
273.68397	90	
273.84533	126	
274.85839	128	
276.07602	94	
276.81482	98	
276.84513	220	1+
277.09072	122	
278.80004	160	
278.84723	222	1+
279.79124	86	
279.86729	178	1+
280.00077	96	
280.11094	294	1+
280.79675	292	1+
282.78786	304	1+
282.80154	626	1+
283.84994	290	1+
283.98829	90	
284.82546	460	1+
284.94131	94	
285.43070	84	
285.84438	418	1+
286.41259	106	
287.82117	90	
287.86494	88	
287.88381	86	
290.85885	122	
290.91029	102	
291.80475	304	1+
291.85890	128	
292.86019	104	
294.66940	92	
294.82000	84	
296.80427	656	1+
296.85450	478	1+
298.42140	142	
299.08920	86	
299.80277	1026	1+
299.88542	96	
300.80346	660	1+
300.89862	86	
301.85940	234	1+
302.21883	84	
302.87661	84	
303.10530	84	
303.85937	458	
303.94171	92	
305.87161	84	
307.00106	104	
308.87454	190	1+
309.53075	90	
310.81980	96	
311.65814	92	
312.03370	92	
313.84715	102	
314.08134	92	
314.81759	402	1+
314.91591	90	
316.95556	152	
317.81622	94	
318.11974	136	
318.81686	124	
318.86795	92	
318.95128	92	
319.82951	88	
320.14803	326	1+
321.81789	180	
321.86699	114	
322.83079	88	
322.92649	128	
323.81874	144	1+
324.89527	156	1+
326.82250	82	
326.87277	118	
327.87433	340	1+
328.82009	104	1+
331.61172	88	
335.41023	88	
337.83662	82	
337.94513	210	1+
338.82162	462	1+
339.82766	526	1+
340.94151	288	1+
341.89738	96	
343.87093	86	
345.83903	94	
347.76212	86	
347.89948	100	
348.75628	104	
349.76617	102	
350.31486	106	
352.41198	96	
353.89955	88	
359.16133	102	
359.75494	90	
361.86104	82	
366.81054	96	
368.76059	92	
END IONS

###FS:    #m/z: 322.93021 #charge 1+
###MS: 73
###MSMS: 74
BEGIN IONS
TITLE=Cmpd 55, +MS2(322.9302), 28.0-35.0eV, 1.6min #74
RTINSECONDS=95.394
SCANS=73-74
PEPMASS=322.93021	2678092
CHARGE=1+
175.43051	74	
188.95243	102	
189.97147	100	
193.88817	82	
199.86728	80	
201.05136	170	
204.41146	84	
205.94854	140	
206.20804	92	
206.90657	80	
207.97508	112	
208.98937	82	
209.91688	82	
210.94443	80	
212.88820	120	
216.88713	74	
221.11360	88	
222.94809	80	
222.97629	76	
223.96205	166	
224.97742	76	
225.85123	88	
225.86433	72	
227.82797	158	1+
229.37115	76	
229.90129	92	
230.00379	86	
230.04101	74	
230.88812	172	
231.87719	80	
231.90897	82	
232.89812	104	
233.91039	72	
234.88990	92	
236.12046	92	
236.90780	76	
238.71636	82	
238.88787	88	
238.93822	442	1+
239.07656	294	1+
239.12627	84	
239.78846	100	
239.87484	92	
240.03652	76	
240.10331	106	
240.16955	78	
240.94107	3494	
241.82994	78	
241.88022	100	
241.93943	11124	1+
242.82204	122	
242.94157	7950	1+
243.00363	76	
243.82606	78	
244.83913	172	
244.94000	1570	1+
245.81817	78	
246.97613	146	
247.85151	134	
247.99623	88	
248.84613	148	
249.03897	138	
249.82725	74	
249.91586	180	1+
250.94562	132	
251.85145	82	
253.09078	92	
253.88651	78	
255.15364	90	
255.79307	80	
256.83911	88	
256.89688	252	
257.79750	156	
258.82685	82	
258.90985	82	
259.89454	88	
260.39142	78	
260.46305	86	
260.90181	114	
261.83177	98	
262.83110	176	
262.92586	86	
263.84214	84	
264.91857	76	
265.88506	90	
266.38567	72	
266.85231	142	
267.87739	88	
268.08591	106	
270.17098	82	
270.87151	84	
272.08564	88	
272.84872	144	
272.89861	72	
273.02002	72	
273.79947	114	
273.84672	102	
274.83944	78	
274.86256	86	
275.81955	140	
276.36401	90	
276.84424	106	
276.86202	76	
277.82365	74	
278.33918	74	
278.99925	80	
279.09118	1148	1+
279.91279	72	
280.81805	74	
280.83277	130	
282.03879	90	
282.08214	86	
282.95941	98	
283.03542	90	
283.79074	132	
284.29272	372	1+
284.86992	134	
285.86802	88	
285.95816	80	
287.87258	74	
289.80927	184	1+
290.85740	202	
290.89592	82	
291.13881	76	
291.15337	90	
291.84070	78	
298.86844	144	
299.05521	74	
299.87323	74	
300.78498	126	
301.85672	122	
301.88583	72	
303.20369	82	
303.87326	78	
304.77068	126	
305.84387	84	
306.87478	118	
306.90515	94	
307.80309	142	
309.86943	82	
309.91966	74	
310.87501	82	
312.81581	94	
313.97481	80	
314.84238	136	
314.89148	78	
316.17891	78	
316.80898	80	
319.08319	80	
320.21590	78	
321.25614	78	
321.88338	144	
322.74319	88	
322.83388	76	
323.88594	80	
324.89074	120	
324.98840	78	
325.13645	74	
327.06839	96	
327.26367	76	
END IONS

###FS:    #m/z: 340.94088 #charge 1+
###MS: 73
###MSMS: 75
BEGIN IONS
TITLE=Cmpd 56, +MS2(340.9409), 28.0-35.0eV, 1.6min #75
RTINSECONDS=96.1685
SCANS=73,75
PEPMASS=340.94088	950076
CHARGE=1+
63.34293	94	
190.95114	76	
192.88714	74	
195.93420	100	
200.01152	94	
205.95048	100	
210.93971	132	
211.90856	76	
212.87702	582	1+
213.94023	1184	1+
215.86551	112	
215.88698	126	
215.93924	206	
216.93814	138	
217.88422	276	1+
217.94222	74	
219.10967	74	
221.87295	166	
222.95250	80	
223.81884	92	
223.97515	200	1+
224.94639	78	
225.83372	200	1+
226.94703	126	
228.84427	126	
228.88449	78	
228.89720	168	
228.93965	128	
229.84253	108	
229.95656	118	
229.99069	86	
230.88777	210	1+
231.94951	942	1+
233.89816	412	1+
233.94614	270	
235.88985	208	1+
235.94307	164	
238.43649	110	
238.93267	78	
239.87763	228	1+
240.23048	76	
240.79347	86	
240.83853	442	1+
240.96044	114	
241.84303	260	1+
241.95216	84	
243.83058	434	1+
244.60279	86	
244.89873	94	
244.95795	188	
246.95152	112	
246.97786	104	
248.40449	78	
249.92030	82	
249.95944	358	
250.00579	82	
250.60197	80	
251.00465	80	
253.11804	78	
254.06988	154	1+
254.96795	292	
255.89155	76	
256.20199	78	
256.90100	154	
256.96308	520	1+
257.91656	78	
258.34709	84	
258.84647	590	1+
258.89103	78	
258.99246	92	
259.34120	88	
259.89177	162	
259.96077	108	
260.83629	570	1+
260.87899	74	
260.93472	96	
261.14100	94	
261.88764	138	
262.83652	262	1+
262.87565	84	
263.89143	74	
265.85699	74	
265.91511	76	
266.42842	78	
266.48390	96	
266.88495	74	
267.00559	88	
268.84312	74	
269.15053	84	
269.86833	270	1+
270.13640	86	
270.39693	80	
270.82918	160	
270.87380	188	1+
272.93135	136	
274.87004	168	
274.90024	78	
275.86456	170	
275.95730	178	
276.85595	568	
276.89471	86	
276.93238	94	
277.29735	78	
277.82824	90	
277.86034	442	
277.97686	84	
278.80822	78	
278.84495	1886	1+
279.87604	84	
279.92590	76	
280.92442	128	
282.04915	84	
282.78878	132	
284.79203	130	
284.80618	146	1+
290.34363	82	
290.39208	96	
290.84963	264	1+
291.80346	78	
292.93297	84	
293.83419	86	
293.85317	180	
293.93027	80	
294.81063	76	
294.85168	440	1+
294.87121	140	
294.92463	96	
295.98528	134	
296.26111	80	
296.90657	120	
297.79082	90	
297.97557	104	
298.85783	92	
299.05758	88	
299.87355	122	
300.80996	86	
301.40813	78	
301.86124	120	
301.91579	90	
302.17298	158	
302.86185	84	
302.94726	110	
303.87768	80	
306.11311	122	
306.89016	80	
306.91628	98	
307.80071	404	1+
308.86923	138	
309.14647	76	
312.15881	82	
312.73415	76	
315.85890	116	
317.92158	92	
318.00472	76	
318.84682	82	
319.05014	74	
320.62230	90	
321.10191	98	
321.17451	88	
321.81502	76	
322.02011	82	
323.12910	84	
325.83681	84	
325.96073	104	
326.17581	76	
327.80502	88	
329.87485	298	1+
329.88975	82	
330.69512	94	
330.81918	120	
331.81477	324	1+
332.81915	234	1+
334.96075	144	
338.87652	140	
339.74182	80	
342.90405	86	
343.15436	76	
344.97834	84	
END IONS

###FS:    #m/z: 363.95679 #charge 1+
###MS: 73
###MSMS: 76
BEGIN IONS
TITLE=Cmpd 57, +MS2(363.9568), 28.0-35.0eV, 1.7min #76
RTINSECONDS=96.941
SCANS=73,76
PEPMASS=363.95679	434814
CHARGE=1+
144.30145	88	
176.74340	92	
179.13158	84	
189.86365	340	
191.85978	142	
192.85597	118	
192.89184	80	
197.92631	92	
199.07663	82	
199.92110	92	
207.94809	102	
209.87219	230	1+
209.94495	1484	1+
210.88435	312	1+
212.88008	768	1+
213.91707	80	
215.42105	82	
222.95100	610	1+
223.04036	94	
224.94826	910	1+
224.97180	192	1+
225.88395	320	1+
226.05067	92	
226.94735	7364	1+
227.15871	118	1+
227.41714	88	
227.54493	88	
227.88848	826	1+
227.93291	314	
228.89213	692	1+
228.94246	5946	1+
229.21075	82	
229.84734	262	1+
230.88847	1614	1+
230.96192	104	
231.50358	100	
232.82889	124	
233.75841	104	
234.88090	252	
234.93117	88	
237.05821	142	
237.82158	80	
238.84227	128	
240.13369	84	
240.82803	202	1+
240.94093	746	
240.96282	350	1+
241.92509	90	
241.93917	1842	1+
242.94163	1276	1+
242.96091	618	1+
244.80253	82	
244.95736	3732	1+
245.94097	306	
246.90592	134	
246.95339	3970	
247.06494	98	
247.95233	140	
247.97745	84	
248.90172	854	1+
248.95284	128	
250.89811	266	1+
250.94818	92	
250.97448	152	
251.40151	82	
253.86169	108	1+
253.90171	114	
254.08947	88	
255.92478	90	
256.85891	82	
256.92439	184	1+
258.44371	82	
258.83070	86	
258.85654	88	
259.64328	82	
259.94000	102	
260.08172	92	
260.83567	496	1+
260.96707	276	1+
262.93544	92	
263.39415	84	
264.82658	128	
264.89485	88	
264.96630	122	
265.08870	178	
265.90599	160	
265.97739	108	
266.81626	268	1+
266.90507	102	
267.97285	454	1+
268.96109	752	1+
269.84301	106	
270.86200	86	
271.10392	100	
271.79792	246	1+
271.91668	98	
273.05071	80	
273.88705	86	
273.91352	88	
274.81473	270	1+
274.96527	136	
276.84141	130	
277.04187	88	
277.50777	112	
277.83701	332	1+
279.10369	212	
279.80207	114	
279.90280	178	1+
280.79607	312	
280.88912	84	
281.79038	490	1+
281.85843	160	
282.79224	354	1+
282.85041	274	1+
282.86628	118	
282.91363	146	
282.99001	84	
283.07891	122	
283.88650	88	
283.92824	116	
284.16094	86	
284.40082	82	
284.82366	126	
284.84293	90	
285.84871	444	1+
286.48784	80	
286.81400	122	
286.82982	236	1+
286.88462	80	
288.02968	80	
290.78731	306	1+
292.43078	84	
292.44792	84	
293.12222	86	
294.92684	84	
295.85852	150	
296.80622	112	
296.82206	172	
297.85230	114	
298.80149	256	
299.80141	186	
299.82217	94	
300.80247	758	1+
301.86145	180	
302.80628	214	
302.85450	486	1+
303.80579	116	
303.85716	358	1+
304.90612	90	
305.83730	132	
306.43741	108	
307.89130	90	
308.89023	86	
311.14008	80	
311.87671	188	1+
311.89462	98	
312.90587	82	
314.81814	312	1+
317.37884	82	
318.11660	84	
318.81530	170	1+
318.86355	128	
319.88230	84	
320.86579	276	1+
321.05928	82	
321.82240	114	
322.80932	122	
322.82364	88	
322.92538	116	
326.17763	166	1+
326.89126	110	
330.17974	88	
330.81162	90	
330.87274	112	
331.83267	82	
332.04537	104	
333.89164	104	
336.95009	152	
337.15314	96	
339.82946	144	
339.87064	84	
340.73620	96	
340.94202	222	
340.95836	104	
344.78687	80	
345.74284	100	
346.78201	82	
351.76385	108	
352.88738	190	
353.60260	98	
355.91075	96	
358.77392	158	1+
358.81474	88	
359.62209	92	
362.84256	80	
365.34246	154	
366.92365	92	
368.31972	80	
369.09093	94	
END IONS

###FS:    #m/z: 363.95685 #charge 1+
###MS: 77
###MSMS: 78
BEGIN IONS
TITLE=Cmpd 58, +MS2(363.9568), 28.0-35.0eV, 1.7min #78
RTINSECONDS=100.637
SCANS=77-78
PEPMASS=363.95685	391180
CHARGE=1+
78.37571	82	
177.93731	90	
182.86995	138	
187.93924	90	
189.86203	492	1+
191.85788	430	1+
196.88364	352	
200.87342	114	
200.94864	178	
203.40008	92	
203.88162	104	
204.02743	172	
205.92431	94	
207.87599	402	1+
209.86800	96	
209.94386	2254	1+
210.02666	120	1+
210.88933	398	1+
212.00325	82	
212.87933	2858	1+
214.89710	86	
216.91049	82	
218.88558	98	
222.95270	1262	1+
222.97439	114	
224.01533	86	
224.42534	106	
224.89292	184	
224.94944	2364	1+
226.08067	86	
226.94775	13720	1+
227.89459	118	
227.92910	208	
228.86554	90	
228.89585	472	
228.94291	13588	1+
229.04927	84	
230.89009	3680	1+
232.02097	104	
232.07334	188	1+
232.88599	306	1+
232.95506	88	
235.88816	86	
238.94263	84	
239.90509	166	
240.83739	188	1+
240.93982	498	
240.96314	1538	1+
241.42174	90	
241.94240	1564	1+
242.86172	100	
242.90180	210	
242.94566	894	1+
242.95699	838	
243.43654	106	
244.87208	92	
244.95750	7400	1+
245.49847	88	
245.94085	330	
246.80298	82	
246.90716	128	
246.95342	7194	1+
248.41505	114	
248.80795	100	
248.90008	910	1+
249.79841	206	1+
250.89834	354	1+
250.96961	100	
251.06771	84	
252.07931	124	
253.03619	86	
253.09447	138	
253.90657	272	
256.97097	86	
258.84068	268	1+
258.97292	166	
259.89609	222	1+
260.84035	84	
260.86619	154	
260.96741	730	1+
261.82413	388	1+
262.04876	84	
263.39607	106	
263.97799	146	
265.08444	198	1+
265.97771	180	
266.05684	182	1+
266.81509	160	
267.45392	98	1+
267.81732	270	1+
267.84936	100	
267.88537	138	1+
267.97412	1176	1+
268.84356	108	
268.95528	164	
269.91481	100	
269.96744	886	1+
271.13436	84	
271.85162	82	
273.92001	306	1+
274.85842	150	
274.92129	240	1+
275.41761	88	
275.94134	86	
276.81183	108	
276.85209	598	1+
277.09276	82	
277.87849	256	1+
278.09860	232	1+
278.42096	84	
278.80086	180	
278.94032	82	
279.79935	114	
279.84592	172	
280.79381	246	
280.83616	120	
281.79754	142	
281.86554	106	
281.89521	116	
281.94783	90	
282.26366	130	1+
282.41583	100	
282.79002	598	1+
282.83429	110	
283.08115	90	
284.82771	128	
285.84636	310	
286.41312	82	
287.36527	82	
289.81019	104	
290.04630	100	
291.79081	92	
292.87436	188	1+
292.93312	108	
293.84928	226	1+
294.92712	82	
296.80952	124	
296.90447	164	1+
297.06647	82	
297.80970	194	
297.98357	88	
298.43292	122	
298.80396	1030	1+
299.85223	86	
300.80425	396	
300.98326	92	
301.80555	674	1+
301.86193	486	
302.10226	158	1+
302.86456	218	
302.88534	128	
303.41212	136	
303.44121	94	
303.85441	850	1+
303.87210	154	1+
304.83842	148	
306.86807	212	1+
307.43450	88	
308.84443	88	
308.87058	170	1+
311.85997	90	
314.81595	82	
315.07744	92	
317.86237	90	
318.35755	86	
318.38115	106	
318.81613	122	
318.93934	120	
321.81852	180	
321.87425	100	
322.30865	98	
322.36383	94	
323.81998	106	
324.89094	144	
325.83279	94	
326.87506	280	1+
327.89495	94	
328.88419	136	
328.90300	124	
330.87646	84	
336.94279	160	
337.95153	94	
339.82655	96	
340.79839	128	
340.87870	84	
340.94348	430	1+
341.05096	94	
342.81016	82	
343.90977	86	
349.86265	90	
351.05097	96	
352.74884	90	
360.04645	88	
360.72289	96	
360.86658	124	
362.20323	130	
365.28423	126	
366.31483	92	
366.34184	168	
367.84865	94	
368.22250	92	
368.84059	86	
369.10505	100	
END IONS

###FS:    #m/z: 507.84542 #charge 1+
###MS: 77
###MSMS: 79
BEGIN IONS
TITLE=Cmpd 59, +MS2(507.8454), 28.2-35.2eV, 1.7min #79
RTINSECONDS=101.41
SCANS=77,79
PEPMASS=507.84542	142756
CHARGE=1+
163.83271	138	
196.01620	222	
200.88716	208	
206.07184	138	
214.88394	266	
232.89669	554	
234.90128	158	
236.88964	276	1+
237.05356	160	
238.06299	130	
241.85906	122	
250.90683	338	
251.91274	208	
252.07710	310	1+
258.87636	302	
259.86776	138	
260.83266	130	
260.88372	136	
266.09834	196	1+
266.16599	238	
268.88043	118	
268.91516	136	
271.85734	156	
272.38207	292	1+
272.84976	376	1+
275.85099	120	
278.05367	134	
278.83277	354	
278.86232	140	
280.82666	176	
280.86370	164	
283.79631	122	
285.85307	216	
286.89197	332	1+
287.85197	1282	
289.84248	194	
289.88157	362	
290.86429	704	1+
290.88012	174	
292.86832	186	
293.87285	942	1+
295.11213	120	
296.80122	258	1+
296.84027	140	
296.88187	144	
298.85450	336	1+
299.99715	324	1+
300.99775	196	1+
301.84862	336	
301.88821	144	
303.86638	1000	1+
305.86278	1922	1+
306.12792	124	
306.90176	124	
306.98807	126	
307.89039	496	
308.14343	1560	1+
308.87534	1838	1+
311.88366	1622	1+
311.90853	172	
312.86662	136	
314.86836	1078	1+
314.94862	132	1+
315.76273	346	1+
316.10818	174	1+
316.85842	574	1+
319.16182	128	
319.38264	128	
319.86579	436	1+
321.41643	166	
321.82144	194	1+
323.87269	766	
324.85967	170	
326.79415	484	1+
326.88313	3486	1+
328.87865	410	1+
330.82677	128	
330.87774	236	
331.81657	168	1+
331.88734	220	
332.87011	480	1+
335.77597	124	
336.94383	150	
337.87887	594	1+
339.05827	118	
339.40519	126	
339.75655	312	1+
339.83652	260	1+
339.90807	136	
340.84140	192	1+
340.87405	334	1+
341.89612	126	
343.87849	224	1+
346.93164	230	1+
347.77577	602	1+
347.81143	120	
348.84457	230	
348.89430	156	
349.17988	198	1+
349.76279	244	
349.80687	130	
349.89212	120	
350.13960	98	1+
350.75896	160	
350.83383	240	1+
350.88650	302	
351.77272	140	
351.88871	190	
352.74775	176	1+
353.78561	546	1+
353.85078	242	
354.13944	138	
354.78433	340	1+
355.88927	120	
356.73206	174	
357.80686	158	
358.87968	564	1+
360.75678	390	1+
360.83640	188	1+
362.37254	152	
363.76826	146	
363.81868	142	
364.85699	206	1+
365.37947	154	
365.75551	124	
365.78661	382	1+
365.94321	132	
366.89889	118	
367.77272	432	1+
367.81500	232	1+
367.84369	240	
368.90141	350	1+
369.83778	288	1+
370.80428	246	
371.79418	132	
371.88571	140	
372.78711	206	
372.85081	204	
373.80902	314	1+
373.90391	300	
374.71702	156	
374.81139	268	1+
375.67181	134	
376.80142	304	1+
376.88288	216	
377.78054	158	
381.38558	144	
381.83159	122	
382.79226	128	
382.85600	274	1+
384.85127	1170	1+
385.77402	286	
385.85213	700	1+
385.96107	128	
386.77530	164	
387.77418	262	
387.84407	614	1+
387.87374	212	1+
388.76260	122	
388.78939	138	
389.20057	142	
389.22159	140	
389.80126	164	
390.19106	254	1+
390.78298	140	
390.83882	1426	1+
390.90528	212	1+
390.98795	120	
391.77731	320	1+
392.72625	126	
392.82163	1286	1+
394.86240	188	1+
395.77395	302	1+
396.80457	144	
397.72336	218	1+
398.83911	176	
398.87602	192	1+
399.84919	578	1+
400.06154	150	1+
402.76208	134	
403.75247	178	1+
403.80631	284	1+
403.86617	286	
404.85368	814	1+
405.78739	198	
405.85666	580	1+
406.76139	160	
407.74494	352	1+
407.86713	668	
408.72240	172	1+
408.79419	126	
408.85330	1624	1+
410.78547	148	
410.83668	1648	1+
411.09270	134	
412.84494	286	
413.75359	176	1+
413.83922	206	
414.68897	128	
416.73678	164	1+
417.86124	612	1+
418.84645	162	
421.72672	118	
421.88426	210	
422.76276	400	1+
422.86574	996	1+
423.86810	600	1+
424.08689	120	
425.75983	784	1+
425.84202	118	
425.86681	338	
426.85999	562	
427.75082	422	
427.85947	398	
428.73555	312	1+
428.80868	166	
428.84917	1818	1+
429.69575	682	1+
430.21982	148	
430.75768	360	1+
430.85834	342	
431.74355	128	
431.86830	864	1+
433.85460	766	1+
435.87301	246	1+
436.87617	148	1+
439.89746	354	
440.89522	186	
441.78478	210	1+
442.87911	128	
443.76372	206	
444.76898	132	
444.87231	2918	1+
445.72111	180	
445.74253	536	1+
446.33852	122	
446.79191	264	
447.71309	564	1+
449.87666	622	1+
450.70241	164	
450.75656	166	
451.85962	196	
452.79829	214	1+
462.88414	1070	1+
463.72230	120	
464.88298	128	
465.72501	542	
467.88809	1394	1+
469.88709	194	
485.89895	844	1+
486.90074	530	1+
487.76403	126	
491.80650	122	
492.27971	122	
503.79373	162	1+
END IONS

###FS:    #m/z: 336.94575 #charge 1+
###MS: 77
###MSMS: 80
BEGIN IONS
TITLE=Cmpd 60, +MS2(336.9457), 28.0-35.0eV, 1.7min #80
RTINSECONDS=102.182
SCANS=77,80
PEPMASS=336.94575	52410
CHARGE=1+
99.65309	74	
192.06571	74	
194.89215	74	
195.89324	98	
196.03718	88	
197.03080	90	
210.88886	162	1+
211.94455	1904	1+
212.10713	92	
212.87771	530	1+
213.94003	900	1+
214.02853	74	
215.88919	148	
216.88698	82	
216.97572	78	
217.86090	72	
218.83714	74	
218.89182	96	
219.83925	72	
220.87269	80	
220.89662	102	
221.10097	100	
221.89396	80	
221.93402	84	
223.51764	92	
226.94874	82	
226.98013	92	
227.09315	104	
227.60030	82	
227.83412	78	
227.95437	86	
228.89477	200	
228.93052	90	
229.95501	2992	1+
230.88793	912	1+
231.95113	1432	
234.07641	228	1+
234.83531	80	
234.95568	94	
235.81787	76	
235.95043	76	
236.86445	82	
236.89462	78	
238.85075	82	
239.78935	78	
239.90329	76	
239.91882	74	
240.84193	276	
240.95672	230	1+
241.01913	84	
241.83815	514	1+
242.84084	378	1+
242.92372	74	
244.03664	84	
244.36864	100	
245.86059	84	
245.87393	76	
245.89571	342	1+
246.59633	84	
246.95899	82	
246.98062	114	
247.96424	966	1+
249.43262	80	
249.84879	94	
249.91299	74	
249.96188	536	1+
249.98946	84	
250.89764	96	
251.06291	76	
251.83478	178	
251.97642	84	
252.07196	82	
252.57683	102	
252.83767	76	
252.97108	1398	1+
254.39303	76	
254.54213	86	
254.96580	760	1+
255.87436	76	
256.02109	90	
256.91821	102	
256.96632	110	
257.85357	74	
257.93635	90	
258.84532	652	1+
259.91282	146	
259.93620	94	
259.96168	78	
260.42939	88	
260.86715	126	
260.95032	120	
263.41813	72	
263.54954	98	
264.42731	78	
266.99804	106	
267.84986	122	
267.91727	88	
268.01765	84	
268.84007	346	
268.95824	136	
269.83947	176	
269.85250	132	
269.92264	92	
269.95715	158	1+
270.85134	138	
270.98056	126	
272.08357	86	
272.89414	94	
273.34292	116	
273.86403	448	1+
274.87201	348	1+
275.84802	100	
275.96974	116	
276.85802	236	
276.92519	92	
277.83429	128	
277.86613	136	
278.88286	112	
279.10178	80	
279.35795	88	
280.00288	84	
280.82341	114	
280.87648	74	
281.05057	180	
281.80566	100	
283.44263	82	
284.89155	100	
285.84892	176	
286.85221	836	1+
288.88908	94	
290.85479	72	
291.96933	80	
292.11273	98	
292.86465	170	1+
293.10910	82	
293.14320	86	
293.99777	108	
295.86586	250	1+
295.88292	80	
295.99294	80	
296.15938	82	
296.91223	92	
297.11208	98	
297.15353	74	
298.01338	110	
298.83884	136	
299.87465	78	
302.78058	84	
303.74528	76	
304.85936	112	
306.38285	76	
308.79923	180	1+
309.86931	174	1+
309.89222	74	
310.91284	86	
312.84524	94	
313.80339	76	
317.87416	126	
319.83338	78	
320.05959	74	
320.35212	80	
320.77185	76	
323.01667	120	
325.11662	86	
326.89918	72	
327.37837	72	
330.18189	88	
330.87514	108	
334.83927	96	
335.79590	140	
337.39424	102	
337.88162	80	
338.31743	78	
338.43263	76	
END IONS

###FS:    #m/z: 507.84505 #charge 1+
###MS: 81
###MSMS: 82
BEGIN IONS
TITLE=Cmpd 61, +MS2(507.8450), 28.2-35.2eV, 1.8min #82
RTINSECONDS=105.873
SCANS=81-82
PEPMASS=507.84505	154552
CHARGE=1+
196.01546	558	
209.94218	244	1+
214.88624	488	
224.05172	204	1+
230.89753	140	
232.89719	510	
236.88904	312	
239.07007	250	1+
241.00460	134	
241.85253	196	1+
250.91950	166	
251.90063	232	1+
252.07805	162	
255.10099	152	
257.89413	200	1+
262.79685	134	
263.37434	256	1+
266.17156	158	
267.85643	204	1+
268.10911	194	
270.80501	150	
270.85550	156	
271.87485	146	
273.80526	258	
273.85387	226	1+
277.38816	150	
280.87651	158	
281.37611	164	
284.83133	202	1+
285.85779	428	
287.85196	1184	1+
287.88912	214	1+
287.95049	132	
287.96367	278	1+
289.80348	214	1+
289.84812	144	
289.87776	200	
290.86716	226	
290.88287	154	
291.11195	132	1+
291.86985	220	
292.86939	1138	1+
293.87310	1002	1+
293.96283	228	1+
296.85238	138	
298.93474	166	1+
299.85489	474	1+
299.86719	176	
300.13476	154	
302.86767	848	1+
302.96464	202	1+
303.86968	708	1+
305.86430	1322	1+
306.12562	208	
307.88825	474	
308.14318	1046	1+
308.87466	1700	1+
310.15465	618	
311.88476	1504	1+
311.90570	162	
312.80972	206	1+
312.93020	228	1+
313.81159	130	1+
313.83397	142	
313.86046	504	1+
314.86359	346	1+
316.86378	144	
317.76535	180	
317.89135	200	
318.85573	316	1+
318.88121	162	
321.88634	220	
322.88553	198	
323.87316	828	
323.90564	162	
324.85632	150	
324.90544	144	
325.85695	136	
325.90011	306	
326.88444	4468	1+
326.97367	156	1+
327.38251	136	
328.87610	242	
329.88205	502	1+
330.17005	178	
330.79842	174	
330.84339	146	
331.82113	180	
332.79309	134	
332.87509	480	1+
334.18827	142	
334.85366	672	1+
334.88068	554	1+
335.02987	206	1+
335.88728	388	1+
336.77797	332	1+
336.82752	150	
337.82183	212	1+
337.88029	370	1+
337.90033	164	
338.11023	156	1+
338.39652	176	
338.85006	174	1+
339.88560	314	1+
340.87112	276	1+
343.87528	376	1+
347.74718	176	
347.77528	256	
348.78883	550	1+
348.85251	156	
350.76483	464	1+
350.83314	390	1+
350.88461	256	
351.89239	140	
353.79180	164	
353.84907	236	
353.89415	140	
354.79963	288	1+
354.84532	170	
355.87827	152	
355.89334	164	
356.01220	192	1+
356.88874	152	
357.73546	146	
357.76270	160	
357.77756	240	1+
362.36830	140	
362.86264	200	1+
365.76543	148	
365.78609	272	1+
365.81702	144	
365.89179	316	1+
366.84401	178	
366.89413	224	1+
367.70262	154	
367.76647	146	
367.84494	140	
368.77435	144	
368.83285	964	1+
368.89692	168	
369.81376	156	
369.83683	824	1+
370.38232	142	
370.80614	382	1+
371.90773	234	
372.04428	150	
372.78282	554	1+
373.89860	188	
374.81550	264	
374.93811	182	1+
375.78256	138	
375.81542	192	1+
376.74204	154	
376.86785	152	
377.89782	142	1+
378.73885	264	1+
378.86951	158	
381.84404	492	1+
382.89307	132	
383.84616	734	1+
385.77431	294	1+
386.81843	152	
386.83863	140	
387.80461	216	1+
387.85015	588	1+
388.72186	302	1+
388.77587	136	
389.19965	200	
390.78206	366	1+
390.83926	1192	1+
391.78931	238	1+
392.82554	750	1+
392.90519	216	1+
393.31604	170	
393.79501	252	1+
394.82876	152	
395.73704	192	1+
395.80964	280	1+
396.77088	262	1+
398.72992	166	
398.84764	378	1+
398.97903	136	
399.82356	190	1+
399.85138	308	1+
399.91339	158	1+
400.34870	220	1+
402.86670	544	1+
403.76163	142	
403.87019	452	1+
405.86688	354	
405.90349	152	
405.97413	144	
406.86112	316	
407.75493	146	
407.83471	146	
407.86653	730	
408.85249	1192	1+
409.72559	194	
409.88858	142	
410.73677	362	1+
410.83499	1466	1+
410.91513	134	
411.80469	408	1+
412.83847	226	
414.86548	148	
415.84576	194	
416.74027	156	
417.85176	320	1+
419.80931	202	1+
421.09162	140	
421.88850	278	
422.86228	288	
423.86829	982	1+
424.78646	316	
425.74020	274	
425.76660	396	
426.76206	296	
426.86071	1152	1+
427.70537	136	
427.74350	496	
428.75059	250	
428.84824	1854	1+
428.88597	170	
429.70137	584	1+
429.74100	164	
429.76196	174	
429.87411	168	
430.84735	278	
431.87070	796	1+
432.69100	178	
433.85464	610	1+
434.88744	190	1+
436.74073	170	1+
438.07910	176	
438.70311	152	1+
442.90009	144	
444.76567	154	
444.87171	2184	1+
445.74743	182	
445.78979	302	1+
446.74462	182	
447.71086	1368	1+
447.88865	144	
449.69968	258	
449.87627	336	
450.11459	138	
450.70496	208	
450.76481	186	
450.87763	166	
451.76580	154	
456.70332	148	
458.90436	270	
462.88258	792	1+
464.21470	198	1+
465.71847	198	1+
466.77617	264	1+
467.88830	862	1+
469.22971	140	
469.72540	588	1+
470.72848	498	1+
473.71357	178	
485.89762	740	1+
487.27286	156	
506.27097	140	
509.86271	164	
END IONS

###FS:    #m/z: 336.94560 #charge 1+
###MS: 81
###MSMS: 83
BEGIN IONS
TITLE=Cmpd 62, +MS2(336.9456), 28.0-35.0eV, 1.8min #83
RTINSECONDS=106.644
SCANS=81,83
PEPMASS=336.94560	50124
CHARGE=1+
68.59914	72	
182.87085	94	
183.87439	102	
186.86365	84	
195.05180	72	
197.05812	82	
205.50324	84	
209.89542	72	
211.94577	2732	1+
212.87862	532	1+
213.94017	986	1+
215.15106	86	
215.88634	140	
215.93683	192	
216.89300	82	
217.88272	136	
221.99468	98	
222.88464	86	
222.97519	138	
224.97255	106	
228.89634	206	1+
229.03080	72	
229.95459	2912	
230.88989	764	1+
230.96033	94	
231.03651	78	
231.95207	1332	1+
232.83100	108	
232.86247	272	1+
233.84727	72	
235.89576	230	1+
235.94789	82	
237.01940	76	
237.82337	76	
238.88523	84	
238.89829	72	
240.10291	90	
240.83302	94	
240.84061	590	1+
243.87736	82	
244.96206	78	
244.98162	74	
246.06650	134	
246.72929	104	
246.85492	84	
246.93213	78	
247.96617	882	1+
248.89867	476	1+
248.98738	162	1+
249.00796	74	
249.05547	110	
249.83878	124	
249.85625	112	
249.96261	594	1+
250.40565	74	
250.83317	354	1+
250.95292	216	1+
252.08483	318	1+
252.97115	1706	1+
253.08799	232	1+
253.42060	78	
253.66522	82	
253.90869	186	
254.87644	104	
254.91692	212	
254.96788	670	1+
255.08076	130	
256.84992	78	
256.90251	276	
256.96483	74	
257.84724	78	
257.93567	132	
257.95341	90	
258.84897	158	
258.90002	98	
258.90899	80	
258.91205	72	
259.85358	124	
259.96166	82	
260.83462	374	1+
261.49821	72	
261.83642	244	1+
261.85209	72	
261.94349	74	
263.40399	82	
263.87641	72	
264.86371	206	
265.88094	72	
266.84755	72	
267.84190	132	
268.84267	350	1+
268.95745	178	
269.88314	94	
270.98205	178	
271.09211	98	
271.92133	92	
271.99032	76	
272.81300	76	
272.84630	234	1+
272.87407	74	
272.91615	114	
272.93474	82	
272.95374	94	
272.97375	92	
272.99167	164	
273.88491	76	
274.86107	92	
274.86893	126	
275.87610	98	
275.96359	76	
276.19231	80	
276.41277	88	
276.85297	382	
276.88485	92	
277.39748	100	
277.83445	128	
277.86047	456	1+
278.83066	378	1+
278.88783	150	
279.04097	86	
279.83002	296	1+
279.97197	100	
280.01929	86	
280.09745	72	
281.04966	80	
281.86709	244	1+
284.42129	84	
284.87151	200	1+
285.84754	508	1+
286.09298	84	
286.40262	84	
286.84920	348	1+
289.00991	80	
289.85212	224	1+
290.78739	94	
290.88768	72	
291.11586	86	
291.86654	258	1+
292.43500	78	
292.93518	72	
293.10293	118	
294.11881	86	
295.86370	76	
295.97341	114	
295.99924	184	1+
296.98635	78	
297.90112	72	
298.86997	428	1+
300.85836	80	
302.40024	74	
303.08411	78	
303.22941	106	
303.85811	88	
303.90262	94	
304.91904	106	
306.83001	84	
307.61347	88	
308.86453	228	
309.62597	102	
309.86793	176	
310.14259	82	
310.87118	96	
311.89051	110	
312.81672	88	
313.20333	72	
315.45232	96	
315.87531	72	
322.58433	84	
323.80962	78	
323.93322	72	
324.89281	94	
325.90561	76	
326.87687	88	
328.28809	80	
329.72468	86	
329.81182	96	
330.18441	76	
330.57283	80	
331.62729	100	
331.88909	132	
335.12021	118	
339.18991	74	
339.88215	88	
340.84937	90	
END IONS

###FS:    #m/z: 359.96158 #charge 1+
###MS: 81
###MSMS: 84
BEGIN IONS
TITLE=Cmpd 63, +MS2(359.9616), 28.0-35.0eV, 1.8min #84
RTINSECONDS=107.417
SCANS=81,84
PEPMASS=359.96158	36520
CHARGE=1+
158.49537	76	
177.93221	90	
178.93111	80	
182.90989	86	
193.93495	102	
209.94224	386	1+
212.93963	76	
221.94517	86	
222.95454	222	
223.88847	142	
223.95800	188	
223.97562	134	
224.94838	584	
224.97179	148	
225.96480	78	
226.89266	140	
226.94742	3648	1+
228.90833	76	
228.94257	3358	
229.08487	78	
230.84654	86	
231.94084	78	
232.44988	84	
232.99098	108	
234.05128	88	
234.95118	112	
236.84722	80	
239.07228	150	
239.90106	128	
240.94046	348	
240.96333	282	
241.85468	112	
241.94118	366	
241.95696	658	1+
243.79475	76	
244.95751	2458	1+
245.94154	154	
246.57336	100	
246.95375	2054	1+
247.03683	84	
247.14241	82	
248.01699	124	
248.79856	150	
250.83812	132	
250.87812	82	
250.95166	120	
250.97825	96	
251.07674	86	
252.13813	80	
252.95271	270	
253.09887	84	
254.92285	92	
255.94257	86	
256.83724	76	
258.40049	108	
260.32440	74	
260.82829	140	
260.96978	530	1+
261.84516	84	
262.82427	164	
263.49769	108	
264.96627	126	
264.97912	92	
265.91489	82	
266.81415	202	
267.11171	88	
267.81878	80	
267.97046	458	1+
269.96563	270	
270.05969	92	
270.07418	78	
270.88816	246	1+
270.98473	76	
272.86379	86	
272.92665	84	
272.99763	78	
273.06068	76	
273.09707	80	
273.96828	76	
275.92095	74	
276.80692	78	
276.85648	106	
276.89886	78	
277.84120	384	1+
278.29189	76	
278.79839	82	
278.84588	312	1+
279.01169	88	
279.79841	144	
279.93096	100	
280.64658	76	
280.79270	526	1+
280.86542	134	
280.90801	78	
281.15671	76	
282.05319	104	
283.88316	86	
284.79874	80	
284.82758	164	
284.91265	74	
285.88730	80	
287.85851	252	
289.80102	86	
289.88338	84	
289.91406	222	1+
291.40303	92	
292.79871	92	
292.89930	84	
293.11568	284	
294.81320	80	
294.86704	126	
294.95826	92	
295.77920	78	
295.96725	86	
296.80998	340	1+
296.85644	114	
298.08474	84	
298.80658	556	1+
298.85576	262	1+
298.91496	78	
300.80187	294	1+
300.83301	86	
303.87651	112	
306.36553	88	
306.40425	108	
306.86673	102	
308.94357	96	
309.12702	78	
309.79435	112	
310.87741	102	
311.86955	82	
313.87527	76	
314.80499	84	
315.28654	78	
315.81932	138	
316.02819	76	
316.81017	120	
316.82749	76	
318.11755	152	
319.87310	86	
321.80210	134	
321.81974	170	
322.92647	138	
325.77026	74	
329.84069	74	
330.94532	82	
331.31418	98	
333.31330	102	
333.88350	110	
335.76560	90	
336.83972	74	
336.94382	118	
337.88178	82	
338.90732	76	
340.81569	134	1+
340.93994	130	
340.95495	106	
342.79932	82	
350.02124	76	
355.87573	78	
357.75931	98	
359.41955	82	
359.81171	112	
359.96214	86	
360.37923	106	
360.82231	80	
361.14653	82	
END IONS

###FS:    #m/z: 322.93032 #charge 1+
###MS: 85
###MSMS: 86
BEGIN IONS
TITLE=Cmpd 64, +MS2(322.9303), 28.0-35.0eV, 1.9min #86
RTINSECONDS=111.083
SCANS=85-86
PEPMASS=322.93032	2656872
CHARGE=1+
183.86604	70	
185.92621	86	
193.44298	86	
197.89359	70	
197.91214	92	
199.86988	70	
199.88325	74	
201.04456	262	
202.04686	178	
203.06404	70	
205.84659	88	
206.98029	66	
207.97309	66	
208.44827	86	
210.92138	84	
211.98391	70	
214.89441	132	
215.39627	90	
215.90437	68	
215.92239	68	
219.01726	64	
220.87652	138	
222.01108	80	
222.94976	150	
223.86452	68	
223.96371	82	
224.94811	88	
226.86431	66	
226.89367	172	
227.94146	84	
227.98761	96	
228.11752	72	
229.42115	72	
229.93125	70	
230.92459	66	
232.83050	66	
233.02285	92	
233.89539	66	
233.95183	74	
235.91889	66	
236.10193	64	
236.43194	94	
237.04946	82	
238.09595	68	
238.83378	78	
238.93809	126	
239.08453	254	1+
240.87106	96	
240.94050	1690	
241.94183	2082	
242.82151	94	
242.94208	5586	1+
242.98719	68	
243.12258	72	
244.12660	76	
244.84091	72	
244.94056	1194	1+
246.10130	84	
246.94512	134	
246.97468	220	
247.86677	80	
248.79553	80	
249.05692	68	
249.52054	100	
249.69114	72	
250.94231	150	
251.92756	98	
252.15571	78	
253.09610	78	
254.83281	122	
254.87095	66	
254.90731	86	
256.84707	66	
256.90000	128	
257.07731	72	
258.07609	74	
258.83723	134	
258.89577	88	
259.33643	94	
259.58565	76	
260.79406	94	
260.83377	388	1+
261.04014	84	
262.92012	64	
262.95194	74	
263.38209	82	
264.10807	90	
264.79482	72	
264.86879	92	
265.05721	90	
265.09849	64	
266.23976	70	
267.04160	78	
268.90540	94	
268.97531	80	
269.91183	82	
271.85894	238	1+
271.90151	214	1+
272.79671	82	
273.78960	110	
274.09235	68	
275.05698	84	
276.85981	78	
277.10710	72	
278.86083	66	
279.09203	898	1+
280.84485	194	1+
280.91785	68	
282.04055	66	
282.07796	68	
282.27988	70	
283.07103	86	
283.79148	114	
283.95158	86	
283.97206	78	
284.29315	596	1+
284.84806	78	
285.81263	64	
286.00375	72	
286.29431	82	
286.85773	76	
287.80700	64	
287.85909	68	
289.78918	72	
290.40611	78	
290.86107	220	1+
293.82283	74	
294.85401	244	
295.84048	82	
296.80650	68	
296.95014	88	
297.91613	96	
298.73011	64	
298.88526	84	
299.83083	80	
299.91815	72	
300.02264	88	
300.87566	74	
300.90748	76	
301.81771	64	
302.81116	302	1+
303.46454	90	
303.89478	68	
304.46444	68	
304.88653	68	
307.02596	68	
309.09297	68	
309.95669	78	
310.05172	64	
311.82524	76	
312.86902	64	
313.74476	90	
315.14031	94	
315.99588	78	
318.00664	68	
318.93809	94	
318.99509	78	
320.32564	100	
323.85602	76	
325.86090	66	
325.89446	80	
END IONS

###FS:    #m/z: 340.94090 #charge 1+
###MS: 85
###MSMS: 87
BEGIN IONS
TITLE=Cmpd 65, +MS2(340.9409), 28.0-35.0eV, 1.9min #87
RTINSECONDS=111.855
SCANS=85,87
PEPMASS=340.94090	960218
CHARGE=1+
52.81115	108	
113.17035	102	
180.56116	96	
188.95223	124	
189.92909	98	
189.95450	74	
190.92983	86	
190.94842	264	
194.08765	78	
208.95717	112	
211.94265	154	
213.88174	180	
213.93850	866	1+
214.08415	86	
215.85915	74	
215.88669	120	
215.94002	186	
216.93791	94	
221.89594	136	
222.04594	100	
224.83934	152	
224.86900	80	
225.86428	94	
226.00080	86	
226.94662	134	
229.01418	82	
229.39513	90	
230.84521	102	
230.88805	110	
231.89033	140	
231.95122	826	1+
232.89028	78	
233.09988	96	
233.14485	78	
233.40567	76	
233.89627	356	1+
233.94787	316	
236.89038	120	
237.86871	76	
238.05063	76	
238.85295	118	
238.88847	118	
239.78938	128	
239.88508	190	1+
240.24410	88	
240.84759	140	
241.84253	170	
241.94253	76	
242.84076	104	
243.83345	186	
244.84374	156	
245.87634	86	
245.95822	130	
246.06660	76	
246.85371	190	
246.95217	112	
247.38948	84	
248.20543	76	
248.90993	92	
248.98735	120	
249.42957	98	
249.96056	270	
250.96228	114	
251.52063	84	
253.79012	76	
253.94501	86	
254.96653	662	
256.62269	102	
256.85041	108	
257.85982	80	
257.90700	174	
257.96299	126	
258.84436	716	1+
258.90678	112	
259.01071	82	
259.96313	388	1+
260.76022	84	
260.83332	532	1+
261.53416	90	
261.93125	134	
262.35306	94	
263.05949	80	
263.84907	80	
263.89035	86	
264.87478	158	
264.91480	98	
267.82462	90	
268.14021	80	
268.83840	130	
270.84582	106	
271.98908	160	1+
272.86831	114	
274.86114	112	
274.87445	170	
275.85871	124	
276.85409	470	
276.87118	220	
277.81074	96	
277.85864	414	
277.97123	138	
278.84584	1324	1+
278.91519	80	
278.96857	76	
279.09559	86	
279.80844	78	
280.87877	82	
281.00661	76	
281.39773	78	
281.85891	96	
281.88910	100	
281.91044	150	
282.04908	76	
283.84602	78	
284.76329	78	
284.87523	116	
286.42963	84	
288.83930	98	
288.85793	78	
290.84141	78	
290.86895	80	
291.80566	194	
291.88529	82	
292.93927	88	
293.08235	90	
295.89860	110	
296.23999	74	
296.50809	78	
296.85618	228	
297.97648	96	
298.43332	80	
298.96368	80	
299.40714	144	
299.87512	78	
302.17785	114	
302.86890	184	
302.90874	110	
302.94969	196	
303.86246	88	
304.02323	76	
304.88002	78	
305.42720	92	
306.42811	80	
310.87715	140	
312.80387	78	
313.40775	82	
313.81468	82	
314.87094	116	
314.95519	80	
319.88432	118	
320.81263	202	1+
321.00708	76	
322.02154	120	
324.11231	80	
324.89350	122	
326.90352	74	
329.20330	104	
329.89012	216	1+
332.26035	100	
332.78519	132	
338.00234	78	
338.88651	86	
END IONS

###FS:    #m/z: 507.84519 #charge 1+
###MS: 85
###MSMS: 88
BEGIN IONS
TITLE=Cmpd 66, +MS2(507.8452), 28.2-35.2eV, 1.9min #88
RTINSECONDS=112.627
SCANS=85,88
PEPMASS=507.84519	155164
CHARGE=1+
193.86468	160	
196.01634	172	
214.88609	410	1+
222.97614	144	
224.97093	178	1+
232.89799	614	1+
241.85720	166	
247.06691	128	
258.88052	374	1+
266.16811	134	
267.90304	126	
267.94124	162	
269.11686	214	1+
269.92469	178	
271.92250	116	1+
272.85136	130	
273.85507	142	
275.84331	192	1+
275.95151	126	
279.83275	152	
280.88107	240	1+
280.89557	146	
285.85849	358	1+
287.85423	842	1+
288.88857	172	
289.85166	480	1+
289.87877	200	
293.87347	822	1+
293.96056	136	
296.84568	402	1+
296.86837	138	
298.82885	128	
299.81031	140	
299.87782	168	
299.91442	210	
301.85064	186	
302.86349	142	
302.91951	132	
303.86683	744	
305.37840	130	
305.86349	1542	
306.12666	152	
307.89266	372	
308.14104	1070	1+
308.35402	306	1+
308.87488	1632	1+
309.01973	98	1+
309.82616	158	
310.15845	396	
311.88474	860	
312.15998	132	
312.81054	206	1+
312.88435	506	
313.87949	292	
314.86518	812	1+
316.80861	124	
316.85033	224	
316.86740	282	1+
317.77959	134	
317.83159	130	
317.88750	124	
319.85823	142	
322.38281	122	
322.86951	142	
322.96625	186	1+
323.87586	414	1+
324.85921	228	
324.90666	296	1+
325.85784	176	
326.88404	2660	1+
327.39212	252	1+
328.87458	290	1+
330.79854	294	1+
330.81271	158	
330.84837	156	
330.87750	292	1+
331.38898	222	1+
332.87653	670	1+
332.93643	132	
333.07727	132	
333.82870	142	
333.86909	160	
335.83197	148	
336.82449	208	
337.85289	138	
337.89442	296	1+
338.39408	126	
338.86759	142	
341.82822	146	
343.76544	132	
343.87406	148	
346.82504	250	1+
346.85885	178	
347.74600	282	1+
347.78283	370	
348.01281	294	1+
348.85206	290	1+
349.75371	242	
349.77222	174	
349.80629	200	1+
349.90624	362	1+
350.76336	196	
350.83613	144	
350.88569	374	1+
351.85859	292	1+
352.80199	144	
352.82212	182	
353.85304	286	
353.89266	126	
357.77119	150	
357.84232	146	
358.88593	126	
359.76105	224	1+
360.80464	148	1+
362.99779	132	
363.76808	206	
365.78533	524	1+
366.84837	156	
367.19405	154	
367.71219	192	
367.76792	536	1+
367.89119	514	1+
367.91065	156	
368.89486	426	1+
369.83554	370	1+
370.80219	296	
371.72403	170	1+
371.78391	166	
371.80364	204	
371.83937	228	1+
372.68460	98	1+
372.78178	514	1+
373.89830	240	
374.81547	284	
375.81819	140	
376.81066	122	
377.75507	210	1+
380.71661	230	
381.85418	186	
383.71769	178	
383.77981	320	1+
383.83537	124	
383.85053	514	1+
384.74443	184	
384.85196	438	1+
386.77945	138	
387.84790	284	1+
388.89497	194	1+
389.20583	156	
389.80949	126	
390.20251	152	
390.78736	348	1+
390.83825	398	
391.84070	258	
391.92084	128	
392.82506	1256	1+
393.74691	134	
394.79933	234	1+
394.83303	194	
395.86417	206	1+
397.80117	176	
398.72844	552	1+
398.80384	282	1+
399.68759	302	1+
399.84718	528	
400.69172	200	1+
402.86076	354	
403.87311	726	1+
404.73171	160	
405.76005	142	
405.78261	168	1+
405.86380	142	
406.74191	140	
406.76783	198	
406.86028	168	
407.74435	536	1+
407.87064	662	
408.85058	1670	1+
409.87853	124	
410.33782	114	1+
410.78079	202	
410.83394	1946	1+
411.73994	132	
411.76646	144	
413.07723	184	
413.87542	138	
414.75405	136	1+
414.85080	124	
415.87248	140	
416.82548	144	
416.87749	226	
417.86194	152	
418.84762	130	
421.88584	252	
422.86058	328	
423.22864	152	
423.78084	316	1+
423.86773	826	1+
424.82393	162	
425.75726	744	1+
426.86119	1374	1+
427.74150	274	
427.94068	134	
428.09245	182	
428.70989	150	
428.74723	674	1+
428.84655	1978	1+
429.69864	424	1+
430.70221	258	1+
430.84116	292	
431.86606	730	1+
434.85381	252	
435.71064	132	
437.73922	128	
439.78061	324	1+
439.89703	416	1+
441.76642	258	1+
441.83530	124	
442.68112	134	
444.77014	140	
444.87238	2394	1+
445.75297	192	
446.89042	392	1+
447.71497	264	
447.76498	314	1+
447.81437	126	
448.70887	392	1+
448.78891	140	
449.87653	450	1+
450.75241	180	
450.82963	122	
451.75819	156	
452.75785	238	1+
457.90594	264	
458.90769	138	
462.88269	1070	1+
467.07426	136	
467.79424	132	1+
467.88918	1220	1+
468.71029	226	
485.89804	854	1+
487.90105	144	
500.79918	158	
510.73751	214	1+
END IONS

###FS:    #m/z: 322.93022 #charge 1+
###MS: 89
###MSMS: 90
BEGIN IONS
TITLE=Cmpd 67, +MS2(322.9302), 28.0-35.0eV, 2.0min #90
RTINSECONDS=116.286
SCANS=89-90
PEPMASS=322.93022	2559338
CHARGE=1+
177.93546	76	
182.92969	66	
188.98612	68	
189.86169	66	
191.92939	86	
192.01952	74	
192.89862	72	
192.91918	82	
193.00427	66	
196.88077	90	
196.89791	70	
197.02546	72	
197.95386	80	
198.03140	72	
198.84457	84	
199.01428	82	
200.83380	78	
201.04586	148	
202.04854	78	
206.88209	74	
206.94914	68	
207.97081	106	
208.14145	88	
209.91847	70	
212.87781	182	
215.91377	64	
215.97120	72	
216.88897	84	
217.89559	82	
218.86828	74	
218.98786	86	
220.87630	74	
221.91767	80	
223.42029	94	
223.88325	66	
223.96191	144	
223.99507	86	
224.05017	78	
227.90600	86	
227.93271	214	
227.95995	68	
228.84300	68	
228.91013	216	
230.81836	74	
230.89286	70	
231.95401	68	
233.91504	66	
234.89002	66	
236.79458	66	
236.90206	126	
238.12450	70	
238.93859	176	
239.78712	152	1+
240.82476	82	
240.94185	1786	
241.94390	1568	
242.07827	98	
242.86959	90	
242.94236	4580	1+
243.07449	76	
243.81995	76	
244.82485	134	
244.94115	1626	1+
245.01203	92	
245.80064	74	
246.97642	120	
247.07666	68	
248.09884	76	
249.02993	72	
250.90486	78	
250.94684	110	
253.84594	80	
254.13583	68	
254.90781	70	
255.78985	70	
256.09174	68	
256.90545	72	
257.01423	80	
258.83559	168	
258.89181	76	
258.94100	68	
259.81505	76	
260.83257	144	
260.85551	88	
260.90700	80	
262.83440	82	
263.06239	216	1+
263.92863	66	
266.02102	86	
266.86314	84	
266.96919	72	
267.06730	82	
267.96328	68	
268.00971	86	
268.94123	68	
268.95496	66	
272.44019	86	
273.84447	74	
274.03943	66	
274.87769	84	
276.43306	68	
276.84351	126	
276.85932	108	
279.03488	86	
279.09313	1464	1+
280.15915	70	
280.86185	158	
282.02419	80	
282.27883	196	1+
283.97622	118	
284.03232	84	
284.29156	196	
284.86486	70	
285.15904	78	
286.94294	68	
287.88581	64	
288.34043	98	
288.54265	72	
288.79720	68	
288.83685	70	
289.88096	116	
290.87352	146	
292.53812	78	
292.92234	84	
292.97291	84	
293.32813	80	
293.84819	76	
294.80428	68	
294.85073	80	
298.91266	114	
299.90700	78	
301.10994	70	
301.81139	82	
301.87563	110	
302.37895	84	
303.30827	70	
304.37031	106	
306.88803	68	
307.89509	70	
309.79528	136	1+
309.81197	78	
311.85771	66	
311.88354	84	
312.88163	66	
313.87748	92	
314.77442	78	
316.87381	70	
317.77901	68	
318.60728	76	
318.85796	82	
320.03548	96	
320.91048	90	
320.92597	76	
321.59473	118	
323.88004	74	
324.89519	66	
325.90748	88	
END IONS

###FS:    #m/z: 340.94086 #charge 1+
###MS: 89
###MSMS: 91
BEGIN IONS
TITLE=Cmpd 68, +MS2(340.9409), 28.0-35.0eV, 2.0min #91
RTINSECONDS=117.059
SCANS=89,91
PEPMASS=340.94086	931528
CHARGE=1+
58.89808	78	
184.86459	70	
189.86813	76	
192.87643	104	
196.08187	78	
196.87914	92	
197.89341	90	
202.96936	84	
205.95057	78	
209.02647	70	
210.89446	72	
210.93691	230	
211.91168	114	
212.87407	268	1+
213.94031	556	1+
214.82315	74	
214.91467	74	
215.89013	212	
215.93867	332	
217.88451	72	
218.89016	78	
223.96012	114	
225.08641	94	
225.38825	86	
226.95602	74	
226.97653	70	
228.84330	74	
228.94590	190	
230.89223	160	
231.88919	398	1+
231.95328	220	
232.84112	96	
232.90681	102	
232.95556	232	
233.87288	92	
233.90195	292	1+
233.94768	280	
235.00296	88	
236.82147	110	
237.01545	84	
237.05916	94	
237.45420	112	
237.89294	92	
238.88774	126	
239.84743	122	
240.23048	74	
241.85017	106	
242.84127	156	
243.80290	76	
243.83577	204	
246.06530	92	
246.44002	84	
246.85303	74	
246.95413	158	
249.93572	84	
249.96267	232	
252.84042	78	
253.90290	108	
254.90891	74	
254.96592	534	1+
255.07119	198	
255.89191	82	
256.03109	72	
256.78906	88	
256.85129	252	1+
256.89688	108	
256.95985	212	1+
257.01128	112	
257.07917	78	
257.41010	74	
257.92067	84	
258.25210	74	
258.84368	462	1+
259.83019	426	1+
259.95577	70	
260.83405	364	1+
262.08454	72	
262.84206	80	
263.83517	108	
263.89474	106	
264.01354	188	1+
264.86780	190	
264.93280	94	
264.96370	110	
265.91515	72	
267.88287	100	
268.84134	116	
268.96126	112	
269.41243	100	
269.96079	70	
270.36081	92	
270.84085	112	
271.02120	86	
271.79387	78	
271.84763	212	1+
272.87815	164	1+
273.42802	78	
274.03346	80	
274.89679	74	
275.81839	282	1+
275.91510	112	
276.03324	72	
276.82159	232	1+
276.85869	466	
276.88056	84	
277.16007	84	
277.85817	272	
277.96326	76	
277.99722	72	
278.84507	1420	1+
278.96442	194	
280.95224	92	
282.86294	234	1+
282.93214	88	
283.07473	76	
284.02806	78	
284.89556	70	
285.86447	76	
285.90876	138	
286.18859	78	
286.89513	70	
289.15390	74	
289.34403	82	
289.80801	72	
290.87249	132	
291.24370	72	
292.80828	142	
292.85512	84	
292.87313	222	
293.86083	230	1+
296.85594	100	
297.85781	72	
297.97631	214	
298.06881	74	
298.86687	70	
299.79244	76	
300.06452	72	
301.85948	116	
302.85677	94	
302.86980	160	
302.94457	246	1+
304.94573	118	
306.90117	98	
308.19933	70	
309.91570	72	
310.75696	70	
311.02540	72	
311.80990	74	
311.86633	76	
313.82401	76	
314.80283	76	
315.53777	70	
317.72664	96	
319.11585	88	
320.80927	86	
322.20523	80	
322.79146	72	
323.27064	72	
323.31920	80	
323.34574	84	
326.24682	72	
328.88553	112	
330.81418	106	
330.87856	86	
334.76317	126	
336.78763	82	
337.27278	72	
341.00588	72	
345.88679	98	
END IONS

###FS:    #m/z: 363.95672 #charge 1+
###MS: 89
###MSMS: 92
BEGIN IONS
TITLE=Cmpd 69, +MS2(363.9567), 28.0-35.0eV, 2.0min #92
RTINSECONDS=117.831
SCANS=89,92
PEPMASS=363.95672	396018
CHARGE=1+
52.75680	90	
180.74567	108	
189.86822	122	
191.86371	118	
191.96000	78	
192.85601	76	
196.88166	156	
197.88290	80	
201.87744	78	
206.90514	98	
208.95726	88	
209.94405	760	
210.89010	78	
212.88182	582	1+
214.86481	86	
214.89923	124	
222.95298	616	1+
223.83343	136	
224.95193	628	1+
226.87658	78	
226.94772	5708	1+
227.90194	110	
228.24892	106	1+
228.89519	384	1+
228.94298	5724	1+
229.07649	134	
230.88953	1370	1+
231.12231	86	
234.93108	88	
236.60164	92	
237.05682	126	
237.08719	76	
239.90459	160	
239.96777	78	
240.82396	82	
240.93952	374	
240.96419	256	
241.94204	268	
242.94065	852	1+
242.96054	402	
243.83150	80	
244.95771	3858	1+
245.19154	98	1+
245.94227	354	
246.09334	108	
246.91887	96	
246.95318	3428	1+
246.97907	94	
248.43936	128	
248.80739	98	
248.90072	688	1+
250.95519	118	
251.04075	140	
251.07172	104	
251.89438	114	
252.85990	88	
252.89469	96	
253.08656	126	
253.83939	86	
255.14580	76	
255.94655	98	
256.00139	86	
257.40821	90	
258.05654	76	
258.84155	170	
258.97467	128	
259.43942	76	
259.58963	96	
260.83754	82	
260.87736	146	
260.96835	512	1+
261.06580	92	
262.91525	130	
263.01454	102	
264.97472	112	
265.90765	88	
266.81285	148	
267.12975	76	
267.97341	584	
268.80422	132	
268.91385	128	
269.92181	108	
269.96694	586	1+
270.93239	94	
271.84559	92	
274.35891	100	
274.84821	140	
275.84964	82	
276.05961	92	
276.33722	82	
277.42820	88	
277.85737	96	
278.84078	368	1+
279.79807	112	
279.88158	170	1+
280.79616	272	
281.11683	112	
281.79794	172	
281.82167	130	
281.85000	246	1+
282.81255	86	
283.78764	364	1+
283.91622	94	
283.97852	80	
284.82627	140	
284.85302	136	
285.84530	208	
287.41317	110	
289.09139	114	
289.84320	82	
289.87108	132	
292.43309	104	
292.63691	86	
292.84726	92	
293.97864	78	
294.02459	88	
295.80418	180	
296.80619	108	
297.81464	76	
298.42022	76	
298.80301	620	1+
300.80398	254	
301.80426	114	
301.82220	126	
301.86173	380	1+
302.55611	76	
302.82527	94	
302.88953	80	
303.85773	190	
303.98011	86	
304.86270	104	
306.43646	90	
306.88382	208	
307.11123	112	
312.12443	76	
314.15846	76	
316.87596	86	
317.43334	96	
317.90616	102	
318.80656	86	
320.81774	78	
321.14651	124	
321.81844	122	
321.86811	130	
323.13697	148	
323.47142	92	
323.99149	126	
325.76114	82	
325.85423	84	
325.89882	96	
326.37086	88	
326.87727	346	1+
327.28759	82	
327.76558	96	
328.38338	186	1+
330.70896	76	
331.44148	80	
331.77954	174	1+
334.55153	92	
334.84148	76	
334.89771	80	
340.93949	214	
342.94490	80	
346.78723	86	
350.84277	96	
351.22770	76	
351.93992	78	
353.73388	78	
355.34098	108	
355.95459	78	
359.28185	84	
361.09302	78	
361.96588	94	
363.77848	98	
END IONS

###FS:    #m/z: 322.93028 #charge 1+
###MS: 93
###MSMS: 94
BEGIN IONS
TITLE=Cmpd 70, +MS2(322.9303), 28.0-35.0eV, 2.0min #94
RTINSECONDS=121.492
SCANS=93-94
PEPMASS=322.93028	2310504
CHARGE=1+
57.67359	80	
114.70648	74	
185.92612	78	
187.93744	82	
189.04503	70	
193.44313	86	
199.91075	80	
200.85486	82	
201.04126	126	
207.92384	78	
209.44892	76	
210.93549	76	
214.89156	66	
220.87412	200	
221.94320	78	
222.94950	176	
223.96171	264	
224.89644	92	
224.97725	192	1+
225.86982	76	
225.88448	68	
225.94541	104	
226.84960	80	
226.89419	144	
227.93275	126	
228.38087	72	
229.45294	74	
229.86040	66	
230.06698	68	
230.82858	166	
230.84588	156	
231.98018	68	
232.89590	218	1+
232.96303	78	
233.91586	66	
234.93133	88	
235.82824	80	
236.87218	74	
237.05644	136	
238.07275	82	
238.39221	74	
238.88208	142	
238.93883	282	1+
239.08055	70	
239.36527	84	
240.04057	114	
240.80328	76	
240.94033	1860	
241.93997	6846	1+
242.81856	100	
242.89113	76	
242.94210	4910	1+
244.37065	78	
244.82898	90	
244.84706	78	
244.93891	1500	1+
245.88958	76	
245.97165	244	1+
246.86828	72	
247.39330	104	
248.85352	88	
249.82728	78	
249.85459	68	
250.94626	68	
253.07476	70	
253.84306	68	
254.13045	66	
254.84168	66	
256.01928	86	
256.04088	72	
256.56797	90	
256.89736	118	
257.08684	78	
257.78456	66	
258.08419	80	
258.84085	126	
258.89939	172	
259.81124	76	
259.99344	76	
260.79979	92	
261.83576	190	
262.81468	86	
262.83126	252	
262.99907	66	
263.04747	74	
263.17473	66	
264.37352	68	
264.90674	98	
265.01869	92	
265.05742	96	
265.09088	72	
266.85548	74	
266.89501	106	
266.95530	84	
267.09825	74	
267.34655	82	
267.99559	66	
269.88036	68	
271.86301	124	
272.85101	224	1+
272.87799	74	
273.83414	82	
275.09117	66	
275.15066	70	
276.36574	70	
277.10067	66	
277.81488	74	
277.89272	74	
278.84539	154	
279.09099	926	1+
279.91465	138	
280.10822	94	
280.88091	72	
280.97770	68	
281.09829	100	
281.14638	72	
281.86969	68	
281.88435	72	
281.92935	72	
281.96681	82	
282.79207	84	
282.85809	76	
283.79257	72	
283.85735	76	
284.29312	380	1+
284.83467	76	
287.44631	74	
288.80709	66	
289.37329	108	
290.80379	254	1+
290.85717	106	
292.35755	84	
292.96452	78	
293.61429	100	
293.92572	72	
294.04358	70	
294.85403	122	
296.87860	68	
297.72316	86	
301.41905	92	
301.79824	98	
302.21865	74	
302.83409	68	
305.34573	72	
305.40982	70	
305.88244	244	1+
308.86677	114	
308.97374	66	
312.86906	78	
313.06005	66	
313.87538	74	
315.89071	74	
316.85204	82	
317.82498	78	
318.12274	68	
321.37881	96	
321.88175	82	
321.92727	72	
323.89562	82	
324.27166	80	
324.89309	120	
327.09469	90	
END IONS

###FS:    #m/z: 340.94086 #charge 1+
###MS: 93
###MSMS: 95
BEGIN IONS
TITLE=Cmpd 71, +MS2(340.9409), 28.0-35.0eV, 2.1min #95
RTINSECONDS=122.263
SCANS=93,95
PEPMASS=340.94086	838966
CHARGE=1+
183.87590	96	
190.92896	84	
193.05569	76	
208.95842	78	
210.93928	88	
211.88001	82	
212.89500	80	
213.87596	74	
213.93836	492	1+
214.88013	112	
215.89115	192	
216.87276	76	
217.88506	256	1+
217.93434	98	
218.03702	76	
218.87676	80	
220.87544	140	
221.47170	106	
222.88996	82	
222.97412	116	
223.82426	86	
224.04820	76	
224.97627	192	
226.94688	138	
227.83385	116	
227.85633	76	
227.91742	94	
227.95444	76	
228.84824	84	
228.93883	140	
229.94041	72	
230.04150	76	
230.89119	104	
231.89087	96	
231.94878	770	
233.94793	76	
234.84667	82	
235.10663	76	
236.39176	104	
237.89374	74	
237.90859	82	
238.07711	80	
238.89186	190	1+
239.85007	92	
240.80368	94	
240.83735	174	
241.84349	606	
241.96386	76	
242.83431	132	
243.83075	318	
244.53983	76	
244.80079	72	
244.88011	76	
245.95108	206	1+
246.85300	96	
246.90726	80	
247.44758	78	
247.94043	132	
249.03587	78	
249.96061	262	
249.99255	78	
250.03668	106	
250.15149	88	
250.99469	88	
251.07637	72	
251.95781	134	
253.93061	84	
254.96455	552	1+
256.89350	114	
257.26244	76	
258.13790	88	
258.85172	160	
259.85275	128	
259.95742	330	
260.83585	582	1+
260.87639	148	
261.82997	132	
261.93733	88	
262.56032	84	
262.91660	114	
262.96588	76	
263.85052	102	
263.98052	86	
264.97476	96	
265.06278	76	
265.96909	80	
266.85294	80	
267.83951	448	1+
268.84143	266	1+
269.85798	74	
270.79115	82	
272.44015	76	
272.85589	88	
272.93419	152	
273.87700	94	
274.86982	222	1+
274.89591	120	
274.96717	114	
275.05673	72	
275.95951	96	
275.98815	72	
276.85825	166	
276.89182	102	
277.86109	458	
278.84493	1242	1+
278.87536	128	
279.92688	76	
279.96586	74	
280.83830	80	
280.89438	196	1+
281.02335	72	
281.10730	78	
282.39795	76	
283.03061	74	
283.86473	98	
284.77346	96	
285.02860	72	
286.95131	76	
289.79015	114	
290.12565	98	
293.85435	78	
294.85562	348	1+
294.86679	200	
295.99686	74	
296.97667	144	
300.87991	216	
301.86849	136	
302.94855	76	
303.37049	80	
304.76646	78	
305.10551	74	
305.75967	72	
307.80349	102	
308.86168	74	
309.79882	80	
309.86378	76	
310.79165	80	
310.87450	196	1+
312.03989	72	
313.89694	86	
314.87480	74	
316.87606	96	
317.41377	94	
317.87326	90	
320.73661	74	
320.87098	72	
322.09274	76	
322.94586	90	
324.29585	74	
324.89307	138	
325.39572	78	
325.87782	228	1+
328.86907	82	
329.76570	96	
330.83128	86	
330.87174	80	
332.87068	72	
333.16060	110	
333.75494	72	
334.87653	232	1+
335.40564	90	
335.78815	78	
336.76532	102	
337.19136	80	
339.27140	72	
END IONS

###FS:    #m/z: 363.95681 #charge 1+
###MS: 93
###MSMS: 96
BEGIN IONS
TITLE=Cmpd 72, +MS2(363.9568), 28.0-35.0eV, 2.1min #96
RTINSECONDS=123.036
SCANS=93,96
PEPMASS=363.95681	369602
CHARGE=1+
105.13451	92	
109.56413	82	
171.82398	92	
187.87358	126	
191.85926	86	
192.85607	80	
192.89228	94	
193.07613	96	
203.88168	86	
207.41943	76	
207.87928	76	
207.95052	198	
209.94315	674	
212.87837	958	1+
212.91804	86	
214.89475	220	
215.84480	80	
219.96848	78	
222.95340	262	
224.58350	82	
224.90029	82	
224.94955	706	1+
225.79408	84	
225.88283	78	
225.97099	86	
226.89566	120	
226.94769	4684	1+
227.26608	78	
227.81716	76	
228.89694	158	
228.94279	5312	1+
230.88930	1192	1+
232.01665	88	
232.88336	130	
233.91582	168	
233.96090	92	
234.06826	76	
236.92100	84	
239.84822	78	
240.87034	78	
240.93890	306	
240.96549	172	
241.90070	116	
241.93981	1804	1+
242.08783	80	
242.94256	1288	1+
242.95882	282	
243.82377	82	
243.89480	86	
244.84752	138	1+
244.95708	3702	1+
244.98208	86	
245.94331	198	
246.95322	2574	
246.98876	136	1+
247.09081	130	
248.80226	234	1+
248.90344	278	
249.03772	92	
249.87388	108	
250.06180	78	
250.89451	84	
250.94556	158	
250.97358	138	
251.89639	152	
253.90416	346	1+
254.16215	80	
255.10859	154	
256.94583	88	
257.40609	88	
257.52626	94	
257.84589	256	1+
257.91291	90	
258.84711	206	1+
258.87396	80	
260.02518	88	
260.97004	338	1+
261.83103	102	
262.90219	100	
263.83461	78	
263.86553	226	1+
263.88056	82	
264.97265	96	
265.07266	84	
265.08663	136	
265.97715	80	
266.40574	76	
266.81114	258	1+
267.97306	768	
268.42372	104	
268.95930	218	
269.97004	660	
270.60680	78	
270.92638	78	
273.36483	88	
276.07595	78	
276.90512	226	1+
278.80053	166	
278.85664	134	
279.10371	474	1+
279.78998	534	1+
279.85194	256	1+
280.79188	388	1+
280.93038	78	
281.12397	80	
281.89826	76	
282.87675	76	
283.06360	264	1+
283.84992	116	
284.82063	98	
285.84667	158	
287.89918	268	1+
288.09041	84	
289.85139	80	
289.87285	82	
292.43745	112	
293.43772	82	
294.78949	78	
294.85360	172	
295.10724	218	1+
295.42248	84	
296.80925	124	
296.93041	86	
297.80440	442	1+
297.88347	114	
298.42041	172	
298.80463	286	1+
299.09104	90	
299.43771	100	
300.36693	76	
300.80189	230	
301.10962	80	
301.80239	278	1+
301.86183	266	1+
301.87942	84	
303.85890	416	
305.67186	104	
306.12593	90	
307.13558	80	
308.86387	192	1+
310.81549	80	
312.80809	98	
313.04229	96	
314.85307	92	
315.41089	104	
316.83602	126	
318.12307	228	1+
318.93295	130	
321.73586	80	
321.82124	134	
322.67706	96	
322.80045	86	
322.93274	144	
323.16224	98	
324.01725	82	
326.08272	80	
326.87386	156	
327.78344	82	
327.88454	232	1+
332.76425	80	
337.87695	78	
339.82561	102	
340.93869	308	
341.94171	156	
343.13386	76	
343.79597	82	
344.41335	98	
345.58306	76	
346.09030	88	
346.77034	104	
348.87453	84	
349.19923	82	
353.88981	76	
354.17556	82	
358.03554	78	
359.15416	78	
360.76381	76	
360.99033	80	
364.23540	78	
364.77270	78	
367.86974	80	
368.84027	108	
END IONS

###FS:    #m/z: 363.95694 #charge 1+
###MS: 97
###MSMS: 98
BEGIN IONS
TITLE=Cmpd 73, +MS2(363.9569), 28.0-35.0eV, 2.1min #98
RTINSECONDS=126.712
SCANS=97-98
PEPMASS=363.95694	341088
CHARGE=1+
46.90224	82	
177.93054	80	
189.86330	364	1+
191.85665	298	
196.88551	118	
200.94765	148	
203.89741	78	
205.92415	84	
205.95136	136	
206.88935	94	
207.85992	88	
207.87576	258	1+
207.96926	82	
208.13614	80	
208.93406	144	
209.94325	2258	1+
210.86771	84	
210.88729	294	1+
212.88039	2100	1+
215.92785	92	
217.87759	130	
221.94848	92	
222.95330	1172	1+
222.99146	86	
224.87624	88	
224.94940	1492	1+
225.03938	94	
225.96924	126	
226.63114	138	1+
226.94737	12480	1+
226.97386	98	
227.86380	100	
227.87842	92	
228.83300	82	
228.89643	326	
228.94305	9990	1+
229.49581	118	
230.10596	86	
230.89018	2862	1+
231.92575	80	
232.88705	490	1+
234.68835	86	
234.88269	188	
237.92179	78	
238.06616	84	
240.94084	1758	1+
240.96174	820	1+
241.12216	78	
242.94247	622	1+
242.95980	1128	1+
244.84264	228	1+
244.95803	4778	1+
245.84858	136	1+
245.94101	164	
246.90793	226	
246.95282	5686	1+
247.21485	92	
248.06414	94	
248.43734	94	
248.80135	208	
248.89953	658	1+
249.79352	180	1+
250.89271	164	
250.94709	198	
250.97123	128	
251.97354	104	
252.90015	296	1+
253.00262	92	
253.08448	212	1+
253.90507	250	1+
254.16209	86	
255.39069	84	
258.44538	82	
258.84580	82	
258.97278	246	
259.54037	92	
260.83376	242	
260.96749	700	1+
261.83586	130	
262.01289	90	
262.85203	336	1+
263.41795	94	
264.84497	84	
265.04467	88	
265.08098	116	
265.13265	120	
265.97838	112	
266.81372	364	1+
267.38271	84	
267.81647	238	1+
267.97346	514	
268.84465	96	
268.99142	90	
269.58772	98	
269.96859	904	1+
271.92384	98	
272.07126	82	
274.88181	94	
276.14128	82	
276.84587	156	
276.86058	152	
276.92328	80	
277.09290	80	
277.84100	86	
278.80078	118	
278.84052	116	
279.84179	98	
280.10837	96	
280.36862	86	
280.79306	262	
281.64699	90	
281.79017	174	
281.86000	132	
281.88197	114	
281.95809	98	
281.99343	106	
282.80566	94	
282.87513	222	1+
283.06974	150	
283.10080	150	
283.79068	352	1+
283.83363	80	
283.85471	122	
283.98467	114	
284.10249	86	
285.84624	634	
285.86442	90	
286.48140	92	
287.80664	232	1+
288.93977	206	1+
291.92799	94	
292.00899	82	
292.79638	100	
292.85731	90	
293.12025	280	1+
294.85734	168	
296.09178	88	
296.81271	196	
296.85083	120	
297.13634	112	
297.80877	112	
298.19977	100	
298.42223	86	
298.80463	334	
299.80338	422	
300.80052	264	
300.85849	434	1+
301.79950	152	
302.79332	98	
303.85665	328	
303.92256	86	
303.94821	210	1+
305.12359	268	1+
305.83988	152	1+
306.12852	208	1+
306.86897	150	
307.81165	82	
308.03039	84	1+
309.90197	84	
310.43043	84	
310.88205	122	
311.38079	94	
312.93910	114	
313.96021	106	
316.81515	180	
317.58437	84	
317.81349	174	
318.12931	118	
319.83883	154	
319.86655	342	1+
320.75653	82	
321.28887	92	
322.94260	140	
323.82089	132	
324.81792	80	
324.87281	118	
324.89745	84	
329.71869	172	1+
329.87383	104	
331.31626	84	
335.84876	88	
336.94361	346	1+
337.82165	92	
339.82596	126	
340.94004	296	
341.90910	86	
344.43621	100	
350.86714	94	
354.80875	80	
358.40028	88	
359.13561	116	
360.26051	82	
363.26787	80	
366.77138	84	
END IONS

###FS:    #m/z: 507.84532 #charge 1+
###MS: 97
###MSMS: 99
BEGIN IONS
TITLE=Cmpd 74, +MS2(507.8453), 28.2-35.2eV, 2.2min #99
RTINSECONDS=127.484
SCANS=97,99
PEPMASS=507.84532	132532
CHARGE=1+
196.01919	342	1+
214.88617	134	
224.11912	132	
224.97538	124	
232.89724	282	
234.89412	200	
238.05977	120	
249.88778	178	
253.08766	180	1+
254.90641	194	
258.87600	158	
266.16650	272	1+
272.38637	140	
273.80368	286	1+
273.85736	132	
273.92179	154	
278.83399	162	
278.85870	166	
280.83063	146	
280.87699	120	
281.91175	258	1+
281.95932	128	
285.85900	118	
286.87789	210	1+
287.85308	1200	1+
287.93602	130	
288.11064	124	
289.03661	134	
289.87928	160	
290.87286	138	
291.81544	416	1+
293.87336	292	
294.86017	158	
294.87384	752	1+
296.85231	298	1+
299.85207	562	1+
303.84724	140	
303.86968	592	1+
305.86483	1426	1+
306.12909	128	
307.12989	128	
307.89060	392	
308.14462	1466	1+
308.87416	726	
309.88536	406	
311.88584	1328	1+
311.97591	262	1+
312.86937	270	
312.97750	164	1+
313.88016	244	
314.86536	892	1+
315.37648	150	1+
315.91916	136	
316.88621	196	
318.86346	138	
319.85787	190	
321.87822	150	
323.87503	760	
324.85760	184	
325.82775	166	
325.89724	278	
326.88254	3424	1+
327.80689	182	
329.86006	134	
331.79100	398	1+
331.83174	166	
332.87220	156	
333.86005	122	
333.88639	130	
335.81990	144	
335.84086	164	
335.87884	160	
336.80565	136	
337.83796	156	
338.87718	392	1+
339.87738	274	1+
339.90291	220	1+
343.87249	406	1+
344.76679	126	
345.81755	228	1+
347.75418	228	
347.77788	330	
348.78685	448	1+
348.89940	132	
349.40161	144	
349.75827	240	
349.90802	158	
350.76752	138	
350.82553	460	1+
350.84979	132	
351.88479	234	1+
351.97056	310	1+
353.85329	324	
353.88757	130	
354.78374	168	1+
355.88577	132	
357.72218	152	
357.78368	198	
357.80075	146	1+
357.83817	144	
357.88657	298	1+
360.78793	246	1+
361.78960	192	1+
361.85674	204	1+
365.76320	296	
366.18928	126	
366.83733	170	
367.74795	122	
367.76694	174	
367.82600	138	
368.76402	154	
368.83651	120	
368.85310	150	
368.89565	160	
369.83761	536	1+
370.78218	122	
370.80499	186	
371.80287	172	
371.90855	248	1+
372.78377	406	
373.74921	190	
373.81036	454	1+
374.78808	172	
374.81452	326	1+
375.77192	210	1+
378.11409	128	
378.78226	222	1+
378.92936	212	1+
380.72201	202	
381.83333	178	
383.80182	178	
384.81294	216	
384.85057	370	1+
384.88495	276	1+
385.77344	160	
385.79849	136	
385.86746	358	1+
386.82610	220	
387.77886	146	
387.84746	592	1+
388.78884	122	
389.19585	168	
390.79630	146	
390.84029	310	
391.83882	504	
391.86568	120	
392.72704	150	
392.82735	972	1+
392.85586	178	1+
394.78650	122	
394.86476	140	
396.75381	198	
397.81699	208	1+
398.73113	182	
399.84969	690	1+
402.86228	422	1+
403.86682	288	1+
405.80954	150	
405.83577	122	
405.86157	224	
406.75929	164	
406.85748	238	
407.74467	180	
407.75065	200	
407.86538	654	
408.73997	146	
408.78381	124	
408.85189	1170	1+
409.37243	136	
409.72894	188	
409.86867	138	
410.09403	126	
410.72780	428	1+
410.74905	122	
410.83623	1366	1+
411.85988	252	
412.83277	476	1+
412.92478	146	
413.85931	132	
415.84595	164	
415.87950	130	
417.85753	452	1+
421.72556	140	
421.77897	174	
421.88399	276	
422.86832	166	
423.77409	426	1+
423.86546	536	1+
425.74913	420	
425.77273	158	
426.07911	206	1+
426.39315	260	1+
426.75448	188	
426.77907	274	1+
426.81270	118	
426.86031	918	1+
427.74036	698	1+
428.75026	122	
428.84695	2176	1+
429.68545	188	
429.71165	152	
430.84460	164	
431.81285	144	
431.86091	152	
432.86686	254	
433.85605	366	1+
436.23922	142	
437.85596	126	
442.76137	366	1+
442.88363	152	
443.76109	256	1+
444.87254	1658	1+
445.74285	130	
446.75382	132	
446.79305	356	1+
446.86653	126	
447.71420	412	1+
448.79400	236	1+
449.86886	598	1+
450.75311	148	
450.78788	224	1+
453.82405	122	
457.90840	206	1+
460.89471	126	
462.88506	1162	1+
466.71601	144	
467.88956	760	1+
468.72310	146	
485.89947	528	1+
491.79853	196	1+
495.73296	230	1+
END IONS

###FS:    #m/z: 336.94588 #charge 1+
###MS: 97
###MSMS: 100
BEGIN IONS
TITLE=Cmpd 75, +MS2(336.9459), 28.0-35.0eV, 2.2min #100
RTINSECONDS=128.256
SCANS=97,100
PEPMASS=336.94588	40202
CHARGE=1+
192.89352	78	
196.88565	88	
198.99170	76	
211.94522	1980	1+
212.87832	716	1+
212.89845	84	
213.14899	80	
213.94127	832	1+
214.88546	206	1+
214.93684	72	
217.88440	82	
217.88704	68	
221.06443	92	
221.88790	72	
222.00116	126	
222.84419	74	
222.86273	94	
223.82970	72	
223.96007	68	
224.83170	68	
224.97746	112	
227.95616	140	
228.84883	162	1+
228.89343	242	
229.95529	2146	1+
230.88982	722	1+
231.14864	68	
231.95261	1080	1+
232.89551	72	
233.07177	84	
233.82892	154	
233.84641	80	
233.89874	140	
233.95012	150	
234.82527	108	
234.91978	150	
235.91851	104	
236.82631	78	
238.06376	90	
239.90887	78	
240.83412	116	
240.86445	88	
240.89716	84	
241.84648	182	
241.94678	126	
242.42037	86	
242.84300	90	
242.94845	76	
243.84044	136	
243.88893	82	
244.01365	70	
246.94570	68	
246.97254	72	
247.13057	82	
247.96626	420	
248.90120	440	
249.96095	238	
250.05787	72	
250.83125	114	
250.89980	78	
250.95237	134	
250.96269	140	
250.98864	76	
251.84568	100	
251.88056	72	
252.81120	74	
252.84285	180	1+
252.87356	112	
252.93207	72	
252.97100	1254	1+
253.08916	106	
253.90944	126	
254.93627	116	
254.96686	320	
255.90338	76	
256.26106	72	
256.45344	82	
256.85688	78	
256.91977	96	
256.96616	128	
257.02602	78	
257.78250	92	
258.84426	98	
258.86210	78	
259.84915	516	1+
259.97421	188	
260.81766	68	
261.47630	84	
261.83905	256	
261.90572	74	
262.88448	70	
262.95005	116	
263.92650	74	
266.84719	76	
266.86678	72	
267.83965	616	1+
268.84235	520	1+
269.92847	76	
269.98714	96	
270.37451	74	
270.84647	68	
272.85312	268	1+
273.44210	74	
273.89717	90	
273.92565	70	
274.97807	148	
275.86158	100	
275.94743	70	
276.39642	70	
276.57392	82	
276.85558	202	
276.87668	98	
277.13583	74	
277.83259	526	1+
277.86301	142	
278.39225	106	
278.79906	94	
278.86385	70	
278.96432	96	
280.03365	68	
280.84623	94	
281.04657	104	
282.86281	146	
284.82932	84	
285.03069	68	
285.85451	280	
286.84711	730	1+
289.80783	70	
290.85933	116	
291.86925	76	
291.94219	80	
293.10290	114	
293.88997	68	
293.99933	70	
294.10501	70	
294.86335	258	1+
294.93911	84	
295.15430	86	
295.99183	134	
297.64063	72	
297.80397	68	
297.88766	70	
298.88255	132	
299.01367	112	
299.84948	78	
302.40689	94	
304.86086	72	
305.38826	76	
305.86348	68	
306.90750	72	
307.80792	164	1+
308.86397	234	1+
309.03230	76	
313.37099	98	
316.81461	72	
319.90363	70	
320.39811	84	
321.55317	88	
321.58852	98	
328.75583	68	
329.01372	72	
329.61544	108	
330.88942	80	
332.91710	78	
333.05066	72	
333.09337	70	
333.31531	90	
334.88409	82	
336.17285	72	
END IONS

###FS:    #m/z: 507.84502 #charge 1+
###MS: 101
###MSMS: 102
BEGIN IONS
TITLE=Cmpd 76, +MS2(507.8450), 28.2-35.2eV, 2.2min #102
RTINSECONDS=131.952
SCANS=101-102
PEPMASS=507.84502	122358
CHARGE=1+
196.01596	390	1+
209.94566	132	
210.03341	268	1+
214.88472	202	
224.97610	160	
229.88002	172	
232.89722	290	
234.88937	170	
236.88644	130	
238.06707	176	
240.08028	136	
248.12327	120	
252.89720	122	
254.09005	122	
266.16642	318	
266.87917	120	
272.85473	158	
278.83237	174	
281.11812	134	
282.98648	134	
284.12651	124	
287.85352	1428	1+
289.87763	124	
290.86831	136	
291.87814	152	
293.87680	398	
294.85778	318	
295.85637	144	
296.84570	436	1+
297.90203	130	
298.79633	132	
298.85423	184	1+
300.80087	130	
300.84063	160	
301.85026	194	
302.88458	190	
303.86822	372	1+
305.12915	180	1+
305.86370	1440	1+
307.79956	156	1+
307.86919	146	
307.89214	302	
308.13951	580	1+
308.87246	1148	1+
309.37954	264	1+
309.95538	154	
310.15827	606	1+
310.87335	124	
311.88544	684	
312.35238	200	
312.81435	172	
312.88806	360	
313.87926	140	
314.83432	142	
314.86407	694	1+
316.86564	146	
317.84510	124	
317.89557	134	
318.85852	132	
319.79953	170	
320.86439	266	1+
323.82729	132	
323.87628	474	1+
323.90857	242	1+
324.33791	122	
326.82202	144	
326.88377	2620	1+
327.16326	136	
328.80360	210	1+
328.88060	688	1+
329.87590	312	1+
329.89941	268	1+
330.89933	240	1+
332.88052	442	1+
333.99377	120	
334.83833	180	1+
334.86467	122	
334.89826	176	
335.88466	138	
336.34966	150	
336.94660	224	
336.98893	290	1+
338.88534	158	
340.89838	188	
341.83313	126	
343.87668	270	
344.05034	284	1+
344.09050	226	1+
345.87087	148	
346.78887	130	
346.87259	146	
347.74704	238	
347.77219	314	
348.78620	174	
348.84301	302	1+
348.88983	122	
350.75835	228	
350.82274	384	1+
350.88725	206	
351.39797	144	
351.78118	218	
352.78143	142	
353.00881	162	
353.85275	164	
353.89665	224	
355.89228	178	
355.90804	140	
356.80641	196	1+
357.88573	172	
361.84127	262	1+
363.30801	162	
363.77248	168	
365.79251	564	1+
366.18668	162	
366.78481	162	
366.84488	430	1+
366.89094	120	
367.74036	144	
367.76498	562	1+
368.71935	306	1+
368.76384	350	1+
368.89257	450	1+
369.83733	844	1+
370.80580	356	1+
372.78189	234	
372.80521	172	
373.89495	164	
374.81220	302	1+
374.83666	130	
375.37686	220	1+
376.73397	170	1+
376.81130	208	1+
379.80796	176	
380.72026	272	1+
381.84486	476	1+
383.79660	140	
384.80635	128	
384.85002	370	
385.77185	146	
385.85357	188	
386.82241	202	
386.85944	168	
387.77493	122	
387.84686	436	1+
388.78075	194	
389.88487	216	1+
390.75310	134	
390.77434	264	1+
390.83495	350	
391.73010	186	1+
391.84623	188	
391.86835	152	
392.82426	1344	1+
392.85126	180	
393.76246	180	1+
395.78018	138	
397.73937	174	
397.96123	128	
398.72853	430	1+
398.84891	412	1+
399.77579	220	1+
399.85386	358	1+
402.86488	128	
403.76489	146	
403.87141	342	
404.87266	158	
405.76680	328	1+
405.85937	194	
407.28602	130	1+
407.74351	218	
407.75708	184	
407.86783	658	
408.85134	934	1+
409.71757	308	1+
409.76407	136	
409.91681	114	1+
410.08972	292	1+
410.74825	188	
410.83703	1382	1+
411.09352	196	1+
412.83738	278	1+
413.07365	138	
414.68250	144	
414.75521	164	
416.76230	270	1+
417.70926	162	
417.81849	130	
417.86072	140	
421.88413	170	
422.79515	122	
423.77125	230	
423.87104	470	
424.77591	126	
424.86956	216	
425.75409	652	1+
425.86571	172	
426.86182	1410	1+
426.98426	124	
427.73840	670	1+
427.74547	268	
428.75495	330	
428.84722	1904	1+
429.70024	188	
429.82223	172	
431.71779	176	1+
431.86463	224	
432.68663	188	
432.87412	306	1+
433.85284	492	1+
435.83231	120	
435.85655	204	
439.89353	514	1+
441.88895	120	
442.76145	536	1+
442.83242	222	1+
442.87729	170	
443.76538	476	1+
444.87368	1776	1+
445.74362	254	1+
446.79108	122	
447.71420	398	
447.73718	146	
448.70261	594	1+
448.76642	148	
449.78294	142	
449.87768	666	1+
451.87962	150	
457.90683	230	
458.90526	128	
462.88170	928	1+
465.72185	250	
465.88716	160	
467.88833	940	1+
485.89764	636	1+
END IONS

###FS:    #m/z: 336.94612 #charge 1+
###MS: 101
###MSMS: 103
BEGIN IONS
TITLE=Cmpd 77, +MS2(336.9461), 28.0-35.0eV, 2.2min #103
RTINSECONDS=132.724
SCANS=101,103
PEPMASS=336.94612	39246
CHARGE=1+
182.53952	102	
183.86421	68	
185.87426	70	
187.85162	76	
195.96695	88	
206.99170	102	
207.95049	72	
207.97418	102	
209.00322	76	
210.88362	186	
211.94493	1506	1+
212.43983	78	
212.87673	602	1+
213.88923	86	
213.90237	84	
213.93966	982	1+
215.88617	118	
215.93607	338	1+
217.02992	76	
218.83721	72	
218.90076	108	
219.62443	74	
223.83888	70	
224.95997	72	
224.97104	76	
227.88494	140	
228.83960	92	
228.90180	90	
229.95505	1862	1+
230.84451	88	
230.88787	848	1+
231.94920	758	1+
232.82584	106	
232.89246	482	1+
233.83097	182	1+
233.85587	84	
233.89687	342	1+
233.94450	112	
237.88762	80	
238.88790	92	
238.91183	70	
239.07123	78	
239.50534	122	
240.83789	514	1+
240.85349	140	
241.12017	72	
241.84252	352	1+
241.88745	72	
242.07284	72	
243.81970	78	
243.83545	68	
244.37041	78	
244.88931	98	
245.87581	76	
246.86108	104	
246.90389	140	
247.96748	316	1+
248.89905	398	1+
249.83672	94	
249.96487	112	
250.83784	138	
250.94819	164	
251.06822	72	
251.83896	102	
251.91382	68	
251.95826	128	
252.83287	176	1+
252.88357	74	
252.97029	1456	1+
253.90154	176	
254.08753	72	
254.90894	82	
254.96533	486	1+
255.07898	114	
256.40038	108	
256.83383	72	
256.87250	70	
256.89277	78	
257.26223	72	
257.83485	70	
257.84575	500	1+
257.89902	98	
257.94110	138	
258.11418	70	
259.82192	74	
259.84102	70	
262.78265	68	
262.83290	124	
263.01588	72	
264.65499	90	
264.78514	70	
264.86486	76	
265.09067	68	
266.84477	72	
267.00551	110	
267.84443	140	
268.83875	726	1+
268.99326	70	
269.85153	132	
270.97937	122	
272.91684	124	
273.90595	118	
275.80800	104	
276.04552	80	
276.17199	70	
276.85708	236	
276.88710	68	
277.10914	72	
277.80266	84	
277.83652	134	
277.86378	134	
277.96016	70	
278.86174	220	
278.91920	68	
280.89321	76	
281.04480	186	
281.68198	72	
281.87384	84	
282.82489	84	
284.86478	68	
285.80238	68	
285.84994	758	1+
286.85157	504	1+
287.92768	88	
288.85530	312	1+
289.03707	70	
290.86030	104	
291.85780	110	
293.10931	148	
293.40402	88	
293.43159	84	
293.86573	202	1+
294.11161	146	
295.97999	76	
296.04712	68	
296.22906	68	
296.97350	74	
297.85644	68	
298.05374	74	
298.31142	118	
299.87452	70	
300.06433	70	
301.86243	74	
302.80831	76	
304.79210	76	
304.86671	222	
304.92729	76	
305.59900	98	
305.99185	72	
307.79647	142	
309.47499	68	
309.87158	438	1+
309.92855	70	
310.81364	68	
311.86016	106	
312.77567	72	
312.86874	232	1+
312.99065	92	
318.66193	82	
318.86166	70	
320.07071	68	
320.79590	102	
321.86115	94	
322.85134	70	
325.66368	72	
327.89808	76	
328.88680	76	
332.79069	68	
335.83053	86	
336.35281	88	
337.05820	72	
337.23430	78	
337.72832	80	
338.75525	110	
340.83369	78	
END IONS

###FS:    #m/z: 359.96171 #charge 1+
###MS: 101
###MSMS: 104
BEGIN IONS
TITLE=Cmpd 78, +MS2(359.9617), 28.0-35.0eV, 2.3min #104
RTINSECONDS=133.497
SCANS=101,104
PEPMASS=359.96171	31282
CHARGE=1+
57.09499	82	
84.67645	98	
176.09930	88	
196.85814	74	
198.96054	90	
207.95235	70	
207.97664	82	
208.90385	82	
208.93787	78	
209.94441	492	
209.96830	72	
210.42938	102	
215.92258	78	
217.04816	76	
220.88398	104	
222.88983	82	
222.95385	610	1+
224.89159	172	1+
224.95143	578	1+
224.99973	78	
225.92694	92	
226.85447	80	
226.94754	2424	1+
227.05041	100	
227.93004	188	
228.38714	98	1+
228.94205	3164	1+
230.07349	82	
233.06989	88	
233.83700	102	
234.87269	70	
234.92755	112	
235.04377	124	
237.05548	210	
237.94663	78	
238.95192	94	
238.98373	80	
239.02537	72	
239.07211	78	
239.90355	106	
240.07658	78	
240.94491	484	1+
240.96240	232	
241.86182	104	
242.96284	328	
244.86158	128	
244.95824	1490	1+
245.94228	202	
246.37267	88	
246.95316	1690	1+
247.38778	100	
249.00845	70	
249.04736	104	
249.89495	92	
250.94906	230	
251.91568	72	
252.87699	122	
252.95398	484	
254.87203	86	
256.84123	78	
256.88836	78	
259.93594	108	
260.83085	162	
260.90702	86	
260.96917	240	1+
262.85229	76	
262.92422	72	
263.37828	72	
263.88865	72	
264.38145	72	
265.61152	96	
266.81595	116	
267.85722	96	
267.92539	72	
267.97477	316	1+
268.81403	72	
269.96923	402	
271.14479	80	
273.90927	72	
274.84428	94	
274.87005	82	
276.80419	220	1+
277.87719	88	
278.83554	90	
279.10158	72	
279.79979	74	
279.86233	98	
280.79454	244	
280.85382	264	1+
281.80159	128	
282.80083	72	
283.03151	82	
284.08372	102	
284.43374	106	
284.82147	230	1+
289.02469	72	
290.79704	212	1+
290.82926	78	
291.01306	72	
291.92112	74	
292.88067	84	
292.91634	88	
293.87214	148	
294.11663	134	
294.93938	74	
295.11423	78	
296.35575	80	
296.84222	72	
297.87767	84	
298.80310	468	1+
299.33747	80	
299.52595	86	
299.86265	80	
300.79864	80	
300.92856	92	
303.75125	82	
304.02510	98	
304.90587	82	
306.92635	82	
307.84361	74	
307.98154	76	
308.87270	244	1+
309.41849	88	
309.80315	70	
312.90848	166	1+
313.84296	76	
315.29957	72	
315.83631	136	
316.57624	76	
316.81630	312	1+
317.38324	78	
318.44279	102	
319.09389	110	
319.82987	86	
319.93986	160	
320.13918	72	
320.41134	106	
321.82008	148	
322.86431	80	
322.93441	114	
323.85370	78	
324.01534	172	1+
324.06344	88	
325.79232	92	
327.89429	72	
330.88088	70	
332.08358	88	
332.41472	106	
332.71032	70	
335.88611	116	
336.62543	78	
337.41213	70	
337.94351	124	
339.11679	152	
339.81165	86	
339.82952	76	
340.45493	96	
340.71102	78	
340.93742	184	
342.79490	78	
342.87435	92	
342.90416	86	
346.04688	78	
346.81541	86	
348.76540	74	
351.12194	102	
352.76249	84	
356.36256	88	
358.82610	78	
363.95115	74	
END IONS

###FS:    #m/z: 322.93040 #charge 1+
###MS: 105
###MSMS: 106
BEGIN IONS
TITLE=Cmpd 79, +MS2(322.9304), 28.0-35.0eV, 2.3min #106
RTINSECONDS=137.17
SCANS=105-106
PEPMASS=322.93040	1802144
CHARGE=1+
70.45423	72	
148.08306	68	
177.40204	120	
184.93140	68	
197.96587	74	
198.96045	82	
200.88268	66	
201.04281	118	
204.97025	70	
206.83985	98	
207.01802	74	
210.89687	78	
212.88316	124	
213.99250	90	
215.03577	76	
215.41777	102	
215.44261	94	
215.92776	88	
215.97288	70	
218.84746	132	
219.02402	68	
219.89358	70	
221.87546	68	
222.94689	70	
223.96021	134	
224.89272	86	
224.96105	136	
226.03400	114	
226.08220	74	
226.89324	72	
227.82650	72	
228.04128	72	
228.45689	70	
228.91216	122	
230.23306	76	
230.79218	68	
230.88894	70	
232.66326	86	
233.15607	74	
233.43351	96	
234.84265	76	
236.87932	86	
238.03562	90	
238.06407	82	
238.89924	130	
238.94423	114	
239.04998	84	
239.81163	170	1+
239.95384	126	
240.46654	90	
240.86924	74	
240.88374	82	
240.94189	1308	
241.12766	78	
241.46160	92	
241.89001	94	
241.94223	1010	
242.81697	334	1+
242.94271	2824	1+
243.95794	92	
244.88697	98	
244.94157	672	
244.99115	88	
246.83741	68	
246.88544	94	
246.92771	68	
246.97731	168	
247.38942	86	
248.84187	80	
248.99328	72	
250.83926	76	
251.01423	70	
251.10922	106	
251.14860	70	
252.46976	92	
253.09052	84	
254.09143	68	
254.42249	78	
254.44404	76	
254.91826	78	
254.97316	90	
256.84344	82	
256.90146	236	
257.00643	76	
257.79861	76	
258.40217	78	
258.83214	88	
258.85538	92	
258.93918	78	
259.27308	108	
260.08643	80	
260.84938	72	
261.08937	72	
261.83602	66	
262.82484	108	
262.84655	98	
263.86263	76	
264.26564	76	
265.05934	152	
265.85275	86	
266.79883	72	
266.86114	74	
266.89085	66	
266.99324	114	
269.08235	92	
269.79757	72	
271.79199	72	
271.84862	72	
272.87168	74	
272.91471	76	
275.81322	90	
277.81885	78	
279.09149	1372	1+
279.91067	78	
281.11316	70	
283.02326	72	
283.06646	150	
283.80150	194	1+
283.85784	128	
284.29417	534	1+
284.78164	70	
284.86897	74	
285.05322	70	
285.84726	84	
286.85594	70	
286.90348	72	
287.86316	94	
288.87832	100	
289.91319	70	
290.85831	122	
290.99433	68	
291.80235	70	
291.85886	82	
291.91037	74	
292.80886	80	
293.80111	214	1+
293.83963	72	
294.86109	92	
295.85502	70	
297.92232	78	
300.91373	100	
301.80938	76	
306.88207	72	
307.80320	164	
307.88038	74	
311.86423	76	
312.85798	80	
314.81895	144	
314.88532	74	
315.58325	80	
320.58304	70	
323.08722	92	
323.36333	78	
324.43936	78	
324.89407	114	
326.38913	68	
327.90348	70	
END IONS

###FS:    #m/z: 340.94097 #charge 1+
###MS: 105
###MSMS: 107
BEGIN IONS
TITLE=Cmpd 80, +MS2(340.9410), 28.0-35.0eV, 2.3min #107
RTINSECONDS=137.941
SCANS=105,107
PEPMASS=340.94097	680586
CHARGE=1+
181.87166	78	
187.70517	78	
190.94842	166	
191.39049	92	
191.94663	72	
192.92597	94	
197.13748	76	
197.41525	72	
199.93530	72	
204.88057	94	
208.95891	84	
209.97366	78	
210.94001	134	
210.98741	80	
213.87764	86	
213.93938	510	1+
215.88525	224	
215.93471	190	
218.92081	156	
220.87919	156	1+
221.86461	82	
221.96160	106	
222.85611	172	1+
223.02238	84	
223.52475	82	
223.98779	72	
225.95847	76	
226.89393	88	
226.95459	118	
226.96929	88	
228.88968	82	
228.94168	84	
230.86844	80	
230.94240	104	
231.94965	798	1+
232.89696	270	1+
233.82422	96	
234.88056	78	
238.86989	78	
239.22878	212	1+
240.83407	114	
241.84664	202	
242.79898	86	
242.83563	102	
243.83529	238	
243.85259	78	
244.13649	78	
244.95943	132	
245.44840	76	
245.56969	88	
245.58886	84	
245.96623	78	
246.06454	72	
246.89061	204	1+
246.98228	76	
249.52061	80	
249.95932	366	1+
249.98226	72	
251.88257	82	
251.95847	234	
253.04154	90	
253.90577	288	1+
254.96534	370	1+
255.06934	78	
256.26476	116	
256.85357	104	
256.86713	108	
258.84423	226	
259.07578	88	
259.83792	138	
259.85107	216	
259.95622	366	1+
260.83585	250	
261.84348	142	
262.36068	80	
262.83625	128	
262.85644	74	
262.92604	94	
263.91840	76	
264.86674	208	
265.98297	84	
266.85368	196	1+
267.13913	160	
267.41673	78	
268.84249	154	
269.82967	88	
269.84402	142	
270.85324	78	
271.08162	78	
273.44817	90	
273.60058	76	
273.79138	88	
274.86010	126	
274.89375	214	
275.41717	74	
275.84225	228	
275.87306	86	
276.85631	344	
277.85692	252	
277.87065	156	
278.84650	784	1+
279.91416	244	1+
280.20283	84	
280.85585	86	
280.87496	86	
280.98033	138	
281.05030	126	
281.85256	230	1+
281.90256	104	
283.15526	86	
284.89786	78	
284.93543	152	
287.04076	78	
288.17975	78	
289.79755	80	
289.95432	88	
290.53995	92	
290.79481	106	
291.87618	72	
293.43542	84	
294.36397	84	
294.86135	82	
295.83815	82	
295.86968	132	
296.87598	82	
296.90433	76	
296.99599	144	1+
297.84606	86	
297.89352	142	
298.26762	74	
299.06128	88	
299.20088	104	
299.38017	94	
299.78359	112	
300.10518	86	
300.39228	80	
300.98571	86	
301.02246	84	
301.86268	144	
302.94619	268	1+
304.07022	74	
304.80074	80	
306.04131	78	
307.79949	94	
307.89479	106	
308.87432	114	
309.03219	74	
309.82318	76	
309.89618	78	
310.80693	80	
310.90349	76	
311.87921	88	
314.87673	88	
318.75836	72	
324.89072	84	
325.45337	84	
326.40634	84	
327.87909	80	
328.19045	84	
329.19419	116	
329.90310	84	
331.90011	92	
334.87972	90	
336.88951	74	
337.19357	80	
340.12418	74	
342.90189	84	
END IONS

###FS:    #m/z: 507.84512 #charge 1+
###MS: 105
###MSMS: 108
BEGIN IONS
TITLE=Cmpd 81, +MS2(507.8451), 28.2-35.2eV, 2.4min #108
RTINSECONDS=138.714
SCANS=105,108
PEPMASS=507.84512	115508
CHARGE=1+
196.01557	416	1+
223.96909	192	1+
232.89799	396	
234.89371	142	1+
238.06240	262	1+
251.07563	490	1+
252.08036	352	1+
258.87680	218	1+
270.85110	312	1+
270.93231	110	
277.38198	120	
278.83245	312	1+
281.37863	160	
282.89136	128	
283.95880	126	
287.85524	1206	1+
288.88952	188	
290.86798	186	
293.84075	258	1+
293.87104	296	1+
297.90122	122	
298.82139	196	1+
298.84011	128	
302.84499	120	
303.86808	600	1+
305.86307	1350	1+
306.12196	164	
307.89197	224	
308.14003	740	1+
308.24138	110	1+
308.87111	768	1+
309.89370	124	
310.15668	884	1+
310.95271	132	
311.81894	174	1+
311.88272	1270	1+
312.87051	208	
314.81984	350	1+
314.86372	334	
315.86419	478	1+
315.89457	210	
315.93107	144	
317.78300	134	
318.77978	262	1+
319.82869	128	
319.84664	114	
322.86319	198	
323.41899	156	
323.87561	194	
324.86082	158	
324.89264	302	1+
325.82199	120	
326.88541	2134	1+
327.80130	310	1+
328.37046	126	
328.76542	146	
328.87795	126	
328.90901	114	
330.88597	280	
331.76627	214	1+
331.87374	514	1+
332.87772	434	1+
333.78569	190	1+
333.82557	112	
333.89777	140	
335.85586	134	
336.83762	236	1+
337.87543	268	1+
338.04547	146	1+
339.40259	148	
339.88247	134	
341.98609	238	1+
343.82494	174	
343.87344	270	
345.78496	268	1+
346.86373	184	
347.74657	120	
347.77404	320	1+
348.79558	154	
348.89125	284	1+
349.75308	180	
349.84266	170	
350.75873	128	
350.79612	152	
350.82887	192	
350.89061	222	
350.90939	116	
351.76704	112	
351.89739	202	
352.19055	152	
352.81957	166	1+
352.88791	170	
353.89926	296	1+
355.88877	238	1+
357.79941	120	
357.84017	122	
358.78170	136	
360.76099	216	
360.86843	234	1+
362.85452	114	
365.79065	156	
366.35802	164	
366.76965	480	1+
366.79219	122	
366.84777	252	
367.77127	332	1+
367.84003	150	
368.70665	120	
368.86307	290	1+
368.90213	456	1+
369.83835	226	
370.80464	226	
370.83530	138	
371.79881	302	
372.77744	798	1+
373.82413	134	
373.87250	118	
374.81399	552	1+
376.88459	188	
377.84347	168	1+
378.72963	182	
380.81755	124	
381.83890	292	
383.78551	366	1+
384.84807	496	1+
385.82692	140	
386.79489	204	
386.82974	128	
387.85002	330	
388.79080	140	
388.84677	202	
389.19795	180	
389.77218	144	
390.75670	116	
390.78266	142	
390.83930	462	
391.79492	214	
391.84208	258	
391.86739	228	1+
391.91899	214	1+
392.74114	144	
392.78445	156	
392.82684	1160	1+
393.77418	142	
394.75298	136	
394.82471	232	1+
395.77315	178	
396.87430	142	
398.73484	116	
398.81702	164	1+
399.84986	554	
400.76314	130	
400.89813	196	
402.80304	254	1+
402.83046	294	
402.86560	122	
403.86919	406	1+
404.77545	110	
404.90378	112	
405.85668	280	
406.74897	130	
406.86118	232	
407.75017	204	
407.86386	662	
408.06885	116	
408.75463	114	
408.85079	826	1+
409.08670	292	1+
409.86945	124	
409.90305	246	1+
410.09027	204	1+
410.73358	364	1+
410.83671	1424	1+
411.76756	138	
411.86348	188	
413.78407	194	1+
413.85004	114	
414.67021	176	
415.83936	300	1+
418.84838	168	
420.83171	122	
421.88453	378	
422.75041	134	
422.88039	190	
423.77108	362	
423.87249	134	
424.77300	222	
424.86550	136	
425.75542	1328	1+
425.88366	114	
426.86334	688	1+
428.74528	540	1+
428.84626	1526	1+
429.70354	352	1+
429.87541	110	
431.86976	392	
432.69102	110	
433.85061	668	1+
434.88836	152	
435.72373	120	
439.89582	164	
442.88558	162	
443.75796	122	
444.76437	136	
444.87062	1142	1+
445.75088	482	1+
446.69060	124	
446.77842	114	
446.86983	216	
447.71024	592	1+
447.88079	114	
448.76845	132	
449.69760	244	1+
449.87824	384	1+
450.70191	174	1+
450.75055	212	1+
451.86676	156	1+
457.90344	208	
462.88141	336	
463.72165	132	
463.88194	282	
464.88050	178	
467.70830	296	1+
467.88795	444	
468.71297	210	1+
468.89142	234	
469.88401	144	
477.75488	130	
485.90112	270	
486.89852	146	
490.90199	174	
509.28873	130	
END IONS

###FS:    #m/z: 322.93016 #charge 1+
###MS: 109
###MSMS: 110
BEGIN IONS
TITLE=Cmpd 82, +MS2(322.9302), 28.0-35.0eV, 2.4min #110
RTINSECONDS=142.374
SCANS=109-110
PEPMASS=322.93016	1679932
CHARGE=1+
46.63851	68	
109.93072	80	
189.88839	76	
190.95928	84	
190.99867	78	
192.89013	68	
197.96306	72	
201.04550	142	
202.89059	74	
206.91382	68	
207.71820	70	
207.97164	74	
208.92331	66	
208.93750	74	
214.00701	88	
214.53349	94	
214.87396	66	
214.89546	90	
216.91947	72	
221.07072	198	
221.89028	104	
222.05483	72	
222.94881	70	
223.96202	62	
224.89438	60	
224.97177	78	
225.03640	70	
225.94542	72	
226.06572	84	
226.96286	98	
227.93219	282	1+
228.79865	72	
228.89140	80	
229.91078	64	
230.83107	58	
230.85446	84	
232.82769	112	
235.88816	62	
236.01272	88	
236.97006	78	
237.06104	68	
237.18210	58	
237.79098	60	
238.89197	78	
238.93720	132	
239.44707	84	
240.06519	78	
240.08595	76	
240.94052	2158	1+
242.16449	74	
242.79324	80	
242.94184	2920	1+
243.13381	72	
243.83707	68	
243.89281	84	
243.91761	74	
244.93899	1338	
245.22358	80	
245.92717	92	
246.86431	68	
246.94738	102	
246.97885	168	1+
247.85896	90	
248.84788	72	
248.92342	82	
249.98436	66	
250.83526	62	
251.45797	108	
251.86324	70	
252.05994	62	
252.88333	76	
252.93803	100	
253.83705	66	
253.88602	72	
253.92331	70	
254.07381	60	
255.06747	148	
255.77949	66	
255.80132	64	
256.89598	254	1+
256.94324	78	
259.86456	68	
260.14189	108	
260.19547	72	
260.33817	76	
260.84535	88	
262.07684	62	
262.83499	142	
263.03147	72	
263.81892	62	
263.88228	108	
264.39930	64	
264.90266	68	
265.05755	130	
265.08868	60	
265.85541	70	
265.92497	60	
266.95576	66	
267.08369	62	
269.10426	82	
269.15267	106	
272.84982	114	
274.04948	86	
275.81345	196	1+
276.84755	66	
278.14423	68	
278.86360	128	
279.09009	1276	1+
279.85119	70	
280.99217	72	
282.01409	78	
282.23857	78	
282.27594	64	
283.08092	64	
283.35166	90	
283.67624	84	
283.78791	68	
283.80467	102	
284.29261	468	1+
284.90081	150	
285.09087	70	
285.85413	92	
286.86399	78	
287.23648	78	
288.04448	66	
289.16403	88	
289.79350	68	
289.80637	74	
289.86468	108	
290.09843	86	
290.80989	190	1+
290.85170	62	
290.88991	86	
290.95861	104	
292.41848	90	
294.84841	70	
295.85941	60	
295.95917	60	
296.43004	94	
298.98079	70	
300.94159	62	
301.85170	62	
302.19509	62	
302.25534	64	
303.79211	64	
304.75575	70	
305.03473	88	
306.90552	66	
307.80640	158	1+
308.86616	70	
310.58619	90	
310.87662	64	
310.88372	312	1+
318.84851	66	
319.88830	60	
320.91055	84	
321.11067	64	
321.74006	64	
323.82695	60	
326.84323	66	
326.92574	70	
END IONS

###FS:    #m/z: 340.94065 #charge 1+
###MS: 109
###MSMS: 111
BEGIN IONS
TITLE=Cmpd 83, +MS2(340.9406), 28.0-35.0eV, 2.4min #111
RTINSECONDS=143.146
SCANS=109,111
PEPMASS=340.94065	669158
CHARGE=1+
185.06182	72	
189.12109	82	
201.04260	72	
203.04468	78	
206.49927	98	
209.94339	76	
213.93820	336	1+
215.86113	78	
216.85094	78	
218.87339	112	
219.88476	84	
220.08129	72	
221.88207	148	
222.09703	98	
222.84087	72	
222.97571	140	
223.83148	90	
226.15768	82	
226.88597	72	
226.90898	100	
226.94477	72	
227.83504	128	
228.85801	82	
230.89213	76	
231.02713	84	
231.94979	538	1+
232.02685	78	
232.87100	70	
232.89559	106	
233.89931	178	
235.97144	80	
236.90581	136	
237.40884	94	
238.85432	204	
240.01354	92	
240.23438	70	
240.83943	82	
241.01546	94	
241.42701	74	
241.84296	400	1+
242.13383	78	
242.88547	78	
243.83562	136	
244.83058	114	
244.86518	74	
244.92921	96	
245.89061	78	
246.06652	72	
246.39056	106	
246.85157	84	
246.94728	84	
246.97715	108	
247.97688	76	
248.89258	90	
248.98255	142	
249.96586	294	1+
250.46609	100	
253.83327	92	
254.90768	110	
254.96641	258	
255.06771	82	
255.90908	76	
255.94657	92	
255.97003	188	
256.87064	214	
256.89820	86	
257.41202	74	
257.83304	104	
258.85140	656	1+
259.95770	144	
259.99293	98	
260.83339	286	
260.91347	122	
261.84573	194	
264.90272	74	
265.88341	118	
266.86860	84	
267.96138	92	
269.79596	78	
270.36487	78	
270.59462	92	
270.82860	206	
270.85145	74	
270.89190	80	
271.35893	94	
272.73997	72	
272.93283	140	
273.90129	74	
273.94179	72	
273.98293	70	
274.42998	78	
275.79625	74	
275.85252	80	
275.95340	84	
276.85993	242	
277.86080	266	
277.97056	80	
278.08090	72	
278.84259	270	
278.91516	96	
279.84998	432	1+
279.89506	124	
279.95856	126	
282.80513	94	
282.83017	74	
282.86410	78	
282.91498	132	
283.01817	78	
283.41160	76	
285.95174	70	
286.93049	74	
287.05102	76	
288.14869	86	
291.92295	96	
293.85044	94	
294.82981	90	
294.84640	82	
294.86904	172	
296.86073	156	
297.84005	78	
297.92215	82	
298.30385	126	
299.01093	72	
299.05943	74	
299.87519	84	
300.27071	78	
301.87529	100	
302.87021	142	
302.94420	164	
303.16951	88	
303.86160	72	
305.04329	90	
307.03252	76	
308.29213	78	
308.79494	80	
309.81636	82	
309.92934	82	
310.44324	80	
310.88040	196	
311.71859	80	
313.89387	140	
318.89877	74	
319.09602	80	
322.20532	104	
326.25324	84	
326.43773	74	
328.88548	126	
332.82212	92	
333.78713	82	
334.88403	76	
337.35572	92	
338.42367	88	
339.57419	78	
340.81290	84	
342.17220	86	
343.78443	96	
END IONS

###FS:    #m/z: 363.95658 #charge 1+
###MS: 109
###MSMS: 112
BEGIN IONS
TITLE=Cmpd 84, +MS2(363.9566), 28.0-35.0eV, 2.4min #112
RTINSECONDS=143.926
SCANS=109,112
PEPMASS=363.95658	274252
CHARGE=1+
74.23893	94	
182.86494	172	
187.86843	80	
189.86312	170	
190.86553	120	
191.86004	304	
191.93455	78	
193.88739	78	
194.88888	78	
197.89124	98	
208.95909	122	
209.92214	172	
209.94452	474	
210.88446	236	
212.87831	840	1+
214.89609	136	
215.84436	110	
216.41897	86	
216.89872	132	
219.95924	98	
220.93292	100	
221.94337	98	
222.88295	78	
222.95221	284	
223.94014	100	
224.94989	716	1+
226.82668	92	
226.94724	4302	1+
227.04416	84	
227.93118	170	
228.89196	118	
228.94218	4404	1+
229.90548	100	
230.83680	82	
230.88770	1390	1+
234.55682	84	
235.88100	92	
239.06695	202	1+
240.88366	100	
240.94089	630	1+
240.96479	82	
241.96338	136	
242.85978	96	
242.94036	688	1+
243.07077	82	
243.83253	230	1+
243.95474	88	
244.95766	3070	1+
245.94463	152	
246.95301	2392	1+
247.97510	78	
248.79734	224	1+
248.89872	592	1+
250.03470	76	
250.94562	202	
250.96889	154	
251.06883	84	
251.79705	172	
252.80062	112	
253.08503	108	
254.41859	92	
256.98864	82	
258.83247	98	
259.84264	142	
260.83035	340	1+
260.87664	114	
260.97374	90	
262.96780	82	
263.89126	98	
264.86880	78	
265.08697	90	
265.81114	246	1+
265.85286	86	
265.90542	286	1+
265.98001	144	
266.88887	98	
267.97427	154	
268.80018	78	
268.84913	172	1+
268.95356	132	
268.97905	148	
269.79954	176	
269.96601	608	1+
270.04769	84	
271.13650	92	
271.91844	244	
272.84349	78	
274.50504	86	
276.84519	94	
277.86398	90	
278.84768	114	
279.10218	190	
279.79522	530	1+
279.84904	132	
279.93285	82	
280.11203	96	
280.36876	102	
280.79484	386	1+
280.85859	94	
280.89575	186	1+
282.28209	78	
282.83857	256	1+
282.87024	80	
282.90836	198	1+
283.09744	86	
283.79010	240	1+
283.88512	78	
284.86454	102	
285.84395	182	
286.41488	104	
287.87154	158	
287.99974	88	
289.87270	78	
290.79992	136	
291.99336	140	
292.82588	82	
292.93326	84	
293.11475	114	
293.85920	136	
295.88036	82	
297.11100	78	
297.81407	78	
297.90742	80	
298.67087	94	
298.80468	516	
299.00391	102	
299.07735	92	
299.79889	690	1+
300.00274	74	
300.42849	92	
301.36984	96	
301.85540	242	1+
302.79552	92	
304.02815	146	
304.58008	88	
306.11621	78	
306.15287	84	
306.80454	78	
306.91587	84	
307.44121	102	
307.89036	120	
308.09378	90	
310.87653	122	
313.43155	90	
314.84211	168	
315.89467	90	
316.81257	94	
316.94566	80	
318.94151	122	
319.88837	154	
320.01140	76	
320.84221	76	
321.81621	140	
323.89554	76	
324.37761	82	
324.84429	76	
325.79468	74	
325.91868	134	
325.95424	78	
326.26695	92	
326.87044	102	
329.83188	82	
330.91009	116	
331.86451	108	
332.07889	76	
335.77004	128	
336.94790	78	
343.15389	76	
346.72310	124	
346.86924	84	
351.12276	78	
352.88943	80	
359.68030	92	
360.35602	82	
363.33637	80	
366.14080	80	
END IONS

###FS:    #m/z: 322.93026 #charge 1+
###MS: 113
###MSMS: 114
BEGIN IONS
TITLE=Cmpd 85, +MS2(322.9303), 28.0-35.0eV, 2.5min #114
RTINSECONDS=147.591
SCANS=113-114
PEPMASS=322.93026	1618738
CHARGE=1+
100.08013	186	
185.92796	78	
189.12280	76	
192.01819	76	
195.00874	112	
195.92145	74	
197.13045	62	
201.04155	200	
202.04841	84	
208.94109	74	
213.89388	80	
214.88800	72	
215.02861	64	
218.90613	68	
219.95603	62	
221.88120	64	
221.94912	298	1+
223.04026	74	
223.89019	70	
224.06155	110	
224.88546	70	
225.86807	60	
226.86369	80	
227.89499	82	
227.93089	174	
227.99342	66	
228.88035	72	
233.85610	66	
234.02045	78	
235.81851	80	
236.86807	72	
236.88701	60	
236.90230	96	
237.91426	90	
238.02613	72	
238.89303	140	
238.93734	122	
239.08050	286	1+
239.80817	86	
239.90470	150	1+
240.18484	66	
240.26662	70	
240.82285	68	
240.94062	1346	
241.04769	76	
241.45970	76	
241.88942	84	
241.93940	3744	1+
242.81959	124	
242.83720	62	
242.94122	2560	1+
243.07141	78	
243.82797	148	
243.86965	76	
244.94198	490	
245.09274	82	
245.22520	66	
245.48890	100	
245.84501	74	
245.87606	66	
245.88924	78	
246.94959	66	
246.97616	66	
246.99750	64	
247.84163	64	
249.99971	78	
251.05142	70	
251.90790	88	
253.88214	90	
254.10722	62	
254.84773	100	
254.91820	82	
256.85681	66	
256.89573	326	
256.93363	70	
257.45364	72	
257.79830	60	
257.92461	102	
258.83808	212	1+
258.90758	96	
259.80544	82	
260.83831	140	
260.93454	78	
261.83929	64	
262.82765	108	
263.90239	80	
264.87277	72	
265.08621	70	
265.87271	64	
266.06315	72	
266.84289	88	
267.92087	66	
268.92317	68	
269.42265	72	
270.10417	76	
270.80071	84	
271.94367	72	
273.99456	80	
276.81904	124	
279.09123	1312	1+
280.10889	130	
281.07467	62	
282.26977	72	
282.79610	70	
282.88262	98	
283.95136	84	
284.29186	388	1+
284.42535	76	
284.87626	74	
285.38489	68	
285.85425	70	
285.87684	68	
286.91593	72	
287.28958	68	
287.90973	90	
289.86737	98	
290.86252	66	
291.41775	84	
291.80335	72	
291.86430	90	
292.05524	60	
292.78614	66	
292.87446	66	
294.86118	76	
295.14804	72	
295.87838	82	
295.99680	66	
297.70429	94	
297.78860	156	
298.12991	72	
299.81753	64	
304.87344	60	
305.14203	68	
305.80698	82	
306.39787	116	
306.88579	72	
307.79384	66	
308.80927	124	
309.12945	76	
309.75541	76	
309.86481	150	
312.16339	64	
312.81032	72	
312.86229	72	
312.95361	72	
313.03181	70	
314.85711	66	
316.00854	72	
316.75037	72	
317.85583	88	
318.13374	96	
319.20581	70	
322.30112	120	
324.78669	74	
326.76046	68	
326.88368	74	
327.26336	74	
327.92814	68	
END IONS

###FS:    #m/z: 340.94084 #charge 1+
###MS: 113
###MSMS: 115
BEGIN IONS
TITLE=Cmpd 86, +MS2(340.9408), 28.0-35.0eV, 2.5min #115
RTINSECONDS=148.372
SCANS=113,115
PEPMASS=340.94084	633326
CHARGE=1+
188.95222	80	
190.86261	82	
191.07462	72	
192.04353	88	
195.89140	72	
196.88600	92	
197.95898	74	
203.87829	88	
207.08151	74	
207.87399	78	
208.95799	132	
208.97930	92	
209.88284	92	
210.90016	74	
210.93917	72	
212.87765	122	
213.88017	254	
213.93946	464	
215.88561	298	
215.93512	124	
217.88180	156	
217.93880	106	
218.93890	88	
223.83153	84	
225.89550	98	
226.83574	80	
226.86737	74	
226.89324	74	
226.94195	124	
227.91550	70	
228.84289	72	
229.90150	72	
230.89258	74	
231.89007	116	
231.95146	712	1+
232.06921	84	
235.89597	164	
235.94569	146	
236.84730	84	
237.86883	76	
238.83566	94	
238.85487	144	
238.99125	82	
239.90351	102	
240.22878	72	
240.84404	212	
240.86105	76	
241.84366	144	
241.88746	78	
242.03461	96	
242.51801	76	
242.84168	72	
242.88710	84	
242.90224	84	
243.01888	74	
243.83145	182	
244.83935	72	
245.17716	76	
246.97740	202	
247.04203	78	
249.90940	110	
249.96381	272	
250.83915	78	
250.87024	74	
252.04064	80	
252.84435	88	
254.96817	294	1+
255.07385	142	
255.89939	72	
256.85114	82	
256.86889	74	
256.89666	126	
257.90882	84	
257.94158	130	
258.84654	140	
259.86851	86	
259.95823	306	
260.83806	590	1+
260.87318	78	
261.01203	80	
261.89845	118	
262.83100	96	
262.86411	76	
262.96787	132	
264.80873	80	
265.98304	88	
266.56614	74	
266.88890	86	
267.16975	72	
267.88878	90	
268.83618	276	1+
268.97216	94	
268.98926	72	
269.81912	72	
271.43156	76	
271.77561	92	
272.97746	144	
273.65745	86	
273.81197	182	1+
274.07403	98	
274.87873	122	
275.85406	86	
275.87249	82	
276.85430	350	
277.03364	86	
277.86382	236	
278.84638	1022	1+
279.03068	76	
279.38464	82	
279.92235	100	
280.80087	82	
280.91384	76	
280.93751	138	
281.80573	72	
282.83329	80	
283.02679	134	
283.86302	124	
283.89753	72	
284.00102	82	
284.78608	72	
285.43080	72	
289.85808	248	1+
290.06545	76	
290.40398	74	
290.94188	92	
294.87900	152	
296.85848	272	1+
296.97140	146	
297.97734	78	
298.85703	406	1+
299.95169	82	
300.78380	86	
301.23341	80	
303.87489	94	
307.60473	102	
309.27603	104	
309.82069	90	
312.80852	92	
314.02545	86	
319.13808	72	
320.61822	82	
320.72998	72	
321.28448	102	
321.81515	74	
322.87978	86	
323.98618	78	
325.89382	120	
325.96327	94	
327.82580	72	
328.19036	74	
332.26464	78	
332.90093	78	
333.93645	92	
335.09965	74	
340.26883	76	
340.76997	84	
341.89751	80	
342.37199	80	
344.88045	76	
END IONS

###FS:    #m/z: 363.95686 #charge 1+
###MS: 113
###MSMS: 116
BEGIN IONS
TITLE=Cmpd 87, +MS2(363.9569), 28.0-35.0eV, 2.5min #116
RTINSECONDS=149.144
SCANS=113,116
PEPMASS=363.95686	265736
CHARGE=1+
101.07235	96	
110.71109	74	
162.70294	84	
186.93892	88	
189.86549	120	
190.86089	80	
191.85644	84	
195.96343	90	
196.88433	104	
199.88739	204	1+
200.83879	88	
200.94179	78	
200.98030	84	
205.95149	122	
207.90057	98	
208.94097	512	1+
209.94427	444	1+
211.51035	86	
212.87805	912	
220.62647	74	
220.99114	90	
222.84617	102	
222.95556	154	
223.95819	78	
224.94982	504	1+
224.97083	210	1+
225.90295	92	
226.94729	5214	1+
227.61562	126	1+
227.85975	78	
228.18421	100	
228.89394	390	1+
228.94333	3080	1+
230.89185	854	1+
231.94456	92	
232.88570	208	
234.88313	88	
236.02428	104	
238.10748	82	
240.93915	234	
240.96509	354	
241.08961	98	
241.11075	88	
241.94382	126	
241.98432	76	
242.79506	84	
242.94258	488	1+
243.83706	90	
244.88985	300	1+
244.95733	1580	1+
245.63083	80	
245.83464	114	
245.85162	158	1+
245.94103	202	
246.06069	76	
246.81055	74	
246.95269	2034	1+
247.81146	122	
248.17418	80	
248.80193	198	
248.84651	306	1+
248.89941	454	1+
248.93320	82	
248.98320	84	
250.54580	96	
250.80214	88	
250.94938	84	
251.07374	260	1+
253.90827	264	
255.86727	74	
257.40611	106	
257.96001	78	
258.85026	244	
258.97444	118	
260.83667	144	
260.97086	246	1+
263.00152	78	
263.83284	138	
264.84860	74	
264.97339	96	
265.08469	166	
265.87972	110	
266.09517	78	
266.40409	100	
266.78585	186	
266.81617	192	
266.90512	88	
267.05935	84	
267.97585	138	
268.95693	94	
268.97504	148	
269.05183	76	
269.83739	292	1+
269.97128	206	
271.18273	92	
272.87185	160	1+
274.94073	78	
274.96712	92	
276.85401	174	
277.41916	78	
278.09737	92	
278.84175	224	1+
278.95415	74	
279.78916	294	1+
280.11169	84	
280.79170	212	1+
280.82344	80	
282.08745	78	
282.17347	74	
282.78919	110	
283.06876	136	
283.10159	90	
283.85215	88	
284.81913	118	1+
284.90602	80	
284.92409	82	
285.84716	232	1+
286.15125	78	
287.41962	86	
287.76140	76	
288.84839	120	
289.87193	184	
290.58597	76	
290.88590	86	
292.88289	316	1+
296.80943	274	
297.35006	94	
297.81152	172	
298.80296	572	1+
299.92620	82	
299.99856	76	
301.80378	162	1+
302.93219	80	
303.35579	82	
303.85377	158	
304.83715	76	
305.76827	76	
307.12697	92	
307.84274	200	1+
308.88962	76	
310.24209	96	
310.87791	90	
311.86184	100	
316.81262	186	
317.11425	96	
317.44646	82	
317.83377	74	
318.77603	84	
318.93851	136	
321.81684	136	
321.85730	92	
321.93433	80	
322.81140	188	1+
323.15392	78	
324.84897	102	
324.87837	78	
324.89395	114	
326.88696	114	
328.15245	76	
330.41188	82	
330.91436	78	
331.89090	82	
335.96584	74	
336.77188	78	
336.95457	84	
337.09097	196	1+
339.83573	90	
340.94802	254	
344.89660	84	
347.30883	86	
348.06883	76	
348.93790	84	
349.13522	90	
349.76738	120	
352.76243	80	
352.88692	80	
361.18354	106	
364.16775	82	
364.81453	76	
365.20637	74	
366.27956	78	
366.83655	86	
END IONS

###FS:    #m/z: 363.95648 #charge 1+
###MS: 117
###MSMS: 118
BEGIN IONS
TITLE=Cmpd 88, +MS2(363.9565), 28.0-35.0eV, 2.6min #118
RTINSECONDS=152.816
SCANS=117-118
PEPMASS=363.95648	267992
CHARGE=1+
121.30177	96	
152.52508	98	
172.23769	98	
186.45410	86	
189.86383	248	
191.86076	234	1+
194.88885	144	
196.87888	74	
199.84495	78	
202.10957	80	
203.01821	78	
207.87410	140	
207.94985	194	
208.05111	76	
208.94518	118	
209.87084	182	
209.92032	92	
209.94360	666	1+
210.88771	202	
212.87884	1200	1+
213.90037	76	
214.88508	116	
215.16726	74	
215.87908	82	
219.39906	76	
222.88831	80	
222.95114	864	
222.97048	82	
223.91429	82	
223.98776	88	
224.90456	310	1+
224.94911	1460	1+
224.97669	102	
225.88688	116	
226.94729	6444	1+
226.97515	84	
228.89485	146	
228.94283	7092	1+
230.88811	1082	1+
231.98551	84	
234.88695	110	
234.93331	94	
235.84855	78	
236.58106	78	
237.06677	84	
237.39768	104	
239.07066	144	
239.89191	86	
239.91092	100	
240.87997	80	
240.94168	226	
240.96048	388	1+
241.93865	886	1+
242.82417	80	
242.94170	590	1+
242.96351	532	1+
243.90049	80	
244.82193	220	
244.85108	156	
244.95710	3632	1+
245.00047	86	
245.86812	80	
246.07031	78	
246.95255	4720	1+
247.86650	208	1+
248.89828	904	1+
248.97650	134	
250.79798	200	
250.97016	114	
251.00253	92	
251.07408	226	1+
251.13484	100	
252.90627	96	
253.08143	224	1+
253.90703	142	
256.16878	80	
256.80556	84	
258.16307	86	
258.81675	82	
259.84178	106	
259.96918	724	1+
260.83554	166	
260.96985	496	1+
261.83004	114	
262.88695	154	
263.87055	78	
263.97999	176	
264.96536	140	
265.97242	74	
266.41577	82	
266.81392	204	
267.97346	482	1+
269.79542	98	
269.85451	74	
269.96896	792	1+
271.91636	130	
272.80076	76	
274.84080	78	
275.07707	80	
275.92481	94	
276.80708	80	
276.83947	76	
277.86195	80	
278.84079	284	1+
278.93533	96	
279.04885	84	
279.10240	102	
279.92258	98	
280.79171	308	1+
280.83548	82	
280.85487	260	1+
280.87499	90	
280.89577	80	
281.93972	78	
282.79647	178	
283.78614	78	
283.85300	90	
284.80312	142	
284.82518	78	
284.98687	82	
285.85328	112	
286.12451	86	
286.91406	74	
287.81899	78	
287.91631	212	1+
287.99631	94	
289.80768	74	
290.85881	80	
293.11498	106	
293.38054	74	
294.10787	108	
295.18163	84	
295.81287	80	
296.81520	94	
297.11349	80	
297.17217	74	
297.92638	88	
297.97951	78	
298.78674	80	
298.80222	426	1+
298.86279	82	
300.80138	616	1+
301.85239	760	1+
302.82358	80	
304.10650	80	
304.81710	148	
305.43704	92	
305.93372	92	
307.44774	80	
309.81410	86	
310.38400	86	
316.10677	80	
317.87758	76	
317.89749	90	
318.92968	230	
321.82198	132	
321.87893	152	
322.04861	82	
322.38606	80	
322.87789	82	
323.81611	94	
325.86547	228	1+
327.04136	80	
327.07231	76	
327.80328	78	
328.87112	96	
330.90276	82	
333.88382	110	
336.94482	292	1+
337.82061	78	
337.84326	80	
339.09236	94	
340.94065	238	
344.75513	90	
345.04698	82	
345.37560	76	
348.75400	84	
351.87753	258	1+
358.87702	80	
360.79857	74	
363.27748	80	
364.84062	88	
END IONS

###FS:    #m/z: 507.84488 #charge 1+
###MS: 117
###MSMS: 119
BEGIN IONS
TITLE=Cmpd 89, +MS2(507.8449), 28.2-35.2eV, 2.6min #119
RTINSECONDS=153.588
SCANS=117,119
PEPMASS=507.84488	103194
CHARGE=1+
196.01718	450	1+
212.04627	104	
214.88438	224	
227.07638	132	
227.48572	102	
232.89471	236	
233.89851	102	
240.08175	124	
254.80270	100	
258.86973	140	
261.87860	130	
266.16669	252	1+
271.87429	176	1+
272.97822	124	1+
278.83366	318	1+
279.87459	194	1+
280.10640	106	
280.82889	210	
281.37906	140	
284.85339	118	
285.86015	154	
286.85481	122	
287.81222	116	
287.85132	394	1+
289.04545	170	1+
289.87694	522	1+
290.81200	204	1+
293.87369	460	1+
294.85619	126	
296.84768	288	
297.10532	122	
297.96885	204	1+
298.84530	398	1+
299.30877	154	
299.41423	104	
301.84828	236	
302.85003	132	
303.86889	732	1+
305.86450	774	1+
306.12380	190	
306.96807	108	
307.80851	102	
307.89265	232	
308.14087	520	
308.87345	576	
309.14807	336	
309.88613	272	
310.15461	512	
310.88467	152	
311.88551	1162	1+
312.82251	356	1+
314.86538	490	1+
315.90625	102	
317.77168	168	
318.86014	318	1+
320.31698	104	
321.82403	146	
321.87660	116	
322.88782	142	
323.87395	814	1+
324.00372	144	
324.86118	190	
326.14711	108	
326.83257	224	1+
326.88394	1858	1+
327.05710	110	
327.81416	168	
328.15956	114	
328.88151	374	1+
329.02364	226	1+
329.81627	192	1+
330.15761	258	1+
332.87445	356	
333.28148	106	
333.76954	128	
333.88124	236	
334.88197	122	
335.07404	222	1+
337.88018	202	
338.84097	200	1+
339.77356	106	
339.87775	136	
342.86380	102	
343.88260	256	1+
345.77493	106	
346.83592	104	
347.78067	142	
347.85492	150	
348.85986	180	
348.89154	210	1+
348.95161	216	1+
349.78094	212	
349.81080	106	
349.84750	142	
350.76292	134	
350.81576	294	1+
351.77184	208	1+
352.91356	104	
353.84967	136	
353.86755	212	1+
355.89226	194	
356.35428	190	
356.79584	112	
357.78759	198	1+
358.77353	124	
359.76152	124	
360.72193	114	
362.98676	136	
363.78542	204	1+
365.76634	136	
365.98096	102	
366.72361	144	
366.78094	148	
366.81435	382	1+
367.70605	140	
367.76280	318	
367.85437	118	
368.89666	370	1+
369.83612	516	1+
370.34700	100	
370.80307	342	
371.80004	164	
371.83847	164	
371.86531	122	
371.89791	290	1+
372.78915	162	
373.72324	366	1+
373.82258	140	
374.81512	172	
375.82390	130	
375.84819	166	1+
376.87939	200	
378.72151	278	1+
378.78887	114	
379.77348	246	1+
380.38811	106	
380.42890	108	
381.84210	258	1+
382.79342	206	1+
382.82529	174	1+
383.77538	192	
384.84866	700	1+
385.89866	146	
386.36814	106	
386.77729	168	
386.83056	126	
387.84768	574	1+
389.20340	142	
389.78444	196	1+
390.04851	154	
390.74523	212	
390.84103	276	
391.84368	190	
392.82662	898	1+
393.80730	152	1+
395.81797	166	1+
398.19141	122	
398.72049	172	1+
398.80786	104	
399.72432	202	1+
399.77801	182	1+
399.85373	150	
399.90359	120	
403.87136	252	1+
405.74140	142	
405.78251	110	
405.81122	100	
405.85785	866	1+
405.95951	106	
407.74663	142	
408.75915	126	
408.85121	1376	1+
409.72840	298	1+
409.81231	104	
409.86304	212	
410.08422	128	
410.76656	260	1+
410.83538	1624	1+
411.72050	134	
412.86896	100	
413.07029	190	
413.19858	184	1+
417.82332	120	
417.86155	218	1+
420.38442	100	
420.72188	242	1+
421.88181	230	1+
422.86362	874	1+
423.77870	366	
423.86607	748	1+
424.77545	164	
425.75640	706	1+
425.82710	124	
425.86469	132	
426.86148	544	1+
427.70226	118	
427.73130	348	
428.74749	128	
428.84841	1694	1+
429.74012	122	
429.79333	126	
430.74311	106	
430.77271	316	1+
431.86497	400	1+
432.70005	100	
432.88674	114	
433.85462	224	1+
435.70751	126	1+
442.79788	106	
442.82344	186	1+
443.69067	102	
443.76189	204	1+
444.87157	1580	1+
445.71941	130	
445.75940	166	
446.68408	120	
446.77729	134	
446.88244	364	
447.71295	642	1+
448.76790	414	1+
449.87526	216	
450.74942	114	
450.87947	130	
451.71654	232	1+
451.86967	112	
452.75654	116	
462.88382	658	1+
465.89867	116	
467.71308	284	1+
467.88839	390	
468.89040	192	
469.88611	158	
485.89985	500	1+
488.89754	254	1+
508.91445	122	
END IONS

###FS:    #m/z: 336.94536 #charge 1+
###MS: 117
###MSMS: 120
BEGIN IONS
TITLE=Cmpd 90, +MS2(336.9454), 28.0-35.0eV, 2.6min #120
RTINSECONDS=154.36
SCANS=117,120
PEPMASS=336.94536	35060
CHARGE=1+
123.13844	90	
175.58145	78	
195.89458	70	
195.96506	84	
197.85177	90	
198.95858	70	
206.94744	84	
206.96164	82	
210.88026	70	
211.92048	72	
211.94467	1280	
211.96098	82	
212.87788	290	
213.87888	186	
213.93879	558	1+
214.88134	92	
215.89060	74	
215.93171	72	
216.87433	72	
217.93681	80	
219.83361	74	
220.04518	68	
222.88654	96	
223.83731	70	
223.95827	88	
223.97014	164	1+
226.06532	68	
226.89492	70	
228.89239	198	
229.95450	1698	1+
230.88799	890	1+
231.95165	514	1+
232.82824	398	1+
233.83263	266	1+
233.94966	128	
235.97314	122	
237.88593	118	
237.95024	84	
238.89269	108	
239.78903	68	
240.88752	80	
241.13150	78	
241.43492	90	
241.47471	78	
241.84469	72	
242.84609	244	
243.07987	138	1+
243.83810	102	
244.84663	70	
247.87843	72	
247.94859	74	
247.96628	408	1+
248.90058	304	
249.96029	280	
250.83444	136	
250.95894	148	
251.07267	76	
251.82414	76	
251.87609	122	
251.95605	78	
252.11283	72	
252.83550	132	
252.97151	742	
253.85759	116	
253.95666	88	
254.09316	76	
254.86127	134	
254.90565	140	
254.94004	72	
254.96945	402	1+
255.07307	94	
255.87174	68	
256.88428	74	
256.92958	76	
257.84773	82	
258.85118	432	1+
258.90169	68	
258.99443	96	
259.85589	302	1+
260.53587	80	
260.94466	76	
262.86652	68	
262.92387	76	
264.00439	68	
265.01778	80	
265.39870	84	
265.80701	70	
266.16914	74	
267.08361	70	
267.83742	464	1+
267.93534	72	
268.17404	82	
268.63496	78	
268.83841	540	1+
268.99334	76	
270.98476	84	
271.90546	76	
272.97533	78	
273.89916	78	
273.92758	74	
274.84644	90	
274.86257	162	
274.89591	76	
275.85885	102	
276.85914	578	1+
276.89468	118	
277.83493	104	
278.83912	236	
279.09526	68	
279.83601	98	
279.86158	136	
284.38602	68	
285.43722	162	
285.85203	80	
285.88942	88	
286.85089	858	1+
287.81106	70	
288.87244	82	
290.87916	76	
291.17277	78	
291.86627	70	
292.81117	76	
293.10645	154	
294.10575	108	
294.86218	116	
295.09086	88	
295.86793	70	
298.25066	68	
298.88925	88	
298.94253	80	
299.00851	76	
299.87379	118	
302.16961	70	
304.86309	68	
306.82789	92	
306.97472	100	
307.80066	72	
308.87784	74	
309.86589	70	
309.91711	80	
309.93509	92	
310.89535	70	
310.91267	72	
315.81683	70	
316.09575	80	
317.04630	70	
319.86848	76	
320.22048	70	
322.08384	82	
324.80217	70	
325.84974	74	
328.36361	96	
328.79542	68	
331.87349	126	
331.93820	92	
332.88069	78	
334.15445	70	
335.23907	70	
335.38523	96	
337.39868	68	
338.77026	76	
338.93469	74	
340.76994	76	
341.89539	74	
341.97234	70	
342.32433	78	
END IONS

###FS:    #m/z: 507.84458 #charge 1+
###MS: 121
###MSMS: 122
BEGIN IONS
TITLE=Cmpd 91, +MS2(507.8446), 28.2-35.2eV, 2.6min #122
RTINSECONDS=158.053
SCANS=121-122
PEPMASS=507.84458	93632
CHARGE=1+
196.01580	442	
210.03233	274	
224.12020	120	
232.89793	488	1+
236.88855	132	
240.08455	120	
250.90684	132	
252.07802	206	
254.09869	184	
257.82616	218	1+
263.95249	126	
266.16451	122	
267.38639	138	
269.87396	124	
269.92642	116	
272.85933	246	
273.42799	138	
273.85438	180	
275.80740	132	
277.83356	178	1+
283.89354	114	
285.85212	162	
287.85191	594	1+
288.92871	152	1+
289.03595	198	
289.84623	144	
289.86545	308	1+
294.87466	234	
296.81731	142	
298.84819	132	
301.84955	118	
302.91292	120	
303.86773	246	
303.98780	138	
305.86440	912	1+
306.99479	264	1+
307.85692	162	
307.89000	252	
308.14060	486	1+
308.87282	796	
309.88994	242	
310.15664	852	1+
310.87665	172	
311.81551	270	1+
311.88507	532	
312.86557	122	
312.88662	652	1+
314.86654	358	1+
316.86440	200	
318.82366	222	1+
319.88489	128	
320.89370	134	
323.85350	360	1+
323.87589	254	
323.96814	180	
324.85707	226	1+
325.89796	238	
326.82798	270	
326.88312	1204	1+
327.84928	136	
328.88075	298	
329.17307	110	
329.88591	146	
330.16082	116	
330.87127	112	
331.79908	212	1+
331.87180	506	1+
332.76244	156	1+
334.79121	158	1+
335.82738	112	
335.88616	122	
336.80850	206	1+
337.12057	142	
337.87954	324	1+
339.03957	150	
339.44976	122	
342.88508	126	
342.96535	112	
343.80620	128	
343.87313	196	
344.76397	132	
344.86088	186	1+
347.77507	368	
348.79614	184	
348.84320	170	
348.89084	148	
349.75208	154	
349.78711	198	
349.86636	122	
350.04300	114	
350.75930	598	1+
350.82171	198	1+
350.83371	130	
350.88280	324	1+
352.84845	122	
353.78654	154	
354.81174	264	1+
355.89197	280	1+
357.78444	300	1+
357.82095	114	
357.84159	126	
360.77422	118	
364.90601	158	
365.78515	430	1+
366.83539	128	
367.71033	124	
367.76888	504	1+
367.78901	148	
367.83610	118	
368.89649	158	
369.77507	120	
369.83379	578	1+
369.89407	146	
370.80061	552	1+
371.18919	182	
372.78076	284	1+
373.86616	196	1+
374.78883	118	
374.81365	134	
375.85650	114	
381.83811	296	
382.71490	132	
383.77368	110	
383.79422	142	
384.85111	210	
385.77478	340	
385.82816	280	1+
385.85741	110	
386.84680	110	
387.84467	436	1+
388.74194	144	
389.20285	328	1+
389.74241	110	
390.72919	156	
390.78258	124	
390.83969	500	1+
391.90876	180	
392.07490	136	
392.83646	276	
393.78578	216	1+
393.82538	316	
393.85020	188	1+
394.81800	140	
395.85592	128	
395.88059	160	
399.69111	180	
399.76375	122	
399.85308	682	1+
402.80139	132	
402.83290	112	
403.81017	128	
403.86489	476	1+
404.71543	110	
404.80147	196	1+
405.74610	156	
405.76789	110	
406.77833	384	1+
406.85673	358	
407.74723	256	
407.86386	324	
408.70659	110	
408.73864	154	
408.75850	338	1+
408.85593	746	
409.72338	384	1+
409.84592	118	
410.08135	138	
410.73858	236	
410.83740	802	1+
410.86763	340	1+
412.84118	448	1+
414.75792	116	
414.83554	136	
415.73996	156	
417.70405	146	
417.85182	128	
421.77844	150	
421.87868	322	1+
422.76843	116	
423.77347	494	1+
423.79080	264	
423.86684	430	1+
425.75416	736	1+
425.87221	158	
425.92205	124	1+
426.75985	340	1+
426.85899	790	1+
427.73112	550	1+
428.84837	2344	1+
429.69798	194	
429.74534	464	1+
430.74669	276	1+
431.76994	154	1+
433.85229	302	1+
435.71982	238	
439.89252	290	
441.88341	200	1+
442.74959	130	
443.76269	142	
444.87252	1420	1+
445.75153	530	1+
445.81007	180	1+
446.88686	126	
447.71877	438	1+
448.70612	156	
449.68513	180	
449.78928	124	
449.88321	150	
450.87840	236	1+
452.73721	132	
457.90233	220	1+
457.92222	128	
462.88542	800	1+
464.82914	130	
464.88880	118	
465.72250	306	1+
467.69276	200	
467.88738	752	1+
468.70701	126	
470.72896	216	
485.89582	272	
486.89946	176	
487.89802	160	
508.91811	188	
END IONS

###FS:    #m/z: 336.94543 #charge 1+
###MS: 121
###MSMS: 123
BEGIN IONS
TITLE=Cmpd 92, +MS2(336.9454), 28.0-35.0eV, 2.7min #123
RTINSECONDS=158.826
SCANS=121,123
PEPMASS=336.94543	33648
CHARGE=1+
91.15053	76	
182.36240	78	
183.86269	78	
197.47208	76	
202.95014	80	
205.95072	68	
206.88559	84	
207.87047	88	
209.94522	68	
210.88773	98	
211.17986	92	
211.94240	1046	1+
212.87882	370	
213.93966	666	1+
214.87850	92	
215.89168	70	
217.88036	128	
221.89134	140	
222.84962	88	
223.51922	94	
223.95813	98	
223.98106	86	
224.97395	94	
225.88628	78	
227.95226	154	1+
228.84538	146	
228.89537	186	
229.95621	1014	1+
230.88866	542	1+
231.95285	432	1+
231.98204	86	
232.82639	92	
233.89683	286	1+
233.95033	206	
234.82377	72	
235.03290	80	
235.82216	68	
235.95435	88	
237.08369	92	
238.05072	70	
238.11887	76	
238.86046	68	
239.84325	112	
239.92218	90	
240.08218	78	
241.84355	662	1+
243.40421	70	
243.83697	96	
243.87717	72	
244.85583	88	
244.95535	74	
246.39203	82	
246.85505	72	
247.37760	70	
247.96927	430	1+
248.87852	100	
248.90041	122	
249.96084	86	
250.83334	156	
250.95277	192	
251.83590	92	
252.97114	832	
253.90388	138	
254.90641	72	
254.93581	84	
254.96770	124	
255.08329	124	
255.16519	70	
255.54387	78	
255.80126	96	
256.86678	80	
256.89524	134	
256.96296	114	
257.84560	72	
258.84702	226	
259.83496	74	
259.85495	118	
260.85633	100	
261.82387	132	
262.36472	78	
262.94984	76	
263.01561	76	
264.79475	74	
265.00056	72	
266.09310	72	
267.83663	142	
268.84168	276	
268.95622	214	1+
269.83696	214	
271.84127	120	
271.91931	78	
272.84346	76	
272.90631	74	
272.97113	112	
273.44014	86	
273.89913	70	
273.95797	70	
273.97719	90	
274.86467	332	1+
276.85590	558	1+
277.81725	68	
277.83330	122	
278.36894	84	
278.83718	176	
279.09750	74	
279.79950	144	
279.83922	88	
279.88187	82	
280.09928	98	
280.89102	92	
281.04755	74	
281.85708	70	
284.92432	84	
285.84686	698	1+
286.18210	76	
286.90960	100	
287.90479	82	
288.87843	80	
290.93560	80	
291.43635	98	
292.87434	98	
292.93505	88	
293.10854	336	1+
293.85508	374	1+
293.87786	86	
293.99811	162	
294.85984	248	1+
295.11446	70	
295.88662	76	
295.93320	72	
298.85544	86	
298.87621	202	1+
299.86701	96	
300.79035	70	
300.81349	76	
300.86629	80	
301.55327	92	
302.78668	102	
304.86533	104	
307.29038	98	
307.40016	68	
308.86634	202	1+
309.83114	92	
310.03873	78	
313.13617	84	
315.14907	70	
316.86920	72	
317.76803	74	
320.61810	94	
321.89889	86	
322.39474	82	
325.90766	80	
326.85694	82	
326.87899	78	
326.89452	70	
327.44999	72	
330.38488	76	
330.60617	102	
330.94090	86	
331.87756	74	
334.80103	74	
334.87951	106	
334.93822	86	
335.77224	78	
336.62564	84	
340.17399	72	
340.38488	80	
340.89939	76	
END IONS

###FS:    #m/z: 359.96086 #charge 1+
###MS: 121
###MSMS: 124
BEGIN IONS
TITLE=Cmpd 93, +MS2(359.9609), 28.0-35.0eV, 2.7min #124
RTINSECONDS=159.598
SCANS=121,124
PEPMASS=359.96086	25610
CHARGE=1+
168.42672	98	
191.95164	188	
192.40422	82	
196.88924	104	
207.95151	198	
208.38771	100	
209.94239	370	
211.02106	80	
213.88305	82	
213.94404	76	
214.04668	82	
214.87197	104	
214.89510	124	
221.88745	76	
222.95236	164	
224.61831	86	
224.94958	940	1+
225.88814	122	
226.38118	78	
226.94727	2620	1+
226.97953	142	
227.89350	94	
227.91909	78	
228.40327	74	
228.94245	2710	
232.94787	86	
235.10625	78	
235.52832	84	
236.80376	84	
238.17199	88	
240.16956	98	
240.87526	134	
240.94044	82	
240.96315	394	1+
241.93945	106	
242.95713	204	
242.96973	120	
243.92916	76	
244.95780	1328	1+
245.02772	84	
245.10927	74	
245.94195	158	
246.39958	74	
246.43595	86	
246.81237	118	
246.95351	1440	1+
250.83661	76	
250.95275	148	
251.06968	124	
251.85820	184	1+
254.28547	84	
256.80373	84	
257.84971	72	
257.90089	78	
258.85596	72	
258.94327	78	
259.92208	86	
260.83181	132	
260.87488	72	
263.83870	84	
263.97746	118	
264.81703	92	
264.94320	100	
265.86672	72	
265.97717	72	
266.42178	78	
266.81178	112	
266.84854	88	
267.82678	72	
267.96801	92	
268.96136	102	
269.03592	92	
269.11248	74	
269.90846	98	
269.96941	250	
270.84505	84	
270.86780	78	
271.36683	90	
271.86119	198	1+
271.92746	76	
273.84700	76	
273.96826	118	
274.92469	106	
276.83931	84	
278.08080	72	
278.84199	104	
278.87911	128	
279.16311	80	
279.36446	82	
279.80574	78	
280.80071	74	
281.84500	96	
282.80453	114	
283.98043	72	
285.85376	76	
286.78923	74	
288.40690	90	
291.89274	100	
292.43507	82	
294.84638	78	
295.93012	222	1+
296.80764	128	
296.89319	80	
297.80483	130	
298.80420	548	1+
298.82588	80	
299.76877	82	
300.07736	72	
300.11592	94	
300.50515	92	
301.21233	72	
301.86441	80	
301.89454	72	
302.87873	78	
303.94815	76	
304.36395	80	
308.83783	122	
308.88081	94	
309.87224	76	
311.86398	188	
313.05553	80	
314.13659	98	
314.82011	132	
315.23848	76	
315.44784	80	
316.81670	78	
317.95961	114	
318.37481	88	
318.88117	172	
322.04182	78	
322.88547	132	
322.93066	76	
323.00774	76	
325.81649	78	
327.62531	116	
328.81772	132	
329.14966	80	
333.39179	90	
335.28868	86	
338.80742	92	
339.40656	98	
340.93902	146	
341.08514	72	
341.78211	72	
342.84484	76	
344.18759	86	
344.76296	74	
344.78798	124	
345.37098	88	
349.79348	94	
349.84867	96	
352.37250	80	
354.87851	76	
355.79714	96	
355.96386	84	
358.77785	90	
361.01100	76	
362.94571	72	
364.88279	94	
END IONS

###FS:    #m/z: 322.93005 #charge 1+
###MS: 125
###MSMS: 126
BEGIN IONS
TITLE=Cmpd 94, +MS2(322.9300), 28.0-35.0eV, 2.7min #126
RTINSECONDS=163.291
SCANS=125-126
PEPMASS=322.93005	1468838
CHARGE=1+
74.33729	70	
135.35106	70	
136.89843	98	
142.30575	76	
193.97444	66	
196.99638	70	
199.90049	68	
200.88562	66	
201.96313	74	
202.10581	64	
205.94795	90	
206.97392	68	
207.95698	82	
208.82873	102	
208.90912	78	
209.94687	110	
210.94664	80	
211.45471	72	
213.05047	64	
213.09105	76	
213.86350	68	
214.86287	72	
217.06413	76	
219.05719	130	
220.13061	62	
220.86189	68	
221.07151	86	
221.94822	182	1+
222.05501	80	
223.89761	90	
223.91409	70	
224.96461	90	
227.86707	70	
227.93307	114	
227.95091	66	
228.63141	90	
230.84807	100	
232.99839	90	
233.89745	92	
234.88963	62	
235.09521	76	
235.83008	64	
236.94188	82	
237.03268	66	
237.96539	84	
238.09223	74	
238.18146	70	
238.64427	66	
238.88846	74	
238.93705	104	
239.90327	82	
240.07846	76	
240.81821	142	
240.94060	1056	
241.87941	78	
241.93905	3938	1+
242.94140	2814	1+
244.26304	72	
244.89611	124	1+
244.94016	876	1+
245.39088	66	
245.82553	74	
246.21853	64	
246.38817	194	
246.97628	62	
247.85333	68	
247.88022	96	
247.99833	68	
248.86084	68	
250.02318	102	
250.11798	66	
251.92343	68	
252.34423	68	
252.79169	66	
253.86268	94	
254.87097	70	
257.80062	140	
259.84913	114	
260.83548	122	
261.83258	192	1+
261.89356	78	
261.93534	66	
261.98093	70	
262.85223	80	
262.87384	70	
263.04597	66	
263.90841	78	
266.06444	118	
266.83076	70	
266.85103	70	
266.91486	66	
267.01954	72	
267.89512	74	
268.92307	68	
269.79985	66	
272.90233	66	
273.85663	68	
274.12477	78	
275.81065	80	
276.99467	78	
277.10355	78	
277.19287	68	
277.82519	134	
277.86024	66	
277.91507	106	
278.88214	62	
279.09167	1214	1+
279.88522	64	
280.15562	128	
280.85535	96	
282.27784	92	
282.88701	90	
284.06774	72	
284.29296	192	
284.86401	108	
285.27249	80	
285.29687	136	
285.31237	66	
286.81827	78	
287.41093	96	
287.92798	66	
288.80339	72	
288.83279	68	
291.79905	114	
291.85407	74	
292.76058	70	
292.91832	88	
293.78092	66	
295.33782	74	
296.80616	66	
296.86344	138	
298.10071	74	
299.77982	72	
300.91383	84	
300.98191	72	
301.90726	82	
302.87047	88	
303.73201	66	
307.89328	82	
308.88523	82	
310.80290	64	
311.86616	66	
311.88581	134	
313.19866	66	
313.81246	62	
314.94211	66	
315.19284	82	
315.75983	70	
317.98045	86	
318.94471	76	
319.84892	92	
320.41360	72	
321.74029	64	
322.90336	70	
323.88496	74	
324.39530	96	
325.38249	76	
END IONS

###FS:    #m/z: 340.94051 #charge 1+
###MS: 125
###MSMS: 127
BEGIN IONS
TITLE=Cmpd 95, +MS2(340.9405), 28.0-35.0eV, 2.8min #127
RTINSECONDS=164.063
SCANS=125,127
PEPMASS=340.94051	621722
CHARGE=1+
185.92947	70	
187.85852	78	
192.92258	86	
193.94709	74	
198.96063	92	
205.47846	78	
207.87311	114	
209.89024	70	
211.94816	88	
213.87759	76	
213.93873	356	
215.87207	80	
215.93320	90	
217.44624	86	
217.87750	72	
221.89040	72	
222.42825	104	
222.97821	84	
223.95471	70	
226.83777	78	
227.83302	144	
227.88205	90	
228.91170	80	
229.94802	238	
231.89468	180	
231.95085	360	
232.89904	68	
232.94256	156	
234.89705	88	
235.44311	84	
235.81839	72	
235.95196	110	
236.38237	92	
239.84071	86	
240.83104	206	
240.89730	66	
241.80334	86	
241.85830	70	
241.89270	66	
242.04206	90	
242.41080	72	
242.85325	184	
243.07840	102	
243.51890	76	
243.83374	362	
244.11519	70	
244.83168	210	
245.09123	70	
245.92760	74	
246.89520	104	
247.97107	80	
248.11594	72	
248.89816	94	
249.90268	72	
250.98890	72	
251.03741	66	
251.89814	78	
252.13226	98	
253.83702	76	
254.96653	230	
255.95247	74	
256.05469	84	
256.89770	80	
256.96488	140	
257.83726	98	
257.85445	92	
257.87940	70	
257.96405	72	
258.84909	608	1+
258.87183	102	
258.93932	78	
259.33644	90	
259.37997	76	
259.83978	68	
259.95764	194	
260.23293	86	
260.83746	398	
261.83792	250	
264.38335	74	
264.83676	74	
267.83001	332	1+
267.84258	78	
268.96302	76	
270.97242	68	
271.84348	82	
273.03414	86	
273.14559	94	
273.80158	72	
273.89927	92	
273.91744	82	
273.96002	98	
274.87732	260	1+
274.88670	76	
274.92242	94	
275.88320	164	1+
276.85815	882	1+
276.98658	68	
277.86243	688	1+
277.96827	66	
278.84528	1020	1+
279.97136	112	
280.83124	98	
280.94267	76	
281.91891	80	
282.87441	74	
283.03747	74	
283.85200	76	
284.89383	80	
284.93285	68	
285.85826	70	
289.42772	68	
289.78925	134	
289.94395	80	
290.84777	70	
290.92310	76	
294.86845	292	1+
294.96045	92	
295.75168	80	
296.38549	82	
296.65831	106	
296.93109	92	
297.11733	72	
297.90514	70	
297.97828	66	
298.97245	72	
299.41389	68	
299.87041	478	1+
299.90309	72	
300.80791	66	
300.96478	68	
302.86273	114	
302.94736	86	
303.07093	104	
303.79413	68	
309.79645	68	
311.82749	76	
312.36746	92	
312.38478	106	
312.41728	84	
313.79718	76	
313.87127	72	
314.94871	70	
315.83634	70	
316.81037	70	
316.83207	68	
317.81647	80	
318.78461	80	
319.86950	74	
320.61584	86	
322.28467	92	
329.87406	82	
331.29397	92	
332.00050	98	
334.78310	80	
335.42357	78	
337.86406	190	1+
339.28252	76	
341.26899	68	
343.95551	68	
344.78720	80	
END IONS

###FS:    #m/z: 507.84479 #charge 1+
###MS: 125
###MSMS: 128
BEGIN IONS
TITLE=Cmpd 96, +MS2(507.8448), 28.2-35.2eV, 2.8min #128
RTINSECONDS=164.834
SCANS=125,128
PEPMASS=507.84479	88054
CHARGE=1+
196.01622	280	1+
214.88842	120	
225.41030	120	
232.89728	444	1+
236.12017	136	
236.88928	132	
238.06104	156	
238.94307	142	
240.07878	124	
251.93349	112	
252.07660	190	
253.95114	116	
254.09529	198	1+
259.86152	122	
261.93614	144	1+
266.09787	260	1+
266.16807	174	
267.16752	156	
271.85357	236	1+
273.88708	148	
280.83045	120	
281.04157	148	
281.96292	168	
283.88778	150	
287.85376	696	1+
289.03047	132	
289.84767	120	
289.87554	140	
290.86136	312	1+
290.88438	128	
291.86678	192	1+
292.40371	110	
293.87550	270	
294.88242	136	
300.84796	350	1+
301.84918	258	1+
303.86624	506	1+
305.86162	1316	1+
306.12383	216	
307.88920	238	
308.14086	950	1+
308.65036	112	
308.87354	556	1+
309.89723	288	1+
310.15663	516	1+
311.88088	942	1+
314.86526	352	1+
316.85978	212	1+
316.88285	140	
317.76426	150	
319.87366	316	1+
320.01643	118	
320.84995	188	1+
323.87538	130	
323.89311	132	
324.86397	198	1+
324.88041	222	
324.90030	106	
325.38674	110	
325.83022	210	
325.85461	148	
325.89865	246	
326.88360	1450	1+
327.05421	116	1+
328.88113	244	1+
329.17113	162	
329.84132	260	1+
330.78275	174	1+
332.87685	164	
333.81185	106	
335.89057	240	1+
336.94235	162	
337.87853	166	
340.12424	160	
343.89886	178	
344.78721	114	
346.88689	194	
347.77701	190	
347.82676	114	
348.76349	116	
348.84373	390	1+
348.89239	166	
349.75782	642	1+
349.79682	128	
349.84832	300	1+
350.75749	404	1+
350.78553	182	
350.82092	168	
350.89062	198	
351.88778	134	
352.81468	110	
353.90945	142	
353.95929	182	1+
355.88806	182	
357.84303	162	1+
361.89973	130	
362.88314	106	
363.78505	130	
364.18558	142	
364.84639	148	
365.78256	296	1+
365.88252	120	
366.18376	178	
366.72436	118	
366.83707	140	
367.71458	134	
367.76851	282	1+
367.81500	208	
368.81930	144	
368.85334	114	
368.89622	192	
369.83859	322	1+
370.77458	160	
370.80240	160	
371.80172	202	
372.78531	332	1+
372.81475	114	
374.79337	152	
374.81678	412	1+
374.84705	242	1+
374.90411	112	
375.73563	136	
375.84506	250	1+
376.38507	122	
376.73284	182	1+
379.73724	118	
380.85677	122	
380.89131	194	1+
383.78912	196	
384.80162	110	
384.82831	122	
384.85128	204	
385.76915	180	1+
385.84756	588	1+
386.82531	158	
387.84566	442	1+
388.77293	110	
389.20157	410	
390.05585	140	
390.84074	210	
391.21197	124	
391.82588	1434	1+
392.73153	192	1+
392.87022	106	
393.82894	612	1+
397.79182	184	
398.72588	146	
399.73551	118	
399.84891	200	
400.73315	106	
401.85347	366	1+
402.44799	112	
402.80792	108	
403.78918	140	
403.82144	114	
405.76184	210	1+
405.78433	198	1+
405.86123	376	1+
407.74683	206	
407.86501	360	
408.85221	672	1+
409.73674	350	1+
410.56942	114	
410.71361	160	
410.83776	1236	1+
411.71801	124	
411.74119	260	1+
411.81263	106	
412.84313	328	1+
413.07739	230	
413.81790	128	
417.81091	120	
417.85827	144	
420.89269	120	
421.88385	252	
422.87353	130	
423.77902	260	
423.86628	380	1+
424.75414	140	
424.77979	228	
425.75660	910	1+
425.86505	154	
426.86292	548	1+
427.70501	194	
427.73924	670	1+
427.80999	116	
428.76038	194	
428.84734	1380	1+
429.70454	242	
429.77376	138	
430.71319	152	
430.75187	114	
430.85418	154	
431.68312	168	1+
431.69853	224	1+
431.87009	166	
432.86494	132	
433.85681	172	
434.85023	140	
435.71281	118	
435.86452	202	
436.86614	128	
441.78427	290	1+
442.29705	200	
443.76687	128	
444.87073	1608	1+
445.72029	106	
445.75097	348	1+
446.79056	134	
446.82964	142	
447.71094	458	1+
447.75490	144	
448.75375	122	
448.77459	134	
449.88159	202	1+
450.74513	138	
451.86919	202	
457.91028	128	
462.88207	768	1+
467.88721	588	1+
468.71627	108	
469.89019	154	
484.89239	132	
485.89798	478	1+
END IONS

###FS:    #m/z: 322.92984 #charge 1+
###MS: 129
###MSMS: 130
BEGIN IONS
TITLE=Cmpd 97, +MS2(322.9298), 28.0-35.0eV, 2.8min #130
RTINSECONDS=168.504
SCANS=129-130
PEPMASS=322.92984	1472384
CHARGE=1+
67.07596	56	
179.43241	92	
188.98452	66	
194.88731	64	
195.91699	70	
196.86861	62	
196.88253	58	
201.04519	132	
201.86334	64	
203.94839	58	
206.03682	74	
206.95122	72	
207.97216	132	
208.11668	72	
208.93584	90	
208.95289	58	
210.90773	92	
212.90029	60	
213.88824	60	
214.21359	58	
214.88978	80	
215.89182	78	
216.89225	76	
219.87003	88	
221.93963	66	
222.07307	78	
222.89368	76	
223.96127	220	
224.04655	58	
225.95684	66	
226.86181	54	
228.88949	74	
229.89939	86	
230.84623	74	
231.89438	66	
232.89977	134	
235.88085	62	
236.79635	72	
236.86065	126	
236.94546	72	
237.88794	104	
238.88523	66	
238.94366	134	
239.03480	66	
239.07300	54	
239.83670	88	
240.84367	54	
240.94042	1810	
241.94062	1228	
242.03640	62	
242.88498	72	
242.94146	3550	1+
243.82313	168	
244.86824	58	
244.93797	834	1+
245.08488	62	
246.97397	96	
247.06131	68	
247.37989	56	
247.90778	76	
248.85707	70	
249.00853	66	
249.05336	62	
249.81138	62	
251.34102	92	
252.08136	88	
252.95742	68	
253.82765	192	1+
255.90716	58	
255.93682	74	
256.86215	82	
256.90209	66	
258.00955	88	
258.44533	68	
258.83220	92	
259.11691	98	
260.83345	258	1+
260.90271	120	
261.86791	124	
261.91151	82	
261.98679	56	
262.10022	70	
263.90059	72	
264.39558	86	
264.98867	88	
266.84472	264	1+
267.10648	60	
267.86901	78	
268.95721	82	
269.87015	86	
270.84511	66	
270.91603	64	
271.85252	56	
275.01604	80	
275.34784	104	
275.43164	88	
275.97178	70	
276.89443	66	
278.81483	68	
279.05112	60	
279.08995	1234	1+
279.30787	72	
279.85156	116	
279.91022	88	
280.92836	98	
281.19180	58	
281.80156	68	
281.82952	168	1+
281.85974	58	
281.97255	76	
282.08374	58	
282.27599	74	
282.36338	70	
282.80312	112	
283.78404	104	
283.96377	62	
284.19962	56	
284.29252	446	1+
284.79186	60	
284.87911	54	
287.81093	62	
289.86643	68	
289.88304	76	
292.10353	68	
293.81004	88	
293.87550	58	
293.91601	54	
293.93650	54	
294.80918	72	
294.86965	72	
296.87169	66	
299.78182	70	
299.83476	74	
300.78825	66	
302.82561	90	
302.88072	98	
303.85823	60	
304.82858	84	
306.88363	92	
307.79842	58	
307.86987	66	
307.93216	70	
309.81111	72	
309.86797	66	
310.12058	78	
310.87577	238	1+
311.18603	68	
311.38722	56	
312.80392	56	
313.84736	130	
316.89551	68	
318.85708	70	
322.04204	74	
323.23954	72	
323.58401	100	
323.88915	88	
324.89958	58	
327.06508	72	
328.42598	80	
END IONS

###FS:    #m/z: 340.94035 #charge 1+
###MS: 129
###MSMS: 131
BEGIN IONS
TITLE=Cmpd 98, +MS2(340.9403), 28.0-35.0eV, 2.8min #131
RTINSECONDS=169.276
SCANS=129,131
PEPMASS=340.94035	618798
CHARGE=1+
191.95663	146	
193.90799	74	
196.96326	82	
199.10240	80	
199.12667	80	
207.93589	94	
209.90440	66	
209.94707	112	
210.93748	76	
213.87878	162	
213.93968	728	1+
214.02845	72	
214.88766	186	1+
216.76413	68	
217.88434	172	
218.50114	100	
218.88787	72	
221.90487	72	
222.87341	86	
223.96216	76	
224.84116	136	
224.97734	72	
226.94684	86	
227.10973	72	
227.88371	80	
228.85056	78	
230.89141	160	
231.44180	68	
231.88956	158	
231.94878	882	1+
234.14707	112	
235.12874	104	
236.85099	72	
236.87175	72	
236.88301	252	1+
237.02871	82	
238.04586	120	
238.84347	210	1+
239.88983	68	
240.83630	544	1+
244.83394	76	
244.91575	68	
245.11572	74	
245.39655	80	
245.84861	78	
245.88362	76	
246.49207	74	
247.93435	78	
248.84660	108	
249.86002	80	
249.96177	410	
251.07647	72	
251.24382	72	
251.95578	116	
252.47564	74	
253.89492	106	
254.95851	82	
254.96643	74	
255.97996	78	
256.86103	80	
256.89736	72	
257.85052	100	
258.84618	70	
258.96489	84	
259.84950	484	
259.89106	158	
259.91449	76	
259.95592	332	1+
260.83612	198	
261.84433	128	
261.89704	104	
261.91774	118	
262.92978	76	
263.86273	68	
263.88005	68	
263.89732	156	
264.07582	74	
264.86193	116	
265.01731	102	
265.96101	86	
266.15099	74	
267.83953	308	1+
269.12442	68	
269.87820	74	
269.99722	88	
271.86681	86	
272.93691	120	
272.97616	128	
273.93323	92	
274.25293	78	
274.85987	198	
274.90616	86	
274.93328	88	
274.94891	196	1+
275.80256	80	
275.84728	88	
275.86765	106	
276.85756	496	
276.89250	84	
276.92105	78	
277.08459	76	
277.17905	68	
277.82452	94	
277.86243	326	
277.90913	74	
278.12383	76	
278.84777	762	1+
278.94152	78	
279.91602	188	1+
280.88896	76	
280.94529	106	
281.05310	70	
281.09495	72	
281.83253	76	
281.87099	82	
281.89299	86	
282.19316	78	
283.88567	78	
284.86910	70	
286.92818	86	
287.86300	78	
288.68848	76	
288.83714	72	
291.85993	68	
292.43324	84	
296.86989	86	
297.86084	72	
297.97541	70	
298.06645	66	
298.30559	158	
299.15292	70	
299.66281	84	
300.85625	210	1+
300.89031	86	
302.01161	96	
303.94400	72	
304.10473	72	
304.44060	90	
304.91710	68	
305.87541	168	1+
307.81372	122	
310.14946	84	
310.89327	78	
314.80486	92	
316.14191	80	
317.01584	70	
318.86589	82	
322.30664	104	
324.75161	68	
324.88552	152	
325.71270	68	
327.80299	74	
328.81103	72	
332.81589	74	
335.17848	74	
338.75329	70	
340.04496	68	
340.25130	72	
341.37318	84	
342.97674	70	
344.25841	68	
345.88923	78	
345.95783	70	
END IONS

###FS:    #m/z: 363.95636 #charge 1+
###MS: 129
###MSMS: 132
BEGIN IONS
TITLE=Cmpd 99, +MS2(363.9564), 28.0-35.0eV, 2.9min #132
RTINSECONDS=170.048
SCANS=129,132
PEPMASS=363.95636	249686
CHARGE=1+
127.32974	106	
141.70392	120	
160.29499	88	
180.87278	82	
190.94252	84	
191.86233	114	
192.86134	82	
193.89238	92	
193.99156	88	
196.02189	80	
200.88766	74	
202.97966	78	
205.94871	88	
207.87577	150	
209.94383	446	1+
212.87946	552	1+
215.88809	86	
222.95597	138	
224.95047	594	
225.08430	84	
225.88967	146	1+
226.86927	78	
226.94770	4156	1+
226.97579	92	
228.89682	76	
228.94246	3812	1+
230.82184	76	
230.88837	942	1+
230.94707	146	
232.88680	84	
233.40602	134	
233.95742	92	
234.92728	192	1+
235.42828	92	
235.53263	74	
236.07140	78	
236.87907	102	
238.92674	82	
239.07080	84	
239.13360	88	
239.93423	74	
240.91276	86	
240.94441	174	
240.96164	332	1+
241.94176	198	
242.94261	724	1+
244.93691	174	
244.95688	2160	1+
245.94195	162	
246.80926	118	
246.85304	110	
246.95334	3090	1+
247.38799	78	
248.90071	450	
249.03958	84	
250.03076	98	
250.96952	76	
251.04354	84	
251.80267	76	
253.08469	228	1+
254.86792	80	
255.13589	84	
258.80511	82	
258.83999	76	
258.97092	126	
259.89621	94	
260.82846	116	
260.89604	108	
260.97335	80	
262.97969	76	
263.02340	84	
263.87779	144	
263.98411	82	
264.81907	90	
264.95789	110	
265.08237	88	
265.94485	86	
266.81176	468	1+
267.70038	76	
267.81356	282	1+
267.97295	194	
269.96921	320	
270.84320	172	
272.84773	86	
274.06621	76	
274.79014	78	
274.80774	76	
274.85121	86	
275.93726	80	
276.84655	160	
278.01964	82	
278.84137	116	
279.09839	140	
279.79954	76	
279.93747	112	
279.97217	94	
280.10952	84	
280.79266	452	1+
280.83580	146	
281.01687	106	
281.12995	74	
281.86260	206	1+
281.90312	78	
282.79447	586	1+
284.29714	78	
284.82311	140	
284.85445	90	
285.84770	122	
285.89135	76	
286.79738	80	
289.08512	78	
289.86750	148	
290.80411	110	
291.09933	112	
291.43964	92	
292.84073	80	
294.11559	78	
294.91386	106	
296.86540	78	
297.55375	100	
297.92818	116	
298.80418	418	1+
299.10832	80	
300.80359	242	
300.91587	82	
301.02236	84	
301.80493	106	
301.86058	312	1+
303.20172	80	
303.79496	112	
303.81496	104	
303.85190	92	
303.87145	238	1+
305.12074	78	
311.89864	88	
312.10705	74	
313.95800	78	
318.85045	172	1+
319.00823	76	
320.87728	76	
321.82173	100	
321.89207	82	
322.82243	74	
322.92998	102	
323.85502	76	
324.94848	94	
325.14540	80	
325.94956	102	
326.85467	104	
326.88942	80	
328.13776	110	
328.19036	78	
329.16983	84	
329.86964	146	
330.86934	84	
331.83314	74	
331.86731	76	
336.94393	106	
339.18011	76	
340.93465	86	
341.83171	74	
342.63378	92	
343.83464	100	
348.76261	220	1+
353.18451	86	
355.37554	78	
361.00890	78	
363.76476	74	
364.12042	80	
365.61716	76	
366.22755	92	
367.89808	122	
END IONS

###FS:    #m/z: 322.92989 #charge 1+
###MS: 133
###MSMS: 134
BEGIN IONS
TITLE=Cmpd 100, +MS2(322.9299), 28.0-35.0eV, 2.9min #134
RTINSECONDS=173.709
SCANS=133-134
PEPMASS=322.92989	1415726
CHARGE=1+
100.65083	66	
104.01447	72	
196.02191	90	
198.01789	64	
198.89805	72	
200.83714	72	
201.04829	126	
202.04143	78	
204.92607	66	
205.95068	74	
210.93561	86	
213.88653	66	
214.96185	66	
216.82901	94	
218.90459	96	
220.00313	68	
220.87643	72	
223.97851	92	
224.96083	88	
225.87348	84	
225.90116	70	
226.81755	70	
227.83731	56	
227.93338	128	
227.95251	78	
230.83505	74	
231.89201	82	
231.92045	70	
231.94860	72	
233.85747	60	
233.88776	68	
234.82621	54	
234.87866	84	
235.97714	62	
237.06109	80	
237.09493	74	
238.93719	236	
239.02922	84	
239.78740	70	
239.95778	70	
240.08206	72	
240.47430	68	
240.94015	2338	1+
240.96406	122	
241.20730	54	
242.03222	74	
242.82034	80	
242.94150	2784	1+
243.81987	72	
243.97898	60	
244.82270	294	
244.93766	444	1+
246.97328	108	
247.04223	70	
247.06895	78	
247.38950	66	
248.39087	66	
248.83801	90	
249.90649	72	
250.84006	144	
250.96803	66	
252.94771	74	
254.37945	84	
254.94359	136	
255.40068	84	
255.84936	56	
256.26105	60	
256.85409	68	
256.89291	118	
257.89888	76	
257.95804	76	
258.81070	66	
258.83459	132	
259.04367	66	
260.08633	110	
260.84170	138	
261.44051	94	
261.79037	68	
261.83459	154	
261.91140	72	
262.05055	92	
262.85618	150	
263.97018	68	
264.07183	62	
264.83278	90	
265.10496	72	
266.85102	280	1+
266.86581	72	
267.00151	74	
267.02746	82	
267.97124	64	
268.05354	72	
268.87851	68	
268.95605	144	
271.43996	102	
271.76544	62	
271.84439	60	
271.86271	70	
272.82100	56	
276.86433	54	
277.90529	62	
279.06185	62	
279.09046	1216	1+
279.84323	108	
280.83033	102	
280.91191	68	
280.96741	72	
282.27710	138	
282.80658	110	
282.89118	66	
282.97988	72	
283.07140	88	
284.08380	90	
284.21200	70	
284.29326	622	
284.86491	88	
284.88330	76	
285.89563	66	
287.79211	82	
288.02584	60	
289.86050	72	
290.86215	82	
292.43548	70	
294.84864	58	
294.96254	78	
295.84047	62	
297.81197	66	
297.83528	72	
298.40750	60	
298.80793	74	
299.87940	66	
300.90309	80	
302.00567	98	
302.91061	86	
304.02552	108	
304.92304	92	
305.03010	74	
306.81300	62	
307.79886	64	
307.88705	94	
308.89582	72	
309.93312	78	
311.88559	78	
315.77703	54	
316.84967	70	
319.81573	66	
320.04650	90	
320.83990	144	
320.88187	68	
321.42082	86	
322.27573	100	
323.14702	82	
323.75640	56	
323.88036	60	
327.89262	68	
END IONS

###FS:    #m/z: 340.94057 #charge 1+
###MS: 133
###MSMS: 135
BEGIN IONS
TITLE=Cmpd 101, +MS2(340.9406), 28.0-35.0eV, 2.9min #135
RTINSECONDS=174.481
SCANS=133,135
PEPMASS=340.94057	583576
CHARGE=1+
65.51014	84	
185.93303	102	
186.93885	82	
191.95324	72	
192.92523	106	
195.07886	72	
196.87574	90	
203.93437	78	
208.95835	126	
210.93742	100	
211.94971	72	
212.88199	70	
213.94363	222	
214.89257	176	
215.88710	124	
215.93712	154	
217.88505	76	
219.07532	86	
221.10258	100	
221.84643	86	
223.95086	74	
224.83942	80	
224.98861	88	
226.90606	90	
226.94138	82	
228.83941	146	
228.93733	106	
230.05940	86	
230.11925	78	
230.88914	90	
231.89105	150	
231.94841	314	
232.84851	76	
232.90130	74	
233.94767	196	
235.94971	172	1+
236.88516	72	
239.85003	72	
240.23057	70	
241.83953	142	
241.91960	76	
243.35021	104	
243.83509	304	1+
244.09408	86	
244.89945	80	
244.95650	86	
245.86619	74	
246.83082	90	
246.87220	74	
249.89999	122	
250.89258	126	
250.99882	92	
251.04337	82	
251.84671	124	
253.85260	74	
254.01141	78	
254.87287	72	
254.91845	72	
254.96544	196	
255.13178	72	
255.85247	72	
255.90134	94	
256.89489	226	
257.07929	78	
258.84568	286	
259.00638	86	
259.85325	202	
259.91150	102	
259.95696	238	1+
260.83149	126	
261.43278	80	
261.47440	106	
261.83338	78	
261.84636	114	
262.87215	76	
263.87444	90	
264.86473	82	
266.86636	92	
268.84000	262	
269.14475	78	
270.83378	74	
270.86266	160	1+
271.81828	72	
272.05709	102	
272.77853	78	
272.92251	70	
272.93789	138	
273.79360	86	
274.03539	74	
274.12484	74	
274.85980	204	
275.80451	72	
275.85759	82	
275.90864	70	
275.93789	90	
276.73521	84	
276.86229	582	1+
277.07630	90	
278.75838	128	
278.84449	442	
279.85338	214	
279.93085	108	
281.86039	118	
281.89980	142	
281.94794	78	
282.06550	104	
282.87479	78	
282.91694	132	
283.35788	82	
283.86246	98	
284.85639	76	
286.85668	94	
286.93652	90	
290.85816	74	
292.36997	86	
292.88519	194	
293.06757	82	
294.86702	98	
297.87474	122	
297.89881	86	
298.27200	98	
299.05911	88	
299.86886	116	
300.86506	120	
301.87701	140	
301.96509	78	
302.17431	72	
302.92567	82	
303.88418	88	
303.91622	76	
303.94590	82	
304.18165	80	
305.75988	106	
310.87859	72	
313.01684	80	
313.86125	162	
319.08064	72	
323.96631	76	
324.01265	92	
326.37096	108	
330.81578	172	
331.88197	72	
333.87159	74	
334.95319	82	
336.18442	72	
337.33100	84	
337.87478	78	
337.89305	118	
338.16751	134	
338.88315	78	
338.99780	70	
339.24405	78	
339.81162	74	
339.86019	106	
342.86986	78	
END IONS

###FS:    #m/z: 363.95625 #charge 1+
###MS: 133
###MSMS: 136
BEGIN IONS
TITLE=Cmpd 102, +MS2(363.9563), 28.0-35.0eV, 3.0min #136
RTINSECONDS=175.253
SCANS=133,136
PEPMASS=363.95625	236250
CHARGE=1+
143.52525	92	
182.86656	72	
188.93710	104	
189.86275	296	
193.93179	78	
203.94484	80	
206.49707	76	
207.42817	86	
207.88457	82	
208.93769	74	
209.91851	76	
209.94371	1030	1+
210.88670	150	
212.87918	1090	1+
218.93698	80	
219.86640	72	
221.94502	78	
222.95188	180	
224.88724	86	
224.95149	264	
225.95013	122	
226.94744	3844	1+
226.97071	104	
227.83751	84	
227.93089	122	
228.89091	138	
228.90624	296	1+
228.94329	3120	1+
229.13523	100	
230.84806	74	
230.88975	1208	1+
231.01789	84	
232.88558	336	1+
234.19232	78	
235.91453	94	
237.05541	80	
239.97356	88	
240.43610	84	
240.83350	150	1+
240.94248	246	
241.94130	980	1+
241.96736	88	
242.82599	120	
242.86005	72	
242.94387	552	1+
242.96248	358	
243.82044	140	
244.95799	2008	1+
245.02570	72	
245.05805	84	
245.94271	236	
246.50221	74	
246.95365	2476	1+
248.85879	82	
248.90035	296	
248.92623	78	
249.80952	90	
250.03479	94	
250.89904	164	
250.94632	106	
250.97330	72	
254.85560	88	
255.92767	74	
256.38306	76	
258.84027	232	
258.89005	78	
258.95483	78	
259.93625	74	
260.83050	126	
260.97044	122	
261.83562	74	
263.07102	84	
263.87461	84	
263.89983	120	
264.81706	74	
264.96665	72	
265.87744	116	
266.82373	140	
267.84041	194	1+
267.97480	546	
268.80878	160	
268.84336	216	1+
268.96061	78	
269.10634	90	
269.13516	84	
269.46107	76	
269.96747	370	1+
270.16007	76	
270.86742	92	
271.83236	84	
271.91708	248	
273.12165	76	
274.06168	78	
275.90654	78	
275.95157	78	
276.86584	72	
277.08138	84	
277.80940	72	
277.89050	106	
278.09864	76	
278.84570	154	
279.09966	144	
279.87900	78	
280.09332	78	
280.83334	186	1+
281.12694	78	
281.79041	226	1+
282.79252	192	1+
282.82679	78	
283.09254	90	
283.11025	78	
283.84399	100	
284.08617	72	
284.82503	108	
284.84714	94	
285.06778	78	
285.12354	86	
285.84546	78	
290.86076	126	
292.10999	92	
292.77929	74	
292.85685	96	
293.11889	136	
293.86709	78	
294.93450	132	
295.84684	244	1+
296.80661	84	
296.92883	74	
297.38401	86	
297.80437	224	
298.80295	580	1+
300.17292	76	
301.58495	90	
301.80208	108	
301.85919	316	1+
302.03760	72	
302.15471	78	
303.80312	282	1+
303.85470	338	
306.43203	108	
310.44106	100	
313.85348	92	
315.85382	76	
316.81176	358	1+
321.81686	266	1+
321.86694	178	
322.92113	176	
325.88407	110	
326.87041	82	
327.66766	86	
328.08555	106	
332.98573	80	
338.09815	78	
338.73996	80	
338.95193	78	
340.79805	122	
340.93449	126	
342.32439	92	
342.97009	74	
345.29542	104	
346.93590	80	
350.33363	88	
351.03954	76	
354.02422	96	
354.90843	88	
355.08638	72	
356.75882	72	
356.77728	84	
358.27731	84	
358.73317	74	
359.68159	74	
360.60515	76	
360.75888	160	1+
365.61012	84	
365.79790	76	
END IONS

###FS:    #m/z: 363.95670 #charge 1+
###MS: 137
###MSMS: 138
BEGIN IONS
TITLE=Cmpd 103, +MS2(363.9567), 28.0-35.0eV, 3.0min #138
RTINSECONDS=178.916
SCANS=137-138
PEPMASS=363.95670	237192
CHARGE=1+
130.48569	76	
178.94591	88	
185.85701	108	
186.93660	94	
187.86841	78	
189.86382	186	
191.86184	200	
196.88176	202	1+
198.03155	100	
198.96744	90	
199.88303	82	
205.96672	92	
207.94711	198	
208.89113	128	
209.87221	78	
209.89618	142	
209.94368	1164	1+
210.88431	262	
212.87905	1336	1+
213.08641	76	
213.84873	84	
214.14194	94	
217.96443	78	
218.84614	76	
219.91370	80	
221.89467	122	
222.95193	474	
223.94745	1252	1+
224.94845	926	1+
224.97227	118	
225.88637	132	
225.97074	162	
226.87661	92	
226.90683	84	
226.94683	7874	1+
226.97180	120	
227.09838	90	
227.28179	76	
227.89490	92	
227.93209	246	
228.79861	102	
228.89330	412	1+
228.94229	8198	1+
230.88933	1142	1+
231.97968	78	
232.88230	328	1+
235.20031	76	
239.06137	80	
239.90696	76	
239.93188	80	
239.96209	80	
240.07811	288	1+
240.83796	82	
240.94294	244	
240.96125	230	
241.08296	226	1+
241.94159	230	
241.96487	230	
242.82219	80	
242.94096	788	1+
242.95668	476	
243.00970	90	
243.90084	172	1+
244.95738	3918	1+
245.94267	314	
246.89961	254	1+
246.95205	2630	1+
247.38938	92	
248.90104	556	1+
249.03947	96	
249.44087	78	
249.80195	138	
250.89586	146	
250.94734	116	
250.96913	320	1+
251.06808	108	
252.89275	114	
253.91176	100	
254.91646	80	
258.44557	102	
258.84616	94	
259.82891	342	1+
259.85671	90	
259.94601	80	
260.40327	84	
260.83152	292	1+
260.97088	424	1+
262.83355	96	
263.97918	126	
264.08397	110	
264.96454	90	
265.97785	144	
266.48783	86	
266.81504	142	
266.84727	118	
266.87498	90	
267.02163	76	
267.97238	542	1+
268.84345	204	1+
268.95846	144	
269.90643	104	
269.96933	792	1+
270.89292	120	
271.80008	142	
271.87079	110	
272.03090	78	
272.84538	170	
273.02780	128	
275.80875	236	1+
276.00681	78	
276.85399	350	1+
277.12759	82	
278.84717	176	
279.10146	228	1+
279.93923	90	
279.99381	160	
280.02334	106	
280.79322	156	
280.90761	82	
280.96532	76	
281.88826	92	
282.79237	264	1+
284.09419	98	
285.82853	82	
285.84166	242	1+
286.80327	108	
286.81742	82	
286.91384	138	
287.41092	102	
287.91909	80	
290.91050	94	
292.80258	78	
294.12349	94	
296.40019	84	
297.80907	130	
298.04508	76	
298.80338	226	
298.86132	130	
298.89184	82	
299.79987	526	1+
299.88369	92	
300.80071	360	1+
301.85770	148	
301.96676	86	
303.55660	94	
303.79438	90	
303.81058	114	
303.85799	430	1+
306.43835	84	
307.89457	108	
309.86705	264	1+
312.66487	84	
314.09914	94	
314.84617	86	
316.81184	98	
318.75267	78	
318.81627	156	
319.82472	82	
321.10395	108	
321.17424	86	
321.81142	178	1+
321.86914	340	1+
322.92496	130	
325.10797	76	
325.16530	76	
326.87150	218	
327.10797	86	
327.26778	88	
327.87680	124	
328.88350	90	
329.87190	120	
330.07730	88	
330.86936	76	
332.84224	84	
334.87831	126	
336.79675	76	
336.94281	342	1+
337.86585	76	
339.34124	108	
340.88323	82	
340.93424	112	
341.86358	78	
342.32442	82	
352.82704	100	
359.43541	120	
367.77073	82	
367.90298	76	
END IONS

###FS:    #m/z: 507.84485 #charge 1+
###MS: 137
###MSMS: 139
BEGIN IONS
TITLE=Cmpd 104, +MS2(507.8449), 28.2-35.2eV, 3.0min #139
RTINSECONDS=179.688
SCANS=137,139
PEPMASS=507.84485	84344
CHARGE=1+
196.01585	384	
209.94515	120	
214.02404	112	
232.89730	306	1+
234.89172	140	
239.06850	114	
241.90522	104	
250.04433	156	
252.08111	228	
252.90681	164	
253.07905	128	
263.73306	144	
266.16795	278	1+
268.97208	118	
279.79527	106	
279.83099	192	1+
280.10735	118	
287.85390	670	1+
288.01189	110	
288.86865	144	
288.89146	166	
289.88196	170	
290.13135	116	
291.81634	118	
291.88108	194	
293.87273	464	1+
293.96680	194	1+
294.12378	180	
295.13321	104	
297.85288	110	
297.88517	106	
298.80572	144	
299.94843	114	
300.83508	154	
301.80656	196	1+
301.85125	244	
302.84846	106	
303.86717	574	1+
305.78627	210	1+
305.86274	1102	1+
306.12741	194	
307.12554	126	
307.89203	304	
307.96965	186	1+
308.14270	864	1+
308.83983	114	
308.87275	1384	1+
310.15858	458	1+
311.85339	158	
311.88290	1158	1+
312.81781	206	1+
313.86212	106	
314.86141	868	1+
315.83809	142	
318.55668	110	
319.85777	126	
320.11018	118	
322.82791	104	
323.87522	366	1+
324.82784	252	1+
324.85820	276	
325.14992	184	1+
325.82890	180	1+
325.89799	246	
326.88550	1282	1+
328.88485	200	
328.93207	170	
329.88670	118	
330.17302	146	
330.82618	154	
330.88527	218	
331.87876	110	
332.87718	292	
333.82339	154	
333.87938	198	
334.87371	116	
335.81862	110	
335.83954	218	1+
337.87414	116	
338.88111	106	
339.83523	162	
340.86369	104	
342.87821	130	
343.82517	142	
344.47679	124	
345.76237	138	
345.78414	104	
345.89450	270	1+
347.17735	116	
347.75534	128	
347.78253	132	
347.82100	218	1+
348.17414	146	
348.77810	110	
348.86323	140	
349.76044	146	
350.80896	174	
350.83140	118	
350.88383	508	1+
350.95992	88	1+
351.18720	104	
353.78931	212	
353.85029	224	
355.88757	194	
357.79335	232	1+
358.75037	122	
359.39610	106	
360.76102	138	
363.82098	172	1+
365.78217	258	
366.78703	138	
366.84059	436	1+
367.76529	310	1+
368.70821	142	
368.89549	200	
369.80410	140	
369.83800	318	1+
370.79777	240	
371.80184	140	
372.77804	106	
373.78095	132	
376.81325	206	1+
377.88118	206	1+
381.83888	240	1+
384.84909	340	1+
385.77513	144	
385.79677	162	
386.83468	322	1+
387.78780	264	1+
388.11217	104	
388.81269	170	
389.20338	144	
389.76326	108	
390.78020	128	
390.84479	240	
390.91463	182	1+
391.84291	212	
392.82849	232	
393.82699	416	1+
394.73697	114	
398.84469	166	
399.69115	162	
399.84863	202	
400.09248	106	
401.74295	212	1+
401.81406	260	1+
402.86158	400	1+
404.03785	108	
405.76429	244	
405.85490	394	1+
407.74601	138	
407.86787	304	
408.75079	238	
408.85437	1048	1+
409.07525	190	1+
409.76875	138	
409.84283	130	
410.03319	180	1+
410.70812	172	1+
410.74115	176	1+
410.83657	1342	1+
412.67962	138	
412.73892	106	
412.77899	132	1+
413.07634	106	
413.85153	182	
417.86172	188	
418.75543	134	
419.73515	214	1+
421.81284	122	
422.86737	130	
423.77780	524	
423.86884	552	1+
424.72564	116	
425.75525	332	
425.88798	140	
426.76373	160	
426.78500	178	
426.86047	582	1+
427.73344	408	1+
428.09391	352	1+
428.75108	156	
428.84665	1532	1+
428.88131	110	
429.00397	114	
429.69919	194	
429.72552	108	
429.75816	142	
430.85408	480	1+
431.86093	274	1+
432.82304	258	1+
433.85511	180	
436.83619	204	1+
441.89813	126	
443.77599	124	
444.78807	134	
444.87384	1200	1+
445.72131	122	
445.74716	364	1+
446.88188	454	1+
447.71533	160	
447.73721	438	1+
447.75713	126	
448.69947	136	
448.76808	112	
448.89183	244	1+
449.78440	122	
450.77983	132	
450.88030	112	
451.86963	222	
452.75291	122	
457.91161	138	
462.88313	412	1+
464.88651	106	
465.89185	146	
467.70069	118	
467.88466	590	1+
469.88688	204	1+
472.86406	122	
485.89728	362	1+
END IONS

###FS:    #m/z: 336.94579 #charge 1+
###MS: 137
###MSMS: 140
BEGIN IONS
TITLE=Cmpd 105, +MS2(336.9458), 28.0-35.0eV, 3.0min #140
RTINSECONDS=180.461
SCANS=137,140
PEPMASS=336.94579	32112
CHARGE=1+
180.37766	68	
198.89986	82	
201.43955	100	
202.03628	92	
205.94879	76	
209.88474	68	
211.94356	1350	1+
212.08060	72	
212.87893	474	1+
213.41272	92	
213.93875	1366	1+
215.89357	66	
218.88580	72	
221.86093	90	
223.43664	82	
226.88120	134	
226.94911	82	
227.95431	78	
228.89413	254	
229.04948	76	
229.95481	1442	1+
230.00929	86	
230.12474	86	
230.88940	836	1+
231.95183	644	1+
232.88434	78	
233.82743	160	
233.94718	140	
234.88371	92	
235.82239	80	
235.94865	132	
236.85116	90	
237.06277	68	
238.85649	70	
239.92409	70	
240.96757	128	
241.84616	322	
241.91199	80	
241.93880	70	
242.89830	92	
243.85468	94	
244.51846	66	
244.95720	98	
246.90297	92	
246.97439	138	
247.96633	494	
248.89777	558	1+
249.04718	72	
249.96148	172	
250.09862	78	
250.95056	130	
251.83044	160	
252.84394	70	
252.88128	94	
252.97005	1098	1+
253.08866	72	
253.89938	122	
254.09371	70	
254.82364	74	
254.96646	898	1+
255.07057	120	
256.03322	72	
256.80574	88	
256.87242	76	
257.86453	106	
257.94015	72	
258.84658	492	1+
258.89388	70	
259.96358	74	
260.85451	158	
260.94971	134	
261.83952	72	
261.85592	78	
261.90336	86	
262.83639	78	
263.82901	90	
264.86281	66	
265.08664	68	
265.91621	74	
267.83776	724	1+
268.84091	556	1+
268.86837	86	
268.96401	104	
270.98092	196	
271.10219	90	
271.84099	112	
272.84860	132	
272.87064	114	
272.88612	66	
272.92045	76	
272.95279	70	
272.97479	444	1+
274.35410	68	
274.85929	98	
275.86944	134	
276.05547	78	
276.86189	494	1+
277.02335	74	
277.10294	68	
277.83823	110	
277.96433	66	
278.01562	78	
278.11992	78	
278.83792	210	
279.83715	268	
279.87193	68	
280.40567	96	
284.88324	70	
284.91420	66	
285.84917	350	
286.84800	660	1+
289.80167	114	
290.85616	130	
290.90704	72	
291.93327	74	
292.85438	160	1+
292.87628	78	
292.89938	104	
293.06968	68	
293.10769	204	
293.82507	72	
293.90249	80	
294.85352	218	
295.11441	78	
295.21122	88	
295.87012	84	
295.89957	122	
295.97554	76	
295.99639	72	
296.95452	84	
296.97550	118	
297.43502	98	
297.88679	104	
298.88723	94	
299.42460	82	
299.80109	66	
300.41352	86	
300.87305	106	
303.89446	76	
304.02083	80	
304.86061	90	
305.86357	76	
305.92960	86	
307.88586	124	
308.24687	90	
308.87735	68	
308.89154	68	
309.86383	152	
309.92397	92	
310.01282	76	
311.87842	96	
313.75390	70	
317.04436	94	
322.24920	98	
323.75628	66	
324.89738	96	
326.38841	68	
328.90921	74	
328.98054	84	
329.81573	154	1+
330.88061	82	
331.41914	82	
333.32188	74	
335.20112	94	
337.92431	78	
340.90133	78	
341.80869	78	
END IONS

###FS:    #m/z: 507.84485 #charge 1+
###MS: 141
###MSMS: 142
BEGIN IONS
TITLE=Cmpd 106, +MS2(507.8448), 28.2-35.2eV, 3.1min #142
RTINSECONDS=184.137
SCANS=141-142
PEPMASS=507.84485	129050
CHARGE=1+
196.01682	676	1+
207.43341	122	
214.88478	348	
232.89652	186	
233.90014	120	
235.90233	154	
250.06347	228	1+
250.90925	236	1+
254.41281	114	
259.86474	116	
259.95814	146	
261.86926	156	
265.91806	130	
266.09718	218	1+
266.16992	114	
272.85198	128	
273.85375	120	
273.92051	118	
278.83469	210	
279.94389	144	1+
280.38085	158	
280.87031	284	1+
285.85481	114	
287.85300	616	
287.93600	206	
288.82817	132	
288.86658	206	
290.13089	216	
291.13104	212	
291.81997	134	
291.87880	132	
293.87508	340	
294.85752	128	
294.87220	544	1+
296.84405	120	
296.85417	144	
297.81178	154	
298.85856	134	
300.86234	140	
301.85322	270	
302.05886	122	
303.87018	558	1+
305.86334	1418	1+
306.12769	234	
307.85574	134	
307.88848	288	
308.14340	1166	1+
308.87280	814	1+
309.91012	134	
310.87621	260	
311.16533	220	
311.88328	1636	1+
313.17687	112	
314.86096	364	1+
314.88449	124	
317.76831	236	1+
321.82921	110	
323.87463	274	
324.87695	124	
324.90150	240	1+
326.83142	342	1+
326.88492	2130	1+
327.80327	218	1+
327.87551	204	
328.87429	202	
329.86847	112	
330.87342	200	
331.39440	112	
331.88164	144	
332.87007	430	1+
334.85669	174	
335.80291	212	1+
335.83877	234	1+
336.78297	122	
337.87781	256	
338.89483	164	
340.85216	114	
341.82764	246	1+
342.75725	120	
342.87543	136	
345.80427	260	1+
345.84742	168	
345.90789	280	1+
346.16469	138	
346.86540	192	1+
347.75099	142	
347.77981	198	
347.97683	112	1+
348.17253	116	
348.77697	134	
348.78536	120	
348.84349	192	
348.89426	286	1+
349.75048	422	1+
349.77020	180	
350.80242	358	1+
350.82578	374	1+
350.87067	144	
350.91325	216	
351.77055	178	
351.85570	108	
351.88699	344	1+
352.91739	124	
353.78917	176	
353.85174	226	
354.86016	252	
356.80727	126	
358.78068	214	1+
358.84847	136	
359.11923	116	
359.82703	110	
363.79417	118	
364.83805	182	
365.78762	296	
366.18405	128	
366.84338	202	
367.76173	128	
367.83934	116	
368.71280	216	
368.80698	140	
369.77599	110	
369.83500	408	1+
370.80559	182	
371.80290	204	
371.90436	130	
372.19663	120	
372.78683	162	
373.71410	184	1+
373.90346	136	
374.81793	356	1+
376.92948	118	
377.75792	114	
378.78670	114	
381.84236	128	
382.78879	160	
382.81470	294	1+
383.41623	114	
383.78946	110	
384.85004	992	1+
384.91086	144	
385.78651	158	1+
385.85292	646	1+
387.84494	526	1+
389.19486	306	1+
389.37569	128	
389.85593	216	
390.84024	470	
391.75487	130	
391.83902	314	
391.90272	122	
392.82873	334	
394.73530	116	
394.83171	432	1+
398.72580	352	1+
399.81564	254	1+
399.85132	524	1+
402.86051	112	
403.76436	122	
403.82214	128	
403.86946	246	
404.84790	128	
404.87073	168	
405.86155	296	1+
406.77069	126	
406.78329	228	1+
407.74190	230	
407.86663	700	
408.74396	200	
408.76399	262	1+
408.85154	704	1+
409.72767	108	
409.86936	294	1+
410.72441	128	
410.83716	1138	1+
411.86568	190	1+
412.70911	152	
412.76033	164	
412.83966	224	
414.76956	132	
414.86012	164	
415.73953	186	1+
416.81265	142	
417.82950	120	
417.86375	282	
420.77853	196	1+
421.81535	254	1+
421.87496	538	1+
423.78296	292	
423.86813	630	1+
424.77097	112	
425.75982	1150	1+
426.85908	636	1+
427.70425	152	1+
427.74048	1136	1+
428.84820	1804	1+
428.88143	296	1+
429.70568	326	
430.84988	290	
431.86952	416	1+
432.87444	262	1+
433.70752	320	1+
435.01012	118	
439.73281	128	
439.89291	222	
440.89318	168	
443.76944	416	1+
444.77656	274	1+
444.87110	1498	1+
445.75519	142	
446.73635	140	
447.71691	488	1+
448.89046	108	
449.78125	292	1+
449.87587	232	
450.69919	170	
450.76009	184	
451.77305	110	
453.77175	166	
462.88343	510	1+
467.86440	118	
467.88868	860	1+
470.80161	152	
471.72984	122	
485.89794	742	1+
502.74937	156	1+
505.23993	116	1+
509.86078	206	1+
END IONS

###FS:    #m/z: 336.94538 #charge 1+
###MS: 141
###MSMS: 143
BEGIN IONS
TITLE=Cmpd 107, +MS2(336.9454), 28.0-35.0eV, 3.1min #143
RTINSECONDS=184.91
SCANS=141,143
PEPMASS=336.94538	37134
CHARGE=1+
150.50134	74	
191.94981	74	
197.86733	92	
197.88623	88	
203.05140	70	
205.94362	100	
205.95590	86	
207.67391	70	
209.94682	74	
211.94497	2108	1+
212.87832	658	1+
213.94074	902	1+
215.88611	192	
215.93685	120	
218.03859	78	
218.37778	76	
223.45511	82	
223.97700	66	
224.97485	130	
225.01969	74	
225.92694	106	
225.97664	72	
226.94773	222	1+
227.13398	84	
228.89562	172	
229.04385	72	
229.95472	1388	1+
230.88916	912	1+
231.13924	68	
231.95144	868	1+
232.87462	72	
233.82506	276	1+
233.94824	306	
235.86765	78	
235.89772	84	
235.98802	82	
237.80045	74	
237.99381	82	
238.88199	94	
239.79678	80	
240.83709	248	1+
240.90685	66	
241.35652	84	
243.06855	106	
243.87254	72	
244.87260	66	
244.89142	86	
245.99131	88	
246.85662	104	
247.91334	74	
247.96464	676	1+
247.98203	76	
248.40842	166	
248.89609	126	
248.91148	78	
248.93670	70	
248.98773	180	
249.96447	202	
249.98394	90	
250.82908	86	
250.95306	124	
250.99290	66	
251.06682	72	
251.83032	174	
251.85015	102	
251.88260	74	
251.91381	112	
252.91841	98	
252.95358	108	
252.97132	1944	1+
253.02127	70	
253.13130	88	
253.90586	172	
253.94492	68	
254.08758	70	
254.91158	120	
254.96906	594	1+
256.07450	112	
256.85480	94	
257.12474	72	
257.86928	72	
258.84784	148	
258.91351	68	
259.82117	66	
259.85636	416	1+
259.95758	70	
261.06177	80	
261.82690	124	
264.79260	70	
264.85664	72	
264.98295	66	
265.08474	80	
266.04000	116	
267.15524	72	
267.84571	200	
268.83990	534	1+
269.08414	88	
270.18291	82	
270.98135	144	
273.90051	124	
274.42162	74	
275.05280	86	
275.58241	80	
276.43719	94	
276.81928	72	
276.83484	424	1+
276.85814	468	1+
277.86245	322	1+
277.98906	68	
279.14249	80	
279.83825	208	
280.36459	82	
281.04721	146	
282.04906	86	
282.95501	92	
283.86862	66	
284.81502	74	
285.85125	156	
286.85092	410	
287.85343	584	1+
288.92427	88	
289.01624	92	
289.49030	80	
290.36670	70	
291.84988	178	1+
293.11007	126	
293.88107	72	
293.99882	66	
294.10801	94	
294.85520	88	
294.88223	76	
295.10996	68	
297.87569	68	
298.90629	72	
300.40536	74	
300.82040	90	
302.04794	82	
302.40668	98	
305.86292	84	
306.40238	66	
309.86469	194	1+
309.92854	70	
310.88235	68	
311.86239	90	
312.80364	72	
313.80579	82	
314.35403	84	
318.95117	112	
319.04797	72	
319.81369	70	
320.95456	84	
321.25142	74	
323.42719	100	
324.03079	70	
325.89673	72	
326.84787	74	
328.78216	76	
328.88485	76	
330.76887	66	
330.96776	66	
331.83055	68	
332.89656	86	
334.76577	66	
334.93111	72	
335.11336	84	
336.41833	130	
336.93657	102	
339.79616	76	
340.38241	88	
341.76328	72	
END IONS

###FS:    #m/z: 359.96113 #charge 1+
###MS: 141
###MSMS: 144
BEGIN IONS
TITLE=Cmpd 108, +MS2(359.9611), 28.0-35.0eV, 3.1min #144
RTINSECONDS=185.682
SCANS=141,144
PEPMASS=359.96113	25724
CHARGE=1+
182.87776	72	
200.94606	128	
202.97809	108	
205.95946	86	
207.94833	166	1+
207.97377	104	
208.89314	70	
209.12784	74	
209.94493	770	
212.92858	86	
216.90335	78	
220.95665	78	
222.95391	268	1+
224.95076	668	1+
224.97566	106	
226.88031	116	
226.94858	3678	1+
226.97307	84	
227.41900	74	
227.88700	106	
227.93137	170	
228.94228	4392	1+
229.15051	72	
229.89961	74	
233.90087	70	
234.82316	138	
235.90695	70	
236.84591	90	
238.09626	86	
239.09964	86	
239.79102	74	
239.89936	74	
240.89905	78	
240.93923	742	1+
240.96111	202	
240.97962	112	
241.83736	72	
241.95966	442	1+
242.57140	92	
242.91383	88	
242.96162	298	1+
244.95833	2220	1+
245.07442	86	
246.84042	308	1+
246.95333	2894	1+
247.89211	90	
248.97569	84	
249.04346	78	
250.95152	198	1+
250.97087	150	
251.04967	138	
251.84725	74	
252.06780	72	
252.89110	86	
254.09934	70	
255.79923	82	
258.97475	132	
260.94669	144	
260.96299	72	
261.49057	76	
262.85039	80	
263.10396	120	
263.88454	146	
265.05271	90	
265.09318	114	
265.86112	84	
266.81476	98	
266.92095	70	
267.00338	96	
267.80643	78	
267.97311	384	1+
268.86887	86	
268.95905	90	
269.58980	90	
269.96982	632	1+
270.88506	92	
272.84571	74	
273.78603	120	1+
273.91744	74	
274.89367	76	
276.81093	100	
276.84166	72	
276.91089	88	
277.83935	72	
278.84616	568	1+
278.91606	138	
279.10548	138	
279.12630	88	
279.79336	78	
279.81593	72	
279.96789	84	
280.79340	184	
280.83088	148	
280.87250	84	
280.92931	194	
282.79189	126	
283.92648	112	
283.98580	118	
284.41082	84	
285.04100	82	
285.90603	108	
286.41700	88	
286.85666	132	
288.43463	90	
288.85357	80	
289.39205	78	
289.42550	96	
289.83310	84	
290.43769	78	
291.11165	80	
291.44687	72	
291.49082	82	
293.19357	112	
295.84731	72	
296.81146	148	
296.84362	114	
296.87175	120	
297.81184	92	
297.86492	92	
297.94749	78	
298.80518	230	1+
299.86044	72	
301.01674	82	
301.16745	88	
301.90492	84	
301.94852	104	
302.88530	92	
303.82644	94	
303.88604	76	
306.88130	90	
307.86650	102	
309.86451	276	1+
310.93661	74	
311.35042	92	
312.63877	100	
316.11777	78	
316.81254	130	
317.86708	72	
318.14902	92	
318.93118	74	
320.82244	94	
320.95425	78	
321.11942	84	
322.82559	106	
322.84657	76	
322.93160	80	
323.80591	84	
323.82342	92	
325.87395	70	
327.77225	74	
327.88176	96	
328.77799	74	
328.82907	72	
328.86668	204	1+
328.97801	84	
335.40332	100	
335.43700	80	
336.94770	274	1+
339.07198	102	
340.93911	138	
341.41391	72	
343.92768	70	
344.92406	80	
345.75907	82	
350.88311	70	
356.78185	80	
358.09644	78	
359.86438	74	
361.45932	82	
364.05025	72	
END IONS

###FS:    #m/z: 322.93015 #charge 1+
###MS: 145
###MSMS: 146
BEGIN IONS
TITLE=Cmpd 109, +MS2(322.9302), 28.0-35.0eV, 3.2min #146
RTINSECONDS=189.37
SCANS=145-146
PEPMASS=322.93015	3276784
CHARGE=1+
53.09269	84	
189.86464	94	
190.03036	76	
191.07675	74	
195.91871	84	
195.96333	70	
196.88573	168	
197.95917	72	
199.88642	70	
200.83704	78	
200.97457	82	
201.04415	232	
204.00108	70	
205.91900	160	1+
205.94708	90	
206.97753	116	
207.97342	96	
214.89502	74	
215.87351	70	
217.91705	76	
218.90991	66	
220.05575	72	
220.87263	66	
221.83384	88	
222.88080	94	
222.89565	74	
222.95081	72	
222.98900	78	
223.20379	84	
223.96198	100	
224.96296	82	
226.88474	80	
228.00616	68	
228.05981	94	
228.87112	76	
229.89024	192	1+
230.53098	104	
231.05889	80	
232.13903	66	
232.95575	82	
234.92933	100	
235.88511	108	
236.86601	72	
237.05918	92	
238.93701	146	
239.08078	198	
240.79251	78	
240.89348	94	
240.94074	1576	
241.46149	66	
241.94257	2238	
242.05538	66	
242.82776	120	
242.88890	66	
242.90348	252	1+
242.94168	6134	1+
243.81912	134	
243.87158	76	
244.82536	72	
244.84680	70	
244.88326	90	
244.93890	1786	1+
245.05414	78	
245.13757	76	
245.81767	98	
245.88544	136	
246.05665	92	
248.83231	68	
249.96324	72	
250.62524	78	
250.80617	88	
250.94316	138	
251.54160	108	
251.83784	72	
251.85142	74	
253.87248	74	
254.82801	86	
255.91118	84	
256.90054	112	
257.91112	86	
258.84124	134	
258.89266	138	
260.36205	108	
260.79789	82	
260.83393	230	1+
261.90168	96	
262.82561	70	
262.84071	174	
263.98038	70	
265.07055	72	
265.25223	74	
266.16317	92	
266.19546	70	
266.85882	84	
266.87380	116	
267.04754	74	
267.21208	72	
267.79633	80	
267.88269	78	
269.03755	72	
269.21116	66	
270.84110	98	
271.79191	84	
272.36694	76	
272.85165	70	
273.02211	68	
273.79560	128	
274.85332	66	
274.98746	74	
275.81230	66	
275.99004	74	
277.04199	80	
278.02351	68	
279.09044	852	1+
279.15509	76	
279.87362	70	
280.36263	98	
281.86392	238	1+
281.96668	84	
282.88492	70	
284.29296	394	
284.88742	90	
285.29865	200	
287.89403	70	
289.78530	80	
289.88793	68	
290.76201	98	
292.02390	74	
292.86988	68	
292.99845	74	
294.07928	70	
296.81070	68	
299.92214	68	
302.09701	84	
304.88244	76	
305.07511	92	
307.06650	90	
307.16981	70	
308.29199	80	
308.80114	134	
308.88142	90	
309.80376	74	
310.87798	100	
311.90534	78	
312.87513	76	
314.81365	86	
314.87450	88	
315.82087	76	
315.90141	68	
316.93467	68	
317.97386	70	
320.75862	70	
321.39429	72	
322.14760	82	
324.12793	86	
324.32446	74	
324.79334	78	
326.89238	86	
END IONS

###FS:    #m/z: 340.94080 #charge 1+
###MS: 145
###MSMS: 147
BEGIN IONS
TITLE=Cmpd 110, +MS2(340.9408), 28.0-35.0eV, 3.2min #147
RTINSECONDS=190.142
SCANS=145,147
PEPMASS=340.94080	1161056
CHARGE=1+
190.92988	198	
190.94415	78	
191.12901	96	
193.89611	80	
205.94766	78	
206.96317	72	
208.94288	74	
208.95594	100	
211.94275	88	
213.93829	1282	1+
214.12306	98	
214.91125	80	
215.88556	244	1+
216.43134	74	
217.54922	74	
217.87865	84	
219.88035	76	
220.87969	192	
220.97663	100	
222.95088	172	
223.97290	72	
224.05391	106	
224.97977	108	
225.95466	80	
226.97644	80	
227.90603	106	
228.94664	314	
230.84843	86	
230.89109	292	1+
231.95096	1280	1+
232.01610	78	
233.89863	126	
233.94977	422	
234.97838	80	
235.05739	98	
235.94839	116	
237.89184	246	1+
239.82788	266	1+
240.78848	72	
240.86128	152	
241.84897	166	
241.86449	94	
242.02089	92	
242.92338	72	
243.08427	74	
243.83122	244	
243.88906	98	
244.82776	134	
244.96004	146	
246.06361	90	
246.97723	94	
247.07467	78	
248.38898	76	
248.89716	194	
248.97558	96	
249.95985	588	1+
250.81895	80	
250.99008	136	
251.95895	136	
253.87999	76	
254.13863	80	
254.90608	186	1+
254.96592	680	1+
255.88454	80	
256.96536	114	
257.15217	84	
258.10218	72	
258.39318	138	
258.84865	260	
258.86980	152	
259.85034	112	
259.86381	76	
259.89647	82	
259.95858	174	
260.83676	282	
260.95677	74	
261.84096	170	
261.89824	114	
261.91504	92	
262.85621	86	
262.87397	76	
262.92197	104	
263.44569	92	
263.85521	302	1+
264.06783	76	
266.12320	74	
266.18530	76	
267.13174	86	
268.83950	360	
270.82776	200	
271.80997	74	
272.43822	86	
272.85142	74	
272.90239	74	
272.94541	102	
274.02729	82	
274.39922	98	
274.86015	106	
274.90289	166	
275.90658	74	
276.85565	218	
277.85969	542	1+
277.92225	88	
277.96915	144	
278.84365	380	
279.00207	120	
279.09886	88	
279.84730	486	1+
279.89669	84	
279.92693	100	
281.44692	80	
284.06924	86	
285.88529	80	
285.94224	128	
288.97054	82	
291.14517	78	
291.80345	78	
291.95030	118	
294.14483	74	
294.86905	166	
295.99335	206	
296.86458	198	1+
297.91574	142	
298.01311	90	
299.30798	96	
299.95158	76	
302.10134	78	
302.85957	94	
302.94761	124	
303.89872	84	
304.05967	74	
305.80685	78	
306.96101	80	
308.92870	76	
308.94806	92	
310.96244	76	
311.89987	88	
312.87308	84	
313.21385	82	
315.39779	74	
317.87382	76	
319.81799	92	
321.82619	76	
325.89513	148	
326.97018	76	
327.90510	72	
328.88473	78	
330.81574	166	
330.83959	92	
331.37213	78	
331.85965	84	
331.92888	84	
333.04381	98	
336.76542	78	
337.29271	92	
338.08381	104	
338.85203	92	
339.06264	76	
341.03512	96	
342.20202	74	
342.86648	90	
344.40646	110	
344.87125	118	
END IONS

###FS:    #m/z: 507.84508 #charge 1+
###MS: 145
###MSMS: 148
BEGIN IONS
TITLE=Cmpd 111, +MS2(507.8451), 28.2-35.2eV, 3.2min #148
RTINSECONDS=190.914
SCANS=145,148
PEPMASS=507.84508	165676
CHARGE=1+
196.01691	212	
210.03237	136	
214.88598	212	
224.90012	102	
232.89618	240	
234.89367	128	
235.90231	126	
236.88453	152	
237.05612	142	
250.90707	152	
252.09125	102	
258.87473	140	
258.89488	104	
260.89937	120	
266.09748	114	
269.89027	122	
270.85759	200	
272.80556	196	1+
273.92439	146	
278.40682	118	
278.83149	134	
279.88267	146	
280.86056	158	
281.79013	258	1+
281.96321	154	
283.97725	124	
285.85610	106	
287.85317	672	1+
289.85938	360	1+
289.88051	184	
290.13367	182	
290.86353	304	1+
290.94269	212	1+
292.11096	116	
292.88571	194	
293.87445	786	1+
294.11546	130	
294.85888	112	
295.87208	112	
296.85511	120	
298.83476	118	
298.84779	126	
299.84560	152	
300.86912	128	
300.90079	102	
301.86360	116	
302.06503	118	
303.81706	210	1+
303.84950	182	
303.86667	640	1+
305.86456	932	1+
305.89923	140	
307.86231	164	
307.89135	128	
308.14062	768	1+
308.87294	1146	1+
309.89371	118	
310.15698	472	
311.16009	284	
311.88464	1186	1+
312.81144	278	1+
312.84232	132	
313.88496	190	
313.92743	118	
314.86664	596	1+
315.89223	154	
316.85192	120	
316.87688	142	
317.87416	378	1+
318.87908	288	1+
319.38667	178	
319.86232	116	
323.87319	384	
324.39194	170	1+
324.85877	288	
325.81479	242	1+
325.89968	114	
326.88431	2506	1+
328.88068	796	1+
330.78812	274	1+
330.82147	140	
332.16059	336	1+
332.87495	284	
332.89710	190	1+
333.79763	172	1+
333.87471	264	
335.83355	234	1+
336.82540	196	1+
337.87028	116	
337.88547	432	1+
338.38482	154	
343.87916	192	
347.77642	314	
347.93616	132	
348.76220	116	
348.78120	234	
348.81777	298	1+
348.84199	246	
348.95638	126	
349.16717	126	
349.75583	550	1+
349.79524	136	
349.90161	162	
350.72061	144	1+
350.88874	196	
351.82003	136	
351.89276	118	
352.90951	144	
353.85040	366	
353.89092	144	
354.02165	114	
355.88343	136	
356.77462	142	
360.78554	128	
361.87965	162	1+
363.36758	156	
365.77908	372	1+
366.19232	142	
366.84030	106	
367.02702	106	
367.89705	330	1+
368.83265	130	
369.78596	182	
369.80647	238	
369.83956	108	
370.78377	110	
370.81124	240	
371.18564	120	
371.73036	132	
371.80592	162	
372.79080	114	
373.79683	104	
374.38683	102	
374.81328	302	1+
375.77923	164	
376.88035	156	1+
377.73320	156	1+
377.77368	112	
377.81944	246	1+
378.88898	110	
378.95059	120	
379.73488	270	1+
380.71248	260	1+
380.83399	428	1+
381.83889	328	1+
382.79795	252	1+
383.80115	230	1+
384.83012	386	1+
384.85523	298	
384.91421	178	1+
385.74613	128	
385.85063	266	
387.84944	348	1+
388.80758	172	
389.19980	232	
389.77652	258	1+
389.80414	150	
390.06436	230	1+
390.83790	612	1+
391.74848	234	1+
392.82410	770	1+
396.83042	138	
397.39697	176	
398.72903	406	1+
399.78269	104	
399.85278	458	1+
404.84232	104	
404.86940	136	
405.86603	278	1+
406.75465	140	
407.71433	122	
407.75050	446	1+
407.86433	488	
408.84850	630	
408.91274	128	
409.73605	288	1+
409.86477	170	
410.83778	662	
412.72891	136	
412.84686	106	
412.88281	218	1+
413.85952	284	1+
414.75408	186	
417.86265	132	
418.05464	134	
418.74983	106	
421.07669	102	
421.77598	152	
422.86637	210	
423.77385	558	1+
423.86585	276	
424.86999	196	
425.75314	1038	1+
425.78294	188	
425.89139	156	
426.08019	128	
426.77458	214	
426.86058	540	1+
427.74025	814	1+
428.84866	2144	1+
429.70424	182	
430.74174	106	
431.77019	168	
433.85068	312	1+
439.84193	108	
439.89273	132	
443.76680	116	
444.87299	1400	1+
445.74814	284	
446.78770	508	1+
446.86850	262	
447.70657	234	1+
447.73026	228	1+
447.76024	182	
448.76959	328	1+
449.87510	180	
451.79801	232	1+
452.76267	190	1+
462.88344	416	1+
464.89868	112	
465.72933	138	
467.88868	742	1+
485.89835	406	1+
487.27845	124	
501.24980	136	
END IONS

###FS:    #m/z: 322.93024 #charge 1+
###MS: 149
###MSMS: 150
BEGIN IONS
TITLE=Cmpd 112, +MS2(322.9302), 28.0-35.0eV, 3.3min #150
RTINSECONDS=194.588
SCANS=149-150
PEPMASS=322.93024	1783652
CHARGE=1+
56.66262	94	
68.86166	68	
185.92481	102	
192.06411	66	
193.88754	82	
195.91365	66	
196.88425	78	
198.03017	70	
199.86775	70	
201.05016	120	
202.04855	62	
205.94833	72	
206.04040	86	
206.95436	72	
207.97153	66	
208.03523	66	
209.01749	72	
209.94164	80	
211.03694	70	
211.14771	70	
212.04463	74	
215.97187	146	
217.02979	74	
218.88591	74	
223.95286	64	
224.00619	78	
224.81928	74	
226.87112	66	
227.07441	64	
228.84329	104	
228.89340	70	
230.84618	64	
230.86658	104	
230.89662	66	
235.05612	184	1+
235.83399	104	
236.87672	74	
237.88954	66	
238.94013	254	1+
239.08031	78	
240.94032	1434	
240.96372	66	
241.19628	62	
241.86418	76	
241.94199	854	
242.81884	266	1+
242.89259	134	
242.94139	2926	1+
242.99978	76	
243.82162	224	1+
243.88125	66	
243.96377	68	
244.35882	76	
244.39537	98	
244.94203	574	
245.36765	86	
245.82184	76	
246.97705	114	
248.39279	70	
248.85749	84	
248.88671	72	
248.95025	70	
249.08062	62	
250.83138	98	
250.91952	64	
250.97341	112	
251.07251	78	
251.90225	84	
252.58874	92	
252.76424	86	
253.06695	68	
253.83991	134	
255.88939	78	
255.91304	74	
256.03999	132	
256.89761	240	1+
257.79545	90	
258.83491	62	
260.83954	94	
260.93080	90	
262.82843	68	
263.09266	72	
263.80486	86	
264.86456	68	
268.40364	80	
268.82592	66	
269.11606	76	
270.80683	80	
271.48020	82	
271.84520	160	
271.85932	84	
271.98807	64	
274.43382	88	
274.85298	76	
274.87763	84	
275.80040	64	
275.84326	64	
275.99239	60	
276.01497	62	
276.83222	206	1+
277.64918	60	
278.24881	68	
279.09010	986	1+
279.14672	68	
280.95093	76	
281.06415	82	
281.07841	84	
281.82414	60	
281.85347	64	
282.24059	64	
283.07059	136	
283.88709	76	
284.02586	60	
284.29141	592	1+
284.79375	62	
284.81828	84	
284.88159	78	
285.94939	82	
286.80366	74	
286.88875	62	
288.78239	74	
288.80309	232	1+
288.87218	82	
289.06617	80	
289.89787	64	
292.87207	76	
294.79833	66	
296.80593	68	
296.86773	66	
297.06689	72	
297.89669	64	
298.82468	100	
298.90665	84	
299.03795	76	
299.77941	92	
299.87215	110	
300.82010	62	
301.16508	80	
305.23158	62	
305.80488	60	
305.90599	76	
306.87427	88	
307.87620	76	
308.00770	62	
308.99312	60	
310.41924	72	
310.82192	70	
310.86928	66	
310.91072	68	
312.87118	84	
313.84488	78	
316.82088	70	
316.88246	72	
317.14277	68	
320.72554	96	
321.89651	78	
322.78295	72	
324.89296	78	
325.74769	62	
327.90145	72	
END IONS

###FS:    #m/z: 340.94083 #charge 1+
###MS: 149
###MSMS: 151
BEGIN IONS
TITLE=Cmpd 113, +MS2(340.9408), 28.0-35.0eV, 3.3min #151
RTINSECONDS=195.361
SCANS=149,151
PEPMASS=340.94083	680546
CHARGE=1+
181.11401	76	
192.88672	90	
192.94462	72	
197.96133	138	
201.89651	76	
206.85015	70	
208.94037	114	
208.99976	74	
209.89714	82	
210.93828	158	
211.93175	74	
213.08483	74	
213.87971	72	
213.93877	676	1+
215.93531	82	
215.94780	92	
220.88299	72	
220.90000	66	
221.88463	74	
221.90666	76	
226.94339	86	
227.79484	76	
228.94727	118	
230.88973	602	1+
231.95092	1024	1+
232.54700	86	
233.39025	92	
233.89962	90	
233.94889	240	
235.07626	98	
235.90511	76	
236.87743	86	
236.89442	80	
237.89229	96	
238.89264	74	
239.82225	96	
241.84267	192	
243.83713	94	
244.09137	114	
244.95518	140	
245.84124	68	
246.06259	78	
246.84126	70	
246.97782	110	
247.96155	104	
248.11616	80	
249.03958	70	
249.90261	118	
249.96486	124	
250.94691	108	
251.06296	130	
251.84973	68	
251.89816	80	
252.83073	72	
252.95171	78	
254.90701	70	
254.92017	76	
254.96589	546	1+
256.86095	246	1+
257.40612	70	
258.85000	114	
258.96121	70	
259.85694	184	
259.89707	108	
259.95549	242	1+
260.83517	118	
260.85750	96	
261.84482	106	
262.82843	84	
262.90279	98	
262.92322	112	
262.96765	78	
263.82673	102	
263.85871	76	
264.86684	74	
264.96069	68	
266.07523	74	
266.39357	76	
267.42272	94	
268.84321	198	
269.86211	80	
270.88789	70	
270.96071	86	
271.82625	68	
272.92044	104	
273.85676	110	
273.92371	72	
274.04540	78	
274.06983	82	
274.37285	86	
274.87495	90	
275.86208	150	
275.89405	72	
276.85987	642	1+
277.86347	402	1+
277.89666	96	
278.05653	70	
278.84626	826	1+
279.92429	154	1+
280.88087	76	
281.86329	78	
282.00986	82	
282.10881	68	
282.87291	70	
284.90218	92	
285.91206	80	
285.93301	70	
289.88591	130	
289.93946	68	
289.99215	72	
291.86433	78	
292.85432	138	
293.87507	210	1+
293.95942	70	
295.03846	68	
295.91235	68	
296.11708	80	
296.85508	66	
296.86969	70	
297.03293	82	
298.27617	76	
298.82539	108	
298.84617	102	
299.86821	128	
299.89637	76	
300.78170	70	
300.97475	72	
301.87101	70	
302.87144	142	
304.44285	86	
304.92089	98	
305.42692	72	
305.82217	70	
306.97836	86	
307.80019	128	
310.16646	70	
310.87755	72	
311.88993	92	
312.88820	68	
314.89292	72	
317.89290	110	
319.88193	78	
320.35858	78	
324.87268	72	
326.61923	124	
326.83907	70	
328.80878	126	
328.95573	102	
330.80122	78	
330.81620	104	
332.73721	108	
333.79719	72	
334.29810	78	
335.14457	68	
336.12125	92	
338.86853	72	
338.97679	74	
339.20094	80	
341.83597	72	
341.94782	72	
344.04629	86	
END IONS

###FS:    #m/z: 363.95677 #charge 1+
###MS: 149
###MSMS: 152
BEGIN IONS
TITLE=Cmpd 114, +MS2(363.9568), 28.0-35.0eV, 3.3min #152
RTINSECONDS=196.133
SCANS=149,152
PEPMASS=363.95677	290530
CHARGE=1+
112.95497	80	
183.75602	74	
183.86109	72	
189.86349	182	
191.85731	150	
193.86519	86	
194.88882	88	
200.84049	84	
207.87398	102	
209.86893	72	
209.94449	688	1+
212.87956	686	
213.90245	72	
214.89529	72	
220.89103	72	
222.90835	88	
222.94974	82	
223.95248	106	
224.81889	78	
224.95153	454	1+
225.88816	136	
226.94740	3448	1+
228.84200	82	
228.85118	80	
228.89438	278	1+
228.94292	4074	
229.94518	116	
230.88982	958	1+
232.42163	76	
232.88722	174	
234.96469	128	
236.87204	76	
238.05802	72	
240.87565	84	
240.94040	318	
240.97098	134	
241.94028	602	1+
242.83660	126	
242.85836	72	
242.94172	410	1+
242.96370	282	
244.95756	2366	1+
245.83033	186	1+
245.86213	92	
246.95391	2040	1+
247.81058	86	
248.80990	152	
248.89897	534	1+
249.45455	84	
249.80544	74	
250.94237	74	
250.96864	142	
251.96618	74	
253.88035	82	
253.90790	104	
253.92516	76	
254.86790	94	
256.88435	78	
258.01120	86	
258.82841	78	
258.97655	82	
259.90413	76	
260.83648	134	
260.84804	78	
260.96794	198	
261.84186	78	
263.91589	80	
264.06630	72	
264.95884	116	
265.49867	100	
265.90698	78	
266.44601	92	
266.74673	86	
266.86263	82	
267.97192	446	1+
268.13811	104	
268.80602	84	
268.86066	78	
269.97006	414	1+
270.83092	72	
271.09412	78	
272.08385	78	
273.38264	150	
274.04334	74	
277.90911	74	
278.42494	86	
278.80300	78	
278.84546	246	
279.03581	94	
279.10965	74	
279.92054	76	
280.29077	78	
280.78960	144	
280.81305	118	
280.83455	118	
280.92083	74	
281.83868	88	
281.89878	146	
282.78810	154	
282.87878	148	
283.06851	80	
283.35382	72	
283.81835	342	1+
283.83526	112	
283.85641	138	
284.79267	96	
284.84860	302	1+
285.93309	78	
287.40283	100	
288.03583	72	
295.09764	86	
296.81341	148	
296.84664	76	
297.16491	106	
297.81405	106	
298.80157	966	1+
298.87237	72	
299.12746	72	
299.87764	114	
300.11969	82	
301.04586	94	
301.80401	136	
301.85948	168	
302.15682	76	
302.88283	98	
303.85720	390	
303.91394	80	
304.07673	92	
306.11648	72	
307.94072	74	
309.86913	72	
310.85233	296	1+
311.91211	80	
313.40104	76	
313.90821	78	
315.89704	78	
316.81947	164	
317.44851	82	
319.81721	130	
320.86574	86	
321.81468	302	1+
322.15418	100	
322.92513	246	1+
324.08313	84	
324.87838	110	
325.14096	124	
326.13862	104	
326.26210	78	
326.87475	182	
327.71666	72	
329.79600	78	
329.87147	120	
330.83167	72	
339.83021	116	
339.85463	88	
340.42530	102	
340.83350	98	
345.10386	72	
345.71777	80	
353.81020	82	
355.79466	92	
356.03086	82	
356.17208	78	
357.70819	86	
362.96847	76	
363.08587	72	
364.05736	90	
366.93775	84	
368.14862	72	
END IONS

###FS:    #m/z: 322.93022 #charge 1+
###MS: 153
###MSMS: 154
BEGIN IONS
TITLE=Cmpd 115, +MS2(322.9302), 28.0-35.0eV, 3.3min #154
RTINSECONDS=199.796
SCANS=153-154
PEPMASS=322.93022	1551484
CHARGE=1+
184.95316	84	
195.86899	94	
195.96154	80	
196.02383	78	
201.04375	140	
203.91852	68	
205.09344	74	
205.94891	200	
206.36859	90	
209.94335	86	
209.99488	60	
211.03886	78	
212.05000	82	
213.12773	68	
215.02137	70	
220.87735	64	
221.06780	60	
221.89559	82	
221.93234	72	
222.87712	86	
222.95041	150	
223.95656	82	
224.96416	60	
227.84307	86	
227.95199	68	
228.83982	92	
228.85230	84	
229.89757	90	
230.82979	74	
230.89278	68	
231.08313	90	
231.96709	84	
232.03655	72	
232.89361	68	
233.88601	66	
235.88465	90	
236.82645	74	
238.79389	62	
238.82994	64	
238.85817	58	
239.06934	92	
239.09195	76	
239.42410	74	
239.78913	60	
239.88498	102	
240.08598	60	
240.27053	108	
240.82465	68	
240.94123	1290	
241.94253	1108	
242.94208	3010	1+
243.81691	130	
243.96492	74	
244.16192	64	
244.82063	154	
244.93967	504	1+
244.98685	72	
245.04667	72	
245.84965	88	
246.86642	72	
246.97611	286	1+
247.04789	140	
247.88964	88	
249.05905	86	
250.00549	86	
250.20377	74	
251.07689	204	1+
251.15819	80	
252.95543	76	
253.85287	78	
254.91555	62	
256.07818	66	
256.79400	82	
256.83340	74	
256.89765	60	
257.45329	62	
258.85621	128	
258.90374	70	
259.87660	70	
260.83445	332	1+
263.67494	80	
263.83059	80	
265.01880	82	
265.07460	88	
265.43051	76	
265.57040	66	
266.86969	102	
268.05781	66	
268.79012	82	
268.95909	68	
271.14676	64	
271.36874	102	
272.04847	120	
275.01197	96	
275.08921	58	
276.86409	68	
278.07272	84	
279.08994	1154	1+
279.49705	158	
279.86301	78	
280.84367	66	
281.87357	62	
282.21608	76	
282.44707	78	
282.86195	68	
282.97132	76	
282.98593	74	
284.29340	532	1+
284.86338	106	
285.01795	74	
286.90531	62	
287.12579	80	
287.95670	64	
288.88683	60	
289.18328	98	
289.87687	114	
290.80791	70	
291.85737	84	
292.82157	60	
293.01466	68	
294.85335	196	
294.88478	74	
296.80429	66	
296.85281	68	
297.86306	78	
298.03699	60	
298.80026	68	
299.27172	100	
299.87522	64	
300.87557	78	
300.91374	72	
301.02653	82	
301.19318	74	
301.76418	74	
302.81472	78	
304.19035	80	
305.15662	88	
306.84055	66	
307.07311	76	
307.79844	64	
307.89139	88	
308.88982	84	
309.12278	64	
309.76855	64	
310.80657	70	
310.99924	76	
311.56288	68	
312.86236	66	
312.88473	64	
316.89987	60	
316.94979	66	
319.82924	62	
322.13459	78	
323.88884	66	
324.89635	96	
325.76559	68	
327.75684	70	
END IONS

###FS:    #m/z: 340.94080 #charge 1+
###MS: 153
###MSMS: 155
BEGIN IONS
TITLE=Cmpd 116, +MS2(340.9408), 28.0-35.0eV, 3.4min #155
RTINSECONDS=200.569
SCANS=153,155
PEPMASS=340.94080	610680
CHARGE=1+
175.92485	70	
189.86961	72	
190.94699	124	
191.95421	84	
192.92453	68	
201.10000	68	
208.96091	76	
210.93922	88	
212.87894	196	1+
212.96695	68	
213.93878	506	1+
215.86087	78	
215.89879	76	
215.94121	224	
217.89015	68	
218.88809	68	
220.87071	196	1+
222.95230	78	
223.97251	116	
226.87702	206	1+
226.96525	114	
227.10610	86	
228.85370	82	
230.88905	194	
231.88837	98	
231.95195	362	
232.43837	78	
232.90328	74	
233.94637	140	
234.89921	72	
235.94510	114	
236.43175	90	
236.89892	124	
237.06275	98	
238.88670	152	
239.78667	78	
240.23983	82	
240.83385	180	
240.96072	94	
241.83954	96	
242.83818	144	
243.83040	412	1+
244.04166	160	1+
245.41581	78	
245.84660	168	1+
246.09719	68	
246.77749	72	
248.37163	80	
248.89480	70	
249.95982	130	
250.94449	70	
250.99107	100	
251.47351	66	
252.07943	98	
253.95864	80	
254.08553	76	
254.96659	326	1+
255.37316	80	
255.78147	68	
255.87020	72	
255.89802	224	1+
256.26472	80	
256.85040	194	
256.96690	76	
258.10981	76	
258.84406	240	
258.92875	78	
259.04636	198	
259.84616	104	
259.85972	88	
259.92196	72	
259.95693	108	
260.14978	82	
260.83544	760	1+
260.86715	68	
260.95951	106	
261.84022	498	1+
261.92152	68	
262.08439	102	
262.86259	130	
263.85467	94	
263.88907	72	
264.08578	74	
264.80473	78	
264.81851	68	
264.90467	70	
265.02250	82	
265.08689	68	
265.85892	84	
266.11749	78	
268.85587	184	1+
273.79353	84	
273.89985	120	
273.98061	70	
274.85922	146	
274.87521	70	
274.90181	86	
275.84167	68	
276.21039	100	
276.86017	864	1+
276.94993	92	
277.91907	104	
277.96844	86	
278.84640	1208	1+
279.01733	78	
279.92713	86	
281.89651	100	
282.87604	178	
283.98058	68	
284.01556	78	
284.87834	110	
285.41610	88	
286.78893	82	
286.92608	112	
288.86630	94	
289.14549	70	
291.80466	114	
291.83471	74	
291.96938	72	
292.43506	82	
293.05924	70	
294.86533	82	
294.90368	72	
296.23960	72	
296.45508	94	
296.84959	124	
296.87409	70	
296.91634	72	
297.86278	112	
298.31020	92	
298.37579	80	
298.43928	84	
298.80596	70	
299.07419	96	
299.42242	72	
299.78173	92	
299.79854	146	
300.77746	76	
300.88431	70	
301.85704	68	
302.88715	92	
304.91642	76	
305.13371	72	
306.89003	70	
307.81322	112	
310.81657	102	
310.87597	72	
311.79723	72	
312.82106	68	
316.87562	76	
317.19045	76	
318.93378	78	
321.87006	72	
323.31486	78	
323.88881	68	
324.16298	72	
326.98986	68	
329.88458	100	
332.84478	72	
336.88227	82	
338.80071	112	
341.80209	84	
343.79837	72	
343.83691	74	
END IONS

###FS:    #m/z: 363.95682 #charge 1+
###MS: 153
###MSMS: 156
BEGIN IONS
TITLE=Cmpd 117, +MS2(363.9568), 28.0-35.0eV, 3.4min #156
RTINSECONDS=201.341
SCANS=153,156
PEPMASS=363.95682	263564
CHARGE=1+
76.54715	114	
187.93741	84	
191.85760	160	
195.09894	72	
195.89280	84	
207.04262	82	
207.87303	156	
209.94238	334	
210.88462	158	
212.87967	518	1+
214.89432	110	
215.41028	114	
215.84494	80	
216.40459	74	
216.85626	72	
219.07322	112	
219.93016	72	
221.92144	76	
222.95413	70	
223.95458	86	
224.95015	874	1+
225.88247	74	
226.06547	102	
226.94754	3510	1+
226.97300	76	
228.89547	148	
228.94225	3280	1+
229.89413	88	
230.45461	72	
230.88819	962	1+
231.83041	70	
231.90371	118	
233.94779	76	
240.94052	138	
240.95982	246	
242.85056	72	
242.94543	280	
243.87538	82	
243.93790	218	
244.81850	150	
244.91794	80	
244.95605	1558	1+
245.89111	78	
245.94206	166	
246.89747	80	
246.95314	2348	1+
246.97460	136	
248.06406	78	
248.90040	118	
248.95582	186	
250.42516	92	
250.91092	126	
250.94969	164	
251.06737	104	
251.87446	100	
252.08140	72	
252.89509	190	1+
255.04961	80	
256.85776	152	
259.89421	96	
260.83275	266	1+
260.93861	80	
260.96940	158	
261.56186	100	
262.88988	104	
263.86521	140	
264.95988	90	
265.89283	82	
266.81077	114	
267.81945	94	
267.97285	722	1+
269.96694	432	
270.91597	74	
271.85475	80	
271.87137	120	
271.92325	86	
272.85072	110	
272.92164	120	
275.04857	72	
275.91079	84	
276.11051	76	
276.84552	92	
277.04573	80	
278.09434	146	
278.83809	142	
278.85778	102	
279.10297	116	
280.40764	78	
280.79857	126	
280.85422	80	
281.79932	72	
281.86084	110	
281.92091	70	
282.32346	72	
282.88869	76	
283.06639	78	
283.10150	72	
283.79310	116	
283.85067	252	1+
284.86846	122	
285.42425	72	
285.84429	114	
285.94099	82	
286.85536	72	
288.98495	72	
289.15816	72	
289.87934	92	
289.91407	80	
290.27202	76	
293.12105	84	
294.50496	76	
296.04504	78	
296.89076	98	
297.81204	80	
297.86314	96	
298.80524	428	1+
299.78554	80	
300.80013	78	
300.96704	82	
301.80192	120	
301.85778	152	1+
302.50255	78	
303.85494	170	
305.80489	72	
305.88841	210	1+
309.11211	76	
309.40334	84	
309.82038	82	
310.88057	80	
310.90426	78	
311.12107	110	
315.89271	84	
315.91033	76	
316.81363	84	
317.40056	84	
317.82516	76	
318.12748	74	
318.80197	80	
321.81891	248	1+
321.86943	130	
322.15642	76	
322.92702	156	
323.82179	116	
324.39729	92	
327.07240	78	
329.28350	106	
331.77214	76	
335.97230	72	
337.88815	78	
338.43225	72	
339.78669	74	
340.80241	116	
340.90592	90	
340.93912	118	
342.95636	86	
346.80994	80	
347.90604	86	
350.77507	120	
357.35762	98	
358.80276	84	
362.89400	82	
363.77861	84	
364.96267	72	
365.33522	86	
368.10053	100	
END IONS

###FS:    #m/z: 363.95667 #charge 1+
###MS: 157
###MSMS: 158
BEGIN IONS
TITLE=Cmpd 118, +MS2(363.9567), 28.0-35.0eV, 3.4min #158
RTINSECONDS=205.008
SCANS=157-158
PEPMASS=363.95667	233452
CHARGE=1+
47.52906	78	
63.64236	100	
108.47437	74	
110.80558	96	
123.24485	80	
171.19665	78	
189.86467	70	
190.61342	94	
191.86098	196	
193.89408	88	
196.88492	218	
198.03136	78	
205.41506	70	
205.95239	76	
206.75131	84	
207.87666	132	
207.94651	70	
208.87504	144	
209.10122	76	
209.94379	998	1+
210.03220	82	
210.88291	506	1+
211.94207	108	
212.87869	876	1+
212.97735	76	
213.86494	78	
214.89619	112	
218.85709	80	
218.89351	82	
222.87765	82	
222.95205	506	1+
224.94965	1178	1+
226.94770	6462	1+
227.02740	72	
227.89373	372	1+
228.89527	318	1+
228.94313	7448	1+
229.11524	88	
230.85245	192	1+
230.88943	1598	1+
232.88457	286	1+
232.91032	80	
233.85331	118	
236.07139	70	
236.84366	72	
239.13931	78	
239.97004	78	
240.45901	72	
240.82531	142	
240.94034	346	
240.96330	542	
241.01357	106	
241.94104	794	1+
241.96474	262	
242.94293	560	1+
242.95831	650	
243.16101	90	
243.89468	80	
243.99246	80	
244.95746	3650	1+
245.83916	78	
245.94084	252	
246.90139	112	
246.95366	3092	1+
248.80322	96	
248.89904	258	
249.09773	76	
250.89794	188	
250.97138	106	
251.40161	82	
251.86688	84	
251.88185	120	
252.05210	76	
253.02244	72	
253.09056	106	
253.90336	326	1+
254.09352	86	
254.92125	78	
255.00621	70	
257.80039	84	
258.83878	84	
259.84101	78	
260.96558	418	1+
261.83533	142	
261.86963	96	
262.11572	98	
262.83025	102	
262.91988	86	
264.97419	364	1+
265.43230	88	
265.86021	132	
266.85877	132	
267.06138	76	
267.81460	82	
267.97433	446	
269.96584	596	1+
271.09648	80	
272.85214	82	
272.89211	74	
273.85684	70	
275.09755	90	
275.98614	72	
276.80683	82	
276.86397	94	
276.92727	92	
278.10052	236	1+
278.79840	72	
278.81479	74	
278.84952	142	
278.96241	74	
279.80159	74	
280.50222	80	
280.79223	440	1+
280.83567	76	
280.95700	72	
281.08059	78	
281.11665	142	
281.89350	118	
282.79174	324	1+
282.88044	82	
282.88930	86	
283.85138	108	
283.98368	124	
284.82043	300	
285.84712	96	
286.89939	76	
288.82835	74	
289.40903	80	
289.86912	212	1+
292.33841	82	
293.02364	72	
295.84279	136	
296.81280	154	
296.85685	70	
297.80358	78	
297.82064	90	
297.91563	72	
298.80281	316	1+
300.80312	174	
300.82488	84	
301.85664	130	
302.80516	124	
303.10099	76	
303.73006	72	
303.85559	256	
303.90514	76	
305.87337	80	
305.91440	76	
305.93145	214	1+
306.82071	70	
306.85567	72	
307.13434	106	
307.89528	84	
308.87059	210	1+
314.22984	74	
314.83668	100	
317.76178	70	
317.81409	72	
320.82489	118	
321.81948	98	
322.06420	72	
322.92840	72	
323.07840	72	
323.16221	74	
326.14839	152	
326.87337	360	1+
327.19422	92	
330.88295	82	
334.40566	74	
341.80210	94	
352.81189	104	
352.93789	98	
355.72057	70	
361.88629	72	
366.75198	80	
368.34096	94	
368.36704	82	
368.73925	90	
END IONS

###FS:    #m/z: 507.84445 #charge 1+
###MS: 157
###MSMS: 159
BEGIN IONS
TITLE=Cmpd 119, +MS2(507.8444), 28.2-35.2eV, 3.5min #159
RTINSECONDS=205.781
SCANS=157,159
PEPMASS=507.84445	76738
CHARGE=1+
196.01475	156	
224.97848	146	
232.89396	206	
234.88466	258	1+
238.06294	112	
247.91888	106	
250.90520	116	
252.79685	126	
254.09506	160	
254.42844	206	
265.93284	196	1+
266.09605	180	
266.16771	116	
267.10603	218	1+
269.89585	146	
278.84935	142	
279.11619	202	1+
279.85606	128	
280.82969	152	
287.85266	630	1+
288.86812	116	
289.88234	150	
291.87889	128	
293.86959	178	
294.86337	110	
294.89603	116	
295.94535	160	1+
296.03580	108	
296.84203	168	
297.80045	120	
300.95634	230	1+
301.85046	128	
302.80393	138	
303.86508	596	1+
305.86455	900	
305.91856	134	
307.89092	206	
308.14205	934	1+
308.87262	284	
309.81068	106	
309.88533	252	1+
310.15751	596	1+
310.85102	134	
311.88438	492	1+
312.86897	128	
313.93032	160	1+
314.86493	494	1+
315.82418	156	
316.84753	118	
317.77086	160	1+
318.85412	110	
318.87880	138	
321.86548	170	
321.89003	116	
322.86855	614	1+
323.81724	132	
323.87016	386	1+
324.89754	166	
325.90558	108	
326.83256	110	
326.88386	1772	1+
327.30538	104	
328.77878	176	1+
328.87632	314	1+
330.06572	188	
330.80895	166	1+
333.76031	136	
333.82625	260	1+
334.38317	106	
334.89607	128	
336.94319	138	
337.88090	328	1+
339.78584	134	
343.77575	188	1+
343.83965	132	
345.90337	122	
346.77024	488	1+
346.86360	124	
347.74343	146	
348.78895	182	
348.84210	410	1+
348.92027	162	
349.16689	134	
349.76149	168	
349.88909	132	
350.39220	196	1+
350.76003	108	
351.82590	120	
351.85819	164	
351.89100	130	
353.78738	196	
354.79619	226	1+
357.74877	150	
359.77346	190	1+
359.86309	130	
359.96781	110	
362.80732	140	
363.76936	140	
365.78363	598	1+
366.17337	120	
366.70920	208	1+
366.84148	104	
366.87670	196	
367.76515	358	1+
368.03225	126	
368.78944	116	
369.17793	146	
369.77174	222	1+
369.84026	244	
369.90038	222	
370.03029	110	
370.80670	200	
370.84481	190	
371.80379	140	
371.85111	110	
372.04734	220	1+
372.77906	456	1+
374.81459	228	
375.39482	116	
375.74264	156	
375.79296	188	1+
375.83189	190	
381.83958	406	1+
383.80103	126	
384.84943	370	1+
385.77827	166	
385.83406	140	
385.96510	178	1+
386.83851	222	
387.05070	162	
387.72103	254	1+
387.76664	186	1+
387.84677	178	
388.79975	120	
388.84634	116	
389.20087	336	
389.81412	126	
389.89426	106	
390.83901	212	
391.75232	214	1+
391.83974	162	
392.07033	162	
392.82559	834	1+
396.73304	124	
397.86127	106	
398.73457	322	1+
399.85544	512	1+
400.72893	104	
402.86078	148	
403.87156	288	
405.76766	128	
406.74690	104	
406.77882	130	
407.74607	574	1+
407.86778	376	
408.07138	176	
408.84721	246	
408.87062	206	
409.72652	382	1+
409.77931	252	1+
409.91636	108	
410.73179	260	1+
410.83651	1086	1+
410.86910	116	
412.84624	152	
413.07955	146	
414.87595	222	1+
415.76742	158	1+
420.18846	124	
422.82059	150	1+
422.86984	138	
423.73830	118	
423.77069	696	1+
423.78970	156	
423.86849	398	
424.86698	190	
425.75738	432	
426.85812	526	1+
427.73754	392	
427.76348	246	
428.72902	104	
428.75448	376	1+
428.84545	1328	1+
429.70313	128	
430.74143	210	
431.87619	232	1+
434.85155	130	
435.71817	142	
443.76592	260	
444.76775	160	
444.87260	1294	1+
444.89862	134	
445.74532	210	
446.68656	112	
446.77115	128	
446.79538	122	
447.71418	440	1+
447.79235	142	
448.77756	250	1+
449.87504	274	1+
450.75801	248	1+
451.87871	132	
457.90381	132	
461.84501	128	
462.88530	246	
463.88447	150	
464.88208	132	
467.70907	124	
467.88819	816	1+
469.88410	132	
470.89917	114	
481.73667	134	
485.90235	262	
499.27214	106	
END IONS

###FS:    #m/z: 336.94545 #charge 1+
###MS: 157
###MSMS: 160
BEGIN IONS
TITLE=Cmpd 120, +MS2(336.9454), 28.0-35.0eV, 3.5min #160
RTINSECONDS=206.553
SCANS=157,160
PEPMASS=336.94545	28878
CHARGE=1+
69.50337	64	
169.98258	88	
182.86994	182	
198.89651	66	
207.47601	82	
207.98533	68	
209.94321	82	
210.88907	80	
211.94589	1428	1+
212.87923	398	1+
213.94132	310	
214.95639	94	
215.88796	72	
216.90870	70	
219.51166	72	
220.88168	76	
223.89606	200	1+
223.93435	66	
223.98745	68	
224.55960	96	
225.83622	62	
226.85609	70	
228.05271	66	
228.89731	138	
228.94541	62	
229.95446	970	
230.89213	766	1+
231.87140	72	
231.95186	546	1+
232.82601	88	
232.89046	118	
232.91044	78	
233.83725	72	
233.89910	80	
235.98646	100	
238.09227	80	
238.85982	164	1+
238.89074	88	
239.06740	66	
241.84273	252	
242.09342	70	
242.84095	136	
243.82729	140	
243.85246	82	
243.86953	70	
245.05240	62	
245.88128	68	
247.96690	286	1+
248.09477	74	
248.18203	66	
248.90150	216	
249.96196	270	
249.98999	72	
250.95865	156	
251.06871	74	
251.95667	86	
252.97061	846	1+
253.09130	138	
253.80187	72	
253.90385	176	
254.10543	76	
254.82985	106	
254.91420	114	
254.96729	354	
255.07489	82	
255.14794	74	
255.96451	370	1+
256.86655	74	
256.89028	66	
257.24447	70	
257.25848	76	
257.85944	80	
257.88501	102	
258.12178	66	
258.84963	112	
259.02217	108	
259.38771	80	
259.86100	170	
260.86226	98	
260.90081	90	
260.93866	80	
261.84962	68	
263.39979	86	
264.84679	82	
264.86282	70	
265.09063	138	
265.86685	68	
265.97710	66	
266.54403	66	
267.01948	94	
267.88031	122	
268.79117	92	
268.83903	500	1+
268.95662	132	
269.01756	82	
269.08579	70	
271.89715	72	
272.84513	172	
274.79034	70	
274.84878	64	
274.88223	146	1+
275.85380	692	1+
276.42062	88	
276.85827	612	1+
277.88124	120	
277.99088	68	
278.83179	106	
278.84397	92	
279.57772	82	
279.83924	62	
280.02538	62	
280.36237	64	
283.04174	88	
285.84790	150	
286.84932	582	1+
287.85235	358	1+
288.09623	78	
288.93671	68	
290.34112	82	
290.85420	106	
290.97515	66	
292.97929	78	
293.11123	152	
293.86883	112	
293.89629	66	
294.86167	92	
294.91189	66	
296.85906	74	
297.22532	74	
297.36507	68	
297.89279	66	
299.88090	116	
300.87116	76	
302.00309	70	
304.01867	64	
304.86407	188	
305.81250	148	
305.89294	86	
307.79843	78	
308.16211	116	
308.86783	110	
308.89834	70	
309.01714	62	
309.87101	98	
309.91546	88	
310.84788	68	
310.86530	86	
312.94501	72	
313.15770	72	
313.87410	136	
313.89472	72	
316.89557	66	
317.04831	76	
317.77479	64	
322.90021	72	
326.81262	68	
326.86587	70	
328.84886	64	
331.98488	78	
334.19266	74	
334.96032	76	
336.13268	74	
336.29226	72	
336.63212	88	
342.16106	66	
END IONS

###FS:    #m/z: 507.84487 #charge 1+
###MS: 161
###MSMS: 162
BEGIN IONS
TITLE=Cmpd 121, +MS2(507.8449), 28.2-35.2eV, 3.5min #162
RTINSECONDS=210.242
SCANS=161-162
PEPMASS=507.84487	70048
CHARGE=1+
196.01739	436	
204.02116	128	
210.02864	158	
214.88720	118	
224.97382	118	
231.50890	112	
232.89971	220	
238.06441	212	
252.07829	238	
258.10164	114	
266.16568	444	1+
267.86479	168	
267.89277	104	
272.85697	126	
273.85130	114	
281.87543	118	
283.93780	140	
285.85537	182	
286.85590	126	
287.85230	368	
288.83931	220	1+
289.03708	194	
290.86641	180	
294.85667	248	1+
294.87540	108	
297.82353	152	
301.85573	164	
302.84918	114	
303.86999	574	1+
305.12406	482	1+
305.86351	818	
307.88608	228	
308.14197	552	1+
308.87390	834	1+
309.91723	108	
310.15776	788	1+
311.07773	108	
311.88589	442	
312.83757	142	
312.86866	120	
312.88874	256	
313.88433	238	
314.79526	100	
314.86685	282	
314.99883	98	
315.86243	166	
316.86821	332	1+
316.89096	128	
318.77220	298	1+
319.77771	210	1+
319.81730	178	
321.98765	134	
323.84872	126	
323.87374	304	
324.85283	314	1+
324.90344	178	
325.81660	122	
325.89761	156	
326.88204	1938	1+
327.81480	296	1+
327.89679	148	
329.87261	124	
330.16349	146	
330.78220	160	
330.82812	116	
330.88237	164	
332.82238	144	
332.88124	184	
333.80087	128	
335.77333	116	
335.84684	260	
335.87340	132	
337.83106	110	
338.83262	112	
339.88497	250	1+
340.38669	150	
340.85637	140	
342.76016	378	1+
343.82632	264	1+
343.87515	144	
345.85268	170	1+
347.77447	544	1+
348.78712	118	
348.84604	328	1+
349.47928	98	
349.75612	310	1+
349.82883	102	
350.88662	226	
350.94447	102	
351.78829	214	
352.04489	102	
352.77405	172	
352.80877	142	
353.78612	110	
353.85165	160	
353.90178	178	
355.88099	146	
357.81587	102	
358.78721	168	
361.37005	112	
365.75988	294	1+
365.79104	294	1+
366.18942	122	
366.76336	418	1+
366.84786	182	
367.70606	176	
367.84929	118	
367.91007	136	
368.81301	136	
368.89436	276	1+
369.83593	452	1+
370.80064	710	1+
370.89779	204	1+
371.18731	166	1+
371.73116	134	
371.83396	224	
371.92175	148	
372.04504	108	
372.78096	204	
373.12143	102	
373.71490	106	
373.90702	106	
375.77493	240	1+
375.79590	186	1+
377.83814	124	
380.85496	138	
381.84411	262	1+
382.05598	118	
383.78654	152	
384.84981	818	1+
385.77644	314	1+
385.85355	458	1+
387.85524	304	1+
387.89691	224	1+
387.92033	164	1+
388.79739	146	
389.72094	110	
389.77949	206	1+
390.05665	224
[truncated: 1,211,461 more chars]
