# Supplementary material for: High-Throughput Venomics
Source: J Proteome Res. 2023 Apr 3;22(6):1734–46. doi: 10.1021/acs.jproteome.2c00780 (PMC10243144; doi:10.1021/acs.jproteome.2c00780)
Supplement: Supplementary file 9 — pr2c00780_si_009.zip [file pr2c00780_si_009.zip › Manual files/Calloselasma rhodostoma MGF/210702_Calloselasma_halfplate000018_5.1.201.mgf]

###	D:\Data\Julien\210702_Cr_half_TFA\210702_Calloselasma_halfplate000018.d\ProteinAnalysisResults.mgf
###	D:\Data\Julien\210702_Cr_half_TFA\210702_Calloselasma_halfplate000018.d\analysis.baf
###	210702_Calloselasma_halfplate000018.d
###	Instrument: maXis HD
###	Manufacturer: Bruker
###    PeakWidth 0.30, MiniumIntensity 10, S/N 1Apply threshold 0, Threshold 10
###    Retain Residuals no, Create neutrally no,
###    FullScan Parameters: AdductIon (+)+H (-)-H, LowMass 0, HighMass 8000, MaxCharge charge decon 4, MinPeaks 3
###    Perf. isotope decon yes, Max Charge Istopic decon 6, MW agreement 0.00, Abund. cutoff 2.00, Envelope cutoff 75.00
###    MaxRes   Parameters: AdductIon (+)+H (-)-H, LowMass 0, HighMass 8000 
###    Perf. isotope decon yes, Max Charge Istopic decon 6, Abund. cutoff 2.00
###    MSn      Parameters: AdductIon (+)+H (-)-H, LowMass 0, HighMass 8000 
###    Perf. isotope decon yes, Max Charge Istopic decon 4, Abund. cutoff 0.05
###    Global Charge Limit: no 3, Prefer FullScan Result: yes, Export what: 2 (0=non deconv/1=deconv only/2=mixed), NoMSMSSignals: 150, Intensity threshold: 10, NoMSSignals (deconv): 2, NoMSSignals (non-deconv): 2, NormalizeData: no, SingleCharged: yes
###
COM=210702_Calloselasma_halfplate000018.d
USERNAME=Demo User

###FS:    #m/z: 322.92983 #charge 1+
###MS: 2
###MSMS: 3
BEGIN IONS
TITLE=Cmpd 1, +MS2(322.9298), 28.0-35.0eV, 0.0min #3
RTINSECONDS=1.8825
SCANS=2-3
PEPMASS=322.92983	1031392
CHARGE=1+
208.94614	3452	
211.94449	10626	
213.93916	5150	
217.94193	5906	
222.95205	23194	1+
223.06155	3284	
224.95100	6576	
225.19423	2574	
226.12301	5046	
226.94690	94678	1+
227.19878	48618	1+
228.94279	146438	1+
234.97022	7670	
235.12781	4660	
235.20380	3638	
237.12843	3238	
238.14801	2796	
238.45431	6510	
239.07867	3786	
239.14720	16762	1+
239.19838	2634	
239.23212	12302	1+
239.67188	3754	
239.98152	3736	
240.96254	16728	1+
242.61959	6310	
243.11969	2932	
243.22984	6404	
244.95728	41288	
245.18531	3564	
245.22497	3896	
245.63188	10038	1+
245.94280	9236	
246.23964	4372	
246.95117	36440	1+
247.24044	5760	
248.03255	4522	
249.18279	4470	
249.25677	4356	
249.97108	42178	1+
250.94683	53196	1+
250.99837	18188	
251.19849	6772	
251.62516	2936	
252.47061	2590	
252.63871	3152	
252.94692	12688	
252.97140	468214	1+
253.14074	2972	
253.21408	8938	
253.90567	4978	
254.09291	2626	
254.94210	182512	1+
254.96652	164534	1+
255.07426	3006	
255.23009	82220	1+
256.26156	9190	
256.96402	24268	1+
258.96479	5482	
260.16153	3362	
261.97411	17206	1+
263.05601	5748	
263.13291	6650	
263.23471	3822	
263.63391	2570	
263.97868	66878	1+
265.16156	3010	
265.25096	4866	
265.97656	8038	
267.26651	4546	
267.64536	3646	
267.97325	32446	
268.14693	2840	
268.26302	3382	
268.95880	28278	1+
270.98041	8426	
272.13841	2546	
272.25643	3022	
272.88139	4798	
272.95189	25586	1+
272.97480	3812	
273.18609	9898	1+
274.27201	30808	1+
274.65116	3370	
277.21357	4198	
279.03828	3184	
279.09149	5714	
279.23045	9654	1+
280.26235	2888	
281.04815	7412	1+
281.15505	2548	
281.24524	19544	1+
282.17056	18080	1+
282.27730	24948	
283.17320	15066	1+
283.20660	2774	
283.26111	22464	1+
283.94620	10294	
284.29255	12876	1+
285.18381	2912	
285.22192	3890	
285.94193	199404	1+
285.98336	5282	
286.27157	2852	
287.20362	6990	1+
287.25085	20136	1+
287.66090	3380	
288.25154	13070	1+
288.28754	3310	
289.65787	5344	
290.15981	3524	
290.26695	25322	1+
291.09954	9616	1+
291.16097	2882	
291.19618	11292	1+
291.97371	14890	1+
292.05960	12224	1+
293.16431	8120	1+
293.20879	8718	1+
293.24605	3116	
293.97450	16674	1+
293.99710	23202	1+
294.12597	8142	1+
294.24215	3358	
294.93701	5680	
295.22516	13764	1+
295.26061	3192	
295.27895	3216	
295.96816	7380	
295.99268	9202	
296.29286	5904	
296.66532	3490	
297.07781	25798	1+
297.16718	2662	
297.20286	2502	
297.22186	3920	
297.23978	14348	1+
297.90420	6168	
298.27251	5424	
299.05967	5650	1+
299.10892	2816	
299.20022	3146	
299.23691	3150	
299.25555	4202	
300.28715	14926	1+
301.21392	2622	
302.17299	6030	
302.30288	37470	1+
302.94445	6362	
303.17308	3726	
303.22870	2570	
303.95232	40532	1+
304.18665	3564	
304.28226	3354	
305.24539	3374	
305.26559	4340	
305.95221	3684	
306.90374	8578	
307.08173	3802	
307.18997	3214	
307.24606	32588	1+
308.14108	7448	1+
308.21606	6522	
309.18719	4810	
309.20349	3852	
309.22066	3774	
309.25982	11994	1+
309.27558	8316	
309.67316	3578	
310.15870	2578	
310.30842	25540	1+
311.05454	6914	1+
311.16706	13412	1+
311.21860	8420	1+
311.27449	10864	1+
311.29063	5428	
311.67048	5816	
311.86915	6254	
311.93495	5252	
311.98603	7394	
312.32401	13064	1+
312.90056	3982	
312.94787	5668	
313.21573	4280	
313.23547	4518	
313.28934	22874	1+
313.92890	125282	1+
314.26719	4160	
314.67862	5134	
315.17994	3366	
315.23255	2532	
315.67719	3052	
316.28204	22280	1+
316.31857	13222	1+
318.29759	15434	1+
318.93434	81064	1+
320.93407	121916	1+
321.22259	2522	
321.23762	2908	
321.27660	2804	
321.31262	7676	1+
322.19300	4242	
322.27356	2684	
322.87975	3530	
322.92966	2311254	1+
323.01620	3002	
323.12385	3016	
323.15811	3738	
323.18859	3828	
323.23812	21988	1+
323.29115	2678	
323.32488	11914	1+
324.13762	2766	
324.21683	6810	1+
324.29032	17984	1+
325.03031	2506	
325.13739	6104	1+
325.18407	2652	
325.20054	2576	
325.25365	68372	1+
326.17268	3762	
326.19685	17588	1+
326.87197	17538	1+
326.96819	13078	1+
327.00633	11306	
327.14630	6246	1+
327.19904	14830	1+
327.23210	3364	
327.26921	72956	1+
327.33534	2886	
328.31837	13186	1+
END IONS

###FS:    #m/z: 531.40646 #charge 1+
###MS: 2
###MSMS: 4
BEGIN IONS
TITLE=Cmpd 2, +MS2(531.4065), 28.8-35.9eV, 0.1min #4
RTINSECONDS=2.6545
SCANS=2,4
PEPMASS=531.40646	369026
CHARGE=1+
216.02464	288	1+
226.97963	172	1+
227.01554	362	1+
227.19875	304	1+
231.03329	376	1+
231.96710	360	1+
235.87230	296	1+
235.96625	892	
236.96712	422	
237.05778	558	1+
237.14107	304	1+
238.06398	390	1+
238.14509	380	1+
239.87954	248	
241.85249	146	1+
242.02498	272	
244.14058	208	1+
244.95783	324	
245.04792	392	1+
245.98179	228	
246.15017	288	1+
247.94648	202	
251.03873	234	
252.12183	274	1+
254.10485	218	1+
254.89124	366	1+
255.17422	378	
255.23159	724	1+
256.00103	206	
256.03409	222	1+
257.88984	196	
262.10147	654	1+
262.84952	150	1+
263.05427	458	1+
263.10496	416	1+
263.14545	330	1+
264.05913	314	1+
264.26532	200	1+
265.01851	228	1+
265.09372	348	1+
265.12849	300	1+
265.15743	274	1+
266.24546	204	
266.99695	1132	1+
267.10444	492	1+
267.13237	438	1+
268.97665	402	1+
269.06259	204	
270.04004	576	1+
270.12194	302	1+
270.21244	148	1+
271.05310	466	1+
271.97536	170	1+
272.25488	246	1+
273.18714	1276	1+
275.00163	260	1+
275.03324	254	1+
275.07263	226	
276.05779	210	
276.11471	282	1+
277.07685	264	1+
277.16777	264	1+
277.21432	264	
277.98361	222	1+
278.85977	168	1+
279.10252	484	1+
279.83008	182	1+
280.26164	284	1+
281.04917	786	1+
281.13156	744	1+
281.94773	196	1+
282.07783	202	
282.27878	722	1+
282.92018	220	
283.02727	350	1+
283.13667	286	1+
283.24285	212	
283.26142	1968	1+
284.08575	344	1+
284.97558	312	1+
285.00901	1340	1+
285.93857	468	1+
286.15004	242	1+
288.06608	426	1+
289.16420	312	1+
289.87806	396	1+
290.09595	202	
291.05319	208	
291.19780	768	1+
292.02128	208	
292.05928	206	
293.05890	270	1+
293.87489	464	1+
294.09141	356	1+
294.13730	276	1+
295.06590	216	
295.25497	200	1+
295.91799	828	1+
296.05558	486	1+
296.13916	204	
296.88800	262	
297.05970	346	1+
297.15686	348	1+
298.13856	206	
298.85464	560	1+
298.87720	316	
299.02087	246	1+
299.05805	570	1+
299.14149	348	
300.28626	254	
300.85036	570	1+
301.13998	232	1+
301.97161	352	1+
302.00011	310	1+
302.90791	166	1+
302.94915	664	1+
304.26400	448	1+
306.98490	386	1+
307.03680	224	1+
307.08286	490	1+
307.13467	572	1+
307.28984	304	
307.31341	270	1+
307.88762	326	1+
308.29075	346	
308.79375	262	
308.86579	250	1+
309.27936	258	
309.29646	240	
310.19192	366	1+
310.31094	638	1+
311.15085	260	
311.29269	1088	1+
311.86627	628	1+
311.88550	372	
312.12793	216	
312.14853	498	1+
313.07978	220	
313.14704	298	1+
313.17301	196	1+
313.92852	2370	1+
314.00346	182	1+
314.86475	1652	1+
316.11278	196	
316.81466	336	1+
316.86258	1368	1+
316.88469	378	
317.08434	236	
317.15429	442	1+
317.98451	172	1+
318.10702	304	1+
318.16246	376	1+
318.17628	282	1+
318.85727	1026	1+
318.93473	956	1+
319.01370	394	1+
320.86080	268	1+
321.07494	278	1+
321.11953	194	1+
321.13723	232	1+
322.01557	270	1+
322.33580	184	1+
322.78271	122	1+
324.16643	206	1+
324.86003	200	
325.18835	342	1+
325.81073	204	1+
325.87624	220	
326.12860	204	
326.29278	180	1+
326.97075	354	1+
327.00610	198	
328.10873	286	
328.16742	260	
328.19523	414	1+
328.92370	116	1+
329.04655	306	1+
329.15737	454	1+
329.86903	452	1+
330.87354	386	1+
331.29697	188	1+
332.09225	302	1+
332.12950	396	1+
332.87751	574	
332.90640	398	1+
333.27371	184	1+
333.87211	688	1+
333.98621	298	1+
334.06939	328	1+
334.09042	200	
334.12490	380	1+
334.15740	648	1+
334.87892	616	1+
334.98909	228	1+
335.32331	350	1+
335.90932	222	1+
336.08822	488	1+
336.13284	382	1+
336.17242	514	1+
336.87407	1130	1+
336.94449	1452	1+
337.22899	282	1+
337.87989	888	1+
338.19127	502	1+
338.34128	264	1+
339.03338	250	
339.11665	206	
340.00727	400	1+
340.86279	546	1+
340.92720	216	1+
341.15316	188	1+
341.30713	320	1+
341.98247	278	1+
344.00879	272	1+
344.09388	448	1+
344.15295	196	1+
345.09904	268	1+
345.20744	8668	1+
346.89785	246	1+
347.62127	138	1+
347.96214	310	1+
348.88067	200	
349.17065	424	1+
350.33106	354	1+
350.87454	826	1+
351.04451	256	1+
351.10273	246	1+
351.15690	532	1+
353.02892	268	
354.01578	258	
354.05777	306	
354.27343	130	1+
355.06895	2420	1+
355.13378	230	
355.89659	266	
356.15175	556	1+
356.20479	264	1+
356.88494	662	1+
357.15620	464	1+
357.19112	332	1+
358.02452	304	1+
358.13358	256	1+
358.80029	154	1+
358.91320	260	1+
359.04999	250	1+
359.11323	216	
359.37259	168	1+
359.88010	222	
360.17021	262	1+
360.89081	226	1+
361.25554	226	1+
361.31174	250	1+
362.00077	220	1+
362.09319	262	1+
363.21754	388	
363.78491	154	1+
363.87869	250	1+
364.10474	238	1+
364.21788	556	1+
364.99729	290	
365.07175	218	
365.14071	354	1+
365.96049	218	1+
366.15804	192	
366.63296	240	1+
367.33380	292	1+
367.96927	236	1+
368.13166	238	1+
368.89499	456	1+
369.09772	538	1+
369.26393	178	1+
369.83888	176	1+
370.08909	260	1+
370.16478	212	
371.31892	210	1+
372.12640	456	1+
372.18916	420	1+
372.20871	274	1+
373.09198	366	1+
373.83113	424	1+
373.89665	562	1+
374.26883	198	1+
374.81467	250	1+
374.89636	330	1+
375.02861	182	1+
375.05553	160	1+
375.12086	196	
375.96554	292	1+
376.11195	528	1+
376.28001	252	1+
376.88305	578	1+
376.92379	216	1+
376.96912	194	1+
378.84457	282	1+
378.89261	432	1+
379.21295	454	1+
379.38325	232	1+
380.05214	344	1+
380.11563	318	1+
380.21420	272	1+
380.85743	352	1+
381.12055	218	1+
381.19262	366	1+
381.88336	290	1+
382.00253	322	1+
382.06249	194	1+
382.19722	266	1+
383.11693	208	
383.20840	622	1+
383.33057	424	1+
384.20962	494	1+
384.87954	236	1+
384.90041	358	1+
385.34120	302	1+
385.97033	296	
386.17392	402	1+
387.13431	264	1+
387.18039	258	1+
387.28530	302	
387.84218	218	1+
390.05669	300	1+
390.83863	2118	1+
391.09695	274	1+
392.14697	422	1+
392.30734	252	1+
392.79172	226	1+
392.82357	526	1+
392.86517	780	1+
393.03800	342	1+
393.14975	300	1+
393.33725	338	1+
394.19207	266	
394.23345	196	
394.83512	980	1+
394.85988	434	1+
394.89301	344	1+
395.18881	236	
395.21358	272	1+
395.89592	230	1+
396.04882	374	1+
396.13751	254	1+
396.17075	372	1+
396.38197	248	1+
396.69001	256	1+
396.80640	244	1+
397.19303	742	1+
397.86461	450	1+
398.02756	252	1+
398.19965	562	1+
398.20768	228	
398.30609	294	1+
398.90980	360	1+
399.03197	200	1+
400.15367	472	1+
400.23002	278	1+
400.85617	276	1+
400.91657	348	1+
401.16019	320	1+
401.18500	194	
402.04966	230	1+
402.20020	386	1+
403.26001	378	1+
403.87066	504	1+
404.17806	280	1+
404.23498	422	1+
404.76673	208	1+
404.87133	294	1+
405.04252	338	1+
405.06389	232	1+
405.12549	322	1+
405.20347	348	1+
405.23657	282	1+
405.86297	198	
407.29257	386	
407.32956	212	1+
407.86885	392	
408.04082	236	1+
408.15690	196	
408.85171	1842	1+
409.10053	230	
409.14961	496	1+
409.90785	206	1+
409.97186	188	1+
410.12667	648	1+
410.19717	198	
410.23649	388	1+
410.85303	720	1+
410.87420	810	
411.19848	478	1+
411.53759	214	
412.12325	228	
412.16034	328	
412.29171	130	1+
412.84632	3422	1+
413.15968	222	
413.23690	694	1+
414.17855	204	
414.20408	252	
414.33248	270	1+
414.48163	166	1+
414.86555	302	1+
415.19536	318	
415.26863	172	1+
415.37593	258	1+
415.83726	402	1+
416.01031	196	1+
416.13695	256	1+
416.15231	252	
416.18565	310	
416.88288	390	1+
416.98390	318	1+
417.17553	214	
417.21869	206	
417.32003	236	1+
417.91625	214	
418.17302	450	1+
418.23388	366	1+
418.37051	256	
418.84666	196	
419.17641	320	1+
419.20949	174	1+
419.23738	256	1+
420.10202	242	1+
422.06477	194	1+
423.26684	200	
423.31421	124	1+
423.87025	728	1+
425.14560	206	
425.24101	384	
425.99710	188	1+
426.23455	216	
426.86103	788	
426.88971	258	
427.09751	332	1+
427.15589	208	
427.29846	200	1+
427.86364	546	
428.13640	816	1+
428.22407	712	1+
428.80250	156	1+
428.86294	426	
428.88445	1950	1+
429.07150	372	1+
430.13174	210	
430.24249	354	1+
430.86065	3392	1+
430.88028	872	
430.98235	186	1+
431.16513	552	1+
431.21737	208	
431.23399	342	1+
431.37997	288	1+
431.44457	90	1+
432.30672	268	1+
433.15073	360	1+
433.28021	400	1+
433.30827	180	1+
433.35173	380	1+
433.84985	592	1+
434.00661	284	1+
434.19239	224	1+
434.37304	224	1+
434.94909	176	1+
435.09936	502	1+
435.43423	250	1+
435.75180	204	1+
435.85975	982	1+
436.29151	212	1+
436.39853	260	1+
436.43293	148	1+
437.85490	224	1+
438.10857	254	
439.21147	270	
439.23590	580	1+
439.90266	206	
440.17030	342	1+
441.41734	218	1+
441.60276	192	1+
443.16423	248	1+
443.20865	518	1+
444.87269	2020	1+
444.92607	356	1+
445.00339	188	1+
445.03470	248	1+
445.14536	926	1+
446.14911	790	1+
446.19531	488	1+
447.13445	568	1+
447.20375	298	1+
447.26019	298	
447.41276	332	1+
447.82875	168	1+
447.92738	278	1+
448.26137	240	
448.41788	292	1+
449.01244	410	1+
449.18385	414	
449.31327	224	1+
449.87494	1606	1+
450.01555	378	1+
450.37747	236	
451.16005	236	
451.25682	506	1+
451.88236	226	
452.10081	282	1+
452.16622	464	1+
452.26320	374	1+
452.39625	220	1+
453.01761	302	1+
453.98247	238	1+
454.13441	138	1+
454.20912	590	1+
454.92669	200	
455.18397	214	1+
455.20820	334	1+
455.23406	434	1+
455.35835	416	1+
457.02011	192	1+
457.15061	400	1+
457.30299	194	1+
457.90429	250	
458.19342	336	1+
458.36364	278	1+
458.88516	214	
459.27022	320	1+
461.21872	198	
462.88333	1312	1+
464.14547	378	1+
464.17353	310	1+
464.38600	652	1+
465.00560	168	1+
465.29140	232	1+
466.15640	640	1+
466.47599	138	1+
467.05231	208	1+
467.39315	338	1+
467.88779	2370	1+
467.97966	438	1+
468.29639	472	1+
468.39866	256	1+
468.74194	226	1+
468.98255	336	1+
469.23582	194	
469.27126	490	1+
469.60506	176	1+
470.02204	182	1+
471.07408	316	1+
471.23682	550	1+
471.31088	264	
472.86580	234	
473.32518	524	1+
473.36706	240	1+
473.39518	168	1+
473.88313	278	1+
474.08313	162	1+
474.16581	176	1+
475.31219	446	1+
475.78152	218	1+
476.10170	232	1+
476.17377	232	1+
476.34156	218	
476.41228	224	1+
476.77899	136	1+
477.17945	160	1+
477.41543	132	1+
478.15894	452	1+
478.23228	254	1+
478.62146	92	1+
479.17696	424	1+
480.30948	244	1+
482.36917	200	
483.13499	162	1+
483.31034	296	1+
483.32723	274	1+
485.89796	1382	1+
486.03913	210	1+
486.26698	1000	1+
487.16026	424	1+
487.26952	678	1+
487.34382	230	
487.39658	418	1+
487.44587	348	1+
487.47049	240	1+
487.68250	184	1+
487.80014	108	1+
488.12367	432	1+
488.32076	342	1+
488.45085	290	1+
488.72519	172	1+
488.86300	286	1+
489.25392	1548	1+
489.35473	214	
489.38338	338	1+
490.36377	282	
490.46097	250	1+
491.93465	132	1+
492.38806	288	1+
493.35149	242	
493.44827	386	1+
494.01114	154	1+
494.10692	508	1+
494.28501	436	1+
494.40016	350	1+
495.08389	196	
495.11206	388	1+
495.36407	394	1+
497.27060	544	1+
497.38016	488	1+
498.27500	404	1+
498.44369	264	1+
499.12244	230	1+
499.35746	692	1+
500.36437	502	1+
500.95171	224	1+
501.00994	120	1+
501.43969	124	1+
502.20497	368	1+
502.35976	238	1+
503.13283	1132	1+
503.16955	296	1+
503.22948	292	1+
504.17230	226	1+
504.26036	182	1+
504.77508	330	1+
505.22746	274	1+
506.22861	184	1+
506.27829	188	1+
506.34125	252	1+
507.34184	168	1+
508.13067	226	1+
508.15689	334	1+
508.43272	480	1+
508.90518	196	1+
509.01469	210	1+
509.33331	662	1+
509.38333	444	
509.46561	948	1+
510.02044	152	1+
510.05976	276	
510.24552	162	1+
510.39099	908	1+
510.94317	154	1+
511.05718	844	1+
511.27820	488	1+
511.39614	606	1+
511.88362	270	1+
511.94741	106	1+
512.05590	544	1+
512.09282	284	1+
512.27991	350	1+
512.42712	300	
512.71341	234	1+
512.86226	104	1+
513.13417	1620	1+
513.19632	264	1+
513.23578	342	1+
513.40625	328	
513.42226	426	
513.44893	274	1+
513.48311	286	
513.71804	204	1+
514.08694	214	1+
514.24204	256	1+
514.37030	872	1+
514.41467	1038	1+
514.50962	252	1+
515.18649	290	1+
515.26884	330	1+
515.37647	610	1+
515.55746	280	1+
516.06053	146	1+
516.27272	236	1+
516.32192	380	1+
516.44742	502	1+
516.48570	236	
517.23006	538	1+
517.32472	328	1+
517.40756	348	1+
517.94472	214	1+
518.45254	368	1+
518.50147	190	1+
519.29141	192	1+
519.39309	374	1+
519.45901	242	1+
519.50040	132	1+
520.05882	258	1+
520.18885	172	1+
520.26042	126	1+
520.40004	290	1+
520.71411	106	1+
521.14686	170	1+
521.97546	154	1+
522.15186	122	1+
525.30750	188	1+
525.46441	120	1+
526.18441	290	1+
526.70779	150	1+
526.87802	106	1+
527.06845	198	
527.13352	368	1+
527.32965	1220	1+
527.34757	1022	1+
527.41356	1582	1+
527.44523	1052	1+
527.53993	1518	1+
528.15421	302	1+
528.26486	620	1+
528.28339	558	1+
528.39474	940	1+
528.41928	1238	1+
528.44818	754	1+
528.47943	904	1+
528.51134	2094	1+
528.54645	1260	1+
528.78783	182	1+
529.23319	572	1+
529.27194	456	1+
529.79059	170	1+
529.94264	380	1+
530.04021	346	1+
530.12068	714	1+
530.45323	958	
530.48955	4374	1+
530.86699	144	1+
530.89638	214	1+
530.94848	260	1+
531.12636	584	1+
531.14112	354	1+
531.28286	212	
531.34532	3176	1+
531.44822	796	
531.98090	212	1+
532.30664	240	
532.40910	1232	1+
532.45007	988	
532.71553	210	1+
532.75151	256	1+
532.91434	292	1+
532.98281	128	1+
533.21891	238	1+
533.33541	342	
533.37440	286	
533.46597	1328	1+
533.49778	442	
533.72277	152	1+
534.01950	282	1+
534.28212	518	1+
534.37370	518	1+
534.46637	1006	1+
534.57530	316	1+
534.79673	266	1+
535.00252	190	1+
535.14930	366	1+
535.28416	370	1+
535.32179	534	1+
535.42966	264	
535.51542	508	1+
535.52561	244	
536.06255	218	1+
536.15827	354	1+
536.39934	212	
536.47672	362	
536.76709	118	1+
END IONS

###FS:    #m/z: 340.94037 #charge 1+
###MS: 2
###MSMS: 5
BEGIN IONS
TITLE=Cmpd 3, +MS2(340.9404), 28.0-35.0eV, 0.1min #5
RTINSECONDS=3.4265
SCANS=2,5
PEPMASS=340.94037	362184
CHARGE=1+
213.93986	2030	1+
215.88997	302	1+
215.93952	490	
217.88309	304	
222.95291	238	1+
226.01967	232	1+
229.93508	216	
229.95662	158	
231.95009	2138	1+
233.04778	144	
233.90190	338	1+
233.94814	782	1+
233.96262	156	
234.11562	136	1+
234.13746	216	1+
234.88482	208	1+
237.07172	128	
237.16246	146	
238.21379	182	
238.94879	226	1+
240.23021	1220	1+
241.03632	148	
241.15700	198	
242.03856	136	
242.86540	152	1+
243.13686	324	1+
243.90007	266	1+
244.03715	214	
244.90458	204	1+
245.94440	142	
246.00656	200	1+
246.09987	134	
246.97315	188	
247.06313	228	1+
247.24181	216	
247.94268	324	1+
248.03615	308	
248.90085	172	
248.98407	386	
249.03638	160	
249.09129	150	
249.96058	758	1+
250.04120	146	
250.94681	138	
250.98752	126	
251.03582	134	
251.07815	142	
251.10736	140	
252.19133	202	1+
252.26487	208	1+
254.07138	544	1+
254.27953	304	1+
254.96607	962	1+
255.17262	188	
256.05768	180	
256.26428	164	
256.96356	412	1+
257.04456	304	1+
257.06601	130	
258.87361	132	
259.93967	134	
260.00003	316	1+
260.06716	148	
260.89641	134	
261.98191	238	1+
262.16910	150	
262.87666	158	
262.93127	144	
263.05247	298	1+
263.08687	128	
263.21894	152	
264.07426	246	
264.10532	142	
264.99748	150	
265.01859	538	
265.95453	136	
266.01939	258	
266.11377	146	
266.23815	144	
266.55819	134	
266.96341	252	1+
266.97925	140	
266.99842	506	
267.13643	220	
268.26043	152	1+
269.00491	316	1+
269.18617	480	1+
270.18763	340	1+
270.99566	254	1+
271.04499	160	
271.84551	302	1+
272.01399	272	1+
272.93798	168	
272.98139	258	1+
273.91976	262	1+
273.93421	130	
274.01024	270	1+
275.05712	130	
276.16196	156	
277.07949	136	
277.26473	188	
277.98619	148	
278.02849	138	
279.21281	170	
279.25612	282	1+
279.27918	210	1+
279.88010	348	1+
279.92033	248	1+
279.96623	164	
280.01628	278	1+
280.12157	144	
280.14402	136	
280.98803	158	
281.01731	186	1+
281.04880	1360	1+
282.09064	126	
282.27699	2284	1+
282.53247	98	1+
282.92642	192	
282.96740	190	
282.98725	148	
283.03071	476	1+
283.17318	152	
283.24367	180	1+
283.26294	232	
284.29194	908	1+
284.98435	178	
284.99982	154	1+
285.02620	208	
285.18216	132	
285.92200	100	1+
286.07327	172	
286.15530	148	
286.80075	170	1+
286.90587	140	
287.09287	314	1+
287.20324	166	
287.23687	228	1+
288.02506	126	
288.06580	628	1+
289.00981	382	1+
290.05988	192	1+
291.08795	134	
292.92935	236	
293.06310	280	1+
294.13604	432	1+
294.27206	146	
295.13799	348	1+
295.86300	128	
295.94041	312	1+
295.98900	310	1+
296.32778	590	1+
297.22056	142	
298.08170	256	
298.19641	322	1+
298.30858	394	1+
298.58435	168	
298.69193	100	1+
299.05641	1638	1+
299.14789	128	
300.51557	182	
300.92873	158	
301.02196	142	
301.11782	220	1+
301.21852	176	
302.01900	168	
302.17473	610	1+
303.01155	136	
303.09086	286	1+
304.16501	248	1+
305.01721	176	
305.12662	166	
305.19713	204	1+
305.22962	282	
305.77268	218	
306.12872	258	1+
306.18323	138	
306.31387	146	
306.79458	158	
307.02709	140	
307.15373	130	
307.24524	336	1+
307.29042	152	
307.32721	430	1+
307.78772	242	1+
308.08833	312	1+
308.29435	424	
308.32978	286	1+
308.81234	184	
308.96119	350	1+
309.15280	128	
309.35119	154	1+
309.59285	188	
309.87094	190	1+
309.96668	250	1+
309.99382	324	1+
310.11601	138	
310.94470	148	
310.99756	250	1+
311.02456	280	1+
311.05129	128	
311.10783	152	
312.02680	168	1+
312.09021	146	
313.12193	306	1+
313.16338	272	1+
313.88431	206	1+
316.10125	268	1+
317.05577	140	
318.03628	162	1+
318.59643	214	
319.16648	184	1+
321.21926	560	1+
321.28984	190	
322.05413	206	1+
322.13376	632	1+
322.31050	152	
322.75878	200	1+
323.00438	142	
323.23730	2448	1+
323.30057	324	
324.32404	162	
325.05054	276	1+
325.13976	142	
325.25374	650	
325.78274	130	
326.17967	460	1+
326.21634	224	1+
326.24228	146	
326.30684	488	1+
326.33848	504	1+
326.96375	126	
327.08786	138	
327.96300	172	
328.26636	160	
330.02299	128	
331.08654	388	1+
332.06402	162	
332.97637	208	1+
334.09306	126	
334.27344	256	1+
335.03347	134	
336.10640	132	
336.32776	140	
337.04174	274	1+
337.09463	256	
337.14356	254	1+
337.93989	130	1+
338.09155	326	1+
338.25479	228	
338.87022	192	1+
339.14275	156	
339.23319	130	
339.24682	172	
339.34666	346	1+
340.12501	270	1+
340.14416	182	
340.19263	150	
340.23604	190	
340.30221	230	
340.35258	252	1+
340.39262	1286	1+
340.61696	126	
341.20566	470	1+
341.24989	550	1+
341.31982	144	
342.28114	596	1+
342.31954	802	1+
342.90549	170	1+
343.07249	138	
343.18651	328	1+
343.30625	182	
344.25199	208	1+
344.29270	144	
344.97744	182	1+
345.32184	182	1+
346.34760	186	
END IONS

###FS:    #m/z: 531.40646 #charge 1+
###MS: 6
###MSMS: 7
BEGIN IONS
TITLE=Cmpd 4, +MS2(531.4065), 28.8-35.9eV, 0.1min #7
RTINSECONDS=7.1145
SCANS=6-7
PEPMASS=531.40646	293826
CHARGE=1+
189.96292	374	1+
205.00135	290	1+
206.00474	296	1+
207.96900	246	
227.19803	820	1+
230.02730	402	1+
230.06771	186	1+
231.03181	338	1+
233.04689	230	
233.99215	224	1+
235.23756	258	1+
235.96430	1428	1+
236.88063	862	1+
240.04166	338	1+
241.00352	242	1+
241.87039	146	1+
242.00693	156	1+
242.07085	244	1+
243.03794	752	1+
243.93599	314	1+
244.93955	262	1+
246.05458	438	1+
247.94864	238	
249.08046	200	1+
249.09530	190	1+
249.24586	200	1+
249.98652	318	1+
251.03582	210	
251.07283	488	1+
252.15624	508	1+
252.98037	258	1+
253.16016	304	1+
254.04707	246	1+
254.89021	486	
254.95679	210	
255.17357	328	1+
255.22935	900	1+
256.01738	204	
256.04187	210	
256.21948	172	1+
257.88970	270	
259.03020	286	1+
259.10458	216	1+
259.88635	232	
260.00038	286	1+
260.98674	330	1+
261.99163	216	1+
262.82918	142	1+
262.90449	158	1+
263.02644	494	1+
263.05573	376	1+
263.10567	434	1+
263.86464	222	1+
263.99164	218	
264.02463	266	1+
264.20731	284	1+
264.66534	146	1+
264.95429	318	1+
265.16287	198	1+
265.95767	268	1+
266.90806	248	1+
267.00065	960	1+
268.97539	218	
269.08436	314	1+
270.11074	378	1+
270.95944	276	1+
271.00125	264	1+
271.03784	350	1+
272.96992	262	1+
273.09916	220	1+
273.18605	1418	1+
274.00676	554	1+
274.88042	236	1+
275.14715	274	1+
276.08140	478	1+
276.21037	398	1+
277.02872	318	1+
279.97520	210	1+
280.94105	294	1+
281.01284	226	
281.04874	288	
281.13196	728	1+
282.25752	968	1+
282.27784	594	
283.08727	314	1+
283.26140	830	1+
284.09049	390	1+
284.91854	200	1+
285.00735	1352	1+
285.18222	224	1+
285.94297	308	
287.10595	296	1+
287.96679	204	1+
288.06360	402	1+
289.08820	190	1+
289.88345	396	
290.11647	226	
291.19686	744	1+
292.05741	214	
293.06271	370	
293.18899	348	1+
293.87793	404	1+
294.05139	178	1+
295.87981	348	1+
295.91901	1094	1+
296.97131	252	1+
296.99188	414	1+
297.92019	306	1+
297.99569	310	1+
298.10697	502	1+
298.23079	278	1+
298.85224	998	1+
298.87549	614	1+
298.89668	364	1+
299.06096	512	1+
299.11479	420	1+
299.14486	338	
300.22811	348	1+
300.28690	296	
300.84769	1056	1+
300.93249	404	1+
301.98535	268	1+
302.08950	370	1+
303.04645	384	1+
303.95818	308	1+
305.00998	288	1+
305.95949	236	1+
306.03299	232	
306.07856	210	1+
306.20006	134	1+
306.99360	196	
307.13349	884	1+
307.28586	292	
307.86566	202	1+
307.89090	390	
308.29398	866	1+
308.88915	530	1+
309.13869	280	1+
309.21458	228	1+
309.89051	346	1+
310.04418	198	1+
310.11595	226	
310.31045	622	1+
311.14654	298	
311.19418	228	1+
311.29163	528	1+
311.88352	398	
312.12743	446	1+
312.15209	202	
312.87075	650	1+
313.10805	222	1+
313.92878	2164	1+
314.86839	938	
315.13557	196	
315.20628	278	1+
315.86179	1934	1+
315.94013	230	1+
316.86333	1430	1+
316.88339	458	1+
316.96529	268	1+
317.02848	290	1+
318.85850	980	1+
318.93573	534	1+
320.04504	232	1+
320.17505	200	
320.86813	310	1+
321.15512	612	1+
322.16019	504	1+
322.85317	510	1+
323.08114	198	
323.96583	228	
324.14507	318	1+
324.28380	186	1+
324.85894	206	1+
325.28459	204	1+
325.80166	206	1+
325.91011	208	1+
325.98937	336	1+
326.11863	214	1+
326.25625	260	1+
327.89496	282	
328.10656	262	1+
328.15508	412	1+
328.80297	214	1+
328.98612	160	1+
330.86763	544	1+
331.15822	306	1+
332.00829	216	1+
332.09274	302	1+
332.29154	186	1+
332.87496	640	
332.90260	416	1+
333.11662	210	
333.86645	456	1+
334.63718	218	
334.90229	228	
335.32688	256	1+
335.87441	200	
335.89267	582	1+
336.11551	210	
336.17479	324	
336.32697	172	1+
336.87341	1094	1+
336.94476	1492	1+
337.09292	606	1+
337.18117	310	
337.25154	276	1+
338.13205	216	
338.18950	420	
339.08673	338	1+
339.88056	706	1+
340.01134	494	1+
340.60802	200	1+
340.86586	482	
341.01373	428	1+
341.12209	566	1+
341.87628	320	
341.98208	294	
343.89251	248	1+
345.20661	6038	1+
347.16587	212	
347.93116	222	1+
348.10936	336	1+
348.88233	350	
349.08236	354	1+
349.11206	258	1+
349.19586	222	
349.88237	298	
350.34713	274	1+
350.88251	1056	1+
350.90745	230	1+
350.97778	328	1+
351.07855	436	1+
351.15704	290	
352.04648	342	1+
352.11271	400	1+
352.15902	376	1+
353.11549	282	1+
353.31199	230	1+
353.35557	178	1+
353.87725	218	
355.06847	2200	1+
355.22633	210	
355.88320	256	1+
356.10713	208	1+
356.14756	304	1+
356.17672	162	1+
356.23864	228	
357.06627	226	1+
357.96502	246	1+
357.99075	358	1+
358.87625	664	1+
359.02772	236	
360.08701	368	1+
360.14081	346	1+
361.08983	248	1+
361.86827	290	1+
361.89360	280	1+
362.99112	226	1+
363.96300	370	1+
364.10735	302	1+
364.17474	386	1+
364.88922	208	1+
364.93565	256	1+
365.14319	326	
365.24910	258	1+
365.84389	170	1+
366.11055	348	1+
366.14808	274	
367.16903	700	1+
367.88099	346	1+
367.96278	368	1+
368.88528	242	1+
368.96667	218	1+
368.99649	282	1+
369.06864	380	1+
369.10375	362	1+
369.21262	368	1+
369.25414	188	1+
369.83825	424	1+
371.15955	368	1+
371.20043	440	1+
371.98409	306	1+
372.12711	234	
372.98320	174	1+
373.13384	226	
373.26288	398	1+
373.82795	484	1+
374.13167	212	
374.82803	316	1+
375.08494	436	1+
375.13324	202	
376.00864	200	1+
376.11693	690	1+
376.25512	144	1+
376.34774	404	1+
376.88351	680	1+
377.15052	306	1+
377.26030	182	1+
377.97261	172	1+
378.31947	202	1+
379.13996	218	
380.20083	328	1+
380.60386	92	1+
381.02888	284	1+
381.06939	240	1+
381.12309	272	
381.85976	392	1+
382.29225	344	1+
382.86426	232	1+
383.15649	230	
383.28199	394	1+
383.32646	282	
384.04606	244	1+
384.09522	352	1+
384.17955	520	1+
384.32630	324	1+
385.18364	412	1+
385.23178	326	1+
385.97240	208	
386.98768	200	1+
387.57337	204	1+
387.83685	454	1+
388.83907	278	1+
388.92231	220	1+
390.07146	218	1+
390.11572	258	
390.23002	124	1+
390.84191	910	
390.90209	410	1+
391.10124	278	1+
391.84134	1052	1+
391.90844	280	1+
392.42625	206	1+
392.86476	966	1+
394.10617	576	1+
394.26650	196	1+
394.83480	1642	1+
394.95741	164	1+
395.06215	292	1+
395.10953	438	1+
395.13236	272	
395.17947	278	
395.35245	324	1+
396.06520	178	1+
396.14048	734	1+
396.19246	238	
396.21798	436	1+
396.88802	200	1+
398.19466	702	1+
399.03247	352	1+
399.26658	228	
399.85728	174	1+
400.22807	318	
401.09472	388	1+
401.12009	292	1+
401.16336	296	1+
401.24360	448	1+
401.73407	124	1+
402.18160	488	1+
403.23016	588	1+
403.86917	692	1+
403.99154	204	
404.23391	348	1+
405.03786	378	1+
405.21494	286	1+
407.22196	336	1+
407.29743	208	
407.86886	274	
408.06656	278	1+
408.14569	352	1+
408.85026	2040	1+
408.99871	264	1+
409.36051	370	1+
410.12393	558	1+
410.84101	452	1+
410.87514	1264	1+
411.22277	196	
411.85923	350	
411.98441	314	1+
412.12493	446	1+
412.31203	258	1+
412.77941	128	1+
412.84622	3396	1+
413.07499	308	
413.09183	280	
413.15767	374	
413.21553	332	1+
414.18453	220	
415.19543	516	
415.38453	214	1+
416.17919	304	
416.38410	146	1+
417.25302	256	1+
417.72911	186	1+
418.04583	192	1+
418.17126	696	1+
418.18253	234	
418.22493	626	1+
418.34102	206	1+
418.39848	258	1+
419.17563	482	1+
420.14177	624	1+
420.41885	210	1+
421.08527	308	1+
421.21338	220	
421.34453	202	
422.86878	236	
423.12050	196	
423.26000	200	1+
423.86730	548	1+
423.94011	188	1+
424.05198	452	1+
424.17283	382	1+
425.02976	212	1+
425.27727	222	1+
426.10827	292	1+
426.24483	526	1+
426.37664	304	1+
426.85906	1884	1+
427.13650	264	
427.25061	370	1+
427.98539	226	1+
428.13765	1062	1+
428.22802	380	
428.88532	2142	1+
429.19035	200	
429.22600	240	
429.96475	204	1+
430.13402	464	1+
430.21303	406	
430.24147	400	1+
430.85928	2932	1+
430.88153	958	
431.17270	812	1+
431.19726	236	1+
431.21931	240	
431.27491	254	1+
431.86458	1712	1+
432.14424	210	
433.85401	586	
433.88952	494	1+
434.07634	246	1+
435.86147	778	1+
436.19299	280	1+
437.09708	206	
438.10365	218	
439.08047	204	1+
439.22168	240	
439.26579	196	1+
439.85131	166	1+
439.89446	470	1+
440.18769	306	1+
440.33514	210	1+
441.01519	230	1+
441.19176	224	1+
441.23700	498	1+
441.36844	196	1+
441.43944	154	1+
442.13427	322	1+
442.24080	354	1+
442.70828	138	1+
442.83885	216	
443.18568	390	1+
444.41727	226	1+
444.87155	3412	1+
446.00578	208	1+
446.15161	718	1+
446.29151	420	1+
446.89498	556	1+
447.01077	142	1+
447.26006	358	1+
448.89503	390	
449.14651	258	
449.18600	484	1+
449.87700	1396	1+
450.00257	256	1+
450.03763	264	1+
450.10965	330	1+
451.00820	176	1+
451.23275	430	1+
451.41124	150	1+
451.81674	154	1+
451.87053	280	1+
452.08282	164	1+
452.35430	202	1+
452.80359	164	1+
453.05358	208	1+
453.26482	368	1+
453.74468	180	1+
453.87249	532	1+
454.19282	314	
454.98240	162	1+
455.14353	252	
455.16570	212	
455.20600	202	
456.24911	206	
456.29331	320	1+
457.18842	198	
457.79653	202	1+
457.87943	312	1+
457.90513	510	1+
458.12829	374	1+
458.71432	158	1+
458.88472	176	1+
460.16673	342	1+
460.43480	264	1+
462.88079	784	1+
464.16777	470	1+
464.38649	214	
464.88877	758	1+
465.05080	344	1+
465.13692	280	1+
467.18629	568	1+
467.72438	272	1+
467.88698	4164	1+
469.17049	230	
469.81874	140	1+
469.98321	264	1+
470.16246	210	
470.19728	266	
470.99023	214	1+
471.17745	226	
471.23837	260	
471.46184	166	1+
472.11655	360	1+
472.34800	236	1+
472.87025	352	1+
472.96350	160	1+
473.32381	292	
473.35293	154	1+
474.21179	266	1+
474.25894	292	
474.30646	200	
475.34040	204	
476.03523	242	1+
478.29595	398	1+
479.35562	168	1+
479.52827	118	1+
479.95773	152	1+
480.83524	228	1+
481.29829	308	1+
482.30019	246	1+
484.30616	262	1+
484.42387	172	1+
485.89703	2016	1+
486.14285	168	1+
487.11257	444	1+
487.20065	520	1+
487.23713	312	
487.27122	648	
487.39909	522	1+
487.86516	162	1+
488.11598	372	1+
488.27214	306	
489.25526	1306	1+
489.30947	216	
491.19877	242	1+
491.28187	328	1+
491.37995	244	1+
491.42612	512	1+
492.12047	306	1+
493.35439	436	1+
493.37990	260	1+
493.40775	214	
494.01379	220	1+
494.45768	392	1+
495.10500	244	
495.33080	286	1+
496.29706	324	1+
497.43306	300	1+
497.65648	212	
498.04108	138	1+
498.24855	268	1+
498.34261	492	1+
499.25034	160	1+
499.93023	238	1+
500.42015	346	1+
500.79682	196	1+
501.18169	238	1+
502.00324	150	1+
502.06627	114	1+
503.13059	988	1+
503.31719	194	1+
503.40993	198	1+
504.76830	298	1+
504.92296	276	1+
505.24350	86	1+
505.43721	162	1+
505.92527	228	1+
506.12151	196	1+
508.19442	342	1+
508.68872	126	1+
509.21278	548	1+
509.38172	1046	1+
509.51091	122	1+
509.68420	118	1+
509.91462	252	1+
510.00387	180	1+
510.05926	936	1+
510.14836	224	1+
510.21817	434	1+
510.31996	202	
510.46885	942	1+
510.76202	204	1+
511.24072	458	1+
511.27425	564	1+
511.35346	272	
511.40878	328	
511.44363	788	1+
511.47645	702	1+
512.27741	440	1+
512.33025	366	1+
512.40031	1072	1+
512.65873	162	1+
513.13105	1394	1+
513.20144	678	1+
513.32780	494	1+
513.37392	316	
513.66685	168	1+
514.18692	240	1+
514.36003	476	1+
514.51002	372	1+
515.25208	218	1+
515.29551	204	1+
515.36547	354	1+
516.18851	250	1+
516.39909	482	1+
516.43366	734	1+
516.61815	154	1+
517.17981	160	1+
517.21019	188	1+
517.35859	586	1+
517.43863	536	1+
517.46510	312	1+
518.07779	184	1+
518.18522	106	1+
518.21225	180	1+
518.32467	230	1+
518.88779	194	1+
520.18511	228	1+
520.27405	262	1+
521.77928	172	1+
522.22399	262	1+
522.32494	214	1+
523.23126	160	1+
523.32734	144	1+
524.13350	178	1+
524.49881	248	1+
525.87988	176	1+
526.27504	348	1+
526.61390	250	1+
526.91140	256	1+
527.05422	296	1+
527.13080	264	1+
527.38784	460	
527.43635	246	
527.50561	1830	1+
527.54476	1602	1+
527.91812	280	1+
528.03872	194	1+
528.10623	230	1+
528.19157	322	1+
528.39259	1010	1+
528.42051	938	1+
528.47186	374	
528.51047	1480	1+
528.69369	264	1+
528.82571	138	1+
529.19456	204	1+
529.24839	472	1+
529.27722	234	
529.30740	242	
529.35451	422	
529.47598	336	
529.69660	180	1+
530.01764	410	1+
530.25289	412	1+
530.30521	284	
530.33880	354	
530.45357	1780	1+
530.48701	4058	1+
530.51824	396	
530.79368	194	1+
531.13628	356	1+
531.29283	506	1+
531.34821	1864	1+
531.40719	438	
531.53497	412	1+
531.64178	104	1+
531.95062	142	1+
532.14036	228	1+
532.26962	650	1+
532.30752	736	1+
532.39514	734	1+
532.77131	102	1+
532.93081	172	1+
533.02047	212	1+
533.10839	198	
533.21457	212	1+
533.27514	560	1+
533.30888	602	1+
533.35256	818	1+
533.43615	484	1+
533.47141	510	
533.93380	134	1+
534.08489	222	1+
534.13782	90	1+
534.46361	1192	1+
534.50067	986	1+
534.53601	216	1+
534.91196	130	1+
535.25464	286	
535.38338	422	1+
535.41062	460	1+
535.42998	382	1+
535.98635	276	1+
536.15454	274	1+
536.31785	228	
536.33779	252	
536.38576	310	1+
536.41611	336	1+
536.58185	238	1+
END IONS

###FS:    #m/z: 363.95636 #charge 1+
###MS: 6
###MSMS: 8
BEGIN IONS
TITLE=Cmpd 5, +MS2(363.9564), 28.0-35.0eV, 0.2min #8
RTINSECONDS=7.8865
SCANS=6,8
PEPMASS=363.95636	265068
CHARGE=1+
189.87000	124	
191.95554	388	1+
197.95726	136	
209.94440	682	1+
212.87795	180	
212.89711	132	
213.06090	138	
221.99225	140	
222.95198	1376	1+
224.94844	1832	1+
226.94772	3172	1+
227.09851	136	
227.63679	120	
227.93040	212	
228.94267	3872	1+
229.02625	332	1+
229.07650	142	
230.88853	500	1+
231.82579	94	1+
232.96249	154	
233.13148	238	1+
234.88868	178	
238.10037	124	
238.96729	144	
239.21582	144	
240.02832	124	
240.07572	126	
240.94159	142	
240.96304	820	1+
241.03658	142	
241.06007	226	
242.87975	402	1+
242.96022	444	
243.88370	324	1+
243.95149	232	
244.03849	490	1+
244.86563	308	1+
244.95800	2130	
245.94095	470	
246.05580	134	
246.89967	136	
246.95365	2734	1+
247.16493	126	
248.89995	272	
249.03795	506	
250.94837	158	
252.22759	180	
252.38565	122	
253.07089	240	1+
253.22153	130	
254.09410	478	1+
256.06794	126	
258.88183	256	1+
258.97211	254	
259.10154	210	1+
260.03942	176	1+
260.96878	154	
263.05441	128	
264.07691	178	
264.88268	130	
264.91084	132	
265.01757	208	1+
265.12791	150	
266.24313	212	
267.89359	148	
267.97239	324	
268.96342	826	1+
268.97486	326	
269.96840	586	1+
270.95823	140	
272.98753	152	
274.01659	246	1+
274.09237	240	1+
275.05542	134	
277.08110	120	
277.09876	136	
277.26106	148	1+
277.88229	130	
279.10920	154	
280.25854	234	1+
280.88016	196	
280.95138	160	1+
281.01131	188	
281.99226	136	
282.66315	156	
283.02766	140	
283.06929	418	1+
283.12271	152	
285.09350	160	
285.84200	150	
285.94283	214	
286.84503	134	
286.91287	120	
288.00430	184	
288.06534	768	1+
291.08324	228	
292.06125	374	1+
294.09643	130	
296.02665	122	
297.11862	202	
297.14938	146	
297.97478	142	
298.08863	508	1+
298.13900	126	
298.58559	188	
299.05243	166	1+
299.07704	184	1+
300.22876	164	
301.16765	132	
302.17037	132	
302.22302	392	
302.90513	162	
303.05696	358	1+
303.13526	200	1+
303.85820	152	
304.06213	242	1+
304.15944	148	
304.25934	190	
305.27229	128	
306.02821	276	1+
306.28884	156	
307.02901	292	1+
307.25212	120	
307.28528	296	
307.78784	374	1+
308.11787	130	
308.16525	214	1+
308.29425	594	1+
308.95629	324	1+
308.98411	130	
310.28201	186	1+
310.30697	534	1+
310.87421	124	
311.12646	148	
311.14687	188	
316.18080	138	1+
317.85965	130	
318.07133	120	
318.14335	140	
318.59651	202	
318.93462	126	
319.08344	212	1+
319.29028	206	1+
319.89005	236	1+
319.93182	124	
320.31819	142	
321.12235	146	
322.10395	120	
322.92823	398	1+
323.01485	678	1+
323.13203	146	
324.01742	480	1+
324.24593	716	1+
324.29851	134	
324.32416	158	
324.99017	140	
325.03633	140	
325.16210	242	1+
325.78035	206	
326.96737	266	
327.11207	300	1+
327.27217	188	
327.79683	144	
328.88404	160	
331.19326	134	
332.09196	376	
333.09126	220	
334.97624	168	1+
336.32685	134	
336.88487	122	
336.94346	298	
337.09468	124	
337.35279	132	
338.09551	310	1+
338.98633	140	1+
339.09826	180	1+
340.18470	132	
340.93834	340	
342.27864	194	
342.36292	126	
342.88933	252	1+
343.08233	138	
343.15892	144	
343.22415	242	1+
343.27339	174	
343.79252	124	
344.13753	142	
344.25740	170	
344.29080	128	
344.97226	140	
345.96800	140	
346.08142	130	
346.23160	286	1+
346.96045	128	
347.30543	258	1+
348.00616	214	1+
349.25410	228	1+
349.32069	696	1+
350.18098	212	
350.33783	240	1+
353.12316	166	
357.05307	204	
357.22228	126	
358.89645	200	1+
359.11416	282	1+
359.21290	290	1+
360.11774	206	1+
360.17662	182	
360.89700	236	1+
361.16036	320	1+
361.25827	180	
362.11056	152	
363.09874	180	
363.23043	184	1+
363.26647	120	
363.33200	122	
364.09528	262	1+
364.18415	354	1+
364.20728	216	
364.25364	132	
364.29617	126	
364.80100	192	1+
365.11777	134	
365.28411	502	1+
365.31857	122	
365.38723	174	
366.32614	868	1+
366.36873	244	
367.09091	188	
367.33132	718	1+
368.21177	146	
368.30519	260	1+
368.42420	1218	1+
END IONS

###FS:    #m/z: 833.99298 #charge 2+
###MS: 6
###MSMS: 9
BEGIN IONS
TITLE=Cmpd 6, +MS2(833.9930), 28.0-35.0eV, 0.2min #9
RTINSECONDS=8.659
SCANS=6,9
PEPMASS=833.99298	230180
CHARGE=2+
221.13704	366	
225.11011	430	
227.19890	43346	1+
233.04540	856	
239.14723	680	1+
241.10473	606	1+
243.12159	2098	1+
246.03799	1256	1+
246.58927	370	1+
248.03323	18108	1+
253.21515	464	1+
255.12245	432	1+
255.23028	117922	1+
257.13780	570	1+
259.12149	838	1+
263.05531	3762	1+
265.16311	616	1+
269.13678	1880	1+
271.15281	438	
271.22611	3252	1+
275.05772	970	1+
275.14800	408	
277.07058	1538	1+
283.17295	1434	1+
283.26111	3894	1+
285.13011	374	
286.13711	374	
287.14837	3868	1+
290.04227	444	
290.06415	1344	1+
291.05018	592	
292.05961	23452	1+
294.19631	384	
297.06468	408	1+
299.25691	2852	1+
301.16372	682	1+
303.05592	332	1+
306.07831	3310	1+
307.08259	2986	1+
307.17252	382	
308.21366	344	
309.18814	1062	1+
309.27747	1182	1+
311.29276	1720	1+
313.16322	1920	1+
315.25143	1210	1+
319.08371	1360	1+
320.05447	870	1+
321.09738	1724	1+
322.19512	370	1+
324.08246	526	1+
325.63000	800	1+
327.17434	496	1+
327.20010	1136	1+
331.17343	3914	1+
333.18843	712	1+
334.08884	1436	
335.07864	1008	
336.08618	31972	1+
336.24725	386	1+
338.62941	288	1+
339.32409	420	
340.63549	410	1+
343.28237	666	1+
344.08817	296	1+
348.18608	610	1+
350.10453	2676	1+
351.10868	2078	1+
352.18120	568	1+
355.06763	654	
356.18476	1730	1+
357.19071	1728	1+
358.67425	406	
359.27733	3290	1+
363.10848	820	1+
364.08370	1186	1+
364.32834	332	1+
365.22493	432	1+
366.13178	578	1+
371.22691	930	1+
375.20055	6132	1+
376.11254	382	
378.09725	614	
378.11660	1066	
379.10050	874	
379.12096	560	
380.11209	26104	1+
381.26154	1030	1+
385.12130	502	1+
387.18183	1116	1+
387.30874	3110	1+
387.37229	268	1+
388.22306	368	
390.22498	392	1+
391.10196	352	
392.11519	1588	1+
393.69925	870	1+
394.12986	2228	1+
395.13438	1580	1+
397.23988	384	
403.11178	546	1+
403.30471	964	1+
405.32047	360	
406.13031	1300	1+
407.13573	950	1+
409.14905	1122	1+
409.29404	698	1+
410.21042	334	
412.13777	936	1+
413.14159	592	1+
414.68685	318	1+
415.21121	940	1+
415.25154	1634	1+
416.18579	538	1+
417.15109	362	1+
419.13159	488	1+
419.22624	7216	1+
419.72039	746	1+
422.14161	748	
423.12855	920	
424.13830	19138	1+
425.22773	1380	1+
425.28932	1996	1+
425.32602	296	1+
427.14492	752	1+
429.22013	608	1+
431.20756	3190	1+
431.33683	472	
431.73501	368	
432.23041	1774	1+
435.23356	516	1+
437.14286	540	
438.15057	376	
439.15903	1456	1+
439.20306	338	
442.02365	472	1+
444.21383	1796	1+
447.32700	386	1+
449.34537	482	1+
451.16055	374	
452.13137	760	
453.13501	400	
453.17443	422	
453.31858	1566	1+
454.23451	588	
455.16386	1186	1+
456.16643	946	1+
457.31240	324	1+
458.22794	364	
459.23796	3192	1+
459.27643	878	1+
461.21588	1140	1+
463.25253	5282	1+
464.13238	1040	1+
467.15404	956	
468.16456	11764	1+
469.23791	632	
469.31526	2942	1+
470.09467	330	1+
471.13652	492	1+
474.23133	434	1+
474.35467	570	1+
475.23401	6298	1+
475.75840	412	
479.15648	640	1+
481.25869	348	
482.17586	348	
483.18793	1444	1+
485.16428	678	1+
485.25641	2540	1+
485.35833	292	1+
485.76109	774	
489.26015	1948	1+
490.15433	1106	1+
495.19051	1092	1+
495.22309	872	1+
496.15714	482	
497.34518	2400	1+
498.27271	430	
498.76577	2484	1+
501.19573	338	
501.25540	676	
501.27979	688	1+
502.07376	314	1+
502.18184	484	1+
502.24521	1422	
503.26454	6862	1+
503.29898	494	
503.35481	400	
504.17345	596	1+
504.93421	344	1+
505.18218	348	1+
506.10020	362	1+
506.26134	4900	1+
506.76876	1092	1+
507.27668	3142	1+
508.16293	1788	1+
508.19083	576	1+
509.25761	504	1+
509.30589	480	
509.36493	872	1+
509.42171	360	1+
511.18258	536	
511.25804	1710	1+
511.77152	778	1+
512.19007	6934	1+
513.34066	2894	1+
515.03715	452	1+
516.22432	1284	1+
516.36461	610	1+
516.76195	248	1+
517.19250	440	
518.03311	330	1+
518.18165	290	1+
518.19019	368	
518.24773	1276	1+
518.27085	424	
519.05023	294	1+
519.20389	6064	1+
519.26133	8382	1+
519.39132	496	1+
520.39316	316	1+
520.77942	726	
521.77924	1270	1+
522.06947	308	1+
522.18561	986	1+
523.25969	1096	1+
524.31439	344	1+
525.21668	1092	1+
525.33456	282	1+
525.39054	404	1+
526.20765	1014	1+
527.19303	572	1+
528.28816	1484	1+
529.17732	482	1+
529.22189	324	1+
529.32842	322	1+
530.20292	650	1+
531.22297	392	1+
531.25123	702	1+
531.29077	346	
531.30550	1412	1+
532.22318	298	1+
532.25113	476	1+
534.21192	1526	1+
535.18272	354	
535.23361	704	1+
536.18753	514	
536.26218	330	
537.21102	2270	1+
537.26370	884	1+
537.39723	676	1+
538.27476	976	1+
539.30914	1342	1+
539.43118	248	1+
539.73738	314	1+
540.18495	686	1+
541.25200	422	1+
541.37160	3584	1+
542.14528	682	1+
543.14850	448	1+
543.21166	786	1+
543.27498	466	
545.27628	1184	1+
546.24114	716	1+
546.28068	958	1+
546.32608	376	
546.37657	770	1+
547.18733	1012	1+
547.29090	9554	1+
550.19564	950	1+
550.43059	492	1+
551.49970	474	1+
552.18435	1248	1+
552.21141	456	1+
552.38240	404	1+
553.23260	650	1+
553.32748	1100	1+
554.19784	1634	1+
554.57691	260	1+
556.21944	2932	1+
556.30117	2784	1+
556.33601	332	
557.36703	2370	1+
559.09333	364	1+
560.22383	324	1+
560.34415	1296	1+
561.27544	1536	1+
562.04708	250	1+
562.18675	662	1+
563.08182	292	1+
563.28854	10350	1+
563.80744	2096	1+
564.14064	418	1+
565.48068	340	
566.20750	796	1+
567.18132	666	1+
568.21818	1088	1+
569.24777	280	1+
569.33523	632	1+
572.23329	604	1+
574.29178	646	1+
574.34295	918	1+
575.84696	938	1+
576.38639	762	1+
577.28356	406	
578.13533	536	1+
578.31148	606	
578.81117	2054	1+
580.21584	1382	1+
581.23877	1110	1+
581.41725	466	1+
583.20615	1024	1+
584.21030	1146	1+
584.33806	430	
585.32716	458	
585.39718	2434	1+
586.24928	550	1+
586.31506	2968	1+
588.24486	778	1+
589.05020	426	1+
589.30552	1388	1+
589.39377	700	1+
590.27434	740	1+
590.30918	1094	1+
590.36063	354	
590.40223	448	1+
590.74372	294	1+
590.84550	978	1+
591.22027	1256	1+
591.31626	7656	1+
591.84796	752	1+
592.21924	1014	1+
593.22618	814	1+
594.32271	4106	1+
595.40306	342	1+
596.11804	306	1+
596.21331	1704	1+
597.20402	678	1+
598.22934	1352	1+
599.32220	1488	1+
601.16159	436	1+
601.25382	402	
601.39168	2922	1+
601.44221	330	1+
602.27956	602	1+
604.35680	1422	1+
604.37393	804	1+
605.29654	708	
606.19176	316	1+
606.23272	824	1+
606.29839	592	
606.30087	1226	1+
606.98373	294	1+
607.31490	9596	1+
607.41923	664	1+
607.84030	418	
608.25320	870	1+
608.83211	422	
609.17291	378	1+
609.22878	1232	1+
610.23663	994	1+
611.23607	602	1+
611.35596	1108	1+
612.31937	1438	1+
613.42482	634	1+
614.35834	1246	1+
615.33299	3268	1+
615.83793	492	
616.50674	306	1+
617.26471	334	1+
617.42698	384	1+
618.42860	264	1+
619.31364	1302	1+
620.40805	552	1+
621.23875	1056	1+
622.22791	576	1+
624.23900	1058	1+
624.24359	1510	1+
624.31691	1194	
624.40595	256	1+
625.12607	298	1+
625.44901	536	1+
626.25048	484	1+
626.36943	1478	1+
626.87373	1284	1+
627.87869	894	1+
628.23450	550	1+
629.35026	1164	1+
629.42352	2848	1+
629.84696	350	
632.38204	852	1+
633.32789	1542	1+
634.30076	1270	1+
634.37729	968	
634.42713	888	1+
634.87185	1344	1+
635.30158	712	1+
635.34300	8438	1+
635.86969	960	1+
636.23537	792	1+
637.85308	2502	1+
638.32576	674	
638.32760	3936	1+
638.78646	632	1+
639.09434	422	1+
639.83277	564	1+
640.01551	444	1+
640.13881	564	1+
640.23774	2238	1+
640.37055	558	
641.01703	316	1+
641.44306	436	1+
642.26774	1622	1+
644.27928	7018	1+
644.38192	390	
645.35468	422	
645.41844	1724	1+
646.13887	350	1+
647.22628	512	1+
648.39069	1178	1+
649.25423	1078	1+
650.32551	570	1+
651.34231	6272	1+
653.25880	670	1+
654.39628	408	
655.26357	1020	1+
655.79105	370	1+
656.28650	650	1+
657.31468	498	1+
657.34390	886	1+
658.25156	358	1+
658.44027	372	1+
658.73960	300	1+
659.03238	320	1+
659.33208	748	1+
661.13686	450	1+
662.14191	368	1+
662.33714	1268	1+
662.38786	874	
662.82403	354	1+
663.31597	1360	1+
664.07361	676	1+
664.24056	448	1+
664.43255	556	
665.26237	430	1+
665.35708	1856	1+
665.45508	420	1+
665.72705	286	1+
665.85830	236	1+
666.27820	666	1+
667.79930	326	1+
668.01709	314	1+
668.27169	1718	1+
668.34323	838	
668.43203	764	1+
669.76231	636	1+
670.17189	442	1+
670.33963	440	1+
671.32820	804	1+
671.39813	3010	1+
672.06798	648	1+
672.79252	400	1+
673.33729	778	1+
673.45254	1434	1+
673.71074	388	1+
674.34047	580	1+
675.23737	248	1+
675.77652	340	1+
676.36014	2206	1+
676.51533	444	1+
677.04140	296	1+
677.35920	2198	1+
677.51598	444	1+
678.40931	804	1+
678.85447	424	1+
679.36804	4390	1+
679.42973	816	1+
680.80263	278	1+
681.87750	1112	1+
682.37029	2718	1+
684.26341	3450	1+
685.07497	328	1+
685.20793	254	1+
685.29858	914	1+
686.07772	250	1+
686.28060	2860	1+
686.37470	488	1+
687.19774	332	1+
687.33705	260	1+
687.40924	1046	1+
687.57395	318	1+
688.20750	344	1+
688.98199	298	1+
689.36959	800	1+
689.44428	1204	1+
690.31615	626	1+
691.28127	324	1+
691.96483	262	1+
692.34858	1104	1+
692.46696	982	1+
693.28391	490	1+
693.35266	1482	1+
694.21404	644	1+
694.71979	484	1+
695.36667	4648	1+
695.75876	290	1+
696.37006	4106	1+
696.88236	714	1+
697.13334	986	1+
698.28362	1790	1+
699.29029	1080	1+
699.31912	1122	1+
699.41468	864	1+
700.29500	1516	1+
700.39727	3508	1+
700.91207	1962	1+
701.49219	736	1+
702.49961	502	1+
705.28233	462	1+
705.88680	546	
706.48993	734	1+
707.33184	678	1+
707.49466	464	1+
708.34786	580	1+
708.45610	1094	1+
709.30468	1108	1+
709.45836	738	1+
709.50749	402	1+
710.09319	332	1+
710.39179	922	1+
710.78685	622	1+
712.34627	2790	1+
713.26459	482	1+
714.52009	324	1+
716.02316	756	1+
716.07419	286	1+
716.28993	1102	1+
717.06978	318	1+
717.47641	1598	1+
718.35895	740	1+
719.04947	352	1+
719.25329	450	1+
719.40630	950	1+
720.26833	406	1+
721.38093	1680	1+
721.47375	778	1+
722.22313	540	1+
722.42890	780	
722.44195	914	1+
723.29911	564	1+
723.39894	2576	1+
724.03836	454	1+
724.29382	378	1+
724.50761	364	1+
725.03961	366	1+
725.38099	2174	1+
725.46748	676	1+
725.53190	590	1+
726.17493	476	1+
726.30496	1022	1+
726.38599	1744	1+
727.46107	912	1+
728.29866	2662	1+
729.24380	1096	1+
730.30245	2430	1+
730.35729	1050	1+
731.11472	340	1+
731.37806	1510	1+
732.46924	1122	1+
733.47469	906	1+
733.84386	312	1+
735.41232	828	
736.25882	472	1+
736.26541	1082	1+
737.22178	556	1+
737.29077	954	1+
737.38026	2246	1+
737.50010	404	
737.54952	1042	1+
738.08983	784	1+
738.32066	490	1+
738.38006	660	1+
739.71609	310	1+
740.32297	732	1+
740.39644	2142	
740.52143	1920	1+
740.90602	928	1+
740.95324	284	1+
741.35833	524	1+
741.53233	1442	1+
742.30893	1218	1+
743.30315	1380	1+
744.40584	1762	1+
744.44613	622	
744.93746	2218	1+
745.36950	664	1+
745.52185	474	1+
746.28965	1310	1+
746.42592	2226	1+
746.72540	292	1+
746.76833	314	1+
747.18904	368	1+
747.38466	680	1+
748.48950	664	1+
749.38122	628	1+
750.31170	700	1+
750.38416	448	1+
750.44595	1028	
751.16620	430	1+
751.49713	966	1+
752.04446	400	1+
752.16292	448	1+
752.35507	504	
752.39613	328	
752.44745	1576	1+
752.53585	744	1+
753.04702	320	1+
753.33087	366	1+
754.36649	350	
754.40325	2124	1+
754.48002	848	1+
754.91053	976	1+
755.01688	308	1+
755.91504	764	1+
756.32033	1942	1+
756.39534	2182	1+
756.51883	702	1+
757.32584	1984	1+
757.46533	670	
758.37009	320	1+
758.46641	526	
758.85942	278	1+
759.30844	1670	1+
760.31224	1504	1+
761.24684	410	1+
761.42759	368	
761.49988	1606	1+
762.25258	286	1+
762.38324	1900	1+
762.50462	1582	1+
762.80791	286	1+
763.42503	380	
764.39587	1126	1+
765.40226	1810	1+
766.27775	424	1+
766.29637	650	1+
766.45586	818	
766.95034	2636	1+
767.27056	216	1+
767.44707	4380	1+
768.09722	288	1+
769.33377	1028	1+
769.91755	556	1+
770.37692	1968	1+
770.59113	360	
771.34264	460	1+
771.48832	2320	1+
772.31610	2834	1+
772.38888	1154	1+
772.48636	2470	1+
772.73372	372	1+
773.20466	288	1+
773.39046	796	1+
774.35150	5184	1+
774.55961	618	1+
774.63212	286	1+
774.88875	536	1+
775.44013	1604	1+
776.39715	388	1+
776.48798	560	1+
777.31317	540	1+
778.37390	486	1+
778.52774	764	1+
778.55226	782	1+
779.17423	668	1+
779.73912	592	1+
779.83421	238	1+
780.17680	562	1+
780.39939	2860	1+
780.46525	2566	
780.52025	646	
780.74446	486	1+
780.96453	1524	
781.32083	662	1+
781.88170	484	1+
782.48053	912	1+
782.77720	322	1+
783.33370	1082	1+
783.36009	908	1+
783.42037	3286	1+
784.42426	2878	1+
785.50840	352	1+
785.66331	258	1+
786.56841	296	1+
786.86754	218	1+
786.92399	436	1+
787.39597	1150	1+
788.33646	1988	1+
788.45773	1212	1+
788.46940	1282	
788.56279	680	1+
788.60731	306	1+
788.66944	356	1+
788.96215	4216	1+
789.09781	412	1+
789.22223	358	1+
789.33715	1916	1+
790.22952	254	1+
790.40516	1368	1+
791.47092	2028	1+
791.64266	270	1+
792.47606	1144	1+
792.76802	356	1+
793.21163	310	1+
793.40899	1154	1+
793.55664	354	
793.76852	240	1+
793.97194	600	1+
794.58370	552	1+
794.67039	836	1+
795.03840	372	1+
795.29050	376	1+
795.48545	1886	1+
795.56197	1244	1+
795.63937	400	1+
795.67289	718	1+
795.68935	588	1+
796.03387	272	1+
796.38624	870	1+
796.47365	2222	1+
796.52046	1402	1+
796.52852	1282	1+
796.60786	702	1+
797.28892	970	1+
797.41270	2322	1+
798.42413	1510	1+
798.67279	540	1+
798.68881	678	1+
799.34388	1324	1+
799.79210	330	1+
800.34761	1340	1+
800.38806	2552	1+
800.62844	678	1+
801.35092	952	1+
801.41895	768	1+
801.60063	306	1+
802.48445	340	
802.52868	732	1+
802.97153	422	
803.46034	6716	1+
803.52981	624	1+
803.74451	490	1+
804.33922	2130	1+
804.93162	488	1+
805.40042	912	1+
805.93355	384	1+
806.41211	1056	1+
806.49537	420	1+
807.41610	1986	1+
807.43813	576	1+
808.42032	1048	1+
808.50843	646	1+
808.54466	546	1+
809.37221	658	1+
810.39120	830	1+
810.43612	556	
811.27235	366	1+
811.33413	370	1+
811.43711	824	1+
811.46935	688	
811.65651	986	1+
811.80521	298	1+
811.99008	538	
812.27963	286	1+
812.57560	592	1+
812.66838	866	1+
812.72106	376	
813.11343	382	1+
813.43172	1822	1+
813.60247	1334	1+
813.72299	368	
814.35890	1288	1+
814.43510	1548	1+
816.34358	2800	1+
816.54914	1120	1+
816.68217	518	1+
816.77087	436	1+
817.42915	240	1+
817.55652	920	1+
817.64268	446	1+
817.67924	330	1+
817.77436	348	1+
818.35685	3024	1+
818.44789	736	1+
818.64049	528	1+
819.09618	428	1+
819.70694	450	1+
819.74624	554	1+
820.18601	442	1+
820.42416	1494	1+
820.51863	806	1+
821.47868	1138	1+
821.52358	596	1+
822.39792	510	1+
823.33454	306	1+
823.41745	2618	1+
823.54156	1178	1+
824.42686	1434	1+
824.54441	996	1+
825.36263	558	1+
825.47386	236	1+
826.16108	376	1+
826.47677	1360	1+
827.44679	2252	1+
827.49767	840	
828.04092	3922	1+
828.45257	1732	1+
828.50158	3084	1+
828.84180	542	1+
829.58756	418	
829.67876	1968	1+
830.09916	364	1+
830.35729	1134	1+
830.41664	1388	1+
830.54087	514	
830.62306	2094	1+
830.68827	2146	1+
830.70753	1050	1+
830.96470	702	1+
831.36275	762	1+
831.42092	1116	1+
831.44424	1614	1+
831.52571	2782	1+
832.18518	654	1+
832.47815	4010	1+
832.57373	394	
833.03060	620	
833.18134	668	1+
833.49944	1076	
833.60803	558	
834.10850	622	1+
834.31013	344	
834.35309	2516	1+
834.57864	896	
834.71204	474	
834.80436	1334	1+
835.20472	864	1+
835.35582	2110	1+
835.40237	762	1+
835.65784	484	
835.72541	454	
835.86259	344	
835.88109	936	1+
836.01333	684	1+
836.18260	776	1+
836.54856	2950	1+
836.60925	2040	1+
836.75230	1864	1+
837.41033	930	1+
837.64124	1598	1+
837.72832	418	
838.11945	466	1+
838.64013	440	
839.09713	412	1+
839.20571	270	1+
839.56336	632	1+
839.75530	534	1+
840.40383	1538	1+
840.46266	534	1+
840.58503	444	1+
840.82330	292	1+
841.93290	306	1+
842.35652	458	1+
842.44386	1048	1+
842.68589	386	1+
844.37425	1004	1+
844.39765	1578	1+
845.20202	332	1+
845.37713	1614	1+
847.41702	414	1+
847.45175	1530	1+
847.84202	258	1+
848.36716	2974	1+
850.43959	3038	1+
853.42457	534	1+
854.40888	1684	1+
855.42519	472	1+
855.45757	1204	1+
858.37454	728	1+
858.46324	1182	1+
860.36778	3232	1+
862.38243	2922	1+
864.45128	1844	1+
865.45326	1776	1+
867.43883	1962	1+
867.52487	562	1+
868.50730	1600	1+
868.52578	504	1+
869.32259	202	1+
870.38722	996	1+
871.39540	808	1+
871.47263	1448	1+
871.58659	328	1+
872.48425	1502	1+
873.46663	336	1+
873.66895	908	1+
874.38677	1180	1+
874.43359	766	1+
874.67511	684	1+
875.39030	1254	1+
876.45563	1734	1+
876.64547	248	1+
877.45642	1752	1+
878.37467	1348	1+
878.53973	808	1+
879.45664	1322	1+
881.50337	1074	1+
882.46171	1388	1+
883.12982	242	1+
883.41788	1082	1+
884.43928	506	1+
884.55810	638	1+
885.40424	1296	1+
886.48407	446	1+
888.40096	2116	1+
889.40470	672	1+
891.45814	1902	1+
892.41954	3416	1+
893.46322	1332	1+
894.46514	1208	1+
895.46804	2716	1+
898.47499	1024	1+
899.47646	938	1+
900.56332	222	1+
902.47623	370	1+
902.53552	292	1+
903.49073	806	1+
904.41249	3344	1+
904.46750	256	1+
906.40735	2652	1+
908.46118	308	1+
908.47461	2912	1+
909.47357	3114	1+
910.37868	1214	1+
911.42060	388	1+
912.39981	532	1+
912.47005	1114	1+
913.44908	1168	1+
914.48740	450	1+
915.49657	782	1+
918.59861	1140	1+
919.40966	470	1+
920.46261	1516	1+
921.48054	3002	1+
921.49012	288	1+
922.40302	1600	1+
922.48548	2256	1+
922.56126	840	1+
923.51144	240	1+
925.48635	536	1+
926.49399	2444	1+
928.45064	1402	1+
928.59186	206	1+
929.47237	552	1+
929.67639	670	1+
930.51565	886	1+
931.32546	812	1+
932.42015	842	1+
933.43829	1002	1+
933.51698	704	1+
935.50056	1302	1+
936.41730	1610	1+
938.48826	2760	1+
939.49548	3364	1+
939.78795	254	1+
940.58602	330	1+
942.48530	1920	1+
943.48449	1150	1+
944.47053	836	1+
945.48301	944	1+
947.42865	480	1+
948.42241	2604	1+
949.71830	422	1+
950.42960	3016	1+
951.48440	496	1+
952.48715	402	1+
952.50477	1876	1+
953.50233	1924	1+
956.49549	2798	1+
957.40891	324	1+
959.44792	720	1+
959.57708	348	1+
960.40923	460	1+
962.43716	952	1+
962.68481	876	1+
963.50013	1470	1+
963.68978	494	1+
965.42729	860	1+
966.43316	744	1+
966.51270	2382	1+
966.58792	1404	1+
967.51405	1784	1+
971.50404	3640	1+
973.44657	446	1+
973.77209	216	1+
976.45763	1008	1+
977.44820	932	1+
978.44624	790	1+
979.52115	1216	1+
979.73103	326	1+
980.44786	2962	1+
982.51331	3746	1+
983.51715	4256	1+
984.59558	702	1+
986.52784	852	1+
987.75350	676	1+
988.72748	452	1+
989.87610	416	1+
991.52809	674	1+
991.60065	264	1+
992.44384	1946	1+
993.53315	780	1+
994.46410	2224	1+
997.30417	350	1+
997.44277	534	1+
997.55417	3336	1+
998.50751	366	
999.20982	314	1+
999.51450	2496	1+
1000.52182	1564	1+
1004.39337	700	1+
1005.41345	668	1+
1006.43690	1070	1+
1006.50876	340	1+
1006.71838	482	
1007.72171	400	
1008.53262	2476	1+
1009.20876	478	1+
1009.49587	4204	1+
1010.61835	2138	1+
1010.69443	558	1+
1011.53205	494	1+
1013.51020	1004	1+
1013.85619	280	1+
1014.53679	2286	1+
1015.51595	2196	1+
1016.52093	2034	1+
1018.45686	676	1+
1018.59649	928	1+
1019.55055	866	1+
1019.66345	354	1+
1021.48167	488	1+
1024.47107	660	
1024.91964	298	1+
1025.51151	1764	1+
1026.42651	698	1+
1026.54011	3420	1+
1027.54659	4084	1+
1032.43666	978	1+
1032.59214	1128	1+
1033.66989	302	1+
1034.60445	290	1+
1035.52620	1038	1+
1036.47398	578	
1037.48259	3402	1+
1038.48725	2400	1+
1039.08488	668	1+
1042.62421	810	1+
1043.54982	4446	1+
1043.91228	268	1+
1044.48992	350	1+
1044.55059	2428	1+
1046.05245	382	1+
1046.49884	1014	1+
1047.40735	686	1+
1047.83028	402	1+
1050.49055	866	1+
1050.55786	692	1+
1050.75230	1310	1+
1051.49418	758	1+
1051.55192	346	1+
1052.57635	1700	1+
1053.51705	2790	1+
1054.64183	1918	1+
1055.56160	364	1+
1055.64439	1246	1+
1056.56384	1718	1+
1058.56366	2058	1+
1060.54561	3504	1+
1062.56544	602	1+
1064.50026	912	1+
1065.50114	662	1+
1065.94868	292	1+
1067.54781	4036	1+
1069.56146	2218	1+
1070.56452	2106	1+
1071.56840	4698	1+
1072.59123	378	
1072.94753	360	1+
1077.54133	300	1+
1080.49556	676	
1081.50580	1952	1+
1081.58293	2728	1+
1082.12779	260	1+
1082.58739	2504	1+
1084.57832	2952	1+
1088.57284	4748	1+
1089.57602	2836	1+
1094.51502	878	1+
1094.63945	1062	1+
1095.44402	826	1+
1095.52029	730	1+
1096.58362	2216	1+
1096.94861	334	1+
1097.95487	308	1+
1098.50872	878	1+
1098.60824	3408	1+
1100.58893	4056	1+
1101.59546	3190	1+
1103.56781	3876	1+
1104.57040	3712	1+
1108.55574	454	1+
1109.54234	770	1+
1112.52321	396	1+
1112.58415	2948	1+
1114.52912	1258	1+
1114.59373	3098	1+
1115.59727	3796	1+
1117.66395	680	1+
1118.59295	918	1+
1119.51981	404	1+
1119.60356	652	1+
1120.61238	684	1+
1121.62615	884	1+
1121.88973	430	1+
1122.37485	742	1+
1122.61783	706	1+
1123.46804	850	1+
1124.52157	1660	1+
1125.52378	1402	1+
1127.20386	436	1+
1127.33942	300	1+
1128.03018	354	1+
1128.20239	342	1+
1130.59930	2276	1+
1132.59890	6052	1+
1132.85009	394	1+
1134.66908	508	1+
1137.78999	428	1+
1138.69792	1290	1+
1139.61045	326	1+
1139.66635	754	1+
1140.61095	1420	1+
1141.64954	2342	1+
1142.39232	1298	1+
1143.61464	4388	1+
1144.61410	3630	1+
1144.73198	770	1+
1145.22529	318	1+
1146.61367	376	
1147.61004	412	
1148.59891	5602	1+
1150.44209	430	1+
1151.56306	804	1+
1151.62035	334	
1154.54738	586	1+
1156.55790	482	
1157.61795	2308	1+
1159.62009	5090	1+
1162.55575	884	1+
1163.27598	416	1+
1163.56364	724	1+
1164.68098	932	1+
1165.83640	430	1+
1167.56737	778	1+
1168.55961	622	1+
1170.56344	356	
1170.63858	1606	1+
1173.63152	3876	1+
1174.84449	418	1+
1175.85533	336	1+
1176.62878	7272	1+
1178.59417	510	1+
1180.30534	406	1+
1182.16819	532	1+
1182.54182	764	1+
1183.61704	444	1+
1184.63164	2000	1+
1186.61588	4212	1+
1187.56480	1072	1+
1189.63965	3578	1+
1190.56255	620	1+
1190.66923	2128	1+
1191.63109	6766	1+
1192.62464	6018	1+
1193.70919	1522	1+
1195.54422	586	1+
1196.70512	1142	1+
1199.52679	726	1+
1199.62770	512	1+
1199.65157	1354	1+
1201.63947	2382	1+
1202.50247	750	1+
1202.64261	5944	1+
1203.64505	3244	1+
1204.79529	530	1+
1208.15223	312	1+
1208.62283	626	1+
1208.70972	2298	1+
1209.62099	440	1+
1209.65303	360	1+
1209.71534	1598	1+
1212.59163	546	1+
1213.74474	284	1+
1217.79431	760	1+
1218.64973	2148	1+
1219.65187	6986	1+
1220.65497	7604	1+
1221.05749	296	1+
1221.24347	340	1+
1222.56927	370	1+
1225.57090	476	1+
1226.44320	302	1+
1226.70969	1056	1+
1227.75598	492	1+
1228.72948	450	1+
1230.58707	1892	1+
1231.45569	802	1+
1231.63771	2714	1+
1232.71985	658	1+
1233.66036	3642	1+
1233.66896	806	1+
1234.66363	2372	1+
1235.72837	1736	1+
1236.64907	8936	1+
1237.69339	1530	1+
1239.73103	2090	1+
1242.51995	416	1+
1243.32102	322	1+
1243.67206	1094	1+
1244.50512	422	1+
1246.66654	3792	1+
1246.67401	414	
1247.67058	5004	1+
1249.95989	350	1+
1250.66483	798	1+
1251.84320	342	1+
1252.59733	816	1+
1253.62540	396	1+
1253.73901	2140	1+
1255.59806	902	1+
1255.76122	546	1+
1260.68237	4242	1+
1260.94860	502	1+
1261.68796	3850	1+
1262.73565	1322	1+
1264.68222	8480	1+
1270.21808	352	1+
1270.74819	348	
1271.67170	504	1+
1271.75094	906	1+
1272.58455	440	1+
1272.75655	566	1+
1273.62147	572	1+
1274.49440	982	1+
1275.68467	600	1+
1276.68941	4232	1+
1277.68682	3260	1+
1277.70885	1632	1+
1280.67745	11804	1+
1280.75419	3428	1+
1281.27915	438	1+
1281.75739	3170	1+
1284.62805	1168	1+
1285.61860	280	1+
1286.23931	284	1+
1287.72461	986	1+
1289.97688	354	1+
1290.69459	4732	1+
1291.69896	4202	1+
1293.75436	480	1+
1296.40206	544	1+
1296.75773	4204	1+
1297.75584	4076	1+
1298.70382	1028	1+
1298.81383	672	1+
1299.58453	326	1+
1299.77725	586	1+
1300.92171	442	1+
1301.05137	360	1+
1302.26288	472	1+
1303.62243	740	1+
1304.47827	530	1+
1306.69859	3294	1+
1307.11920	344	1+
1308.70552	10100	1+
1308.86276	646	1+
1309.70823	7240	1+
1311.77748	2208	1+
1312.63172	796	1+
1313.95029	520	1+
1314.76821	2170	1+
1314.93289	438	1+
1316.71547	786	1+
1318.63755	698	1+
1318.72839	2204	1+
1319.59698	530	1+
1319.70781	400	1+
1319.73271	2106	1+
1320.95368	526	1+
1321.70990	3742	1+
1322.07523	454	1+
1324.70074	9990	1+
1324.78656	2922	1+
1325.36681	444	1+
1325.79109	2302	1+
1327.23382	520	1+
1328.81361	622	1+
1329.03758	494	1+
1329.79586	776	1+
1329.93435	654	1+
1334.72160	5582	1+
1335.72357	4432	1+
1338.68456	1768	1+
1339.73380	736	1+
1339.77734	1252	1+
1340.61380	1190	1+
1340.70005	334	
1341.49182	502	1+
1342.79386	3654	1+
1344.15116	518	1+
1344.51455	642	1+
1346.08494	248	1+
1348.74231	1650	1+
1349.42435	320	1+
1350.59048	720	1+
1350.72490	2764	1+
1351.32934	464	1+
1351.58882	570	1+
1351.94149	1030	1+
1352.73068	9644	1+
1354.50588	340	1+
1354.80213	1386	1+
1355.60623	500	1+
1355.79952	1570	1+
1356.23644	720	1+
1356.67466	568	1+
1357.23421	550	1+
1358.75172	832	1+
1358.78883	1516	1+
1359.79493	1968	1+
1359.88682	832	1+
1362.60760	730	1+
1363.39464	358	1+
1363.48816	594	1+
1366.73687	1534	1+
1366.74103	338	
1367.68905	2486	1+
1367.80968	3412	1+
1368.63736	858	1+
1368.73022	12700	1+
1368.80336	362	
1368.81326	2594	1+
1369.73370	10994	1+
1370.22024	752	1+
1371.22553	626	1+
1371.82973	1392	1+
1373.71088	706	1+
1373.81203	390	1+
1375.71893	674	1+
1377.69738	562	1+
1377.98330	276	1+
1378.74293	4070	1+
1379.74597	3634	1+
1380.21892	340	1+
1383.80049	2642	1+
1384.73062	588	1+
1384.81184	9374	1+
1385.66304	672	1+
1385.81732	7758	1+
1386.87324	668	1+
1387.87249	554	1+
1388.73540	694	1+
1389.03874	560	1+
1390.65542	458	1+
1391.85024	474	1+
1392.43182	456	1+
1392.60028	826	1+
1394.76836	1326	1+
1396.76044	12400	1+
1397.64516	788	1+
1397.76358	10968	1+
1401.72971	1160	1+
1402.06362	468	1+
1402.60592	1132	1+
1403.83211	460	
1403.85003	1654	1+
1406.67915	410	1+
1406.68867	472	1+
1407.23483	420	1+
1408.63854	370	1+
1408.76501	1320	1+
1409.76078	574	1+
1410.75116	3402	1+
1411.69765	612	1+
1411.84517	1812	1+
1412.75349	49976	1+
1412.84711	3906	1+
1413.23897	424	1+
1413.41340	678	1+
1413.47409	648	1+
1413.66986	724	1+
1414.69644	928	1+
1414.84012	792	1+
1415.84484	448	1+
1416.84212	1046	1+
1417.52577	676	1+
1420.87020	2664	1+
1422.59866	1172	1+
1424.63693	1436	1+
1425.82368	2408	1+
1426.31426	390	1+
1426.81176	1222	1+
1427.58939	792	1+
1428.83543	10920	1+
1429.42542	436	1+
1429.97471	546	1+
1431.34340	414	1+
1431.71815	596	1+
1431.90851	1594	1+
1433.71699	770	1+
1433.72953	470	1+
1434.77513	640	1+
1436.32248	426	1+
1436.76192	1064	1+
1437.38450	384	1+
1438.78680	3310	1+
1439.60204	660	1+
1439.63268	368	1+
1440.12053	670	1+
1440.26346	476	1+
1440.40132	668	1+
1440.78379	43618	1+
1441.02593	666	1+
1441.44361	1022	1+
1441.52870	514	1+
1441.92243	764	1+
1444.84489	2866	1+
1446.51453	574	1+
1446.76668	1038	1+
1448.18840	574	1+
1448.77399	938	1+
1448.90420	2836	1+
1450.83898	378	1+
1451.64814	484	1+
1451.77021	1934	1+
1452.84501	806	1+
1454.08445	434	1+
1454.92502	630	1+
1455.85591	6522	1+
1456.08452	732	1+
1456.81110	12906	1+
1459.04734	298	1+
1460.77898	578	1+
1461.43151	342	1+
1461.65721	1584	1+
1464.31986	332	1+
1464.53960	402	1+
1464.85590	810	1+
1465.78439	774	1+
1466.79791	736	1+
1467.61170	402	1+
1468.82455	862	1+
1469.62259	502	1+
1470.85805	1498	1+
1470.86218	1494	1+
1473.44872	460	1+
1473.86643	13540	1+
1475.15620	1134	1+
1475.68828	558	1+
1476.88661	1616	1+
1476.96336	754	1+
1481.79036	2286	1+
1482.84479	650	1+
1484.81085	5212	1+
1486.04141	324	1+
1486.81246	1968	1+
1489.86881	5008	1+
1490.92427	1246	1+
1491.30007	328	1+
1491.92575	610	1+
1492.88412	808	1+
1493.80794	1252	1+
1495.87902	500	1+
1496.15347	612	1+
1496.26858	360	1+
1499.67326	512	1+
1500.88517	3816	1+
1503.15245	492	1+
1504.57236	630	1+
1507.28183	376	1+
1507.48937	266	1+
1510.07961	674	1+
1510.94951	438	1+
1511.51264	374	1+
1513.00495	506	1+
1513.28446	384	1+
1517.06609	482	1+
1517.89299	7958	1+
1519.97290	706	1+
1521.19465	404	1+
1522.83894	624	1+
1529.62449	358	1+
1531.34181	360	1+
1534.89420	6884	1+
1534.90433	2018	1+
1535.36393	452	1+
1537.99589	594	1+
1539.32692	504	1+
1540.04214	636	1+
1542.17365	820	1+
1542.93993	884	1+
1545.75878	698	1+
1545.93143	2984	1+
1546.37385	422	1+
1549.17727	382	1+
1551.87289	1206	1+
1553.36630	482	1+
1555.18300	334	1+
1559.21498	430	1+
1561.17616	572	1+
1561.29357	712	1+
1561.36281	920	1+
1561.37275	888	1+
1561.92002	65704	1+
1562.49762	766	1+
1563.10857	508	1+
1564.24970	402	1+
1566.31736	548	1+
1571.20819	350	1+
1571.52513	380	1+
1573.46602	436	1+
1575.78684	578	1+
1576.71117	442	1+
1577.91447	8002	1+
1578.35414	494	1+
1579.12935	578	1+
1582.74699	472	1+
1583.37086	324	1+
1586.21496	542	1+
1586.24241	474	1+
1588.94276	550	1+
1589.48036	386	1+
1593.94515	2988	1+
1595.54109	630	1+
1595.63918	354	1+
1597.35522	556	1+
1600.12001	482	1+
1605.94699	8578	1+
1606.19907	414	1+
1609.11946	328	1+
1612.06966	462	1+
1616.91445	312	1+
1619.75818	536	1+
1622.20728	538	1+
1623.95218	9744	1+
1628.47210	508	1+
1628.95061	1730	1+
1630.11924	362	1+
1633.96442	798	1+
1635.32356	580	1+
1635.96692	936	1+
1640.13793	498	1+
1641.84751	732	1+
1642.36897	654	1+
1642.95649	1188	1+
1643.52776	308	1+
1651.02442	446	1+
1657.00187	3722	1+
1658.66815	386	1+
1658.81858	486	1+
1658.99923	1848	1+
1659.55735	400	1+
1661.53632	340	1+
1661.91063	1568	1+
1662.82996	832	1+
1664.61301	596	1+
1666.51582	1030	1+
1666.98674	36220	1+
1667.28885	812	1+
1669.98031	134210	1+
1670.53418	1528	1+
1670.64289	1112	1+
1671.26092	1120	1+
1671.39015	1270	1+
1671.73686	1434	1+
END IONS

###FS:    #m/z: 363.95682 #charge 1+
###MS: 10
###MSMS: 11
BEGIN IONS
TITLE=Cmpd 7, +MS2(363.9568), 28.0-35.0eV, 0.2min #11
RTINSECONDS=12.35
SCANS=10-11
PEPMASS=363.95682	327018
CHARGE=1+
131.68605	130	
189.86320	168	
191.94790	330	1+
193.07993	206	1+
208.87337	134	
209.94399	1564	
210.19651	136	
210.88458	264	
210.93679	266	1+
212.87937	672	1+
213.16248	124	
222.95183	3000	1+
223.88694	386	1+
224.94901	3530	1+
226.94804	7946	1+
227.93129	564	
228.89202	218	
228.94269	8146	1+
229.89356	148	
230.88941	1260	1+
231.41704	126	
231.96028	220	1+
232.88461	328	
233.19371	270	1+
234.09523	184	
234.88793	376	1+
235.26533	120	1+
236.83553	126	
237.13326	262	1+
238.06768	228	1+
238.50491	112	
240.55059	140	
240.87330	222	1+
240.89005	114	
240.96326	2534	1+
242.02705	116	
242.93993	190	
242.95903	1390	1+
243.13528	116	
244.04147	578	1+
244.88134	154	
244.95798	3636	1+
245.10485	100	1+
245.40390	266	1+
245.93982	320	
246.95339	3926	1+
247.09450	146	
247.12599	110	
248.90097	354	1+
248.98537	140	
249.00502	132	
249.04024	486	1+
249.07078	124	
249.88792	348	1+
250.06627	120	
250.94231	374	1+
250.97303	334	1+
251.04365	150	
252.03802	154	
252.06925	230	1+
252.23005	286	1+
253.03302	122	
253.09168	260	1+
253.95618	110	
255.05154	302	1+
255.23436	112	
257.08215	150	
258.08383	112	
258.97512	310	1+
260.12018	204	1+
260.90351	152	
260.97019	1562	1+
261.02510	110	
262.97308	422	1+
262.99881	132	
263.05481	182	
263.97892	292	1+
265.14044	126	
265.19514	150	
265.97604	386	
266.09603	464	1+
267.10126	342	1+
267.97417	1126	1+
268.90752	132	
269.00238	138	
269.03088	140	
269.15056	120	
269.96935	616	1+
270.88866	182	
270.96515	112	
271.08218	366	1+
271.21455	128	
271.91332	268	1+
273.09674	146	
273.58969	146	
275.05543	136	
278.09701	270	1+
278.15744	178	1+
278.18945	120	
279.00352	124	
279.25220	132	
279.28030	236	1+
279.91460	244	1+
280.04783	230	1+
280.07016	142	
280.93848	124	
281.98484	292	
282.42587	130	
282.80790	122	
283.06611	514	1+
283.23507	112	
283.57044	148	1+
283.98559	414	1+
284.06550	318	1+
284.80047	224	1+
285.09244	158	
285.93962	158	
287.23273	156	
287.24616	118	
288.04059	150	
288.06476	816	1+
288.99622	180	1+
289.25239	196	1+
289.94601	266	1+
291.97411	110	
292.06034	252	
293.06385	188	
293.85001	214	1+
293.94481	114	
294.86229	278	1+
296.85507	206	1+
297.26807	118	1+
298.04027	192	1+
298.07333	220	1+
298.15558	230	1+
298.21827	138	
298.98744	112	
299.11683	272	1+
299.13780	278	1+
301.92899	112	
301.96098	154	
301.99057	208	
302.09828	142	
302.20684	152	
302.22570	152	
303.03798	150	
303.85750	380	1+
305.07983	126	
305.42605	110	1+
305.78509	394	1+
305.93240	194	1+
306.93352	220	1+
307.02825	190	
307.08414	132	
307.12854	176	
307.20141	186	1+
307.29070	652	1+
308.29257	552	1+
309.25906	182	
309.94338	176	1+
310.30823	300	
310.86924	242	1+
311.03543	114	
311.34676	144	
313.02747	204	
314.09120	202	1+
314.12576	150	
314.97419	178	1+
316.22458	118	
317.18407	110	
317.20716	150	
318.07247	142	
318.08953	290	1+
318.59831	156	
318.93593	372	1+
319.06534	114	
320.95806	206	1+
321.11873	120	
321.16842	122	
321.31858	452	1+
321.78478	126	
321.99629	128	
322.12215	228	1+
322.28470	248	1+
322.34828	154	
322.93328	158	
323.01546	874	1+
323.16980	134	
323.23821	208	
324.01903	606	1+
324.06062	140	
324.23950	614	1+
324.34833	222	
324.92998	110	
325.07893	182	1+
326.06789	246	1+
326.89753	154	
326.96923	128	
327.30586	134	
328.27370	144	1+
328.81125	126	
328.88283	118	
329.17876	278	1+
330.05774	212	1+
330.91679	132	
332.08919	302	1+
332.22448	194	1+
334.30728	270	1+
336.02022	138	
336.08083	160	
336.32377	132	
336.94327	660	1+
339.03925	120	
340.93747	126	
341.10106	210	1+
341.93049	134	
342.20535	364	1+
342.27857	302	
342.90691	194	1+
342.96542	144	1+
343.13665	142	
343.20851	314	1+
343.24493	180	1+
343.28054	158	
343.93182	120	
344.17940	188	
344.28578	218	
345.08728	134	
345.11304	116	
345.97828	238	1+
346.02627	284	1+
346.18330	124	
346.20251	116	
347.24068	192	1+
347.83262	236	1+
349.27968	126	
349.31960	468	1+
349.35794	164	
350.19502	196	
350.33449	428	1+
351.29837	114	
351.33502	272	1+
352.88320	124	
355.06506	126	
357.05685	144	
358.89966	132	
359.18444	238	1+
359.35656	372	1+
360.32491	174	
361.29558	192	1+
362.22478	114	
362.26430	182	
362.35175	252	1+
363.10947	148	
363.26552	192	
364.20834	346	1+
364.24257	400	1+
364.27425	114	
365.31216	144	
365.35661	138	
366.04606	124	
366.23630	284	1+
366.28234	164	
366.31691	234	
366.36040	140	
367.33275	626	1+
368.06821	172	1+
368.10541	124	
368.38640	124	
368.42495	1178	1+
368.99676	136	1+
END IONS

###FS:    #m/z: 531.40704 #charge 1+
###MS: 10
###MSMS: 12
BEGIN IONS
TITLE=Cmpd 8, +MS2(531.4070), 28.8-35.9eV, 0.2min #12
RTINSECONDS=13.1225
SCANS=10,12
PEPMASS=531.40704	158882
CHARGE=1+
189.96005	174	1+
223.06184	178	
224.94300	222	1+
227.20060	184	
230.88573	164	
232.02851	318	1+
233.13805	336	1+
235.96624	550	
236.88258	174	
237.05727	540	1+
237.88108	276	1+
238.92300	218	1+
239.88071	396	1+
239.95874	402	1+
240.05819	286	1+
242.02541	192	
248.03447	706	1+
250.10701	238	1+
251.07870	314	1+
254.88945	370	1+
255.23727	192	1+
256.01118	276	1+
256.88981	208	
257.89112	178	
257.99713	346	1+
258.88677	288	1+
261.06346	222	1+
262.12981	188	1+
266.09578	178	
266.95713	270	1+
266.99891	492	
267.12995	232	
267.93832	272	1+
269.87269	240	1+
269.92328	440	1+
269.99449	284	1+
273.01378	178	1+
273.18529	648	1+
273.85621	374	1+
274.03188	220	1+
274.85999	266	1+
274.98583	390	1+
275.99421	260	1+
277.21679	180	
278.16794	180	
280.10875	296	1+
281.02561	182	
282.03068	300	1+
282.09787	204	
283.25958	444	
284.07593	190	1+
284.08952	202	1+
285.00719	552	1+
285.03612	402	1+
286.04008	298	1+
287.06366	458	1+
288.13732	226	
289.09545	158	1+
289.89097	214	
290.00443	218	1+
290.03308	282	1+
291.19585	166	
292.05718	202	
292.15241	178	1+
293.00780	314	1+
293.06111	186	
293.08620	336	1+
293.20077	252	1+
293.87570	356	1+
295.87725	572	1+
295.91987	866	1+
296.85348	376	1+
296.88383	516	1+
296.90646	196	1+
296.97616	280	1+
297.92505	284	
298.85679	504	
298.87134	366	1+
300.11220	178	1+
300.85216	306	
300.89264	228	1+
300.92485	330	1+
301.84778	224	
303.09078	204	
305.95700	208	1+
306.19445	210	1+
307.28908	166	
308.29079	338	
309.06112	168	
310.30559	348	1+
311.08356	300	1+
311.29300	218	
311.88274	876	1+
311.94996	262	1+
312.06877	182	
312.17159	266	1+
312.90917	166	
313.12674	250	1+
313.86319	172	
313.87614	264	
313.92865	3990	1+
314.05392	202	1+
314.86537	978	
314.89290	302	1+
315.85321	180	
316.86441	1372	1+
316.88976	376	
318.85908	966	1+
318.93384	792	1+
319.89911	212	1+
323.00924	306	1+
323.85347	214	1+
324.01129	250	1+
325.98298	246	1+
327.01108	192	
327.80349	172	
327.89157	222	1+
327.94662	208	1+
328.11953	298	1+
328.19026	424	1+
329.81254	204	1+
329.89060	440	1+
330.86772	230	
331.86582	214	
332.16300	156	1+
332.87012	810	1+
333.87313	598	1+
334.09112	182	1+
334.15901	458	1+
334.89788	382	1+
336.04189	172	
336.13850	272	1+
336.17030	250	
336.87174	714	1+
336.94439	1898	1+
338.18968	302	
338.88868	228	
339.82559	210	1+
339.88052	350	
340.15051	410	1+
340.86111	532	1+
341.10704	180	
341.90525	222	1+
341.98130	266	
344.97553	246	1+
345.20679	2186	1+
346.94541	168	
346.97724	196	1+
347.19072	286	1+
347.23633	178	
348.05375	214	1+
348.07970	258	1+
348.14068	280	1+
348.87748	638	1+
349.15026	366	1+
350.15438	272	1+
350.17720	176	
350.87531	508	1+
351.90872	420	1+
352.01797	464	1+
352.19594	196	
352.87447	286	
352.94111	284	1+
352.98285	354	1+
353.32717	232	1+
353.87587	320	
354.89404	280	
355.06783	964	1+
355.89315	256	
356.95213	142	1+
356.98596	172	1+
357.22245	204	1+
357.88899	424	1+
358.14693	290	1+
358.87502	232	
358.91433	208	1+
359.02113	342	1+
359.18639	348	1+
361.91055	172	1+
362.08243	328	1+
363.09050	224	1+
363.87552	300	1+
363.99555	356	1+
364.15636	178	1+
365.14467	354	1+
367.03305	170	
367.29546	258	1+
367.95959	172	
368.07990	182	
370.21738	172	
370.87467	128	1+
370.97098	362	1+
371.06166	190	1+
371.13302	502	1+
372.82298	466	1+
373.26851	170	
373.84769	248	1+
375.13129	226	
375.19130	230	1+
375.90648	166	
376.11493	412	1+
376.88469	162	
377.32715	142	1+
377.81711	302	1+
378.14574	290	1+
380.11405	438	1+
381.15359	168	
381.21772	218	1+
381.84136	174	
383.10756	216	1+
383.16007	208	
383.32647	152	1+
383.84515	284	1+
384.16656	254	1+
384.18523	314	1+
384.87292	250	1+
385.13773	168	
385.97137	384	1+
386.99146	268	1+
387.11390	484	1+
387.15565	308	1+
387.84615	552	1+
387.99213	214	1+
389.03274	212	1+
390.84052	400	
391.84189	620	
391.91177	290	
392.17534	316	1+
392.21046	274	1+
392.82397	170	
392.86112	966	1+
392.90271	186	
393.14220	256	
394.83442	800	1+
394.88961	182	1+
395.08855	478	1+
397.18399	204	
398.17360	192	
399.03335	194	1+
399.12849	176	1+
399.16545	166	
399.20927	228	
399.22548	300	1+
400.08276	160	1+
400.16359	472	1+
401.16699	328	1+
402.18774	222	1+
402.86558	426	1+
404.04925	374	1+
405.23293	182	
405.85889	440	1+
407.13297	186	1+
407.22891	284	
407.86963	350	
408.18204	180	1+
408.22892	182	
408.85268	666	
408.98432	176	
409.85075	318	
410.12708	1032	1+
410.17846	182	1+
410.22921	194	1+
410.87165	494	
411.86842	772	1+
412.21039	380	1+
412.84576	1734	1+
413.12799	418	1+
413.15394	186	
413.18419	378	1+
414.13076	276	1+
415.84337	386	1+
417.23221	160	
417.99364	202	1+
418.08025	286	1+
419.17714	356	1+
420.14520	172	
420.28538	150	1+
420.87812	378	1+
423.26172	228	1+
423.87449	250	
424.21780	176	
425.15284	280	1+
426.86125	600	
427.09619	282	1+
427.25874	208	1+
427.31212	148	1+
427.86112	458	
428.14078	218	1+
428.22564	246	
428.88541	1768	1+
429.21726	392	1+
430.13475	412	1+
430.85681	920	
430.88204	614	
431.13518	252	1+
431.16778	342	1+
431.24942	170	
431.86768	1614	1+
432.07201	236	1+
432.20890	332	1+
433.85711	228	
435.32394	194	1+
435.85911	682	1+
436.02205	142	1+
436.06783	144	1+
436.23703	266	1+
438.09987	166	1+
438.16121	204	1+
438.25148	272	1+
439.89725	268	1+
440.14253	158	1+
440.86629	180	
441.00615	222	1+
441.23338	274	
441.88479	326	1+
443.24739	328	1+
444.00998	286	1+
444.87240	1754	1+
445.93120	168	
446.14794	420	1+
446.87028	248	
447.19850	176	
447.26285	170	
448.24897	254	
449.14749	268	
449.25146	166	
449.87820	620	
450.87771	320	
451.87969	202	
452.16346	218	1+
452.26230	262	
452.86925	448	1+
452.90735	184	
453.87457	260	1+
454.11095	232	1+
455.14758	164	
455.38457	170	
456.28765	258	1+
456.40434	152	1+
456.87250	208	
457.26184	166	1+
457.89967	616	1+
458.26633	194	1+
459.23965	464	1+
460.06957	256	1+
460.37289	226	1+
461.27599	212	1+
462.21103	324	1+
462.88489	830	1+
464.17837	252	1+
466.04943	176	1+
467.88910	1952	1+
468.16816	462	1+
469.17175	324	1+
470.30055	170	
470.35405	188	1+
470.36955	174	1+
470.94225	190	1+
471.24101	482	1+
472.01818	226	1+
472.87002	200	
473.02201	150	1+
473.17917	172	
473.20407	262	1+
473.33424	170	
474.13780	280	1+
474.16504	238	
474.23850	284	1+
474.39001	230	1+
477.09920	262	1+
477.24961	196	
478.83750	170	1+
481.04831	186	1+
481.34705	188	
481.80407	138	1+
483.33178	210	1+
485.03214	278	1+
485.89828	1038	1+
486.27390	196	
487.27607	416	
487.33997	162	
487.38330	238	1+
487.96176	208	1+
488.11004	350	1+
488.20697	176	
488.26930	1136	1+
489.26985	816	1+
490.86578	158	1+
491.80247	214	1+
492.27738	320	1+
492.31376	260	1+
492.80848	188	1+
493.27723	222	1+
493.33203	246	1+
494.03893	128	1+
494.10777	500	1+
494.48843	222	
495.11271	376	1+
495.26866	170	
497.26121	332	1+
497.35096	422	1+
499.41113	232	1+
499.86154	178	1+
501.01955	106	1+
503.76758	308	1+
504.76989	254	1+
505.23292	208	1+
506.23858	154	1+
508.97143	112	1+
509.37878	478	1+
509.92301	174	1+
510.45294	450	1+
510.75533	158	1+
511.06125	190	1+
511.24959	160	
512.15093	214	
512.23622	162	1+
512.27224	208	
512.32204	230	1+
512.34544	294	1+
512.44950	208	
512.48466	710	1+
513.12958	810	1+
513.32479	266	1+
513.34774	202	1+
513.37439	190	
513.39014	248	
513.45425	362	1+
514.20750	176	
514.41638	646	1+
515.15908	258	1+
515.23118	264	1+
515.25994	330	1+
515.42382	414	1+
516.16098	192	1+
516.26666	186	1+
517.03257	150	1+
517.23103	136	1+
517.43447	356	1+
517.78538	164	1+
517.95353	94	1+
518.31930	120	1+
518.53130	200	
518.78794	128	1+
522.27129	158	1+
524.79586	182	
525.49081	200	1+
526.78514	272	1+
527.31786	182	
527.38899	200	
527.42522	424	1+
527.44672	208	
527.54196	704	1+
528.47261	200	
528.51724	410	
528.54641	748	1+
529.15374	322	1+
529.22933	218	1+
529.33354	464	1+
529.40413	210	
529.42554	1294	1+
529.45571	1064	1+
530.48626	914	1+
530.66992	154	1+
530.98499	146	1+
531.31134	404	1+
531.34652	1388	1+
531.40714	214	
531.66978	148	1+
532.08759	270	1+
532.26548	482	1+
532.31674	296	1+
532.40053	284	1+
532.48680	672	1+
533.05766	126	1+
533.26942	336	1+
533.46847	192	
533.53719	118	1+
534.25727	222	1+
534.32339	200	1+
534.46357	780	1+
536.44941	298	
536.51488	194	
536.57187	182	
536.61216	198	
536.78267	282	1+
END IONS

###FS:    #m/z: 539.23243 #charge 1+
###MS: 10
###MSMS: 13
BEGIN IONS
TITLE=Cmpd 9, +MS2(539.2324), 28.9-36.2eV, 0.3min #13
RTINSECONDS=13.8945
SCANS=10,13
PEPMASS=539.23243	142006
CHARGE=1+
191.95502	342	
193.95268	178	
206.92222	312	1+
223.06144	368	
223.11935	222	1+
225.09477	210	
237.06862	224	1+
240.12531	184	1+
242.04706	230	1+
242.94603	174	
243.92802	216	
244.08394	182	1+
244.95562	216	
245.06260	288	1+
245.95086	242	
245.97557	418	1+
246.01921	206	1+
246.06659	202	1+
247.89205	252	1+
247.94616	1618	1+
248.04260	186	
248.96953	164	
248.98540	166	
249.88843	790	1+
249.97056	412	1+
250.86780	168	1+
254.96688	174	
256.95072	248	1+
258.93082	208	1+
258.99155	290	1+
261.13314	424	1+
263.05417	206	
263.97725	584	1+
264.07773	186	1+
264.15598	290	1+
264.26712	254	1+
265.01927	256	
265.68755	156	1+
265.90162	170	
265.95838	930	1+
266.99647	3300	1+
267.17726	186	
267.89883	2288	1+
268.97570	818	1+
269.04048	318	1+
269.06359	278	1+
269.89451	680	1+
269.91989	318	1+
270.87042	452	1+
271.87477	380	1+
271.96188	206	
273.85494	182	1+
273.95527	486	1+
274.01522	174	
274.04789	426	1+
275.04918	350	1+
275.14858	168	
275.90477	208	
277.05732	260	1+
277.89230	200	
280.11160	310	1+
280.90762	254	1+
280.95695	412	1+
281.04703	1588	1+
282.27240	188	
282.93951	214	1+
283.26294	320	
284.12751	170	
285.00757	3308	1+
285.03679	226	
285.90941	288	1+
285.94213	1060	1+
287.00457	460	1+
287.90269	380	
287.96817	260	1+
288.02916	236	1+
288.92240	576	1+
288.94234	178	
289.88527	870	1+
290.06366	222	
290.91340	404	1+
291.28399	174	1+
292.97655	194	
293.06901	330	1+
293.10273	286	1+
293.13539	256	1+
293.87306	432	1+
293.98510	328	1+
294.85242	218	1+
296.04844	220	
296.09525	200	1+
299.05964	1044	1+
300.84970	174	
300.87588	330	1+
301.05532	250	1+
301.12799	170	1+
303.03625	212	1+
303.39444	288	1+
303.95136	860	1+
304.39656	206	1+
305.15796	192	
305.84484	236	
305.95715	182	
306.27634	274	
306.84575	210	
306.92991	516	1+
307.13487	616	1+
307.89064	244	
308.14140	368	1+
308.29067	228	
308.79255	192	
308.92860	352	1+
309.18033	292	1+
309.98640	396	1+
310.01877	236	1+
310.98729	240	1+
311.08921	428	1+
312.87111	210	
313.89794	202	
314.30739	190	
315.07136	172	
315.89486	164	
315.97730	204	1+
316.86754	164	
317.17019	238	1+
317.87624	348	1+
318.07177	164	
318.13183	270	1+
318.85880	348	
319.99810	232	1+
320.05280	190	1+
320.86823	162	
321.82366	258	1+
321.98383	244	1+
322.15847	164	
322.80777	154	1+
323.01668	422	
323.09238	180	1+
323.13820	256	1+
323.85166	320	1+
324.71088	166	1+
324.91816	220	1+
325.18419	220	1+
325.86861	414	1+
325.89652	242	1+
326.13204	208	
326.89648	170	1+
326.96285	204	
328.08682	346	1+
328.88733	178	1+
328.97979	242	1+
329.18531	412	1+
329.93929	224	1+
330.87728	472	1+
330.99825	194	1+
331.34016	186	1+
332.08524	334	1+
333.05530	186	
333.97767	220	
334.08967	186	
335.89197	198	
336.89363	182	
337.10277	368	1+
337.16820	234	1+
337.88165	182	
337.97799	212	1+
338.10483	210	1+
338.89047	164	
339.09457	218	1+
339.22955	206	
339.87894	282	1+
340.14403	322	1+
341.01427	210	
341.97822	482	1+
342.02079	270	1+
342.12640	166	
342.18005	246	1+
342.88601	252	
342.91547	226	1+
343.81844	206	
343.87604	686	1+
344.86086	266	
345.09837	238	1+
346.88223	164	
346.98546	258	
348.08581	232	
348.88822	396	1+
349.10701	250	1+
349.14973	306	1+
350.08237	214	
350.23043	234	1+
351.94524	340	1+
352.18463	330	1+
353.89343	194	
354.57716	116	1+
355.02332	360	1+
355.06868	5106	1+
355.15652	236	
355.20070	420	1+
356.11740	276	1+
356.20293	306	1+
356.77901	164	1+
357.06418	1316	1+
357.11879	200	1+
357.95608	214	1+
358.28458	202	1+
359.02516	934	1+
359.06023	376	1+
359.28721	174	1+
361.11101	258	1+
361.12951	226	1+
361.22358	386	
361.88626	1916	1+
363.23838	226	1+
363.83957	480	1+
363.88125	3052	1+
364.19047	188	1+
364.99679	256	1+
365.97564	284	1+
366.00185	152	1+
366.22490	230	1+
366.97829	232	1+
367.12355	282	1+
367.87857	332	1+
367.95560	202	1+
368.88365	220	1+
368.90132	178	
369.25767	220	1+
369.83433	368	1+
370.97084	720	1+
371.11640	210	
371.12726	406	1+
371.22521	248	
372.09808	192	
372.20320	212	1+
372.96325	322	
373.07361	594	1+
373.15944	404	1+
374.16462	304	1+
375.19754	278	1+
375.29186	292	1+
377.12334	238	1+
378.15754	178	
378.20953	234	1+
378.89208	454	1+
379.80353	270	1+
379.89900	298	1+
380.10913	216	
380.96095	560	1+
381.04216	218	
381.13226	176	
381.16618	254	1+
382.84900	190	1+
382.90763	328	1+
383.22829	342	1+
384.08225	186	1+
384.84429	224	1+
384.87754	214	1+
384.90286	778	1+
386.88570	308	1+
387.23943	382	1+
387.89324	356	1+
388.12160	208	
388.97789	788	
389.09241	262	1+
389.19585	316	1+
389.98285	506	
390.85014	502	1+
390.97052	512	1+
391.16787	248	1+
391.79986	186	1+
392.22326	180	
393.16370	252	1+
394.06492	256	1+
394.13019	168	1+
394.28830	238	1+
394.83918	418	1+
394.86177	262	1+
395.28921	166	1+
396.17387	220	
396.89400	160	1+
397.25077	174	
397.86162	272	1+
398.15290	240	
399.07912	390	1+
400.04590	444	1+
400.91715	222	
401.18431	166	
401.20366	194	
402.86560	408	1+
402.91303	406	1+
402.97230	252	1+
403.18994	436	1+
404.10707	194	1+
404.24994	214	1+
405.22851	178	1+
406.85533	234	
406.87482	458	1+
407.03103	270	1+
407.11515	248	1+
407.19925	312	1+
407.84930	582	1+
407.87643	358	1+
408.20154	228	1+
408.27287	132	1+
408.32647	252	1+
408.84797	498	1+
410.05603	222	1+
410.16545	196	1+
411.20513	378	1+
411.99437	686	1+
412.12221	302	
412.84828	1160	1+
413.10714	166	
413.14048	240	
415.03519	392	1+
415.09345	220	1+
415.19316	198	1+
416.22392	326	1+
417.31654	166	
419.86795	352	1+
420.25853	350	1+
421.00530	196	
421.26351	218	1+
421.82147	178	1+
421.98258	170	1+
422.03587	304	1+
422.88884	196	
423.13323	290	1+
423.86464	474	1+
426.14538	248	1+
426.17551	244	1+
426.86065	258	
426.92321	140	1+
427.08390	202	
428.23312	166	
429.28875	170	1+
430.13936	218	
430.86191	248	
430.87226	930	1+
431.10069	178	1+
431.12762	324	1+
431.16297	194	
431.26842	304	
431.79100	214	
433.06700	236	1+
433.19074	336	1+
434.00050	236	
434.03634	190	
434.23997	178	
435.86212	510	1+
436.09158	254	1+
437.12528	172	1+
438.24001	276	1+
439.30441	174	1+
439.89473	248	
440.21090	390	1+
440.87381	368	1+
441.20798	358	1+
442.13459	178	1+
443.20412	164	
443.22779	254	
443.27795	172	
443.44264	154	1+
444.01235	230	1+
444.17464	186	
444.24653	190	
444.87442	674	1+
444.90048	164	
445.18533	1054	1+
446.43115	220	1+
446.87782	198	
446.91616	150	1+
448.14633	588	1+
448.21557	322	1+
448.31132	228	1+
449.13077	176	
449.87416	544	1+
451.14101	176	
451.16576	262	1+
453.17341	174	
453.87560	184	
454.15648	458	1+
454.20445	232	1+
455.05440	122	1+
455.15835	270	1+
456.19030	446	1+
456.87846	318	
456.98168	180	1+
457.16385	628	1+
457.22301	176	
457.86892	1158	1+
457.90774	338	1+
459.28690	214	1+
460.25618	298	1+
461.21620	270	
462.22172	260	
462.26403	602	1+
462.88944	386	1+
463.13401	220	1+
463.19793	1446	1+
463.22231	172	
463.33106	334	1+
464.17654	366	1+
464.38438	440	1+
466.21631	254	1+
466.89093	182	
467.88903	596	1+
469.01230	206	1+
469.08088	228	1+
470.29125	310	1+
471.17214	358	1+
474.21021	192	1+
474.90391	236	1+
475.30080	214	1+
476.30762	146	1+
476.85456	194	1+
477.08503	238	1+
478.18588	202	1+
481.17537	174	
481.20987	260	
481.33368	164	
482.08758	354	1+
482.45290	208	1+
483.09190	298	1+
483.28383	188	
484.33637	234	1+
485.25873	184	
485.89527	226	
486.10329	202	
487.03906	168	1+
488.23995	258	1+
489.41296	178	1+
491.20512	238	1+
493.14067	178	
493.24782	176	1+
493.27756	166	
495.11322	226	1+
496.18945	228	
496.30007	168	
497.13734	142	1+
498.28139	310	1+
498.89352	294	1+
499.09634	212	1+
499.17403	402	1+
499.24808	158	1+
499.39388	228	1+
500.15613	166	1+
500.23153	460	1+
500.34590	224	
500.36003	954	1+
500.69461	90	1+
501.23590	316	1+
501.40984	164	
502.10867	190	1+
502.44364	258	1+
503.22186	194	1+
503.38307	450	1+
503.41548	182	
504.11745	672	1+
504.43982	464	1+
505.44100	356	1+
506.23224	392	1+
506.95783	98	1+
507.23424	302	1+
509.86531	100	1+
513.28633	192	1+
514.20353	406	1+
517.04740	232	1+
517.44120	334	1+
517.75073	202	1+
517.89081	112	1+
518.10643	296	1+
518.24134	308	1+
518.29249	294	1+
519.24113	206	1+
519.29717	228	1+
519.41780	256	1+
519.45753	382	1+
519.91795	188	1+
520.41815	184	1+
520.92395	124	1+
521.09595	168	1+
521.37681	186	
521.47335	252	1+
522.01373	204	1+
522.27825	208	1+
522.39172	458	1+
522.42536	294	1+
522.52386	292	1+
523.01466	120	1+
523.23293	302	1+
523.39788	312	1+
523.85692	136	1+
524.48426	390	1+
524.77769	110	1+
525.39736	458	1+
526.05202	154	1+
526.89400	276	1+
527.15323	102	1+
527.63177	106	1+
530.28372	158	1+
535.11124	192	
535.24534	172	1+
535.37059	338	1+
535.39593	354	1+
535.44299	548	1+
535.53126	176	1+
536.19100	246	1+
536.33986	328	1+
536.37878	202	1+
536.44247	358	1+
536.54001	116	1+
537.22266	380	1+
537.28889	308	1+
537.33206	246	1+
537.47768	698	1+
537.50514	230	
537.58618	280	1+
538.22701	264	1+
538.42014	332	1+
538.47981	418	1+
538.53192	894	1+
539.07788	248	1+
539.31695	150	1+
539.39033	218	
539.46401	290	1+
539.78374	154	1+
540.36676	206	1+
540.39522	178	
540.44322	348	1+
540.50833	266	1+
541.41616	180	
542.06502	194	1+
542.42165	372	1+
542.48943	312	1+
542.52927	588	1+
543.34427	204	
543.38297	360	1+
543.56745	174	
544.14273	94	1+
544.51001	206	
END IONS

###FS:    #m/z: 322.93039 #charge 1+
###MS: 14
###MSMS: 15
BEGIN IONS
TITLE=Cmpd 10, +MS2(322.9304), 28.0-35.0eV, 0.3min #15
RTINSECONDS=17.594
SCANS=14-15
PEPMASS=322.93039	1368812
CHARGE=1+
191.89109	168	1+
191.95547	676	
192.96779	196	1+
193.94930	124	
194.03482	136	
195.99914	104	
201.04351	236	
203.02306	92	
205.08623	166	
205.94895	266	1+
206.92248	98	
207.97575	94	
210.90598	104	
214.01745	146	
214.58530	96	
214.89714	92	
215.01487	192	
215.43875	94	
215.88788	378	
220.86706	150	1+
221.93922	138	
222.94936	120	
223.96043	134	
223.97817	188	
224.97949	164	
225.86245	122	
226.15258	108	
230.04637	92	
230.07797	216	1+
230.10280	154	1+
230.84780	138	
230.95821	102	
232.90711	128	
233.04311	202	
233.90177	154	
233.91742	194	1+
234.01169	368	1+
234.15610	96	
234.49785	104	
236.93936	96	
238.21507	168	
238.87810	120	
239.08071	184	
239.24718	172	
240.08684	146	
240.94050	432	
240.96208	158	
241.94281	500	
242.14833	98	
242.69535	100	
242.84853	92	
242.94193	1666	1+
243.87813	196	
244.03754	132	
244.88374	142	
244.93931	684	1+
244.99219	162	
245.04898	362	1+
246.97642	638	1+
247.10803	102	
247.17973	118	
247.85267	94	
248.03376	142	
248.05858	110	
248.09427	94	
248.65544	112	
249.04220	206	
249.99061	100	
250.94582	134	
251.04117	146	
251.21879	120	
251.50996	96	
252.05078	102	
252.23089	128	
253.03179	106	
253.83383	156	
258.06607	110	
260.17571	140	
260.23464	170	
260.44249	94	
261.08906	138	
261.22148	166	
261.89505	178	
262.06814	96	
262.13949	150	
262.20688	100	
262.97442	388	1+
263.05423	140	
263.86577	92	
263.90152	358	1+
264.05980	344	1+
264.09817	140	
264.17518	98	
265.03651	92	
265.09835	100	
265.96053	200	1+
266.25905	134	1+
266.99714	122	
268.26258	138	
268.58433	114	
268.92397	338	1+
269.00133	570	1+
270.99546	192	1+
272.78666	104	
273.02333	108	
273.84795	98	
274.80338	194	1+
274.85390	104	
275.01849	110	
275.05541	120	
275.12232	132	
276.09358	246	1+
276.85554	172	
276.97583	104	
277.07129	126	
277.26765	198	1+
278.87658	120	
279.09166	1024	1+
279.19906	226	1+
280.14563	154	
280.23500	288	1+
280.27285	136	
281.04833	432	1+
281.09704	138	
281.12895	136	
281.87416	156	
282.10097	268	
282.21231	130	
283.02963	124	
283.04782	274	1+
283.07370	154	
283.26320	116	
284.29228	1044	1+
285.06536	210	1+
285.93010	110	
286.11618	124	
286.91201	168	
288.19574	100	
288.82779	92	
289.06436	100	
291.07652	108	
292.05806	374	1+
293.85870	142	
293.99463	136	
294.27606	192	
294.85969	116	
295.98864	196	1+
297.12301	124	
298.57892	94	
299.10989	98	
300.06322	118	
300.97834	134	
301.06102	114	
302.10606	100	
302.20964	114	
302.24465	120	
304.02596	180	1+
304.26299	182	1+
305.07398	162	1+
306.82756	106	
306.92593	96	
307.20020	158	1+
307.30891	174	
307.78499	184	
307.90005	186	1+
308.29266	504	1+
309.22461	120	
309.32157	122	
310.30866	950	
311.02998	206	
311.11590	118	
312.02677	1136	1+
312.81539	168	1+
312.86851	118	
313.02890	604	1+
313.77678	94	
315.03248	134	
315.05879	112	
315.15935	98	
316.07569	290	1+
317.77450	122	
317.87375	106	
319.04293	142	
320.31320	340	1+
321.18603	108	
322.07464	182	1+
322.19340	144	1+
323.01917	130	
323.16478	114	
323.23871	3650	1+
324.13661	142	
324.34255	122	
324.89227	314	1+
325.13818	120	
325.21427	188	
325.25809	150	
326.38048	186	1+
326.95869	100	
327.10446	276	1+
327.25966	220	1+
END IONS

###FS:    #m/z: 340.94094 #charge 1+
###MS: 14
###MSMS: 16
BEGIN IONS
TITLE=Cmpd 11, +MS2(340.9409), 28.0-35.0eV, 0.3min #16
RTINSECONDS=18.366
SCANS=14,16
PEPMASS=340.94094	655580
CHARGE=1+
189.01941	98	
202.03061	92	
205.01578	104	
206.97675	100	
211.94503	106	
213.08786	100	
213.94056	2482	1+
214.97592	100	
215.88547	254	
215.93817	868	
217.88306	300	
217.93395	198	
221.02280	104	
221.94933	98	
222.01591	98	
222.95267	124	
223.97623	178	
224.08697	142	
224.97536	312	
225.88604	100	
226.87222	126	
226.94815	102	
228.64399	94	
230.93064	102	
230.95863	136	
231.09085	122	
231.88792	148	
231.95006	2090	1+
232.89308	360	1+
233.10517	92	
233.94800	1062	1+
235.07398	120	
235.43533	104	
235.87044	162	
235.89185	368	
235.94607	206	
236.96000	104	
238.05190	128	
240.23100	254	
241.79904	96	
242.41406	92	
243.83458	92	
244.03361	96	
244.88246	96	
244.89524	94	
244.95669	258	
245.03517	162	1+
245.11416	102	
245.44405	116	
247.98143	650	1+
249.04379	120	
249.09231	162	
249.89920	122	
249.96388	1044	1+
251.03016	106	
251.95958	134	
252.21161	206	1+
252.98041	110	
253.95718	226	
254.60209	116	
254.96564	1484	1+
255.07664	586	1+
255.10999	110	
256.96477	362	1+
257.13776	106	
257.18139	110	
257.98802	198	1+
258.82590	94	
258.96623	130	
259.39935	94	
259.87525	100	
261.70445	104	
262.03008	102	
262.60124	98	
264.07292	228	1+
264.10206	98	
264.98289	134	
265.01844	238	
266.01718	118	
266.99906	188	
267.13618	240	1+
267.99926	560	1+
269.00214	340	1+
269.11421	116	
271.97540	312	1+
272.00164	96	
272.93640	180	
272.97781	270	1+
275.07254	102	
275.95697	94	
276.83948	126	
276.86137	140	
276.99567	174	1+
277.96297	140	1+
279.85428	168	
280.26131	184	
281.05090	140	
281.19026	148	
282.27757	460	1+
283.03395	128	
283.06380	94	
283.08230	94	
283.20512	124	
284.02778	178	1+
284.29188	140	
286.06302	118	
288.06414	102	
289.26410	100	
289.53547	94	
290.55414	94	
290.85581	148	
293.87413	226	1+
294.31886	130	
295.00315	120	
296.11116	158	1+
296.97343	118	
297.97171	202	
298.08200	236	
298.09991	230	1+
298.30682	166	1+
298.77651	114	
299.05786	374	1+
301.07398	124	
301.26308	116	
302.24826	126	
302.93824	250	1+
306.79282	136	
306.88531	118	
307.24404	142	
307.28374	92	
307.79906	100	
307.86843	258	1+
308.29552	318	1+
308.32389	114	
309.32479	178	
311.02970	214	
312.03054	334	
312.94954	226	1+
313.02867	320	
313.06432	98	
313.11879	106	
313.21450	132	
313.25790	114	
313.86917	122	
314.09020	106	
315.85231	122	
315.98031	110	
320.04105	272	
321.23851	98	
321.32698	100	
321.36533	110	
322.13446	150	
322.31591	146	
323.23958	690	1+
324.26622	96	
324.30338	114	
324.31760	138	
324.89234	128	
326.07321	120	
326.25486	112	
326.29722	176	
326.78972	160	
327.30856	212	1+
328.81691	102	
328.88746	116	
328.92304	118	
334.31186	168	1+
336.34139	140	
337.20038	120	
337.24580	206	1+
337.35645	132	
337.79507	126	
337.83173	120	
338.22088	148	
339.35568	106	
340.29984	132	
340.39170	130	
341.24739	136	
342.18461	140	
342.20788	128	
343.20739	146	
343.37166	98	
344.25819	186	
345.21340	104	
345.84043	92	
END IONS

###FS:    #m/z: 363.95695 #charge 1+
###MS: 14
###MSMS: 17
BEGIN IONS
TITLE=Cmpd 12, +MS2(363.9570), 28.0-35.0eV, 0.4min #17
RTINSECONDS=19.139
SCANS=14,17
PEPMASS=363.95695	400890
CHARGE=1+
92.85336	92	
189.86251	92	
190.04388	100	
191.86118	146	
197.41119	96	
208.96098	132	
209.94540	600	1+
212.87933	518	1+
222.95304	428	
222.97470	146	
223.88973	114	
223.95049	972	1+
224.89652	210	
224.95172	608	1+
226.87995	92	
226.94751	3234	1+
227.17576	142	
227.93214	130	
228.94335	3200	1+
230.88948	702	1+
231.11070	104	
231.40190	96	
232.88538	244	1+
234.95639	254	1+
237.06029	144	1+
239.05346	100	
240.14425	102	
240.94043	322	1+
240.96585	218	
241.12302	246	1+
242.94398	822	1+
242.95940	272	
243.04709	94	
244.04270	114	
244.13411	156	1+
244.95788	1582	1+
245.94154	210	
246.95384	2376	1+
246.97212	392	1+
248.03234	98	
248.89992	236	
248.94659	98	
249.15083	98	
249.80317	98	
250.97228	218	
251.04138	170	
252.03576	376	1+
253.03943	276	1+
256.05078	198	1+
258.02269	96	
258.41347	106	
258.98647	298	1+
260.96804	436	1+
261.83160	118	
263.90479	194	1+
263.92604	258	1+
263.97764	92	
265.08553	118	
265.97098	136	
266.25039	148	
266.88431	218	1+
266.99362	284	1+
267.56310	100	
267.95209	114	
267.97613	198	
268.06027	116	
268.96038	662	1+
269.03292	94	
269.11576	162	
269.89747	142	
269.92667	150	
271.16600	92	
272.16841	194	
273.72377	112	
276.91800	174	1+
277.12037	144	
277.18553	96	
277.82659	118	
277.88699	108	
278.79422	126	
278.92173	192	1+
279.02061	208	1+
279.08706	112	
280.05349	90	
280.26333	160	
281.01183	92	
281.88569	140	
281.99315	142	
282.08851	128	
282.80981	168	1+
282.90897	102	
283.98513	130	
284.90674	148	
286.10641	156	
288.00423	118	
289.06918	204	
290.91158	114	
291.28229	176	
292.05872	92	
292.18774	98	
292.85447	102	
294.29381	92	
295.07898	132	
295.26115	100	
295.90485	190	1+
298.05515	92	
298.08099	138	
298.97324	130	
299.79886	112	
299.93734	96	
301.80477	102	
301.86284	108	
301.94536	102	
302.24797	98	
303.06614	100	
303.80880	94	
303.85606	160	
304.13373	94	
304.21964	152	
304.80650	96	
305.02923	136	
306.27766	108	
306.79266	160	
306.88128	284	1+
307.01866	98	
307.28520	156	
307.30464	108	
308.29452	450	1+
308.79281	134	
308.91800	124	
310.11817	106	
310.31413	118	
310.82325	136	
311.26101	196	1+
311.88126	116	
312.64436	92	
312.86736	190	1+
313.02674	132	
313.09214	100	
314.16442	134	
315.02852	90	
316.91085	94	
319.36630	130	
319.93818	104	
319.99404	94	
320.13768	170	1+
320.84130	96	
320.91948	118	
322.93193	240	1+
323.01785	536	1+
323.17293	110	
323.89442	200	1+
323.97565	104	
324.02061	350	1+
324.23714	232	1+
325.87024	232	1+
326.80160	100	
327.28031	104	
327.80510	94	
328.90409	98	
329.25091	112	
329.32286	152	
331.21111	114	
332.08656	270	1+
333.78334	98	
335.90049	104	
336.94638	338	
337.35511	130	
338.93750	110	
339.83152	128	
340.93063	108	
342.20565	118	
342.27867	390	1+
342.31452	94	
343.10404	210	1+
343.28098	222	1+
346.24203	188	1+
346.93084	238	1+
349.31983	254	
350.33804	114	
350.89627	164	1+
351.30359	128	
352.86919	106	
353.00632	110	
357.05570	158	
358.30366	160	1+
359.85098	96	
360.20116	132	
361.09279	106	
361.18515	242	1+
362.11150	122	
362.31825	112	
362.78385	232	1+
363.05444	126	
363.21620	132	
363.23160	106	
364.35519	108	
365.28644	164	
367.32958	278	
368.30698	118	
368.33070	200	
368.42293	360	
369.42728	220	
END IONS

###FS:    #m/z: 322.93045 #charge 1+
###MS: 18
###MSMS: 19
BEGIN IONS
TITLE=Cmpd 13, +MS2(322.9305), 28.0-35.0eV, 0.4min #19
RTINSECONDS=22.8375
SCANS=18-19
PEPMASS=322.93045	1560390
CHARGE=1+
96.93071	86	
191.95740	220	
192.94088	88	
195.88061	226	1+
201.04707	136	
207.96549	82	
208.04719	82	
208.97887	80	
209.98220	90	
215.84800	86	
220.86472	114	
221.89839	126	
222.95499	188	
222.97616	116	
223.95743	234	
224.96034	130	
224.97775	132	
225.00916	80	
227.92806	134	
230.86341	130	
231.84113	82	
233.04356	90	
233.90105	138	
234.06794	200	1+
234.62968	104	
234.89859	88	
234.95526	84	
235.09267	88	
235.89377	116	
238.87199	102	
238.89690	114	
238.95366	92	
239.03813	80	
239.07891	360	
239.57763	90	
240.09213	86	
240.94152	624	
241.04713	110	
241.94022	2858	1+
242.94221	2060	1+
243.08340	84	
243.16926	92	
243.85591	88	
243.88308	144	
244.94030	606	1+
245.19015	84	
246.91087	186	
246.97683	172	
248.03551	228	1+
248.98432	104	
249.85880	96	
250.96601	130	
250.98172	128	
251.15206	92	
252.95882	82	
254.09753	94	
254.54535	92	
254.95502	90	
254.98042	82	
255.01949	82	
255.09745	80	
255.82603	94	
256.90538	84	
256.92426	80	
257.93513	108	
258.05283	86	
260.11968	88	
260.82629	116	
261.89164	228	
262.07825	134	
262.09138	150	
262.21052	104	
262.97167	206	1+
263.05818	162	
263.22403	82	
264.07853	148	
264.10111	106	
264.23132	104	
264.91025	86	
265.02080	144	
265.26420	112	
265.38634	100	
266.99832	104	
267.99918	124	
268.05882	174	
268.13661	130	
268.83216	110	
268.95559	300	1+
269.00324	496	1+
269.18818	82	
272.93433	86	
274.17818	132	
274.92977	80	
276.09355	136	
276.15912	230	1+
277.07286	166	
277.09079	82	
279.09173	1228	1+
280.13647	148	
280.26630	264	1+
281.05103	490	1+
283.06894	178	
284.07357	132	
284.29216	884	1+
284.93005	96	
285.02687	210	
285.06072	120	
285.90417	102	
288.05945	150	
288.17146	80	
289.03507	132	
290.04512	114	
291.97476	82	
292.25606	82	
292.85872	90	
292.90955	80	
293.06712	262	1+
297.85528	94	
298.01600	190	1+
299.05591	144	
301.84677	98	
303.01936	116	
303.10988	120	
304.25363	84	
304.87256	102	
305.01868	86	
305.26143	80	
305.43499	82	
307.30825	110	
307.88480	126	
308.16441	104	
308.21824	84	
308.29369	218	
308.80744	82	
308.89367	120	
309.04352	106	
309.20849	102	
309.25820	80	
309.29364	170	
310.30933	514	
310.82759	88	
310.93388	132	
311.03153	90	
311.86208	240	1+
312.02967	686	1+
312.93712	142	1+
313.03222	444	1+
313.09081	196	1+
313.89365	84	
319.07374	92	
319.17852	80	
320.25791	200	
320.29294	130	
320.90634	82	
321.12368	96	
321.32408	148	
322.20436	94	
323.04366	188	1+
323.13393	402	1+
323.23701	1468	1+
323.30163	134	
324.07628	80	
324.28828	106	
325.20041	86	
325.21737	150	
325.25257	120	
325.31597	142	
326.24844	154	
326.87851	108	
326.89596	88	
327.15920	106	
327.24911	92	
327.43817	86	
328.13013	100	
END IONS

###FS:    #m/z: 340.94104 #charge 1+
###MS: 18
###MSMS: 20
BEGIN IONS
TITLE=Cmpd 14, +MS2(340.9410), 28.0-35.0eV, 0.4min #20
RTINSECONDS=23.6095
SCANS=18,20
PEPMASS=340.94104	766846
CHARGE=1+
53.08350	90	
78.85461	92	
178.68942	104	
201.02824	86	
210.93861	156	
211.07273	86	
211.94587	122	
212.87971	114	
213.94088	2230	1+
214.87429	188	
215.88795	386	1+
215.94043	318	
217.88013	400	1+
217.93954	144	
218.93953	148	
218.97369	248	1+
219.02103	140	1+
221.88873	138	
222.88248	96	
224.08856	220	1+
224.96235	166	
225.88420	148	
226.87423	226	
227.90002	106	
228.93826	104	
230.96320	170	
231.89022	146	
231.95169	2536	1+
233.90000	204	
233.94912	698	1+
235.89183	160	1+
235.94509	136	
235.95613	154	
238.90923	150	
239.90268	142	
240.23012	96	
240.79561	96	
240.95956	130	
241.12922	86	
241.16486	108	
242.92093	90	
242.94291	138	1+
243.96222	144	
245.89087	182	1+
247.94488	130	
248.98680	88	
249.03328	84	
249.22947	96	
249.96065	864	1+
251.92262	138	
253.02724	108	
254.43774	100	
254.94040	276	1+
254.96755	1506	1+
255.07607	576	1+
255.57103	114	
255.83912	204	1+
256.96532	604	
257.10608	96	
258.53154	96	
258.88018	130	
259.66828	86	
260.87317	146	1+
260.90053	172	
260.94385	166	1+
260.98950	210	1+
261.06538	90	
261.90851	142	
262.22876	88	
262.92731	110	
264.01438	482	1+
264.03760	88	
265.01621	414	1+
265.19348	104	
267.00379	194	1+
267.06794	94	
267.09770	214	1+
267.13537	330	1+
267.24027	92	
268.08956	92	
268.99933	232	
269.71819	94	
270.17814	92	
271.08883	88	
271.84641	228	1+
272.44369	96	
272.86133	92	
272.97757	352	1+
273.05772	88	
274.57159	88	
275.93867	92	
276.47517	102	
277.06838	110	
277.89108	142	
277.92274	86	
278.86725	86	
278.95833	100	
279.85509	110	
279.96562	92	
280.26474	176	
280.41973	96	
280.93864	172	
281.01465	280	1+
281.04543	332	1+
282.27800	496	
283.08243	142	
283.12803	92	
283.19004	92	
284.52030	90	
284.82242	90	
285.24560	94	
285.73320	112	
287.00663	102	
287.12316	94	
288.01819	208	1+
288.06468	254	
288.52116	88	
289.07288	102	
290.85619	176	
291.66247	98	
292.44297	98	
292.77909	92	
292.94335	144	
293.04052	140	
293.06600	112	
294.27832	218	1+
294.85406	134	
295.24656	88	
295.43025	100	
295.97206	122	
296.09658	118	
296.33185	168	1+
296.97198	522	1+
297.03985	94	
297.22497	102	
297.90671	254	1+
298.08922	94	
298.31034	146	
298.82173	134	
299.00827	116	
299.06049	510	1+
301.02000	140	
301.05414	166	
301.29233	90	
301.93682	212	1+
302.17526	272	1+
303.01473	158	
303.05653	136	
303.70567	100	
303.87241	86	
304.44645	96	
305.87981	124	
306.23392	94	
307.24752	134	
307.28050	110	
307.30452	86	
308.29543	414	1+
309.12656	86	
309.32627	124	
310.87880	286	1+
311.02455	146	
312.80517	136	1+
313.03159	330	
315.16198	96	
315.43842	90	
315.92609	100	
316.99170	138	
318.20141	304	1+
320.23809	114	
320.92364	90	
321.02236	250	1+
322.13254	334	1+
322.97197	174	1+
323.23849	360	1+
326.16670	196	
327.22025	88	
328.30215	88	
328.91955	98	
332.09374	160	
332.40360	160	
333.06327	124	
333.77430	92	
334.90800	100	
335.31363	132	
336.90842	94	
337.14921	92	
340.39204	184	
341.24816	126	
342.20307	94	
342.30222	108	
343.24532	92	
343.28522	86	
343.31049	86	
343.44242	84	
END IONS

###FS:    #m/z: 336.94623 #charge 1+
###MS: 18
###MSMS: 21
BEGIN IONS
TITLE=Cmpd 15, +MS2(336.9462), 28.0-35.0eV, 0.4min #21
RTINSECONDS=24.382
SCANS=18,21
PEPMASS=336.94623	101654
CHARGE=1+
54.62802	104	
180.86431	90	
196.88429	126	
196.99410	104	
198.96404	96	
201.04221	160	
203.93892	252	1+
205.99615	98	
210.88464	128	
211.94469	7000	1+
212.87966	450	1+
213.03959	204	1+
213.94052	3080	1+
214.89857	136	
215.88867	368	
215.94131	224	
221.02284	110	
221.94079	96	
223.97327	318	
223.98902	148	
224.97473	254	
225.03229	182	1+
225.94102	108	
226.97606	140	
229.95551	7774	1+
230.88942	290	
231.00830	174	1+
231.02864	100	
231.58724	124	1+
231.89132	256	
231.95076	3596	1+
231.97740	152	
232.03598	158	
232.50939	100	
233.05180	136	
233.89479	438	1+
233.94819	582	1+
235.94842	104	
236.08414	90	
237.05005	106	
237.06837	162	
238.09746	100	
240.71173	102	
241.07901	274	1+
244.13431	158	
246.97128	282	
246.98465	132	
247.96512	1844	1+
248.03779	408	1+
248.88131	202	1+
248.89794	290	
248.98647	420	1+
249.14169	108	
249.83540	190	1+
249.96129	1228	
250.02787	210	1+
250.92800	98	
250.97853	104	
251.05445	148	
251.07289	472	1+
251.90757	120	
251.96618	130	
252.83607	126	
252.97113	3906	1+
253.01893	150	1+
253.16716	96	
254.96615	1688	1+
255.07499	660	1+
256.00098	102	
256.88599	112	
257.79612	88	
258.99184	94	
259.96304	92	
259.99804	114	
261.87404	98	
262.43789	100	
263.00519	136	
263.05417	440	1+
265.02103	88	
265.14261	100	
266.01762	192	
266.06461	106	
266.41366	160	1+
266.99589	90	
267.05891	188	
267.84310	154	
267.92902	134	1+
269.10047	116	
269.84698	118	
270.98406	400	
271.45531	92	
272.97656	318	1+
275.00900	108	
275.16355	88	
275.42289	98	
275.79779	90	
276.84126	114	
277.07329	146	
277.23712	112	
277.84042	90	
277.96552	172	1+
278.10903	182	1+
278.83547	134	
278.90814	92	
280.88870	102	
280.96017	148	
281.01961	118	
281.05066	288	
282.27921	142	
282.88467	304	1+
285.85129	102	
285.91602	136	
286.85293	248	
286.88230	116	
287.85603	324	1+
288.01674	168	
289.00975	138	
289.26606	94	
289.99950	118	
290.01425	100	
290.09570	110	
290.85782	224	
291.26380	188	1+
291.85811	108	
292.08198	162	
292.10562	444	1+
293.04469	122	
293.10902	388	1+
294.00052	212	
294.29643	114	
294.85887	206	
295.97155	110	
295.99848	144	1+
296.09758	142	
297.94162	90	
297.96310	282	1+
298.07451	88	
298.96494	242	1+
299.06199	420	1+
300.51725	92	
301.09325	246	1+
303.25017	92	
303.65855	94	
304.86425	144	
306.11992	96	
306.28387	356	1+
306.79490	98	
306.88424	100	
307.31039	130	
307.79968	340	1+
308.01215	106	
308.12980	92	
308.44037	98	
308.98927	134	
309.03067	98	
309.18817	102	
309.29849	146	
310.33960	104	
310.87570	154	
313.84380	110	
313.94409	220	1+
315.03738	94	
316.80992	92	
317.08976	146	
318.27516	104	
318.59688	174	
318.98551	100	
319.05519	112	
319.07717	256	1+
319.31257	92	
320.29131	100	
322.23414	400	1+
322.30373	90	
323.30672	118	
324.27087	92	
324.77709	106	
324.84732	110	
324.88860	90	
327.88786	244	1+
328.18848	96	
328.83285	100	
329.37407	100	
329.39840	100	
329.87102	194	1+
331.02906	124	
333.17691	160	
333.77429	150	
334.22510	90	
335.13842	138	
337.09280	222	
337.17252	92	
337.26262	92	
337.35482	118	
337.94643	90	
339.23289	130	
340.92115	92	
341.01357	90	
END IONS

###FS:    #m/z: 322.93047 #charge 1+
###MS: 22
###MSMS: 23
BEGIN IONS
TITLE=Cmpd 16, +MS2(322.9305), 28.0-35.0eV, 0.5min #23
RTINSECONDS=28.061
SCANS=22-23
PEPMASS=322.93047	2128798
CHARGE=1+
182.57919	82	
190.05917	132	
191.95427	354	
195.11661	84	
200.88623	138	
201.04753	126	
205.01551	90	
205.92547	92	
205.94961	180	
206.90995	94	
210.88866	106	
210.99758	84	
214.05675	124	
215.88735	196	
215.97340	144	
216.08607	94	
216.88602	102	
218.09244	108	
219.17859	146	
220.86648	160	
222.15320	86	
222.95180	414	1+
222.97261	138	
224.89263	104	
225.44516	92	
225.93951	132	
227.93123	152	
228.89238	158	
229.85533	290	1+
230.90559	172	1+
231.10118	84	
231.96070	98	
232.08050	84	
233.07531	92	
233.89738	194	
234.83859	84	
236.43872	84	
237.44981	112	
238.93952	128	
238.95556	114	
239.08013	304	
239.87599	94	
240.04368	86	
240.08347	132	
240.50813	106	
240.94100	1522	
241.19281	110	
241.94014	6198	1+
242.03954	88	
242.94220	4142	1+
243.24844	84	
243.87830	390	1+
244.03673	104	
244.92207	94	
244.93956	968	1+
246.82491	90	
246.97672	254	1+
247.00915	224	1+
247.14170	86	
247.20596	178	1+
248.10411	86	
248.98686	112	
249.03916	320	1+
249.86336	144	
249.98850	156	
251.08025	280	1+
253.94243	124	
254.00300	84	
254.92841	144	
254.97967	106	
255.12347	84	
255.95569	106	
256.11394	136	1+
257.03934	82	
257.07262	88	
258.02274	82	
258.81709	82	
259.07697	86	
260.84809	118	
261.22983	86	
261.89416	128	
262.83084	126	
263.00700	92	
263.05610	216	1+
263.24962	92	
263.97657	132	
264.99626	98	
265.01909	226	
265.06384	120	
265.08694	120	
265.24178	234	1+
266.04269	110	
266.05928	102	
268.00093	496	1+
268.06035	180	
268.96449	140	
269.85132	118	
269.94941	130	
272.03722	140	
272.88146	152	
272.92720	126	
273.00563	90	
273.03174	106	
274.21790	92	
274.25043	104	
274.80469	212	1+
276.43269	82	
278.04689	94	
278.06413	96	
278.08842	102	
278.25560	82	
278.85574	128	
279.09109	1366	1+
279.21082	124	
279.95515	94	
280.13736	84	
280.23247	94	
280.26223	92	
280.90187	88	
280.95555	122	
281.04900	236	
281.14776	146	
282.08964	90	
283.04523	86	
283.06636	234	
284.16296	204	
284.29340	588	1+
284.84915	102	
284.89126	96	
285.10069	226	1+
285.39482	100	
286.23341	102	
286.91873	120	
289.88143	146	
291.02189	100	
292.25849	88	
293.28687	266	1+
293.85450	352	1+
295.83508	108	
297.93009	88	
298.01045	84	
300.79783	186	1+
301.02410	104	
301.06853	88	
301.10196	212	1+
301.21340	88	
301.87955	238	1+
302.26183	138	
303.04923	98	
304.28587	100	
304.83039	88	
305.78501	96	
306.03233	134	
306.06421	84	
306.16709	88	
306.18230	92	
306.27733	194	
307.89506	112	
308.29432	748	1+
308.76363	96	
309.22579	92	
309.32213	136	
310.11387	116	
310.30961	454	1+
310.87285	140	
311.98710	86	
312.02554	376	1+
313.02807	260	1+
319.17661	84	
319.31175	134	
320.07808	164	
320.20768	100	
321.20975	128	
321.32156	108	
322.16472	152	1+
322.80768	124	
323.23826	1212	1+
323.30603	144	
325.13252	218	1+
326.00892	214	1+
326.82275	86	
326.88095	84	
328.18712	84	
END IONS

###FS:    #m/z: 340.94112 #charge 1+
###MS: 22
###MSMS: 24
BEGIN IONS
TITLE=Cmpd 17, +MS2(340.9411), 28.0-35.0eV, 0.5min #24
RTINSECONDS=28.833
SCANS=22,24
PEPMASS=340.94112	1040398
CHARGE=1+
194.17424	96	
200.86962	94	
208.94344	178	
210.89601	268	1+
212.87662	98	
213.87829	230	
213.94004	1716	1+
215.88654	552	1+
215.93836	164	
216.52313	102	
216.94245	106	
217.87960	388	1+
217.93666	96	
222.92431	94	
222.97532	138	
223.52613	106	
223.96011	314	1+
224.97823	166	
226.64300	104	
226.94313	262	1+
226.97357	124	
227.94607	202	1+
229.04887	106	
230.89274	368	
231.88942	254	
231.94957	2348	1+
232.94339	434	1+
233.89974	222	
235.86910	106	
235.89273	142	
236.96777	132	
238.21243	120	
238.80209	128	
238.94900	92	
239.09842	294	1+
239.20913	92	
239.90277	132	
240.22880	588	1+
240.84678	94	
240.95842	122	
241.16252	144	
241.64519	100	
241.84093	98	
241.89057	304	1+
241.94476	172	
241.97751	122	
242.89290	258	1+
242.94293	204	
243.96258	112	
246.97757	314	
247.94148	252	
248.02693	96	
248.98919	120	
249.07224	104	
249.22820	112	
249.96047	722	1+
250.06138	136	
250.98649	132	
251.94713	94	
252.22834	138	
252.84788	130	
253.09535	214	1+
253.90429	170	
253.96161	826	1+
254.93900	134	
254.96810	560	1+
255.04661	100	
255.07780	670	1+
255.17178	134	
255.90838	100	
256.91268	176	
257.09559	150	1+
258.88486	136	
258.91018	196	1+
259.03150	126	
259.95464	150	
261.83617	178	
262.06545	96	
262.67462	92	
263.07826	132	
263.17329	122	
263.97192	98	
265.01804	124	
266.26998	100	
266.99465	144	
267.13666	290	
268.00507	112	
269.11614	154	
269.89978	102	
270.02195	114	
270.07407	242	1+
270.89229	136	
272.84771	156	
272.93571	320	
273.06236	146	
273.78908	192	1+
273.84570	140	
273.87627	104	
273.98207	112	
275.06719	146	1+
275.95666	220	1+
276.85210	232	
278.81263	160	1+
278.96230	512	1+
279.04747	100	
279.85670	174	
280.00102	112	
281.04197	322	1+
281.96432	94	
282.27745	248	1+
282.81222	94	
282.91722	130	
283.03019	128	
284.29064	152	
285.79186	110	
288.06438	144	
289.07388	140	
289.88217	258	1+
291.81301	242	1+
292.01059	96	
292.06086	178	
292.13834	90	
293.08164	158	
293.26462	132	
293.76950	100	
294.84747	114	
295.21249	128	
295.28649	186	1+
297.09903	104	
297.22241	108	
297.97213	160	
298.26900	114	
298.39234	100	
299.06005	266	
299.24338	128	
299.76726	90	
299.78024	112	
300.06111	118	
300.88370	210	1+
301.11145	110	
301.85580	198	1+
302.17200	106	
302.94421	130	
303.17675	122	
303.42115	144	
303.97535	212	1+
304.02048	96	
304.39503	98	
305.29132	134	
306.79065	94	
307.29338	158	
307.89588	144	
308.29201	186	
309.30842	216	1+
310.87399	116	
311.02505	526	1+
311.62510	96	
311.87339	540	1+
312.87544	416	1+
314.00755	120	
315.86379	90	
317.12128	156	
317.43494	92	
318.73995	94	
319.08005	178	1+
319.30968	200	
319.89025	136	
322.13880	162	
322.30486	276	1+
323.13676	172	1+
323.23858	216	
323.83409	220	1+
323.99211	120	
324.28492	256	1+
324.80369	104	
324.89251	134	
325.16511	150	
326.20668	166	1+
327.80043	100	
328.18827	282	1+
328.31308	136	
328.88580	158	
329.81452	130	
329.87456	126	
331.04292	122	
334.69455	92	
335.31479	222	1+
337.09101	162	
337.34387	108	
338.77777	124	
338.79781	128	
341.25016	126	
341.97969	134	
342.24448	108	
342.31691	114	
343.27416	98	
END IONS

###FS:    #m/z: 336.94645 #charge 1+
###MS: 22
###MSMS: 25
BEGIN IONS
TITLE=Cmpd 18, +MS2(336.9464), 28.0-35.0eV, 0.5min #25
RTINSECONDS=29.6055
SCANS=22,25
PEPMASS=336.94645	152090
CHARGE=1+
119.24662	92	
126.01084	98	
185.87714	90	
189.86431	92	
196.88206	134	
205.94950	316	1+
206.98243	212	1+
211.94461	5598	1+
212.87917	1104	1+
212.96992	90	
213.86281	90	
213.93959	1896	1+
214.11847	88	
214.89789	88	
215.86798	94	
215.88837	828	1+
215.93752	270	
219.56401	96	
220.07358	108	
223.95995	372	1+
223.97506	140	
224.97697	144	
226.15150	100	
226.89558	138	
227.89373	440	1+
227.95007	140	
228.14475	90	
229.95550	5860	
230.07283	190	1+
230.88968	1202	1+
230.95663	242	
231.03590	208	1+
231.94988	3084	1+
233.95016	168	
234.89601	212	1+
235.86755	146	
236.70896	94	
237.06398	120	
238.04774	124	
239.79209	218	1+
242.96070	248	1+
243.89263	140	
244.89056	178	1+
246.08704	134	
246.97657	170	
247.02595	130	
247.10115	90	
247.96511	1002	
247.98421	342	1+
248.90277	162	
249.96187	722	1+
250.91453	90	
250.94842	114	
251.00078	240	
251.17824	108	
251.91251	106	
252.97153	3070	
253.80128	100	
253.83097	88	
253.90536	292	1+
253.93948	114	
253.97103	104	
254.93999	264	
254.96648	1562	1+
255.03014	240	1+
255.07588	790	1+
256.89971	120	
256.91669	106	
256.96385	256	
258.88327	104	
258.96025	228	1+
260.12560	166	
260.85062	122	
263.05159	324	1+
263.83425	88	
266.90226	90	
267.00072	114	
267.83147	118	
268.00279	96	
268.84099	174	1+
270.98251	398	1+
271.08795	120	
271.10580	88	
271.84723	90	
272.97717	128	
273.76255	96	
274.93183	106	
274.97776	112	
275.11866	158	1+
275.61638	106	
276.90937	140	
278.83780	114	
278.96390	194	
279.92256	214	1+
279.96159	100	
280.03926	88	
280.10086	90	
280.26522	92	
281.04962	210	
281.90048	148	
282.05249	130	
282.65088	102	
283.09473	104	
284.08477	94	
284.23222	114	
284.87284	106	
284.92266	106	
285.85195	108	
285.90269	128	
286.03403	116	
286.85218	194	
287.85062	118	
287.96940	288	1+
289.01030	200	1+
289.07341	314	1+
289.51146	108	
289.93140	152	
290.86063	106	
291.22970	88	
291.56179	104	
292.85662	110	
293.04233	96	
293.07239	102	
293.10599	182	
293.29505	120	
293.87048	134	
293.99964	206	
294.11307	168	
294.90458	114	
295.08036	108	
295.21054	88	
295.97322	136	
295.99308	226	
296.25407	128	
296.97661	126	
297.91297	160	
299.06099	268	
299.28913	120	
300.06038	134	
300.97205	112	
301.51706	174	
302.88631	220	1+
303.94753	94	
304.07451	250	1+
305.01666	94	
305.85882	118	
307.30981	322	
307.63641	96	
307.80002	94	
307.89220	104	
308.11120	202	1+
308.87770	122	
309.29720	98	
309.86434	96	
310.14823	90	
310.87121	298	1+
313.29615	90	
314.87289	104	
315.17446	180	
317.19226	90	
317.59023	104	
318.81249	92	
319.08473	106	
320.21422	170	1+
320.86143	192	1+
321.09613	188	
321.89678	204	1+
321.94431	88	
323.29873	120	
324.93200	92	
325.24155	128	
326.27721	90	
326.30572	90	
327.90024	92	
328.18642	202	1+
328.88075	172	
329.32294	96	
329.87442	162	
332.01453	90	
333.06021	122	
334.19828	88	
335.34267	128	
336.09934	122	
336.32597	160	
337.08920	120	
338.21744	96	
338.24413	90	
340.86008	94	
341.28378	122	
END IONS

###FS:    #m/z: 363.95699 #charge 1+
###MS: 26
###MSMS: 27
BEGIN IONS
TITLE=Cmpd 19, +MS2(363.9570), 28.0-35.0eV, 0.6min #27
RTINSECONDS=33.277
SCANS=26-27
PEPMASS=363.95699	690936
CHARGE=1+
185.85737	172	1+
189.86215	866	1+
191.85951	652	1+
195.45271	102	
196.88351	350	1+
197.96023	106	
200.95191	98	
205.94840	124	
207.87770	436	1+
207.94830	512	1+
209.94448	2378	1+
210.88363	318	1+
212.87929	2498	1+
214.89699	358	
215.88320	104	
216.91276	142	
222.95237	3336	1+
223.88800	550	1+
224.04725	232	1+
224.89174	380	1+
224.94830	4332	1+
225.04287	174	1+
226.57553	86	1+
226.89356	326	1+
226.94738	13862	1+
227.00727	272	1+
227.21730	136	1+
227.93430	328	
228.89440	786	1+
228.94260	14322	1+
229.85501	138	1+
230.56743	152	1+
230.89068	3564	1+
231.04376	102	
231.13511	122	
232.88479	414	1+
233.07291	234	1+
233.96336	126	
234.89394	222	
235.19572	98	
235.84815	124	
236.05767	222	1+
236.32754	100	
236.63910	98	
237.22983	116	
240.93988	412	
240.96271	2300	1+
241.07965	106	
241.11964	136	
241.94286	480	
242.94250	1610	1+
242.95962	1784	1+
242.99731	166	
243.12385	108	
244.95837	6928	1+
245.07408	108	
245.22697	194	1+
245.44971	106	
245.87512	144	
245.94275	474	
245.98695	100	
246.90598	106	
246.95367	7012	1+
247.08927	98	1+
247.75289	122	1+
248.66906	98	
248.80263	206	
248.89968	1458	1+
249.03966	130	
249.83907	118	
250.06341	114	
250.48502	108	
250.89569	268	1+
250.94764	212	
250.97051	258	1+
251.01797	114	
252.13244	102	
252.79927	128	
253.90545	200	
255.01176	266	1+
255.10011	136	
257.13736	222	1+
258.97352	590	1+
258.99415	172	1+
260.96738	1304	1+
261.79977	144	1+
261.85246	182	
262.05316	150	1+
262.06588	136	
262.17095	190	1+
262.85182	168	1+
263.07152	108	
263.83244	144	
263.98140	182	
264.12002	312	1+
265.54346	126	
265.96952	148	
266.24704	120	
267.00044	116	
267.89891	98	
267.97503	906	1+
268.95912	236	
268.99669	106	
269.11520	122	
269.96817	1600	1+
271.91502	210	
272.11110	102	
272.93873	132	
273.90402	106	
273.92777	146	
274.03160	122	1+
276.15952	224	1+
276.82541	132	
276.87342	214	1+
277.07846	124	
277.21885	112	
278.03594	194	
278.84885	146	
278.90637	266	1+
279.10453	478	
279.27924	170	1+
281.04355	354	1+
282.91886	168	
283.07324	308	1+
283.76657	104	
283.84782	310	1+
283.91907	122	
283.98586	508	1+
284.11023	96	
285.84495	484	1+
286.80521	308	1+
286.88087	114	
287.43566	104	
288.01820	202	1+
288.93829	100	
289.40846	116	
289.88425	118	
289.92165	98	
292.85611	324	1+
293.12038	174	
293.87514	136	
294.27673	104	
296.87686	164	
297.83634	202	1+
298.80626	166	
298.99889	128	
299.80301	116	
299.86883	100	
299.89948	100	
300.85777	266	1+
301.00906	104	
301.02935	108	
302.80674	374	1+
303.09896	104	
303.22220	188	1+
303.80855	314	1+
303.85513	678	1+
303.88890	98	
304.77758	204	1+
304.94111	158	
304.96746	110	
305.13650	128	
305.60584	104	
305.89892	106	
306.80916	242	1+
307.13712	108	
307.23431	104	
308.29159	440	
309.25711	122	
310.30377	316	1+
310.32334	108	
310.80513	200	1+
310.88352	142	
311.02936	140	
311.13014	126	
312.12482	224	1+
312.23680	134	1+
312.88279	134	
312.94273	108	
313.03006	146	
313.24833	112	1+
313.85418	208	1+
314.04415	112	
314.31642	102	
314.88613	198	1+
314.90038	184	1+
316.10850	202	1+
317.00917	128	
318.93565	138	
321.81538	140	
321.86262	292	1+
321.99066	114	
322.28655	114	
322.82871	230	1+
322.92609	192	
323.01651	178	1+
323.12258	150	
323.21787	110	
323.87606	114	
324.78408	102	
324.89525	202	
326.96064	144	
327.37295	206	1+
328.19092	172	
328.89646	112	
329.81869	104	
329.87642	270	1+
330.80395	360	1+
332.14845	284	1+
332.84354	110	
333.27729	192	1+
334.05526	104	
334.87865	118	
335.34157	124	
336.84601	114	
336.94409	602	1+
337.83826	134	
339.89526	242	1+
340.93518	416	1+
341.21129	212	1+
343.27462	108	
343.76667	102	
344.15270	114	
347.96666	96	
348.82906	114	
348.88558	116	
349.25332	178	
349.31867	546	1+
351.18914	136	
351.33757	138	
356.18920	104	
357.05710	110	
357.98826	238	1+
358.15067	176	1+
358.83215	126	
359.25345	100	
359.95574	136	
360.32698	138	
360.86292	156	
362.30628	104	
362.34164	330	1+
363.82625	106	
363.98619	236	1+
365.31324	134	
365.38552	212	
365.88630	108	
366.26975	246	1+
366.53000	122	
367.21412	204	1+
367.33192	102	
368.43105	288	1+
END IONS

###FS:    #m/z: 336.94626 #charge 1+
###MS: 26
###MSMS: 28
BEGIN IONS
TITLE=Cmpd 20, +MS2(336.9463), 28.0-35.0eV, 0.6min #28
RTINSECONDS=34.049
SCANS=26,28
PEPMASS=336.94626	144954
CHARGE=1+
189.86081	148	
203.04047	90	
205.94789	150	
206.97423	270	1+
208.88579	162	1+
209.48781	98	
211.94510	4804	1+
212.87738	474	1+
212.89916	88	
213.86281	88	
213.94025	2624	1+
215.88790	292	1+
215.93668	154	
217.88562	158	
217.93833	126	
218.88387	132	
221.10030	94	
221.89288	298	
222.42245	88	
222.95012	92	
223.97912	124	
224.97452	176	
228.08008	88	
228.89190	144	
229.95537	5138	
230.89033	1460	1+
230.95529	164	
231.95043	2332	1+
233.42556	90	
233.52305	98	
233.82780	310	1+
233.90028	216	1+
233.94915	372	
233.99999	186	1+
234.10377	108	
234.82801	176	1+
235.94900	156	
237.10743	90	
237.88647	156	1+
238.04443	94	
244.09461	134	
244.85002	94	
246.90121	346	1+
246.97554	216	
247.96638	1694	1+
248.15879	102	
248.84684	102	
248.90098	296	1+
248.95486	1170	1+
249.96160	680	1+
249.98886	110	
250.17851	168	
251.79259	92	
251.83905	186	
251.91440	122	
252.90246	176	1+
252.97172	3060	1+
253.07811	104	
254.94409	104	
254.96697	1350	1+
255.07615	546	
255.94608	132	
256.07952	270	
256.89243	134	
256.96408	264	1+
257.40760	118	
258.79914	146	1+
258.84961	206	
258.96682	118	
259.82082	238	1+
259.96139	194	
260.10365	90	
260.82241	202	1+
260.84997	116	
263.05602	134	
263.10456	90	
264.40884	92	
265.01811	152	
265.09111	88	
266.24679	136	
266.40737	104	
267.41107	124	
267.84403	104	
268.00077	108	
268.84620	178	
269.84292	156	
270.09611	212	1+
270.84382	382	1+
270.88671	112	
270.98052	310	
272.08114	92	
272.87637	140	
272.91624	104	
272.95224	120	
272.97661	258	
273.08826	94	
273.92991	162	
274.81626	174	1+
275.93446	144	
276.86027	134	
277.06935	152	
278.00494	88	
278.01997	136	
278.82155	118	
278.85869	124	
278.87703	104	
279.43532	92	
279.46440	88	
279.84184	96	
279.96594	190	
280.93902	100	
281.04805	314	1+
281.26862	212	
282.27845	122	
282.84207	104	
283.02771	140	
283.05774	106	
283.90886	98	
284.93263	132	
285.84819	102	
286.85332	328	
287.26256	112	
287.85021	210	
289.56905	96	
289.92233	108	
290.88270	90	
291.10051	88	
291.85320	272	1+
292.10222	412	1+
293.03493	224	1+
293.06195	154	
294.30237	104	
294.84698	132	
295.04288	220	1+
295.99916	116	
296.91157	118	
296.97561	292	1+
298.18871	128	
298.21371	98	
298.58786	110	
298.87258	90	
298.91224	234	1+
299.06189	306	1+
300.57263	98	
300.86865	274	1+
300.98167	90	
301.01428	118	
301.92900	218	1+
303.45399	90	
303.90697	94	
304.90942	92	
305.41572	90	
305.79050	290	1+
305.92446	88	
306.27958	210	
306.87234	140	
306.89160	108	
306.90472	112	
306.93684	134	
307.28540	100	
307.30824	90	
308.30221	288	1+
308.81046	170	1+
308.86529	346	1+
309.01813	94	
311.87803	132	
313.03806	96	
313.61140	88	
313.87451	114	
315.07816	96	
315.94659	90	
316.61094	100	
317.12747	146	
320.41462	96	
321.38794	96	
322.31996	96	
323.17025	104	
323.23775	190	
323.25772	96	
323.30835	162	
324.08476	96	
325.13828	186	
325.86249	90	
327.80823	126	
327.83418	90	
328.30956	104	
328.44534	100	
328.81254	92	
328.90628	96	
336.80290	186	
337.83557	90	
342.10519	94	
END IONS

###FS:    #m/z: 359.96201 #charge 1+
###MS: 26
###MSMS: 29
BEGIN IONS
TITLE=Cmpd 21, +MS2(359.9620), 28.0-35.0eV, 0.6min #29
RTINSECONDS=34.821
SCANS=26,29
PEPMASS=359.96201	120270
CHARGE=1+
60.14540	102	
80.75340	106	
94.33831	106	
200.08217	96	
200.94464	96	
205.01144	154	
205.94615	218	
207.94686	182	
209.94338	620	1+
211.00097	110	
215.02615	98	
216.41471	92	
218.07228	108	
222.95221	1794	1+
223.88530	242	1+
224.94894	1166	1+
225.51332	100	
225.84490	112	1+
225.97437	110	
226.94786	4112	1+
227.89891	140	
227.93205	206	
228.94305	4724	1+
229.02562	194	1+
231.86755	94	
231.98896	132	
232.85414	202	1+
233.96148	152	
234.98476	156	
237.09574	100	
237.92668	134	
238.22847	110	
238.93552	134	
240.91972	94	
240.94111	1068	1+
240.96276	1030	1+
242.88801	258	1+
242.95942	634	1+
244.95798	2606	1+
245.94145	236	
246.58625	118	
246.95287	2462	
247.81031	166	
249.04936	138	
250.94857	140	
250.97074	176	
251.02857	128	
251.07069	204	
252.11161	178	
252.95915	138	
255.09815	196	1+
256.91356	100	
257.97368	120	
258.20422	108	
258.97438	148	
259.89000	150	1+
260.97104	892	1+
261.73210	92	
261.90181	170	
261.93423	166	
262.96750	110	
263.90677	126	
265.97411	134	
266.91949	224	1+
266.97363	508	1+
267.97753	358	1+
268.14937	226	1+
268.96343	516	1+
269.02225	92	
269.79519	104	
269.97093	356	1+
271.10497	226	1+
271.16617	94	
271.84787	154	
271.98264	216	1+
272.45556	104	
272.89650	222	1+
274.01248	100	
275.09902	92	
275.96476	138	
276.84986	112	
276.96272	112	
277.07083	114	
277.08891	120	
277.39272	96	
277.97611	96	
278.05587	142	
278.91464	124	
278.99828	148	1+
279.06678	102	
279.09982	120	
280.26674	118	
280.79866	218	
281.11267	92	
281.98867	214	1+
282.07421	110	
283.43802	94	
283.85911	122	
284.02031	154	
288.79968	106	
291.53220	92	
291.84049	92	
292.03258	144	
292.10333	104	
292.93472	108	
293.07010	104	
293.84888	232	1+
294.04717	92	
294.27743	194	
295.02458	306	
295.73835	94	
295.85732	268	1+
295.92569	150	
296.80956	140	
296.93468	258	1+
298.80364	400	1+
299.89996	102	
300.91511	94	
301.11967	92	
301.85480	266	1+
302.24319	150	
302.43294	114	
302.89530	98	
302.94725	112	
302.97354	194	1+
304.44205	92	
305.28719	100	
305.86445	104	
306.28002	358	1+
307.80122	224	1+
308.03394	132	
308.29208	156	
309.86626	116	
310.34562	318	1+
311.88203	194	1+
312.04227	136	
312.85311	248	1+
313.26917	156	1+
314.40404	126	
314.79528	96	
315.93720	152	1+
318.59651	138	
318.86629	132	
318.93741	290	1+
319.85612	122	
320.13976	188	1+
320.95933	148	1+
321.02189	122	
321.22429	124	
322.92926	306	
323.01795	516	1+
323.23904	104	
323.27365	124	
323.30817	138	
324.89520	130	
325.89668	136	
326.30361	146	
326.86723	92	
326.89051	110	
329.87071	176	
330.16018	154	
330.83294	142	
334.29775	192	1+
334.47907	104	
334.87226	102	
334.88802	92	
336.94537	314	1+
338.87117	122	
340.35511	252	
340.94110	114	
341.07548	94	
341.35756	152	
342.28060	134	
342.90801	128	
343.28752	92	
343.40124	102	
344.53975	94	
344.85120	112	
345.13214	182	
346.36573	102	
347.07685	92	
347.11666	146	
349.06119	102	
349.11491	128	
352.88556	192	1+
353.91550	102	
354.21131	148	
355.77465	140	
357.76283	182	1+
358.36416	218	
359.19887	118	
359.37059	120	
359.69821	120	
359.96570	150	
361.04825	112	
361.28519	98	
361.35725	248	
361.77846	110	
361.95842	188	
END IONS

###FS:    #m/z: 363.95698 #charge 1+
###MS: 30
###MSMS: 31
BEGIN IONS
TITLE=Cmpd 22, +MS2(363.9570), 28.0-35.0eV, 0.7min #31
RTINSECONDS=38.4905
SCANS=30-31
PEPMASS=363.95698	603704
CHARGE=1+
187.97596	106	
189.86252	660	1+
191.85823	480	1+
191.95652	222	
196.88390	254	
206.44218	108	
207.40750	146	
207.92312	104	
207.94878	212	
208.88607	238	1+
209.87964	542	1+
209.94361	2028	1+
210.88571	392	1+
212.87952	4108	1+
219.97052	222	1+
221.09121	146	
222.95153	3012	1+
223.00884	144	1+
223.38421	142	
223.89148	120	
223.98132	116	
224.94792	3178	1+
224.98022	124	
225.88935	138	
225.99074	172	1+
226.86088	128	
226.89426	276	
226.94783	13320	1+
226.97046	182	
227.93418	286	
228.79551	126	
228.89516	238	
228.94248	14632	1+
229.06028	80	1+
229.43528	112	
229.89638	178	
230.24614	92	1+
230.88975	3116	1+
231.00372	118	
232.88592	408	1+
232.90739	128	
233.04403	132	
233.96437	134	
234.62214	126	
234.88538	154	
237.05241	126	
238.06716	124	
238.94141	146	
240.94034	524	
240.96263	1706	1+
241.29496	104	
241.94134	670	
242.94558	1984	1+
242.95803	1278	
244.95719	6484	1+
245.78956	168	
245.94149	476	
246.86990	102	
246.90364	356	1+
246.95306	6530	
247.01967	156	
247.07855	124	1+
247.14826	182	1+
247.95843	234	
248.89767	1324	1+
248.95890	130	
250.94792	308	
250.97129	358	
251.07222	114	
251.91190	118	
252.97878	138	1+
253.03754	102	
253.90730	366	
254.54743	104	
258.91585	228	1+
260.96930	1108	1+
263.97890	206	
264.07973	324	1+
264.96582	174	
264.97870	172	
265.12102	142	
265.97561	284	
267.14038	118	
267.77469	172	1+
267.97219	826	
268.05679	142	
268.25225	142	
268.95713	186	
269.96705	780	1+
271.08637	112	
271.84346	344	1+
276.84447	100	
277.16852	108	
278.08872	104	
278.83883	154	
279.02609	138	
279.10058	148	1+
280.79175	460	1+
280.89021	214	1+
281.85181	120	
281.99142	164	
283.06833	114	
283.79199	242	1+
283.84859	368	1+
283.98652	420	1+
284.40001	102	
284.82532	342	1+
285.84562	412	
285.93460	148	
285.98309	124	
286.88007	116	
287.07021	268	1+
287.41739	154	
288.86889	240	1+
290.78881	108	
292.43742	176	
293.84643	192	
293.87460	144	
294.06724	132	
294.28866	124	
294.86026	236	
294.93004	166	
295.11455	118	
296.87722	132	
298.80364	106	
299.80309	132	
301.25546	110	
301.80121	196	
301.86319	262	
302.79868	190	
302.81231	108	
302.86165	122	
302.94201	216	1+
302.97835	208	1+
303.80447	188	
303.85685	770	1+
304.77530	116	
304.92191	196	1+
305.27285	130	
306.85484	240	1+
307.13743	142	
307.28656	480	1+
307.61043	102	
307.78293	152	
307.89390	114	
308.09342	146	
308.29299	312	1+
308.56970	176	
308.88770	148	
310.16317	132	
310.30661	122	
310.80827	184	
310.83043	122	
310.87732	272	1+
311.10498	150	
311.12747	130	
312.86298	172	
313.07054	106	
313.87621	132	
314.81289	174	
315.84274	122	
315.86062	106	
316.83707	106	
317.43048	100	
317.86698	272	1+
317.93036	216	1+
319.81131	274	1+
321.80917	156	
321.86719	536	1+
322.12346	168	1+
322.80727	158	
322.93180	184	
323.29308	222	1+
323.95688	164	1+
324.01649	262	1+
324.29174	150	1+
324.81713	120	
324.89148	130	
326.12881	122	
326.24946	124	
326.87218	338	1+
328.19020	162	
328.32755	110	
328.88945	138	
329.29187	128	
329.87106	178	
330.03042	260	1+
331.03215	202	1+
335.87854	302	1+
336.94647	284	
337.08557	144	
337.94767	204	
339.82583	122	
341.78863	100	
343.00329	102	
343.20815	128	
343.30717	154	
344.18407	150	
344.89891	126	
344.96907	128	
345.72586	218	1+
346.03338	176	1+
349.31648	612	1+
351.07096	108	
351.34407	162	
352.88897	232	1+
353.18358	220	1+
353.82814	106	
355.05559	118	
356.32911	166	
356.82142	200	1+
358.06874	122	
359.19847	120	
359.86522	182	1+
360.96319	210	1+
361.78694	186	1+
364.11713	110	
364.36584	130	
364.37775	128	
365.31361	240	1+
365.38633	138	
365.79702	102	
366.33139	450	1+
367.33081	338	1+
END IONS

###FS:    #m/z: 507.84503 #charge 1+
###MS: 30
###MSMS: 32
BEGIN IONS
TITLE=Cmpd 23, +MS2(507.8450), 28.2-35.2eV, 0.7min #32
RTINSECONDS=39.2625
SCANS=30,32
PEPMASS=507.84503	105548
CHARGE=1+
191.95474	284	
196.01661	634	
224.11871	136	
227.20056	148	
232.07395	138	
235.05853	228	1+
238.06459	264	1+
238.10247	176	1+
241.85696	208	
242.97752	154	1+
249.03418	134	
249.88517	168	1+
252.04965	140	
254.13234	130	
262.13632	134	
263.10761	230	1+
265.95909	336	1+
266.16996	132	
266.87959	222	1+
267.90411	146	
268.86206	144	
269.91918	250	1+
270.85984	134	
271.00845	220	1+
271.87752	344	
272.85486	470	1+
276.84851	262	1+
276.89357	234	1+
278.13337	260	1+
278.83322	350	1+
280.38094	380	1+
282.03058	132	
282.38635	178	
283.95682	236	1+
284.98718	170	1+
285.39226	136	1+
285.85878	390	1+
285.94449	224	
286.79279	136	
286.94543	164	
287.02634	636	1+
287.88398	136	
288.02889	566	1+
288.54064	194	1+
288.87025	200	
288.87745	1602	1+
289.87972	1426	1+
289.98144	138	
290.13041	240	
290.86978	448	1+
291.96643	158	
292.15207	184	1+
292.81419	142	
292.86806	140	
292.95213	132	1+
293.87433	1720	1+
294.12782	258	
294.82226	156	
295.04566	206	1+
295.89256	132	
296.85395	528	
296.87950	314	
296.91368	164	
296.95060	222	1+
297.07764	208	1+
298.85396	418	1+
298.87697	186	
299.88108	142	
299.90578	156	
300.79269	136	
300.84941	592	1+
300.92374	170	
301.07492	134	
301.85219	398	1+
303.83513	256	1+
303.95521	320	
305.86420	420	1+
306.95647	142	
307.12974	144	
307.89127	650	
308.14270	912	1+
308.29453	288	1+
308.79119	168	1+
308.86998	274	
308.88644	728	1+
309.53272	184	1+
309.86979	452	1+
310.15739	794	1+
310.19005	138	
311.88368	2610	1+
312.40836	140	
312.83282	204	
313.15946	146	
313.88391	350	1+
313.95821	138	1+
314.86205	2298	1+
315.07172	188	1+
315.94269	238	1+
317.75175	88	1+
317.89216	252	
318.85870	512	1+
322.00388	164	1+
322.06066	284	1+
322.85401	308	
323.00491	216	1+
323.06578	220	1+
323.85710	848	1+
323.87319	202	
325.90048	206	
326.05894	328	1+
326.16846	126	1+
326.88133	632	1+
326.90602	156	
326.93197	138	
327.89760	146	
328.19165	134	
328.37012	160	
328.82144	136	
328.87745	156	
328.89379	498	1+
329.02417	212	1+
329.18256	152	
329.87384	510	1+
329.89785	382	1+
330.02912	132	1+
331.82417	134	
331.99244	140	
332.26400	98	1+
332.87398	656	
332.89848	278	
332.96018	140	
333.87819	432	
334.15437	256	1+
334.87895	298	
334.90611	140	
335.19900	156	1+
335.86142	130	
335.88833	160	
336.02735	182	1+
336.81177	134	
336.86939	140	
337.88192	420	
337.91451	222	
338.30041	132	1+
338.86460	152	
338.88614	258	
339.40837	160	
339.88137	192	
340.89574	144	1+
341.04779	288	1+
343.87421	186	
345.07828	144	
345.87148	180	
345.88941	258	1+
346.85879	156	
347.88863	378	1+
348.17046	142	
348.89177	330	1+
349.33073	154	1+
349.75456	182	1+
349.81156	270	1+
350.08719	142	
350.88708	490	1+
351.79407	290	1+
351.99513	254	1+
352.13188	186	1+
353.84749	632	1+
355.06231	134	
355.88981	406	
356.82754	178	
356.87225	164	
357.41593	150	
357.84860	244	1+
358.87738	468	1+
358.91754	178	
360.34404	130	
363.34151	258	1+
364.86375	234	1+
365.77782	134	
366.05624	138	1+
366.83981	634	1+
367.70756	490	1+
367.81457	190	
367.84360	370	1+
368.04170	212	1+
368.18905	140	
368.89522	578	1+
369.80278	138	
369.83575	786	1+
370.90776	350	1+
371.83542	310	1+
372.87353	238	1+
373.90176	152	
374.81562	446	
375.03294	156	1+
376.88929	294	1+
376.95919	176	1+
378.02106	304	1+
378.73986	166	1+
378.90741	198	
379.10963	264	1+
380.18274	180	1+
380.85495	134	
382.11436	366	1+
384.06585	154	1+
384.82187	674	1+
384.84951	1702	1+
385.22099	178	
385.97113	136	
386.02498	190	
386.80443	156	
387.06031	154	1+
387.20766	164	
387.78359	198	1+
387.84829	528	1+
389.17670	140	
389.83914	2556	1+
390.20793	164	
390.23297	146	
390.84049	2020	1+
391.79849	176	
391.92257	146	
392.82764	1126	1+
394.37902	210	1+
394.79084	318	1+
394.83215	546	1+
394.86270	206	1+
396.59395	154	
396.76819	134	
397.19123	162	1+
397.83725	174	1+
398.73376	164	1+
398.86715	194	
398.90166	172	
401.07989	184	1+
402.05471	132	
402.12839	216	1+
402.18737	140	
402.81697	142	
403.87066	394	
404.09108	240	1+
404.86297	836	1+
405.15122	164	1+
405.86459	598	1+
406.03533	136	1+
407.86772	1124	
408.85202	2050	
409.85170	1006	
410.83710	1970	1+
411.81137	214	
412.84781	700	
413.07540	300	1+
413.97868	148	1+
414.69430	248	1+
415.84155	266	
416.87016	136	
417.37026	140	
417.91723	176	
418.39095	202	1+
418.82995	344	1+
419.88411	134	
421.87985	782	1+
422.02361	226	1+
422.08263	182	1+
423.05383	176	1+
423.86682	1176	1+
424.81891	314	1+
425.14412	304	1+
426.86342	2050	1+
427.08572	202	1+
427.73271	290	1+
428.15519	174	1+
428.84525	2580	1+
430.74369	204	
430.86143	356	
431.08620	178	
431.78934	180	1+
431.86614	2096	1+
433.14726	266	1+
433.82670	122	1+
435.36872	170	
435.89549	138	
436.89346	134	
438.84414	184	1+
438.88889	158	
439.23167	138	
440.89057	302	
441.87262	424	1+
442.23641	246	1+
442.87590	298	1+
443.14270	198	1+
444.87208	4844	1+
445.59355	116	1+
445.76030	158	1+
448.19306	210	1+
448.87995	160	
449.09535	230	1+
449.13075	148	
449.71608	170	1+
449.87850	1618	1+
449.91994	186	
451.20270	164	1+
452.86384	468	1+
457.90434	324	
458.90792	194	
460.15991	136	
462.16095	370	
462.20614	256	1+
462.88403	2052	1+
464.92921	152	1+
465.16740	282	1+
465.21687	328	1+
465.89303	280	
467.88876	2452	1+
469.24658	134	1+
473.89011	138	
481.79952	272	1+
485.89869	1584	1+
487.27089	142	
487.42485	162	1+
488.74647	136	
489.79530	170	
491.81072	144	
492.41793	146	1+
499.78668	338	1+
503.24947	150	1+
504.42430	142	
505.16211	134	1+
506.18389	164	1+
507.19596	98	1+
507.25270	164	1+
507.82859	182	1+
508.29715	208	1+
508.91106	186	1+
510.03113	126	1+
510.36233	204	1+
END IONS

###FS:    #m/z: 359.96204 #charge 1+
###MS: 30
###MSMS: 33
BEGIN IONS
TITLE=Cmpd 24, +MS2(359.9620), 28.0-35.0eV, 0.7min #33
RTINSECONDS=40.035
SCANS=30,33
PEPMASS=359.96204	103204
CHARGE=1+
183.96726	102	
186.61829	90	
187.00735	86	
191.10421	116	
195.93539	94	
205.94823	100	
207.41005	142	
208.94573	144	
209.94418	982	1+
217.89495	106	
218.03070	98	
219.15483	90	
221.87688	96	
222.42218	92	
222.95233	1188	1+
224.87556	96	
224.95001	1458	1+
226.89211	102	
226.94797	5758	1+
226.97418	162	
228.79681	156	1+
228.94298	4330	1+
230.01063	86	
230.32561	92	
230.42638	120	
230.99307	100	
233.85276	140	
233.97632	122	
234.08283	90	
236.80632	108	1+
237.19061	90	
237.43273	94	
238.10682	94	
238.93995	96	
240.93985	912	1+
240.96296	1022	1+
242.94219	160	
242.95860	462	1+
244.95834	2498	1+
245.94324	412	
246.95343	2898	1+
246.99159	96	
247.98611	92	
248.03769	342	1+
248.40961	90	
249.81080	98	
249.85344	114	
250.06324	90	
250.09493	94	
250.94745	270	
252.22803	90	
254.04602	94	
256.96076	96	
258.97343	256	
260.84187	240	1+
260.96854	630	1+
261.93286	94	
262.96730	122	
263.21212	98	
264.82061	106	
264.96308	146	
265.84906	164	1+
265.97839	356	
266.01431	200	1+
266.81525	218	1+
266.96325	652	1+
267.86631	230	1+
268.84659	216	1+
268.96355	686	1+
269.27459	96	
269.96801	502	1+
276.40601	90	
276.85400	122	
277.44800	100	
278.81025	96	
278.84878	172	
279.43959	102	
279.54833	94	
280.79242	142	
282.01338	88	
282.05848	166	1+
282.54343	92	
282.82479	198	1+
282.90075	96	
283.03487	88	
283.24672	122	
283.82761	218	1+
283.98399	204	
284.25285	96	
284.38754	94	
285.43193	92	
288.41693	94	
289.00413	180	1+
290.86201	302	1+
291.05256	104	
291.27449	90	
291.60166	104	
291.97067	106	
292.05577	126	
293.06769	116	
293.86061	218	1+
293.99691	166	1+
295.02805	96	
295.13547	98	
295.83758	168	
295.88948	186	
296.90286	94	
296.93459	110	
298.80513	584	1+
300.88342	108	
301.11158	98	
301.56316	102	
301.75735	120	
301.78074	206	1+
301.87659	138	
301.93080	100	
302.24888	132	
302.27979	112	
303.25414	146	
304.87920	122	
305.28062	98	
306.28653	114	
307.28222	90	
307.80400	92	
307.82467	206	1+
307.88683	104	
308.29365	212	1+
308.86912	158	1+
309.93398	88	
310.07929	122	
311.05388	156	1+
311.86128	202	1+
311.87911	88	
314.60800	92	
314.81060	194	1+
317.93277	168	1+
318.37845	86	
318.60192	98	
319.68341	112	
320.12587	156	
320.32967	112	
321.31882	236	1+
321.94374	128	
322.92894	198	
323.01808	314	1+
325.08909	108	
325.89765	94	
325.99423	196	1+
326.88266	90	
327.89355	186	1+
328.80843	98	
329.81548	130	
330.42436	88	
330.88015	116	
331.42981	86	
331.83655	90	
332.82584	106	
334.31063	102	
335.78964	100	
336.32750	118	
336.94057	110	
336.96948	90	
337.08697	90	
337.94636	138	
338.11087	90	
338.13610	266	1+
338.33502	94	
340.35708	166	
340.93920	232	
341.02778	90	
341.24062	122	
341.35582	134	
342.73719	92	
343.14942	234	1+
343.27773	102	
343.95909	94	
344.16845	96	
345.33031	116	
346.73827	98	
347.29877	90	
352.18699	96	
352.81929	90	
352.85387	114	
352.91159	90	
355.41912	102	
357.86072	90	
358.63451	98	
361.09487	216	1+
361.28040	326	1+
361.36016	90	
361.79469	86	
361.88552	92	
363.12947	94	
363.19504	94	
363.95620	144	
364.82553	96	
365.40295	92	
END IONS

###FS:    #m/z: 322.93049 #charge 1+
###MS: 34
###MSMS: 35
BEGIN IONS
TITLE=Cmpd 25, +MS2(322.9305), 28.0-35.0eV, 0.7min #35
RTINSECONDS=43.718
SCANS=34-35
PEPMASS=322.93049	2664554
CHARGE=1+
176.44930	82	
196.01789	84	
196.88641	120	
199.05204	102	
200.88644	110	
201.04508	132	
204.00924	90	
205.95014	100	
206.00126	82	
208.08785	90	
209.94168	212	
212.88305	128	
212.89564	124	
213.41410	94	
213.89517	88	
215.88974	126	
216.88608	116	
217.87728	84	
219.89151	82	
221.88897	124	
221.96429	96	
222.87481	88	
222.95353	296	
223.57011	100	
223.95898	626	
225.93946	80	
227.17201	86	
227.93353	114	
228.05580	80	
228.53084	84	
228.89652	86	
228.91135	124	
228.92822	82	
229.05994	80	
229.89059	376	1+
230.86428	82	
230.89243	318	1+
231.00436	130	
232.07891	96	
233.12187	92	
233.81220	80	
233.89527	80	
234.43409	88	
235.02663	84	
235.39411	90	
236.11234	94	
237.13211	80	
237.44233	86	
238.89377	80	
238.93776	130	
239.03632	118	
239.07870	348	1+
239.23384	80	
239.78676	88	
239.87813	100	
239.92173	90	
240.94063	4752	
241.94253	4176	
242.88846	90	
242.94191	12234	1+
243.06084	94	
243.88223	324	1+
244.04194	120	
244.84090	98	
244.94063	2464	1+
245.05783	92	
246.97672	236	
247.13039	84	
247.83278	150	1+
248.03046	126	
249.14761	94	
249.99074	122	
250.95004	106	
251.07074	132	
251.11118	108	
251.24876	128	
252.11588	82	
253.07246	92	
254.90399	292	1+
255.06750	120	
255.12751	84	
255.72593	86	
255.92809	88	
258.89907	84	
260.15327	86	
260.84450	172	
261.04920	92	
262.02398	204	1+
262.91919	82	
263.82999	82	
263.88788	92	
263.98017	102	
264.82371	96	
265.05866	236	
265.21809	98	
266.43934	102	
267.23549	88	
267.58086	94	
267.83988	190	1+
269.00440	262	1+
270.80373	176	1+
270.85777	180	
272.28957	98	
273.84645	92	
274.35801	108	
275.05606	80	
275.81175	84	
276.85437	144	
277.07169	82	
277.97218	156	1+
278.02823	150	
278.10182	122	
278.49033	82	
278.85379	144	
279.09096	1480	1+
280.88948	96	
281.07579	88	
281.35810	82	
282.92158	156	1+
283.04344	126	
283.07162	136	
283.85276	288	1+
283.92453	194	1+
284.29471	990	
284.43095	92	
284.90614	110	
285.84592	100	
288.08751	88	
289.87859	156	
289.90954	94	
290.86231	116	
290.87884	194	
291.80268	86	
291.92782	220	1+
293.45398	86	
293.81726	82	
294.01349	86	
294.87379	92	
295.84785	150	
296.88612	92	
297.80790	118	1+
298.93955	132	
303.27356	102	
303.94763	82	
304.88338	152	
305.29311	128	
305.89911	112	
306.27790	334	1+
306.30455	102	
306.81838	96	
307.79865	146	
307.88383	386	1+
308.29264	456	1+
309.82401	90	
310.30767	344	
312.02623	98	
313.03102	88	
313.88764	148	
314.81286	82	
314.89552	84	
318.86518	110	
320.14909	84	
320.82850	110	
321.32572	80	
321.61829	104	
323.23841	454	1+
324.13905	116	
324.15506	138	
324.89398	262	1+
325.32168	86	
325.75749	126	
325.98978	102	
326.28152	88	
326.89781	118	
END IONS

###FS:    #m/z: 340.94095 #charge 1+
###MS: 34
###MSMS: 36
BEGIN IONS
TITLE=Cmpd 26, +MS2(340.9409), 28.0-35.0eV, 0.8min #36
RTINSECONDS=44.49
SCANS=34,36
PEPMASS=340.94095	1072848
CHARGE=1+
116.15876	94	
189.86521	112	
192.92647	134	
205.94804	108	
207.97402	94	
209.94372	124	
210.93886	300	
212.93534	90	
213.88160	180	
213.93970	1904	1+
214.87542	88	
215.88746	788	
215.93814	234	
216.92265	92	
217.85508	92	
217.88492	166	1+
223.61260	100	
223.95981	118	
224.88317	102	
224.97388	180	
226.94739	140	
227.90203	90	
228.11899	98	
228.88721	88	
228.94129	130	
229.80389	134	
230.84197	90	
230.88897	162	
230.95531	122	
231.88974	124	
231.95079	1876	1+
232.08472	242	1+
233.89370	282	1+
233.94668	396	
234.21795	90	
235.51655	88	
235.89269	104	
236.06066	86	
238.04483	116	
238.19811	102	
239.10397	120	
239.81974	116	
239.90503	118	
241.94437	144	
243.83495	174	
243.91313	92	
244.83093	154	
247.11593	88	
247.52984	108	
247.99399	126	
248.03644	88	
249.37826	90	
249.90051	114	
249.96188	320	
249.99053	162	
250.94550	144	1+
250.95980	218	
251.40480	88	
251.92624	124	
252.23594	152	
254.07144	96	
254.13014	88	
254.49634	88	
254.96744	858	1+
255.07390	732	1+
255.48451	92	
256.16980	86	
256.88905	132	
256.90991	264	
256.96197	476	1+
257.80104	104	
258.84898	182	
258.88530	122	
259.91373	90	
260.06419	102	
260.85377	116	
262.42593	94	
262.88340	132	
262.96578	144	
262.99907	100	
265.02918	94	
265.24992	104	
266.99649	88	
267.89926	214	
268.80630	138	
268.83854	386	1+
269.19628	90	
269.79885	90	
270.11089	162	1+
270.25515	112	
270.37819	90	
272.44120	96	
272.80441	186	1+
272.93139	134	
272.97791	288	1+
274.97442	136	
275.92672	176	1+
276.60810	126	
276.85508	172	
277.09149	90	
277.85684	194	
277.96292	136	
278.85040	528	1+
279.41314	100	
279.82798	96	
279.96729	102	
281.00270	90	
281.05217	378	1+
281.18914	122	
281.27461	448	1+
281.96317	158	
282.27921	382	1+
282.97201	94	
283.03061	186	1+
285.01072	112	
285.94158	98	
288.81487	100	
290.05836	98	
293.85672	108	
294.27551	158	
294.81582	168	1+
294.85617	162	
296.80984	94	
297.94080	90	
297.97711	204	
298.26949	200	1+
298.29039	94	
299.02690	116	
299.06078	148	
300.25307	92	
300.91959	270	1+
301.08369	100	
301.11791	100	
301.82103	108	
302.17017	124	
304.93961	104	
306.27994	140	
306.80348	92	
307.03583	86	
307.29363	168	
307.79475	284	1+
307.89154	212	
308.29009	100	
308.44672	92	
308.87665	132	
310.88138	242	1+
311.86605	144	1+
312.12529	102	
313.58757	100	
314.87815	130	
316.37232	108	
317.59028	112	
319.95362	114	
320.23800	138	
320.86465	110	
323.82202	94	
324.29799	136	
324.32391	136	
325.29368	234	1+
326.88253	158	
327.89215	100	
328.18847	156	
330.17232	94	
330.82531	90	
330.87675	142	
333.25879	86	
334.29465	100	
334.44981	94	
334.81851	100	
335.03618	94	
335.35972	96	
338.91321	108	
341.83530	94	
342.20447	102	
345.87457	104	
346.23789	142	
END IONS

###FS:    #m/z: 363.95709 #charge 1+
###MS: 34
###MSMS: 37
BEGIN IONS
TITLE=Cmpd 27, +MS2(363.9571), 28.0-35.0eV, 0.8min #37
RTINSECONDS=45.262
SCANS=34,37
PEPMASS=363.95709	525326
CHARGE=1+
137.07347	92	
189.86411	270	
191.86080	354	1+
196.88410	162	1+
201.59791	106	
205.19121	104	
207.87279	256	
207.95257	112	
209.94372	1174	1+
210.88432	436	
212.88095	1390	1+
213.90577	138	
216.41306	106	
222.95481	296	
223.95381	192	
224.89160	98	
224.95027	1424	1+
226.87866	110	
226.94741	8600	1+
227.93313	242	
228.89421	556	1+
228.94267	8820	1+
230.88985	2802	1+
231.56501	104	
232.01494	114	
232.88511	618	1+
232.98554	138	
234.88232	344	1+
235.39568	98	
237.12835	96	
239.07488	228	1+
239.80071	114	
239.92004	92	
240.88380	148	
240.93983	1662	
240.96209	850	
241.00171	110	
241.60797	98	
241.93875	3776	1+
242.83957	266	1+
242.94116	2682	1+
243.88451	100	
243.96125	134	
244.14707	106	
244.39898	96	
244.86194	90	
244.95772	4174	1+
244.98550	124	1+
245.84123	124	
245.94122	176	
246.90596	254	
246.95345	5026	1+
247.38911	102	
248.90033	1186	1+
249.09087	124	
250.02770	132	
250.06631	202	1+
250.94667	156	
250.96901	160	
251.91356	268	1+
251.94918	126	
253.02297	112	
253.83493	90	
254.03483	218	1+
254.40424	90	
254.83828	140	
256.59877	108	
256.93687	104	
258.44505	152	
258.97418	118	
260.83703	184	
260.96745	428	1+
263.05776	106	
263.79482	178	1+
263.88219	144	
264.98233	106	
265.45604	94	
265.74209	108	
266.91677	160	
267.43831	96	
267.78259	148	
267.97285	630	
268.81149	372	1+
268.95943	226	
269.96890	964	1+
270.00401	104	
270.80946	108	1+
271.18832	92	
271.92038	102	
272.84253	214	1+
276.01824	92	
276.85209	270	1+
277.15374	92	
277.82911	216	1+
278.81313	166	
278.85499	250	1+
279.10529	216	
279.94814	130	
280.10869	182	
280.12542	98	
280.25856	156	
280.79416	324	1+
281.11475	128	
281.86029	160	
282.04960	116	
283.07226	204	
283.79078	266	1+
283.85005	346	1+
283.86913	120	
283.96727	90	
285.84822	474	1+
285.94694	102	
286.60328	106	
287.89393	140	
289.80628	126	
290.95944	214	1+
291.87826	116	
292.05890	242	1+
292.86106	132	
293.11744	120	
293.87718	108	
294.85457	114	
296.90932	90	
298.80288	1050	1+
299.85528	90	
300.88286	96	
301.80452	574	1+
301.86131	190	
302.86045	134	
303.00021	96	
303.85504	650	1+
305.27583	300	1+
306.79313	174	
306.88335	152	
306.93769	96	
307.12990	92	
307.28247	110	
307.31426	274	1+
308.29850	328	1+
308.79186	90	
309.87967	98	
310.88067	148	
311.04291	190	1+
311.19769	92	
311.86609	164	
311.94377	98	
312.56450	90	
312.87923	124	
314.81613	126	
315.62613	100	
315.79627	122	
316.81542	198	
316.93652	244	1+
319.86195	118	
320.96268	208	1+
321.81911	498	1+
321.86370	174	
322.22827	244	1+
322.92621	132	
323.23387	180	1+
323.93363	118	
324.02099	92	
324.89326	210	
325.00334	184	1+
325.14472	98	
325.27939	102	
325.89314	238	1+
326.87073	396	1+
327.45046	114	
327.80585	144	
328.30508	106	
328.81334	144	
329.87025	252	
330.87790	110	
331.08566	214	1+
335.14641	226	1+
336.80364	142	
336.94495	272	1+
338.86770	98	
339.80115	170	
340.93863	262	
341.78561	114	
344.12290	194	1+
344.89624	108	
345.88601	92	
347.15896	136	
347.76614	94	
349.31713	134	
349.62049	108	
350.34477	146	
351.34307	110	
352.76170	108	
352.89283	216	
354.34073	94	
354.82731	154	
355.91894	96	
356.81603	92	
359.77841	116	
359.85131	266	1+
359.96608	122	
360.27352	92	
362.94005	90	
366.76885	146	
367.32853	232	
368.01624	138	
368.22695	106	
369.34946	94	
END IONS

###FS:    #m/z: 322.93047 #charge 1+
###MS: 38
###MSMS: 39
BEGIN IONS
TITLE=Cmpd 28, +MS2(322.9305), 28.0-35.0eV, 0.8min #39
RTINSECONDS=48.9605
SCANS=38-39
PEPMASS=322.93047	2796558
CHARGE=1+
114.93255	84	
187.86481	84	
191.95958	88	
193.88990	90	
195.91654	88	
196.90599	86	
198.08804	90	
201.04470	210	
203.95312	84	
208.08968	94	
208.13140	166	
210.18317	102	
210.89621	122	
212.51631	82	
215.88703	246	1+
215.97791	78	
218.88948	244	1+
219.05829	78	
219.86415	282	1+
222.14051	96	
222.85857	92	
222.88032	82	
222.95579	490	1+
226.03075	142	
226.94707	110	
227.93283	326	1+
227.95574	84	
227.99836	82	
228.91287	80	
230.91660	98	
231.96406	78	
233.03896	84	
233.89943	282	1+
234.49038	90	
234.88556	88	
235.88309	108	
236.19171	86	
236.43683	94	
238.06921	94	
238.23609	78	
238.80443	224	1+
238.93881	294	
239.07686	238	
240.83311	80	
240.90594	98	
240.94102	5252	
240.99467	102	
241.94247	4950	
242.91377	142	
242.94212	14376	1+
243.88210	274	1+
244.82893	82	
244.91563	122	
244.94034	3610	1+
245.84708	120	
246.18166	86	
246.97773	78	
247.04546	268	1+
247.94469	132	
247.98241	106	
248.19893	84	
248.44660	86	
248.80203	108	
249.23084	80	
249.96918	90	
251.65399	80	
251.80034	102	
251.94990	84	
254.84308	78	
254.94494	76	
256.04016	96	
256.84488	106	
256.90387	78	
257.93995	98	
260.82909	84	
261.43597	94	
261.88780	152	
261.95245	94	
262.98729	78	
263.24420	80	
263.43741	94	
263.88985	82	
263.95962	80	
264.84254	124	
264.92827	90	
264.96205	78	
265.06183	114	
265.24068	182	1+
265.84459	224	1+
266.14113	86	
266.25904	98	
267.01085	84	
268.38904	90	
268.96204	158	
269.61138	76	
269.81666	112	
270.84352	332	1+
272.46751	88	
273.85421	86	
274.81002	340	1+
274.98465	110	
275.05611	100	
276.85349	156	
277.85102	236	1+
279.09275	504	1+
279.13174	80	
279.38856	78	
279.81273	120	
281.38875	78	
281.99121	152	
282.20333	82	
282.81793	104	
283.02194	86	
283.85858	154	
284.06438	88	
284.07836	86	
284.20844	96	
284.29354	394	
284.77710	82	
284.80792	82	
284.87666	134	
284.95477	182	1+
286.91711	142	
287.80824	78	
287.85829	92	
288.26288	80	
289.15763	86	
290.80125	422	1+
290.85555	80	
291.04400	78	
291.86181	100	
291.90364	92	
292.87111	168	
293.07697	80	
294.80786	88	
294.83200	218	1+
294.85354	198	
295.83374	224	1+
295.85764	150	
295.87597	220	1+
296.80167	216	1+
299.78349	90	
300.86191	104	
301.15803	80	
301.23291	82	
301.92815	80	
302.82260	86	
302.88334	128	
303.86253	76	
304.12609	102	
306.97967	80	
307.79804	144	
308.12972	80	
308.29420	324	1+
309.86299	118	
310.30894	288	
310.41648	100	
311.88520	150	
313.88564	86	
314.82590	80	
314.85179	202	1+
314.87713	78	
315.10733	94	
316.26493	118	
317.46770	80	
318.79931	82	
318.93731	88	
319.28177	94	
319.72324	78	
321.44020	94	
321.73686	192	1+
321.92675	90	
322.96510	78	
323.23775	250	1+
324.27893	80	
324.89468	384	1+
326.82951	90	
328.10925	84	
END IONS

###FS:    #m/z: 340.94107 #charge 1+
###MS: 38
###MSMS: 40
BEGIN IONS
TITLE=Cmpd 29, +MS2(340.9411), 28.0-35.0eV, 0.9min #40
RTINSECONDS=49.7325
SCANS=38,40
PEPMASS=340.94107	1089120
CHARGE=1+
99.74472	82	
129.91259	94	
187.88507	90	
189.85944	116	
192.92764	284	1+
200.61587	92	
203.66376	110	
205.41286	86	
205.95061	132	
207.87436	168	
208.87688	90	
212.87584	502	1+
212.94837	140	
213.87776	360	1+
213.94059	1532	1+
215.88770	582	1+
215.93802	268	
217.88447	122	
217.93683	188	
219.87712	82	
222.95368	100	
223.96195	244	1+
228.85211	108	
228.94589	158	
229.95479	140	
230.89085	222	
231.89034	214	
231.94828	2442	1+
232.60487	84	
232.82194	88	
232.88184	152	
233.89661	252	
235.88971	234	1+
237.23232	108	
238.04493	92	
240.23106	128	
240.83054	120	
240.88898	86	
241.12333	84	
242.94184	140	
243.83187	106	
243.95884	122	
244.44690	92	
244.95673	124	
244.97893	84	
245.53835	98	
245.95990	86	
246.18730	92	
246.97520	208	
248.89668	144	
249.04566	152	
249.90087	306	
249.96281	452	1+
252.03400	86	
252.96756	100	
254.91377	104	
254.93886	114	
254.96673	616	1+
255.07786	356	1+
256.27020	104	
256.45200	146	
256.91274	186	
257.85515	86	
258.84560	208	
258.97003	94	
259.17010	94	
259.96000	158	
260.93439	96	
261.47557	100	
262.21708	84	
263.40331	90	
265.35992	92	
265.51595	84	
267.13722	190	
267.42442	88	
267.92516	92	
267.95627	216	1+
268.84762	186	1+
268.98472	144	
269.08334	102	
269.12385	84	
269.91332	100	
270.41224	90	
270.80043	108	
272.84561	238	1+
272.94579	116	
272.98000	132	
274.90117	106	
277.84789	124	
278.76260	90	
278.84400	118	
278.88574	94	
279.13366	114	
279.85119	302	1+
280.26272	152	
280.93391	84	
281.04873	108	
281.05467	94	
282.27858	128	
282.85835	84	
283.02617	84	
283.16918	96	
283.58867	88	
283.78536	274	1+
284.08440	128	
284.41853	88	
284.89094	110	
285.82673	82	
285.94065	102	
287.04430	92	
288.87213	176	1+
289.46267	94	
290.09943	124	1+
290.63577	120	
293.29008	100	
294.85324	324	1+
295.79629	140	
296.87281	90	
297.04903	88	
297.55092	88	
297.97812	214	
298.07868	100	
298.43277	88	
299.03198	134	
299.06190	144	
299.64707	100	
302.17249	220	
302.81532	116	
303.17526	170	
304.11661	90	
304.26028	112	
304.92522	124	
305.29333	82	
307.43509	100	
307.89370	182	
308.30110	152	
308.81425	152	
308.90393	92	
309.28434	106	
309.32210	104	
310.87806	212	
311.86453	120	
311.88655	128	
312.02926	198	1+
312.94025	98	
313.27244	98	
313.45296	100	
314.80330	262	1+
316.36180	98	
317.86930	248	1+
318.41116	96	
321.30954	86	
323.23674	150	
324.15132	82	
324.98269	138	
325.81140	94	
325.89257	132	
326.17176	176	
327.17926	128	
327.88487	82	
328.19003	174	
329.87020	128	
330.81213	116	
332.34480	102	
333.79724	124	
336.88839	86	
338.21148	90	
342.20594	102	
342.97812	88	
343.20544	114	
344.29468	100	
345.93395	94	
END IONS

###FS:    #m/z: 507.84561 #charge 1+
###MS: 38
###MSMS: 41
BEGIN IONS
TITLE=Cmpd 30, +MS2(507.8456), 28.2-35.2eV, 0.9min #41
RTINSECONDS=50.505
SCANS=38,41
PEPMASS=507.84561	97494
CHARGE=1+
128.22861	166	
196.01707	338	
214.89220	228	1+
223.11694	162	1+
224.94749	148	
238.06404	140	
240.08274	138	
244.99130	142	
249.04402	140	
252.07857	226	1+
252.92181	142	
254.85974	164	
259.86579	140	
266.16882	206	
266.87753	260	1+
266.95566	138	
268.77680	146	
271.87729	486	1+
272.39069	200	
272.85654	274	
273.85515	122	
275.85522	176	
275.87648	132	
278.83452	296	1+
279.92726	156	
280.11312	232	1+
281.38030	126	
282.12585	186	
283.09633	210	1+
285.90702	142	
287.80551	242	1+
287.84723	156	
288.03188	162	
288.80809	186	1+
288.87681	868	1+
289.01283	108	1+
289.88273	630	1+
290.86653	444	1+
293.87266	1398	1+
294.82680	164	
296.84991	124	
296.88070	318	1+
297.85196	322	1+
299.88306	154	
299.91456	154	
301.79477	264	1+
301.84944	176	
301.86624	148	
302.86392	362	1+
302.94320	350	1+
304.88692	278	
305.12521	190	1+
305.86260	298	
306.85788	142	
306.92140	200	1+
307.03750	292	1+
307.86183	182	
307.89144	822	1+
308.14225	782	
308.86690	620	1+
309.14973	378	
309.89073	312	1+
310.15650	1212	1+
310.31065	152	
310.84514	182	
311.88307	2444	1+
312.23503	104	1+
312.81199	162	1+
312.96633	148	
313.82755	202	1+
313.92473	144	1+
313.96515	214	1+
314.86728	608	
314.89593	222	
315.86264	640	1+
317.96692	140	
318.85768	538	1+
318.93145	220	1+
318.98727	448	1+
320.83006	314	1+
321.87295	134	
322.79758	134	
322.86318	462	1+
325.03621	182	
325.81240	198	1+
325.84990	384	1+
325.91567	154	
325.99169	198	
326.17871	228	
326.24550	156	
326.88292	620	1+
327.89340	130	
328.87787	936	1+
329.00291	180	
329.79637	210	1+
330.06734	126	
332.87605	892	1+
333.82256	144	
334.86915	220	
334.98852	166	1+
335.77787	212	1+
335.84723	140	
335.88750	448	1+
335.97363	132	
336.08927	302	1+
336.80611	240	1+
336.87125	230	
337.88060	162	
338.88133	458	1+
339.85551	128	
341.86418	232	1+
343.86925	214	1+
344.18377	128	
344.83334	126	
345.90278	144	
346.12467	144	
346.79228	176	1+
346.96127	172	1+
347.77504	192	
347.88884	146	
348.17093	158	1+
348.82870	140	
349.34237	146	1+
349.41074	168	
349.75757	132	
349.81457	412	1+
350.41021	214	1+
350.85604	316	1+
350.88785	596	1+
350.93404	170	1+
351.07149	228	1+
352.91515	152	
353.13336	134	
353.30855	144	
353.85126	370	1+
353.89794	364	1+
354.04737	222	1+
354.79149	126	
355.87655	138	
358.87852	168	
359.89334	206	1+
360.86563	382	1+
361.89595	332	1+
363.77801	200	1+
365.77875	280	1+
366.18302	150	
366.84071	210	
367.70893	480	1+
367.84192	228	
368.76960	156	1+
368.83709	204	
368.89897	466	1+
369.83748	710	1+
370.24215	140	
371.95723	198	1+
372.05269	144	
372.37777	282	1+
373.83346	304	1+
373.89609	350	1+
373.91189	194	
374.38565	248	1+
374.81778	350	1+
376.88852	594	1+
377.87339	276	1+
378.92834	166	1+
380.02250	214	1+
380.37612	156	1+
380.71268	380	1+
382.77853	338	1+
384.84698	1412	1+
384.89626	126	
385.08529	130	
385.77177	514	1+
385.82639	242	
385.84848	902	1+
386.73617	136	
387.21275	156	
387.85032	296	
388.37048	216	1+
388.84532	196	
389.19692	132	
389.83454	142	
390.84052	1202	
391.84149	884	
391.86046	128	
391.91568	130	
392.82494	1988	1+
392.88815	250	1+
395.73693	124	
395.77916	132	
396.76456	142	
397.90478	178	
398.19066	208	1+
398.72793	352	1+
398.77651	222	1+
402.83063	140	
402.86063	238	
403.87255	348	
404.85567	980	1+
404.87149	236	
406.07853	138	
406.75761	164	1+
407.72811	148	
407.78047	138	1+
407.86626	1048	
407.96005	218	1+
407.99467	136	1+
408.85138	2806	1+
409.79821	482	1+
410.07946	124	
410.22580	174	1+
410.83672	2692	1+
411.74615	220	1+
412.11019	220	1+
412.72812	266	1+
412.84486	506	
412.99603	134	1+
413.07448	260	
413.79774	204	1+
413.83867	250	
414.85251	250	1+
415.16148	156	1+
416.87550	182	
417.81321	190	
419.78045	272	1+
420.85985	166	
420.88208	200	
421.88075	280	
421.97406	134	
422.87795	264	
423.70261	128	
423.80635	130	
423.86843	506	
424.84235	170	
424.86791	326	
425.75311	352	1+
425.82471	122	
426.73059	492	1+
426.86054	2038	1+
427.73330	424	1+
428.08411	302	1+
428.80313	140	
428.84570	2734	1+
428.88431	576	1+
429.10506	160	1+
429.73726	612	1+
430.74058	418	1+
430.84758	476	
430.88812	124	
431.86662	1056	1+
433.38263	134	
433.78619	142	
433.85872	644	1+
434.84354	192	
434.89079	232	
439.89180	350	
440.89055	316	1+
442.16020	238	1+
442.87751	312	
444.87160	4206	1+
445.75047	210	
449.87578	1208	1+
450.75755	130	
451.86697	166	
452.86687	140	
457.90907	362	
460.21223	136	
461.40638	132	
462.88491	464	
463.87916	638	1+
467.09848	134	
467.86050	170	1+
467.88792	2608	1+
468.78709	170	
470.30145	160	
472.86320	130	
473.33441	134	
479.71023	258	1+
485.90013	886	1+
486.79294	134	
488.43756	138	
491.79470	218	
491.89505	280	1+
492.89891	206	1+
504.78147	210	1+
506.27391	190	
508.91336	218	
509.86225	158	
END IONS

###FS:    #m/z: 322.93042 #charge 1+
###MS: 42
###MSMS: 43
BEGIN IONS
TITLE=Cmpd 31, +MS2(322.9304), 28.0-35.0eV, 0.9min #43
RTINSECONDS=54.188
SCANS=42-43
PEPMASS=322.93042	1768170
CHARGE=1+
65.04464	92	
125.52742	78	
182.46613	88	
192.89598	148	
194.94153	76	
199.89472	86	
201.04482	108	
203.15597	88	
205.01102	150	
207.97044	176	1+
208.05582	86	
210.90307	94	
212.90844	88	
214.89119	210	
214.91816	80	
215.90110	116	
218.82053	154	
221.06643	190	
221.95012	76	
222.95091	152	
223.00141	78	
223.96241	416	1+
225.17064	84	
225.85208	84	
226.13131	76	
226.90748	94	
230.88757	92	
233.06937	92	
235.08148	82	
235.41856	88	
236.00101	106	
236.89035	80	
236.99057	106	
238.93730	340	
239.07940	190	1+
240.00549	120	1+
240.14642	92	
240.83390	78	
240.94155	3636	
241.12306	82	
241.93948	13218	1+
242.85411	82	
242.86937	90	
242.94176	9584	1+
243.87409	122	
243.88604	156	
244.01497	86	
244.79232	78	
244.94024	2700	1+
245.17436	92	
245.84274	306	1+
246.89070	238	1+
246.97333	316	1+
247.39277	82	
248.03346	142	
248.97787	178	
251.82407	198	1+
251.92694	104	
252.11358	80	
253.01352	104	
253.06230	78	
253.93625	86	
254.90369	78	
256.02838	78	
256.78721	80	
256.89370	80	
257.72097	80	
258.79798	112	
259.43467	98	
260.33934	76	
261.00955	86	
262.35417	108	
262.95735	76	
265.05820	198	1+
266.81217	76	
266.86063	84	
267.12924	188	1+
267.86416	124	
267.88048	86	
267.93656	90	
268.96248	94	
269.41608	84	
269.80288	128	
269.85243	232	1+
271.59887	84	
271.84796	90	
272.91365	78	
272.93820	80	
272.98290	92	
274.00235	80	
274.79845	214	
274.95871	102	
275.25987	78	
275.80847	114	
275.82138	106	
276.84867	172	
277.09819	84	
277.84830	80	
279.09157	820	1+
279.82959	78	
279.89939	100	
280.08015	126	
280.84318	84	
281.05535	82	
281.21806	98	
281.80433	258	1+
282.04903	128	1+
282.07289	88	
282.27526	226	
282.86049	144	
282.89141	206	1+
283.08029	136	
283.25811	82	
283.78759	120	
284.07718	78	
284.29371	860	1+
285.86745	174	1+
285.99443	78	
286.41828	76	
286.80326	124	
289.79196	258	1+
289.87602	198	
290.88297	100	
291.85541	86	
292.24143	82	
292.85349	128	
293.84038	118	
294.86639	136	
296.86540	240	
297.14781	126	
297.88306	138	
299.04998	98	
299.09671	92	
299.89355	194	1+
303.21117	94	
303.87615	98	
303.93693	86	
304.03534	86	
304.81340	102	
305.26546	86	
305.41576	104	
305.72894	92	
305.86048	76	
306.88499	302	1+
307.10032	78	
307.31333	78	
307.61485	78	
307.79026	420	1+
308.04595	100	
308.15779	94	
308.29500	484	1+
308.82636	82	
310.30660	202	
314.85196	80	
314.97880	96	
315.87415	122	
316.79432	80	
318.79060	76	
318.84991	148	
318.98133	144	
320.44333	80	
320.88772	100	
320.95159	82	
321.09449	78	
321.81323	148	
321.83188	106	
323.23484	308	
323.80446	80	
324.12263	76	
324.16156	132	
324.38118	80	
324.89483	504	1+
325.88087	80	
325.89884	354	1+
325.95596	152	
326.15513	84	
328.18136	106	
END IONS

###FS:    #m/z: 340.94093 #charge 1+
###MS: 42
###MSMS: 44
BEGIN IONS
TITLE=Cmpd 32, +MS2(340.9409), 28.0-35.0eV, 0.9min #44
RTINSECONDS=54.9595
SCANS=42,44
PEPMASS=340.94093	649618
CHARGE=1+
147.68677	88	
188.95023	100	
192.92579	218	
197.87728	132	
201.50205	100	
203.95731	126	
205.95005	150	
205.97226	160	1+
209.94578	140	
211.45075	108	
212.88485	152	
213.87852	140	
213.94029	1880	1+
214.89313	110	
215.88901	446	1+
215.93939	376	
217.88167	276	
220.03541	92	
221.94099	88	
223.96185	146	
228.89572	198	1+
228.95242	116	
229.00831	82	
231.88687	138	
231.95162	1864	1+
232.89473	112	
233.89841	282	
233.94958	230	
235.89524	250	1+
235.94774	106	
237.06648	156	
237.47210	108	
237.61299	90	
237.92510	94	
238.06343	90	
238.23212	88	
239.78686	136	
239.90294	112	
241.76459	98	
241.84192	204	
243.83382	124	
244.07046	92	
244.96297	114	
246.18150	84	
246.95163	132	
246.97333	134	
248.12908	88	
249.96154	228	
251.89763	98	
251.96011	132	
252.13613	86	
252.91972	114	
252.97451	82	
254.93938	168	1+
254.96634	904	1+
255.07377	586	1+
255.09636	220	
257.10759	102	
257.94160	82	
258.84406	356	
258.90801	160	
259.95709	174	
260.60678	94	
260.82575	300	1+
260.86468	92	
261.84388	262	1+
263.91285	90	
265.01775	128	
268.00563	144	
268.14368	82	
268.84043	412	1+
268.85973	92	
268.93172	162	1+
269.80494	84	
271.84587	296	1+
272.41596	98	
272.88225	86	
272.95971	94	
272.98220	338	1+
273.03964	84	
273.79454	160	
274.35796	94	
274.94002	84	
275.59793	92	
275.86587	168	
275.94639	90	
276.85683	664	
277.39899	84	
277.84270	120	
277.96675	114	
278.84647	222	
279.10120	92	
279.85875	140	
280.42574	86	
281.05009	160	
281.40764	154	
281.80276	100	
281.85971	136	
281.88017	194	1+
281.91450	222	1+
282.27985	124	
283.02880	100	
284.02714	132	
286.90879	112	
287.79485	142	
288.79463	102	
289.50653	98	
289.87367	84	
290.85794	116	
290.94804	134	
291.04397	82	
293.02487	142	
293.07551	238	1+
293.45801	88	
293.85258	178	
294.83374	82	
294.85154	122	
294.86763	316	1+
297.97418	198	
298.08479	96	
298.83406	82	
299.01652	162	
299.78216	158	
300.25331	242	1+
300.84775	304	1+
302.42301	92	
302.92003	82	
303.16956	104	
303.40201	94	
303.75697	96	
304.86656	142	
306.78201	90	
307.80235	212	
307.89714	88	
308.14917	102	
308.29262	392	1+
308.41196	86	
309.32481	94	
309.82233	302	1+
310.87999	110	
311.03122	92	
311.88182	116	
313.84840	88	
314.10323	90	
314.19942	92	
314.95257	100	
318.39165	82	
320.12724	98	
321.81341	248	1+
323.84346	106	
324.19799	96	
324.89394	204	
325.13924	112	
326.85622	92	
327.88041	84	
328.67926	94	
328.83714	98	
328.88838	96	
329.30055	94	
330.22358	82	
330.81985	176	
330.84534	152	
330.88481	90	
331.79188	100	
335.12860	82	
336.80369	116	
336.84097	114	
338.23186	176	1+
338.87744	124	
339.79738	128	
341.73243	98	
342.90335	210	1+
344.97802	98	
345.89259	84	
346.10747	82	
346.18273	104	
END IONS

###FS:    #m/z: 336.94590 #charge 1+
###MS: 42
###MSMS: 45
BEGIN IONS
TITLE=Cmpd 33, +MS2(336.9459), 28.0-35.0eV, 1.0min #45
RTINSECONDS=55.732
SCANS=42,45
PEPMASS=336.94590	83604
CHARGE=1+
122.95580	80	
172.06811	128	
189.86172	204	
205.95061	160	1+
207.07779	80	
210.88439	272	1+
211.94465	2608	1+
212.87932	754	1+
213.94015	896	1+
214.88319	378	1+
215.87142	90	
215.88721	266	1+
215.93696	298	1+
217.88482	130	
218.83955	112	
218.91643	86	
219.87564	82	
220.68069	92	
223.88622	98	
223.94274	206	1+
223.96399	352	1+
226.89644	78	
227.90454	84	
228.11199	200	1+
228.89142	200	
228.96103	86	
229.85997	86	
229.89715	94	
229.95578	2586	1+
230.88862	1792	1+
231.83315	80	
231.95017	966	1+
233.83047	116	
233.89679	186	
236.82773	82	
237.85110	88	
240.43356	92	
240.83293	188	1+
241.12145	108	
244.44303	104	
246.21966	80	
246.98066	172	
247.96765	912	
248.90250	568	1+
248.95751	84	
249.82809	528	1+
249.89445	82	
249.96232	706	1+
250.81145	84	
250.82915	370	1+
250.95234	110	
250.99141	164	
251.07568	176	1+
251.23157	84	
251.91088	216	
251.96086	106	
252.93207	84	
252.97125	1982	1+
253.11343	82	
253.22465	80	
253.90442	156	
253.93818	88	
254.06741	86	
254.42181	84	
254.84017	180	1+
254.94144	116	
254.96663	708	1+
255.07471	510	1+
255.14506	92	
255.56285	94	
256.86823	80	
256.91424	224	
256.96630	138	
257.91591	92	
257.95253	186	1+
258.84953	216	
261.83387	120	
264.83225	92	
265.37976	96	
266.00916	110	
267.56079	84	
267.84330	100	
267.95854	78	
268.84082	1072	1+
270.98155	284	
271.85013	106	
271.91723	114	
272.93612	78	
272.97920	120	
273.44571	78	
273.85684	106	
273.92543	106	
274.78495	184	1+
275.16006	110	
275.85510	454	1+
276.85920	388	1+
276.87398	126	
278.17871	84	
278.83395	716	1+
279.41083	78	
279.88621	202	1+
279.93855	84	
280.05372	94	
280.07849	102	
280.99594	116	
281.81739	80	
281.98559	84	
282.80677	112	
282.84688	84	
283.15055	80	
284.10385	94	
284.80174	78	
284.86823	90	
285.85287	220	
286.85282	364	
286.92750	252	1+
287.39415	86	
287.82309	88	
287.85275	230	
288.79649	82	
288.86215	142	
289.57526	108	
290.24849	84	
290.86421	352	1+
290.88095	112	
291.72734	86	
292.89431	90	
292.93529	240	1+
293.10919	148	
293.43595	172	
293.85144	214	
294.00049	180	1+
294.43897	102	
294.85518	116	
294.86747	122	
295.85633	92	
295.97639	128	
296.93462	86	
297.11023	78	
298.06382	88	
298.30528	78	
298.79745	78	
299.05662	108	
299.87076	88	
299.92592	78	
299.94478	88	
301.88054	108	
302.14764	86	
303.86044	206	1+
303.87904	82	
304.94397	102	
305.57868	78	
305.77642	88	
306.04701	92	
306.94015	110	
307.89488	84	
308.87446	122	
309.29845	158	
309.86672	278	1+
309.92137	92	
309.99519	92	
310.00976	78	
310.23292	108	
310.86994	234	1+
311.88609	138	
312.90271	170	
317.87859	150	1+
319.83268	134	
320.04343	92	
322.22439	84	
324.88988	168	
325.82585	108	
326.16082	82	
326.59876	80	
327.75580	78	
327.82691	82	
328.28974	106	
329.87175	254	1+
331.89738	100	
334.76736	116	
334.88002	92	
335.15621	140	
336.81389	100	
336.83008	78	
336.96488	130	
337.19932	80	
338.18994	92	
341.01843	82	
341.30653	90	
342.20788	112	
END IONS

###FS:    #m/z: 363.95719 #charge 1+
###MS: 46
###MSMS: 47
BEGIN IONS
TITLE=Cmpd 34, +MS2(363.9572), 28.0-35.0eV, 1.0min #47
RTINSECONDS=59.3965
SCANS=46-47
PEPMASS=363.95719	357890
CHARGE=1+
182.86624	176	
184.92443	92	
189.86398	602	
191.85771	544	1+
194.88782	166	
196.88671	290	1+
200.94894	132	
205.48869	106	
205.95298	108	
207.87472	246	1+
207.94806	142	
209.87200	148	
209.92324	148	
209.94408	1884	1+
210.88277	390	
211.88265	232	
212.87944	2912	1+
214.89445	276	
216.13309	90	
218.91451	104	
219.86516	114	
222.18666	120	1+
222.95235	2260	1+
222.97739	120	
224.94946	2024	1+
224.97890	158	
225.88577	184	
225.96925	122	
226.82349	136	1+
226.88695	132	
226.89932	138	
226.94815	10302	1+
227.78464	150	1+
227.93140	450	
228.89583	476	
228.94296	12362	1+
229.27723	112	1+
230.89035	3654	1+
232.88705	830	
233.92493	120	
234.14583	182	
234.89400	144	
234.93630	102	
235.92222	190	1+
235.94431	94	
237.00739	94	
238.06792	216	1+
238.89340	94	
238.94100	136	
240.83709	194	1+
240.94033	830	
240.96218	1830	1+
241.94032	2814	1+
242.89972	158	
242.94274	1844	1+
242.95937	1592	1+
243.03950	98	
244.79685	328	1+
244.95753	5348	1+
245.83473	120	
245.94053	196	
246.92369	94	
246.95258	6088	1+
247.97643	96	
248.03174	214	1+
248.06585	232	1+
248.90115	1626	1+
249.94203	90	
249.97824	94	
249.99125	94	
250.80350	106	
250.89413	354	
250.96772	240	1+
251.07294	118	
252.89530	490	1+
253.83389	112	
253.90164	290	1+
254.91865	174	
256.07992	192	1+
257.02437	104	
257.87857	218	1+
258.97286	382	
259.88379	194	1+
260.82930	92	
260.84570	198	1+
260.96972	1112	1+
261.83738	112	
261.93350	198	
263.76000	108	
264.79967	116	
264.96034	218	
264.98004	404	1+
265.06413	92	
265.90821	106	
265.98335	294	1+
266.11004	128	
266.42293	96	
266.81709	136	
266.87637	100	
267.13897	90	
267.41211	94	
267.93150	96	
267.97353	984	1+
268.80945	142	
268.83764	94	
268.95977	98	
269.81252	140	
269.96819	652	1+
271.91703	156	
272.84898	224	1+
273.66730	92	
273.85248	188	1+
274.81432	278	1+
276.85129	140	
277.85913	114	
278.92676	94	
279.01969	122	
279.10378	174	
279.45389	100	
280.79462	280	1+
281.08991	206	1+
281.82940	148	
281.93336	214	1+
282.78925	418	1+
282.82463	98	
282.85171	468	1+
283.79171	294	1+
283.85344	326	1+
283.97036	162	
284.82885	170	
285.84360	230	
286.81967	90	
287.07735	92	
287.23387	92	
287.82609	230	
289.42089	100	
289.86387	90	
289.88817	98	
291.43801	92	
291.84572	106	
292.03762	112	
292.98262	116	
293.11669	132	
293.79245	92	
293.98616	124	
295.55463	102	
295.87075	102	
296.81002	306	1+
297.92894	154	
298.10194	130	
298.80306	588	1+
299.42277	100	
300.72602	98	
300.79818	204	
301.80366	200	
301.86373	650	1+
301.91862	114	
302.80297	134	
303.10664	94	
303.80982	132	
303.85632	202	
303.94335	92	
304.85809	96	
304.93542	100	
305.02883	152	
306.00827	98	
306.88009	128	
308.29802	122	
309.87174	290	1+
313.56135	108	
316.81304	204	
317.92490	90	
318.93404	172	
319.87216	110	
320.81937	106	
320.92567	106	
321.15086	274	1+
321.81906	360	
321.87280	200	1+
322.93008	182	
324.88005	118	
326.87567	106	
327.05733	88	
327.90389	126	
328.88856	164	
329.87472	90	
330.66108	94	
334.42761	106	
336.94359	448	1+
338.86578	112	
340.94082	500	1+
342.91386	136	
343.26612	126	
344.87739	120	
345.41353	92	
345.77294	136	
349.25123	92	
349.31783	104	
352.30347	106	
354.42410	100	
358.78918	148	1+
360.11262	118	
360.27492	94	
360.86852	118	
366.94994	98	
367.33106	150	
367.77741	100	
368.74189	102	
END IONS

###FS:    #m/z: 507.84522 #charge 1+
###MS: 46
###MSMS: 48
BEGIN IONS
TITLE=Cmpd 35, +MS2(507.8452), 28.2-35.2eV, 1.0min #48
RTINSECONDS=60.1685
SCANS=46,48
PEPMASS=507.84522	89530
CHARGE=1+
196.01511	320	1+
224.04593	116	
224.97704	146	
231.89417	122	
232.89554	236	
234.89123	130	
238.06214	120	
239.06405	158	
241.85710	120	
241.88345	204	
244.89992	118	
248.85202	256	
249.92794	204	1+
250.91011	118	
250.97077	128	
253.08233	120	
254.90510	200	1+
265.93377	132	
266.16632	142	
270.87240	226	1+
271.38855	138	
272.85320	334	1+
275.84986	210	
275.99259	140	
276.85352	136	
278.05294	132	
278.83534	150	
280.79061	192	1+
280.87577	270	1+
280.95144	116	
281.87829	230	1+
282.84629	274	1+
282.98769	204	1+
285.78832	136	1+
286.84689	136	
287.85590	436	
289.87709	314	
290.13826	128	
290.86637	416	1+
291.86553	268	1+
291.89054	122	
293.87376	1016	1+
294.85993	186	
296.85716	246	1+
298.84535	340	1+
300.84007	124	
300.86725	128	
301.03462	118	
301.85136	352	1+
303.87040	114	
303.94469	144	
305.86604	310	
306.87215	162	
307.13217	176	
307.28885	230	1+
307.64975	146	1+
307.89099	418	
308.14074	808	1+
308.29187	194	1+
308.88260	520	1+
310.15865	724	1+
311.88543	1900	1+
312.86804	446	
313.87996	344	
314.86587	1158	1+
315.88948	164	1+
316.86256	398	1+
318.86225	150	
318.94243	116	
323.85711	540	1+
323.87877	228	
324.90042	158	
325.90367	152	
326.15853	192	1+
326.88362	1346	1+
327.90014	200	
328.36981	178	
328.80646	120	
328.98122	122	
330.88110	270	1+
331.79750	136	
332.78846	216	
332.82277	120	
332.87385	758	1+
333.81836	218	1+
333.92220	252	1+
334.78784	128	
334.85884	192	
335.84619	272	
335.88377	146	
336.86939	134	
336.94707	136	
337.88170	510	1+
339.82990	286	1+
339.88101	630	1+
340.00665	146	
340.86230	226	
342.84995	156	
343.87640	542	1+
345.82790	130	
346.82091	154	
348.76018	140	
349.76060	238	
350.76106	132	
350.88835	470	1+
350.91793	198	1+
351.79927	118	
351.86163	126	
352.02487	126	
353.19445	114	
353.78472	198	
353.85766	338	
355.89564	148	
356.40499	116	
357.20628	132	1+
360.76023	122	
361.81189	154	
362.85145	126	
363.77193	118	
364.18443	114	
364.77382	170	
364.83320	314	1+
364.85649	164	
365.18368	194	1+
365.78652	168	
366.70765	478	1+
366.90383	176	
367.71224	416	1+
367.76447	270	1+
367.78372	226	
367.84751	120	
368.85002	116	
368.90052	616	1+
369.83627	628	1+
370.28844	264	1+
370.71848	366	1+
371.79520	172	
371.83473	130	
372.04167	154	
372.83481	194	
373.83175	380	
373.90050	340	1+
374.81651	736	1+
375.37904	224	1+
375.72777	282	1+
378.78136	264	1+
380.08063	126	
380.71965	222	1+
380.85520	174	
381.86848	274	1+
383.78279	290	1+
383.80613	188	
383.92013	160	1+
384.21286	126	
384.74254	122	
384.78329	180	1+
384.82967	146	
384.85010	620	1+
384.88268	158	
385.39611	162	
385.82401	164	
386.82944	144	
387.80917	170	1+
387.84455	504	1+
388.79251	120	
389.06450	124	
389.20148	118	
389.38085	160	1+
389.70995	144	1+
389.84748	128	
390.84070	1418	1+
391.78136	118	
391.80752	130	
392.06852	216	
392.74169	156	1+
392.82884	1448	1+
393.80363	140	
394.19818	188	1+
394.78254	358	1+
394.83502	442	1+
398.71978	210	
399.72922	128	
399.79748	250	1+
399.90633	120	
400.20359	130	
400.73021	114	
401.86357	168	
402.72767	148	
402.77406	116	1+
402.82992	134	
402.86409	224	
403.87372	880	1+
405.85908	462	
406.00365	144	1+
406.75616	314	1+
406.86026	408	
407.86925	558	
408.72335	490	1+
408.85233	2498	1+
409.71983	276	1+
410.83753	2084	1+
412.84366	424	
413.07783	366	
413.74905	296	1+
414.67951	160	1+
414.84184	260	1+
415.84647	450	1+
415.87113	278	1+
419.89539	150	
421.88487	426	1+
423.77276	116	
423.86815	978	1+
424.77569	134	
425.75793	222	
425.96934	118	
426.73020	942	1+
426.86061	2088	1+
428.38988	208	1+
428.84794	2942	1+
428.88906	170	
429.73745	614	1+
429.89050	132	
430.74091	344	1+
430.84213	280	
430.86484	1586	1+
430.97853	148	
431.86957	1434	1+
432.83560	116	
433.85356	224	
434.84038	126	
436.98328	120	
437.82544	398	1+
438.83057	274	1+
439.89088	486	1+
442.87806	158	1+
443.67668	98	1+
443.76013	136	
444.87301	3950	1+
445.75201	288	1+
446.87732	572	1+
447.71142	210	
448.70684	260	1+
448.87598	210	
449.87837	1240	1+
450.74794	196	
451.87934	120	
452.86330	140	
457.90466	430	1+
459.90416	150	
461.75186	116	
462.88347	1504	1+
465.03519	164	1+
465.70776	132	
465.90752	172	1+
467.88777	2184	1+
468.76713	236	1+
469.79990	134	
470.86029	186	1+
485.90081	530	
486.84405	124	
486.89588	556	1+
487.27488	152	
496.77516	126	1+
500.67085	122	1+
504.79761	126	
END IONS

###FS:    #m/z: 336.94622 #charge 1+
###MS: 46
###MSMS: 49
BEGIN IONS
TITLE=Cmpd 36, +MS2(336.9462), 28.0-35.0eV, 1.1min #49
RTINSECONDS=60.9415
SCANS=46,49
PEPMASS=336.94622	79392
CHARGE=1+
153.08809	96	
180.86755	76	
189.86764	90	
190.88927	78	
196.09954	92	
196.88281	124	
204.73765	78	
205.95008	116	
206.03739	130	
207.87536	92	
211.94443	1976	
212.04431	90	
212.87924	764	1+
213.89585	152	
213.93977	1206	1+
215.00272	80	
215.88647	460	1+
216.43113	88	
217.84234	76	
219.05657	88	
219.83389	122	
221.95362	78	
224.96457	256	1+
226.03347	78	
226.89758	118	
226.94542	176	
228.48983	90	
228.89492	92	
229.89186	80	
229.95531	1522	1+
230.88971	1552	1+
230.92583	80	
231.95130	886	1+
233.83274	78	
233.89700	558	
233.94739	198	
234.87077	86	
234.88364	94	
236.07819	76	
237.86633	80	
239.10101	94	
239.86684	98	
240.96151	82	
241.46101	100	
241.84814	82	
241.94700	156	
246.99102	82	
247.90673	78	
247.96845	786	1+
248.90261	404	
248.95467	242	1+
249.83075	144	
250.83105	724	1+
251.06730	206	
252.80081	80	
252.95330	228	
252.97141	1172	1+
253.09199	182	
253.86193	80	
253.90446	274	
253.92731	254	1+
254.96573	434	
255.07521	728	1+
255.86333	78	
256.96535	104	
257.16144	80	
258.84961	532	1+
259.08676	80	
259.88584	94	
260.24233	108	
261.82922	224	1+
261.98205	84	
262.00420	76	
262.52319	90	
262.83026	142	1+
264.81312	84	
265.37420	78	
266.85547	116	
267.01494	76	
267.83850	88	
268.17759	76	
268.84032	730	1+
268.95881	76	
269.08397	112	
269.84397	478	1+
270.40020	94	
270.98201	154	
272.02606	78	
272.43886	94	
272.82166	84	
272.84478	186	
272.86922	82	
272.97983	94	
274.42509	96	
274.85993	138	
274.91553	86	
275.85476	138	
276.06109	78	
276.85733	232	
277.41810	194	
277.83539	398	1+
277.87246	144	
278.86581	100	
279.10124	86	
279.36169	82	
279.79742	82	
281.11697	76	
282.04816	92	
282.24003	76	
283.95075	90	
285.84803	1380	1+
286.85043	1072	1+
289.92446	80	
290.01841	90	
290.85489	180	
291.58477	106	
291.82184	86	
291.85610	230	1+
293.10701	398	1+
293.38854	94	
293.88915	88	
293.99989	138	
294.82696	76	
295.16621	84	
295.86822	130	
296.85321	78	
296.91984	106	
296.97516	96	
297.84213	76	
297.91113	88	
298.40479	76	
298.88465	96	
299.05754	126	
299.09234	92	
299.87031	278	
300.51698	100	
302.75000	76	
303.94471	216	
304.81093	110	
304.86695	180	
304.95435	92	
306.30325	92	
307.17659	90	
307.80821	86	
308.86292	278	1+
310.86907	80	
310.91241	78	
310.92742	88	
311.87587	84	
312.87410	78	
316.85102	78	
317.18321	78	
318.59308	84	
321.24622	92	
321.92433	110	
322.90571	76	
324.46757	92	
324.89237	82	
328.80260	76	
328.84321	102	
328.88688	194	
329.81431	112	
329.86968	106	
331.92859	82	
334.88770	92	
335.07666	106	
335.23627	82	
336.12921	98	
337.39562	150	
338.80002	88	
340.82138	88	
340.87175	100	
341.08875	86	
342.35099	96	
END IONS

###FS:    #m/z: 363.95693 #charge 1+
###MS: 50
###MSMS: 51
BEGIN IONS
TITLE=Cmpd 37, +MS2(363.9569), 28.0-35.0eV, 1.1min #51
RTINSECONDS=64.608
SCANS=50-51
PEPMASS=363.95693	233044
CHARGE=1+
98.12029	100	
180.75365	104	
183.86656	132	
187.86970	92	
189.86144	632	1+
190.92675	106	
191.85805	358	1+
193.85266	94	
195.89418	84	
197.02663	92	
197.88524	126	
203.49741	98	
203.93046	88	
205.95097	174	
207.87191	194	1+
207.88903	104	
207.94623	100	
208.04901	86	
209.94453	1198	1+
210.88417	378	1+
212.87776	2102	1+
215.88065	92	
216.41234	138	
218.91279	94	
221.88786	106	
221.92807	92	
222.95260	1750	1+
224.94830	2640	1+
225.44484	108	
225.97777	114	
226.89684	218	1+
226.94743	6666	1+
226.97379	214	
227.93283	558	
228.89438	670	1+
228.94236	6576	1+
229.64404	104	
230.88969	3186	1+
232.01501	126	
232.88523	344	1+
233.96396	106	
234.88052	128	
234.92340	94	
237.02043	92	
237.05464	112	
240.83941	132	
240.94152	596	
240.96222	1432	1+
241.94218	530	
242.94204	1614	1+
242.95874	938	1+
243.14290	84	
243.37093	92	
243.82182	270	1+
244.95764	3050	1+
245.87000	90	
245.92805	124	
246.95358	4100	1+
247.80424	298	1+
247.89323	98	
248.89882	1388	1+
249.37051	94	
250.89074	108	
250.94809	440	
250.97083	102	
251.07666	214	1+
251.90940	94	
252.04773	190	1+
252.10050	86	
252.89169	126	
252.95842	96	
253.13678	90	
253.90658	368	1+
255.09975	84	
256.84833	92	
256.90353	86	
257.37610	98	
257.79668	126	
257.96329	86	
258.13497	90	
258.83048	172	1+
258.89767	134	
258.97227	144	
259.98700	108	
260.96937	1278	1+
262.83025	112	
262.87740	88	
263.88275	122	
263.97783	184	
264.68222	120	
265.06884	100	
265.08688	120	
265.79475	136	
265.90458	168	
265.97651	184	
266.78748	262	1+
266.80917	252	1+
267.78497	216	1+
267.97549	472	
268.96312	912	1+
269.01080	88	
269.96884	584	1+
271.40481	106	
271.80964	102	
271.84714	134	
271.91715	94	
273.83703	100	
274.85867	92	
275.15117	112	
276.81166	104	
276.85299	90	
277.95956	100	
278.81417	160	
278.85604	292	
279.08975	112	
279.78966	1214	1+
279.92932	100	
280.79084	1216	1+
280.83146	134	
282.86187	94	
283.02246	112	
283.06870	180	1+
283.42962	90	
283.85124	136	
283.98351	204	
284.80077	112	
284.82522	154	
285.81894	254	1+
285.84626	440	1+
286.91397	188	
287.32038	132	1+
287.65816	114	
288.90696	88	
290.85762	120	
293.06750	250	1+
293.85081	118	
293.87242	142	
296.81275	224	
296.99379	84	
297.80657	196	
297.97664	92	
298.58126	104	
298.80111	1294	1+
298.84928	96	
298.87996	186	1+
299.80268	758	1+
300.39353	94	
300.77921	110	
300.91084	84	
301.52053	90	
301.80089	398	1+
301.86376	428	
302.85922	210	
303.81243	282	1+
303.85681	606	
306.48944	96	
306.87338	86	
306.93750	130	
308.88184	154	
309.86596	122	
310.36672	170	
311.49697	98	
311.86962	136	
314.80638	140	
316.81415	164	
316.87381	210	1+
317.81799	106	
317.87284	146	1+
319.80644	118	
319.86355	226	
319.88252	126	
320.38629	86	
320.43627	112	
320.93381	88	
321.81457	128	
321.86514	450	1+
322.81984	148	
322.92528	130	
324.60025	86	
327.79616	90	
328.84533	100	
328.87393	308	1+
328.94600	122	
329.87505	196	1+
330.89780	84	
334.08468	214	1+
334.82655	104	
334.87588	332	1+
336.94689	124	
337.95034	86	
338.42738	88	
340.93908	122	
343.11261	94	
347.79304	88	
348.31694	296	1+
349.31742	190	1+
352.91156	90	
360.78284	104	
361.71994	106	
362.97033	86	
363.17183	90	
363.28844	86	
364.19259	86	
END IONS

###FS:    #m/z: 336.94617 #charge 1+
###MS: 50
###MSMS: 52
BEGIN IONS
TITLE=Cmpd 38, +MS2(336.9462), 28.0-35.0eV, 1.1min #52
RTINSECONDS=65.38
SCANS=50,52
PEPMASS=336.94617	72902
CHARGE=1+
148.44896	140	
185.88228	88	
189.86339	126	
198.95484	90	
199.88419	80	
201.88407	88	
205.96901	106	
207.98242	80	
209.37396	90	
211.94479	2502	1+
212.85496	92	
212.87961	832	1+
212.98550	80	
213.93974	890	1+
215.88728	456	1+
215.93980	268	
216.90678	100	
217.85677	78	
218.38291	78	
221.89535	80	
221.99221	76	
222.03445	78	
223.91556	102	
224.84069	78	
224.97329	120	
226.89740	104	
227.78684	80	
228.89592	212	1+
229.95514	2528	1+
230.88990	1278	1+
231.95041	952	1+
233.82701	76	
233.89704	330	1+
234.82833	104	
235.95523	80	
236.20828	100	
236.81065	82	
236.90518	100	
237.06558	124	
237.83611	82	
238.90298	100	
239.89842	78	
240.83198	76	
240.84882	94	
240.94679	80	
241.84812	78	
242.84240	76	
242.90950	242	1+
242.95145	76	
243.82886	76	
245.84666	78	
246.87751	78	
246.90848	84	
246.97654	86	
247.92826	84	
247.96581	734	1+
248.89846	368	1+
249.05644	86	
249.44427	76	
249.87831	84	
249.96115	80	
250.01497	90	
250.83108	196	
250.90119	78	
250.95259	278	1+
250.97458	100	
250.98632	120	
251.38137	82	
251.84078	102	
252.68551	78	
252.84384	148	
252.97060	1234	
253.08958	238	1+
253.85132	116	
253.90352	412	1+
254.93420	84	
254.96835	622	1+
255.07243	274	
255.83781	90	
255.88475	104	
256.07862	138	
256.96355	88	
257.85887	76	
257.91772	76	
258.84630	492	1+
258.96304	120	
259.06691	96	
259.89189	172	1+
259.96700	134	
260.52584	96	
261.43361	96	
265.57203	84	
265.73638	80	
266.84558	82	
267.53662	96	
267.84003	816	1+
269.84129	588	1+
270.84142	390	1+
270.98018	134	
271.91838	122	
272.98109	192	
273.88245	84	
273.89860	100	
273.96193	82	
276.85779	424	1+
277.83595	244	
277.90234	76	
278.04031	76	
278.35254	86	
278.83599	396	
278.88908	96	
278.92013	104	
279.09096	88	
279.83162	464	1+
280.52458	86	
281.05230	116	
281.43197	80	
282.78092	78	
283.87629	98	
285.02463	242	
285.85676	176	
286.79858	90	
286.85244	1340	1+
288.08562	78	
288.51480	94	
288.79538	106	
289.01559	202	
290.85438	150	
292.81143	120	
292.87623	146	
293.10378	356	
293.84627	266	1+
294.88122	120	
298.94385	78	
299.82155	134	
300.04035	88	
302.43721	102	
302.54046	84	
303.13789	86	
303.76996	84	
305.85998	80	
306.16496	76	
307.11975	100	
307.32206	86	
308.88059	102	
309.32486	146	
309.65357	98	
309.86269	466	1+
309.91254	104	
310.88000	100	
311.88475	154	
312.90528	92	
312.99766	78	
314.23595	84	
314.88542	142	1+
315.19623	80	
315.96642	98	
317.05234	76	
318.59538	76	
319.02299	76	
321.28184	94	
322.89697	148	
324.05824	88	
324.29171	146	
324.89458	80	
325.29091	78	
325.89555	80	
327.90157	124	
332.45878	84	
332.83940	76	
336.39720	84	
337.24942	76	
338.13876	208	1+
338.92000	76	
339.39713	92	
340.29778	100	
340.81687	106	
341.41187	90	
END IONS

###FS:    #m/z: 507.84486 #charge 1+
###MS: 50
###MSMS: 53
BEGIN IONS
TITLE=Cmpd 39, +MS2(507.8449), 28.2-35.2eV, 1.1min #53
RTINSECONDS=66.152
SCANS=50,53
PEPMASS=507.84486	68220
CHARGE=1+
191.95924	124	
196.01621	498	1+
214.88491	126	
222.97487	138	
224.97908	234	
232.89346	222	1+
234.06984	168	
235.14356	138	
237.91775	120	
238.06502	274	1+
241.87492	150	
250.90904	140	
252.07782	168	
252.92546	204	1+
254.41323	152	
257.06530	124	
263.90656	130	
266.09449	354	1+
266.16822	370	1+
266.98241	160	
268.97347	152	
275.39552	122	
275.85288	274	1+
276.80163	174	1+
277.91942	166	
278.83306	512	1+
279.92357	154	
279.96861	128	
280.79045	118	
281.13166	138	
282.83045	132	
286.88920	152	1+
287.85318	760	1+
287.93745	194	1+
288.83467	120	
289.82857	136	
289.87762	656	1+
289.94802	246	1+
290.81279	152	1+
293.87331	694	1+
294.85775	160	
296.04328	190	1+
296.85411	176	
297.89987	234	
298.85390	166	
299.80723	228	1+
299.84935	410	1+
300.84791	158	
302.85354	216	
302.95471	122	
303.86827	560	1+
305.40711	148	
305.86389	1162	1+
307.88957	476	
308.14209	1406	1+
308.81816	182	1+
308.87634	882	1+
309.85015	252	1+
310.15728	698	1+
310.87390	158	
311.88296	2274	1+
312.86959	528	
312.93513	250	1+
313.83429	270	1+
313.86207	180	
314.86771	778	1+
316.40756	118	
316.86293	280	1+
318.79327	124	
318.86341	128	
319.86457	132	
322.85551	638	1+
323.87315	556	1+
324.86004	236	
325.85968	158	
325.88216	118	
325.90194	140	
325.93753	224	1+
326.88294	1944	1+
328.87106	410	1+
329.82047	146	
330.00293	242	1+
330.16250	182	
330.77175	134	
330.95703	122	
331.88486	180	
332.75556	128	
332.87344	854	1+
332.95292	134	
334.86525	136	
335.88922	194	
335.94305	226	1+
336.04643	280	1+
336.09884	128	
336.36902	170	
336.87351	198	
336.90609	116	
337.81290	190	
337.88110	458	
338.87222	346	1+
340.90074	188	
343.87878	128	
345.82851	200	
347.77681	140	
348.05025	138	
348.89148	126	
348.91389	156	
349.07816	152	
349.75976	604	1+
349.80826	314	1+
349.95654	208	1+
350.17885	116	
350.88552	1052	1+
352.78071	262	1+
352.86830	136	
353.85157	470	1+
353.90042	164	1+
353.97453	174	1+
353.99868	160	
355.80429	120	
355.85577	124	
355.88953	468	
356.77932	116	
356.88181	224	
357.75391	148	
358.01720	130	
358.82041	122	
358.86881	298	1+
360.77592	132	
361.85146	124	
364.82727	216	
365.76127	282	1+
365.78949	216	1+
365.85760	126	
366.84042	438	1+
367.70861	202	
367.89112	518	1+
368.77258	220	1+
368.81248	142	
368.89530	444	1+
369.81402	202	
369.83661	626	1+
370.78199	238	1+
370.85566	118	
370.91719	116	
371.19166	224	1+
371.83003	124	
371.90708	232	
373.72033	160	
373.77325	154	
373.79953	134	
373.82668	178	
373.88386	142	
374.79883	130	
374.81818	472	1+
375.76866	154	1+
377.75027	208	1+
377.90755	282	1+
379.01501	120	
380.72704	212	
380.74417	136	
381.71557	254	1+
381.82047	124	
381.84362	422	1+
382.84955	254	1+
382.89394	124	
384.85381	612	1+
384.89695	238	1+
385.78299	344	1+
385.82462	254	1+
386.84801	134	
387.84344	250	
388.31719	126	1+
388.79786	224	
388.84854	230	
389.19538	134	
390.77949	266	1+
390.84267	1612	1+
392.82776	1998	1+
393.00387	188	1+
393.71946	128	1+
393.80362	128	
393.90521	190	1+
394.78769	144	
394.83073	340	
398.72955	590	1+
399.71381	120	
399.84704	274	1+
402.81881	194	
403.80208	134	
403.87045	550	1+
405.85843	746	1+
407.86733	870	
408.12702	104	1+
408.85130	2750	1+
409.05446	190	1+
409.07915	138	
409.72205	160	
410.71984	180	
410.83649	2660	1+
411.74087	146	
412.73303	148	
412.84000	314	
413.07477	218	1+
413.29605	136	
413.85012	164	
415.84823	324	1+
416.72620	118	
416.77636	180	1+
417.81213	160	
419.78285	196	1+
421.11461	202	1+
421.87186	216	
422.87012	124	
423.76977	128	
423.86954	930	1+
424.89163	124	
425.75309	288	1+
425.92880	246	1+
426.86215	748	
426.97336	86	1+
427.73426	1210	1+
427.86751	636	
428.76707	126	
428.84824	2328	1+
430.73784	148	
430.85789	1168	1+
431.86474	824	1+
433.85297	734	1+
436.83068	120	
439.89490	458	1+
441.87630	120	
442.87954	136	
443.75815	174	
444.09233	118	
444.87189	3822	1+
445.75269	136	
446.74595	142	
447.77478	120	
449.38157	134	1+
449.88055	480	
450.70429	140	
450.74021	118	
450.87926	402	
451.86810	318	
452.21592	130	
456.75912	198	1+
457.24227	208	1+
457.90268	600	1+
460.22312	190	
462.88259	1596	1+
463.68990	166	1+
463.78216	194	1+
465.88671	136	
466.29972	166	1+
466.72068	188	1+
467.88673	2032	1+
468.08984	220	1+
469.62485	124	
472.87461	128	
485.89874	1174	1+
486.78834	144	
488.79418	180	1+
490.90276	132	
508.11402	198	1+
510.30333	156	1+
END IONS

###FS:    #m/z: 322.93040 #charge 1+
###MS: 54
###MSMS: 55
BEGIN IONS
TITLE=Cmpd 40, +MS2(322.9304), 28.0-35.0eV, 1.2min #55
RTINSECONDS=69.835
SCANS=54-55
PEPMASS=322.93040	1834322
CHARGE=1+
70.93831	90	
72.67176	92	
182.13630	76	
186.95189	94	
190.04223	78	
192.89263	362	1+
198.43030	78	
198.87542	80	
201.04510	178	
205.94957	444	1+
206.97516	82	
209.88606	76	
211.79010	82	
214.89469	116	
216.52668	94	
219.89689	74	
221.10782	80	
221.94318	80	
221.96470	134	
222.63131	88	
222.85833	80	
222.95545	722	1+
223.96008	476	1+
225.81771	74	
225.88562	78	
226.90844	140	
227.93130	152	
227.98911	92	
228.91161	198	
229.80427	74	
229.91744	78	
230.83447	116	
232.91216	120	
234.11269	84	
235.96701	82	
236.80145	78	
236.92614	80	
237.09621	98	
237.81912	92	
237.92503	118	
238.85164	88	
238.93910	358	
239.08028	280	
239.10125	182	1+
240.79941	100	
240.94024	3430	
241.82012	78	
241.94301	3220	
242.82113	308	1+
242.90043	92	
242.94225	9304	1+
243.02820	90	
243.87515	96	
244.94087	2576	1+
246.97703	288	
247.09752	78	
247.87773	88	
248.85623	124	
249.05648	88	
249.85351	76	
249.96813	94	
250.56055	76	
250.86065	74	
250.94592	82	
251.07081	162	
251.73971	76	
251.84717	80	
254.88033	84	
255.02155	80	
256.90406	86	
258.83686	184	
261.47191	86	
261.82786	302	1+
262.85566	90	
262.92913	88	
263.97700	146	
265.87229	136	
265.97227	74	
266.65967	94	
266.85032	74	
266.99663	84	
267.04479	76	
267.07306	82	
267.84602	100	
267.92846	92	
268.13746	86	
268.85783	80	
268.95985	124	
269.21023	82	
270.83164	88	
270.87299	98	
270.89509	74	
271.10077	76	
272.92926	142	
273.39114	80	
273.84458	100	
276.84187	244	
277.86140	168	
278.23010	206	1+
278.84608	162	
278.85896	152	
279.09144	756	1+
279.80939	78	
279.85014	100	
281.79883	100	
282.19904	78	
283.06739	300	1+
283.20011	112	
283.84255	80	
284.29257	432	
284.85178	90	
285.86973	76	
286.78325	130	
288.38545	90	
291.80110	164	
293.80201	144	
293.87243	122	
294.03717	98	
294.12247	88	
294.85274	76	
294.90905	86	
295.88417	78	
297.09143	92	
297.87265	74	
298.77611	88	
298.86078	84	
298.88465	80	
299.78468	96	
299.83941	100	
300.82240	112	
300.92381	90	
302.24475	158	
302.80594	162	1+
303.87683	154	
304.67139	76	
304.72959	86	
306.80047	294	1+
306.87705	130	
307.74698	80	
307.89301	130	
308.04581	84	
308.29451	344	
308.86331	158	
309.79159	132	
310.30620	92	
310.41459	86	
311.86796	132	
311.90026	98	
312.04121	78	
314.82483	132	
315.83035	116	
315.94004	78	
316.03392	82	
317.93403	100	
320.96226	78	
321.15354	90	
321.94235	76	
322.74003	76	
323.00826	82	
323.23768	112	
323.88373	78	
323.89106	230	1+
324.20642	74	
325.00981	92	
327.87814	178	1+
328.18746	74	
END IONS

###FS:    #m/z: 340.94083 #charge 1+
###MS: 54
###MSMS: 56
BEGIN IONS
TITLE=Cmpd 41, +MS2(340.9408), 28.0-35.0eV, 1.2min #56
RTINSECONDS=70.607
SCANS=54,56
PEPMASS=340.94083	679802
CHARGE=1+
188.95190	92	
193.44253	90	
197.86706	90	
205.95024	180	
211.94259	126	
212.88245	300	1+
213.93934	622	1+
215.88828	434	1+
215.93884	184	
217.87988	340	1+
217.93837	94	
222.54798	106	
225.97617	98	
226.94687	98	
228.94503	284	
229.01556	94	
230.86801	94	
230.88795	854	1+
231.95018	528	
232.03948	88	
233.89712	428	1+
233.94839	142	
235.89746	124	
235.94944	236	
236.89641	92	
238.06091	142	
238.97366	84	
239.81735	120	
241.84091	166	
242.05288	102	
242.93915	92	
243.83171	142	
244.95200	100	
245.36911	122	
245.84175	134	
246.08532	94	
246.97465	114	
248.90290	178	
249.95954	152	
250.10807	94	
250.96700	106	
252.07644	120	
252.23691	94	
252.85157	120	
254.96698	438	1+
255.07711	172	
255.78416	150	
255.84605	86	
256.07989	136	
256.85105	156	
256.89766	90	
256.91612	122	
256.96444	166	
258.23388	84	
258.84485	226	
258.86012	130	
258.90996	124	
259.84873	264	
259.91350	100	
259.93682	100	
259.95511	118	
260.83698	550	1+
260.93627	100	
261.00966	86	
261.03158	94	
262.03003	92	
262.47947	98	
262.55704	96	
262.85422	138	
262.96711	98	
264.07426	94	
264.82913	140	
264.96443	212	1+
264.98732	90	
265.95033	86	
266.86621	96	
268.00832	94	
268.40911	94	
268.84251	126	
269.84787	164	
269.93622	90	
272.89738	102	
272.93410	136	
272.97441	202	
273.79298	106	
274.86020	252	1+
274.89633	138	
275.42061	152	
275.81239	180	1+
276.85648	390	
277.85872	388	
278.84458	792	1+
278.89818	90	
278.95856	136	
279.91751	216	
280.04734	106	
280.09558	124	
280.86538	134	
280.93157	88	
283.85839	144	
284.07293	92	
286.43680	92	
287.06504	96	
291.80729	88	
291.85444	96	
291.90577	88	
294.18404	90	
294.39293	86	
294.86404	114	
295.86208	144	
297.03424	92	
297.85655	94	
297.87294	108	
297.88942	92	
298.30539	172	
299.01182	116	
299.87151	164	
299.89177	92	
300.92591	112	
301.81895	90	
301.85473	122	
301.92139	124	
301.94392	180	1+
302.17282	120	
302.88544	128	
303.14739	102	
303.77179	88	
305.87085	134	
307.28570	98	
307.60630	100	
308.28920	90	
308.42320	106	
308.81525	118	
308.87770	146	
310.87917	348	1+
311.86651	88	
311.93696	90	
314.27916	100	
315.86129	84	
316.54521	88	
317.86921	120	
318.09164	84	
319.88955	90	
321.42456	92	
323.15930	86	
323.24349	100	
324.14894	84	
324.89779	172	
325.15363	84	
325.89154	110	
327.36556	198	
328.81473	86	
328.89489	96	
328.95084	86	
329.87907	152	
330.81299	130	
331.77858	90	
332.40494	96	
332.88229	86	
333.63053	92	
336.29382	88	
338.76865	84	
338.87169	90	
342.93737	100	
345.82103	162	1+
END IONS

###FS:    #m/z: 363.95682 #charge 1+
###MS: 54
###MSMS: 57
BEGIN IONS
TITLE=Cmpd 42, +MS2(363.9568), 28.0-35.0eV, 1.2min #57
RTINSECONDS=71.3795
SCANS=54,57
PEPMASS=363.95682	269702
CHARGE=1+
90.85868	90	
182.86664	136	
189.86212	226	
191.85810	500	
195.93730	94	
196.88448	102	
196.98862	96	
204.92927	86	
206.95587	98	
207.87029	108	
208.44921	86	
209.94459	1308	1+
210.88464	300	
212.87866	1358	1+
213.90956	100	
217.38965	96	
217.85330	98	
217.93674	96	
218.91455	100	
219.91704	86	
222.82546	98	
222.95199	330	1+
224.94863	520	1+
226.88299	124	
226.94772	4730	1+
226.97028	218	
227.93157	416	
228.89241	534	1+
228.94242	5762	1+
230.06431	88	
230.78962	130	
230.88896	3236	1+
231.97772	86	
232.13295	92	
234.88268	120	
234.93062	166	
236.34534	90	
236.85041	134	
238.06533	148	
240.92092	88	
240.94039	986	
240.96119	338	
241.05198	100	
241.08683	86	
241.94263	560	
242.85489	118	
242.94258	1162	1+
243.96076	170	
244.83851	366	1+
244.95745	2800	1+
245.01873	210	1+
245.84185	300	1+
245.94384	236	
246.39744	88	
246.90323	114	
246.95317	3082	1+
247.38709	112	
248.80043	176	
248.89939	880	1+
249.03944	242	1+
249.20778	110	
250.80335	194	
250.89778	232	
250.97190	146	
251.79762	212	1+
251.90559	92	
253.07474	94	
253.92461	88	
254.06155	104	
258.84310	96	
258.97515	96	
259.44573	88	
259.84901	124	
259.89873	144	
260.83442	168	
260.96883	702	1+
261.83205	88	
262.82598	110	
264.81906	114	
266.80919	392	1+
266.92035	90	
267.79817	208	1+
267.89757	102	
267.97372	578	
268.86588	142	
268.96063	650	1+
269.38975	98	
269.80513	294	1+
269.83524	110	
270.43858	92	
270.45497	88	
270.81043	220	1+
271.85099	158	1+
272.13725	92	
274.84648	152	
275.07445	86	
275.80218	146	1+
276.85150	108	
277.16422	88	
277.49715	104	
278.10909	144	
278.84268	132	
279.10622	346	1+
280.11044	222	1+
280.12184	92	
280.26125	142	
280.79144	230	
280.83561	124	
280.92646	180	
281.79383	156	
281.89300	106	
282.79667	260	
282.88695	106	
283.79079	152	
283.85446	138	
284.79748	122	
284.82005	172	
284.85402	134	
285.84340	146	
286.81563	140	
286.91642	120	
287.85008	226	1+
287.92702	100	
288.83545	112	
289.88116	134	
289.94244	218	1+
290.79842	138	
291.78787	94	
291.91900	92	
292.10911	250	1+
294.85117	116	
296.80784	436	1+
296.95369	118	
298.80460	664	1+
300.80243	346	1+
301.86023	618	1+
302.09437	116	
303.80715	270	
303.85647	796	1+
304.38198	104	
305.87281	240	1+
305.89863	92	
306.43507	204	
307.93391	86	
308.87868	112	
309.86226	234	1+
310.31068	86	
310.80065	142	
311.33003	94	
311.57716	112	
312.21692	98	
312.85884	468	1+
313.59846	98	
313.74654	92	
313.82561	114	
316.80928	164	
317.81932	110	
318.81113	90	
320.14309	96	
320.87264	134	1+
321.81580	156	
322.80645	190	1+
324.34787	92	
324.85647	86	
324.88910	146	
326.87038	122	
328.03015	104	
328.72436	112	
328.83572	128	
328.85925	140	
334.88974	228	1+
334.91988	144	
335.83871	106	
336.08607	86	
336.50101	104	
336.94423	464	1+
338.79996	88	
338.94900	158	
339.17306	86	
339.82518	330	1+
340.80940	118	
340.93661	182	
341.81868	230	1+
344.18576	132	
347.32149	86	
348.03147	106	
351.61196	94	
351.81426	96	
352.86643	92	
352.88433	324	1+
353.92939	194	1+
354.85323	86	
358.76396	200	1+
360.36646	110	
360.86431	120	
365.32200	190	1+
365.78097	190	1+
366.18467	90	
367.92776	98	
END IONS

###FS:    #m/z: 322.93014 #charge 1+
###MS: 58
###MSMS: 59
BEGIN IONS
TITLE=Cmpd 43, +MS2(322.9301), 28.0-35.0eV, 1.3min #59
RTINSECONDS=75.0685
SCANS=58-59
PEPMASS=322.93014	1989994
CHARGE=1+
48.83401	74	
162.71186	92	
186.93684	86	
188.98382	76	
189.86766	74	
192.88910	158	
194.10597	86	
194.88829	86	
195.09075	106	
195.95436	78	
197.01966	72	
197.91344	92	
199.93638	78	
201.04398	238	
205.02422	76	
205.94797	152	
206.84803	88	
209.94291	176	
211.11176	90	
211.42025	94	
212.88869	74	
214.11951	90	
214.90194	104	
220.97062	76	
221.49312	100	
222.94637	82	
223.96060	296	1+
225.86624	124	
226.55256	80	
226.88782	98	
227.89816	86	
227.94764	206	1+
229.46154	82	
230.81207	74	
230.82543	86	
232.93998	76	
233.88914	80	
236.94810	124	
237.86822	76	
238.93973	78	
239.08217	100	
239.14239	74	
239.78733	146	
239.86465	74	
239.90887	118	
240.01159	210	1+
240.07199	78	
240.82122	182	
240.90432	78	
240.94136	3086	
240.96643	134	
241.42458	88	
241.94216	2294	
242.79336	108	
242.82716	88	
242.88940	94	
242.94212	8592	1+
243.82588	144	
243.89223	122	
244.82306	134	
244.84406	170	1+
244.94116	1538	
244.98291	72	
245.07287	76	
246.97513	410	
247.85455	80	
248.01470	86	
248.96127	84	
250.44975	86	
250.94078	96	
251.80793	82	
253.50203	100	
254.02821	140	
254.90765	128	
255.07833	166	
256.26214	92	
256.89341	122	
257.05923	80	
257.79906	136	
257.90064	100	
257.91253	82	
258.97230	72	
259.14215	80	
260.82685	152	
261.81342	76	
261.82885	234	1+
262.12942	72	
263.66873	86	
264.66856	80	
264.82753	92	
264.94529	78	
265.01799	76	
265.05173	152	
265.08558	126	
266.84838	72	
266.93840	84	
268.45327	98	
268.96054	106	
269.79519	86	
270.40420	82	
270.86203	140	
271.08328	92	
271.78635	152	
271.88632	90	
273.80114	232	1+
273.94718	86	
275.91429	80	
276.81221	76	
276.85202	210	1+
277.26413	80	
278.83196	178	1+
279.09163	1228	1+
280.79593	182	
281.04708	78	
281.79877	76	
281.92873	78	
283.06842	198	
283.43991	72	
284.07021	220	
284.29225	688	1+
284.76039	94	
284.87050	72	
285.85962	86	
287.17311	86	
287.24180	74	
287.79254	148	
288.00602	96	
289.78402	192	1+
290.85538	312	1+
291.13815	94	
292.81654	208	1+
293.00790	80	
294.85102	104	
294.94178	78	
295.89447	78	
297.85963	142	
299.78589	96	
300.91086	84	
303.87956	242	1+
305.12188	86	
305.81846	132	
306.81217	78	
307.17849	72	
307.35011	76	
307.79896	164	
307.81630	150	1+
307.88757	176	
308.14498	78	
308.29442	122	
309.88666	76	
310.30717	100	
311.88192	204	
311.90696	92	
312.80515	86	
313.19835	92	
314.88050	76	
318.86964	76	
319.81641	154	
320.60837	106	
321.05920	98	
321.92442	86	
322.98531	78	
323.89044	254	1+
324.32363	76	
324.59801	88	
325.36165	118	
325.89534	226	1+
328.03374	72	
END IONS

###FS:    #m/z: 340.94069 #charge 1+
###MS: 58
###MSMS: 60
BEGIN IONS
TITLE=Cmpd 44, +MS2(340.9407), 28.0-35.0eV, 1.3min #60
RTINSECONDS=75.8405
SCANS=58,60
PEPMASS=340.94069	711842
CHARGE=1+
85.73485	80	
177.91718	80	
180.87407	86	
192.93072	216	
197.89103	88	
198.14349	84	
205.87250	82	
207.97551	120	
210.90176	228	1+
210.93886	120	
211.94228	148	
212.87804	184	
213.87866	162	
213.94090	1106	1+
214.89441	96	
214.99320	100	
215.89009	304	
215.93573	290	
216.40991	94	
219.87290	302	1+
224.97563	154	
226.32168	118	
226.94834	166	
227.95640	136	
228.06211	92	
228.94524	110	
229.85247	84	
229.92680	80	
230.43747	84	
230.89106	152	
230.93540	84	
231.89229	366	
231.95200	908	1+
232.89412	226	
233.89737	414	
235.89151	338	1+
236.04046	88	
240.83492	144	
240.84659	128	
241.84495	120	
241.89034	162	
243.04542	100	
243.17192	82	
243.83109	244	
243.87296	84	
244.83918	190	
244.96328	156	
244.99789	90	
245.83571	110	
246.06411	80	
246.97766	142	
247.79871	82	
248.82613	84	
248.89818	116	
248.98742	238	1+
249.90000	120	
249.96111	254	
250.44205	80	
250.59155	80	
250.90651	94	
250.94576	166	
250.96943	110	
251.95835	106	
252.10633	80	
252.81539	86	
254.90895	202	
254.96359	278	
255.09613	82	
256.90874	104	
256.96008	116	
257.83269	102	
257.93787	102	
258.45100	108	
258.84208	246	
258.85771	164	
259.85293	228	
259.95666	148	
260.51579	82	
260.83769	858	1+
260.88353	300	1+
261.91430	94	
262.42871	94	
262.67465	82	
264.01948	84	
266.93973	116	
267.08894	84	
267.14129	86	
268.85028	194	
270.11976	100	
270.82548	88	
271.81025	196	
271.85388	96	
272.66021	98	
272.84788	142	
273.78459	86	
273.84170	112	
273.99206	92	
274.01030	114	
274.38067	102	
274.84469	80	
274.85872	136	
275.81224	118	
275.86667	158	
275.97551	212	1+
276.04450	124	
276.81511	134	
276.85751	876	1+
276.91578	82	
278.81181	78	
278.84451	1570	1+
279.79866	82	
281.05528	84	
282.10392	80	
282.41763	100	
282.46620	80	
283.02965	94	
283.88258	120	
285.08378	80	
285.85258	190	1+
287.91038	158	
289.80155	214	1+
289.92643	94	
290.85500	252	
290.88197	94	
292.43841	114	
292.88178	84	
293.87312	108	
293.89817	92	
294.81905	178	1+
294.87872	160	
295.43876	94	
295.82108	210	1+
296.84380	114	
296.86627	166	
298.31378	154	
298.87784	270	1+
300.92154	94	
301.10474	88	
301.45859	80	
301.86152	176	
302.17401	350	1+
304.38022	80	
304.81506	80	
305.42221	84	
306.87771	172	
307.09503	80	
308.86516	110	
310.16130	82	
310.87770	288	1+
313.61801	92	
314.87906	122	
317.08700	90	
317.44362	106	
317.70611	92	
318.83431	100	
318.93969	88	
322.89124	86	
323.23214	80	
326.99642	230	1+
327.28233	84	
328.20277	88	
328.72283	142	
328.81361	284	1+
329.81677	178	1+
333.52754	94	
337.55354	102	
339.28173	84	
339.83122	80	
341.73576	84	
341.82639	82	
342.90430	104	
END IONS

###FS:    #m/z: 507.84466 #charge 1+
###MS: 58
###MSMS: 61
BEGIN IONS
TITLE=Cmpd 45, +MS2(507.8447), 28.2-35.2eV, 1.3min #61
RTINSECONDS=76.6125
SCANS=58,61
PEPMASS=507.84466	128964
CHARGE=1+
196.01670	414	
210.03097	136	
214.88778	140	
224.97865	134	
232.89568	660	
234.10430	130	
236.89080	350	1+
237.05829	182	1+
240.07793	164	
249.89712	396	1+
250.97220	280	1+
251.07311	132	
253.91496	228	
256.38912	178	
258.86961	524	1+
259.90381	152	
266.93085	196	1+
275.95276	122	
276.84603	140	
277.86070	160	1+
278.03441	124	
278.83513	292	1+
280.10675	148	
281.03271	256	1+
281.84804	248	1+
283.95828	196	1+
285.85626	402	
285.92370	124	
287.85327	1686	1+
288.88618	124	
288.94743	208	1+
288.98922	212	1+
289.03871	140	
289.87896	460	1+
290.12978	176	
290.86286	716	1+
291.13591	196	1+
291.80701	160	
293.74722	202	1+
293.87388	1244	1+
294.86126	322	1+
296.85280	568	1+
298.81324	166	
299.88309	134	
300.84831	666	1+
301.85078	560	1+
303.86602	1194	1+
304.93531	188	1+
305.86303	1618	1+
306.36736	148	
307.89186	302	
307.99730	182	
308.14172	842	1+
308.83143	164	1+
308.87321	1162	1+
309.02060	202	1+
309.90089	166	
310.15638	922	1+
310.96660	138	
311.85050	196	
311.88441	2028	1+
313.87165	224	
314.86592	1330	1+
316.80278	146	
316.82611	124	
317.76058	178	
318.38112	198	1+
318.85626	138	
319.85742	286	
320.87788	376	1+
322.11484	150	
322.95498	126	
323.81180	222	1+
323.87344	564	
324.86970	270	
324.89617	140	
325.85858	148	
325.90085	422	
326.88335	3804	1+
328.38428	184	
328.83208	124	
328.88287	360	1+
329.86337	136	
330.82632	462	1+
330.88107	248	
330.92485	136	1+
331.82877	322	1+
331.87055	982	1+
332.87227	838	1+
334.82039	174	
334.87830	518	1+
335.85227	150	
336.39178	418	1+
337.87866	1104	1+
341.87908	184	
343.87518	292	
344.76179	356	1+
345.81911	186	
345.87001	192	
345.91713	134	
346.81489	206	1+
347.77679	352	1+
347.88663	136	
348.88849	424	1+
349.76550	554	1+
349.83496	160	
349.89032	372	1+
350.81939	178	
351.76920	166	
351.79392	154	
352.77362	144	
352.84736	510	1+
353.84993	432	1+
353.88877	258	
354.75835	202	1+
355.87026	130	
355.89046	606	1+
356.78948	126	
357.71932	124	
357.80561	112	1+
358.87384	140	
359.90870	226	1+
362.89098	208	1+
365.78954	376	1+
366.18111	168	
366.73181	122	
366.83544	450	1+
367.70876	212	
367.76710	370	1+
367.81309	504	1+
367.87363	126	
368.70408	158	
368.79130	208	
368.83282	924	1+
368.89791	628	1+
369.65761	142	1+
369.70148	142	
369.76894	214	1+
369.83592	812	1+
370.03672	204	1+
371.80160	122	
371.90188	284	1+
372.78360	450	
373.72210	454	1+
373.83270	202	
374.75796	208	1+
374.81983	212	
374.89652	144	
375.81520	150	
375.88649	296	1+
377.73462	204	1+
377.76700	146	
377.86217	196	1+
380.71602	376	1+
380.88427	128	
381.77390	158	
381.80588	138	
381.84199	592	1+
382.71293	154	
382.90204	210	
384.70652	128	
384.83689	208	
384.84676	154	
385.77743	188	
385.82155	686	1+
385.84819	158	
386.39058	156	
386.85770	206	
387.76860	132	
387.84658	750	1+
389.20757	238	1+
389.70842	126	
389.77842	456	1+
389.82153	134	
389.87460	136	
390.05686	172	1+
390.78444	316	1+
390.83866	788	
390.90565	428	1+
391.33196	142	
391.84349	702	
392.74096	150	
392.82612	1306	1+
392.94920	206	1+
393.77291	130	
394.82885	236	1+
395.78904	178	
395.90648	142	
396.73929	158	
396.80983	138	
396.85359	270	1+
398.73299	290	1+
398.82049	128	
399.69265	148	
399.84889	1022	1+
400.03881	116	1+
400.89451	184	1+
402.86674	724	1+
403.87120	628	1+
404.80288	154	
405.18854	100	1+
405.73694	182	
405.77862	284	1+
405.85923	562	1+
406.33124	138	
407.74196	376	1+
407.86799	1050	
408.05832	234	1+
408.84970	1722	1+
409.72349	666	1+
409.81437	124	
410.83688	3434	1+
411.88349	160	
412.21741	158	
412.72858	268	1+
412.87088	400	1+
413.07727	230	
413.87238	334	1+
415.83953	168	
415.87854	128	
416.75043	260	1+
417.86194	198	
418.83618	140	
419.72810	186	
421.73671	138	
421.87432	150	
422.86666	294	
423.75618	188	
423.77895	174	
423.86673	406	
424.77225	142	
424.87535	238	
425.75003	222	
425.81197	192	1+
425.86737	186	
426.76135	322	
426.86103	1728	1+
427.70362	196	1+
427.73842	1782	1+
428.84505	2588	1+
429.69652	324	1+
429.87954	136	
431.74072	166	
431.86519	360	
432.06261	86	1+
432.68781	210	
432.86702	230	
433.85417	502	1+
434.90152	242	1+
435.85881	164	
436.71250	148	
440.89684	300	
441.83412	124	
441.87847	522	1+
442.20828	126	
442.69693	274	1+
443.77192	168	
444.87219	3228	1+
444.91920	186	
445.74736	210	
445.84453	226	1+
446.74973	160	
446.87566	624	1+
447.70973	366	1+
449.69847	266	1+
449.87794	970	1+
450.69905	152	1+
452.78760	124	
457.90217	438	1+
460.89442	258	1+
462.88210	1272	1+
465.72282	122	
465.89459	180	
466.77863	186	1+
467.88677	1936	1+
469.76539	288	1+
471.21318	160	1+
485.89844	1462	1+
487.90377	214	
488.80599	124	
506.29579	130	
508.71406	154	1+
508.92085	180	1+
509.86636	144	
END IONS

###FS:    #m/z: 322.93017 #charge 1+
###MS: 62
###MSMS: 63
BEGIN IONS
TITLE=Cmpd 46, +MS2(322.9302), 28.0-35.0eV, 1.4min #63
RTINSECONDS=80.2845
SCANS=62-63
PEPMASS=322.93017	2098044
CHARGE=1+
184.85247	76	
189.86423	78	
192.88982	130	
197.95846	80	
199.85999	74	
199.89028	128	
204.01965	76	
204.80799	78	
205.95042	374	1+
207.89915	140	
209.94692	114	
210.37545	78	
210.89374	108	
213.97228	88	
215.88204	76	
220.01727	78	
220.04991	78	
220.87635	142	
221.06585	80	
222.95194	138	
223.95878	158	
224.95385	106	
226.87332	98	
226.89606	266	1+
227.07612	88	
227.65896	98	
227.95130	96	
228.07612	72	
228.63280	94	
230.85887	88	
230.89150	140	
234.88541	90	
235.88568	74	
236.13037	210	1+
238.07079	72	
238.82670	170	
238.93984	72	
239.08163	182	
239.93890	76	
240.05872	78	
240.08152	86	
240.82366	80	
240.83241	96	
240.87222	132	
240.94071	4386	
241.79315	76	
241.93939	9374	1+
242.82866	190	1+
242.85778	156	1+
242.94139	6674	1+
243.78673	74	
244.93938	1594	1+
245.54589	76	
246.85806	94	
246.97715	212	
247.85107	312	1+
248.55882	90	
249.12643	74	
249.88655	76	
250.07295	74	
250.46728	102	
250.94765	278	1+
251.09341	104	
252.43377	98	
252.62127	82	
252.80094	76	
253.83644	82	
254.37670	82	
254.91538	90	
254.98034	96	
256.84156	124	
256.89816	154	
257.79980	100	
258.84013	78	
259.93469	138	
260.83898	80	
260.90634	82	
260.93412	92	
261.83212	388	1+
262.41978	78	
262.84561	124	
263.85265	74	
263.97768	76	
264.05881	196	1+
265.03599	82	
265.08793	130	
265.87423	80	
265.91373	74	
265.98474	80	
266.82822	90	
266.85438	78	
266.89035	74	
266.96862	78	
267.84830	78	
268.41502	92	
268.80953	92	
269.18803	90	
269.79843	390	1+
269.89391	156	
271.36208	88	
271.84475	134	
272.83800	138	
273.25100	100	
273.85004	72	
274.12001	74	
275.81044	122	
276.82439	78	
277.82362	72	
278.15819	94	
279.05339	90	
279.09110	938	1+
279.80922	84	
279.91415	74	
280.07208	84	
280.95446	86	
281.80780	90	
283.06900	270	1+
283.63615	82	
283.78657	96	
284.29407	580	1+
284.87632	98	
284.94468	84	
285.80733	284	1+
285.86139	86	
286.91277	128	
288.13311	86	
289.78776	154	
289.80055	112	
289.87140	78	
290.41153	78	
290.85317	120	
290.88336	76	
291.80655	280	1+
292.36500	96	
292.43690	78	
292.82083	74	
293.79757	100	
295.83534	90	
297.83828	162	
297.88117	100	
299.03507	100	
302.88663	74	
303.79322	78	
303.90911	92	
304.80671	84	
304.88795	78	
306.89379	74	
307.79917	198	1+
307.89023	212	
308.86401	124	
308.88333	230	1+
309.04657	76	
310.30380	78	
312.80952	98	
313.04836	80	
313.86952	232	1+
315.81577	76	
315.84220	118	
315.88800	76	
316.09071	90	
317.89225	74	
318.85657	78	
318.89009	108	
319.85901	98	
320.21279	74	
320.94591	80	
321.75054	92	
321.88674	108	
326.03748	90	
326.88727	104	
327.87985	116	
END IONS

###FS:    #m/z: 340.94068 #charge 1+
###MS: 62
###MSMS: 64
BEGIN IONS
TITLE=Cmpd 47, +MS2(340.9407), 28.0-35.0eV, 1.4min #64
RTINSECONDS=81.0565
SCANS=62,64
PEPMASS=340.94068	760174
CHARGE=1+
192.92933	216	
197.87801	92	
203.07561	102	
204.88347	80	
206.41374	94	
210.94182	344	1+
212.89577	92	
213.87975	504	1+
213.93854	1042	1+
215.93713	314	
216.88863	90	
217.88133	144	
218.05831	84	
220.49627	98	
220.87851	158	
221.94467	94	
226.95210	92	
226.97592	84	
228.93891	156	
228.95294	106	
230.88916	166	
230.93728	82	
231.42807	90	
231.88782	436	1+
231.95039	880	1+
232.90605	82	
233.94659	140	
235.89419	180	
235.94841	102	
237.05962	92	
237.86827	82	
239.80584	90	
239.84827	164	
240.22710	148	
240.83442	122	
240.84454	372	1+
241.12513	100	
243.39212	88	
243.83728	246	
244.80191	90	
244.83127	308	
244.95752	80	
245.79844	84	
246.98305	160	
248.00946	102	
248.89830	140	
249.89032	86	
249.90600	94	
249.95991	338	1+
249.97370	104	
250.87788	244	1+
251.10703	80	
251.91137	84	
253.96322	610	1+
254.83326	178	
254.90453	182	
255.07839	320	1+
255.89709	82	
256.09718	104	
256.26020	114	
256.84621	114	
256.90421	86	
256.96276	84	
257.00559	92	1+
257.83205	136	
257.84813	122	
258.03835	100	
258.84567	1062	1+
258.87210	88	
258.90917	134	
259.82819	102	
260.52542	100	
260.83368	1040	1+
261.85281	128	
261.92308	98	
263.85589	186	1+
263.95176	92	
264.07168	88	
265.01789	92	
266.02049	82	
267.00789	80	
268.84419	142	
269.79729	278	1+
269.83514	294	1+
270.82839	106	
271.36231	94	
271.46541	86	
271.92498	82	
272.44295	126	
272.90059	92	
272.97956	118	
273.05573	98	
273.91880	92	
274.01612	92	
274.85772	102	
274.89493	84	
275.83869	86	
275.86941	334	1+
275.90601	90	
276.85674	510	
276.87198	282	1+
277.46438	92	
277.83353	86	
277.97038	106	
278.84438	1446	1+
279.08679	104	
279.90343	84	
279.92599	134	
281.02870	106	
281.85734	200	
281.96357	92	
282.87053	184	1+
282.91833	138	
283.81460	90	
284.42267	156	
285.88156	112	
285.94308	80	
287.42833	86	
287.86871	92	
287.99562	92	
288.83672	102	
289.81346	192	1+
291.94109	88	
292.43545	162	
292.93665	142	
295.38576	82	
297.30498	110	
297.41956	102	
297.86484	228	1+
297.97659	122	
298.31145	84	
299.02125	114	
299.89106	120	
300.08057	146	
300.61704	102	
300.78969	86	
300.87280	218	
301.86067	94	
302.17530	126	
302.86053	248	1+
302.94910	124	
304.51547	106	
305.92456	98	
307.43607	82	
307.79892	88	
307.81538	132	
308.86852	104	
311.88090	188	
312.87291	106	
314.61703	86	
314.87838	104	
316.87054	84	
317.87480	96	
319.10846	84	
319.38517	88	
319.81731	82	
319.86977	86	
323.00669	134	
324.06057	106	
324.89233	86	
327.09257	134	
327.82467	84	
328.88644	92	
328.91307	100	
329.87315	114	
330.81956	114	
332.88893	100	
334.82124	208	1+
334.87857	88	
335.76918	82	
338.87434	92	
342.89611	94	
342.91310	80	
346.41147	86	
END IONS

###FS:    #m/z: 507.84480 #charge 1+
###MS: 62
###MSMS: 65
BEGIN IONS
TITLE=Cmpd 48, +MS2(507.8448), 28.2-35.2eV, 1.4min #65
RTINSECONDS=81.8295
SCANS=62,65
PEPMASS=507.84480	147350
CHARGE=1+
193.86381	162	
194.03547	140	
196.01696	326	
214.88597	538	
217.89806	120	
224.97579	176	
232.89718	1042	1+
234.89081	298	
236.88681	398	
243.82125	128	
249.88887	156	
250.90792	126	
251.89278	128	
252.89941	130	
258.86996	364	1+
259.80059	162	1+
259.87149	342	1+
261.83676	148	
266.16846	322	1+
267.89808	140	
268.95894	174	1+
272.85689	138	
277.93975	132	
280.83155	274	
281.12142	216	1+
285.85632	328	1+
287.85286	2570	1+
288.02703	132	
288.83060	230	
289.84052	132	
289.87817	374	1+
290.13013	208	
291.81237	164	
291.87192	200	
293.39594	148	
293.87414	878	
294.87676	524	
295.86618	120	
296.39166	210	1+
296.81636	140	
296.85227	310	1+
298.84337	286	
299.85651	162	
300.41582	136	
300.89882	314	1+
301.84708	218	
303.86737	1028	1+
305.86228	2982	1+
306.13384	230	
307.88987	646	
308.14243	1960	1+
308.87441	2156	1+
309.81833	172	
309.91081	162	
311.88489	1870	1+
312.35051	144	
312.87278	382	
313.87603	254	
314.86475	648	
314.89331	240	1+
315.86467	850	1+
316.91393	204	1+
319.86135	144	
320.87027	122	
321.31960	200	1+
321.87480	162	
322.85336	168	
322.89008	226	
323.38959	192	
323.87184	418	
324.85845	618	1+
324.89472	288	
325.82720	142	
325.90246	286	
326.38343	152	
326.82180	120	
326.88344	4788	1+
327.15710	172	
327.31944	180	1+
328.88155	284	
329.79767	278	1+
329.86007	140	
329.88997	266	
330.07291	134	
330.82524	170	
330.87795	368	1+
331.76173	134	
331.81965	430	1+
332.78486	254	1+
332.87406	394	
333.76410	128	
333.87024	234	
334.87173	122	
335.82031	136	
336.04570	120	
336.87533	508	1+
336.89434	130	
337.88029	350	1+
338.33706	120	
338.85268	218	1+
340.90391	132	
341.89085	128	
346.86456	216	
347.77321	400	1+
348.80297	128	
348.83912	186	
348.89344	284	
349.76281	422	
350.76602	584	1+
350.81059	166	
350.83172	422	1+
350.88406	720	1+
351.38943	176	
351.85754	166	
352.90887	146	
353.85020	218	
353.90564	148	
354.81396	186	1+
355.80132	130	
355.89376	702	1+
357.77977	208	1+
357.96755	142	1+
360.85260	180	1+
362.79625	148	
362.82120	142	
363.36890	156	
363.78823	126	
363.87772	242	1+
364.85122	190	1+
365.78451	630	1+
366.18428	370	1+
366.76392	680	1+
366.83685	282	
367.18650	244	1+
367.72032	444	1+
367.76652	584	1+
367.83884	136	
367.91546	254	1+
368.81388	184	
368.83589	124	
368.89586	662	1+
369.70872	126	
369.78492	138	
369.83717	768	1+
370.80663	124	
370.85128	128	
370.88967	254	1+
371.19158	134	
371.27441	116	1+
372.78307	732	1+
372.81065	192	1+
373.72901	444	1+
373.90319	250	
373.96381	214	1+
374.81016	674	1+
374.83601	132	
375.88765	312	1+
377.86536	152	
378.37257	182	1+
378.94520	172	1+
380.71902	140	
381.80001	262	1+
381.83996	454	1+
382.35094	226	1+
382.89099	254	1+
383.78057	444	1+
384.85122	1128	1+
385.35689	198	1+
385.77584	388	1+
385.82218	472	1+
387.84892	750	1+
389.20285	200	
389.76749	268	1+
389.80188	312	1+
389.84587	128	
390.07212	218	1+
390.19899	136	
390.73113	140	
390.79808	258	1+
390.84237	694	
391.84698	362	
391.91136	202	
392.16635	132	
392.82600	1160	1+
392.86944	144	
393.77290	140	
394.82958	424	1+
394.90358	368	1+
395.18396	148	1+
395.76961	354	1+
396.73145	216	1+
396.81164	352	1+
398.73406	308	1+
398.89661	130	
399.68893	194	1+
399.85015	788	
400.86921	440	1+
401.81269	202	1+
402.85873	272	
403.87537	870	1+
404.78906	304	1+
405.75072	268	1+
405.77085	134	
405.85697	700	1+
406.74744	336	1+
407.73539	140	
407.80330	240	1+
407.86955	792	
408.78449	250	1+
408.85089	2144	1+
408.93269	170	
409.70503	122	
409.73405	536	1+
410.83570	1688	1+
411.87518	222	1+
412.83797	580	1+
413.07379	226	1+
413.75268	188	1+
413.77496	190	1+
413.86030	170	
413.88371	132	
414.87978	144	
416.70296	128	
417.80725	152	
417.85945	160	
417.87459	142	
418.80053	214	1+
420.72772	152	
420.81759	304	1+
421.88263	332	
422.86600	1096	1+
423.76868	142	
423.80777	222	1+
423.86473	812	1+
425.75860	618	1+
426.86263	2012	1+
427.73793	1040	1+
427.81760	126	
428.09804	144	
428.84611	2666	1+
429.09412	136	1+
429.70173	334	
429.73409	408	1+
429.76851	142	
429.82412	208	
430.67861	310	1+
430.73421	222	1+
431.86650	1072	1+
432.84504	872	1+
433.70867	174	
433.84837	768	1+
433.87618	294	1+
434.73538	114	1+
435.71202	220	1+
439.76169	136	1+
439.89191	328	
443.77829	134	
444.74692	170	
444.77000	120	
444.87213	2898	1+
445.74944	744	1+
446.78734	350	1+
446.87460	634	1+
447.71507	188	
448.72939	152	
448.77014	126	
448.81861	130	
449.87580	654	1+
450.70118	182	
450.75477	666	1+
451.85740	528	1+
457.90342	288	
458.92383	130	
462.88323	1270	1+
465.70230	160	
465.72493	228	
467.88856	1588	1+
468.76997	350	1+
469.77369	298	1+
469.88486	516	1+
470.72996	358	1+
485.89894	1114	1+
486.79087	156	
487.28358	216	1+
487.81455	168	1+
487.90406	178	
491.78568	130	
491.85119	180	1+
500.80564	206	1+
509.91530	122	
END IONS

###FS:    #m/z: 363.95643 #charge 1+
###MS: 66
###MSMS: 67
BEGIN IONS
TITLE=Cmpd 49, +MS2(363.9564), 28.0-35.0eV, 1.4min #67
RTINSECONDS=85.492
SCANS=66-67
PEPMASS=363.95643	320256
CHARGE=1+
73.09424	88	
144.92434	102	
153.77849	104	
169.49432	86	
182.86720	134	
187.87058	148	
189.86311	692	1+
191.85800	508	1+
196.88131	360	1+
202.48622	102	
207.87554	128	
207.94620	144	
208.88070	324	
209.92286	94	
209.94484	1648	1+
210.88266	524	1+
212.41771	92	
212.87935	2766	1+
215.88696	106	
222.95306	1552	1+
224.04219	86	
224.89757	224	
224.94891	2710	1+
225.88871	138	
225.97138	114	
226.94756	9428	1+
226.97235	168	
227.87337	96	
227.89130	582	1+
227.93168	284	
228.83452	86	
228.89505	370	1+
228.94235	9464	1+
230.88963	2614	1+
231.04192	156	
232.02802	94	
232.06896	98	
232.88791	272	
233.89755	128	
233.98125	86	
234.88262	132	
234.92681	94	
238.04367	166	
238.92221	92	
238.94323	90	
239.92399	92	
240.82819	242	1+
240.94115	670	
240.96273	1620	1+
241.05059	90	1+
241.09721	86	
241.94287	528	
242.41592	86	
242.84023	218	1+
242.94185	1636	1+
242.95667	892	1+
243.90455	136	
244.91971	88	
244.95789	4224	1+
245.87246	208	1+
245.94169	104	
246.90148	350	1+
246.95336	4868	1+
247.97628	142	
248.80731	198	
248.90195	940	1+
248.97731	90	
249.78552	142	1+
250.09609	88	
250.89853	278	1+
250.92633	96	
250.94523	92	
250.97163	208	
251.04349	148	
252.89632	364	1+
252.93945	86	
253.90304	228	1+
255.06580	122	
255.34515	104	
258.97290	216	
259.83962	292	1+
259.96684	1250	1+
260.04056	86	
260.82739	128	
260.83981	312	1+
260.86517	266	1+
260.94564	92	
260.96780	1124	1+
262.92138	100	
263.82016	246	
263.84004	106	
263.97469	144	
264.96455	150	
265.08696	216	
265.79017	168	
265.81844	140	
265.98914	122	
266.81355	440	1+
266.86752	204	
267.13274	120	
267.42038	180	1+
267.95268	92	
267.97443	796	1+
269.01690	88	
269.96863	766	1+
270.41031	94	
270.85172	96	
271.09621	92	
271.91246	204	
272.43672	122	
272.90768	94	
273.79744	118	
274.81672	160	
275.40665	112	
275.80771	330	1+
275.95484	86	
276.84240	102	
278.42845	92	
278.84795	116	
280.80052	344	
281.08760	112	
281.79009	906	1+
281.83356	108	
281.86327	106	
281.89068	166	
281.95869	112	
281.99188	118	
282.79199	560	1+
282.83018	86	
282.90428	194	1+
282.94211	100	
283.84942	144	
283.98171	180	
284.87706	132	
285.82590	344	1+
285.84627	314	
289.87025	142	
290.78702	204	
290.86306	88	
290.88321	138	
291.80383	128	
292.11133	148	1+
293.29837	90	
293.41780	100	
294.86079	146	
295.86080	128	
296.80811	420	1+
297.11278	168	
298.80344	1268	1+
298.82573	110	
299.87975	126	
300.80233	988	1+
300.82076	118	
300.91969	208	
301.73808	116	
301.86471	380	
302.80134	248	1+
302.85897	232	
303.85641	814	1+
305.81280	112	
306.88497	148	
307.13708	120	
307.63002	102	
307.66851	88	
307.88340	122	
308.28926	94	
308.87624	106	
308.89140	202	1+
310.98166	86	
311.81167	218	1+
311.85925	174	1+
313.84650	230	1+
314.91536	86	
315.81935	98	
316.13459	98	
316.81628	152	
317.94675	104	
318.81678	132	
318.93409	188	
319.82277	94	
320.82229	444	1+
321.82260	256	1+
321.86263	180	1+
322.15692	98	
322.77640	246	1+
322.87952	92	
322.89450	108	
322.92973	326	
324.02761	90	
324.89819	222	
325.01945	90	
326.73847	124	
326.87744	336	1+
330.87662	186	1+
334.30869	86	
334.88062	144	
336.89053	112	
336.94628	266	
337.95072	142	
339.82921	252	1+
341.18873	106	
342.90240	204	
344.89111	110	
345.13077	92	
347.77700	92	
351.41863	96	
352.89517	182	1+
356.19004	88	
360.79711	206	1+
365.78028	138	
365.80497	98	
END IONS

###FS:    #m/z: 507.84455 #charge 1+
###MS: 66
###MSMS: 68
BEGIN IONS
TITLE=Cmpd 50, +MS2(507.8445), 28.2-35.2eV, 1.5min #68
RTINSECONDS=86.264
SCANS=66,68
PEPMASS=507.84455	153750
CHARGE=1+
196.01631	398	1+
209.87418	144	
210.03160	216	
214.88613	424	1+
224.05126	230	1+
224.97491	286	
232.89816	484	1+
234.88506	178	
236.88883	370	
247.89190	182	1+
250.90308	612	1+
252.07890	170	
252.88459	150	
252.91912	134	
254.90413	190	1+
255.81416	182	1+
258.87674	306	1+
266.16806	370	1+
267.86091	234	1+
269.80465	192	1+
272.78832	224	1+
272.85415	242	
273.85740	182	
273.97073	136	
275.85450	178	
278.83239	462	1+
279.89955	186	
280.39783	148	
280.87637	160	
281.12598	228	1+
282.13029	190	1+
282.98830	134	
285.85955	222	1+
287.85116	1606	1+
288.83017	174	
289.03305	170	
289.88150	372	
290.86440	1066	1+
291.80106	168	
292.79058	202	1+
293.87386	1172	1+
294.91247	330	1+
295.85050	450	1+
295.93867	148	1+
299.85216	202	
300.84206	222	
301.85194	200	
303.81318	136	
303.86807	1290	1+
303.98612	134	
305.86412	2226	1+
307.02423	168	1+
307.89541	250	
308.14108	776	1+
308.87317	1660	1+
310.15700	1218	1+
310.36473	282	1+
311.88443	2770	1+
312.35341	262	1+
312.82061	138	
314.86228	1482	1+
316.81198	170	
317.21291	114	1+
317.88864	352	1+
319.86661	360	1+
322.78932	204	1+
322.88995	194	
323.82573	178	1+
323.84774	146	
323.87298	900	1+
324.85962	244	
324.90554	128	
325.83017	146	
325.90557	254	
326.88400	4342	1+
327.04499	162	1+
327.81005	240	
327.97297	256	1+
328.16046	232	1+
328.37200	142	
328.82135	148	
328.87805	414	
329.89475	158	
330.82462	210	
330.84638	142	
330.88062	414	1+
330.96969	140	
332.85409	164	
332.87367	336	
333.87329	460	1+
334.89320	152	
335.83976	402	1+
336.11275	200	1+
337.87934	310	
338.72375	164	
338.84798	232	1+
338.88676	242	
339.19948	158	
339.87385	136	
339.90072	132	
341.02692	140	
341.08565	180	1+
342.87559	498	1+
343.80419	162	
343.87623	280	1+
344.91081	252	
345.78203	168	
345.81538	138	
345.88586	366	1+
346.84810	170	
347.77342	256	
347.82256	352	1+
348.77298	152	
348.79494	182	
348.85254	138	
348.89473	198	
349.05506	154	
349.75805	552	1+
350.80069	316	1+
350.84153	142	
350.89093	222	
351.80365	176	1+
351.88413	162	
351.90502	140	
352.77819	372	1+
352.87303	180	
353.85676	206	
353.89976	306	1+
353.91396	154	
354.88849	444	1+
355.84710	152	
355.89288	284	1+
357.78037	144	
358.76790	284	1+
358.84244	280	1+
358.87801	208	
360.76865	350	1+
360.79162	160	
360.89761	126	
361.93928	130	
362.76391	404	1+
362.81248	228	
364.88541	134	
365.78813	578	1+
366.18165	314	1+
366.76267	496	1+
366.84075	216	
367.71016	372	1+
367.73075	384	1+
367.76675	368	1+
367.81320	138	
367.84243	154	
367.88414	224	
368.81335	230	
368.83426	870	1+
368.89347	932	1+
369.21013	104	1+
369.78880	286	1+
369.83736	746	1+
369.89622	754	1+
370.05158	170	1+
370.80271	452	1+
370.94646	144	
372.01491	236	1+
372.78456	254	
372.83858	218	1+
373.77092	228	1+
373.87546	210	1+
374.72837	130	
374.79125	154	
374.81721	456	1+
375.74157	272	1+
375.77444	166	1+
376.72930	118	1+
376.81708	200	
376.88218	134	
379.73181	258	1+
380.71128	416	1+
380.85743	166	
381.77133	126	
381.84049	324	
382.82340	260	1+
382.84688	162	
383.79197	304	1+
384.84961	1102	1+
384.88767	326	1+
385.77641	350	
386.39900	226	1+
387.84325	594	1+
388.74761	138	
389.20016	656	1+
389.71276	142	
390.77933	196	
390.79708	156	
390.84059	1582	1+
391.75320	202	1+
391.91152	130	
392.82437	994	1+
392.84877	262	
393.08070	128	
393.79593	136	
393.89702	178	
395.79372	284	1+
395.86440	188	1+
398.73225	302	1+
399.78402	172	
399.84829	994	1+
399.92249	164	1+
400.72696	272	1+
400.76095	128	
401.85822	704	1+
403.80422	154	
403.87411	320	1+
404.79879	134	
405.77386	348	1+
405.85863	504	1+
407.69156	152	1+
407.74856	168	
407.86694	1040	
408.75112	166	
408.85033	1688	1+
409.72268	318	
410.73966	322	1+
410.83451	2462	1+
411.85753	236	
412.07253	254	1+
412.21338	170	
412.72321	158	1+
412.75652	188	
413.74401	140	
413.86954	260	
413.89212	178	1+
414.28612	136	
414.81477	162	
414.85915	168	
415.84094	214	
415.87634	164	
416.88047	128	
417.72640	350	1+
417.80683	214	
417.86280	286	
418.72464	360	1+
418.81928	128	
418.86193	146	
419.82583	330	1+
421.87016	138	
422.86654	728	
423.77773	408	1+
423.86600	564	
424.86716	384	
425.75895	500	
426.77040	342	
426.86076	790	
427.73925	1260	1+
427.77510	216	
427.85882	686	
428.84826	2442	1+
428.97458	110	1+
429.70341	182	
430.74450	342	1+
430.85171	498	
431.86280	288	
432.69039	222	1+
432.86597	202	
433.84991	416	1+
434.88356	136	
435.71616	252	1+
439.30698	134	
439.89680	502	1+
441.87348	310	1+
443.03480	160	1+
443.76144	274	
444.10665	142	
444.39406	184	1+
444.80232	198	1+
444.87183	3030	1+
445.09278	202	1+
445.75877	742	1+
446.70737	836	1+
446.87806	720	1+
447.70884	696	1+
449.70255	298	1+
449.87617	1418	1+
450.70179	198	1+
450.76134	452	1+
456.75383	232	1+
457.90646	370	1+
462.70485	132	
462.88438	1300	1+
464.88429	134	
465.72170	270	
467.88673	1744	1+
485.89815	912	1+
487.27739	146	
487.89522	168	
489.80785	126	
491.79455	140	
END IONS

###FS:    #m/z: 336.94546 #charge 1+
###MS: 66
###MSMS: 69
BEGIN IONS
TITLE=Cmpd 51, +MS2(336.9455), 28.0-35.0eV, 1.5min #69
RTINSECONDS=87.044
SCANS=66,69
PEPMASS=336.94546	74226
CHARGE=1+
81.08810	78	
183.87222	76	
186.05313	88	
193.91784	78	
199.41400	80	
205.95002	174	
207.97439	112	
211.94521	1802	1+
212.87841	1224	1+
213.01548	100	
213.93936	1096	1+
215.88777	326	
215.93999	158	
216.86853	84	
217.88046	104	
220.51095	102	
220.85583	98	
220.88315	96	
222.97349	78	
223.97615	86	
225.96157	76	
226.47867	88	
226.54487	88	
226.94525	82	
226.97474	120	
227.19977	90	
228.40259	80	
228.89537	122	
229.95500	2438	
230.88907	1512	1+
231.20392	108	
231.39825	78	
231.92798	90	
231.94978	1354	1+
232.04294	96	
233.41791	100	
233.83896	96	
233.89844	446	1+
234.94971	92	
235.89235	112	
237.06545	128	
237.09912	92	
237.89093	184	1+
240.83633	260	1+
240.97675	90	
241.08136	80	
243.83442	120	
243.88788	226	1+
246.97531	112	
247.46029	108	
247.56862	86	
247.85706	130	
247.92440	84	
247.96763	500	1+
248.05125	88	
248.89747	294	1+
249.83811	232	
249.96123	282	
250.95047	232	
251.07110	116	
251.36965	102	
252.86908	82	
252.96991	1764	1+
253.09017	132	
253.84842	112	
253.90859	348	1+
254.85868	78	
254.94215	224	
254.96535	552	
255.07697	128	
255.78721	94	
255.89057	328	1+
255.97985	168	
256.86587	136	
256.96203	130	
257.13967	92	
257.93980	146	
258.84444	528	1+
259.89186	88	
259.93971	82	
260.95229	136	
261.83203	166	
262.87155	102	
263.82848	78	
263.89124	296	1+
264.86997	102	
265.08720	128	
266.00055	88	
267.84725	228	
268.83859	608	1+
269.79578	100	
269.91397	78	
270.85016	176	
270.88890	118	
270.98049	232	
272.85149	394	1+
272.91832	128	
273.85259	266	1+
274.87484	76	
274.99727	90	
275.88766	80	
276.42013	80	
276.85550	598	1+
277.36627	84	
277.83338	516	1+
278.42463	82	
278.83563	368	1+
281.04689	82	
281.38886	78	
282.87242	86	
282.93830	80	
283.02832	148	
283.86911	80	
285.35971	96	
285.81091	108	
285.84698	1582	1+
286.15436	84	
286.84883	1294	1+
288.83187	84	
289.51262	82	
290.18386	114	
291.81746	84	
291.85427	166	
291.86748	162	
292.11144	88	
292.86852	94	
293.10777	172	
293.99871	126	
294.13979	100	
294.23452	82	
294.85399	128	
295.39626	88	
296.65333	98	
297.81789	160	
298.01298	92	
298.34126	78	
298.85696	118	
298.91234	80	
298.94177	76	
299.89781	76	
300.92801	88	
303.13636	106	
306.88518	76	
308.86848	130	
309.84606	82	
309.86266	90	
309.96655	92	
310.87803	274	1+
312.87901	116	
315.44064	90	
317.88332	150	
317.89922	80	
319.94457	78	
319.98843	98	
320.74042	90	
323.75568	130	
324.28827	76	
324.38109	78	
324.89172	94	
325.80038	126	
325.85348	126	
327.88007	78	
328.81157	142	
329.90653	116	
330.90876	100	
331.94801	88	
332.39586	88	
332.92683	82	
334.87454	98	
335.84130	78	
337.81764	86	
337.86934	222	1+
338.03667	132	
338.80246	82	
339.82259	76	
340.90507	82	
END IONS

###FS:    #m/z: 363.95670 #charge 1+
###MS: 70
###MSMS: 71
BEGIN IONS
TITLE=Cmpd 52, +MS2(363.9567), 28.0-35.0eV, 1.5min #71
RTINSECONDS=90.7165
SCANS=70-71
PEPMASS=363.95670	358040
CHARGE=1+
50.46313	86	
99.99866	80	
178.92906	120	
181.43593	100	
182.86774	178	
185.57265	84	
189.86348	470	1+
191.85893	388	
192.93051	80	
193.85615	88	
194.89195	92	
195.96634	104	
196.88291	192	
200.95332	92	
204.00755	88	
206.95224	92	
207.87206	112	
209.87018	142	
209.91804	92	
209.94389	1310	1+
210.88406	256	1+
212.88020	2844	1+
219.86417	80	
222.45151	92	
222.91697	104	
222.95236	1246	1+
223.88916	82	
223.96943	306	1+
224.94876	1968	1+
226.87619	238	1+
226.89262	256	1+
226.94724	11150	1+
226.97412	260	1+
227.00316	90	
227.93287	300	
228.89512	628	1+
228.94337	9288	1+
230.88968	3370	1+
232.01690	84	
232.40887	100	
232.88648	330	
233.01878	82	
234.92678	106	
236.11228	88	
238.89368	120	
239.42288	150	
240.07647	182	1+
240.94022	670	
240.96235	1526	1+
241.94019	1368	1+
242.81793	286	1+
242.89241	92	
242.90726	192	1+
242.94239	986	1+
242.96030	798	1+
242.99186	96	
243.39953	84	
244.88558	112	
244.95729	4086	1+
245.83476	96	
246.80844	92	
246.90240	90	
246.95338	5448	1+
247.38700	82	
247.80312	374	1+
247.85381	132	1+
247.90297	126	
248.80503	314	1+
248.90046	886	1+
248.97718	228	1+
250.02460	104	
250.89505	84	
250.94751	198	
251.78661	174	
251.84024	144	
252.87621	86	
252.89631	520	1+
253.83843	124	
254.93525	108	
255.90415	270	1+
256.90468	212	1+
257.56127	100	
258.83322	96	
258.84529	88	
258.97493	322	1+
260.83128	116	
260.96967	376	
262.83070	126	
263.88382	138	
264.06815	108	
264.79665	92	
264.87427	94	
265.78943	210	
265.92231	92	
266.05042	80	
266.17271	98	
266.77263	146	1+
266.81349	250	
266.91723	226	1+
266.97012	124	
267.06680	80	
267.79507	118	
267.81150	128	
267.85815	208	
267.97316	420	
268.81140	124	
268.87439	106	
269.81241	226	
269.96638	888	1+
271.84094	250	1+
272.12024	110	
272.91478	132	
274.80589	80	
275.42177	104	
276.00180	84	
276.84003	138	
276.86806	140	
277.84876	474	1+
278.81675	84	
278.85132	402	1+
279.10422	118	
279.87630	166	1+
279.90971	82	
280.79544	464	1+
280.83366	174	
281.86003	214	1+
281.92253	90	
282.11325	120	
282.79338	524	1+
283.06993	174	
283.33660	82	
283.84837	144	
284.42671	108	
284.82117	126	
284.84880	90	
284.86148	104	
284.94299	80	
285.79084	122	
285.82420	180	
285.84755	380	
286.42517	216	1+
286.92137	82	
288.82653	222	1+
289.04201	100	
289.38517	80	
289.80950	80	
289.85308	88	
290.78689	174	
290.81149	86	
293.11833	280	
293.33590	86	
293.83262	86	
294.11782	136	
294.86244	118	
295.87036	122	
296.81286	174	
297.80936	100	
298.80468	996	1+
299.86605	90	
299.89993	92	
300.80009	856	1+
301.01093	110	
301.85985	582	1+
302.42693	84	
302.98821	112	
303.38031	84	
303.54527	84	
303.75121	178	1+
303.81756	88	
303.85574	852	1+
304.89086	140	
305.97585	124	
306.43313	144	
307.88479	110	
308.28740	82	
311.85787	102	
311.88378	258	1+
316.81264	156	
317.81078	386	1+
318.93515	126	
320.17564	84	
320.81060	414	1+
321.10061	248	1+
321.86599	260	1+
321.88538	104	
322.92760	138	
324.80881	86	
325.90337	88	
326.87591	412	1+
327.82477	100	
330.20573	84	
330.87769	96	
332.87988	136	
334.58251	94	
337.94358	260	1+
340.82485	104	
340.94011	618	1+
341.42670	96	
342.37581	94	
344.88062	120	
347.81851	102	
349.76394	128	
349.99523	108	
353.91323	108	
354.76854	348	1+
354.86224	152	
355.62070	84	
358.75764	82	
END IONS

###FS:    #m/z: 336.94576 #charge 1+
###MS: 70
###MSMS: 72
BEGIN IONS
TITLE=Cmpd 53, +MS2(336.9458), 28.0-35.0eV, 1.6min #72
RTINSECONDS=91.4965
SCANS=70,72
PEPMASS=336.94576	71022
CHARGE=1+
180.40228	78	
191.09798	76	
192.89295	78	
197.04227	74	
199.02071	80	
207.94444	108	
210.88119	264	
211.88550	128	
211.94441	2732	1+
212.87820	826	1+
213.93897	906	1+
215.88388	168	1+
215.92695	86	
215.94239	146	
217.83515	132	
219.83341	114	
221.96688	76	
222.97630	110	
223.83076	160	1+
224.50373	86	
224.97672	250	
226.01140	80	
226.39373	92	
226.49524	80	
228.89526	192	
229.95521	2270	1+
230.88824	1436	1+
231.95055	1002	1+
232.92298	78	
233.82766	186	1+
233.89939	190	1+
234.09591	104	
234.43026	86	
234.81596	88	
234.91842	86	
235.06431	76	
235.94443	136	
236.36969	92	
236.84859	80	
236.96970	84	
237.90513	194	1+
238.39882	78	
239.98067	82	
240.87540	82	
241.81397	76	
241.84090	334	1+
241.89547	80	
244.03607	84	
244.37366	112	
244.91734	76	
247.96610	718	
248.89901	850	1+
249.04123	106	
249.84166	152	
249.96325	546	
250.83058	210	1+
250.98781	120	
251.06919	128	
251.88986	78	
251.95763	136	
252.22969	228	
252.52822	96	
252.97217	1742	1+
253.43375	74	
253.90433	292	1+
254.01255	98	
254.38264	82	
254.63724	98	
254.92149	130	
254.96591	660	1+
255.07740	340	1+
255.80166	136	
256.65751	90	
256.89173	106	
256.90898	74	
257.07858	78	
257.40544	88	
258.84608	218	
258.96508	112	
259.44849	84	
259.86261	74	
259.95718	108	
260.82765	426	1+
260.85930	210	1+
261.47770	108	
265.08659	88	
265.79606	74	
266.05261	76	
266.99298	76	
267.83780	158	
267.96081	84	
268.80542	74	
268.83906	138	
269.83568	586	1+
270.97797	170	
271.79722	76	
271.87383	80	
272.13537	84	
272.92403	74	
272.94241	74	
272.98133	324	1+
272.99690	74	
273.03639	82	
273.14122	86	
273.35646	104	
273.46391	84	
274.05098	82	
274.81610	78	
274.86247	172	
274.88109	90	
276.85787	790	1+
277.83841	208	
278.83456	614	1+
278.99633	76	
279.09760	100	
279.86922	76	
281.87142	124	
282.06278	76	
282.80778	76	
284.87659	90	
285.81203	78	
285.85027	238	
285.87566	148	
286.85478	364	
286.87325	94	
286.91239	110	
287.42304	96	
287.85481	500	1+
288.10613	132	
288.45629	94	
289.50756	110	
289.87592	240	1+
290.85722	190	1+
292.11008	138	
292.37153	88	
293.10653	258	
293.85564	128	
294.85837	340	1+
296.14817	76	
297.12730	80	
298.43473	74	
299.24957	104	
299.78730	104	
300.05945	88	
301.86581	80	
301.90435	100	
304.94773	100	
305.82197	88	
305.87736	98	
306.88204	404	1+
306.93907	94	
308.01349	84	
308.04734	84	
308.87034	88	
309.86875	508	1+
314.79769	94	
315.76339	140	
316.15834	78	
316.90573	78	
318.87429	100	
319.95777	76	
320.39737	76	
320.43682	76	
321.84329	84	
322.87933	74	
322.89909	100	
323.28074	126	
325.89411	190	
326.89382	76	
329.36308	84	
330.90001	94	
332.81162	130	
332.93774	86	
333.93610	92	
334.77037	84	
335.07420	86	
335.33362	100	
336.84141	76	
338.86999	92	
339.86732	78	
END IONS

###FS:    #m/z: 359.96153 #charge 1+
###MS: 70
###MSMS: 73
BEGIN IONS
TITLE=Cmpd 54, +MS2(359.9615), 28.0-35.0eV, 1.6min #73
RTINSECONDS=92.269
SCANS=70,73
PEPMASS=359.96153	51236
CHARGE=1+
178.93228	88	
206.44030	84	
206.94350	98	
207.45591	100	
207.94881	154	
209.94556	584	
210.42338	92	
215.85325	86	
215.88397	90	
215.93456	146	
217.87135	82	
218.91481	112	
219.40375	84	
220.11179	106	
222.95461	730	1+
223.49332	86	
223.89053	114	
224.89476	92	
224.94867	580	1+
225.97164	84	
226.87772	88	
226.89707	88	
226.94747	3484	1+
226.97270	250	
227.38283	108	
227.92974	100	
228.88823	82	
228.94246	3208	
229.76124	94	
230.42826	100	
230.93725	102	
232.37617	84	
232.82061	210	1+
233.84326	116	
234.40979	102	
236.33514	82	
236.87627	110	
236.89778	142	
239.01327	88	
239.38965	90	
240.94427	238	
240.96232	530	1+
241.94364	194	
242.92488	102	
242.94120	94	
242.96141	664	1+
243.02054	88	
244.88267	114	
244.95778	2168	
245.94282	120	
246.95336	2468	1+
246.97790	92	
248.03495	210	1+
248.14479	86	
248.80381	308	1+
250.43821	90	
251.02534	98	
252.11440	184	1+
252.84265	206	
252.89835	92	
253.84645	92	
254.05369	98	
255.83902	98	
256.92492	100	
258.90180	274	1+
258.97856	140	
259.79983	126	
260.83397	220	1+
260.86647	110	
260.97052	334	1+
261.13078	106	
262.84798	122	
263.79857	210	1+
263.85714	234	1+
263.98065	148	
264.82023	90	
265.07196	112	
265.08615	136	
265.90449	92	
266.92262	90	
267.10706	80	
267.45441	100	
267.97319	294	1+
268.96074	590	1+
271.84459	404	1+
272.84701	292	1+
272.92956	84	
273.07419	80	
273.88317	82	
273.96569	80	
275.39014	104	
275.44724	90	
275.83229	332	1+
275.97060	148	
276.83455	284	1+
276.87769	82	
277.09094	148	1+
278.43895	80	
279.81065	80	
279.84868	190	
280.10920	158	
280.41542	96	
280.79199	338	1+
280.83103	104	
280.85116	156	
281.02866	92	
281.83243	122	
281.87513	98	
282.44048	84	
282.80499	134	
282.86069	98	
282.92753	82	
283.84732	104	
284.09993	92	
284.99655	132	
285.41960	92	
286.02151	86	
286.91110	92	
287.05674	82	
287.94553	88	
289.79615	270	1+
290.40757	130	
291.08178	96	
293.80637	114	
294.85076	142	
295.47034	82	
295.85665	138	
296.80966	268	1+
297.83502	120	
297.98294	84	
298.11840	84	
298.80390	690	1+
298.86052	134	
300.80510	140	
300.86615	96	
301.04530	110	
301.79285	82	
303.88418	140	
305.40508	96	
306.43814	98	
307.88836	134	
309.81126	140	
309.87814	86	
310.01433	84	
311.86619	140	
313.07454	82	
316.81434	128	
319.86486	154	
320.61773	164	
322.92965	102	
323.76012	82	
323.86761	98	
324.02288	84	
325.56107	100	
328.80652	162	1+
328.88392	102	
329.88832	90	
335.89071	100	
336.85934	86	
336.94548	262	
338.82500	94	
340.38154	92	
340.74041	92	
340.94052	184	
347.05415	96	
353.73027	104	
354.04493	80	
355.71504	82	
357.18722	100	
357.94645	102	
358.23718	84	
358.90646	92	
359.85872	212	1+
360.28972	130	
360.35508	80	
360.82185	98	
361.86228	88	
363.95816	88	
END IONS

###FS:    #m/z: 322.93014 #charge 1+
###MS: 74
###MSMS: 75
BEGIN IONS
TITLE=Cmpd 55, +MS2(322.9301), 28.0-35.0eV, 1.6min #75
RTINSECONDS=95.9555
SCANS=74-75
PEPMASS=322.93014	2274752
CHARGE=1+
135.02392	76	
185.41884	96	
187.93698	84	
189.88970	72	
195.91664	110	
195.93028	96	
196.87683	84	
199.88688	106	
201.04457	356	
202.41807	70	
205.96685	96	
206.19871	70	
206.94524	72	
207.97350	154	
220.87459	122	
222.10755	74	
222.87863	134	
222.89868	102	
223.95756	126	
226.86899	136	
227.90188	72	
227.93099	268	1+
228.79556	80	
230.83768	130	
231.78886	90	
232.06735	74	
232.89102	88	
232.95513	152	
233.93228	78	
235.00638	92	
235.10941	94	
236.01422	102	
236.82219	72	
237.06780	90	
238.00467	72	
238.05758	72	
238.88938	284	1+
238.94484	88	
239.07815	82	
239.95417	72	
240.09679	74	
240.94100	1832	
241.80259	86	
241.91528	74	
241.94292	1498	
242.82856	122	
242.94252	4960	1+
243.44943	90	
243.81830	122	
243.87135	80	
244.93983	1128	
245.82048	184	
246.95041	90	
246.98103	110	
247.90311	96	
247.97629	74	
248.90966	74	
249.04673	72	
249.91205	104	
249.96805	94	
250.41673	82	
252.82828	280	1+
253.51773	84	
253.90673	224	1+
254.39446	112	
254.80000	128	
254.92732	84	
255.46298	76	
255.80655	72	
255.88107	76	
256.89635	140	
258.80227	84	
258.82910	216	1+
258.88721	92	
258.93668	82	
259.98982	84	
260.87041	72	
260.92307	138	
261.83096	162	
261.84749	104	
262.83800	70	
262.89154	78	
263.05861	78	
264.07536	72	
264.84448	82	
265.06101	126	
266.85820	80	
266.88026	74	
266.91427	92	
267.13814	92	
267.81419	80	
267.91632	90	
268.10168	74	
268.37347	76	
268.84999	88	
269.00261	70	
269.34138	80	
269.38171	106	
269.79894	70	
269.84522	176	1+
272.43750	94	
272.87758	84	
274.14246	82	
274.52305	72	
274.92968	120	
275.84147	204	1+
275.86498	76	
276.98698	72	
277.42278	166	
277.88422	72	
278.08639	82	
278.15367	88	
278.82213	82	
278.88140	72	
279.09246	1114	1+
279.13382	80	
279.84409	88	
280.83885	104	
282.78710	80	
283.07213	276	1+
283.09681	76	
283.78917	74	
284.29141	272	1+
284.90406	96	
285.85468	92	
288.76931	92	
288.94446	82	
289.42504	80	
289.57963	78	
289.74030	90	
289.91379	102	
292.80419	92	
292.85561	126	
293.06880	84	
295.37760	96	
295.81633	92	
295.83324	78	
296.85514	300	1+
297.07646	80	
297.14861	100	
298.80182	230	1+
298.83015	160	
299.41368	104	
299.71740	78	
302.81839	106	
303.80846	84	
304.86686	96	
307.79893	198	
308.89878	126	
309.10707	84	
309.86850	262	1+
311.89590	104	
312.77030	74	
314.81768	70	
316.75595	160	1+
317.02364	188	1+
318.11334	76	
318.86374	94	
319.86992	70	
319.88989	78	
320.83688	86	
322.27225	74	
323.88342	118	
324.73746	108	
325.32639	98	
327.88152	234	1+
328.10935	76	
END IONS

###FS:    #m/z: 340.94073 #charge 1+
###MS: 74
###MSMS: 76
BEGIN IONS
TITLE=Cmpd 56, +MS2(340.9407), 28.0-35.0eV, 1.6min #76
RTINSECONDS=96.7355
SCANS=74,76
PEPMASS=340.94073	826500
CHARGE=1+
183.92388	76	
190.93011	176	
191.95495	78	
192.92915	94	
197.87427	88	
203.94788	84	
209.93768	72	
210.93749	152	
213.93959	868	1+
215.88571	498	1+
215.94132	118	
220.87503	134	
221.89334	76	
221.94110	72	
222.95200	72	
223.95786	150	
224.01204	76	
224.88676	78	
224.95318	108	
226.87363	84	
226.94645	72	
227.95617	116	
228.94136	270	1+
229.95638	76	
231.87984	80	
231.89333	320	1+
231.94874	894	1+
233.94477	178	
234.88551	128	
234.92133	76	
235.83693	76	
235.94870	142	
236.89732	86	
237.01678	92	
238.03127	72	
238.80482	72	
239.79061	166	
239.84569	132	
239.90538	134	
240.79930	96	
240.83717	402	1+
240.85715	160	
241.80844	78	
241.84140	270	1+
242.82527	72	
243.82893	620	1+
244.07431	80	
244.96091	180	
244.99202	94	
245.39038	72	
246.85717	72	
247.89517	72	
247.98610	72	
248.13319	82	
248.90042	102	
249.96062	534	1+
250.83374	118	
250.90134	92	
250.94171	86	
251.10121	84	
251.83936	84	
251.92879	84	
253.37906	84	
254.07486	282	1+
254.13780	80	
254.92196	76	
254.96122	302	1+
255.37683	78	
256.41584	86	
256.45892	86	
256.84256	80	
256.90227	84	
257.81141	118	
257.84902	78	
257.92013	98	
258.79845	74	
258.84634	804	1+
258.87734	74	
259.41894	96	
259.95782	276	
260.83443	660	1+
260.91810	78	
261.86005	108	
261.91172	76	
262.89252	330	1+
263.05691	130	
263.86016	288	1+
264.01949	78	
264.10155	80	
264.96220	114	
265.42810	86	
266.91461	88	
267.12906	118	
267.84296	78	
268.84244	388	
269.42832	104	
270.01683	82	
270.92347	236	1+
271.80340	86	
272.40098	92	
272.44132	78	
272.80008	94	
272.90789	90	
272.94149	148	
274.89985	102	
275.80798	118	
275.87933	154	
275.98742	82	
276.85900	314	
277.86466	400	
278.84327	2112	1+
279.91490	104	
280.89660	72	
281.04982	104	
281.91412	90	
282.87375	112	
282.91129	80	
283.38628	82	
283.84539	74	
283.97961	86	
284.05016	82	
286.86711	90	
288.40606	88	
288.86556	80	
290.85615	122	
290.94348	76	
291.85547	96	
293.06466	74	
294.84895	518	1+
295.85221	390	1+
296.91355	74	
296.98386	78	
297.97280	190	
298.30450	80	
298.98208	74	
299.78514	136	
299.87244	266	
299.93788	130	1+
300.41832	76	
300.78616	112	
300.90027	76	
301.86422	372	1+
305.31688	108	
305.38800	74	
306.91036	94	
307.80037	130	
307.92516	92	
308.87289	140	
309.81954	134	
310.87736	180	
311.86198	126	
313.99633	86	
314.89134	78	
315.44721	88	
315.82447	78	
319.89200	80	
320.86865	212	1+
323.30720	86	
327.10057	88	
327.82942	86	
328.88640	208	
329.50545	74	
329.88360	162	
330.80915	84	
331.87400	82	
333.28758	84	
334.90589	86	
335.96481	100	
338.23056	92	
340.42919	84	
342.90327	80	
345.08485	76	
END IONS

###FS:    #m/z: 363.95658 #charge 1+
###MS: 74
###MSMS: 77
BEGIN IONS
TITLE=Cmpd 57, +MS2(363.9566), 28.0-35.0eV, 1.7min #77
RTINSECONDS=97.5075
SCANS=74,77
PEPMASS=363.95658	350964
CHARGE=1+
147.59878	84	
189.86756	234	
191.85796	326	1+
197.95910	90	
199.28232	84	
207.87678	86	
207.95528	112	
208.94070	96	
209.94442	638	
210.88453	248	
212.63801	88	
212.87915	718	1+
214.88227	120	
214.89786	94	
218.90925	80	
220.86675	80	
222.95183	518	1+
224.90185	108	
224.95030	548	1+
226.88156	150	1+
226.94776	5044	1+
226.97194	114	
227.93188	266	
228.89457	126	
228.94264	5414	1+
229.89320	86	
229.98446	104	
230.82879	158	
230.89025	1918	1+
232.09168	100	
232.88573	146	
233.59808	100	
233.90449	140	
234.87879	144	
234.92866	124	
235.43358	142	
239.07296	278	1+
239.96162	84	
240.94166	318	
240.96490	236	
241.83450	244	1+
241.93935	1148	1+
241.97038	108	
242.98975	80	
243.18019	86	
243.82368	296	1+
244.95768	3032	1+
245.43623	80	
245.94129	178	
246.01444	88	
246.95283	2256	1+
247.80634	80	
248.89942	928	1+
248.95576	90	
249.87095	86	
250.89180	114	
250.97086	108	
252.44750	88	
252.80598	150	
252.89382	78	
253.85798	84	
253.90206	234	
254.08709	146	
255.06646	80	
255.85743	80	
257.50231	90	
257.99235	104	
258.82945	288	1+
258.89518	92	
258.96954	308	1+
260.96675	284	1+
261.23787	96	
261.90887	88	
261.93269	132	
262.83262	142	
264.79123	278	1+
264.82186	86	
264.86989	84	
264.96441	150	
265.98059	184	
266.07646	80	
266.81647	130	
266.86432	112	
267.03487	84	
267.86830	86	
267.97481	582	
268.80508	362	1+
268.96603	1064	1+
270.11374	78	
271.86161	128	
271.91541	104	
272.85896	94	
272.92621	92	
273.90376	80	
273.91798	184	
273.94940	80	
274.04213	80	
276.69375	90	
277.88181	94	
277.92468	112	
278.84615	314	1+
279.10629	132	
279.41889	84	
279.79578	332	1+
280.00602	202	1+
282.79368	130	
282.82784	134	
283.78366	112	
283.79808	316	1+
283.91150	90	
283.98374	128	
284.82206	258	1+
284.83791	96	
284.86477	136	
285.84337	266	
288.79242	98	
288.81581	158	
289.90066	88	
290.88297	80	
291.89112	96	
293.11725	84	
293.53779	80	
293.88537	92	
294.85416	84	
294.92926	170	
296.80924	348	1+
298.80428	600	1+
299.89147	84	
300.41920	84	
300.80361	362	
300.91297	102	
301.80305	590	1+
301.86303	170	
303.82487	124	
303.85488	548	1+
304.50014	90	
305.81505	136	
306.43583	86	
307.13165	124	
307.81070	94	
308.87660	80	
312.40575	86	
312.51849	88	
315.81050	236	1+
315.87903	86	
319.93258	152	
320.82106	160	
320.93278	122	
321.12069	80	
321.81604	160	
321.83504	108	
321.86209	132	
322.83066	86	
322.86176	92	
322.92709	136	
322.98068	118	1+
323.82708	198	
326.33688	88	
326.81535	86	
326.87411	248	
331.17702	82	
331.84517	94	
331.91465	86	
335.61617	112	
336.79381	82	
336.96060	126	
337.96196	96	
339.83173	164	1+
339.93494	206	1+
342.05553	84	
342.17607	82	
342.63506	102	
342.92169	102	
345.71708	130	
347.77375	114	
350.88813	210	1+
351.12179	94	
353.88790	92	
356.85332	88	
360.38323	94	
362.28509	82	
363.76139	126	
364.18322	84	
365.02487	78	
366.31839	112	
END IONS

###FS:    #m/z: 322.93021 #charge 1+
###MS: 78
###MSMS: 79
BEGIN IONS
TITLE=Cmpd 58, +MS2(322.9302), 28.0-35.0eV, 1.7min #79
RTINSECONDS=101.208
SCANS=78-79
PEPMASS=322.93021	2134376
CHARGE=1+
54.23140	70	
181.87139	96	
189.86763	94	
191.92886	78	
192.02099	68	
193.94158	68	
194.88677	90	
195.00855	72	
200.87840	72	
200.98818	72	
201.91175	80	
204.01971	74	
205.93235	80	
205.94977	270	1+
206.92386	94	
209.94287	108	
211.43665	102	
213.94349	86	
214.89647	78	
220.87578	72	
221.12390	86	
223.88606	74	
223.95905	162	
225.96508	94	
226.89329	114	
226.95224	88	
227.12041	74	
227.93313	132	
227.95436	90	
228.85372	78	
229.92711	82	
230.88283	104	
230.95013	74	
231.79458	76	
232.57254	70	
233.38814	74	
234.90436	152	
235.85192	68	
235.88197	88	
236.90007	104	
237.09258	76	
237.79241	110	
237.94791	94	
239.08234	150	
239.44464	90	
239.86065	86	
240.82724	196	1+
240.87577	78	
240.94098	2122	
240.96265	192	
241.93957	5770	1+
242.94157	4096	1+
244.93918	1224	1+
245.82347	70	
245.85006	74	
246.41668	70	
246.80703	86	
246.97740	258	
247.06088	74	
248.83953	152	
248.85702	74	
248.90337	122	
248.95178	68	
250.32745	90	
250.39356	96	
250.98431	68	
251.78822	78	
252.09035	70	
253.06440	88	
253.38083	110	
253.83662	100	
254.80609	86	
254.91857	160	
255.88316	84	
256.88347	68	
256.89641	100	
256.91321	192	1+
256.93687	72	
257.93983	114	
257.96355	102	
258.83860	74	
259.13019	100	
260.83437	110	
260.95454	74	
261.83073	422	1+
261.84542	138	
261.92267	70	
262.83517	278	1+
262.96930	72	
263.97759	72	
264.13722	72	
264.49481	72	
265.06080	94	
267.79651	72	
268.00868	106	
269.09139	72	
270.79820	68	
271.14381	80	
272.44180	182	
272.46794	74	
272.84504	98	
272.91740	80	
272.93617	86	
273.78968	204	
273.82129	70	
273.89435	80	
274.83033	82	
275.06217	76	
276.84867	176	
277.82040	72	
277.85462	110	
278.80867	192	1+
279.09110	1348	1+
279.92425	98	
280.84785	226	1+
282.08331	70	
282.28955	76	
282.63025	96	
282.81983	68	
283.06803	98	
283.86001	74	
284.03750	72	
284.07000	128	
284.29318	496	1+
284.84970	74	
285.85339	120	
285.96560	78	
286.07983	72	
287.86687	218	1+
287.91880	80	
288.85271	74	
290.93469	84	
291.79765	78	
291.83832	72	
291.95592	72	
293.01411	70	
293.96098	100	
296.80970	72	
297.90651	72	
298.40928	88	
299.78147	84	
303.23914	80	
303.86831	90	
304.88599	90	
305.74404	74	
305.86864	80	
305.95669	80	
306.75613	78	
307.80200	296	1+
307.89208	154	
308.85882	270	1+
308.87690	202	1+
310.41902	70	
312.97898	86	
317.86779	84	
320.91833	68	
321.02192	72	
321.79217	72	
322.76872	76	
322.80193	80	
323.30488	84	
325.16480	74	
325.31716	68	
326.85449	114	
326.89458	160	
327.81802	76	
END IONS

###FS:    #m/z: 340.94078 #charge 1+
###MS: 78
###MSMS: 80
BEGIN IONS
TITLE=Cmpd 59, +MS2(340.9408), 28.0-35.0eV, 1.7min #80
RTINSECONDS=101.98
SCANS=78,80
PEPMASS=340.94078	807302
CHARGE=1+
63.02849	94	
131.86800	78	
171.01468	74	
187.95724	76	
190.90494	74	
190.92839	88	
192.92693	162	
194.40859	80	
196.88796	86	
205.95053	246	1+
206.00289	88	
207.97646	114	
210.93767	352	1+
211.83665	80	
212.88120	154	
213.87851	150	
213.94100	388	1+
214.02806	92	
215.88901	318	1+
217.88475	118	
218.64038	76	
218.87094	200	1+
219.03459	98	
222.87469	80	
223.93569	92	
223.97429	74	
224.39896	90	
224.97663	78	
226.89455	84	
226.99079	76	
228.06149	100	
228.44721	92	
228.84170	152	
228.91121	130	
228.94318	176	
230.88438	286	1+
231.94826	610	1+
233.94658	136	
235.90024	162	
235.95002	72	
237.06501	140	
238.33442	76	
238.89029	76	
239.80950	78	
239.87707	74	
240.83532	214	
240.90632	74	
241.84543	410	
241.96882	102	
242.83515	116	
242.97669	90	
243.83126	116	
244.88848	92	
246.91017	78	
246.97805	90	
248.85238	76	
248.89312	218	1+
248.91111	88	
248.96147	76	
248.99186	82	
249.86490	74	
249.95995	372	
250.57606	80	
250.95168	92	
251.38738	120	
251.97561	84	
252.80101	76	
252.97089	208	
253.09168	98	
253.92008	94	
254.96109	128	
255.44510	104	
256.06187	94	
256.84600	110	
256.89497	128	
257.96936	82	
258.55520	80	
258.84772	602	1+
258.95560	398	1+
259.83238	76	
260.83513	860	1+
260.90709	76	
262.89345	78	
264.85430	72	
264.93198	102	
265.87417	96	
266.28485	74	
267.84317	86	
267.97264	82	
268.84000	272	1+
269.81677	76	
270.18035	80	
270.34787	96	
270.83621	150	
271.02052	102	
271.34606	94	
271.82236	184	1+
272.34998	92	
272.97487	80	
273.41736	74	
273.94019	156	
274.85749	108	
274.88057	74	
275.86497	86	
275.95280	92	
276.81416	144	
276.86126	190	
277.86185	450	
278.84764	1342	1+
279.00465	78	
279.94273	88	
281.05517	84	
281.86703	82	
281.89339	78	
282.87370	74	
282.93134	78	
283.03682	78	
283.24369	72	
285.35134	92	
286.84223	88	
287.78969	96	
287.95406	92	
289.80397	96	
289.83869	84	
292.80250	86	
293.89553	134	
294.33805	92	
294.85392	96	
294.92791	90	
295.24885	76	
295.86714	82	
296.81312	120	
296.85459	128	
297.33254	86	
297.85970	292	1+
297.97462	80	
299.84888	80	
300.88089	110	
301.86556	78	
301.88157	74	
302.17034	142	
303.87263	80	
304.92427	88	
305.79001	74	
306.88420	170	1+
307.27887	92	
307.79651	146	
309.26231	76	
310.88155	90	
311.81994	72	
313.37889	86	
313.84818	74	
314.80211	100	
314.86405	120	
315.84590	136	
320.62148	88	
321.79909	84	
321.92214	100	
322.81260	210	1+
325.13806	94	
330.81506	82	
331.88091	118	
333.93781	78	
338.76488	86	
340.29559	78	
341.20666	82	
341.30194	92	
END IONS

###FS:    #m/z: 507.84497 #charge 1+
###MS: 78
###MSMS: 81
BEGIN IONS
TITLE=Cmpd 60, +MS2(507.8450), 28.2-35.2eV, 1.8min #81
RTINSECONDS=102.753
SCANS=78,81
PEPMASS=507.84497	191548
CHARGE=1+
193.86234	326	1+
196.01620	254	
214.88699	388	1+
232.89592	562	
236.88789	128	
238.05856	130	
240.07952	128	
250.90728	432	1+
251.07612	296	1+
251.91042	272	1+
252.79678	132	
258.87726	454	1+
258.89309	202	1+
261.38115	152	
266.08790	142	
266.16419	208	
267.93669	140	
270.80634	122	
270.85593	148	
272.38963	130	
272.41196	246	1+
272.85488	328	1+
275.93052	124	
277.39414	300	1+
278.83308	312	
283.89487	152	
285.85840	504	1+
287.85272	1086	
288.02914	300	1+
288.33751	334	1+
288.87661	752	1+
289.80116	142	
289.84735	158	
289.88286	524	1+
290.86650	374	
291.40566	132	
291.87412	200	
292.86712	146	
293.38992	176	
293.87487	1120	1+
294.85802	196	
295.81333	366	1+
295.87563	158	
296.76513	302	1+
296.84969	262	
296.88250	136	
296.99817	154	
297.80249	184	1+
300.84106	132	
301.85337	180	
303.86864	1050	1+
304.39564	186	
304.90031	134	
304.94975	310	1+
305.81524	226	
305.86275	2636	1+
306.12529	208	
307.86644	216	
307.89030	490	
307.97837	96	1+
308.14106	1396	1+
308.79879	188	1+
308.87262	1720	1+
309.89373	322	
310.15676	536	1+
311.88448	2208	1+
312.81819	176	
314.82806	144	
314.86539	858	
315.81733	156	
315.85481	178	
316.86298	120	
318.80694	154	
318.85805	138	
318.88330	152	1+
318.93961	150	
319.86212	128	
320.82508	160	1+
321.87514	190	
322.79137	156	1+
322.88759	180	
323.82815	182	
323.87083	498	1+
324.83290	224	1+
325.39320	224	1+
325.88413	186	
325.90282	222	
326.88428	3928	1+
326.93013	166	1+
327.07226	156	1+
327.81792	458	1+
328.80475	130	
328.87500	244	
328.90810	148	
329.86049	132	
330.15990	406	
330.76881	198	1+
330.82033	178	
330.87995	180	
330.90935	122	
331.79222	344	1+
331.82171	126	
331.89302	222	1+
332.79294	254	1+
332.83295	218	1+
332.87331	712	1+
334.77302	338	1+
335.84313	178	
335.88248	356	1+
336.90943	172	
337.76926	138	1+
337.87517	366	1+
338.82844	190	1+
341.82950	178	1+
342.08703	158	1+
342.87066	400	1+
343.77476	208	1+
343.87078	216	1+
345.13600	206	1+
345.77884	122	
345.79983	140	
345.82745	122	
345.87301	188	
346.13665	236	1+
347.75739	314	
347.77896	326	
347.83085	300	1+
348.17212	134	
348.78968	184	
349.75846	496	1+
349.85857	128	
349.88059	476	1+
350.17700	180	1+
350.83657	314	
350.88757	398	1+
351.75313	170	
351.82513	230	1+
351.99279	164	1+
353.01694	166	
353.76634	144	
355.88940	276	1+
358.77621	146	
360.75840	296	1+
365.78367	208	
366.83718	722	1+
367.70985	128	
367.76620	722	1+
367.90809	174	
368.73089	126	
368.78767	190	
369.72283	234	1+
369.83793	1094	1+
370.80362	330	
371.19357	128	
371.79899	156	
371.90319	128	
372.78321	756	1+
372.81069	124	
372.84662	298	1+
374.72426	226	1+
374.81518	436	1+
375.74402	152	
375.86063	122	
379.73905	136	
379.75780	146	
379.87731	268	1+
380.78707	146	
381.83951	682	1+
382.79488	130	
383.78449	294	1+
384.85067	1312	1+
385.79584	138	
385.82664	206	
386.77215	406	1+
386.81867	142	
387.77442	310	1+
387.88042	280	1+
388.05774	126	
389.20500	340	1+
389.80560	136	
390.77239	380	1+
390.84025	980	1+
391.06639	230	1+
391.74926	144	
391.77799	224	1+
392.38176	252	1+
392.82944	576	1+
393.72280	190	1+
393.77799	162	
394.78196	166	
394.82823	290	1+
395.85831	134	1+
396.77300	148	
397.72471	298	1+
398.87043	150	
399.79746	164	
399.85061	826	
399.89527	150	
400.73288	150	
401.79814	142	
401.81907	156	
401.85983	472	1+
402.80513	200	1+
403.75894	210	1+
404.86913	176	
405.78562	268	1+
405.85782	318	
405.87517	272	
406.85724	222	
407.73405	240	
407.85581	2296	1+
408.74299	180	
408.85410	1474	1+
409.72628	712	1+
409.75633	328	1+
409.81165	156	
409.87670	356	1+
410.09388	214	1+
410.83734	1638	1+
412.84718	262	
412.87787	406	1+
413.78480	134	
413.80756	152	
413.85478	204	
415.84306	190	
417.73817	122	
417.80272	148	
417.86592	266	
419.75507	134	
420.78075	340	1+
422.86597	304	
423.75887	204	
423.77649	574	1+
423.86500	932	1+
425.67394	174	1+
425.75534	310	
426.76396	372	
426.85996	972	1+
426.95209	270	1+
427.73865	978	1+
427.90736	160	1+
428.09624	128	
428.79795	312	1+
428.84684	2028	1+
429.70423	322	1+
429.72682	204	
429.75433	248	
431.86700	838	1+
433.85091	670	
434.83271	178	1+
434.88365	256	1+
438.89123	200	1+
439.74973	136	1+
442.68512	204	1+
443.76748	288	
444.75615	804	1+
444.87263	2342	1+
445.75575	784	1+
446.68780	122	
446.73960	172	
446.80424	178	1+
446.88482	168	
447.71096	596	1+
447.88266	148	
448.87483	894	1+
449.69479	174	
449.87596	760	1+
450.71022	196	
450.75637	134	
451.75887	142	
457.90369	256	1+
460.23270	166	
462.88420	1352	1+
465.72188	186	
466.72614	120	
467.71288	128	
467.75341	116	1+
467.88953	884	1+
470.72354	122	
481.72347	128	
485.89769	568	1+
487.88452	150	1+
490.26525	130	1+
505.17080	134	
508.90847	140	1+
END IONS

###FS:    #m/z: 322.93037 #charge 1+
###MS: 82
###MSMS: 83
BEGIN IONS
TITLE=Cmpd 61, +MS2(322.9304), 28.0-35.0eV, 1.8min #83
RTINSECONDS=106.419
SCANS=82-83
PEPMASS=322.93037	2134028
CHARGE=1+
139.92009	70	
191.39188	88	
195.97685	68	
198.44782	104	
198.62605	86	
201.04683	92	
203.95653	70	
205.97499	68	
206.20032	74	
208.84133	80	
208.94508	186	1+
210.23144	80	
211.08494	82	
211.56672	88	
211.95292	80	
215.84092	70	
219.09818	74	
221.07474	78	
221.16774	74	
222.88233	88	
222.94836	82	
223.96330	106	
225.78806	96	
226.65249	78	
227.03691	70	
227.91106	80	
227.93261	132	
228.13738	88	
228.83364	68	
229.82454	78	
231.12739	104	
231.86184	90	
232.83691	74	
232.91371	72	
233.84249	70	
235.87824	88	
236.95527	116	
237.03221	78	
237.09422	66	
238.43485	68	
238.88470	158	
238.93821	118	
239.78858	70	
239.83638	108	
239.93134	80	
239.95602	78	
240.82028	72	
240.85651	78	
240.90979	68	
240.94095	1704	
241.94161	1092	
242.79090	78	
242.85377	68	
242.88265	74	
242.94215	4182	1+
243.79251	70	
243.82218	130	
243.86958	68	
244.89236	94	
244.94016	624	1+
245.86409	86	
246.97660	434	1+
247.85076	72	
248.84371	262	1+
249.07017	94	
250.04981	68	
250.14088	86	
250.96916	138	
251.17884	74	
252.03821	72	
253.90601	190	1+
254.80392	90	
255.89666	66	
256.89411	200	
257.95557	66	
258.44477	82	
258.83677	134	
258.86145	92	
258.89694	82	
259.44475	88	
260.83074	226	1+
260.95422	66	
261.89300	78	
262.43201	84	
262.97089	68	
263.07372	96	
264.93623	72	
265.05806	166	
265.21014	76	
265.24994	78	
266.01639	100	
266.04039	72	
266.81215	66	
268.07308	84	
268.95466	68	
269.79511	70	
269.88961	88	
269.95838	92	
270.84928	76	
271.44106	88	
271.85289	150	
272.84908	72	
272.94627	82	
274.84841	102	
275.88735	72	
276.15694	66	
276.83165	98	
276.84687	68	
277.81628	100	
277.83871	78	
277.91455	106	
277.93473	84	
278.09893	80	
278.84469	116	
279.09194	878	1+
279.26895	120	1+
280.05961	86	
280.83681	140	
281.09672	140	
282.80773	74	
282.86542	134	1+
282.90163	84	
283.06998	138	
283.09871	104	
284.08337	76	
284.29265	474	1+
285.93832	70	
286.85312	72	
286.89635	68	
287.79344	80	
287.86851	80	
289.79067	82	
289.85883	78	
290.89625	144	
291.85580	320	1+
292.85857	240	1+
294.12099	78	
296.81353	148	
296.91374	68	
299.01200	94	
299.49191	74	
301.82377	72	
302.83085	100	
302.86679	70	
304.89006	78	
304.99105	92	
305.75964	146	1+
305.89439	134	
306.66369	80	
306.85918	70	
307.89494	110	
308.92341	68	
309.91477	100	
310.87336	116	
313.85915	108	
319.87864	88	
320.06543	72	
320.81265	68	
321.43352	74	
321.89099	68	
322.89451	86	
323.77760	78	
325.10680	82	
326.80514	82	
END IONS

###FS:    #m/z: 340.94091 #charge 1+
###MS: 82
###MSMS: 84
BEGIN IONS
TITLE=Cmpd 62, +MS2(340.9409), 28.0-35.0eV, 1.8min #84
RTINSECONDS=107.191
SCANS=82,84
PEPMASS=340.94091	811888
CHARGE=1+
46.99729	102	
183.87208	74	
192.89118	116	
192.93510	158	
201.15356	82	
203.96903	92	
205.95180	76	
206.93118	74	
208.94425	102	
208.96150	146	
212.87380	370	1+
213.93974	1022	1+
214.88273	482	1+
215.44751	80	
215.88829	338	1+
217.93161	86	
219.38720	82	
220.03715	92	
220.91962	94	
222.39110	90	
223.96147	80	
224.97983	168	
226.83526	88	
226.95150	188	
226.96676	84	
227.86859	100	
228.84374	88	
228.94519	90	
229.00606	96	
230.88914	184	
231.89087	126	
231.95121	514	1+
232.88976	348	1+
233.89596	230	1+
233.90838	154	
233.94730	462	
234.92692	84	
235.89453	116	
235.91120	90	
235.95187	74	
238.83505	78	
238.89109	158	
239.79061	104	
239.90532	140	
240.85115	132	1+
241.90767	76	
242.85608	74	
243.83131	346	
244.04584	104	
244.84617	140	
244.95667	78	
244.98863	86	
245.88019	134	
245.94063	100	
246.00409	78	
248.14849	78	
248.86474	74	
248.89730	76	
249.96136	276	
250.90597	190	1+
252.41619	82	
253.93223	80	
254.10875	96	
254.83714	78	
254.96458	456	1+
256.86868	110	
256.89085	418	1+
257.85886	118	
257.93844	86	
258.84576	426	
259.56138	106	
259.85255	208	
259.95372	310	
260.83938	306	
260.91620	86	
261.35479	78	
261.83818	164	
261.87504	74	
262.85134	86	
262.96106	76	
263.39952	120	
263.88018	132	
263.98382	78	
264.86167	132	
265.39009	106	
265.92669	82	
266.06279	82	
267.38811	84	
267.84568	108	
267.94489	78	
268.37090	88	
269.86529	112	
270.46886	84	
270.58434	80	
270.83043	104	
271.91662	78	
272.12115	90	
273.92505	92	
274.86348	250	1+
274.87874	86	
276.85585	952	1+
276.90230	112	
277.90624	100	
278.84522	854	1+
279.05989	76	
280.09898	78	
281.04913	92	
282.55190	76	
282.83094	92	
283.02453	78	
283.13413	80	
283.86861	138	
284.01698	78	
285.59196	84	
286.08594	100	
286.91708	76	
289.82552	86	
290.36981	84	
290.78860	74	
290.85362	156	
293.87246	212	1+
294.44526	102	
295.97301	78	
296.85955	152	
296.87855	162	
297.88772	126	
297.97548	106	
298.89563	122	
299.01617	130	
299.87305	374	1+
300.80233	80	
300.95582	82	
301.85985	292	1+
302.18602	102	
302.96366	110	
303.87779	274	1+
305.84269	78	
305.94577	94	
306.42718	76	
306.88375	226	1+
308.87868	130	
310.87936	198	1+
312.80294	74	
312.88109	74	
313.87510	80	
314.77584	92	
314.81966	80	
315.86240	76	
316.87035	94	
322.10506	82	
322.76231	96	
323.02373	82	
323.13539	80	
324.86349	84	
324.89745	176	1+
326.96194	118	
327.00050	88	
328.81075	84	
328.83044	80	
328.92064	84	
329.83777	88	
330.18118	100	
330.28375	90	
332.34018	92	
333.00282	94	
333.80538	84	
339.23192	74	
341.89755	132	1+
341.92611	116	
342.79624	92	
343.77204	86	
344.30231	86	
END IONS

###FS:    #m/z: 507.84507 #charge 1+
###MS: 82
###MSMS: 85
BEGIN IONS
TITLE=Cmpd 63, +MS2(507.8451), 28.2-35.2eV, 1.8min #85
RTINSECONDS=107.963
SCANS=82,85
PEPMASS=507.84507	189038
CHARGE=1+
196.01633	222	1+
206.03825	136	
214.88576	244	
222.97522	134	1+
224.97524	156	
227.95594	144	
232.89778	636	1+
234.88903	318	1+
238.05967	120	
238.07667	172	
249.88605	168	
250.90723	400	1+
252.07978	256	
252.90300	334	1+
253.08244	142	
254.89596	148	
255.90860	144	
256.86973	318	1+
257.79868	122	
260.88133	194	
265.91506	266	1+
266.16751	330	
269.92438	214	
271.85013	132	
272.39248	396	1+
272.85423	522	1+
275.80814	144	
277.38847	260	1+
278.82906	394	1+
280.81352	122	
281.85855	352	1+
283.84233	184	
285.85116	136	
287.85234	1312	1+
288.88021	568	1+
289.85356	156	
289.88098	400	1+
290.13250	124	
290.86105	348	1+
290.94310	184	1+
290.97559	224	1+
291.96441	140	
293.82205	132	
293.87545	374	
294.87576	294	
296.84689	428	1+
296.88113	142	
298.79692	440	1+
298.81329	128	
298.87980	164	
299.79886	360	1+
299.91817	202	1+
300.84530	380	1+
303.86763	722	1+
305.80133	280	1+
305.86317	1630	1+
307.87045	1850	1+
307.89154	358	
308.14100	1106	1+
308.84590	164	
308.87339	1570	1+
309.15346	168	
309.80086	300	1+
310.15727	714	1+
310.87352	136	
310.89420	242	
311.35190	118	
311.84091	130	
311.88351	1858	1+
313.85848	168	
314.86339	1060	1+
315.37261	144	
315.78598	188	1+
316.89210	202	1+
317.38463	244	1+
317.86024	440	1+
318.86376	326	1+
319.36151	250	1+
321.85796	116	
323.87201	914	1+
324.08337	146	1+
325.83537	162	
325.89985	136	
326.88235	3250	1+
327.80739	308	1+
328.76829	194	1+
329.85143	158	
329.87698	674	1+
330.16388	154	
330.78785	270	1+
330.82884	134	
330.89923	226	
331.87538	754	1+
334.79722	220	1+
334.88080	472	1+
335.84340	118	
335.88354	340	1+
336.83238	116	
336.86391	148	
337.88109	256	1+
339.39338	172	
339.82731	176	
339.88861	164	
340.01117	140	
340.86854	122	
343.75355	252	1+
343.87848	146	
344.75740	220	1+
345.78252	204	
346.84594	358	1+
347.78408	586	1+
348.89280	306	1+
349.76040	590	1+
349.81882	512	1+
350.76012	580	1+
350.82144	434	1+
350.88628	318	1+
351.86856	126	
352.78469	424	1+
352.91208	372	1+
352.96538	206	1+
353.85579	232	1+
354.79369	348	1+
355.89487	198	
356.83133	162	
356.88471	130	
357.78839	140	
358.81512	284	1+
359.76004	174	
360.35703	222	1+
360.39667	118	
360.76289	194	
360.84719	248	1+
361.89698	202	1+
362.31685	150	
364.80120	116	
365.76353	156	
365.78603	296	
366.02888	180	1+
366.18403	268	
366.78406	180	
366.83964	250	
367.76655	814	1+
367.84195	150	
368.89841	164	
369.81341	202	
369.83905	384	
370.80318	410	
371.18891	152	
371.79851	178	
371.81317	246	
372.17585	122	1+
372.78287	250	
372.81022	174	
373.79041	184	
373.83518	238	1+
373.87233	266	1+
374.81466	590	1+
375.74909	292	1+
376.87688	122	
377.76017	290	1+
378.78458	168	
378.90622	144	
380.72309	176	
380.85484	124	
381.80389	266	1+
381.84563	328	1+
382.71078	424	1+
383.73635	122	
384.80152	192	
384.84935	1050	1+
385.77427	254	1+
385.82207	126	
386.02579	128	
386.82304	154	
387.84418	310	
388.77742	238	1+
388.80294	166	
388.82704	130	
389.21084	174	1+
390.06030	126	
390.78061	234	
390.84153	752	1+
392.82597	1450	1+
393.79327	478	1+
393.87392	234	1+
394.39581	226	1+
394.99030	126	
395.77171	246	
396.73992	130	
396.82661	130	
397.71973	132	
397.81758	158	1+
398.72610	518	1+
398.87046	182	
399.69253	118	
399.84872	982	1+
402.86566	774	1+
403.87023	562	1+
404.77110	420	1+
404.80547	126	
405.75584	124	
405.77669	304	1+
405.85492	516	1+
405.87595	298	1+
406.45582	118	1+
407.74198	150	
407.75164	138	
407.86926	966	
408.06779	226	
408.76094	128	
408.80354	154	
408.85240	1728	1+
409.73160	396	1+
409.80647	134	
410.83716	2468	1+
412.72744	244	1+
412.93511	124	
413.07681	202	1+
413.85656	174	
414.39684	150	
414.76757	322	1+
416.68024	152	
417.81573	138	
417.86067	166	1+
419.73023	140	
420.76068	260	1+
421.73436	118	
421.79348	170	
422.86565	198	
423.77033	566	1+
423.86970	836	1+
424.85286	172	1+
425.74990	436	
426.76718	210	
426.86202	1336	1+
427.73633	714	
428.07531	190	1+
428.73915	770	1+
428.79581	284	1+
428.84555	2460	1+
428.88912	172	
429.87475	174	
430.24974	118	
430.70177	208	1+
430.73001	128	
431.86897	584	
432.86745	284	
433.77377	116	
433.85126	224	
434.78276	144	
435.86188	218	1+
436.17195	134	1+
439.89240	204	
440.80208	188	1+
443.76076	126	
444.87153	2166	1+
445.71465	118	
445.75962	368	1+
446.10452	138	
446.79303	152	
447.71208	960	1+
448.77954	126	
449.69506	484	1+
449.87517	702	1+
450.75648	450	1+
450.87675	394	1+
452.24439	148	
457.90751	116	
458.90389	152	
459.36464	118	
462.21222	284	1+
462.88224	532	
463.78440	136	1+
463.88161	436	1+
465.70775	258	1+
467.88738	1290	1+
468.73902	124	
469.88924	126	
485.89802	742	1+
487.27912	118	
495.80269	132	
497.83166	116	
499.72798	128	
511.76013	96	1+
END IONS

###FS:    #m/z: 363.95670 #charge 1+
###MS: 86
###MSMS: 87
BEGIN IONS
TITLE=Cmpd 64, +MS2(363.9567), 28.0-35.0eV, 1.9min #87
RTINSECONDS=111.618
SCANS=86-87
PEPMASS=363.95670	346722
CHARGE=1+
53.82701	82	
182.86943	78	
184.95760	80	
185.85731	78	
185.87218	98	
185.92930	82	
186.93853	88	
189.86371	520	
191.86048	358	
196.88208	136	
199.87862	122	
199.92251	80	
201.09275	92	
202.08467	84	
205.87888	90	
207.87544	408	1+
207.94720	138	
209.94307	1226	1+
210.88396	174	
212.84239	78	
212.87993	1898	1+
214.89408	240	
215.41525	112	
216.90838	80	
216.92098	100	
220.46160	92	
222.89505	88	
222.95257	1590	1+
222.97399	280	1+
222.99052	110	
224.94834	1702	1+
225.87175	100	
225.97060	112	
226.89702	216	
226.94741	9086	1+
227.88684	118	
227.93179	140	
228.01995	82	1+
228.55555	100	
228.89229	188	
228.94294	8656	1+
228.98102	146	1+
229.09519	86	
230.88963	2510	1+
231.40232	106	
231.43415	98	1+
233.89665	88	
234.88235	150	
236.79645	82	
236.89974	94	
238.06606	156	
239.93323	82	
240.81970	106	
240.83546	164	
240.94291	324	
240.96270	732	1+
240.98592	82	
241.78183	88	
241.94292	174	
242.86057	186	
242.94113	738	1+
242.95819	788	1+
243.78586	212	1+
243.81941	118	
244.36414	94	
244.95760	4346	1+
245.98010	142	
246.38573	88	
246.44070	144	
246.81099	174	
246.90629	170	
246.95304	4758	1+
247.92038	224	1+
248.14681	78	
248.80391	146	
248.87057	82	
248.90006	784	1+
250.89478	316	
250.97232	248	
251.79825	144	1+
251.91696	140	
253.88180	80	
253.90766	416	1+
254.46107	98	
255.06486	84	
256.01861	86	
258.83281	102	
258.97213	364	1+
260.82871	172	
260.97056	524	1+
261.92795	92	
262.82646	108	
262.96642	118	
263.98057	402	1+
265.79548	228	
265.81337	180	1+
266.85859	96	
267.97267	892	1+
268.82072	136	
269.79746	192	1+
269.96862	596	1+
270.86912	170	1+
270.89101	100	
271.91611	196	
272.84969	84	
272.91171	84	
272.95022	78	
273.85569	126	
274.93608	92	
275.35979	94	
276.43467	100	
277.84020	678	1+
278.84549	576	1+
279.96529	114	
280.79826	282	1+
281.83791	80	
281.86304	246	
281.98642	78	
282.78855	652	1+
282.93780	104	
283.06996	210	
283.85032	374	1+
284.08313	96	
284.82353	80	
284.98735	106	
285.42788	90	
285.84739	292	1+
285.86475	388	1+
289.82200	78	
290.78769	164	
290.88694	98	
290.92860	94	
291.10276	124	
292.78298	84	
293.11595	188	
293.86836	82	
295.84204	78	
296.80565	274	1+
296.95567	80	
298.80248	590	1+
298.82469	108	
299.99379	100	
300.79798	310	1+
301.08377	80	
301.81806	158	
301.85755	434	1+
302.80345	138	
303.44932	96	
303.85668	1076	1+
304.81194	152	
305.81202	82	
305.87364	104	
305.90737	96	
306.88634	184	1+
307.93783	102	
308.84976	120	
308.86148	96	
308.94079	116	
310.11575	86	
310.35169	92	
311.81050	220	1+
311.87348	248	1+
316.82699	146	
317.88369	84	
318.85416	132	
319.81502	82	
319.85019	86	
319.93370	82	
321.82029	184	1+
321.86870	100	
322.92918	114	
325.86234	80	
326.80454	124	
326.87160	314	1+
327.72026	84	
328.81218	86	
328.82418	108	
328.89205	186	
331.10775	84	
334.73722	80	
336.90638	98	
337.90997	96	
337.92581	92	
338.94045	142	
340.94088	200	
341.78555	230	1+
343.90853	138	
346.89626	78	
347.13863	82	
350.86618	92	
352.57017	78	
355.41651	80	
355.72795	112	
359.72819	82	
362.75844	84	
363.70976	90	
363.76133	78	
365.24292	78	
END IONS

###FS:    #m/z: 507.84494 #charge 1+
###MS: 86
###MSMS: 88
BEGIN IONS
TITLE=Cmpd 65, +MS2(507.8449), 28.2-35.2eV, 1.9min #88
RTINSECONDS=112.391
SCANS=86,88
PEPMASS=507.84494	196186
CHARGE=1+
196.01632	442	1+
211.87671	130	
214.88633	136	
224.97680	134	
232.89717	470	1+
236.88751	294	
246.88334	140	
248.12051	182	
249.84783	214	1+
250.90858	408	1+
250.96715	190	
252.08023	124	
252.90533	248	1+
258.10551	202	1+
261.90419	140	
266.16713	350	1+
267.09846	230	1+
268.92438	140	
269.11352	178	1+
269.85887	190	1+
272.85939	256	1+
275.84986	130	
281.39109	220	1+
287.85187	874	
289.03750	140	
289.79458	134	
289.87751	714	1+
290.86371	630	1+
291.86585	370	1+
293.09313	174	
293.87248	904	1+
294.86412	566	1+
296.81967	148	
297.87489	140	
297.90890	134	
298.86799	140	
300.40178	168	
300.82363	146	
300.84162	130	
300.86053	164	
302.85349	176	
303.86863	640	
303.89692	136	
303.96889	128	
304.85709	134	
305.86093	1676	1+
307.88970	446	
307.91455	138	
308.14210	846	1+
308.87208	1426	1+
309.88990	130	
310.15557	506	
311.16580	282	
311.88177	1506	1+
311.90787	162	
312.90945	156	
313.86121	802	1+
313.88341	340	
314.86204	566	1+
314.89081	148	
316.78524	148	
316.86114	206	
317.81885	130	
318.85463	352	1+
320.86210	472	1+
320.87843	124	
321.99303	178	1+
322.34673	104	1+
322.85616	212	
322.89387	206	
323.37777	250	1+
323.87339	560	
324.83222	142	
324.85532	164	
324.93161	160	1+
325.81791	200	
325.87020	124	
326.05512	122	
326.88326	3160	1+
327.81431	156	
327.83745	140	
327.90937	242	1+
328.16678	208	1+
328.80991	140	
328.87963	574	1+
329.82243	266	1+
330.82282	158	1+
330.88152	328	
332.79461	136	
332.90111	162	
333.77037	146	
333.86560	144	
333.88649	124	
334.84146	364	1+
334.87699	518	1+
335.82070	142	
335.88163	440	1+
336.91870	212	1+
337.80175	278	1+
337.88282	534	1+
337.94298	146	
338.81300	222	1+
338.84236	246	1+
339.87806	274	1+
343.81315	238	1+
343.87255	240	1+
343.92306	162	
345.11149	156	
345.77844	138	
345.84975	186	1+
346.00616	258	1+
347.77553	404	
348.17233	158	
348.77599	360	
348.84011	328	
349.75944	700	1+
349.80348	138	
350.83108	144	
350.88852	490	1+
352.92286	264	1+
353.88238	204	
354.77673	182	1+
356.82610	142	
357.85175	170	
357.89567	176	
359.85411	142	
361.75354	124	
362.88034	370	1+
363.37561	140	
363.77412	170	1+
363.88345	296	1+
365.78667	482	1+
366.84163	222	
367.71210	212	
367.76394	314	
367.80993	216	
367.83905	224	
367.90850	182	
368.76705	526	1+
368.83475	678	1+
368.89682	522	
370.81446	130	
371.18712	132	
371.80049	144	
371.81607	148	
372.78191	264	
372.87466	204	
373.78592	122	
373.83362	188	
374.77539	134	
374.81665	278	1+
376.73539	194	1+
376.80126	226	
376.83779	164	
376.89063	140	
380.75768	136	
380.86781	308	1+
381.83906	138	
382.79757	158	
382.84512	132	
384.83049	142	
384.85009	1172	1+
385.77409	322	1+
385.82402	284	
385.85400	678	1+
386.82770	244	
387.84602	352	1+
390.05369	130	
390.17610	144	
390.77799	250	1+
390.80073	150	
390.83931	422	
391.84376	196	
392.06838	202	
392.72845	178	
392.82847	1024	1+
393.75771	284	1+
393.77902	232	1+
395.79290	136	
398.72892	482	1+
398.80119	154	1+
399.68812	164	
399.84707	616	1+
399.98299	192	1+
402.82503	168	
403.86817	310	1+
403.88615	144	
405.79862	444	1+
405.85677	578	1+
406.76751	132	
406.84405	146	
407.74691	258	
407.86694	594	
408.74773	136	
408.77810	200	1+
408.85082	982	1+
409.78467	134	1+
410.08325	158	
410.73132	324	1+
410.83698	1888	1+
411.75269	228	1+
412.84655	468	1+
413.07286	210	
413.75707	214	1+
413.88262	252	
414.84031	366	1+
415.81304	338	1+
417.85918	224	
418.77638	194	1+
421.72178	128	
421.74725	138	
421.88481	164	
422.86374	126	
423.76633	230	
423.84427	172	
423.87063	420	
424.77655	166	
424.79873	162	
424.86741	214	
425.73545	368	
425.76010	968	1+
425.86069	1480	1+
427.74439	612	
428.09568	204	1+
428.74641	382	
428.80091	158	
428.84717	1728	1+
429.70235	302	1+
429.73647	308	1+
429.82408	134	
430.74237	188	1+
430.85174	468	
431.86940	772	1+
433.85198	454	1+
434.88939	264	1+
436.71761	218	
439.88941	170	
442.87892	210	
443.75823	326	1+
443.87714	128	
444.68130	216	1+
444.87109	1460	1+
445.71901	140	
445.75238	458	1+
446.10421	154	
446.78686	178	
446.87652	372	1+
447.71057	866	1+
449.69821	398	1+
449.87995	394	
450.75800	240	1+
450.87873	286	
451.87513	228	
458.71899	216	1+
459.90580	208	1+
462.88424	1226	1+
464.89062	134	
465.72858	168	1+
467.73214	242	1+
467.83829	284	1+
467.88985	928	1+
468.71648	126	
470.72987	214	1+
485.90168	526	1+
501.72084	118	1+
END IONS

###FS:    #m/z: 336.94563 #charge 1+
###MS: 86
###MSMS: 89
BEGIN IONS
TITLE=Cmpd 66, +MS2(336.9456), 28.0-35.0eV, 1.9min #89
RTINSECONDS=113.163
SCANS=86,89
PEPMASS=336.94563	57940
CHARGE=1+
140.84113	70	
184.93762	76	
189.85927	96	
196.92865	74	
197.88245	78	
198.85441	74	
209.94213	94	
211.87593	562	1+
211.89742	74	
211.94464	1750	1+
212.87893	472	1+
213.94033	454	
214.89289	76	
215.88573	194	
215.93732	144	
216.89723	78	
217.86578	72	
217.94035	134	
219.83856	72	
222.95186	80	
223.03252	78	
224.98418	102	
225.00086	100	
226.83534	78	
226.89356	106	
227.87620	72	
227.96119	70	
228.84626	92	
229.95502	2398	1+
230.89063	912	1+
231.12941	98	
231.82697	260	1+
231.87696	74	
231.93177	88	
231.94973	976	1+
232.89311	138	
233.39425	100	
233.50245	110	
233.90817	96	
233.94493	96	
234.85729	78	
234.89307	82	
234.94940	70	
235.82557	72	
238.84251	236	1+
239.44080	76	
239.82652	78	
240.03192	92	
240.06057	92	
240.79159	70	
240.90993	70	
241.05088	94	
241.84088	130	
242.84646	72	
243.50900	74	
244.36816	106	
246.39164	88	
246.94302	82	
247.96529	560	1+
248.86260	78	
248.90079	620	1+
248.98501	70	
249.82893	94	
249.95845	328	1+
250.82494	308	1+
250.84137	122	
250.99902	140	
251.07231	140	
251.85058	94	
252.96937	1404	1+
253.08690	164	
253.90684	100	
254.10470	96	
254.86057	232	1+
254.91810	106	
254.96718	744	1+
255.07623	288	1+
255.77904	84	
255.90756	76	
256.85248	110	
256.91000	98	
256.96621	104	
257.95110	192	1+
258.80266	88	
258.84815	316	1+
259.83924	72	
260.83459	74	
261.83644	128	
261.85321	78	
262.83029	112	
263.81212	96	
265.01825	140	
265.07226	76	
265.08934	358	1+
265.41625	118	
267.82747	128	
267.84179	84	
268.00475	78	
268.84150	944	1+
268.89611	70	
270.97809	252	
271.91273	110	
272.72950	118	
272.91973	74	
272.97602	114	
272.98985	72	
273.09231	100	
273.79316	80	
273.97567	98	
273.99192	74	
274.85277	72	
274.87585	132	
275.77338	72	
275.85947	138	
275.95112	88	
276.85720	800	1+
277.83841	268	
277.86131	530	1+
278.81649	72	
278.83893	296	
279.05162	72	
279.83478	288	
279.88295	80	
280.92387	78	
281.08227	74	
281.86291	90	
283.11747	82	
283.79560	74	
285.80558	84	
285.84845	842	1+
285.98615	72	
286.84961	598	1+
287.96630	72	
288.14166	74	
291.86275	162	
292.37369	78	
292.85436	120	
292.91682	80	
293.10838	150	
293.80179	128	
293.86338	442	1+
293.88142	88	
294.11239	102	
294.49363	90	
295.80988	72	
298.10795	82	
298.23090	78	
299.05860	80	
299.87303	164	1+
299.93206	74	
300.83016	72	
301.87646	72	
302.89148	204	1+
304.80460	80	
305.35950	92	
308.86479	146	
309.86674	120	
309.88665	80	
310.88070	72	
311.87395	176	
312.85752	78	
321.27961	110	
321.82732	70	
322.13383	74	
322.43120	72	
322.77766	84	
324.89425	124	
328.88614	76	
329.86458	76	
330.41994	88	
330.79829	250	1+
331.00898	70	
331.57947	70	
332.62674	90	
333.66184	94	
333.77858	156	1+
335.83884	78	
338.20585	74	
339.89012	108	
END IONS

###FS:    #m/z: 363.95684 #charge 1+
###MS: 90
###MSMS: 91
BEGIN IONS
TITLE=Cmpd 67, +MS2(363.9568), 28.0-35.0eV, 2.0min #91
RTINSECONDS=116.822
SCANS=90-91
PEPMASS=363.95684	322962
CHARGE=1+
45.06368	86	
56.42967	114	
181.94232	86	
184.95046	126	
187.93223	96	
189.86273	854	1+
191.85908	334	1+
202.86212	84	
202.94806	82	
206.03814	86	
207.87443	326	1+
209.86892	132	
209.94375	1466	1+
210.88431	428	
212.88045	1616	1+
216.04459	80	
217.86764	90	
218.90737	82	
219.53089	80	
219.89317	90	
220.05894	92	
222.95209	1246	1+
224.89593	196	1+
224.94913	1596	1+
225.91355	78	
226.81857	84	
226.89042	118	
226.94752	8594	1+
226.97218	142	
227.93193	222	
228.07861	150	1+
228.89265	398	1+
228.94219	11390	1+
230.83107	196	1+
230.88981	2408	1+
232.88645	348	1+
233.02611	78	
233.40790	78	
233.91096	96	
233.96394	142	1+
234.87967	78	
234.92323	90	
236.93760	78	
237.05849	80	
238.89425	78	
239.42362	98	
240.94157	300	
240.96255	1116	1+
241.00127	86	
241.94248	190	
242.94160	892	
242.95939	484	1+
243.90759	80	
244.85563	86	
244.95747	3932	1+
245.83465	92	
245.87275	80	
246.64032	80	
246.90754	146	
246.95312	5182	1+
246.97622	158	
247.38697	80	
247.91311	88	
248.79939	298	1+
248.89866	1058	1+
249.10303	78	
250.57828	104	
250.90020	140	
250.96849	250	1+
251.79853	78	
251.89570	128	
252.89140	114	
253.01548	86	
253.90563	290	
254.90719	138	
254.93916	80	
258.84483	148	
258.97503	238	
259.94326	124	
260.83094	156	1+
260.96961	762	1+
262.83191	94	
263.97434	222	
264.83877	122	
264.96042	140	
265.90639	86	
266.09006	166	1+
266.81346	134	
266.84082	154	
266.85841	90	
267.91232	82	
267.97361	838	1+
268.93840	114	
268.95855	100	
269.97036	740	1+
271.84035	102	
271.88838	82	
271.92030	182	
273.12447	80	
273.60193	94	
273.91277	88	
274.83694	114	
275.81392	86	
276.84618	106	
277.84208	368	1+
278.26659	110	
278.79870	124	
278.84327	308	1+
278.87009	110	
279.01495	102	
279.10368	86	
279.79641	100	
280.79705	244	
280.83160	118	
281.16663	82	
281.79917	634	1+
281.85970	140	
282.62798	98	
282.80428	434	1+
283.07011	80	
283.09878	106	
283.33440	84	
283.86776	80	
284.83079	106	
284.86211	78	
284.89427	98	
285.85074	140	
286.41856	100	
289.87818	84	
289.99756	92	
291.10453	78	
292.99561	82	
293.12694	110	
293.87241	84	
293.90609	84	
295.84350	116	
296.39555	98	
296.80966	290	1+
298.80529	950	1+
298.86320	78	
299.87025	88	
300.80255	758	1+
300.85994	82	
301.85823	366	1+
303.85435	664	1+
303.94398	144	
304.87060	92	
304.94645	118	
305.93078	88	
306.93040	92	
307.85832	102	
308.83745	92	
308.88492	106	
311.85242	90	
312.87252	84	
314.44918	80	
314.81242	454	1+
315.39043	84	
318.93339	128	
319.47501	80	
319.98202	78	
320.09195	78	
320.14132	128	
320.93548	120	
321.03291	78	
321.82267	124	
322.93203	166	
323.46604	80	
324.81662	136	
325.38660	80	
325.91680	202	1+
327.87516	78	
333.79664	84	
334.00101	80	
334.14400	104	
334.87401	138	
336.74552	132	1+
336.94701	320	1+
338.94026	98	
340.83014	90	
340.94332	108	
341.05939	80	
342.83862	82	
342.93059	90	
344.91594	80	
347.83437	100	
348.82218	82	
353.85779	86	
354.22539	90	
358.41834	84	
359.77234	96	
365.76033	234	1+
END IONS

###FS:    #m/z: 336.94571 #charge 1+
###MS: 90
###MSMS: 92
BEGIN IONS
TITLE=Cmpd 68, +MS2(336.9457), 28.0-35.0eV, 2.0min #92
RTINSECONDS=117.594
SCANS=90,92
PEPMASS=336.94571	52714
CHARGE=1+
108.85823	92	
129.46363	72	
187.92186	76	
194.11270	90	
196.96471	92	
206.03812	90	
211.94430	1422	1+
212.37906	88	
212.88002	728	
213.94089	700	1+
214.89458	136	
214.98842	106	
215.88916	282	
215.93617	164	
216.96607	72	
217.51433	90	
219.83882	82	
220.50179	100	
220.83561	82	
222.88868	78	
223.95988	72	
223.97337	120	
225.86382	78	
226.00754	104	
226.39364	74	
227.95743	76	
228.89661	224	
229.95509	1820	1+
230.89053	1476	1+
231.95140	630	1+
232.82550	80	
233.83000	120	
233.89848	138	
233.94757	78	
234.35521	78	
234.78393	78	
234.90048	94	
236.82969	146	
239.84860	128	
239.98253	90	
240.83359	132	
240.93471	76	
241.84303	76	
242.83824	72	
242.97627	94	
243.86919	84	
244.90207	92	
244.91563	80	
245.88697	88	
246.97524	110	
247.97025	206	
248.88029	84	
248.90257	412	
248.92499	80	
248.95920	312	1+
249.06850	72	
249.83858	526	1+
249.89580	242	1+
250.95161	142	
251.06751	166	
251.56057	100	
252.04007	78	
252.40024	92	
252.83053	142	
252.86667	92	
252.92480	142	
252.97020	1346	1+
253.00553	100	
253.83311	130	
253.90754	152	
254.90400	76	
254.96558	264	1+
255.07563	118	
256.96487	144	
257.00590	78	
257.03695	128	
257.24625	116	
257.90837	72	
258.84454	202	
258.95392	186	1+
258.97398	80	
259.85502	130	
259.95642	156	1+
260.84002	112	
260.93581	90	
261.83081	244	1+
262.17331	78	
262.88736	74	
265.08740	130	
265.52831	78	
266.00642	108	
266.02748	76	
266.86427	72	
267.83726	1154	1+
267.92275	94	
268.80754	80	
268.84035	1006	1+
269.11970	78	
270.98412	106	
271.84523	200	
271.91869	180	
272.85296	190	
272.95223	72	
273.80282	76	
274.87883	86	
274.93362	74	
275.81300	146	
275.85387	80	
276.84812	114	
277.83386	556	1+
277.86470	202	
278.42243	84	
278.85893	110	
278.87743	90	
279.79682	72	
279.85208	256	1+
279.92226	98	
280.85288	182	1+
281.04700	166	1+
281.13746	98	
281.88740	78	
282.87585	78	
282.89673	100	
283.92823	94	
285.85198	132	
285.88771	84	
286.35812	90	
286.85143	484	1+
286.90904	136	
288.85681	96	
289.51872	90	
289.78894	86	
290.80383	114	
290.85281	192	1+
291.80699	90	
292.03163	74	
292.11150	74	
292.90012	84	
293.10945	244	
293.99445	82	
295.75089	94	
295.85118	222	1+
295.96382	80	
297.99568	76	
298.31007	108	
299.83835	72	
299.87657	74	
305.89100	138	
307.04664	82	
308.93404	96	
309.83936	78	
309.86649	146	
310.86862	94	
310.88828	80	
312.12803	118	
315.45408	76	
315.46918	84	
316.11919	90	
316.79193	80	
317.02603	72	
320.82806	82	
320.95609	96	
321.12101	74	
324.89395	246	1+
326.89397	76	
326.92510	82	
327.88927	96	
327.94937	102	
329.87610	94	
335.88829	82	
336.24869	72	
338.39547	84	
341.12777	74	
END IONS

###FS:    #m/z: 359.96164 #charge 1+
###MS: 90
###MSMS: 93
BEGIN IONS
TITLE=Cmpd 69, +MS2(359.9616), 28.0-35.0eV, 2.0min #93
RTINSECONDS=118.366
SCANS=90,93
PEPMASS=359.96164	39350
CHARGE=1+
180.86745	82	
200.94810	80	
206.41905	98	
209.94136	364	1+
210.89755	76	
216.96786	82	
218.90777	78	
222.89320	78	
222.95279	654	1+
224.41570	72	
224.95251	598	1+
224.97104	82	
225.05258	90	
226.42511	104	
226.89405	94	
226.94730	2872	1+
226.97243	90	
227.37741	80	
227.93069	102	
228.47504	74	
228.85235	76	
228.94263	2180	1+
231.37215	80	
233.96186	128	
235.85786	94	
239.90287	118	
240.94237	228	
240.96297	222	
241.39817	78	
241.85797	82	
241.94473	194	
242.01278	168	1+
242.96105	376	1+
243.85139	142	
243.89405	102	
244.95698	1656	1+
245.81733	72	
245.87333	150	
245.94675	142	
245.97936	92	
246.38955	102	
246.95224	1754	1+
248.05623	194	1+
248.80591	178	
248.85150	98	
248.95797	78	
249.39584	92	
249.94858	74	
250.41081	84	
250.88966	102	
250.92007	72	
250.95253	172	
251.96005	80	
252.43016	80	
252.50200	92	
252.95249	254	
253.07810	94	
253.91956	148	
254.04588	94	
254.09853	74	
255.45138	80	
255.83391	78	
256.04015	84	
256.50599	84	
256.90551	82	
258.47561	82	
258.81605	94	
259.83819	80	
260.96843	120	
261.10661	78	
262.81759	236	1+
262.95091	118	
264.85917	118	
264.89207	76	
264.90809	118	
264.95821	94	
264.97633	76	
265.47221	76	
265.81604	80	
266.81612	278	1+
267.07964	96	
267.52457	90	
267.97532	80	
268.84798	82	
269.87745	80	
269.96831	408	
271.35006	118	
273.96631	188	1+
273.99824	72	
275.55303	86	
276.85168	106	
277.87350	80	
278.83397	74	
278.84724	276	1+
278.90225	88	
279.02715	76	
279.10149	190	
279.60155	82	
279.95588	86	
280.78707	214	1+
280.80339	202	
280.83324	128	
281.87379	220	1+
283.84530	426	1+
284.00037	88	
284.41226	84	
284.82450	288	1+
285.12728	92	
285.35330	78	
286.63450	92	
286.80493	74	
286.86310	150	
287.91481	72	
288.86663	110	
289.05509	80	
289.08599	138	1+
290.11127	398	1+
293.85759	78	
293.99477	132	
294.43491	82	
295.38603	94	
295.92864	86	
296.81202	156	
297.80717	80	
298.37105	84	
298.80379	424	1+
298.85752	86	
298.88448	80	
299.09261	76	
299.86399	90	
300.85691	72	
300.95999	82	
301.14956	72	
302.49992	78	
304.80655	82	
305.89862	88	
307.12748	120	1+
310.03148	170	1+
310.89362	80	
310.91654	102	
310.93787	100	
312.19539	76	
313.88978	80	
314.81792	74	
316.81068	212	
316.88130	84	
318.35665	96	
318.88034	76	
318.94819	88	
319.86408	82	
320.13151	100	
320.82828	138	
321.42660	92	
321.88692	72	
322.81948	72	
323.85426	74	
324.12237	80	
328.61684	94	
328.89055	128	
332.79670	78	
332.92445	84	
334.95098	76	
335.84779	92	
338.99242	82	
340.01269	90	
342.79996	146	
351.43426	72	
352.78718	76	
355.72415	78	
356.77293	124	
357.99527	78	
360.03345	84	
360.15442	86	
END IONS

###FS:    #m/z: 322.92997 #charge 1+
###MS: 94
###MSMS: 95
BEGIN IONS
TITLE=Cmpd 70, +MS2(322.9300), 28.0-35.0eV, 2.0min #95
RTINSECONDS=122.033
SCANS=94-95
PEPMASS=322.92997	2078104
CHARGE=1+
106.93114	84	
110.52224	76	
177.93189	82	
178.43511	80	
189.88462	78	
190.93009	74	
191.98010	66	
192.89069	136	
196.88366	74	
197.95515	76	
199.85994	84	
201.04280	164	
201.88913	76	
203.95499	78	
204.94513	72	
205.94738	228	
207.97971	78	
208.05086	66	
208.93873	66	
209.94295	92	
210.91184	104	
212.80271	72	
212.87621	84	
214.00454	84	
214.88386	70	
215.02638	68	
219.02749	78	
220.87803	124	
220.95591	86	
222.95393	78	
223.96142	132	
226.84639	84	
226.86290	66	
227.10939	70	
227.92800	72	
228.88725	72	
228.89996	68	
228.97088	84	
231.17458	100	
232.53566	72	
232.88271	68	
232.89482	74	
233.93052	88	
234.93141	160	
237.05825	70	
237.09282	66	
238.02755	86	
238.05597	94	
238.82544	78	
238.95670	72	
240.20903	94	
240.39192	96	
240.79733	66	
240.94011	2630	1+
240.96406	144	
241.01641	78	
241.07762	84	
242.15616	66	
242.94131	2964	1+
242.96676	80	
244.81729	76	
244.94064	958	1+
245.84632	72	
246.05239	80	
246.97587	186	
247.98222	80	
249.92544	72	
250.89686	90	
250.94579	178	
251.07193	116	
251.55506	94	
252.92807	78	
253.04280	88	
253.38112	80	
254.16325	66	
254.87273	98	
254.90548	134	
255.83890	110	
255.90089	70	
256.85224	76	
256.89411	146	
257.37797	82	
257.79678	92	
258.83623	266	1+
258.89014	84	
258.97271	74	
260.83100	302	1+
261.88066	68	
262.80412	70	
263.89975	72	
264.85803	86	
264.93084	78	
265.06130	164	
266.04451	78	
266.85928	74	
266.88137	100	
267.13524	78	
268.06315	78	
268.91431	92	
268.95287	72	
269.87908	74	
270.79828	70	
271.89031	98	
271.98172	94	
273.82346	80	
275.86716	80	
277.79575	66	
278.10784	76	
279.09153	1308	1+
279.38193	104	
279.85019	70	
280.87418	96	
281.00806	68	
281.40796	70	
282.87165	72	
282.98959	86	
283.28077	66	
283.79707	92	
283.83064	68	
284.29188	1008	1+
284.85168	74	
285.87310	116	
287.88985	68	
289.78838	68	
290.24864	80	
290.85724	142	
291.51537	80	
292.84210	108	
293.87232	122	
294.15040	88	
294.86151	106	
298.91658	92	
299.06093	72	
299.66001	98	
301.11799	70	
301.94478	66	
303.91372	162	1+
305.87724	250	1+
306.05315	84	
306.08140	92	
306.80744	92	
307.79073	70	
308.80347	126	
308.83490	84	
309.11557	80	
309.79599	68	
310.42080	70	
310.88600	66	
311.86074	72	
311.87752	198	1+
313.41589	108	
313.84751	80	
315.85507	76	
317.87017	74	
319.14141	76	
319.31451	68	
322.43124	104	
322.98754	68	
325.82256	72	
325.89765	116	
END IONS

###FS:    #m/z: 340.94051 #charge 1+
###MS: 94
###MSMS: 96
BEGIN IONS
TITLE=Cmpd 71, +MS2(340.9405), 28.0-35.0eV, 2.1min #96
RTINSECONDS=122.805
SCANS=94,96
PEPMASS=340.94051	784326
CHARGE=1+
72.63717	78	
105.71553	80	
125.69947	96	
190.94001	168	
192.92608	140	
210.93748	132	
212.88410	118	
213.93779	688	
214.51677	92	
215.42440	106	
215.83701	78	
215.88746	186	
215.94711	152	
216.91891	78	
217.88237	78	
217.93585	138	
220.88872	78	
222.95459	78	
223.91736	86	
224.44504	94	
226.88912	92	
226.94568	172	
227.83340	130	
227.95552	78	
228.06687	78	
228.84499	216	
228.89311	116	
228.94757	196	
229.79476	92	
229.95489	90	
229.98283	82	
230.88422	508	1+
231.04347	78	
231.94902	540	1+
233.94862	158	
235.89426	138	
236.84116	84	
236.89121	98	
237.06023	152	
238.86162	80	
239.83777	132	
240.83801	148	
240.85664	128	
241.84040	412	1+
243.36322	92	
243.82992	200	
244.90989	74	
244.96708	96	
246.39728	72	
246.43682	72	
246.88131	72	
246.95883	78	
248.85846	144	
248.89988	80	
248.98449	72	
249.84593	78	
249.89772	100	
249.96211	208	
250.92009	80	
250.96450	86	
251.87877	100	
251.95529	172	
252.96471	80	
254.04979	80	
254.83940	312	1+
254.90546	156	
254.96698	370	1+
256.25728	82	
256.89487	102	
257.40946	72	
257.91426	72	
257.94367	72	
258.84816	526	1+
259.86613	72	
259.88893	90	
259.95695	336	1+
260.83584	492	1+
263.00308	100	
263.88625	130	
264.86517	90	
264.88200	92	
265.02028	102	
267.98208	74	
268.84036	346	1+
268.96456	92	
268.99690	74	
269.89021	100	
272.94676	72	
274.01650	74	
274.87063	72	
275.83651	78	
275.95238	102	
276.85618	400	
276.97405	76	
277.82443	74	
277.86467	192	
277.96564	110	
277.99237	74	
278.84346	1038	1+
278.97736	76	
279.92819	82	
280.10331	84	
280.87225	116	
280.90314	72	
282.75714	82	
282.92939	88	
282.97087	88	
283.28057	86	
284.02945	76	
284.87629	102	
285.57730	94	
285.93411	78	
286.91518	74	
287.01313	94	
287.92922	72	
288.84288	116	
289.03647	72	
290.43464	80	
290.85550	98	
290.89726	76	
291.80339	88	
292.87133	72	
293.06461	82	
294.86296	128	
294.87877	112	
295.88179	98	
296.84080	250	1+
296.97575	106	
299.31751	74	
299.87046	198	
299.89157	76	
300.07859	82	
300.78549	86	
300.86835	82	
301.10055	100	
301.85992	334	1+
301.97476	76	
302.07716	80	
302.88164	98	
305.80224	74	
305.87692	358	1+
305.90723	76	
306.04684	80	
307.86656	226	1+
308.03503	88	
308.82193	142	
313.86361	140	
315.80555	140	
315.87469	80	
319.88538	82	
319.91579	216	1+
324.58024	80	
325.80698	72	
329.06419	78	
329.81305	80	
330.14995	80	
332.82817	80	
333.85478	74	
334.82933	80	
337.12050	96	
337.79120	86	
341.14100	78	
342.85303	76	
342.90516	80	
346.04376	114	
END IONS

###FS:    #m/z: 363.95644 #charge 1+
###MS: 94
###MSMS: 97
BEGIN IONS
TITLE=Cmpd 72, +MS2(363.9564), 28.0-35.0eV, 2.1min #97
RTINSECONDS=123.578
SCANS=94,97
PEPMASS=363.95644	332448
CHARGE=1+
189.86197	310	
190.86729	130	
191.85824	178	
194.00651	94	
197.02336	118	
197.89291	96	
199.93459	80	
200.00936	80	
200.87847	82	
205.01006	86	
207.94788	88	
209.94205	828	1+
210.88870	78	
212.87890	920	
213.06994	92	
214.89318	126	
219.91504	98	
222.95244	490	1+
223.92077	92	
224.95204	536	1+
225.45964	82	
226.58603	86	
226.94752	4306	1+
226.97299	136	
227.01211	130	1+
227.09419	76	
227.87790	98	
227.89998	110	
227.93354	158	
228.89267	236	
228.94202	5534	1+
230.84142	136	
230.88925	1488	1+
232.82943	78	
232.88537	164	
233.04538	104	
233.88394	86	
234.88073	190	
234.96472	78	
239.07244	106	
239.93182	100	
240.13312	82	
240.94083	180	
240.96257	608	1+
241.93955	1104	1+
242.82524	86	
242.94261	786	1+
242.96123	290	
243.17375	90	
243.83364	84	
244.95751	3388	1+
245.86960	82	
245.94142	376	
246.40094	84	
246.90699	122	
246.95235	3060	1+
247.87476	92	
248.90095	644	1+
249.08856	106	
249.81304	86	
250.83103	78	
250.94627	218	1+
251.07061	164	
252.85342	136	
252.87113	100	
254.38264	96	
255.06478	78	
255.13125	84	
255.23516	78	
258.44484	86	
260.83383	398	1+
260.97066	230	1+
262.00215	98	
262.82281	112	
262.97406	106	
263.02486	80	
264.94802	106	
265.52801	80	
266.09512	222	1+
266.15471	114	
266.79201	88	
266.81208	114	
267.97100	352	
268.95538	124	
269.00293	80	
269.79093	76	
269.96868	524	1+
271.00458	96	
271.91507	122	
272.84687	84	
274.79535	78	
275.84064	84	
277.85665	106	
278.80053	158	
278.84106	192	
279.10138	88	
279.40896	88	
280.79453	220	
281.11931	126	
281.79504	224	
281.90074	86	
281.96939	106	
282.12216	92	
282.80315	116	
283.06822	100	
283.09683	88	
283.78681	152	
283.85979	92	
284.82614	80	
284.88710	122	
285.02932	88	
285.82877	136	
285.84659	108	
286.82531	130	
287.86064	210	1+
288.84664	88	
288.90288	76	
290.79005	124	
292.09685	82	
292.81283	86	
293.43587	188	
293.80484	112	
294.12530	80	
294.85931	132	
295.85688	264	1+
295.95086	120	
296.68093	102	
298.80414	366	
299.35812	98	
299.80444	258	
300.80337	186	
301.03042	80	
301.79938	270	1+
301.86805	102	
303.34828	94	
303.85439	446	1+
303.90007	80	
304.43151	80	
304.76786	110	
306.81191	86	
307.88637	126	
308.91845	196	1+
311.86127	78	
311.88200	98	
316.83365	90	
318.88048	96	
319.82838	110	
321.82096	124	
322.00178	76	
323.13279	80	
323.79527	78	
325.87577	86	
326.87760	176	
329.17103	84	
332.86821	94	
334.84361	82	
335.83669	132	
336.95812	78	
337.62123	90	
339.18191	90	
339.37909	80	
339.82838	262	1+
340.94318	160	
342.89624	84	
350.85465	82	
352.52406	88	
360.01475	88	
360.14515	82	
360.24533	84	
360.70702	78	
361.86230	90	
364.17587	80	
368.83549	90	
368.86820	78	
END IONS

###FS:    #m/z: 322.93000 #charge 1+
###MS: 98
###MSMS: 99
BEGIN IONS
TITLE=Cmpd 73, +MS2(322.9300), 28.0-35.0eV, 2.1min #99
RTINSECONDS=127.252
SCANS=98-99
PEPMASS=322.93000	2055644
CHARGE=1+
131.97404	72	
140.03361	90	
178.90436	104	
193.88700	82	
194.88684	90	
195.03590	102	
197.86688	90	
199.91395	94	
200.87535	68	
201.04046	70	
202.91780	68	
203.07927	82	
204.99447	82	
205.94788	178	
208.86264	78	
208.93167	82	
209.92039	144	
212.98384	72	
213.89859	102	
214.88220	88	
217.96215	72	
219.05147	76	
219.08768	70	
219.88965	94	
223.38478	94	
223.96286	96	
225.05660	94	
226.97035	72	
227.90501	70	
227.93178	170	
228.83693	82	
230.86978	74	
230.88935	112	
233.85519	72	
236.83900	102	
237.06568	112	
238.06961	66	
238.86906	80	
238.89295	108	
238.94050	228	
240.05124	80	
240.81861	84	
240.84114	68	
240.94036	1314	
240.96563	86	
241.93947	4192	1+
242.38161	84	
242.83669	82	
242.89614	98	
242.94157	2906	1+
243.07492	72	
243.09325	72	
243.12570	82	
243.61236	92	
244.82360	140	
244.93809	866	1+
245.01126	88	
245.86542	86	
246.97809	132	
247.90845	108	
248.85079	182	
250.87543	82	
250.89485	84	
250.90876	90	
251.03494	72	
251.07320	142	
252.36365	84	
252.85165	84	
252.99991	68	
253.87755	96	
253.96572	72	
254.83912	68	
254.86455	72	
254.91758	110	
255.78286	68	
255.99907	70	
256.03450	70	
256.89606	78	
256.96232	108	
257.81352	76	
258.09577	78	
259.16181	70	
259.24285	82	
260.43247	108	
260.83066	92	
260.85144	78	
262.83054	188	
263.83192	76	
263.85073	78	
263.97972	74	
264.05528	70	
265.21391	72	
265.88036	74	
266.08741	70	
266.84923	182	
267.04496	74	
267.09507	72	
271.84286	168	1+
272.13155	90	
272.44133	70	
272.95237	78	
273.79092	82	
274.38642	90	
275.81188	156	
279.09203	1166	1+
279.14604	74	
279.95929	108	
280.84542	76	
281.09485	68	
283.07026	166	
283.79159	78	
284.29080	454	
284.79572	76	
284.85573	160	
284.87643	74	
284.89278	84	
285.85115	90	
287.80181	78	
288.39816	76	
291.80255	126	
292.80831	98	
293.80096	90	
294.03483	92	
295.81837	70	
297.13139	80	
297.79669	84	
297.88494	152	
299.06085	80	
300.89563	92	
302.85699	74	
302.90787	84	
304.09531	84	
304.36710	90	
306.88754	130	
307.79786	108	
307.88651	78	
308.29785	74	
309.86937	66	
310.88354	66	
312.80293	76	
313.16363	68	
313.84209	74	
313.88091	82	
314.81998	94	
316.81141	66	
318.76179	76	
318.86861	84	
319.31467	70	
319.81308	76	
323.75612	134	
323.88102	216	1+
324.11569	76	
324.76608	80	
326.99824	92	
327.29596	82	
328.14924	70	
END IONS

###FS:    #m/z: 340.94060 #charge 1+
###MS: 98
###MSMS: 100
BEGIN IONS
TITLE=Cmpd 74, +MS2(340.9406), 28.0-35.0eV, 2.2min #100
RTINSECONDS=128.031
SCANS=98,100
PEPMASS=340.94060	785434
CHARGE=1+
73.66974	82	
186.98062	82	
189.86280	126	
190.93265	72	
192.92547	296	
200.87843	82	
202.88163	76	
205.94666	72	
208.94255	82	
211.88681	74	
212.88066	154	
213.88695	158	
213.93725	820	1+
215.88523	146	
217.87981	182	
217.93650	84	
218.89135	76	
221.89435	198	1+
222.87388	138	
224.96373	100	
226.90310	88	
226.94448	72	
228.94944	80	
230.80287	104	
230.88852	172	
231.88908	132	
231.94724	674	1+
232.00560	86	
232.89531	82	
233.82520	72	
235.94704	138	
237.89573	132	
238.89190	74	
239.79254	88	
239.84572	120	
239.88746	76	
239.94253	84	
240.33643	102	
241.84669	88	
242.84524	130	
242.86915	86	
243.83328	134	
243.86550	128	
244.82505	72	
244.95557	90	
245.84711	168	
246.94673	118	
248.87831	86	
248.89859	126	
249.90967	70	
249.96032	332	
250.91058	94	
251.95994	120	
252.06514	72	
253.83454	76	
253.90897	70	
254.83564	84	
254.91415	148	
254.96697	460	1+
255.05115	70	
255.07803	148	
255.80660	72	
255.95573	102	
256.43144	74	
256.89279	138	
257.85525	90	
258.84362	150	
258.89318	82	
258.94064	72	
259.83712	80	
259.91552	134	
259.95745	440	1+
260.83315	590	
260.85569	106	
260.94592	88	
261.85241	206	
261.89495	72	
262.84022	124	
262.87926	84	
264.90422	116	
264.96597	86	
266.02042	78	
266.12457	72	
267.85964	82	
269.34554	78	
269.82884	98	
270.09357	74	
270.79609	84	
272.08467	114	
272.84550	176	1+
274.85462	106	
274.87905	124	
274.91569	92	
275.06848	78	
275.85982	94	
275.91315	130	
276.85582	180	
277.86386	460	
278.08260	70	
278.84526	882	1+
281.88943	86	
281.91212	104	
282.89152	72	
282.91257	124	
283.92377	70	
284.37720	78	
290.85373	96	
292.87310	132	
293.60735	72	
293.85396	128	
294.85560	130	
295.85868	84	
297.80343	78	
297.83455	86	
297.94690	132	
297.97823	98	
298.81259	194	1+
298.85616	78	
299.42173	74	
299.87396	104	
300.87264	196	
304.73566	72	
307.00553	80	
307.72247	74	
308.87618	128	
309.44155	74	
309.81802	90	
309.89221	190	1+
309.92996	74	
311.86587	70	
312.80419	72	
312.99853	78	
313.92901	104	
315.07660	106	
315.85330	76	
316.43804	100	
317.83963	82	
317.93654	136	
318.91091	94	
320.81067	84	
321.21318	86	
322.06775	90	
322.42682	80	
326.88664	136	
327.08025	88	
328.43409	80	
328.88258	86	
329.84429	72	
329.91117	92	
330.87349	142	
331.71278	70	
334.82745	78	
334.90788	108	
335.39132	96	
338.12234	84	
338.42227	80	
340.30252	70	
340.88703	72	
344.87108	154	
END IONS

###FS:    #m/z: 507.84446 #charge 1+
###MS: 98
###MSMS: 101
BEGIN IONS
TITLE=Cmpd 75, +MS2(507.8445), 28.2-35.2eV, 2.2min #101
RTINSECONDS=128.803
SCANS=98,101
PEPMASS=507.84446	180654
CHARGE=1+
196.01448	740	1+
209.94099	126	
213.88970	156	
214.88704	250	
224.97503	252	
232.89764	338	1+
236.88583	336	1+
239.85700	122	
239.89636	238	1+
246.88391	240	1+
254.92637	146	
260.88214	138	
264.87346	170	1+
266.16947	422	1+
268.10864	152	
269.92833	302	
273.85397	144	
275.84931	228	
276.89861	226	1+
277.88155	236	1+
278.80173	130	
278.82763	472	1+
279.82748	412	1+
279.94966	132	
281.37879	192	
285.85290	342	1+
287.09305	174	1+
287.85160	702	1+
288.88357	330	1+
289.03484	164	
290.86307	486	1+
291.80580	162	
292.14216	178	1+
293.83105	126	
293.87447	734	1+
294.12425	184	1+
294.85764	388	1+
297.89826	160	
298.85572	220	
299.90935	174	
300.86031	142	
301.87863	128	
303.86698	710	1+
304.81524	234	1+
305.86322	1518	1+
307.89309	374	1+
308.14053	896	1+
308.87326	994	1+
309.79028	166	1+
309.86039	142	
310.15677	622	1+
310.84181	124	
310.87796	168	
311.88579	612	
312.88295	978	1+
314.51945	144	1+
314.86614	676	1+
316.84466	132	
316.86547	418	1+
316.89527	136	
317.76932	130	
319.81299	124	
319.85638	256	1+
319.89402	132	
321.88607	160	
321.99169	132	
322.87945	140	
323.87534	480	1+
324.86025	216	
324.91330	122	
325.82794	238	
325.88024	230	
325.90277	172	
326.88302	2494	1+
327.80832	168	
328.77957	186	1+
328.82287	148	
328.87337	268	
329.82548	146	
330.82748	130	
330.87793	210	
331.84394	156	
332.86902	562	1+
332.88962	144	
332.90493	180	
333.89657	348	1+
334.83767	270	1+
335.77751	212	1+
337.83319	138	
337.88173	352	
338.85883	160	
338.89244	326	
338.91424	134	
339.87905	222	
340.87203	308	1+
345.88967	230	1+
346.89365	198	1+
347.77130	158	
347.78921	168	
348.80687	122	
348.84409	204	
349.75919	826	1+
349.79869	282	1+
349.82449	462	1+
349.88182	716	1+
350.88443	628	1+
352.77072	164	
353.84760	222	
354.84860	282	1+
355.89178	454	1+
357.78490	164	
358.77074	144	
358.81220	136	
359.75823	170	
359.84343	222	1+
359.87931	300	1+
360.75475	132	
360.95741	122	
363.92988	120	
365.03908	176	1+
365.78814	394	1+
366.83892	596	1+
367.70929	286	
367.77153	502	1+
367.81337	164	
368.83392	860	1+
368.90102	206	
368.93904	146	1+
369.83708	630	1+
369.88697	216	1+
369.90330	180	
370.77119	146	
370.80402	316	
371.18908	218	
371.77912	416	1+
371.79948	176	
371.83470	146	
371.90391	210	
372.04413	206	
373.80396	122	
373.82955	134	
374.71991	218	1+
375.78041	290	1+
380.72307	396	1+
380.85560	150	
381.72600	308	1+
381.82194	228	
384.82867	162	
384.84866	714	1+
385.09491	144	1+
385.37910	148	
385.77894	192	
385.80755	360	1+
385.82820	136	
385.88051	234	1+
386.81121	202	1+
387.20932	148	
387.77063	408	1+
387.85186	352	1+
388.80368	128	
389.19647	416	1+
389.81268	124	
390.05534	148	
390.84301	294	
391.84432	362	
392.82665	1108	1+
393.32823	176	
394.83142	288	
394.85721	126	
395.83296	130	
397.75190	142	
397.79485	202	1+
398.01430	148	1+
398.72978	136	
399.72373	300	1+
399.79384	170	1+
399.85121	614	1+
400.70009	122	
400.82506	200	1+
401.89275	176	
403.80166	150	
403.87396	512	1+
404.35236	158	1+
405.76124	182	
405.82215	130	
405.85275	160	
405.87213	134	
406.76816	144	
407.74617	180	
407.86669	472	
408.74297	170	
408.76837	122	
408.85158	1412	1+
409.72264	346	
410.72434	154	
410.73671	160	
410.83577	1216	1+
412.21213	132	
412.83864	386	1+
413.82870	350	1+
414.75956	204	
414.86764	458	1+
415.87180	348	1+
416.80262	156	
420.86599	178	
421.77640	122	
421.81590	202	1+
421.88336	158	
422.78732	486	1+
422.86763	184	
423.76647	354	
423.79109	278	1+
423.86692	814	1+
423.93871	202	1+
424.77098	178	
425.75537	1178	1+
426.85849	588	
427.73710	1258	1+
427.86192	322	
428.84547	1476	1+
429.76174	150	
430.72900	206	1+
430.84218	230	
431.85861	320	
432.69081	124	
432.75740	124	
433.77248	172	1+
433.85546	442	1+
434.82898	144	
435.71934	142	
437.76910	146	
439.86316	184	1+
439.89247	284	1+
442.80088	128	
443.75284	282	1+
444.87203	2312	1+
445.75643	266	
446.74860	220	
447.71071	712	1+
447.74718	146	
448.76679	196	
448.81019	168	
449.25228	96	1+
449.75943	426	1+
449.87640	690	1+
451.74551	134	
451.86299	242	1+
457.90340	264	1+
461.75606	124	
462.88305	564	
463.88476	266	
464.87696	158	
465.71942	120	
467.88736	992	1+
468.78994	132	
472.70322	124	
485.89889	246	
486.84660	152	
486.89260	254	
501.81059	150	1+
512.18699	154	
END IONS

###FS:    #m/z: 322.92983 #charge 1+
###MS: 102
###MSMS: 103
BEGIN IONS
TITLE=Cmpd 76, +MS2(322.9298), 28.0-35.0eV, 2.2min #103
RTINSECONDS=132.487
SCANS=102-103
PEPMASS=322.92983	2062460
CHARGE=1+
139.63567	70	
185.92732	140	
187.93380	96	
193.99798	72	
194.12963	80	
195.88727	86	
196.88970	136	
198.02932	78	
199.88618	130	
199.93818	86	
199.96095	66	
200.83834	68	
200.88200	72	
201.04455	176	
204.90454	84	
205.95081	110	
209.05425	66	
209.08250	70	
209.94653	78	
214.87472	94	
214.89674	92	
215.96977	130	
219.86066	80	
220.87371	140	
222.90230	72	
222.95396	78	
223.00486	66	
223.96237	128	
224.97371	70	
226.04086	70	
227.38302	74	
227.84611	68	
227.92802	154	
228.00464	130	
228.84085	66	
228.91502	74	
230.10183	78	
230.82701	66	
230.84877	124	
230.86257	74	
233.09351	98	
235.05500	70	
236.86008	66	
237.90041	98	
238.52942	90	
238.80101	80	
238.94115	132	
239.07432	256	
239.42713	72	
239.90078	110	
239.99419	72	
240.94082	906	
240.97083	68	
241.94049	3514	1+
242.86519	66	
242.94252	2272	1+
243.78864	68	
243.82174	160	
244.82135	148	
244.94072	584	
247.83507	80	
247.94083	80	
248.37861	92	
249.05668	72	
249.98151	80	
251.94452	66	
254.83536	76	
254.86270	66	
255.78514	76	
255.83403	78	
255.99498	90	
256.39428	96	
256.78530	76	
256.89196	66	
257.83480	190	1+
258.80913	152	1+
258.83957	160	1+
258.88915	68	
258.97406	76	
260.93600	82	
261.83264	112	
262.52549	66	
262.97504	72	
263.23607	76	
263.87995	88	
264.83616	76	
264.85336	124	
265.08797	66	
265.39009	86	
265.94620	78	
266.09471	78	
266.39321	82	
266.99653	90	
267.83979	208	1+
268.13558	76	
269.87155	110	
271.77290	82	
271.84389	74	
272.80646	80	
273.79222	98	
274.04676	100	
274.84816	90	
276.84249	268	1+
278.84756	144	
279.09154	824	1+
279.42935	82	
279.85395	200	1+
280.79637	78	
283.05365	70	
283.77497	68	
283.88159	74	
284.07687	92	
284.29324	534	
284.86799	204	1+
285.77434	68	
287.01114	68	
288.87793	98	
289.81128	66	
289.88144	172	
290.79054	82	
291.80495	112	
296.88815	68	
299.41326	118	
299.86841	64	
299.88750	78	
300.14235	90	
300.80258	74	
301.88077	66	
302.85009	166	
303.86828	74	
305.02819	164	
305.38604	80	
305.80621	76	
306.80131	82	
307.04212	72	
307.10662	76	
307.89039	96	
308.29421	122	
310.87104	74	
310.89688	84	
311.95428	72	
312.01725	78	
313.68953	108	
315.85920	68	
317.87875	120	
318.85414	78	
318.88573	122	
319.84169	68	
319.91835	64	
320.86757	70	
322.73789	70	
323.24289	66	
324.04277	72	
324.11817	78	
324.32588	66	
324.38589	70	
325.06039	66	
326.28160	74	
327.80339	66	
328.36954	90	
END IONS

###FS:    #m/z: 340.94046 #charge 1+
###MS: 102
###MSMS: 104
BEGIN IONS
TITLE=Cmpd 77, +MS2(340.9405), 28.0-35.0eV, 2.2min #104
RTINSECONDS=133.259
SCANS=102,104
PEPMASS=340.94046	792774
CHARGE=1+
180.87404	88	
181.88117	76	
192.92883	98	
196.88718	102	
197.95849	138	
198.88255	72	
208.96386	78	
210.93663	120	
211.93500	76	
213.87897	270	1+
213.93966	666	1+
217.88484	108	
217.93393	160	
220.87452	84	
221.89537	72	
222.95000	84	
223.97808	76	
224.97769	182	
227.83689	78	
228.93612	138	
230.89091	276	
231.89002	126	
231.95098	472	1+
232.88880	284	1+
234.40464	74	
234.78771	82	
234.88180	100	
234.92126	100	
237.12839	76	
237.79811	76	
238.88480	86	
239.43495	94	
239.84198	86	
239.88378	82	
239.93316	72	
239.98261	94	
240.24338	82	
240.83541	178	
241.84255	146	
241.89801	72	
242.85786	78	
242.89991	76	
243.83620	272	1+
243.95913	110	
244.85772	102	
244.95714	108	
244.96994	162	
247.93952	92	
248.89660	74	
248.99020	78	
249.90807	74	
249.95962	286	
251.03314	74	
251.07324	108	
251.97001	74	
254.06364	78	
254.91973	76	
254.97109	218	
255.07147	154	
255.14125	80	
256.26228	92	
256.37817	106	
256.85126	270	1+
256.86285	166	
256.88963	88	
256.96164	100	
257.83519	162	
258.84744	280	
258.89719	110	
259.85556	150	
259.95862	430	1+
260.54734	92	
260.83690	314	1+
260.86979	100	
260.89461	94	
260.92834	108	
262.88946	74	
265.02119	138	
266.86945	116	
267.87412	80	
268.84032	138	
269.45236	90	
269.84118	146	
270.79822	76	
270.83477	88	
271.84596	196	1+
272.93439	124	
273.14521	74	
274.03476	76	
274.45568	84	
274.82001	74	
274.90575	146	
275.85691	172	
276.85564	304	
276.88027	118	
277.79981	82	
277.86136	236	
277.94708	82	
277.96590	76	
278.84557	938	1+
280.81094	74	
280.83989	190	
281.05177	180	
281.37654	94	
282.87681	282	1+
283.79784	74	
283.87920	204	1+
284.94506	72	
288.14180	72	
288.85890	72	
289.88120	80	
291.10058	94	
293.88615	150	
294.85060	104	
295.86511	74	
296.16498	88	
296.85425	194	
297.79517	168	1+
297.97317	146	
297.98920	88	
299.87198	142	
300.87742	122	
300.89484	78	
300.93243	80	
301.86290	136	
302.79690	72	
304.92459	74	
305.37277	90	
305.41590	92	
306.03598	76	
306.09186	80	
306.77554	86	
306.81631	76	
307.08514	82	
308.87364	72	
309.86713	80	
309.94080	76	
310.76471	128	
310.86207	80	
310.87704	180	
311.40404	78	
311.88064	84	
311.90703	86	
313.89777	178	1+
320.93841	78	
321.86834	124	
322.16040	138	
326.17275	78	
326.41465	84	
327.89162	110	
328.88478	252	1+
330.18800	84	
330.81518	128	
330.86412	74	
330.88628	140	
331.82063	72	
337.33025	126	
339.16388	76	
339.78324	84	
340.26616	84	
341.92402	82	
342.97839	108	
343.07602	96	
344.94340	76	
346.00488	74	
END IONS

###FS:    #m/z: 507.84458 #charge 1+
###MS: 102
###MSMS: 105
BEGIN IONS
TITLE=Cmpd 78, +MS2(507.8446), 28.2-35.2eV, 2.3min #105
RTINSECONDS=134.031
SCANS=102,105
PEPMASS=507.84458	178596
CHARGE=1+
196.01596	700	1+
214.88466	292	1+
223.97743	128	
227.95385	180	
232.89454	478	1+
234.89434	256	
237.05017	116	
240.07715	294	1+
241.86144	230	1+
248.96891	182	1+
250.90638	176	1+
250.96612	204	1+
251.85243	218	1+
254.09136	158	
254.13189	140	
257.88657	144	
258.87730	170	
272.85187	162	
273.86014	126	
275.99774	298	1+
278.83446	162	
278.86384	118	
279.10441	186	1+
284.88497	260	1+
284.95130	124	1+
285.85650	158	
287.85205	1366	1+
289.82192	224	1+
289.84586	196	
289.88095	242	
290.12719	196	
290.86422	594	1+
293.01163	142	1+
293.81428	128	
293.87381	896	1+
296.80928	118	
296.87922	194	
297.82704	272	1+
300.35028	162	
301.81307	138	
301.85046	380	1+
301.86854	118	
303.86616	804	1+
305.86568	892	1+
307.07847	116	1+
307.86851	1314	1+
307.89123	378	
308.14175	950	1+
308.82791	160	1+
308.87252	1132	1+
309.89095	162	
310.15637	568	1+
310.85113	318	1+
311.49760	118	
311.88043	2070	1+
314.86710	318	
315.80284	164	
315.86923	286	
316.86582	166	
316.87819	222	
317.80825	240	1+
317.87862	118	
317.93354	208	1+
318.85746	202	
318.89147	294	1+
321.11338	206	1+
321.87134	118	
322.86378	660	1+
324.99413	156	
325.85330	146	
325.86574	140	
325.90017	182	
326.81939	344	1+
326.88311	1900	1+
327.82199	200	1+
327.96733	212	1+
328.37327	138	
328.79670	176	1+
328.86100	274	1+
328.87507	140	
329.77190	212	1+
330.16393	200	1+
330.85234	128	
330.87612	238	
331.88769	136	
332.87357	648	1+
333.05004	118	
333.79879	120	
333.83066	292	
335.78227	134	
335.82241	116	
335.83788	130	
335.88551	164	
335.90912	178	1+
336.87557	502	1+
338.39263	142	
339.84331	146	
340.89917	140	
343.83513	180	
344.87192	128	
344.92658	122	
345.78492	144	
345.99128	124	1+
346.86235	140	
346.88849	400	1+
347.78010	528	1+
348.76804	122	
348.84786	218	
348.92157	130	
349.75947	216	
349.81488	404	1+
349.83556	208	
350.76231	284	
350.88078	870	1+
351.91607	182	
353.78824	116	
353.81050	118	
353.85017	196	
355.88929	372	
356.87089	214	1+
357.78808	148	1+
357.84878	128	
358.39714	196	1+
359.75947	128	
359.85174	226	1+
360.71344	136	
362.36765	232	
364.84881	124	
365.78544	528	1+
366.18845	134	
366.83762	222	
367.70688	158	1+
367.76568	252	1+
367.84223	164	
368.82482	132	
368.89342	190	
369.14729	136	
369.78309	188	
369.83490	556	1+
369.89172	116	
370.80516	378	1+
371.18745	116	
372.72011	292	1+
372.78496	402	1+
373.81203	698	1+
373.90136	294	1+
374.81443	480	1+
375.74364	156	
376.02673	126	
377.84616	196	1+
378.36617	136	
378.72868	164	1+
380.84290	232	1+
382.70960	238	1+
382.79422	258	1+
383.79631	160	1+
383.85489	118	
384.82752	158	
384.84982	492	
385.77884	172	
385.80137	116	
385.85303	284	
385.88465	214	
386.83863	146	
387.78484	276	1+
387.84687	734	1+
389.19741	228	
389.92736	134	
390.20177	182	
390.84015	508	
391.72436	168	1+
391.78539	138	
391.84183	302	
392.82712	1302	1+
392.85862	228	1+
394.74685	116	
395.72796	172	1+
398.73014	212	
399.85048	700	1+
400.72044	168	
402.85829	130	
403.74692	324	1+
403.79961	248	1+
403.86884	352	
404.31474	116	
404.86383	872	1+
405.78493	344	1+
407.74068	496	1+
407.86535	878	
408.79955	210	1+
408.85141	782	
409.73675	686	1+
409.85644	508	
410.83538	1160	1+
412.84091	436	1+
413.07103	156	
413.87890	150	
415.87478	304	1+
416.74259	406	1+
416.85526	334	1+
417.83702	152	
418.84110	118	
421.88334	288	
422.38039	142	
422.86506	908	1+
422.89146	144	
423.77406	482	
423.86853	522	1+
424.77647	266	
425.75835	886	1+
426.80830	124	
426.86121	910	1+
427.73818	390	
427.74070	1116	1+
428.79794	318	1+
428.84763	1494	1+
429.70214	380	1+
429.72735	146	
429.80130	244	1+
430.73566	166	
430.84498	192	
431.86751	384	
432.86664	178	
432.90263	266	1+
433.70963	116	
433.85459	498	1+
435.83418	118	
437.82577	134	
441.39022	118	
441.78923	162	
442.26647	154	
443.87943	124	
444.76690	158	
444.87100	1918	1+
445.75193	214	
446.38534	116	
446.79181	126	
447.71721	144	
447.78762	120	
447.86730	118	
448.78351	406	1+
449.87699	522	1+
450.70052	308	1+
450.75206	178	
451.76330	132	
451.86096	138	
457.89878	214	1+
462.88204	562	1+
464.77692	144	1+
465.72094	182	
466.72122	248	1+
467.88733	1016	1+
485.89754	396	
486.89822	194	
487.27330	134	
489.23628	162	
490.71893	128	
493.76596	120	
505.32140	134	1+
509.86181	130	
510.24644	124	
END IONS

###FS:    #m/z: 363.95642 #charge 1+
###MS: 106
###MSMS: 107
BEGIN IONS
TITLE=Cmpd 79, +MS2(363.9564), 28.0-35.0eV, 2.3min #107
RTINSECONDS=137.701
SCANS=106-107
PEPMASS=363.95642	325348
CHARGE=1+
80.30712	100	
86.98795	82	
135.39371	92	
138.55976	88	
140.09460	96	
163.16910	86	
187.93712	102	
189.86608	198	1+
191.86125	568	
192.92727	108	
196.88286	298	1+
197.69946	86	
204.00583	82	
204.93091	84	
206.89040	88	
207.88250	164	
207.94632	184	
208.87325	100	
209.94403	1984	1+
210.88378	438	
212.88026	1822	1+
212.90363	128	
213.96656	216	1+
214.89378	152	
218.91696	82	
221.02196	92	
222.95128	1514	1+
223.97586	104	
224.94854	1658	1+
224.96832	122	
225.88635	94	
226.87380	106	
226.90718	104	
226.94740	9780	1+
226.97142	172	
227.39497	94	
228.89427	692	1+
228.94260	10184	1+
229.04942	102	
229.18309	88	
230.88950	2340	1+
232.88425	134	
233.96134	82	
234.03215	92	
234.09194	84	
234.88290	172	
240.82655	324	1+
240.87738	220	1+
240.93957	384	
240.96233	734	1+
241.94039	1090	1+
242.94262	720	1+
242.95765	1124	1+
243.82903	122	
244.95797	5692	1+
245.94379	128	
246.95315	5292	1+
247.39282	92	
248.80174	358	1+
248.90033	996	1+
250.02778	94	
250.89685	224	
250.94738	142	
250.96906	358	
251.07195	108	
251.91139	124	
252.88867	104	
252.96087	94	
253.90613	240	1+
253.92451	80	
255.41959	98	
255.92003	132	
257.91005	86	
258.84719	284	1+
258.97289	490	
260.96878	614	1+
262.82938	250	1+
263.98069	278	
264.07836	108	
264.11316	92	
265.09400	94	
266.81128	222	
266.85037	218	
267.81073	90	
267.82582	106	
267.97162	604	
268.95873	114	
269.79889	206	1+
269.96879	664	1+
270.09532	82	
270.91084	258	1+
271.85604	94	
272.01802	82	
274.79461	112	
274.87694	88	
275.90197	84	
276.10069	198	1+
276.84841	90	
277.95632	130	
278.44283	100	
278.79546	296	1+
278.84759	518	1+
279.10609	486	1+
279.92252	152	
280.79302	248	
281.89864	150	
282.78931	146	
283.15055	90	
283.78558	406	1+
283.85068	192	
283.98766	260	1+
284.78652	280	1+
284.80384	90	
284.86680	128	
285.83220	166	
285.84339	180	
285.86420	232	1+
286.82225	154	
287.89135	92	
289.79494	86	
290.85782	132	
290.89925	82	
291.00007	84	
291.86768	104	
293.02258	92	
294.12429	132	
295.84230	140	
295.86436	274	1+
295.88036	94	
296.81896	116	
298.80537	466	
299.13143	144	
299.80073	748	1+
300.53400	88	
300.80246	538	1+
301.86504	182	
301.93218	86	
302.85448	686	1+
302.91539	112	
303.83111	122	
304.31581	108	
304.79171	88	
306.90027	94	
306.93519	84	
307.83795	140	
307.87277	274	1+
310.06605	84	
312.12809	82	
312.88417	160	
313.86332	142	
314.45142	82	
315.44697	90	
316.80843	322	1+
316.86447	168	1+
319.43743	80	
321.15035	108	
321.42899	94	
321.80023	118	
321.86780	88	
324.02979	84	
324.81499	114	
324.87459	126	
325.83820	88	
326.82473	84	
326.87203	126	
327.00063	92	
332.05576	152	
334.02327	84	
335.08114	118	
336.83857	136	
336.94267	218	
337.39134	98	
337.84040	88	
337.94730	112	
338.96268	88	
339.82789	154	1+
340.80880	108	
340.88490	84	
340.93951	152	
341.85598	130	
343.14887	92	
344.89341	82	
344.91136	92	
346.89177	138	
347.10908	106	
347.82986	88	
348.80024	128	
348.87738	98	
350.35586	84	
352.90461	96	
357.75747	84	
357.90446	98	
359.84696	84	
362.78959	88	
END IONS

###FS:    #m/z: 507.84478 #charge 1+
###MS: 106
###MSMS: 108
BEGIN IONS
TITLE=Cmpd 80, +MS2(507.8448), 28.2-35.2eV, 2.3min #108
RTINSECONDS=138.474
SCANS=106,108
PEPMASS=507.84478	185260
CHARGE=1+
196.01611	520	
210.03692	158	
214.89043	144	
217.05486	120	
232.89619	368	
234.89181	124	
236.88808	134	
238.06313	220	
240.07608	134	
250.90988	376	1+
250.96819	142	
252.07600	172	
253.88609	166	
254.07437	118	
254.09228	122	
258.87444	122	
260.88290	200	
264.17257	136	
266.16587	326	1+
268.91714	136	
272.80698	252	1+
272.85526	174	
274.85406	328	1+
278.83169	158	
279.85042	230	1+
279.87421	216	1+
280.86828	238	1+
285.85944	256	
285.96880	122	
286.86927	118	
287.85317	1138	1+
288.39685	136	
289.00917	158	
289.87955	128	
289.90665	152	
290.38660	182	
290.88154	302	1+
291.86459	350	1+
293.87210	362	
294.87554	346	
296.85933	222	1+
297.82430	228	1+
298.80662	136	
298.85200	186	
298.96563	178	1+
299.75343	134	
300.86453	254	
301.85026	254	1+
303.86935	802	1+
305.11786	188	1+
305.86209	1762	1+
307.81083	268	1+
307.89045	136	
308.14199	1046	1+
308.87335	1104	1+
310.15629	632	1+
310.38360	134	
311.88378	1990	1+
313.81567	230	1+
314.86454	504	1+
315.88053	124	
316.81380	138	
316.86204	132	
317.87373	140	
318.88227	254	1+
320.38373	238	1+
320.86841	254	1+
323.87318	276	
324.86727	170	
325.82938	258	1+
325.89733	202	
326.05457	106	1+
326.36465	224	1+
326.88430	2246	1+
327.78181	148	
327.83265	140	
328.77001	234	1+
328.87819	410	1+
330.16670	314	
330.87234	184	
332.49770	92	1+
332.88022	466	1+
332.91135	176	
333.79346	348	1+
333.86903	198	
334.81865	388	1+
335.77722	186	1+
335.84486	162	
335.88731	224	1+
337.88126	512	1+
338.00014	272	1+
338.09523	220	1+
338.90513	188	
341.88117	270	1+
342.84405	224	1+
342.86413	146	
347.77261	584	1+
348.17355	162	
348.78682	154	
348.84749	196	
349.75568	928	1+
349.77217	260	
349.82797	204	
349.89728	156	
350.79367	124	
350.83482	156	
350.88823	250	
351.82288	194	
352.00247	120	
353.81303	162	
353.84843	204	
355.79052	134	
355.88375	170	
356.84286	192	1+
357.80949	324	1+
361.84353	120	
362.83544	146	
362.86891	124	
364.07154	198	1+
365.75872	210	
365.78345	514	1+
365.95390	162	
366.18283	320	1+
366.84345	460	1+
367.70226	306	1+
367.76134	132	
367.80841	322	1+
368.82908	118	
368.89999	478	1+
369.83629	426	
369.90345	322	1+
370.80327	238	
371.80000	308	
372.03837	126	
372.78144	420	1+
374.81349	122	
376.81073	120	
377.76582	136	
379.82723	132	
380.71392	282	1+
381.83993	448	1+
382.71892	158	
382.75995	148	1+
382.79797	150	
383.71198	124	
383.79751	238	
383.83425	178	
384.85074	838	1+
385.77775	368	
385.83561	552	1+
386.79771	124	
387.79058	344	1+
388.79296	256	1+
388.85300	142	
389.20338	328	1+
389.83654	896	1+
390.78310	306	1+
390.93931	132	
391.72597	122	
391.74158	150	
391.76189	130	
391.90829	200	1+
392.82724	1038	1+
393.79851	128	
393.86028	166	
393.97494	116	1+
395.77976	260	1+
395.87343	118	
398.84350	572	1+
399.72836	202	
399.81395	296	1+
399.84744	490	1+
401.05759	122	
402.85477	118	
403.76020	130	
403.80377	146	
403.87031	172	
404.86762	160	
405.76380	576	1+
405.86187	266	
406.86589	174	
407.74259	402	1+
407.86569	650	
408.85245	936	1+
409.74445	428	1+
409.77805	136	
409.87200	294	
410.68785	124	
410.83631	1690	1+
410.87441	184	
411.80954	270	1+
412.72520	126	
412.86775	286	1+
413.07470	192	
413.87020	214	1+
417.86986	132	
418.10372	136	
418.74677	198	
418.86905	122	
420.87763	164	
422.76434	534	1+
422.86491	864	1+
422.90153	120	
423.78170	192	
423.86698	556	1+
425.72665	120	
425.75364	452	
425.87889	132	
426.75677	302	
426.85940	960	1+
427.70459	196	1+
427.74420	826	1+
428.08503	160	1+
428.73476	680	1+
428.84638	1522	1+
429.69829	186	1+
430.84479	148	
431.86500	326	
432.75961	126	
432.86843	238	
433.85089	406	1+
433.92390	122	
434.85350	236	1+
434.88627	148	
437.76705	162	
439.89499	264	
440.89105	136	
441.86546	124	
442.87720	138	
443.76106	146	
444.76079	548	1+
444.87025	1670	1+
445.73861	418	1+
447.71108	524	1+
447.82219	128	
448.74821	192	
448.78197	150	
449.76631	138	
449.87274	134	
450.74515	146	
450.76867	118	
450.87958	148	
451.75190	248	1+
451.87197	226	
456.74884	206	
457.90131	446	1+
458.90303	290	1+
462.88187	688	1+
464.88604	240	
465.89694	128	
467.70564	128	
467.88692	690	1+
468.71033	206	1+
483.72107	126	
485.89865	584	1+
508.91312	162	1+
509.86007	298	1+
END IONS

###FS:    #m/z: 336.94536 #charge 1+
###MS: 106
###MSMS: 109
BEGIN IONS
TITLE=Cmpd 81, +MS2(336.9454), 28.0-35.0eV, 2.4min #109
RTINSECONDS=139.245
SCANS=106,109
PEPMASS=336.94536	47244
CHARGE=1+
114.26471	108	
176.85884	84	
197.96069	82	
205.94649	86	
207.04409	78	
207.97616	80	
208.84833	84	
209.92871	94	
209.94826	96	
211.94330	1798	1+
212.88006	510	1+
213.93936	652	1+
215.93464	78	
217.38954	86	
217.88127	160	
217.93277	104	
218.93683	88	
219.83323	80	
221.39617	84	
222.42049	78	
223.35158	78	
223.38652	76	
223.88236	86	
229.95546	2044	1+
230.84555	82	
230.88660	1014	1+
231.91221	84	
231.94986	394	
232.82889	178	
232.95215	242	
233.81700	102	
233.83453	84	
233.94707	144	
234.90007	82	
236.08192	84	
236.88271	100	
236.90822	184	
238.84399	84	
238.88951	118	
239.78876	76	
239.84086	100	
239.86677	106	
240.83314	242	
241.36540	90	
241.84628	134	
242.06631	72	
243.43988	94	
244.95804	102	
245.14383	76	
246.43791	98	
246.97612	116	
247.96512	802	
248.90039	238	1+
248.98083	90	
249.82717	432	1+
249.86313	72	
250.94758	88	
250.97015	106	
251.07409	276	1+
251.95510	132	
252.03904	80	
252.94056	124	
252.96962	1416	1+
253.90292	80	
254.81033	84	
254.90556	72	
254.91669	100	
254.96784	354	1+
255.07077	140	
255.86202	118	
255.88871	204	1+
256.77970	72	
256.91246	106	
257.93792	92	
258.83442	138	
258.86128	144	
259.85192	446	1+
259.95816	72	
260.80063	126	
261.83122	206	
261.98239	80	
262.83155	168	
262.85590	76	
263.84252	104	
264.90617	96	
265.88018	92	
267.53869	86	
267.80408	80	
267.83823	190	
267.97296	74	
268.83787	106	
268.85156	150	
269.37634	74	
269.83895	288	
269.89386	98	
271.91528	112	
272.84271	72	
273.43758	92	
274.85502	90	
275.84198	134	
275.85853	128	
276.85813	836	1+
276.87000	200	
277.02886	80	
277.07810	74	
277.83555	128	
277.86361	582	1+
277.92475	144	
277.97390	82	
278.83580	780	1+
278.89318	86	
279.10209	158	
279.39630	172	
280.86813	166	1+
281.05094	100	
283.85164	84	
284.32360	78	
285.06497	76	
285.85257	114	
285.93455	86	
286.84994	608	1+
288.36263	74	
289.85742	80	
290.86229	364	1+
291.86458	284	1+
292.85489	204	1+
292.89038	110	
293.10745	292	
293.84933	86	
294.35884	80	
294.96822	82	
295.84915	142	
295.99187	72	
297.88785	132	
298.07410	100	
298.83215	112	
298.85058	78	
298.87590	200	1+
301.87914	94	
302.42112	76	
304.80967	72	
304.85783	186	1+
307.35859	102	
307.79578	116	
308.86552	78	
309.86317	132	
310.85486	220	1+
310.87542	74	
312.40856	72	
313.82114	126	
313.87286	126	
314.86099	80	
314.87954	180	1+
318.88068	116	
319.41136	72	
319.79521	90	
320.83031	72	
321.28366	74	
322.13149	74	
322.43788	88	
323.58990	94	
323.91457	104	
325.45696	92	
327.91371	94	
329.01762	72	
330.81729	94	
332.02224	76	
332.81239	82	
335.85244	72	
335.89895	72	
336.22058	78	
337.24926	98	
338.75921	76	
340.37932	102	
END IONS

###FS:    #m/z: 363.95636 #charge 1+
###MS: 110
###MSMS: 111
BEGIN IONS
TITLE=Cmpd 82, +MS2(363.9564), 28.0-35.0eV, 2.4min #111
RTINSECONDS=142.91
SCANS=110-111
PEPMASS=363.95636	334694
CHARGE=1+
47.62309	84	
101.50357	94	
134.28029	86	
148.62992	80	
176.95208	100	
179.95028	150	
188.95509	86	
189.86343	340	
190.86339	168	
191.86052	228	
193.89704	126	
193.93150	82	
196.88437	232	1+
203.01073	90	
204.02666	80	
207.40638	166	
208.05226	80	
208.89491	84	
209.94372	1298	
210.88542	300	1+
211.94542	142	
212.87977	1568	1+
212.89893	126	
212.91228	246	1+
214.41440	118	
214.89577	272	
219.95721	82	
220.89987	320	1+
222.88764	82	
222.95216	1300	1+
224.88817	262	1+
224.94819	1384	1+
224.97737	218	
225.89181	186	1+
225.96357	220	
225.99310	84	
226.94685	8628	1+
227.05009	166	1+
227.10427	104	
227.93318	98	
228.87048	102	
228.89493	276	
228.94216	9726	1+
228.98809	88	
229.96259	92	
230.88973	2484	1+
230.96206	80	
231.06902	108	1+
232.88334	102	
232.92661	194	1+
234.00735	82	
234.12728	84	
234.42546	154	
234.50712	80	
234.87989	130	
236.52377	104	
236.85626	88	
238.42900	82	
238.89376	92	
239.91611	98	
240.82027	192	
240.93964	372	
240.96310	726	1+
241.91064	100	
241.94233	264	
242.94268	462	
242.96030	940	
244.81670	136	
244.95741	3880	1+
245.94043	186	
246.90193	220	
246.95276	5298	1+
248.40589	92	
248.89853	642	1+
249.07284	90	
250.97205	288	1+
251.07131	84	
253.90718	354	1+
254.09480	84	
258.82998	82	
258.97548	262	1+
259.89401	88	
260.96837	814	1+
261.83225	170	
262.83912	122	
263.97770	132	
264.81625	170	
264.96104	86	
265.09105	230	1+
265.90663	100	
266.52533	116	
266.81694	234	1+
267.97395	722	1+
268.17392	92	
268.80727	146	
268.84767	148	
269.84668	224	1+
269.87922	112	
269.96815	368	
270.82748	116	
270.95191	94	
270.96937	184	
271.91378	168	
272.88694	92	
272.90965	90	
274.86013	84	
275.92417	98	
276.84599	188	
277.91195	140	
278.11703	142	
278.42229	88	
278.79549	156	
278.81806	92	
278.84447	258	
279.08546	122	
279.79007	456	1+
279.93402	96	
280.79285	372	1+
280.84219	96	
280.92244	198	
281.83402	114	
281.88849	110	
282.88488	136	
283.07023	90	
283.84911	374	1+
283.87032	80	
284.79283	136	
285.41552	84	
285.79709	98	
285.84572	374	
288.87578	84	
289.91580	84	
291.80849	206	1+
291.86650	116	
292.44199	116	
294.43471	80	
294.92572	92	
295.37079	92	
296.80947	248	1+
296.85331	136	
298.80203	820	1+
299.88628	82	
300.48290	82	
301.79450	138	
301.84723	152	
301.86068	134	
302.86891	92	
303.80874	134	
303.85802	314	
304.33708	86	
305.83425	120	
306.08017	144	
306.84560	110	
306.86784	100	
308.31091	120	
309.13707	86	
309.41802	98	
311.07235	84	
311.88082	82	
312.84446	90	
312.86836	88	
314.36855	86	
315.01752	82	
316.81107	176	1+
316.99728	84	
320.08535	84	
320.80357	92	
321.81749	360	1+
322.87689	114	
322.92943	198	
326.87094	186	
334.80934	82	
336.94092	198	1+
339.82365	190	
340.94363	96	
341.93961	96	
346.05929	84	
350.40395	92	
351.10719	80	
351.91546	80	
354.92110	82	
355.72892	82	
356.81303	92	
361.23642	86	
361.41632	86	
368.36108	86	
END IONS

###FS:    #m/z: 336.94559 #charge 1+
###MS: 110
###MSMS: 112
BEGIN IONS
TITLE=Cmpd 83, +MS2(336.9456), 28.0-35.0eV, 2.4min #112
RTINSECONDS=143.682
SCANS=110,112
PEPMASS=336.94559	46838
CHARGE=1+
162.35192	82	
201.43046	74	
203.93569	80	
205.96277	80	
206.00311	76	
206.04336	92	
211.94423	1410	1+
212.87977	420	1+
212.90109	82	
213.93785	1068	1+
214.88541	198	1+
216.38782	86	
218.89477	84	
219.10006	76	
219.88565	76	
220.99795	94	
221.93191	80	
222.90616	80	
222.97521	228	1+
224.83684	76	
225.94849	82	
227.94826	132	
229.91000	90	
229.95522	1696	1+
230.57909	96	
230.88888	866	1+
231.54588	96	
231.95015	804	1+
232.40592	92	
232.82745	140	
232.89197	468	1+
233.94928	132	
234.18979	86	
235.87060	78	
236.04433	80	
237.06033	100	
239.05702	108	
240.84005	410	1+
241.10053	96	
241.84275	344	1+
243.67356	82	
247.39082	72	
247.96383	400	1+
248.85482	76	
248.88096	98	
248.89983	354	
249.83403	80	
249.96359	350	1+
250.56051	116	
250.90092	82	
250.95285	146	
251.83783	402	
251.90538	70	
252.02467	70	
252.07997	284	1+
252.84038	252	
252.93752	78	
252.97177	562	1+
253.08495	164	1+
253.90599	158	
254.38060	96	
254.94314	86	
254.97000	604	1+
255.07567	246	1+
256.81686	72	
256.84856	80	
256.87265	74	
256.89243	138	
256.91132	112	
258.84712	208	1+
259.95788	124	
260.93211	74	
261.47978	78	
261.87532	118	
262.07163	88	
262.82970	70	
262.87107	70	
263.08454	72	
264.11343	84	
265.03395	94	
265.08197	70	
266.25695	74	
266.42116	120	
267.83318	82	
267.84113	88	
268.04488	88	
268.84226	316	
269.05507	94	
269.79885	78	
269.84062	446	1+
270.85679	74	
270.97630	70	
272.87506	164	1+
272.97244	92	
273.90193	100	
273.97999	72	
274.93797	80	
275.41655	70	
275.87038	168	
276.16686	72	
276.85270	576	1+
276.87434	72	
277.83620	86	
277.86811	220	
277.96282	84	
278.83825	296	
279.10312	76	
279.83182	206	
280.93997	78	
281.05298	70	
281.82139	74	
283.78660	132	
285.85423	128	
286.85277	812	1+
287.84823	142	
288.86142	132	
288.88897	124	
289.85381	70	
289.88338	108	
291.27654	100	
291.85787	150	
292.86084	122	
293.37179	82	
294.00217	110	
294.13171	72	
294.52159	104	
294.85317	74	
294.87123	122	
294.99774	76	
295.97067	88	
296.14577	80	
296.81113	98	
296.85009	132	
298.21205	78	
299.89906	152	1+
300.87696	124	
301.85529	76	
303.03613	80	
303.84904	84	
304.44868	72	
304.87062	84	
305.80440	76	
305.91136	70	
305.99298	72	
306.18647	92	
307.80010	74	
309.86380	164	
309.95176	72	
310.83973	78	
310.86584	114	
313.79210	70	
314.42972	86	
314.99159	84	
315.85097	80	
316.08855	86	
318.84079	72	
319.88063	94	
320.86987	92	
321.02830	70	
322.81821	70	
323.39881	136	
324.89533	130	
329.89130	76	
331.87995	130	
332.81462	72	
332.88469	112	
334.07532	76	
334.39161	72	
336.10423	80	
336.89507	84	
337.26018	98	
338.81574	72	
339.95130	74	
340.79381	76	
END IONS

###FS:    #m/z: 359.96087 #charge 1+
###MS: 110
###MSMS: 113
BEGIN IONS
TITLE=Cmpd 84, +MS2(359.9609), 28.0-35.0eV, 2.4min #113
RTINSECONDS=144.455
SCANS=110,113
PEPMASS=359.96087	34542
CHARGE=1+
104.00423	86	
187.93714	94	
201.87518	86	
203.05801	88	
205.95011	88	
207.10271	84	
209.94311	510	1+
213.89672	80	
218.92583	100	
220.05015	82	
220.43799	88	
220.95509	114	
222.95292	106	
223.97789	84	
224.89124	138	
224.95052	424	1+
226.94736	2956	1+
226.97204	280	
227.90182	78	
228.90203	84	
228.94290	2098	1+
233.05438	76	
233.40393	94	
233.88374	76	
234.92988	140	
235.41263	88	
237.12848	96	
240.88681	78	
240.93911	374	1+
240.96366	270	
241.41264	90	
241.79227	108	
241.89805	144	
241.91290	96	
242.66840	98	
242.96342	260	
243.05302	80	
243.51650	94	
243.86329	92	
244.95847	1226	1+
245.37481	78	
245.60772	96	
245.94388	96	
246.58800	100	
246.82343	86	
246.95326	2318	1+
248.03057	84	
249.80709	102	
249.88097	144	
250.95144	196	
251.03690	84	
252.87327	138	
252.95399	506	
253.09351	78	
253.13313	170	
255.06254	96	
256.87177	88	
258.44114	100	
258.84423	150	
258.85830	86	
260.86736	130	
260.96872	364	1+
261.94666	92	
262.82381	154	
263.07672	86	
263.43144	84	
264.92193	76	
265.50002	78	
265.83820	86	
265.97527	150	
266.81469	166	1+
266.83231	94	
266.88624	82	
267.91836	80	
267.97345	226	
268.80303	76	
268.84912	136	
268.95150	128	
269.43578	82	
269.97206	176	
270.97322	242	1+
271.85089	96	
273.84369	80	
273.90967	146	
273.96591	110	
274.81164	202	1+
276.85176	90	
277.60528	80	
277.81417	130	
278.79661	136	
278.84475	228	
278.87825	100	
278.98829	106	
279.00252	78	
279.10539	266	1+
279.89341	84	
280.79510	416	1+
280.83073	242	1+
281.09637	94	
282.80144	134	
283.19003	84	
283.89286	84	
284.88250	84	
285.87818	96	
287.43524	80	
287.86846	76	
287.91855	84	
288.92353	100	
289.08521	88	
289.86558	88	
289.89508	92	
291.13825	84	
291.79538	252	1+
291.85872	318	1+
291.92223	100	
291.97744	146	
294.01568	84	
294.86074	130	
294.91135	102	
298.44711	80	
298.80375	506	1+
298.85187	134	
298.91361	82	
299.85719	140	
300.80206	112	
301.03458	144	
301.07516	98	
301.09439	86	
302.49976	92	
302.68586	100	
302.87782	76	
303.94058	78	
304.66086	82	
307.13167	140	
308.80570	88	
310.41345	110	
310.76514	82	
311.06141	84	
311.08539	84	
311.12646	84	
314.82688	144	
316.81247	222	
316.85011	150	
317.13972	78	
318.23144	86	
319.82385	92	
321.12295	78	
321.82394	130	
322.82073	90	
323.01294	126	
323.81418	86	
324.99191	76	
326.89173	78	
331.72914	82	
336.08413	78	
336.94089	250	1+
339.75443	78	
340.94274	98	
341.75294	112	
342.20758	92	
349.74226	82	
351.76697	108	
355.73596	78	
355.87477	116	
356.76963	108	
358.19517	78	
358.77328	86	
362.92098	76	
END IONS

###FS:    #m/z: 322.92998 #charge 1+
###MS: 114
###MSMS: 115
BEGIN IONS
TITLE=Cmpd 85, +MS2(322.9300), 28.0-35.0eV, 2.5min #115
RTINSECONDS=148.117
SCANS=114-115
PEPMASS=322.92998	1937466
CHARGE=1+
184.98275	68	
186.41007	100	
187.43935	74	
192.89991	80	
195.04614	68	
196.09524	84	
198.07602	68	
201.04455	268	
202.08095	66	
204.05658	82	
205.94669	80	
207.97792	78	
209.94074	72	
212.89781	68	
213.89505	186	1+
213.93007	72	
214.82825	74	
215.92390	76	
217.53604	92	
217.86096	266	1+
219.93862	76	
221.94096	74	
223.95782	234	
224.04627	68	
225.86003	70	
227.93309	88	
227.95547	82	
228.61260	84	
228.84547	102	
228.90778	78	
228.92810	66	
230.89033	72	
230.99330	86	
232.89517	154	
234.06360	68	
234.87863	124	
235.03982	80	
235.88907	120	
236.43313	82	
238.15038	74	
238.88509	136	
239.07561	154	
239.78305	84	
239.88602	172	1+
240.78602	82	
240.86388	68	
240.94109	1138	
240.95929	144	
241.93953	3574	1+
242.08715	74	
242.82015	244	
242.94155	2508	1+
243.88651	264	1+
244.83454	72	
244.93879	570	1+
245.82507	74	
246.97546	356	
247.85279	70	
249.03742	66	
250.84554	110	
251.07226	138	
252.05747	78	
252.40449	102	
252.47310	72	
253.98124	94	
255.83984	72	
255.91832	70	
255.98907	70	
256.83828	78	
257.26566	94	
258.83198	266	
258.89705	80	
260.79917	64	
261.83539	212	1+
262.13733	64	
262.88561	70	
263.09829	66	
264.86215	88	
265.08979	68	
266.85012	70	
266.86703	82	
267.84276	106	
267.89852	68	
268.84357	150	
270.81033	80	
271.79755	66	
271.81743	90	
272.85702	82	
272.87547	84	
273.79484	84	
274.47413	92	
275.81275	76	
276.82033	80	
276.85385	150	
277.80799	74	
277.93114	72	
277.95547	74	
278.65020	72	
278.90859	68	
279.09173	1164	1+
280.81288	144	
281.19097	72	
281.85371	212	1+
282.28155	72	
282.83532	74	
283.06965	92	
283.87408	78	
283.92382	74	
284.29408	362	
284.87287	128	
285.02223	78	
286.30198	88	
286.78826	82	
286.82791	68	
287.87916	76	
288.89646	72	
289.07195	94	
289.88492	64	
290.80422	150	
291.83842	62	
291.88756	236	1+
292.90925	76	
293.85109	78	
293.87091	72	
295.11145	78	
296.86074	82	
298.78907	82	
299.78473	114	
300.90880	86	
303.16232	96	
306.02552	66	
306.19529	68	
306.88956	72	
307.88168	194	
308.37142	94	
308.87796	164	
309.79826	70	
310.82489	94	
311.86129	76	
312.80512	66	
313.85738	70	
313.88730	72	
314.81709	70	
315.17015	88	
315.82277	164	
315.84663	104	
319.81952	112	
319.93400	70	
320.05029	70	
320.80646	78	
320.82593	68	
320.88672	140	
321.89150	100	
321.98180	68	
322.75149	66	
323.20602	66	
323.83511	84	
324.89277	78	
325.04082	88	
326.75225	64	
326.87785	138	
END IONS

###FS:    #m/z: 340.94055 #charge 1+
###MS: 114
###MSMS: 116
BEGIN IONS
TITLE=Cmpd 86, +MS2(340.9406), 28.0-35.0eV, 2.5min #116
RTINSECONDS=148.888
SCANS=114,116
PEPMASS=340.94055	749242
CHARGE=1+
99.15204	82	
192.92775	116	
195.92677	90	
198.88063	74	
201.81222	78	
201.92734	86	
202.86733	68	
202.87990	70	
206.86736	76	
207.98120	68	
208.92825	80	
208.95556	130	
210.93714	248	
212.87798	266	1+
212.89279	126	
213.93913	718	1+
214.43218	92	
215.93749	196	
217.88229	148	
219.90254	86	
223.89163	130	
223.95662	78	
224.83285	118	
226.04076	80	
226.94996	86	
227.83443	116	
227.96284	70	
228.89475	92	
228.94230	198	
229.89881	88	
229.94181	116	
229.95792	72	
230.51761	78	
230.90102	156	
231.94833	532	1+
234.84587	92	
236.92631	68	
237.06982	100	
237.90501	80	
238.85065	236	1+
238.90349	102	
239.45814	78	
240.23080	198	
240.83676	496	1+
241.12735	76	
241.23030	76	
241.84952	194	
242.79073	68	
242.91607	70	
243.83765	178	1+
244.95578	68	
245.94840	80	
247.97862	84	
248.10230	74	
248.85517	100	
249.90896	124	
249.95934	158	
250.83463	94	
250.95347	254	1+
251.88295	118	
252.84009	76	
253.89128	98	
254.00467	68	
254.90539	114	
254.96442	334	
255.83608	70	
255.90075	88	
256.25823	94	
256.89575	96	
257.01165	72	
257.93372	82	
258.81405	74	
258.84529	662	1+
259.08894	86	
259.86569	158	1+
259.91142	86	
259.96133	72	
260.83407	624	
260.95019	70	
261.12270	88	
261.84944	296	
262.96730	82	
263.38359	86	
264.90227	124	
265.85822	76	
265.92026	80	
266.82411	72	
266.85015	70	
266.87334	128	
267.84193	532	1+
268.84233	586	1+
268.90395	76	
268.95831	70	
270.40448	80	
271.14789	76	
271.36038	80	
271.89069	76	
272.84490	254	1+
272.93371	94	
274.09171	106	
274.89916	148	
276.85721	742	1+
278.38952	72	
278.84547	658	1+
280.01753	102	
280.85167	340	1+
280.85502	90	
282.82974	90	
283.22490	96	
284.05412	72	
284.45160	74	
284.79948	86	
285.02972	76	
285.85658	110	
286.80928	72	
286.85838	74	
287.91446	82	
288.83904	192	1+
289.78407	70	
290.85974	80	
292.86795	204	1+
295.87194	114	
296.08880	84	
296.85087	180	
296.88739	114	
296.97925	82	
297.79209	76	
297.81980	130	
297.85704	96	
297.87646	72	
297.90533	86	
298.33939	70	
298.88958	68	
301.85953	162	
301.88221	70	
301.95986	80	
302.87266	198	
302.91646	70	
302.94775	78	
305.84701	90	
306.88953	190	1+
307.80248	82	
308.01113	88	
308.17052	84	
309.29898	90	
310.89267	82	
311.75469	70	
311.83333	70	
312.85523	68	
313.16561	76	
314.82582	78	
314.89804	82	
315.11356	78	
316.37901	100	
317.40213	76	
318.83442	100	
323.28517	76	
323.91903	76	
324.78874	86	
325.89577	92	
327.04700	72	
327.07805	72	
329.88228	84	
330.81524	178	
331.17473	88	
332.89757	86	
339.30418	76	
343.91079	76	
END IONS

###FS:    #m/z: 363.95651 #charge 1+
###MS: 114
###MSMS: 117
BEGIN IONS
TITLE=Cmpd 87, +MS2(363.9565), 28.0-35.0eV, 2.5min #117
RTINSECONDS=149.661
SCANS=114,117
PEPMASS=363.95651	304320
CHARGE=1+
147.57186	102	
178.02190	86	
182.57755	82	
187.93211	92	
189.86012	226	
191.85949	174	
195.11153	84	
196.88200	88	
196.97492	78	
200.94829	158	
207.87810	130	
209.94514	600	1+
210.88644	132	
212.87880	820	1+
220.88133	84	
222.95145	402	1+
223.88253	216	1+
224.94848	806	1+
224.97051	158	
226.94768	5068	1+
227.83504	78	
227.93290	382	
228.85617	114	
228.89926	114	
228.94246	4732	1+
229.96455	90	
230.82577	150	1+
230.84970	128	
230.88893	1152	1+
231.92126	84	
234.87864	96	
235.90642	100	
236.85256	92	
237.05607	186	1+
240.81989	118	
240.94001	216	
240.96219	212	
241.06242	80	
241.94188	296	
242.94266	528	
242.95814	388	1+
243.82032	116	
243.93977	314	
244.04381	118	
244.95755	3744	
245.95625	116	
246.90635	78	
246.95279	2096	1+
246.97420	148	
247.33691	80	
247.38908	92	
248.28774	84	
248.90012	710	1+
249.79580	200	1+
250.89870	200	
250.94911	190	
251.90935	78	
252.85293	184	1+
253.06559	78	
253.08592	78	
253.83612	82	
253.90741	130	
256.10900	84	
258.83486	116	
259.85790	100	
260.83286	162	
260.96759	194	1+
262.83383	138	
262.84945	152	
263.81012	78	
263.82988	80	
263.88189	172	
264.81723	86	
265.08650	194	1+
265.97871	130	
266.81538	264	
267.90039	80	
267.97570	616	
268.80490	104	
268.95503	128	
269.96858	820	1+
273.03351	76	
274.06328	82	
274.35602	88	
274.81780	82	
276.87217	84	
278.09216	90	
278.79669	266	1+
278.84050	128	
278.93465	92	
278.95332	80	
279.10810	272	1+
280.47487	82	
280.79437	190	
280.83521	134	
280.87191	80	
281.78992	480	1+
281.91507	94	
282.79237	344	1+
282.86160	96	
282.90490	106	
283.05979	78	
283.83219	116	
283.85256	146	
283.96324	92	
284.85809	78	
284.94799	134	
285.81080	120	
285.84642	334	1+
286.94941	90	
286.99411	84	
288.91544	90	
290.78444	136	
290.80426	108	
291.12061	142	
291.78358	80	
292.43429	96	
292.86071	86	
294.85126	110	
295.11782	100	
295.92231	76	
297.11593	90	
297.43620	84	
297.80203	588	1+
298.80431	500	1+
298.99052	80	
300.47666	94	
300.80631	176	
300.84279	86	
301.44991	100	
303.85528	382	1+
303.87677	100	
304.38421	94	
304.44873	86	
306.92154	86	
307.58887	84	
307.61484	90	
311.12761	172	
311.38442	78	
311.88280	80	
311.90223	96	
314.94771	100	
315.87903	80	
316.81015	392	1+
318.10707	92	
319.25332	80	
319.93817	86	
320.88299	82	
320.96584	98	
321.83847	86	
321.86590	130	
322.92758	78	
326.45439	108	
326.87627	138	
328.88627	82	
328.93963	90	
331.94177	96	
333.89532	86	
334.76449	80	
335.13066	102	
336.94122	134	
338.59001	92	
339.40397	124	
341.85350	84	
342.83277	106	
343.96374	84	
344.18029	76	
347.77647	152	
349.22348	76	
349.76759	104	
351.11221	80	
352.83989	82	
353.31770	84	
353.84357	86	
354.58371	88	
362.77946	80	
365.81338	80	
END IONS

###FS:    #m/z: 322.92999 #charge 1+
###MS: 118
###MSMS: 119
BEGIN IONS
TITLE=Cmpd 88, +MS2(322.9300), 28.0-35.0eV, 2.6min #119
RTINSECONDS=153.332
SCANS=118-119
PEPMASS=322.92999	2046414
CHARGE=1+
50.25397	78	
93.36039	92	
184.94290	76	
189.12730	74	
189.91875	72	
190.93855	72	
195.00828	68	
200.83323	76	
201.04584	140	
201.11365	110	
203.88298	92	
205.95075	142	
209.94521	244	
213.12521	68	
218.88661	82	
220.45243	84	
221.90058	74	
222.87122	92	
223.95904	220	
224.04663	94	
225.03029	70	
226.03165	64	
227.93141	86	
230.58278	92	
230.82886	78	
230.84754	68	
231.84498	100	
232.98680	82	
233.95300	66	
234.04301	106	
235.11541	64	
235.81968	72	
235.88398	74	
235.94974	68	
236.82208	86	
237.06645	72	
237.92667	76	
238.82788	78	
238.88652	68	
239.03049	64	
239.04938	78	
239.08170	200	
239.89609	66	
240.13299	78	
240.82581	68	
240.94124	1064	
241.89807	110	
241.93962	2508	1+
242.81787	120	
242.87739	142	1+
242.94182	1828	1+
243.01675	86	
243.82689	92	
244.82019	182	
244.93979	618	
246.89660	100	
246.97828	146	
247.85264	66	
248.04779	72	
248.85053	66	
248.90144	68	
249.03714	88	
249.91559	88	
250.08068	70	
251.97353	66	
252.79469	68	
252.90030	92	
252.96793	130	
253.07985	66	
253.83855	72	
254.02038	74	
254.15948	84	
256.05785	66	
256.89337	94	
258.83617	154	
260.84335	164	
261.83685	86	
261.88976	78	
262.83734	180	1+
262.95944	68	
265.14996	78	
266.86778	128	
267.14107	68	
267.80164	68	
268.95467	78	
269.44005	80	
271.83786	82	
272.99092	84	
273.79672	128	
273.84562	68	
273.98181	66	
274.44325	82	
274.90739	72	
275.86215	66	
275.91579	90	
276.84223	92	
277.83379	198	1+
278.41640	84	
279.01501	76	
279.09011	1292	1+
280.60459	74	
280.80321	72	
280.82678	70	
281.83596	66	
281.86771	70	
282.85900	270	1+
283.03108	90	
283.18180	64	
283.28493	80	
283.78718	66	
284.00048	78	
284.20957	78	
284.29287	722	1+
284.31319	84	
284.88035	72	
285.20571	72	
286.87382	64	
290.04014	84	
290.80103	64	
290.85744	74	
291.80143	144	
292.80196	64	
293.80708	102	
293.85050	302	1+
294.07036	72	
294.81404	74	
297.94261	82	
298.81039	64	
298.85088	216	1+
299.82371	68	
299.92988	72	
304.03557	66	
304.80869	68	
304.87085	70	
304.92423	80	
305.08961	66	
305.88218	288	1+
305.89653	76	
305.96276	74	
306.85929	94	
307.80788	100	
308.79010	64	
308.89975	64	
308.92365	84	
310.83003	66	
310.87391	116	
310.91431	88	
311.17838	88	
313.10935	84	
313.80271	72	
313.91604	92	
314.13311	66	
316.75933	72	
319.84595	88	
319.89405	78	
321.82968	72	
322.78647	70	
324.88453	130	
325.90304	70	
326.93367	80	
327.71384	66	
END IONS

###FS:    #m/z: 340.94050 #charge 1+
###MS: 118
###MSMS: 120
BEGIN IONS
TITLE=Cmpd 89, +MS2(340.9405), 28.0-35.0eV, 2.6min #120
RTINSECONDS=154.104
SCANS=118,120
PEPMASS=340.94050	802882
CHARGE=1+
171.02111	74	
182.86446	72	
192.93117	104	
194.05439	102	
197.92072	74	
198.89606	76	
208.88734	154	
208.96864	80	
210.93655	258	1+
213.88046	116	
213.89841	90	
213.93743	486	
215.85517	72	
215.88927	350	
216.42921	88	
217.85874	84	
218.90382	108	
218.99657	106	
219.88418	84	
221.94093	70	
224.97490	144	
225.41735	74	
225.85251	76	
225.90201	78	
225.96516	80	
226.97057	146	
228.84251	82	
228.91234	80	
230.88929	166	
231.76056	114	
231.89112	216	
231.94931	386	1+
233.09538	92	
233.90288	76	
233.94460	278	1+
235.54098	84	
235.86716	72	
235.89921	80	
238.84002	128	
239.90281	198	
240.52117	104	
241.84508	112	
241.89812	76	
241.91538	110	
241.93629	80	
243.83658	266	
244.95648	72	
245.12471	72	
245.89243	82	
246.91235	72	
246.97651	110	
248.94777	72	
248.99652	84	
249.90394	138	
249.96038	84	
250.96978	80	
253.80151	84	
254.94069	98	
254.96680	396	1+
255.90629	78	
256.26449	86	
256.65550	90	
256.81120	70	
256.90152	122	
256.96421	264	1+
257.87069	70	
258.84530	296	
259.85606	86	
259.95816	374	1+
260.44235	78	
260.83645	204	
260.85063	310	1+
261.91282	72	
261.96554	72	
262.86543	70	
264.86995	72	
264.90392	82	
268.38584	142	
268.84082	184	
268.90056	102	
269.96440	80	
271.16186	70	
271.83845	238	1+
271.92467	70	
272.97631	114	
273.77667	72	
274.86104	126	
274.87994	178	
274.89932	112	
275.82020	72	
276.85582	228	
277.82774	118	
277.85963	210	
277.87852	124	
277.96784	128	
278.84443	628	1+
278.87946	82	
278.90703	142	
278.92586	134	
278.96155	76	
279.92629	72	
279.96744	92	
280.06374	90	
280.84371	84	
281.02022	190	1+
281.89659	74	
283.79359	74	
286.92751	94	
289.09082	92	
289.78833	72	
290.79460	78	
290.83018	74	
292.03962	90	
292.43651	76	
292.81034	78	
292.85864	78	
293.76290	72	
293.89135	72	
294.84753	86	
294.86593	136	
295.87199	74	
295.88671	118	
296.25387	74	
296.89692	80	
296.96945	114	
297.88889	118	
297.97262	96	
298.86341	72	
299.30742	90	
299.86826	130	
300.05527	82	
300.85689	116	
301.87135	124	
302.02833	72	
302.92697	120	
308.01748	86	
309.15247	78	
309.58875	82	
309.81303	96	
310.90630	76	
312.13646	90	
312.88540	72	
313.89094	72	
321.82298	78	
322.13150	78	
324.86469	144	
326.17259	84	
326.96523	74	
328.19609	86	
328.81673	96	
330.81395	126	
334.95991	106	
337.68879	90	
341.08890	78	
342.78286	86	
342.90094	72	
343.79036	70	
344.19113	76	
344.71767	70	
344.86848	74	
END IONS

###FS:    #m/z: 507.84463 #charge 1+
###MS: 118
###MSMS: 121
BEGIN IONS
TITLE=Cmpd 90, +MS2(507.8446), 28.2-35.2eV, 2.6min #121
RTINSECONDS=154.876
SCANS=118,121
PEPMASS=507.84463	171380
CHARGE=1+
196.01770	180	
214.88396	146	
223.97711	198	
229.89166	130	
232.89570	230	1+
238.06015	160	
239.07913	158	1+
250.06192	142	
250.90695	138	
252.07763	122	
254.89736	204	
257.87113	126	
258.87635	166	
265.08482	120	
273.84688	208	1+
276.83177	194	1+
277.97378	162	
278.86483	124	
280.82579	198	1+
285.85360	298	
285.87317	302	1+
285.93912	150	1+
286.92964	294	1+
287.85087	966	1+
290.13073	258	
290.86592	650	1+
291.13544	140	
291.95790	194	1+
292.84134	184	1+
293.87442	468	
294.87280	342	1+
295.81585	270	1+
296.86929	138	
297.57189	126	
297.78703	184	1+
297.87666	144	
298.86400	296	1+
303.86793	540	1+
303.97446	176	1+
305.86237	966	
305.89704	128	
306.11952	162	
306.87655	140	
307.13729	910	1+
307.83933	208	1+
307.86744	1018	1+
307.88923	316	
307.91673	136	
308.14131	750	1+
308.87111	760	1+
309.15580	802	1+
309.34749	264	1+
309.83889	246	1+
309.89223	146	
310.15843	686	1+
310.35031	200	1+
310.92190	228	1+
311.32272	158	
311.88329	1292	1+
312.86469	196	
313.88545	258	1+
314.01901	224	1+
314.81924	178	1+
314.86558	280	
315.76278	128	
315.85608	122	
317.44154	122	
322.85682	170	
323.87538	424	
324.85459	316	
325.82427	318	1+
325.90319	196	
326.29929	144	
326.88305	2108	1+
327.87240	456	1+
328.87624	332	1+
329.81042	166	
329.89861	370	1+
330.16189	350	1+
330.90341	226	1+
332.80606	266	1+
332.87527	370	1+
333.77366	126	
334.77072	140	
335.83474	144	
337.92021	142	1+
337.99131	234	1+
338.87978	122	
340.89967	124	
342.77521	172	1+
343.84025	320	1+
347.77777	270	
348.77723	150	
348.84138	144	
348.89533	128	
349.75483	356	1+
349.82701	126	
350.88673	210	
351.76623	196	
352.89178	326	1+
353.73851	120	
353.85625	240	1+
353.87652	134	
353.89971	196	1+
354.79096	192	1+
355.84096	224	1+
355.89120	208	
356.89999	126	
358.33800	140	
358.75881	276	1+
358.78615	144	
359.84449	204	
363.78366	142	
363.81169	168	
364.78527	130	
365.77997	218	
365.84956	164	
366.18113	140	
366.79447	134	
366.84704	148	
366.90295	120	
367.05514	178	1+
367.76510	648	1+
367.81631	270	1+
367.84061	130	
367.91130	140	
368.89289	120	
369.82984	436	1+
370.80135	188	
370.86147	238	1+
371.08699	104	1+
371.18670	386	1+
371.74733	222	1+
371.80010	196	
372.04556	376	1+
372.72010	204	1+
372.78063	182	
373.77579	256	1+
373.82521	206	
374.75573	204	1+
374.81276	312	1+
376.72962	150	
380.80787	126	
381.84964	244	1+
382.77998	248	1+
383.84831	124	
384.85015	370	
385.79172	138	
385.85323	196	
386.84253	132	
388.74464	118	
388.78454	280	1+
388.85320	194	
389.19941	184	
390.05403	216	1+
390.20187	208	
391.83905	334	
392.07388	132	
392.73613	454	1+
392.82637	638	1+
392.86974	178	
393.77541	144	
393.79775	166	
393.91117	334	1+
394.82777	180	
394.91364	264	1+
395.77518	186	
399.72397	334	1+
399.84808	462	
402.86770	486	1+
403.73675	158	1+
403.80410	142	
403.81937	118	
403.87031	414	1+
404.76101	158	
405.76377	450	
405.79820	186	
405.85449	206	
406.78068	354	1+
406.82847	134	
407.73792	194	
407.86813	662	
408.85237	970	1+
409.72679	300	
410.08201	152	
410.73195	134	
410.77957	118	
410.83766	1778	1+
411.04458	170	
411.85586	142	
412.21679	126	
413.77947	176	
413.86099	138	
415.84832	140	
416.77797	128	
416.88261	162	
417.86142	142	
418.81260	146	
418.84975	268	
421.38525	138	
421.88345	182	
422.86405	408	1+
423.77172	442	
423.86560	264	1+
424.77803	294	
424.82827	248	1+
425.75707	1152	1+
425.86045	980	1+
426.19687	146	1+
426.86252	820	1+
427.73699	916	1+
427.89920	130	
428.84681	2050	1+
428.88817	172	
429.70967	132	
429.75489	206	
431.86476	528	1+
434.85531	126	
435.79639	166	1+
436.71158	130	
442.87822	168	
443.76596	360	1+
444.87113	1886	1+
445.71317	214	1+
445.74728	214	
446.75620	218	
446.89329	246	
447.71191	238	
447.74328	256	1+
448.70181	174	
448.76565	156	
448.89881	128	
449.87575	240	
450.70559	132	
450.74941	140	
450.88191	234	
451.75636	140	
451.86909	140	
452.76072	126	
462.88318	762	1+
463.77870	128	1+
465.71706	162	
465.81725	214	1+
467.88864	820	1+
470.72523	164	
473.71391	196	1+
485.90312	246	
486.89736	124	
489.79939	132	
504.21224	122	
511.79693	118	
END IONS

###FS:    #m/z: 322.93008 #charge 1+
###MS: 122
###MSMS: 123
BEGIN IONS
TITLE=Cmpd 91, +MS2(322.9301), 28.0-35.0eV, 2.7min #123
RTINSECONDS=158.555
SCANS=122-123
PEPMASS=322.93008	1758526
CHARGE=1+
188.43560	98	
190.89607	80	
192.90178	72	
196.88380	80	
198.89422	68	
201.04425	332	1+
203.87971	70	
204.44632	98	
206.86027	78	
207.97440	78	
208.94264	74	
209.94577	108	
211.39548	88	
213.92908	82	
218.88576	72	
219.94591	84	
220.87579	66	
223.96164	180	
225.85429	68	
225.97633	66	
226.89878	78	
227.89618	104	
228.79072	78	
228.84523	146	
228.90772	74	
229.85999	76	
230.83189	162	
230.85427	68	
230.89315	164	
231.84097	88	
231.87304	74	
232.03006	86	
232.83127	68	
233.91538	68	
234.88562	90	
235.88016	164	
236.01986	110	
236.07234	72	
236.39151	92	
236.86554	72	
238.00829	72	
239.03816	84	
239.08388	80	
239.99023	74	
240.01405	84	
240.82238	82	
240.83741	66	
240.93940	1350	
241.86390	88	
241.90208	84	
241.93895	3152	1+
242.94113	2234	1+
242.98028	84	
243.16333	80	
243.81735	332	1+
244.88457	68	
244.93879	654	1+
247.97716	148	
248.85891	68	
249.05456	76	
249.19012	80	
249.92534	76	
251.44346	96	
251.99913	78	
252.07498	68	
253.83288	68	
254.88586	82	
254.90976	78	
256.86788	88	
256.91041	184	
257.79600	106	
258.83562	186	
258.97402	126	
260.82937	328	1+
261.93460	82	
262.04203	72	
262.81605	68	
263.80255	86	
263.85159	80	
263.87791	74	
263.91201	74	
264.07039	132	
265.08189	120	
266.24275	82	
266.85703	130	
266.94041	96	
267.13717	76	
268.80227	82	
269.11785	68	
269.80090	82	
269.85546	88	
270.05926	76	
270.86309	66	
271.89028	86	
271.97745	76	
272.85338	170	
272.93797	68	
273.90480	96	
274.79149	78	
274.85236	70	
274.91572	92	
276.84910	124	
277.79979	76	
278.80163	76	
278.85493	68	
278.91020	72	
279.09146	882	1+
280.57563	82	
280.83622	116	
280.90514	74	
282.27759	114	
283.00995	66	
283.09157	140	
283.49370	82	
283.78778	260	1+
283.80596	92	
283.86260	116	
284.29380	202	
284.41861	72	
284.86615	190	
285.29729	168	
285.88215	70	
287.89337	102	
289.85636	210	1+
289.87799	70	
291.78606	70	
296.40385	86	
299.78517	66	
299.87650	70	
300.80251	72	
300.96650	86	
301.19865	82	
302.90606	74	
303.72718	80	
303.96442	78	
304.26442	80	
306.88300	78	
307.80215	68	
307.89146	102	
308.80083	90	
308.86185	230	1+
310.14010	66	
312.80110	72	
313.11142	88	
314.77157	66	
315.91182	68	
316.79836	70	
318.81242	82	
319.05366	92	
319.18065	70	
320.45013	72	
321.92875	82	
322.23092	66	
322.37176	76	
322.81078	78	
322.89690	72	
324.87889	72	
324.89445	66	
326.84088	66	
327.75580	66	
END IONS

###FS:    #m/z: 340.94049 #charge 1+
###MS: 122
###MSMS: 124
BEGIN IONS
TITLE=Cmpd 92, +MS2(340.9405), 28.0-35.0eV, 2.7min #124
RTINSECONDS=159.327
SCANS=122,124
PEPMASS=340.94049	701516
CHARGE=1+
189.86268	72	
192.92823	98	
205.95038	106	
207.95162	88	
207.97799	72	
208.95471	88	
209.93032	76	
209.94814	82	
210.93762	142	
211.96154	70	
212.87825	88	
213.93990	334	
214.88564	128	
215.88621	408	1+
215.90740	78	
215.93735	134	
215.98686	74	
217.87877	76	
218.93480	86	
221.91153	72	
224.97535	92	
225.83069	70	
225.94681	72	
226.86858	78	
228.94588	166	
231.04178	76	
231.83268	184	
231.88971	72	
231.95260	360	
233.41230	76	
233.88160	76	
233.89873	70	
233.94928	114	
237.79465	74	
237.96846	90	
238.88693	124	
239.88234	90	
239.91998	76	
240.83615	370	1+
240.85009	124	
240.95671	108	
241.86372	94	
243.83402	112	
244.82561	96	
244.95746	72	
245.96772	72	
246.39056	130	
246.97624	150	
248.89495	132	
248.91873	70	
248.97425	72	
248.99467	86	
250.82589	118	
251.87841	94	
253.96163	538	1+
254.90854	84	
254.96588	464	1+
257.79768	78	
257.92172	72	
257.94557	72	
258.80481	78	
258.84616	206	
258.94262	76	
259.85502	332	
260.83759	192	
260.93206	94	
261.03349	78	
261.83862	198	
261.97845	86	
262.83858	138	
262.85531	100	
262.97511	74	
263.00472	90	
263.35571	74	
264.83766	78	
266.87031	138	
266.98258	96	
267.01072	82	
268.78930	96	
268.83960	172	
268.90627	84	
269.91591	74	
270.97135	104	
272.93489	144	
273.81335	78	
273.93522	84	
274.87996	72	
274.90543	78	
275.85950	188	
276.85768	406	
277.86351	292	
278.84544	374	
278.86680	202	
279.85015	216	
279.90689	146	
280.39698	94	
280.94390	72	
281.05055	286	
281.87102	78	
281.89751	72	
282.84051	74	
283.89592	76	
283.91823	72	
287.41452	70	
288.92605	84	
289.79466	110	
290.86328	108	
295.93251	92	
296.85219	132	
296.88188	82	
297.91302	72	
297.97246	86	
298.30705	72	
298.43251	82	
298.61507	84	
299.78503	74	
299.86177	84	
300.31902	82	
301.85943	100	
302.89159	82	
302.94292	128	
303.86299	142	
305.03589	82	
305.80187	76	
306.87237	86	
307.95952	98	
310.88589	192	
311.87761	166	
311.89566	98	
313.96363	78	
314.81732	78	
315.02418	96	
315.89867	92	
316.10830	74	
318.88047	72	
318.90477	92	
324.02289	72	
324.54479	76	
324.75485	102	
327.90034	72	
329.86481	76	
329.90658	106	
331.10087	96	
331.81429	78	
333.59708	84	
334.83155	70	
334.93947	70	
339.75880	86	
339.86306	74	
340.79636	82	
340.85313	126	
343.71098	70	
344.75190	70	
344.79063	76	
END IONS

###FS:    #m/z: 507.84472 #charge 1+
###MS: 122
###MSMS: 125
BEGIN IONS
TITLE=Cmpd 93, +MS2(507.8447), 28.2-35.2eV, 2.7min #125
RTINSECONDS=160.099
SCANS=122,125
PEPMASS=507.84472	156216
CHARGE=1+
196.01617	452	
206.03813	138	
210.03217	194	
224.97507	240	
227.95895	146	
232.89546	216	1+
236.88793	174	
243.00494	120	
250.96986	162	
254.89897	134	
260.86940	154	
261.88511	118	
265.89789	158	1+
266.09769	148	1+
266.89718	204	1+
272.85285	144	
277.96138	340	1+
278.83504	330	1+
278.96109	280	1+
279.88922	112	
280.88362	216	1+
285.85247	294	1+
287.85058	664	
288.87097	586	1+
289.39610	118	
290.04572	178	
290.13170	134	
290.86398	174	
291.40125	128	
291.87663	164	
292.84744	142	
293.87217	292	
294.87390	192	
295.80362	112	1+
295.85227	330	1+
295.88782	128	
296.82589	170	
296.85417	282	1+
299.81594	282	1+
300.84424	358	1+
300.86221	186	
303.86933	924	1+
305.80501	180	1+
305.86220	1220	
305.91299	236	1+
306.87743	124	
307.85661	184	
307.89155	400	
308.14229	1102	1+
308.87282	314	
309.84656	134	
309.87208	138	
310.15702	1176	1+
311.88323	940	1+
312.00407	156	
312.86773	218	
314.86434	770	1+
315.37336	154	1+
316.86111	154	
319.81705	124	
319.88757	122	
321.87968	118	
323.87338	274	
324.86088	308	
325.83052	126	
325.89999	204	
326.88478	2014	1+
327.82688	134	
328.81574	114	
328.88752	246	
329.18546	196	
329.88966	154	
330.87741	192	
331.88129	130	
332.87278	420	
333.17701	122	
333.76437	140	
333.90603	180	1+
334.76573	244	1+
335.88552	200	
337.79734	126	
337.87748	184	
338.88039	178	
339.85637	254	1+
339.87633	138	
339.89916	152	
342.83463	224	1+
345.78602	324	1+
345.82345	140	
345.84101	124	
346.87418	444	1+
347.78130	192	
347.84152	372	1+
348.78155	608	1+
348.89422	120	
349.16657	142	
349.75875	634	1+
350.17561	124	
350.80410	294	1+
351.18150	120	
351.89062	114	
353.76752	132	
353.85531	122	
354.80876	182	
355.79236	128	
355.89309	138	
357.83536	146	
358.77350	190	
360.05204	114	
360.76005	160	
360.87337	146	
360.88767	188	
362.85877	234	1+
362.93743	128	
365.77847	372	1+
366.18945	146	
366.84436	180	
367.69852	220	1+
367.76516	440	1+
367.91065	132	
368.00902	312	1+
368.83239	702	1+
368.89616	148	
369.78154	138	
369.83561	492	1+
370.80084	480	1+
371.83203	122	
371.95964	208	1+
372.78298	178	
373.78306	192	
373.87518	130	
374.81186	126	
375.79571	136	
375.85007	126	
376.78313	148	
381.83476	438	1+
382.71593	230	
382.79266	264	1+
384.85419	334	
385.77463	132	
385.85120	666	
386.02394	122	
387.84671	220	1+
388.79738	120	
389.19982	390	1+
389.78523	334	1+
389.84843	112	
390.83999	418	
391.83930	260	
391.91589	216	1+
392.82916	420	
393.77160	154	1+
393.82593	220	
394.82520	186	
394.89116	118	
395.76597	232	
396.85414	278	1+
397.04770	134	1+
397.73057	176	
397.81866	158	
398.77056	124	
399.85129	528	1+
401.37800	168	
402.82005	222	1+
403.80752	144	
403.87812	240	1+
405.06695	178	1+
405.79269	134	
405.81516	126	
405.85547	320	
405.87946	248	
406.77963	202	
406.85623	218	
407.74486	230	
407.86612	424	
408.07104	298	1+
408.74547	204	
408.85518	564	
409.72616	224	
409.85443	264	
410.73597	182	
410.83653	876	1+
412.83979	544	1+
413.07599	252	1+
413.20269	122	
414.78219	170	1+
420.73577	260	1+
421.88760	160	
422.86461	688	1+
423.77168	382	1+
423.86936	502	1+
424.83688	114	
425.75156	630	
425.78216	142	
426.75964	294	
426.86258	946	1+
427.74682	414	
428.09634	156	
428.75054	448	
428.80879	114	
428.84751	872	1+
428.87366	408	1+
429.70165	168	
429.74290	516	1+
430.85131	156	
431.79520	206	1+
431.86455	526	
432.85454	130	
433.84989	490	1+
444.78948	118	
444.87361	1716	1+
445.75060	456	
446.73771	288	1+
446.79227	148	1+
446.86702	118	
447.70917	580	1+
448.71137	326	1+
448.76479	236	
449.78346	234	1+
450.70022	196	
450.75272	164	
458.29001	122	
462.67841	160	
462.88322	336	
463.88218	236	
465.72203	220	1+
467.88793	1140	1+
468.70795	146	
485.89787	624	1+
509.86209	150	
END IONS

###FS:    #m/z: 363.95666 #charge 1+
###MS: 126
###MSMS: 127
BEGIN IONS
TITLE=Cmpd 94, +MS2(363.9567), 28.0-35.0eV, 2.7min #127
RTINSECONDS=163.771
SCANS=126-127
PEPMASS=363.95666	278018
CHARGE=1+
178.92757	94	
182.86776	78	
188.07178	98	
189.86063	216	
191.85770	256	
196.88237	288	1+
200.86619	84	
200.89064	78	
207.87705	200	
209.87535	408	1+
209.94355	1532	1+
210.03190	82	
212.87896	1442	1+
218.90769	100	
219.86418	78	
222.95049	1074	1+
223.88495	208	1+
224.94842	1472	1+
226.86867	100	
226.89261	124	
226.94704	8432	1+
226.98187	90	
227.86092	98	
227.91677	82	
228.89550	480	1+
228.94243	7958	1+
229.84103	114	
229.88251	110	
230.39918	120	
230.89053	2596	1+
231.03618	88	
232.86879	78	
233.59451	98	
234.88518	146	
234.92958	146	
237.00739	90	
237.91579	84	
237.93348	120	
239.06840	412	1+
239.89907	78	
240.06884	252	1+
240.82227	150	
240.94202	188	
240.96261	952	1+
241.88865	78	
241.93983	904	1+
242.90178	82	
242.94228	750	1+
242.95917	596	1+
243.78002	90	
244.95720	3396	1+
246.01381	94	
246.90355	156	
246.95245	3704	1+
247.93564	122	
248.59752	84	
248.82964	136	
248.89988	890	1+
249.05286	128	
250.08058	78	
250.97157	196	
251.03900	80	
251.18291	80	
252.35552	138	1+
252.38973	104	
253.90460	214	
253.92445	82	
255.87910	94	
257.07681	82	
258.10694	98	
258.79255	84	
258.83982	84	
258.97559	120	
259.94513	78	
259.97215	126	
260.96672	308	
261.97080	200	
262.82401	84	
262.84599	194	1+
262.86762	104	
263.97995	250	1+
264.96092	116	
265.09001	80	
266.02248	80	
266.81420	374	1+
266.85625	182	
267.05911	84	
267.97588	330	
268.36691	78	
268.96133	526	1+
269.89364	92	
269.92611	98	
269.98050	152	
271.94512	86	
273.01140	96	
274.98675	100	
275.91604	90	
276.58355	80	
276.85821	96	
278.36491	78	
278.80150	198	
278.84353	274	1+
278.88024	144	
279.10219	176	
279.79974	86	
279.87288	118	
280.09308	92	
280.79585	290	1+
280.82563	78	
281.86227	78	
282.79725	142	
283.79085	160	
283.85638	132	
284.83003	80	
285.27459	80	
285.84961	264	1+
286.41438	90	
286.79643	142	
287.50000	88	
287.82079	122	
288.39175	102	
289.19113	92	
290.78633	86	
290.85889	136	
292.12375	80	
293.90385	106	
296.07829	106	
296.81414	150	
296.85479	84	
297.36696	90	
297.80910	92	
298.71398	100	1+
298.80355	430	1+
299.85990	118	
300.80308	190	
300.92540	78	
301.80633	108	
301.86148	456	
302.11383	80	
303.44864	84	
303.85464	220	
303.99654	84	
304.81062	78	
304.88942	250	1+
306.11792	84	
307.87899	166	
308.88462	80	
310.09860	80	
310.82142	94	
312.13336	140	
312.89565	168	
312.94617	84	
316.81670	252	1+
318.93531	132	
321.79689	86	
321.81783	100	
322.92935	114	
326.85161	84	
326.87386	84	
330.57171	108	
333.86627	80	
336.94593	134	
337.08920	100	
337.26710	80	
337.94582	86	
338.87681	80	
339.83132	146	
339.84949	114	
339.99204	88	
340.94137	140	
342.29839	80	
342.92142	78	
343.72698	78	
344.03391	82	
344.89203	138	
346.37281	80	
349.76320	78	
350.76810	76	
351.82825	98	
352.88416	90	
354.78897	164	1+
356.13207	86	
366.88029	84	
END IONS

###FS:    #m/z: 507.84467 #charge 1+
###MS: 126
###MSMS: 128
BEGIN IONS
TITLE=Cmpd 95, +MS2(507.8447), 28.2-35.2eV, 2.8min #128
RTINSECONDS=164.543
SCANS=126,128
PEPMASS=507.84467	125380
CHARGE=1+
196.01581	388	
214.88141	292	
232.89708	268	1+
236.88872	132	
238.06513	234	
239.06271	146	
240.08040	256	1+
250.90767	118	
251.07458	202	1+
254.90307	236	1+
259.86943	230	1+
262.13931	112	
266.09357	138	
266.13765	114	
266.16886	272	1+
272.85258	586	1+
275.85508	112	
275.99401	118	
278.83379	190	
278.86125	166	
280.82861	112	
285.86087	166	
285.87823	170	1+
287.85417	726	1+
287.93564	112	
289.12893	196	1+
289.84596	142	
289.88130	218	
290.86440	230	
291.87717	194	
292.86710	942	1+
292.88229	148	
293.85507	110	
293.87104	758	1+
294.12509	168	
297.98944	126	
298.85176	320	1+
300.11291	130	
301.84826	248	
303.86675	724	1+
304.80449	208	1+
304.88606	162	
305.86263	1230	1+
305.95936	244	1+
306.87751	134	
307.88801	172	
308.14314	398	
308.85025	164	
308.87287	1380	1+
309.14226	178	
309.89089	260	
309.91437	140	1+
309.96271	136	1+
310.15507	760	1+
311.79954	126	
311.86511	124	
311.88387	2044	1+
312.86898	396	
312.94411	144	
313.81667	128	
314.86649	762	1+
315.85403	138	
317.76014	146	
317.77926	114	
318.84172	180	
320.41244	144	
321.83000	194	1+
323.87405	812	
324.85747	264	1+
324.90488	172	
325.82811	122	
325.90096	134	
326.82470	114	
326.88253	2582	1+
328.87884	410	
330.16109	124	
330.88048	114	
331.16483	136	
331.88781	246	
331.94904	264	1+
332.87786	366	1+
332.90652	140	
335.88016	172	
337.87883	236	
338.86365	172	
338.88706	144	
339.87880	116	
339.89704	252	1+
340.37606	208	1+
343.29560	234	1+
343.87453	232	1+
346.86866	124	
346.88756	224	
347.76822	136	
348.78324	324	1+
348.84284	142	
348.89169	114	
349.75612	480	1+
350.82130	184	
350.88560	236	
351.79828	136	
351.88516	154	
352.88910	122	
352.91609	314	1+
353.01368	110	
353.78494	138	
355.80090	178	1+
355.87032	154	
355.89010	482	1+
357.78342	256	1+
357.85574	126	
357.88050	128	
359.88525	130	
362.76824	230	1+
364.63534	114	
365.78862	174	
366.18341	160	
366.78822	116	
366.83828	322	
367.29937	114	
367.76589	232	
367.84453	294	
367.90760	176	
368.81037	116	
368.83260	696	1+
369.02472	186	1+
369.71112	164	
369.83620	496	1+
370.89550	156	1+
371.19124	170	
371.81005	146	
371.82523	132	
371.86566	158	
372.44482	112	
372.78159	256	1+
373.81091	484	1+
374.81543	416	1+
376.77256	274	1+
376.88401	112	
377.11499	96	1+
381.11787	124	
381.75721	216	1+
381.84107	500	1+
384.84891	784	1+
385.77914	264	
385.79762	120	
386.83269	140	
386.86976	118	
387.79299	422	1+
387.84398	712	1+
388.16650	130	
389.20193	556	1+
390.84037	802	1+
392.82865	1018	1+
394.78809	134	
394.83198	124	
394.85619	258	1+
397.79027	176	
399.77961	262	1+
399.84861	568	1+
401.86224	480	1+
402.81897	142	
404.85999	190	
405.85867	120	
407.74711	142	
407.86632	834	
408.79064	114	
408.85087	876	1+
409.73147	356	1+
409.75794	110	
410.83935	1576	1+
413.87623	114	
414.67738	112	
414.86019	142	
415.82318	112	
415.83944	250	1+
415.91469	112	
416.76071	130	
417.36835	268	1+
417.83093	118	
417.85886	116	
420.80340	172	
421.88224	196	
422.81573	176	
422.87750	190	
423.77390	378	
423.86779	702	1+
424.77181	174	
425.75439	648	1+
426.86040	744	1+
427.73022	352	
428.74170	174	
428.84707	1334	1+
429.70194	148	
429.73624	254	
429.79657	116	
429.82099	130	
430.76745	110	
431.81900	194	1+
431.85954	696	1+
432.85975	488	1+
433.71413	140	
439.89120	122	
442.07311	130	
442.86919	144	
443.77327	374	1+
444.87231	1306	1+
445.74818	236	
446.74902	114	
446.87854	216	
447.70769	328	
448.70828	296	
448.76425	144	
448.89711	236	
449.87607	260	1+
450.70280	214	
450.75463	234	
450.83225	118	
451.74782	128	
451.76657	148	
460.88971	112	
462.88088	618	1+
467.88771	880	1+
468.78027	166	
469.88623	220	1+
485.89501	420	1+
486.79141	160	
491.79951	128	
509.86157	112	
END IONS

###FS:    #m/z: 336.94561 #charge 1+
###MS: 126
###MSMS: 129
BEGIN IONS
TITLE=Cmpd 96, +MS2(336.9456), 28.0-35.0eV, 2.8min #129
RTINSECONDS=165.315
SCANS=126,129
PEPMASS=336.94561	42334
CHARGE=1+
194.89406	100	
195.54200	72	
205.95525	72	
208.94419	82	
210.88126	122	
211.84375	82	
211.94453	3634	
212.87990	458	
213.93935	2094	1+
214.41804	94	
214.86229	82	
214.89169	144	
215.88747	182	
216.11313	84	
217.85673	76	
217.87503	70	
219.81320	78	
221.43998	108	
221.88815	122	
223.84934	90	
224.96875	138	
225.83510	74	
225.86181	68	
226.88607	80	
226.94390	80	
229.84137	78	
229.95567	4216	
230.88894	1046	1+
230.95870	146	
231.95067	1396	1+
232.11195	68	
232.82371	80	
233.82191	224	1+
233.89938	158	
233.94664	546	1+
237.85114	76	
239.85896	142	
240.85053	90	
241.00124	84	
241.84735	232	1+
241.94024	76	
242.14816	78	
243.86925	108	
245.91566	74	
247.96399	900	1+
248.37499	72	
248.89999	366	
249.96399	524	1+
249.98441	152	
250.83057	160	
250.90696	214	1+
251.06844	144	
251.84080	90	
252.84287	150	
252.97072	1636	1+
253.07931	78	
253.42777	114	
253.45910	74	
253.84771	108	
254.08884	156	
254.96636	1016	1+
255.37825	90	
255.89681	78	
256.91850	100	
256.96836	80	
257.11990	72	
257.85685	80	
258.84562	174	
258.98827	72	
259.86615	74	
259.96342	70	
260.83349	154	
260.85268	82	
261.37844	86	
261.82919	88	
262.02629	86	
262.92559	76	
263.41739	76	
263.95362	78	
266.01642	74	
266.08244	82	
266.83223	78	
266.86239	84	
267.84425	224	
268.83973	698	1+
269.95055	90	
270.83580	88	
270.85120	98	
270.98499	212	
271.85749	174	
271.91045	96	
271.99844	102	
272.87266	80	
272.92600	88	
272.97466	156	
273.35421	96	
273.90048	70	
273.93223	70	
274.17696	82	
274.87125	144	
274.89261	176	1+
275.84483	80	
276.10530	74	
276.84277	72	
276.86058	442	1+
277.83283	568	1+
278.80974	96	
278.96375	72	
278.98369	82	
279.10044	138	
279.85282	114	
280.36623	116	
284.00033	76	
284.04589	78	
285.85896	116	
286.84778	944	1+
287.42081	112	
288.99454	94	
289.85528	78	
290.17736	78	
290.87449	228	1+
291.85803	82	
292.86189	150	
293.11007	172	
293.37180	76	
293.42644	98	
293.84838	130	
293.99824	130	
294.02221	80	
294.85532	94	
295.87034	106	
295.96027	70	
295.99203	72	
296.81275	74	
296.93447	88	
296.99399	82	
297.01320	114	
297.89815	74	
297.97039	86	
299.06094	70	
299.75175	72	
299.86845	72	
299.92108	86	
300.87315	152	
302.34403	100	
304.86443	84	
307.79372	70	
308.86927	236	1+
312.80287	72	
312.86273	94	
312.88372	130	
313.83950	70	
315.45797	72	
315.76134	68	
321.74844	68	
322.75775	68	
323.17469	76	
323.78452	94	
325.87114	78	
328.73047	70	
328.83730	124	
329.88438	74	
330.65413	78	
330.79072	70	
332.00190	76	
335.90411	74	
338.92067	134	
340.41114	82	
END IONS

###FS:    #m/z: 363.95675 #charge 1+
###MS: 130
###MSMS: 131
BEGIN IONS
TITLE=Cmpd 97, +MS2(363.9568), 28.0-35.0eV, 2.8min #131
RTINSECONDS=168.976
SCANS=130-131
PEPMASS=363.95675	582928
CHARGE=1+
139.69962	78	
146.56672	78	
162.64446	86	
178.94227	142	
184.95107	78	
189.86254	328	
190.09107	92	
190.86323	160	
191.08958	78	
191.85706	312	
195.93029	104	
196.88541	150	
198.96183	100	
201.83335	78	
203.87949	94	
205.87889	144	
207.87555	324	1+
207.94559	560	1+
208.96532	188	1+
209.01506	84	
209.86834	100	
209.94345	2514	1+
210.88480	516	1+
212.87866	2090	1+
213.87133	266	1+
214.41452	84	
218.90852	178	
222.95180	826	1+
224.94918	2104	1+
224.97630	132	
225.88037	86	
226.82648	78	
226.90013	104	
226.94766	16426	1+
227.21629	98	1+
228.83427	118	
228.87969	90	
228.90049	232	
228.94267	16614	1+
229.38419	86	1+
229.48716	126	1+
229.89576	122	
230.53796	90	
230.83191	218	
230.84766	96	
230.88857	3402	1+
231.04150	76	
231.06950	84	
232.95576	84	
236.04426	92	
237.00301	110	
237.13394	142	
239.96341	110	
240.60117	84	
240.89455	78	
240.94131	594	
240.96288	646	
241.94197	430	
242.94288	1182	1+
242.96077	1086	1+
243.02086	84	
244.82680	82	
244.88194	80	
244.95755	7560	1+
246.95386	8886	1+
247.43966	88	
247.81062	112	
248.48514	98	
248.90068	398	1+
250.80421	178	
250.89737	118	
250.97220	158	
251.89925	130	
251.97587	76	
252.07874	96	
253.90431	230	
258.08363	92	
258.85629	242	1+
258.87535	78	
258.90181	168	
258.97401	414	1+
260.83637	122	
260.96850	526	1+
262.84760	122	
262.91322	78	
262.96590	136	
263.82008	84	
263.88567	78	
263.97856	154	
264.96263	250	
265.04417	92	
265.86438	88	
265.96075	236	
265.97759	244	
267.16528	78	
267.91231	80	
267.97356	1016	1+
268.83400	162	1+
269.80189	106	
269.96863	1190	1+
270.28770	108	
270.86296	244	1+
271.91540	120	
272.43941	88	
272.79624	78	
272.91608	196	
272.99297	80	
273.90687	100	
277.88183	86	
278.80354	108	
279.10507	98	
279.79418	438	1+
280.00110	134	1+
280.79354	302	1+
280.92583	80	
281.88261	92	
282.78161	196	1+
282.80847	138	
282.88639	90	
283.06908	116	
283.08449	98	
283.85108	214	
283.87228	106	
283.94308	106	
284.82248	124	
285.10534	154	
285.42133	220	1+
285.85069	496	1+
285.94750	112	
290.79997	150	
292.94062	86	
295.79952	82	
295.92613	86	
296.80826	82	
296.90740	104	
297.35805	82	
297.80309	396	1+
298.80694	280	1+
299.87361	202	1+
300.81055	360	1+
301.79599	162	
301.86274	118	
302.79906	146	
302.91525	138	
303.10335	144	1+
303.80436	86	
303.85470	762	1+
303.87479	80	
304.10941	182	1+
307.83672	84	
307.89067	102	
308.85788	84	
309.87171	144	
312.99646	92	
317.45025	98	
317.81416	224	1+
318.56927	90	
318.91528	86	
319.07583	134	
319.85886	86	
320.91913	124	
321.82660	258	
321.86490	138	
322.92666	360	1+
323.88167	80	
324.86764	82	
326.17402	114	
326.87246	230	
329.86532	178	1+
330.81966	82	
331.52571	84	
333.76548	90	
333.94022	104	
335.88272	128	
336.72171	116	
339.82607	106	
340.94166	292	
341.75364	116	
342.77385	82	
344.83623	78	
344.94825	80	
345.71261	80	
346.99441	80	
348.91378	88	
349.77412	98	
350.77602	88	
351.78697	82	
352.04713	108	
354.80162	158	
360.79642	108	
362.84297	132	
363.80803	78	
367.72785	80	
END IONS

###FS:    #m/z: 336.94545 #charge 1+
###MS: 130
###MSMS: 132
BEGIN IONS
TITLE=Cmpd 98, +MS2(336.9454), 28.0-35.0eV, 2.9min #132
RTINSECONDS=169.748
SCANS=130,132
PEPMASS=336.94545	45926
CHARGE=1+
172.62415	80	
182.86933	86	
199.88584	76	
200.88357	70	
208.88198	78	
210.01563	68	
211.94489	2640	1+
212.87951	762	1+
213.94053	1652	1+
214.88554	92	
215.93688	292	
217.83883	70	
217.94014	94	
220.87561	90	
221.89232	96	
221.93729	78	
223.10237	80	
223.95657	128	
223.97599	310	1+
225.18495	84	
226.84279	70	
226.90014	86	
227.79269	88	
228.89679	76	
229.95457	3358	1+
230.88939	816	1+
231.83284	148	
231.95040	1324	1+
231.97967	90	
232.00976	92	
232.83509	72	
232.91724	70	
233.89851	160	
233.94607	178	
234.83288	92	
234.87980	74	
235.89695	114	
236.09351	106	
237.80191	76	
239.12558	92	
239.84796	228	1+
240.94447	272	1+
242.39305	78	
242.78717	92	
242.84429	78	
243.85159	76	
244.84032	70	
246.95656	86	
246.97560	84	
247.05092	94	
247.96661	532	
248.89949	152	
248.99061	70	
249.40733	90	
249.83591	72	
249.90012	146	
249.95913	406	1+
250.83262	300	1+
250.97806	138	
251.07041	124	
251.81781	108	
252.37939	86	
252.86953	74	
252.95293	114	
252.97132	1764	1+
253.08711	118	
253.90654	124	
253.93305	134	
254.78672	86	
254.90637	70	
254.96578	812	1+
255.08236	88	
255.84966	114	
255.88133	76	
256.85222	444	1+
256.96697	136	
257.05523	70	
257.85812	388	1+
258.84648	250	
258.96804	124	
259.10060	72	
261.82158	84	
264.02746	82	
264.86708	166	
265.86865	70	
266.09445	80	
266.45714	76	
267.84094	184	
268.84159	710	1+
269.80099	86	
269.89976	80	
270.80445	74	
270.98261	358	
271.84452	306	1+
271.91867	220	
272.97756	198	1+
273.85648	252	1+
273.90890	70	
274.58995	90	
274.97443	86	
276.85788	624	1+
277.14112	72	
277.83819	74	
278.83907	232	
279.82759	68	
279.84680	110	
279.92025	76	
282.86978	86	
283.79547	90	
283.85136	70	
285.85073	988	1+
288.86571	144	
290.78522	130	
290.85747	90	
292.50808	82	
292.80382	72	
292.87559	74	
293.02480	72	
293.09088	72	
293.10432	82	
293.42233	102	
293.87385	108	
294.11162	110	
294.37373	96	
294.86472	116	
296.00227	82	
296.18838	110	
297.82422	88	
297.89380	82	
298.30753	68	
298.89318	70	
298.94487	70	
300.75538	70	
300.88348	202	
301.42223	84	
302.80932	114	
302.89514	68	
303.40189	84	
304.86300	278	1+
305.82760	78	
307.89282	90	
309.86951	104	
310.35801	80	
310.87195	94	
311.87419	90	
312.06050	70	
313.84192	104	
313.90065	72	
314.36618	82	
314.61029	100	
315.91384	92	
317.99280	78	
318.89332	80	
319.05141	80	
320.88524	74	
321.92904	74	
322.04540	76	
322.92545	76	
323.79320	76	
323.90363	84	
324.87806	100	
326.78941	72	
327.34686	80	
330.81610	92	
332.03781	70	
336.24832	98	
337.19282	74	
337.99358	80	
338.01198	74	
338.82121	92	
338.87441	88	
340.14843	92	
END IONS

###FS:    #m/z: 359.96129 #charge 1+
###MS: 130
###MSMS: 133
BEGIN IONS
TITLE=Cmpd 99, +MS2(359.9613), 28.0-35.0eV, 2.9min #133
RTINSECONDS=170.521
SCANS=130,133
PEPMASS=359.96129	37414
CHARGE=1+
190.94373	88	
194.00033	86	
194.05296	72	
199.11604	80	
200.87662	74	
207.94984	114	
209.94369	426	
217.84780	86	
218.89471	72	
222.95161	330	
223.95128	226	
224.89586	78	
224.95053	444	
225.95461	306	
226.12941	74	
226.89990	100	
226.94762	5750	1+
226.97122	152	1+
227.91779	158	
227.93092	208	
228.94267	5838	1+
229.10846	72	
229.89764	82	
232.02823	80	
235.38386	130	
236.82590	82	
239.42355	102	
239.90476	102	
240.80689	86	
240.94097	452	
240.96529	206	
241.08872	96	
241.78723	112	
241.84258	78	
241.94238	378	
241.96437	120	
242.85033	104	
242.95703	254	1+
243.10833	84	
244.95770	3292	
244.98943	136	
245.94188	134	
246.88805	86	
246.95316	3428	1+
246.97694	146	
247.06387	82	
247.39281	100	
247.88728	100	
248.80147	260	
250.88013	84	
250.95330	106	
250.96759	370	1+
251.71247	86	
251.83727	72	
252.95379	170	
253.08969	96	
253.83459	88	
253.89936	80	
254.04770	78	
258.97461	84	
259.42013	82	
259.85045	74	
259.94728	78	
260.83054	244	1+
260.89655	74	
260.96919	176	
261.35259	78	
262.96604	120	
263.08450	82	
263.80009	78	
266.81270	384	1+
266.83430	78	
267.85001	90	
267.90631	86	
267.97597	550	1+
268.83358	92	
268.90818	74	
268.96241	72	
269.11377	72	
269.96883	614	1+
270.87903	94	
270.89912	72	
271.88815	84	
272.44329	82	
272.84673	134	
273.97150	72	
275.97124	84	
276.80806	92	
276.84724	78	
277.09057	76	
278.84992	238	1+
279.94700	72	
280.79372	338	1+
280.83541	144	
280.88329	194	1+
281.50447	78	
281.82391	210	1+
281.95118	110	
281.98902	284	1+
284.79552	90	
285.14160	82	
286.05007	222	1+
287.09011	98	
290.90046	148	
291.78394	78	
292.81482	72	
295.14084	98	
295.90918	94	
296.84517	242	1+
297.84918	176	1+
297.87828	118	
298.36898	78	
298.80519	368	
298.93360	78	
299.10514	76	
300.78980	76	
301.82366	152	1+
301.96817	74	
303.79332	72	
305.12785	74	
305.89428	78	
306.89786	94	
306.93233	80	
308.83043	74	
308.87815	72	
308.95774	80	
309.81956	100	
309.88849	102	
310.87352	142	
313.94418	84	
314.06589	80	
314.82147	88	
314.89754	72	
315.81540	334	1+
316.86838	76	
317.87721	80	
318.01518	72	
318.84368	114	
319.87091	86	
322.52846	92	
322.80867	72	
322.92875	336	
324.01779	114	
324.41198	96	
325.89297	96	
326.03768	72	
327.40962	72	
328.39662	98	
328.95749	74	
329.87285	78	
330.35299	92	
330.91999	78	
331.31343	74	
333.88311	218	1+
334.75268	72	
336.93897	98	
337.09803	78	
337.98911	84	
339.76367	96	
340.93757	120	
342.78967	76	
343.90649	112	
349.03071	78	
349.05399	74	
354.78013	76	
354.94656	112	
356.77675	136	
357.18925	76	
358.79493	78	
360.87012	86	
363.82005	74	
END IONS

###FS:    #m/z: 322.93013 #charge 1+
###MS: 134
###MSMS: 135
BEGIN IONS
TITLE=Cmpd 100, +MS2(322.9301), 28.0-35.0eV, 2.9min #135
RTINSECONDS=174.176
SCANS=134-135
PEPMASS=322.93013	3758460
CHARGE=1+
193.44255	98	
201.08743	62	
203.17534	70	
203.93895	68	
203.95526	60	
205.95019	60	
206.96992	88	
211.88114	64	
211.94060	112	
212.83128	78	
212.89854	142	
213.89896	72	
215.35487	330	1+
216.85932	68	
219.05645	78	
220.05455	120	
220.13021	128	
220.89209	70	
222.87326	80	
222.95332	134	
223.95686	126	
224.87180	78	
225.90074	66	
225.94443	88	
226.86492	66	
227.93479	232	1+
228.85013	72	
228.86466	66	
229.51545	106	
230.83381	142	
230.84880	68	
230.90373	68	
232.90613	84	
232.97395	68	
234.86113	64	
235.38245	88	
235.78780	76	
237.05541	132	
237.88557	72	
238.94049	224	
238.96445	60	
239.84957	78	
240.82213	72	
240.94016	2032	
241.88132	68	
241.94165	1392	
242.82918	68	
242.94237	4712	1+
243.79436	78	
243.87678	64	
244.94089	746	1+
245.39040	70	
246.13905	68	
246.96607	80	
247.83318	68	
248.84546	116	
249.87497	74	
249.99164	70	
250.89908	120	
250.97457	92	
251.07394	86	
251.11316	82	
253.97924	86	
254.90400	62	
255.83959	60	
255.90653	94	
256.04007	88	
256.26018	72	
256.78131	72	
256.83470	84	
256.89838	82	
256.96253	68	
257.10618	84	
257.88865	68	
257.96913	98	
258.83971	76	
258.90356	72	
259.39339	82	
260.92031	68	
261.83327	76	
262.82809	276	1+
262.89786	66	
263.17206	90	
264.05744	118	
264.87701	178	1+
265.05194	80	
265.99641	76	
267.84197	78	
268.14746	88	
272.84791	112	
273.05364	76	
274.79331	64	
274.93016	64	
275.20085	72	
275.99368	62	
276.84273	142	
277.81593	66	
277.84588	232	1+
278.23027	60	
279.09039	1148	1+
282.01893	92	
282.05237	60	
282.27816	114	
282.61779	78	
282.82633	70	
283.07407	72	
283.79165	92	
284.29087	268	1+
284.90136	74	
285.80043	86	
285.85384	148	
286.30185	66	
286.91946	86	
287.92500	68	
288.86104	66	
289.87211	96	
292.88989	82	
293.87470	76	
294.04749	76	
294.80366	72	
294.86388	68	
295.35842	78	
296.07216	82	
296.85105	142	
296.87101	84	
297.80909	88	
298.80799	70	
299.94237	66	
300.20448	68	
300.86701	222	1+
301.42064	68	
301.43514	76	
301.80512	266	1+
302.80562	214	1+
304.84544	66	
306.84438	76	
306.88084	72	
307.80186	134	
308.16443	80	
309.91719	68	
310.89333	68	
311.86969	66	
311.92199	60	
312.05608	66	
312.89530	102	
314.47091	102	
318.79635	78	
319.00101	68	
319.90504	74	
319.97347	72	
320.76017	140	
320.81734	84	
320.89411	100	
321.10674	74	
321.90687	64	
322.76229	68	
323.02894	60	
323.74235	70	
324.86566	90	
325.28131	64	
325.90913	62	
328.07404	66	
END IONS

###FS:    #m/z: 340.94065 #charge 1+
###MS: 134
###MSMS: 136
BEGIN IONS
TITLE=Cmpd 101, +MS2(340.9407), 28.0-35.0eV, 2.9min #136
RTINSECONDS=174.949
SCANS=134,136
PEPMASS=340.94065	1352150
CHARGE=1+
105.80262	94	
187.38524	72	
191.95526	164	1+
192.92767	314	1+
207.94935	72	
208.93712	72	
209.96067	84	
211.93967	74	
213.94017	1322	1+
215.93695	166	
217.93561	148	
223.95907	80	
224.94730	94	
224.97720	108	
225.09295	92	
225.84883	82	
225.86158	86	
226.89637	112	
226.94473	98	
226.96775	74	
228.89465	122	
228.93861	208	
229.98459	124	
230.89140	176	
230.92225	82	
231.88800	100	
231.94928	1188	1+
233.87049	80	
233.89906	74	
233.94924	356	1+
235.85927	82	
235.89541	106	
237.94200	118	
237.98945	72	
238.83590	164	1+
238.87365	154	
239.89900	78	
240.33650	84	
240.83872	512	1+
241.00311	92	
241.14585	86	
241.84215	444	1+
242.81927	72	
242.89224	92	
243.82984	82	
246.79715	100	
246.97607	80	
247.88930	72	
247.97998	70	
247.99765	86	
248.45223	76	
248.89947	170	
249.04305	74	
249.90025	108	
249.96348	426	1+
249.99716	86	
251.92675	76	
252.00197	142	
253.83049	86	
253.96374	570	1+
253.97341	72	
255.41792	90	
255.90776	136	
256.86202	72	
256.96146	452	1+
257.90050	80	
257.93956	104	
258.84493	572	1+
258.88898	84	
259.45471	88	
259.85012	312	1+
259.89279	110	
259.92247	148	
259.95753	128	
260.83374	310	1+
260.93012	120	
262.35428	92	
262.92862	92	
264.07631	104	
265.01498	74	
265.94617	78	
265.96239	84	
267.00242	98	
267.78791	72	
268.05505	84	
268.83839	170	
269.41411	94	
269.84312	78	
270.83433	192	1+
270.85159	126	
271.40049	86	
271.80334	80	
272.78621	72	
272.92809	88	
272.99130	94	
273.90520	198	
274.86755	100	
275.86088	72	
276.85383	264	
277.03032	72	
277.86049	204	
277.96861	140	
278.84416	504	
278.85987	180	
279.09922	72	
279.82548	84	
279.85023	312	
279.96405	74	
280.93400	82	
281.81527	76	
281.89765	94	
285.41144	84	
285.84298	92	
287.80637	74	
287.87889	92	
290.85361	90	
290.86796	70	
292.02500	76	
292.43673	94	
292.81622	88	
292.85467	70	
293.15133	72	
294.86201	102	
295.85283	86	
296.34232	108	
297.78363	80	
298.86106	88	
298.96341	106	
300.86934	106	
300.98552	72	
301.85540	114	
302.86344	80	
304.07999	78	
305.88136	72	
306.43573	74	
308.13641	72	
308.42728	74	
310.92102	116	
314.41008	100	
315.85335	88	
316.40783	74	
316.88035	88	
319.81537	80	
321.86815	76	
321.89362	90	
322.02788	74	
324.42988	98	
325.34831	78	
325.92429	74	
326.17277	78	
327.60683	90	
330.87850	94	
333.08352	90	
336.12697	78	
336.94230	74	
337.09133	72	
337.77475	78	
339.02590	92	
339.40610	72	
340.79354	132	
342.13968	80	
342.79292	156	
342.81218	92	
342.90208	80	
344.90466	74	
END IONS

###FS:    #m/z: 363.95673 #charge 1+
###MS: 134
###MSMS: 137
BEGIN IONS
TITLE=Cmpd 102, +MS2(363.9567), 28.0-35.0eV, 3.0min #137
RTINSECONDS=175.721
SCANS=134,137
PEPMASS=363.95673	616960
CHARGE=1+
49.22608	110	
189.86156	134	
191.85929	140	
192.86058	78	
194.88483	84	
200.89237	84	
207.87362	198	
207.94692	168	
209.87530	82	
209.94361	1142	
210.97442	74	
212.87764	796	1+
222.95282	164	
223.97450	80	
223.98962	156	1+
224.88572	102	
224.95206	1006	1+
224.97056	242	1+
225.94486	88	
226.94735	10024	1+
227.82754	78	
227.89264	438	1+
227.93069	196	
228.89538	358	1+
228.94248	8442	1+
230.88909	1746	1+
231.14782	90	
233.89483	76	
233.91550	88	
234.88308	98	
234.93620	82	
235.84446	86	
239.07989	94	
239.53821	82	
240.14301	90	
240.94033	826	1+
240.96253	430	1+
242.94124	1240	1+
244.82501	102	
244.95731	4508	
245.01001	78	
245.03597	84	
245.94419	142	
245.96122	176	
245.98117	76	
246.06761	80	
246.90198	198	
246.95327	4728	1+
247.25191	80	
247.97992	198	1+
248.03370	102	
248.90362	336	
249.87107	88	
250.44608	74	
250.89302	108	
250.97607	148	
252.04639	98	
252.89025	110	
253.90447	114	
255.34284	82	
255.39234	90	
258.44467	90	
258.83695	198	
259.97104	74	
260.83256	76	
260.90622	94	
260.96955	238	1+
261.82617	236	1+
261.86726	86	
264.82089	78	
264.85221	86	
265.05618	92	
265.97959	94	
266.81537	192	
267.38317	106	
267.97296	1068	1+
268.81373	78	
268.95933	188	
269.80379	214	1+
269.87761	78	
269.96957	842	1+
270.95609	248	1+
271.89375	80	
271.92141	98	
273.41314	98	
274.86793	86	
274.88542	80	
277.42955	76	
278.84394	112	
279.10188	444	1+
279.89975	78	
280.79442	240	1+
280.83279	74	
280.84850	124	
281.82720	116	
281.85120	88	
282.80242	88	
282.87512	212	1+
283.79115	166	
283.84687	176	
283.95366	90	
284.35646	84	
284.83406	84	
284.86038	82	
284.91569	94	
285.82009	94	
285.84507	114	
285.93116	130	
286.82384	74	
289.86793	228	1+
289.92626	96	
291.78802	116	
292.11143	74	
294.92708	250	1+
295.84902	138	
296.81195	96	
297.80528	78	
298.80468	228	
299.80187	544	1+
300.56805	96	
300.80274	360	1+
303.85347	418	
303.94522	76	
304.81281	100	
305.53444	88	
306.88154	88	
307.84579	162	
307.86789	78	
307.89053	134	
308.14041	74	
309.38978	84	
309.43512	122	
309.93190	84	
311.88503	80	
312.87888	78	
316.13246	80	
316.81252	102	
316.91876	84	
317.84631	76	
318.93391	274	1+
319.10215	76	
319.83504	92	
320.89415	78	
321.82052	92	
321.86503	264	
322.92669	248	1+
322.97048	78	
324.83677	82	
324.92542	76	
325.76692	78	
326.09304	80	
326.87040	102	
328.88457	136	
329.87165	140	
336.20340	88	
336.94882	238	
337.99144	84	
339.28382	78	
340.18661	74	
340.93333	186	
341.89978	112	
344.87054	74	
345.77389	80	
347.10875	76	
347.66253	90	
347.79533	78	
349.76245	122	
351.06866	88	
354.90946	78	
355.78371	76	
356.85057	90	
359.33471	88	
359.88185	94	
360.23382	84	
360.43901	86	
361.82028	96	
363.15983	82	
363.90427	76	
364.29564	76	
END IONS

###FS:    #m/z: 322.93012 #charge 1+
###MS: 138
###MSMS: 139
BEGIN IONS
TITLE=Cmpd 103, +MS2(322.9301), 28.0-35.0eV, 3.0min #139
RTINSECONDS=179.38
SCANS=138-139
PEPMASS=322.93012	3863984
CHARGE=1+
182.58572	68	
190.92955	82	
195.08558	88	
197.86534	74	
197.91316	116	
199.88965	68	
201.04522	72	
205.94910	162	
209.94653	62	
210.91736	82	
211.83108	70	
213.85007	72	
215.92200	68	
216.88745	132	
217.84254	68	
217.93470	74	
218.98757	90	
220.87027	78	
221.06709	100	
221.89160	72	
221.94469	86	
222.95411	164	
223.96706	108	
225.86526	64	
226.37891	92	
227.92969	134	
227.95371	60	
228.93552	74	
230.89589	66	
232.09913	70	
232.89850	62	
233.13480	76	
233.39732	74	
234.83447	64	
234.88559	74	
235.87833	92	
236.80900	88	
237.05448	92	
237.88527	72	
237.94213	66	
238.02701	90	
238.05969	76	
238.82540	64	
239.08019	136	
239.83625	66	
240.82031	128	
240.89490	88	
240.94005	1980	
241.93955	7346	1+
242.02425	102	
242.94151	5152	1+
243.82117	66	
243.83941	72	
244.93976	1108	
246.39441	162	
246.85435	112	
246.90063	80	
247.86711	156	
247.88739	92	
247.97649	74	
248.84441	102	
249.03540	84	
249.39760	94	
250.43273	70	
250.94674	268	
250.97816	60	
252.11587	68	
252.87685	82	
252.90809	64	
254.09494	82	
255.78466	62	
255.83969	84	
255.90457	66	
255.92240	88	
256.06566	64	
256.46068	78	
256.78925	60	
256.86406	64	
256.89274	92	
257.02333	74	
257.07276	80	
257.90019	108	
258.83849	222	1+
259.89370	94	
260.83317	126	
260.92616	66	
262.83088	126	
262.92649	78	
264.04390	60	
265.86037	66	
266.06836	84	
266.85921	92	
267.41814	78	
267.85614	74	
267.93860	82	
270.80663	68	
270.89925	76	
270.91732	68	
271.05486	80	
271.77699	74	
271.84140	266	1+
271.85996	72	
271.90666	60	
272.34808	80	
272.84458	184	1+
273.79305	68	
275.35131	94	
276.83984	192	1+
276.88176	72	
276.94116	64	
277.81423	82	
277.88384	82	
278.97005	66	
279.09253	1106	1+
280.87403	68	
282.39275	68	
283.06946	104	
283.81191	64	
283.96931	84	
284.29166	340	1+
284.86393	74	
285.04210	74	
285.80942	72	
286.85694	70	
286.91323	76	
287.06502	78	
288.86752	70	
288.88184	68	
290.85863	126	
292.92832	78	
293.87443	72	
294.94089	62	
295.90738	94	
297.95755	88	
298.13972	72	
300.82639	74	
300.87043	72	
300.93021	66	
301.77395	70	
301.84220	66	
305.81246	66	
305.87492	90	
308.85862	70	
309.81526	68	
310.05654	62	
310.88390	76	
312.93986	76	
315.77183	72	
315.90098	74	
318.80979	64	
318.84966	66	
320.98470	196	1+
321.79896	64	
323.81720	66	
323.84404	102	
324.86139	72	
326.04640	78	
326.23484	104	
326.40111	100	
END IONS

###FS:    #m/z: 340.94077 #charge 1+
###MS: 138
###MSMS: 140
BEGIN IONS
TITLE=Cmpd 104, +MS2(340.9408), 28.0-35.0eV, 3.0min #140
RTINSECONDS=180.152
SCANS=138,140
PEPMASS=340.94077	1412270
CHARGE=1+
186.92694	72	
191.95490	150	
193.93207	110	
197.87950	78	
200.94284	74	
203.93202	74	
205.94663	76	
207.49321	92	
207.94987	72	
208.94818	82	
213.88060	78	
213.94056	1160	1+
214.98557	136	
215.86040	78	
215.88670	554	1+
215.93784	352	
217.85855	74	
217.93381	198	
221.89689	80	
221.92096	114	
222.83333	194	1+
223.05087	78	
224.97304	86	
226.78922	76	
226.88737	82	
226.94692	262	
228.93650	94	
228.95002	182	
230.88929	104	
231.56649	100	
231.88578	220	
231.94998	1022	1+
232.90002	154	
233.89523	96	
233.94823	238	
234.09784	76	
234.88167	116	
235.89439	138	
236.80136	72	
236.83369	82	
237.79264	72	
237.88906	72	
238.88228	180	1+
239.39134	92	
239.84286	136	
240.79541	94	
240.83801	140	
241.83885	76	
241.94619	362	1+
243.83628	128	
244.88855	100	
245.90382	90	
246.85240	80	
246.97785	74	
248.85319	74	
248.89948	106	
249.83216	82	
249.96123	348	1+
250.12924	74	
250.52542	72	
254.89168	74	
254.91153	72	
254.96393	966	1+
255.07384	124	
255.81018	96	
256.26524	184	
256.85061	340	1+
256.89372	74	
256.91112	346	1+
256.93301	72	
258.96217	72	
259.85424	226	
259.95706	384	
260.01264	80	
260.83617	412	1+
261.92154	72	
263.45124	72	
263.82892	120	
263.87778	80	
264.46265	88	
264.82850	78	
264.85250	92	
265.86615	76	
267.13696	76	
267.83002	92	
268.84490	98	
269.80081	90	
269.83748	78	
271.49189	92	
271.82349	74	
271.86799	82	
272.14897	72	
272.17400	116	
272.93730	182	1+
274.03470	72	
274.84043	78	
274.86357	160	
275.85572	644	1+
275.98861	156	
276.87632	72	
277.97627	84	
278.02272	72	
278.84526	550	1+
279.92837	168	1+
280.81038	72	
280.85560	112	
281.83912	72	
281.87437	72	
282.92746	106	
283.94652	74	
284.82468	94	
287.85524	182	1+
287.92271	90	
289.12182	74	
289.40380	72	
289.79267	72	
290.37402	82	
290.83638	80	
291.80259	80	
293.81990	78	
293.85999	72	
294.11877	92	
294.17758	74	
294.87075	262	1+
295.83343	80	
296.81110	206	1+
296.85619	174	
296.95639	86	
297.86408	74	
299.78493	106	
301.84697	78	
301.86311	122	
301.91094	74	
303.44475	76	
303.94763	72	
304.40765	102	
304.81722	80	
306.86582	84	
306.91957	90	
308.86780	82	
309.97085	78	
310.88520	90	
311.88509	78	
313.87119	116	
315.85533	80	
316.06842	96	
316.88573	72	
317.06291	78	
318.88254	76	
321.80763	78	
324.00754	78	
324.90113	78	
327.30026	106	
327.89571	86	
329.89140	76	
329.90892	74	
330.83523	76	
334.24309	116	
334.82509	92	
337.76812	72	
337.96634	94	
338.75916	100	
339.27697	76	
339.83007	128	
341.05018	90	
342.21893	72	
345.72364	90	
345.78988	92	
END IONS

###FS:    #m/z: 507.84501 #charge 1+
###MS: 138
###MSMS: 141
BEGIN IONS
TITLE=Cmpd 105, +MS2(507.8450), 28.2-35.2eV, 3.1min #141
RTINSECONDS=180.924
SCANS=138,141
PEPMASS=507.84501	240840
CHARGE=1+
196.01598	892	1+
209.94124	144	
214.88586	166	
222.97791	118	
224.12311	154	
224.89003	130	
228.04511	122	
230.90150	146	
232.89903	268	
237.86237	168	1+
238.07933	146	
250.96771	158	
251.36382	266	1+
252.08161	244	
254.09534	124	
254.78450	222	1+
255.10342	120	
260.88273	244	1+
261.91400	154	
266.16894	392	1+
269.10965	142	
272.85491	424	1+
277.88864	138	
278.83336	196	
281.37558	184	
282.12478	140	
283.97878	140	
285.80590	176	1+
285.83975	118	
287.85264	1004	1+
287.93216	126	
289.87941	180	
290.13233	162	
290.34280	140	
290.86053	562	1+
293.12137	108	1+
293.87529	350	
294.87632	376	
295.87364	412	1+
296.85297	120	
299.88321	152	
300.86614	300	
301.84760	360	1+
301.87616	142	
303.80517	136	
303.87070	740	1+
305.86406	1366	
306.79227	288	1+
306.88105	136	
307.12371	138	
307.85431	134	
307.88279	294	
308.14029	1178	1+
308.87287	952	1+
310.15725	1078	1+
310.88437	222	
311.06378	156	1+
311.88349	1628	1+
312.36897	188	
313.38122	174	
313.88258	238	
314.86426	592	1+
315.89358	136	
316.84515	126	
317.77092	126	
318.85998	196	
318.89057	154	
319.88309	206	1+
320.36465	132	
320.83213	124	
321.82892	134	
322.88700	170	
323.87150	410	
324.85430	186	
324.87357	240	
325.83259	490	1+
325.87185	132	
325.90001	184	
326.88172	3876	1+
326.93890	120	
327.77140	160	
327.81159	248	1+
330.36522	160	
331.31782	124	
331.87302	482	1+
331.89290	212	1+
332.87599	296	1+
333.78394	130	
333.85896	130	
334.82040	148	
335.84134	142	
335.88905	142	
336.94400	132	
337.86724	126	
338.88602	404	1+
340.78184	154	
340.82887	164	
343.87589	338	1+
344.76030	150	1+
345.82104	120	
345.88202	216	1+
346.88024	248	1+
347.78191	698	1+
347.90768	140	
349.75730	254	1+
349.90513	226	1+
350.88707	128	
353.78529	204	1+
353.81052	128	
353.85391	392	
353.87230	142	
353.90983	134	
354.88621	180	1+
356.86273	286	1+
357.86845	228	1+
359.78375	158	
360.88261	280	1+
364.79273	136	1+
364.84578	208	
364.86991	206	1+
365.75865	146	
366.18128	122	
366.84029	280	
366.92024	122	
367.70872	160	
367.81256	126	
367.84200	204	
368.83299	522	1+
369.89597	124	
370.79832	476	1+
371.71290	130	
372.78430	164	
373.83611	140	
374.02375	174	1+
374.78363	180	1+
374.81965	202	
375.81859	162	
376.87245	120	
377.76436	122	
380.71793	196	
383.77583	156	
384.84884	794	1+
385.74986	134	
386.84358	576	1+
386.85940	134	
386.89778	146	
387.84866	498	1+
389.19939	164	
390.19918	176	
390.84031	256	
390.86475	172	
391.79583	182	1+
391.84213	236	
391.90281	124	
392.06840	148	
392.75215	160	
392.82695	974	1+
392.87017	186	1+
393.79662	148	
394.76760	162	1+
396.88499	174	
399.73019	160	
399.85056	500	1+
402.80592	246	1+
402.86471	306	
403.87331	500	1+
404.11963	124	
405.85780	416	1+
407.35428	194	1+
407.74561	624	1+
407.86669	1222	
407.90091	172	1+
408.85782	662	
409.72401	328	
409.85495	330	
410.83689	752	1+
410.86013	196	
411.76630	150	
412.84017	118	
412.87397	448	1+
415.68909	98	1+
415.84494	160	
418.75284	142	
419.73133	142	1+
420.08468	158	
420.80694	194	1+
422.86273	582	1+
422.88319	138	
423.77269	270	
423.86686	344	1+
424.09036	140	
424.77820	244	
424.81568	286	1+
425.73739	152	
425.76045	272	
425.85884	1112	1+
426.76071	294	
426.78088	148	
426.86052	940	1+
427.73875	798	1+
428.84374	1350	1+
429.72597	156	
429.88709	156	
431.86351	326	1+
432.37328	80	1+
433.84931	128	
433.87819	158	1+
439.85112	122	
443.76353	154	
444.87256	1560	1+
445.71813	166	
445.74980	182	
446.75023	130	
447.71283	456	1+
447.74695	202	1+
449.70094	548	1+
449.77250	132	
449.79201	216	
449.88038	296	
450.70496	476	1+
450.74912	186	
450.77527	152	
450.88055	158	
451.74596	134	
451.86311	292	1+
457.91040	150	
458.91019	118	
462.76023	156	
462.88132	792	1+
465.89130	122	
467.88896	1350	1+
468.71059	148	
485.89838	304	1+
502.77743	136	
508.80461	154	1+
509.86168	130	
511.69857	108	1+
END IONS

###FS:    #m/z: 322.93026 #charge 1+
###MS: 142
###MSMS: 143
BEGIN IONS
TITLE=Cmpd 106, +MS2(322.9303), 28.0-35.0eV, 3.1min #143
RTINSECONDS=184.594
SCANS=142-143
PEPMASS=322.93026	3668310
CHARGE=1+
113.30861	74	
123.66199	74	
188.98385	74	
189.03488	72	
190.93168	72	
193.44254	72	
193.89202	80	
196.01615	78	
197.89278	66	
201.04512	318	1+
203.88984	88	
205.18979	74	
207.87461	68	
209.94486	70	
212.07069	92	
212.88438	140	
212.90126	74	
214.89283	74	
220.87622	102	
221.96493	68	
222.95080	150	
225.93551	78	
226.86681	82	
227.92503	124	
228.05756	84	
228.43997	74	
228.79977	78	
228.89292	72	
229.40048	74	
230.84460	122	
230.88676	68	
231.83167	74	
232.90053	112	
233.96040	72	
234.90981	68	
234.97955	86	
235.87651	90	
236.11220	74	
238.05198	72	
239.08283	110	
239.78502	76	
239.92574	82	
240.06645	68	
240.82217	66	
240.94057	2372	
241.93934	6458	1+
242.83606	72	
242.85646	66	
242.88614	88	
242.94160	4418	1+
243.04732	80	
244.94106	1206	1+
246.90664	66	
246.97558	108	
248.03420	74	
248.49328	80	
248.84679	120	
249.00980	70	
249.96223	82	
250.03979	80	
251.01185	68	
251.92285	96	
252.87116	72	
253.06058	74	
253.83282	98	
254.09307	68	
255.92224	66	
256.12653	76	
256.81171	104	
256.85245	70	
256.92463	98	
257.85091	66	
258.83605	196	
258.90220	148	
259.89374	84	
260.01469	84	
260.84895	70	
261.83075	102	
261.97453	82	
262.82801	238	
263.22197	78	
263.98358	88	
267.04879	70	
268.14545	70	
268.41106	66	
269.08554	70	
270.79842	70	
271.87113	154	
272.40876	78	
272.67060	68	
272.77403	86	
272.80199	76	
272.91981	66	
273.79320	146	1+
274.85242	94	
277.95349	80	
278.84228	80	
278.86459	88	
279.09055	942	1+
281.06167	82	
282.93129	70	
283.06966	270	1+
283.35302	72	
283.78705	66	
284.29409	170	
284.80288	74	
284.87423	116	
284.90110	82	
285.89690	78	
286.88584	72	
286.91935	78	
289.85751	66	
291.06283	72	
292.05468	74	
292.79989	78	
292.86152	70	
293.80049	76	
293.81957	96	
293.87448	72	
294.85454	82	
295.83747	142	
296.86777	132	
297.85150	94	
299.78800	244	1+
300.98739	70	
301.87442	72	
302.88642	78	
304.44198	104	
304.79790	74	
305.01654	74	
305.80625	90	
306.84856	68	
306.88082	70	
307.80298	178	
307.86668	84	
307.88620	318	1+
309.86303	100	
310.80854	78	
313.88959	68	
313.95257	92	
315.85723	80	
315.93144	70	
317.89465	66	
319.87020	98	
320.21466	82	
320.93618	84	
321.78112	68	
321.82092	82	
322.00820	70	
322.27473	70	
322.80228	68	
323.76080	96	
324.80789	74	
324.83453	68	
324.89212	78	
325.85155	76	
327.06687	66	
327.78270	70	
327.95797	94	
END IONS

###FS:    #m/z: 340.94077 #charge 1+
###MS: 142
###MSMS: 144
BEGIN IONS
TITLE=Cmpd 107, +MS2(340.9408), 28.0-35.0eV, 3.1min #144
RTINSECONDS=185.366
SCANS=142,144
PEPMASS=340.94077	1349740
CHARGE=1+
187.98574	70	
191.95709	138	
192.89300	76	
192.92957	124	
193.93315	88	
199.97472	76	
200.86628	74	
203.89690	76	
204.44977	74	
204.83426	108	
206.95731	70	
208.86419	70	
211.94286	174	
212.87683	92	
213.87963	122	
213.89514	88	
213.93922	1768	1+
214.88787	496	1+
215.93866	186	
217.88779	88	
217.94216	88	
219.51829	72	
222.96016	72	
224.97618	102	
225.09677	80	
225.83352	202	1+
226.39539	82	
228.94028	116	
229.84428	206	1+
229.88232	72	
229.94584	138	
230.88637	616	1+
231.95082	1562	1+
233.94827	500	1+
234.88548	312	1+
234.90613	78	
236.83514	76	
236.85224	72	
236.98689	74	
237.05987	168	
237.08311	104	
237.88902	218	1+
237.91736	78	
238.08254	72	
240.07008	72	
240.83540	120	
241.85449	102	
242.83469	120	
244.84882	126	
245.05744	82	
245.40346	92	
246.96137	78	
247.97251	76	
248.90447	80	
249.95879	318	1+
250.84844	88	
251.88047	152	
251.96044	106	
252.90817	72	
253.06620	74	
253.95395	130	
254.88037	78	
254.91504	90	
254.96634	600	1+
255.07663	204	
255.92046	70	
256.84917	214	1+
256.91116	76	
256.96410	186	
257.84260	70	
257.89464	74	
257.94150	72	
257.96537	156	
257.99075	78	
258.84852	478	1+
259.95660	162	
260.08023	78	
260.84167	248	1+
260.99141	74	
262.35422	100	
262.39024	72	
262.83287	90	
262.90537	74	
262.92478	266	
264.10621	86	
266.37686	82	
266.86747	72	
268.80039	72	
268.84541	154	
270.06744	78	
270.82477	124	
271.82773	76	
271.84460	106	
272.84714	142	
272.93466	160	
272.97876	70	
273.79077	76	
273.97650	94	
275.85992	104	
276.85537	230	
276.87143	130	
277.08853	82	
277.86037	122	
277.92280	252	1+
277.98604	72	
278.84551	674	1+
278.95028	80	
280.86600	70	
280.93688	300	1+
281.08803	80	
281.14376	76	
281.88998	76	
283.86803	80	
283.91341	74	
284.02934	72	
284.92529	102	
285.42801	76	
286.79688	76	
287.81756	132	
290.81269	72	
292.30424	80	
293.84861	202	1+
293.87246	86	
294.86710	78	
295.44289	74	
295.88222	182	1+
295.93558	248	1+
297.01188	134	
297.92999	90	
298.31154	82	
298.85709	82	
299.87123	112	
301.51391	86	
301.78707	78	
302.17729	72	
302.92309	78	
302.94976	142	
303.94310	94	
304.47225	90	
304.54268	78	
305.87652	236	1+
307.79763	116	
308.62133	92	
309.03991	82	
310.87659	178	
311.27398	104	
311.88306	72	
312.89438	206	1+
313.13538	80	
314.74987	80	
314.82456	144	
315.45377	86	
315.97847	104	
318.37633	100	
318.75338	82	
320.08545	78	
321.74378	78	
324.12030	84	
324.74417	70	
324.88716	202	1+
328.88502	240	
331.71111	72	
333.04554	76	
333.75168	78	
334.95718	94	
336.14728	70	
338.29211	170	
338.77767	76	
338.99684	70	
339.16836	100	
341.80262	98	
343.87720	72	
344.15475	96	
END IONS

###FS:    #m/z: 507.84512 #charge 1+
###MS: 142
###MSMS: 145
BEGIN IONS
TITLE=Cmpd 108, +MS2(507.8451), 28.2-35.2eV, 3.1min #145
RTINSECONDS=186.138
SCANS=142,145
PEPMASS=507.84512	261418
CHARGE=1+
196.02007	484	1+
211.03744	174	
214.88611	290	
224.04519	154	
224.11849	206	
232.89570	668	1+
234.89288	194	
239.85276	118	
250.87488	328	1+
250.90442	172	
251.88068	398	1+
253.90405	130	
254.09431	156	
257.87052	130	
261.89045	146	
263.88564	130	
266.09562	134	
266.89335	142	
267.16538	174	
267.88427	146	
271.39868	136	
272.85704	184	
272.90988	250	1+
276.88397	172	1+
280.37818	316	1+
282.90249	148	
285.79589	126	
287.85229	1262	
287.97442	116	1+
288.84129	116	
288.86868	122	
288.89078	160	
289.03775	116	
289.84838	126	
289.87607	244	
290.13025	262	1+
290.86439	774	1+
290.89649	132	
292.80830	162	
293.87458	1194	1+
294.12486	180	
300.85475	210	
300.89921	188	
301.84525	188	
303.86698	738	1+
305.86276	2198	1+
307.89161	188	
308.14198	960	1+
308.87280	1462	1+
309.84746	178	
309.89028	354	1+
310.15453	496	1+
310.86686	176	
310.91513	272	1+
311.88283	2580	1+
312.16241	144	
312.81506	136	
313.86355	522	1+
314.88998	146	
315.79781	192	1+
316.86129	256	
316.88972	276	1+
317.76124	144	
317.87150	134	
319.89509	124	
320.37882	190	1+
321.35671	194	1+
321.81421	120	
321.87504	154	
322.42133	150	
323.87262	798	1+
325.82778	172	
326.88172	2664	1+
327.84682	128	
328.87913	270	
328.97890	140	
329.15777	252	1+
329.77515	122	
329.89168	140	
330.40687	238	1+
330.87575	132	
330.89621	138	
332.82355	144	
332.83960	230	1+
332.87457	264	1+
334.40847	222	1+
334.88607	494	1+
334.89895	168	
335.81051	132	
335.84041	142	
335.89031	424	1+
336.87526	768	1+
337.87891	686	1+
339.85038	146	
341.89671	114	
341.97268	120	
342.83722	234	1+
343.88062	306	1+
345.77623	226	
345.81563	154	
346.05175	128	
346.83478	270	1+
347.77601	362	
347.80218	420	1+
347.90814	130	
348.78447	232	
349.75760	584	1+
349.77390	316	
349.87659	156	
350.16981	158	
350.89526	134	
351.81229	230	1+
351.88525	170	
352.01175	190	1+
352.87090	124	
353.18777	114	
353.85057	214	
354.79821	142	
354.84350	282	1+
355.87945	196	1+
359.23653	132	
359.75749	158
[truncated: 1,369,130 more chars]
