# Supplementary material for: High-Throughput Venomics
Source: J Proteome Res. 2023 Apr 3;22(6):1734–46. doi: 10.1021/acs.jproteome.2c00780 (PMC10243144; doi:10.1021/acs.jproteome.2c00780)
Supplement: Supplementary file 9 — pr2c00780_si_009.zip [file pr2c00780_si_009.zip › Manual files/Calloselasma rhodostoma MGF/210702_Calloselasma_halfplate000019_5.1.201.mgf]

###	D:\Data\Julien\210702_Cr_half_TFA\210702_Calloselasma_halfplate000019.d\ProteinAnalysisResults.mgf
###	D:\Data\Julien\210702_Cr_half_TFA\210702_Calloselasma_halfplate000019.d\analysis.baf
###	210702_Calloselasma_halfplate000019.d
###	Instrument: maXis HD
###	Manufacturer: Bruker
###    PeakWidth 0.30, MiniumIntensity 10, S/N 1Apply threshold 0, Threshold 10
###    Retain Residuals no, Create neutrally no,
###    FullScan Parameters: AdductIon (+)+H (-)-H, LowMass 0, HighMass 8000, MaxCharge charge decon 4, MinPeaks 3
###    Perf. isotope decon yes, Max Charge Istopic decon 6, MW agreement 0.00, Abund. cutoff 2.00, Envelope cutoff 75.00
###    MaxRes   Parameters: AdductIon (+)+H (-)-H, LowMass 0, HighMass 8000 
###    Perf. isotope decon yes, Max Charge Istopic decon 6, Abund. cutoff 2.00
###    MSn      Parameters: AdductIon (+)+H (-)-H, LowMass 0, HighMass 8000 
###    Perf. isotope decon yes, Max Charge Istopic decon 4, Abund. cutoff 0.05
###    Global Charge Limit: no 3, Prefer FullScan Result: yes, Export what: 2 (0=non deconv/1=deconv only/2=mixed), NoMSMSSignals: 150, Intensity threshold: 10, NoMSSignals (deconv): 2, NoMSSignals (non-deconv): 2, NormalizeData: no, SingleCharged: yes
###
COM=210702_Calloselasma_halfplate000019.d
USERNAME=Demo User

###FS:    #m/z: 368.42276 #charge 1+
###MS: 1
###MSMS: 2
BEGIN IONS
TITLE=Cmpd 1, +MS2(368.4228), 28.0-35.0eV, 0.0min #2
RTINSECONDS=1.314
SCANS=1-2
PEPMASS=368.42276	1124
CHARGE=1+
183.94773	5460	
189.95979	11112	
191.95584	4654	
193.97175	6800	
195.12047	3948	
198.95429	4686	
206.94034	26168	
208.94556	52036	1+
211.94450	122952	1+
213.93984	44254	1+
215.93735	5710	
217.94139	16446	
222.95224	89782	1+
223.06169	8006	
226.94709	301804	1+
227.19854	67396	1+
228.94315	316798	1+
229.09489	4156	
231.95190	12700	
234.97051	15994	
234.99827	10806	
235.20332	5894	
239.07843	10040	1+
239.14695	11164	
239.19894	4712	
239.23210	20246	1+
239.67171	5760	
239.98080	7584	
241.96401	5446	
242.61962	8632	
244.95744	180834	1+
245.18442	7232	
245.22465	5452	
245.94815	105358	1+
246.24133	26470	1+
246.63647	4304	
246.95252	89024	1+
246.97394	12068	
248.03229	12550	1+
248.95260	7604	
249.18289	5664	
249.91110	4200	
249.97117	97418	1+
250.94692	88214	1+
250.99842	28544	1+
251.19818	13474	1+
252.47104	4730	
252.94732	24778	
252.97143	954066	1+
253.18870	4632	
253.21378	17606	1+
254.94191	393498	1+
254.96660	339242	1+
255.07330	5060	
255.17346	3878	
255.22987	81260	1+
256.26108	18284	1+
256.91380	6496	
256.96395	53500	1+
257.18965	3958	
258.96544	17578	1+
260.97932	4596	
261.97391	38100	1+
263.23515	6430	
263.97868	164290	1+
265.21427	4272	
265.25037	11042	1+
265.97681	16886	
267.19331	4268	
267.22970	4988	
267.26415	19412	1+
267.97358	103350	
268.12590	4110	
268.95966	78276	1+
269.20835	5190	
270.98065	36760	1+
271.20569	5092	
272.13842	4014	
272.25630	6946	
272.95220	82244	1+
272.97559	12074	
273.18567	18940	1+
274.27197	59010	1+
277.03712	4984	
277.21409	6100	
279.03788	7092	
279.09169	12816	1+
279.20207	4662	
279.22947	17458	1+
280.26235	4824	
281.04794	10382	1+
281.24537	38108	1+
281.98974	7274	
282.27727	39712	
283.17296	8470	
283.20647	4650	
283.26108	39248	1+
284.29248	21190	1+
285.18335	3984	
285.20189	4764	
285.22148	7446	
285.94179	310620	1+
285.98318	16868	1+
286.27133	8538	1+
287.20293	9376	1+
288.25070	21028	1+
288.28749	6362	
290.26686	38128	1+
290.89236	7068	
291.09990	15598	1+
291.19640	24324	1+
291.97375	26932	1+
292.05915	9624	
293.17057	4150	
293.20842	14416	1+
293.24510	4596	
293.97471	26290	1+
293.99730	50044	1+
294.12656	13410	1+
294.16379	6198	
294.24166	3998	
295.13077	9878	1+
295.22433	22526	1+
295.28644	15904	1+
295.99257	21474	1+
297.07790	39824	1+
297.23952	21816	1+
298.27261	6802	
298.96719	3970	
299.05930	9544	1+
299.10852	5210	
299.20060	5388	
299.23782	5626	
299.25282	9334	1+
300.28721	19824	1+
301.95713	4838	
302.17394	18492	1+
302.30327	55304	1+
302.94537	9956	
303.95222	84436	1+
303.99349	5320	
304.90384	3984	
304.92244	5162	
305.20822	3896	
305.24573	4692	
305.95194	6802	
306.90427	13518	
307.17244	3966	
307.18970	4596	
307.24611	58618	1+
308.14021	11794	1+
308.21571	8822	
309.21946	5414	
309.25845	16160	1+
309.27549	12058	
310.11466	11056	1+
310.30802	33312	1+
311.05418	5282	
311.16513	9132	1+
311.21925	11256	1+
311.27447	16948	1+
311.29013	7042	
311.86962	9234	
312.94699	9162	
313.21758	5654	
313.24959	5320	
313.28979	30168	1+
313.86588	5238	
313.92875	185522	1+
314.17544	11622	1+
314.26666	9084	1+
316.28225	31368	1+
316.31843	16970	1+
318.29878	34182	1+
318.93442	117518	1+
320.93390	209280	1+
321.19265	19102	1+
321.23922	4498	
321.27716	13760	1+
322.19418	15934	1+
322.87667	6256	
322.92960	3988660	1+
323.01646	3920	
323.12035	5354	
323.23731	28750	1+
323.32475	16496	1+
324.10014	7788	1+
324.28856	6476	
324.87668	4106	
325.25356	98992	1+
325.31229	4204	
326.17283	5236	
326.30383	7762	
326.96805	28442	1+
327.14567	9550	1+
327.18155	4064	
327.23233	5356	
327.26910	109128	1+
328.31889	20696	1+
329.00343	20078	1+
329.22624	31016	1+
329.28343	24738	1+
329.87951	4670	
330.16939	15878	1+
330.20441	3992	
330.26381	4046	
330.33463	94694	1+
330.91104	4412	
331.10480	5474	
331.20878	4160	
331.30033	66428	1+
331.93946	14530	1+
335.00198	39724	1+
335.19476	4066	
335.25496	4100	
336.08520	11310	1+
336.17273	14510	1+
336.94536	499302	1+
337.06461	4778	
337.21680	7890	
337.25866	7600	1+
337.26893	4884	
337.30754	4294	
338.33965	111386	1+
338.94466	103902	1+
339.23315	18392	1+
339.27168	11276	1+
340.35453	24004	1+
340.94004	1641994	1+
341.02651	4240	
341.12703	4712	
341.19580	4286	
341.20792	11066	1+
341.24828	80042	1+
341.28592	16046	1+
342.33387	6074	
343.02487	9076	
343.26508	131888	1+
343.29486	8512	
343.33188	4082	
344.18298	4344	
344.31189	5906	
344.35009	27286	
345.20446	47084	1+
345.31509	3932	
346.32850	12966	1+
346.93590	9002	1+
347.02515	26128	1+
347.24078	4630	
349.16787	4396	
349.23912	24286	1+
349.29214	52332	1+
351.27244	47482	1+
351.32461	4430	
352.16692	3882	
352.35588	3888	
352.89536	29844	1+
353.21207	4196	
353.24926	3980	
354.09003	9778	
354.31613	199182	1+
354.95568	8248	
355.06711	53650	1+
355.14064	9798	1+
355.26482	5316	
356.27844	12184	1+
356.34973	18884	1+
356.95374	5078	
357.06517	11278	1+
357.11917	7716	1+
357.24359	21474	1+
357.96661	16600	
358.19886	7726	
358.36600	203978	1+
358.95018	60826	
359.20342	3910	
359.25965	16774	1+
359.95991	435698	1+
361.19177	8190	1+
362.23902	11506	1+
363.21835	14698	1+
363.30818	22666	1+
363.95608	1029786	1+
364.28023	10988	1+
365.19581	8536	1+
365.31500	5118	
365.33777	3890	
366.14458	4910	
366.32806	32258	1+
366.37094	4362	
367.26474	5032	
367.30120	6196	
367.33308	27834	1+
368.30734	16704	1+
368.38533	23632	1+
368.42253	17412	1+
369.16039	9608	1+
369.31489	10632	1+
369.34940	17752	1+
370.27257	16240	1+
371.09858	180964	1+
371.22420	10284	1+
371.27396	13760	1+
371.31645	7754	
372.17712	4324	
372.32501	91234	1+
372.38147	26468	1+
373.09561	43244	1+
373.25286	18238	1+
END IONS

###FS:    #m/z: 322.92985 #charge 1+
###MS: 3
###MSMS: 4
BEGIN IONS
TITLE=Cmpd 2, +MS2(322.9298), 28.0-35.0eV, 0.1min #4
RTINSECONDS=3.44
SCANS=3-4
PEPMASS=322.92985	1193288
CHARGE=1+
191.95474	802	
192.88889	250	
193.08159	134	
199.86062	136	
201.04501	282	
205.94998	134	
209.91991	132	
210.04805	138	1+
213.06191	152	
214.00777	160	
215.88792	566	1+
219.17260	272	
220.86053	158	
221.06582	180	
222.05007	132	
222.95444	358	1+
223.00044	212	1+
223.03965	250	1+
223.87557	288	1+
223.96113	218	1+
225.86221	146	
225.92919	120	
226.03635	132	
227.92852	192	
228.93330	140	
229.03024	226	1+
230.07615	130	
230.86190	138	
230.95752	176	
231.95443	120	
233.00691	134	
233.07658	126	
236.96775	126	
238.21110	122	
239.05226	134	
239.07796	760	1+
239.22050	158	
239.95915	334	1+
240.05907	132	
240.93904	188	
240.96380	242	1+
241.00932	146	
241.09434	150	
241.11572	146	
242.10557	218	1+
242.15149	140	
242.93988	586	1+
242.99261	212	1+
243.18834	122	
243.88247	376	1+
243.96445	132	
244.03254	134	
244.97256	128	
245.02633	148	
245.04354	124	
245.94165	354	
245.97403	640	1+
246.02812	142	
246.17504	244	1+
246.19016	242	1+
246.87418	128	
246.97576	462	1+
247.06147	126	
247.23812	148	
248.03647	320	1+
248.95359	192	
248.96867	492	1+
248.98676	612	1+
250.94725	160	
251.04573	168	
252.04343	252	1+
252.05821	138	
252.07458	460	1+
252.08699	164	
252.24260	148	
253.15159	120	
253.19468	156	1+
255.02011	150	
255.05730	124	
256.00696	164	
258.01325	242	1+
258.08442	242	1+
258.21947	130	
258.88429	108	1+
259.95318	132	
259.99253	182	1+
260.04838	178	1+
260.17546	360	1+
261.07559	134	
261.09293	134	
261.89289	136	
261.93590	134	
262.80078	142	1+
262.88935	124	
263.06305	190	
263.13870	146	
264.19491	212	1+
264.98672	426	1+
265.01686	1166	1+
265.06003	212	
265.89618	220	1+
266.04061	270	
266.87000	162	
266.99462	614	1+
267.06069	440	1+
267.10827	366	1+
267.99665	412	1+
268.01879	148	
268.95929	252	1+
268.97396	172	
269.02100	160	
269.18859	132	
269.85472	142	
270.18490	126	
270.27822	176	
270.94241	280	1+
271.07927	356	1+
272.78346	134	
272.99110	140	
273.00646	122	
274.21219	134	
275.00441	266	1+
275.01886	136	
275.09380	200	
276.07793	144	
276.15303	136	
276.27129	234	1+
276.88700	142	
277.01634	146	
277.05628	152	
277.07491	240	
278.14104	166	
278.18799	122	
278.24743	122	
278.85259	140	
278.98386	322	1+
279.04042	312	
279.09278	486	1+
279.14068	678	1+
279.23165	606	1+
279.27370	124	
280.14447	506	1+
280.26324	468	
280.93357	138	
281.04936	972	1+
281.09737	468	1+
281.24405	140	
282.27903	444	
283.02905	484	1+
283.06993	596	1+
283.26048	760	1+
283.99698	142	
284.05644	142	
284.09793	366	1+
284.19024	126	
284.29263	2548	1+
285.93753	150	
286.12897	130	
288.01549	242	1+
288.03183	224	1+
288.79486	146	
288.81585	124	
289.00503	224	1+
289.23209	152	
289.88028	368	1+
290.04362	244	1+
292.30125	128	
293.20931	186	1+
294.15797	130	
294.27699	146	
295.02331	140	
295.06208	140	
297.12547	124	
299.05781	1310	1+
299.10917	196	
301.03172	130	
301.11850	210	1+
301.21133	512	1+
301.99785	278	1+
302.11633	138	
302.25022	128	
303.10919	150	
303.15387	196	1+
304.03909	278	1+
304.11615	188	1+
304.26245	488	1+
305.04105	208	1+
305.17800	128	
306.15220	146	
306.20104	126	
306.24442	272	1+
306.27632	354	1+
307.30959	230	
308.12376	132	
308.29400	1212	1+
308.98968	132	1+
309.00867	262	1+
309.22124	142	
309.99844	174	1+
310.16986	188	1+
310.30875	1196	
311.00076	210	1+
311.86252	140	
312.12681	134	
312.80915	130	
312.91468	214	1+
314.09088	170	
314.10748	130	
315.04512	132	
315.06881	126	
316.05746	236	1+
317.12898	172	1+
318.28996	148	
319.08265	220	
320.01556	142	
320.07881	128	
320.14069	124	
320.18437	198	
320.26372	348	1+
320.29366	196	
321.07152	238	1+
321.22836	230	
321.32617	198	
322.13076	120	
322.23500	204	
322.29657	226	1+
323.01862	164	1+
323.07701	266	1+
323.10578	256	1+
323.17025	276	1+
323.20063	784	1+
323.23758	10586	1+
324.13910	302	
324.20529	542	1+
324.28728	126	
324.31739	372	1+
325.14002	140	
325.31692	242	1+
326.09235	154	
326.13669	126	
326.17526	362	1+
326.28036	188	
326.37709	252	
327.19185	214	1+
327.21640	236	1+
327.24272	150	
327.26979	154	
327.35790	104	1+
328.10979	290	1+
328.26561	134	
END IONS

###FS:    #m/z: 531.40655 #charge 1+
###MS: 3
###MSMS: 5
BEGIN IONS
TITLE=Cmpd 3, +MS2(531.4065), 28.8-35.9eV, 0.1min #5
RTINSECONDS=4.212
SCANS=3,5
PEPMASS=531.40655	460120
CHARGE=1+
189.96007	244	
195.03132	204	
207.02782	258	
219.07555	318	1+
227.19793	482	1+
230.03084	356	1+
231.96027	262	1+
232.03451	490	1+
232.97809	182	1+
235.96406	1148	1+
236.08093	212	
236.88097	198	
238.03813	290	1+
239.87912	486	1+
241.87646	320	1+
243.01172	314	1+
243.03473	236	
243.95818	198	
244.03972	212	
245.98132	348	1+
247.89259	160	1+
248.03407	562	1+
248.16012	194	1+
249.03893	408	1+
250.96653	214	1+
251.20453	132	1+
253.03906	452	
253.14356	344	1+
254.00768	222	1+
254.11202	218	
254.89173	448	
255.17606	404	1+
255.22889	1074	1+
255.91510	232	1+
256.04237	218	1+
256.88688	636	1+
256.92262	258	1+
257.19514	160	1+
258.00122	264	
259.02239	322	1+
259.15943	160	1+
259.99314	588	1+
261.13239	268	1+
263.03987	204	1+
263.10420	724	1+
263.99239	224	
264.07939	212	1+
264.26554	172	1+
265.95228	348	1+
266.99647	984	
267.14480	398	1+
268.94365	330	1+
268.97558	690	1+
269.08829	352	1+
273.02288	196	
273.18625	1860	1+
273.96757	318	1+
274.01315	224	1+
274.07037	276	1+
275.14550	338	1+
278.10498	222	1+
278.13446	388	1+
278.97510	206	1+
280.95037	364	1+
281.04650	522	1+
281.13189	270	1+
281.15544	202	
282.27800	226	
283.17269	222	1+
283.26106	994	1+
283.85305	214	1+
284.03642	352	1+
284.08592	206	
285.00804	1308	1+
285.94406	690	1+
286.09962	650	1+
286.87008	196	1+
288.06529	452	1+
289.88141	332	1+
291.19574	504	1+
292.05370	208	
293.06473	284	
293.87267	206	
294.02312	266	1+
294.10329	314	1+
294.91592	558	1+
294.96009	420	1+
295.91993	464	1+
296.88445	210	
297.85068	1054	1+
297.98693	272	1+
298.09245	190	1+
298.87713	498	1+
299.05926	918	1+
299.14112	306	
299.27874	294	1+
300.11947	252	1+
300.84691	552	1+
300.87442	260	
300.93736	210	1+
301.05415	230	
301.84865	334	1+
302.27353	254	1+
302.94964	474	1+
303.09852	336	1+
303.27587	218	1+
303.85149	198	1+
303.95293	400	1+
303.97079	210	
304.06629	270	1+
304.76698	374	1+
304.87490	160	1+
305.95932	364	1+
305.99773	266	1+
306.27745	584	1+
307.02621	468	1+
307.08264	180	1+
307.88858	222	
308.29008	516	1+
309.14669	274	1+
309.96695	248	1+
310.10334	398	1+
310.12878	202	
310.30680	486	1+
311.08582	470	1+
311.14929	244	
311.20058	178	1+
311.29104	670	1+
311.88364	464	
312.86539	292	
312.99535	164	1+
313.86424	1048	1+
313.92930	2850	1+
314.16192	406	1+
314.86585	892	1+
314.89217	568	1+
315.27021	166	1+
315.92613	368	
316.86455	1208	1+
316.88547	436	1+
317.12391	252	1+
318.06426	340	1+
318.85950	1388	1+
318.93400	1206	1+
319.06506	196	1+
319.22542	180	1+
320.16980	350	1+
320.97592	290	1+
321.98180	252	1+
322.07904	198	
324.03163	244	1+
324.85828	512	1+
325.07167	314	1+
326.30071	132	1+
327.11022	206	
327.89373	276	1+
328.02708	214	1+
328.11911	414	1+
328.19129	640	1+
330.17834	310	1+
330.87081	350	
330.90857	224	
331.87961	244	
332.01472	226	
332.06038	488	1+
332.09092	612	1+
332.87580	498	
332.90271	608	1+
333.06317	370	1+
333.16507	310	1+
333.86677	318	
334.15531	438	1+
334.87697	244	
334.90206	414	
335.25020	260	1+
336.09119	220	
336.17386	946	1+
336.81786	152	1+
336.87296	1308	1+
336.90278	350	1+
336.94553	1974	1+
337.09361	198	
337.18601	298	1+
338.05498	308	1+
338.15870	218	
338.18401	350	1+
339.09465	262	1+
339.85717	684	1+
339.92945	208	1+
339.98509	278	
340.15302	430	1+
340.86149	572	1+
340.90733	370	1+
340.95988	240	
341.91041	298	1+
341.97584	206	
342.11663	372	1+
343.08852	294	1+
344.09341	170	1+
345.20705	8248	1+
345.32248	206	1+
345.91499	188	1+
347.12066	222	
347.24026	260	1+
348.08379	220	
348.14193	436	1+
348.88215	212	
348.97590	210	1+
349.11710	218	
349.87523	194	
350.10730	204	1+
350.84940	206	
350.87549	1038	1+
351.06335	380	1+
351.11189	142	1+
351.29725	228	1+
351.34133	266	1+
351.87541	638	1+
352.30258	276	1+
353.11457	274	1+
353.87514	398	1+
354.90781	376	1+
354.93555	228	1+
355.06871	1624	1+
355.18345	222	1+
356.89538	234	
357.10549	202	
357.19692	588	1+
357.85195	364	1+
357.89053	198	
358.11353	214	1+
358.16186	418	1+
358.19871	472	1+
358.30114	220	1+
358.43731	114	1+
358.91471	208	
359.00895	194	
359.44072	132	1+
359.88772	334	1+
359.92054	346	1+
360.14360	318	1+
360.25763	224	1+
361.85740	266	1+
362.09800	200	
362.20626	376	1+
362.98754	228	1+
365.10154	286	1+
365.14780	224	
365.93688	208	1+
366.14002	266	1+
366.91687	218	1+
367.08175	322	1+
368.83969	348	1+
368.89718	392	
369.01221	186	1+
369.10327	226	
370.10521	200	
370.79068	210	1+
370.84416	214	1+
371.27646	208	
372.12040	200	
372.15451	428	1+
373.11314	204	
373.13354	342	
373.18391	552	1+
373.82939	324	
373.90797	252	
374.12947	240	
374.83291	216	
375.13151	210	
375.78281	146	1+
376.11948	430	
376.88603	428	1+
377.12063	228	
377.85588	174	1+
378.06368	632	1+
379.06686	470	1+
379.88711	334	1+
380.11572	588	1+
380.85633	432	1+
381.09786	398	1+
381.12040	424	1+
382.20745	234	
382.27756	196	1+
382.40957	322	1+
382.85268	212	1+
383.17206	250	1+
384.85465	290	1+
385.11308	376	1+
385.96916	320	1+
386.79146	276	1+
386.91972	348	1+
387.16497	200	
387.19066	352	1+
387.84876	194	1+
387.87520	204	
387.89503	516	1+
388.21740	384	1+
388.32902	430	1+
389.03945	280	1+
389.22041	270	1+
389.28667	330	1+
390.13047	554	1+
390.84144	736	
391.09882	262	
391.83874	538	
391.86055	1174	1+
392.86437	994	1+
393.18347	604	1+
393.33708	236	
394.83489	1970	1+
394.85625	496	
395.78766	276	1+
396.18561	690	1+
396.79580	164	1+
396.86896	236	1+
396.99714	254	1+
397.14247	264	1+
397.21336	392	1+
398.11164	194	1+
399.15980	296	1+
400.08038	344	1+
400.32648	344	1+
400.86528	238	1+
401.16751	328	1+
401.18824	228	
401.21303	246	1+
401.96270	198	1+
403.19533	264	1+
403.22885	360	
403.36407	162	1+
403.87193	484	
404.74991	204	1+
404.86274	508	1+
405.86763	376	1+
406.07227	366	1+
406.23173	510	1+
407.07542	268	1+
407.29597	416	1+
407.51315	130	1+
407.86579	458	
408.02485	344	1+
408.78275	158	1+
408.84915	2580	1+
408.97326	160	1+
409.02268	198	1+
409.08217	492	1+
409.22489	200	
410.12742	292	
410.87255	1256	1+
411.13659	198	
411.28224	348	1+
412.12112	336	
412.20283	464	1+
412.22563	254	1+
412.38076	254	1+
412.76849	178	1+
412.84704	2274	1+
413.99802	192	1+
414.16566	228	
414.81718	196	
414.84832	452	1+
415.03234	184	1+
415.19537	556	1+
415.65690	118	1+
416.17219	636	1+
416.98281	146	1+
417.17413	466	1+
417.25756	204	
417.31666	192	
418.22139	216	1+
419.81796	256	1+
420.17546	366	1+
420.86879	258	
421.13773	522	1+
421.34891	238	1+
421.88228	416	
422.87219	562	1+
423.84780	194	
423.86748	486	1+
425.14899	302	1+
425.23747	268	
426.01989	182	1+
426.23891	418	1+
426.86234	1272	1+
428.08505	210	
428.14159	768	1+
428.22357	898	1+
428.85350	562	1+
428.88536	2262	1+
428.98518	278	1+
429.07251	292	1+
429.52060	254	1+
429.72831	146	1+
429.76080	114	1+
429.83912	196	
430.13536	494	1+
430.24874	262	1+
430.30595	312	1+
430.40541	202	1+
430.85988	2304	1+
430.87947	822	
431.16601	482	1+
431.20962	304	
431.28583	182	1+
431.91656	208	
432.87187	566	
433.09372	326	1+
433.16867	214	
433.20466	246	
433.34793	302	1+
433.86693	398	
434.20889	236	
434.85883	1246	1+
435.14604	416	1+
435.86253	900	1+
436.19217	206	1+
437.02735	226	1+
437.09136	300	1+
437.30691	208	1+
437.83089	248	1+
438.38082	336	1+
438.83202	174	1+
439.22289	236	1+
439.38565	216	1+
439.90129	202	
440.19738	244	
440.66124	96	1+
441.16821	238	1+
441.18449	304	1+
441.87208	306	1+
442.13663	204	
444.02448	308	1+
444.16873	276	1+
444.87278	2536	1+
445.14624	1068	1+
445.20540	202	1+
446.10613	240	1+
446.15043	738	1+
447.25909	2358	1+
447.48190	140	1+
448.14664	578	1+
448.99214	236	1+
449.25612	1112	1+
449.88079	474	
450.42095	178	1+
450.87584	716	1+
451.15676	286	
451.21778	536	1+
451.35388	156	1+
451.90104	536	1+
452.16791	660	1+
453.19659	228	
453.27679	220	
453.87730	536	1+
454.14261	354	1+
454.25830	270	
455.25295	196	
455.29668	176	1+
455.33503	172	1+
456.87411	530	1+
457.18223	324	1+
457.90732	220	
459.12417	280	1+
459.14081	224	1+
460.08331	176	1+
461.21273	434	1+
461.24228	208	
461.94082	202	1+
461.98178	226	1+
462.21498	328	1+
462.88243	968	1+
463.20786	228	1+
464.08853	236	1+
464.15001	250	
464.38368	488	
465.12257	128	1+
466.24342	270	1+
467.81515	288	1+
467.88569	2032	1+
469.07487	170	1+
469.11394	140	1+
469.17003	216	
469.29475	220	
469.91407	234	
470.05527	198	1+
470.15004	216	1+
470.27729	338	1+
470.98225	272	1+
471.02490	130	1+
471.28978	230	1+
471.31708	504	1+
471.75504	202	1+
471.98267	174	1+
472.19931	248	1+
473.12968	280	1+
473.25825	238	
473.46468	294	1+
474.20118	252	1+
474.43220	194	1+
474.46626	190	1+
474.90261	394	1+
475.09315	276	1+
475.28690	226	1+
475.34649	296	1+
475.38487	206	1+
476.24312	244	1+
477.96631	112	1+
478.16267	228	1+
480.23086	410	1+
482.19090	360	1+
482.27054	306	1+
482.37287	212	1+
484.13428	262	1+
485.89612	1072	1+
486.39529	450	1+
487.17995	298	1+
487.23248	402	1+
487.27222	476	
487.34372	272	
488.14791	362	1+
488.18602	190	1+
488.26400	1196	1+
488.85647	250	1+
489.12727	206	
489.26430	816	1+
489.35656	318	1+
491.12822	268	1+
491.26910	210	
491.42738	378	1+
492.25868	476	1+
492.27444	676	1+
493.02758	348	1+
493.09806	248	
493.27622	510	1+
493.39547	208	1+
494.45226	270	1+
494.48848	248	1+
494.61079	198	1+
495.11416	236	1+
495.22694	316	1+
495.37893	388	1+
495.45536	182	1+
496.19359	206	
496.33180	416	1+
498.17245	198	1+
498.27743	292	1+
499.35514	788	1+
499.43869	226	1+
500.23520	120	1+
500.35737	572	1+
500.56360	126	1+
502.03668	162	1+
502.07238	252	1+
503.13208	864	1+
503.28132	136	1+
504.21774	396	1+
506.17587	280	1+
506.46324	206	1+
507.46822	168	1+
507.82890	294	1+
508.20043	318	1+
508.83109	198	1+
508.99534	108	1+
509.08860	148	1+
509.11624	168	1+
509.20639	228	1+
509.25476	450	1+
509.38122	702	1+
509.43188	214	
509.70174	98	1+
509.86490	116	1+
509.91801	204	1+
509.95716	220	1+
510.05732	598	1+
510.13850	180	1+
510.25820	310	1+
510.31335	256	1+
510.47158	904	1+
510.85325	144	1+
510.90742	186	1+
511.00600	182	1+
511.23597	190	1+
511.36321	228	1+
511.40096	724	1+
512.05910	266	1+
512.26496	504	1+
512.48254	796	1+
513.04706	136	1+
513.13051	1260	1+
513.20603	436	1+
513.28940	272	1+
513.33503	446	1+
513.41303	1224	1+
514.08167	214	
514.20986	296	1+
514.30503	322	1+
514.36745	582	1+
514.41614	960	1+
514.43958	204	
514.74901	106	1+
515.02889	358	1+
515.06271	358	1+
515.10313	230	1+
515.37715	824	1+
515.44932	400	1+
515.47809	246	1+
515.82256	180	1+
516.02932	214	1+
516.13741	188	1+
516.23458	236	1+
516.35074	344	1+
516.82603	120	1+
516.93462	120	1+
517.73024	110	1+
518.25465	372	1+
518.29979	310	1+
518.33931	238	1+
518.43919	298	1+
518.45123	244	
518.84394	178	1+
519.25474	288	1+
519.30057	232	1+
519.76478	282	1+
519.84335	110	1+
520.04418	136	1+
520.07738	130	1+
520.60301	170	1+
521.15136	120	1+
521.26275	412	1+
522.23545	194	1+
522.82356	262	1+
523.48203	128	1+
523.82692	158	1+
524.30972	180	1+
525.06285	200	1+
526.21846	216	1+
526.35337	574	1+
527.06912	354	1+
527.11543	232	
527.16194	282	1+
527.26475	200	
527.28230	602	1+
527.39463	560	
527.43256	1010	1+
527.53587	218	
527.54664	1656	1+
527.79964	212	1+
528.06300	288	1+
528.28448	462	1+
528.33646	928	1+
528.39688	1090	1+
528.47350	428	
528.50809	1072	1+
528.54825	1464	1+
528.76862	158	1+
528.80146	152	1+
528.89187	136	1+
529.17907	270	1+
529.23019	218	1+
529.33581	730	1+
529.75043	116	1+
530.08341	158	1+
530.12330	246	1+
530.13284	224	1+
530.24719	384	1+
530.45889	910	
530.49132	3582	1+
530.72779	162	1+
531.12877	194	1+
531.28054	502	1+
531.29703	284	
531.34667	2600	1+
531.38075	380	
531.41169	902	1+
531.44313	300	
531.55289	274	1+
531.92245	272	1+
532.20054	196	1+
532.28561	408	1+
532.31068	206	
532.45586	626	
532.47957	1150	1+
532.55470	158	1+
532.65130	136	1+
532.82927	116	1+
533.12694	308	1+
533.42996	382	
533.60603	206	1+
533.96715	236	1+
534.11517	340	1+
534.26133	284	1+
534.29346	436	1+
534.34603	502	1+
534.36330	270	
534.46664	1188	1+
534.50518	796	1+
534.96949	146	1+
535.08085	166	1+
535.25497	324	1+
535.29214	260	1+
535.32759	386	1+
535.44331	354	
536.08496	168	1+
536.42861	292	1+
536.62769	256	1+
536.85977	166	1+
END IONS

###FS:    #m/z: 340.94035 #charge 1+
###MS: 3
###MSMS: 6
BEGIN IONS
TITLE=Cmpd 4, +MS2(340.9404), 28.0-35.0eV, 0.1min #6
RTINSECONDS=4.984
SCANS=3,6
PEPMASS=340.94035	415696
CHARGE=1+
193.89917	142	
207.40408	118	
213.93980	2340	1+
215.88703	830	1+
215.93752	780	
219.02631	126	
222.95418	216	1+
225.86122	166	1+
226.94857	652	1+
227.07063	168	
227.88822	114	
228.02330	230	1+
228.93528	146	
229.15761	136	
229.93021	254	
231.10926	164	
231.95050	2836	1+
232.07031	258	1+
232.97367	122	
233.11632	144	
233.89449	448	
233.94775	350	
234.15137	150	
235.11074	116	
235.87143	126	
236.16340	210	1+
237.06164	392	1+
238.02996	224	1+
238.04466	132	
238.21722	336	1+
239.09150	308	1+
239.90322	116	
240.22902	714	1+
241.88410	184	1+
242.05911	116	
243.03087	462	1+
243.17484	208	
244.03664	308	1+
245.94331	122	
245.97624	470	1+
246.12541	220	1+
247.24055	188	
247.94079	1276	1+
248.03756	232	1+
248.98365	634	1+
249.09624	160	
249.95999	786	1+
250.24383	194	1+
250.94412	126	
251.10787	114	
251.17988	174	
251.96042	164	
252.22871	196	
252.26666	228	
254.04296	134	
254.96557	1566	1+
255.07457	652	1+
255.17987	144	
255.98691	224	1+
256.91020	284	1+
256.96296	408	
258.04338	290	1+
258.87932	170	1+
258.96448	114	
259.99275	214	
261.05071	120	
262.89304	166	
262.96484	248	
263.21833	176	
263.88197	144	
263.92492	150	
264.08043	202	1+
264.26662	160	
264.90598	114	
265.01806	324	
265.17344	138	
265.95823	128	
266.01788	158	
266.12781	124	
266.25329	222	
266.28293	142	
266.79290	146	
266.99755	164	
267.02051	142	
267.13762	220	
267.91983	224	
267.99165	424	1+
268.13534	154	
268.91801	152	
268.97592	126	
271.12005	198	1+
272.00147	228	1+
272.84132	136	
272.93422	270	
273.16297	124	
273.99661	118	
276.99821	176	
277.08900	162	
277.16967	320	1+
277.89876	264	
278.10909	140	
278.13436	228	1+
278.84909	120	
278.85985	138	
279.19243	128	
279.90674	250	1+
279.96692	130	
280.26878	242	
281.01072	178	
281.05090	974	1+
281.09103	130	
282.12566	234	
282.27820	1378	1+
282.31536	140	
283.02498	536	
283.04506	180	
283.21086	122	
284.02529	668	1+
284.09383	274	1+
284.92276	172	
285.13043	252	1+
287.06983	214	1+
287.20256	300	1+
289.12086	216	1+
290.91616	184	1+
292.05723	160	
292.26236	424	1+
292.88065	124	
292.95029	232	1+
293.15005	148	
294.31031	178	
294.89621	128	1+
294.97070	200	1+
295.01240	116	
295.13555	114	
295.28352	256	1+
295.99949	122	
296.28780	172	1+
296.32729	366	1+
296.93312	140	
297.12666	168	
297.97556	508	1+
298.08365	796	1+
298.21931	128	
298.31071	208	
299.06014	1454	1+
301.04259	150	
301.05526	212	
301.07930	160	
302.05538	138	
302.17593	342	1+
303.20343	128	
303.25407	254	1+
303.94104	142	
304.01815	116	
304.09200	202	1+
304.22460	182	
304.93728	138	
305.05648	144	
305.22862	266	
305.30439	342	1+
305.88143	282	1+
306.27287	140	
306.79216	328	1+
307.24236	486	1+
307.28750	696	1+
307.94158	126	
308.29282	450	1+
309.09570	132	
309.22183	142	
309.32674	194	
310.88601	130	
311.87223	196	1+
316.94017	120	
319.02544	276	1+
319.04591	122	
319.09248	122	
319.15290	180	1+
320.10862	132	
321.10934	128	
321.22300	266	
322.13562	740	1+
322.16627	218	1+
322.23068	116	
322.25211	136	
322.28020	150	
322.96822	114	
323.02129	142	
323.04924	170	1+
323.10734	414	1+
323.23792	1920	1+
323.30447	148	
323.86484	144	
324.11106	296	1+
324.32564	342	1+
325.23987	250	
325.25653	390	1+
326.08322	130	
326.30556	350	
326.33872	534	
326.78268	224	1+
326.89476	248	1+
327.04848	142	
327.08632	216	1+
327.31433	488	1+
328.18507	140	
328.26653	192	
328.31404	306	1+
329.86687	178	1+
333.32948	142	
333.88157	142	1+
334.23660	118	
335.18442	202	1+
335.97603	172	1+
336.32124	210	1+
336.75788	118	
337.01265	134	
337.09297	168	
337.18000	256	1+
337.21662	140	
337.25644	322	
337.36154	174	
338.12828	118	
338.25179	164	
338.34132	334	1+
339.13609	118	
339.23536	124	
339.30116	148	
339.87325	114	
340.24388	690	1+
340.26450	150	
340.39252	614	1+
341.08194	120	
341.24719	594	1+
342.08810	114	
342.14444	270	1+
342.28063	394	1+
342.31251	340	
343.11228	216	
343.20432	204	1+
343.23345	122	
343.31467	220	
344.26158	222	1+
344.97912	162	
345.06483	160	1+
346.15786	126	
END IONS

###FS:    #m/z: 322.92987 #charge 1+
###MS: 7
###MSMS: 8
BEGIN IONS
TITLE=Cmpd 5, +MS2(322.9299), 28.0-35.0eV, 0.2min #8
RTINSECONDS=8.6905
SCANS=7-8
PEPMASS=322.92987	1222484
CHARGE=1+
190.95295	468	1+
191.95550	410	1+
198.88092	214	1+
200.01126	188	1+
201.04851	116	
202.85274	110	
209.09056	144	
209.13669	110	
209.93976	142	
209.96414	134	
210.38340	104	
212.89419	120	
213.89840	132	
215.88973	114	
216.86850	108	
218.98979	132	
219.17184	280	1+
219.93132	178	1+
220.86460	378	1+
221.07281	206	
222.05385	110	
222.95462	624	1+
222.96999	104	
223.01727	114	
224.93094	100	
224.97607	232	
226.87794	184	1+
227.93018	250	
228.05873	136	
228.89994	132	
229.94489	110	
229.97266	118	
230.03912	190	1+
230.86219	130	
230.90982	126	
231.50993	102	
232.09209	120	
232.12575	276	1+
233.03138	128	
233.06506	124	
233.08414	100	
233.14882	146	
235.89412	122	
235.95933	260	1+
237.03270	204	1+
237.05975	138	
238.06523	112	
238.87597	180	
239.07712	648	1+
240.94005	198	
240.96074	134	
240.98216	148	
241.94267	234	
241.98993	108	
242.94015	802	1+
242.97564	112	
243.88243	182	
244.03586	246	1+
244.87839	130	
245.08023	196	1+
245.94451	146	
246.93851	412	1+
246.97379	460	1+
247.24084	150	
248.98462	442	1+
249.03708	174	
250.15007	100	
251.09521	104	
251.24829	130	
251.96163	200	1+
253.02969	120	
253.15008	222	1+
255.10710	232	1+
257.90619	180	
258.07027	142	
258.10135	172	
258.97497	112	
259.10869	114	
260.01198	116	
260.17181	326	1+
261.05676	272	1+
261.87773	298	1+
261.89691	132	
262.07858	136	
263.00825	178	
263.07935	474	1+
263.97982	132	
264.07779	386	1+
264.09793	188	1+
264.17746	122	
264.20460	118	
265.01764	722	1+
265.05683	486	1+
265.16163	166	1+
265.19421	174	1+
265.94616	114	
266.99224	570	1+
267.01195	162	
267.13878	108	
267.17683	182	
268.27474	120	
268.96646	262	1+
269.18553	126	
270.99166	104	
271.08216	124	
271.97873	268	1+
272.68493	124	
272.85312	108	
273.02045	126	
273.15668	118	
275.05664	370	1+
275.57297	172	
275.98291	126	
277.01975	220	
278.24447	138	
278.91537	150	
279.09134	890	1+
279.14122	116	
279.22618	106	
280.14317	474	1+
280.23629	136	
280.27021	188	
280.99974	278	1+
281.04784	440	1+
281.07743	122	
281.09528	136	
281.25019	114	
282.02131	376	1+
282.10960	126	
282.17549	102	
282.27525	422	
283.02438	338	1+
283.04789	100	
283.07067	562	1+
283.26264	300	
283.86971	310	1+
283.98783	148	
284.29358	2312	1+
284.33564	108	
284.92461	204	
285.09496	156	
286.05195	132	
286.17602	160	
286.91823	152	1+
287.10589	132	
288.06338	114	
289.10336	166	
289.18739	136	
289.88338	260	
290.01060	152	
290.86039	122	
290.88195	126	
291.00710	110	
291.87552	104	
292.05632	158	1+
292.26976	104	
292.90789	194	1+
293.02720	150	
294.15777	100	
294.28461	118	
294.85643	204	1+
295.90313	128	
297.08891	100	
299.05701	838	1+
299.13503	102	
300.92858	142	
301.11343	188	
302.17297	106	
302.24347	160	
304.03192	170	1+
304.18694	264	
304.26419	470	1+
305.44150	116	
306.11245	150	
306.20043	224	1+
306.88442	190	
307.88575	168	
308.26013	206	1+
308.29371	1084	1+
309.05995	230	1+
309.22205	132	
309.89138	128	
310.00830	188	1+
310.30781	900	1+
311.86245	100	
311.95476	112	
312.14540	120	
312.86621	212	1+
313.03361	154	
314.12553	102	
315.76757	186	1+
317.05408	138	
319.08185	114	
319.10640	112	
319.27661	110	
319.31349	128	
320.18439	158	
320.29528	100	
321.21990	130	
322.01019	224	1+
322.11796	100	
323.19694	666	1+
323.23732	6584	1+
323.30437	130	
324.14028	238	
324.16743	176	1+
324.89569	418	1+
325.02744	118	
325.15358	140	
325.32367	104	
326.12088	108	
326.13431	120	
326.15181	128	
326.28607	104	
326.37956	114	
326.96276	202	
327.26782	252	1+
327.30769	292	1+
END IONS

###FS:    #m/z: 340.94042 #charge 1+
###MS: 7
###MSMS: 9
BEGIN IONS
TITLE=Cmpd 6, +MS2(340.9404), 28.0-35.0eV, 0.2min #9
RTINSECONDS=9.4625
SCANS=7,9
PEPMASS=340.94042	539458
CHARGE=1+
213.94023	1810	1+
215.88738	648	1+
215.93436	408	1+
217.88157	264	1+
217.94051	100	
219.02829	166	1+
226.02740	112	
226.94701	206	
229.93365	102	
231.94982	1824	1+
233.89554	104	
233.95093	286	1+
234.89096	400	1+
235.89298	338	1+
236.82572	110	
237.06330	134	
237.21529	222	1+
237.22790	140	
238.01339	138	
239.20998	114	
240.22921	770	1+
240.90142	106	
240.96752	100	
242.03963	346	1+
243.95640	418	1+
244.86498	192	1+
244.95647	262	1+
245.06111	208	1+
246.06193	142	1+
246.97237	200	
247.23975	332	1+
247.94238	598	1+
247.98502	156	
247.99823	98	
248.01118	170	
248.11515	162	
248.97272	266	1+
248.98691	464	1+
249.16460	106	
249.96018	460	
250.03724	106	
250.92069	146	
250.96530	266	
251.95760	152	
252.06481	104	
254.04291	214	1+
254.93560	248	1+
254.96540	1128	1+
255.07240	306	
255.17473	140	
256.07674	182	
256.88183	132	
256.96331	344	1+
257.19027	110	
258.89437	98	
258.96840	304	
259.06100	270	1+
260.03301	106	
260.07248	234	1+
260.93051	118	
262.96240	150	
263.05656	146	
263.21739	266	1+
263.85234	144	
264.98119	122	
264.99746	104	
265.01610	726	1+
266.07312	150	1+
266.13303	272	1+
266.24797	152	
266.99857	294	1+
267.11408	146	
268.02695	112	
268.95670	280	
268.97131	162	
269.00109	278	
269.10099	144	
271.02216	164	1+
271.15463	158	1+
272.93565	266	
272.98055	268	1+
274.14430	164	1+
274.18139	106	
277.96426	148	
278.97375	112	
278.98892	176	
279.10093	176	
279.25567	126	
279.96477	146	
280.25943	124	
281.04953	894	1+
281.09495	156	
282.27888	700	1+
282.85617	100	
282.91417	176	
283.02780	424	1+
283.04749	104	
283.06936	218	1+
283.21076	116	
284.40739	132	
284.83229	140	
284.90109	104	
284.95247	106	
285.15295	96	
286.13404	134	
287.02292	106	
287.05897	114	
288.96025	118	
290.01204	126	
290.24069	260	1+
291.01404	116	
291.03005	132	
291.09573	110	
291.24647	212	1+
292.17659	110	
292.27262	272	1+
292.43803	98	
292.86530	130	
293.07366	118	
294.14880	286	1+
295.09943	134	
295.12495	122	
295.80571	228	1+
295.91392	126	
295.97075	100	
295.98304	102	
296.06481	116	
296.21815	118	
296.32913	274	
296.87325	116	
296.97101	406	1+
297.97420	354	1+
298.07880	212	
298.10339	182	
298.16722	116	
298.30600	270	1+
298.93576	140	
299.06019	388	
299.20233	116	
299.92907	238	1+
301.06109	116	
302.02010	250	
302.10786	150	1+
303.16727	122	
305.23106	134	
306.24142	468	1+
306.87867	128	
307.24546	398	1+
307.28692	136	
308.19917	184	
308.29479	186	
308.80720	164	
309.25592	122	
309.29993	104	
309.87724	244	1+
310.12612	100	
313.00209	128	
313.06905	120	
313.10525	116	
313.88428	122	
314.92436	158	
316.26292	98	
317.15754	200	1+
318.00525	164	1+
318.59332	158	
320.07245	232	1+
320.18279	272	1+
320.44485	96	
321.21848	336	
322.13354	190	
322.22721	248	
322.86770	128	
323.01541	136	
323.12779	156	
323.23906	1600	1+
323.31073	162	
324.17285	120	
324.32200	132	
324.74994	106	
324.88789	116	
326.14129	306	1+
326.24985	122	
326.30252	526	1+
326.33972	156	
326.87399	112	
326.96010	190	1+
328.01380	140	
328.80863	290	1+
328.89341	150	
328.91191	148	
329.86834	98	
331.42341	98	
335.07492	138	
335.79293	126	
335.83096	148	1+
337.21904	210	
337.25325	108	
337.34954	102	
338.36146	206	
338.99267	214	1+
339.22630	176	
339.25446	184	
339.27463	130	
339.34524	226	1+
340.27016	490	1+
340.35008	150	1+
340.39120	420	1+
341.25293	174	
341.27564	390	1+
341.57325	100	
341.89612	130	1+
342.04217	136	
342.10148	122	
342.31439	372	1+
343.26200	212	
344.20895	136	
344.25588	120	
344.33282	108	
344.36368	98	
344.38960	150	
345.14850	200	
END IONS

###FS:    #m/z: 363.95635 #charge 1+
###MS: 7
###MSMS: 10
BEGIN IONS
TITLE=Cmpd 7, +MS2(363.9563), 28.0-35.0eV, 0.2min #10
RTINSECONDS=10.2345
SCANS=7,10
PEPMASS=363.95635	339128
CHARGE=1+
189.86411	152	
191.95370	188	
196.88397	126	
202.09975	110	
207.47307	106	
209.94148	546	1+
212.87883	528	1+
222.95213	1120	1+
224.06007	104	
224.87662	278	1+
224.94893	1058	1+
225.03711	140	
225.88133	332	1+
225.97232	138	
226.12476	120	
226.94755	3968	1+
226.98149	148	
227.93390	130	
228.00825	180	1+
228.05681	122	
228.81065	158	1+
228.94265	4168	1+
230.89132	688	1+
233.12870	206	1+
234.07582	182	1+
234.88271	152	
235.02502	138	
236.01241	190	1+
236.64220	104	
237.08863	154	
239.06669	112	
240.87588	108	
240.96282	404	
241.04648	104	
241.94564	232	
241.96553	246	
242.12744	218	1+
242.94101	224	
242.95682	620	
243.94794	106	
244.95687	2022	1+
245.94455	410	
246.06568	106	
246.23274	142	
246.84100	162	
246.90948	116	
246.95340	1434	1+
246.97521	280	
247.11117	160	
247.21245	132	
248.03296	122	
248.08652	244	1+
248.89634	498	1+
248.95400	142	
249.03942	506	1+
252.42553	104	
255.04609	170	
258.05327	210	1+
258.88045	108	
259.01977	188	
260.96969	196	
261.96999	128	
262.92583	108	
263.12606	140	
263.16995	146	
263.97549	152	
264.07463	146	
265.06033	126	
265.09003	204	
265.15440	138	1+
266.24512	208	
267.12848	198	1+
267.97490	338	
268.05610	256	
268.17365	132	
268.96021	174	
269.96991	784	1+
273.85159	170	
275.00987	120	
276.94147	138	
277.26102	170	
278.10668	192	1+
278.25402	138	
279.90015	154	
280.03307	136	
280.80675	188	1+
280.88374	116	
280.97520	124	
280.99267	140	
281.08402	122	
282.24385	208	1+
282.28492	104	
282.98581	188	
283.06525	152	
283.98407	154	
284.06434	154	
284.85633	114	
284.88487	128	
284.99678	116	
285.08814	210	1+
285.84756	122	
285.98078	218	1+
286.91340	390	1+
287.03440	142	
287.13102	180	1+
287.96141	252	1+
290.08980	148	
290.24668	148	
291.06849	130	
292.43670	188	
293.07024	240	1+
293.28216	206	1+
294.07449	170	1+
295.02680	118	
295.10073	144	
296.80268	160	
297.79357	226	1+
298.08173	186	
299.16649	112	
300.92712	120	
301.08430	114	
302.21795	104	
302.97833	110	
303.16138	148	1+
303.24600	112	
303.26911	264	1+
303.85298	270	1+
303.94563	198	
304.10999	140	
304.12317	238	1+
304.20530	192	1+
304.24637	110	
304.93679	124	
305.77305	124	
306.12126	110	
307.02588	158	
307.28884	842	1+
307.78775	302	1+
308.29083	658	1+
308.81297	136	
309.01055	162	1+
310.26603	268	1+
310.88184	118	
311.34991	136	
311.58243	112	
311.88609	120	
311.98826	110	
312.06143	150	
312.13156	106	
314.24490	132	
315.29647	170	
315.38789	116	
317.85069	234	1+
317.87660	262	1+
320.30088	312	1+
320.31621	126	
321.27290	180	1+
324.01873	328	
324.23961	254	1+
324.32498	274	1+
324.40916	126	
324.98982	138	
325.02357	422	1+
326.33825	120	
327.10661	130	
327.17818	148	
328.80457	322	1+
329.06780	130	
329.19038	150	
330.32726	200	1+
335.16557	110	
336.08415	122	
336.30043	132	
336.31969	180	
336.88945	236	1+
336.94423	392	1+
337.18273	140	
337.86208	106	
340.93909	152	
341.08482	112	1+
341.35682	112	
342.28169	218	
343.26858	134	
344.18691	174	
344.92745	144	
345.11213	116	
346.31238	188	1+
348.33213	132	
349.25719	284	1+
349.28709	120	
349.32197	156	
349.34791	104	
349.92180	106	
350.18370	206	
350.28043	156	
351.33202	134	
352.15887	106	
353.85565	204	1+
353.88843	114	
355.19891	108	
355.21026	114	
359.17702	278	1+
360.25347	238	1+
360.36694	176	1+
361.09857	304	1+
361.81282	118	
361.83774	212	1+
362.34086	124	
363.32120	116	
364.14279	110	
364.17242	140	
364.88872	110	
365.28293	242	
365.38650	498	1+
366.20896	110	
366.28326	112	
366.31357	212	
367.10896	212	1+
367.33239	318	1+
368.22258	306	1+
368.42413	882	1+
369.12994	246	1+
END IONS

###FS:    #m/z: 322.93005 #charge 1+
###MS: 11
###MSMS: 12
BEGIN IONS
TITLE=Cmpd 8, +MS2(322.9300), 28.0-35.0eV, 0.2min #12
RTINSECONDS=13.9115
SCANS=11-12
PEPMASS=322.93005	1259122
CHARGE=1+
151.42844	90	
190.99525	142	
191.10258	82	
191.11459	94	
191.95618	376	
196.07061	94	
196.88503	86	
197.86562	100	
199.14475	124	
200.82414	86	
205.94959	130	
207.08768	92	
210.90345	120	
214.98044	90	
215.88897	394	1+
218.88532	86	
219.17306	108	
220.86588	198	
222.68173	94	
222.87805	84	
223.96153	210	
224.60827	84	
224.97467	122	
225.94574	96	
226.86528	144	
227.93067	256	
229.09661	86	
230.84371	92	
230.85878	144	
231.95868	306	1+
233.89388	274	1+
234.98870	116	
236.12103	94	
237.04307	162	
237.06704	130	
237.11181	136	
238.13578	114	
238.44197	120	
238.57082	92	
238.98821	86	
239.08068	386	1+
239.89653	88	
239.92876	86	
240.94202	482	
241.14300	214	
241.94264	414	
242.94195	1246	1+
243.17788	116	
243.88190	512	1+
244.57467	96	
244.86264	152	1+
244.93930	316	
244.97444	212	
245.01066	90	
245.64148	84	
245.93931	134	
245.97599	94	
246.23090	94	
246.78977	96	
246.84385	98	
246.97754	472	
247.06971	88	
247.10857	212	1+
247.21046	88	
248.08202	92	
248.85821	140	
248.89492	82	
248.97451	126	
249.00297	192	
249.04057	170	
250.94653	152	
250.98188	298	1+
251.04020	174	1+
252.23437	172	
254.10912	272	1+
255.06010	224	1+
255.11168	218	1+
257.08546	124	
258.44440	114	
260.17532	168	
260.20233	108	
260.85690	88	
263.07297	376	1+
263.17548	92	
264.07407	256	1+
264.15887	92	
265.01589	480	1+
265.19133	92	
265.25644	154	
265.96334	164	1+
267.00163	114	
267.99807	184	
268.95827	148	
269.00019	122	
269.11290	184	1+
269.85292	238	1+
270.19359	86	
270.28574	96	
270.81164	82	
271.28034	128	
271.52406	250	
271.81868	98	
271.84503	118	
273.94888	86	
274.79500	88	
275.14509	88	
276.08468	100	
277.09231	100	
278.07623	128	
278.14180	172	1+
279.09137	1266	1+
279.11263	280	1+
279.23153	132	
279.97780	100	
280.05408	136	
280.92550	92	
281.05324	206	
281.24535	108	
281.91958	82	
282.06406	846	1+
282.27323	104	
282.96675	102	
283.02704	216	1+
283.06868	702	1+
283.26024	226	
283.28555	86	
283.86919	92	
284.05323	286	
284.25861	92	
284.29279	1378	1+
284.90088	104	
285.02243	92	
287.08098	100	
287.19761	88	
288.06348	118	
288.26224	132	
289.04847	202	1+
289.87962	98	
290.92401	90	
292.05917	152	
295.07925	84	
299.05900	424	1+
300.06022	238	1+
300.12801	192	1+
301.16686	200	1+
302.24428	294	1+
303.49074	86	
303.89530	84	
304.12363	110	
304.22964	240	1+
305.90224	126	
306.60915	118	
307.28261	100	
307.30665	122	
307.88888	164	
308.29214	680	1+
308.89869	150	
309.22496	84	
310.04767	108	
310.30793	438	
310.87905	94	1+
311.29171	124	
311.71068	112	
312.02570	262	1+
313.94842	128	
314.29805	90	
314.86606	86	
315.36354	98	
316.07253	116	
319.17448	276	1+
319.26737	92	
319.60111	90	
319.87811	124	
320.28775	118	
322.92347	140	
323.01879	112	
323.05095	90	
323.14555	86	
323.18926	168	
323.23767	3334	1+
323.87831	92	
324.13449	278	1+
324.19830	92	
324.89912	116	
325.90123	86	
326.06805	182	1+
327.11343	94	
327.24606	190	
327.26615	170	
327.29270	88	
327.96631	164	1+
END IONS

###FS:    #m/z: 340.94058 #charge 1+
###MS: 11
###MSMS: 13
BEGIN IONS
TITLE=Cmpd 9, +MS2(340.9406), 28.0-35.0eV, 0.3min #13
RTINSECONDS=14.6835
SCANS=11,13
PEPMASS=340.94058	647022
CHARGE=1+
51.90551	102	
188.64755	102	
191.04338	90	
191.87398	102	
198.95787	96	
199.11198	90	
200.10227	100	
202.13108	94	
206.95571	106	
213.89981	94	
213.93980	2690	1+
214.87983	152	
215.88809	484	1+
215.93992	494	1+
216.87640	268	1+
223.96311	104	
224.83084	90	
225.19749	114	
226.87245	168	1+
226.94408	126	
227.93632	194	1+
229.95787	88	
231.11554	88	
231.95005	2962	1+
232.97070	134	
233.89560	392	
233.95162	556	
234.22863	92	
234.91997	206	1+
235.86464	90	
235.94664	222	
237.02336	224	1+
237.06294	240	1+
237.21659	88	
238.89430	200	1+
238.94894	114	
238.97286	124	
240.23013	192	
240.90439	150	
242.93764	100	
243.83711	116	
246.97734	130	
247.23735	280	1+
247.94054	168	
248.95284	136	
248.98293	288	1+
249.12438	94	
249.74614	94	
249.96093	946	1+
250.07950	88	
251.03055	132	
251.91470	190	1+
251.95973	112	
252.22955	116	
252.99744	208	1+
253.06359	98	
253.27270	88	
254.94624	102	
254.96599	1760	1+
255.07444	622	1+
255.92152	88	
256.92841	88	
256.96220	226	1+
257.03852	214	1+
257.53486	100	
257.85632	102	
258.87932	238	1+
258.97155	100	
259.86350	100	
260.98773	182	1+
261.03065	92	
261.84323	170	
262.96784	190	
263.05972	166	
263.66591	106	
265.01734	488	1+
267.00074	420	1+
267.11671	98	
267.13598	274	
268.09035	90	
269.11984	136	
269.19348	134	
270.80471	134	1+
270.88552	152	
270.93832	122	
272.44479	94	
272.93666	150	
272.97704	278	
273.98074	130	
274.97186	120	
275.11004	98	
276.85236	176	
277.28569	94	
277.96959	118	
281.04677	880	1+
281.38825	100	
281.98883	126	
282.27774	126	
283.02520	626	1+
283.20834	114	
283.71844	102	
284.29113	92	
286.09556	98	
286.38427	94	
287.13296	92	
287.22078	100	
291.85975	150	
292.86176	98	
292.96951	94	
293.00837	94	
293.06289	154	
293.91469	208	1+
294.70172	112	
295.24354	94	
295.75468	90	
296.29334	92	
296.32538	186	
296.58885	92	
296.97400	136	
297.14842	96	
297.62418	90	
297.97827	94	
298.05731	596	1+
299.14908	90	
299.27835	190	1+
299.97470	130	
300.11445	90	
301.06387	166	
301.19770	256	1+
301.87144	110	
302.17102	130	
304.26134	100	
305.88039	184	1+
306.77695	96	
306.80069	92	
307.24191	118	
307.26098	146	
307.81416	94	
308.29168	526	1+
308.79190	114	
309.06083	120	
309.12325	116	
309.32537	126	
309.90352	98	
310.87772	166	
311.09466	106	
313.03007	94	
315.07131	100	
319.17796	94	
321.06923	200	1+
321.32958	152	
322.13181	308	1+
322.23232	718	1+
323.01179	146	
323.16152	218	
323.30296	210	
324.21014	92	
324.32404	148	
324.93588	88	
325.25338	174	
326.17344	120	
326.25078	164	
326.29815	110	
326.33916	126	
327.26920	130	
328.18233	130	
329.29050	94	
329.37962	120	
329.94886	108	
334.29190	92	
336.32379	192	1+
337.25070	126	
337.26841	186	1+
338.07917	110	
338.28909	96	
339.03682	98	
340.12081	166	1+
340.23752	90	
340.38989	204	
341.09290	118	
341.24171	140	
342.20629	218	1+
342.24217	94	
342.27574	382	1+
342.31351	132	
343.09999	168	1+
343.16457	106	
343.24335	132	
343.86153	90	
344.98710	108	
346.07722	252	1+
346.15432	98	
346.33544	92	
END IONS

###FS:    #m/z: 363.95655 #charge 1+
###MS: 11
###MSMS: 14
BEGIN IONS
TITLE=Cmpd 10, +MS2(363.9565), 28.0-35.0eV, 0.3min #14
RTINSECONDS=15.4555
SCANS=11,14
PEPMASS=363.95655	405652
CHARGE=1+
188.98020	92	
189.86260	136	
197.88714	168	
200.88764	140	
205.95133	162	1+
207.87402	132	
209.94306	390	
212.88059	116	
214.89300	92	
215.05806	94	
220.86328	130	
222.95219	770	1+
224.94897	1270	1+
224.97561	168	
226.92900	108	
226.94709	3260	1+
227.02797	130	1+
227.89744	92	
228.94176	4070	
229.94634	138	
230.89013	800	1+
230.94441	188	
232.05953	96	
234.39594	90	
236.14740	114	
238.21359	178	
239.02253	132	
239.21390	100	
240.93777	152	
240.96330	696	
241.06889	148	
241.60339	92	
241.88032	186	1+
241.94015	578	1+
242.06731	140	
242.94206	382	1+
242.96031	492	1+
244.95726	2122	1+
245.91292	110	
245.94006	252	
246.90336	116	
246.95333	2582	1+
248.90364	516	1+
248.95585	126	
250.94757	182	
250.97126	106	
251.03810	112	
251.07553	94	
252.07845	98	
253.15957	102	
253.85439	152	
253.90550	128	
255.95100	98	
257.00902	92	
257.07797	186	1+
258.97530	160	
259.12852	122	
260.96808	418	
261.84458	92	
261.98863	140	
263.03603	108	
263.05341	114	
263.97876	170	
265.23741	94	
266.24464	154	1+
267.97248	318	
268.96066	400	1+
268.97008	420	1+
269.92193	208	1+
269.96537	270	1+
271.00200	104	
272.91306	158	
273.00636	114	
274.16153	106	
275.05338	178	
275.07330	192	1+
275.09638	106	
275.35682	94	
275.89589	140	
278.24996	136	
280.10079	270	1+
280.26221	140	
280.96659	228	1+
281.01433	126	
281.12029	178	1+
281.96821	156	1+
282.08741	116	
283.07011	144	
283.57134	96	
283.89822	92	
283.98378	124	
285.08537	118	
285.84918	146	
285.94658	148	
292.93856	94	
293.06542	92	
293.08490	164	
293.41710	104	
293.80020	112	
294.27872	196	
295.02382	228	1+
295.28106	114	
295.50964	100	
295.85491	148	
296.85533	106	
297.40371	90	
298.05733	134	
298.08564	134	
298.91895	154	
299.35115	96	
299.77174	92	
299.80838	148	
300.28203	94	
301.14087	114	
301.26117	124	
301.79882	214	1+
302.10841	100	
303.05843	116	
303.10378	116	
303.27364	296	1+
303.85608	252	
303.96755	92	
304.29570	100	
304.76730	166	
305.12222	214	1+
305.15288	118	
305.98773	118	
307.02561	152	
307.28793	706	1+
307.30922	152	
307.79770	108	
308.29340	454	1+
311.85377	154	1+
313.24528	92	
317.12818	100	
317.99544	126	
318.28687	146	
319.03433	118	
319.95252	94	
320.08936	118	
321.41057	106	
322.03470	192	1+
322.87222	170	
322.92922	92	
324.02058	250	
324.13726	92	
324.32159	198	
324.90106	234	1+
326.61076	90	
327.04624	170	1+
327.59927	100	
327.89986	124	
328.80078	100	
329.87488	296	1+
331.07887	142	
331.77062	100	
331.78651	92	
332.08528	112	
333.05815	108	
334.08035	302	1+
335.03316	208	1+
335.29312	284	1+
335.82465	90	
336.94702	332	1+
337.01680	236	1+
337.06841	236	1+
337.09483	184	
337.16283	96	
337.35301	164	
341.17308	134	
342.28057	172	
342.36173	140	
343.16895	136	
344.11994	96	
345.28936	144	
347.31342	90	
349.32267	410	1+
351.33763	130	
352.35131	98	
354.01637	90	
355.05239	174	1+
357.95969	314	1+
358.61488	90	
359.11162	92	
360.12607	140	
360.21254	116	
360.98446	94	
361.07812	102	
361.30929	140	
362.16483	90	
362.19762	230	1+
363.28990	92	
364.25486	94	
365.28346	318	1+
365.38710	112	
366.26224	126	
367.32625	284	1+
368.21411	156	1+
368.42328	624	1+
END IONS

###FS:    #m/z: 363.95683 #charge 1+
###MS: 15
###MSMS: 16
BEGIN IONS
TITLE=Cmpd 11, +MS2(363.9568), 28.0-35.0eV, 0.3min #16
RTINSECONDS=19.1265
SCANS=15-16
PEPMASS=363.95683	495126
CHARGE=1+
182.87012	184	
189.86253	322	1+
191.86206	296	
193.01708	94	
197.40888	98	
200.14957	92	
203.88178	122	
207.87786	256	1+
207.94631	278	1+
208.13164	102	
209.86874	282	1+
209.94399	1298	1+
210.03057	194	1+
210.88667	188	
212.87867	950	1+
214.89369	110	
219.92379	98	
222.95206	2024	1+
223.88792	140	
223.97441	174	
224.19781	130	1+
224.89840	94	
224.94904	2424	1+
225.51060	112	
226.94770	7278	1+
227.03339	96	
227.93291	244	
228.89546	564	1+
228.94269	8140	1+
229.06956	136	
230.89073	1344	1+
232.88496	488	1+
234.06135	202	1+
234.14605	118	
237.70698	108	
238.09992	126	
238.21943	100	
239.90023	128	
240.72056	108	
240.93862	242	
240.96350	1462	1+
241.12528	210	1+
241.94058	872	1+
242.83414	98	
242.94276	640	1+
242.95967	912	1+
243.01604	188	1+
243.09922	184	
244.82253	110	
244.95738	3242	1+
245.18382	94	
245.94254	474	
246.90524	202	
246.95264	4722	1+
247.20140	114	
248.89989	698	1+
248.98702	128	
249.03522	136	
249.09455	150	1+
249.21589	112	
249.57728	92	
250.01260	154	
250.21415	108	
250.89617	164	
250.94755	238	
250.97346	154	
251.04272	346	1+
251.17332	130	
251.39838	94	
252.04646	226	1+
253.08709	132	
253.90639	150	
255.09733	264	1+
258.97423	392	1+
260.96872	834	1+
260.98872	116	
261.87017	242	1+
263.97973	236	1+
265.97442	178	
266.24661	228	1+
266.56684	108	
266.94416	116	
267.97476	862	1+
268.00614	96	
268.95818	124	
269.11619	96	
269.97015	840	
271.91277	94	
272.84636	138	
272.93502	198	
274.03386	94	
274.21493	124	
274.84889	106	
275.06093	192	1+
275.90594	100	
276.04188	94	
276.13351	98	
277.74996	94	
277.89979	222	1+
278.93460	134	
280.75835	94	
281.26173	108	
281.99330	128	
282.28179	154	
282.90338	108	
283.84986	138	
283.99096	114	
284.27130	114	
284.87421	184	1+
285.10468	94	
285.84663	262	
288.84245	106	
288.91845	166	1+
292.22234	108	
294.27897	232	
294.85314	500	1+
295.58345	100	
295.93810	96	
296.98886	94	
297.07394	94	
299.00073	102	
299.02384	96	
299.84023	112	
299.87106	138	
300.86464	184	
301.04432	204	1+
301.86214	96	
302.82338	96	
302.84955	254	1+
302.88607	106	
304.09435	174	1+
305.06774	148	1+
305.24273	110	
305.27197	380	1+
305.29291	146	
305.81517	124	
306.27795	378	1+
306.30477	296	1+
306.79395	138	
306.88403	100	
306.93372	136	
307.13132	180	1+
307.28188	252	1+
307.80358	148	
307.89298	136	
308.26674	236	1+
308.37690	116	
308.86985	142	
310.31525	304	1+
310.87710	202	
311.85694	118	
312.35279	106	
318.93355	132	
320.14580	96	
321.13828	134	
321.32491	94	
321.87020	170	
321.89233	236	1+
322.92937	134	
323.23948	92	
323.30739	170	1+
323.34744	162	
324.02080	622	1+
324.07222	104	
324.98365	138	
325.25093	102	
325.28608	122	
326.88014	114	
328.19653	140	
328.81381	108	
329.89397	162	
332.08733	108	
334.87423	116	
335.83007	100	
336.18257	106	
336.31298	92	
336.94367	228	
337.80975	192	1+
338.87246	112	
338.94669	96	
339.02389	150	1+
340.94016	138	
342.27982	248	1+
344.09494	108	
344.75707	130	
344.79209	106	
345.82508	244	1+
346.27315	94	
348.32377	102	
348.81975	208	1+
349.32190	188	
349.85986	128	
349.88146	104	
350.33728	158	
352.88654	130	
353.18146	232	
356.80268	122	
359.79527	98	
359.91559	336	1+
360.11043	116	
360.87842	130	
361.68855	106	
362.17550	94	
363.22035	96	
365.31497	128	
366.18330	98	
366.31070	168	
366.38963	120	
367.33056	224	
368.30100	108	
368.42418	592	1+
END IONS

###FS:    #m/z: 336.94617 #charge 1+
###MS: 15
###MSMS: 17
BEGIN IONS
TITLE=Cmpd 12, +MS2(336.9462), 28.0-35.0eV, 0.4min #17
RTINSECONDS=19.8985
SCANS=15,17
PEPMASS=336.94617	97100
CHARGE=1+
59.63967	84	
183.07339	88	
192.10227	84	
192.98049	136	
198.18454	120	
198.55114	112	
202.16093	86	
205.97289	396	1+
210.88494	150	
210.89579	144	
211.94467	7694	
212.87751	382	1+
212.94865	296	
213.94070	2770	1+
215.88302	574	1+
215.93719	454	
217.10305	84	
218.85959	90	
221.89866	84	
223.95776	190	
224.61746	90	
225.16781	98	
226.89073	198	1+
227.95114	98	
229.85739	120	1+
229.95495	8028	
230.88961	642	1+
230.95877	248	
231.95045	3966	1+
232.00474	100	
233.47193	104	
233.89930	210	
233.95080	400	
234.89917	110	
235.02526	84	
235.60989	94	
235.89355	186	
235.94610	184	
236.09023	126	
237.06465	154	
239.06936	86	
239.14764	84	
240.96365	104	
241.04276	140	
241.98539	122	
246.01506	92	
246.05574	92	
246.91764	86	
247.96509	1828	1+
248.89748	108	
248.99006	120	
249.89532	84	
249.96068	808	1+
250.47826	84	
250.98366	162	
251.82910	158	1+
252.26745	92	
252.92822	206	1+
252.97111	4738	
253.08270	92	
253.90413	116	
253.97317	182	
254.01118	132	
254.96652	2208	
254.99889	86	
255.07331	624	1+
255.91352	306	1+
256.80857	94	
256.91389	224	1+
256.96801	250	
257.09595	92	
257.94115	88	
258.83277	84	
258.96209	118	
259.07166	224	1+
260.98789	102	
261.18437	112	
262.22055	104	
263.05899	124	
263.07046	122	
265.01837	188	
266.01957	162	
266.99696	160	
268.85703	98	
269.02434	92	
269.80437	118	
269.91828	126	
270.98319	734	
271.84398	140	
272.84898	240	1+
272.97706	584	1+
274.14588	88	
274.84591	204	1+
275.01875	90	
276.08630	246	1+
276.46858	94	
277.82967	86	
277.95787	84	
278.88028	104	
279.03919	116	
279.82637	108	
280.01468	122	
280.09398	130	
280.11979	208	1+
280.27401	132	
281.04743	258	
282.03581	138	
282.05283	164	
282.24358	88	
282.94093	110	
283.03051	252	
287.85320	86	
288.02941	160	
288.06261	156	
289.01873	88	
289.85701	164	1+
289.88711	92	
290.01160	90	
291.65756	88	
291.99309	92	
293.11008	250	
293.15651	146	
293.27629	96	
293.99736	106	
294.11639	158	
294.27776	90	
294.99578	118	
295.10773	100	
295.97276	430	1+
295.98948	84	
296.24770	142	
296.26672	128	
297.09613	170	1+
297.83615	94	
297.85594	88	
298.08376	88	
298.16230	88	
298.58233	84	
299.00968	130	
299.05803	424	1+
299.38486	86	
299.97379	92	
301.46439	88	
302.24636	154	
305.59278	106	
306.30287	302	1+
307.30266	278	1+
307.91338	88	
308.86386	210	1+
310.88240	154	
312.43723	86	
313.02823	156	
314.15211	84	
314.94802	114	
315.66876	94	
316.10540	92	
316.85138	112	
319.05886	128	
320.96370	118	
321.00464	132	
321.12368	190	1+
322.04769	108	
322.89983	114	
322.98769	196	1+
323.23801	366	
325.09164	98	
327.96477	160	1+
329.06564	90	
329.87240	90	
331.87450	86	
333.03542	122	
334.02207	86	
334.11967	114	
334.17144	192	1+
334.95642	84	
335.23557	318	1+
335.71416	84	
336.29958	118	
336.33345	100	
337.21998	134	
337.32491	134	
339.13476	208	1+
339.20042	94	
341.02877	88	
END IONS

###FS:    #m/z: 507.84547 #charge 1+
###MS: 15
###MSMS: 18
BEGIN IONS
TITLE=Cmpd 13, +MS2(507.8455), 28.2-35.2eV, 0.4min #18
RTINSECONDS=20.6705
SCANS=15,18
PEPMASS=507.84547	82652
CHARGE=1+
191.95549	428	
196.01730	192	
206.03599	176	
217.95685	494	1+
230.06933	204	1+
230.85045	400	1+
232.89714	242	
234.07846	158	
234.14970	156	
235.88489	158	1+
236.12401	228	1+
247.09667	150	
248.03849	358	1+
249.89029	172	
251.90838	156	
252.08023	264	1+
254.95569	168	
256.86129	152	
257.09929	244	1+
265.98786	254	1+
266.04817	204	
266.10150	196	1+
266.16610	226	1+
266.24330	204	
268.97662	198	1+
269.91628	262	
270.10328	158	
271.11651	244	1+
271.38920	144	
271.87206	492	1+
275.07219	196	1+
275.85228	202	
276.91352	224	1+
278.13409	234	1+
278.96209	204	1+
279.13638	296	1+
279.83227	220	
279.90520	212	1+
280.08057	278	1+
281.02604	210	1+
283.00331	148	
284.87676	172	1+
285.05713	244	1+
285.93930	518	1+
285.99911	250	1+
286.10313	148	
286.85677	422	1+
289.09155	218	1+
289.12590	340	1+
289.88195	666	
290.20891	152	
290.86701	616	1+
292.03696	146	
292.06092	146	
292.91264	146	
293.13006	152	
293.87527	1310	1+
296.85689	340	
296.87936	240	
297.85283	608	1+
298.14116	144	
298.85436	424	1+
298.87721	550	1+
299.91425	168	1+
299.95230	216	1+
301.03062	160	
301.04923	198	1+
301.15966	290	
301.97559	144	
302.39857	262	1+
302.96391	154	
303.95210	330	1+
304.14741	274	1+
305.02195	228	1+
305.86153	402	1+
306.27913	290	1+
306.83974	406	1+
307.06447	220	1+
307.14286	196	
307.30751	154	
307.89071	502	
308.14348	994	1+
308.18585	170	1+
308.87808	170	
308.95731	204	1+
309.89080	268	
310.02348	254	1+
310.15680	564	1+
310.87721	170	
311.02400	160	1+
311.19961	156	
311.29326	260	
311.88500	3432	1+
312.94903	164	
312.96528	224	1+
312.97915	358	1+
313.03645	190	1+
313.88757	1142	1+
314.02069	174	
314.86394	1174	1+
315.83047	146	
316.86220	592	1+
316.88848	150	
316.94527	156	
316.98219	178	1+
317.12203	298	1+
317.88757	180	
318.11145	220	1+
318.85877	230	
320.88321	224	1+
322.75079	198	1+
322.86010	150	
322.91586	154	
323.01839	196	1+
323.86837	304	
324.28297	148	
324.85812	268	1+
325.03943	206	
325.90584	254	
326.17055	184	1+
326.90422	154	
327.14065	160	1+
327.84125	194	1+
327.87855	270	
327.90041	384	
328.18916	278	
328.88761	160	
329.89068	246	
330.41139	178	1+
330.88128	484	1+
330.92941	146	
332.87266	700	1+
332.90274	440	1+
333.09579	192	
334.05840	148	
334.15822	146	1+
334.86778	290	1+
334.90128	366	1+
335.02905	240	1+
335.19417	206	1+
336.08706	192	
337.05105	154	1+
337.88123	600	1+
339.87903	350	
341.01057	262	1+
341.07199	262	
342.86956	388	1+
342.91478	298	1+
343.87135	334	1+
344.09695	154	
345.10920	298	1+
345.74332	162	1+
345.99946	176	1+
346.96041	204	1+
347.02985	176	
347.89545	654	1+
348.14050	176	
348.84216	174	
348.91217	256	1+
349.18116	206	1+
350.85523	162	
350.88489	378	
351.06068	166	
351.16241	318	1+
351.88616	230	
352.16452	240	1+
352.20163	256	1+
352.90733	246	
353.85584	210	
353.89994	276	1+
353.91516	144	
355.89556	474	1+
356.02737	230	1+
356.86223	178	
359.04190	250	1+
359.16850	144	
360.86923	224	1+
361.17310	204	1+
363.84983	266	1+
364.07447	160	1+
364.10742	240	1+
366.06152	142	
366.13493	314	1+
366.18425	174	
366.83816	578	1+
366.95786	194	1+
367.04592	156	
367.18569	370	1+
367.30922	182	
367.33276	206	1+
367.81817	170	
367.90259	226	
368.07853	330	1+
368.89726	584	1+
369.83926	626	1+
370.07428	384	1+
371.18743	210	
371.86921	206	1+
372.17655	160	
373.04014	156	
374.81648	202	
375.87870	296	1+
376.99698	138	1+
377.85924	280	1+
379.97445	322	
381.02032	226	1+
381.11987	178	
381.78238	232	1+
382.11628	764	1+
383.11892	668	1+
384.84891	1760	1+
385.10580	196	
385.21990	198	
386.11155	180	
386.21596	146	
387.84751	814	1+
388.03755	200	1+
389.20122	448	1+
390.08128	172	1+
390.83973	1662	1+
390.90938	366	1+
392.13052	156	
392.82966	890	1+
392.86486	498	1+
392.89408	236	
393.01735	236	1+
393.08564	182	1+
393.38305	180	1+
394.02151	214	1+
394.79200	206	1+
394.83453	366	1+
395.89346	152	
397.24726	222	
397.81229	218	1+
398.20088	192	
399.12558	374	1+
399.84277	148	
399.89422	160	
400.08928	154	
402.86452	1042	1+
403.22920	640	1+
403.27292	142	
403.77641	300	1+
403.86757	792	1+
405.87452	288	
407.86826	1324	
408.85470	2214	1+
409.25180	152	
409.82131	188	
410.83637	1260	1+
410.87486	984	1+
411.11254	206	1+
412.84533	654	1+
412.86914	424	
413.07516	546	1+
413.17388	336	1+
415.19295	198	
415.86447	354	1+
416.13963	176	
416.87075	334	1+
417.12774	366	1+
419.85324	156	
420.08548	178	1+
421.88449	428	
422.88267	332	
423.87197	910	1+
424.14105	398	
424.22127	222	1+
425.12718	256	1+
425.14574	262	
426.23800	148	
426.86085	2288	1+
426.88854	164	
428.38137	160	
428.84779	1682	1+
428.88317	1436	1+
429.07094	230	1+
429.33533	220	1+
430.84769	308	
430.85951	248	
431.86624	946	1+
432.85045	148	
433.86696	156	
434.14914	188	
434.88321	186	
435.75632	158	1+
435.86223	234	
437.15014	448	
437.83961	168	1+
438.14706	748	1+
439.14803	490	1+
439.89426	418	1+
442.15036	1354	1+
443.14000	152	
444.38544	352	1+
444.87284	2874	1+
445.02802	152	1+
445.10378	202	1+
445.73439	140	1+
446.24574	146	
447.87053	184	
448.89620	166	
449.87699	1536	1+
450.77457	226	
451.23056	228	1+
452.87717	170	
453.01336	178	1+
457.90276	192	
459.90130	154	
460.15959	1172	1+
462.88294	1144	1+
463.78590	130	1+
464.89643	218	
465.15672	356	1+
465.21920	182	1+
466.33894	238	1+
467.41027	178	1+
467.88883	1558	1+
468.77817	266	1+
470.37603	160	
483.18175	146	
485.36614	210	1+
485.89721	916	1+
487.39915	186	
487.90706	146	
488.21197	172	1+
488.28167	226	1+
488.41604	314	1+
488.94327	154	
490.45970	172	
492.38503	154	
492.47923	360	1+
493.12628	260	1+
493.44628	264	1+
494.44906	168	1+
497.76155	172	1+
500.80818	152	
501.31586	132	1+
503.35417	378	
503.45925	142	
503.83477	136	1+
503.87801	190	1+
504.35531	304	
504.42501	154	
505.15943	146	
505.29155	268	1+
505.33153	548	1+
505.39922	258	1+
505.77379	188	1+
506.37496	170	1+
506.40229	260	1+
506.43395	172	
506.45691	360	1+
506.83694	100	1+
506.91247	212	1+
507.49043	192	1+
508.46307	304	1+
509.26995	188	1+
509.29537	400	1+
510.36358	128	1+
511.50616	162	1+
512.47737	220	1+
END IONS

###FS:    #m/z: 336.94587 #charge 1+
###MS: 19
###MSMS: 20
BEGIN IONS
TITLE=Cmpd 14, +MS2(336.9459), 28.0-35.0eV, 0.4min #20
RTINSECONDS=24.347
SCANS=19-20
PEPMASS=336.94587	107436
CHARGE=1+
181.98661	92	
192.02764	86	
197.08893	160	
205.15561	92	
205.94680	132	
206.95977	98	
207.97709	104	
210.89075	108	
211.94446	9786	
212.05441	90	
212.87807	466	1+
212.94469	150	
213.93989	4120	1+
215.66158	88	
215.88600	524	1+
215.93764	368	1+
218.91782	86	
223.96888	444	1+
224.89288	192	1+
224.97534	272	1+
228.89535	374	1+
229.55444	142	1+
229.95494	6212	
230.17457	86	
230.87013	82	1+
230.88930	556	1+
230.95982	84	
231.06762	192	1+
231.95083	3262	1+
232.80260	86	
232.82449	238	1+
233.68776	92	
233.82685	194	1+
233.89462	296	1+
233.90865	202	
233.94827	560	
234.14583	92	
235.89308	94	
235.94669	152	
238.04354	182	
238.06373	120	
238.95195	86	
240.89869	188	
240.96283	122	
241.50797	88	
243.08692	134	
243.89647	104	
245.01261	86	
245.98088	146	
246.90827	94	
246.95184	94	
246.97539	432	
247.96579	1964	1+
248.24260	96	
248.89990	226	
249.96236	1072	1+
250.05938	220	1+
250.21353	128	
250.83415	84	
250.93776	94	
250.99030	106	
251.03362	124	
251.97230	244	
252.23592	86	
252.92717	116	
252.97087	5110	1+
253.05226	98	
253.08639	126	
253.20475	124	1+
253.23129	116	
253.90293	186	
253.95145	102	
254.78771	84	
254.96642	2308	1+
255.07417	562	
255.09998	160	
256.96356	140	
257.94839	114	
258.85657	134	
258.96659	120	
259.00267	92	
259.53489	120	
259.95437	84	
260.14842	86	
260.85214	132	
261.06022	84	
263.51009	112	
263.97647	214	1+
264.06059	86	
264.13864	98	
265.01679	372	1+
265.99362	440	1+
266.99897	360	1+
267.13430	86	
268.79046	110	
268.83945	238	1+
268.95446	112	
269.81937	148	
269.92586	126	
270.08897	90	
270.98203	364	
271.95857	90	
272.16732	88	
272.84418	200	
272.97476	354	1+
275.02734	92	
275.15507	98	
275.89582	100	
275.99568	110	
276.14588	88	
276.85187	92	
276.97173	134	
277.07182	120	
277.20204	148	1+
277.55795	94	
277.82275	148	
277.88705	112	
277.96002	372	1+
278.10397	88	
278.96287	316	1+
279.14099	92	
279.40390	106	
280.21321	92	
281.04708	324	1+
282.00932	90	
283.02898	260	1+
283.10943	280	1+
283.63950	94	
283.93136	84	
284.35879	138	
286.02200	140	
286.84684	120	
289.07739	106	
289.85853	98	
289.90467	86	
290.11813	88	
292.10060	456	1+
292.11446	106	
292.81379	166	
292.86932	364	1+
293.00725	178	1+
293.10515	404	1+
293.87189	294	1+
293.94106	108	
294.28068	202	1+
294.99774	338	1+
295.89907	148	
295.97445	110	
296.97556	106	
298.08547	84	
298.95064	104	
299.06336	314	1+
299.87533	178	1+
300.51223	116	
300.80990	122	1+
301.02048	122	
301.12957	126	
302.24519	100	
304.25920	88	
304.46909	96	
304.89162	86	
305.02311	220	1+
305.79823	250	1+
306.88925	114	
308.29708	130	
308.91563	98	
308.96120	90	
310.37693	84	
310.86610	110	
311.88219	106	
313.04751	208	1+
315.10622	92	
315.45265	86	
315.76472	88	
315.87451	212	1+
318.47831	102	
319.59910	86	
320.14851	86	
320.29616	90	
321.05580	120	
321.21705	88	
321.32256	122	
322.03860	122	
323.01197	140	
323.23980	542	1+
324.89062	102	
325.11721	90	
325.13951	86	
327.87963	188	1+
328.18495	118	
329.85928	98	
330.29410	90	
330.81298	146	
333.06114	140	
333.25735	94	
336.12172	210	1+
336.32547	126	1+
337.26222	350	1+
338.06373	200	1+
338.12574	118	
338.18897	104	
340.36248	88	
341.06165	140	
341.25239	144	
END IONS

###FS:    #m/z: 507.84497 #charge 1+
###MS: 19
###MSMS: 21
BEGIN IONS
TITLE=Cmpd 15, +MS2(507.8450), 28.2-35.2eV, 0.4min #21
RTINSECONDS=25.1185
SCANS=19,21
PEPMASS=507.84497	101956
CHARGE=1+
192.94557	214	1+
196.01492	180	
210.03360	144	
217.95379	188	
219.11842	270	1+
224.04455	170	1+
224.12256	144	
224.97446	226	
247.04262	234	1+
247.09177	208	1+
248.01556	144	
249.04022	296	1+
250.97325	228	
252.07881	156	
254.07141	168	
254.08636	196	1+
255.23068	156	
255.89596	286	1+
256.06118	224	1+
257.94863	266	1+
260.98815	168	
261.11187	236	
261.14127	230	1+
263.91020	146	
271.87678	280	
272.09009	248	1+
273.05895	160	1+
273.87215	168	
274.97228	242	1+
275.84905	146	
278.83172	486	1+
279.92118	222	1+
280.11061	180	1+
280.84756	144	1+
281.95440	256	1+
282.12892	318	1+
282.99569	284	1+
283.39896	150	
285.94195	558	
286.85227	434	1+
286.87730	162	
288.40548	184	
289.88374	976	1+
289.94708	152	
290.04456	324	1+
290.13296	250	1+
290.86622	422	
291.87748	214	
292.93118	160	
293.81189	216	1+
293.87446	1526	1+
294.13689	156	
294.85706	240	
295.85956	184	
295.87687	780	1+
296.88166	500	1+
298.79364	182	
298.80591	214	1+
298.87911	560	1+
299.08515	204	
299.80774	178	1+
300.24972	234	1+
300.86626	854	1+
301.04872	234	1+
301.38797	242	1+
301.95600	318	1+
303.20137	146	
304.17209	118	1+
305.91077	148	
307.13717	172	
307.89118	616	
308.14020	616	
308.28980	290	
308.87138	750	1+
309.14960	878	1+
309.89095	616	1+
310.15653	540	1+
310.30572	200	
310.86985	152	
311.10175	178	1+
311.88473	4018	1+
312.80273	282	1+
312.98070	328	1+
313.02391	292	1+
314.05953	300	1+
314.35671	156	
314.86137	1452	1+
314.89068	438	
315.06552	186	1+
315.80343	156	
316.88806	950	1+
318.03584	206	1+
318.16387	176	1+
318.85833	352	
319.86372	258	
320.85707	250	
321.07511	196	1+
321.34441	192	1+
322.16116	208	1+
322.85292	352	1+
323.87469	144	
324.86123	214	
325.89805	502	
326.88674	242	
327.03166	166	
327.17535	166	
327.87897	396	1+
327.89962	358	
328.37369	198	
328.80352	240	1+
328.89917	164	
329.17463	182	
329.87165	146	
329.89326	326	
330.06848	152	
330.87772	494	1+
331.07790	144	
331.17367	238	1+
332.80855	182	1+
332.87515	1266	1+
332.90757	294	
333.90237	200	
334.89695	384	
335.00823	182	1+
335.82325	206	
335.88560	366	1+
336.08537	230	1+
336.10684	222	1+
336.94577	240	1+
336.98026	158	
337.12700	176	
337.86958	206	
337.88824	512	1+
339.07314	162	1+
339.15427	158	1+
339.41133	170	
340.01737	146	
341.04851	170	1+
341.18761	164	
342.08195	146	
342.14679	284	1+
342.31215	158	
343.39961	150	
343.87212	526	1+
345.18560	156	
346.91349	196	1+
349.18577	294	1+
350.88574	800	1+
350.94351	208	
350.99388	176	1+
351.03282	294	1+
351.15283	162	
351.99628	210	1+
352.16400	250	
352.82585	190	
353.08198	194	1+
353.79626	192	1+
353.85323	322	1+
353.96060	316	1+
355.06227	196	1+
355.13439	270	1+
355.88858	550	1+
356.82296	276	1+
357.03430	154	
357.90968	158	1+
358.19776	210	
361.89958	238	
362.13305	192	1+
363.37754	384	1+
363.86398	162	
365.00518	162	
366.11894	282	1+
366.19003	204	
366.81324	144	
366.84195	1130	1+
366.93567	172	
367.87588	158	
368.01458	316	1+
368.18330	196	
368.89577	410	1+
369.05351	222	1+
369.83562	556	1+
371.09962	272	1+
371.18327	152	
371.29180	160	1+
371.83501	272	1+
372.16346	146	
373.05740	312	1+
373.11212	226	1+
373.15222	194	
373.90302	190	1+
373.98880	166	1+
374.06295	236	1+
374.81328	648	1+
375.20055	184	1+
375.85579	178	
375.87837	412	1+
376.88091	356	1+
378.01400	138	1+
378.84001	258	
379.09314	224	1+
379.11580	266	1+
380.84577	242	1+
381.21161	120	1+
381.88259	162	1+
382.08306	212	1+
383.11389	374	1+
383.33193	244	1+
383.86269	148	
384.13958	252	1+
384.85221	986	1+
385.21909	580	1+
386.84733	154	
387.84753	378	
389.20317	222	
390.84166	1796	1+
391.18405	182	
391.20984	152	
392.82612	1136	1+
392.86117	180	
393.28684	230	1+
393.79769	324	
393.85859	536	1+
394.83578	502	1+
395.76104	240	1+
396.10655	356	1+
397.24851	170	
397.90141	208	
398.22125	246	1+
398.86548	156	
399.85920	398	1+
400.06435	196	1+
400.37202	154	
401.12272	184	
402.86276	424	
403.23316	152	
403.86924	400	
404.16758	164	
404.87215	246	
405.01900	204	1+
405.86018	470	
405.89546	258	
406.86092	218	
407.86691	1624	
408.85473	1406	1+
408.92395	206	
409.28065	158	1+
410.04136	146	
410.13656	270	1+
410.26188	206	1+
410.84128	732	
410.87090	944	1+
411.09799	178	
411.22577	176	
411.55187	106	1+
411.83923	1780	1+
412.09685	260	1+
412.39674	178	1+
412.84347	1296	1+
413.04169	144	
413.07649	666	
413.58552	82	1+
413.86805	206	1+
415.19285	178	
415.87228	366	1+
417.99063	146	
418.13280	420	1+
419.39380	214	1+
421.53267	128	1+
421.82071	188	1+
421.88049	264	
423.23105	176	1+
423.86816	776	1+
424.14254	574	1+
425.80069	146	
425.87949	380	
426.13866	390	1+
426.16454	176	1+
426.86227	2144	1+
426.93315	276	1+
427.02924	246	1+
427.10936	226	1+
427.30200	204	1+
427.73113	258	1+
428.23255	412	1+
428.73411	206	1+
428.77343	170	1+
428.84718	1388	1+
428.88643	1082	
429.87536	176	
430.85594	502	
430.88156	168	
431.86447	604	
432.20957	412	1+
432.29832	202	1+
432.35676	226	1+
432.86860	546	
433.20990	358	1+
433.85830	516	1+
434.89079	256	
435.87283	182	
437.14478	234	
439.89073	464	1+
440.41030	264	1+
442.15111	544	1+
442.20024	210	1+
443.87785	152	
444.14712	310	
444.87155	3274	1+
445.16348	236	
446.88255	566	1+
447.90661	144	
449.87621	882	1+
450.22934	260	1+
451.05636	144	
452.30986	154	
454.87840	210	1+
457.42148	184	1+
457.90252	608	1+
460.16299	806	1+
462.15825	192	
462.88205	1088	1+
463.40601	156	1+
465.21711	228	
466.16448	166	
466.35353	134	1+
467.00366	306	1+
467.88836	1834	1+
470.31968	158	
472.34387	126	1+
472.86269	150	
473.28968	196	
473.31310	192	1+
483.28291	236	1+
485.89738	1198	1+
486.83697	210	
488.45104	290	1+
490.42294	244	1+
491.09958	180	1+
494.45543	228	1+
500.95644	180	1+
504.40027	304	1+
505.27155	336	1+
505.33080	230	
505.39734	228	1+
505.43636	148	
506.27141	268	1+
506.33871	194	
506.81608	208	
507.24676	142	1+
507.32496	280	1+
508.45645	208	1+
509.23383	282	1+
509.28629	318	1+
509.49325	216	1+
512.15512	182	1+
END IONS

###FS:    #m/z: 359.96140 #charge 1+
###MS: 19
###MSMS: 22
BEGIN IONS
TITLE=Cmpd 16, +MS2(359.9614), 28.0-35.0eV, 0.5min #22
RTINSECONDS=25.8905
SCANS=19,22
PEPMASS=359.96140	84600
CHARGE=1+
191.10422	140	
199.94996	196	1+
204.00291	238	1+
205.94870	138	
207.94749	272	
209.94204	600	
216.48284	102	
217.91426	112	
218.92133	104	
220.95721	116	
222.95269	1118	1+
223.55840	102	
224.88431	328	1+
224.94922	1034	1+
225.96923	102	
226.42435	98	
226.69784	106	
226.94728	4052	1+
227.93081	118	
228.79199	98	
228.94256	4510	
234.84030	120	
235.03578	238	1+
238.96873	108	
240.01513	188	1+
240.06183	168	
240.08032	102	
240.94133	296	
240.96088	734	1+
241.94117	142	
242.95773	486	1+
244.04366	122	
244.95654	2678	1+
245.94348	250	
246.95321	2206	
249.66240	180	1+
250.04289	94	
250.95057	172	
250.97275	186	
251.03347	142	
251.07118	94	
251.96634	96	
252.23396	170	
252.87896	98	
252.95645	120	
254.86724	152	1+
255.05813	98	
255.38973	94	
256.95197	194	
257.01874	138	
257.90946	102	
257.97244	500	1+
258.89427	94	
258.94155	120	
258.97420	418	1+
259.86514	94	
260.92783	98	
260.96907	592	1+
262.84991	108	
264.06758	138	
264.96343	96	
265.09119	138	
265.97528	116	
266.24557	276	1+
266.76574	108	
267.13787	100	
267.97506	460	
268.29998	98	
268.96258	672	1+
269.00222	102	
269.11844	192	1+
269.96904	390	1+
270.08965	156	
270.88822	102	
271.01984	102	
271.09572	118	
271.84513	226	1+
273.79418	94	
275.04154	102	
275.09358	96	
275.50753	96	
275.92529	106	
277.85852	100	
277.89693	104	
278.99878	94	
280.79766	188	1+
280.92908	94	
281.99350	142	
282.05671	244	1+
282.12061	120	
283.05827	198	1+
283.98158	150	
286.26400	98	
287.02715	188	1+
289.08603	126	
289.33650	98	
289.85523	102	
289.92978	180	
290.76065	94	
290.85775	142	
291.02079	96	
292.86187	112	
292.92309	122	
293.12086	110	
293.87716	148	
293.99794	94	
294.10944	120	
294.27702	120	
294.88286	146	
295.02855	176	
296.16732	104	
296.26436	94	
296.80952	122	
297.09235	166	
298.08369	188	1+
298.80188	188	
298.91948	104	
300.23301	92	
300.93078	130	
301.25786	146	
301.84864	180	
303.83536	128	
304.03392	206	1+
305.07376	166	1+
306.27909	132	
307.28606	168	
307.79778	284	1+
307.89615	98	
308.29518	374	1+
308.79833	190	1+
308.86525	246	1+
309.92263	96	
311.23506	124	
311.35065	168	
312.05024	168	1+
316.86973	108	
317.10754	116	
317.89258	108	
318.14393	130	
318.80722	192	1+
318.95517	182	1+
320.13976	106	
320.87708	112	
321.22044	268	
321.81942	124	
322.34074	206	
322.92828	172	
323.01645	952	1+
323.23929	426	1+
324.89589	152	
326.30493	162	
327.79737	134	
329.87298	154	
330.86904	118	
330.99148	96	
331.88848	102	
333.02083	130	
336.94411	350	1+
337.86955	212	1+
338.34063	274	
339.23408	100	
339.28201	152	
339.34034	148	
340.26081	134	
340.31641	120	
340.35411	208	
340.93830	244	
341.26276	92	
342.20653	152	
342.27822	240	
343.09445	100	
343.26915	160	
344.26283	106	
344.45369	164	
344.89920	100	
344.98030	96	
345.14731	94	
345.22220	114	
347.11750	272	1+
348.31098	180	1+
350.11649	110	
351.10837	156	
352.65675	98	
354.20213	126	
357.25431	112	
357.89520	198	1+
358.20069	214	
359.11407	94	
360.31802	188	1+
360.35592	106	
361.11425	92	
361.45951	92	
364.04489	154	
END IONS

###FS:    #m/z: 322.93022 #charge 1+
###MS: 23
###MSMS: 24
BEGIN IONS
TITLE=Cmpd 17, +MS2(322.9302), 28.0-35.0eV, 0.5min #24
RTINSECONDS=29.5815
SCANS=23-24
PEPMASS=322.93022	2493362
CHARGE=1+
168.26499	84	
191.86207	114	
191.95282	270	
192.89036	232	
195.87297	94	
195.91765	144	
196.99179	86	
197.96141	90	
201.04653	102	
203.17809	92	
205.94812	248	
207.04868	92	
207.91353	94	
210.89878	88	
211.89665	244	1+
213.39567	100	
215.88376	250	
217.39604	88	
219.04875	86	
219.13222	92	
219.86701	92	
220.86542	306	1+
221.94486	126	
222.97674	240	
223.95986	262	1+
224.37438	92	
225.50139	106	
225.86878	104	
225.95440	154	
228.90944	172	1+
229.03162	86	
229.45554	96	
229.93367	84	
230.52612	98	
230.89257	138	
231.07468	84	
231.11751	96	
231.90058	98	
232.09475	84	
232.12284	86	
233.03974	168	1+
233.89764	212	
234.16672	94	
235.82928	88	
237.01487	296	1+
237.93444	384	1+
238.21601	90	
238.72235	86	
238.87729	156	
238.89548	262	1+
238.94059	284	1+
239.05275	98	
239.08021	212	
240.94111	2520	
241.93934	6918	1+
242.88648	96	
242.91690	88	
242.94157	5058	1+
243.88130	398	1+
244.94016	1722	1+
245.00063	164	
245.38184	88	
246.85148	90	
246.97544	202	
247.96008	86	
248.83140	306	1+
248.85823	82	
248.96079	86	
249.00271	250	1+
249.44638	88	
250.94819	114	
251.03031	108	
251.10820	114	
251.37976	96	
252.23354	84	
254.17646	92	
255.07084	102	
255.12209	94	
257.19826	98	
257.44811	84	
258.85717	134	
260.17715	128	
260.84802	120	
260.92754	86	
261.43354	108	
261.84593	140	
261.89748	88	
262.88968	140	
263.82733	88	
263.85036	240	1+
263.97794	108	
264.07911	90	
264.98137	148	
265.05758	144	
265.94795	100	
266.42041	106	
266.88088	102	
266.97069	94	
267.01241	134	
267.72676	90	
267.87559	92	
267.93796	128	
268.13848	128	
268.20437	106	
268.96044	118	
270.87337	210	1+
272.84241	204	
273.13227	92	
273.84692	106	
275.81176	138	
276.24989	112	
276.84245	102	
276.94236	106	
277.07102	134	
277.85644	84	
278.63889	98	
278.66139	114	
278.81699	124	
279.09128	998	1+
279.11245	142	
280.01986	310	1+
280.90356	106	
281.18412	112	
281.24205	86	
282.27765	130	
282.80265	116	
283.07052	408	1+
283.13523	90	
283.82168	84	
284.05996	86	
284.09077	84	
284.29221	796	1+
286.18478	94	
287.08296	98	
287.92907	234	1+
288.08459	92	
289.74812	90	
291.85622	96	
292.30139	88	
293.06519	266	1+
294.27610	108	
294.85126	116	
294.97348	130	
296.86516	158	1+
297.88351	142	
299.05659	136	
301.05078	96	
301.89495	86	
302.25134	138	
303.25407	244	1+
303.81807	90	
304.25837	178	1+
304.94513	82	
305.89024	84	
306.27810	122	
306.30522	90	
307.78209	88	
307.79721	220	1+
307.88693	294	1+
308.13849	178	1+
308.26244	100	
308.29502	684	1+
308.33140	90	
308.81428	86	
309.31248	106	
310.30791	666	
310.87755	114	
311.88189	116	
313.03127	122	
314.77612	130	
314.86232	124	
315.85179	102	
316.07011	136	
317.89569	90	
320.21447	162	
320.51067	92	
321.10093	190	1+
322.31344	102	
322.97551	84	
323.23783	1340	1+
324.89491	288	1+
325.76480	84	
326.25955	90	
END IONS

###FS:    #m/z: 340.94088 #charge 1+
###MS: 23
###MSMS: 25
BEGIN IONS
TITLE=Cmpd 18, +MS2(340.9409), 28.0-35.0eV, 0.5min #25
RTINSECONDS=30.354
SCANS=23,25
PEPMASS=340.94088	1185794
CHARGE=1+
160.54625	112	
172.85296	100	
185.88004	108	
190.93698	292	1+
191.10420	90	
192.92141	124	
195.19152	94	
208.95949	92	
209.94419	128	
210.93674	154	
212.11848	122	
213.88140	262	
213.93967	2920	1+
214.89363	144	
214.97529	100	
215.88447	556	1+
215.93941	520	
217.56835	102	
217.86250	306	1+
217.88416	394	
217.93752	116	
222.95227	134	
224.97685	138	
225.95342	92	
226.97310	172	
228.94860	136	
231.89188	216	
231.95080	3168	1+
232.10823	92	
232.90457	146	
233.89939	340	
233.94845	704	
234.89876	156	
235.86891	112	
235.89401	128	
235.92300	92	
235.94888	156	
237.00489	94	
237.23076	134	
238.04912	118	
238.08449	152	
239.10693	92	
240.22798	134	
240.96630	132	
241.03677	94	
243.06397	92	
246.86314	92	
246.97258	118	
247.94160	206	
249.03939	136	
249.90501	98	
249.96077	920	1+
250.95403	540	1+
251.05172	122	
251.91039	180	
252.92543	110	
253.02799	102	
253.06770	90	
253.97695	194	
254.90210	136	
254.94340	180	
254.96526	1368	1+
255.07382	342	1+
255.09632	150	
255.58598	92	
256.57807	88	
256.88743	94	
256.96408	416	
257.24535	136	
258.06533	92	
258.14203	198	1+
258.93906	118	
259.95953	186	
261.23425	198	1+
261.84173	290	1+
262.96872	210	
264.95744	114	
265.04541	94	
265.86435	206	1+
266.12001	98	
266.41246	94	
266.57278	90	
266.79685	106	
267.13812	138	
267.41731	90	
268.79341	90	
268.83097	90	
268.84971	106	
269.79721	136	
269.90816	106	
270.03204	98	
270.12275	104	
270.45010	106	
272.43927	100	
272.85074	184	1+
272.87741	106	
272.91315	94	
272.93334	352	
272.97931	266	1+
275.54834	90	
275.95825	138	
276.84658	100	
277.96787	186	
278.51320	116	
278.84347	258	1+
279.96399	118	
281.04848	166	
282.04656	126	
282.23532	200	
282.27658	488	1+
282.76372	92	
283.02850	342	1+
284.16627	106	
284.43902	102	
284.82693	94	
284.93177	118	
286.45916	116	
286.57134	104	
286.93516	128	
290.18291	90	
290.85783	98	
290.99821	124	
292.27040	180	1+
292.43777	152	
293.88018	98	
294.27304	150	
295.24170	96	
295.97220	236	
295.98860	96	
296.21924	92	
296.97663	528	1+
297.86659	164	1+
298.07967	106	
298.17522	92	
298.82117	124	
299.05978	322	1+
299.10045	128	
299.23619	88	
302.17873	262	1+
303.94965	96	
304.09004	90	
304.44775	100	
305.05004	94	
305.53091	212	
306.88341	120	
307.21805	106	
307.79454	148	
308.29393	176	
308.95684	110	
309.12796	212	1+
309.87318	326	1+
310.30730	128	
310.87736	278	1+
310.94037	186	1+
311.85604	124	
312.43517	104	
312.87088	128	
315.16949	94	
320.29119	106	
320.31943	90	
323.97315	188	1+
324.28802	122	
324.81622	88	
325.29749	90	
326.07510	122	
326.91571	100	
327.13698	124	
327.88599	94	
327.99709	100	
328.18718	130	
329.82380	106	
333.88435	150	
334.88723	138	
335.77722	108	
339.89575	98	
340.04650	200	1+
341.31237	318	1+
342.31724	228	1+
343.29338	110	
343.90727	124	
344.35424	88	
END IONS

###FS:    #m/z: 507.84518 #charge 1+
###MS: 23
###MSMS: 26
BEGIN IONS
TITLE=Cmpd 19, +MS2(507.8452), 28.2-35.2eV, 0.6min #26
RTINSECONDS=31.126
SCANS=23,26
PEPMASS=507.84518	127008
CHARGE=1+
80.12440	214	
196.01620	344	1+
227.88776	146	
228.09213	176	1+
233.06840	330	1+
235.04001	196	
238.06452	334	1+
247.89061	148	
248.03184	208	
249.88782	160	
250.96933	168	
251.00602	262	
251.07168	310	1+
254.89408	240	1+
256.85907	376	1+
257.86081	288	1+
258.85568	220	1+
259.01475	234	1+
260.15154	148	
260.82414	186	
261.05876	206	
265.05368	186	1+
266.13089	300	1+
266.14826	160	1+
266.16949	230	
266.78316	210	1+
267.13683	174	1+
269.12055	146	
269.89372	154	
271.87495	620	1+
273.84856	360	1+
273.95576	156	
274.12175	150	
274.94143	144	
275.86674	244	1+
276.11519	154	
278.83314	356	1+
278.85794	266	1+
278.98763	152	
279.88452	160	
280.82907	168	
281.87566	292	1+
282.12732	162	
282.87865	192	1+
284.87487	178	
284.90436	152	
284.97073	204	1+
285.81711	148	
285.94165	928	1+
286.19149	202	1+
287.85837	452	1+
287.91992	252	1+
288.04178	154	
288.06884	144	
288.11361	186	1+
289.03285	170	
289.88296	1122	1+
290.13414	218	1+
290.86309	1140	1+
290.90615	242	1+
291.98271	162	
292.88860	240	
293.87325	1564	1+
294.12694	164	
294.93107	286	1+
295.96491	296	1+
296.84730	286	1+
298.85374	520	
298.92511	300	1+
299.04150	194	1+
299.06100	142	
299.39295	316	1+
300.15265	168	1+
300.84951	442	1+
300.87611	164	
303.86688	184	
303.95541	480	1+
305.86059	146	
306.12574	186	
306.79217	214	1+
306.83371	246	1+
307.08445	250	1+
307.13199	260	
307.28740	700	1+
307.31360	172	1+
307.88859	1100	1+
308.14202	1034	1+
308.47304	144	
308.87158	340	
308.93587	228	1+
308.97958	328	1+
309.88755	400	
310.15657	834	1+
310.87492	168	
310.89406	186	
310.96312	206	1+
311.30590	106	1+
311.88376	3220	1+
311.92126	258	1+
314.05813	234	1+
314.86424	1586	1+
315.03461	146	
316.17189	210	
316.82872	302	1+
317.88212	156	
318.85883	492	
319.85495	596	1+
319.88930	328	1+
322.86451	142	
324.86341	806	1+
324.92547	170	1+
325.90204	564	
326.88228	330	
327.79792	164	
327.87924	562	1+
328.31782	164	
329.18045	208	
330.16513	162	
330.82781	246	1+
330.87865	308	
330.91283	152	
331.01761	242	1+
331.09952	326	1+
331.81014	184	1+
331.88790	310	
332.16194	174	
332.87456	1242	1+
332.89991	304	
333.39427	176	
334.16975	226	1+
334.89816	194	
334.93103	150	
335.84423	304	1+
335.88367	444	1+
336.94948	256	1+
337.11702	202	1+
337.87930	558	
338.12244	154	1+
338.88200	566	1+
339.05428	158	
340.01597	262	1+
340.86374	222	
341.04258	264	
341.06322	170	
343.15273	166	
343.75181	142	1+
343.87472	848	1+
345.90825	220	
348.91140	218	
349.03315	232	1+
350.09440	152	1+
350.14999	152	1+
350.73265	162	1+
350.80338	274	1+
350.88247	516	1+
352.01099	288	1+
352.88392	194	
352.90533	600	1+
353.81872	154	
353.86065	256	
353.90731	428	1+
354.33410	192	1+
354.43108	176	
354.85528	144	
354.98570	206	1+
355.06677	246	
355.88868	674	1+
356.14860	184	1+
358.19718	210	
358.87089	324	
358.96619	370	1+
359.02466	218	1+
359.93493	212	
361.86586	144	
362.72063	162	
362.77897	314	1+
362.82299	172	1+
362.93904	146	
363.02986	144	
366.04563	256	1+
366.37529	144	
366.84297	514	
366.94289	278	1+
367.84337	366	
368.89749	332	1+
369.10537	218	1+
369.18766	266	1+
369.83741	1062	1+
370.86059	170	
371.93608	154	1+
372.04679	152	
372.07656	238	1+
372.80688	144	
372.83198	456	1+
373.89024	454	1+
374.60466	86	1+
374.81209	440	1+
375.76766	196	1+
376.88401	430	1+
376.95458	258	1+
378.85275	296	1+
379.20330	158	
379.33218	146	
379.75959	208	1+
380.11060	196	1+
380.36182	150	1+
381.84052	168	
382.85187	190	
383.11835	236	
383.78050	254	1+
383.87247	226	1+
384.11779	206	
384.16167	222	1+
384.85002	1552	1+
385.16950	186	1+
385.21345	216	
385.92263	160	1+
386.09516	192	1+
386.82689	170	
387.84659	544	1+
387.89897	262	1+
388.19897	602	1+
388.36729	230	1+
389.15678	166	
389.20192	522	1+
389.85028	162	
389.88747	198	
390.84139	1956	1+
391.06110	232	
392.06113	164	
392.82590	1918	1+
393.80171	212	
394.10884	294	1+
394.48894	156	1+
394.83300	546	1+
394.86092	218	
395.87598	228	1+
395.99748	214	1+
396.80147	180	1+
397.24975	206	
399.13189	226	
399.91407	202	1+
400.77741	136	1+
400.82041	172	
402.81273	408	1+
402.86025	272	
403.23176	156	
403.87510	304	
404.85708	274	
404.87402	942	1+
405.03494	224	1+
405.86172	958	1+
406.22155	180	
406.85103	152	
407.86560	1794	
408.13461	232	1+
408.85143	2526	1+
409.00162	212	1+
409.10896	160	
409.17676	272	1+
410.40659	144	
410.73187	174	
410.83642	3560	1+
410.87650	396	
411.85927	326	
413.07601	584	1+
414.14470	158	
414.84352	372	1+
414.96774	108	1+
415.19841	172	
415.55692	194	1+
415.84442	260	1+
416.80748	196	1+
417.80701	222	1+
418.10997	186	1+
418.24359	220	1+
421.07863	318	1+
421.12875	186	1+
421.88293	276	
422.83314	246	1+
422.85763	180	
422.88314	216	
423.13798	490	1+
423.76788	152	1+
423.86517	840	1+
424.09310	186	
424.16636	154	
424.23763	268	1+
424.73938	226	1+
425.73636	134	1+
425.87637	218	
426.19404	250	1+
426.85971	2748	1+
428.22212	198	1+
428.84533	2786	1+
428.88316	714	1+
429.14069	170	1+
429.38706	150	
429.70111	160	
429.73652	282	1+
430.17169	180	1+
430.36006	228	
430.73819	234	1+
430.88045	186	
431.86956	1042	1+
433.85550	732	1+
434.81751	194	1+
435.13444	144	1+
435.86278	230	
439.89493	430	1+
440.13560	240	1+
441.87493	282	1+
442.15154	610	1+
442.88043	176	1+
442.97205	172	1+
443.20220	164	1+
443.24205	202	1+
443.28511	244	1+
444.38296	264	1+
444.87329	5082	1+
446.15510	238	1+
447.88151	258	
448.22361	164	
448.89528	164	
449.87565	1422	1+
452.17990	160	1+
457.90315	478	1+
460.16170	254	
460.22522	168	
462.88244	1634	1+
463.16616	414	1+
464.06613	196	1+
464.87978	302	1+
467.88851	2426	1+
468.18195	168	
468.23136	234	1+
469.23303	194	1+
469.89032	288	
470.86708	150	
471.23883	166	1+
480.91149	180	
483.29739	198	1+
485.89893	1356	1+
486.35094	146	
486.44806	188	1+
487.24901	170	
487.28325	158	
488.19438	140	1+
489.24572	366	1+
489.93236	142	
489.95808	182	1+
490.45627	154	
490.89888	172	
498.22746	224	1+
499.84302	186	1+
500.81148	166	
501.43523	244	1+
505.43882	362	1+
505.45745	454	1+
506.45312	388	1+
506.73743	140	1+
507.67122	158	1+
509.24735	228	1+
509.27800	306	1+
509.30494	154	
509.44048	148	
510.01016	96	1+
510.28282	182	1+
511.94373	118	1+
512.71944	162	1+
END IONS

###FS:    #m/z: 322.93030 #charge 1+
###MS: 27
###MSMS: 28
BEGIN IONS
TITLE=Cmpd 20, +MS2(322.9303), 28.0-35.0eV, 0.6min #28
RTINSECONDS=34.824
SCANS=27-28
PEPMASS=322.93030	2458638
CHARGE=1+
57.52511	86	
123.68492	100	
183.89342	92	
192.89219	168	
195.91865	150	
201.04737	138	
205.14148	88	
205.94961	410	1+
205.97076	332	1+
207.02936	88	
209.94393	146	
211.98266	94	
212.89934	124	
213.89289	84	
215.88560	166	
215.99544	236	1+
217.88191	114	
218.89156	224	1+
218.98125	86	
220.86373	110	
221.89657	128	
223.95980	308	1+
225.83336	92	
226.87316	98	
226.89570	114	
226.97165	126	
227.86092	86	
227.93132	190	
228.11540	166	
229.90618	222	1+
230.84733	252	
230.89223	340	1+
231.84889	170	
233.90141	290	1+
236.83102	132	
238.21511	262	
238.25007	90	
238.93931	352	
239.08085	308	
240.06385	116	
240.08334	192	
240.94026	5520	1+
241.88046	102	
241.96696	132	
242.94218	6920	1+
243.87954	100	
244.01625	88	
244.04438	176	
244.20044	104	
244.94039	1744	1+
245.18824	84	
245.38975	86	
245.90322	96	
246.97340	262	1+
247.85206	86	
248.03700	180	1+
248.09584	88	
248.85721	108	
248.90004	92	
249.84893	102	
249.92282	84	
249.96655	164	
250.14624	96	
250.97222	92	
251.91106	86	
252.93315	86	
253.84437	90	
253.87880	84	
254.28217	94	
255.92267	108	
256.83895	150	
257.15662	86	
258.44608	98	
258.90227	246	
259.39851	94	
261.01437	92	
261.88839	86	
262.06745	104	
263.10953	116	
263.90320	98	
264.07358	110	
264.84482	130	
264.89298	92	
264.90836	106	
264.94130	88	
265.05805	202	
265.26938	84	
266.04919	298	1+
266.24510	104	
266.86172	148	
268.10355	218	1+
268.45247	98	
268.80963	118	
268.84909	90	
270.65805	92	
271.79867	132	
271.84183	388	1+
271.98036	210	1+
273.79347	82	
274.58926	114	
274.80113	120	
274.84760	280	1+
276.00244	100	
276.19894	84	
277.24697	98	
278.80048	124	
278.94917	196	1+
279.09095	1102	1+
280.15347	102	
280.83972	88	
281.04826	128	
281.10278	150	
281.79419	126	
281.87082	82	
282.27624	178	
282.88413	124	
283.03413	212	1+
283.07590	122	
283.41016	86	
283.86948	274	1+
284.29445	780	1+
284.90276	194	
284.92590	198	1+
285.05818	104	
285.84848	84	
287.80350	128	
288.06380	84	
288.85608	426	1+
289.00021	140	
289.07949	96	
289.80056	232	1+
289.82313	116	
289.89768	140	
290.21309	208	1+
292.04723	92	
292.26995	108	
293.06477	176	
293.79014	240	1+
294.28682	94	
294.86042	214	
300.45015	84	
301.01694	98	
301.86987	106	
302.85537	112	
303.87151	84	
303.96384	226	1+
305.02963	204	1+
305.87785	116	
306.23480	86	
306.28097	96	
306.79501	308	1+
307.28489	142	
307.89013	328	1+
308.29183	940	1+
308.86221	208	1+
308.87854	94	
310.04594	90	
310.30965	544	1+
310.63835	90	
311.86169	138	
311.88193	88	
312.02840	150	
313.03309	138	
313.81922	102	
315.54226	92	
315.85488	254	1+
315.90093	118	
316.22300	84	
319.84284	90	
319.89322	90	
320.28379	84	
320.34801	88	
320.95852	100	
321.21876	98	
321.83466	98	
322.17917	102	
322.27730	152	
322.30814	84	
322.84278	82	
322.89719	112	
323.18442	98	
323.23777	912	1+
323.88968	348	1+
324.79161	84	
324.89375	300	1+
325.81031	186	
327.13267	86	
327.27931	106	1+
327.33049	90	
327.85612	96	
END IONS

###FS:    #m/z: 340.94096 #charge 1+
###MS: 27
###MSMS: 29
BEGIN IONS
TITLE=Cmpd 21, +MS2(340.9410), 28.0-35.0eV, 0.6min #29
RTINSECONDS=35.5965
SCANS=27,29
PEPMASS=340.94096	1092602
CHARGE=1+
142.12891	98	
180.86532	98	
189.86612	198	
192.92588	168	
205.97311	118	
206.71664	148	
207.87359	256	1+
213.88106	182	
213.94004	1500	1+
214.88526	576	1+
215.88865	482	1+
215.93713	244	
216.92190	104	
217.85980	100	
217.88592	218	
222.82329	114	
223.51624	94	
223.95912	208	
224.03602	108	
224.16278	94	
224.95905	92	
226.86997	92	
228.94475	106	
230.03045	104	
230.88939	294	
231.83291	94	
231.88882	226	
231.95044	1686	1+
232.04420	124	
232.89252	848	1+
233.89657	704	1+
233.95006	124	
234.86325	380	1+
234.89049	200	1+
237.99366	246	1+
238.04953	166	
238.22753	90	
238.89332	152	
239.81856	92	
240.22298	96	
240.95873	260	1+
241.41437	108	
242.15350	92	
244.79380	92	
245.52038	102	
246.97548	170	
247.98163	132	
248.65688	90	
248.98501	120	
249.89884	188	
249.96267	380	1+
250.99487	106	
251.08898	100	
251.24647	94	
251.97375	94	
252.02332	94	
252.23053	108	
253.00037	134	
253.91607	98	
254.91167	130	
254.96477	1114	1+
254.98781	96	
255.07526	222	
255.90589	106	
256.07576	108	
256.90736	240	1+
256.96269	368	1+
258.85216	222	1+
258.94716	178	1+
259.01048	108	
261.97447	94	
262.94970	150	1+
262.96938	102	
264.84141	96	
265.48033	92	
265.74351	92	
266.24362	114	
266.79849	128	
266.93382	98	
266.99552	270	
267.13655	256	
267.84729	102	
268.14081	140	
268.95636	96	
268.99302	120	
269.11488	156	
269.80415	114	
272.85172	340	1+
272.93518	274	
272.97725	128	
274.02398	98	
274.04652	102	
274.21910	116	
274.90993	194	1+
276.85947	184	
277.85595	130	
277.96970	110	
278.83684	100	
278.85089	350	1+
279.27669	154	
279.96100	144	
281.04524	164	
281.79201	94	
281.95921	108	
282.16908	114	
282.27884	162	
283.03310	130	
285.03102	106	
285.71559	118	
285.75953	92	
287.10812	102	
289.07015	130	
289.16292	96	
289.79178	168	
289.87783	174	
290.03856	104	
290.88457	118	
292.77362	110	
292.85829	204	1+
292.94030	114	
293.26167	94	
294.40854	104	
295.84645	140	
296.86738	262	
296.96903	134	
297.98066	230	
298.07658	200	
298.58657	98	
298.86454	182	1+
299.06279	146	
299.25523	110	
300.77610	92	
302.05828	158	
302.16929	104	
302.24789	148	
302.40019	102	
304.76704	106	
304.95803	96	
305.00490	142	
305.89671	160	
306.79206	188	
306.88751	152	
307.28619	118	
307.31412	360	1+
307.82489	98	
307.89770	90	
308.29086	312	
308.80122	202	
308.87340	310	1+
312.40255	110	
313.87359	118	
314.94493	130	
315.84886	142	
316.31716	114	
317.43705	170	
319.93229	92	
322.30327	378	1+
322.59592	92	
322.94612	136	
324.16660	100	
324.32491	112	
324.89080	270	
325.29096	148	
326.21286	122	
326.87324	120	
327.38611	108	
329.62064	100	
329.84553	102	
329.87111	156	
331.77522	100	
336.04017	288	1+
337.21574	96	
337.88670	114	
338.31536	148	
340.38540	116	
341.83875	96	
342.91106	116	
344.83622	196	1+
END IONS

###FS:    #m/z: 363.95682 #charge 1+
###MS: 27
###MSMS: 30
BEGIN IONS
TITLE=Cmpd 22, +MS2(363.9568), 28.0-35.0eV, 0.6min #30
RTINSECONDS=36.369
SCANS=27,30
PEPMASS=363.95682	740778
CHARGE=1+
78.08966	100	
182.87146	120	
189.86255	166	
190.92778	110	
191.41674	108	
191.86271	144	
192.85288	216	1+
196.88603	314	1+
205.01852	150	
205.94850	140	
207.87640	272	
208.87356	126	
208.88703	104	
209.94328	2154	1+
210.88610	598	1+
212.87885	1408	1+
214.89547	286	
216.41065	102	
217.91978	104	
218.20061	94	
219.85904	256	1+
222.95122	822	1+
222.97789	106	
224.95051	1156	1+
225.87409	260	1+
226.89233	242	
226.94756	8164	1+
226.97386	208	
227.04736	118	
227.93033	608	
228.79489	98	
228.89348	318	1+
228.94208	9638	1+
229.52062	96	
230.88957	2172	1+
232.88363	652	1+
234.39187	96	
234.88052	176	
238.22897	98	
238.59551	94	
240.83239	192	1+
240.93867	752	
240.96432	552	
241.93930	2694	1+
242.94145	1796	1+
242.96112	496	
243.17111	112	
243.89501	114	
243.98728	92	
244.93730	208	
244.95789	5652	
245.94174	652	
245.96352	202	
246.05517	194	1+
246.95264	5240	1+
247.81530	96	
248.43041	112	
248.89789	1378	1+
248.99375	100	
249.83221	138	1+
250.02607	106	
250.92270	130	1+
250.94893	266	1+
250.96970	244	
251.38094	98	
252.23011	132	
252.97397	142	
253.90876	192	
258.84412	98	
259.48168	94	
259.61403	104	
259.86227	98	
260.04319	108	
260.82848	148	
260.96836	546	1+
263.07022	132	
263.79373	208	1+
265.06021	140	
265.90932	110	
265.97839	222	
266.07582	158	
266.85571	268	1+
267.44103	92	
267.93463	146	
267.97442	822	1+
268.81045	116	
268.95563	210	
269.05330	132	
269.11032	132	
269.80052	110	
269.96843	564	1+
271.91727	216	
272.84238	138	
274.42234	106	
275.47123	100	
277.85300	122	
278.85815	256	1+
279.81831	146	
279.90479	126	
280.79549	206	1+
281.64142	92	
281.89458	148	
281.96047	252	1+
283.07141	208	
283.79022	166	
283.85153	162	
283.91010	224	1+
283.98621	148	
284.13010	92	
284.86326	92	
285.84427	470	1+
286.04456	94	
286.80718	124	
286.89557	190	1+
287.47005	104	
287.81265	210	
289.86754	138	
290.86082	468	1+
291.03189	108	
291.86125	328	1+
293.42225	94	
294.27210	130	
296.26136	92	
296.81121	132	
296.86893	194	
297.03102	152	
297.18815	138	
298.58050	114	
298.80335	208	
300.83788	94	
300.91488	180	1+
301.79905	158	
301.86063	538	1+
301.99453	130	
302.24600	204	1+
302.81003	146	
302.94354	252	1+
303.05607	130	
303.85821	978	1+
304.13252	114	
304.77570	156	
304.81224	146	
306.80174	216	1+
306.85439	110	
307.29210	382	1+
307.78012	116	
309.98179	102	
310.40945	134	
310.88052	140	
311.42485	96	
311.96640	100	
313.26576	160	
313.36035	92	
313.47376	102	
314.43085	92	
314.79464	92	
314.82456	118	
316.81181	182	1+
317.37690	100	
318.88311	140	
318.93276	136	
319.79902	92	
320.79236	98	
320.91863	110	
320.96457	206	1+
321.81556	104	
321.86472	226	1+
322.15697	138	
322.88700	254	1+
322.92824	216	1+
323.28529	208	1+
323.31216	212	1+
324.01999	120	
325.91034	94	
326.87039	376	1+
328.80833	108	
329.54674	96	
329.86912	286	
331.77316	210	1+
331.86521	256	1+
333.32215	124	
333.89105	126	
336.29851	158	
338.34142	106	
339.07254	114	
339.82674	174	
339.87928	278	1+
340.23465	100	
340.93814	244	
341.01985	128	
343.01713	102	
345.36026	112	
346.35798	98	
347.89655	174	1+
349.31676	288	
350.33733	128	
352.89324	122	
353.36979	98	
359.85672	122	
361.35444	130	
363.37313	142	
364.40241	98	
365.39214	92	
366.32683	424	1+
366.80597	172	1+
367.31331	136	1+
367.33114	294	1+
367.92998	122	
368.36122	96	
END IONS

###FS:    #m/z: 322.93016 #charge 1+
###MS: 31
###MSMS: 32
BEGIN IONS
TITLE=Cmpd 23, +MS2(322.9302), 28.0-35.0eV, 0.7min #32
RTINSECONDS=40.0525
SCANS=31-32
PEPMASS=322.93016	3132802
CHARGE=1+
181.69686	80	
189.02542	120	
193.88823	104	
195.13639	80	
196.00026	80	
199.88891	96	
201.86593	90	
203.08193	90	
203.10474	82	
205.94699	320	1+
207.97547	204	
208.96667	94	
212.43704	94	
212.88217	126	
213.88138	114	
214.89626	98	
215.01484	82	
215.88864	186	
215.96169	98	
220.86694	118	
221.96468	84	
222.66516	82	
222.95397	196	
222.97009	86	
223.95866	302	
224.93853	132	
225.71560	84	
227.93180	288	1+
230.86630	116	
230.88955	124	
232.85700	98	
232.90162	100	
234.06144	98	
235.00482	90	
235.88219	88	
237.01443	86	
237.05033	84	
237.42669	94	
237.87017	180	1+
238.06265	84	
238.12916	88	
238.93833	362	
239.08187	310	
239.96687	96	
240.94156	5004	
241.05757	80	
241.85526	94	
241.94278	3532	
242.08582	90	
242.94174	12280	1+
243.88490	190	
244.10763	172	1+
244.16240	102	
244.23500	96	
244.88237	184	
244.94027	2488	1+
245.11029	144	1+
245.38782	98	
246.93649	80	
246.97481	514	1+
247.87255	104	
248.03372	80	
248.83601	118	
248.86278	86	
249.00357	120	
249.03767	290	1+
249.14296	86	
250.15757	82	
250.95002	258	1+
251.63386	82	
251.91079	80	
251.92705	134	
251.95134	228	1+
252.24576	80	
252.92523	84	
253.23997	82	
253.82998	114	
254.02080	194	1+
254.86986	84	
255.85499	84	
256.90817	226	1+
259.93073	80	
260.85208	88	
261.85049	80	
262.39363	102	
263.89293	144	1+
263.99068	94	
264.05481	90	
265.01691	160	
265.05894	248	
266.87240	82	
266.99440	98	
267.04271	192	1+
267.91057	198	1+
268.95775	96	
268.96798	114	
269.41512	80	
269.52204	100	
269.79948	96	
270.82480	116	
272.20115	176	1+
272.80399	134	
272.90627	118	
273.48115	152	
273.88566	84	
274.85086	160	
275.33796	92	
276.85025	152	
276.93616	90	
277.00159	84	
277.07492	104	
278.85929	104	
279.09090	1360	1+
279.23357	82	
279.41413	106	
280.26449	94	
280.89188	96	
281.04219	80	
281.29152	82	
281.86547	260	1+
282.13793	80	
282.92452	86	
283.07082	324	1+
283.27469	144	
284.29210	424	
284.94238	88	
285.84446	92	
286.78541	110	
286.92061	174	
288.80593	84	
289.02322	90	
289.41363	80	
289.87513	256	1+
290.90197	176	
293.85312	478	1+
294.85381	396	1+
297.05658	82	
298.86508	170	1+
298.89651	114	
299.64412	100	
299.79089	126	
302.24931	240	1+
302.81942	84	
302.87100	82	
303.89294	98	
303.95293	82	
305.01174	84	
305.10267	82	
305.81200	82	
305.88938	88	
307.31042	160	
307.89078	112	
308.29495	662	1+
308.43953	82	
309.91181	82	
310.17370	80	
310.30579	406	
310.86543	188	1+
311.80359	284	1+
311.84383	86	
311.85924	220	1+
313.03376	98	
318.79181	92	
318.86856	98	
318.89707	94	
319.10784	96	
319.22605	80	
319.86077	212	
320.17462	92	
321.82752	94	
322.00875	86	
322.31417	288	1+
322.98861	80	
323.23509	368	1+
323.89195	268	1+
324.83160	92	
325.32290	100	
325.99884	82	
326.06076	80	
326.13885	88	
327.30042	150	
327.95307	82	
END IONS

###FS:    #m/z: 340.94083 #charge 1+
###MS: 31
###MSMS: 33
BEGIN IONS
TITLE=Cmpd 24, +MS2(340.9408), 28.0-35.0eV, 0.7min #33
RTINSECONDS=40.8245
SCANS=31,33
PEPMASS=340.94083	1338704
CHARGE=1+
185.89177	104	
186.87076	90	
187.35786	94	
189.86472	158	
190.93134	94	
197.88198	88	
197.99246	94	
199.93482	144	
201.50830	88	
205.13452	90	
208.88337	94	
208.95897	110	
210.90226	90	
210.93443	116	
212.53899	88	
212.87743	684	1+
213.94014	2142	1+
215.88858	560	
215.93762	524	
216.88554	528	1+
217.93728	100	
219.91639	156	
220.01097	90	
223.96035	266	
224.97562	138	
228.94764	160	
230.89046	316	
231.89215	244	
231.95098	2482	1+
232.41649	90	
232.88618	126	
233.89776	736	1+
233.94850	700	1+
234.14802	158	
235.86589	114	
235.94475	138	
236.90014	120	
238.21099	92	
238.87147	138	
239.09296	96	
242.18499	156	
242.91624	118	
243.03805	98	
243.83096	102	
244.88105	240	
244.93122	216	1+
245.83547	100	
246.97412	182	
248.02192	106	
248.86247	128	
249.90663	122	
249.96137	574	
250.11688	92	
250.94642	112	
251.00086	88	
251.96246	566	1+
254.90892	106	
254.96843	910	1+
255.07501	290	
256.08189	124	
256.79475	168	1+
256.85285	120	
256.91641	308	
257.96121	114	
258.84348	124	
259.95796	468	1+
260.85159	120	
260.89636	266	1+
260.93743	90	
261.06226	92	
261.47737	90	
261.84308	116	
262.96462	126	
263.69213	114	
264.80039	110	
266.24455	132	
267.00569	210	1+
267.13232	162	
267.95298	246	1+
268.95544	208	1+
272.16983	200	1+
272.76301	102	
272.78424	144	
272.84449	222	1+
272.93308	214	
272.97842	292	
273.98027	180	
274.81547	114	
274.99686	88	
275.95205	92	
275.98954	184	1+
276.85411	584	1+
276.90035	150	
277.09563	92	
278.76315	106	
278.85496	334	1+
278.95933	168	
279.80279	210	1+
279.93316	198	1+
279.95907	88	
280.09605	90	
280.84995	96	
282.27511	128	
282.88614	130	
282.93207	94	
283.00423	90	
283.81783	140	
284.02710	98	
284.80314	144	
286.25763	108	
286.63380	100	
286.91647	136	
287.35950	92	
287.88589	132	
288.81032	90	
289.78774	200	1+
289.88185	150	
290.85692	116	
291.05187	258	1+
292.43774	96	
292.85936	110	
293.85410	244	1+
294.88669	110	
294.93354	88	
295.93545	120	
297.44173	88	
297.97334	120	
298.08188	140	
299.78476	212	
300.89126	92	
301.08046	92	
301.41087	100	
301.81584	136	
302.01457	100	
302.17315	348	
303.81892	226	1+
303.91271	204	1+
304.25716	100	
304.44756	92	
304.86718	104	
304.94396	104	
305.87549	90	
306.28228	140	
308.29476	190	
308.80453	88	
309.32079	142	
310.30689	88	
310.87179	270	
311.86407	240	1+
313.80596	92	
313.84317	114	
320.28909	108	
321.85779	88	
322.13341	122	
322.89391	102	
323.23922	106	
323.29997	124	
323.83888	90	
324.89669	264	
324.98445	102	
325.14459	114	
326.17437	156	
326.28798	176	1+
327.18870	232	1+
328.88751	322	1+
328.95197	112	
329.82134	98	
330.61755	114	
331.81757	90	
331.87673	90	
332.26523	102	
332.75093	92	
333.89041	96	
334.45988	88	
337.31825	94	
338.25390	206	1+
338.79102	112	
339.32625	88	
340.88601	90	
342.13414	112	
342.19570	96	
342.83613	88	
END IONS

###FS:    #m/z: 363.95681 #charge 1+
###MS: 31
###MSMS: 34
BEGIN IONS
TITLE=Cmpd 25, +MS2(363.9568), 28.0-35.0eV, 0.7min #34
RTINSECONDS=41.597
SCANS=31,34
PEPMASS=363.95681	767734
CHARGE=1+
187.93328	96	
189.86391	262	
191.85907	446	1+
195.88014	98	
196.88527	282	1+
207.40596	140	
207.87551	136	
207.94781	300	1+
209.94453	1536	1+
210.88511	344	
212.87941	1770	1+
214.89419	188	
215.43793	98	
216.41184	228	
217.10290	100	
222.92738	98	
222.95321	1280	1+
222.97234	138	
223.14553	102	
224.94932	1244	1+
225.88217	268	1+
225.97604	114	
226.94804	7532	1+
226.96708	192	
227.16526	104	1+
227.24620	84	1+
227.91533	118	
227.93612	276	
228.09924	118	1+
228.83320	124	
228.89337	452	1+
228.94260	8634	1+
229.19353	104	
230.82275	160	1+
230.89028	2878	
231.88368	628	1+
232.01754	108	
232.88566	532	1+
232.95056	194	1+
233.10989	124	
233.92976	100	
234.81906	106	
234.87969	438	1+
235.84168	208	1+
236.14168	98	
238.93778	162	
239.07248	172	
239.21400	98	
239.90546	134	
240.94107	1090	
240.96308	1006	1+
241.43389	98	
241.94292	586	
242.85415	98	
242.94216	2486	1+
242.95838	1178	1+
244.52687	100	
244.89927	146	
244.95697	3966	1+
245.94234	562	
246.81110	138	
246.90719	330	
246.95151	3930	1+
247.90599	150	
247.96968	100	
248.03467	146	
248.80393	138	
248.89955	1026	1+
248.98907	102	
249.03815	126	
250.89808	276	1+
250.94877	266	1+
250.96803	356	1+
253.83883	96	
253.91020	224	
254.90940	100	
256.03745	108	
256.40920	132	
257.08265	174	
257.92331	122	
258.97231	136	
260.96899	356	1+
261.84151	378	1+
262.96715	122	
263.05528	98	
263.97952	106	
264.59378	102	
264.81555	292	1+
264.87436	104	
264.96538	390	1+
265.05813	224	1+
266.51270	166	
266.81161	282	1+
267.13124	146	1+
267.79372	122	
267.97288	1030	1+
268.85096	98	
268.95713	230	
269.07163	108	
269.96652	1016	1+
270.80314	116	
271.84449	136	
271.91664	368	1+
272.02766	98	
273.84947	206	1+
274.79844	150	1+
275.10632	186	
275.84359	436	1+
276.87983	128	
278.02984	108	
278.27835	96	
278.87299	100	
278.99624	202	1+
279.10312	196	1+
279.24276	104	
279.85678	114	
280.79551	450	1+
280.95359	166	
281.89067	316	1+
282.04516	118	
282.41057	104	
282.83774	366	1+
282.89132	220	1+
282.97099	264	1+
283.07166	116	
283.41891	252	1+
283.79189	108	
283.83721	226	1+
283.85900	160	
284.79752	402	1+
284.82082	162	
285.84442	322	1+
285.93917	124	
286.87116	276	1+
286.95600	98	
289.01187	106	
289.07558	158	
289.10033	246	1+
290.78858	140	
291.44330	100	
291.49450	104	
291.85645	122	
292.13442	310	1+
292.26393	126	
293.11555	112	
293.85571	258	
293.89264	102	
294.12319	138	
294.27664	140	
294.85598	106	
295.28577	98	
295.80072	278	1+
295.86443	250	1+
296.80470	204	1+
298.80226	706	1+
299.26693	214	1+
299.83619	108	
301.43425	100	
301.86193	328	
302.86450	164	
302.88890	140	
302.91352	116	
302.94701	112	
303.11881	188	1+
303.80815	316	
303.85528	1132	1+
304.02272	122	
304.79811	142	1+
305.78499	106	
305.82418	136	
306.28628	148	
306.86387	194	1+
307.12960	112	
307.30966	204	
307.91413	114	
308.29466	138	
308.80193	134	
309.30108	132	
309.78413	124	
309.88194	386	1+
310.30759	122	
311.83541	238	1+
313.39298	104	
313.87964	104	
313.90147	112	
315.81691	176	1+
318.27566	132	
318.80592	330	1+
318.93103	202	1+
319.81595	282	1+
320.13864	264	1+
320.90208	102	
321.01026	150	
321.32710	110	
321.87018	380	1+
322.29161	100	
322.81982	150	
322.93416	268	1+
323.45960	106	
323.84814	216	1+
324.88504	418	1+
324.90110	132	
325.13768	234	1+
326.87303	210	1+
326.96492	140	
327.81277	116	
328.20000	146	
329.11704	108	
330.20540	98	
331.86864	214	1+
332.21811	98	
336.94083	282	1+
338.87468	150	
339.82714	126	
340.75412	258	1+
340.93872	302	
342.20308	130	
342.28888	240	1+
342.88473	194	
344.18075	250	
344.80263	162	
347.30423	142	
348.33281	118	
349.17867	208	1+
349.31659	252	1+
350.29640	134	
351.89780	228	1+
353.15391	118	
353.76011	168	1+
359.79387	138	
359.86536	280	1+
360.77097	192	
360.83214	104	
363.19849	108	
364.85818	118	
365.31754	466	1+
367.78086	176	
368.42026	122	
END IONS

###FS:    #m/z: 363.95670 #charge 1+
###MS: 35
###MSMS: 36
BEGIN IONS
TITLE=Cmpd 26, +MS2(363.9567), 28.0-35.0eV, 0.8min #36
RTINSECONDS=45.281
SCANS=35-36
PEPMASS=363.95670	480360
CHARGE=1+
173.98808	104	
178.94901	196	
182.86930	274	
187.86885	140	
189.86305	976	
191.85938	552	1+
194.91014	108	
196.20468	110	
196.88509	280	
197.89701	130	
197.95516	128	
200.94682	102	
205.87732	130	
207.40938	112	
207.87556	412	
207.94883	124	
208.89388	254	
209.86987	312	
209.91955	172	1+
209.94454	2292	1+
210.88559	770	1+
211.93669	118	
212.87942	5658	1+
217.53906	104	
217.86729	102	
218.88829	102	
219.91451	146	
221.81755	118	
222.95256	3674	1+
223.21477	168	
224.89583	162	
224.94882	4876	1+
224.96924	278	
225.05725	150	1+
225.88959	552	1+
225.97200	128	
226.52549	178	1+
226.89519	376	1+
226.94772	16626	1+
227.04947	172	1+
227.93269	290	
228.41929	166	
228.89434	1090	1+
228.94303	17874	1+
229.03278	174	
229.12490	102	
229.24473	146	1+
230.89004	7882	1+
232.01547	174	
232.88734	1084	1+
233.86569	100	
234.87987	284	
234.93273	202	
235.29881	110	
235.84786	172	
236.82335	128	
238.94005	168	
239.79514	106	
240.02014	102	
240.17547	142	1+
240.83723	308	1+
240.88227	256	1+
240.94260	1060	
240.96244	2100	1+
241.09543	152	
241.90429	118	
241.94083	2354	1+
242.79242	374	1+
242.94317	1642	1+
242.95668	1996	1+
243.07481	124	
244.90419	200	
244.95766	8764	1+
244.98530	256	1+
245.02110	156	1+
245.90207	128	
245.94088	282	
246.18368	104	
246.39759	134	
246.90510	534	1+
246.95340	7404	1+
248.38248	114	1+
248.80292	120	
248.90033	2308	1+
249.80229	168	
249.84584	106	
250.78918	192	1+
250.89421	848	1+
250.94719	304	
250.96927	440	1+
251.03956	282	1+
251.24600	128	
252.95924	104	
253.16242	144	
253.90478	240	
254.12626	124	
256.94307	156	1+
258.97095	358	1+
259.09452	106	
260.34058	106	
260.96776	1188	1+
261.83207	204	
261.91198	112	
263.97860	332	1+
265.09003	216	1+
265.80468	122	
265.85773	136	
265.97951	138	
266.05981	102	
266.78815	122	
266.81388	464	1+
267.78131	134	
267.97536	1144	1+
268.95728	240	
269.91687	198	
269.96942	1366	1+
270.35096	102	
270.80933	120	
271.84458	274	1+
271.91782	472	
271.97010	114	
275.85610	160	
276.65265	118	
277.10794	102	
277.84299	106	
277.85816	106	
278.09351	120	
278.87214	132	1+
279.79683	206	
280.79027	216	
281.79466	142	
281.85268	184	
281.98521	190	
282.22383	114	
282.79246	130	
282.89579	124	
283.07214	130	
283.09879	186	1+
283.78639	386	1+
283.81598	210	1+
283.85066	244	
283.96438	108	
283.98602	248	
284.84563	520	1+
285.84601	368	1+
286.94071	138	
286.96682	134	1+
287.80839	124	
288.11159	210	1+
288.79863	234	1+
290.85443	110	
290.93700	178	
291.05266	386	1+
291.87469	390	1+
292.05981	226	1+
292.43780	140	
292.81474	134	
293.12075	118	
293.14788	104	
293.85276	124	
294.85315	202	1+
294.92797	114	
294.98625	138	
295.87610	108	
296.80911	216	
296.82806	126	
297.80174	416	1+
297.92550	172	
298.09714	152	
298.80220	290	1+
298.82906	174	
300.27793	110	
300.79920	130	
300.99455	174	1+
301.04009	116	
301.79630	178	
301.86248	564	1+
302.55468	102	
302.81092	108	
303.80556	450	1+
303.85603	740	1+
305.27686	348	1+
307.02559	178	
307.31269	104	
307.80159	104	
307.90360	210	1+
308.29157	462	1+
308.33878	146	1+
308.79519	138	
308.82918	112	
308.86922	116	
309.87746	380	1+
309.93123	116	
310.30669	306	
310.41359	180	
311.86135	420	1+
312.46778	106	
312.79777	234	1+
312.83407	102	
318.86643	350	1+
318.93585	280	
319.86528	208	1+
320.08944	154	1+
320.13941	122	
321.82086	296	1+
321.86813	382	1+
322.93257	232	1+
326.87337	600	1+
328.38662	106	
328.88943	124	
333.33417	250	1+
335.79978	148	
336.94684	642	1+
337.09190	138	
337.81554	108	
338.77316	126	1+
339.02964	136	
339.83212	272	
340.94042	344	
341.84308	170	1+
343.02143	212	1+
343.89394	114	
344.18844	236	1+
344.29292	104	
347.83485	150	
349.31950	194	
350.33147	244	
356.77062	106	
359.95967	120	
360.86646	342	
361.77661	262	1+
363.30082	186	1+
363.33530	112	
365.27826	144	
365.32056	208	1+
366.37895	110	
367.77698	116	
368.33576	106	
END IONS

###FS:    #m/z: 336.94585 #charge 1+
###MS: 35
###MSMS: 37
BEGIN IONS
TITLE=Cmpd 27, +MS2(336.9459), 28.0-35.0eV, 0.8min #37
RTINSECONDS=46.053
SCANS=35,37
PEPMASS=336.94585	111326
CHARGE=1+
60.45223	94	
113.09019	94	
126.61075	118	
183.83332	84	
184.51331	110	
190.91413	84	
195.88694	86	
196.88497	182	
203.88254	96	
206.97424	136	
207.97462	288	1+
208.87248	92	
209.94415	166	
210.88456	90	
211.01469	90	
211.94496	2418	
212.87825	1186	1+
213.11035	88	
213.49729	110	
213.94077	1558	1+
215.88764	800	1+
215.93709	334	1+
216.01158	90	
217.88199	188	
220.02372	102	
223.96030	166	
223.97311	200	
224.97454	102	
225.95523	94	
226.02533	88	
226.04936	90	
227.89642	92	
228.89543	146	
229.95494	2920	1+
230.88833	1794	1+
230.91231	162	
231.83053	108	
231.94978	1752	1+
232.82564	106	
233.82447	102	
233.89311	476	1+
233.94847	386	
235.11482	128	
235.87949	88	
236.04356	98	
238.05133	102	
238.57812	92	
239.79382	84	
240.93577	88	
240.96489	234	
241.98570	138	1+
242.87848	94	
244.91896	84	
246.97435	358	
247.81149	84	
247.96686	942	1+
248.89984	642	1+
248.99029	128	
249.82882	276	1+
249.96046	558	
250.89815	104	
250.96922	328	1+
250.98650	136	
251.91212	110	
251.95762	244	
252.06651	142	
252.22631	118	
252.50909	90	
252.97038	2648	1+
253.23789	86	
253.86217	148	
253.90524	518	1+
254.08788	140	
254.54695	102	
254.96659	654	
255.07667	480	1+
255.84098	86	
256.88853	218	
256.91619	124	
256.96166	240	
257.87387	192	1+
257.91876	124	
258.84369	194	
259.23422	102	
259.55856	92	
259.95575	126	
261.09004	86	
261.83132	360	1+
263.99885	194	1+
264.87731	84	
267.47389	90	
267.84768	84	
268.84100	876	1+
269.10843	166	
269.80593	114	
270.84414	458	1+
270.98125	382	
271.44458	164	
271.86443	130	
271.91326	602	1+
272.78785	236	1+
272.97685	228	
273.90429	90	
273.98512	102	
274.00750	96	
274.03609	84	
275.41794	88	
275.43414	118	
275.78083	92	
275.95315	246	1+
276.85291	206	1+
277.08748	86	
277.83799	170	
278.83194	528	1+
278.85920	96	
278.99521	230	1+
279.04012	86	
279.83264	344	1+
279.87492	190	1+
280.26185	92	
281.05296	260	1+
282.02924	98	
282.08210	86	
283.86555	166	
284.79929	168	1+
285.85124	784	1+
286.17220	100	
286.85522	536	1+
287.27644	90	
288.43045	90	
288.85330	250	1+
289.00431	96	
289.50570	102	
290.04885	84	
290.08457	90	
290.17664	152	
290.85358	142	
291.10578	114	
291.13127	106	
291.86944	94	
291.98225	94	
292.06208	90	
292.90653	98	
293.10424	98	
293.86150	104	
294.86124	84	
295.00740	100	
295.39307	102	
296.79935	210	1+
296.96976	92	
298.08172	120	
301.44938	90	
303.04180	96	
303.92527	96	
304.01090	92	
304.86442	172	
307.52346	116	
307.76903	92	
307.79262	84	
307.87933	112	
308.29068	148	
308.87219	122	
309.87070	200	
310.87593	424	1+
313.88234	98	
314.41773	86	
314.86809	118	
318.93447	126	
319.81650	90	
321.97951	112	
322.30750	216	
324.28544	126	
324.75755	132	
324.89269	128	
325.13978	86	
325.90096	90	
326.89840	132	
328.76814	152	
328.87363	208	1+
328.95423	88	
329.31064	172	
332.29669	96	
334.79489	92	
334.83891	108	
335.23542	102	
337.12417	88	
338.87254	208	
341.95333	146	
END IONS

###FS:    #m/z: 507.84455 #charge 1+
###MS: 35
###MSMS: 38
BEGIN IONS
TITLE=Cmpd 28, +MS2(507.8445), 28.2-35.2eV, 0.8min #38
RTINSECONDS=46.8335
SCANS=35,38
PEPMASS=507.84455	107190
CHARGE=1+
196.01708	334	1+
209.94417	160	
227.95282	156	
234.88242	138	
238.06240	144	
240.07829	190	
249.89005	174	
250.97154	184	
252.07709	196	
253.08621	160	
254.09259	156	
254.90907	192	
255.87636	194	
256.08861	140	
258.91591	194	1+
259.86741	174	
262.04878	280	1+
265.96416	192	1+
266.13139	178	1+
266.16437	174	1+
267.05438	158	1+
267.93082	174	
269.89310	348	1+
271.09859	170	
272.95026	142	
275.85093	212	
278.83384	352	1+
278.91902	152	
279.82472	274	1+
281.37712	152	
283.94311	178	
287.85582	244	
287.90185	430	1+
288.02569	152	
288.82116	184	
288.85400	142	
289.88163	510	
290.12849	200	1+
290.86155	648	1+
292.06530	134	1+
293.87474	752	
293.96448	274	1+
294.12637	132	
294.86174	248	
295.88893	160	
296.84578	144	
296.86014	368	1+
296.89646	206	1+
298.80463	292	1+
298.85526	174	
299.03238	154	
299.97790	208	1+
300.84869	460	1+
300.93057	152	
303.86995	316	1+
304.89840	200	1+
305.86368	260	
306.03470	260	1+
306.12104	250	
306.97922	156	
307.12806	190	
307.30872	134	
307.89075	552	
308.14259	794	1+
308.80949	138	1+
308.87065	866	1+
309.06562	144	
309.89007	352	1+
309.91294	154	
309.95393	138	
310.15721	1002	1+
311.88340	2202	1+
311.90650	178	
313.88421	332	
314.86493	1278	1+
315.87990	260	1+
316.86025	482	1+
317.92437	310	1+
318.85849	484	1+
318.92947	222	1+
321.79577	192	1+
322.85453	216	
323.07929	146	
324.82242	222	1+
324.86358	322	1+
324.89479	668	1+
326.88229	650	1+
327.18002	200	1+
327.79726	142	
327.81941	134	
328.37274	270	
328.87769	194	
329.16050	398	1+
329.89358	162	
330.88207	288	
331.79445	138	
331.85913	180	
331.88915	244	
332.80283	210	1+
332.87469	1294	1+
335.86229	146	
335.88019	204	
336.75063	158	
336.94411	310	
337.87721	700	1+
338.02289	220	1+
339.87819	318	
340.86819	486	1+
341.05064	142	
341.82552	142	
343.87420	596	1+
344.19371	154	
347.77572	148	
347.82866	132	
348.00677	184	
348.02788	178	1+
348.40700	140	
348.89210	352	1+
349.75797	340	1+
349.81368	134	
350.00555	254	1+
350.88716	406	
351.85653	174	
351.88662	186	
352.19133	144	
353.02097	148	1+
353.85379	446	
353.89651	178	
354.05104	136	
355.88754	852	1+
355.93946	148	
356.18705	212	1+
358.30455	180	
358.91403	174	
360.86373	428	1+
361.86318	252	1+
363.04986	144	
363.88440	138	
366.81413	340	1+
366.84074	354	
367.71179	228	
367.76479	192	
367.84065	216	
368.84917	176	
368.89365	614	1+
369.83544	1124	1+
369.89752	460	1+
370.01945	184	
370.88377	148	
371.18979	160	
372.79403	160	
372.81493	198	
373.72391	302	1+
373.83113	190	
373.90131	412	1+
374.81475	834	1+
375.88360	470	1+
376.88786	336	1+
378.76455	212	1+
379.85620	328	1+
380.22814	158	
380.71702	190	
382.71672	134	
383.01326	120	1+
383.21730	228	1+
384.85355	306	
385.76905	176	1+
385.85524	414	
387.85031	340	
388.07055	140	
388.84588	262	
389.04698	300	1+
389.19677	202	
389.84867	202	
390.20153	164	
390.37907	280	1+
390.83938	1632	1+
391.91150	148	
392.06903	336	1+
392.82716	1474	1+
392.88824	282	1+
393.79811	162	
393.85237	152	
394.40394	138	
394.74640	192	1+
394.78419	194	
394.83237	298	1+
395.78351	226	
395.96626	180	
396.81035	240	1+
396.88799	278	1+
398.68207	144	
399.16671	184	1+
399.84858	142	
400.71737	234	1+
400.84040	158	
402.82293	134	
402.89644	214	1+
403.87295	888	1+
404.01712	196	1+
404.03165	152	1+
405.73355	136	
405.78189	138	
405.85835	824	1+
407.86709	1044	
408.06478	298	1+
408.85131	2252	1+
409.72361	284	1+
409.87873	192	
410.83532	3698	1+
410.86076	398	1+
410.94361	144	
411.08415	152	
411.81387	136	
412.06959	438	1+
413.79302	164	
415.83492	140	
416.87655	156	
420.72765	228	1+
420.83394	140	
421.08997	228	1+
421.73289	156	1+
421.81481	466	1+
421.87965	280	
422.87777	162	
423.86665	1462	1+
425.19613	186	1+
426.16005	204	1+
426.75453	180	
426.86091	2892	1+
427.16371	172	1+
427.73788	862	1+
428.74387	498	1+
428.84726	3390	1+
428.88370	270	
429.24207	160	1+
430.74042	376	1+
430.85076	424	
430.88200	146	
431.86916	802	
432.86896	424	
433.85509	1212	1+
436.02264	142	
439.07907	184	1+
439.89420	318	1+
440.82957	168	
442.15425	204	1+
444.78277	206	1+
444.87197	4526	1+
445.73967	450	1+
447.81385	152	
448.74313	184	1+
448.77420	164	1+
449.87942	936	1+
451.40579	234	1+
451.79812	238	1+
451.86776	152	
457.26391	146	
457.90162	660	1+
458.80286	170	
461.16189	168	1+
462.88331	1850	1+
462.98095	244	1+
463.78045	136	
465.89589	378	
467.88718	3144	1+
467.96373	184	1+
468.77830	150	
475.66866	150	
478.68340	138	
485.89829	1370	1+
486.21068	146	1+
492.27068	132	
492.33075	98	1+
496.40115	136	
499.81540	202	1+
503.22334	124	1+
503.45343	172	1+
504.11455	182	
505.29385	276	1+
505.45956	230	1+
506.36268	122	1+
507.91381	250	1+
508.91795	200	1+
509.28735	146	
509.86030	198	
510.19264	140	
510.30012	248	1+
END IONS

###FS:    #m/z: 507.84458 #charge 1+
###MS: 39
###MSMS: 40
BEGIN IONS
TITLE=Cmpd 29, +MS2(507.8446), 28.2-35.2eV, 0.9min #40
RTINSECONDS=50.523
SCANS=39-40
PEPMASS=507.84458	102032
CHARGE=1+
196.01767	286	
209.94328	142	
214.88340	294	1+
222.12875	156	
224.97318	188	
226.98285	138	
228.03961	136	
232.89642	332	
238.06897	172	
240.07566	434	1+
241.85287	236	
241.87812	148	
250.90622	132	
250.97148	136	
251.91654	228	
252.04424	142	
252.07277	242	1+
257.90779	146	
265.09466	192	1+
267.87620	256	1+
267.91025	158	
268.10954	128	
271.87501	172	
272.85693	136	
273.95589	134	
275.85274	166	
276.79752	136	
278.83317	316	
280.85603	128	
281.12039	152	
281.87603	198	
282.10726	134	
284.90063	182	
286.84418	216	1+
287.04113	128	
288.87190	254	
288.89485	160	
289.88000	508	
290.12916	170	1+
290.86844	172	
291.86777	146	
291.88095	130	
292.06075	140	
293.10473	242	1+
293.13580	150	1+
293.87276	1232	1+
295.88050	338	1+
296.85626	470	
297.90601	276	1+
298.84827	184	
298.90895	164	1+
299.88702	138	
299.96951	142	
300.85288	174	
301.35847	130	
301.84884	282	
302.86764	170	
303.86889	178	
304.88495	224	1+
305.86337	472	1+
307.12869	170	
307.89022	782	1+
307.98306	150	
308.14088	674	1+
308.40976	128	
308.84896	148	
308.87307	688	
309.88615	520	1+
310.02559	158	1+
310.15676	980	1+
311.32456	136	
311.88416	2240	1+
313.87653	186	
314.86207	1168	1+
315.89112	394	1+
316.86344	526	1+
318.86032	220	
319.86038	152	
320.85668	136	
323.87431	282	
323.97705	254	1+
324.85984	558	1+
325.01806	152	1+
325.90054	438	
326.80575	138	
326.88401	1112	1+
326.98191	198	1+
327.89732	260	1+
328.18851	134	
328.37653	154	
328.87334	656	1+
329.17878	174	
329.87961	400	1+
330.37970	148	
330.84669	138	
330.99564	192	1+
331.21212	182	
331.87768	224	
332.87263	1128	1+
333.40461	130	
333.84963	278	1+
335.84080	260	
335.88030	224	
335.99338	182	1+
336.77859	260	1+
336.87508	184	
337.87378	130	
338.04571	230	1+
338.43523	142	
338.84715	154	
338.87932	580	1+
339.01151	194	1+
339.40629	208	1+
339.88231	370	1+
340.85989	300	1+
341.03680	142	
342.72475	198	1+
343.06646	264	1+
343.83233	254	1+
343.87543	690	1+
343.91002	132	
344.38063	176	
344.41458	154	
344.81026	156	
344.83597	218	1+
347.17477	266	1+
347.88779	224	
348.17693	164	1+
348.77864	196	
348.89199	130	
348.91653	190	
349.39394	154	
349.79919	352	1+
350.11074	210	1+
350.14969	268	1+
350.88771	530	1+
351.83721	302	
351.85946	130	
352.90985	208	1+
353.80450	282	1+
353.85474	780	1+
353.89524	226	
354.45640	86	1+
354.98879	156	
355.04979	128	1+
355.89395	498	
356.87986	166	
358.73113	174	
360.87076	138	
361.86275	358	1+
362.15755	186	1+
362.86300	260	1+
364.84526	304	1+
364.98040	134	
366.18050	254	1+
367.70804	150	
367.80812	148	
367.84627	252	
367.90028	212	
368.89113	388	1+
369.04046	236	1+
369.83526	1236	1+
370.04518	190	1+
370.85701	138	
371.18726	288	
371.90794	364	1+
372.82297	148	
373.05292	240	1+
373.54030	134	
373.83068	354	
373.89581	328	1+
374.81661	408	1+
376.87472	154	
377.88542	152	1+
380.36722	270	1+
380.83813	260	1+
382.33434	188	
383.91236	172	1+
384.75090	134	
384.84990	1378	1+
385.14527	174	1+
385.28817	138	
385.73615	332	1+
385.82754	146	
385.89192	166	
386.88454	426	1+
387.84597	674	1+
388.79761	364	1+
389.20316	416	1+
390.84029	1988	1+
392.82709	1462	1+
392.86399	148	
393.34446	130	
393.36079	150	
393.69749	144	1+
393.80259	240	
394.75381	134	1+
394.77880	140	
394.79850	130	
394.83942	288	
396.86976	216	1+
397.73618	180	1+
400.84253	260	1+
400.89619	188	1+
402.02197	140	
402.86649	1608	1+
403.87045	1350	1+
405.72358	142	
405.85837	436	1+
406.05283	96	1+
406.82136	148	
407.86731	1402	
408.85111	2214	1+
409.12121	142	1+
410.08090	174	
410.80704	218	
410.83581	1986	1+
411.80729	458	
411.88298	194	
412.03658	146	
412.16650	290	1+
412.21454	128	
412.72662	130	
412.84111	884	1+
412.87748	152	
413.02056	138	
413.07370	374	1+
414.02517	144	
414.86389	188	
416.84603	138	
421.88220	652	1+
423.86863	580	
423.91150	138	
424.86920	334	
425.73398	156	
425.87546	258	
426.86086	2020	1+
427.73565	568	1+
427.94538	206	1+
428.84667	2496	1+
429.70452	194	1+
429.82518	214	
429.88524	172	
430.73927	130	
430.86177	1538	1+
431.86907	1302	1+
433.85295	382	
434.86042	408	1+
439.89395	596	1+
441.89127	142	
442.87843	188	
444.87200	3618	1+
445.77706	132	1+
446.15235	178	
448.87818	1032	1+
449.87848	784	1+
451.86707	344	1+
457.90199	790	1+
459.80473	102	1+
460.88367	188	1+
462.88213	1246	1+
464.88575	258	
465.89476	192	
467.88915	1962	1+
468.77685	140	
469.89251	154	
470.13287	154	1+
472.10414	148	1+
479.76648	158	
485.90162	560	
486.89997	362	
487.27886	132	
491.90406	202	1+
499.76437	170	1+
502.79863	142	1+
505.48733	164	1+
505.80883	232	1+
506.48622	116	1+
508.23517	234	1+
509.91938	164	
511.27101	118	1+
512.67561	186	1+
END IONS

###FS:    #m/z: 336.94590 #charge 1+
###MS: 39
###MSMS: 41
BEGIN IONS
TITLE=Cmpd 30, +MS2(336.9459), 28.0-35.0eV, 0.9min #41
RTINSECONDS=51.2955
SCANS=39,41
PEPMASS=336.94590	102032
CHARGE=1+
91.95485	96	
99.58500	108	
112.26759	84	
163.57710	88	
182.86216	174	1+
186.46149	84	
196.04645	88	
205.95123	128	
207.97309	154	
209.94232	86	
210.88305	122	
210.92367	94	
211.94428	3516	1+
212.87714	954	1+
213.08797	142	
213.89072	102	
213.93895	1530	1+
215.93699	454	1+
215.97893	106	
217.88355	122	
219.83538	102	
223.01183	86	
223.95866	236	
223.97368	184	
224.97456	116	
225.05539	82	
226.97732	160	
227.84735	100	
227.89700	96	
228.89285	150	
229.95493	5048	1+
230.88970	952	1+
231.95018	2324	
232.88489	128	
233.82602	118	
233.85791	122	
233.89528	466	1+
234.14774	84	
235.68890	92	
235.83290	124	
236.01340	82	
236.08261	104	
237.06563	124	
237.80129	82	
239.90041	164	
242.12650	88	
243.99699	88	
244.88239	234	1+
244.96086	120	
246.55646	82	
246.97695	122	
247.55992	90	
247.96474	1558	1+
248.43593	92	
248.83097	178	1+
248.89867	794	1+
249.04807	88	
249.20731	90	
249.95945	884	1+
249.99080	128	
250.00306	88	
250.99087	104	
251.04344	154	
251.07114	298	1+
251.83800	338	
251.90765	140	
252.97131	2940	1+
253.59129	94	
253.90673	374	1+
254.94220	288	
254.96618	654	1+
255.07633	478	
256.91188	122	
256.96101	222	
257.15863	102	
257.91063	174	1+
257.97677	94	
258.07149	82	
258.84524	208	1+
259.81579	94	
259.95794	184	
260.52301	90	
261.20531	112	
261.83913	276	1+
262.80217	142	
265.01740	290	1+
265.84957	92	
266.24535	128	
266.99780	96	
267.13438	84	
268.39062	86	
268.40695	92	
268.84003	620	1+
268.97173	80	
269.79748	210	
270.98210	410	1+
271.84043	146	
272.46550	82	
272.79950	164	1+
272.84778	128	
272.97711	144	
273.22764	94	
273.87149	138	
274.85746	114	
274.97518	94	
274.98999	94	
276.24796	82	
276.84147	178	
277.03193	86	
277.83275	468	1+
277.95161	150	
279.09616	114	
281.04451	204	
282.93585	88	
282.95337	84	
283.78669	142	
283.85987	82	
283.95738	114	1+
284.36175	104	
284.89831	100	
285.84827	140	
285.88589	82	
286.85069	864	1+
287.05518	88	
288.85674	84	
290.11184	100	
291.85866	268	1+
293.10759	208	
293.18372	86	
294.96318	86	
295.89784	92	
295.97492	116	
295.99180	144	
296.77292	80	
296.81289	84	
296.84291	80	
296.86707	102	
296.93386	88	
297.88694	108	
298.92189	100	
299.01536	96	
299.86877	100	
299.90343	100	
302.85798	90	
304.27168	236	1+
304.80886	116	
305.90435	86	
306.11744	128	
307.79311	330	1+
308.86702	510	1+
309.32336	84	
309.87040	454	1+
310.93287	80	
313.86365	112	
314.24595	94	
314.27833	102	
314.81631	150	
314.89067	88	
315.07816	112	
315.40277	92	
315.85293	82	
320.93059	92	
322.79206	84	
323.84311	90	
324.05961	110	
324.28975	88	
324.86905	84	
324.89161	196	1+
326.36928	92	
327.11064	80	
327.34389	82	
327.88783	158	1+
327.93060	80	
328.96309	82	
332.95485	90	
333.59409	84	
334.37241	102	
337.23479	90	
337.33092	82	
338.86905	88	
340.42365	98	
340.90930	126	
342.20226	86	
342.31140	80	
END IONS

###FS:    #m/z: 359.96171 #charge 1+
###MS: 39
###MSMS: 42
BEGIN IONS
TITLE=Cmpd 31, +MS2(359.9617), 28.0-35.0eV, 0.9min #42
RTINSECONDS=52.0675
SCANS=39,42
PEPMASS=359.96171	72578
CHARGE=1+
192.92658	100	
198.96985	88	
203.88055	106	
209.49250	86	
209.94407	710	1+
214.89415	90	
216.41230	112	
222.95285	792	1+
222.97423	122	
224.95076	1362	1+
225.37800	108	
226.05311	96	
226.89110	130	
226.94753	3470	1+
226.97524	216	
227.92923	296	
228.13324	102	
228.94272	4222	
229.93382	112	
229.95027	118	
232.40530	88	
232.99753	86	
233.44372	104	
233.85657	234	
236.79871	104	
236.84894	142	
238.82207	176	1+
239.89840	88	
239.91693	136	
240.94098	912	1+
240.96188	576	1+
241.89903	92	
242.42486	86	
242.95744	500	1+
244.95738	1796	1+
245.88517	154	
245.94039	256	
246.86086	110	
246.95364	2594	1+
246.97864	136	
248.80612	136	
250.95116	398	1+
250.97301	96	
251.83746	138	
252.89204	102	
253.21226	92	
253.83351	194	
255.92568	90	
256.85842	114	
257.42450	84	
257.81485	86	
258.97627	148	
259.09668	142	
259.79310	122	
260.97059	450	
261.00276	110	
262.99224	94	
263.97898	204	
264.96477	130	
265.09504	92	
265.44208	90	
265.97207	94	
266.04961	88	
266.81426	394	
267.05567	110	
267.13586	186	
267.24061	84	
267.91445	114	
267.95173	176	
267.97225	208	
268.42383	102	
268.91846	142	
268.96159	970	1+
269.96797	546	1+
270.90071	296	1+
272.84506	122	
275.35898	98	
275.81069	90	
275.97037	194	
276.84002	128	
277.58212	98	
277.80332	258	1+
278.84455	120	
279.06515	106	
279.25925	250	1+
280.79641	402	1+
280.86170	246	1+
282.11781	104	
282.51785	106	
282.91515	96	
282.94787	104	
283.98922	102	
284.82896	130	
284.98264	94	
285.93165	92	
286.11016	148	
289.41373	88	
289.44908	92	
289.92332	88	
289.96513	88	
290.08039	90	
291.80068	104	
292.86221	216	1+
293.12160	110	
295.08067	90	
295.86108	108	
296.81723	102	
296.85666	264	1+
298.08212	192	
298.42321	86	
298.80452	236	
299.80373	114	
299.89074	200	
299.98207	92	
300.13182	248	1+
301.28517	118	
301.80802	172	1+
301.86018	268	1+
304.83544	86	
304.91985	208	1+
305.74526	88	
305.78424	86	
307.28661	96	
308.29354	136	
308.87416	122	
309.81655	90	
309.93552	86	
310.03306	88	
310.87797	220	
311.87284	132	
313.87451	134	
314.81851	380	1+
314.88081	92	
315.03840	84	
315.85342	94	
316.77562	118	
316.81274	124	
316.86129	86	
317.93625	96	
318.12699	100	
318.85362	254	1+
319.17760	94	
319.87934	250	1+
320.80104	92	
320.92155	108	
321.21811	168	
321.82235	142	
322.82528	88	
322.92680	192	
328.80730	84	
329.32071	118	
329.88171	246	1+
330.19484	154	
330.85204	84	
331.79981	146	
332.10744	86	
335.61971	96	
336.94689	520	1+
338.41023	88	
340.90980	106	
340.93812	116	
341.81832	88	
343.63455	90	
344.24840	92	
344.30777	132	
347.14674	90	
354.03493	92	
354.06967	86	
354.78154	102	
355.93645	90	
356.19964	138	
356.22374	104	
356.77520	238	
358.16188	92	
359.13853	92	
360.98840	92	
362.28683	88	
364.09553	86	
364.79640	104	
END IONS

###FS:    #m/z: 322.93006 #charge 1+
###MS: 43
###MSMS: 44
BEGIN IONS
TITLE=Cmpd 32, +MS2(322.9301), 28.0-35.0eV, 0.9min #44
RTINSECONDS=55.75
SCANS=43-44
PEPMASS=322.93006	2774596
CHARGE=1+
190.89568	88	
196.88978	98	
197.85939	80	
197.95808	96	
201.04577	156	
202.86692	84	
205.94869	542	1+
206.92879	80	
207.97338	204	
208.45938	104	
209.94419	88	
212.87848	168	
212.89861	80	
214.89408	84	
222.95351	432	1+
223.95701	298	1+
225.05733	80	
225.86557	132	
226.89242	220	1+
227.93085	140	
229.91703	84	
229.99510	100	
230.88981	162	
234.56883	100	
236.80254	78	
238.06870	76	
238.83827	76	
238.94069	622	1+
239.07963	164	
239.78869	124	
240.94026	6592	
241.37698	80	1+
241.83443	100	
241.94168	5646	
242.70409	84	
242.79769	82	
242.94167	15500	1+
243.20541	128	
243.50465	112	
243.88402	96	
244.11572	80	
244.52688	106	
244.93960	3634	1+
246.97328	300	1+
247.39773	106	
248.12455	80	
248.92959	128	
249.04150	128	
249.83148	80	
250.98192	80	
251.92426	130	
252.92106	208	1+
253.48405	88	
253.83596	126	
256.78691	90	
256.79683	96	
256.89352	114	
257.97244	82	
258.40869	78	
258.82929	322	1+
258.88937	146	
259.43813	84	
260.92740	90	
260.96306	90	
261.95586	92	
263.00040	108	
263.97772	248	1+
265.03933	108	
265.05400	278	1+
265.11946	92	
266.24500	114	
267.54595	78	
268.13080	82	
268.38640	98	
268.85277	126	
268.95858	144	
269.91305	106	
270.23146	94	
270.84994	80	
271.83809	80	
272.04771	76	
272.75054	80	
272.81072	216	1+
272.82803	88	
272.84514	114	
273.79506	132	
274.81528	270	1+
274.86362	84	
276.01938	80	
276.84601	320	1+
277.24874	76	
277.80745	98	
277.96704	90	
278.24343	84	
278.83966	162	
278.90643	86	
279.09013	1276	1+
279.40580	80	
279.83928	92	
280.79862	220	1+
280.86028	248	1+
281.42082	92	
281.57949	88	
281.96300	100	
283.04436	100	
283.07021	276	
283.78233	78	
283.96643	126	
284.29510	304	
284.86874	126	
285.06846	86	
285.29542	140	
285.85504	92	
285.96255	78	
286.77284	94	
286.79797	182	1+
286.94996	102	
287.88257	130	
289.79300	118	
289.88223	108	
290.85763	206	
290.93407	88	
292.81650	152	
293.85902	80	
295.80421	78	
296.35432	104	
296.80638	178	
296.85395	78	
297.81681	100	
298.52912	88	
298.86877	112	
299.72060	82	
299.78246	126	
300.81368	190	1+
300.91000	158	
301.86278	194	
302.24555	78	
303.86084	98	
304.26156	106	
304.79779	230	1+
305.86309	86	
305.90204	114	
306.90114	76	
307.30890	96	
307.80438	248	1+
307.89245	118	
308.29554	126	
308.84263	82	
309.31322	98	
309.79367	294	1+
310.30664	146	
310.84833	88	
310.87382	110	
311.41392	92	
311.47884	106	
312.41579	92	
314.81574	162	1+
315.76060	138	
317.75567	96	
318.61655	100	
319.12760	82	
319.38336	100	
320.09115	84	
320.62305	86	
321.42817	86	
322.39952	88	
323.23697	192	
323.82779	78	
324.24348	84	
324.30289	78	
325.73281	80	
326.01963	120	
326.62445	94	
328.24456	78	
328.31095	90	
END IONS

###FS:    #m/z: 340.94072 #charge 1+
###MS: 43
###MSMS: 45
BEGIN IONS
TITLE=Cmpd 33, +MS2(340.9407), 28.0-35.0eV, 1.0min #45
RTINSECONDS=56.522
SCANS=43,45
PEPMASS=340.94072	1081644
CHARGE=1+
70.28897	140	
190.92789	274	1+
192.92758	240	
192.97780	114	
194.00090	98	
199.86616	94	
201.84326	88	
205.95054	240	1+
206.41665	92	
208.96627	98	
210.93729	284	
212.87807	90	
213.87603	234	
213.94069	1700	1+
214.89242	84	
215.88630	620	
215.94111	226	
217.85795	82	
217.88192	206	1+
217.92979	84	
220.89153	226	1+
223.37690	84	
223.96047	194	
223.97560	160	
228.94488	250	1+
230.88725	114	
231.88986	442	1+
231.94990	1538	1+
232.39063	90	
233.89751	420	1+
233.94766	398	
235.87060	234	1+
235.89420	250	
235.94756	94	
237.02168	82	
237.06265	190	1+
237.12567	90	
238.04959	92	
239.89944	92	
240.22871	362	
240.83541	122	
241.94330	110	
242.94259	198	
243.87787	240	1+
246.89972	84	
246.95399	154	
246.97560	264	
247.94384	138	
247.97582	128	
248.89959	106	
249.04060	88	
249.95929	1082	1+
250.88183	90	
250.89774	242	1+
253.22202	88	
253.90345	242	1+
254.83574	116	
254.96875	624	1+
255.07394	502	1+
255.09867	92	
256.85287	146	
256.87541	88	
256.89732	156	
256.91733	150	
256.96339	350	
257.79560	130	
257.82456	94	
258.38658	84	
258.43456	94	
258.84640	220	
258.89113	98	
259.84427	128	
259.86255	90	
259.95698	124	
260.20798	94	
260.80066	88	
260.83475	88	
261.00280	102	
261.43740	104	
261.83853	108	
262.83854	88	
262.85495	180	1+
263.70572	102	
264.07768	154	
267.06201	82	
267.13595	198	
268.84226	200	
269.03422	94	
270.39354	90	
271.90596	82	
272.10431	100	
272.80128	84	
272.84261	102	
272.93457	176	1+
272.97659	82	
273.58487	82	
273.81615	88	
274.79137	122	
274.86000	90	
274.89229	116	
274.93946	92	
276.85546	380	1+
277.87063	108	
277.89518	82	
278.12653	92	
278.25151	84	
278.84311	258	1+
279.96481	282	1+
280.93715	84	
281.04768	124	
281.24800	94	
282.54252	108	
283.79069	166	
283.86731	176	
285.86244	108	
286.44043	92	
286.93129	124	
288.62866	108	
288.86872	82	
289.57673	100	
290.85788	100	
293.84825	314	1+
293.87013	174	
294.86546	192	1+
294.97790	92	
296.87105	106	
296.94001	90	
297.22183	88	
297.97709	108	
298.07959	164	
298.87072	104	
298.89874	138	
299.01410	166	
299.05964	168	
299.78668	88	
301.01665	92	
302.17944	120	
304.92151	122	
305.04586	82	
305.85254	114	
306.88141	106	
307.39865	112	
307.78349	94	
307.79979	96	
307.89650	88	
308.29208	396	
309.27213	90	
309.42193	86	
309.85765	90	
310.87674	94	
311.86686	142	
312.80606	162	1+
313.02588	88	
313.86834	134	
315.41347	86	
315.83451	86	
316.80629	116	
319.83626	88	
320.80313	104	
322.33379	88	
322.95092	96	
324.94376	88	
325.76858	106	
326.61715	130	
326.87533	468	1+
326.96106	86	
328.18844	230	
330.29742	112	
330.81378	138	
333.80234	96	
334.63312	98	
334.81644	84	
335.88985	92	
337.80905	152	1+
338.87352	94	
342.25470	98	
342.89836	98	
END IONS

###FS:    #m/z: 507.84467 #charge 1+
###MS: 43
###MSMS: 46
BEGIN IONS
TITLE=Cmpd 34, +MS2(507.8447), 28.2-35.2eV, 1.0min #46
RTINSECONDS=57.294
SCANS=43,46
PEPMASS=507.84467	90968
CHARGE=1+
196.01724	338	1+
209.94266	160	
224.97590	148	
235.11570	216	1+
236.04881	132	
239.91670	132	
243.85553	128	
249.03998	122	
250.81552	194	
250.97138	126	
252.07848	188	
254.79724	120	
256.89801	134	
266.16774	154	
267.91124	248	1+
271.87172	150	
272.85590	144	
275.84821	182	
277.84852	130	
278.83519	230	
279.83002	148	
279.89217	184	1+
281.87345	274	1+
285.88077	204	1+
286.85110	164	
287.84975	826	1+
288.87155	902	1+
289.82599	156	
291.88566	198	
292.87070	846	1+
293.87369	712	1+
294.85317	536	1+
295.82100	134	
295.89412	224	1+
297.86115	168	
298.85050	254	1+
298.88015	152	
299.91535	124	
300.84182	234	
300.86116	252	
301.85221	230	
302.83050	180	1+
303.86596	220	
305.86407	436	
305.96134	150	
306.12292	310	1+
306.84002	200	1+
307.88956	786	1+
308.11463	168	1+
308.14037	842	
308.81077	148	1+
308.87238	666	1+
309.14458	436	
310.15910	640	1+
310.98968	184	1+
311.88486	1304	1+
314.81628	298	1+
314.86501	1384	1+
316.86115	326	
316.87914	204	
317.94083	194	1+
318.86102	156	
318.87604	124	
318.94390	226	1+
319.86896	132	
319.91444	200	1+
321.88449	204	
322.34558	198	
322.85645	192	
323.85534	138	
323.87658	194	
324.86178	540	1+
324.89680	146	
325.00077	136	
325.90316	346	
326.88149	1226	1+
328.89921	238	
329.18030	130	
329.85009	126	
330.87892	356	1+
331.98815	200	1+
332.87446	944	1+
333.75932	250	
333.81230	134	
335.88664	370	
336.99225	192	1+
337.88104	336	
337.94743	120	
338.88278	268	
339.88009	196	
340.86472	408	1+
340.90062	300	1+
342.15431	138	
343.88053	374	1+
346.87280	168	
347.75887	132	
348.04020	136	
349.75574	276	
349.81767	286	1+
350.19562	180	1+
350.76023	282	1+
350.77311	326	1+
350.80697	130	
350.88680	600	1+
351.30519	134	
351.79274	120	
351.85093	180	
352.00611	162	
352.05932	134	
352.87517	154	
352.89229	158	
353.81632	126	
353.84922	200	
354.27695	130	
355.88720	620	1+
356.07135	122	
357.41365	198	
358.88438	326	1+
361.90430	132	
362.78002	126	
365.71531	148	
366.18333	342	1+
367.02085	142	
367.70831	232	1+
367.84309	434	1+
367.87813	156	
367.90541	140	
367.93353	134	
368.89561	632	1+
369.83408	1024	1+
370.86144	204	1+
371.03846	222	1+
371.18847	242	1+
371.77294	134	
371.83436	264	1+
373.72150	182	
373.83094	304	
373.87176	132	
373.90171	122	
374.72668	142	
374.81371	508	1+
374.90302	134	
375.77235	244	
375.90555	216	1+
376.88002	184	
377.74831	296	1+
378.75291	242	1+
378.86756	162	
378.88124	446	1+
378.90627	190	
381.79642	150	
382.86959	280	1+
382.94515	216	1+
383.71597	272	1+
383.77741	144	
383.89507	176	
384.85133	1140	1+
385.77753	198	1+
386.21481	182	1+
386.72680	302	1+
386.82355	144	
387.84535	760	1+
388.20268	214	1+
388.79207	150	
388.84725	504	1+
389.91458	126	
390.84026	1412	1+
392.82640	1248	1+
392.86534	184	
394.77682	302	1+
394.82218	252	
394.83616	402	1+
395.18605	122	
396.73515	146	
397.85283	370	1+
398.80078	374	1+
399.72788	540	1+
401.90118	148	
402.86929	762	1+
403.77803	140	
403.87501	520	1+
405.85956	566	
406.74307	176	
406.83111	176	
406.86063	272	
406.93255	194	1+
407.73463	154	
407.78756	122	
407.83682	130	
407.86547	1058	
408.14179	272	1+
408.77942	136	
408.84981	2626	1+
410.83725	2540	1+
411.75622	142	
411.81102	198	
411.87465	218	
412.73419	128	
412.88419	360	1+
413.07431	310	
414.12526	134	
416.84429	128	
416.87461	134	
417.86191	124	
421.73036	196	
421.88387	584	1+
422.86370	150	
423.55090	180	
423.86470	1268	1+
425.23233	124	
425.74388	194	
425.80588	294	1+
425.87013	162	
426.86050	2318	1+
427.73605	718	1+
428.84735	2794	1+
429.09310	260	1+
429.87295	178	
430.85824	1410	1+
431.73251	260	1+
431.86608	1040	1+
433.85230	738	1+
434.13636	154	1+
434.88847	162	
435.85925	182	
438.77652	154	1+
439.07594	156	
439.89519	476	1+
440.39500	136	
443.76934	132	
444.87212	4486	1+
444.94679	214	1+
445.74116	356	1+
448.70609	120	
448.74908	138	
449.75569	360	1+
449.87918	546	
450.70306	248	1+
450.87824	384	
451.86493	192	
453.88006	118	
457.90504	340	1+
461.06626	132	1+
462.88166	1224	1+
464.03018	132	
464.23662	156	
464.89050	258	1+
466.90502	152	
467.88688	1890	1+
468.82233	142	
469.22555	240	1+
469.81089	134	
470.89558	132	
472.91728	132	
485.89792	1136	1+
488.86789	128	1+
491.80138	246	
508.29620	230	1+
508.91295	152	
511.27485	136	
511.79841	140	1+
END IONS

###FS:    #m/z: 322.93018 #charge 1+
###MS: 47
###MSMS: 48
BEGIN IONS
TITLE=Cmpd 35, +MS2(322.9302), 28.0-35.0eV, 1.0min #48
RTINSECONDS=60.972
SCANS=47-48
PEPMASS=322.93018	2032636
CHARGE=1+
74.98108	72	
129.07510	74	
188.93623	72	
194.47153	80	
196.58354	94	
196.95371	98	
196.98645	106	
201.91286	74	
205.94712	264	
206.93030	76	
206.95089	168	
207.97210	96	
209.93710	72	
210.92751	82	
212.87732	90	
215.90697	72	
220.50109	84	
221.07018	154	
222.95709	186	
223.96007	124	
224.88514	220	1+
225.93879	78	
226.39284	74	
227.82507	114	
228.06068	76	
228.93101	90	
229.91186	86	
230.89385	288	1+
232.48600	100	
232.93571	72	
233.14152	106	
234.88662	104	
237.06565	80	
238.94132	144	
239.08269	132	
239.79073	210	
239.90952	72	
240.84462	74	
240.94105	4888	
240.96103	364	
241.88592	82	
241.94265	3174	
241.97769	80	
242.89054	120	
242.94155	9370	1+
242.97158	92	
244.91639	82	
244.94048	2304	1+
246.06508	240	1+
246.84246	78	
246.97270	320	
248.86158	118	
248.95106	114	
249.13410	136	
249.92666	82	
249.96552	96	
249.99298	72	
250.47224	84	
250.55198	72	
250.83190	76	
250.86527	98	
250.94637	132	
251.06715	206	
252.23241	130	
253.18862	106	
253.44081	78	
256.49945	76	
256.83768	74	
256.90464	108	
257.03083	88	
257.79916	74	
258.44616	96	
258.83212	372	
258.87840	84	
258.93781	72	
259.80989	122	
260.83441	90	
260.93751	126	
261.06020	78	
261.95578	80	
262.80421	104	
262.88473	86	
262.94414	78	
262.98214	80	
264.97717	80	
265.06115	340	1+
265.99967	76	
266.85169	74	
268.12860	76	
269.85060	94	
270.85302	216	1+
271.07423	76	
271.87955	88	
272.70223	82	
274.04829	76	
274.86280	100	
275.74423	86	
275.87243	78	
276.37850	76	
276.85113	144	
278.86596	88	
279.09149	1540	1+
279.27532	138	
279.54529	74	
279.83729	82	
279.85537	98	
280.12045	82	
280.26400	72	
281.05429	72	
282.40669	88	
283.04478	72	
283.21144	108	
283.78079	266	1+
284.06286	82	
284.29393	270	1+
284.85998	88	
284.94486	78	
285.85419	156	
286.09763	84	
286.23275	114	
286.42152	98	
286.85627	176	1+
287.80755	88	
289.78926	114	
291.76189	76	
291.85918	210	1+
291.88550	74	
293.04923	94	
293.15025	82	
294.02964	94	
294.85947	198	1+
295.17618	82	
295.22879	84	
297.81335	138	
298.63332	110	
298.85818	86	
301.05356	102	
301.87642	202	1+
302.85079	82	
304.02347	258	1+
305.02299	162	1+
305.08642	90	
305.34598	82	
305.87560	102	
306.08670	84	
306.88573	350	1+
307.15974	84	
307.28476	90	
307.79684	286	1+
308.29386	126	
308.79925	186	1+
309.25065	82	
310.30679	460	1+
310.88501	74	
312.80863	90	
314.82278	88	
314.88753	100	
316.80429	72	
316.86035	214	1+
319.12070	74	
322.43270	104	
323.05673	78	
323.15172	74	
323.92025	82	
323.99800	78	
324.23850	208	1+
325.07085	98	
325.21089	72	
325.31763	138	
326.17204	72	
326.76808	84	
326.88198	280	1+
328.42660	74	
END IONS

###FS:    #m/z: 340.94073 #charge 1+
###MS: 47
###MSMS: 49
BEGIN IONS
TITLE=Cmpd 36, +MS2(340.9407), 28.0-35.0eV, 1.1min #49
RTINSECONDS=61.7445
SCANS=47,49
PEPMASS=340.94073	785906
CHARGE=1+
116.81830	80	
129.60289	80	
184.97413	78	
188.88227	80	
189.86386	88	
191.86563	88	
192.92588	194	
196.88416	240	1+
203.00841	102	
208.94357	86	
210.88618	78	
210.93792	214	
212.87893	316	1+
213.93992	1008	1+
215.88493	246	
215.94019	170	
217.88659	102	
217.90349	76	
219.87972	80	
220.95710	88	
223.93111	80	
223.96169	184	
223.97598	126	
224.45343	88	
228.14585	112	
228.89180	234	
228.94886	190	
230.89076	284	
230.95610	124	
231.89500	202	
231.95028	654	1+
232.89081	858	1+
233.86675	238	1+
233.95126	120	
237.99441	78	
238.05896	80	
238.83471	98	
238.88915	160	
239.48179	78	
239.84046	210	1+
240.80418	82	
241.94220	200	1+
242.78577	122	
242.82902	88	
243.09041	84	
243.82890	234	
244.95675	156	
246.94792	138	
246.97317	286	1+
247.09866	118	
247.45973	86	
249.43372	80	
249.90153	224	1+
249.95554	374	1+
249.99269	122	
251.88124	82	
252.44692	78	
254.91880	150	
254.96651	532	1+
255.07130	196	
255.10458	90	
256.07663	170	
256.18873	80	
256.83188	78	
256.89860	124	
256.96411	112	
257.19623	80	
257.60182	76	
257.83328	130	
258.84307	320	1+
258.90600	460	1+
258.94087	138	
258.97739	76	
259.90751	300	1+
259.95621	366	
260.49516	80	
260.83629	512	1+
260.92763	224	1+
263.00815	88	
263.91308	76	
264.86743	80	
265.17127	78	
265.94352	90	
267.00151	104	
268.04828	84	
268.13907	122	
268.84171	244	
269.14313	94	
269.79908	100	
269.82463	88	
271.84562	386	
272.03147	82	
273.81884	216	1+
273.92616	92	
274.91077	96	
275.92371	78	
276.46897	92	
276.80728	218	1+
276.83927	150	
276.85572	210	
277.40613	92	
277.86248	236	
277.96563	134	
278.42254	180	
278.84556	660	1+
278.91531	78	
279.25787	76	
279.90438	200	1+
280.15129	78	
280.42275	76	
281.84763	82	
281.86032	184	1+
282.02678	128	
283.02612	154	
283.50115	82	
283.94609	100	
284.93595	100	
287.04954	78	
289.82027	86	
289.85183	254	1+
290.94465	84	
291.88202	124	
292.05822	82	
293.84827	124	
294.43596	90	
295.86635	298	1+
296.91625	84	
297.79354	82	
297.85430	240	1+
297.97467	126	
298.82242	116	
298.87517	94	
299.07062	94	
299.78230	116	
300.52236	96	
300.86523	88	
301.36172	78	
302.17476	78	
305.42559	78	
306.43805	78	
306.93606	106	
307.27368	92	
307.79721	162	
309.87129	148	
309.92051	80	
310.88306	156	
311.88373	116	
312.80351	206	
313.76249	92	
313.80426	80	
314.88301	98	
316.80226	86	
317.86107	208	1+
323.33066	80	
323.38807	90	
326.89028	186	
327.87271	150	
328.88525	194	
329.31737	92	
329.87369	262	1+
330.72153	98	
330.80831	94	
331.49353	86	
331.89252	146	
332.38135	98	
332.88312	90	
335.07551	78	
336.18458	82	
337.06100	78	
338.17990	86	
338.87135	78	
339.87373	108	
340.30156	78	
341.77114	90	
342.90227	146	
343.89210	80	
344.29783	78	
END IONS

###FS:    #m/z: 363.95678 #charge 1+
###MS: 47
###MSMS: 50
BEGIN IONS
TITLE=Cmpd 37, +MS2(363.9568), 28.0-35.0eV, 1.1min #50
RTINSECONDS=62.5165
SCANS=47,50
PEPMASS=363.95678	320508
CHARGE=1+
57.93467	88	
65.13174	92	
182.86960	168	
189.86077	160	
191.86093	358	1+
196.88401	192	
205.94773	90	
205.99894	88	
207.39354	88	
207.87181	188	
209.94326	1246	1+
210.89096	278	1+
212.87879	1478	1+
215.88718	86	
215.90845	142	
216.41415	100	
218.91508	156	
222.95360	454	1+
224.94920	638	1+
225.88557	88	
226.62948	102	
226.94754	7180	1+
226.97285	108	
227.89005	416	1+
227.92960	472	
228.89445	352	1+
228.94168	5820	1+
229.07791	90	
230.48492	98	
230.79007	158	
230.82734	126	
230.88934	2400	1+
231.08592	112	
232.38522	118	
232.88676	504	1+
234.87874	182	
235.08357	150	
235.42141	86	
239.42487	98	
240.89733	142	
240.94183	770	
240.96365	360	
241.93943	2424	1+
242.67916	88	
242.94140	1530	1+
244.95758	4004	1+
245.11648	100	
245.44907	88	
245.83237	94	
245.94341	358	
246.95313	2452	1+
247.84743	246	1+
248.89999	770	1+
249.39687	120	
249.80261	90	
250.89345	166	
250.95116	100	
250.97066	256	
252.08979	218	1+
252.23159	110	
252.79444	90	
252.83922	100	
253.83220	118	
253.90269	380	1+
255.86568	106	
256.92831	92	
257.08154	128	
257.91044	136	
258.09892	92	
258.83483	136	
259.18496	96	
259.42813	92	
259.90243	88	
260.97101	306	1+
261.05848	88	
261.83288	300	1+
261.90797	110	
262.16495	90	
262.87017	230	1+
262.96856	118	
263.10773	92	
263.88826	268	1+
263.98197	104	
264.34695	88	
264.81912	118	
264.95815	130	
265.05542	90	
265.81563	102	
265.94580	210	1+
265.98118	130	
266.07985	86	
266.81695	348	1+
267.10170	124	
267.97569	198	
268.96105	706	1+
268.97306	96	
268.99607	160	
269.81348	92	
269.85478	286	1+
269.97297	514	1+
270.81151	92	
271.91392	176	
273.81179	156	1+
273.91566	124	
274.37976	94	
274.84754	92	
275.41871	176	
276.85322	158	
277.91464	130	
279.11567	166	
279.84972	536	1+
280.79446	210	
280.85409	364	1+
280.99001	104	
281.35702	92	
281.79076	208	
282.00811	104	
282.78994	566	1+
282.94955	186	1+
284.84644	142	
285.84641	604	1+
285.93190	96	
286.80180	128	
288.79977	118	
288.86804	92	
288.88738	98	
291.84240	150	
292.87682	106	
293.12157	162	
293.86277	460	1+
294.86661	414	1+
295.89789	94	
296.80955	400	1+
296.88260	90	
298.08812	92	
298.34683	96	
298.80207	1052	1+
299.41894	112	
300.79962	516	1+
300.87875	110	
301.80070	324	1+
301.85976	214	
302.41351	92	
302.86700	148	
303.09080	92	
303.23392	88	
303.85542	590	1+
304.80960	162	
304.99105	148	
306.92826	124	
307.85118	88	
308.29171	108	
308.92039	152	
309.07372	102	
309.79705	88	
309.82711	214	1+
310.34006	108	
312.13812	128	
312.87272	144	
313.88526	148	
314.88112	130	
316.41761	104	
316.80908	136	
316.92030	278	1+
317.87408	212	1+
319.13994	284	1+
320.14278	242	1+
320.81678	416	1+
321.19400	104	
321.42381	102	
321.82020	286	1+
321.89714	96	
322.73480	130	
322.78144	120	
323.20799	90	
324.82050	102	
324.89571	178	1+
325.03906	128	
326.87842	216	1+
328.81110	100	
329.81635	110	
329.87762	238	1+
329.91700	98	
331.75632	130	
332.66826	88	
335.88455	182	1+
336.38981	92	
336.80056	160	
336.94375	88	
338.94625	188	
339.75030	194	1+
339.82743	310	
340.94205	166	
342.40441	96	
348.26149	88	
348.31521	212	1+
348.80975	92	
349.13557	90	
353.89215	176	1+
357.70842	166	1+
360.96497	112	
361.78535	106	
362.21559	120	
365.14788	92	
365.16906	94	
365.61514	108	
365.78370	98	
END IONS

###FS:    #m/z: 322.93018 #charge 1+
###MS: 51
###MSMS: 52
BEGIN IONS
TITLE=Cmpd 38, +MS2(322.9302), 28.0-35.0eV, 1.1min #52
RTINSECONDS=66.1905
SCANS=51-52
PEPMASS=322.93018	2107226
CHARGE=1+
183.89002	78	
190.93123	88	
191.03985	76	
195.92058	114	
196.07241	100	
196.89018	104	
197.01915	76	
198.93007	106	
205.95058	138	
206.08860	90	
206.88277	80	
206.97101	90	
207.97363	192	
208.04308	78	
214.89320	132	
215.04883	80	
218.09355	106	
218.87259	76	
220.03120	78	
221.03399	100	
222.95065	122	
223.95853	168	
224.95959	124	
227.35453	80	
227.88302	82	
227.89969	138	
227.94492	110	
228.08711	86	
230.08650	142	
230.83926	90	
231.40898	96	
231.82913	82	
232.82277	84	
233.89404	76	
234.38830	92	
234.88303	80	
235.06154	94	
235.82119	76	
235.87769	86	
238.05516	92	
238.94449	144	
238.96147	78	
239.08096	136	
239.16485	78	
239.79364	128	
239.89977	84	
239.92312	82	
240.08455	76	
240.86092	100	
240.94042	4376	
241.88036	78	
241.93969	12884	1+
242.06173	78	
242.94194	9174	1+
243.88142	134	
243.89413	168	
244.94017	2608	1+
245.01814	112	
245.44723	86	
245.87135	118	
246.69544	108	
246.82467	98	
246.97991	130	
247.38833	78	
247.90141	88	
249.09247	82	
250.94704	122	
251.06738	86	
251.52312	94	
255.78330	140	
255.95121	96	
256.80627	78	
257.01289	78	
257.91721	102	
258.90833	100	
261.13559	162	1+
261.33818	80	
261.82892	88	
263.02948	76	
263.98105	98	
265.05688	108	
265.08900	174	
266.79506	104	
266.84969	140	
266.87522	84	
266.99207	156	1+
267.80413	92	
267.83766	196	1+
268.10460	74	
268.12068	88	
268.95826	134	
269.80583	186	
270.80681	78	
271.84239	122	
272.34729	84	
272.84813	78	
273.42637	84	
274.79206	86	
275.09838	98	
275.16934	86	
275.80930	114	
276.84156	112	
277.18945	90	
279.01823	98	
279.09170	1136	1+
279.85172	86	
280.84065	78	
281.79239	108	
281.80879	166	1+
282.09717	100	
283.07204	134	
284.05341	100	1+
284.29246	464	1+
284.80114	186	1+
284.86022	118	
285.79125	160	
286.80047	196	1+
286.92805	84	
289.64994	90	
289.78973	100	
290.85620	144	
292.34141	84	
293.06375	88	
293.45292	106	
293.84841	296	1+
294.87707	118	
294.92085	98	
295.90019	80	
298.80516	78	
298.82187	84	
299.78462	144	
300.66933	80	
300.83979	76	
301.82700	130	
301.88270	88	
302.87923	140	
303.25131	92	
303.80092	210	1+
304.84412	84	
305.01340	78	
305.16150	78	
305.42556	96	
305.88007	350	1+
306.64310	82	
306.88313	304	1+
307.28440	80	
307.30613	144	
307.44390	76	
307.79294	196	
308.29408	160	1+
309.80126	202	1+
310.72499	78	
310.87965	232	1+
312.81116	142	
312.83926	86	
312.94995	90	
313.87216	76	
313.90992	160	1+
314.81520	98	
315.83264	90	
317.78468	184	1+
318.89038	82	
321.72748	76	
322.04248	80	
322.95546	96	
323.87938	134	
324.14993	100	
324.82266	90	
324.88934	162	
325.28433	84	
327.16608	76	
END IONS

###FS:    #m/z: 340.94077 #charge 1+
###MS: 51
###MSMS: 53
BEGIN IONS
TITLE=Cmpd 39, +MS2(340.9408), 28.0-35.0eV, 1.1min #53
RTINSECONDS=66.961
SCANS=51,53
PEPMASS=340.94077	809078
CHARGE=1+
88.26810	98	
142.37951	88	
192.89002	130	
192.92786	178	
205.94805	86	
206.41483	96	
207.28169	88	
207.97271	102	
208.13149	82	
208.94071	156	
210.94100	176	
213.94054	950	
215.88535	620	1+
215.93664	136	
217.85814	80	
217.88369	322	
224.98012	118	
225.41853	88	
226.85582	106	
226.87837	84	
226.97463	82	
227.48618	114	
227.94185	284	1+
228.89553	138	
228.94348	218	1+
230.84038	84	
230.89773	186	
231.89022	220	
231.94995	1226	1+
232.89337	102	
233.02339	102	
233.09116	82	
233.89477	584	1+
233.94952	346	
235.40079	112	
235.87310	274	1+
235.94949	204	
237.06759	90	
237.48544	80	
239.09818	84	
239.90406	182	
240.22951	126	
240.40448	106	
240.83598	124	
240.93956	86	
241.84097	250	
241.90332	80	
241.94516	92	
243.56605	82	
243.83051	464	1+
243.93010	120	
244.95512	82	
245.44359	96	
245.82396	96	
246.47179	100	
246.95424	106	
246.97876	448	1+
247.88280	82	
248.95675	472	1+
249.07108	102	
249.96081	394	1+
250.99641	114	
251.88161	84	
251.95988	108	
252.93217	86	
253.91709	176	
254.90715	134	
254.93995	146	
254.96545	490	1+
255.07610	254	1+
256.85071	160	
256.90960	128	
256.96068	228	
257.82874	158	
257.85051	84	
258.84476	634	1+
258.95888	380	1+
259.33914	106	
259.95971	276	1+
260.33773	166	
260.83674	550	1+
260.85700	138	
261.11873	90	
261.79488	82	
261.84035	340	1+
261.92050	232	1+
262.87948	94	
262.89107	126	
263.72388	84	
264.02466	108	
266.15255	108	
267.41662	124	
267.80183	138	
267.97175	86	
268.84025	408	1+
268.95981	86	
272.84678	160	
272.94012	266	
273.85266	346	1+
273.92242	90	
274.64017	102	
274.80337	216	1+
275.80869	152	1+
275.84475	130	
275.96064	90	
275.97459	98	
276.42940	88	
276.85461	382	
277.85565	320	
278.84590	1348	1+
279.92963	84	
279.97077	130	
280.00769	286	1+
281.05097	164	
282.84689	134	
282.88730	98	
284.85679	94	
284.96665	86	
287.95333	84	
289.78651	148	
290.85356	208	
290.93586	100	
291.80190	194	1+
293.05539	152	
293.09534	80	
293.74696	122	
294.86616	258	1+
295.97601	86	
296.85289	214	1+
297.82326	80	
297.87827	98	
297.97668	88	
298.30449	86	
300.12041	98	
300.88872	80	
301.86242	100	
302.17142	134	
302.24457	108	
303.18066	80	
304.80997	116	
305.86723	86	
306.80901	86	
307.28251	130	
307.80073	188	
307.89032	102	
308.29031	152	
308.79532	90	
308.86576	92	
310.87811	162	
311.18216	92	
311.86486	116	
311.95552	96	
311.98601	80	
312.56745	80	
312.88222	82	
313.84457	110	
314.39365	88	
314.82412	84	
315.03671	86	
315.80240	96	
315.85589	214	1+
321.05389	80	
323.06612	132	
325.38738	90	
325.78482	92	
325.89530	172	
326.80403	88	
329.90078	86	
330.39663	94	
330.94904	92	
332.93622	84	
333.17468	86	
338.27920	88	
338.95031	112	
341.27831	92	
342.90328	138	
343.88281	114	
344.60527	82	
END IONS

###FS:    #m/z: 363.95666 #charge 1+
###MS: 51
###MSMS: 54
BEGIN IONS
TITLE=Cmpd 40, +MS2(363.9567), 28.0-35.0eV, 1.2min #54
RTINSECONDS=67.733
SCANS=51,54
PEPMASS=363.95666	328662
CHARGE=1+
115.72206	132	
187.86634	114	
189.86230	308	
191.86046	90	
193.93584	92	
197.52268	94	
200.00006	102	
207.87190	136	
207.94993	148	
209.86871	142	
209.94383	834	1+
210.88505	154	
210.98070	92	
212.87946	1718	1+
213.12836	90	
214.89331	100	
218.91604	84	
222.95213	612	1+
223.88705	126	
224.91558	84	
224.95092	1052	1+
225.86842	188	1+
225.88939	160	
226.89158	96	
226.94800	5326	1+
227.93198	270	
228.82788	212	
228.89612	360	1+
228.94296	5854	1+
230.88995	2944	1+
232.02099	84	
232.88524	446	1+
232.90072	162	
233.95884	178	
234.04050	88	
234.88473	266	1+
236.98393	88	
238.06286	84	
239.07155	92	
240.94168	750	
240.96389	368	1+
241.94029	3078	1+
242.94255	1968	1+
242.96081	756	1+
244.95779	3904	1+
245.83183	144	
245.94237	266	
246.12575	100	
246.90867	110	
246.95274	3686	1+
248.08370	94	
248.85243	94	
248.89985	862	
248.92319	152	
250.44276	108	
250.73274	94	
250.97330	266	1+
251.03824	90	
251.07051	342	1+
251.43110	100	
252.95043	90	
253.90442	306	1+
253.96888	90	
254.40342	94	
254.93643	94	
258.84610	156	
258.97099	130	
260.83006	96	
260.84621	130	
260.96983	464	1+
261.23144	94	
261.84545	90	
261.86649	88	
263.97999	162	
264.41985	106	
264.81671	110	
266.81673	406	
267.06185	84	
267.97363	426	1+
268.86626	122	
268.96332	636	1+
269.92054	118	
269.94346	110	
269.96945	454	1+
270.44198	92	
270.80747	194	
271.91501	178	
272.92523	92	
273.85656	118	
274.16015	84	
275.42397	86	
276.85502	342	1+
277.08731	100	
277.83833	432	1+
277.88600	82	
277.92941	116	
279.07161	96	
279.42234	102	
280.10574	94	
280.79071	572	1+
282.12193	92	
283.07025	126	
283.41847	84	
283.78971	474	1+
283.84842	204	
284.07426	92	
285.02896	84	
285.84327	376	
286.03052	102	
287.33666	114	
288.42231	96	
288.86485	96	
289.88180	98	
290.06372	92	
290.79338	232	1+
291.26727	94	
291.89560	96	
292.81602	124	
292.87487	94	
292.97561	90	
293.11822	274	
293.94975	100	
295.78830	106	
296.80892	252	
297.80368	186	
298.80047	1238	1+
298.87773	198	1+
301.80697	374	1+
301.86099	262	
301.92475	84	
302.76431	192	1+
302.86155	270	
303.07172	94	
303.81162	194	
303.85611	718	1+
303.94552	126	
305.43283	160	
306.87977	84	
306.89805	210	1+
307.13708	140	
307.80341	88	
308.81747	106	
308.87094	190	
311.83105	124	
311.86899	252	1+
312.93358	138	
313.43206	90	
313.84907	188	1+
314.81595	118	
316.81473	128	
318.45004	96	
318.85252	198	1+
318.88293	154	
318.93337	126	
319.18853	86	
319.80748	82	
320.13262	116	
320.81702	342	1+
320.86374	458	1+
320.92761	86	
321.45653	88	
321.82002	292	1+
321.86544	392	1+
322.62003	90	
322.93157	258	1+
322.98931	102	
323.76983	166	1+
323.82488	100	
325.87692	236	1+
325.91491	98	
326.80193	94	
328.21722	106	
328.82888	198	1+
328.89002	278	
331.20510	96	
331.39262	96	
336.46380	90	
336.80825	162	1+
336.87044	214	1+
336.94558	132	
336.96882	142	
337.83324	100	
338.86212	94	
339.13144	118	
340.91226	164	
342.90293	138	
343.91705	84	
343.96162	138	
346.93861	102	
348.17005	82	
349.88114	172	1+
350.11850	94	
350.77295	134	
353.42965	82	
354.76219	132	
356.75934	84	
360.87446	164	1+
364.09996	92	
367.84772	122	
368.91416	100	
END IONS

###FS:    #m/z: 363.95664 #charge 1+
###MS: 55
###MSMS: 56
BEGIN IONS
TITLE=Cmpd 41, +MS2(363.9566), 28.0-35.0eV, 1.2min #56
RTINSECONDS=71.398
SCANS=55-56
PEPMASS=363.95664	349968
CHARGE=1+
56.38152	88	
121.00113	94	
180.87671	86	
189.86407	466	1+
191.85858	614	1+
193.85710	94	
196.88321	430	
202.04605	92	
203.93016	198	
207.87417	422	1+
207.95032	234	
209.94370	2418	1+
210.88206	428	1+
212.87852	2354	1+
214.89743	178	
215.90078	86	
217.89780	92	
222.95170	1314	1+
223.88637	126	
224.07339	106	
224.94885	2668	1+
224.97753	188	
226.89415	296	
226.94758	9526	1+
227.16027	98	
227.92939	446	
228.82599	134	
228.89525	774	1+
228.94243	9606	1+
230.89001	4342	1+
232.88209	414	1+
232.90914	92	
233.96252	170	
234.88154	288	
238.98985	90	
240.82110	88	
240.94020	524	
240.96123	864	1+
241.84967	90	
241.94004	1906	1+
242.38668	86	
242.94221	1346	1+
242.95868	1174	1+
244.89685	224	
244.95763	4302	1+
245.83513	124	
246.90293	214	
246.95356	7176	1+
248.80485	176	
248.90055	906	1+
249.03966	218	
249.13902	122	1+
249.16562	92	
249.26332	94	
249.80809	92	
250.89762	224	
250.97293	182	
251.07503	114	
251.79171	86	
251.90986	146	
252.07010	106	
252.83379	124	
252.90179	364	1+
253.90729	460	1+
253.95122	94	
254.03924	94	
254.80923	106	
254.94633	96	
257.56639	90	
258.84150	104	
258.89029	90	
258.90713	106	
258.97565	296	
259.81374	96	
259.96789	1554	1+
260.83226	134	
260.96927	1340	1+
261.83449	88	
262.82463	132	
263.83364	144	
263.97781	156	
264.84996	252	1+
265.08736	230	1+
265.12135	106	
265.85403	144	1+
265.97434	130	
266.81467	266	
267.77999	134	
267.97298	588	1+
268.80654	112	
268.84385	122	
268.96400	716	1+
269.80507	394	1+
269.87697	186	1+
269.96937	522	1+
270.09494	158	1+
270.27418	94	
271.91703	136	
272.84666	330	1+
273.90721	116	
274.81722	140	
275.07241	226	1+
275.54840	94	
276.80543	178	
277.01842	290	1+
277.85558	166	
278.09312	140	
278.80043	128	
278.84490	210	
278.88537	96	
279.79210	578	1+
279.85183	146	
280.85289	114	
281.11988	204	1+
281.85724	106	
282.79083	508	
282.90120	224	1+
283.07142	280	
283.09596	124	
283.78759	640	1+
283.85070	260	
283.99365	120	
284.63309	88	
284.84218	432	1+
285.84298	318	1+
288.88515	86	
289.41555	94	
289.96788	112	
290.79110	114	
291.85370	168	1+
292.04935	88	
292.09455	112	
292.11885	188	1+
292.12973	200	1+
292.80329	138	
294.38766	90	
294.92709	158	
295.81473	90	
295.84343	228	1+
296.81113	258	
297.11223	180	
297.80981	206	
298.80402	836	1+
299.04528	94	
299.42097	162	
300.80060	210	
301.80126	148	
301.86432	160	
302.79930	88	
302.86505	136	
303.80845	298	1+
303.85587	1100	1+
304.13263	100	
304.42411	98	
304.44110	94	
305.45065	88	
305.83448	122	
305.84991	88	
306.93213	92	
307.41991	94	
308.86962	90	
309.15276	96	
309.87232	126	
310.56931	100	
310.81963	162	
310.87501	444	1+
310.89261	114	
310.99356	110	
311.86288	124	
314.83001	134	
315.84167	92	
316.40898	90	
316.81999	240	1+
316.85812	150	
318.88450	96	
320.75133	168	
320.85976	120	
320.94053	138	
321.82084	274	
321.86614	314	
321.88958	252	1+
322.92833	512	1+
323.09089	130	1+
323.80436	178	1+
323.84313	90	
324.38258	92	
324.77828	130	
325.89433	112	
326.87154	454	
328.88296	96	
336.91018	98	
336.94394	382	1+
337.38101	100	
339.82719	324	1+
340.93885	190	
342.40196	114	
343.71111	152	
343.93998	96	
347.09010	148	1+
348.91069	92	
349.27550	88	
349.90215	114	
352.01602	100	
354.76320	190	1+
358.21243	110	
359.70479	112	
360.86994	128	
361.73673	136	
363.79020	212	1+
367.71039	94	
368.20723	90	
END IONS

###FS:    #m/z: 507.84481 #charge 1+
###MS: 55
###MSMS: 57
BEGIN IONS
TITLE=Cmpd 42, +MS2(507.8448), 28.2-35.2eV, 1.2min #57
RTINSECONDS=72.17
SCANS=55,57
PEPMASS=507.84481	113536
CHARGE=1+
191.86842	218	
196.01677	298	
210.03406	140	
214.88526	310	
222.97437	166	
224.04651	142	
224.97352	136	
227.95838	150	
232.89529	548	
240.91786	176	1+
250.90522	600	1+
250.96713	216	
251.04083	136	
252.07646	252	1+
252.97160	126	
263.06837	126	
265.90613	322	1+
266.16925	170	
267.05317	124	
269.86118	194	1+
269.92933	138	
270.38844	166	
272.85408	460	1+
277.82541	514	1+
278.82958	452	1+
278.93829	134	
281.38967	356	1+
285.85470	272	1+
287.85129	1814	1+
288.03296	362	1+
288.84264	136	
289.87918	974	1+
289.92811	204	1+
291.94981	174	1+
292.14606	124	
292.84537	134	
293.87404	412	
293.96794	192	1+
294.85736	218	
294.87484	514	1+
296.85405	254	
297.84170	212	1+
300.84907	648	1+
300.87611	150	
301.85422	550	1+
303.86862	894	1+
304.85212	134	
305.81114	130	
305.86215	2488	1+
307.85896	212	
307.88946	484	
308.14092	938	1+
308.87051	1624	1+
309.15395	648	1+
310.15539	538	1+
311.88300	2642	1+
312.12029	178	
314.86329	1402	1+
314.97248	178	1+
315.90330	152	
316.86518	418	1+
318.85890	298	
318.93809	154	
319.81678	158	
319.86425	220	
323.87793	714	1+
324.85900	546	1+
325.90576	244	
326.88400	3780	1+
328.88019	876	1+
329.85546	126	
330.16178	228	1+
330.19870	256	1+
330.78382	170	1+
330.84384	162	
331.81539	160	1+
331.86942	986	1+
332.00873	164	
332.87122	772	1+
333.94539	126	
334.76348	168	1+
335.08076	180	1+
335.84030	140	
335.88578	390	1+
336.76862	182	1+
336.86751	200	
336.94607	164	
337.79957	166	
338.83723	150	
339.85652	302	1+
339.87994	146	
340.77728	218	1+
340.86129	242	1+
340.90201	200	
341.88122	156	
343.82273	228	1+
343.87699	598	1+
345.76247	148	
346.88821	186	
348.89123	138	
348.91766	152	
349.76095	164	
349.81998	394	1+
349.89810	192	
350.88493	414	1+
351.75782	196	
351.85471	176	
353.01116	126	
353.77988	164	
353.85060	186	
353.88922	756	1+
356.81974	138	
357.89187	302	1+
358.80322	122	
358.85867	192	
359.83521	178	1+
360.74915	136	1+
361.36846	164	
361.86454	156	
363.88079	302	1+
364.91941	130	
365.73686	204	1+
365.77181	130	
365.78776	134	
365.91796	126	
366.71987	274	
366.84302	422	1+
367.70653	268	
367.76333	302	
367.90820	150	
368.70113	264	1+
368.77658	130	
368.89238	252	
369.83588	1188	1+
369.89616	236	
370.79541	240	
370.87844	146	
371.18787	176	
371.79782	188	
371.90712	234	1+
372.57813	88	1+
372.78268	154	
372.80283	128	
373.81790	786	1+
374.76343	220	1+
374.81719	542	1+
374.89084	142	
376.89204	170	
377.87317	270	1+
378.38527	134	
379.81539	158	
380.71989	260	1+
380.83174	140	
381.04159	154	
381.83891	460	1+
383.77249	172	
383.82880	142	
384.84999	582	
385.73404	200	1+
385.82417	240	
385.85131	352	
386.84361	272	
387.84742	256	
388.84834	204	
389.20082	442	1+
389.72067	124	
389.86743	170	
389.88871	140	
390.71912	270	1+
390.84067	790	
391.07648	154	1+
391.84171	778	
391.91451	200	
392.75490	200	
392.82589	2208	1+
395.77368	150	
398.72917	270	
398.84532	132	
398.86917	184	
399.77095	124	
399.85082	978	1+
400.80975	278	1+
401.73325	232	1+
402.81869	228	1+
402.86331	206	
403.87067	582	1+
403.92191	180	1+
405.77875	298	1+
405.86840	312	
406.85980	260	
406.99126	132	
407.74123	148	
407.76469	288	1+
407.86611	562	
408.85239	2084	1+
409.72576	802	1+
410.07813	154	
410.80016	152	
410.83811	2344	1+
413.83149	144	
413.87888	432	1+
414.85735	148	
416.85254	442	1+
416.88160	132	
417.75701	168	1+
417.85803	270	1+
421.74734	308	1+
421.85053	124	
421.88359	136	
422.69229	178	
422.72545	128	
422.75053	252	1+
422.86330	1396	1+
423.79374	136	
423.86634	1016	1+
424.75761	580	1+
425.72974	130	
425.76028	490	1+
426.86047	2006	1+
427.73360	940	1+
428.09190	152	
428.31526	134	
428.84699	3032	1+
428.88146	310	1+
429.08785	134	
429.22923	124	
429.69583	136	
429.73174	168	
430.77704	172	
430.84731	474	
431.86846	1262	1+
433.84831	146	
434.15626	140	1+
434.85398	128	
434.88925	132	
439.89339	328	1+
442.68214	244	1+
442.87746	270	1+
444.87201	3182	1+
445.75536	294	
446.76336	316	
446.87731	978	1+
447.71060	592	1+
448.76950	150	
449.69384	322	1+
449.87468	498	
450.11905	130	
450.76503	320	1+
450.87889	264	
451.86176	262	
456.69000	234	1+
457.69372	198	1+
457.90146	348	
458.90044	370	1+
462.88018	916	1+
465.72208	262	
467.70241	166	
467.88774	1782	1+
468.77512	288	1+
469.88739	196	
478.67279	202	1+
485.89664	1246	1+
487.28444	150	
490.90674	172	
501.08536	98	1+
508.23569	156	
509.30104	124	
END IONS

###FS:    #m/z: 336.94561 #charge 1+
###MS: 55
###MSMS: 58
BEGIN IONS
TITLE=Cmpd 43, +MS2(336.9456), 28.0-35.0eV, 1.3min #58
RTINSECONDS=72.942
SCANS=55,58
PEPMASS=336.94561	71796
CHARGE=1+
182.87001	170	
184.43640	80	
192.63334	102	
196.86227	82	
205.94617	100	
206.97614	140	
210.88331	130	
211.94447	2998	1+
212.87872	1276	1+
213.93929	1164	1+
215.88808	138	
215.94134	252	
217.11734	90	
217.88556	152	
222.97164	122	
223.96573	182	
224.97675	132	
226.89492	112	
226.94394	116	
227.20287	80	
228.89536	216	
229.39950	92	
229.95555	2336	1+
230.82626	388	1+
230.88794	1784	1+
231.94997	1394	1+
232.01806	80	
233.82863	130	
233.94625	488	1+
234.64217	108	
234.82946	116	
235.89025	82	
236.79916	164	
236.95753	94	
237.06426	156	
237.94327	134	
238.88646	138	
239.84307	86	
241.84521	316	1+
241.94911	98	
242.88947	88	
243.87489	138	
244.38439	94	
245.88031	128	
246.97908	118	
247.46956	82	
247.96550	1178	1+
248.85435	80	
248.87485	84	
248.90145	298	
249.87560	98	
249.90097	220	
249.96308	698	1+
249.99912	82	
250.83008	164	
250.95289	94	
250.99600	116	
251.83460	360	1+
252.97120	1798	1+
253.90822	266	
253.95501	80	
254.05490	88	
254.09104	206	
254.52686	100	
254.90345	110	
254.96547	660	
255.07454	456	1+
255.78399	80	
255.91976	94	
256.89501	164	
256.91124	230	1+
256.96224	250	1+
257.83229	80	
258.84687	378	
259.84940	244	
259.89707	90	
259.95838	226	
260.75272	98	
262.68555	94	
262.86078	90	
264.86745	122	
265.01282	128	1+
266.99827	204	
267.83850	128	
267.89243	142	
268.84015	952	1+
268.85818	136	
269.08541	80	
269.95352	84	
270.98119	312	
271.51750	108	
271.82277	82	
271.92094	130	
271.94847	98	
272.84757	96	
272.97421	200	
274.86200	422	1+
274.92066	88	
275.95368	88	
276.15828	88	
276.85631	194	
277.96109	94	
278.02439	86	
278.83404	478	1+
279.05686	90	
279.35841	98	
280.81168	88	
280.88476	172	1+
281.86614	136	
282.04246	138	1+
283.72457	96	
284.09706	84	
285.53300	100	
285.84994	314	
286.84951	942	1+
287.13289	90	
287.80738	110	
289.51160	92	
289.86096	92	
290.85983	208	1+
291.65125	88	
292.07253	94	
293.10642	138	
293.89695	92	
294.87635	136	
295.84233	116	
295.85991	86	
296.74132	80	
296.93907	280	1+
296.97473	150	1+
297.99917	82	
298.06508	80	
299.87214	148	
300.52045	82	
300.78438	82	
300.93633	98	
303.08023	80	
304.49492	100	
305.38226	94	
305.87325	108	
307.29308	90	
307.90693	80	
308.88408	130	
309.86840	80	
310.81413	174	1+
310.84200	134	
310.85675	136	
310.87315	378	
310.92845	84	
310.97633	98	
314.81926	80	
315.13889	80	
318.43669	98	
320.83150	108	
321.28265	82	
322.06409	88	
323.10531	86	
324.89138	136	
325.90045	108	
328.22612	118	
329.74668	90	
329.87686	136	
330.05082	84	
330.81414	96	
331.59647	100	
334.92966	80	
335.35431	90	
335.81788	96	
336.76297	88	
337.73530	96	
337.79859	144	
338.35650	82	
339.14038	122	
339.87707	84	
340.12468	90	
341.62997	102	
341.78327	130	
END IONS

###FS:    #m/z: 507.84486 #charge 1+
###MS: 59
###MSMS: 60
BEGIN IONS
TITLE=Cmpd 44, +MS2(507.8449), 28.2-35.2eV, 1.3min #60
RTINSECONDS=76.609
SCANS=59-60
PEPMASS=507.84486	130592
CHARGE=1+
169.43459	124	
196.01554	448	1+
210.03186	150	
214.03014	158	
214.88788	150	
222.97499	162	
223.97357	142	
227.95396	170	
232.89714	760	1+
236.89138	340	
238.05899	188	
238.88530	192	1+
239.07421	340	1+
240.07599	230	1+
243.89298	194	
249.88803	140	
250.90509	184	
250.96949	130	
252.07779	192	
254.07094	182	1+
257.86724	236	
258.87675	140	
259.86585	138	
262.88334	178	1+
265.08919	210	1+
272.85010	306	1+
272.96054	182	1+
274.80592	126	
274.95672	158	1+
276.79688	124	
277.08634	138	
278.83491	178	
279.11952	208	1+
279.94494	152	
280.79087	128	
280.87210	124	
281.83733	242	1+
285.85589	640	1+
287.85181	1948	1+
287.94650	124	
288.01768	142	
288.07660	140	
289.85330	720	1+
289.87966	568	1+
290.02130	112	1+
290.86111	386	1+
292.88098	136	
293.10731	154	1+
293.87619	342	
293.94585	136	
294.86611	360	1+
294.88157	160	
296.85126	206	
297.34421	124	
297.80932	126	
298.85466	228	
299.80969	132	
299.83539	142	
300.81041	264	1+
300.84704	468	1+
301.85163	312	1+
302.38201	222	1+
303.86784	900	1+
305.86381	2474	1+
307.81206	208	1+
307.85901	234	
307.88991	1012	
308.14186	1134	1+
308.76679	126	
308.87229	1874	1+
308.95046	146	1+
310.15738	788	1+
310.88066	2508	1+
310.98170	230	1+
311.88307	2216	1+
312.81980	176	1+
314.86408	1432	1+
315.81585	282	1+
316.86630	320	
317.87230	174	
317.89579	142	
318.85325	592	1+
318.88980	150	1+
319.85796	514	1+
321.90093	246	1+
322.88163	156	
323.85117	134	
323.87360	660	1+
324.86195	246	
325.37995	268	1+
325.86277	192	
325.89744	192	
326.84890	128	
326.88308	3238	1+
327.37065	144	
327.82066	296	1+
328.87851	374	
329.87072	166	
330.16140	326	
330.81341	282	1+
330.84538	182	
330.87946	222	
330.93111	148	
331.02732	136	
331.86223	170	
332.87530	910	1+
334.77341	272	1+
334.86105	150	
334.87873	146	
335.83679	126	
335.88533	428	
336.87310	160	
336.94486	196	
337.87949	848	1+
338.38978	158	
340.87650	440	1+
341.84168	138	
341.88200	300	1+
341.98405	138	
343.86737	154	
344.78285	168	
344.83386	168	
345.82155	158	
345.89658	168	
346.06655	174	1+
347.74976	136	
347.77953	186	
348.81894	342	1+
348.85447	140	
349.75394	184	
349.79418	344	1+
350.76541	192	
350.85183	458	1+
350.88045	348	1+
352.90805	200	
353.85145	408	1+
354.40553	142	
354.91706	148	1+
355.84806	128	
355.88815	310	1+
357.83838	226	1+
361.88335	220	1+
362.36821	212	1+
362.72381	140	
364.35944	164	
365.78760	294	1+
365.83944	328	1+
366.72416	132	
367.70422	536	1+
367.76874	268	
367.90161	558	1+
368.76513	288	1+
368.90093	314	1+
369.83598	590	
370.70812	152	1+
370.79977	190	
370.83827	294	
371.19143	136	
371.80382	298	1+
371.83058	498	1+
371.85920	228	1+
371.92763	310	1+
372.78139	278	1+
373.37718	124	
374.78469	150	
374.81473	454	
374.88576	250	1+
375.06456	126	
375.73658	146	
375.84120	130	
378.72834	158	
378.75366	130	
378.79196	128	
378.89059	148	
378.94972	126	
379.19601	332	1+
379.85712	266	1+
380.71992	358	1+
381.84163	320	
382.83875	150	
383.12625	140	1+
384.36797	128	
384.85027	772	1+
385.79187	180	
385.82534	130	
386.83816	678	1+
387.84301	490	1+
387.89628	144	
388.39570	130	
388.80171	142	
389.20243	358	1+
389.74367	134	1+
389.84557	196	
390.15093	242	1+
390.77569	298	1+
390.81627	160	
390.84030	1788	1+
391.37520	172	
391.39282	218	1+
391.90482	134	
392.73664	140	
392.82506	1970	1+
393.79821	360	1+
395.06178	142	
395.78932	160	
395.89467	326	
396.83168	244	1+
397.39436	170	
397.85932	194	
398.73067	190	
398.76631	224	1+
399.72753	390	1+
399.84735	892	1+
401.31105	86	1+
401.70746	140	1+
401.76504	198	1+
402.86763	814	1+
403.87080	694	1+
405.78514	364	1+
405.86185	382	
406.86049	226	
407.73740	160	
407.75688	208	
407.86745	1366	
408.85074	1736	1+
409.73006	558	1+
410.09975	196	1+
410.71499	164	1+
410.79341	248	1+
410.83751	1986	1+
410.87958	138	
411.86463	318	1+
412.00161	160	1+
412.69321	142	
412.80192	160	
412.83865	376	1+
413.07444	226	
413.88394	184	
414.68133	270	
415.84141	164	
416.11744	106	1+
417.70739	180	
417.85690	316	
418.84571	214	
420.85612	142	
421.08161	170	
421.88118	306	
422.79057	142	
422.82449	126	
422.86493	1300	1+
423.76178	154	
423.82128	246	1+
423.86628	1058	1+
424.82662	172	1+
425.06250	246	1+
425.73950	388	1+
425.76390	318	1+
426.86224	1690	1+
427.73593	840	1+
428.84743	2200	1+
428.87886	202	
429.68856	124	
429.73665	310	1+
430.70341	194	1+
430.74714	174	1+
430.85597	268	
431.80485	184	1+
431.86379	1062	1+
432.68512	356	
432.70957	384	1+
435.85759	164	
436.83144	138	1+
438.89125	564	1+
439.89316	394	1+
441.68197	158	
441.88544	156	
443.82427	192	1+
444.87281	3728	1+
445.73572	126	
445.75480	558	1+
446.83829	158	1+
446.87439	622	1+
447.70744	704	1+
449.87734	1334	1+
450.74741	336	1+
450.81058	214	1+
451.74926	238	1+
451.85269	262	1+
457.90399	718	1+
462.88351	1372	1+
465.36584	96	1+
465.71438	680	1+
465.89145	358	1+
467.88896	1650	1+
468.78240	168	1+
469.89040	238	1+
470.72728	208	
471.72789	136	
475.78208	164	1+
485.83793	174	1+
485.89748	1090	1+
487.27538	150	
END IONS

###FS:    #m/z: 336.94571 #charge 1+
###MS: 59
###MSMS: 61
BEGIN IONS
TITLE=Cmpd 45, +MS2(336.9457), 28.0-35.0eV, 1.3min #61
RTINSECONDS=77.3805
SCANS=59,61
PEPMASS=336.94571	75060
CHARGE=1+
173.33583	100	
182.87151	102	
190.26505	80	
192.89121	108	
196.88112	88	
198.95611	88	
201.94784	82	
203.44596	82	
205.94913	148	
206.94984	112	
206.97847	112	
207.93498	86	
209.94828	96	
210.88315	242	
210.90577	88	
211.94394	3464	
212.00047	80	
212.87914	1540	1+
212.94728	124	
213.93892	1364	1+
214.05813	82	
214.88321	482	1+
214.89815	114	
215.88979	304	1+
217.88960	118	
217.93428	96	
218.84504	86	
218.90560	92	
220.89894	102	
221.64583	88	
222.97495	88	
223.96159	178	
223.97829	132	
224.87885	84	
224.98152	102	
225.89823	90	
226.38180	106	
226.94920	82	
227.79581	82	
228.89416	194	
229.95460	3826	1+
230.88965	1942	1+
231.95031	1834	1+
232.88472	116	
233.89878	492	1+
233.94840	484	
234.84151	104	
234.88065	202	1+
238.83965	92	
238.88488	168	
239.03190	80	
239.84485	82	
239.90076	88	
240.79780	102	
240.83597	422	1+
242.95276	100	
244.79145	92	
246.97688	218	
247.06046	84	
247.96517	1186	1+
248.16892	86	
248.89874	494	1+
249.03251	82	
249.82954	94	
249.96117	342	1+
249.98781	116	
250.02563	84	
250.41996	92	
250.83211	356	1+
250.89680	86	
250.98980	148	1+
251.83822	234	1+
252.97080	1706	1+
253.08591	218	
253.84539	84	
253.90476	154	
254.08366	96	
254.79336	94	
254.91294	144	
254.96714	566	1+
255.07227	142	1+
255.37150	114	
255.82539	88	
256.36986	88	
256.85348	86	
258.07525	82	
258.84640	238	1+
259.96010	126	
260.83194	322	1+
260.93572	112	
261.85052	82	
261.88730	86	
263.83124	364	1+
264.11249	80	
265.53721	80	
267.25071	94	
267.27077	110	
267.83988	182	
268.42230	100	
268.84002	1010	1+
269.35053	80	
270.85533	166	
270.98490	252	1+
271.07015	90	
271.84408	816	1+
271.91744	162	
272.84676	626	1+
272.92144	80	
272.94346	80	
272.97799	104	
273.95059	92	
274.40300	122	
274.57504	102	
274.88113	146	
276.85863	602	1+
277.08932	86	
277.95906	150	1+
278.42780	86	
278.83163	382	1+
279.91299	84	
281.82060	82	
281.85865	204	
282.85759	96	
283.02600	130	
283.88571	132	
283.90346	94	
284.12391	82	
284.39273	102	
285.85246	196	
286.85046	806	1+
287.03101	94	
288.00935	90	
288.86303	114	
289.85577	130	
290.86034	192	
291.85850	126	
292.93782	82	
293.10782	94	
293.85801	146	
293.88001	88	
293.99793	90	
294.85218	82	
294.86706	122	
295.85229	128	
296.83928	298	1+
297.42073	110	
298.80117	86	
298.89252	86	
299.02412	82	
299.06199	86	
299.87474	140	
300.12378	108	
300.32034	82	
300.51421	94	
300.90635	156	
300.92967	80	
304.86127	104	
304.89015	132	1+
305.50734	84	
306.58971	80	
307.75186	80	
308.53430	102	
308.80456	86	
308.87936	192	1+
309.86364	296	
310.85265	134	
310.87833	126	
312.86968	278	1+
313.84046	108	
314.85125	82	
319.06810	88	
320.42271	92	
323.25369	100	
323.43022	96	
323.88214	346	1+
327.80140	96	
328.81844	102	
329.87078	152	
330.36085	88	
330.81632	106	
330.87330	148	
333.88841	146	
335.83337	84	
337.01600	104	
340.91755	84	
END IONS

###FS:    #m/z: 359.96128 #charge 1+
###MS: 59
###MSMS: 62
BEGIN IONS
TITLE=Cmpd 46, +MS2(359.9613), 28.0-35.0eV, 1.3min #62
RTINSECONDS=78.161
SCANS=59,62
PEPMASS=359.96128	51402
CHARGE=1+
202.50156	92	
203.87189	116	
207.94630	350	
208.93801	86	
209.94518	500	
210.88436	100	
211.67488	82	
216.41436	94	
220.95898	128	
221.88679	170	
222.95330	942	1+
224.89761	114	
224.94948	1038	
224.96794	208	
226.06969	88	
226.42056	82	
226.89603	82	
226.94711	3856	1+
227.93273	184	
227.97895	80	
228.88743	106	
228.94193	4252	
229.94837	112	
230.04909	100	
232.03878	106	
233.96389	196	
235.39506	102	
236.86875	122	
237.89448	248	1+
238.37913	96	
238.96933	152	
240.07700	94	
240.83885	96	
240.93962	388	
240.96321	570	1+
241.90490	92	
241.95017	1112	1+
242.86192	156	
242.91454	94	
243.08658	84	
243.80316	86	
243.83012	130	
243.88934	84	
244.95759	2100	1+
244.98632	106	
245.84823	130	
245.94834	116	
246.95398	1982	1+
247.31869	130	
247.80548	82	
248.79619	148	1+
248.92188	84	
250.95213	272	
250.96973	104	
251.97502	100	
252.87082	86	
252.96204	244	
253.08872	168	
253.83409	120	
256.41312	92	
256.95775	92	
257.08566	96	
258.35120	98	
258.83492	108	
258.91780	134	
258.97700	174	
259.79773	124	
260.93643	94	
260.97361	286	1+
262.87461	90	
263.98302	228	
264.08342	178	1+
264.97759	156	
265.01046	110	
265.97789	250	
266.01635	118	
266.81535	152	
267.50787	100	
267.81770	98	
267.91782	88	
267.97315	630	1+
268.40680	136	
268.85938	210	1+
268.87819	138	
268.95618	148	
269.97048	84	
273.96838	98	
274.03200	82	
275.05719	98	
275.80840	134	
276.80391	84	
276.86348	150	
277.94828	182	1+
278.84914	202	
278.87012	102	
279.10165	172	
280.79222	528	1+
280.83234	174	1+
280.87454	96	
280.92667	86	
282.88978	84	
284.42406	90	
284.82272	258	1+
287.86555	84	
288.40994	94	
288.83908	92	
289.09203	80	
289.80488	122	
290.78435	126	
290.81711	94	
290.85596	280	1+
292.44591	118	
293.85555	102	
293.87657	250	1+
294.82608	82	
296.78961	80	
296.80829	632	1+
297.83158	120	
298.80259	918	1+
298.82551	116	
299.42081	92	
300.06922	84	
300.80393	114	
301.84187	88	
302.96669	102	
303.79578	90	
303.85537	86	
303.94483	116	
304.76479	86	
306.84731	80	
307.13655	134	
307.80157	224	1+
307.88988	106	
308.56457	96	
308.86645	102	
310.79443	86	
311.13580	88	
311.87870	114	
312.86254	116	
313.94751	82	
314.28694	94	
314.45611	120	
314.81853	84	
315.87715	116	
316.81251	90	
318.85314	124	
318.88749	208	1+
318.93820	168	
319.00875	86	
319.93635	134	
320.91904	118	
321.03860	84	
321.81538	96	
322.93182	106	
323.16751	92	
323.83007	140	
326.43843	84	
328.72914	92	
331.59188	82	
332.80906	158	
334.28033	96	
335.39497	82	
335.90752	80	
336.94458	276	1+
337.86702	470	1+
340.93945	274	
342.87609	136	
347.77555	110	
348.76280	382	1+
348.91615	104	
351.86177	98	
356.77278	394	1+
356.91709	98	
359.18452	92	
362.18898	218	
363.72764	88	
END IONS

###FS:    #m/z: 322.93013 #charge 1+
###MS: 63
###MSMS: 64
BEGIN IONS
TITLE=Cmpd 47, +MS2(322.9301), 28.0-35.0eV, 1.4min #64
RTINSECONDS=81.848
SCANS=63-64
PEPMASS=322.93013	2823370
CHARGE=1+
133.95681	78	
171.85014	78	
191.88821	198	1+
196.88577	112	
197.03457	104	
198.43341	88	
198.89217	74	
199.93923	96	
201.05005	70	
206.95517	74	
206.97090	74	
209.86435	70	
209.98675	74	
212.51360	72	
213.93503	86	
214.87987	76	
218.63270	108	
219.02869	74	
219.05953	74	
219.92172	78	
221.91283	90	
221.96583	78	
222.85213	74	
222.95507	424	1+
223.86904	72	
223.89699	176	1+
225.86483	72	
225.93662	84	
226.91206	146	
227.93157	126	
228.91586	118	
229.98950	100	
230.83954	120	
231.89077	78	
231.95837	80	
232.89793	96	
233.89619	80	
233.96343	72	
236.11729	84	
238.06714	100	
238.88741	110	
238.94152	330	
239.02986	76	
239.90664	116	
239.95349	162	
240.06397	80	
240.94103	3460	
241.89360	86	
241.94258	3124	
242.94159	8264	1+
243.18683	76	
243.82177	186	
243.87261	72	
244.88910	84	
244.93971	2478	1+
245.85133	104	
246.85728	88	
246.89588	80	
246.97612	88	
247.03607	80	
247.97767	78	
248.83905	80	
248.85418	242	
248.87172	86	
250.36928	84	
250.84194	72	
250.90996	120	
251.06659	82	
252.07233	82	
254.79245	208	1+
254.83639	82	
254.90344	106	
256.89667	180	
257.79005	140	
257.89812	94	
258.83242	142	
258.86803	222	1+
258.90609	76	
260.34058	82	
260.83618	100	
261.15920	116	
261.82840	184	1+
261.97771	72	
262.95052	96	
263.35687	92	
263.84515	74	
263.91681	88	
264.07859	84	
264.12047	72	
264.85433	134	
265.05981	106	
266.85529	86	
266.89727	74	
267.83727	74	
270.84331	308	1+
271.35969	82	
273.79436	148	
273.84314	76	
273.86110	82	
273.92309	112	
275.80581	116	
276.36515	190	
276.84471	118	
276.86242	178	
277.96712	82	
279.09278	936	1+
279.79184	170	1+
279.85545	122	
281.05578	128	
281.57726	88	
281.85716	132	
281.88244	76	
282.27651	72	
283.04228	88	
283.06849	190	1+
283.78726	196	
284.29317	482	
284.86086	84	
286.92055	90	
287.85928	72	
288.12044	94	
288.86296	90	
289.87633	222	1+
291.01800	72	
291.36561	100	
291.79413	212	1+
292.81498	132	
293.07042	142	
294.85983	266	1+
295.81148	182	1+
296.51722	78	
297.06614	88	
297.13681	76	
298.58865	78	
298.86443	76	
299.05769	82	
299.80597	218	1+
304.01268	70	
304.05368	88	
305.81427	72	
305.88325	114	
306.11920	78	
306.81768	76	
306.96598	82	
307.81338	144	1+
307.92591	78	
308.86979	126	
308.89857	98	
310.27285	76	
310.79955	122	
311.90340	74	
312.17698	98	
312.80379	106	
312.81534	128	
312.86818	86	
316.76923	136	
318.85986	74	
320.08438	92	
320.83386	72	
321.30904	74	
321.81448	170	
323.75135	220	1+
324.89351	108	
325.89693	116	
326.36480	94	
326.81312	88	
326.99938	72	
327.71582	74	
327.83286	78	
END IONS

###FS:    #m/z: 340.94071 #charge 1+
###MS: 63
###MSMS: 65
BEGIN IONS
TITLE=Cmpd 48, +MS2(340.9407), 28.0-35.0eV, 1.4min #65
RTINSECONDS=82.6205
SCANS=63,65
PEPMASS=340.94071	1064752
CHARGE=1+
61.43488	94	
77.54708	84	
190.95135	80	
192.89098	78	
192.92620	112	
196.88817	80	
199.89745	80	
200.86932	84	
205.96794	182	
209.96385	84	
210.05629	88	
210.18614	90	
210.93896	146	
212.87761	154	
213.87897	126	
213.91882	108	
213.94247	660	
214.94379	348	
215.88733	526	1+
215.93902	210	
217.88165	150	
218.91048	84	
220.87474	128	
221.10499	88	
221.83414	84	
222.87248	84	
222.89262	152	
224.96141	92	
225.16786	78	
226.90420	92	
226.93996	78	
226.95168	84	
227.89450	82	
228.00672	82	
228.45384	80	
228.85864	84	
228.93885	334	1+
229.81811	82	
230.84422	164	
230.88649	582	1+
230.90483	100	
231.95013	1614	1+
233.89740	618	1+
233.94658	274	
235.89403	132	
236.89307	204	1+
238.82983	80	
238.85329	82	
239.84958	78	
240.82433	100	
240.93367	80	
241.83674	582	1+
241.94563	154	
242.11695	78	
242.83827	364	1+
242.92395	82	
242.94598	104	
244.83016	104	
246.93850	84	
249.00004	84	
249.04604	88	
249.89996	106	
249.95875	370	1+
249.98976	120	
251.06918	88	
251.58533	142	
251.90123	284	1+
251.96083	122	
252.90319	228	1+
253.34909	80	
254.96832	756	1+
255.91292	292	1+
256.26153	146	
256.89348	116	
256.96262	216	
256.99096	80	
258.14405	90	
258.84245	264	
259.04651	104	
259.84769	178	
259.95525	160	
260.83513	702	1+
260.85099	146	
260.89333	100	
261.89721	126	
261.91570	82	
262.41123	100	
264.04676	88	
264.07722	106	
264.40189	88	
264.86749	132	
266.80574	90	
267.50182	88	
268.84026	214	
268.86513	78	
268.96001	136	
269.84671	110	
271.78501	78	
272.84312	186	
272.93654	90	
272.97760	112	
273.44696	88	
274.98210	98	
275.94692	106	
276.85423	394	
277.86006	172	
278.81186	148	
278.84537	1192	1+
279.90887	136	
279.96554	84	
281.05310	140	
281.83749	102	
282.87724	200	
284.39083	94	
288.81455	78	
288.84215	152	
289.83791	86	
290.85567	110	
290.86884	136	
291.85644	84	
293.01400	184	1+
293.25322	84	
293.57494	84	
294.85331	108	
294.96341	90	
295.07046	80	
296.81031	80	
296.85566	170	
296.87664	210	
297.58155	80	
297.84851	132	
297.88706	140	
297.96861	126	
298.79989	154	
298.88801	212	1+
299.87308	120	
299.96503	116	
301.86428	96	
302.88242	104	
304.81422	136	
305.42333	86	
306.42705	90	
307.80218	234	1+
307.88531	140	
308.83605	108	
309.81224	82	
310.87838	132	
311.86080	232	1+
311.88301	88	
315.15591	78	
315.85524	142	
320.85829	84	
322.93002	140	
323.88692	190	1+
324.11268	78	
324.80275	82	
325.27218	78	
326.61982	90	
327.87696	78	
329.87174	104	
330.81481	146	
332.81710	118	
335.05320	84	
337.19832	78	
337.73091	152	
340.83146	86	
340.90194	116	
343.77812	98	
344.75355	84	
345.72499	98	
END IONS

###FS:    #m/z: 507.84489 #charge 1+
###MS: 63
###MSMS: 66
BEGIN IONS
TITLE=Cmpd 49, +MS2(507.8449), 28.2-35.2eV, 1.4min #66
RTINSECONDS=83.3925
SCANS=63,66
PEPMASS=507.84489	176076
CHARGE=1+
196.01526	758	1+
214.88592	702	1+
222.97568	156	
224.11721	140	
224.97658	164	1+
230.90338	158	
232.89777	1460	1+
234.88941	244	
236.88712	320	1+
244.05268	152	
249.88824	136	
250.90843	338	1+
252.90426	186	
258.87537	262	1+
266.16665	366	1+
268.88414	208	1+
270.38613	256	1+
270.86324	260	1+
272.92560	158	1+
272.95197	202	1+
273.80429	206	
274.90599	228	1+
274.92994	138	1+
275.84520	278	1+
277.38428	254	1+
278.83564	172	
279.82980	424	1+
280.88044	146	
283.09517	176	1+
283.93766	142	
283.99864	144	
285.85709	568	1+
287.85261	1556	1+
288.02705	140	
289.87750	304	
290.12899	152	
290.86131	588	1+
290.88524	476	1+
291.08728	138	
291.81616	134	
293.87436	868	1+
294.12496	142	
295.86963	176	
296.84599	366	1+
297.90263	134	
298.84628	158	
300.83053	174	
300.85824	220	
301.84950	212	
303.86788	2168	1+
305.86278	2708	
306.11945	144	
306.91521	184	
307.89024	684	
308.14087	1528	1+
308.80591	266	1+
308.87362	2772	1+
309.78835	136	
310.15674	1070	1+
311.88559	1014	
311.96741	172	1+
312.81055	276	
312.88469	508	
313.40104	190	
313.82674	250	1+
313.88000	370	
314.86486	1402	1+
315.80990	276	1+
317.78093	150	
317.84444	144	
318.86249	234	
318.88741	188	
319.85630	414	1+
319.88744	152	
321.88136	200	
322.88355	134	
323.78468	142	
323.87120	1122	1+
325.05635	210	1+
325.90276	366	
326.88397	5452	1+
327.38464	160	
327.80493	182	
328.37179	248	1+
328.87818	648	
329.09627	176	1+
329.39991	182	
329.85639	180	
330.84812	222	
331.96243	132	
332.16951	218	1+
332.79781	134	
332.87344	238	
332.91057	148	
333.37393	276	1+
333.87847	164	
333.94593	142	
335.84136	376	1+
336.89086	230	
337.88191	264	
337.89715	364	1+
338.88409	450	1+
340.82958	250	1+
340.86102	414	1+
343.87403	292	1+
343.89440	376	1+
344.82694	328	1+
344.93111	156	
345.11257	150	
345.78216	170	
346.76679	310	1+
347.74721	152	
347.89270	170	
348.81569	218	
348.83902	280	1+
348.89118	150	
349.70824	128	1+
349.81924	172	
349.88039	640	1+
350.82547	166	
350.88534	548	1+
352.77884	350	1+
353.06615	212	1+
353.78553	238	1+
353.85906	136	
354.91144	142	
355.89044	698	1+
356.83804	302	1+
358.87279	270	
359.87293	168	
359.90420	132	
360.86991	140	
361.86013	456	1+
362.89411	144	
365.76346	138	
365.78232	168	
366.79965	166	
366.84233	206	
367.70588	460	1+
367.75814	164	1+
367.77682	172	
367.84476	294	
367.87717	146	
367.90425	572	1+
368.83257	134	
369.83611	512	1+
369.87363	130	
370.73490	132	
370.78531	176	
370.80606	158	
371.19035	392	
371.80761	136	
371.82371	204	
371.90934	176	
372.71468	134	
372.78291	162	
374.79026	412	1+
374.81500	394	1+
374.88627	146	
375.79104	284	1+
376.73532	182	1+
376.81275	312	1+
376.86056	138	
376.88487	208	1+
377.06501	206	1+
378.88292	224	1+
379.84523	142	
380.80075	134	
381.71997	328	1+
381.83722	220	
381.93564	170	1+
382.72230	232	1+
382.85493	240	1+
383.06847	120	1+
383.78128	158	
384.84788	802	1+
385.77517	228	1+
387.75956	148	
387.84879	398	1+
389.20038	198	
389.84327	260	
390.05665	246	1+
390.20314	138	
390.73270	250	1+
390.76551	136	
390.84054	814	
390.90653	302	1+
391.84314	492	
392.77171	156	
392.82509	914	1+
393.79558	252	
393.85042	452	1+
394.73828	154	
394.77470	312	1+
394.81676	144	
394.83459	240	
395.77475	286	1+
395.79921	270	1+
395.82353	134	
395.90651	156	
396.39181	206	1+
397.73255	444	1+
398.21267	96	1+
398.73549	370	1+
399.80218	140	
399.85025	1118	1+
400.72444	140	
402.80446	392	1+
402.86515	202	
403.72161	160	
403.86839	174	
404.86637	222	
405.27247	162	
405.85362	674	1+
405.87130	704	1+
405.90130	132	
407.04878	144	1+
407.75233	390	1+
407.86856	1058	
408.85144	1616	1+
409.72296	490	1+
410.74285	196	
410.83728	1874	1+
410.89924	340	1+
411.87309	162	
412.84316	570	1+
413.07031	178	
413.75031	136	
415.82815	154	
416.20529	170	1+
416.81667	380	1+
417.85964	254	1+
419.86088	160	
421.87772	374	
421.95143	136	
422.86778	324	
423.86635	1142	1+
423.90816	246	1+
424.77325	306	
424.95498	124	1+
425.75599	1078	1+
425.79982	308	1+
426.86031	1900	1+
427.73914	566	
428.74307	300	
428.84741	2114	1+
429.70018	436	
429.74386	478	1+
430.85644	1620	1+
430.87145	152	
431.68892	150	
431.86758	876	1+
432.72965	216	1+
433.03342	142	
435.86481	136	
439.90370	144	
440.87798	306	1+
441.79080	124	1+
444.20243	162	1+
444.87043	4054	1+
445.75295	438	1+
446.09811	118	1+
447.70956	616	1+
447.75164	170	
448.77550	202	
449.74713	552	1+
449.87770	684	
450.70079	236	1+
450.74719	394	1+
450.87906	370	
451.88434	202	
454.73988	182	1+
456.70817	196	1+
457.90735	436	1+
461.77243	172	1+
462.88258	596	
463.88032	710	1+
465.72114	220	1+
467.15715	136	
467.88846	1786	1+
468.72353	196	
470.72433	158	
470.88141	134	
471.73350	156	
485.89800	706	1+
497.72194	120	1+
508.85471	192	1+
508.91649	224	1+
509.29828	162	
END IONS

###FS:    #m/z: 322.92999 #charge 1+
###MS: 67
###MSMS: 68
BEGIN IONS
TITLE=Cmpd 50, +MS2(322.9300), 28.0-35.0eV, 1.5min #68
RTINSECONDS=87.0705
SCANS=67-68
PEPMASS=322.92999	3072196
CHARGE=1+
55.94168	74	
96.98967	90	
118.61020	86	
187.93824	92	
189.86060	74	
190.93619	80	
193.89823	86	
194.00586	92	
196.88355	320	1+
197.02261	76	
201.04154	88	
203.05738	102	
203.88048	86	
203.95781	82	
205.94863	142	
205.97117	144	
207.97530	98	
208.02339	78	
208.42205	92	
208.89405	84	
209.94043	100	
210.89733	106	
210.93633	74	
211.90587	76	
212.87741	178	1+
212.91576	108	
213.89773	116	
215.53908	98	
220.11835	112	
220.82203	76	
220.87369	156	
221.94746	114	
223.10558	80	
223.96232	140	
224.81800	84	
226.88318	80	
227.89948	96	
227.93412	216	1+
228.85311	86	
228.87163	98	
228.91607	72	
229.95392	74	
230.84968	100	
230.88968	88	
232.07239	80	
233.89929	72	
235.40844	90	
236.88946	80	
237.03884	92	
237.05584	80	
238.38676	78	
238.88549	176	
238.93881	76	
239.07935	124	
239.78896	208	1+
239.95126	102	
240.08511	96	
240.81895	78	
240.94079	3556	
241.94157	2340	
242.00251	104	
242.79191	76	
242.94213	7590	1+
243.82576	102	
243.87449	88	
244.94031	1752	1+
246.98057	116	
247.97771	98	
248.95803	74	
248.97124	80	
249.05306	116	
249.86245	94	
250.12868	86	
250.46658	80	
250.95176	168	
251.87144	76	
251.96226	80	
252.83118	72	
252.87427	92	
256.89376	324	1+
258.34328	88	
258.82965	344	1+
258.98519	96	
259.34117	96	
259.98794	82	
260.00787	72	
260.83022	80	
261.71164	126	
261.83014	100	
262.41511	88	
262.83219	134	
262.92612	86	
264.42597	86	
265.05751	134	
265.79063	176	1+
267.89578	114	
268.62548	80	
268.95694	148	
269.79800	78	
269.85433	140	
271.64895	92	
271.84559	234	1+
272.46293	86	
275.81250	128	
276.42951	96	
278.45243	112	
278.85542	136	
279.09278	1238	1+
279.96443	78	
280.14101	76	
281.34466	76	
281.40673	100	
281.79471	92	
281.84140	78	
283.07043	136	
283.48654	78	
283.80315	76	
283.86890	358	1+
284.16548	80	
284.29190	914	1+
284.79184	118	
286.29484	92	
286.59836	112	
286.91670	72	
287.03477	84	
288.41304	102	
289.11909	78	
289.78656	252	1+
289.85681	120	
289.90124	106	
289.92355	162	
290.39425	78	
290.91522	78	
291.78536	92	
291.80371	104	
291.85450	92	
292.84907	246	1+
292.88324	112	
296.09652	88	
296.80906	74	
296.82602	86	
297.81532	128	
298.86425	192	1+
301.83521	78	
304.77869	104	
307.28446	92	
307.43337	76	
307.80054	114	
308.76074	76	
309.87285	74	
310.12144	80	
310.87534	104	
310.90935	78	
311.79962	74	
312.80204	78	
313.78215	86	
315.38069	84	
315.40243	76	
316.76557	124	
318.94959	106	
320.82058	80	
321.09587	88	
323.88650	242	1+
323.90498	120	
324.11701	80	
325.77504	84	
327.39496	86	
END IONS

###FS:    #m/z: 340.94055 #charge 1+
###MS: 67
###MSMS: 69
BEGIN IONS
TITLE=Cmpd 51, +MS2(340.9405), 28.0-35.0eV, 1.5min #69
RTINSECONDS=87.843
SCANS=67,69
PEPMASS=340.94055	1174950
CHARGE=1+
140.07965	92	
149.05188	90	
180.87018	88	
183.87167	80	
186.88106	94	
190.93043	158	
190.94821	126	
192.92501	188	
196.88548	146	
199.01659	96	
203.88413	80	
205.94918	228	1+
207.87155	100	
208.93468	102	
210.93891	190	1+
212.87632	116	
213.94089	1148	1+
215.88315	418	1+
215.93788	422	
217.38174	80	
218.87078	80	
218.88308	92	
219.87790	376	1+
223.93714	100	
223.98080	90	
224.97501	120	
225.89447	82	
226.86485	112	
226.89398	94	
226.92353	94	
227.78859	152	
227.83622	86	
228.93770	314	1+
230.88804	92	
230.90100	82	
231.88831	166	
231.90565	80	
231.94892	1526	1+
232.88751	84	
233.90020	210	
234.89307	106	
235.89452	112	
235.94871	118	
238.43590	92	
238.83991	98	
239.90206	116	
240.22623	132	
240.83539	344	1+
240.90139	112	
243.83111	268	
244.39402	102	
244.83435	138	
245.10116	84	
245.80312	108	
245.96482	84	
246.95096	132	
246.97718	220	
248.55988	136	
248.89978	268	1+
249.96186	314	
250.84058	294	1+
250.90913	96	
250.99249	106	
251.01575	82	
251.95970	298	1+
252.00696	84	
253.90746	120	
254.96606	860	1+
255.91606	186	1+
256.47601	106	
256.89722	126	
256.96941	218	
257.79507	128	
258.34532	88	
258.40076	92	
258.84241	182	
259.95664	254	
260.83387	738	1+
261.87598	86	
263.06261	106	
263.10967	82	
263.34876	90	
263.96694	80	
265.39351	116	
266.84552	132	
267.13452	144	
268.35816	110	
268.39621	88	
268.63702	88	
268.82263	128	
270.83604	86	
270.85664	190	1+
271.92078	96	
272.76902	92	
272.93608	116	
273.92802	88	
274.86150	120	
275.01279	82	
275.84970	112	
276.86035	262	
277.82666	124	
277.85840	126	
277.96492	94	
278.84604	1354	1+
279.82077	106	
279.89934	94	
280.09412	138	
280.15954	84	
280.85467	250	1+
281.35248	90	
282.83352	80	
282.85342	140	
284.43010	96	
285.92963	92	
286.81717	198	1+
286.91032	100	
289.37374	88	
289.50979	132	
290.79287	122	
290.85603	230	1+
291.04302	112	
294.86603	120	
295.94469	78	
296.13051	84	
296.73705	82	
297.97742	136	
298.29707	80	
298.81555	98	
299.01750	88	
299.05654	82	
299.78158	78	
299.88519	124	
301.90876	116	
302.28148	94	
302.85893	102	
303.07370	86	
304.91512	84	
305.82709	78	
305.92796	92	
307.28441	92	
307.80213	226	
308.42653	94	
308.87947	80	
310.75530	78	
310.98257	80	
311.38559	94	
311.86496	304	1+
313.42075	80	
315.76144	102	
316.37594	92	
318.59644	80	
320.61839	82	
320.78790	90	
321.92993	84	
322.72373	90	
324.07303	80	
324.89324	150	
325.48935	94	
325.89900	92	
328.88927	100	
329.96194	120	
330.44586	78	
332.77395	94	
333.86519	94	
334.76758	124	
334.88034	82	
338.88785	142	
340.90400	84	
342.26593	84	
344.75470	150	
END IONS

###FS:    #m/z: 363.95646 #charge 1+
###MS: 67
###MSMS: 70
BEGIN IONS
TITLE=Cmpd 52, +MS2(363.9565), 28.0-35.0eV, 1.5min #70
RTINSECONDS=88.615
SCANS=67,70
PEPMASS=363.95646	512794
CHARGE=1+
178.94414	100	
181.43066	110	
182.86667	160	
183.55709	86	
189.86290	380	1+
190.93622	84	
191.86056	182	
196.88310	118	
201.93562	96	
207.87443	186	
208.03750	90	
208.95335	140	
209.94443	1306	1+
210.88691	326	1+
212.88065	1574	1+
214.90042	96	
217.92872	96	
218.91691	138	
219.40844	86	
219.87443	106	
221.94369	94	
222.95215	234	
223.95938	118	
224.94887	1000	1+
225.88725	356	1+
225.97419	100	
226.90511	152	
226.94728	9470	1+
226.97082	282	
227.93334	294	
228.89683	430	1+
228.94234	7654	1+
230.79646	98	
230.88935	2414	1+
232.88684	444	1+
233.99363	90	
234.88437	190	
234.96568	98	
235.43260	84	
235.88110	86	
239.06872	210	
239.42491	96	
240.07700	88	
240.94063	700	
241.94339	372	
241.96619	158	
242.81881	366	1+
242.94169	1504	1+
242.95881	296	
243.84084	122	
243.96569	198	
244.87912	154	
244.95735	6272	1+
245.93850	116	
246.43888	94	
246.90602	162	
246.95326	4746	1+
247.03742	132	1+
247.80250	300	1+
248.89915	606	1+
250.06776	324	1+
250.89659	266	
250.90890	358	1+
250.96976	204	
250.98764	92	
251.90706	342	1+
253.08247	320	1+
257.40075	100	
258.84628	142	
260.83141	388	1+
260.96781	150	
261.93395	94	
261.96883	148	
262.80503	92	
262.82961	184	
262.85169	108	
264.96070	206	
264.97843	136	
265.03920	88	
265.08991	176	
265.97544	98	
266.81415	272	1+
267.84931	106	
267.97386	1028	1+
268.78649	104	
268.90748	104	
268.95742	236	
268.99816	104	
269.96900	892	1+
270.40370	88	
270.91067	102	
272.34550	102	
272.84829	114	
272.95849	92	
273.09557	88	
273.84868	314	1+
274.35922	86	
275.83790	86	
277.40201	90	
277.84206	532	1+
278.79914	220	
278.84543	472	1+
278.87384	138	
279.79303	480	1+
280.00130	100	
280.06930	94	
280.11233	150	
281.11292	126	
281.82613	100	
282.13191	104	
282.79413	144	
282.80531	142	
282.86437	158	
283.78841	146	
283.85183	208	1+
283.98756	96	
284.09893	96	
284.78915	224	1+
284.81187	114	
284.89479	98	
285.39298	132	
285.84339	282	
285.92707	96	
287.08719	88	
287.42649	106	
289.83377	98	
290.66181	96	
290.78448	174	
290.90496	112	
292.92331	104	
293.11533	106	
294.12037	190	1+
294.85976	124	
295.93147	142	
296.80717	150	
296.85253	126	
297.37629	108	
297.87622	112	
298.80143	196	
298.86460	124	
299.80134	900	1+
300.12247	84	
300.80384	638	1+
300.87273	204	
301.86015	234	
302.80252	94	
302.85590	896	1+
303.80711	92	
303.85419	480	1+
304.94075	96	
306.93372	92	
308.84632	144	
308.90872	104	
309.87210	338	1+
312.18762	84	
313.94484	110	
315.89328	100	
316.95292	86	
319.17333	94	
319.86799	100	
319.97086	108	
320.85823	90	
321.81608	230	1+
321.86606	98	
321.90590	92	
322.86645	86	
322.93476	126	
322.99285	86	
324.88687	152	
325.83055	122	
326.16968	84	
326.87158	396	1+
326.93071	116	
327.76909	202	1+
327.93054	92	
330.80844	116	
331.86992	90	
332.18669	92	
334.75963	90	
336.94308	174	
337.83281	86	
337.87847	150	
340.93780	268	1+
341.90022	104	
347.02103	86	
350.42651	98	
350.99748	126	
352.88839	190	
357.78265	292	1+
357.90129	102	
358.70307	182	1+
359.73653	88	
362.71995	120	
364.33455	96	
367.77395	238	1+
END IONS

###FS:    #m/z: 322.93013 #charge 1+
###MS: 71
###MSMS: 72
BEGIN IONS
TITLE=Cmpd 53, +MS2(322.9301), 28.0-35.0eV, 1.6min #72
RTINSECONDS=92.2825
SCANS=71-72
PEPMASS=322.93013	3087002
CHARGE=1+
102.18603	96	
196.88497	250	1+
197.86770	112	
198.02868	78	
198.87110	104	
200.96126	78	
201.04238	86	
202.95965	74	
203.14151	92	
203.95424	84	
204.09472	84	
205.95031	136	
205.99348	72	
207.97296	98	
213.88727	80	
217.88890	76	
218.90869	74	
219.89245	74	
220.42632	98	
222.87980	92	
223.95989	128	
224.43906	74	
224.89532	86	
225.89801	72	
226.86414	80	
230.83211	98	
230.88773	70	
231.04826	94	
232.86806	76	
232.89520	134	
233.07031	84	
234.10082	72	
237.88849	246	1+
238.04588	114	
238.58581	82	
238.94045	122	
239.07464	176	
240.78786	88	
240.94077	2758	
241.81246	220	1+
241.94233	2258	
241.98531	74	
242.00481	82	
242.86280	120	
242.94169	6934	1+
243.87630	74	
244.81956	122	
244.86452	100	
244.93994	1592	1+
244.97436	76	
245.99929	276	1+
246.97530	106	
248.12828	78	
248.85021	184	1+
249.38345	80	
250.57937	96	
250.97997	92	
251.78963	78	
252.00594	76	
254.91670	76	
255.77932	256	1+
255.79772	82	
255.88494	120	
255.90829	100	
256.88919	112	
257.02517	72	
257.81305	82	
258.89816	72	
259.94864	82	
260.83460	96	
260.89955	74	
261.39390	96	
261.98945	84	
262.82973	112	
262.88092	104	
263.80348	76	
263.83239	282	1+
263.84703	74	
263.89637	102	
264.80735	84	
265.05873	80	
265.87360	72	
265.91946	84	
265.97953	76	
266.05577	70	
268.79196	78	
268.90979	86	
268.95274	136	
269.03235	88	
272.10801	70	
272.44671	84	
272.87248	74	
273.79199	82	
274.78985	234	
274.85353	86	
275.07769	78	
275.80880	82	
276.81779	80	
276.84036	108	
277.92802	72	
277.96291	86	
278.04177	88	
278.85505	170	
279.09207	1072	1+
279.80907	122	
280.03433	88	
280.83228	94	
280.85199	104	
281.97143	80	
282.06729	346	1+
282.78991	86	
282.90214	72	
283.07042	260	1+
283.86795	182	
284.05808	72	
284.29345	200	
284.39935	72	
285.29151	122	
289.76058	98	
289.79066	264	1+
290.42452	80	
291.39971	70	
291.80480	238	
291.85855	106	
294.84923	76	
295.86104	150	
296.81392	108	
296.85565	80	
297.81239	82	
298.57606	96	
298.85378	98	
299.78336	152	
300.80404	104	
300.83226	92	
300.87941	100	
300.91229	82	
301.81610	74	
301.86090	72	
302.94347	86	
303.87164	90	
304.03210	98	
304.50369	74	
306.06983	74	
306.88358	132	
307.80019	316	1+
307.88959	128	
308.81447	144	
309.87097	252	1+
311.85147	78	
312.83902	74	
313.05170	72	
314.52010	78	
314.68754	76	
314.80332	72	
314.86408	76	
315.88247	72	
316.75735	136	
318.86674	174	1+
320.10393	92	
320.92436	76	
320.99009	74	
322.80303	78	
323.87924	92	
324.81803	76	
324.89164	82	
325.84571	82	
326.88333	230	1+
END IONS

###FS:    #m/z: 340.94072 #charge 1+
###MS: 71
###MSMS: 73
BEGIN IONS
TITLE=Cmpd 54, +MS2(340.9407), 28.0-35.0eV, 1.6min #73
RTINSECONDS=93.054
SCANS=71,73
PEPMASS=340.94072	1175662
CHARGE=1+
66.68180	80	
190.93059	126	
192.93072	190	
196.88450	114	
200.89025	80	
204.42267	78	
206.41134	76	
208.94198	148	
208.95875	142	
210.93627	122	
210.95377	80	
212.87958	162	
212.89376	80	
212.93630	896	1+
213.94031	742	1+
214.89044	102	
215.88824	396	1+
215.93682	218	
217.88441	126	
217.93841	104	
218.91416	80	
220.89148	90	
223.84134	140	
223.95683	106	
225.40758	94	
225.88892	86	
226.87756	88	
226.96973	78	
227.59757	84	
228.93128	88	
228.94627	230	1+
230.89212	106	
231.52638	78	
231.88884	218	
231.94906	1254	1+
232.89059	298	
233.40795	86	
233.90033	228	
234.09881	78	
234.86420	108	
235.42319	78	
235.89428	152	
236.88819	190	1+
238.09097	78	
240.22686	160	
240.84653	120	
240.86596	120	
241.83919	322	1+
243.02153	96	
243.83316	338	
244.83087	150	
244.95802	102	
245.11479	78	
245.79941	96	
245.90717	78	
246.39345	134	
246.94979	142	
246.97935	266	1+
248.89901	310	1+
249.95994	434	1+
250.88794	226	1+
251.91049	76	
252.39438	88	
252.95839	92	
253.05180	78	
253.37813	78	
253.95526	104	
254.93257	84	
254.96823	788	1+
255.07503	86	
255.53277	140	
256.87251	124	
256.89326	230	1+
257.94490	92	
258.84476	356	
258.94964	80	
259.85178	226	
259.91581	82	
259.95961	354	1+
260.60006	86	
260.83518	856	1+
260.85143	202	
261.33813	80	
261.81889	86	
262.85670	82	
263.79559	82	
264.92538	92	
264.96148	132	
265.80352	178	
265.84956	86	
266.37647	98	
267.13397	214	
267.80209	114	
268.79573	162	1+
268.84116	178	
270.45197	94	
270.82979	80	
270.85883	158	
271.25021	92	
271.91993	76	
272.92907	116	
273.79517	124	
275.10012	78	
275.80814	110	
275.85709	166	
276.85434	710	1+
276.98496	130	
277.96877	176	
278.84349	1132	1+
278.95553	126	
279.08305	128	
279.87494	118	
279.96258	76	
279.98305	80	
281.86139	172	
282.92054	82	
283.42685	100	
283.85654	88	
284.93187	228	1+
285.07471	80	
286.91132	100	
289.08172	96	
289.86062	114	
290.79814	78	
290.85980	84	
290.90670	90	
290.94610	84	
291.78093	86	
291.80379	84	
291.85424	84	
292.08933	76	
292.36620	96	
293.95818	82	
294.40227	102	
294.86340	118	
295.97125	138	
296.43481	94	
296.85304	470	1+
298.30616	104	
299.86554	404	1+
299.89595	120	
302.94565	134	
303.86012	136	
303.94216	98	
304.88821	122	
306.77447	88	
307.00874	136	
308.29254	80	
309.17278	80	
310.79763	94	
310.87570	168	
311.85820	84	
311.87973	126	
316.10735	80	
317.33543	98	
318.81603	92	
323.72720	142	
325.79699	92	
325.90940	134	
326.76651	82	
326.88452	212	1+
328.81599	90	
329.87106	118	
330.18225	76	
330.81479	436	1+
330.86768	84	
338.17586	78	
339.83198	126	
342.79116	126	
343.87285	82	
344.76558	92	
344.78739	80	
345.88734	80	
END IONS

###FS:    #m/z: 363.95669 #charge 1+
###MS: 71
###MSMS: 74
BEGIN IONS
TITLE=Cmpd 55, +MS2(363.9567), 28.0-35.0eV, 1.6min #74
RTINSECONDS=93.826
SCANS=71,74
PEPMASS=363.95669	515820
CHARGE=1+
178.94220	124	
187.93493	86	
189.86363	408	
189.96887	86	
191.85795	480	1+
193.93754	88	
196.01703	148	
196.88089	94	
197.86861	120	
203.41092	98	
207.87553	336	1+
209.27583	98	
209.94452	838	1+
210.88413	138	
211.79326	92	
211.86648	86	
211.96136	120	
212.87906	1608	1+
214.88507	86	
214.89931	86	
215.88381	94	
216.99447	114	
218.91218	108	
219.86705	98	
221.40299	100	
222.95276	778	1+
224.88928	260	1+
224.95002	650	1+
224.97334	324	1+
226.94654	7496	1+
227.00314	98	
227.92946	212	
228.06017	112	
228.89597	534	1+
228.94311	6312	1+
230.88940	1804	1+
233.93147	86	
234.87908	86	
235.04242	198	1+
235.10241	118	
238.13309	88	
239.91450	154	
239.93045	112	
240.82136	120	
240.83493	98	
240.92369	128	
240.94146	428	
240.96125	304	1+
241.83277	160	1+
241.94138	492	
242.86104	120	
242.94187	1544	1+
242.96080	630	1+
244.88531	104	
244.93646	302	
244.95740	4254	1+
245.02600	86	
245.15943	100	1+
245.84151	104	
246.42612	88	
246.90204	164	
246.95311	4090	1+
247.51378	86	
248.03758	86	
248.80730	290	
248.83928	226	1+
248.90057	952	1+
250.16136	94	
250.94781	206	
250.96988	164	
251.07077	88	
251.91177	202	
253.90335	112	
256.47176	92	
256.92834	336	1+
258.84193	166	1+
258.97329	128	
259.90811	162	
260.33657	102	
260.83536	96	
260.96701	348	1+
261.79691	88	
261.84929	86	
261.93186	86	
263.06794	92	
263.88092	104	
264.95917	132	
264.97224	94	
265.08424	130	
265.79133	142	
265.90746	138	
265.94752	88	
265.97363	90	
266.05913	140	
266.81443	264	
267.10150	100	
267.81501	138	
267.97315	1180	1+
269.96667	672	1+
270.09614	200	1+
270.48814	94	
270.90658	88	
271.40806	108	
271.91736	152	
272.80070	210	1+
275.92537	94	
276.85529	118	
277.85677	200	
277.91864	200	
278.10134	350	1+
278.79920	122	
278.84674	264	1+
279.85801	96	
279.96520	160	1+
280.11314	320	1+
280.79386	240	1+
282.79125	328	1+
282.81035	148	
282.94642	228	1+
283.07072	190	1+
283.39983	106	
283.85139	192	
284.03301	108	
284.83973	500	1+
285.53085	98	
285.84334	430	1+
285.86124	302	1+
286.09966	104	
286.35113	86	
286.81881	108	
286.92064	90	
289.78319	164	1+
289.88977	86	
290.48017	90	
292.41187	232	1+
293.11383	144	1+
293.43567	96	
294.05041	92	
296.80581	108	
296.92757	88	
297.81227	148	
297.93971	84	
298.80119	1790	1+
298.90701	88	
300.29708	86	
301.79851	120	
301.86053	198	
302.80505	230	1+
302.85978	102	
303.85686	668	
304.44562	88	
306.11472	86	
306.92283	240	1+
307.88657	112	
309.02628	92	
309.86965	128	
310.87558	94	
311.85997	234	1+
313.88206	248	1+
314.81858	206	1+
316.81133	324	1+
318.12249	192	
318.91370	96	
318.93380	92	
320.88244	92	
321.81707	314	1+
322.14185	86	
322.92873	142	
324.06409	88	
324.82127	86	
325.13977	90	
325.83883	146	
326.87273	242	1+
328.82761	108	
328.89116	98	
329.81446	90	
332.86107	100	
333.98641	86	
334.06929	106	
334.89344	92	
335.93262	88	
336.94530	116	
337.09271	114	
337.83340	132	
337.92029	88	
338.18153	102	
338.91779	146	
339.77641	130	1+
339.82724	106	
340.93980	198	
341.70750	90	
342.91332	96	
343.27567	86	
348.33035	90	
349.75436	108	
350.76671	106	
352.79361	126	
352.88651	166	
357.76792	116	
358.84284	104	
360.86804	130	
361.84503	92	
368.81744	88	
END IONS

###FS:    #m/z: 363.95653 #charge 1+
###MS: 75
###MSMS: 76
BEGIN IONS
TITLE=Cmpd 56, +MS2(363.9565), 28.0-35.0eV, 1.6min #76
RTINSECONDS=97.4835
SCANS=75-76
PEPMASS=363.95653	455506
CHARGE=1+
54.72327	80	
104.34718	82	
154.19264	86	
182.86460	122	
189.86254	476	1+
191.85934	370	1+
197.96292	82	
198.89368	134	
199.89570	92	
200.88330	92	
200.94580	140	
205.17300	80	
205.94826	212	
207.87597	408	1+
207.94916	80	
209.94353	2182	1+
210.88247	452	1+
212.06666	82	
212.87961	2560	1+
216.41044	84	
218.95390	96	
222.89291	82	
222.95206	1300	1+
224.95061	1608	1+
224.98063	100	
225.88717	194	
225.97337	172	
226.88554	82	
226.94768	13202	1+
226.99034	106	
227.15136	288	1+
227.93427	324	
227.99216	100	
228.89572	622	1+
228.94255	14186	1+
229.11372	88	1+
229.18319	86	
229.39310	112	1+
229.98395	96	
230.89025	3930	1+
232.00542	86	
232.01793	98	
232.88476	476	1+
233.09089	80	
234.87956	152	
235.03554	84	
235.43851	110	
238.93849	142	
239.42295	130	
239.89604	116	
240.94034	698	
240.96285	1182	1+
241.89627	244	1+
241.94226	566	
242.38104	88	
242.82478	214	1+
242.85806	160	
242.94231	800	
242.95885	610	1+
244.80661	90	
244.81664	304	1+
244.95748	6674	1+
244.98952	104	
245.83585	126	
245.85949	202	1+
246.90550	428	1+
246.95307	6802	1+
248.81150	136	
248.83770	110	
248.89781	710	1+
249.04839	178	
249.85493	92	
250.02367	80	
253.90669	382	1+
254.05078	92	
254.86707	138	
255.91053	122	
256.80031	80	
256.88296	84	
256.91468	88	
258.83804	200	
258.91989	190	1+
258.97381	536	
260.84179	276	1+
260.96875	870	
261.05346	100	
262.82482	396	1+
263.82706	292	1+
263.85133	80	
263.97336	222	
264.11849	82	
264.96262	174	
265.08477	206	
265.78873	162	1+
265.97884	204	
266.81571	242	1+
266.85179	114	
267.77714	84	
267.85575	204	1+
267.97348	1274	1+
268.81123	118	
268.95956	222	
269.07991	204	1+
269.92413	172	
269.96834	1268	1+
271.15107	88	
271.91875	310	1+
273.83649	266	1+
273.91181	96	
275.42008	80	
275.92164	152	
275.94783	82	
276.86405	128	
277.35740	82	
277.59255	80	
277.84866	336	1+
277.91571	120	
278.80037	128	
279.16199	84	
279.79590	132	
280.08485	204	1+
280.79137	408	1+
280.82921	118	
280.85552	88	
281.11553	128	
281.85015	136	
282.79307	154	
283.07004	130	
283.78781	318	
283.90098	156	
284.82627	132	
284.87256	226	1+
285.84537	530	1+
286.98312	80	
287.40963	98	
287.82374	186	1+
287.91479	146	
288.16591	84	
289.17951	96	
289.87116	84	
290.78389	202	
290.80705	202	1+
291.86327	224	1+
292.84316	106	
293.83932	84	
294.84401	252	1+
296.80545	110	
297.89110	114	
298.80481	280	
299.80537	330	
299.88623	154	
300.02120	86	
300.80166	894	1+
301.86087	154	
301.96326	86	
302.86722	142	
302.93065	126	
303.73484	82	
303.85551	850	1+
305.83780	192	1+
305.85272	82	
306.86938	200	1+
309.86885	176	
310.87018	150	
310.92618	120	
311.81480	86	
313.40840	82	
313.90170	82	
314.74792	130	
316.38679	90	
316.81624	204	1+
316.88508	142	
318.40819	80	
318.81819	126	
318.93333	126	
318.95383	88	
320.14563	120	
321.81956	508	1+
321.86893	298	
322.93145	276	1+
323.19581	84	
324.02196	88	
324.88802	200	
326.87152	404	1+
333.86318	82	
336.82353	212	1+
336.94355	144	
337.76213	84	
339.82777	278	1+
339.87677	158	
340.94286	190	
341.82431	176	1+
341.93783	102	
343.06625	90	
344.86055	82	
347.79679	86	
348.00160	96	
348.91887	144	
349.78448	86	
350.87418	90	
352.38010	80	
352.82007	180	1+
354.15720	84	
359.74305	106	
359.78649	108	
360.71503	82	
361.16322	92	
362.75177	88	
362.95980	82	
363.81422	82	
END IONS

###FS:    #m/z: 507.84468 #charge 1+
###MS: 75
###MSMS: 77
BEGIN IONS
TITLE=Cmpd 57, +MS2(507.8447), 28.2-35.2eV, 1.7min #77
RTINSECONDS=98.2635
SCANS=75,77
PEPMASS=507.84468	226162
CHARGE=1+
196.01530	386	1+
198.03220	232	
209.94525	140	
214.88730	240	
222.97621	192	1+
224.12203	142	
228.04036	132	
230.88728	138	
230.89893	152	
232.89914	882	1+
234.88956	192	
236.88879	146	
238.06320	214	
239.13775	128	
241.87715	138	
250.90610	520	1+
250.97348	198	
252.07960	268	
253.08470	262	
254.41287	200	
258.87610	450	1+
264.80691	208	1+
266.09556	194	1+
266.16703	322	1+
270.85850	132	
271.85016	366	1+
272.85202	302	1+
275.85078	190	
276.91231	288	1+
277.83170	374	1+
278.07340	130	
278.83395	322	1+
279.10492	156	
281.38143	160	
283.80144	156	
285.85922	452	1+
285.89579	196	
287.85230	1310	1+
288.87409	698	1+
289.03579	172	
289.84947	292	
289.87984	524	1+
290.13307	160	
290.86262	250	
291.79700	146	1+
291.86462	190	
291.88598	134	
292.87605	156	
292.89016	134	
293.87317	750	1+
293.90821	158	
294.12563	188	
294.37595	164	
294.85829	520	1+
294.96579	272	1+
296.83169	144	
296.83715	420	1+
300.88118	130	
301.85121	250	
303.80896	310	1+
303.86711	1084	1+
304.85229	138	
305.86288	3008	1+
306.01352	146	
306.12889	132	
307.87490	216	
308.14259	786	
308.16851	126	
308.87360	2836	1+
309.14879	1352	1+
311.81219	370	1+
311.88429	2200	1+
312.02239	136	1+
313.81971	270	1+
314.86374	632	1+
315.37764	198	
315.88411	360	1+
316.77568	272	1+
316.86328	250	1+
316.88558	306	1+
316.92237	222	1+
317.94949	256	1+
318.85676	462	1+
318.87506	472	1+
321.89635	154	
322.04871	134	
322.86349	152	
323.87113	606	1+
324.88842	142	
325.80901	140	
325.90048	338	
325.95709	180	1+
326.88264	5136	1+
327.38440	236	1+
328.37100	132	
328.87949	646	1+
328.91899	192	1+
330.82439	138	
330.84272	176	
330.88065	294	1+
331.16255	162	
332.76731	166	1+
332.87030	650	1+
335.78812	322	1+
335.80442	126	
335.86713	608	1+
335.88742	324	
336.34237	126	
338.09593	224	1+
338.84869	140	
338.88421	156	
339.09852	174	1+
340.81065	130	
340.86315	212	
340.88935	256	
340.90197	222	
342.78859	210	1+
343.83343	156	
343.87740	326	
344.38070	152	
345.82686	296	1+
346.78430	364	1+
346.89225	146	
348.77259	290	
348.81717	210	
348.84534	138	
348.90766	150	
349.75892	530	1+
349.83459	190	
350.04154	118	1+
350.40397	158	1+
350.82239	276	1+
350.88808	636	1+
351.13690	116	1+
352.84784	398	1+
352.89105	128	
355.79790	152	
355.84631	160	
357.73190	188	
357.83591	198	1+
358.81248	198	1+
358.90309	132	
360.86387	392	1+
361.86505	284	1+
362.35778	170	
363.69939	204	1+
365.72681	156	
365.76885	306	
365.79122	134	
366.18663	220	
366.71504	274	1+
366.84004	224	1+
367.76686	442	1+
367.90581	194	
368.81007	140	
368.85333	144	
368.96254	144	
369.84022	790	1+
369.90145	176	
370.79894	146	
370.82627	144	
371.18765	150	
372.77895	618	1+
372.89923	430	1+
373.81202	500	1+
373.82967	378	1+
373.90080	288	1+
374.81636	360	1+
375.71994	232	1+
375.86777	128	
380.71698	204	
380.86170	296	1+
381.10012	180	1+
381.71429	428	1+
381.83922	600	1+
383.79515	184	
384.82005	142	
384.84670	1152	1+
385.77385	216	
385.79393	446	1+
385.82683	472	1+
385.89008	156	
386.71979	360	1+
387.20442	162	
387.84581	594	1+
387.88995	128	
389.20273	322	1+
389.85070	138	
389.91890	222	1+
390.74841	152	
390.83855	852	1+
391.06267	138	
392.73673	304	1+
392.82529	1074	1+
392.87506	194	
393.74301	188	1+
393.78614	290	1+
394.18806	196	1+
395.77075	138	
395.88927	232	1+
396.73870	156	1+
397.72582	186	1+
398.77978	130	
399.16418	154	1+
399.77920	134	
399.84845	912	
402.74578	192	
402.86439	182	
403.82247	160	
403.87039	482	1+
404.80367	156	
405.75989	218	
405.86453	286	
406.75430	442	1+
406.78212	154	
406.85951	130	
407.86790	1260	
408.82247	150	
408.85317	1332	1+
409.72878	266	
410.73827	168	
410.83586	1232	1+
411.80507	168	
411.85988	232	
412.73672	334	1+
412.78005	244	1+
412.84348	262	
413.07380	274	
413.81976	184	
414.74742	220	1+
416.80276	368	1+
417.85887	432	1+
419.72929	154	
420.77259	324	1+
421.82534	324	1+
421.87832	284	
422.86562	970	1+
423.77436	204	
423.86982	648	1+
425.75396	752	1+
425.81244	370	1+
425.86553	136	
426.85994	1242	1+
426.89214	194	1+
427.73871	904	1+
427.89451	152	1+
428.09984	188	1+
428.84658	1794	1+
428.87518	198	
429.70094	446	1+
430.73583	178	1+
430.85938	1140	1+
431.86651	828	1+
433.69619	130	
433.85346	176	
434.84770	136	
435.72014	136	
435.88366	150	
436.71447	180	
439.69425	154	1+
439.89012	506	1+
440.80387	164	1+
442.88505	136	
443.76393	576	1+
444.87092	2346	1+
445.75006	518	1+
445.80321	132	
446.86989	410	
447.71224	824	1+
447.77840	158	
447.88322	200	
448.78238	224	
448.89442	184	
449.69396	380	1+
449.76541	136	
449.78595	138	
449.87496	728	1+
450.08732	192	1+
450.69867	232	1+
450.75687	180	
450.85167	258	1+
451.76598	132	
452.74874	164	
454.74501	194	1+
457.90220	374	1+
459.68803	150	
462.76362	122	1+
462.88093	1252	1+
464.88673	450	1+
465.71803	366	1+
465.88822	274	1+
467.88859	1308	1+
468.71416	254	1+
469.89651	378	1+
472.71029	258	1+
473.71568	182	1+
485.89914	774	1+
487.83330	144	1+
490.89991	132	
499.74025	192	
504.26528	202	1+
505.26332	134	1+
507.20805	174	1+
509.85895	142	
END IONS

###FS:    #m/z: 336.94553 #charge 1+
###MS: 75
###MSMS: 78
BEGIN IONS
TITLE=Cmpd 58, +MS2(336.9455), 28.0-35.0eV, 1.7min #78
RTINSECONDS=99.0355
SCANS=75,78
PEPMASS=336.94553	59712
CHARGE=1+
49.62208	82	
58.82321	94	
64.11201	84	
137.22842	86	
185.94039	80	
195.87465	74	
197.89575	92	
204.92868	86	
205.41780	78	
205.87729	82	
207.91720	74	
210.82948	86	
210.88539	248	
211.94491	2934	
212.87751	998	1+
213.41533	88	
213.93922	1348	1+
214.42087	78	
215.93686	190	
217.83436	148	1+
221.89420	74	
223.81027	78	
223.96070	86	
224.97713	110	
226.94549	302	
227.10505	76	
227.91980	86	
229.95547	2336	1+
229.98376	76	
230.89023	1070	1+
231.95125	1502	1+
232.01472	76	
232.89116	458	1+
233.82592	510	1+
233.94812	168	
234.87374	84	
235.93422	84	
236.06822	82	
236.90654	88	
238.83928	250	1+
238.89048	138	
239.85539	80	
240.82937	164	
240.86159	90	
240.96433	88	
241.84488	174	
242.11723	98	
242.84124	440	1+
242.92981	98	
244.82837	74	
246.97368	98	
247.96850	472	
248.89940	490	1+
249.82869	630	1+
249.96122	408	
249.99521	148	
250.45759	92	
250.89857	92	
250.95430	140	
250.96643	188	
250.98782	76	
251.01686	84	
251.06709	136	
251.95518	92	
252.97025	1426	1+
253.08056	78	
253.84748	90	
253.90755	306	1+
254.08661	84	
254.96731	404	1+
255.07263	154	
255.87868	80	
256.88945	120	
257.38113	86	
257.60002	106	
257.91620	88	
258.84699	694	1+
258.90840	76	
260.00389	76	
260.15250	84	
260.83511	140	
260.93911	84	
261.84064	168	
262.84307	88	
263.85913	74	
265.08825	158	
265.33541	76	
266.10600	82	
266.50684	86	
267.85226	80	
267.98590	76	
268.79663	80	
268.84080	578	1+
269.40083	74	
269.80412	74	
270.85819	76	
270.98251	200	
271.84507	86	
271.86548	92	
271.92595	80	
272.32906	84	
272.97694	90	
273.55831	88	
273.85430	102	
274.41412	84	
274.85804	164	
274.87735	170	
275.84414	142	
275.86756	478	1+
276.84181	234	
277.09044	78	
277.83147	128	
277.90964	78	
278.26372	94	
278.83312	698	1+
279.04476	86	
279.09788	110	
280.51764	98	
281.04444	78	
281.41700	94	
282.78947	194	1+
282.80103	170	1+
282.98227	118	
283.86691	146	
285.85355	454	
286.84829	1144	1+
288.36804	102	
290.42953	80	
290.80974	308	1+
290.87482	134	
291.41810	102	
291.97199	74	
292.86305	174	
292.88378	74	
293.10966	220	
293.87147	84	
293.99862	198	
294.85577	278	1+
295.00524	76	
295.97381	124	
296.26859	212	1+
296.80260	76	
297.88276	74	
298.30831	100	
298.43590	88	
298.82826	88	
299.08543	86	
299.31025	84	
300.36473	106	
300.75041	86	
300.88235	78	
301.35768	74	
303.86028	120	
304.83492	100	
306.88092	230	1+
308.86769	74	
309.86792	446	1+
310.30718	84	
310.85310	74	
312.39184	86	
313.73017	86	
314.38274	78	
315.86306	94	
316.92435	78	
317.87531	126	
322.41504	78	
327.31250	80	
327.90810	82	
329.39067	78	
329.87062	168	
330.81621	122	
330.83880	82	
331.14457	88	
337.02250	108	
339.91175	76	
340.88343	96	
341.77456	102	
END IONS

###FS:    #m/z: 507.84479 #charge 1+
###MS: 79
###MSMS: 80
BEGIN IONS
TITLE=Cmpd 59, +MS2(507.8448), 28.2-35.2eV, 1.7min #80
RTINSECONDS=102.706
SCANS=79-80
PEPMASS=507.84479	221330
CHARGE=1+
196.01688	948	1+
198.89010	180	
203.01606	182	
210.03140	254	
215.89530	322	1+
222.97167	180	
224.97988	282	1+
230.89715	226	
232.89501	914	1+
236.88911	200	1+
248.85480	128	
250.90748	256	
251.06860	130	
251.97589	206	1+
252.07923	212	
254.06982	170	1+
258.87606	242	1+
260.89862	290	1+
261.87642	252	1+
264.04266	158	
264.15221	246	1+
265.89722	284	1+
266.09638	546	1+
267.84527	218	1+
271.38393	270	1+
274.84323	228	1+
275.84458	244	1+
279.84727	140	
279.94603	132	
280.38213	182	
280.83370	136	
280.88982	220	1+
281.37782	184	
281.39728	154	
283.81971	176	1+
283.89502	208	
284.85404	528	1+
285.79230	138	
287.85341	1292	1+
289.88071	440	1+
290.87201	684	1+
292.14412	140	
292.86561	202	
293.87219	774	1+
296.86246	320	1+
297.78849	140	
297.90447	126	
297.96015	172	1+
298.84823	182	
298.88283	158	
300.85569	230	
303.86866	1088	1+
305.86258	2748	1+
306.12494	290	1+
307.89027	568	
308.14152	1480	1+
308.87270	1622	1+
310.15658	1212	1+
310.84794	128	
310.86723	192	
310.88913	246	
311.82778	128	
311.88390	2534	1+
314.82820	172	1+
314.86912	484	
315.86463	852	1+
316.38529	138	
316.76793	248	1+
317.89580	226	
319.81899	134	
322.87234	844	1+
322.88552	368	
323.87628	706	1+
323.91157	168	1+
324.86540	134	
325.83126	182	
325.89339	192	
325.92412	276	1+
326.88327	3994	1+
327.81112	182	
327.83453	148	
328.87657	508	
329.77933	234	1+
330.16252	400	1+
330.87906	528	1+
331.83442	198	
331.87292	528	1+
332.79073	156	
333.78272	428	1+
335.87694	370	1+
335.99325	188	1+
336.81835	190	
336.93665	130	
338.87932	576	1+
339.82543	292	1+
341.84791	142	
341.87054	132	
343.78370	232	1+
343.86828	730	1+
347.04220	152	1+
347.77821	442	
347.85836	198	
348.07171	134	
348.78088	212	
348.79834	378	1+
348.83389	200	1+
348.86370	166	
348.89229	154	
349.75995	592	1+
350.88479	624	1+
350.95604	112	1+
353.85192	202	
354.81248	146	
355.36775	202	1+
355.89225	256	
356.79996	140	
356.89804	178	
356.92149	148	
358.77665	194	1+
358.91886	226	1+
359.88088	162	
361.86575	168	1+
361.88701	160	
365.79164	184	
365.82742	136	
366.18113	382	1+
366.79083	258	
366.83959	930	1+
367.76895	420	1+
367.80853	336	1+
367.88684	136	
368.80730	204	1+
368.89608	398	1+
369.83658	410	
370.80003	604	1+
370.83400	196	
371.03993	162	1+
371.18880	204	
371.72197	268	
371.82310	214	
372.74169	130	
372.78079	270	
372.87566	256	1+
373.71758	242	1+
373.74108	134	
373.83222	350	1+
374.73878	186	
374.79837	204	
374.81199	296	1+
375.73666	148	
375.78609	206	
375.85511	146	
376.75693	236	1+
376.79957	138	
377.73112	152	
377.86520	128	
378.80514	210	1+
380.37849	218	1+
380.85652	232	
381.80406	294	1+
381.83800	288	
383.72017	272	1+
383.85393	142	
384.85035	1264	1+
385.77458	312	
385.80397	140	
385.82787	168	
385.85294	748	1+
387.73941	136	
387.78514	386	1+
387.84664	506	1+
388.04817	130	
388.79309	244	1+
388.90767	170	1+
389.20085	140	
390.20844	128	
390.78801	162	
390.84188	610	
391.83800	348	
392.06932	186	
392.82576	842	1+
393.39208	132	
393.79250	178	
394.76323	418	1+
394.83440	418	1+
395.76499	290	1+
397.88188	172	
398.76998	272	1+
398.86755	242	
399.72850	198	
399.85141	674	
400.06594	194	1+
400.72801	190	
401.80812	278	1+
401.85442	158	
402.86410	796	1+
404.08681	192	1+
404.78384	380	1+
405.86589	546	
406.85842	350	
407.73852	308	
407.75583	158	
407.79920	300	1+
407.86730	1524	
408.68750	114	1+
408.74879	160	
408.85254	1192	1+
409.07720	284	1+
409.72871	134	
410.73223	310	
410.76095	266	1+
410.83620	1960	1+
412.75154	392	1+
413.07438	126	
413.69719	204	1+
413.71356	132	
415.73289	220	1+
416.73477	172	1+
417.82611	172	
417.85932	276	
418.74073	288	1+
418.84391	244	1+
420.72186	284	1+
421.88337	234	
422.86609	1002	1+
423.76522	302	
423.78920	196	
423.86825	612	1+
424.77440	186	
425.75819	536	
425.86931	232	
425.92425	184	1+
426.75210	248	
426.77031	224	
426.86326	992	1+
427.73751	508	
428.75604	228	
428.84777	1710	1+
428.87749	230	
429.69109	206	
429.73836	310	1+
429.87039	234	
430.84693	320	
430.90760	174	1+
431.86836	1276	1+
432.68348	134	
433.85060	546	1+
435.70560	212	
436.76420	130	
439.89472	194	
443.75008	218	
444.71123	424	1+
444.87177	2664	1+
445.71483	358	1+
445.74874	724	1+
447.71630	802	1+
448.76846	210	
449.69756	192	
449.87958	438	1+
450.69995	244	
450.74725	450	1+
451.88603	202	
451.89784	250	1+
457.90167	266	
458.90233	148	
462.88409	340	
463.88418	210	
464.89765	152	
465.72858	190	
467.70131	314	1+
467.88844	1270	1+
468.70910	188	1+
468.72932	336	1+
469.88755	206	
470.76831	168	1+
472.70539	152	1+
472.89514	128	
479.74930	142	
485.89775	556	1+
491.84861	232	
505.28818	144	
509.86212	144	
END IONS

###FS:    #m/z: 336.94578 #charge 1+
###MS: 79
###MSMS: 81
BEGIN IONS
TITLE=Cmpd 60, +MS2(336.9458), 28.0-35.0eV, 1.8min #81
RTINSECONDS=103.478
SCANS=79,81
PEPMASS=336.94578	57464
CHARGE=1+
152.75661	84	
182.86756	124	
189.85900	78	
205.94972	124	
207.91054	78	
211.88252	98	
211.94469	2470	
212.87805	976	1+
213.94035	782	1+
214.89438	94	
215.89119	126	
215.93607	142	
216.89865	84	
217.88491	86	
218.84417	134	
222.95640	312	1+
224.97260	84	
225.45559	110	
226.85230	86	
227.87005	92	
228.89639	160	
229.95578	2724	1+
230.88956	1126	1+
231.95022	914	1+
232.87173	76	
232.89430	388	1+
233.89961	218	1+
233.94790	130	
234.82656	130	
234.92443	76	
236.90078	78	
237.05555	78	
238.06468	92	
239.83858	88	
240.84379	172	
241.13793	76	
241.84060	170	
242.84542	118	
242.94692	82	
244.91066	138	
246.10642	140	
246.86507	82	
246.94808	80	
247.03909	82	
247.96751	346	1+
248.02896	106	
248.89952	516	1+
249.82976	86	
249.96187	130	
250.82435	176	
250.84127	90	
250.90230	76	
250.95097	132	
250.98493	88	
251.83650	152	
251.88585	146	
251.96742	148	
252.83515	76	
252.97222	1270	1+
253.80634	76	
253.90550	290	
253.92569	80	
254.09140	110	
254.96511	824	
255.80932	96	
256.09319	158	
256.86342	80	
257.84762	116	
257.90144	126	
257.96458	104	
258.84830	302	1+
258.86651	96	
259.86547	144	
259.95553	122	
260.83942	124	
262.83368	78	
262.95032	100	
263.00797	88	
263.11371	78	
263.85161	98	
264.06258	84	
264.79942	86	
267.35497	78	
267.84434	130	
267.85957	164	1+
268.78993	76	
268.84237	370	
269.78583	76	
269.84207	202	
270.00375	82	
270.98107	174	
272.97896	134	
273.89773	100	
274.86051	96	
274.89119	190	
275.80525	144	
275.85481	118	
276.85850	508	1+
277.08538	88	
277.84758	94	
277.96526	112	
278.83302	504	1+
279.87466	196	1+
280.92877	168	
281.96937	78	
283.02587	80	
283.38122	98	
283.91690	100	
284.92267	90	
285.77987	112	
285.85321	152	
286.85182	1194	1+
287.15357	92	
289.88072	128	
290.86613	160	
291.86399	260	1+
292.22991	96	
292.85178	90	
293.97880	84	
294.00342	108	
294.10782	92	
297.78514	86	
297.94404	124	
298.22609	86	
298.85353	184	1+
299.26782	104	
299.78164	84	
299.87695	82	
299.92670	84	
300.92258	90	
301.81175	82	
305.73678	82	
307.79750	86	
308.76481	82	
309.82331	96	
309.88174	170	
310.30966	78	
310.42634	106	
310.86545	106	
311.88164	120	
314.87852	140	
315.90013	90	
316.87421	80	
316.95086	102	
318.74125	96	
318.89936	80	
320.96571	86	
321.37490	84	
323.39038	100	
323.85840	82	
325.41626	88	
325.88586	88	
326.28285	104	
326.88465	118	
329.31958	82	
330.81391	90	
331.84672	78	
331.88489	88	
333.68314	104	
334.97019	82	
335.28930	82	
336.99326	76	
337.87070	78	
337.99476	78	
338.88483	174	
340.63883	84	
340.89288	92	
341.04001	106	
342.40670	80	
END IONS

###FS:    #m/z: 359.96138 #charge 1+
###MS: 79
###MSMS: 82
BEGIN IONS
TITLE=Cmpd 61, +MS2(359.9614), 28.0-35.0eV, 1.8min #82
RTINSECONDS=104.25
SCANS=79,82
PEPMASS=359.96138	45014
CHARGE=1+
86.61924	94	
132.07197	86	
148.59043	78	
183.39068	108	
184.91699	88	
196.88272	90	
203.88592	74	
205.90025	84	
205.94907	98	
207.94720	76	
209.94290	738	1+
216.85336	84	
217.90177	76	
221.89013	122	
222.43616	104	
222.89662	82	
222.95273	514	1+
223.89421	150	1+
224.05282	76	
224.95064	754	1+
225.87547	118	
225.97233	84	
226.94778	3516	1+
228.94271	4566	
229.35321	96	
229.94570	110	
231.86855	88	
232.81940	152	
233.94118	118	
233.95816	90	
234.86219	242	1+
234.93561	96	
238.43239	88	
238.79827	86	
239.07188	114	
240.90158	218	1+
240.93971	286	1+
240.96372	482	
241.06757	82	
241.86243	114	
242.96200	360	1+
244.84055	142	
244.95768	2618	1+
245.07599	88	
245.94064	240	
246.95317	2212	1+
248.79875	154	1+
249.97899	86	
250.95109	106	
251.85614	78	
251.87137	226	1+
252.87392	186	1+
252.95605	242	
253.90438	86	
256.41277	90	
258.83306	86	
260.83458	292	1+
260.92726	84	
260.97177	442	1+
261.94416	78	
262.94686	80	
264.41771	76	
264.79099	96	
265.90340	140	
266.81533	578	1+
266.86123	208	1+
267.10262	180	
267.97493	414	
268.04657	78	
268.96329	150	
269.78997	78	
269.96836	506	1+
271.80899	90	
271.84344	214	1+
272.87958	82	
273.93415	192	
274.49578	84	
275.93582	86	
275.96950	182	
276.18467	76	
276.79893	76	
276.85748	176	
276.93996	82	
277.84513	400	1+
279.06527	90	
279.10380	140	
279.81578	76	
279.89806	114	
280.79376	306	1+
281.04812	98	
281.76098	112	
281.84094	82	
281.88427	78	
281.94325	80	
282.79241	90	
282.92261	100	
283.41824	86	
284.88393	98	
286.79665	90	
289.84627	88	
290.80089	86	
290.87877	258	1+
291.37829	88	
293.03866	86	
293.83373	86	
294.85472	130	
294.91657	88	
296.07164	88	1+
296.81088	222	
297.14540	134	
297.80818	124	
297.87266	190	1+
297.91805	76	
297.93736	92	
298.14309	90	
298.80399	476	1+
300.79271	110	
301.03771	82	
302.92197	76	
303.43721	76	
304.86114	88	
305.98370	148	
307.06930	76	
307.13289	128	
308.80946	104	
308.84910	76	
309.80833	228	1+
309.88115	198	1+
310.44356	80	
311.43645	90	
311.88242	112	
311.93414	80	
312.96489	84	
313.04554	92	
313.20186	92	
313.88315	78	
314.21076	76	
314.81485	200	
315.89558	98	
316.80934	78	
316.86516	76	
318.12557	76	
318.40383	76	
318.81155	98	
318.89530	74	
318.93390	98	
319.85348	84	
320.13880	110	
320.93502	96	
321.02965	76	
321.59121	82	
321.82769	144	
321.95795	86	
322.00295	78	
322.92947	190	
323.87406	74	
328.88804	154	
330.82358	100	
333.80648	174	
333.92124	76	
334.95594	158	
336.94762	338	1+
340.81720	88	
340.88394	90	
340.94182	110	
342.00934	86	
343.34339	86	
345.71842	76	
348.83009	82	
349.79380	84	
350.84907	88	
352.88522	108	
354.59417	86	
357.87241	146	
358.87448	90	
359.03119	98	
361.83407	112	
362.71779	138	
363.95229	112	
END IONS

###FS:    #m/z: 322.92999 #charge 1+
###MS: 83
###MSMS: 84
BEGIN IONS
TITLE=Cmpd 62, +MS2(322.9300), 28.0-35.0eV, 1.8min #84
RTINSECONDS=107.916
SCANS=83-84
PEPMASS=322.92999	2640662
CHARGE=1+
110.66642	90	
125.04874	72	
162.37778	118	
194.88875	76	
196.88337	114	
200.87860	134	
201.04793	228	
202.04739	94	
202.46120	72	
205.94962	68	
206.02002	76	
206.84056	72	
208.88146	118	
209.89530	224	1+
209.95372	98	
213.86582	74	
214.88541	146	
215.97373	80	
220.87480	188	
221.07210	68	
222.90154	78	
223.96124	302	1+
223.97413	108	
224.16849	70	
226.91235	86	
227.07093	210	1+
227.78786	70	
227.92993	216	
227.95248	178	
228.10131	76	
229.04464	104	
230.83556	94	
230.85054	74	
230.88818	152	1+
230.90853	74	
233.85473	68	
237.05614	80	
238.88866	124	
239.05639	74	
239.06989	98	
239.08234	68	
239.79289	234	1+
240.82315	118	
240.86724	74	
240.94106	1594	
241.93963	6654	1+
242.81553	348	1+
242.88925	70	
242.94170	4250	1+
243.91045	72	
243.96055	74	
244.30959	104	
244.35197	86	
244.93987	1092	
244.96787	316	1+
245.38952	76	
246.44259	80	
247.82664	72	
248.02925	70	
248.85618	68	
248.94926	74	
248.99758	72	
249.16784	92	
249.96522	102	
251.35553	80	
251.83472	90	
251.87135	70	
252.05487	74	
253.84375	86	
254.82071	82	
255.87661	104	
256.84352	80	
256.90787	100	
257.42047	86	
257.80300	68	
258.83253	168	
258.94584	94	
258.97577	110	
260.82789	106	
260.85586	84	
260.94064	68	
262.83643	128	
263.05783	72	
263.97417	74	
264.82919	80	
264.85726	76	
265.42730	82	
265.84888	100	
265.91778	114	
266.80142	68	
267.13438	68	
267.93456	118	
269.81039	72	
269.91519	78	
271.80052	70	
271.85503	90	
271.88755	70	
272.35157	88	
272.79116	70	
272.80643	88	
272.85969	70	
272.93334	84	
273.79358	228	
273.84404	160	
273.89361	74	
273.92421	72	
275.06936	72	
275.80660	184	1+
276.83453	78	
276.85149	74	
278.84795	82	
279.09108	1080	1+
279.19232	72	
279.80032	68	
279.85154	70	
280.10808	198	
280.51115	88	
281.84635	110	
282.01691	118	
283.06697	78	
283.74093	82	
283.85943	70	
284.29308	456	1+
284.38055	88	
286.86234	96	
287.03902	68	
289.88606	110	
290.78342	68	
290.87007	114	
291.80633	68	
292.17728	68	
292.40390	78	
294.83611	92	
294.85529	240	1+
297.81426	68	
299.78386	106	
299.80427	100	
300.81595	76	
303.80681	68	
304.90624	70	
306.90569	186	
307.80358	250	1+
308.86854	110	
309.88860	94	
310.87467	84	
311.82986	68	
311.88456	132	
311.97861	150	
316.99419	132	
317.82997	78	
318.78310	92	
319.82714	78	
319.89525	84	
320.27766	76	
321.22793	74	
322.07561	72	
322.30676	72	
322.76118	72	
322.81860	68	
323.75665	68	
323.84994	72	
323.89220	218	1+
324.39120	92	
324.93347	78	
326.86626	94	
END IONS

###FS:    #m/z: 340.94056 #charge 1+
###MS: 83
###MSMS: 85
BEGIN IONS
TITLE=Cmpd 63, +MS2(340.9406), 28.0-35.0eV, 1.8min #85
RTINSECONDS=108.688
SCANS=83,85
PEPMASS=340.94056	1031012
CHARGE=1+
182.87004	72	
183.87025	104	
188.95626	82	
192.89436	74	
192.92769	100	
193.89104	82	
193.94950	106	
197.95862	126	
203.97872	86	
206.92155	78	
209.95819	80	
210.93629	84	
211.89317	80	
212.88280	104	
212.93387	120	
213.88133	168	
213.93848	778	
214.41750	82	
214.88912	136	
215.88862	96	
215.93834	126	
217.88507	78	
220.02163	84	
221.89202	146	
222.89430	88	
222.97133	114	
224.97932	146	
225.81484	78	
226.85152	156	
226.88655	80	
227.90873	262	1+
227.95427	110	
228.09773	78	
228.93919	100	
230.89136	478	1+
231.94922	1082	1+
233.89881	120	
234.89995	82	
235.94491	118	
236.81184	100	
236.88941	82	
236.91132	282	1+
237.06095	72	
237.89791	90	
238.84804	174	1+
238.89649	212	1+
240.83024	132	
241.84758	108	
242.80924	78	
242.83409	158	
243.82861	502	1+
244.41152	74	
244.84153	118	
244.96157	162	
246.84963	110	
248.89649	358	1+
249.09648	288	1+
249.89949	312	1+
249.92877	76	
249.96005	260	1+
250.99525	238	
252.80765	72	
253.90890	120	
254.90973	122	
254.96706	550	1+
256.95988	114	
257.34843	92	
257.91330	76	
258.84790	260	
259.85184	326	
259.95782	278	1+
260.83473	732	1+
261.90795	88	
262.40725	104	
262.85482	84	
264.79944	86	
265.82581	72	
265.87539	96	
266.86660	120	
269.94728	74	
270.83149	96	
271.37979	82	
271.86535	94	
272.44062	74	
272.91287	78	
272.93705	156	
272.97730	234	
273.81040	94	
273.93462	78	
274.35750	74	
274.79365	134	
274.83931	76	
274.86061	116	
274.89581	88	
276.83427	72	
276.85549	532	1+
276.99935	102	
277.02999	72	
277.07057	78	
277.96729	82	
278.36020	80	
278.84525	1450	1+
279.89895	94	
279.96637	132	
281.00532	142	
281.04740	226	1+
281.81877	102	
282.32331	74	
283.97255	78	
285.42898	74	
286.78933	98	
287.41772	76	
288.06071	94	
288.78377	182	1+
288.83310	74	
289.42600	72	
290.94469	78	
291.80197	72	
292.44615	74	
293.11215	82	
294.86763	178	
295.88131	88	
295.97795	84	
296.85441	148	
297.01034	102	
297.86957	120	
297.93643	84	
297.97255	92	
298.26357	78	
298.91960	78	
299.99722	72	
300.06726	100	
300.78017	76	
300.79485	74	
300.86236	82	
301.86102	100	
302.85478	140	
302.94696	194	1+
303.86898	72	
304.88242	92	
304.92349	80	
305.81381	72	
306.43288	72	
306.88097	136	
307.79469	78	
307.80981	80	
307.89515	82	
308.30476	80	
308.87890	190	
310.87991	114	
311.91458	74	
312.80641	74	
313.06375	82	
313.80169	76	
314.86031	250	1+
316.26692	78	
316.90661	88	
317.41214	80	
320.99230	100	
321.83087	266	1+
324.89581	192	
325.91171	86	
327.75858	144	
327.88143	74	
330.02693	72	
331.71271	72	
331.83096	106	
334.28943	116	
335.82670	98	
338.87256	174	1+
341.81413	72	
345.82101	74	
END IONS

###FS:    #m/z: 507.84481 #charge 1+
###MS: 83
###MSMS: 86
BEGIN IONS
TITLE=Cmpd 64, +MS2(507.8448), 28.2-35.2eV, 1.9min #86
RTINSECONDS=109.46
SCANS=83,86
PEPMASS=507.84481	209112
CHARGE=1+
196.01604	688	1+
214.88469	580	1+
223.97371	140	
224.97747	306	
232.89576	646	1+
234.89505	214	1+
236.88976	128	
237.05505	260	
237.85788	154	
238.06413	366	
238.13479	144	
249.89049	144	
250.90618	136	
252.07866	310	
258.10589	146	
258.87262	538	1+
262.13018	174	
265.08930	150	1+
265.92600	124	1+
266.16817	230	
266.99079	192	1+
269.86096	220	1+
270.79994	218	1+
272.84996	246	1+
275.80794	166	
279.92279	208	1+
285.80669	142	
285.85289	142	
285.97060	178	1+
287.85124	1354	1+
289.82615	178	1+
289.84639	202	
289.87902	246	
290.87334	166	
290.90376	426	1+
291.80031	136	
291.86732	450	
291.98317	130	
292.89100	402	1+
293.87069	1216	1+
296.85518	376	1+
298.10849	136	
299.86517	204	1+
300.89352	202	1+
301.34147	154	
301.85034	222	
303.87044	1168	1+
305.86170	2140	1+
305.98210	130	
307.85909	150	
307.89100	270	
308.14535	2130	1+
308.87449	1528	1+
309.93670	142	
310.86891	216	
311.88401	2220	1+
313.81586	312	1+
314.86473	590	1+
315.37208	168	
315.80913	268	1+
316.38015	154	
316.86362	146	
316.88474	138	
317.76022	200	
318.85612	410	1+
318.87491	306	1+
319.81990	172	1+
322.86661	1064	1+
323.84224	226	1+
325.22550	90	1+
325.83345	126	
325.90598	196	
326.84142	168	
326.88344	4636	1+
327.36345	286	1+
327.80536	130	
328.83938	142	
328.88187	390	
328.95010	188	1+
329.93456	222	
330.82652	480	1+
330.88775	244	1+
332.86898	524	1+
333.83750	300	1+
334.76504	174	
334.86199	144	
334.87684	464	1+
335.10728	136	1+
335.81484	188	1+
335.83898	130	
335.88027	334	1+
336.77147	266	1+
337.02288	140	1+
337.88349	432	1+
338.76039	266	1+
338.87279	138	
339.81407	180	
339.87776	266	
340.80871	340	1+
340.84236	268	1+
341.40662	160	
343.87044	158	
344.39168	144	
345.77866	164	
346.84721	136	
346.87335	126	
347.75209	152	
347.77467	572	1+
348.17354	128	
348.72697	130	
348.84317	300	1+
348.86404	172	
348.89324	212	
349.34041	226	1+
349.43144	136	
349.76098	730	1+
349.90084	152	
350.82150	466	1+
350.88469	400	1+
351.88631	254	1+
351.90729	168	1+
351.94961	134	
353.81333	188	1+
353.83484	214	
353.85387	208	
353.99531	134	
354.78251	176	
355.84060	176	
355.88518	156	
356.32224	164	
356.86590	246	1+
357.88621	142	
359.77005	248	
360.33649	140	
361.92086	132	
362.86164	128	
363.78278	128	
365.75612	186	
366.36420	144	
366.75692	132	
366.84060	438	1+
367.71276	232	1+
367.77405	698	1+
368.83263	136	
368.89823	236	
369.83882	376	
370.79248	194	
372.78155	490	1+
372.80065	258	
373.71507	174	
373.81596	452	1+
374.72377	168	
374.81245	350	1+
376.79118	218	
377.87353	134	
380.72095	432	1+
381.71894	264	1+
381.84011	574	1+
384.84799	912	1+
385.77855	270	
385.83127	212	
387.77751	320	1+
387.84644	320	1+
389.20047	578	1+
389.38620	150	
389.80177	146	
389.84137	130	
390.75510	134	
390.77840	200	1+
390.80896	126	
390.84237	1136	1+
390.86344	186	
391.90980	126	
392.73230	174	
392.82656	564	1+
392.89645	196	1+
392.91189	192	1+
393.07252	154	
393.19540	178	
393.78488	204	
394.78598	134	
394.80488	140	
394.83070	222	
395.77190	138	
395.86651	130	
397.78129	338	1+
398.72884	484	1+
398.80876	188	1+
399.75180	142	
399.84920	810	1+
401.84424	204	
402.21791	132	
402.86595	614	1+
403.80146	194	
403.86994	438	1+
405.73139	208	
405.75958	292	1+
405.78521	442	1+
405.86049	576	1+
406.83860	126	
406.89859	146	
407.74718	440	1+
407.77192	182	
407.86748	642	
408.85344	1276	1+
409.72971	632	1+
410.83701	1606	1+
412.84921	792	1+
413.07190	254	
413.85581	482	1+
414.81625	132	
415.80845	128	
417.79455	132	
417.85891	414	
420.74122	202	1+
421.88279	222	
422.86523	1050	1+
423.74435	188	
423.77141	698	1+
423.82388	162	
425.75111	718	
425.77014	388	
426.76401	340	
426.81521	138	
426.85937	1260	1+
427.74094	584	
428.74083	298	
428.84669	2504	1+
429.70743	140	
429.73534	292	
430.69220	154	
431.86486	482	1+
432.72378	178	
433.85250	306	1+
434.88421	174	
435.71229	154	
437.72339	220	1+
439.83799	406	1+
439.89180	180	
440.84097	312	1+
441.76651	130	
443.68061	406	1+
443.76183	294	
444.78237	138	
444.87188	1686	1+
445.74909	384	1+
446.73463	148	
446.80226	216	1+
447.71214	866	1+
447.73699	200	
447.78598	486	1+
448.77061	134	
449.77960	194	
449.87938	486	1+
450.76136	346	1+
451.87027	216	
457.91669	126	
462.88355	818	1+
464.87937	196	
466.72908	128	
467.88993	986	1+
468.78389	152	
485.89874	334	
486.91174	164	
490.89817	136	
502.80785	168	1+
503.81559	102	1+
END IONS

###FS:    #m/z: 322.93000 #charge 1+
###MS: 87
###MSMS: 88
BEGIN IONS
TITLE=Cmpd 65, +MS2(322.9300), 28.0-35.0eV, 1.9min #88
RTINSECONDS=113.143
SCANS=87-88
PEPMASS=322.93000	2515698
CHARGE=1+
62.51857	76	
62.75172	72	
108.95275	78	
158.34613	84	
176.93348	80	
180.94945	78	
184.93393	70	
197.12610	90	
197.87146	74	
198.84507	74	
199.85754	72	
200.03469	82	
202.85620	82	
206.83859	72	
207.90464	86	
208.91014	70	
209.94253	184	
210.93639	86	
212.82898	68	
212.87674	106	
213.93197	98	
216.89285	76	
218.84507	76	
220.87592	96	
221.92940	84	
222.88344	76	
222.95112	94	
223.40615	92	
223.79405	72	
223.96162	146	
227.83059	86	
227.93829	100	
228.84745	80	
230.84112	68	
232.82118	72	
232.89267	78	
233.10579	88	
233.85843	82	
233.88399	76	
234.07490	194	1+
234.94485	106	
235.39870	74	
235.94932	78	
237.06829	76	
238.80407	86	
238.88954	72	
238.93828	168	
240.82207	114	
240.90089	150	
240.94127	1734	
241.23411	80	
241.94281	1300	
242.24458	74	
242.82167	110	
242.94196	4212	1+
243.87818	86	
244.84721	78	
244.94018	1132	1+
245.82330	78	
245.87765	72	
246.39830	76	
246.97610	364	1+
247.38845	70	
247.89948	160	1+
247.94663	78	
248.02978	78	
248.39567	76	
249.03275	72	
249.42411	94	
249.84133	70	
249.97113	68	
250.85159	74	
250.94931	140	
250.97182	72	
251.07889	98	
251.38274	106	
251.92596	132	
253.83173	72	
254.34862	106	
254.83605	272	1+
254.96022	74	
255.88633	108	
255.91750	144	
256.01600	72	
256.06707	78	
256.89749	146	
257.89767	72	
258.84001	330	1+
259.80490	138	
260.33981	72	
260.38424	100	
261.82968	106	
262.82993	80	
263.24905	72	
263.87715	72	
264.79747	82	
265.05800	164	
266.84837	82	
267.87532	232	1+
268.96375	116	
269.34236	80	
269.78737	238	1+
269.84435	82	
270.78568	290	1+
270.97928	74	
271.84503	266	1+
271.86174	98	
272.99019	82	
273.34721	104	
275.80973	282	1+
275.91138	98	
275.99052	80	
276.36405	74	
276.42329	84	
276.86968	70	
277.00141	72	
277.80807	86	
277.84848	188	1+
278.41535	72	
279.09250	1066	1+
280.79697	80	
280.83238	82	
280.87112	70	
282.27831	74	
283.05878	98	
283.07753	84	
283.09395	88	
283.78876	94	
283.85472	68	
284.08639	82	
284.29210	688	1+
286.82679	72	
288.41360	100	
289.16094	88	
289.78746	118	
291.81874	82	
291.86327	70	
291.95528	82	
293.85528	228	1+
293.87790	126	
294.18325	88	
295.75847	82	
297.94191	78	
299.75887	88	
300.82134	106	
300.84601	76	
301.83507	78	
301.86094	134	
306.20500	92	
306.82630	78	
307.80019	286	1+
307.81517	82	
307.88861	82	
308.15685	72	
308.29059	94	
308.79919	206	1+
309.04547	82	
309.36743	80	
310.69262	72	
310.87681	100	
312.97574	76	
313.85916	242	1+
319.75460	72	
319.88649	102	
321.74052	68	
324.94241	76	
325.76378	146	
325.89447	124	
327.89471	96	
END IONS

###FS:    #m/z: 340.94060 #charge 1+
###MS: 87
###MSMS: 89
BEGIN IONS
TITLE=Cmpd 66, +MS2(340.9406), 28.0-35.0eV, 1.9min #89
RTINSECONDS=113.915
SCANS=87,89
PEPMASS=340.94060	1006262
CHARGE=1+
188.93789	78	
192.89064	82	
196.87168	88	
202.04926	114	
204.88291	88	
205.97434	84	
208.95790	238	
209.94481	120	
212.11130	90	
213.88187	298	1+
213.94087	734	1+
215.88828	120	
215.93549	194	
217.87992	90	
219.89261	78	
221.88358	176	1+
222.82118	86	
222.94037	84	
223.82105	82	
223.95931	156	
224.02498	106	
224.79775	82	
224.97654	92	
225.86616	296	1+
226.83639	88	
226.94905	122	
227.10834	84	
228.89288	124	
228.93851	152	
229.02976	106	
230.88761	364	1+
231.95093	818	1+
233.89879	170	
235.89498	214	1+
235.94779	134	
238.90037	106	
239.85445	88	
240.84283	702	1+
240.90525	84	
241.88381	92	
242.93760	78	
242.96030	90	
243.82881	338	1+
244.84839	128	
244.88126	86	
244.95494	126	
245.45119	84	
246.95084	148	
246.98017	122	
247.38839	88	
247.81149	94	
247.89273	172	1+
248.07408	78	
248.89542	190	1+
249.96354	164	
250.37520	100	
250.88105	116	
252.10540	86	
252.87832	96	
252.97071	96	
253.84198	78	
253.92965	118	
254.03913	84	
254.91426	112	
254.96744	322	
255.07248	238	
255.90009	126	
256.88572	126	
256.91782	122	
256.93997	78	
256.96260	96	
258.84689	476	1+
258.91201	90	
259.35318	76	
259.40446	90	
259.82963	98	
259.92471	92	
259.95608	334	
260.83655	264	
260.91146	80	
261.17939	78	
261.82981	132	
261.88362	118	
261.91599	76	
263.81240	98	
263.83527	140	
264.11451	80	
264.86448	142	
265.03109	90	
267.84510	78	
267.90048	116	
268.84661	306	1+
269.41496	86	
270.80820	116	
270.83780	136	
270.92051	84	
272.84526	124	
272.93081	288	
274.86388	138	
274.89256	146	
275.07767	90	
275.80870	160	1+
275.85917	122	
276.85676	574	1+
277.96603	76	
278.84402	914	1+
279.80436	78	
279.96446	100	
280.25997	80	
280.81938	192	1+
280.85224	86	
281.86387	160	
281.92483	116	
282.84897	128	
283.87352	82	
284.44687	94	
284.86934	90	
285.05778	96	
286.36967	82	
287.42807	106	
288.01994	82	
288.41787	84	
289.86691	78	
290.02173	112	
292.43583	92	
292.49643	78	
294.87472	168	
295.01984	82	
295.87082	76	
295.88647	128	
297.79999	76	
297.85366	80	
297.92256	78	
298.30859	128	
298.80095	152	
298.87052	190	1+
299.06628	86	
299.78308	198	
299.81137	92	
300.03339	100	
300.06724	84	
300.79553	116	
301.86041	112	
302.86854	78	
302.98420	128	
303.41142	106	
303.93783	80	
304.59763	76	
304.88483	84	
306.37460	80	
306.79755	170	1+
307.89687	176	1+
308.29032	86	
308.88590	94	
310.80780	96	
310.87744	208	1+
314.82353	140	
314.94915	84	
316.88158	136	
316.92872	78	
318.86838	104	
319.38812	100	
324.29618	78	
325.86580	76	
326.61775	84	
327.89963	82	
336.81297	92	
337.81662	76	
338.95515	124	
342.91816	82	
344.92657	84	
END IONS

###FS:    #m/z: 363.95652 #charge 1+
###MS: 87
###MSMS: 90
BEGIN IONS
TITLE=Cmpd 67, +MS2(363.9565), 28.0-35.0eV, 2.0min #90
RTINSECONDS=114.688
SCANS=87,90
PEPMASS=363.95652	421950
CHARGE=1+
189.86405	294	
191.85906	180	
200.94922	82	
202.02989	100	
205.87817	102	
209.94498	388	
210.88405	310	
212.87914	1092	1+
215.10806	82	
218.91424	102	
221.05213	94	
222.95156	354	1+
224.38339	104	
224.89157	94	
224.94952	770	1+
224.97060	90	
226.94750	6610	1+
226.96998	166	
227.05325	168	
227.09620	94	
227.52146	110	1+
228.89354	382	1+
228.94230	6734	1+
229.02564	132	
229.03920	88	
230.04156	82	
230.88909	1308	1+
231.90234	252	1+
232.88539	258	
234.87894	146	
235.93975	100	
236.86812	92	
239.90517	116	
240.82242	82	
240.83528	112	
240.90159	110	
240.94057	392	
240.96117	428	1+
241.94118	224	
242.94176	748	1+
242.96008	482	1+
243.78125	84	
243.83099	172	
244.82441	124	
244.95652	2710	1+
245.94150	376	
246.43814	156	1+
246.91033	92	
246.95231	4186	1+
248.02889	132	
248.80543	154	
248.89833	640	1+
249.02870	84	
249.80417	84	
250.90284	108	
250.98166	92	
251.41208	88	
252.37849	82	
252.89590	236	1+
253.84018	126	
253.94657	98	
255.40132	88	
256.28710	86	
258.84485	82	
258.97730	84	
259.96668	498	1+
260.83508	522	1+
260.88565	84	
260.96765	574	1+
261.39371	82	
261.83953	374	1+
262.82898	140	
263.88715	124	
264.51773	82	
264.75351	84	
264.79542	82	
265.08030	114	
265.79352	134	
265.81269	262	1+
266.00382	114	
266.87147	84	
267.85135	214	
267.91756	138	
267.97333	444	
268.96257	260	
269.78391	124	1+
269.81089	138	
269.96891	868	1+
270.43978	100	
271.85832	124	
271.91506	192	
272.79933	136	
274.92497	84	
275.38717	82	
277.86044	86	
278.84765	130	
279.10211	184	1+
279.79199	492	1+
279.85679	96	
280.79299	334	1+
280.83523	204	
281.82675	116	
281.86019	204	
281.89461	102	
282.09434	86	
282.79201	430	1+
283.84997	118	
283.86826	134	
284.82098	366	1+
284.84288	482	1+
285.82364	334	1+
285.84582	398	1+
286.41524	98	
287.88841	82	
289.88376	118	
292.11315	268	1+
294.86247	158	
294.90111	100	
295.11905	90	
295.43144	102	
295.85348	84	
296.80775	158	
296.86593	82	
297.81405	380	1+
298.80019	390	1+
299.42330	92	
299.53976	98	
299.86473	210	1+
300.54172	90	
300.80568	378	
301.80164	206	
302.80501	122	
302.82644	88	
303.09950	82	
303.85377	488	
303.87709	124	
303.95520	84	
304.94487	90	
305.16145	94	
305.77505	84	
306.43508	86	
306.83223	126	
307.87207	114	
307.90021	82	
308.86999	100	
310.92007	82	
311.08430	108	
311.88183	136	
312.99523	82	
313.83960	200	1+
314.84141	210	1+
316.81252	190	
317.75318	90	
317.83231	100	
321.86342	110	
322.14858	82	
322.81917	218	1+
322.90040	84	
322.92598	86	
324.32060	92	
324.92755	84	
324.96635	92	
325.37605	96	
326.87108	132	
328.05475	104	
328.94957	92	
329.83137	174	1+
329.85892	98	
330.88339	84	
332.39499	102	
333.54213	82	
335.13383	88	
335.84924	94	
336.78590	94	
336.94489	116	
337.76938	82	
338.88050	88	
339.83622	118	
340.94194	302	
343.29995	84	
348.17692	96	
349.45201	100	
349.76644	82	
355.05453	90	
355.84849	82	
357.78982	86	
358.79627	88	
363.95557	110	
364.75329	120	
366.75232	88	
END IONS

###FS:    #m/z: 322.93003 #charge 1+
###MS: 91
###MSMS: 92
BEGIN IONS
TITLE=Cmpd 68, +MS2(322.9300), 28.0-35.0eV, 2.0min #92
RTINSECONDS=118.375
SCANS=91-92
PEPMASS=322.93003	2390930
CHARGE=1+
90.80217	76	
163.90704	80	
177.93459	120	
192.89073	94	
195.92121	74	
201.04378	258	1+
201.91119	84	
209.06972	92	
209.95135	100	
211.92738	72	
212.88160	372	1+
216.09281	82	
217.01594	88	
218.89698	102	
219.17052	76	
219.52667	72	
220.83490	72	
220.87593	106	
223.95784	238	
224.84804	204	1+
224.95949	122	
224.97799	126	
226.93443	70	
227.38052	78	
227.88046	122	
227.93092	108	
228.88944	250	1+
229.93932	78	
232.90377	132	
233.95428	76	
234.02562	72	
235.08393	108	
236.90241	138	
236.99168	80	
237.94157	70	
238.88471	180	
238.93596	132	
239.07799	112	
239.78804	84	
239.91699	70	
240.88839	78	
240.91863	94	
240.94055	1528	
241.03892	118	
241.94194	1146	
242.94258	3550	1+
244.03703	74	
244.85525	82	
244.87824	82	
244.94018	790	1+
245.05856	86	
245.38955	92	
246.86249	78	
246.87654	92	
246.94396	100	
246.97434	132	
248.38571	98	
248.42053	74	
248.83844	110	
248.85646	168	
250.86139	80	
250.91073	102	
250.96842	94	
251.06688	76	
253.01854	76	
254.12333	78	
254.91063	80	
255.05204	76	
255.77818	70	
255.80790	84	
256.38923	76	
256.88112	100	
257.39286	86	
258.83389	122	
258.85214	122	
259.43220	110	
260.82823	80	
261.04872	70	
261.83227	108	
261.84113	72	
262.15278	70	
262.82694	74	
263.23534	78	
264.95734	72	
267.38077	96	
268.97968	88	
269.80418	78	
271.27854	72	
271.81280	72	
271.84484	70	
271.88762	130	
271.94209	92	
272.12875	84	
272.84793	164	
272.98604	88	
273.79423	76	
273.88558	76	
274.85735	122	
274.88524	80	
274.90880	84	
275.80566	114	
275.92125	70	
276.84644	84	
278.18207	74	
278.83339	84	
278.86059	78	
279.01177	76	
279.09216	1286	1+
279.14303	96	
279.81039	96	
279.88456	80	
280.29742	86	
280.83232	96	
280.85889	72	
282.27970	166	
282.86864	80	
283.20534	84	
283.84218	92	
284.07406	74	
284.29281	172	
284.86340	144	
285.29789	76	
289.43037	88	
289.79802	172	
289.82121	72	
291.06024	72	
291.80410	70	
293.85173	198	1+
294.93553	106	
296.93806	90	
300.81726	154	
301.86495	72	
302.88144	74	
304.13311	92	
304.68972	72	
305.86589	70	
306.80982	72	
307.79866	88	
307.87616	78	
307.89037	260	1+
309.79839	128	
310.98943	70	
312.87075	110	
313.20167	92	
313.84745	70	
314.86826	78	
316.77105	78	
316.89586	72	
319.88449	70	
320.39849	74	
321.08909	72	
322.07979	72	
323.82756	76	
324.39334	90	
324.99410	88	
325.32316	88	
325.91080	86	
326.16495	94	
327.82384	84	
END IONS

###FS:    #m/z: 340.94054 #charge 1+
###MS: 91
###MSMS: 93
BEGIN IONS
TITLE=Cmpd 69, +MS2(340.9405), 28.0-35.0eV, 2.0min #93
RTINSECONDS=119.147
SCANS=91,93
PEPMASS=340.94054	978038
CHARGE=1+
180.87859	74	
195.14827	76	
196.88423	78	
199.51763	106	
203.86644	80	
205.97764	78	
207.97748	76	
208.95961	132	
210.87383	90	
210.93341	118	
212.41355	92	
212.87929	76	
212.93117	98	
213.88639	146	
213.94057	868	1+
215.89072	136	
216.86046	74	
218.87582	74	
219.88991	88	
220.87505	78	
221.87276	80	
221.88539	80	
224.95047	116	
225.94979	78	
227.88652	202	1+
228.84391	284	
230.94289	140	
230.97362	92	
231.85730	78	
231.88929	540	1+
231.95056	744	1+
232.42785	104	
232.89212	410	1+
233.40065	82	
233.82446	84	
234.86407	84	
235.89389	152	
236.89089	122	
237.00923	96	
237.06331	100	
237.68020	78	
238.84207	78	
238.90093	76	
239.07352	84	
239.21404	80	
239.81870	110	
239.95094	74	
240.23047	74	
240.83536	100	
240.85854	154	
240.96821	84	
241.84574	250	
242.83200	120	
242.88781	76	
245.83769	106	
245.95834	106	
246.01306	76	
246.95218	138	
246.97474	78	
248.87944	80	
249.96320	384	1+
250.87079	80	
250.94803	148	
250.98854	272	1+
251.07132	82	
251.49755	78	
251.96307	112	
252.85397	152	
252.97762	104	
254.12517	80	
254.94220	90	
254.96755	354	1+
255.07461	220	1+
255.93934	94	
256.89288	148	
256.91153	270	
256.96418	132	
257.85378	136	
258.47574	80	
258.84990	504	1+
258.89778	152	
259.95501	214	
260.83282	516	1+
260.89375	80	
263.82717	80	
263.85273	76	
267.98985	78	
268.79667	86	
268.84850	124	
271.49094	86	
272.84653	96	
272.93440	130	
272.97813	92	
273.44273	82	
273.88552	124	
274.81896	94	
275.84415	74	
276.46932	110	
276.60129	104	
276.85072	562	1+
277.86510	156	
277.97451	76	
278.41530	106	
278.84413	1130	1+
279.25011	104	
279.38963	78	
279.95220	80	
280.91023	112	
281.85973	76	
282.83356	78	
282.86112	196	1+
283.88577	76	
285.97103	88	
287.83839	106	
288.78741	322	1+
288.84584	88	
290.75171	80	
290.86093	144	
291.01189	86	
292.84197	84	
295.83894	214	
296.86006	144	
297.85273	84	
297.97555	80	
298.90039	74	
299.80054	124	
299.88442	160	
300.59488	102	
300.97790	86	
301.80535	86	
301.85977	182	
302.17210	136	
302.86397	82	
302.94486	120	
303.85224	90	
305.76256	76	
307.79840	194	
308.81879	84	
308.93345	84	
310.87836	184	
311.88100	88	
312.80780	100	
312.85201	76	
314.78406	82	
315.40754	82	
315.72560	84	
315.85246	208	
318.87281	84	
320.85993	78	
320.96374	96	
321.58193	92	
322.63088	106	
324.12824	76	
326.89146	84	
327.80680	112	
328.81893	100	
328.96308	88	
330.82405	228	
333.94797	78	
337.77826	82	
337.87508	84	
340.88587	82	
341.89325	88	
342.89880	152	
345.18423	96	
END IONS

###FS:    #m/z: 363.95654 #charge 1+
###MS: 91
###MSMS: 94
BEGIN IONS
TITLE=Cmpd 70, +MS2(363.9565), 28.0-35.0eV, 2.0min #94
RTINSECONDS=119.919
SCANS=91,94
PEPMASS=363.95654	403980
CHARGE=1+
71.33583	80	
135.88830	100	
149.31280	86	
176.94158	88	
178.40003	84	
182.86894	82	
190.02962	96	
191.85969	264	
196.88340	94	
198.88658	82	
204.90041	114	
206.45897	112	
207.87469	126	
207.95400	84	
208.07132	108	
208.89210	80	
209.94457	732	1+
210.88185	186	
212.87873	792	
216.98356	94	
221.89525	80	
222.95495	400	
223.95733	196	
224.04510	82	
224.89898	88	
224.95232	686	1+
225.97360	128	
226.06866	130	1+
226.45218	90	
226.88237	326	1+
226.89641	116	
226.94702	6300	1+
227.92930	408	
227.97538	102	
228.94251	4784	1+
229.89626	80	
230.85459	86	
230.88837	2506	1+
231.91133	352	1+
233.96143	126	
235.84742	128	
235.88141	92	
236.84631	122	
238.94430	84	
239.06725	118	
240.83688	90	
240.94115	212	
240.96338	276	
241.94087	1088	1+
241.96539	118	
242.94319	644	1+
242.95765	502	
244.48818	86	
244.82161	186	1+
244.95832	3818	1+
245.05067	94	
245.93894	156	
246.43538	120	
246.80904	126	
246.95298	2980	1+
248.80422	192	
248.89957	710	
249.07898	80	
250.06054	80	
250.89298	152	
250.94492	146	
250.97060	178	
252.87220	156	
252.89019	86	
253.08701	124	
253.82986	124	
255.87209	122	
258.11831	96	
258.41271	88	
258.84673	208	
259.83041	278	1+
260.96842	372	1+
261.98546	80	
262.83145	134	
263.05695	98	
263.82550	384	1+
263.84511	114	
263.88289	92	
263.97100	300	1+
264.42222	108	
265.08808	158	
265.38102	92	
266.81308	404	1+
266.84755	108	
267.01702	88	
267.13243	88	
267.89963	88	
267.93985	86	
267.97273	804	1+
268.96315	962	1+
269.94831	124	
269.96904	716	1+
270.88824	80	
271.84843	130	
271.88758	92	
272.95964	86	
273.05277	84	
276.80933	94	
276.83716	174	1+
276.86139	98	
278.18400	84	
278.87447	80	
279.85254	426	1+
280.10690	150	
280.79191	934	1+
280.83017	82	
281.11961	96	
281.97524	84	
282.46428	88	
282.63754	106	
282.85693	96	
282.90396	112	
283.83737	144	
283.87735	100	
285.84494	238	1+
285.93864	98	
286.81061	82	
286.90503	106	
287.92210	82	
290.06385	210	1+
291.86467	92	
291.87923	86	
292.31588	108	
293.12302	160	
294.84777	170	1+
296.80857	224	
297.80302	130	
298.80488	500	
299.80736	272	
300.80594	176	
301.02065	82	
301.03780	98	
301.06494	84	
301.46224	80	
301.80075	428	1+
301.85543	118	
303.72806	108	
303.85656	578	
306.87807	82	
308.89163	238	1+
309.87580	238	1+
310.56917	108	
311.12584	138	
312.06431	80	
312.84336	148	
313.88430	156	
314.81170	238	1+
314.87506	84	
315.88471	112	
317.92850	90	
319.83599	82	
320.22752	94	
320.81414	138	
320.83135	262	1+
320.96673	122	
321.21655	98	
321.86408	214	
322.87616	122	
322.92539	96	
323.87460	190	1+
323.93567	80	
324.90012	80	
326.87333	168	
328.88520	80	
329.90788	92	
333.80262	90	
333.83354	82	
334.88075	104	
337.94288	78	
339.82520	184	
340.94269	92	
341.06278	148	
341.82754	104	
342.12505	110	
344.83209	164	1+
346.39907	84	
354.82533	84	
355.78121	94	
360.10906	98	
END IONS

###FS:    #m/z: 363.95664 #charge 1+
###MS: 95
###MSMS: 96
BEGIN IONS
TITLE=Cmpd 71, +MS2(363.9566), 28.0-35.0eV, 2.1min #96
RTINSECONDS=123.596
SCANS=95-96
PEPMASS=363.95664	373988
CHARGE=1+
178.94629	104	
185.93032	88	
186.90785	84	
187.93782	124	
189.86335	416	1+
191.85906	300	
191.92176	92	
198.96462	88	
200.94932	94	
201.39165	86	
204.88464	80	
207.87219	210	
207.95480	114	
208.88601	142	
208.94364	126	
209.88521	90	
209.94453	1738	1+
209.97417	80	
210.88455	560	1+
212.88025	2000	1+
213.08556	84	
218.05011	84	
221.85992	92	
221.89120	84	
222.95344	1118	1+
224.94805	1898	1+
225.05379	98	
225.87556	216	1+
225.96291	124	
226.86588	142	
226.94760	9448	1+
226.97300	336	1+
227.91554	174	
227.93142	214	
228.89377	536	1+
228.94302	10002	1+
229.16740	92	1+
229.98596	126	
230.88994	3272	1+
232.05990	110	
232.88586	606	1+
232.90340	80	
233.96310	238	
234.88832	126	
234.91782	142	
238.93327	126	
239.07171	90	
239.42206	148	
240.83329	92	
240.94060	238	
240.96279	1038	1+
241.84389	88	
241.94068	1128	1+
242.94349	732	1+
242.95873	1028	1+
243.81947	228	1+
244.85200	224	1+
244.92987	80	
244.95755	4940	1+
245.94156	284	
246.07308	92	1+
246.90922	80	
246.95365	5852	1+
247.01519	80	
247.41668	102	1+
248.84673	92	
248.89909	1510	1+
249.03883	134	
249.80924	102	
253.83652	110	
253.91015	172	
254.08822	82	
254.20951	88	
254.80118	128	
254.97952	86	
256.05127	92	
256.83892	110	
257.10367	100	
258.84120	186	
258.96935	186	1+
259.91468	84	
260.83828	104	
260.96807	504	1+
261.11394	80	
261.37363	92	
261.87211	80	
262.83182	200	
262.85871	102	
262.92244	80	
263.85742	124	
264.79556	134	
264.81868	138	
265.89481	92	
266.40639	90	
266.78768	172	
266.81346	276	1+
267.78408	106	
267.84926	82	
267.97430	580	1+
268.84174	118	
268.95659	122	
269.96810	1172	1+
270.80758	96	
270.86379	284	1+
271.80659	194	1+
271.91647	178	1+
272.84941	88	
273.91305	96	
274.83342	84	
274.85100	156	1+
274.94721	94	
275.32415	86	
277.36725	90	
277.86227	94	
278.79804	362	
278.84672	126	
279.84087	292	1+
279.85541	114	
280.10512	132	
280.35697	82	
280.79205	160	
281.79461	118	
282.79501	352	1+
283.37078	112	
283.85290	80	
283.98704	154	
284.82579	180	
284.98471	184	
285.84652	176	
286.81497	144	
287.43024	94	
287.48229	90	
289.08142	90	
289.86816	392	1+
289.92549	80	
292.86750	86	
292.87980	120	
293.11554	136	
293.33285	138	
293.41698	94	
294.00014	102	
296.80940	286	1+
296.84962	82	
297.92295	98	
298.80605	430	1+
299.40384	92	
299.87090	142	
300.80147	520	1+
301.86265	230	
302.80851	130	
302.86195	94	
303.81758	476	1+
303.85483	306	
303.92072	248	1+
305.79273	92	
308.09844	96	
308.14066	82	
308.87757	80	
308.92463	96	
309.93532	80	
311.13226	102	
313.89769	84	
315.81170	366	1+
316.81304	460	1+
318.12771	82	
318.83095	102	
318.88618	122	
318.93031	94	
319.87174	210	
320.13921	156	
320.82482	146	
321.78671	106	
321.81602	138	
322.82514	92	
322.88300	106	
322.93003	126	
323.54023	102	
324.80397	228	1+
325.06170	82	
326.87214	242	
327.87956	118	
329.87274	150	
331.90930	80	
334.87559	84	
339.82969	150	
340.94173	244	1+
343.84781	126	
347.85810	82	
348.77282	86	
349.42676	92	
349.76109	224	1+
354.78696	106	
359.96003	80	
361.79547	80	
366.29620	86	
366.42325	84	
367.33351	80	
END IONS

###FS:    #m/z: 507.84477 #charge 1+
###MS: 95
###MSMS: 97
BEGIN IONS
TITLE=Cmpd 72, +MS2(507.8448), 28.2-35.2eV, 2.1min #97
RTINSECONDS=124.368
SCANS=95,97
PEPMASS=507.84477	173136
CHARGE=1+
196.01771	206	
197.01837	138	
214.88842	214	
224.97619	166	
232.89786	580	1+
234.89676	126	
236.85198	200	1+
238.06370	174	
238.38305	120	
250.90480	310	1+
252.08038	382	1+
260.88293	150	
266.16665	464	
267.89858	122	
268.11358	168	
268.89734	162	
269.89376	134	
269.92809	142	
272.50746	120	
275.85263	260	
277.81308	142	
278.83012	378	1+
278.84844	246	1+
279.94807	118	
281.38088	166	
281.85806	142	
285.85628	194	
286.86868	118	
287.85248	710	1+
288.90604	116	
289.03920	116	
289.84918	148	
289.87870	500	
290.13169	132	
290.86459	190	
291.84520	116	
291.86225	184	
292.78101	112	
292.86015	132	
293.87249	610	1+
295.81294	178	1+
296.85217	538	1+
297.34136	166	
297.90896	122	
300.85688	268	
301.84758	162	
303.86778	834	
305.86266	1888	1+
306.90758	118	
307.87209	1086	1+
307.89250	252	
308.14122	1018	1+
308.85096	292	1+
308.87537	950	1+
308.89820	116	
310.15935	572	1+
311.88396	2038	1+
313.82322	112	
313.98944	122	
314.86537	842	1+
314.93192	118	
317.77611	164	
318.82859	130	
319.82076	128	
319.85738	258	
319.88030	320	1+
323.83320	280	1+
323.85394	176	
323.87500	1000	1+
323.97565	120	
324.86010	136	
325.14211	114	
325.90394	526	1+
326.88279	3930	1+
327.09276	116	
327.80539	222	1+
328.90091	220	
329.99375	124	
330.83168	116	
332.39381	190	
332.87605	182	
333.76445	144	1+
333.79590	134	
333.83575	344	1+
333.88753	336	1+
334.91234	306	1+
335.78161	148	
335.89361	130	
335.95911	120	
336.94477	148	
337.82978	206	1+
337.88129	536	
339.82869	120	
339.91896	184	1+
340.89382	204	
343.85292	180	
343.87696	140	
343.89956	204	1+
345.00112	192	1+
345.86580	114	
346.17126	138	1+
347.77553	342	1+
347.88856	308	1+
348.04070	118	
348.79510	162	1+
348.84739	114	
349.75426	592	1+
349.77998	150	
350.15313	226	1+
350.75911	354	1+
350.82987	300	
350.87954	544	1+
351.18040	134	
351.79247	116	
351.82180	240	
351.88005	318	1+
352.82435	330	1+
352.91157	146	
353.87934	124	
355.88846	180	
357.78402	224	
357.84723	178	
358.81404	422	1+
359.39449	120	
359.77941	118	
359.83956	160	
361.40549	138	
361.80755	152	
364.35327	146	
365.03711	268	1+
365.76024	312	1+
365.78006	232	
365.87366	196	1+
366.18389	146	
366.37193	114	
366.72964	136	
366.79198	118	
366.83961	140	
366.89725	142	
367.70668	284	1+
367.76797	492	1+
368.02789	132	
368.70878	178	1+
368.80481	184	
368.83647	834	1+
368.89800	276	1+
369.79785	564	1+
369.83767	666	1+
369.90270	220	1+
370.18795	292	1+
370.37204	150	1+
370.80085	480	1+
371.18948	248	1+
371.71995	138	
372.04007	112	
372.64283	112	
372.77824	352	1+
372.83076	122	
373.05788	226	1+
374.81833	250	
375.77838	206	1+
375.90016	114	
376.75682	136	
376.81019	176	
376.88671	158	
377.73001	112	
377.76306	132	
378.74405	130	
378.86324	114	
380.84464	442	1+
382.80143	120	
382.87433	296	1+
383.74266	242	1+
383.79599	426	1+
384.84940	480	1+
386.79225	124	
387.77562	174	
387.84681	818	1+
387.88155	146	
388.80484	190	1+
389.19708	384	1+
390.84066	956	1+
391.92546	138	
392.78473	150	
392.82638	920	1+
392.87089	194	1+
393.84617	112	
393.90315	142	
394.82351	498	1+
395.77179	384	1+
395.86733	190	1+
398.72928	380	1+
399.85010	568	1+
400.09440	120	
400.72637	140	
400.75189	114	
403.86970	490	1+
405.78757	196	
405.80795	236	1+
405.85660	840	1+
406.88067	172	
407.74074	408	1+
407.78704	172	1+
407.87127	458	
408.78858	276	1+
408.85331	1128	1+
409.73094	600	1+
409.91156	118	
410.83640	1430	1+
411.36469	140	
412.80123	214	1+
412.83950	324	
413.07491	112	
413.75553	198	
414.02074	126	
417.85578	428	1+
418.99410	146	
421.88306	234	
422.86310	754	1+
423.77128	694	1+
424.05568	150	1+
425.75303	598	1+
426.86283	540	
427.74252	534	
427.85768	298	
427.88431	220	1+
428.73756	750	1+
428.76182	174	
428.84630	1888	1+
428.88334	142	1+
429.69793	414	1+
429.82619	116	
430.85957	798	1+
431.73406	120	
431.80409	138	
431.86800	450	1+
433.85381	306	1+
441.69138	282	1+
441.77915	226	
441.89394	136	
442.88078	130	
443.75328	202	
444.77469	154	
444.87305	1596	1+
445.74944	540	1+
445.79294	464	1+
445.83702	118	1+
446.75283	320	1+
446.78276	120	
446.87468	202	1+
447.71031	444	1+
448.87568	466	1+
449.74869	356	1+
449.90872	116	
450.70165	222	1+
450.78937	176	
451.87237	334	1+
457.71413	138	
457.90022	276	1+
458.58943	116	
462.88335	788	1+
464.72333	238	1+
466.14297	182	1+
467.88963	940	1+
468.75573	160	1+
472.71506	146	
485.89887	562	1+
507.74751	132	
507.86779	120	
END IONS

###FS:    #m/z: 336.94555 #charge 1+
###MS: 95
###MSMS: 98
BEGIN IONS
TITLE=Cmpd 73, +MS2(336.9456), 28.0-35.0eV, 2.1min #98
RTINSECONDS=125.14
SCANS=95,98
PEPMASS=336.94555	46188
CHARGE=1+
55.51723	88	
61.37422	114	
107.99465	90	
142.74603	74	
192.44077	82	
205.94946	84	
209.88434	88	
210.88513	170	
211.94449	1798	
212.37795	82	
212.87903	676	1+
213.15859	80	
213.94047	840	1+
214.88207	80	
215.88972	132	
217.88573	116	
219.88165	82	
221.96756	84	
223.97340	86	
224.79574	72	
225.86113	140	
226.89953	84	
227.95508	78	
228.84401	170	
228.89733	72	
229.95381	2124	1+
230.88841	1194	1+
231.95076	654	
232.84859	172	
232.94398	466	1+
233.09116	78	
233.82798	120	
233.88536	152	
233.91403	102	
234.82912	114	
234.90176	88	
235.00941	78	
237.05792	72	
238.88596	76	
238.99181	76	
239.78770	96	
239.84123	82	
239.90561	74	
240.02760	78	
240.83500	440	1+
241.83729	316	1+
242.07445	130	
242.97196	108	
243.83524	108	
244.88765	72	
245.06451	78	
245.10309	84	
246.85740	88	
246.90977	96	
246.94037	78	
246.98841	76	
247.96438	628	1+
248.89881	734	1+
249.24336	110	
249.65698	84	
249.96103	108	
250.82856	422	1+
250.95113	126	
251.06788	102	
251.09073	78	
251.88158	72	
251.96744	100	
252.10891	82	
252.97082	1050	1+
253.00327	80	
253.03096	74	
253.08107	72	
253.90679	474	1+
254.01787	74	
254.96591	566	1+
254.98687	74	
255.07387	146	
256.85142	78	
256.89821	134	
257.57459	130	
257.84812	122	
257.96062	76	
258.84165	546	1+
259.96247	92	
260.79664	82	
260.82485	214	1+
260.89580	72	
262.82908	114	
263.00418	78	
264.83126	72	
264.88255	96	
265.02429	106	
265.92364	74	
266.87364	98	
266.97592	136	
267.84267	122	
268.00385	152	1+
268.83990	736	1+
269.91310	76	
270.98106	234	
271.09612	130	
271.84817	154	
271.91381	130	
272.09811	76	
272.85648	250	1+
272.89495	118	
272.93370	226	1+
273.81642	150	
273.88848	268	1+
274.81696	72	
275.35487	80	
275.36884	78	
275.41780	82	
276.84438	92	
276.86418	406	1+
277.83434	1064	1+
277.86538	236	1+
278.83634	692	1+
279.10007	94	
279.86065	92	
280.87444	92	
281.04290	114	
282.87681	84	
285.84799	838	1+
285.99592	84	
286.85054	590	1+
288.01983	74	
288.85907	84	
290.85119	74	
293.10803	312	1+
293.91157	78	
294.00028	72	
295.98192	128	
296.20878	72	
296.95073	86	
297.10737	90	
297.87553	120	
297.93535	88	
298.42090	84	
299.86554	72	
300.79072	96	
300.87186	72	
300.89320	88	
301.72216	84	
303.83743	138	
303.94440	94	
304.08131	72	
304.40046	98	
304.86219	180	
304.88091	124	
304.90422	80	
305.44907	80	
306.87986	82	
306.94645	86	
309.86396	472	1+
309.89439	78	
310.89105	76	
312.80443	158	1+
312.82549	102	
314.77260	84	
316.41289	104	
318.11027	80	
318.87695	174	1+
320.13042	86	
320.25542	72	
320.80739	78	
325.85251	96	
326.18490	80	
326.88839	100	
327.29031	110	
327.80365	72	
327.88577	124	
330.87232	94	
331.01310	76	
334.00639	82	
336.88276	82	
337.39261	72	
338.05676	150	
338.38789	96	
338.78297	74	
END IONS

###FS:    #m/z: 507.84484 #charge 1+
###MS: 99
###MSMS: 100
BEGIN IONS
TITLE=Cmpd 74, +MS2(507.8448), 28.2-35.2eV, 2.2min #100
RTINSECONDS=128.809
SCANS=99-100
PEPMASS=507.84484	171732
CHARGE=1+
196.01597	770	
206.03764	136	
209.94290	224	
214.02548	248	
214.88505	196	
222.97322	376	1+
224.11927	178	
227.95756	166	
232.89765	458	
236.88980	236	1+
237.85768	140	
248.91095	306	1+
252.07834	144	
262.13839	174	1+
263.90401	150	
265.96768	208	1+
266.16550	476	
267.79572	134	
267.86198	138	
268.11185	256	
270.85741	274	
271.38741	238	1+
274.41615	120	
278.03880	136	
278.83080	392	1+
280.03821	122	1+
281.84056	132	
283.39313	242	1+
287.85214	1118	1+
288.93757	152	
289.87978	220	
290.13419	144	
290.86584	200	
290.90831	158	
291.86419	200	
291.88520	334	1+
292.90478	142	
293.87396	910	1+
294.12065	226	1+
294.86240	160	
295.84174	348	1+
296.80116	328	1+
297.34228	178	
298.85192	468	1+
299.40384	122	
301.85128	198	
302.85080	150	
303.34303	120	
303.81726	122	
303.86831	662	1+
305.81823	134	
305.86476	1132	1+
305.95236	130	
307.88815	424	
308.14094	614	
308.87345	1050	1+
309.15240	1136	1+
309.84640	128	
310.15752	830	1+
310.84097	128	
311.88512	1488	1+
313.42293	124	
314.77133	262	1+
314.81720	250	1+
314.86234	972	1+
321.88145	128	
322.85246	136	
322.91343	144	
323.81427	168	
323.87278	496	
324.85920	158	
325.86529	208	
325.90242	170	
326.81850	306	1+
326.88240	2120	1+
328.37194	190	1+
330.75508	152	
330.77798	278	1+
330.88468	170	
331.87448	162	
332.87495	566	1+
334.76445	122	
334.86089	174	1+
335.83974	146	
336.77364	130	
336.86037	284	1+
338.79738	130	
338.94021	132	
339.82986	312	
339.87978	304	1+
342.75359	268	1+
342.88587	212	
342.93455	194	1+
343.84113	292	1+
343.87392	210	
345.78097	172	
345.81426	168	
346.87975	306	1+
347.74959	184	
347.77486	366	
347.93792	204	1+
348.78804	162	
348.84334	154	
348.91883	192	
349.16644	120	
349.75923	272	1+
349.80330	132	
350.83745	138	
350.88220	348	1+
352.90994	264	
353.36965	138	
353.85301	240	
354.88693	326	1+
355.88851	328	1+
356.72029	224	1+
356.78631	158	
359.32422	264	1+
360.80254	208	
365.75920	206	
365.78509	316	
366.75695	146	
366.78525	356	
366.84106	540	1+
367.71190	280	1+
367.76625	720	1+
367.81238	122	
368.87629	240	
369.83934	254	
369.89718	224	1+
370.79532	162	
370.85904	232	1+
371.18852	234	
371.80064	178	
372.04368	234	1+
372.78083	488	
373.72323	150	
373.76163	188	1+
373.80525	128	
373.89970	144	
374.72139	120	
374.81473	804	1+
376.72147	168	1+
377.80418	130	
378.78974	332	1+
378.83786	188	1+
381.80683	264	1+
381.84167	210	
382.31599	134	
382.78632	212	
382.86535	146	
383.71462	134	
383.82453	212	
384.78763	162	
384.82706	164	
384.84922	970	1+
385.73593	250	1+
385.77645	390	1+
385.82059	356	1+
386.73705	192	1+
387.84649	444	1+
388.05994	256	1+
388.34497	136	
388.71768	204	1+
388.78851	132	
389.20035	294	1+
389.81405	124	
390.78646	364	1+
390.84112	1338	1+
391.72858	132	
391.79145	214	1+
391.88322	122	
391.91839	162	
392.82638	876	1+
393.77355	344	1+
396.74216	390	1+
397.78114	118	
398.86749	130	
399.73624	132	
399.85292	646	1+
403.86585	224	
404.86162	700	1+
405.75791	256	
405.78805	124	
405.86469	522	1+
406.74300	384	1+
406.77391	328	1+
407.35400	122	
407.86809	486	
408.72464	516	1+
408.80541	128	
408.85163	922	1+
409.85569	532	1+
409.88013	134	
410.08157	168	1+
410.83655	2222	1+
411.72248	130	
411.86376	194	
412.84067	510	1+
413.07871	156	
414.68064	152	
414.76009	122	
415.69452	136	
415.87874	176	
416.87510	128	
417.86159	212	1+
418.82027	144	1+
421.77142	132	
421.87794	200	
422.74778	186	
422.82735	122	
422.87454	132	
423.76866	418	
423.78946	220	
423.83016	156	1+
423.86870	410	
424.77491	220	
424.86772	274	
425.75817	616	
425.85963	1394	1+
426.07917	164	1+
426.75570	336	
426.78720	340	1+
426.86125	1200	1+
427.73595	532	
428.73810	616	1+
428.77466	200	1+
428.84687	1902	1+
429.70367	260	
430.77066	208	1+
430.84835	360	
431.87086	544	1+
432.84782	430	1+
433.71049	170	1+
435.72508	158	1+
435.75868	180	1+
439.74134	202	1+
439.89573	304	1+
440.24366	220	1+
442.67626	130	
442.69804	142	
442.77726	172	
444.87051	1944	1+
445.75340	602	1+
446.30236	130	
446.79086	232	1+
447.71139	376	1+
447.88407	144	
448.89772	146	
449.69692	132	
449.88056	730	1+
450.75346	460	1+
451.86768	134	
457.90339	256	1+
462.88387	894	1+
464.77349	154	
465.72837	138	
467.88690	734	1+
468.71100	124	
478.16824	124	
485.89899	256	1+
491.79819	146	
END IONS

###FS:    #m/z: 336.94581 #charge 1+
###MS: 99
###MSMS: 101
BEGIN IONS
TITLE=Cmpd 75, +MS2(336.9458), 28.0-35.0eV, 2.2min #101
RTINSECONDS=129.581
SCANS=99,101
PEPMASS=336.94581	49230
CHARGE=1+
70.64469	76	
91.06551	92	
108.60942	86	
182.86901	74	
195.09372	86	
203.87869	74	
205.95902	90	
208.88384	184	
210.88089	128	
211.88762	96	
211.94470	1924	
212.41535	84	
212.87776	776	
213.93933	992	1+
219.97283	96	
221.88553	90	
225.39626	74	
227.95033	138	
228.57089	100	
228.89519	354	1+
229.82189	80	
229.95537	1284	
230.88963	1074	1+
230.90690	116	
231.95082	740	1+
233.82690	254	1+
233.89822	216	
234.94313	140	
234.98647	76	
235.89075	96	
235.93413	100	
236.05788	214	1+
236.38327	94	
238.08727	82	
238.84615	202	1+
240.83438	110	
241.84098	116	
243.84310	124	
243.96069	90	
245.55331	74	
245.95910	86	
246.97664	114	
247.96797	494	
248.59498	98	
248.89638	614	1+
248.98810	116	
249.83173	74	
249.96559	166	
250.96144	106	
251.07043	88	
251.48946	90	
251.83882	294	
251.91317	78	
251.95536	74	
252.79429	74	
252.83267	154	
252.85471	146	
252.97252	1010	1+
253.09202	114	
253.81615	76	
253.90426	172	
254.08746	92	
254.90389	118	
254.94723	118	
254.96546	292	1+
255.07201	278	1+
255.84970	246	1+
255.90602	76	
255.92561	74	
256.88669	96	
258.84704	164	
259.85475	256	
259.87711	76	
259.95862	210	
261.84837	134	
261.96968	78	
262.92461	78	
264.80157	74	
264.82162	98	
266.85338	132	
267.83407	178	
267.97789	74	
268.84090	784	1+
268.97629	112	
269.79611	212	1+
270.98350	84	
271.91905	118	
272.36151	88	
272.85487	276	1+
272.94371	82	
272.98444	84	
273.79035	74	
274.34700	76	
275.80404	118	
275.86026	86	
276.85626	372	
276.89329	84	
277.83102	576	1+
277.85064	134	
277.86893	212	
278.83403	488	1+
278.86091	146	
279.10342	208	
279.42658	76	
279.85775	118	
280.89603	100	
280.92469	90	
281.04902	104	
281.87639	78	
282.84592	82	
285.84747	918	1+
285.89596	84	
286.96024	76	
287.98547	92	
288.52462	108	
288.85515	130	
288.91641	86	
290.85884	90	
291.86273	74	
292.10815	78	
292.96494	86	
293.10762	106	
293.85589	200	
294.86216	160	
295.21376	92	
297.89533	80	
298.04364	92	
298.88354	74	
298.91984	102	
299.06197	104	
300.89943	92	
301.10392	80	
301.86796	90	
303.04197	80	
303.88864	94	
303.91229	88	
304.80102	88	
304.86110	118	
304.92736	86	
305.88712	78	
307.80174	78	
307.89401	74	
308.05747	98	
308.81216	194	1+
310.87071	268	
312.87619	74	
313.88237	90	
314.99705	82	
315.04046	84	
316.81303	100	
316.85598	110	
317.70727	84	
321.82267	76	
322.94425	76	
324.41800	94	
324.89251	258	1+
326.76401	98	
327.37275	86	
328.89046	418	1+
331.87820	132	
332.33006	100	
332.76430	78	
332.93242	94	
334.13198	76	
334.93173	86	
336.75668	80	
337.89766	76	
338.88041	92	
339.31652	74	
339.87326	74	
340.29223	74	
END IONS

###FS:    #m/z: 359.96130 #charge 1+
###MS: 99
###MSMS: 102
BEGIN IONS
TITLE=Cmpd 76, +MS2(359.9613), 28.0-35.0eV, 2.2min #102
RTINSECONDS=130.353
SCANS=99,102
PEPMASS=359.96130	34018
CHARGE=1+
195.42133	90	
203.86859	84	
207.87307	100	
207.94803	162	
207.97387	90	
209.94595	188	
212.05779	80	
215.40924	84	
216.85604	148	
217.89971	88	
222.38508	86	
222.95310	552	1+
224.05259	92	
224.94885	542	1+
225.88396	138	1+
226.94815	3120	1+
227.14811	82	
227.93268	78	
228.90600	74	
228.94261	3012	1+
229.96154	84	
232.95786	80	
234.08166	86	
234.41618	84	
234.86222	88	
234.92829	94	
235.81754	78	
235.83063	76	
238.93511	86	
239.07493	122	
240.06948	88	
240.43501	82	
240.90546	92	
240.94005	152	
240.96394	380	
241.43357	94	
241.94221	140	
242.18298	112	
242.95852	348	1+
243.82588	90	
244.00799	114	1+
244.95880	1914	1+
245.94148	134	
246.06850	82	
246.60208	102	
246.81132	134	
246.89203	76	
246.95296	2072	1+
246.98032	158	
248.83242	82	
250.90387	82	
250.95094	200	
251.14339	86	
252.08376	108	
252.88242	92	
252.95547	244	
253.50914	100	
253.87128	212	1+
257.93116	84	
258.44202	102	
258.83092	92	
258.98306	86	
260.83452	212	
260.96745	296	1+
263.05787	74	
263.82515	84	
265.90358	86	
266.81572	288	
266.96399	98	
267.97613	286	
269.85245	74	
269.96903	574	1+
270.88835	198	
271.86933	84	
271.92164	106	
272.85866	74	
273.84663	144	
275.84456	78	
277.08932	100	
277.33071	76	
277.80728	82	
278.16341	86	
278.84709	122	
279.10264	114	
280.79514	140	
280.83834	74	
280.85345	84	
281.94851	78	
283.79055	76	
283.85060	78	
283.94768	84	
284.02050	78	
284.39476	92	
284.82326	164	1+
286.82276	76	
288.03013	82	
290.33549	102	
290.96965	96	
291.78901	132	
292.81845	88	
292.85791	94	
293.11782	108	
293.80192	78	
293.97453	80	
294.31823	96	
294.33473	84	
294.80439	138	
295.81848	110	
295.83662	74	
295.92541	84	
295.94426	76	
296.81370	78	
296.85624	258	1+
297.80635	84	
297.93317	78	
298.80425	398	1+
298.86129	204	1+
298.92073	130	
300.79465	192	1+
301.02293	86	
301.87368	148	
302.85699	106	
303.37545	74	
306.42184	80	
307.13164	78	
307.74099	74	
309.42995	88	
309.91177	96	
310.86082	232	1+
311.89640	126	
313.09746	80	
315.31877	86	
316.81448	80	
316.85352	80	
317.88067	108	
317.89615	76	
318.88349	274	1+
319.93511	78	
319.95871	92	
320.62932	122	
321.92641	136	
322.92321	128	
323.01726	166	1+
324.42884	94	
325.05987	82	
325.80941	112	
326.74216	100	
327.89681	84	
329.43767	82	
329.89026	86	
331.70114	96	
333.88207	82	
334.78799	82	
334.96091	96	
336.94753	234	1+
337.96553	80	
340.94235	140	
343.01799	80	
344.81941	80	
346.28919	92	
346.88351	94	
348.76007	82	
352.38955	86	
353.81747	76	
353.84307	88	
354.55001	76	
358.31229	78	
358.76767	90	
360.40969	74	
361.78732	134	
363.07193	94	
END IONS

###FS:    #m/z: 322.93007 #charge 1+
###MS: 103
###MSMS: 104
BEGIN IONS
TITLE=Cmpd 77, +MS2(322.9301), 28.0-35.0eV, 2.2min #104
RTINSECONDS=134.036
SCANS=103-104
PEPMASS=322.93007	2105912
CHARGE=1+
164.68776	74	
178.31986	68	
183.92680	72	
187.94839	98	
192.89100	96	
193.20104	82	
195.83682	70	
196.86266	72	
197.98184	76	
201.04508	70	
205.94585	86	
206.10094	78	
208.85994	86	
208.94354	66	
209.94349	116	
214.06688	66	
214.89344	78	
215.88605	226	1+
218.84674	72	
220.87649	74	
221.04304	104	
221.07045	98	
221.87996	80	
222.00634	72	
222.95396	150	
223.96037	186	
224.91006	76	
224.98353	66	
226.87186	94	
226.90494	196	1+
227.83861	78	
227.92746	68	
230.07686	66	
230.84421	80	
232.11710	70	
237.01804	82	
237.04827	78	
237.06523	76	
237.08409	80	
237.93775	214	1+
238.06257	78	
238.89014	196	
238.96713	74	
239.07904	66	
239.77620	128	
239.79196	66	
239.83595	68	
239.90723	78	
239.91581	80	
240.07492	72	
240.79674	106	
240.94144	1556	
240.95881	114	
241.83019	280	1+
241.88554	66	
241.94311	868	
242.94192	3540	1+
244.85111	84	
244.94112	630	
245.44129	92	
245.86856	94	
246.97685	170	
247.86078	68	
247.89020	88	
248.12641	68	
248.83884	74	
249.35633	80	
250.90705	114	
251.06914	168	
251.92429	138	
252.41939	84	
252.94039	66	
253.08499	70	
254.86567	88	
255.06211	72	
255.80556	78	
255.82713	72	
256.89997	134	
260.33887	84	
260.83034	82	
261.83356	114	
261.88423	92	
261.91742	224	1+
262.87243	84	
263.34665	84	
263.82473	88	
265.84378	302	1+
266.04159	70	
267.78913	68	
268.05699	86	
269.90331	68	
270.88494	142	
270.98970	72	
271.40390	78	
271.84450	98	
271.94428	70	
272.41622	76	
273.79227	86	
273.81810	110	
273.86511	70	
276.81734	68	
276.84213	94	
277.99341	78	
278.04251	72	
278.14495	74	
278.83966	72	
278.85668	224	
279.08987	1106	1+
279.81211	76	
280.81015	108	
281.84514	74	
282.28033	72	
282.89159	80	
282.92885	84	
283.35221	92	
283.78838	88	
283.84477	70	
283.91459	78	
284.06368	76	
284.29371	848	1+
284.33684	78	
284.79345	72	
284.82572	68	
284.87805	200	
285.53906	82	
285.90194	216	1+
286.86207	204	1+
287.84690	94	
287.99470	72	
289.86914	144	
290.87847	98	
291.80574	130	
292.80323	70	
292.85991	82	
292.90410	74	
293.85252	80	
295.83456	76	
297.04815	92	
297.82024	256	1+
298.86667	78	
300.78864	68	
302.14478	78	
303.80615	118	
303.90393	84	
304.37039	102	
305.84279	130	
305.88896	104	
306.87915	250	1+
307.80352	210	
307.84416	66	
307.89610	72	
308.29520	92	
310.41788	88	
310.88976	84	
312.83878	72	
315.83244	86	
315.87154	66	
316.77541	70	
320.82760	74	
320.90317	94	
324.88900	148	
324.94645	70	
325.89027	330	1+
327.78148	80	
END IONS

###FS:    #m/z: 340.94070 #charge 1+
###MS: 103
###MSMS: 105
BEGIN IONS
TITLE=Cmpd 78, +MS2(340.9407), 28.0-35.0eV, 2.3min #105
RTINSECONDS=134.808
SCANS=103,105
PEPMASS=340.94070	883018
CHARGE=1+
99.18589	86	
190.48677	78	
190.94848	118	
191.95897	80	
192.88412	72	
192.92493	204	
196.88356	110	
200.84277	74	
205.94755	100	
208.95719	184	
212.87433	208	1+
213.93885	430	1+
215.90066	112	
215.96809	80	
216.87513	212	1+
216.89304	132	
216.93305	92	
220.87463	74	
220.89181	128	
221.94565	88	
224.97530	112	
225.16038	80	
225.98312	74	
226.86405	134	
226.94190	82	
228.93858	82	
230.89175	134	
231.88951	120	
231.94956	774	1+
232.89449	238	1+
233.94716	232	
234.88483	116	
235.82478	72	
237.89805	198	1+
238.06667	74	
238.83779	98	
238.88657	84	
238.96516	78	
239.09834	80	
239.86512	132	
240.83251	184	
240.91667	84	
241.84524	112	
241.94904	196	
242.83392	126	
242.86456	80	
243.03700	72	
243.83552	106	
243.93435	92	
245.83227	78	
246.65470	78	
246.94923	74	
246.97202	132	
249.95871	140	
251.83256	76	
253.07931	84	
254.96480	140	
254.97968	82	
255.06764	130	
255.45798	100	
256.26133	74	
256.89411	110	
257.32604	86	
257.82085	76	
258.84492	150	
258.86212	102	
259.85381	212	
259.95258	214	
260.83731	122	
261.34838	88	
261.83762	142	
262.08872	82	
262.84025	214	1+
262.88365	246	1+
263.88450	166	1+
264.86434	170	
265.96362	80	
266.49260	118	
266.93119	82	
268.81274	80	
268.84121	310	
269.45125	80	
269.86253	82	
270.80336	94	
270.82774	116	
270.95418	100	
271.84511	86	
272.84261	120	
273.89516	274	1+
274.86458	152	
275.81343	80	
275.86635	78	
275.95063	98	
276.39068	76	
276.80572	74	
276.85494	568	1+
276.88159	150	
278.06521	74	
278.19402	76	
278.81167	90	
278.84586	1466	1+
278.86941	118	
278.89801	74	
278.97376	80	
279.86989	166	
279.91700	80	
281.86187	112	
282.83156	120	
282.85371	112	
283.17237	76	
283.55489	96	
283.92096	86	
284.02232	76	
284.82790	84	
284.85550	220	1+
284.87946	122	
284.93584	102	
286.78740	76	
287.95936	94	
289.78876	104	
289.86722	92	
290.89005	80	
292.42711	90	
292.84932	78	
294.80510	78	
294.86551	134	
295.10834	94	
295.87061	74	
295.96959	120	
296.13031	80	
296.21892	76	
296.85615	258	1+
297.41612	98	
297.97698	146	
298.08372	76	
298.89828	92	
299.05557	74	
299.31253	80	
299.38048	78	
299.87006	138	
300.06918	98	
300.84611	80	
301.86612	126	
302.94426	96	
303.87760	80	
303.94220	72	
304.79571	78	
306.77043	76	
306.88419	82	
307.80022	100	
310.88160	150	
312.38077	84	
312.88451	92	
313.82351	92	
315.76272	86	
316.35605	86	
318.11906	76	
321.88851	74	
323.01483	78	
325.88797	192	1+
327.00172	86	
328.77378	104	
330.81495	142	
334.99483	80	
344.86933	78	
END IONS

###FS:    #m/z: 507.84466 #charge 1+
###MS: 103
###MSMS: 106
BEGIN IONS
TITLE=Cmpd 79, +MS2(507.8447), 28.2-35.2eV, 2.3min #106
RTINSECONDS=135.58
SCANS=103,106
PEPMASS=507.84466	157446
CHARGE=1+
196.01946	330	
198.03905	120	
210.03419	124	
214.02693	202	
224.12419	144	
232.89693	156	
234.89544	136	
236.88999	270	
238.06522	244	
239.86001	134	
240.07933	166	
250.90897	292	1+
250.97156	222	
251.06738	218	
252.07685	180	
254.09445	166	
258.87739	128	
260.82128	220	
265.08939	128	
265.85591	190	1+
266.17069	232	
269.79273	156	
271.85576	196	1+
272.93410	146	
275.81009	164	
276.85996	220	1+
277.89038	190	
277.93827	222	1+
279.84443	192	1+
281.38049	310	1+
284.84304	140	
285.85896	186	
286.88421	224	1+
287.85297	892	1+
288.79815	128	
288.86638	150	
289.84993	138	
289.87763	170	
290.12827	430	1+
290.86536	502	1+
292.95665	204	1+
293.82833	180	
293.87397	1034	1+
296.84804	126	
297.81059	124	
298.85287	124	
299.84116	158	
300.84350	224	
300.86252	192	1+
301.84825	144	
303.85139	278	
303.86782	542	1+
305.86253	1604	1+
306.12316	124	
306.80284	296	1+
306.87897	238	
307.88887	268	
308.14013	518	
308.87167	1122	1+
309.15086	966	1+
309.88831	192	
310.15616	720	1+
310.36351	118	
310.78869	192	1+
310.88613	246	
311.88418	1592	1+
314.86646	600	1+
315.35731	148	
316.79880	118	
317.81393	266	1+
317.89569	198	
319.32967	142	
319.79963	340	1+
322.87280	154	
323.87532	200	
324.05665	182	1+
324.85955	278	1+
324.87861	134	
325.05408	142	1+
326.88244	3364	1+
328.82700	134	
329.81136	258	1+
329.94591	122	
330.16333	170	
330.85845	136	
330.88118	622	1+
331.76736	142	
331.95163	120	
332.87409	480	1+
334.85873	126	
335.84136	236	
337.78217	156	
337.86459	224	
337.88326	200	
338.87740	514	1+
339.87817	346	1+
340.86574	356	1+
342.79532	238	1+
343.87831	192	
343.93295	238	1+
345.78080	196	1+
345.82385	290	1+
347.77389	580	1+
348.78838	234	
348.85102	202	
348.89650	132	
349.75934	132	
349.77874	250	
349.82852	304	1+
349.86858	142	
350.75949	506	1+
350.82937	220	1+
350.89563	218	1+
352.04020	314	1+
352.85476	364	1+
352.90512	128	
355.89174	498	1+
356.79644	124	1+
357.83458	122	
358.75815	228	1+
362.36721	234	1+
362.78122	256	1+
365.78543	550	1+
366.18394	292	
366.84046	248	1+
367.03679	124	
367.71097	166	
368.80786	238	1+
368.85735	194	
368.89658	270	
369.83636	362	1+
369.89602	188	
370.80310	614	1+
371.18969	138	1+
372.78105	168	
374.81292	414	1+
374.88274	218	1+
375.78573	168	
376.00347	120	
376.75511	226	1+
377.88320	280	1+
381.84530	122	
382.71239	150	
383.77518	234	1+
384.82292	552	1+
384.85113	236	
385.77299	306	
385.85854	150	
385.91257	134	
386.84400	130	
387.76480	358	1+
387.84705	530	1+
388.90691	190	1+
389.19787	208	
389.79411	210	1+
389.84661	128	
390.20555	124	
390.79419	138	1+
390.84180	344	
391.84174	240	
392.36531	156	1+
392.72825	122	
392.82471	688	1+
393.72723	128	
394.76098	150	
394.82637	224	
396.82483	120	
397.72947	142	
399.78512	164	
399.85082	778	1+
400.70607	120	
400.72808	152	
402.75556	120	
402.85747	348	1+
403.81613	318	1+
404.78232	430	1+
405.76387	178	
405.86369	184	
406.05118	130	
406.75988	146	
406.86330	158	
407.74119	412	
407.86610	592	
408.74941	580	1+
408.78212	172	
408.85284	966	
409.72923	548	1+
409.87043	164	
410.08081	242	1+
410.83573	1722	1+
411.81098	124	
412.74143	118	
412.86728	222	1+
413.74372	132	
413.76553	124	
413.81381	138	
415.84166	122	
416.77317	176	1+
417.37965	114	
417.81444	190	
417.86139	338	1+
419.75760	128	
421.73860	146	
421.88418	326	
422.86619	862	1+
423.77728	558	1+
423.86919	556	1+
425.74995	1226	1+
426.80901	266	1+
426.86177	1264	1+
427.73278	520	1+
428.09198	128	
428.84701	1840	1+
429.70488	270	
429.74196	268	1+
431.78222	132	
431.86668	326	
432.75157	166	1+
432.87213	222	
433.71917	138	
433.85309	322	1+
435.78337	254	1+
435.83633	126	
435.86488	172	
439.83584	130	
439.89246	118	
440.67457	194	1+
443.75762	210	
444.76650	116	
444.87118	1968	1+
445.75206	536	1+
446.78243	118	
447.71103	326	1+
448.76725	266	
449.87746	280	1+
450.79322	120	
451.75318	142	
451.77411	122	
452.74066	152	
457.90482	164	
458.90099	158	
462.88441	658	1+
464.88295	182	
465.72248	114	
466.71479	138	
467.88668	1454	1+
470.73307	226	
472.81505	116	
485.89685	652	1+
505.28515	120	
508.90866	138	
END IONS

###FS:    #m/z: 322.93007 #charge 1+
###MS: 107
###MSMS: 108
BEGIN IONS
TITLE=Cmpd 80, +MS2(322.9301), 28.0-35.0eV, 2.3min #108
RTINSECONDS=139.262
SCANS=107-108
PEPMASS=322.93007	2056252
CHARGE=1+
179.45296	80	
185.06247	80	
185.67749	74	
189.92639	78	
192.88745	106	
194.90843	68	
195.86426	68	
197.49001	68	
198.87988	84	
199.86090	72	
201.04506	468	1+
201.88828	66	
203.44273	100	
204.02124	68	
205.94602	74	
206.97813	74	
208.25384	72	
208.83348	68	
209.94401	74	
210.92030	78	
211.90252	70	
212.06656	80	
215.96804	78	
218.94312	90	
220.54855	94	
220.88092	144	
221.07763	70	
222.06849	76	
223.96253	78	
224.88213	66	
224.95771	66	
225.13469	72	
225.41855	86	
226.80127	80	
226.89581	84	
227.17140	80	
230.83867	70	
230.86155	74	
234.88663	86	
235.02766	72	
235.96249	76	
236.96136	78	
237.05483	96	
238.88634	154	
239.83525	66	
239.86207	74	
240.14542	68	
240.82350	72	
240.89185	90	
240.94090	1116	
241.94287	666	
242.94039	2894	1+
244.04859	64	
244.81901	128	
244.93982	614	
245.13009	66	
245.82239	74	
246.39719	176	
246.85238	102	
246.89972	92	
246.97709	72	
247.96429	68	
248.84081	68	
249.81397	66	
249.83635	118	
250.93126	72	
250.94682	110	
251.07130	70	
251.92395	70	
252.83902	82	
254.06264	76	
255.78024	126	
255.90824	142	
256.94065	100	
257.80602	154	
257.82853	322	1+
257.85815	72	
257.90953	72	
258.83284	278	1+
258.85363	76	
260.95888	78	
261.83542	168	
262.06131	78	
262.17826	72	
262.21388	94	
262.42897	68	
262.82700	212	
263.85101	74	
264.83129	78	
264.88738	72	
266.91373	70	
267.17075	68	
267.79522	74	
267.82895	70	
268.05611	74	
268.84876	78	
270.03600	78	
270.79973	216	1+
270.85863	150	
271.43425	98	
271.81680	88	
272.34527	80	
272.84913	122	
272.93502	68	
273.84685	74	
274.90031	104	
275.81134	74	
276.84991	202	
277.83166	74	
278.09596	68	
279.09160	964	1+
279.84331	68	
280.02002	76	
281.09944	78	
282.80044	68	
283.79272	66	
283.86737	82	
283.88352	76	
284.07331	254	
284.29488	494	1+
284.86279	138	
285.44349	98	
286.40904	80	
286.91874	78	
287.89063	70	
288.80717	174	1+
289.31329	80	
289.78539	74	
289.87628	80	
290.85431	72	
291.85627	66	
292.80289	230	1+
293.50313	70	
294.43883	106	
296.81227	80	
297.78930	66	
297.86131	68	
300.88677	66	
301.88013	108	
303.39229	72	
303.76590	232	1+
303.80508	84	
304.22297	70	
307.89584	70	
308.79287	72	
309.08213	66	
310.87914	136	
313.80175	74	
314.95382	80	
316.81287	92	
317.89427	70	
319.32884	88	
319.64966	68	
320.12396	70	
320.78710	160	1+
321.14393	70	
324.15904	78	
324.86250	86	
326.05450	92	
326.77087	80	
326.89507	78	
END IONS

###FS:    #m/z: 340.94063 #charge 1+
###MS: 107
###MSMS: 109
BEGIN IONS
TITLE=Cmpd 81, +MS2(340.9406), 28.0-35.0eV, 2.4min #109
RTINSECONDS=140.034
SCANS=107,109
PEPMASS=340.94063	847368
CHARGE=1+
67.83999	94	
191.08888	86	
192.92523	72	
198.92820	90	
208.95818	76	
210.93780	144	
212.87784	346	1+
213.94174	510	
215.88984	94	
216.41253	82	
221.88364	76	
222.95130	80	
224.94302	94	
226.84031	72	
226.90114	82	
227.03845	86	
228.93417	142	
229.03681	96	
229.13160	86	
229.96143	94	
230.84131	78	
230.88906	218	
231.12471	92	
231.86275	76	
231.94821	674	1+
232.75733	92	
233.89187	72	
236.85557	92	
236.88442	222	1+
236.90262	104	
239.42716	72	
239.88505	74	
239.94591	80	
240.83552	108	
241.12450	72	
241.84396	436	1+
241.89438	112	
242.87805	74	
243.52321	84	
243.83093	186	
243.86453	218	1+
244.90324	86	
244.95690	120	
246.41199	72	
246.85355	76	
247.40561	116	
247.97580	130	
248.79798	86	
248.88423	110	
248.90075	98	
249.96181	318	
251.88730	102	
251.91426	72	
251.96326	74	
253.91772	86	
254.90503	82	
254.96634	444	
254.99133	74	
255.89601	72	
255.95732	90	
256.86522	88	
256.89815	128	
257.04817	84	
257.93511	76	
258.79555	78	
258.84488	806	1+
258.86873	88	
259.44365	100	
259.90067	92	
259.95600	374	
260.84218	506	1+
261.84911	300	1+
262.92439	72	
263.05501	118	
264.86595	376	1+
265.00544	72	
265.04144	78	
266.96452	72	
268.84094	100	
268.92413	148	1+
269.08252	72	
269.18326	80	
269.79922	84	
269.83441	92	
270.01084	100	
270.85599	148	
270.88435	78	
272.80167	74	
272.88520	152	
272.94127	76	
273.87703	84	
274.86953	118	
274.89538	188	1+
275.85621	74	
275.93176	100	
275.95438	78	
276.39290	92	
276.42347	108	
276.85602	626	1+
277.97299	72	
278.42573	86	
278.62438	78	
278.84728	872	1+
279.09799	86	
279.41406	76	
279.85190	568	1+
279.91461	106	
279.96647	96	
280.88516	72	
281.00501	88	
281.04523	80	
281.26429	82	
281.42911	90	
281.87006	232	1+
281.90031	132	
282.37108	76	
282.41941	98	
283.43265	72	
284.90864	86	
284.93444	140	
285.93041	88	
289.87949	96	
290.15142	72	
291.87098	92	
292.03042	84	
292.47350	100	
292.86690	106	
293.85861	92	
294.81080	74	
295.91048	78	
296.18926	82	
296.21885	84	
298.31393	106	
298.86302	98	
298.88781	76	
299.06715	196	
299.18287	76	
299.87620	76	
301.19968	92	
301.86327	186	
302.87939	104	
303.94856	72	
305.88194	260	1+
306.79176	74	
307.00305	92	
308.83825	98	
308.87794	90	
311.35545	74	
312.91057	74	
316.97247	106	
318.05108	72	
318.88396	80	
321.79445	122	
321.84216	72	
321.87694	72	
323.83409	88	
325.92145	72	
326.37350	106	
327.88528	72	
328.18960	110	
329.89473	80	
331.04636	106	
331.81327	148	
335.88968	132	
336.88975	74	
338.28114	72	
END IONS

###FS:    #m/z: 363.95660 #charge 1+
###MS: 107
###MSMS: 110
BEGIN IONS
TITLE=Cmpd 82, +MS2(363.9566), 28.0-35.0eV, 2.4min #110
RTINSECONDS=140.806
SCANS=107,110
PEPMASS=363.95660	341980
CHARGE=1+
74.82151	80	
99.00137	92	
131.24487	92	
138.77038	228	
182.86470	118	
186.67945	94	
187.86581	118	
187.93982	110	
189.86564	142	
196.01563	86	
208.08357	92	
209.94442	576	1+
210.88954	106	
211.03790	82	
212.87849	984	1+
213.89249	80	
216.03840	92	
218.88673	76	
221.94388	76	
222.95202	284	1+
224.95085	420	
226.94781	4804	1+
227.87808	108	
228.87333	76	
228.89460	258	1+
228.91318	108	
228.94231	5162	1+
229.92682	80	
230.89033	1172	1+
231.00179	108	
231.16484	102	
231.79363	92	
232.88983	282	
234.87984	112	
238.89698	76	
238.93138	130	
239.84875	82	
239.96871	96	
240.81476	334	1+
240.94186	120	
240.96617	134	
241.06612	90	
241.93995	872	1+
241.95769	580	1+
242.07122	86	
242.85246	200	1+
242.90252	76	
242.94203	540	1+
242.96123	398	1+
244.95760	2632	1+
245.88975	150	
245.93738	132	
246.89312	144	
246.95337	2166	1+
247.94834	86	
248.04513	78	
248.80926	130	
248.89872	292	1+
248.95152	114	
249.46490	86	
249.81552	128	
250.78915	82	
250.90037	80	
250.94537	78	
251.05560	78	
251.07373	120	
251.92349	102	
253.42317	116	
253.90738	130	
254.90317	76	
256.43845	78	
256.91034	146	
258.83440	214	
258.84823	158	
259.43988	76	
259.93261	82	
260.83566	340	1+
260.96503	108	
262.83461	240	1+
263.97830	118	
264.96337	76	
265.08714	116	
265.97583	144	
266.09182	82	
267.40324	100	
267.92768	94	
267.97283	526	1+
268.81257	78	
268.87877	112	
268.95870	118	
269.79595	84	
269.90689	92	
269.92204	158	
269.96953	460	1+
271.41191	102	
271.91478	100	
272.88566	118	
274.94753	76	
276.83727	100	
276.84962	94	
277.40237	78	
277.82542	230	1+
277.86124	78	
277.91735	256	1+
278.89833	114	
279.10213	172	
279.85173	82	
280.78981	282	1+
281.86492	172	
282.00401	78	
282.88411	136	
283.76561	78	
283.80481	192	
283.84510	120	
283.87613	80	
283.98297	82	
284.85835	168	
285.28407	86	
285.84614	336	1+
286.12232	80	
286.90804	82	
287.85966	92	
288.92278	82	
289.86732	84	
290.08666	78	
290.89955	88	
291.11407	96	
293.12109	120	
294.33683	78	
294.91946	170	1+
297.10498	78	
297.97571	84	
298.02241	98	
298.80363	266	
298.82375	114	
298.93434	100	
299.80541	192	
299.86778	142	
300.80057	276	
300.87069	132	
301.80288	206	
301.86382	202	
302.86333	104	
302.89429	80	
303.85879	308	1+
304.90434	156	
309.92032	154	
311.01749	88	
316.82101	206	1+
317.44700	80	
318.81758	220	1+
318.92317	82	
320.81412	104	
320.96246	132	
321.84929	78	
322.81982	118	
322.92314	136	
323.37461	76	
324.81154	86	
325.18332	88	
327.86449	136	
329.86988	76	
336.95963	84	
339.83160	216	1+
340.42577	82	
340.93892	128	
341.37119	98	
342.13848	84	
344.87398	78	
344.90602	76	
349.91820	132	
351.82056	78	
352.82989	86	
357.89421	82	
358.44059	80	
360.80374	78	
361.70661	204	1+
364.79049	102	
365.11310	80	
368.83736	106	
END IONS

###FS:    #m/z: 322.93002 #charge 1+
###MS: 111
###MSMS: 112
BEGIN IONS
TITLE=Cmpd 83, +MS2(322.9300), 28.0-35.0eV, 2.4min #112
RTINSECONDS=144.481
SCANS=111-112
PEPMASS=322.93002	1979400
CHARGE=1+
111.47933	96	
190.93473	78	
192.88835	86	
195.96223	72	
196.94857	102	
197.86994	68	
200.83427	80	
201.04266	160	
202.02475	70	
202.04731	92	
205.94708	142	
207.01171	72	
207.97746	68	
209.89431	76	
210.93246	78	
215.93947	78	
217.89507	176	1+
218.85217	78	
220.01503	74	
220.87363	374	1+
221.94766	104	
222.05190	108	
223.95778	270	
225.04645	74	
225.51432	90	
227.93086	162	
229.99719	70	
230.83132	200	
233.12833	76	
233.95399	70	
234.83022	122	
234.85843	90	
235.85479	74	
236.89692	80	
237.03712	92	
238.05202	68	
238.93503	100	
238.95778	68	
239.01441	68	
239.07812	70	
239.90404	80	
240.63452	92	
240.82512	172	
240.94106	940	
241.94240	778	
242.81682	68	
242.94232	2604	1+
243.88203	86	
244.09103	68	
244.78962	68	
244.94025	836	1+
244.95794	70	
246.97787	82	
247.97887	78	
248.84531	124	
249.90314	88	
249.92473	92	
250.83964	88	
251.02058	84	
251.49935	72	
251.83255	84	
252.87209	84	
255.37569	68	
256.80827	78	
256.89375	202	
256.91247	78	
257.89353	86	
258.83969	126	
258.89429	142	
260.83307	120	
261.82765	114	
261.84432	76	
261.93531	132	
262.88076	90	
263.08370	76	
263.79325	80	
264.07644	80	
264.97329	72	
265.01512	74	
266.80360	72	
266.85533	80	
267.01066	74	
267.89348	88	
268.86521	78	
268.96114	90	
270.01173	70	
270.80605	212	
271.80301	132	
271.85694	108	
272.84685	214	
273.80203	74	
273.86108	98	
274.95748	74	
275.98648	70	
276.80574	68	
276.81931	70	
276.92150	66	
277.08320	76	
277.10304	130	
278.84012	140	
278.91535	72	
279.09248	1122	1+
279.86552	76	
280.04864	86	
280.95370	66	
281.79467	138	
281.87029	68	
281.99164	86	
282.40428	88	
282.85837	68	
283.06483	86	
283.79063	136	
284.29122	246	
284.80913	70	
287.77180	82	
287.91394	80	
288.86694	168	1+
289.41760	96	
290.10743	76	
290.78760	68	
292.86394	68	
292.90016	78	
292.93587	74	
294.95868	72	
296.86183	80	
298.81787	80	
299.77921	124	
299.86152	72	
300.86327	82	
301.16386	70	
301.85213	98	
302.96057	68	
303.37093	70	
303.92970	68	
305.87597	84	
306.90116	76	
307.08216	90	
307.79498	134	
307.88600	82	
308.12865	72	
309.81232	86	
309.88132	76	
310.86961	96	
311.88813	110	
312.87379	76	
312.92357	72	
315.85653	66	
317.76609	80	
318.75885	68	
324.79182	80	
324.85345	68	
325.26766	80	
325.90553	66	
326.84269	118	
327.07692	72	
327.88133	74	
END IONS

###FS:    #m/z: 340.94072 #charge 1+
###MS: 111
###MSMS: 113
BEGIN IONS
TITLE=Cmpd 84, +MS2(340.9407), 28.0-35.0eV, 2.4min #113
RTINSECONDS=145.253
SCANS=111,113
PEPMASS=340.94072	816090
CHARGE=1+
160.95416	72	
186.95807	82	
190.94809	188	
191.95383	72	
192.92679	72	
193.89826	88	
196.86069	74	
199.92352	78	
207.97460	122	
209.09288	74	
210.93786	84	
212.88082	180	
213.48696	106	
213.88002	148	
213.93987	578	1+
214.89595	76	
215.88701	102	
215.93533	382	1+
216.97452	102	
217.85964	142	
217.88079	224	
217.93774	102	
220.87513	74	
223.95858	144	
226.02713	74	
226.96962	70	
227.96041	76	
228.93982	136	
229.58556	82	
230.88870	472	1+
231.95106	572	1+
232.41470	86	
233.94728	114	
234.90144	80	
235.53827	74	
236.90075	78	
237.09548	92	
237.83343	74	
237.95074	76	
238.88562	70	
239.85836	80	
240.83580	118	
240.85949	86	
240.92633	86	
241.84287	308	
242.83409	132	
243.11540	80	
243.40654	80	
243.83375	322	
244.95689	138	
245.83703	76	
245.90318	84	
246.39272	80	
246.97499	84	
249.05573	92	
249.89809	82	
249.96074	154	
250.06050	74	
251.88122	78	
251.95932	82	
253.96225	504	1+
254.42685	76	
254.92463	94	
254.94626	72	
254.96620	426	1+
255.55251	74	
256.25729	92	
256.87614	72	
256.89862	110	
258.35936	96	
258.84075	150	
258.87671	128	
259.56249	96	
259.85294	146	
259.95707	120	
260.10691	72	
260.83838	834	1+
260.89001	74	
261.80651	88	
262.80724	72	
262.87626	80	
262.92663	124	
263.05529	100	
263.97891	92	
264.07349	154	
264.86662	278	1+
265.09325	76	
265.40949	76	
267.83322	86	
268.83680	432	1+
270.82102	82	
270.94494	106	
271.84051	78	
272.93048	82	
272.98235	76	
273.80829	106	
273.86080	188	1+
275.40541	80	
275.43433	78	
275.85317	532	1+
275.87221	296	1+
276.89088	80	
277.96633	140	
278.84425	910	1+
279.79928	74	
279.89239	82	
281.00507	78	
281.88910	322	1+
282.07496	76	
282.39835	118	
282.85140	84	
284.13617	76	
284.87962	78	
284.90891	78	
285.80076	70	
287.19713	106	
288.84573	150	
289.79115	70	
290.78975	72	
291.39079	92	
293.85674	82	
293.87360	124	
294.86569	276	
294.98198	94	
295.88530	96	
296.85962	132	
298.31279	120	
299.78895	160	1+
299.87199	194	
300.87071	96	
301.86227	140	
302.82364	104	
303.86741	118	
304.88686	76	
306.43683	72	
310.79432	76	
311.88188	122	
312.95169	86	
312.98446	76	
313.86048	84	
315.45284	110	
316.91381	72	
317.85422	78	
318.34677	80	
321.21664	74	
321.82393	76	
323.81452	72	
326.16517	72	
326.76170	78	
328.11727	78	
329.81721	214	1+
329.92594	84	
331.04405	70	
333.01997	102	
337.04523	72	
337.38770	72	
340.02491	84	
341.79355	78	
341.89556	86	
342.77523	70	
342.79762	84	
342.90046	140	
343.11567	70	
343.77149	72	
344.90595	82	
345.76885	70	
END IONS

###FS:    #m/z: 363.95659 #charge 1+
###MS: 111
###MSMS: 114
BEGIN IONS
TITLE=Cmpd 85, +MS2(363.9566), 28.0-35.0eV, 2.5min #114
RTINSECONDS=146.025
SCANS=111,114
PEPMASS=363.95659	328766
CHARGE=1+
141.84939	90	
184.46135	78	
187.54609	82	
189.86553	118	
191.86014	118	
193.93427	86	
195.11244	78	
196.01561	130	
196.88296	118	
207.87547	134	
207.94433	100	
209.91953	86	
209.94393	942	1+
210.93603	86	
212.87888	1010	1+
214.89623	162	
214.98949	78	
218.91042	78	
221.39734	90	
222.95665	114	
223.95698	102	
223.96963	256	1+
224.95124	612	1+
226.94686	4056	1+
226.97423	356	
227.52114	80	
227.86441	160	1+
227.93386	226	
228.89755	260	
228.94281	4092	1+
230.78852	92	
230.84555	134	
230.88945	2066	1+
233.40420	88	
234.88534	94	
235.92287	84	
237.05507	148	
240.94120	350	
240.96590	136	
241.42574	92	
241.94232	896	1+
241.96348	100	
242.81827	134	
242.95897	298	
243.82823	82	
244.83050	186	
244.90286	78	
244.95711	3086	1+
245.84753	82	
245.93989	204	
246.09810	80	
246.43717	94	
246.95309	2770	1+
247.80926	198	
247.88986	128	
248.90038	922	1+
249.05372	94	
250.39484	84	
250.84542	82	
251.04779	82	
253.08282	104	
253.90572	322	1+
254.85419	86	
256.83193	80	
257.08214	94	
258.83698	94	
258.85142	136	
258.97320	164	
260.82787	128	
260.97079	130	
262.82661	152	
262.98015	86	
264.96418	178	
265.08754	226	
265.79566	86	
265.83206	110	
265.88091	114	
265.90549	100	
266.02571	82	
266.40414	94	
266.50869	96	
266.81612	354	
267.97359	336	
268.10875	98	
269.07639	140	
269.81618	86	
269.96923	540	1+
270.45393	148	
271.85800	182	
272.91303	108	
278.09394	86	
278.79934	148	
278.83934	94	
279.35238	88	
279.60096	100	
279.88632	104	
280.79306	528	1+
280.98977	92	
283.84970	142	
283.89097	120	
284.82591	150	
284.87924	104	
285.27704	86	
285.78602	84	
285.82472	198	
285.84495	264	1+
285.93410	152	
286.86712	232	1+
287.81515	92	
291.38481	88	
292.91072	88	
293.11240	270	1+
293.99787	78	
294.58547	100	
294.85084	146	
294.86966	88	
296.99538	78	
297.80211	758	1+
298.80254	496	1+
300.80627	252	
301.79961	142	
301.86239	290	
303.46519	90	
303.81227	130	
303.83356	96	
303.85650	304	
304.85834	142	
306.44335	80	
306.87650	224	1+
310.87861	94	
311.02616	134	
311.12786	114	
313.88226	88	
314.09259	82	
316.81261	106	
317.81096	108	
317.83445	80	
317.87408	84	
317.94361	80	
318.40592	78	
318.81470	228	1+
321.82208	164	1+
321.86525	124	
322.15760	86	
322.75247	90	
322.92970	132	
324.88771	80	
326.87566	86	
327.05733	86	
327.55667	102	
328.15508	80	
329.91230	78	
331.93403	82	
332.90765	82	
334.77213	80	
336.90748	86	
336.94379	128	
338.81014	90	
340.94230	242	
342.32712	86	
343.74612	78	
346.85288	124	
348.89664	80	
351.76468	180	1+
352.88739	80	
353.88687	78	
354.37681	84	
355.35963	94	
359.04284	94	
359.89367	128	
363.99458	84	
364.85244	82	
366.28457	84	
366.81139	106	
END IONS

###FS:    #m/z: 363.95645 #charge 1+
###MS: 115
###MSMS: 116
BEGIN IONS
TITLE=Cmpd 86, +MS2(363.9564), 28.0-35.0eV, 2.5min #116
RTINSECONDS=149.691
SCANS=115-116
PEPMASS=363.95645	329070
CHARGE=1+
124.93477	86	
158.57015	102	
178.94408	102	
185.86846	78	
187.86751	80	
189.86217	328	1+
191.85899	520	
192.88734	86	
194.89214	126	
195.94165	86	
196.88325	240	
198.87963	94	
206.92844	94	
207.87013	286	1+
208.88575	156	1+
208.95455	88	
209.94342	1922	1+
210.88495	214	
212.87945	1694	1+
215.83098	82	
218.91059	230	
219.03944	84	
221.86346	88	
222.95147	852	1+
223.04310	82	
224.94996	2046	1+
225.09451	84	
225.97034	522	1+
226.06291	94	
226.87296	108	
226.89715	82	
226.94729	7966	1+
227.15199	82	
227.93064	174	
228.50029	90	1+
228.89014	474	1+
228.94252	8190	1+
229.08136	82	
229.10316	88	
229.12836	78	
230.82782	128	
230.89053	2526	1+
231.94502	86	
232.88739	298	1+
233.40245	106	
234.88060	244	1+
234.98252	82	
235.41177	82	
235.85310	80	
238.03793	80	
238.08723	106	
238.44545	104	
238.79641	78	
239.06790	126	
239.85277	92	
240.94159	406	
240.96226	584	1+
241.39925	88	
241.93989	332	
242.85803	232	1+
242.95809	458	1+
244.11212	80	
244.82723	134	
244.95837	3476	1+
244.99509	114	
245.17518	76	
245.84924	84	
245.95161	156	
246.43191	110	
246.80828	84	
246.89202	82	
246.95297	5680	1+
247.85006	80	
248.85505	158	
248.89964	848	1+
248.97644	88	
249.84906	80	
250.79265	108	
250.89891	184	
250.97124	236	
251.80067	174	
251.94960	78	
252.07810	106	
252.37265	96	
253.90629	184	
255.06779	78	
255.44656	100	
258.84824	128	
258.97194	88	
259.94911	122	
260.97022	414	1+
262.97238	80	
263.98476	80	
264.81537	94	
264.88946	94	
264.97649	274	1+
265.08651	176	
266.39835	90	
266.81898	86	
267.81130	98	
267.97379	554	1+
268.81102	86	
268.95969	130	
269.96920	740	1+
272.85142	122	
274.12726	80	
275.85216	378	1+
276.99317	88	
277.83401	114	
278.00573	94	
278.84237	126	
278.86446	86	
279.56588	78	
279.86014	124	
279.90065	78	
280.79303	80	
281.79932	106	
281.89303	186	1+
282.78782	80	
283.06902	80	
283.79013	430	1+
284.82515	142	
285.42084	100	
285.84559	116	
289.86698	98	
290.05747	96	
292.86016	94	
293.12885	102	
293.87700	182	1+
294.04447	88	
294.16017	88	
296.81564	180	
296.86826	88	
298.80028	836	1+
299.18494	96	
299.89292	84	
300.79954	550	1+
301.86388	288	
302.85588	610	1+
302.88292	214	1+
303.51060	94	1+
303.80833	154	
303.85634	434	1+
303.97205	84	
304.81661	116	
305.42531	96	
306.10597	84	
307.14333	264	1+
308.14882	208	1+
309.81431	80	
311.88616	84	
313.86943	90	
314.96003	106	
316.81443	130	
318.35992	104	
318.93635	162	1+
319.80097	92	
320.82512	92	
321.82348	118	
321.86353	242	
321.89246	86	
322.92607	244	
324.83343	78	
326.86802	214	
327.11266	82	
327.26416	100	
327.87278	126	
328.25988	80	
330.93929	94	
331.81502	238	1+
334.35200	108	
335.14536	96	
336.92767	78	
336.94633	144	
337.30666	76	
338.77185	98	
340.93825	144	
341.89573	88	
342.78843	134	
343.70969	96	
353.77528	112	
359.75847	104	
360.72765	132	
361.80722	78	
362.05007	128	
363.95511	96	
364.92031	82	
368.32234	96	
368.78045	110	
END IONS

###FS:    #m/z: 507.84456 #charge 1+
###MS: 115
###MSMS: 117
BEGIN IONS
TITLE=Cmpd 87, +MS2(507.8446), 28.2-35.2eV, 2.5min #117
RTINSECONDS=150.463
SCANS=115,117
PEPMASS=507.84456	148794
CHARGE=1+
196.01588	300	
201.03832	168	
210.03326	126	
212.89180	140	
214.88429	136	
228.03759	114	
232.89905	426	1+
233.40159	140	
236.89019	138	
238.05840	174	
240.07914	122	
248.08353	132	
249.88901	154	
251.06921	138	
251.91451	204	
252.07837	198	1+
257.79675	118	
257.91725	118	
258.87511	170	
266.81188	136	
274.80218	244	1+
275.80694	194	1+
275.84641	150	
276.85213	122	
277.84967	308	1+
278.83361	212	
281.38049	254	
281.87716	138	
285.85625	330	
285.89740	152	
287.85216	1224	1+
288.02943	154	
288.87022	120	
289.84481	154	
289.88186	592	1+
290.13055	304	1+
290.86443	192	
291.81784	118	
292.88763	136	
292.90508	114	
293.87335	314	
293.96417	124	
294.87230	136	
296.81055	162	
298.83527	136	
298.86083	130	1+
299.91235	148	
301.84904	324	1+
303.86628	758	1+
305.86350	1204	1+
306.12273	148	
307.87192	254	
307.88575	252	
308.14106	1012	1+
308.87241	844	1+
308.89411	196	
309.95987	114	
309.98945	140	
310.15546	672	1+
310.84795	146	
310.87000	124	
311.76575	138	
311.88107	900	1+
314.86820	372	
314.90559	190	1+
315.86844	350	1+
315.88026	232	
316.85689	128	
318.00083	200	1+
318.80940	134	
319.85641	162	
323.81554	128	
323.87184	618	1+
325.82869	152	
325.90115	322	
326.88337	2052	1+
327.44413	128	
327.81588	188	
328.87418	216	
330.16064	198	
330.82762	304	1+
331.88265	168	
332.00572	190	1+
332.87453	292	
332.89275	134	
333.81273	136	
333.88061	124	
334.82162	166	1+
334.87173	120	
335.89012	118	
336.85653	182	
336.94733	180	1+
337.87592	198	
338.19067	114	
338.89380	140	
339.88087	192	
340.41218	146	
340.79312	190	1+
340.87244	194	1+
342.75455	206	1+
342.85021	120	
345.36923	222	
345.77835	160	
345.87029	382	1+
346.77208	652	1+
347.90310	196	1+
348.84625	148	
349.76041	178	
350.76514	336	
350.81907	406	1+
350.89302	198	
351.37563	184	
351.77523	188	
351.88507	250	
353.83736	120	
355.88888	128	
356.89316	120	
358.05437	112	
360.84493	230	1+
360.89065	224	1+
361.75577	212	1+
363.87296	424	1+
364.87284	292	1+
365.78801	268	
366.18713	188	
366.70394	368	1+
366.78380	202	
366.84369	138	
367.70604	312	1+
367.76843	160	
367.90096	174	
368.98641	142	
369.78802	308	1+
369.83536	512	1+
370.77244	398	1+
370.89548	194	1+
371.19545	268	1+
371.87301	162	
373.82202	450	1+
374.73530	168	1+
374.82332	310	1+
375.79420	360	1+
378.36828	136	
381.72529	122	
381.79063	178	1+
381.83796	126	
382.84476	150	
383.36333	122	
383.74606	112	1+
383.77634	162	
383.79681	200	1+
384.77202	284	1+
384.85412	516	1+
385.37554	174	1+
385.82503	458	1+
386.82817	288	1+
387.77015	114	
389.20042	258	
389.71328	120	
389.82218	112	
390.74487	152	
390.78558	310	1+
390.84130	840	1+
391.90823	306	1+
392.07990	150	
392.82601	758	1+
394.78392	208	
394.83534	136	
395.77452	286	1+
397.76183	196	1+
398.72452	194	
398.84598	118	
399.72712	226	1+
399.79815	126	
399.85008	440	1+
403.87402	174	
405.75888	196	1+
405.78360	216	
405.86885	302	
406.74020	146	
406.85709	144	
407.74171	734	1+
407.78426	138	
407.86808	520	
408.85387	1050	1+
409.35673	158	
409.72016	162	
409.88197	150	
410.08144	124	
410.74102	204	1+
410.83579	1370	1+
412.83691	394	1+
413.07581	220	
413.74801	134	
417.69918	268	1+
418.77314	206	1+
422.87330	176	
423.75951	346	
423.86581	524	1+
424.77564	348	
425.75547	870	1+
426.79308	156	
426.86102	1018	1+
427.73738	696	1+
428.84546	1430	1+
429.70007	120	
429.73013	180	
429.87928	134	
430.84420	192	
431.87097	564	1+
433.85606	316	1+
434.88805	162	
435.70860	152	
439.74928	138	
439.89118	114	
440.92079	206	1+
442.79536	128	
443.76098	216	1+
444.87137	1790	1+
445.71273	156	
445.74346	220	
446.81753	136	
446.87459	332	1+
447.70890	374	1+
447.73548	160	
448.76652	180	1+
448.79512	244	1+
449.69350	138	
449.87693	404	1+
450.10089	192	1+
450.76221	340	1+
451.87402	138	
454.65114	240	1+
457.89479	168	
458.90368	116	
462.88210	480	1+
465.72019	292	1+
467.88552	950	1+
470.72754	168	
485.89836	428	1+
490.90701	128	
491.78567	160	
501.74337	126	
505.74077	166	1+
509.85631	156	
END IONS

###FS:    #m/z: 336.94558 #charge 1+
###MS: 115
###MSMS: 118
BEGIN IONS
TITLE=Cmpd 88, +MS2(336.9456), 28.0-35.0eV, 2.6min #118
RTINSECONDS=151.235
SCANS=115,118
PEPMASS=336.94558	45090
CHARGE=1+
150.73251	90	
189.86374	86	
192.02548	68	
200.98568	78	
201.98274	78	
205.95046	72	
211.94407	2134	1+
212.87867	566	1+
212.98656	88	
213.88836	86	
213.94221	548	
215.93856	184	
216.88929	120	
217.84202	68	
217.88173	68	
222.81945	72	
224.85277	70	
224.97625	140	
225.85953	82	
225.89291	216	1+
226.00856	72	
226.94593	78	
228.89690	246	
229.83878	76	
229.95528	1298	1+
230.88906	746	1+
231.94983	562	1+
232.89507	80	
233.82273	190	1+
233.89778	80	
235.94235	122	
235.95728	98	
236.84952	152	
236.93255	72	
237.06167	70	
237.95826	72	
238.05906	144	
238.85876	112	
239.01497	82	
239.14592	72	
240.12647	70	
240.83534	520	1+
242.86557	184	1+
242.88201	70	
246.39275	86	
247.82307	90	
247.96213	398	1+
248.89873	782	1+
249.95874	372	1+
250.06451	74	
250.82965	184	
250.99272	94	
251.07104	114	
251.82983	144	
252.96986	884	1+
253.08778	80	
253.83954	76	
253.90792	94	
254.89739	80	
254.91312	82	
254.96720	392	
255.07551	118	
255.80376	84	
257.83043	76	
258.84440	432	1+
259.81392	74	
259.86252	86	
259.98624	78	
261.85542	106	
262.22224	72	
262.83328	200	
262.86076	74	
262.97023	76	
264.41568	102	
264.79941	78	
265.01535	70	
267.83695	968	1+
268.07635	68	
268.41620	98	
268.83893	836	1+
269.79809	80	
270.95904	158	1+
270.98245	192	
271.80644	72	
271.84676	244	1+
272.83782	70	
272.85049	202	1+
272.88251	80	
272.91727	78	
273.91587	70	
273.97498	100	
275.77273	72	
275.80737	80	
275.86444	82	
276.84513	146	
276.86630	206	
277.83062	866	1+
277.86358	80	
277.92707	74	
279.86342	112	
279.88853	82	
281.04844	278	
281.87336	78	
282.80269	80	
282.96995	70	
283.09764	100	
283.78639	74	
285.42938	72	
285.84638	1458	1+
286.84916	1230	1+
286.91714	92	
287.90919	84	
290.86510	74	
290.92638	86	
291.86690	70	
292.84385	186	1+
292.89345	88	
293.10747	182	
293.86293	86	
294.10599	132	
294.87842	68	
294.99055	82	
295.09845	88	
295.18052	74	
295.88785	84	
295.98546	152	
296.10075	70	
296.24104	68	
296.27829	86	
296.36282	84	
296.76439	76	
296.80285	172	
296.92085	70	
296.97387	72	
297.11998	72	
298.88478	158	1+
299.00881	92	
301.06332	94	
301.78170	76	
301.89158	84	
302.81489	68	
302.86881	184	1+
302.91724	72	
303.87053	266	1+
305.03054	104	
306.83268	86	
306.92725	78	
307.90230	70	
308.39408	88	
308.77813	68	
308.83882	86	
309.86603	74	
309.90734	76	
310.87960	116	
312.87379	106	
313.87995	68	
315.89545	78	
316.28836	86	
316.88259	74	
318.87476	86	
318.92102	88	
321.02320	106	
321.89910	84	
322.07557	72	
324.97979	88	
328.91866	70	
329.88786	70	
331.81778	74	
334.86203	80	
338.28143	80	
338.40587	78	
338.94579	74	
340.40333	80	
341.08127	86	
341.74572	70	
342.22469	96	
END IONS

###FS:    #m/z: 507.84485 #charge 1+
###MS: 119
###MSMS: 120
BEGIN IONS
TITLE=Cmpd 89, +MS2(507.8448), 28.2-35.2eV, 2.6min #120
RTINSECONDS=154.896
SCANS=119-120
PEPMASS=507.84485	145030
CHARGE=1+
196.01746	736	1+
210.03246	186	
223.97795	226	
224.11883	130	
227.95372	198	
231.89656	406	1+
232.89897	348	1+
243.37198	124	
250.96762	252	
252.07790	124	
254.09635	158	
257.08789	150	
258.87478	180	1+
259.88199	168	1+
262.81535	138	
266.09687	122	
266.16761	362	
272.92162	198	1+
273.85180	162	
275.84321	146	1+
278.83669	180	
279.10197	140	
281.37555	132	
285.85329	128	
286.39830	190	1+
287.85323	606	
288.87535	132	
289.85770	478	1+
289.87931	174	
290.86232	406	1+
291.88126	130	
292.38981	202	1+
292.95745	126	
293.87276	556	1+
295.88515	224	
295.97507	176	
298.80490	126	
298.85665	164	
299.80969	188	1+
300.85091	198	
301.91728	122	
303.82027	122	
303.86808	762	1+
304.89661	364	1+
305.86271	812	
306.88708	198	
307.87372	294	
307.89089	276	
308.14216	1214	1+
308.81165	128	
308.84560	144	
308.87340	736	
308.98512	166	
309.02184	226	1+
309.87158	370	
309.88863	196	
310.15681	626	1+
310.87290	250	
311.81115	280	1+
311.88371	1160	1+
313.87565	254	
314.86662	282	
315.76013	146	
315.81441	128	
315.86815	250	
318.38863	146	
318.85609	254	1+
319.90415	140	
320.82059	126	
321.83055	358	1+
322.86633	380	1+
323.83600	352	1+
323.85031	154	
324.92676	240	1+
325.90330	416	
326.88239	2480	1+
327.36824	250	1+
327.80283	140	
327.83828	292	1+
328.88143	430	1+
328.90288	176	
329.81280	314	1+
331.16108	146	
331.88367	136	
332.87205	478	1+
335.77502	176	
335.85011	138	
335.88667	320	1+
335.90906	160	
338.77994	158	1+
340.14516	204	1+
340.80743	270	1+
343.78982	120	
343.87371	158	
344.77148	252	1+
346.88801	130	
347.77004	128	
347.79013	298	
347.83913	382	1+
347.88969	440	1+
348.73154	150	
348.78321	642	1+
349.76160	606	1+
349.82253	458	1+
350.76519	384	1+
351.86366	120	
352.86559	326	1+
353.84009	318	1+
355.09261	120	
356.83684	136	
357.85257	122	
359.76277	122	
360.75966	138	
361.72224	166	
365.78829	284	1+
366.17651	138	
366.76386	954	1+
366.84329	390	1+
367.76755	844	1+
369.83495	846	1+
369.89819	174	
370.13232	200	1+
370.76397	120	
370.80338	288	
370.87944	304	1+
371.80588	182	
372.82574	216	
373.77100	296	1+
373.80793	326	1+
374.83603	168	
375.89839	146	
378.86512	192	1+
380.74273	132	
380.86114	178	
381.80269	146	
381.83903	236	
383.86721	126	
384.85125	412	
385.77672	296	
385.85202	426	
386.82566	182	
387.04904	220	1+
387.84441	498	1+
388.78817	132	
388.84740	322	1+
389.19929	508	1+
389.78340	414	1+
390.83891	610	1+
391.74073	252	1+
391.76712	160	
391.91895	130	
392.82414	678	1+
392.89858	118	
393.77282	280	1+
394.82329	396	
394.87147	150	
396.88807	284	1+
398.86483	120	
399.75034	170	
399.81397	162	
399.84437	318	1+
400.69449	138	
402.82278	154	
402.85915	794	1+
403.79842	190	
403.82561	124	
405.76232	132	
407.74479	282	
407.86596	760	
408.07889	294	1+
408.75055	174	
408.78208	156	
408.85020	834	
409.72297	408	1+
409.73788	316	
409.75932	152	
409.80372	392	1+
409.85073	460	
410.83799	1122	1+
411.74082	160	
411.86899	370	1+
412.67704	148	
412.72980	124	
412.84460	132	
413.07519	134	
413.75576	124	
413.84702	130	
415.87425	130	
420.78033	574	1+
421.78313	518	1+
421.87904	362	
423.77179	206	
423.83109	120	
423.87272	304	
424.77636	222	
424.86575	176	
425.75473	440	
426.75617	686	1+
426.77189	374	
426.86198	620	1+
427.73493	464	
428.73452	870	1+
428.84661	1052	
428.87756	212	
429.70247	290	
429.77319	180	
429.84803	552	
430.84351	326	
430.86316	628	1+
431.80715	180	
431.86385	436	1+
432.71790	168	1+
433.85396	462	1+
435.71291	240	
435.85615	164	
439.89704	348	1+
443.76539	238	
444.76833	120	
444.87206	776	
445.76823	212	1+
445.87082	884	1+
446.74487	240	
446.78490	130	
447.71204	520	
447.89132	254	1+
448.75963	140	
449.77246	152	
449.87447	492	1+
450.71139	144	
451.86314	252	
457.90526	242	
458.90488	264	
461.76600	328	1+
462.76862	260	1+
462.88289	612	1+
465.71906	242	
467.88576	572	1+
467.91784	140	
469.88602	148	
474.77014	164	1+
485.89606	594	1+
END IONS

###FS:    #m/z: 336.94552 #charge 1+
###MS: 119
###MSMS: 121
BEGIN IONS
TITLE=Cmpd 90, +MS2(336.9455), 28.0-35.0eV, 2.6min #121
RTINSECONDS=155.668
SCANS=119,121
PEPMASS=336.94552	43218
CHARGE=1+
52.46173	72	
136.96505	74	
182.87232	88	
190.94305	76	
207.01342	78	
210.09884	76	
210.88552	104	
211.94506	1380	1+
212.87812	470	1+
213.07628	74	
213.93910	1106	
214.88578	104	
215.83817	82	
215.88315	76	
215.93955	102	
216.88774	144	
216.98509	78	
217.88362	126	
218.83578	74	
218.88130	82	
220.97746	74	
223.82742	128	
223.90188	72	
223.93863	114	
224.83261	92	
226.88651	72	
227.19711	104	
227.78456	72	
227.86211	72	
227.89871	86	
228.83836	72	
228.89078	200	
228.93672	92	
229.95632	1414	
230.04174	72	
230.86157	98	
230.89024	1032	1+
231.94984	574	1+
232.82670	132	
233.88811	82	
233.90940	84	
233.95332	122	
234.90177	86	
234.93925	78	
234.95243	86	
237.05201	86	
237.80894	116	
239.82214	82	
239.84688	118	
240.40232	84	
240.84135	124	
241.84378	346	
242.89559	78	
243.83010	86	
245.83401	104	
246.90528	142	
247.96624	462	
248.89932	612	1+
248.95820	508	1+
249.96173	440	1+
250.21591	76	
250.83523	212	
250.94869	78	
251.84043	82	
252.92717	88	
252.95603	100	
252.97287	580	
253.84288	96	
253.90360	184	
253.93010	88	
254.08854	86	
254.15867	76	
254.96773	452	1+
255.77816	78	
255.86094	100	
256.25943	80	
256.86154	182	1+
256.89631	152	1+
256.91052	78	
256.96749	76	
257.91707	84	
258.84157	210	
259.85616	134	
260.94736	94	
261.84692	222	1+
262.06078	82	
262.81972	110	
263.09171	72	
263.83229	172	
264.86555	74	
264.91326	74	
265.02134	98	
266.87749	74	
267.83468	956	1+
267.97670	86	
268.83896	836	1+
269.86231	206	1+
270.98008	160	
271.11045	72	
271.84429	94	
272.97453	112	
273.05712	104	
274.94740	72	
274.97979	88	
276.85206	282	
277.84217	240	1+
277.86604	280	
278.09389	74	
278.80501	78	
279.83701	140	
279.89264	72	
280.39803	112	
281.04996	78	
281.07669	90	
283.02577	90	
284.36168	80	
285.85077	240	
286.84968	1294	1+
287.85165	888	1+
289.00829	98	
289.90866	80	
289.94663	96	
290.39635	78	
290.85649	170	
291.85641	144	
291.87713	74	
293.10788	238	
293.80207	78	
293.84933	84	
293.99228	108	
294.09929	74	
294.85244	74	
294.87642	112	
295.99276	86	
298.00772	80	
298.34245	84	
299.79306	86	
299.87892	208	1+
302.92611	70	
304.83362	78	
304.89766	74	
305.40364	76	
305.78391	84	
305.86548	138	
306.82626	82	
307.44177	88	
308.86816	298	1+
310.80514	80	
310.84625	70	
310.94810	82	
312.80842	72	
312.89549	104	
312.91486	92	
313.40399	76	
313.84337	72	
321.89237	92	
322.88692	86	
323.76327	86	
323.83849	74	
324.78703	78	
326.09394	80	
327.35248	72	
328.88237	80	
329.81209	102	
330.86336	70	
334.20163	72	
336.18882	72	
337.01346	72	
338.86419	74	
END IONS

###FS:    #m/z: 359.96107 #charge 1+
###MS: 119
###MSMS: 122
BEGIN IONS
TITLE=Cmpd 91, +MS2(359.9611), 28.0-35.0eV, 2.6min #122
RTINSECONDS=156.44
SCANS=119,122
PEPMASS=359.96107	28424
CHARGE=1+
96.16308	102	
113.81321	106	
130.29865	82	
135.69198	86	
193.93592	76	
196.93817	78	
207.95096	88	
208.94360	94	
209.94505	362	
214.09518	76	
215.43807	78	
220.08918	82	
222.95392	688	1+
223.90730	84	
224.88783	78	
224.94723	382	
225.86211	78	
225.93133	84	
225.98294	84	
226.94737	2198	1+
227.47494	76	
227.93114	136	
228.05145	78	
228.94200	2588	1+
231.09219	76	
232.87161	76	
232.98223	102	
233.40968	76	
233.94858	142	
234.86801	104	
237.05908	270	1+
238.94062	76	
239.79150	104	
240.83276	86	
240.94152	402	
240.96522	188	1+
241.37554	88	
241.89939	146	
242.86171	138	
242.92576	82	
242.95815	500	1+
243.10027	98	
244.89877	128	
244.95842	1530	1+
245.94281	104	
246.03220	84	
246.81485	88	
246.95229	1136	1+
247.91757	98	
248.40106	108	
248.80251	106	
249.51319	92	
250.95145	282	
251.41171	92	
251.84604	84	
251.90870	78	
252.04301	80	
252.07828	78	
252.95534	204	
254.52685	78	
254.96522	100	
255.86269	74	
257.90288	80	
258.80349	78	
258.97158	140	
259.80793	138	
260.97231	214	
261.83051	78	
262.40937	86	
264.81832	190	
264.96104	116	
265.81686	106	
265.97380	122	
266.34823	78	
266.81046	182	
267.84738	204	1+
267.97130	228	
268.89300	100	
269.96940	366	1+
271.09432	84	
273.84790	260	1+
274.87600	80	
274.89539	116	
275.96766	84	
276.81362	86	
277.85798	98	
278.80006	178	1+
278.84512	334	
279.18430	92	
279.87549	114	
280.79062	176	
280.83159	88	
280.89365	76	
281.11387	152	
281.35320	98	
282.79098	214	
283.79139	136	
283.80932	84	
283.98523	112	
284.25197	90	
285.20105	80	
285.94594	116	
287.41378	88	
287.81012	84	
290.82541	78	
291.86885	94	
292.34758	78	
292.85901	142	
292.92042	100	
293.05747	74	
293.11917	122	
293.87890	124	
294.80654	194	1+
294.86784	94	
295.89063	140	
295.93161	130	
296.43059	90	
298.80419	662	1+
298.83481	80	
299.41868	82	
299.86290	106	
300.80143	254	1+
300.85709	212	1+
301.91310	140	
303.94649	82	
304.45176	86	
309.79655	82	
314.91193	76	
315.39389	80	
315.58146	94	
315.91962	88	
316.42820	76	
316.81744	82	
317.38338	78	
317.84733	86	
317.88009	130	
318.81695	82	
319.39040	88	
321.77574	90	
321.83153	94	
322.83393	86	
323.20471	90	
323.80730	80	
324.35611	82	
324.75848	78	
326.14717	102	
326.89301	80	
327.89552	80	
329.80654	128	
333.88954	78	
334.22853	94	
336.94370	76	
340.44388	84	
340.86090	80	
343.79161	78	
343.88740	94	
344.91286	74	
349.75818	96	
350.85813	78	
351.12944	88	
351.86388	78	
355.40593	76	
357.77797	110	
359.70844	80	
362.73289	76	
364.06252	76	
END IONS

###FS:    #m/z: 322.93002 #charge 1+
###MS: 123
###MSMS: 124
BEGIN IONS
TITLE=Cmpd 92, +MS2(322.9300), 28.0-35.0eV, 2.7min #124
RTINSECONDS=160.108
SCANS=123-124
PEPMASS=322.93002	1877918
CHARGE=1+
183.97336	72	
187.91790	74	
191.08041	70	
191.91797	62	
194.88772	62	
195.90909	94	
196.88610	340	1+
198.89198	68	
200.83972	136	
200.88121	66	
201.04324	82	
205.96873	64	
209.97978	74	
210.88430	92	
215.84289	224	1+
217.86879	64	
223.04271	80	
224.97902	64	
225.88335	78	
226.98248	72	
227.93445	74	
228.85059	100	
230.83006	72	
230.88969	106	
232.85983	90	
232.89712	154	
232.96739	60	
234.12321	68	
234.84511	66	
234.90174	72	
234.91899	62	
237.92894	160	
238.83791	88	
238.88541	92	
238.93859	130	
238.96331	68	
239.17257	70	
239.78799	64	
239.90971	84	
240.94124	888	
241.22789	64	
241.82905	66	
241.93907	3452	1+
242.90509	68	
242.94173	2872	1+
243.88205	62	
244.82250	118	
244.94065	604	1+
244.98701	88	
245.89777	70	
246.97562	276	
248.86820	70	
250.83194	144	
251.86936	66	
252.87028	78	
253.00289	78	
253.78910	72	
253.90255	72	
253.96895	88	
254.84030	76	
254.86000	84	
255.80182	62	
255.91181	98	
256.90406	214	
257.07399	84	
257.12594	70	
257.41087	88	
258.84401	64	
260.83967	416	1+
261.14542	92	
261.89439	76	
262.00615	74	
262.80079	100	
262.83140	60	
263.83081	104	
263.90925	72	
264.26613	90	
264.85715	64	
265.05688	82	
265.82523	70	
266.86823	132	
266.89350	78	
267.82706	84	
267.86751	68	
267.94573	158	
268.87481	66	
268.95550	94	
269.87864	64	
270.82982	100	
271.12673	72	
272.80127	76	
273.79573	146	
274.04231	66	
274.85350	60	
275.79919	70	
275.93590	104	
276.79144	68	
276.83788	198	
278.02945	68	
279.08903	978	1+
279.84717	64	
279.91267	128	
281.05855	64	
281.13848	74	
283.00082	72	
283.63769	110	
283.85326	156	
284.29137	548	1+
284.35408	162	
284.79291	80	
285.56589	68	
285.84385	150	
286.80405	70	
287.88871	72	
288.82702	62	
288.86427	68	
289.40299	80	
289.86899	72	
290.78112	72	
291.31762	102	
291.80457	116	
292.04518	66	
292.80755	80	
292.93960	84	
293.80181	68	
294.91453	64	
296.80707	74	
297.35944	80	
297.71920	70	
297.81024	84	
297.85518	72	
298.82337	134	
299.78526	96	
301.89691	62	
302.81401	80	
304.05336	74	
304.80780	68	
305.79898	94	
306.88560	66	
307.13377	74	
307.89393	128	
308.43069	66	
309.86633	68	
310.86383	176	
311.88504	68	
315.86270	72	
315.88020	74	
318.86163	60	
318.89745	80	
319.86250	62	
321.08699	70	
322.80549	66	
322.98330	72	
324.97973	78	
325.75765	64	
325.83029	64	
325.90333	80	
327.77482	88	
END IONS

###FS:    #m/z: 340.94063 #charge 1+
###MS: 123
###MSMS: 125
BEGIN IONS
TITLE=Cmpd 93, +MS2(340.9406), 28.0-35.0eV, 2.7min #125
RTINSECONDS=160.881
SCANS=123,125
PEPMASS=340.94063	783248
CHARGE=1+
122.91726	78	
182.86575	82	
183.86840	72	
191.95145	176	
192.93017	226	
197.92461	106	
203.89278	78	
207.93827	80	
208.14197	76	
208.95781	128	
210.90216	80	
210.93808	198	
212.87739	112	
213.87865	278	1+
213.94020	464	1+
214.01127	80	
217.93984	140	
220.87452	182	
220.95915	88	
221.41747	78	
222.96549	92	
224.84035	236	1+
224.97797	76	
226.09184	88	
226.96966	70	
227.84185	72	
229.03514	98	
231.89207	166	
231.94982	684	1+
233.89887	122	
233.94471	182	
234.41656	88	
235.89243	72	
236.92523	72	
236.94623	78	
238.88680	100	
239.06948	100	
239.79294	76	
239.86592	88	
239.90194	72	
239.99574	90	
240.85009	92	
241.06734	84	
241.84243	278	
242.79415	78	
242.83680	138	
243.83343	132	
244.83801	116	
245.08854	124	
246.90362	78	
247.88081	78	
248.90315	100	
249.02271	82	
249.90029	154	
249.95940	442	1+
250.05686	80	
250.83763	70	
253.90494	122	
254.50708	78	
254.81675	72	
254.96478	502	
255.16784	72	
255.85081	112	
255.88619	88	
256.26393	126	
256.90158	150	
256.96362	92	
257.85753	104	
257.87363	70	
258.04369	86	
258.85026	696	1+
258.90209	78	
259.91305	74	
259.95680	352	
260.37214	78	
260.83377	262	
261.83868	136	
262.91447	72	
263.52442	78	
263.79961	78	
263.84996	134	
264.96956	78	
265.09105	90	
265.16302	70	
266.76497	76	
266.95776	70	
267.44337	102	
268.01586	70	
268.83916	148	
269.84426	92	
271.83648	98	
272.83976	84	
272.93133	72	
272.97692	156	
274.86501	164	
275.81076	204	
275.85383	988	1+
275.87321	90	
275.89072	74	
275.94999	70	
276.82161	80	
276.85817	844	1+
277.84199	78	
278.84582	1042	1+
279.09396	80	
280.50499	92	
282.85949	78	
287.00178	84	
289.78760	78	
289.88148	80	
289.90466	84	
291.86273	76	
292.85932	204	
294.84909	74	
294.86624	114	
295.05165	94	
296.84664	174	
297.22183	72	
297.86936	130	
297.88667	130	
297.98404	78	
298.22160	70	
299.06386	82	
299.86370	164	
299.88696	74	
301.86416	108	
302.60574	104	
302.87084	98	
302.94961	88	
304.88691	82	
305.86345	74	
307.80036	104	
311.89050	76	
312.85434	72	
313.16466	86	
313.95862	152	
314.79232	86	
314.82471	76	
314.86647	72	
315.81246	104	
317.77978	72	
321.11988	84	
325.89012	132	
325.95019	88	
326.77734	76	
326.89722	84	
326.95967	70	
331.82190	70	
333.05586	74	
336.17766	72	
337.01563	78	
337.81425	130	
338.23403	72	
339.82912	182	
340.95835	98	
342.11133	78	
345.30495	76	
345.76387	126	
345.81158	84	
END IONS

###FS:    #m/z: 507.84488 #charge 1+
###MS: 123
###MSMS: 126
BEGIN IONS
TITLE=Cmpd 94, +MS2(507.8449), 28.2-35.2eV, 2.7min #126
RTINSECONDS=161.653
SCANS=123,126
PEPMASS=507.84488	155496
CHARGE=1+
196.01613	478	1+
224.97699	230	
225.04883	134	
234.89207	260	1+
237.05313	122	
239.85558	188	1+
245.96094	134	
249.88592	170	
267.10005	144	
271.85908	134	
272.86418	202	
274.38374	152	
278.83318	118	
278.89990	140	
280.86440	198	
282.88851	228	1+
283.04020	150	
285.85837	278	1+
285.92163	268	1+
286.96506	124	
287.84944	762	1+
289.03757	140	
290.13134	282	1+
290.86270	180	
292.88877	122	
293.82164	120	
293.86809	186	
293.96188	138	
294.85749	238	
294.87296	500	1+
295.87533	300	1+
296.82150	142	
297.80350	126	
298.84700	254	1+
298.89445	260	1+
301.85094	156	
302.85623	130	
303.78476	212	1+
303.86446	516	1+
304.89910	214	1+
305.86174	1422	1+
307.15400	142	
307.89309	218	
308.14087	1196	1+
308.87354	1380	1+
309.89267	126	
310.15484	596	1+
311.34860	300	1+
311.88379	1238	1+
312.35117	254	1+
313.88432	152	
314.86351	492	1+
314.88386	142	
317.76560	120	
317.85774	160	1+
318.80838	136	
319.82897	134	
322.87090	472	1+
323.87488	406	1+
324.85901	146	
325.82747	178	
325.89842	154	
326.88444	2114	1+
327.80456	126	
328.37191	334	1+
329.81527	146	
329.84051	184	1+
329.87914	140	
330.16432	368	1+
332.87071	520	1+
334.76763	288	1+
335.88559	130	
336.01646	172	1+
336.07276	142	
336.88703	168	
337.77137	168	
337.82767	116	
337.88428	240	
341.91747	184	
342.86303	150	
343.87851	124	
346.87630	188	
347.16383	156	1+
347.77379	184	
348.78764	124	
348.84167	306	1+
349.39935	142	
349.76421	346	
350.76322	242	
350.80759	268	1+
350.82394	216	
350.88482	136	
351.76428	194	
351.81285	220	1+
352.76710	140	
353.35557	122	
353.78583	322	1+
353.85073	136	
354.88773	208	1+
357.84932	138	
358.83722	144	
358.86266	216	1+
359.77661	130	
364.87159	134	
365.02077	120	
365.78828	352	
366.77222	210	
366.82098	144	
366.84033	172	
366.89733	152	
367.76883	188	
367.84596	186	
368.83040	666	1+
368.89502	166	
369.70515	118	
369.79946	410	1+
369.89768	284	1+
370.77482	126	
371.14086	102	1+
371.71757	126	
372.28940	148	
372.78110	342	1+
373.31089	176	1+
373.39584	160	
373.85355	120	
374.81441	292	1+
376.82614	182	
380.85951	324	1+
381.84298	156	
382.72850	154	
382.84973	138	
384.36227	118	
384.78940	460	1+
384.85088	454	
385.77152	352	1+
385.79258	370	1+
385.82720	218	
385.85171	258	
386.84027	150	
387.20275	118	
387.64110	122	
387.73924	130	
387.76345	168	
387.84553	376	
388.20161	308	1+
388.78840	116	
389.20350	262	1+
389.84433	126	
390.07777	140	
390.83802	486	
391.84533	228	
392.82661	684	1+
392.89593	130	
393.79007	210	
395.76818	164	1+
396.74915	144	
398.73123	212	
399.68538	156	
399.73716	126	
399.84831	718	1+
399.93084	120	
402.78693	130	
402.91484	252	1+
403.81437	160	
403.86754	256	
405.75782	202	
405.78107	148	
405.82508	134	
405.86431	172	
406.77023	130	
406.85567	220	
407.74121	446	1+
407.86778	698	
408.75881	144	
408.85504	696	1+
409.72329	512	1+
410.23046	138	1+
410.74460	116	
410.83551	1106	1+
411.86483	276	1+
412.84214	212	
417.81428	132	
421.87683	122	
422.86531	148	
423.74357	138	
423.77722	494	
423.87241	556	1+
424.79559	228	
425.75181	450	
426.75528	230	
426.85979	576	1+
427.73332	606	1+
427.76289	220	
428.08767	152	1+
428.84786	1068	1+
429.69671	206	
429.72955	188	
429.74357	256	1+
430.86058	704	1+
431.68194	310	1+
431.80643	118	
432.68854	224	1+
433.85449	144	
434.89250	140	
435.85927	210	
436.84889	118	
439.69379	154	
439.89149	174	
440.87585	130	
443.68619	140	
443.76505	126	
444.87133	1388	1+
445.74728	122	
445.76664	434	1+
446.76865	370	1+
447.71131	454	1+
448.76238	232	
449.78325	148	
449.87632	312	
450.70071	204	
450.75640	120	
451.74606	132	
462.88458	398	
463.71818	134	
464.88353	150	
467.70787	192	
467.73723	124	1+
467.89002	870	1+
470.72325	216	1+
472.78765	206	1+
485.90040	360	1+
END IONS

###FS:    #m/z: 322.92993 #charge 1+
###MS: 127
###MSMS: 128
BEGIN IONS
TITLE=Cmpd 95, +MS2(322.9299), 28.0-35.0eV, 2.8min #128
RTINSECONDS=165.336
SCANS=127-128
PEPMASS=322.92993	1833158
CHARGE=1+
53.63406	88	
188.43685	90	
188.95282	64	
192.89048	242	
194.89453	72	
195.91773	94	
198.90754	80	
200.87619	92	
200.91957	66	
201.04386	216	
205.41075	92	
206.90557	82	
209.94553	82	
212.87732	92	
217.88476	214	1+
221.94296	94	
224.03997	68	
224.87131	76	
225.86287	72	
226.83466	86	
226.91060	70	
227.83158	96	
227.90025	74	
227.92916	118	
228.93319	68	
229.82575	70	
230.04085	100	
232.90734	78	
233.10805	88	
233.93354	96	
235.00525	74	
235.89830	88	
237.79188	66	
238.89875	68	
239.78398	72	
239.84095	84	
239.89647	68	
239.95712	68	
240.94013	882	
241.85918	76	
241.94335	808	
242.83160	142	
242.94114	2694	1+
242.99483	78	
243.82250	138	
245.06663	86	
245.38945	84	
245.82052	122	
245.87249	72	
246.97963	82	
247.39846	126	
248.03572	68	
248.85423	132	
248.88795	68	
249.82543	68	
253.37236	78	
254.84048	80	
254.87748	66	
254.90891	70	
255.79980	86	
255.83572	70	
255.90890	126	
256.25462	96	
256.79646	72	
256.89851	236	1+
258.83698	240	
259.89121	68	
260.34119	88	
260.83844	164	
260.91726	74	
260.97886	80	
261.83508	316	1+
262.83790	246	1+
262.87160	116	
263.16120	66	
263.80910	68	
264.87746	106	
264.91323	66	
265.87148	74	
266.86542	104	
267.06388	66	
267.93570	116	
268.82464	80	
268.95297	128	
269.79929	178	1+
271.84802	146	
273.39189	68	
273.79612	70	
273.84719	124	
274.85640	88	
275.01225	66	
275.81305	100	
275.88486	72	
275.91737	96	
276.81889	128	
276.90352	68	
277.84184	66	
277.91185	72	
278.05293	74	
278.86596	68	
278.90329	116	
279.08989	780	1+
279.90880	66	
280.11878	70	
280.84071	78	
280.86618	70	
281.04795	74	
282.08265	90	
282.28493	80	
282.88937	126	
283.06714	68	
283.37700	84	
283.84427	64	
283.88976	64	
284.07189	74	
284.29328	650	1+
284.75527	66	
284.88168	98	
285.00808	98	
285.91895	80	
286.80413	74	
286.93911	76	
287.19953	84	
287.88989	82	
289.86997	68	
290.90675	78	
291.80190	112	
292.86424	92	
294.84793	160	1+
295.82216	66	
295.87440	70	
298.45501	92	
299.86744	70	
300.82896	70	
302.12303	78	
302.80644	78	
302.85877	256	1+
303.24503	68	
303.89075	76	
305.76713	66	
306.02022	78	
306.87195	302	1+
307.80547	68	
308.79716	68	
308.91174	80	
309.93132	64	
310.18627	72	
310.89295	204	1+
313.88880	78	
314.82921	72	
315.87063	130	
316.80215	78	
318.19129	76	
319.04587	76	
319.11600	66	
319.41050	82	
323.88975	228	1+
323.96678	74	
324.26080	64	
324.85570	80	
326.31624	66	
326.76842	70	
327.16142	74	
END IONS

###FS:    #m/z: 340.94056 #charge 1+
###MS: 127
###MSMS: 129
BEGIN IONS
TITLE=Cmpd 96, +MS2(340.9406), 28.0-35.0eV, 2.8min #129
RTINSECONDS=166.108
SCANS=127,129
PEPMASS=340.94056	793610
CHARGE=1+
57.67055	216	
187.86587	130	
190.93671	78	
192.92827	82	
193.00510	92	
194.92553	70	
198.95672	128	
208.97978	80	
210.86311	80	
210.94091	82	
212.88654	70	
213.87926	140	
213.94086	366	
214.01990	80	
214.87669	90	
215.88642	288	1+
215.93877	216	
217.93406	78	
218.87835	72	
219.60314	70	
220.88240	82	
221.92741	86	
221.98589	72	
225.88480	130	
225.96646	94	
226.94869	136	
228.43524	102	
228.89208	70	
228.94768	112	
229.84274	94	
231.88935	192	
231.95086	466	
232.89204	74	
232.96134	228	
233.89242	72	
233.94729	136	
235.12192	68	
235.88770	70	
236.84771	194	1+
238.02072	74	
238.88758	84	
238.98042	92	
240.83659	188	
240.85035	150	
241.46230	84	
241.84158	184	
241.88769	164	
242.18957	76	
242.84211	152	
242.85807	74	
243.82821	416	1+
244.95911	84	
245.53753	86	
245.90507	88	
246.97459	146	
247.95820	74	
248.39166	86	
249.96007	314	1+
250.83183	76	
251.90262	94	
252.85258	82	
253.10263	80	
253.91987	78	
254.96907	122	
255.84442	210	1+
256.26052	74	
256.89881	226	1+
256.96668	154	
257.79908	70	
257.83222	70	
258.84559	372	1+
259.87124	72	
259.95745	154	
260.33846	82	
260.83726	106	
261.83933	632	1+
261.91601	74	
262.82138	72	
263.42444	98	
263.88709	72	
264.90448	108	
267.13433	74	
267.28872	94	
267.82897	70	
267.89788	72	
269.89689	72	
270.85799	124	
271.87339	74	
272.80532	76	
272.93803	212	
272.98281	160	
273.43844	70	
273.92227	74	
274.84070	86	
275.80784	72	
276.85567	346	
277.86089	506	1+
277.92173	72	
278.84363	684	1+
278.95454	72	
280.80961	82	
280.93351	78	
281.85787	72	
281.89286	94	
282.87271	94	
282.97198	80	
285.00385	72	
285.94367	72	
287.92643	100	
288.79556	70	
289.78734	72	
289.84172	144	
289.87950	76	
290.85681	102	
290.88993	86	
292.97337	72	
293.86742	98	
293.96827	74	
294.12152	78	
294.85645	72	
295.86924	128	
296.90845	72	
298.92410	70	
300.11811	70	
300.99546	72	
301.96780	74	
302.85896	128	
303.07779	132	
303.72836	72	
304.81198	84	
306.43914	92	
307.79827	258	1+
308.87981	150	1+
311.83192	78	
313.84725	70	
314.61604	78	
315.67078	94	
317.13622	72	
318.86384	82	
321.42585	70	
323.02145	70	
323.05264	166	
323.20021	82	
324.91810	94	
326.80406	84	
327.40608	84	
328.86759	70	
328.88976	72	
330.15522	76	
330.81614	74	
330.88313	70	
331.09953	84	
332.93023	76	
335.88315	72	
337.83138	82	
339.90743	76	
340.09780	76	
340.77929	80	
341.30105	72	
342.00239	72	
342.09300	72	
343.90759	78	
END IONS

###FS:    #m/z: 363.95629 #charge 1+
###MS: 127
###MSMS: 130
BEGIN IONS
TITLE=Cmpd 97, +MS2(363.9563), 28.0-35.0eV, 2.8min #130
RTINSECONDS=166.88
SCANS=127,130
PEPMASS=363.95629	310792
CHARGE=1+
149.61607	78	
177.93447	76	
180.25497	76	
187.44352	80	
189.86255	212	
190.85817	520	1+
191.69203	102	
191.86044	432	1+
196.88691	126	
207.87465	178	
208.88471	120	
209.94354	1208	1+
212.88010	340	
212.89617	84	
222.93655	80	
222.95521	156	
222.97377	82	
224.94873	426	1+
224.97713	112	
225.05656	126	
225.97769	76	
226.89396	132	
226.94755	4072	1+
227.91230	80	
228.89572	204	
228.94220	5416	1+
228.97567	130	
229.02945	90	
229.09691	94	
229.55751	76	
230.82548	118	
230.84571	76	
230.88800	1244	1+
232.81933	82	
233.01254	88	
234.88753	156	
235.81525	86	
236.01166	96	
237.05503	198	
237.97907	78	
239.97736	82	
240.93991	378	
240.96130	290	
240.99494	84	
241.09036	80	
241.94416	282	
242.09610	94	
242.83419	84	
242.94464	660	
244.51883	88	
244.95695	2854	1+
245.08579	76	
245.98493	92	
246.10546	88	
246.43699	80	
246.90558	208	
246.95206	2380	1+
246.97677	130	
248.03368	80	
248.80170	118	
248.85015	142	
248.89871	522	1+
250.94924	86	
250.96801	182	
251.03251	88	
251.07522	146	
251.83638	78	
251.86559	86	
251.89232	126	
253.90725	196	
255.23052	86	
257.08080	146	
258.83179	166	
258.85079	90	
259.90775	102	
260.83465	140	
260.89354	84	
261.83661	108	
262.82609	116	
262.86170	196	1+
264.06451	90	
265.08775	266	1+
265.42529	78	
265.97828	178	
266.81796	312	
267.36107	76	
267.97346	410	
268.81549	228	1+
269.38671	90	
269.83882	136	
269.89499	92	
269.96709	776	1+
271.91750	76	
272.12878	78	
272.85663	114	
272.91915	76	
273.50562	84	
273.52164	86	
276.85192	170	
277.84368	260	1+
278.79965	120	
278.84789	178	1+
279.10364	118	
279.12659	86	
279.79645	108	
280.10879	238	1+
280.79377	426	1+
280.85379	226	1+
281.04587	78	
281.91413	100	
282.79238	142	
282.83867	84	
282.89754	76	
283.11870	84	
283.78951	162	
283.99005	156	
284.80715	84	
284.82545	186	
285.79605	148	
285.84214	100	
285.85965	104	
286.81251	218	1+
287.74686	88	
289.87724	104	
290.09355	130	
290.86285	80	
292.86754	380	1+
293.12060	92	
293.84497	246	1+
295.86560	182	
296.65695	92	
296.81421	108	
297.80632	152	
298.80557	554	1+
299.92242	84	
300.80158	288	
301.64533	90	
301.80417	142	
301.86103	206	
301.92039	76	
302.09321	78	
302.85247	506	1+
303.38585	94	
303.85476	424	1+
303.90159	76	
306.00940	76	
306.82388	78	
307.05662	82	
308.86705	194	1+
310.93280	86	
311.13205	90	
312.95627	94	
314.85997	76	
315.85359	80	
316.89816	92	
318.39638	102	
318.80940	98	
319.80561	256	1+
319.83610	80	
319.94809	102	
320.61828	98	
320.89094	82	
321.86598	168	
321.91274	182	1+
321.97666	76	
322.34208	92	
326.87670	230	1+
327.07149	92	
329.61802	94	
332.86925	88	
338.82879	186	1+
340.93959	212	
341.03340	88	
346.60485	102	
346.72580	94	
348.18854	88	
361.86108	92	
362.84758	114	
364.56634	76	
369.05587	86	
END IONS

###FS:    #m/z: 322.92980 #charge 1+
###MS: 131
###MSMS: 132
BEGIN IONS
TITLE=Cmpd 98, +MS2(322.9298), 28.0-35.0eV, 2.9min #132
RTINSECONDS=170.575
SCANS=131-132
PEPMASS=322.92980	1787496
CHARGE=1+
82.65662	82	
109.27838	90	
138.72693	84	
165.46385	76	
192.89086	82	
196.00348	78	
196.93820	82	
197.86454	62	
200.83596	84	
200.88650	72	
202.58679	92	
204.01026	76	
204.88650	84	
204.92000	96	
207.02574	70	
208.93637	72	
209.94468	202	
212.87547	70	
212.89341	66	
214.89213	80	
216.85529	86	
217.87591	74	
217.89975	74	
219.05439	64	
220.01532	102	
220.87331	64	
221.87441	80	
222.94935	88	
223.82272	70	
223.96423	120	
223.97996	96	
224.06183	76	
227.81625	62	
227.83832	72	
227.93098	80	
227.96061	104	
228.00677	108	
229.91318	62	
229.92971	90	
230.82993	84	
235.15757	64	
235.82656	78	
236.92543	64	
237.05379	72	
237.86733	66	
238.88780	76	
239.07572	60	
239.79409	62	
239.95525	68	
240.82052	204	
240.94039	1162	
241.93941	2938	1+
242.24154	72	
242.81893	262	1+
242.94138	2006	1+
243.36562	68	
243.84535	64	
244.43839	60	
244.82426	82	
244.94079	602	1+
245.00854	66	
246.03611	74	
246.44281	72	
246.89797	82	
247.38605	66	
247.95049	74	
248.02969	98	
248.84572	134	
248.93149	68	
249.89943	70	
251.83644	68	
252.37629	72	
252.92489	142	
255.78392	90	
255.84311	142	
256.45398	66	
256.89485	202	
256.92825	64	
257.88207	78	
258.44599	90	
258.83312	228	
258.85882	66	
258.97228	158	
260.00953	80	
260.82487	66	
260.83891	132	
260.86780	90	
261.41746	100	
261.83850	92	
262.00711	136	1+
262.83001	192	
263.82925	88	
263.85890	70	
264.07341	124	
265.87548	68	
266.79638	140	
266.85225	258	1+
266.96572	78	
267.79519	62	
267.86914	62	
267.92354	72	
270.87933	70	
271.90074	164	
272.84993	88	
273.79680	116	
273.84581	140	
274.79461	106	
274.98181	76	
275.81044	160	
275.85799	86	
276.99319	78	
279.09046	1086	1+
279.80818	78	
279.96246	68	
280.79057	74	
281.08299	72	
281.26231	88	
281.35525	68	
281.92997	82	
282.00030	76	
282.10295	78	
283.06963	72	
283.78851	152	
284.07407	94	
284.29312	772	
284.80882	146	
285.86021	178	1+
287.02679	64	
287.89998	66	
289.78770	70	
289.88449	156	
289.92344	66	
291.79784	74	
291.90876	70	
292.81098	72	
295.87453	62	
296.92759	76	
299.78345	86	
301.79916	62	
301.87551	118	
302.81235	70	
304.93407	80	
308.37033	68	
311.89498	68	
311.95984	86	
313.87769	66	
315.78616	62	
316.84150	84	
320.03802	64	
320.73740	66	
320.75495	120	
320.89100	76	
321.20142	74	
322.23173	88	
322.78750	74	
322.88026	74	
323.84738	86	
324.90017	126	
END IONS

###FS:    #m/z: 340.94039 #charge 1+
###MS: 131
###MSMS: 133
BEGIN IONS
TITLE=Cmpd 99, +MS2(340.9404), 28.0-35.0eV, 2.9min #133
RTINSECONDS=171.348
SCANS=131,133
PEPMASS=340.94039	789552
CHARGE=1+
77.50582	76	
117.60143	72	
189.46459	72	
190.93299	70	
192.92846	100	
196.89151	70	
197.91113	76	
206.95355	74	
210.93290	108	
212.07915	86	
212.87961	138	
213.87022	78	
213.93879	658	1+
213.97151	84	
215.93594	74	
216.87721	274	1+
217.44840	72	
217.88060	232	1+
217.93589	254	
222.94719	80	
225.82802	106	
227.89733	82	
228.84194	82	
228.93522	70	
230.84862	122	
230.88970	392	1+
230.90682	88	
231.95024	172	
232.08359	92	
233.83956	80	
233.89724	114	
233.94434	240	1+
235.89361	138	
235.94721	80	
236.90018	120	
238.88733	94	
239.44016	74	
239.90751	110	
240.95288	74	
241.84520	376	1+
241.91059	88	
243.46026	72	
243.83147	456	1+
243.89891	76	
244.95282	112	
246.94823	72	
246.97543	80	
248.85481	270	1+
248.90211	224	1+
249.96011	216	
249.99030	136	
250.90362	148	
251.83475	74	
251.89346	72	
254.84609	72	
254.94030	72	
254.96570	396	1+
255.91984	114	
256.01373	134	
256.06874	82	
256.39722	90	
256.88929	140	
256.96461	106	
257.94813	76	
258.04352	90	
258.84305	734	1+
259.82820	72	
259.87949	72	
259.93246	74	
259.95752	200	
260.83636	126	
261.84234	114	
261.89086	128	
262.35563	86	
262.84352	108	
263.80916	72	
263.88512	70	
264.86329	76	
264.91532	84	
266.04746	78	
266.93774	94	
267.14199	82	
267.95958	74	
268.84503	496	1+
272.35131	114	
272.84517	192	1+
272.93247	134	
272.97594	82	
273.95878	82	
274.89019	78	
274.89876	132	
274.97970	78	
276.34353	84	
276.85591	676	1+
276.87761	156	
276.95631	86	
277.91161	110	
277.98162	78	
278.84694	1034	1+
279.88075	70	
280.94099	70	
281.86791	72	
282.83348	82	
283.78229	92	
284.41972	86	
285.36690	74	
285.85854	74	
285.92981	112	
286.91007	72	
288.01569	72	
289.82730	92	
289.92741	74	
291.78221	116	
291.80474	114	
291.86672	78	
292.43747	102	
292.86592	72	
292.88543	76	
294.29478	80	
294.86788	288	1+
294.92495	92	
295.40166	76	
295.88058	174	1+
297.10924	74	
297.90782	82	
298.82626	72	
299.17645	78	
300.05450	88	
301.74983	84	
301.85904	156	
301.88586	124	
302.14230	84	
302.86867	86	
302.94245	152	
302.95738	72	
303.95282	74	
304.07078	72	
304.14777	92	
304.40280	96	
305.13387	72	
306.90140	84	
309.15556	102	
309.81742	76	
311.37902	72	
311.86233	76	
313.06038	70	
313.84735	78	
313.86478	86	
315.89911	80	
318.91229	76	
319.93939	98	
322.75650	96	
324.51308	74	
324.81803	72	
324.88900	88	
325.81280	72	
328.82057	72	
332.89056	148	
334.11220	74	
334.14113	86	
336.95034	74	
342.19079	74	
342.79963	72	
342.88851	82	
343.84390	72	
344.25381	76	
345.21833	96	
END IONS

###FS:    #m/z: 363.95637 #charge 1+
###MS: 131
###MSMS: 134
BEGIN IONS
TITLE=Cmpd 100, +MS2(363.9564), 28.0-35.0eV, 2.9min #134
RTINSECONDS=172.119
SCANS=131,134
PEPMASS=363.95637	310856
CHARGE=1+
57.00937	78	
94.18530	100	
178.93022	88	
189.86361	280	1+
191.85856	208	
191.95413	74	
198.95767	82	
199.83839	74	
202.92439	88	
209.94271	930	1+
210.88442	392	
212.87914	684	1+
213.85374	74	
214.89177	132	
216.41212	86	
219.00504	74	
221.89631	74	
222.03204	154	
222.95474	364	
224.05075	86	
224.89701	78	
224.95085	278	
224.96790	128	
225.96525	144	
226.94794	3332	1+
226.97374	246	1+
227.83916	196	1+
227.93171	218	
228.89563	384	
228.94231	5768	1+
230.88861	1290	1+
232.88217	230	1+
234.79837	88	
234.87847	120	
235.42725	76	
235.99460	94	
237.84856	86	
237.91204	138	
239.96472	86	
240.93941	968	1+
240.96200	356	1+
241.83711	98	
241.89396	78	
242.96101	200	
242.97771	74	
243.95919	114	
244.79961	88	
244.84335	74	
244.95776	2850	1+
246.43711	118	
246.85005	100	
246.95244	2940	1+
247.80592	78	
247.84887	236	1+
248.89977	670	1+
250.89434	92	
250.97010	82	
251.78882	128	
253.92180	90	
253.94713	110	
253.97249	74	
254.83436	74	
255.22850	78	
256.39717	90	
256.90431	94	
258.44598	108	
258.84829	180	
259.05214	80	
259.83510	330	1+
259.93405	188	1+
259.97018	78	
260.80028	88	
260.86769	94	
261.01435	74	
261.85212	82	
262.83086	114	
262.97017	82	
263.86564	270	1+
264.36381	96	
264.88711	74	
264.96050	138	
266.81542	262	1+
266.86146	134	
267.97242	290	
268.03631	78	
268.80140	80	
268.82193	86	
268.90579	82	
269.91122	74	
269.97141	194	
270.85395	78	
270.97410	98	
271.33922	76	
271.86310	76	
271.96209	78	
273.43260	80	
273.60917	94	
275.85716	140	
276.80673	110	
276.85230	86	
277.88491	88	
277.95241	74	
278.84076	90	
279.10228	76	
279.84908	100	
280.79385	186	
281.43513	90	
281.78611	372	1+
281.85564	162	
281.89465	86	
282.83114	90	
283.07325	84	
283.82996	78	
283.85352	82	
283.87499	104	
284.82558	196	
284.85071	128	
284.88560	158	1+
285.84240	228	
286.92889	86	
288.87866	252	1+
289.03537	76	
289.10217	80	
289.88470	174	1+
290.06272	102	
291.06597	92	
291.97796	98	
292.80340	78	
295.06417	86	
296.81134	244	1+
297.11250	116	
298.80364	930	1+
299.12683	82	
300.84671	106	
301.86350	166	
302.77671	84	
302.91867	140	
303.85490	198	
304.41323	78	
304.85045	74	
304.96859	76	
306.87991	376	1+
306.90126	78	
307.13065	104	
307.88397	322	1+
309.42317	80	
309.87072	78	
310.86592	82	
317.90420	76	
318.82008	132	
318.92964	152	
318.94325	86	
319.81119	76	
321.81630	186	
322.92952	282	
324.13258	78	
324.87042	128	
325.92323	92	
326.02968	82	
328.13729	78	
330.80601	84	
332.70429	76	
336.94589	80	
338.85967	80	
338.87170	96	
339.06156	164	1+
339.80983	92	
339.82914	150	
341.10826	84	
341.89102	80	
342.79792	136	
342.86794	82	
343.88744	76	
348.92194	104	
359.87167	74	
360.81152	186	1+
363.33398	122	
367.71934	76	
368.06825	82	
END IONS

###FS:    #m/z: 363.95625 #charge 1+
###MS: 135
###MSMS: 136
BEGIN IONS
TITLE=Cmpd 101, +MS2(363.9563), 28.0-35.0eV, 2.9min #136
RTINSECONDS=175.792
SCANS=135-136
PEPMASS=363.95625	301188
CHARGE=1+
57.88611	94	
142.47322	94	
148.45425	74	
175.45372	80	
189.86447	218	
191.85907	384	
196.88471	104	
196.94029	178	
197.88879	76	
205.95154	150	
207.87444	166	
207.94576	246	
209.86605	74	
209.94369	1374	1+
210.88552	180	
210.92205	76	
211.90736	72	
212.40485	78	
212.87855	1780	1+
213.90874	88	
222.95221	870	1+
224.94810	1462	1+
224.97034	304	1+
226.94682	8398	1+
227.11392	78	
228.83433	86	
228.89369	494	1+
228.94190	6222	1+
230.84355	146	
230.89025	1360	1+
232.88763	244	
232.90467	74	
234.88237	96	
234.92465	96	
236.48317	78	
237.05231	106	
237.90751	84	
240.79458	74	
240.84831	76	
240.93664	152	
240.96044	662	1+
241.01210	82	
241.06526	84	
241.94389	120	
242.90071	80	
242.94296	514	1+
242.96044	466	1+
244.91800	158	
244.95760	3708	1+
245.09615	86	
245.19523	82	
246.95289	5116	1+
248.06835	96	
248.80586	196	
248.86189	72	
248.90100	644	
250.84196	80	
250.89649	158	
250.96956	268	1+
251.04039	78	
251.07428	324	1+
252.95533	114	
253.52285	114	
253.82810	86	
253.90402	134	
253.94165	74	
254.09582	82	
254.86992	86	
254.90345	78	
256.89673	74	
257.07797	84	
258.83603	172	
258.89733	76	
258.91211	104	
258.97069	128	
260.07722	80	
260.83647	90	
260.96968	232	1+
261.82974	158	
261.88409	72	
262.83080	156	
262.96883	232	1+
263.86803	250	1+
264.85096	78	
265.82231	116	
265.90165	92	
265.97619	190	
266.78638	222	1+
266.81279	492	1+
266.88186	172	
267.42924	98	
267.81425	310	1+
267.86221	72	
267.97262	592	1+
268.38809	94	
268.85168	150	
269.96929	406	1+
270.15507	80	
270.92952	98	
271.91787	74	
272.12057	80	
273.47121	90	
273.82653	84	
275.40972	108	
276.09482	94	
277.08717	84	
277.11788	86	
277.45968	74	
277.92427	76	
278.55657	84	
278.79566	102	
278.84435	72	
279.10290	198	1+
279.80195	146	
279.83897	86	
280.79178	246	
281.79214	162	
281.90470	94	
282.78407	318	1+
283.85198	108	
284.81947	148	
284.86387	88	
285.84329	536	1+
286.81435	78	
286.89995	188	1+
287.42619	116	
287.55732	100	
289.25462	76	
289.78864	106	
289.87092	146	
290.09255	214	1+
290.33109	92	
292.80855	110	
293.87913	162	1+
296.00979	82	
296.81008	324	
296.85696	84	
297.11706	154	
297.80893	150	
298.41871	80	
298.80253	542	1+
299.58867	74	
299.83546	78	
300.80128	450	1+
300.93755	94	
301.86169	192	
301.89260	106	
302.89016	78	
303.85427	196	
307.85760	76	
310.82029	194	
312.88584	94	
313.86051	86	
316.81412	388	1+
318.38859	96	
318.42371	82	
318.79805	86	
318.92998	282	1+
321.82496	76	
321.86619	90	
322.93516	72	
323.01284	72	
323.77661	72	
324.24320	90	
324.88727	128	
326.86806	78	
327.85052	88	
328.81527	120	
329.79646	86	
332.81802	82	
334.39491	84	
334.87993	78	
336.93897	240	
337.94534	126	
338.94118	74	
340.80992	104	
340.93815	296	1+
342.00219	90	
342.40193	110	
347.18317	88	
347.78770	76	
347.88818	76	
350.24869	72	
350.76187	152	1+
356.86348	80	
359.89700	86	
END IONS

###FS:    #m/z: 507.84456 #charge 1+
###MS: 135
###MSMS: 137
BEGIN IONS
TITLE=Cmpd 102, +MS2(507.8446), 28.2-35.2eV, 3.0min #137
RTINSECONDS=176.564
SCANS=135,137
PEPMASS=507.84456	145838
CHARGE=1+
195.00770	110	
224.97833	144	
232.89770	268	1+
234.89089	138	
250.90993	234	
252.07663	170	
255.06113	124	
260.88086	128	
266.09270	128	
266.16812	188	
267.89731	236	1+
270.80446	156	
275.84590	270	1+
278.83971	166	
278.89555	112	
279.89149	118	
281.37881	164	
286.96008	140	
287.04129	120	
287.85328	1262	1+
288.11017	156	
290.13341	134	
290.61806	108	
291.86371	244	1+
292.14005	162	1+
293.87159	664	1+
295.87618	136	
296.13911	112	
297.80833	142	
297.92407	168	1+
299.12655	144	
300.83649	128	
301.84929	220	
302.82011	284	1+
303.86510	444	
304.80913	112	
305.86432	852	1+
307.81835	130	
307.85028	126	
307.88611	560	1+
308.14033	1302	1+
308.80013	234	1+
308.86948	478	1+
310.15693	756	1+
310.64269	154	
310.87679	186	
310.89218	110	
311.88292	1404	1+
312.81724	560	1+
312.86722	224	
312.96641	192	1+
314.86284	190	
315.81453	318	1+
315.85541	176	
316.86463	274	
318.87046	206	1+
318.89005	130	
319.86059	128	
321.90680	148	
322.86718	136	
323.87446	336	
324.87735	166	
325.87595	130	
325.89365	110	
326.88216	2068	1+
327.80864	176	
327.85065	130	
328.88344	574	1+
330.06177	112	
331.79177	270	1+
331.88277	114	
332.82298	262	1+
332.87319	282	1+
332.91651	162	
333.75442	130	
333.77366	234	
334.76652	168	
334.88427	120	
335.82296	172	
335.88520	196	
336.90027	162	
338.86656	218	1+
339.23075	138	
340.91788	130	
341.82162	128	
343.86907	122	
345.83008	196	1+
346.87519	122	
347.77700	210	
347.82886	230	
347.84824	118	
348.78215	154	
348.84172	182	
348.89731	132	
349.75653	678	1+
349.78647	230	1+
349.85315	112	
350.81865	186	
350.84085	156	
350.88495	216	
352.81292	118	
352.90787	134	
354.82571	136	
357.84221	116	
358.77867	112	
358.86834	240	1+
359.75981	156	
360.75362	262	1+
360.78778	126	
361.86700	164	
364.38547	176	
364.84717	138	
365.76027	116	
365.78455	624	1+
366.73758	134	
366.84127	306	1+
367.70754	268	1+
367.72923	178	
367.76602	302	
367.88760	320	1+
367.91685	144	
368.76995	136	
369.81551	264	
370.77200	106	
370.80788	216	
371.79592	222	
372.78459	542	1+
374.81333	424	1+
376.88106	460	1+
377.73243	120	
377.76348	142	
378.87076	140	
379.88814	140	
380.71776	132	
381.73960	286	1+
382.85331	182	
383.79174	306	1+
384.76928	372	1+
384.82700	122	
384.85167	528	1+
386.83537	116	
387.85227	248	
388.76148	114	
389.20003	162	
389.72824	140	
390.72354	198	1+
390.77219	314	1+
390.84065	300	
391.83989	284	
392.82480	534	1+
392.86111	276	1+
393.72572	136	
393.75583	190	1+
393.78841	152	
394.82484	110	
395.74423	144	
397.80435	234	1+
398.72450	270	1+
399.19975	118	
399.69526	146	
399.84891	654	
401.79635	110	
402.88548	122	
403.75733	114	
403.80858	370	1+
403.87048	146	
406.86202	120	
407.74667	596	1+
407.77617	194	1+
407.86902	512	
408.06912	302	1+
408.81148	108	
408.85396	1152	1+
409.72402	148	
410.83718	870	1+
411.74167	182	
411.87900	140	
412.84336	278	1+
413.06916	202	
413.75995	162	
415.75695	160	1+
417.82599	106	
417.87788	114	
418.84843	126	
421.88515	142	
422.82268	234	1+
422.86256	548	1+
422.87942	132	
423.77474	374	1+
425.75655	1130	1+
425.87375	158	
426.86017	544	1+
427.73751	700	1+
428.73262	120	
428.84653	928	1+
429.74044	186	
430.74348	166	
430.85540	152	
431.86001	336	
432.87085	486	1+
433.85053	160	
434.85541	106	
435.07018	110	
435.71734	310	1+
435.83853	118	
439.89630	154	
441.77492	112	
443.76572	360	1+
444.87247	1532	1+
445.74316	236	
446.77935	116	
446.80077	132	
447.70929	438	1+
447.78672	106	
448.77398	196	
449.68728	220	1+
449.87461	560	1+
450.75698	168	
450.78108	164	1+
452.70051	196	1+
460.88426	252	1+
462.88121	792	1+
462.92639	132	
465.72658	132	
467.71383	228	1+
467.88956	542	1+
474.74208	134	
485.89853	284	1+
END IONS

###FS:    #m/z: 336.94540 #charge 1+
###MS: 135
###MSMS: 138
BEGIN IONS
TITLE=Cmpd 103, +MS2(336.9454), 28.0-35.0eV, 3.0min #138
RTINSECONDS=177.336
SCANS=135,138
PEPMASS=336.94540	39030
CHARGE=1+
177.71032	74	
185.86994	74	
196.87972	72	
202.13096	74	
202.83881	68	
208.93991	68	
210.88286	78	
210.92378	74	
211.94536	1618	1+
212.88018	556	1+
213.93988	204	
214.87597	76	
214.94251	86	
215.88874	100	
216.98341	72	
217.62253	90	
217.85790	70	
217.88429	86	
222.35410	78	
223.83760	72	
224.88767	104	
225.05549	80	
226.88466	78	
227.41378	94	
227.56953	82	
227.89425	146	
228.93407	144	
229.89439	72	
229.95642	1396	
230.88902	1008	1+
230.91046	72	
231.95051	1244	1+
233.94683	228	
234.43883	84	
234.83270	100	
234.88852	194	1+
234.89970	90	
235.83026	80	
238.85694	92	
240.84231	114	
241.84266	452	1+
242.92223	74	
243.84768	174	
244.83490	146	
244.85646	68	
246.97815	182	
247.96649	306	1+
248.89925	276	
249.46303	92	
249.90249	122	
249.94858	80	
249.96595	382	1+
250.85521	68	
250.95290	232	1+
251.08454	74	
251.83131	118	
251.93449	70	
252.84097	82	
252.97186	914	1+
253.09114	172	
253.90423	110	
254.85791	80	
254.88941	70	
254.96657	284	
256.25986	174	
256.54675	82	
256.79804	204	1+
256.85284	124	
256.89174	130	
256.91608	78	
257.91514	94	
257.96517	122	
258.84179	132	
258.85838	74	
258.87835	108	
259.85243	378	
261.82045	94	
261.84513	76	
262.83330	124	
264.07171	84	
265.08647	68	
265.84115	186	1+
265.91339	84	
266.04386	70	
266.46225	80	
267.08209	76	
267.10611	72	
268.84349	350	1+
268.96353	92	
270.04421	72	
270.84594	90	
271.04378	74	
271.07807	90	
271.84203	70	
272.37159	88	
272.84168	120	
273.35138	84	
273.78990	74	
274.86667	114	
275.85607	78	
276.85812	242	
277.86394	220	
278.09501	168	1+
278.83549	286	1+
278.88210	116	
280.85873	68	
281.84629	76	
282.88013	288	1+
283.07760	78	
285.84748	684	1+
285.92493	82	
285.94151	88	
286.84913	480	1+
286.91148	84	
287.88238	78	
288.85750	104	
289.05623	90	
289.78731	126	
290.01110	108	
290.13229	78	
290.84004	92	
292.82202	72	
293.88575	102	
294.10970	74	
294.23772	68	
294.84085	68	
295.91062	78	
297.98151	74	
298.30844	72	
298.87505	78	
299.87997	76	
300.81636	68	
300.88033	120	
302.80228	68	
302.87710	70	
303.86080	74	
304.86110	208	1+
307.89213	94	
308.05110	82	
308.86625	92	
309.86896	154	
310.41997	82	
310.86471	146	
310.88513	68	
311.86246	72	
311.89072	74	
312.76958	90	
315.85190	80	
316.16388	70	
316.50494	72	
316.86529	86	
319.51785	74	
320.17860	102	
321.82221	76	
321.90797	80	
323.02383	92	
326.77723	72	
326.90209	74	
327.37683	78	
330.80257	72	
330.87366	72	
330.92564	80	
331.75527	76	
332.62347	82	
335.08013	96	
335.86919	92	
336.38899	72	
340.12686	76	
340.83591	76	
END IONS

###FS:    #m/z: 507.84406 #charge 1+
###MS: 139
###MSMS: 140
BEGIN IONS
TITLE=Cmpd 104, +MS2(507.8441), 28.2-35.2eV, 3.0min #140
RTINSECONDS=180.991
SCANS=139-140
PEPMASS=507.84406	121024
CHARGE=1+
196.01526	454	1+
203.02580	126	
222.97667	116	
224.12324	112	
224.97572	150	
227.95351	120	
232.89785	310	1+
236.89158	112	
237.93126	126	
238.14214	142	
252.07842	186	
266.09556	120	
268.11074	182	
272.85391	534	1+
275.84830	192	
276.85969	122	
279.83606	130	
281.08926	160	
287.85150	716	
287.93916	148	
288.86610	144	
290.12813	162	
290.86396	456	1+
293.87396	612	1+
293.96019	140	
294.86175	422	1+
298.95656	166	1+
301.00688	132	
301.84444	272	
303.86514	314	1+
305.86510	888	
306.12359	118	
307.13577	128	
307.89124	148	
308.14170	1218	1+
308.87234	640	1+
310.15743	758	1+
310.87197	156	
310.96490	224	1+
311.88583	948	1+
311.96931	140	1+
312.80744	142	
313.88216	148	
314.81963	180	
314.86845	316	
315.86597	144	
318.88297	160	
320.82166	118	
321.96651	158	1+
322.35646	122	
323.85570	332	1+
323.87308	180	
325.82964	140	
326.83190	136	
326.88335	2128	1+
327.37583	136	
327.80763	286	1+
327.87562	126	
328.16874	204	1+
328.83966	198	1+
329.78557	204	1+
330.15845	202	
331.84490	224	
332.87148	306	1+
333.89765	138	
334.89884	192	
335.80857	182	1+
335.84330	126	
337.30238	112	
337.87945	304	
339.88843	448	1+
340.77012	128	
341.85050	118	
347.75764	134	
347.77643	470	
348.79172	326	
348.85641	318	1+
349.77450	146	
349.82613	422	1+
349.86278	240	1+
350.02698	154	
350.76055	478	1+
350.82946	296	1+
350.88419	218	
351.95156	128	
352.78274	164	
353.85718	174	
354.81817	142	
355.79831	172	
355.85650	188	1+
356.83875	256	1+
357.84241	180	1+
358.78201	152	
362.86127	208	1+
364.09770	216	1+
365.15625	158	
365.77745	184	
365.87300	138	
366.79194	288	1+
366.84357	176	
366.88829	112	
367.19260	176	1+
367.70401	338	1+
367.76635	478	1+
367.82060	164	
368.73889	172	1+
369.04389	142	
369.83926	246	
369.88751	142	
370.18662	136	1+
370.80209	356	1+
370.83763	148	
371.91224	116	
372.77455	356	1+
372.83459	152	
374.81581	196	
375.86416	302	1+
376.80376	120	
376.89626	266	1+
380.71805	140	
380.77094	148	
380.84380	128	
381.78013	134	
381.80045	178	
382.72062	116	
383.78950	114	
384.84701	400	1+
385.77367	248	
386.73819	152	
386.83212	132	
386.90472	124	
387.71579	116	
388.81301	162	
388.85175	122	
390.73076	138	
390.83852	382	
391.72308	154	1+
391.84321	172	
391.95288	212	1+
392.82472	580	1+
393.78600	140	
393.90694	144	
394.73779	286	1+
394.79636	114	
397.78149	132	
398.72831	134	
398.78714	248	1+
399.72912	138	
399.84802	524	1+
402.86638	134	
403.80018	118	
403.87033	190	
404.84876	146	
405.75795	136	
405.79207	222	
405.85700	124	
405.87560	138	
406.77236	146	
406.78646	128	
406.85725	200	
407.73997	290	
407.75641	204	
407.86665	494	
408.75646	176	
408.85028	772	1+
409.73044	484	1+
410.73708	300	1+
410.75990	124	
410.83776	696	1+
410.97898	112	1+
411.86457	148	
412.83427	318	1+
413.07271	136	
413.75686	192	
413.83784	206	1+
414.75700	112	
417.35424	138	
417.78327	154	
421.74806	208	
421.87846	492	1+
422.86847	564	1+
423.77341	480	1+
424.79108	136	
424.82891	162	
425.15243	104	1+
425.75732	756	1+
425.86858	214	
426.86042	350	
427.73467	714	1+
427.76704	436	1+
427.86479	328	
428.10050	124	
428.36282	120	
428.70274	416	1+
428.76649	286	1+
428.80543	138	
428.84382	336	
429.80194	134	
429.85271	284	
430.73895	240	1+
430.84571	186	
431.86708	594	1+
433.85012	218	
434.85719	170	
440.76470	182	1+
443.76457	338	1+
444.87252	1062	1+
445.74131	192	
445.76375	150	
446.71845	146	
446.73118	122	
446.88200	232	
447.71206	472	1+
447.75631	172	
448.80469	112	
449.76069	148	
450.76062	256	1+
450.87963	146	
451.85872	114	
457.90721	158	
462.88423	460	1+
465.72142	134	
467.88837	512	1+
468.70826	144	
480.17210	134	
483.76031	160	
485.90253	366	1+
505.12676	98	1+
END IONS

###FS:    #m/z: 336.94532 #charge 1+
###MS: 139
###MSMS: 141
BEGIN IONS
TITLE=Cmpd 105, +MS2(336.9453), 28.0-35.0eV, 3.1min #141
RTINSECONDS=181.763
SCANS=139,141
PEPMASS=336.94532	35362
CHARGE=1+
123.49103	94	
182.86749	70	
189.04569	78	
194.28824	78	
194.89114	80	
196.88461	252	
198.95408	72	
206.00750	82	
209.64870	76	
210.03471	70	
210.88258	158	
211.91621	74	
211.94398	1084	1+
212.87796	572	1+
213.94218	790	1+
214.86177	74	
214.88479	208	1+
218.84145	68	
221.79047	68	
221.94595	70	
223.88521	78	
224.12259	70	
224.84181	72	
225.96066	72	
229.95351	1438	1+
230.88904	1216	1+
232.83038	80	
232.95143	112	
233.83574	98	
233.90522	72	
233.94564	90	
234.10803	78	
234.82583	186	
235.79833	72	
235.82668	144	
235.85669	92	
235.93238	72	
236.80038	68	
236.82509	88	
237.83543	76	
237.89519	106	
239.82761	88	
239.85904	84	
240.84090	414	1+
240.95497	76	
241.42788	80	
241.84531	352	1+
243.83790	70	
244.10610	102	
246.39087	104	
246.90386	80	
247.38803	90	
247.57382	90	
247.96499	318	
248.89877	76	
249.90297	238	1+
249.96232	174	
250.03542	68	
250.37897	82	
250.83060	142	
250.95268	114	
251.07027	124	
251.82486	92	
251.91079	116	
252.07247	148	
252.82747	68	
252.97005	616	
253.84042	144	
253.90922	122	
254.62275	74	
254.85811	80	
254.92448	68	
254.96570	244	
255.96491	280	1+
256.89612	144	
257.85834	68	
258.84575	164	
259.85268	78	
259.87081	72	
259.95481	70	
260.83500	78	
260.86571	76	
261.91001	72	
262.92467	92	
263.88519	138	
265.06135	78	
266.25198	106	
266.83933	82	
267.08998	76	
267.82345	72	
267.86314	82	
268.80594	84	
268.83926	804	1+
268.91560	72	
269.84079	574	1+
269.94731	74	
270.98122	156	
272.35357	94	
272.93922	90	
272.97802	68	
273.88348	72	
274.84458	110	
274.85869	112	
274.89632	74	
274.91060	88	
275.97038	70	
276.85682	950	1+
277.03827	86	
277.06716	86	
277.83784	158	
278.83565	582	1+
278.94208	82	
280.09365	70	
280.92293	78	
282.10523	70	
282.85415	92	
282.87043	170	1+
285.84861	1298	1+
286.85151	942	1+
288.85197	138	
289.01238	164	
289.79359	82	
289.84168	72	
289.86260	78	
289.89817	88	
290.85530	72	
290.86927	108	
291.85830	146	
291.91505	82	
292.87609	94	
293.10646	192	
293.79606	68	
293.97700	80	
294.11568	82	
294.86409	258	
295.98890	190	1+
297.89322	152	
299.77942	86	
299.87171	240	1+
300.92491	76	
301.19534	74	
304.79500	76	
304.86436	136	
305.86240	138	
305.96635	70	
309.86957	108	
309.95487	70	
311.85735	80	
313.36689	92	
313.74076	70	
313.99772	76	
314.82069	88	
317.88010	68	
318.83336	72	
320.83622	98	
322.85618	72	
325.75703	86	
327.87683	84	
329.93459	88	
330.80832	120	
332.90570	78	
333.28202	78	
333.66082	76	
334.95439	104	
336.86001	70	
336.92764	74	
337.28616	76	
338.41461	78	
339.73970	84	
END IONS

###FS:    #m/z: 359.96080 #charge 1+
###MS: 139
###MSMS: 142
BEGIN IONS
TITLE=Cmpd 106, +MS2(359.9608), 28.0-35.0eV, 3.1min #142
RTINSECONDS=182.536
SCANS=139,142
PEPMASS=359.96080	27290
CHARGE=1+
184.92861	80	
193.93768	80	
200.94762	80	
203.05193	84	
209.15487	80	
209.94443	360	
211.94857	78	
214.06137	90	
216.90648	246	1+
219.84890	72	
222.95210	574	1+
223.41344	92	
224.94867	354	
225.87394	78	
226.89724	76	
226.94729	2808	1+
228.94198	2300	1+
230.88610	100	
232.40356	76	
234.84212	112	
234.86783	72	
234.88417	208	1+
235.82389	114	
236.83279	90	
236.86311	86	
238.06061	130	
238.80024	78	
238.97019	134	
239.99510	76	
240.84352	128	
240.94092	182	
240.96445	90	
241.04821	80	
241.90294	78	
241.94976	90	
241.96345	96	
242.95872	388	1+
243.83956	74	
244.07095	126	1+
244.87323	76	
244.92036	80	
244.95529	964	1+
245.05090	84	
246.95288	1226	1+
248.40123	88	
248.81055	166	
249.12923	88	
249.80227	74	
250.95171	106	
250.97201	88	
251.07191	170	
251.84250	72	
254.90901	72	
255.07760	74	
256.09028	80	
258.97521	108	
259.44788	114	
259.81181	82	
259.97060	82	
260.07496	72	
260.34848	80	
260.84463	140	
260.94548	74	
260.96897	242	
262.84118	104	
263.82823	166	
263.85032	116	
264.87944	106	
264.98138	90	
266.81379	468	1+
267.97311	194	
268.84539	82	
269.96956	152	
271.41188	104	
271.85514	74	
271.87936	70	
271.89337	84	
272.89484	70	
272.96111	128	
273.81251	72	
273.96435	98	
274.08689	78	
274.39166	74	
274.84357	74	
274.85777	74	
275.79579	128	
275.86590	80	
275.93142	74	
275.97030	132	
276.83800	90	
277.88297	76	
278.80158	168	
278.84373	254	
279.79177	488	1+
279.84785	122	
280.79358	410	1+
280.83437	152	
281.42481	82	
281.87616	90	
282.78613	74	
282.84601	88	
283.98468	138	
286.82071	144	
287.99054	122	
288.85837	94	
289.08982	88	
290.87773	76	
291.79540	86	
291.86887	84	
292.80938	106	
293.12686	72	
294.37461	78	
294.85325	82	
295.01984	78	
295.62318	142	
295.93069	144	1+
296.34138	110	
296.80357	182	
297.80257	456	1+
297.89707	88	
298.80442	382	1+
298.85872	76	
299.79202	72	
300.03325	80	
301.85962	152	
302.84293	78	
303.03738	78	
303.90356	84	
305.33951	82	
307.05419	84	
307.07977	96	
307.43504	82	
308.13538	88	
309.80196	74	
309.81749	80	
310.86765	72	
311.08421	84	
313.81761	238	1+
314.87292	152	
314.88839	72	
321.81467	210	1+
322.91355	118	
322.93195	90	
323.82291	88	
323.89811	84	
324.02196	72	
325.34681	78	
325.75925	70	
325.78139	74	
325.90570	72	
328.30846	80	
337.15314	88	
340.87687	70	
340.94250	190	
345.75501	96	
347.88365	76	
349.74582	92	
354.79537	136	
355.84445	82	
356.38586	82	
357.71520	72	
357.91291	80	
360.75263	84	
360.76878	76	
361.77686	78	
362.22819	76	
364.73488	82	
END IONS

###FS:    #m/z: 322.93001 #charge 1+
###MS: 143
###MSMS: 144
BEGIN IONS
TITLE=Cmpd 107, +MS2(322.9300), 28.0-35.0eV, 3.1min #144
RTINSECONDS=186.203
SCANS=143-144
PEPMASS=322.93001	1526612
CHARGE=1+
185.93019	78	
197.02415	70	
201.04841	170	
203.38473	80	
205.10619	76	
205.94751	66	
205.97266	122	
207.97575	66	
209.06944	66	
209.08908	66	
209.91923	82	
209.94569	76	
213.86374	66	
215.85981	82	
218.85040	72	
219.05222	80	
220.56847	78	
222.87243	76	
222.95436	270	1+
223.01376	90	
224.83287	66	
227.96400	94	
229.84235	96	
229.90918	114	
230.84138	142	
230.88528	92	
232.85880	78	
233.48469	84	
235.81924	68	
236.38701	98	
236.83663	86	
236.86846	70	
236.94218	74	
237.01622	78	
237.91300	92	
238.01155	70	
238.06434	64	
238.82682	66	
238.91208	78	
238.93895	178	
239.07505	90	
239.08862	82	
240.09221	70	
240.82167	178	
240.94287	494	
241.94274	456	
242.94150	1836	1+
243.81868	194	1+
244.88585	72	
244.92026	86	
244.94095	556	1+
244.99325	72	
245.12211	104	
245.84573	74	
246.94416	70	
247.91361	74	
247.97408	72	
248.24429	68	
248.80395	84	
249.05194	72	
249.96725	66	
250.94577	190	
251.07096	240	
251.79182	76	
251.84798	70	
252.83124	72	
253.02051	90	
254.86910	144	
254.89152	66	
255.54656	78	
256.02954	92	
256.85548	74	
256.90151	110	
258.83229	68	
258.85091	168	
259.09608	72	
259.41214	92	
259.87144	66	
259.91660	88	
260.01980	76	
260.33459	76	
260.82871	92	
260.85993	72	
260.94924	70	
261.83276	290	1+
262.85292	68	
262.89498	66	
262.95860	114	
263.89676	90	
263.98064	76	
264.14248	72	
265.05511	98	
266.85351	76	
268.13654	80	
269.08264	68	
270.84798	114	
271.83875	66	
272.01706	70	
272.44690	100	
272.84408	84	
272.86235	112	
274.79453	76	
274.84545	268	1+
276.08253	86	
276.81130	74	
276.95849	80	
278.20656	72	
278.80058	172	1+
279.09255	1174	1+
280.06098	74	
283.84753	160	
284.03806	68	
284.29355	416	
284.81159	130	
284.85175	130	
284.86571	138	
284.92513	66	
286.06822	72	
288.16570	80	
289.88112	104	
290.85603	118	
290.91938	72	
291.80431	154	
292.43375	74	
293.86927	66	
294.16223	76	
296.80252	148	
299.78216	138	
300.07978	70	
300.75876	66	
301.78612	96	
301.91822	86	
302.88575	104	
303.81565	68	
304.94704	78	
306.82174	74	
307.06518	68	
307.60941	98	
307.79836	100	
308.81436	72	
308.86942	226	1+
309.73861	72	
310.34416	96	
310.72268	72	
313.86484	70	
316.82374	78	
317.77934	68	
317.86083	80	
318.05555	74	
318.66240	96	
322.27167	78	
322.88941	86	
323.03039	72	
324.14548	76	
324.24327	72	
324.38038	76	
324.87584	72	
325.89902	74	
326.87946	78	
END IONS

###FS:    #m/z: 340.94056 #charge 1+
###MS: 143
###MSMS: 145
BEGIN IONS
TITLE=Cmpd 108, +MS2(340.9406), 28.0-35.0eV, 3.1min #145
RTINSECONDS=186.976
SCANS=143,145
PEPMASS=340.94056	700984
CHARGE=1+
95.79864	120	
168.83422	80	
175.93230	68	
191.95058	72	
192.92668	72	
193.41294	86	
195.50736	80	
197.89038	80	
198.92123	80	
198.93335	82	
205.45097	94	
207.97051	68	
208.84657	110	
208.94866	80	
208.96135	82	
210.93724	166	
213.41680	68	
213.88256	158	
213.94001	418	1+
215.43267	74	
215.67958	74	
215.88454	210	
215.94462	180	
216.87522	72	
218.88022	226	1+
221.37530	110	
225.88307	90	
226.88641	94	
227.96789	70	
228.13291	82	
228.89786	82	
228.94492	130	
231.89374	102	
231.95139	264	1+
233.89490	158	
235.00725	76	
235.11636	92	
236.00754	78	
238.88324	116	
239.78985	80	
239.84764	126	
239.93638	70	
240.23481	72	
240.83493	70	
240.85382	84	
241.81342	88	
241.84089	200	
242.83999	110	
242.96215	70	
243.82951	338	1+
243.85760	86	
243.95275	98	
245.93970	68	
246.85543	70	
246.97328	72	
247.88078	98	
248.90064	146	
249.90295	80	
251.14329	72	
251.48770	92	
251.51301	88	
254.21545	78	
254.91867	72	
254.94414	82	
254.96453	186	
255.48983	92	
255.97865	72	
256.90772	106	
256.96679	128	
257.83259	76	
258.84483	550	1+
258.86605	70	
259.89399	260	1+
259.92060	72	
260.83279	364	
262.92632	88	
263.84824	80	
264.37995	84	
265.86127	80	
267.40933	76	
268.84306	276	
270.83068	104	
270.93899	80	
271.13692	70	
271.86283	100	
273.79402	86	
274.86269	370	1+
275.83588	100	
275.97447	78	
276.85599	976	1+
277.82981	120	
277.86151	554	1+
277.98538	70	
278.09367	84	
278.84560	1408	1+
278.97699	70	
279.09813	84	
279.41605	88	
280.93272	88	
281.89656	132	
282.87450	134	
282.91233	72	
283.80286	84	
283.82159	92	
284.83428	68	
284.87550	84	
284.89584	98	
285.43109	92	
288.84369	166	
289.78945	138	
290.85682	242	1+
291.06789	80	
292.92075	72	
293.06814	70	
294.84884	76	
294.86610	74	
296.85926	114	
297.43530	78	
297.85053	70	
298.26039	92	
298.82200	74	
298.86476	70	
299.06612	72	
299.78003	68	
299.87580	70	
300.78638	80	
300.79891	78	
300.85259	88	
301.86357	156	
302.82149	92	
303.42653	74	
304.29582	70	
304.88701	74	
305.81152	76	
306.87770	92	
308.63313	86	
308.81882	72	
308.87009	124	
310.81656	94	
310.88523	84	
311.93246	84	
312.83883	70	
312.89974	74	
314.83343	86	
317.60464	92	
318.37967	68	
318.82226	70	
321.74915	74	
321.89277	100	
325.90554	68	
326.20936	76	
327.76382	82	
330.82767	70	
331.81515	134	
337.04528	76	
338.83723	72	
340.88124	74	
341.78906	94	
342.27045	90	
343.52786	70	
345.03833	72	
END IONS

###FS:    #m/z: 507.84417 #charge 1+
###MS: 143
###MSMS: 146
BEGIN IONS
TITLE=Cmpd 109, +MS2(507.8442), 28.2-35.2eV, 3.2min #146
RTINSECONDS=187.748
SCANS=143,146
PEPMASS=507.84417	88956
CHARGE=1+
196.01591	168	
210.03193	186	
214.88437	172	1+
224.04476	202	
227.85980	216	1+
238.06397	196	
238.89382	140	
247.96797	120	
250.90775	180	
259.86947	118	
260.10464	112	
260.36228	122	
265.40908	122	
266.09388	112	
266.16872	130	
274.80286	136	
278.40332	118	
279.89746	154	
279.91916	230	1+
281.96292	258	1+
286.15205	136	
287.84996	660	
288.03486	112	
289.84969	124	
290.86996	106	
291.80277	250	1+
291.86525	116	
292.37077	118	
293.87267	592	1+
294.12820	106	
294.85752	116	
299.86537	114	
301.85280	146	
303.86551	614	1+
304.83955	106	
305.86367	528	
307.84416	268	1+
307.88821	432	
308.14156	494	
308.87465	330	
308.96882	108	
309.14660	272	
309.81519	154	1+
309.84745	196	
309.88881	212	
310.15530	682	1+
310.84492	144	
310.89743	136	
310.96369	168	
311.81812	128	
311.88435	1016	1+
312.86673	124	
313.17082	110	
313.83290	160	
313.85184	448	1+
314.85919	258	1+
317.37258	248	1+
317.89759	126	
318.77803	116	
318.82204	168	
318.85815	138	
320.86106	120	
321.93517	126	
322.89080	174	
323.87277	364	
325.86533	120	
325.90394	132	
326.88436	1106	1+
327.81490	108	
327.84329	142	
328.82542	116	
329.81546	224	1+
329.88791	306	1+
332.79450	156	
332.81080	132	
332.86861	138	
333.87941	130	
334.80486	106	
336.94443	178	
337.88210	632	1+
345.79058	198	
345.81476	154	1+
347.74838	288	
347.76778	208	
348.06947	124	
348.78312	346	1+
348.88983	150	
349.76405	362	1+
349.85185	110	
350.82422	226	
350.88394	112	
351.03750	118	
352.00653	154	1+
353.78669	152	
353.91099	266	1+
354.79860	110	
355.88909	150	
356.77816	138	1+
358.82862	138	
358.98181	118	
359.82022	114	
359.89141	144	
360.75829	150	
361.76345	136	
361.85006	140	
362.36493	178	
365.78565	512	1+
365.88100	114	
365.93328	132	
366.18176	264	
366.81345	140	
367.76634	352	
367.81498	306	
368.73226	214	1+
368.77042	318	1+
368.83558	292	1+
369.03726	114	
370.80413	510	1+
371.79666	112	
372.77814	142	
374.81479	208	
376.77359	220	1+
376.81305	136	
378.75808	116	
378.86361	136	
380.75723	300	1+
381.71973	188	
381.76133	256	1+
381.83794	204	
382.85397	144	
383.85719	134	
384.84894	696	1+
385.37895	124	
385.78044	136	
385.83060	148	
386.82534	194	
387.73551	112	
387.77026	384	1+
387.84765	192	
387.89951	128	
388.79488	112	
388.80664	108	
389.19984	376	1+
389.75706	134	
390.05438	120	
390.83913	752	1+
391.75580	242	1+
392.07203	124	
392.82444	376	
393.82603	166	
394.78945	142	
395.77592	110	
396.73594	110	
396.83649	272	1+
396.88785	136	
398.72959	106	
399.74622	242	1+
399.85247	286	1+
400.73000	144	
401.72473	116	
403.87011	298	1+
404.05799	290	1+
405.72843	130	
405.76181	198	
405.86298	446	1+
406.78423	248	1+
406.86603	374	1+
407.75104	646	1+
408.84947	664	1+
409.72181	302	1+
410.84023	1038	1+
411.80692	186	
412.84236	280	1+
415.77411	134	
418.75075	238	1+
420.73387	108	
421.86756	542	1+
422.86398	652	1+
423.77344	396	1+
425.75587	804	1+
425.82900	106	
426.78749	144	
426.85892	666	1+
427.73648	1004	1+
428.76262	174	
428.84718	1696	1+
428.88404	156	
429.70233	124	
429.77070	110	
430.74647	126	
432.86460	194	
433.86023	172	
436.74253	132	
436.76671	108	
438.74200	198	1+
442.87544	148	
443.75012	290	
444.77466	420	1+
444.87468	846	1+
445.71279	140	
445.74634	130	
445.86408	234	
446.74619	376	1+
446.88400	168	
447.71211	404	1+
447.81097	144	
449.69067	298	1+
449.79083	140	
450.76069	356	1+
450.92541	178	1+
451.86557	120	
458.90590	202	
462.88421	582	1+
464.41116	110	
465.72282	448	1+
467.88903	640	1+
469.17739	128	
471.16483	118	
485.89195	146	
END IONS

###FS:    #m/z: 322.92998 #charge 1+
###MS: 147
###MSMS: 148
BEGIN IONS
TITLE=Cmpd 110, +MS2(322.9300), 28.0-35.0eV, 3.2min #148
RTINSECONDS=191.445
SCANS=147-148
PEPMASS=322.92998	1522004
CHARGE=1+
48.34413	72	
77.54047	78	
184.86192	86	
184.87506	70	
190.89381	86	
192.92818	86	
194.88935	70	
195.00635	70	
196.92941	90	
197.02601	106	
203.17810	68	
205.01295	86	
209.00741	86	
209.94320	122	
213.06552	66	
213.90138	74	
214.02200	72	
214.89568	66	
215.88820	66	
217.91266	124	
217.95771	82	
219.07747	74	
220.88062	260	
221.07141	148	
221.40283	82	
221.87185	140	
222.93667	70	
222.95113	76	
223.96276	128	
227.93114	124	
227.95418	72	
228.06854	72	
228.85301	160	
230.84718	162	
230.88980	72	
233.39302	96	
233.85381	74	
233.87452	190	1+
235.04098	68	
236.00802	68	
238.94609	66	
240.13988	84	
240.83476	84	
240.94095	938	
241.88403	84	
241.93950	3010	1+
242.94208	1990	1+
243.82051	212	
243.87811	100	
244.82439	108	
244.94092	700	1+
245.91106	72	
246.43487	100	
246.90351	68	
246.97457	148	
247.93101	82	
248.84890	78	
249.94413	80	
249.96913	88	
250.12835	72	
250.96986	72	
251.83455	78	
253.98629	78	
254.86643	168	
254.99934	70	
255.11271	72	
255.82618	80	
255.89806	72	
256.01203	78	
256.13177	98	
256.89419	136	
256.90708	114	
257.16645	68	
258.83291	190	
258.88941	86	
261.83138	134	
262.83295	92	
262.95416	70	
263.05420	68	
263.22918	76	
263.83227	126	
265.05731	92	
265.85654	132	
265.87923	76	
266.87086	122	
267.83521	72	
267.85191	100	
267.88943	116	
268.86099	78	
268.95567	66	
269.02396	84	
270.85978	68	
272.84558	202	1+
275.43628	72	
275.81959	72	
275.83596	72	
276.07212	92	
276.34782	82	
276.36857	70	
277.99940	78	
278.02191	70	
279.09253	1248	1+
279.41400	88	
279.85566	76	
279.91050	118	
280.83035	106	
280.85860	72	
280.91674	72	
281.22294	80	
281.89478	76	
282.86445	128	
282.88532	80	
283.27968	82	
283.78586	112	
283.84629	66	
283.88243	144	
284.05142	76	
284.20887	68	
284.29431	436	1+
284.86199	106	
285.03602	68	
285.80045	66	
288.81209	80	
289.86943	204	
290.85658	72	
291.80423	98	
291.82086	98	
291.97163	78	
294.84686	72	
296.06465	74	
298.82406	82	
300.76523	70	
300.79953	82	
301.76668	84	
301.86069	72	
301.90126	68	
302.81104	68	
302.84072	82	
304.91310	70	
305.13381	76	
305.87826	82	
308.79965	116	
309.89002	70	
310.86377	74	
311.86377	110	
313.86922	74	
314.81426	88	
314.89276	70	
319.08344	72	
320.23788	70	
321.74058	70	
324.11251	70	
324.88426	120	
324.93999	78	
325.25663	70	
325.87036	70	
326.17865	66	
END IONS

###FS:    #m/z: 340.94047 #charge 1+
###MS: 147
###MSMS: 149
BEGIN IONS
TITLE=Cmpd 111, +MS2(340.9405), 28.0-35.0eV, 3.2min #149
RTINSECONDS=192.218
SCANS=147,149
PEPMASS=340.94047	712526
CHARGE=1+
107.77538	82	
191.11784	74	
192.88630	180	1+
192.92836	196	
199.86447	80	
201.90603	68	
205.94833	152	
207.89222	94	
208.90458	76	
208.95960	132	
211.88427	72	
212.87666	122	
212.93123	74	
213.87733	88	
213.94018	300	
214.88817	412	1+
215.88933	270	1+
215.93558	146	
215.96808	74	
217.88403	258	1+
220.87529	70	
223.95525	78	
224.95217	78	
225.82882	140	
225.84984	94	
226.87186	68	
226.94367	94	
227.83260	106	
227.91247	88	
227.95498	78	
227.97537	106	
228.84294	118	
228.93666	92	
229.93901	70	
230.84427	204	
230.89079	312	1+
231.94996	534	1+
232.89040	232	1+
233.03270	68	
235.86609	90	
235.89524	168	
235.94730	78	
235.99813	78	
238.06264	70	
238.86857	96	
239.05816	94	
239.90488	78	
240.84932	144	
241.78851	80	
241.84344	562	1+
241.95253	74	
242.16882	86	
242.83488	132	
243.83636	128	
243.89893	70	
244.84391	96	
244.91842	86	
244.98773	86	
246.40037	84	
246.83485	84	
246.97648	150	
249.40475	84	
249.96093	316	1+
250.88278	74	
250.90676	146	
251.87554	70	
251.95762	124	
252.87989	76	
253.85951	72	
254.91243	72	
254.96350	182	
256.26345	74	
256.79247	94	
256.86154	74	
256.90300	156	
257.01864	72	
258.84539	716	1+
259.95463	174	
260.39816	80	
260.83544	410	1+
260.90932	80	
260.95107	78	
262.89876	70	
262.92603	120	
264.91550	148	
264.98342	72	
265.85720	84	
266.85915	74	
266.95565	94	
267.97777	80	
269.78175	72	
269.83263	92	
269.84882	236	
269.88067	72	
270.82823	214	
271.33910	122	
275.80915	74	
275.87128	80	
275.95262	102	
276.85768	262	
277.15265	76	
277.86202	148	
277.92610	120	
278.84525	1106	1+
279.81623	98	
279.84097	212	
279.88433	70	
279.90484	90	
279.96632	82	
280.84778	138	
281.01132	78	
283.02776	76	
284.67046	84	
284.92747	90	
285.00831	82	
285.83529	220	1+
290.82292	98	
290.88176	84	
292.79468	86	
292.85340	96	
293.86953	78	
294.85733	114	
294.88262	108	
295.90625	78	
296.33933	76	
296.85337	70	
296.97394	72	
297.85261	74	
297.88194	80	
297.89574	116	
298.87507	72	
299.01032	76	
299.80967	94	
299.87265	218	
300.87769	148	
301.85917	244	1+
302.94496	114	
303.80933	76	
305.87995	124	
306.88907	162	1+
309.11216	70	
311.45030	74	
312.86727	76	
313.88009	70	
320.90427	74	
321.37947	72	
321.72282	80	
322.96206	80	
323.44088	78	
323.65105	72	
323.99111	72	
324.13911	84	
325.89455	78	
328.08604	96	
328.89427	80	
330.88536	76	
330.91243	78	
333.80688	78	
335.44199	78	
339.42973	74	
339.81231	72	
341.80025	88	
341.84314	92	
342.79185	156	
342.88522	122	
END IONS

###FS:    #m/z: 363.95651 #charge 1+
###MS: 147
###MSMS: 150
BEGIN IONS
TITLE=Cmpd 112, +MS2(363.9565), 28.0-35.0eV, 3.3min #150
RTINSECONDS=192.99
SCANS=147,150
PEPMASS=363.95651	252080
CHARGE=1+
54.98789	78	
85.03801	100	
134.82809	88	
187.88611	74	
191.85898	114	
197.10350	82	
197.44147	74	
206.98342	80	
207.93321	82	
209.94465	714	
210.88249	86	
210.89430	86	
212.88069	740	1+
214.89526	224	
216.97248	84	
218.00483	98	
218.91018	88	
222.95075	112	
223.95873	74	
224.94962	666	1+
226.13609	90	
226.94751	4752	1+
226.97726	116	
228.05868	74	
228.89436	304	1+
228.94217	3382	1+
229.00919	106	
230.51121	82	
230.89034	1006	1+
232.88807	396	1+
234.55558	84	
234.88900	200	1+
234.92950	122	
234.94231	102	
235.84935	90	
237.05193	136	
238.06445	76	
239.14171	84	
239.89254	94	
240.94028	638	1+
240.96364	398	1+
241.08462	78	
241.90378	234	1+
242.79010	80	
242.94070	620	1+
243.83120	82	
243.95767	170	
244.95664	2240	1+
245.18381	72	
245.85302	82	
245.89354	76	
246.85016	218	
246.90757	152	
246.95345	2826	1+
247.88496	86	
248.79826	88	
248.89871	458	1+
249.86457	80	
250.96819	84	
251.10026	78	
252.42518	76	
253.09471	86	
253.95524	86	
254.83832	84	
254.95974	78	
255.06776	142	
256.41669	84	
257.08130	234	
258.84120	132	
258.89991	82	
259.39827	96	
260.04343	76	
260.55638	88	
260.88146	420	1+
260.97101	268	
261.05546	74	
261.83111	152	
261.90963	100	
262.85473	74	
264.03670	84	
264.83328	76	
265.79560	96	
265.98149	84	
266.00170	78	
266.81612	156	
267.13825	84	
267.78501	136	
267.87934	118	
267.97148	440	1+
268.80713	152	
268.95620	80	
268.98799	72	
269.04627	96	
269.07826	74	
269.96881	330	1+
270.89417	98	
271.40591	78	
271.48670	82	
271.91993	134	
272.87250	84	
274.85763	74	
275.43587	76	
275.82142	84	
276.85349	128	
279.10038	86	
279.80424	78	
279.83793	148	
280.34867	84	
280.79152	524	1+
281.11911	154	
281.84918	114	
281.88884	92	
282.11553	90	
282.37507	78	
284.84041	134	
285.84547	172	
288.50147	88	
289.86464	82	
289.88823	98	
292.92122	78	
293.11378	174	
293.93449	92	
295.80434	300	1+
296.06053	90	
296.84684	132	
298.79902	686	1+
298.86976	76	
299.98838	158	
300.07976	86	
300.34603	78	
301.08497	82	
301.77346	86	
301.80036	138	
301.86502	246	1+
302.11046	78	
303.85922	212	1+
305.86570	100	
306.52950	76	
306.84954	76	
307.99736	76	
309.95907	94	
310.80722	76	
313.84532	82	
313.86044	76	
317.81517	216	
318.81148	100	
319.81373	268	1+
319.89119	84	
321.13081	78	
321.15962	190	1+
322.92772	98	
323.86693	292	1+
324.80639	256	1+
327.13919	78	
327.88038	82	
335.62602	74	
336.94588	118	
338.77397	76	
338.95480	102	
340.94085	128	
342.00227	86	
342.87448	86	
343.16598	78	
344.71203	98	
345.35291	98	
346.89952	98	
347.70073	84	
349.12179	90	
349.96160	90	
350.76175	78	
356.76875	82	
359.61515	84	
360.71957	144	
361.83311	94	
362.90376	98	
364.77875	78	
366.83205	80	
END IONS

###FS:    #m/z: 322.93006 #charge 1+
###MS: 151
###MSMS: 152
BEGIN IONS
TITLE=Cmpd 113, +MS2(322.9301), 28.0-35.0eV, 3.3min #152
RTINSECONDS=196.693
SCANS=151-152
PEPMASS=322.93006	1491870
CHARGE=1+
113.19841	96	
188.52457	110	
191.85848	110	
196.88478	76	
197.96137	102	
200.84132	70	
200.94391	76	
201.04690	104	
202.05084	82	
204.51734	104	
206.12811	78	
215.85067	84	
215.98637	68	
216.85328	78	
222.94588	68	
222.97857	70	
223.96024	90	
224.04330	68	
224.81953	74	
224.95774	108	
226.84215	70	
228.85874	88	
228.96825	84	
229.04796	66	
230.89423	78	
230.90751	68	
232.08742	80	
234.91475	78	
235.87780	68	
237.00648	88	
237.83530	96	
238.04887	146	
238.89686	76	
238.94155	136	
239.07937	76	
239.78241	78	
239.91939	74	
240.82107	164	
240.94068	1004	
241.94347	530	
242.42070	76	
242.86454	70	
242.90400	124	
242.94363	1390	
243.09036	92	
243.84954	72	
243.87616	82	
243.93679	762	1+
244.90851	74	
244.94039	514	1+
245.89176	110	
246.39084	86	
246.86658	70	
247.23937	70	
248.84203	148	
248.85650	112	
248.89685	76	
248.91629	82	
249.96531	76	
250.25477	82	
250.87468	70	
250.89411	88	
250.94496	84	
251.37860	102	
256.39311	86	
256.86924	80	
256.89604	264	
258.83158	192	
258.91399	66	
260.41172	82	
260.83437	72	
260.93923	68	
261.82682	94	
262.82935	482	1+
262.91661	92	
263.90501	80	
264.42561	68	
264.85728	72	
264.89514	72	
265.08841	94	
266.21609	78	
266.85833	84	
267.88932	74	
267.92581	82	
268.88714	142	
268.91303	88	
269.88229	72	
270.14930	66	
270.79725	76	
270.91643	76	
271.35525	84	
271.94667	68	
271.99066	66	
273.05089	70	
273.12204	98	
273.78978	94	
273.82861	74	
275.80648	84	
276.28041	72	
277.82349	92	
277.93405	74	
278.12238	72	
279.09338	598	1+
279.99706	80	
280.83409	110	
280.87544	72	
281.83730	68	
282.08646	88	
282.27427	72	
282.86864	90	
283.04015	82	
283.16834	66	
283.31902	72	
283.78446	70	
283.83394	72	
284.29150	394	1+
284.87724	144	
285.87320	68	
286.91238	76	
287.07863	70	
287.80502	68	
289.88503	86	
292.87328	98	
294.11148	82	
294.76470	68	
294.85157	134	
295.39131	78	
297.78900	66	
297.95016	76	
299.52063	92	
299.79690	66	
300.78230	90	
300.86324	78	
303.87383	74	
305.04167	82	
305.29462	74	
308.36799	80	
308.88798	78	
309.13507	78	
310.67498	78	
310.70682	82	
313.84122	74	
316.84561	76	
317.87809	72	
317.91508	68	
320.73284	90	
321.05370	82	
324.20351	70	
324.76271	92	
324.87775	66	
324.89209	110	
325.90196	104	
326.88184	66	
327.79254	66	
327.90148	70	
END IONS

###FS:    #m/z: 340.94055 #charge 1+
###MS: 151
###MSMS: 153
BEGIN IONS
TITLE=Cmpd 114, +MS2(340.9406), 28.0-35.0eV, 3.3min #153
RTINSECONDS=197.465
SCANS=151,153
PEPMASS=340.94055	697694
CHARGE=1+
78.56448	80	
183.87313	82	
184.06289	72	
189.95695	104	
192.92908	148	
196.88466	76	
199.05630	78	
205.94749	70	
208.95682	106	
210.93606	78	
212.87696	450	1+
213.85136	80	
213.88016	282	1+
213.94134	342	1+
215.88577	368	1+
215.93867	244	1+
222.94947	74	
223.95877	70	
224.92674	80	
225.00570	102	
225.85737	76	
225.89626	70	
226.96748	84	
228.88270	84	
228.94499	72	
229.50546	108	
229.89426	92	
230.84842	92	
230.89462	68	
231.89000	114	
231.94959	736	1+
232.85116	78	
232.88954	72	
232.96191	72	
233.89703	268	1+
233.95219	88	
234.98630	76	
236.88187	74	
236.91038	90	
238.88368	76	
239.84695	72	
240.86147	72	
240.89611	68	
241.79029	78	
241.84191	206	
241.87825	80	
242.83820	98	
242.97973	68	
243.82941	126	
244.88444	118	
245.89744	72	
245.94568	100	
246.07668	74	
246.84759	80	
246.95016	106	
246.97963	150	
248.86396	92	
249.00382	92	
249.04208	70	
249.95977	166	
250.83175	68	
250.89999	94	
253.48757	90	
253.97646	72	
254.90309	122	
254.96672	170	
255.58185	114	
256.07771	82	
256.18678	92	
256.86902	366	1+
256.89056	116	
256.96443	132	
257.24315	72	
257.85803	132	
257.87271	246	1+
258.84689	422	1+
259.92882	70	
260.05335	70	
260.83423	516	1+
261.06997	68	
261.50690	92	
261.86254	76	
262.92792	120	
263.85076	128	
263.87949	100	
263.89477	78	
264.85728	68	
264.90383	80	
265.98541	78	
266.85044	114	
267.86174	112	
267.92944	88	
268.84177	622	1+
268.97380	86	
272.82581	68	
272.84924	142	
272.90498	68	
272.97822	72	
273.52370	84	
274.85686	172	
275.85229	804	1+
275.86421	100	
278.84706	564	1+
278.92585	88	
279.87986	114	
280.84207	88	
280.87277	250	1+
281.79825	70	
281.84342	262	1+
282.05357	76	
282.20917	82	
282.97192	100	
283.90882	92	
283.97693	72	
284.52521	92	
286.81241	88	
289.08759	68	
289.80194	92	
289.86709	80	
290.06153	74	
291.81220	86	
291.86693	72	
292.87487	100	
295.79868	76	
295.87459	72	
296.85432	114	
297.34231	98	
297.78802	122	
297.81676	72	
297.83739	208	1+
297.88810	92	
297.94819	70	
298.87738	80	
299.01048	82	
299.07701	104	
299.78033	108	
299.87671	100	
299.89383	102	
300.81605	98	
301.86013	88	
303.87009	152	
303.95088	72	
305.38461	70	
307.80334	124	
308.98501	100	
312.88450	76	
313.89976	68	
317.38155	74	
319.95251	70	
320.91954	76	
322.81896	72	
322.88144	70	
323.23317	72	
323.88926	350	1+
328.81664	80	
328.88476	70	
330.81952	218	1+
333.11174	72	
334.08048	72	
334.36763	86	
337.16272	72	
337.86164	88	
338.71996	92	
341.18060	92	
341.38992	68	
342.32248	80	
345.04500	78	
345.83456	68	
345.94193	70	
END IONS

###FS:    #m/z: 363.95634 #charge 1+
###MS: 151
###MSMS: 154
BEGIN IONS
TITLE=Cmpd 115, +MS2(363.9563), 28.0-35.0eV, 3.3min #154
RTINSECONDS=198.237
SCANS=151,154
PEPMASS=363.95634	259136
CHARGE=1+
91.14179	84	
178.43932	112	
181.82430	76	
189.86401	78	
191.85775	120	
196.88545	128	
198.89012	80	
205.92475	98	
207.40386	74	
207.87527	376	1+
207.95193	176	
208.94349	88	
209.01279	72	
209.94486	452	
210.93435	74	
212.07004	88	
212.87924	628	1+
213.90891	80	
214.89399	72	
215.98793	82	
222.95326	334	1+
224.95082	712	1+
225.88505	84	
226.94792	3530	1+
227.87521	82	
228.07924	78	
228.85191	120	
228.89498	314	1+
228.94220	4260	1+
230.80540	118	
230.83788	130	
230.88813	1546	1+
231.79725	72	
234.88502	128	
237.05852	188	1+
238.82862	72	
239.90217	84	
240.82360	144	
240.94372	92	
240.96319	212	
241.08644	92	
241.89361	88	
241.94167	178	
241.95719	496	1+
242.00796	82	
242.94250	622	1+
242.95963	342	1+
243.88031	72	
243.89414	78	
244.95690	2312	1+
245.29307	72	
245.93893	132	
246.80698	100	
246.90494	74	
246.95405	2512	1+
247.98529	80	
248.80134	80	
248.89901	572	1+
249.41042	106	
249.80457	110	
250.48424	84	
250.89202	74	
250.94932	124	
250.97065	186	
251.04135	102	
251.06672	102	
251.82659	78	
253.90536	124	
256.01390	86	
257.97838	72	
259.84562	96	
259.93942	100	
260.36847	100	
260.83678	112	
260.93443	74	
260.96931	110	
261.96959	74	
262.51240	110	
262.83365	178	
264.79754	78	
265.08425	178	
265.10713	78	
265.84856	76	
266.81377	182	
267.81192	122	
267.97386	394	1+
268.80297	76	
268.94359	84	
269.05486	104	
269.87882	72	
269.96843	502	1+
270.39147	90	
271.84484	80	
273.48536	92	
274.53644	72	
274.89827	104	
275.02155	88	
276.85727	200	
277.87862	82	
278.01409	76	
278.42334	86	
278.84761	154	
280.10551	92	
280.79284	556	1+
281.11593	80	
281.35295	90	
283.84589	78	
284.80123	96	
285.79832	94	
285.84750	198	
285.93749	92	
288.00164	128	
288.12203	102	
289.84278	178	1+
289.92552	76	
291.03281	84	
293.06360	94	
293.12196	94	
293.87345	72	
296.80623	128	
297.80069	512	1+
298.80261	374	1+
300.10955	72	
300.78876	262	1+
301.81059	146	
301.86077	106	
302.86611	76	
303.85592	324	
303.94849	80	
304.17756	76	
305.89130	152	
306.83034	72	
307.89385	98	
308.86528	78	
310.41134	86	
310.86810	80	
312.94986	84	
313.84299	96	
313.90830	78	
314.82279	80	
315.81130	330	1+
316.05484	78	
316.87168	94	
317.81484	338	1+
319.16660	76	
321.28473	80	
321.86700	226	
322.92804	78	
324.36014	100	
324.95621	76	
325.10606	104	
325.14131	76	
325.83703	148	
326.97751	82	
327.88164	80	
328.82500	126	
329.91463	94	
330.81400	76	
332.83590	82	
333.12721	84	
338.11673	84	
338.78821	78	
338.87125	74	
338.91854	82	
339.83018	286	1+
340.93874	188	
350.37075	76	
350.90198	88	
352.88982	82	
354.68442	86	
354.78354	76	
358.91004	74	
361.28462	98	
367.87694	94	
368.77052	88	
END IONS

###FS:    #m/z: 363.95638 #charge 1+
###MS: 155
###MSMS: 156
BEGIN IONS
TITLE=Cmpd 116, +MS2(363.9564), 28.0-35.0eV, 3.4min #156
RTINSECONDS=201.906
SCANS=155-156
PEPMASS=363.95638	260284
CHARGE=1+
48.19571	92	
97.76505	80	
110.38136	80	
189.86285	502	1+
191.85625	306	1+
191.93682	80	
198.02715	84	
199.95989	86	
200.88482	84	
202.91925	88	
206.94973	98	
207.87153	300	1+
207.94733	84	
209.94342	1204	1+
210.88178	148	
211.87290	80	
211.88340	94	
212.87989	1196	1+
213.04930	94	
218.89778	90	
218.95597	82	
221.43219	100	
221.94380	78	
222.95174	1220	1+
223.89468	88	
223.97234	112	
224.95065	900	1+
225.05528	78	
226.02864	150	1+
226.12091	158	1+
226.85247	98	
226.86558	110	
226.89996	214	1+
226.94737	6508	1+
226.99939	84	
227.86313	106	
227.93110	92	
228.41665	78	
228.79169	76	
228.89394	234	
228.94252	6460	1+
229.44469	110	1+
230.82783	148	
230.88925	2538	1+
231.85328	86	
232.88467	282	1+
232.90391	140	
234.06104	82	
234.93164	92	
235.88317	80	
238.83998	102	
240.82685	174	
240.94059	180	
240.96255	972	1+
241.94197	172	
242.05963	88	
242.94331	396	
242.96052	728	1+
243.82443	192	
244.95744	4022	
245.49138	78	
246.80566	102	
246.90301	236	1+
246.95285	3342	1+
247.38812	84	
247.53282	90	
248.80494	148	
248.89954	936	1+
249.80820	102	
250.89732	124	
250.96339	118	
251.01273	78	
251.94939	86	
252.50900	100	
252.94823	78	
253.08561	108	
253.36479	78	
253.90546	106	
256.94208	78	
257.83227	78	
258.83832	306	1+
258.85282	116	
258.97830	132	
260.97189	196	
261.97160	102	
262.87884	90	
263.88303	116	
263.97496	92	
264.01276	80	
264.07673	88	
264.50378	114	
264.96792	84	
265.86326	78	
265.97769	170	
266.81632	254	
266.89348	94	
267.82395	130	
267.92768	96	
267.97473	364	1+
268.31148	76	
268.95448	106	
269.06828	84	
269.92306	92	
269.96498	498	1+
270.07433	84	
271.38563	106	
272.87773	130	
273.86532	94	
273.91317	172	
274.88399	82	
275.41589	80	
276.85855	200	
276.91128	84	
277.88581	104	
278.79944	514	1+
278.84275	376	1+
279.09911	138	
280.79503	610	
281.79359	296	
281.87858	98	
282.09287	88	
282.79712	178	
282.86262	82	
282.98647	80	
283.81904	282	1+
283.85729	250	1+
284.90449	140	
285.84486	412	1+
287.46124	80	
289.83136	84	
289.87215	118	
290.86051	188	
291.09736	84	
293.00274	84	
293.11881	110	
293.42098	94	
296.80930	152	
298.79946	1022	1+
298.84953	78	
298.86878	108	
299.81908	78	
301.86051	164	
301.88215	130	
302.56062	84	
302.79895	218	1+
302.86108	140	
303.85590	474	
304.40691	82	
306.43725	78	
306.83975	172	1+
307.30840	92	
307.87975	118	
308.11792	78	
308.13870	116	
308.49543	76	
312.92581	86	
314.02572	78	
314.85336	88	
316.81871	116	
320.95067	84	
321.86287	218	
322.82052	138	
322.92671	134	
323.94443	86	
324.77381	78	
324.88061	96	
325.84804	102	
325.87124	276	1+
328.83025	108	
329.43507	78	
329.82781	78	
330.86918	124	
335.12066	82	
336.94389	134	
337.83664	78	
345.07952	78	
351.82446	80	
356.99638	78	
357.77842	120	
362.76796	84	
365.23037	78	
366.90058	92	
END IONS

###FS:    #m/z: 507.84438 #charge 1+
###MS: 155
###MSMS: 157
BEGIN IONS
TITLE=Cmpd 117, +MS2(507.8444), 28.2-35.2eV, 3.4min #157
RTINSECONDS=202.678
SCANS=155,157
PEPMASS=507.84438	81608
CHARGE=1+
192.02356	112	
196.01678	422	1+
198.03056	142	
209.94303	134	
210.03354	244	
224.97666	186	
229.04537	122	
232.89562	310	
236.89115	118	
258.87606	110	
266.16707	276	1+
267.87727	136	
276.79433	108	
277.90012	220	1+
278.36405	104	
278.83278	250	
283.91640	146	
285.85659	144	
287.85046	918	1+
289.87550	254	1+
289.90041	166	
291.94248	104	
293.87420	618	1+
293.96108	120	
295.97173	178	
296.85487	120	
299.85081	350	1+
300.85694	230	1+
303.86682	720	1+
305.86310	730	
306.12116	178	
306.79244	110	
307.77580	130	
307.88876	176	
308.14215	820	1+
308.87184	836	1+
309.84703	144	
310.15722	1022	1+
310.63398	104	
311.88498	434	
312.40671	106	
312.81853	110	
312.88313	224	
313.85028	116	
313.88444	172	
314.86564	478	
315.89692	124	
316.80770	194	1+
316.86431	162	
317.89399	230	
323.85152	168	
323.87376	292	
325.89007	130	
326.88422	1524	1+
328.87779	426	1+
329.17234	150	
330.31603	106	
331.75967	146	
332.87846	156	
333.81360	234	1+
333.84382	128	
333.86488	128	
334.83223	136	1+
334.86343	126	
337.11033	132	
337.39888	108	
339.87667	142	
340.86120	324	1+
341.93428	130	
342.84020	204	1+
343.77149	144	
346.82181	230	1+
347.77413	668	1+
348.79756	356	1+
348.84737	246	1+
349.75819	528	1+
349.89067	522	1+
350.77520	140	
350.82496	304	1+
350.84024	134	
353.90265	136	
354.78410	186	
355.80170	110	
355.88900	148	
357.84401	182	
359.76642	106	
360.35829	106	
360.86978	148	
361.74385	210	1+
361.78107	134	
362.37277	146	
365.79144	248	
366.18394	162	1+
366.78468	104	
366.84180	148	
367.71027	118	
367.76487	522	1+
367.80502	426	1+
368.24227	104	
368.89311	128	
369.83556	616	1+
370.78368	112	
370.80613	450	1+
371.89760	136	
372.39784	128	
372.78273	554	1+
373.83190	148	
374.81655	358	1+
376.75845	130	
377.84557	114	
380.71562	500	1+
380.86570	124	
381.71811	364	1+
381.77982	110	
381.84019	172	
382.80003	114	
383.79210	256	
384.85138	350	1+
385.77383	150	
385.80489	140	
385.82126	162	
386.77364	176	
386.82744	134	
387.83418	314	1+
388.80706	120	
389.19777	236	1+
389.76978	140	
389.87003	126	
389.91387	126	
390.05195	132	
390.83745	206	
390.85347	246	
391.74365	126	
391.84067	108	
392.06823	202	
392.82408	418	
393.72514	170	
393.79624	134	
394.84023	234	1+
396.73078	106	
397.77005	108	
397.85377	146	
398.72759	350	1+
398.85200	126	
399.84957	344	1+
402.77179	382	1+
402.86133	182	
403.80267	120	
405.76121	276	1+
405.95966	108	
406.82525	104	
407.74398	372	1+
407.86649	212	
408.76548	134	
408.85235	516	
409.72288	230	
409.73299	368	1+
409.86370	398	
410.83392	952	1+
411.71697	298	1+
412.71670	198	1+
413.87359	126	
415.84316	128	
416.87776	116	
417.86199	114	
418.76306	112	
419.86799	172	1+
421.78994	210	
422.82371	112	
422.86579	590	1+
423.77099	392	
424.13318	130	
424.76381	104	
424.78096	218	
425.75126	1610	1+
426.86309	276	1+
427.73164	452	
427.77530	148	
428.09125	212	1+
428.73719	246	
428.84423	800	1+
428.87664	278	
429.70326	138	
429.72812	158	
429.75282	468	1+
430.83936	106	
431.80787	174	
431.86950	540	1+
433.85841	110	
434.86407	244	1+
441.77732	120	
442.68114	130	
444.68534	126	
444.77246	122	
444.87245	1496	1+
445.74117	392	1+
446.67860	276	1+
446.70949	362	1+
446.78881	410	1+
447.71298	308	1+
447.75987	170	
447.79036	330	1+
448.77594	110	
450.70692	110	
451.75362	118	
451.88612	130	
452.71565	112	
457.90715	132	
458.70092	120	
462.88603	682	1+
467.89218	280	
468.88871	140	
469.88258	164	
483.90711	138	
485.90551	122	
491.80337	110	
END IONS

###FS:    #m/z: 336.94531 #charge 1+
###MS: 155
###MSMS: 158
BEGIN IONS
TITLE=Cmpd 118, +MS2(336.9453), 28.0-35.0eV, 3.4min #158
RTINSECONDS=203.449
SCANS=155,158
PEPMASS=336.94531	35272
CHARGE=1+
98.47054	74	
191.95586	84	
196.88082	108	
205.89115	78	
211.94444	1348	1+
212.04746	106	
212.87816	606	1+
213.94088	600	1+
214.87771	76	
215.88683	70	
217.91801	72	
223.95750	70	
224.50318	74	
225.09402	98	
226.84198	70	
226.86263	78	
226.89913	68	
227.49149	82	
227.88080	72	
228.89566	70	
229.95387	926	1+
230.88922	1000	1+
230.90808	74	
231.41063	82	
231.95058	600	1+
232.06840	72	
232.82686	92	
233.82439	148	
233.84713	74	
233.90141	232	
233.94960	82	
235.90004	72	
238.99171	72	
239.83913	72	
240.83879	428	1+
240.86170	68	
240.88066	70	
241.84327	360	1+
244.08504	80	
244.39388	70	
245.84735	80	
246.09954	82	
246.94444	68	
247.04238	80	
247.96558	214	1+
247.98444	192	1+
248.41284	114	
248.84640	72	
248.89886	224	
249.82920	76	
249.84884	82	
249.91708	70	
249.96220	192	
250.82808	178	
250.89838	76	
250.96907	122	
251.07324	84	
251.83590	110	
252.82780	104	
252.97185	914	
253.08843	82	
253.90515	162	
254.79117	74	
254.91173	108	
254.93636	182	1+
254.96502	488	
255.37568	80	
256.03332	86	
256.84029	230	1+
256.89278	78	
256.96680	156	
257.50545	80	
257.85867	110	
258.85381	624	1+
259.02895	68	
259.85416	430	1+
259.95746	120	
260.84158	80	
260.96100	90	
261.82973	324	1+
262.85066	70	
262.86869	86	
262.91987	96	
263.87912	68	
265.23714	94	
266.18733	128	
266.86937	70	
267.19457	80	
267.95211	72	
268.83965	544	1+
269.87669	76	
269.95362	68	
270.85357	118	
270.98016	136	
271.09627	76	
271.91436	114	
271.94231	76	
271.97852	80	
273.04914	96	
273.78991	74	
273.86941	84	
273.91895	158	
274.06892	68	
274.85835	140	
274.87434	200	
274.93292	70	
275.86630	136	
275.95419	70	
276.20296	84	
276.85982	708	1+
277.41639	102	
277.83280	474	1+
277.99523	70	
278.73504	102	
278.83594	320	1+
278.92796	74	
279.85748	72	
280.26214	82	
281.76095	78	
281.89500	80	
282.85855	68	
282.87567	210	
284.05938	70	
284.86519	96	
285.85256	198	
286.02874	80	
286.85304	752	1+
289.84384	104	
289.88362	74	
290.89002	72	
292.04292	68	
292.86451	80	
293.11086	222	
293.18149	132	
293.89903	74	
293.99844	224	1+
294.92282	70	
295.84082	70	
297.89447	220	
298.22859	110	
298.25977	72	
298.88373	80	
298.91537	66	
299.23798	68	
299.87028	138	
300.88036	90	
303.87785	78	
305.14012	78	
305.88306	68	
307.80962	84	
308.90087	74	
309.03056	78	
309.87398	394	1+
310.81404	118	
310.85772	114	
311.20624	76	
311.42870	92	
313.12997	74	
318.89019	102	
318.93420	78	
319.88229	72	
322.88011	74	
323.35036	70	
325.69950	74	
328.81549	94	
329.40835	96	
334.45961	98	
337.22764	74	
338.79895	70	
338.87350	80	
339.83044	74	
341.38718	84	
END IONS

###FS:    #m/z: 507.84424 #charge 1+
###MS: 159
###MSMS: 160
BEGIN IONS
TITLE=Cmpd 119, +MS2(507.8442), 28.2-35.2eV, 3.5min #160
RTINSECONDS=207.106
SCANS=159-160
PEPMASS=507.84424	77068
CHARGE=1+
196.01505	562	1+
222.97118	112	
232.89836	324	1+
236.04865	166	1+
239.86786	106	
246.10259	142	
250.90433	210	1+
252.55212	110	
255.10512	110	
266.94194	214	1+
267.17759	138	
267.91033	134	
269.92646	122	
270.85492	120	
272.39375	110	
278.82621	156	1+
284.87332	150	
285.86441	120	
287.85360	372	1+
288.79446	116	
289.96311	150	
290.13143	264	1+
292.11245	118	
292.86966	580	1+
293.87219	484	1+
293.95944	182	
297.81296	188	1+
298.84619	314	1+
302.85466	120	
303.81013	214	1+
305.86516	642	
306.80677	146	
306.90730	180	1+
307.13112	120	
307.18971	108	
307.87772	152	
308.14038	930	1+
308.87225	682	1+
310.15831	500	1+
311.87997	878	1+
312.81191	172	
314.86483	242	
314.88022	158	
315.86911	140	
316.85034	140	
318.81805	204	1+
319.85769	186	
320.77089	226	
320.88295	118	
322.65734	108	
323.87093	126	
324.85512	134	
325.82944	114	
325.90191	310	
326.88050	1690	1+
327.80740	128	
327.90081	178	
330.16739	116	
330.88198	304	1+
331.76550	162	1+
332.87205	158	
333.84912	120	
335.82472	122	
335.88670	210	
336.77679	122	
337.83037	234	1+
337.88302	394	1+
338.79596	114	
339.02049	108	
343.79580	146	
345.78082	166	
347.75973	112	
347.77918	734	1+
348.17406	112	
348.85478	122	
348.89117	142	
349.75574	422	1+
350.77601	108	
350.82477	458	1+
350.89034	132	
351.88346	226	1+
352.18447	120	
355.38829	232	1+
355.74177	172	
355.88799	278	1+
356.78441	134	
357.06071	108	
361.13518	170	1+
361.91425	150	
363.87993	168	
364.83843	136	
365.37799	112	
365.78731	426	1+
365.88719	246	1+
366.74264	114	
366.84446	114	
366.88208	116	
367.03324	166	1+
367.71083	350	1+
367.72665	178	
367.76710	404	
367.84137	164	
368.76368	256	
368.83020	334	1+
368.89899	180	
369.83372	248	1+
370.79850	154	
371.79953	214	
372.78455	190	
372.81937	124	
373.73307	124	
373.77831	162	
373.80873	230	1+
374.72657	226	1+
379.75881	288	1+
380.71653	226	1+
380.76253	260	1+
381.83410	318	1+
382.85695	114	
382.91197	132	
383.73898	194	1+
384.85331	488	1+
385.77534	150	
385.82513	118	
387.77767	108	
388.80448	132	
389.19926	122	
389.71930	150	
390.74593	160	
390.78222	156	
390.83982	240	
391.74860	226	
391.84082	280	
391.91029	134	
392.06985	214	
392.82725	192	
392.85809	232	1+
393.73084	288	1+
393.82685	176	
394.82364	282	1+
398.72736	248	1+
398.84574	568	1+
402.77176	110	
403.77700	108	
403.87176	276	1+
405.72420	130	
405.76120	112	
405.86858	206	
406.73780	454	1+
407.76240	204	
407.86645	342	
408.85433	308	
409.72327	564	1+
409.85272	294	
410.83405	894	1+
412.21477	150	
412.75002	270	1+
412.83669	166	
413.87029	154	
414.68042	132	
415.83939	218	
416.70646	124	
416.74333	120	
419.73173	152	
421.82826	202	1+
421.87798	120	
422.86543	154	
423.77632	842	1+
423.86664	526	1+
425.74931	452	
425.92204	156	
426.73690	150	
426.75700	204	
426.77497	184	
426.86369	274	
427.73498	492	
427.80326	138	
428.74028	300	
428.84631	1032	1+
428.88538	144	
429.71234	108	
429.73546	256	
429.75966	172	
429.87461	138	
430.73662	144	
431.67738	130	
431.86473	174	
432.86948	152	
433.78224	116	
433.85382	236	
435.71455	136	
440.85551	110	
440.89720	162	
444.78856	118	
444.87093	948	1+
445.71871	170	
445.74380	286	1+
446.87832	260	1+
447.71001	426	
447.80927	172	
448.71207	194	
448.76953	172	
449.78591	190	
449.88404	118	
450.69996	138	
450.75314	222	
450.88293	110	
456.69688	164	
457.90086	182	
458.70349	140	1+
462.88215	414	1+
465.72049	222	
465.87189	114	
467.70033	248	1+
467.89144	416	1+
469.77247	206	1+
470.71206	110	
470.77770	136	1+
485.89749	332	1+
END IONS

###FS:    #m/z: 336.94554 #charge 1+
###MS: 159
###MSMS: 161
BEGIN IONS
TITLE=Cmpd 120, +MS2(336.9455), 28.0-35.0eV, 3.5min #161
RTINSECONDS=207.878
SCANS=159,161
PEPMASS=336.94554	34640
CHARGE=1+
62.46703	118	
185.96057	72	
196.88803	70	
197.02937	88	
197.99424	80	
198.88308	82	
200.83948	74	
203.85956	74	
205.41575	88	
208.89021	80	
209.88542	70	
211.86269	94	
211.94581	1120	1+
212.87803	564	1+
213.51547	74	
213.94107	328	1+
215.88822	214	
216.88779	142	
216.93846	90	
218.87571	68	
220.87271	104	
221.89265	78	
223.83566	80	
223.96265	70	
225.88701	66	
225.95163	66	
228.83085	76	
228.95319	92	
229.95533	1022	
230.88984	1082	1+
231.83516	102	
231.95223	688	1+
234.10067	68	
235.38753	68	
235.83045	86	
236.45521	80	
236.82746	122	
238.83724	108	
239.84028	418	1+
239.86399	156	
239.94952	68	
240.11703	84	
240.84211	356	1+
240.96421	68	
241.19056	96	
241.94700	78	
243.88937	68	
243.91236	72	
245.23765	104	
245.84758	78	
246.39280	88	
246.91902	84	
247.96494	132	
248.01038	72	
248.89983	300	
249.90432	146	
249.96117	194	
250.83426	338	1+
250.95552	172	
250.99113	72	
251.83773	196	1+
251.87341	78	
252.87017	96	
252.95278	80	
252.97091	742	
253.09003	152	
253.13599	82	
253.43662	68	
253.83599	68	
253.90467	152	
254.87093	128	
254.90902	136	
254.96682	506	
255.08756	130	
255.18924	68	
255.83303	78	
256.86011	190	1+
256.89280	70	
258.01226	68	
258.84753	560	1+
258.86840	72	
259.82554	72	
259.93252	90	
259.95663	156	
260.00204	78	
261.83902	100	
262.95117	98	
263.93277	98	
264.95503	72	
265.08474	112	
265.35724	68	
265.83346	80	
267.68820	92	
267.83905	114	
268.84193	992	1+
269.08235	80	
270.03815	88	
270.98421	114	
271.84221	322	1+
271.92672	140	
271.98863	70	
272.76296	88	
274.80910	74	
274.85844	106	
275.86805	110	
276.06207	72	
276.85821	874	1+
277.86286	480	1+
278.83175	284	1+
278.92605	72	
279.85313	80	
280.00542	84	
280.84171	142	
281.85478	96	
284.82779	92	
284.94294	140	
285.85032	242	
286.85126	324	
286.97447	72	
287.84724	226	
288.84160	66	
288.86118	158	
291.80595	78	
292.44390	100	
292.85670	134	
293.11769	74	
293.96213	66	
294.00128	110	
294.10754	68	
294.87090	72	
295.88297	72	
296.85251	158	
297.12198	88	
298.86853	68	
299.88095	138	
299.91928	198	1+
300.86934	80	
302.40267	86	
303.12088	72	
303.85370	90	
303.87575	70	
304.77548	90	
304.86102	108	
304.90844	90	
305.86345	84	
307.37902	84	
307.87387	70	
307.89576	90	
308.86162	246	1+
309.27855	106	
312.87677	92	
316.81356	68	
317.79504	90	
318.13400	72	
318.85068	84	
320.04250	68	
325.83049	68	
327.11470	100	
327.76402	76	
328.83606	76	
330.81613	70	
331.79512	78	
333.08450	78	
333.77304	96	
336.88969	68	
337.66299	76	
338.69471	76	
341.37568	78	
END IONS

###FS:    #m/z: 359.96082 #charge 1+
###MS: 159
###MSMS: 162
BEGIN IONS
TITLE=Cmpd 121, +MS2(359.9608), 28.0-35.0eV, 3.5min #162
RTINSECONDS=208.649
SCANS=159,162
PEPMASS=359.96082	26760
CHARGE=1+
183.93477	78	
190.53077	94	
200.83855	96	
207.94583	78	
208.97368	82	
209.94675	70	
219.04298	74	
222.95160	494	1+
223.88907	132	
224.95029	524	1+
225.03887	80	
225.88473	170	1+
226.85673	74	
226.94728	2300	1+
227.92951	146	
228.94252	2128	
229.11878	106	
231.86033	82	
232.82572	88	
232.95037	88	
233.83026	72	
233.96197	78	
234.16836	100	
234.86202	92	
235.84925	72	
237.06522	76	
238.96531	100	
239.42872	84	
240.83841	72	
240.96186	166	
242.89109	110	
244.13124	74	
244.95720	1374	1+
245.84332	74	
246.03826	72	
246.67587	78	
246.87379	82	
246.95330	1336	
248.80554	156	
248.85614	78	
248.97794	72	
249.04983	84	
249.83144	92	
250.83586	74	
250.95171	102	
250.97123	122	
251.03431	72	
251.07304	120	
252.41563	88	
252.87579	196	1+
252.95172	114	
256.79047	72	
258.40219	72	
258.84706	74	
258.97351	82	
259.56673	94	
259.80822	78	
259.96043	90	
260.94544	162	
260.97117	216	
261.03440	94	
261.97197	128	
262.84668	80	
262.94638	96	
263.97579	76	
264.82681	76	
265.08724	76
[truncated: 1,565,452 more chars]
