# Supplementary material for: High-Throughput Venomics
Source: J Proteome Res. 2023 Apr 3;22(6):1734–46. doi: 10.1021/acs.jproteome.2c00780 (PMC10243144; doi:10.1021/acs.jproteome.2c00780)
Supplement: Supplementary file 9 — pr2c00780_si_009.zip [file pr2c00780_si_009.zip › Manual files/Calloselasma rhodostoma MGF/210702_Calloselasma_halfplate000020_5.1.201.mgf]

###	D:\Data\Julien\210702_Cr_half_TFA\210702_Calloselasma_halfplate000020.d\ProteinAnalysisResults.mgf
###	D:\Data\Julien\210702_Cr_half_TFA\210702_Calloselasma_halfplate000020.d\analysis.baf
###	210702_Calloselasma_halfplate000020.d
###	Instrument: maXis HD
###	Manufacturer: Bruker
###    PeakWidth 0.30, MiniumIntensity 10, S/N 1Apply threshold 0, Threshold 10
###    Retain Residuals no, Create neutrally no,
###    FullScan Parameters: AdductIon (+)+H (-)-H, LowMass 0, HighMass 8000, MaxCharge charge decon 4, MinPeaks 3
###    Perf. isotope decon yes, Max Charge Istopic decon 6, MW agreement 0.00, Abund. cutoff 2.00, Envelope cutoff 75.00
###    MaxRes   Parameters: AdductIon (+)+H (-)-H, LowMass 0, HighMass 8000 
###    Perf. isotope decon yes, Max Charge Istopic decon 6, Abund. cutoff 2.00
###    MSn      Parameters: AdductIon (+)+H (-)-H, LowMass 0, HighMass 8000 
###    Perf. isotope decon yes, Max Charge Istopic decon 4, Abund. cutoff 0.05
###    Global Charge Limit: no 3, Prefer FullScan Result: yes, Export what: 2 (0=non deconv/1=deconv only/2=mixed), NoMSMSSignals: 150, Intensity threshold: 10, NoMSSignals (deconv): 2, NoMSSignals (non-deconv): 2, NormalizeData: no, SingleCharged: yes
###
COM=210702_Calloselasma_halfplate000020.d
USERNAME=Demo User

###FS:    #m/z: 322.92978 #charge 1+
###MS: 1
###MSMS: 2
BEGIN IONS
TITLE=Cmpd 1, +MS2(322.9298), 28.0-35.0eV, 0.0min #2
RTINSECONDS=1.3495
SCANS=1-2
PEPMASS=322.92978	1368782
CHARGE=1+
206.94073	3024	
208.94567	8740	1+
211.94424	20792	
213.93999	21712	1+
215.93792	3750	
217.94140	7188	
222.95188	23278	1+
224.95088	7086	
225.19285	2386	
226.12402	3552	
226.94696	111832	1+
227.19880	20330	1+
228.94278	185516	1+
231.95063	14226	
233.94821	3062	
234.97002	8294	
234.99788	5226	
235.12852	3266	
235.20295	2706	
238.45449	6406	
239.07827	5670	1+
239.14670	6020	
239.19866	2302	
239.23458	3790	
239.98135	2656	
240.23067	6058	
240.96275	15808	1+
242.61945	4030	
242.96201	2834	
243.12240	2624	
243.88185	2390	
244.95699	59776	1+
245.18560	3882	
245.22493	3056	
245.94229	9212	
246.24098	4132	
246.95115	46152	1+
247.23986	4988	
248.03298	6824	1+
249.18291	3294	
249.25600	3640	
249.97210	66796	1+
250.94682	52682	1+
250.99820	12030	
251.19864	6808	
252.47077	2240	
252.94712	14826	
252.97147	908014	1+
253.15531	2206	
253.18818	2592	
253.21334	9804	1+
253.90455	7782	1+
254.94189	228454	1+
254.96672	314484	1+
255.07488	3028	
255.17454	2682	
255.22964	26786	1+
256.26159	7882	
256.91398	3514	
256.96421	46200	1+
257.18958	2402	
258.96546	15944	1+
261.97421	15968	1+
263.05573	2660	
263.13274	3988	
263.23496	2818	
263.97856	79274	1+
265.25029	4130	
265.97602	10108	1+
267.26616	4038	
267.97328	41544	
268.26201	3132	
268.95985	27128	1+
269.20704	2848	
270.98080	17440	
272.25620	2578	
272.88198	4158	
272.95188	31582	1+
272.97671	6064	
273.18590	5738	
274.27177	28836	1+
277.03692	2394	
277.21518	2416	
279.03826	3074	
279.09182	5754	
279.22946	6750	
280.26147	2738	
281.04824	7662	1+
281.24515	18072	1+
282.27695	28362	1+
283.17257	4406	
283.20605	2842	
283.26104	19446	1+
283.94653	9228	
284.29259	11838	1+
285.18173	3174	
285.20324	2700	
285.22524	7538	1+
285.94178	184012	1+
285.98350	9432	
286.27089	2672	
288.25002	12544	1+
288.28711	3396	
289.17845	2308	
289.21204	2268	
290.26670	26658	1+
290.89268	2456	
291.09982	9974	1+
291.19652	15024	1+
291.97352	14526	1+
292.05951	8708	1+
293.20850	8218	1+
293.24554	2812	
293.97426	21374	1+
293.99747	45572	1+
294.12737	8928	1+
294.16578	4254	
294.24100	2496	
294.93709	4332	
295.16415	2670	
295.18635	2420	
295.22466	14114	1+
295.26074	2720	
295.96861	10352	1+
295.99149	22098	1+
296.29246	8184	1+
297.07829	21742	1+
297.24006	13828	1+
297.90340	5434	
298.27201	5280	
298.30866	3006	
298.96816	2760	
299.05937	5532	1+
299.10950	2742	
299.20071	2662	
299.23720	3552	
299.25561	3848	
300.28685	12864	1+
301.17667	2222	
301.21543	2384	
302.17303	5896	
302.30307	35718	1+
302.94824	49570	1+
303.17665	3144	
303.19265	2264	
303.95214	41714	1+
303.99386	4248	
304.28212	3106	
304.90389	2414	
304.92344	2996	
305.24530	3206	
305.95248	4228	
306.90354	9604	
307.18914	2814	
307.24594	42950	1+
308.14311	11700	1+
308.21568	4666	
308.29342	2322	
308.87180	2680	
309.20331	3548	
309.22155	4108	
309.25824	10836	1+
309.27495	8110	
310.30789	22490	1+
311.05391	3078	
311.16332	6314	1+
311.21950	5980	
311.27472	9914	1+
311.29013	4754	
311.86914	10334	1+
311.93447	5456	
311.98561	15476	1+
312.32386	12904	1+
312.90019	4076	
312.94729	4152	
313.12631	2230	
313.17588	3010	
313.21814	8460	1+
313.23084	7782	1+
313.25073	2980	
313.29047	11216	1+
313.86578	3632	
313.92872	116212	1+
314.26637	6190	1+
314.67618	17544	1+
315.09249	2456	
315.17933	5022	
315.24942	2422	
316.17680	3882	
316.28228	19004	1+
316.31880	12044	1+
316.93938	3568	
317.21070	2468	
318.29772	16350	1+
318.93449	74500	1+
319.22119	2594	
320.93383	161124	1+
321.18730	2434	
321.22152	3034	
321.23961	2898	
321.27540	2906	
321.31206	7524	1+
322.19361	4606	
322.27249	3226	
322.87837	4042	
322.91019	7486	
322.92961	3058596	1+
323.01715	2904	
323.11967	3968	
323.16348	4558	
323.18188	5136	
323.19445	4604	
323.23823	19540	1+
323.28589	13074	1+
323.32194	11272	1+
323.68377	3828	
324.09856	2200	
324.13672	3032	
324.18398	2744	
324.32206	7786	1+
324.87651	2982	
325.02691	5948	1+
325.21289	2654	
325.25348	54320	1+
325.53078	2522	
326.11915	2442	
326.17149	3222	
326.19698	9214	1+
326.30248	3930	
326.33831	3212	
326.87183	30494	1+
326.96772	15346	1+
327.00601	13050	1+
327.14673	2528	
327.17635	3312	
327.19980	7088	1+
327.23101	3382	
327.26900	66682	1+
327.33469	3228	
328.31852	12608	1+
END IONS

###FS:    #m/z: 340.94043 #charge 1+
###MS: 1
###MSMS: 3
BEGIN IONS
TITLE=Cmpd 2, +MS2(340.9404), 28.0-35.0eV, 0.1min #3
RTINSECONDS=2.122
SCANS=1,3
PEPMASS=340.94043	545490
CHARGE=1+
199.10907	134	
205.93026	144	
205.94986	136	
213.93968	3166	1+
215.88688	904	1+
215.93706	470	
217.88177	214	1+
221.89680	136	
223.95029	166	1+
224.02782	246	1+
230.84468	134	1+
230.91087	186	1+
231.95023	3862	1+
233.89720	396	1+
233.94843	728	
234.09876	126	
234.97121	196	
235.06637	196	1+
235.89294	258	1+
235.94718	350	1+
235.98225	206	1+
237.08709	244	
237.19698	176	
238.21425	150	
238.97196	142	
239.03893	120	
239.12877	210	
239.90342	250	
240.23027	1540	1+
241.15830	280	
242.03464	150	1+
243.20935	122	
243.95461	298	1+
245.11484	124	
245.94648	200	
246.97526	134	
247.08856	238	1+
247.23984	324	
247.94081	1202	1+
248.03332	332	1+
248.19609	118	
248.98782	344	
249.96404	566	
250.73259	142	
250.96854	284	
251.95816	180	
252.98337	166	
253.01785	264	1+
253.08454	136	
253.90692	130	
254.04685	216	1+
254.27865	374	1+
254.96621	2266	1+
255.07583	1050	1+
255.17326	172	
256.90897	240	1+
257.97783	160	
258.16926	172	
258.96037	276	1+
259.00266	120	
259.17149	142	
260.05709	334	1+
260.93573	150	
261.97758	328	1+
262.05131	308	1+
262.25167	128	
262.96648	212	
262.98489	264	1+
263.00239	124	
263.96522	312	1+
264.07585	202	
264.22839	142	
264.95062	362	1+
265.01988	702	1+
265.95387	336	1+
266.24559	132	
266.28073	148	
267.00060	242	
267.13464	274	1+
267.17370	158	
267.90204	132	
267.91860	122	
267.99682	120	
268.07743	294	1+
268.10563	212	1+
269.18666	378	1+
270.94058	172	
271.15145	134	
272.93387	274	
272.99209	290	1+
273.08419	162	
273.97718	172	
274.03990	130	
274.07161	128	
275.07215	164	
276.18809	154	
276.82162	216	1+
277.06805	348	1+
278.01236	138	
278.24876	120	
278.97215	194	1+
278.99822	126	
279.14269	122	
279.22465	136	
280.08560	136	
280.12480	200	
280.21687	254	1+
280.26313	226	
280.29656	134	
280.88127	186	1+
280.93674	126	
281.00149	282	1+
281.04934	1346	1+
281.15023	162	
281.21794	160	1+
281.26600	150	
282.09526	118	
282.20395	232	1+
282.27724	1142	1+
282.31541	120	
282.92098	134	
282.95561	308	1+
283.02706	804	1+
283.23645	232	1+
283.95329	284	1+
284.29247	592	1+
287.02103	170	
287.14797	136	
287.20379	152	
287.21790	146	
288.06400	264	
288.97135	138	
289.03299	142	
289.07284	172	
289.23165	120	
289.51272	190	
289.93630	210	1+
290.85463	218	1+
291.00375	178	1+
292.59558	156	
293.06773	334	1+
293.88903	254	1+
293.97018	124	
294.10267	150	
294.27738	242	
294.79373	126	
295.13158	158	
295.20739	124	1+
295.27963	126	
295.99552	212	1+
296.33053	356	1+
296.87910	194	1+
298.08477	348	
298.16466	246	1+
298.30655	316	
299.02121	134	
299.05799	1614	1+
299.23776	146	
299.58399	166	
300.08938	308	1+
301.42504	120	
302.05350	188	
302.17295	242	
303.01090	118	
303.30456	232	1+
303.66272	128	
304.05347	270	1+
304.26155	174	
305.15041	174	1+
305.23084	270	1+
306.28394	138	
306.31270	522	1+
306.33145	140	
306.88719	286	1+
306.94938	186	1+
307.08617	124	
307.13695	192	
307.17218	248	1+
307.24268	192	
307.28473	438	
307.80091	472	1+
307.94772	220	1+
308.29212	510	
309.11956	150	
309.30530	374	1+
311.02051	158	
313.81576	218	1+
313.95867	240	1+
314.99360	138	
317.07926	260	1+
318.59713	186	
319.22052	118	
320.11943	138	
320.25504	218	1+
320.28993	274	1+
321.13120	670	1+
321.18430	274	1+
321.22099	356	
321.87203	134	
322.13482	580	1+
322.22304	312	
323.06121	230	1+
323.23737	1894	1+
323.30443	128	
324.11126	148	
324.13238	142	
324.28643	272	1+
324.32265	292	1+
325.12487	232	1+
325.25281	624	1+
325.78197	132	
326.17070	216	
326.30312	374	1+
326.34262	632	1+
327.13433	140	
327.17619	168	
327.26756	224	
328.18756	148	
328.26547	174	
328.31131	166	
328.81298	214	
329.12143	124	
329.17076	230	1+
330.10590	152	
332.09002	250	
333.02543	134	
333.04333	146	
333.07815	128	
336.08282	202	1+
336.33695	140	
337.21248	260	
337.26025	152	
338.22111	136	
338.24958	194	
338.33947	238	1+
339.14475	486	1+
339.23574	292	1+
339.29623	542	1+
340.12492	212	1+
340.26753	136	
340.30063	466	1+
340.39122	1280	1+
341.25555	184	
341.28062	158	
342.23928	150	
342.28094	832	1+
342.30734	404	1+
343.10783	262	1+
343.21125	526	1+
343.24524	274	
344.15554	152	
344.18732	190	1+
344.97614	156	
345.08157	156	
345.22068	220	1+
345.32785	138	
346.07180	146	
346.14233	126	
END IONS

###FS:    #m/z: 531.40630 #charge 1+
###MS: 1
###MSMS: 4
BEGIN IONS
TITLE=Cmpd 3, +MS2(531.4063), 28.8-35.9eV, 0.1min #4
RTINSECONDS=2.902
SCANS=1,4
PEPMASS=531.40630	526702
CHARGE=1+
189.96178	226	
191.95670	232	
221.02325	188	1+
227.19773	418	1+
227.96459	186	1+
229.02199	326	
230.03067	318	1+
232.97324	326	1+
235.96479	924	1+
236.23564	226	1+
236.88219	330	
237.05834	568	1+
238.06328	410	1+
238.88101	242	
238.94103	200	1+
239.87951	788	1+
240.13168	186	1+
241.13728	206	1+
241.87501	276	
242.02610	208	
243.03424	194	
243.08164	210	1+
244.03517	670	1+
247.17112	122	1+
248.03074	292	
248.14910	184	1+
249.03981	644	1+
249.21927	200	1+
251.07858	318	1+
252.97207	274	1+
254.09418	274	
254.89350	528	1+
255.12889	192	1+
255.17604	294	
255.23016	2042	1+
256.01957	194	
256.88679	654	1+
257.89071	424	1+
259.13779	270	
259.88880	388	1+
259.99606	260	1+
260.02463	258	1+
261.97570	308	1+
262.05722	374	1+
263.03495	180	1+
263.10785	658	1+
263.14479	228	1+
264.08494	322	1+
264.27010	228	
264.95355	406	1+
265.13199	186	1+
265.95669	344	1+
266.99859	1238	1+
267.15579	184	1+
267.88756	170	1+
268.10523	306	1+
268.13230	204	
268.14455	250	1+
273.18548	1524	1+
273.21908	260	
273.98138	268	1+
274.09672	190	1+
275.07192	268	
276.17420	230	1+
277.95533	302	1+
278.13146	446	1+
278.23550	212	1+
278.95889	246	1+
280.04535	660	1+
280.19976	142	1+
281.04892	722	1+
281.12916	624	1+
281.98654	356	1+
282.07452	222	1+
283.25897	1138	1+
283.94744	202	
285.00789	524	
285.06774	218	1+
285.18817	206	1+
285.94177	294	1+
286.86325	138	1+
287.27095	160	1+
288.06351	910	1+
288.13270	442	1+
289.10835	208	
289.16549	274	1+
289.87830	466	1+
290.08829	204	1+
290.96070	196	1+
291.19605	662	
291.30369	168	1+
292.06418	578	1+
292.86967	384	1+
293.18919	192	1+
293.89319	252	1+
295.08724	246	1+
295.88951	200	
295.91848	840	1+
295.95135	274	1+
296.85795	234	
296.88039	282	
297.12415	396	
297.87533	954	1+
298.00741	312	1+
298.09354	262	1+
298.85377	410	1+
298.87563	712	1+
299.01003	270	1+
299.14281	690	1+
300.28956	232	
300.84808	1068	1+
300.99298	396	1+
301.09178	272	1+
301.87406	242	1+
301.95414	192	
302.25155	324	1+
303.08861	446	1+
303.17153	252	1+
303.26450	242	1+
304.15031	308	1+
305.00949	196	1+
305.05085	240	1+
305.96366	442	1+
306.20608	282	1+
307.07641	262	1+
307.13102	266	
307.28593	260	
307.89222	706	1+
308.04562	330	1+
308.11323	218	1+
308.29321	346	
308.79534	196	1+
309.05567	394	1+
309.14878	502	1+
310.30728	342	
311.29065	656	1+
311.30878	218	
311.88308	270	
312.10673	388	1+
312.86708	384	1+
312.88733	230	
312.97952	298	1+
313.00531	330	1+
313.15808	242	
313.81504	320	1+
313.92851	2678	1+
314.00796	306	1+
314.86408	1218	1+
314.89653	512	1+
315.11006	452	1+
315.60477	188	1+
315.92235	308	
316.11313	318	1+
316.31532	208	1+
316.86220	1346	1+
316.88593	812	1+
317.05960	404	1+
317.14579	352	1+
317.19341	208	1+
318.86028	1020	1+
318.93293	498	1+
319.91481	178	1+
320.10692	400	1+
320.84762	190	
321.23056	210	1+
321.30273	324	1+
321.95702	372	1+
322.07304	198	
322.19548	288	1+
322.30476	334	1+
322.85270	248	
323.04232	370	1+
323.16784	202	
323.85581	348	1+
324.85531	226	1+
325.28537	226	
326.89283	350	1+
326.98361	436	1+
327.08245	440	1+
327.25246	182	1+
327.30960	210	1+
327.94322	414	1+
328.11460	260	
328.15490	258	1+
328.18955	514	1+
328.88853	608	1+
329.12107	236	
329.29061	216	1+
330.57908	214	1+
330.87563	280	
331.06605	174	1+
331.13309	242	
331.17271	272	1+
331.20402	186	1+
331.87384	204	
332.09461	738	1+
332.87020	520	
332.89726	698	1+
333.03557	170	1+
333.05767	272	1+
333.09985	484	1+
333.87431	358	
334.15964	310	
334.30954	204	1+
334.87689	216	
335.00230	386	1+
335.09450	226	
335.16870	1256	1+
335.20610	340	1+
335.52067	96	1+
335.88716	386	1+
336.10415	190	
336.17322	1044	1+
336.87092	242	
336.94437	1656	1+
337.83826	366	1+
337.88563	348	
338.09165	340	1+
338.18884	782	1+
338.83158	288	1+
338.88116	666	1+
339.03632	234	1+
339.88329	422	1+
340.00259	516	1+
340.10660	278	1+
340.13829	222	1+
340.24851	234	1+
340.86514	932	1+
341.29757	168	1+
341.98082	204	
342.07194	258	1+
342.17799	430	1+
342.86432	278	1+
343.13925	346	1+
344.29097	114	1+
344.97233	274	1+
345.20684	9564	1+
345.56432	86	1+
345.77002	114	1+
345.86933	168	1+
346.07111	382	1+
346.11377	490	1+
347.07695	218	1+
347.11496	358	1+
347.17091	328	1+
347.49553	212	1+
348.17761	196	1+
348.87934	424	
348.99194	156	1+
349.15720	384	1+
349.87701	276	
349.91131	424	1+
350.34852	226	1+
350.88183	232	
350.91399	362	1+
351.13479	294	1+
351.26362	186	1+
351.69449	100	1+
351.84737	262	1+
351.87423	914	1+
352.91302	232	
353.12139	200	
353.89762	354	1+
354.77215	190	1+
354.84206	190	1+
355.06752	1044	
355.13673	296	1+
355.89139	714	1+
356.02993	250	1+
356.05480	248	1+
356.09235	504	1+
356.11578	272	1+
356.18725	596	1+
356.89212	436	1+
357.14868	220	
358.87514	246	1+
359.06940	194	
359.20355	226	
360.07910	192	
360.14219	496	1+
360.17345	192	
360.20045	196	
361.34170	136	1+
361.94220	334	1+
362.98516	186	
363.06560	356	1+
363.21642	710	1+
363.82759	146	1+
363.87793	204	
364.35732	218	1+
364.99852	404	1+
365.14155	746	1+
366.37735	236	1+
367.85106	294	1+
368.31152	270	1+
368.88823	254	1+
369.09834	416	1+
369.22409	192	
369.84584	198	
370.03088	188	
370.13067	676	1+
371.04034	316	1+
371.10345	184	
371.12823	436	1+
371.16414	194	
371.97479	224	1+
372.90625	412	1+
373.08662	324	1+
373.26196	280	1+
373.82437	490	1+
373.90911	350	1+
374.02880	232	1+
374.82669	368	1+
375.12955	486	
376.11951	1046	1+
376.17068	216	
376.88358	360	1+
377.13636	226	
377.19775	186	
377.25831	200	1+
378.16052	368	1+
379.06825	318	1+
379.35162	94	1+
380.07246	246	1+
380.12023	352	1+
380.19749	222	
381.09319	198	1+
381.12036	232	1+
381.15506	364	1+
382.20146	258	1+
383.32529	250	
384.22209	186	
384.27969	328	1+
384.96919	458	1+
385.15451	400	1+
385.97242	384	1+
386.84376	242	1+
386.88628	282	1+
387.10394	386	1+
388.12130	274	1+
390.02986	182	1+
390.06306	176	1+
390.22813	200	1+
390.30642	238	1+
390.84347	404	
391.10546	416	1+
391.84053	1374	1+
392.86527	1190	1+
393.15042	202	
393.80149	178	1+
394.12471	506	1+
394.83550	1124	1+
394.86164	416	
395.12835	360	1+
395.17349	316	
395.20614	212	
396.16721	206	
396.18525	242	
397.05491	166	1+
397.11873	220	1+
397.20574	198	
397.85944	302	1+
398.08781	386	1+
398.19102	200	
399.07195	460	1+
399.16754	226	
399.21917	326	
400.10829	176	1+
400.15956	192	
401.15291	386	1+
402.36744	240	1+
403.23433	230	
403.86704	1040	1+
404.11746	170	1+
404.20385	392	1+
404.23736	186	
406.16557	288	1+
406.86287	268	
407.19744	278	1+
407.22703	358	1+
407.30128	398	1+
407.86776	500	
408.10594	200	
408.85120	2016	1+
408.89780	186	1+
408.98104	218	1+
410.12904	192	
410.87387	1482	1+
411.06604	330	1+
411.13720	646	1+
411.19778	422	1+
411.26844	272	1+
411.99934	226	1+
412.84652	2984	1+
412.87405	598	
413.07449	422	1+
413.16157	324	1+
413.81617	242	1+
414.03678	138	1+
415.12283	342	1+
415.18651	882	1+
415.28963	310	1+
415.87128	368	1+
416.10478	284	
416.24634	260	1+
416.29224	234	1+
418.09471	194	1+
418.33213	244	1+
418.35817	146	1+
419.07375	332	1+
419.22410	224	
419.80605	240	1+
420.14185	398	1+
420.80818	162	1+
420.96915	200	1+
421.16740	244	1+
421.88233	626	1+
422.22341	256	1+
423.22641	186	1+
423.87184	442	
424.13466	428	1+
424.86576	234	
425.11092	296	1+
425.13567	312	1+
425.23846	256	
425.88385	354	
426.21114	208	
426.86169	840	
426.98799	250	1+
427.17717	294	1+
427.22626	200	
427.25388	220	
427.86213	776	
428.13673	944	1+
428.22762	348	
428.32636	260	1+
428.78746	198	1+
428.88391	2236	1+
429.15968	274	
429.21843	570	1+
429.98380	122	1+
430.04431	222	1+
430.13432	226	1+
430.24611	188	
430.27053	270	1+
430.85662	1178	
430.88023	950	
431.16694	186	
431.86313	1740	1+
432.13275	420	1+
432.16341	662	1+
433.02125	176	1+
433.20984	234	
434.85412	1020	1+
434.88386	218	
434.99644	296	1+
435.12162	308	1+
435.85841	876	1+
436.37656	222	1+
436.93533	172	1+
437.10019	202	
437.18583	168	1+
437.24624	360	1+
438.06978	186	1+
438.83043	182	1+
439.35464	294	1+
439.89050	246	
442.01223	256	1+
442.21698	188	1+
443.12558	318	1+
444.18741	392	1+
444.87170	2030	1+
446.15103	776	1+
446.19594	362	1+
447.20039	228	1+
447.25726	1284	1+
447.36168	266	1+
447.87616	280	
447.99728	208	1+
448.13490	582	1+
448.45194	200	1+
448.89280	192	
449.04082	328	1+
449.07440	256	1+
449.09961	242	
449.14217	392	1+
449.19152	224	
449.80133	190	1+
449.87652	876	1+
450.37771	296	1+
451.38104	236	1+
451.89981	430	1+
452.14728	186	
452.26381	816	1+
452.92618	190	1+
453.14589	218	1+
453.24518	202	
453.26603	654	1+
453.85800	302	1+
453.87756	478	
454.07518	212	1+
455.23499	202	
455.41584	188	1+
456.17820	346	1+
456.86907	252	
457.00985	256	1+
457.14850	288	1+
457.89986	556	1+
461.16178	290	1+
461.21503	188	
462.35394	232	1+
462.88299	952	1+
463.02002	228	1+
463.27544	170	1+
463.90749	130	1+
464.14477	292	1+
464.18784	276	1+
464.28167	222	1+
464.38889	248	1+
465.44585	202	1+
465.88769	338	1+
466.15270	396	1+
466.18117	318	1+
467.08974	288	1+
467.18832	220	1+
467.32965	238	1+
467.88898	2694	1+
468.38874	214	1+
469.29132	370	1+
470.08412	228	1+
470.29374	230	1+
470.71019	88	1+
471.21571	408	1+
471.24273	526	1+
471.47171	206	1+
472.41335	170	1+
473.06841	142	1+
473.33599	620	1+
473.43995	226	1+
474.23715	314	1+
475.09988	404	1+
475.77920	178	1+
475.98655	182	1+
476.34099	184	
476.88265	258	1+
477.05944	122	1+
477.17215	190	
477.27988	220	
478.31431	298	1+
479.21907	204	1+
479.47171	182	1+
480.42672	182	1+
481.35471	190	1+
482.27086	228	1+
482.35932	154	1+
483.34589	234	1+
485.46316	228	1+
485.89897	844	
486.11756	474	1+
486.27310	292	
486.38855	376	1+
486.76173	204	1+
486.89966	744	1+
487.14921	220	
487.26120	370	
487.39488	272	1+
488.16866	418	1+
488.26645	1136	1+
488.96647	266	1+
489.12580	250	1+
489.16973	256	1+
489.25938	892	1+
489.34842	442	1+
490.44131	354	1+
491.38693	218	
491.46480	230	1+
492.22109	334	1+
492.31158	292	1+
493.21442	266	1+
494.10122	404	1+
494.13410	338	1+
494.21300	154	1+
494.24506	338	1+
494.45131	450	1+
494.56127	166	1+
495.10777	296	1+
495.13345	214	1+
495.28478	318	1+
495.34240	194	
496.36792	396	1+
498.09867	206	1+
499.05668	192	1+
499.22399	438	1+
499.28417	252	1+
499.36011	422	1+
499.40278	332	1+
500.28497	170	1+
500.30931	112	1+
500.36657	322	1+
500.40476	220	1+
502.13247	656	1+
503.13475	556	1+
503.17053	290	1+
503.29442	258	1+
504.17217	234	1+
504.23792	156	1+
505.12555	304	1+
505.34613	178	1+
506.91024	220	1+
507.24013	194	1+
507.91037	242	1+
508.15959	208	1+
508.19636	162	1+
508.83216	182	1+
509.25621	266	1+
509.28431	326	1+
509.38420	550	1+
509.42591	690	1+
509.59158	126	1+
510.05427	610	1+
510.09078	194	1+
510.26075	182	1+
510.28569	192	1+
510.42813	490	1+
510.46575	548	1+
511.01575	234	1+
511.23125	274	1+
511.37471	404	1+
512.01755	234	1+
512.12764	758	1+
512.35653	430	1+
512.96255	110	1+
513.13146	646	1+
513.20197	450	1+
513.23792	206	1+
513.28519	398	1+
513.32795	906	1+
513.36630	496	1+
513.40420	580	1+
513.44937	900	1+
513.78322	116	1+
514.17512	238	1+
514.20868	248	1+
514.40873	360	1+
514.44937	688	1+
514.55917	96	1+
515.14183	272	1+
515.90570	130	1+
516.10446	248	1+
516.22476	394	1+
516.30884	504	1+
516.40005	620	1+
516.51682	190	1+
517.19286	366	1+
517.22694	346	1+
517.30840	340	1+
517.39374	422	1+
517.43999	470	1+
517.48233	284	1+
518.10697	232	1+
518.19481	260	1+
518.77315	114	1+
519.91759	386	
520.22206	194	1+
520.77941	262	1+
521.22617	136	1+
521.99702	98	1+
525.04399	122	1+
526.12404	150	1+
527.05954	392	1+
527.13324	140	1+
527.26062	314	1+
527.28637	972	1+
527.43050	372	
527.45578	282	
527.53989	1460	1+
528.02146	268	1+
528.26536	176	1+
528.33258	684	1+
528.35032	534	1+
528.39241	1070	1+
528.42566	332	
528.51122	1298	1+
528.54549	1010	1+
529.02448	196	1+
529.11100	420	1+
529.22634	196	
529.33848	542	1+
529.41003	776	1+
529.70112	210	1+
530.22548	628	1+
530.45632	1832	1+
530.49008	3454	1+
530.52002	840	1+
530.55270	618	1+
530.82109	318	1+
531.13100	380	1+
531.34625	2586	1+
531.40115	1160	1+
531.82453	224	1+
532.19623	296	1+
532.31002	188	
532.77501	196	1+
532.87992	94	1+
533.08954	188	1+
533.29379	464	1+
533.43833	388	
533.59962	110	1+
533.63088	150	1+
533.75511	158	1+
533.96271	96	1+
534.12432	266	1+
534.17893	220	1+
534.38390	346	1+
534.46532	990	
534.50106	840	1+
535.12419	226	1+
535.44621	674	1+
535.82141	104	1+
536.21842	210	1+
536.25994	160	1+
536.32795	466	1+
536.43158	212	
536.44836	438	1+
536.47769	290	1+
536.53677	180	1+
536.57292	286	
536.62790	102	1+
END IONS

###FS:    #m/z: 531.40650 #charge 1+
###MS: 5
###MSMS: 6
BEGIN IONS
TITLE=Cmpd 4, +MS2(531.4065), 28.8-35.9eV, 0.1min #6
RTINSECONDS=6.5865
SCANS=5-6
PEPMASS=531.40650	461214
CHARGE=1+
207.01878	216	1+
211.98098	142	1+
224.03868	222	1+
227.19865	626	1+
229.01692	188	
233.03171	196	1+
234.14646	246	
234.96338	748	1+
236.03270	250	1+
236.88241	740	1+
237.05564	566	1+
237.09482	324	1+
237.23703	236	
238.87600	834	1+
239.14783	288	1+
239.87960	524	1+
240.11497	254	
241.21392	232	
243.11293	178	1+
244.03773	508	1+
244.95946	454	1+
246.95122	218	1+
246.99053	224	1+
247.99270	186	1+
251.04097	224	
251.97237	302	1+
252.08004	452	1+
252.11341	276	1+
254.04882	476	1+
254.89147	606	1+
255.08621	286	1+
255.17707	396	1+
255.22953	910	1+
256.88674	496	1+
258.01031	264	1+
258.15582	244	1+
258.20071	212	1+
259.99438	316	1+
260.10495	204	
261.02638	220	1+
263.05467	258	1+
263.87896	212	1+
266.99644	648	
268.04590	416	1+
268.93633	178	1+
269.05085	314	1+
270.11346	322	1+
271.03947	216	1+
273.00187	284	1+
273.18698	1978	1+
275.12454	304	1+
275.96193	276	1+
277.08484	180	
277.21402	314	1+
278.83608	240	1+
279.06746	348	1+
279.09296	482	1+
281.04900	600	1+
281.12953	398	1+
281.22179	162	1+
282.27581	306	
282.91799	208	1+
283.04709	188	1+
283.10275	204	1+
283.26037	634	1+
284.16006	204	1+
284.87076	200	1+
285.00774	590	1+
285.94422	182	
286.09995	188	
288.06163	248	
289.06532	188	
290.05147	248	1+
290.14784	388	1+
290.86866	348	1+
291.00645	286	1+
291.17141	180	
291.19347	624	1+
292.06082	394	1+
293.06512	276	1+
293.87679	556	1+
294.10582	222	1+
294.85454	454	1+
295.91812	1024	1+
296.10461	398	1+
296.87944	402	1+
298.80475	268	1+
298.85393	488	1+
298.87657	698	1+
298.90640	214	
299.01986	244	1+
299.05707	542	1+
299.14327	400	
299.94922	212	1+
299.97959	220	1+
300.84719	354	
301.84958	218	
302.08825	284	1+
303.95509	222	
304.06025	318	1+
305.85471	176	1+
306.08757	292	
306.12880	594	1+
306.27921	220	
307.88715	422	
308.04051	292	1+
308.29398	244	
308.79351	220	1+
308.89429	206	
309.27499	208	
310.21968	418	1+
311.01989	162	1+
311.29457	294	
311.88160	788	1+
313.14046	422	1+
313.92911	3314	1+
313.96628	252	1+
314.05853	270	1+
314.17092	256	1+
314.86577	1258	1+
314.89310	900	1+
315.84379	224	
316.86506	1156	1+
316.88303	910	1+
317.11403	264	1+
318.51895	230	1+
318.86103	900	1+
318.93619	624	1+
319.52310	192	1+
320.20497	308	1+
320.27430	172	1+
321.87706	486	1+
322.85559	204	1+
322.87890	350	1+
323.08186	320	1+
323.23727	526	1+
323.97967	272	1+
324.14570	188	
324.24107	388	1+
325.00527	302	1+
325.05046	324	1+
326.19136	350	1+
327.30173	208	1+
327.91207	188	
328.11078	396	1+
328.19036	288	1+
328.85954	238	
330.03420	210	1+
330.87094	362	
331.87092	198	
331.94370	320	1+
332.09284	438	1+
332.86933	1260	1+
332.90530	478	1+
333.96542	220	1+
334.15713	520	1+
334.89451	1026	1+
335.19888	160	1+
336.17213	550	1+
336.89707	346	
336.94471	1556	1+
336.99079	194	1+
337.03251	188	
337.20290	194	
337.83143	248	1+
337.88082	778	1+
338.19137	510	
338.21537	244	1+
339.08474	194	1+
339.87869	780	1+
340.12644	366	1+
340.86363	252	
341.00979	378	1+
341.31135	224	1+
341.98056	186	
342.02741	196	1+
343.15058	544	1+
344.04654	370	1+
345.04707	274	1+
345.20751	9014	1+
346.26836	174	1+
347.87151	244	
348.87878	340	
349.88241	336	
350.18815	122	1+
350.87674	1018	1+
351.09666	216	
351.15453	418	1+
352.34387	216	1+
352.91244	458	1+
352.97075	168	1+
354.19027	182	
355.06773	1530	1+
355.88942	448	1+
356.18381	200	
356.98278	258	1+
357.04043	240	
358.09683	400	1+
358.87747	422	1+
358.90241	188	
358.98082	302	1+
359.08094	254	1+
360.96130	182	
362.21589	554	1+
363.02484	178	1+
363.07760	372	1+
363.11481	212	
363.21879	462	1+
363.93878	284	1+
364.08129	234	1+
364.16900	236	1+
364.99567	324	1+
365.21380	204	
366.98351	318	1+
367.33785	250	1+
368.13520	348	1+
368.89757	274	1+
369.79304	166	1+
369.84912	268	1+
370.12270	242	
370.18212	366	1+
371.19886	186	
372.13717	246	
373.19740	190	
373.89930	460	1+
374.08126	196	
374.12753	600	1+
374.95613	334	1+
374.98253	250	1+
375.12953	522	1+
375.82426	350	1+
375.96384	152	1+
376.11777	326	
376.18758	178	
376.21144	304	
376.87855	330	
377.11892	210	
377.16337	390	1+
377.17000	468	1+
378.21656	192	1+
379.12163	414	1+
379.14252	206	1+
380.03858	202	1+
380.12327	252	1+
380.22749	252	
381.15193	236	1+
381.87402	298	1+
383.00582	270	
383.16769	334	1+
383.33125	396	1+
384.12496	266	1+
384.21630	504	1+
384.33878	248	1+
384.85332	316	
385.07944	434	1+
385.85448	222	
385.97601	198	
386.86944	212	
387.34323	188	1+
387.84997	340	1+
388.99500	208	1+
389.28445	222	
390.84243	682	
391.11110	292	1+
391.13802	176	1+
391.84101	406	
392.17341	418	1+
392.27485	298	1+
392.84198	272	
392.86550	1536	1+
393.28007	254	1+
393.33237	282	1+
393.39890	238	1+
393.88597	206	
393.97606	170	1+
394.10009	204	1+
394.83648	1906	1+
394.86322	622	1+
394.91450	224	1+
395.05438	300	1+
395.12705	392	1+
395.17172	380	1+
395.27052	188	1+
395.79263	244	1+
396.08045	240	1+
396.14899	246	1+
397.70606	190	1+
397.86480	230	1+
397.97634	160	1+
398.15241	312	1+
399.15801	210	1+
399.19504	406	1+
399.88896	206	
400.23827	526	1+
400.87115	282	1+
401.07931	178	
401.17707	204	
402.05844	214	1+
402.97322	260	1+
403.19736	242	1+
403.23172	444	1+
403.87063	376	
404.87227	242	
405.12047	322	1+
405.32035	144	1+
405.87113	222	
406.26377	232	1+
407.86542	474	
408.05041	258	1+
408.85106	1384	1+
409.14843	376	1+
409.21553	336	1+
409.37957	206	1+
410.12794	478	1+
410.15219	326	1+
410.26708	280	1+
410.87320	2282	1+
411.29383	138	1+
411.77422	224	1+
411.84306	226	
412.03580	262	1+
412.07530	290	1+
412.12649	256	
412.84683	2676	1+
413.04014	152	1+
413.09619	278	1+
413.15938	302	
413.20419	188	
413.55163	158	1+
413.77810	236	1+
414.02580	334	1+
414.16357	180	
414.18487	662	1+
414.23462	204	
414.91044	146	1+
415.18576	406	1+
415.84191	410	1+
416.27269	238	1+
416.84418	260	1+
416.87735	244	
417.06297	262	1+
417.17378	506	1+
417.28087	152	1+
417.40077	312	1+
418.22490	392	1+
418.40321	222	1+
418.85154	182	
419.09531	162	1+
419.17005	296	1+
419.27379	224	1+
420.14876	436	1+
421.12363	162	1+
423.13614	186	
423.23427	198	1+
423.88043	270	
424.09444	268	1+
425.86959	204	
426.22748	202	
426.29953	244	1+
426.86216	702	
426.88322	534	
427.10391	242	1+
427.86259	478	
427.99881	162	1+
428.13741	1044	1+
428.19778	188	
428.22221	246	
428.85349	224	
428.88549	3726	1+
428.94273	108	1+
429.07496	204	1+
429.97859	172	1+
430.12954	192	
430.21306	216	
430.86027	2440	1+
430.88209	1154	
431.15263	296	1+
431.17448	230	
431.63893	122	1+
432.16207	252	1+
432.23851	184	
432.30327	230	1+
433.04954	192	1+
433.20090	184	
433.86423	328	1+
434.20677	202	1+
435.29767	178	
435.86114	1180	1+
436.32128	312	1+
436.88864	270	1+
437.86326	190	
438.10309	330	1+
439.87344	422	1+
440.88078	286	1+
442.17293	324	1+
443.27027	202	1+
444.10322	310	1+
444.87231	2026	1+
446.14349	324	
446.30299	160	1+
446.89424	370	1+
447.15406	256	
447.25456	1234	1+
447.86868	218	
447.92851	168	1+
448.14442	944	1+
449.11721	272	1+
449.18512	252	
449.87852	1428	1+
450.36550	294	
450.42361	206	1+
451.87695	256	
451.90160	428	
452.84992	184	
452.87080	502	1+
452.90385	216	
453.12575	274	1+
453.22246	256	
453.27378	326	
453.87172	368	1+
453.89733	186	
454.98635	150	1+
456.20301	326	1+
456.88634	634	1+
457.13358	236	1+
458.91671	358	1+
459.07746	308	1+
459.17725	234	1+
459.21576	310	1+
460.08325	214	1+
461.25672	200	1+
461.45266	184	
462.88326	1140	1+
463.17555	330	1+
463.99844	274	1+
464.38559	192	
465.33721	166	1+
465.89671	186	
466.37840	266	1+
466.41225	254	1+
467.09768	276	1+
467.18510	236	1+
467.88675	2532	1+
468.15311	342	1+
468.85364	238	1+
469.10720	224	1+
469.22387	180	
469.88581	498	1+
469.91535	208	
471.24255	330	1+
471.27579	198	
472.02518	266	1+
472.12952	182	
472.42252	244	1+
473.11354	344	1+
473.32952	180	
473.47045	184	
474.23504	244	1+
474.25938	276	1+
475.19737	320	1+
475.86215	324	1+
476.86288	256	1+
477.63531	128	1+
479.16758	172	1+
479.27066	202	1+
480.18195	216	1+
480.95512	242	1+
483.15921	202	
483.33419	188	
483.91181	182	
484.85731	202	1+
485.38998	214	1+
485.89918	1194	1+
486.16238	254	1+
487.16023	254	1+
487.19030	236	1+
487.26929	516	
487.35473	180	
487.97692	216	1+
488.12154	336	1+
488.19314	150	1+
488.27636	338	
488.35491	664	1+
489.04158	174	1+
489.12225	280	1+
489.26720	1012	1+
489.35951	556	1+
490.39077	378	1+
490.73555	190	
490.90429	226	
491.46177	226	1+
492.19950	180	
492.28705	412	1+
493.18378	266	1+
493.22143	310	1+
494.22544	216	1+
494.44961	330	1+
494.52301	176	1+
495.11311	270	1+
495.14634	178	
496.01646	176	1+
496.08814	324	1+
497.38075	206	
498.34345	290	1+
499.78522	150	1+
499.88292	328	1+
500.19231	148	1+
500.24404	324	1+
500.88206	300	1+
501.29398	188	
501.76683	208	1+
502.90262	328	1+
503.13598	336	1+
503.41755	146	1+
503.90661	256	1+
504.97093	206	1+
505.43408	212	1+
506.41425	180	1+
506.76597	200	1+
507.83049	184	1+
507.92346	252	1+
509.16348	308	1+
509.24446	320	1+
509.27185	254	1+
509.37864	1020	1+
510.06007	884	1+
510.11287	300	1+
510.16968	200	1+
510.24895	266	1+
510.29775	302	1+
510.35462	508	1+
510.41089	178	
510.43308	324	1+
510.46951	266	
510.97084	154	1+
511.11718	250	1+
511.26785	268	1+
511.47726	210	
511.86171	168	1+
511.97665	98	1+
512.32521	1106	1+
512.44593	572	1+
512.48503	496	1+
512.62361	112	1+
512.88258	136	1+
513.07164	196	
513.13063	1058	1+
513.19766	332	1+
513.32666	948	1+
513.41351	948	1+
513.48988	302	1+
513.97709	212	1+
514.28390	330	1+
514.40459	714	1+
514.84719	166	1+
515.04880	148	1+
515.22972	218	1+
515.61742	128	1+
516.28330	446	1+
516.37222	428	1+
517.10676	234	1+
518.41869	244	1+
518.96203	262	1+
519.08169	182	
520.79015	268	1+
521.77733	190	1+
525.24348	164	1+
526.21966	216	1+
526.30208	262	1+
526.92672	184	1+
527.18192	376	1+
527.35471	192	
527.39208	696	1+
527.42462	744	1+
527.46230	668	1+
527.53726	564	1+
527.78194	214	1+
528.22982	392	1+
528.32820	770	1+
528.46548	492	1+
528.50957	938	1+
528.54199	414	1+
528.74349	134	1+
528.82166	188	1+
528.85468	112	1+
529.04063	140	1+
529.07096	214	1+
529.11566	292	1+
529.22748	412	1+
529.28238	448	1+
529.33052	568	1+
529.36423	256	
529.41080	322	
529.44641	1336	1+
530.16976	234	1+
530.29804	288	1+
530.38213	202	
530.42493	352	
530.45328	1012	1+
530.48814	3238	1+
530.93447	134	1+
531.14605	354	1+
531.34655	3782	1+
531.40718	1384	1+
532.24045	244	
532.28640	178	
532.45503	898	1+
533.05552	144	1+
533.10254	364	1+
533.21985	284	1+
533.27572	494	1+
534.28194	346	1+
534.31559	444	1+
534.44329	902	1+
534.46692	1370	1+
534.50166	354	
534.55443	326	1+
535.18741	208	1+
535.32513	716	1+
535.40041	284	1+
535.44919	614	1+
536.52282	270	1+
536.61724	258	1+
536.83587	192	1+
END IONS

###FS:    #m/z: 363.95647 #charge 1+
###MS: 5
###MSMS: 7
BEGIN IONS
TITLE=Cmpd 5, +MS2(363.9565), 28.0-35.0eV, 0.1min #7
RTINSECONDS=7.3585
SCANS=5,7
PEPMASS=363.95647	296584
CHARGE=1+
189.86075	126	
191.85925	158	
209.94465	498	
212.87920	190	
213.16103	138	
213.87867	106	
222.95277	636	1+
224.94690	1154	1+
225.90954	118	
226.87145	108	
226.94693	3198	1+
226.96921	178	
227.93491	440	
228.94306	3082	1+
229.15968	114	
230.89283	282	
231.03549	118	
231.05441	138	
232.16625	140	
235.21468	150	
236.95164	202	1+
238.06707	190	1+
239.25755	110	
240.96246	622	1+
241.08693	134	
242.95810	264	1+
244.13904	200	1+
244.95777	1840	
245.94322	382	
246.95194	1650	1+
247.05659	226	1+
247.10491	154	
248.03469	584	1+
249.91928	134	1+
249.94481	418	1+
250.96804	178	
252.98741	250	1+
253.08794	404	1+
254.05959	130	
254.96648	112	
255.23181	154	
256.05261	154	
257.91077	146	
258.97474	216	
260.96843	504	1+
261.00587	204	1+
263.05552	186	
263.13893	108	
263.21826	108	
263.87169	118	
264.08123	358	1+
265.03582	110	
265.05978	130	
265.08304	228	1+
265.18989	138	
266.02235	126	
266.13588	198	1+
266.88918	148	
266.93411	112	
267.24686	202	
267.97068	264	
268.01052	246	1+
268.96102	202	
269.97120	196	
270.09719	146	
270.15802	182	1+
270.95452	260	1+
270.96919	114	
271.15945	214	1+
271.98646	108	
272.12211	128	
273.00237	136	
277.01453	288	1+
277.06982	148	
279.10517	276	1+
279.93214	198	1+
280.26131	186	
281.22803	310	1+
282.10008	186	
282.27843	160	
282.98407	128	
283.06649	282	1+
283.26163	140	
285.09041	178	1+
285.21366	122	
285.84381	154	
286.95086	122	
287.80112	182	
287.97177	236	1+
288.06131	138	
288.22352	180	
289.15120	106	
290.04111	152	
290.12369	138	
291.05000	124	
292.91146	238	1+
293.29141	256	1+
294.90185	160	
295.27050	124	
296.13403	132	
297.87470	110	
297.95089	130	
298.08360	274	
298.58062	152	
299.02771	200	1+
299.14029	416	1+
300.93140	188	
301.28296	226	1+
302.17198	200	1+
302.24427	378	1+
303.04939	130	
303.22446	122	
303.85674	162	
303.89559	158	
304.22339	162	
304.84625	230	1+
305.03229	154	
305.08345	124	
305.22599	150	
305.27319	438	1+
305.92920	132	
306.80047	128	
306.82222	196	1+
307.00068	160	1+
307.02616	296	1+
307.23002	114	
307.30393	160	
308.13923	132	
308.29358	642	1+
308.96286	190	1+
309.14542	130	
309.21032	132	
309.86594	134	
309.89214	108	
310.04499	116	
310.30847	592	1+
311.14541	148	
311.34604	328	1+
312.86746	172	
314.98568	130	
315.85606	110	
318.30092	228	1+
318.94020	116	
320.10143	126	
320.26743	126	
320.29154	124	
320.31802	220	1+
321.12200	184	
321.16992	154	1+
322.01768	228	1+
322.29752	134	
322.92830	108	
323.01918	164	1+
323.23805	666	1+
323.79871	198	1+
323.99245	214	
324.12060	108	
324.24118	500	1+
324.32033	216	
325.16509	196	1+
325.30561	122	
326.34097	166	
327.88644	152	
328.31549	232	1+
332.14196	174	1+
332.17278	158	
332.79711	112	
333.32467	150	1+
333.92063	188	1+
335.09467	162	
336.94677	176	
337.33694	196	1+
337.94514	260	1+
338.02223	112	
338.12236	156	
341.01561	126	
342.19555	156	
342.27806	248	
342.35973	120	
343.11080	108	
343.20893	184	
343.27528	474	1+
344.21852	110	
344.97200	260	
345.13738	164	
346.20590	148	
346.22892	144	
346.39180	108	
347.16566	176	1+
347.23880	134	
348.15140	120	
349.21825	142	
349.25348	260	1+
349.31742	460	1+
350.18619	266	1+
351.32773	252	1+
352.86141	118	
352.88713	146	
353.93742	158	
354.16903	216	1+
354.69539	112	
355.30320	228	1+
357.05338	134	
358.03788	182	
358.07686	280	1+
360.10903	258	
360.18643	142	
360.21433	112	
360.32820	236	1+
360.36482	388	1+
361.09807	140	
361.19784	160	
361.24419	116	
361.31560	188	
362.22575	108	
362.33075	128	
363.06699	192	
363.29513	554	1+
364.19693	136	
364.22204	178	
364.36411	108	
364.77614	192	1+
365.24451	120	
365.28003	598	1+
365.34052	260	1+
365.38533	306	1+
366.21931	136	
366.31930	402	1+
368.15732	128	
368.42413	1466	1+
369.34052	246	
END IONS

###FS:    #m/z: 336.94571 #charge 1+
###MS: 5
###MSMS: 8
BEGIN IONS
TITLE=Cmpd 6, +MS2(336.9457), 28.0-35.0eV, 0.2min #8
RTINSECONDS=8.131
SCANS=5,8
PEPMASS=336.94571	111110
CHARGE=1+
109.80262	102	
208.94662	142	
208.98601	114	
211.94471	10094	1+
212.10429	122	1+
212.87813	200	
213.09666	170	1+
213.93924	4484	1+
215.14049	102	
215.88822	442	1+
215.93862	386	
217.93683	114	
223.99189	112	
228.23465	118	
228.99658	188	
229.71325	120	
229.95537	10860	1+
230.88569	484	1+
231.02514	262	1+
231.95041	4616	1+
233.22765	168	1+
233.89736	314	1+
233.94994	332	
234.06804	144	
234.23218	138	1+
235.21576	106	
235.94803	110	
236.07761	134	
236.93068	104	
238.04562	314	1+
239.90245	158	
239.95841	276	1+
240.12874	200	
240.99470	148	
242.05872	130	
243.91193	106	
244.13293	106	
245.01512	138	
245.10104	210	1+
246.96387	126	
247.96560	2662	1+
248.03329	332	1+
248.90477	114	
248.99026	592	1+
249.03590	224	1+
249.96196	1310	1+
250.07329	134	
250.11564	226	1+
250.94993	204	
251.02328	112	
251.03670	166	
251.24407	132	
251.96279	374	
252.06785	150	
252.97032	5726	1+
253.01104	116	
253.18654	162	
254.09540	310	
254.83922	116	
254.93871	228	
254.96626	2914	1+
254.99059	154	
255.07538	712	1+
255.12600	156	1+
255.20867	192	
257.04354	100	
258.17226	112	
258.96775	290	1+
259.07332	160	
259.23958	142	
260.05524	104	
260.10254	134	
260.99187	298	1+
261.18082	102	
261.99403	220	1+
263.05207	104	
263.10951	118	
264.03959	98	
265.01405	404	1+
265.08332	118	
265.25784	284	1+
265.67295	98	
265.86119	168	1+
266.95685	118	
266.99694	226	1+
267.93185	164	1+
268.13631	106	
268.55040	98	
268.95533	112	
269.99090	108	
270.14946	226	1+
270.98177	786	1+
271.11636	224	1+
272.03675	110	
272.18935	102	
272.97730	422	1+
273.00288	182	
273.02256	222	1+
273.08590	98	
275.16561	100	
275.42164	102	
275.97149	126	
276.84676	222	1+
277.09262	294	1+
277.22636	126	
277.99342	210	1+
278.03805	138	
278.24756	134	
278.95981	142	
278.99677	182	1+
279.08109	104	
280.11906	190	1+
280.92034	106	
280.97718	314	1+
281.05091	1146	1+
281.91185	250	1+
282.27808	154	
283.02670	172	1+
283.04392	398	1+
283.07158	128	
283.13078	124	
284.01283	228	1+
284.66615	134	
285.01782	188	1+
286.43301	102	
288.20366	120	
289.01315	122	
290.50653	102	
290.86144	164	
290.99013	168	1+
291.03427	128	
291.26623	236	1+
292.20126	234	1+
293.02906	138	
293.06007	528	1+
293.10752	184	
293.28928	254	1+
294.06121	408	1+
294.10991	104	
294.24175	144	
294.85047	158	
294.89364	108	
294.90938	104	
295.01579	232	1+
295.09739	288	1+
295.15779	240	1+
295.27265	150	
295.57661	100	
295.78333	104	
295.96944	250	1+
295.99910	334	1+
296.94335	176	1+
297.07331	104	
297.90315	202	1+
298.07920	310	
298.21618	120	
298.31239	98	
298.58554	112	
299.05734	900	1+
299.08117	210	
299.28884	98	
299.92974	120	
300.12107	108	
300.23246	98	
300.32916	114	1+
300.52215	108	
301.01046	196	1+
302.10982	198	
303.05245	126	
303.10445	130	
303.13319	132	
303.20960	148	
303.28265	100	
303.44947	98	
303.97274	168	1+
304.04353	204	1+
304.59280	102	
305.09133	114	
306.07254	116	
306.88171	142	
307.13895	110	
307.29011	466	1+
307.31446	282	1+
308.25210	102	
308.88722	104	
309.13440	116	
310.09062	100	
310.87905	178	
311.21658	104	
311.86945	250	1+
312.06498	102	
312.21306	98	
312.99793	134	
313.10805	116	
313.12806	108	
315.80881	192	1+
316.15983	298	1+
317.06103	168	
317.98108	102	
318.05102	304	1+
318.20602	100	
319.10000	98	
319.20795	140	
319.32874	222	1+
320.09816	248	1+
321.06224	186	1+
321.22248	698	1+
321.30941	668	1+
321.94858	130	
322.13353	250	
322.26541	128	
322.31170	598	1+
322.69943	124	
323.23786	804	1+
324.12053	256	1+
324.96336	218	1+
325.12475	174	1+
328.81475	146	
329.06259	124	
332.40102	110	
333.80405	98	
335.08918	278	1+
335.23986	134	
335.30025	224	1+
336.93985	110	
337.21457	234	
337.25499	378	1+
337.35298	202	
337.98995	168	1+
338.09457	202	1+
338.12517	150	
338.18145	98	
338.61727	100	
338.92834	166	
339.11908	112	
339.22599	132	
340.07008	212	1+
340.39171	380	1+
340.90800	252	
340.99877	146	1+
341.25195	138	
342.28695	100	
END IONS

###FS:    #m/z: 363.95638 #charge 1+
###MS: 9
###MSMS: 10
BEGIN IONS
TITLE=Cmpd 7, +MS2(363.9564), 28.0-35.0eV, 0.2min #10
RTINSECONDS=11.8125
SCANS=9-10
PEPMASS=363.95638	388366
CHARGE=1+
75.77408	140	
189.86072	120	
189.93603	240	1+
191.86041	318	1+
191.95504	218	
193.01742	120	
200.94881	226	
201.99956	252	1+
207.94579	114	
208.88222	116	
209.94289	1240	
210.88361	232	
212.87765	1056	1+
213.08569	118	
213.94496	136	
221.85642	140	
222.95304	2266	1+
223.03500	116	
224.94930	2528	1+
225.97079	142	
226.89064	174	
226.94693	6760	1+
226.97166	132	
227.92934	220	
228.15533	126	
228.87155	118	
228.89670	184	
228.94223	7182	1+
230.88939	1122	1+
231.01487	120	
231.61731	106	
232.88423	158	
233.89248	190	1+
235.07207	116	
235.99260	188	1+
237.06669	136	
237.51524	110	
237.97324	166	
239.07655	114	
240.96287	1790	1+
241.07364	156	
242.95908	1528	1+
243.04082	106	
243.17036	106	
243.94614	180	
244.88410	106	
244.95736	4038	1+
245.03685	142	
245.06526	122	
245.94507	216	
246.95212	3724	1+
248.89992	634	1+
250.95226	206	
250.97726	130	
251.06687	282	1+
252.89666	232	1+
252.93896	204	1+
253.04830	374	1+
253.19115	108	
253.90247	160	1+
254.05225	256	1+
257.07064	160	
257.91684	164	1+
257.97087	304	1+
258.97369	260	1+
260.96775	1262	1+
262.06800	134	
262.88930	114	
263.05253	170	
263.97773	372	1+
264.06359	210	
264.85183	264	1+
265.85629	216	1+
265.97551	142	
266.24638	128	
266.88906	112	
266.94364	140	
267.10482	266	1+
267.13770	136	
267.97434	458	
268.95797	328	
268.97693	300	
269.18332	152	
269.96912	1054	1+
270.41523	150	
270.95339	200	1+
271.91390	128	
276.05311	196	1+
279.06410	268	1+
279.17119	110	
280.88720	120	
281.98057	292	1+
282.06979	112	
282.11620	206	1+
283.06610	112	
283.17954	140	
283.82219	114	
284.06932	152	
284.80062	108	
284.99653	116	
285.08693	384	1+
286.06197	120	
286.80015	294	1+
286.94600	134	
288.06455	148	
289.88265	170	1+
289.97669	154	
290.06677	114	
291.88364	284	1+
291.94188	176	1+
293.01655	118	
293.91944	298	1+
293.99450	144	
294.27197	122	
295.02384	302	1+
295.84032	106	
297.15254	146	
297.79219	216	1+
301.07112	156	1+
301.13959	228	
301.81260	270	1+
301.87745	150	
301.99885	134	
302.16380	178	
302.24951	126	
302.81658	212	1+
302.86629	184	
302.88736	314	1+
302.92563	114	
303.02077	138	
303.14052	152	
303.85633	156	
303.95342	112	
304.12686	142	
304.18121	230	1+
305.13164	142	
306.23782	162	
306.27381	122	
306.79593	492	1+
307.02787	138	
307.17170	140	1+
307.29027	740	1+
307.30850	206	
307.79995	358	1+
308.14043	182	
308.29329	494	1+
309.31145	190	1+
310.09128	232	1+
310.25959	164	1+
310.87784	140	
311.07638	116	
311.21641	174	1+
311.34823	140	
311.88469	116	
312.14271	412	1+
313.03047	122	
314.93859	120	
315.10888	198	1+
318.04047	154	
318.93069	170	
319.29125	122	
319.30418	120	
320.08580	118	
320.12322	106	
320.86026	276	1+
321.86221	200	1+
322.30353	114	
322.92782	388	1+
323.01332	176	
323.12705	116	
323.23589	120	
323.95557	236	1+
324.02167	830	1+
324.23946	214	1+
324.32274	202	
324.35856	132	
325.15013	132	
327.25228	148	
328.14947	162	
328.21925	254	1+
328.30693	112	
328.81149	154	1+
329.15320	224	1+
329.88854	220	1+
332.01175	122	
333.09237	112	
333.28607	176	
335.28864	162	
336.32144	166	
336.94766	308	1+
337.36155	138	
337.81012	154	
338.17746	312	1+
339.10374	206	1+
340.93652	112	
340.95441	152	
341.14160	136	
341.88866	138	
342.10157	264	1+
342.27791	142	
342.83372	218	1+
342.90408	520	1+
343.18186	116	
343.24392	220	1+
343.28136	204	1+
344.19629	158	
344.97275	256	
345.24714	394	1+
346.09516	116	
347.23537	132	
348.09104	120	
348.30393	124	
348.32403	134	
349.14504	122	
349.31897	280	
350.13004	126	
350.34192	352	1+
351.15800	120	
352.03998	156	1+
352.88702	334	1+
356.18109	108	
356.34828	114	
358.91054	232	1+
360.11611	586	1+
360.25046	200	1+
360.31596	220	1+
360.91448	222	1+
361.05390	252	1+
361.23719	220	1+
361.35265	110	
362.30480	140	
362.76154	142	1+
363.25538	118	
363.36327	272	1+
364.16199	150	
365.28836	336	
365.34798	136	
365.38439	222	1+
366.10010	124	
366.20563	198	1+
366.36628	146	
367.32305	340	1+
368.42184	1170	
369.34775	148	
END IONS

###FS:    #m/z: 531.40621 #charge 1+
###MS: 9
###MSMS: 11
BEGIN IONS
TITLE=Cmpd 8, +MS2(531.4062), 28.8-35.9eV, 0.2min #11
RTINSECONDS=12.5845
SCANS=9,11
PEPMASS=531.40621	268692
CHARGE=1+
189.95667	330	1+
231.02986	196	
233.06825	172	
235.90051	208	1+
235.96519	406	1+
236.87784	1090	1+
237.16391	164	
238.06193	180	
239.87938	594	1+
241.07385	216	1+
241.87915	244	
244.04261	250	
244.95234	414	1+
245.89186	248	1+
246.14536	256	1+
247.00865	286	1+
248.85920	296	1+
248.96875	190	
249.03714	336	1+
251.01047	214	1+
252.15536	204	1+
252.98803	258	1+
254.89005	790	1+
255.04945	288	1+
255.22935	574	1+
257.88880	352	1+
259.88893	222	
259.97210	210	
259.98865	210	1+
260.04514	254	1+
262.14199	154	1+
265.04960	216	1+
265.08951	348	1+
265.13087	376	1+
266.99720	448	
269.10545	318	1+
269.16615	204	1+
270.07027	216	1+
272.06736	210	1+
273.18661	850	1+
276.04710	230	1+
277.01719	202	1+
281.04596	402	1+
282.14465	354	1+
282.27692	226	
282.88276	164	
283.05593	208	1+
283.26075	242	
284.04640	210	1+
284.59007	170	
284.78302	308	1+
285.00723	554	1+
288.06236	190	
289.01411	166	
289.88125	274	
289.92092	196	1+
290.13218	248	1+
290.98436	208	1+
291.19750	390	1+
292.09784	186	1+
292.11000	464	1+
293.06636	270	
293.11764	332	1+
293.87686	374	
295.91861	1192	1+
296.85435	228	
296.88244	266	
297.85645	202	
297.91959	272	1+
298.85356	436	
298.87874	612	1+
299.05855	344	1+
300.03161	232	
300.11061	186	
300.81462	208	1+
300.84933	422	
301.00228	292	1+
301.85040	414	
302.02160	336	1+
302.05300	222	1+
302.87044	288	1+
303.02360	264	1+
303.95370	248	
304.27124	278	1+
305.86442	178	
306.01258	284	1+
307.13443	426	1+
307.88815	396	
308.17533	280	1+
308.29589	292	1+
308.89068	242	
309.04545	168	
311.07258	260	1+
311.11395	426	1+
311.14705	302	
311.88270	1352	1+
312.11688	316	1+
312.15599	398	1+
312.87009	248	
313.09603	266	1+
313.92803	2750	1+
314.86347	1376	1+
314.89348	290	
314.95454	194	1+
315.06960	284	1+
316.37541	172	
316.86494	1012	1+
316.88959	288	
317.89460	172	
318.86005	812	1+
318.88017	354	
318.93370	954	1+
322.15497	242	1+
322.83960	230	1+
322.88272	454	1+
325.92276	176	
326.01859	178	1+
326.87787	188	
327.18358	348	1+
327.80006	214	1+
327.86177	166	
327.90032	186	
328.16504	164	
329.05360	196	1+
329.88408	390	
329.90400	178	
330.86907	602	
331.87261	1252	1+
332.09333	288	
332.87396	956	1+
332.90224	414	1+
333.28217	280	1+
333.86329	164	
334.15495	200	1+
334.31058	236	1+
334.89872	392	
335.08335	302	1+
336.08453	190	1+
336.17398	372	1+
336.86856	246	
336.89405	300	
336.94387	2254	1+
337.02307	168	1+
337.87817	322	
338.18344	188	
338.27989	192	
338.88001	192	
339.87771	574	1+
340.01836	214	1+
341.87672	240	1+
342.16900	332	1+
343.16919	218	1+
344.02612	270	1+
344.97843	168	
345.00153	206	1+
345.16872	250	1+
345.20617	3294	1+
345.87263	274	1+
348.87792	946	1+
349.15014	468	1+
349.18035	200	
350.35084	166	
350.87577	1394	1+
350.90724	248	
351.90608	510	1+
352.81829	184	
352.90962	378	1+
354.05414	174	
354.29463	252	1+
354.88349	464	1+
355.06785	604	
356.18485	170	1+
357.11428	196	1+
357.91127	272	1+
358.19765	168	
358.78828	192	1+
358.87150	222	
359.11904	252	1+
359.88869	204	
360.09925	238	1+
360.14205	244	
361.80238	166	1+
361.86885	168	
362.08950	184	
362.87051	312	1+
363.07397	182	1+
363.35733	236	1+
363.92555	236	1+
364.99520	280	
365.14650	432	1+
366.85886	278	1+
368.89200	550	1+
369.89277	332	1+
370.30997	186	1+
370.84091	176	
370.92454	194	1+
370.93680	188	1+
370.99021	186	1+
371.03643	138	1+
371.22756	224	
371.88851	178	
372.12971	198	
372.20689	166	1+
373.13186	184	
373.82913	594	1+
375.11489	424	1+
375.16918	340	1+
375.89728	170	
376.16952	234	1+
376.88376	222	
378.00603	194	1+
378.08177	214	1+
378.15170	164	
378.23995	180	1+
378.90230	212	1+
379.16573	170	1+
379.21266	286	1+
379.85455	354	1+
380.85803	236	1+
382.19860	218	
383.32649	272	1+
383.90379	222	1+
384.85010	668	1+
385.96993	166	
387.12628	228	
387.20527	326	1+
387.84548	356	1+
387.86173	170	
388.10655	188	1+
388.20852	204	1+
388.97622	198	1+
390.20407	270	1+
390.83882	736	
390.86721	288	
391.84329	602	
392.83721	608	1+
392.86424	1950	1+
394.12058	280	
394.17561	200	
394.83436	844	1+
395.32689	162	1+
395.79991	312	1+
396.07802	142	1+
396.78128	184	
396.80362	264	1+
397.18931	738	1+
397.23146	356	1+
397.31249	210	1+
398.14254	308	1+
398.19313	518	1+
398.86266	300	
401.16346	548	1+
401.18929	594	1+
401.22837	182	
401.78443	168	1+
402.18869	372	1+
402.98126	212	1+
403.07813	240	1+
403.61639	130	1+
403.86794	494	1+
403.93485	194	1+
405.24999	180	
405.86626	206	
406.09082	228	1+
406.86175	176	
407.09637	144	1+
407.38118	200	
407.80803	342	1+
407.87047	534	
408.71328	186	1+
408.76711	146	1+
408.85186	774	
408.87124	656	
409.85665	426	
409.90848	420	
410.12674	254	
410.87311	1976	1+
411.07618	206	1+
411.13037	244	
411.22090	248	
411.80330	162	
412.12301	202	
412.15401	358	1+
412.16312	374	1+
412.84467	2848	1+
412.87193	536	
413.15865	236	1+
413.17765	306	1+
414.23582	224	1+
414.37300	184	
415.14955	240	1+
415.84654	162	
416.86653	162	
417.24930	166	
418.16642	194	
418.22400	208	1+
418.27364	176	1+
419.05002	176	
421.87645	324	
422.23915	192	1+
422.88228	308	
423.13274	238	1+
423.87437	582	1+
424.16444	264	1+
425.14379	240	
425.82301	262	1+
425.98720	212	1+
426.86371	672	
426.88239	540	
427.05628	262	1+
427.85928	762	
428.05890	220	1+
428.13593	964	1+
428.22876	344	
428.88466	3138	1+
429.15831	394	1+
429.18090	220	1+
429.39992	206	1+
429.96161	176	1+
430.13002	304	1+
430.22391	320	1+
430.85595	1094	
430.87881	1778	1+
431.12357	340	1+
432.87133	234	
433.15260	208	1+
433.22391	222	1+
433.85577	582	1+
434.00438	168	1+
434.29945	248	1+
435.26481	248	1+
435.30030	168	1+
435.86117	890	1+
437.09430	328	1+
437.22033	218	1+
438.10179	186	1+
438.22092	154	1+
441.08118	212	1+
442.87621	270	1+
443.19369	242	1+
444.07756	230	1+
444.33860	258	1+
444.87256	960	
445.87248	640	
445.90264	192	
446.15211	510	1+
446.89520	500	1+
447.08320	168	
447.25903	430	
448.13974	450	1+
448.26322	272	
448.87557	1164	1+
448.91762	172	
449.21391	264	1+
449.25316	572	
449.88053	1008	1+
451.14170	212	1+
451.35999	182	1+
451.89109	462	1+
452.11091	206	1+
452.26237	298	1+
452.75806	218	1+
452.95194	184	
453.87483	236	
454.22053	394	1+
455.22235	344	1+
457.13731	176	1+
457.18584	442	1+
457.34871	202	1+
459.27316	166	
459.81117	194	1+
460.88813	212	1+
462.88195	594	1+
464.38715	284	1+
466.13085	210	1+
467.88880	1238	1+
468.00631	180	1+
469.00931	296	1+
469.10260	244	1+
469.18211	192	
469.90962	350	1+
470.43303	216	1+
470.95292	190	
471.08597	226	1+
471.11313	182	1+
472.19319	184	
473.23276	202	1+
473.33078	330	1+
474.39077	404	1+
475.18810	250	1+
475.39328	234	1+
476.24402	282	1+
478.21688	230	1+
483.34964	278	1+
483.90910	176	
485.83655	240	1+
485.89385	1258	1+
485.98375	202	1+
486.26149	176	
486.75851	250	
486.98715	172	1+
487.27234	232	
488.15406	190	
488.27661	182	
488.86729	170	1+
489.12862	286	1+
489.25596	184	
489.45174	172	1+
490.26240	322	1+
491.05004	186	1+
491.31333	228	1+
491.36244	318	1+
492.22765	258	1+
493.13910	264	1+
494.36328	406	1+
495.08343	248	1+
498.38670	340	1+
499.01224	200	1+
499.35778	184	1+
499.38846	250	1+
502.25895	258	1+
502.29507	200	1+
503.13321	440	1+
508.30215	222	1+
508.36187	248	1+
509.23361	232	1+
509.36483	202	1+
509.39126	358	1+
509.43866	176	1+
510.03269	228	1+
510.06354	262	1+
510.17374	182	1+
510.23834	162	1+
510.43853	122	1+
511.42269	236	1+
512.28842	220	1+
512.47663	192	
512.66421	176	1+
513.05320	90	1+
513.12953	962	1+
513.22091	166	1+
513.32898	676	1+
513.37028	96	1+
514.40945	466	1+
514.43365	318	1+
514.48607	186	1+
514.85403	112	1+
515.43626	246	1+
516.20818	116	1+
516.38064	172	
517.33916	224	1+
517.46471	174	1+
518.10807	148	1+
518.40663	180	
519.26289	168	1+
519.38303	162	1+
520.78245	406	1+
520.88909	152	1+
524.72296	158	1+
527.28367	258	1+
527.34906	206	1+
527.39535	820	1+
527.42019	188	
527.47669	628	1+
527.53760	546	1+
528.42758	444	1+
528.47831	428	1+
528.54329	366	1+
529.06152	346	1+
529.24006	360	1+
529.50432	232	
529.83974	170	1+
530.00641	104	1+
530.21245	150	1+
530.43125	512	1+
530.48971	1358	1+
531.29365	304	1+
531.34717	1566	1+
532.11833	278	1+
532.29535	196	1+
532.40228	716	1+
532.46995	258	
532.97731	162	1+
533.16738	178	1+
533.23937	180	1+
533.49867	380	
534.22052	126	1+
534.31317	238	1+
534.42764	176	
534.46486	424	1+
535.27919	170	
535.50960	268	1+
535.96396	92	1+
536.47134	264	1+
536.77428	128	1+
END IONS

###FS:    #m/z: 336.94549 #charge 1+
###MS: 9
###MSMS: 12
BEGIN IONS
TITLE=Cmpd 9, +MS2(336.9455), 28.0-35.0eV, 0.3min #12
RTINSECONDS=13.3565
SCANS=9,12
PEPMASS=336.94549	109590
CHARGE=1+
45.09801	110	
163.12960	84	
174.22907	92	
204.07479	96	
205.94911	308	1+
209.94620	84	
211.94414	9200	1+
212.88116	264	1+
213.91169	98	
213.93971	3984	1+
215.88447	564	1+
215.93779	652	
217.09167	92	
222.51642	98	
222.93239	96	
223.37449	86	
223.57475	92	
223.97628	248	
228.12882	88	
228.89523	130	
229.95544	7084	1+
230.27378	110	1+
230.88667	246	1+
231.20773	108	
231.83106	144	1+
231.95078	2900	
233.89768	494	
233.94785	756	1+
235.94641	92	
236.14335	84	
237.04619	206	1+
237.05995	182	1+
237.94343	238	1+
238.04889	144	1+
238.10776	98	
238.34109	88	
239.95510	308	1+
240.15269	84	
240.92412	94	
241.04646	170	
241.91057	90	
241.94663	104	
243.00968	100	
243.08240	86	
244.85870	96	
245.98331	148	
246.97721	138	
247.96572	1824	1+
248.08135	104	
248.85463	108	
248.98799	228	
249.43735	100	
249.90851	92	
249.96199	1422	1+
249.98671	210	
250.01899	192	1+
250.89300	144	
250.98497	128	
251.24310	180	
251.96929	194	
252.88561	122	
252.97098	4866	1+
253.00861	122	
253.07273	104	
253.09193	88	
254.15130	102	
254.96747	2118	1+
255.02242	86	
255.07236	492	1+
255.08757	130	
256.02892	174	1+
256.25989	130	
256.79582	84	
256.95634	300	1+
257.94750	108	
258.14169	90	
258.46521	100	
258.57997	86	
259.89671	136	
262.59756	86	
263.05444	266	
264.01460	628	1+
264.97685	92	
265.01700	530	1+
265.15139	88	
266.07924	92	
266.15368	86	
266.99875	148	
267.01389	268	1+
268.95732	88	
269.08408	88	
269.36018	112	
270.98200	514	1+
271.04361	152	
271.13034	96	
271.91554	132	
271.95589	104	
272.84497	108	
272.97945	362	1+
273.80180	160	1+
275.28303	102	
277.96635	140	
278.03239	88	
278.24705	106	
278.59302	88	
279.12022	98	
281.02517	102	
281.04914	530	1+
282.75054	100	
283.02987	684	1+
283.06330	120	
283.08532	144	
283.94939	94	
284.08314	102	
285.22330	132	
285.81773	100	
287.85886	108	
287.97547	90	
288.06631	186	
289.08238	96	
289.50589	176	
291.82227	90	
292.22071	134	
292.25938	246	1+
293.10941	354	1+
293.54054	90	
293.99543	214	1+
294.31307	84	
294.85520	174	
295.41601	92	
295.85475	86	
295.99344	304	1+
296.08103	248	1+
296.25138	134	
296.91357	200	1+
297.98860	136	
298.30749	120	
299.06040	762	1+
299.24238	130	
300.19382	110	
300.91359	132	
300.97039	126	
301.05564	170	
303.91497	210	1+
304.02495	102	
304.91988	142	1+
305.11286	86	
306.12920	308	1+
306.27720	106	
307.08392	130	
307.13126	238	1+
307.23973	98	
307.30620	148	
307.88714	166	
308.31314	142	
308.68746	92	
309.29355	110	
311.79662	140	
311.91690	116	
312.14961	232	1+
313.01571	88	
313.03027	98	
314.79618	104	
319.06426	144	
319.15613	108	
319.20445	168	1+
319.81027	88	
320.05963	152	
322.02228	92	
322.04197	96	
322.13893	444	1+
323.02074	92	
323.14059	300	1+
323.23602	350	
324.89566	212	1+
326.80869	102	
326.88237	210	1+
326.96227	84	
327.30097	86	
327.78976	112	
327.80765	94	
329.28311	90	
329.32509	86	
330.20170	88	
331.67628	86	
333.19885	94	
333.21595	94	
335.09937	140	
335.29979	92	
336.09955	454	1+
336.25194	512	1+
336.92531	84	
336.98820	90	
337.16502	140	
337.21634	106	
337.25417	442	1+
337.35577	134	
338.17576	128	
339.23406	160	
339.25739	282	1+
339.89536	128	
340.38976	118	
END IONS

###FS:    #m/z: 322.93000 #charge 1+
###MS: 13
###MSMS: 14
BEGIN IONS
TITLE=Cmpd 10, +MS2(322.9300), 28.0-35.0eV, 0.3min #14
RTINSECONDS=17.04
SCANS=13-14
PEPMASS=322.93000	1331400
CHARGE=1+
126.13697	96	
189.06734	88	
191.95394	96	
196.01529	84	
198.03092	92	
201.04294	176	
202.85571	90	
206.40575	102	
206.97287	104	
208.89714	126	
211.17657	90	
212.89262	104	
215.88718	236	
216.41381	92	
219.02815	144	
219.11901	102	
219.17095	130	
219.93977	96	
220.86611	210	1+
221.89224	96	
221.99463	88	
222.94987	248	
223.95720	134	
223.97230	108	
224.02299	82	
224.98069	218	
226.94961	102	1+
227.15639	86	
227.90281	104	
227.93160	156	
230.86487	214	
232.96117	88	
233.03261	148	
233.07593	104	
234.01391	88	
234.89840	120	
236.02068	84	
236.05057	96	
236.16016	82	
237.05646	126	
238.16460	86	
238.21680	164	
238.96026	154	
239.08041	278	1+
240.14499	150	
240.88466	132	
240.94086	470	
241.88726	130	
241.94195	522	
241.99428	232	1+
242.94343	1564	
242.99506	162	1+
243.07666	92	
243.88465	148	
243.93509	154	
244.89151	96	
244.94095	638	1+
244.97395	202	
246.97740	142	
246.99368	98	
247.97379	262	
248.03571	346	1+
249.09788	82	
250.94823	84	
250.97214	116	
251.13896	94	
252.11435	136	
253.06313	86	
253.83641	118	
254.05057	84	
254.86763	86	
254.96344	88	
255.18882	86	
256.04338	254	1+
257.04392	184	1+
258.74344	106	
259.91035	92	
260.08677	358	1+
260.12025	92	
261.88974	162	
263.05815	124	
264.92892	84	
265.01619	520	1+
265.06286	254	1+
265.26277	82	
266.04519	108	
266.96133	82	
266.99656	174	
268.01285	92	
268.91620	92	
268.95712	146	
269.00518	138	
269.06797	186	1+
270.87161	84	
271.23772	100	
273.10847	88	
273.15811	94	
276.11882	292	1+
276.52078	82	
278.05838	84	
278.94369	96	
278.96000	82	
278.97403	84	
279.08926	526	1+
279.25625	224	1+
281.03273	88	
281.05136	248	1+
281.10885	82	
281.97982	148	
282.08601	102	
283.03281	146	
283.06984	180	
283.20516	82	
283.26137	162	
284.03370	126	
284.29055	1202	1+
285.95272	110	
286.87576	150	
287.04749	166	1+
288.01698	134	
288.46954	82	
289.92923	84	
290.03156	84	
290.83940	94	
292.05843	156	
292.27357	88	
293.06255	142	
293.85335	170	
294.15544	82	
296.29487	92	
296.97258	208	1+
299.06360	86	
299.97278	242	1+
300.05615	88	
300.22613	86	
300.30278	84	
301.25490	90	
302.24631	86	
302.75040	94	
303.15024	96	
304.15826	198	1+
304.19886	86	
304.25914	118	
304.53476	84	
304.77884	256	1+
304.83068	98	
305.10884	106	
306.27636	120	
306.87739	112	
307.19734	94	
307.77726	100	
308.29340	616	1+
310.10143	98	
310.14223	182	1+
310.31138	294	
310.87999	164	
311.03473	124	
312.03652	142	
313.86877	142	
313.91104	212	1+
315.05332	114	
315.85372	98	
317.86784	108	
318.16782	224	1+
318.92483	94	
319.10472	84	
319.25177	90	
321.23013	124	
321.27904	108	
321.92297	218	1+
322.16165	82	
323.23691	2780	1+
323.32423	86	
324.13091	94	
324.20199	292	1+
324.89190	110	
324.95720	88	
325.11936	162	1+
325.32079	174	
325.89043	136	
326.37986	212	1+
327.26867	146	
END IONS

###FS:    #m/z: 340.94066 #charge 1+
###MS: 13
###MSMS: 15
BEGIN IONS
TITLE=Cmpd 11, +MS2(340.9407), 28.0-35.0eV, 0.3min #15
RTINSECONDS=17.812
SCANS=13,15
PEPMASS=340.94066	682770
CHARGE=1+
186.12750	102	
192.92445	90	
196.03095	100	
197.89717	100	
201.12635	110	
207.97131	110	
210.93675	146	
211.94185	146	
212.95153	100	
213.93912	2694	1+
215.88995	274	
215.93698	524	1+
217.85582	116	
217.88263	266	1+
217.94152	172	
222.95237	124	
223.96365	146	
224.93894	90	
224.97575	150	
226.94699	146	
227.86729	92	
231.94975	3094	1+
232.89516	384	1+
233.89982	364	1+
233.95124	336	
235.89129	298	1+
235.94640	148	
236.50190	90	
237.94309	120	
238.06603	220	
239.10154	108	
240.22931	276	
240.78685	96	
241.24458	102	
244.85105	88	
244.95557	118	
246.20717	98	
246.97541	128	
247.05375	88	
247.94356	156	
248.98710	404	1+
249.07271	90	
249.96039	792	1+
250.04648	118	
250.89710	136	
251.09662	102	
251.90733	126	
251.95871	344	
251.98847	120	
253.09690	118	
253.13861	116	
253.95469	136	
254.94289	266	1+
254.96635	1652	1+
255.07221	444	
255.13610	110	
255.17532	184	
255.23169	110	
255.41858	92	
256.92355	128	
256.96209	474	1+
257.16724	122	
257.84182	94	
259.23112	114	
259.95347	226	1+
259.96878	106	
261.16017	120	
261.21841	96	
262.43273	94	
262.96350	244	
263.98513	106	
264.15729	150	
265.01700	410	1+
265.85911	98	
265.95309	148	
266.09527	216	1+
266.19141	98	
266.24723	100	
266.99806	600	1+
267.89612	216	1+
267.96763	220	1+
268.95737	150	
269.19015	128	
270.09103	134	
272.03079	92	
272.24709	208	1+
272.84759	174	1+
272.93435	346	
272.97820	168	
273.23301	100	
274.01069	142	
274.84892	130	
275.10141	122	
277.09786	158	
277.96604	126	
278.85074	226	1+
278.96268	188	
279.07237	136	1+
279.12201	120	
279.28033	104	
279.96395	106	
280.99050	152	
281.01890	88	
281.04748	898	1+
282.27400	128	
282.29808	102	
282.39614	120	
283.02730	164	
283.92111	240	1+
284.06956	96	
286.89733	92	
286.92090	112	
287.08988	140	
289.01952	150	
293.04896	140	
294.80434	94	
295.06149	94	
295.21121	178	
295.97062	112	
296.95243	148	
297.16237	282	1+
297.80897	132	
297.97369	464	1+
298.30627	114	
298.58450	272	
298.94658	126	
299.05580	176	
299.25258	152	
299.93256	94	
300.06011	90	
301.03468	118	
301.16955	110	
302.81252	124	
302.94399	262	1+
303.17377	88	
305.13867	268	1+
305.22605	222	1+
305.78492	188	1+
305.93805	106	
306.87959	170	
307.24387	130	
307.28002	118	
308.16812	222	1+
308.29166	366	1+
310.30807	140	
311.77955	100	
311.92486	114	
312.86229	136	
313.02524	234	
313.84154	154	
315.23185	90	
316.53055	102	
317.89272	90	
319.09997	100	
321.21625	120	
321.27390	188	1+
322.12868	246	1+
322.31425	310	1+
323.23996	920	1+
324.07087	138	1+
324.19614	90	
324.39505	92	
324.99491	150	
326.16718	124	
326.81674	104	
329.31016	98	
329.81757	118	
329.86906	102	
330.88660	90	
331.04879	122	
332.29573	134	
332.83896	126	
332.95220	92	
333.23247	100	
334.31810	104	
336.98205	100	
337.09572	124	1+
337.31960	118	
339.06861	146	
339.32311	106	
340.39279	244	1+
341.11112	92	
341.25240	216	
342.25515	124	
342.90398	114	
343.20875	202	1+
343.23532	120	
343.26915	102	
343.78428	98	
346.06690	92	
END IONS

###FS:    #m/z: 363.95658 #charge 1+
###MS: 13
###MSMS: 16
BEGIN IONS
TITLE=Cmpd 12, +MS2(363.9566), 28.0-35.0eV, 0.3min #16
RTINSECONDS=18.584
SCANS=13,16
PEPMASS=363.95658	452892
CHARGE=1+
191.85738	238	
191.95756	106	
206.94934	96	
208.94383	106	
208.95858	104	
209.94454	820	1+
210.88366	332	
211.14811	90	
212.87804	738	
214.89342	98	
218.91359	92	
222.95140	298	
223.95537	280	
224.94737	722	1+
225.47889	112	
226.86992	138	
226.94689	3952	1+
227.10211	152	
227.93288	280	
228.89474	304	1+
228.94228	4268	1+
230.88887	1464	1+
231.53531	96	
232.14119	90	
232.89041	210	
234.88034	132	1+
235.13654	102	
240.96129	514	1+
241.94298	228	
242.94226	960	1+
242.95793	846	1+
244.95673	2244	1+
245.94221	500	
246.07050	92	
246.95396	2080	1+
247.06099	128	
248.06457	256	1+
248.66016	92	
248.89826	230	
249.03991	140	
250.09689	104	
250.49346	96	
250.96878	108	
252.52436	110	
256.31202	102	
257.22527	112	
258.23057	106	
258.40993	92	
258.91046	96	
258.97554	246	1+
259.88740	116	
259.96213	378	1+
259.99493	100	
260.96789	268	1+
262.93006	90	
263.61737	92	
263.98247	252	1+
264.05837	250	1+
264.65699	120	
264.90899	128	
265.08942	124	
266.24580	92	
266.25974	114	
266.96788	448	1+
267.13873	144	
267.89934	220	1+
267.97135	366	1+
268.96110	556	1+
269.93106	102	
270.91272	338	1+
271.09174	246	1+
271.17443	154	
271.91669	242	1+
272.93760	194	
273.93579	90	
274.93545	148	
275.05491	166	
276.85080	334	1+
277.08257	104	
277.92647	196	1+
278.49091	98	
279.09982	102	
280.81626	300	1+
280.91152	146	
281.08093	104	
282.11191	200	1+
283.06747	124	
283.09506	96	
283.98779	126	
284.04124	228	1+
284.06931	142	
284.86972	142	
284.91995	236	1+
285.73153	90	
287.95681	102	
289.03547	178	
289.08074	402	1+
290.85964	194	1+
292.99064	156	
293.26721	108	
295.11071	192	1+
296.02153	104	
296.78989	102	
296.80574	122	
296.87121	240	1+
298.07697	108	
298.53493	98	
298.93710	96	
299.04595	172	
299.70103	100	
299.80704	98	
301.05397	190	1+
301.23911	180	1+
301.85909	326	1+
302.89122	154	
303.25905	328	1+
303.85820	390	1+
304.28668	92	
305.44209	98	
306.43241	122	
306.53542	92	
306.78303	232	1+
306.94917	194	1+
308.06810	100	
308.10383	104	
308.20161	118	
308.29288	286	
308.64785	90	
309.12921	94	
309.14435	138	
309.28815	134	
310.01748	124	
310.03640	118	
310.30852	110	
310.87715	144	
310.91708	100	
311.11547	110	
312.86772	98	
312.88713	124	
314.05821	96	
315.16001	100	
316.33609	90	
317.42897	114	
318.36142	102	
318.93491	260	
319.85214	120	
320.25486	128	
320.29560	210	1+
320.80151	212	1+
320.95874	142	
321.00932	92	
321.14682	276	1+
321.82628	126	
321.86385	180	
322.06413	154	
322.92889	204	
323.01588	606	1+
323.23510	208	1+
324.31778	90	
326.26150	96	
327.54519	102	
328.19209	128	
329.32559	108	
330.20192	184	
330.32706	98	
331.01683	92	
332.21870	124	
332.83118	102	
334.96142	90	
335.55411	92	
339.32925	92	
340.94014	194	
341.19108	304	1+
342.03350	92	
342.16001	218	1+
342.27376	118	
342.82570	174	
343.04882	118	
343.27344	134	
343.80697	92	
345.09004	106	
345.22931	98	
349.25712	180	
349.31812	316	1+
350.35460	146	
351.08781	258	1+
351.33932	168	
352.09066	206	1+
352.78536	214	1+
353.32392	144	
353.99330	230	1+
354.20756	142	
354.91722	128	
360.25290	146	
360.32726	124	
360.36408	104	
360.85435	102	
361.28962	158	
362.70820	96	
364.37046	136	
365.28113	228	1+
365.31838	218	
366.31910	106	
367.11945	126	
367.33066	380	1+
368.42402	170	
369.07264	268	1+
END IONS

###FS:    #m/z: 322.93000 #charge 1+
###MS: 17
###MSMS: 18
BEGIN IONS
TITLE=Cmpd 13, +MS2(322.9300), 28.0-35.0eV, 0.4min #18
RTINSECONDS=22.267
SCANS=17-18
PEPMASS=322.93000	1575590
CHARGE=1+
95.33494	78	
134.21830	84	
189.86519	98	
190.02414	92	
191.95330	170	
196.08406	150	
196.93598	92	
197.13000	136	
201.04415	112	
204.41195	94	
205.94991	252	
207.93615	84	
209.92050	152	
209.94563	94	
213.89294	114	
215.88712	452	1+
217.95883	86	
220.99156	86	
223.38749	90	
223.96057	130	
224.00438	88	
224.96352	220	
227.91981	80	
230.86156	126	
233.06903	150	
233.84659	94	
233.89606	362	
235.88095	296	1+
237.18233	88	
237.22766	90	
238.00842	106	
238.95703	136	
239.07994	206	
239.10525	86	
239.91416	80	
240.08330	132	
240.11674	100	
240.54662	88	
240.94134	854	
241.11828	84	
241.94245	1006	
242.83172	90	
242.94171	2990	1+
243.11292	122	
243.88231	178	
244.05334	126	
244.09416	78	
244.88371	162	
244.93926	724	1+
245.06602	102	
246.97528	228	
247.09231	92	
247.14237	108	
247.23614	98	
247.43205	120	
247.95058	174	
248.03290	80	
248.85861	82	
248.99732	86	
249.04162	408	1+
249.83315	82	
251.24595	88	
251.78332	78	
252.15140	110	1+
253.01422	118	
253.94712	90	
254.18020	84	
254.80282	82	
256.03510	98	
256.05272	78	
256.06836	82	
256.99095	82	
257.91700	98	
258.67649	80	
258.90564	78	
259.00208	250	1+
260.04206	106	
260.05789	152	1+
260.17563	82	
260.91494	82	
261.89310	310	1+
263.06533	162	
263.24683	94	
263.84617	122	1+
265.05488	92	
265.44292	84	
266.06279	126	
266.08331	94	
266.85293	84	
267.00103	132	
267.05302	370	1+
267.87557	82	
267.89755	218	1+
268.00190	506	1+
268.05847	246	1+
268.95506	92	
269.41252	84	
271.23751	80	
272.24331	92	
272.84849	112	
275.78846	82	
275.81001	232	1+
275.85734	118	
278.03003	260	1+
279.09214	1372	1+
279.15903	78	
279.27831	88	
281.23850	94	
281.89223	78	
283.07188	118	
284.29296	742	1+
284.84614	160	
284.91368	100	
285.00730	84	
286.41687	102	
287.79912	122	
288.02767	120	
289.88359	110	
291.90211	82	
292.88302	86	
293.02953	78	
293.87344	146	
294.10884	122	
295.00586	118	
298.06028	208	1+
300.79867	84	
300.84878	132	
301.16715	80	
301.93281	90	
302.92228	80	
303.24949	88	
303.85168	84	
304.19536	126	
304.26634	124	
304.89098	96	
305.28110	80	
305.78249	228	1+
306.27817	218	
306.71148	84	
307.30291	138	
307.89156	162	1+
308.29296	280	1+
308.92211	84	
309.00874	120	
309.80857	114	
310.14049	82	
310.30952	434	
310.68131	96	
310.86873	118	
311.02470	248	1+
312.02749	206	1+
312.22398	86	
313.88541	156	
314.36286	96	
314.78539	78	
314.81773	84	
316.10484	78	
316.17027	78	
319.16164	82	
320.02907	82	
320.98744	102	
321.28682	86	
322.24251	118	
322.30826	136	
323.23691	1426	1+
323.83155	90	
323.88763	230	1+
324.20619	124	
324.32225	102	
325.23401	160	
326.01799	106	
327.24058	114	
327.30745	100	
328.10354	80	
328.19669	82	
328.29233	92	
END IONS

###FS:    #m/z: 340.94066 #charge 1+
###MS: 17
###MSMS: 19
BEGIN IONS
TITLE=Cmpd 14, +MS2(340.9407), 28.0-35.0eV, 0.4min #19
RTINSECONDS=23.039
SCANS=17,19
PEPMASS=340.94066	789082
CHARGE=1+
49.53561	94	
50.39749	84	
182.40886	114	
207.87523	130	
208.94336	98	
208.96622	86	
211.03397	94	
212.87963	90	
213.89688	128	
213.93943	3190	1+
215.88761	378	
215.93858	520	1+
216.00390	90	
217.88434	264	1+
217.91945	102	
217.93975	122	
218.13848	92	
222.93922	232	1+
225.97492	120	
226.94998	134	
228.94680	142	
230.84829	102	
230.89038	194	
230.97393	102	
231.70935	92	
231.89268	96	
231.94920	2358	1+
233.89880	344	
233.94743	456	
234.96530	100	
235.86616	132	
235.94711	318	
237.06721	100	
238.88796	112	
240.22973	184	
240.89751	84	
240.96055	264	1+
246.39247	90	
246.98079	172	
247.94101	520	1+
248.03217	98	
248.96716	150	
248.98943	112	
249.95879	750	1+
251.95608	152	
252.85597	88	
252.95085	152	
253.17480	84	
254.28454	144	
254.88105	88	
254.94198	200	
254.96537	1722	1+
255.07645	258	1+
255.16747	92	
255.28432	158	
256.06081	102	
256.87320	120	
256.96498	148	
257.02650	84	
257.06073	212	1+
257.95765	224	1+
258.53042	94	
258.86232	94	
259.22001	84	
259.84402	140	
259.87470	128	
260.88913	86	
262.96547	272	
263.51171	88	
263.91856	88	
264.07334	124	
264.26360	106	
264.97676	102	
265.01407	260	
265.11863	204	1+
265.95396	172	
267.83513	94	
267.99961	84	
270.22147	94	
271.03947	86	
271.84453	90	
271.92012	106	
271.97459	216	1+
272.03799	150	
272.93526	378	1+
273.73071	106	
274.97786	108	
276.10244	114	
276.84944	146	
278.96374	350	1+
280.93839	266	
281.00378	128	
281.04854	612	1+
281.89349	140	
282.00372	86	
282.02555	410	1+
282.27811	214	
282.80725	138	
283.02908	272	1+
284.87037	84	
284.99724	84	
285.42853	112	
286.03170	118	
286.16369	84	
286.35272	94	
288.07292	98	
289.01019	182	
289.23126	90	
289.27550	88	
290.94230	130	
291.27916	92	
291.96082	92	
292.43611	200	1+
294.86578	102	
294.93498	98	
295.06947	224	1+
295.97214	84	
296.09921	96	
296.98798	102	
297.14278	86	
297.97737	126	
298.18175	122	
299.01806	96	
299.05987	172	
299.43513	96	
300.51776	84	
301.04908	88	
301.09997	160	
302.01591	90	
302.14032	90	
302.15888	104	
302.87539	84	
303.06050	88	
304.13155	168	1+
304.26678	148	
304.57134	98	
305.12960	208	1+
305.60954	88	
307.24092	94	
307.88556	152	
307.96697	214	1+
308.29100	322	1+
308.31787	104	
308.53583	88	
308.97030	180	1+
309.08821	84	
309.94961	86	
310.14251	116	
310.93150	194	1+
317.79643	96	
318.59418	86	
319.08725	84	
319.16149	102	
320.29393	308	1+
321.22210	242	
323.07827	86	
323.13823	84	
323.23699	498	1+
325.25430	198	
325.46405	84	
327.26982	90	
327.96983	86	
328.83284	102	
328.88622	136	
329.31655	84	
329.87183	300	1+
333.77912	150	
334.28186	90	
335.84096	178	
336.32305	174	1+
336.85592	118	
337.17988	232	1+
338.36067	140	
338.87046	122	
338.97003	100	
339.22869	194	1+
339.82966	104	
340.25564	240	1+
342.10191	84	
342.82756	96	
343.24070	124	
343.28157	86	
344.06893	88	
344.21370	98	
END IONS

###FS:    #m/z: 336.94601 #charge 1+
###MS: 17
###MSMS: 20
BEGIN IONS
TITLE=Cmpd 15, +MS2(336.9460), 28.0-35.0eV, 0.4min #20
RTINSECONDS=23.8105
SCANS=17,20
PEPMASS=336.94601	90088
CHARGE=1+
47.07112	86	
50.40531	96	
191.95366	102	
198.19076	82	
207.03093	106	
207.86912	88	
207.97661	142	
208.11052	152	
210.88087	80	
211.94434	8376	1+
211.98547	88	
212.87843	326	1+
213.93913	4272	1+
215.88692	436	1+
215.93846	316	
216.96590	94	
217.88335	188	
221.02562	218	1+
221.10486	84	
222.92690	82	
224.97635	102	
226.83988	84	
226.86947	92	
226.93974	86	
228.90088	124	
229.02553	100	
229.10730	92	
229.86063	84	
229.89763	80	
229.95563	6376	1+
230.31061	126	1+
230.89151	688	1+
231.07469	212	1+
231.95053	3086	1+
233.82431	88	
233.89385	350	1+
233.94709	628	1+
235.07195	86	
235.10861	96	
235.94620	168	1+
236.04855	282	1+
236.98912	80	
239.10153	82	
239.11497	96	
239.90152	338	
239.95290	92	
240.07086	92	
241.90319	150	
242.05117	116	
243.02123	84	
244.91048	92	
244.97755	136	
245.15434	80	
246.97392	168	
247.06081	82	
247.84781	82	
247.96587	2236	1+
248.89836	296	1+
248.98419	258	1+
249.95949	880	1+
250.10755	242	1+
250.80448	82	
250.82574	90	
250.98560	172	
251.01256	86	
251.06982	110	
251.24787	88	
251.91418	92	
251.94321	94	
251.96857	120	
252.06629	290	1+
252.22295	220	1+
252.92937	122	
252.97092	4366	1+
253.95644	96	
253.99633	168	1+
254.09189	150	
254.93787	116	
254.96599	1750	1+
255.07352	790	1+
255.10288	80	
256.91640	188	
256.96532	360	
257.12774	94	
257.85666	132	
258.90647	96	
258.96405	176	
259.92638	88	
260.89699	82	
260.99749	100	
261.89951	206	1+
262.90276	252	1+
264.41565	100	
265.02099	132	
265.12654	274	1+
265.26203	110	
265.96105	98	
266.99472	328	1+
268.84450	340	1+
268.94308	84	
268.96219	92	
270.98293	294	
271.91903	240	1+
271.97748	470	1+
272.86535	92	
272.95218	140	
272.97726	322	1+
273.75706	98	
273.78266	80	
274.79418	84	
276.23358	86	
276.81967	286	1+
276.84421	118	
276.92127	86	
278.39065	88	
279.96322	80	
281.04759	362	1+
282.26672	80	
282.85708	178	
282.91732	206	1+
283.02605	274	1+
283.12276	82	
283.43232	82	
284.95657	84	
285.43266	94	
286.84740	306	1+
286.86798	92	
288.51962	92	
289.50709	90	
290.08600	84	
290.85925	148	
291.89052	132	
292.11250	128	
292.86542	92	
293.02143	92	
294.00094	148	
295.96887	270	1+
295.99118	196	1+
297.06441	214	
297.17359	136	
297.92001	92	
297.97413	160	
298.30930	106	
299.04221	254	1+
299.05870	330	1+
300.06278	228	1+
300.19858	138	
301.01600	88	
301.51683	164	
301.98383	96	
302.29866	86	
302.51341	90	
303.96737	84	
304.27761	226	1+
305.83488	140	
306.04971	98	
306.79460	100	
307.82165	94	
307.95374	84	
308.88388	122	
309.78586	88	
309.92870	86	
310.09385	148	
310.25124	168	1+
310.87739	126	
311.08612	86	
311.67315	92	
311.79429	92	
311.88493	174	
314.04212	96	
314.45648	90	
314.88549	84	
316.30985	90	
316.65280	92	
317.75720	84	
317.93895	104	
318.23903	134	
319.26779	182	1+
320.42642	82	
321.30207	302	1+
321.44964	82	
322.13795	170	
322.23769	104	
322.53047	104	
323.01207	86	
323.23914	346	1+
323.88458	86	
323.94546	238	1+
328.88412	88	
329.32388	186	
330.82242	88	
333.31985	108	
334.09785	92	
334.20143	100	
334.34267	92	
338.50679	90	
340.35781	148	
341.14831	84	
342.20414	142	
END IONS

###FS:    #m/z: 322.93002 #charge 1+
###MS: 21
###MSMS: 22
BEGIN IONS
TITLE=Cmpd 16, +MS2(322.9300), 28.0-35.0eV, 0.5min #22
RTINSECONDS=27.49
SCANS=21-22
PEPMASS=322.93002	1934650
CHARGE=1+
191.95368	102	
192.88768	266	1+
196.01356	86	
196.88300	82	
199.86406	154	
199.89555	100	
201.04273	142	
202.16576	82	
204.00299	80	
205.29421	102	
205.95027	200	
207.97541	84	
211.08727	86	
212.89338	134	
213.08136	84	
214.41868	100	
215.88922	146	
216.88629	126	
216.95253	96	
219.01361	80	
219.17356	152	
221.49747	118	
221.88433	88	
222.95156	192	
223.95773	196	
223.97405	132	
224.97205	190	
225.02362	84	
225.46034	88	
226.87168	88	
227.88171	80	
228.92319	208	1+
230.85987	166	
233.39844	82	
233.89813	158	
234.14746	82	
234.89733	168	
234.93723	82	
235.00676	84	
235.89584	100	
237.90177	82	
237.97317	82	
238.21511	98	
238.87821	266	1+
239.04747	142	
239.07996	416	1+
239.90139	82	
240.03106	276	1+
240.88143	252	1+
240.94071	1220	
241.16406	86	
241.88621	174	1+
241.94195	1056	
242.10686	94	
242.94191	3740	1+
243.43864	102	
243.88590	162	
244.43582	80	
244.93876	1228	1+
246.15704	78	
246.97303	336	1+
247.79740	82	
248.06799	110	
248.85409	134	
249.03700	146	
249.14507	92	
249.22795	100	
249.79991	88	
250.90615	148	
250.94330	138	
250.96036	110	
252.22990	84	
253.05624	90	
254.00944	108	
255.00935	136	
256.90708	128	
260.95164	138	
261.12132	86	
261.89372	154	
262.05477	82	
262.21572	94	
263.17887	86	
263.98230	86	
264.09977	90	
264.23985	92	
265.01886	82	
266.13434	120	
266.24749	176	
266.97249	92	
268.26084	86	
268.90680	118	
268.96044	120	
268.99841	94	
269.06335	152	
269.97497	86	
270.82524	112	
271.85268	90	
274.01114	212	1+
275.11187	82	
276.84397	260	1+
278.09733	86	
279.09133	1072	1+
280.11186	94	
280.98794	136	
281.24273	100	
281.26185	148	
282.01102	154	1+
282.08913	138	
282.80414	92	
283.07008	122	
283.11921	144	
283.24418	92	
284.29259	686	1+
284.34067	88	
284.88113	160	
285.03449	80	
286.91709	116	
288.79536	86	
289.88424	110	
290.25110	96	
290.86337	138	1+
290.89599	80	
292.86323	180	1+
292.96860	78	
293.84820	80	
293.89424	94	
295.86116	82	
295.89212	138	
296.08360	82	
296.82969	84	
296.86742	116	
297.81977	154	
297.83751	98	
297.93739	82	
298.95931	104	
299.17164	80	
300.09091	106	
300.86694	92	
303.24857	82	
304.26293	244	
304.87137	110	
306.27985	116	
306.79346	82	
306.82577	80	
306.88056	336	1+
307.30713	144	
308.29301	404	
308.40419	88	
309.87449	296	1+
310.16605	82	
310.30814	488	
311.02744	86	
312.87317	82	
312.94797	92	
316.25971	78	
317.78245	130	
319.88147	80	
320.26568	86	
320.79171	84	
320.86352	102	
322.25802	106	
322.32614	94	
323.23781	1416	1+
323.29647	250	1+
324.89060	160	
325.07241	86	
326.18983	82	
326.28631	94	
326.90664	136	
327.27565	104	
328.25827	88	
END IONS

###FS:    #m/z: 340.94064 #charge 1+
###MS: 21
###MSMS: 23
BEGIN IONS
TITLE=Cmpd 17, +MS2(340.9406), 28.0-35.0eV, 0.5min #23
RTINSECONDS=28.262
SCANS=21,23
PEPMASS=340.94064	907118
CHARGE=1+
183.08290	90	
192.92691	272	1+
196.13054	90	
208.95549	92	
212.49028	102	
212.87547	276	1+
213.94030	2748	1+
214.87830	96	
215.88655	604	1+
215.94125	382	
217.88263	260	
217.89846	126	
217.93799	382	
223.14926	116	
224.97616	330	
226.90836	98	
228.89031	174	
229.43062	98	
229.94887	126	
231.12652	96	
231.95017	2264	1+
233.02946	92	
233.89822	670	1+
233.94973	312	
235.86702	102	
235.89423	210	
236.88516	98	
237.88994	354	1+
239.95109	106	
240.23263	164	
242.80508	92	
242.90603	92	
243.94387	106	
244.83246	108	
244.85902	110	
245.94919	96	
246.97661	230	
247.96750	92	
248.07026	92	
248.94077	104	
248.98315	318	1+
249.03571	128	
249.96100	264	
250.95631	156	
251.95650	290	1+
252.07487	138	
252.14748	134	
252.23078	108	
254.06818	92	
254.90757	152	
254.94556	154	
254.96593	1608	1+
255.07109	542	1+
255.94484	100	
256.61120	88	
256.96679	272	1+
257.04401	90	
257.08051	90	
257.13835	92	
258.60504	108	
258.88794	136	
258.90526	146	
258.96486	116	
259.17140	146	
259.95777	124	
261.22663	92	
261.84295	116	
262.94163	206	1+
263.05558	134	
263.19870	90	
265.01881	164	
265.03584	102	
265.05653	214	1+
265.83241	112	
266.90415	116	
266.99926	210	1+
267.97236	128	
269.11983	134	
269.80047	142	
271.04545	98	
271.79591	90	
271.87358	152	
271.94369	106	
272.84253	326	1+
272.93325	136	
272.97530	398	1+
275.03855	108	
275.83834	304	1+
276.17565	116	
277.01704	178	1+
278.93993	104	
278.96653	178	
279.25556	172	
279.76061	102	
279.85113	304	1+
279.89875	86	
279.96722	200	
280.15358	94	
280.80996	90	
280.91576	152	
281.01955	156	
281.51702	88	
282.04530	156	
282.27858	172	
282.83823	174	1+
283.02692	232	1+
284.29736	132	
284.87695	88	
285.30633	88	
288.01723	114	
288.23613	88	
289.00360	94	
289.88175	284	1+
291.80778	100	
292.48337	98	
293.06861	106	
294.14318	108	
294.85232	110	
294.86976	168	
295.13945	90	
295.18658	94	
296.02784	90	
296.21630	100	
296.85484	100	
296.96862	464	1+
297.82785	126	
298.08563	160	
299.06161	312	1+
299.80054	140	
300.15618	144	
300.27658	92	
301.05874	128	
302.16988	106	
302.49834	128	
302.85494	138	
304.25556	200	
304.58623	92	
304.75985	88	
306.27568	266	1+
306.29813	94	
306.79133	256	1+
306.87862	146	
307.30761	266	
308.29534	232	
308.86652	118	
309.14566	138	
309.29726	142	
309.31113	92	
310.87828	112	
311.88664	126	
313.87648	122	
317.00247	94	
321.29989	90	
321.88378	100	
322.13390	108	
323.23925	458	1+
324.89182	272	
326.30208	118	
327.19184	202	1+
327.30781	104	
327.80031	102	
328.88609	158	
330.99633	118	
333.81982	262	1+
334.30678	88	
334.39892	92	
334.72448	110	
334.96790	106	
337.41411	88	
339.10545	112	
339.14917	204	1+
339.27841	100	
339.89337	88	
340.06288	98	
340.39048	166	1+
341.24269	150	
341.32302	88	
341.92903	106	
342.30791	122	
343.27655	114	
343.36769	100	
344.10541	88	
END IONS

###FS:    #m/z: 507.84492 #charge 1+
###MS: 21
###MSMS: 24
BEGIN IONS
TITLE=Cmpd 18, +MS2(507.8449), 28.2-35.2eV, 0.5min #24
RTINSECONDS=29.0345
SCANS=21,24
PEPMASS=507.84492	99512
CHARGE=1+
193.95044	188	
196.01665	394	
230.85000	192	1+
232.89768	204	1+
238.06511	292	1+
240.04093	210	
240.12402	214	1+
247.03977	182	
248.03114	180	
250.06695	140	
250.13474	144	
250.97433	246	1+
251.90687	270	1+
252.11618	226	1+
258.07361	138	
260.88575	150	
261.10989	186	
262.10069	248	1+
262.13948	258	1+
267.16640	146	
268.97655	144	
271.87608	290	
272.87877	160	
273.86397	142	
273.94975	152	
274.84718	302	1+
277.88318	172	
278.83898	208	
281.37766	230	
281.92213	218	1+
282.12201	182	
282.98659	158	
284.01812	274	1+
284.94796	164	
285.84684	166	1+
285.94426	240	
288.87934	1058	1+
288.93572	174	
289.88413	888	1+
290.86332	724	1+
291.13831	144	
291.88228	138	
292.85849	298	
293.87418	1546	1+
293.96280	240	1+
294.12825	186	
294.40053	230	1+
294.85812	652	1+
295.88401	196	
296.88119	190	
297.07888	208	
297.84684	542	1+
297.89845	152	
298.13893	288	1+
298.87987	642	1+
298.89605	166	
300.96823	364	1+
301.84073	156	
301.85926	170	
302.86074	156	
303.86572	254	
303.95303	510	
304.86142	716	1+
305.86453	466	1+
306.77306	142	
307.08730	212	1+
307.88836	1198	1+
308.13978	546	1+
308.29077	216	
308.79616	142	
308.83293	228	1+
308.87318	496	1+
308.98357	136	
309.11678	168	
309.29857	166	
309.87643	306	1+
309.99948	190	1+
310.15480	564	1+
311.81458	390	1+
311.88280	4704	1+
312.17530	138	
312.96720	140	
313.97437	224	
314.86381	1380	1+
315.80178	256	1+
316.80453	214	1+
316.86397	608	1+
316.89048	326	
316.92322	166	1+
317.32429	160	
317.89104	154	
317.98018	232	1+
318.86226	182	
319.88387	324	1+
319.93906	206	1+
320.07700	160	1+
320.85474	160	
320.88533	224	1+
321.11813	182	
322.38420	250	1+
322.89362	226	1+
324.85513	426	1+
325.90133	710	1+
326.39401	244	1+
326.81043	390	1+
326.87989	204	
327.39896	164	1+
327.88697	220	
327.98933	138	
328.19690	204	
328.99160	244	1+
329.15029	266	1+
329.85049	206	1+
329.89182	274	
330.87963	242	
330.90159	306	
331.89274	184	
332.87507	1292	1+
332.90224	434	
332.94167	142	
333.14841	354	1+
334.11901	242	1+
334.86387	190	
334.89663	170	
334.98000	214	1+
335.86216	168	
335.88643	224	
337.37807	158	
337.46063	148	
337.87801	250	
338.04342	144	
338.90099	158	
339.88095	364	1+
340.86317	138	
341.04890	232	1+
341.79005	162	1+
341.87847	144	
343.87362	408	
344.99835	144	1+
345.93598	156	
346.00410	184	1+
347.80528	166	
347.89354	444	1+
348.91054	292	1+
351.85444	210	
351.88696	210	
352.16850	152	
352.90703	242	1+
353.01487	178	
353.85288	360	1+
354.09126	162	
355.06552	276	1+
355.88842	666	1+
356.10468	246	1+
358.19634	144	
360.11761	242	1+
361.91780	138	
362.85124	168	
362.90629	250	1+
363.01568	160	
363.91040	210	1+
366.83874	598	1+
366.95223	196	1+
367.90795	200	
368.12569	136	
368.26207	172	1+
368.33729	136	
368.83308	164	
368.89493	548	1+
368.91421	220	
369.07504	300	1+
369.38576	162	
369.83915	428	
369.98982	188	1+
370.07616	178	1+
370.16935	318	1+
370.83789	314	1+
370.86849	368	1+
371.06053	134	1+
371.17485	206	1+
371.38412	158	
371.90544	170	
373.83211	160	
374.81412	578	1+
377.10342	164	
377.86598	218	1+
379.85027	402	1+
380.85337	342	1+
381.02339	152	
381.09678	140	
381.11555	168	
381.92993	210	1+
382.85986	252	1+
382.88135	180	
383.11467	142	
383.89648	248	1+
383.97723	124	1+
384.10308	198	1+
384.84935	1632	1+
384.89965	196	1+
385.06467	138	
385.22661	140	1+
385.24956	286	1+
387.18118	178	
387.85158	222	
388.84811	182	
389.20062	334	
389.84936	152	
390.18362	138	
390.83743	1080	1+
391.33658	138	
392.82717	1118	1+
392.86194	500	1+
393.79650	430	1+
394.83312	644	1+
395.05938	186	
396.02296	198	1+
396.14448	144	
398.89623	224	1+
399.21064	148	
399.85347	458	1+
401.23870	176	
402.12136	366	1+
402.41178	132	1+
402.86023	608	
403.87373	298	
404.86756	202	
405.21068	142	1+
405.85665	438	1+
406.08096	202	1+
407.86642	1498	
408.21235	260	1+
408.85109	2282	1+
409.07399	234	1+
409.12408	202	1+
410.83613	1816	1+
410.87488	724	1+
411.81025	272	
412.00598	160	
412.84507	980	1+
413.07391	908	1+
414.92047	160	
415.19563	252	
415.78632	196	1+
415.83824	306	1+
415.87120	156	
416.86795	140	
420.06258	138	1+
420.12548	224	1+
420.23775	148	
421.88065	608	1+
422.08527	304	1+
423.86562	1022	1+
424.14743	192	
425.11687	192	1+
425.14684	222	1+
425.88387	270	
426.07258	122	1+
426.81852	260	1+
426.86164	1004	
426.88986	230	
427.86389	488	
428.84584	1746	1+
428.88428	874	1+
429.13391	242	1+
430.85243	390	
430.88019	156	
431.08839	152	
431.86879	722	
432.86989	444	
433.20890	178	1+
433.85787	396	1+
434.85414	566	1+
434.88654	190	
434.90193	206	1+
435.15195	136	
435.85813	498	1+
437.15256	142	
438.16534	154	1+
439.89554	458	1+
440.11597	186	1+
440.15053	156	
441.31654	170	1+
441.87567	348	1+
442.14959	892	1+
444.87168	3128	1+
446.77127	192	1+
448.89701	162	
449.87477	936	1+
457.40399	210	1+
457.89899	560	1+
458.14690	148	1+
460.15953	338	1+
461.15025	312	1+
462.88274	1652	1+
463.37468	206	1+
464.21368	276	1+
465.07716	140	
465.95062	220	1+
467.88983	1500	1+
469.22312	172	1+
471.12601	138	
474.77746	214	1+
475.39061	138	
476.88669	156	
482.79972	160	1+
485.89718	816	1+
486.37929	296	1+
487.44030	152	
487.88967	246	1+
489.25635	140	
489.41076	194	
490.44889	142	
493.28261	180	
493.78594	226	1+
494.22614	182	1+
499.38550	110	1+
503.41996	442	1+
503.45243	106	1+
503.78632	204	1+
505.28346	190	1+
505.46326	182	1+
506.43634	220	1+
507.48049	212	1+
508.35969	364	1+
509.10595	136	1+
509.28074	136	
509.36338	300	1+
509.38464	192	1+
510.29070	442	1+
END IONS

###FS:    #m/z: 363.95680 #charge 1+
###MS: 25
###MSMS: 26
BEGIN IONS
TITLE=Cmpd 19, +MS2(363.9568), 28.0-35.0eV, 0.6min #26
RTINSECONDS=32.714
SCANS=25-26
PEPMASS=363.95680	634362
CHARGE=1+
76.82292	94	
130.91169	90	
152.60137	90	
187.93618	94	
189.86141	848	1+
190.04456	88	
190.31718	90	
190.93011	128	
191.85870	790	1+
196.16823	94	
196.88242	476	1+
197.88303	332	1+
197.96004	126	
200.94690	490	
201.93338	104	
202.51867	88	
203.87053	278	1+
205.11808	92	
205.95125	110	
206.89378	160	
207.87429	166	
207.94440	304	1+
208.98411	130	
209.87248	140	
209.94374	3382	1+
210.88266	566	1+
212.87905	2752	1+
212.90068	284	
222.52006	90	
222.95251	2084	1+
224.89258	108	
224.94858	3616	1+
225.85872	96	
225.88631	502	1+
225.92132	106	
226.94725	14612	1+
227.93308	474	
228.89463	876	1+
228.94265	14068	1+
229.09092	112	1+
229.15519	102	
230.88872	3664	1+
231.40797	104	1+
232.97677	102	
233.96416	88	
234.88614	224	
236.82132	96	
236.98911	88	
237.88949	256	1+
238.89436	196	1+
239.99249	238	1+
240.14876	92	
240.94114	814	
240.96129	1558	1+
241.89927	190	1+
241.94299	534	
242.94204	1606	1+
242.95903	1404	1+
244.88402	98	
244.95785	7300	1+
245.13275	92	
245.22713	118	
245.62277	146	
245.94225	310	
246.39919	146	
246.90937	172	
246.95327	7318	1+
247.03398	102	
248.03482	136	
248.90055	1156	1+
250.94397	250	1+
250.96939	446	1+
251.07316	108	
251.91078	94	
252.03523	128	
252.84435	88	
252.88835	114	
253.07958	364	1+
253.83482	120	
253.90514	220	
257.91333	152	
258.23222	94	
258.97397	460	1+
259.90848	214	1+
260.89346	92	
260.96943	1144	1+
261.84083	276	1+
262.38286	90	
263.97858	388	1+
264.86915	220	1+
265.03423	206	1+
265.97349	102	
266.09462	134	
266.16671	108	
266.24899	268	1+
266.90751	120	1+
266.99387	122	
267.78528	146	
267.97356	1330	1+
268.96008	140	
269.09042	100	
269.87914	110	
269.94662	104	
269.96904	1222	1+
271.92352	346	1+
272.02293	92	
272.84653	114	
274.85148	212	1+
277.04815	152	
277.09020	122	
278.56261	104	
278.85571	150	
279.10283	228	1+
279.93919	92	
280.79181	96	
280.80852	102	
281.36677	100	
281.87245	96	
281.92657	180	1+
282.80084	96	
282.85027	326	1+
283.79141	216	
283.92896	210	1+
283.98709	386	1+
284.79527	122	
285.84502	476	
287.36542	90	
287.88105	140	
288.06417	116	
289.07683	90	
290.79329	126	
290.88905	90	
290.93738	162	1+
291.07343	172	1+
292.85708	134	
293.11513	138	
294.86296	210	
295.86707	148	
296.06231	216	1+
297.79868	356	1+
298.13783	134	
298.42055	148	
298.80291	304	1+
299.88164	106	
300.63483	88	
300.79686	522	1+
300.90825	104	
301.15922	114	
301.80100	452	1+
301.86053	152	
302.91630	132	
303.11398	88	
303.85540	468	
304.08855	208	1+
304.80975	202	1+
305.06272	322	1+
306.28296	308	1+
306.94807	94	
307.31069	96	
307.43670	92	
307.79424	98	
307.88678	126	
308.26407	166	
308.28926	338	
310.07330	94	
310.14898	138	
310.31023	442	1+
310.87159	190	
311.01934	148	1+
311.24410	92	
311.88333	118	
313.88168	130	
316.83498	198	1+
316.86570	140	
317.30194	112	
318.93603	162	
319.86258	170	1+
319.89065	94	
320.29140	134	
321.45147	90	
322.92902	202	
323.93201	136	
324.02111	330	1+
324.89460	170	
326.87272	144	
327.08990	96	
327.80663	310	1+
327.88770	250	1+
328.22017	118	
328.81416	202	1+
331.26258	118	
332.80792	98	
333.37129	92	
334.27263	170	1+
335.85600	128	
336.88166	192	1+
336.94415	640	
337.08756	94	
337.33775	96	
338.82755	144	1+
340.94072	488	
341.28161	122	
342.27715	178	1+
344.60206	102	
344.89749	146	
347.05140	116	
347.13562	176	1+
348.34190	140	
348.82423	174	1+
349.31483	134	
351.33396	206	
352.89013	116	
353.76140	90	
354.82433	98	
356.42643	100	
357.31856	136	
357.80675	224	1+
361.08724	206	1+
361.22075	204	1+
361.36337	92	
363.37228	364	1+
365.09896	182	1+
365.18248	92	
366.20134	94	
366.28156	150	
367.33216	142	
367.77768	92	
368.18160	112	
368.42197	174	
END IONS

###FS:    #m/z: 507.84509 #charge 1+
###MS: 25
###MSMS: 27
BEGIN IONS
TITLE=Cmpd 20, +MS2(507.8451), 28.2-35.2eV, 0.6min #27
RTINSECONDS=33.486
SCANS=25,27
PEPMASS=507.84509	109140
CHARGE=1+
191.95594	186	
228.85237	220	
230.84999	286	
231.85711	134	
236.05022	202	1+
239.07157	156	
240.89547	196	1+
241.85599	158	
247.03758	214	1+
248.85329	224	
249.88743	156	
252.06596	200	1+
252.08101	136	
253.37677	238	1+
255.85874	208	1+
256.91287	204	1+
257.04695	140	
258.87243	268	1+
259.09940	146	
261.05798	158	
261.90770	204	1+
266.16709	190	
266.87032	310	1+
270.80164	138	
271.87436	498	1+
272.37431	170	
272.85281	346	1+
275.84853	278	1+
275.94227	206	1+
278.83302	348	
278.86735	160	
279.83261	160	
280.26296	138	
280.38317	316	1+
282.12419	136	
282.94553	372	1+
283.05219	146	
283.13012	164	
283.95010	318	1+
285.00679	150	
285.93514	152	
286.14895	140	
288.86608	152	
289.88402	610	
290.13256	268	1+
290.86317	1076	1+
293.87359	1632	1+
294.05085	150	
294.58855	142	1+
294.85447	282	
294.95740	134	
294.99376	166	
295.83373	146	
295.89102	166	
296.85018	532	1+
296.93664	168	
297.87709	658	1+
298.87931	456	1+
299.81709	138	
300.85405	610	1+
302.88162	200	
305.12299	508	1+
305.85125	132	
306.03275	192	
306.12819	374	1+
306.83912	170	
307.89347	624	
307.97426	150	
308.14006	786	1+
308.29010	340	1+
308.75023	196	1+
308.85109	160	
308.87463	398	
309.89051	512	
310.05799	208	1+
310.15902	880	1+
310.30744	214	1+
310.87965	302	
311.88349	3292	1+
312.42437	164	1+
312.80515	166	1+
314.86207	1792	1+
315.87804	320	
316.88955	222	
318.07306	140	
318.86094	628	1+
321.11452	176	1+
321.81267	132	
321.89516	224	
322.85936	218	
323.09254	172	
324.15096	202	1+
324.86118	692	1+
325.90498	266	
326.14520	232	1+
326.88038	454	
326.90445	222	
327.88025	256	
328.18916	140	
328.90011	192	
329.00289	152	
329.07076	246	1+
329.90034	250	
330.85544	234	1+
330.87781	164	
330.94720	208	1+
331.89549	644	1+
332.00152	250	1+
332.82447	164	
332.87384	704	1+
334.83399	254	1+
334.86961	202	
334.90001	224	
334.91847	166	
335.07996	220	1+
335.81141	136	
335.88849	188	
336.87020	496	1+
336.94687	256	
337.87508	304	1+
338.05365	248	1+
338.08087	180	
338.10455	212	1+
339.88755	226	
341.01493	198	1+
341.05249	292	1+
342.94948	352	1+
343.87585	666	1+
344.14766	178	1+
345.89045	178	
346.04953	224	1+
346.17820	132	
346.86996	150	
348.17374	174	
349.00952	150	
349.10900	200	1+
349.89263	140	
349.95620	382	1+
350.18103	196	1+
350.88717	750	1+
350.96042	336	1+
352.91283	180	
352.93483	288	1+
353.84932	478	1+
354.87787	218	
354.90957	162	
354.98192	284	1+
355.02318	228	1+
355.08721	196	
355.88925	682	1+
358.39446	220	1+
358.79717	164	1+
358.87953	150	
359.08445	186	1+
359.87186	140	
361.83574	258	1+
365.01935	184	1+
365.07029	132	
366.83774	842	1+
366.91254	134	
367.07046	190	1+
367.10822	206	1+
368.89495	572	1+
369.83597	586	1+
370.13276	144	1+
371.02463	266	1+
373.83055	132	
373.90256	182	
374.05657	144	
374.81538	174	
375.79592	204	1+
375.88193	408	1+
376.86857	192	
376.88460	312	1+
377.08106	178	1+
377.20666	172	1+
377.38714	150	
377.91641	136	
378.90585	136	
379.11057	408	1+
380.74031	202	
380.86386	154	
380.96337	282	1+
384.21396	174	
384.85059	1620	1+
385.01739	192	1+
385.82325	190	
385.85853	932	1+
385.95591	246	1+
386.20538	302	1+
386.73003	154	
386.82508	152	
387.71696	132	
387.79126	132	
387.84762	154	
388.12195	214	1+
388.17011	176	
388.83373	136	
389.19820	264	
390.05431	154	
390.20735	204	
390.78768	144	
390.83999	760	
391.00583	332	1+
391.84079	560	
391.91148	202	
392.07210	384	1+
392.82429	1088	1+
392.86229	404	1+
393.79864	272	1+
394.23482	166	
394.83348	190	
394.86503	138	
395.91914	138	
396.76893	180	1+
397.97430	156	
398.24266	146	
398.34039	188	
398.38388	220	1+
398.81046	234	1+
398.86551	138	
399.81210	158	1+
402.86340	1266	1+
403.86717	1108	1+
404.03566	266	1+
405.18942	142	
406.72289	406	1+
406.82369	138	
406.85570	232	
406.87985	144	
407.86640	1618	
408.85243	2232	1+
410.09271	206	1+
410.83859	1598	1+
410.86884	588	
411.81071	352	1+
412.84388	1144	1+
413.07826	360	1+
413.12136	136	
413.92943	194	1+
414.87200	440	1+
415.19369	156	
415.87680	296	1+
416.34564	140	
416.83208	156	1+
421.13868	192	1+
421.88158	342	
423.86781	582	1+
424.14574	294	1+
424.90348	144	
424.94452	144	
425.87776	240	
426.86120	1622	1+
427.09069	228	1+
428.84687	2758	1+
428.88534	830	1+
430.87944	228	
431.86636	1318	1+
432.64314	138	1+
433.86248	224	
434.15178	160	
434.88837	186	1+
435.01060	124	1+
437.15032	168	
437.79544	216	1+
438.83082	220	1+
439.89260	418	1+
440.63939	140	
440.73631	136	1+
441.82752	176	1+
441.87603	460	1+
443.16195	142	
444.87293	3338	1+
444.94859	132	
445.11989	134	
446.09316	286	1+
446.14695	182	
446.38753	146	1+
447.17260	138	1+
448.05778	168	
449.87480	1238	1+
450.87637	710	1+
451.04964	196	1+
451.21791	172	
453.85864	216	1+
455.76163	160	1+
457.90398	474	1+
460.16534	454	
461.21019	194	1+
461.76120	148	
462.88348	748	1+
463.98383	168	1+
464.18703	160	
465.17141	256	1+
465.31597	140	
467.88868	2134	1+
469.17662	144	
472.13286	134	
474.79088	170	1+
481.25300	114	1+
483.89150	142	
485.89949	854	1+
486.43101	166	
487.89695	248	1+
491.34050	228	1+
491.47076	204	1+
491.68309	150	1+
504.47369	348	1+
504.80414	256	1+
505.18595	192	1+
505.34452	222	1+
506.42567	176	1+
506.45196	216	1+
508.13068	160	1+
508.28716	196	1+
508.32195	174	1+
509.29083	138	1+
509.43645	138	1+
509.49064	194	1+
511.42033	268	1+
511.45684	182	1+
END IONS

###FS:    #m/z: 336.94584 #charge 1+
###MS: 25
###MSMS: 28
BEGIN IONS
TITLE=Cmpd 21, +MS2(336.9458), 28.0-35.0eV, 0.6min #28
RTINSECONDS=34.2585
SCANS=25,28
PEPMASS=336.94584	98218
CHARGE=1+
182.86861	232	
185.87805	80	
189.86360	128	
207.98010	180	1+
210.88427	90	
211.94476	8074	
212.87791	628	1+
212.95046	110	
213.93987	2380	1+
214.88373	640	1+
215.93699	244	
215.96379	80	
221.08447	80	
222.37993	156	
224.97654	136	
227.95218	132	
228.03990	86	
228.89630	258	1+
229.95562	6416	
230.89011	1384	1+
230.96046	174	
231.85905	82	
231.94968	3826	1+
232.63199	94	
233.89980	236	
233.94709	464	
234.03363	124	
234.14790	130	
234.43097	88	
234.89550	344	1+
235.82067	92	
235.94774	142	
236.87390	90	
237.06491	248	1+
240.83625	82	
241.85502	80	
243.18025	90	
243.86798	82	
244.05964	140	
246.94341	112	
246.97833	102	
247.96590	1340	1+
248.89731	250	
248.94853	112	
249.04681	112	
249.96152	1076	1+
250.00453	100	1+
250.65658	110	
250.82840	134	
250.98836	144	
251.08451	88	
251.84041	110	
251.96001	240	
252.23364	184	
252.97202	4124	1+
253.83797	96	
253.90725	130	
254.90487	118	
254.96522	2232	1+
255.07428	616	1+
256.73094	84	
256.96325	236	
257.06553	84	
257.08914	86	
257.85549	96	
257.90994	132	
260.06357	158	
260.82997	218	1+
260.93273	120	
261.80814	86	
262.04375	88	
264.23964	134	
265.04280	98	
266.79161	150	1+
266.99404	110	
268.05276	208	1+
268.84096	476	1+
270.25573	100	
270.86153	120	
270.94034	230	1+
270.98225	700	1+
271.46206	80	
271.91377	140	
272.15050	92	
272.87698	96	
272.97808	452	1+
273.00284	108	
274.01317	86	
274.04145	80	
274.12725	106	
274.85865	136	
274.92869	84	
274.95177	342	1+
275.13816	86	
275.21567	80	
276.05541	88	
276.12289	90	
276.21874	86	
276.85504	134	
276.87099	166	
277.00705	96	
277.83654	154	
277.92132	88	
278.08710	154	
279.80988	80	
280.50664	92	
280.84904	100	
281.04718	198	1+
281.15894	98	
281.26004	82	
281.43075	114	
282.27793	154	
282.57718	88	
282.80555	242	1+
283.86378	82	
283.93885	82	
285.85189	328	1+
285.88948	80	
286.10953	114	
289.54477	96	
291.70277	92	
292.04688	84	
292.24621	82	
293.10950	228	
293.16006	84	
293.80407	184	1+
293.85392	116	
293.99692	230	
294.21859	88	
294.39763	94	
294.84980	110	
295.98649	104	
296.97183	298	1+
297.84807	96	
298.22183	94	
299.14805	92	
300.52017	114	
300.99905	80	
301.86452	90	
302.01600	262	1+
303.86906	86	
305.78915	268	1+
305.94210	88	
306.11189	94	
306.26874	84	
307.31060	114	
307.88578	132	
308.80331	148	
308.87884	92	
309.04055	146	
310.04057	152	1+
310.87469	212	1+
311.02894	108	
311.36975	90	
312.15912	82	
312.87604	186	
313.37845	80	
314.06207	190	1+
314.42993	116	
314.88115	94	
317.28732	96	
318.91590	94	
319.25368	82	
319.93441	80	
320.26592	84	
320.29471	82	
321.81952	112	
322.30895	98	
324.30669	156	
325.03901	84	
325.26730	88	
327.23883	86	
328.81003	132	
328.94682	84	
331.86933	136	
333.11099	88	
334.91746	80	
335.87315	98	
336.00591	102	
337.20219	84	
337.31753	116	
338.12291	82	
340.97508	128	
END IONS

###FS:    #m/z: 363.95655 #charge 1+
###MS: 29
###MSMS: 30
BEGIN IONS
TITLE=Cmpd 22, +MS2(363.9565), 28.0-35.0eV, 0.6min #30
RTINSECONDS=37.9345
SCANS=29-30
PEPMASS=363.95655	611376
CHARGE=1+
185.86839	122	
189.86441	308	1+
191.85775	512	
196.59340	92	
196.88403	134	
197.02584	100	
197.95426	150	
205.95082	116	
207.87354	344	1+
208.94104	196	
209.87859	582	1+
209.94423	2274	
210.88538	390	1+
212.87866	2572	1+
212.93533	102	
214.89278	338	1+
216.41370	120	
222.95233	2330	1+
224.04708	102	
224.89899	104	
224.94931	3872	1+
224.96682	220	
225.41795	92	
225.89133	362	1+
225.92619	120	
226.89424	300	1+
226.94704	14468	1+
226.97521	240	
227.02753	134	
227.08553	88	
227.25268	116	1+
227.59758	150	1+
227.78821	114	
227.98502	244	1+
228.00397	102	
228.89511	490	1+
228.94227	15890	1+
229.39702	104	1+
230.89000	3722	1+
232.88501	376	1+
233.99324	170	
234.06933	142	
234.88962	130	
238.00736	90	
238.99717	88	
239.42522	152	
239.90021	246	1+
240.94018	722	
240.96281	1192	1+
241.89449	158	
241.94110	468	
242.94240	1482	1+
243.82429	92	
243.95861	150	
244.09175	114	
244.50127	92	
244.95735	7202	1+
245.00814	126	
245.94038	348	
246.90672	224	
246.95307	8188	1+
247.00579	158	1+
247.04570	126	
247.81192	192	1+
247.89206	92	
248.89996	1704	
249.03522	304	1+
250.89359	144	
250.91347	110	
250.94698	100	
250.97108	112	
251.07022	98	
251.80089	122	
252.38738	90	
252.89034	138	
252.95121	106	
252.97611	122	
253.19405	92	
253.90939	346	1+
254.09339	102	
256.61095	90	
257.97621	92	
258.60174	94	
258.97593	190	
259.04743	108	
259.97704	126	
260.96628	752	1+
262.85451	92	
263.38680	100	
263.97787	594	1+
264.79756	108	
264.96527	126	
266.03117	92	
266.81891	208	
267.06965	92	
267.78590	104	
267.97193	1130	1+
268.04758	94	
268.80995	234	1+
268.95483	272	
269.86899	166	1+
269.92339	90	
269.96850	742	1+
271.84382	184	1+
271.91536	112	
272.03292	166	
273.55846	94	
274.85384	194	1+
275.83383	100	
276.58013	100	
278.25297	162	
278.85392	160	
279.10466	156	
279.53243	108	
279.85381	128	
280.25809	114	
280.79167	140	
281.01332	232	1+
282.84620	372	1+
282.86411	116	
283.28616	130	
283.78893	202	
283.84928	322	1+
283.98201	240	1+
284.42958	102	
284.79489	110	
284.82407	148	
285.00822	92	
285.25225	96	
285.84473	344	
286.50422	104	
286.57484	94	
286.88187	112	
286.92252	122	
290.79809	90	
291.01907	124	
291.85713	188	
292.86003	90	
293.11704	156	
294.02455	220	1+
294.85559	232	1+
295.09350	224	1+
296.80901	114	
297.81251	132	
298.42698	100	
298.73456	106	
298.81419	130	
299.80277	176	
300.12608	236	1+
301.80150	274	1+
301.86174	128	
302.24725	128	
302.85482	784	1+
302.88577	110	
303.85693	644	1+
304.02302	94	
306.28045	196	
306.88369	208	1+
308.12905	116	1+
308.29496	222	
309.06115	122	
310.30596	114	
310.31678	134	
311.31128	90	
311.88150	162	
312.16541	90	
313.76432	92	
314.81899	154	
316.75844	102	
319.28358	94	
319.80478	104	
319.86855	210	1+
319.93938	104	
321.92329	338	1+
322.28899	88	
322.81205	152	
322.89048	246	1+
324.02105	184	
325.02132	192	
325.44656	92	
326.36173	90	
326.87518	366	1+
328.90455	138	
329.71333	90	
330.86744	400	1+
333.12276	152	1+
334.15861	98	
336.94705	554	1+
337.09464	116	1+
337.15931	90	
337.85863	92	
339.89814	90	
340.94058	202	
343.27118	124	
346.30703	342	1+
349.32725	464	1+
350.30097	130	
352.19769	196	1+
356.77033	98	
358.73972	90	
359.96196	172	1+
360.17736	106	
360.86317	140	
361.88155	186	
362.35177	110	
365.31513	134	
365.83070	138	
367.32687	118	
367.77787	126	
368.42556	128	
368.82825	100	
END IONS

###FS:    #m/z: 507.84488 #charge 1+
###MS: 29
###MSMS: 31
BEGIN IONS
TITLE=Cmpd 23, +MS2(507.8449), 28.2-35.2eV, 0.7min #31
RTINSECONDS=38.707
SCANS=29,31
PEPMASS=507.84488	108294
CHARGE=1+
191.95774	234	
196.01625	372	1+
210.03353	232	
239.06177	128	
241.12220	132	
243.90950	208	1+
244.04058	128	
247.09057	148	
248.90628	234	1+
255.38473	150	
259.86379	136	
263.10562	134	
264.04319	138	
264.23226	136	
264.88670	236	1+
266.09756	408	1+
266.16591	176	
268.17583	160	1+
269.92658	130	
271.87438	434	1+
271.94412	262	1+
272.38827	128	
273.85670	282	
276.85671	136	
277.87514	136	
279.10236	228	1+
279.25842	138	
279.97688	256	1+
280.14780	276	1+
281.88625	228	1+
284.87512	142	
284.94662	186	
285.86552	166	
285.93981	316	
288.87019	226	
289.03550	126	
289.88172	566	
290.12789	142	
290.86515	702	1+
292.86625	140	
292.88436	136	
293.87370	2092	1+
294.12495	236	1+
294.85740	348	1+
294.97134	166	
296.85626	152	
296.93770	138	
297.87201	454	1+
298.80029	374	1+
298.85001	258	
298.87513	300	1+
300.85209	460	1+
301.41049	126	
301.95927	138	
303.40309	162	
305.86224	222	
305.89945	134	
305.96505	190	
307.89012	474	
308.14148	424	
308.87913	794	1+
309.88464	512	1+
310.15614	704	1+
310.99933	134	
311.88206	3070	1+
312.82451	208	
312.96720	186	1+
314.86407	704	1+
314.89230	360	
315.04786	106	1+
315.89100	186	
316.86537	332	1+
316.88575	452	1+
317.04867	314	1+
318.85981	300	
319.85676	188	
321.83700	138	
324.85965	136	
325.13908	174	
325.89979	312	
326.88341	458	
327.88034	542	1+
327.89510	276	
328.98074	244	1+
329.91090	142	
330.80028	186	1+
330.87739	286	
330.91337	130	
331.87921	206	
332.87451	688	1+
333.78180	162	1+
333.98757	250	1+
334.87409	142	
334.90195	324	1+
335.78296	178	1+
335.85902	216	1+
336.94618	134	
337.05594	294	1+
337.88198	318	1+
339.89640	196	
339.94903	196	1+
340.01438	188	1+
340.19875	164	1+
340.86726	382	1+
342.80393	176	1+
343.87233	462	1+
344.05287	128	
345.86005	308	1+
347.10821	178	
347.89183	160	
348.34096	202	1+
348.41357	132	
349.14372	130	
349.88736	184	
350.14637	212	1+
350.88814	664	1+
351.82916	286	1+
352.86962	142	
352.91007	264	
353.90709	152	
354.85265	140	
354.91124	138	
355.06593	250	1+
360.15734	158	
362.86529	152	
365.83615	552	1+
365.86465	186	
366.19155	160	
367.70693	182	
367.78777	366	1+
368.84142	202	
368.85488	186	
368.89294	258	
369.15965	244	1+
369.19337	222	1+
369.22965	138	
369.37111	152	
369.68382	168	
369.83829	640	1+
371.83462	248	1+
373.38909	170	
373.71648	138	
373.83061	170	
373.90339	150	
374.35878	208	1+
374.81901	444	1+
375.10052	132	
375.89057	134	
375.97388	148	
376.82295	196	1+
377.03115	176	1+
380.08485	240	1+
380.84512	432	1+
380.97560	266	1+
381.71516	176	
382.78226	370	1+
384.12062	150	
384.21488	138	
384.85040	1502	1+
385.37976	140	
385.83031	212	
385.87305	226	1+
386.09640	144	1+
386.81497	162	1+
387.13856	144	1+
387.84665	294	
388.84472	148	
389.04451	232	1+
389.19267	138	
389.86438	144	
389.89967	260	1+
390.17818	134	
390.83972	678	
391.84242	632	
391.90990	318	1+
392.82620	1906	1+
392.86019	268	1+
392.88385	160	
394.78576	250	
394.85991	204	
394.88892	152	
394.91187	142	
396.18209	132	
397.03220	244	1+
397.25444	148	
398.86254	144	
399.80110	126	
399.84286	284	1+
401.09189	138	
402.81449	128	
402.86447	1128	1+
403.19626	148	
405.87244	410	1+
406.82264	156	
406.85302	134	
407.86763	1480	
408.06705	172	
408.85184	2952	1+
409.90660	206	1+
410.08228	322	1+
410.83692	1440	1+
412.21831	138	
412.84896	632	1+
412.88465	136	
413.07484	468	1+
414.88510	152	
415.85118	356	1+
416.87605	256	
417.01399	140	
418.96666	170	
420.87897	510	1+
422.07749	186	1+
423.86741	552	1+
423.98425	128	
424.14289	354	1+
425.75408	136	
425.87311	288	
426.86360	2370	1+
427.72989	134	
427.74830	158	
428.72981	210	1+
428.74926	194	
428.84595	2250	1+
429.22817	196	1+
429.87294	224	
430.86138	1462	1+
430.88629	302	1+
431.09262	126	
431.86717	930	1+
432.92831	142	1+
433.74752	216	1+
433.79556	210	1+
433.85166	336	
434.38819	148	
434.85840	148	
434.89049	176	
435.86077	368	
438.75287	134	
439.89391	694	1+
442.15001	276	1+
443.21662	138	
444.38189	132	
444.87137	3906	1+
449.11471	168	
449.87268	700	1+
450.12650	126	
451.86710	154	
454.12670	126	
457.90392	402	1+
462.20136	186	1+
462.88234	1356	1+
463.20492	152	1+
465.85243	274	1+
466.16821	192	1+
467.88802	1748	1+
472.86936	158	1+
472.96219	190	1+
485.90008	1008	1+
489.22058	202	1+
489.38574	210	1+
490.43618	140	
491.87092	136	
492.42080	128	
498.26303	144	
504.27575	218	1+
504.43874	274	1+
504.48702	214	1+
505.27830	158	1+
505.47484	158	1+
506.48050	118	1+
506.72876	138	
508.33460	138	
508.91258	142	
509.28901	174	1+
509.35902	144	1+
509.85776	154	
510.24928	126	1+
510.79574	216	1+
511.47643	142	1+
END IONS

###FS:    #m/z: 336.94574 #charge 1+
###MS: 29
###MSMS: 32
BEGIN IONS
TITLE=Cmpd 24, +MS2(336.9457), 28.0-35.0eV, 0.7min #32
RTINSECONDS=39.479
SCANS=29,32
PEPMASS=336.94574	90874
CHARGE=1+
105.18789	80	
194.06217	82	
194.88407	80	
195.15330	84	
196.88399	90	
198.95304	142	
199.02700	80	
208.98205	200	
209.11386	100	
209.88442	298	
210.97155	114	
211.94513	7372	1+
211.97365	92	
212.10664	128	
212.87770	882	1+
213.94017	3130	1+
214.99227	104	1+
215.88605	310	1+
215.93729	356	
217.87966	190	
217.93734	86	
221.39919	112	
221.91782	86	
224.97225	92	
227.08024	96	
228.89299	198	
228.94471	108	
229.89819	114	
229.95503	7012	
230.89107	874	1+
230.95638	248	
231.95080	3744	1+
232.10943	106	
233.82669	104	
233.89883	206	
233.94689	748	1+
234.43660	90	
235.85119	94	
235.87004	124	
236.06637	224	1+
236.10246	90	
236.13198	98	
238.90219	246	1+
239.70953	80	
240.88681	142	
241.09019	114	
241.44632	82	
241.94663	86	
243.65353	86	
245.87009	162	
246.90723	134	
246.97065	80	
247.96649	1874	1+
248.20610	88	
248.90051	410	1+
249.95852	606	
250.79358	244	1+
250.82831	404	1+
250.94819	122	
251.10958	94	
251.96250	116	
252.02883	82	
252.04264	98	
252.06779	90	
252.97118	4254	1+
253.00331	122	1+
253.08596	118	
253.80524	206	1+
253.84564	288	1+
253.90586	348	1+
254.09229	120	
254.94390	214	
254.96697	2312	1+
255.07466	400	1+
255.95928	546	1+
256.96353	464	1+
257.45958	78	
258.23839	88	
258.91156	90	
259.95807	94	
259.99089	186	1+
261.79248	104	
261.82997	86	
262.79448	90	
263.82870	146	
264.06022	84	
264.24262	196	1+
264.83789	272	1+
265.02010	126	
266.23168	104	
266.98105	120	
268.83792	628	1+
268.94445	216	1+
270.63334	112	
270.98241	526	1+
271.91505	192	1+
272.79728	204	1+
272.97639	132	
273.12978	106	
275.83511	334	1+
275.85855	208	1+
276.91700	90	
277.12345	78	
277.96304	116	
278.83378	174	
278.96079	132	
279.27821	108	
279.83719	172	
279.96868	126	
280.12183	118	
281.04485	236	1+
281.15854	152	
282.07165	84	
282.40804	82	
283.02707	176	
283.78990	94	
283.89747	90	
284.05060	92	
284.38601	86	
285.92720	88	
286.38578	104	
286.85300	390	
287.84570	182	
288.90769	86	
289.00985	96	
290.18426	88	
290.85473	272	1+
292.06974	140	
292.18325	100	
293.10753	166	
293.84845	134	
293.97423	188	1+
293.99691	214	
294.85868	146	
295.27326	80	
296.97052	110	
297.00748	110	
297.89263	92	
297.91239	82	
297.97216	200	
298.30948	114	
299.06062	224	1+
299.08881	90	
299.53921	102	
299.77973	88	
300.41566	80	
303.13856	140	
307.27491	98	
307.89206	122	
308.29281	252	
308.83131	84	
309.41441	86	
309.86712	208	
309.90237	82	
310.87676	170	
311.80780	124	
311.88124	82	
313.85765	88	
314.24620	126	
314.82203	98	
314.87891	88	
315.93986	78	
316.76319	108	
318.37899	78	
320.61554	78	
322.03522	102	
322.30724	136	
322.40324	98	
323.78515	82	
325.83472	208	1+
325.90114	150	
326.78348	102	
328.31255	92	
328.83571	132	
328.89185	184	
329.30489	134	
329.81492	124	
332.39210	94	
334.76243	92	
335.13547	88	
335.31088	92	
337.42766	82	
337.48877	84	
337.70959	116	
338.04171	84	
338.13801	82	
339.88444	184	1+
341.03083	80	
341.32087	98	
END IONS

###FS:    #m/z: 322.93021 #charge 1+
###MS: 33
###MSMS: 34
BEGIN IONS
TITLE=Cmpd 25, +MS2(322.9302), 28.0-35.0eV, 0.7min #34
RTINSECONDS=43.167
SCANS=33-34
PEPMASS=322.93021	2829068
CHARGE=1+
139.18835	88	
162.38091	112	
192.88864	152	
192.92960	86	
193.89790	86	
197.88923	118	
199.89584	92	
200.88942	116	
205.01447	94	
207.97439	124	
212.10005	84	
215.88415	124	
218.88979	80	
220.89287	80	
221.95640	94	
222.95124	232	
223.95948	230	
224.04471	196	1+
224.11463	86	
224.97469	194	
227.42632	116	
227.92839	240	
228.99213	88	
229.84551	84	
230.88936	80	
230.90419	80	
233.89704	292	1+
235.06676	78	
235.79203	98	
236.41671	90	
236.81312	106	
236.95725	90	
237.09513	82	
237.88827	110	
237.91632	124	
238.94001	262	
239.02768	96	
239.08073	172	
239.90089	124	
240.88456	82	
240.94060	5226	
241.94232	3436	
242.18061	92	
242.89184	80	
242.94245	10664	1+
243.06265	78	
243.16659	90	
243.81729	182	1+
243.88182	216	
244.38974	98	
244.87983	114	
244.91626	88	
244.93970	2690	1+
245.09791	110	
245.14791	254	1+
246.85653	126	
246.89159	90	
246.97703	372	1+
250.44843	96	
250.66811	88	
250.91380	272	1+
250.94482	150	
251.03979	78	
253.10508	78	
253.92111	218	1+
255.09859	104	
257.79866	102	
257.90751	236	1+
258.07644	80	
258.22836	92	
259.82772	226	1+
259.93230	314	1+
261.80254	104	
261.89525	104	
261.99897	78	
262.06648	84	
262.57575	106	
262.65342	84	
262.83044	138	
263.20695	76	
263.82612	230	1+
263.97362	116	
264.25566	120	
264.91861	92	
265.02276	84	
265.04088	78	
265.06316	412	1+
265.26739	110	
267.73650	102	
269.00167	118	
269.11387	100	
270.81306	130	
271.25992	82	
271.75566	100	
271.81501	136	
272.22319	82	
272.42782	82	
272.85257	318	1+
272.98859	124	
273.81462	270	1+
273.85717	206	1+
274.53531	82	
276.14538	78	
276.84609	304	1+
277.25858	78	
278.82059	80	
279.09154	842	1+
279.82104	138	
280.92591	110	
281.04988	162	
281.22840	84	
281.81692	174	1+
281.87769	80	
282.04478	90	
284.29307	172	
284.90508	96	
285.03065	80	
285.29287	152	
285.89552	88	
285.98592	126	
286.91799	76	
288.06176	186	1+
288.09227	106	
289.91854	88	
290.00465	128	
290.85615	200	
290.87296	120	
292.87827	144	
292.98894	144	
293.87451	160	
294.88333	134	
295.72639	92	
296.14065	76	
296.80850	80	
297.92824	320	1+
299.19910	98	
300.82630	84	
302.81593	84	
302.82889	108	
302.92367	86	
304.11236	136	
304.16522	104	
305.27206	192	1+
306.07303	88	
307.28622	458	1+
307.89120	218	
308.29070	388	1+
308.90351	122	
309.32780	92	
309.91558	84	
309.96953	102	
310.31104	320	
312.40411	80	
319.10699	78	
319.15098	78	
319.91684	92	
320.88679	158	1+
321.28637	76	
321.93242	114	
322.14094	86	
322.22460	104	
322.78704	80	
323.23783	176	
323.46141	96	
324.17831	226	1+
324.24136	116	
324.26668	78	
324.78013	112	
324.89365	144	
325.25607	90	
325.76146	108	
325.91832	98	
326.00467	76	
326.34652	98	
327.15576	144	
327.79636	106	
328.29904	78	
END IONS

###FS:    #m/z: 340.94082 #charge 1+
###MS: 33
###MSMS: 35
BEGIN IONS
TITLE=Cmpd 26, +MS2(340.9408), 28.0-35.0eV, 0.8min #35
RTINSECONDS=43.9395
SCANS=33,35
PEPMASS=340.94082	1056346
CHARGE=1+
189.86358	132	
196.88546	126	
205.97455	110	
208.94498	86	
210.93976	132	
212.88002	134	
213.88164	84	
213.93936	1622	1+
215.88406	750	1+
215.93533	632	1+
218.35997	106	
219.88023	194	1+
223.96295	218	1+
225.53601	108	
230.43608	90	
230.88795	592	1+
231.82659	88	
231.90882	100	
231.95161	1504	1+
233.58207	94	
233.89682	236	
233.94872	222	
234.56249	82	
234.90302	132	
234.95206	86	
235.89252	178	
235.94605	122	
239.05885	144	
239.58796	84	
239.89671	122	
240.03619	140	
240.23019	150	
240.92584	84	
241.94317	338	1+
241.96363	84	
243.12250	100	
243.37167	90	
243.83147	318	1+
244.98374	130	
246.06590	132	
246.97678	132	
247.93689	100	
248.85144	82	
248.92833	82	
249.09426	92	
249.89836	198	
249.96235	724	1+
250.98607	148	
252.10710	126	
252.49710	116	
253.09346	158	
253.16769	146	
253.83135	88	
253.97809	100	
254.96633	820	1+
255.03809	92	
255.07329	142	
256.03302	92	
256.91897	198	
258.84896	118	
258.95515	92	
259.02820	100	
259.95743	202	
260.83072	162	
262.06465	98	
264.07884	268	1+
264.12796	92	
264.93065	102	
265.45885	98	
265.99236	200	1+
266.28156	94	
266.81092	128	
267.02942	82	
267.13553	182	1+
267.24781	114	
268.83984	130	
268.85274	100	
268.92734	82	
269.79549	224	1+
269.89433	90	
271.03515	88	
271.84017	120	1+
272.34353	82	
272.44416	114	
274.21228	100	
274.97219	118	
275.10971	116	
275.84499	138	
275.97172	190	1+
276.71284	88	
276.80484	128	
276.85067	104	
277.85676	136	
277.90106	180	1+
278.42292	94	
278.84311	164	
279.85668	438	1+
279.96508	124	
280.04048	250	1+
280.07033	168	
281.04581	174	1+
282.28012	120	
283.93283	86	
283.98891	136	
284.02794	98	
284.57668	98	
286.16323	86	
286.91491	148	
287.94447	88	
289.79693	174	1+
290.06922	84	
290.85587	368	1+
293.10699	180	1+
294.82319	124	
294.85306	180	
295.86611	100	
296.30521	108	
296.96929	96	
297.01094	94	
297.92006	314	1+
298.08237	92	
298.83329	128	
299.06115	124	
299.86843	124	
300.05600	160	
300.15608	108	
300.27707	96	
301.01650	124	
301.05950	146	
301.87647	244	1+
303.13909	142	
303.18220	102	
303.77694	90	
304.26302	138	
304.49852	84	
305.19517	84	
305.27256	90	
306.31394	106	
306.79358	106	
306.81117	82	
306.87489	116	
308.29485	292	
308.88243	154	
309.29700	196	
309.81973	92	
310.28738	84	
311.89390	194	
311.95372	96	
312.80514	134	
312.85104	90	
313.05548	84	
313.80699	126	
314.87162	142	
315.30386	100	
315.93932	102	
316.09567	82	
316.84646	108	
317.09322	160	
319.23628	82	
320.13257	240	1+
321.28788	138	
322.88138	194	1+
323.11161	96	
323.23612	206	
323.81030	98	
323.85194	82	
323.89313	328	1+
324.29046	180	1+
324.77538	86	
325.14294	84	
326.17099	124	
327.62302	92	
327.80072	94	
327.87466	232	1+
328.29021	110	
328.81754	150	
330.98959	204	1+
333.72310	88	
333.88112	168	1+
336.04464	84	
336.81730	100	
340.90115	88	
344.31940	98	
END IONS

###FS:    #m/z: 363.95666 #charge 1+
###MS: 33
###MSMS: 36
BEGIN IONS
TITLE=Cmpd 27, +MS2(363.9567), 28.0-35.0eV, 0.8min #36
RTINSECONDS=44.7115
SCANS=33,36
PEPMASS=363.95666	549206
CHARGE=1+
176.46803	108	
182.86989	120	
189.86487	282	
190.86538	148	
191.85816	522	1+
196.88225	170	
199.03422	210	1+
199.97020	98	
200.95313	168	
207.87365	274	
208.01781	118	
208.08857	94	
209.88036	510	1+
209.94177	1026	1+
210.88471	440	1+
211.41432	106	
212.87900	2848	1+
214.89364	160	
216.40823	178	
216.91187	208	1+
222.95156	878	1+
224.48845	104	
224.88875	116	
224.95091	1110	1+
226.88628	286	
226.94775	7334	1+
227.88860	678	1+
227.93256	500	
228.89515	462	1+
228.94234	8244	1+
230.85798	110	
230.88980	3812	1+
231.35058	102	1+
232.01167	94	
232.88510	552	1+
233.86278	110	
234.87878	170	
234.89337	264	1+
236.04415	100	
237.87479	94	
238.93649	102	
240.94051	742	
240.96184	882	1+
241.93998	2778	1+
242.94173	1898	1+
244.03214	142	1+
244.83314	212	1+
244.88245	136	
244.95785	4092	1+
245.94117	674	
246.44793	102	
246.90891	134	
246.95294	4968	1+
248.04319	242	1+
248.85501	122	
248.90029	1148	1+
250.64129	98	
250.89773	236	
250.94895	126	
250.97057	168	
251.04020	102	
251.97065	96	
252.79550	130	
252.89166	130	
253.90124	214	
254.36203	110	
254.83683	174	1+
257.08117	130	
258.84442	94	
260.96703	514	1+
262.85428	112	
263.98340	140	
264.07024	98	
264.79165	130	
264.96725	376	1+
265.84813	94	
266.24557	152	
266.78978	94	
266.81854	152	
267.81763	114	
267.97351	382	1+
268.79749	134	
268.84832	236	1+
268.96191	798	1+
269.47692	100	
270.09556	100	
270.98846	138	
271.92201	110	
272.03294	118	
272.84539	118	
274.81694	98	
276.80944	238	1+
276.85046	250	
277.86027	130	
278.75085	94	
278.84436	128	
279.80086	116	
279.84900	162	
280.79274	144	
280.92715	122	
281.12369	134	
281.71309	98	
281.79358	116	
282.98542	248	1+
283.79028	322	1+
283.84768	134	
283.89006	148	1+
284.82569	132	
285.00352	102	
285.84454	494	
285.94113	104	
286.80283	126	
286.91606	120	
289.06223	98	
290.42622	160	
290.78929	118	
292.44012	182	
292.86059	96	
292.93962	102	
293.11577	260	1+
293.84965	164	
294.26072	106	
294.86431	116	
295.61458	96	
295.88807	116	
296.80534	160	
297.11106	118	
297.80871	208	
298.04298	104	
298.42244	176	
298.77923	124	
298.80299	984	1+
298.82377	118	
299.03383	102	
299.87789	154	
300.00299	118	
300.79143	142	
301.80048	100	
301.85938	294	1+
302.80394	430	1+
302.98338	100	
303.80716	360	1+
303.85526	716	1+
303.94713	186	
304.77939	100	
304.89908	100	
305.82933	180	
306.30205	156	
306.88049	180	
306.93839	140	
307.28697	220	1+
307.30899	184	
307.84930	102	
307.86785	126	
309.92669	186	1+
310.87549	110	
311.13323	128	
311.86506	126	
312.86956	232	1+
313.87105	158	1+
314.96817	94	
315.53051	94	
316.30123	106	
316.81432	426	1+
318.79343	108	
321.61873	98	
321.81988	272	
321.87034	422	1+
322.81307	160	
322.92831	190	
323.01520	132	
324.87338	194	
325.26762	124	
325.89155	214	
326.87122	542	1+
328.18116	104	
334.87989	144	1+
335.03625	204	1+
336.80282	258	1+
336.94487	364	
337.34214	144	
337.83497	104	
338.77575	108	
339.82471	102	
340.93609	202	
341.80309	108	
346.00541	98	1+
346.29864	286	1+
349.31829	122	
350.34375	126	
351.07825	94	
351.33662	108	
351.89469	110	
353.81243	100	
355.38228	94	
356.41325	98	
357.86615	124	
358.35813	94	
360.70547	138	
360.86060	108	
361.14143	98	
365.20806	176	1+
365.73151	114	
365.90079	158	
367.32964	168	
END IONS

###FS:    #m/z: 322.93004 #charge 1+
###MS: 37
###MSMS: 38
BEGIN IONS
TITLE=Cmpd 28, +MS2(322.9300), 28.0-35.0eV, 0.8min #38
RTINSECONDS=48.386
SCANS=37-38
PEPMASS=322.93004	2354952
CHARGE=1+
189.46093	82	
191.98599	82	
196.87862	204	1+
197.87113	82	
199.54293	88	
204.10287	94	
205.95072	106	
212.04650	162	
214.89622	140	
215.88982	102	
217.12052	84	
220.88952	80	
221.06982	110	
221.94604	238	1+
224.99986	84	
225.86430	146	
226.09698	100	
226.21523	80	
226.83437	136	
226.87200	148	
227.92979	94	
228.90984	162	1+
229.84950	86	
230.07408	118	
230.89584	198	1+
231.91080	78	
232.80024	84	
234.90120	98	
236.20188	80	
237.23013	150	
238.94104	246	
239.07834	232	
239.10247	118	
239.78899	86	
239.79921	156	1+
239.89374	86	
240.94089	4714	
241.01778	80	
241.06957	80	
241.94226	3174	
242.87819	272	1+
242.94182	10520	1+
243.05820	120	
243.08813	94	
243.11731	86	
243.88035	226	1+
244.94012	3078	1+
244.97558	140	
245.40643	96	
246.84964	124	
246.90133	80	
246.98166	130	
247.38484	108	
248.85005	78	
248.88190	128	
248.99939	84	
250.95224	138	
250.97314	96	
252.08462	138	
253.00071	90	
254.00606	120	
255.10253	82	
255.78389	268	1+
256.78835	212	1+
258.97314	134	
258.99116	110	
259.39413	136	
259.83026	126	
260.80578	84	
261.82749	362	1+
261.94946	78	
262.82828	230	1+
263.79684	84	
263.97663	132	
265.06191	80	
265.11549	134	
265.34866	86	
265.42881	92	
266.06085	86	
266.84256	148	
266.92176	124	
267.10454	82	
267.13489	112	
267.96141	86	
268.95492	100	
270.05237	82	
271.84359	346	1+
272.79584	274	1+
272.98754	86	
273.47983	84	
273.95438	84	
275.81205	260	1+
276.84734	154	
278.02995	88	
278.75527	84	
278.84427	126	
279.09055	636	1+
279.24733	78	
280.03285	184	1+
280.26808	78	
280.51073	90	
280.81196	116	
281.81796	90	
282.46586	84	
282.97259	126	
283.06664	84	
283.85853	136	
284.29289	508	1+
284.74448	104	
284.86422	120	
284.92602	84	
285.16133	78	
285.50526	92	
285.56565	78	
286.10543	80	
286.79926	86	
287.13212	90	
287.81425	128	
289.18195	150	1+
289.82475	78	
289.88283	154	
290.09929	202	1+
290.78740	92	
290.80977	96	
290.85428	318	1+
292.22940	82	
293.06747	132	
293.29055	100	
293.52195	84	
295.84868	86	
295.86496	82	
297.79178	96	
298.82382	170	
298.86494	152	
299.41410	98	
299.78144	160	
300.85036	188	1+
302.47066	92	
304.88201	124	
305.01718	98	
306.27871	116	
306.88116	174	
306.89586	132	
307.28367	136	
307.30691	102	
307.79966	524	1+
307.88966	170	
308.29112	462	1+
308.84858	82	
308.87203	304	1+
310.30662	264	
310.32771	96	
310.72030	94	
311.85953	370	1+
312.87956	120	
312.97722	86	
313.02255	86	
314.82479	86	
315.35177	80	
315.90612	78	
318.00438	82	
319.30650	100	
321.08558	80	
321.83680	84	
321.88354	150	
322.41201	80	
322.98596	136	
323.23485	288	1+
323.25628	88	
324.85972	90	
324.89174	186	
325.89693	292	
326.17138	78	
326.21560	86	
326.90063	168	
327.90189	118	
328.18588	82	
328.31246	84	
END IONS

###FS:    #m/z: 340.94062 #charge 1+
###MS: 37
###MSMS: 39
BEGIN IONS
TITLE=Cmpd 29, +MS2(340.9406), 28.0-35.0eV, 0.8min #39
RTINSECONDS=49.1585
SCANS=37,39
PEPMASS=340.94062	866980
CHARGE=1+
189.86301	162	
192.92782	140	
199.86768	102	
208.95649	140	
208.98396	88	
212.87996	148	
213.94002	896	1+
214.89478	100	
215.88720	1030	1+
215.93790	128	
217.85677	140	
217.88306	128	
218.88090	186	
221.94158	124	
223.39988	94	
223.96205	348	1+
225.94961	234	1+
229.95558	134	
230.11186	94	
230.89075	360	
231.89011	264	
231.95051	1960	1+
232.88880	194	
233.86538	176	1+
233.89898	446	
233.94669	268	1+
236.87344	116	
237.06665	96	
237.89099	220	
239.93219	90	
240.83048	112	
240.88021	98	
241.90161	160	
241.94740	132	
242.94389	102	
243.83211	186	
245.39105	144	
245.40818	88	
245.44495	96	
246.98000	198	
248.12404	164	
248.98565	114	
249.89674	104	
249.95790	148	
250.89890	116	
251.81673	88	
251.96792	134	
252.24346	86	
253.83827	318	1+
254.84178	272	1+
254.86973	218	1+
254.94187	112	
254.96690	430	1+
255.08372	182	
255.75598	86	
255.91147	136	
256.00662	108	
256.35750	100	
256.80462	86	
256.91417	126	
256.96031	262	1+
257.85176	106	
258.84798	192	
259.00063	96	
259.89047	220	1+
259.95664	200	
260.39860	110	
261.84206	144	
262.35166	94	
262.48833	100	
263.10909	92	
264.88612	132	
265.12909	224	1+
265.83114	92	
266.01335	88	
266.87531	92	
267.79875	136	
267.88083	88	
267.97940	148	
268.95801	98	
269.03978	88	
270.83301	148	
270.85935	86	
271.81513	130	
271.86979	120	
272.84748	164	
272.93396	162	
273.84944	146	
274.93198	114	
275.80443	328	1+
275.85590	86	
276.84176	244	
277.14830	98	
277.85639	116	
278.84258	158	
278.96091	202	1+
279.85312	132	
280.26389	98	
280.85850	104	
281.05145	98	
281.89072	224	1+
282.27604	136	
282.80888	104	
283.03634	102	
283.86704	140	
284.28175	162	
284.79892	136	
285.66936	102	
285.92042	88	
289.58027	94	
290.89273	138	
291.00696	92	
291.85794	130	
292.81540	88	
292.85643	112	
293.29468	156	
293.84658	136	
294.56000	90	
295.85761	106	
296.32868	88	
296.85619	214	
297.00873	102	
297.91722	234	1+
297.97393	132	
298.09192	94	
299.21224	98	
299.41825	108	
300.29626	88	
300.85162	186	
300.87156	224	1+
302.17090	118	
302.40213	88	
303.94438	190	
305.81286	150	
306.26854	86	
306.79908	86	
306.88210	192	
307.28931	416	1+
307.79870	232	
307.89206	134	
308.29379	260	1+
309.79348	150	
310.15103	100	
310.30598	218	
311.88015	110	
312.58453	108	
312.80289	124	
321.87199	100	
322.01117	102	
322.81363	154	
323.19827	94	
324.89365	118	
325.41741	100	
326.17122	116	
326.42188	86	
326.96114	90	
328.18919	166	
328.88507	160	
329.87178	142	
330.35357	86	
330.81489	232	
331.81168	146	
332.89136	86	
333.87593	94	
334.79424	192	1+
335.09533	98	
338.87366	252	
339.75497	90	
341.31404	148	
344.25821	100	
345.08208	84	
345.91613	86	
END IONS

###FS:    #m/z: 336.94559 #charge 1+
###MS: 37
###MSMS: 40
BEGIN IONS
TITLE=Cmpd 30, +MS2(336.9456), 28.0-35.0eV, 0.9min #40
RTINSECONDS=49.931
SCANS=37,40
PEPMASS=336.94559	97130
CHARGE=1+
92.31048	90	
189.86005	102	
192.88890	92	
196.03419	82	
196.09098	92	
196.88450	90	
198.92613	86	
201.05443	108	
207.87246	154	
209.94356	108	
210.88199	146	
211.94379	2956	1+
212.87898	952	1+
213.93976	1078	1+
214.88084	478	1+
215.88643	332	1+
215.93713	118	
217.88657	122	
217.93772	110	
218.96089	94	
223.94002	134	
223.95827	132	
224.97309	220	1+
225.86378	106	
227.89603	148	
227.95826	92	
228.89555	422	1+
228.93538	124	
229.95467	3418	
230.88963	1482	1+
230.96078	108	
231.85134	86	
231.95095	1622	1+
232.04184	86	
232.82505	186	
232.88979	132	
232.89604	216	
233.49369	94	
233.79970	86	
233.89459	246	
233.91871	96	
234.82502	312	1+
234.89808	192	
235.86737	136	
235.89041	190	1+
236.91373	90	
237.06623	124	
237.15991	190	1+
239.91110	84	
240.78496	84	
241.04808	82	
241.84529	92	
242.84458	138	
243.05582	84	
243.87660	150	
245.43528	88	
246.05282	150	
246.97604	108	
247.96580	918	1+
248.89935	608	1+
248.92736	80	
248.99077	188	1+
249.83168	356	1+
249.96219	620	1+
250.01537	92	
250.94622	124	
251.03967	90	
251.07628	98	
251.21494	100	
251.95394	114	
252.06786	92	
252.97111	2044	1+
253.05429	212	1+
253.77442	108	1+
253.90486	242	1+
254.04139	250	1+
254.31491	88	
254.94486	168	
254.96638	880	1+
255.07314	496	1+
255.93876	98	
256.00557	94	
256.45412	98	
256.91884	96	
256.96511	150	
257.02654	104	
257.90603	86	
257.93845	82	
258.84684	176	
259.91239	86	
260.92688	146	
261.24819	114	
261.51636	92	
261.83633	158	
262.09672	86	
263.94479	84	
264.07867	214	1+
265.01773	106	
265.56876	104	
265.74430	98	
265.89080	92	
266.05675	138	
267.13754	98	
268.01556	84	
268.83894	832	1+
269.79894	110	
269.84135	556	1+
270.98459	300	1+
271.81748	132	
272.84693	204	1+
272.91813	208	1+
272.97776	92	
274.96921	90	
275.39396	84	
276.03509	82	
276.85727	372	1+
277.10329	94	
277.19735	94	
277.99907	84	
278.04715	238	1+
278.83665	186	1+
278.85649	152	
279.09732	84	
279.65592	88	
279.96386	152	
280.83060	90	
281.00005	104	
281.16032	90	
282.25938	84	
283.78424	114	
285.85028	148	
286.85020	694	1+
288.01514	88	
290.85689	140	
290.87926	108	
291.50148	88	
291.79730	142	1+
292.09736	90	
293.10723	308	1+
293.56812	86	
294.85501	162	
295.04682	122	
295.28311	162	
296.00715	92	
298.98211	100	
299.05828	122	
299.84540	92	
299.87424	158	
299.89641	82	
300.75190	96	
300.98610	152	
301.01551	116	
305.02596	146	
306.44700	86	
306.87775	166	
306.91369	82	
307.28545	180	
307.30077	108	
307.80614	98	
307.89261	156	
308.86964	296	
309.86999	514	1+
310.41718	106	
310.87401	388	1+
311.49754	108	
312.85731	98	
313.94038	94	
314.61732	100	
316.39446	92	
319.79791	100	
320.75651	104	
321.04421	106	
321.93639	80	
322.13576	184	
325.08693	150	
325.13656	86	
325.21157	86	
325.90056	80	
328.81279	254	1+
328.83996	98	
328.89233	84	
332.55330	102	
333.31071	90	
334.28638	82	
337.37355	84	
340.80153	90	
341.01002	100	
341.31993	130	
342.31320	84	
END IONS

###FS:    #m/z: 322.93002 #charge 1+
###MS: 41
###MSMS: 42
BEGIN IONS
TITLE=Cmpd 31, +MS2(322.9300), 28.0-35.0eV, 0.9min #42
RTINSECONDS=53.601
SCANS=41-42
PEPMASS=322.93002	2129874
CHARGE=1+
143.31242	104	
183.92295	78	
183.99947	72	
192.95374	78	
195.89309	98	
195.91743	144	
197.09102	76	
200.93694	80	
201.09847	78	
205.01089	94	
207.87325	128	
207.97106	86	
208.88649	88	
209.91872	124	
209.94648	226	
212.87887	88	
213.41477	82	
215.88721	158	
218.02243	94	
220.79452	76	
221.05700	84	
221.94522	82	
222.38468	84	
222.95365	462	1+
223.95925	318	1+
224.08698	76	
224.38326	158	
225.86438	164	
226.05827	92	
227.02127	150	
227.18030	74	
227.92683	216	
227.95255	202	
232.89543	194	1+
233.00989	86	
233.04222	90	
233.84282	84	
235.82715	170	1+
235.87714	88	
236.05805	244	1+
237.06256	200	1+
238.46025	86	
238.94450	348	1+
239.08263	174	
240.89485	80	
240.94040	4226	
241.81694	260	1+
241.94266	3456	
242.91591	114	
242.94170	10798	1+
243.05949	78	
244.93997	2680	1+
246.48678	76	
246.88389	86	
246.97557	282	1+
248.03146	280	1+
248.05357	80	
248.40655	78	
248.90726	72	
249.09036	74	
249.87612	88	
250.94758	204	
251.07988	222	1+
251.92479	148	
253.37756	82	
254.90017	192	1+
256.05238	86	
256.51059	84	
256.94948	84	
257.20135	76	
257.81432	82	
258.84837	74	
258.91546	74	
259.83931	232	1+
259.91446	72	
261.42939	78	
261.47076	78	
261.90690	202	1+
262.02383	72	
262.23349	78	
263.25058	88	
263.97526	114	
264.96490	74	
265.06238	152	
265.19279	86	
265.70679	96	
265.89714	78	
266.01528	118	
266.04325	158	
267.05085	150	
268.88690	78	
268.95523	106	
270.04808	76	
270.80454	218	1+
271.84515	274	1+
272.78241	120	
273.79626	286	1+
274.21449	72	
275.16258	74	
276.84795	78	
277.05402	76	
277.18890	72	
277.26861	78	
278.25956	280	1+
278.85898	108	
279.09073	1014	1+
279.91666	96	
281.89030	88	
282.93102	118	
283.06743	202	
283.25451	84	
283.79536	144	
284.29292	578	1+
284.95368	104	
285.80927	92	
285.95572	74	
286.87430	194	1+
286.91784	154	
289.79400	126	
289.88221	242	1+
290.78719	84	
290.85557	158	
292.06168	74	
292.43712	86	
293.14541	82	
293.85603	394	1+
294.10470	78	
294.85670	246	1+
296.86282	122	
297.81608	76	
297.83092	110	
297.91793	80	
298.37798	78	
299.87802	166	1+
299.96436	74	
300.84536	222	1+
300.98219	92	
301.29929	88	
301.79175	76	
303.06064	80	
303.27861	110	
303.87326	78	
303.97582	88	
304.93192	74	
305.91223	96	
306.87747	140	
307.79567	474	1+
308.06591	86	
308.08743	90	
308.26719	88	
308.29399	482	
309.76603	78	
309.88506	86	
310.30705	242	1+
310.92357	72	
310.96383	142	
311.85095	104	
312.80166	162	
313.01862	72	
313.80251	96	
313.86741	80	
314.91372	84	
317.44300	72	
318.86132	78	
318.93800	76	
318.96887	76	
320.30130	110	
320.74559	74	
320.98940	76	
321.43641	82	
321.76105	174	
322.75190	86	
322.89512	80	
322.92816	108	
323.12474	78	
323.23899	222	
325.86332	76	
325.90241	132	
326.88778	76	
328.52820	86	
END IONS

###FS:    #m/z: 340.94072 #charge 1+
###MS: 41
###MSMS: 43
BEGIN IONS
TITLE=Cmpd 32, +MS2(340.9407), 28.0-35.0eV, 0.9min #43
RTINSECONDS=54.373
SCANS=41,43
PEPMASS=340.94072	766964
CHARGE=1+
186.92577	84	
192.92951	292	
198.02836	88	
204.90200	92	
205.95005	176	
206.94418	80	
207.40379	92	
211.55349	82	
212.88027	180	
213.88126	318	
213.94013	1310	1+
214.87499	132	
215.88698	390	1+
215.93892	128	
217.85978	100	
217.88083	124	
218.88615	100	
219.87955	84	
221.51208	102	
221.88841	198	1+
221.94531	90	
221.96531	90	
223.96033	122	
224.39235	84	
224.93135	108	
227.96020	92	
228.93837	208	
228.95063	218	1+
230.88848	670	1+
231.95049	1246	1+
233.89510	244	
233.94833	454	1+
233.99319	84	
235.89695	290	1+
237.05728	90	
238.02808	86	
238.21049	90	
239.78749	96	
240.22983	122	
241.00793	104	
241.94060	100	
243.81638	94	
246.97647	284	
247.29716	82	
248.15709	92	
248.50368	84	
248.98975	196	1+
249.90095	132	
249.96007	602	1+
250.80440	82	
251.91197	82	
252.11545	128	
252.22765	166	
252.81155	98	
254.85576	80	
254.90890	94	
254.96724	864	1+
255.07308	192	
255.09404	104	
255.98789	82	
256.07671	116	
256.90869	96	
256.96492	114	
257.70373	86	
258.58363	94	
258.84288	606	1+
258.90303	98	
259.89680	102	
259.95542	108	
260.90105	86	
260.94485	94	
261.84124	100	
262.40450	104	
262.85020	92	
263.18686	100	
266.01860	102	
266.04367	134	
266.84072	322	1+
267.89504	136	
268.95709	110	
270.66959	92	
270.88368	104	
270.94024	84	
271.20703	90	
271.79736	114	
271.84150	412	1+
272.98124	138	
273.03611	84	
273.06861	144	
273.87305	116	
274.35247	82	
274.98577	98	
275.52144	100	
275.80568	94	
275.84435	130	
275.86058	208	
276.85642	618	1+
277.96384	112	
278.04825	102	
278.84840	274	
278.95405	86	
279.27281	272	1+
279.85237	342	
279.90847	154	
279.96385	100	
281.04936	170	
281.87443	154	
282.08384	88	
283.03679	126	
283.78763	124	
283.87068	90	
283.97843	84	
284.82537	108	
284.85931	108	
284.87699	118	
286.79636	156	1+
286.93675	82	
289.78480	190	
290.85544	132	
291.42381	104	
291.79926	84	
292.43311	96	
292.85429	110	
293.14523	96	
293.88130	114	
293.94687	136	
294.12380	90	
294.86896	286	
295.37599	94	
295.87298	124	
297.54291	82	
297.91987	90	
298.43337	90	
300.77531	86	
301.26277	90	
301.39313	84	
302.17113	104	
302.94920	100	
303.07749	92	
305.82447	104	
306.27744	158	
306.75240	80	
307.10149	106	
307.27539	92	
307.29053	332	1+
307.43032	80	
307.79913	168	
308.29334	190	1+
310.84959	88	
311.89328	94	
313.77080	114	
314.26919	100	
314.29298	94	
316.77957	84	
324.40614	82	
324.88630	198	1+
326.17611	224	1+
328.56801	102	
328.81547	134	
330.15734	86	
330.81020	82	
331.88053	98	
331.90409	94	
333.03733	90	
334.82754	244	1+
335.90262	114	
336.32569	100	
338.90011	90	
341.97002	94	
342.90189	130	
344.14586	118	
345.22926	104	
END IONS

###FS:    #m/z: 336.94576 #charge 1+
###MS: 41
###MSMS: 44
BEGIN IONS
TITLE=Cmpd 33, +MS2(336.9458), 28.0-35.0eV, 1.0min #44
RTINSECONDS=55.1455
SCANS=41,44
PEPMASS=336.94576	86022
CHARGE=1+
150.59082	126	
150.86500	92	
182.86987	112	
189.86431	132	
191.03942	76	
193.88584	88	
196.88425	162	
198.95001	84	
200.95068	88	
201.93192	84	
207.87438	76	
208.88624	86	
208.98416	116	
211.94401	2348	1+
212.87774	1004	1+
212.89481	106	
213.93894	888	1+
215.38026	80	
215.88663	426	1+
215.94010	270	
217.88433	194	
217.93594	120	
218.83692	126	
221.95988	84	
222.97302	100	
223.19675	90	
223.96313	146	
224.98237	240	
226.89617	154	
226.94933	122	
227.90483	96	
228.05825	82	
228.21782	92	
228.57043	82	
228.89498	290	1+
229.95492	3134	1+
230.03737	78	
230.88907	2006	1+
231.94885	1356	1+
232.88446	134	
233.89957	430	1+
234.94648	82	
235.88914	222	
238.92869	92	
239.82535	100	
240.19834	92	
241.05109	132	
241.53614	80	
244.01949	86	
244.40725	80	
244.83547	76	
244.89153	78	
244.90454	84	
247.03054	94	
247.91902	80	
247.94440	94	
247.96542	542	1+
248.09228	122	
248.89929	892	1+
249.14051	92	
249.82989	286	1+
249.96080	456	1+
250.84959	78	
251.07029	140	
251.88358	120	
251.92963	84	
252.83788	172	
252.97198	1060	1+
253.49479	78	
253.90578	868	1+
254.08379	106	
254.93708	116	
254.96583	748	1+
255.07346	276	
255.09696	146	
255.13803	84	
256.07686	134	
256.88959	190	
256.96278	256	
257.43385	80	
258.02321	92	
258.83380	90	
258.88790	86	
259.03608	82	
259.35222	78	
262.83144	118	
263.83594	106	
264.82614	146	1+
265.08667	88	
266.00737	82	
266.86464	98	
266.93942	84	
267.08983	82	
267.28834	84	
267.84299	222	
268.84097	698	1+
269.03568	78	
269.14556	82	
269.40029	100	
269.95708	92	
271.38330	80	
271.84800	82	
271.90925	80	
272.12315	106	
272.84273	152	
272.90550	182	1+
272.97420	258	
274.01509	82	
274.38105	82	
274.59468	86	
275.87430	82	
276.68223	108	
276.85755	532	
277.83728	200	
278.81072	84	
278.83388	752	1+
279.95160	78	
280.26189	154	
280.79185	108	
281.04763	94	
281.89617	104	
282.42235	86	
282.83187	86	
282.90552	102	
283.01683	102	
285.85086	260	
286.84911	788	1+
286.93671	94	
287.95470	134	
289.56950	94	
289.85393	120	
289.87928	86	
290.85444	330	1+
290.87871	78	
291.03246	92	
291.80078	124	
293.08221	84	
293.10507	450	1+
295.97061	78	
296.88033	84	
296.91421	82	
296.97179	252	1+
299.82017	208	1+
300.86492	144	
301.41445	92	
301.85194	84	
306.86645	92	
306.97435	78	
307.27955	94	
307.89150	256	
309.00188	78	
309.86805	292	
310.87805	160	
311.40197	80	
311.86977	78	
311.91190	84	
312.04630	78	
313.10536	82	
314.81498	130	
315.48510	104	
316.87551	76	
318.59263	152	
321.32206	78	
322.39875	84	
323.31009	84	
323.88982	102	
324.79122	88	
326.89450	88	
327.17448	92	
327.89538	162	1+
328.81343	98	
329.95617	90	
330.81568	82	
331.30956	92	
338.78817	250	1+
338.85988	252	1+
339.99956	82	
340.36341	100	
END IONS

###FS:    #m/z: 363.95639 #charge 1+
###MS: 45
###MSMS: 46
BEGIN IONS
TITLE=Cmpd 34, +MS2(363.9564), 28.0-35.0eV, 1.0min #46
RTINSECONDS=58.822
SCANS=45-46
PEPMASS=363.95639	284580
CHARGE=1+
52.67710	100	
94.85492	96	
182.86970	196	
185.13205	88	
187.96980	100	
189.86299	714	1+
191.86014	870	1+
196.88320	228	
200.94448	126	
201.90891	90	
202.92405	92	
204.88957	88	
205.94821	158	
207.87683	456	1+
209.94419	1782	1+
210.10370	120	1+
210.88417	428	
211.88236	206	
211.92313	90	
212.87870	3730	1+
213.90118	104	
214.90233	110	
215.87199	122	
215.88470	204	
218.91015	100	
219.41363	112	
222.95240	2354	1+
224.88971	270	1+
224.94861	3896	1+
224.97614	118	
226.58218	90	
226.89437	252	
226.94758	10546	1+
227.83390	96	
227.93015	470	
228.11451	132	1+
228.84512	106	
228.89352	882	1+
228.94265	11226	1+
229.09942	88	
229.14572	100	1+
230.16577	98	
230.19928	100	
230.88968	6484	1+
230.92100	116	
231.03015	96	
232.88622	728	
234.88367	296	
235.89958	92	
238.03564	106	
238.06091	126	
240.94078	554	
240.96226	1898	1+
241.05988	246	1+
241.93923	2768	1+
242.08885	138	
242.55264	116	1+
242.82061	312	1+
242.94040	1684	1+
242.95896	1370	1+
243.82354	198	1+
244.93926	534	
244.95723	4680	1+
245.84311	126	1+
245.88929	88	
245.94111	282	
246.01443	88	
246.08506	94	
246.90502	322	1+
246.95351	5786	1+
248.79973	202	1+
248.89771	1798	1+
249.08854	112	
249.82873	92	
250.94596	154	
250.96856	258	1+
251.89558	270	1+
251.94816	116	
251.99207	94	
252.07959	128	
252.83926	306	1+
252.98331	104	
253.90602	212	
254.09957	134	
254.90943	146	
255.95072	88	
256.85586	122	
258.97370	396	1+
260.96855	820	1+
262.92192	92	
264.89470	98	
264.96134	134	
265.08755	138	
265.97309	136	
266.00917	102	
266.78763	90	
266.81203	324	
266.82698	134	
266.91286	260	1+
266.97935	116	
267.78766	208	1+
267.81077	140	
267.97297	802	1+
268.03964	90	
268.84256	112	
268.95856	144	
269.96979	1010	1+
271.89713	158	
271.91611	366	
272.84434	128	
272.95001	138	
273.45275	98	
273.79885	182	1+
273.81368	120	
276.85560	168	
277.85458	248	1+
278.15261	90	
278.79650	256	1+
279.47081	92	
279.92879	94	
280.79264	198	
281.11936	234	1+
281.85433	164	
281.89099	184	1+
282.04472	158	
282.18734	126	
282.79088	176	
282.80379	152	
282.85520	438	1+
283.06246	248	1+
283.79040	524	1+
283.85583	306	1+
283.98803	176	
284.83842	612	1+
284.84302	136	
285.84286	628	1+
286.41286	102	
286.87860	234	1+
287.81985	88	
288.41090	108	
288.97667	94	
289.04954	92	
290.45207	90	
291.79880	90	
293.12287	280	1+
294.85237	154	
295.42861	88	
295.85801	142	
296.81101	116	
296.87535	138	
296.94912	148	
297.38859	90	
297.80290	128	
298.80373	1090	1+
299.12877	126	
299.86182	220	1+
300.80091	174	
301.04599	172	1+
301.79607	646	1+
301.86117	392	1+
302.91860	128	
302.94716	88	
303.85550	998	1+
303.94955	180	1+
306.43428	90	
306.79220	152	
306.83991	192	1+
306.87866	120	
307.09229	96	
307.13524	212	
307.43246	94	
308.29420	108	
308.88402	220	1+
308.91947	92	
310.86414	166	
310.92771	100	
311.13729	94	
311.87281	90	
312.16978	88	
314.81937	208	
316.40172	98	
316.81684	130	
317.82012	100	
318.62875	88	
318.80621	152	
318.93250	254	1+
319.86790	200	
320.88180	108	
320.93366	138	
320.95657	146	
321.81770	432	1+
321.86762	228	
322.82107	322	1+
322.87245	106	
322.93288	110	
325.05072	108	
326.86970	358	1+
328.81343	102	
328.92888	138	
330.81511	202	1+
331.81722	136	1+
336.17271	104	
336.94595	284	
339.16001	92	
339.76851	102	
339.83619	152	
340.89039	298	1+
341.94872	102	
342.41722	98	
343.78675	182	1+
344.83226	100	
345.75698	122	
349.31690	212	1+
351.03718	112	
352.69776	90	
353.78919	88	
356.18827	108	
356.77078	140	
359.77233	156	1+
360.85665	186	1+
363.96341	94	
END IONS

###FS:    #m/z: 336.94549 #charge 1+
###MS: 45
###MSMS: 47
BEGIN IONS
TITLE=Cmpd 35, +MS2(336.9455), 28.0-35.0eV, 1.0min #47
RTINSECONDS=59.5945
SCANS=45,47
PEPMASS=336.94549	79838
CHARGE=1+
178.14388	94	
190.85952	96	
195.07552	150	
198.88036	128	
198.95234	82	
200.83058	80	
205.95049	146	
206.03575	80	
207.98103	102	
208.10622	86	
211.94399	2350	1+
212.87796	1270	1+
213.93820	648	1+
214.87764	212	
215.88577	256	
216.89162	154	
217.84055	118	
217.88201	318	1+
222.88294	90	
223.95903	172	
223.97687	116	
224.79908	82	
225.14165	88	
225.88488	84	
226.94895	156	
227.89413	124	
227.92851	94	
228.89491	398	
229.95469	2170	1+
230.11322	88	
230.88917	1738	1+
231.03939	106	
231.95053	668	
232.88535	190	
233.82849	110	
233.89710	198	
233.94680	352	
234.89149	106	
234.90401	82	
235.14773	88	
235.82420	80	
235.88722	80	
236.00914	86	
237.85798	112	
241.96621	116	
244.53184	90	
244.87551	84	
244.93139	106	
245.09496	82	
246.39040	86	
246.89541	84	
247.96625	578	
248.16442	82	
248.82677	242	1+
248.90023	664	1+
249.96030	556	1+
250.95014	86	
251.83489	344	1+
251.91505	158	
251.95567	174	
252.97031	1416	1+
253.08892	286	1+
253.57136	82	
253.90523	96	
254.90591	186	
254.93771	100	
254.96424	880	1+
255.07346	766	1+
256.84647	376	1+
256.91507	126	
257.26575	80	
257.89178	80	
258.88154	150	
258.90493	134	
259.90051	86	
261.83487	198	
264.83089	120	
264.91868	96	
264.99674	82	
265.13484	86	
267.15583	80	
267.86339	164	
268.10237	80	
268.83986	678	1+
269.94711	84	
270.85036	102	
270.89971	84	
270.98080	110	
271.04162	82	
271.35288	96	
271.44176	80	
271.91985	106	
272.84682	230	
272.95277	116	
272.97694	194	
274.85679	128	
276.85490	118	
278.83817	206	
279.10268	106	
279.16113	120	
279.43601	86	
279.82488	92	
279.83722	120	
280.92006	90	
280.96320	78	
281.90255	78	
281.99766	84	
282.79813	172	1+
282.91988	78	
283.02509	110	
284.94358	96	
285.81497	198	1+
285.85363	214	
286.85581	270	
287.85083	432	1+
287.94636	82	
290.97783	88	
291.04683	86	
291.85656	116	
291.96436	96	
292.43503	114	
292.86239	174	
293.10829	274	
293.80228	82	
293.99738	90	
294.84992	172	
294.87585	102	
295.41597	92	
295.97128	96	
295.98998	104	
296.25052	96	
296.80689	90	
297.74212	84	
297.87983	104	
298.82566	118	
298.86258	156	
299.01402	92	
299.18229	90	
303.25484	84	
305.86123	122	
306.23447	100	
306.79388	186	
306.87945	128	
307.79855	136	
307.89054	122	
308.80123	80	
308.86650	144	1+
309.09918	130	1+
310.08202	92	
311.87650	140	
311.92892	100	
315.86453	98	
318.08853	164	1+
318.23786	102	
318.87657	92	
319.41843	94	
320.21336	102	
322.37925	126	
324.76229	94	
324.80451	80	
324.87295	130	
324.89132	152	
326.29295	80	
327.30753	84	
327.75856	84	
328.31497	240	
328.80417	80	
329.17609	86	
331.81679	88	
334.85005	82	
336.29640	88	
342.14689	88	
END IONS

###FS:    #m/z: 507.84422 #charge 1+
###MS: 45
###MSMS: 48
BEGIN IONS
TITLE=Cmpd 36, +MS2(507.8442), 28.2-35.2eV, 1.0min #48
RTINSECONDS=60.3665
SCANS=45,48
PEPMASS=507.84422	74616
CHARGE=1+
196.01557	376	1+
227.94909	114	
232.89680	182	
236.60962	114	
236.89072	126	
237.04002	136	
240.12869	228	1+
249.89970	294	1+
249.95258	206	1+
250.05785	184	
252.07877	158	
257.86093	114	
258.84227	120	
266.16845	294	
266.85656	168	1+
268.11037	146	1+
270.88294	212	1+
272.85319	196	1+
275.80428	138	
278.83144	350	1+
278.85421	250	1+
280.83283	130	
281.10968	122	
282.12447	216	
285.84663	120	
287.85405	396	
288.44679	136	
288.86894	126	
289.03515	128	
289.11467	128	
289.88162	276	
290.86654	434	1+
291.88122	132	
292.89480	146	
293.87430	510	1+
294.12859	196	1+
295.84983	674	1+
296.83896	150	
298.85706	156	
299.85464	148	
300.84889	206	
301.84806	278	
302.85801	232	
303.86651	122	
305.86216	470	1+
305.92258	114	
306.12351	158	
307.89001	512	
308.14223	1064	1+
308.29485	128	
308.87352	394	
309.16859	114	
309.87153	432	
310.15723	796	1+
311.88181	1340	1+
314.78707	150	1+
314.86504	1038	1+
315.81855	210	1+
316.08688	150	
316.15311	144	1+
316.86265	454	1+
318.85585	462	1+
318.95514	230	1+
320.01022	124	
321.87925	142	
323.12396	126	
323.81676	140	
323.85304	318	1+
323.87019	288	
324.90448	144	
325.33791	128	
325.90372	202	
326.15224	314	1+
326.88173	1942	1+
327.78257	198	1+
330.87487	374	
331.79629	160	
331.87717	172	
332.77498	202	1+
332.87414	668	1+
334.89782	174	
335.83828	200	1+
336.88892	180	
336.94508	124	
337.82208	162	
337.88309	430	
338.11131	186	
338.88105	230	
339.88070	286	
340.81046	148	
340.82187	140	
341.78110	130	
342.87311	460	1+
343.87539	386	1+
344.80751	252	1+
345.75539	122	
348.75353	448	1+
348.84582	124	
349.80846	124	
349.83397	136	
350.88740	508	1+
351.39339	136	
351.77148	114	
352.78750	222	1+
352.83745	144	
353.85295	334	
353.89661	128	
355.89108	606	1+
356.84188	154	
361.86662	298	1+
366.18341	230	1+
366.74234	124	
366.82177	188	
367.71479	258	
367.76846	516	1+
367.80334	134	
367.83951	166	
367.87909	124	
368.70462	154	
368.82095	142	
368.89578	528	1+
369.71292	410	1+
369.83634	866	1+
370.32981	118	
370.71665	258	1+
371.03953	276	1+
371.18994	158	
371.92425	192	1+
373.83303	310	1+
373.89989	342	1+
374.81263	364	1+
374.90101	202	1+
374.93450	212	1+
375.73238	162	
375.88568	240	
376.88238	132	
380.01460	152	1+
380.71160	232	
381.08120	180	
381.80153	132	
382.84930	128	
383.71012	146	
384.84550	598	1+
384.88659	228	
385.82933	218	
386.71969	242	1+
386.77843	156	
387.72263	204	1+
387.77197	134	
387.84551	352	
388.84991	222	
389.20204	120	
389.71261	116	
389.84514	210	
389.87980	126	
390.84126	1582	
391.80244	156	
391.84103	828	
391.87296	150	
391.90671	160	
392.06878	174	
392.72359	150	
392.82592	1782	1+
393.79809	134	
394.73231	146	1+
395.85179	144	
397.17490	148	1+
398.72719	740	1+
398.87436	204	
399.05832	132	1+
399.71278	132	
402.86385	708	1+
404.85637	726	1+
407.87145	428	
408.85185	1694	
409.10566	132	
409.71650	470	1+
409.74925	134	
409.85176	828	
410.08086	214	1+
410.83647	2176	1+
411.05591	116	
411.73257	232	1+
412.06941	448	1+
412.13174	146	1+
412.84749	596	1+
413.07383	378	1+
414.85857	226	1+
415.83687	150	
417.85679	132	
418.06909	130	
418.75142	294	1+
418.85758	114	
418.89738	220	1+
420.81727	274	1+
421.88311	268	
422.86774	1142	1+
423.86809	848	1+
424.82617	136	
425.74994	458	1+
426.86225	692	1+
426.93304	170	
427.70016	128	1+
427.73272	738	1+
427.88760	118	
428.08643	384	1+
428.84783	2344	1+
428.87644	360	
429.09015	234	1+
429.87732	158	
430.21840	128	
430.73675	120	
430.85308	358	
430.87239	138	
430.91390	142	
431.86664	496	
431.89363	132	
432.71950	184	
432.86968	456	
433.85575	372	
434.85453	446	1+
435.85846	284	1+
439.89381	196	
440.89224	216	
441.88202	140	
442.87197	152	
443.88547	136	
444.73514	554	1+
444.87366	2416	1+
445.74002	472	1+
446.88060	492	1+
447.70745	306	1+
448.75829	134	1+
449.87859	868	1+
450.75179	206	
451.74797	120	
453.85321	208	1+
456.89669	398	1+
457.90220	296	1+
458.25739	118	
462.88156	1282	1+
465.89323	148	
466.93823	122	
467.88746	1670	1+
469.77459	122	
472.16994	246	1+
477.03755	134	
485.89557	1542	1+
486.17439	118	
487.24207	126	
493.80137	138	1+
499.24230	134	
END IONS

###FS:    #m/z: 363.95639 #charge 1+
###MS: 49
###MSMS: 50
BEGIN IONS
TITLE=Cmpd 37, +MS2(363.9564), 28.0-35.0eV, 1.1min #50
RTINSECONDS=64.048
SCANS=49-50
PEPMASS=363.95639	309110
CHARGE=1+
63.96072	94	
99.68036	112	
182.86631	218	
183.86405	120	
187.86949	122	
189.86411	576	1+
191.61853	100	
191.85791	510	
196.88269	232	
203.05338	86	
204.00987	142	
205.61251	96	
206.01254	94	
207.87319	478	1+
207.95372	150	
208.66823	92	
209.87076	226	
209.91911	100	
209.94223	1694	1+
210.88473	814	1+
212.02844	100	
212.87994	4230	1+
213.05535	104	
215.87638	96	
215.96765	158	
218.91385	92	
222.95102	2610	1+
223.97225	108	
224.61667	100	
224.89237	202	
224.94841	3354	1+
225.11326	90	
225.88505	214	
225.97211	130	
226.86843	174	1+
226.89052	194	
226.94727	11574	1+
226.97236	230	
227.20156	106	1+
227.93018	592	
228.16922	86	1+
228.89628	1036	1+
228.94245	11652	1+
229.01077	86	
229.04502	126	
229.07373	90	
229.12725	92	1+
230.83294	112	
230.88949	6056	1+
231.01235	106	
232.88486	458	1+
233.05462	90	
234.88501	328	
238.03937	84	
239.03690	92	
239.07148	126	
240.88926	96	
240.91947	120	
240.94151	956	
240.96314	1406	1+
241.94011	588	
242.91036	86	
242.94117	2088	1+
242.95695	1132	1+
243.82708	302	1+
244.08978	182	1+
244.95725	5418	1+
245.22574	86	
245.94200	446	
246.90604	242	
246.95264	7514	1+
248.80519	174	
248.89997	2094	1+
248.97278	174	
249.85636	84	
250.79475	220	1+
250.89605	420	
250.94743	182	
250.96938	590	
251.06945	218	1+
251.94323	220	1+
253.08454	114	
253.90519	326	
255.23217	88	
256.09713	138	
257.11336	152	
258.33491	88	
258.84646	270	1+
258.97220	430	1+
259.89821	184	
260.83274	216	1+
260.84313	208	1+
260.96616	782	1+
262.09434	88	
262.40251	94	
262.42881	92	
262.85702	118	
263.45181	94	
263.90259	212	1+
263.93654	100	
263.97709	150	
264.81706	84	
264.96355	150	
265.97604	234	
266.81509	656	1+
267.97208	608	
268.04929	192	1+
268.80814	96	
268.95930	196	
269.80913	180	1+
269.91885	218	
269.96938	1110	1+
271.04565	100	
271.84846	412	1+
271.91300	342	1+
272.86173	88	
274.42992	94	
275.05536	86	
276.85647	252	
277.11952	98	
277.31995	102	
277.79540	204	1+
278.91803	108	
279.09155	92	
279.82229	116	
279.92495	88	
280.27520	178	1+
280.79521	316	1+
280.83175	128	
280.85224	120	
280.91636	210	1+
283.40547	102	
283.79174	144	
283.82429	120	
283.85414	248	
283.89159	132	
283.98366	302	1+
285.35165	90	
285.79311	94	
285.84508	476	
286.80899	112	
286.91984	122	
287.43518	144	
289.88003	102	
290.12405	256	1+
290.78377	96	
290.86124	222	1+
291.12841	184	1+
291.81136	276	1+
292.17491	90	
292.33655	86	
292.62202	98	
292.88778	336	1+
293.11896	186	
293.15614	98	
294.11725	86	
294.86750	280	1+
296.80566	278	
296.82389	160	
297.11017	148	
297.77256	86	
297.81104	146	
297.84171	194	1+
298.80209	1294	1+
299.36514	86	
299.87286	144	
300.98333	198	1+
301.80036	162	
301.85881	164	
302.80154	574	1+
302.83588	98	
302.86173	224	
303.06236	94	
303.10155	98	
303.14567	88	
303.36845	88	
303.76305	122	
303.80475	406	1+
303.85606	800	1+
306.27621	94	
307.43741	96	
307.89400	136	
308.86736	146	
309.84447	94	
311.81175	84	
311.88154	170	
315.45450	90	
316.81364	316	1+
317.94106	88	
318.93603	276	1+
321.81757	652	1+
321.86932	402	1+
322.04338	192	1+
322.41216	88	
323.84059	88	
324.80969	104	
325.84727	90	
326.13807	92	
326.76131	170	1+
326.87673	652	1+
327.81146	170	1+
329.81821	204	1+
330.05224	88	
330.79744	92	
332.75254	84	
334.88169	262	1+
336.94393	484	1+
337.82502	90	
339.82974	282	
340.93635	212	1+
344.18723	100	
346.10114	84	
347.13670	84	
349.95640	86	
350.33889	198	1+
351.76185	94	
352.87844	206	1+
353.76155	158	
356.82378	86	
361.71016	176	1+
361.88448	186	1+
366.03957	106	
END IONS

###FS:    #m/z: 507.84423 #charge 1+
###MS: 49
###MSMS: 51
BEGIN IONS
TITLE=Cmpd 38, +MS2(507.8442), 28.2-35.2eV, 1.1min #51
RTINSECONDS=64.82
SCANS=49,51
PEPMASS=507.84423	85544
CHARGE=1+
194.03447	220	
196.01658	376	
214.88870	196	
227.88309	134	
232.89760	324	
238.13402	152	
240.08222	146	
243.83199	150	
249.91537	156	
252.08069	336	1+
254.94260	142	
255.09637	148	
257.86811	150	
259.88010	200	1+
268.10826	172	
273.85767	140	
276.85486	152	
278.83523	278	
279.83772	376	1+
280.87504	288	1+
281.78865	198	1+
282.78809	240	1+
284.89294	142	
285.85720	142	
287.85438	474	
288.03047	294	1+
288.87125	194	
288.94041	236	1+
289.03467	170	1+
289.88128	544	
290.13315	222	1+
290.86952	182	
290.89549	134	
292.06197	158	
293.87409	780	1+
294.12417	196	
294.86162	216	
295.12913	170	
295.81911	142	
295.94477	134	
296.85067	260	
296.87907	142	
296.98717	232	1+
297.84961	450	1+
298.80557	152	
298.93787	262	1+
302.80541	350	1+
303.86225	220	
305.05988	194	1+
305.82937	164	
305.86274	1000	1+
306.12413	322	1+
306.97059	250	1+
307.84450	144	
307.89196	572	1+
308.14291	944	1+
308.87359	1190	1+
309.37198	270	1+
310.15713	806	1+
311.88380	2042	1+
312.38674	160	
312.95186	134	
313.34754	138	1+
313.45194	146	
313.88273	474	1+
314.80893	128	
314.86359	744	1+
316.86037	318	1+
317.88975	342	1+
318.85783	354	1+
318.89339	222	1+
319.04449	138	
322.86476	144	
322.97332	194	1+
323.87241	278	
324.14026	186	1+
324.86328	184	
324.88484	144	
325.81454	156	
325.86096	276	
325.89681	228	
326.88253	1764	1+
328.00464	136	
328.37265	146	
328.81031	180	
329.82396	262	1+
330.16070	142	1+
330.59129	176	
330.88037	312	
330.95981	132	
332.87392	1222	1+
333.81443	128	
334.07384	130	
334.41185	134	
334.85113	138	
335.88438	300	
336.87343	770	1+
337.90249	200	
341.34128	128	
341.90331	130	
342.95358	114	1+
343.87076	338	1+
345.88701	128	
347.90472	226	1+
348.82821	220	
348.88773	250	1+
349.02670	216	1+
349.75195	140	
349.80292	296	1+
349.96805	174	1+
350.15070	128	
350.82557	176	
350.88466	798	1+
351.85369	128	
353.77575	200	1+
353.84976	540	
353.89515	288	1+
355.88957	266	
357.73251	148	1+
358.03116	204	
361.88656	168	
362.85524	276	1+
362.89415	142	
365.17848	140	1+
366.83935	616	1+
367.70775	728	1+
367.77691	186	
368.36168	146	
368.81116	410	1+
368.83151	146	
368.89393	340	1+
369.81513	268	1+
369.83764	550	1+
370.78383	144	
370.87279	194	
371.18949	204	
371.90021	152	
372.04710	184	1+
372.78289	242	
372.82372	150	
372.90726	134	
373.71498	252	1+
373.81462	132	
374.39319	192	1+
374.81562	540	1+
375.73421	150	
376.75540	148	
376.87393	130	
377.08505	128	
380.71933	372	1+
380.79842	222	1+
382.77889	266	1+
382.84312	188	
382.90058	146	
383.89248	378	1+
384.22509	208	1+
384.81719	378	1+
384.85026	178	
385.77944	176	
385.85012	300	
386.01538	130	
386.84387	232	
387.84637	1042	1+
389.20144	302	1+
390.05515	204	1+
390.84012	1596	1+
391.19519	106	1+
391.79097	132	
392.82460	2070	1+
392.91568	140	
394.86577	154	1+
395.81770	144	
396.73735	152	
396.76627	202	
396.86751	130	
398.72671	322	
399.74096	162	
399.79165	172	1+
399.84782	614	1+
400.75809	150	
402.82259	154	
402.86649	1082	1+
403.07467	222	1+
403.78445	172	
404.68191	130	
405.34798	140	
405.77834	382	1+
405.85893	326	
406.25938	100	1+
406.82555	132	
406.85435	198	
407.71865	134	
407.74745	160	
407.86682	724	
408.06688	166	
408.85176	2544	1+
408.92902	234	1+
409.72437	218	
409.77872	146	
410.73973	208	
410.83487	2482	1+
411.09476	188	1+
411.74521	136	
413.07528	232	1+
413.34751	130	
413.87499	226	1+
416.87772	156	
417.85848	144	
418.84780	150	
421.37832	150	
421.88544	242	
422.86805	178	
423.76315	354	1+
423.86523	1164	1+
425.74903	162	
425.95002	166	1+
426.72421	902	1+
426.86250	1946	1+
427.72782	702	1+
427.89442	156	
428.76278	128	
428.84678	1992	1+
429.74222	312	1+
430.74254	218	1+
430.84473	414	
431.86634	1042	1+
433.84937	422	1+
439.89339	310	
440.74944	158	
440.83788	242	1+
440.87943	202	
443.76101	138	
444.87233	3354	1+
445.74707	190	
445.78849	218	1+
446.74557	152	
447.71121	330	1+
448.76162	146	
449.87735	488	
450.41255	174	
450.74113	328	1+
450.76052	338	1+
450.87440	392	
451.87560	252	
452.86320	146	
455.78208	128	
457.77556	130	1+
457.90173	234	
458.90553	144	
462.88411	762	1+
464.88109	174	
466.78683	148	1+
467.88707	1416	1+
469.88722	194	
470.73847	130	
485.78476	226	1+
485.89625	504	1+
487.27984	176	
487.83810	138	1+
491.80496	156	
509.85600	150	
END IONS

###FS:    #m/z: 359.96114 #charge 1+
###MS: 49
###MSMS: 52
BEGIN IONS
TITLE=Cmpd 39, +MS2(359.9611), 28.0-35.0eV, 1.1min #52
RTINSECONDS=65.592
SCANS=49,52
PEPMASS=359.96114	58888
CHARGE=1+
72.59288	84	
192.99426	104	
198.03175	82	
205.89265	82	
207.40539	90	
208.88965	144	1+
209.94054	566	1+
212.98105	82	
215.02864	82	
216.83109	102	
218.41258	100	
218.91367	94	
220.95924	130	
221.94393	84	
222.88656	186	1+
222.95154	1066	1+
223.88224	178	1+
224.94889	1090	1+
225.97072	222	
226.89640	172	
226.94650	3766	1+
227.93138	132	
228.88992	86	
228.94233	3982	1+
229.03078	100	
229.98001	104	
233.86363	114	
234.86412	122	
235.08769	94	
237.06862	88	
237.84431	84	
238.80345	86	
238.94453	96	
238.96308	86	
239.42820	114	
239.93479	536	1+
240.93830	456	1+
240.96229	800	1+
241.07085	126	
241.18684	82	
241.85958	200	1+
242.95622	440	1+
243.44822	86	
244.44345	88	
244.88511	86	
244.95750	2036	
245.43909	88	
245.94257	208	
246.80509	122	
246.95260	1808	1+
248.80049	210	1+
250.80818	114	
250.94905	168	
250.97325	84	
251.01247	102	
252.34485	84	
252.95427	218	
254.06625	90	
256.80564	108	
256.88075	170	
258.97225	286	1+
259.79670	266	1+
260.83121	132	
260.90686	80	
260.96706	578	1+
262.07851	90	
262.89011	124	
263.25274	82	
263.88250	88	
264.97790	88	
265.08814	98	
265.62074	90	
265.91687	104	
266.81102	800	1+
267.97397	436	1+
268.85204	128	
268.95757	300	
269.79967	86	
269.97049	220	
270.84025	92	
271.84502	106	
271.94184	88	
273.94203	84	
273.96430	126	
275.19993	92	
276.81019	200	
276.85123	110	
277.42389	90	
279.10283	194	
279.27802	80	
279.60642	104	
279.88354	240	1+
280.79304	676	1+
280.86870	92	
281.82327	82	
283.07063	88	
286.38368	96	
286.91798	92	
287.42758	110	
288.63210	94	
289.44017	88	
289.81888	84	
290.85715	124	
290.87897	90	
291.87881	92	
293.11982	146	
293.43751	88	
293.85260	366	1+
293.97941	98	
294.93010	82	
295.42646	80	
295.83699	88	
296.46181	88	
296.80897	174	
296.86025	272	1+
297.09806	88	
297.80148	888	1+
298.80333	758	1+
299.49887	90	
300.79999	136	
300.85742	90	
301.87475	132	
301.94264	100	
302.86242	276	1+
304.80950	100	
305.02634	102	
306.87782	118	
306.91128	88	
307.13467	82	
307.29063	210	1+
307.88879	86	
309.80378	98	
309.86429	264	1+
311.59069	90	
311.86554	144	
311.88357	132	
313.76399	92	
314.81704	124	
315.81540	132	
316.81976	84	
317.81699	204	
318.12999	176	1+
318.84803	84	
318.93834	122	
319.81474	134	
319.93676	84	
321.82654	104	
322.92717	194	
323.01792	90	
324.88990	180	
327.91013	94	
330.87541	96	
331.39467	94	
336.94595	116	
338.05296	88	
340.25992	94	
342.14116	90	
343.04243	84	
344.76891	96	
345.16313	94	
348.32614	150	1+
348.41925	100	
348.75984	102	
350.58636	92	
351.82624	98	
352.35411	160	1+
352.88503	246	
353.42455	88	
355.87563	84	
356.74444	86	
356.77381	100	
357.04632	132	
357.52883	82	
360.18417	100	
360.71970	98	
360.76946	94	
360.87078	82	
361.42133	96	
361.89799	82	
364.26091	90	
364.72050	84	
364.83055	84	
END IONS

###FS:    #m/z: 322.92989 #charge 1+
###MS: 53
###MSMS: 54
BEGIN IONS
TITLE=Cmpd 40, +MS2(322.9299), 28.0-35.0eV, 1.2min #54
RTINSECONDS=69.276
SCANS=53-54
PEPMASS=322.92989	2062390
CHARGE=1+
51.42955	92	
89.24421	92	
148.07588	88	
187.14751	78	
188.64895	74	
193.09836	102	
196.44178	94	
197.53973	98	
198.88276	80	
199.87901	82	
201.04401	164	
202.04166	80	
202.09049	88	
205.94581	364	
206.97297	96	
207.97158	146	
208.12920	94	
208.88465	132	
209.93841	86	
214.39727	76	
214.43998	76	
214.89657	146	
215.88816	176	
219.06984	76	
219.97577	76	
221.88352	80	
222.03142	86	
222.95456	210	
223.96148	128	
224.50398	94	
224.96312	96	
225.86054	156	
226.00119	88	
227.81548	84	
227.93139	106	
227.95260	92	
228.82870	92	
228.93339	120	
230.83346	144	
230.90142	80	
231.81959	76	
235.88274	106	
236.94756	86	
237.05527	130	
237.42431	86	
238.02423	90	
238.87421	332	1+
238.90603	98	
238.93853	336	1+
239.07521	164	
239.14710	116	
239.99080	76	
240.08785	76	
240.76583	92	
240.94064	3746	
241.45605	100	
241.87974	208	1+
241.94216	2726	
242.90821	122	
242.94140	8922	1+
243.01368	88	
243.04648	102	
243.09187	76	
244.82106	112	
244.93975	2574	1+
244.98143	104	
245.38713	86	
245.40625	102	
246.97545	120	
247.02990	94	
248.03661	84	
251.01413	80	
251.34511	100	
251.88862	76	
252.92308	242	1+
254.87207	134	
254.90353	148	
255.16157	96	
255.84636	272	1+
256.80598	126	
256.90020	286	1+
256.95746	80	
257.79992	96	
258.44557	96	
258.84047	274	1+
259.89120	218	1+
260.08657	80	
260.11424	88	
260.82567	130	
261.43471	88	
262.83562	146	
263.10515	86	
263.45206	74	
264.97559	122	
265.06089	196	
265.08291	76	
265.51455	94	
266.79337	78	
268.06659	76	
268.16239	78	
268.95108	78	
269.79985	118	
270.43522	78	
270.84642	390	1+
270.93050	80	
271.79502	78	
271.84816	330	1+
272.43805	104	
272.81731	82	
272.98336	80	
274.04692	80	
274.77169	86	
274.79774	106	
275.80704	226	1+
276.07988	80	
276.85599	104	
278.79600	78	
279.09148	876	1+
279.84721	268	1+
280.90757	80	
280.92677	86	
282.08581	108	
282.27679	124	
282.88229	190	1+
283.06967	158	
284.29499	386	1+
284.38186	82	
285.38081	90	
285.80371	102	
285.85590	124	
289.58645	80	
289.87602	98	
290.85776	250	1+
293.81719	94	
293.87640	114	
294.80078	82	
295.82336	86	
296.88681	216	1+
296.99893	86	
297.80703	104	
299.78284	144	
301.84959	122	
301.87498	276	1+
304.16026	90	
305.39910	88	
305.81214	118	
306.79721	258	1+
307.16663	76	
307.27515	118	
307.31228	146	
308.04208	78	
309.14371	116	
310.75054	76	
310.86303	74	
312.89100	100	
313.81470	200	1+
313.86220	110	
313.94497	86	
314.88267	134	
317.96944	78	
318.45780	78	
319.94737	94	
321.81301	74	
322.29744	108	
323.73404	98	
323.75671	88	
324.32200	86	
324.88955	114	
325.06542	88	
325.34476	94	
325.89969	94	
326.88162	108	
END IONS

###FS:    #m/z: 340.94041 #charge 1+
###MS: 53
###MSMS: 55
BEGIN IONS
TITLE=Cmpd 41, +MS2(340.9404), 28.0-35.0eV, 1.2min #55
RTINSECONDS=70.048
SCANS=53,55
PEPMASS=340.94041	755770
CHARGE=1+
110.69872	88	
176.22667	88	
181.88695	88	
187.09367	114	
192.92413	100	
203.04320	88	
203.89066	84	
205.95000	180	
209.94031	90	
210.93623	86	
213.93900	972	1+
214.89204	104	
215.43933	88	
215.88802	376	1+
215.93768	220	
217.88193	108	
217.93863	120	
218.89173	80	
219.88765	134	
223.96808	82	
224.83596	80	
224.97428	126	
225.82974	186	1+
225.95866	88	
226.06182	82	
226.38525	100	
226.87180	136	
226.89368	236	1+
226.94834	134	
228.94487	174	
229.39615	138	
229.85363	84	
230.89108	556	1+
231.95000	828	1+
233.89852	408	1+
233.94788	370	1+
234.09576	82	
235.89347	188	1+
238.99924	88	
239.42805	92	
239.84261	92	
239.95570	122	
240.83607	426	1+
240.84733	108	
240.86987	240	1+
241.91582	102	
241.94690	114	
241.96550	84	
242.11831	90	
242.99995	92	
243.82583	106	
244.06320	106	
244.83845	198	1+
244.88555	124	
246.94665	152	
246.97652	110	
248.29242	90	
248.85731	84	
248.90178	142	
250.90734	84	
251.07938	82	
251.89231	86	
252.79359	80	
253.43648	84	
254.96571	486	1+
255.07279	144	
255.81124	84	
256.07519	228	1+
256.89652	132	
256.96203	220	
257.93850	154	
258.84417	404	
258.87279	84	
259.83162	766	1+
259.85015	184	
259.95913	186	
260.83586	674	1+
260.85321	162	
260.95481	80	
261.47442	92	
261.95322	94	
263.91046	86	
264.81476	84	
264.85500	92	
265.02061	122	
266.00105	86	
267.00354	90	
267.13716	92	
267.85169	136	
267.92097	82	
268.79210	152	
268.84498	124	
268.95673	184	
269.83185	82	
270.82961	92	
271.02740	100	
271.43824	218	1+
271.89422	246	1+
273.79302	88	
274.85780	266	1+
276.52274	84	
276.85394	690	1+
276.88084	116	
277.10119	92	
278.10760	84	
278.42930	100	
278.84498	938	1+
278.89439	80	
278.97133	80	
279.89897	114	
279.91727	130	
279.96401	114	
280.97755	90	
281.05049	86	
283.25634	88	
283.78981	162	1+
285.88994	118	
285.93086	96	
286.79817	94	
286.99296	102	
287.57136	94	
288.91404	88	
290.43556	86	
290.85862	118	
291.80742	144	
292.33660	94	
292.87025	150	1+
292.89744	92	
294.85304	136	
294.92446	110	
295.89818	170	1+
296.83605	92	
296.85499	96	
297.86743	184	1+
299.05920	82	
299.14191	82	
300.79677	82	
300.85830	104	
300.87537	170	
302.08369	84	
302.17258	120	
304.86299	80	
304.93997	94	
305.80704	100	
306.44083	78	
307.87493	154	
308.02669	82	
308.29385	236	
309.23043	84	
310.82313	94	
310.87645	148	
311.88207	106	
312.80326	130	
312.87283	206	1+
316.89709	80	
316.94990	92	
318.09619	100	
321.38565	98	
322.02451	84	
322.37053	84	
323.38978	80	
323.89409	90	
324.89051	164	
327.82516	94	
328.18520	166	
328.88450	244	
329.90284	90	
330.33769	82	
331.81254	84	
337.73454	80	
341.24586	88	
342.32402	80	
342.54918	100	
344.84398	90	
345.08589	86	
346.06720	92	
END IONS

###FS:    #m/z: 363.95629 #charge 1+
###MS: 53
###MSMS: 56
BEGIN IONS
TITLE=Cmpd 42, +MS2(363.9563), 28.0-35.0eV, 1.2min #56
RTINSECONDS=70.8205
SCANS=53,56
PEPMASS=363.95629	327330
CHARGE=1+
57.74679	92	
104.79784	90	
189.86442	152	
191.85735	148	
196.88295	228	
209.94325	834	1+
210.02973	106	
210.88255	136	
212.87827	1890	1+
213.99004	148	
222.56937	92	
222.95241	274	
223.95753	208	
224.90151	92	
224.94734	854	1+
224.97608	126	
225.88601	116	
225.96669	124	
226.90210	96	
226.94679	7364	1+
226.97332	204	
227.87955	126	
228.84385	112	
228.89430	584	
228.94189	7762	1+
230.88940	2900	1+
232.01719	122	
232.88691	642	1+
234.87708	226	1+
235.84686	112	
237.82341	92	
237.89333	232	1+
239.07147	130	
239.42062	94	
240.03675	92	
240.94232	644	
240.96252	682	
241.94173	434	
242.94177	1418	1+
242.97454	92	
243.14161	102	
244.54842	110	
244.82271	120	
244.95721	3394	1+
244.99670	90	
245.94045	476	
246.44041	92	
246.80681	146	
246.90321	190	
246.95185	3664	1+
247.00258	96	
247.13370	90	
247.87139	106	
247.97867	286	1+
248.80315	334	1+
248.90075	1092	1+
249.88855	100	
250.85877	114	
250.89460	300	1+
250.94457	154	
250.96874	414	
251.06726	100	
252.80825	158	
252.89183	106	
253.08507	102	
253.80997	118	
253.89526	136	
258.43964	166	
258.83314	214	
258.92788	106	
259.85016	214	1+
259.96703	574	1+
260.83054	224	
260.96785	396	1+
261.84428	90	
262.49428	92	
262.83146	152	
264.80111	106	
264.81771	250	1+
264.87479	110	
265.00837	116	
265.88301	210	1+
265.97066	110	
266.78469	284	1+
267.10774	114	
267.13494	156	
267.35071	96	
267.41887	92	
267.97216	974	1+
268.81144	174	
268.96155	1210	1+
269.38425	100	
269.96814	720	1+
270.10581	94	
270.25764	94	
270.40509	102	
271.84148	250	1+
271.91170	158	
272.49505	98	
273.98451	94	
274.55014	102	
275.42152	102	
276.80305	134	
276.83921	304	1+
277.08097	96	
278.79781	264	
278.84939	208	1+
279.10163	100	
279.79081	886	1+
280.79276	742	1+
281.32947	144	
281.81705	116	
281.86280	118	
281.96557	106	
282.78760	590	1+
282.83972	196	1+
282.88919	98	
282.96963	92	
283.06880	292	1+
283.50886	94	
283.78981	386	1+
283.80289	144	
285.43073	94	
285.84588	222	
285.90592	92	
286.91705	122	
287.41120	100	
288.02738	106	
290.85620	118	
291.09295	126	1+
294.85393	124	
295.42866	94	
296.80729	248	
296.82283	92	
297.81022	116	
298.12080	184	1+
298.80018	1718	1+
299.09091	92	
299.85807	162	
300.87275	92	
301.86136	252	
302.13104	160	
302.83900	92	
302.85994	146	
302.87478	136	
302.91032	242	
303.79165	92	
303.81003	160	
303.85645	642	
303.94355	142	
304.92296	258	1+
306.12491	140	
311.99401	96	
312.87372	180	
313.86803	110	
315.12502	96	
316.14894	120	
316.81750	154	1+
318.93948	360	1+
321.81892	160	
321.86513	198	
321.87872	132	
322.92939	210	
323.91540	96	
324.82749	126	
325.01438	98	
326.87110	356	1+
327.08192	192	1+
327.13669	126	
327.18540	96	
327.75421	108	
327.91316	188	
328.38813	98	
328.88862	206	
335.84639	122	
335.96329	90	
336.28763	116	
336.94283	128	
337.79470	272	1+
337.94582	182	
338.87040	92	
339.44719	112	
339.82661	178	
340.93593	314	1+
342.90147	140	
347.07971	90	
347.89378	102	
349.31571	134	
349.33632	104	
350.30485	144	
351.77795	154	1+
356.41324	98	
363.80592	246	1+
364.17420	90	
365.30267	106	
365.89149	90	
END IONS

###FS:    #m/z: 322.93000 #charge 1+
###MS: 57
###MSMS: 58
BEGIN IONS
TITLE=Cmpd 43, +MS2(322.9300), 28.0-35.0eV, 1.3min #58
RTINSECONDS=74.491
SCANS=57-58
PEPMASS=322.93000	2428290
CHARGE=1+
73.51435	86	
114.70565	84	
167.52636	78	
189.83796	84	
192.89179	252	
201.04316	290	
202.88795	112	
203.96958	76	
205.95000	198	
205.97388	126	
206.92323	140	
207.88951	78	
208.88554	120	
209.38890	80	
210.89583	162	
210.90819	78	
212.83299	80	
214.89574	168	
214.91689	78	
215.97122	80	
219.02998	78	
220.88067	218	1+
221.12833	80	
221.95095	356	1+
224.81919	82	
224.96456	84	
225.41237	100	
225.93269	78	
226.38158	86	
226.86859	86	
227.92978	118	
227.95260	86	
228.92328	100	
229.95917	78	
230.83425	130	
232.89377	76	
234.88982	106	
236.89451	112	
238.02352	78	
238.91329	88	
238.94056	270	
239.07913	210	
239.79307	122	
239.88538	214	1+
240.42109	90	
240.82156	132	
240.94143	3522	
241.94246	2542	
242.94148	8588	1+
243.16954	80	
244.82336	110	
244.91401	80	
244.93987	2360	1+
245.87678	198	1+
246.85271	90	
246.89992	84	
246.91628	108	
246.92985	84	
246.97690	264	
246.99806	96	
247.23908	88	
247.98370	152	
248.85468	110	
250.94424	82	
251.07209	260	
251.30269	90	
251.33176	92	
252.79392	84	
253.17653	100	
253.83333	156	
255.84189	84	
255.91310	86	
256.46358	94	
256.89578	118	
257.80215	198	1+
258.83282	116	
260.48266	98	
260.83571	150	
260.93088	104	
261.34176	86	
261.83193	222	
261.89364	100	
262.89263	212	1+
263.05242	108	
263.42218	76	
263.82865	76	
264.11391	86	
264.21955	78	
264.79965	96	
265.06264	86	
267.06752	110	
267.84644	106	
268.13416	84	
268.38750	106	
268.95478	140	
269.15074	82	
271.35792	90	
271.84649	114	
272.43807	84	
272.85146	86	
275.80666	150	
276.81643	120	
276.83936	116	
276.89892	98	
276.95823	88	
277.80257	82	
278.80000	88	
279.09040	888	1+
279.79755	254	1+
279.84299	180	1+
280.11685	90	
283.06943	302	1+
283.35979	102	
284.29181	422	
284.78436	110	
284.86465	470	1+
285.00157	82	
285.01758	96	
285.84853	122	
285.97854	86	
286.91575	88	
287.90256	92	
288.11925	92	
289.87784	98	
290.85568	116	
292.86349	76	
293.09999	112	
293.85103	282	1+
295.83922	128	1+
297.86876	92	
299.78197	142	
299.82649	78	
299.92394	94	
300.87017	258	1+
301.81131	100	
302.86144	98	
303.25115	84	
303.37252	78	
304.40645	76	
304.80060	96	
304.83943	88	
306.27503	82	
307.79789	328	1+
307.88686	174	
307.97534	94	
308.29045	152	
308.86708	98	
309.89146	78	
310.53182	106	
310.87120	364	1+
311.14871	78	
312.55597	92	
314.17322	84	
315.77287	96	
318.93157	76	
319.37233	82	
319.86400	84	
319.95627	84	
320.81136	86	
320.86646	82	
320.96540	98	
321.77096	108	
321.82375	94	
323.99719	76	
324.88880	346	1+
325.20517	76	
326.18206	138	
326.34408	86	
326.76120	78	
END IONS

###FS:    #m/z: 340.94054 #charge 1+
###MS: 57
###MSMS: 59
BEGIN IONS
TITLE=Cmpd 44, +MS2(340.9405), 28.0-35.0eV, 1.3min #59
RTINSECONDS=75.2635
SCANS=57,59
PEPMASS=340.94054	889012
CHARGE=1+
49.78213	90	
182.86929	86	
189.86855	80	
192.92665	326	
196.08573	86	
198.87583	90	
198.90187	80	
200.86031	88	
205.93098	140	
205.97056	212	1+
210.93887	144	
211.93712	126	
212.76235	116	
212.88008	314	1+
213.93767	776	1+
215.38701	102	
215.88564	666	1+
215.94176	220	
217.88467	384	1+
220.87847	124	
220.89272	88	
222.04415	98	
223.96316	124	
224.80089	102	
224.97634	100	
226.87342	192	1+
226.89456	126	
226.94799	160	
228.93990	110	
228.95096	152	1+
229.39932	102	
229.92406	108	
230.88960	692	1+
231.81567	78	
231.89304	400	1+
231.94971	1884	1+
232.84101	102	
233.13564	78	
233.89818	484	
234.03275	80	
234.82796	78	
234.96506	88	
235.89330	350	
237.79593	200	1+
238.85418	212	1+
238.89136	124	
239.92823	92	
240.84510	192	
240.96460	96	
241.84443	178	
242.83821	166	
242.89079	90	
242.94072	92	
243.82980	238	
243.87367	226	
244.83111	268	1+
244.88999	84	
246.86001	148	
246.97610	224	
247.98097	90	
248.12983	82	
248.43369	84	
248.90298	104	
249.52831	78	
249.89457	254	1+
249.96159	226	
251.96407	108	
252.89149	106	
254.23078	82	
254.96724	766	1+
255.07262	394	1+
255.91897	82	
256.32964	88	
256.87606	160	
256.89310	122	
256.96330	198	
257.23906	86	
257.45149	84	
258.00376	80	
258.84456	524	1+
258.90955	96	
258.95052	88	
258.95751	396	1+
259.86483	146	
260.03285	84	
260.83450	538	1+
260.84865	108	
260.92900	88	
263.80678	110	
264.07357	128	
264.86355	80	
264.90596	124	
265.01849	162	
265.57272	88	
265.80696	90	
265.82398	184	1+
267.79437	108	
267.97715	98	
268.82985	178	1+
269.89457	100	
270.80299	84	
270.85551	82	
271.51877	80	
271.77964	94	
272.84573	292	1+
272.93784	106	
273.26558	82	
273.92397	108	
274.84084	84	
274.97762	104	
276.85313	424	
277.84923	218	
277.86811	142	
277.88424	144	
278.84442	1476	1+
280.30091	104	
280.95295	80	
280.98166	164	
281.05169	82	
281.89033	98	
282.87656	84	
284.81306	112	
284.90180	130	
284.93516	94	
285.99102	80	
286.78670	80	
286.88055	92	
286.91062	136	
287.81610	90	
287.92348	92	
288.11735	82	
288.83257	124	
289.78591	138	
290.06935	92	
291.86374	104	
292.89923	88	
293.43779	80	
293.85387	116	
294.86277	232	1+
295.16278	80	
295.84025	88	
296.02194	82	
296.80744	198	1+
297.86368	90	
299.05721	118	
299.87140	78	
301.86133	112	
301.91786	114	
302.88487	78	
302.94066	126	
304.17284	110	
304.96782	102	
305.19110	104	
305.80150	136	
307.79779	300	1+
308.87126	124	
309.42489	100	
310.87894	168	1+
312.86445	108	
313.42712	86	
314.95068	92	
317.87747	98	
319.94330	78	
322.30632	92	
323.18789	90	
323.52200	102	
324.89271	90	
325.86773	88	
326.16689	128	
326.89346	98	
328.05423	78	
328.81672	92	
328.88813	90	
331.81686	84	
339.82801	134	
340.88988	84	
341.77308	114	
END IONS

###FS:    #m/z: 507.84463 #charge 1+
###MS: 57
###MSMS: 60
BEGIN IONS
TITLE=Cmpd 45, +MS2(507.8446), 28.2-35.2eV, 1.3min #60
RTINSECONDS=76.0355
SCANS=57,60
PEPMASS=507.84463	119190
CHARGE=1+
196.01658	622	1+
214.89087	146	
224.97525	176	
232.89721	788	1+
234.89061	278	1+
236.88938	240	
237.85974	164	
238.06323	300	1+
239.07733	238	1+
240.08085	172	1+
245.02642	174	
248.12164	134	
250.90500	140	
252.07906	176	
253.09231	222	1+
254.12768	148	
254.41509	174	
258.88073	138	
259.88292	164	
263.88651	148	
263.95159	140	
266.09384	196	
266.17192	238	1+
269.08300	200	1+
271.87141	168	1+
275.83639	198	1+
275.85155	136	
277.10261	196	1+
278.83220	660	1+
278.85824	280	1+
280.88647	268	1+
281.00380	132	
281.95942	228	1+
284.80592	142	
285.79674	158	
285.85404	636	1+
285.95289	128	
287.78678	150	
287.85319	1726	1+
288.08234	128	
289.84278	142	
289.87798	306	
290.86552	648	1+
291.81548	240	1+
293.87550	584	
293.95767	186	1+
294.87427	316	
294.89253	252	1+
295.86150	134	
296.85066	528	1+
296.91829	200	1+
298.87525	290	1+
298.93966	244	1+
300.85120	748	1+
300.99050	138	
301.85309	426	1+
301.96549	244	1+
303.86811	992	1+
305.86233	2204	1+
306.79293	164	
307.85956	278	
307.88960	274	
307.95791	134	
308.14024	664	
308.87182	2044	1+
309.15035	1544	1+
309.18798	100	1+
309.59630	148	1+
309.89188	540	1+
310.15722	986	1+
311.88409	2010	1+
311.97460	168	1+
312.82684	308	1+
312.86534	484	
313.88071	284	
313.95218	244	1+
314.74082	114	1+
314.86221	1930	1+
315.35605	238	1+
315.80448	132	
317.38393	198	
318.85747	160	
321.87627	148	
322.08959	132	
322.81267	172	
322.88747	140	
323.05904	144	1+
323.81039	138	
323.87284	664	1+
324.01053	216	1+
324.86277	172	
324.97738	204	1+
325.85811	142	
325.90025	310	
325.97981	138	1+
326.88266	5030	1+
327.80796	154	
328.88005	834	1+
328.90502	176	
329.95365	246	1+
330.15725	254	1+
330.79345	368	1+
330.82069	284	1+
330.87529	346	
331.88354	172	
332.87571	772	1+
332.93248	128	
334.03343	196	1+
334.87935	162	
334.90542	168	
335.77891	218	1+
336.16250	206	1+
336.87867	956	1+
336.94331	246	1+
337.77815	200	1+
337.88068	738	1+
339.83143	134	1+
340.86423	140	
341.87551	156	
341.94482	154	
341.97400	228	1+
343.82448	160	
343.87491	342	1+
343.91062	148	
344.82109	146	
345.87748	348	1+
346.77435	420	1+
347.03418	132	
347.35955	146	
347.92841	132	
348.17300	370	1+
348.80344	176	1+
348.88895	148	
348.91026	256	1+
350.43340	166	1+
350.76184	142	
350.88505	674	1+
352.76935	296	1+
352.81729	138	
353.80800	166	
353.85014	474	1+
353.89556	344	1+
355.84803	198	1+
355.89298	516	1+
356.78642	202	
357.78755	410	1+
357.82255	138	
358.78857	322	1+
358.86595	210	1+
359.39238	140	
359.76525	158	
361.83340	182	1+
362.78501	258	1+
362.86235	172	
362.87803	132	
365.76429	158	
365.85715	214	1+
366.18648	154	
366.37658	138	
366.78759	154	
366.83675	462	1+
367.76504	288	1+
367.81407	134	
367.90958	128	
368.81272	192	
368.83391	1020	1+
368.89794	212	
369.91509	144	
370.80715	154	
371.18528	138	
371.83609	182	
371.90340	344	1+
372.78069	414	
373.71759	184	
373.82813	318	
373.90366	146	
374.81414	424	1+
375.89304	148	
376.74953	270	1+
378.81077	164	
378.90159	160	1+
380.72250	374	1+
381.83827	418	
382.72101	170	
382.85631	144	
383.16025	164	1+
383.79070	130	
384.00455	186	1+
384.77183	288	1+
384.85024	1004	1+
385.82851	150	
386.81549	408	1+
387.84220	592	1+
388.73295	226	1+
389.20314	468	1+
389.73637	192	1+
390.84089	670	
390.98483	120	1+
391.84215	710	
392.82696	1344	1+
393.80355	172	
394.82937	168	
394.88398	154	
398.72385	418	1+
398.87562	192	
399.77523	140	
399.84902	1224	1+
400.78723	182	1+
401.73679	154	
402.86382	854	1+
405.77776	186	
405.82944	128	
405.85853	336	
406.73407	470	1+
406.85255	250	
407.73821	404	1+
407.86532	784	
408.06350	158	
408.85306	1174	
408.91133	150	1+
409.73008	888	1+
409.85180	582	
409.88834	154	
410.07829	132	
410.22286	130	
410.83608	1962	1+
412.78941	134	
412.84077	258	
412.86923	396	1+
413.07360	180	1+
413.83532	146	
414.83760	364	1+
415.73998	152	
415.84350	240	1+
417.80717	130	1+
417.86343	318	1+
418.70964	146	
418.83808	134	
419.84375	128	
420.71895	160	
421.87948	312	
422.73864	284	1+
422.82867	344	1+
422.86035	238	
422.88939	194	
423.83308	228	1+
423.86688	1088	1+
425.74345	218	
425.75974	332	
425.86352	230	
426.75399	292	
426.78480	176	1+
426.86123	1686	1+
427.74154	480	
428.26153	154	
428.73556	286	
428.84515	3374	1+
429.69476	174	
429.73217	202	
430.74236	150	
431.68463	262	1+
431.86766	816	1+
433.85271	604	1+
434.88734	182	1+
435.75199	166	1+
435.86487	442	
437.09345	266	1+
439.89232	452	1+
444.87195	3128	1+
445.71652	484	1+
445.75002	682	1+
446.79846	148	
447.70380	200	
447.87101	224	
447.88663	172	
448.70176	552	1+
448.88782	138	
449.70087	376	1+
449.74817	348	1+
449.87742	416	
450.87126	926	1+
457.90172	564	1+
458.87407	144	
461.75191	180	1+
462.88183	1772	1+
465.71913	402	1+
466.92926	180	
467.88742	1962	1+
468.72132	134	
468.77862	152	
468.83615	208	1+
470.73499	204	1+
474.76924	158	1+
483.90531	152	
485.90020	740	1+
487.88743	168	
490.80103	144	1+
508.91914	164	
509.85591	194	
END IONS

###FS:    #m/z: 322.92998 #charge 1+
###MS: 61
###MSMS: 62
BEGIN IONS
TITLE=Cmpd 46, +MS2(322.9300), 28.0-35.0eV, 1.3min #62
RTINSECONDS=79.702
SCANS=61-62
PEPMASS=322.92998	2770790
CHARGE=1+
187.89568	102	
190.90525	94	
192.04208	80	
196.89477	82	
197.87128	74	
199.86226	74	
200.89692	96	
201.04630	162	
201.12211	116	
202.04266	130	
205.94660	422	1+
207.93631	74	
207.97377	176	
210.92701	94	
213.88676	72	
218.89911	74	
220.87618	122	
221.87041	92	
222.95003	230	
223.96024	152	
224.95036	240	1+
224.96665	96	
225.19864	76	
225.94024	72	
226.13194	74	
227.93450	150	
227.95648	120	
228.90835	88	
230.85181	72	
230.86503	80	
230.89365	76	
232.00074	86	
232.01376	78	
234.90978	244	1+
235.38356	78	
237.87485	84	
238.88567	106	
238.93960	134	
239.07940	124	
239.10445	122	
239.53456	80	
239.78652	142	
239.89936	278	1+
240.94113	3122	
241.87795	118	
241.93974	12640	1+
242.87831	182	1+
242.94192	8858	1+
242.98419	72	
243.17978	98	
244.93932	1782	1+
244.99423	82	
246.39333	78	
246.41746	100	
247.97786	128	
248.03232	232	1+
249.09981	74	
250.94720	136	
251.36843	84	
252.86583	74	
252.90978	206	1+
252.95903	100	
253.79974	128	
253.83508	78	
254.04477	122	
254.09546	122	
254.39509	96	
254.80855	74	
255.82664	72	
256.78826	96	
256.85173	230	1+
256.89388	106	
257.08930	92	
257.80640	72	
257.90892	112	
258.82885	78	
260.33548	172	1+
260.82644	278	1+
262.95406	74	
263.83255	72	
263.97821	150	
264.43538	96	
264.79936	194	1+
265.05589	178	
265.73071	88	
266.84466	88	
267.90357	72	
267.99985	78	
268.02953	74	
269.00552	98	
269.08201	76	
269.36200	114	
269.84133	150	1+
271.12650	72	
271.39531	84	
272.84761	210	1+
272.87626	72	
273.79824	140	
273.81759	84	
274.79834	74	
276.85066	138	
278.09732	78	
279.00313	74	
279.09263	1122	1+
279.91291	130	
280.57859	102	
280.83274	142	
280.95284	76	
281.85200	78	
281.96028	80	
282.07052	114	
283.04580	74	
283.07003	198	
283.78805	140	
283.86334	72	
284.20313	80	
284.29295	528	1+
285.86060	102	
285.88515	86	
286.59360	124	
286.88041	80	
286.91830	88	
287.17595	80	
287.80263	86	
287.88164	76	
287.96413	142	1+
289.80306	94	
290.85849	212	
290.95882	78	
291.80547	98	
292.09698	94	
292.26294	76	
293.85247	296	1+
293.87048	136	
297.91581	82	
298.01320	84	
300.78421	150	
300.84323	100	
301.88378	72	
302.16323	106	
303.85613	88	
303.87396	84	
305.87351	74	
305.92292	90	
306.39775	74	
307.79630	106	
308.79249	120	
308.80972	84	
308.87326	340	1+
310.31099	72	
311.85843	80	
311.87938	186	
312.86225	132	
313.04689	80	
313.84341	114	
315.87990	88	
315.89980	72	
317.89019	126	
317.93647	80	
320.26370	82	
320.72324	74	
320.77422	72	
320.82865	76	
321.28210	94	
321.82863	88	
321.95189	72	
322.76501	76	
322.98332	76	
323.88818	122	1+
327.02793	84	
327.74306	80	
327.82111	74	
END IONS

###FS:    #m/z: 340.94066 #charge 1+
###MS: 61
###MSMS: 63
BEGIN IONS
TITLE=Cmpd 47, +MS2(340.9407), 28.0-35.0eV, 1.4min #63
RTINSECONDS=80.474
SCANS=61,63
PEPMASS=340.94066	972796
CHARGE=1+
63.49984	84	
189.92275	86	
190.93147	156	
192.92663	82	
203.90487	92	
205.95024	156	
206.94919	112	
208.38807	82	
208.88116	84	
208.94076	272	
208.95897	108	
212.87986	100	
213.87842	214	
213.94042	894	1+
214.36655	88	
214.84875	78	
215.88771	582	1+
215.93676	102	
217.93992	152	
218.87535	206	
219.88833	96	
220.02330	96	
223.91262	90	
223.97570	182	
224.87232	92	
224.96462	80	
226.89167	80	
226.94530	146	
227.95350	152	
227.97509	100	
228.89798	78	
228.94833	124	
230.88708	382	1+
231.88957	264	1+
231.94942	1216	1+
233.94466	278	
235.83307	142	
235.89734	78	
235.94494	80	
239.78934	154	
239.84441	90	
239.95660	178	1+
240.85536	142	
241.84314	262	1+
241.94234	200	1+
242.89112	96	
243.09950	86	
243.83401	296	1+
244.34003	78	
244.96482	144	
245.01222	92	
245.96836	78	
246.94758	142	
247.48842	90	
247.98389	254	1+
248.95840	86	
249.90327	168	
249.96719	140	
250.90401	218	
251.87905	212	1+
253.90157	180	1+
254.79814	198	1+
254.96662	562	1+
255.02017	82	
255.07562	436	1+
256.84829	96	
256.88589	130	
256.94946	78	
257.56601	96	
258.84872	426	1+
259.54808	84	
259.89677	86	
259.95968	308	
260.04302	100	
260.83498	610	1+
261.62768	104	
261.88386	80	
262.92398	92	
263.05958	88	
263.16300	82	
263.83291	92	
265.36480	100	
265.88060	252	1+
266.80513	90	
266.84685	80	
267.91324	80	
268.84216	96	
269.80418	132	
269.84284	128	
272.13407	100	
272.43807	92	
272.79092	78	
272.93592	146	
272.97572	116	
274.85109	90	
274.86841	188	
276.24105	82	
276.42697	88	
276.47179	100	
276.85390	486	1+
278.06314	88	
278.42110	88	
278.84285	1728	1+
278.96295	102	
279.20819	80	
279.90713	98	
279.92498	138	
280.80477	104	
280.96634	78	
281.00670	78	
281.33175	80	
281.90912	86	
283.08183	132	
283.23817	86	
284.35302	90	
284.92208	208	1+
284.96605	182	
286.99078	82	
288.83868	86	
289.50909	94	
289.87859	106	1+
290.37475	86	
290.85327	114	
290.92515	80	
292.43512	84	
292.92044	84	
293.41864	98	
293.84924	94	
294.85180	286	1+
294.87201	106	
295.38864	88	
296.86815	138	
297.23797	78	
297.82251	78	
297.93010	94	
299.53064	90	
299.80099	98	
300.43039	106	
300.87549	78	
300.98626	90	
301.44003	110	
301.86208	150	
301.87769	116	
303.94767	78	
306.87950	176	1+
307.79645	310	1+
310.04327	78	
310.76998	82	
310.87719	368	1+
311.88069	240	1+
312.81961	132	
313.01496	92	
315.84936	84	
316.76217	80	
316.81335	122	
317.83383	100	
318.40303	86	
320.22216	92	
324.89013	126	
324.91058	82	
325.89856	84	
326.42185	116	
327.28530	86	
327.88301	82	
332.83535	92	
332.93157	106	
333.81759	96	
335.77093	124	
336.29203	88	
336.97695	82	
337.75958	84	
341.68649	82	
342.08090	88	
343.65467	84	
343.75305	204	1+
343.91092	156	
344.89802	80	
345.26327	78	
END IONS

###FS:    #m/z: 507.84454 #charge 1+
###MS: 61
###MSMS: 64
BEGIN IONS
TITLE=Cmpd 48, +MS2(507.8445), 28.2-35.2eV, 1.4min #64
RTINSECONDS=81.2445
SCANS=61,64
PEPMASS=507.84454	153550
CHARGE=1+
196.01726	150	
214.88614	424	
217.89046	142	
224.97151	176	
227.88793	200	1+
232.89660	966	1+
236.88763	536	1+
241.88132	200	1+
250.90788	756	1+
257.87200	454	1+
258.87591	374	1+
266.12940	156	
266.16564	222	
270.85560	336	1+
271.80389	226	1+
272.88896	158	
273.92055	126	
274.86033	128	
275.84744	262	1+
278.83168	362	
280.82706	168	
280.88176	438	1+
281.38068	318	
285.79174	156	
285.85997	260	
285.88512	230	1+
287.78322	192	1+
287.85264	1900	1+
289.87647	134	
289.97311	186	1+
290.86510	586	1+
293.84570	150	
293.87110	384	
294.12443	206	
294.86177	600	1+
294.87214	186	
296.84829	192	1+
297.80207	134	
297.96024	214	
298.84714	250	
299.83612	164	
300.85024	538	1+
301.84900	404	1+
302.88851	180	
303.86717	1494	1+
305.11820	140	
305.86298	2076	1+
306.81977	266	1+
307.19721	158	1+
307.85670	268	
307.89089	900	
308.14022	832	1+
308.87436	2220	1+
309.93780	154	
310.15686	848	1+
311.12689	172	1+
311.88176	3250	1+
312.34581	184	
314.86642	688	
315.83873	144	
315.86519	356	
315.98305	194	1+
316.86153	206	
316.88111	346	1+
317.78009	132	
317.86418	136	
318.37843	242	
318.85918	470	1+
320.83562	150	
321.14239	194	1+
321.85119	152	
322.11130	138	
322.88469	212	
323.84205	186	
323.87180	792	
324.85985	136	
325.90106	468	
326.88260	4780	1+
328.88235	830	1+
329.16203	492	1+
330.82967	290	1+
330.87813	138	
331.88257	422	
332.38805	214	1+
332.87666	600	1+
333.39060	266	1+
334.90760	162	
335.83941	144	
335.88726	172	
336.05169	160	1+
336.09484	272	1+
336.14380	126	1+
336.87260	676	1+
336.94404	136	
338.06017	288	1+
338.92136	144	
339.87606	130	
341.88017	164	
343.87420	130	
344.37951	142	
345.81171	230	1+
345.87215	158	
345.90648	154	
346.76834	342	1+
348.16841	278	1+
348.82669	136	
348.85338	190	1+
348.99460	124	1+
349.75642	762	1+
349.90052	190	
350.76042	518	1+
350.82332	370	1+
350.88651	226	
350.89906	294	
351.88772	184	
352.78509	154	
352.81358	128	
352.85025	432	1+
352.88989	138	
352.97419	130	
353.90953	156	
354.78178	288	1+
355.89079	434	1+
358.87156	238	1+
359.75913	154	1+
360.76134	180	1+
363.39798	152	
363.91276	226	1+
364.00670	204	1+
365.81656	128	
366.18002	148	
366.83837	448	1+
367.03381	170	1+
367.38082	186	
367.70608	194	
367.73970	130	
367.76157	296	1+
367.90635	382	
368.70476	214	1+
368.81042	140	
368.84732	144	
368.89527	528	1+
369.83400	888	1+
371.32234	198	1+
371.89744	192	
372.78212	700	1+
373.83236	228	
373.90296	140	
374.81456	272	
374.88024	596	1+
374.90519	142	
375.81590	178	
376.79253	258	1+
376.81001	128	
377.40623	220	1+
377.86818	152	
379.72755	252	1+
381.06595	156	1+
381.83766	758	1+
382.78256	402	1+
382.98872	192	1+
383.71350	126	
383.74477	342	1+
384.39392	222	1+
384.82643	506	1+
384.85031	344	
384.89713	156	1+
385.79039	134	
385.85463	302	
386.71948	282	1+
386.85651	254	
387.84659	318	
387.87500	212	
388.78927	136	
388.84477	188	
389.19770	332	
389.21908	162	
390.06237	238	1+
390.20151	176	
390.78396	280	1+
390.83871	726	
391.38769	144	
391.83848	442	
391.90957	196	1+
392.73434	172	
392.76737	146	1+
392.82490	1200	1+
393.80232	210	
394.83600	214	
395.82201	130	
396.77202	142	
398.69632	402	1+
398.78132	202	1+
398.86188	188	
399.72856	328	
399.84932	880	1+
400.79157	140	
400.81159	176	
402.72542	256	
402.86586	836	1+
404.81791	354	1+
405.32098	136	
405.77940	204	
405.85534	666	1+
405.88141	172	
406.79379	110	1+
407.74469	556	1+
407.86892	1254	
408.77591	258	1+
408.85312	1960	1+
409.07145	238	1+
409.72598	290	
409.75045	226	
410.07555	204	1+
410.73259	330	
410.83550	2946	1+
411.80873	182	
412.68061	152	1+
413.07384	216	
413.87722	186	
414.76915	190	1+
415.74314	134	
415.87125	126	
416.87757	162	
417.35111	132	
417.85902	402	1+
420.72987	302	1+
420.78873	142	
421.88233	540	1+
422.81620	128	
422.86366	1162	1+
423.86733	824	1+
425.75218	302	
425.82877	138	
425.86987	380	
426.75658	198	
426.86258	1136	
427.73907	770	1+
427.85909	670	
428.69725	512	1+
428.84634	2262	1+
428.88626	152	
429.69902	436	1+
429.73495	170	
430.85815	1114	1+
432.71535	244	1+
433.85798	270	
434.85612	336	1+
436.04577	158	1+
438.97967	210	1+
439.85045	132	
439.89531	358	1+
440.10122	114	1+
441.89145	142	
442.68040	128	
444.87020	3172	1+
445.71792	162	
445.75519	296	
446.75529	142	
447.71153	636	1+
447.87921	246	
448.89313	212	
449.87974	1010	1+
450.69826	298	
450.75530	408	1+
451.69972	186	
451.85752	238	
455.81972	142	
458.90572	134	
462.88126	1568	1+
465.71854	350	1+
467.88735	1794	1+
468.71164	318	1+
468.77955	144	
481.71427	144	
483.78324	184	1+
485.89796	1208	1+
488.78914	152	1+
495.27222	224	1+
504.79487	144	
509.79817	214	1+
510.25022	232	1+
END IONS

###FS:    #m/z: 363.95649 #charge 1+
###MS: 65
###MSMS: 66
BEGIN IONS
TITLE=Cmpd 49, +MS2(363.9565), 28.0-35.0eV, 1.4min #66
RTINSECONDS=84.9055
SCANS=65-66
PEPMASS=363.95649	493170
CHARGE=1+
178.93860	90	
182.86993	96	
187.86874	92	
189.86201	668	1+
191.85860	614	
192.88690	90	
195.89683	100	
196.87963	132	
196.94081	146	
204.00284	90	
207.87538	200	
207.94967	190	
208.89058	94	
209.88992	90	
209.94409	2486	1+
210.88579	540	1+
212.87916	2994	1+
212.90279	140	
215.88342	104	
217.90289	92	
219.87023	96	
220.07617	88	
221.89050	96	
222.38475	90	
222.95204	1426	1+
223.83356	162	
223.97455	178	
224.94928	2464	1+
224.97109	370	
225.89053	422	1+
226.94771	14080	1+
228.89389	488	
228.91237	116	
228.94267	14788	1+
229.13792	108	
229.82980	166	1+
230.88937	3746	
231.43590	116	1+
231.74646	144	
231.89613	108	
232.57898	100	
232.59879	92	1+
232.88564	750	1+
233.96586	118	
234.01955	88	
234.88660	200	
234.93112	232	
236.86248	88	
238.93833	96	
239.06775	140	
240.07969	308	1+
240.94111	552	
240.96320	1320	1+
241.93918	2398	1+
242.94061	1596	1+
242.95846	1130	1+
243.90200	166	1+
244.82079	102	
244.88296	224	1+
244.95738	6604	1+
245.94104	188	
246.80789	104	
246.90944	184	
246.95309	7474	1+
247.01258	104	
247.80191	448	1+
247.83988	142	
248.67970	102	1+
248.90035	1652	1+
249.83673	88	
249.91817	92	
250.40761	102	
250.89948	358	
250.94623	204	
250.97398	344	1+
251.82312	122	
252.07872	126	
253.90580	260	1+
254.83279	96	
255.91393	118	
256.83918	150	1+
257.40022	88	
257.96625	90	
258.37649	98	
258.85274	112	
258.97253	292	1+
259.84881	110	
260.82847	162	1+
260.96832	326	
261.97594	144	
262.80167	108	
262.97474	562	1+
263.87787	100	
264.96366	232	
265.08977	116	
265.79355	110	
265.81811	92	
265.97558	208	
266.81738	244	
266.96944	148	
267.81055	126	
267.97254	1200	1+
268.13871	128	
268.80091	118	
268.95230	236	
268.99238	94	
269.79603	122	
269.81039	170	
269.96993	1080	
270.33834	98	
270.75473	92	
270.88268	110	
271.84654	164	
271.99416	88	
272.89611	88	
273.32245	100	
274.82354	194	1+
274.86138	132	
275.80370	128	
276.80171	112	
277.08496	100	
277.85465	152	
278.79869	342	
278.84633	250	1+
279.09915	146	
279.48357	102	
279.78895	1364	1+
279.88153	116	
280.79022	1068	1+
282.85787	88	
282.98500	128	
283.06749	240	1+
283.85252	144	
283.90797	92	
283.98561	218	1+
284.33241	92	
284.82885	110	
284.84426	116	
285.80279	262	1+
285.84545	384	
286.11133	92	
286.41582	146	
286.80853	190	1+
287.91802	120	
287.95459	90	
289.78758	226	1+
290.85954	272	1+
292.85931	112	
292.87922	132	
292.93205	144	
293.87688	110	
295.84702	212	1+
296.34102	100	
296.80751	284	1+
297.82775	158	
298.80515	764	1+
299.87253	228	
300.80164	1274	1+
301.85986	240	
302.00740	86	
302.85330	130	
302.88734	124	
303.80672	188	
303.85454	988	1+
303.94198	120	
304.98737	90	
305.80442	90	
305.88845	96	
306.89753	160	
306.93402	184	1+
307.81683	186	1+
308.01849	88	
308.29546	128	
308.87197	110	
310.87294	144	
311.13044	132	
311.87808	120	
313.85684	136	
315.87081	138	
317.92516	410	1+
318.82166	370	1+
319.80484	264	1+
320.13759	166	
321.15311	138	1+
321.86671	214	
322.81538	358	1+
322.92938	348	
324.84746	148	
324.88606	96	
326.87384	362	1+
331.39867	98	
334.03046	88	
335.93881	288	1+
336.83706	94	
338.76108	132	
339.82388	128	
340.94057	208	
343.17665	90	
347.77433	254	1+
347.88291	168	
349.73562	96	
352.79126	108	
357.58012	98	
358.78291	134	
363.81800	92	
367.43759	104	
368.87577	132	
END IONS

###FS:    #m/z: 507.84466 #charge 1+
###MS: 65
###MSMS: 67
BEGIN IONS
TITLE=Cmpd 50, +MS2(507.8447), 28.2-35.2eV, 1.5min #67
RTINSECONDS=85.6775
SCANS=65,67
PEPMASS=507.84466	189484
CHARGE=1+
196.01670	472	1+
198.88927	136	
209.94348	146	
214.88571	572	1+
223.97505	234	
224.98033	142	
227.95594	140	
232.89775	672	1+
234.89277	214	
236.85986	232	1+
236.88874	304	1+
238.87587	254	1+
251.89756	114	1+
251.91660	334	1+
252.07552	226	1+
256.79399	134	
258.87474	138	
263.90711	128	
263.94942	132	
266.09467	386	
266.16683	550	
266.86292	152	
272.84852	574	1+
272.98765	136	
273.85185	400	1+
273.89691	142	
274.39283	174	
274.91279	302	1+
276.87129	176	1+
277.38792	250	1+
277.98764	126	
278.00850	148	1+
278.83312	410	1+
278.87393	144	
281.84291	154	
282.79037	190	1+
282.93267	214	1+
285.85751	424	1+
285.94412	296	1+
286.37252	160	
286.94837	348	1+
287.85237	1408	
288.86912	144	
289.03381	190	
289.85193	200	
289.87830	338	
290.86541	272	
291.86394	190	
291.88186	136	
292.87640	246	
293.83914	138	
293.87261	1214	1+
296.85136	232	
296.91910	222	1+
298.88440	252	1+
299.77099	130	
300.85394	226	
302.85647	234	
303.80178	134	
303.86795	1302	1+
305.86255	3046	1+
307.88731	256	
307.97714	148	
308.13970	1230	1+
308.87316	2648	1+
309.83885	130	
309.88763	360	
309.91164	236	1+
310.15797	732	1+
311.88286	3282	1+
312.16763	140	
313.80932	288	1+
314.00786	134	
314.79181	136	1+
314.81244	182	1+
314.86427	1154	1+
316.86075	376	
316.88051	126	
317.36764	170	
317.82028	154	
318.86134	140	
319.85970	174	
320.86311	126	
320.91783	144	
322.85688	136	
322.88627	186	
323.87007	1464	1+
324.38075	224	1+
325.85202	232	
325.89867	458	
326.88265	6554	1+
327.15652	164	
327.97104	192	1+
329.13101	138	
330.15526	182	1+
330.82798	256	1+
330.88142	356	1+
330.90807	156	
332.39191	168	
332.87475	954	1+
333.82539	142	
334.94281	208	1+
335.77979	132	
335.88617	202	
337.87701	596	1+
338.87994	408	1+
338.90437	186	1+
339.85554	128	
340.87161	370	1+
340.89884	236	
342.00166	220	1+
342.04980	124	1+
342.32669	154	
342.75221	216	1+
343.87879	512	1+
343.91589	128	
345.84470	126	
346.81700	240	1+
346.90044	154	
347.91370	156	1+
347.97090	126	
348.16999	252	1+
348.89152	266	
348.91541	198	1+
349.39964	152	
349.76099	616	1+
349.90127	214	
349.94620	136	
350.80794	382	1+
350.82976	160	
350.88189	902	1+
351.74931	132	
351.82765	186	
352.90821	572	1+
353.85081	238	
355.36834	146	
355.79492	352	1+
355.88782	418	1+
360.79484	128	
361.37147	136	
361.77028	130	
361.85680	284	1+
361.89472	160	
365.79852	718	1+
366.09348	184	
366.32236	152	
366.36108	228	1+
366.70351	462	1+
366.83835	314	
367.76328	376	1+
367.77735	206	
367.84270	148	
367.90727	154	
368.83320	212	
368.89526	542	1+
369.83347	664	1+
370.80067	476	1+
371.81713	136	
372.03579	222	1+
372.78561	304	
372.83100	204	
373.03637	156	1+
373.78766	192	
373.82816	288	
373.87345	146	
373.90209	366	
374.81502	476	1+
374.84604	214	1+
375.75605	202	1+
375.78978	210	1+
376.77621	188	1+
376.88093	286	1+
377.02122	184	1+
380.71824	768	1+
381.83874	612	1+
382.89079	154	
384.85092	1098	1+
385.78181	452	1+
385.82845	228	1+
387.84450	1038	1+
388.74432	232	1+
389.19529	382	1+
390.77937	126	
390.84075	1426	1+
391.91483	128	
392.07460	136	
392.82416	1062	1+
393.74627	132	
393.80305	162	
394.81412	184	1+
394.83675	166	
394.87296	328	1+
395.76870	410	1+
396.73360	144	
396.92713	150	
398.73007	314	
398.86691	150	
399.84965	1048	
400.35358	252	1+
401.35387	284	1+
401.85162	192	
403.87277	526	
404.36462	234	1+
404.87008	336	
405.73712	140	
405.79202	324	1+
405.85978	320	
406.85626	260	
407.61128	116	1+
407.86817	978	
408.06484	142	
408.85245	1768	1+
409.74087	278	
410.73323	164	
410.83647	1836	1+
411.71917	126	
412.68635	170	1+
412.86387	234	
413.07452	234	
413.71611	172	1+
414.86273	140	
416.83028	314	1+
416.87784	232	
417.85905	540	
420.72456	250	1+
421.12649	120	1+
421.88226	466	
422.86346	1272	1+
423.39712	150	
423.73212	150	
423.77013	218	1+
423.86697	766	1+
425.75847	154	
426.02511	112	1+
426.76408	254	
426.80162	352	1+
426.86068	1250	1+
427.74437	1144	1+
427.83688	178	
428.84753	2558	1+
428.88878	198	1+
429.70077	254	
429.72657	144	
429.86853	150	
430.70190	174	
430.84785	320	
431.68565	136	
431.86596	698	
432.70071	124	
432.86663	418	
433.85641	804	1+
434.89592	168	
435.70455	218	1+
435.88265	220	
436.89126	134	
439.88328	426	1+
440.38760	150	
443.77460	252	
444.74777	590	1+
444.87106	3046	1+
445.71669	216	
445.75175	456	1+
445.79207	138	
447.71180	668	1+
448.77472	326	1+
449.70264	534	1+
449.87636	1132	1+
450.07238	88	1+
450.75875	190	
451.75263	360	1+
451.86740	138	
451.90161	154	
452.79316	220	1+
457.89950	518	1+
460.88712	286	
462.88234	1080	1+
464.88258	162	
465.71932	336	1+
467.88725	1208	1+
469.88504	268	1+
478.78936	168	1+
485.89653	1406	1+
490.90372	146	
500.57494	98	1+
504.80994	222	1+
505.24785	190	1+
511.22906	188	1+
END IONS

###FS:    #m/z: 336.94557 #charge 1+
###MS: 65
###MSMS: 68
BEGIN IONS
TITLE=Cmpd 51, +MS2(336.9456), 28.0-35.0eV, 1.5min #68
RTINSECONDS=86.4495
SCANS=65,68
PEPMASS=336.94557	69654
CHARGE=1+
200.91054	94	
205.89792	90	
205.93376	112	
206.95365	120	
208.98474	88	
210.88491	320	
211.94450	4118	1+
212.12574	96	
212.39719	84	
212.87880	1042	1+
213.93927	1618	1+
214.87933	96	
215.88612	308	1+
215.93780	336	1+
217.88142	128	
218.38702	78	
218.83982	94	
222.95218	222	1+
223.58563	104	
224.96330	88	
226.89493	116	
226.94526	96	
228.51650	98	
228.89342	316	1+
229.45456	86	
229.95490	3984	
230.88818	1100	1+
231.02188	88	
231.26419	106	1+
231.95132	1992	1+
232.82845	398	1+
232.85959	108	
233.39232	84	
233.49742	82	
233.83005	222	1+
233.94768	330	1+
235.89049	102	
236.88941	212	
238.79239	76	
238.83803	124	
238.89254	228	1+
239.78863	116	
239.84849	88	
241.42370	108	
241.84171	220	
242.88519	84	
244.09435	76	
245.42741	80	
245.89887	92	
245.94527	112	
246.90426	162	
247.10769	84	
247.38953	80	
247.86411	124	
247.96547	1136	1+
248.90079	664	1+
248.94280	82	
249.09774	78	
249.82960	426	1+
249.96263	786	1+
250.79272	88	
250.85284	80	
251.92768	84	
251.95908	192	
252.84232	128	
252.88989	92	
252.97080	2274	1+
253.08865	100	
253.83391	110	
253.90506	288	
253.96210	104	
254.86045	288	1+
254.90509	154	
254.96674	940	1+
255.03206	80	
255.07237	360	1+
255.40659	92	
255.66818	108	
256.96386	254	1+
257.14429	88	
257.82605	76	
257.88696	74	
258.84248	324	
258.88211	74	
259.85798	116	
259.87267	92	
260.84287	88	
262.83643	114	
263.07715	92	
263.83102	176	1+
264.86407	130	
265.03477	78	
265.19259	90	
265.73480	106	
267.79561	214	
267.83815	616	1+
268.84019	452	1+
270.09215	100	
270.76054	74	
270.95761	80	
270.98128	232	
271.88700	78	
271.91665	110	
272.08346	76	
272.91873	78	
272.93697	82	
272.97852	198	
273.04434	92	
273.81678	152	1+
274.88888	118	
274.92220	74	
275.10563	88	
275.89243	84	
276.78210	76	
276.81264	118	
276.85669	198	
277.41177	74	
277.83627	122	
277.85913	188	
278.83538	516	1+
278.86327	150	
278.89462	96	
279.10755	92	
279.85743	124	
280.10985	76	
281.79132	76	
282.02825	100	
285.84980	230	
286.84890	614	1+
286.91588	102	
287.85012	338	1+
287.88086	108	
289.02043	114	
289.76319	170	1+
290.00459	82	
290.85573	270	1+
290.91792	80	
291.88493	134	
292.10873	190	1+
292.86275	90	
292.89509	74	
293.86157	100	
294.80651	246	1+
294.88188	78	
295.85340	274	1+
296.87613	74	
297.83941	112	
297.90538	74	
298.30688	168	
298.91927	88	
298.95090	98	
299.25260	94	
299.78918	98	
299.87616	134	
301.09036	78	
303.82610	90	
304.86434	86	
305.90583	100	
307.52052	98	
307.88651	94	
309.87188	168	
310.87177	90	
311.12049	86	
311.86791	518	1+
312.43662	76	
312.87311	330	1+
314.81989	92	
317.19471	76	
318.85967	230	1+
320.79176	74	
320.96512	100	
321.53294	76	
322.43201	98	
322.82680	76	
323.52872	82	
323.81296	74	
324.85530	98	
324.88627	84	
325.11414	80	
326.87591	208	1+
327.74978	116	
330.81516	126	
331.87963	80	
332.74610	74	
335.11304	76	
339.83003	150	
340.35288	80	
341.17799	86	
341.77992	86	
END IONS

###FS:    #m/z: 363.95633 #charge 1+
###MS: 69
###MSMS: 70
BEGIN IONS
TITLE=Cmpd 52, +MS2(363.9563), 28.0-35.0eV, 1.5min #70
RTINSECONDS=90.1095
SCANS=69-70
PEPMASS=363.95633	553020
CHARGE=1+
148.87323	104	
156.14694	108	
184.96353	176	
187.86828	212	
189.86394	410	
191.85811	880	1+
196.88354	216	
197.88364	166	
200.94612	104	
205.87777	156	
205.95601	100	
206.41272	96	
207.87533	158	
207.94967	182	
208.87221	100	
209.86935	98	
209.94382	2764	1+
210.88404	724	1+
211.86299	108	
211.94721	198	
212.87928	3394	1+
213.03669	98	
214.89561	464	1+
217.91736	92	
218.91041	188	
221.35122	94	
222.95226	1626	1+
223.40755	90	
223.88778	140	
224.04127	90	
224.94860	2498	1+
224.97221	110	
225.88550	216	
226.88628	102	
226.94721	14824	1+
227.08866	96	1+
227.93321	452	
228.89478	634	1+
228.94285	17426	1+
230.16871	88	
230.43322	148	1+
230.52307	88	
230.83685	90	
230.88892	4348	1+
231.79220	192	1+
232.37162	132	1+
232.88560	520	1+
233.92838	102	
234.88348	336	
235.42957	106	
238.60980	88	
238.92111	94	
239.88716	218	1+
240.07403	102	
240.82582	130	
240.93987	418	
240.96336	1204	
241.03561	92	
241.60684	92	
241.85262	126	
241.93985	2206	1+
242.89299	306	1+
242.94106	1416	1+
242.95865	692	1+
243.38324	88	
243.81878	130	
243.89598	222	1+
244.95770	6760	1+
245.21970	96	1+
245.94065	224	
246.10695	138	1+
246.13015	94	1+
246.40584	102	
246.47684	106	
246.95341	8396	1+
247.97717	98	
248.89919	1272	1+
249.79832	348	1+
249.84653	86	
249.96881	94	
250.79844	242	1+
250.97160	286	
252.92333	126	
253.90710	140	
255.92297	168	
256.85010	110	
258.84386	184	
258.97271	146	
259.96764	798	1+
260.83405	270	1+
260.96951	696	1+
260.99830	88	
261.80426	90	
262.67119	92	
262.82899	182	
263.90658	100	
263.96661	120	
264.96170	148	
265.08632	170	
265.31062	90	
265.90991	90	
265.97845	142	
266.40571	170	
266.45997	94	
266.82021	200	
267.09959	90	
267.92616	186	1+
267.97194	1464	1+
268.80198	348	1+
269.10745	94	
269.40254	98	
269.84401	100	
269.90435	88	
269.96856	1366	1+
270.18910	96	
270.79316	94	
271.87128	248	1+
271.91422	174	
273.80467	92	
273.91155	126	
274.81275	108	
276.81549	166	
276.84443	132	
277.35671	116	
277.84067	540	1+
277.92311	158	
278.79660	362	1+
278.84526	418	1+
279.10229	238	
280.11173	210	
280.79239	570	1+
282.79220	314	1+
282.85370	130	
283.84772	306	
283.87022	180	1+
283.98218	172	
284.79121	410	1+
284.97873	118	
285.79441	284	1+
285.84582	598	1+
287.81232	92	
287.85424	190	1+
289.59883	90	
290.06177	92	
291.06954	96	
292.86351	124	
294.12183	126	
296.81341	118	
296.85396	128	
297.80705	172	
298.80510	1066	1+
299.87259	196	
300.80184	818	1+
301.86176	228	
301.99558	142	
302.83389	106	
303.80684	88	
303.85546	394	
304.81675	170	
304.87917	348	1+
304.91896	222	1+
305.43980	102	
305.82651	148	
305.88026	266	1+
306.81380	112	
308.88182	108	
309.90805	104	
310.84767	100	
310.87383	126	
311.71572	102	
311.86612	94	
317.86325	154	
318.81542	132	
321.14790	142	
321.81545	134	
322.81537	188	
322.86356	152	
322.88563	110	
322.92752	396	1+
323.42707	90	
323.81812	132	
324.17595	88	
324.87686	114	
326.18964	208	1+
326.87159	266	1+
326.91008	86	
327.85906	86	
328.10993	86	
328.88735	152	
329.88480	96	
332.80878	114	
332.93406	102	
335.44344	116	
335.82556	108	
336.94454	440	1+
338.94594	184	
339.83266	156	
340.93568	198	
341.86779	174	1+
348.85091	184	1+
349.01760	88	
349.78138	150	
352.89618	180	1+
353.83772	96	
355.82036	98	
359.75764	222	1+
362.30670	100	
363.71584	98	
363.78360	158	1+
365.15649	92	
367.32485	120	
367.77159	116	
END IONS

###FS:    #m/z: 336.94548 #charge 1+
###MS: 69
###MSMS: 71
BEGIN IONS
TITLE=Cmpd 53, +MS2(336.9455), 28.0-35.0eV, 1.5min #71
RTINSECONDS=90.8815
SCANS=69,71
PEPMASS=336.94548	70350
CHARGE=1+
51.25977	84	
63.71726	76	
86.65450	76	
120.02909	80	
184.02130	102	
192.92448	82	
195.88673	80	
197.02049	94	
205.95266	74	
208.98317	80	
210.88225	126	
211.88315	126	
211.94439	4238	1+
212.87847	978	1+
213.94063	1782	1+
215.88721	428	
215.93476	220	
217.88031	142	
218.87369	80	
220.04539	76	
221.94817	122	
222.16131	86	
223.83154	94	
223.96259	162	
224.97483	156	
225.88461	322	1+
226.03261	76	
226.91931	78	
227.95206	210	
228.83597	76	
229.79937	174	1+
229.89374	108	
229.91337	78	
229.93149	80	
229.95445	4804	1+
230.00646	86	
230.88818	1570	1+
231.82578	200	1+
231.94975	2920	1+
231.99823	82	
232.36003	100	
233.89969	156	
234.04777	76	
234.90399	288	1+
237.88041	82	
238.43385	80	
238.88505	92	
240.84478	110	
240.96212	78	
242.05912	74	
243.82963	78	
243.84472	110	
243.94870	126	
244.79035	88	
244.95885	118	
245.93739	82	
246.90440	156	
246.94981	104	
247.96554	1108	1+
248.90164	206	
249.82871	234	1+
249.89729	138	
249.96285	486	
251.41911	76	
251.83444	122	
251.87922	92	
251.96102	126	
251.97837	82	
252.07581	88	
252.84681	154	
252.97102	2372	1+
253.83089	80	
253.90582	674	1+
254.09602	112	
254.96496	1174	
255.07623	164	
255.38902	74	
255.85419	76	
256.07701	94	
256.87441	124	
256.89275	206	
257.83796	74	
258.84675	198	
258.88404	82	
259.82517	146	
259.85285	128	
261.83428	112	
262.95184	78	
264.86757	90	
265.01685	104	
266.85072	78	
266.88533	270	1+
267.84042	212	
268.79278	174	1+
268.84039	898	1+
268.99126	76	
270.98270	216	
271.91616	134	
272.86797	272	1+
272.97957	168	
273.03439	76	
273.14580	74	
273.23499	74	
274.88928	134	
274.95106	76	
275.11387	88	
275.84231	146	
276.20516	82	
276.85317	564	1+
277.92706	122	
278.83369	272	
278.87557	184	1+
278.97651	88	
279.83625	224	
280.06049	78	
280.16519	78	
280.93960	128	
281.41636	84	
284.81066	74	
284.90597	80	
285.85101	188	
286.84999	664	1+
286.94280	90	
288.85618	228	1+
290.40816	86	
292.22500	74	
292.75839	86	
292.81944	90	
293.10826	296	
293.85219	102	
293.88526	88	
293.99635	172	
294.11009	164	
294.84202	132	
295.16899	94	
295.89624	154	
295.97375	90	
296.48249	92	
296.80721	92	
296.86511	260	1+
297.94759	74	
302.74184	78	
302.84215	80	
302.88328	120	
302.92645	220	1+
305.14794	152	
305.87129	100	
305.90763	78	
306.25371	98	
306.42998	102	
307.89110	118	
308.44514	100	
308.86420	222	
308.89369	88	
309.88152	168	
310.87066	104	
311.88087	160	
312.13350	78	
312.86178	168	1+
314.76324	76	
315.89226	136	
315.91906	76	
316.86933	74	
318.37478	80	
318.87434	174	1+
322.99440	78	
324.89333	104	
325.52164	88	
329.87038	148	
330.96779	78	
333.38693	86	
334.22805	86	
336.89114	84	
337.83298	94	
338.02365	88	
339.74149	80	
END IONS

###FS:    #m/z: 359.96083 #charge 1+
###MS: 69
###MSMS: 72
BEGIN IONS
TITLE=Cmpd 54, +MS2(359.9608), 28.0-35.0eV, 1.6min #72
RTINSECONDS=91.6535
SCANS=69,72
PEPMASS=359.96083	49452
CHARGE=1+
60.76959	98	
184.93333	92	
186.93752	88	
189.88881	126	
191.10884	118	
195.47934	94	
205.95203	98	
206.94881	80	
209.94412	486	1+
213.08812	86	
215.90130	90	
216.41388	82	
222.95184	316	
223.89141	136	
223.95249	152	
224.94891	1034	1+
225.88648	128	
225.97636	82	
226.94701	4534	1+
226.97331	178	
228.89539	140	
228.94219	6012	
230.44180	96	
230.88578	80	
231.42717	98	
235.82808	132	
236.05625	86	
236.13730	90	
237.06286	114	
238.90021	88	
238.93698	100	
238.96537	190	
239.81657	116	
239.89988	92	
240.00430	98	
240.09191	134	
240.43419	98	
240.94071	442	
240.96044	710	1+
241.94476	372	
242.96011	586	
243.90057	140	
244.95766	3652	1+
245.94038	90	
246.95281	3296	1+
247.97701	84	
248.80442	96	
248.89793	188	1+
249.42738	90	
250.40969	92	
250.48144	94	
250.94960	156	
250.96818	176	
252.07775	144	
252.95103	88	
253.09246	132	
253.89009	90	
254.81770	82	
255.04109	250	1+
255.12798	98	
258.86619	88	
260.83248	282	1+
260.87173	200	1+
260.96641	186	
263.34042	110	
265.42663	90	
265.85348	262	1+
265.92108	82	
265.97648	110	
266.81676	130	
266.88292	86	
267.79483	200	1+
267.97442	246	
268.84719	116	
268.95670	134	
269.86828	84	
269.91455	98	
269.96811	390	1+
270.93618	110	
272.12860	84	
273.84246	82	
273.96727	140	
274.84428	232	1+
276.10241	90	
276.43528	100	
276.81494	170	
276.89061	100	
277.08455	94	
277.11114	88	
278.10138	176	1+
278.57250	86	
278.79708	180	
280.79338	222	
281.79350	142	
281.81116	154	
281.86826	88	
282.80463	128	
283.07893	100	
283.86257	82	
284.82531	304	1+
284.84599	86	
284.91852	100	
285.81248	92	
285.85242	190	1+
286.43374	104	
288.43204	80	
288.71768	96	
288.96184	92	
289.85193	98	
289.93326	82	
290.85377	256	1+
292.97072	88	
293.38488	84	
293.56594	102	
293.85040	488	1+
294.12230	114	
294.81432	110	
295.80908	184	1+
296.12747	118	
297.95927	98	
298.80358	654	1+
298.86107	180	1+
299.82280	92	
299.94958	104	
300.72421	90	
300.80260	118	
302.89939	94	
303.06470	90	
303.96325	82	
307.13324	104	
308.82762	106	
308.85710	82	
309.79832	182	
309.87027	148	
310.40615	84	
310.81755	90	
310.87408	96	
311.38960	102	
311.89085	128	
311.98764	84	
312.50387	86	
312.86841	284	1+
315.10095	90	
316.82009	278	
316.93520	86	
317.87461	214	1+
318.95372	152	
320.93584	120	
322.92602	104	
323.79151	92	
324.82857	90	
326.01599	106	
328.09335	116	
330.83484	100	
331.83183	90	
332.80702	86	
334.91372	96	
336.94593	288	
337.74650	156	1+
338.82320	82	
339.83125	216	
341.77947	84	
342.78773	82	
345.73528	126	
346.88751	94	
349.40532	84	
356.80241	84	
357.00674	86	
357.77509	154	
359.41661	88	
359.69828	86	
359.89889	84	
360.77266	82	
363.80117	88	
365.15671	80	
END IONS

###FS:    #m/z: 322.92979 #charge 1+
###MS: 73
###MSMS: 74
BEGIN IONS
TITLE=Cmpd 55, +MS2(322.9298), 28.0-35.0eV, 1.6min #74
RTINSECONDS=95.3155
SCANS=73-74
PEPMASS=322.92979	3631096
CHARGE=1+
77.85650	74	
197.88410	136	
199.88841	74	
201.04386	142	
201.37194	94	
201.88806	76	
205.95030	134	
206.95854	84	
208.94069	84	
209.92150	122	
209.94640	120	
212.88586	226	1+
212.90578	92	
216.92139	76	
220.87379	134	
220.89110	74	
221.06088	100	
221.94322	72	
223.81882	104	
223.95922	148	
224.97933	76	
227.78855	164	
227.86548	72	
227.93003	164	
227.94663	86	
228.83587	98	
228.99017	88	
231.11703	146	
231.89608	236	1+
235.88755	108	
236.83977	80	
237.25767	78	
238.87378	82	
238.89084	86	
238.93915	102	
239.07509	260	1+
240.65142	96	
240.82298	84	
240.94014	2730	
241.86119	84	
241.87955	118	
241.93961	10410	1+
242.94206	7516	1+
243.04978	72	
244.94004	1434	
245.13513	78	
245.82968	84	
246.98491	102	
247.00925	80	
247.86474	74	
248.88742	84	
248.93130	74	
249.83898	102	
249.96493	80	
250.85283	78	
250.90721	72	
250.94933	84	
252.89313	96	
252.99890	88	
254.41464	90	
255.89497	482	1+
255.94266	104	
256.05655	84	
256.79200	78	
256.91333	100	
257.79670	126	
257.81822	72	
258.79571	114	
258.83347	138	
258.84889	120	
259.87078	86	
259.89390	74	
259.94195	78	
260.83313	74	
260.84965	88	
260.91082	74	
262.83275	178	
262.94401	72	
263.05531	88	
263.82680	164	
264.03432	76	
264.33347	90	
264.84495	86	
265.05016	78	
265.79697	98	
265.84908	90	
266.79464	88	
267.89305	76	
269.79143	78	
269.83885	128	
270.37246	72	
270.89501	92	
271.17680	76	
271.80360	136	
271.92563	90	
272.77648	86	
273.81573	78	
274.79320	154	
274.86576	150	
275.80678	100	
275.85140	86	
275.94517	82	
277.80730	146	
277.90893	74	
278.79605	80	
278.84655	232	1+
278.96399	110	
279.09143	920	1+
280.25760	76	
280.80601	86	
280.86092	232	1+
280.91140	94	
280.93435	80	
281.81587	72	
283.06567	128	
283.36625	86	
283.78409	140	
284.29388	318	
284.45019	100	
284.81401	72	
288.00463	110	
289.87269	256	1+
291.97106	88	
292.36358	74	
292.39737	112	
292.66371	80	
294.13421	88	
296.78698	76	
296.94393	92	
297.80544	86	
298.80249	298	1+
300.08541	74	
301.87755	218	1+
304.89065	214	1+
306.75268	74	
307.06436	76	
307.79889	270	1+
308.10858	82	
309.80987	156	
311.83373	152	
311.85755	76	
312.80538	128	
312.87292	204	1+
314.38839	150	
314.81979	102	
315.83832	134	
316.86695	98	
317.39595	76	
317.81192	82	
317.88619	94	
318.86388	74	
319.79986	80	
319.87924	94	
320.76385	86	
320.80899	76	
321.00913	100	
322.02869	78	
322.88673	92	
324.14089	106	
324.88972	88	
325.31799	100	
325.90020	150	
326.73901	76	
326.77238	120	
326.90133	74	
END IONS

###FS:    #m/z: 340.94042 #charge 1+
###MS: 73
###MSMS: 75
BEGIN IONS
TITLE=Cmpd 56, +MS2(340.9404), 28.0-35.0eV, 1.6min #75
RTINSECONDS=96.0875
SCANS=73,75
PEPMASS=340.94042	1306610
CHARGE=1+
192.06932	84	
197.95743	84	
200.88261	84	
206.88591	80	
208.94197	114	
213.87816	142	
213.94002	1400	1+
214.87522	154	
214.88641	124	
215.89063	194	
215.93742	198	
217.88466	148	
219.90306	88	
220.87455	146	
222.97480	78	
223.83252	114	
223.96079	210	1+
223.97920	106	
225.99202	76	
226.83804	86	
226.87670	76	
226.94481	184	
228.94152	164	
230.88907	148	
231.89063	392	
231.95072	1358	1+
233.86958	102	
233.89536	356	1+
233.94746	210	1+
234.07608	76	
234.11322	80	
235.83557	78	
235.88808	282	1+
236.06220	84	
239.81795	98	
240.84878	128	
241.84696	158	
242.83108	76	
242.89434	116	
242.96348	76	
243.44999	86	
243.83111	146	
243.89299	216	1+
245.02174	76	
245.80271	76	
246.94997	124	
248.86869	78	
248.89727	110	
249.90084	120	
249.93210	82	
249.96185	332	1+
250.99425	88	
251.02102	170	
251.95586	126	
252.87611	94	
252.97205	238	1+
254.92036	264	1+
254.96618	642	1+
255.85287	110	
255.90541	76	
255.94659	92	
256.85311	80	
256.91028	144	1+
256.96776	224	
258.84553	158	
258.85811	156	
258.95688	410	1+
259.12519	76	
259.85520	164	
259.87511	102	
260.34811	76	
260.83570	722	1+
260.92957	92	
261.51623	88	
262.91078	118	
263.05762	92	
263.83461	196	1+
263.89823	224	1+
264.07392	84	
264.86303	98	
265.01895	78	
266.03713	78	
266.84513	104	
267.40274	94	
267.95535	102	
268.84104	210	
269.01385	78	
269.86808	80	
270.52407	100	
270.82874	86	
271.77908	82	
271.82433	90	
272.95259	92	
272.97932	84	
273.79561	130	
273.81173	196	1+
273.83344	210	1+
274.42215	136	
274.85870	120	
274.89289	138	
274.93661	86	
275.03022	88	
276.85689	362	
277.85815	212	
278.05508	94	1+
278.41671	82	
278.84294	1410	1+
280.85680	244	1+
281.88016	126	
282.96848	128	
283.36197	78	
284.43385	80	
284.58063	82	
284.92841	146	
287.50058	78	
288.90329	90	
290.85846	232	1+
291.88121	80	
294.86556	224	1+
296.85187	140	
297.97419	76	
298.30969	100	
299.01837	86	
299.78641	194	
299.87635	116	
300.41546	90	
301.85416	182	
301.94335	78	
302.17292	146	
302.86801	78	
302.94189	152	
303.93106	80	
304.82638	88	
305.01321	76	
305.82714	80	
306.44078	88	
306.81895	82	
306.87089	88	
307.04491	90	
308.73201	76	
310.86748	114	
310.92134	84	
311.88438	128	
312.87913	82	
313.81777	242	1+
313.87189	208	
316.93049	76	
317.86213	76	
318.45136	94	
318.88174	208	
319.17702	88	
319.75191	98	
319.88370	82	
319.93423	78	
320.86415	80	
324.79552	120	
324.86630	76	
326.84340	76	
327.89431	78	
328.18929	126	
328.72647	76	
328.85329	76	
329.87982	102	
330.81306	164	
334.79387	84	
334.96004	88	
337.97149	76	
338.79972	114	
339.90908	90	
340.76584	78	
343.82975	84	
344.44971	78	
344.86409	78	
346.19485	76	
END IONS

###FS:    #m/z: 363.95645 #charge 1+
###MS: 73
###MSMS: 76
BEGIN IONS
TITLE=Cmpd 57, +MS2(363.9564), 28.0-35.0eV, 1.7min #76
RTINSECONDS=96.86
SCANS=73,76
PEPMASS=363.95645	592256
CHARGE=1+
189.86335	290	
191.10212	84	
191.86154	282	1+
196.88171	122	
198.96083	96	
205.41360	84	
205.92465	152	
207.87069	214	
209.87012	184	1+
209.94318	1378	1+
210.88389	266	1+
211.91054	84	
212.87985	1104	1+
212.99707	94	
214.89344	144	
216.41199	100	
219.40808	104	
221.93970	98	
222.90314	88	
222.95367	364	1+
222.97499	100	
224.95113	960	1+
225.88377	214	1+
226.94756	7224	1+
227.92766	218	
228.84283	106	
228.89386	514	1+
228.94281	8702	1+
229.13984	104	
230.89035	2442	1+
232.01852	168	
232.88484	450	1+
233.12981	88	
234.88206	188	
235.07751	100	
236.07337	82	
239.07139	112	
240.83243	100	
240.94228	284	
240.96405	296	1+
241.93894	2070	1+
242.81681	172	1+
242.94108	1492	1+
242.95961	704	1+
243.42536	94	
243.88488	92	
244.84338	234	1+
244.93784	226	
244.95703	4890	1+
245.94207	132	
246.91128	242	1+
246.95268	5644	1+
247.38953	88	
248.80311	280	
248.90033	1220	1+
249.81904	88	
249.96338	88	
250.89357	226	1+
250.94832	142	
251.06989	124	
251.87285	90	
253.08057	130	
253.90567	144	
254.88310	84	
254.90450	124	
255.95070	122	
258.41181	90	
258.84076	166	
258.97007	248	
260.83230	184	
260.96729	142	
262.83372	182	1+
263.05639	132	
264.79667	138	
264.96577	120	
265.79413	296	1+
265.91507	84	
266.81610	142	
267.10195	120	
267.97209	530	1+
268.96357	1456	1+
269.96794	1228	1+
270.80617	108	
271.36720	168	
271.91401	300	1+
272.00835	92	
273.26748	102	
275.38888	108	
275.90846	84	
277.04559	96	
277.84425	268	1+
277.92139	270	1+
278.37850	86	
279.04211	82	
279.10569	410	1+
279.79801	236	
280.79736	148	
280.83207	118	
280.85605	84	
281.06193	92	
281.42866	84	
281.78999	134	
281.89405	134	
282.79043	194	
282.80573	172	
282.85475	146	
282.97801	112	
283.78835	180	
283.85117	92	
283.98737	210	
284.90599	100	
285.82581	126	
285.84486	438	1+
286.26317	90	
287.08835	98	
287.43823	86	
287.81936	110	
287.98367	104	
288.54030	86	
289.09527	92	
290.50426	82	
290.85742	126	
291.10323	84	
291.91853	86	
292.91008	96	
294.85519	86	
295.86125	84	
295.97986	90	
296.81449	124	
297.80855	176	
298.80503	520	1+
299.38830	98	
299.86644	156	1+
299.89003	108	
300.80584	326	
301.80486	140	
301.85595	200	
302.81049	126	
302.86344	104	
302.94425	186	1+
303.10636	106	
303.57991	98	
303.85634	584	1+
303.91111	108	
304.32934	92	
304.41055	100	
304.44482	82	
304.99164	92	
306.81711	108	
306.88182	134	
306.96392	102	
307.13413	96	
307.86308	82	
307.88379	276	1+
311.74490	82	
312.37153	88	
312.82233	100	
312.87113	126	
313.86823	86	
315.85909	108	
317.80967	84	
318.81808	280	1+
320.43076	92	
320.82408	104	
321.81820	176	
322.83339	254	1+
322.87103	122	
322.93113	144	
323.12203	236	1+
324.58972	94	
324.89869	278	1+
325.03250	104	
325.41545	92	
326.86831	194	
327.87767	142	
329.85141	188	1+
333.03913	84	
334.95562	90	
335.78537	104	
336.94279	142	
338.45469	88	
338.87156	112	
340.86061	194	1+
340.94287	108	
344.18612	106	
345.04426	84	
349.73837	86	
349.79320	82	
352.77134	162	
357.75046	118	
358.89525	102	
362.75828	96	
364.35470	88	
364.92185	88	
365.73652	104	
END IONS

###FS:    #m/z: 322.92984 #charge 1+
###MS: 77
###MSMS: 78
BEGIN IONS
TITLE=Cmpd 58, +MS2(322.9298), 28.0-35.0eV, 1.7min #78
RTINSECONDS=100.56
SCANS=77-78
PEPMASS=322.92984	3503070
CHARGE=1+
137.75796	106	
182.87437	182	1+
187.93422	284	1+
190.12224	70	
191.85827	72	
192.88835	264	1+
193.93710	84	
194.02096	108	
196.88536	110	
197.88837	94	
200.89659	74	
203.95202	70	
205.95114	146	
207.04316	74	
209.94351	120	
212.39362	86	
212.87946	132	
218.12946	86	
220.87637	70	
221.89123	298	1+
222.95765	552	1+
223.04051	72	
223.08820	78	
223.96173	414	1+
224.19368	80	
224.89824	74	
226.87859	82	
226.94880	80	
227.04335	90	
227.90342	178	1+
227.93022	300	1+
228.43665	78	
228.49794	124	
228.83073	292	1+
228.84148	86	
230.03929	86	
230.78470	84	
230.83734	256	1+
230.88669	110	
230.90768	138	
231.07381	74	
232.95732	92	
233.41877	122	
233.88450	234	1+
235.00494	228	1+
235.33985	78	
235.37397	90	
235.38714	78	
236.05340	152	
237.05012	106	
237.87262	70	
238.06017	82	
238.93803	154	
239.08031	192	
239.79043	272	1+
239.95271	80	
240.93983	2726	
241.83185	80	
241.91240	72	
241.94162	2360	
242.81815	72	
242.83496	108	
242.94204	6832	1+
243.04980	82	
243.81884	446	1+
244.13469	72	
244.79884	90	
244.83714	72	
244.93915	2202	1+
244.95748	122	
245.55070	100	
246.86640	80	
246.97877	208	
247.39550	82	
248.84427	128	
248.90047	92	
250.91829	276	1+
250.94744	104	
251.08047	72	
251.11187	74	
251.35878	70	
251.39760	72	
251.92414	202	1+
253.52050	86	
254.88476	92	
255.06935	84	
256.90243	106	
257.89877	90	
257.98179	96	
258.83395	242	1+
259.90046	70	
260.83005	606	1+
262.87654	72	
262.91632	128	
263.98051	72	
264.87474	100	
265.08262	72	
266.06729	80	
266.85478	170	
267.84430	90	
269.68469	70	
269.80312	154	
269.94460	82	
270.00511	74	
271.36479	78	
271.85060	70	
272.91052	92	
274.86165	108	
275.36840	76	
275.88815	84	
275.90964	122	
276.80678	70	
276.91178	80	
277.02725	84	
277.82500	90	
277.99505	70	
278.96444	84	
279.09118	1054	1+
279.79477	194	1+
279.83407	200	1+
280.83802	174	1+
283.35949	72	
283.93048	92	
284.29188	374	1+
284.87082	90	
284.88741	72	
285.03001	78	
285.78985	88	
285.86629	74	
285.90823	102	
286.85334	72	
286.88521	138	
287.52151	82	
287.85884	72	
289.92704	106	
290.87719	84	
291.43846	80	
291.80345	160	
292.09309	80	
293.84640	228	1+
294.86371	86	
295.89519	76	
296.87188	70	
297.84788	82	
299.83047	74	
299.84719	222	1+
299.87940	74	
300.91789	72	
301.90502	74	
302.03499	84	
303.87963	78	
303.94666	116	
304.88020	76	
305.15447	76	
305.31773	78	
306.75875	80	
307.79809	100	
308.76217	84	
309.42070	72	
309.81897	340	1+
309.87641	72	
309.89175	104	
310.87628	128	
310.97773	90	
311.88992	76	
313.79243	102	
315.75731	70	
317.84371	76	
319.76074	72	
319.97627	72	
320.83115	72	
322.90624	92	
323.81819	102	
325.71679	72	
325.89767	74	
327.28080	102	
327.39678	88	
327.82303	76	
END IONS

###FS:    #m/z: 340.94050 #charge 1+
###MS: 77
###MSMS: 79
BEGIN IONS
TITLE=Cmpd 59, +MS2(340.9405), 28.0-35.0eV, 1.7min #79
RTINSECONDS=101.332
SCANS=77,79
PEPMASS=340.94050	1255012
CHARGE=1+
77.68745	72	
100.35580	80	
109.29995	90	
177.89973	72	
183.71318	72	
190.93025	122	
192.92644	184	
194.92518	78	
195.08798	78	
205.95475	212	1+
207.93785	82	
209.05311	76	
210.93880	242	
212.87429	366	1+
213.87596	252	1+
213.93977	1340	1+
215.41953	78	
215.88584	424	
215.90118	232	1+
215.93592	220	
217.88204	146	
218.87560	124	
219.08097	100	
219.87741	84	
221.87284	104	
222.07545	74	
222.38081	80	
222.97819	74	
223.83730	88	
224.38505	94	
224.92622	74	
225.12134	74	
226.82858	84	
226.88583	78	
226.94912	72	
228.94358	74	
230.95468	92	
231.94937	1172	1+
232.89183	92	
233.89654	278	
233.94889	312	
234.12430	86	
234.87983	190	
235.82625	88	
235.94485	136	
237.06467	84	
238.07732	78	
239.78580	112	
239.93775	80	
240.84160	200	
241.83558	246	1+
242.12037	76	
243.83712	286	1+
245.44287	96	
246.82988	74	
246.95905	92	
246.97837	76	
248.40362	178	
248.89800	162	1+
248.97404	154	
249.96324	398	1+
250.02897	76	
250.84295	92	
250.98979	148	
251.96103	170	
253.90393	78	
254.91797	96	
254.96618	842	1+
255.07022	158	
255.93275	84	
256.05859	74	
256.81370	76	
256.84953	72	
256.96560	366	1+
257.84709	124	
258.84463	222	
259.85288	124	
259.90261	118	
260.83562	728	1+
260.85505	76	
260.87344	162	
260.93090	86	
261.88593	78	
262.96579	88	
264.07400	72	
264.90493	72	
264.95867	98	
265.42796	102	
265.85727	90	
266.03511	98	
266.99554	86	
268.19063	84	
268.84194	102	
268.92077	80	
269.11237	94	
270.35439	76	
270.46766	100	
270.84625	366	1+
271.79201	94	
271.83024	72	
272.93411	170	
273.98857	90	
274.85619	172	
274.87991	122	
274.92243	76	
275.86357	82	
276.85669	418	
276.94889	160	
277.85906	318	
278.84687	1146	1+
278.96810	76	
279.08920	74	
279.10378	76	
280.00565	124	
281.05574	174	
281.81331	100	
281.85873	200	
282.85575	78	
282.91794	82	
283.85819	76	
284.39848	118	
284.43358	84	
284.93736	130	
286.83624	194	1+
288.07537	76	
289.78964	132	1+
289.88469	114	
291.11176	92	
292.86439	110	
293.84780	76	
294.86658	228	1+
296.19959	80	
296.80849	76	
296.97424	190	1+
297.79050	76	
298.85742	100	
299.78301	356	1+
299.86708	212	
302.86118	122	
302.94478	234	
302.98762	80	
303.09995	88	
303.87749	264	
304.93313	78	
309.04248	80	
310.81141	72	
311.82916	86	
311.96576	98	
312.87411	236	1+
314.81578	84	
315.85555	80	
316.95426	74	
319.85083	72	
320.78278	92	
322.50467	76	
323.10691	78	
324.88163	76	
328.89255	114	
328.95350	96	
329.42119	92	
329.87577	140	
330.88064	94	
334.25257	86	
338.31915	82	
338.87291	74	
342.77190	90	
343.24758	76	
344.76639	80	
345.71528	120	
345.82270	72	
346.19936	82	
END IONS

###FS:    #m/z: 507.84454 #charge 1+
###MS: 77
###MSMS: 80
BEGIN IONS
TITLE=Cmpd 60, +MS2(507.8445), 28.2-35.2eV, 1.7min #80
RTINSECONDS=102.105
SCANS=77,80
PEPMASS=507.84454	250304
CHARGE=1+
196.01466	342	1+
204.87818	168	
214.88691	178	
224.04944	138	
224.12090	140	
232.89671	356	1+
235.88821	260	1+
239.84910	130	
240.07831	202	1+
241.87213	132	
248.89132	146	
250.90808	326	1+
251.06804	154	
258.11152	128	
260.88007	362	1+
261.04850	254	1+
261.39149	236	1+
264.08424	282	1+
266.16546	130	
266.90021	268	1+
267.78346	128	
267.86682	152	
268.88716	268	1+
272.38551	266	1+
272.85295	350	1+
275.84536	300	1+
278.82974	332	1+
280.83246	136	
287.85252	1102	1+
288.02835	158	
288.92592	146	
289.03686	130	
289.88192	400	
290.13618	198	1+
290.86071	878	1+
293.87478	922	1+
294.06272	130	
294.81097	222	1+
296.87148	284	1+
297.91957	186	
298.85144	146	
299.85841	174	
300.84245	132	
301.80477	136	
301.84626	130	
302.86949	212	
303.86868	896	1+
303.96079	136	
305.86221	1980	1+
307.85830	144	
307.88784	164	
308.14106	1024	1+
308.87251	1476	1+
309.88981	246	
310.15786	556	
310.81325	144	
310.87796	126	
311.16387	282	
311.88278	2214	1+
313.92635	136	
314.86460	480	
314.94857	210	1+
315.37029	166	
315.80341	290	1+
315.86485	342	
319.88457	178	
321.87220	198	
322.86245	158	
323.87246	588	
324.86086	416	
325.89919	356	
326.88291	3276	1+
327.76176	160	1+
327.80974	128	
327.95187	132	
328.88015	1008	1+
329.01237	140	
330.05901	136	
331.84481	152	
332.87702	684	1+
333.83140	180	
334.89940	276	
334.98119	158	1+
335.77046	138	
335.84375	168	
335.88797	230	
336.17966	152	1+
336.87405	616	1+
336.88805	432	
337.76708	218	1+
337.79931	372	1+
337.87839	460	1+
339.87635	192	
340.85881	282	1+
343.87590	256	1+
343.97758	172	
346.88071	128	
346.92491	140	
347.17213	256	1+
347.78032	816	1+
347.80377	390	1+
348.84806	196	
348.90351	226	1+
349.75706	218	
349.84296	446	1+
350.15299	126	
350.76207	160	
350.82247	126	
350.84417	278	1+
350.88824	308	
350.96248	180	1+
351.88290	148	
352.16672	240	1+
352.80930	350	1+
353.78605	424	1+
353.85468	198	
354.72304	188	1+
354.78952	308	1+
355.18219	160	
355.84884	130	
355.88509	226	
356.82038	224	
357.89043	232	1+
358.77050	156	
358.84067	166	1+
358.87356	148	
359.76538	194	1+
360.80005	172	
363.79355	142	
365.75722	268	
365.78935	464	1+
366.18585	158	
366.84087	242	
367.04801	154	
367.77029	468	1+
367.84185	182	
367.91137	168	
368.49085	116	1+
368.71078	158	
368.83204	866	1+
368.88973	268	1+
369.75680	150	1+
369.83372	744	1+
369.87225	142	
369.92817	150	1+
370.78756	192	
371.19005	290	1+
372.16953	130	
372.78385	474	1+
373.83124	242	1+
373.88650	206	1+
374.72438	180	
374.81796	536	1+
375.77051	138	
376.38450	140	
376.76340	342	1+
377.76409	268	1+
377.79782	128	
377.86430	156	
378.73563	150	
378.79364	246	1+
381.83790	380	1+
382.85604	128	
382.88493	174	
383.79615	330	1+
384.74689	208	1+
384.84966	1016	1+
385.77818	166	
385.82587	302	1+
385.88651	136	
386.90986	126	1+
387.76574	178	1+
387.84802	232	
388.84983	214	
389.20165	342	1+
389.87963	126	
390.84162	544	
391.83945	390	
391.91331	174	
392.82575	1074	1+
392.88932	296	1+
393.74558	182	1+
393.79401	250	
394.83399	198	
395.83570	182	
396.73922	132	
396.78904	168	
399.80569	170	
399.84809	1032	1+
399.93768	134	1+
400.73091	256	
401.77776	128	
401.87928	142	
402.73298	162	1+
402.86215	534	1+
403.86567	334	1+
403.92912	134	
404.77099	324	1+
405.75089	150	
405.81783	310	1+
405.86529	254	
406.85648	152	
407.66299	188	1+
407.74662	192	
407.86946	812	
408.13005	170	1+
408.75904	298	1+
408.78537	268	1+
408.85677	792	
409.72604	176	
409.85324	440	
410.73272	236	
410.83570	2056	1+
411.74059	394	1+
412.74101	246	1+
413.85839	304	1+
413.87470	176	
417.86242	236	
421.72570	130	
421.86918	868	1+
422.81383	138	
423.78920	322	1+
425.71798	264	1+
425.75464	1038	1+
426.67356	346	1+
426.77304	322	1+
426.86185	1630	1+
427.02709	114	1+
427.67673	282	1+
427.73951	938	1+
428.84628	1796	1+
429.21113	154	1+
429.28498	148	
429.70821	178	
429.74240	136	
429.78218	132	
430.88324	176	
431.86503	726	1+
434.85221	198	
435.71855	300	1+
438.77180	230	1+
438.85577	130	
439.88901	186	
442.67863	164	1+
443.76248	162	
444.76643	148	
444.78785	136	
444.87065	2400	1+
445.74595	366	
446.74129	166	
446.76609	202	
446.87874	352	
447.70971	568	1+
447.74652	152	
447.88052	186	
448.87394	632	1+
449.87618	526	1+
450.69532	180	
450.74516	330	1+
451.86334	152	
452.84042	142	1+
457.89393	170	
462.88003	830	1+
465.73014	210	
467.69785	166	
467.88674	1316	1+
468.73927	128	
485.89838	574	1+
487.79697	130	
492.81986	134	
493.79522	148	
506.75610	150	1+
509.85651	162	
510.10658	102	1+
511.80510	198	1+
END IONS

###FS:    #m/z: 322.93001 #charge 1+
###MS: 81
###MSMS: 82
BEGIN IONS
TITLE=Cmpd 61, +MS2(322.9300), 28.0-35.0eV, 1.8min #82
RTINSECONDS=105.817
SCANS=81-82
PEPMASS=322.93001	3199056
CHARGE=1+
97.00881	76	
134.21137	68	
195.91049	88	
198.85698	70	
200.12966	72	
201.04294	148	
205.95173	112	
206.92566	84	
207.97342	110	
208.94682	72	
209.94205	120	
210.90013	76	
212.89702	70	
222.95088	78	
224.91123	72	
226.88424	72	
227.78776	74	
227.93338	72	
227.94916	82	
229.61503	70	
230.82949	128	
230.89636	122	
232.88619	114	
232.90437	96	
234.88798	78	
237.05899	82	
237.94008	90	
238.38802	90	
238.85083	84	
238.94135	164	
239.07960	476	1+
240.82325	138	
240.94095	2892	
241.27788	78	
241.46546	80	
241.94196	1504	
242.82554	130	
242.94169	6024	1+
243.45409	104	
243.82022	234	1+
244.08833	78	
244.93959	972	1+
245.04917	200	1+
245.45419	116	
245.87417	226	1+
245.95846	104	
246.82525	70	
246.97590	136	
249.89204	122	
249.93198	70	
251.06982	168	
251.12911	82	
251.86515	76	
251.92769	90	
252.90097	72	
253.91943	108	
254.84187	76	
254.96557	80	
255.09658	82	
255.91145	68	
256.03688	68	
256.89427	68	
257.79646	82	
257.85758	86	
258.83932	116	
258.97867	76	
259.81354	76	
260.83329	100	
260.92899	100	
261.15708	72	
261.47474	86	
261.80226	78	
262.81979	196	1+
263.97923	114	
264.17782	70	
265.05887	212	1+
266.02907	74	
266.85435	362	1+
267.00760	78	
267.39076	72	
268.80088	260	1+
268.84232	82	
269.91455	72	
270.93028	80	
271.78603	94	
272.84937	82	
273.79160	102	
273.80681	102	
274.79390	90	
274.87755	88	
275.81149	118	
277.00495	68	
277.04781	74	
277.85787	82	
277.87398	70	
278.42504	90	
278.80606	100	
278.84321	208	1+
279.09215	1452	1+
279.19815	74	
279.36019	84	
279.88783	82	
279.94119	70	
280.81103	76	
281.88004	72	
282.27523	68	
282.89725	76	
283.04600	72	
283.07498	72	
283.78787	122	
284.28970	348	1+
284.30139	202	
284.87072	100	
284.90201	102	
285.07390	70	
285.79415	70	
285.84818	84	
287.51919	102	
288.86382	82	
288.88662	82	
289.82464	74	
289.87255	72	
289.89367	68	
291.16418	72	
291.80328	116	
291.85805	78	
291.96500	70	
292.80249	72	
292.95812	70	
293.06345	108	
294.84533	112	
297.78682	68	
297.83755	92	
298.86596	76	
299.73500	72	
299.83043	80	
300.81799	74	
301.04576	86	
301.90920	96	
304.07426	68	
304.09333	68	
306.76853	70	
306.85493	130	
307.88891	140	
309.79442	78	
310.71800	68	
310.87504	162	
312.10244	68	
312.80277	74	
313.14480	70	
314.58031	88	
314.80141	146	
316.03480	70	
316.80527	82	
317.92994	94	
319.94733	94	
321.91620	78	
323.86320	68	
323.89768	68	
324.92824	88	
325.32678	78	
326.79912	88	
327.24750	70	
END IONS

###FS:    #m/z: 340.94064 #charge 1+
###MS: 81
###MSMS: 83
BEGIN IONS
TITLE=Cmpd 62, +MS2(340.9406), 28.0-35.0eV, 1.8min #83
RTINSECONDS=106.589
SCANS=81,83
PEPMASS=340.94064	1120066
CHARGE=1+
118.98740	110	
182.86855	96	
187.89902	82	
190.94621	142	
192.92941	78	
193.89775	80	
193.94974	84	
208.95930	126	
210.93500	144	
212.87490	184	
212.94600	152	
213.87963	148	
213.94059	1526	1+
214.89354	96	
215.86125	96	
215.88409	224	
215.93783	246	
217.88814	128	
218.88808	94	
219.88037	130	
222.97365	120	
223.88732	82	
224.95735	82	
225.86738	134	1+
226.89373	80	
226.94796	120	
227.90242	100	
228.94647	144	
230.93040	100	
230.97710	84	
231.89103	216	
231.95000	1234	1+
232.91088	78	
233.94753	328	1+
235.89033	78	
235.94683	176	
235.98843	90	
237.91062	136	
238.07336	80	
238.88148	192	1+
240.83615	156	
241.12609	80	
241.84193	186	
242.83642	118	
243.82823	248	1+
243.84614	158	
243.99433	92	
244.06599	98	
244.85241	78	
244.95861	100	
245.89306	80	
246.85317	146	
246.92433	88	
246.94890	126	
248.90262	96	
249.84657	94	
249.90124	262	
249.96226	236	
250.91883	84	
250.96703	98	
251.95604	138	
252.93027	82	
254.09553	80	
254.34618	82	
254.79862	86	
254.88159	76	
254.91522	130	
254.94594	88	
254.96656	604	1+
255.04566	106	
255.07405	164	
255.10656	76	
256.85207	152	
256.89495	84	
256.91338	92	
256.96609	186	1+
257.93651	78	
258.84585	362	1+
259.95678	174	
260.83523	202	
261.84126	126	
261.91471	78	
262.84019	78	
262.91078	78	
264.87272	82	
264.89095	78	
265.85641	146	
267.56135	82	
267.84081	440	1+
267.96741	88	
268.97333	80	
269.46039	84	
270.82649	142	
271.87892	118	
272.00197	86	
272.93211	126	
272.94912	82	
273.90530	142	
274.86072	592	1+
276.78862	80	
276.85420	272	
277.85943	276	
277.96945	160	
278.84298	1122	1+
279.92495	76	
280.86293	136	
280.88177	106	
280.91381	80	
281.05151	80	
281.85171	114	
281.87334	134	
281.89627	144	
281.94786	96	
282.28176	88	
282.97398	114	
287.86091	88	
289.79149	78	
291.80864	206	1+
292.85805	112	
293.87618	400	1+
294.10780	84	
296.85601	202	
297.83358	110	
297.87215	178	1+
297.89317	140	
297.97834	140	
298.22772	92	
298.80867	86	
299.41994	84	
299.78181	78	
299.80926	78	
300.88141	136	
301.84535	198	1+
301.85813	126	
301.87822	94	
305.40107	76	
305.79790	110	
306.89013	174	1+
307.43254	82	
307.80217	156	
308.79776	126	
312.90122	102	
315.87105	80	
317.88521	102	
319.14857	82	
319.93422	78	
321.61879	88	
323.91086	92	
324.13838	78	
324.84224	84	
324.89156	220	
325.80513	78	
326.83220	82	
326.88764	130	
327.28105	90	
327.72100	80	
329.87666	78	
330.82033	88	
330.88304	82	
332.74146	92	
334.84345	80	
334.95318	94	
335.90691	96	
337.98487	102	
338.87225	128	
343.40859	86	
345.07521	102	
END IONS

###FS:    #m/z: 507.84480 #charge 1+
###MS: 81
###MSMS: 84
BEGIN IONS
TITLE=Cmpd 63, +MS2(507.8448), 28.2-35.2eV, 1.8min #84
RTINSECONDS=107.362
SCANS=81,84
PEPMASS=507.84480	219184
CHARGE=1+
196.01559	412	1+
214.88742	316	
232.89595	894	1+
237.07036	210	1+
245.96827	268	1+
249.88657	126	
250.90958	216	
250.96782	150	
251.89937	214	1+
252.07426	162	
254.89498	150	
255.79266	206	1+
257.86881	320	1+
261.88888	178	
264.07819	132	
265.85825	172	1+
267.90022	154	
269.92725	248	1+
270.85811	220	1+
272.84873	506	1+
273.85672	310	1+
276.86490	130	1+
278.83449	192	
278.89964	254	1+
279.39800	158	
280.38350	130	
282.88463	126	
283.79120	260	1+
283.90166	164	
285.85700	570	1+
287.02883	274	1+
287.85301	1070	1+
288.89319	160	
289.87703	202	
290.86396	638	1+
291.88142	140	
293.87489	1034	1+
294.03729	140	
295.12676	204	1+
295.81792	196	1+
295.87509	190	
296.85611	218	
297.86318	140	
300.84554	168	
301.40377	162	
301.84899	136	
303.86791	744	1+
305.81196	130	
305.86226	1598	1+
306.12410	286	1+
307.80933	140	
307.88059	188	
308.14307	1220	1+
308.87342	1908	1+
310.15767	864	1+
310.81983	172	
311.88226	2640	1+
312.75678	240	1+
312.81622	176	
313.90828	334	1+
314.83392	174	1+
314.86444	1050	1+
314.88827	426	1+
316.83017	218	1+
316.86677	168	
317.98283	186	1+
318.82062	140	
318.86303	346	1+
318.88424	134	
319.82372	132	
319.86694	220	1+
319.90923	200	
320.77006	146	
321.85966	132	
321.88185	146	
322.86869	998	1+
323.87352	852	1+
324.82312	194	1+
324.85117	150	
325.90266	150	
326.88312	4264	1+
327.38144	148	
328.81315	306	1+
328.87578	224	
329.62701	126	
329.77326	208	1+
329.89447	142	
330.82252	134	
330.87552	422	1+
331.16548	176	
332.83381	152	
332.87478	748	1+
333.82622	150	
334.82190	202	
334.87695	260	
335.84311	140	
335.88445	202	
336.87609	710	1+
336.94551	138	
337.80452	174	
337.87995	510	1+
339.87559	340	1+
341.83331	278	1+
342.78696	280	1+
344.83016	210	1+
345.77692	270	1+
347.77812	412	1+
347.89512	344	1+
348.17330	186	1+
348.84602	212	1+
349.75823	300	
350.76531	748	1+
350.80141	170	
350.82435	148	
350.89062	190	
351.18367	136	1+
351.38451	154	
351.82814	364	1+
351.88276	180	
352.88838	138	
353.85531	228	
354.80267	132	
355.76288	132	
355.88871	260	
357.78036	248	1+
357.81392	144	1+
361.88466	230	1+
362.84901	130	
363.86344	414	1+
364.03271	178	1+
365.05936	182	1+
365.79295	138	
366.18228	330	1+
366.84037	486	
367.76783	260	
367.83955	224	
368.06847	130	
368.70965	212	
368.80716	168	
368.84676	128	
368.89754	174	
369.23563	136	
369.80050	444	1+
369.83770	506	1+
369.91416	130	
372.78120	442	1+
372.80331	280	
372.83070	134	
373.71664	186	
374.06135	150	1+
374.81572	158	
376.88687	126	
380.71672	320	1+
380.75386	194	1+
381.79925	254	1+
381.83774	332	
383.78712	224	
384.79073	204	
384.84968	1042	1+
385.78008	276	1+
385.82944	146	
386.82959	192	
387.77156	198	
387.84571	258	
387.89819	144	
388.06184	146	
388.78405	136	
388.84922	166	
389.19931	216	
389.89170	176	1+
390.19962	142	
390.73078	154	
390.75387	204	
390.77892	346	1+
390.83708	798	1+
391.73058	500	1+
391.87722	142	
392.82471	880	1+
392.85275	172	
395.73760	238	1+
396.85184	258	1+
398.69155	172	1+
398.72849	400	1+
398.82690	144	
399.69302	200	1+
399.85232	802	1+
401.07379	142	
401.86688	220	
402.85608	252	
403.87551	536	1+
404.79336	146	
405.75840	214	
405.86111	206	
406.76651	126	
406.78735	302	1+
406.85793	260	
407.74751	160	
407.86551	982	
408.06714	246	1+
408.74031	158	
408.75458	182	
408.85291	1300	1+
409.73018	304	
409.86853	306	
410.73602	164	
410.83919	1338	1+
411.88762	176	
412.74186	172	
412.78344	330	1+
413.78607	262	1+
413.87792	202	
414.67646	136	
416.81097	322	1+
416.84744	126	
417.69725	130	
417.78945	146	
417.81427	310	1+
418.85417	184	1+
421.73939	140	
421.78668	206	
421.82264	380	1+
421.87840	196	
422.82250	300	1+
422.86185	1054	1+
423.76897	280	
423.79097	206	
423.86382	640	1+
424.77506	146	
425.75113	376	
425.81296	174	
426.74008	224	
426.86169	1226	1+
427.70480	254	1+
427.73635	852	1+
427.80429	128	
428.84561	1928	1+
429.74549	176	
430.80241	244	1+
431.70692	214	1+
431.86537	646	
432.68901	146	
432.70768	230	1+
432.86729	362	
433.85263	600	1+
436.70110	148	1+
439.77025	248	1+
439.79783	130	
440.76594	284	1+
440.89420	144	
441.86810	130	
442.68562	174	
442.85967	130	
444.87175	2828	1+
445.74158	138	
445.76601	130	
446.74808	186	
447.70699	796	1+
448.77183	270	
449.69894	610	1+
449.75200	480	1+
449.87719	490	
450.75397	402	1+
450.87250	316	1+
452.75865	202	1+
452.84824	180	1+
455.67869	134	
457.90390	156	
462.88326	900	1+
467.88693	666	1+
468.77853	134	
470.73738	134	
485.89986	478	1+
508.91230	162	1+
509.86187	192	
END IONS

###FS:    #m/z: 363.95655 #charge 1+
###MS: 85
###MSMS: 86
BEGIN IONS
TITLE=Cmpd 64, +MS2(363.9565), 28.0-35.0eV, 1.9min #86
RTINSECONDS=111.042
SCANS=85-86
PEPMASS=363.95655	536124
CHARGE=1+
108.28954	92	
157.59404	76	
177.93175	156	
178.94784	78	
187.86652	184	
187.93583	154	
189.86361	478	
191.85807	336	1+
196.88448	264	1+
196.94453	96	
197.86755	78	
200.95223	130	
203.92406	78	
207.40743	152	
207.87577	144	
207.94745	218	
208.95899	88	
209.87071	82	
209.94473	2612	1+
210.88693	686	1+
212.87922	2304	1+
214.89431	154	
216.41246	78	
216.98136	82	
218.88465	76	
218.91715	76	
220.06131	96	
221.89764	78	
222.95116	1316	1+
223.42602	104	
224.04831	78	
224.89094	142	
224.94910	2304	1+
224.97501	262	
225.00167	86	
225.88912	178	
226.07099	108	
226.80308	82	
226.89493	150	
226.94751	15180	1+
227.01646	82	
227.08729	94	1+
227.11597	102	1+
227.88836	552	1+
228.00208	212	1+
228.82668	80	
228.89608	428	1+
228.94290	17210	1+
229.01989	88	
230.88943	3960	1+
231.08101	90	
231.79334	84	
232.88541	784	1+
233.96498	80	
234.88147	116	
235.94879	82	
236.90016	152	1+
237.05856	182	1+
239.90155	100	
240.94108	404	
240.96230	1492	1+
241.08700	156	
241.85058	216	1+
241.93998	268	
242.82420	78	
242.94091	966	1+
242.95905	530	1+
243.90125	82	
244.83646	118	
244.95717	7176	1+
244.99272	92	
246.44236	100	
246.84760	120	
246.90737	260	
246.95340	8352	1+
247.03788	90	
248.80111	156	
248.89974	1178	1+
250.80234	304	1+
250.89347	308	1+
250.94583	164	1+
250.97064	286	1+
251.01424	80	
251.18362	94	
253.09083	96	
253.40497	94	
253.85476	92	
253.90490	128	
255.91136	88	
256.92229	214	
257.41028	82	
258.41000	96	
258.97526	160	
259.09932	80	
259.96666	888	1+
260.82982	136	1+
260.96814	740	1+
261.84981	104	
262.97184	124	
263.83036	84	
263.97800	146	
264.81779	134	
265.10245	78	
265.81165	470	1+
265.89894	88	
265.97614	140	
266.09522	84	
266.81373	396	1+
266.97500	78	
267.79812	176	1+
267.97393	1206	1+
268.95773	168	
269.84179	264	1+
269.96813	1174	1+
270.86357	94	
271.37331	90	
272.91931	128	
274.85271	236	1+
275.06704	158	1+
275.90877	84	
276.81004	102	
276.85717	128	
277.08609	102	
277.43429	84	
277.82424	120	
277.85301	196	1+
278.44743	86	
278.79739	96	
279.09815	82	
279.11799	78	
279.95336	94	
280.79149	574	1+
280.83364	110	
280.85040	150	
280.91584	86	
281.11896	276	1+
281.89013	204	1+
283.39713	100	
283.79046	194	
283.98730	114	
284.34694	106	
284.93921	84	
285.84658	514	1+
287.91421	144	
289.08836	172	
290.78268	94	
290.85409	136	
291.80159	90	
292.43719	108	
293.11719	174	
293.37434	96	
294.85594	114	
296.80770	142	
296.93323	78	
296.96073	78	
297.80025	1130	1+
298.80262	970	1+
299.12530	164	1+
299.81702	304	1+
299.87185	80	
300.80714	536	1+
300.87120	94	
300.91158	76	
301.41643	100	
301.86178	138	
301.90694	92	
302.81019	260	1+
302.85326	100	
303.85584	728	1+
305.16513	80	
308.86909	92	
309.88565	78	
310.80043	310	1+
310.82158	78	
316.81477	286	1+
318.93476	124	
319.13100	120	
320.13424	98	
320.47259	86	
320.86482	90	
321.19803	82	
321.81854	224	
321.86948	442	1+
322.92824	272	1+
324.91042	80	
325.14178	206	
326.87607	380	1+
329.81046	112	
330.82910	86	
331.87822	242	1+
332.56238	98	
333.88546	218	1+
334.82591	86	
336.94484	324	1+
337.94679	196	1+
339.20759	88	
339.88553	174	1+
340.16934	88	
340.94044	302	1+
343.90953	88	
344.40619	78	
346.01446	80	
348.77029	86	
349.36857	78	
349.77496	184	1+
349.88282	98	
355.87990	76	
356.60095	92	
356.78609	336	1+
358.75827	78	
360.84273	84	
362.78461	118	
363.95850	154	
366.75135	94	
368.34755	94	
END IONS

###FS:    #m/z: 507.84491 #charge 1+
###MS: 85
###MSMS: 87
BEGIN IONS
TITLE=Cmpd 65, +MS2(507.8449), 28.2-35.2eV, 1.9min #87
RTINSECONDS=111.814
SCANS=85,87
PEPMASS=507.84491	233962
CHARGE=1+
196.01679	456	1+
210.03264	220	1+
214.88656	218	
230.90304	246	
232.89796	710	
234.89136	210	
235.90420	204	
236.88800	244	
240.08255	132	
241.85388	140	
249.88799	156	
252.08234	160	
254.09322	204	
258.87559	184	
260.87658	410	1+
261.89961	178	
262.94391	328	1+
265.89602	270	1+
266.16703	214	
268.10784	146	
269.92343	250	
272.38727	132	
272.85212	392	1+
273.80354	190	
273.92498	142	
275.84772	140	
275.92636	134	
278.83197	156	
278.88951	222	1+
285.85483	232	
287.80854	138	1+
287.85113	784	1+
289.03748	130	
289.87433	324	
290.13161	152	
290.79538	208	1+
290.86754	644	1+
291.98531	150	
293.87385	1208	1+
293.91168	170	1+
294.85865	356	1+
296.87474	436	1+
300.34939	216	1+
300.84458	278	
301.85056	160	
301.88085	170	
302.35351	214	1+
303.86803	628	
305.86304	1766	1+
307.86583	160	
307.88872	562	
308.14008	1144	1+
308.83511	210	1+
308.87488	1798	1+
310.15538	664	1+
311.88482	1768	1+
312.17035	168	
312.81497	164	
312.86298	186	
313.88681	400	1+
314.39461	224	1+
314.86449	686	1+
315.81700	152	
316.86538	280	
316.88248	306	1+
318.82466	138	
318.86056	554	1+
320.89822	130	
321.88058	164	
322.86319	250	
323.81746	132	
323.87468	296	
324.37751	134	
324.90321	274	
325.82590	174	
326.88337	2994	1+
328.87494	280	
329.89215	280	
331.89023	192	
332.87955	180	
332.90636	256	
333.82835	414	1+
333.88406	156	
334.82768	376	1+
334.87236	220	
334.90325	234	
335.76905	140	
336.86954	352	1+
336.94634	186	1+
337.87412	304	1+
338.81844	202	1+
339.87902	222	
340.83202	298	1+
341.88094	190	1+
342.87160	458	1+
343.87574	332	1+
345.37166	258	1+
346.82574	190	1+
347.77319	884	1+
348.79581	138	
348.88917	236	1+
348.91978	236	1+
349.75091	264	
350.76693	280	
350.82122	268	1+
350.83641	210	
350.89654	138	
351.76058	150	
352.77828	328	1+
353.78504	206	1+
353.85060	272	
353.89491	292	1+
355.03136	158	1+
356.86223	152	
361.78868	172	1+
361.88340	374	1+
364.83348	262	
365.76142	488	1+
365.78762	672	1+
365.83422	146	
365.88677	136	
366.71982	176	
366.80748	446	1+
366.83998	198	
366.89990	192	
367.70376	218	
367.76942	154	
367.90812	136	
368.78094	140	
368.83377	876	1+
368.89459	256	1+
369.38649	128	
369.83600	756	1+
370.79572	198	
371.18520	240	
371.83721	150	
372.78255	244	
373.88007	142	
373.90499	290	1+
374.81741	392	
375.79783	322	1+
376.86387	126	
379.74823	170	1+
379.77963	140	
379.90647	172	1+
380.77928	218	1+
381.84105	378	
382.03540	198	
383.72538	204	1+
383.79745	214	
384.85163	610	
385.78562	216	
385.85045	330	
386.82810	160	
386.85056	210	
387.72608	364	1+
387.84643	330	
388.78597	230	1+
388.84862	256	
389.20094	346	1+
390.39844	174	
390.78056	416	1+
390.84347	462	
391.29065	148	
391.72814	134	
391.79886	144	
391.84197	594	
392.82620	420	
393.79454	246	1+
393.82767	192	
394.20223	124	
394.77389	206	1+
394.83398	186	
396.75162	136	
396.81577	164	
397.81952	128	
398.72561	478	1+
399.84670	398	1+
399.87399	126	
401.85041	156	
403.80965	132	
403.87742	336	
404.87241	162	
405.87418	468	1+
406.85856	228	
407.74000	256	
407.86532	2498	1+
408.19300	92	1+
408.69744	120	1+
408.74424	226	
408.84596	702	
409.72754	182	
410.73832	138	
410.83586	1774	1+
411.90661	134	
411.95666	96	1+
412.76192	134	
413.73937	138	
413.85557	146	
413.88664	212	1+
415.87057	138	
416.84106	244	1+
417.86242	164	
418.85048	160	
420.88185	374	1+
421.84313	146	
422.72882	136	
422.86397	916	1+
423.06542	166	1+
423.77128	364	
423.79854	218	
423.86678	632	1+
424.75612	204	
424.82887	216	1+
425.75745	734	1+
425.86159	988	1+
425.93590	142	1+
426.82212	134	
426.86322	848	1+
427.73748	930	1+
428.84490	1756	1+
429.69853	518	1+
430.75308	142	1+
431.83079	142	
431.86844	342	
433.85641	296	1+
435.86895	154	
437.82979	222	1+
439.89424	542	1+
440.86095	148	1+
441.87944	120	1+
442.75624	144	
443.75211	686	1+
443.79618	126	
444.87092	1908	1+
445.75675	560	1+
446.73943	282	
446.87370	212	
447.71688	702	1+
447.88266	178	
448.77642	148	
449.69526	164	1+
449.77475	278	1+
449.87740	496	
450.75209	166	
451.75726	240	1+
451.87291	198	1+
456.70514	240	1+
457.90392	228	
459.89653	146	
462.88291	480	1+
464.88270	128	
465.72392	316	
466.70056	232	1+
467.88555	1512	1+
469.90877	214	
470.72654	138	
483.72554	134	
485.89834	680	1+
509.85503	220	
END IONS

###FS:    #m/z: 336.94553 #charge 1+
###MS: 85
###MSMS: 88
BEGIN IONS
TITLE=Cmpd 66, +MS2(336.9455), 28.0-35.0eV, 1.9min #88
RTINSECONDS=112.586
SCANS=85,88
PEPMASS=336.94553	56192
CHARGE=1+
62.25931	84	
185.86800	80	
187.01996	72	
195.93105	82	
198.95497	140	
204.83165	72	
205.41550	88	
207.97813	174	
208.97348	74	
209.88673	72	
210.88213	154	
211.94439	3370	
212.87964	388	1+
213.94069	1256	1+
215.88839	124	
215.93851	96	
217.38150	72	
217.93962	114	
219.90118	82	
220.91121	78	
221.94165	82	
222.95451	72	
223.95985	174	
224.97470	112	
226.38126	134	
227.79126	82	
228.89826	86	
229.95474	2856	1+
230.88958	1882	1+
231.43248	94	
231.95024	1268	1+
232.40295	78	
232.82021	94	
233.82295	492	1+
233.89652	270	
233.94644	236	
234.01402	102	
235.79398	78	
235.88838	82	
235.94804	174	
236.11842	80	
236.82466	78	
237.91045	92	
239.84609	134	
240.84143	392	1+
241.94454	74	
242.79014	78	
243.91395	160	1+
244.95436	88	
246.95168	98	
246.97707	178	
247.86102	72	
247.96551	1100	1+
248.90044	452	1+
249.83053	100	
249.96031	790	
250.83214	550	1+
250.92360	100	
250.95203	234	
250.99175	88	
251.83564	316	1+
251.96208	154	
252.97084	1882	1+
253.78703	136	
253.90353	470	1+
254.92012	78	
254.96623	902	1+
256.03880	80	
256.07437	78	
256.84985	200	
256.91265	102	
256.95320	172	1+
258.84472	190	
259.10490	108	
259.35417	78	
259.82492	246	1+
259.84568	80	
259.95790	118	
260.59377	98	
260.85795	108	
260.93289	72	
260.98025	72	
263.07349	84	
264.16973	80	
264.88489	206	1+
266.84504	138	
266.86508	74	
266.89706	94	
267.83410	172	
268.83636	776	1+
268.95897	154	
269.08177	80	
269.89222	88	
270.88471	72	
270.98372	150	
271.87514	72	
271.91393	118	
272.91572	116	
272.95114	84	
272.97869	126	
273.35514	74	
273.78746	72	
274.41763	80	
274.84030	96	
274.90206	76	
275.07893	74	
275.80395	136	
275.92493	88	
276.85208	682	1+
278.83368	580	1+
279.10412	124	
279.79748	76	
280.00496	102	
280.03981	80	
280.18769	78	
281.14844	84	
281.26369	72	
281.89749	104	
282.05487	72	
282.97219	176	
283.78376	88	
285.43884	86	
285.84858	982	1+
286.85056	818	1+
289.89575	72	
290.40400	108	
290.79412	92	
291.11341	82	
291.88670	102	
292.19148	78	
292.86057	74	
293.10814	420	1+
293.15129	96	
294.84855	180	1+
294.86999	212	
295.89956	110	
296.08129	82	
296.24365	72	
296.88430	74	
296.90981	90	
299.01483	72	
299.78195	102	
299.79881	114	
299.87576	194	
301.80460	240	1+
302.88104	178	1+
304.98059	94	
307.14389	80	
308.86374	324	1+
309.81365	72	
312.94021	80	
313.89707	72	
316.39931	106	
316.43216	72	
316.86700	86	
316.94345	106	
318.22588	78	
321.28433	94	
321.37880	82	
321.73981	80	
322.32183	90	
322.37029	104	
323.74099	78	
323.76951	74	
324.88589	146	
325.97792	88	
326.91430	102	
327.88685	182	1+
329.88145	186	1+
334.33112	82	
335.76301	130	
335.85291	76	
336.80044	82	
336.95416	80	
337.21807	80	
338.15203	88	
338.87081	80	
339.80003	88	
339.83404	86	
341.88144	84	
END IONS

###FS:    #m/z: 363.95664 #charge 1+
###MS: 89
###MSMS: 90
BEGIN IONS
TITLE=Cmpd 67, +MS2(363.9566), 28.0-35.0eV, 2.0min #90
RTINSECONDS=116.246
SCANS=89-90
PEPMASS=363.95664	552338
CHARGE=1+
123.55496	80	
170.56916	88	
180.95587	80	
182.87091	132	
187.94943	92	
189.86177	148	
191.03932	94	
191.85996	464	
196.88442	158	
200.87886	254	1+
200.94879	194	
205.88017	86	
207.87210	232	
207.94931	160	
208.94025	98	
209.94348	2540	1+
210.88346	380	
211.08550	86	
212.84820	84	
212.87924	2032	1+
214.88698	84	
215.84492	88	
215.90296	80	
218.90589	144	
222.95200	1408	1+
222.97120	86	
224.94795	1464	1+
225.96009	150	
226.89005	124	
226.94739	14452	1+
227.88022	82	
227.90424	92	
227.92820	246	
228.89544	516	1+
228.94299	15274	1+
230.88927	3488	1+
231.04543	84	
232.88791	426	1+
233.95939	164	1+
234.88269	322	
234.92966	256	
235.05930	80	
240.82278	118	
240.83865	104	
240.94139	552	
240.96414	458	
241.82812	92	
241.93913	1644	1+
241.95732	970	1+
242.81990	294	1+
242.94121	1214	1+
242.95860	706	1+
244.85828	82	
244.95719	7852	1+
245.12276	88	1+
245.81610	112	
245.94097	154	
246.81290	96	
246.89627	178	
246.91752	96	
246.95311	8160	1+
247.09890	80	
247.35122	90	
248.90066	796	1+
248.97860	188	
249.80165	300	1+
249.95516	90	
250.35534	96	
250.89592	278	
250.97216	224	
251.79173	86	
252.50022	106	
252.89108	132	
253.88654	96	
256.84926	88	
256.96337	100	
257.08086	104	
257.87524	80	
258.84401	90	
258.91345	106	
258.97469	138	
259.96705	516	1+
260.83274	224	
260.96942	428	1+
261.81794	84	
261.83331	126	
262.82188	104	
264.07518	142	
264.82361	142	
264.96379	210	
265.08268	208	
265.97800	208	
266.80922	148	
266.85376	184	
267.01724	100	
267.41075	80	
267.83888	180	1+
267.85866	86	
267.97387	894	1+
268.80873	132	
268.95336	174	
269.03784	84	
269.45494	100	
269.81168	84	
269.87025	84	
269.91574	98	
269.96890	1224	1+
270.58051	86	
271.91469	284	
272.84707	112	
273.75886	90	
274.07311	116	
274.47690	88	
275.03473	96	
277.86407	144	
278.84463	342	1+
278.87175	88	
279.10145	80	
279.79004	676	1+
280.06644	82	
280.11247	350	1+
280.32137	106	
280.78952	482	1+
281.79096	276	1+
281.89036	90	
281.91726	192	1+
282.82929	92	
283.09119	156	
283.78238	120	
283.97509	82	
284.98067	110	
285.84294	334	
287.86726	80	
288.93890	96	
290.85242	164	
290.86891	210	1+
290.91339	86	
291.80194	120	
292.86372	106	
293.91710	84	
294.12593	80	
296.07968	82	
296.81131	160	
298.80183	222	
298.83459	100	
298.96576	80	
299.80249	352	
300.79823	624	1+
300.81520	140	
301.86180	330	
302.86615	150	
303.80245	128	
303.83253	98	
303.86109	566	1+
305.11818	104	
306.06669	80	
306.93717	140	
307.17606	92	
309.86346	86	
311.88685	130	
312.05708	82	
312.89489	90	
317.88776	124	
318.82615	114	
319.88673	146	
320.74522	80	
321.03993	80	
321.86702	138	
322.93117	212	
322.98328	88	
324.89777	106	
325.85069	128	
326.87348	464	1+
326.96337	82	
335.83340	160	1+
336.94385	536	1+
337.10063	80	
338.86322	192	1+
338.99494	82	
339.83100	124	
340.93154	132	
343.78413	170	1+
347.76819	80	
350.17672	94	
352.89105	178	
355.02566	88	
356.90214	98	
359.02778	86	
360.86600	98	
368.02030	96	
END IONS

###FS:    #m/z: 336.94561 #charge 1+
###MS: 89
###MSMS: 91
BEGIN IONS
TITLE=Cmpd 68, +MS2(336.9456), 28.0-35.0eV, 2.0min #91
RTINSECONDS=117.018
SCANS=89,91
PEPMASS=336.94561	55412
CHARGE=1+
57.73097	80	
61.49831	80	
156.16679	74	
189.86066	110	
197.87116	98	
204.88948	80	
205.94210	84	
205.97045	118	
206.95190	148	
209.94149	108	
210.88482	232	
211.94479	3378	
212.87830	632	
213.94020	1166	1+
214.84856	76	
214.87568	72	
215.88859	324	
215.94051	118	
217.90285	76	
217.97004	76	
218.38147	100	
218.84809	72	
219.83925	80	
220.95297	76	
221.89941	120	
223.95867	80	
224.11275	106	
224.97692	114	
225.16201	88	
225.38651	94	
225.96421	86	
226.89327	152	
226.94630	110	
226.97606	74	
228.89535	124	
229.95430	3088	1+
230.88953	1568	1+
231.02390	84	
231.94936	2440	1+
233.40371	78	
234.82420	154	
234.88242	78	
235.00751	74	
235.80527	98	
238.80334	84	
238.88508	80	
239.05394	76	
239.84199	90	
239.90886	72	
240.85715	92	
241.84412	330	1+
241.89106	72	
241.91987	72	
243.84149	150	
244.89488	84	
245.97983	84	
246.84439	84	
246.90574	78	
246.95509	86	
246.97242	182	
247.96239	892	1+
248.89927	568	
249.90074	360	
250.82353	110	
250.94894	112	
250.99898	82	
251.07288	80	
251.82626	148	
251.97065	80	
252.97069	2346	1+
253.01422	142	
253.05328	92	
253.44622	90	
253.72766	86	
253.90410	260	1+
254.08834	216	
254.93947	134	
254.96636	778	1+
255.07134	112	
255.15210	118	
256.85272	200	
256.93958	98	
258.15356	84	
258.84504	542	1+
259.04783	90	
259.83063	220	1+
259.96168	74	
260.01505	74	
260.86861	86	
261.85404	90	
262.95597	72	
263.01557	72	
265.09130	120	
266.09029	122	
267.84239	120	
268.84016	422	1+
268.85714	264	1+
269.00144	82	
269.33009	72	
270.84707	362	1+
270.98317	196	
271.85167	272	1+
271.91399	100	
272.44413	80	
272.97763	122	
273.83416	76	
273.87076	76	
273.91862	76	
274.87839	102	
275.79851	84	
276.85723	792	1+
276.88470	180	
276.90717	72	
277.83224	536	1+
278.83497	378	1+
279.32314	72	
280.10485	118	
281.56245	84	
281.92303	76	
282.03226	78	
282.82697	76	
283.02559	74	
283.36195	86	
285.85457	156	
286.85057	802	1+
287.90938	82	
290.85395	154	
290.95458	90	
294.00037	152	
294.81886	100	
294.86411	86	
294.99408	98	
295.03609	72	
295.87482	202	1+
295.88670	86	
296.90992	86	
297.84802	92	
298.30699	136	
298.41395	84	
299.61797	98	
299.87944	116	
301.90077	78	
301.93281	72	
302.97698	74	
307.79397	72	
308.05060	82	
308.39973	82	
309.07515	74	
309.87717	268	1+
310.51005	86	
310.82616	86	
310.88011	256	1+
313.14912	78	
313.81957	326	1+
314.38656	86	
316.18980	78	
316.86400	76	
321.56612	86	
321.88320	80	
322.80927	94	
325.73644	72	
325.88765	176	1+
328.81549	78	
330.78221	78	
331.60519	72	
331.88332	160	1+
332.39450	90	
334.64808	80	
336.03971	76	
336.78549	88	
337.91724	84	
338.35996	78	
339.13503	74	
340.59995	86	
341.11670	82	
END IONS

###FS:    #m/z: 359.96116 #charge 1+
###MS: 89
###MSMS: 92
BEGIN IONS
TITLE=Cmpd 69, +MS2(359.9612), 28.0-35.0eV, 2.0min #92
RTINSECONDS=117.79
SCANS=89,92
PEPMASS=359.96116	41676
CHARGE=1+
112.51204	88	
137.16944	82	
187.93933	82	
201.86385	76	
205.09349	108	
207.95051	92	
209.94269	678	1+
217.04260	90	
219.42262	84	
222.95187	418	
223.04053	78	
223.95572	204	
224.07376	84	
224.08712	86	
224.94865	652	1+
224.97133	192	
226.94721	5222	1+
227.93108	108	
228.16200	94	
228.94235	5822	1+
232.82734	86	
233.82779	78	
234.92765	106	
234.94443	112	
235.94861	76	
238.09823	78	
238.82641	84	
239.12628	82	
239.82268	232	1+
240.39463	88	
240.90675	256	1+
240.93919	558	1+
240.96334	424	1+
242.96646	234	1+
244.93703	78	
244.95775	3584	1+
245.94170	180	
246.85302	140	1+
246.95317	2288	1+
247.80481	76	
247.91126	84	
248.11450	78	
248.80019	94	
250.80442	132	
250.83339	78	
250.95139	88	
250.97033	300	
252.92843	80	
252.95511	314	
253.08899	120	
254.88096	102	
254.90258	82	
255.37927	98	
255.40126	88	
256.37706	104	
257.87734	78	
257.90287	84	
260.61159	92	
260.84111	134	
260.92102	92	
260.94835	110	
260.96686	160	
261.87442	76	
261.96708	136	
265.06251	86	
265.80318	78	
265.83489	88	
265.99101	82	
266.43770	88	
266.81534	574	1+
267.09384	80	
267.84514	186	1+
267.97409	590	1+
268.83603	110	
269.96828	630	
269.98528	80	
271.88484	92	
271.95398	102	
272.84138	80	
272.89612	86	
274.85648	108	
274.89370	218	1+
275.42736	92	
275.78685	94	
275.96717	132	
276.85968	128	
277.10716	76	
277.61024	80	
277.91704	76	
278.09936	78	
278.84546	154	
280.79688	106	
280.83366	240	
280.84654	148	
281.99929	76	
282.79693	192	
282.87863	76	
286.81395	90	
287.86603	84	
290.41439	92	
290.92316	76	
291.41537	84	
291.86230	76	
291.93544	78	
292.43521	160	
292.80099	120	
292.86662	126	
294.85920	174	
294.92635	78	
295.06781	86	
296.40221	78	
296.81373	78	
297.10672	78	
297.83538	82	
298.42251	82	
298.80452	502	1+
298.88516	86	
298.93402	78	
298.99973	80	
300.80087	222	
300.85424	184	1+
301.29291	92	
301.82818	80	
303.80898	268	1+
303.94397	106	
304.44291	90	
305.89283	76	
306.43622	94	
306.80169	92	
306.86205	76	
306.87584	176	1+
306.91379	78	
307.12919	96	
307.91186	100	
309.88221	108	
312.13051	76	
312.86430	76	
313.88493	128	
314.03178	80	
315.91283	82	
316.81055	270	
317.84689	88	
317.88294	208	1+
317.90583	76	
318.14041	92	
319.82244	78	
319.86668	76	
320.24622	80	
321.42088	90	
321.85621	78	
322.81569	226	1+
322.92820	164	
323.97489	76	
325.01985	128	
326.01386	76	
333.81597	84	
336.94528	136	
338.84799	92	
338.87064	118	
339.87990	88	
340.93740	332	
342.13106	92	
343.75895	182	1+
346.67008	80	
347.85336	84	
348.76278	178	1+
353.84245	78	
354.87064	76	
356.76580	246	1+
357.14578	100	
359.82642	78	
360.70739	78	
360.87431	116	
361.09229	84	
361.84172	78	
END IONS

###FS:    #m/z: 322.92979 #charge 1+
###MS: 93
###MSMS: 94
BEGIN IONS
TITLE=Cmpd 70, +MS2(322.9298), 28.0-35.0eV, 2.0min #94
RTINSECONDS=121.453
SCANS=93-94
PEPMASS=322.92979	3329970
CHARGE=1+
172.10255	68	
193.05699	80	
194.06385	90	
196.88450	70	
198.84653	88	
199.89694	78	
201.04526	160	
205.82567	80	
205.94991	176	
207.97287	204	
210.56849	98	
212.05008	86	
214.03247	66	
215.01441	72	
215.92546	74	
217.91928	88	
220.88741	76	
221.86323	74	
223.96048	198	1+
224.81742	72	
224.90568	72	
225.86812	94	
225.89709	64	
229.10524	88	
229.82144	86	
229.95764	66	
230.88835	156	
231.89791	72	
232.46861	88	
232.49461	66	
233.79982	68	
233.89183	64	
234.88593	146	
235.03862	76	
235.06294	126	
236.94777	70	
238.02754	102	
238.88457	72	
238.93842	196	
239.07877	202	
239.88221	64	
240.82350	94	
240.94149	2106	
241.93934	7066	1+
242.82822	116	
242.94184	4938	1+
243.86976	74	
244.01732	88	
244.82661	156	1+
244.91015	76	
244.93906	1388	1+
244.99659	84	
245.96630	66	
246.39005	70	
246.97757	132	
247.38975	66	
247.86105	68	
247.99627	70	
248.86058	104	
249.05703	68	
249.64855	100	
249.93372	150	
250.18078	66	
250.90354	76	
250.96915	80	
253.91553	84	
254.91074	108	
255.78944	70	
255.92135	64	
256.89319	70	
256.90561	74	
257.06953	76	
258.83483	152	
258.89989	68	
262.35295	68	
262.82997	234	
262.84998	88	
262.96801	78	
263.82799	168	
263.91454	66	
264.87253	84	
266.08926	80	
266.85660	128	
266.96361	116	
267.85331	80	
268.00168	76	
268.80006	66	
268.83859	66	
269.92679	64	
270.10027	68	
270.52624	100	
271.79818	74	
271.86005	146	
272.93477	64	
273.79789	120	
274.84629	64	
275.80376	118	
276.35721	74	
276.81904	66	
276.87422	92	
277.84963	78	
279.09183	1110	1+
279.22705	66	
279.40921	102	
279.79761	68	
280.83554	92	
280.85613	66	
281.03524	80	
281.09693	96	
281.81631	70	
282.88884	84	
283.04801	84	
283.07204	226	
283.23995	74	
283.79798	218	1+
283.85821	82	
284.20589	84	
284.29294	290	
284.78599	76	
284.86980	248	
285.29771	142	
285.84747	66	
286.91402	74	
287.87343	66	
289.87805	246	1+
290.86164	130	
290.93570	80	
291.06997	64	
291.80751	128	
292.87281	86	
293.84941	88	
294.85707	348	1+
295.02739	74	
295.95629	70	
298.87872	68	
299.78590	72	
301.86030	86	
303.09455	94	
303.93932	92	
303.97355	76	
304.86908	66	
304.90993	108	
306.38934	76	
306.63866	74	
306.80386	70	
307.79749	104	
307.86558	74	
307.89030	294	1+
310.86729	126	
312.03554	68	
312.85372	72	
313.94908	64	
314.82106	156	
317.87120	68	
317.88841	74	
323.88392	68	
323.92226	70	
325.75636	76	
325.86277	70	
326.75253	86	
327.87634	232	1+
END IONS

###FS:    #m/z: 340.94039 #charge 1+
###MS: 93
###MSMS: 95
BEGIN IONS
TITLE=Cmpd 71, +MS2(340.9404), 28.0-35.0eV, 2.1min #95
RTINSECONDS=122.225
SCANS=93,95
PEPMASS=340.94039	1203942
CHARGE=1+
189.86666	88	
190.93671	100	
191.39751	86	
195.95884	126	
206.41449	72	
207.40904	74	
210.84121	80	
213.87432	90	
213.93832	946	1+
214.91896	74	
215.41401	94	
215.88895	158	1+
215.93980	160	
216.46595	80	
217.88651	78	
217.94095	96	
218.85148	72	
220.80918	72	
221.89271	96	
222.96186	74	
223.95862	92	
225.42719	80	
225.84237	80	
225.88648	76	
226.87055	136	
228.84702	76	
229.09215	74	
229.84809	82	
229.89786	134	
230.89269	188	
231.84516	86	
231.89341	140	
231.95150	1524	1+
233.87065	94	
233.89812	140	
233.94995	328	
235.89436	226	1+
235.90901	100	
235.94802	180	
238.85846	72	
239.88620	74	
240.22831	156	
240.79248	84	
240.84462	108	
241.84446	330	1+
241.89709	92	
243.84710	320	1+
243.93884	72	
244.83065	112	
244.96345	114	
248.89925	130	
249.96053	450	1+
251.06287	74	
253.35218	96	
253.90587	72	
254.11533	78	
254.91478	280	1+
254.96568	980	1+
255.15161	80	
255.77969	76	
256.84996	232	1+
256.96636	120	
257.80503	74	
257.83023	90	
257.89679	92	
258.84864	322	1+
258.96279	78	
259.86158	144	
259.95626	302	
260.83592	166	
261.43493	82	
261.84123	72	
262.03457	86	
262.92459	108	
263.92040	76	
265.80295	74	
266.84701	86	
266.88673	80	
267.84421	112	
267.87112	74	
267.91124	82	
268.15241	86	
268.84129	252	
269.93678	98	
271.80599	84	
272.79292	86	
272.84136	90	
272.93554	106	
272.97874	116	
273.84660	122	
273.90112	90	
274.80220	78	
274.85492	78	
275.86251	106	
276.42385	80	
276.85589	186	
276.87273	138	
277.06841	86	
277.85972	276	
277.93154	170	
277.96602	212	
278.84662	648	
279.00516	132	
279.85157	670	1+
279.92467	78	
280.93248	154	
281.89959	82	
282.91923	80	
283.35385	74	
283.42783	72	
284.82931	80	
284.93499	194	
285.85395	76	
285.94533	78	
286.90949	76	
286.93057	92	
289.43518	86	
290.85520	118	
291.75293	92	
294.86865	248	1+
295.01489	76	
295.98806	74	
296.96914	84	
297.86080	72	
297.88975	74	
298.80218	74	
298.86625	78	
299.78590	92	
299.87266	132	
301.80691	72	
302.85221	80	
302.86498	104	
302.91073	112	
302.94238	82	
303.87089	84	
303.93739	76	
305.83917	74	
306.87985	144	
307.79962	100	
309.85720	78	
309.87643	76	
310.87982	178	
311.95486	78	
312.84716	78	
315.74865	86	
316.85810	96	
316.93041	78	
320.83119	76	
321.99617	80	
322.85315	96	
324.88886	84	
324.98131	78	
325.01899	84	
325.81635	100	
325.90410	98	
327.10217	82	
327.17617	94	
329.87875	116	
330.82856	142	
330.89550	82	
336.82587	82	
340.69272	82	
342.71277	80	
342.90304	182	1+
END IONS

###FS:    #m/z: 363.95638 #charge 1+
###MS: 93
###MSMS: 96
BEGIN IONS
TITLE=Cmpd 72, +MS2(363.9564), 28.0-35.0eV, 2.1min #96
RTINSECONDS=122.997
SCANS=93,96
PEPMASS=363.95638	568686
CHARGE=1+
56.89618	152	
74.09131	80	
102.40940	90	
178.93969	78	
184.93332	76	
188.40262	84	
189.86342	328	
191.86213	120	
192.90402	80	
196.41248	102	
205.95059	84	
207.87947	194	1+
207.95042	128	
209.87265	78	
209.94400	698	
210.88165	118	
212.88006	844	1+
213.90281	104	
219.88018	90	
221.36224	80	
222.95260	402	1+
223.45590	78	
224.94831	950	1+
226.94690	7844	1+
227.20301	90	1+
227.92738	228	
228.04661	78	
228.08867	94	
228.89249	606	1+
228.90966	128	
228.94276	8778	1+
229.08982	86	
229.78279	86	
230.88995	1464	1+
232.06672	142	1+
232.88718	232	1+
234.87808	98	
235.89311	94	
236.07892	78	
239.06837	182	
239.90444	116	
240.83343	96	
240.88473	122	
240.94150	206	
240.96342	318	
241.94097	1532	1+
241.95723	904	1+
242.82975	80	
242.94477	872	1+
243.81779	90	
244.42025	102	
244.89518	78	
244.95715	4308	1+
245.94443	292	
246.43815	138	
246.80777	132	
246.84842	126	
246.90687	170	
246.95294	4220	1+
247.80684	76	
248.80080	348	1+
248.89875	1124	1+
249.80421	246	1+
250.95103	164	1+
250.97149	102	
251.07017	196	1+
253.08552	82	
253.90875	108	
255.36950	78	
257.96995	82	
258.85611	80	
258.94129	84	
258.97531	174	
260.83318	292	1+
260.85227	106	
260.96850	146	
262.83639	144	
263.86146	194	
264.79067	272	1+
264.96629	112	
265.08691	132	1+
265.90487	100	
266.81364	460	1+
267.97339	738	
268.91133	78	
268.95967	154	
269.06605	78	
269.08293	138	
269.91883	98	
269.96859	606	1+
270.11067	80	
270.18292	76	
270.41694	98	
270.88596	76	
272.97410	76	
274.48888	78	
275.06395	84	
276.53524	96	
276.81705	84	
276.85613	76	
277.85763	80	
278.85396	236	
279.10070	150	
279.84290	190	
280.79071	188	
280.92836	84	
281.11182	88	
281.79140	414	1+
281.87143	90	
282.88573	78	
282.92607	80	
283.08083	78	
283.85064	190	1+
284.41742	90	
284.82068	178	1+
285.84556	358	
287.41546	80	
287.93602	88	
288.79872	190	1+
289.88266	272	1+
290.49611	84	
290.51465	78	
290.80404	230	1+
290.85593	92	
293.12024	128	
294.11942	146	
294.84954	130	
295.01115	230	1+
296.43413	82	
296.80775	106	
296.93097	78	
297.81230	80	
297.89896	86	
298.80486	566	1+
298.92121	128	
300.80335	476	1+
301.10465	138	1+
301.86297	320	1+
303.81653	78	
303.85869	136	
304.84976	80	
304.87664	112	
305.81683	114	
305.92345	162	1+
306.43684	90	
306.87511	146	
307.84901	98	
310.32634	90	
310.87022	132	
311.12498	142	
312.81452	92	
312.87372	190	1+
313.85552	84	
314.36258	82	
314.85969	84	
316.14819	96	
316.80968	244	1+
319.79815	78	
320.13881	112	
320.95408	86	
321.34356	80	
321.81819	128	
321.87666	90	
322.92849	156	
323.13362	100	
323.81677	92	
324.82218	124	
324.87717	86	
326.86948	168	
327.94540	78	
328.88799	102	
329.06667	104	
329.87489	136	
329.90959	80	
331.85945	88	
334.96281	76	
337.90826	78	
338.36468	94	
340.93976	204	
341.94401	110	
347.75245	84	
349.38021	84	
352.05209	84	
352.88662	80	
356.41771	84	
357.87253	86	
358.86033	76	
359.10483	76	
360.87039	98	
366.77577	88	
END IONS

###FS:    #m/z: 322.92987 #charge 1+
###MS: 97
###MSMS: 98
BEGIN IONS
TITLE=Cmpd 73, +MS2(322.9299), 28.0-35.0eV, 2.1min #98
RTINSECONDS=126.676
SCANS=97-98
PEPMASS=322.92987	3316950
CHARGE=1+
59.53728	92	
71.03200	86	
187.93790	68	
191.93835	72	
192.89023	128	
193.89792	92	
194.89250	90	
194.96093	70	
196.88427	100	
197.83330	68	
197.91634	72	
201.04694	178	
201.96490	94	
202.04519	72	
205.97882	90	
206.94599	72	
207.37907	76	
209.94349	80	
210.89952	132	
210.93400	72	
211.83177	68	
212.89842	88	
214.12562	94	
218.86822	72	
218.93202	116	
220.44801	92	
220.86833	68	
221.94308	120	
222.94738	72	
222.98603	72	
223.96185	182	
227.93411	90	
227.95677	212	
228.90905	138	
229.91631	82	
230.83146	80	
230.88920	72	
230.90880	138	
232.83574	70	
232.93122	80	
236.94364	72	
237.92746	100	
237.95067	72	
238.93826	176	
239.08135	144	
239.83806	176	1+
240.82465	74	
240.86506	78	
240.94170	1828	
240.96457	68	
241.91217	76	
241.94187	1576	
242.94114	4178	1+
243.26284	74	
243.82186	80	
243.88895	78	
243.99256	68	
244.93966	904	1+
246.98127	126	
247.86408	152	
248.85301	312	
250.94808	164	
250.98306	82	
252.92139	84	
254.80622	132	
255.90372	88	
256.37882	114	
256.90169	90	
257.10647	70	
259.83917	70	
260.44118	84	
260.83437	364	1+
261.88243	138	
262.88827	210	1+
263.07148	80	
264.16980	74	
265.00278	86	
265.08252	200	
266.75864	82	
266.86082	76	
267.46117	92	
267.80458	76	
268.91678	76	
269.34384	96	
269.86016	72	
271.91670	172	1+
272.85562	88	
273.78689	114	
273.95623	82	
274.80144	224	1+
275.93074	96	
275.95808	80	
276.95184	94	
277.07034	76	
277.38097	92	
278.45794	98	
278.87823	70	
279.09206	1110	1+
279.80308	70	
280.84993	72	
281.02289	72	
281.92522	80	
282.56493	78	
282.87226	68	
283.07374	160	
284.29525	476	1+
284.81076	84	
284.86777	88	
284.96406	70	
285.09076	84	
285.15467	74	
286.41465	70	
286.92009	104	
287.18013	76	
287.85660	80	
288.85974	72	
289.02639	72	
289.16224	76	
290.79015	136	
290.97737	70	
291.80150	84	
292.85643	108	
293.84669	120	
293.87550	126	
295.12478	94	
295.56409	74	
295.77887	72	
297.99843	70	
298.01952	82	
299.77525	84	
299.84521	72	
300.77654	148	
300.85470	156	1+
300.97443	102	
302.93434	70	
304.86086	70	
304.87772	118	
305.84759	84	
306.88164	86	
306.89666	72	
307.00651	72	
307.80151	208	
310.81557	70	
311.85986	70	
312.87940	82	
312.96427	78	
313.86193	72	
315.75961	68	
318.83280	76	
318.85886	70	
318.89445	70	
320.91244	90	
321.05776	88	
321.11049	72	
321.82350	82	
322.89937	76	
324.78206	78	
324.89256	166	
325.39777	106	
326.61693	76	
END IONS

###FS:    #m/z: 340.94050 #charge 1+
###MS: 97
###MSMS: 99
BEGIN IONS
TITLE=Cmpd 74, +MS2(340.9405), 28.0-35.0eV, 2.2min #99
RTINSECONDS=127.448
SCANS=97,99
PEPMASS=340.94050	1182762
CHARGE=1+
88.46984	82	
127.41466	72	
190.92823	74	
192.92548	88	
197.86761	86	
197.89174	98	
197.95577	84	
208.94387	94	
208.95734	72	
209.94589	82	
210.93370	250	
211.02863	98	
212.89560	128	
213.88167	106	
213.94100	830	1+
215.85424	78	
215.88390	140	
215.93575	256	
217.85570	86	
217.87838	102	
218.89900	74	
219.87573	96	
221.88388	180	
221.91230	92	
226.82713	82	
226.88982	88	
226.94836	88	
227.78880	136	
227.96741	104	
228.14724	82	
228.84149	74	
228.90099	78	
228.94754	72	
229.95136	110	
230.03204	74	
231.87313	92	
231.89161	86	
231.94915	1034	1+
232.89392	118	
233.89670	208	
235.88356	86	
239.89847	102	
239.91322	102	
240.82094	84	
240.83693	354	1+
240.96018	150	
242.88715	86	
242.94438	72	
243.84142	136	
244.83597	82	
244.85042	76	
244.95778	150	
244.99460	86	
245.93726	76	
246.84959	152	
246.94637	248	
246.97650	114	
249.96223	426	1+
250.84298	78	
251.37636	78	
251.87465	154	
252.89572	84	
253.56352	88	
254.88085	200	1+
254.94178	102	
254.96808	454	
255.07619	228	
255.83906	110	
255.96596	482	1+
256.14099	72	
257.90074	86	
258.30521	86	
258.84639	540	1+
259.96114	88	
260.83262	426	1+
260.89099	76	
261.90404	94	
262.84798	140	
263.88033	86	
264.37942	74	
264.86403	156	
266.38536	78	
266.42571	84	
266.80257	86	
266.93728	84	
268.83785	130	
268.86845	76	
270.95455	72	
271.91347	278	1+
272.38119	94	
272.79581	86	
272.97955	92	
273.05870	80	
274.85652	138	
274.89785	88	
275.17508	96	
275.85961	122	
275.98626	100	
276.80978	158	
276.85690	1174	1+
276.87419	178	
277.35243	76	
277.54481	88	
277.83929	82	
277.89356	132	
277.92891	140	
278.84421	1164	1+
278.93600	84	
279.00309	92	
280.85911	238	1+
281.84721	118	
281.89401	104	
282.86001	74	
282.89289	78	
283.03301	76	
283.91245	92	
284.15825	78	
284.93945	76	
285.85576	72	
285.87932	196	1+
286.36269	78	
288.26938	126	
288.83568	106	
290.80263	326	1+
292.84475	84	
292.86050	142	
294.87224	346	1+
297.86154	272	1+
299.06761	78	
299.81338	100	
300.82830	84	
300.88104	84	
301.86037	142	
302.83788	104	
302.86976	132	
302.94472	174	
303.95324	140	
306.87526	72	
307.43881	84	
307.75337	74	
307.80495	80	
308.88531	84	
309.13778	78	
310.88682	142	
311.88870	84	
312.87505	116	
313.84241	72	
313.86472	76	
313.88343	108	
314.86635	78	
316.81449	82	
318.03987	74	
318.88724	122	
319.11993	92	
324.89328	72	
324.96799	72	
326.89655	156	
327.28741	106	
327.84295	88	
328.88954	104	
330.76893	74	
330.81781	72	
333.39590	72	
340.45449	94	
342.90403	74	
343.37900	92	
END IONS

###FS:    #m/z: 507.84461 #charge 1+
###MS: 97
###MSMS: 100
BEGIN IONS
TITLE=Cmpd 75, +MS2(507.8446), 28.2-35.2eV, 2.2min #100
RTINSECONDS=128.219
SCANS=97,100
PEPMASS=507.84461	235996
CHARGE=1+
196.01709	834	
209.94623	164	
224.04897	128	
224.97257	180	
225.05234	134	
232.89656	394	
238.06585	396	1+
250.90727	162	
251.07232	344	1+
252.07806	196	1+
253.79885	116	
253.88804	184	
254.90175	172	1+
255.09358	210	1+
258.87724	250	1+
259.86533	140	
266.16762	362	1+
267.90210	124	
269.88545	158	
270.85788	126	
272.85160	422	1+
273.80669	216	1+
274.91801	190	
277.40997	122	
278.83995	194	
279.09763	122	
279.83260	158	
285.85615	140	
287.85143	866	1+
287.93969	120	
289.85205	190	
289.87887	508	
290.13327	218	1+
290.81448	276	1+
290.86471	472	1+
291.86887	292	1+
293.38805	148	
293.87307	1580	1+
294.38339	120	
297.82224	126	
300.85361	142	
300.87572	128	
301.84793	184	
303.86861	466	1+
305.86305	1400	
306.87784	128	
308.13968	1086	1+
308.38479	158	
308.87361	948	1+
310.15843	588	
311.88294	1960	1+
313.83224	160	
313.86563	114	
314.86143	568	1+
314.88823	128	
315.81214	280	1+
316.87595	140	
317.77376	230	
317.87990	172	
318.85925	210	1+
319.88510	116	
320.87093	122	
321.88344	118	
322.85911	142	
323.37610	148	
323.76818	144	
323.87397	374	
324.38342	164	
324.86392	274	
324.89287	164	
325.15442	214	1+
325.83904	126	
325.90159	472	
326.75897	244	1+
326.84048	146	
326.88070	3458	1+
327.81075	180	
327.85264	116	
329.82741	154	
329.97645	124	
330.16241	272	1+
330.88359	182	
331.84477	292	
331.87753	144	
331.89405	220	1+
332.82355	200	1+
332.86919	164	
333.02263	130	
333.77333	118	
333.87067	352	1+
333.98823	116	
335.77541	226	
335.82796	136	
335.90346	124	
337.79807	326	1+
337.88313	182	
338.87449	170	
338.89711	118	
339.88266	166	
340.79616	230	1+
340.87081	346	1+
341.87609	214	1+
343.85253	180	
343.88214	262	1+
344.86454	402	1+
345.78346	114	
345.81640	150	
345.86976	336	1+
346.76731	494	1+
347.77057	430	1+
347.83034	186	
348.07457	136	
348.72538	132	
348.85958	156	
348.88980	178	
349.01727	222	1+
349.75295	178	
349.84118	158	
349.88203	708	1+
350.39016	116	
350.76183	414	
350.88698	566	1+
351.77355	382	1+
351.85391	136	1+
352.91762	122	
353.01738	296	1+
353.84935	530	
354.78491	194	1+
354.81370	118	
355.83883	206	1+
355.88310	116	
356.89130	132	
357.77710	426	1+
358.78003	426	1+
360.74678	120	
362.86844	148	
363.88442	118	
365.78715	566	1+
366.18452	266	1+
366.83978	168	
367.70782	174	
367.76836	440	1+
367.83759	122	
368.70636	264	1+
368.80828	252	1+
368.89403	348	1+
369.78998	130	
369.83957	194	
369.89789	304	1+
370.80517	558	1+
370.83303	496	1+
371.72325	132	
371.80964	326	1+
372.78134	270	
372.87239	262	1+
373.78112	202	
374.78618	114	
374.81710	286	1+
374.90883	180	1+
376.88777	136	
376.92968	206	1+
380.73713	154	1+
381.77829	278	1+
381.83648	274	
381.85710	114	
382.71149	206	
382.86003	180	
383.80939	202	
384.85244	922	1+
384.89980	114	
385.77643	450	1+
386.84160	114	
386.90150	180	
387.84906	458	1+
388.78522	150	
389.05954	162	
389.19657	476	1+
390.06100	216	1+
390.72152	200	1+
390.78459	470	1+
390.83563	1088	1+
391.75914	154	
391.95428	118	1+
392.72789	404	1+
392.82454	1018	1+
393.73109	332	1+
394.89155	190	1+
397.74205	114	
398.78298	206	1+
398.84453	692	1+
398.87792	286	1+
399.85029	596	1+
402.73652	162	1+
402.78976	114	
402.85964	652	1+
403.86385	416	1+
405.86930	314	
406.74941	500	1+
407.07034	202	1+
407.74399	368	1+
407.86737	848	
408.85251	1322	1+
409.72848	664	1+
410.72970	422	1+
410.83727	932	1+
410.98688	156	1+
411.74999	238	1+
411.81287	138	
411.87338	112	
412.84412	250	
413.87189	240	1+
416.69687	132	
417.81452	158	
419.77369	174	1+
420.72555	174	1+
420.81959	132	
421.81390	280	1+
422.66990	152	1+
422.86669	1134	1+
423.77574	590	1+
423.87002	810	1+
425.75918	372	
426.75361	458	
426.77455	188	
426.85981	932	1+
427.74101	1120	1+
428.84659	1824	1+
429.69594	140	
430.73462	152	
430.84923	440	
431.86910	584	
432.87151	362	
433.85672	182	
435.85710	140	
438.89419	132	
439.89260	288	
442.64433	118	
442.78042	278	1+
442.87630	112	
443.76360	138	
444.09683	174	1+
444.87109	2318	1+
445.74610	544	1+
445.78841	186	
447.70006	308	1+
447.71890	170	
447.87919	142	
447.97425	96	1+
448.72511	120	
448.77503	234	
449.78950	116	
449.88269	406	
450.07383	118	
450.69922	218	
450.87905	186	
451.77162	114	
453.79197	128	
457.89975	124	
462.88346	388	1+
465.72881	306	1+
467.70450	346	1+
467.78039	114	
467.88691	1192	1+
473.76204	148	1+
485.89996	748	1+
508.91603	260	1+
509.24949	292	1+
509.86139	120	
END IONS

###FS:    #m/z: 322.92991 #charge 1+
###MS: 101
###MSMS: 102
BEGIN IONS
TITLE=Cmpd 76, +MS2(322.9299), 28.0-35.0eV, 2.2min #102
RTINSECONDS=131.907
SCANS=101-102
PEPMASS=322.92991	3132962
CHARGE=1+
53.97267	84	
185.92333	136	
187.00974	78	
188.98652	72	
194.99541	80	
195.88315	68	
195.91725	90	
199.01103	92	
201.04672	96	
205.91561	76	
205.94807	278	1+
206.03537	70	
206.82050	88	
209.94302	106	
212.87766	142	
216.85651	76	
217.89206	76	
218.84821	72	
218.90091	92	
218.95898	86	
219.05342	72	
220.87681	68	
221.05915	78	
221.86639	70	
221.89029	82	
222.93834	70	
222.95409	78	
223.96163	208	
225.85967	78	
226.44402	78	
226.80850	74	
227.05626	72	
229.78937	96	
231.83802	78	
231.87367	76	
233.85434	68	
234.46670	98	
236.13927	80	
236.82281	72	
236.91539	88	
237.06289	70	
238.93924	114	
239.07858	70	
239.78363	118	
240.82834	72	
240.94029	2236	
240.97153	80	
241.05183	72	
241.77622	68	
241.79178	70	
241.84334	78	
241.93965	5106	1+
242.01515	78	
242.94175	3296	1+
242.97068	88	
243.07651	76	
243.98486	72	
244.93899	1172	1+
245.39483	106	
245.89348	72	
246.85117	72	
246.97964	206	
247.89380	88	
248.94505	68	
250.05823	68	
250.85285	98	
250.95005	74	
251.07447	78	
251.42308	80	
253.83270	114	
253.92305	68	
254.07790	190	1+
254.91054	68	
256.89654	204	1+
257.81033	70	
258.07076	78	
258.83211	130	
258.97381	70	
260.83592	120	
261.83741	88	
261.88598	112	
262.82751	244	1+
264.06844	78	
264.79104	72	
265.06119	128	
266.85507	122	
267.90478	72	
268.08364	216	1+
269.88825	82	
270.11656	72	
271.06950	76	
271.15450	86	
271.80208	122	
271.90326	80	
272.14651	86	
272.93451	88	
273.79477	96	
274.81444	68	
275.80918	134	
276.81520	92	
277.08453	80	
277.16231	80	
279.09183	1100	1+
279.41160	86	
280.41595	72	
280.80867	80	
280.85734	68	
282.10158	166	
282.27783	74	
282.36032	80	
282.46990	68	
283.06917	150	
283.79272	134	
284.29327	780	1+
284.86359	102	
285.43307	76	
285.85072	80	
286.91051	160	
287.75252	82	
287.89001	72	
287.92337	78	
288.04212	78	
288.80318	84	
289.39823	76	
289.78701	68	
289.87282	94	
290.85527	122	
290.88278	136	
291.87470	78	
291.95632	74	
292.36998	90	
293.06120	80	
293.11586	76	
293.86318	178	1+
298.87871	70	
298.89761	74	
299.78050	96	
301.86005	80	
302.05664	110	
302.78469	82	
303.81514	92	
305.97217	78	
307.88782	164	
308.89823	88	
309.41643	74	
309.81169	84	
309.98931	68	
310.87583	70	
311.83751	68	
312.80576	120	
312.84591	118	
313.41641	84	
314.87421	170	1+
316.43403	102	
318.76912	72	
318.84808	80	
320.84186	80	
321.22475	86	
321.81708	70	
323.85382	88	
324.13642	74	
326.88540	78	
END IONS

###FS:    #m/z: 340.94050 #charge 1+
###MS: 101
###MSMS: 103
BEGIN IONS
TITLE=Cmpd 77, +MS2(340.9405), 28.0-35.0eV, 2.2min #103
RTINSECONDS=132.679
SCANS=101,103
PEPMASS=340.94050	1110526
CHARGE=1+
121.28615	74	
183.87293	72	
190.94691	186	
194.92164	74	
196.88504	122	
197.92419	86	
207.40002	104	
208.93867	150	
208.95745	272	1+
211.90718	78	
213.93865	882	1+
214.88091	82	
215.88527	278	1+
215.89969	108	
215.93682	352	1+
216.90727	74	
217.85929	74	
217.88353	102	
222.95078	122	
223.95926	152	
223.97344	76	
225.90325	78	
226.87038	214	1+
226.89692	78	
226.92284	74	
226.94676	130	
227.04883	86	
228.93764	188	
230.88717	126	
231.88861	386	1+
231.94879	1028	1+
232.82258	78	
236.86063	80	
236.88246	78	
237.40321	86	
237.90121	114	
238.88402	102	
239.50431	134	
239.90420	174	
240.83561	532	1+
241.85893	136	
242.94837	72	
244.83008	124	
244.91182	72	
245.40228	88	
245.79309	78	
246.94748	94	
246.97680	150	
248.01393	78	
249.90419	180	
249.93976	84	
249.96095	190	
250.90365	102	
250.99081	102	
251.11929	74	
251.56320	88	
252.00542	102	
252.34877	80	
252.84433	242	1+
254.87877	78	
254.96647	636	1+
255.07583	178	
255.90716	72	
256.89768	92	
256.96377	136	
258.84483	364	1+
258.97075	80	
259.89824	92	
259.95983	232	1+
260.83752	80	
260.84923	116	
260.87104	98	
261.03805	92	
261.84138	96	
262.85087	170	
263.05133	86	
263.43418	74	
263.87848	104	
264.86890	198	
265.42684	104	
266.35169	100	
266.84606	182	
267.82894	72	
268.83956	118	
269.39043	82	
269.84235	114	
270.90854	88	
271.78571	142	
271.92141	76	
272.04516	114	
272.44196	82	
272.87204	78	
273.79043	104	
274.85620	124	
274.87863	120	
274.89731	196	
275.00766	82	
275.85108	88	
276.85023	310	
276.86782	96	
277.86745	206	
277.96601	78	
278.84528	540	1+
278.93873	152	
279.14047	84	
279.91247	76	
280.86446	100	
282.05314	76	
283.86164	74	
284.99545	86	
286.58510	100	
288.80147	78	
289.41136	82	
289.79301	72	
291.80548	80	
291.94404	78	
292.89145	104	
294.14874	76	
294.85248	160	
294.87933	84	
296.86920	84	
296.99018	78	
297.97389	184	
298.00692	88	
298.08414	80	
298.87368	96	
299.78136	114	
299.88363	78	
300.86875	78	
300.98208	78	
301.85886	92	
303.72745	80	
305.80909	104	
306.87361	94	
306.88892	74	
307.07706	76	
308.80202	102	
309.90461	102	
311.82054	76	
311.86208	74	
312.04182	82	
312.92309	88	
315.08575	78	
315.85294	130	
315.87478	84	
317.58842	72	
319.07843	86	
319.85087	76	
320.62184	98	
320.86865	92	
321.42738	84	
321.86534	76	
324.89266	88	
327.84530	74	
331.65173	88	
334.83911	94	
335.93397	84	
339.83429	102	
341.82451	80	
341.99088	76	
342.86042	104	
344.76803	114	
345.76101	86	
END IONS

###FS:    #m/z: 507.84465 #charge 1+
###MS: 101
###MSMS: 104
BEGIN IONS
TITLE=Cmpd 78, +MS2(507.8447), 28.2-35.2eV, 2.3min #104
RTINSECONDS=133.451
SCANS=101,104
PEPMASS=507.84465	221926
CHARGE=1+
196.01462	388	
210.02996	136	
214.88541	214	
223.97731	146	
224.11982	212	1+
232.89729	302	
236.88750	190	
237.38826	126	
238.06302	190	
238.13500	130	
240.00810	154	
250.90866	200	
252.03360	166	
254.09256	138	
256.87651	132	
261.37995	154	
264.38928	136	
266.16811	630	1+
266.86584	164	
266.88408	138	
268.86476	338	1+
269.80066	138	
272.85244	162	
273.85564	142	
277.86482	146	
277.88536	188	
280.10450	148	
280.82825	126	
284.87594	132	
287.85151	700	1+
287.88905	136	
287.93095	164	
289.88685	266	
290.13009	188	
290.39743	138	
290.86583	250	
290.91309	144	
291.86677	152	
292.85935	138	
292.88458	152	
293.87317	1264	1+
297.85421	130	
300.76577	126	
300.85576	126	
300.88375	186	
301.80796	220	1+
301.84893	200	
303.86969	1042	1+
305.86233	1208	1+
306.81029	138	
307.86896	1272	1+
307.89113	476	
308.12018	144	
308.14106	1316	1+
308.16116	188	
308.87251	1052	1+
309.37708	282	1+
309.88605	194	
310.15711	680	1+
310.87852	224	
311.88405	980	1+
312.77247	314	1+
312.80981	140	
312.99618	132	
313.87670	268	
314.86611	554	1+
315.86923	382	1+
315.89161	150	
320.87338	148	
323.87245	408	
323.95077	138	
324.82420	122	
325.90171	144	
326.88188	2946	1+
327.81270	202	
329.86271	140	
330.16465	128	
330.82648	300	1+
330.87662	128	
331.88632	130	
332.87491	370	
333.86261	218	1+
334.79903	438	1+
334.93632	122	
335.77339	164	
335.83745	304	1+
335.88648	204	
338.87903	330	1+
339.77197	180	1+
343.87368	128	
344.75126	190	1+
346.86134	144	
347.77415	634	1+
347.88857	134	
348.16915	376	1+
348.84467	244	1+
349.17132	302	1+
349.75448	308	1+
349.82614	340	1+
350.80347	154	
350.83042	226	1+
350.88466	198	
352.45493	104	1+
353.78420	136	
353.85875	130	
353.89820	312	1+
354.07885	136	
355.88872	226	
356.16842	136	
356.78240	320	1+
357.84832	174	
358.76180	222	
359.80699	144	
360.35307	198	1+
362.36645	154	
363.77339	130	
363.79247	154	
363.88909	210	1+
365.72748	308	1+
365.76351	156	
366.18567	148	
366.73091	252	1+
366.78112	204	
366.84705	168	
367.70803	184	
367.76793	270	
367.84377	260	
368.76023	220	1+
368.89538	318	
369.77995	148	
369.83561	592	1+
369.89495	162	
370.79752	236	
371.80086	176	
372.04711	138	
372.78565	472	1+
372.83829	198	
373.04396	166	
373.81033	448	1+
373.90066	314	
374.81268	382	1+
375.77904	162	1+
377.73023	192	1+
377.80487	148	
379.42799	164	1+
381.83679	296	
382.85594	202	
384.04261	178	1+
384.82428	174	
384.85099	710	1+
385.76812	210	1+
385.82353	156	
385.91935	124	
387.85030	406	1+
389.20061	216	
390.79357	166	
390.83603	444	
391.76956	332	1+
391.83953	206	
392.82488	1076	1+
393.78023	382	1+
394.73725	286	1+
395.73750	262	1+
396.89724	166	
398.73448	394	1+
398.86879	254	1+
399.84886	642	1+
402.85791	166	
403.87280	188	
404.85968	128	
405.76258	130	
405.85652	364	1+
407.74575	376	1+
407.86790	830	
408.76970	138	
408.85541	556	
408.89536	158	
409.72859	278	
409.75319	296	1+
409.86336	270	
410.72902	310	1+
410.83718	1384	1+
412.79664	130	
412.83882	188	
413.85259	134	
415.87073	138	
417.81291	168	
417.86131	222	
418.84036	224	1+
421.81206	248	1+
421.87964	228	
422.86344	332	
423.77406	274	
423.86592	602	1+
424.76591	226	
424.78244	146	
424.86899	398	1+
425.75223	980	1+
426.86177	1060	1+
427.69320	130	
427.73132	1014	1+
428.84673	2042	1+
430.70749	134	
431.68448	306	1+
431.86613	314	1+
432.68871	200	1+
432.89029	142	
433.38097	188	
433.84854	452	1+
433.87254	138	
435.71237	128	
439.89035	140	
442.87337	124	
443.75564	142	
443.77459	172	
444.87199	1610	1+
445.72140	136	
445.75023	202	
446.74258	312	1+
446.76087	196	
446.78443	350	1+
447.70988	142	
448.76816	268	
448.89496	136	
449.87880	614	1+
462.88426	864	1+
465.72463	254	
467.88730	810	1+
469.88624	216	1+
485.89816	130	
486.89729	138	
487.20606	126	
490.89995	204	1+
493.79538	142	
END IONS

###FS:    #m/z: 363.95656 #charge 1+
###MS: 105
###MSMS: 106
BEGIN IONS
TITLE=Cmpd 79, +MS2(363.9566), 28.0-35.0eV, 2.3min #106
RTINSECONDS=137.12
SCANS=105-106
PEPMASS=363.95656	464244
CHARGE=1+
72.21244	82	
132.86742	80	
165.52039	94	
177.93260	114	
182.86880	218	1+
185.06209	78	
188.93259	82	
189.86319	726	1+
191.85968	248	
193.85581	128	
196.88321	98	
196.94453	84	
199.89181	92	
200.94860	128	
203.93532	202	1+
207.87647	302	1+
207.89044	100	
207.94676	288	1+
208.01577	80	
209.87040	90	
209.94457	1360	1+
210.88156	288	1+
212.87846	1776	1+
214.89418	304	1+
217.91555	80	
222.95139	1512	1+
223.42393	82	
223.85910	78	
224.94895	1992	1+
225.89125	220	1+
225.96405	138	
226.94740	13654	1+
227.46966	108	
227.93138	262	
228.89707	142	
228.94312	15082	1+
229.08212	114	
229.88933	138	
229.96347	126	
230.88961	3148	1+
231.07659	78	
231.86319	94	
232.02600	82	
232.88391	416	
234.88354	118	
234.92762	86	
237.05094	100	
239.02549	102	
239.07136	96	
240.93817	448	
240.96444	416	
241.43697	82	
241.83580	84	
241.89453	162	1+
241.93932	1218	1+
241.96152	216	
242.94154	826	1+
242.96019	908	1+
244.79665	94	
244.95722	6352	1+
245.43304	88	
245.45234	78	
245.85854	78	
245.93760	196	
246.33410	88	
246.39777	78	
246.85585	78	
246.91052	142	
246.95308	7472	1+
247.83108	184	1+
248.90037	1176	1+
250.02543	150	
250.06725	128	1+
250.79397	220	1+
250.89426	178	
250.97048	248	1+
252.84941	98	
252.89180	130	
254.85245	284	1+
256.38085	78	
257.07948	132	
257.94836	104	
258.82908	266	1+
258.84675	216	1+
258.90186	94	
258.96845	118	
260.42903	98	
260.96926	766	1+
261.00204	82	
262.83171	174	
263.14093	82	
263.82656	80	
265.97556	158	
266.81276	648	1+
267.78452	88	
267.90067	88	
267.97453	1236	1+
268.00370	86	
269.13020	78	
269.79347	78	
269.92321	104	
269.97051	936	1+
270.05480	98	
270.32206	106	
270.79966	122	
270.82412	100	
271.36264	108	
271.91461	180	
272.74816	82	
272.85052	86	
272.89630	92	
274.86321	84	
275.97382	84	
276.38826	98	
276.80679	162	1+
277.84383	104	
278.84261	494	1+
279.06466	92	
279.10245	522	1+
279.79868	116	
280.79384	444	1+
282.79576	160	
282.82910	92	
283.79192	78	
283.87677	90	
284.82828	138	
284.84843	78	
284.89355	90	
285.84278	384	1+
285.88708	80	
286.81492	96	
286.84159	322	1+
291.82026	84	
292.85576	132	
293.11795	144	
295.43060	90	
296.80505	144	
296.83287	112	
297.01354	88	
297.43291	88	
297.80405	178	
297.85565	118	
297.93495	78	
297.96889	80	
298.80168	858	1+
298.87423	94	
299.08255	80	
299.86509	96	
300.80212	302	1+
301.08442	80	
301.81955	78	
301.85828	290	1+
302.80450	444	1+
303.12308	82	
303.80568	320	1+
303.85722	836	1+
305.11572	98	
305.29828	84	
307.95563	92	
308.06784	84	
309.87065	88	
310.14224	86	
311.12828	122	
317.79441	78	
317.91673	86	
318.81426	124	
319.81425	94	
319.87885	140	
321.86860	134	
325.89619	86	
326.86123	278	1+
326.87624	120	
327.10761	86	
327.88431	164	
332.89732	104	
333.35529	78	
336.94766	288	
337.02826	84	
338.82517	86	
338.94617	126	
339.83096	196	
340.93578	202	
341.90623	104	
343.70655	80	
344.16902	92	
347.07972	80	
349.90134	86	
350.80450	102	
351.89179	180	1+
352.66063	78	
355.42383	92	
355.71319	78	
357.34065	88	
365.12144	78	
366.84084	80	
367.67643	84	
367.89444	78	
END IONS

###FS:    #m/z: 507.84477 #charge 1+
###MS: 105
###MSMS: 107
BEGIN IONS
TITLE=Cmpd 80, +MS2(507.8448), 28.2-35.2eV, 2.3min #107
RTINSECONDS=137.892
SCANS=105,107
PEPMASS=507.84477	194758
CHARGE=1+
196.01833	612	1+
214.88547	210	
222.97290	252	1+
232.89782	208	
234.89956	118	
236.88852	232	
238.06496	132	
248.04698	282	1+
249.89120	148	
250.90903	120	
251.91330	152	
252.07925	304	
253.08261	128	
254.09739	132	
258.87726	218	
258.98753	154	
266.16737	346	
268.88547	134	
269.92465	284	
270.86904	216	1+
272.85862	138	
275.84927	254	1+
277.39696	124	
278.83208	170	
279.09670	140	
281.95817	118	
282.12910	130	
287.85020	988	1+
289.03705	194	
289.84463	122	
289.88114	202	
290.13197	426	1+
290.86329	164	
290.88289	138	
291.87303	158	
292.86785	122	
293.87206	1022	1+
294.12240	124	
294.80961	124	
296.85208	140	
298.78192	130	
300.85117	170	
301.34303	160	
301.84090	166	
303.83224	140	
303.86530	1140	1+
305.86196	1488	1+
307.88687	262	
307.92751	298	1+
308.14059	954	1+
308.83819	120	
308.87090	1206	1+
308.91050	148	
309.16381	208	
309.38085	132	
310.15634	554	1+
311.88380	2546	1+
312.06342	148	
312.82407	178	1+
313.80042	194	1+
314.38644	148	
314.86635	816	1+
315.76851	128	
315.83926	170	1+
316.86608	320	1+
317.89869	122	
318.87876	280	1+
321.85852	122	
323.82880	120	
323.87511	470	
324.86179	264	
325.80960	180	1+
325.83326	438	1+
325.87478	230	
325.90307	264	
326.88403	1540	1+
327.01928	130	
327.34032	180	1+
327.47598	156	1+
328.37103	160	
328.88202	454	
329.17319	160	
330.16495	186	
330.82628	258	1+
330.85168	194	
330.88710	130	
330.95218	116	
331.80678	144	
332.87434	960	1+
335.77234	178	
335.88813	166	
336.88893	160	
337.87965	304	1+
338.82724	236	1+
339.88302	168	
340.86352	270	1+
341.80068	132	
342.76107	176	1+
343.87498	178	
344.36541	222	1+
346.77426	606	1+
346.87246	218	1+
346.96032	200	1+
347.77570	484	1+
347.82078	196	
349.75911	260	1+
350.83046	348	1+
350.88447	194	
351.00355	128	
351.77146	158	
351.81117	136	
352.36173	134	
352.84930	372	1+
352.91198	152	
353.89510	150	
355.89079	134	
356.79144	120	
357.84139	120	
359.85001	116	
361.75769	206	1+
361.85729	206	1+
362.85861	148	1+
364.75600	242	1+
364.87160	140	
364.90000	122	
365.78828	542	1+
366.18416	260	
367.76426	494	1+
367.81439	180	
367.90707	128	
368.81611	126	
368.89659	224	
369.83519	344	1+
369.90538	180	1+
370.80003	442	1+
371.19000	278	
371.80202	314	1+
371.83034	216	
371.98851	130	1+
372.78098	176	
373.78977	168	
373.83117	134	
373.86475	144	
373.90345	150	
374.78305	242	1+
374.81428	326	1+
377.88546	118	
379.82885	344	1+
380.71762	180	
380.85441	172	
381.78403	170	
382.85561	128	
383.80295	120	
384.85152	480	
385.82500	176	
385.84850	286	
386.82249	230	
387.84660	812	1+
389.19972	200	
389.73462	126	
390.17434	224	1+
390.84019	348	
391.83840	304	
392.77794	282	
392.82677	584	1+
392.86693	226	
394.72901	342	1+
394.80910	168	
394.83056	504	1+
395.76942	174	
395.78631	168	
399.73232	304	1+
399.84972	828	1+
402.86179	448	1+
403.81596	260	1+
403.86590	314	1+
405.76095	388	1+
405.78322	232	
405.85784	238	
406.75305	136	
406.85957	132	
407.74247	664	1+
407.86576	704	
408.85468	1122	1+
409.72186	148	
410.73594	118	
410.83543	1134	1+
411.09572	120	
412.84730	260	1+
413.87868	356	
415.80496	310	1+
416.73947	288	1+
416.87737	170	1+
418.84178	136	
419.72842	322	1+
419.75609	144	
421.78323	120	
421.88487	394	
422.86647	226	
423.77426	154	
423.82269	200	1+
423.86571	776	1+
424.79385	218	
425.75530	1150	1+
426.86067	784	1+
426.89598	132	
427.73618	1092	1+
428.84556	1578	1+
428.87812	142	
429.70334	270	1+
429.82488	128	
430.74203	144	
430.76286	142	
431.67886	206	1+
431.86532	820	1+
433.85060	530	1+
434.88560	212	
439.89442	224	
440.89650	140	
441.87735	170	
443.76131	172	
444.76019	178	
444.87211	1904	1+
445.75092	346	
445.78662	288	1+
446.71607	136	
446.74217	230	
446.76396	272	
446.78846	244	1+
446.83210	162	1+
446.87963	204	
447.71452	490	
448.76542	174	
449.87784	654	1+
451.86213	226	1+
457.90245	354	1+
460.22527	208	1+
462.88216	980	1+
464.78662	166	
466.70170	106	1+
467.88638	974	1+
467.91895	120	
468.77315	216	1+
469.88388	120	
485.89765	440	1+
509.86200	134	
513.16094	92	1+
END IONS

###FS:    #m/z: 336.94531 #charge 1+
###MS: 105
###MSMS: 108
BEGIN IONS
TITLE=Cmpd 81, +MS2(336.9453), 28.0-35.0eV, 2.4min #108
RTINSECONDS=138.664
SCANS=105,108
PEPMASS=336.94531	48084
CHARGE=1+
59.97007	78	
99.56515	72	
101.91542	86	
189.86016	72	
193.43649	78	
194.88899	74	
196.88393	146	
201.00271	86	
210.91070	82	
211.94470	2028	1+
212.87923	758	1+
213.83819	70	
213.93959	990	1+
215.88711	152	
215.93791	160	
216.41634	118	
216.87098	72	
218.94366	76	
219.86278	72	
221.42537	78	
223.96266	142	
224.85408	92	
225.86534	250	1+
226.89538	146	
226.97282	68	
227.78591	84	
228.89593	178	
229.89366	68	
229.95520	2654	1+
230.89048	1464	1+
231.95075	1042	1+
232.48533	78	
232.82545	504	1+
233.89351	104	
233.90868	72	
233.94772	332	
236.84927	76	
237.90490	80	
238.11880	114	
239.84609	138	
239.94934	76	
241.84477	110	
241.94280	78	
243.83537	68	
243.88897	80	
244.95513	116	
245.89892	70	
246.94503	118	
246.96497	80	
247.07494	78	
247.96703	716	1+
248.01400	70	
248.90059	538	1+
249.11533	72	
249.60580	70	
249.84073	76	
249.96140	288	
250.02698	78	
250.82906	216	
250.95131	146	
251.06996	94	
251.83124	98	
251.95877	82	
252.06982	74	
252.97120	938	1+
253.88842	78	
253.90887	626	1+
254.09167	86	
254.96500	546	1+
255.88780	70	
256.25686	88	
256.27280	104	
256.87883	172	1+
256.89852	222	
256.96486	94	
257.86029	82	
257.95801	88	
258.84911	444	1+
258.91533	70	
259.96399	148	
260.82976	108	
261.82996	80	
262.94807	74	
264.82263	84	
266.37584	72	
266.86303	82	
267.84295	208	
268.38713	148	
268.83821	232	
269.08199	76	
269.84423	184	
270.84727	130	
270.97827	138	
271.10402	92	
271.84848	122	
271.86838	190	1+
272.84139	70	
274.86080	134	
275.95753	72	
276.85838	334	
276.93943	82	
277.86510	268	
278.79853	72	
278.81223	82	
278.83236	568	1+
278.87480	142	
278.94223	110	
279.83336	348	1+
279.86081	114	
279.89190	74	
280.94050	78	
282.80225	80	
282.98995	74	
283.11602	84	
284.91030	74	
285.85146	258	
286.84987	798	1+
288.87459	72	
290.84948	280	1+
291.87032	246	1+
292.83406	78	
293.10895	206	
293.84616	96	
293.87246	194	
293.89619	68	
294.01200	76	
294.84976	212	
294.86728	82	
295.85701	82	
295.96597	286	1+
297.11273	118	
297.43510	100	
297.86283	80	
298.30807	94	
299.79209	74	
302.89552	72	
302.91472	78	
303.87087	72	
304.86810	148	
305.90340	106	
307.81138	70	
309.86764	180	1+
309.98461	84	
310.88570	84	
311.12881	72	
311.76226	70	
311.88788	132	
315.98245	98	
316.39940	108	
319.38127	74	
319.85998	74	
321.81833	108	
321.89993	80	
324.59421	78	
324.85513	70	
324.89191	70	
326.91645	108	
327.28749	78	
327.40324	80	
327.88299	88	
329.81582	82	
330.90050	88	
331.82212	100	
333.38925	82	
334.15839	106	
335.75600	96	
337.83170	72	
338.99258	98	
339.02689	78	
339.09465	74	
340.76273	102	
341.03730	90	
342.38987	112	
END IONS

###FS:    #m/z: 363.95647 #charge 1+
###MS: 109
###MSMS: 110
BEGIN IONS
TITLE=Cmpd 82, +MS2(363.9565), 28.0-35.0eV, 2.4min #110
RTINSECONDS=142.324
SCANS=109-110
PEPMASS=363.95647	436692
CHARGE=1+
137.25258	90	
144.94721	78	
151.22423	86	
189.86103	286	1+
191.85806	224	
200.95149	126	
202.89603	92	
206.88581	92	
207.87552	140	
209.86768	216	
209.88132	392	1+
209.94311	1676	1+
210.88344	336	1+
212.87868	1838	1+
212.97011	78	
214.89440	126	
216.86914	80	
220.44954	88	
222.93044	90	
222.95303	676	1+
224.94986	1768	1+
224.97498	78	
224.98129	120	
226.89049	268	1+
226.94758	11958	1+
228.12937	96	1+
228.89292	268	
228.94237	11808	1+
229.89852	116	
230.88917	2932	1+
231.09130	80	
232.88457	250	1+
233.96397	122	
234.83720	78	
234.87794	136	
234.93149	94	
234.99907	78	
235.04729	208	1+
237.12157	108	
237.85947	80	
238.89290	78	
239.00067	78	
239.42456	82	
239.91117	78	
240.81934	102	
240.93997	354	
240.96215	992	1+
241.08012	82	
241.88858	82	
241.89907	84	
241.93870	946	1+
242.81540	120	
242.94017	600	1+
242.95646	502	1+
243.83469	232	1+
244.95704	6976	1+
245.83890	102	
245.98213	100	
246.44218	92	
246.95261	7118	1+
246.97886	134	
247.39332	90	
247.85396	188	1+
248.02771	78	
248.80259	312	1+
248.90072	1248	1+
249.09974	100	
249.14283	86	
250.37646	80	
250.97542	238	1+
252.95274	132	
253.90446	242	
253.97006	92	
254.90502	154	
255.92705	96	
257.89889	84	
258.83797	138	
259.08539	78	
259.85535	82	
260.96870	478	1+
261.04783	86	
261.83202	126	
262.02748	112	
262.83046	80	
263.07047	78	
264.03409	102	
264.81562	92	
264.88064	116	
264.95970	140	
265.78970	192	
265.81595	140	
265.84809	276	1+
266.81282	512	1+
266.85006	238	1+
266.97069	974	1+
267.97204	822	1+
268.89884	86	
269.91465	90	
269.96724	1016	1+
270.04909	90	
270.12229	82	
271.92305	80	
272.48268	86	
273.85065	122	
273.89909	94	
275.41521	80	
275.85560	78	
276.80401	80	
276.84214	84	
277.84172	464	1+
278.44732	98	
278.80116	178	
278.84293	336	1+
279.09977	78	
279.80361	92	
279.88514	164	1+
280.10478	196	
280.79586	300	
281.11342	102	
281.40378	100	
281.79032	664	1+
281.80821	146	
281.98875	80	
282.09929	104	1+
282.99826	78	
283.08293	92	
283.84582	130	
283.86435	94	
283.94316	90	
283.98619	122	
284.82704	80	
284.88245	142	
285.84654	428	1+
286.87453	286	1+
288.05877	106	
288.93456	104	
292.79208	166	
292.88236	80	
293.11962	126	
294.41439	78	
295.12478	78	
296.80820	150	
297.81280	176	
298.43104	98	
298.80202	738	1+
300.80359	526	1+
301.86163	182	
302.86267	146	
302.94720	88	
302.98154	84	
303.82359	80	
303.85655	432	
303.94474	116	
304.64425	86	
306.85343	80	
307.32044	84	
308.84034	236	1+
309.87419	86	
316.81191	86	
317.87639	144	
318.93472	132	
319.76963	80	
319.87232	104	
320.85661	394	1+
320.93521	122	
321.81586	156	
321.86199	330	1+
322.07942	82	
322.47168	92	
322.80706	122	
322.92940	360	1+
325.81414	90	
325.85313	78	
326.87169	128	
326.88886	136	
327.87979	196	1+
328.75757	104	
330.87245	136	
336.85948	78	
336.88908	84	
336.94524	82	
337.83833	80	
338.80487	134	
339.82945	92	
340.93904	254	1+
341.98797	88	
342.71731	92	
346.77862	182	1+
349.82322	78	
349.89235	102	
350.38375	92	
351.20720	92	
351.80549	92	
352.88924	98	
354.84299	84	
359.91061	80	
359.96414	78	
363.76648	86	
END IONS

###FS:    #m/z: 336.94505 #charge 1+
###MS: 109
###MSMS: 111
BEGIN IONS
TITLE=Cmpd 83, +MS2(336.9451), 28.0-35.0eV, 2.4min #111
RTINSECONDS=143.096
SCANS=109,111
PEPMASS=336.94505	43854
CHARGE=1+
91.07365	104	
187.87560	72	
196.88623	112	
204.95462	76	
205.41731	98	
209.94593	222	
210.03965	74	
211.94409	1922	1+
212.87891	582	1+
212.90193	82	
213.94045	1264	1+
214.70281	80	
214.87917	74	
214.89544	72	
215.05209	96	
215.86127	86	
215.94192	108	
216.88438	90	
217.83859	120	
217.93342	72	
218.84106	102	
223.83264	120	
223.95520	210	1+
223.97821	116	
224.83593	70	
224.97599	100	
226.88465	152	
228.84133	92	
228.89413	238	
229.95554	2318	
230.88907	1130	1+
231.95061	1286	1+
232.82418	112	
233.84087	108	
233.89884	114	
233.95478	144	
234.95021	74	
235.81992	70	
235.90490	82	
236.90429	72	
237.84255	72	
238.39381	70	
238.83959	76	
238.86436	86	
241.84137	246	
243.04205	80	
243.84107	76	
243.88916	92	
244.17850	98	
244.90829	72	
247.38560	82	
247.96480	378	
248.89943	232	
249.96308	214	
250.82945	222	
251.06716	70	
251.88189	90	
251.96123	112	
251.99068	72	
252.97069	1292	1+
253.08959	120	
253.85878	78	
253.90650	172	
253.93797	146	
254.85842	112	
254.87463	70	
254.91163	80	
254.94181	122	
254.96835	448	
255.07352	150	
255.95120	72	
256.84516	126	
256.88139	94	
256.96421	134	
257.05907	78	
257.25076	94	
257.83490	134	
257.86015	86	
257.89619	104	
258.84711	182	
258.86808	78	
258.91141	74	
259.35243	100	
259.85755	166	
259.97042	106	
260.55001	84	
260.86140	144	
260.93377	164	
263.06551	82	
263.57346	102	
263.91655	88	
265.01899	72	
265.36256	100	
265.90295	84	
266.92297	78	
267.85028	108	
267.99519	72	
268.84152	288	
268.97900	286	1+
269.06873	72	
269.84414	476	1+
270.86374	76	
271.91532	202	
271.95546	136	
272.84631	72	
272.87079	78	
273.44028	70	
273.90933	72	
274.02910	72	
274.10849	92	
274.79381	74	
274.86544	132	
275.87968	84	
276.07595	78	
276.85750	382	1+
276.88226	76	
277.14814	98	
277.83943	130	
277.97227	74	
278.83731	532	1+
279.09127	70	
279.13022	78	
280.83142	78	
281.05399	78	
282.87279	160	
283.79187	108	
284.00719	80	
284.90037	70	
285.84788	902	1+
286.85012	622	1+
286.92000	86	
287.13231	76	
288.85976	106	
289.94360	72	
290.85752	400	1+
292.03194	84	
292.14743	90	
293.10895	100	
293.82985	226	1+
293.87172	128	
294.76825	78	
295.14793	78	
295.87673	124	
297.89294	80	
297.98143	86	
299.06344	76	
299.87110	72	
304.81326	100	
307.79894	182	
308.35882	94	
308.88194	152	
309.86724	134	
310.86806	94	
313.86518	94	
315.89123	130	
319.07382	76	
319.17037	94	
322.11225	84	
324.34435	72	
325.88788	160	1+
328.85758	76	
329.75497	98	
334.78714	78	
338.71444	82	
340.03123	80	
342.29258	72	
END IONS

###FS:    #m/z: 359.96072 #charge 1+
###MS: 109
###MSMS: 112
BEGIN IONS
TITLE=Cmpd 84, +MS2(359.9607), 28.0-35.0eV, 2.4min #112
RTINSECONDS=143.868
SCANS=109,112
PEPMASS=359.96072	35456
CHARGE=1+
89.21541	76	
150.57707	76	
175.04362	74	
193.94398	92	
203.87827	80	
209.12945	80	
209.94482	520	
211.93737	74	
212.90382	92	
217.38653	76	
222.95370	260	
223.88949	140	
223.95349	112	
223.97286	80	
224.94762	478	1+
224.97074	266	1+
226.94689	4024	1+
227.01074	98	
227.02659	98	
227.93462	112	
228.02322	86	
228.89503	80	
228.94195	3650	1+
230.82417	74	
233.95890	184	
234.03435	74	
234.86544	84	
234.89084	114	
235.93731	90	
235.99781	78	
236.89850	102	
237.05247	130	
237.47882	86	
237.92947	78	
238.99149	96	
239.90353	138	
240.83979	78	
240.94126	230	
240.96080	564	1+
241.94231	168	
243.85149	80	
243.96214	116	
244.95779	2584	1+
245.48121	76	
246.95338	2022	
248.08331	74	
248.80265	118	
249.10940	86	
249.95356	144	
250.39217	90	
250.95260	162	
250.97172	244	
251.04734	76	
251.06987	212	1+
252.80945	76	
252.87365	100	
252.95579	316	1+
253.08695	112	
254.44210	80	
254.85750	74	
255.91306	88	
257.80235	88	
258.02339	76	
258.06295	88	
258.90938	76	
258.97335	98	
259.80449	128	
260.83114	398	1+
260.89892	84	
260.94448	86	
262.12821	90	
262.86822	92	
263.01770	76	
264.00580	78	
264.78880	76	
264.81397	128	
264.96646	140	
265.06271	128	
265.08759	122	
265.39647	92	
266.81751	210	
266.88899	90	
267.79444	78	
267.85615	106	
267.92056	92	
267.97458	230	
268.84076	156	
269.96740	630	1+
270.91203	86	
270.99107	76	
272.88803	78	
275.92714	78	
275.97163	132	
276.85152	104	
277.88309	102	
278.84401	242	1+
278.90023	142	
279.92270	86	
280.79079	120	
281.12285	110	
281.91470	102	
282.41208	82	
282.93833	76	
284.82735	118	
286.85579	124	
287.96739	98	
288.86590	88	
289.49648	76	
290.08588	76	
290.43327	86	
290.87703	80	
291.10109	94	
293.84985	282	1+
294.37007	88	
294.88854	84	
294.93183	136	
295.92901	134	
296.08333	82	
296.80627	150	
297.85931	144	
297.92613	80	
298.80081	210	
299.80177	98	
299.92255	148	
301.85245	212	
302.83155	100	
303.95007	80	
304.44698	106	
305.00416	74	
305.04947	110	
307.87166	76	
309.86901	134	
310.75264	76	
311.42393	76	
312.79698	116	
314.80000	78	
314.85287	82	
314.87331	148	
317.92008	94	
318.89198	118	
319.86150	76	
322.93484	130	
323.01645	106	
323.79596	78	
323.99241	92	
328.33398	104	
328.79114	84	
328.89476	270	1+
329.81166	82	
332.95438	74	
334.83423	76	
334.88471	164	1+
338.33042	74	
338.37569	102	
340.93844	92	
343.02657	76	
350.73797	92	
351.41898	80	
351.76174	80	
351.88610	76	
358.15839	74	
361.77139	106	
363.15078	74	
363.95623	84	
END IONS

###FS:    #m/z: 322.93000 #charge 1+
###MS: 113
###MSMS: 114
BEGIN IONS
TITLE=Cmpd 85, +MS2(322.9300), 28.0-35.0eV, 2.5min #114
RTINSECONDS=147.536
SCANS=113-114
PEPMASS=322.93000	2452238
CHARGE=1+
131.09002	68	
160.17419	72	
189.04035	88	
189.06916	74	
189.92123	72	
192.02328	78	
193.44146	86	
193.93909	108	
195.92045	72	
196.01702	72	
200.37641	90	
201.04335	80	
203.05505	68	
205.97186	68	
207.10296	72	
210.89866	84	
211.92035	80	
212.04648	100	
212.90211	66	
214.89904	74	
215.37804	74	
215.87409	78	
219.80317	74	
221.06799	68	
222.87192	72	
222.95226	68	
222.99656	68	
223.92564	90	
223.96364	118	
225.90307	66	
226.06406	70	
226.82112	68	
226.83998	68	
226.89195	104	
227.10976	78	
227.86172	88	
227.93049	82	
229.90545	76	
230.84641	270	1+
232.57353	100	
232.91424	76	
233.85567	72	
234.89808	128	
234.92975	70	
235.88000	100	
236.84948	78	
236.90784	78	
236.94393	66	
236.98900	64	
238.10563	106	
238.93542	88	
239.90353	76	
240.94154	1526	
241.07243	72	
241.83564	74	
241.94008	3724	1+
242.82003	70	
242.94203	2524	1+
244.54330	90	
244.82269	110	
244.85359	66	
244.93992	872	1+
246.84832	220	1+
246.97718	150	
247.98072	66	
248.65425	86	
248.90573	72	
249.04162	68	
249.91243	78	
250.38939	70	
250.84125	78	
251.07266	72	
254.90579	88	
255.08308	80	
256.83533	104	
256.90051	142	
257.89688	72	
258.83053	124	
259.07342	88	
259.83498	92	
260.84239	170	
261.39295	66	
261.83263	98	
261.89140	80	
262.20804	72	
262.82637	112	
262.90606	72	
263.87250	76	
263.98022	116	
264.79467	94	
264.85689	84	
264.87565	70	
264.91108	68	
266.85112	66	
266.86671	74	
266.89436	78	
268.78983	68	
268.88235	70	
270.80878	88	
270.82321	90	
270.85030	94	
270.87970	80	
270.91194	146	
271.78360	76	
273.04414	66	
273.79602	110	
273.92589	68	
274.17151	104	
274.86084	196	1+
274.96507	84	
275.80971	86	
275.84947	126	
275.95150	68	
276.78173	150	1+
276.84743	70	
276.87411	68	
277.92133	66	
278.82070	80	
278.84100	68	
279.09210	846	1+
280.83136	102	
281.04760	88	
283.28955	506	1+
284.16254	64	
284.29355	436	1+
284.87243	144	
284.90597	90	
285.85194	126	
286.10117	78	
286.41278	68	
287.88366	68	
289.91021	86	
291.41009	78	
291.84088	68	
293.85862	236	1+
294.87365	112	
295.02745	68	
297.82024	100	
299.78425	76	
300.44110	74	
301.36956	66	
302.86559	70	
303.18862	76	
303.87402	98	
308.86574	74	
308.91085	72	
309.07725	82	
309.79629	148	1+
310.13590	82	
312.78849	96	
313.14699	72	
313.80557	92	
314.88948	70	
314.95930	72	
318.80669	110	
319.13311	68	
319.85771	68	
321.38128	98	
323.23935	88	
324.85752	72	
326.25963	92	
326.62390	74	
END IONS

###FS:    #m/z: 340.94063 #charge 1+
###MS: 113
###MSMS: 115
BEGIN IONS
TITLE=Cmpd 86, +MS2(340.9406), 28.0-35.0eV, 2.5min #115
RTINSECONDS=148.309
SCANS=113,115
PEPMASS=340.94063	869612
CHARGE=1+
188.91029	76	
190.95628	74	
193.95420	78	
201.88126	76	
210.93683	128	
212.02850	78	
212.87753	118	
213.88069	162	
213.94002	858	
214.88564	126	
215.86106	98	
215.88691	282	
215.93710	156	
218.87750	72	
222.97393	120	
223.94849	134	
224.89096	80	
224.97656	126	
225.86404	72	
225.95820	72	
226.83432	78	
226.87104	92	
226.89534	74	
226.94700	80	
226.96941	204	
228.08997	80	
228.95097	124	
229.52767	72	
230.88966	466	1+
231.81758	72	
231.95094	744	
232.96406	118	
233.58559	96	
233.86581	78	
233.95084	148	
235.94922	138	
238.17563	76	
238.84058	128	
238.88711	130	
239.86369	72	
240.83754	286	1+
240.85332	72	
240.97517	106	
241.84071	204	1+
241.85516	104	
242.94190	80	
244.04261	104	
246.94995	76	
246.97397	214	
249.03191	76	
249.90260	136	
249.96544	358	
249.99383	104	
250.94419	72	
250.98899	114	
251.02599	74	
253.19415	80	
254.09937	86	
254.96783	460	
255.90639	92	
255.95984	350	1+
257.91091	122	
258.84165	144	
258.86512	126	
258.89297	158	1+
259.84911	110	
259.87468	90	
259.91240	154	
259.95867	148	
260.78829	82	
260.83480	396	
260.86818	202	1+
261.84096	284	
262.83154	138	
262.91716	226	
263.85517	88	
266.84279	84	
267.13970	76	
268.84377	326	
269.83683	170	
270.87906	126	
272.94203	92	
272.97652	126	
273.51116	94	
273.94440	74	
274.42983	108	
274.80413	74	
274.89492	140	
274.96918	74	
275.80574	140	
276.85381	222	1+
276.93115	92	
277.42204	72	
277.88627	80	
278.09332	146	
278.35955	94	
278.38615	74	
278.84451	446	
278.90863	94	
279.84974	216	
280.84234	392	1+
280.89114	110	
281.05566	72	
281.86024	232	
283.94922	74	
284.01118	90	
284.62814	72	
284.84180	88	
284.93113	82	
286.85351	74	
286.87602	132	
289.53010	94	
289.79702	86	
289.87661	72	
290.86783	116	
291.82575	90	
292.75221	86	
294.43752	106	
294.86440	274	
295.09524	84	
295.87087	120	
295.97200	82	
296.40624	84	
296.85596	136	
296.87553	98	
297.97197	94	
298.22126	72	
298.26999	92	
298.30798	88	
298.81669	74	
299.88804	88	
301.03699	100	
301.86334	298	1+
304.90552	76	
307.88897	128	
310.41722	116	
310.80644	92	
310.87012	132	
312.80836	166	
313.88484	142	
314.81604	78	
314.84190	78	
315.81741	198	1+
316.56320	86	
316.81857	186	1+
318.39863	92	
326.89615	266	1+
328.78217	92	
330.82921	94	
332.60481	84	
335.76744	90	
336.79887	92	
336.94963	74	
337.38033	94	
338.07298	108	
338.11364	78	
338.80790	78	
339.41577	80	
340.73366	74	
340.89418	122	
344.10070	78	
345.81813	98	
END IONS

###FS:    #m/z: 363.95664 #charge 1+
###MS: 113
###MSMS: 116
BEGIN IONS
TITLE=Cmpd 87, +MS2(363.9566), 28.0-35.0eV, 2.5min #116
RTINSECONDS=149.081
SCANS=113,116
PEPMASS=363.95664	387024
CHARGE=1+
179.43281	96	
189.86304	508	
191.85496	186	
200.42676	92	
200.94551	110	
202.91184	88	
209.86800	150	
209.94336	1382	1+
210.88596	576	
212.87809	1252	1+
214.89629	184	
221.89244	86	
222.95248	664	1+
224.94789	736	1+
224.97072	150	
225.97153	100	
226.89304	136	
226.94695	10660	1+
226.97463	308	
228.02399	114	
228.64735	118	1+
228.89527	526	1+
228.94227	11332	1+
228.99273	118	1+
230.83399	88	
230.88902	2370	1+
231.07103	106	
231.93997	152	
234.53068	90	
234.92957	92	
235.38527	92	
235.41923	94	
239.90317	90	
240.38282	100	
240.94277	706	
240.96294	630	1+
241.83063	120	
241.94351	622	
242.83743	84	
242.94185	1884	1+
243.13566	152	
243.47694	104	
243.81719	300	1+
244.86241	160	
244.90406	128	
244.95736	5482	1+
245.94293	404	
246.43838	100	
246.90796	176	
246.95278	5680	1+
247.80875	118	
248.80320	128	
248.90258	394	
249.80470	126	
249.90208	176	
250.89836	110	
250.97132	318	
251.80573	114	
251.94305	84	
252.83713	166	1+
252.89005	130	
253.08669	174	
253.90462	200	
253.95166	196	
253.99766	90	
255.44985	88	
256.34746	94	
258.83379	176	
259.10089	126	
259.43908	122	
259.93610	156	
260.83065	148	
260.90112	92	
260.96708	286	
261.89102	104	
261.97118	130	
262.06673	86	
262.50193	102	
262.84482	166	1+
263.97842	120	
264.76894	102	
264.91074	112	
264.96578	364	1+
265.09398	112	
266.08844	104	
266.81242	464	1+
267.40475	86	
267.84667	126	
267.91799	114	
267.97558	694	
268.85028	94	
268.95912	86	
269.40623	102	
269.88628	102	
269.90039	84	
269.96746	978	1+
271.80319	114	
271.85457	178	
271.91365	188	
271.97122	124	
272.13183	88	
272.49669	86	
272.91772	130	
276.34931	90	
276.83859	102	
276.85523	206	
276.93245	84	
277.84905	136	
278.50483	90	
279.10621	256	1+
279.84689	96	
280.16550	90	
280.79630	224	
280.86886	92	
282.08596	92	
282.79838	306	1+
284.82601	200	
284.92076	96	
285.79529	148	
285.84606	352	
289.86763	84	
291.80016	94	
292.86438	118	
293.37021	84	
293.92153	92	
294.87004	84	
297.80141	84	
298.80248	362	1+
298.91915	84	
300.80051	404	1+
301.86087	358	1+
302.80355	190	1+
302.83591	92	
303.85555	864	1+
304.79648	170	
305.11805	98	
306.92979	98	
307.86949	216	1+
308.14747	94	
310.79787	106	
310.87806	220	
313.54006	94	
314.06885	84	
314.82106	126	
314.88113	158	
314.95562	86	
317.82031	88	
317.89502	94	
320.81671	138	
321.86588	142	
322.03309	88	
322.15495	134	
322.76144	188	1+
322.93281	258	
323.81359	130	
323.92748	180	
326.87663	234	
327.28525	84	
327.78321	86	
328.82798	196	1+
328.88807	116	
329.32555	94	
329.87291	168	
330.50748	94	
330.88264	144	
336.94490	120	
337.13927	92	
338.87489	100	
339.81456	92	
340.94066	172	
341.15508	96	
341.84262	98	
350.74039	90	
351.38459	84	
352.61674	88	
355.79951	92	
357.91899	100	
363.95247	106	
366.05603	96	
367.86113	138	
END IONS

###FS:    #m/z: 322.93021 #charge 1+
###MS: 117
###MSMS: 118
BEGIN IONS
TITLE=Cmpd 88, +MS2(322.9302), 28.0-35.0eV, 2.6min #118
RTINSECONDS=152.756
SCANS=117-118
PEPMASS=322.93021	4406286
CHARGE=1+
176.53993	92	
178.36690	70	
191.07848	104	
192.89057	72	
194.90451	76	
195.96008	76	
200.01337	82	
205.95199	168	
206.95099	88	
207.97671	70	
208.06898	76	
209.94348	134	
210.89470	78	
212.87995	156	
214.89211	68	
215.96768	76	
219.02620	82	
220.44605	80	
220.88531	76	
220.95479	68	
221.93998	82	
222.94941	166	
223.84277	68	
223.95745	116	
226.83965	168	
226.88957	90	
228.02846	76	
228.83399	76	
228.96080	70	
230.83161	180	
230.86523	92	
231.98941	70	
232.02325	82	
232.89645	118	
235.90703	70	
236.97719	96	
238.93588	230	
239.07958	72	
239.13365	74	
239.78318	170	
239.87280	96	
239.90325	160	
240.08146	94	
240.85600	158	1+
240.94053	5838	1+
242.60973	88	
242.83041	140	
242.94184	7884	1+
243.49997	76	
243.82869	72	
244.05584	80	
244.83592	108	
244.91921	78	
244.93961	2128	1+
245.02736	76	
245.38709	70	
245.84687	78	
245.89136	78	
245.91238	98	
246.86355	94	
246.97925	196	
247.82839	78	
247.85030	76	
249.05101	90	
249.90854	94	
249.93010	110	
250.02244	72	
250.84807	118	
251.07265	78	
252.82297	96	
253.87435	94	
254.90966	244	
256.89762	150	
257.80086	200	
257.86348	92	
258.80491	102	
258.83918	134	
258.89591	184	
260.83094	422	1+
260.85060	130	
260.93074	82	
261.08351	82	
261.83334	306	1+
261.88160	72	
261.89544	94	
262.09435	92	
262.76659	102	
262.98277	102	
263.84668	162	1+
265.08656	74	
265.37862	90	
266.84236	146	
266.93091	68	
268.07771	72	
269.07581	84	
270.01730	152	
270.79478	72	
270.90805	102	
271.19902	74	
271.84469	94	
272.85264	110	
273.41781	72	
273.79292	370	1+
274.94290	70	
276.14722	68	
276.83542	70	
277.01526	92	
277.83602	206	1+
278.01931	78	
279.09076	1282	1+
279.23231	80	
280.82566	126	
281.79419	150	
283.06837	104	
283.79012	72	
284.03889	76	
284.29348	704	1+
284.87033	102	
288.87826	74	
289.79428	200	1+
289.85519	258	1+
290.85744	212	1+
291.08443	68	
291.90829	96	
292.81313	90	
293.07168	92	
295.83580	84	
295.87416	82	
295.93342	70	
297.81614	86	
298.96398	78	
300.41764	88	
300.81583	76	
301.82192	80	
301.87063	144	
302.17612	94	
303.85672	84	
304.91854	92	
305.80896	76	
306.98088	72	
307.79921	158	
308.12402	94	
308.81384	102	
308.89808	78	
309.86976	70	
309.88724	74	
310.82220	220	1+
311.01009	78	
312.06352	86	
312.80523	70	
312.97288	76	
314.93751	78	
315.37342	100	
315.75731	74	
316.88927	112	
323.13807	76	
324.25138	88	
324.83219	72	
325.87180	68	
325.89992	78	
326.28431	70	
326.90230	120	
326.96318	96	
327.81203	72	
328.29011	96	
END IONS

###FS:    #m/z: 340.94077 #charge 1+
###MS: 117
###MSMS: 119
BEGIN IONS
TITLE=Cmpd 89, +MS2(340.9408), 28.0-35.0eV, 2.6min #119
RTINSECONDS=153.528
SCANS=117,119
PEPMASS=340.94077	1527298
CHARGE=1+
68.40423	88	
122.52381	96	
169.05871	108	
190.94424	82	
191.96127	84	
192.92827	234	1+
193.95264	76	
194.03482	94	
204.87027	82	
207.87405	88	
207.92549	80	
208.95500	94	
212.87565	280	1+
213.94047	1104	
215.86477	84	
215.93621	312	
216.88555	76	
216.96137	94	
217.89548	82	
217.93620	130	
220.87298	78	
222.87355	104	
223.82800	88	
223.95843	84	
224.99196	96	
225.89380	80	
226.86946	114	
227.95625	74	
228.94312	234	
229.45126	100	
229.84544	72	
230.00773	88	
230.86355	72	
230.88662	438	1+
231.88967	240	1+
231.95102	1300	1+
233.03048	84	
233.89918	294	
233.94650	218	
234.04665	76	
234.83528	72	
236.04300	80	
236.82290	74	
236.90192	144	
238.83742	82	
240.83477	442	1+
240.96186	146	
242.40154	82	
242.83274	450	1+
243.06328	90	
243.83462	290	1+
244.85642	92	
244.96015	92	
245.83140	120	
245.86821	76	
245.90081	80	
245.96057	84	
246.06345	118	
246.38833	92	
246.87993	76	
246.94174	90	
246.97404	130	
248.98136	86	
249.89659	104	
249.96425	172	
249.99274	104	
250.88801	74	
250.90525	76	
250.98739	86	
254.90289	146	
254.93723	186	1+
254.96693	756	1+
257.84746	212	1+
258.33899	76	
258.78895	76	
258.92734	102	
259.29305	78	
259.95995	232	
260.78441	76	
260.83476	202	
260.85171	78	
260.96031	100	
261.84990	212	1+
262.23367	100	
262.90936	98	
262.96274	130	
263.83604	98	
263.91417	182	1+
265.83142	172	1+
266.86067	136	
266.99935	90	
268.83500	260	1+
269.02790	74	
269.85895	132	
270.38672	80	
270.93835	84	
272.93663	80	
272.98087	116	
273.29584	82	
273.88307	74	
275.87144	76	
276.85354	198	
276.86802	204	
277.86777	354	1+
278.84378	388	
279.09131	90	
279.85359	228	
279.92767	130	
279.95872	246	1+
280.02115	92	
280.41578	78	
280.85079	136	
280.91200	182	1+
281.80282	236	1+
281.85890	110	
282.08799	74	
282.85603	78	
282.92317	214	1+
283.04365	82	
283.83311	84	
283.85614	74	
284.23285	86	
286.93662	334	1+
290.81197	88	
290.96092	84	
291.86609	74	
292.01742	84	
292.79844	122	
293.84435	116	
295.93737	92	
297.37121	96	
297.88176	116	
298.27157	78	
299.11224	74	
299.83709	134	
299.88389	80	
299.97930	86	
300.95026	110	
301.83641	122	
302.36156	72	
302.87419	138	
302.94206	246	1+
303.16928	106	
304.57565	92	
304.94405	102	
305.79938	114	
305.88477	226	1+
308.82910	122	
310.87482	190	1+
311.90502	76	
312.78081	86	
312.83390	86	
314.09036	74	
319.88345	82	
321.28203	128	
322.85101	78	
323.14026	88	
323.95951	80	
324.89061	116	
326.87064	78	
327.88088	122	
328.94471	76	
329.87475	164	1+
330.84929	78	
331.85946	74	
332.17711	86	
333.09569	90	
337.14375	80	
337.26543	92	
338.78683	78	
339.05833	100	
340.24647	102	
340.97618	94	
343.95271	82	
345.88206	74	
END IONS

###FS:    #m/z: 507.84499 #charge 1+
###MS: 117
###MSMS: 120
BEGIN IONS
TITLE=Cmpd 90, +MS2(507.8450), 28.2-35.2eV, 2.6min #120
RTINSECONDS=154.308
SCANS=117,120
PEPMASS=507.84499	267670
CHARGE=1+
196.01552	610	1+
209.94410	246	
210.03049	224	1+
214.88600	498	
224.04553	168	1+
224.11974	168	
232.89999	374	1+
234.88985	256	1+
236.88869	412	
238.06440	266	
239.89205	134	
249.88624	166	
251.91359	208	
252.88621	150	
252.90593	128	
254.09492	162	
254.41332	174	
258.87434	130	
262.38574	168	
262.99059	130	
266.09503	128	
266.16843	406	1+
269.89477	130	
272.85372	128	
274.85231	220	1+
276.89294	174	
277.85753	172	1+
278.83686	274	
281.38169	206	
282.12436	172	
282.86320	152	1+
284.89549	302	1+
285.85460	370	1+
285.94162	212	
287.85110	1528	1+
288.39850	186	
288.81814	262	1+
289.85088	130	
289.89821	130	
290.86358	216	
290.88447	222	
292.86426	170	
293.87365	1296	1+
293.89411	212	
296.85958	212	
297.33836	172	
297.84199	316	1+
300.85376	186	
301.85056	280	
302.87359	146	
303.86887	820	1+
305.06941	126	1+
305.86226	1866	1+
306.12340	196	
306.87509	154	
306.90903	150	
307.13219	130	
307.89355	326	
308.14054	968	1+
308.87476	1514	1+
310.15702	636	1+
310.87383	196	
311.79917	184	1+
311.88348	2154	1+
312.40750	142	
313.38426	136	
313.87970	630	1+
314.86388	164	
316.83492	264	1+
316.86852	170	
316.88883	160	
317.87782	140	
318.86158	138	
318.92577	190	1+
318.98198	156	1+
319.87493	386	1+
320.62097	182	
320.80953	270	1+
321.85550	148	
322.86782	202	
322.89134	388	1+
323.87198	456	
324.85944	378	1+
325.88065	156	
325.90079	194	
326.88269	3582	1+
328.83400	150	
328.88353	430	
329.89728	332	
330.16223	230	
330.80771	146	
330.88117	576	1+
332.87845	450	1+
334.39437	122	
334.93358	208	1+
335.84073	148	
335.88632	138	
335.89666	162	
336.80781	184	1+
336.90239	124	
337.87902	170	
338.37577	312	1+
339.87326	232	
342.81638	130	
344.86998	128	
345.38337	248	1+
345.78231	124	
345.81751	148	1+
346.86167	244	
347.76552	212	
347.85537	132	
347.88431	224	
348.36096	136	
348.78557	204	
348.82693	144	
348.90541	156	
349.16072	208	
349.75754	424	1+
350.82077	218	
350.88631	494	1+
351.77399	292	1+
351.83049	150	
353.84934	258	
354.88134	356	1+
354.92628	124	
355.77853	126	
356.01669	144	
356.37522	220	1+
357.84867	148	
359.76213	200	1+
361.82923	164	1+
361.87873	312	1+
363.79169	132	
363.86023	172	
365.75869	178	
366.18285	154	
366.77481	198	
366.83976	164	1+
367.76740	280	
367.78518	196	
367.91050	180	
368.77476	408	1+
368.80249	142	
368.85517	122	
368.89670	402	1+
369.00965	168	1+
369.83862	402	1+
370.73506	204	1+
370.80162	332	1+
371.18701	124	
372.04193	194	
373.82290	236	
373.87766	226	1+
373.90230	170	
374.81805	238	
376.76881	136	
378.73506	158	
380.71761	234	1+
380.85798	198	
381.09921	192	1+
381.80499	124	
381.84018	624	1+
383.77670	138	
383.96846	144	1+
384.84784	1270	1+
385.79282	164	
386.35562	154	
386.80162	128	
387.77557	274	1+
387.84669	738	1+
387.88432	128	
389.20249	590	1+
389.82720	134	
390.77572	288	1+
390.79849	134	
390.84074	852	1+
391.06551	210	1+
392.72163	258	1+
392.82441	928	1+
395.76368	172	
395.87445	126	
397.80782	186	
398.72996	156	
399.68593	200	
399.72843	150	
399.85147	888	1+
402.85924	218	
403.81179	150	
403.86944	138	
405.75855	188	1+
405.80954	224	
405.87105	256	
406.86994	202	
407.73785	492	1+
407.86622	784	
408.85281	1310	1+
409.72727	428	1+
409.87111	124	
410.73283	268	1+
410.76915	258	1+
410.83574	1350	1+
412.34375	106	1+
412.83385	182	
412.86412	196	
413.73675	138	
413.85426	216	1+
417.85169	352	1+
418.81395	350	1+
419.76056	156	
421.78192	122	
421.88171	224	
422.87570	198	
423.75539	274	1+
423.78240	270	1+
423.86659	902	1+
425.75958	472	
426.75882	320	
426.86209	1476	1+
427.73456	608	1+
427.77934	294	1+
427.83391	124	
428.84373	1076	1+
429.69955	332	1+
429.72750	160	
430.75044	124	
431.68489	180	1+
431.86748	660	1+
433.85189	352	1+
435.86069	232	1+
436.89784	142	
439.89343	208	1+
443.77526	184	
444.87155	1820	1+
447.71747	182	
447.87997	126	
448.70795	368	1+
449.87673	572	1+
450.75614	154	
452.75938	286	1+
452.85855	140	
453.76402	230	1+
453.88053	122	
458.89106	122	
462.88157	406	1+
466.71815	214	
467.88853	1532	1+
468.71467	138	
469.69865	228	1+
470.74473	160	
485.90134	706	1+
486.79122	218	1+
486.83690	184	
497.80808	130	
END IONS

###FS:    #m/z: 322.92994 #charge 1+
###MS: 121
###MSMS: 122
BEGIN IONS
TITLE=Cmpd 91, +MS2(322.9299), 28.0-35.0eV, 2.6min #122
RTINSECONDS=157.996
SCANS=121-122
PEPMASS=322.92994	4530002
CHARGE=1+
46.23488	110	
120.07894	72	
150.59828	90	
186.05566	92	
186.93595	82	
187.55251	84	
190.93066	72	
191.00034	80	
193.45351	110	
199.88744	126	
202.94135	78	
205.94832	82	
209.94710	96	
210.93042	72	
211.88922	78	
211.90348	92	
212.87966	76	
214.08094	76	
216.89271	104	
217.37414	80	
218.87458	228	1+
218.95896	80	
219.05513	78	
222.94913	80	
223.96149	150	
226.87519	72	
227.86352	84	
227.92880	82	
227.95630	72	
230.84388	174	
230.90772	106	
232.89209	92	
233.07727	98	
234.91696	78	
235.88825	108	
236.91720	92	
237.86995	72	
237.91249	72	
238.87543	74	
238.93965	414	1+
239.07741	162	
239.78352	76	
240.04426	76	
240.08208	84	
240.82324	88	
240.94099	3352	
241.93970	10586	1+
242.94176	7620	1+
243.05174	72	
243.81886	154	
244.83318	84	
244.90841	154	
244.94012	1612	
246.85104	74	
246.89358	92	
246.97357	82	
247.39142	104	
250.95040	172	
252.88320	106	
253.07317	82	
253.79586	88	
254.43212	104	
255.78354	88	
256.86297	82	
256.89349	98	
256.90912	126	
258.83362	128	
258.85026	110	
258.89172	72	
259.34468	76	
260.08048	76	
260.84890	180	1+
261.03039	72	
261.48846	88	
262.04468	72	
262.40471	74	
262.83104	166	
263.34817	76	
263.88859	78	
264.79759	86	
264.98069	82	
265.25022	92	
265.86703	74	
266.85546	82	
267.89880	80	
267.93709	80	
268.02940	80	
268.81418	78	
268.86236	74	
268.96108	74	
268.99529	88	
269.34386	86	
270.83352	114	
272.78256	78	
273.79305	78	
274.03934	82	
274.79412	74	
274.91607	80	
276.85117	104	
276.92506	96	
277.02340	102	
277.07049	84	
278.86170	78	
279.09208	1208	1+
279.80769	82	
281.11544	72	
281.23695	88	
281.82198	78	
281.88975	132	
282.22229	80	
282.27783	78	
282.78986	94	
282.81122	98	
282.87733	124	
283.07259	74	
283.86087	126	
284.29342	632	1+
285.02465	78	
285.85266	186	
285.86858	82	
286.06787	108	
289.81026	86	
289.89150	78	
290.85465	240	1+
290.97776	76	
291.94375	84	
292.83215	78	
292.87244	104	
292.88765	110	
294.09694	78	
294.87031	106	
296.85645	78	
300.87449	286	1+
301.08407	82	
303.39586	72	
304.83500	72	
305.75963	82	
306.10327	72	
306.38240	74	
307.61305	96	
307.89280	86	
308.80338	78	
308.85266	72	
311.89096	76	
312.04157	74	
312.81275	82	
316.76614	78	
318.88317	72	
319.82716	238	1+
320.23514	72	
321.37239	82	
321.42717	84	
321.79277	92	
322.91043	78	
323.80897	74	
324.88853	126	
324.90820	82	
325.90594	146	
327.00986	78	
327.81827	86	
END IONS

###FS:    #m/z: 340.94042 #charge 1+
###MS: 121
###MSMS: 123
BEGIN IONS
TITLE=Cmpd 92, +MS2(340.9404), 28.0-35.0eV, 2.7min #123
RTINSECONDS=158.769
SCANS=121,123
PEPMASS=340.94042	1624940
CHARGE=1+
174.92666	92	
193.90476	76	
196.88379	164	
200.60975	90	
200.86354	80	
208.88289	208	1+
208.95902	76	
209.94707	90	
210.93534	374	1+
211.55156	80	
212.87936	122	
213.83641	82	
213.94014	1098	1+
214.88300	374	1+
215.88477	222	1+
215.94052	120	
216.38658	140	
216.83455	76	
217.88656	78	
218.81756	80	
219.88125	78	
220.87278	134	
222.04391	74	
223.95983	90	
223.98975	96	
225.86090	140	
226.97091	164	
228.83684	146	
228.93809	112	
230.73258	80	
230.88807	334	1+
231.94929	1062	1+
233.89669	560	
233.95170	460	1+
235.26664	96	
235.89383	90	
237.47886	78	
237.90501	88	
238.11140	102	
239.17352	94	
239.90344	102	
240.01928	88	
240.05754	80	
240.84031	128	
240.96387	78	
241.90074	96	
242.88645	254	1+
242.89871	80	
243.83442	218	
244.95893	128	
245.05257	100	
246.97649	84	
248.30375	74	
248.87868	82	
249.62117	82	
249.96408	308	
250.95001	210	
251.95626	86	
253.09415	84	
253.39350	100	
253.42065	92	
253.91946	100	
254.86534	76	
254.96608	372	1+
255.90321	78	
256.96438	150	
257.85343	96	
258.84868	598	1+
258.92943	82	
258.96770	110	
259.85386	356	1+
259.95812	254	1+
260.00709	116	
260.83312	284	
261.84423	218	
261.89280	142	
262.05848	76	
263.88277	136	
264.86670	136	
266.84099	74	
266.87910	92	
267.45093	78	
267.86078	94	
268.06440	80	
268.78996	74	
268.84175	148	
270.59689	80	
270.83707	76	
271.79683	82	
271.85647	122	
272.44278	84	
272.91930	122	
272.97468	118	
272.99002	82	
273.79541	76	
273.81990	82	
273.92274	136	
274.89439	204	1+
275.95332	78	
276.85723	392	
276.99407	98	
277.84079	90	
277.86186	194	
277.94769	114	
277.96880	172	
278.84505	578	1+
279.41139	78	
279.92464	76	
280.87279	104	
280.93233	116	
281.04777	118	
281.80135	80	
281.89199	158	
282.83310	80	
283.88016	82	
285.02411	88	
286.92201	92	
288.01722	82	
291.80476	148	
291.90037	86	
293.84580	104	
294.86657	336	1+
296.80196	80	
296.87414	276	1+
296.97270	94	
298.41182	76	
299.78156	130	
300.76684	86	
300.84753	78	
300.87277	122	
300.89345	110	
300.94767	80	
301.56802	78	
302.94319	200	
304.83343	114	
305.93131	82	
306.93106	112	
307.89100	118	
309.28642	78	
310.87439	108	
312.80259	114	
312.85645	282	1+
314.77866	84	
316.82302	100	
317.56436	78	
317.94950	86	
318.35291	74	
318.96629	82	
320.00240	90	
320.37150	82	
320.74976	84	
320.85307	86	
322.07702	92	
322.91914	94	
323.01970	114	
324.89456	194	1+
325.82509	96	
329.87210	206	1+
330.44935	78	
331.83246	78	
331.96241	80	
332.89343	98	
337.62160	84	
338.34191	78	
338.83673	76	
341.29775	84	
342.18074	84	
342.30959	90	
342.79534	122	
345.82007	84	
END IONS

###FS:    #m/z: 507.84452 #charge 1+
###MS: 121
###MSMS: 124
BEGIN IONS
TITLE=Cmpd 93, +MS2(507.8445), 28.2-35.2eV, 2.7min #124
RTINSECONDS=159.541
SCANS=121,124
PEPMASS=507.84452	258642
CHARGE=1+
193.87025	148	
196.01505	518	1+
206.03448	124	
209.94463	184	
210.03070	292	
214.88669	442	1+
224.97112	144	
232.89666	748	1+
234.89138	292	
236.88440	306	1+
241.08295	146	
244.94049	124	
250.90827	220	
250.96798	124	
251.07551	312	1+
254.08881	152	
254.41471	146	
256.08890	170	
258.87915	138	
259.87919	246	1+
264.08142	124	
266.05799	146	1+
266.16979	402	
268.97200	124	
271.39036	136	
274.41543	182	
275.85125	234	1+
278.83310	164	
279.38326	142	
279.92682	136	
280.85107	210	1+
280.89400	312	1+
281.34402	162	
281.39305	188	
281.87537	162	
282.98707	190	
284.93440	132	
285.85524	342	
285.91631	136	
287.85318	1310	1+
289.88038	394	
290.86552	312	
291.86493	182	
292.79774	174	1+
292.86327	152	
292.89841	162	
293.87271	1982	1+
294.89327	226	1+
296.87335	284	1+
298.84234	198	
298.85688	190	
299.34802	134	
300.39959	142	
300.83768	384	1+
301.85995	206	
302.86609	140	
303.86698	1136	1+
304.83620	150	
305.86167	1286	1+
307.85806	192	
307.88875	320	
308.14206	822	1+
308.87216	1846	1+
309.84298	168	
309.88990	288	1+
310.15746	674	1+
310.85431	132	
311.88274	2368	1+
312.00065	248	1+
312.16182	126	
313.37617	152	
314.82927	230	
314.86493	576	1+
315.37563	218	1+
315.80907	238	1+
315.82516	134	
316.86701	240	
316.89718	138	
318.89617	146	
319.85962	144	
320.87919	126	
321.86353	312	1+
323.85166	200	
323.87251	422	
324.87914	240	
325.83480	172	
325.90000	124	
326.88280	3726	1+
328.87399	888	1+
329.89664	146	
330.05095	146	
330.16244	210	1+
330.82114	198	
331.75987	190	1+
331.88164	240	
331.96668	178	
332.39758	238	1+
332.82323	302	1+
332.87347	794	1+
333.93282	208	1+
335.79012	142	
335.83904	262	1+
336.82323	134	
336.89252	204	
337.87854	182	
338.89530	136	
339.83627	142	
339.85113	324	1+
339.88348	250	
340.97168	162	
343.37436	170	
343.87213	484	1+
344.89934	368	1+
347.77632	544	1+
348.17632	208	1+
348.79845	150	
348.84450	158	
348.88973	272	
349.75386	330	
349.89437	164	
350.18189	256	1+
350.76099	224	
350.80071	150	
350.82535	388	1+
350.84499	146	1+
350.89267	346	
351.18246	178	1+
351.82752	248	1+
352.36439	152	
352.76536	336	1+
352.91202	144	
353.76753	260	1+
353.82851	414	1+
353.85079	624	1+
353.89370	124	
355.89532	176	
356.88871	224	
357.84608	126	
358.86878	144	1+
360.79658	206	1+
360.83902	156	
361.37960	152	
361.78222	252	1+
361.86885	416	1+
363.82048	154	
365.78814	400	1+
366.18671	180	
366.84246	696	1+
367.70594	246	1+
367.76468	336	1+
367.81781	138	
367.84578	436	1+
368.83024	144	
368.89588	316	1+
369.83334	516	
369.85124	310	
370.80100	274	1+
370.85107	134	
370.87559	256	1+
371.19154	194	
371.84173	192	
372.04949	174	1+
372.50835	166	1+
372.78287	322	1+
373.88023	160	
373.92208	194	1+
374.82231	182	
375.78665	260	1+
376.80267	172	
376.88588	380	1+
380.71669	296	1+
381.71792	172	1+
381.83698	520	1+
384.85040	1034	1+
385.77535	246	
385.82700	384	1+
385.89801	162	1+
386.79528	426	1+
387.73126	154	1+
387.79877	354	1+
387.85174	176	
388.91240	258	1+
389.19763	494	1+
390.05924	430	1+
390.78446	172	
390.83652	772	1+
392.82320	1414	1+
393.73111	190	
393.80143	200	
395.76851	360	1+
395.86420	150	
396.77126	254	1+
399.85103	908	1+
401.69460	144	
401.75437	170	
402.85869	666	1+
403.77057	188	
404.08192	140	
405.75748	132	
405.86282	240	
406.80592	144	
406.85144	184	
407.74699	238	1+
407.86656	1196	
408.85033	1592	1+
409.72124	278	
409.73795	130	
410.21751	158	1+
410.71591	132	
410.83675	1338	1+
411.81591	150	
411.87577	144	
412.07134	292	1+
413.84350	228	
414.88690	140	
417.85582	176	
421.88026	222	
422.84257	244	
422.86624	674	1+
423.77560	520	1+
424.82945	186	
425.75126	892	1+
425.77218	200	
425.80838	154	
425.86283	1148	1+
426.76608	364	1+
426.86021	712	1+
427.73426	626	1+
427.88390	356	1+
428.84515	1776	1+
429.69665	144	
430.85308	440	
431.68571	230	1+
431.86612	302	
432.87107	172	
440.78804	210	1+
440.89793	134	
442.68145	124	
442.75489	138	
442.83139	172	1+
443.68377	154	
444.74631	430	1+
444.87104	2170	1+
447.71221	162	
448.71171	166	
448.77145	234	
449.87201	442	1+
450.69151	192	
450.74907	222	1+
452.78896	140	
457.90543	180	
462.88497	474	1+
464.88382	202	
465.72637	144	
467.76625	140	
467.88570	922	1+
483.90355	144	
485.89878	788	1+
486.84252	132	
487.89568	140	
488.20009	124	
488.73903	316	1+
489.74476	242	1+
509.86363	202	1+
END IONS

###FS:    #m/z: 363.95648 #charge 1+
###MS: 125
###MSMS: 126
BEGIN IONS
TITLE=Cmpd 94, +MS2(363.9565), 28.0-35.0eV, 2.7min #126
RTINSECONDS=163.216
SCANS=125-126
PEPMASS=363.95648	809734
CHARGE=1+
111.96958	102	
132.19886	104	
142.60754	82	
161.07051	82	
187.90248	86	
187.93404	154	
189.86315	268	
190.86466	120	
191.85973	788	1+
195.93962	90	
200.22196	94	
200.88740	140	
200.94527	116	
202.91003	92	
207.87140	408	1+
207.94710	98	
208.94129	82	
209.88138	122	
209.94396	2370	1+
210.88348	246	
211.88450	128	
211.94806	84	
212.87862	3422	1+
214.89404	224	
215.41613	94	
215.89307	112	
216.41187	148	
219.89579	94	
221.90017	178	1+
222.95303	1862	1+
223.89066	92	
224.47303	104	
224.94967	2468	1+
224.97546	184	
226.55560	110	1+
226.88770	142	
226.94741	24810	1+
227.03128	96	
227.19827	172	1+
228.89546	660	
228.94258	25724	1+
229.04624	96	
229.24361	102	
230.31689	92	
230.55710	112	
230.66249	90	1+
230.83275	98	
230.89009	4584	1+
232.88540	724	
233.96100	96	
234.88147	202	
234.92818	152	
235.88467	86	
238.06835	234	1+
238.10584	82	
238.82994	82	
238.90406	132	
240.94124	538	
240.96137	1212	1+
241.94002	2348	1+
242.94270	1392	1+
242.96100	1284	1+
243.83624	140	
243.89732	162	
244.81666	138	1+
244.95740	10144	1+
245.87182	200	1+
246.90549	220	
246.95318	12344	1+
247.16249	102	
248.45593	92	1+
248.80724	118	
248.84531	122	
248.89980	1406	1+
249.04572	82	
250.89443	160	
250.97139	286	
251.84219	196	1+
251.91566	82	
251.97028	132	
252.89100	162	
253.08120	136	
253.90566	418	1+
258.83204	176	
258.89588	90	
258.97362	178	
259.97735	138	
260.48270	104	
260.96535	292	
261.01816	84	
261.80409	84	
261.82874	82	
261.87695	88	
261.96424	450	1+
262.79456	84	
263.86247	92	
264.96696	532	1+
265.08566	280	1+
265.82314	118	
266.81267	154	
266.85654	230	1+
267.83159	108	
267.89588	98	
267.91989	250	1+
267.97380	1830	1+
268.95779	182	
269.55540	114	
269.96864	1948	1+
270.11202	88	
270.82009	100	
271.91759	190	
272.82929	96	
272.84744	140	
272.87726	204	1+
275.42325	94	
276.83783	334	1+
277.36894	96	
277.87950	128	
278.42912	106	
278.84848	150	
278.88209	88	
279.10244	278	1+
279.11656	118	
279.85455	386	1+
280.79370	296	
280.83071	116	
280.85540	262	1+
280.93016	92	
281.79207	376	1+
281.83448	92	
282.79446	244	1+
282.85490	246	1+
282.93207	138	
283.36799	88	
283.82117	428	1+
284.80114	90	
284.82251	276	1+
285.65266	82	
285.84533	512	1+
285.86481	90	
287.84798	184	
288.89099	100	
289.08649	108	
289.87251	146	
290.85852	88	
291.80335	96	
291.84932	100	
293.39737	92	
293.43953	100	
294.87536	118	
295.81710	88	
295.87414	90	
296.81051	218	
297.81243	112	
297.86052	146	
298.80627	412	1+
298.86167	84	
300.80015	666	1+
300.82220	104	
300.86088	450	1+
300.91348	108	
303.81392	126	
303.85671	932	1+
304.51746	82	
304.81558	126	
304.87604	166	1+
305.11563	88	
305.38389	94	
306.38467	112	
307.85339	168	1+
309.91965	88	
310.82264	98	
315.81275	368	1+
315.88227	188	1+
316.37943	114	
316.79269	128	
318.44685	104	
318.93203	236	
319.82327	144	
320.35831	84	
320.92967	126	
321.81664	414	1+
321.86480	190	
322.92866	456	1+
323.38076	90	
323.87757	220	1+
325.85048	178	1+
327.88979	138	
329.87822	94	
330.88032	90	
331.75638	94	
333.82794	112	
334.89278	82	
335.74543	100	
336.94787	198	
339.83140	114	
340.75810	86	
340.82678	96	
340.93930	308	1+
343.82199	100	
343.90009	132	
345.58262	110	
351.72963	82	
351.81432	238	1+
356.32023	98	
361.75790	94	
363.74939	276	1+
365.90808	84	
368.83885	82	
END IONS

###FS:    #m/z: 507.84464 #charge 1+
###MS: 125
###MSMS: 127
BEGIN IONS
TITLE=Cmpd 95, +MS2(507.8446), 28.2-35.2eV, 2.8min #127
RTINSECONDS=163.988
SCANS=125,127
PEPMASS=507.84464	247516
CHARGE=1+
196.01408	626	1+
213.88315	302	1+
224.12181	156	
230.03414	136	
232.89664	562	
236.88698	126	
238.06577	224	
240.08142	146	
250.90743	284	
251.07256	430	1+
254.89854	136	
260.87900	374	1+
263.41022	360	1+
265.92093	152	
266.09428	138	
266.16863	426	1+
271.79892	222	1+
272.85634	142	
273.85543	240	
274.88623	220	1+
275.85046	178	
279.89053	288	1+
280.82813	198	1+
280.86344	208	1+
283.38366	156	
283.89646	164	
284.89565	146	
287.85075	1028	1+
288.89111	250	1+
289.84277	170	
289.87696	184	
289.97351	140	1+
290.86670	446	1+
291.12538	212	1+
293.87180	428	
294.87298	250	
294.90919	130	
295.86546	174	
296.85404	268	1+
297.11601	160	
297.38031	220	1+
297.90419	134	
298.86781	192	
300.85844	178	
300.90320	146	
301.84786	340	1+
301.86972	132	
302.94832	184	1+
303.86743	1188	1+
305.86310	2290	1+
307.88882	226	
308.14433	2024	1+
308.87328	1746	1+
309.89190	322	1+
310.84321	232	
311.81298	218	1+
311.85555	132	
311.88326	2526	1+
314.09998	92	1+
314.86230	866	1+
314.88216	272	
315.82835	126	
316.78560	266	1+
317.88410	140	
318.87115	264	1+
318.93362	126	
320.86235	152	
320.87798	378	1+
321.35455	256	1+
321.90490	456	1+
322.42755	146	
323.83057	148	
323.87499	818	1+
324.86012	434	1+
325.79864	126	
325.88080	224	
326.88243	3646	1+
328.02974	164	1+
328.37274	192	
328.82724	168	
328.88016	620	1+
329.77538	218	1+
329.86819	146	
330.82174	366	1+
330.87661	162	
331.79896	246	1+
331.88575	152	
332.87835	524	1+
332.89797	144	
333.87026	132	
334.39720	138	
334.88253	390	1+
335.12602	132	1+
335.83172	132	
335.85523	142	
335.88758	254	1+
336.94632	188	
337.88171	564	1+
339.84588	200	1+
340.28782	132	
341.87263	314	1+
344.89270	334	1+
347.75684	276	1+
347.78143	420	1+
349.75614	534	1+
349.80612	130	
349.83808	162	
349.88095	406	1+
349.90164	142	
350.76032	356	1+
350.82682	330	1+
352.40384	270	1+
353.76776	126	
353.78791	270	
353.84982	312	
353.91356	256	
354.79086	144	
354.89069	392	1+
355.89471	334	1+
357.78011	210	1+
358.30365	152	
358.77854	228	1+
358.81385	176	
359.88334	128	
359.92154	198	1+
362.36102	154	
365.76091	132	
365.78461	432	1+
366.18679	198	
366.83987	238	
367.70768	282	1+
367.76612	296	1+
367.84585	238	
367.88103	158	
367.89639	474	1+
368.84261	156	
368.89915	408	1+
369.02201	246	1+
369.83452	242	
370.80320	242	
370.85482	152	
371.18992	310	
371.80093	150	
371.90606	130	
372.71922	194	
372.78667	178	
373.72941	144	
373.80550	158	1+
373.83402	238	1+
373.90112	150	
374.23425	150	
374.78098	232	1+
375.81289	176	1+
376.87963	222	
379.79403	138	
380.71669	144	
381.76477	152	
381.79500	132	
382.83925	144	
382.87916	200	1+
384.84978	1188	1+
385.79791	142	
387.79413	266	1+
387.84621	290	
388.77117	194	
388.83824	138	
389.19845	188	
390.20216	182	
390.74670	126	
390.78401	306	1+
390.84163	746	
390.91333	174	1+
391.83806	372	
392.79174	206	
392.82608	704	1+
393.74575	128	
393.77541	146	
394.77295	210	1+
395.86286	162	
396.82025	254	1+
397.43176	132	
398.72596	474	1+
398.86556	208	
399.84742	838	1+
402.78850	168	
402.85780	174	
403.86891	162	
405.74186	130	
405.76461	206	
405.85525	354	1+
406.76281	262	1+
407.74770	134	
407.86868	934	
408.85387	626	
409.72183	322	
409.78234	190	1+
409.83959	1236	1+
410.72959	506	1+
410.83887	874	1+
411.86762	130	
412.84257	378	1+
413.07141	162	
413.75036	160	
413.87286	296	1+
415.06153	134	
415.87531	206	1+
415.89477	174	
417.85877	570	1+
420.74036	148	1+
420.77233	170	1+
421.87423	236	
422.86463	140	
423.77343	320	
423.86760	518	1+
424.79039	244	
425.75544	316	
426.75412	288	
426.77520	174	
426.86103	956	1+
426.93483	138	
427.73777	640	1+
427.82551	144	
428.74170	472	1+
428.77114	164	
428.79310	218	
428.84771	1152	1+
429.82644	228	
429.87046	172	
430.74608	186	
430.85145	172	
431.68484	326	1+
431.86757	818	1+
433.69482	266	1+
436.84169	192	1+
439.89766	172	
440.88597	418	1+
442.74352	370	1+
443.74592	308	1+
443.88679	258	
444.87110	2220	1+
446.78114	424	1+
447.70729	258	
448.71290	150	
449.88157	202	
450.70403	196	1+
450.74802	194	
450.76594	422	1+
451.78965	126	
457.90921	134	
458.90353	166	
462.88076	454	
463.88392	278	
464.87942	152	
465.72606	222	
465.89093	130	
467.88908	706	1+
468.70412	128	
469.70437	252	1+
469.88862	186	
485.90053	388	
486.90223	176	
508.90686	230	1+
509.85916	156	
END IONS

###FS:    #m/z: 336.94534 #charge 1+
###MS: 125
###MSMS: 128
BEGIN IONS
TITLE=Cmpd 96, +MS2(336.9453), 28.0-35.0eV, 2.8min #128
RTINSECONDS=164.761
SCANS=125,128
PEPMASS=336.94534	55366
CHARGE=1+
87.37842	78	
90.38812	292	
155.81860	80	
189.86155	90	
198.95726	76	
201.37574	80	
206.97756	80	
208.88795	122	
210.89095	120	
211.94431	3110	
212.87844	1086	1+
213.94018	1108	1+
215.88657	160	
215.94171	334	
217.88295	84	
219.87955	92	
220.87924	84	
222.96979	90	
223.96253	108	
224.97920	174	
225.47347	88	
225.90673	120	
225.97053	108	
226.47743	82	
226.85818	86	
226.97280	132	
229.84949	90	
229.89971	96	
229.95479	3112	1+
230.88926	1260	1+
230.96769	72	
231.95076	1630	1+
233.82897	110	
233.89835	296	1+
233.94807	264	1+
234.83446	142	
235.01993	74	
235.89068	126	
237.40325	82	
238.02611	74	
238.86805	72	
239.84897	114	
240.83369	148	
240.84047	568	1+
241.46347	84	
241.84111	394	1+
244.95457	112	
245.04647	88	
245.87165	136	
247.10009	92	
247.96636	968	1+
248.85357	102	
248.89904	678	1+
249.95940	254	
250.83476	134	
250.96461	112	
251.07860	306	1+
251.83389	294	1+
252.04858	78	
252.83172	230	1+
252.97029	2204	1+
253.38945	80	
253.90352	340	1+
254.00360	90	
254.93693	84	
254.96699	866	
255.07324	122	
256.42792	84	
256.89497	132	
256.96404	302	1+
257.40616	78	
257.87244	160	
257.89882	80	
257.94031	80	
258.84752	516	1+
259.50836	86	
259.95530	110	
260.86611	84	
261.08743	82	
261.44293	92	
261.83089	108	
261.85336	150	
261.93127	74	
262.05800	76	
262.18003	80	
264.00628	80	
264.82468	88	
264.86245	80	
265.08666	74	
265.80112	166	
266.08499	82	
267.40873	84	
267.83936	252	
267.98135	84	
268.84199	596	1+
268.88252	74	
269.05780	80	
269.40661	106	
269.86803	102	
270.97979	282	
271.91445	224	1+
272.09721	114	
272.84968	76	
272.86558	112	
274.49891	82	
274.89446	196	
275.41743	86	
276.85516	194	
277.07886	130	
277.83193	628	1+
277.87391	88	
277.96195	104	
278.86222	94	
279.85673	120	
280.83252	126	
281.90534	78	
282.04606	140	
282.91995	74	
283.80755	106	
285.84896	1646	1+
286.85203	1226	1+
287.96913	76	
288.07765	84	
288.83909	86	
289.38176	78	
289.84112	76	
292.80665	86	
292.85585	298	1+
293.11603	106	
294.80816	80	
294.87997	174	
295.84783	176	
295.96693	82	
296.97127	80	
298.30571	176	
299.36384	250	
299.84527	80	
300.89241	72	
301.42498	74	
304.47064	82	
304.85695	76	
305.41169	74	
305.82140	76	
305.88838	76	
307.80926	74	
308.86786	194	
310.87315	310	1+
311.09686	86	
312.23252	98	
312.86853	84	
313.01205	82	
313.42713	74	
313.87052	136	
316.39041	80	
317.92790	88	
318.15545	74	
318.38337	74	
320.17372	86	
321.27780	80	
322.48467	90	
323.34743	90	
323.89970	98	
324.78069	102	
326.38384	76	
326.95459	98	
328.83111	108	
331.81932	72	
332.77494	96	
333.95192	98	
334.73994	82	
337.82243	92	
340.35522	78	
340.83117	74	
341.86775	104	
341.89045	84	
END IONS

###FS:    #m/z: 363.95623 #charge 1+
###MS: 129
###MSMS: 130
BEGIN IONS
TITLE=Cmpd 97, +MS2(363.9562), 28.0-35.0eV, 2.8min #130
RTINSECONDS=168.437
SCANS=129-130
PEPMASS=363.95623	844914
CHARGE=1+
79.29751	88	
100.79166	82	
105.64304	86	
126.74877	80	
182.87166	188	
185.86205	90	
187.31709	80	
189.86348	706	1+
191.85926	640	1+
191.88035	96	
194.88579	82	
196.88493	240	
199.06800	94	
200.94531	82	
205.94760	122	
206.88565	82	
206.98275	84	
207.87248	190	
207.92391	92	
207.94504	200	
209.87010	90	
209.92092	96	
209.94396	3234	1+
210.88450	550	1+
212.40627	92	
212.87958	2860	1+
214.85211	84	
215.88140	178	
221.89400	86	
222.95157	1314	1+
224.88922	92	
224.94944	2416	1+
224.96963	118	
225.07892	84	
225.45109	102	
225.82922	94	
225.88871	190	
226.89179	106	
226.94744	22178	1+
226.97348	322	
227.06466	86	
227.08890	120	1+
227.14449	86	
227.85560	108	1+
228.11812	204	1+
228.80835	146	1+
228.89423	920	1+
228.94267	21938	1+
229.04806	150	1+
229.22059	102	1+
229.27226	150	1+
229.51710	92	
230.18825	88	
230.54235	134	1+
230.88945	3226	1+
231.90784	148	
232.01955	226	
232.24423	134	1+
232.46391	86	
232.49722	104	
232.89203	220	1+
233.79601	92	
234.88545	122	
235.85144	140	
236.82449	82	
238.06485	98	
238.93387	180	
239.07532	184	1+
239.79633	168	1+
240.94085	644	
240.96290	558	1+
241.94247	588	
242.82276	560	1+
242.89799	368	1+
242.94236	1902	1+
242.95999	916	
243.90719	176	1+
243.93501	104	
244.95712	9718	1+
245.15650	88	
245.83534	82	
245.87410	90	
245.90078	88	
246.43645	84	
246.80509	330	1+
246.90728	124	
246.95269	11172	1+
248.89991	760	1+
248.94434	214	1+
249.51254	106	
249.84268	106	
250.06286	104	
250.89905	326	1+
250.94906	204	1+
250.97200	116	
251.78795	146	1+
251.86905	100	
251.97256	100	
252.04271	122	
252.89369	118	
253.90735	272	
254.45973	80	
255.84033	102	
256.03294	84	
256.39073	80	
256.93551	80	
258.97638	146	
259.96580	676	1+
260.84060	120	
260.85735	84	
260.96667	498	1+
261.86968	94	
262.14095	188	
262.82730	146	
262.97329	508	1+
263.87820	148	1+
263.90444	138	
263.97791	322	1+
264.85905	86	
264.95862	150	
265.79597	136	
265.90123	88	
265.97910	166	
266.81933	208	
266.89696	100	
266.97123	80	
267.81661	104	
267.97341	1152	1+
269.96837	1584	1+
270.80152	138	
270.91268	288	1+
271.80441	82	
271.91437	244	1+
274.79287	86	
276.85021	94	
278.84263	114	
279.10290	130	
279.78886	662	1+
279.85675	94	
280.12827	82	
280.79023	558	1+
280.98067	204	1+
281.85702	136	
282.86558	124	
282.96501	254	1+
283.07002	176	
283.79007	188	
283.85101	126	
283.97118	172	1+
284.07229	80	
284.85917	144	
285.57981	92	
285.78928	86	
285.84052	240	1+
287.90896	84	
288.82762	80	
288.86775	380	1+
290.37248	82	
292.41849	88	
293.90666	86	
295.01075	80	
295.85010	102	
297.81194	118	
297.92875	84	
298.80431	360	
299.79970	986	1+
299.86306	80	
303.80687	308	1+
303.85543	890	1+
305.87548	126	
305.96394	88	
306.89217	100	
306.92745	150	
307.81555	106	
308.43415	88	
310.83490	82	
311.30017	102	
311.86188	128	
313.45769	80	
313.86973	100	
314.86575	136	
315.81096	218	1+
317.55775	114	
317.85308	212	1+
317.87694	108	
318.91173	96	
318.93109	254	1+
319.81933	100	
320.06146	82	
321.86337	136	
322.81955	136	
322.88343	190	1+
322.92948	484	1+
324.87524	144	
326.87002	312	
328.40360	80	
328.83379	120	
328.89129	102	
329.81729	96	
329.87435	100	
330.81101	86	
336.94633	368	1+
338.34616	94	
339.93626	94	
340.82757	168	
340.93957	606	1+
348.91880	84	
354.86852	84	
357.87516	88	
360.77989	100	
364.29832	94	
366.75290	100	
END IONS

###FS:    #m/z: 336.94511 #charge 1+
###MS: 129
###MSMS: 131
BEGIN IONS
TITLE=Cmpd 98, +MS2(336.9451), 28.0-35.0eV, 2.8min #131
RTINSECONDS=169.209
SCANS=129,131
PEPMASS=336.94511	49080
CHARGE=1+
53.52157	74	
191.95850	74	
196.99292	76	
198.95582	72	
201.04292	76	
203.87498	76	
207.87054	82	
210.37452	108	
210.88261	122	
211.94434	4076	1+
212.42211	94	
212.87839	782	1+
213.88603	86	
213.93867	1482	1+
214.89461	138	
215.88587	176	
215.93808	232	1+
216.44161	84	
216.88575	74	
217.06793	74	
217.13320	110	
217.88145	72	
217.93418	256	
218.83557	76	
218.87230	76	
221.92324	80	
223.95926	154	
223.96926	302	1+
224.83584	88	
227.90070	82	
227.95465	86	
228.79319	150	
228.84340	86	
228.89434	390	
229.95473	3756	1+
230.88892	1434	1+
231.95094	846	1+
233.02884	98	
233.82400	200	
233.89840	140	
233.94879	86	
235.38585	106	
235.86730	100	
236.80000	136	
236.82270	150	
236.89273	84	
237.05725	76	
237.90690	94	
237.95026	74	
239.43745	72	
239.85757	92	
240.34305	74	
240.84277	122	
240.89124	86	
240.95061	78	
240.96573	92	
241.84139	92	
242.84816	148	
243.94834	76	
244.05756	106	
245.83733	84	
245.88342	86	
246.80870	86	
247.96494	968	
248.14341	76	
248.90203	280	
248.95439	80	
249.07386	96	
249.90030	116	
249.96107	752	1+
249.99556	78	
250.83157	134	
250.94935	350	
251.06958	108	
251.88028	198	
252.08752	112	1+
252.56911	72	
252.82995	142	
252.97001	1800	1+
253.47140	98	
254.91646	180	1+
254.93901	104	
254.96626	788	1+
255.88654	176	1+
255.92563	224	1+
256.10238	98	
256.96514	172	
257.86344	128	
258.79505	96	
258.84529	114	
258.98412	80	
259.82560	78	
259.85405	76	
259.95986	128	
260.83324	98	
260.91298	96	
262.88494	80	
265.09065	94	
265.97899	74	
266.08712	76	
266.84285	110	
267.03536	74	
267.84432	222	
268.83961	770	1+
269.00222	96	
269.92262	78	
271.40722	104	
271.84577	312	1+
271.91744	126	
271.95426	112	
271.99634	74	
272.97573	202	
273.97838	88	
274.21836	114	
274.92013	74	
275.94914	90	
276.85105	178	
277.83499	322	
277.86658	274	1+
278.83671	202	
279.00464	174	1+
279.84150	128	
280.84286	112	
281.04547	76	
281.87340	80	
282.79364	74	
282.80950	118	
284.13964	86	
284.36941	84	
285.42872	90	
285.84978	302	
286.85188	734	1+
288.88243	80	
290.81653	78	
290.86841	102	
291.36712	74	
291.38610	78	
291.82833	74	
292.11193	140	
292.89940	88	
293.10923	224	
293.87110	120	
293.99720	140	
294.12366	122	
294.88096	154	
295.97067	124	
296.37706	98	
296.84204	78	
299.01722	98	
299.86762	90	
299.88575	84	
299.99002	92	
301.05637	84	
301.87849	128	
303.75764	92	
308.77300	76	
309.87125	226	1+
310.41489	82	
310.85605	192	1+
315.89281	72	
317.67604	86	
318.86986	84	
321.71815	80	
324.75578	110	1+
326.91207	86	
327.89214	76	
328.08332	96	
329.79891	216	1+
330.88219	170	
331.76751	96	
334.37372	74	
338.80499	76	
339.80923	80	
339.84079	74	
END IONS

###FS:    #m/z: 359.96063 #charge 1+
###MS: 129
###MSMS: 132
BEGIN IONS
TITLE=Cmpd 99, +MS2(359.9606), 28.0-35.0eV, 2.9min #132
RTINSECONDS=169.98
SCANS=129,132
PEPMASS=359.96063	40880
CHARGE=1+
85.96443	96	
134.95485	80	
183.00157	84	
186.64729	90	
188.92731	80	
191.10369	84	
193.06267	84	
197.43621	84	
200.94843	128	
205.41521	80	
207.91648	100	
209.94324	804	
211.96634	80	
215.50436	108	
222.95183	298	
223.88762	198	1+
223.95837	128	
224.10377	82	
224.94949	768	1+
226.89644	98	
226.94760	7346	1+
226.97614	188	1+
227.93128	254	
228.94177	7420	1+
230.62888	90	1+
231.85483	96	
233.39056	108	
233.83552	106	
234.94644	86	
235.88069	84	
236.86651	90	
237.09866	84	
238.03006	92	
238.94398	88	
239.06824	158	
239.89915	208	1+
239.92247	88	
240.93900	696	1+
240.96111	520	1+
242.11292	92	
242.96016	572	1+
244.16157	80	
244.95756	4612	
245.90451	104	
245.93875	148	
246.84339	80	
246.92011	136	1+
246.95321	3806	
247.13205	124	
248.80540	330	1+
250.94940	262	
250.97112	252	
251.06243	268	1+
252.87656	116	
252.95466	284	
256.08326	226	1+
256.37506	188	
257.39434	82	
258.97531	108	
260.38697	84	
260.94453	130	
260.97129	152	
261.97306	84	
263.82763	90	
264.95758	110	
265.39664	94	
265.97520	94	
265.99689	82	
266.81727	80	
266.86502	86	
267.81256	82	
267.91517	84	
267.97313	768	1+
268.96032	124	
269.39852	94	
269.96704	828	1+
271.87074	82	
273.38922	92	
273.90319	102	
273.96716	156	
274.06765	96	
274.36491	98	
274.86395	190	1+
275.96941	176	
276.80412	128	
276.84689	108	
277.85477	144	
277.87499	126	
278.05244	98	
278.13192	86	
278.84659	276	
279.10348	282	1+
280.79502	430	1+
280.83968	92	
281.82308	214	1+
281.85487	136	
282.79926	126	
282.85644	130	
282.91370	122	
284.82517	128	
284.98382	158	
288.42381	106	
289.42756	100	
290.80451	160	1+
290.86038	330	1+
291.11995	112	
291.78730	150	
291.97557	160	
292.44131	100	
292.93080	82	
294.38899	92	
294.72174	92	
294.84884	86	
296.08099	82	
296.80623	148	
296.85474	86	
297.83953	88	
297.90503	82	
298.80501	274	1+
300.97746	80	
301.81960	114	
302.82502	84	
304.37216	84	
307.67577	84	
307.83754	164	
308.81560	270	1+
309.80128	244	1+
310.38488	96	
310.93636	98	
311.77521	86	
311.86183	88	
312.00264	90	
312.13260	80	
313.83584	110	
313.87854	106	
314.86984	98	
316.81577	182	
317.89160	86	
318.44896	144	
318.93515	132	
319.87158	94	
321.88405	100	
322.86775	172	
322.93018	188	
323.01985	124	
325.85411	90	
327.05378	82	
327.84079	98	
328.80640	80	
328.89335	82	
329.94972	80	
330.91378	146	
331.53731	98	
338.04880	84	
338.06409	86	
338.10702	84	
339.74485	144	
340.82015	108	
340.93914	162	
342.32845	84	
343.91395	90	
346.72714	80	
346.95811	82	
347.77409	112	
348.86818	82	
349.87363	106	
350.80183	180	
352.76450	96	
352.78952	90	
353.87473	106	
355.56526	98	
355.72462	80	
356.77397	334	1+
357.00944	86	
357.88672	116	
364.77575	90	
END IONS

###FS:    #m/z: 322.92979 #charge 1+
###MS: 133
###MSMS: 134
BEGIN IONS
TITLE=Cmpd 100, +MS2(322.9298), 28.0-35.0eV, 2.9min #134
RTINSECONDS=173.645
SCANS=133-134
PEPMASS=322.92979	4621148
CHARGE=1+
101.92552	66	
155.33779	70	
176.62645	80	
192.88595	78	
198.84889	198	1+
201.04299	126	
206.92509	182	
206.97157	102	
207.87795	72	
207.97154	66	
208.82967	84	
213.03107	74	
216.89806	90	
217.06811	84	
218.84835	80	
220.87830	78	
221.06997	66	
221.87380	80	
222.47050	106	
222.95187	156	
223.96201	122	
224.97914	88	
225.85136	122	
226.94698	76	
227.88216	80	
227.93306	172	
228.87661	80	
228.91775	84	
230.80909	68	
230.84993	100	
232.39556	90	
232.90102	64	
233.90850	78	
235.82091	120	
235.88180	276	1+
236.80407	72	
238.05764	120	
238.93794	202	
239.08037	170	
239.79313	66	
240.94016	3960	
241.79375	144	
241.82317	322	1+
241.87461	134	1+
241.90631	78	
241.94212	2880	
242.94185	8352	1+
243.07744	66	
244.81856	272	1+
244.84776	194	1+
244.93953	1866	1+
245.13704	86	
245.40412	66	
245.56116	64	
246.39086	142	
246.97594	186	
247.38771	202	
247.97884	72	
248.06966	68	
248.83914	144	
250.80040	76	
250.82548	80	
250.95565	66	
251.06288	78	
252.05212	96	
252.07363	70	
253.02982	70	
253.85857	106	
254.80045	72	
254.97128	70	
255.81684	90	
256.37290	72	
256.89591	270	1+
257.08123	72	
258.79597	92	
258.83189	148	
258.94740	70	
259.83046	106	
260.82940	64	
261.83039	292	1+
261.87979	94	
262.83285	246	1+
262.88608	70	
263.04386	82	
264.21359	70	
264.99694	68	
265.06059	84	
265.09260	90	
266.86740	146	
266.96505	72	
267.15363	82	
267.79666	68	
268.93795	102	
270.83335	84	
270.86152	78	
271.78770	66	
271.96004	86	
272.05095	72	
272.84432	124	
273.79147	110	
274.38684	70	
274.93451	84	
274.97717	84	
275.05683	80	
275.81292	66	
276.02693	66	
277.83916	64	
278.03387	72	
278.24457	68	
278.81644	70	
279.09186	564	
279.14470	78	
280.09546	258	
280.91800	76	
283.02525	102	
283.06966	126	
284.20775	86	
284.29069	450	1+
284.84573	68	
284.86271	96	
285.84876	112	
286.35422	72	
288.10062	72	
289.56103	76	
291.11784	70	
292.05300	82	
294.12770	72	
295.39272	68	
296.80943	194	1+
296.97958	72	
296.99869	72	
299.79193	82	
299.86659	76	
299.89611	72	
301.16484	66	
303.81219	78	
305.34329	70	
305.80263	152	
305.99372	82	
306.88358	74	
307.15451	66	
307.88410	86	
308.30719	82	
309.22611	64	
310.76771	76	
311.86270	78	
311.89320	82	
313.77074	76	
313.84406	106	
314.06440	80	
316.86614	100	
316.90381	72	
318.02414	82	
318.86775	68	
319.05203	66	
319.89272	70	
320.00225	70	
320.06413	82	
320.75827	76	
321.76626	72	
322.90302	170	
324.89047	174	
327.79640	72	
END IONS

###FS:    #m/z: 340.94030 #charge 1+
###MS: 133
###MSMS: 135
BEGIN IONS
TITLE=Cmpd 101, +MS2(340.9403), 28.0-35.0eV, 2.9min #135
RTINSECONDS=174.417
SCANS=133,135
PEPMASS=340.94030	1688180
CHARGE=1+
61.98057	88	
101.46834	78	
177.92913	86	
191.95567	174	
194.92171	74	
195.94290	78	
198.96585	86	
200.95396	78	
205.02151	86	
205.94653	80	
207.82277	72	
207.88155	100	
208.94271	132	
210.93566	238	1+
212.87966	404	1+
212.92896	78	
212.96446	92	
213.94076	1090	1+
213.96940	78	
215.07895	106	
215.41404	84	
215.88760	232	
215.93510	190	
216.92314	86	
217.88548	120	
218.88276	286	1+
219.85915	80	
222.87742	82	
223.98958	82	
226.95348	108	
227.91358	84	
227.95448	134	
227.99903	76	
228.84195	220	1+
228.88263	150	
228.93968	240	
230.84802	120	
231.89252	156	
231.95014	1760	1+
232.89228	544	1+
233.83183	78	
233.89670	364	1+
233.94896	268	
234.88039	82	
235.89582	82	
235.94650	86	
236.79061	82	
236.92494	124	
237.88406	108	
238.88750	74	
240.83412	108	
241.84156	282	
242.85519	204	
242.87550	86	
243.82741	208	
243.89746	134	
244.42815	90	
244.84676	78	
245.82748	78	
245.88988	198	1+
246.87204	74	
246.97575	118	
247.85982	110	
247.96547	74	
248.85383	92	
248.90129	120	
248.96780	102	
248.98466	146	
249.96168	174	
250.88225	78	
250.89768	84	
250.96104	322	1+
250.98805	112	
252.86976	90	
254.08769	104	
254.90634	82	
254.92405	96	
254.96584	744	1+
255.00834	72	
255.07325	82	
255.83451	80	
255.94270	74	
256.26166	198	
256.84867	88	
256.91676	304	1+
257.86013	120	
257.87712	74	
258.00741	76	
258.84440	370	1+
259.40403	100	
259.77758	86	
259.95530	346	1+
260.83548	282	1+
261.98498	82	
262.57163	90	
263.85193	86	
264.84307	96	
265.85900	80	
267.13994	74	
268.43976	92	
268.85469	188	1+
269.87227	74	
270.44549	104	
270.82886	102	
271.82708	88	
272.84144	190	1+
272.91692	100	
273.92141	96	
274.34873	82	
274.85910	208	
274.91014	74	
275.05883	88	
275.85556	96	
276.85354	242	
277.86092	240	
278.84299	720	1+
278.90005	102	
279.86291	274	1+
279.92946	244	1+
279.96399	122	
280.00681	74	
281.85604	168	
282.91350	82	
283.92258	100	
286.81206	76	
287.91506	80	
289.78995	72	
289.87818	116	
289.93102	86	
290.36826	94	
292.88255	80	
293.84943	82	
294.86669	212	
295.90572	92	
296.09149	78	
296.86524	84	
296.91216	96	
297.78658	74	
297.97368	94	
298.00970	78	
298.30621	116	
298.37804	92	
298.42160	94	
299.79429	76	
300.78164	86	
301.86654	114	
302.03702	72	
302.86265	106	
302.91443	226	1+
302.94917	84	
303.27195	84	
303.94350	86	
304.98909	74	
306.89243	128	
307.79875	138	
308.00721	86	
309.52657	80	
310.84799	74	
311.85747	102	
312.82525	80	
315.84895	80	
315.90351	96	
316.35751	84	
317.94747	82	
326.89245	136	
328.88000	74	
329.88529	108	
330.88251	76	
335.14883	78	
336.93892	74	
340.83055	74	
END IONS

###FS:    #m/z: 363.95631 #charge 1+
###MS: 133
###MSMS: 136
BEGIN IONS
TITLE=Cmpd 102, +MS2(363.9563), 28.0-35.0eV, 3.0min #136
RTINSECONDS=175.19
SCANS=133,136
PEPMASS=363.95631	820894
CHARGE=1+
178.94546	150	
185.75398	90	
189.86002	390	1+
196.88622	256	1+
199.10467	88	
203.00106	94	
207.87357	294	
207.95031	100	
208.12219	106	
209.94335	1606	1+
210.88259	262	
212.87902	1346	1+
214.89653	220	
217.33951	80	
218.91168	92	
222.95391	460	1+
224.94978	1038	1+
224.96764	114	
225.97064	354	1+
226.01167	108	1+
226.87490	84	
226.90283	130	
226.94688	12274	1+
228.05493	136	1+
228.89342	254	
228.94205	12394	1+
229.91432	78	
230.88806	2136	1+
232.88518	330	
233.83231	84	
233.91430	84	
233.98918	90	
234.87961	134	
235.38873	84	
236.04310	88	
237.90955	118	
238.07948	202	1+
239.42457	108	
240.81876	212	
240.94019	1064	
240.96212	372	
241.94216	680	
242.84650	134	
242.94114	2152	1+
242.96166	956	
243.98259	92	
244.89474	246	1+
244.95656	6804	1+
245.04408	96	
246.39143	92	
246.91396	180	
246.95184	6526	1+
247.43983	82	
247.96663	224	
248.04868	146	
248.80731	130	
248.89851	780	1+
249.74398	90	1+
250.89574	134	
250.96988	230	
251.38196	84	
252.00745	90	
252.13225	80	
253.90853	192	
254.90162	254	1+
255.57133	88	
255.78574	222	1+
258.83791	170	
259.05772	92	
259.84641	88	
260.01245	88	
260.83247	106	
260.96659	184	
261.83586	226	1+
263.00944	78	
264.08337	402	1+
264.47301	86	
265.05573	142	
265.08828	330	1+
265.89978	172	
265.94286	80	
265.97515	126	
266.35206	152	
266.80961	138	
266.86304	118	
267.06449	100	
267.81651	106	
267.85289	82	
267.97432	1200	1+
269.51332	84	
269.87926	146	
269.91855	82	
269.96969	932	1+
270.13244	96	
271.85879	80	
271.96177	80	
273.90257	86	
274.57035	94	
275.91410	230	1+
276.85562	224	1+
278.41482	88	
278.84972	132	
279.10170	220	
279.39698	104	
280.35210	82	
280.79334	536	1+
280.93244	100	
281.07005	94	
281.84787	92	
281.90774	104	
282.84681	338	1+
282.88371	96	
282.90735	82	
282.96100	202	1+
283.07124	124	
283.98541	190	1+
284.82248	86	
285.84682	300	
285.99741	80	
286.80980	88	
288.87801	82	
289.96677	84	
290.83193	82	
291.79601	124	
292.87896	346	1+
293.11734	130	
295.92589	106	
296.80675	188	
296.82937	90	
297.81025	146	
297.82648	78	
298.80373	880	1+
298.93189	102	
300.79962	632	1+
300.90516	80	
301.82801	78	
301.86047	170	
302.85937	146	
303.80808	120	
303.85423	602	1+
304.08096	88	
306.81294	112	
308.88928	84	
308.93346	80	
309.92857	84	
310.86657	84	
312.50223	90	
312.87180	132	
312.94665	80	
314.93528	84	
316.81316	140	
317.87104	78	
318.81702	264	1+
318.93140	84	
319.82344	160	1+
320.86697	292	1+
321.81745	202	
321.86945	330	1+
322.15403	84	
322.83538	98	
322.88846	78	
322.92766	194	
323.14655	90	
323.81552	212	1+
325.89844	140	
326.61905	88	
326.86839	208	1+
326.88507	194	
327.44953	92	
328.90451	92	
328.95777	98	
329.39430	84	
330.76280	100	
330.86968	106	
331.82145	104	
333.90705	102	
334.75356	100	
334.92672	80	
336.94325	112	
339.83548	118	
340.11269	98	
340.93792	200	
342.90148	88	
343.16748	94	
345.92312	82	
353.27208	92	
356.89877	80	
358.73473	78	
361.72099	122	
361.78091	78	
363.78041	80	
368.27014	94	
END IONS

###FS:    #m/z: 322.92966 #charge 1+
###MS: 137
###MSMS: 138
BEGIN IONS
TITLE=Cmpd 103, +MS2(322.9297), 28.0-35.0eV, 3.0min #138
RTINSECONDS=178.875
SCANS=137-138
PEPMASS=322.92966	4726538
CHARGE=1+
60.25558	108	
72.14989	230	
115.92533	68	
137.25543	72	
180.89123	92	
183.81448	68	
185.92332	136	
189.86490	84	
189.87865	70	
192.88970	98	
195.91549	72	
199.04711	84	
201.04511	72	
201.88790	72	
205.94842	174	
205.97552	70	
207.97433	108	
209.88308	78	
210.53102	94	
210.83939	72	
210.87866	80	
210.90170	86	
211.19785	80	
214.89172	84	
214.93860	72	
215.85027	80	
215.89716	96	
216.03297	74	
216.90684	72	
219.90660	76	
223.96008	236	1+
224.37387	90	
225.86589	74	
227.45955	72	
230.79503	70	
230.84366	72	
230.88984	306	1+
231.40484	68	
232.83255	78	
234.81910	184	1+
234.85800	72	
234.93688	78	
235.43219	68	
235.87910	158	
238.82981	70	
238.90058	76	
238.93898	300	
239.07949	72	
240.88961	72	
240.94091	4182	
240.99362	116	
241.94208	2652	
241.98460	72	
242.20876	90	1+
242.81829	74	
242.89121	72	
242.94119	9278	1+
242.98080	88	
243.81916	328	1+
244.82202	276	1+
244.86215	74	
244.89312	108	
244.94001	2192	1+
244.98346	100	
245.87060	194	1+
246.97649	166	
247.38727	82	
247.84754	122	
247.98287	90	
248.85464	70	
248.99117	80	
250.12989	82	
250.15702	78	
251.06766	172	
252.82487	76	
253.18805	74	
253.43810	76	
253.98012	70	
254.86742	136	
254.88667	76	
255.39484	74	
256.89625	200	
256.92727	72	
257.79971	70	
257.99152	78	
258.83505	238	
259.39571	92	
260.23125	76	
260.84520	76	
261.84893	186	1+
261.95542	72	
262.83431	230	1+
263.88629	70	
263.90833	78	
265.05665	90	
265.84798	150	
266.80692	72	
266.85550	262	1+
266.91117	80	
268.88686	68	
268.95777	98	
269.78923	72	
270.88000	86	
271.81196	68	
271.86185	124	
272.79664	86	
272.84486	118	
273.85733	136	
275.85107	92	
277.07488	108	
277.80742	144	
278.87405	76	
279.09138	1094	1+
279.37638	86	
279.91918	94	
280.35009	78	
280.90695	286	1+
281.05563	88	
281.17122	72	
281.87384	126	
282.11060	100	
282.86444	252	1+
282.97147	70	
283.04149	130	
283.78995	70	
283.91603	76	
283.96353	168	1+
284.29180	460	1+
284.95173	82	
285.03861	80	
285.15280	78	
286.04095	70	
286.85991	108	
287.87760	80	
288.82603	70	
289.79028	138	
289.88493	148	1+
291.80022	150	
292.07590	70	
292.43286	144	
294.03934	84	
294.85312	182	
294.92661	84	
294.96853	74	
295.36105	90	
296.85665	76	
299.00268	76	
299.78308	114	
299.80206	78	
300.93061	74	
301.80030	78	
305.88863	74	
306.15933	76	
307.80185	156	
307.88937	298	1+
308.06582	70	
309.86684	76	
311.42178	78	
311.87404	220	1+
312.83636	72	
314.77405	80	
315.43918	102	
315.83146	82	
319.87957	78	
322.99427	96	
323.62997	74	
324.12530	70	
326.87674	74	
327.89411	82	
327.94089	80	
END IONS

###FS:    #m/z: 340.94020 #charge 1+
###MS: 137
###MSMS: 139
BEGIN IONS
TITLE=Cmpd 104, +MS2(340.9402), 28.0-35.0eV, 3.0min #139
RTINSECONDS=179.647
SCANS=137,139
PEPMASS=340.94020	1736342
CHARGE=1+
189.86298	126	
189.95662	80	
190.94524	146	
191.95431	166	
192.92830	160	
194.95782	104	
197.93208	82	
199.91792	80	
206.55038	86	
208.95777	156	
209.10298	72	
210.93751	138	
212.87904	358	1+
213.93854	1256	1+
215.88703	128	
216.89094	74	
216.94319	92	
217.87855	132	
217.94089	110	
221.89055	104	
222.87174	76	
222.97559	96	
223.54694	82	
224.97636	124	
225.05150	72	
226.83542	74	
227.94969	86	
228.94169	194	
229.93670	74	
230.85806	126	
230.95636	84	
231.88859	766	1+
231.95001	1384	1+
233.94448	220	1+
234.54929	102	
235.89314	298	1+
238.03746	80	
239.43005	76	
239.82052	130	
239.95328	74	
240.84922	78	
240.93729	86	
241.84232	264	1+
241.89474	78	
241.94648	82	
242.05167	88	
243.82787	78	
243.84152	98	
243.85594	92	
243.89490	84	
245.88360	102	
245.96646	82	
246.39227	76	
248.84645	190	1+
249.95956	408	
250.94432	78	
250.98194	120	
251.40936	86	
251.95782	120	
252.97424	92	
254.91097	142	
254.94340	70	
254.96625	602	1+
255.13953	88	
255.78225	98	
255.92483	76	
256.96510	154	
257.96885	110	
258.84521	306	
259.85363	170	
259.88583	72	
259.95737	150	
260.83450	322	
261.33935	82	
261.84786	258	1+
262.19365	86	
262.96251	84	
263.01394	72	
264.08441	192	1+
264.85680	98	
264.96661	94	
265.12268	82	
266.85685	78	
266.87977	206	1+
268.84358	236	1+
268.97726	74	
269.37810	78	
270.39697	92	
271.58720	78	
273.38728	72	
274.86391	74	
274.88025	74	
274.90681	288	1+
274.97078	204	1+
276.85734	840	1+
277.04788	86	
277.88178	92	
277.92768	116	
278.84607	644	1+
278.87390	140	
279.96786	122	
282.86084	74	
282.91143	78	
282.93426	78	
283.02721	74	
283.87157	72	
284.93470	96	
287.91322	70	
288.43402	92	
288.82831	86	
289.81417	84	
289.85597	74	
289.88312	74	
290.84028	108	
292.84890	76	
293.06732	114	
295.88275	100	
296.85716	104	
297.89039	96	
298.08321	76	
298.82351	108	
298.86854	94	
298.95946	84	
299.00638	82	
299.86042	132	
299.87955	72	
300.85175	78	
300.88794	152	
301.86390	100	
302.81453	86	
302.94866	132	
304.79713	112	
305.87563	76	
306.02834	76	
308.42346	78	
308.83772	76	
308.86990	74	
309.02940	88	
310.87787	76	
312.80678	138	
313.87497	80	
316.83179	88	
317.90161	76	
318.88226	184	1+
319.07820	72	
320.04381	78	
320.36261	102	
322.02404	92	
324.02119	76	
324.42810	104	
324.89264	118	
325.28277	72	
326.17301	72	
327.28526	78	
328.19210	82	
329.83360	86	
329.86882	126	
330.37112	100	
330.41348	78	
332.88364	128	
334.62538	106	
335.09741	72	
336.54389	74	
337.09164	72	
337.55639	94	
338.87068	72	
339.07653	80	
340.79436	76	
END IONS

###FS:    #m/z: 507.84430 #charge 1+
###MS: 137
###MSMS: 140
BEGIN IONS
TITLE=Cmpd 105, +MS2(507.8443), 28.2-35.2eV, 3.0min #140
RTINSECONDS=180.419
SCANS=137,140
PEPMASS=507.84430	247382
CHARGE=1+
196.01460	256	
214.88597	174	
232.89571	386	1+
234.89461	112	
236.88673	242	
238.06013	400	1+
241.85440	168	
250.96899	116	
252.07787	284	
252.90491	228	1+
257.92677	116	
266.09194	154	
266.16628	224	
269.92161	170	
271.85475	418	1+
272.85322	270	1+
273.89924	146	
273.92519	126	
275.88428	228	1+
277.88955	296	1+
277.91003	154	
278.83240	206	1+
280.38195	166	
284.87541	130	
287.81587	172	1+
287.85354	614	
288.39386	254	1+
288.86756	200	
289.87786	318	1+
290.86479	326	
291.12724	116	
291.82012	168	
291.88460	312	
292.86468	188	
293.87297	694	1+
293.96244	156	1+
294.40786	182	
295.87943	362	1+
295.94019	124	
297.85738	138	
298.85462	210	
299.85313	164	
300.11828	120	
301.76627	140	
301.80876	146	
301.83882	148	
301.87501	222	
302.85245	158	
302.88310	150	
303.86889	782	1+
304.84659	130	
305.86380	708	1+
306.12507	138	
307.88704	166	
307.97747	140	
308.02951	140	
308.13779	802	1+
308.87319	1286	1+
310.15684	252	
310.36743	154	
311.15932	208	
311.83267	124	
311.88443	1934	1+
312.86939	280	
312.91636	182	
314.86320	484	1+
315.81078	114	
316.84324	144	
316.88784	276	
317.89189	154	
318.86244	480	1+
322.85039	504	1+
323.85282	386	1+
323.87162	330	
325.82967	122	
325.90421	262	
326.88184	2774	1+
328.80629	216	1+
328.88219	460	1+
330.87935	178	
331.87643	138	
331.89295	266	
332.87227	246	
332.94392	136	
333.81439	122	
333.87050	224	
333.92738	120	
333.95416	314	1+
334.87624	548	1+
335.83958	370	1+
335.88349	354	1+
337.87843	378	1+
343.87210	142	
345.78644	130	
347.77584	310	
348.78959	138	
348.83955	216	1+
349.75494	458	1+
350.76176	272	1+
350.81862	136	
350.83754	156	
350.88177	492	1+
351.79265	144	
352.86819	120	
352.91037	164	
353.78783	140	
353.85172	288	
354.82671	112	
354.84844	296	1+
355.88805	256	1+
356.83428	220	1+
357.90524	168	1+
358.85735	316	1+
359.39793	164	
359.76132	274	1+
361.86259	168	
363.36792	166	
365.76858	248	
366.84352	456	1+
367.76552	416	1+
367.81751	176	
369.80089	134	
369.83410	562	1+
370.80658	180	
371.80390	176	
371.90743	202	
372.79443	162	
373.71726	142	
373.84194	120	
375.81351	400	1+
376.86048	242	1+
377.88874	114	
379.01937	138	
380.11403	160	1+
380.73133	134	
380.76770	124	
381.83777	188	
382.79707	262	1+
382.85023	148	
383.77197	164	
384.84707	958	1+
385.45531	118	
385.82514	164	
386.76999	114	
386.90616	132	
387.84474	144	
388.04028	134	
388.79374	296	1+
389.20064	142	
390.83737	660	1+
390.86219	146	
392.08069	116	
392.82346	670	1+
393.06720	124	
393.72778	142	
394.78220	126	
398.73405	196	
398.74635	138	
399.85198	224	
400.85607	126	
401.06119	140	
401.82047	132	
402.82298	210	1+
402.86635	118	
403.77332	114	
403.87718	408	1+
405.86781	212	
405.89512	150	
406.85606	124	
407.82628	136	
407.86503	866	
407.90984	260	1+
408.74841	366	1+
408.85087	938	1+
409.72478	126	
409.75349	290	1+
409.80663	118	
409.87060	228	
410.71882	260	1+
410.73985	134	
410.83522	1054	1+
410.94337	192	
412.21845	130	
412.83670	304	1+
413.87652	124	
415.87431	128	
416.85183	316	1+
417.81491	316	
417.85811	226	1+
420.72714	140	
421.87977	186	
422.86440	730	1+
423.77053	400	
423.79258	168	
423.82552	192	1+
424.77702	324	
425.75535	640	1+
426.85675	426	
427.73265	448	1+
427.85909	244	
428.84606	916	1+
428.88121	114	
429.69621	262	
429.74792	192	
430.84246	198	1+
431.86548	208	
433.85476	482	1+
435.87530	308	1+
439.78962	130	
440.76645	182	1+
444.87111	840	1+
445.75991	238	
446.73940	224	
446.87706	134	
447.71084	420	1+
447.80855	114	
448.76816	434	1+
448.87386	512	1+
452.73446	120	
457.90123	168	
458.89958	164	
462.88196	408	1+
463.91401	130	
466.78398	138	
467.88863	618	1+
468.74133	124	
484.90723	112	
485.89443	572	1+
486.89618	384	1+
509.85849	206	
END IONS

###FS:    #m/z: 322.92946 #charge 1+
###MS: 141
###MSMS: 142
BEGIN IONS
TITLE=Cmpd 106, +MS2(322.9295), 28.0-35.0eV, 3.1min #142
RTINSECONDS=184.117
SCANS=141-142
PEPMASS=322.92946	2963890
CHARGE=1+
73.77878	74	
104.07243	66	
182.85366	66	
189.90402	76	
192.91954	90	
195.91727	82	
196.88570	68	
200.83395	94	
201.04385	80	
202.00517	82	
205.94851	308	1+
206.00004	88	
206.92278	66	
209.94722	90	
213.90159	148	1+
215.92740	150	
215.97487	92	
217.94636	82	
218.88625	72	
218.91189	84	
219.06067	218	1+
220.87309	158	
222.88089	68	
226.84887	74	
227.93602	72	
228.05821	68	
229.02154	78	
229.82131	86	
230.04332	76	
230.83029	120	
230.84882	122	
230.88650	114	
231.06273	68	
232.88081	74	
233.91429	84	
234.88249	72	
234.90120	72	
236.00926	84	
236.85669	78	
237.05416	94	
238.84139	70	
238.94087	144	
238.99498	92	
240.94073	1900	
241.90004	150	1+
241.93949	7902	1+
242.02101	68	
242.82413	68	
242.94192	5506	1+
243.96520	146	1+
244.82095	84	
244.93867	1534	1+
245.36756	88	
247.38403	70	
248.97095	138	
249.90961	104	
250.95006	150	
252.85596	78	
253.06589	126	
253.16096	74	
253.58085	84	
254.42228	66	
254.93497	76	
254.97512	82	
255.09660	72	
255.78342	88	
255.83862	88	
256.89239	70	
257.03067	70	
257.08326	82	
257.79443	74	
257.94463	66	
258.85429	66	
259.16653	78	
259.41162	88	
259.85077	72	
260.83071	378	1+
263.82837	130	
263.91454	72	
265.01460	92	
265.03864	86	
266.05714	68	
266.78860	82	
266.85199	186	
267.03729	92	
267.09952	68	
267.84863	68	
268.37926	74	
269.07784	76	
269.12814	70	
270.08219	92	
270.38494	84	
271.04745	72	
271.79772	68	
271.85459	130	
272.85778	70	
272.91242	80	
272.98357	98	
273.79222	126	
275.62296	78	
275.80262	68	
276.20020	82	
276.83137	66	
276.93544	96	
277.06781	74	
277.84183	110	
278.89795	134	
278.93750	98	
279.09050	924	1+
281.23929	68	
281.85507	94	
282.27168	74	
282.80969	130	
282.91364	66	
283.28339	66	
283.79612	78	
284.29209	726	
284.86242	68	
285.89131	94	
287.04056	76	
288.10454	68	
288.90746	80	
289.77020	82	
289.86035	74	
289.87895	112	
290.49809	84	
290.79747	84	
290.91890	82	
291.02584	98	
294.83155	80	
294.85458	94	
295.02327	76	
296.83790	86	
296.88865	88	
298.77890	76	
300.81560	76	
302.24654	88	
304.77677	76	
306.00015	80	
306.79563	84	
306.87538	80	
307.82221	66	
307.89315	106	
309.81512	68	
310.83671	66	
311.18749	68	
311.88160	72	
312.41076	90	
312.89712	68	
316.88213	66	
317.78560	68	
318.73644	72	
321.90729	68	
323.37203	92	
325.63673	84	
325.75625	68	
326.89417	74	
327.63200	74	
327.90709	74	
328.25898	72	
END IONS

###FS:    #m/z: 340.94014 #charge 1+
###MS: 141
###MSMS: 143
BEGIN IONS
TITLE=Cmpd 107, +MS2(340.9401), 28.0-35.0eV, 3.1min #143
RTINSECONDS=184.889
SCANS=141,143
PEPMASS=340.94014	1128444
CHARGE=1+
189.86322	88	
190.02231	74	
191.95155	210	
192.92822	192	
194.88899	72	
205.97532	74	
206.41086	98	
208.95620	144	
210.93563	78	
212.41836	90	
212.86643	86	
213.87767	88	
213.93920	1298	1+
214.89359	74	
215.93542	250	
217.17498	78	
217.42652	72	
217.93382	92	
220.87988	120	
224.83937	72	
224.94971	92	
226.94519	186	
228.84412	138	
228.94611	224	
229.95176	88	
230.85003	76	
230.89004	142	
230.91522	86	
230.93962	74	
231.02558	78	
231.49410	82	
231.95037	1496	1+
232.01400	88	
233.89847	124	
233.94619	268	
235.94694	138	
235.98073	72	
236.91341	80	
237.91065	76	
238.86978	86	
239.78200	82	
239.86295	118	
239.89972	80	
240.94065	76	
241.84494	124	
241.89663	126	
242.02300	94	
242.94496	240	1+
243.44831	78	
243.83092	214	
243.87546	88	
244.44749	80	
246.90811	88	
246.97419	172	
247.38939	80	
247.44556	114	
247.79551	84	
247.95571	76	
248.89601	218	1+
249.96087	234	
251.97065	74	
252.00638	86	
252.93813	74	
252.96352	80	
252.97694	74	
253.89014	86	
253.90276	204	1+
254.08872	162	
254.96514	632	1+
254.98307	146	
256.96261	130	
257.18352	74	
257.40612	82	
257.93942	126	
257.96995	80	
258.00353	82	
258.84456	296	1+
258.96077	90	
259.00648	92	
259.54018	106	
259.95649	272	
260.33803	72	
260.83263	514	1+
260.85138	104	
260.93648	88	
261.84855	180	
262.13015	84	
262.40243	78	
262.92724	196	
262.96575	160	
263.85626	88	
264.07596	88	
265.12071	78	
265.43085	84	
265.79678	108	
266.84159	74	
266.86095	92	
268.83829	74	
269.80092	208	
270.40981	168	
272.91770	128	
272.97323	72	
273.93574	76	
274.85957	320	1+
274.90162	120	
276.85888	676	1+
277.86350	494	1+
277.96796	292	1+
278.12304	126	
278.84645	740	1+
278.89232	94	
279.01535	84	
280.93657	118	
281.89047	124	
281.95190	84	
282.79372	86	
285.05731	92	
285.88709	76	
286.15920	90	
286.85974	78	
290.85191	100	
291.12647	72	
292.44152	112	
293.06312	96	
293.19970	88	
293.40969	74	
293.87710	82	
294.81286	76	
294.85050	84	
294.86512	72	
295.55310	98	
296.86916	82	
297.02030	74	
299.05802	114	
299.80514	74	
299.86951	128	
300.87126	76	
301.76404	74	
301.86212	204	1+
303.86447	80	
305.34295	74	
307.79890	178	
309.11180	92	
309.89457	136	
312.80109	124	
313.87926	80	
314.01206	82	
315.85339	72	
317.86684	140	
321.82196	106	
322.11876	84	
322.39229	76	
322.82196	72	
324.89060	84	
326.31064	76	
327.88098	74	
329.87704	72	
332.61809	90	
333.72528	72	
336.78301	72	
338.79969	130	
340.02645	74	
342.79923	94	
344.96450	72	
END IONS

###FS:    #m/z: 507.84411 #charge 1+
###MS: 141
###MSMS: 144
BEGIN IONS
TITLE=Cmpd 108, +MS2(507.8441), 28.2-35.2eV, 3.1min #144
RTINSECONDS=185.661
SCANS=141,144
PEPMASS=507.84411	174966
CHARGE=1+
193.85862	126	
196.01672	254	
197.01611	124	
198.88904	138	
210.02972	190	
214.88422	180	
225.91309	132	
232.89448	546	
236.88886	182	
237.90271	134	
238.06021	118	
240.07719	138	
250.90287	232	1+
252.07676	364	1+
260.39604	262	1+
260.87944	130	
266.09504	130	
266.16804	266	1+
272.85189	118	
273.85040	388	1+
274.85040	244	1+
277.90896	160	
278.83090	140	
281.39244	204	1+
281.81910	194	1+
283.84230	144	
285.84614	170	
286.86714	200	
287.85278	942	1+
289.84839	154	
290.86173	266	
290.88079	168	
291.86325	170	
291.87893	240	
292.88652	182	
293.87307	876	1+
295.86811	140	
295.88923	240	1+
298.39700	190	
298.87788	220	1+
298.90756	194	1+
300.86139	214	
302.84713	150	
303.86644	464	
305.81332	204	1+
305.86122	1660	1+
306.03125	198	1+
307.07296	252	1+
307.88748	208	
308.13932	618	
308.83399	158	1+
308.87283	1714	1+
308.89523	430	1+
309.14184	302	
309.16018	120	
309.37290	154	
310.15569	780	1+
311.88313	2146	1+
312.86440	150	
314.86442	348	
315.81978	246	1+
315.86557	158	
315.88376	126	
316.86260	132	
317.76313	120	
318.85628	434	1+
319.85891	286	1+
320.88167	170	1+
320.98377	144	
323.86987	810	1+
323.91313	280	1+
325.90073	156	
326.88211	2460	1+
328.87829	750	1+
328.91191	140	
330.16386	278	
330.87841	154	
331.89152	136	
332.87185	240	1+
333.82318	150	
335.83871	152	
335.86306	174	1+
336.98487	124	
337.80129	172	
337.88819	222	1+
338.84188	274	1+
338.91671	124	
340.82487	162	
342.11442	122	
342.88135	122	
343.79252	120	
343.87366	126	
345.81754	128	
346.81846	138	
346.88015	178	1+
347.77013	156	
347.83652	138	
348.78911	138	
349.76233	124	
350.52847	120	
350.75974	176	
350.82985	118	
350.85820	218	1+
350.88582	218	
352.78062	206	1+
352.90826	348	1+
353.84953	352	
353.91139	202	1+
354.03058	132	
355.83929	120	
358.34198	198	1+
358.76814	142	
359.07424	122	
360.82089	254	1+
361.76887	130	
362.36541	188	
363.80029	126	
363.87698	168	
365.78297	378	1+
366.76263	216	1+
366.84174	278	
367.83831	164	
368.71335	174	
368.87806	232	
368.90819	156	
369.84032	584	1+
370.80289	120	
371.18950	274	1+
371.71621	214	1+
371.80281	214	
371.82173	118	
372.78028	352	
372.84338	122	
373.77609	192	
374.37319	258	1+
374.71531	136	
374.80576	282	
375.37521	190	1+
375.77938	144	
375.81780	222	
375.84060	198	1+
379.72600	124	
380.38291	136	
382.84719	142	
384.71300	128	
384.84938	536	
386.84949	168	
387.05525	244	1+
387.84420	446	1+
389.20113	482	1+
390.84297	356	
391.74985	168	
391.79359	136	
391.83902	354	
392.74665	286	1+
392.82642	520	
392.86227	278	1+
393.82563	244	
394.78569	158	
394.84463	170	
397.73247	142	
398.73060	472	1+
399.84775	770	1+
401.92863	172	
402.86550	118	
403.78265	268	1+
404.85111	120	
405.82267	156	
405.87227	578	
406.76502	260	
406.81506	118	
406.86224	142	
407.73547	218	1+
407.75413	164	
407.86329	1378	1+
408.75975	202	
409.72514	472	1+
409.74529	358	1+
409.76945	190	
409.85371	322	
410.73083	268	1+
410.83764	952	1+
412.72901	124	
412.74919	142	
412.84378	312	1+
412.86857	204	
413.73540	122	1+
413.88292	250	
416.91848	174	
417.81136	172	
417.85379	370	1+
421.87865	188	
422.86482	618	1+
423.77666	542	1+
425.75955	674	1+
426.86162	284	
427.73614	254	
427.85513	148	
428.75404	282	1+
428.84632	1172	1+
429.70349	260	1+
429.74261	304	1+
430.85320	208	
431.86347	258	
432.68681	128	
432.87479	254	
433.86226	322	1+
434.89399	130	
439.89107	246	
441.75948	196	1+
442.87869	174	
443.74268	118	
444.78520	122	
444.87169	1668	1+
445.76104	208	
446.75223	136	
446.78945	254	1+
447.69514	286	1+
447.71616	164	
448.69907	238	1+
449.77877	256	1+
449.87267	308	1+
451.85914	164	
455.82124	122	
462.88303	428	1+
465.71588	418	1+
466.71656	270	1+
467.88789	274	
468.88462	240	
469.72855	216	1+
469.88347	156	
478.80112	136	
485.89678	672	1+
491.90920	124	
509.28261	156	
509.86103	334	
END IONS

###FS:    #m/z: 363.95599 #charge 1+
###MS: 145
###MSMS: 146
BEGIN IONS
TITLE=Cmpd 109, +MS2(363.9560), 28.0-35.0eV, 3.2min #146
RTINSECONDS=189.344
SCANS=145-146
PEPMASS=363.95599	713936
CHARGE=1+
61.09540	96	
75.51770	90	
102.56235	82	
134.95190	140	
178.94423	108	
189.86336	562	1+
191.85949	592	1+
196.88296	216	1+
197.02225	92	
203.93042	108	
204.41868	94	
207.87354	282	
207.92331	108	
207.95090	344	1+
209.86614	120	
209.94336	3784	1+
210.88270	206	
211.88054	84	
212.87862	3206	
213.88908	100	
213.89470	164	
214.89364	162	
215.86005	122	
216.97214	84	
219.86413	136	
219.90501	96	
220.07051	94	
220.94923	88	
222.95133	1374	1+
222.97412	94	
223.89055	94	
224.94891	1974	1+
225.03395	80	
225.88933	638	1+
225.91977	102	
225.95916	236	
226.90544	134	
226.94734	19526	1+
227.05589	102	
227.09593	112	1+
227.14920	94	
227.88076	94	
227.89394	682	1+
228.52335	138	1+
228.89373	412	1+
228.94246	19328	1+
229.02175	82	
229.13858	106	
229.17879	98	
229.28002	82	
230.88926	3592	
230.97225	104	1+
231.21254	100	1+
232.88858	198	
232.96245	98	
233.83335	84	
233.88038	454	1+
235.82412	80	
235.84857	118	
236.43316	84	
236.92857	82	
238.05667	110	
238.94256	92	
239.07499	132	
240.82324	240	
240.93906	606	
240.96002	992	1+
241.03070	80	
241.94247	642	
242.81810	86	
242.94176	1492	
242.95975	1208	1+
243.90427	84	
244.93702	318	
244.95709	8204	1+
245.02563	132	
246.90014	134	
246.95269	11222	1+
247.01124	88	
247.85364	92	
248.02503	106	
248.35878	94	
248.80587	226	1+
248.90002	1212	1+
249.21053	90	
249.95547	174	
250.13385	106	1+
250.89506	282	
250.96847	540	
252.79743	88	
253.08374	134	
253.90882	454	1+
257.79446	92	
258.83261	340	1+
258.89565	100	
258.97415	104	
260.96827	650	1+
261.82779	350	1+
263.89794	170	1+
263.99879	98	
265.09097	108	
265.41440	80	
265.97707	276	
266.05713	80	
266.10226	318	1+
267.64180	84	
267.81573	134	
267.84433	90	
267.92706	178	
267.97169	1838	1+
268.96305	2106	1+
269.79490	118	
269.96802	1754	1+
269.99975	92	
271.26174	98	
271.47202	94	
271.91254	232	1+
273.85138	198	1+
273.88075	100	
273.89509	86	
274.02920	86	
274.91746	322	1+
275.58430	80	
276.46564	90	
277.43046	102	
277.85363	92	
278.80527	194	
278.84175	218	1+
278.87873	186	1+
279.10453	358	1+
279.80345	84	
280.44049	92	
280.79248	438	
282.79092	106	
283.61951	100	
283.81569	336	1+
283.85195	158	
283.98539	136	
284.07128	100	
284.79066	228	1+
284.81861	268	1+
284.86456	84	
285.84347	556	1+
286.34607	88	
287.86714	86	
289.08121	120	
289.36695	80	
290.49171	90	
290.79076	138	
290.82063	106	
293.11603	132	
293.81088	82	
296.80844	114	
296.86818	114	
297.87847	120	
298.80388	512	1+
298.91678	82	
299.07834	92	
300.79997	500	1+
301.86026	246	1+
303.83609	100	
303.85554	824	
305.82398	84	
306.43491	88	
306.82768	80	
307.87387	92	
311.80555	82	
313.15982	106	
314.93609	188	1+
315.72240	88	
317.86853	92	
318.00878	102	
318.43159	86	
318.83784	100	
318.93447	126	
320.14200	116	
321.77208	118	
321.81328	264	1+
322.92949	432	1+
323.85167	86	
324.87515	94	
325.39307	104	
325.85072	102	
326.87206	138	
328.82851	166	1+
332.45245	80	
336.94501	290	1+
338.31930	92	
338.90455	80	
339.83002	136	
340.93992	418	
344.74780	90	
346.46680	80	
346.75567	162	1+
349.94047	80	
350.76703	158	
353.76017	120	
354.88329	144	
357.36404	84	
360.86389	86	
362.81181	86	
367.64095	104	
END IONS

###FS:    #m/z: 507.84422 #charge 1+
###MS: 145
###MSMS: 147
BEGIN IONS
TITLE=Cmpd 110, +MS2(507.8442), 28.2-35.2eV, 3.2min #147
RTINSECONDS=190.116
SCANS=145,147
PEPMASS=507.84422	220542
CHARGE=1+
196.01468	266	
214.88538	238	1+
224.04814	222	
226.06017	126	
232.89542	356	1+
236.88647	130	
238.06194	192	
240.07720	146	
248.84897	128	
257.86891	130	
259.86773	214	1+
261.88115	190	
262.13922	140	
266.16677	148	
268.10976	168	1+
270.89988	120	
271.39013	128	
271.86008	170	
272.40131	130	
272.85727	174	1+
276.89561	164	
277.84183	154	
278.84120	146	
279.94810	264	1+
280.95427	244	1+
281.84632	286	1+
283.90354	146	
283.92127	170	1+
285.85290	178	
286.88010	160	
287.85075	978	
287.93793	178	
289.87710	190	
290.12870	132	
290.78262	122	
290.86294	740	1+
291.13355	224	1+
292.00742	120	
293.87442	432	
293.89337	188	
293.99905	246	1+
294.12483	328	
294.87093	744	1+
296.84865	220	
297.90931	204	1+
301.86233	118	
303.87131	736	1+
304.85271	192	
304.94178	152	
305.80380	270	1+
305.86225	1582	1+
307.87776	296	
308.14193	1372	1+
308.87066	1102	1+
309.84608	138	
309.88724	310	
310.15646	884	1+
310.88005	152	
311.88306	1746	1+
312.86564	156	
314.87247	284	
319.86728	356	1+
319.91497	138	
321.13023	166	
323.84968	200	
323.87499	286	
324.86814	148	
325.82839	118	
326.88239	3458	1+
327.81609	122	
327.96003	132	
329.89529	284	
330.18359	130	
330.87762	132	
331.88456	154	
332.87704	358	
333.83695	180	
333.86677	200	1+
335.84319	124	
335.86395	156	
335.88451	370	1+
336.82782	140	
336.86017	116	
336.94215	140	
337.81516	162	1+
337.87923	350	1+
338.84746	194	1+
341.87878	116	
343.87617	216	1+
345.77927	198	
346.90694	140	
347.76393	130	
347.78352	222	
348.77831	582	1+
348.86404	204	
348.88513	258	
349.77919	434	1+
350.15069	130	
350.82092	126	
350.83600	124	
350.86642	254	1+
351.18826	114	
352.84799	368	1+
352.90727	254	
353.85174	310	1+
354.89780	172	
354.92021	126	
355.84539	278	1+
355.88994	286	
356.72823	132	
360.77660	232	1+
361.87215	136	
362.04419	160	1+
364.84256	240	1+
365.78183	206	
365.80864	204	1+
366.74328	120	
366.84469	416	1+
367.91574	116	
368.76694	236	1+
368.88821	144	
369.82312	328	1+
369.83517	214	
369.86495	164	
370.77929	152	
370.79952	114	
370.92308	124	
371.79466	178	
372.18085	128	
372.78263	354	1+
374.81546	194	1+
374.89224	128	
376.80000	354	1+
377.85295	334	1+
378.72927	318	1+
379.80424	154	
382.83984	124	
383.80553	122	
384.85033	1244	1+
385.77805	140	
387.77255	160	
387.81962	132	
387.84139	352	1+
388.77261	126	
388.79368	258	1+
389.20531	246	
390.20199	142	
390.83986	476	
391.06633	260	1+
391.84370	296	
392.78564	272	1+
392.82781	166	
392.86231	150	
392.88668	126	
393.83511	124	
394.81862	224	1+
394.85465	120	
395.77422	198	1+
398.72628	136	
399.84868	516	1+
402.86025	170	
404.79515	216	1+
404.85737	350	1+
405.78019	134	
406.76582	138	
407.74841	396	1+
407.86279	1686	1+
409.72178	140	
409.84694	272	
410.73989	150	
410.83615	1218	1+
410.85980	242	
413.77653	210	1+
413.85180	152	
413.87742	182	
414.85227	126	
416.83123	136	
417.85982	186	
418.74750	254	1+
419.93086	122	1+
420.80757	196	1+
421.87406	244	
422.86548	226	
423.77169	232	
423.86790	700	1+
424.77760	288	
424.82841	144	
425.75794	506	1+
426.74043	570	1+
426.86243	308	
427.85879	358	
427.88093	500	1+
428.74424	406	1+
428.80178	142	
428.84736	1052	1+
429.69211	128	
429.73995	332	1+
429.82409	118	
430.84658	266	
431.86612	428	1+
433.84839	308	1+
434.68099	96	1+
436.79735	148	
436.89658	186	
439.89268	120	
440.88323	158	
443.76734	120	
444.80972	120	
444.87467	1210	1+
445.75620	274	1+
446.68513	120	
447.71486	468	1+
448.85405	164	
448.88667	172	
449.78140	182	
449.87549	368	
450.87768	230	
451.76603	142	
454.76956	184	
460.23153	132	
462.88226	600	1+
467.70037	260	1+
467.88634	1084	1+
469.88646	222	1+
472.70860	170	1+
473.01236	118	
474.77833	122	
479.76206	118	
485.89868	270	
486.90061	226	
487.89215	176	
496.81604	124	
END IONS

###FS:    #m/z: 336.94471 #charge 1+
###MS: 145
###MSMS: 148
BEGIN IONS
TITLE=Cmpd 111, +MS2(336.9447), 28.0-35.0eV, 3.2min #148
RTINSECONDS=190.888
SCANS=145,148
PEPMASS=336.94471	41460
CHARGE=1+
185.99850	100	
195.56492	86	
195.88961	78	
198.02665	86	
200.48783	72	
205.94626	182	1+
207.95473	158	1+
209.00028	76	
209.88523	78	
210.88215	86	
210.95020	76	
211.94451	3688	1+
212.87849	836	1+
213.88949	172	
213.94016	1458	1+
215.85754	70	
215.89021	76	
215.93604	182	
216.88975	88	
217.84195	88	
217.88047	70	
217.90096	80	
221.19422	96	
221.41881	80	
223.82725	76	
223.95764	70	
224.96573	260	1+
226.83610	68	
226.88238	72	
227.95311	124	
228.89791	108	
229.95545	4068	
230.08641	70	
230.88852	1414	1+
231.94996	1838	1+
232.81819	232	1+
233.94877	232	
234.87840	70	
234.89554	86	
235.82334	80	
235.87720	74	
235.90035	78	
236.84547	86	
237.04966	70	
238.03925	78	
239.84244	74	
239.88444	70	
240.83525	122	
240.84857	116	
240.96007	70	
241.84262	78	
242.82385	72	
242.93139	84	
243.89549	114	
245.85096	90	
246.90351	124	
247.45338	70	
247.96540	1150	1+
248.89881	520	1+
249.95675	614	1+
250.84876	68	
250.97973	182	
251.05518	82	
251.10401	72	
251.83124	294	1+
251.84360	70	
251.97410	90	
252.97030	2578	1+
253.08408	254	1+
253.90701	88	
254.33831	84	
254.37756	96	
254.84841	168	1+
254.90862	108	
254.93876	134	
254.96463	1484	1+
255.02824	76	
255.07447	78	
256.87674	84	
257.40624	80	
257.82574	192	1+
257.84959	150	
258.84610	248	
259.86747	114	
259.95512	246	
261.82831	102	
261.88960	78	
262.83654	210	1+
262.95574	72	
264.89674	94	
266.08100	72	
266.97718	72	
267.09577	70	
267.83736	1096	1+
268.83943	830	1+
269.04969	80	
269.08200	120	
269.35580	72	
270.01545	70	
270.45539	80	
270.97939	240	
272.44627	94	
272.84416	96	
272.97853	176	
274.85494	78	
275.85916	406	1+
276.83020	432	1+
278.85347	100	
278.87068	252	1+
279.03154	84	
279.10547	68	
279.82648	156	
280.91822	68	
280.97768	80	
282.13781	76	
283.79320	214	1+
283.89577	72	
284.87429	78	
285.84642	752	1+
286.40225	72	
286.91380	82	
287.41284	78	
288.51153	76	
290.85648	150	1+
290.88339	122	
292.12443	90	
292.40790	74	
293.86884	92	
294.10813	88	
294.84911	118	
294.97291	74	
295.00042	70	
296.28382	68	
296.36238	106	
296.38339	102	
297.80150	98	
298.81301	80	
300.48154	70	
300.51963	70	
301.73436	68	
302.86995	80	
303.91193	96	
304.02521	78	
306.79952	72	
309.82666	84	
309.89157	76	
309.99640	80	
310.41505	74	
310.86436	98	
311.41935	80	
311.87190	76	
312.39302	74	
314.90920	80	
317.37194	78	
318.37026	88	
318.92900	76	
320.42633	96	
320.81509	74	
320.88504	74	
321.01359	84	
321.80042	118	
322.37684	80	
322.87297	98	
322.89955	84	
323.32557	80	
323.88474	140	
324.87272	78	
325.40410	78	
326.89868	72	
327.87599	248	1+
328.37468	84	
328.87908	166	1+
329.94525	68	
330.80984	198	1+
332.89034	94	
333.93379	72	
337.21797	92	
338.94507	78	
339.80248	74	
340.93959	78	
END IONS

###FS:    #m/z: 363.95586 #charge 1+
###MS: 149
###MSMS: 150
BEGIN IONS
TITLE=Cmpd 112, +MS2(363.9559), 28.0-35.0eV, 3.3min #150
RTINSECONDS=194.558
SCANS=149-150
PEPMASS=363.95586	680720
CHARGE=1+
47.80604	90	
70.74769	80	
73.34485	82	
85.82200	98	
86.38488	78	
121.89804	80	
124.73832	86	
146.20937	100	
178.88703	82	
182.86917	120	
184.45451	106	
189.86203	420	
191.85820	214	
193.06775	84	
193.85344	84	
198.03869	84	
200.08994	78	
203.95385	92	
207.40706	100	
207.87198	302	
207.94880	106	
209.87079	138	
209.94321	2514	1+
210.88283	398	1+
212.87798	2012	1+
215.88167	112	
219.46433	104	
222.86629	96	
222.95176	1176	1+
224.81912	100	
224.94854	1542	1+
225.88429	120	
226.91916	82	
226.94694	15096	1+
226.97529	112	
227.88167	112	
227.91845	120	
228.89305	840	1+
228.94214	15866	1+
229.13690	198	1+
229.30583	98	1+
230.01858	116	1+
230.88975	3204	1+
231.86137	114	
232.88568	366	1+
233.87675	472	1+
234.88046	392	1+
236.87583	80	
238.93272	78	
240.82280	108	
240.94126	598	
240.96240	900	1+
241.08124	176	
241.93882	2012	1+
242.94150	1428	1+
242.96023	786	1+
243.03078	102	
243.37735	84	
244.89535	94	
244.91771	212	1+
244.95673	7174	1+
245.44652	80	
246.90509	386	
246.95246	7700	1+
247.39150	88	
248.80069	152	
248.89900	910	1+
248.92317	90	
249.10188	90	
250.05800	80	
250.89394	150	
250.97146	366	
251.90854	126	
252.83840	82	
252.95246	178	1+
253.82549	78	
253.93519	82	
254.90991	142	
256.37673	98	
256.84258	216	1+
257.06212	90	
257.95008	86	
258.83114	104	
258.96685	86	
260.83417	130	
260.85421	92	
260.96745	206	
261.83090	86	
261.91347	158	
261.98084	78	
262.83255	136	
262.84721	140	
263.05739	194	
263.97798	130	
264.10983	86	
264.48107	100	
264.79278	88	
264.96423	248	
265.58061	78	
265.85441	86	
265.91507	206	1+
265.98509	110	
266.81126	132	
267.80059	106	
267.97238	1152	1+
268.80632	86	
268.90465	86	
269.12200	190	1+
269.91672	188	1+
269.96735	898	1+
270.86127	84	
271.87082	80	
272.40957	110	
272.84334	78	
272.86728	120	
272.90630	92	
272.92255	86	
274.85953	92	
276.05137	82	
276.07379	80	
278.86771	84	
279.09869	376	1+
279.91471	118	
280.79211	510	1+
280.92185	82	
281.86145	94	
282.40788	98	
282.86999	84	
283.85767	448	1+
283.98327	198	
284.82186	98	
284.86514	250	1+
285.84235	550	1+
286.86375	98	
289.87104	178	
290.00861	92	
290.42669	76	
290.78686	80	
291.12414	96	
291.41145	86	
291.82196	90	
293.11549	260	
294.11843	130	
298.80528	210	
299.80475	118	
299.88016	128	
300.79844	666	1+
301.86364	120	
303.73493	86	
303.80780	78	
303.85221	814	1+
303.87159	156	
307.13449	132	
312.83403	80	
312.87030	112	
313.87990	150	
316.86475	82	
317.87071	88	
318.93174	88	
320.14393	120	
320.81833	592	1+
320.92686	124	
321.86859	100	
322.16063	90	
322.73165	94	
322.92590	584	1+
324.40157	82	
324.89312	142	
325.13780	110	
326.87284	304	
327.88707	150	
330.89246	128	
331.77242	80	
331.81718	192	1+
336.94421	212	
337.94447	84	
339.82283	98	
340.93991	566	
341.82456	82	
341.88762	106	
344.34896	104	
344.85052	82	
347.04080	86	
347.31514	94	
347.76386	156	
348.76080	138	
352.89340	76	
356.72841	76	
359.87201	164	1+
361.75773	86	
362.85605	80	
END IONS

###FS:    #m/z: 336.94467 #charge 1+
###MS: 149
###MSMS: 151
BEGIN IONS
TITLE=Cmpd 113, +MS2(336.9447), 28.0-35.0eV, 3.3min #151
RTINSECONDS=195.33
SCANS=149,151
PEPMASS=336.94467	44426
CHARGE=1+
80.23301	98	
100.97788	86	
187.86700	94	
206.97512	98	
207.87070	82	
208.88483	78	
208.94140	124	
210.88574	74	
211.02489	86	
211.94408	3388	1+
212.87712	842	1+
213.93869	1092	1+
214.89190	84	
215.88557	282	1+
215.93598	408	
217.88328	82	
217.93036	126	
221.94160	100	
222.87550	72	
222.94969	128	
223.37822	80	
223.84630	72	
224.97695	128	
226.90498	92	
226.94731	134	
227.84519	72	
228.89374	130	
229.89311	74	
229.95475	3534	1+
230.89140	1164	1+
231.94991	1740	1+
232.82761	146	
233.82223	80	
233.89816	122	
234.90107	146	
235.87142	92	
237.06010	80	
238.06201	78	
238.07548	86	
238.89445	88	
239.36359	76	
239.86354	116	
239.90473	78	
240.83240	78	
241.01527	76	
241.41760	90	
241.84234	336	1+
242.94625	76	
244.47416	84	
245.91603	88	
246.39585	76	
246.97512	136	
247.41857	102	
247.96511	1758	1+
248.01964	76	
248.89879	386	1+
249.14034	78	
249.82908	94	
249.96065	384	
249.99015	78	
250.83107	120	
250.95115	96	
250.97682	102	
251.83988	216	
251.88212	88	
251.92657	184	1+
251.96022	124	
252.82969	152	
252.94949	82	
252.96995	2326	1+
253.90723	416	1+
254.00735	84	
254.48874	86	
254.84567	94	
254.96724	1068	1+
256.84884	172	
256.89834	106	
256.96916	128	
257.93082	76	
258.84582	218	
258.91142	78	
259.85378	120	
260.33985	84	
260.83725	84	
261.04791	84	
261.82793	82	
264.39137	80	
266.85867	84	
267.41672	92	
267.83927	176	
268.83950	294	
269.84134	232	
270.98171	82	
271.09503	110	
271.85923	118	
271.91530	74	
272.80497	80	
272.93889	72	
272.97530	136	
273.40145	128	
273.84438	72	
273.87062	82	
273.93242	96	
274.88362	80	
274.92228	86	
275.79027	84	
275.85676	148	
276.85668	660	1+
277.83783	154	
277.85981	368	1+
278.83598	142	
279.10272	170	
279.83286	134	
279.85866	112	
282.88052	74	
283.39072	84	
283.78986	102	
284.99707	72	
285.85117	126	
285.86542	80	
285.93698	88	
286.85276	446	1+
287.80024	76	
287.85494	318	1+
289.85710	90	
292.83337	138	1+
292.85869	366	1+
293.10644	136	
294.10944	86	
295.86581	74	
296.23094	80	
297.88220	238	1+
297.91335	72	
299.81599	78	
299.97085	76	
300.12603	74	
300.87627	84	
304.18775	100	
304.88529	82	
305.84988	72	
306.42111	72	
307.88966	90	
309.87409	202	1+
310.85641	74	
311.81398	78	
312.88046	72	
313.38378	72	
313.80972	160	
314.14457	72	
314.84624	78	
315.82686	100	
316.35127	80	
318.77038	92	
318.80209	72	
320.76733	88	
320.91669	84	
321.16311	78	
323.85344	82	
325.04744	76	
325.19618	84	
325.98918	74	
326.39270	72	
326.82245	106	
327.29176	108	
329.86877	84	
334.77802	88	
337.97154	72	
339.34557	74	
339.81602	80	
339.85215	86	
340.42304	94	
342.16738	86	
END IONS

###FS:    #m/z: 359.96038 #charge 1+
###MS: 149
###MSMS: 152
BEGIN IONS
TITLE=Cmpd 114, +MS2(359.9604), 28.0-35.0eV, 3.3min #152
RTINSECONDS=196.102
SCANS=149,152
PEPMASS=359.96038	31978
CHARGE=1+
194.01925	78	
196.01699	74	
197.86922	72	
197.91410	78	
203.94661	92	
209.94429	690	
211.91019	94	
216.05809	70	
216.41356	78	
221.88758	116	
221.90968	92	
222.43413	114	
222.94921	260	
224.59299	72	
224.94940	502	1+
225.97194	278	1+
226.94679	5892	1+
227.01160	72	
227.91544	76	
228.89867	176	
228.94128	5140	
229.95229	126	
230.85879	138	
232.41998	80	
232.83748	76	
233.83911	72	
233.92374	90	
234.38385	86	
234.93348	80	
235.95047	78	
236.90787	108	
236.97997	70	
237.90660	76	
237.92367	92	
238.89327	186	1+
238.97998	80	
240.81467	84	
240.94037	592	
240.96060	312	1+
241.06468	84	
241.78418	86	
241.94236	324	
242.95703	276	1+
244.95703	2912	1+
246.80303	184	1+
246.85242	184	1+
246.95356	2980	1+
248.08131	72	
248.90425	88	
248.98149	78	
249.07284	72	
249.95410	138	1+
250.83723	82	
250.96898	240	1+
252.07552	80	
252.12253	82	
252.86976	90	
252.95377	166	1+
253.47354	74	
253.91922	108	
254.12497	92	
254.52069	72	
255.37347	92	
256.91580	72	
257.10032	76	
257.83964	82	
258.05670	76	
259.35443	84	
260.87512	84	
260.96940	144	
261.85394	94	
262.42035	92	
262.88221	88	
262.96993	80	
263.84661	156	1+
263.97230	88	
264.81691	90	
265.97342	80	
266.81437	182	
266.97383	132	
267.97232	532	
269.07982	74	
269.96771	646	1+
271.94358	88	
272.55754	98	
273.79299	208	1+
273.96347	110	
275.96732	114	
275.98288	76	
276.97617	90	
277.87402	84	
277.89670	76	
277.92656	92	
278.79801	96	
279.10147	132	
279.36020	94	
279.39279	102	
280.79216	102	
281.79712	94	
282.79369	72	
283.04395	72	
284.08176	92	
284.79620	130	
285.87892	92	
289.85616	204	1+
290.80995	84	
291.09899	72	
291.91435	86	
292.90361	82	
293.85406	80	
293.87741	134	
294.38503	72	
294.85945	78	
295.87614	74	
296.80711	150	
296.98453	90	
297.10885	80	
297.75045	72	
297.83532	132	
298.80423	384	
298.86538	228	1+
299.05921	86	
299.42220	102	
300.79130	82	
301.82582	86	
304.44070	78	
305.82402	70	
306.80418	78	
307.13551	92	
307.62174	72	
308.13682	74	
308.15373	84	
308.87545	82	
310.87253	240	1+
314.91138	70	
315.28621	74	
318.40762	82	
318.81520	82	
321.14365	76	
321.22890	72	
322.11208	78	
323.01929	72	
323.03422	104	
323.78121	132	
324.08546	74	
324.86839	136	
324.89293	198	
327.21396	80	
327.89851	72	
331.85071	78	
335.40289	98	
336.90462	74	
336.94410	138	
337.83401	142	
337.94300	186	
338.87725	88	
340.93663	124	
343.29707	104	
343.78855	74	
348.85012	90	
349.76753	82	
351.13127	88	
352.77122	98	
356.17676	72	
357.20383	80	
359.95790	110	
362.05902	94	
362.76723	78	
363.84798	82	
END IONS

###FS:    #m/z: 322.92943 #charge 1+
###MS: 153
###MSMS: 154
BEGIN IONS
TITLE=Cmpd 115, +MS2(322.9294), 28.0-35.0eV, 3.3min #154
RTINSECONDS=199.759
SCANS=153-154
PEPMASS=322.92943	3885230
CHARGE=1+
77.27778	82	
132.76578	150	
185.91989	70	
186.44943	60	
190.93089	78	
193.90793	64	
194.03455	82	
201.04537	84	
205.94211	78	
206.97070	64	
209.09748	66	
209.94353	92	
210.88574	72	
212.88929	64	
213.85972	66	
214.82904	66	
214.86994	66	
215.37964	90	
215.88635	216	1+
219.87194	70	
220.01203	72	
220.87189	154	
221.88584	140	
221.94510	70	
221.96348	72	
222.86997	66	
222.95086	66	
223.95219	64	
224.12720	62	
225.95847	88	
226.83997	74	
227.94414	76	
228.85534	64	
229.83800	100	
230.57017	104	
230.82820	68	
230.90630	80	
232.90335	62	
234.91250	66	
235.82963	70	
237.80856	68	
237.89551	92	
238.93729	340	1+
239.08077	88	
239.78560	66	
240.04382	134	
240.06591	62	
240.89876	96	
240.94081	2996	
241.82804	72	
241.94170	1816	
242.94111	6636	1+
243.82191	78	
244.89695	92	
244.93957	1536	1+
244.99180	140	
245.40806	100	
245.87370	78	
246.97837	90	
247.39356	102	
247.85331	72	
248.83995	76	
252.94186	64	
253.78815	90	
254.81060	70	
254.86899	106	
255.20444	90	
256.84119	66	
256.90531	68	
257.85763	70	
257.89291	84	
258.96100	88	
259.67683	60	
260.81383	62	
260.83158	68	
261.90980	88	
262.34713	64	
262.82851	70	
263.83463	70	
263.84877	90	
264.07763	78	
264.42324	80	
264.94865	76	
266.86427	162	
267.80251	64	
268.84553	182	
269.09590	70	
270.85318	96	
271.84031	60	
271.87687	72	
272.86390	76	
272.88817	74	
272.94269	66	
275.05260	68	
275.80581	164	
276.35356	82	
276.83330	70	
276.85735	134	
277.92148	70	
278.25528	62	
279.08936	718	1+
282.80829	76	
282.91147	94	
283.88320	80	
284.06710	78	
284.29236	216	
284.53105	82	
284.87149	68	
285.01582	70	
285.11128	86	
285.29507	152	
285.85057	222	1+
287.16139	90	
287.80441	64	
287.87127	72	
288.10470	60	
288.14216	80	
289.79224	66	
289.84838	88	
291.80750	60	
291.85160	78	
292.85517	132	
294.74712	78	
294.94104	72	
294.96228	70	
295.80664	92	
295.82328	62	
295.98161	80	
296.86960	70	
298.90826	86	
298.92532	78	
302.25046	70	
302.89576	62	
303.06045	66	
304.88876	62	
306.10513	72	
311.88334	108	
312.76243	64	
312.80316	78	
312.83630	76	
315.89074	84	
318.04387	66	
320.72135	74	
320.75608	70	
320.83480	138	
321.83251	68	
322.98542	92	
324.20970	70	
324.88379	90	
324.89908	66	
325.65475	72	
325.90048	86	
326.29980	78	
327.25179	96	
327.97870	80	
328.15236	76	
END IONS

###FS:    #m/z: 340.94010 #charge 1+
###MS: 153
###MSMS: 155
BEGIN IONS
TITLE=Cmpd 116, +MS2(340.9401), 28.0-35.0eV, 3.4min #155
RTINSECONDS=200.531
SCANS=153,155
PEPMASS=340.94010	1404502
CHARGE=1+
185.92473	84	
188.95912	78	
190.94706	92	
191.85666	98	
192.92769	148	
193.41575	72	
193.44149	72	
193.95236	82	
197.92129	68	
201.00796	70	
206.42141	82	
208.94179	116	
209.95238	70	
210.86979	76	
210.90174	80	
211.88190	70	
212.16258	68	
213.88068	112	
213.93796	1786	1+
214.89896	90	
215.88536	120	
216.51842	70	
216.88954	94	
216.93620	70	
217.93719	74	
220.90367	76	
221.10442	82	
222.95425	78	
223.98206	72	
224.93497	74	
226.83019	228	1+
226.87674	102	
226.92479	78	
226.95505	150	
227.97479	78	
228.85300	72	
229.95376	76	
230.87726	172	
230.88896	348	1+
231.95042	1878	1+
232.83553	80	
233.86909	72	
233.94804	210	1+
234.89210	246	1+
235.79166	80	
236.38650	108	
236.83403	72	
238.85109	76	
239.88457	70	
239.90960	140	
240.04315	124	
240.93515	84	
241.84032	380	1+
242.85326	72	
243.82752	144	
243.86780	80	
244.91815	100	
244.94293	74	
246.39202	82	
246.97490	106	
247.38761	100	
248.09882	78	
248.79928	68	
249.14219	72	
249.95975	460	1+
251.97800	80	
252.98314	78	
253.09414	80	
253.91451	222	1+
254.96651	708	1+
255.07540	72	
256.89631	74	
256.95919	138	
257.79750	98	
257.86141	82	
258.84459	400	1+
258.85939	110	
258.95896	322	1+
260.83578	238	
261.39329	78	
261.83554	116	
261.85052	268	1+
261.92279	196	1+
262.83029	78	
262.91553	86	
263.80512	78	
264.04405	96	
264.90778	160	
264.97286	74	
265.86469	72	
268.84245	138	
269.87177	92	
270.84946	90	
271.84450	82	
272.88117	78	
272.93123	206	
274.92441	92	
275.85157	498	1+
275.89824	82	
276.85640	424	1+
276.87818	102	
276.92946	220	1+
277.84583	82	
278.84349	980	1+
279.86192	250	1+
279.93420	118	
280.82545	70	
280.93602	104	
281.85693	72	
282.10058	76	
282.87644	72	
284.03019	72	
284.93520	78	
287.02817	80	
287.13195	74	
289.88528	136	
290.78677	70	
290.85723	152	
290.90856	84	
291.38111	82	
292.43491	74	
292.85503	106	
294.86341	70	
294.97736	78	
295.86813	78	
295.88981	308	1+
296.08937	96	
296.85929	138	
296.93765	132	
297.86079	94	
297.98536	72	
298.36929	82	
298.85963	76	
298.92982	78	
300.05616	120	
300.87454	152	
300.98168	68	
301.85893	70	
302.16950	76	
302.94860	120	
303.03022	110	
305.42056	78	
307.81018	136	
310.87517	448	1+
312.92750	70	
313.07056	100	
313.46836	94	
314.41927	74	
317.03716	74	
318.07049	70	
321.27982	90	
322.00644	118	
322.80448	72	
323.76284	88	
324.89048	98	
324.94159	78	
325.35362	84	
329.89385	76	
330.72198	80	
330.81793	72	
330.90068	102	
330.94499	74	
332.92742	90	
333.04387	70	
336.08243	68	
338.86561	98	
338.96080	76	
340.84883	94	
341.29810	76	
343.79874	92	
344.91217	80	
END IONS

###FS:    #m/z: 363.95600 #charge 1+
###MS: 153
###MSMS: 156
BEGIN IONS
TITLE=Cmpd 117, +MS2(363.9560), 28.0-35.0eV, 3.4min #156
RTINSECONDS=201.303
SCANS=153,156
PEPMASS=363.95600	648764
CHARGE=1+
177.93105	90	
189.86100	434	
191.85983	240	
196.01518	82	
196.88699	102	
198.97789	78	
200.83908	76	
201.94558	84	
202.85399	116	
207.87523	144	
207.94932	196	1+
209.94363	1726	1+
210.88369	116	
212.87987	1498	1+
216.40982	96	
217.84119	84	
218.91182	76	
221.87997	102	
222.95288	80	
224.95054	698	1+
224.97040	130	
226.06015	102	
226.87231	90	
226.94690	8608	1+
228.05895	90	
228.83576	100	
228.89744	144	
228.94176	10278	1+
229.89918	88	
230.88886	2394	1+
231.16224	116	
232.88534	178	
233.12637	78	
234.88291	184	
234.93194	144	
236.98535	78	
238.84330	74	
238.92865	76	
240.94011	870	
240.96108	230	
241.08384	78	
241.94035	1678	1+
241.96284	316	
242.94166	1082	1+
242.96117	426	
243.82704	76	
244.95704	5004	1+
245.40102	146	1+
245.93781	406	
246.00291	86	
246.80864	82	
246.90638	278	1+
246.95314	6218	1+
246.98421	78	
247.81457	94	
247.99635	80	
248.80539	124	
248.90009	786	1+
249.09293	84	
250.84287	76	
250.89799	198	
250.94049	76	
250.97217	134	
251.01814	102	
251.03926	98	
252.07746	74	
252.89333	88	
253.84040	120	
253.91086	122	
254.95746	90	
258.84746	80	
258.89112	80	
259.84683	114	
259.86462	76	
260.04075	84	
260.59388	94	
260.96759	316	1+
261.82774	100	
262.83049	140	
262.93995	84	
263.98313	88	
264.07702	122	
264.48500	88	
264.81746	80	
264.83857	120	
264.96377	228	
266.09150	92	
266.81676	120	
267.82250	90	
267.97363	956	1+
268.26494	86	
268.78002	82	
268.83444	78	
269.96757	554	1+
271.84996	152	
271.91628	158	
273.84696	122	
276.98452	78	
277.08874	176	1+
277.84737	86	
277.89851	96	
278.80439	90	
278.84224	118	
279.84870	108	
279.98250	78	
280.79035	210	
280.80802	158	
281.11750	78	
281.85959	164	
282.02209	84	
282.78181	94	
282.80155	78	
282.90326	74	
283.06258	84	
283.85145	184	
283.90468	140	
283.98435	76	
285.84423	186	
285.93910	84	
286.10529	82	
287.15577	90	
288.79703	80	
288.88665	76	
289.42970	112	
289.86547	80	
293.11569	86	
293.35549	88	
293.87511	94	
294.43974	82	
294.85874	302	1+
294.91801	88	
296.60948	84	
297.42608	92	
297.79975	546	1+
298.80034	370	1+
299.85580	224	1+
300.80544	272	1+
301.16219	88	
303.85385	356	1+
304.13212	74	
306.83193	76	
307.13388	238	
307.82637	76	
307.89112	94	
308.44335	106	
308.87653	110	
309.03368	76	
316.01912	86	
316.43431	92	
316.80941	122	
319.39646	86	
320.98076	76	
321.43059	104	
321.81698	162	
321.86635	140	
322.07711	76	
322.38538	98	
322.87947	102	
322.92847	152	
323.84259	76	
325.87596	78	
325.90931	82	
326.86801	84	
327.87170	240	
328.26334	108	
331.87458	120	1+
332.87839	144	1+
336.94482	162	1+
337.14807	88	
339.82695	322	
340.94127	264	
342.16272	76	
342.90342	84	
347.88308	80	
348.75835	78	
354.83604	88	
361.78533	164	1+
364.78107	104	
END IONS

###FS:    #m/z: 322.92931 #charge 1+
###MS: 157
###MSMS: 158
BEGIN IONS
TITLE=Cmpd 118, +MS2(322.9293), 28.0-35.0eV, 3.4min #158
RTINSECONDS=204.972
SCANS=157-158
PEPMASS=322.92931	3520560
CHARGE=1+
186.48134	68	
192.55113	74	
193.89107	72	
194.98364	86	
195.91877	134	
199.10436	70
[truncated: 1,246,763 more chars]
