# Supplementary material for: High-Throughput Venomics
Source: J Proteome Res. 2023 Apr 3;22(6):1734–46. doi: 10.1021/acs.jproteome.2c00780 (PMC10243144; doi:10.1021/acs.jproteome.2c00780)
Supplement: Supplementary file 9 — pr2c00780_si_009.zip [file pr2c00780_si_009.zip › Manual files/Calloselasma rhodostoma MGF/210702_Calloselasma_halfplate000021_5.1.201.mgf]

###	D:\Data\Julien\210702_Cr_half_TFA\210702_Calloselasma_halfplate000021.d\ProteinAnalysisResults.mgf
###	D:\Data\Julien\210702_Cr_half_TFA\210702_Calloselasma_halfplate000021.d\analysis.baf
###	210702_Calloselasma_halfplate000021.d
###	Instrument: maXis HD
###	Manufacturer: Bruker
###    PeakWidth 0.30, MiniumIntensity 10, S/N 1Apply threshold 0, Threshold 10
###    Retain Residuals no, Create neutrally no,
###    FullScan Parameters: AdductIon (+)+H (-)-H, LowMass 0, HighMass 8000, MaxCharge charge decon 4, MinPeaks 3
###    Perf. isotope decon yes, Max Charge Istopic decon 6, MW agreement 0.00, Abund. cutoff 2.00, Envelope cutoff 75.00
###    MaxRes   Parameters: AdductIon (+)+H (-)-H, LowMass 0, HighMass 8000 
###    Perf. isotope decon yes, Max Charge Istopic decon 6, Abund. cutoff 2.00
###    MSn      Parameters: AdductIon (+)+H (-)-H, LowMass 0, HighMass 8000 
###    Perf. isotope decon yes, Max Charge Istopic decon 4, Abund. cutoff 0.05
###    Global Charge Limit: no 3, Prefer FullScan Result: yes, Export what: 2 (0=non deconv/1=deconv only/2=mixed), NoMSMSSignals: 150, Intensity threshold: 10, NoMSSignals (deconv): 2, NoMSSignals (non-deconv): 2, NormalizeData: no, SingleCharged: yes
###
COM=210702_Calloselasma_halfplate000021.d
USERNAME=Demo User

###FS:    #m/z: 322.92950 #charge 1+
###MS: 1
###MSMS: 2
BEGIN IONS
TITLE=Cmpd 1, +MS2(322.9295), 28.0-35.0eV, 0.0min #2
RTINSECONDS=1.523
SCANS=1-2
PEPMASS=322.92950	1984224
CHARGE=1+
189.95899	158	
190.92564	126	
191.03495	128	
191.93355	136	
191.95534	1122	1+
192.89079	178	
199.00373	220	
205.01450	198	
205.92399	128	
205.95029	282	1+
212.04590	220	1+
215.88698	402	1+
219.03292	300	1+
219.17265	370	1+
219.99076	136	
220.86607	346	
221.06806	192	
222.09497	218	1+
222.94998	206	
223.95849	404	
224.87213	130	
225.01914	222	1+
225.86430	126	
225.88416	140	
226.06335	144	
226.96383	144	
227.93121	282	
227.95883	138	
230.10555	198	1+
232.06330	344	1+
232.95958	366	1+
233.04878	288	1+
234.64669	126	
235.07818	348	1+
236.06666	140	
236.08405	202	1+
237.10687	326	1+
237.93321	190	1+
238.21815	136	
239.02101	128	
239.07946	780	1+
239.18048	126	
240.88846	274	1+
240.96237	400	1+
241.99266	160	
242.94224	258	
243.88229	330	
244.03695	502	1+
244.95457	150	
245.00868	138	
245.06577	126	
245.94589	280	1+
245.97927	188	
246.03814	220	
246.23196	250	1+
246.90549	154	
246.98185	514	1+
247.06251	150	1+
247.07937	126	
247.94510	462	1+
248.03189	228	
249.03657	1188	1+
249.07321	136	
249.13891	192	1+
249.94198	330	1+
249.97565	370	1+
250.94624	274	1+
250.99514	290	1+
251.01181	166	
251.06343	460	1+
251.07877	126	
251.51131	164	
252.02267	134	
252.22925	152	
252.98149	138	
253.03795	196	1+
253.16465	202	
254.15905	176	1+
255.06372	166	
256.97352	346	1+
258.07954	178	
258.10743	400	1+
259.16219	142	
259.99289	440	1+
260.13121	178	
260.23796	156	1+
261.06483	160	
261.07040	152	
261.89383	144	
262.14541	268	1+
262.89371	144	
262.96586	184	
262.98422	546	1+
263.05468	444	
264.01662	714	1+
265.02062	620	1+
265.06123	436	1+
265.12303	300	1+
265.15403	138	
265.24671	138	
266.04433	180	1+
266.24566	174	
266.98233	126	
267.00119	346	
267.08615	300	1+
267.97977	528	1+
268.00465	406	1+
268.08871	188	1+
268.95430	204	
268.98064	386	1+
270.03516	132	
270.15267	270	1+
270.27445	214	
270.79597	138	1+
270.93291	166	1+
270.95710	226	1+
271.08036	274	1+
271.28399	246	
272.12937	134	
272.28538	150	
272.84576	154	
272.99105	144	
273.05820	310	1+
275.00435	156	
275.01978	146	
276.19591	196	
276.85174	220	
277.00487	138	
277.10723	284	1+
277.19285	218	
277.25664	152	
278.83530	130	
279.01303	142	
279.09120	394	
279.20261	144	
279.22928	352	1+
279.89760	138	
279.97384	126	
280.06019	130	
280.09524	432	1+
280.14313	726	1+
280.93303	178	
281.04727	892	1+
281.24922	224	1+
281.97383	128	
282.27713	338	
283.02660	314	
283.04403	194	
283.07133	756	1+
283.14283	162	
283.26019	758	1+
283.97573	128	
284.03319	164	
284.10182	208	1+
284.19204	246	1+
284.29289	3082	1+
285.04636	146	
285.09273	190	1+
286.02545	282	1+
286.26653	278	1+
286.92422	138	
288.06309	148	
288.19853	142	
289.12893	138	
289.15365	340	1+
289.88447	130	
290.05440	128	
290.08122	190	1+
290.88643	136	
291.03560	170	
291.13610	132	
292.06131	360	1+
292.87633	166	1+
292.91263	154	1+
292.99258	126	
293.02002	210	1+
293.06544	218	1+
293.91551	180	1+
293.98680	138	
294.15528	322	1+
294.27144	368	1+
294.85458	204	1+
294.98676	238	1+
295.13117	162	
295.23336	230	1+
297.08948	236	1+
298.22749	156	1+
298.85991	240	1+
299.05926	496	
299.17030	128	
300.06207	536	
300.28476	140	
301.01038	136	
301.04781	174	
301.23633	192	
301.92247	330	1+
302.06246	320	1+
302.21108	188	
302.24642	250	
303.18897	174	
303.25104	214	
304.18892	214	
304.26042	892	1+
305.08699	146	
305.10562	148	
305.12390	146	
305.87794	232	1+
306.27726	124	
306.88361	290	1+
307.05245	206	1+
307.17151	192	1+
307.20919	388	1+
307.29413	234	
307.30966	142	
308.00495	154	
308.08318	204	
308.29218	1428	1+
309.10580	150	
309.15117	138	
310.04312	142	
310.30888	942	1+
311.02557	212	1+
311.09073	294	1+
311.88088	168	
312.15370	262	1+
313.02986	390	1+
313.88682	126	
316.29376	234	1+
317.02778	180	
319.11556	186	
319.17847	596	1+
319.30584	196	
320.12876	170	
320.20058	180	
320.30014	624	1+
321.06923	286	1+
321.16303	134	
321.22315	168	
321.88614	216	1+
322.10672	156	
322.15734	126	
322.99056	128	
323.23706	8032	1+
323.30799	132	
324.11785	134	
324.13684	986	1+
324.17466	210	
324.20378	946	1+
324.28620	202	
324.32226	532	1+
324.39945	140	
324.89006	336	1+
325.07526	296	1+
325.17528	124	
325.26361	616	1+
325.32491	382	1+
326.11351	172	1+
326.20415	298	
326.28126	178	
326.37607	708	1+
326.96105	370	1+
327.04801	254	
327.16944	224	
327.20352	132	
327.87954	174	
328.06175	360	1+
328.22272	142	
328.26125	156	1+
END IONS

###FS:    #m/z: 531.40602 #charge 1+
###MS: 1
###MSMS: 3
BEGIN IONS
TITLE=Cmpd 2, +MS2(531.4060), 28.8-35.9eV, 0.1min #3
RTINSECONDS=2.296
SCANS=1,3
PEPMASS=531.40602	928984
CHARGE=1+
217.95324	300	1+
227.19943	1242	1+
228.98202	238	1+
235.03857	278	1+
235.96317	1122	1+
236.03569	328	1+
236.88226	226	
237.87709	708	1+
238.06489	370	1+
238.16974	242	1+
240.87616	356	1+
241.02996	236	1+
241.21525	374	1+
243.03387	1122	1+
243.99948	196	1+
244.03729	854	1+
244.95829	228	
245.97991	296	1+
246.03793	350	
247.04358	272	
247.09597	208	
247.16777	220	
247.91624	362	1+
247.94879	350	1+
248.03556	1282	1+
249.04031	836	1+
249.13175	278	1+
250.10095	254	1+
250.97826	246	1+
251.04404	238	
252.15087	302	
252.98169	454	1+
254.89222	556	1+
255.03622	674	1+
255.17578	690	1+
255.22874	1024	
256.04358	402	1+
256.88778	546	1+
256.97700	236	1+
257.15686	186	1+
257.88963	318	1+
259.88980	306	1+
259.95978	170	1+
260.01368	250	
260.03800	234	1+
261.03820	158	1+
263.05727	480	1+
263.10580	602	1+
264.26957	280	1+
265.04970	224	
265.08815	266	1+
265.14998	264	1+
265.86390	260	1+
266.13209	440	1+
266.99624	900	1+
267.13664	302	1+
267.93248	330	1+
267.97388	402	1+
268.06679	266	1+
269.01190	444	1+
269.11741	340	1+
269.88052	158	1+
270.01394	248	1+
270.07232	256	1+
273.05982	440	1+
273.18566	3510	1+
276.20922	600	1+
276.97133	232	1+
277.09256	544	1+
277.21300	530	1+
277.89168	212	1+
278.09751	394	1+
279.83816	312	1+
279.96540	322	1+
280.18034	230	1+
280.22000	204	1+
280.94417	476	1+
280.96966	220	1+
281.04905	538	
281.12816	316	
281.24827	210	1+
282.14106	326	1+
282.27732	660	
282.91822	298	1+
283.05650	534	1+
283.26174	1208	1+
283.49783	190	1+
284.05826	394	1+
284.08665	264	1+
284.94301	474	1+
285.00741	774	1+
285.04073	480	1+
285.07719	392	1+
285.12599	210	
286.09793	374	1+
287.00207	226	
287.09958	234	1+
288.06344	506	
289.07855	236	
289.88063	602	1+
290.13989	264	1+
290.23297	224	1+
290.90717	312	1+
291.00839	418	1+
291.19544	1878	1+
292.05730	378	
293.06494	534	
293.87757	468	1+
293.94277	256	1+
294.04242	226	1+
294.06882	360	
294.27058	214	1+
294.99617	356	1+
295.06487	210	
295.08840	450	1+
295.21420	128	1+
295.91851	844	1+
295.99516	390	1+
296.02813	186	1+
296.85822	390	1+
296.88350	516	1+
296.97244	280	1+
297.11853	222	1+
298.85406	456	1+
298.87667	692	
299.05779	480	
299.14393	1390	1+
299.87115	838	1+
300.28908	438	1+
300.84815	976	1+
300.92822	210	
300.94929	362	1+
301.80494	214	
302.04097	220	
302.08759	450	1+
303.04988	396	1+
303.11241	302	1+
303.15160	282	1+
303.95473	734	1+
304.00269	412	1+
304.05304	246	1+
304.18137	210	
304.86555	226	1+
305.00530	292	1+
305.15225	410	1+
305.95942	330	1+
306.07453	270	
306.15433	300	1+
306.23954	180	1+
307.07952	518	1+
307.12998	282	
307.23580	286	1+
307.28681	1052	1+
307.79541	320	1+
307.88950	700	1+
307.94587	202	1+
308.03253	312	1+
308.13232	414	1+
308.29312	618	1+
309.15876	366	1+
310.30906	238	
310.98344	270	
311.04217	230	1+
311.06461	360	1+
311.10860	434	1+
311.29215	358	1+
311.88852	322	
312.06368	232	1+
312.14675	562	1+
312.88419	320	
313.14704	392	1+
313.88476	210	
313.92812	2338	1+
314.09713	280	
314.21079	330	1+
314.37883	274	1+
314.66628	102	1+
314.86352	1484	1+
314.89148	758	1+
315.03780	250	1+
315.08558	318	
315.10760	392	1+
315.38126	234	1+
316.11040	254	1+
316.81391	310	1+
316.86488	1376	1+
316.88919	772	1+
316.96556	212	
317.24061	182	1+
318.85925	1736	1+
318.88506	244	
318.93620	758	1+
319.06407	220	
319.07954	488	1+
319.17196	446	1+
319.96104	220	1+
321.02922	282	1+
321.09826	326	1+
321.13539	360	1+
322.10228	226	1+
322.27160	202	1+
322.96971	306	1+
323.01380	504	1+
323.04457	268	1+
323.97439	250	1+
324.13980	406	1+
324.85940	300	
325.29599	488	1+
325.90657	286	1+
326.23646	238	1+
326.86039	550	1+
326.99943	306	1+
327.10352	376	1+
327.19841	242	
328.06447	348	1+
328.19286	676	1+
328.89042	222	1+
329.19543	502	1+
330.10086	284	
330.25592	136	1+
330.87016	346	
331.13253	478	1+
331.87157	1048	1+
331.94965	304	1+
332.01394	214	1+
332.09089	998	1+
332.87090	718	1+
332.90342	270	
332.92149	294	1+
333.05775	598	1+
333.90314	342	
334.15652	982	1+
334.18002	208	
334.87961	208	
334.89919	1202	1+
335.88435	318	
336.08565	322	
336.16928	1108	1+
336.32603	320	1+
336.86612	254	
336.88520	836	1+
336.94581	1496	1+
337.09032	928	1+
338.18454	472	1+
338.87318	238	
339.11666	394	1+
339.16311	210	
339.82383	326	1+
339.88091	344	
340.00895	600	1+
340.11976	284	1+
340.14413	246	
340.85822	234	
340.88651	220	
341.01285	516	1+
341.19805	470	1+
341.87590	652	1+
341.98022	476	1+
342.18027	246	1+
342.20012	324	1+
342.90511	376	1+
343.06524	422	1+
343.91717	252	1+
345.15126	228	
345.20690	14856	1+
345.30601	346	1+
345.51561	162	1+
345.78759	180	1+
345.95802	288	1+
347.02597	306	1+
347.11361	414	
347.15395	272	
348.17567	462	1+
348.29366	214	1+
348.87899	1454	1+
349.14306	226	
349.90849	174	1+
349.93617	256	1+
350.83261	426	1+
350.87595	984	1+
351.00649	208	1+
351.11298	248	1+
351.15595	224	
351.87656	664	1+
351.96614	262	1+
352.90739	340	1+
353.87752	446	1+
354.12262	270	1+
354.93813	166	1+
355.06730	2080	
355.89281	330	
356.03504	442	1+
357.03586	342	1+
357.83995	210	1+
357.89196	414	
358.15836	242	
358.87402	456	1+
359.07875	234	1+
359.11059	208	
359.13615	702	1+
359.19746	360	1+
360.14224	508	1+
360.86055	360	1+
360.89397	400	1+
360.96177	230	1+
361.21670	234	1+
361.86496	226	1+
361.93491	202	1+
362.13433	512	1+
363.06270	400	1+
363.14021	340	1+
363.21696	798	1+
363.30593	332	1+
363.88033	356	1+
364.31963	266	1+
364.99958	396	1+
365.36032	206	1+
366.10969	276	1+
366.15114	240	
366.83823	306	1+
366.90103	226	
367.14077	234	1+
367.22772	180	1+
368.00530	342	1+
368.07219	316	1+
368.19304	234	
369.07661	196	1+
369.10169	246	
369.18162	422	1+
369.32936	286	1+
369.83856	268	1+
371.16747	226	
371.22764	266	1+
371.90297	460	1+
372.08223	412	1+
372.12548	250	
372.28302	358	1+
372.87904	368	1+
372.97040	206	1+
372.99869	240	1+
373.04329	262	1+
373.12776	800	1+
373.83245	686	1+
375.17892	546	1+
375.87771	650	1+
376.11640	742	1+
376.20226	222	
376.88478	452	1+
377.06896	214	
377.09267	252	
378.11237	214	
378.26264	152	1+
379.00357	334	1+
379.13170	210	
380.10902	1144	1+
380.24123	224	1+
381.12013	598	1+
381.35372	300	1+
383.09395	228	
383.15635	402	1+
383.32558	290	
384.17698	254	1+
384.84948	794	1+
384.89755	300	1+
385.08620	214	
385.95252	322	1+
385.97390	440	
386.18500	320	1+
386.79307	174	1+
386.90618	234	1+
387.97168	190	1+
388.03767	266	1+
388.12049	378	1+
388.14937	320	1+
388.84824	594	1+
389.12281	234	1+
389.37353	204	1+
390.20418	364	1+
390.84000	672	
391.23292	168	1+
391.38172	196	1+
391.56389	98	1+
391.84382	834	
392.01970	254	1+
392.06218	310	1+
392.07658	432	1+
392.86240	1368	1+
393.18644	516	1+
393.33334	278	1+
393.53743	176	1+
393.66777	260	1+
393.78223	374	1+
394.78993	244	1+
394.83310	2048	1+
394.85844	768	1+
395.08345	412	1+
395.13794	286	1+
395.98993	188	1+
396.17428	276	
396.44930	116	1+
397.14164	338	1+
397.18400	656	1+
397.20163	254	
397.24174	336	1+
397.35257	224	1+
398.19172	592	1+
398.26132	284	1+
398.33042	192	1+
398.38111	214	1+
398.80613	278	1+
400.15659	616	1+
400.98506	386	1+
401.10398	444	1+
401.12271	292	1+
401.16109	422	1+
401.20384	208	
401.80928	226	1+
402.21424	392	1+
402.92421	210	1+
403.21155	242	1+
403.23172	464	1+
403.33025	216	1+
403.86432	1186	1+
404.90763	248	1+
404.96992	344	1+
405.91145	212	1+
406.05678	318	1+
406.12420	680	1+
406.15070	542	1+
407.13485	576	1+
407.29771	218	
407.86335	408	
408.08706	546	1+
408.13958	362	1+
408.85122	1548	1+
409.07772	226	1+
409.91016	214	
410.12196	1642	1+
410.21896	514	1+
410.85044	1084	1+
410.87090	2430	1+
410.99304	342	1+
411.14542	702	1+
411.22210	364	1+
411.98182	184	1+
412.03894	196	1+
412.14746	524	1+
412.20625	390	1+
412.26183	154	1+
412.84531	4390	1+
413.08800	218	
413.17096	246	
413.21480	256	1+
414.17028	270	
414.27921	408	1+
414.86867	294	1+
415.05903	242	1+
415.15815	494	1+
415.19411	486	
415.21821	798	1+
415.24638	262	
415.28338	354	1+
416.00350	284	1+
416.10985	330	1+
416.84098	170	1+
416.87805	330	1+
416.94806	306	1+
417.11551	224	1+
417.15962	520	1+
419.04722	180	1+
419.82716	242	1+
420.10970	642	1+
420.14077	392	
420.87562	858	1+
421.14150	510	1+
421.22291	228	1+
421.81536	178	1+
421.87911	770	1+
421.94547	216	1+
422.04962	174	1+
422.18159	244	
423.21298	376	1+
424.23865	212	
424.97563	320	1+
425.14253	364	
425.97740	254	1+
426.01828	184	1+
426.86029	2234	1+
427.17478	414	1+
428.14107	478	
428.21711	980	1+
428.88466	4162	1+
429.06754	258	
429.13804	230	
429.39828	190	1+
429.93384	158	1+
429.96848	438	1+
430.04859	398	1+
430.13691	226	
430.85892	3238	1+
430.88170	1334	
431.05389	254	1+
431.09456	690	1+
431.17000	1032	1+
431.80595	356	1+
432.01766	196	1+
433.20403	240	
433.24499	324	1+
433.51347	216	1+
433.86258	746	1+
433.88557	864	1+
434.88692	566	1+
435.08418	402	1+
435.16126	234	
435.79028	394	1+
435.85997	1244	1+
436.14225	270	1+
437.01500	238	1+
437.14801	186	1+
438.10491	224	
438.18265	304	1+
438.30450	188	1+
438.85850	550	1+
440.14381	376	1+
440.97726	174	1+
441.07959	334	1+
442.12888	280	1+
442.17594	208	
443.13247	212	1+
443.21130	176	1+
443.24743	436	1+
444.28399	226	
444.79425	220	1+
444.87132	2858	1+
445.19352	232	
446.14477	760	
446.87634	848	1+
446.89680	280	
447.12962	252	
447.21398	210	
447.26120	254	
448.14132	270	
448.26190	240	
448.81835	390	1+
449.13754	242	
449.25301	548	1+
449.27643	274	1+
449.36267	390	1+
449.87804	1968	1+
450.11140	206	1+
450.26174	364	1+
451.15667	848	1+
451.32189	310	1+
451.86934	282	
451.89966	366	
451.93568	304	1+
452.25456	198	1+
452.38697	448	1+
452.89074	468	1+
453.18142	300	1+
454.07513	296	1+
454.32415	404	1+
454.80067	104	1+
455.96822	178	1+
456.25107	318	1+
456.87370	272	1+
457.18397	334	1+
457.25729	208	1+
457.37779	222	1+
457.89956	654	1+
458.87725	274	1+
459.26472	236	1+
461.17925	136	1+
461.20555	306	1+
461.37331	230	1+
462.27611	220	1+
462.87927	1270	1+
464.08571	156	1+
464.17358	186	1+
464.38480	564	
465.13791	334	
465.97409	280	1+
466.34092	148	1+
466.35797	226	1+
466.92610	212	1+
466.97149	172	1+
467.42079	248	1+
467.88627	2900	1+
468.17069	824	1+
468.24860	220	
469.17379	566	1+
469.29658	234	1+
469.44853	232	1+
469.91438	392	1+
470.23374	712	1+
470.98411	246	
471.10033	514	1+
471.12472	346	1+
471.16087	566	1+
471.23671	616	1+
471.28356	392	1+
471.74494	140	1+
472.10038	362	1+
472.19666	362	1+
472.24880	464	1+
472.79991	134	1+
473.24882	334	1+
473.32998	242	
473.46513	328	1+
474.13015	294	1+
474.22820	582	1+
474.28107	222	
474.78543	210	1+
475.16179	226	1+
475.31545	364	1+
475.40483	362	1+
476.09893	300	1+
476.18261	428	1+
476.31902	264	1+
476.40753	290	1+
480.00447	302	1+
480.09135	222	1+
480.31067	296	1+
481.34660	390	1+
483.91028	216	
484.01783	172	1+
485.27300	256	
485.89786	1384	1+
486.27371	270	
487.16168	234	
487.26721	476	
487.39003	646	1+
487.81785	198	1+
487.89614	410	1+
488.02321	342	1+
488.07844	320	1+
488.12236	518	1+
488.18438	256	
488.21754	222	
488.27420	370	
488.34560	290	
488.39223	430	1+
489.08065	262	1+
489.25666	1114	1+
490.84441	254	1+
491.15078	212	
491.26053	754	1+
491.31383	238	
491.42403	292	
491.45818	232	
491.75054	164	1+
491.90187	284	
492.19033	394	1+
492.34626	398	1+
492.38534	466	1+
492.43954	380	1+
492.47759	444	1+
493.10655	274	1+
493.13907	288	1+
493.24592	334	1+
493.34635	278	1+
494.28984	310	1+
494.96529	348	1+
495.10658	386	1+
496.02814	260	1+
497.21932	202	1+
497.25680	338	1+
498.30769	294	1+
498.39075	422	1+
498.83725	306	
499.26095	332	1+
499.35371	634	1+
500.26309	216	1+
500.36973	634	1+
500.92378	250	1+
501.01689	242	1+
501.92583	202	1+
502.13416	708	1+
502.46082	162	1+
503.13343	586	1+
503.75285	106	1+
504.20805	182	1+
505.10674	216	1+
505.27598	254	1+
506.25915	298	1+
506.38841	396	1+
507.31147	140	1+
507.38716	252	1+
507.91020	310	1+
508.16014	404	1+
508.72535	126	1+
508.91402	240	1+
508.97172	150	1+
509.12632	230	1+
509.22171	378	1+
509.38542	896	1+
509.41435	766	1+
510.05640	732	1+
510.22695	310	1+
510.35747	424	1+
510.47503	802	
510.87771	182	1+
511.17192	214	
511.26954	582	1+
511.36091	320	1+
511.46879	1048	1+
511.84552	230	1+
511.87881	138	1+
512.18932	806	1+
512.27315	410	1+
512.32428	908	1+
512.43000	784	1+
512.47561	786	1+
512.61302	136	1+
512.80517	150	1+
513.05094	194	1+
513.12786	1170	1+
513.19377	530	1+
513.40874	524	1+
513.50772	432	1+
513.66318	130	1+
514.22893	338	1+
514.32389	662	1+
514.50651	326	1+
515.28965	460	1+
515.38256	610	1+
515.41951	460	1+
515.98985	174	1+
516.39679	530	1+
516.44544	412	1+
516.47448	392	1+
516.76456	232	1+
516.85931	234	1+
517.42287	286	
517.48082	216	1+
517.87615	268	1+
518.50999	290	1+
518.72497	100	1+
518.85309	152	1+
518.97919	186	1+
519.50820	188	1+
519.94423	212	1+
520.12368	250	1+
520.26608	412	1+
521.18561	204	1+
521.78037	294	1+
522.24889	322	1+
523.21627	232	1+
523.25237	266	1+
524.18166	232	1+
524.76165	282	1+
525.30508	634	1+
526.14360	212	1+
526.26992	444	1+
526.30915	508	1+
527.21324	364	1+
527.38893	548	
527.42349	402	
527.54038	1712	1+
527.69526	104	1+
527.72389	238	1+
528.05532	400	1+
528.11071	152	1+
528.14271	396	1+
528.18142	346	1+
528.27677	850	1+
528.32978	788	1+
528.36479	698	1+
528.41135	1696	1+
528.48091	462	
528.51229	2032	1+
528.58072	232	1+
528.72803	162	1+
528.90400	194	1+
529.04900	262	1+
529.07605	220	1+
529.22654	592	1+
529.28097	654	1+
529.33489	604	1+
529.37082	506	1+
529.40885	1126	1+
529.47382	460	
529.58101	164	1+
529.80734	136	1+
530.12454	388	1+
530.14238	490	1+
530.23026	462	1+
530.45329	1528	1+
530.48943	5308	1+
531.02320	184	1+
531.26796	304	
531.34378	3576	1+
531.40162	1894	1+
532.13818	320	1+
532.17925	162	1+
532.29946	322	1+
532.44749	1368	1+
533.09435	300	1+
533.21611	262	1+
533.37606	616	1+
533.46619	1842	1+
533.53992	564	1+
534.06795	282	1+
534.09649	238	1+
534.16673	180	1+
534.21920	204	1+
534.28244	660	1+
534.31833	478	1+
534.37903	470	1+
534.46875	1390	1+
534.50064	1708	1+
534.54260	498	1+
534.55953	412	1+
535.45281	342	
535.60537	268	1+
536.21740	386	1+
536.57643	316	1+
END IONS

###FS:    #m/z: 340.94009 #charge 1+
###MS: 1
###MSMS: 4
BEGIN IONS
TITLE=Cmpd 3, +MS2(340.9401), 28.0-35.0eV, 0.1min #4
RTINSECONDS=3.068
SCANS=1,4
PEPMASS=340.94009	754620
CHARGE=1+
192.92694	250	
196.05519	134	
198.98410	136	
205.94930	196	
212.87800	180	1+
212.94245	156	
213.93955	4158	1+
215.14219	230	1+
215.88653	458	1+
215.93649	766	1+
217.88144	170	
217.93720	404	1+
218.91215	160	
219.02844	130	
224.93118	158	
226.87062	134	
226.94752	142	
228.88221	338	1+
229.93170	334	1+
230.95818	260	
231.94965	3580	1+
232.96691	130	
233.00667	136	
233.04029	264	1+
233.18176	260	1+
233.89884	440	
233.94871	960	1+
234.88302	154	
235.07899	134	
237.01409	138	
237.06269	280	1+
237.12700	226	1+
238.03352	350	1+
238.04789	162	
238.97351	276	1+
239.03751	274	1+
239.07515	136	
239.13641	206	1+
239.89869	190	1+
240.22960	986	1+
240.88547	182	1+
242.23933	154	
243.03469	470	1+
243.05668	316	1+
244.04062	368	1+
245.94356	158	
246.04750	154	
246.06644	130	
246.08725	130	
246.97273	292	1+
247.94212	1710	1+
248.03431	836	1+
248.98570	512	
249.03964	500	1+
249.09055	174	
249.96041	1046	1+
250.97811	212	
251.95489	216	
251.98136	150	
252.07594	158	
252.26665	308	1+
252.88480	282	1+
252.97434	194	
253.03195	160	
253.95325	148	
253.97039	178	
254.28210	272	1+
254.96700	2470	1+
255.07545	998	1+
255.09582	148	
255.17578	276	
256.96519	354	1+
257.06963	208	1+
258.88456	334	1+
259.01283	208	1+
259.04644	294	1+
259.09786	138	
259.18634	206	1+
259.96886	348	1+
260.51914	160	
261.07032	174	1+
261.98732	476	1+
262.25362	132	
262.96542	396	1+
262.98882	342	1+
263.05565	326	
263.07492	290	1+
263.10702	252	
263.19332	130	1+
264.10508	270	1+
265.01794	510	1+
265.95193	154	
266.07614	212	
266.24545	182	
266.28025	156	
266.95773	140	
267.00013	436	1+
267.13646	194	
267.96920	366	1+
268.03727	212	1+
268.18395	692	1+
268.90329	132	
269.00534	248	
269.11604	318	1+
269.19091	458	1+
271.08020	168	
272.84507	138	
272.93740	326	1+
274.78019	110	1+
276.02124	212	1+
276.07435	556	1+
276.18500	228	1+
276.26832	212	
276.96935	218	1+
277.07618	404	1+
277.10261	280	1+
277.87708	248	1+
277.89158	286	1+
278.24754	166	
278.99919	230	1+
279.07452	136	
279.21251	192	
279.23480	136	
279.96498	210	
280.25711	308	1+
280.80538	140	1+
280.84782	276	1+
280.95893	134	
281.04825	1394	1+
281.12085	142	
282.27678	1394	1+
282.30903	136	
282.43732	164	1+
282.88320	146	
282.92420	152	
283.02752	160	
283.04532	418	1+
283.10781	336	1+
283.20554	128	
283.94599	150	
284.02501	210	
284.15419	246	1+
284.29125	566	1+
284.91126	140	
285.00368	144	
285.02381	130	
285.20109	136	
286.04435	142	
287.08649	392	1+
287.19975	180	
287.96729	386	1+
288.01159	318	1+
288.06632	228	
289.06491	310	
289.23364	132	
289.50980	222	
291.23268	208	
292.05037	324	1+
292.86187	148	
293.06448	424	1+
293.17657	230	1+
294.27878	148	
294.31295	216	1+
294.89731	130	
295.28054	388	1+
296.16167	210	
296.32712	598	1+
296.89004	210	1+
297.03568	136	
297.98383	278	
298.01033	138	
298.08430	694	1+
298.13463	198	
298.31455	188	1+
298.58367	220	
299.05835	752	1+
299.24614	226	1+
300.86809	134	
300.92634	174	
301.01608	140	
301.05396	130	
301.09692	158	
301.21773	128	
302.24423	196	1+
303.05561	154	
303.13703	272	
303.20110	274	
303.47699	150	1+
304.97320	194	1+
305.22831	150	
305.27375	602	1+
305.97605	162	1+
307.04301	186	
307.20737	184	
307.24248	480	1+
307.30300	194	
308.17023	128	
308.29449	330	
308.94974	140	
309.03398	164	
309.07665	388	1+
309.14934	316	1+
309.29194	200	
309.32843	128	
310.12876	150	
310.30446	150	
310.87529	390	1+
311.05671	304	1+
311.88046	280	1+
312.02682	456	1+
312.12246	304	1+
312.23681	178	1+
312.94528	180	
313.16828	186	
315.05627	152	
315.17942	178	1+
315.86405	216	1+
316.05837	132	
318.08487	346	1+
318.26001	146	
319.22835	152	
320.07592	344	1+
320.21433	882	1+
321.22009	636	1+
321.27447	316	1+
321.88634	226	1+
322.13586	438	
322.27540	232	1+
322.31175	148	
323.07676	140	
323.15290	186	1+
323.23726	1832	1+
323.30170	288	
324.11253	230	
324.17690	146	
324.32274	438	1+
324.87691	208	1+
325.00328	136	
325.12060	130	
325.14242	254	1+
326.07271	140	
326.17287	150	
326.29096	152	
326.33987	252	
327.26704	620	1+
327.31336	140	
327.34506	136	
328.19105	242	
328.31160	156	
328.80746	266	1+
328.88412	360	1+
330.93030	162	
332.08881	596	1+
332.95333	166	1+
335.34247	234	1+
336.06289	280	1+
336.80367	160	
337.04688	204	1+
337.09747	574	1+
337.15846	228	1+
337.26179	244	
337.32420	134	
338.02194	150	
338.25579	312	1+
338.27829	128	
338.96882	148	
339.23292	162	
339.33480	156	
339.90360	168	
340.39190	698	
341.16353	436	1+
341.19529	842	1+
341.24453	134	
341.28226	236	
341.39246	388	
341.89692	242	1+
342.16539	268	1+
342.24304	168	1+
342.27941	414	
342.31488	254	
342.90259	180	1+
343.08206	336	1+
343.29460	256	1+
344.10952	156	
344.29412	160	1+
344.32280	156	
346.08277	152	
346.19583	166	
END IONS

###FS:    #m/z: 322.92946 #charge 1+
###MS: 5
###MSMS: 6
BEGIN IONS
TITLE=Cmpd 4, +MS2(322.9295), 28.0-35.0eV, 0.1min #6
RTINSECONDS=6.7565
SCANS=5-6
PEPMASS=322.92946	2038940
CHARGE=1+
190.93117	126	
191.95645	880	
192.98004	280	1+
196.88495	130	
204.00613	114	
204.04338	360	1+
205.01193	112	
205.92705	128	
205.95398	156	
206.91933	134	
209.09343	304	1+
209.89203	216	1+
210.18313	116	
212.88599	404	1+
213.01982	114	
215.88398	630	1+
219.16991	128	
220.08448	114	
221.06846	460	1+
221.94246	182	
222.95546	608	1+
223.96027	432	1+
224.11288	128	
225.01791	114	
226.01137	114	
226.04171	184	1+
227.07178	216	1+
228.91536	148	
229.90666	158	
229.92727	170	1+
229.98070	140	
230.86497	132	
230.95553	196	
230.97467	182	
231.03707	162	
231.13183	176	
231.85776	114	
232.96599	156	
233.01645	286	1+
233.06889	194	
233.89867	326	
234.06910	126	
235.20211	210	1+
236.01339	292	
236.07950	124	
236.95387	136	
236.96859	144	
237.03705	136	
237.05389	112	
237.87323	340	1+
238.87528	286	1+
239.08150	482	
240.06174	128	
240.08608	252	
240.94342	184	
240.96635	292	
240.98851	136	
241.01385	148	
241.03142	132	
241.07305	128	
241.93940	878	1+
242.96557	142	
243.00924	138	1+
243.88096	666	1+
244.03644	174	
244.08338	202	1+
244.93966	270	
244.99307	160	
245.04676	240	
245.94004	146	
246.01835	114	
246.04214	272	1+
246.97535	188	
247.10281	120	
247.16781	198	1+
247.93781	172	
247.97705	240	
248.03264	152	
248.85387	210	
248.98679	302	
249.04014	592	1+
249.12720	136	
249.98569	440	1+
250.09357	200	1+
251.02249	146	
251.10287	184	1+
252.04130	114	
252.06234	132	
252.07509	122	
252.22887	148	
252.26728	114	
252.87014	216	
253.91970	264	1+
253.94919	112	
254.02779	278	1+
254.08811	132	
255.53261	160	
257.96460	262	1+
258.04922	122	
259.01459	158	
259.99784	158	
260.04138	172	1+
260.12382	128	
261.02053	162	
261.97827	146	
261.99089	124	
262.09731	128	
263.05820	422	1+
263.15657	238	1+
263.17761	186	
263.97697	362	1+
264.85577	342	1+
264.95765	210	1+
265.02348	184	
265.05458	398	
265.10627	126	
265.25671	126	
266.01782	138	
266.04758	268	1+
266.22117	114	
266.24549	318	1+
266.84853	242	1+
266.99694	480	1+
267.11169	204	1+
268.06138	120	
268.95227	172	
269.00237	280	1+
271.28129	134	
272.98760	142	
273.00009	262	1+
273.07210	196	1+
274.84216	146	1+
274.98331	264	1+
275.05860	220	
275.18253	188	1+
276.09052	336	1+
276.20374	262	1+
279.03643	262	1+
279.09173	1448	1+
279.23001	112	
279.94508	194	1+
280.13735	286	
281.04783	544	1+
281.23606	170	
281.27318	114	
281.80615	450	1+
281.98753	118	
282.08293	184	
282.27429	316	
283.02672	658	1+
283.06675	462	1+
283.26234	242	1+
284.29262	2356	1+
285.94066	176	
286.10632	194	1+
287.01889	202	
287.12749	126	
288.06216	402	1+
288.81513	132	
288.99521	202	
290.12099	298	1+
290.16993	172	1+
291.03828	156	
291.85102	262	1+
291.98751	142	
292.05917	1100	1+
292.25954	122	
293.06268	644	1+
293.15680	192	1+
293.94179	140	1+
293.98177	278	
294.03185	156	
294.27503	120	
294.97484	148	
295.04596	128	
295.98131	122	
297.06831	126	
298.11590	156	
299.05566	1120	1+
299.24965	132	
299.99604	132	
300.04393	168	
300.84356	216	1+
301.11971	126	
302.01165	122	
302.05552	444	1+
302.24816	120	
303.05695	286	1+
303.21242	124	
303.28311	350	1+
304.10905	328	1+
304.18837	176	1+
304.26312	604	1+
305.03632	122	
305.22963	116	
305.88160	364	1+
306.04977	240	1+
306.07098	124	
306.97402	120	
307.18333	116	
307.31300	380	1+
308.29096	984	1+
308.88182	118	
309.05696	138	
309.15563	128	
309.18098	170	
309.20148	174	
309.26572	202	1+
310.06177	232	1+
310.30888	894	1+
310.87548	286	1+
311.02819	164	
312.02886	850	1+
312.24710	146	1+
313.03065	496	1+
313.87538	170	1+
315.05383	148	
316.85401	112	
317.02801	114	
317.06824	158	
319.07048	238	
319.08646	144	
319.15892	214	
319.25236	164	1+
320.12272	188	
320.18301	166	
320.27526	192	1+
320.29623	292	1+
321.08690	162	
321.22619	208	
322.07398	114	
322.23434	118	
322.31638	368	1+
323.17651	240	1+
323.19984	144	
323.23749	5912	1+
323.32102	256	1+
324.09314	380	1+
324.13392	166	
324.20509	368	
324.89245	292	1+
325.06457	198	1+
325.13486	112	
325.14836	260	1+
325.20917	608	1+
325.32465	242	
326.17449	148	1+
326.24594	476	1+
326.96425	176	
327.24876	308	1+
327.27988	126	1+
327.38543	122	
328.02233	190	1+
END IONS

###FS:    #m/z: 340.94006 #charge 1+
###MS: 5
###MSMS: 7
BEGIN IONS
TITLE=Cmpd 5, +MS2(340.9401), 28.0-35.0eV, 0.2min #7
RTINSECONDS=7.5285
SCANS=5,7
PEPMASS=340.94006	807450
CHARGE=1+
184.91897	202	1+
208.95887	136	
211.11036	130	
213.89449	122	
213.93959	5106	1+
215.88759	730	1+
215.93717	872	1+
216.02382	162	
216.97822	142	
217.88227	404	1+
217.93663	248	
223.95907	146	
224.97697	260	1+
227.86715	160	
229.06391	158	1+
229.93213	394	1+
229.95622	138	
230.03378	162	
230.06516	258	1+
230.89168	142	
231.11436	168	
231.95078	3922	1+
232.02016	122	
233.89834	216	
233.94832	670	1+
234.96981	162	
235.88992	160	
235.94945	138	
235.97628	132	
236.89948	154	
237.06041	312	1+
238.97242	218	
240.22909	760	1+
240.95636	190	
240.99732	228	1+
242.93932	144	
243.93036	174	1+
244.03733	510	1+
244.95590	440	1+
244.97294	176	
245.02417	232	1+
246.08743	218	1+
246.97652	452	
247.04431	148	
247.94178	1536	1+
247.96672	134	
248.02944	154	
249.09912	160	
249.95905	968	1+
250.03723	258	1+
250.10970	234	1+
250.21149	222	
252.22727	194	
252.99719	126	
253.11530	138	
253.19375	148	
253.91927	346	1+
254.93972	240	1+
254.96706	2126	1+
255.04941	336	1+
255.07592	678	1+
256.26082	312	
256.96499	384	1+
258.96551	462	1+
259.09113	132	
259.88531	130	
260.04247	124	
260.16190	144	
262.96131	474	1+
263.06148	490	1+
264.99762	218	1+
265.01771	620	1+
265.95120	336	
266.07535	146	
266.24201	150	
267.00074	472	1+
267.06531	184	
267.13481	124	
268.24894	122	
268.90522	222	1+
268.95475	150	
269.00052	158	
269.10043	124	
269.14564	142	
269.18825	166	
272.05054	286	1+
272.84700	190	
272.93452	622	1+
272.98100	342	1+
276.05322	200	1+
276.08178	466	1+
276.83856	174	
277.14590	126	
277.20567	188	1+
277.96768	152	
278.04146	160	
279.10210	170	
279.96617	130	
280.25555	156	
280.80893	144	
280.93496	184	
281.04913	738	
281.19064	146	
281.22495	248	1+
281.97049	366	1+
282.04613	632	1+
282.08139	284	1+
282.10323	168	
282.27829	1288	1+
282.91420	122	
282.93997	148	
282.97198	308	1+
283.02499	848	1+
283.12559	276	1+
284.29238	184	
284.86017	124	
284.97699	134	
284.98766	128	
287.01211	284	1+
287.08998	138	
287.15931	214	1+
288.06387	242	
289.07453	136	
290.00938	286	1+
291.06866	132	
291.09469	226	1+
293.07378	222	
293.84778	354	1+
294.06440	124	
294.27760	134	
294.32169	142	
294.90249	186	1+
294.91537	170	1+
295.02040	318	1+
295.09891	164	
295.12007	172	
295.13895	156	
295.20104	216	1+
295.97108	196	
295.98912	168	
296.22450	148	1+
296.32882	360	1+
296.87156	258	1+
296.96945	496	1+
297.08664	184	
297.18249	144	
297.29824	276	1+
297.97182	352	1+
297.99060	250	1+
298.08137	514	
298.94859	230	1+
299.05723	984	1+
299.20021	136	
299.88396	136	
299.97299	174	
300.51927	186	
300.93046	208	
300.98231	258	1+
301.51811	256	
301.56695	124	
302.02760	198	1+
302.17359	314	1+
302.93054	132	
303.14889	188	
303.97112	168	1+
304.12189	210	1+
304.26404	156	
304.94380	148	
305.22682	160	
305.24718	134	
306.27720	198	
306.88279	124	
307.17154	156	1+
307.24372	126	
307.28504	152	
307.79977	270	
308.28914	328	
309.02858	220	
309.08976	196	1+
309.29313	232	
309.32368	164	
310.93904	228	1+
311.02700	146	
311.86188	226	1+
312.02715	486	1+
314.17373	178	
314.86547	124	
316.25827	138	
317.08346	148	
317.11893	130	
318.14732	128	
318.23100	264	1+
319.01541	128	
319.09253	158	
319.29484	320	1+
320.06649	248	1+
320.09737	338	1+
320.21398	784	1+
321.10260	262	1+
321.22004	576	1+
321.80847	318	1+
322.13480	472	1+
322.31442	140	
323.08061	292	1+
323.23580	1426	1+
323.30365	122	
323.95282	206	1+
324.11527	128	
324.32464	420	1+
325.07099	126	
325.25258	366	1+
325.27131	126	
326.08713	132	
326.29887	330	1+
326.34053	494	1+
327.12484	196	
327.88669	246	1+
328.01540	176	
328.14834	126	
328.19340	130	
328.27651	146	
328.31538	144	
328.95886	194	
329.02223	238	1+
329.86916	324	1+
332.09063	182	
334.30646	160	
334.32850	130	
335.17074	124	
336.01527	208	1+
337.08294	202	1+
337.15685	264	1+
337.25424	284	1+
337.35687	128	
338.03881	138	
338.18775	248	1+
338.22869	530	1+
338.87448	282	1+
339.11692	142	
339.13273	122	
339.22941	336	1+
339.29970	318	1+
339.34872	284	1+
340.20608	306	1+
340.26036	132	
340.39092	414	
341.03372	122	
341.14067	282	1+
341.20926	258	1+
341.24452	468	1+
341.31141	452	1+
341.39426	228	
342.28254	542	1+
342.31429	322	1+
342.89988	134	
343.06331	178	
343.08000	124	
343.12313	150	
343.16937	128	
343.20325	142	
343.26694	172	
344.09249	252	1+
344.18961	182	1+
344.28332	124	
344.90025	190	
344.96704	136	
345.88991	194	1+
END IONS

###FS:    #m/z: 531.40598 #charge 1+
###MS: 5
###MSMS: 8
BEGIN IONS
TITLE=Cmpd 6, +MS2(531.4060), 28.8-35.9eV, 0.2min #8
RTINSECONDS=8.301
SCANS=5,8
PEPMASS=531.40598	748888
CHARGE=1+
176.95256	226	
189.95897	314	1+
220.87719	230	1+
226.95273	306	1+
231.01917	218	
231.99169	170	1+
232.96580	364	1+
233.03325	232	
235.96359	1380	1+
236.88266	372	
237.88192	214	
238.06402	474	1+
238.87632	1004	1+
238.89861	244	1+
239.01978	342	1+
239.90267	198	1+
241.02470	626	1+
241.88056	354	
242.02898	476	1+
244.95763	296	
245.10623	272	1+
245.97857	370	1+
248.03665	926	1+
249.01234	348	1+
249.04164	570	1+
249.11174	178	1+
251.04059	292	1+
252.14357	292	1+
252.94152	170	1+
254.09399	230	
254.89337	970	1+
255.17428	300	
255.23019	540	1+
257.04985	272	1+
257.85671	244	1+
257.88883	670	1+
258.10096	228	1+
259.99536	240	
260.04416	912	1+
261.08098	216	
262.02073	226	1+
262.10128	718	1+
264.15921	250	1+
264.99067	294	1+
265.25075	144	1+
266.08671	334	1+
266.13253	378	1+
266.99618	434	
267.12065	200	1+
268.17863	214	1+
269.02050	270	1+
269.88936	272	1+
270.85914	212	
270.95678	206	
273.18625	1772	1+
274.02500	278	1+
275.05447	278	1+
276.88933	236	1+
277.98287	274	1+
280.83763	210	1+
280.91654	342	1+
281.04635	268	
281.11435	306	
281.13410	262	
281.27218	354	1+
282.90934	206	1+
283.26049	610	
283.63661	202	1+
285.00948	308	
285.94558	296	1+
286.01670	264	
286.06807	398	1+
287.02610	442	1+
288.02855	302	1+
288.06297	824	1+
288.87511	678	1+
289.88088	442	1+
289.97090	224	1+
290.86284	398	1+
291.10519	262	1+
291.12666	206	
291.19789	368	
291.88089	240	
292.05799	240	
292.20235	238	
293.06390	232	
293.87497	472	
293.95886	298	1+
294.20012	282	1+
294.86238	368	
294.89313	236	
295.91861	756	1+
296.85742	430	1+
296.88169	396	
297.87714	240	
297.99495	374	1+
298.08401	242	
298.85162	1114	1+
298.87538	1374	1+
298.97107	214	1+
298.99912	308	1+
299.02161	210	1+
299.06283	380	
300.28954	358	1+
300.84800	1026	1+
301.00417	230	1+
301.05474	372	1+
301.86908	274	1+
302.05907	236	1+
303.87647	208	
303.95332	740	1+
304.10530	208	
304.87084	422	1+
305.19803	210	1+
306.10301	286	1+
306.12706	376	1+
306.86058	200	1+
306.97764	286	1+
307.07814	218	
307.88876	328	
308.29017	278	
309.88207	264	
309.90673	286	1+
310.26431	244	1+
310.30840	270	
311.15810	260	1+
311.29265	336	1+
311.88258	1824	1+
312.12052	274	1+
313.05389	358	1+
313.09674	244	1+
313.21925	134	1+
313.92828	2756	1+
314.64261	198	1+
314.86624	1572	1+
314.89029	678	
314.95570	390	1+
314.97649	204	
315.03227	200	1+
315.14195	410	1+
315.84972	226	
316.77806	172	1+
316.86482	1534	1+
317.08458	242	1+
318.86074	1014	1+
318.88750	572	1+
318.93542	666	1+
319.83912	216	1+
320.05540	484	1+
320.09219	354	1+
320.58151	204	
321.05863	406	1+
321.09680	300	1+
321.22627	454	1+
322.03827	330	1+
322.15367	426	1+
322.20177	196	1+
322.31427	210	
322.85500	206	
322.92768	238	1+
323.15428	256	1+
324.26596	172	1+
324.86021	590	
325.01743	372	1+
325.04951	414	1+
325.88006	252	
326.88464	472	1+
327.00488	254	1+
327.88880	324	1+
328.12322	620	1+
328.18691	332	1+
328.96697	210	1+
329.12391	452	1+
330.86828	624	
331.87076	708	
331.88962	282	
331.95852	270	1+
332.09037	822	1+
332.87287	656	
332.90151	854	1+
333.22491	240	1+
333.86590	628	
334.15907	644	1+
334.87017	384	
334.89807	614	
335.86283	284	
335.88757	446	
336.04914	282	1+
336.08721	1324	1+
336.17124	956	1+
336.87661	904	1+
336.94521	1856	1+
337.05537	200	1+
337.09166	896	1+
337.14032	208	
337.19909	532	1+
337.88015	634	1+
338.00690	448	1+
339.01118	292	1+
339.09192	340	1+
339.15406	380	1+
339.18025	298	1+
339.26144	182	1+
339.88140	1098	1+
340.09399	222	1+
340.15618	294	1+
340.86741	562	1+
341.00526	272	1+
341.31127	352	1+
341.97999	832	1+
342.07757	402	1+
342.20048	232	1+
342.31367	230	1+
342.93810	168	1+
343.25125	110	1+
344.11455	364	1+
344.16749	406	1+
344.25688	130	1+
345.20728	6590	1+
345.39788	270	1+
345.86875	268	
345.93428	240	1+
347.10509	276	1+
347.80922	196	1+
347.86845	260	
348.87561	1812	1+
349.09556	222	
349.14043	288	1+
349.66849	120	1+
350.04709	392	1+
350.91153	208	
351.11058	210	
351.15756	336	1+
351.38560	150	1+
351.87626	1648	1+
352.90457	550	1+
353.15517	450	1+
353.31571	194	1+
353.95653	198	1+
354.27042	222	1+
355.06794	1150	1+
355.89026	276	
356.16608	416	1+
356.88770	706	1+
357.08715	256	1+
357.11173	258	
357.15105	206	
357.18823	256	
357.82883	234	1+
358.87732	774	1+
359.21007	220	1+
359.72442	146	1+
360.14046	306	
360.21598	154	1+
360.72858	118	1+
361.18338	362	1+
361.86758	336	
363.10555	274	
363.21979	316	1+
364.11942	380	1+
364.95814	288	1+
364.99477	504	1+
365.11897	246	1+
366.14882	364	1+
367.96330	394	1+
368.21335	194	1+
368.86521	202	
368.89659	206	
369.84619	234	1+
370.16810	226	
370.19551	304	1+
370.78339	202	
370.88821	388	1+
371.12017	384	1+
371.77740	262	1+
371.89729	466	1+
373.02996	208	1+
373.12191	440	1+
373.20267	234	
373.96370	316	1+
374.01045	202	1+
375.07599	454	1+
375.10889	636	1+
375.13332	306	
375.88098	608	1+
375.92491	228	1+
376.07939	394	1+
376.13736	348	1+
376.19478	374	1+
376.81890	326	1+
376.88244	352	1+
376.90512	342	1+
376.98120	232	1+
377.24246	248	1+
377.56140	208	1+
377.90200	314	1+
378.16222	180	1+
378.32868	178	1+
379.13641	226	
379.22635	374	1+
380.05214	262	1+
380.14169	546	1+
380.18062	244	
380.80912	166	1+
380.89387	252	
381.00195	202	1+
381.11760	326	
381.14601	400	1+
381.84689	214	1+
382.03169	280	1+
382.11483	244	
382.19594	452	1+
384.85108	768	1+
385.21142	300	1+
385.96696	822	1+
386.08418	440	1+
386.35378	210	1+
386.83474	220	
387.09033	284	1+
387.11739	320	1+
387.85255	418	1+
389.20423	280	
389.94766	254	1+
389.95953	264	1+
390.84162	1284	
390.86705	348	
391.02825	222	1+
391.18649	220	1+
391.21545	362	1+
391.30147	184	1+
391.83865	2202	1+
391.90540	584	1+
391.96238	298	1+
392.21650	234	1+
392.86295	738	
392.94182	232	1+
393.15747	390	1+
393.18402	214	
393.86552	358	
394.53584	268	1+
394.83604	2044	1+
394.85893	812	
395.03730	302	1+
395.05853	206	
395.11631	324	1+
395.17134	430	1+
396.17591	270	1+
396.21098	518	1+
396.85809	242	
396.93675	224	1+
397.00240	322	1+
397.15720	370	1+
397.41032	126	1+
397.85843	330	1+
398.16033	276	1+
398.19306	216	
398.86040	234	1+
399.13210	202	1+
400.85858	330	1+
400.91240	300	1+
401.01554	142	1+
402.22707	500	1+
403.19479	300	1+
403.22668	352	1+
403.87072	1152	1+
404.11463	372	1+
404.14632	392	1+
404.17648	150	1+
405.00851	230	1+
405.12071	264	1+
405.14793	334	1+
405.86835	344	
406.82729	196	1+
407.14622	218	
407.26295	294	1+
407.86759	898	
407.91505	168	1+
408.21072	328	1+
408.85278	800	
409.22247	582	1+
409.85215	512	
410.08455	154	1+
410.12437	402	1+
410.78024	496	1+
410.87471	2372	1+
411.04362	354	1+
411.15914	230	
411.59712	124	1+
411.99386	248	1+
412.04590	234	1+
412.84581	3480	1+
413.16267	642	1+
414.08521	300	1+
415.08762	236	1+
415.19463	236	
416.18088	514	1+
416.79319	194	1+
416.87172	252	
417.18451	296	1+
417.82960	332	1+
417.87888	286	1+
418.08533	402	1+
418.17845	460	1+
418.83011	232	1+
419.01518	328	1+
419.18708	368	1+
420.12003	344	1+
420.38925	346	1+
421.25150	236	1+
421.88389	380	
421.99404	194	1+
422.02338	264	1+
422.12236	212	
422.34131	314	1+
422.87957	242	
423.29277	142	1+
423.87179	206	
424.14160	384	1+
425.24428	318	1+
425.87849	400	
426.86317	1380	1+
427.02727	408	1+
427.22209	622	1+
428.07661	248	1+
428.13673	990	1+
428.19697	432	1+
428.22345	450	1+
428.25230	192	1+
428.88595	4378	1+
430.31648	174	1+
430.85911	4014	1+
430.88047	1756	
431.17077	528	1+
433.14097	372	1+
433.79613	214	1+
434.22719	214	1+
434.87972	214	
434.93558	176	1+
435.16564	228	
435.86098	1226	1+
435.89980	210	1+
436.24690	234	1+
436.58527	152	1+
436.78463	222	1+
437.10118	400	1+
437.79061	152	1+
439.07570	288	1+
439.13912	208	1+
439.18202	322	1+
439.89346	498	1+
440.03083	228	1+
442.12338	176	1+
442.98350	328	1+
444.74794	124	1+
444.87021	2678	1+
445.08362	272	1+
445.24457	324	1+
446.14546	822	1+
446.29646	298	1+
446.67786	194	1+
446.80875	224	1+
446.89513	350	1+
446.95496	144	1+
447.12309	300	
447.25420	584	1+
448.89203	494	
449.13892	362	1+
449.21817	364	1+
449.87336	1814	1+
450.21748	268	1+
451.26108	268	
451.75237	224	1+
451.89880	1128	1+
452.11110	516	1+
452.26243	206	
453.05619	230	1+
453.16488	314	1+
453.34761	202	1+
453.87227	618	1+
454.95950	240	1+
455.80462	204	1+
456.17180	310	1+
457.87931	474	1+
457.90108	288	
458.70437	192	1+
458.84696	362	1+
459.81745	172	1+
460.88313	236	1+
461.19289	316	1+
461.23561	206	1+
462.88313	1036	1+
462.94504	308	1+
463.11859	204	
463.13891	396	1+
465.08623	250	1+
465.18016	242	
465.32875	222	1+
466.92778	168	1+
467.26216	214	1+
467.88753	2250	1+
468.03512	182	1+
468.97061	232	1+
469.16765	486	1+
469.21536	212	
470.36506	302	1+
470.41334	278	1+
470.83070	224	1+
471.24307	628	1+
471.29959	258	1+
471.83198	162	1+
471.88790	248	
472.13220	326	1+
472.19488	258	1+
472.87110	334	1+
472.97482	150	1+
473.28234	202	1+
474.33353	302	1+
474.74962	208	1+
474.85765	242	1+
475.08814	202	
477.22198	258	
477.40852	166	1+
479.09238	158	1+
479.33348	204	1+
480.03399	166	1+
481.41469	212	1+
481.44842	280	1+
483.11908	210	1+
484.15382	140	1+
485.89821	1166	1+
486.27469	282	
486.44650	304	1+
487.01494	170	1+
487.27236	378	
487.34370	282	
487.75907	326	1+
488.09734	136	1+
488.12552	318	1+
488.15934	210	
488.20592	218	1+
488.26081	1648	1+
488.75658	200	1+
489.06116	296	1+
489.26128	1274	1+
489.36359	230	1+
490.25110	314	
490.90334	320	1+
491.38783	350	1+
492.82054	130	1+
493.27678	410	1+
493.34963	356	1+
494.20021	246	
494.35417	306	1+
494.39784	246	1+
494.43762	280	1+
495.11608	222	
496.23150	226	1+
496.28020	246	1+
496.83437	232	1+
498.34955	336	1+
498.38932	364	1+
498.98204	214	1+
499.06215	218	1+
499.24387	288	1+
499.27578	282	1+
499.45894	214	1+
500.15089	238	1+
500.24616	238	1+
500.46283	184	1+
501.15452	208	1+
501.75127	112	1+
501.95888	192	1+
503.12809	510	1+
504.07906	166	1+
504.19390	214	1+
505.76140	230	1+
505.88393	160	1+
506.02650	114	1+
506.14465	214	1+
507.08372	162	1+
507.15061	180	1+
507.28643	100	1+
507.70809	104	1+
508.20077	394	1+
508.91217	340	1+
509.16336	722	1+
509.26265	262	1+
509.30211	200	1+
509.33455	258	1+
509.38236	302	
509.43006	464	1+
509.91507	274	1+
509.98111	110	1+
510.05363	338	
510.10191	260	1+
510.26503	218	1+
510.35755	556	1+
510.43234	352	1+
510.47016	556	1+
510.76047	190	1+
510.95183	300	1+
511.06263	332	
511.39829	218	
511.79856	142	1+
511.89068	126	1+
512.40261	608	1+
512.47821	422	1+
513.13128	900	1+
513.19448	248	
513.32776	698	1+
513.40776	462	1+
513.45307	572	1+
513.81441	136	1+
514.09169	254	1+
514.45710	474	1+
514.76821	292	1+
515.01309	290	1+
515.30004	246	
515.37636	388	1+
515.44473	242	1+
516.01838	222	1+
516.22029	358	1+
516.32708	294	1+
516.39559	342	1+
516.47248	504	1+
516.95785	212	1+
517.21814	206	1+
517.38816	218	1+
517.43661	254	
517.47521	322	1+
519.06122	160	1+
519.41495	264	1+
519.45343	346	1+
519.77511	418	1+
519.87974	108	1+
520.16992	348	1+
520.45750	252	1+
520.77569	284	1+
521.73496	126	1+
522.10567	114	1+
522.20357	210	1+
522.77561	208	
523.99577	124	1+
524.30283	148	1+
524.91573	262	1+
525.30662	98	1+
525.37888	150	1+
526.27745	322	1+
526.84261	116	1+
527.11362	246	1+
527.28676	194	1+
527.33751	346	1+
527.38364	290	
527.53114	204	
527.54699	794	1+
527.88433	138	1+
527.93037	276	1+
528.00857	158	1+
528.39509	250	
528.42584	472	
528.47983	224	
528.51192	1062	1+
528.54809	588	1+
528.93529	206	1+
529.26462	530	1+
529.32951	364	
529.36592	206	
529.40803	382	
529.44526	1224	1+
529.71936	220	1+
530.24016	324	1+
530.29793	218	
530.33925	240	
530.42626	348	
530.45246	866	1+
530.48959	2684	1+
530.53450	298	1+
530.69966	134	1+
530.83039	234	1+
531.19698	218	1+
531.34708	1856	1+
531.40195	926	1+
532.09082	290	1+
532.13094	386	1+
532.44272	540	
532.47164	304	
532.59298	144	1+
532.86846	142	1+
533.09781	180	1+
533.22583	472	1+
533.31965	230	
533.40409	554	1+
533.46451	266	
533.59275	106	1+
533.97743	332	1+
534.18867	474	1+
534.26204	430	1+
534.35102	566	1+
534.36814	204	
534.43994	622	1+
534.46783	1000	1+
534.49818	422	1+
534.57463	242	1+
534.77115	314	1+
534.98255	286	1+
535.18972	354	1+
535.30373	176	1+
535.33009	314	1+
535.35885	322	1+
535.44444	468	1+
535.47085	664	1+
535.77753	256	1+
535.95156	168	1+
END IONS

###FS:    #m/z: 322.92973 #charge 1+
###MS: 9
###MSMS: 10
BEGIN IONS
TITLE=Cmpd 7, +MS2(322.9297), 28.0-35.0eV, 0.2min #10
RTINSECONDS=11.994
SCANS=9-10
PEPMASS=322.92973	2298586
CHARGE=1+
46.52322	104	
131.44713	122	
166.69271	102	
189.96151	188	
190.92246	108	
191.95421	720	1+
192.88934	136	
192.97136	266	1+
193.87535	106	
193.88999	138	
205.94823	214	
206.91919	218	1+
206.97381	252	1+
207.88991	156	
209.02438	146	
211.00238	150	
211.89668	326	1+
212.88457	126	
215.88746	502	
217.88268	122	
219.17485	108	
220.19035	106	
220.86527	208	
222.95268	266	
223.13570	136	
223.96056	370	
224.97513	204	
225.00487	156	
225.04038	114	
225.89161	214	1+
226.92854	460	1+
227.90689	246	1+
227.93223	392	1+
228.99529	224	1+
230.05151	208	1+
230.90508	176	1+
230.95895	154	
231.96338	104	
232.95641	152	
233.06779	276	1+
233.90019	130	
233.95228	204	1+
234.89789	132	
235.05413	316	1+
235.82349	114	
236.05678	276	1+
237.00180	102	
237.99433	310	1+
238.04407	188	
238.21286	176	
238.87556	172	
238.95656	162	
239.08092	584	1+
240.94106	638	
240.95848	182	
241.94251	350	
242.09473	104	
242.94155	1316	1+
243.04644	288	1+
243.06346	130	
243.88360	444	
244.00961	334	1+
244.03772	336	1+
244.93885	558	1+
246.97618	422	1+
247.94145	496	
248.03577	618	1+
248.10683	138	
248.99091	108	
249.00801	118	
249.04152	352	1+
250.94575	132	
250.96503	118	
251.03362	302	1+
252.00689	102	
252.53543	112	
253.82896	232	1+
254.86860	134	
255.03952	216	1+
255.10607	104	
255.16154	108	
258.98818	238	1+
259.07525	120	
260.97298	298	1+
261.09026	124	
261.11052	118	
262.05205	608	1+
263.00298	102	
263.05525	526	1+
263.58879	104	
263.89038	248	1+
263.90410	120	
263.95211	108	
263.97980	128	
264.01607	126	
264.07733	110	
264.87551	156	
265.02001	272	
265.06164	358	1+
265.25327	186	1+
265.43422	104	
265.85373	150	
266.02405	168	
266.03941	314	1+
266.99869	400	
267.01629	120	
268.00108	234	
268.07296	202	1+
268.95587	166	1+
269.00379	696	
269.11573	102	
269.19361	150	
270.11729	110	
270.27703	204	
271.28358	134	
272.86747	106	
273.02277	218	1+
274.14359	104	
274.98653	148	
275.05524	328	1+
275.21821	130	1+
277.07623	168	
277.84921	206	1+
279.09000	526	
279.23102	206	
279.27204	220	1+
280.09211	304	
280.14159	246	
280.25991	122	
281.04843	328	
281.07701	104	
281.11588	168	
281.14063	120	
281.16037	162	
281.18766	162	
282.05048	156	
282.08406	150	
282.27933	142	
283.02772	244	
283.04538	116	
283.07160	388	1+
283.11773	110	
284.05007	110	
284.29223	1800	1+
285.91722	362	1+
285.99641	124	
286.17869	114	
286.29697	114	
286.92167	256	1+
287.05406	204	1+
287.85324	182	1+
288.02286	184	
289.15434	120	
290.09077	276	1+
290.85705	122	
292.06193	616	1+
292.20367	118	
293.06478	490	1+
293.84904	144	
294.10843	134	
295.79506	188	1+
295.86088	136	
296.84678	114	
296.98783	118	
297.82860	152	
297.90956	140	
298.11894	154	1+
298.14059	108	
299.06093	302	
300.87521	192	1+
301.03552	116	
301.10379	210	1+
302.16970	122	
303.03284	294	1+
303.17013	130	
304.02088	262	1+
304.19150	152	
304.25952	124	
305.24209	112	
306.07523	106	
306.27461	262	1+
307.13512	112	
307.16975	260	1+
307.30651	126	
307.78534	330	1+
307.80255	158	
307.88966	184	
308.29200	978	1+
308.87777	204	1+
309.22231	176	
310.02543	740	1+
310.30913	778	
311.86243	152	
312.09698	212	1+
313.02935	860	
315.09242	140	
315.15772	106	
315.96929	122	
316.10853	116	
317.06236	108	
319.17840	532	1+
319.30822	118	
320.05979	160	
320.09584	118	
320.12523	352	1+
320.29691	214	1+
321.15003	120	
321.32196	126	
322.16331	110	
322.32305	400	1+
322.90385	126	
323.23667	3958	1+
324.07142	104	
324.13618	216	
324.20264	424	1+
325.12235	154	
325.17590	120	
326.08297	156	
326.27951	132	
326.96275	110	
327.00853	148	
327.24361	160	
327.26594	218	1+
328.20500	240	1+
END IONS

###FS:    #m/z: 340.94033 #charge 1+
###MS: 9
###MSMS: 11
BEGIN IONS
TITLE=Cmpd 8, +MS2(340.9403), 28.0-35.0eV, 0.2min #11
RTINSECONDS=12.7665
SCANS=9,11
PEPMASS=340.94033	1091332
CHARGE=1+
200.53088	106	
205.92839	118	
205.95134	320	1+
208.92093	108	
208.96223	172	
211.94494	156	
213.93943	3356	1+
215.88809	664	1+
215.93783	378	
217.88376	514	1+
217.93972	186	
218.93432	110	
222.97338	110	
227.03288	132	
227.05469	140	
228.02792	196	1+
229.93126	302	
230.95776	148	
231.89049	136	
231.95034	4002	1+
232.06624	212	1+
232.89339	406	1+
233.89632	344	1+
233.94928	496	
234.86694	112	
235.79110	210	1+
235.86692	116	
235.88952	290	1+
235.94607	320	
235.97040	154	
240.23154	230	
240.89952	120	
243.08043	108	
243.85864	114	
243.89233	164	
243.94922	458	1+
244.03890	138	
244.95381	320	1+
244.97539	268	1+
247.02617	142	
247.06421	126	
247.94301	994	1+
248.03382	476	1+
248.98489	120	
249.03646	338	1+
249.93443	144	
249.96195	908	
250.95455	410	1+
250.97893	152	
251.24496	114	
252.00003	216	1+
252.23030	248	1+
253.61004	108	
253.95913	230	
254.90487	144	
254.96748	2104	1+
255.02837	196	1+
255.05228	208	
255.07461	594	1+
255.90783	364	1+
256.96456	646	1+
258.95184	342	1+
259.68616	108	
259.95378	310	1+
259.99784	160	
260.83402	210	1+
260.99552	190	1+
261.22283	160	
261.89960	372	1+
262.05213	292	1+
262.92470	118	
264.07496	210	1+
265.01714	782	1+
265.95089	196	
266.08311	124	
266.28146	122	
266.85607	310	1+
266.99869	326	
267.19495	118	
267.99910	590	1+
268.88542	130	
268.93617	130	
268.95561	164	
269.00150	354	1+
269.04327	150	
269.18940	118	
269.89394	106	
271.06108	124	
271.84301	144	
272.93409	384	1+
272.97787	230	
273.88860	116	
273.97710	120	
274.01172	122	
274.97770	274	
275.05684	132	
275.17817	112	
276.91419	236	1+
277.24362	166	1+
277.96062	170	
278.84794	242	1+
278.96284	426	1+
279.02544	172	1+
279.09354	178	
279.96476	278	1+
280.06696	140	
280.11056	144	
281.00298	136	
281.04838	524	
281.91922	192	1+
282.27642	756	1+
283.02999	456	1+
283.06381	124	
283.20552	228	
283.89091	194	1+
284.29434	246	1+
284.91649	154	
287.00058	130	
288.06326	334	
288.10308	112	
288.79811	194	1+
289.02398	130	
289.06099	156	
289.07019	402	1+
289.88063	118	
290.85452	110	
290.97200	104	
291.03177	152	
292.10283	112	
292.26590	230	1+
293.01121	112	
293.08308	114	
293.29106	152	
294.11615	230	1+
295.85667	110	
295.97204	194	
296.11002	312	1+
296.97203	144	
297.11002	322	1+
297.29876	186	1+
297.97926	456	1+
298.02977	148	
298.08039	328	1+
299.00547	112	
299.03736	146	
299.05775	402	
300.05344	440	1+
300.45195	116	
300.81559	108	
300.94038	222	1+
302.04095	126	
302.17110	156	
302.24333	140	
303.17411	128	
304.09621	112	
304.28139	118	
305.06214	256	1+
305.89239	132	
306.27751	326	
306.29563	148	
306.79280	234	1+
306.88727	140	
307.24274	132	
307.88632	108	
308.29464	520	1+
308.33025	112	
308.81993	112	
309.32251	170	
309.91340	106	
310.33388	118	
310.87382	114	
311.03209	178	
311.87548	268	1+
312.02733	138	
312.90323	134	
313.02810	394	
314.26239	106	
314.94473	160	
315.11605	120	
318.97241	116	
319.09231	196	1+
321.22494	182	
321.94342	126	
322.13482	244	1+
322.23317	794	1+
322.89049	236	1+
323.23748	696	1+
324.00047	122	
324.28725	160	
324.32124	198	
324.94063	118	
325.12997	142	
326.17197	164	1+
326.30069	116	
326.34234	240	
327.26927	152	
328.16594	152	1+
328.30649	132	
329.31883	114	
329.87574	186	
330.81398	140	
330.91095	148	
331.13811	178	
331.88196	126	
334.82499	120	
335.06158	136	
336.07277	212	1+
336.33406	114	
337.09330	132	
337.25209	188	
337.35234	236	
339.10293	134	
339.20451	274	1+
340.29319	142	
340.38544	266	
341.10626	252	1+
341.25138	174	
341.39518	118	
342.20839	408	1+
342.28009	158	
342.31649	388	1+
342.90000	198	1+
342.99769	182	
343.21246	300	1+
343.27625	138	
344.25162	218	1+
345.09163	128	
346.19439	108	
END IONS

###FS:    #m/z: 363.95628 #charge 1+
###MS: 9
###MSMS: 12
BEGIN IONS
TITLE=Cmpd 9, +MS2(363.9563), 28.0-35.0eV, 0.3min #12
RTINSECONDS=13.539
SCANS=9,12
PEPMASS=363.95628	651832
CHARGE=1+
189.86513	418	1+
191.85840	194	
209.94397	1008	1+
211.03960	108	
212.87857	1078	1+
214.89295	246	1+
216.02241	226	1+
221.03084	186	1+
221.89358	110	
222.95303	356	
223.88568	268	1+
223.95556	318	
224.94838	1380	1+
225.02513	138	
225.16287	128	
226.88331	284	
226.90123	156	
226.94711	5548	1+
227.93126	354	
228.09408	92	1+
228.89280	190	
228.94232	7582	1+
229.19610	108	
229.89466	112	
230.88979	1442	1+
232.88714	176	
233.04585	178	
233.99830	182	
234.83703	134	
234.88309	142	
234.92470	148	
237.00332	176	
237.08127	160	
238.06096	214	1+
238.21565	140	
239.04123	112	
240.00389	106	
240.96178	784	1+
242.02277	164	
242.94237	172	
242.96003	706	1+
243.00806	148	
243.89025	118	
244.85295	228	1+
244.95731	3630	
245.04519	194	1+
245.94184	570	
245.97504	418	1+
246.95251	3538	1+
246.97616	274	1+
247.21330	90	1+
247.90822	122	
248.03453	236	
248.89920	1054	1+
248.93719	230	1+
249.04340	162	
251.94705	112	
251.98547	182	1+
252.05634	292	1+
252.09357	160	1+
252.81254	110	
252.89898	134	
253.83469	170	
253.87432	166	1+
253.90700	120	
255.08825	138	
259.08226	258	1+
260.96709	860	1+
262.85343	176	1+
263.05427	256	
264.96357	190	
265.01602	110	
266.05420	116	
266.09650	194	1+
266.86297	132	
267.97480	574	1+
268.00847	192	1+
268.05699	280	1+
268.95906	192	
269.96881	696	
270.08377	332	1+
271.08699	222	1+
271.40486	104	
271.91604	120	
271.96274	140	1+
272.06642	110	
272.11961	222	1+
272.93312	126	
273.12957	272	1+
273.86946	174	
274.01214	292	1+
276.11975	180	1+
276.86132	124	
276.95334	120	
277.09196	342	1+
277.85431	112	
277.86493	300	1+
277.91711	136	
278.90713	122	
279.01163	260	1+
279.91449	314	1+
280.10790	302	1+
280.26319	108	
280.89607	194	1+
281.39301	104	
282.03224	120	
282.12898	120	
283.08313	130	
283.85161	138	
283.92441	170	1+
283.98205	260	1+
285.09997	136	1+
286.24706	140	1+
286.80881	126	
286.90559	246	1+
288.06480	188	
288.18336	116	
288.23063	192	
288.94778	142	
288.99357	140	
289.01007	132	
289.24817	258	1+
289.84979	174	1+
289.88065	258	1+
289.95584	138	
291.05848	212	1+
291.94761	112	
292.43681	368	1+
292.84754	344	1+
293.04333	226	1+
293.12390	220	1+
293.84787	242	1+
293.88314	134	
294.80920	146	
295.07727	218	1+
296.10743	196	1+
296.12415	108	
298.06445	136	
298.22440	210	1+
298.80377	176	
298.92258	218	
299.88244	196	1+
300.51927	150	
300.93251	154	
301.86449	184	1+
302.77979	114	
302.92777	124	
303.11513	108	
303.26189	198	1+
303.77133	148	
303.85527	528	1+
304.02190	222	1+
304.14439	118	
304.94051	250	1+
305.14913	180	
306.02756	238	1+
306.81712	104	
307.00517	114	
307.08223	134	
307.28501	282	
307.30818	194	
307.79926	142	
308.29360	392	
308.87537	116	
309.93553	118	
310.04099	168	1+
310.30868	328	
311.83872	112	
313.16237	154	
313.92274	150	1+
314.98129	114	
316.08931	208	1+
316.81121	120	
318.00563	152	
318.93554	274	1+
319.30642	202	
320.18174	110	
320.44146	106	
320.92780	122	
321.11598	234	1+
321.15517	106	
321.86678	134	
322.03876	150	
322.23217	306	1+
322.31193	180	
322.93561	190	1+
323.15264	302	1+
323.27182	108	
324.01558	294	1+
325.07022	106	
326.08825	280	1+
326.17467	244	1+
326.25230	266	1+
326.28174	264	1+
326.33876	110	
326.87542	150	
326.96215	120	
327.88874	290	1+
328.16035	176	1+
332.08885	130	
332.91666	138	
333.06556	106	
334.31554	122	
334.96099	118	
335.86690	122	
336.94610	220	
337.00747	244	1+
337.08658	322	1+
337.95022	228	
338.88144	146	
338.92480	144	
338.94831	118	
339.82758	242	1+
340.19649	236	1+
340.93563	148	
341.24556	358	1+
342.89961	154	1+
343.05829	188	1+
344.97846	200	
346.20669	272	1+
347.29809	252	1+
348.16299	108	
348.32090	210	
348.91911	104	
349.32521	310	
350.33842	220	1+
352.88887	338	1+
354.19897	252	1+
354.89244	116	
355.05163	168	
356.05632	142	
357.05677	236	
357.35881	114	
357.99973	144	
358.31906	116	
359.97242	128	
360.05440	172	1+
360.11103	374	1+
360.32562	278	1+
360.91653	128	
361.09362	178	1+
361.28617	150	
361.35601	196	1+
362.16431	166	
362.33757	152	
363.21009	160	
363.27210	366	1+
363.82437	122	
364.24205	248	1+
364.34480	118	
364.36387	298	1+
364.85593	106	
365.17510	268	1+
365.31306	120	
366.28159	160	
366.31089	132	
367.06616	184	1+
367.33048	766	1+
368.23738	134	
368.42453	914	1+
END IONS

###FS:    #m/z: 363.95651 #charge 1+
###MS: 13
###MSMS: 14
BEGIN IONS
TITLE=Cmpd 10, +MS2(363.9565), 28.0-35.0eV, 0.3min #14
RTINSECONDS=17.254
SCANS=13-14
PEPMASS=363.95651	821950
CHARGE=1+
134.95662	292	
178.94761	196	
180.95831	126	
182.86801	218	
187.86677	128	
189.86372	310	
190.85768	656	1+
191.85989	482	1+
191.95416	180	
193.08354	240	1+
196.88524	512	
197.95730	166	
202.85529	140	
205.87547	154	
205.95178	208	
207.87360	718	1+
208.94129	270	
208.96045	290	1+
209.86927	248	
209.94410	4050	1+
210.88378	678	1+
210.98493	180	1+
212.87953	3272	1+
214.89309	176	
215.97738	160	1+
217.19696	108	1+
220.02793	194	1+
222.95236	5638	1+
223.30364	100	1+
224.94931	6762	1+
226.03390	232	1+
226.09720	264	1+
226.80485	120	1+
226.89455	586	
226.94739	23110	1+
226.98921	266	1+
227.06397	98	1+
227.08228	196	1+
227.93364	306	
227.99267	190	1+
228.89610	972	1+
228.94287	28150	1+
230.01726	130	
230.88934	4236	1+
231.02700	140	
231.05766	200	1+
232.88584	290	1+
232.97655	238	1+
233.04157	132	
234.00562	190	1+
234.87832	156	
234.89575	262	1+
237.00295	178	
237.05540	352	1+
238.53191	156	
240.94085	364	
240.96216	3118	1+
241.08532	206	
241.94260	166	
242.93979	760	1+
242.95827	2774	1+
243.81989	214	1+
244.89471	194	1+
244.95782	9294	1+
245.14020	138	
245.94094	576	
246.02944	150	
246.12494	164	1+
246.90897	240	
246.95330	10814	1+
248.00952	128	
248.03458	168	
248.89851	1260	1+
249.03852	128	
249.91048	132	
249.95743	234	
250.04105	176	
250.06567	154	
250.09539	512	1+
250.43048	136	
250.94722	354	1+
250.97241	324	
251.03287	338	1+
251.04498	134	
251.24741	202	
252.00982	278	1+
252.22814	486	
252.79210	240	1+
252.89278	210	
253.03416	310	1+
253.11179	156	
253.20003	158	1+
253.90697	254	
253.95839	208	1+
254.09194	134	
254.92796	186	1+
255.11685	146	
255.98360	98	1+
256.08963	144	
258.91849	270	1+
258.97420	392	
260.89287	268	1+
260.96866	2298	1+
262.20919	152	
262.99869	190	1+
263.17368	192	
263.82434	160	
263.97836	246	
264.04077	156	
264.89966	376	1+
264.96816	884	1+
265.11619	134	
265.18445	156	
265.90434	270	1+
265.97465	574	1+
266.17763	130	
266.24514	260	
267.13379	294	
267.97307	1346	1+
268.07628	198	1+
268.64690	154	1+
268.95778	144	
269.93767	220	1+
269.96792	1280	1+
270.86111	180	1+
271.09441	288	1+
271.91904	354	
272.03142	162	
272.90682	212	1+
272.93496	150	
274.80031	160	
274.88826	124	
275.05853	154	
275.09527	160	
276.85157	268	1+
278.83315	168	
279.10122	412	1+
279.96243	130	
280.98876	410	1+
281.26718	248	1+
283.06880	282	
283.98256	292	1+
284.06709	134	
285.03062	222	1+
285.79303	134	
285.84597	500	
285.86719	142	
285.94282	188	
287.11330	126	
288.06206	130	
289.01729	288	1+
289.06827	204	
289.85855	134	
290.85629	124	
291.13559	206	1+
291.85568	200	1+
291.93812	132	
292.05616	150	
292.25852	124	
293.05941	156	
293.11083	130	
294.84843	286	1+
297.11049	170	
298.08601	164	
298.58409	130	
298.80279	308	1+
298.99536	192	1+
300.04034	336	1+
300.15184	148	
300.16598	144	
300.92384	140	
301.80372	228	
301.86174	284	
301.94092	382	1+
302.86469	124	
302.94710	304	1+
303.19251	130	
303.85524	924	1+
305.82034	134	
306.02819	208	1+
306.27881	156	
306.31323	126	
307.78431	134	
307.88548	350	1+
308.06932	124	
308.29190	930	
308.88901	202	1+
308.92200	146	
310.20733	126	
310.22110	134	
310.30931	220	
310.79745	128	
310.86614	472	1+
311.88723	132	
313.02892	366	
315.96326	276	1+
316.08475	218	1+
317.01069	158	
318.93323	488	1+
319.06795	208	1+
319.95985	276	1+
321.32681	128	
321.86568	524	1+
322.16252	178	1+
322.21749	150	
322.92838	410	
323.93141	194	
324.02085	412	1+
324.31941	144	
324.97869	182	1+
325.25298	126	
325.29225	362	1+
325.90121	218	
326.07140	172	1+
326.08893	186	1+
326.29938	260	1+
326.86930	492	1+
327.12355	150	
328.18188	164	
328.95126	298	1+
329.09316	174	1+
331.15168	196	1+
333.09512	132	
333.79295	234	1+
335.84047	178	1+
336.06173	130	
336.80498	168	
336.94295	828	1+
337.09832	286	1+
338.89826	136	
339.82900	166	
340.93704	310	
341.07980	136	
341.36451	152	1+
341.73446	154	
342.18035	146	
342.20251	260	1+
342.27762	128	
342.82472	172	
342.90248	126	
343.27012	154	
343.75638	230	1+
343.90890	126	
345.20524	186	
346.31471	140	
346.75844	260	1+
347.76360	216	1+
348.24703	178	1+
348.87846	224	1+
349.84413	150	
350.32266	126	
351.03886	136	
351.33204	182	
351.35632	136	
353.19347	170	1+
355.05605	156	
357.05439	188	
359.95972	196	
360.16413	330	1+
361.32348	134	
361.35650	200	
362.09680	270	1+
363.36766	134	
364.24259	142	
364.27362	376	1+
365.17738	202	1+
365.28004	284	1+
365.38193	180	
367.33188	328	
368.29034	128	
368.38792	130	
368.42290	830	1+
END IONS

###FS:    #m/z: 507.84476 #charge 1+
###MS: 13
###MSMS: 15
BEGIN IONS
TITLE=Cmpd 11, +MS2(507.8448), 28.2-35.2eV, 0.3min #15
RTINSECONDS=18.026
SCANS=13,15
PEPMASS=507.84476	154338
CHARGE=1+
191.95583	164	
196.01138	206	
217.97191	204	1+
229.15312	168	
229.84430	518	1+
230.96108	210	1+
238.06576	250	1+
244.05404	176	
248.01334	408	1+
248.12531	210	
248.99326	256	1+
249.13332	238	1+
249.85510	176	1+
251.04364	424	1+
252.08131	294	1+
253.95406	168	
254.09573	190	
255.22788	194	
255.90459	190	1+
257.86129	228	1+
260.10359	188	
261.05647	332	1+
262.00791	274	1+
262.10346	334	1+
264.04465	260	1+
266.16771	270	1+
266.87166	170	
266.99484	174	
267.10784	372	1+
267.13547	218	
268.11145	292	1+
269.03146	180	1+
269.06766	184	1+
269.87694	240	
269.91006	274	1+
270.10859	212	1+
271.87544	706	1+
272.85497	366	
273.85303	228	
273.95684	254	
274.11788	230	
275.07705	228	1+
276.87796	380	1+
277.00090	192	1+
277.12720	454	1+
277.85537	196	1+
277.91859	194	1+
278.13140	380	1+
278.15119	342	1+
278.83397	208	
279.03619	278	1+
279.83079	430	1+
280.07971	296	1+
280.84402	286	1+
281.37696	170	
284.98211	168	
285.00298	428	1+
285.12923	178	1+
285.94337	904	1+
286.07029	180	
286.86660	228	
287.00461	202	
287.93139	192	1+
288.86494	202	
288.96888	386	1+
289.08645	148	1+
289.88095	1354	1+
290.13523	240	1+
290.86326	456	
291.87778	720	1+
292.03303	200	1+
292.10754	164	
292.12630	166	
293.06950	192	
293.27838	180	1+
293.38886	246	1+
293.46855	186	1+
293.87309	2442	1+
294.03901	218	1+
294.12656	552	1+
294.96385	340	1+
295.00867	162	1+
295.08702	400	1+
295.81843	188	
295.87601	620	1+
295.91992	244	1+
296.14009	246	1+
296.84780	256	
297.00968	270	1+
297.85120	490	1+
298.87490	684	1+
298.96300	406	1+
299.01462	234	1+
299.96663	342	1+
300.11970	228	1+
301.00224	194	1+
301.06506	154	1+
301.84968	696	1+
301.87158	496	1+
302.15395	490	1+
303.95144	608	1+
304.07164	194	
304.14183	252	1+
304.26614	222	
305.27176	382	1+
305.83164	244	1+
305.86502	304	
306.16216	190	
307.13042	296	
307.89158	522	
307.98261	258	1+
308.08698	354	1+
308.14024	1018	1+
308.29208	194	
308.87495	412	
309.16227	192	
309.88807	398	
310.06875	160	1+
310.15753	1450	1+
310.31048	234	
310.88249	344	
310.93078	166	1+
311.03962	324	1+
311.10572	322	1+
311.13056	164	
311.29247	326	1+
311.88295	4878	1+
311.97357	172	
312.11053	262	1+
312.17086	232	1+
314.79556	338	1+
314.86544	1228	1+
314.89541	402	
315.02364	328	1+
315.25159	130	1+
315.80245	206	1+
315.89923	226	
316.14560	274	1+
316.29442	172	1+
316.41632	136	1+
316.86452	352	
316.88828	358	
317.12901	348	1+
317.86364	218	
317.88216	700	1+
318.13213	288	1+
318.85778	594	1+
318.88251	494	1+
318.93569	168	
318.99567	216	1+
319.07519	200	1+
319.38426	148	1+
320.95719	150	1+
321.15624	200	1+
321.28064	166	1+
322.07306	350	1+
322.85540	670	1+
323.03805	690	1+
323.12565	214	
323.24016	170	
324.86064	206	
324.90928	210	
325.07745	428	1+
325.14061	186	
325.90072	446	
325.95794	368	1+
326.11279	220	1+
326.88450	722	1+
326.96155	286	1+
326.99798	180	
327.14245	518	1+
328.31824	188	1+
328.87451	260	
329.89235	456	
330.20642	176	1+
330.76298	188	1+
330.88036	440	
330.98358	270	1+
331.13599	246	1+
331.88409	220	
331.95562	318	1+
332.87418	1426	1+
332.90191	630	
332.95667	204	1+
334.07782	290	1+
334.79670	244	1+
334.89891	566	1+
334.98708	196	
335.88272	320	
336.87504	996	1+
337.12623	242	1+
337.19886	258	1+
338.05672	460	1+
338.92786	276	1+
339.02199	216	
339.88277	434	
340.00828	212	
340.07849	238	1+
340.87266	406	1+
340.91055	326	1+
341.04747	558	1+
341.08368	154	1+
341.94916	188	
342.01990	246	1+
343.12653	302	
343.14075	362	1+
343.81909	220	1+
343.86925	422	1+
344.18882	236	1+
344.88362	438	1+
344.92291	308	1+
347.06308	400	1+
347.88963	368	1+
347.93419	416	1+
348.37558	250	1+
348.88980	268	1+
349.45732	124	1+
350.15943	178	
350.18094	458	1+
350.80745	170	
350.88618	432	
350.92154	286	
351.18459	378	1+
351.78936	188	1+
351.89250	198	
352.01698	192	1+
352.13935	280	1+
352.16700	382	1+
352.85377	480	1+
352.91081	318	1+
352.94025	260	
352.99038	304	1+
353.07115	170	
353.40622	186	
353.85345	312	1+
353.89054	344	1+
354.73785	94	1+
354.95434	166	
355.06609	178	
355.81338	444	1+
355.88716	354	
355.93008	202	
356.51692	162	1+
356.81595	450	1+
357.89463	362	1+
358.01388	298	1+
358.97607	296	1+
359.06410	156	1+
359.17225	182	1+
359.77656	168	1+
360.95582	256	
361.83644	200	1+
361.86890	310	1+
362.36842	252	1+
362.80936	272	1+
362.83980	230	1+
363.11531	332	1+
363.94508	206	1+
364.97444	210	
364.99021	350	1+
365.02962	178	
365.16595	380	1+
365.94838	206	1+
366.84089	604	1+
367.04536	400	1+
367.08866	222	
367.81916	216	
368.13931	336	1+
368.84367	212	
368.89211	846	1+
369.08083	236	
369.14175	238	1+
369.83574	714	1+
370.07953	312	1+
370.95832	328	1+
371.11171	228	1+
371.19406	556	1+
371.24338	310	1+
371.90852	320	1+
372.12359	334	1+
372.19504	388	1+
373.90269	230	
374.15849	228	1+
374.81784	388	1+
376.87169	542	1+
376.89766	206	
377.08669	200	
377.20806	254	1+
379.16505	164	1+
379.86668	170	
380.85862	236	
381.11979	358	1+
381.85519	214	
383.02908	212	1+
383.11369	208	
383.19982	524	1+
384.06608	166	
384.20298	416	1+
384.21710	444	1+
384.85017	1660	1+
384.99728	242	1+
385.08324	238	
385.11346	248	
385.18760	284	1+
385.21698	314	1+
385.37734	214	1+
385.80748	258	1+
385.96676	390	1+
386.11872	164	
386.16247	166	
386.84594	928	1+
389.17992	222	1+
389.20116	440	1+
389.86185	246	
390.18359	186	1+
390.23357	206	1+
390.83993	1732	1+
391.80002	194	
392.14801	214	1+
392.78897	434	1+
392.82573	1376	1+
392.86318	726	1+
393.03440	170	
393.79365	368	1+
394.39167	154	1+
394.83129	390	1+
394.85684	268	
396.15822	222	
397.91465	210	
397.98189	228	1+
398.22706	246	1+
398.86153	540	1+
399.12736	200	
399.46673	190	1+
399.85259	444	1+
400.08522	282	1+
400.35633	176	
401.12406	274	1+
402.22468	994	1+
402.86335	252	
403.01086	130	1+
403.22800	848	1+
403.41620	176	1+
403.86675	364	
404.38326	186	
404.85841	1180	1+
405.20366	266	1+
405.85812	874	1+
406.73372	196	1+
407.05402	238	1+
407.86721	2414	
407.89877	180	
407.95595	128	1+
408.08314	176	1+
408.85362	3108	1+
408.96124	102	1+
408.99159	262	1+
409.38173	170	1+
410.16395	184	1+
410.80535	306	1+
410.83997	1532	1+
410.87677	788	1+
411.80606	252	1+
411.86514	694	1+
412.21558	220	
412.84603	1572	1+
412.86960	500	1+
413.04157	184	1+
413.07516	924	1+
413.19781	250	1+
413.24586	220	
415.19538	556	1+
415.84190	230	
416.78009	134	1+
416.87755	192	
417.10856	176	1+
417.13768	344	1+
417.17714	214	1+
417.86422	214	
418.86012	164	
419.99512	220	1+
421.13311	254	
421.25516	208	1+
421.88478	970	1+
422.21037	192	
422.40641	244	1+
423.17499	342	1+
423.28186	236	1+
423.70319	124	1+
423.86690	764	1+
423.91841	352	1+
424.14482	1164	1+
424.23085	394	1+
424.81021	170	
424.91954	262	1+
425.88538	584	1+
426.13999	982	1+
426.86311	1618	
427.19462	248	1+
427.86326	790	
428.06375	228	1+
428.84570	2356	1+
428.88142	2618	1+
429.09356	200	1+
429.31409	178	1+
429.79131	178	
430.14733	176	
431.21355	204	
431.86807	660	
432.02698	198	1+
432.42043	170	
432.86840	344	
433.19989	630	1+
433.86058	222	
434.14962	176	
435.86734	434	1+
436.14472	490	1+
438.06734	188	1+
439.10601	232	
439.14937	662	1+
439.89162	348	
440.89016	204	
441.88125	514	1+
442.15270	1008	1+
442.20441	168	1+
442.27654	174	1+
442.97483	276	1+
443.00600	114	1+
443.14483	862	1+
443.25517	184	1+
444.04778	192	1+
444.15067	602	1+
444.37902	274	
444.87323	4322	1+
445.09671	168	
446.87690	542	1+
447.15830	222	1+
447.95342	210	
448.15720	154	1+
448.21195	330	1+
448.68641	258	1+
448.88846	282	
449.02324	324	1+
449.87422	1802	1+
450.25649	226	1+
451.85776	250	
451.90547	202	
452.86769	386	1+
453.34198	202	1+
455.22489	184	1+
456.80219	228	1+
457.31598	196	1+
457.90037	1068	1+
459.08539	302	1+
460.16471	1156	1+
460.25055	156	1+
461.38398	186	1+
462.15937	584	1+
462.88217	1830	1+
462.90959	376	
464.15756	172	
464.24598	318	1+
465.09638	232	1+
465.14811	454	1+
465.16920	238	
465.81673	122	1+
466.41040	160	1+
467.88634	2374	1+
468.17461	308	1+
468.28388	224	1+
469.17659	174	1+
469.40871	244	1+
470.41123	208	1+
471.16791	188	1+
471.19762	172	
471.31175	166	1+
471.89374	190	1+
473.22383	266	1+
475.70271	172	1+
483.39184	268	1+
484.02292	212	1+
484.24528	278	1+
484.39412	232	1+
485.89845	1174	1+
486.17407	386	1+
486.34306	386	1+
487.24803	204	1+
488.09684	186	1+
488.44605	300	1+
488.47592	248	1+
488.98362	182	1+
489.20489	164	1+
489.94646	216	1+
490.41954	244	1+
490.44062	200	
490.79391	382	1+
491.23597	170	1+
491.46457	274	1+
491.79640	324	1+
492.26748	338	1+
494.00798	188	1+
501.08971	100	1+
502.98162	184	1+
503.23945	284	1+
503.35344	2510	1+
504.26855	202	1+
504.35751	1644	1+
504.41024	302	1+
504.45404	190	1+
504.47547	342	1+
505.22532	186	1+
505.31277	222	
505.33261	524	1+
505.43456	412	1+
505.76536	180	1+
506.70477	188	1+
506.83791	200	1+
507.31996	204	
507.38299	228	1+
507.48287	176	
507.70971	132	1+
507.84225	150	1+
507.90717	298	1+
508.13405	160	1+
508.45827	548	1+
508.57755	100	1+
509.13599	110	1+
509.25409	312	1+
509.29843	320	1+
509.39022	192	1+
509.50099	212	1+
510.24752	244	1+
510.29851	196	1+
511.03743	132	1+
511.15593	194	1+
511.22451	130	1+
512.28045	220	
512.42354	222	1+
512.75276	122	1+
512.85670	138	1+
513.07654	232	1+
END IONS

###FS:    #m/z: 336.94573 #charge 1+
###MS: 13
###MSMS: 16
BEGIN IONS
TITLE=Cmpd 12, +MS2(336.9457), 28.0-35.0eV, 0.4min #16
RTINSECONDS=18.799
SCANS=13,16
PEPMASS=336.94573	149246
CHARGE=1+
174.02122	94	
190.07815	106	
201.92608	114	
207.98331	144	
208.98244	198	
209.02127	104	
209.12567	98	
210.88122	120	
211.94440	12164	
212.00120	92	
212.88225	292	1+
212.94724	492	
213.94050	3898	1+
215.88910	316	1+
215.93706	1104	1+
217.86178	126	
217.88398	262	
217.93545	194	
219.03088	122	
221.88818	130	
223.96043	194	
223.97614	240	
224.97568	190	
225.97188	124	
226.97228	178	
227.11821	156	
227.85628	228	1+
228.89642	170	1+
229.95480	9788	1+
230.88823	732	1+
231.95017	4860	1+
232.40839	92	
232.89223	536	1+
233.04956	108	
233.06806	96	
233.89746	392	1+
233.94842	514	1+
235.07980	194	1+
235.38648	104	
235.84638	168	1+
235.86741	106	
235.89586	170	
235.94983	218	
238.04826	142	
239.44863	104	
239.90164	114	
240.07270	138	
240.13100	140	
240.94055	138	
241.16294	110	
241.42109	98	
242.54632	94	
243.22546	94	
244.99516	120	
247.96558	2328	1+
248.03317	418	1+
248.89687	190	1+
248.98404	404	1+
249.05769	204	1+
249.96235	1712	1+
250.67912	94	
250.89914	102	
251.82553	254	1+
252.09620	270	1+
252.22918	394	1+
252.25271	96	
252.86351	200	1+
252.88833	152	
252.91625	92	
252.97100	6086	1+
253.90493	252	1+
253.95228	94	
254.93972	290	
254.96585	2888	1+
255.00857	106	
255.07668	794	1+
255.17740	150	
256.91434	276	1+
256.96559	234	
257.10569	242	1+
258.88527	130	
258.90296	136	
259.04671	216	1+
259.95488	170	
260.89324	286	1+
261.23077	118	
263.05451	160	
263.17489	150	
264.04478	198	1+
264.22621	144	
265.01480	290	
265.42430	124	
265.44809	98	
266.02043	144	
266.97861	96	
268.01766	306	1+
268.83768	238	1+
268.91488	198	1+
268.99690	110	
269.06789	112	
270.98211	752	1+
272.84726	192	
272.92342	100	
272.94212	98	
272.97753	272	
273.08131	126	
274.00618	92	
274.06540	172	
275.24765	116	
275.85515	92	
276.07606	164	
276.24048	92	
276.42627	90	
276.83899	154	
276.91461	138	
276.96467	128	
277.09951	158	
277.25406	162	1+
277.96436	100	
278.15833	142	1+
279.03019	112	
279.81779	140	
281.04977	232	
281.78787	228	1+
282.03240	94	
282.04758	140	
282.27614	130	
282.81404	184	1+
283.03240	230	1+
285.02080	202	
285.16482	92	
286.09856	122	
286.85332	546	1+
286.97204	174	1+
287.04128	124	
288.06219	96	
289.00985	230	1+
289.14998	100	
289.85727	208	1+
290.80558	118	
290.86243	170	1+
292.06242	346	1+
292.26415	96	
293.10713	204	1+
293.99717	442	1+
294.09128	306	1+
294.80143	136	
294.83191	112	
294.85229	154	
295.22132	112	
296.38795	130	
296.97143	354	1+
297.07689	440	1+
297.90212	122	1+
298.08215	374	1+
298.12888	250	1+
298.21089	194	
299.05710	644	1+
299.43873	102	
299.60261	114	
301.90444	96	
302.13594	208	1+
302.16325	128	1+
302.92994	204	1+
303.96259	92	
304.78172	166	
304.94593	172	1+
306.07636	304	1+
306.15127	180	1+
306.79219	226	
307.80225	172	
308.17602	106	
308.29374	92	
308.79253	100	
310.87774	574	1+
311.88081	368	1+
312.10630	264	1+
312.41814	124	
313.45407	92	
314.08379	164	1+
314.25305	96	
316.61930	94	
317.20097	100	
318.29417	128	
319.04265	102	
319.08417	120	
320.05875	100	
320.92778	96	
321.38680	142	
322.13221	336	1+
323.00029	92	
323.06112	126	
323.23907	102	
323.89937	246	1+
324.25066	98	
324.96518	92	
325.11956	106	
325.41489	92	
326.97372	110	
327.08250	138	
327.10492	106	
328.06721	106	
328.18841	126	
328.31407	108	
329.86778	100	
330.08159	172	1+
333.32797	224	1+
333.38169	162	1+
334.07749	102	
334.22671	350	1+
335.04287	124	
335.16095	120	
335.22798	298	1+
335.90187	136	
336.32092	170	
337.11556	124	
337.21805	206	1+
337.29457	122	
337.35347	144	
338.24705	180	
340.06569	144	1+
340.10436	218	1+
340.18699	138	
340.38840	124	
340.87564	92	
341.24721	114	
341.65347	108	
END IONS

###FS:    #m/z: 363.95650 #charge 1+
###MS: 17
###MSMS: 18
BEGIN IONS
TITLE=Cmpd 13, +MS2(363.9565), 28.0-35.0eV, 0.4min #18
RTINSECONDS=22.5015
SCANS=17-18
PEPMASS=363.95650	1005554
CHARGE=1+
182.86729	324	1+
189.86472	748	1+
191.85833	560	
193.08180	148	
193.85595	180	
196.88315	268	1+
204.02731	116	
207.03300	104	
207.87182	276	
208.88575	144	
208.94071	206	
209.94348	3328	1+
209.96260	112	
209.99478	106	
210.88492	522	1+
211.94731	102	
212.87863	3242	1+
214.89296	392	1+
218.91141	112	
222.95197	3600	1+
223.38152	116	
224.87259	112	
224.89015	138	
224.94908	4244	1+
224.97727	184	
225.21468	176	1+
225.93268	146	
226.87204	426	1+
226.89231	236	1+
226.94716	18492	1+
226.96977	308	
227.19789	150	1+
227.93000	282	
227.99073	312	1+
228.04006	130	1+
228.89466	1330	1+
228.94299	19376	1+
229.12434	124	
230.79107	128	1+
230.88974	5572	1+
231.01643	166	
232.01909	234	
232.88349	386	1+
232.90626	112	
233.03563	158	
238.03360	112	
238.11970	150	
240.94095	636	
240.96239	2650	1+
241.88617	118	
241.94009	530	
242.95943	2536	1+
243.87645	186	
244.04022	350	1+
244.34933	142	1+
244.58278	150	
244.84132	152	
244.95679	7014	1+
246.90735	336	1+
246.95261	10728	1+
247.47227	104	
247.68675	106	
247.83125	260	1+
248.03147	190	
248.89951	1680	1+
248.92535	102	
248.98154	118	
249.04257	362	1+
249.98777	116	
250.09565	182	1+
250.90220	330	1+
250.94589	148	
250.96984	178	
251.21047	104	
251.79339	118	
251.96630	206	1+
252.89737	124	
252.94722	254	1+
253.23817	250	1+
253.90272	102	
254.05954	208	1+
254.86542	298	1+
255.10478	148	
255.23276	138	
258.91973	358	1+
258.97169	490	1+
260.12434	112	1+
260.96931	1664	1+
262.89644	104	
262.92224	174	1+
263.05797	112	
263.17224	148	
263.82323	106	
264.96365	204	
265.10470	120	
265.97598	226	
266.86789	154	1+
267.06245	398	1+
267.13635	104	
267.91224	124	
267.97340	1214	1+
268.03687	154	
268.11334	374	1+
268.96403	1542	1+
269.02227	140	
269.79879	170	1+
269.84123	388	1+
269.96879	1270	1+
270.55826	118	
271.07481	136	
271.43300	114	
271.91752	166	
272.88353	138	
272.97942	122	1+
274.95690	134	
275.04692	176	1+
275.12947	108	
277.84612	190	
278.80892	106	
279.10237	192	
279.27643	106	
280.09373	126	
281.85455	118	
281.98858	102	
282.83792	132	
282.97957	336	1+
283.06838	160	
283.79999	132	
283.85228	362	1+
283.89489	220	1+
285.81103	104	
285.84724	466	1+
285.88175	214	1+
286.91106	104	
287.25006	104	
288.06837	228	
289.06332	146	
289.88169	104	
289.96314	134	
291.60623	114	
291.87529	118	
292.03718	128	
294.19661	112	
295.85401	108	
295.91231	202	1+
297.11516	184	
297.14767	228	1+
298.02476	174	1+
298.79760	264	1+
298.91702	184	1+
299.06530	202	1+
299.87033	114	
299.99574	146	
300.88840	118	
301.14353	120	
301.86156	672	1+
302.05357	102	
302.87895	276	1+
302.94833	178	1+
303.11123	142	
303.80697	146	
303.85548	1490	1+
304.15534	108	
304.28531	200	1+
304.76760	148	
306.14593	136	
306.16709	104	
306.80289	114	
306.81884	148	
307.31012	106	
307.78942	344	1+
307.79835	102	
307.87074	128	
308.29240	632	
308.81476	212	1+
309.00622	156	
310.30220	238	
310.80037	136	
310.87572	228	
311.86242	124	
312.02813	222	
312.88241	270	1+
313.02884	164	
315.81264	170	
316.07276	264	1+
317.01111	192	1+
318.88099	346	1+
318.93345	230	1+
319.95913	144	
320.15165	146	
321.86612	570	1+
322.13415	252	1+
322.93048	466	1+
322.96496	106	
323.88750	104	
323.98250	102	
324.01858	120	
324.24252	182	
325.90196	222	
326.14144	164	
326.17329	168	
326.87436	660	1+
327.25455	106	
327.97899	122	
328.18907	234	
329.19248	158	
332.82528	128	
332.88530	306	1+
333.14630	134	
335.32316	204	1+
335.83673	104	
336.94294	656	1+
337.10445	144	
339.83207	134	
340.93830	360	1+
341.03613	110	
341.78287	176	
342.20446	200	1+
342.24472	122	
342.27686	122	
342.90079	142	
343.18413	206	1+
344.14706	134	1+
344.96952	108	
345.22940	148	1+
347.91320	112	
348.31860	184	1+
354.87361	130	
354.89423	146	
356.05014	208	1+
357.70700	176	1+
357.90070	346	1+
359.95544	172	1+
360.18428	108	
362.24386	250	1+
363.37371	228	
364.05853	258	1+
364.30115	126	
364.36948	350	1+
365.27679	164	
365.82957	252	1+
367.25934	152	
367.33013	178	
367.77439	112	
368.20419	116	
368.42375	396	
369.12416	138	
END IONS

###FS:    #m/z: 507.84490 #charge 1+
###MS: 17
###MSMS: 19
BEGIN IONS
TITLE=Cmpd 14, +MS2(507.8449), 28.2-35.2eV, 0.4min #19
RTINSECONDS=23.2735
SCANS=17,19
PEPMASS=507.84490	174318
CHARGE=1+
191.95549	272	1+
196.01530	360	1+
209.94278	172	
230.00900	240	1+
230.84806	214	
231.06516	236	1+
232.06340	246	1+
232.85458	218	1+
232.99621	296	1+
234.09978	324	1+
234.89988	352	1+
235.13533	226	1+
238.06402	300	1+
244.02417	278	1+
244.99409	176	
246.07060	156	
246.09039	220	
248.85579	174	
249.88423	272	1+
249.96564	494	1+
251.07214	206	
252.08003	166	
253.89872	172	
254.09440	204	
255.23356	188	
258.85725	172	
259.84639	182	1+
260.10504	674	1+
261.02816	168	1+
261.10873	434	1+
261.15546	194	1+
261.90402	396	1+
262.65726	160	
263.03112	178	1+
263.10736	438	1+
264.92373	306	1+
265.07930	252	
265.11934	172	
265.95977	170	
266.09266	158	
266.86880	176	
266.90877	218	1+
268.14134	230	1+
269.87934	184	
270.05131	228	1+
270.85732	162	
270.87138	932	1+
271.87307	788	1+
272.85661	244	
273.97295	252	1+
274.00637	224	1+
274.07100	226	1+
274.11686	216	
274.80491	140	1+
275.04066	308	1+
275.07041	142	1+
275.85257	234	1+
278.83568	306	
279.10360	400	1+
280.93414	160	
281.08405	186	1+
283.26208	200	1+
283.94896	362	1+
284.13658	178	
284.89086	214	1+
284.97951	180	
285.00926	210	
285.89050	134	1+
285.94010	970	1+
286.96358	498	1+
287.88962	164	
287.96717	358	1+
288.06630	292	
288.86709	164	
289.12589	346	1+
289.88208	1466	1+
290.12910	360	1+
290.87031	1250	1+
292.06145	292	1+
292.80772	198	1+
292.95683	160	
293.87330	2234	1+
293.95779	310	1+
294.12646	182	
294.81247	188	1+
295.85260	732	1+
296.09967	158	
296.85474	618	1+
296.88383	464	1+
298.01280	170	1+
298.07971	160	1+
298.85236	502	1+
298.87660	438	1+
298.96823	200	
299.10536	166	
299.97057	296	1+
301.01960	170	1+
301.10618	214	1+
301.12604	208	1+
301.84771	468	
302.15330	288	
303.11165	332	1+
303.95079	818	1+
304.04131	200	1+
304.11387	252	1+
304.14908	208	1+
304.87963	204	
305.85990	168	
306.07060	164	1+
306.96717	162	
307.10060	138	1+
307.29115	406	1+
307.78460	170	
307.80760	206	1+
307.89097	998	
307.94041	284	1+
308.13942	610	1+
308.15600	268	
308.29474	342	1+
308.79223	192	1+
308.88012	1012	1+
309.01991	304	1+
309.41952	146	1+
310.02555	272	1+
310.15622	1228	1+
310.44872	164	1+
311.29365	212	1+
311.88292	4178	1+
312.83477	206	
312.98828	456	1+
313.78116	302	1+
313.85395	182	
314.02132	246	1+
314.81958	194	
314.86684	1464	1+
314.89685	498	1+
316.86533	736	1+
316.88965	162	
316.93456	354	1+
318.08515	268	1+
318.85883	680	1+
319.05877	272	1+
320.85360	300	1+
322.12550	230	1+
322.40429	162	
323.20525	78	1+
324.65538	142	1+
324.80310	172	
324.86124	288	
325.00343	160	
325.02579	178	
325.86241	188	
325.90163	418	
326.09555	190	1+
326.78734	178	
326.88184	762	
326.90720	192	
327.86333	304	1+
327.89741	256	
327.98790	320	1+
329.16809	292	1+
329.89305	232	
329.97073	246	1+
330.87970	330	
331.03153	356	1+
331.88991	190	
332.82241	264	1+
332.87546	1088	1+
332.90313	578	1+
333.80517	116	1+
333.85121	174	
334.15773	184	1+
334.86254	380	1+
334.89863	178	
335.89438	310	1+
336.00671	162	
336.94383	158	
337.30066	266	1+
337.88039	398	
338.87955	824	1+
339.06012	348	1+
339.90414	262	1+
340.00207	550	1+
340.86675	368	1+
341.00600	448	1+
342.03447	224	1+
342.09995	312	1+
343.18211	294	1+
343.87355	600	1+
344.89604	246	1+
344.97250	334	1+
345.00378	164	
346.15411	160	
346.84919	204	1+
347.20211	192	1+
347.81476	198	1+
347.89246	712	1+
348.89310	420	1+
348.99250	332	1+
349.04074	190	
349.09766	216	1+
349.18380	214	1+
349.26699	112	1+
350.11564	178	
350.15164	176	
350.85210	344	1+
350.89026	394	
350.92274	262	1+
350.96354	250	1+
351.01588	182	1+
351.05515	280	1+
351.15917	266	1+
351.85785	202	1+
351.87836	348	1+
352.06241	310	1+
352.16311	172	1+
352.90878	598	
353.80929	300	1+
353.85113	366	
354.91162	306	1+
355.19293	248	1+
355.89097	660	1+
356.08680	174	
356.78021	224	1+
356.85776	156	
356.89378	484	1+
357.01120	158	1+
358.95763	308	1+
359.86553	510	1+
360.15017	262	1+
360.86566	388	1+
360.89226	280	1+
361.48434	160	
361.81430	184	1+
362.19970	160	
363.87607	284	1+
364.04756	180	
364.07256	244	1+
366.18434	302	
366.38050	202	1+
366.83902	996	1+
367.08147	410	1+
367.14345	184	1+
367.18076	398	1+
368.89752	532	1+
368.99831	206	1+
369.08511	154	1+
369.83612	1240	1+
370.23725	212	1+
370.90124	270	1+
371.07639	156	
371.18465	566	1+
372.13243	194	1+
373.05894	214	1+
373.89672	232	
374.81827	382	1+
375.00435	170	1+
375.14385	166	1+
375.87974	644	1+
376.11874	182	
376.38712	172	
376.79479	176	
376.88366	456	1+
377.80851	260	
378.03467	174	1+
379.38053	160	
379.78374	202	1+
380.00221	252	1+
380.71328	260	1+
382.07406	272	
382.15409	224	1+
382.84980	318	1+
383.11953	224	
383.92878	262	1+
384.84890	2022	1+
385.05189	186	
385.07138	368	1+
385.21579	342	1+
385.25787	154	
385.88411	192	
385.97213	260	1+
386.01554	262	1+
386.21875	236	1+
387.29010	202	1+
387.85449	174	
388.11892	336	1+
388.25563	232	1+
388.84532	288	
389.20106	556	1+
389.86525	224	
390.18730	286	
390.84125	1178	
391.15685	188	
391.19481	172	
391.84318	974	
392.14537	202	1+
392.77377	204	
392.82614	1068	1+
392.86276	652	
393.07982	220	
393.39520	198	1+
394.82974	496	1+
394.85557	256	
395.07081	304	1+
395.09912	168	
395.87411	224	1+
396.12088	184	
396.28015	140	1+
397.97805	166	1+
398.35970	254	1+
398.86048	512	1+
399.84623	236	
402.86054	346	
402.96533	170	
403.13226	648	1+
403.22428	238	
403.86923	362	
404.35720	174	
404.87343	508	
405.06100	278	
405.86030	594	
406.10207	234	1+
406.39819	144	1+
406.80526	384	1+
406.85989	328	
407.86731	2256	
408.11567	358	1+
408.18136	226	1+
408.85143	3150	1+
409.18368	194	1+
409.87237	1614	1+
409.90715	302	1+
410.83734	1514	1+
410.87537	950	1+
411.80923	554	1+
412.84424	820	1+
413.07877	754	1+
413.73474	212	
413.81324	322	1+
414.18863	354	1+
415.05366	172	1+
415.19771	416	1+
416.09681	146	1+
416.38120	268	1+
416.85867	498	1+
418.13939	256	1+
420.19437	202	1+
421.87951	344	
422.82525	294	1+
422.88582	190	
423.32812	158	
423.86645	830	1+
424.13644	244	
424.20808	184	1+
424.95739	272	1+
425.13904	600	1+
425.88126	498	
426.00645	234	1+
426.36552	270	1+
426.86071	2100	1+
426.93753	270	1+
428.09254	340	1+
428.13764	252	1+
428.84657	2078	1+
428.88440	1420	1+
429.16248	164	
430.39672	198	
430.73629	168	
430.79453	290	1+
430.86104	1336	1+
430.88089	422	
431.86714	884	1+
432.96240	176	
433.19020	212	1+
433.32148	168	1+
433.38157	184	1+
433.85271	532	1+
434.89108	160	
435.15640	218	
437.14937	220	
438.14422	424	1+
438.74611	186	1+
439.25104	208	1+
439.83166	160	1+
439.89385	314	
440.89947	214	
441.90692	168	
442.15262	840	1+
442.87663	176	
443.14133	564	1+
444.87305	3630	1+
445.02041	170	1+
445.12029	206	1+
447.27247	300	1+
447.87471	246	
447.97279	140	1+
448.89724	158	
449.87931	1468	1+
451.87387	310	1+
453.76105	222	
453.87750	228	
455.18201	168	1+
457.01271	186	1+
457.82731	176	
457.90111	748	1+
458.73897	154	
459.89704	170	
460.16169	586	1+
462.16118	234	
462.88165	1968	1+
463.16253	186	
465.13824	128	1+
465.17295	378	1+
467.88738	1894	1+
468.15098	224	1+
476.01756	192	1+
476.17943	184	1+
480.98295	250	1+
484.75647	164	
485.89732	1338	1+
487.14735	190	1+
487.38517	166	
487.89534	296	1+
488.39751	154	1+
489.31427	214	1+
490.38518	160	
492.41917	264	1+
499.31974	176	1+
502.87409	212	1+
503.35100	1484	1+
503.80239	92	1+
503.85010	266	1+
504.13679	202	1+
504.23181	204	1+
504.27202	310	1+
504.40633	184	
504.44191	158	
505.09780	170	1+
505.27683	230	1+
505.33311	496	1+
505.46647	420	1+
506.09922	128	1+
506.76127	122	1+
507.04986	176	1+
507.33925	206	1+
507.41764	432	1+
507.46166	212	1+
507.72907	174	1+
508.19064	174	1+
508.42234	258	1+
508.91367	314	1+
509.24677	482	1+
510.32984	276	1+
510.46336	184	1+
510.49891	162	1+
510.93823	142	1+
510.97712	250	1+
511.33228	212	1+
511.46464	118	1+
512.51923	106	1+
513.39686	158	
END IONS

###FS:    #m/z: 336.94580 #charge 1+
###MS: 17
###MSMS: 20
BEGIN IONS
TITLE=Cmpd 15, +MS2(336.9458), 28.0-35.0eV, 0.4min #20
RTINSECONDS=24.0455
SCANS=17,20
PEPMASS=336.94580	151174
CHARGE=1+
85.03192	96	
114.72901	102	
186.93607	106	
189.86377	128	
190.92818	132	
196.88226	146	
197.86894	100	
205.05782	98	
205.95013	96	
205.97558	196	1+
208.98452	106	
209.94462	94	
210.88747	270	1+
211.94431	9780	1+
212.87808	826	1+
213.53111	102	
213.93976	3728	1+
215.41204	92	
215.88769	732	1+
215.93758	562	
217.88134	136	
221.53564	114	
222.97005	430	1+
223.56129	106	
223.97353	340	1+
225.08684	140	
225.87908	112	
228.05196	92	
228.89651	98	
229.01393	102	
229.95475	10086	
230.88881	1364	1+
230.95792	298	
231.90711	160	
231.94987	4224	1+
232.01100	92	1+
232.64077	144	1+
233.04863	294	1+
233.89751	160	
233.94973	686	1+
235.89469	112	
235.94657	318	
236.07567	110	
237.22350	116	
237.89271	348	1+
239.00011	148	
239.15054	92	
239.98280	92	
243.87237	152	
243.93887	130	
244.95565	98	
244.97688	224	1+
247.05873	344	1+
247.14589	92	
247.96616	2224	1+
248.03546	114	
248.83510	212	1+
248.90104	494	1+
248.98762	172	
249.03545	94	
249.96221	1002	1+
249.99055	148	
250.04600	92	
250.07103	258	1+
250.92525	454	1+
250.95283	138	
251.84217	126	
251.95822	256	
252.97046	5108	1+
253.90982	124	
253.95207	122	
254.08808	192	
254.94160	160	
254.96662	1944	1+
255.04060	242	1+
255.07516	806	1+
255.22564	142	1+
256.04139	180	1+
256.45495	92	
256.91340	128	
256.95948	150	
257.19296	94	
257.22346	162	
257.93493	134	
257.98935	92	
258.88243	110	
258.91251	150	
258.95739	136	
259.95654	104	
260.73386	128	
261.50585	94	
261.94019	286	1+
262.26199	118	
262.83146	194	
263.01800	120	
263.05488	240	
263.17237	126	
264.05717	230	
264.22525	92	
265.01651	456	1+
266.25018	104	
267.00075	110	
267.84705	132	
267.90639	94	
268.84070	338	1+
268.87129	204	1+
268.95989	108	
269.00749	182	
269.11432	116	
269.95796	118	
270.98107	634	1+
271.80483	104	
271.91990	306	1+
272.84903	250	1+
272.96998	110	
273.05839	92	
274.93722	252	1+
275.85497	96	
275.98342	114	
276.84786	160	
277.06982	134	
277.84161	126	
277.88193	140	
278.83585	412	1+
278.97618	120	
280.93658	158	
281.04826	324	
282.05260	156	
282.11199	98	
283.03448	104	
283.80306	108	
284.13192	100	
285.01473	170	1+
285.85267	282	1+
285.87251	204	1+
286.88541	226	1+
286.94976	180	1+
287.43126	94	
287.85296	132	
289.01152	160	
289.24013	150	
290.02036	100	
290.86100	252	1+
291.80490	162	
292.86167	464	1+
293.07361	116	
293.10442	144	
293.99567	266	
294.27457	184	1+
294.99702	188	
295.97126	154	
295.99083	124	
296.80870	156	
296.97561	114	
297.97515	112	
298.13879	122	
298.31070	140	
298.41978	166	
298.81491	204	1+
298.92444	130	
299.06018	148	
300.04631	112	
300.13081	144	
300.18740	92	
300.51715	128	
301.01414	208	1+
301.06405	118	
302.14838	222	1+
302.89001	130	
303.73126	104	
306.28404	302	1+
306.76125	106	
306.77419	124	
307.28505	234	1+
307.31009	152	
307.79901	132	
307.89677	92	
308.19421	92	
308.27389	150	
308.53516	96	
309.32505	126	
309.87225	122	
311.87313	136	
313.87360	290	1+
316.07349	140	
317.26856	256	1+
317.88715	134	
318.20340	94	
318.45277	100	
320.29509	138	
320.32011	198	1+
321.77450	96	
322.02903	120	
323.23834	292	1+
323.30422	236	1+
323.88606	140	
325.33334	124	
325.87556	92	
326.95668	200	1+
328.18952	124	
328.89034	100	
331.11896	100	
331.88867	206	1+
332.96759	206	1+
333.28338	92	
334.32604	152	
337.09158	116	
338.27959	238	1+
340.16721	92	
340.35252	136	
END IONS

###FS:    #m/z: 322.92989 #charge 1+
###MS: 21
###MSMS: 22
BEGIN IONS
TITLE=Cmpd 16, +MS2(322.9299), 28.0-35.0eV, 0.5min #22
RTINSECONDS=27.725
SCANS=21-22
PEPMASS=322.92989	3316938
CHARGE=1+
82.52677	90	
183.42988	88	
185.03145	96	
191.95504	324	1+
192.40787	104	
192.88941	112	
197.88290	140	
201.04185	130	
205.94949	346	1+
206.08468	92	
209.10346	112	
209.16298	100	
209.91614	102	
210.89984	120	
212.89416	136	
213.00666	110	
214.01207	86	
215.88747	786	1+
219.05241	102	
220.86591	342	
220.96553	86	
221.13874	112	
222.95180	522	1+
223.95608	320	1+
224.45827	94	
225.89242	226	1+
226.97145	102	
227.10404	106	
227.54664	96	
227.93173	270	1+
227.95947	94	
229.89269	148	1+
230.85113	166	
232.89336	546	1+
232.95694	132	
233.03237	116	
233.89722	476	1+
234.39473	106	
237.05854	100	
237.79790	104	
238.02808	158	
238.89770	224	1+
238.93675	270	
238.95663	86	
238.97474	138	
239.07749	278	1+
239.83435	92	
239.95490	184	
240.94015	1632	
240.96071	148	
241.93947	7828	1+
242.05756	176	
242.07381	112	
242.94182	5528	1+
243.50891	96	
243.88126	634	1+
243.91025	120	
244.00322	94	1+
244.93914	1014	1+
245.87857	136	
246.97514	774	1+
249.04504	244	1+
249.86524	100	
250.47712	88	
250.94754	186	
251.06546	96	
251.86469	92	
251.97238	266	1+
252.22819	106	
253.00027	86	
253.15949	86	
253.83279	134	
256.13864	90	
257.86897	256	1+
257.93092	114	
258.96877	210	1+
259.05876	140	
259.19988	100	
259.89320	346	1+
260.78108	98	
260.89651	408	1+
260.93729	88	
263.10192	122	
263.66279	88	
263.97688	128	
265.05685	306	1+
266.04091	104	
266.93954	112	
267.84449	92	
268.00117	126	
268.79554	290	1+
269.00515	264	
270.81763	104	
270.91961	184	
271.06704	92	
271.84554	132	
272.07883	90	
272.13180	88	
272.84137	104	
273.79097	270	
273.84484	156	
275.10750	110	
276.84587	270	1+
277.09130	144	
278.02887	132	
278.24923	120	
279.09010	830	1+
279.13311	120	
279.27654	90	
280.14574	182	
280.39698	176	
280.85205	100	
281.04911	134	
281.29001	90	
281.65921	88	
282.08503	102	
282.24934	274	1+
282.27841	276	
283.17764	92	
283.88321	142	
284.05041	112	
284.29313	748	1+
285.08583	208	1+
285.19973	138	
285.85263	102	
286.92065	256	
286.95864	122	
287.85216	88	
289.25980	86	
289.78730	140	
289.88250	90	
290.85416	144	1+
291.81117	98	
292.01298	220	1+
293.06501	110	
294.85932	156	
294.97222	86	
295.16882	92	
296.86459	120	
299.88110	96	
300.06572	152	
301.05825	144	
301.87583	114	
302.04714	88	
302.24384	136	
302.88550	124	
303.49401	90	
304.77234	100	
304.81494	90	
305.31903	92	
305.78296	92	
306.28110	124	
306.84979	86	
306.88204	180	
307.28922	506	1+
307.30383	108	
307.66000	100	
307.88778	166	
308.08259	144	
308.29280	434	1+
308.81498	176	1+
308.88689	114	
308.92280	90	
308.95360	106	
309.10026	90	
309.81150	198	1+
310.01894	308	1+
310.30748	426	
311.88369	110	
312.32963	88	
312.81091	116	
313.02997	196	
313.86741	228	1+
315.11158	86	
315.89277	214	1+
316.94275	88	
318.01297	102	
319.09772	126	
319.27102	88	
320.09164	152	
321.31164	244	1+
322.19217	168	
322.29136	202	1+
322.90127	96	
323.23896	668	1+
324.13150	106	
324.97501	96	
325.05077	132	
325.26954	160	1+
325.90200	142	
326.16627	98	
327.11015	90	
327.25366	92	
327.87976	214	1+
328.04601	90	
END IONS

###FS:    #m/z: 340.94046 #charge 1+
###MS: 21
###MSMS: 23
BEGIN IONS
TITLE=Cmpd 17, +MS2(340.9405), 28.0-35.0eV, 0.5min #23
RTINSECONDS=28.4975
SCANS=21,23
PEPMASS=340.94046	1643448
CHARGE=1+
54.33674	106	
54.77941	100	
205.94826	158	
207.87207	160	
208.96032	192	
210.93949	148	
213.93977	2658	1+
215.88801	506	1+
215.93601	550	
217.88504	470	
219.87474	134	
221.89613	110	
222.88295	156	
222.95352	310	1+
223.54809	96	
223.95745	178	1+
224.97597	168	
226.94822	180	
226.97645	106	
227.57242	106	
227.95103	192	
228.94044	112	
229.88409	242	1+
229.89904	100	
229.92971	124	
230.93869	102	
231.01297	134	
231.13800	108	
231.94994	2932	1+
233.89684	444	1+
233.94954	812	
235.86875	342	
235.89893	102	
237.05983	298	1+
237.89558	230	1+
238.44074	96	
238.83543	194	1+
239.03371	150	
239.42579	146	
240.23390	206	
240.88889	102	
240.89922	388	1+
240.96000	152	
243.83021	150	
244.89385	140	
244.95567	118	
245.05376	108	
245.99768	96	
246.22988	128	
247.94139	492	
248.89994	348	1+
249.96031	1044	1+
249.98971	116	
250.58811	98	
250.88910	122	
250.99061	114	
251.07516	136	
252.11335	234	1+
252.22999	168	
253.05282	104	
253.07834	138	
254.65335	102	
254.94393	194	
254.96489	1488	1+
255.07534	380	
256.03192	190	1+
256.07654	228	
256.26264	166	
256.80234	118	
256.83760	122	
256.91253	100	
256.96468	474	
257.06005	106	
258.84932	112	
258.89420	138	
259.05031	148	
259.84837	142	
259.88987	130	
260.86983	98	
260.99941	98	
261.84105	138	
262.15039	150	1+
262.96485	144	
263.16998	134	
264.07559	156	
264.26419	144	
265.01570	196	
265.43403	102	
266.24769	134	
267.00095	214	1+
267.13615	302	1+
267.56100	136	
269.85307	110	
271.87289	294	1+
272.84188	104	
272.93506	128	
272.97723	208	
274.97284	136	
275.83803	208	1+
276.09946	114	
277.06882	104	
277.85660	136	
278.06640	220	1+
278.17234	114	
279.28055	116	
279.96581	256	
280.04448	450	1+
280.86776	160	
282.27606	596	1+
283.03143	160	
283.78843	102	
283.86689	100	
285.06208	114	
285.27145	102	
286.99942	106	
288.06240	124	
289.89969	254	1+
292.24274	106	
292.86781	142	
292.97544	132	
293.06189	134	
294.85376	332	1+
295.97369	124	
295.99034	264	
296.09741	162	1+
296.32747	140	
296.97744	162	
296.99399	120	
297.50626	110	
297.97205	132	
298.22075	102	
298.30833	156	
298.86023	188	1+
299.06121	204	
300.06218	126	
300.81821	112	
301.26165	272	1+
302.88315	134	
302.92985	136	
303.45045	228	1+
304.16623	100	
305.12769	272	1+
305.80543	110	
306.28050	124	
306.88322	202	
307.30512	274	
307.79719	308	1+
307.89675	160	
308.29061	194	
308.81698	118	
309.29549	166	
309.86792	96	
310.30533	142	
310.87864	458	1+
311.02708	134	
312.86950	206	1+
313.03275	170	
314.87847	266	1+
315.95082	114	
319.09729	106	
319.30669	100	
320.91636	118	
321.09102	154	
321.22053	160	
322.23354	464	1+
322.30933	130	
323.23521	290	1+
325.14511	126	
325.90386	110	
326.30715	128	
328.81556	120	
328.84694	106	
328.95038	200	
329.20906	162	
329.87195	110	
330.82214	206	
332.06577	312	1+
332.39146	158	
333.82139	260	1+
335.88939	102	
336.32998	112	
338.01045	106	
338.27342	136	
339.33561	98	
339.78826	102	
340.38892	282	1+
341.81935	100	
342.27647	148	
343.21121	274	
343.47194	98	
344.96939	198	1+
346.15740	278	1+
END IONS

###FS:    #m/z: 507.84463 #charge 1+
###MS: 21
###MSMS: 24
BEGIN IONS
TITLE=Cmpd 18, +MS2(507.8446), 28.2-35.2eV, 0.5min #24
RTINSECONDS=29.27
SCANS=21,24
PEPMASS=507.84463	171578
CHARGE=1+
191.95697	390	
196.01662	284	1+
199.88886	156	
209.94118	242	1+
214.02864	300	1+
217.95381	194	1+
224.97361	342	1+
227.19694	212	1+
228.86272	186	
231.84784	302	1+
246.06585	208	1+
247.89192	226	
248.03226	242	1+
248.85689	400	1+
249.88656	240	
249.96669	436	1+
250.09848	148	
250.97021	372	1+
252.90637	160	
253.12049	164	
253.23206	138	1+
253.94205	200	1+
254.09566	176	
257.86555	296	1+
258.85071	172	
259.10440	394	1+
261.05290	208	
262.10142	234	1+
263.10719	286	1+
266.16667	280	
266.86724	172	
268.04239	156	
268.91170	314	1+
268.97085	166	
270.80557	152	
270.88245	148	
270.92914	220	1+
271.87458	730	1+
272.85015	616	1+
273.09338	262	1+
273.87431	176	
275.07136	222	1+
275.99274	198	
278.83147	278	
279.10427	346	1+
279.83360	172	
280.38088	334	1+
282.11852	274	1+
283.96815	404	1+
284.87901	202	
285.94199	620	1+
286.13849	194	1+
288.02817	228	1+
289.88105	1418	1+
290.86191	1494	1+
290.95169	372	1+
291.86342	892	1+
292.07166	212	1+
292.11708	330	1+
292.41225	178	
293.12070	258	1+
293.87472	1836	1+
294.86023	326	
294.94924	258	1+
294.97256	212	1+
295.87815	164	
295.97785	148	1+
296.85287	164	
296.88379	578	1+
297.00754	172	
297.03241	170	1+
297.05407	220	1+
297.11525	168	
298.05854	188	1+
298.85615	316	
298.87544	348	1+
299.80774	226	
299.85432	200	
300.85449	624	1+
303.39980	152	
303.80517	274	1+
304.11367	152	
304.87952	190	
305.78763	234	1+
305.86288	406	
305.95586	250	1+
306.87849	216	
307.07844	166	1+
307.88993	1126	1+
308.05137	154	
308.14081	1504	1+
308.29405	446	
308.87399	704	
309.29705	482	1+
309.88980	626	1+
310.00558	300	1+
310.03891	150	
310.15645	860	1+
311.88195	4512	1+
312.92203	220	1+
312.96721	234	1+
314.50894	224	1+
314.86549	1196	1+
314.95058	172	
315.16618	214	1+
315.37044	88	1+
316.86287	730	1+
317.88983	226	
318.08610	168	
318.85791	668	1+
320.86581	372	
322.08324	320	1+
323.87178	146	
324.04999	210	1+
324.80275	150	
324.85956	580	1+
325.90090	308	
326.88510	386	
327.01311	202	1+
327.85511	176	
327.89303	450	
328.37205	258	1+
328.86570	280	
328.89234	732	1+
329.07047	192	1+
329.86760	152	
329.89448	480	1+
330.82591	188	1+
330.87939	242	
330.96099	208	1+
331.16495	210	
331.88488	212	
332.12019	214	1+
332.87491	1042	1+
333.04039	170	1+
333.14507	154	
334.82520	158	
334.86675	268	
335.85082	172	
335.92169	320	1+
336.87388	166	
336.89173	274	
336.92304	302	1+
336.94420	414	1+
337.87823	478	
337.99100	164	
338.01241	162	
338.87996	350	
339.00192	388	1+
339.05709	384	1+
339.16109	156	
339.88091	716	
340.38089	158	1+
340.86850	544	1+
341.17644	146	
342.20752	162	
343.32021	186	
343.87478	1186	1+
346.03418	174	1+
346.82002	148	
347.03899	228	1+
348.80562	336	1+
348.89111	386	1+
349.14390	148	
349.17039	452	1+
349.32186	148	
350.15290	416	1+
350.17390	260	1+
350.88870	368	
350.97568	220	1+
351.83393	206	
351.85485	166	
351.88481	188	
352.13839	158	1+
352.84316	158	
352.88959	542	1+
352.91385	168	
352.95109	198	1+
353.85142	566	
353.89308	364	1+
353.91791	212	
355.09952	390	1+
355.88895	664	1+
356.07536	208	1+
356.13464	314	1+
356.17636	184	1+
357.83130	276	1+
357.87025	422	1+
358.19621	192	
358.80919	214	
358.91153	174	
360.97681	242	1+
361.05058	176	
361.08258	188	1+
361.88435	148	
363.13033	204	1+
365.89947	328	1+
366.77930	242	1+
366.84026	706	1+
366.90133	218	1+
367.02547	178	
367.08189	186	
367.19674	212	1+
368.89438	1076	1+
369.10881	214	
369.77438	244	1+
369.83522	570	1+
370.98721	162	1+
371.19028	224	
371.83567	284	1+
371.87243	170	
372.87080	400	1+
373.82949	288	
373.87946	206	1+
373.90396	196	
373.98324	188	1+
374.17692	178	
374.81397	244	
375.11938	196	1+
375.72328	170	1+
375.81474	200	
375.90590	192	1+
376.04343	196	1+
376.19864	146	
376.88590	478	1+
377.01236	184	1+
377.88977	368	1+
379.96969	266	1+
380.37398	148	
380.94640	256	1+
381.45806	148	
381.79789	170	1+
382.85650	158	
383.11634	436	1+
383.87269	160	
384.06622	164	
384.84938	2440	1+
385.03571	158	
385.21989	294	1+
385.75476	180	1+
385.77864	146	
385.88556	158	
386.18473	176	
386.89462	234	1+
387.84659	650	1+
388.17222	160	
389.19763	238	1+
389.71297	150	1+
389.84584	250	
390.05186	286	1+
390.84129	1118	
390.91183	370	1+
391.14472	300	1+
391.84057	626	
392.14683	244	1+
392.82697	656	
392.86369	400	1+
392.94317	164	1+
392.99583	282	1+
393.11730	154	
393.79373	664	1+
393.82734	1156	1+
394.38920	148	
394.79266	502	1+
395.38867	250	1+
397.23431	242	1+
398.84569	358	1+
398.86234	226	
399.06866	152	
399.98553	172	
401.12135	286	1+
401.21737	156	
402.86725	1278	1+
403.23556	186	
403.87265	846	1+
404.13708	286	1+
405.86072	704	1+
406.40038	248	1+
407.86732	2082	
408.85107	2440	1+
408.91537	298	1+
408.96691	184	1+
409.08166	320	1+
409.23044	210	1+
410.73029	302	1+
410.83728	2044	1+
411.80807	288	
412.73032	318	
412.84562	944	1+
412.89243	200	1+
412.96704	172	1+
413.07508	560	
413.18138	276	1+
413.78362	160	1+
414.86475	170	
415.19196	160	
415.83881	166	
416.87492	256	
417.85550	154	
419.83572	208	1+
421.80629	308	1+
421.88144	588	
422.87307	296	
423.86446	1360	1+
424.13880	346	1+
424.86601	836	1+
425.88771	166	
426.86050	2260	1+
426.93788	212	1+
428.11180	148	1+
428.25110	208	
428.54703	96	1+
428.84843	1458	1+
428.88594	1300	1+
429.23036	304	1+
430.85214	430	
430.87936	322	
431.86695	1562	1+
432.38568	288	1+
433.85198	474	1+
434.89594	174	
435.86583	200	1+
437.14515	420	1+
437.91643	162	
439.14640	348	1+
439.85828	158	
439.88972	272	
439.99877	102	1+
440.15040	252	1+
440.88241	466	1+
441.79206	232	1+
442.14848	252	
442.75008	140	1+
442.94818	306	1+
443.09278	262	1+
443.14605	676	1+
444.77082	206	1+
444.87182	4612	1+
449.37095	148	
449.87727	1372	1+
449.97756	154	
450.06841	180	1+
451.90014	280	
452.87288	156	
457.90558	490	1+
459.90623	172	
460.15961	870	1+
461.34383	152	
462.88239	1982	1+
465.90147	210	1+
467.83108	242	1+
467.88880	1708	1+
469.88894	492	1+
472.28565	160	
473.16466	178	1+
479.79368	202	1+
485.89597	1364	1+
487.27736	164	
488.07570	132	1+
490.32097	154	1+
492.79037	158	1+
493.16313	164	1+
493.94648	188	1+
494.07721	238	1+
494.19647	162	
502.12644	230	1+
502.25614	208	1+
503.12932	178	1+
503.25699	152	1+
504.35467	210	
504.42085	330	1+
504.43648	392	1+
504.47792	304	1+
504.75635	162	1+
505.29960	210	1+
505.34249	180	1+
507.26695	124	1+
507.44846	148	
508.48288	194	1+
508.82760	184	1+
508.91466	360	1+
509.80754	170	1+
510.16391	140	1+
510.24803	176	1+
510.29851	148	
510.38558	156	1+
510.46407	190	1+
512.73972	160	1+
END IONS

###FS:    #m/z: 322.92989 #charge 1+
###MS: 25
###MSMS: 26
BEGIN IONS
TITLE=Cmpd 19, +MS2(322.9299), 28.0-35.0eV, 0.6min #26
RTINSECONDS=32.9385
SCANS=25-26
PEPMASS=322.92989	3371406
CHARGE=1+
178.12391	86	
180.42241	84	
190.11022	98	
191.95504	158	
192.89243	314	1+
197.89858	108	
201.04447	156	
205.94817	342	1+
205.96993	92	
209.88612	200	1+
212.89462	96	
215.88746	278	
217.87577	90	
218.86782	116	
220.96735	92	
221.13790	150	
221.94365	156	
222.95190	474	1+
222.97117	106	
223.38493	104	
224.94962	100	
224.97703	180	
225.86396	130	
225.93657	110	
226.07497	160	1+
226.95047	110	
227.93105	130	
228.79659	94	
228.89326	94	
228.92801	124	
230.91139	102	
232.90281	88	
233.89701	246	1+
233.91140	86	
233.96911	126	
234.88391	92	
235.06086	92	
235.89247	136	
235.97594	144	
236.38594	94	
237.58284	94	
238.02488	140	
238.14304	106	
238.87722	114	
238.93876	190	
239.04981	132	
239.08106	480	1+
239.90288	108	1+
240.94101	2842	
241.93910	9290	1+
242.87826	316	1+
242.94124	6794	1+
243.04160	88	
243.88062	274	1+
244.94002	1618	1+
245.04229	90	
246.97864	216	
247.81012	92	
247.85033	222	1+
248.03462	186	
248.93313	102	
249.04127	246	
249.08769	98	
249.52586	84	
250.06155	86	
250.10039	88	
251.88032	92	
252.54740	84	
253.11196	130	
254.01575	88	
255.82831	190	1+
255.98166	86	
256.90560	90	
257.79932	162	
258.83919	218	1+
259.02159	94	
260.14338	100	
261.79662	174	1+
261.86350	102	
262.09416	250	1+
263.49332	84	
264.03000	280	1+
264.05644	352	1+
264.07550	92	
264.79727	122	
264.83048	92	
264.95701	168	1+
264.97321	100	
265.06319	366	1+
265.16413	94	
265.23462	126	
265.98872	132	
266.58967	88	
266.80304	188	1+
266.99730	102	
267.02206	112	
268.04551	92	
268.95682	156	
269.00233	104	
269.10759	86	
270.80829	92	
271.08240	116	
272.13772	94	
272.84412	116	
274.07855	260	1+
274.81765	94	
275.43518	100	
275.80641	162	
276.81365	118	
276.84415	300	1+
277.06672	148	
278.79863	98	
278.99236	92	
279.04543	154	
279.09142	654	
279.13357	194	1+
279.22959	162	
279.27674	116	
279.82150	84	
279.88448	92	
280.11212	96	
280.79986	84	
280.99771	148	1+
281.23869	90	
282.28090	92	
282.88243	108	
283.03500	84	
283.07182	248	
283.26338	98	
283.79272	130	
283.88163	132	
284.29394	746	
285.16146	142	
285.80427	86	
286.91826	200	
287.01750	98	
288.06047	136	
288.11062	94	
289.01127	92	
290.88037	100	
291.44438	92	
292.05733	200	
292.26846	86	
292.33796	104	
292.87393	120	
293.01640	86	
293.06483	152	
293.81144	86	
293.85058	172	1+
294.27914	146	
295.86132	124	
298.82308	88	
299.05955	90	
299.79287	260	1+
299.83231	122	
300.07252	86	
300.85211	236	1+
303.15784	102	
303.24580	90	
304.08981	118	
306.29255	100	
306.79072	86	
306.87756	92	
307.79498	94	
307.88706	144	
308.29187	436	1+
308.31395	118	
310.30947	382	
310.79318	86	
311.87179	94	
312.03076	122	
313.03028	92	
313.85959	206	1+
313.89007	86	
315.83871	86	
317.75446	84	
317.89116	138	
319.16002	88	
321.12287	90	
321.32799	156	1+
323.23609	332	1+
324.16750	126	
324.20707	196	1+
324.89736	450	1+
325.24809	106	
325.90223	298	1+
325.98542	88	
END IONS

###FS:    #m/z: 340.94039 #charge 1+
###MS: 25
###MSMS: 27
BEGIN IONS
TITLE=Cmpd 20, +MS2(340.9404), 28.0-35.0eV, 0.6min #27
RTINSECONDS=33.711
SCANS=25,27
PEPMASS=340.94039	1552738
CHARGE=1+
60.03365	116	
109.54518	102	
189.86579	212	
192.92838	142	
199.89074	96	
202.94110	102	
205.94868	96	
208.68543	100	
210.96468	120	
212.87831	116	
213.88553	132	
213.93980	3740	1+
214.88135	702	1+
214.89367	186	
215.88516	602	1+
215.93652	512	1+
217.88185	386	1+
222.95216	134	
223.95957	286	
225.88723	186	
225.97312	192	1+
226.87200	112	
228.91183	138	
229.43209	112	
229.93373	168	
230.23264	94	
230.85301	102	
230.88969	120	
231.89248	104	
231.95061	2648	1+
233.89790	716	1+
233.94783	562	1+
234.14855	94	
235.86932	238	
235.89344	198	
235.94815	214	
236.03499	100	
236.06859	286	1+
236.90186	90	
237.55433	108	
237.88863	102	
238.09676	152	
239.90402	114	
240.17703	90	
240.94285	196	1+
243.82906	172	
244.08246	90	
246.12555	92	
246.97536	424	1+
247.94119	198	
248.96701	126	
248.98892	194	
249.03689	98	
249.89528	96	
249.95999	960	1+
251.96218	136	
252.22835	168	
253.92381	132	
253.95835	180	
254.94740	204	
254.96487	2072	1+
255.07314	588	1+
255.26558	88	1+
255.87258	118	
256.89488	162	
256.99697	92	
257.79916	212	1+
257.91212	140	
258.84716	126	
258.90771	134	
258.96451	142	
259.93075	240	1+
259.95905	186	
260.33753	100	
261.34659	92	
261.83744	136	
261.88904	164	1+
262.96628	198	
263.84902	138	
263.96323	116	
264.07009	106	
264.79621	108	
264.93794	92	
264.95631	96	
265.01929	100	
265.40425	96	
266.09683	170	1+
266.82796	212	
267.81144	112	
269.80287	94	
269.84752	154	
270.99500	230	1+
271.08732	90	
271.84348	102	
272.44167	96	
272.93857	208	
272.97608	162	
273.30166	114	
273.85382	190	1+
274.94834	124	
274.97447	102	
275.01946	150	
276.39383	94	
276.84203	278	1+
278.04638	102	
278.94129	106	
279.84762	438	1+
279.96750	130	
280.26266	128	
280.88531	100	
280.93376	148	
281.05189	100	
281.18508	92	
281.90265	158	1+
282.27746	232	1+
282.35363	98	
282.92330	184	
283.42703	114	
283.93028	96	
285.80518	208	1+
287.38962	90	
287.90810	94	
287.93116	90	
289.81354	94	
289.88541	98	
289.92230	96	
290.00919	116	
290.86469	168	
290.88466	118	
291.43605	100	
292.43604	134	
293.22263	138	
293.85008	372	1+
293.87439	110	
293.93784	224	1+
295.97438	158	
296.00264	362	1+
296.93159	260	1+
296.97353	458	1+
297.04872	202	1+
297.85956	182	1+
300.05950	216	
301.05919	164	
301.87733	112	
302.17110	124	
303.73756	94	
305.78542	316	1+
305.84863	316	1+
306.27610	158	
306.88180	114	
307.28516	360	
307.30906	174	
307.39959	108	
307.89268	138	
308.29265	362	
308.31396	286	1+
308.88127	118	
308.96970	184	1+
309.80956	102	
309.91970	240	1+
310.80268	114	
310.87606	388	1+
311.86323	128	
312.03450	90	
312.16159	116	
314.17279	144	
314.79397	98	
316.38124	92	
316.87192	226	1+
318.96043	170	1+
319.89854	102	
320.29876	92	
322.30672	138	
323.23533	416	
323.31269	168	1+
324.10490	158	1+
324.89660	188	
325.77591	108	
326.17156	140	
327.88120	400	1+
328.18491	262	
328.82019	92	
328.88465	356	1+
333.24823	156	
333.81878	94	
334.30391	90	
336.82357	248	1+
336.94015	126	
338.21407	112	
338.38403	94	
338.87189	100	
339.11430	108	
339.23148	92	
341.24300	104	
341.80208	92	
342.88117	276	1+
342.90067	280	1+
344.75902	94	
345.14634	106	
END IONS

###FS:    #m/z: 336.94576 #charge 1+
###MS: 25
###MSMS: 28
BEGIN IONS
TITLE=Cmpd 21, +MS2(336.9458), 28.0-35.0eV, 0.6min #28
RTINSECONDS=34.483
SCANS=25,28
PEPMASS=336.94576	144096
CHARGE=1+
59.54464	100	
154.26358	118	
172.76498	108	
198.95332	190	
203.95078	140	
205.95117	204	
206.97756	122	
207.87501	420	1+
208.98043	114	
209.94671	130	
211.94471	7284	
212.02972	88	
212.87760	1166	1+
212.94722	230	
213.94061	3246	
214.89667	164	
214.94345	102	
215.88357	854	1+
215.93830	512	
217.02969	92	
217.93423	206	
222.00656	126	
223.95865	280	
226.89403	138	
226.97575	104	
227.89051	406	1+
227.95580	94	
228.89444	346	1+
229.91832	152	1+
229.95489	8756	1+
230.88811	1870	1+
231.02875	144	
231.95004	3578	1+
232.12302	88	
232.82289	148	
233.90058	502	
233.94821	670	1+
234.81495	104	
235.94457	92	
236.58624	94	
236.84796	142	
237.06300	274	1+
240.92353	96	
241.89658	90	
242.79591	134	
243.01706	92	
244.95198	106	
246.08908	126	
246.97661	146	
247.96507	2578	1+
248.14495	90	
248.89718	588	1+
249.96205	960	1+
250.04986	180	
250.15568	94	
250.83166	126	
251.06672	130	
251.10719	94	
251.24756	152	
251.84538	106	
251.90936	126	
252.97063	5744	1+
253.00335	136	1+
253.95615	116	
254.09102	178	
254.37289	90	
254.86891	234	1+
254.90469	262	1+
254.94143	92	
254.96617	1716	1+
255.07349	572	1+
255.12326	88	
256.26279	106	
256.91221	260	1+
256.96248	652	1+
257.22772	136	1+
257.39352	108	
258.83433	114	
258.88369	284	1+
259.10689	90	
259.95595	182	
260.93338	90	
261.83562	142	
262.08992	202	1+
264.92032	96	
265.01582	148	
266.10664	220	1+
266.85807	164	1+
267.13965	140	
267.83399	556	1+
269.83879	602	1+
270.51163	90	
270.98142	644	
271.08366	128	
271.55634	122	
271.86951	106	
271.91572	240	1+
271.96128	130	
272.97968	338	1+
273.79902	88	
273.84550	138	
275.01657	168	
275.05282	126	
275.45721	94	
276.41061	90	
276.85548	106	
276.89156	114	
276.92679	100	
277.83493	398	1+
278.03667	88	
278.83669	272	1+
279.86988	258	1+
279.95867	196	1+
280.26416	392	1+
280.81108	194	
280.93513	112	
281.26837	330	1+
281.50825	118	
282.35808	120	
283.02535	114	
284.33793	118	
284.91696	108	
285.84974	302	
286.65945	92	
286.85174	266	
287.85452	222	
288.84980	126	
289.81022	130	
289.94666	132	
290.05585	146	1+
290.07228	96	
290.87063	92	
290.99933	192	1+
291.85655	204	
292.10894	102	
292.86490	126	
293.10844	168	
293.39841	100	
294.11200	146	
294.98157	88	
295.99674	154	
296.05958	100	
296.86850	130	
296.96734	130	
297.34112	92	
297.40058	96	
297.86488	226	1+
297.97257	112	
298.24722	138	
299.05789	124	
299.78521	88	
300.40438	100	
301.02913	234	1+
301.87585	124	
302.01311	96	
302.51510	106	
302.75615	98	
304.26673	142	
304.77167	142	
305.27650	196	1+
305.88304	212	1+
306.43774	96	
307.80096	150	
307.82071	122	
308.29483	158	
308.60829	106	
308.80002	94	
308.81124	184	1+
308.86468	180	
309.32551	282	1+
310.87707	216	
311.29974	88	
312.90453	210	1+
314.94909	194	
315.85287	94	
317.79033	92	
318.10698	92	
319.98466	94	
321.27705	96	
322.31642	134	
322.87942	184	1+
323.23713	98	
323.30333	234	
325.28835	100	
325.89103	128	
328.12497	96	
328.88435	194	
329.06443	126	
329.81989	148	
330.19890	186	1+
330.91536	98	
332.31951	104	
332.89407	98	
334.17216	92	
335.08098	92	
337.94191	220	1+
338.34505	110	
338.75907	106	
341.31543	92	
END IONS

###FS:    #m/z: 322.92985 #charge 1+
###MS: 29
###MSMS: 30
BEGIN IONS
TITLE=Cmpd 22, +MS2(322.9298), 28.0-35.0eV, 0.6min #30
RTINSECONDS=38.1555
SCANS=29-30
PEPMASS=322.92985	3431686
CHARGE=1+
189.92646	112	
192.89466	96	
196.88493	90	
197.86565	94	
199.86282	120	
200.95535	100	
202.04810	90	
203.12309	106	
204.00414	102	
205.01302	96	
205.94887	130	
208.38553	146	
209.94188	108	
210.90145	96	
211.94484	102	
215.03383	90	
215.88191	178	1+
220.11044	98	
221.07325	190	
221.94318	84	
221.98162	96	
222.89153	90	
222.95254	508	1+
223.95775	330	1+
225.20030	124	
226.86981	138	
226.89871	136	
227.88249	92	
227.93266	112	
227.95581	156	
228.91036	292	1+
229.96047	100	
230.88910	376	1+
231.87139	134	
233.88919	306	1+
235.07389	88	
235.90938	100	
236.11687	106	
236.82122	90	
237.05640	120	
237.87519	100	
238.15276	86	
238.94021	368	
239.08024	494	1+
239.79249	150	
240.33853	106	
240.82423	134	
240.89296	132	
240.94073	3532	
241.90151	94	
241.93916	11850	1+
242.02352	148	
242.94128	8660	1+
243.87709	314	1+
244.94089	2096	1+
244.98155	94	
245.81965	154	
245.84609	88	
245.89852	150	
246.97450	238	1+
247.23998	116	
248.01909	92	
248.83133	142	
248.85062	128	
249.07627	88	
249.61881	90	
250.95159	144	
251.07432	130	
251.22392	86	
251.92047	116	
252.23314	278	
253.84039	122	
254.86678	104	
254.88928	198	
254.95042	104	
255.10998	106	
256.01880	84	
257.79670	86	
258.13728	86	
259.92030	142	1+
259.99653	156	
260.79937	94	
260.84507	142	
261.82727	272	1+
262.00221	94	
262.96872	252	1+
264.81235	134	
265.01991	100	
265.05842	332	
265.99859	300	1+
266.85713	116	
267.03665	190	1+
267.27396	92	
267.44256	94	
268.90978	122	
269.00216	134	
269.79791	320	1+
271.75288	114	
272.84267	138	
273.04821	190	1+
273.82163	136	
274.13035	88	
276.10179	120	
276.15675	96	
276.80711	130	
276.84586	92	
277.03117	232	1+
277.82289	116	
278.03521	142	1+
278.84227	98	
279.08974	1106	1+
279.85299	124	
281.97107	86	
282.17637	98	
283.02575	114	
283.06904	300	
283.27975	112	
284.09373	86	
284.29198	952	1+
285.01750	112	
285.03201	150	
286.03003	114	
286.80129	96	
286.91957	114	
287.94143	88	
288.04768	88	
288.06862	206	1+
288.86243	98	
288.90169	110	
289.15135	90	
290.12084	100	
291.80395	166	
292.43873	124	
293.06734	128	
293.58221	96	
293.99047	86	
295.08404	88	
297.88180	132	
299.06129	120	
299.77552	120	
299.86489	142	
300.81865	154	
302.86118	126	
302.88649	92	
303.25007	92	
303.88316	88	
304.27740	92	
304.77668	136	
306.79212	210	1+
306.88129	304	1+
307.28075	96	
307.30131	120	
308.29686	236	
309.22548	118	
309.29380	134	
309.75724	86	
309.91463	92	
310.30891	324	
310.89741	96	
310.92739	90	
311.88188	164	
312.06943	106	
312.79979	210	1+
312.87462	134	
313.87873	130	
314.02890	86	
314.83679	92	
315.97729	104	
317.86487	134	
320.11442	116	
321.89143	88	
322.32542	86	
323.19683	92	
323.23726	410	1+
323.25570	96	
323.90509	288	1+
325.87533	90	
326.96530	164	
327.07610	104	
END IONS

###FS:    #m/z: 340.94052 #charge 1+
###MS: 29
###MSMS: 31
BEGIN IONS
TITLE=Cmpd 23, +MS2(340.9405), 28.0-35.0eV, 0.7min #31
RTINSECONDS=38.9275
SCANS=29,31
PEPMASS=340.94052	1460864
CHARGE=1+
83.30393	94	
207.89680	98	
207.94466	170	1+
210.94104	160	
212.87584	362	1+
213.93925	2568	1+
214.88182	910	1+
215.88629	760	1+
215.93754	564	
216.91586	126	
217.85778	164	
217.88005	496	1+
217.93633	226	
218.00238	94	
221.06032	90	
223.97308	112	
224.43068	102	
224.97863	182	
225.86333	230	1+
226.94311	128	
227.95698	154	
228.03639	92	
230.79170	96	
230.88881	106	
231.00643	90	
231.03443	96	
231.15387	92	
231.88754	354	1+
231.94980	3266	1+
233.89785	134	
233.94703	646	1+
233.98406	96	
234.46439	104	
235.04552	98	
235.07189	206	1+
235.86628	134	
235.89231	182	
235.94415	220	
236.11163	138	1+
237.06479	168	
239.89346	124	
240.09611	150	
240.89117	138	
241.85814	90	
243.51857	112	
243.83133	366	1+
245.79476	98	
246.53241	92	
246.97461	186	
247.98619	92	
248.90247	146	
248.97890	126	
249.12382	170	1+
249.85701	184	
249.90416	116	
249.96110	1128	1+
250.90446	98	
251.92299	130	
251.96038	222	
252.85755	92	
253.92080	92	
254.94546	134	
254.96755	1354	1+
255.07478	166	
255.20390	90	
255.90647	122	
255.93688	94	
256.24853	96	
256.90836	286	1+
256.96325	318	
257.40580	116	
257.83903	250	1+
258.96725	106	
259.95642	292	1+
260.16129	100	
261.93319	102	
262.82870	108	
262.97336	230	1+
263.19228	100	
265.01395	434	1+
265.05412	88	
266.24408	128	
266.98267	90	
267.00348	100	
269.00241	90	
269.19400	122	
270.82818	92	
271.79329	200	
272.79947	146	
272.93242	98	
272.95111	264	
272.97508	450	1+
274.89799	92	
275.92538	98	
276.84243	262	
276.91005	116	
277.82803	132	
278.04090	138	
278.84230	148	
279.20962	120	
279.84795	250	
280.25901	166	
280.78656	112	
280.84826	212	
281.04727	174	
281.27675	240	1+
281.83028	102	
281.86888	92	
282.05187	110	
282.40721	98	
283.06869	90	
283.27227	108	
283.79317	276	1+
286.92786	106	
287.93109	92	
288.52104	98	
290.85435	114	
291.80825	290	1+
291.94364	90	
295.97487	246	1+
297.97339	126	
298.08215	298	1+
298.84746	108	
299.06504	124	
299.78736	106	
299.85542	94	
300.00253	178	1+
300.05143	140	1+
301.25673	188	1+
302.15799	96	
302.86581	148	
302.91506	150	1+
303.87575	100	
305.22878	94	
306.14573	162	
306.79296	104	
307.31007	292	1+
307.43387	98	
308.96429	126	
309.29165	136	
309.80689	106	
310.88472	198	
311.86077	148	
311.88493	128	
312.86826	144	
313.02664	94	
313.84618	106	
314.02306	224	1+
314.95431	100	
316.89049	98	
317.87004	134	
317.98404	122	
318.59557	188	
319.84787	150	
319.99742	100	
320.29514	204	1+
320.96971	202	1+
323.30283	240	
323.77781	122	
323.94893	98	
324.00381	196	1+
324.29340	92	
324.31965	166	
324.89669	258	1+
325.13726	142	
325.33288	98	
325.95935	102	
326.17065	114	
327.80087	94	
328.88870	224	
329.31997	110	
329.87355	100	
330.82225	110	
331.94362	94	
332.80649	160	
333.01098	104	
333.28970	102	
334.62503	98	
334.78420	160	
334.87528	128	
338.25661	216	1+
338.79440	196	
338.87135	142	
339.30712	182	1+
342.27508	90	
342.75540	92	
342.90737	100	
344.40525	92	
345.86530	122	
END IONS

###FS:    #m/z: 363.95634 #charge 1+
###MS: 29
###MSMS: 32
BEGIN IONS
TITLE=Cmpd 24, +MS2(363.9563), 28.0-35.0eV, 0.7min #32
RTINSECONDS=39.7
SCANS=29,32
PEPMASS=363.95634	937172
CHARGE=1+
99.95251	98	
162.71545	98	
187.86928	190	
189.86252	540	1+
191.85855	436	1+
196.88274	180	
207.86928	178	
207.95040	250	1+
209.94402	1108	
210.88423	332	
211.86616	118	
212.87860	2196	1+
214.89387	190	
215.88474	118	
216.41496	100	
217.06765	108	
218.89853	114	
221.88900	230	
222.95329	1024	1+
223.38387	206	
224.95037	1936	1+
224.97712	110	
225.88302	192	
225.97374	142	
225.99378	198	1+
226.88924	136	
226.94688	10464	1+
226.97260	298	
227.09064	148	1+
227.86219	114	1+
227.88046	108	
227.93060	478	
228.05946	138	
228.89615	628	
228.94240	10220	1+
229.04814	96	
229.36033	86	1+
230.88887	3628	1+
233.89463	144	
234.88150	266	
237.02286	134	
238.21767	218	
239.06866	162	
239.81539	282	1+
239.96304	110	
240.89115	180	1+
240.94088	1020	
240.96272	830	1+
241.94215	736	
242.94229	2302	1+
244.95733	5610	1+
245.85299	204	1+
245.93895	132	
246.01040	102	
246.90527	112	
246.95364	6868	1+
247.09824	102	
248.90192	952	1+
250.02489	126	
250.65698	182	
250.79612	224	1+
250.89476	384	1+
250.94525	182	
251.25053	96	
252.84933	138	
252.89853	358	1+
253.90676	194	1+
258.44190	128	
258.83805	156	
259.94342	118	
260.11046	102	
260.84818	100	
260.97053	436	1+
261.82523	124	
262.89470	248	1+
263.89112	214	1+
264.81715	126	
264.96431	98	
265.08466	104	
265.75441	98	
266.40264	280	1+
266.81861	170	1+
266.84139	186	1+
266.86991	130	1+
267.90130	120	
267.97329	674	
268.13504	100	
268.95886	234	
269.84816	168	
269.97078	696	1+
270.80746	102	
270.85704	126	
270.88574	248	1+
271.87354	138	
276.85788	154	
277.84332	96	
277.86109	116	
278.40662	94	
278.78876	304	1+
279.10110	110	
279.85543	156	
280.92721	108	
281.79485	132	
281.94334	96	
282.02155	136	
283.01040	102	
283.06843	126	
283.78854	376	1+
283.84905	118	
283.98550	154	
284.87503	232	1+
285.09294	112	
285.28180	118	
285.79677	120	
285.84643	402	1+
286.91673	116	
288.43774	104	
288.87572	246	1+
292.86390	138	
293.84606	202	
293.87243	182	1+
294.84880	134	
295.89466	102	
296.86149	202	
297.80580	132	
298.07952	178	
298.39669	98	
298.80362	596	1+
300.39573	96	
300.63013	112	
300.86832	162	
300.90669	100	
301.79913	602	1+
301.86286	420	
301.91602	148	
302.24767	284	1+
302.85861	190	
303.80852	408	1+
303.85697	704	
305.77935	244	1+
306.92800	150	
307.13215	246	1+
307.28886	366	1+
307.80005	158	
308.29556	210	1+
308.79596	100	
308.88584	282	1+
310.30981	140	
310.87365	214	1+
311.00985	240	1+
311.03028	176	1+
311.86254	338	1+
315.10165	94	
315.85860	98	
317.81402	108	
318.59304	98	
318.93447	184	
318.99424	140	
319.82439	130	
321.81581	216	
321.87220	300	1+
322.30909	138	
322.93131	406	1+
322.96593	204	1+
323.82975	154	
323.88156	96	
323.99396	152	
324.89487	254	
325.02193	116	
325.78107	96	
326.17452	134	
326.80171	122	
326.87224	544	1+
328.18868	202	
328.26041	102	
329.25132	100	
330.88080	146	1+
332.80801	144	
334.30011	248	1+
335.33817	184	
335.52191	104	
335.79830	118	
336.65194	100	
336.94380	114	
337.42282	108	
338.33408	102	
338.87986	154	
339.83065	270	
340.93842	122	
341.48586	94	
341.83831	234	1+
342.20002	110	
342.76979	232	1+
343.27185	98	
343.91000	134	
344.83487	104	
349.32272	180	
349.33870	100	
349.42077	100	
349.84563	136	
350.32109	266	1+
350.34604	132	
353.76456	124	
356.18168	98	
357.13406	170	
358.30733	122	
360.19585	248	1+
361.35301	122	
365.38658	106	
366.75206	122	
366.83826	114	
367.17197	134	
367.33135	102	
368.20245	218	1+
END IONS

###FS:    #m/z: 363.95656 #charge 1+
###MS: 33
###MSMS: 34
BEGIN IONS
TITLE=Cmpd 25, +MS2(363.9566), 28.0-35.0eV, 0.7min #34
RTINSECONDS=43.3865
SCANS=33-34
PEPMASS=363.95656	811568
CHARGE=1+
45.56175	108	
91.07571	100	
178.95098	156	
187.86718	138	
189.86333	1390	1+
190.93374	118	
191.86001	1168	1+
193.07989	170	
193.85745	158	1+
196.88221	372	
198.28736	126	
198.87041	106	
199.88977	132	
200.94803	206	
203.92931	122	
207.87636	680	1+
207.94939	164	
208.65883	104	
209.88235	146	
209.91815	118	
209.94353	4556	1+
210.01054	116	
210.88370	900	1+
212.87938	5790	1+
213.49867	106	
214.89973	270	1+
216.95002	224	1+
218.91674	106	
222.95228	3036	1+
222.97882	118	
223.88562	228	1+
224.94883	5118	1+
226.04021	114	1+
226.16625	160	1+
226.79909	100	
226.86708	144	
226.89082	462	1+
226.94747	21510	1+
226.97375	678	1+
227.09912	172	
227.65455	104	1+
228.03445	184	1+
228.39546	132	1+
228.89430	1060	1+
228.94255	26322	1+
229.55593	110	
230.88981	6984	1+
231.06233	194	
231.12275	186	1+
231.71004	108	
231.92634	126	
232.01763	140	
232.88485	902	1+
233.96963	104	
234.87996	458	
235.10950	104	
235.85000	184	
238.05997	174	
238.67803	100	
238.92670	128	
239.40680	104	
239.90477	134	
240.94086	780	
240.96209	2272	1+
241.39429	106	
241.93855	3398	1+
242.94054	2376	1+
242.95888	2528	1+
243.89626	158	
244.04102	150	1+
244.95732	10132	1+
245.83622	112	
245.85043	262	1+
245.90075	510	1+
245.94190	492	
246.90470	430	1+
246.95269	11972	1+
247.80712	142	
248.80504	124	
248.90036	1982	
249.03452	122	
250.89630	752	1+
250.94678	496	1+
250.96883	126	
251.07384	318	1+
251.65429	102	
251.87666	106	
252.79958	138	
252.88895	100	
253.12001	152	
253.90382	232	
253.93028	210	1+
254.82727	106	
254.90721	134	
257.89105	176	1+
257.90819	130	
258.84349	274	1+
258.97342	362	1+
260.01057	102	
260.33932	146	1+
260.96767	1516	1+
262.83612	122	
262.97282	188	
263.89567	144	
263.97878	284	
264.96270	158	
264.97894	156	
265.85219	122	
265.97460	372	
266.04390	102	
266.24375	250	1+
266.82367	182	
267.08878	222	1+
267.97379	1714	
268.78479	108	
268.95958	258	
269.01765	106	
269.92342	132	
269.96872	1892	1+
270.03121	126	1+
270.80818	110	
271.91470	318	
273.06943	140	
273.92752	134	
275.42433	234	1+
275.83699	118	
276.22946	144	
276.80948	224	
277.85509	230	
278.79693	252	
278.83661	144	
278.85935	136	
279.00241	124	
279.10866	214	1+
279.79248	818	1+
279.84186	222	
280.79429	624	1+
280.85853	116	
281.85504	184	
282.82854	120	
283.02441	104	
283.78833	650	1+
283.84901	504	1+
283.94054	100	
283.98401	254	1+
284.82531	174	
284.90853	134	
284.95993	100	
285.84678	780	1+
286.82377	120	
287.81543	224	
288.82582	122	
289.87523	108	
289.93546	132	
290.80539	114	
290.85647	272	1+
292.26341	190	1+
292.85438	554	1+
292.86861	334	1+
293.26665	220	1+
294.11800	108	
296.14642	100	
296.16100	100	
296.80739	190	
297.80326	474	1+
297.97140	124	
298.42005	102	
298.80477	342	1+
299.12584	118	
299.82908	206	1+
299.86843	216	
300.86193	184	
301.79967	428	
301.86075	606	1+
301.99910	260	1+
302.80214	224	
303.80424	212	
303.82702	108	
303.85504	1358	1+
303.92871	212	1+
304.80456	154	
305.11728	122	
305.82200	208	
306.30784	114	
306.84782	98	
307.28779	664	1+
308.29463	378	1+
308.83099	130	
310.30872	362	1+
310.39474	150	
310.87526	272	1+
311.85252	216	1+
311.92717	218	1+
312.85470	172	1+
313.10077	142	
313.80509	130	
314.86128	174	1+
315.84767	100	
315.96618	238	1+
316.81732	186	
318.93445	254	
319.31030	102	
319.75052	238	1+
319.87582	134	
319.93266	118	
320.81480	342	1+
320.88746	148	1+
321.86807	166	
322.93070	486	1+
323.00932	254	1+
323.87698	128	
324.82585	294	1+
324.87640	170	
326.87291	628	1+
327.80814	196	1+
328.09209	100	
329.04611	116	
329.86591	130	
331.81551	256	1+
331.89552	176	1+
335.89270	118	
336.94509	456	1+
339.82622	394	1+
340.94004	348	1+
342.79439	140	
343.18032	156	1+
345.02243	104	
347.17413	156	
347.30883	118	
348.30703	136	
349.31795	192	
349.78140	166	1+
351.00024	102	
351.03408	126	
352.88805	104	
353.06731	176	1+
354.06367	154	1+
355.12763	110	
356.70901	264	1+
357.71321	184	1+
357.78839	354	1+
357.86363	156	
360.86525	176	
361.11445	110	
361.71809	112	
365.34943	430	1+
365.38794	134	
367.32984	220	
END IONS

###FS:    #m/z: 507.84489 #charge 1+
###MS: 33
###MSMS: 35
BEGIN IONS
TITLE=Cmpd 26, +MS2(507.8449), 28.2-35.2eV, 0.8min #35
RTINSECONDS=44.1585
SCANS=33,35
PEPMASS=507.84489	149888
CHARGE=1+
196.01772	466	
202.86956	190	
218.87863	178	
224.97811	138	
232.92917	152	
238.06209	166	
239.85672	192	
241.85160	226	1+
243.89206	262	1+
247.99213	150	
249.93208	156	1+
250.97040	204	
251.88453	248	1+
251.91758	164	
253.93817	176	
254.89945	258	
255.09640	228	1+
257.86647	146	
258.35121	152	
258.85264	214	1+
259.87926	166	
260.09218	202	1+
261.13650	114	1+
264.89432	198	
266.16338	170	
267.96478	200	1+
268.10760	170	
269.92521	214	1+
271.87095	172	
271.88502	168	
272.85944	182	
274.80108	196	1+
275.84788	300	1+
275.88815	142	1+
278.83432	426	1+
279.92425	292	1+
281.37478	156	
282.12174	140	
283.86568	138	
284.90794	232	1+
285.94410	342	1+
286.07952	228	1+
287.85274	304	
287.88352	216	1+
287.93489	156	
288.02762	360	1+
288.87632	1050	1+
289.81359	204	1+
290.13131	228	
290.86711	1030	1+
291.91100	208	1+
292.88380	150	
293.87301	2302	1+
294.13006	146	
294.85889	282	
296.85330	440	1+
296.88117	448	1+
298.84894	284	
298.87583	474	1+
300.85035	740	1+
301.87748	290	1+
303.85590	204	
304.85495	164	
304.87472	378	1+
305.37718	160	
305.86336	372	1+
306.12333	210	
306.90232	164	
307.00780	152	
307.88977	912	
308.14118	852	1+
308.28465	142	
308.87121	570	
308.89150	444	
309.88490	968	1+
309.95904	142	1+
310.07576	150	1+
310.15625	892	1+
311.88301	4962	1+
312.96780	178	
313.82641	172	
314.86307	1286	1+
316.86552	770	1+
316.88837	448	1+
318.06368	146	
318.85955	556	1+
320.88012	166	
320.99221	244	1+
321.02335	220	1+
322.12684	134	1+
322.86249	396	1+
322.97470	230	1+
323.85455	590	1+
324.85783	488	1+
325.10338	150	
325.89974	418	
326.15108	148	
326.36454	138	
326.88630	230	
326.99141	208	1+
327.81812	266	1+
327.87976	308	
327.90049	238	
327.94081	188	
328.19003	280	1+
328.37101	376	1+
328.87215	246	
328.88922	186	
329.89597	236	
330.16323	360	1+
330.82316	148	
330.88055	164	
330.94271	144	
331.87848	190	
331.89403	532	1+
332.77418	210	1+
332.87365	1414	1+
334.86453	154	
334.89970	184	
335.84166	432	
335.88975	278	
335.97070	164	
336.82341	224	1+
336.86912	824	1+
336.94096	396	1+
337.87347	496	1+
339.87703	178	
340.74476	148	
341.98284	160	
343.81886	158	
343.84495	154	
343.87569	530	
344.70827	184	1+
345.86417	148	
345.89881	388	1+
346.82108	366	1+
348.77817	182	
348.80435	206	
348.89015	226	1+
349.75682	304	1+
350.01995	194	1+
350.88647	550	1+
350.95920	208	
351.71886	142	
351.85706	336	
352.16514	222	1+
352.80052	220	1+
352.81683	146	
352.90701	584	1+
353.02518	176	1+
353.85208	552	1+
353.88220	142	
353.94325	230	1+
354.88477	866	1+
355.88702	734	1+
355.92256	196	
357.88273	358	1+
357.89707	150	
358.19757	296	1+
360.87274	412	1+
362.37143	266	1+
365.76728	156	
365.85721	212	
366.18468	386	1+
366.36797	202	1+
366.83769	658	1+
367.70629	456	1+
367.83946	426	1+
367.90685	146	
368.70805	316	1+
368.81096	214	
368.89371	586	1+
369.83673	524	1+
371.19099	176	
372.86676	268	1+
373.03473	176	1+
373.71759	390	1+
373.83102	344	1+
373.90571	150	
374.81323	410	
375.81764	240	
376.72524	156	1+
376.86928	178	
376.88412	186	
377.73333	210	1+
377.87085	332	1+
378.83016	218	1+
379.04383	348	1+
379.74659	342	1+
379.80648	154	
379.83238	172	1+
380.03268	192	1+
380.11204	226	1+
380.19017	170	1+
382.78196	144	
382.85423	144	
382.90498	278	1+
383.88077	356	1+
384.84952	2160	1+
385.39451	236	1+
385.77779	140	
387.84953	416	1+
389.20102	270	1+
389.38392	306	1+
389.71836	262	1+
389.84388	202	
389.91460	138	
390.18355	204	1+
390.84049	2330	1+
391.80182	144	
391.91215	180	
392.82555	1824	1+
392.88320	208	1+
393.79788	140	
394.40250	208	1+
396.73915	190	
396.85306	156	
397.02577	150	1+
397.15565	150	1+
397.85678	174	
398.38633	158	
398.40901	146	1+
400.73701	208	1+
400.81870	330	1+
400.85660	148	
402.86421	1104	1+
404.02880	158	1+
405.86563	488	
406.05804	198	1+
406.85908	300	
406.87717	146	
407.86727	1596	
407.98624	98	1+
408.85222	2538	1+
409.36479	100	1+
409.72354	540	1+
410.73086	316	1+
410.83608	2498	1+
411.00681	172	1+
411.14256	158	1+
411.80717	204	
411.88521	162	
411.94619	308	1+
412.78722	186	1+
412.84570	764	
413.07279	308	1+
413.21093	276	1+
413.40497	86	1+
413.87588	230	
414.83265	168	
415.81440	292	1+
418.19625	164	1+
418.84486	382	1+
419.29047	176	
420.19912	184	1+
421.88510	274	
422.81542	166	
422.88550	236	
423.86940	786	1+
425.88118	184	
426.86055	2106	1+
426.93517	180	
427.73302	458	1+
427.83685	244	
428.84723	2620	1+
428.88515	668	1+
429.73924	564	1+
429.82338	236	
430.74283	376	1+
431.21227	262	1+
431.40658	196	1+
431.80548	168	
431.86842	762	
432.21375	224	1+
432.86792	586	
433.37767	242	1+
433.85659	218	
435.20258	230	1+
435.87007	284	
438.14856	186	1+
438.89044	464	1+
439.88917	530	1+
440.24470	158	
441.13919	260	1+
443.40056	146	
443.80588	158	1+
444.87149	3178	1+
445.74322	144	
447.06296	168	
447.88255	268	
448.88698	200	
449.87823	1124	1+
450.24241	202	1+
452.90140	152	
453.08639	140	1+
453.25719	282	1+
453.87083	214	
454.85647	148	
457.75467	146	
457.90241	372	
458.90248	254	
462.88379	1840	1+
464.88217	172	
465.13936	162	
466.75385	156	
467.88740	2118	1+
468.77287	440	1+
469.27550	212	1+
469.77388	324	1+
470.87526	170	
485.89770	1362	1+
486.77765	212	1+
486.84133	322	1+
487.27448	274	
490.90730	170	
493.80695	178	
502.78367	220	
504.25876	170	
504.81310	248	1+
505.23662	194	
505.46811	252	1+
506.40948	242	1+
507.03677	114	1+
507.46742	186	1+
507.91763	146	1+
508.26826	120	1+
508.75461	146	1+
509.32418	168	1+
509.92076	174	1+
510.25689	260	1+
512.82870	144	
513.27845	160	1+
END IONS

###FS:    #m/z: 336.94577 #charge 1+
###MS: 33
###MSMS: 36
BEGIN IONS
TITLE=Cmpd 27, +MS2(336.9458), 28.0-35.0eV, 0.8min #36
RTINSECONDS=44.931
SCANS=33,36
PEPMASS=336.94577	118246
CHARGE=1+
79.94257	88	
189.86178	110	
199.87084	128	
203.02517	92	
205.02654	106	
205.95563	174	
206.98071	94	
208.98189	110	
211.94442	7824	1+
212.87931	1644	1+
213.93956	4156	1+
214.07325	92	
214.45719	104	
214.91832	94	
215.88660	506	
215.93665	450	
217.84598	100	
217.86030	190	
217.88320	152	
217.93659	244	
221.89013	92	
223.11357	88	
223.58143	90	
223.96228	264	1+
223.97602	148	
224.13460	90	
225.97311	136	
226.97570	96	
228.24876	90	
228.50131	96	
228.89264	142	
228.90807	98	
229.89555	174	
229.95487	8432	
230.09602	102	
230.15819	130	1+
230.88931	1842	1+
230.95473	366	
231.95039	4508	1+
232.88256	148	
233.04191	118	
233.06231	88	
233.82524	282	1+
233.87060	90	
233.89618	410	1+
233.94789	584	
234.03575	242	1+
235.79539	116	
235.89211	212	
235.95933	136	
236.87706	124	
239.88398	92	
239.90290	132	
244.74260	100	
244.95674	122	
245.51930	102	
245.96776	94	
246.90083	146	
246.97555	260	
247.96598	2034	
248.03267	190	1+
248.85204	146	
248.89751	502	1+
248.92484	92	
249.96123	1272	1+
250.84621	90	
250.99006	204	
251.06778	194	1+
251.73409	88	
251.83682	180	
252.06787	130	1+
252.91023	92	
252.94837	126	
252.97072	4576	1+
253.24056	102	
253.90420	364	
254.90951	160	
254.94641	176	
254.96656	1904	1+
255.04774	92	
255.07468	126	
255.09141	160	
255.89351	116	
256.07746	160	
256.91381	188	
256.96596	294	
257.83748	204	1+
257.90429	142	
258.88419	224	1+
258.90569	110	
258.96659	106	
259.21880	98	
260.83424	136	
261.83100	124	
262.84006	96	
263.10082	92	
264.08397	98	
264.17549	124	
265.08697	94	
267.79879	180	
267.83908	168	
268.83882	784	1+
268.95485	98	
269.11614	138	
269.79610	128	
269.86298	142	
270.63048	94	
270.98000	614	1+
271.79441	124	
272.09720	88	
272.84597	168	
272.88261	212	1+
272.97603	176	
275.85377	504	1+
276.06808	284	1+
276.12232	102	
276.81689	132	
276.85721	430	1+
276.90256	90	
277.81802	110	
277.83930	110	
278.01873	236	1+
278.11122	98	
278.27120	108	
278.83502	330	1+
278.86624	124	
279.86354	118	
279.96465	130	
280.25931	160	
280.40304	88	
281.27024	134	
281.83397	94	
281.92042	94	
282.88577	312	1+
283.03127	134	
283.86424	132	
283.88991	214	1+
284.03783	94	
286.79787	90	
286.84889	844	1+
287.86914	124	
288.95707	134	
289.85843	260	1+
289.87735	124	
292.85470	110	
292.87634	172	
293.06261	146	
293.10586	126	
293.85698	146	
293.99676	254	
294.84884	90	
294.86846	186	1+
296.09963	88	
298.85417	120	
299.87124	122	
301.80447	94	
302.91782	188	1+
303.25301	110	
303.81604	120	
303.94550	238	1+
304.89851	88	
305.66683	106	
306.28885	250	1+
306.87917	282	1+
307.53936	112	
308.37547	88	
309.32793	160	
310.32667	158	
310.40160	98	
310.87648	568	1+
310.92969	92	
312.39924	100	
315.27484	90	
316.75954	98	
316.99070	100	
318.28203	110	
318.88900	92	
321.28684	94	
321.72378	90	
322.31778	180	
323.88978	240	1+
324.89347	222	1+
326.13940	106	
327.82612	106	
330.81375	122	
330.94006	112	
337.08828	102	
339.22124	88	
339.82250	102	
340.13068	178	1+
END IONS

###FS:    #m/z: 363.95622 #charge 1+
###MS: 37
###MSMS: 38
BEGIN IONS
TITLE=Cmpd 28, +MS2(363.9562), 28.0-35.0eV, 0.8min #38
RTINSECONDS=48.6255
SCANS=37-38
PEPMASS=363.95622	754312
CHARGE=1+
48.94181	96	
72.45466	94	
144.40646	92	
182.86950	268	
189.86231	1254	
190.92893	92	
191.85851	914	1+
193.85400	118	
194.89013	102	
196.88510	608	1+
199.86733	236	1+
200.94818	178	
205.94959	360	1+
207.87073	178	
207.95061	302	
208.13776	98	
209.94436	4898	1+
210.88251	816	1+
211.90827	132	
212.47990	106	
212.87876	4164	1+
212.90388	98	
214.89825	284	
215.88781	110	
216.40964	100	
218.91116	110	
220.47674	96	
222.18468	94	
222.95251	3800	1+
222.96997	126	
223.88607	114	
224.90556	112	
224.94844	4846	1+
225.89196	210	1+
226.14529	138	1+
226.87155	320	1+
226.91399	100	
226.94715	21670	1+
226.97098	378	
227.11623	108	
227.17114	138	1+
228.89465	1350	1+
228.94248	25026	1+
228.99659	114	
230.88980	5678	1+
230.95915	152	1+
231.86703	106	
232.88442	1562	1+
235.82194	130	
235.84777	126	
236.06513	110	
238.06095	188	
239.90499	112	
240.94019	1052	
240.96207	1894	1+
241.00495	108	
241.93958	3186	1+
242.82667	94	
242.94123	1972	1+
242.95915	1938	1+
243.82156	108	
244.95714	9872	1+
245.87013	112	
245.89952	482	1+
246.46380	84	1+
246.61666	120	1+
246.90140	314	1+
246.95277	10982	1+
247.48572	98	
247.80195	196	1+
248.43130	116	
248.89958	1746	1+
249.03977	140	
249.11114	92	
249.79540	294	1+
249.97115	96	
250.44231	92	
250.89751	390	
250.96851	310	1+
251.91109	182	
252.00535	218	
252.09071	188	1+
252.89278	100	
253.90368	338	1+
256.90091	210	1+
256.92498	244	1+
257.04131	176	1+
257.79688	126	
257.97269	452	1+
258.85171	140	
258.97351	294	1+
260.85027	124	
260.91408	114	
260.96924	1276	1+
261.82879	118	
261.88834	102	
263.35161	98	1+
263.79158	190	1+
264.04560	124	
264.96464	382	1+
265.08541	130	
265.42828	92	
265.83231	142	
266.81300	318	1+
266.86622	104	
267.13984	106	
267.16385	126	
267.85264	108	
267.97399	1540	1+
268.95728	118	
269.08297	160	
269.40201	116	
269.80952	270	
269.96872	1748	1+
270.80336	158	
270.99093	94	
271.83106	94	
271.91438	98	
272.83986	180	1+
273.78814	354	1+
273.91180	132	
274.79058	300	1+
276.85416	114	
277.15566	158	
278.83117	100	
278.84792	102	
278.87040	122	
279.10223	150	
279.13612	102	
280.08445	396	1+
280.10935	106	
280.79300	302	
280.84438	172	1+
280.88364	206	1+
281.79398	230	
282.18055	94	
282.79229	126	
282.97354	342	1+
283.79195	614	1+
283.84245	124	
284.06662	102	
284.93291	160	1+
285.08991	94	
285.79633	106	
285.84575	1144	1+
286.81872	512	1+
286.91770	262	1+
287.07784	92	
287.82129	476	1+
288.23609	120	
290.08711	96	
290.65229	94	
290.85741	114	
291.79777	324	1+
292.03991	100	
292.05981	352	1+
292.85566	544	1+
293.10596	158	1+
293.38445	98	
293.93552	206	1+
295.81581	136	
296.81038	232	
296.93197	104	
296.98872	92	
298.80177	564	1+
298.87626	102	
298.89715	114	
299.86852	164	
300.83419	106	
301.10920	120	
301.79815	636	1+
301.85913	452	
302.88013	128	
302.94219	234	1+
303.76102	100	
303.80323	128	
303.85525	1054	1+
305.03774	246	1+
305.29575	92	
306.43468	170	
306.80317	174	
306.87985	366	1+
307.29414	166	
307.93761	106	
308.29116	464	1+
308.87289	318	1+
311.87022	110	
311.88846	130	
312.87472	320	1+
312.88868	252	1+
315.80615	268	1+
317.86831	154	
317.94691	92	
318.93430	154	
319.80944	106	
319.83486	134	
319.86862	202	
320.87461	96	
320.93753	198	
321.81618	128	
321.86336	470	1+
322.80664	98	
322.82422	106	
322.93023	444	1+
324.83281	106	
325.78611	178	1+
326.87499	518	1+
326.93270	94	
327.17723	128	
329.33827	122	
329.87078	230	1+
332.24168	100	
333.75851	98	
333.87764	92	
333.97244	154	1+
334.30406	106	
336.94459	548	1+
337.47444	104	
339.82839	118	
340.94442	364	1+
344.75573	178	
348.31372	444	1+
349.35875	96	
351.32151	102	
352.80270	130	
352.88811	344	1+
354.15563	94	
357.99990	92	
358.32498	92	
358.78737	112	
358.86568	160	1+
359.95917	114	
362.75844	118	
363.88291	110	
364.31791	152	1+
365.19858	174	1+
366.19619	180	1+
367.26837	118	
367.89730	148	
368.83025	98	
END IONS

###FS:    #m/z: 507.84461 #charge 1+
###MS: 37
###MSMS: 39
BEGIN IONS
TITLE=Cmpd 29, +MS2(507.8446), 28.2-35.2eV, 0.8min #39
RTINSECONDS=49.397
SCANS=37,39
PEPMASS=507.84461	152848
CHARGE=1+
196.01703	176	
209.94511	260	
222.97771	138	
224.97781	174	
226.87598	232	1+
230.84821	182	
235.92448	270	1+
238.06314	426	1+
239.85637	162	
241.85618	344	1+
244.91720	188	1+
249.88565	174	
249.90518	308	1+
250.97322	168	
252.07707	148	
257.85503	180	
259.87294	222	1+
262.13932	196	1+
266.09470	172	
266.16938	226	
267.16951	144	
267.86988	278	1+
268.87273	182	1+
271.14007	178	1+
271.86888	234	
272.85365	624	1+
274.00495	226	1+
274.10318	134	1+
278.83890	132	
279.87986	138	
279.95463	308	1+
280.82581	146	
283.05792	136	
284.87320	170	
285.94148	202	
286.79223	194	
286.83686	328	1+
286.86785	218	
287.85432	180	
288.87217	814	1+
289.04746	132	1+
289.85533	426	1+
289.87645	540	1+
291.11389	248	1+
291.14631	136	
291.88670	188	
292.86150	156	
292.88232	172	
293.87423	1104	
293.96220	332	1+
294.08598	254	1+
294.84378	154	
294.87160	1112	1+
294.92375	284	1+
295.08977	158	1+
295.95440	266	1+
295.98105	198	1+
298.80445	234	1+
298.85136	374	1+
298.87473	254	
299.88368	132	
299.91391	252	
300.84558	520	1+
301.88539	268	1+
303.37424	258	1+
303.84392	266	1+
303.86914	164	
303.94914	158	
304.95761	136	
305.80022	164	
305.86672	558	1+
307.88982	670	1+
307.97210	184	
308.14018	588	
308.87579	362	
309.14203	300	
309.86994	222	
309.88677	288	
310.15632	1078	1+
310.38284	136	
310.84137	190	
310.87036	216	
311.03807	130	1+
311.80423	206	1+
311.88482	1794	
312.88111	1540	1+
312.98759	216	1+
313.92461	180	1+
313.95317	260	1+
314.79779	220	1+
314.86363	1140	1+
314.95824	208	1+
315.80051	184	1+
315.89117	406	1+
316.86118	712	1+
317.88378	192	
318.85304	186	
319.38292	170	
319.85962	140	
319.93104	206	1+
321.85346	416	1+
321.88783	286	1+
322.85724	282	1+
323.36024	180	
323.38716	390	1+
325.90354	182	
326.06345	188	1+
326.87490	760	1+
327.02682	152	1+
327.85046	162	
327.87518	534	1+
327.89199	746	1+
328.37422	184	
329.81122	268	1+
330.05959	266	1+
330.16571	148	
330.88246	338	
331.78950	134	
331.89242	222	
331.94773	156	1+
332.87368	1620	1+
333.89647	484	1+
334.89927	446	1+
335.34254	138	
335.84123	268	
335.88956	144	
336.39550	168	
336.81864	262	1+
336.86739	196	
336.87942	676	1+
336.94398	156	
336.97880	168	
339.79828	172	1+
339.88393	246	
339.90337	248	1+
340.93770	174	
343.87217	468	1+
345.92690	296	1+
346.11971	144	
346.34776	220	1+
347.02234	262	1+
347.85572	250	1+
348.89328	178	
349.75213	158	
349.80780	186	
350.55903	282	1+
350.88443	1036	1+
351.98860	298	1+
352.16522	110	1+
352.87731	176	
352.91151	372	
352.99306	234	1+
353.84989	834	1+
354.78952	170	
355.28215	146	
355.85705	172	
355.88543	172	
355.91797	180	
356.00058	206	1+
359.86301	148	
361.55269	164	
362.86438	288	1+
364.76913	202	1+
364.91916	144	
365.17563	286	1+
366.73870	132	
366.84146	264	
366.88638	144	
367.70866	132	
367.84134	284	
368.71174	170	
368.83242	920	1+
369.01668	204	1+
369.23409	132	
369.70734	136	
369.83524	582	1+
370.04820	132	
372.82475	152	
373.72104	258	1+
373.81534	716	1+
375.48432	132	
376.85743	144	
377.85448	334	1+
377.88731	138	
378.90989	168	
379.81134	164	
380.20400	174	1+
380.72201	134	
381.04387	140	
381.12611	180	1+
381.80639	132	
382.72940	198	1+
383.05705	192	1+
383.77723	140	
384.70953	192	
384.84964	1576	1+
385.78431	212	
386.01525	210	
387.76969	202	
387.85176	340	
388.79938	152	
388.84182	320	1+
389.20176	476	1+
389.85771	142	
390.03337	206	1+
390.78427	168	
390.84171	1778	1+
390.90839	148	
391.39268	214	1+
391.91177	248	
392.73223	336	1+
392.82587	1422	1+
392.86836	236	
393.80064	142	
394.82893	428	
394.87802	238	1+
397.86135	424	1+
398.21054	136	1+
398.72814	132	
398.86797	264	1+
399.05252	170	1+
399.84757	242	1+
402.86327	204	
402.90465	182	1+
403.81769	164	
403.86888	762	1+
404.95928	382	1+
405.86292	254	
405.87187	222	
406.78198	136	
406.82065	298	1+
406.86392	226	
407.72463	138	
407.86698	1984	
408.78023	192	
408.85112	3054	1+
409.72507	366	1+
410.83577	2344	1+
411.81224	158	
412.79442	156	
412.84338	1464	1+
413.08044	222	
414.86023	202	
415.01205	162	
416.10472	196	1+
416.87765	248	1+
421.88074	362	
422.85702	280	
422.88186	160	
423.86916	894	1+
423.99354	200	1+
425.74817	166	
425.88329	150	
426.78556	134	1+
426.85982	2144	1+
426.93561	208	
427.73422	350	
428.09439	180	
428.73820	172	
428.84676	2406	1+
428.88494	402	
429.73813	166	
430.85893	2236	1+
430.87909	160	
431.86624	1606	1+
433.85218	652	1+
434.15518	160	
435.85917	636	1+
437.77071	238	1+
439.89109	550	1+
443.75028	148	
444.87084	5068	1+
445.74580	368	1+
447.82272	216	1+
449.87684	1030	1+
450.74548	242	
453.85667	160	1+
457.90074	240	
458.90719	170	
459.89003	206	1+
462.34778	98	1+
462.88358	1368	1+
463.72248	144	
467.88614	2098	1+
471.39904	162	1+
485.89607	1252	1+
488.24462	144	
490.90458	152	
492.85608	142	
503.27288	276	1+
504.27702	214	1+
504.79239	216	1+
505.44868	210	1+
506.44753	138	1+
507.30577	94	1+
508.23954	218	1+
508.54099	168	
508.91329	202	1+
509.24413	170	1+
509.91669	212	1+
END IONS

###FS:    #m/z: 336.94545 #charge 1+
###MS: 37
###MSMS: 40
BEGIN IONS
TITLE=Cmpd 30, +MS2(336.9455), 28.0-35.0eV, 0.9min #40
RTINSECONDS=50.17
SCANS=37,40
PEPMASS=336.94545	101182
CHARGE=1+
180.11558	84	
192.88656	158	
201.91565	92	
206.03828	84	
207.98035	104	
208.94271	84	
210.88530	204	
211.94417	9634	
212.87721	1238	1+
212.94792	300	
213.93995	4032	1+
214.87177	80	
214.88585	766	1+
215.41721	86	
215.88572	528	1+
215.93606	610	
217.93893	118	
218.88725	122	
220.87410	100	
221.94671	82	
222.95030	84	
223.96335	190	1+
224.43243	82	
225.90629	82	
226.61762	92	
227.78530	82	
228.89742	282	
229.95451	7050	1+
230.05744	112	
230.88823	2000	1+
231.95005	3510	1+
232.98727	82	
233.82415	454	1+
233.83524	136	
233.89839	262	
233.94819	786	1+
234.55075	100	
235.08338	98	
235.94924	252	
236.79136	90	
237.92366	86	
238.04848	112	
238.36867	108	
240.89301	88	
244.45075	98	
244.95393	80	
244.96741	102	
245.89454	96	
246.07377	86	
246.97404	100	
247.96514	2746	1+
248.89868	716	1+
249.01712	82	
249.19025	142	1+
249.48113	108	
249.67149	98	
249.96184	1332	1+
250.03996	162	1+
250.82910	690	1+
250.90214	256	1+
251.07514	242	1+
251.43226	82	
251.90783	186	1+
251.92976	178	1+
252.97059	3932	1+
253.15641	112	
253.90589	192	
254.52404	90	
254.91408	124	
254.96698	2142	1+
255.05192	114	
255.07296	486	1+
256.91320	396	1+
256.93890	98	
256.96352	244	
257.13806	96	
257.86988	82	
258.84661	160	
259.85030	84	
260.82769	114	
261.06312	82	
261.82490	176	
262.15355	88	
262.79502	88	
262.90293	216	1+
263.53515	116	
264.85724	200	1+
265.75237	92	
265.94792	140	
266.01758	116	
266.97583	138	
267.00482	230	1+
267.02594	92	
268.84027	868	1+
268.96250	80	
270.79523	120	
270.98151	932	1+
271.37437	82	
271.39481	100	
271.95461	80	
272.54086	94	
272.84791	208	1+
272.91210	100	
272.97719	336	1+
273.76263	128	
273.81210	94	
274.10102	258	1+
274.84357	360	1+
274.86068	96	
275.86197	108	
276.35904	86	
276.85502	342	1+
276.95204	208	1+
276.99820	144	
277.01681	86	
277.38051	82	
277.50544	84	
277.83343	248	
278.68059	88	
278.76778	86	
278.83400	514	1+
278.98938	102	
279.11109	108	
280.79174	94	
281.91005	86	
282.05126	122	
283.79364	134	1+
284.27178	112	
285.08820	88	
285.85101	266	
286.84985	646	1+
287.85153	382	1+
289.85413	104	
290.85926	350	
290.97280	100	
291.87834	82	
291.90563	100	
292.44759	94	
292.86553	114	
292.93885	90	
293.10642	174	
293.99947	296	1+
294.85768	178	
294.88676	224	1+
294.93250	100	
295.08449	82	
295.86517	122	
295.99148	138	
296.29589	96	
296.80332	198	1+
296.85243	196	1+
296.86846	192	
296.97690	88	
298.43883	88	
298.48964	98	
298.78463	206	1+
298.93067	142	
298.98853	88	
299.87847	94	
300.51701	166	
301.80092	218	1+
302.28844	84	
302.91040	88	
303.86087	88	
303.94737	100	
304.01802	88	
304.26209	114	
304.44434	134	
304.86620	104	
305.26984	134	
306.79531	190	1+
306.96679	84	
307.31854	102	
308.86992	454	1+
309.87117	326	1+
310.04670	84	
310.82397	98	
310.92358	112	
311.14603	94	
311.85002	90	
313.85201	92	
315.84402	114	
317.41539	106	
317.89563	132	
318.59610	136	
322.31149	108	
324.88386	108	
327.07818	90	
327.52890	92	
328.84375	82	
328.88227	142	
331.62424	98	
332.99157	90	
333.18427	80	
335.93119	90	
336.14039	98	
336.30016	80	
338.26888	82	
END IONS

###FS:    #m/z: 322.92964 #charge 1+
###MS: 41
###MSMS: 42
BEGIN IONS
TITLE=Cmpd 31, +MS2(322.9296), 28.0-35.0eV, 0.9min #42
RTINSECONDS=53.8565
SCANS=41-42
PEPMASS=322.92964	3688236
CHARGE=1+
180.86780	84	
192.00078	80	
192.88935	138	
194.88390	194	1+
200.90463	84	
201.04231	124	
202.96231	76	
204.02712	86	
205.94880	334	1+
205.97605	92	
207.97498	244	
208.13059	82	
210.88525	82	
210.89584	220	1+
210.99941	76	
212.88034	138	
221.06930	120	
221.89183	76	
223.95890	618	1+
224.06082	92	
224.38830	82	
226.07439	106	
227.78342	78	
227.89704	80	
227.92451	86	
227.95390	114	
228.40491	86	
228.48465	100	
230.89073	326	1+
233.14991	80	
233.82606	82	
233.89521	138	
234.05441	210	1+
234.87801	96	
236.04007	102	
236.89395	102	
236.94679	158	
238.02318	198	
238.04837	92	
238.25509	82	
238.78728	480	1+
238.93797	286	
239.07950	474	1+
239.78776	344	1+
239.96686	80	
240.00942	80	
240.93998	3782	
241.13707	82	
241.94137	3280	
242.94132	11680	1+
243.53570	80	
243.87579	298	1+
244.12139	112	1+
244.82000	142	
244.87591	208	1+
244.93927	2812	1+
245.96360	94	
246.07788	86	
246.43431	82	
246.97696	276	1+
247.06096	78	
248.90358	116	
249.82654	76	
250.04190	84	
250.21313	80	
250.94621	266	1+
251.92216	156	
253.77797	76	
253.89340	88	
254.23581	94	
254.51022	90	
255.78180	122	
255.83136	364	1+
257.42137	88	
257.79927	136	
260.24635	94	
260.40908	90	
261.14859	80	
261.88407	92	
262.25090	78	
262.83089	276	1+
262.84588	90	
263.05685	100	
263.94383	100	
263.97768	294	1+
265.05894	306	1+
265.09431	78	
265.26028	92	
265.90231	90	
266.83444	98	
266.88268	90	
266.90043	76	
267.79164	254	1+
268.43127	104	
268.86460	160	1+
269.03712	90	
269.11387	132	
270.69539	88	
270.84015	116	
270.85500	118	
271.78510	242	1+
272.17228	80	
272.84593	98	
273.48218	94	
273.80899	76	
275.81047	130	
276.05485	82	
277.92725	76	
279.08953	1074	1+
279.84749	98	
280.30221	82	
280.79447	188	1+
281.81349	106	
281.87520	82	
281.91855	98	
282.01316	100	
282.19884	76	
282.85482	370	1+
283.78723	146	
284.29474	358	1+
284.78308	98	
286.81943	82	
288.36653	84	
288.90087	164	
289.79103	110	
289.83020	78	
289.87827	164	
290.90312	86	
291.80586	80	
291.88131	134	
292.14276	98	
292.84726	140	
292.89257	86	
293.07459	80	
293.79984	142	
293.89315	124	
294.03447	98	
294.85839	174	1+
294.98931	84	
296.82008	254	1+
297.87834	80	
298.86553	100	
299.90631	106	
300.04360	156	
300.84057	80	
301.24128	94	
301.78555	164	1+
302.24918	82	
302.89944	100	
303.03601	88	
304.18918	80	
304.88996	106	
305.49347	80	
305.87767	96	
305.92209	98	
306.28943	74	
306.79170	156	
307.80170	294	1+
307.81724	172	
307.88466	138	
308.17069	78	
308.29269	150	
308.86927	120	
309.30522	326	1+
309.32304	78	
310.31078	182	1+
311.03279	316	1+
311.13101	220	1+
313.08407	78	
313.40248	80	
314.87017	126	
316.84869	78	
316.86504	208	1+
318.73341	82	
318.93079	90	
320.13616	96	
320.30054	78	
321.31006	90	
323.24225	142	
323.28058	76	
323.75338	80	
324.26861	98	
324.79922	80	
324.89698	160	
326.88111	100	
327.20471	102	
END IONS

###FS:    #m/z: 340.94021 #charge 1+
###MS: 41
###MSMS: 43
BEGIN IONS
TITLE=Cmpd 32, +MS2(340.9402), 28.0-35.0eV, 0.9min #43
RTINSECONDS=54.6285
SCANS=41,43
PEPMASS=340.94021	1359584
CHARGE=1+
150.65228	84	
165.04342	94	
181.86523	128	
182.05724	88	
187.51843	88	
190.93046	86	
192.92282	132	
205.94946	96	
207.87359	122	
208.93971	202	1+
210.89938	128	
212.88471	100	
213.87771	110	
213.90762	94	
213.93953	2200	1+
215.88775	528	1+
215.93814	386	
216.41160	100	
216.54338	96	
217.88254	198	
217.93675	268	
218.88198	130	
222.95659	272	1+
223.45107	92	
223.95942	228	1+
226.14278	92	
226.87055	122	
226.89877	122	
226.94775	132	
227.78705	98	
227.92078	92	
230.88869	510	1+
231.12049	94	
231.94973	2688	1+
232.91409	100	
233.89743	592	1+
233.94889	428	
234.42880	94	
235.89407	212	
235.94635	362	1+
238.81444	92	
241.40380	84	
241.42314	92	
242.92300	106	
242.93842	148	
243.83248	290	1+
243.87712	146	
243.91386	86	
244.45471	96	
244.87823	126	
245.58845	96	
245.93306	138	
246.97577	506	1+
247.83303	188	1+
248.89658	122	
249.90173	86	
249.96160	648	
250.89775	286	1+
251.00374	110	
251.96064	278	1+
254.09111	104	
254.90553	100	
254.96503	1230	1+
255.07442	176	
255.72048	88	
255.90393	366	1+
256.89750	222	
256.96326	458	1+
257.84793	104	
257.88877	94	
258.58338	92	
258.84571	182	
258.96360	122	
259.85059	126	
259.95498	196	
260.83129	436	1+
260.92923	216	1+
261.83480	266	1+
261.89100	88	
261.90690	192	1+
262.79484	116	
262.87407	194	1+
262.96521	140	
264.87147	274	1+
264.92031	134	
265.36231	102	
265.58612	96	
268.84567	152	
269.79797	106	
270.84055	96	
271.09837	134	
271.79643	166	
272.84626	106	
272.93461	176	
272.97464	326	
273.82239	116	
274.03907	90	
274.92810	88	
276.80872	144	
276.85233	328	
277.83816	92	
277.85987	186	
277.88807	176	
278.84239	322	1+
278.97778	86	
279.96235	134	
280.79401	86	
280.82465	102	
281.89985	98	
282.27614	114	
282.80668	110	
283.97780	96	
284.03556	92	
284.42172	154	
285.43216	130	
285.90510	92	
286.36122	90	
287.40860	94	
288.84719	100	
290.00788	94	
290.85110	298	1+
292.14067	84	
294.85087	126	
295.86107	150	
296.83442	116	
296.85996	98	
297.11600	152	
297.93417	86	
297.97508	180	
298.08058	108	
298.96928	90	
299.05354	154	1+
299.84651	106	
300.84052	94	
301.87403	176	
302.17413	118	
302.20618	92	
302.86851	226	1+
302.91129	120	
303.10661	92	
303.41462	96	
303.91358	84	
304.01283	98	
305.28725	148	
305.43704	86	
306.81430	98	
307.28731	500	1+
307.79545	156	
308.88669	92	
309.31987	110	
310.87566	124	
312.77916	106	
313.79415	116	
313.82683	92	
314.41227	94	
314.87395	108	
316.86662	116	
320.89195	100	
321.05461	142	
321.40471	88	
322.28790	88	
323.88089	118	
324.89610	118	
326.78961	102	
328.15229	106	
328.81533	166	
329.86999	104	
329.90775	152	
330.83085	108	
331.85658	90	
332.80976	110	
335.77936	158	
337.40226	96	
338.87569	86	
339.86039	94	
340.95040	88	
342.89782	112	
344.40758	98	
END IONS

###FS:    #m/z: 507.84408 #charge 1+
###MS: 41
###MSMS: 44
BEGIN IONS
TITLE=Cmpd 33, +MS2(507.8441), 28.2-35.2eV, 1.0min #44
RTINSECONDS=55.401
SCANS=41,44
PEPMASS=507.84408	152726
CHARGE=1+
196.01475	588	1+
199.88677	138	
209.94195	154	
223.97096	278	1+
224.88725	250	1+
227.95233	194	
234.03108	142	
237.05750	456	1+
238.06064	330	1+
239.85917	142	
241.85477	196	
242.89899	144	
248.11768	300	1+
249.86424	212	
249.88944	128	
250.12791	196	1+
251.07037	158	
252.08139	338	1+
252.89097	128	
256.84750	130	
256.91584	188	1+
259.93867	162	
262.38773	132	
265.08778	246	1+
266.16666	414	1+
267.13425	146	
267.85492	134	
269.12004	162	
270.00146	252	1+
270.35881	190	
270.87975	146	
271.87277	158	1+
272.39008	132	
272.85089	472	1+
275.80655	206	1+
278.83194	434	1+
280.11567	232	1+
280.85150	152	1+
285.79423	134	
286.79236	174	1+
286.86669	130	
287.03904	136	
287.85249	148	
287.93583	136	
288.82838	202	
289.19398	150	1+
289.87775	406	
289.93294	140	
290.86301	1126	1+
290.88350	224	
292.92184	252	1+
293.87375	1690	1+
293.96585	212	1+
295.87233	248	
296.16392	152	
296.84973	230	
296.88866	306	1+
298.85257	512	
298.87504	204	
299.87828	132	
300.80792	138	
300.85164	146	
301.93988	122	1+
302.85860	518	1+
303.81784	196	1+
303.86270	446	1+
304.88429	164	1+
305.86268	276	1+
306.88709	1086	1+
307.89114	914	1+
308.14112	1168	1+
308.34317	188	1+
308.84064	156	
308.87150	1024	1+
309.81290	274	1+
309.88664	704	1+
309.94202	182	1+
310.15745	818	1+
310.87273	176	
311.88455	2354	1+
312.04018	128	
313.88830	620	1+
314.02367	168	
314.25962	164	1+
314.80522	158	
314.83578	134	
314.86556	1598	1+
315.85973	664	1+
316.86429	462	1+
317.82968	140	
318.85629	866	1+
322.85478	254	
322.87731	162	
323.83575	176	
323.92200	128	
324.16867	200	1+
324.86162	194	
324.88327	150	
324.91582	160	
324.98501	130	
325.82849	152	
325.86659	148	
325.88484	1438	1+
326.85077	160	
326.88754	1282	1+
327.85132	232	1+
328.19173	196	1+
329.16343	418	1+
329.89881	198	
330.87611	170	
331.89123	568	1+
332.83511	238	1+
332.86985	1214	1+
334.79019	226	1+
334.89716	348	
335.84232	262	
335.88708	200	
336.87774	940	1+
336.94690	270	1+
336.97934	276	1+
337.87824	692	1+
338.39316	168	
338.84780	138	
338.90157	130	
339.73133	202	1+
339.87993	232	
340.85718	408	1+
340.96745	170	1+
341.96590	188	1+
342.81579	148	
343.87355	514	1+
344.76552	282	1+
344.90280	166	
345.20711	184	1+
345.36652	160	
347.02154	232	1+
347.81102	238	1+
347.88837	332	1+
349.75118	162	
349.95532	366	1+
350.76265	130	
350.88462	712	1+
351.84645	134	
352.91596	180	
353.85207	554	1+
354.20334	126	
355.88423	472	1+
357.79319	146	
358.84626	176	
358.87245	150	
359.81866	254	1+
362.36431	160	
366.18283	182	
366.83859	704	1+
366.87681	130	
366.90540	158	
367.70764	518	1+
367.76716	130	
367.84029	470	1+
367.87541	184	
368.78588	142	
368.89767	286	
369.33675	232	1+
369.83542	802	1+
371.04042	208	1+
371.18854	146	
371.88295	248	1+
373.71528	156	
373.82927	202	
374.73466	148	
374.81580	280	
375.81464	162	
377.84850	204	
378.72968	186	1+
378.78099	196	1+
380.90609	194	
381.03981	146	
381.12085	134	
381.79042	132	
382.07950	158	
382.85741	214	1+
384.82245	160	
384.84936	2160	1+
385.06992	214	1+
385.40910	210	1+
385.82833	278	
386.82591	160	
386.90548	158	1+
387.04904	304	1+
387.77254	254	1+
387.84589	634	1+
388.79669	238	
389.19890	586	1+
389.71627	132	
389.86714	140	
390.84181	1408	
391.61567	160	
391.76762	176	
391.84052	814	
391.90041	150	1+
392.82802	874	
392.85972	170	
393.77994	432	1+
393.82678	1068	1+
393.86808	138	
394.37110	148	
394.80171	156	
398.80395	230	1+
398.85058	368	1+
399.85448	262	1+
402.85839	192	
403.74549	174	
403.86918	362	
404.81812	244	1+
404.87447	210	
405.85834	322	
406.74251	172	1+
406.85893	198	
407.01702	154	1+
407.73110	342	1+
407.86625	1608	
408.85343	1390	
409.72136	422	1+
409.85426	670	
410.83724	1056	
411.81174	214	
411.83917	1436	1+
412.15419	148	1+
412.79866	144	
412.84512	996	1+
413.07368	132	
413.87330	142	
414.88406	190	
415.79987	154	1+
416.87909	210	
418.84574	128	
419.85629	132	
420.87800	722	1+
421.75805	150	
423.79031	136	
423.86722	508	1+
425.74060	144	
425.88951	126	
426.85927	2290	1+
427.73405	676	1+
427.91307	146	1+
428.08065	172	
428.84594	2580	1+
428.88262	570	
429.74687	152	
430.74657	160	
430.85557	548	
431.70664	170	1+
431.86684	636	
432.86470	448	
433.85335	400	1+
434.88215	222	
435.86064	532	1+
437.83279	232	1+
439.89119	776	1+
441.87547	334	1+
442.87873	188	1+
443.69497	148	1+
443.77857	196	1+
444.38950	184	1+
444.87161	2602	1+
445.74078	628	1+
446.87677	328	
447.69322	184	
447.88575	140	
448.77161	240	1+
449.88030	864	1+
450.74496	288	1+
450.77389	208	1+
452.86407	354	1+
457.90495	644	1+
462.88132	1744	1+
464.79023	132	
467.88617	2184	1+
472.40296	130	
485.84117	142	1+
485.90466	534	
486.80256	176	1+
486.90007	726	1+
487.27912	168	
488.27692	130	
490.90161	220	1+
491.72227	304	1+
493.81037	134	
503.80554	174	1+
504.44971	202	1+
508.91922	194	
509.85642	278	1+
END IONS

###FS:    #m/z: 322.92951 #charge 1+
###MS: 45
###MSMS: 46
BEGIN IONS
TITLE=Cmpd 34, +MS2(322.9295), 28.0-35.0eV, 1.0min #46
RTINSECONDS=59.069
SCANS=45-46
PEPMASS=322.92951	3503462
CHARGE=1+
71.23175	72	
153.12332	76	
188.11415	74	
195.95825	88	
196.01312	84	
196.88197	140	
197.90890	80	
201.04501	120	
205.08263	72	
205.94680	350	1+
207.97138	124	
208.35742	76	
208.42649	88	
209.92164	72	
212.94121	76	
213.03790	74	
214.84829	86	
214.98689	104	
215.88720	250	1+
216.97349	90	
218.88787	126	
219.62266	84	
221.94433	162	
222.06591	82	
222.95590	342	
223.96198	488	
224.37518	100	
226.84570	152	
228.92668	74	
228.95796	78	
229.05852	108	
229.53114	100	
229.84148	80	
232.16320	78	
232.95535	102	
233.89460	112	
233.91515	80	
236.07844	84	
236.09542	82	
238.94029	286	
239.07765	240	1+
239.21888	74	
239.78992	76	
239.84039	80	
240.78823	166	
240.90493	136	
240.94042	4688	
241.82097	88	
241.93888	16454	1+
242.90102	88	
242.94118	11912	1+
243.88224	110	
244.88535	100	
244.93946	2392	
245.09894	96	
246.18922	90	
246.89564	120	
246.97285	282	
247.85278	82	
247.97643	130	
249.66380	74	
249.83641	116	
250.94608	132	
251.01595	96	
251.33100	84	
251.83545	80	
251.92327	78	
253.92098	116	
254.83112	154	
254.92840	78	
254.94897	82	
255.78214	172	
256.44706	88	
257.07847	76	
257.83952	94	
258.93573	110	
258.97039	72	
259.13033	76	
259.68624	76	
260.08200	82	
261.10691	88	
261.82967	110	
261.89305	78	
262.83339	104	
263.06276	96	
263.83215	84	
263.90386	94	
263.97111	120	
265.05957	252	1+
265.23272	118	
265.84609	214	1+
266.11280	84	
267.10308	76	
267.24976	92	
268.96535	168	
269.34544	108	
270.83845	414	1+
271.16804	82	
271.84273	358	1+
272.87436	124	
272.93434	80	
273.79967	80	
274.40505	92	
275.80614	146	
276.05084	90	
276.81079	194	1+
276.83494	124	1+
277.67248	92	
278.88353	82	
279.09082	1002	1+
279.11348	88	
280.91112	100	
281.21983	78	
282.83278	76	
283.79358	72	
283.90850	290	1+
283.94049	98	
283.98617	94	
284.07803	122	
284.29086	626	1+
284.78918	74	
285.88869	76	
287.79380	76	
288.83404	72	
289.88064	82	
291.43579	74	
291.80282	116	
291.85546	76	
291.93695	104	
292.05448	94	
293.85688	320	1+
293.87353	86	
294.86114	286	1+
297.42365	92	
299.16478	72	
299.85102	88	
301.04733	78	
301.85754	84	
303.10103	114	
303.12186	90	
303.21564	72	
304.44230	100	
304.86003	104	
304.92651	84	
305.80863	76	
306.05414	74	
306.79947	122	
306.87744	274	1+
307.79715	456	1+
308.29354	242	
308.31059	72	
309.79702	246	1+
310.31043	130	
310.89035	106	
311.85247	154	
312.88970	78	
313.84163	72	
314.99855	78	
318.87783	130	1+
319.81500	72	
319.94902	76	
320.14257	74	
323.78379	90	
323.81334	82	
324.89347	124	
325.53436	84	
325.62071	80	
325.75804	78	
325.89349	138	
328.42084	88	
END IONS

###FS:    #m/z: 340.94011 #charge 1+
###MS: 45
###MSMS: 47
BEGIN IONS
TITLE=Cmpd 35, +MS2(340.9401), 28.0-35.0eV, 1.0min #47
RTINSECONDS=59.8415
SCANS=45,47
PEPMASS=340.94011	1258742
CHARGE=1+
190.94525	148	
192.92827	120	
193.95032	92	
194.92471	92	
197.88447	148	
206.94722	88	
207.87587	108	
208.01568	82	
209.94399	124	
210.93588	338	
212.88095	150	
213.87615	92	
213.93926	2090	1+
214.89271	140	
215.88722	466	1+
215.93701	416	
217.88064	194	
219.82619	90	
219.87722	100	
220.99122	106	
222.96533	172	1+
223.37571	86	
223.93591	82	
226.94472	86	
228.84170	202	1+
228.88574	82	
228.90399	82	
230.89050	280	
231.88760	256	1+
231.94927	2112	1+
233.89869	376	
233.94649	418	
234.89283	184	
235.07497	144	
235.86720	200	
235.89030	122	
236.00861	92	
238.88570	84	
239.78828	102	
239.83834	88	
239.90553	114	
240.83758	98	
240.88908	88	
241.84239	194	1+
242.90449	102	
244.39897	96	
244.87931	86	
245.83297	136	
246.89245	138	1+
246.95861	98	
249.57417	108	
249.89872	280	1+
249.96036	720	1+
250.97494	82	
251.82376	82	
253.05129	86	
253.91925	124	
254.07130	90	
254.86313	98	
254.94056	208	
254.96478	1552	1+
255.07566	398	1+
255.14121	116	
256.90335	254	1+
256.96408	168	
257.08232	236	1+
257.19905	104	
257.84272	538	1+
257.94036	84	
258.10172	88	
259.95751	156	
261.40405	112	
261.84051	142	
262.02822	84	
264.07293	116	
265.01891	126	
266.29132	100	
267.79391	84	
267.84829	84	
268.84309	268	1+
269.37379	84	
270.76006	92	
270.85316	98	
271.84707	190	
272.54103	104	
272.97610	100	
273.98013	110	
274.86079	84	
275.05780	84	
275.81210	144	
275.85906	88	
276.42225	94	
276.85488	710	1+
276.91234	102	
277.08941	106	
277.82966	140	
277.91188	104	
278.15424	98	
278.84574	716	1+
278.88207	106	
279.37398	124	
280.26202	140	
280.39278	96	
280.85247	194	
280.93123	84	
281.05466	122	
282.03753	92	
282.11454	154	
282.80785	82	
284.93296	228	1+
286.91057	102	
287.62484	120	
288.18751	94	
288.87573	94	
289.51063	90	
289.78422	92	
289.86646	212	1+
289.88889	114	
293.01612	94	
293.58866	92	
294.01353	88	
294.40319	82	
294.43928	96	
294.86055	90	
295.81808	200	1+
297.97418	126	
298.42023	124	
299.79155	304	1+
299.87180	240	1+
299.89247	94	
301.05623	150	
301.82241	106	
303.80552	106	
305.80717	148	
306.80355	132	
306.88085	146	
307.22723	86	
307.28439	142	
307.31860	112	
307.80153	106	
307.88747	220	1+
308.25342	148	
308.30005	192	
308.86580	118	
309.28858	88	
309.32397	96	
310.87784	140	
311.85704	116	
311.87868	90	
312.80435	242	
313.02779	114	
315.45356	86	
316.26149	90	
317.73920	86	
319.13258	116	
320.81729	94	
321.28696	180	
322.82342	112	
323.87350	204	
323.98234	130	
324.30938	124	
327.30450	96	
328.88291	204	
330.44457	98	
330.81561	192	
335.83201	118	
335.94716	104	
339.74201	88	
339.82736	120	
340.63289	88	
340.90740	88	
341.22250	88	
341.81255	96	
342.88963	100	
END IONS

###FS:    #m/z: 336.94520 #charge 1+
###MS: 45
###MSMS: 48
BEGIN IONS
TITLE=Cmpd 36, +MS2(336.9452), 28.0-35.0eV, 1.0min #48
RTINSECONDS=60.614
SCANS=45,48
PEPMASS=336.94520	90370
CHARGE=1+
106.32049	102	
116.98907	84	
129.04247	92	
182.86819	212	
189.86399	138	
196.88604	140	
203.87965	86	
203.90775	90	
208.88586	94	
209.94585	144	
210.88515	348	
211.94431	7804	
212.87851	1264	1+
212.95001	330	
213.94012	3606	
214.17237	98	
214.93622	112	
215.85904	80	
215.88695	950	1+
215.93650	706	1+
219.89725	82	
220.07940	90	
220.39813	104	
221.05135	94	
223.89207	96	
223.95979	160	
224.87208	84	
224.97450	230	1+
226.86149	84	
226.88842	112	
227.86815	100	
227.93727	80	
227.95703	148	
228.89166	228	1+
229.95457	7596	1+
230.88762	1298	1+
231.94983	3582	1+
232.91004	90	
233.83073	322	1+
233.89815	930	1+
233.95122	326	1+
235.86714	168	
235.95014	96	
236.08992	94	
239.03953	222	1+
239.44672	100	
239.85150	92	
239.90813	136	
239.93780	266	1+
240.86211	88	
240.88335	152	
241.83743	154	
242.84173	94	
243.87335	80	
245.18455	94	
245.93893	88	
246.97399	212	
247.54960	100	
247.96613	2332	1+
248.89885	292	
249.53749	102	
249.90250	138	
249.96177	1142	1+
250.83113	192	
251.82770	102	
251.90715	102	
252.02165	212	1+
252.06882	172	
252.10758	88	
252.83938	166	
252.97023	4178	1+
253.08698	304	1+
253.43481	94	
253.82562	92	
253.90425	284	1+
254.96548	1978	1+
255.07296	426	
256.83700	120	
256.97782	170	
257.85007	150	
258.19919	100	
258.80431	104	
258.84594	492	1+
258.96185	194	
259.43301	88	
259.69209	108	
259.82328	196	1+
260.93038	80	
261.97862	86	
262.54958	86	
262.92356	142	
265.01773	102	
265.97043	82	
267.84723	128	
267.99833	90	
268.13568	160	
268.84144	1404	1+
269.86968	80	
270.98219	586	1+
271.91383	116	
272.35246	90	
272.91123	86	
272.93833	92	
272.97097	90	
272.98611	144	
273.79381	126	
275.02013	106	
275.03781	92	
275.87042	112	
276.07346	84	
276.85373	314	
276.92266	86	
277.15573	82	
277.86022	140	
277.97191	82	
278.84704	218	
279.83396	350	
280.07358	94	
280.43020	82	
281.00193	88	
281.04645	364	1+
281.87950	272	1+
284.32337	84	
285.84725	1126	1+
285.90341	80	
286.84694	1026	1+
287.43354	88	
287.52297	92	
287.80022	102	
287.84896	642	1+
290.91410	96	
291.84964	510	1+
293.11120	222	1+
293.97796	96	
294.00188	110	
294.86555	158	
294.99839	128	
295.14310	92	
295.44711	100	
295.97197	206	1+
296.85230	146	
297.00621	162	1+
298.22598	136	
298.40923	92	
298.85615	112	
299.78173	254	1+
299.87108	114	
300.78336	170	1+
301.01567	94	
301.39885	80	
303.88822	90	
304.26444	80	
304.79618	90	
305.15592	80	
305.79976	82	
305.86892	138	
307.80196	178	1+
308.88751	126	
309.29271	116	
309.87060	352	1+
310.82494	122	
312.22554	80	
312.86971	342	1+
313.99241	82	
314.82143	94	
315.19017	92	
315.35764	102	
315.98150	86	
317.08023	80	
319.40901	84	
320.42830	138	
322.73789	88	
322.82169	128	
323.77751	80	
323.88520	98	
324.98937	130	
325.62965	80	
325.78181	98	
325.98189	84	
328.81578	152	
329.86616	112	
333.85486	98	
336.87637	130	
337.78100	90	
338.23280	82	
340.18886	88	
341.37453	100	
342.20108	84	
END IONS

###FS:    #m/z: 322.92954 #charge 1+
###MS: 49
###MSMS: 50
BEGIN IONS
TITLE=Cmpd 37, +MS2(322.9295), 28.0-35.0eV, 1.1min #50
RTINSECONDS=64.2795
SCANS=49-50
PEPMASS=322.92954	3813818
CHARGE=1+
125.59673	80	
187.92732	82	
189.86385	126	
191.46006	78	
192.88985	104	
193.10321	96	
193.92677	88	
196.88658	266	1+
198.93425	80	
200.83175	102	
202.04832	106	
205.94865	122	
205.97191	196	1+
206.92944	78	
207.97365	100	
211.07980	88	
211.83514	80	
212.89419	86	
216.89161	120	
217.89259	118	
222.38619	102	
222.95302	124	
223.95893	78	
224.99956	76	
225.85843	74	
226.92079	84	
227.87802	80	
227.93397	76	
227.95410	78	
228.84525	102	
228.85741	76	
228.91150	88	
230.89996	214	1+
231.00069	78	
232.09223	78	
233.96064	78	
235.01369	78	
235.95790	90	
237.79265	100	
237.89699	78	
238.05697	96	
238.89590	90	
238.91690	76	
238.93837	586	1+
239.07887	172	
239.55104	80	
239.79023	248	1+
240.82233	86	
240.94022	4466	
241.93944	16896	1+
242.80454	98	
242.86961	80	
242.94175	12256	1+
243.15110	84	
243.85988	80	
243.88083	284	1+
244.94004	2668	
245.14347	106	
245.87363	82	
246.97351	262	
247.85217	126	
247.92543	84	
248.02498	114	
248.85114	146	
248.90017	120	
248.93472	82	
252.00106	78	
254.16584	92	
254.90801	80	
254.93730	96	
255.83466	162	1+
256.89727	90	
256.93342	78	
257.91643	100	
258.83578	140	
258.89466	120	
259.57728	110	
260.82961	214	1+
262.88825	106	
262.95550	88	
264.83655	256	1+
265.05611	184	
265.08645	190	
265.14828	80	
266.79612	80	
267.98507	78	
268.79559	78	
268.83845	564	1+
269.33835	142	
270.80779	172	1+
270.86659	202	1+
273.79921	82	
273.92921	78	
274.85208	218	1+
275.81634	136	
275.96946	78	
276.79676	86	
276.81783	178	
276.85113	136	
278.62962	98	
278.84487	110	
278.95568	96	
279.09203	790	1+
279.84944	128	
279.98367	90	
280.80668	178	1+
280.91941	76	
281.04318	100	
281.45469	76	
281.84391	166	
281.89366	96	
282.06330	78	
282.29379	88	
282.86551	112	
282.91968	80	
283.06639	132	
283.86822	154	
283.94001	96	
284.28804	442	
284.86604	78	
285.85665	134	
285.98412	76	
286.92048	134	
289.78660	78	
289.87605	120	
291.10494	96	
291.80280	82	
292.88106	114	
293.06692	78	
293.79678	148	
294.85206	92	
295.06513	76	
295.82904	92	
295.86073	80	
296.43578	100	
296.80983	124	
297.11870	92	
297.88552	78	
298.09974	82	
298.82647	102	
299.78339	158	
299.81096	288	1+
299.88197	86	
301.86069	216	1+
305.27185	98	
305.76336	84	
306.16297	78	
306.27329	108	
307.53732	104	
307.79620	206	1+
307.89303	98	
308.29266	228	
309.86508	76	
310.30730	124	
312.80247	284	
312.86660	84	
313.87186	90	
315.84753	130	
315.94009	74	
316.00357	78	
316.09086	74	
316.76343	84	
317.87059	78	
317.88530	216	1+
318.07610	76	
320.04112	86	
320.42590	94	
321.21974	74	
321.37161	100	
321.62521	98	
323.89267	322	1+
325.80291	156	1+
325.89420	210	1+
326.96701	78	
END IONS

###FS:    #m/z: 340.94012 #charge 1+
###MS: 49
###MSMS: 51
BEGIN IONS
TITLE=Cmpd 38, +MS2(340.9401), 28.0-35.0eV, 1.1min #51
RTINSECONDS=65.052
SCANS=49,51
PEPMASS=340.94012	1352874
CHARGE=1+
175.92665	90	
188.95550	104	
189.86708	134	
191.96182	96	
192.92661	280	
194.92291	92	
198.95702	98	
203.93609	86	
204.97696	86	
210.93588	114	
211.87697	452	1+
212.87820	332	1+
213.93828	2240	1+
214.89423	104	
215.88648	604	1+
217.88278	222	
217.93614	110	
219.94819	84	
221.94315	146	
223.51343	86	
223.95778	294	
226.89559	170	
226.94943	178	
226.97026	104	
227.95970	94	
228.89394	160	
228.96728	84	
230.88967	214	
231.88979	116	
231.94991	1876	1+
232.88476	108	
233.89705	414	
233.94566	858	1+
235.79380	88	
235.95233	222	
237.83814	86	
237.88370	120	
238.95654	86	
239.92969	82	
239.95536	118	
240.66232	114	
240.90613	98	
240.94022	124	
242.78911	120	1+
242.94022	84	
243.00134	94	
243.38261	94	
243.83101	396	1+
243.89434	120	
245.92747	84	
246.89459	162	
246.97733	148	
246.99258	110	
248.06376	86	
248.82801	186	1+
249.90921	84	
249.96384	430	1+
250.90521	222	1+
251.87843	88	
251.95592	212	
253.90111	104	
253.96391	82	
254.08529	94	
254.96620	1168	1+
255.07710	268	
256.03432	94	
256.07772	156	
256.86479	112	
256.96329	192	
257.82980	114	
257.96360	88	
258.84634	428	
258.88224	86	
259.84599	198	
259.90980	160	1+
259.92966	94	
259.95413	262	1+
260.83403	320	
260.88470	88	
261.83807	436	
262.92623	124	
265.05633	84	
265.19216	88	
266.92260	88	
267.82615	130	
267.85325	108	
268.10969	84	
268.84003	360	1+
269.03515	90	
269.79458	126	
271.85214	92	
272.44149	84	
272.93247	178	
272.97506	118	
273.79532	170	1+
274.85110	154	
274.87006	128	
274.94899	316	1+
274.97504	106	
275.80717	158	
275.83884	148	
276.43280	88	
276.85431	636	1+
277.37035	84	
277.92565	148	
278.84573	874	1+
278.96364	84	
279.96813	134	
280.81297	118	
280.89744	138	1+
281.85651	154	
282.05252	192	1+
282.85687	194	1+
282.92947	84	
283.01621	100	
283.80762	230	
283.93232	94	
284.80481	104	
284.84234	82	
288.84264	122	
289.14731	96	
289.57934	84	
290.44128	84	
290.85828	260	
290.88370	116	
291.80225	92	
294.80880	174	1+
294.85100	312	1+
295.27594	84	
296.81638	84	
296.92196	88	
297.79133	136	
298.15675	88	
298.26948	88	
298.91514	104	
299.78281	262	1+
300.81714	116	
300.87623	102	
300.91944	92	
301.04512	92	
301.86146	210	
302.24387	82	
302.85729	102	
302.94763	92	
303.94307	110	
304.43986	86	
305.56352	144	
305.82072	132	
305.90079	88	
305.99553	82	
306.87864	138	
307.50294	130	
308.29119	196	
308.86667	110	
309.58831	94	
310.87550	194	
311.86042	136	
311.88181	102	
313.82679	84	
314.86057	88	
316.90781	96	
322.02583	90	
322.05485	134	
322.26753	122	
322.66074	110	
323.22989	92	
323.80628	90	
324.89681	120	
325.89438	138	
326.41646	100	
328.88282	146	
329.87375	180	
330.39759	108	
330.81401	168	
330.88392	236	1+
336.84807	192	1+
337.25298	194	1+
342.10776	96	
END IONS

###FS:    #m/z: 363.95603 #charge 1+
###MS: 49
###MSMS: 52
BEGIN IONS
TITLE=Cmpd 39, +MS2(363.9560), 28.0-35.0eV, 1.1min #52
RTINSECONDS=65.824
SCANS=49,52
PEPMASS=363.95603	654812
CHARGE=1+
181.86668	82	
183.86686	112	
189.86395	106	
191.85971	310	
192.92763	96	
200.89472	144	
200.94789	178	
203.68901	84	
205.95393	160	
207.87388	144	
207.94900	148	
209.94446	1066	
210.88625	228	
212.87816	1728	1+
216.42230	116	
216.74926	98	
218.93121	90	
220.42393	94	
221.95152	636	1+
222.95439	532	1+
223.93799	94	
224.94889	594	1+
225.86199	84	
225.88213	278	1+
225.97011	196	
226.94678	8102	1+
226.96826	220	
228.02460	184	
228.89187	686	1+
228.94227	7660	1+
230.79065	138	
230.84040	152	
230.88803	2014	1+
231.05088	92	1+
231.36315	88	1+
233.43515	94	
234.83888	254	1+
238.06541	86	
238.51301	102	
239.02153	88	
239.07036	110	
240.94011	874	
240.96084	258	
241.93914	2570	1+
242.94097	1704	1+
242.96020	1026	1+
244.83320	106	
244.95778	4078	1+
245.02281	102	1+
245.94170	376	
246.95242	3994	1+
248.80502	152	
248.90000	842	1+
250.89303	142	
250.94410	282	1+
250.96969	238	
251.06964	156	
251.79964	136	
251.81310	138	
251.90619	182	
252.88951	112	
253.02997	96	
253.91055	122	
253.98898	186	1+
255.23173	132	
255.92832	94	
257.11808	84	
258.52412	94	
258.90106	88	
259.91866	104	
259.94358	100	
260.83630	438	1+
260.96845	368	1+
261.43422	106	
262.47760	108	
262.83054	114	
263.97773	136	
264.79644	90	
265.98871	94	
266.81397	288	1+
267.78660	238	1+
267.97295	388	
268.84312	120	
268.95700	90	
268.97633	274	
269.96855	730	1+
270.79843	162	
271.92043	104	
272.44155	98	
274.85055	276	1+
274.91617	92	
275.81838	98	
276.81538	126	
277.08250	128	
277.12092	100	
277.80219	84	
277.87760	92	
278.80862	94	
278.84400	408	1+
279.06601	112	
279.10320	222	1+
280.79268	242	
281.43027	100	
281.79802	110	
281.90992	100	
282.80020	208	
282.86144	116	
282.89477	230	1+
283.09349	154	
283.79054	144	
283.81554	102	
284.82391	312	1+
284.84549	140	
285.05882	182	
285.84861	478	1+
285.92396	84	
286.79933	102	
288.86122	90	
290.15008	84	
290.88047	134	
291.25790	96	
292.85807	126	
292.88165	186	
293.11566	142	
293.81986	88	
293.86045	246	1+
294.08368	104	
295.84689	106	
297.80188	1194	1+
298.37385	94	
298.80391	1028	1+
298.87618	230	1+
298.90613	84	
299.84555	136	
300.58299	94	
300.80188	1116	1+
301.86288	244	
302.06427	84	
302.33348	90	
302.75642	96	
303.80739	150	
303.85424	430	1+
305.81275	138	
307.79646	252	1+
308.89737	132	
309.87856	110	
309.94927	96	
310.87470	138	
311.13954	86	
311.46962	94	
311.83714	100	
311.87558	176	
314.81387	190	
316.81251	322	1+
316.85746	268	1+
318.05005	116	
318.93515	92	
319.81418	180	
321.81540	364	1+
321.86729	122	
322.90356	138	
322.92916	236	
323.00475	84	
324.80721	120	
324.89432	112	
325.11303	94	
326.87414	250	1+
327.08261	86	
327.79461	108	
328.80668	90	
329.86798	186	
330.86873	112	
331.44286	92	
331.83421	92	
332.82626	102	
333.78103	84	
334.87678	200	1+
336.91506	114	
337.02575	96	
339.02590	90	
339.82934	118	
340.93914	278	1+
342.90074	98	
343.84953	140	
344.17529	140	
345.16007	96	
347.88589	100	
348.84693	82	
349.31969	106	
350.19025	84	
354.87676	124	
360.12420	122	
360.77389	220	1+
361.75474	146	
365.73523	96	
367.72902	88	
END IONS

###FS:    #m/z: 363.95609 #charge 1+
###MS: 53
###MSMS: 54
BEGIN IONS
TITLE=Cmpd 40, +MS2(363.9561), 28.0-35.0eV, 1.2min #54
RTINSECONDS=69.5155
SCANS=53-54
PEPMASS=363.95609	434634
CHARGE=1+
69.32029	102	
171.85435	90	
174.63405	94	
187.46298	114	
187.87178	158	
187.94109	94	
189.86323	590	1+
191.85821	1048	1+
193.85577	204	
194.88582	90	
196.88640	170	
198.89632	88	
199.88796	150	
199.94530	106	
200.89230	106	
200.94768	132	
202.87326	284	1+
205.94824	258	1+
207.01279	94	
207.87512	776	1+
207.94891	370	1+
208.93916	124	
209.86614	110	
209.94366	2288	1+
210.88306	796	1+
211.94497	206	1+
212.87858	3286	1+
214.89396	404	1+
215.88243	88	
218.07467	92	
218.90918	150	
222.95108	2568	1+
222.97301	158	
223.97535	90	
224.94841	4610	1+
224.97306	372	
225.90918	152	
226.89265	356	1+
226.94755	17270	1+
226.97137	456	
227.04528	88	
227.11331	88	
227.14391	126	1+
227.92680	152	
228.89419	716	1+
228.94265	17352	1+
229.06443	94	
229.59834	112	1+
229.97977	88	
230.85061	126	1+
230.88945	7058	1+
231.03897	124	1+
231.06614	118	1+
231.12011	102	
231.28562	138	1+
231.45637	96	
232.01841	118	
232.82813	274	1+
232.88511	390	1+
233.92121	100	
233.96087	190	
234.88075	120	
235.00428	92	
235.86848	182	1+
239.95426	100	
240.83271	140	
240.94101	782	
240.96181	2016	1+
241.89152	212	1+
241.94012	1994	1+
242.82166	186	
242.94269	1384	1+
242.95922	1774	1+
242.98441	116	
243.08535	96	
243.81788	286	1+
243.82964	94	
244.95672	7614	1+
245.94337	152	
246.90340	190	
246.95302	8760	1+
247.50846	122	
247.90906	116	
248.02487	126	
248.80407	204	
248.85876	98	
248.89991	1158	1+
250.79292	214	1+
250.89494	232	
250.94818	114	
251.06775	342	1+
253.08988	88	
253.90542	452	1+
254.56771	88	
255.41198	96	
255.89882	98	
258.84559	168	
258.89005	116	
258.97444	278	
259.83273	206	1+
260.06445	126	
260.53398	110	
260.79743	98	
260.96798	1564	1+
262.83073	92	
262.85873	148	
263.04884	88	
263.88719	254	1+
263.98256	182	
264.81886	266	
264.96984	154	
265.10830	92	
265.97260	106	
266.09474	134	
266.81119	344	1+
267.77931	228	1+
267.97322	1084	1+
268.10468	114	1+
268.95540	312	
269.85060	110	
269.96837	1092	1+
271.09181	100	
271.91536	456	
272.85596	130	
273.87394	148	
276.81078	88	
276.84706	104	
277.58950	98	
278.79217	90	
278.80740	130	
279.10194	126	
279.40284	106	
279.79748	194	
279.92122	136	
280.79069	802	1+
280.80710	132	
280.83759	218	1+
280.95881	90	
281.03733	126	
281.44452	106	
282.79363	134	
282.96968	128	
283.73143	90	
283.79095	516	1+
283.81270	172	
283.84513	302	1+
284.82165	102	
284.88747	132	
284.98560	102	
285.84442	442	1+
286.80939	90	
289.91610	92	
290.79139	248	1+
291.85957	250	1+
293.84785	104	
296.38079	92	
296.80855	206	
297.80406	154	
298.80345	1110	1+
299.87090	104	
299.98711	110	
300.32753	92	
300.79970	720	1+
301.79993	398	1+
301.86161	438	
301.88524	92	
302.24101	96	
303.81309	400	1+
303.85403	802	1+
305.86157	108	
306.12390	146	
306.43571	118	
307.13481	132	
307.86625	92	
308.13120	90	
308.29785	142	
308.85993	122	
310.16546	102	
310.87352	98	
312.86594	154	
313.87265	130	
314.81861	188	
316.80864	748	1+
316.91869	112	
319.93101	280	1+
321.81725	90	
321.86745	142	
322.81736	148	
322.92741	138	
323.01615	136	
323.92890	88	
324.81370	104	
324.92248	142	
326.87184	854	1+
327.05800	88	
327.30705	96	
331.85458	192	1+
331.88040	200	
334.87609	112	
336.94455	372	1+
338.94015	120	
339.83005	158	
340.03648	178	1+
341.02216	90	
341.83010	196	
341.94174	130	
349.76691	214	1+
352.88681	200	
355.07380	96	
357.38457	100	
360.66513	88	
360.86460	188	
361.72457	96	
361.78603	112	
363.08489	92	
365.81801	152	
366.76574	206	1+
END IONS

###FS:    #m/z: 507.84412 #charge 1+
###MS: 53
###MSMS: 55
BEGIN IONS
TITLE=Cmpd 41, +MS2(507.8441), 28.2-35.2eV, 1.2min #55
RTINSECONDS=70.2875
SCANS=53,55
PEPMASS=507.84412	123460
CHARGE=1+
191.86995	162	
196.01604	350	1+
210.03223	122	
224.04977	172	
224.97526	128	
232.89787	138	
237.05811	438	1+
238.06301	296	1+
238.94348	124	
239.85733	128	
253.08980	262	1+
254.09308	162	1+
257.79489	202	1+
257.86516	120	
258.87454	156	
261.89310	158	
262.10623	130	
265.16017	136	
269.78558	146	
270.80947	150	
272.85357	168	
275.84861	230	1+
278.09167	196	1+
278.83726	200	
278.94671	190	1+
280.78968	126	
280.82945	142	
280.87998	304	1+
282.81666	210	1+
283.12595	136	
283.93634	154	
284.87127	144	
285.79568	134	
285.85292	262	
287.85020	988	1+
287.88778	182	
288.87019	136	
288.88805	162	
289.03342	130	
289.87648	206	
290.86267	160	
291.86759	202	
293.87323	698	1+
296.84997	406	1+
296.87261	166	
296.97776	188	
297.33937	138	
301.84945	272	
302.86757	264	
303.80504	124	
303.86515	686	
304.88043	138	
304.97464	224	1+
305.12120	316	1+
305.86233	1222	1+
307.33057	88	1+
307.85522	146	
307.88898	274	
308.14049	774	1+
308.87264	1050	1+
309.88809	346	
310.15718	356	1+
311.88490	1538	1+
312.86991	662	1+
314.86293	1448	1+
314.96204	152	
315.80702	130	
315.89977	142	
317.87220	186	
318.86089	140	
319.79510	204	1+
319.86863	138	
320.85174	290	1+
323.87454	566	1+
324.86026	310	
325.86002	138	
325.90198	208	
326.88192	2402	1+
327.82616	132	
327.84344	136	
328.86403	162	
329.81563	182	1+
329.99822	126	
330.88118	260	
332.87118	1106	1+
333.42315	172	
333.83637	138	
334.85483	130	
335.84587	216	
335.88421	140	
337.34816	134	
337.88165	912	1+
338.85779	128	
339.03637	136	
341.81482	124	
343.87083	208	
345.81963	138	
345.87925	184	1+
347.01856	130	
347.72747	160	1+
347.77473	128	
347.84828	208	1+
348.17466	294	1+
349.75976	456	1+
349.80258	210	
350.76078	278	1+
350.80686	178	
350.82749	230	
350.88873	188	
351.18269	242	1+
351.81473	252	1+
351.87539	120	
352.97138	154	
353.78946	296	1+
353.85203	358	
355.88918	320	1+
356.14613	206	1+
357.81213	120	
357.86671	272	1+
357.94651	182	1+
358.89862	178	1+
363.72714	160	
363.84460	246	1+
363.88954	138	
364.89251	234	1+
365.77155	150	
366.18234	148	
366.73759	128	
366.79296	130	
366.83988	268	
367.04457	132	
367.70648	502	1+
367.76100	344	1+
367.83502	132	
367.85497	134	
368.80726	130	
368.89927	266	
369.83582	728	1+
369.89847	200	
370.78387	262	1+
372.03958	126	
373.04765	168	
373.71510	184	
373.89930	254	1+
374.81311	388	1+
375.73927	232	1+
376.81121	126	
376.88576	246	1+
381.71212	146	
381.84096	150	
382.71942	136	
384.73231	180	1+
384.84795	586	1+
385.76953	218	1+
385.82776	248	
385.87309	128	
387.84619	750	1+
388.78958	196	
389.20063	348	1+
389.39470	176	
390.72994	220	1+
390.78497	194	
390.80278	196	
390.84166	770	
391.84093	978	
392.82679	1154	1+
393.80903	132	
394.82602	142	
395.86348	126	
396.79725	124	
397.79438	192	1+
398.73309	266	
399.72345	510	1+
399.84982	480	1+
400.79600	164	1+
402.76199	140	
402.81778	176	1+
402.86511	138	
403.80175	202	1+
403.86676	362	
404.85555	868	1+
405.74787	126	
405.77121	186	1+
405.85648	570	1+
407.74372	260	
407.86684	584	
408.85052	1538	1+
410.72547	148	
410.80807	146	
410.83447	1870	1+
411.72000	126	
411.76578	120	
411.87429	144	
412.74175	122	
412.84306	520	1+
413.07423	292	1+
415.84133	332	1+
417.86714	278	1+
419.75973	152	
420.73140	178	
421.87402	466	1+
422.72724	124	
423.76173	250	
423.79084	164	
423.86745	700	1+
424.76435	150	
425.75223	628	1+
426.85996	1292	1+
427.73509	886	1+
428.09186	172	
428.79756	154	
428.84713	1718	1+
429.70750	260	
429.75416	136	
429.86563	148	
430.74443	126	
430.86202	210	
431.68213	140	
431.86583	1010	1+
432.22317	144	
432.88406	160	
433.85122	250	
435.84371	244	1+
436.84881	166	1+
441.88009	130	
442.87294	136	
443.76133	130	
444.67861	182	1+
444.87164	2972	1+
445.74373	244	
446.74604	176	
447.70885	594	1+
448.75858	142	
449.88010	334	
450.75258	380	1+
450.87284	456	1+
457.90498	340	1+
462.88260	1450	1+
463.26358	146	
465.18528	190	1+
465.72429	174	
467.88807	1326	1+
468.72976	120	
469.76705	118	
469.89819	278	1+
470.72138	208	
485.89641	990	1+
487.27960	250	1+
END IONS

###FS:    #m/z: 336.94527 #charge 1+
###MS: 53
###MSMS: 56
BEGIN IONS
TITLE=Cmpd 42, +MS2(336.9453), 28.0-35.0eV, 1.2min #56
RTINSECONDS=71.06
SCANS=53,56
PEPMASS=336.94527	70310
CHARGE=1+
137.28101	90	
186.85511	92	
193.89326	78	
205.95055	84	
205.96811	116	
206.94742	74	
207.00910	74	
211.94473	2086	1+
212.03997	80	
212.87809	842	1+
213.89415	76	
213.94005	482	1+
215.88882	494	1+
215.94010	262	
217.86055	80	
217.88243	140	
222.80176	80	
222.98903	82	
226.39384	86	
227.89107	82	
228.89574	218	
229.95551	1830	1+
230.88989	1184	1+
231.82152	268	1+
231.95041	980	1+
232.39499	102	
232.89390	146	
233.89625	168	
234.01392	100	
234.81997	76	
234.90363	116	
235.03910	88	
235.94292	76	
236.82464	162	
237.05726	82	
239.04805	142	
240.93676	122	
241.83716	286	1+
241.99967	100	
246.97285	200	
247.96518	938	1+
248.54919	78	
248.90086	510	1+
249.82007	86	
249.82862	550	1+
249.96032	200	
250.05752	82	
250.07696	82	
250.95247	302	
250.99239	76	
251.00723	82	
251.02742	106	
251.06885	140	
252.83395	96	
252.97138	1442	1+
253.08434	76	
253.83379	258	
253.86412	78	
253.90481	160	
254.86265	114	1+
254.92884	128	
254.96346	408	1+
255.07339	214	
256.89487	160	
256.91531	108	
257.41988	86	
257.90393	152	
258.84416	160	
259.85423	158	
260.25021	96	
260.83963	226	1+
261.05124	100	
262.57566	94	
262.89179	86	
263.83139	164	
263.88624	82	
264.82040	78	
265.01637	148	
265.08315	88	
266.84963	86	
266.99559	114	
267.11329	84	
267.41047	86	
267.95680	78	
268.84054	222	
268.86354	126	
269.02523	80	
269.06364	78	
269.09689	78	
269.84280	478	1+
271.06627	86	
271.88870	82	
271.91618	108	
272.04955	104	1+
272.84526	140	
272.97984	124	
273.79759	212	
273.94612	140	1+
274.85785	128	
275.85121	126	
276.10585	84	
276.85569	824	1+
277.08648	76	
277.36010	82	
277.83365	178	
278.83531	680	1+
278.99482	84	
279.09503	114	
279.84950	82	
280.03099	86	
280.06992	86	
280.13613	82	
280.82812	80	
282.93411	142	
283.30146	82	
283.80300	132	
283.86749	140	
285.85083	328	
286.84813	1090	1+
286.90364	94	
287.84995	710	1+
288.79022	82	
288.95328	94	
289.85721	140	
290.00384	82	
290.58330	98	
290.81323	106	
290.85196	360	1+
291.10052	78	
291.54700	94	
291.78635	80	
292.06924	98	
292.93218	74	
293.06328	192	1+
293.10876	146	
294.12099	84	
294.38209	76	
294.84958	106	
294.86409	120	
296.23284	92	
297.11258	96	
297.86640	98	
299.05952	170	
299.85959	84	
300.82276	82	
301.91340	100	
302.88182	118	
303.76326	82	
303.91431	176	1+
305.48673	114	
306.79498	76	
307.87964	80	
309.81643	78	
310.72166	86	
310.87369	128	
311.79212	80	
311.87242	102	
312.87363	216	
314.94815	92	
318.55365	98	
320.04787	76	
321.21983	76	
321.49927	92	
321.77695	84	
323.30050	76	
324.88896	132	
327.28698	84	
328.88952	106	
330.82206	76	
334.76677	100	
334.80965	108	
334.95739	82	
335.29476	92	
336.41274	76	
336.86558	108	
338.82940	154	
END IONS

###FS:    #m/z: 363.95594 #charge 1+
###MS: 57
###MSMS: 58
BEGIN IONS
TITLE=Cmpd 43, +MS2(363.9559), 28.0-35.0eV, 1.3min #58
RTINSECONDS=74.7475
SCANS=57-58
PEPMASS=363.95594	301386
CHARGE=1+
64.44465	90	
73.62268	102	
173.62627	96	
183.92773	96	
187.93563	96	
189.86320	868	1+
191.85706	752	1+
192.92099	84	
193.85470	150	
196.50848	110	
196.88203	386	1+
201.87662	120	
207.87684	178	
208.87438	194	
209.86842	144	
209.94490	1252	1+
210.03224	128	
210.88105	654	1+
210.89832	92	
210.93464	136	
210.99627	90	
211.02974	96	
212.87860	2950	1+
213.90975	86	
214.89658	108	
216.41536	98	
222.95132	1452	1+
224.94813	2008	1+
224.97376	110	
225.88790	166	
226.02364	224	1+
226.89413	330	
226.94643	9074	1+
226.97257	276	
227.39443	104	
227.88996	782	1+
228.08586	92	1+
228.89506	658	1+
228.94191	9374	1+
229.55062	98	
230.83010	114	
230.88927	5204	1+
232.88718	268	
232.95797	132	
233.85978	108	
234.86805	92	
234.88177	376	
236.43722	108	
236.85379	96	
236.88805	108	
238.52996	86	
238.93871	156	
239.06590	120	
240.45899	98	
240.93960	612	
240.96176	1370	1+
241.94276	372	
242.81708	304	1+
242.89939	188	
242.94216	1064	1+
242.95941	1170	1+
243.08969	86	
243.90102	144	
244.57157	84	
244.95661	4754	1+
245.62833	116	
245.83844	122	
245.94209	142	
246.43411	120	
246.90218	300	1+
246.95245	5424	1+
246.98530	128	
248.80223	596	1+
248.89829	1382	1+
249.85042	92	
250.96994	490	1+
251.89715	120	
251.94790	102	
252.07744	156	
252.89193	132	
253.03906	104	
253.08471	88	
253.90439	466	1+
254.09506	136	
255.09818	94	
256.00897	98	
256.88010	88	
258.15283	90	
258.97441	226	
260.83598	186	
260.87066	132	
260.96712	1146	1+
261.83949	232	1+
261.90138	90	
262.41814	86	
263.97745	146	
264.41494	90	
264.96315	110	
266.81323	224	
266.92075	96	
267.81472	90	
267.97372	1072	1+
268.16193	92	
268.95561	266	
269.96801	944	1+
270.89651	148	
271.84021	112	
271.91672	318	1+
273.81523	212	1+
274.41744	94	
275.41282	98	
275.85428	450	1+
276.81186	148	
276.91058	98	
276.93365	120	
278.40580	120	
278.81401	198	1+
278.84057	228	
278.85815	88	
278.96789	94	
279.09998	264	
279.79812	108	
279.85691	136	
279.97423	114	
280.79156	888	1+
280.84958	232	1+
281.41779	92	
281.85600	162	1+
282.78911	224	
282.82734	98	
283.78577	134	
283.83070	150	
283.85963	152	
284.78668	124	
284.82334	456	
284.98121	132	
285.84474	494	1+
286.57619	88	
286.80421	110	
287.53774	94	
287.82170	132	
288.55872	84	
288.90514	86	
290.79407	106	
291.58071	94	
292.44065	112	
293.11724	86	
293.40333	106	
294.10416	92	
294.86219	162	
294.92173	220	1+
296.80760	166	
296.82805	234	1+
297.61012	92	
297.80732	390	
297.85128	106	
298.80352	1100	1+
298.83632	230	1+
299.84358	146	1+
300.42573	86	
300.80182	226	
300.81871	206	
300.86712	102	
301.80059	236	
301.85598	414	1+
301.87509	172	
302.16508	86	
302.80311	442	1+
303.85462	794	1+
304.88221	156	
305.82678	166	1+
306.42827	340	1+
306.93053	94	
307.41650	96	
307.83259	152	1+
307.85616	148	
308.86184	140	
311.87861	138	
312.82235	96	
314.76261	94	
314.98498	86	
316.81018	260	1+
318.81016	112	
318.85847	92	
319.82723	126	
320.14150	152	1+
321.81673	424	1+
321.86634	152	
322.92588	142	
324.81366	102	
326.87267	326	1+
329.87110	90	
330.28360	88	
336.94392	282	
339.82642	148	
340.93819	154	
341.90789	114	
343.20665	136	
343.35778	88	
349.18012	88	
350.75509	200	1+
352.89051	202	1+
359.70945	108	
360.86157	138	
366.75799	112	
END IONS

###FS:    #m/z: 507.84392 #charge 1+
###MS: 57
###MSMS: 59
BEGIN IONS
TITLE=Cmpd 44, +MS2(507.8439), 28.2-35.2eV, 1.3min #59
RTINSECONDS=75.5195
SCANS=57,59
PEPMASS=507.84392	97706
CHARGE=1+
196.01363	314	1+
210.02879	130	
214.88457	344	
224.97894	188	
232.89629	678	
234.89231	126	
237.85258	124	
241.89107	156	
250.90514	230	
252.08339	220	1+
252.89345	136	
256.87146	300	1+
257.86971	420	1+
259.38013	242	1+
266.09173	212	1+
266.16467	310	1+
268.88960	320	1+
270.80931	124	
270.91775	200	1+
272.85555	248	
273.85214	156	
274.91799	240	1+
275.85004	272	1+
275.89615	136	
277.86506	288	1+
278.83531	418	1+
279.94086	210	1+
281.37949	142	
283.78787	186	1+
284.87655	156	
284.89650	160	
285.85656	242	
285.95880	146	
287.84963	1296	1+
287.93345	130	
288.86828	320	
289.87865	182	
290.86523	634	1+
292.82123	134	
293.87279	672	1+
294.85697	172	
296.86239	142	
298.80683	236	
298.85285	268	1+
300.84855	414	1+
301.85218	264	1+
301.88064	154	
303.86637	898	1+
305.86109	1084	1+
305.88637	130	
307.86383	144	
307.88765	1086	1+
308.09614	182	1+
308.13994	202	
308.87114	632	
309.51500	134	
309.84340	290	1+
310.15497	898	1+
310.87339	200	
311.86440	124	
311.88605	1036	
312.88107	934	1+
313.98854	134	
314.81685	166	
314.86203	996	1+
314.88311	202	
315.01972	122	
315.81349	136	
316.84509	144	
316.86281	148	
316.88575	130	
318.85841	412	1+
319.86137	288	1+
320.88101	142	
323.87116	184	
324.79900	216	1+
324.85793	270	
325.35691	256	1+
325.87861	180	
325.89845	158	
326.15045	132	
326.88380	3658	1+
327.05291	134	
327.38457	172	
329.38538	208	1+
329.82203	328	1+
329.87534	848	1+
330.16081	346	1+
330.82851	358	1+
330.87821	592	1+
331.75662	308	1+
332.03793	176	1+
332.87263	544	1+
333.75775	250	1+
334.87515	210	
335.83797	150	
335.88451	140	
336.82767	126	
337.88028	336	
337.93156	148	
338.88200	404	1+
339.88433	250	1+
340.82427	272	1+
340.86440	292	1+
341.76667	134	
343.87557	208	
343.90263	174	
344.82458	280	1+
345.79021	146	
345.87482	122	
346.40267	166	
346.76101	352	1+
347.76090	296	1+
347.78886	248	
348.16764	312	1+
348.85096	238	1+
348.89100	140	
349.75619	286	
349.78105	130	
349.80661	124	
349.82515	300	1+
350.75339	158	
350.88613	140	
352.77805	150	1+
352.88191	136	
353.84525	202	1+
353.89780	212	
354.30675	136	1+
354.89779	130	
355.89049	314	
356.83470	162	1+
356.89136	146	
357.77343	234	1+
359.87247	162	
360.91307	172	
361.49812	226	1+
361.88637	152	
362.86592	366	1+
364.80164	132	
366.18579	186	
366.83763	134	
366.97234	172	1+
367.70536	870	1+
367.74221	142	
367.76797	244	1+
367.83965	166	
368.83447	124	
368.89643	470	1+
369.83682	442	1+
370.73352	122	
370.81191	182	
371.18964	316	1+
371.78556	124	
372.77853	396	1+
373.05580	210	1+
374.81148	624	1+
375.77228	218	
375.79329	194	
375.85770	252	1+
377.76678	150	
377.81526	218	1+
379.72905	176	
380.72242	128	
381.83990	608	1+
383.84134	166	
384.85199	890	1+
385.77541	210	
386.35198	176	
386.79018	158	
386.86962	142	
387.84936	536	1+
388.73512	144	
388.78363	330	1+
388.88847	146	1+
389.21532	148	
389.38729	140	
389.72160	248	1+
389.82689	150	
389.83828	1400	1+
391.78470	132	
391.90642	208	
392.82299	1230	1+
392.92770	172	1+
393.80127	268	1+
393.87038	124	
394.40194	140	
394.77615	172	1+
394.80569	172	1+
394.83438	262	
395.91105	122	
396.83611	210	
397.80046	314	1+
398.72710	980	1+
398.75626	158	
399.84456	570	1+
402.82234	126	
402.85973	126	
403.78906	124	
403.87084	240	
404.87861	168	
405.75424	154	1+
405.85559	198	
405.86811	218	
407.73221	174	
407.74781	250	
407.86611	882	
407.97468	212	1+
408.74211	198	
408.84990	1794	1+
409.72203	532	
409.81277	176	
410.73505	266	
410.83516	2912	1+
411.72764	306	1+
411.80999	122	
411.86462	160	
412.71137	124	
412.83824	510	
413.07087	124	
413.87679	282	1+
414.68413	162	
415.83896	186	1+
416.72723	304	1+
417.78894	126	
417.86377	174	
420.76287	200	
421.73054	288	1+
422.86201	1174	1+
423.37599	126	
423.86488	826	1+
424.88793	296	1+
425.75184	158	
426.75335	252	
426.85905	1300	1+
427.74202	1494	1+
428.72993	506	1+
428.84734	2284	1+
428.87484	210	
429.21763	172	1+
429.87347	146	
431.68242	156	1+
431.86454	948	1+
432.81777	222	1+
433.72797	240	1+
433.85291	400	1+
435.85014	236	1+
442.71588	230	1+
442.88141	182	
444.87180	2328	1+
445.72866	184	
445.74515	638	1+
447.70725	198	
447.88685	166	
448.70459	146	
448.77553	124	
449.69541	238	1+
449.87496	1050	1+
450.75099	688	1+
450.89904	212	1+
452.73673	124	
452.87500	176	
453.76930	160	1+
455.78458	130	
457.90153	136	
459.90617	250	1+
462.88098	1220	1+
465.72079	466	1+
467.88396	1564	1+
468.81064	242	1+
471.76510	134	
485.89878	1204	1+
489.81490	122	
490.90369	130	
493.80641	136	
500.73927	180	1+
END IONS

###FS:    #m/z: 336.94492 #charge 1+
###MS: 57
###MSMS: 60
BEGIN IONS
TITLE=Cmpd 45, +MS2(336.9449), 28.0-35.0eV, 1.3min #60
RTINSECONDS=76.292
SCANS=57,60
PEPMASS=336.94492	68094
CHARGE=1+
146.53901	96	
183.86746	78	
208.98008	114	
209.88258	90	
209.92171	100	
210.88162	302	
211.94364	2232	1+
212.87918	922	1+
213.15079	88	
213.93820	1142	1+
214.89715	96	
215.88518	428	1+
217.88423	144	
220.87423	84	
222.91550	110	
223.95769	110	
223.97117	248	
224.82800	76	
224.97134	136	
225.79373	90	
226.80057	88	
226.89763	86	
227.95662	148	
228.07097	84	
228.89488	200	1+
228.93764	86	
229.95486	2434	1+
230.04851	92	
230.88879	1222	1+
231.85565	86	
231.94946	1100	1+
232.89304	156	
233.82754	154	
233.94868	184	
234.83564	112	
235.11155	80	
235.88044	86	
235.89595	132	
235.94825	78	
237.03431	92	
237.06235	208	1+
238.00858	92	
238.83732	90	
238.86376	80	
238.88907	132	
239.40845	80	
239.78537	80	
240.84981	156	
241.03210	90	
241.84337	82	
242.07066	78	
242.84406	202	1+
245.84273	130	
246.94321	86	
247.96486	488	1+
248.11956	78	
248.89924	578	1+
249.05281	92	
249.96203	162	
250.90356	84	
250.95289	130	
250.96720	118	
251.06076	136	
251.83860	170	
251.96867	84	
252.97009	1370	1+
253.00975	88	
253.90385	482	1+
254.08549	82	
254.86201	110	
254.88937	82	
254.92571	78	
254.96657	624	
255.07454	298	1+
256.85258	262	
256.89363	138	
256.91927	100	
257.92011	80	
257.94580	80	
258.84587	112	
258.88630	194	1+
258.91225	98	
258.98381	104	
260.85006	128	
260.92620	118	
261.83218	178	
263.38751	80	
265.08708	164	
265.85220	94	
265.93476	86	
265.97565	136	
266.21494	76	
266.40745	92	
266.97720	128	
267.83770	984	1+
267.88441	76	
268.00005	164	
268.84024	746	1+
268.90843	106	
268.99931	78	
270.84807	144	
270.94174	78	
270.98181	298	1+
271.08755	86	
271.85551	82	
273.79296	76	
274.85990	164	
274.91745	82	
275.80653	102	
275.84602	114	
276.40192	90	
276.85575	526	
277.07999	92	
277.79198	110	
277.84266	298	
278.83601	256	
278.86704	180	
279.83110	110	
280.82277	76	
280.95854	94	
281.04995	76	
281.81755	126	
282.83465	76	
282.87356	350	1+
283.05402	84	
283.81226	212	1+
284.03352	78	
284.94682	84	
285.84981	196	
286.85008	1380	1+
287.93161	84	
288.91742	96	
292.02959	80	
292.33591	86	
292.43855	78	
293.10368	124	
293.87162	140	
293.99922	198	
294.24090	84	
294.86006	94	
295.89666	80	
296.85689	78	
296.93487	76	
297.87507	116	
298.78914	92	
300.42081	92	
300.93873	92	
301.82988	92	
303.76551	108	
304.13609	80	
304.80379	84	
304.85714	106	
304.90941	106	
305.86811	78	
308.85562	118	
308.87041	86	
309.86546	222	
310.41000	98	
310.87721	178	
311.88276	142	
321.81866	84	
321.97725	80	
323.96087	86	
325.14036	76	
326.89005	188	
331.04312	82	
332.90661	76	
335.93793	92	
336.07738	92	
337.37979	118	
338.87235	154	
340.89195	110	1+
342.30313	92	
END IONS

###FS:    #m/z: 322.92931 #charge 1+
###MS: 61
###MSMS: 62
BEGIN IONS
TITLE=Cmpd 46, +MS2(322.9293), 28.0-35.0eV, 1.3min #62
RTINSECONDS=79.9545
SCANS=61-62
PEPMASS=322.92931	2213052
CHARGE=1+
192.89174	78	
201.04579	148	
201.89135	72	
205.19506	78	
205.44852	86	
205.96919	184	1+
206.89607	72	
212.89286	72	
213.89220	86	
214.89404	166	
215.90595	116	
218.88533	152	
220.87614	126	
221.06407	136	
221.87529	160	
222.86968	84	
222.95146	220	
223.90833	78	
223.96636	276	1+
224.80976	86	
224.99565	84	
225.86327	110	
226.79864	90	
227.08718	84	
227.90406	102	
227.92587	100	
227.95766	80	
228.39911	92	
230.83249	128	
232.87269	98	
237.06029	134	
238.45782	74	
238.88577	166	
238.94056	242	1+
238.96045	86	
239.89137	82	
239.90500	148	
240.94020	2276	
241.93899	7544	1+
242.94138	5142	1+
243.01300	72	
243.82711	72	
243.87697	74	
244.85787	90	
244.88861	80	
244.93813	1518	1+
245.79632	84	
246.02359	72	
246.44209	78	
246.97851	196	
247.85084	76	
248.43690	92	
248.93645	74	
248.98111	74	
249.05488	72	
250.83759	72	
250.97094	76	
252.35610	92	
254.92366	76	
255.79275	76	
255.83216	82	
256.89895	96	
256.92039	134	
258.04836	76	
259.79893	78	
260.23865	74	
260.34079	172	
261.82576	394	1+
261.84931	82	
265.08992	170	
266.52351	82	
266.81386	158	1+
266.85973	78	
267.85818	74	
268.01605	124	
268.17379	92	
268.79264	76	
268.81486	128	
268.90613	74	
269.96050	72	
270.90735	72	
270.92386	72	
271.04096	84	
271.89664	84	
272.79597	88	
272.82094	76	
273.79359	272	
274.04094	96	
275.46375	82	
276.84024	100	
276.85334	122	
277.91035	86	
279.08890	1304	1+
279.91167	98	
280.10594	74	
280.85829	90	
280.98127	92	
281.78796	110	
281.80290	142	
281.84466	126	
283.07171	110	
283.78207	200	
284.17018	80	
284.29177	400	
285.98215	76	
286.80287	80	
286.85981	202	1+
286.90791	72	
287.79342	112	
288.88563	98	
290.87170	86	
291.94790	82	
292.43661	102	
292.55617	88	
292.94931	74	
293.02071	72	
293.87180	102	
294.82052	78	
294.86313	138	
295.37116	76	
296.89681	78	
298.62772	76	
298.73800	92	
300.80111	130	
301.90424	72	
302.80306	114	
303.10245	72	
303.43600	102	
304.10379	78	
304.76429	100	
305.13056	72	
305.81082	134	
306.52209	84	
306.81847	84	
307.16903	74	
307.79820	122	
307.88539	148	
308.80079	86	
308.86830	78	
309.42439	92	
310.08991	90	
311.85670	236	1+
311.87201	82	
312.10866	72	
312.80234	72	
313.80376	134	
313.82279	196	1+
314.15962	80	
314.95999	126	
315.86294	128	
315.92272	76	
318.78599	82	
319.05045	76	
320.89415	78	
321.85926	166	
321.92179	86	
323.75662	124	
324.90014	86	
325.90789	130	
325.95746	118	
326.27035	82	
327.01582	74	
END IONS

###FS:    #m/z: 340.93986 #charge 1+
###MS: 61
###MSMS: 63
BEGIN IONS
TITLE=Cmpd 47, +MS2(340.9399), 28.0-35.0eV, 1.4min #63
RTINSECONDS=80.7265
SCANS=61,63
PEPMASS=340.93986	814062
CHARGE=1+
178.05526	76	
190.94605	110	
194.97096	94	
197.02019	88	
197.86916	74	
197.88325	132	
198.87880	74	
200.86330	80	
204.92809	80	
205.95034	102	
206.41403	94	
208.95429	138	
210.53954	78	
210.93642	292	1+
210.99255	86	
211.14407	108	
212.87917	122	
212.89640	150	
213.88110	186	
213.93679	506	1+
215.88542	336	1+
216.95912	94	
217.88363	134	
217.93631	78	
218.42110	90	
222.01433	86	
223.79258	76	
223.95832	106	
224.99136	82	
226.87251	76	
226.89304	140	
226.94602	272	
228.36424	80	
228.84687	136	
228.94107	208	
230.88863	256	
230.93214	90	
231.81715	86	
231.88786	1038	1+
231.94959	552	1+
232.07856	84	
232.89154	800	1+
233.40347	82	
233.94563	188	
234.33848	98	
235.89241	156	
236.13705	104	
237.89508	92	
238.47305	92	
238.88552	138	
240.40513	94	
240.46242	84	
240.84312	302	1+
240.88158	96	
240.95962	80	
242.82860	644	1+
243.08757	110	
243.94400	86	
245.95816	120	
246.42435	98	
246.45132	78	
246.97690	242	
248.58026	76	
248.85710	86	
248.89884	136	
249.04354	82	
249.83077	90	
249.90262	110	
249.96204	236	
250.99124	122	
251.43617	80	
251.84319	78	
252.97088	74	
253.63315	84	
253.83492	96	
254.90337	130	
254.96518	646	
255.07736	130	
255.85126	100	
255.94428	118	
256.81148	92	
256.83812	76	
257.11019	78	
258.42158	102	
258.84742	144	
258.87076	98	
259.84105	220	
259.95750	334	1+
260.83685	592	1+
261.91898	82	
262.82932	136	
264.23124	76	
264.94310	78	
266.78802	142	1+
266.84616	78	
267.01087	82	
268.84315	252	
271.84765	118	
272.43966	84	
273.79642	94	
274.87662	116	
275.41411	102	
275.85796	200	
275.97366	74	
276.81641	86	
276.85580	296	
276.91454	74	
276.95346	86	
277.07325	88	
277.86252	244	
277.92507	76	
278.84351	1692	1+
280.84188	140	
281.03980	74	
281.37447	78	
281.83801	76	
282.15764	82	
283.14232	92	
284.88230	116	
287.79645	206	1+
288.90601	132	
290.38464	98	
293.15297	80	
293.43543	74	
293.85679	214	1+
293.98412	84	
294.96173	76	
295.88272	76	
296.37947	84	
296.84988	114	
296.86416	198	1+
298.43702	116	
299.87158	88	
300.05612	112	
300.61272	76	
301.85610	248	
301.87315	196	1+
302.92600	128	
304.84168	122	
304.88079	366	1+
305.78536	94	
307.79728	330	1+
308.81761	94	
309.53437	74	
309.87808	74	
310.87610	300	1+
312.80660	210	
313.80531	136	
313.82800	86	
313.86975	226	1+
313.88895	96	
313.96810	80	
318.84499	74	
319.14999	78	
320.22351	86	
322.80640	74	
324.91772	146	
327.82455	78	
327.99382	96	
329.87198	158	
330.86460	88	
336.62002	90	
336.85910	84	
338.40469	82	
342.34174	84	
343.11925	80	
343.83841	84	
343.92937	76	
344.97307	76	
345.61001	78	
END IONS

###FS:    #m/z: 507.84391 #charge 1+
###MS: 61
###MSMS: 64
BEGIN IONS
TITLE=Cmpd 48, +MS2(507.8439), 28.2-35.2eV, 1.4min #64
RTINSECONDS=81.4995
SCANS=61,64
PEPMASS=507.84391	122974
CHARGE=1+
196.01764	160	
202.32674	148	
214.88491	588	1+
224.97783	216	
232.89539	490	
233.88563	262	1+
238.06262	138	
250.05079	126	
250.90707	462	1+
250.97215	376	1+
258.87289	322	
263.95088	120	
266.16597	210	
267.78533	222	
269.79834	162	1+
272.92950	144	
273.92256	178	
275.85239	190	1+
275.93744	124	
276.96231	120	
277.85565	156	
278.83171	208	
282.81950	192	1+
283.90234	140	
284.87731	202	
285.85527	218	
287.85182	1196	
288.86794	164	
288.89130	148	
289.84769	188	
290.12601	142	
290.86376	426	1+
293.12578	318	1+
293.87432	386	
294.93429	144	
296.84466	328	1+
297.81391	276	1+
297.95378	126	
299.84266	284	1+
300.80666	130	
301.34489	220	1+
301.76749	138	
301.80976	168	
302.84904	144	
303.86696	1364	1+
305.86157	2176	1+
306.06229	176	1+
307.80550	226	1+
307.86191	268	
307.88917	420	
308.14119	546	1+
308.87611	1436	1+
309.85370	122	
310.15633	562	1+
311.88520	684	
312.86765	260	
312.88150	690	1+
314.86363	1136	1+
315.81779	236	1+
316.86123	294	1+
317.77191	168	1+
318.10061	126	
318.85899	282	1+
318.95761	192	1+
321.85132	198	
321.87918	192	
323.87114	596	
324.86088	222	
325.83166	272	1+
325.90269	382	
326.07855	120	
326.88134	4234	1+
327.37820	282	1+
330.05728	132	
331.82010	176	
332.81129	142	
332.87301	426	1+
333.84798	232	1+
335.83906	298	1+
335.88264	196	
337.87312	390	1+
338.72624	174	
338.95119	136	
339.78318	160	
340.86059	158	
340.89564	314	1+
342.76337	256	1+
343.87251	172	
343.89005	166	
346.77383	130	
346.89163	128	
347.74986	150	
347.77667	180	
348.77829	128	
348.87888	136	
349.76055	480	1+
350.76511	348	1+
350.81938	142	
350.84120	148	
350.88524	442	1+
351.41781	136	
351.81147	124	
352.88454	140	
352.90961	356	
353.85323	138	
353.89897	146	
354.05057	190	1+
354.71128	260	1+
354.86457	138	
354.89452	118	
355.73968	170	1+
355.89069	352	
356.89523	172	
356.97692	132	
357.85053	124	
358.78890	118	
359.39115	156	
359.75956	128	
359.81519	160	
360.76649	124	
362.36926	150	
364.78205	496	1+
364.88492	152	
366.18164	284	1+
366.76228	326	1+
366.84283	248	
367.70515	302	1+
367.72218	134	
367.84766	140	
367.90928	200	
368.35091	214	1+
368.84020	124	
368.89439	406	1+
369.83557	542	1+
370.79705	128	
370.89500	190	1+
371.19281	188	
371.82187	264	
372.77837	164	
372.79635	124	
372.81804	150	
373.72446	120	
373.78074	324	
373.82967	126	
373.89999	118	
374.81519	346	
376.81159	168	
376.88248	118	
377.76321	126	
378.78170	138	
379.36145	146	
379.38444	292	1+
380.72080	382	1+
380.86039	146	
380.88743	278	1+
381.80692	134	
381.83685	272	
382.26003	142	
382.85458	152	
383.71798	124	
384.71452	158	1+
384.77235	514	1+
384.84827	682	1+
385.89183	176	1+
387.19912	256	1+
387.76808	174	1+
387.84954	414	1+
388.04672	202	1+
388.73826	224	1+
389.71219	146	1+
389.84455	122	
389.91210	230	1+
390.83817	1864	1+
391.79826	126	
392.82542	892	1+
393.80286	126	
393.89263	184	1+
394.73195	190	
394.79213	128	
394.83082	152	
394.86184	208	
395.72638	314	1+
395.84809	194	1+
396.87530	266	1+
398.32791	302	1+
398.72349	370	1+
399.69506	122	
399.79783	180	1+
399.84786	584	1+
400.72593	492	1+
402.80595	188	1+
402.86402	128	
403.87060	316	
404.77943	454	1+
404.87110	180	
405.78429	376	1+
405.85730	412	
405.90168	180	
406.85797	212	
407.74377	200	
407.76681	466	1+
407.85508	2396	1+
408.74483	152	
408.76966	352	1+
408.85357	1492	1+
409.72830	546	1+
410.08160	276	1+
410.83535	1700	1+
412.72584	158	
412.84418	670	1+
413.07370	392	
413.27670	118	
413.70822	182	1+
414.67930	128	
414.70509	220	1+
414.82387	250	1+
415.70182	190	1+
415.83693	294	1+
415.87422	120	
417.82511	146	
417.86576	162	
420.73334	470	1+
421.88339	128	
422.86587	248	
423.77482	272	1+
423.81734	122	
423.86692	1016	1+
425.74643	664	1+
426.76896	166	
426.85926	1456	1+
427.73411	870	1+
428.84508	1922	1+
429.70001	212	
429.79579	138	
430.81552	122	
431.86877	970	1+
432.69118	230	1+
432.75538	262	1+
433.85740	328	1+
434.90298	120	
435.86092	126	
436.83693	126	
439.68589	156	1+
439.89519	232	
440.85964	222	1+
442.75680	178	1+
444.87054	2186	1+
445.74242	816	1+
446.76192	180	
446.88051	614	1+
447.71004	874	1+
448.79986	214	1+
449.69524	364	1+
449.75903	394	1+
449.88040	302	
450.76104	276	1+
450.88158	196	
451.79054	120	
451.87692	120	
457.90600	172	1+
462.88215	760	1+
465.14756	124	
465.71597	318	
467.88862	1790	1+
468.73619	138	
469.32414	132	
470.72107	276	1+
485.89976	714	1+
489.24916	202	1+
503.81345	174	1+
509.30603	102	1+
511.79721	126	1+
END IONS

###FS:    #m/z: 322.92947 #charge 1+
###MS: 65
###MSMS: 66
BEGIN IONS
TITLE=Cmpd 49, +MS2(322.9295), 28.0-35.0eV, 1.4min #66
RTINSECONDS=85.161
SCANS=65-66
PEPMASS=322.92947	2236546
CHARGE=1+
85.35045	76	
178.68650	78	
188.94908	80	
188.98433	78	
192.88838	78	
195.91682	144	
199.88017	78	
200.86503	72	
201.04117	154	
202.88715	72	
205.48203	94	
206.91545	72	
210.89999	88	
211.91368	70	
215.01384	90	
216.85609	76	
221.06776	124	
221.62669	100	
221.89553	90	
222.88076	72	
223.96061	428	
224.39912	78	
227.89960	166	
227.93203	142	
228.01536	86	
228.86883	82	
229.09401	88	
230.18964	92	
230.88979	136	
233.85482	208	
234.92895	100	
235.88384	118	
238.94034	112	
238.96419	72	
239.07801	94	
239.79105	84	
239.81360	72	
239.90206	70	
239.92575	78	
240.88253	132	
240.94044	2182	
241.93959	7626	1+
242.75246	76	
242.94197	5434	1+
243.45356	86	
243.82600	100	
243.86801	116	
244.40070	84	
244.82022	182	
244.90204	74	
244.93816	1570	1+
244.97704	78	
245.84188	104	
246.44366	76	
246.53628	90	
246.86015	76	
246.97428	220	
247.86438	90	
247.97664	126	
248.85208	130	
249.84782	70	
249.91032	72	
250.94781	140	
252.01853	84	
252.81461	80	
253.83751	82	
254.83454	134	
254.88824	84	
256.03648	88	
256.89462	234	
258.83999	100	
258.89517	100	
260.33759	92	
262.83365	294	1+
263.05491	76	
263.18437	76	
263.97180	70	
264.11571	102	
264.84625	154	
264.91822	94	
265.03612	80	
265.21835	82	
265.55423	88	
266.39346	82	
266.86664	254	
267.02492	76	
267.06103	158	
267.78553	248	1+
267.83918	200	1+
267.89039	88	
268.05736	78	
268.10944	74	
268.95340	118	
269.85274	88	
271.80121	134	
272.84909	82	
272.86740	100	
273.79659	332	1+
273.84203	144	
274.94175	76	
275.85293	72	
275.93648	80	
276.84512	76	
278.03154	72	
278.13157	118	
278.86751	74	
279.09154	1022	1+
279.76815	74	
279.91780	114	
280.78979	74	
280.82581	86	
282.03602	72	
282.05393	188	1+
283.94675	84	
284.29222	688	1+
285.85227	170	
287.79458	76	
287.85902	122	
288.81526	72	
289.88039	74	
290.85778	182	
291.80901	110	
291.86713	86	
292.80130	80	
292.81528	74	
292.87334	368	1+
293.85044	132	
294.85697	126	
294.91350	114	
296.81092	130	
296.86992	100	
297.84096	74	
297.85809	72	
298.97584	82	
304.97383	76	
305.88562	222	1+
307.30684	86	
307.40592	106	
307.82258	122	
307.94037	78	
308.79806	86	
309.41129	92	
309.81758	84	
309.88469	86	
309.91521	286	1+
310.81422	92	
310.87957	84	
311.88497	74	
312.80622	150	
312.86150	84	
313.82465	72	
314.82480	116	
315.86189	74	
317.86816	90	
318.86150	90	
320.49654	80	
321.05053	104	
321.89149	72	
322.46426	86	
323.91456	96	
324.89654	126	
325.81283	76	
327.89832	78	
END IONS

###FS:    #m/z: 340.94001 #charge 1+
###MS: 65
###MSMS: 67
BEGIN IONS
TITLE=Cmpd 50, +MS2(340.9400), 28.0-35.0eV, 1.5min #67
RTINSECONDS=85.933
SCANS=65,67
PEPMASS=340.94001	797368
CHARGE=1+
63.13046	140	
83.51479	80	
83.58541	84	
185.06329	102	
192.92705	270	
193.92139	92	
205.94789	118	
207.95350	78	
210.93745	186	
212.06224	76	
213.87915	246	1+
213.93783	606	1+
215.88452	414	1+
216.39715	88	
216.91018	86	
216.93561	82	
217.88277	224	1+
217.93569	126	
218.43933	86	
218.96057	76	
220.87051	80	
222.88601	92	
222.97508	86	
223.96838	246	1+
224.97061	210	1+
225.85863	90	
226.99305	90	
227.95371	186	
228.40474	86	
228.84107	76	
228.89106	84	
229.84330	82	
230.88782	550	1+
231.95106	862	1+
233.89745	284	
233.94625	510	1+
235.72192	106	
235.88886	114	
235.94795	120	
236.90125	82	
237.84943	98	
238.83820	140	
238.90547	98	
238.95134	84	
239.43345	114	
239.53596	82	
239.79094	102	
239.93160	82	
240.23210	92	
240.78956	84	
240.83318	124	
240.84319	366	1+
242.82814	418	1+
242.95343	206	1+
243.83038	270	1+
243.93846	94	
245.84354	122	
246.06809	78	
246.97771	128	
247.98342	288	1+
248.89853	166	
248.96046	302	1+
249.50099	110	
249.96291	256	1+
250.91312	80	
252.87629	106	
253.90920	142	
253.98754	92	
254.90595	84	
254.96521	316	1+
255.07044	152	
255.08702	84	
256.89524	194	
256.96371	150	
257.00613	80	
257.44923	112	
257.85024	154	
258.38374	76	
258.84866	308	
259.84950	184	
259.95777	110	
260.77745	78	
260.83503	562	1+
261.85784	132	
262.85510	210	1+
263.91011	76	
264.96026	112	
265.15519	158	
267.14717	92	
267.39242	92	
267.45649	78	
268.79763	78	
269.39400	80	
269.83549	110	
269.87353	78	
270.83770	86	
274.08355	80	
274.87064	136	
275.43099	76	
275.80918	126	
275.83451	86	
275.85523	392	1+
276.06324	92	
276.85642	256	1+
276.87730	102	
277.79206	76	
277.96357	122	
278.84308	1088	1+
278.85984	178	
278.96361	76	
280.50379	84	
280.80806	116	
281.85454	214	
281.87373	106	
281.93723	90	
282.27321	106	
282.80576	86	
282.86758	106	
282.93591	86	
283.78853	120	
286.91746	84	
288.84258	80	
290.85527	318	1+
291.80642	138	
293.84941	116	
294.37385	78	
294.84629	104	
296.86019	142	
296.97059	78	
297.80285	86	
299.66001	82	
299.78379	180	
299.87379	162	
300.24883	96	
300.92143	88	
301.07282	102	
301.42231	88	
301.84574	86	
302.38662	98	
303.42131	92	
303.84039	102	
305.89314	116	
306.87969	78	
307.79964	134	
308.29354	104	
308.81490	80	
309.89757	90	
310.79723	82	
310.87938	98	
311.87873	104	
312.94437	78	
313.75904	84	
315.89417	76	
319.80844	76	
321.86280	104	
322.87145	102	
322.89253	78	
323.86153	78	
324.89504	94	
328.18708	80	
329.87321	86	
330.81743	324	
334.77736	82	
334.84731	80	
335.76873	126	1+
337.17454	100	
338.80434	84	
339.06240	78	
340.76011	98	
341.88303	90	
342.78021	88	
342.86674	92	
342.91248	94	
346.01366	76	
END IONS

###FS:    #m/z: 336.94488 #charge 1+
###MS: 65
###MSMS: 68
BEGIN IONS
TITLE=Cmpd 51, +MS2(336.9449), 28.0-35.0eV, 1.5min #68
RTINSECONDS=86.705
SCANS=65,68
PEPMASS=336.94488	65796
CHARGE=1+
57.69450	78	
140.02083	92	
189.86399	80	
189.96466	98	
192.92422	74	
196.85973	92	
200.87948	78	
203.02682	76	
210.89075	122	
211.94433	2246	1+
212.04495	122	
212.88067	678	1+
213.93895	916	1+
214.88948	76	
215.88630	486	
217.88374	170	
217.93742	98	
223.08041	92	
223.95625	98	
224.51887	82	
224.83553	128	
224.97640	80	
226.89290	286	1+
226.92264	82	
228.95808	78	
229.89008	74	
229.95510	1756	1+
230.88874	926	1+
231.95222	712	1+
233.83236	154	
233.89628	102	
233.95890	80	
234.82739	82	
235.87002	96	
235.89167	82	
235.93691	82	
236.37093	80	
236.38419	74	
236.54270	82	
236.83327	128	
240.79237	130	
241.84263	136	
244.92900	112	
244.97519	78	
245.03659	90	
245.36915	102	
246.85446	84	
246.88735	82	
246.95858	78	
247.96546	628	1+
248.01117	82	
248.05203	80	
248.89966	668	1+
248.93280	78	
248.95051	78	
249.83045	550	1+
249.96158	238	
250.86719	78	
250.89117	80	
250.94861	140	
250.96794	132	
251.91050	158	
251.96988	100	
252.08523	302	1+
252.83212	96	
252.86963	86	
252.97063	1664	1+
253.90693	624	1+
254.42012	84	
254.96618	718	1+
255.07619	238	
255.67124	76	
257.84904	92	
257.89659	92	
257.91946	106	
258.84575	430	1+
259.96045	326	
260.84367	202	1+
260.93224	78	
261.83193	336	1+
262.95393	142	
263.07608	88	
263.37561	94	
263.40358	112	
263.88786	80	
264.79709	108	
266.01866	298	
266.44562	86	
266.79610	94	
266.86535	84	
266.88938	98	
267.51890	90	
267.84466	154	
268.84062	480	
268.95672	76	
269.02902	76	
269.11559	82	
269.83670	246	
270.84667	136	
270.97829	140	
271.84395	86	
271.92065	134	
272.99109	74	
273.88328	246	1+
273.96845	86	
274.91976	86	
275.43517	86	
275.80700	126	
275.84085	78	
275.94884	128	
276.85573	156	
277.86706	272	1+
278.83397	894	1+
279.41112	80	
281.05638	92	
283.03081	76	
283.78426	144	
285.05678	74	
285.43020	80	
285.84684	1072	1+
285.94258	92	
286.84911	944	1+
290.85775	226	1+
290.88922	84	
292.87564	78	
293.10882	172	
293.43466	84	
293.49794	82	
294.29572	74	
294.84962	140	
294.86327	206	
295.11865	194	1+
295.31190	74	
295.83730	100	
295.87979	226	1+
296.79425	130	
297.10409	96	
298.30650	118	
298.93809	82	
299.83242	122	
299.87880	100	
300.51958	108	
300.90665	86	
301.01734	82	
302.88350	134	
303.44020	88	
305.77053	78	
306.17150	84	
307.80004	140	
307.89053	138	
308.88955	124	
309.86940	180	
309.89310	94	
310.86440	106	
310.88203	84	
311.00508	82	
311.76352	80	
311.87862	228	1+
312.76597	88	
316.96876	96	
317.98211	86	
321.94189	82	
322.42256	80	
322.82434	78	
323.07563	78	
324.89619	130	
327.84692	86	
329.87522	160	1+
330.44245	74	
331.00940	90	
332.83282	82	
332.88344	110	
335.87702	96	
336.33182	82	
338.87012	80	
341.33385	78	
342.20968	74	
END IONS

###FS:    #m/z: 322.92953 #charge 1+
###MS: 69
###MSMS: 70
BEGIN IONS
TITLE=Cmpd 52, +MS2(322.9295), 28.0-35.0eV, 1.5min #70
RTINSECONDS=90.3715
SCANS=69-70
PEPMASS=322.92953	3013064
CHARGE=1+
65.89186	74	
69.36844	76	
142.71295	76	
159.10186	90	
170.24851	76	
185.97481	72	
189.91388	68	
189.92549	70	
192.90041	76	
194.44313	100	
197.91557	80	
197.97251	80	
199.87074	94	
201.04533	160	
203.95677	70	
205.90283	78	
205.94969	220	
207.56935	78	
207.96949	80	
208.90715	72	
214.87513	82	
214.89159	70	
214.98951	104	
215.82769	130	
217.89047	114	
219.89318	160	
220.11586	98	
220.87864	140	
221.94813	206	1+
222.06917	82	
223.42739	94	
224.04598	68	
224.95897	90	
225.07646	68	
225.86394	72	
226.01929	72	
227.89425	170	1+
227.93131	100	
227.95044	76	
229.02342	68	
229.09740	70	
229.98478	74	
230.37242	76	
230.79371	68	
230.83665	128	
230.86481	84	
230.88853	206	
230.95454	78	
231.89205	220	1+
232.83353	68	
235.83880	86	
236.46902	68	
237.00192	134	
237.41029	80	
237.79466	82	
238.85813	70	
238.94141	282	
239.08175	194	
239.78856	122	
239.96273	86	
240.01509	68	
240.94023	1844	
241.79560	70	
241.93932	9030	1+
241.98798	68	
242.94166	6128	1+
243.81981	154	
243.83885	88	
244.82048	80	
244.85987	94	
244.88166	202	1+
244.93902	1802	1+
245.83315	70	
248.85352	86	
248.88051	84	
249.92760	74	
249.96342	160	
250.95263	90	
251.07570	72	
251.88516	108	
252.07323	68	
252.96678	128	
253.93101	68	
254.84473	86	
254.90752	104	
255.83218	104	
256.34499	72	
256.89809	138	
257.79859	272	1+
257.91028	82	
258.23564	100	
259.89579	92	
260.83283	148	
261.83783	148	
262.82949	198	
263.05886	90	
263.83399	132	
265.84074	80	
266.85615	124	
267.38435	84	
267.88728	90	
268.95178	156	
269.95450	70	
271.07117	78	
271.80866	192	1+
272.84710	92	
274.02072	82	
275.80907	128	
275.83042	98	
277.91860	84	
277.95515	82	
279.05395	94	
279.09051	1056	1+
280.26114	76	
280.95244	90	
281.12039	86	
281.80708	68	
282.00289	74	
282.08529	90	
282.78908	216	1+
282.85651	76	
283.06671	214	1+
283.78795	142	1+
283.90310	90	
283.97143	86	
284.29323	322	
284.86315	126	
285.08778	88	
285.29194	172	
285.84492	78	
286.86531	72	
286.92592	86	
287.03196	80	
288.81935	82	
288.86323	78	
289.79058	138	
290.78763	68	
292.92567	78	
293.85790	130	
293.90311	152	
294.84960	182	1+
296.83719	70	
297.07439	82	
297.83265	80	
298.18007	88	
305.41981	84	
305.80018	112	
305.85996	80	
305.87660	226	1+
308.87838	114	
309.09829	78	
310.06195	72	
311.88504	100	
312.79639	74	
312.86329	216	1+
312.89655	72	
315.28345	86	
319.28614	68	
319.81986	70	
320.82112	246	1+
320.89870	74	
321.27397	76	
323.75696	76	
324.79512	74	
324.98074	70	
325.11574	78	
325.89931	204	1+
326.17927	72	
END IONS

###FS:    #m/z: 340.94008 #charge 1+
###MS: 69
###MSMS: 71
BEGIN IONS
TITLE=Cmpd 53, +MS2(340.9401), 28.0-35.0eV, 1.5min #71
RTINSECONDS=91.1435
SCANS=69,71
PEPMASS=340.94008	1068230
CHARGE=1+
183.11064	74	
189.42692	80	
190.92878	86	
192.92718	186	
193.93522	80	
195.92956	78	
203.86069	88	
205.87635	86	
206.25534	98	
209.94843	146	
210.93637	218	1+
212.87771	308	1+
213.01841	76	
213.57394	88	
213.93973	1112	1+
214.88403	482	1+
215.88731	346	1+
215.93863	250	
216.43887	76	
216.96268	100	
217.88707	224	
221.09694	80	
221.91737	82	
223.83305	76	
223.88176	92	
223.95986	150	
224.97548	82	
226.90672	100	
226.95040	112	
228.94125	96	
229.95425	150	
230.84246	92	
230.88877	402	1+
231.90142	136	
231.94966	904	
232.55619	94	
232.90635	78	
233.89590	404	1+
233.95046	236	
235.94714	160	
235.99931	104	
237.80034	88	
238.88440	172	
239.90275	192	
240.83089	138	
241.60819	100	
241.84256	456	1+
242.79669	78	
242.82938	430	1+
242.87339	76	
242.94019	80	
243.83278	364	1+
244.37383	98	
245.94263	76	
246.07361	88	
246.94982	98	
246.97733	144	
247.97852	100	
248.90600	84	
248.98958	224	
249.84014	78	
250.96129	126	
250.99493	106	
251.87947	124	
251.96443	86	
252.92193	76	
253.92299	90	
254.90382	74	
254.96693	508	1+
255.07416	102	
255.84093	98	
255.91653	92	
256.06195	90	
256.80151	88	
256.86094	112	
256.96871	116	
257.83527	74	
258.84922	322	
259.85057	204	
259.95751	474	
260.80460	82	
260.83355	614	1+
260.85330	130	
260.94811	76	
261.95885	98	
261.99866	92	
262.82383	74	
262.84215	250	1+
262.87788	114	
263.10868	100	
264.80026	80	
266.88648	140	
266.90476	158	
267.93875	84	
267.97277	80	
268.39903	102	
268.82180	268	1+
268.84257	436	1+
269.47224	92	
269.97085	76	
270.80217	78	
271.01437	98	
272.44144	154	
272.97898	104	
273.39089	106	
273.80128	142	
273.93265	92	
274.85884	140	
275.84089	154	
276.85447	326	
277.85860	208	
278.84545	1000	1+
278.97610	88	
280.09885	74	
280.85352	552	1+
281.04775	230	1+
282.02558	174	1+
282.84590	84	
283.43387	84	
284.86895	74	
286.35822	78	
288.80691	76	
288.84313	140	
289.71526	74	
290.01344	182	
291.43777	88	
292.04210	88	
292.43649	86	
292.93641	92	
293.91871	80	
294.85893	82	
295.80700	168	1+
295.87374	92	
295.98662	152	
296.50353	76	
296.85169	108	
298.94830	78	
300.06370	84	
300.81551	88	
301.34822	142	1+
301.87243	156	
302.86846	122	
302.94888	132	
303.01692	94	
304.04806	74	
304.80148	178	1+
308.01969	92	
308.82649	78	
309.41872	90	
310.42621	94	
310.87648	114	
310.90770	130	
313.80953	74	
313.88546	76	
313.95719	78	
314.82507	88	
314.89811	80	
315.88552	132	
318.87181	78	
324.78602	84	
324.86142	78	
326.28826	106	
327.11797	74	
327.44046	82	
328.88813	78	
329.81478	234	1+
330.37315	116	
331.10998	84	
332.93553	102	
337.00028	90	
337.88724	98	
343.16922	76	
344.82257	78	
END IONS

###FS:    #m/z: 363.95604 #charge 1+
###MS: 69
###MSMS: 72
BEGIN IONS
TITLE=Cmpd 54, +MS2(363.9560), 28.0-35.0eV, 1.6min #72
RTINSECONDS=91.916
SCANS=69,72
PEPMASS=363.95604	479348
CHARGE=1+
85.82414	80	
149.32134	122	
187.86707	130	
189.86800	86	
191.86088	158	
196.88320	78	
200.94826	84	
203.04282	78	
207.87399	192	
208.98007	84	
209.94302	1006	1+
210.88414	330	1+
212.87941	964	1+
217.83550	90	
218.89878	82	
219.86436	114	
222.82390	84	
222.95299	376	1+
224.19877	86	
224.94866	468	1+
224.97643	134	
225.96936	150	
226.94682	6976	1+
227.93047	270	
228.41033	84	
228.89312	186	
228.94238	7020	1+
230.75416	102	1+
230.83299	158	
230.85891	88	
230.88899	2090	1+
231.05896	84	
232.88431	622	
232.89906	164	
233.03971	130	
233.92688	118	
234.86484	112	
234.88118	92	
235.92174	106	
240.07421	82	
240.81836	180	1+
240.83881	82	
240.94053	514	
240.96315	266	
241.19300	100	
241.93869	1496	1+
242.88643	78	
242.94029	1096	1+
242.95977	246	
243.89764	114	
243.96425	118	
244.95751	4392	1+
244.99909	96	
245.14032	132	
245.94084	202	
246.43429	82	
246.81009	92	
246.90396	122	
246.93016	86	
246.95297	3912	1+
247.79590	290	1+
248.84256	104	
248.89860	754	1+
249.04064	80	
249.92429	94	
250.89283	80	
250.94878	280	1+
250.97131	170	
252.78512	80	
254.01919	100	
254.83713	148	
254.90615	108	
254.95894	80	
256.88061	138	
258.97250	136	
260.83456	190	
260.97238	108	
261.00754	78	
261.83384	242	
262.83026	154	
262.95754	90	
263.83047	98	
264.11114	92	
264.44294	108	
264.97996	92	
265.08806	114	
266.78618	86	
266.81049	396	1+
266.84955	210	1+
267.93874	88	
267.97215	780	1+
268.79589	206	1+
268.81408	180	
268.83949	102	
268.88134	218	1+
268.95796	210	
269.80518	238	1+
269.96831	792	1+
270.85439	114	
271.86117	82	
271.91683	318	
273.84981	148	
273.92297	90	
275.01182	100	
276.84282	80	
276.86086	150	
277.84841	80	
277.92686	180	1+
278.32834	96	
278.80114	148	
278.84384	326	1+
278.92662	192	1+
279.79695	114	
280.10707	270	1+
280.79317	356	
280.83084	138	
281.79820	214	
281.89506	84	
282.43835	122	
282.79484	572	1+
283.06880	88	
284.82358	312	
284.84492	334	1+
284.92840	96	
285.42815	94	
285.82581	144	
286.91040	106	
288.07522	200	1+
288.80226	112	
289.87325	140	
290.78846	128	
291.86365	78	
291.89918	82	
292.11145	144	
292.43680	146	
292.94089	82	
293.42635	88	
296.81044	184	
298.80276	604	1+
299.05216	106	
299.83455	80	
299.87329	90	
300.80347	660	1+
300.85208	248	1+
301.09838	86	
301.85920	162	1+
301.88589	80	
302.80273	274	1+
302.91232	84	
303.85517	642	1+
305.81699	88	
307.07674	106	
307.87891	138	
309.36833	82	
310.87195	218	
313.87030	142	
314.39757	82	
315.88186	82	
316.81734	148	
318.82850	136	
318.85381	86	
318.87654	228	1+
320.80964	182	1+
321.86641	118	
322.92735	178	
322.95271	104	
323.80443	128	
326.87039	138	
333.35695	80	
337.83773	84	
338.89952	84	
339.83028	122	
340.31616	82	
340.93795	466	1+
341.37440	112	
341.86906	92	
342.77367	80	
342.90483	112	
344.41218	78	
349.86298	110	
354.27823	88	
354.33155	102	
354.91177	80	
360.18233	82	
361.18287	86	
361.72076	126	
364.80884	92	
366.00604	90	
368.78056	90	
368.92376	118	
END IONS

###FS:    #m/z: 363.95617 #charge 1+
###MS: 73
###MSMS: 74
BEGIN IONS
TITLE=Cmpd 55, +MS2(363.9562), 28.0-35.0eV, 1.6min #74
RTINSECONDS=95.5805
SCANS=73-74
PEPMASS=363.95617	446676
CHARGE=1+
83.29154	108	
133.43257	78	
135.24284	84	
142.27329	78	
154.30310	78	
178.88670	118	
182.86747	204	
184.86625	100	
185.87284	102	
186.94411	94	
189.86408	276	
191.85789	370	1+
194.89869	82	
200.94804	222	1+
207.40337	84	
207.87303	662	1+
207.94981	140	
209.94382	2560	1+
210.88565	264	
212.87841	2192	1+
213.89356	82	
214.89256	372	1+
215.89290	244	1+
216.40798	82	
216.92752	90	
221.90451	78	
222.95147	1238	1+
223.88547	106	
223.97235	116	
224.89038	104	
224.94969	2074	1+
224.97366	102	
226.88041	86	
226.90076	98	
226.94694	12970	1+
226.97043	272	
227.39279	94	
227.79663	80	
228.89231	520	1+
228.94237	13606	1+
230.88919	4012	1+
231.61231	106	
232.83996	82	
232.88268	534	1+
234.43800	118	
234.87986	128	
235.88997	220	1+
235.91153	92	
237.05178	184	
239.81756	84	
240.07829	154	
240.13700	84	
240.88179	82	
240.94103	650	
240.96154	1380	1+
241.93946	1672	1+
242.82363	204	1+
242.94204	1100	1+
242.95954	496	
244.81299	78	
244.95692	5730	1+
245.87335	88	
246.43506	80	
246.90504	384	1+
246.95256	6730	1+
246.98078	142	
248.80295	138	
248.89919	704	1+
249.05491	84	
250.06439	88	
250.58517	92	
250.89517	316	1+
250.91312	200	1+
250.96905	78	
251.04619	122	
251.83533	214	1+
252.88717	78	
253.01819	80	
253.90551	460	1+
254.38675	98	
254.90920	296	1+
256.41584	92	
257.93612	92	
258.54555	90	
258.83395	202	
258.89145	92	
258.97335	308	1+
259.83767	112	
259.90694	136	
260.84172	166	
260.96891	512	1+
261.83151	118	
262.05434	94	
262.15368	102	
262.82825	108	
263.88214	166	
264.08056	134	
264.81982	86	
264.96616	82	
265.08476	136	
265.97756	264	
266.14282	82	
266.81259	116	
266.97816	116	
267.10103	86	
267.53067	80	
267.78208	120	
267.97220	1086	1+
268.79879	104	
268.84381	116	
269.91872	168	
269.96842	1062	1+
270.84244	86	
270.86885	88	
270.90751	390	1+
271.09939	88	
272.01905	192	1+
272.42540	82	
275.41691	94	
275.87353	176	1+
276.91811	78	
277.83132	142	
278.84220	152	
279.09926	164	
279.79817	118	
279.81755	164	1+
279.85431	78	
280.79005	792	1+
280.84980	148	1+
281.89201	106	
282.09035	168	1+
282.88421	78	
283.85587	104	
284.80030	312	1+
284.82107	246	
285.84377	472	
288.79713	82	
289.83876	92	
289.87109	122	
290.85904	92	
291.80745	162	
291.87802	170	1+
294.86015	198	1+
296.80755	208	
297.80946	186	
297.98315	78	
298.39853	98	
298.80273	852	1+
300.17354	160	
300.80368	392	1+
300.85617	400	1+
300.91110	210	1+
301.79729	136	
301.85810	346	1+
303.80796	104	
303.85613	960	1+
304.80971	98	
307.16692	92	
307.90550	108	
309.83532	116	
310.80396	264	1+
310.87128	84	
312.00539	114	
314.08372	86	
316.81546	468	1+
319.12892	252	1+
320.13295	206	1+
320.81655	152	
320.84789	96	
320.91832	88	
321.81624	162	
321.83439	178	
321.86881	124	
322.81202	294	1+
322.92691	384	
323.87754	126	
324.18437	82	
326.87337	416	1+
328.91717	98	
329.90025	78	
331.87213	146	
332.06684	82	
335.02263	78	
336.94685	302	1+
338.02388	96	
338.96838	124	
340.16860	80	
340.94191	128	
341.18833	84	
343.72206	86	
344.36444	80	
348.79881	88	
349.31987	80	
352.88617	130	
355.61561	88	
355.99983	82	
356.98994	86	
357.01888	114	
359.79088	80	
359.86004	96	
360.79673	104	
360.86573	180	
363.81054	78	
367.20241	84	
367.77445	88	
END IONS

###FS:    #m/z: 507.84431 #charge 1+
###MS: 73
###MSMS: 75
BEGIN IONS
TITLE=Cmpd 56, +MS2(507.8443), 28.2-35.2eV, 1.6min #75
RTINSECONDS=96.3525
SCANS=73,75
PEPMASS=507.84431	166384
CHARGE=1+
196.01641	418	1+
214.88427	310	
223.97617	124	
224.97636	132	
230.89637	142	
232.89636	642	
234.88996	154	
236.84561	288	1+
236.88860	282	1+
242.07119	156	
252.09953	128	
258.10837	130	
258.87427	224	
264.08360	264	1+
266.16491	168	
267.89232	128	
271.99204	132	
272.39087	164	
272.85381	168	
277.90999	148	
278.79299	178	1+
278.84467	132	
279.10416	196	1+
280.96339	196	1+
281.37754	172	
283.79887	146	
286.85233	138	
287.85178	1018	1+
288.87168	158	
289.03410	162	
289.85415	126	
289.87553	224	
290.86637	182	
291.86458	248	
292.86085	192	
292.87867	220	
293.87333	554	
294.06211	108	1+
294.87590	438	
296.85268	120	
296.91245	152	
298.84895	130	
299.87457	120	
300.84352	498	1+
300.86076	120	
301.91030	210	1+
303.86703	1198	1+
304.38886	256	1+
304.80271	214	1+
305.86335	1938	1+
306.14256	146	1+
307.80230	268	1+
307.88949	404	
307.90835	192	1+
308.14106	1268	1+
308.87488	1874	1+
310.15696	632	1+
310.86833	170	
311.88238	2396	1+
312.34497	134	
313.80062	158	
314.86567	586	
315.86229	610	1+
316.84717	256	
318.85752	214	1+
319.88766	124	
320.88454	358	1+
322.86142	142	
323.85760	350	1+
323.87735	426	1+
324.38299	258	1+
324.86118	252	1+
325.89892	122	
326.14220	122	1+
326.88300	3520	1+
327.37921	224	1+
327.80405	152	
328.38349	192	1+
328.88100	928	1+
329.82251	306	1+
330.06333	160	
330.16378	126	
332.79773	186	1+
332.87288	354	
333.87170	320	
335.76736	224	1+
335.84421	278	1+
335.88423	198	1+
336.80893	230	1+
337.87820	604	1+
339.41593	162	
341.78706	206	1+
341.83774	154	
342.89673	284	1+
343.87209	350	
344.85220	182	1+
345.77669	186	
345.82892	122	
346.74087	258	1+
346.88252	240	1+
347.74462	168	1+
347.77266	170	
348.17348	152	
348.77244	222	
348.79027	126	
348.81045	126	
349.75714	358	1+
349.78359	128	
349.90259	196	
350.79718	166	
350.88363	558	1+
350.91062	164	
351.18322	124	
351.78357	234	1+
351.82535	126	
353.85113	350	1+
354.81745	180	1+
354.88736	396	1+
355.03146	132	
355.73154	132	
355.88992	296	1+
356.81449	176	1+
357.78825	152	
357.87507	228	1+
359.72012	120	
361.80330	366	1+
364.84628	136	
365.03639	136	
365.75869	128	
366.83392	534	1+
367.76735	164	
368.77602	176	
368.80352	156	
368.89845	156	
369.83748	498	
369.89796	122	
370.78510	296	
371.18579	132	
371.80120	130	
371.87634	138	
372.16437	130	1+
372.72127	186	
372.78250	180	
372.81941	188	
373.75053	196	1+
373.83246	298	
374.72776	128	
374.75491	236	1+
374.81182	158	
375.72292	198	1+
378.80935	134	
378.87786	136	
379.85405	224	1+
380.83508	442	1+
381.83804	368	1+
381.89013	148	
382.85660	132	
383.76995	232	1+
383.99856	128	
384.84949	1036	1+
385.81817	158	
386.82255	152	
387.73443	166	1+
387.84207	832	1+
388.79101	286	1+
389.19849	294	1+
390.84016	638	
391.05343	142	
391.72213	184	1+
391.73404	198	1+
391.85059	668	1+
392.06724	128	
392.82429	1118	1+
393.76659	128	
393.79441	142	
394.79688	122	
394.89252	266	1+
398.73018	604	1+
399.68611	122	
399.84869	472	
400.82890	172	
401.78898	122	
401.86116	264	1+
402.76909	324	1+
404.86031	484	1+
405.76144	126	
405.86307	422	1+
405.89918	378	1+
407.73461	258	
407.78794	278	1+
407.86515	646	
408.07017	126	
408.12248	142	1+
408.74137	200	
408.85105	1272	1+
409.72462	312	
409.76282	232	1+
409.86410	362	
410.07524	170	
410.73439	204	
410.83768	1560	1+
411.73890	152	
412.07054	232	1+
412.72665	146	
412.84205	136	
413.07383	192	1+
413.84587	130	
413.87607	118	
414.83941	636	1+
414.86121	496	1+
421.88396	216	
422.86635	442	
422.88581	154	
423.77503	186	
423.86877	650	1+
424.77726	142	
425.75683	208	
426.75272	222	
426.86048	922	1+
427.73341	642	
428.08411	120	
428.74458	390	
428.84497	1824	1+
429.69814	180	
429.72833	326	
429.87412	186	
430.74633	146	
430.84677	398	
431.67459	122	
431.87069	404	
432.69299	122	
432.87142	242	
433.85294	290	1+
434.89405	122	
437.82370	170	1+
439.89341	318	1+
443.81965	228	1+
444.87265	1754	1+
445.74896	266	
446.79501	174	
446.87341	464	1+
447.71069	404	1+
449.87495	942	1+
450.70227	150	
450.76031	292	
451.87630	182	
457.90115	118	
459.90060	178	1+
462.87962	720	1+
464.88596	288	1+
465.69773	148	
465.71564	554	1+
467.88576	1232	1+
485.89706	662	1+
487.90178	124	
490.90026	124	
491.85160	124	
493.88421	124	
510.25582	148	1+
END IONS

###FS:    #m/z: 336.94508 #charge 1+
###MS: 73
###MSMS: 76
BEGIN IONS
TITLE=Cmpd 57, +MS2(336.9451), 28.0-35.0eV, 1.7min #76
RTINSECONDS=97.1245
SCANS=73,76
PEPMASS=336.94508	54928
CHARGE=1+
74.18638	84	
185.87247	74	
190.75219	86	
195.88948	72	
196.87913	70	
203.99042	72	
211.94445	3140	
211.98347	78	
212.87806	900	1+
212.94692	72	
213.93935	1640	1+
214.89877	70	
215.92574	78	
216.89241	110	
217.92937	74	
217.94239	78	
223.96204	358	1+
226.94547	182	
228.84297	154	
228.89332	266	1+
229.95471	2678	1+
230.88892	1528	1+
231.95055	1504	1+
233.40687	82	
233.82578	142	
233.87071	86	
233.94900	288	
234.89693	126	
235.89239	94	
235.93253	88	
236.04653	72	
236.15194	76	
236.17280	70	
236.85070	70	
238.88651	78	
238.96821	92	
239.90692	84	
240.03031	72	
240.83955	82	
240.85491	138	
241.43092	82	
241.84392	376	1+
242.87357	76	
246.86036	76	
246.88928	70	
246.93555	76	
247.38334	94	
247.96536	1128	1+
248.89903	416	1+
248.98913	132	
249.82862	130	
249.95938	304	1+
250.83019	430	1+
250.89513	72	
250.95348	104	
250.98976	200	1+
252.83226	208	
252.97015	1516	1+
253.78784	100	
253.90345	334	1+
254.83817	94	
254.94372	328	
254.96450	1064	1+
254.99420	72	
256.85159	106	
258.02264	72	
258.84517	176	
259.84243	92	
260.86105	78	
261.11895	106	
262.85363	98	
263.00103	80	
263.88625	72	
263.93387	86	
264.97862	76	
264.99235	78	
265.01823	84	
265.08504	102	
265.80246	86	
265.98074	72	
266.41122	90	
267.83474	180	
268.83957	970	1+
268.98868	82	
269.08152	102	
270.97937	106	
271.79896	158	
271.85107	124	
271.86955	234	1+
271.98569	80	
272.40697	74	
272.84301	74	
272.98103	194	
273.44154	100	
273.79118	72	
273.91927	78	
274.38689	86	
274.83847	108	
274.85890	126	
275.84616	116	
275.86355	118	
275.95211	146	
275.97591	104	
276.80637	72	
276.85665	306	
277.85432	180	
277.91920	102	1+
278.08035	102	
278.83272	348	1+
278.85863	108	
278.96791	74	
279.83535	220	1+
279.86340	72	
279.96138	74	
282.80585	102	
282.87995	82	
283.91955	84	
284.89317	74	
285.80999	92	
285.84972	176	
286.84800	806	1+
287.11513	84	
287.97482	102	
288.83178	74	
290.86089	132	
291.39001	90	
291.80523	70	
292.43686	98	
292.91579	84	
292.93247	84	
293.10438	196	
293.32348	80	
293.85047	224	1+
294.12398	100	
295.01224	78	
295.06516	78	
295.98347	74	
296.89478	72	
297.85261	110	
298.00018	74	
298.95445	78	
299.10983	88	
299.14801	80	
299.84084	126	
299.87056	106	
299.98941	74	
300.90247	94	
300.97715	74	
301.01532	88	
301.50969	86	
301.87456	72	
302.08376	82	
304.88148	72	
305.86833	102	
307.87569	80	
308.86452	436	1+
308.88666	88	
309.87256	322	1+
310.90999	92	
312.27348	96	
315.95107	80	
316.22820	94	
317.89686	70	
319.30809	80	
320.95128	76	
321.05706	72	
323.26971	78	
323.78441	88	
323.93026	98	
327.81838	232	1+
332.99173	88	
333.49830	78	
335.20450	88	
336.91985	72	
338.88034	72	
339.90825	72	
END IONS

###FS:    #m/z: 363.95623 #charge 1+
###MS: 77
###MSMS: 78
BEGIN IONS
TITLE=Cmpd 58, +MS2(363.9562), 28.0-35.0eV, 1.7min #78
RTINSECONDS=100.807
SCANS=77-78
PEPMASS=363.95623	459322
CHARGE=1+
87.16039	100	
113.54314	80	
145.51377	102	
153.08680	88	
183.07914	82	
187.87021	188	
189.86233	1014	1+
191.85807	876	1+
194.16607	80	
196.88569	188	
197.95811	196	
200.88859	100	
200.94762	112	
207.87494	254	
207.94899	296	1+
208.87193	158	
209.86847	108	
209.91042	88	
209.94401	2532	1+
210.88492	520	1+
212.87922	2366	1+
214.89331	466	1+
219.83339	90	
220.05562	80	
221.53749	94	
221.89184	156	
222.95324	1780	1+
224.94839	2778	1+
224.97757	120	
225.17986	88	
225.86932	92	
225.88968	82	
225.96917	652	1+
226.05822	140	1+
226.90306	134	
226.94715	17104	1+
227.15519	124	1+
227.43507	92	
228.19194	90	
228.26528	106	1+
228.42340	104	
228.50739	102	
228.85799	226	1+
228.89417	910	1+
228.91615	84	
228.94240	18750	1+
229.11850	80	
229.86052	184	1+
230.39992	92	
230.78983	122	
230.88946	3842	1+
232.07709	106	
232.83804	200	1+
232.88588	522	1+
234.03816	106	1+
235.39217	90	
235.43196	80	
238.43310	92	
239.99065	94	
240.81989	164	
240.86379	204	1+
240.93915	552	
240.96198	1830	1+
241.94208	428	
242.47152	114	
242.82361	162	
242.94245	1302	1+
242.95957	1262	1+
243.82036	84	
243.86509	150	1+
243.90017	124	
244.82502	116	
244.89447	106	
244.95696	7734	1+
244.98757	150	
245.24530	98	1+
245.82724	80	
245.84560	172	1+
246.80909	126	
246.90682	232	
246.95284	8760	1+
247.86870	120	
248.80240	196	
248.89879	924	1+
248.97532	92	
249.80427	134	
250.81105	100	
250.84362	120	
250.89841	290	
250.96976	402	1+
251.94386	88	
252.90080	492	1+
252.96226	90	
253.08798	126	
253.12506	86	
253.90588	408	1+
253.94588	134	
254.09690	98	
254.83342	86	
255.88141	80	
257.40959	112	
258.93443	208	1+
258.97325	144	
259.83108	266	1+
259.90668	84	
259.97811	122	
260.96892	592	1+
261.92697	96	
262.82644	246	1+
262.84928	148	
263.88830	270	1+
264.79628	122	
264.96082	212	
265.05209	80	
265.16022	84	
265.80046	84	
267.81073	190	
267.89547	288	1+
267.97317	912	1+
268.95568	160	
269.91794	84	
269.96837	1776	1+
270.01564	80	
271.85824	88	
271.91739	218	
272.84409	142	
273.80797	98	
275.06925	100	
276.85592	148	
277.08434	82	
277.85500	142	
278.79450	130	
278.84231	136	
279.10443	372	1+
280.79271	528	1+
281.85257	104	
282.79134	158	
282.84441	218	1+
282.90226	78	
282.98457	288	1+
283.07027	84	
283.79783	408	1+
284.02742	94	
284.06766	86	
284.86872	84	
285.14190	80	
285.82020	82	
285.84282	500	1+
286.80043	106	
286.91938	80	
287.80431	102	
288.35222	108	
289.85535	126	
289.88165	178	
291.09947	140	
291.85602	276	1+
293.87166	86	
295.89241	244	1+
295.93483	90	
296.80917	146	
297.08479	140	1+
297.11355	172	
298.80188	754	1+
299.92184	96	
300.80172	914	1+
301.79731	158	
301.85824	154	
302.20965	78	
303.78039	88	
303.82508	96	
303.85635	774	1+
303.94494	142	
304.02601	82	
304.12067	168	1+
305.88187	92	
310.39067	80	
311.83723	80	
312.36425	92	
313.76561	92	
314.45760	90	
314.82134	178	1+
318.14860	86	
318.79924	88	
318.93364	150	
320.87647	84	
321.14186	130	
321.82619	116	
321.86787	320	1+
322.93394	264	1+
323.81515	94	
324.36777	100	
324.89144	126	
326.87265	336	
326.93382	84	
327.06929	82	
328.88614	180	
329.86763	118	
336.87577	144	
336.94663	154	1+
338.93917	120	
339.82761	152	
340.93833	122	
341.78836	84	
347.31002	84	
347.91681	82	
354.79605	80	
357.79095	80	
358.79239	80	
366.93916	100	
367.88746	110	
END IONS

###FS:    #m/z: 507.84425 #charge 1+
###MS: 77
###MSMS: 79
BEGIN IONS
TITLE=Cmpd 59, +MS2(507.8443), 28.2-35.2eV, 1.7min #79
RTINSECONDS=101.579
SCANS=77,79
PEPMASS=507.84425	184496
CHARGE=1+
193.86634	144	
196.01553	474	1+
209.94575	178	
214.89437	270	1+
224.97378	122	
232.89670	594	
234.89270	148	
236.88967	128	
237.05638	418	1+
241.85601	146	
250.90649	242	1+
250.96977	188	
252.07938	302	
252.87214	142	
254.09326	212	
257.87397	126	
258.87293	154	
260.10015	132	
260.88587	204	
268.11071	144	
268.93525	192	1+
272.85171	312	1+
275.86008	130	
277.86330	124	
278.32810	122	
278.82965	190	
280.86054	138	
283.01755	122	1+
283.89385	274	1+
284.87322	122	
284.89490	158	1+
285.93748	150	
287.85449	1302	1+
288.82908	232	1+
289.86037	252	
289.87960	134	
290.12807	190	
290.86431	210	
290.88980	176	
291.86877	196	
291.88467	134	
292.10827	140	
293.87074	866	1+
296.84598	252	
298.85187	152	
300.84411	352	1+
300.87240	138	
301.84771	216	1+
302.81952	200	1+
303.86756	696	1+
304.39243	124	
305.86333	1798	1+
306.12531	218	
306.85085	154	
306.98558	196	1+
307.88842	180	
308.14018	1154	1+
308.87606	1456	1+
309.91549	190	1+
310.15726	458	1+
311.88343	2118	1+
312.38456	126	
313.87269	148	
314.83332	140	
314.86564	474	
315.06772	128	
315.37454	176	
315.81595	138	
315.88855	134	
316.39986	158	
316.86618	342	1+
318.85815	246	
318.87540	132	
319.79982	138	
319.85862	170	
320.86284	130	
321.82491	130	
322.80076	130	
322.88899	126	
323.87291	870	
324.85887	130	
325.90069	184	
326.83803	124	
326.88244	3564	1+
328.37049	234	
328.99572	236	1+
329.81441	124	
329.83465	156	
329.87633	408	1+
330.83356	248	1+
330.90195	122	
332.87164	442	1+
332.89857	142	
333.76187	178	1+
333.87498	270	1+
334.39547	136	
334.79529	142	
334.82630	194	1+
336.87789	342	1+
337.83245	248	1+
338.38419	128	
339.88245	158	
340.82013	120	
341.77287	124	
341.83750	206	
342.81520	194	1+
343.87647	372	1+
345.82097	122	
345.86598	222	1+
346.77162	468	1+
346.93312	218	1+
347.77459	390	1+
347.82585	140	
347.88981	386	1+
348.16769	422	1+
349.16658	320	1+
349.75667	508	1+
350.83218	228	
350.88393	732	1+
351.82481	154	
352.91309	146	
353.85526	252	
354.86241	164	
354.88954	322	1+
355.80736	228	1+
355.92335	174	
356.79757	236	1+
356.84076	420	1+
356.89088	236	1+
357.84032	298	1+
358.37365	124	
361.75169	122	
362.04529	120	
362.86249	132	
364.86996	158	
365.77465	210	1+
365.78434	156	
366.08344	278	
366.83648	342	
366.90157	274	1+
367.71909	292	1+
367.76609	134	
367.81205	142	
367.83761	222	
368.75147	220	1+
368.83602	268	1+
369.75819	228	1+
370.80176	408	1+
371.19058	286	1+
371.83828	154	
372.78183	288	1+
374.81498	250	
375.76618	182	1+
376.80006	220	1+
378.73228	122	
378.88757	158	
380.86157	278	1+
381.71283	234	1+
381.84230	484	1+
384.84860	1220	1+
385.79353	236	1+
386.88746	244	1+
386.92094	132	1+
387.84815	406	
388.84631	204	
389.20033	252	1+
390.72467	190	1+
390.80942	140	
390.83857	1044	1+
391.86573	156	
392.82497	786	1+
393.79650	130	
394.39698	122	
394.73980	150	1+
394.79335	180	
394.79771	180	
395.74168	190	1+
395.79042	124	
395.86735	182	
396.97176	142	1+
398.72222	122	
398.81286	132	
399.72667	140	
399.84757	770	1+
402.86159	136	
403.21208	124	
403.80500	134	
404.77516	130	
404.87484	398	1+
405.07846	142	1+
405.72587	138	
405.74889	138	
406.85427	250	
407.72473	286	
407.74178	664	1+
407.78783	238	1+
407.86653	756	
408.06388	128	
408.85353	1384	1+
409.08323	166	1+
409.72013	400	
409.83148	142	
409.86752	512	1+
410.78717	176	
410.83773	1292	1+
412.10837	144	1+
412.72580	184	
412.84512	430	1+
413.77352	134	
413.80285	120	
414.75995	180	1+
415.81295	196	1+
416.85314	364	1+
420.87562	190	
421.76415	142	
421.87977	150	
422.76187	470	1+
422.86105	474	
423.79373	234	
423.86638	1028	1+
425.36273	158	
425.75606	432	
426.75288	254	
426.86064	980	1+
427.73987	1584	1+
427.83405	170	
428.09515	124	
428.84504	1608	1+
429.70886	158	
429.82943	338	
430.86184	1064	1+
430.88543	174	
431.86575	788	1+
433.85110	430	1+
435.84901	478	1+
443.76636	182	
444.82988	132	
444.87248	1676	1+
445.74845	200	
446.68631	130	
446.88384	406	1+
447.70848	526	
449.74934	348	1+
449.87794	414	1+
450.70213	172	
450.74972	238	1+
451.69540	148	
462.89040	538	1+
464.87284	154	
465.72967	154	
467.84384	120	
467.88689	882	1+
468.71478	122	
468.74840	120	
469.72103	440	1+
469.89222	226	1+
475.78827	204	1+
478.69007	128	
480.91761	128	1+
485.90074	562	1+
508.92176	252	1+
511.79603	128	
END IONS

###FS:    #m/z: 336.94508 #charge 1+
###MS: 77
###MSMS: 80
BEGIN IONS
TITLE=Cmpd 60, +MS2(336.9451), 28.0-35.0eV, 1.7min #80
RTINSECONDS=102.352
SCANS=77,80
PEPMASS=336.94508	53756
CHARGE=1+
189.86312	124	
191.00689	94	
195.88768	96	
198.14026	88	
202.15143	258	
205.81115	92	
206.97699	78	
208.88229	78	
209.94418	204	
210.88387	146	
211.04588	116	
211.88287	76	
211.94463	2826	1+
212.30943	76	
212.87818	444	1+
213.86475	96	
213.89042	292	1+
213.93902	1478	1+
213.98859	88	
215.88339	354	1+
215.94147	106	
222.97470	104	
223.95797	138	
223.97387	72	
224.97724	150	
226.88706	76	
226.94407	182	1+
227.38353	118	
228.05249	76	
228.84138	88	
228.89882	284	
229.95475	2396	1+
230.85745	88	
230.88874	1666	1+
231.12230	88	
231.82401	230	1+
231.84500	76	
231.95078	1154	1+
233.95095	268	1+
234.83094	128	
235.94843	76	
236.84991	118	
236.88474	74	
237.06625	110	
239.92007	78	
239.94839	76	
240.83921	110	
241.84352	338	1+
245.88690	76	
245.91011	94	
246.90973	120	
246.97330	74	
247.89279	86	
247.96387	554	
248.89788	456	1+
249.83257	136	
249.96172	752	1+
250.32892	84	
250.54125	78	
251.07075	282	1+
251.83764	122	
252.10052	84	
252.83898	250	1+
252.88681	116	
252.97043	1564	1+
253.91010	118	
253.96114	86	
254.89895	182	1+
254.96513	702	1+
255.01934	88	
255.07253	72	
255.98505	72	
256.25861	74	
256.83979	308	1+
256.96405	218	
257.00992	80	
257.93989	98	
258.15494	82	
258.84917	412	1+
258.90044	74	
259.95851	150	
260.82735	128	
261.00556	82	
262.79828	74	
263.00939	84	
264.06169	74	
264.86349	210	
265.01551	108	
266.01080	82	
266.82228	72	
267.83922	724	1+
268.35071	76	
268.42321	76	
268.84006	518	1+
270.50145	74	
270.84596	236	
270.88520	92	
270.98338	146	
271.89243	72	
271.91717	120	
272.85000	114	
274.15259	78	
274.86653	100	
275.15982	88	
275.87306	98	
275.92244	74	
276.85692	442	1+
276.97194	84	
277.80623	72	
277.84490	112	
278.03747	78	
278.83500	680	1+
279.85203	114	
281.94341	80	
282.05766	72	
283.02675	84	
284.10412	92	
284.89715	76	
285.85836	138	
285.93134	158	
286.84983	1286	1+
289.78871	80	
289.90752	76	
291.85485	406	1+
292.85658	254	1+
292.88834	86	
293.10595	206	
293.99903	78	
294.11643	80	
294.86810	110	
295.80811	206	1+
295.83793	72	
295.88628	88	
295.90552	72	
296.27484	82	
296.86557	110	
297.10837	78	
297.88724	112	
298.99503	120	
299.36005	74	
299.75543	74	
299.88119	110	
301.38398	76	
302.05520	74	
302.91432	76	
303.93677	74	
304.86862	98	
304.89029	76	
304.91768	122	
305.81695	76	
306.87666	108	
308.87914	116	
309.86768	254	1+
310.81269	74	
310.85050	102	
311.88600	242	
312.87099	178	
316.13443	72	
316.83793	74	
316.89890	76	
317.08032	78	
317.86187	72	
323.08663	80	
324.89424	80	
325.89319	84	
326.13060	90	
326.35253	90	
328.19403	76	
328.88838	112	
329.87259	84	
331.93953	76	
332.76087	86	
334.66766	108	
335.87038	76	
336.73107	72	
337.78812	96	
339.82436	72	
340.13250	86	
342.04655	76	
342.16886	80	
END IONS

###FS:    #m/z: 322.92971 #charge 1+
###MS: 81
###MSMS: 82
BEGIN IONS
TITLE=Cmpd 61, +MS2(322.9297), 28.0-35.0eV, 1.8min #82
RTINSECONDS=106.041
SCANS=81-82
PEPMASS=322.92971	3433984
CHARGE=1+
111.36489	76	
125.60383	82	
152.37964	76	
180.67787	72	
184.85637	68	
185.86968	70	
193.89068	76	
197.99510	74	
199.85840	68	
201.04779	134	
205.94713	76	
205.95934	74	
207.97342	128	
208.01556	84	
210.89903	108	
214.45235	74	
214.89062	80	
217.95669	68	
218.91691	74	
221.06784	130	
222.35122	112	
222.86059	100	
222.95391	110	
223.95931	276	1+
225.86956	70	
227.85204	74	
227.92416	68	
229.90212	132	
230.12984	72	
230.83114	80	
231.83410	70	
233.88714	350	1+
234.92141	82	
235.38293	84	
237.04936	96	
237.91001	84	
238.04272	74	
239.90091	72	
240.26098	72	
240.82103	92	
240.94084	2566	
241.94239	1650	
242.81935	472	1+
242.88696	70	
242.94201	5846	1+
244.04291	74	
244.86085	104	
244.94082	1556	
245.81519	172	1+
245.83464	78	
245.87386	70	
246.97617	216	
247.08801	70	
247.38925	92	
248.84255	142	
248.89424	70	
248.98587	264	1+
250.95871	76	
251.07025	234	
251.92506	142	
251.94433	102	
252.87444	76	
252.92794	72	
252.98462	88	
253.04542	74	
253.08674	92	
253.12699	94	
253.88161	68	
256.84478	94	
256.88018	94	
256.89933	122	
258.83277	110	
258.89664	100	
261.13470	72	
261.83484	114	
262.06624	76	
263.41139	100	
263.89555	112	
263.92384	114	
263.98181	94	
264.23515	88	
264.87233	76	
264.89029	72	
265.01409	72	
265.06013	154	
266.86690	108	
266.95708	84	
267.91046	70	
268.02285	74	
268.05940	74	
268.82786	74	
268.84800	80	
269.80530	76	
270.84533	88	
272.34653	82	
273.37045	68	
273.79050	136	
273.88704	98	
274.90585	96	
276.81367	116	
276.84207	172	
276.85837	104	
278.12773	78	
278.86931	66	
279.09267	922	1+
279.85540	148	
280.03720	74	
281.10051	72	
282.07295	102	
283.06569	102	
283.20648	104	
283.29968	72	
283.78872	116	
284.29153	596	1+
284.90132	68	
285.42810	78	
285.80551	68	
285.85546	76	
285.93447	72	
286.88408	70	
288.86742	84	
289.09905	102	
290.75067	76	
290.85673	128	
291.80489	74	
292.94070	88	
293.80734	68	
293.89560	82	
294.85564	210	
295.85031	102	
297.09117	84	
298.95904	74	
300.11909	72	
300.83863	76	
300.94613	154	
304.44854	86	
304.88797	70	
305.98887	86	
307.79703	150	
307.88432	116	
310.87763	112	
311.14187	68	
312.92275	66	
313.79627	78	
314.84973	76	
315.85955	74	
318.04116	88	
318.79266	68	
320.87643	78	
322.99149	98	
323.72462	72	
323.87292	70	
324.88524	120	
324.89981	68	
325.05378	76	
326.04424	68	
326.31690	72	
326.87186	78	
END IONS

###FS:    #m/z: 340.94025 #charge 1+
###MS: 81
###MSMS: 83
BEGIN IONS
TITLE=Cmpd 62, +MS2(340.9403), 28.0-35.0eV, 1.8min #83
RTINSECONDS=106.814
SCANS=81,83
PEPMASS=340.94025	1205302
CHARGE=1+
54.41550	76	
112.99318	78	
190.94409	92	
193.93171	84	
202.01686	78	
207.40503	82	
208.94209	106	
209.86513	76	
212.02810	82	
213.93872	1204	1+
214.87830	110	
215.89065	378	
215.93841	428	
217.86071	80	
218.88048	86	
218.94219	90	
220.88034	114	
221.83685	86	
224.97358	162	
225.88962	76	
228.94589	252	1+
229.84028	182	
230.84890	142	
230.88786	148	
231.89110	178	
231.91091	88	
231.92462	104	
231.94906	768	1+
233.89964	302	1+
233.94951	166	
234.46244	82	
234.88405	88	
235.14720	76	
237.80330	94	
239.01153	76	
240.44716	94	
240.83756	652	1+
241.04733	78	
241.55080	78	
241.82602	82	
241.84422	380	1+
241.89349	106	
242.33197	100	
242.94086	244	1+
243.83557	82	
246.93760	88	
247.87981	80	
248.01349	140	
248.90374	78	
249.87538	84	
249.89786	138	
249.96544	200	1+
251.87916	248	1+
252.01205	76	
252.78487	210	1+
252.90818	82	
253.02368	80	
254.86531	106	
254.90505	222	
254.96560	466	1+
254.98628	76	
255.07367	352	1+
255.78498	86	
256.96067	366	1+
257.40780	82	
257.48289	76	
257.79803	108	
257.86003	94	
258.85518	206	
258.88158	82	
259.03751	80	
259.84527	164	
259.95812	140	
260.83032	490	1+
260.88852	78	
261.07110	76	
261.40643	114	
262.96751	90	
263.90594	80	
263.98461	92	
264.07936	80	
265.01623	84	
265.08562	76	
265.84736	132	
266.30104	80	
266.85853	152	
266.89055	86	
268.13379	74	
268.79352	92	
268.84139	146	
272.43750	92	
272.85090	76	
273.79399	148	
273.84187	88	
273.91499	74	
275.85908	148	
276.82686	82	
277.86258	258	
278.45503	76	
278.84331	380	
279.82916	86	
279.85064	336	
279.88511	76	
280.07513	92	
280.81830	92	
280.84578	226	
280.92355	78	
281.05344	138	
282.03206	88	
282.74987	76	
283.16735	100	
283.44623	102	
284.49949	80	
286.92032	168	
286.96752	78	
289.80731	80	
290.85978	132	
290.88698	76	
291.40016	88	
294.81640	84	
294.85303	192	
294.87150	134	
295.27201	90	
295.38573	78	
295.55279	108	
295.80381	84	
295.85465	82	
297.86996	104	
297.89405	80	
298.30427	144	
299.01799	102	
299.06386	166	
300.87740	122	
301.81919	78	
301.85985	268	1+
301.97280	102	
302.76098	76	
302.94298	176	
303.80223	168	1+
306.88299	82	
307.88599	132	
310.80413	186	1+
310.87348	100	
312.96144	98	
313.96385	80	
314.05282	86	
316.76607	82	
317.88113	80	
319.76010	76	
319.81744	82	
319.88155	102	
321.71979	74	
321.76165	84	
323.83276	74	
325.86424	92	
326.21512	82	
328.19805	124	
328.41625	88	
328.81273	102	
328.88372	144	
329.88478	90	
332.83913	82	
334.77051	192	1+
335.98043	88	
337.84904	76	
339.22739	76	
339.71132	76	
342.28721	84	
344.01342	210	1+
END IONS

###FS:    #m/z: 507.84453 #charge 1+
###MS: 81
###MSMS: 84
BEGIN IONS
TITLE=Cmpd 63, +MS2(507.8445), 28.2-35.2eV, 1.8min #84
RTINSECONDS=107.586
SCANS=81,84
PEPMASS=507.84453	212238
CHARGE=1+
192.02129	150	
196.01776	322	1+
198.03311	152	
211.87709	162	
214.88520	238	
222.96570	192	1+
229.88981	132	
232.89584	658	1+
234.87909	148	
236.88702	300	
238.06151	136	
241.85296	286	
250.90581	284	1+
250.96622	164	1+
252.07833	188	
254.08873	172	1+
254.89908	150	
258.11509	214	1+
258.87566	252	
259.86417	180	
260.87868	440	1+
263.95428	152	1+
264.40489	138	
266.16649	312	
267.16785	142	
269.89091	146	
277.85766	244	1+
278.38686	208	
280.10554	138	
280.83423	130	
281.37832	424	
281.85498	274	1+
282.38672	298	
282.86029	182	1+
282.93619	222	1+
285.85938	326	1+
285.87744	132	
285.95995	134	
286.84759	142	
287.85259	1424	1+
288.02788	152	
288.89265	198	
289.87905	352	1+
290.86124	218	
290.97899	154	1+
291.83419	148	
291.87679	164	
293.10852	128	
293.38773	248	1+
293.87389	1170	1+
296.85568	304	1+
298.79789	138	
298.86753	136	
299.84444	324	1+
299.85790	248	
301.34494	168	
301.36570	240	1+
301.83525	188	1+
302.91011	152	
303.86538	750	
304.39337	132	
304.84872	136	
305.86156	2102	1+
307.12493	202	
307.86418	154	
307.88961	284	
308.14044	802	1+
308.16298	132	
308.87532	1756	1+
308.96720	134	
310.15674	870	1+
310.87045	280	
310.95971	268	1+
311.84964	146	
311.88128	2796	1+
314.86359	874	1+
316.39090	250	1+
316.86726	650	1+
317.82193	222	1+
318.35582	254	1+
318.86429	154	
320.79184	168	
321.88878	222	
321.99140	142	
322.86806	732	1+
322.88930	140	
323.87219	614	1+
324.37790	152	
324.76481	142	
324.81835	200	1+
324.98163	194	1+
325.90242	340	
326.15489	310	1+
326.86149	180	
326.88313	4458	1+
327.38245	166	
327.84447	166	
328.37080	154	
328.88233	366	
329.88106	588	1+
330.16230	430	1+
330.79096	154	
330.81382	130	
330.83718	430	1+
331.73051	86	1+
331.81185	414	1+
332.79162	140	
332.87457	436	1+
332.89760	328	1+
333.15623	108	1+
333.38576	178	
334.88137	444	1+
335.39250	130	
335.88469	370	1+
336.94527	266	
337.01778	186	1+
337.94081	128	
338.86476	162	
338.87917	374	1+
339.83405	224	
343.87266	398	
344.89205	140	
345.82335	328	1+
345.90451	152	
346.87104	144	
347.76757	252	1+
347.88245	236	1+
348.16946	256	1+
348.83912	490	1+
349.23863	90	1+
349.76898	234	
350.76425	284	1+
350.88717	570	1+
351.85561	168	
352.88626	186	
353.83189	228	1+
353.85215	428	
354.37107	262	1+
355.81690	166	
355.88930	428	1+
357.34568	202	1+
359.80812	154	
361.83964	218	1+
361.86427	170	
362.40373	198	
363.78919	166	
365.78495	316	1+
366.83745	240	
367.70569	330	1+
367.76256	212	
368.77263	272	1+
368.85910	172	
368.89862	498	1+
369.83900	190	
370.80257	452	1+
371.19006	170	
371.82475	136	
371.87017	144	
372.37267	198	1+
372.78149	216	
373.83256	162	
374.73294	260	1+
374.81550	304	1+
376.72871	196	1+
376.79469	262	1+
379.73532	208	1+
380.71547	210	1+
380.79040	398	1+
381.75462	190	1+
381.83682	280	
382.71776	210	1+
383.88801	268	1+
384.84851	1372	1+
385.78914	164	
386.82923	180	
388.84783	176	
389.20192	522	1+
389.85016	224	
390.05165	206	
390.74932	166	
390.78829	266	1+
390.83796	466	
391.79007	162	1+
391.84465	406	
391.89636	200	
392.82374	742	1+
394.15524	142	
395.81368	130	
397.72800	290	1+
397.85510	194	1+
397.88829	260	1+
399.76800	218	1+
399.81121	140	
399.84728	758	1+
402.80995	148	
402.86373	838	1+
403.86917	528	1+
404.18223	136	
404.80105	200	
405.76692	206	
405.80416	280	1+
405.85718	386	
406.85823	168	
407.73867	302	1+
407.86569	1104	
408.86543	1220	
409.72282	558	1+
409.85043	500	
410.72576	312	1+
410.83550	1364	1+
411.08673	148	
412.21253	170	1+
412.72970	134	
412.84607	254	
413.84447	204	
413.87568	156	
414.67677	182	1+
414.85530	128	
415.84234	254	1+
415.87456	356	1+
417.82143	142	
417.85862	290	
418.81948	170	
418.85317	154	
419.74717	142	
421.87654	142	
422.86603	808	1+
423.77544	336	
423.86985	464	1+
424.77277	296	
424.80179	198	1+
425.75468	910	1+
426.86183	1074	1+
427.73551	528	
427.81477	160	
428.75134	288	
428.84639	1210	1+
428.88210	184	
429.69961	408	1+
429.72865	240	
429.74192	214	
429.81815	160	
430.73425	278	1+
431.86299	628	
432.09723	116	1+
432.86662	342	
433.85344	476	1+
435.70773	152	
436.70835	142	
436.72843	232	1+
437.81780	192	1+
438.76907	130	
440.75142	142	
440.87573	212	1+
441.93483	218	1+
444.69341	218	1+
444.87227	1824	1+
445.74450	218	1+
446.87948	530	1+
447.71246	880	1+
448.74721	148	
448.78025	354	1+
448.90091	158	
449.69379	476	1+
449.73963	270	1+
449.87710	650	1+
452.85452	154	
453.72448	152	1+
457.90095	328	1+
460.88974	150	
462.88074	1278	1+
465.71610	148	
467.88736	1374	1+
468.78006	144	
469.67016	142	
470.71732	320	1+
485.89767	916	1+
486.84715	148	
487.26715	204	1+
491.79748	132	
491.85460	136	
492.82161	130	
506.85956	156	1+
END IONS

###FS:    #m/z: 322.92981 #charge 1+
###MS: 85
###MSMS: 86
BEGIN IONS
TITLE=Cmpd 64, +MS2(322.9298), 28.0-35.0eV, 1.9min #86
RTINSECONDS=111.271
SCANS=85-86
PEPMASS=322.92981	4950164
CHARGE=1+
75.51750	76	
188.98617	78	
195.96141	80	
196.08197	78	
196.88476	88	
198.11593	80	
205.94687	106	
205.97083	250	1+
206.10556	84	
210.82684	72	
211.84060	72	
211.94322	152	
212.87765	220	
214.43793	96	
214.89400	194	
214.90692	88	
215.88173	136	
215.89523	86	
216.07192	84	
219.89563	84	
221.87724	116	
221.94203	152	
222.88981	78	
222.95669	464	1+
223.50063	82	
225.83251	78	
227.14300	72	
227.78920	118	
227.89483	82	
227.95817	80	
228.90404	118	
229.85625	78	
230.89084	192	
231.87491	80	
232.90457	72	
233.82567	74	
233.89424	72	
234.91973	214	1+
235.97076	94	
236.14433	76	
237.04181	72	
237.06804	114	
238.00487	82	
238.97607	78	
239.08294	120	
239.78455	136	
240.26634	80	
240.82209	166	1+
240.94010	3270	
241.89470	80	
241.94168	2094	
242.94161	9004	1+
243.81572	160	
243.88418	256	1+
244.36826	74	
244.81777	120	
244.83247	122	
244.90110	74	
244.94010	1644	1+
247.39283	80	
248.84722	114	
248.97514	78	
249.03935	88	
249.09156	86	
250.89787	108	
250.94394	86	
251.07294	146	
251.53933	118	
251.92119	80	
254.91849	72	
255.10781	82	
255.78109	88	
256.89376	98	
257.91533	190	1+
258.83006	152	
258.84848	78	
259.39358	72	
259.89796	86	
260.86423	88	
261.43339	82	
261.81808	72	
261.83324	148	1+
261.86924	92	
262.79792	76	
263.72031	92	
263.83250	142	
263.90461	84	
263.97582	92	
264.85994	76	
264.90899	74	
265.84746	94	
265.93659	94	
266.06457	84	
266.85654	84	
267.79012	86	
267.85942	118	
268.96288	170	
269.79476	72	
269.91993	88	
270.36813	86	
271.84275	114	
272.03636	80	
272.35025	72	
272.84486	72	
272.86741	100	
273.78892	250	1+
273.84890	134	
274.36847	94	
274.81989	100	
276.85316	92	
277.84663	234	1+
278.05567	88	
278.39575	76	
278.42464	86	
278.86107	72	
279.08972	1060	1+
280.83495	82	
281.79213	236	1+
282.08748	80	
283.06930	218	1+
283.89910	74	
284.29231	326	
284.38338	82	
285.82840	76	
286.89855	76	
287.00688	74	
287.96434	76	
289.78812	366	1+
289.87701	168	
290.75518	92	
290.85603	230	1+
290.89058	132	
291.06292	78	
291.36757	86	
293.82370	72	
294.82700	86	
294.86057	80	
295.44269	96	
295.92429	110	
296.81660	122	
296.86388	112	
298.40914	74	
298.80399	140	
298.89946	86	
299.06093	136	
299.81952	76	
299.84707	74	
302.16916	80	
307.80880	110	
307.88763	160	
307.92052	78	
308.01777	78	
308.79402	84	
309.86461	176	1+
309.91470	84	
310.79547	72	
310.89700	72	
313.97903	74	
314.02255	76	
320.72717	72	
322.13184	72	
324.74398	74	
324.79394	120	
324.87253	76	
324.89643	100	
327.15137	78	
327.87593	86	
END IONS

###FS:    #m/z: 340.94028 #charge 1+
###MS: 85
###MSMS: 87
BEGIN IONS
TITLE=Cmpd 65, +MS2(340.9403), 28.0-35.0eV, 1.9min #87
RTINSECONDS=112.042
SCANS=85,87
PEPMASS=340.94028	1859618
CHARGE=1+
172.39566	132	
178.75540	76	
191.95492	78	
194.92130	74	
195.03634	76	
197.92583	78	
203.89033	78	
204.95261	88	
208.95617	138	
210.93534	106	
212.87908	204	
213.90056	80	
213.93911	1166	1+
215.88921	150	
215.93672	232	
217.87953	134	
217.93769	196	
223.96008	96	
224.97835	132	
225.86413	94	
225.97477	72	
226.95332	162	
228.93675	368	
230.83687	74	
230.88756	214	
230.95807	80	
231.12417	74	
231.88679	202	
231.90299	94	
231.94943	894	1+
231.99691	76	
232.78209	78	
232.90709	74	
233.83322	78	
233.89718	156	
233.94808	578	1+
234.91031	92	
235.82659	78	
235.89762	86	
235.95172	180	
237.05091	86	
239.90254	180	
240.79970	78	
240.85679	78	
241.82761	72	
241.84444	254	
241.90830	84	
242.95381	360	1+
243.83068	458	1+
243.87293	136	
244.98291	96	
245.89482	102	
246.86569	94	
246.94558	78	
249.95992	544	1+
250.97879	108	
250.99463	214	
254.37713	90	
254.84604	80	
254.90943	198	
254.96640	1002	1+
255.01182	76	
255.07171	194	
255.80284	82	
255.90679	74	
257.93777	84	
258.84529	512	1+
259.86675	76	
259.89739	92	
260.33761	76	
260.83492	370	1+
260.95583	192	1+
261.90910	84	
263.43325	90	
264.42881	120	
264.90433	116	
265.22605	74	
266.85523	90	
266.99963	108	
267.14120	88	
267.85424	76	
267.89340	148	
267.97702	118	
268.40541	92	
268.84625	132	
268.97059	92	
270.84065	104	
272.52452	76	
272.84806	122	
272.97637	218	
273.04653	84	
273.79704	86	
274.43157	82	
274.85821	114	
275.86013	128	
275.88319	126	
276.45492	92	
276.85996	876	1+
276.92883	78	
277.96774	134	
278.02717	86	
278.84376	1272	1+
279.07840	76	
279.09498	76	
279.90571	154	
279.96201	90	
280.26332	86	
280.81085	114	
280.93793	160	
281.86541	78	
282.01330	100	
283.01627	96	
284.35871	100	
285.10687	80	
291.80354	104	
291.87606	76	
291.94530	80	
292.85809	114	
293.14810	84	
293.36963	76	
293.86560	88	
293.88515	78	
294.84646	72	
294.85881	266	1+
294.89420	84	
295.98787	268	1+
297.21837	80	
297.36867	84	
297.92146	80	
298.30576	86	
299.87863	114	
300.86253	150	
300.92786	82	
301.85996	128	
301.87865	110	
302.17318	78	
304.49797	92	
307.84118	74	
308.07904	120	
308.48990	76	
309.81082	72	
310.87268	120	
312.81154	84	
313.88767	84	
315.50798	78	
317.71920	72	
317.82877	92	
318.05431	76	
318.77515	88	
319.09972	72	
324.77745	122	
325.73822	82	
327.32698	72	
327.96506	82	
328.18649	128	
328.71662	78	
328.88725	180	
328.99950	76	
331.80959	90	
331.88789	74	
333.91546	84	
334.81066	98	
338.80146	184	
339.40359	86	
END IONS

###FS:    #m/z: 336.94539 #charge 1+
###MS: 85
###MSMS: 88
BEGIN IONS
TITLE=Cmpd 66, +MS2(336.9454), 28.0-35.0eV, 1.9min #88
RTINSECONDS=112.815
SCANS=85,88
PEPMASS=336.94539	70030
CHARGE=1+
66.23305	92	
178.37140	80	
189.87476	78	
200.86135	76	
203.93237	72	
205.94699	112	
207.97463	84	
211.91755	82	
211.94486	4210	1+
212.01042	80	
212.87859	1360	1+
213.93825	1872	1+
217.83722	76	
217.87765	130	
217.94256	82	
218.89864	92	
223.96392	248	1+
225.86974	74	
225.95419	78	
226.94456	120	
227.89094	98	
227.96186	128	
228.89431	220	
228.94128	152	
229.89103	120	
229.95450	3630	
230.89112	1018	1+
231.95028	2628	1+
232.55226	76	
233.82258	120	
233.89943	260	
233.94955	488	
234.82815	188	1+
234.84736	94	
234.88181	128	
234.90291	136	
234.91765	92	
235.88607	104	
235.94765	138	
237.88169	84	
238.85424	82	
239.05369	136	
239.84854	80	
239.86451	80	
240.83588	84	
240.91020	98	
240.96334	96	
241.84016	172	
242.84941	90	
243.83587	92	
243.87322	82	
244.85415	74	
246.97516	144	
247.90117	82	
247.96446	1406	1+
248.89982	172	
249.06134	84	
249.89931	122	
249.96571	282	
250.83104	248	1+
250.95396	140	
250.97079	182	
251.10897	76	
251.87041	94	
251.91144	82	
251.95539	120	
252.84579	100	
252.89766	422	1+
252.97028	2586	1+
253.08023	102	
253.14250	92	
253.90193	358	1+
254.09088	86	
254.35733	108	
254.40442	78	
254.41996	78	
254.96738	870	1+
256.89181	80	
256.91264	130	
256.96379	254	
257.22553	94	
257.84078	328	1+
259.95911	80	
262.83494	152	
262.95030	102	
266.96576	92	
267.81603	78	
267.83961	126	
267.85704	116	
267.92971	78	
268.38486	82	
268.83844	844	1+
269.79327	80	
270.98042	230	
271.84048	72	
271.91920	178	
272.91434	84	
272.97353	158	
273.79618	112	
273.84787	80	
274.43326	90	
274.89822	112	
274.93192	78	
275.11871	102	
275.58799	86	
275.90394	82	
275.94876	80	
275.97116	76	
276.85715	380	1+
276.87181	102	
277.83592	162	
278.41206	90	
278.83612	546	1+
278.86510	124	
278.89737	88	
278.96461	88	
278.99647	76	
279.04566	90	
279.09743	200	
280.83302	78	
280.86597	80	
280.94632	76	
281.85554	150	
282.36181	80	
282.85732	146	
283.36454	78	
285.85831	96	
286.85242	706	1+
288.54612	74	
288.82992	76	
289.87771	176	1+
290.86008	118	
293.05852	90	
293.10817	352	1+
293.19121	86	
293.98183	82	
294.00085	170	
294.11115	260	1+
294.36525	92	
294.84367	78	
294.86698	228	1+
295.60535	80	
295.98973	108	
297.09474	174	
297.87148	386	1+
299.05959	126	
300.38324	96	
300.81750	76	
305.76538	74	
305.88158	74	
306.50670	92	
307.01203	82	
309.86552	154	
310.86461	168	
310.88810	202	1+
311.81349	80	
313.93529	78	
314.36852	84	
315.95750	90	
316.81807	72	
316.85961	94	
317.87237	78	
318.88797	114	
319.01856	76	
319.72277	74	
319.87903	76	
319.94904	88	
322.90777	76	
323.88861	104	
328.87195	250	1+
331.76698	78	
337.03691	82	
338.25785	86	
338.88573	90	
340.91855	76	
END IONS

###FS:    #m/z: 322.92961 #charge 1+
###MS: 89
###MSMS: 90
BEGIN IONS
TITLE=Cmpd 67, +MS2(322.9296), 28.0-35.0eV, 2.0min #90
RTINSECONDS=116.486
SCANS=89-90
PEPMASS=322.92961	3715334
CHARGE=1+
180.86631	70	
181.54562	98	
188.93682	64	
192.88992	76	
195.91708	68	
197.86886	68	
198.07853	74	
198.95017	68	
201.05641	126	
205.96755	118	
206.88194	74	
206.95065	72	
206.97375	62	
211.92084	64	
213.10949	68	
213.48422	78	
213.89338	82	
214.89150	88	
215.87890	82	
219.86593	70	
219.95003	78	
220.88695	98	
222.95237	198	
223.95841	110	
224.96070	278	1+
225.86770	74	
227.93183	68	
227.95696	132	
228.85040	134	
228.91358	66	
228.95994	62	
229.82086	62	
230.90374	68	
232.82605	76	
232.88797	76	
233.46724	72	
233.91020	66	
235.88988	98	
236.87328	84	
236.95280	70	
238.88279	90	
238.89802	74	
238.94544	150	1+
239.39926	80	
239.78763	178	
240.04553	90	
240.82459	64	
240.94118	1856	
241.42313	92	
241.91730	80	
241.94138	1350	
242.79075	70	
242.82238	134	
242.94126	5052	1+
243.11619	80	
243.82335	76	
243.88085	72	
244.93971	2166	1+
246.83040	224	1+
246.97780	64	
247.02421	88	
247.86425	96	
247.97851	108	
249.05105	74	
249.87717	92	
251.07220	78	
251.92272	72	
252.84395	70	
253.83123	64	
253.87198	90	
256.89100	86	
258.83696	128	
260.85057	158	
261.83022	162	
261.89102	82	
262.98106	66	
263.06355	82	
263.83246	126	
263.89588	118	
264.06556	86	
264.19535	64	
265.87832	96	
266.87465	78	
266.89236	72	
268.91039	82	
269.85737	68	
270.00479	66	
270.41430	70	
271.39680	66	
271.84485	102	
271.92919	86	
272.07066	80	
273.79319	72	
274.91114	68	
275.79196	110	
275.81016	196	
275.98549	70	
276.80415	74	
276.84074	204	
276.91238	82	
278.09062	76	
279.09152	848	1+
279.85228	134	
279.96731	72	
280.79002	64	
280.86066	110	
281.19144	64	
281.86695	68	
281.93284	82	
282.10186	74	
282.12658	62	
282.39699	96	
282.85474	134	
283.06346	70	
283.35930	96	
283.86438	72	
283.91190	224	1+
283.98406	68	
284.08551	72	
284.29355	412	1+
285.01719	62	
285.43414	66	
286.85386	82	
286.87975	78	
287.87167	84	
288.90274	66	
290.85736	196	
292.87986	72	
292.89428	72	
293.85773	72	
294.81609	64	
294.85092	112	
294.91760	66	
296.80877	138	
299.86379	70	
300.35959	98	
301.40736	72	
302.92096	64	
303.17090	166	
304.81583	132	
306.89596	66	
307.79522	132	
307.81528	68	
307.88398	62	
309.88632	162	1+
312.80522	78	
313.84843	94	
313.86807	62	
314.88260	66	
316.01696	64	
316.43350	102	
316.93611	78	
317.76088	70	
320.81257	192	1+
322.23946	74	
322.42119	68	
323.07747	72	
323.75782	74	
325.39042	72	
325.88469	66	
END IONS

###FS:    #m/z: 340.94012 #charge 1+
###MS: 89
###MSMS: 91
BEGIN IONS
TITLE=Cmpd 68, +MS2(340.9401), 28.0-35.0eV, 2.0min #91
RTINSECONDS=117.258
SCANS=89,91
PEPMASS=340.94012	1300558
CHARGE=1+
192.88131	70	
192.89336	74	
192.92939	158	
193.88538	88	
193.93666	82	
193.95212	86	
207.88253	74	
207.98904	72	
208.95877	178	
210.90322	72	
210.93699	126	
211.42614	78	
212.10502	104	
213.93951	1206	1+
214.88270	92	
215.90342	84	
215.93549	144	
217.88293	158	
217.93705	114	
218.89824	152	
219.38761	82	
221.99623	72	
222.88979	88	
223.96449	72	
224.92342	74	
225.85862	82	
226.90035	80	
227.11117	74	
228.84346	106	
228.94528	178	
230.41158	74	
230.87877	96	
231.88965	484	1+
231.95015	700	1+
233.89717	248	1+
233.95001	280	
235.86903	86	
235.89361	168	
236.89624	102	
237.92742	106	
238.45767	82	
238.85074	72	
238.89666	134	
239.88299	70	
241.84244	168	
242.83113	88	
242.87370	200	1+
242.88854	96	
243.83439	208	
246.06226	82	
246.97406	226	1+
248.98594	86	
249.89746	104	
249.96084	438	
251.95584	164	
253.01194	74	
253.82511	82	
254.44935	96	
254.96641	714	1+
255.91269	72	
256.84691	78	
257.94174	70	
258.35223	76	
258.84456	530	1+
258.91344	236	1+
258.97023	70	
259.44687	76	
259.95716	290	
260.33966	112	
260.83614	292	
260.97310	76	
260.99965	70	
261.05946	82	
261.84534	304	1+
262.35965	78	
262.83383	76	
263.88390	140	
263.99365	88	
264.03151	90	
264.53692	74	
264.90516	90	
265.42628	98	
268.84004	222	
269.08534	86	
271.09329	78	
271.84031	272	1+
272.40533	80	
272.93128	234	
272.97780	142	
273.91715	74	
274.89809	92	
274.94817	94	
274.97308	76	
275.53301	84	
276.82671	72	
276.85362	942	1+
276.88595	80	
277.92891	76	
277.97196	74	
278.41201	80	
278.84515	890	1+
279.40060	90	
279.90152	80	
280.03514	76	
280.81028	76	
280.84314	202	
280.95420	74	
281.89199	74	
282.40947	110	
282.88059	168	1+
282.91845	122	
283.02892	78	
283.13815	88	
285.81804	102	
286.04051	84	
288.03111	76	
288.35235	82	
288.90487	92	
289.85765	76	
289.95385	96	
290.78659	144	
291.86126	98	
292.09858	78	
292.91574	106	
293.84940	110	
293.90846	72	
294.86723	142	
295.84931	90	
297.83189	74	
297.89045	108	
297.97505	84	
298.86761	214	1+
299.78084	74	
299.89392	82	
301.85737	516	1+
302.60050	98	
302.94562	334	1+
304.91241	76	
307.83450	90	
309.86726	78	
310.87304	82	
311.86030	108	
312.74198	76	
312.87026	78	
313.58951	72	
313.87243	72	
314.85870	78	
315.45175	92	
317.75209	72	
317.86072	136	
324.73108	114	
326.37659	86	
326.40553	82	
326.88155	108	
328.82799	70	
328.88819	126	
328.97512	78	
330.81727	104	
330.83969	70	
332.78744	74	
332.88640	78	
336.28883	98	
336.73938	100	
340.30691	72	
343.12842	94	
345.08725	82	
345.39497	102	
END IONS

###FS:    #m/z: 363.95604 #charge 1+
###MS: 89
###MSMS: 92
BEGIN IONS
TITLE=Cmpd 69, +MS2(363.9560), 28.0-35.0eV, 2.0min #92
RTINSECONDS=118.03
SCANS=89,92
PEPMASS=363.95604	615092
CHARGE=1+
183.93235	102	
189.86433	382	
191.85779	128	
195.88602	100	
198.03840	82	
202.94460	78	
207.87541	262	1+
207.94434	88	
208.44965	92	
208.98694	104	
209.94323	1636	1+
210.88532	146	
212.07997	92	
212.87954	1578	1+
214.89423	138	
216.41156	166	
216.91407	96	
218.91377	168	
219.40575	86	
222.95169	444	
224.82818	78	
224.94759	862	1+
225.87904	146	1+
226.94684	8770	1+
226.97124	128	
227.92993	134	
228.89430	530	
228.94218	9390	1+
229.04694	88	
230.78818	94	
230.83591	120	
230.88892	1856	
231.45501	110	
231.79646	82	
232.13148	114	
232.88371	336	1+
232.97948	78	
233.03129	90	
233.85574	78	
234.40031	82	
234.87955	146	
236.82361	106	
237.05404	180	
238.42560	90	
239.93612	644	1+
240.82427	78	
240.96335	312	
241.90075	136	1+
241.96142	200	
242.81927	410	1+
242.83001	132	
242.94050	1300	1+
242.96182	396	
244.88663	80	
244.95731	4560	1+
245.94079	162	
246.80570	90	
246.86140	78	
246.95259	5082	1+
248.80590	104	
248.89924	1372	1+
249.08930	104	
250.96894	226	1+
251.08092	202	1+
251.92058	100	
251.94678	100	
252.49046	124	
253.06849	94	
253.83471	122	
253.90708	124	
255.39059	82	
255.92454	148	1+
258.96893	128	
259.91163	86	
260.83307	110	
260.84902	126	
260.86957	106	
260.96924	396	1+
264.84256	192	1+
264.87454	108	
264.96036	78	
265.04827	90	
265.82214	102	
266.35103	100	
266.81246	294	1+
267.80259	90	
267.97435	546	
268.95715	252	
268.97578	328	
269.89197	100	
269.92396	144	
269.96901	1134	1+
270.81733	132	
271.08315	76	
271.85618	176	1+
271.91499	228	
276.02414	98	
276.42031	84	
276.80757	112	
276.85533	124	
277.83183	100	
278.80476	134	
278.83962	90	
279.10541	180	
280.11179	250	1+
280.79053	678	1+
280.83216	146	
280.85880	156	
281.84435	80	
281.89461	94	
283.07878	186	
283.36363	100	
284.84842	116	
284.86503	120	
284.89967	84	
285.84542	360	
285.94044	88	
286.91230	156	
287.38770	82	
287.93304	102	
288.79865	160	
289.82548	134	
289.93723	100	
291.88470	82	
293.12050	142	
296.80957	292	1+
297.11026	80	
298.42841	100	
298.80220	974	1+
299.86391	110	
299.91749	78	
300.13155	78	
300.31051	80	
300.84916	82	
301.80514	186	
301.86115	256	
302.80128	104	
302.85099	452	1+
302.90819	82	
303.34842	98	
303.80799	102	
304.10306	102	
304.80761	88	
311.12740	108	
311.43622	86	
311.65660	92	
311.86354	126	
315.95350	78	
320.12257	80	
320.83035	78	
320.91133	88	
321.01887	80	
321.81792	106	
321.86938	162	
322.15782	80	
322.81450	240	1+
322.92504	284	
322.95411	98	
323.41973	88	
323.81572	154	1+
324.09650	100	
326.39223	104	
326.84288	78	
326.87526	188	1+
327.06242	78	
328.87485	90	
329.87473	78	
332.37580	84	
332.96715	80	
335.16388	80	
337.83546	122	
338.76128	84	
340.83555	102	
342.57327	78	
343.24666	80	
352.39715	80	
353.35452	100	
358.19772	166	1+
360.86286	80	
361.36502	124	
361.90196	88	
362.94719	78	
END IONS

###FS:    #m/z: 363.95627 #charge 1+
###MS: 93
###MSMS: 94
BEGIN IONS
TITLE=Cmpd 70, +MS2(363.9563), 28.0-35.0eV, 2.0min #94
RTINSECONDS=121.692
SCANS=93-94
PEPMASS=363.95627	547978
CHARGE=1+
93.44643	112	
185.87262	82	
185.93979	96	
186.95915	88	
189.86121	566	1+
191.85799	648	1+
191.93789	82	
193.94534	92	
196.88315	386	
200.87869	88	
200.94889	172	
205.94848	100	
206.94670	398	1+
207.87039	174	
207.94914	324	1+
208.88643	154	
209.94372	2452	1+
210.88355	452	1+
212.87876	3262	1+
213.41605	96	
214.89171	466	1+
216.90854	100	
218.38886	100	
218.91491	116	
220.59518	88	
222.95196	1110	1+
224.92786	98	
224.94865	1886	1+
226.89888	192	1+
226.91014	124	
226.94730	14458	1+
226.97418	336	
228.83524	108	
228.89399	658	1+
228.94261	15860	1+
229.38100	96	
230.69941	96	
230.82561	84	
230.84009	98	
230.89056	3632	1+
230.92151	98	
231.14939	106	
231.86381	96	
232.17329	102	
232.88591	472	
232.95199	126	
233.51268	86	
234.88120	146	
237.91078	120	
238.85985	94	
239.06975	142	
240.81967	126	
240.93869	222	
240.96216	998	1+
241.90087	124	
241.94336	346	
242.07232	84	
242.82294	188	
242.85998	94	
242.94146	1022	1+
242.96000	1000	1+
244.95709	6328	1+
245.18121	114	1+
245.82640	136	1+
245.94251	246	
246.90475	98	
246.95311	8934	1+
247.03206	88	
247.91192	114	
247.97684	116	
248.13893	84	
248.89957	1322	1+
249.04024	154	
249.41423	94	
250.94446	92	
250.96915	198	
251.89188	84	
252.89149	162	
252.94922	82	
253.90617	240	
253.94619	92	
254.05413	100	
254.83293	128	
254.87078	112	
254.96272	88	
255.83235	90	
256.82188	174	1+
256.88380	120	
257.93529	82	
258.83892	218	1+
258.97206	266	1+
259.00798	84	
259.02360	90	
260.90062	94	
260.96912	858	1+
261.60305	102	
261.82372	180	1+
262.84376	84	
263.98224	216	1+
264.81734	114	
264.96562	312	1+
265.08673	158	
265.98079	114	
266.35914	96	
266.78717	98	
266.81671	402	
266.92062	88	
267.79487	96	
267.97323	952	1+
268.80166	84	
269.45437	98	
269.81100	82	
269.91532	100	
269.96776	1592	1+
271.84890	204	
272.81094	226	1+
272.84263	90	
276.08385	124	1+
276.79395	82	
277.88083	148	
278.35510	82	
279.10492	142	
279.90797	208	1+
280.78358	82	
281.11514	114	
281.86186	128	
282.02999	94	
282.12309	84	
282.79480	308	1+
282.87435	180	1+
283.85043	204	1+
284.09565	94	
284.82365	96	
285.84260	424	1+
289.87444	172	
290.78860	142	
290.86819	98	
292.80413	100	
292.86149	146	
293.11841	118	
294.86386	148	
294.92391	94	
295.85289	138	
296.80702	112	
296.86923	82	
297.11186	166	
297.80822	140	
297.89142	116	
298.79877	352	
299.80281	190	
300.80051	188	
301.80195	424	1+
301.85798	178	
301.99208	102	
302.86445	132	
303.85583	838	
304.54267	92	
304.83442	100	
304.95210	104	
306.87675	84	
307.13565	106	
307.88859	164	
309.81311	82	
309.93341	120	
310.79593	148	
310.87576	114	
310.90106	98	
311.86174	194	
312.87577	134	
314.82923	114	
314.87877	96	
315.79590	86	
316.81234	334	1+
318.93112	184	1+
319.80787	128	
319.86909	118	
321.86471	186	
322.11829	90	
322.82230	244	1+
322.92794	132	
324.89434	88	
326.87182	342	1+
327.88873	158	1+
331.77140	84	
333.77303	124	
334.74407	88	
335.04722	82	
336.94609	230	
337.81503	114	
338.94994	150	
339.82900	472	1+
340.93986	330	
350.76062	102	
361.83182	86	
363.75968	114	
365.13938	84	
END IONS

###FS:    #m/z: 507.84444 #charge 1+
###MS: 93
###MSMS: 95
BEGIN IONS
TITLE=Cmpd 71, +MS2(507.8444), 28.2-35.2eV, 2.1min #95
RTINSECONDS=122.464
SCANS=93,95
PEPMASS=507.84444	231072
CHARGE=1+
179.76969	164	
196.01551	462	
210.03067	146	
214.88596	160	
222.10658	122	
222.87775	208	1+
224.04731	126	
224.97578	286	
227.95316	124	
231.84714	128	
232.89624	546	1+
233.40874	166	
236.89120	130	
240.07861	194	
250.90872	156	
251.91680	124	
252.11701	184	
257.87321	198	1+
258.10802	158	1+
258.87450	266	1+
259.84072	122	
266.16729	180	
266.89508	144	1+
268.10943	124	
269.38892	254	1+
269.89578	176	
274.86625	174	1+
278.82900	136	
281.82982	274	1+
284.82757	202	1+
285.85790	216	
285.89388	196	
286.86157	154	
287.85084	992	
288.87026	168	
288.89490	146	
289.03534	134	
289.88098	144	
290.13096	268	1+
290.86143	624	1+
292.88782	140	
293.87292	660	1+
293.95824	136	
296.41135	158	
296.85801	346	1+
297.81639	132	
299.79966	166	1+
299.86032	182	
300.85627	210	
301.01691	146	1+
301.85064	200	
302.86081	126	
302.88570	144	
303.86869	760	1+
305.86321	1282	1+
307.89197	320	
308.03281	152	1+
308.14244	1174	1+
308.87208	1218	1+
309.55616	126	
309.83557	120	
309.91216	152	
310.15640	594	1+
311.84983	120	
311.88301	2180	1+
312.82913	158	
314.86610	512	1+
316.81237	214	
316.86762	208	
318.85759	670	1+
320.00741	120	
321.86585	252	
322.89285	124	
323.87164	542	1+
323.90433	122	
325.76518	324	1+
325.89883	188	
326.88266	2334	1+
327.37729	160	
327.80518	204	
327.82034	170	
328.81299	234	1+
328.88108	240	
329.89511	128	
329.98785	398	1+
330.87719	222	
331.83786	140	
331.87035	546	1+
332.87285	394	1+
332.90029	142	
334.00650	180	
334.83863	408	1+
335.84123	358	1+
335.88694	424	1+
336.94478	164	
337.88036	390	1+
339.24321	132	
340.76453	326	1+
340.87426	174	1+
343.83463	154	
343.87609	408	1+
343.90735	122	
344.71684	128	
345.77771	338	1+
347.77332	270	1+
348.84623	202	
348.88905	152	
349.17727	290	1+
349.76132	566	1+
349.85175	128	
349.91727	126	
350.82339	210	
350.88413	414	1+
353.85037	154	
354.88504	590	1+
355.84673	128	
355.88553	406	1+
355.93541	128	
356.85771	120	
357.78341	158	
358.79156	130	
360.34074	122	
361.87153	366	1+
362.74969	120	
362.87401	264	1+
364.84455	152	
365.18999	160	1+
365.78739	156	
366.84499	296	1+
366.87865	216	1+
367.70971	134	
367.76718	356	
368.89322	196	
369.83817	526	1+
370.78840	120	
370.80463	124	
371.80781	188	
371.83924	516	1+
372.04585	242	1+
372.78625	124	
374.37886	170	
374.81852	198	
374.85005	148	
375.71346	132	
375.73780	222	1+
375.79393	148	
375.88859	140	
377.73182	278	1+
377.85752	154	
379.39006	148	
381.71445	132	
381.83572	182	
382.83845	202	
384.84824	976	1+
386.72952	124	
386.74428	122	
386.78631	136	
387.73248	200	1+
387.84974	306	1+
388.78600	230	1+
388.95331	166	1+
389.20005	442	
390.77757	256	1+
390.84090	714	
391.83968	368	
391.90712	202	1+
392.82639	908	1+
394.76227	342	1+
394.82998	254	1+
395.76556	266	1+
395.81413	214	1+
397.34526	148	
398.98796	162	
399.14458	126	1+
399.85027	636	1+
400.77283	252	1+
402.83946	166	
402.86772	588	1+
403.87286	402	1+
404.80788	136	
405.78084	346	1+
405.85647	326	1+
406.82692	156	
407.74375	162	
407.77962	174	
407.86723	2064	1+
408.74248	322	
409.73396	848	1+
409.85400	250	
410.73552	566	1+
410.83681	1380	1+
410.90090	128	
411.88262	174	1+
412.83740	448	1+
413.07541	204	
413.86166	452	1+
414.68449	236	
415.83032	132	
415.84951	316	1+
416.84016	242	1+
416.85290	264	1+
417.81466	162	1+
419.73142	394	1+
419.79190	200	1+
419.86999	186	
421.87704	150	
422.87994	190	
423.77757	252	
423.86632	622	1+
424.77236	178	
424.82309	150	
425.75429	622	
426.74945	428	
426.77445	240	1+
426.85959	464	
427.73293	1300	1+
427.86497	390	
428.84728	1472	1+
429.07608	86	1+
429.69978	216	1+
429.76147	162	
430.77516	354	1+
430.85230	348	
431.68356	278	1+
431.78122	268	1+
431.86922	198	
432.87100	156	
433.84883	422	1+
439.88737	324	1+
440.69911	146	
440.77331	344	1+
443.76332	160	
444.74770	336	1+
444.86957	1624	1+
444.89931	156	
445.74686	234	1+
446.79579	156	
447.70724	240	
447.74286	540	1+
447.81185	296	1+
448.70611	128	
448.77541	160	
449.87830	604	1+
449.90576	138	
450.69703	188	
451.75278	140	
452.77663	156	
457.90160	182	
462.88090	880	1+
465.71365	164	
465.73082	164	
466.77650	202	1+
467.69806	160	
467.88471	1180	1+
468.71602	188	
471.73307	148	
473.76178	124	1+
485.89607	560	1+
486.84742	140	
489.77724	120	
510.24926	122	
END IONS

###FS:    #m/z: 336.94531 #charge 1+
###MS: 93
###MSMS: 96
BEGIN IONS
TITLE=Cmpd 72, +MS2(336.9453), 28.0-35.0eV, 2.1min #96
RTINSECONDS=123.237
SCANS=93,96
PEPMASS=336.94531	54982
CHARGE=1+
190.94050	98	
192.88852	72	
195.11516	72	
199.98363	74	
202.51446	84	
205.94702	82	
206.97182	74	
209.93996	104	
211.94400	2964	1+
212.87636	1144	1+
213.93945	2112	1+
214.84492	102	
214.89327	134	
215.88619	98	
215.94033	82	
216.94470	70	
217.87944	108	
217.89160	88	
218.79333	88	
218.84156	82	
220.84332	74	
221.94681	116	
224.95325	82	
225.01261	88	
226.05953	74	
227.90104	88	
227.95695	126	
228.78765	128	
228.89384	174	1+
229.38402	92	
229.95525	3632	1+
229.98380	82	
230.88934	1458	1+
231.94984	1088	1+
233.82748	148	
233.89921	350	1+
233.94772	350	1+
234.83313	72	
234.85182	80	
234.93171	78	
235.03441	72	
235.36037	80	
235.94911	120	
237.06646	72	
238.89795	120	
239.02705	80	
239.82451	90	
239.90498	108	
239.99606	72	
240.90080	70	
241.84220	244	
244.93297	78	
246.09514	90	
247.88746	90	
247.96463	1090	1+
248.89925	454	1+
249.04332	74	
249.83621	172	
249.95958	398	
250.94898	138	
251.84156	254	1+
251.90587	70	
251.96888	76	
252.09484	76	
252.37747	96	
252.84418	182	1+
252.97113	1736	
253.07961	146	
253.09510	74	
253.37928	76	
253.44167	86	
253.90378	374	1+
253.94615	74	
254.83757	72	
254.96441	1008	1+
256.85323	84	
256.87476	108	
256.96663	152	
257.24606	70	
257.84853	158	
257.96064	110	
258.84809	110	
258.96041	82	
259.45287	84	
259.85629	224	
261.83480	144	
262.84337	118	
262.96331	90	
263.85872	92	
263.95184	78	
264.42486	96	
264.87069	84	
265.02213	70	
266.84006	78	
268.78959	74	
268.84087	1106	1+
269.90659	110	
270.96068	106	
270.98312	250	
271.98674	130	
272.85186	274	1+
272.97384	154	
272.98904	88	
273.88641	78	
273.91095	86	
274.41298	76	
274.81814	72	
274.88838	108	
275.92237	76	
276.51410	94	
276.79801	74	
276.85232	184	
277.83566	680	1+
277.86229	156	
278.06818	76	
278.83746	658	1+
279.95924	88	
280.10488	102	
281.89076	224	1+
282.82661	86	
282.87826	164	
284.39988	78	
285.80113	92	
285.84505	206	
286.84945	1078	1+
286.99867	72	
288.02690	72	
288.95919	72	
289.43537	72	
289.79910	202	1+
289.85873	116	
289.91804	72	
290.86379	70	
291.04198	80	
291.28489	72	
293.10789	126	
293.84562	294	1+
293.88307	144	
293.97377	74	
293.99485	86	
294.81006	86	
296.11421	100	
297.11341	82	
298.00326	100	
299.30276	76	
299.80844	110	
299.86911	132	
301.10710	70	
301.45849	114	
303.39959	78	
303.49165	82	
304.80013	92	
304.88587	78	
305.93075	106	
306.11864	70	
308.80486	178	1+
308.86547	298	1+
311.87692	124	
312.87905	78	
314.90855	94	
314.99793	82	
317.86807	72	
318.90433	92	
319.38260	104	
320.25709	76	
320.88325	74	
322.61019	96	
323.76435	76	
324.89294	110	
326.76527	80	
327.88248	78	
329.87571	80	
332.88073	122	
333.87967	92	
338.90827	84	
END IONS

###FS:    #m/z: 363.95621 #charge 1+
###MS: 97
###MSMS: 98
BEGIN IONS
TITLE=Cmpd 73, +MS2(363.9562), 28.0-35.0eV, 2.1min #98
RTINSECONDS=126.906
SCANS=97-98
PEPMASS=363.95621	657698
CHARGE=1+
92.55116	100	
131.21348	110	
160.17533	86	
174.79802	96	
177.93370	102	
182.86958	114	
186.93883	94	
189.86448	568	1+
191.04927	86	
191.85808	434	1+
194.92986	86	
195.92568	90	
196.88517	408	1+
197.96599	80	
198.03336	80	
202.89046	80	
203.51543	98	
207.87506	458	1+
207.94870	166	
208.90388	82	
209.94273	2874	1+
210.03077	98	
210.88376	462	1+
211.86635	148	
212.87901	3138	1+
214.89323	212	
222.95245	1430	1+
224.94809	2628	1+
225.83259	90	
225.92622	106	
225.97027	508	1+
226.90638	144	
226.94748	18014	1+
227.00818	82	
227.10890	130	
227.91202	108	
228.34793	82	
228.41400	96	
228.89338	592	1+
228.94228	16446	1+
229.16836	88	1+
229.18159	84	
230.88985	3524	1+
232.88368	512	
233.90019	116	
234.88049	298	1+
235.09881	118	
236.93372	94	
240.87951	84	
240.94126	318	
240.96277	694	
241.87926	84	
241.94030	1904	1+
241.95743	1346	1+
242.82328	226	1+
242.91154	90	
242.94308	1132	1+
242.95796	974	1+
244.95710	6936	1+
245.83487	88	
246.39351	92	
246.80219	86	
246.90337	174	
246.91826	174	
246.95301	8330	1+
247.21631	80	
247.85036	134	
247.89529	82	
247.93344	86	
248.03230	92	
248.79608	370	1+
248.90023	736	
248.97521	84	
249.79763	268	1+
250.89536	130	
250.97135	110	
251.01172	88	
251.04153	98	
252.07863	124	
252.88843	92	
253.08233	82	
253.90682	250	
253.97965	82	
255.44073	128	
256.90399	88	
257.85534	132	
257.88266	98	
258.97237	122	
259.83603	88	
259.97410	94	
260.82987	334	1+
260.97074	574	
263.36945	84	
263.80228	88	
263.82705	138	
263.84465	100	
263.97796	88	
264.92528	184	
264.96486	106	
265.08278	236	1+
265.88245	90	
266.81691	184	
266.85765	126	
267.81787	100	
267.84193	88	
267.97298	1274	1+
268.81176	162	
268.85704	246	1+
268.89422	80	
268.95684	124	
269.81114	92	
269.96898	1250	1+
270.10370	140	
273.79219	116	
273.90915	126	
274.08498	220	1+
274.84646	82	
276.81174	156	
276.84402	90	
278.79762	266	1+
278.81675	90	
278.84339	240	1+
279.10376	142	
280.78963	1012	1+
281.83244	106	
281.89050	108	
282.48151	106	
283.85356	318	1+
284.82437	102	
285.79335	112	
285.84676	828	1+
285.90335	84	
286.34343	86	
286.82093	128	
287.88750	196	1+
291.10269	98	
291.85451	124	
294.92360	94	
295.81870	104	
295.85214	212	1+
296.07659	102	
296.09308	82	
296.80952	298	
296.90520	82	
298.80118	276	
298.82507	86	
299.00751	82	
299.80447	178	
299.87350	104	
300.80279	508	1+
301.82414	98	
301.86003	296	1+
303.80601	162	
303.85614	958	1+
306.85689	302	1+
307.14453	168	
308.41845	102	
309.41151	104	
309.93667	94	
312.12600	80	
313.33301	82	
314.81684	110	
315.43612	88	
316.81137	172	
318.81426	126	
318.93266	114	
320.13621	110	
321.82095	178	1+
321.86747	200	
321.89574	106	
322.08969	84	
322.79988	90	
322.87230	122	
322.92798	358	
323.40226	106	
326.84996	86	
326.87430	164	
327.87358	88	
329.53007	88	
333.86739	118	
336.94420	320	
338.94873	94	
340.93789	390	
344.39826	82	
345.09618	86	
345.82855	84	
355.90025	82	
357.79298	84	
358.82969	88	
359.75336	82	
360.86979	144	
364.82743	80	
364.98009	94	
END IONS

###FS:    #m/z: 507.84425 #charge 1+
###MS: 97
###MSMS: 99
BEGIN IONS
TITLE=Cmpd 74, +MS2(507.8443), 28.2-35.2eV, 2.2min #99
RTINSECONDS=127.678
SCANS=97,99
PEPMASS=507.84425	255260
CHARGE=1+
196.01596	420	
209.94637	160	
214.02646	124	
214.88741	338	1+
216.90229	218	
217.88455	238	1+
224.97902	140	
232.89672	284	
236.88653	260	1+
238.07026	306	1+
250.06965	204	1+
250.90612	324	
258.87440	152	
262.87865	184	1+
266.16510	142	
269.92418	144	
271.95327	116	
273.80332	114	
274.39141	290	1+
276.83994	166	
277.39337	256	1+
277.84649	132	
278.83097	316	1+
280.37964	120	
280.82871	148	
281.12023	116	
281.89868	172	
282.38885	158	
282.99040	192	
285.85433	144	
286.79477	128	
286.83222	122	
287.85257	1232	1+
288.83280	164	1+
288.89110	140	
289.87709	698	
289.90512	128	
290.37922	124	
290.86121	308	
291.45684	130	
291.86600	294	
293.81074	258	1+
293.87230	1112	1+
294.12281	188	1+
296.13875	124	
296.85610	186	
296.95615	272	1+
297.80484	116	
298.85676	132	
300.83880	338	
301.79262	156	1+
301.84910	240	
302.86463	156	
303.83064	202	1+
303.86899	588	1+
305.86324	1436	1+
306.12384	124	
306.83532	192	1+
307.87077	240	
307.89006	784	
308.13865	1170	1+
308.87275	1130	1+
309.33816	212	1+
310.15625	1124	1+
310.88089	176	
311.12705	134	1+
311.88355	3338	1+
312.34786	248	1+
312.84388	134	
314.86441	750	1+
315.75956	120	
316.87578	158	
316.89120	250	1+
316.97658	210	1+
317.85935	154	
318.84458	212	
319.79666	118	
319.86517	200	
320.81953	308	1+
321.38687	244	1+
323.87486	472	
324.86099	360	1+
324.90038	250	
325.83007	142	
325.90000	176	
326.88217	3710	1+
327.38592	168	
328.39250	168	
328.88099	434	
329.78808	296	1+
329.88602	218	
329.89883	246	
330.87527	330	1+
331.82973	116	
332.78888	154	
332.81868	224	1+
332.87291	256	
333.39125	258	1+
333.87250	436	1+
335.84179	140	
337.88214	668	1+
338.88558	542	1+
339.86589	278	1+
340.82344	132	
340.86771	226	1+
342.00329	126	
342.17577	118	
343.36849	160	
343.86774	514	1+
344.80542	150	1+
345.99898	206	1+
346.89749	124	
347.56580	104	1+
347.75241	148	
347.77254	522	1+
347.93767	158	
348.83475	328	1+
348.87776	140	
348.97990	120	
349.75886	734	1+
349.82765	206	1+
350.89611	200	
351.81607	242	1+
351.88581	128	
352.11963	262	1+
352.87672	140	
353.79702	136	
353.85216	540	1+
354.16189	136	1+
354.78603	158	
355.13152	132	
355.88676	414	1+
356.82156	192	1+
356.88660	276	1+
356.91560	120	
359.86894	262	1+
363.84465	134	
364.87033	182	1+
365.77833	250	1+
366.18482	342	
366.83890	158	
366.85282	132	
367.71129	188	
367.76603	230	
367.90260	216	
368.76408	154	
368.81676	120	
368.89588	630	1+
369.83514	574	1+
370.36765	228	1+
370.80494	212	
371.81508	142	
372.77802	150	
372.86055	136	
373.87234	128	
374.81751	236	
374.84572	140	
375.78109	118	
375.89129	174	
376.75937	296	1+
376.78375	162	
380.78765	224	1+
381.84063	644	1+
382.78889	418	1+
383.79369	386	1+
384.82332	118	
384.85001	758	1+
385.77834	126	
386.83870	608	1+
387.37761	208	1+
387.84450	580	1+
389.19999	550	1+
390.84151	602	
391.84185	460	
392.07254	326	1+
392.73110	238	1+
392.75001	148	
392.82544	1386	1+
392.86517	138	
393.86340	392	1+
395.77344	118	
396.69283	154	1+
396.76678	242	1+
396.77591	130	
398.73327	150	
399.85107	478	1+
402.15781	128	1+
402.76979	132	
402.86038	228	
403.86883	192	
405.72733	120	
405.75760	216	
405.78078	292	1+
405.87000	394	
406.85821	188	
407.74985	386	1+
407.86658	984	
408.06719	166	
408.81308	140	
408.85175	976	1+
409.72401	666	1+
409.75440	390	1+
409.89127	116	
410.83492	894	1+
412.84208	424	1+
412.86911	156	
413.07744	154	
413.61060	86	1+
413.87225	232	1+
415.79211	132	
417.81533	190	
417.85706	152	
418.84244	250	1+
421.72465	122	
421.88516	198	
422.86336	864	1+
423.76157	214	
424.08184	164	1+
425.75566	490	
426.73368	178	
426.76718	224	
426.85933	1048	1+
426.93203	202	1+
427.73346	552	
428.73755	626	1+
428.84699	1662	1+
429.69269	536	1+
430.84224	152	
430.87913	126	
431.86440	592	1+
433.85376	432	1+
434.81907	140	
435.70873	172	
435.76442	172	1+
436.72257	128	
439.88983	134	
441.68592	144	
442.69691	116	
442.75992	478	1+
444.75653	672	1+
444.87425	1252	1+
444.90007	116	
445.75628	452	1+
446.21677	158	1+
446.79497	180	
447.70902	586	1+
447.75063	394	1+
447.88683	188	
448.88052	120	
449.69271	144	
449.79027	226	
449.87789	570	1+
450.70204	114	
450.77406	140	
451.74594	196	
452.75883	138	
455.69579	146	1+
457.90262	344	1+
462.88279	378	
463.88286	188	
465.89614	138	
467.77283	156	1+
467.88626	866	1+
474.79515	118	
475.71999	212	1+
485.89834	504	1+
END IONS

###FS:    #m/z: 336.94559 #charge 1+
###MS: 97
###MSMS: 100
BEGIN IONS
TITLE=Cmpd 75, +MS2(336.9456), 28.0-35.0eV, 2.2min #100
RTINSECONDS=128.45
SCANS=97,100
PEPMASS=336.94559	51462
CHARGE=1+
92.30923	88	
171.85444	74	
176.52794	80	
182.86806	102	
198.12642	76	
198.95334	94	
200.50320	112	
208.10947	96	
209.09561	86	
210.72859	76	
210.87931	156	
211.94431	4632	1+
212.87641	908	1+
213.94025	2396	1+
214.06051	104	
214.64137	98	
215.01120	86	
215.93478	338	1+
216.42225	76	
216.88631	112	
217.88752	212	1+
219.86618	168	1+
221.01096	82	
222.01536	92	
223.37612	92	
228.84468	152	
228.89504	128	
229.05664	86	
229.95475	5196	1+
230.88897	984	1+
231.40777	106	
231.82272	222	1+
231.95046	1850	1+
232.88456	126	
233.82368	216	1+
233.89961	210	
233.94803	134	
236.00301	76	
236.42943	104	
237.00783	76	
239.96948	76	
240.83617	80	
240.99678	116	
241.10625	86	
241.58514	74	
242.90032	80	
243.07685	94	
243.82993	196	1+
243.91712	104	
244.04390	88	
244.08414	74	
245.39017	80	
245.97347	94	
246.97571	84	
247.05703	88	
247.96512	1344	1+
248.90063	240	1+
249.05583	204	1+
249.84417	90	
249.96137	454	
250.15659	80	
250.83161	146	
250.94925	134	
251.15189	76	
251.84197	362	1+
251.95968	122	
252.97178	2144	1+
253.08491	110	
253.90592	194	
253.93859	92	
253.95221	128	
254.91096	126	
254.96599	1304	1+
255.07462	152	
255.84393	74	
256.96141	184	
259.83644	74	
259.85649	110	
259.88108	84	
260.83254	122	
260.91309	84	
261.83355	164	
262.82719	126	
263.82706	118	
266.35016	118	
267.00113	82	
267.84076	278	
267.89449	84	
267.93451	76	
267.97615	78	
268.79324	158	1+
268.84185	490	
269.35143	92	
269.84675	296	
270.85232	256	
270.95197	78	
270.97933	364	1+
271.09758	80	
271.91484	302	1+
272.79228	78	
272.95280	74	
272.97826	164	
273.40504	74	
274.86355	134	
275.96898	146	
276.85040	408	1+
277.85277	256	1+
277.88192	120	
277.95990	110	
278.83612	94	
279.10462	120	
279.83288	118	
281.05361	132	
281.78930	308	1+
281.80554	74	
285.85363	96	
286.28970	116	
286.84848	780	1+
288.86333	188	
289.97112	76	
290.07905	84	
290.40120	96	
290.87113	88	
291.85833	94	
292.04625	74	
292.10650	102	
292.83162	92	
292.85103	178	
292.86718	80	
293.79698	78	
294.00055	84	
294.28104	80	
294.86717	156	
294.91324	84	
295.86196	78	
296.86228	252	1+
296.92213	76	
297.98220	76	
298.79651	126	
299.05502	122	
300.51477	132	
300.84905	84	
301.16033	88	
301.91524	84	
301.93205	78	
302.82651	104	
302.90570	94	
303.86096	94	
304.44622	96	
304.86302	244	1+
307.87368	186	1+
309.86620	292	
310.87751	214	
314.88908	80	
315.87022	116	
318.43321	82	
318.82667	100	
318.85906	88	
319.90959	92	
320.16634	82	
320.25658	98	
326.76516	88	
326.96482	74	
327.10247	76	
327.37565	82	
327.76681	80	
328.88897	146	
328.93081	82	
329.87316	78	
333.23161	74	
334.86507	82	
334.89654	98	
335.12594	80	
335.88556	238	1+
335.90414	106	
336.27773	92	
338.80303	130	
339.87645	102	
340.85286	80	
END IONS

###FS:    #m/z: 322.92967 #charge 1+
###MS: 101
###MSMS: 102
BEGIN IONS
TITLE=Cmpd 76, +MS2(322.9297), 28.0-35.0eV, 2.2min #102
RTINSECONDS=132.118
SCANS=101-102
PEPMASS=322.92967	4202344
CHARGE=1+
63.47632	72	
176.62600	92	
177.93375	90	
192.88903	68	
192.99907	72	
193.07246	94	
197.02170	76	
199.95083	68	
200.00808	72	
200.88923	74	
201.95568	78	
202.89908	98	
205.95064	284	
205.97458	92	
209.88637	72	
212.09808	78	
212.87828	204	
214.89660	72	
216.39504	94	
220.87852	112	
221.88990	72	
222.95213	138	
223.09153	74	
223.98026	78	
225.41021	76	
225.86221	68	
225.87507	72	
226.90056	106	
226.94658	72	
227.93273	192	
227.95511	180	
228.82440	70	
228.93406	76	
229.92389	72	
230.89621	68	
232.94574	94	
233.39742	80	
233.90744	72	
233.95435	86	
234.88004	78	
234.93087	80	
236.06160	68	
236.91108	74	
237.93891	78	
238.04652	72	
238.52988	76	
238.94072	198	
239.08043	118	
240.82090	162	1+
240.87938	240	1+
240.94025	2554	
241.93897	9046	1+
241.97850	72	
242.83116	120	
242.94124	6516	1+
243.03315	68	
243.87735	72	
244.82309	406	1+
244.93967	1758	1+
245.03119	72	
246.97327	146	
247.00508	132	
247.87601	114	
248.22815	68	
250.47126	96	
253.09769	80	
253.91884	92	
254.44927	72	
254.78984	248	1+
255.39855	96	
255.84396	72	
255.89292	94	
256.90648	92	
258.83383	68	
259.34208	98	
259.82754	148	
260.82500	82	
261.89415	138	
261.98383	84	
262.83029	232	1+
264.79417	68	
265.07213	70	
265.79242	78	
265.87646	74	
266.24335	84	
266.85122	86	
268.84389	74	
268.86394	84	
268.95680	110	
269.08023	90	
269.51454	74	
269.84772	68	
270.91542	74	
271.77298	80	
272.79180	272	1+
272.84919	224	1+
273.91898	96	
273.93425	72	
274.80827	150	1+
276.08016	72	
276.48956	78	
276.84069	198	
277.90414	86	
278.07835	70	
278.38973	70	
278.80395	74	
278.82216	140	
278.86451	68	
279.09056	1226	1+
279.59587	80	
280.26123	74	
280.83716	74	
280.92554	92	
281.85777	118	
282.81409	72	
282.89251	70	
283.79353	96	
283.86519	90	
284.29279	226	
284.80393	70	
285.42373	94	
286.86537	186	
287.86462	72	
289.78656	110	
289.88102	118	
289.94124	70	
290.78636	72	
290.80343	388	1+
290.88176	142	
291.89087	80	
292.85472	72	
293.07323	72	
297.07220	72	
297.19483	78	
297.91112	86	
298.84833	74	
300.40228	68	
301.94937	68	
302.15837	96	
303.81682	76	
305.80324	148	
306.19949	92	
306.88343	98	
307.79787	70	
307.83436	82	
307.90805	78	
308.80232	148	
309.25196	68	
309.86055	120	
309.89102	74	
312.87149	92	
314.86381	142	
317.82652	86	
319.88558	116	
320.05017	70	
320.85692	68	
321.87565	68	
322.28566	90	
323.89700	250	1+
324.06036	86	
324.97861	78	
325.89753	236	1+
327.44485	76	
327.71571	70	
328.42981	74	
END IONS

###FS:    #m/z: 340.94015 #charge 1+
###MS: 101
###MSMS: 103
BEGIN IONS
TITLE=Cmpd 77, +MS2(340.9401), 28.0-35.0eV, 2.2min #103
RTINSECONDS=132.891
SCANS=101,103
PEPMASS=340.94015	1516744
CHARGE=1+
103.64810	90	
180.86632	94	
187.87335	92	
191.95693	106	
192.92857	208	
198.86847	78	
200.86656	76	
204.90331	82	
210.93537	118	
212.88007	376	1+
213.93997	948	1+
215.89086	146	
215.93732	296	1+
217.78477	78	
217.88073	78	
217.91144	84	
217.93519	106	
217.95149	76	
220.88173	78	
221.02215	76	
223.89182	82	
223.96242	98	
226.94283	82	
228.79630	78	
228.94830	140	
230.89098	620	1+
230.94289	74	
231.89259	470	1+
231.94892	1790	1+
232.84823	86	
233.87546	128	
234.94435	78	
235.00230	122	
235.04367	86	
236.92625	76	
237.07748	76	
239.94846	82	
240.84030	136	
240.91604	76	
240.96148	84	
241.52821	110	
241.82211	74	
241.84425	174	
242.83901	74	
242.85515	110	
243.84270	126	
243.89199	120	
244.95607	80	
245.40399	90	
246.41093	106	
246.43771	78	
246.98180	154	
247.02206	90	
247.39112	152	
247.98230	84	
248.89843	92	
249.89845	80	
249.96044	446	1+
251.87440	74	
251.96382	274	1+
252.84338	84	
253.13891	94	
253.83478	130	
254.96585	1144	1+
255.07114	128	
255.84385	88	
255.86359	78	
256.85931	148	
257.47063	94	
257.85303	88	
258.38182	84	
258.84626	144	
258.96341	94	
259.81068	90	
259.85377	102	
259.95745	164	
260.83241	180	
261.21808	78	
261.84111	164	
261.90243	80	
261.97349	94	
262.44001	84	
262.85528	200	1+
262.92507	118	
263.05690	80	
264.07162	74	
264.91015	76	
265.58408	102	
265.86366	166	
265.90122	234	1+
266.83401	128	
266.87910	110	
267.59103	88	
267.79386	82	
268.84552	108	
269.02897	106	
269.91416	74	
270.84234	76	
272.93446	172	
272.97775	82	
274.85834	198	1+
275.36787	98	
275.55119	76	
275.80397	82	
275.82743	130	
276.85575	342	
276.89395	78	
277.85765	214	
278.06593	104	
278.84453	1064	1+
279.79464	78	
279.90364	72	
279.92735	90	
280.15978	104	
280.94099	152	
280.99353	92	
281.04789	148	
281.11084	84	
281.86557	166	1+
282.91725	160	
283.35144	82	
283.86571	104	
285.80360	88	
287.85743	180	1+
288.43083	98	
288.56083	72	
288.81144	98	
290.78974	92	
291.43689	96	
291.80596	106	
292.37344	78	
292.88422	76	
293.80883	94	
293.85033	126	
293.87706	86	
294.85155	192	
295.86180	124	
295.92429	94	
296.85871	100	
297.97027	248	1+
298.83560	76	
299.07553	80	
299.87069	140	
299.88669	98	
300.89187	90	
301.33275	82	
301.85994	164	
307.84742	72	
311.13952	78	
312.85070	74	
313.80036	104	
313.87232	80	
316.18285	76	
321.31208	74	
322.85508	86	
324.88712	382	1+
325.88881	232	1+
326.96511	74	
328.82159	78	
328.96367	76	
329.79092	74	
329.87187	212	1+
330.81494	80	
334.70126	78	
338.24192	82	
340.77525	106	
342.08740	76	
342.90291	186	1+
343.15767	76	
343.71745	82	
END IONS

###FS:    #m/z: 507.84433 #charge 1+
###MS: 101
###MSMS: 104
BEGIN IONS
TITLE=Cmpd 78, +MS2(507.8443), 28.2-35.2eV, 2.3min #104
RTINSECONDS=133.662
SCANS=101,104
PEPMASS=507.84433	269556
CHARGE=1+
196.01694	622	
198.03008	146	
207.88554	124	
210.02937	188	
214.88447	340	1+
224.04964	140	
224.97807	194	
227.95871	132	
232.89473	502	1+
234.88414	290	1+
238.06362	156	
242.88669	128	
250.90409	204	
253.92803	162	
259.86954	324	1+
266.16662	238	1+
267.85510	212	1+
267.89522	166	
270.08879	218	1+
272.85391	262	1+
273.40100	152	
275.39638	170	
276.85116	160	1+
278.83260	344	1+
280.84827	230	1+
282.88862	142	
282.98280	128	
284.88429	188	1+
285.79209	196	
285.85787	162	
287.85132	1536	1+
289.87905	340	
290.80422	176	1+
290.86367	310	
291.86552	196	
292.38549	244	1+
292.86369	254	
292.88745	306	1+
293.87216	1018	1+
294.12778	196	1+
294.84815	124	
294.87447	618	1+
295.95928	126	
298.89603	126	
300.86398	192	
301.85612	188	
301.98593	136	1+
302.86291	146	
303.86607	926	1+
303.91010	146	1+
305.40153	170	
305.82028	128	
305.86247	878	
306.07947	192	1+
307.86032	146	
307.88591	248	
308.14083	1002	1+
308.78730	182	1+
308.87195	1742	1+
308.89775	188	
310.15853	788	1+
311.88361	2072	1+
311.98893	194	
312.83191	156	
314.86354	312	1+
316.37357	224	
316.86286	162	
317.88574	208	
318.88262	160	
319.81282	148	
319.86482	456	1+
321.85797	128	
322.88969	194	
323.87527	250	
324.86014	200	
324.90173	174	
325.88562	186	
325.90297	164	
326.88216	2756	1+
327.15876	164	
327.19451	166	1+
327.81259	140	
328.36849	158	
329.86785	136	
329.88282	354	1+
330.11422	154	1+
330.16162	238	
330.86244	182	
331.86997	136	
332.87046	826	1+
334.91317	144	
335.83294	464	1+
336.75853	140	
336.83563	380	1+
337.08667	132	
337.87530	668	1+
337.99146	208	1+
340.87160	352	1+
343.87487	400	1+
344.89565	168	
345.83403	154	1+
347.77272	372	1+
347.91430	218	1+
348.84407	178	
349.17414	188	
349.76190	530	1+
350.76566	350	1+
350.81407	154	
350.82801	480	1+
350.88621	322	1+
351.85712	170	
352.91213	142	
353.85638	320	1+
353.91772	158	
354.02306	126	
355.36938	266	1+
355.86401	132	
355.88935	318	1+
357.84084	176	
359.84435	144	
360.87217	142	
362.85308	136	
363.79506	126	
363.81282	304	1+
363.82879	280	1+
365.76377	176	
365.79024	164	
366.78572	296	
366.84103	164	
367.01032	188	1+
367.03447	194	1+
367.76468	438	1+
368.83368	690	1+
369.13933	164	1+
369.83604	456	1+
370.80527	656	1+
371.18573	142	
371.89361	182	1+
372.04069	152	1+
372.78520	190	
372.85751	148	
374.81567	440	1+
376.79747	162	
377.76670	140	
377.87993	138	
378.72383	276	1+
380.72058	352	1+
381.83808	140	
381.86406	146	
384.35946	144	
384.79554	154	1+
384.85099	1084	1+
384.87674	154	
386.77819	182	
386.82120	152	
386.85530	188	
387.77050	136	
387.84644	152	
388.37647	152	
388.79271	126	
388.84789	126	
389.19974	470	1+
390.05720	154	
390.78258	158	1+
390.84177	890	1+
391.87036	382	1+
391.91274	194	
392.82762	690	1+
394.78175	140	
395.85947	166	
396.73478	148	
397.72866	320	1+
397.83868	146	
399.85138	488	1+
403.80188	180	1+
403.87077	338	
404.87153	250	
404.95407	136	
405.73509	178	
405.76230	194	
405.85622	328	
406.85215	184	
407.73978	396	1+
407.77730	134	
407.81301	132	
407.86552	670	
408.85295	1494	1+
409.72426	150	
409.74155	128	
410.83595	1108	1+
411.76928	162	1+
411.86497	148	
412.84112	348	
413.87345	158	
415.78274	158	
417.86221	188	
421.78131	288	1+
422.74213	202	1+
422.86594	194	
423.77182	570	1+
423.85866	160	
423.87332	136	
424.86886	174	
425.75253	722	1+
426.08955	160	
426.85922	728	
427.73319	782	1+
427.76606	190	
427.86457	506	
428.79925	126	
428.84454	1542	1+
429.70066	176	
429.72050	222	
430.73764	124	
431.87466	190	
432.68915	124	
432.71868	200	1+
432.86287	160	
433.85407	398	
434.85492	180	
435.71410	148	
441.67191	154	
441.74821	146	
443.76455	244	
444.87178	1838	1+
445.74072	158	
446.88253	134	
447.71175	378	
448.70874	172	
448.76632	508	1+
449.69093	212	
449.74645	314	1+
449.87844	606	1+
450.70090	216	
450.74782	186	1+
451.86604	216	
456.80151	140	1+
458.72315	138	
462.88287	902	1+
464.72956	188	1+
465.71239	142	
465.89754	134	
467.78901	132	1+
467.88620	648	1+
469.73296	182	1+
470.70765	198	1+
483.78584	180	1+
485.89878	812	1+
486.90236	500	1+
491.80370	164	
512.74362	144	
END IONS

###FS:    #m/z: 322.92977 #charge 1+
###MS: 105
###MSMS: 106
BEGIN IONS
TITLE=Cmpd 79, +MS2(322.9298), 28.0-35.0eV, 2.3min #106
RTINSECONDS=137.337
SCANS=105-106
PEPMASS=322.92977	3738668
CHARGE=1+
72.73811	72	
79.44726	80	
192.88785	104	
195.89615	84	
196.00622	70	
196.88561	102	
198.95020	70	
200.83595	108	
205.94880	166	
207.93393	70	
207.97296	78	
213.90269	78	
214.89562	194	
215.00841	70	
218.88828	86	
220.87557	166	
222.98692	90	
223.96123	156	
224.81875	80	
228.05949	72	
228.80393	72	
229.45445	86	
229.91596	106	
230.84779	72	
233.88189	72	
236.00688	86	
236.43319	84	
237.79821	92	
238.09577	82	
238.93641	192	
239.07880	430	
239.79043	134	
240.39952	74	
240.82186	108	
240.83557	86	
240.93946	1910	
241.46486	94	
241.94253	1590	
242.04328	70	
242.82498	120	
242.94170	4710	1+
243.88110	230	1+
244.81987	230	1+
244.94068	1572	1+
245.38950	216	1+
246.00620	84	
246.86002	94	
246.97511	116	
247.97543	78	
248.58399	88	
248.85208	166	
248.87490	74	
248.88788	86	
248.95574	104	
249.96811	90	
250.07845	76	
250.13907	98	
250.80577	70	
250.94197	68	
251.07020	196	
251.92522	96	
252.82659	76	
253.34897	80	
253.80350	84	
255.78594	116	
255.84612	70	
255.91279	96	
256.20956	72	
256.89661	140	
257.79816	150	
258.44298	76	
258.83984	144	
258.89717	192	
259.82068	74	
260.59505	72	
260.83630	92	
261.33896	88	
261.82174	86	
261.94155	82	
262.83724	104	
262.96238	76	
263.07074	78	
263.86013	94	
265.16827	110	
266.85418	72	
267.08513	74	
267.93470	70	
271.78126	72	
271.86364	106	
273.43772	82	
273.79308	284	1+
273.85595	78	
274.85451	76	
276.19373	72	
276.92276	70	
278.83029	72	
279.09069	964	1+
280.82454	74	
280.85561	72	
280.99355	78	
281.05937	78	
281.79063	72	
281.96541	112	
282.90065	86	
283.07219	70	
283.79630	182	1+
283.86145	68	
283.89066	70	
284.05003	82	
284.18047	70	
284.29144	320	1+
284.52628	74	
286.79652	90	
286.85793	120	
286.91719	72	
286.93163	70	
287.00049	106	
287.87077	74	
288.80093	72	
289.81583	84	
289.86155	128	
291.40226	92	
291.80343	170	1+
291.85972	128	
293.85826	196	1+
293.91872	68	
294.80985	68	
294.84586	68	
294.99135	70	
295.98314	68	
297.85319	72	
298.02326	88	
298.39446	102	
298.80682	124	
299.78827	138	
301.85157	82	
302.72652	76	
304.81023	108	
305.87447	230	1+
305.89416	82	
306.89788	90	
307.81263	74	
308.80220	100	
308.86965	84	
310.87835	218	1+
310.92935	84	
311.02915	78	
312.86807	296	1+
312.97053	72	
313.01574	70	
314.77134	78	
314.95534	136	
315.32068	76	
318.38959	78	
318.79467	76	
321.26188	78	
322.77978	78	
323.88838	84	
324.89536	110	
325.16240	84	
325.86678	84	
325.88314	210	1+
325.95299	110	
327.07362	78	
327.38939	76	
END IONS

###FS:    #m/z: 340.94034 #charge 1+
###MS: 105
###MSMS: 107
BEGIN IONS
TITLE=Cmpd 80, +MS2(340.9403), 28.0-35.0eV, 2.3min #107
RTINSECONDS=138.11
SCANS=105,107
PEPMASS=340.94034	1310912
CHARGE=1+
87.58039	92	
168.61000	72	
189.61471	78	
190.93206	102	
191.95416	152	
192.92529	182	
193.87034	78	
200.87888	76	
208.96319	162	
209.93074	78	
210.91561	88	
210.93718	256	1+
212.87649	78	
213.88282	122	
213.93947	1592	1+
215.88695	286	
215.93443	196	
217.88191	182	
217.93449	102	
218.87666	152	
223.96179	86	
226.93566	72	
227.83678	128	
228.85025	96	
228.94739	340	1+
230.84429	88	
230.88801	176	1+
231.94997	872	1+
232.88847	302	1+
232.96824	136	
232.98313	80	
233.94920	280	
234.92515	76	
235.53936	104	
235.89790	276	1+
236.88465	90	
237.36869	72	
237.89030	98	
238.04762	92	
238.87507	74	
239.90124	78	
240.82627	74	
240.96231	90	
241.83987	514	1+
242.05660	80	
242.88774	98	
243.03766	86	
243.82710	178	
244.83896	102	
244.86577	74	
245.08847	74	
245.39248	72	
246.38965	84	
246.94677	80	
248.00194	84	
249.12629	74	
249.33405	86	
249.83064	72	
249.96014	354	1+
250.83302	70	
250.84832	70	
251.86261	82	
251.95644	126	
254.44953	82	
254.94127	72	
254.96691	586	1+
255.07886	88	
255.85961	74	
256.26061	94	
256.86229	152	
256.90358	122	
256.96308	266	1+
257.88251	72	
258.84376	468	1+
259.86854	188	
259.91403	86	
259.95792	186	
260.83487	348	1+
260.85356	140	
261.81169	72	
261.85474	230	
261.91358	202	
263.17030	86	
263.85618	94	
263.88602	78	
264.81039	100	
264.87348	72	
264.92835	86	
266.08873	100	
266.84412	142	
266.93456	76	
267.83618	74	
267.85620	104	
268.84020	268	
268.86316	196	
269.01077	80	
269.90374	90	
270.83725	76	
271.60718	92	
272.81675	78	
272.84766	146	
272.93526	154	
273.79415	110	
274.38258	100	
274.85467	82	
274.89925	140	
275.81301	144	
276.40177	72	
276.42219	92	
276.86082	758	1+
277.41529	94	
277.93524	82	
278.84480	544	1+
279.90440	72	
280.92774	86	
281.79887	72	
281.86288	92	
282.90891	88	
283.43776	88	
283.85371	76	
284.82677	76	
285.76764	98	
286.86656	230	1+
287.90594	82	
289.41230	98	
290.85619	88	
291.00762	126	
291.85810	84	
293.87593	90	
293.91460	72	
294.84793	106	
294.87005	188	1+
295.99046	90	
296.23685	82	
298.30444	146	
298.40510	80	
298.86687	134	
299.88598	106	
300.07463	78	
300.84743	142	
300.86258	208	1+
301.89382	76	
302.18597	78	
302.92169	116	
302.93826	106	
303.06634	76	
303.94539	76	
306.81121	130	
307.80915	98	
309.86714	218	1+
310.81040	86	
311.91953	80	
312.08231	90	
314.86056	88	
314.96762	72	
316.43360	84	
323.96586	72	
324.89155	114	
324.94230	86	
328.82180	170	
328.88374	78	
332.37788	80	
333.86381	90	
338.82156	126	
340.36597	82	
342.02828	86	
342.79376	190	1+
342.89487	74	
343.87229	72	
344.87740	78	
END IONS

###FS:    #m/z: 336.94525 #charge 1+
###MS: 105
###MSMS: 108
BEGIN IONS
TITLE=Cmpd 81, +MS2(336.9452), 28.0-35.0eV, 2.4min #108
RTINSECONDS=138.882
SCANS=105,108
PEPMASS=336.94525	54816
CHARGE=1+
187.86198	70	
196.88229	116	
198.96900	92	
211.94461	3578	1+
212.87917	1014	1+
213.93868	1520	1+
215.89096	96	
216.38797	80	
217.90997	104	
219.86433	76	
220.90349	70	
223.95861	126	
224.89616	204	1+
224.97512	102	
225.82694	162	1+
228.89555	196	
229.95437	3792	1+
230.88862	1464	1+
231.83192	108	
231.94956	1282	1+
233.82732	184	
233.84248	74	
233.89604	92	
233.94606	374	
234.83300	140	
234.90627	72	
235.82942	80	
235.89207	78	
236.85059	84	
237.41210	72	
238.07104	80	
238.52405	86	
239.90115	80	
240.85664	160	
241.84693	174	
241.92881	72	
243.83319	72	
245.04808	72	
245.12502	74	
246.84466	88	
246.95086	72	
246.97673	102	
247.96409	982	1+
248.82859	252	1+
248.90072	270	
249.91141	138	
249.96358	360	1+
250.83398	460	1+
250.95093	144	
251.07143	72	
251.83784	356	1+
251.88051	82	
251.93082	72	
251.95628	80	
252.97139	2526	
253.90576	294	
253.96680	70	
254.85878	186	
254.88222	106	
254.96631	804	1+
255.06570	88	
255.82067	100	
256.07803	88	
256.96082	88	
257.79977	78	
257.86207	110	
258.85113	640	1+
258.92091	70	
259.83223	90	
259.85479	386	1+
260.05244	78	
260.79627	122	
260.83598	132	
260.92023	72	
261.03927	88	
261.84132	360	1+
262.40998	102	
262.92752	72	
264.96024	86	
265.08163	140	
266.01009	176	1+
266.46140	76	
266.85430	82	
266.99749	168	
267.83907	234	
268.30879	96	
268.56818	82	
268.84272	290	
269.08151	74	
269.84603	162	
270.05124	70	
270.83641	78	
270.98280	200	
271.85144	100	
271.91720	94	
272.07871	74	
272.84583	96	
272.97880	240	1+
274.86160	170	
274.90095	100	
274.98411	72	
275.86987	186	
275.94880	90	
276.85911	366	1+
276.92071	72	
276.97997	70	
278.42040	88	
278.83439	530	1+
278.85465	98	
278.95771	76	
279.03753	96	
279.51380	72	
279.94689	72	
280.02708	74	
280.83035	84	
280.91138	72	
281.05062	70	
282.04638	82	
282.11433	80	
282.87825	74	
283.78522	72	
284.86805	76	
285.85307	196	
286.84990	624	1+
288.82988	98	
288.87158	76	
289.00920	102	
289.86168	216	1+
291.03980	72	
291.81320	84	
291.86219	176	1+
292.81394	184	1+
292.83188	72	
292.91345	110	
292.96756	102	
293.10595	78	
293.12806	80	
293.99541	246	1+
294.86649	142	
296.97291	186	1+
298.00651	72	
298.87885	232	
299.00981	104	
299.80652	132	
300.87044	72	
301.87888	76	
302.94643	96	
304.85814	114	
305.80834	78	
305.85776	82	
306.74756	74	
307.36056	72	
307.80655	72	
310.86499	152	
311.83366	90	
311.87571	146	1+
311.95638	102	
312.79454	70	
314.76239	142	
316.89226	92	
318.90443	108	
319.88737	90	
321.43769	96	
322.16702	80	
324.89414	84	
328.42287	86	
328.82804	92	
329.88420	70	
330.40858	86	
332.21678	84	
334.09704	76	
335.16851	98	
335.28093	80	
336.87675	72	
337.77683	72	
338.88791	74	
341.32922	102	
341.75105	92	
END IONS

###FS:    #m/z: 322.92981 #charge 1+
###MS: 109
###MSMS: 110
BEGIN IONS
TITLE=Cmpd 82, +MS2(322.9298), 28.0-35.0eV, 2.4min #110
RTINSECONDS=142.545
SCANS=109-110
PEPMASS=322.92981	4535926
CHARGE=1+
61.76822	66	
102.09409	68	
117.70351	78	
184.97650	72	
190.98804	74	
194.89059	78	
195.91881	80	
197.96050	76	
198.03154	88	
203.04941	68	
203.95885	102	
205.97145	70	
206.88189	76	
210.09631	84	
214.89429	110	
215.87967	88	
215.96905	68	
217.88799	138	1+
220.87682	270	1+
222.04746	98	
222.84402	104	
222.95167	144	
223.95701	120	
224.11780	68	
224.90157	68	
224.93330	66	
224.95307	92	
227.10972	66	
229.91022	74	
229.99431	72	
230.83050	250	
230.84770	70	
230.88514	78	
232.89818	102	
234.92331	96	
235.15486	92	
235.82789	68	
235.88408	78	
236.08924	72	
236.38223	94	
238.82392	68	
238.89413	66	
238.93711	146	
238.95112	72	
239.07690	146	
240.91004	72	
240.94074	2456	
241.94263	1732	
242.81675	274	1+
242.94091	6378	1+
243.88256	64	
244.33765	84	
244.99431	80	
245.81978	74	
245.97620	228	1+
247.39287	92	
247.92637	74	
247.96013	214	1+
248.84354	80	
249.05099	136	
249.85937	96	
250.91105	64	
250.98090	78	
251.79265	86	
252.79684	106	
253.34968	72	
253.80345	88	
253.88385	66	
254.14590	68	
254.86658	72	
255.02945	90	
256.89378	122	
257.07092	74	
257.90084	124	
260.44079	88	
261.93466	96	
262.82825	100	
263.04883	84	
263.83310	102	
263.86599	70	
264.09139	86	
264.85128	118	
264.93040	82	
265.06013	66	
265.87658	104	
265.97310	104	
267.80184	174	
269.80280	78	
269.86144	98	
272.84469	128	
273.79391	134	
273.84996	74	
275.81264	126	
276.80899	72	
276.96978	114	
277.02717	66	
277.10460	78	
277.84494	74	
277.86742	74	
278.08024	84	
278.86722	98	
278.96789	70	
279.09179	1252	1+
280.85187	184	
280.91131	156	
281.80911	70	
281.85053	90	
281.87426	116	
282.85747	80	
282.88612	92	
282.92124	72	
283.06805	146	
284.29167	206	
284.44983	72	
284.86805	104	
285.33843	82	
286.38909	64	
286.91935	76	
287.64993	96	
289.79158	112	
289.88148	302	1+
290.09375	82	
290.78623	66	
291.80682	98	
291.88247	104	
292.39450	72	
293.06242	90	
293.13615	78	
295.79732	68	
295.83533	64	
296.11441	66	
296.87688	72	
296.92826	72	
297.48929	106	
299.77812	222	1+
299.80095	150	
299.86822	114	
300.46367	86	
304.16832	96	
304.19150	84	
304.87998	144	1+
305.80222	90	
306.93062	98	
307.83065	66	
307.88115	120	
308.74234	68	
309.87801	74	
310.87264	194	1+
310.95311	68	
312.07799	68	
312.81414	66	
313.80482	76	
320.82621	80	
322.24161	72	
322.88807	72	
323.38876	84	
323.93872	76	
324.09819	76	
324.43653	70	
326.76063	80	
326.80722	68	
END IONS

###FS:    #m/z: 340.94029 #charge 1+
###MS: 109
###MSMS: 111
BEGIN IONS
TITLE=Cmpd 83, +MS2(340.9403), 28.0-35.0eV, 2.4min #111
RTINSECONDS=143.317
SCANS=109,111
PEPMASS=340.94029	1669354
CHARGE=1+
190.94724	128	
191.95652	80	
192.92787	192	
208.87512	88	
209.94716	110	
210.93300	144	
212.87717	324	1+
213.10925	80	
213.94012	1116	1+
214.09121	84	
214.85182	84	
215.88386	146	1+
215.93954	116	
217.39681	82	
217.88473	154	
221.89201	76	
222.50504	88	
223.39411	98	
225.88254	76	
226.94522	134	
226.96648	132	
227.95401	114	
228.94689	290	1+
230.89163	208	
231.88744	92	
231.94974	1386	1+
232.84303	84	
233.89861	166	
233.94915	560	1+
236.79800	100	
236.81827	82	
237.06059	102	
237.89183	148	
238.87311	84	
238.89812	116	
238.99080	74	
239.88783	98	
240.83614	100	
241.84525	304	1+
242.82629	394	1+
243.39772	88	
244.09587	76	
245.78364	132	1+
245.82921	78	
246.09311	78	
246.84659	74	
249.86746	100	
249.89949	156	
249.96064	270	1+
250.99383	112	
251.90568	86	
251.95583	304	1+
253.98922	78	
254.90401	80	
254.91955	82	
254.94145	74	
254.96610	800	1+
255.07197	134	
255.79904	76	
255.91753	118	
256.88842	200	
256.90339	88	
256.96343	198	
257.85935	98	
258.89335	130	
258.96485	112	
259.85577	112	
259.86770	116	
259.95780	102	
260.84172	774	1+
260.85562	148	
260.93178	94	
261.37667	74	
262.80196	76	
266.84816	76	
269.00300	84	
269.34947	92	
269.84731	80	
269.95760	82	
270.93593	102	
272.43730	92	
272.85154	108	
272.97714	192	
274.05311	84	
274.86275	140	
274.89830	116	
275.86786	128	
275.98511	76	
276.83980	100	
276.86078	228	
277.81000	88	
277.86365	228	
277.91274	78	
277.96446	76	
278.84456	376	
278.88155	120	
279.85439	438	1+
279.88072	224	1+
280.83153	130	
280.93793	86	
281.07990	84	
282.38866	78	
282.92405	90	
282.93958	76	
283.79158	82	
284.90483	76	
284.93011	80	
285.87479	146	
290.87002	86	
293.17384	100	
293.39069	86	
293.80514	94	
293.86628	72	
294.42205	100	
294.86623	116	
295.97481	138	
295.99177	76	
296.85417	130	
296.97695	114	
297.78875	76	
297.85532	92	
297.94274	84	
298.01371	134	
298.43653	88	
298.92282	96	
298.96955	80	
299.01741	116	
299.05825	98	
299.41562	92	
299.85115	140	
300.51683	80	
300.86826	148	
301.85844	188	
301.87751	88	
302.41435	88	
302.76203	98	
302.92852	144	
302.94553	86	
303.43831	72	
303.94458	178	
305.00796	76	
306.44652	104	
307.80653	98	
307.82559	80	
309.85870	82	
309.89516	104	
310.18062	90	
310.88121	204	1+
314.15071	82	
314.73030	74	
317.84172	106	
318.19684	94	
318.72271	82	
318.86697	322	1+
322.90986	76	
324.19540	76	
326.19283	100	
330.23899	76	
333.87290	106	
334.71907	78	
338.23267	74	
338.79081	80	
339.00549	78	
340.79179	76	
340.82800	78	
342.41000	74	
346.05934	80	
END IONS

###FS:    #m/z: 363.95621 #charge 1+
###MS: 109
###MSMS: 112
BEGIN IONS
TITLE=Cmpd 84, +MS2(363.9562), 28.0-35.0eV, 2.4min #112
RTINSECONDS=144.089
SCANS=109,112
PEPMASS=363.95621	829342
CHARGE=1+
75.07741	86	
187.44292	80	
187.93423	144	
189.86195	662	1+
191.85744	348	1+
201.52690	82	
207.87164	150	
207.94909	144	
208.45046	164	
208.88060	132	
208.93390	80	
209.94378	1388	1+
210.88432	202	
212.03559	80	
212.87904	1628	1+
213.44129	92	
214.89840	82	
214.91501	94	
216.41149	90	
222.95298	198	
224.87931	92	
224.95102	1062	1+
224.97315	106	
225.97286	140	
226.06407	84	
226.90749	98	
226.94720	10964	1+
226.97757	98	
227.88297	188	
227.93131	114	
228.89485	638	1+
228.94234	11056	1+
229.09872	82	
230.56116	106	1+
230.88877	2896	1+
233.95325	100	
234.41347	82	
235.98040	92	
238.06474	174	
238.99092	136	1+
240.07686	122	
240.94162	556	
240.96494	188	
241.93831	2236	1+
242.63779	80	
242.82144	100	
242.85623	88	
242.94045	1652	1+
242.96137	522	
243.03400	82	
243.82509	102	
244.88389	90	
244.93644	218	
244.95753	5432	1+
245.83499	94	
245.86816	80	
245.92460	84	
245.94262	286	
246.38986	92	
246.91266	184	
246.95292	6588	1+
248.39257	104	
248.80543	160	1+
248.86306	130	
248.89991	844	1+
250.03023	92	
250.89381	302	1+
250.95011	138	1+
250.97112	170	
251.80822	90	
251.99546	88	
253.90525	404	1+
254.86615	88	
256.09162	84	
257.39416	82	
257.85531	98	
258.07196	100	
258.14470	96	
258.84588	180	
258.89729	80	
259.09021	82	
260.43450	104	
260.83389	134	
260.96940	240	
261.82926	84	
262.92135	94	
264.02364	92	
264.96424	140	
264.98739	138	
265.08482	136	
265.79261	210	
265.97932	120	
266.81425	106	
266.87036	90	
267.97374	800	1+
268.96058	88	
269.10662	140	1+
269.85099	168	1+
269.87744	78	
269.91653	128	
269.96828	1000	1+
271.91244	188	
275.35766	80	
275.39029	98	
275.78990	90	
276.78867	84	
276.80646	82	
276.85500	132	
276.88288	148	
278.05167	88	
278.11127	86	
278.84274	296	1+
278.85798	192	1+
278.90248	84	
279.10427	326	1+
279.94925	114	
280.10895	236	1+
280.79102	256	
281.27568	100	
281.79330	338	1+
281.80917	96	
281.88959	80	
281.95173	94	
283.36146	96	
283.85202	120	
284.42469	100	
285.84470	442	1+
286.41427	86	
286.85917	86	
286.96507	92	
287.81154	218	1+
288.78877	184	1+
289.88790	86	
290.79404	110	
291.43988	90	
291.80729	136	
292.96789	86	
294.11898	186	
295.85087	102	
296.80838	172	
297.80503	100	
298.80388	370	1+
300.80579	232	1+
301.86097	190	
302.88319	94	
302.90355	80	
303.56859	86	
303.85387	450	1+
303.90874	84	
304.35160	94	
304.95134	132	
305.88801	82	
307.42110	92	
307.78507	88	
308.83698	98	
308.87443	128	
309.07027	86	
310.87607	256	
311.88627	126	
312.82057	182	1+
317.82144	80	
318.81557	150	
318.92715	182	1+
319.09085	82	
319.87397	136	
321.81933	166	
321.87114	138	
322.93178	156	
323.33353	82	
326.87247	144	
327.87814	126	
330.88021	158	1+
331.82970	80	
332.76113	98	
333.85707	90	
333.89417	118	
336.93690	142	
338.87240	90	
338.94723	114	
340.83308	254	1+
340.93734	252	1+
349.15891	92	
350.56946	94	
354.87478	92	
355.22417	88	
359.71001	114	
360.20119	80	
360.85854	82	
362.83772	234	1+
363.80841	80	
363.95253	126	
END IONS

###FS:    #m/z: 363.95643 #charge 1+
###MS: 113
###MSMS: 114
BEGIN IONS
TITLE=Cmpd 85, +MS2(363.9564), 28.0-35.0eV, 2.5min #114
RTINSECONDS=147.749
SCANS=113-114
PEPMASS=363.95643	877532
CHARGE=1+
69.94324	78	
72.09044	84	
74.51360	88	
146.84840	86	
178.94749	78	
183.86242	94	
185.92634	88	
187.89023	94	
189.86164	816	1+
191.85857	512	
193.91621	84	
196.85287	80	
196.94946	102	
200.08255	86	
200.94130	96	
203.88140	84	
206.40515	98	
207.40486	146	
207.87242	172	
207.94900	126	
208.87696	78	
208.95273	98	
209.94410	3770	1+
210.88423	426	1+
212.87949	2328	1+
214.89450	246	
216.91207	108	
217.89337	100	
217.96337	80	
222.95268	1436	1+
224.94987	2886	1+
226.04834	92	
226.85106	80	
226.87855	106	
226.90842	174	
226.94725	20672	1+
227.03943	92	
227.15683	94	
227.91275	128	
228.09595	78	
228.56266	124	1+
228.89391	718	
228.94245	25770	1+
228.97895	112	
229.41152	170	1+
229.79507	98	
230.08476	82	
230.88934	3848	1+
231.90770	138	
232.05458	116	1+
232.88530	580	1+
232.91700	86	
233.96706	186	
234.87735	200	
235.88785	84	
236.36715	96	
238.06107	104	
240.81994	92	
240.93927	828	
240.96090	956	1+
241.82256	176	1+
241.94042	510	
242.01271	94	
242.33389	92	
242.94064	1512	1+
242.96097	1262	1+
243.98001	86	
244.95728	9184	1+
245.87450	108	
245.93853	462	
246.43812	88	
246.90339	386	
246.95254	11324	1+
247.87194	124	
248.38088	88	
248.40017	90	
248.79938	182	1+
248.90033	1562	1+
250.41105	100	
250.89690	210	
250.96776	428	1+
251.06858	86	
251.88408	128	
252.91414	80	
253.06669	84	
253.90427	118	
253.92825	92	
255.34152	94	
255.92244	140	
258.54361	86	
258.83393	152	
258.97088	146	
260.84907	88	
260.96917	676	1+
261.15038	80	
261.82974	128	
262.82789	86	
263.37748	84	
263.97472	98	
264.03366	86	
264.91227	128	
264.93601	80	
265.08341	198	
266.35700	84	
266.80999	162	
267.97321	1466	1+
269.07838	150	1+
269.96882	1302	1+
270.35443	94	
271.91522	388	
273.79482	84	
273.91277	88	
274.86268	100	
274.90344	82	
275.07813	180	
276.85326	186	
277.56272	126	
277.83479	94	
277.95977	108	
278.64581	80	
278.79595	432	1+
278.84883	152	
279.10264	124	
279.79361	528	1+
279.82666	144	
279.87266	82	
279.92398	86	
280.11063	158	
281.96660	104	
282.78450	112	
283.78729	156	
283.84940	114	
284.79377	78	
284.82440	112	
284.85278	146	
285.84590	218	
286.42042	80	
287.81585	158	1+
287.85819	120	
289.85717	98	
292.85693	214	1+
293.09424	78	
293.11443	116	
294.78662	96	
294.86507	124	
296.10995	92	
296.80295	162	
296.89016	122	
297.80113	548	1+
298.86392	170	1+
299.39225	80	
299.80066	550	1+
300.80160	398	1+
301.85965	318	
302.86121	216	
303.80772	252	
303.85554	698	
303.91788	208	1+
304.15081	80	
304.83596	108	
307.79917	130	
308.87134	438	1+
310.85824	216	1+
311.88556	246	
318.83006	118	
321.86521	200	
322.88593	110	
322.93075	206	
324.83669	84	
326.87140	278	1+
327.07145	78	
328.78804	78	
329.87440	260	1+
330.90560	110	
331.11862	92	
334.87856	86	
336.94110	104	
337.84086	164	
340.93990	360	1+
341.77872	94	
341.82252	120	
347.04915	124	
348.47805	96	
348.76396	194	1+
351.82993	200	1+
352.87940	94	
355.09924	114	
358.71824	208	1+
362.39244	94	
363.95780	148	
364.77611	80	
365.85694	138	
367.75081	84	
END IONS

###FS:    #m/z: 507.84482 #charge 1+
###MS: 113
###MSMS: 115
BEGIN IONS
TITLE=Cmpd 86, +MS2(507.8448), 28.2-35.2eV, 2.5min #115
RTINSECONDS=148.521
SCANS=113,115
PEPMASS=507.84482	296412
CHARGE=1+
196.01604	894	1+
214.88459	386	1+
224.11798	158	
224.97831	132	
232.89644	602	1+
234.87888	154	
234.89347	216	
236.88937	206	
238.06622	550	1+
239.07071	374	1+
241.85528	166	
247.91929	146	
250.96985	160	
252.07882	160	
254.09286	186	
254.89748	124	
255.87816	168	
259.86401	156	
261.38716	202	
263.88908	136	
265.93646	162	
266.16769	580	1+
268.85570	136	
268.97066	190	
269.92548	188	
273.85799	132	
274.10084	146	
275.84881	180	
278.83344	142	
278.85471	270	1+
278.87545	288	1+
280.39365	228	
280.85597	158	
285.85451	366	1+
286.78298	146	
287.85288	724	1+
288.39078	214	1+
289.39221	136	1+
289.87730	154	
290.12985	278	
290.86624	746	1+
291.36390	170	
291.78602	146	
292.85810	158	
293.39476	176	
293.87335	1398	1+
298.89100	154	
300.85128	438	1+
301.34386	142	
302.00241	184	
302.81286	182	
303.86633	1094	
304.85566	134	
305.86242	1774	1+
305.91857	290	1+
306.12771	348	1+
306.83879	154	
307.89044	268	
308.14003	472	
308.84324	194	
308.87028	1250	1+
309.14298	286	
309.82013	154	
309.88689	240	
310.15841	1050	1+
310.34415	312	1+
310.84795	150	
310.89566	138	
311.79936	126	
311.88262	2706	1+
312.78476	132	
313.81892	160	
313.90948	202	1+
314.86129	310	
315.80692	140	
315.86625	602	1+
318.88406	132	
319.86014	182	
319.88419	140	
320.37598	130	
321.39163	144	1+
321.99283	196	1+
322.86524	170	
323.81942	292	1+
323.84963	128	
323.87170	460	
324.36194	204	1+
325.90143	288	
326.88175	4036	1+
327.81437	192	
328.36891	160	
330.16457	142	
330.88206	230	
331.88399	182	
332.38184	130	
332.75436	128	
332.82691	376	1+
332.87595	394	
332.90308	134	
332.96922	134	
333.85764	128	
333.90288	182	1+
334.87417	150	
335.88464	238	
335.94414	426	1+
336.17272	142	
336.83892	140	
336.86829	142	
336.89125	148	
337.38896	158	
337.88164	706	1+
338.39172	156	
338.88582	428	1+
339.78571	252	1+
340.87573	120	
344.84797	146	
345.88432	450	1+
346.88545	372	1+
347.78043	190	
347.82119	212	1+
348.77052	152	
349.75698	700	1+
349.81550	194	
349.87921	310	1+
349.89852	654	1+
350.88311	222	1+
350.90134	520	1+
351.83130	122	
352.77304	150	
352.84537	526	1+
352.88988	254	1+
353.84911	472	1+
355.88645	284	1+
357.71988	202	1+
357.84331	126	
358.77722	184	1+
361.87267	180	1+
363.80225	156	
365.78403	180	
365.87052	242	1+
366.11858	182	
366.18673	408	1+
366.78613	156	
366.84237	398	1+
367.71049	162	
367.78857	118	
367.90598	188	
368.83290	678	1+
368.89444	218	
369.70610	202	1+
369.83695	576	1+
369.86445	322	1+
369.89927	230	
370.70920	154	1+
370.79924	154	
370.90864	134	
372.78895	338	1+
373.77317	148	
373.87598	326	1+
373.89679	286	1+
374.81278	180	
375.81299	262	1+
376.72346	162	1+
376.88797	152	
379.80896	134	
380.85313	240	
381.76713	120	
381.84009	442	1+
381.88808	354	1+
383.77732	174	1+
383.79552	120	
384.80987	194	1+
384.84917	1236	1+
385.88104	150	
387.77093	134	
387.84828	182	
388.78847	142	
389.19810	620	1+
389.70909	192	1+
390.83945	456	
391.83714	262	
392.82692	730	1+
392.91520	138	
394.78435	176	
394.81547	274	1+
394.83151	182	
395.90648	122	
397.73420	122	
397.85808	166	
398.35112	218	1+
399.73244	178	1+
399.79127	176	1+
399.84908	950	1+
402.82062	186	
402.86615	758	1+
403.79346	120	
405.73403	124	
405.76089	134	
405.86319	406	1+
406.78228	436	1+
407.75520	340	1+
407.78022	246	1+
407.86528	1876	1+
408.06508	178	
408.73633	158	
408.75661	232	1+
409.72088	132	
409.85382	256	
410.76456	176	
410.83713	1214	1+
410.86698	120	
411.69673	138	
411.73837	242	1+
411.80887	282	1+
412.86499	326	1+
413.07333	122	
413.83646	142	
414.86643	266	1+
417.86310	200	
420.77126	274	1+
421.88042	210	
422.86561	756	1+
423.76868	184	
423.78871	134	
425.76052	270	
425.87570	184	
426.08340	166	
426.76871	510	1+
426.82051	130	
426.85975	1408	1+
427.73635	538	1+
428.08744	134	
428.74204	330	1+
428.84717	1384	1+
428.88431	134	
429.69996	188	
430.69563	156	
430.84674	184	
431.87059	228	
432.85634	592	1+
433.83037	162	
433.85522	466	1+
439.89186	322	1+
444.87106	2002	1+
445.71702	126	
445.74214	376	1+
446.77651	212	1+
447.70913	514	1+
447.82678	284	1+
449.75128	474	1+
449.87706	478	1+
450.70156	154	
450.74952	238	1+
457.90703	316	1+
462.88084	800	1+
464.78845	192	1+
465.71902	270	1+
467.88747	1054	1+
469.70535	316	1+
469.89030	164	
470.09747	188	1+
485.90436	354	1+
487.89760	140	
490.90791	138	
508.60505	102	1+
509.28381	162	1+
511.79992	128	1+
END IONS

###FS:    #m/z: 336.94538 #charge 1+
###MS: 113
###MSMS: 116
BEGIN IONS
TITLE=Cmpd 87, +MS2(336.9454), 28.0-35.0eV, 2.5min #116
RTINSECONDS=149.293
SCANS=113,116
PEPMASS=336.94538	61142
CHARGE=1+
97.18886	82	
115.82085	72	
128.77214	86	
183.86952	96	
191.94118	76	
201.37145	92	
210.88291	250	1+
211.94386	4322	1+
212.11051	72	
212.13924	78	
212.87834	1206	1+
213.93972	1238	1+
215.88864	272	
215.93632	446	
217.93539	138	
222.92817	92	
222.95210	90	
223.96389	402	1+
224.94973	80	
224.96927	270	1+
228.93866	142	
229.43019	74	
229.84694	74	
229.95523	3456	1+
230.89000	1472	1+
231.95061	1958	1+
232.82395	76	
232.89299	72	
233.12591	72	
233.82427	94	
233.84054	74	
233.87042	82	
233.89527	224	
233.94876	130	
234.88431	114	
234.94215	118	
235.51098	82	
235.94708	214	
237.88767	82	
238.85996	78	
239.84394	78	
239.91226	78	
240.43564	88	
240.83615	354	1+
240.90645	78	
240.93981	130	
243.08956	82	
243.84112	80	
244.85041	76	
245.36543	78	
246.87756	74	
246.97754	198	
247.56108	104	
247.96468	1058	1+
248.06541	78	
248.89850	572	1+
249.82815	322	1+
249.96244	482	
250.40732	90	
250.95226	202	
251.07031	76	
251.11488	80	
251.93101	78	
251.95704	76	
252.83692	136	
252.97058	1890	
253.08709	102	
253.40668	84	
253.84299	74	
253.90313	228	
254.96553	1266	1+
255.07531	116	
256.91434	114	
256.96425	174	
257.24025	78	
257.83540	74	
257.85285	126	
257.89535	96	
258.11350	82	
258.52777	88	
258.84587	188	
258.86012	160	
258.90512	148	
259.86314	124	
260.36928	92	
260.83448	220	
261.82052	138	
267.84260	172	
268.83808	436	1+
268.86980	76	
269.83875	300	1+
270.98190	418	
271.85236	104	
271.91750	120	
271.96945	78	
272.84620	138	
272.97885	132	
274.39985	112	
274.85655	96	
274.88874	202	
275.86018	112	
276.56951	80	
276.85212	272	
276.96969	86	
277.86751	224	1+
278.83075	190	
278.86940	152	1+
279.12366	112	
279.83505	174	
280.10067	110	
280.83870	138	
280.89267	76	
280.94206	92	
281.85866	92	
283.79374	74	
283.89303	88	
285.85731	146	
286.43086	80	
286.84844	910	1+
287.00281	84	
288.40862	96	
288.83180	74	
288.87576	88	
289.01039	152	
290.37189	94	
292.84574	194	1+
293.10462	178	
293.17197	76	
294.87755	254	1+
295.81950	126	
295.97017	80	
296.37206	94	
296.85142	354	1+
296.91793	90	
298.95774	132	
299.80426	76	
301.17694	114	
301.50326	90	
302.80989	76	
304.87540	134	
306.88018	86	
308.87787	76	
309.86663	170	
310.87799	444	1+
311.34313	80	
311.82216	78	
311.86604	120	
311.95636	80	
311.99763	74	
313.88294	218	1+
315.78631	120	
315.81796	74	
315.84871	88	
318.98334	108	
320.88311	82	
323.95806	80	
323.99559	178	1+
324.83703	78	
324.89134	112	
325.77146	80	
326.83815	82	
327.12007	92	
327.90492	106	
328.81275	80	
329.89311	74	
331.04990	74	
333.46677	76	
336.39019	94	
337.86231	82	
337.89104	90	
338.22814	98	
338.89706	82	
339.88124	100	
340.01475	80	
340.81868	76	
END IONS

###FS:    #m/z: 363.95624 #charge 1+
###MS: 117
###MSMS: 118
BEGIN IONS
TITLE=Cmpd 88, +MS2(363.9562), 28.0-35.0eV, 2.6min #118
RTINSECONDS=152.959
SCANS=117-118
PEPMASS=363.95624	890804
CHARGE=1+
48.82411	92	
49.98152	90	
53.93556	84	
60.24782	92	
72.62196	94	
80.94057	86	
182.86309	266	1+
189.86234	604	
191.83780	112	
191.85955	502	1+
192.01952	148	
193.85414	148	
194.88954	88	
196.88511	272	
197.52268	84	
197.56856	90	
201.95661	178	
204.16037	94	
205.04033	86	
207.87665	372	1+
208.94796	136	
209.39199	90	
209.94461	3902	1+
210.88271	662	1+
212.87930	3132	1+
214.89324	182	
215.84468	90	
215.88253	170	
217.92605	116	
222.95252	1108	1+
222.99462	108	1+
223.04045	208	1+
224.89546	94	
224.91472	84	
224.95005	2664	1+
224.97073	166	
225.96941	306	
226.88519	162	
226.91293	86	
226.94733	21834	1+
227.00204	194	1+
227.12357	156	1+
227.16652	118	
227.39246	166	
227.87816	164	
228.33926	108	1+
228.89462	874	1+
228.94240	25492	1+
229.23923	110	
229.50448	96	
230.41519	86	
230.84397	132	
230.88920	4874	1+
230.92434	84	
231.83617	96	
232.07799	82	
232.88214	676	1+
233.85503	110	
234.88173	268	1+
234.92179	268	1+
235.85158	110	
236.51460	94	
237.05665	150	
239.07187	220	
240.82431	108	
240.93893	462	
240.96270	974	1+
240.99397	202	1+
241.94206	290	
242.88488	92	
242.94061	1152	1+
242.96067	1134	1+
243.53959	82	
244.84087	82	
244.88212	156	1+
244.91520	164	
244.95768	9676	1+
246.38021	92	
246.90463	216	
246.95322	10824	1+
247.91095	98	
248.13461	106	1+
248.80162	122	
248.85199	108	
248.87727	100	
248.90041	1282	1+
248.97745	106	
250.03408	86	
250.78880	114	
250.89629	370	
250.97303	458	1+
251.06994	158	
251.95877	94	
252.88696	318	1+
253.83088	88	
253.90468	356	
254.84064	194	
255.07660	92	
257.08103	206	
258.44285	82	
258.96824	94	
259.83559	164	
259.94578	86	
260.83532	190	
260.96461	570	1+
261.38276	90	
261.83671	114	
262.83913	184	1+
263.88932	104	
265.08636	88	
266.41342	90	
266.81303	140	
266.89266	98	
267.85550	218	1+
267.97364	1420	
268.95945	180	
269.92417	82	
269.96944	1618	1+
271.84176	130	
271.91591	298	1+
274.86665	84	
276.83952	138	
278.79846	104	
278.84639	302	1+
279.10570	144	
280.82845	240	1+
281.12018	120	
281.79239	146	
282.78611	132	
282.80903	282	
282.97706	88	
283.79301	86	
283.82975	472	1+
283.96635	108	
285.93941	104	
286.90897	100	
286.96104	92	
289.86982	92	
290.78009	90	
291.85783	162	
293.11811	182	
294.85654	110	
294.87951	88	
295.44494	114	
295.49854	100	
296.54118	106	
296.80958	144	
297.11564	144	
297.13070	84	
297.87743	104	
298.46861	92	
298.80493	262	
298.87293	144	
299.75690	90	
299.80909	122	
299.86595	86	
300.80158	206	
301.79879	114	
301.86241	164	
303.85635	996	1+
304.90070	104	
306.34133	82	
307.13469	136	
307.82131	170	1+
307.88873	92	
310.87237	114	
311.00303	82	
311.12817	86	
311.83921	248	1+
311.86834	214	1+
312.82030	196	1+
313.86422	86	
316.88566	228	1+
318.87948	210	1+
318.93243	186	
319.82303	220	1+
319.84005	100	
321.81082	82	
321.86551	152	
322.35642	100	
322.92618	384	1+
326.87571	410	1+
327.36262	92	
331.94159	82	
334.81087	212	1+
334.83365	84	
334.86079	90	
337.83679	340	1+
339.82958	134	
340.42463	82	
340.93996	808	1+
348.37740	86	
352.81453	86	
352.88701	186	
357.19401	82	
357.78129	88	
360.86935	108	
361.96259	84	
363.77439	84	
366.75566	102	
368.80451	90	
369.07070	86	
END IONS

###FS:    #m/z: 507.84444 #charge 1+
###MS: 117
###MSMS: 119
BEGIN IONS
TITLE=Cmpd 89, +MS2(507.8444), 28.2-35.2eV, 2.6min #119
RTINSECONDS=153.731
SCANS=117,119
PEPMASS=507.84444	298128
CHARGE=1+
193.86554	222	
196.01631	826	1+
214.88619	188	1+
230.90107	130	
232.89563	818	
234.89918	344	1+
236.89007	236	
237.05553	234	
238.06154	268	
240.07815	128	
244.89080	180	1+
248.03337	128	
250.90643	244	1+
254.07340	124	
260.88064	162	
262.38214	140	
264.07556	126	
266.09413	188	
266.16715	360	1+
266.88953	260	1+
267.07513	158	1+
267.10288	232	1+
267.16769	208	1+
270.85884	146	
272.85551	142	
272.88933	184	1+
277.42994	140	1+
277.92005	124	
278.83453	196	
279.39045	302	1+
281.86536	208	1+
285.86272	138	
287.85329	868	
288.86971	202	
289.80967	212	1+
289.88247	440	1+
290.86600	428	
291.86415	300	
293.87122	942	1+
294.39623	156	
295.86924	494	1+
297.11911	124	
298.87646	194	
298.96003	170	1+
299.87566	322	1+
300.86138	202	
301.34242	160	
302.85012	162	
303.86780	700	1+
303.98312	132	
305.81758	256	1+
305.86359	1830	1+
307.80074	188	1+
307.88811	656	
307.91079	150	
308.13997	1148	1+
308.87259	1808	1+
309.84179	382	1+
310.03017	180	1+
310.15739	1164	1+
310.84243	358	1+
311.34925	316	1+
311.81929	128	
311.88352	2844	1+
312.82669	130	
314.82255	228	1+
314.86414	508	
315.37817	302	1+
315.86329	674	1+
316.12032	122	
318.85972	140	
319.76474	204	1+
319.83082	170	1+
319.85921	132	
322.86132	140	
322.89038	220	
323.37220	420	1+
323.87531	758	1+
324.85993	168	
324.89835	126	
325.90536	178	
326.88200	4224	1+
327.80889	150	
327.83583	322	1+
327.85974	170	
328.81072	128	
329.17694	252	1+
329.87667	122	
330.16505	162	
331.76837	204	1+
331.86983	576	1+
331.89193	148	
331.99661	180	1+
332.87542	352	1+
333.36015	160	
334.40087	124	
334.88016	486	1+
335.76750	150	
335.80408	236	1+
335.97688	192	1+
336.77435	126	
336.84543	132	
337.88252	280	
338.88885	120	
340.39346	144	
340.86919	152	
341.07271	200	1+
341.81284	140	
344.77194	116	1+
346.86405	130	
346.89033	170	
347.77158	660	1+
348.07115	148	
348.79479	364	1+
348.84795	162	
349.75110	162	
350.76764	144	
350.88527	188	
350.91253	120	
351.77541	228	
351.86026	148	
351.87641	178	
352.37425	354	1+
352.84128	152	
352.90974	134	
353.84891	544	1+
354.81262	208	
355.89360	200	
356.87339	410	1+
357.79010	124	
357.83984	132	
357.89361	138	
358.82753	236	1+
359.76226	184	
360.88430	230	
365.77790	292	1+
365.86073	278	1+
366.18841	142	
366.83748	308	
366.86167	292	1+
367.71425	126	
367.76871	224	
367.81224	386	1+
367.90730	162	
367.92686	164	
368.29060	144	
368.76594	390	1+
368.81320	280	1+
369.83572	294	
369.90837	132	
370.80287	172	
370.83342	280	
371.01718	224	
371.80112	166	
372.04028	152	1+
372.82373	120	
372.84764	168	
373.81136	140	
373.82977	126	
374.72255	122	
374.81613	178	
375.74610	352	1+
376.74797	300	1+
377.89903	298	1+
378.81253	172	1+
379.88151	214	1+
380.73623	294	1+
381.79304	120	
381.84226	398	1+
382.36294	122	
383.98505	142	
384.73141	204	1+
384.78045	250	1+
384.84914	480	
385.36763	124	
385.85185	264	
386.83787	200	
387.84759	492	1+
387.89575	154	
388.77053	196	
389.19849	532	1+
389.70776	176	1+
389.79215	602	1+
390.74558	144	
390.84045	798	1+
391.94282	202	1+
392.06927	220	1+
392.82391	640	1+
394.84699	156	
394.86919	120	
396.80568	142	
398.72918	256	
398.84822	602	1+
399.69048	164	
399.85064	496	1+
400.78464	140	1+
402.86297	262	
403.80241	252	1+
403.87268	758	
404.76913	128	1+
404.85556	526	1+
405.88028	244	
407.76109	166	
407.79007	252	1+
407.86601	1276	
408.07965	222	1+
408.84967	898	
409.72938	474	1+
409.86916	250	
410.83633	1382	1+
411.70716	158	1+
411.81162	238	
412.00931	120	
412.73487	272	
412.84690	358	
413.75796	260	1+
413.86226	508	1+
414.74076	240	1+
414.80513	124	
417.85082	266	1+
420.81539	136	1+
421.73101	176	1+
421.88078	148	
422.86032	224	
423.77112	168	
423.82347	144	1+
423.83872	156	1+
423.86857	670	1+
425.76782	606	1+
426.75290	156	
426.86074	584	
427.73428	364	
427.86033	314	
428.73954	446	1+
428.84590	1402	1+
429.67443	152	1+
429.70062	246	1+
429.82852	242	
429.87391	118	
430.84369	418	
430.88217	164	
431.86861	444	
432.87031	334	
433.85288	328	
435.86836	124	
437.76407	220	1+
439.89237	190	
441.86385	164	
444.87379	1094	
444.91345	250	1+
445.71352	122	
445.75329	200	
445.86961	894	1+
447.71244	674	1+
448.77296	184	
449.87908	660	1+
450.76137	198	
451.85933	132	
454.77190	142	1+
457.90576	184	
462.88442	724	1+
465.71886	368	1+
467.89018	726	
468.88838	402	
485.89623	380	1+
508.70435	120	1+
END IONS

###FS:    #m/z: 336.94534 #charge 1+
###MS: 117
###MSMS: 120
BEGIN IONS
TITLE=Cmpd 90, +MS2(336.9453), 28.0-35.0eV, 2.6min #120
RTINSECONDS=154.504
SCANS=117,120
PEPMASS=336.94534	59838
CHARGE=1+
49.06122	80	
171.20804	72	
174.53847	82	
182.87095	128	
185.87250	84	
192.02465	108	
193.88714	86	
196.88115	78	
198.10215	86	
198.88230	78	
203.36997	84	
204.54311	86	
206.97818	98	
207.97560	140	
210.88173	112	
211.72251	76	
211.90752	82	
211.94448	3696	1+
212.87841	654	1+
213.89580	78	
213.93981	1572	1+
214.89413	104	
215.89141	162	
215.93824	296	1+
216.89408	132	
217.93518	140	
221.88627	86	
223.96902	130	
224.95306	90	
224.97507	130	
225.52622	98	
226.02062	72	
226.94654	78	
227.84288	84	
227.89843	210	1+
228.86330	74	
229.89535	80	
229.95473	4394	1+
230.89057	1158	1+
231.95037	2166	1+
233.56452	100	
233.82789	198	1+
233.89615	102	
233.94822	536	
234.88831	124	
235.00121	76	
235.04197	74	
235.54419	78	
235.89352	86	
237.05715	142	
238.84489	72	
238.89192	142	
239.86747	96	
239.90314	86	
241.09317	82	
241.82178	92	
241.84289	164	
241.86769	74	
243.84636	78	
244.92884	88	
246.94821	148	
247.09575	88	
247.96593	1040	1+
248.38070	86	
248.90676	274	
249.96172	478	1+
250.83914	136	
251.07158	178	1+
251.83477	444	1+
251.88014	106	
251.98940	78	
252.97018	2162	
253.90713	426	1+
253.98735	84	
254.80006	72	
254.96560	726	1+
255.08082	72	
255.80356	144	
255.89631	106	
255.92632	90	
256.91545	80	
256.96038	134	
257.03934	84	
257.94806	82	
258.84677	282	1+
258.96881	294	1+
259.83098	142	
259.89689	88	
259.91378	106	
260.85173	122	
260.93950	82	
260.95340	156	
263.79427	72	
263.83104	96	
263.97597	74	
264.86332	72	
266.91448	74	
267.36222	88	
267.98106	96	
268.84084	524	1+
268.95641	98	
269.91886	84	
270.79817	74	
270.93980	74	
270.98010	268	
271.09949	156	
271.91573	106	
272.91802	76	
272.97407	252	1+
273.01734	78	
273.87414	72	
274.85481	98	
274.90583	72	
275.81009	72	
276.42441	78	
276.85662	302	
277.83692	160	
277.86207	246	
278.06928	100	
278.83332	250	
278.86109	152	
279.85261	90	
281.86688	80	
282.35813	74	
282.94012	96	
284.39379	74	
284.98425	74	
285.84896	1634	1+
286.85135	1158	1+
287.20231	72	
287.40841	76	
289.84839	76	
289.88259	72	
290.85225	240	1+
292.40937	74	
292.43011	94	
293.10735	142	
293.85008	318	1+
293.89594	72	
294.03488	76	
294.10940	110	
294.85110	226	1+
295.99384	78	
296.33209	102	
296.82781	180	1+
296.90950	76	
297.97593	112	
298.30954	92	
298.88651	92	
303.79870	78	
304.86501	314	1+
306.04466	72	
307.00124	72	
307.80231	74	
309.86521	174	
310.84547	84	
310.87170	104	
316.38990	80	
316.87928	100	
317.93141	98	
318.87806	72	
319.02723	84	
320.05422	92	
322.29456	120	
323.23863	72	
324.98537	74	
328.88286	124	
328.95431	94	
329.08210	96	
329.90583	136	
333.21385	84	
333.85884	86	
337.25578	104	
338.80216	74	
340.96389	82	
341.39712	72	
END IONS

###FS:    #m/z: 322.93008 #charge 1+
###MS: 121
###MSMS: 122
BEGIN IONS
TITLE=Cmpd 91, +MS2(322.9301), 28.0-35.0eV, 2.6min #122
RTINSECONDS=158.176
SCANS=121-122
PEPMASS=322.93008	4626338
CHARGE=1+
111.84329	68	
166.18457	70	
185.92456	170	
188.92350	76	
188.93701	72	
191.86815	88	
193.93863	80	
193.96574	84	
195.91683	72	
195.93399	68	
199.88349	168	1+
201.04691	154	
206.96121	82	
206.97839	92	
208.88420	82	
209.86851	92	
209.94482	90	
210.83195	72	
210.88004	244	1+
215.85942	96	
217.90780	74	
220.87232	68	
221.08015	224	1+
221.96670	74	
221.98516	84	
222.95546	398	1+
225.95420	124	
226.90777	82	
227.78943	178	1+
227.88549	102	
228.01163	98	
228.02829	82	
228.05409	74	
229.45051	78	
229.85638	80	
229.90086	104	
230.01849	96	
230.83660	88	
232.89867	82	
233.88133	272	1+
235.93242	198	1+
235.94656	74	
236.38594	72	
236.82234	102	
238.42384	76	
238.89797	76	
239.01182	78	
239.07894	122	
239.45426	72	
239.78924	150	
239.88369	246	1+
240.94098	2596	
241.93900	8228	1+
242.86203	106	
242.94116	5864	1+
242.98437	80	
243.05355	68	
243.82120	222	1+
243.88745	82	
244.80137	96	
244.85394	82	
244.94007	1672	
245.83947	228	1+
245.85743	88	
245.88160	76	
246.90457	70	
246.97912	178	
247.94702	70	
248.86973	114	
249.04162	192	
250.32947	90	
250.51974	90	
251.85702	82	
253.35355	70	
253.83971	136	
256.39922	104	
256.41552	82	
256.89218	290	1+
258.83855	78	
259.81662	70	
259.95350	142	
260.83672	282	1+
260.84987	180	
260.92261	90	
260.93600	90	
261.44250	74	
261.98638	74	
262.35235	86	
262.52163	74	
264.39712	74	
264.83816	80	
264.85585	70	
266.80457	94	
266.87212	108	
267.86035	84	
267.94223	116	
268.00108	82	
268.95839	74	
268.97479	90	
271.80146	68	
271.86017	72	
272.84918	70	
273.79699	166	
274.00639	70	
274.84355	84	
275.94469	68	
277.00445	70	
277.35799	84	
277.84668	332	1+
279.05570	102	
279.09130	1116	1+
279.93255	92	
280.10917	126	
280.81658	80	
281.97642	70	
282.05688	74	
282.28078	68	
283.07096	120	
283.78444	120	
284.29077	330	1+
285.87023	70	
286.94010	88	
289.79251	100	
289.88663	74	
290.78867	100	
290.86429	88	
291.80257	182	
291.82778	76	
293.79893	94	
295.14552	76	
295.17031	72	
295.86103	70	
297.89833	78	
299.78146	182	
301.43947	86	
301.81487	72	
303.03391	76	
303.79346	76	
305.03624	74	
305.39612	86	
307.20597	70	
307.79749	228	
307.83668	84	
307.87107	72	
308.89432	124	
309.41159	70	
309.92125	112	
310.80992	116	
310.86892	74	
311.08322	74	
311.10056	88	
311.12848	68	
312.80750	78	
312.85064	72	
313.00507	76	
313.89206	114	
315.08501	92	
321.83167	70	
323.11079	74	
323.70703	76	
323.75539	90	
323.76992	70	
324.88694	310	1+
326.23539	76	
326.81162	80	
327.28029	84	
327.76225	90	
328.19848	78	
END IONS

###FS:    #m/z: 340.94059 #charge 1+
###MS: 121
###MSMS: 123
BEGIN IONS
TITLE=Cmpd 92, +MS2(340.9406), 28.0-35.0eV, 2.7min #123
RTINSECONDS=158.947
SCANS=121,123
PEPMASS=340.94059	1706736
CHARGE=1+
57.06848	74	
58.69300	88	
75.66798	98	
187.43937	76	
187.88005	104	
190.95410	86	
191.95807	72	
192.92882	208	
198.87469	242	1+
207.95717	74	
208.95882	74	
211.87894	392	1+
212.90416	102	
213.93898	1820	1+
215.41735	112	
215.88740	276	1+
215.93878	124	
216.87045	84	
217.83372	74	
217.88485	92	
217.91858	110	
218.88430	128	
220.94730	90	
221.81693	94	
222.06748	74	
222.89722	114	
226.84582	104	
226.94899	122	
227.83361	86	
227.87807	86	
228.84396	204	
228.94547	240	
230.81985	92	
230.88777	134	
231.89203	88	
231.95060	1506	1+
232.89187	446	1+
233.89722	308	1+
233.94727	286	
235.82769	94	
235.95017	144	
236.90198	160	1+
237.14360	88	
237.83432	92	
238.04546	84	
238.38594	76	
240.84537	114	
240.85859	112	
240.94720	136	
241.84215	270	
241.94319	128	
242.85062	154	
242.94207	84	
242.97288	80	
244.37784	94	
244.90007	100	
245.44606	84	
245.84516	194	1+
245.97347	90	
246.39099	92	
246.88531	92	
246.95093	80	
246.97271	306	1+
248.43868	100	
248.79899	78	
249.89991	86	
249.96109	420	1+
250.99005	102	
252.11219	84	
252.84370	88	
252.87906	78	
253.00014	102	
253.90129	76	
254.09685	76	
254.84207	130	1+
254.96379	990	1+
255.07473	90	
256.07587	90	
256.27023	72	
258.84869	166	
259.85238	102	
259.95623	204	
260.83522	630	1+
261.36875	76	
261.83838	402	1+
261.89258	232	1+
262.92533	78	
262.96153	74	
263.35374	100	
265.13009	88	
266.83038	86	
266.86243	82	
268.84301	146	
269.84410	78	
271.99222	100	
272.17409	76	
272.92092	126	
272.97639	108	
273.81321	74	
273.92507	78	
273.97180	76	
274.87815	124	
274.90952	74	
274.94598	76	
274.96986	126	1+
276.85600	414	
277.86085	308	
278.84565	744	1+
279.10096	74	
279.35287	118	
279.93115	172	1+
280.84067	120	
281.79875	78	
281.84528	284	1+
281.86280	118	
281.89166	152	
282.84814	244	1+
283.24967	82	
283.83075	90	
288.86529	106	
289.00934	84	
289.06345	94	
289.81219	84	
289.83889	82	
289.87763	174	1+
290.80959	80	
290.85505	142	
291.09644	72	
292.15094	84	
292.80795	128	
292.91566	78	
293.83224	74	
294.07667	76	
294.85248	186	
295.83745	76	
296.97384	168	
297.87365	84	
297.97742	130	
298.43045	84	
298.90494	104	
299.42613	80	
299.78698	122	
301.85137	240	1+
302.94521	122	
303.80704	102	
303.94192	82	
304.81107	138	
307.79847	116	
307.81538	88	
308.36027	72	
308.40122	80	
311.88345	108	
312.92496	98	
312.94845	74	
314.89097	102	
315.86971	92	
317.97982	74	
321.89998	74	
325.90023	130	
326.90936	74	
327.01798	78	
327.74008	82	
327.96705	86	
328.13159	90	
330.77029	78	
330.86431	94	
330.93335	104	
331.10783	82	
334.28803	78	
336.86340	72	
340.28901	96	
342.30977	84	
342.90308	78	
END IONS

###FS:    #m/z: 507.84499 #charge 1+
###MS: 121
###MSMS: 124
BEGIN IONS
TITLE=Cmpd 93, +MS2(507.8450), 28.2-35.2eV, 2.7min #124
RTINSECONDS=159.72
SCANS=121,124
PEPMASS=507.84499	303496
CHARGE=1+
196.01665	448	
197.88987	138	
214.88435	390	1+
223.97352	130	
224.97281	140	
231.89306	542	1+
232.89550	476	1+
236.88609	338	1+
238.06380	202	
239.06578	138	
240.07865	208	
250.90452	190	
252.07785	328	1+
254.09451	284	
254.89918	176	
255.38252	132	
258.87671	288	1+
260.88006	176	
266.16861	576	1+
267.38519	154	1+
268.08826	128	
269.93201	130	
272.85305	132	
273.85094	148	
276.79782	142	
278.83459	222	1+
279.86442	226	1+
283.97701	144	
284.10277	124	
285.85974	158	
287.80819	190	1+
287.85428	716	1+
289.84677	326	
289.87516	124	
290.13020	260	
290.86803	158	
291.38145	130	
291.86667	204	
292.86681	136	
293.87105	1090	1+
294.77975	246	1+
295.94970	140	
296.81992	362	1+
297.40409	126	
297.79862	278	1+
298.85031	128	
298.87095	132	
299.85029	140	
300.85584	186	
301.86056	174	
302.89128	280	1+
303.86670	1008	1+
305.11928	378	1+
305.86182	1568	1+
306.12432	266	1+
307.89428	340	
308.14223	916	1+
308.35281	186	1+
308.87202	884	
309.83878	298	1+
309.88692	440	
310.15614	680	1+
310.81537	530	1+
310.89298	252	
311.81306	412	1+
311.88265	2650	1+
312.97757	114	1+
313.86265	150	
314.86404	1132	1+
318.97459	182	1+
319.81847	272	1+
319.85746	364	1+
319.88813	140	
321.35170	124	
321.88082	176	
322.15349	126	
322.85152	146	
323.87191	522	1+
323.91002	208	1+
324.37635	256	
324.83233	126	
325.84049	136	
325.86221	138	
326.00177	164	1+
326.79347	254	1+
326.88251	3774	1+
327.13751	126	
328.38336	166	
328.82488	126	
328.87640	360	
329.17943	156	
329.37075	170	
329.88839	220	
330.16522	210	
330.88458	124	
332.82929	340	1+
332.87727	388	
333.81641	126	
333.85786	274	
333.87793	482	1+
335.83122	424	1+
336.87313	262	1+
339.82462	172	
339.89945	232	1+
341.82669	292	1+
341.87322	128	
343.89234	226	
344.78605	142	
344.86140	142	
345.82807	158	
346.18179	130	
346.88794	172	
347.77792	766	1+
347.90527	132	
348.08046	134	
348.82889	130	
349.37227	148	
349.75096	262	1+
349.77135	298	1+
349.82261	240	1+
350.23629	90	1+
350.88400	390	1+
351.77086	238	
352.83428	214	
353.33987	164	1+
353.85141	200	
354.83608	336	1+
355.03563	130	
355.88452	364	1+
356.35649	196	1+
357.84633	162	1+
359.84645	184	1+
361.36818	134	
362.76374	168	1+
363.36447	134	
363.88006	154	
365.78785	198	
366.18312	476	
366.81273	262	1+
366.84030	306	1+
367.71156	408	1+
367.76595	158	
368.76908	232	
368.81851	128	
368.83665	350	1+
368.89660	254	
369.77453	158	
369.85915	264	1+
369.90739	144	
370.80381	240	
371.18577	174	
371.80047	132	
372.19035	126	
372.78230	312	1+
373.87180	204	
374.84673	166	
375.81177	144	
376.78755	174	
376.88164	174	1+
377.72550	404	1+
377.81226	196	1+
379.87443	408	1+
380.76805	152	
381.79574	160	
382.78942	146	
382.85780	328	1+
383.82214	224	1+
384.85007	1204	1+
385.78059	148	
385.88573	182	1+
386.74737	222	1+
387.72609	170	
387.84932	262	
388.80472	222	1+
388.84859	128	
388.90102	282	1+
389.19520	440	1+
390.74640	266	1+
390.84071	498	
391.82931	810	1+
392.83020	514	1+
393.85074	200	
394.73759	258	1+
395.77355	178	
398.72624	204	
399.80047	144	
399.85031	710	1+
400.79627	214	1+
402.86190	224	
403.79516	150	
403.86725	232	
404.72972	132	
405.76220	334	1+
405.86138	256	1+
407.74147	244	1+
407.86335	1910	1+
408.37084	128	
409.73042	310	
409.85044	216	
410.08573	298	1+
410.73002	180	
410.83806	904	1+
412.83302	194	
412.88181	190	
413.08096	128	1+
413.87855	184	
415.87722	182	
417.85966	360	1+
421.88158	290	
422.86536	804	1+
423.77069	148	
423.82219	134	
423.86671	440	1+
424.77889	232	
425.72241	140	
425.75409	156	
426.07772	138	
426.76228	170	
426.85816	1096	1+
426.92497	258	1+
427.74999	422	
427.83055	128	
428.74854	218	
428.84750	1164	1+
428.88290	126	
429.73895	348	1+
430.70857	168	1+
431.86782	622	1+
433.85226	536	1+
438.33461	144	
439.89510	416	1+
442.69199	140	
443.76480	128	
444.87248	1642	1+
445.71681	148	
445.74849	462	1+
445.79661	128	
446.70480	274	1+
446.81973	134	
446.87272	272	
447.70634	208	1+
447.87806	178	
449.77088	236	
449.87984	230	
450.29913	202	1+
450.87772	252	
451.82379	134	
454.74540	184	1+
458.90004	136	
462.88303	440	1+
465.71715	142	
467.88689	734	1+
478.73159	132	
481.87066	138	
485.89762	426	
487.27437	134	
499.22835	174	1+
509.86085	140	
END IONS

###FS:    #m/z: 322.92982 #charge 1+
###MS: 125
###MSMS: 126
BEGIN IONS
TITLE=Cmpd 94, +MS2(322.9298), 28.0-35.0eV, 2.7min #126
RTINSECONDS=163.398
SCANS=125-126
PEPMASS=322.92982	4389146
CHARGE=1+
193.06218	84	
198.84441	80	
200.93793	82	
201.04859	158	
204.00253	78	
205.94894	316	
206.03655	72	
207.93937	82	
207.98020	78	
208.94263	86	
209.06001	78	
210.89975	76	
214.58710	80	
215.51806	78	
215.88424	72	
216.86306	90	
217.52370	92	
218.84414	78	
219.88974	120	
221.89300	126	
222.45913	92	
222.89157	72	
223.96037	108	
225.08985	70	
225.86225	70	
225.96554	72	
226.88196	78	
227.93080	124	
227.95401	78	
228.90559	80	
230.84504	142	
230.89503	126	
231.99276	84	
232.05644	94	
232.82944	136	
232.87263	72	
232.89514	88	
233.03753	84	
234.86129	84	
234.90308	114	
235.88385	166	
237.06564	190	1+
237.08328	90	
237.48625	104	
238.79349	90	
238.93689	174	
240.08002	90	
240.38997	94	
240.79564	78	
240.94028	3190	
241.82772	84	
241.93985	7486	1+
242.25669	114	1+
242.39501	94	
242.81914	174	1+
242.94222	5248	1+
242.98134	84	
244.49640	82	
244.85083	84	
244.94046	1354	1+
246.89868	90	
246.95078	100	
247.10920	76	
247.86568	80	
248.84149	76	
248.86897	82	
249.94528	150	1+
251.85687	78	
252.39494	104	
252.87102	80	
252.91841	78	
254.91304	176	1+
255.10072	86	
255.88135	80	
256.05219	104	
256.90039	86	
258.83380	96	
260.80602	80	
260.82808	136	
261.34074	104	
261.35708	74	
261.83052	222	1+
263.86585	76	
264.07379	72	
264.91237	72	
265.05824	88	
265.08569	82	
266.87561	72	
268.95691	72	
269.13380	84	
269.34163	80	
269.84734	72	
269.87337	72	
270.80563	70	
271.88951	74	
272.07273	76	
272.78943	86	
273.04139	176	
273.78839	76	
273.86021	76	
273.96388	70	
274.85476	76	
275.80899	144	
276.81035	98	
278.09255	78	
278.85682	78	
279.09243	938	1+
280.84107	172	
280.90522	96	
281.10072	118	
281.99098	106	
282.27754	84	
282.82280	76	
282.86281	140	
282.88620	74	
283.78315	274	1+
283.87427	78	
284.04379	122	
284.29447	278	
284.86929	166	
285.29805	120	
285.42802	92	
285.75567	90	
285.87214	80	
285.93838	72	
286.87480	78	
286.96099	78	
287.04830	74	
287.88853	76	
289.78914	132	
289.87203	126	
290.78637	72	
290.86412	72	
291.82992	110	
293.81161	78	
293.85780	88	
295.13901	72	
295.85064	86	
296.87306	72	
297.37074	88	
297.57411	76	
297.92596	88	
297.99856	74	
298.39022	100	
298.79896	128	
302.97469	178	1+
304.81491	72	
307.87857	148	
310.79726	76	
310.82566	74	
311.89928	84	
314.82054	144	
318.89121	80	
319.88525	78	
320.75421	120	
321.83193	72	
321.96169	74	
322.81946	96	
323.88366	74	
324.89918	112	
325.89536	70	
326.62087	90	
END IONS

###FS:    #m/z: 340.94032 #charge 1+
###MS: 125
###MSMS: 127
BEGIN IONS
TITLE=Cmpd 95, +MS2(340.9403), 28.0-35.0eV, 2.8min #127
RTINSECONDS=164.17
SCANS=125,127
PEPMASS=340.94032	1577294
CHARGE=1+
190.95252	78	
198.88250	80	
203.87815	78	
204.95252	74	
208.95904	130	
210.07692	78	
210.94162	144	
212.87514	482	1+
212.89169	98	
213.93863	1152	1+
215.86617	122	
215.88659	154	
215.93565	250	
216.88839	140	
217.88247	130	
217.93701	82	
218.90079	74	
218.93704	74	
220.87602	78	
221.39808	110	
223.95873	92	
226.83922	90	
226.95296	96	
226.97423	78	
227.99679	78	
229.95475	214	1+
230.82545	80	
230.85331	76	
231.95038	1632	1+
233.89414	308	1+
233.94775	402	1+
235.83538	84	
235.89164	182	
235.94796	124	
236.38786	92	
237.03040	74	
237.47862	90	
237.89337	76	
238.33258	78	
238.86412	116	
238.88752	172	
239.81163	72	
239.90396	186	
240.24159	72	
240.78603	74	
240.88405	180	1+
240.90616	78	
241.84107	440	1+
242.94113	124	
243.45927	72	
243.83539	292	
243.86920	90	
245.83682	82	
245.87333	76	
246.39931	84	
246.94935	128	
246.97468	110	
248.89920	184	
249.05687	96	
249.90050	74	
249.96183	776	1+
249.98911	98	
250.95664	126	
250.99145	76	
251.88492	74	
252.36404	78	
252.93543	80	
253.96971	74	
254.79446	78	
254.85491	78	
254.96482	712	1+
255.13544	72	
256.14078	82	
256.96290	204	
257.40386	94	
258.05610	108	
258.13130	78	
258.40141	92	
258.84521	252	
258.96764	176	
259.85010	144	
259.87223	74	
259.89549	86	
259.95577	596	1+
260.83115	592	1+
262.93184	84	
264.86374	88	
265.50432	84	
266.00564	138	
267.13381	88	
267.80248	128	
268.83931	300	
268.95667	84	
272.37871	94	
272.91862	80	
272.93305	138	
274.87508	84	
274.97082	88	
276.82817	82	
276.85753	634	1+
277.96547	118	
278.84535	610	1+
278.91186	80	
278.99234	72	
279.96128	92	
281.39082	80	
281.86290	116	
281.90181	74	
282.85094	94	
282.91364	202	
283.94660	84	
284.87811	120	
284.90247	120	
284.93865	76	
285.00087	80	
285.90104	78	
286.80279	72	
288.86463	88	
289.78615	204	
289.80503	72	
289.87726	150	
294.08491	84	
294.88601	114	
295.88186	92	
295.97190	242	1+
296.85296	166	
297.41097	88	
297.57200	106	
298.96111	76	
299.05842	86	
299.86553	98	
300.42124	96	
302.85217	80	
303.35267	80	
303.95202	82	
304.79568	84	
306.76880	98	
307.01384	74	
312.86837	120	
313.87855	72	
316.81238	78	
317.89427	78	
320.61047	82	
321.87357	76	
322.23518	82	
322.81729	80	
322.91850	80	
323.38223	78	
324.42543	78	
324.84604	78	
324.88986	118	
327.71346	74	
328.88434	232	
330.81596	96	
331.81622	132	
334.88991	98	
335.42704	78	
335.86826	84	
338.28032	80	
338.73863	116	
338.79794	132	
338.87888	78	
342.31220	88	
344.88791	120	
345.88150	72	
END IONS

###FS:    #m/z: 336.94542 #charge 1+
###MS: 125
###MSMS: 128
BEGIN IONS
TITLE=Cmpd 96, +MS2(336.9454), 28.0-35.0eV, 2.8min #128
RTINSECONDS=164.943
SCANS=125,128
PEPMASS=336.94542	52358
CHARGE=1+
193.63932	84	
198.62623	94	
201.90498	72	
202.86418	74	
204.68711	78	
205.95092	154	
206.97512	88	
207.87573	208	1+
211.01921	80	
211.91652	102	
211.94432	4098	1+
212.87453	1026	1+
213.93971	1884	1+
214.88645	346	1+
215.93936	232	1+
217.88087	146	
220.96390	74	
221.87358	74	
222.97118	122	
223.07696	72	
223.96932	346	1+
226.00597	80	
226.97043	76	
228.89883	126	
229.06210	80	
229.89476	72	
229.95493	3622	1+
230.88947	1300	1+
230.91804	104	
231.83401	148	
231.95005	2344	1+
232.40250	78	
232.89201	714	1+
233.83062	224	1+
233.94864	276	
234.87814	82	
235.82196	76	
235.88588	92	
237.06609	76	
237.86640	92	
237.89761	122	
238.86370	72	
239.84510	202	
241.04340	72	
241.84532	90	
242.84676	172	1+
243.86363	80	
246.39174	146	
246.85632	112	
246.89312	76	
247.96562	1256	1+
248.00947	78	
248.89817	272	
249.80730	84	
249.83428	74	
249.96217	482	
250.83439	102	
250.86792	80	
250.95212	104	
250.99086	102	
251.37166	104	
251.83249	146	
251.87842	72	
252.40098	96	
252.84118	120	
252.97150	2114	1+
253.84478	72	
253.90268	344	1+
253.93058	74	
254.09224	82	
254.96710	800	1+
255.07507	272	1+
255.57098	82	
256.84978	166	
256.86586	108	
256.89500	120	
256.96219	122	
257.84620	424	1+
257.89466	80	
258.84623	450	1+
259.06947	80	
259.34786	86	
259.95326	76	
260.11570	90	
260.83511	96	
262.83074	180	
262.94935	76	
263.14059	96	
263.83372	72	
265.08597	76	
265.79466	76	
266.91873	104	
267.06542	120	
267.82298	122	
267.84171	142	
267.87852	80	
268.83804	666	1+
268.91220	100	
269.81704	82	
269.85782	76	
270.05527	86	
270.97716	264	
271.80157	72	
271.85068	238	1+
272.44136	78	
272.87316	72	
272.98334	240	
273.91761	104	
274.88712	78	
274.98083	78	
275.95607	114	
276.07746	76	
276.86037	480	1+
277.36619	104	
277.83897	486	1+
280.15665	76	
280.83134	100	
280.91184	78	
281.04716	82	
281.85539	138	
283.36566	84	
283.87410	90	
284.35666	82	
284.80784	88	
285.46532	82	
285.84737	1104	1+
285.89481	72	
286.84937	1048	1+
287.34603	98	
287.81020	80	
289.50637	74	
289.79421	170	1+
290.88069	72	
292.85367	130	
293.10709	268	1+
293.35695	112	
293.41609	80	
293.43679	88	
293.87255	138	
293.99755	270	
294.84810	72	
294.86862	76	
297.00891	76	
297.83456	76	
297.88474	204	1+
297.96987	86	
299.05949	110	
299.78122	80	
300.10622	96	
300.93009	76	
301.90005	114	
302.91017	108	
304.13178	76	
304.85795	128	
305.36387	72	
306.87660	88	
307.87319	74	
308.80068	72	
309.86291	130	
310.86021	200	1+
315.80508	74	
317.89852	96	
319.05595	76	
319.80857	94	
320.15778	72	
321.76810	80	
325.89752	198	
326.80281	88	
327.00463	102	
327.60459	108	
328.73689	72	
329.00624	108	
330.95330	86	
335.43394	94	
335.77795	90	
335.80048	92	
336.78683	82	
337.76568	92	
337.85152	136	
340.79612	74	
END IONS

###FS:    #m/z: 322.92982 #charge 1+
###MS: 129
###MSMS: 130
BEGIN IONS
TITLE=Cmpd 97, +MS2(322.9298), 28.0-35.0eV, 2.8min #130
RTINSECONDS=168.629
SCANS=129-130
PEPMASS=322.92982	4543182
CHARGE=1+
85.29833	72	
178.92966	68	
185.91555	80	
187.43948	102	
192.89668	70	
193.91964	76	
195.12026	114	
196.88209	100	
200.84066	72	
200.88225	88	
200.99537	72	
202.41494	82	
205.94866	120	
207.89150	78	
208.90282	138	
208.96561	80	
210.89675	136	
212.87737	140	
213.88818	92	
213.91502	88	
214.89674	180	
215.03722	74	
215.87694	88	
216.85262	72	
218.39207	106	
220.86264	142	
220.87807	110	
221.94484	72	
223.87710	78	
223.96051	178	
224.02029	76	
225.55032	74	
226.97251	70	
227.93353	118	
228.90990	74	
230.83609	90	
231.90195	68	
231.95016	68	
232.85213	70	
233.91307	138	
235.38653	94	
235.83344	70	
235.88759	78	
236.00845	68	
236.88641	82	
238.88281	72	
238.93879	74	
239.07749	148	
239.90258	76	
240.88536	92	
240.94120	3020	
240.99329	82	
241.88146	152	1+
241.94145	2168	
242.82024	120	
242.94204	6992	1+
242.98734	72	
243.03337	92	
244.42756	88	
244.84203	68	
244.93987	1710	
246.90863	68	
246.93496	114	
247.39089	80	
248.85581	108	
250.90280	80	
253.10170	78	
253.89335	72	
254.43176	74	
255.94995	74	
256.89879	134	
258.08412	74	
259.34207	88	
260.83976	178	
260.93378	224	1+
260.95002	72	
261.79617	70	
261.84058	76	
262.83000	120	
262.85003	72	
263.83304	154	
263.90008	90	
264.91253	128	
264.93826	86	
265.35449	70	
266.84688	76	
266.95577	158	
268.03941	88	
269.36551	76	
269.87083	70	
270.09371	70	
271.17430	68	
272.43919	74	
272.85693	74	
272.94413	74	
272.98285	84	
273.57960	80	
274.06118	100	
275.03773	76	
276.83688	76	
277.93434	82	
279.09237	938	1+
279.85454	72	
280.15243	90	
280.40128	70	
280.83696	76	
281.18889	88	
281.85672	84	
282.27697	136	
282.81405	80	
282.87172	76	
283.28169	72	
283.78846	232	1+
283.85332	158	
284.29263	360	
284.88232	72	
285.29920	158	
285.85894	184	
286.97481	84	
287.87480	74	
287.90214	68	
289.80933	90	
289.87755	138	
290.88092	68	
291.80576	100	
293.87870	92	
293.95401	86	
294.85409	80	
295.85634	74	
296.84638	176	1+
299.88188	86	
300.37674	70	
300.78547	114	
302.81501	102	
302.86302	74	
303.72045	68	
304.74969	102	
305.87955	130	
305.92437	74	
307.90345	70	
308.80015	100	
308.91237	68	
309.41795	100	
309.80435	84	
310.72597	82	
312.85070	68	
313.86334	70	
314.82366	78	
317.82434	98	
319.12142	70	
320.82914	130	
321.82733	126	
322.88738	70	
323.24096	72	
323.93220	68	
324.90535	78	
END IONS

###FS:    #m/z: 340.94033 #charge 1+
###MS: 129
###MSMS: 131
BEGIN IONS
TITLE=Cmpd 98, +MS2(340.9403), 28.0-35.0eV, 2.8min #131
RTINSECONDS=169.402
SCANS=129,131
PEPMASS=340.94033	1624834
CHARGE=1+
82.63524	74	
121.31292	104	
192.92753	302	
194.92644	80	
205.94817	198	
208.95940	112	
210.18712	114	
210.93630	192	
212.87763	592	1+
213.88027	350	1+
213.93937	1240	1+
213.98061	82	
214.90315	108	
215.88715	432	
217.82512	86	
217.93833	208	
217.97301	76	
219.88243	76	
220.11012	82	
222.95566	76	
223.87897	76	
223.95786	86	
225.01236	94	
226.39738	74	
226.44547	84	
227.95759	74	
228.01537	92	
228.40651	78	
228.88242	78	
228.94056	96	
230.84316	108	
230.89307	106	
231.89166	350	1+
231.95002	1292	1+
232.42783	88	
232.80701	78	
233.94987	422	1+
234.88467	142	
235.91075	80	
235.94999	76	
238.84264	124	
239.88770	80	
240.07808	90	
240.83428	122	
240.88901	80	
241.84462	212	
241.88108	76	
242.83816	124	
243.93860	96	
244.84659	94	
244.95973	78	
246.07195	90	
246.94680	116	
249.96159	486	1+
249.97729	168	
250.90257	96	
250.93201	94	
251.89390	78	
251.95826	242	1+
253.86408	80	
254.83567	134	
254.86872	92	
254.96396	874	1+
255.34908	94	
255.85755	82	
256.26052	88	
256.85127	126	
256.96708	138	
257.81158	82	
257.94706	80	
258.08202	138	
258.84606	496	
259.85256	270	
259.95842	318	
260.83586	590	1+
260.88674	92	
260.92215	74	
260.96142	152	
261.43431	82	
261.93672	82	
262.92522	266	
263.14441	82	
263.83427	104	
264.90804	96	
264.97426	88	
265.85258	88	
267.11111	86	
268.78974	84	
268.84081	100	
269.80693	96	
270.01801	104	
270.92758	82	
272.87837	112	
272.92102	160	
272.93812	152	
272.97098	104	
273.86538	120	
273.93139	86	
274.86220	114	
274.87370	96	
274.89722	96	
274.97590	164	
275.85293	486	1+
276.91078	86	
277.36650	82	
277.87463	76	
278.84820	670	1+
279.85195	420	1+
279.91417	106	
280.93995	104	
281.85144	124	
282.85945	82	
283.35341	78	
283.79353	136	
285.42813	166	
285.92391	76	
287.36492	88	
288.37085	86	
289.78843	74	
290.85972	152	
291.90355	74	
292.80601	78	
292.85852	90	
293.83282	84	
294.85369	144	1+
295.04206	86	
296.39738	78	
297.78570	86	
297.88560	84	
297.97290	120	
299.06390	118	
299.42701	94	
299.78519	164	
300.87557	92	
300.89526	112	
301.85862	90	
301.94742	404	1+
302.82969	114	
302.85550	126	
302.87473	134	
302.94685	260	1+
304.80208	112	
306.57543	88	
306.88713	76	
307.01867	76	
308.38420	86	
308.87167	82	
310.87375	324	1+
312.80266	178	
313.12432	76	
314.95210	80	
318.81334	112	
319.52294	80	
319.95106	100	
321.81891	76	
322.93790	86	
323.85954	94	
325.83677	146	
325.86514	196	1+
325.89333	78	
327.56457	90	
327.82491	76	
327.87348	160	1+
332.89075	90	
333.60126	94	
338.29628	104	
341.79882	106	
345.35604	90	
345.77191	74	
END IONS

###FS:    #m/z: 363.95643 #charge 1+
###MS: 129
###MSMS: 132
BEGIN IONS
TITLE=Cmpd 99, +MS2(363.9564), 28.0-35.0eV, 2.9min #132
RTINSECONDS=170.173
SCANS=129,132
PEPMASS=363.95643	790164
CHARGE=1+
182.86674	178	
188.87103	80	
189.86195	200	
191.85684	296	
192.86034	124	
193.94018	82	
196.90459	84	
205.87999	86	
206.93844	80	
207.87523	142	
207.94969	90	
208.94224	120	
209.94400	1678	1+
210.88536	396	
212.87693	1076	1+
212.89645	102	
214.89680	252	
215.41368	114	
216.05581	80	
216.40769	100	
216.88870	78	
217.87855	82	
222.94999	238	
223.42388	146	1+
223.95731	142	
224.95001	1030	1+
224.97205	108	
225.89717	88	
226.88282	128	
226.91140	278	1+
226.94721	10594	1+
227.04916	88	
227.12953	106	
227.93001	134	
228.89423	510	
228.94236	9982	1+
230.88864	3618	1+
231.86565	80	
233.83415	88	
234.03949	104	
234.88070	108	
235.82793	152	
235.92003	86	
237.05690	116	
237.99537	84	
238.15629	86	
238.89507	88	
239.41887	92	
239.93643	1106	1+
239.96022	440	1+
240.05878	98	
241.83454	130	
241.93924	1842	1+
242.80237	86	
242.94124	1322	1+
242.95972	436	
243.82603	296	1+
244.39324	82	
244.95743	6274	1+
245.94035	126	
246.17564	106	
246.85330	108	
246.95305	7118	1+
248.80125	330	1+
248.83939	80	
248.89952	696	1+
248.96841	126	
249.82935	88	
249.97998	84	
250.90077	244	
250.96939	236	
251.87259	126	
252.92589	78	
253.06642	86	
253.90320	138	
254.90800	78	
257.28954	92	
258.83088	156	
258.97236	86	
259.51019	90	
259.97500	106	
260.84826	110	
260.96874	478	1+
261.28140	84	
261.83616	178	
261.89040	82	
262.82749	154	
263.06873	82	
264.82102	82	
264.96434	152	
265.84094	126	
265.90832	162	
266.81162	92	
267.81208	78	
267.97250	778	
268.95597	206	
269.83651	182	1+
269.91930	200	
269.96756	1222	1+
270.82629	184	
271.84005	458	1+
271.87051	102	
271.91965	160	
272.86977	104	
274.80555	214	1+
276.86572	112	
277.91670	310	1+
278.79542	428	1+
278.84289	172	
279.10313	154	
279.83978	150	
280.84884	104	
282.14527	82	
283.07514	102	
283.84949	122	
284.42002	82	
284.82540	158	
284.99648	92	
285.02976	90	
285.84599	436	1+
285.93897	88	
286.80698	82	
288.79245	78	
289.96628	78	
290.78445	146	
291.87058	112	
292.89853	90	
293.12337	270	
294.07060	90	
296.08330	80	
296.80670	140	
298.79868	256	
299.41754	88	
299.79976	526	1+
299.86772	114	
300.80033	370	1+
300.86169	454	1+
301.86501	384	1+
302.03771	86	
302.40806	78	
302.90715	204	1+
302.91843	204	1+
303.24350	80	
303.85447	796	
304.00300	86	
304.87715	102	
306.02550	92	
307.79552	84	
307.87022	184	1+
307.91841	88	
310.82643	136	
310.88813	118	
315.87446	94	
316.80716	126	
316.86228	172	1+
319.44173	82	
319.83274	92	
320.14163	280	1+
321.81729	278	1+
322.93082	448	
323.83769	124	
325.86002	98	
326.27917	80	
326.86840	146	
327.41140	90	
328.82139	82	
329.87815	202	1+
332.78251	100	
334.87408	84	
336.98764	80	
338.94313	226	
339.82665	238	
340.80057	80	
340.87978	92	
340.93846	214	
341.07720	112	
341.95085	104	
343.74718	208	1+
344.88181	84	
345.38610	80	
346.76015	170	1+
348.67967	78	
348.92081	86	
351.77955	102	
352.89082	86	
357.98593	98	
363.95320	84	
367.92740	104	
END IONS

###FS:    #m/z: 363.95634 #charge 1+
###MS: 133
###MSMS: 134
BEGIN IONS
TITLE=Cmpd 100, +MS2(363.9563), 28.0-35.0eV, 2.9min #134
RTINSECONDS=173.847
SCANS=133-134
PEPMASS=363.95634	750500
CHARGE=1+
178.94322	106	
179.94747	78	
183.85591	78	
183.99073	110	
189.86288	414	
191.86057	166	
196.88284	170	
205.40995	84	
206.96655	84	
207.40306	84	
207.87500	268	
207.94522	228	
209.94381	3178	1+
210.88344	420	1+
210.99580	84	
211.90334	158	1+
212.87930	2260	1+
213.88847	132	
214.89295	108	
217.45520	80	
217.90605	98	
222.95264	1258	1+
224.05157	94	
224.94976	2176	1+
224.97572	194	
225.88575	154	
226.06056	116	
226.10264	138	1+
226.83013	80	
226.94757	16138	1+
226.97319	180	
227.06536	84	
227.23190	90	1+
227.39635	100	
227.93088	316	
228.87886	172	
228.89441	950	1+
228.94253	16098	1+
228.98076	82	
229.91414	120	
230.84857	114	
230.88885	3416	1+
231.93469	82	
232.67592	84	
232.91115	92	
233.93583	86	
234.88592	144	
237.05259	100	
239.06770	200	1+
239.96770	92	
240.81938	210	1+
240.93900	610	
240.96161	910	1+
241.83949	104	
241.93970	1478	1+
242.84462	92	
242.94320	960	1+
242.95974	876	1+
243.08167	80	
243.82514	116	
243.89819	78	
244.23586	80	
244.81997	152	
244.95704	8190	1+
244.99212	204	1+
245.17023	78	
245.94041	360	
246.84876	112	
246.88855	100	
246.95276	9728	1+
247.87224	92	
248.03391	104	
248.80139	100	
248.89939	914	1+
248.97719	78	
249.05538	110	
249.85076	84	
250.44203	84	
250.89719	406	1+
250.97219	240	
251.07314	150	
251.51596	78	
252.08171	212	1+
252.88931	90	
252.97310	80	
253.90452	360	1+
256.14316	106	
257.89658	88	
258.42350	78	
258.83695	114	
259.51187	84	
259.87234	82	
259.96541	576	1+
260.96918	484	1+
261.83326	90	
262.82529	154	
262.89645	168	
262.93757	92	
263.83404	82	
263.96892	88	
263.98186	114	
264.81876	140	
264.90446	96	
264.96095	126	
265.97880	328	
266.09676	80	
266.78613	136	
266.81288	540	1+
266.92039	80	
267.87444	104	
267.97390	1072	1+
268.96522	1300	1+
269.08580	104	
269.80493	220	1+
269.87946	88	
269.96976	1064	1+
270.11984	80	
270.88927	90	
270.91013	278	1+
271.90991	218	1+
274.89740	94	
275.85385	282	1+
276.85713	192	1+
278.84226	152	
279.41493	80	
279.78901	986	1+
279.87885	78	
279.89953	112	
280.01673	94	
280.79133	858	1+
280.85572	140	
280.91314	84	
281.86348	274	1+
282.11652	82	
282.87664	376	1+
283.79634	124	
283.84903	122	
284.79252	114	
284.82832	112	
285.84614	582	
287.88849	78	
288.82585	134	
288.86321	316	1+
292.11388	322	1+
292.85893	116	
293.11817	286	1+
294.83300	102	
294.93012	100	
295.83971	88	
296.80918	278	1+
297.12346	98	
297.29441	90	
298.80342	710	1+
299.53010	78	
300.80414	232	
301.79646	550	1+
302.79737	350	1+
302.90822	152	
303.14325	88	
303.85557	652	
303.95826	106	
304.90740	94	
306.13064	186	1+
306.88498	94	
308.88537	92	
309.87730	216	1+
310.99420	88	
313.35696	84	
314.81837	94	
318.08504	84	
318.36739	78	
318.93576	80	
319.79947	84	
319.83023	80	
319.86319	92	
319.88552	122	
321.81822	196	
322.92832	300	
322.96302	94	
322.98035	92	
324.87778	110	
325.81417	80	
325.91760	88	
326.87635	276	
329.22247	102	
329.37591	84	
330.08715	92	
330.36835	88	
336.93948	354	1+
339.82740	394	1+
340.79606	82	
340.93708	396	1+
341.74894	84	
341.87845	84	
345.05043	78	
348.82680	80	
352.75671	78	
355.76649	170	1+
360.74151	80	
361.87346	86	
362.17027	78	
362.85110	106	
368.20109	78	
END IONS

###FS:    #m/z: 507.84444 #charge 1+
###MS: 133
###MSMS: 135
BEGIN IONS
TITLE=Cmpd 101, +MS2(507.8444), 28.2-35.2eV, 2.9min #135
RTINSECONDS=174.619
SCANS=133,135
PEPMASS=507.84444	290310
CHARGE=1+
196.01677	608	1+
209.94316	128	
214.88517	230	
227.95677	194	
232.08918	140	
232.89674	414	1+
237.05485	144	
248.85202	308	1+
250.06205	126	
250.88167	128	
250.90880	216	
251.07294	454	1+
252.07606	380	1+
252.89913	148	
253.92800	126	
257.38302	142	
260.84598	144	
260.88300	322	1+
266.16445	182	
266.86261	122	
270.88406	150	
272.85439	368	1+
274.41272	204	
274.80870	132	
275.91724	184	1+
277.87588	136	
277.89406	132	
278.39132	304	1+
278.83249	300	1+
279.89087	182	
281.87418	156	
282.98974	138	
285.85693	140	
286.84423	122	
287.03034	238	1+
287.85267	1108	1+
288.89461	190	
289.38824	318	1+
289.84903	180	
289.87748	364	
290.12967	324	1+
290.86572	318	
290.88357	170	
291.87898	374	
292.80609	280	1+
292.88710	208	
293.80926	228	1+
293.84758	222	1+
293.87358	892	1+
296.84646	412	1+
298.83771	170	1+
300.84413	146	
303.86766	764	1+
304.80065	158	
305.86180	1644	1+
307.89075	306	
308.14028	938	1+
308.82981	226	1+
308.87201	1634	
309.88857	388	1+
310.15698	654	1+
310.83993	192	1+
310.86721	136	
311.36541	260	1+
311.88178	2936	1+
312.34779	152	
313.96525	210	1+
314.86412	738	1+
315.81898	128	
315.88907	218	1+
316.38291	420	1+
316.86504	280	
317.87354	436	1+
318.86102	284	
319.85912	132	
320.80695	144	
320.91627	230	1+
321.87613	132	
322.86475	266	
323.87252	502	1+
325.90157	298	
326.88187	3414	1+
330.82716	140	
330.89549	244	
332.83139	126	
332.87406	276	
332.90403	136	
333.89077	170	
333.99837	124	
334.76503	134	
334.81013	184	1+
334.83277	122	
335.84203	210	
335.88393	266	
336.94560	142	
337.87514	468	1+
338.81760	228	1+
338.87847	362	1+
341.77113	162	1+
342.88883	134	
345.91247	150	
347.77022	164	
348.38475	208	1+
348.77044	436	1+
348.80024	218	1+
348.88262	212	
350.75491	154	1+
350.81402	234	1+
350.83582	230	
351.18376	126	
351.84634	138	
351.86828	238	1+
354.83154	152	
355.89094	350	1+
356.36049	142	
356.84426	286	1+
358.78410	318	1+
359.75886	130	
361.86342	152	
362.76155	128	
364.84061	160	
365.03419	228	1+
365.77715	242	1+
366.18783	154	
366.83943	254	
367.38839	232	1+
367.81933	612	1+
367.83239	864	1+
368.86539	134	
368.89689	140	
369.88634	138	
370.79757	602	1+
370.85312	272	1+
371.18781	146	
371.79800	362	1+
371.82875	384	1+
371.89353	210	
373.78393	386	1+
373.87283	248	
373.90255	156	
374.72166	378	1+
374.86415	200	
377.88259	148	
378.89087	146	
380.76535	186	
381.84016	232	
382.81502	258	1+
382.87081	130	
383.79576	150	
383.90636	232	1+
384.84534	1182	1+
385.82952	138	
385.88508	202	1+
388.73063	140	
388.75329	136	
388.78885	364	
389.19969	370	
390.74168	176	1+
390.77041	138	
390.84399	296	
390.88317	192	1+
391.83872	198	
392.07500	126	
392.82613	606	1+
392.85781	150	
393.79484	146	
394.73690	122	
394.82454	232	
395.77019	140	
395.84934	206	1+
395.86957	144	
396.73856	128	
398.76084	240	1+
399.84955	704	1+
401.71252	130	
401.75099	142	
402.82421	142	
402.86127	170	
403.87102	644	1+
404.85582	140	
405.78492	142	
405.86941	244	
406.79205	132	
406.86236	152	
407.74439	184	
407.77707	170	
407.86262	2338	1+
407.91133	162	
408.73853	148	
408.77309	336	1+
409.73927	130	
409.97093	144	1+
410.72794	248	
410.83824	992	1+
411.81565	244	1+
411.87498	434	1+
412.84738	166	
413.83011	130	
413.85678	228	
414.85584	152	
415.79696	196	1+
416.87527	196	
417.75903	168	1+
417.85698	430	1+
421.81282	134	1+
421.85973	848	1+
421.88120	254	
421.91876	180	1+
422.86400	786	1+
422.88495	124	
423.77939	476	1+
425.75628	792	1+
425.81368	180	1+
426.86064	750	1+
427.74005	640	1+
428.84639	1160	1+
429.69872	136	
429.72191	148	
429.83045	424	1+
430.83460	360	1+
431.87003	252	
432.80434	140	
432.82064	122	
432.87298	186	
433.83155	156	
433.85289	228	
434.76922	122	
434.87310	140	
435.71136	152	
435.86217	138	1+
439.89535	158	
440.83752	168	
440.88662	166	
441.89452	126	
442.79646	136	
443.67690	152	
443.77238	506	1+
444.87178	1770	1+
445.74972	664	1+
445.77655	270	1+
446.70700	482	1+
447.70896	406	1+
448.87607	910	1+
449.69848	182	
449.77668	456	1+
449.87644	672	1+
450.69815	134	
450.75350	146	
451.75023	136	
451.87842	138	
452.75951	128	
457.90560	132	
461.81210	180	1+
462.75509	164	
462.88249	500	1+
467.88777	600	1+
468.75952	154	1+
470.73395	132	
485.89865	562	1+
498.72495	200	1+
509.85236	364	1+
END IONS

###FS:    #m/z: 336.94546 #charge 1+
###MS: 133
###MSMS: 136
BEGIN IONS
TITLE=Cmpd 102, +MS2(336.9455), 28.0-35.0eV, 3.0min #136
RTINSECONDS=175.392
SCANS=133,136
PEPMASS=336.94546	54194
CHARGE=1+
110.31767	88	
160.27321	82	
182.87005	94	
191.95654	178	
204.88195	78	
206.95590	78	
207.97193	88	
209.89702	78	
209.94484	80	
210.88301	348	1+
211.94474	3518	1+
212.52934	110	
212.87642	668	1+
213.91495	90	
213.93893	1792	1+
214.86427	84	
215.86248	98	
215.88676	346	1+
215.93701	380	
217.88366	218	
218.01282	82	
220.95453	88	
222.80729	78	
223.90075	84	
224.97905	106	
226.91522	88	
229.95541	3716	1+
229.99040	78	
230.88860	1616	1+
231.43286	114	
231.95080	1794	1+
233.45762	96	
233.83118	90	
233.89508	494	1+
233.94673	428	1+
235.11149	84	
235.82465	80	
235.86625	124	
236.38428	74	
237.05852	78	
237.88359	82	
239.78568	158	
240.84733	82	
240.95955	96	
241.84169	120	
241.87339	92	
241.94953	82	
241.97838	84	
244.37573	102	
245.84653	74	
247.96343	1468	1+
248.90192	170	
249.90713	138	
250.83544	226	
250.88335	86	
250.89701	160	
251.07104	196	
251.82521	116	
252.83602	138	
252.97017	2590	1+
253.42207	102	
253.83656	76	
253.90318	124	
254.08357	138	
254.87246	84	
254.90184	102	
254.96541	1266	1+
255.40994	92	
256.06960	86	
256.95872	148	
257.86870	78	
258.84375	140	
258.95932	82	
259.95726	124	
260.83369	76	
260.84440	116	
261.05703	78	
261.37055	82	
262.80013	78	
262.95940	92	
263.37357	108	
265.09007	74	
268.41332	90	
268.83909	688	1+
268.95648	76	
269.89371	88	
270.91957	74	
270.98219	230	
271.10448	78	
271.95947	80	
272.39061	94	
272.97589	86	
274.37642	80	
275.35965	80	
275.84402	142	
275.86928	146	
275.95285	84	
276.81261	80	
276.87788	110	
277.83446	76	
277.86758	82	
278.83921	266	
278.86347	142	
279.10411	116	
279.83804	194	
279.99469	84	
280.10686	76	
280.94810	90	
281.05542	100	
281.84708	98	
283.80707	92	
284.90356	78	
285.84645	1644	1+
286.14843	90	
286.84930	1452	1+
286.90269	76	
288.42300	76	
288.90897	92	
289.88240	104	
289.96835	80	
291.86385	76	
291.93692	104	
293.10402	120	
293.84845	278	1+
294.86577	130	
295.29105	78	
295.87305	110	
296.22211	78	
296.86877	82	
297.80479	88	
297.84342	106	
297.97655	82	
298.89512	74	
299.02486	74	
299.80441	88	
299.87031	210	1+
299.88734	74	
302.89351	74	
303.80336	118	
304.81702	76	
304.86475	110	
304.94641	78	
308.84847	80	
308.86597	172	
310.86581	158	
311.88918	96	
312.80286	98	
313.40924	94	
317.02784	92	
318.76170	78	
319.32556	78	
319.41102	114	
321.91780	74	
323.14167	76	
328.02243	92	
328.81471	80	
329.87554	98	
330.75924	88	
332.39128	78	
332.92664	86	
335.39362	106	
338.39292	92	
338.76809	80	
340.01920	84	
340.18663	76	
340.85509	78	
340.96164	92	
341.06592	86	
END IONS

###FS:    #m/z: 363.95618 #charge 1+
###MS: 137
###MSMS: 138
BEGIN IONS
TITLE=Cmpd 103, +MS2(363.9562), 28.0-35.0eV, 3.0min #138
RTINSECONDS=179.054
SCANS=137-138
PEPMASS=363.95618	765304
CHARGE=1+
182.03372	78	
182.86499	82	
187.91900	82	
188.86944	78	
188.92842	82	
189.86190	548	1+
191.85943	702	1+
192.02623	90	
195.57341	90	
196.88280	362	1+
200.94660	174	
203.93169	122	
204.90497	88	
205.41147	86	
207.87446	532	1+
207.94959	210	
209.87076	82	
209.88092	442	1+
209.94359	3458	1+
210.88282	368	1+
212.87885	3000	1+
214.89260	210	
215.89752	130	
221.00005	82	
221.01464	92	
222.95247	1418	1+
223.00542	78	
224.94913	2152	1+
225.88218	142	
225.97223	210	
226.88979	98	
226.94739	19508	1+
227.08708	128	
227.30166	118	1+
227.85875	240	1+
228.89507	562	1+
228.94245	24372	1+
228.98018	90	
229.05937	100	
229.09225	160	
229.10744	90	
229.88053	88	
230.82693	108	
230.88900	3606	1+
232.88718	1030	1+
233.96297	102	
234.88273	136	
236.40497	92	
239.90518	126	
240.94054	776	
240.96267	1222	1+
241.93958	1762	1+
242.94103	1128	1+
242.96016	944	1+
244.82020	122	
244.85201	116	
244.92220	94	
244.95708	9158	1+
245.54878	92	1+
245.87722	198	1+
245.94048	200	
246.80700	280	1+
246.85631	116	
246.90432	282	
246.95312	11322	1+
247.04404	82	
247.16787	110	
247.45907	104	
248.80323	268	1+
248.84590	148	
248.89889	1560	1+
250.90031	252	
250.95514	90	
250.96791	130	
251.11198	86	
252.08416	92	
252.79530	84	
253.08612	104	
253.90603	180	
254.94591	124	
254.97683	80	
257.01389	92	
258.84084	98	
258.97005	216	
259.97324	126	
260.82545	398	1+
260.96839	878	1+
261.82845	328	1+
261.89498	84	
263.48685	114	
263.99973	82	
264.80220	124	
264.96347	134	
265.08578	170	
265.78989	144	
265.81905	156	
265.97770	218	
266.81483	282	
266.84984	120	
267.97138	1274	1+
268.80970	84	
268.84366	138	
269.92354	114	
269.96853	1628	1+
270.46060	112	
270.83492	134	
271.17011	86	
271.91357	240	
273.80094	86	
273.91284	88	
275.41864	90	
276.80836	106	
276.83594	128	
276.85404	110	
277.08524	116	
277.10670	108	
278.79224	156	
278.85133	94	
279.10077	420	
279.79832	110	
279.91710	116	
280.79417	506	1+
281.13031	82	
282.11314	88	
282.79103	196	
282.83061	80	
283.06816	78	
283.86954	160	1+
283.98897	150	
284.13517	88	
284.82506	124	
285.84452	204	1+
286.82570	134	
287.81274	152	1+
287.88737	82	
289.84508	94	
291.33304	100	
293.11949	118	
293.81151	82	
293.88489	92	
294.85131	122	
294.86293	78	
296.82381	86	
298.12088	80	
298.80275	760	1+
299.71084	86	
299.85443	120	
301.80359	364	1+
301.85964	424	1+
303.85550	1050	1+
304.42503	82	
305.12165	84	
305.94287	82	
306.81271	96	
307.07892	82	
307.43588	94	
307.46607	88	
308.85575	326	1+
308.87381	84	
308.91921	80	
309.93619	84	
310.87045	320	1+
311.12564	98	
311.90892	86	
316.81287	124	
317.81918	86	
317.86898	142	
317.91184	80	
320.04118	84	
320.80722	92	
320.88317	80	
320.93791	132	
321.80538	132	
321.82443	130	
321.86494	162	
322.92933	324	1+
323.77135	96	
324.82250	218	1+
324.88891	114	
326.87393	286	
327.07745	112	
328.87672	266	1+
334.44062	106	
336.79557	80	
336.94861	118	
337.83507	136	
338.05677	88	
338.76256	92	
338.94243	84	
339.83056	120	
340.93606	434	1+
340.95768	88	
342.79146	90	
347.97844	80	
354.41001	96	
357.04186	180	
362.85269	224	1+
366.75459	116	
END IONS

###FS:    #m/z: 507.84430 #charge 1+
###MS: 137
###MSMS: 139
BEGIN IONS
TITLE=Cmpd 104, +MS2(507.8443), 28.2-35.2eV, 3.0min #139
RTINSECONDS=179.827
SCANS=137,139
PEPMASS=507.84430	290220
CHARGE=1+
196.01652	686	1+
210.03588	120	
214.88716	298	
223.43656	120	
224.04543	124	
230.89818	138	
232.89534	376	1+
234.89376	180	
236.89321	130	
240.91654	142	1+
242.88118	160	
246.78494	120	
250.90588	284	
251.38546	144	
254.89717	120	
259.84635	114	
263.88354	164	
265.08323	120	
266.16713	626	1+
267.91669	244	1+
268.16583	162	
268.98276	120	
269.97861	158	
270.86113	180	
272.85255	514	1+
274.88457	128	
275.80518	118	
275.84998	158	
276.86356	122	
278.83639	120	
278.88708	208	1+
280.08933	120	
280.37221	142	
281.37941	154	
284.79690	222	1+
284.89401	162	
287.85246	1500	1+
289.87747	128	
290.86299	704	1+
291.86440	404	1+
291.88012	168	
292.88704	152	
293.38665	142	
293.87314	1112	1+
295.89113	130	
296.85040	300	1+
296.88164	198	
298.87233	186	1+
299.76491	224	1+
299.84944	188	
300.85879	262	
300.87184	262	1+
303.87098	648	1+
304.98812	230	1+
305.86363	2238	1+
308.14149	1496	1+
308.78673	192	1+
308.87387	1082	1+
309.84542	158	
310.15692	550	1+
310.36968	154	
310.88440	186	
311.88293	2332	1+
314.86516	262	
314.88916	168	
315.86517	138	
316.86709	214	
316.88252	164	
317.82281	286	1+
317.87624	146	
318.85831	154	
319.85976	132	
320.80375	140	
320.86365	122	
320.89404	168	
322.88466	180	
323.38340	168	
323.87327	628	
324.38022	242	1+
324.85907	190	
325.83703	136	
325.88425	240	
325.90194	166	
326.88301	3060	1+
328.82855	136	
328.87865	520	1+
330.83256	196	
331.88281	164	
332.78681	208	1+
332.82795	134	
332.87571	372	
333.86017	140	
334.86372	428	1+
334.96416	134	
335.84611	212	
336.83475	144	
337.38666	216	1+
339.87536	116	
340.99987	290	1+
345.87091	306	1+
346.89928	176	
347.76669	134	
347.78903	556	1+
347.81796	416	1+
347.83455	152	
348.79220	440	1+
348.86361	134	
349.76132	496	1+
350.89404	154	
351.72785	124	
351.78805	318	1+
351.85455	140	
352.00495	124	
352.91174	192	
353.78276	254	1+
353.85282	290	1+
355.84278	182	1+
355.85942	140	
355.90078	210	1+
359.87360	164	
363.93231	184	1+
365.03150	136	
365.17854	292	1+
365.78514	196	
366.83981	864	1+
367.77215	424	1+
368.89547	226	1+
369.82992	186	
370.80266	180	
370.83443	422	1+
372.78216	150	
373.80750	448	1+
373.82815	136	
374.81191	258	1+
374.90499	118	
375.77476	294	1+
376.77818	244	1+
378.78887	216	1+
379.38305	150	
380.72065	164	
380.85520	118	
381.83667	300	1+
382.80048	118	
382.86219	362	1+
383.95961	158	
384.80033	248	1+
384.85186	1358	1+
385.39529	176	
385.76931	230	
386.73722	144	1+
386.89325	142	
387.84345	160	
388.79268	328	1+
388.84336	124	
388.88291	128	
389.19932	460	1+
390.74730	258	1+
390.83970	970	1+
390.91250	116	
392.82429	914	1+
392.86785	114	
393.79733	172	
394.74895	140	
395.73730	144	
395.87142	198	1+
396.75617	136	
397.74653	146	1+
399.79998	124	
399.84981	608	1+
402.85707	254	
403.87055	280	
404.72183	252	1+
404.88456	118	
405.79406	312	1+
405.85540	468	1+
405.87441	196	
406.76950	256	1+
407.81049	198	1+
407.86824	958	
408.85106	990	1+
409.71818	426	1+
409.74072	152	
409.75491	170	
410.74725	122	
410.83567	1410	1+
412.80131	258	1+
413.85447	160	
413.87544	232	
414.70955	122	
414.86273	130	
417.85523	160	
420.73376	124	
421.77011	140	
421.87733	232	
422.86078	614	1+
423.76347	184	
423.78253	122	
424.77395	160	
425.74920	476	
426.04893	154	1+
426.76758	158	
426.85958	788	1+
427.08607	168	1+
427.73218	210	
428.08557	182	1+
428.73167	138	
428.76414	130	
428.78922	160	
428.84842	854	1+
429.75039	324	1+
430.83627	122	
430.86553	166	
431.68304	124	
431.86736	208	
432.69637	184	1+
432.78763	160	
433.85333	218	
434.69691	216	1+
434.80588	116	
435.85419	234	1+
439.89552	114	
440.86545	236	1+
443.77045	264	1+
444.79348	246	1+
444.84990	130	
444.87085	1302	1+
445.71178	176	1+
445.74824	178	
447.70880	392	
448.74711	126	
449.87719	370	1+
450.69811	258	
450.74153	194	
462.88084	728	1+
463.88472	528	1+
465.72098	250	
466.69905	222	1+
467.89199	186	
468.76690	134	
468.88723	150	
469.88763	128	
470.75460	208	1+
485.90040	380	
486.90044	246	
489.81840	124	
500.72412	250	1+
504.73251	180	1+
END IONS

###FS:    #m/z: 336.94489 #charge 1+
###MS: 137
###MSMS: 140
BEGIN IONS
TITLE=Cmpd 105, +MS2(336.9449), 28.0-35.0eV, 3.0min #140
RTINSECONDS=180.599
SCANS=137,140
PEPMASS=336.94489	57286
CHARGE=1+
132.85168	90	
184.88296	78	
187.12372	90	
189.86149	74	
206.98065	76	
209.02604	78	
209.10054	74	
209.94330	74	
210.03743	72	
211.94447	4270	1+
212.88065	982	1+
213.93882	2042	1+
215.88717	156	
217.34831	82	
217.88261	82	
217.93280	164	
222.97555	80	
223.02923	84	
223.83535	170	1+
223.95672	140	
224.97710	134	
225.51149	110	
226.94605	118	
226.97225	180	
227.90602	78	
228.89560	142	
229.06628	80	
229.89869	138	
229.95464	4044	1+
230.88749	1368	1+
231.04747	90	
231.95080	1846	1+
232.82419	76	
233.82360	120	
233.89741	352	1+
233.94737	286	
234.95037	156	
235.82374	86	
235.88774	100	
235.94821	124	
237.80211	82	
239.84211	192	1+
239.90205	130	
243.10495	96	
243.84445	156	
245.40583	78	
245.83386	112	
246.97589	124	
247.96529	724	
248.89973	698	1+
249.04896	80	
249.35345	110	
249.95807	996	1+
251.85672	78	
252.08159	180	1+
252.84467	88	
252.87283	76	
252.97166	2464	1+
253.41043	112	
253.44565	98	
253.83864	162	
253.90715	602	1+
253.94411	78	
254.84766	112	
254.94009	84	
254.96581	1326	1+
256.39208	74	
256.89709	154	1+
256.96569	136	
257.85743	214	1+
257.92305	120	
257.96363	94	
258.84594	138	
259.90767	86	
260.82909	74	
260.90827	152	
261.83417	112	
262.45186	72	
264.90428	80	
264.95847	86	
265.08548	116	
266.04270	82	
267.84254	110	
268.83823	688	1+
269.79630	142	
269.85935	96	
270.98566	240	
271.86861	72	
272.43733	80	
272.84477	88	
272.97634	174	
273.37654	96	
273.48635	84	
273.78736	76	
274.03271	94	
274.42511	100	
274.86529	80	
274.88912	80	
275.87157	78	
276.85662	696	1+
276.91046	72	
277.93279	72	
278.83172	148	
279.01480	78	
279.83472	516	1+
279.85343	166	
280.80431	86	
281.44243	86	
284.76248	74	
285.91593	82	
286.85047	754	1+
287.43553	146	
289.81501	78	
290.00791	76	
290.85573	72	
290.87642	116	
291.75628	124	
293.10723	164	
293.99309	294	1+
294.10969	114	
294.85157	84	
295.86918	104	
296.07224	72	
296.86936	80	
297.34306	72	
297.87940	74	
298.42492	110	
298.85551	222	1+
299.88396	136	
301.80699	96	
302.12826	84	
302.87386	78	
303.72888	80	
304.09080	76	
305.41558	106	
305.88023	78	
305.92659	98	
306.35614	102	
307.03381	84	
308.83725	78	
308.87191	128	
309.87362	192	
310.87638	132	
311.02695	74	
311.35625	90	
311.85876	74	
313.02461	90	
314.81936	72	
315.23989	84	
317.11967	72	
318.95476	86	
319.87218	80	
319.89417	76	
320.94914	74	
322.12960	80	
323.06433	84	
324.89006	224	
325.41455	74	
325.89341	92	
327.89121	76	
328.80156	92	
330.00279	80	
330.18990	92	
331.06961	76	
332.89772	78	
333.81452	72	
334.89891	76	
336.27749	72	
336.89033	72	
336.98515	76	
337.01981	84	
338.25297	106	
338.86772	74	
END IONS

###FS:    #m/z: 322.92982 #charge 1+
###MS: 141
###MSMS: 142
BEGIN IONS
TITLE=Cmpd 106, +MS2(322.9298), 28.0-35.0eV, 3.1min #142
RTINSECONDS=184.261
SCANS=141-142
PEPMASS=322.92982	4490500
CHARGE=1+
77.73711	68	
78.58934	70	
188.43752	96	
190.86588	68	
191.41258	80	
192.88804	108	
195.91689	72	
197.96154	114	
198.92928	88	
202.89911	114	
206.39134	88	
206.94890	162	
207.87209	78	
207.97232	118	
209.89348	74	
211.02966	84	
211.94957	68	
212.88012	82	
212.89798	136	
214.02318	70	
215.09695	82	
216.88924	208	1+
220.87408	68	
221.91920	78	
222.95021	96	
224.82089	74	
224.96413	68	
225.92305	72	
227.04283	94	
227.87601	72	
227.93347	70	
228.85016	68	
228.90059	76	
229.88249	72	
230.83481	154	
230.89110	252	1+
231.90685	82	
233.86695	72	
233.93074	94	
235.89743	74	
236.79799	92	
238.01423	74	
238.93840	78	
239.07934	142	
239.47714	90	
239.78528	230	1+
240.14363	94	
240.82498	160	
240.87764	92	
240.94085	1932	
241.90022	68	
241.93938	7724	1+
242.81809	468	1+
242.94144	5478	1+
243.82174	386	1+
244.03416	84	
244.94056	1514	1+
245.87341	98	
246.39159	80	
246.44744	70	
247.38729	108	
247.85275	72	
248.84121	144	
248.85427	100	
248.89327	70	
250.96686	80	
251.79075	82	
251.92125	172	
253.35161	86	
253.84641	82	
254.82772	74	
256.78377	132	
256.86245	70	
257.38602	104	
257.80052	148	
258.11913	72	
258.80633	68	
258.84534	68	
259.82582	356	1+
260.62898	80	
260.82640	252	1+
260.84439	108	
261.84856	68	
262.12330	74	
262.36410	84	
262.78808	76	
262.81388	68	
262.83713	78	
264.26499	80	
265.01809	68	
265.06013	72	
265.08593	72	
265.98451	92	
266.08656	90	
266.14480	76	
266.18495	96	
268.91647	90	
270.86102	70	
270.92959	68	
271.15014	70	
271.79329	80	
271.81581	82	
272.34815	128	
272.43553	120	
272.86327	68	
272.91797	74	
272.97475	78	
273.79908	72	
273.86420	68	
274.21361	74	
274.84680	102	
275.80874	220	
276.83899	120	
277.07796	84	
279.09236	752	1+
279.37387	70	
280.85271	158	
281.79882	106	
281.85547	72	
281.96323	82	
283.06587	114	
283.96962	80	
284.04207	70	
284.19492	68	
284.29393	304	1+
284.86250	120	
285.05462	68	
289.61701	88	
289.82390	80	
289.88125	152	
291.78666	124	
291.86469	84	
294.86088	70	
295.86319	78	
295.90291	74	
296.81104	106	
297.37944	72	
299.77982	142	
299.80812	78	
301.00236	92	
302.38869	76	
306.88499	72	
307.80262	76	
307.88885	228	1+
308.76161	80	
309.81448	206	
310.62220	94	
312.86160	180	
313.90051	92	
316.77456	80	
317.86808	72	
318.86723	74	
319.75800	68	
320.25209	74	
321.82757	70	
321.87367	78	
322.23720	94	
322.81602	80	
323.76868	72	
325.88687	76	
325.97317	92	
327.76576	78	
328.18474	78	
END IONS

###FS:    #m/z: 340.94039 #charge 1+
###MS: 141
###MSMS: 143
BEGIN IONS
TITLE=Cmpd 107, +MS2(340.9404), 28.0-35.0eV, 3.1min #143
RTINSECONDS=185.033
SCANS=141,143
PEPMASS=340.94039	1605176
CHARGE=1+
188.94541	102	
189.01123	102	
192.92651	146	
198.87712	74	
205.42567	76	
208.88236	80	
208.93671	128	
208.95821	146	
210.93566	112	
212.11205	90	
212.88095	140	
213.09322	92	
213.87820	272	1+
213.93997	1384	1+
215.88724	214	
215.94043	238	
217.38243	74	
217.85353	76	
217.88507	116	
220.82854	92	
221.89552	74	
222.04571	72	
223.95987	230	1+
224.90163	74	
225.51891	72	
225.84073	134	
226.90312	94	
226.95314	172	1+
228.50860	78	
228.94730	72	
229.39844	78	
230.02209	82	
230.88662	726	1+
230.95590	74	
231.95021	1476	1+
233.86001	72	
233.90164	146	
233.95142	152	
234.47006	80	
234.88357	78	
235.84428	70	
235.89153	70	
237.05957	142	
237.78689	72	
237.93647	78	
239.90652	96	
241.97828	86	
243.83243	104	
243.89612	104	
244.82343	90	
244.95540	98	
245.83421	80	
245.92137	80	
246.97607	116	
248.89773	72	
249.96153	838	1+
250.93256	102	
250.95068	266	1+
251.82967	94	
251.87846	132	
253.85228	72	
254.94617	130	
254.96574	764	1+
255.90926	130	
256.91267	150	
256.96229	146	
257.79787	72	
257.96148	78	
258.40545	78	
258.84436	426	1+
258.85844	220	
259.88614	74	
259.91198	84	
259.95669	340	
260.83436	444	1+
260.91231	90	
261.91920	220	1+
262.79706	210	1+
262.92416	146	1+
264.88033	94	
265.85468	176	1+
265.90654	84	
266.43315	76	
266.93871	86	
267.53674	94	
268.84266	126	
269.84267	190	
270.36608	100	
270.53969	106	
272.91586	192	
273.86425	82	
273.92131	74	
273.95547	78	
274.83857	70	
274.89941	94	
276.85582	494	1+
278.05363	76	
278.84788	1094	1+
279.92067	230	1+
279.93206	82	
280.07223	108	
280.79210	74	
281.01594	82	
281.86499	154	
282.82242	76	
282.86487	186	1+
282.88619	74	
282.92747	82	
283.05746	72	
283.83005	72	
284.93235	72	
286.80489	106	
286.85707	74	
288.84286	320	1+
290.01039	104	
290.58759	86	
291.80658	72	
291.90807	70	
291.98329	78	
293.88239	104	
293.94831	76	
294.05355	88	
294.81429	80	
294.86950	124	
295.92851	98	
295.97281	78	
296.85204	114	
296.86384	180	1+
296.96771	120	
298.76367	78	
298.85053	88	
299.00346	82	
299.98913	106	
302.85192	210	
302.92673	84	
302.94404	154	
303.78663	70	
303.95191	154	
303.99682	76	
304.02425	114	
306.87020	78	
306.95291	98	
307.89093	78	
310.81602	116	
311.88274	90	
312.80187	130	
312.88460	122	
313.76567	74	
314.00925	94	
316.07987	134	
317.91196	90	
318.88452	74	
318.98095	90	
319.91181	82	
320.04575	76	
324.89287	104	
325.80918	90	
325.88672	86	
329.78408	80	
329.88675	80	
330.81039	172	
332.12039	72	
332.68227	78	
333.86375	72	
338.75678	78	
338.87425	78	
340.19106	80	
341.89644	72	
343.90897	102	
344.78377	92	
345.01500	72	
END IONS

###FS:    #m/z: 507.84457 #charge 1+
###MS: 141
###MSMS: 144
BEGIN IONS
TITLE=Cmpd 108, +MS2(507.8446), 28.2-35.2eV, 3.1min #144
RTINSECONDS=185.805
SCANS=141,144
PEPMASS=507.84457	297868
CHARGE=1+
196.01443	526	1+
209.94395	118	
214.88846	128	
224.04822	168	
224.97447	230	
232.89920	578	1+
236.89063	262	1+
238.06181	208	
241.85270	190	
250.90356	140	
251.97197	206	1+
252.07654	250	
257.08074	176	
258.87280	182	
266.16612	392	1+
267.90132	142	
268.10053	136	
270.86102	136	
272.85484	342	1+
275.89405	128	
279.88915	142	
281.91131	126	
282.94862	158	
283.89609	426	1+
285.85953	202	
287.85108	916	1+
289.84605	176	
289.88136	144	
290.86286	734	1+
291.93101	128	
292.40376	146	
292.85742	142	
293.87296	1134	1+
294.80357	138	
296.85925	184	1+
298.80926	126	
298.84678	136	
299.85559	124	
300.85332	276	
301.84913	148	
302.81084	138	
302.86388	120	
303.86809	726	1+
305.86313	1304	1+
305.90856	132	
306.96585	120	
307.84830	138	
307.89014	272	
308.14231	922	1+
308.84696	148	
308.87134	2086	1+
309.99616	142	
310.15569	848	1+
310.37831	138	1+
311.88428	1952	1+
313.88627	356	
314.86826	246	
315.37301	122	
315.87621	120	
316.86242	346	
317.76662	322	1+
317.89087	214	
318.05706	118	
319.82208	176	1+
321.25232	94	1+
322.14131	140	1+
322.85585	190	
323.87227	1138	1+
324.37694	168	
324.90823	212	
325.83813	146	
325.85669	144	
325.92259	150	
326.88170	3186	1+
327.39651	160	
327.81419	148	
327.89912	398	1+
328.16705	228	1+
328.38308	226	1+
328.87748	696	1+
330.88076	226	1+
331.83479	170	
331.99968	122	
332.87209	244	
333.79898	130	
333.85182	154	
333.88001	322	1+
334.11327	140	
335.85913	120	
336.39054	202	1+
336.87977	140	
338.89035	384	1+
339.87710	146	
343.87564	214	1+
345.86199	132	
347.78397	308	
348.17540	224	1+
348.78588	176	
348.85184	120	
348.89327	360	1+
349.75285	168	
349.77037	134	
349.79821	218	1+
350.76163	134	
351.85144	196	1+
351.88437	256	1+
352.77679	306	1+
353.85049	420	
355.89008	126	
356.85976	270	1+
357.83346	138	
359.75801	140	
359.95639	120	
360.37736	144	
360.87296	248	1+
362.36486	120	
365.78459	558	1+
365.87867	230	1+
366.84013	388	1+
367.70937	154	
368.71689	180	
368.81544	132	
368.90082	276	
369.83763	252	1+
370.15330	122	
371.40705	162	
371.80667	132	
372.05981	128	
372.82022	218	
373.79676	170	
373.81747	164	
374.75710	146	
374.78413	128	
374.81412	272	1+
375.72894	122	
375.75752	124	
376.85916	252	1+
377.83777	124	
378.20579	130	
378.72730	232	1+
380.28620	152	
380.35355	158	
380.83466	482	1+
382.80122	130	
384.77000	168	
384.84862	1076	1+
384.89055	172	1+
387.04953	130	
387.84260	376	1+
387.89684	132	
388.75690	128	
388.80415	120	
389.19586	302	1+
389.74029	390	1+
390.83985	344	
391.84250	268	
392.82774	754	1+
393.01676	84	1+
393.79557	136	
393.86600	124	
394.83994	442	1+
395.77796	180	
395.80562	174	
396.79824	122	
396.87107	204	
398.72676	370	1+
398.79880	244	1+
399.84753	448	1+
400.82862	212	
401.72398	124	
402.86194	136	
403.87273	336	
404.75247	136	
404.86643	182	
405.75262	416	1+
405.80907	364	1+
406.86078	128	
407.74085	266	
407.86755	1490	
408.06175	154	
408.75013	250	
408.85760	1456	1+
409.72981	402	1+
409.84585	150	
410.79115	148	
410.83676	556	
411.83956	476	
412.75571	252	1+
412.85894	364	1+
415.84162	134	
417.70051	132	
417.81448	140	
420.36357	160	
421.80583	130	
421.88872	236	1+
422.86212	956	1+
423.78073	178	
423.86392	648	1+
425.75880	464	
426.75811	284	
426.86031	1070	1+
427.73620	1028	1+
427.88867	122	
428.84613	1290	1+
429.73205	296	1+
430.85476	142	
431.77780	140	
431.86310	128	
439.89397	174	1+
441.87355	126	
443.76220	292	
444.87265	1506	1+
445.72351	134	
445.75041	172	
445.79983	228	1+
446.68577	122	
446.87748	310	1+
447.71277	180	
447.75572	148	
448.75302	134	
448.83119	194	1+
448.89874	120	
449.75230	296	1+
449.87418	274	1+
450.71021	254	1+
451.88120	120	
462.72962	186	1+
462.87955	560	1+
463.88104	314	1+
467.69992	128	
467.88820	570	1+
469.88883	182	
483.90589	130	
485.89831	478	1+
489.71609	176	1+
505.21741	120	
508.91515	124	
END IONS

###FS:    #m/z: 322.92976 #charge 1+
###MS: 145
###MSMS: 146
BEGIN IONS
TITLE=Cmpd 109, +MS2(322.9298), 28.0-35.0eV, 3.2min #146
RTINSECONDS=189.475
SCANS=145-146
PEPMASS=322.92976	4432996
CHARGE=1+
46.58619	78	
105.34008	76	
176.09921	80	
190.93207	94	
191.92922	80	
192.88206	206	1+
193.43951	94	
193.88817	224	1+
198.84279	76	
201.04412	140	
201.90847	66	
202.04960	98	
205.95553	100	
205.96826	190	1+
207.91096	106	
210.06419	88	
210.88022	72	
210.95135	76	
211.04768	132	
212.88186	80	
220.06657	80	
220.87786	68	
221.06951	76	
221.88254	96	
222.46272	90	
222.55829	90	
222.95315	96	
223.95944	88	
223.97767	86	
227.83396	102	
227.88541	72	
228.22465	94	
229.87490	84	
230.84927	114	
232.41184	74	
232.82746	70	
234.83869	70	
234.88206	78	
234.92993	166	
234.97784	80	
235.40156	84	
235.82386	92	
235.87667	76	
236.40302	78	
236.45394	70	
238.02390	76	
238.83615	114	
238.88661	136	1+
238.93617	156	
240.05114	76	
240.94061	2040	
241.79871	66	
241.94187	1556	
242.02046	70	
242.82149	310	1+
242.94169	6596	1+
242.97438	72	
243.01272	86	
243.38236	88	
243.82438	288	1+
243.85381	66	
243.96936	76	
244.91736	80	
244.94008	1108	1+
245.89083	74	
246.84464	78	
246.86793	86	
246.97660	268	
247.39201	166	
247.85669	72	
248.65763	70	
248.82846	208	1+
248.86087	130	
248.92301	102	
249.91030	190	1+
250.97348	72	
251.90305	214	1+
252.07902	72	
253.85473	72	
254.81986	94	
255.41992	72	
255.78288	78	
255.79842	68	
255.85172	86	
256.04609	92	
256.83896	84	
256.88195	88	
257.90385	140	
258.83623	270	
258.90600	118	
259.38932	74	
259.83955	154	
259.92756	92	
260.33760	72	
260.83296	116	
261.83467	82	
262.40991	78	
262.82808	128	
262.93727	70	
263.09659	70	
263.82935	70	
263.90389	92	
264.99435	96	
265.06029	66	
265.08605	164	
265.87848	70	
266.11297	90	
266.85639	138	
266.96058	82	
267.01888	94	
267.84055	250	1+
271.87077	72	
272.88135	104	
273.84714	138	1+
273.86149	78	
274.80639	190	1+
277.84746	288	1+
277.88127	70	
278.26663	74	
279.09144	1104	1+
279.95090	82	
281.87505	78	
282.27318	74	
282.37616	102	
283.85788	100	
284.07478	84	
284.29459	406	1+
284.78713	72	
284.85280	84	
285.35129	78	
285.43190	106	
285.99870	82	
286.84642	80	
287.67047	98	
289.67973	76	
290.03924	82	
290.78058	70	
290.80985	94	
292.78749	88	
294.05780	92	
294.86043	410	1+
294.91106	90	
299.78300	70	
299.86382	74	
300.78317	78	
301.36060	66	
302.14592	122	
303.80415	144	
303.82313	72	
303.87962	200	1+
307.79480	110	
307.81414	138	
307.89173	200	
307.99398	72	
308.01108	88	
308.81970	96	
308.86742	258	1+
311.74839	70	
313.86808	170	1+
316.11256	68	
316.84026	68	
317.82852	76	
318.75520	78	
320.19067	92	
320.80610	74	
322.84140	70	
325.10017	88	
325.88984	136	
326.30816	130	
326.90513	68	
327.84032	66	
END IONS

###FS:    #m/z: 340.94029 #charge 1+
###MS: 145
###MSMS: 147
BEGIN IONS
TITLE=Cmpd 110, +MS2(340.9403), 28.0-35.0eV, 3.2min #147
RTINSECONDS=190.247
SCANS=145,147
PEPMASS=340.94029	1552754
CHARGE=1+
52.03093	94	
134.05011	80	
184.87617	78	
190.86928	86	
191.94801	76	
192.92772	216	
192.95654	152	
196.88560	190	
199.67958	78	
205.96939	112	
208.96043	100	
209.92172	72	
209.96808	76	
210.93706	86	
212.87488	106	
213.87905	80	
213.93932	1394	1+
214.01866	72	
215.88867	232	1+
215.91508	80	
215.93558	334	1+
217.88536	152	
218.85530	72	
218.88955	122	
221.89166	98	
221.94488	72	
223.97404	76	
225.86215	84	
226.94281	218	
226.96760	224	1+
227.85766	88	
228.51612	76	
228.94377	80	
230.88852	178	
230.90387	76	
231.84124	82	
231.89265	126	
231.95031	1596	1+
232.11612	86	
232.89282	420	1+
233.89663	354	1+
233.94833	140	
234.78082	72	
235.89730	212	1+
237.79058	72	
238.87018	70	
238.88290	100	
238.90971	136	
239.90263	72	
240.83603	410	1+
240.96343	78	
241.89639	122	
242.90587	78	
243.82819	210	
244.36826	100	
244.82139	72	
244.95580	104	
246.03537	70	
246.94913	78	
247.94344	80	
248.83019	82	
249.91032	82	
249.96177	538	1+
251.96316	112	
252.07507	72	
252.84770	78	
253.78990	72	
254.96617	822	1+
255.87529	76	
256.86116	106	
256.89762	82	
256.95514	80	
257.96284	126	
258.84790	190	
258.90491	78	
258.96878	110	
259.85595	126	
259.95800	304	
260.83171	380	1+
260.93617	80	
261.84609	126	
262.92522	296	1+
263.88102	140	
264.79526	126	
264.91005	138	
264.96011	82	
265.89833	72	
266.86245	72	
267.80223	82	
267.90035	74	
268.84323	114	
268.86498	126	
269.84935	82	
269.95306	72	
270.83015	250	
271.52247	72	
271.84530	180	1+
272.23889	82	
272.98114	80	
273.80948	190	1+
273.93715	78	
274.83821	70	
275.95280	94	
275.98384	72	
277.86100	272	
277.89373	156	
278.42282	70	
278.84474	658	1+
279.89144	118	
279.92356	130	
281.98835	100	
282.98318	78	
284.90528	90	
284.93022	86	
285.94954	72	
286.86751	132	
287.43345	78	
287.87695	80	
287.90946	134	
291.85841	300	1+
292.43652	84	
293.81598	84	
293.83125	136	
294.84806	74	
294.94675	72	
295.89963	82	
296.84018	232	1+
296.91021	74	
297.24346	76	
297.83375	162	1+
297.97708	156	
298.86132	72	
299.31354	148	
300.41899	110	
300.87907	86	
300.98322	82	
301.86367	76	
302.85523	76	
302.94756	144	
303.93878	74	
304.35213	72	
304.83204	72	
304.94327	138	
307.82158	94	
307.96369	72	
308.79499	132	
311.36046	74	
312.04990	114	
313.80338	128	
313.90007	74	
314.86005	72	
315.82027	112	
316.80529	72	
316.86768	216	1+
316.90091	70	
324.89050	142	
325.99963	72	
326.88054	70	
327.83124	94	
328.76435	74	
329.87110	72	
330.81060	114	
334.93048	98	
340.64664	94	
340.79942	118	
340.90508	72	
342.81885	72	
343.91120	82	
344.77343	84	
345.22136	80	
END IONS

###FS:    #m/z: 336.94524 #charge 1+
###MS: 145
###MSMS: 148
BEGIN IONS
TITLE=Cmpd 111, +MS2(336.9452), 28.0-35.0eV, 3.2min #148
RTINSECONDS=191.019
SCANS=145,148
PEPMASS=336.94524	52402
CHARGE=1+
68.49975	72	
82.84279	70	
185.86271	74	
185.92606	84	
194.04101	82	
200.88598	70	
203.92721	74	
207.77996	74	
207.94272	98	
207.97680	108	
209.09017	84	
209.94146	82	
210.03574	76	
210.88385	140	
211.94438	3908	
212.12751	80	
212.87865	664	1+
212.95063	132	
213.93925	1578	1+
214.88015	316	1+
215.35050	80	
215.93499	384	
216.96283	88	
217.46960	78	
218.51542	76	
220.87420	78	
221.88253	90	
221.94478	128	
222.36752	82	
223.91395	82	
223.95635	74	
224.54091	110	
226.94834	110	
227.20766	102	
227.42600	90	
227.95379	144	
228.84851	82	
228.89312	218	1+
229.95461	3868	1+
230.88925	918	1+
230.93007	78	
231.94917	2362	1+
232.88973	380	1+
233.82813	160	
235.04258	74	
235.82650	198	1+
237.00185	90	
237.42361	72	
237.93652	80	
239.86285	72	
240.06632	72	
240.15021	70	
240.90268	74	
244.83550	170	1+
244.90799	72	
245.60378	76	
246.39206	94	
247.96558	1438	1+
248.03010	114	
248.89844	534	1+
249.95909	1224	1+
250.83597	226	
250.91052	70	
250.95064	160	
251.83441	150	
251.90545	124	
251.94256	106	
251.98356	154	
252.84425	148	
252.93964	98	
252.97071	2580	1+
253.08874	164	
253.83729	124	
253.90633	300	
254.09414	154	
254.42383	76	
254.91749	196	
254.94030	208	
254.96684	938	1+
255.07272	74	
255.80788	148	1+
255.95091	90	
256.07963	86	
256.16000	80	
256.26248	78	
256.86089	210	1+
256.96301	372	1+
258.84891	360	1+
258.90710	80	
259.95733	86	
260.90439	74	
260.92868	70	
261.81774	78	
262.92498	72	
265.80814	70	
265.95865	100	
266.84819	82	
267.84115	608	1+
268.40743	76	
268.84312	436	1+
270.80025	84	
270.81641	70	
270.98234	256	
271.91406	152	
272.84886	72	
272.97631	92	
273.85800	76	
274.86051	142	
274.88189	212	1+
275.85458	624	1+
276.07922	150	
277.85818	402	1+
278.83272	334	1+
278.87749	86	
279.09994	122	
281.04498	152	
281.80079	102	
282.14118	88	
283.81298	132	
283.95925	76	
284.79562	76	
285.51084	86	
285.85653	314	
286.84972	1076	1+
286.93175	84	
287.85060	680	1+
289.79468	84	
290.85594	196	
291.80708	82	
291.85829	112	
292.85814	274	1+
292.96831	80	
293.10765	130	
293.99880	114
[truncated: 1,396,263 more chars]
