# Supplementary material for: High-Throughput Venomics
Source: J Proteome Res. 2023 Apr 3;22(6):1734–46. doi: 10.1021/acs.jproteome.2c00780 (PMC10243144; doi:10.1021/acs.jproteome.2c00780)
Supplement: Supplementary file 9 — pr2c00780_si_009.zip [file pr2c00780_si_009.zip › Manual files/Calloselasma rhodostoma MGF/210702_Calloselasma_halfplate000022_5.1.201.mgf]

###	D:\Data\Julien\210702_Cr_half_TFA\210702_Calloselasma_halfplate000022.d\ProteinAnalysisResults.mgf
###	D:\Data\Julien\210702_Cr_half_TFA\210702_Calloselasma_halfplate000022.d\analysis.baf
###	210702_Calloselasma_halfplate000022.d
###	Instrument: maXis HD
###	Manufacturer: Bruker
###    PeakWidth 0.30, MiniumIntensity 10, S/N 1Apply threshold 0, Threshold 10
###    Retain Residuals no, Create neutrally no,
###    FullScan Parameters: AdductIon (+)+H (-)-H, LowMass 0, HighMass 8000, MaxCharge charge decon 4, MinPeaks 3
###    Perf. isotope decon yes, Max Charge Istopic decon 6, MW agreement 0.00, Abund. cutoff 2.00, Envelope cutoff 75.00
###    MaxRes   Parameters: AdductIon (+)+H (-)-H, LowMass 0, HighMass 8000 
###    Perf. isotope decon yes, Max Charge Istopic decon 6, Abund. cutoff 2.00
###    MSn      Parameters: AdductIon (+)+H (-)-H, LowMass 0, HighMass 8000 
###    Perf. isotope decon yes, Max Charge Istopic decon 4, Abund. cutoff 0.05
###    Global Charge Limit: no 3, Prefer FullScan Result: yes, Export what: 2 (0=non deconv/1=deconv only/2=mixed), NoMSMSSignals: 150, Intensity threshold: 10, NoMSSignals (deconv): 2, NoMSSignals (non-deconv): 2, NormalizeData: no, SingleCharged: yes
###
COM=210702_Calloselasma_halfplate000022.d
USERNAME=Demo User

###FS:    #m/z: 322.92962 #charge 1+
###MS: 2
###MSMS: 3
BEGIN IONS
TITLE=Cmpd 1, +MS2(322.9296), 28.0-35.0eV, 0.0min #3
RTINSECONDS=1.8655
SCANS=2-3
PEPMASS=322.92962	1597126
CHARGE=1+
206.93992	3970	
208.94477	6128	1+
211.94448	15596	
213.93921	5168	
217.94141	8994	
222.95180	25124	1+
224.95060	7136	
226.12322	4356	
226.94675	127694	1+
227.19848	18732	1+
228.94256	208024	1+
231.95496	3802	
234.96890	9002	1+
234.99776	4868	
235.12833	3518	
235.20296	2462	
237.18236	2358	
238.45435	8734	
239.07868	6758	1+
239.14519	3964	
239.19933	2402	
239.23137	10110	1+
239.98104	3842	
240.96215	17408	1+
241.21365	2750	
242.61957	5292	
242.96148	4260	
243.11946	2598	
243.17063	2254	
243.88172	2652	
244.95695	77194	1+
245.18477	3702	
245.22450	3306	
245.94694	64988	1+
246.24043	4080	
246.95109	55224	1+
246.97284	5298	
247.23976	5238	
248.03236	3348	
248.97208	2290	
249.03943	2416	
249.18281	3430	
249.25573	4124	
249.91139	2992	
249.97142	54796	1+
250.94676	50602	1+
250.99819	11910	
251.19824	6204	
251.62435	2478	
252.94628	17556	
252.97125	640898	1+
253.18134	2372	
253.21342	7484	
253.90543	11050	1+
254.24664	2718	
254.94183	256038	1+
254.96642	229924	1+
255.07436	2288	
255.17558	2950	
255.22932	17494	1+
256.26111	10914	1+
256.91442	3998	
256.96390	31628	1+
257.18998	2622	
258.88422	2480	
258.96529	14846	1+
261.97376	18592	1+
263.13259	4630	
263.23423	2566	
263.97847	85038	1+
265.21456	2294	
265.24982	3512	
265.97621	11428	1+
267.26602	4522	
267.97326	52026	
268.26201	2802	
268.95938	31998	1+
269.20889	2830	
270.98031	12324	
272.25604	2730	
272.88206	3980	
272.95198	39394	1+
272.97478	5036	
273.18558	16048	1+
274.27173	24936	1+
275.03684	2248	
277.03722	2494	
277.21364	3390	
279.03776	3382	
279.09191	8202	1+
279.22955	6424	
280.26087	2556	
281.04818	7144	1+
281.24502	19634	1+
282.27710	23232	
283.17407	2920	
283.20610	2620	
283.26121	22180	1+
283.94681	9594	
284.29239	11292	1+
285.18063	4204	
285.20326	2656	
285.22177	4424	
285.94175	194604	1+
285.98258	11760	1+
288.25037	11772	1+
288.28747	3678	
290.26650	25314	1+
290.89186	3496	
291.09929	4874	
291.19640	32794	1+
291.97419	14104	1+
292.05854	7906	1+
292.10221	2926	
293.10647	3854	
293.17096	2836	
293.20830	9992	1+
293.24537	2982	
293.97406	22376	1+
293.99680	32848	1+
294.12719	8580	1+
294.16240	13068	1+
294.24166	2830	
294.93650	6508	
295.18637	2290	
295.22411	12736	1+
295.26165	6824	1+
295.29664	2262	
295.96862	10338	
295.99125	16540	1+
296.29182	7772	1+
297.07947	19360	1+
297.20452	2366	
297.24035	13736	1+
297.90385	6066	
298.27241	4736	
298.30810	2500	
298.96701	2542	
299.06045	3276	
299.07662	5476	1+
299.10877	2964	
299.20028	2506	
299.23529	5390	1+
299.25530	4012	
300.28739	13560	1+
301.95619	2596	
302.17328	6518	
302.30253	37454	1+
302.94778	53736	1+
303.17447	3782	
303.95186	44668	1+
303.99473	4458	
304.28360	2822	
304.90362	2754	
304.92355	3716	
305.24446	3024	
305.95092	4354	
306.90372	10750	
307.19018	3684	
307.24550	34974	1+
308.14114	9012	1+
308.21432	6282	
308.87189	4618	
309.20301	5134	1+
309.22114	3698	
309.25862	10136	1+
309.27555	6992	
310.15706	4070	
310.30804	24978	1+
311.05338	3498	
311.11618	6230	1+
311.16230	4878	
311.21998	7682	1+
311.27432	10542	1+
311.86913	11542	1+
311.93471	5804	
311.98572	15584	1+
312.32355	10494	1+
312.89991	3866	
312.94730	4896	
313.17806	4384	
313.21882	5430	1+
313.23164	3886	
313.27279	6376	
313.29011	12136	1+
313.86490	4156	
313.92868	139526	1+
314.26750	4148	
314.67588	29570	1+
315.17795	12278	1+
315.26517	2658	
316.28239	20502	1+
316.31822	12222	1+
316.93993	4770	
317.17282	2446	
317.21041	2360	
318.29738	18762	1+
318.93430	85718	1+
319.22252	2260	
319.26307	2302	
320.93377	184106	1+
321.18494	2794	
321.20402	2564	
321.23869	5052	1+
321.31224	8074	1+
322.15687	2784	
322.19159	5610	
322.27360	2354	
322.87780	5018	
322.90874	6932	
322.92946	3619928	1+
323.01818	2346	
323.11402	4676	
323.17881	5736	
323.21498	4124	
323.23754	20052	1+
323.27516	2950	
323.29049	3394	
323.32396	12430	1+
323.68192	10526	1+
324.09890	2510	
324.13772	7100	1+
324.18337	3066	
324.28750	5014	
324.87669	5220	
325.02896	3826	
325.18447	2246	
325.20307	2596	
325.25349	57088	1+
325.28953	4592	
325.66739	2928	
326.12021	2534	
326.17204	3964	
326.19799	8996	1+
326.30299	5766	
326.87114	46018	1+
326.96792	16408	1+
327.00621	13176	1+
327.14262	2766	
327.17715	7702	1+
327.19889	6602	1+
327.23229	3274	
327.26874	74016	1+
327.33476	3046	
328.31834	11858	1+
END IONS

###FS:    #m/z: 531.40619 #charge 1+
###MS: 2
###MSMS: 4
BEGIN IONS
TITLE=Cmpd 2, +MS2(531.4062), 28.8-35.9eV, 0.1min #4
RTINSECONDS=2.6385
SCANS=2,4
PEPMASS=531.40619	1237560
CHARGE=1+
188.95016	272	1+
209.96489	212	
211.98997	230	1+
223.15541	184	1+
224.94815	248	1+
225.07735	202	
227.19865	1634	1+
228.01021	282	1+
230.95534	238	1+
231.02597	234	
234.14221	234	1+
235.96433	698	1+
236.00387	382	1+
236.87961	522	1+
237.03904	200	
237.16566	270	
238.06130	330	1+
239.88029	258	
241.02110	360	1+
241.21860	232	
242.02639	242	1+
244.03483	446	1+
245.95868	314	1+
245.99847	200	1+
246.02937	328	1+
246.87270	246	1+
247.95228	308	1+
247.99231	228	1+
248.03411	1068	1+
251.04163	496	1+
251.24105	212	1+
252.07759	286	
252.15147	270	
253.02909	528	1+
254.89304	436	1+
255.17614	924	1+
255.20767	198	
255.23302	638	1+
256.04244	340	1+
257.88860	262	
258.07252	280	1+
258.09659	402	1+
259.06130	464	1+
259.88566	460	1+
259.99646	388	1+
261.12730	266	
261.21839	220	1+
262.05599	354	1+
262.10379	772	1+
262.96315	138	1+
263.00105	232	
263.01617	370	1+
263.10857	522	1+
265.24646	162	1+
266.09747	250	1+
266.99657	1242	1+
267.96341	232	
268.10551	340	1+
269.23080	222	1+
270.04533	200	1+
270.06207	344	1+
271.06479	244	1+
271.87623	316	1+
272.02790	300	1+
272.97601	436	1+
273.08426	342	1+
273.13872	420	1+
273.18611	4330	1+
273.85004	280	1+
274.08669	308	1+
274.23184	190	1+
275.05427	394	
275.92521	194	
277.01865	194	
277.21449	406	1+
277.96623	264	1+
279.10145	288	1+
279.22662	372	1+
279.28337	186	1+
280.26213	280	1+
280.97763	280	1+
281.05173	730	1+
281.12974	702	1+
282.27806	372	
282.95944	198	
283.12650	204	1+
283.26122	1264	1+
284.21330	474	1+
285.00911	1046	
285.21592	402	1+
285.94296	522	1+
286.87667	140	1+
286.96552	276	1+
288.06273	248	
288.90490	250	
288.93398	288	1+
289.06148	428	1+
289.26081	140	1+
289.40607	222	1+
289.88451	578	1+
289.96225	372	1+
290.06375	284	1+
291.19745	1696	1+
292.05932	1638	1+
293.19029	424	1+
293.87665	250	
294.33687	96	1+
295.06751	356	
295.14961	232	
295.89000	254	
295.91593	1182	1+
296.85514	250	
296.97410	200	1+
297.01551	230	1+
297.03504	274	1+
297.06457	312	1+
298.27333	174	1+
298.85451	538	1+
298.87749	414	
298.96814	224	1+
299.03345	458	1+
299.06196	268	
299.13892	512	1+
300.07629	282	
300.28714	272	
300.85048	820	1+
301.12441	468	1+
302.12960	390	1+
302.16824	314	1+
302.86723	218	1+
303.03084	202	
303.17188	270	1+
303.95270	448	1+
304.02311	400	1+
305.17909	230	1+
305.97057	276	1+
307.07921	250	
307.95771	176	1+
308.10288	208	
308.14096	216	
308.29242	252	
309.16341	294	1+
309.18643	264	1+
309.27617	210	1+
309.29645	220	
309.88721	208	
310.02141	310	1+
310.07915	304	1+
310.30913	202	
311.02346	262	1+
311.28986	718	1+
311.88353	508	
312.08969	212	1+
312.11629	194	
312.86955	512	
313.01183	376	1+
313.03901	202	
313.07902	172	1+
313.12713	284	1+
313.92785	2794	1+
314.86800	466	
314.89102	250	
315.06453	196	
315.10714	270	1+
315.87327	216	
316.11059	198	1+
316.27091	272	1+
316.82788	246	1+
316.86350	1198	1+
316.88458	664	1+
317.67048	212	
318.85690	872	1+
318.93381	808	1+
319.08702	458	1+
319.12175	198	1+
319.16412	348	1+
320.04225	200	
320.07434	414	1+
320.86840	374	1+
321.08484	362	1+
321.65300	220	1+
321.85361	298	1+
321.95069	226	1+
321.96494	266	1+
322.99051	208	1+
323.01693	358	1+
324.12153	488	1+
324.28592	222	1+
324.78291	238	1+
325.14134	432	1+
325.85863	236	
325.90096	166	1+
326.05914	194	
326.07330	454	1+
327.19861	818	1+
327.89808	450	1+
328.11822	196	
328.38980	164	1+
329.01506	246	1+
329.09597	230	
329.24886	214	1+
330.06764	430	1+
330.20266	262	1+
330.82439	242	1+
330.87790	484	1+
330.90579	202	
331.06974	288	1+
331.83148	250	1+
331.94358	294	1+
331.97604	158	1+
332.01249	416	1+
332.87137	1342	1+
332.89769	236	
332.99029	308	1+
334.79089	236	1+
335.09588	326	
335.12668	408	1+
336.08742	1506	1+
336.17230	980	1+
336.21955	292	1+
336.87619	826	1+
336.94526	1288	1+
337.38353	284	1+
337.88408	524	1+
338.12958	298	1+
338.18191	1028	1+
338.33513	176	1+
339.08787	652	1+
339.18051	650	1+
339.79389	152	1+
339.83094	196	
339.88019	300	
340.86319	1238	1+
341.01165	362	
341.09379	288	
341.24989	170	1+
341.98120	268	
342.93347	194	1+
342.98731	244	
343.15533	316	1+
343.82291	198	1+
344.08226	718	1+
344.11327	358	1+
344.13424	480	1+
344.40672	240	1+
344.59305	186	1+
344.97152	430	1+
345.00607	202	1+
345.13818	302	1+
345.20719	17790	1+
346.06833	386	1+
346.11779	446	1+
346.87667	222	
347.07095	254	1+
347.77889	90	1+
347.97713	186	1+
348.00891	208	1+
348.87926	404	1+
349.04720	330	1+
349.11043	288	
349.81184	352	1+
350.09401	406	1+
350.88263	1130	1+
350.91183	272	
351.25974	220	1+
352.91114	336	
354.10517	340	1+
354.13496	758	1+
354.16527	214	
354.97389	206	1+
355.06881	2028	1+
355.13675	640	1+
355.89057	238	
356.18148	236	
357.14289	460	1+
357.61453	248	1+
358.20044	372	1+
358.87659	992	1+
358.95906	306	1+
359.03201	208	
359.84945	214	
360.13692	604	1+
360.86721	550	1+
362.10567	1010	1+
363.04468	254	1+
363.11111	870	1+
363.14431	208	1+
363.19153	174	1+
363.21901	820	1+
364.07774	224	
364.59788	218	1+
364.83857	212	
364.99961	204	
365.17315	340	1+
366.08408	512	1+
366.98276	264	1+
367.26531	406	1+
367.33407	488	1+
367.95438	202	
368.02557	340	1+
368.14132	328	1+
368.33310	270	1+
368.96410	204	1+
369.11870	404	
369.19407	454	1+
369.83508	424	1+
371.17582	602	1+
372.12307	488	1+
372.91219	376	1+
373.07062	292	1+
373.12573	344	1+
373.21755	566	1+
373.83007	298	
373.86399	284	1+
374.07982	180	1+
374.22177	484	1+
374.81531	398	1+
375.12883	546	
376.11708	210	
376.17349	344	1+
376.88263	548	1+
377.01012	230	1+
377.08030	212	
377.10715	508	1+
379.19370	232	1+
379.22219	364	1+
379.25441	220	1+
380.11521	800	1+
380.22638	270	1+
380.48060	168	1+
380.69846	178	1+
380.85558	372	1+
381.04542	298	1+
381.08684	372	1+
381.11927	578	1+
382.19009	200	
382.38895	412	1+
382.91072	146	1+
383.11969	422	1+
383.16458	208	
383.33216	456	1+
383.78469	180	1+
384.01288	218	
384.21231	686	1+
385.00311	224	1+
387.10547	200	
387.28185	330	1+
387.99874	260	
388.32820	236	1+
389.70712	204	
390.06773	460	1+
390.20180	618	1+
390.29149	220	1+
390.84269	928	
391.14466	436	1+
391.20514	482	1+
391.77292	322	1+
391.84133	1630	1+
392.86270	1410	1+
393.06724	294	1+
393.11918	550	1+
393.23567	208	1+
394.83608	1660	1+
394.91853	414	1+
394.96198	200	1+
395.09191	276	1+
395.19989	398	1+
395.60643	140	1+
395.92610	292	1+
396.12653	278	1+
396.80897	286	1+
397.09411	198	1+
398.19053	236	
398.20327	224	
398.33008	264	1+
398.86903	200	
399.00665	228	1+
399.16303	378	1+
399.18735	210	
401.04697	434	1+
401.14229	290	1+
401.17413	352	1+
401.26994	296	1+
403.14300	364	1+
403.32049	194	
403.86982	442	1+
404.09514	340	1+
404.16379	354	1+
405.12021	234	
405.20839	316	1+
406.23710	202	
406.93923	206	
407.07495	446	1+
407.13483	1042	1+
407.87280	424	
408.08084	320	1+
408.84957	1154	
409.78134	406	1+
409.85112	788	
409.90297	380	1+
410.12912	448	1+
410.83582	534	
410.87455	1342	1+
411.04894	262	1+
411.18202	384	1+
412.12578	586	1+
412.15193	380	1+
412.18739	228	1+
412.28305	348	1+
412.35171	176	1+
412.84587	4090	1+
413.08953	426	1+
413.15760	266	1+
413.28822	246	1+
413.90534	160	1+
414.34309	210	1+
414.87239	268	1+
415.17133	212	
416.12879	234	
416.21301	380	1+
416.23915	424	1+
417.07023	252	
417.18145	442	
418.14058	224	
418.17149	578	1+
418.99042	178	1+
419.07636	286	1+
419.34847	226	
420.14104	504	1+
420.85704	254	1+
420.93920	320	1+
421.20929	270	1+
421.88462	346	1+
422.21358	194	1+
422.27992	160	1+
423.10851	284	1+
423.12654	344	
423.87255	246	
424.14047	1338	1+
425.14342	1052	1+
425.26549	204	
425.34218	350	1+
426.07937	468	1+
426.86158	1256	1+
428.00255	222	
428.13783	660	1+
428.22895	284	
428.85704	300	
428.88593	2028	1+
429.22287	212	
429.25777	346	1+
430.13648	276	
430.20858	722	1+
430.33587	252	1+
430.41127	152	1+
430.85809	2250	1+
430.88399	472	
431.11692	510	1+
431.17296	348	
432.17094	358	1+
432.75464	172	1+
433.13528	268	1+
433.20740	198	1+
433.23677	206	
433.85475	666	1+
434.10710	368	1+
434.16573	342	1+
434.31396	218	1+
434.88659	228	
435.39810	176	1+
435.86158	1182	1+
436.15518	576	1+
437.02445	302	1+
437.23141	350	1+
437.85358	254	1+
438.82187	264	1+
439.01923	258	1+
439.06721	238	1+
439.28224	192	1+
439.36378	160	1+
439.88697	534	1+
439.98771	262	1+
440.10471	332	1+
440.14728	420	1+
440.41507	196	1+
441.10766	216	1+
442.15961	390	1+
442.87552	258	1+
443.10150	240	1+
444.26481	346	1+
444.87026	1882	1+
446.08966	502	1+
446.14561	460	
446.19773	308	1+
446.83494	172	1+
446.88108	572	1+
447.09165	400	1+
447.14756	208	
447.26671	304	1+
447.31539	252	1+
447.80937	258	1+
448.03712	270	1+
448.14465	556	1+
448.18008	438	1+
449.21502	638	1+
449.37969	202	1+
449.79650	220	1+
449.87715	1352	1+
450.30300	268	1+
450.38498	140	1+
451.07395	244	1+
451.13358	420	1+
451.16145	738	1+
451.90309	288	1+
452.13805	290	1+
452.25859	314	1+
453.16928	480	1+
453.87982	258	
454.11974	246	1+
454.17458	378	1+
454.28261	190	1+
454.79384	392	1+
455.04557	314	1+
455.22742	456	1+
455.32678	374	1+
455.35131	308	1+
455.79588	272	1+
455.96789	164	1+
456.29372	202	1+
456.73266	164	1+
457.16939	582	1+
457.90587	212	
458.18142	402	1+
458.26396	324	1+
458.32543	308	1+
458.80359	158	1+
462.88403	574	1+
463.16651	378	1+
463.21323	134	1+
463.27997	302	1+
463.72406	288	1+
464.38436	428	1+
464.88227	266	
465.14031	268	1+
465.22458	258	1+
467.18838	298	1+
467.24848	396	1+
467.35249	354	1+
467.88720	2470	1+
468.16261	274	
468.38035	218	1+
468.40311	236	1+
469.16814	934	1+
469.23585	206	
469.26287	404	1+
469.29783	200	
470.23865	790	1+
470.43563	270	1+
470.98053	180	1+
471.21790	308	1+
471.24368	682	1+
472.87115	294	1+
473.04342	262	1+
473.09074	206	1+
473.13473	126	1+
473.16670	270	1+
473.32220	300	
473.84011	136	1+
475.23215	298	
475.44990	242	
475.75480	350	1+
475.91208	176	1+
475.96307	208	1+
477.17239	232	
477.36624	314	1+
477.43637	176	1+
479.89126	218	1+
480.13287	244	1+
480.32294	266	1+
481.38859	334	1+
482.36162	320	1+
484.08356	156	1+
485.89906	878	1+
486.26847	1098	1+
488.07368	240	
488.11824	234	
488.16924	362	1+
488.20130	234	1+
488.26011	248	
488.31258	312	1+
488.34971	556	1+
489.04082	250	1+
489.26322	1182	1+
490.26811	750	1+
490.31276	430	1+
490.45418	196	1+
491.31533	298	1+
491.34903	324	1+
491.44744	224	1+
493.44817	328	1+
494.77953	196	1+
495.18596	450	
495.93729	206	1+
496.83022	226	1+
497.30462	276	
497.38709	572	1+
497.41429	202	
498.25209	468	1+
498.28185	266	1+
498.30195	330	1+
498.48087	160	1+
498.93629	130	1+
499.10718	152	1+
500.36236	792	1+
501.40871	220	1+
502.25015	418	1+
502.41128	240	1+
503.13086	888	1+
503.19635	388	1+
504.02449	156	1+
504.87714	210	1+
504.89716	214	1+
505.08453	146	1+
505.49858	124	1+
506.08937	114	1+
506.19036	124	1+
506.26739	198	1+
506.29648	210	1+
506.93208	352	1+
507.15489	342	1+
507.93483	278	1+
508.25805	234	1+
509.23541	116	1+
509.26158	174	1+
509.31123	178	1+
509.34241	640	1+
509.38139	370	1+
509.42723	238	
510.04921	726	1+
510.18304	252	1+
510.29575	390	1+
510.39518	518	1+
510.46298	522	
510.75368	158	1+
510.94709	166	1+
511.14936	226	1+
511.26198	448	1+
511.47640	642	1+
512.26151	328	1+
512.35940	350	1+
512.47525	424	1+
512.51507	230	1+
513.12776	1228	1+
513.20283	738	1+
513.32895	608	1+
513.44109	280	1+
514.40878	592	1+
515.19645	268	1+
515.21944	148	1+
515.32836	356	1+
515.34094	322	1+
515.37650	896	1+
515.45385	438	1+
516.06317	228	1+
516.43631	556	1+
516.49020	500	1+
517.19359	210	1+
517.22355	336	1+
517.47877	202	
518.94141	140	1+
519.26318	650	1+
520.39022	212	1+
520.55794	114	1+
520.77576	472	1+
521.33053	208	1+
521.44334	304	1+
521.78229	446	1+
522.05217	216	1+
522.20998	236	1+
522.38887	308	1+
522.84634	214	1+
523.41145	246	1+
524.15161	230	1+
525.20129	222	1+
526.20166	258	1+
526.34204	414	1+
526.70876	94	1+
526.77229	168	1+
527.05907	368	1+
527.38884	496	1+
527.42621	1062	1+
527.45229	268	
527.49903	252	
527.53249	336	
527.86235	130	1+
528.29124	590	1+
528.35056	678	1+
528.47605	540	
528.51208	1506	1+
528.54623	1826	1+
528.82255	200	1+
529.29085	608	1+
529.33760	260	
529.48664	3230	1+
529.88538	158	1+
530.09648	298	1+
530.13107	506	1+
530.40296	1980	1+
530.43114	376	
530.45648	928	
530.49160	2806	1+
531.13473	388	1+
531.34432	2892	1+
531.40369	1722	1+
531.45414	1960	1+
531.51929	238	
531.82302	228	1+
532.45860	1304	1+
532.76924	188	1+
533.19409	278	1+
533.43265	388	
533.49877	1298	1+
533.54781	216	
533.77704	134	1+
534.08349	234	1+
534.27470	466	1+
534.31194	448	1+
534.41533	634	1+
534.46624	1950	1+
534.50128	982	1+
535.13093	244	1+
535.25773	238	1+
535.31032	278	1+
535.39961	238	1+
535.42255	494	1+
535.45288	300	
535.56599	232	1+
535.90106	134	1+
536.57052	174	1+
536.60542	260	
END IONS

###FS:    #m/z: 340.94018 #charge 1+
###MS: 2
###MSMS: 5
BEGIN IONS
TITLE=Cmpd 3, +MS2(340.9402), 28.0-35.0eV, 0.1min #5
RTINSECONDS=3.41
SCANS=2,5
PEPMASS=340.94018	660406
CHARGE=1+
185.94370	170	
205.93263	140	
211.92158	136	
212.94216	136	
213.08789	150	
213.93896	2660	1+
215.88704	512	1+
217.88639	200	
217.94584	284	1+
218.87752	306	1+
223.95739	196	
223.97072	204	1+
226.94810	404	1+
226.96833	182	1+
229.93253	524	1+
229.95386	186	
231.03760	180	1+
231.94964	2896	1+
233.89397	464	1+
233.94775	326	1+
235.94715	258	
237.06894	186	
237.12557	142	
237.94752	134	
238.04588	124	
238.07074	144	
238.97918	130	
239.88844	124	
240.12168	130	
240.14218	154	
240.22918	634	
241.01852	198	1+
242.07087	128	
242.24075	124	
242.99711	130	
243.17895	138	
243.20899	132	
243.94633	146	
244.01903	160	
244.08671	298	1+
244.95702	158	
245.03937	138	
245.94470	160	
247.18274	130	
247.94257	2092	1+
248.24479	126	
248.98469	634	1+
249.03946	170	
249.12035	142	
249.93983	238	
249.95493	812	1+
250.06116	242	1+
250.41536	110	1+
250.83946	126	
250.98416	432	1+
253.96151	144	
254.28103	302	1+
254.96606	1228	1+
255.03342	230	1+
255.07493	946	1+
255.10116	136	
255.17582	136	
256.06017	174	
256.26298	164	
256.96219	300	1+
257.91300	146	
258.04643	158	
258.97681	152	
259.13201	140	
259.97279	176	
259.99551	318	1+
261.13122	128	
261.89704	160	
261.98718	152	
262.09152	138	
262.92893	226	
262.96493	202	
263.00922	136	
263.04917	188	1+
263.81829	134	
264.07645	124	
264.26590	182	
264.88560	132	
265.01876	1182	1+
265.95028	424	1+
266.16378	222	1+
266.24798	214	
266.99777	490	
267.06489	154	
267.13489	346	1+
268.01708	142	
268.13675	256	1+
268.92318	130	
268.95912	238	1+
268.97343	146	
269.19152	274	
269.96997	204	1+
271.20238	176	
272.93678	182	
272.98127	182	
273.04563	220	1+
275.01048	172	1+
277.09317	144	
278.01247	160	
278.25108	130	
278.90108	448	1+
278.99198	130	
279.20945	304	1+
280.25862	358	
280.88361	230	1+
280.93871	132	
281.00861	208	
281.04784	1166	1+
281.06949	174	
281.08472	318	1+
281.12185	124	
281.22735	178	
282.08763	196	1+
282.27685	1456	1+
282.91240	134	
282.94115	128	
282.98133	140	
283.02825	784	1+
283.20617	262	
284.04663	194	
284.29251	358	1+
284.99785	262	1+
285.89308	168	1+
287.13557	176	1+
287.20250	152	
288.06478	200	
288.22802	294	1+
288.26514	124	
288.81292	158	
288.96831	148	
289.23027	210	1+
290.91888	128	
291.90865	250	1+
293.07002	210	1+
293.10160	188	1+
293.11475	344	1+
293.12512	210	1+
293.85482	132	
293.90060	134	
294.31740	130	
294.92819	168	
294.99756	162	
295.08573	134	
295.98887	164	
296.09380	142	
296.14343	198	
296.32691	386	
297.07845	480	1+
297.22542	258	1+
297.32918	198	
297.86513	274	1+
297.96817	310	1+
298.08397	334	1+
299.05741	1432	1+
300.08316	228	
300.11948	198	1+
300.18891	260	1+
301.07558	142	
303.03687	166	
303.20907	134	
305.04623	202	
306.23861	318	1+
306.27375	218	
307.05390	144	
307.08859	126	
307.28407	184	
307.31425	174	
307.81024	134	
307.84603	142	
307.97292	232	1+
308.29602	704	1+
308.32645	436	1+
308.86922	136	
308.88662	218	1+
309.03402	140	
309.18150	164	
309.26152	128	
310.12666	136	
310.87634	274	1+
313.01954	138	
313.16452	134	
314.00724	224	1+
315.45366	172	
316.14271	148	
319.09368	252	1+
321.06619	204	1+
321.20374	140	
321.22053	252	
322.02700	182	
322.07214	136	1+
322.13590	664	1+
323.20237	256	
323.23835	1134	
323.30590	136	
324.23980	580	
324.28730	186	
324.32236	254	
325.25335	432	1+
326.18083	458	1+
326.30315	368	1+
326.34081	588	1+
327.00530	474	1+
327.80957	166	
328.00982	408	1+
328.26807	190	
329.87194	182	
330.14325	162	
332.00095	154	1+
333.09767	154	
334.31543	132	
337.05842	300	1+
337.18435	200	1+
337.21965	278	
337.25769	244	1+
337.35600	142	
338.21450	254	
338.34751	128	
339.13332	200	1+
339.17710	128	
339.19355	306	1+
339.22607	198	
340.11075	168	1+
340.17061	394	1+
340.29620	264	
340.35668	374	1+
340.39075	918	1+
341.00378	212	1+
341.24654	462	1+
342.28236	174	
342.31343	536	1+
343.16431	144	
343.25303	246	1+
344.11004	180	
344.22781	164	
344.29256	236	
344.94841	146	
344.97217	176	1+
345.07853	164	
345.34722	144	
346.11064	164	
END IONS

###FS:    #m/z: 531.40650 #charge 1+
###MS: 6
###MSMS: 7
BEGIN IONS
TITLE=Cmpd 4, +MS2(531.4065), 28.8-35.9eV, 0.1min #7
RTINSECONDS=7.1015
SCANS=6-7
PEPMASS=531.40650	1038958
CHARGE=1+
207.97615	342	1+
214.17290	200	1+
222.06533	252	1+
224.93446	200	1+
225.07744	236	1+
227.19855	1712	1+
227.95305	296	1+
228.01533	376	1+
229.02101	246	1+
231.03210	210	1+
232.97356	192	
233.04080	330	
235.96571	670	1+
236.88064	358	1+
237.05969	480	1+
237.16149	210	
237.96358	260	
238.06356	348	1+
238.11190	258	1+
238.87761	502	1+
239.88050	420	1+
240.02690	382	1+
241.07921	442	1+
241.21255	226	1+
243.01173	296	1+
244.03735	208	
244.95903	358	1+
245.03352	476	1+
246.92639	230	1+
248.03524	1272	1+
249.03980	790	1+
249.12693	236	1+
250.08947	402	1+
251.90812	208	1+
252.08087	382	1+
252.15058	290	
253.03720	260	1+
254.89161	452	1+
255.10013	200	1+
255.17918	572	1+
255.22869	806	1+
256.02219	220	1+
256.88690	702	1+
257.05128	158	1+
257.06883	522	1+
257.14915	280	1+
257.88811	464	1+
258.11286	190	1+
259.88896	472	1+
260.03383	478	1+
260.12980	104	1+
260.97027	222	
261.90193	154	1+
261.98894	226	1+
263.10934	274	1+
263.94371	226	1+
264.13836	268	1+
264.26885	194	
264.89736	222	1+
265.07695	312	
266.02639	254	1+
266.09580	524	1+
266.12943	260	1+
266.94545	250	1+
266.99564	600	1+
268.26422	238	1+
269.14908	184	1+
269.99726	318	1+
270.85810	278	1+
271.07412	566	1+
273.05166	318	1+
273.13914	316	1+
273.18603	2822	1+
273.23443	186	1+
275.05321	232	
276.18007	266	1+
277.09611	348	1+
277.12309	302	1+
277.21511	342	1+
278.94081	378	1+
280.04452	486	1+
280.26471	192	
280.91333	338	1+
281.04633	414	1+
281.12640	554	1+
282.12888	372	1+
282.97125	182	1+
283.07397	392	1+
283.26079	1010	1+
283.84311	266	1+
284.93801	614	1+
285.00783	504	1+
285.04205	268	1+
285.16872	182	1+
285.94186	508	1+
286.14238	310	1+
286.88658	258	1+
287.17359	232	1+
288.06267	406	1+
289.01772	150	1+
289.88081	508	
290.05725	232	
291.06899	230	
291.19700	1222	1+
291.94792	218	1+
292.06053	1172	1+
292.14478	226	
292.87481	444	1+
293.12166	426	1+
293.18077	252	
293.87819	320	1+
295.91763	2032	1+
296.85104	344	1+
296.88363	634	1+
297.94230	282	1+
297.99015	264	1+
298.85379	336	
298.87852	554	
299.05888	520	1+
299.14180	440	1+
299.97576	284	1+
300.08689	516	1+
300.11996	350	1+
300.17736	152	1+
300.85131	680	1+
300.87013	256	
300.92739	256	1+
301.24646	170	1+
302.00669	208	
302.06293	476	1+
303.16446	198	
303.95072	308	1+
304.12650	276	1+
304.86985	210	1+
305.01411	230	1+
305.18360	202	1+
305.96489	310	1+
306.03178	298	1+
307.01886	288	1+
307.08042	260	
307.13438	472	1+
307.28749	204	
307.89255	238	
307.96201	222	1+
308.29661	292	
308.88625	662	1+
309.08097	214	
309.18418	190	
309.27540	258	
310.15609	710	1+
310.30893	342	1+
311.14401	482	1+
311.19981	190	1+
311.29248	600	1+
311.88306	832	1+
311.96971	250	1+
312.11968	430	1+
312.86756	266	
312.98512	210	1+
313.09155	344	1+
313.12338	296	1+
313.92910	3128	1+
314.04965	342	1+
314.09595	192	1+
314.86617	774	1+
314.89282	654	1+
315.08073	250	1+
316.86347	1494	1+
317.15281	480	1+
318.08390	206	
318.15643	350	1+
318.86037	742	1+
318.89062	322	1+
318.93583	666	1+
319.08193	204	
319.89481	214	1+
320.04414	292	1+
320.92566	328	1+
321.12058	346	1+
321.19877	246	1+
322.87832	398	1+
323.10027	196	
323.20300	208	1+
323.97139	292	
324.04575	216	1+
324.80862	284	1+
324.85929	268	1+
325.10636	200	
325.22578	228	1+
325.89700	178	1+
325.95951	484	1+
325.98879	194	1+
326.86161	194	
326.88550	296	1+
326.96465	288	1+
327.10849	526	1+
327.19445	406	1+
327.85408	322	1+
327.89259	194	1+
329.24692	204	1+
330.86809	326	
331.05816	232	1+
331.14785	358	1+
331.21224	230	1+
331.28994	160	1+
332.08345	190	
332.14759	236	1+
332.87124	1120	1+
332.90371	498	1+
333.06466	340	1+
334.87593	258	
334.89891	630	
335.01871	380	1+
335.88552	324	
336.02491	282	1+
336.08664	1046	1+
336.17315	402	
336.82843	258	1+
336.83463	280	1+
336.87119	282	
336.89551	284	1+
336.94446	1328	1+
337.09072	696	1+
337.17437	350	
337.21208	262	1+
337.83589	192	1+
337.87814	1054	1+
338.11041	256	
338.13770	300	1+
338.19005	572	1+
339.09744	276	
339.30909	178	1+
340.00456	330	1+
340.18183	238	
340.86456	218	
340.87404	588	1+
341.08736	184	
341.31329	192	1+
341.54375	140	1+
341.87413	336	1+
341.95256	238	1+
341.97746	370	1+
342.38457	132	1+
344.11696	456	1+
345.11926	326	1+
345.20680	15262	1+
345.25682	176	1+
345.45192	162	1+
345.94114	194	1+
347.87780	186	
348.04489	200	
348.84181	188	
348.87908	1176	1+
348.97480	230	1+
349.20213	272	1+
350.10538	466	1+
350.18958	300	1+
351.10945	338	1+
351.87839	604	
352.83852	286	1+
352.87537	734	1+
352.90815	340	1+
353.17500	262	1+
353.20105	326	1+
354.05279	290	
354.90926	332	1+
355.06802	1048	1+
355.91179	208	1+
355.97347	220	1+
356.04479	244	1+
356.08645	186	1+
356.18624	298	
356.89332	212	
357.89088	394	
358.11616	208	
358.87560	644	1+
359.13388	838	1+
359.99621	222	1+
361.14251	564	1+
361.87420	356	1+
361.93847	252	1+
362.99289	184	1+
363.04722	266	1+
363.11162	382	1+
363.21867	806	1+
364.18196	256	1+
365.14818	302	1+
365.21924	374	1+
366.18669	274	
366.30206	188	1+
367.82532	180	1+
368.89850	200	
369.11884	196	1+
371.09645	250	1+
371.26245	266	1+
372.02310	246	1+
372.13562	196	
372.82496	732	1+
372.89678	342	1+
373.12735	304	
373.21242	294	1+
373.82794	576	1+
373.89978	280	1+
374.16418	230	
374.21959	192	1+
374.81488	198	
375.12850	244	
376.11549	592	1+
376.83300	278	1+
376.88317	436	1+
377.06757	330	1+
377.13963	334	1+
379.19663	220	1+
379.29741	164	1+
379.84948	192	1+
380.11605	822	1+
380.22791	292	1+
381.25570	104	1+
381.59665	130	1+
381.97552	216	1+
382.19953	232	
382.87006	236	
383.01560	278	1+
383.11602	470	1+
383.33446	310	1+
383.42407	90	1+
384.17015	316	1+
384.21271	228	
384.29432	212	1+
384.84909	302	1+
385.11226	184	1+
385.97594	254	
386.84484	338	1+
386.97045	272	1+
387.11242	390	1+
387.16080	202	
387.85090	248	1+
388.30182	246	1+
389.10820	192	
389.94271	156	1+
390.25681	240	1+
390.83879	2254	1+
391.04320	232	1+
391.12103	190	
391.18950	300	1+
391.23173	180	1+
391.84022	1356	1+
391.86277	1930	1+
392.06773	322	1+
392.86058	2520	1+
393.21518	280	
393.26524	216	1+
393.35344	228	1+
393.78143	288	1+
394.37648	162	1+
394.83671	1094	1+
395.04265	254	1+
395.10394	202	
395.13517	328	1+
395.18801	312	1+
396.24060	494	1+
397.09649	204	1+
398.14721	198	
398.19242	196	
399.16584	224	
399.86785	190	
399.89355	236	1+
400.08309	174	1+
400.20302	620	1+
401.16380	310	
402.01292	240	
402.13061	390	1+
402.18679	248	
403.13829	250	1+
403.87354	428	
404.05600	284	1+
404.86477	636	1+
404.97250	142	1+
405.06269	184	1+
405.11888	196	
405.20962	198	
405.86566	410	1+
406.12543	230	
407.07755	222	1+
407.13599	850	1+
407.86648	310	
408.45475	110	1+
408.85302	1014	
409.18660	258	1+
409.85526	540	
409.90750	282	
410.12477	484	1+
410.80941	172	1+
410.87188	1664	1+
411.09309	188	
411.15754	504	1+
411.23738	296	1+
411.85382	226	
412.12892	500	1+
412.39927	144	1+
412.48342	186	1+
412.84565	3522	1+
412.99087	242	1+
413.03172	336	1+
413.07487	390	1+
413.87330	188	
414.07427	218	1+
414.23371	168	1+
415.19237	244	
415.23009	202	1+
416.28316	288	1+
416.87690	474	1+
417.05886	194	1+
417.88285	368	1+
418.16854	490	1+
418.27456	210	1+
419.17944	304	1+
420.10123	320	1+
420.14680	308	1+
422.10173	316	1+
422.36170	238	1+
422.77483	136	1+
422.83231	190	
422.88834	194	
423.14894	212	
423.19812	188	1+
423.86545	210	
424.14138	202	
425.14587	548	
425.18476	276	1+
425.23826	282	
425.32673	238	1+
425.89492	188	
426.14711	250	
426.26151	276	1+
426.86164	1896	1+
427.13898	694	1+
428.13822	478	1+
428.18935	192	
428.21363	454	1+
428.88576	3550	1+
429.06805	278	1+
429.84701	210	
430.12660	428	1+
430.24410	366	1+
430.29098	190	
430.85833	1066	
430.88211	1084	
431.05319	242	1+
431.14877	210	1+
431.17629	278	
431.33530	226	1+
431.41350	218	1+
431.86736	988	
432.21887	236	
432.86991	632	
433.21262	190	
433.85439	382	1+
434.10596	294	1+
434.14752	298	1+
434.20244	304	1+
434.25007	324	1+
434.77181	238	1+
434.88763	216	
435.86151	1002	1+
436.32061	226	1+
438.10291	340	1+
438.19840	462	1+
438.25448	396	1+
438.85608	408	1+
439.25247	304	1+
439.89220	466	1+
440.17216	446	1+
441.13780	430	1+
441.17805	254	1+
442.24372	188	1+
442.84843	188	1+
442.87827	192	
443.15684	230	1+
443.19478	284	1+
444.28197	252	1+
444.87195	2882	1+
445.42661	132	1+
446.12164	630	1+
446.15002	850	1+
447.26698	262	1+
447.34508	350	1+
449.10032	192	
449.14800	252	
449.17947	240	
449.28105	292	1+
449.87613	1550	1+
450.15803	1140	1+
450.26444	444	1+
450.87595	1212	1+
450.99146	282	1+
451.16181	872	1+
451.89734	418	1+
452.14497	390	1+
452.22988	348	1+
453.92301	264	1+
454.36597	416	1+
454.41702	204	1+
454.80235	176	1+
455.08125	232	1+
455.25267	224	1+
456.18270	194	1+
456.41677	226	1+
456.87539	236	
457.17544	190	1+
457.90336	242	
458.14857	210	1+
458.88400	232	
460.30995	222	1+
460.85507	182	1+
461.07695	216	1+
461.21839	368	1+
462.13355	176	1+
462.22258	254	1+
462.88013	1204	1+
465.89671	250	
466.31068	208	1+
467.18884	184	
467.88875	2324	1+
468.08304	180	1+
468.16329	1070	1+
468.27207	336	1+
469.00074	320	1+
469.16738	682	1+
469.19989	192	
469.90520	246	
470.88058	200	1+
471.09637	242	1+
471.12681	208	1+
471.90818	252	
472.16319	358	1+
472.23280	202	
472.86540	192	
472.89770	150	1+
473.27879	360	1+
473.32349	228	
474.23069	614	1+
474.39506	214	1+
474.43864	204	
474.79684	204	1+
474.99783	170	1+
475.34154	208	
475.86606	246	1+
476.04416	140	1+
476.32056	264	1+
477.12816	338	1+
477.20532	188	1+
477.32300	170	1+
477.89002	162	1+
478.13416	190	1+
478.25704	170	1+
478.39048	164	1+
478.81859	282	1+
479.07778	340	1+
479.81868	240	1+
480.16975	220	1+
480.89493	162	1+
481.11601	310	1+
482.30733	228	1+
483.08043	184	1+
484.22453	320	1+
485.19953	332	1+
485.89757	1642	1+
486.98560	270	1+
487.27451	438	
487.85762	246	1+
488.06344	216	1+
488.11769	460	1+
488.26845	604	1+
488.34451	450	1+
488.39504	234	1+
489.18751	254	1+
489.25280	434	1+
489.34889	296	1+
490.09975	310	1+
490.47638	240	1+
490.83948	168	1+
491.26647	586	1+
491.42223	298	1+
492.34955	552	1+
492.38463	216	1+
493.14211	168	1+
493.19839	334	1+
495.06629	150	1+
495.19180	538	1+
495.33217	214	
495.47683	198	1+
497.10994	106	1+
497.17054	294	1+
497.78015	388	1+
498.30307	450	1+
498.78153	328	1+
498.90597	136	1+
500.83798	106	1+
501.21781	364	1+
501.32953	138	1+
502.22812	304	1+
503.12894	348	1+
505.88944	242	1+
506.24333	154	1+
506.77033	210	1+
508.16015	470	1+
508.86515	112	1+
508.90904	268	1+
509.16459	344	1+
509.24038	460	1+
509.38465	776	1+
509.41372	404	1+
509.46078	1112	1+
510.05858	446	1+
510.24450	408	1+
510.38815	618	1+
510.41572	292	1+
510.46250	1002	1+
510.47881	564	1+
510.63358	160	1+
511.00374	210	1+
511.23611	218	1+
511.33259	286	1+
511.94326	230	1+
512.06355	266	1+
512.36666	570	1+
512.41025	184	
512.94284	152	1+
513.04463	212	1+
513.06958	164	1+
513.13200	1078	1+
513.19446	480	1+
513.24689	224	1+
513.27404	206	
513.32864	602	1+
513.37213	404	1+
514.41507	656	1+
514.44600	250	1+
514.49392	212	1+
514.98569	190	1+
515.07212	188	1+
515.19251	348	1+
515.28405	468	1+
515.33438	188	1+
515.37718	670	1+
515.81220	192	1+
515.98895	124	1+
516.24861	390	1+
516.38376	418	1+
516.47511	390	1+
516.77902	142	1+
517.19396	288	1+
517.24877	258	1+
517.43724	324	1+
517.47834	342	1+
517.81779	188	1+
517.91383	194	1+
518.08789	150	1+
519.25586	408	1+
519.38608	232	1+
519.77281	284	1+
520.90304	190	1+
521.77544	264	1+
522.23609	216	1+
522.77936	184	1+
524.89596	244	1+
526.99290	134	1+
527.05874	160	1+
527.08895	332	1+
527.24590	200	
527.28750	212	
527.35301	806	1+
527.38765	822	1+
527.42534	376	
527.49950	206	
527.53837	668	1+
527.90671	202	1+
528.09123	308	1+
528.13325	234	1+
528.31151	778	1+
528.42462	448	
528.44313	966	1+
528.47466	508	
528.50852	750	
528.54393	474	1+
528.78453	236	1+
529.13140	166	1+
529.28828	482	1+
529.40429	436	
529.51312	574	
529.65013	138	1+
530.23127	262	
530.29236	312	1+
530.42216	364	
530.48691	2820	1+
531.05638	146	1+
531.14909	238	1+
531.34758	1684	1+
531.40518	1674	1+
531.45578	466	
531.97680	142	1+
532.13067	296	1+
532.29738	440	
532.45603	576	
532.75684	280	1+
533.10626	268	1+
533.28296	624	1+
533.33724	1108	1+
533.43046	220	
533.56583	170	1+
533.80340	218	1+
534.26219	200	
534.28726	502	1+
534.46427	1188	1+
534.50387	508	
534.53075	238	1+
534.70708	96	1+
535.15435	158	1+
535.18727	258	1+
535.36895	374	1+
535.40261	182	1+
536.19111	212	1+
536.51538	350	1+
536.93736	182	1+
END IONS

###FS:    #m/z: 363.95639 #charge 1+
###MS: 6
###MSMS: 8
BEGIN IONS
TITLE=Cmpd 5, +MS2(363.9564), 28.0-35.0eV, 0.2min #8
RTINSECONDS=7.874
SCANS=6,8
PEPMASS=363.95639	419652
CHARGE=1+
187.86566	144	
191.85900	122	
191.95644	146	
192.98149	144	
209.94369	700	1+
210.88244	246	
211.02256	132	
212.88003	360	1+
214.89119	140	
219.99183	124	
222.01159	106	1+
222.95279	534	
223.04366	118	
223.95191	250	
224.94886	1014	1+
225.88226	116	
226.60464	144	1+
226.94714	3946	1+
227.93118	396	
228.89410	134	
228.94187	4048	1+
230.03845	148	
230.09055	128	1+
230.88881	636	1+
231.06317	270	1+
232.88725	166	
234.08826	192	1+
235.53704	120	
236.71197	116	
237.90025	124	
240.94046	126	
240.96275	944	1+
241.93850	114	
242.96050	734	1+
244.89300	138	
244.95837	1560	1+
245.05000	136	
245.94168	520	
246.39806	136	
246.95250	1472	1+
247.04128	134	
247.07254	126	
248.04591	124	
248.85265	114	
249.97504	128	1+
251.03750	328	1+
253.07489	230	1+
255.16756	208	1+
258.91357	138	
259.81562	124	
260.96825	734	1+
261.06559	114	
263.81837	242	1+
264.96312	122	
265.12082	124	
265.85519	140	
265.91260	282	1+
266.26066	124	
266.94255	140	
267.00008	120	
267.02732	306	1+
267.09115	136	
267.97247	222	
268.95610	114	
269.06070	214	1+
269.97063	334	
271.44408	144	
272.09455	134	
272.93304	132	
277.03336	172	1+
277.09388	594	1+
277.90988	118	
278.88626	136	
280.11598	162	
280.26152	122	
281.98826	124	
282.02409	318	1+
282.10711	148	
282.92258	160	
283.09855	156	
283.13029	130	1+
284.05526	248	1+
284.11428	128	
284.98361	134	
285.07758	116	
285.22116	136	
285.78719	146	1+
285.89627	130	
285.93931	140	
287.03686	268	1+
287.22085	148	
287.98926	158	1+
288.11081	126	
289.01577	186	1+
289.05830	114	
290.06887	314	1+
290.10340	140	
291.04157	130	
293.04535	224	
293.17590	172	
293.56078	114	
294.93197	116	
294.96754	128	
295.00787	162	
295.29171	174	
295.86172	128	
296.15547	268	1+
298.08206	392	1+
298.94510	126	
299.12809	156	
301.73770	118	
301.99909	208	
302.99032	114	
303.22620	114	
303.80702	228	1+
303.85581	216	
303.95118	128	
305.24552	128	
305.26840	116	
306.87720	348	1+
307.03054	120	
307.05563	128	
307.28538	148	
307.80290	118	
307.87953	274	1+
308.29307	120	
309.17774	134	
310.07950	210	1+
310.30722	442	
310.87819	116	
311.34778	136	
311.86478	190	
315.85738	130	
315.97462	152	
316.84296	122	
317.11568	178	1+
317.90417	206	1+
317.99035	120	
318.23806	148	
318.27646	146	
319.07677	114	
320.08690	146	
320.29079	124	
322.06820	132	
322.27768	144	
322.31551	118	
322.92876	190	
323.01914	430	1+
323.11363	126	
323.16471	120	
323.23771	340	1+
323.88206	164	
324.00458	160	
324.02218	276	1+
324.86732	118	
324.89356	232	
325.27607	138	
326.23109	112	
326.30226	150	
326.86895	128	
326.96137	256	1+
327.14852	150	1+
328.88845	122	
329.33462	116	
329.87448	266	
330.87993	138	
331.26027	180	1+
332.09115	202	1+
336.86375	224	1+
336.94427	150	
337.95296	160	
339.18859	352	1+
340.88392	210	1+
340.93384	178	
342.10779	152	
342.27822	596	1+
343.12470	286	1+
343.17099	144	
343.31077	168	
344.09549	144	
344.96798	116	
345.75075	116	
346.02049	114	
348.31751	344	1+
349.00234	116	
349.32103	286	1+
350.18584	112	
350.29868	114	
351.10633	284	1+
351.33699	128	
352.36454	146	
354.19747	120	
355.05240	130	1+
355.15555	128	
356.59507	118	
356.87076	172	1+
359.33620	126	
359.97540	118	
360.09133	186	1+
360.11247	176	
362.23139	164	
362.27090	124	
362.28843	138	
363.19315	154	1+
364.15681	148	
364.35462	158	
365.10981	172	
365.16301	188	1+
365.19526	164	1+
365.28170	488	1+
365.38640	158	
367.33161	608	1+
368.38561	192	
368.42314	1310	1+
369.16718	176	
369.44122	114	
END IONS

###FS:    #m/z: 539.23206 #charge 1+
###MS: 6
###MSMS: 9
BEGIN IONS
TITLE=Cmpd 6, +MS2(539.2321), 28.9-36.2eV, 0.2min #9
RTINSECONDS=8.646
SCANS=6,9
PEPMASS=539.23206	146378
CHARGE=1+
191.95516	626	1+
193.95055	186	1+
206.92126	210	1+
224.93211	242	
226.94330	236	1+
227.19929	534	1+
231.85428	206	
234.00966	310	1+
237.96375	202	1+
242.93979	260	
242.97926	186	1+
243.16976	200	1+
245.95134	186	
245.97822	366	1+
247.88853	376	1+
247.94751	2018	1+
247.99860	178	
248.03598	256	
248.86501	214	
248.98305	176	
249.03897	850	1+
249.88639	1560	1+
250.96671	218	
251.00454	176	
251.96394	492	1+
252.94450	204	1+
252.97994	246	
253.08799	322	1+
254.95914	276	1+
255.02974	180	
255.23324	330	
255.98817	266	1+
256.26035	518	1+
256.92321	184	1+
256.99245	224	1+
257.02553	188	
257.86064	196	
260.05308	188	
260.85131	214	1+
260.94860	212	
261.12861	486	1+
261.88376	138	1+
262.05264	402	1+
262.10391	300	1+
263.01667	308	1+
263.05697	336	1+
263.97983	244	
264.09707	222	1+
265.05377	184	1+
265.12906	174	1+
265.90330	628	1+
265.95872	874	1+
266.16617	172	1+
266.86620	354	1+
266.99593	4020	1+
267.89812	3340	1+
267.93515	390	1+
268.10505	338	1+
268.26371	202	1+
268.97586	312	1+
269.89497	784	1+
269.93216	410	1+
270.93257	252	1+
271.87411	1154	1+
271.91570	324	1+
273.16791	198	
273.95692	316	1+
274.99312	198	1+
275.10765	304	1+
275.86380	206	1+
276.11017	220	1+
277.06884	220	
277.16402	192	1+
277.89215	794	1+
278.01404	220	
279.89795	466	1+
280.14206	352	1+
280.93762	474	1+
281.04638	2138	1+
282.08593	186	
282.27603	194	
282.84943	222	1+
282.96197	256	1+
282.97682	208	
283.02832	408	1+
283.17772	194	1+
283.24527	208	
283.26167	634	1+
283.85383	156	1+
285.00741	3734	1+
285.16453	194	
285.90567	344	1+
285.94327	1490	1+
286.96578	532	1+
287.00277	742	1+
287.03669	278	1+
287.23131	212	1+
287.90526	872	
287.96818	460	1+
288.06382	262	
288.12957	248	1+
288.23595	176	1+
288.91963	600	
288.93802	246	1+
289.06878	248	1+
289.88468	1048	1+
289.96855	170	1+
290.91389	564	1+
290.99293	206	1+
291.93408	238	
292.06037	1578	1+
292.14214	220	1+
292.44560	164	1+
293.12736	462	1+
294.13091	386	1+
294.28014	176	
294.89020	334	1+
295.07751	310	1+
295.10087	192	1+
295.15222	184	
295.21040	274	1+
295.91778	292	1+
296.94811	334	1+
296.98231	324	1+
297.15643	210	1+
299.05767	1174	1+
300.29045	146	1+
300.84523	454	1+
300.89022	180	
301.05436	270	1+
301.79431	226	1+
301.95548	218	
301.98465	568	1+
302.79645	182	1+
303.04451	268	1+
303.06514	340	1+
303.90965	196	1+
303.95134	1190	1+
304.26714	230	1+
305.78223	254	1+
305.84273	442	1+
305.96132	182	
305.98640	226	1+
306.07563	764	1+
306.93139	768	1+
306.95216	268	
307.02250	240	1+
307.08214	464	1+
307.86572	330	1+
307.89372	346	
308.06627	252	1+
308.13513	608	1+
308.27045	336	1+
308.29135	558	1+
308.92661	868	1+
309.27363	286	1+
310.30836	364	1+
310.99745	480	1+
311.88208	308	1+
312.17207	350	1+
313.08651	284	1+
313.16369	396	1+
314.86408	202	
314.95288	176	
315.37001	138	1+
316.02487	224	1+
316.15213	350	1+
316.86534	214	
316.91527	302	1+
317.96413	176	
318.86284	484	1+
318.88526	210	
319.08270	328	1+
319.83421	182	1+
320.22257	234	1+
320.81651	192	1+
320.88276	480	1+
320.92192	258	1+
321.07180	364	1+
321.82080	224	1+
322.15195	366	1+
322.85452	206	
323.01695	302	1+
323.10054	180	
323.85104	340	
324.05989	326	1+
324.86920	600	1+
325.02848	240	1+
326.00869	556	1+
326.13765	460	1+
326.93740	186	
326.96598	482	1+
327.98641	230	1+
328.19038	268	1+
328.25946	198	1+
328.89204	350	1+
329.08107	262	1+
330.87557	374	1+
330.90864	318	1+
331.09998	208	
331.94498	250	1+
331.99996	358	1+
332.87472	222	
334.01425	288	1+
334.19401	312	1+
335.30217	190	
335.80270	212	1+
335.89393	516	1+
335.96054	278	1+
336.08713	1418	1+
336.13661	210	1+
336.87145	364	1+
336.89936	320	1+
336.96433	200	1+
337.06286	282	1+
337.09195	910	1+
338.16615	174	
338.89577	210	
339.11726	256	
339.87594	558	1+
340.00669	710	1+
340.07504	182	
340.86142	242	
340.90316	198	
341.98110	734	1+
342.26075	192	1+
343.10241	262	
343.87555	1076	1+
344.09244	426	1+
344.99283	178	
345.86642	268	
345.97599	302	1+
346.13235	422	1+
346.78959	184	1+
347.12748	304	1+
347.87636	214	1+
347.98421	176	1+
349.15577	388	1+
349.20804	204	1+
350.10172	414	1+
350.25156	276	1+
351.17880	370	1+
352.16433	190	
353.11512	352	1+
353.68814	146	1+
353.98412	180	
354.27877	198	1+
355.06699	6540	1+
355.15050	220	1+
355.89479	178	
356.18108	234	
356.86561	222	1+
357.06668	1058	1+
358.22021	252	1+
358.98011	322	1+
359.02454	526	1+
359.05689	198	
359.16298	182	
359.88605	494	
359.90220	496	1+
360.24754	392	1+
361.18898	204	
361.88427	2808	1+
362.17847	172	1+
362.38713	196	1+
363.10612	526	1+
363.88000	4802	1+
364.98949	244	
365.10683	174	
365.15247	374	1+
366.90742	340	1+
367.33094	228	
367.91172	264	1+
367.95681	272	1+
369.17858	176	
369.83652	562	1+
369.88633	404	1+
369.99746	190	1+
370.79039	150	1+
370.96628	686	1+
371.09968	762	1+
371.30860	124	1+
372.07642	306	1+
372.96398	160	1+
373.37179	208	1+
373.83331	152	1+
374.01161	246	1+
374.15897	248	
375.36300	380	1+
376.11832	552	1+
376.36842	288	1+
377.12022	298	1+
377.34397	176	
377.87356	304	1+
378.02153	176	
378.87365	214	1+
379.05990	218	1+
379.35173	228	
379.80576	194	1+
380.11042	224	
380.96446	524	1+
381.11798	908	1+
381.19966	174	
381.85940	358	1+
382.22390	478	1+
382.90755	498	1+
382.92732	284	
382.96122	346	1+
383.11527	446	1+
383.22826	330	1+
384.85334	244	1+
384.90361	700	
385.97767	182	
386.01973	178	1+
386.04153	180	
386.14983	234	
386.29835	106	1+
386.84428	768	1+
387.22873	206	
387.23532	228	
387.84614	570	1+
388.19420	304	1+
388.23419	408	1+
388.80620	262	1+
388.98012	794	1+
389.19941	214	1+
389.23296	256	1+
390.02897	302	1+
390.11611	254	1+
390.85610	288	1+
390.97489	478	1+
391.88396	184	1+
393.78908	198	1+
393.85829	678	1+
393.98407	320	1+
394.13607	340	
394.83456	206	
394.98859	270	1+
395.13448	214	
395.23510	346	1+
396.08412	288	1+
396.81052	344	1+
396.86385	264	
397.08649	198	1+
398.86233	620	1+
398.92573	172	1+
399.11900	248	1+
399.28613	160	1+
399.96167	238	
400.91913	416	1+
401.09352	250	1+
402.86305	412	1+
402.91322	616	1+
403.13371	422	1+
403.86951	300	1+
404.02539	460	1+
404.09611	168	1+
404.90562	356	
405.25636	282	1+
405.85591	826	1+
405.98781	182	1+
406.11581	292	1+
406.17331	406	1+
407.13227	584	1+
407.29977	176	
408.04765	414	1+
408.85313	522	1+
409.88868	190	
410.96601	224	1+
411.99483	590	1+
412.12130	286	
412.84513	650	
412.87646	328	
413.11156	254	1+
413.13371	218	
413.16821	174	
413.85285	510	
413.86912	604	1+
413.98809	268	1+
414.17549	272	1+
414.25409	312	1+
415.23101	322	1+
415.26034	172	1+
416.12840	386	1+
416.87702	234	
417.04304	244	1+
417.15687	274	
418.21060	478	1+
418.79620	194	1+
419.23484	402	1+
420.18025	336	1+
420.83349	280	1+
421.88200	188	
422.26408	224	1+
422.86877	184	
423.09649	200	1+
423.86963	574	
423.95571	306	1+
424.01115	168	1+
424.13242	316	
424.17925	142	1+
424.22768	198	
424.86996	264	
425.06900	266	1+
425.14415	1178	1+
425.24894	162	1+
425.30126	204	1+
425.86474	516	1+
426.86148	352	1+
427.17015	266	1+
427.19862	524	1+
428.20790	334	1+
429.32495	260	1+
430.00076	266	1+
430.14265	184	
430.85554	254	
430.87763	1664	1+
431.13185	368	
431.29514	250	1+
431.41449	206	1+
432.06605	214	1+
432.83190	284	1+
433.02603	258	1+
433.19800	244	1+
434.04281	228	1+
434.34253	180	1+
434.88380	454	1+
434.99999	162	1+
435.14712	260	1+
435.85680	346	
436.12606	364	1+
436.16087	350	1+
437.15080	428	1+
437.17733	334	1+
437.86287	380	1+
438.07888	320	1+
438.25155	234	1+
438.86240	272	1+
439.21951	208	
439.88735	782	1+
441.20163	540	1+
442.79730	212	1+
442.87982	404	1+
442.96757	284	1+
443.21514	422	1+
444.87384	258	
445.05537	242	1+
445.18455	1534	1+
445.82233	232	1+
445.87413	262	1+
446.75273	190	1+
447.23552	314	1+
449.88307	480	1+
451.16169	420	1+
452.32280	206	1+
453.16835	230	
453.24232	192	1+
453.87584	228	1+
454.15340	300	1+
455.15165	202	1+
455.20142	180	
455.86437	254	
456.40139	260	1+
456.87276	242	
456.90267	602	1+
457.19949	412	1+
457.27798	180	1+
457.30620	266	1+
457.86696	2232	1+
457.90588	466	1+
458.95355	256	1+
458.97858	114	1+
459.17138	274	1+
459.88770	218	1+
460.20951	634	1+
460.26127	220	
460.30716	298	1+
460.44599	270	1+
461.37374	274	
461.84705	156	1+
462.05988	278	1+
462.74300	188	1+
463.06797	402	1+
463.19757	1482	1+
463.25810	388	1+
463.74236	146	1+
464.12524	186	1+
464.38814	354	
465.38517	294	1+
465.89462	446	1+
466.24948	250	1+
467.88570	474	
469.10363	262	1+
469.16955	630	1+
470.95855	186	1+
471.18440	300	1+
472.19625	186	1+
473.24555	190	
474.22825	426	1+
477.10535	220	
478.34165	346	1+
479.93084	188	1+
480.15127	182	
480.39199	298	1+
480.42766	246	1+
481.20681	570	1+
481.53222	94	1+
482.90357	182	
483.25663	174	1+
483.90328	248	
485.89958	216	
486.25070	252	1+
487.39063	220	1+
489.76337	204	1+
491.84542	268	1+
492.16250	206	1+
492.44648	258	1+
493.14069	292	1+
493.38175	294	1+
494.89370	230	1+
495.10868	446	1+
495.18358	418	
495.61205	180	
496.01479	202	1+
496.18972	204	
497.89790	276	1+
498.10386	252	1+
499.27796	438	1+
500.23426	578	1+
500.27790	474	1+
500.36043	844	1+
501.00822	188	1+
501.23750	448	1+
502.20356	390	1+
502.27190	104	1+
502.36321	478	1+
502.41588	264	1+
502.79507	204	1+
503.15956	172	1+
503.39054	250	1+
504.11229	778	1+
505.04577	152	1+
505.36324	218	1+
505.89949	210	1+
505.95851	222	1+
507.18966	158	1+
507.84624	158	1+
510.00512	122	1+
510.90992	160	1+
511.13453	174	1+
511.96078	240	1+
512.19217	456	1+
512.29266	304	1+
512.97847	156	1+
513.19570	342	1+
513.32726	176	1+
516.14136	202	1+
516.77989	186	1+
517.26752	544	1+
518.20571	256	1+
518.24010	446	1+
518.26953	476	1+
518.34982	278	1+
518.38960	178	
518.49147	606	1+
518.91123	352	1+
519.03865	236	1+
519.18003	112	1+
519.24218	312	1+
519.37275	204	
519.40377	200	1+
519.46898	438	1+
519.91482	274	1+
520.04160	180	1+
520.29842	162	1+
520.32537	228	1+
520.47198	332	1+
520.57427	284	1+
521.09270	112	1+
521.25923	152	1+
522.13971	206	1+
522.46857	254	
522.52442	410	1+
523.14333	166	1+
523.23847	422	1+
523.25006	340	1+
523.39370	312	
524.24924	244	1+
524.40298	254	
524.48725	286	1+
525.07484	162	1+
525.20493	154	1+
525.37009	214	1+
525.41233	196	
526.05098	244	1+
527.30921	214	1+
528.82047	228	1+
529.25221	148	1+
530.27619	122	1+
531.86356	148	1+
533.78603	192	1+
534.19385	290	1+
534.33233	314	1+
534.98771	112	1+
535.08358	196	1+
535.10629	288	1+
535.19335	310	1+
535.22784	232	1+
535.27657	362	1+
535.33460	266	1+
535.45216	280	
535.49996	196	
536.10870	216	1+
536.14083	352	1+
536.47863	230	
536.50961	260	
536.53703	184	
536.57474	312	1+
536.60741	614	1+
537.09360	282	1+
537.33757	910	1+
537.36887	198	
537.40613	442	1+
537.48825	608	1+
537.52601	804	1+
538.26543	372	1+
538.40677	326	1+
538.43509	238	
538.52907	572	1+
538.55691	284	
538.59160	300	1+
539.21368	636	1+
539.33818	478	1+
539.46484	478	1+
540.11402	308	1+
540.39436	312	1+
540.47058	366	1+
540.53381	458	1+
541.11901	232	1+
541.14930	144	1+
541.26662	188	
541.33987	558	1+
541.36019	182	
541.43480	232	
541.48900	522	1+
541.81400	168	1+
542.43658	178	
542.52566	718	
542.55675	422	1+
542.63040	150	1+
542.81979	218	1+
543.05626	248	
543.32985	254	1+
543.38170	466	
543.50130	738	1+
543.70964	194	1+
544.46375	230	
544.50513	576	1+
544.76093	224	1+
END IONS

###FS:    #m/z: 531.40643 #charge 1+
###MS: 10
###MSMS: 11
BEGIN IONS
TITLE=Cmpd 7, +MS2(531.4064), 28.8-35.9eV, 0.2min #11
RTINSECONDS=12.34
SCANS=10-11
PEPMASS=531.40643	498286
CHARGE=1+
204.97764	172	1+
220.87579	214	1+
224.04706	206	
227.19657	494	
228.20220	226	
233.01246	242	1+
233.03129	286	
235.96569	516	1+
236.88058	690	1+
237.01411	204	1+
237.11996	234	1+
237.16562	252	1+
238.06406	174	
238.08951	210	1+
238.87910	304	
239.87900	1214	1+
240.05063	178	
240.90126	198	
242.04645	270	1+
244.95633	442	1+
245.03199	198	1+
246.08586	200	1+
248.03328	786	1+
248.88833	174	1+
250.01440	86	1+
252.05133	374	1+
252.15175	184	
254.09110	352	1+
254.88813	1332	1+
255.06431	180	
255.17499	524	1+
257.03514	214	1+
257.06458	176	
257.89133	604	1+
260.06038	296	1+
261.96456	304	1+
262.96604	232	1+
263.05726	342	1+
263.10141	340	1+
264.89553	220	1+
265.01890	210	
265.11318	248	1+
266.08607	314	1+
266.99443	224	
267.11057	220	1+
267.13556	310	1+
267.93012	412	1+
268.93445	328	1+
268.97406	350	1+
269.03347	186	
270.85973	210	
271.84816	262	1+
271.87719	330	1+
272.04625	270	1+
272.88021	258	1+
273.18603	1672	1+
274.01889	380	1+
274.13801	184	
277.05554	198	
277.07014	434	1+
277.09428	206	1+
277.15928	120	1+
278.00679	310	1+
278.12715	202	1+
279.01188	216	1+
279.99484	242	1+
280.89617	232	
280.93343	168	
281.08123	288	1+
281.11641	314	1+
281.88598	268	1+
282.27655	182	
283.26123	596	1+
284.86965	368	1+
285.00830	636	1+
285.94376	372	1+
286.06312	270	1+
286.10441	228	1+
286.38796	228	1+
288.87428	558	1+
288.94270	314	1+
289.99790	194	1+
290.12657	224	1+
291.06075	724	1+
291.14099	206	1+
291.19465	942	1+
291.89069	274	1+
292.06028	466	1+
292.94799	272	1+
293.87778	832	1+
293.95417	188	1+
293.98086	284	1+
294.13034	266	1+
294.98556	240	1+
295.06258	166	
295.85500	592	1+
295.91823	1078	1+
295.96922	430	1+
296.88236	568	1+
296.97315	366	1+
298.11222	402	1+
298.13738	404	1+
298.85595	656	1+
298.87776	966	1+
299.05728	494	
299.11816	268	1+
299.90088	284	1+
300.07799	174	
300.15112	324	1+
300.85088	618	1+
301.02915	162	1+
301.10304	330	1+
301.96434	228	1+
302.23926	206	1+
302.84685	166	
303.01178	364	1+
303.95019	552	1+
305.25178	192	1+
306.07629	606	1+
306.12177	236	1+
306.27020	202	
306.78638	260	1+
306.97467	132	1+
307.10521	302	1+
307.28361	252	
307.84698	188	1+
307.87079	196	
307.89119	290	
308.29583	492	1+
308.88938	216	
308.96015	336	1+
309.13828	442	1+
309.96189	282	1+
311.13278	224	1+
311.29338	488	1+
311.88249	1188	1+
312.01216	198	1+
312.81568	116	1+
312.86483	462	1+
312.99327	172	
313.92881	2644	1+
314.86681	716	
314.88333	684	1+
315.01561	208	1+
315.86329	476	
316.83679	194	
316.86271	1100	
316.88348	1166	1+
318.85868	910	1+
318.93563	592	1+
318.97021	224	1+
319.04175	270	1+
319.10272	552	1+
319.16701	478	1+
319.88935	216	
319.97084	142	1+
320.08631	446	1+
320.10870	386	1+
320.17292	404	1+
321.15116	380	1+
321.86219	542	1+
322.12617	200	1+
322.15477	340	1+
322.82011	270	1+
322.94915	256	1+
323.23396	254	1+
323.97190	234	
324.85885	278	
325.87175	602	1+
326.91623	232	1+
327.19625	176	
327.89480	280	1+
328.14117	178	
328.19059	270	1+
329.89084	240	
330.16895	230	1+
330.86599	654	1+
330.92827	200	1+
330.97682	212	1+
332.01503	222	
332.10516	202	
332.19225	202	1+
332.87613	678	
332.90410	688	1+
332.93592	254	1+
333.08670	516	1+
333.86490	366	
333.93865	170	1+
334.11444	170	
334.15873	416	1+
334.86937	216	
334.89991	772	
335.06307	172	1+
335.13448	334	1+
335.27782	386	1+
335.41500	186	
335.88338	286	
336.08989	634	1+
336.13830	262	1+
336.17053	520	1+
336.89431	380	
336.94456	2150	1+
337.88083	502	
337.90638	212	
338.18662	576	1+
338.34490	158	1+
338.88040	1230	1+
339.09271	190	
339.94031	198	1+
340.04285	236	1+
340.86462	562	1+
341.01702	228	
341.04492	164	1+
341.11707	254	1+
341.15646	292	1+
341.82639	212	
341.97984	256	1+
344.14828	328	1+
344.99096	282	1+
345.10172	366	1+
345.20670	8764	1+
345.87044	748	1+
346.99606	268	1+
347.03298	166	
347.06380	242	1+
347.13551	338	1+
347.15825	164	1+
347.52177	206	1+
348.25039	106	1+
348.87760	916	1+
349.89613	206	
350.10273	436	1+
350.87588	956	1+
351.10590	320	1+
351.87900	602	1+
352.91253	296	
352.94804	210	1+
353.19163	204	1+
353.87917	228	
354.06030	1172	1+
354.17396	204	
355.06629	874	1+
355.85764	276	1+
355.89217	288	
356.13945	336	1+
356.88700	214	
357.08210	176	
357.13630	276	1+
358.10518	358	1+
358.87303	480	1+
359.85467	200	
359.88701	194	
359.94509	206	1+
360.14499	250	
361.09782	454	1+
361.21779	178	
362.21061	894	1+
363.21509	786	1+
364.10768	292	
364.31856	250	1+
364.37709	184	1+
364.94482	202	1+
364.99479	280	
365.14238	564	1+
365.94788	164	1+
366.83820	364	1+
367.89171	366	1+
368.06204	274	1+
368.89545	258	1+
368.97200	418	1+
369.06143	160	1+
369.83630	286	1+
370.89760	334	1+
371.86401	216	1+
371.90676	228	1+
372.10660	590	1+
372.84563	166	
372.98097	140	1+
373.11145	424	1+
373.13434	184	
373.83346	728	1+
373.89991	406	1+
375.13521	274	
375.21303	168	
375.89818	176	
376.29122	158	1+
376.88413	362	
376.90461	368	1+
377.38068	252	1+
377.83216	228	
378.87204	170	
379.10590	728	1+
379.22286	182	
379.95198	242	1+
380.86805	246	1+
382.02418	224	1+
382.08905	206	1+
382.90799	204	
384.84941	844	1+
384.91438	206	1+
385.85325	538	1+
385.97047	190	1+
386.84324	406	1+
387.92278	200	1+
388.02379	146	1+
388.31477	238	1+
389.20700	182	1+
389.32105	162	1+
389.80166	168	
390.14438	366	1+
390.83819	1816	1+
390.86233	246	
391.84023	1432	1+
392.01477	188	
392.08458	248	1+
392.19130	352	1+
392.86353	2336	1+
393.05752	468	1+
393.14809	268	
393.17707	204	
393.75556	180	1+
394.17546	468	1+
394.38645	166	
394.83606	1556	1+
394.86085	502	
395.17935	290	1+
395.23669	344	1+
395.87856	292	1+
396.34744	242	1+
396.84262	424	1+
397.01301	258	1+
397.19281	314	1+
397.80055	206	1+
398.01852	196	1+
398.25733	276	1+
398.86511	252	
399.78893	104	1+
399.85745	192	
399.89219	270	1+
400.11790	310	1+
400.15907	170	
400.17663	172	
401.09100	170	1+
401.16311	514	1+
402.22386	348	1+
402.86653	1070	1+
403.86978	916	1+
405.17461	192	1+
405.85948	372	
406.12921	664	1+
406.25619	320	1+
406.81181	254	1+
406.85554	186	
407.13325	486	1+
407.17565	374	1+
407.86951	770	
407.98271	318	1+
408.02112	210	1+
408.85009	2732	1+
408.87225	1000	
408.98671	274	1+
410.13056	292	
410.23278	184	
410.31737	202	1+
410.87346	2460	1+
411.14402	184	
411.22750	514	1+
411.35440	248	1+
411.75456	238	1+
411.80708	230	1+
412.81046	148	1+
412.84565	3464	1+
412.99063	202	1+
413.06806	306	1+
413.15562	290	1+
414.80233	268	1+
415.12797	430	1+
415.19953	172	
415.26002	200	
415.91242	298	1+
416.18410	178	
416.80860	244	1+
416.86822	198	
416.90479	218	1+
417.17034	348	1+
417.23637	242	
417.40328	270	1+
417.98752	244	1+
418.40560	220	1+
418.85767	220	1+
418.93331	290	
419.12765	358	1+
419.17409	302	1+
421.09304	348	1+
421.88175	574	1+
423.13591	254	
423.87155	462	1+
424.13852	658	1+
424.80258	194	1+
425.14284	448	1+
425.21175	256	1+
425.23470	408	1+
426.86354	1336	1+
426.88652	524	1+
427.13220	522	1+
427.22791	564	1+
428.13778	388	1+
428.85860	628	
428.88423	4432	1+
429.07980	256	1+
430.00547	224	1+
430.85908	2960	1+
430.87705	994	
431.17235	472	1+
431.20768	286	
433.35389	218	1+
433.89027	218	
434.65172	170	1+
434.89932	206	
434.91900	172	1+
435.06827	144	1+
435.12667	272	1+
435.19478	172	
435.81584	250	1+
435.86233	408	
435.98564	328	1+
436.86505	276	
437.08374	246	1+
437.83747	292	1+
437.86856	210	
438.04668	186	1+
438.09838	180	1+
438.25287	160	1+
438.82597	250	1+
439.20051	172	
439.89354	594	1+
440.37957	238	1+
440.89576	398	1+
441.05436	276	1+
441.87899	316	1+
442.16517	196	1+
442.19132	176	1+
443.13862	204	1+
443.96528	180	1+
444.32313	176	1+
444.87255	2010	1+
446.14493	556	1+
446.80145	274	1+
447.16715	172	
447.21714	154	1+
447.31761	112	1+
448.14157	720	1+
448.27856	196	
448.85701	192	
448.90315	168	
449.87642	1194	1+
451.15817	658	1+
451.22041	268	1+
451.87722	486	
451.89917	500	1+
452.33307	230	1+
453.33873	164	1+
453.87289	486	1+
455.11436	322	1+
455.37107	486	1+
455.86493	404	1+
456.85051	200	
456.86804	340	1+
457.17287	208	1+
457.90824	204	
459.16692	310	1+
460.10136	188	
461.06406	190	1+
462.88128	1062	1+
463.96616	96	1+
464.16618	200	1+
464.24863	280	1+
464.34264	122	1+
465.01163	308	1+
466.19289	272	1+
467.31178	188	1+
467.88691	1162	
467.98130	200	
468.08293	136	1+
468.16963	574	1+
468.77069	276	1+
468.88871	734	
469.01966	176	1+
469.05401	178	1+
469.17355	428	1+
469.27795	194	1+
469.69373	184	1+
469.89260	432	
471.12891	316	1+
471.21302	548	1+
472.82087	344	1+
472.88688	364	1+
473.17326	332	1+
473.86410	178	
474.39303	188	
474.78947	262	1+
474.85570	204	1+
475.11114	172	1+
476.19432	192	1+
476.75984	212	1+
478.81976	200	1+
480.24412	238	1+
483.95665	218	1+
485.89761	1390	1+
486.26739	634	1+
487.33588	172	
487.92761	256	
488.12369	314	
489.26379	922	1+
489.32131	306	1+
489.51619	136	1+
489.90366	282	1+
490.17072	190	
491.19281	222	1+
491.80864	208	1+
492.37005	362	1+
493.12401	206	
493.26853	236	
493.34723	166	
494.14607	272	1+
494.30187	314	1+
495.14713	178	1+
495.18572	298	1+
495.35798	472	1+
495.61466	194	
498.38135	188	1+
499.18933	250	1+
500.36520	168	
502.27365	198	1+
503.13347	698	1+
503.28118	172	1+
503.67937	202	1+
506.22814	220	1+
506.90919	104	1+
508.22389	294	1+
508.29446	200	1+
508.92011	202	1+
509.35368	180	
509.38217	510	1+
510.05731	276	1+
510.13464	128	1+
510.40931	152	1+
510.45804	270	1+
510.50034	170	
511.35720	170	
511.84215	168	1+
512.05076	196	1+
512.19018	646	1+
512.28879	228	1+
512.35638	350	1+
512.43375	160	1+
512.48037	346	1+
512.84338	130	1+
513.12772	1282	1+
513.19181	482	1+
513.22196	428	1+
513.32904	500	1+
513.36909	224	1+
513.50082	116	1+
513.68864	184	1+
513.98522	224	1+
514.25083	314	1+
514.40249	578	1+
514.46429	230	1+
514.69259	156	1+
514.76057	284	1+
515.25374	234	1+
515.28652	238	1+
516.31737	140	1+
516.34497	134	1+
516.44183	400	1+
517.46998	192	
519.68477	142	1+
521.27185	356	1+
523.81012	198	1+
526.16897	314	1+
526.67672	146	1+
527.05989	270	1+
527.17475	236	1+
527.32296	514	1+
527.35897	358	1+
527.39114	544	1+
527.42133	254	
527.49190	180	
527.53960	566	1+
527.83860	216	1+
528.23761	388	1+
528.30812	732	1+
528.42742	180	
528.47621	290	1+
528.51518	718	1+
528.75011	148	1+
529.23940	320	1+
529.26846	240	
529.30789	520	1+
529.40419	362	
529.43330	534	1+
530.16645	172	
530.27591	414	1+
530.49153	1380	1+
531.13165	212	1+
531.28100	258	1+
531.34605	1126	1+
531.40439	820	1+
532.19136	184	1+
532.31655	172	
532.40516	564	1+
532.55639	228	1+
533.26491	176	
533.34650	668	1+
533.45849	890	1+
533.56105	166	1+
533.92640	268	1+
534.21026	166	1+
534.28525	398	1+
534.46768	754	1+
535.21833	120	1+
535.40377	256	1+
535.51292	320	1+
535.78028	122	1+
536.18388	170	
536.33149	270	1+
END IONS

###FS:    #m/z: 363.95644 #charge 1+
###MS: 10
###MSMS: 12
BEGIN IONS
TITLE=Cmpd 8, +MS2(363.9564), 28.0-35.0eV, 0.2min #12
RTINSECONDS=13.1125
SCANS=10,12
PEPMASS=363.95644	449656
CHARGE=1+
45.46800	110	
189.86245	242	
191.86073	234	
191.95580	194	
197.05953	148	
207.87558	192	
207.94790	130	
209.94701	178	
210.88135	118	
210.94413	124	
210.98492	106	
212.87945	818	1+
218.91132	120	
222.95094	982	1+
223.03494	102	
224.94784	1226	1+
225.96464	192	
226.94760	4434	1+
227.13079	108	
227.93928	188	
228.89606	202	
228.94283	4480	
229.94896	140	
230.89063	1324	1+
236.09218	380	1+
237.06342	120	
237.09699	290	1+
238.21772	136	
240.96271	462	1+
242.06534	102	
242.88911	124	
242.96028	380	
243.96935	212	
244.95715	2340	1+
245.94043	430	
246.22138	170	1+
246.95254	2288	
246.97413	138	
247.94107	228	
248.03436	290	1+
248.85581	104	
248.89878	398	1+
250.94602	254	
250.97167	252	
251.04540	240	
251.94130	104	
253.14056	138	
253.52938	108	
256.97167	380	1+
257.07939	120	
257.15328	106	
257.84762	192	1+
259.09512	206	1+
260.97034	564	1+
262.16962	212	1+
263.17098	132	1+
263.97884	186	
264.96320	316	1+
265.08700	142	
265.91272	170	
265.97888	128	
267.24809	102	
267.94436	110	
267.97407	504	1+
268.05890	152	
268.96145	780	1+
269.35333	104	
269.96810	466	1+
270.90961	110	
276.99649	130	
277.98417	268	1+
278.91762	118	
280.14479	112	
280.27041	130	
280.79249	116	
281.85062	140	
281.99269	164	1+
282.22434	138	
282.93446	116	
283.03563	112	
283.84826	110	
283.90658	254	1+
284.05976	206	1+
284.07207	104	
285.93962	152	
286.00764	242	1+
286.09695	122	
286.58235	116	
286.79754	130	
286.87652	148	
287.22142	212	1+
287.85997	104	
289.01336	108	
291.09160	112	
292.92574	122	
292.96525	138	
293.85419	122	
293.87659	110	
295.15996	386	1+
295.84294	128	
295.92583	124	
296.89645	104	
297.10561	102	
297.20452	112	
298.08200	162	
298.58168	140	
298.86267	178	1+
301.21734	268	1+
301.85581	128	
302.02136	116	
302.13173	172	1+
302.86485	170	
303.01538	236	1+
303.85384	374	
303.95297	226	1+
306.27957	380	1+
307.30683	228	
307.78544	168	
307.80406	168	
308.15052	192	1+
308.28969	524	1+
308.80436	120	
308.88136	120	
308.92865	300	1+
310.30807	298	
310.88052	194	
311.12680	124	
311.28087	96	1+
311.85831	104	
311.87916	126	
312.13073	244	1+
312.52023	102	
313.02924	152	
318.92979	108	
319.29665	112	
320.86072	264	1+
321.02589	108	
321.12685	128	
321.86384	242	1+
323.04160	132	
323.10459	140	
324.01859	380	1+
324.24028	140	
324.25673	108	
324.89698	130	
325.11381	142	
325.87136	212	1+
325.88540	298	1+
325.97721	110	
326.13585	102	
326.96366	116	
327.06616	164	1+
327.80846	242	1+
328.03059	104	
328.22625	238	1+
328.88309	168	
329.18531	134	
329.86926	182	
330.87771	198	
331.79130	114	
331.87864	140	
333.84332	128	
335.09083	124	
336.08249	110	
336.94585	322	
337.21563	120	
339.09501	256	1+
340.31099	108	
340.93648	174	
342.07199	118	
342.28501	208	
343.57599	102	
346.27123	166	
346.95697	108	
347.17723	204	1+
349.32153	182	
350.17998	200	
350.90528	112	
351.26927	112	
351.33038	280	
351.92813	216	1+
352.32050	176	
352.90856	134	
355.17823	232	1+
355.19867	104	
355.91953	132	
357.59755	122	
357.86291	122	
359.95385	226	1+
360.11001	260	
360.20154	130	
361.09419	130	
362.15501	198	1+
362.25195	112	
362.27062	116	
362.30324	116	
362.36447	222	1+
363.19762	134	
363.90338	174	1+
364.11520	204	
364.24377	316	1+
365.24897	190	1+
365.28752	172	
365.34418	116	
366.28162	128	
367.10252	154	
367.23785	134	
367.33242	178	1+
368.42337	1188	1+
369.34923	136	
END IONS

###FS:    #m/z: 336.94576 #charge 1+
###MS: 10
###MSMS: 13
BEGIN IONS
TITLE=Cmpd 9, +MS2(336.9458), 28.0-35.0eV, 0.3min #13
RTINSECONDS=13.885
SCANS=10,13
PEPMASS=336.94576	120064
CHARGE=1+
50.31535	88	
190.92421	128	
197.54243	106	
205.95143	156	
207.98441	266	1+
208.98663	226	1+
209.03284	90	
209.88426	134	
210.18215	118	
211.94431	8540	1+
212.06473	98	1+
212.88096	170	
213.58816	132	1+
213.88196	154	
213.94017	3564	1+
215.13610	92	
215.88384	616	1+
215.93877	414	
216.99706	122	
217.93338	104	
221.91728	102	
223.19215	86	
223.97674	156	
224.11224	98	
224.97748	208	
226.95724	142	
226.97331	162	
227.79084	88	
227.86588	182	
227.89330	414	1+
228.89525	236	1+
229.01583	116	
229.95503	10172	1+
230.87284	96	
230.89392	444	1+
231.18530	104	
231.95024	3930	1+
232.06465	124	
233.89627	658	1+
233.94699	704	1+
234.55984	92	
235.82127	136	
235.88610	108	
237.02432	120	
238.06054	180	
238.22416	100	
238.40255	98	
239.09968	88	
241.94963	88	
242.94451	150	
243.56243	88	
243.89204	182	1+
243.94246	148	1+
243.96628	192	1+
244.86190	146	
246.97523	264	
247.96442	2514	
248.16307	138	
248.89916	238	
248.98499	264	
249.00385	126	
249.90187	96	
249.96079	1134	1+
250.98221	216	1+
251.10790	216	
252.13431	92	
252.23069	120	
252.92480	96	
252.97134	6114	1+
253.22883	204	1+
253.90764	100	
254.09106	460	1+
254.93863	124	
254.96613	2330	1+
255.07504	938	1+
255.44484	104	
256.96443	304	
257.14574	112	
258.04419	186	1+
258.13290	108	
258.88110	92	
259.20548	88	
260.25046	164	1+
262.14251	250	1+
262.93786	220	1+
263.05619	96	
265.01455	690	1+
265.05372	88	
265.99306	346	1+
266.06912	188	1+
266.24121	158	1+
266.99683	240	1+
268.84053	184	1+
269.99256	120	
270.07434	162	
270.97909	330	1+
271.09550	108	
272.00477	196	1+
272.30536	92	
272.95174	102	
272.97661	478	1+
273.09080	126	
273.15762	122	
273.35981	92	
273.84391	138	
274.92772	94	
275.97424	130	
276.26084	88	
276.84669	92	
277.09498	176	1+
277.92957	134	
278.06830	198	1+
278.99865	102	
279.09912	126	
279.91541	90	
279.96718	362	1+
280.25643	174	1+
280.31622	102	
281.05258	268	
282.05153	162	
282.11886	116	
282.26291	136	1+
283.02406	402	1+
283.05123	102	
285.84917	148	
286.04203	130	
286.79986	142	1+
286.85515	176	
288.01640	380	1+
289.13058	94	
289.87814	134	
290.51182	90	
290.81313	226	1+
290.90220	90	
291.11769	312	1+
291.98501	94	
292.02252	158	1+
292.10309	272	1+
292.27357	186	1+
293.10444	166	1+
293.91510	210	1+
293.99950	336	
294.27376	112	
294.89610	90	
295.09429	108	
295.83906	138	
295.98728	314	1+
296.07246	124	
297.11539	98	
297.57784	100	
298.08425	96	
298.93353	86	
299.05965	426	1+
299.15386	138	
300.16263	96	
300.42114	90	
301.05368	120	
301.10258	98	
301.51824	140	
302.01005	96	
305.04455	260	1+
306.04253	180	1+
306.43092	90	
306.78938	112	
306.88518	188	1+
307.30641	108	
308.30977	202	
309.23464	114	
309.31880	132	
310.17784	90	
310.79719	116	
310.87176	180	
310.99381	92	
311.85797	138	
311.89154	162	
313.79879	286	1+
314.90373	92	
315.88284	88	
316.14902	158	
318.12270	124	
318.27940	122	
319.13415	90	
320.09824	114	
320.91458	138	
321.78601	92	
322.30665	158	
323.07872	116	
323.10045	114	
323.23609	352	1+
323.92711	110	
325.27921	106	
326.80485	212	1+
328.85043	100	
332.06626	98	
333.11725	194	1+
333.20129	88	
333.32207	174	
334.29424	280	1+
335.20432	88	
335.80667	94	
336.00972	202	1+
336.07912	106	
336.94451	130	
337.21372	114	
337.25228	172	
337.36237	156	
338.11102	98	
338.23988	96	
338.92557	166	
339.16812	166	1+
339.22967	334	1+
339.61460	176	
339.89874	90	
340.39277	118	
341.27189	96	
END IONS

###FS:    #m/z: 322.93010 #charge 1+
###MS: 14
###MSMS: 15
BEGIN IONS
TITLE=Cmpd 10, +MS2(322.9301), 28.0-35.0eV, 0.3min #15
RTINSECONDS=17.5715
SCANS=14-15
PEPMASS=322.93010	1863256
CHARGE=1+
152.85127	84	
191.95367	308	
192.92465	118	
193.89207	102	
193.98437	90	
199.90707	84	
203.89888	112	
205.94845	148	
207.82776	90	
207.96524	224	1+
208.12519	128	
213.41389	94	
214.02962	86	
215.88538	170	1+
215.99431	88	
220.86563	168	
221.06377	122	
222.85851	90	
222.94940	210	
223.95708	156	
224.94934	222	1+
224.98516	114	
225.03026	86	
227.92826	118	
228.63098	92	
230.86234	192	
231.05150	248	1+
231.07157	90	
232.09928	90	
233.03355	144	
233.10677	96	
233.58311	106	
233.89606	124	
234.89493	186	1+
235.06992	92	
235.87104	192	1+
235.97448	92	
236.08113	112	
236.13908	102	
238.78877	232	1+
239.07799	350	1+
240.02318	92	
240.51155	92	
240.94106	840	
241.12535	90	
241.46265	86	
241.94221	616	
242.94217	1748	1+
243.46084	90	
243.54693	92	
243.87972	314	
244.87135	126	
244.93974	408	1+
244.97101	184	
245.43232	96	
246.17869	160	1+
246.41629	100	
246.94178	290	1+
246.97632	620	1+
246.99856	90	
248.89774	86	
248.92855	102	
248.96857	256	1+
249.03733	132	
249.07290	204	1+
249.13411	90	
249.22626	198	1+
250.25156	88	
250.60692	92	
253.08188	92	
253.10124	86	
256.09823	206	
257.57689	84	
258.87631	130	
258.97383	100	
259.01140	92	
259.22105	86	
260.67648	88	
260.95622	96	
261.02900	84	
261.13013	90	
262.88790	116	
262.97905	86	
263.00052	100	
263.92602	186	1+
263.95160	84	
264.98481	116	
265.05934	188	1+
265.50165	84	
266.25121	180	1+
266.88435	86	
266.96015	104	
268.09259	122	
268.97564	220	1+
269.00203	174	
270.10111	106	
270.87662	84	
272.08469	114	
272.82787	96	
274.93979	88	
276.04277	162	1+
276.06452	88	
276.09313	152	
276.26882	84	
276.84419	136	
277.01250	120	
277.97768	84	
279.03951	184	
279.09150	1046	1+
279.41470	90	
279.93409	90	
279.98710	186	1+
280.12818	86	
280.14766	98	
280.90060	84	
281.04862	108	
282.27666	156	
283.02633	134	
283.06886	172	
283.91519	88	
283.93619	92	
283.95050	100	
284.02898	116	
284.29333	1334	1+
284.90933	146	
285.91536	84	
286.21874	106	
288.88660	188	1+
290.72740	90	
290.85626	148	
291.04973	84	
291.06865	90	
293.06115	106	
293.88034	154	1+
294.00489	86	
294.28701	104	
295.04566	84	
295.19759	90	
295.97227	90	
301.06355	100	
301.26317	116	
302.17280	104	
304.22338	284	1+
306.27843	120	
306.88247	110	
307.89371	116	
308.12920	90	
308.21084	106	
308.29124	538	1+
308.81288	124	
309.08274	100	
309.10573	120	
309.92439	126	
309.97494	84	
310.03551	92	
310.30914	240	
311.86175	118	
311.88060	204	1+
312.01887	88	
315.91124	114	
319.04767	164	
320.19742	86	
320.21956	124	
320.29246	198	
320.31141	218	1+
321.03214	172	1+
321.27798	138	
321.92816	88	
322.29421	274	1+
322.80780	88	
323.11348	182	
323.23801	2642	1+
324.11408	122	
324.13765	214	
324.20894	120	
324.27245	92	
324.33643	94	
324.90511	98	
325.03031	152	
325.39217	92	
326.88666	126	
327.17391	104	
327.21416	122	
END IONS

###FS:    #m/z: 340.94056 #charge 1+
###MS: 14
###MSMS: 16
BEGIN IONS
TITLE=Cmpd 11, +MS2(340.9406), 28.0-35.0eV, 0.3min #16
RTINSECONDS=18.343
SCANS=14,16
PEPMASS=340.94056	1027740
CHARGE=1+
183.14726	88	
190.86333	140	
192.88884	148	
196.00768	104	
205.93782	90	
209.94662	230	
212.87804	92	
213.93961	2236	1+
215.88584	512	
215.93718	740	
217.88287	130	
217.93830	118	
218.93926	92	
221.47644	102	
221.88946	92	
221.94337	144	
224.97425	268	1+
226.24934	88	
226.94662	104	
228.94879	262	1+
229.04069	90	
229.06774	92	
229.93009	170	
230.90526	92	
231.15155	94	
231.90234	126	
231.94946	2770	1+
233.89929	674	1+
233.94722	568	1+
234.98644	188	1+
235.89566	210	
235.94381	158	
237.54633	108	
237.92250	110	
238.22427	92	
238.88292	138	
240.23026	450	
241.08738	88	
241.12102	128	
241.89982	116	
242.56478	106	
244.95834	144	
245.02648	102	
246.90035	88	
246.97702	122	
247.24424	94	
247.94173	800	1+
248.01484	88	
248.99045	114	
249.96199	524	1+
251.96175	158	
254.88798	88	
254.90765	120	
254.96705	2106	1+
255.07414	592	1+
255.09767	92	
255.66694	90	
256.89963	272	1+
256.91454	120	
256.96028	228	
257.40965	98	
257.95633	144	
258.08149	94	
258.96367	188	
259.95481	364	
262.96719	148	
263.15414	118	
263.51885	96	
265.01782	160	
266.99838	184	
267.89640	108	
269.18990	148	
269.91238	92	
270.05477	104	
270.11030	158	
272.79256	212	1+
272.84761	144	
272.93491	196	1+
272.94956	150	
272.97609	310	
274.38613	98	
274.85869	230	1+
274.99780	104	
275.22682	102	
277.17253	102	
277.87721	230	1+
277.95531	374	1+
278.95531	254	1+
280.88747	254	1+
281.04896	244	
281.26470	136	
281.39267	98	
282.05417	142	
282.27776	244	
282.85832	104	
283.02126	98	
283.20811	122	
284.75561	108	
286.00590	110	
286.48017	96	
288.08741	98	
288.81487	92	
289.01042	158	
289.07173	88	
289.66045	98	
290.39672	104	
292.05887	100	
292.81639	94	
293.06619	122	
293.85005	138	
293.87730	118	
294.89852	248	1+
295.97474	152	
296.15221	146	1+
296.97008	116	
297.97367	324	1+
297.99612	116	
298.08163	270	
298.30737	172	
298.85044	94	
299.06182	290	1+
299.07713	114	
299.91802	256	1+
301.01994	162	
301.12035	134	
302.06657	96	
302.82027	124	
303.17195	134	
303.95002	98	
304.85856	124	
305.22442	104	
305.76756	92	
306.06411	96	
306.80606	92	
307.03239	138	1+
307.78854	280	1+
308.29734	236	
308.31315	112	
309.30215	134	
309.32245	92	
310.08868	94	
310.31099	128	
310.80170	88	
312.88491	134	
312.95930	210	1+
313.14422	98	
314.17259	88	
316.09060	96	
318.05607	158	1+
318.13575	114	
321.21632	132	
321.29206	96	
321.32066	88	
323.00567	134	
323.01801	120	
323.12910	122	
323.24076	632	1+
324.29234	98	
324.77694	108	
325.33438	266	1+
325.80387	236	1+
326.22232	128	
326.25161	170	
326.30690	236	1+
327.27036	112	
328.88993	108	
329.87983	190	1+
330.06248	90	
331.05126	234	1+
331.25255	118	
331.28612	114	
334.30922	130	
336.31728	114	
338.40635	94	
339.35786	110	
340.12739	98	
340.39087	246	1+
340.79097	122	
341.14017	106	
341.25492	208	
341.90714	104	
342.32791	94	
342.72871	96	
343.24368	172	1+
343.98366	90	
344.21090	176	
END IONS

###FS:    #m/z: 363.95650 #charge 1+
###MS: 14
###MSMS: 17
BEGIN IONS
TITLE=Cmpd 12, +MS2(363.9565), 28.0-35.0eV, 0.4min #17
RTINSECONDS=19.1155
SCANS=14,17
PEPMASS=363.95650	601058
CHARGE=1+
187.87277	164	
189.86420	290	
191.85817	272	
192.92628	128	
196.88454	136	
197.06818	102	
200.88557	154	
209.94341	782	1+
210.88429	260	
212.41262	100	
212.87817	1048	1+
212.89346	106	
216.48155	114	
217.48020	98	
218.91642	102	
220.08441	98	
222.95231	802	1+
224.94950	1590	1+
225.88847	172	
226.55989	106	
226.89212	160	
226.92212	100	
226.94677	5590	1+
227.93291	164	
228.55822	98	1+
228.89407	472	
228.94228	4848	1+
230.49939	96	
230.88855	1838	1+
232.88659	204	
234.15225	100	
234.87894	136	
237.05291	156	
237.10154	198	1+
237.23038	130	
238.50874	96	
239.05355	108	
240.08647	96	
240.94198	240	
240.96185	502	1+
241.04252	186	1+
241.94128	232	
242.08998	152	1+
242.94261	790	1+
242.96124	626	
244.95699	3514	1+
245.94028	390	
246.95304	2914	1+
248.80394	114	
248.90055	356	
248.98003	144	
249.10633	180	
249.89347	452	1+
250.21785	180	
250.95919	156	
251.04747	130	
252.22899	150	
254.97781	94	
257.03330	102	
258.09532	100	
258.86367	96	
259.96253	130	
260.70184	122	
260.97143	284	
262.01089	186	1+
262.06916	200	1+
262.18312	106	
263.98274	118	
264.05915	100	
264.08011	248	1+
264.95979	120	
265.08463	210	1+
265.97566	156	
266.50123	98	
267.01080	94	
267.97281	414	
268.96266	1104	1+
269.96774	854	1+
271.40635	98	
272.26044	140	1+
272.93432	242	
273.24018	104	
274.05818	114	
275.03971	198	1+
275.95948	104	
276.85411	236	1+
278.05866	178	1+
278.81376	162	
281.08593	126	
281.86675	216	1+
281.93272	128	
283.06629	122	
283.15437	102	
284.82788	216	1+
285.84544	288	1+
286.91083	108	
287.06804	154	
288.57081	100	
290.07743	140	
290.92425	110	
291.14317	186	1+
291.25302	198	1+
292.06199	200	
294.27132	132	
296.02833	132	
296.93628	120	
297.84712	204	1+
298.01593	102	
298.80026	154	
300.11902	102	
301.09347	150	1+
301.78608	162	
301.79952	132	
301.86035	96	
302.06264	222	1+
302.25188	138	
302.80305	112	
303.14707	104	
303.80829	98	
303.85879	458	1+
304.90764	142	
305.15130	140	
307.08046	200	1+
307.13589	104	
307.78893	270	
307.89276	176	
308.29588	180	
308.39869	98	
308.86749	126	
309.30058	126	
309.86608	120	
309.95080	158	1+
310.30718	100	
310.99464	96	
311.37851	170	
313.87890	134	
314.81677	96	
314.87711	194	1+
318.36705	108	
320.06838	140	
320.82249	116	
320.87190	246	1+
321.81757	162	
322.12692	286	1+
322.82407	104	
322.92736	164	
323.23945	258	1+
324.01821	614	1+
324.29124	110	
324.88757	98	
325.87730	102	
325.89636	114	
326.06683	108	
326.79157	150	
326.86727	116	
327.10643	120	
327.67284	98	
328.19290	236	
328.81049	164	1+
329.32115	148	
329.89402	112	
331.10109	108	
331.88263	136	
332.87969	262	1+
333.83622	94	
337.46504	94	
337.86913	108	
337.94780	114	
338.87130	150	
339.27387	136	
339.82769	124	
339.85564	150	
340.82100	216	1+
340.93901	258	1+
340.98448	212	1+
343.32214	140	
344.33159	106	
346.17095	146	
346.23280	130	
347.12120	116	
349.15507	102	
349.32538	346	1+
351.90671	210	1+
352.18020	98	
354.09191	150	1+
356.18585	120	
356.68547	98	
356.98686	94	
360.09843	112	
360.32741	138	
362.02574	126	
364.19177	112	
365.25291	128	
365.31732	120	
365.35855	104	
366.28267	122	
367.21673	96	
367.30255	132	
367.33067	198	
368.33590	156	
368.42277	322	1+
END IONS

###FS:    #m/z: 322.93004 #charge 1+
###MS: 18
###MSMS: 19
BEGIN IONS
TITLE=Cmpd 13, +MS2(322.9300), 28.0-35.0eV, 0.4min #19
RTINSECONDS=22.7995
SCANS=18-19
PEPMASS=322.93004	2127318
CHARGE=1+
47.76006	90	
91.05805	88	
181.60501	104	
187.86316	84	
191.95691	116	
192.88932	88	
195.11644	100	
196.88210	174	
197.95775	170	
198.22488	96	
199.04316	84	
199.87028	104	
201.04608	202	
203.95589	160	
206.92658	118	
206.95323	160	
207.97632	80	
210.89630	96	
212.88695	152	
215.88817	268	
216.88844	130	
217.89031	92	
221.94982	368	1+
223.00857	86	
224.96577	80	
225.16311	90	
225.93380	94	
227.10909	86	
227.88164	94	
227.93152	234	
230.09438	98	
230.83053	82	
230.84661	138	
231.20959	102	
232.50530	100	
232.65876	102	
233.89716	398	1+
235.81968	84	
237.06357	142	
237.46110	90	
237.59423	90	
237.89872	80	
238.87289	146	
238.93670	120	
239.07725	138	
240.88593	96	
240.94026	1270	
241.93886	3898	1+
242.89232	94	
242.94136	2790	1+
243.04704	88	
243.12390	90	
243.87989	306	1+
244.93940	1478	1+
245.03094	92	
245.04949	254	1+
245.89239	98	
246.97714	114	
247.98017	88	
248.95544	86	
249.03733	126	
249.08805	106	
249.96213	88	
249.99393	104	
251.12844	84	
252.23188	178	1+
253.44744	94	
253.82863	156	
256.03793	86	
256.88137	80	
257.06097	90	
257.91163	142	
259.00153	86	
260.43823	84	
261.89495	342	1+
262.81069	94	
263.00548	190	
265.01802	122	
265.05868	222	
265.89400	94	
266.11048	110	
266.96243	94	
268.05772	128	
269.00098	190	
270.67471	98	
270.92110	116	
270.95352	86	
271.80119	92	
272.41278	102	
272.44328	82	
272.84479	128	
272.88323	88	
272.99060	84	
273.65051	116	
274.15654	82	
274.85456	82	
275.06598	82	
276.09120	84	
277.25220	220	1+
278.12459	204	1+
279.05359	136	
279.08922	1362	1+
279.22933	90	
279.25812	274	1+
280.26521	252	1+
281.29993	82	
281.42409	220	1+
283.01887	92	
283.06757	262	1+
283.27826	94	
284.11993	104	
284.23742	108	
284.29116	884	1+
284.66279	88	
284.88921	84	
285.16947	104	
288.98382	110	
289.87755	120	
290.05241	202	1+
293.81350	86	
294.16049	86	
294.26398	86	
294.28117	80	
294.88142	94	
297.93681	88	
298.12661	126	
299.77625	88	
301.88071	132	
302.24745	138	
304.06165	172	
304.09902	82	
304.25979	134	
304.76546	94	
306.27000	80	
307.31261	82	
307.74126	116	
307.79408	126	
307.83618	88	
307.88987	128	
307.90224	82	
308.29454	538	1+
308.87368	120	
308.98467	158	1+
309.92008	80	
310.30961	354	1+
310.75350	80	
310.89323	96	
311.89548	82	
312.63553	106	
312.86653	118	
313.02988	128	
314.81802	140	
314.88913	128	
315.00628	88	
316.89196	90	
317.13887	94	
319.16793	204	
319.28347	126	
319.31109	198	
319.81903	86	
320.95304	88	
321.21471	84	
321.42220	80	
322.16827	246	1+
323.17126	218	1+
323.23983	1104	1+
324.89338	176	
325.19928	86	
325.21670	120	
325.28502	80	
325.89940	98	
326.24934	80	
327.01137	90	
327.09694	92	
END IONS

###FS:    #m/z: 340.94059 #charge 1+
###MS: 18
###MSMS: 20
BEGIN IONS
TITLE=Cmpd 14, +MS2(340.9406), 28.0-35.0eV, 0.4min #20
RTINSECONDS=23.572
SCANS=18,20
PEPMASS=340.94059	1139592
CHARGE=1+
145.58450	94	
167.14615	120	
191.08464	88	
192.92844	178	
200.42810	90	
207.87479	122	
208.95690	140	
210.92197	112	
210.93710	144	
212.87482	276	1+
213.13988	100	
213.93900	3716	1+
215.88582	274	1+
215.93718	552	
215.99047	96	
217.88610	144	
217.93752	350	
219.90792	92	
221.93920	92	
222.93711	90	
223.98005	140	
224.97042	230	1+
226.87081	148	
226.94650	112	
228.85758	210	1+
229.87554	100	
231.95059	3718	1+
232.89164	326	1+
233.89591	282	1+
233.91565	94	
233.94869	802	1+
234.86695	238	1+
235.89183	312	1+
235.95021	160	
238.04631	150	
238.21907	90	
238.89743	90	
240.22823	210	
240.95010	156	
241.94701	96	
241.96705	110	
242.84226	94	
242.88368	162	
242.94014	116	
243.83628	92	
244.88258	100	
245.22475	138	
245.95406	146	
245.96871	148	
246.48200	112	
246.97380	110	
247.14557	94	
247.42362	90	
247.94144	822	1+
248.99569	122	
249.03686	104	
249.96083	1122	1+
249.99296	104	
251.95096	238	1+
251.98997	152	
252.97720	324	1+
254.96479	2248	1+
255.03274	154	1+
255.07507	422	
255.12859	90	
255.17424	92	
257.94952	92	
258.84261	134	
258.96495	92	
259.95458	194	
260.89229	98	
262.96529	294	1+
262.98822	88	
263.24168	100	
264.49393	120	
264.96862	118	
265.01616	312	1+
265.94897	106	
266.99785	212	
267.13684	204	
268.12982	94	
268.40282	104	
268.83352	118	
269.46002	88	
269.89146	94	
270.97595	92	
272.93369	216	
272.97343	492	1+
274.93153	166	
275.07813	92	
276.84780	132	
277.88682	94	
277.90002	98	
277.96311	116	
278.83828	124	
278.96221	480	1+
279.00755	90	
279.42293	100	
279.81623	166	1+
279.85316	186	
279.96435	278	1+
280.26329	106	
280.50754	94	
280.93694	188	1+
281.04789	640	1+
281.97650	140	
282.27878	306	1+
283.03011	194	
284.02693	126	
285.89228	114	
285.97964	150	
287.96170	210	1+
288.00758	114	
288.91164	100	
289.16135	90	
291.01870	90	
291.80150	144	
292.86103	226	
293.10753	106	
293.85750	132	
294.86839	214	1+
295.24485	116	
295.97132	178	
295.99100	126	
296.03488	92	
296.29591	94	
296.97426	104	
297.19479	98	
297.84440	102	
297.97605	298	1+
298.41646	102	
299.06525	176	
300.06047	190	
301.05058	130	
302.94222	192	1+
304.26455	220	1+
305.83121	194	1+
306.29800	196	
306.88384	116	
307.79874	134	
308.29621	130	
308.31444	136	
309.59342	94	
310.07640	88	
310.87894	268	1+
311.03119	290	1+
311.81181	110	
312.88473	142	
314.26792	92	
315.15887	94	
315.34236	92	
317.43452	92	
318.39976	94	
318.87043	94	
319.11124	96	
319.86417	120	
320.83232	94	
321.21902	106	
322.13956	126	
323.23855	232	
323.31960	192	1+
324.23375	92	
324.26827	92	
325.89889	162	
326.36092	162	
327.04949	118	
327.14213	100	
328.88413	178	
328.99903	94	
330.81483	194	
336.80053	90	
336.94405	116	
338.11755	246	1+
339.09349	128	
340.27843	332	1+
340.88875	92	
340.97941	136	
341.25276	94	
341.84958	214	1+
342.24936	140	
342.31168	188	
343.20489	168	
343.24111	126	
343.30593	114	
344.05326	148	
344.98725	130	
345.17078	94	
346.09328	104	
END IONS

###FS:    #m/z: 507.84492 #charge 1+
###MS: 18
###MSMS: 21
BEGIN IONS
TITLE=Cmpd 15, +MS2(507.8449), 28.2-35.2eV, 0.4min #21
RTINSECONDS=24.344
SCANS=18,21
PEPMASS=507.84492	130152
CHARGE=1+
196.01836	348	
230.84822	606	1+
230.88908	228	
231.03423	206	1+
233.88819	256	1+
238.11323	218	1+
238.13628	238	1+
239.92779	188	1+
252.11980	150	1+
252.22934	250	1+
253.08726	320	1+
256.09618	144	1+
258.85677	146	
258.87775	174	
261.05311	286	1+
261.88881	144	
263.36701	174	
266.10090	412	1+
266.16571	152	
267.90860	174	
268.87761	212	1+
271.87628	632	1+
272.85336	570	1+
273.91701	194	1+
274.07249	550	1+
274.79954	232	1+
275.04016	178	1+
275.86722	176	
276.85779	208	1+
276.86799	274	1+
277.00446	232	1+
278.88746	202	1+
279.37887	170	
281.88455	204	1+
282.12562	246	
285.00407	186	1+
285.94155	808	1+
286.79290	202	
286.87170	334	1+
286.89124	300	1+
287.92665	378	1+
287.96715	222	
288.87679	1620	1+
288.97930	142	
289.02998	204	1+
289.80477	198	1+
289.82911	168	1+
289.88135	1390	1+
289.97182	184	
290.86507	1586	1+
293.87354	2626	1+
294.12768	276	1+
294.16143	202	1+
294.84502	352	1+
294.91177	314	1+
296.05851	222	1+
296.06740	234	1+
296.13994	216	
296.88004	230	
297.88977	186	
297.99515	170	1+
298.85276	516	1+
298.88286	294	
299.13737	230	1+
299.80698	488	1+
299.87177	496	1+
299.96487	422	1+
300.84474	496	1+
300.87309	332	1+
300.93743	192	1+
302.00236	348	1+
303.86541	182	
304.11217	262	1+
304.14875	384	1+
304.26150	144	
305.18881	172	1+
305.86220	504	
305.88353	152	
306.84799	146	
307.07730	158	
307.28589	496	1+
307.52574	166	1+
307.76337	204	1+
307.89144	794	
308.14073	1056	1+
308.29034	362	1+
308.80662	258	
308.87900	1140	1+
310.15532	1072	1+
310.30967	198	1+
311.02910	166	
311.61633	130	1+
311.88363	4370	1+
312.04084	146	
312.97450	142	
313.05470	142	
313.86312	174	
314.20218	132	1+
314.39514	146	
314.86384	1214	1+
314.89061	354	
314.95600	158	
316.86575	766	1+
316.88930	432	
317.00911	140	1+
317.85536	564	1+
318.04628	238	1+
318.85995	482	1+
320.85557	420	1+
320.87849	416	1+
320.88709	544	1+
324.13690	212	
324.86035	286	
325.01459	144	
325.13295	284	1+
325.87315	370	
325.90216	418	
326.87981	1080	1+
326.91633	234	1+
327.03233	206	
327.06842	152	1+
327.10729	166	
327.88009	678	1+
327.89823	220	
327.95903	334	1+
328.19121	184	
328.37359	184	
329.02816	150	
329.89542	400	
330.16362	226	1+
330.88515	354	
330.96872	290	1+
331.03190	180	1+
331.89239	256	
332.17897	178	1+
332.87693	936	
332.90415	610	
333.15146	320	1+
333.86727	174	
334.00923	198	1+
334.87109	262	
334.90072	534	1+
335.07952	326	1+
335.88655	180	
337.77453	122	1+
337.87970	262	
338.04872	150	
338.06121	642	1+
338.39722	194	1+
338.87463	298	1+
338.89606	184	
339.93405	202	1+
340.83008	178	
340.99678	170	
341.01603	194	
341.80855	146	
342.82863	144	
342.98347	292	1+
343.12150	218	1+
343.87340	778	1+
344.16192	142	1+
344.18487	248	1+
344.82126	190	1+
346.13397	194	1+
346.76992	318	1+
347.02124	176	
349.02038	168	
349.03830	158	
349.82836	350	1+
349.89066	220	
349.99221	236	1+
350.82771	222	1+
350.88429	736	1+
350.94828	328	1+
351.10743	218	1+
351.85335	424	1+
351.90459	758	1+
353.85103	340	
354.00406	304	1+
354.01584	218	1+
354.09443	216	1+
354.84679	162	
355.06208	294	1+
355.89176	340	1+
356.28900	106	1+
356.83556	322	1+
359.03243	270	1+
359.13551	192	1+
359.20409	166	
359.23804	188	1+
360.08091	236	1+
362.06147	228	1+
362.19154	162	
363.03533	234	
365.00402	150	
366.09494	256	
366.84285	510	
367.84170	250	
368.83537	726	1+
368.89351	208	
369.01954	168	1+
369.85816	152	
370.89803	258	1+
371.58411	154	1+
371.87332	180	
372.00511	272	1+
372.92022	302	1+
373.04327	210	
373.30473	164	1+
374.72069	132	1+
374.81573	416	1+
374.89212	378	1+
375.05703	214	1+
375.15362	298	1+
376.03436	150	
376.14018	234	1+
376.78941	168	1+
376.83613	290	1+
376.98872	272	1+
378.06436	244	1+
380.11627	156	
380.82189	380	1+
380.85371	282	1+
380.89354	180	
382.86226	182	
383.03786	158	
383.11364	300	
384.01121	210	1+
384.11881	168	
384.21157	344	1+
384.84964	2304	1+
385.21813	240	1+
386.89024	292	1+
387.84627	384	
388.79755	220	
388.83973	188	
388.95545	206	1+
389.20012	490	1+
389.86029	158	
389.91815	270	1+
390.84132	1356	1+
391.05798	238	1+
392.32943	196	1+
392.82434	922	1+
392.86243	1102	1+
393.09165	154	
393.80070	286	
393.84441	206	
394.12418	226	1+
394.73584	164	1+
394.83282	492	1+
395.09227	254	1+
395.83437	286	1+
397.58449	150	
397.98000	216	
398.87079	154	
399.15223	152	
400.22848	170	
400.85735	170	
401.27653	216	1+
401.78638	196	1+
402.22343	512	1+
402.24510	164	
402.86105	318	
403.22916	376	1+
403.80139	430	1+
403.86933	1050	1+
404.80573	362	1+
405.09943	160	
405.87133	634	
406.85967	346	
407.86713	2608	
407.98418	182	1+
408.85638	1188	
409.02698	234	1+
409.21213	96	1+
409.86804	1566	1+
410.74174	184	1+
410.83842	1386	1+
411.09036	154	
411.80877	242	
412.08367	170	
412.80130	252	1+
412.84730	1154	1+
412.87143	378	
413.07354	1022	
413.24157	204	
414.86725	220	
415.80821	178	
416.87447	422	1+
418.85675	226	1+
419.06516	134	1+
420.35647	324	1+
421.12987	154	
421.88194	450	1+
422.08446	276	1+
423.04799	158	
423.86671	594	1+
423.89090	344	1+
424.01790	166	1+
424.14992	354	1+
424.93735	150	
425.13516	346	1+
425.15925	180	1+
425.88307	294	
426.13800	228	1+
426.86100	2316	1+
426.94389	216	1+
427.73312	280	1+
427.97562	148	
428.23496	222	1+
428.84672	1604	1+
428.88443	1560	1+
429.07097	246	1+
429.15431	152	
429.34995	214	
429.82556	426	1+
429.86924	326	
430.18258	190	1+
430.86289	1912	1+
431.03662	206	1+
431.86768	1334	1+
433.20221	182	
433.84753	182	
434.13456	256	1+
434.86571	626	1+
437.14409	194	
439.14498	428	1+
439.89475	674	1+
441.87563	168	
442.15236	304	
443.14678	368	1+
444.87119	3168	1+
445.90707	264	
446.89634	226	
447.87617	190	
448.89387	176	
449.87520	986	1+
450.10855	306	1+
450.25627	210	1+
450.89891	570	1+
451.01375	188	1+
451.25754	176	1+
451.90179	496	1+
453.84406	142	
454.93388	132	1+
456.80712	156	
457.90281	514	1+
458.25318	214	1+
459.89270	334	1+
460.16190	442	
461.05837	218	1+
461.14499	150	
461.16069	554	1+
462.15989	354	1+
462.88240	1436	1+
464.09279	156	
464.21443	232	1+
465.89003	352	1+
467.78316	360	1+
467.81601	146	1+
467.88804	1614	1+
468.78292	266	1+
469.15069	188	
469.91897	216	
472.20320	108	1+
475.22894	166	
476.88034	148	
485.89837	622	
486.33258	164	1+
486.90313	318	
487.28207	150	
487.77119	270	1+
487.89969	188	
488.44096	172	
489.40411	170	
490.30935	192	1+
491.80267	160	1+
497.77575	182	1+
503.45103	334	1+
504.26423	220	1+
504.38992	172	
505.33264	662	1+
505.35540	194	
505.43502	348	1+
507.42649	246	1+
507.47419	338	1+
507.67478	104	1+
509.42398	212	1+
509.77780	184	1+
510.13120	194	1+
510.45314	224	1+
511.39235	154	
END IONS

###FS:    #m/z: 322.92997 #charge 1+
###MS: 22
###MSMS: 23
BEGIN IONS
TITLE=Cmpd 16, +MS2(322.9300), 28.0-35.0eV, 0.5min #23
RTINSECONDS=28.0265
SCANS=22-23
PEPMASS=322.92997	2590014
CHARGE=1+
183.07416	106	
189.04469	84	
191.95512	322	1+
194.88747	108	
197.09725	82	
199.52861	80	
200.85583	82	
206.11610	122	
206.97513	96	
210.94568	80	
212.04771	92	
214.89280	86	
215.56858	86	
215.88696	312	1+
216.97516	82	
218.54053	112	
218.91093	98	
219.02799	104	
220.86676	250	
220.94576	370	1+
222.05083	86	
222.86101	118	
222.95441	452	1+
222.97444	92	
223.95860	318	1+
225.86488	124	
227.78496	84	
227.92976	142	
227.95672	90	
229.03219	84	
231.95773	218	1+
233.62052	88	
233.89872	196	
233.91536	204	
235.03619	98	
238.93575	118	
239.04755	96	
239.08105	222	
239.81306	198	1+
239.82429	220	1+
240.00520	100	
240.88266	116	
240.94088	1606	
241.94256	1552	
242.80006	82	
242.94207	3996	1+
243.16775	116	
243.88216	404	
244.93936	1218	1+
244.95647	128	
245.05934	80	
245.90377	80	
246.97612	214	1+
248.85800	94	
248.93235	228	1+
248.98319	170	
249.84187	86	
249.91182	94	
251.03776	108	
251.83549	138	
252.22972	206	
253.11301	82	
253.23324	114	
253.84626	82	
255.13490	90	
255.97316	92	
256.26921	82	
256.41544	80	
256.91280	94	
256.95269	92	
257.13544	94	
259.07578	104	
259.73912	84	
260.89726	82	
261.47559	114	
261.80582	86	
262.89160	92	
262.97151	138	
263.06969	166	1+
264.96179	138	
265.05754	134	
265.12588	144	
265.26528	112	
266.24481	152	
266.99836	114	
267.01576	150	
267.89405	100	
268.05797	142	
268.74546	122	
268.95689	232	
269.08294	102	
269.19613	92	
269.80817	126	1+
270.04899	86	
271.27715	84	
272.07233	82	
272.84863	82	
273.00648	88	
274.90601	212	1+
275.08820	82	
276.08217	80	
276.84276	114	
276.85932	208	1+
277.01839	82	
279.09197	1108	1+
280.13775	84	
280.22168	102	
280.81305	90	
281.04628	230	
281.12089	210	1+
282.23589	98	
283.06661	172	
283.78780	182	
283.89484	80	
283.97438	200	1+
284.29252	266	
285.09715	226	1+
287.00637	80	
287.02114	90	
287.22897	92	
287.81638	88	
287.85770	112	
289.15270	118	
289.20507	82	
289.78810	144	
289.80905	84	
289.87798	196	1+
290.12266	84	
291.05719	190	1+
291.10452	92	
292.13000	100	
293.00157	80	
294.07020	122	
294.27651	100	
294.29316	94	
294.70635	94	
294.81638	92	
294.84808	194	
294.87612	108	
295.08585	88	
295.87218	140	
295.91345	84	
298.86810	216	1+
301.09288	136	
303.80572	226	1+
304.28093	100	
304.81068	162	1+
304.88064	102	
305.09992	96	
305.24757	80	
306.21831	82	
306.27954	182	
306.88117	192	
307.04811	104	
307.20054	126	
307.28483	172	
308.13859	164	
308.29467	530	1+
310.30765	490	1+
310.89860	84	
311.01583	80	
311.89564	142	
313.85010	90	
314.30416	164	
317.87866	86	
320.18257	154	
321.32707	254	1+
321.81783	132	
322.20748	92	
323.23539	748	1+
324.20592	112	
324.89087	164	
325.21941	84	
325.23832	120	
325.88870	82	
326.01110	82	
326.15596	102	
326.98004	84	
327.30412	86	
END IONS

###FS:    #m/z: 340.94058 #charge 1+
###MS: 22
###MSMS: 24
BEGIN IONS
TITLE=Cmpd 17, +MS2(340.9406), 28.0-35.0eV, 0.5min #24
RTINSECONDS=28.797
SCANS=22,24
PEPMASS=340.94058	1279466
CHARGE=1+
189.86181	160	
192.09232	86	
192.92497	140	
194.89028	100	
197.87892	88	
205.97797	274	1+
208.57341	86	
209.02245	92	
211.58665	94	
213.87859	148	
213.93993	2714	1+
214.45939	106	
215.88649	614	
215.93776	702	1+
217.85948	132	
217.88284	342	
217.93770	130	
218.42622	108	
220.80436	90	
221.99490	96	
223.96113	158	
224.97498	192	
225.01189	98	
226.94585	118	
226.97388	256	
227.03714	94	
228.93929	120	
230.88984	186	
231.03773	172	
231.95046	4498	1+
232.06550	100	
233.52939	114	
233.89724	478	1+
233.94789	1084	
235.82214	120	
235.86871	98	
235.89145	208	
235.94771	300	
236.04414	110	
236.85914	98	
236.87243	156	
238.43295	94	
238.99823	86	
239.94794	124	1+
242.01634	86	
244.95701	108	
246.24319	96	
246.87728	90	
246.97356	334	1+
247.94270	526	
249.86287	90	
249.90221	116	
249.95900	1546	1+
250.94262	108	
251.14787	102	
252.97732	90	
253.08421	108	
254.96455	2886	1+
255.07273	654	1+
255.67882	130	
255.77887	86	
255.88687	102	
256.91061	106	
258.01864	88	
258.84698	130	
258.88515	278	
258.96526	114	
259.92335	98	
259.95500	428	1+
259.96893	258	
259.99295	214	1+
260.85043	212	
261.06745	138	1+
263.61456	88	
264.90286	118	
264.96387	150	
265.02086	334	1+
265.95034	322	1+
266.18833	108	
268.02193	124	
269.00171	118	
272.97639	284	
273.97668	130	
274.21544	84	
275.88444	94	
276.10982	102	
276.85387	304	1+
277.96465	212	
278.63525	86	
278.85539	126	
278.96516	366	1+
279.84633	284	1+
279.91783	96	
279.94888	210	1+
281.05762	102	
281.26752	132	
282.05876	124	
282.27621	134	
282.49983	92	
283.02352	112	
283.67745	90	
283.93325	188	1+
284.29417	144	
285.02535	118	
285.86949	94	
287.79982	88	
289.07572	106	
289.43065	92	
292.77031	88	
292.85980	162	1+
292.91196	198	1+
294.86186	204	
295.20019	96	
295.83365	146	
295.99693	220	
296.04394	94	
296.33180	164	
296.89730	160	
296.99120	90	
297.22593	226	1+
297.97614	260	
298.05641	480	1+
298.08680	146	
298.11302	116	
298.82970	106	
299.06090	402	1+
299.23524	210	1+
300.85485	88	
300.87036	90	
301.93090	154	1+
302.17032	104	
303.17810	118	
304.08218	94	
304.11098	130	
304.26163	104	
304.44825	104	
304.80815	158	
305.27035	304	1+
306.79079	330	1+
307.16598	124	
307.30580	178	
307.88468	110	
308.28976	130	
309.37634	92	
309.94246	84	
310.30663	150	
310.80554	90	
310.87927	504	1+
310.96961	142	
311.88337	346	1+
312.49415	90	
312.85949	194	1+
314.28088	88	
314.79414	146	
315.30924	164	
315.84163	88	
318.80762	86	
320.61649	100	
321.14859	166	1+
322.30703	140	
322.82953	98	
322.91159	118	
323.23878	438	1+
323.27361	92	
324.11075	134	
324.32325	146	
324.88871	128	
325.28938	202	
325.89975	86	
326.17521	150	
327.80600	208	1+
328.18887	116	
328.87999	102	
329.19065	94	
329.86446	138	
333.82057	102	
334.43348	94	
337.14245	86	
338.19442	102	
338.33634	104	
338.87141	112	
340.08874	92	
341.24923	122	
342.24557	112	
343.11118	136	
END IONS

###FS:    #m/z: 507.84492 #charge 1+
###MS: 22
###MSMS: 25
BEGIN IONS
TITLE=Cmpd 18, +MS2(507.8449), 28.2-35.2eV, 0.5min #25
RTINSECONDS=29.569
SCANS=22,25
PEPMASS=507.84492	149634
CHARGE=1+
191.95691	282	
224.94610	186	1+
224.97781	254	
227.02036	158	
227.19655	246	1+
230.84811	486	1+
230.89290	198	1+
235.90926	176	
238.09800	156	
241.85610	144	
245.06445	228	1+
246.07299	258	1+
248.88585	144	
249.88795	150	
259.86394	246	
260.10581	144	
265.14663	144	
266.17010	290	
266.87216	316	1+
266.94133	158	
267.90216	146	
268.09462	178	1+
268.11068	286	1+
271.87569	360	1+
272.16757	142	1+
272.38123	152	
272.85521	270	
272.94857	312	1+
274.06306	336	1+
275.86727	202	
276.84295	142	
277.88315	468	1+
278.83474	162	
279.10991	354	1+
279.94543	144	
280.07011	218	1+
281.38310	166	
281.94422	174	
282.92867	142	
283.95865	148	
284.83968	156	1+
285.94077	174	
286.13553	140	
286.87248	164	
287.89205	256	
288.87271	144	
289.88158	762	
290.86311	1376	1+
292.04276	130	1+
292.76280	146	
292.88811	214	
293.81567	226	1+
293.87276	1772	1+
293.91164	164	
294.84705	240	
295.95888	142	
295.97904	208	1+
296.88030	758	1+
297.86064	146	
298.11649	154	
298.85296	574	1+
299.91352	192	
300.85351	150	
300.93027	142	
301.16906	226	1+
301.81106	140	
301.85148	206	
302.13746	166	1+
302.86636	142	
302.87812	164	
303.95174	260	
304.78135	150	
305.86775	300	1+
305.90153	166	
306.16091	212	1+
307.37654	238	1+
307.89271	818	
308.14249	902	1+
308.88099	900	1+
308.94763	398	1+
309.93303	188	1+
309.94938	330	1+
310.15813	1018	1+
311.88331	4638	1+
312.07563	144	
312.13282	170	
313.90467	182	
314.86622	922	1+
314.88974	444	
315.98790	150	
316.86500	668	1+
316.89044	760	1+
317.41756	192	1+
318.80721	162	
318.85677	690	1+
320.06403	170	
321.88511	334	1+
321.92737	162	1+
321.98576	216	1+
323.87402	174	
323.98063	252	1+
324.86191	170	
324.90256	154	
325.86102	190	
325.89977	258	
325.98997	220	1+
326.14768	538	1+
326.88565	1156	1+
326.90274	426	
327.38794	236	1+
327.83241	282	1+
327.87519	284	
328.18680	200	
328.36753	190	
328.87170	146	
329.89741	182	
329.99435	196	1+
330.07455	144	
331.85035	322	1+
331.89533	274	
332.87544	1254	1+
332.89892	234	
332.93173	230	
332.95022	214	1+
334.07860	274	1+
334.87874	266	
334.89587	590	1+
335.12372	310	1+
335.84398	164	
337.09010	164	
337.87901	540	1+
338.92228	234	1+
339.88357	216	
340.18362	172	1+
341.02182	286	1+
341.87302	284	1+
343.15048	180	1+
343.87230	564	1+
346.05634	162	1+
346.88845	508	1+
347.36347	274	1+
347.85589	212	1+
349.15392	142	
349.86228	172	
350.88366	826	1+
350.91398	146	
352.16606	456	1+
352.77986	348	1+
353.85163	416	
353.89493	156	
354.51365	162	
355.89286	256	
356.71686	280	1+
356.91225	270	1+
357.88672	276	
359.91377	152	
360.05260	186	
360.87486	154	
361.98301	204	1+
362.08119	152	
362.11491	144	
362.86741	376	1+
365.01066	194	1+
366.15281	210	1+
366.84167	882	1+
367.32973	200	
367.84505	602	1+
367.89078	492	1+
369.07814	154	
369.83654	1132	1+
369.94339	204	
370.19929	268	1+
370.90911	456	1+
371.05435	146	
371.18761	228	1+
371.86027	206	
371.90803	272	1+
372.96339	254	1+
373.71713	218	
373.83315	250	
375.46302	160	1+
375.80741	188	1+
375.89191	214	
376.88287	216	
377.86520	232	
381.04473	140	
381.82009	232	1+
381.84889	382	1+
383.05792	314	1+
383.11666	276	
383.80958	222	1+
384.85119	2188	1+
386.72705	192	1+
386.84579	792	1+
387.05132	130	1+
387.09172	266	1+
388.40030	194	1+
388.79705	224	
389.19882	302	
389.71368	142	1+
389.80664	140	
390.18622	276	
390.84013	1316	1+
392.05226	142	
392.07427	158	
392.72197	154	
392.78256	180	
392.82763	944	1+
392.86219	396	1+
392.92972	240	1+
393.54489	136	1+
393.85810	594	1+
393.87526	178	
393.99275	208	1+
394.83594	524	1+
394.86123	416	1+
395.81557	288	1+
396.14525	216	1+
396.91429	150	
398.86694	254	
399.84255	208	
400.98299	184	1+
401.12307	184	
402.23336	428	1+
402.86226	346	
402.95652	158	
403.03229	150	
403.83696	162	
403.87071	1276	1+
405.03744	144	
405.86202	342	
406.85432	192	
407.86310	4072	1+
408.13759	144	1+
408.77823	146	
410.19208	182	1+
410.80727	628	1+
410.83796	1152	
410.87231	684	1+
411.05720	156	1+
411.80998	540	1+
411.84082	1752	1+
412.07276	522	1+
412.72618	284	1+
412.84524	1054	1+
413.07561	454	1+
415.19471	190	
415.83919	156	
415.87088	308	1+
416.15410	228	1+
417.75405	268	1+
418.10145	180	1+
419.40818	166	
419.79374	254	1+
420.14217	140	
420.79597	182	1+
421.88231	828	1+
422.37636	148	
422.86261	750	1+
423.25624	198	1+
423.86705	558	1+
425.14380	194	
425.23368	316	1+
425.83030	142	
425.88558	932	1+
426.85989	1956	1+
426.93514	156	
428.08628	204	
428.35750	206	1+
428.84951	1904	1+
428.88256	1844	1+
429.25085	152	1+
430.74359	250	
430.85318	324	
431.86313	1236	1+
433.21364	168	
434.18201	160	1+
434.22647	176	1+
434.89224	280	1+
435.85476	166	
436.80132	228	1+
436.84433	146	
437.14917	172	
437.80457	192	1+
438.85844	246	1+
439.04248	118	1+
439.24424	202	1+
439.89385	362	
440.12941	388	1+
440.89011	230	
441.14186	440	1+
441.87565	368	1+
442.14852	288	1+
444.14716	268	1+
444.87100	3032	1+
445.38321	144	
445.74223	340	1+
447.86678	162	
448.88825	240	
449.87923	1302	1+
451.89671	186	
454.85583	96	1+
456.89638	344	1+
458.27286	218	
459.13637	182	1+
460.16289	460	1+
462.88184	1370	1+
464.88134	144	
465.14449	162	
465.17215	332	1+
466.17564	266	1+
466.69978	150	
466.73473	172	1+
467.88956	1226	1+
468.22229	212	1+
469.13294	200	1+
469.89616	208	
470.11916	206	1+
471.10387	242	1+
476.90525	116	1+
485.89729	746	1+
487.89179	186	1+
490.41421	346	1+
490.81091	154	1+
490.90667	168	
491.41949	290	1+
495.73680	288	1+
503.43823	176	1+
504.27377	156	1+
505.45238	172	
506.15557	190	1+
506.29305	280	1+
506.87637	148	
507.16186	182	1+
508.90862	150	1+
508.98136	106	1+
510.25678	150	1+
510.76097	190	1+
511.15353	272	1+
512.16012	182	1+
END IONS

###FS:    #m/z: 363.95656 #charge 1+
###MS: 26
###MSMS: 27
BEGIN IONS
TITLE=Cmpd 19, +MS2(363.9566), 28.0-35.0eV, 0.6min #27
RTINSECONDS=33.2515
SCANS=26-27
PEPMASS=363.95656	832642
CHARGE=1+
52.38486	100	
61.63671	102	
135.36126	100	
182.86820	124	
189.86238	760	
191.85802	994	
194.88581	130	
195.88076	418	1+
196.88106	518	1+
200.94854	214	
207.87266	158	
207.94869	316	
208.94259	196	
209.86898	346	1+
209.94383	3402	1+
209.96475	134	
210.59265	106	
210.88489	730	
212.87930	3000	
214.89165	182	
215.37903	102	
222.95150	2618	1+
223.88765	102	
224.94961	3826	1+
224.97798	224	
226.88475	314	
226.94734	20072	1+
227.16521	162	1+
227.20569	106	
227.79989	144	
227.92948	166	
228.86359	96	
228.89492	936	1+
228.94248	20760	1+
229.04632	94	
229.07786	108	
229.49148	100	
230.55486	142	1+
230.88913	5214	1+
232.88505	336	1+
232.95986	128	
233.40170	118	
234.87858	254	
235.46199	104	
238.79152	92	
239.38493	96	
240.63542	102	
240.83305	154	
240.94327	600	
240.96247	1884	1+
241.94158	434	
242.82771	316	1+
242.90326	142	
242.94166	1030	
242.95850	1528	1+
243.98238	256	1+
244.78667	92	
244.95717	9306	1+
245.18289	116	
245.26167	124	1+
246.90660	266	1+
246.95304	10240	1+
247.08731	112	
248.90022	1800	1+
250.10964	94	
250.13781	146	
250.89699	514	1+
250.94641	102	
250.96874	448	1+
252.04541	182	1+
252.88747	92	
253.58778	92	
253.90566	112	
254.90647	120	
258.08749	104	
258.73463	92	
258.77703	92	
258.97365	334	1+
260.96903	1400	1+
261.72420	98	
261.84310	218	
262.39181	110	
262.55873	142	
262.83550	130	
262.96757	130	
263.97388	534	1+
264.95630	188	
265.91455	104	
266.08831	96	
266.53514	92	
266.86512	104	
266.91827	192	1+
267.86013	180	1+
267.97316	1444	1+
268.95754	154	
269.05218	122	
269.41763	98	
269.80816	118	
269.96796	1422	1+
270.93326	208	1+
271.91307	470	1+
271.95908	100	
272.80074	308	1+
273.70925	90	
273.76910	92	
274.10277	224	1+
274.84582	128	
274.90828	132	
276.85407	374	1+
277.83692	98	
277.85098	236	1+
278.51812	94	
279.10427	120	
279.85636	104	
280.26333	92	
280.57965	94	
280.79470	440	1+
282.16769	116	
283.03960	144	
283.78843	178	
283.84956	232	
283.95310	256	1+
283.98471	408	1+
284.04152	214	1+
284.06623	118	
284.79156	138	
284.86377	92	
285.84290	250	
286.16853	92	
286.84582	104	
286.91492	134	
287.13117	100	
287.81180	316	1+
288.59780	106	
289.08479	130	
290.78472	212	
292.04075	136	
292.44247	98	
292.85094	234	1+
292.93786	174	1+
293.12351	338	1+
294.43427	138	
295.92772	152	
296.17713	190	1+
296.80875	102	
298.08231	236	
298.86142	206	1+
300.79637	464	1+
301.79873	324	1+
301.86113	364	1+
302.75688	140	
302.91049	144	1+
303.80535	226	
303.85555	918	1+
303.94069	246	1+
303.99156	124	
304.27059	132	
305.02685	108	
306.43762	138	
307.29149	436	1+
307.80214	234	1+
307.81902	200	
307.89127	204	
308.29292	256	1+
309.70281	94	
309.87376	300	1+
310.30755	128	
311.86030	116	
311.97689	114	1+
312.85231	138	
313.87267	108	
315.80275	104	
316.81795	182	1+
318.80709	214	1+
318.93123	106	
319.29012	100	
320.76617	98	
321.15546	170	1+
321.81580	126	
321.86502	216	
322.92785	304	
324.16194	150	
324.88777	172	
325.27245	94	
326.87227	584	1+
326.89334	92	
327.12611	140	
328.88635	196	1+
329.19127	128	1+
329.82434	144	1+
330.87110	180	1+
332.11784	94	
336.82830	178	1+
336.92375	140	
336.94675	506	1+
336.97561	96	
337.90937	92	
338.11041	92	
338.78167	218	1+
338.86465	128	
338.96237	172	
339.06179	94	
339.99705	114	
340.93713	372	
341.76471	92	
342.07409	120	
343.90043	162	
344.18616	146	
344.93417	92	
345.72327	92	
346.12748	90	
346.91711	222	1+
347.30388	104	
349.17689	188	1+
349.32622	258	1+
351.33663	414	1+
352.80764	114	
359.18355	380	1+
359.20008	202	1+
361.95865	108	
362.13268	98	
362.28139	124	
362.85248	102	
363.05612	90	
363.95623	96	
365.31503	254	1+
366.38542	186	1+
367.33422	116	
END IONS

###FS:    #m/z: 507.84499 #charge 1+
###MS: 26
###MSMS: 28
BEGIN IONS
TITLE=Cmpd 20, +MS2(507.8450), 28.2-35.2eV, 0.6min #28
RTINSECONDS=34.024
SCANS=26,28
PEPMASS=507.84499	144124
CHARGE=1+
196.01915	198	
206.03667	164	
210.03080	246	
217.95913	164	
224.97766	172	
230.84956	298	1+
231.94341	276	
232.88664	154	
238.06484	168	
248.03583	206	1+
251.85319	206	1+
252.07887	404	
261.02664	226	1+
262.02863	154	1+
265.08905	312	1+
265.91728	206	1+
266.02806	204	1+
266.16831	298	1+
266.86718	182	
267.78062	248	1+
267.86920	150	
267.90037	164	
268.10992	292	1+
268.13598	188	1+
268.87911	144	
270.87285	434	1+
271.87789	286	1+
272.85393	560	1+
273.89232	272	1+
274.80053	144	
275.01882	302	1+
275.85660	256	1+
278.37148	230	1+
278.83165	200	1+
279.89020	158	
281.13958	246	1+
281.37754	224	
281.87685	150	
282.38700	184	
283.08989	338	1+
284.94946	234	
285.94159	182	
286.10890	252	1+
287.00442	140	
287.78871	326	1+
287.85421	190	
288.07954	284	1+
288.87073	180	
289.88222	834	1+
290.05183	204	1+
290.86315	810	1+
291.92805	144	
292.88780	202	
293.87373	1624	1+
294.12366	164	
295.86721	210	
296.81049	326	1+
296.85542	354	
296.88407	176	
298.85544	264	
298.87749	452	1+
299.84294	152	
300.85331	156	
300.87360	176	
301.84825	832	1+
301.95147	220	1+
303.02979	196	1+
303.07302	156	1+
305.15492	294	1+
305.86160	182	
305.97517	256	1+
306.78877	208	
307.13676	984	1+
307.78872	224	
307.89177	558	
308.06291	158	
308.14333	1048	1+
308.29704	518	1+
308.81747	154	
308.87300	990	1+
308.98454	188	1+
309.11685	142	1+
309.80130	154	
309.88777	766	1+
310.01115	408	1+
310.87182	208	
311.08023	190	1+
311.17266	364	1+
311.88499	3326	
311.97165	200	
312.17423	294	1+
312.88589	1644	
313.88336	628	1+
313.90962	226	
314.86205	1296	1+
314.89018	410	1+
316.11992	150	
316.88897	818	1+
317.07210	214	1+
317.79493	240	1+
318.05197	230	1+
318.85867	844	1+
320.85921	234	
321.00163	170	
321.80608	186	1+
323.16111	144	
323.83260	168	
323.85807	390	1+
323.93504	212	1+
325.39045	344	1+
325.90175	542	
326.05608	230	1+
326.88278	1364	1+
328.19555	222	1+
328.33923	124	1+
328.36635	296	
328.87980	234	
328.94032	146	
329.88978	564	
330.16318	246	
330.88062	226	
331.18491	152	1+
331.88545	398	
332.87325	1252	1+
332.90147	518	1+
333.17320	188	
333.82424	148	
334.13444	168	1+
334.18922	200	1+
334.89594	174	
334.93947	198	1+
335.88071	198	
335.90048	168	
336.16860	204	1+
336.87234	768	1+
336.89016	140	
338.03007	164	1+
338.06141	176	
340.86792	144	
340.88578	150	
342.12783	144	
343.05969	396	1+
343.87354	718	1+
346.96510	180	
347.29317	140	
347.89145	372	1+
348.00291	142	
349.05165	196	1+
349.14773	192	
350.88626	228	
350.95976	228	
351.15458	154	
351.77624	176	1+
351.80613	366	1+
351.85054	146	
351.88310	212	
352.91108	528	
353.39541	152	1+
353.85094	716	1+
353.89554	164	
354.96551	232	1+
355.88945	430	1+
356.91875	204	1+
357.83548	144	
357.90053	142	
358.19799	174	
358.87714	294	1+
359.04443	182	1+
360.83466	216	1+
360.88015	188	
362.86478	162	
365.14787	258	1+
366.84017	984	1+
366.89748	164	
367.70705	214	
367.73778	142	1+
368.70456	190	
368.84105	162	
368.89754	670	1+
369.04310	144	
369.83493	592	1+
369.99672	206	
370.78618	160	
371.18180	206	1+
371.84046	230	
371.91751	246	1+
371.99327	168	
372.09167	152	1+
373.83368	410	1+
373.89199	314	1+
374.81565	622	1+
375.92855	146	
376.88289	384	1+
377.02940	256	1+
377.86675	162	
377.88537	234	1+
378.97287	222	1+
379.72734	140	
380.85908	208	
382.20011	148	
382.85320	166	
383.78173	222	1+
383.91401	448	1+
383.96909	166	
384.85000	2384	1+
384.92039	320	1+
386.81791	290	1+
387.85078	468	
387.91154	188	
388.12832	144	
388.16933	182	
388.79194	196	
388.84037	178	
389.19470	334	1+
389.85031	244	
390.83951	708	
390.89532	164	
391.84220	800	
391.91054	336	
392.06920	186	1+
392.82648	528	
392.85787	462	
392.88790	286	1+
393.20067	146	
393.80079	270	
393.83034	942	1+
393.88991	218	1+
394.79710	174	
394.83377	630	1+
395.78160	176	
395.81326	222	1+
395.86850	224	1+
396.32319	194	1+
398.03301	236	1+
398.75271	166	
399.80808	244	1+
399.84754	216	
401.12675	222	1+
401.91651	246	1+
402.13030	182	1+
402.86608	1390	1+
402.95389	206	1+
403.86970	956	1+
405.86424	504	
405.92545	224	1+
406.34951	148	
406.85226	192	
407.86744	2274	
408.06528	252	1+
408.85462	2030	1+
409.81523	194	
410.16350	244	1+
410.74841	190	1+
410.83689	1588	1+
410.87468	638	1+
411.02800	218	1+
411.80836	380	
411.85607	216	
412.73074	162	
412.84573	1120	1+
412.87003	158	
413.07628	684	1+
413.73695	254	
413.78315	150	1+
413.81147	202	
414.86460	248	
415.84392	150	
415.87442	442	1+
418.84997	162	
420.13209	138	1+
421.87753	662	1+
423.03210	174	1+
423.86660	1234	1+
424.96501	148	1+
425.14470	146	
426.86082	1800	1+
426.93748	238	
428.74207	184	
428.76003	176	
428.84667	1918	1+
428.88260	1596	1+
429.69218	176	1+
430.74058	250	
431.86672	840	
432.86901	464	
433.85742	308	
434.43715	152	
434.84077	152	
435.85868	438	1+
439.89451	632	1+
440.07603	260	1+
441.38414	202	1+
442.15570	544	1+
442.87762	180	
444.15250	226	1+
444.18817	136	1+
444.21039	146	
444.87020	3848	1+
446.82806	178	1+
447.74918	204	1+
448.29103	182	1+
448.87734	1016	1+
449.87722	732	1+
449.96196	132	1+
453.87118	494	1+
457.90082	376	1+
460.16017	212	
460.88630	164	
462.88242	1268	1+
463.16814	154	1+
463.70362	118	1+
467.69701	220	1+
467.88805	1916	1+
468.16545	170	1+
468.34428	248	1+
470.87810	274	1+
477.72570	258	1+
482.27123	242	1+
485.89890	1360	1+
487.41690	158	
488.44469	144	1+
489.35834	234	1+
492.87910	110	1+
504.79530	210	1+
504.89090	132	1+
505.24149	194	1+
505.27543	178	1+
505.42303	192	1+
508.44772	214	1+
508.78235	286	1+
509.78518	244	1+
509.85875	212	
509.91646	142	
510.26502	208	1+
510.30658	172	1+
END IONS

###FS:    #m/z: 336.94562 #charge 1+
###MS: 26
###MSMS: 29
BEGIN IONS
TITLE=Cmpd 21, +MS2(336.9456), 28.0-35.0eV, 0.6min #29
RTINSECONDS=34.796
SCANS=26,29
PEPMASS=336.94562	108686
CHARGE=1+
47.74298	90	
61.82105	86	
88.08780	90	
135.81015	90	
181.90121	92	
182.91297	100	
196.16585	92	
205.97823	146	
206.97381	262	1+
208.40679	90	
208.88207	222	1+
209.92508	86	
211.91873	90	
211.94442	9230	1+
212.87856	398	
213.88204	194	
213.94055	4184	1+
214.88897	124	
215.88604	962	1+
215.93768	418	
216.89925	194	
217.83450	198	1+
217.88011	390	1+
221.89334	266	1+
222.95204	120	
223.95770	236	
223.97568	98	
224.43403	94	
225.03569	88	
226.89275	152	
227.89440	120	
227.95762	132	
228.89541	100	
229.89686	86	
229.95496	9738	
230.88970	1162	1+
230.90921	152	
230.96290	208	
231.95093	4282	1+
233.83660	144	
233.89761	458	1+
233.94927	618	
234.92992	110	
235.79705	92	
235.82916	162	
235.86630	142	1+
235.89171	130	
235.94667	176	
236.08038	152	
236.90359	124	
237.06354	100	
237.55557	102	
237.81124	100	
238.23583	92	
238.94686	168	1+
239.84562	106	
240.89820	170	
241.04696	140	
241.94461	120	
242.43100	104	
242.88241	88	
243.00870	84	
243.18619	86	
243.88149	174	1+
245.44197	88	
246.97335	172	
247.47573	92	
247.96546	1490	1+
248.01551	88	
248.90061	540	1+
248.94869	100	
249.03594	104	
249.96216	1446	1+
250.15158	114	
251.06851	278	
251.90940	88	
252.23617	274	1+
252.83766	92	
252.97081	5686	1+
252.99664	88	
253.02154	88	
253.13501	180	1+
253.80775	92	
253.90132	304	1+
254.01062	92	
254.03371	92	
254.09151	232	
254.94025	172	
254.96715	2332	1+
255.07517	768	1+
255.80060	96	
256.05395	114	
256.96304	220	
257.18661	88	
257.96556	144	
258.88425	84	
258.96489	282	
259.95494	142	
260.05780	86	
260.93392	88	
263.47688	100	
263.82996	90	
264.08963	92	
264.96374	86	
265.22785	88	
266.99957	220	
267.84251	112	
268.84288	566	1+
269.03060	102	
270.98241	740	1+
271.91625	172	
272.97601	152	
273.92089	88	
273.96720	352	1+
274.86920	98	
274.89401	286	1+
274.96907	260	1+
276.11389	100	
277.14519	92	
277.83731	164	
278.21372	98	
278.83587	286	1+
278.96350	170	
279.09648	84	
280.12520	84	
280.36331	92	
280.39860	88	
280.96666	98	
281.04736	164	
281.26903	84	
282.27632	110	
283.13684	174	
283.58624	84	
284.80617	278	1+
284.89564	94	
285.85283	152	
286.18333	96	
286.85118	390	1+
287.43914	90	
287.84928	262	1+
289.57689	92	
289.68212	92	
290.84977	114	
291.94945	86	
292.00120	108	
292.86464	116	
293.10752	128	
293.99921	242	1+
294.85285	212	1+
295.10530	120	
295.87902	174	1+
295.97129	188	
296.96715	126	
298.08120	98	
298.95015	112	
299.05852	100	
299.88417	124	
302.92031	86	
305.87466	88	
305.96891	90	
306.88259	178	
307.28907	210	1+
307.81242	100	
307.89324	128	
309.86815	424	1+
310.87285	304	1+
311.04265	88	
311.15955	130	
313.87256	118	
315.80861	86	
318.08009	128	
318.75717	90	
318.89864	90	
319.16259	172	1+
320.16472	278	1+
321.29996	84	
322.87687	226	1+
323.00270	86	
323.23943	142	
324.04922	94	
327.28210	126	
327.81748	92	
328.31432	140	
329.44036	92	
329.81714	152	
333.89018	86	
336.29754	86	
337.82376	84	
337.99492	190	1+
338.80410	116	
339.88515	86	
340.77546	86	
END IONS

###FS:    #m/z: 363.95664 #charge 1+
###MS: 30
###MSMS: 31
BEGIN IONS
TITLE=Cmpd 22, +MS2(363.9566), 28.0-35.0eV, 0.7min #31
RTINSECONDS=38.4665
SCANS=30-31
PEPMASS=363.95664	876156
CHARGE=1+
182.86777	186	
189.55144	106	
189.86287	764	1+
191.85892	1316	1+
196.88426	368	1+
200.88779	120	
202.04643	96	
205.94876	178	
207.87254	190	
207.94622	120	
209.86844	228	
209.94364	3798	1+
210.88388	636	
212.87969	4660	1+
212.90666	136	
213.08494	104	
214.13226	108	
219.86687	98	
219.99165	94	
222.36543	116	
222.95222	2306	1+
222.97880	182	
223.38653	122	
224.88917	302	
224.94942	3480	1+
225.88608	130	
226.89518	166	
226.94728	20386	1+
226.99015	146	1+
227.22741	94	
227.88883	106	
227.91222	148	
228.03077	206	1+
228.85484	96	
228.86280	190	1+
228.89502	1218	1+
228.94258	22168	1+
230.88955	6040	1+
230.97958	252	1+
232.01725	100	
232.88375	1068	1+
233.40480	96	
233.96269	128	
234.88139	224	1+
235.84886	108	
237.06844	108	
237.90621	200	1+
238.09261	220	1+
238.13049	216	1+
238.93902	116	
240.69197	108	
240.82575	200	1+
240.94053	760	
240.96272	2280	1+
241.89516	192	1+
241.94043	2372	1+
242.94237	1528	1+
242.95908	1712	1+
244.81619	100	
244.95698	9148	1+
245.90757	100	
246.42055	156	1+
246.90650	548	1+
246.95309	11484	1+
247.10652	98	
247.97152	124	
248.65856	162	1+
248.89904	1370	1+
250.22100	136	
250.89424	822	1+
250.94537	230	
250.96861	510	1+
252.96198	112	
253.38300	100	
253.90839	220	
255.23313	104	
258.97467	144	
259.84351	124	
260.85224	96	
260.96800	1328	1+
261.11253	270	1+
261.84421	128	
263.98161	148	
265.97576	322	1+
266.08118	292	1+
266.78612	120	
266.86266	156	
267.10261	124	
267.81801	108	
267.97570	1456	1+
268.02127	96	
268.14019	134	
268.84655	112	
268.92189	218	1+
268.95615	204	
269.96929	1608	1+
270.83669	136	
271.91514	508	1+
272.84659	104	
273.91266	134	
275.51205	114	
275.83647	130	
276.07474	120	
276.84899	118	
277.93862	98	
278.84572	184	
279.10418	162	
279.92274	222	1+
280.27723	100	
280.79357	548	1+
280.88983	276	1+
280.98018	138	1+
281.85646	114	
282.84575	314	1+
283.06855	134	
283.78895	172	
283.84860	270	1+
283.96529	132	
283.98381	434	1+
284.89718	148	
285.84488	802	1+
285.99118	142	
286.90860	108	
287.24886	182	1+
287.82055	154	
288.81480	116	
288.98698	224	1+
290.78753	266	
290.89157	138	
291.38728	108	
292.87054	114	
293.92892	112	
294.02284	126	
295.86740	192	1+
296.80775	120	
296.88317	96	
296.93091	126	
298.80289	370	1+
298.87745	130	
299.00375	172	
299.86810	190	
300.42863	190	1+
300.79155	104	
300.86054	130	
301.80393	334	
301.86015	326	
302.12204	100	
302.41408	98	
302.80036	176	
302.86379	150	
302.88355	136	1+
303.55989	96	
303.80240	132	
303.85550	504	
304.83140	204	1+
305.02056	146	1+
305.09330	112	
305.44505	96	
306.27503	212	
306.43233	146	
306.79743	168	
307.13246	98	
307.28951	148	
307.88712	142	
308.86502	398	1+
309.31854	114	
309.81271	120	
310.30553	112	
311.12755	250	1+
311.80572	132	
311.86121	278	1+
311.88063	136	
312.27068	130	1+
312.79931	188	1+
313.09810	96	
313.75581	118	
313.97506	100	
314.13515	94	
314.92799	94	
318.59318	180	1+
318.93887	116	
319.41093	102	
320.14016	112	
320.15874	160	1+
320.81459	452	1+
321.30360	388	1+
321.81688	388	1+
321.86618	244	1+
322.88376	186	
322.92942	418	1+
324.58264	112	
324.89313	416	1+
325.30362	94	
326.14337	110	
326.82676	104	
326.87397	362	1+
327.80192	100	
328.31448	218	
328.87864	122	
330.87053	168	
331.07821	106	
331.91077	102	
336.94519	304	
337.77219	170	
337.90359	94	
339.83118	138	
340.93358	190	
342.27847	238	1+
342.80760	132	
342.90932	96	
343.88754	246	1+
346.71868	190	1+
347.30246	138	
348.93563	166	1+
349.32767	218	1+
349.76068	124	
349.91181	104	
350.99792	118	
351.29114	110	
352.87727	242	1+
354.19618	192	1+
356.77972	178	
358.78250	94	
358.91056	118	
362.34095	112	
363.36511	232	1+
363.95861	102	
367.26738	166	1+
367.33051	108	
367.89876	144	
368.12009	102	
END IONS

###FS:    #m/z: 336.94580 #charge 1+
###MS: 30
###MSMS: 32
BEGIN IONS
TITLE=Cmpd 23, +MS2(336.9458), 28.0-35.0eV, 0.7min #32
RTINSECONDS=39.2385
SCANS=30,32
PEPMASS=336.94580	105304
CHARGE=1+
134.67069	86	
165.30659	82	
185.87062	90	
187.86772	144	
189.86125	142	
196.86642	88	
210.14937	82	
210.89012	138	
211.94430	10320	
212.87845	794	1+
212.94622	412	
213.04294	88	
213.94063	4012	1+
215.02446	90	1+
215.21459	104	1+
215.88719	778	1+
215.93844	488	1+
217.88509	232	1+
223.95862	250	
223.97376	164	
224.20201	90	
224.83709	86	
224.97764	98	
225.89430	188	
226.89341	142	
226.95178	84	
227.88542	84	
228.89333	252	
229.42756	106	
229.95532	10704	
229.97908	242	
230.41672	92	
230.88829	1352	1+
230.92057	94	
230.95722	436	
231.94996	4860	1+
232.14220	118	
233.89489	720	1+
233.94837	664	
234.05697	86	
235.87295	88	
235.89195	266	
235.94704	250	
236.05353	84	
236.07931	236	
237.06059	98	
239.78769	136	
244.04290	200	1+
246.90822	142	
246.97648	222	
247.96553	3068	1+
248.85661	84	
248.89913	444	1+
249.95958	1630	1+
250.07842	100	
251.82818	124	
252.97147	5644	1+
253.05029	94	
253.90404	266	1+
254.08954	200	
254.94061	304	1+
254.96615	2642	1+
255.07683	416	1+
255.09340	172	
255.92864	88	
256.87667	90	
256.95831	126	
258.13093	98	
258.85935	130	
258.91076	138	
258.96194	150	
259.18327	86	
259.83370	228	1+
259.97470	88	
262.86698	200	1+
263.04038	110	
263.77007	82	
265.00173	94	
267.83996	388	1+
267.93038	92	
268.84290	280	1+
269.79920	182	
269.83558	126	
270.84624	114	
270.88356	156	
270.98120	824	1+
271.91591	130	
272.09706	136	
272.81811	88	
272.84580	258	1+
272.97671	402	1+
273.03334	88	
273.91482	242	1+
275.59974	88	
275.80358	306	1+
276.80487	286	1+
276.84682	82	
276.95879	234	1+
277.83656	132	
278.83403	216	
278.97880	86	
279.00000	88	
279.56050	120	
279.76788	92	
279.83029	192	
280.44821	86	
280.83462	128	
281.04160	152	
282.04814	144	
285.42745	90	
285.84795	146	
286.79272	86	
286.84881	660	1+
287.37052	84	
288.02218	122	
288.41118	86	
288.83118	102	
289.88439	86	
290.39039	98	
290.85803	112	
291.80614	238	1+
293.03922	84	
293.10610	120	
293.85954	172	
293.88264	84	
293.99586	294	1+
294.29546	88	
295.97339	348	1+
296.00203	146	
296.88068	276	1+
296.99009	138	
298.37058	96	
298.58708	88	
298.92165	100	
299.05911	86	
299.10448	138	
301.78899	102	
301.82922	92	
304.37094	88	
304.70967	94	
304.80665	108	
305.85863	106	
306.08977	92	
306.27099	96	
307.09751	84	
307.30727	344	1+
307.37770	98	
307.40145	110	
307.88034	140	
308.13786	208	1+
309.03522	82	
309.92280	100	
310.83159	164	
310.87359	136	
311.87698	242	
312.03128	128	
312.72204	100	
312.83938	110	
314.82268	122	
315.11172	118	
316.80125	140	
316.87232	150	1+
317.38838	90	
317.82301	128	
319.22424	84	
319.72453	90	
319.92206	92	
321.98144	94	
322.89993	138	
324.89007	126	
325.78931	112	
326.75366	82	
326.82538	256	1+
326.94249	90	
328.19125	98	
328.81309	250	1+
328.88836	102	
329.06815	106	
329.86917	132	
330.95751	82	
333.32725	96	
333.88156	202	1+
334.07427	90	
334.31522	84	
337.25473	92	
337.33407	92	
338.17154	98	
338.39959	84	
340.38859	126	
341.25371	88	
342.33215	92	
END IONS

###FS:    #m/z: 359.96123 #charge 1+
###MS: 30
###MSMS: 33
BEGIN IONS
TITLE=Cmpd 24, +MS2(359.9612), 28.0-35.0eV, 0.7min #33
RTINSECONDS=40.011
SCANS=30,33
PEPMASS=359.96123	85204
CHARGE=1+
192.89172	166	
197.98148	100	
200.94836	124	
202.48283	104	
204.90289	96	
205.94942	124	
208.94348	98	
209.94438	940	
216.89193	102	
218.54610	100	
220.90114	92	
220.95794	142	
220.97229	216	1+
221.88959	162	
222.95165	1166	1+
223.06352	268	1+
223.57193	108	
224.94919	980	1+
226.94768	7068	1+
226.97294	260	1+
227.05376	126	
227.92921	212	
228.07257	88	
228.87258	96	
228.90205	100	
228.94207	7332	
229.06841	136	
229.94443	264	
232.95614	182	
235.82354	138	
235.94798	88	
237.85481	108	
240.78616	122	
240.94087	648	1+
240.96221	386	
241.78636	104	
241.87938	234	1+
241.90268	298	1+
241.95920	808	1+
242.95980	562	1+
244.95810	4036	
245.83591	114	
245.94345	184	
245.96200	136	
246.56663	90	
246.80805	126	
246.95275	4046	
247.95615	146	
248.03023	102	
248.80237	240	
249.10113	100	
250.03599	90	
250.95150	136	
250.96713	474	1+
251.03473	162	
251.71992	88	
252.93154	90	
252.95447	112	
253.12235	118	
253.52158	96	
255.09734	102	
256.79364	92	
256.90974	184	1+
257.84290	204	1+
258.97210	122	
259.79799	124	
259.97386	124	
260.84457	190	1+
260.93196	92	
260.96969	476	
262.22874	92	
262.87631	136	
263.82790	142	
263.97683	100	
265.97437	244	
266.24198	284	1+
267.97297	550	
269.47624	100	
269.79962	342	1+
269.96914	630	1+
270.86178	124	
270.88867	174	
271.24935	102	
271.45101	100	
271.78893	114	
271.84638	274	1+
271.90433	96	
274.79353	120	
275.80891	132	
276.08301	102	
276.09837	138	1+
276.83788	104	
276.85706	104	
276.99413	96	
277.85116	374	1+
279.10228	256	
279.79225	250	1+
279.99083	174	1+
280.84693	94	
280.92937	96	
283.85761	126	
283.98810	120	
284.07053	98	
284.88114	236	1+
284.92971	132	
285.91952	96	
288.78602	206	1+
290.55582	104	
290.85613	110	
291.28014	90	
291.78960	112	
291.90083	90	
291.97780	108	
292.85588	214	1+
293.04554	92	
293.89739	90	
293.94188	136	
294.80914	232	1+
295.79494	96	
295.98090	212	1+
297.88518	94	
298.41943	98	
298.80317	510	1+
298.85375	178	
299.10798	124	
299.86906	166	
300.90652	90	
301.42065	102	
302.92856	90	
303.68824	96	
305.15314	94	
305.87668	96	
305.89687	372	1+
306.30429	108	
307.28897	486	1+
307.78584	94	
307.80297	222	1+
307.89061	214	1+
308.42669	102	
310.00462	112	1+
310.34415	268	1+
310.87244	182	
311.88739	114	
313.67614	90	
313.95683	104	
315.14348	90	
315.88545	94	
317.40624	158	
317.42763	100	
318.93735	246	1+
319.84913	112	
319.89849	112	
321.18395	92	
321.23527	126	
321.80259	104	
321.88000	250	1+
322.80381	100	
322.92713	210	
323.01589	566	
323.16191	96	
323.23814	220	
324.89418	120	
326.05509	90	
326.09581	130	
326.40502	102	
326.82025	90	
327.87435	268	1+
328.51545	96	
328.81390	92	
329.32670	90	
330.20225	92	
331.94897	106	
335.30119	146	
336.94195	522	1+
337.31815	98	
338.34353	394	1+
338.94780	124	
340.35486	90	
340.94039	606	1+
341.08842	168	1+
341.48979	110	
341.77406	114	
342.82276	90	
343.37798	92	
345.08755	188	1+
347.11645	136	
347.30704	110	
349.10903	124	
351.20120	100	
353.86196	98	
355.77992	116	
356.05124	164	1+
357.71721	186	1+
362.76552	94	
363.38498	182	
363.73375	156	1+
363.77493	250	1+
END IONS

###FS:    #m/z: 322.93008 #charge 1+
###MS: 34
###MSMS: 35
BEGIN IONS
TITLE=Cmpd 25, +MS2(322.9301), 28.0-35.0eV, 0.7min #35
RTINSECONDS=43.691
SCANS=34-35
PEPMASS=322.93008	3995336
CHARGE=1+
152.54638	80	
178.43350	88	
192.89195	124	
201.04064	144	
204.18113	100	
204.92579	96	
205.95066	114	
205.96831	100	
207.97616	202	
208.90558	116	
209.94564	102	
210.18487	126	
211.89209	84	
211.90986	98	
212.06741	90	
212.41607	88	
214.88834	486	1+
218.88936	128	
220.86758	174	
222.95432	188	
223.95805	150	
224.58302	92	
225.16504	80	
227.86246	78	
230.86624	88	
230.90008	250	1+
232.40430	100	
233.89914	266	
234.93901	88	
237.20964	86	
238.93620	520	1+
239.00715	120	
239.07902	242	
239.39510	98	
239.95849	98	
240.94041	5394	
241.83030	220	1+
241.94232	4136	
242.12583	106	
242.94123	11390	1+
242.97998	160	
243.86493	86	
243.88285	274	
244.01295	88	
244.78648	138	
244.81895	98	
244.88278	136	
244.90834	80	
244.94054	2916	1+
245.11309	100	
245.32339	98	1+
245.88265	82	
245.99150	106	
246.02459	188	1+
246.40083	160	
246.85676	120	
246.97513	362	
247.38505	94	
248.09988	82	
249.03695	88	
250.06625	194	1+
250.90808	124	1+
250.95017	114	
251.04919	138	
251.07510	226	1+
251.92703	94	
252.01629	82	
252.23437	94	
253.37578	98	
255.02931	80	
255.96162	86	
256.79199	98	
257.92008	114	
258.97790	122	
259.90312	80	
259.94499	86	
261.09655	84	
261.15400	92	
261.89633	314	1+
262.13533	92	
262.83181	160	
262.96900	84	
264.92395	92	
264.97103	246	1+
265.86163	218	1+
265.89178	130	
265.97730	154	1+
267.84856	98	
268.55363	78	
268.84537	90	
268.95509	148	
269.80003	172	
270.13568	108	
270.85467	88	
271.84404	124	
272.84892	162	
272.88352	82	
272.95029	82	
273.79546	116	
273.86688	130	
274.85061	202	1+
275.41645	96	
275.81124	82	
276.14003	88	
276.84004	144	
277.51721	94	
278.85455	78	
279.09165	1060	1+
279.85406	124	
280.23817	86	
280.85226	290	1+
281.96716	106	
282.87106	310	1+
282.98042	78	
283.02364	118	
283.06997	330	1+
283.91338	86	
284.29075	650	1+
284.93238	270	
286.20609	90	
287.18103	138	
287.79117	128	
289.85699	106	
291.27920	98	
291.80649	246	1+
291.88424	82	
292.06366	164	1+
292.51847	92	
292.80917	188	1+
292.86182	112	
293.15061	84	
293.84872	388	1+
294.27858	88	
294.86856	90	
296.81152	112	
296.85821	108	
298.80273	106	
300.25481	92	
300.72528	80	
301.64603	108	
301.81557	90	
301.91052	80	
302.20904	80	
302.88429	84	
303.24985	92	
303.40963	240	1+
305.29912	86	
306.26815	114	
306.97091	90	
307.87958	100	
308.29334	516	1+
309.88369	84	
309.94481	90	
310.30728	350	
311.86278	152	
311.88145	186	
312.03172	96	
312.86572	118	
313.07352	82	
313.86383	84	
314.02631	82	
314.87291	290	1+
315.79788	80	
316.81978	104	1+
317.13046	142	
317.25272	86	
317.50454	100	
317.86372	94	
319.87604	98	
320.94680	90	
321.10727	86	
321.21723	96	
321.90026	82	
323.03183	124	
323.23681	262	1+
324.13955	142	
325.18637	94	
325.90613	128	
326.11482	80	
328.03786	80	
END IONS

###FS:    #m/z: 340.94071 #charge 1+
###MS: 34
###MSMS: 36
BEGIN IONS
TITLE=Cmpd 26, +MS2(340.9407), 28.0-35.0eV, 0.8min #36
RTINSECONDS=44.4635
SCANS=34,36
PEPMASS=340.94071	1717968
CHARGE=1+
190.93272	90	
192.87114	86	
192.92738	88	
196.03011	90	
196.88232	98	
207.47360	92	
209.94753	136	
210.93664	378	1+
213.88454	210	
213.94010	2998	1+
214.91280	120	
215.88662	342	1+
215.93804	1124	1+
217.85689	154	
217.88045	108	
217.93543	306	
221.90806	86	
221.94613	90	
223.95738	394	1+
224.97599	238	
226.89752	172	
228.63439	94	
228.93553	124	
229.95386	278	1+
230.88627	302	1+
231.00788	88	
231.95107	3216	1+
233.89731	508	
233.94969	502	1+
234.90248	242	
235.14267	88	
235.79634	128	
235.89211	374	1+
235.94929	170	
237.06295	102	
237.88953	128	
238.00073	88	
238.88636	92	
239.90254	88	
240.23022	130	
243.66770	86	
246.39161	108	
246.78277	98	
246.94642	330	1+
246.97461	170	
248.83536	114	
248.89676	194	1+
248.98741	276	
249.94089	88	
249.96055	1286	1+
250.03586	186	1+
250.94352	92	
251.41827	86	
251.91736	238	1+
251.95903	178	
252.22985	140	
254.28065	86	
254.84969	194	1+
254.90767	142	
254.96536	2484	1+
255.07357	336	
255.89757	92	
256.08246	190	
256.88742	88	
256.96335	328	
257.90815	192	1+
257.93075	258	1+
257.98895	94	
258.84802	122	
258.88399	164	
258.96509	250	
259.95704	290	1+
260.40077	104	
260.83288	122	
261.84341	152	
262.89008	126	
262.96930	228	1+
265.83454	212	1+
267.01022	200	1+
267.43335	154	
267.89720	90	
268.85238	140	
269.11357	86	
269.15401	86	
269.79729	106	
270.91497	92	
271.79531	92	
272.44528	100	
272.93341	188	
272.95438	98	
272.97579	208	
273.97664	98	
274.82060	138	
275.47982	92	
275.96153	110	
276.84482	90	
276.97070	198	1+
277.89775	98	
278.86330	128	
279.04320	92	
279.15501	118	
279.23369	220	1+
279.84771	336	1+
279.96463	110	
281.05482	114	
282.05727	102	
283.03576	104	
283.78973	86	
284.79491	96	
284.91130	100	
286.14253	118	
286.43873	102	
286.87732	142	
287.81309	106	
289.93644	110	
291.41461	86	
291.86922	288	1+
291.97214	116	
292.45076	98	
292.87246	234	1+
293.07908	102	
293.85037	136	
294.85713	110	
294.90029	102	
295.14059	86	
295.99034	262	1+
296.86423	98	
296.97566	124	
297.23484	86	
297.86163	98	
297.97522	208	
298.13307	86	
298.30940	186	
298.80467	132	
299.00877	102	
299.69785	104	
299.85288	94	
299.88556	96	
302.16974	130	
302.67035	100	
302.94163	174	
306.77714	98	
306.88047	138	
307.41840	86	
307.79758	314	1+
307.81663	120	
308.49153	90	
310.05916	106	
310.87680	280	
311.85867	254	1+
312.01886	86	
313.79864	92	
313.87419	92	
314.48991	92	
315.44043	86	
316.31529	86	
317.08866	92	
318.29472	92	
319.99141	106	
321.02223	90	
321.81390	202	1+
323.28300	128	
323.30347	100	
324.78239	132	
324.89226	130	
325.15880	122	
325.89197	260	1+
326.07786	100	
326.17256	128	
327.79734	88	
327.81970	86	
328.99046	86	
329.86742	108	
330.81527	106	
330.89404	164	1+
332.77827	88	
332.80790	100	
333.75905	124	
333.79389	88	
338.77255	86	
339.79985	102	
341.30704	130	
341.81454	90	
342.29671	134	
END IONS

###FS:    #m/z: 363.95669 #charge 1+
###MS: 34
###MSMS: 37
BEGIN IONS
TITLE=Cmpd 27, +MS2(363.9567), 28.0-35.0eV, 0.8min #37
RTINSECONDS=45.2435
SCANS=34,37
PEPMASS=363.95669	991228
CHARGE=1+
58.40541	104	
187.86834	102	
189.86265	632	
190.92840	96	
191.85891	440	
192.98339	100	
193.88747	96	
193.97733	90	
196.88296	194	
202.44112	92	
205.51141	108	
207.94940	210	
208.95840	96	
209.87723	648	1+
209.94379	1834	1+
210.88439	426	1+
212.87842	2614	1+
214.41095	98	
215.42588	90	
218.91821	112	
222.95447	828	1+
223.88693	158	
224.95076	1088	1+
225.83029	90	
225.87915	124	
226.23830	114	1+
226.88475	166	
226.94713	12630	1+
227.13340	100	
227.92801	232	
228.89321	474	1+
228.94235	13820	1+
229.02005	94	
230.79580	126	
230.88921	3074	1+
230.97921	102	
231.77647	138	1+
232.01556	162	
232.88389	532	1+
232.90813	90	
234.01710	94	
234.88021	238	
236.15640	160	1+
238.90554	184	1+
238.93643	94	
240.83622	152	
240.94009	1170	
240.96065	654	1+
241.94312	728	
242.94285	1898	1+
243.78726	208	1+
243.83687	130	
243.95872	268	
243.99968	146	1+
244.05120	130	
244.49576	110	
244.95736	5848	1+
245.93941	366	
246.07133	92	
246.90549	126	
246.95292	7356	1+
247.08031	120	
247.12755	204	1+
248.90077	1666	1+
249.22733	128	
249.88392	100	
250.14588	172	1+
250.94642	252	
250.97251	252	
251.23327	94	
251.80204	156	
251.96667	160	
252.83541	352	1+
252.89151	120	
253.90438	342	1+
254.19665	92	
254.40795	92	
255.89652	90	
255.91930	140	
256.00290	92	
257.79716	192	
257.97915	318	1+
258.84668	214	1+
259.01146	92	
259.38311	122	
259.85082	168	1+
260.81823	92	
260.96811	502	1+
261.88492	118	
262.96592	390	1+
263.91975	90	
264.79609	106	
265.98154	282	1+
267.07754	228	1+
267.90010	276	1+
267.97338	1570	1+
268.13544	112	
268.80949	170	1+
268.95810	218	
269.96916	740	1+
271.91396	284	
272.77872	114	
272.84872	126	
275.99238	218	1+
276.85821	142	
277.03486	94	
277.26103	114	
277.82614	196	
277.85395	278	1+
277.92690	128	
278.81318	104	
279.09790	234	
280.10808	150	
280.26654	184	
280.79888	358	1+
282.90865	188	1+
283.78704	106	
283.81715	226	1+
283.85290	164	
283.98208	112	
284.04649	108	
284.86428	130	
284.99034	92	
285.84794	220	
286.89014	128	
287.10840	104	
288.43920	100	
288.81632	114	
288.83371	192	1+
290.79224	392	1+
292.40278	98	
292.43327	110	
293.11884	168	
293.82254	136	
294.85774	122	
294.92792	172	
295.11540	94	
296.04846	92	
296.14347	104	
296.98645	138	
298.00594	98	
298.81694	208	
299.78944	90	
299.80646	136	
300.85630	668	1+
301.78515	100	
301.80909	94	
301.86051	568	1+
302.81741	166	
303.80701	354	1+
303.85816	968	1+
305.87655	228	1+
306.79024	108	
307.03081	128	
307.28861	318	1+
307.40835	118	
307.60338	152	1+
307.79989	130	
308.26298	168	
308.38822	96	
308.91978	118	
309.42807	100	
309.86541	202	1+
312.87421	198	1+
313.43473	98	
318.43734	104	
318.85266	134	
319.87433	130	
321.32033	100	
321.63095	94	
321.81832	232	
321.86299	362	1+
322.07385	94	
322.82052	108	
322.88745	138	
322.92816	384	1+
323.06818	94	
323.37970	102	
324.92622	118	
325.90062	92	
326.17665	90	
326.87169	408	1+
327.06116	148	
327.30652	118	
327.31669	258	1+
328.18640	184	
328.31804	188	1+
331.41102	98	
336.83762	300	1+
336.94575	404	
337.76212	102	
339.82803	328	
339.96003	104	
340.79230	138	1+
340.94056	270	
343.26862	90	
344.41846	112	
345.32701	216	1+
346.29212	96	
349.25630	230	1+
349.32124	290	1+
349.91193	132	
352.89914	286	1+
357.83433	90	
357.97123	216	1+
360.24987	152	1+
360.34248	94	
362.84389	94	
364.35337	96	
364.85752	92	
365.27663	214	1+
365.38675	100	
366.74633	122	
366.76865	352	1+
366.79177	112	
366.99481	92	
367.33012	110	
368.36388	126	
END IONS

###FS:    #m/z: 322.93000 #charge 1+
###MS: 38
###MSMS: 39
BEGIN IONS
TITLE=Cmpd 28, +MS2(322.9300), 28.0-35.0eV, 0.8min #39
RTINSECONDS=48.9395
SCANS=38-39
PEPMASS=322.93000	4126652
CHARGE=1+
48.76920	76	
91.74365	116	
104.67178	80	
188.53685	104	
189.92365	82	
191.02180	94	
191.95864	164	
192.88891	140	
194.54245	100	
195.03928	102	
195.14725	80	
199.89667	86	
204.93469	84	
205.94853	340	1+
205.97007	306	1+
206.92740	76	
207.88057	92	
210.90681	88	
215.08736	78	
215.41359	82	
217.86951	86	
220.88101	90	
221.82731	76	
223.10597	76	
223.95688	212	
224.10299	82	
224.90882	78	
226.02436	90	
226.63030	80	
226.86469	78	
227.92819	172	
228.90563	80	
229.84700	76	
230.82682	86	
230.88913	244	1+
232.82722	86	
233.96330	142	
234.80621	92	
236.57641	88	
238.02684	86	
238.22033	80	
238.93422	380	1+
239.06710	82	
239.78855	94	
240.94079	5570	
240.97854	90	
241.39019	86	
241.64969	102	
241.93943	17508	1+
242.91510	108	
242.94161	12384	1+
243.07616	90	
243.88257	140	
243.90933	128	
244.01489	110	
244.09146	76	
244.88128	202	
244.93993	3372	1+
245.44395	106	
246.18292	100	
246.82124	80	
246.97407	506	1+
248.16177	84	
248.90393	126	
250.03067	126	
250.83980	138	1+
250.94722	108	
251.51944	78	
254.89381	94	
255.66490	104	
256.40977	100	
256.58672	80	
257.80053	264	1+
258.83708	118	
259.84419	278	1+
260.84839	198	1+
262.83077	154	
262.95771	146	
263.83247	136	
263.84609	76	
263.97398	86	
264.22113	94	
264.50648	92	
265.05602	122	
265.06960	106	
265.26565	78	
266.08112	130	
266.83969	82	
266.86167	132	
266.88011	88	
267.00244	82	
267.10690	92	
267.37373	78	
268.49722	84	
268.91403	92	
268.95447	112	
270.79002	102	
270.80827	128	
271.78168	146	
271.87996	194	1+
272.02196	80	
272.79013	76	
272.85257	128	
273.79465	112	
273.84646	84	
276.08704	78	
277.40672	92	
279.09137	558	1+
279.27195	76	
280.81073	180	
281.29558	82	
282.04985	84	
282.16743	78	
282.27532	118	
282.97318	218	1+
284.29238	410	1+
284.87683	184	1+
284.92571	80	
285.09369	86	
286.87135	82	
288.70827	92	
288.80630	98	
289.87556	156	
290.85584	408	1+
290.89924	92	
291.80860	86	
291.85721	336	1+
292.37098	102	
292.80834	84	
292.89723	146	
293.14829	74	
293.29378	148	
293.85553	94	
295.09224	96	
296.86990	126	
298.41291	78	
299.44259	96	
299.57874	86	
299.78576	110	
300.05292	84	
300.23366	78	
301.39003	126	
302.84994	90	
302.88851	76	
302.90968	78	
304.87146	92	
305.03765	140	1+
305.88651	182	1+
306.02737	82	
306.07232	84	
307.28816	462	1+
307.79410	510	1+
308.16588	76	
308.29308	312	1+
308.87068	242	1+
310.30763	304	
310.89404	88	
311.00046	92	
311.88566	156	
312.03618	158	1+
312.22835	88	
312.81966	292	1+
312.87383	78	
313.85803	120	
314.82036	210	1+
315.60155	92	
315.87879	80	
317.40139	76	
317.48892	96	
317.93267	194	1+
319.21132	84	
320.87941	86	
321.99443	170	
322.80121	76	
323.23835	120	
323.31782	78	
323.90563	112	
324.89395	548	1+
325.89785	374	1+
326.17873	96	
327.71315	90	
END IONS

###FS:    #m/z: 340.94057 #charge 1+
###MS: 38
###MSMS: 40
BEGIN IONS
TITLE=Cmpd 29, +MS2(340.9406), 28.0-35.0eV, 0.9min #40
RTINSECONDS=49.7115
SCANS=38,40
PEPMASS=340.94057	1720992
CHARGE=1+
130.03189	94	
188.03468	156	
192.92871	126	
203.92706	92	
205.94847	150	
206.97014	138	
207.87272	144	
209.94222	170	
210.94071	142	
211.94115	260	
212.87891	108	
212.93150	88	
212.94441	108	
213.88144	246	
213.93961	3404	1+
214.88312	144	
215.88718	686	1+
215.93659	926	1+
217.88554	132	
217.94010	200	
218.41901	94	
219.88282	142	
221.93971	176	1+
222.97523	234	
225.86559	182	1+
226.39159	94	
226.95068	236	
228.57144	100	
228.94285	206	1+
229.89927	96	
229.91207	98	
230.04051	104	
230.88796	650	1+
231.50824	118	
231.95043	4390	1+
233.89945	634	1+
233.94933	962	1+
235.89783	192	
235.94654	378	
236.88053	92	
237.06738	152	
238.11855	94	
239.07407	94	
239.89060	96	1+
240.22784	150	
242.94042	102	
243.83149	108	
243.89395	92	
244.95794	166	
245.05409	208	1+
246.38503	124	
248.90062	352	1+
249.03344	142	
249.88569	136	
249.96015	1480	1+
250.94624	136	
253.96251	178	
254.12459	154	1+
254.90634	128	
254.96617	2730	1+
255.07396	304	
255.79480	200	1+
256.08008	136	
256.91055	286	1+
256.96429	350	
258.80192	118	
258.84895	112	
258.90981	126	
258.95634	392	1+
259.79651	90	
259.89779	108	
261.84550	92	
262.57862	92	
264.23272	102	
264.85079	138	
265.94724	260	1+
265.96171	90	
266.00021	102	
267.13114	178	
267.41784	94	
268.83840	422	1+
269.79379	194	1+
269.83954	286	1+
271.93092	512	1+
271.98805	146	
272.44811	98	
272.91186	288	1+
272.97505	258	
273.79947	130	
274.79093	88	
275.91246	150	
276.85282	138	
277.85060	220	
278.01041	88	
278.12891	134	
278.84253	138	
278.96332	192	
279.61586	88	
279.84911	182	
280.79221	326	1+
280.84868	90	
280.92711	88	
281.40961	92	
282.22081	94	
282.27673	132	
282.88448	114	
283.28052	154	
283.79669	118	
286.79547	140	
286.99599	162	
287.43088	100	
287.78671	302	1+
289.47254	148	
289.87586	138	
290.81104	172	1+
290.85988	130	
291.23738	130	
292.44252	94	
294.15104	92	
294.84984	210	
294.87506	98	
295.35596	102	
295.79780	98	
295.81436	230	1+
295.85957	100	
295.90171	114	
295.99301	238	
296.97410	556	1+
297.22606	90	
297.88711	216	1+
298.14381	94	
298.76612	148	1+
299.78455	100	
299.83350	124	
299.96915	136	
300.51645	90	
300.85154	94	
300.93174	94	
300.97814	102	
301.87758	274	1+
302.17227	200	
302.94464	116	
303.42062	90	
303.80427	106	
304.26177	100	
304.44411	94	
305.26946	90	
305.96712	142	
306.28623	142	
306.88368	232	1+
307.30413	102	
307.85015	120	
308.29209	252	1+
308.41396	94	
308.89065	148	
309.14534	96	
310.81142	240	1+
310.87615	234	
310.91308	94	
311.88308	138	
313.80654	88	
313.89755	118	
314.30934	100	
315.08706	114	
315.87606	92	
318.88325	244	
320.33975	92	
321.81631	150	
322.15147	186	1+
322.30863	136	
325.14075	112	
325.79574	300	1+
326.34160	132	
326.98371	178	
327.28642	108	
328.18402	120	
328.31227	144	
328.88412	208	
329.81750	122	
330.82305	188	
330.88679	154	1+
333.29379	106	
335.81798	92	
335.88036	244	1+
336.78083	88	
338.09465	100	
338.76529	170	1+
338.87347	116	
338.98191	110	
339.88188	136	
345.76827	124	
END IONS

###FS:    #m/z: 507.84497 #charge 1+
###MS: 38
###MSMS: 41
BEGIN IONS
TITLE=Cmpd 30, +MS2(507.8450), 28.2-35.2eV, 0.9min #41
RTINSECONDS=50.4835
SCANS=38,41
PEPMASS=507.84497	156830
CHARGE=1+
196.01729	710	1+
198.89050	146	1+
206.03407	192	
209.94454	206	
210.02966	170	
216.89346	246	1+
221.89190	230	1+
229.88300	160	
232.89716	250	
234.88815	254	1+
237.04858	194	
238.06428	328	1+
241.85377	498	1+
248.08343	366	1+
248.85402	286	1+
249.88894	260	
250.89772	208	
250.97056	304	1+
252.84760	188	
253.88663	330	1+
254.86082	226	1+
254.89907	326	1+
258.86569	476	1+
265.86104	316	1+
266.09345	192	
266.14277	166	
266.16861	530	1+
266.91158	166	1+
268.91979	256	1+
269.85363	390	1+
269.88816	234	1+
269.92349	250	1+
270.07735	158	
271.39600	288	1+
271.87393	224	
272.85165	662	1+
274.85275	204	
275.07008	160	
276.39101	320	1+
277.93873	270	1+
278.83262	368	
278.86281	196	
278.89548	382	1+
279.39633	264	1+
279.82723	202	1+
280.14786	204	1+
280.84446	260	1+
280.88463	196	
281.38101	688	1+
281.86854	206	
282.03484	170	
282.83870	284	1+
283.78577	248	1+
283.86981	328	1+
283.88479	216	
284.08178	180	1+
284.94254	572	1+
285.94550	414	1+
286.38617	250	1+
287.85284	354	
287.88631	228	
287.93039	282	1+
288.85256	192	
288.86883	320	
289.03521	274	
289.38628	184	1+
289.88027	634	
290.35779	256	1+
290.86881	1654	1+
290.99613	186	1+
292.87055	292	
292.88786	284	
293.80429	432	1+
293.87306	4784	1+
294.12629	412	1+
294.39816	228	
294.80900	278	1+
295.13166	302	1+
296.07060	200	1+
296.85508	612	1+
296.87920	478	1+
297.99435	184	1+
298.40195	194	
298.80166	168	
298.81299	390	1+
298.85305	962	1+
298.87915	494	1+
300.09719	144	1+
300.84910	822	1+
301.36015	206	1+
301.89397	238	1+
303.00095	256	1+
303.86699	360	
304.15419	250	1+
304.87302	164	
305.02908	170	1+
305.39934	306	1+
305.80742	314	1+
305.86244	526	
307.28252	360	1+
307.89036	1316	
308.01404	256	1+
308.14199	1858	1+
308.88099	2166	1+
309.81010	394	1+
309.84368	284	1+
309.87028	818	1+
309.88847	1210	1+
310.15677	1072	1+
311.04208	160	
311.82957	574	1+
311.88338	9812	1+
311.93762	546	1+
312.18686	138	1+
312.83551	442	1+
314.86683	2058	1+
316.11557	264	1+
316.86603	538	
317.36771	198	
317.85692	1018	1+
317.89380	368	1+
318.81207	224	1+
318.85759	712	1+
318.87934	254	
320.77299	258	1+
320.89063	570	1+
321.85663	522	1+
321.89219	332	1+
322.85898	312	1+
323.77545	268	1+
324.85916	696	1+
325.14676	294	1+
325.90047	504	
326.41172	154	
326.84879	188	
326.88615	2600	1+
327.36952	430	1+
328.18928	254	
328.40755	276	1+
328.87170	294	
329.89365	700	1+
330.87857	876	
331.38724	358	1+
331.88018	440	
332.82540	256	1+
332.87654	1854	1+
332.90697	192	
332.93121	190	
332.94787	310	1+
333.77199	212	1+
333.90145	184	
333.99527	276	1+
334.15921	260	1+
334.33490	194	
334.86908	332	
334.89926	376	
335.84062	856	1+
335.88931	946	1+
335.93753	228	1+
336.87377	304	
336.96173	226	1+
337.39340	374	1+
337.80118	188	
337.87952	284	
337.94028	138	1+
338.73085	180	1+
338.82969	234	1+
338.88201	202	
339.01339	284	1+
339.76979	300	1+
339.88537	620	1+
340.77455	190	1+
340.87195	526	1+
341.40862	158	
341.82160	192	1+
342.71417	178	1+
343.87525	972	1+
343.91619	184	
344.93638	194	
345.81017	168	
345.86674	298	
345.88963	192	
346.27518	144	1+
346.41507	236	1+
346.85941	166	
346.87940	168	
346.89865	262	
347.72715	290	1+
347.89211	500	1+
348.07949	194	
348.91303	154	
349.76524	176	1+
349.80397	670	1+
349.84566	246	
349.95163	390	1+
350.35601	282	1+
350.88517	1118	1+
350.95587	330	1+
350.98284	170	
352.71859	186	1+
352.77453	368	1+
352.79691	152	
352.91416	316	
352.97497	146	1+
353.85054	1640	1+
353.89883	256	
354.81586	270	1+
354.84033	214	
355.07662	158	
355.89309	514	1+
356.68547	176	
356.85001	156	
357.35985	250	1+
357.89415	182	
358.87217	174	
359.01054	170	
359.90337	194	
361.07636	200	1+
361.36569	178	
361.83789	300	1+
362.36514	224	
362.40124	228	1+
363.05479	188	
364.36596	416	1+
364.94802	126	1+
365.36339	356	1+
366.01724	188	1+
366.83887	1712	1+
366.89854	250	1+
367.43980	214	1+
367.71061	362	1+
368.12155	198	1+
368.18652	178	1+
368.22527	320	1+
368.89521	414	
369.01589	228	1+
369.83903	1050	1+
369.89551	238	
370.18734	446	1+
370.78846	186	
371.18993	378	1+
371.82843	584	1+
372.17454	338	1+
372.78041	164	
372.81713	182	
373.71744	220	
373.87098	708	1+
373.90185	694	1+
373.97511	156	
374.37567	454	1+
374.72465	284	
374.81235	618	1+
374.87313	558	1+
376.87639	506	1+
377.81201	228	
378.76428	230	1+
379.35988	308	1+
381.01925	200	1+
382.85397	174	
382.90404	260	1+
384.72324	186	1+
384.84842	4530	1+
385.76945	294	1+
385.87734	210	
386.39398	224	
386.87419	358	1+
387.80637	424	1+
388.16400	198	1+
388.79311	158	
388.84577	304	
389.20130	390	
389.37510	232	1+
389.49328	150	1+
389.71851	256	1+
389.86006	222	
390.02837	376	1+
390.20185	254	
390.84197	2384	1+
390.89425	584	1+
391.03079	322	1+
391.80254	152	
391.89920	458	1+
392.00216	180	
392.82489	910	
393.39098	202	1+
393.80109	310	
393.82720	680	
393.85340	206	
394.83595	838	
395.86322	578	1+
396.17789	182	
396.84733	154	
397.84794	466	1+
397.87870	446	1+
398.88058	374	1+
398.90782	172	
399.07817	218	1+
402.86454	2806	1+
403.86956	1810	1+
405.34504	164	1+
405.36540	168	
405.73206	206	
405.86609	1230	1+
406.72495	300	1+
406.81345	404	1+
407.36570	190	1+
407.72442	200	1+
407.85903	6084	1+
408.18088	204	1+
408.93038	174	
409.15229	294	1+
410.83668	2064	1+
410.93641	164	
411.21335	320	1+
411.31296	178	
411.80639	566	1+
411.86818	260	
412.73025	466	1+
412.84576	1822	1+
413.06678	316	1+
413.76449	116	1+
413.87391	318	1+
414.72643	204	1+
414.85604	176	
414.91411	250	
415.18993	172	1+
415.78996	308	1+
415.87050	460	
416.78887	200	1+
416.83736	182	
416.87717	406	
416.97345	208	1+
417.82409	358	1+
417.86190	260	
418.90342	244	1+
420.10815	168	1+
421.88190	366	
422.24863	148	1+
422.34305	132	1+
422.87881	236	
423.78452	274	1+
423.86862	1338	1+
424.90930	154	
425.16422	336	1+
425.28580	110	1+
425.73860	170	
426.86242	2894	1+
427.06658	260	1+
427.24053	138	1+
427.73544	968	1+
427.79971	434	1+
427.94211	164	1+
428.21988	282	1+
428.80570	286	1+
428.84549	2714	1+
428.88447	1466	
428.92307	162	
430.73944	378	1+
430.88200	412	
431.79517	230	1+
431.82223	170	
431.86512	686	
432.25661	136	1+
432.87399	542	
433.82338	332	1+
433.86516	366	
434.85571	778	1+
434.89334	198	
435.86108	504	1+
438.82809	322	1+
439.89250	806	1+
441.87686	492	1+
441.89561	188	
442.90397	154	
444.87139	5756	1+
445.74235	180	
447.69804	228	1+
447.74385	164	
447.80649	158	
448.89475	234	
449.87569	1624	1+
450.37999	146	1+
450.75215	204	
450.81995	236	
450.90014	406	1+
452.87474	206	
453.49691	96	1+
456.75793	202	1+
457.70079	354	1+
457.90216	962	1+
459.90137	348	1+
462.76796	162	1+
462.88269	1304	1+
464.88492	472	1+
465.64609	178	1+
467.77442	276	1+
467.88681	2260	1+
468.77849	190	1+
470.19135	236	1+
470.76468	310	1+
471.72599	170	
474.81008	188	1+
478.71699	324	1+
479.71859	222	1+
482.65808	214	1+
485.89700	1636	1+
486.79746	312	1+
486.83626	152	
488.19228	186	1+
488.78060	218	1+
489.23649	184	1+
489.82065	166	
491.84878	158	
497.71781	202	1+
501.09725	146	1+
504.67167	218	1+
505.46291	172	
507.47711	292	1+
507.90932	240	1+
508.16133	162	1+
508.28430	262	1+
508.91809	214	1+
509.85972	248	
509.90272	168	1+
510.69789	156	1+
END IONS

###FS:    #m/z: 322.93032 #charge 1+
###MS: 42
###MSMS: 43
BEGIN IONS
TITLE=Cmpd 31, +MS2(322.9303), 28.0-35.0eV, 0.9min #43
RTINSECONDS=54.16
SCANS=42-43
PEPMASS=322.93032	5436264
CHARGE=1+
190.89607	96	
191.71502	106	
192.89133	116	
199.86500	108	
203.88009	128	
205.94849	322	
205.97165	166	
206.95210	148	
206.97120	104	
207.97115	94	
208.90826	94	
212.89487	164	
213.89166	284	1+
213.99074	118	
214.89578	206	1+
218.90038	98	
220.87263	102	
222.02300	102	
222.95035	138	
222.96960	104	
223.38660	106	
223.96025	518	1+
224.44735	88	
224.50022	92	
225.00797	92	
225.96334	86	
226.89722	108	
227.08704	90	
228.71244	94	
228.79611	96	
228.90035	146	
229.39824	92	
230.89032	192	
231.10331	106	
231.85794	114	
232.02803	96	
232.41547	92	
232.88004	96	
233.89946	136	
234.89400	96	
237.88776	130	
238.39889	98	
238.82367	92	
238.90551	160	
238.93742	448	
239.08137	176	
240.20159	106	
240.82337	128	
240.94121	7020	
241.88764	86	
241.94246	5592	
242.79085	274	1+
242.81746	142	
242.84972	154	1+
242.94187	15476	1+
242.97268	124	
243.87609	160	
244.82441	102	
244.88273	152	
244.93972	3594	1+
245.83831	322	1+
246.97526	256	
248.89997	108	
249.00192	130	
249.83026	90	
251.01215	92	
251.86449	90	
251.97258	158	
252.08013	134	
252.83556	196	1+
254.09061	100	
254.56659	108	
255.99934	110	
256.44360	90	
256.78232	140	
258.79517	120	
258.83322	142	
259.84046	150	
260.83587	120	
260.85148	148	
261.83261	152	
261.85303	90	
262.82639	128	
262.95578	104	
263.88235	116	
265.05750	272	
266.83769	272	1+
266.96758	108	
268.36849	92	
268.54971	94	
268.90771	88	
268.95783	122	
270.80786	98	
271.84474	150	
271.85811	118	
272.34816	86	
272.44114	106	
272.78732	462	1+
272.84757	110	
273.41707	100	
273.79057	394	1+
273.87393	102	
273.92105	332	1+
274.86329	160	
275.80828	154	
276.08302	98	
276.84109	128	
277.42331	102	
277.83595	122	
277.89783	104	
278.13751	92	
278.85411	342	1+
279.09089	752	1+
279.18774	90	
279.34899	102	
280.06374	130	
280.88334	108	
281.29591	176	
281.85530	274	1+
282.28043	86	
283.07020	322	1+
283.78887	286	1+
283.80561	92	
283.86039	146	
284.29095	400	1+
284.85776	148	
284.89579	98	
284.99242	196	1+
285.85756	90	
285.90079	92	
286.41398	86	
287.79533	94	
287.81457	280	1+
289.78874	282	1+
289.85842	112	
289.87630	260	1+
290.85890	118	
290.95056	304	1+
291.80115	306	1+
292.28503	94	
293.85144	314	1+
294.90864	102	
295.90903	182	
296.80726	114	
296.83283	90	
298.04389	92	
298.42558	94	
298.86799	106	
299.06688	90	
299.80051	356	1+
300.76342	94	
301.78834	92	
302.81345	130	
303.24895	176	1+
305.09339	86	
305.89913	104	
307.79917	310	
308.29357	788	1+
308.87208	202	
309.25023	104	
310.30901	192	
310.40749	88	
311.82282	112	
311.88247	240	
312.80599	106	
312.86826	260	1+
312.88723	134	
312.93950	138	
314.89285	86	
315.81602	130	
317.86695	196	
320.22314	88	
321.15092	86	
321.76042	144	
321.82280	124	
322.32334	96	
323.24194	106	
324.23636	96	
324.88682	328	1+
326.08148	104	
326.32976	92	
END IONS

###FS:    #m/z: 340.94033 #charge 1+
###MS: 42
###MSMS: 44
BEGIN IONS
TITLE=Cmpd 32, +MS2(340.9403), 28.0-35.0eV, 0.9min #44
RTINSECONDS=54.9325
SCANS=42,44
PEPMASS=340.94033	3025720
CHARGE=1+
189.86535	204	
190.93108	128	
192.92820	594	1+
196.88365	126	
197.86695	182	1+
198.09324	124	
203.98486	112	
210.93778	114	
211.94786	164	1+
212.88156	124	
213.87769	148	
213.89873	128	
213.93817	1902	1+
214.89551	102	
215.88571	1028	1+
215.93719	402	
216.41206	174	
216.99489	118	
217.85616	156	
217.88356	626	1+
217.94044	142	
222.95274	110	
223.49307	110	
223.92630	116	
224.97103	100	
225.55920	100	
226.94698	230	
227.95981	102	
228.06334	112	1+
228.94755	302	1+
230.88906	126	
230.95078	108	
231.84280	104	
231.89312	306	
231.95119	1176	1+
232.89156	140	
233.11765	122	1+
233.90054	360	1+
233.94786	326	
235.86406	132	
235.89052	512	1+
235.94888	96	
236.87088	94	
239.07608	100	
239.95188	100	
240.23193	92	
240.83772	230	1+
240.93916	196	1+
242.02220	108	
242.39113	94	
243.83653	134	
243.91140	94	
244.46756	92	
244.88055	208	
244.95251	172	
245.02241	202	1+
245.42468	92	
246.94792	152	
246.97699	144	
247.07844	106	
248.85251	100	
248.87608	92	
249.00587	104	
249.90021	442	1+
249.95898	754	1+
251.95882	130	
252.97128	160	
254.91694	192	
254.94073	302	
254.96567	1062	1+
255.07377	274	1+
255.09862	132	
255.89534	354	1+
256.02981	128	
256.91491	156	
256.96131	196	
258.40915	120	
259.95611	676	1+
260.85127	112	
261.47590	94	
261.84226	122	
262.10354	100	
263.17193	98	
264.10201	94	
264.38969	92	
265.01428	184	1+
266.17444	94	
267.13840	202	
267.79924	218	1+
268.87134	158	
268.91390	156	
270.82865	132	
270.85187	248	1+
271.95314	94	
272.45537	108	
272.93429	254	1+
273.91165	174	
275.41671	320	1+
275.92885	154	
276.83935	436	1+
276.85728	372	1+
276.89376	214	1+
277.88040	192	
278.84648	280	
278.92489	124	
278.95793	120	
279.84955	176	
279.91215	142	
280.06568	102	
280.86133	106	
280.94843	124	
281.04980	272	1+
283.35474	146	
284.85672	196	1+
286.80366	110	
289.92619	96	
290.78807	212	
290.85303	264	1+
291.24786	100	
292.88070	104	
293.12112	98	
293.82784	132	
293.85450	318	1+
294.93103	202	1+
295.84011	106	
295.99169	148	
296.80882	178	
296.87710	100	
296.96628	126	
297.82010	232	1+
298.30475	92	
298.79456	126	
298.84376	128	
298.87382	140	
299.78323	258	1+
299.87670	92	
300.81968	186	
300.84662	148	
300.86897	124	
300.92653	140	
301.88162	134	
302.17660	104	
302.92783	130	
302.94411	92	
303.91441	156	
303.94272	210	1+
304.11638	96	
305.09116	102	
305.15037	132	
305.26727	102	
305.89154	190	
305.91643	120	
307.28898	92	
307.79621	524	1+
308.29117	352	1+
308.87994	138	
309.32308	110	
309.76510	120	
310.78607	100	
310.87918	102	
311.82588	130	
311.85828	100	
313.85873	110	
313.88727	114	
314.82040	122	
315.85285	92	
318.10625	98	
320.80457	122	
321.14669	92	
322.13562	92	
322.32186	92	
322.50353	102	
324.88909	126	
325.90473	104	
326.90529	112	
327.89998	94	
328.81623	134	
328.88414	280	1+
329.12600	112	
330.81349	476	
330.95517	106	
334.89046	142	
337.08975	92	
337.17725	100	
337.31838	92	
341.20337	114	
341.28996	96	
341.39544	190	
342.11263	104	
342.90055	152	
END IONS

###FS:    #m/z: 507.84493 #charge 1+
###MS: 42
###MSMS: 45
BEGIN IONS
TITLE=Cmpd 33, +MS2(507.8449), 28.2-35.2eV, 1.0min #45
RTINSECONDS=55.7045
SCANS=42,45
PEPMASS=507.84493	397328
CHARGE=1+
196.01504	536	1+
210.03184	240	
214.88032	242	1+
223.96962	128	
224.97845	314	
227.95386	286	
232.89861	254	
238.02870	206	1+
239.06981	402	1+
239.86410	130	
241.85322	174	
241.88152	144	
249.88499	230	
251.07324	558	1+
252.07879	304	1+
252.84785	128	
254.00654	158	
254.08880	152	
261.97732	132	
264.08789	196	1+
266.16493	406	1+
267.86973	222	
267.90768	130	
270.85931	344	
272.85416	202	
274.84888	602	1+
278.39443	220	1+
278.83095	204	
278.91466	146	
279.10287	216	1+
279.85108	184	1+
280.80951	156	
280.87975	128	
281.37761	150	
283.88732	194	1+
285.78882	240	1+
285.86383	250	1+
286.84803	320	1+
287.85049	208	1+
288.93959	296	1+
289.03638	188	
289.88246	980	1+
290.13272	290	1+
290.86249	734	1+
293.87409	1802	1+
296.85432	864	1+
296.90571	172	
297.88155	176	1+
298.82418	128	
298.84524	610	1+
299.80365	508	1+
299.88227	140	
300.85153	664	1+
301.89745	144	
302.88861	162	
303.03443	176	
303.87055	374	
304.39447	144	
304.85960	206	
305.86335	670	1+
306.79630	386	1+
306.95365	256	1+
307.85877	156	
307.88956	752	1+
308.06837	130	
308.13964	974	1+
308.87057	1110	1+
310.15678	1066	1+
311.75325	96	1+
311.81058	340	1+
311.83599	420	1+
311.88359	3368	1+
313.76002	96	1+
314.86398	1288	1+
314.89553	212	
315.84856	208	
315.88190	182	
316.86335	430	
317.86303	990	1+
318.86222	646	1+
318.89409	164	
318.93373	144	
320.86367	284	1+
320.89252	132	
322.78263	292	1+
322.88971	142	
323.39280	286	1+
323.86070	720	1+
323.99308	126	
324.00713	158	
324.85993	488	1+
325.89947	492	
325.98620	284	1+
326.14726	294	1+
326.88460	1454	1+
326.98850	254	1+
327.38574	282	
328.87773	164	
328.91649	288	1+
329.17293	176	
329.87984	180	
329.89118	154	
330.16091	284	1+
330.84521	146	
330.87712	312	
331.78983	168	1+
331.83411	170	
331.89028	216	
332.87337	1334	1+
332.89718	176	
334.88960	882	1+
334.96151	204	1+
335.84928	640	1+
337.88142	562	1+
338.08388	148	1+
339.88104	346	
340.87079	248	
341.88062	166	
342.87565	132	
343.87255	488	1+
345.82520	236	1+
345.87235	336	1+
347.89856	232	
348.12043	134	
348.88969	298	1+
349.74596	128	
350.76105	146	
350.81045	190	
350.88417	970	1+
350.94025	134	
351.86031	132	
351.99369	132	1+
352.77688	186	
352.85768	190	
352.89403	142	
353.85074	516	1+
353.88868	174	
354.02275	128	
354.75921	130	1+
355.89409	300	
356.80446	276	1+
356.89363	140	
358.84257	162	
361.75502	132	
361.85585	166	
362.84683	204	
362.86529	126	
363.93467	154	1+
364.85772	302	1+
364.88608	328	1+
365.77887	128	1+
366.18498	206	
366.83776	704	1+
367.70741	452	1+
368.89443	822	1+
369.07083	148	
369.71252	180	1+
369.83551	1322	1+
370.21785	184	1+
370.87953	136	
371.18643	166	
371.79008	202	1+
371.80540	148	
372.71228	276	1+
372.77579	332	1+
373.01684	132	
373.06280	196	1+
373.82788	242	
373.90286	134	
374.81419	850	1+
376.79689	264	1+
376.88614	306	1+
377.73871	198	1+
378.76503	270	1+
379.35486	176	1+
379.37316	184	
379.83699	144	
380.71708	394	1+
381.76446	174	
382.19415	130	
382.38923	266	1+
384.85009	1374	1+
384.89776	136	
385.77192	244	1+
385.89060	138	
386.82112	304	1+
386.84926	588	1+
386.88909	136	
387.71352	242	1+
387.97956	216	1+
388.18375	172	
388.80012	250	1+
388.88757	274	1+
389.19757	364	
389.84859	230	
390.84110	936	
391.84076	578	
391.88905	190	1+
392.07085	300	1+
392.82665	1442	1+
392.86399	164	
393.04436	178	1+
393.19030	202	1+
393.79123	152	
394.78411	628	1+
394.83589	442	1+
395.86209	320	1+
396.76687	142	
397.14784	130	
397.71741	490	1+
397.74316	136	
397.90554	130	
398.39898	200	
398.72436	320	1+
399.84688	282	1+
399.86951	428	1+
400.79114	228	1+
400.83324	128	
400.87314	244	1+
402.82123	188	
402.86641	1200	1+
403.72944	256	1+
403.87164	868	1+
405.75034	184	
405.86573	376	
406.85891	186	
407.07406	230	1+
407.39858	132	
407.86738	1742	
408.85092	3514	1+
409.72640	216	
410.73010	192	
410.80281	148	
410.83768	1568	1+
410.89977	224	
411.72122	260	1+
411.80797	410	
411.86464	156	
412.09452	154	
412.84766	1394	1+
413.07101	318	
413.28603	212	1+
413.83812	164	
415.83311	166	
416.71240	134	
416.87557	274	
417.86950	168	
418.76546	302	1+
418.84739	182	
421.36703	154	
421.88675	416	
422.81850	368	1+
422.86512	1036	1+
423.86753	748	1+
425.73766	154	
425.78434	226	1+
425.87020	238	
426.86134	2684	1+
427.72971	688	1+
428.84679	2072	1+
428.88875	168	
429.23110	144	1+
429.73581	438	1+
429.82622	348	
429.97120	174	
430.73934	282	1+
430.84985	576	
431.03703	128	
431.86754	1398	1+
433.85438	502	1+
434.84822	396	1+
434.89947	168	
439.89093	416	1+
442.87839	200	
443.99619	142	1+
444.79514	230	1+
444.87135	4038	1+
445.74415	128	
445.80580	192	1+
446.09556	136	
446.74655	236	1+
447.90082	184	1+
449.81885	234	1+
449.87947	1294	1+
450.70165	138	
450.75008	248	
451.87621	294	1+
452.85926	190	1+
453.89147	128	
457.90202	798	1+
460.22437	200	1+
462.88282	1136	1+
464.88718	274	1+
465.72034	166	
467.88541	2454	1+
469.17609	132	
472.80583	188	1+
472.86437	140	
472.89554	170	1+
476.25128	128	1+
483.25211	174	1+
483.67859	170	
485.89806	1640	1+
488.79537	146	
488.98300	198	
490.91329	128	
491.24997	208	1+
493.72266	196	1+
508.73927	166	
508.82210	134	1+
508.83546	166	1+
508.91870	176	1+
END IONS

###FS:    #m/z: 363.95646 #charge 1+
###MS: 46
###MSMS: 47
BEGIN IONS
TITLE=Cmpd 34, +MS2(363.9565), 28.0-35.0eV, 1.0min #47
RTINSECONDS=59.3835
SCANS=46-47
PEPMASS=363.95646	856858
CHARGE=1+
94.84609	94	
183.86971	144	
189.86264	1878	1+
191.85797	1338	1+
192.01972	98	
193.85290	146	
196.88376	580	1+
197.96032	116	
198.87011	94	
198.93211	206	1+
200.87770	146	
201.13265	106	
202.90929	122	
203.88382	182	
207.40832	96	
207.87547	860	1+
207.94725	308	
209.94407	3208	1+
210.88352	1308	1+
212.40518	98	
212.87945	6474	1+
215.96809	140	
216.40570	142	
217.91671	124	
219.86245	162	
222.42232	98	
222.92817	94	
222.95149	2946	1+
223.89165	140	
223.97426	134	
224.04870	166	
224.89081	124	
224.94927	4532	1+
224.97087	512	
225.42964	102	1+
225.88494	114	
225.90948	122	
226.81739	112	
226.89287	348	
226.94737	21058	1+
227.02604	138	1+
227.06713	132	
227.14644	156	1+
227.86053	106	
227.88091	140	
228.89451	1378	1+
228.94269	23772	1+
229.06743	92	1+
229.44229	112	
229.65080	104	
229.84992	186	1+
230.14086	122	1+
230.25784	110	1+
230.88865	8432	1+
231.21297	94	1+
231.97405	100	
233.00416	204	1+
234.88168	338	1+
234.93041	170	1+
235.82419	96	
236.84569	112	
236.95618	96	
238.89393	102	
238.94051	116	
239.42190	94	
240.82341	96	
240.94099	1008	
240.96149	2438	1+
241.93925	5112	1+
242.94146	3610	1+
242.95855	1454	1+
243.82056	254	1+
244.09193	128	1+
244.31438	96	1+
244.82035	222	1+
244.95708	7778	1+
246.01727	182	1+
246.39781	94	
246.43910	206	
246.85626	98	
246.90481	510	1+
246.95286	12344	1+
247.80342	290	1+
248.81752	168	1+
248.89959	2914	1+
249.03828	192	
250.35261	94	
250.89586	460	
250.94754	146	
250.96855	540	1+
251.04731	110	
251.92243	110	
252.89862	864	1+
253.79678	96	
253.83439	156	
253.90490	718	1+
254.09266	94	
254.83345	96	
254.86836	116	
258.84433	226	
258.97304	544	
259.44433	186	
259.84810	134	
259.97180	310	
260.83811	134	
260.96839	1310	1+
262.17709	92	
263.25153	96	
263.82929	96	
263.84885	168	
264.55019	98	
264.96661	270	
265.98181	220	
266.19277	96	
266.81231	288	
266.94312	238	1+
267.97472	1060	
268.51950	102	
269.96935	1990	1+
270.80677	114	
270.83220	160	
270.84946	290	1+
271.27687	94	
271.84490	408	1+
271.91732	378	1+
272.24274	106	
273.79696	98	
274.56712	116	
276.35256	106	
276.80888	96	
276.85652	288	1+
277.90610	150	
277.92863	222	1+
278.79944	96	
278.84700	344	1+
279.01202	198	1+
279.09751	316	1+
280.53583	114	
280.79320	320	
280.94353	94	
281.06358	170	1+
281.79311	180	
281.81825	94	
281.85648	134	
282.79563	154	
282.85063	120	
283.79613	304	1+
283.85253	422	
284.79877	202	1+
284.82667	180	
284.98740	176	
285.84798	906	1+
286.86696	124	
288.99856	104	
289.83257	152	1+
290.00549	100	
290.78737	206	
290.87717	186	1+
292.11904	366	1+
293.85150	102	
294.01678	96	
295.81301	132	
295.86507	138	
296.80646	244	
296.86517	220	
296.88927	170	1+
296.93282	238	1+
297.80113	950	1+
298.80404	818	1+
298.85258	116	
299.88915	126	
300.86316	158	
301.79911	112	
301.86034	736	1+
301.97311	144	
302.80046	614	1+
303.81533	162	
303.85594	1664	1+
303.90852	100	
305.83056	110	
305.93312	116	
306.12428	108	
306.80822	112	
306.86539	150	
306.88471	148	
308.87115	324	1+
310.03994	102	
311.06538	94	
311.12551	104	
311.86666	486	1+
312.81146	202	1+
314.00279	136	
314.42278	110	
315.45167	98	
315.86348	224	1+
316.81299	460	1+
318.93119	110	
319.80989	128	
321.81999	520	1+
321.86670	394	
322.08251	96	
322.16307	98	
322.88433	120	
324.87690	180	
325.82531	170	
325.89541	128	
326.08318	96	
326.24545	96	
326.81789	132	
326.87377	734	1+
327.09191	108	
328.87098	352	1+
329.26417	108	
329.87168	278	1+
332.38639	94	
334.76610	204	1+
334.80292	126	
334.86776	220	1+
336.84040	126	
336.94226	510	1+
338.87259	204	1+
339.82442	346	1+
340.93928	344	
346.70790	96	
349.31897	94	
350.33568	136	
353.75772	116	
357.91949	150	1+
359.80019	134	1+
360.35588	100	
360.51258	96	
360.85759	102	
361.87444	142	
365.76996	316	1+
366.38372	156	
END IONS

###FS:    #m/z: 507.84514 #charge 1+
###MS: 46
###MSMS: 48
BEGIN IONS
TITLE=Cmpd 35, +MS2(507.8451), 28.2-35.2eV, 1.0min #48
RTINSECONDS=60.1555
SCANS=46,48
PEPMASS=507.84514	187462
CHARGE=1+
196.01518	310	
222.97725	226	1+
232.90661	132	
237.05481	136	
238.06585	282	1+
238.13912	132	
241.08581	176	1+
241.85520	154	
250.97020	308	
252.07877	286	
252.11578	148	
254.08035	136	
256.01994	242	1+
258.87413	386	1+
260.82102	196	
263.38429	148	
263.86986	230	1+
264.85287	136	
266.09479	192	
268.07179	140	
268.10923	236	
270.80639	250	1+
272.79830	208	1+
272.85758	264	
274.86846	178	1+
275.10506	162	
275.38454	290	1+
275.79162	134	
277.82904	468	1+
278.83149	404	1+
279.79577	152	1+
279.95794	188	1+
281.96254	198	1+
284.96632	134	1+
286.89074	216	1+
287.85545	256	
289.87986	480	
290.86549	320	
290.89747	186	
292.37104	146	
292.85906	134	
292.88319	260	
293.87196	1608	1+
294.12383	166	
296.85573	152	
297.84812	162	
297.95380	180	
298.80635	144	
298.85087	274	
298.88403	132	
299.79994	134	
299.84214	238	
300.84151	170	
300.86658	156	
301.85044	510	1+
302.88353	144	
303.86623	182	
305.86303	790	
307.13521	232	
307.86770	862	1+
307.89145	692	
308.14020	476	
308.87158	752	1+
309.14953	1382	1+
309.89111	178	
310.15465	1016	1+
311.14125	138	
311.88577	1056	
312.88042	876	1+
314.11029	136	
314.86189	2590	1+
315.35775	246	1+
315.82802	168	
315.90543	278	1+
316.98355	196	1+
318.86515	186	
320.85932	200	
321.82856	196	1+
321.86450	320	1+
322.85071	216	
322.89010	268	
324.83763	162	
324.86369	340	
324.95666	258	1+
325.86269	288	1+
325.90257	274	
326.88038	2326	1+
327.80291	134	
330.15710	136	
330.82649	206	
330.88062	502	1+
330.95700	134	
331.80904	244	1+
331.84455	148	
331.86831	138	
332.78141	142	
332.87615	1322	1+
332.98331	202	1+
333.38833	218	1+
333.85225	158	
334.87096	144	
335.84857	282	
335.88990	190	
336.87022	152	
337.10648	148	
337.87720	320	
338.87546	388	1+
338.92594	154	
339.89708	134	
340.26401	140	
342.09556	186	1+
342.88943	166	
343.87397	440	1+
345.89627	144	
346.78715	222	1+
346.88460	132	
347.75335	140	
347.89167	414	1+
348.89071	250	1+
349.21178	178	1+
349.75225	222	
349.79245	168	1+
350.88613	530	
351.40342	142	
351.83019	172	
351.88481	394	
352.76991	186	1+
353.85489	392	1+
355.88904	364	1+
357.77277	142	
357.84199	140	
358.78317	224	
361.86152	168	
362.96679	206	1+
364.36127	298	1+
366.84230	270	
367.70801	600	1+
367.76659	280	
367.84256	366	
367.88479	144	
368.83039	272	
368.87015	144	
368.89293	664	1+
369.71969	306	1+
369.83541	872	1+
369.85679	194	
370.87608	218	
371.18842	162	
371.79267	210	
371.86730	348	1+
372.37299	136	
373.74327	154	
373.83502	164	
373.90035	486	1+
374.81237	420	1+
375.88458	148	
376.74251	208	1+
377.77965	298	1+
378.78168	226	1+
380.71511	372	1+
380.88160	224	1+
381.71624	246	1+
381.83640	334	1+
382.84987	148	
383.86785	204	
383.88969	252	1+
384.82647	414	1+
384.85107	838	1+
385.77348	208	1+
385.85301	460	1+
386.71776	274	1+
387.20242	132	
387.84284	1022	1+
388.21188	144	
389.20131	376	1+
390.77711	206	
390.84062	1062	
391.84114	624	
392.03157	132	
392.07306	144	
392.82495	1366	1+
392.89943	222	1+
394.81117	190	
395.86736	224	1+
397.14010	150	1+
397.73631	160	
397.83623	156	1+
398.73312	168	
398.86974	190	
399.40691	174	
399.72879	608	1+
399.85110	296	
400.37366	164	
400.84414	188	
402.86638	1104	1+
404.72491	154	1+
404.86869	918	1+
405.86329	234	
406.75988	158	
406.80776	220	1+
406.98510	134	
407.86816	1518	
408.74703	144	
408.85040	1788	1+
409.07300	138	
409.21890	98	1+
410.83742	1338	1+
411.80737	216	
412.84203	686	1+
412.88593	162	
413.07757	162	
413.72413	174	1+
413.88135	258	
418.75169	158	
418.85508	154	
419.39694	214	1+
421.74145	198	
421.88625	276	
422.86590	216	
422.88032	158	
423.86631	1308	1+
424.75622	136	
425.24512	204	1+
425.74978	268	
426.74326	268	
426.80687	146	
426.85910	2238	1+
426.93374	156	1+
427.73205	750	1+
427.90414	236	1+
428.84589	2742	1+
428.87436	716	1+
429.07952	270	1+
430.74038	264	
431.86691	1094	1+
432.81864	250	1+
433.85341	636	1+
437.19909	150	
437.76627	282	1+
439.89627	366	1+
440.90026	230	1+
444.87153	3978	1+
445.74347	580	1+
446.86549	454	
447.92269	150	
448.69729	338	1+
448.89196	142	
449.87879	820	1+
450.76731	266	1+
451.86557	284	1+
451.88443	144	
453.87896	144	
455.34842	190	
457.86963	152	
457.90362	438	1+
462.88378	1132	1+
464.88147	172	1+
466.15967	150	1+
466.79414	134	
467.88572	1774	1+
468.77208	170	
470.88205	236	1+
471.88483	288	1+
473.86366	188	
485.78698	350	1+
485.89892	994	1+
486.84490	150	1+
491.73595	190	1+
497.71803	302	1+
505.80710	168	
508.32336	140	
508.41133	156	1+
508.91434	224	1+
509.86491	194	
END IONS

###FS:    #m/z: 336.94566 #charge 1+
###MS: 46
###MSMS: 49
BEGIN IONS
TITLE=Cmpd 36, +MS2(336.9457), 28.0-35.0eV, 1.1min #49
RTINSECONDS=60.9275
SCANS=46,49
PEPMASS=336.94566	116678
CHARGE=1+
127.66501	100	
197.11097	84	
200.23675	104	
205.95238	168	
207.87441	294	1+
207.97569	148	
210.37553	86	
210.88155	122	
211.92475	136	
211.94412	4654	
212.87859	2162	1+
212.94474	94	
213.93875	1600	1+
214.89948	136	
215.88670	694	1+
215.93902	788	1+
216.86308	96	
217.85502	134	
217.88241	96	
217.91833	94	
221.89050	98	
223.95954	376	1+
223.97091	476	1+
226.48764	96	
226.89899	132	
227.95485	230	1+
228.39891	84	
228.56960	94	
228.89399	646	1+
229.42978	86	
229.95522	3650	1+
230.70393	90	
230.88861	2188	1+
231.95013	1286	1+
233.02609	80	
233.82705	88	
233.83989	100	
233.89840	450	1+
233.94716	432	1+
235.89372	336	1+
236.08398	86	
237.06722	146	
238.92609	92	
239.81922	92	
239.90148	84	
241.12305	246	1+
242.04928	82	
242.89592	92	
243.78859	80	
243.86147	82	
243.87649	238	1+
244.88051	168	1+
244.97195	164	
246.54351	98	
246.90197	106	
246.97660	140	
247.07798	96	
247.39063	100	
247.94644	164	
247.96525	1056	1+
248.88184	126	
248.90008	692	1+
249.00080	120	
249.73109	80	
249.96421	612	1+
250.82678	142	
250.84663	102	
250.95050	280	
251.78533	184	
251.83672	402	1+
251.91579	100	
251.95562	174	
252.03188	88	
252.41056	88	
252.97149	2620	1+
253.42175	92	
253.90454	700	1+
253.95777	104	
254.80769	140	
254.94054	184	
254.96481	1016	1+
255.07444	570	1+
256.26888	94	
256.91570	150	
256.97213	116	
258.84409	232	
258.87138	256	1+
258.89674	104	
258.96590	150	
259.83197	266	1+
259.85339	100	
259.89772	106	
259.95605	170	
261.86635	142	
262.45567	98	
262.72805	84	
264.16930	98	
264.79472	104	
266.14215	100	
267.01458	80	
267.13691	92	
267.84450	180	
268.84088	1188	1+
270.97865	348	1+
271.91268	434	1+
272.79564	278	1+
272.84793	238	1+
272.87462	124	
272.91137	458	1+
272.97783	158	
273.95708	90	
274.86029	118	
275.07250	140	
275.85318	398	1+
275.89324	92	
275.93352	124	
275.95245	80	
276.33070	82	
276.81048	376	1+
277.83468	112	
278.83547	202	
279.03309	82	
279.83525	292	
280.87001	148	
280.93128	88	
281.87653	88	
282.48335	100	
282.85442	232	1+
283.81492	126	
284.89540	118	
285.84938	176	
286.10004	92	
286.84845	646	1+
287.41836	86	
288.36852	88	
288.87740	88	
289.87911	96	
289.98480	94	
290.00715	98	
290.85872	150	
291.80469	150	
291.85709	450	1+
292.86200	258	1+
293.10721	226	1+
293.99325	116	
294.43442	84	
294.85146	110	
294.87143	276	1+
294.97647	86	
295.08569	102	
295.91514	84	
295.96608	80	
295.99142	90	
296.03138	84	
296.81486	82	
298.08433	142	
298.58251	146	
298.85612	92	
300.79587	202	1+
300.98083	80	
302.86475	106	
303.85988	278	1+
304.81583	220	1+
304.86357	156	1+
306.27624	82	
307.80172	154	
307.85147	148	
309.86667	358	1+
309.93410	90	
311.81516	130	
311.86476	128	
312.02347	130	
312.22524	92	
312.88502	104	
313.15220	84	
314.08066	82	
314.81791	128	
315.86442	120	
316.68246	84	
317.81828	104	
317.94642	88	
319.13422	116	
319.47440	100	
321.59785	80	
321.76963	80	
322.66905	92	
324.37903	96	
324.90906	128	
324.92758	116	
329.87736	500	1+
330.88331	304	1+
331.75361	88	
331.77546	98	
331.91861	94	
332.48488	114	
335.88364	86	
336.33681	288	1+
337.87750	88	
338.25938	80	
340.42615	84	
340.79733	184	1+
END IONS

###FS:    #m/z: 363.95650 #charge 1+
###MS: 50
###MSMS: 51
BEGIN IONS
TITLE=Cmpd 37, +MS2(363.9565), 28.0-35.0eV, 1.1min #51
RTINSECONDS=64.615
SCANS=50-51
PEPMASS=363.95650	485838
CHARGE=1+
134.95992	98	
136.96467	94	
182.86793	278	
184.86053	136	
187.86776	336	
189.86305	1586	1+
191.85800	1252	1+
194.89005	114	
196.88390	824	1+
197.96025	154	
200.94963	112	
205.87248	104	
206.40486	100	
207.40762	94	
207.87580	234	
207.95019	218	1+
208.15391	94	
208.88782	128	
209.87368	136	
209.94270	2716	1+
210.88387	810	1+
212.87985	7212	1+
213.08738	108	
215.87894	104	
216.41128	148	
218.90853	154	
221.55873	102	
221.85978	110	
222.95180	2454	1+
224.88104	106	
224.89287	140	
224.94953	4478	1+
224.96975	384	
225.09210	100	
225.88241	124	
225.97222	290	
226.89579	260	
226.94714	18940	1+
226.97255	446	
227.07509	108	
227.93011	288	
228.47243	90	1+
228.86316	94	
228.89498	1354	1+
228.94274	23258	1+
229.11389	102	1+
229.37418	104	
229.78755	266	1+
230.05373	136	1+
230.14419	178	1+
230.79225	228	1+
230.88971	8480	1+
231.52861	92	1+
231.83742	112	
231.87186	102	
232.88495	1036	1+
234.88136	554	1+
235.85079	110	
238.95096	98	
239.07120	280	1+
240.94009	1200	
240.96372	1918	1+
241.93878	3282	1+
242.94122	2316	1+
242.95906	2272	1+
243.52019	170	1+
244.95757	9072	1+
245.45769	96	
245.83097	106	
245.94199	444	
246.90537	416	1+
246.95257	9814	1+
247.06088	100	
247.38905	102	
247.86392	154	
247.97913	124	
248.73269	86	1+
248.80500	100	
248.90033	3190	1+
248.97248	108	
249.03627	174	1+
249.13991	96	
249.17618	104	
250.02126	96	
250.80421	174	1+
250.89438	666	1+
250.94818	124	
250.96975	172	
252.89391	204	
252.95268	188	
253.12612	106	1+
253.83869	194	1+
253.90494	802	1+
254.37633	152	
258.84724	104	
258.89974	128	
258.97546	482	1+
259.07238	94	
259.83689	190	
260.37252	208	1+
260.96840	1490	1+
261.83617	490	1+
262.73992	112	
262.83097	390	1+
263.83490	350	1+
264.07689	104	
264.85325	108	
264.96497	164	
265.64409	94	
266.34695	94	
266.81199	328	1+
266.97630	106	
267.67501	94	
267.78281	142	
267.97350	1324	
268.82130	230	1+
268.85085	138	
268.95954	146	
269.08010	106	
269.42954	100	
269.92065	142	
269.96798	1320	1+
271.84721	232	1+
271.91767	662	1+
272.40863	94	
273.78930	136	
275.85581	424	1+
277.83527	118	
278.80054	164	
278.84487	188	
278.93964	134	
279.10621	162	
279.84372	142	
279.96368	108	
280.07390	102	
280.79280	314	
280.90476	94	
281.79004	142	
281.85726	98	
281.98569	160	1+
282.80013	284	
282.85016	418	1+
283.79310	528	1+
283.85156	352	1+
283.98264	128	
284.06649	122	
284.37906	132	
285.84666	784	1+
285.88871	112	
286.80057	144	
286.87607	116	
286.89459	94	
286.97296	106	
288.79535	110	
289.87484	94	
289.96263	156	
292.86957	114	
293.11378	108	
293.84968	96	
293.86473	280	1+
294.85651	102	
295.92541	148	
296.80863	238	
297.80767	184	
298.42547	94	
298.80442	912	1+
299.86565	100	
300.78497	96	
301.79757	322	
301.86067	558	1+
302.80285	1000	1+
303.80695	628	1+
303.85509	1980	1+
306.28153	372	1+
306.90707	186	1+
306.98146	120	
307.13470	126	
308.13928	104	
309.40446	100	
309.86924	106	
309.88123	114	
310.79645	192	1+
310.87387	142	
311.88017	128	
312.86714	262	1+
314.86140	188	1+
315.04597	228	1+
316.81442	218	
316.89101	120	
318.85221	102	
318.88155	108	
319.82411	132	
320.14120	204	1+
320.96020	122	
321.03880	96	
321.39089	94	
321.81581	136	
321.86955	284	
322.80699	118	
322.89911	120	
322.92846	534	1+
324.73497	176	1+
325.87564	102	
325.89295	94	
326.40295	110	
326.87221	858	1+
327.31100	100	
329.86613	136	
331.81930	148	
333.15522	116	
334.76204	94	
336.94150	398	1+
337.94403	260	1+
338.82253	504	1+
339.78830	122	1+
339.82639	428	1+
340.94170	292	
342.89870	112	
346.20762	134	
347.96447	102	
349.09184	198	1+
352.77632	132	
352.88063	318	
352.90059	100	
353.88890	170	
354.10490	208	1+
355.10586	238	1+
358.71152	168	1+
359.75800	180	1+
365.28748	94	
365.75176	100	
367.33041	130	
367.78958	254	1+
368.71461	200	1+
END IONS

###FS:    #m/z: 336.94567 #charge 1+
###MS: 50
###MSMS: 52
BEGIN IONS
TITLE=Cmpd 38, +MS2(336.9457), 28.0-35.0eV, 1.1min #52
RTINSECONDS=65.388
SCANS=50,52
PEPMASS=336.94567	95368
CHARGE=1+
49.83401	120	
129.46515	92	
160.00902	86	
182.87016	84	
189.86783	84	
192.85863	94	
192.95271	182	
196.96558	128	
199.89977	86	
202.90225	84	
205.94751	286	1+
206.97086	180	1+
207.98506	122	
209.94577	134	
210.88003	282	1+
210.98519	86	
211.94431	3986	
212.87753	1150	1+
213.89391	182	
213.93926	1902	1+
214.89523	132	
215.88704	694	1+
215.93714	330	1+
217.88520	90	
218.46620	90	
219.92055	84	
223.97044	158	1+
224.47050	92	
225.86172	92	
225.88937	226	1+
226.39267	150	
226.94480	116	
226.97446	150	
228.89502	442	1+
229.95513	3798	
230.81400	96	
230.88972	2516	1+
230.95997	96	
231.12481	90	
231.87432	92	
231.95040	1836	1+
232.09354	86	
233.11769	86	
233.40100	88	
233.85702	166	1+
233.89677	658	
233.94831	134	
234.82117	292	1+
234.95594	86	
235.89152	186	
235.90998	102	
236.79582	194	1+
238.08609	86	
240.83608	386	1+
240.96883	86	
241.84189	258	1+
241.98511	136	
244.42737	106	
246.97546	162	
247.14954	88	
247.96568	1188	1+
248.89921	644	1+
249.15334	88	
249.42658	88	
249.83461	338	1+
249.85126	122	
249.96140	624	1+
250.83872	262	1+
250.91998	96	
250.95424	130	
250.98499	120	
251.06648	116	
251.08414	100	
251.87793	84	
252.49425	92	
252.97108	2362	
253.08706	282	1+
253.90410	548	1+
254.85904	136	
254.94082	112	
254.96594	1234	1+
255.07703	188	
255.76518	102	
256.08008	260	
256.88955	132	
256.91310	134	
256.95848	380	1+
257.80140	138	
257.85276	90	
258.84576	312	1+
258.88688	84	
259.95492	120	
260.21819	104	
260.82705	250	1+
260.84781	152	
261.07261	84	
263.42489	86	
263.80097	132	
264.91771	92	
265.01878	222	1+
265.08726	136	
266.84955	96	
267.84311	88	
268.50120	108	
268.84336	518	1+
270.48262	94	
270.88978	118	
270.98004	466	1+
271.84621	268	
271.91102	136	
271.95524	348	1+
272.84487	222	
272.86311	86	
272.97909	276	
273.79137	132	
273.84366	152	
274.86104	96	
275.07222	82	
275.88757	148	
276.44453	114	
276.85433	358	1+
277.01832	138	
277.57026	92	
277.83150	1270	1+
277.87318	94	
279.79661	196	1+
280.23624	82	
280.98180	128	
281.05261	166	
281.09825	92	
282.88373	90	
283.02906	108	
284.25048	92	
285.90706	168	1+
286.84931	1138	1+
288.24967	100	
288.52056	104	
290.92418	86	
290.98878	120	
291.35771	102	
291.85487	84	
292.10654	348	1+
292.80671	124	
292.86131	142	
292.96084	98	
293.14847	128	
293.85637	324	1+
293.99818	302	1+
294.82039	92	
294.88912	196	1+
295.93643	172	
297.11984	92	
297.82006	202	1+
298.78012	82	
298.87395	374	1+
299.87741	310	1+
301.51873	188	
301.76941	92	
301.87844	180	
301.95038	98	
303.86106	220	1+
303.94495	136	
304.26632	106	
304.81410	92	
304.83382	98	
305.87828	238	1+
307.30861	96	
308.53022	118	
308.86881	202	
309.30085	90	
309.48417	92	
309.81823	90	
309.86618	104	
310.87092	230	
311.81139	176	1+
311.86369	122	
313.31956	96	
313.78471	90	
314.82208	178	
315.45347	94	
315.90060	180	1+
316.82411	98	
317.94971	140	
320.82997	204	
320.97091	86	
324.28579	130	
324.89520	154	
326.95994	96	
328.29121	92	
328.88438	290	1+
329.32430	100	
330.98442	96	
331.75947	224	1+
333.88012	110	
334.01577	102	
334.03611	84	
334.95877	192	1+
335.42248	90	
335.89922	90	
337.08439	100	
338.07823	86	
END IONS

###FS:    #m/z: 359.96121 #charge 1+
###MS: 50
###MSMS: 53
BEGIN IONS
TITLE=Cmpd 39, +MS2(359.9612), 28.0-35.0eV, 1.1min #53
RTINSECONDS=66.1605
SCANS=50,53
PEPMASS=359.96121	74460
CHARGE=1+
148.37438	86	
174.95214	94	
183.85904	84	
187.93545	90	
192.02777	84	
193.93494	94	
197.89966	106	
204.86795	86	
204.88821	100	
205.94697	124	
207.95059	138	
209.94292	1068	1+
214.86781	84	
214.89484	226	
216.41031	142	
217.88948	94	
222.95123	842	1+
224.94780	1506	1+
224.96930	598	1+
225.05786	86	
225.92625	86	
226.89220	158	1+
226.94650	4428	1+
227.32119	92	1+
227.93240	290	
228.94332	4750	
229.06634	84	
229.93988	134	
234.41123	136	
234.86563	144	
235.82563	156	
236.05394	86	
236.14425	82	
237.84729	88	
238.06585	296	1+
238.93566	106	
239.06848	240	1+
240.81875	180	1+
240.94040	454	
240.96317	496	1+
241.88669	82	
241.94209	280	
242.80423	84	
242.96026	330	1+
243.88628	92	
243.92069	94	
244.88276	122	
244.95773	2840	
245.94201	188	
245.96280	84	
246.95246	2878	1+
247.06707	112	
247.80002	180	1+
247.99748	88	
248.42891	98	
250.94912	182	
252.89645	90	
253.47651	84	
253.84132	206	1+
254.04185	82	
254.84384	228	1+
255.08951	84	
255.87699	98	
256.07768	86	
256.38239	230	1+
256.80787	90	
258.97324	146	
259.51763	94	
259.80445	118	
259.90795	108	
259.95908	100	
260.83358	182	
260.94608	120	
260.96921	524	
262.94691	104	
262.96834	102	
263.83035	122	
264.85837	94	
265.81789	124	
265.97646	218	
266.81612	230	
267.44810	84	
267.81507	144	
267.97295	436	1+
268.54352	82	
269.97315	268	
271.88339	88	
271.90238	82	
272.85417	94	
272.87449	122	
274.84980	96	
276.52595	90	
276.85888	182	
277.07479	112	
277.83976	432	1+
277.99821	94	
278.79634	146	
278.84029	308	1+
278.98572	84	
279.10192	124	
279.41857	102	
280.79417	306	1+
280.85281	192	1+
280.91286	104	
281.98967	118	
282.35939	100	
282.81173	118	
283.06751	84	
283.42945	94	
284.82564	164	
284.85540	106	
285.42544	98	
285.57692	92	
285.79720	368	1+
285.82309	102	
285.91769	86	
286.37445	88	
286.40953	84	
286.88773	88	
287.87884	96	
288.10573	86	
288.76044	144	
289.42670	106	
291.09584	88	
293.85881	212	
294.42821	94	
294.83023	90	
294.86220	448	1+
295.89062	98	
295.93220	126	
296.80864	150	
297.35123	94	
297.80687	92	
297.92531	100	
298.42148	100	
298.80491	1248	1+
298.92172	86	
299.82310	162	1+
299.86965	122	
301.84968	388	1+
302.12834	82	
303.84011	106	
304.87060	232	1+
305.82221	142	
308.79353	84	
309.41727	102	
310.87933	144	
311.87927	164	
311.89775	92	
311.93041	88	
313.41285	88	
314.86008	378	1+
315.81090	436	1+
316.28672	88	
318.13058	112	
318.59497	98	
318.93640	148	
320.86423	98	
320.93165	130	
321.81727	254	
322.85514	198	1+
322.88388	282	1+
322.92794	168	
323.99184	172	1+
325.89924	138	
326.88094	238	1+
327.88254	170	1+
329.87324	134	
330.87370	132	
330.90410	86	
332.81279	178	1+
333.95540	108	
334.54111	90	
335.88215	136	
336.94225	178	
337.05252	92	
338.77444	180	1+
338.87380	204	1+
340.93754	132	
341.14506	92	
342.85020	86	
345.77836	212	1+
352.24483	86	
352.88572	118	
353.09553	90	
356.42346	98	
356.77804	90	
358.19642	106	
359.70440	82	
END IONS

###FS:    #m/z: 322.92993 #charge 1+
###MS: 54
###MSMS: 55
BEGIN IONS
TITLE=Cmpd 40, +MS2(322.9299), 28.0-35.0eV, 1.2min #55
RTINSECONDS=69.8475
SCANS=54-55
PEPMASS=322.92993	3237560
CHARGE=1+
61.90311	144	
154.59308	80	
156.95137	84	
178.93070	80	
190.74196	84	
191.85930	108	
191.95116	78	
192.88795	86	
196.88936	104	
197.88619	232	1+
197.96145	148	
199.86888	82	
205.95254	216	
206.96927	210	1+
206.99125	76	
208.88577	136	
209.94507	82	
210.83617	86	
211.87614	82	
211.89651	194	1+
212.87681	130	
212.89723	226	1+
213.84123	84	
215.84980	82	
218.87311	78	
220.87401	144	
222.94590	140	
222.95770	122	
223.96187	356	1+
224.93696	108	
225.57012	100	
225.69224	78	
226.13507	102	
226.90842	80	
227.02962	94	
227.89651	306	1+
227.95237	142	
229.40034	102	
230.88964	184	1+
231.01342	78	
231.02857	80	
231.38712	92	
231.89334	156	1+
232.40990	116	
232.87231	94	
233.84231	238	1+
234.90223	84	
235.37306	92	
236.80115	76	
236.83162	76	
236.88501	140	
238.57515	118	
238.78718	260	1+
238.94089	532	
238.96011	84	
239.07620	164	
239.78921	224	1+
240.94090	4134	
241.93962	15060	1+
242.87408	230	1+
242.94188	10786	1+
243.44541	88	
243.81859	216	1+
244.50403	76	
244.93994	2152	1+
246.38962	76	
246.94903	100	
246.97458	356	1+
249.95832	96	
250.03774	80	
250.83050	78	
250.94727	130	
251.11017	98	
253.83556	178	
254.90378	140	
255.80433	112	
256.41728	112	
256.81271	104	
256.83427	116	
258.94462	76	
259.39465	82	
259.94492	102	
260.79875	90	
260.84241	162	1+
261.43388	104	
261.83125	116	
261.94093	178	1+
262.35189	84	
263.42512	92	
263.82997	92	
263.95973	78	
264.93385	78	
265.05594	174	
265.08199	90	
265.79004	88	
265.87072	104	
266.45310	80	
266.86453	100	
267.79712	94	
269.78966	270	1+
269.84840	156	
269.97719	206	1+
270.85371	126	
271.35982	80	
271.44485	76	
271.84648	198	1+
272.87193	110	
272.91989	90	
273.05341	94	
275.07594	148	
275.36960	112	
275.80867	164	
276.80747	104	
276.84163	128	
276.85816	246	1+
277.09610	162	
277.84329	94	
278.85866	132	
279.09016	1236	1+
279.91181	106	
280.46656	106	
280.85570	192	1+
280.96436	80	
282.80523	142	
282.90659	182	1+
282.96786	204	1+
283.07220	168	
283.28769	534	1+
283.37129	78	
283.78968	176	
284.04131	78	
284.06768	80	
284.29153	464	1+
284.48855	90	
285.40752	90	
286.85252	88	
289.87791	136	
289.91791	78	
290.14161	100	
290.80151	316	1+
290.85239	170	
291.85691	78	
292.90087	108	
293.34526	88	
293.78974	84	
293.94943	82	
294.85258	224	
294.90040	86	
295.82740	80	
296.80412	178	1+
296.82261	100	
296.86453	118	
297.84478	146	
298.78415	250	1+
299.77717	272	1+
301.85843	118	
303.88008	224	1+
304.18701	90	
304.72926	78	
304.79656	130	
304.97327	80	
305.80477	132	
306.83286	158	1+
306.86855	80	
307.43787	90	
307.46379	98	
307.79845	218	
307.88440	116	
308.25874	80	
308.29576	220	1+
308.81757	86	
309.79986	352	1+
309.89289	88	
310.87211	202	
311.36698	130	
311.86481	102	
312.12950	80	
312.83589	88	
313.15863	78	
313.90650	78	
320.22957	88	
321.83100	84	
324.23853	82	
324.88644	150	
325.38562	114	
327.84888	88	
327.87085	88	
END IONS

###FS:    #m/z: 340.94045 #charge 1+
###MS: 54
###MSMS: 56
BEGIN IONS
TITLE=Cmpd 41, +MS2(340.9404), 28.0-35.0eV, 1.2min #56
RTINSECONDS=70.62
SCANS=54,56
PEPMASS=340.94045	1192260
CHARGE=1+
189.86434	96	
192.92528	160	
205.94734	196	
206.41042	98	
207.87854	148	1+
208.95863	100	
210.90088	98	
210.93604	138	
212.87696	676	1+
213.93990	1788	1+
215.88551	578	1+
215.93538	310	1+
217.85774	118	
217.88102	272	
217.94102	124	
220.88566	318	1+
222.94612	92	
223.98160	108	
224.87362	82	
224.97705	164	
225.88567	148	
226.94660	216	1+
227.02778	80	
227.10586	126	
227.49424	88	
228.55860	82	
228.94906	180	
229.48772	88	
230.43176	102	
230.56042	80	
230.88664	142	
230.91410	180	1+
230.95807	108	
231.88939	524	
231.95139	1194	1+
232.89503	920	1+
233.89675	620	1+
233.94695	258	
235.89224	158	
235.94534	232	
236.45566	88	
236.86730	84	
236.89130	182	
239.88317	110	
240.96465	84	
241.84345	200	
242.84136	106	
242.88321	104	
243.08359	86	
243.83490	184	
243.86982	110	
244.88222	146	
246.85413	138	
246.97781	298	1+
248.89911	216	
249.19027	80	
249.90277	148	
249.96059	486	1+
250.09346	106	
250.99548	146	
251.81318	120	1+
251.87789	100	
251.96401	86	
252.79692	92	
254.40020	82	
254.92515	102	
254.94804	84	
254.96438	664	1+
255.07154	332	1+
255.90781	108	
256.91643	104	
256.96269	344	1+
257.50001	86	
257.84693	110	
257.92166	94	
258.84239	232	
259.44428	80	
259.84825	128	
259.90821	174	
259.95980	418	1+
260.83853	530	1+
261.87872	90	
261.99599	82	
262.71426	92	
263.91152	86	
265.88196	80	
268.82873	86	
268.85081	126	
268.95237	118	
269.83760	240	1+
270.80414	134	
273.79047	164	
273.97396	88	
274.80246	248	1+
274.85009	168	
275.84203	162	
275.86037	118	
276.85223	444	
277.81485	138	
277.83551	122	
277.86497	398	1+
277.91454	84	
277.96634	146	
278.84543	1176	1+
278.96166	282	1+
279.59713	88	
280.92095	92	
281.85817	100	
281.99352	142	
282.35941	110	
282.87058	272	1+
282.91809	150	
286.39713	84	
286.68216	84	
286.91488	158	
287.38495	100	
287.78916	114	
287.87491	204	1+
288.90886	100	
289.85898	86	
289.98677	80	
290.86717	184	
291.80469	140	
291.86971	92	
292.07938	94	
292.86816	126	
293.85259	104	
295.85224	214	1+
295.99037	98	
296.87125	230	1+
297.97529	198	
298.79906	102	
299.78381	124	
299.87188	92	
299.95620	80	
300.17418	112	
301.86017	274	
301.88697	80	
301.94046	84	
302.06618	104	
302.17303	116	
303.58957	100	
303.80359	138	
303.95547	114	
305.26911	102	
305.48598	90	
305.89600	82	
307.80003	166	1+
308.86998	156	
309.42593	80	
310.34676	110	
310.80238	130	
310.87768	98	
311.86516	200	
312.86971	80	
315.82035	102	
315.85381	126	
318.81195	106	
319.89068	200	1+
320.86309	94	
322.82333	84	
323.63572	94	
323.72843	92	
323.83442	84	
324.89277	164	1+
328.18547	96	
328.42685	84	
328.63847	94	
328.81714	154	
328.89099	84	
330.82177	106	
332.36443	100	
336.76577	240	1+
336.83602	94	
337.79836	94	
338.87480	112	
340.19560	80	
343.70318	80	
344.89772	130	
345.08204	86	
345.41728	104	
345.89458	82	
END IONS

###FS:    #m/z: 363.95646 #charge 1+
###MS: 54
###MSMS: 57
BEGIN IONS
TITLE=Cmpd 42, +MS2(363.9565), 28.0-35.0eV, 1.2min #57
RTINSECONDS=71.392
SCANS=54,57
PEPMASS=363.95646	519870
CHARGE=1+
126.83952	86	
171.85416	92	
182.87049	194	
184.85920	92	
189.86497	350	
191.86067	266	
192.86408	144	
196.88452	170	
200.94297	108	
205.94863	94	
207.87223	354	1+
209.94321	1338	1+
210.88439	534	1+
212.00472	90	
212.87924	2294	
214.89130	150	
215.48174	118	
215.92383	98	
217.98576	88	
222.95138	694	1+
224.95029	1156	
224.97743	202	
225.96927	164	
226.88414	132	
226.94741	7850	1+
226.97172	280	
227.90231	92	
227.93025	498	
228.89329	650	1+
228.94256	8998	1+
230.88962	3492	1+
231.05535	122	
232.33674	100	
232.84487	290	1+
232.87994	412	1+
234.88289	320	
238.06132	96	
238.93806	122	
239.85104	90	
240.82064	220	1+
240.94146	644	
240.96224	448	1+
240.97878	88	
241.93897	2618	1+
242.89761	92	
242.94106	1764	1+
242.96166	736	1+
243.82237	208	
244.95763	4488	1+
245.79995	94	
245.90187	106	
245.94345	452	
246.84607	138	
246.86105	90	
246.95311	5380	1+
247.80265	342	1+
248.40587	98	
248.80419	288	1+
248.90045	1348	1+
250.80259	126	
250.89617	322	
250.97055	414	
251.07644	236	1+
251.79137	114	
251.99741	98	
253.51192	90	
253.99269	112	
254.90153	126	
255.06591	140	
255.87112	88	
258.21962	90	
258.83724	94	
259.10241	90	
260.96569	190	
261.83232	118	
263.89735	182	1+
263.98223	128	
264.95860	120	
265.78324	188	1+
265.87999	112	
265.94604	86	
266.81266	478	1+
266.96428	122	
267.97336	668	
268.84084	150	
268.90814	92	
268.95778	264	
269.84060	400	1+
269.96685	900	1+
270.11031	152	
270.14976	96	
270.81009	88	
271.91474	228	
276.94687	90	
277.85987	134	
278.79288	166	
278.84927	628	1+
279.10337	188	1+
279.17270	92	
279.79150	348	1+
280.79304	238	1+
281.53698	92	
281.81374	228	1+
281.85872	132	
281.89068	250	1+
281.94702	90	
282.78948	174	
283.05521	86	
283.47879	88	
283.78932	148	
283.84929	138	
283.97201	144	
284.80449	120	
284.84703	88	
285.85032	438	1+
285.89863	110	
286.38836	160	
286.41161	86	
286.91761	152	
287.88165	98	
288.82739	98	
290.78739	126	
290.86015	142	
290.98900	98	
291.13177	92	
291.80844	128	
291.92335	264	1+
292.03096	98	
292.88523	104	
293.84978	158	
293.87316	128	
294.85397	104	
294.86467	104	
295.83516	92	
295.92564	146	
296.80504	308	
296.87346	194	
297.03380	98	
297.80112	1218	1+
298.11498	136	
298.80245	1032	1+
298.86847	276	1+
300.79870	626	1+
301.79991	438	1+
301.86031	194	
302.86285	116	
303.10784	196	1+
303.85630	988	1+
306.78999	92	
307.88954	198	1+
310.41834	86	
310.89092	136	
311.73411	94	1+
311.76737	92	
311.85382	98	
311.87906	162	1+
313.83788	180	1+
316.43518	106	
316.81554	120	
317.94445	92	
318.82185	122	
318.87871	98	
318.93437	94	
319.82363	104	
319.87495	128	
321.81895	446	1+
321.87074	354	1+
321.92028	96	
322.93313	258	
323.30233	88	
323.40385	94	
323.81840	240	1+
323.85441	98	
323.95625	88	
324.77613	126	
325.19291	100	
325.29560	122	
325.86843	582	1+
325.89949	198	1+
326.87316	502	1+
329.87044	372	1+
330.89955	138	
331.89204	162	1+
332.82043	120	
336.94431	332	
337.76392	208	1+
337.83389	118	
337.96695	120	
338.82438	294	1+
338.87320	422	1+
338.94028	92	
339.82678	254	1+
339.87790	306	1+
340.94302	226	
341.90682	228	1+
348.75743	244	1+
348.78516	88	
352.88263	134	
353.88650	130	
355.78841	92	
356.77383	130	
357.28644	104	
357.76382	90	
358.00362	92	
358.19127	104	
358.77310	190	1+
361.71762	144	
363.84001	190	1+
364.11447	94	
364.78705	134	
365.61534	94	
367.77943	132	
END IONS

###FS:    #m/z: 322.92983 #charge 1+
###MS: 58
###MSMS: 59
BEGIN IONS
TITLE=Cmpd 43, +MS2(322.9298), 28.0-35.0eV, 1.3min #59
RTINSECONDS=75.09
SCANS=58-59
PEPMASS=322.92983	3611240
CHARGE=1+
188.71721	128	
192.89191	202	
194.11777	80	
195.87870	80	
196.88462	236	1+
197.01124	90	
201.00382	94	
201.04523	158	1+
205.94983	186	
205.97138	194	
206.97330	104	
207.97368	262	
209.91984	116	
209.94389	176	
210.51265	76	
210.93758	128	
212.04595	102	
212.87891	130	
213.87981	208	1+
219.42033	106	
220.87190	116	
220.89292	108	
221.94831	170	
222.96155	84	
223.15163	84	
223.93950	104	
223.96022	238	
224.87921	90	
225.90997	102	
226.87060	82	
226.91858	90	
227.93044	316	
228.89394	144	
229.03760	80	
229.05077	80	
229.90811	86	
230.89280	170	1+
230.96143	92	
231.03030	152	
231.89831	198	1+
233.52887	106	
235.80643	96	
236.01272	86	
236.96024	78	
237.05322	84	
237.92280	80	
238.05936	116	
238.80328	200	1+
238.88648	154	
238.93810	284	
239.03609	92	
239.07535	368	1+
239.90038	80	
239.95771	96	
240.94083	4738	
241.94233	3578	
242.94139	10558	1+
244.82504	94	
244.91091	130	
244.94009	2344	1+
245.44340	82	
245.79415	134	
245.88594	112	
246.05044	86	
246.85659	108	
246.97461	88	
247.89448	220	1+
248.85640	112	
248.97503	92	
250.94831	98	
251.06693	120	
251.11058	114	
251.86239	104	
252.78911	180	1+
253.04089	90	
253.90540	296	1+
255.32740	80	
255.78457	146	
255.81217	214	1+
255.89250	274	1+
256.89579	234	1+
257.05086	80	
257.94927	90	
258.93257	76	
259.91336	126	
260.33502	104	
260.68203	84	
260.83277	168	
261.42820	92	
262.00991	90	
262.35010	86	
263.83369	186	1+
264.85202	194	1+
265.05727	136	
266.05284	80	
267.89780	98	
268.95427	126	
269.41159	92	
269.79679	138	
270.34935	80	
270.84622	142	
271.79120	78	
271.80522	82	
271.84109	176	1+
272.44098	118	
272.82266	100	
273.16112	108	
273.79570	132	
273.90638	84	
274.86844	84	
274.90509	88	
275.80734	96	
276.78572	84	
276.84685	450	1+
277.80353	82	
278.07825	82	
279.09025	932	1+
279.90679	198	1+
279.99144	88	
280.78727	80	
281.04879	140	
282.86103	88	
282.90386	80	
283.06998	214	1+
283.75178	112	
283.80666	110	
283.97021	112	
284.29322	434	1+
284.80123	78	
286.79862	76	
287.79140	398	1+
287.88723	78	
287.90763	94	
289.40138	80	
289.87550	80	
290.80456	106	
290.91804	80	
291.39967	92	
291.80209	82	
291.89269	90	
292.85276	304	1+
294.81470	102	
295.83794	122	
296.26181	86	
296.86082	186	1+
298.06724	80	
299.00237	124	
299.78203	188	
300.76381	92	
300.79025	130	
301.86519	98	
303.81107	228	1+
303.85192	140	
303.89111	82	
305.87869	124	
306.88226	454	1+
307.11471	90	
307.80048	270	1+
309.30148	120	
309.80292	182	1+
310.87466	134	
311.03303	90	
311.80155	268	1+
311.88283	124	
312.02863	90	
313.62384	86	
313.86440	132	
313.88702	94	
314.75133	78	
314.77958	84	
314.91268	76	
314.93946	80	
316.81510	114	
317.81055	84	
321.07630	78	
321.09393	78	
322.26979	86	
323.24067	88	
324.89094	106	
325.86750	80	
327.22660	78	
END IONS

###FS:    #m/z: 340.94041 #charge 1+
###MS: 58
###MSMS: 60
BEGIN IONS
TITLE=Cmpd 44, +MS2(340.9404), 28.0-35.0eV, 1.3min #60
RTINSECONDS=75.863
SCANS=58,60
PEPMASS=340.94041	1326752
CHARGE=1+
142.38146	88	
146.22839	98	
192.92728	278	1+
194.92104	92	
198.89935	84	
205.95043	154	
208.94214	274	1+
208.96007	196	
210.93850	126	
211.94490	136	
212.88066	216	
213.87743	94	
213.94031	718	
214.87503	92	
214.89555	124	
214.93969	478	1+
215.88636	672	1+
217.88416	286	1+
220.42508	84	
223.05080	100	
223.95925	276	1+
226.87332	178	
226.89212	278	1+
226.94492	124	
227.95742	84	
229.94801	134	
230.88989	208	
231.88833	566	1+
231.91959	106	
231.95017	2096	1+
233.89801	398	1+
233.94636	318	
234.00382	102	
235.89211	428	1+
235.94703	140	
238.83463	186	1+
238.88872	134	
239.87267	198	1+
239.88864	86	
240.23451	140	
240.42195	100	
240.83410	182	
240.96230	180	
241.84804	146	
241.88940	146	1+
243.70629	98	
243.83062	344	1+
243.84421	186	
243.87223	228	1+
245.47463	98	
246.97533	92	
247.18597	94	
248.38632	92	
248.90037	262	1+
249.59715	88	
249.96234	290	
250.48063	88	
250.87653	168	1+
250.96362	146	
250.99522	112	
251.96457	220	
253.86186	92	
254.42081	98	
254.84191	210	1+
254.94187	116	
254.96572	946	1+
255.07248	118	
255.91133	116	
256.01059	90	
256.88881	114	
256.96425	234	
257.79755	200	1+
258.84750	152	
259.83995	198	
259.95896	198	1+
260.80694	84	
260.83292	708	1+
262.80851	102	
262.84755	108	
262.97688	88	
263.05265	120	
263.84213	144	
264.55021	98	
266.00000	98	
266.05843	84	
266.84529	118	
266.88395	104	
267.13366	186	
268.83863	196	1+
269.91975	92	
272.97585	242	
273.44217	100	
273.79406	230	
274.85933	236	
274.89655	138	
275.35705	86	
275.80873	138	
275.84647	122	
276.80040	116	
276.85319	484	1+
276.87420	126	
278.84548	1086	1+
278.87944	180	
278.96110	164	1+
280.05838	122	
280.67995	116	
280.87988	90	
280.91805	124	
280.94814	84	
281.89284	100	
284.88445	90	
285.76805	86	
288.85368	130	
289.13442	94	
289.88191	136	
290.37578	92	
290.86176	132	
291.01432	108	
291.81697	86	
292.80783	86	
292.88797	84	
293.84611	300	1+
294.34377	84	
295.07533	84	
295.60291	108	
296.24948	84	
296.85996	156	
296.88315	212	1+
296.97249	124	
297.84457	98	
297.97520	112	
299.79298	126	
299.86058	154	
299.92106	98	
300.85059	100	
301.86508	156	
302.17200	118	
302.94140	96	
304.26031	104	
304.94746	90	
304.98482	108	
305.92595	90	
306.85908	88	
306.87514	146	
306.92143	88	
307.03967	94	
307.79966	238	
308.00743	94	
310.88168	142	
311.86286	108	
311.87947	120	
311.89467	102	
312.81466	182	
314.69265	102	
314.87576	188	1+
316.81995	84	
317.03842	90	
317.86216	126	
324.89395	146	
325.11097	90	
328.31059	114	
328.81529	130	
328.83392	108	
330.30988	92	
330.81861	164	
330.87795	220	1+
331.77989	84	
331.81065	160	
333.81032	88	
333.86397	128	
336.87659	132	
337.50587	86	
338.20056	100	
338.89701	102	
339.29567	112	
339.87497	94	
342.03199	88	
343.05713	96	
344.59624	100	
344.87236	96	
345.76650	84	
END IONS

###FS:    #m/z: 507.84472 #charge 1+
###MS: 58
###MSMS: 61
BEGIN IONS
TITLE=Cmpd 45, +MS2(507.8447), 28.2-35.2eV, 1.3min #61
RTINSECONDS=76.6345
SCANS=58,61
PEPMASS=507.84472	243020
CHARGE=1+
196.01716	496	1+
214.88446	938	1+
224.87175	202	1+
224.97837	202	
232.89459	818	1+
234.06860	176	
234.89332	362	1+
236.88913	328	1+
239.14584	152	
239.79079	200	1+
241.85262	268	1+
242.89585	160	
249.88459	148	
250.90449	160	
250.96961	172	
255.38495	254	1+
256.90466	206	1+
257.91302	244	1+
258.10427	142	
258.87725	432	
259.88124	484	1+
263.90839	212	1+
266.78832	174	1+
266.94977	254	1+
269.84483	204	1+
270.80902	146	
270.95636	256	1+
271.85103	568	1+
272.85514	486	1+
274.92316	200	1+
277.80583	178	
278.83218	288	1+
278.86477	166	
279.78987	294	1+
280.39118	194	
283.79018	294	1+
283.98157	160	1+
285.85602	586	1+
287.85129	2552	1+
287.88084	162	1+
287.90252	236	
287.97171	184	1+
288.86774	148	
289.12365	162	
289.87943	324	
290.86455	800	1+
291.87634	446	
292.39625	188	
293.87120	1526	1+
295.84867	172	
296.81559	172	
296.84970	798	1+
297.98315	196	1+
298.80302	344	1+
300.86007	418	1+
301.41561	156	
301.84881	306	1+
302.88511	148	
303.86665	1160	1+
304.02938	150	
304.91651	152	
305.86340	2928	
306.12511	214	
306.97152	306	1+
307.13731	1586	1+
307.88817	580	
307.97495	270	1+
308.14128	1370	1+
308.79425	284	1+
308.87120	1966	
309.84448	208	
309.88694	532	
310.15789	1258	1+
310.87520	192	
311.34268	316	1+
311.88337	3458	1+
312.86899	502	
313.97690	184	
314.81642	284	1+
314.86674	1046	1+
314.94823	164	1+
316.86303	548	
316.88620	186	
317.76498	192	
317.89853	146	
318.86355	470	1+
318.88399	166	
321.99341	156	1+
322.85732	154	
322.88327	174	
323.08562	162	
323.82188	342	1+
323.87389	1054	1+
324.86161	220	
325.89975	494	
325.93980	256	1+
326.88085	6452	1+
327.02740	166	
327.37540	194	
328.36999	196	
328.81247	220	1+
329.16647	286	1+
330.87890	326	
331.38246	150	
331.75848	134	1+
331.88437	274	
332.87367	1018	1+
333.53731	170	1+
333.82984	334	1+
333.94209	180	1+
334.76948	322	1+
335.83479	162	
337.87549	236	
337.89987	152	
338.88428	196	
340.86726	166	
341.89544	150	
342.87038	488	1+
343.87371	420	1+
346.88281	168	
347.08936	170	1+
347.76818	192	1+
347.84847	142	
348.17701	176	1+
348.90257	144	
350.76493	142	
350.88190	672	1+
351.78416	190	
353.85195	328	1+
354.90299	158	
355.85770	186	
355.88936	314	1+
355.91153	230	1+
356.27881	170	
356.34869	198	1+
356.85368	142	
357.72428	198	1+
360.77978	164	
360.81372	152	
361.86509	200	
362.36310	374	
362.85966	194	
362.99723	122	1+
365.90430	224	1+
366.83614	200	
367.70821	574	1+
367.73764	152	
367.76387	466	1+
367.78626	194	
367.84349	250	
368.28303	126	1+
368.78620	142	
368.89521	280	
369.83640	524	1+
369.89766	406	1+
370.78588	178	
370.80155	304	1+
371.18811	184	
371.32877	172	1+
372.78392	244	
372.81990	228	
372.86140	398	1+
373.79965	190	
373.82743	248	
374.81362	526	1+
375.72465	150	
375.88249	392	1+
376.88448	260	1+
379.11922	116	1+
379.92863	144	
380.72465	222	
380.85723	144	
381.71642	474	1+
381.79529	206	
381.83873	424	
382.85217	246	
384.76593	494	1+
384.84851	1408	1+
385.77079	354	1+
387.73604	180	
387.84801	422	
388.84875	318	
389.19683	630	1+
389.84818	238	
390.22733	254	
390.78811	160	
390.83967	1582	1+
391.92291	194	
392.82820	1632	1+
392.86214	186	
392.90186	146	
393.78227	430	1+
393.83795	554	1+
394.81545	248	1+
395.75673	168	
397.99616	128	1+
398.72344	472	1+
398.97184	194	1+
399.69152	248	
399.71240	148	
399.72649	340	1+
399.84852	1396	1+
399.94115	144	1+
400.79371	182	
402.86510	250	
403.87119	436	
404.87547	264	
405.80077	254	
405.85746	648	1+
406.37238	152	1+
407.37653	166	1+
407.68005	144	
407.86621	1342	
408.79323	214	1+
408.85027	2086	1+
409.72433	646	1+
409.74279	208	
409.87247	298	
410.83732	890	
410.89078	170	
411.80872	348	1+
411.84004	1188	1+
411.86689	278	
412.98784	188	1+
413.73781	376	1+
415.82465	150	
415.88169	258	1+
416.95999	134	1+
417.81330	196	
417.85928	258	
418.84953	238	1+
421.88490	284	
422.82240	256	1+
422.86988	380	
423.76850	238	
423.79290	182	
423.86852	1014	1+
424.77606	204	
424.82721	184	
425.75673	456	1+
425.87515	222	
426.85813	1514	1+
427.08905	308	1+
427.73608	732	1+
428.74860	248	
428.84650	2354	1+
428.87649	188	
429.68831	220	
429.74208	206	
430.73642	262	1+
431.67905	198	
431.86795	790	1+
433.85220	502	1+
434.88659	254	1+
435.86025	340	
435.88511	162	1+
436.76558	176	1+
438.88885	644	1+
439.76536	178	1+
439.83980	158	
439.89246	538	1+
442.75353	312	1+
442.87800	212	
443.75853	264	1+
443.77803	184	
444.87205	3948	1+
445.74852	610	1+
447.67131	110	1+
447.71159	634	1+
448.77788	164	
449.71002	162	
449.87836	780	
450.76258	178	
450.77802	172	
450.87576	448	
451.39692	136	1+
451.75869	150	
451.86118	152	
451.88098	302	
452.85930	162	
453.95166	192	1+
457.90178	150	
458.75395	218	1+
458.90159	180	
462.88145	1204	1+
465.72517	182	
465.89284	190	
466.79426	160	
467.70196	342	1+
467.88890	1442	1+
470.73116	288	1+
485.89735	836	1+
486.84390	144	
487.28140	144	
491.78437	240	1+
499.72387	186	1+
508.90663	244	1+
509.28870	218	1+
509.85746	142	
END IONS

###FS:    #m/z: 322.93004 #charge 1+
###MS: 62
###MSMS: 63
BEGIN IONS
TITLE=Cmpd 46, +MS2(322.9300), 28.0-35.0eV, 1.4min #63
RTINSECONDS=80.306
SCANS=62-63
PEPMASS=322.93004	4097716
CHARGE=1+
91.74238	76	
112.18370	110	
174.75721	264	
176.99948	86	
193.44429	78	
193.96554	76	
194.89692	90	
197.91562	78	
197.95767	186	
201.04303	194	
205.95048	124	
206.97792	104	
209.92147	84	
209.94140	74	
211.86335	76	
212.87827	196	1+
214.86398	88	
214.89850	250	1+
215.88904	216	1+
218.89778	138	
220.33041	74	
221.40536	82	
222.95426	240	
223.96113	260	
224.96263	146	
226.88426	108	
227.82386	78	
227.88272	96	
228.90802	116	
230.88814	236	
231.14040	100	
231.90666	224	1+
232.89302	76	
234.92879	80	
236.01385	76	
236.82765	76	
237.05326	114	
238.79605	98	
238.94194	130	
239.03794	78	
239.08150	220	
239.78670	328	1+
239.90268	78	
239.95979	90	
240.83702	136	
240.89252	148	
240.94056	4042	
241.93929	12684	1+
242.06015	76	
242.94148	9190	1+
243.16187	84	
243.82043	152	
243.90915	120	
244.82313	152	
244.94061	2432	1+
245.87535	152	
246.06910	96	1+
246.85520	122	
246.97721	198	
247.38838	84	
248.94973	78	
248.96576	92	
249.21515	80	
249.83214	78	
249.92133	92	
249.94072	348	1+
250.06311	76	
250.51748	94	
250.85211	80	
251.05759	134	
251.07516	106	
251.92474	146	
253.06186	188	1+
254.78382	78	
254.83811	284	1+
254.90446	210	
255.54128	78	
256.90629	138	
257.80143	132	
257.93749	74	
258.83264	138	
259.81474	102	
259.95478	80	
260.33705	150	
260.89795	74	
261.08654	78	
261.83201	360	1+
261.88495	142	
261.94642	84	
262.35387	74	
262.85934	100	
263.36747	92	
263.82562	78	
263.97746	76	
264.85044	198	1+
264.86864	84	
265.05715	132	
265.89911	124	1+
267.03048	82	
268.81903	160	1+
269.10119	102	
269.18180	86	
269.36711	96	
269.87342	80	
270.91907	82	
272.43942	106	
273.78987	262	
274.03427	82	
275.81453	318	1+
278.85842	78	
279.09234	784	1+
279.96703	104	
280.26701	100	
280.83659	74	
281.43784	88	
281.86047	198	1+
281.96942	92	
283.06912	82	
283.43561	102	
283.79315	134	
283.83050	86	
283.89829	230	1+
284.07571	102	
284.20926	122	
284.29425	416	1+
284.98298	138	
285.22443	74	
286.82506	132	
287.79318	78	
289.00888	80	
289.04231	92	
289.68800	86	
289.78535	258	
289.81083	88	
289.87800	78	
290.02846	90	
290.85576	140	
291.80517	294	1+
293.06840	74	
293.86782	146	
296.80952	134	
297.78972	156	
297.82696	76	
298.82881	104	
299.06718	74	
299.08356	76	
299.78211	386	1+
299.86123	88	
302.86256	74	
303.86918	210	1+
303.99402	88	
304.81662	84	
305.92185	80	
307.79646	176	
307.88356	162	
308.29304	188	
308.88592	108	
308.99639	80	
309.04397	78	
309.86944	132	
310.75412	120	1+
310.91162	78	
311.96706	86	
312.66778	80	
312.79872	132	
313.84802	80	
314.81059	102	
315.90051	110	
316.85912	74	
317.72976	74	
320.20997	76	
320.86845	162	1+
321.96806	78	
323.84169	86	
324.37624	92	
324.79016	132	1+
324.89050	192	
325.89467	258	1+
END IONS

###FS:    #m/z: 340.94064 #charge 1+
###MS: 62
###MSMS: 64
BEGIN IONS
TITLE=Cmpd 47, +MS2(340.9406), 28.0-35.0eV, 1.4min #64
RTINSECONDS=81.0785
SCANS=62,64
PEPMASS=340.94064	1542986
CHARGE=1+
189.86267	160	
190.92950	100	
190.94539	160	
192.92488	148	
194.11442	84	
194.88826	206	1+
202.90611	94	
203.87625	84	
204.85680	112	
208.87163	98	
208.94375	122	
208.95795	100	
210.93641	102	
212.88060	142	
213.88170	490	1+
213.94019	1270	1+
214.89760	138	
215.88678	394	
215.93688	656	
217.88347	388	1+
223.96024	134	
223.97083	112	
224.97563	174	
225.84092	90	
226.86289	150	
226.94620	190	
228.89452	296	1+
228.92137	94	
228.94590	130	
230.72789	86	
230.88791	94	
230.91846	84	
231.89048	282	
231.94960	1494	1+
232.89456	116	
233.40104	96	
233.89890	218	
233.94817	544	1+
235.86721	118	
235.89221	342	1+
236.03095	94	
237.05541	138	
237.89092	102	
238.49361	100	
239.79298	118	
240.00921	84	
240.83982	362	1+
240.86130	80	
241.12149	96	
242.83368	110	
242.88735	192	1+
243.61416	94	
243.83371	250	
244.83574	106	
244.96372	88	
245.52100	86	
245.94048	86	
246.89237	122	
246.95376	112	
246.97592	222	1+
248.85287	84	
248.90252	98	
249.90203	394	1+
249.95880	742	1+
250.97871	94	
252.88081	90	
252.92374	82	
253.89763	96	
254.46878	90	
254.96327	1498	1+
255.07457	452	1+
255.13307	90	
255.55322	90	
255.88500	88	
257.79841	154	
258.80576	90	
258.84434	188	
258.86742	148	
258.91090	86	
258.94229	80	
258.99924	222	1+
259.36739	92	
259.85196	344	
259.96175	110	
260.83630	1060	1+
262.42565	84	
262.87599	128	
263.85787	82	
264.82784	98	
264.85744	130	
264.90614	190	
265.54975	82	
267.52221	104	
268.84164	382	
269.08102	100	
269.38539	82	
269.89968	98	
270.36561	98	
270.83736	110	
270.86482	114	
271.04868	82	
271.80773	124	
272.97563	196	
273.79652	100	
273.90458	120	
273.92311	98	
274.85492	162	
274.89585	116	
274.92942	84	
275.36738	88	
275.84443	114	
275.85440	444	1+
275.95368	204	1+
276.83892	96	
278.84555	692	
279.85205	452	
279.90883	188	1+
281.04510	192	1+
281.79477	222	1+
281.85320	342	1+
282.83243	82	
282.93063	96	
283.01790	86	
283.34674	98	
283.85829	138	
283.87261	130	
284.88044	88	
285.94222	100	
286.93948	90	
289.87796	122	
291.40598	90	
291.80423	126	
291.93463	86	
292.04236	172	1+
294.85914	94	
295.85998	302	1+
296.43524	84	
296.86359	302	1+
296.89190	86	
298.08439	102	
298.40657	84	
298.96802	242	1+
299.77856	90	
301.87426	102	
302.86965	130	
302.94251	156	1+
304.86732	92	
307.79677	222	
308.44616	94	
308.88588	130	
308.91203	84	
309.80310	82	
310.41819	104	
310.87680	150	
311.96912	82	
312.76540	92	
312.80418	126	
313.87971	238	
317.94452	82	
320.74434	152	
321.86268	84	
324.88570	136	
325.89541	132	
326.88897	80	
327.07313	100	
327.17969	80	
327.28427	114	
327.81752	92	
328.18940	102	
328.81712	108	
328.88604	324	1+
330.81966	180	
333.25343	86	
334.95227	84	
338.84230	88	
340.42630	84	
340.89312	102	
341.03606	96	
344.40932	86	
END IONS

###FS:    #m/z: 507.84505 #charge 1+
###MS: 62
###MSMS: 65
BEGIN IONS
TITLE=Cmpd 48, +MS2(507.8451), 28.2-35.2eV, 1.4min #65
RTINSECONDS=81.8505
SCANS=62,65
PEPMASS=507.84505	288714
CHARGE=1+
196.01658	644	1+
211.03495	142	
211.87959	222	1+
214.88672	386	
224.04718	134	
224.98045	252	
226.08266	140	
232.89771	754	
236.88789	302	1+
237.06274	334	1+
237.85872	140	
238.06480	282	1+
240.07566	138	
240.87093	146	
241.85310	186	
244.90735	214	
245.96885	212	1+
249.06316	304	1+
249.87984	132	
251.88578	130	
256.90128	270	1+
257.86974	188	
258.87935	218	
259.87340	508	1+
260.87820	440	1+
264.38437	186	1+
266.13355	142	
266.16811	454	1+
267.90239	152	
268.97148	250	
271.85359	610	1+
272.39125	212	
272.85024	656	1+
272.92312	246	1+
273.80773	146	
275.92312	162	1+
278.82971	418	1+
278.97747	148	
279.87717	374	1+
279.97433	228	1+
280.11284	256	1+
280.87970	328	1+
281.39263	196	
283.90229	192	
284.79269	144	
285.03158	208	1+
285.85387	264	
286.86660	246	
287.82571	134	
287.85272	1760	1+
288.02929	154	
288.78917	144	
289.85588	1004	1+
289.88034	512	
291.06038	158	1+
291.89608	338	1+
292.87901	164	
293.39308	148	
293.87202	1308	1+
294.12902	206	1+
295.84750	406	1+
296.80186	296	1+
296.85015	352	1+
296.87685	194	
297.95652	170	1+
298.78342	132	
298.86812	164	
299.85346	140	
301.80551	146	
301.87111	310	1+
302.85851	156	
303.86786	1680	1+
305.80828	132	
305.86317	4578	1+
306.81759	278	1+
307.84198	240	1+
307.86469	202	
307.89014	658	
308.14086	1182	1+
308.87269	3446	1+
309.88761	610	
309.99349	188	1+
310.15935	772	1+
310.94063	220	1+
311.81803	234	1+
311.88356	3816	1+
312.35662	266	1+
314.37665	322	1+
314.83185	192	
314.86466	1732	1+
315.81522	192	
316.91120	140	
317.77009	216	1+
317.86581	206	
317.89217	220	1+
318.85877	814	1+
319.37773	290	1+
321.78950	162	1+
321.87638	162	
322.85977	174	
323.06159	166	1+
323.87387	598	
324.86316	274	
325.88886	162	
326.88138	7994	1+
327.81054	132	
328.16899	144	
329.87197	644	1+
331.76329	148	
331.82400	352	1+
331.87612	1142	1+
331.89793	168	
332.78903	164	
332.87903	886	1+
333.77220	316	1+
333.86790	138	
334.35761	166	
334.87521	812	1+
335.83976	162	
335.86626	486	1+
335.88000	636	1+
338.42085	138	1+
338.87874	734	1+
339.87835	420	1+
340.89784	380	1+
341.90030	264	1+
343.86662	172	
343.90019	130	
345.90543	144	
346.84345	172	
347.83635	142	
348.16876	296	1+
348.77003	318	
348.89175	188	
349.75212	478	1+
349.81178	530	1+
349.89916	172	
350.88537	930	1+
351.78366	144	
352.81632	146	
352.90225	198	
353.01836	144	
353.78144	510	1+
353.85010	438	
354.78602	386	1+
354.84134	230	
355.89059	546	1+
356.83934	150	
357.78499	182	
358.78326	378	1+
358.87860	328	1+
359.39201	310	1+
359.81140	132	
364.77438	180	
365.76770	232	
365.78390	192	
366.72411	140	
366.83872	344	
367.70684	144	
367.71661	340	1+
367.77205	258	
367.83881	260	
368.73578	140	
368.81320	178	
368.83584	244	
368.89533	776	1+
369.83495	1050	1+
370.80460	152	
371.19200	330	1+
371.79542	146	
371.83439	200	
372.39086	136	
372.78056	198	
372.80486	194	
372.82422	402	1+
373.72929	190	1+
373.87500	208	1+
373.89789	290	1+
375.77753	340	1+
375.88502	256	1+
376.77926	274	1+
376.81627	234	1+
376.86628	282	1+
378.86307	130	
378.90549	190	
380.71493	436	1+
380.86279	192	
381.83994	772	
382.85844	148	
384.84981	1424	1+
385.31179	190	1+
385.79851	150	
386.89455	194	
387.72793	138	
387.79994	168	1+
387.84729	574	1+
388.17349	134	
388.74472	246	1+
389.20252	666	1+
389.32305	152	
390.05739	178	
390.83920	1316	1+
390.89580	130	
391.79694	226	1+
391.90882	292	1+
392.07049	322	1+
392.74444	240	
392.82637	1466	1+
392.86637	352	1+
393.19842	226	
393.39399	166	
393.73458	276	1+
393.79776	182	
394.78388	154	
395.86809	576	1+
397.15581	156	
397.72531	322	1+
399.72761	446	1+
399.75324	154	
399.84887	1332	1+
399.98761	142	
400.73113	328	1+
402.86483	858	1+
403.86893	590	1+
404.96383	144	1+
405.05409	246	1+
405.85846	706	1+
407.02435	106	1+
407.74175	156	
407.86699	1670	
408.74159	144	
408.78356	186	1+
408.85102	1018	
409.73219	542	1+
409.85248	586	
410.75191	180	
410.83597	1746	1+
411.02514	130	
411.72979	328	1+
411.81531	212	
411.87344	204	
412.84551	554	1+
413.07758	302	1+
413.87291	252	
414.81667	174	1+
414.86651	508	1+
416.84996	962	1+
417.82175	170	
417.85408	834	1+
419.71517	280	1+
421.80010	338	1+
421.88209	428	
422.86450	972	1+
423.78463	148	
423.86727	656	1+
424.66748	222	
425.75452	220	
425.94322	196	1+
426.14829	108	1+
426.76395	280	
426.86001	1244	1+
427.74169	1202	1+
428.69993	470	1+
428.84489	1726	1+
428.89608	158	
429.69991	332	1+
430.74523	190	
430.86092	1280	1+
431.86587	930	1+
433.71964	282	1+
433.85622	286	
434.85696	520	1+
434.88791	208	
435.86222	370	1+
438.07513	148	
438.70162	192	1+
439.89613	242	
440.88742	230	
441.87682	130	
443.69395	138	
444.67373	258	1+
444.87237	3256	1+
445.71079	174	
445.74359	278	
445.81031	260	1+
446.74466	132	
447.70975	942	1+
449.69050	240	
449.72026	134	
449.87944	1054	1+
450.69972	344	1+
450.76426	400	1+
451.85910	154	
453.75577	212	1+
457.90314	374	1+
459.91000	262	
462.88367	1036	1+
464.71727	426	1+
467.88776	1916	1+
468.71533	208	
469.72528	424	1+
470.71363	160	
470.73033	302	1+
485.89579	1254	1+
486.79189	150	
489.81311	130	
492.04866	140	
504.27497	190	1+
509.86079	294	1+
END IONS

###FS:    #m/z: 363.95654 #charge 1+
###MS: 66
###MSMS: 67
BEGIN IONS
TITLE=Cmpd 49, +MS2(363.9565), 28.0-35.0eV, 1.4min #67
RTINSECONDS=85.5195
SCANS=66-67
PEPMASS=363.95654	746926
CHARGE=1+
178.94546	124	
182.86600	472	1+
189.86215	804	1+
191.85901	822	
193.85355	146	
194.88749	312	1+
196.07313	108	
196.88599	178	
197.86772	156	
198.89069	96	
199.86699	102	
200.87400	194	
200.94552	132	
203.87835	170	
205.87703	108	
207.87380	488	1+
207.95071	202	
209.87470	194	
209.94415	2870	1+
210.88371	682	1+
211.71496	252	1+
211.86348	136	
212.87953	4588	1+
216.88272	110	
219.86797	96	
222.95238	2542	1+
223.88841	108	
224.94886	3360	1+
224.97320	202	
225.85981	96	
225.88437	214	
226.39725	98	
226.89347	214	
226.94726	18938	1+
227.05509	132	
227.89743	146	
227.93129	196	
228.12974	150	1+
228.83145	100	1+
228.89445	1180	1+
228.94267	24354	1+
228.98306	208	
229.27690	110	1+
230.78576	96	
230.88992	6414	1+
231.20781	104	1+
231.55117	138	
231.84051	108	
232.88762	434	
232.90443	328	1+
233.88604	222	
233.92834	98	
233.96309	96	
234.87867	194	
234.94741	116	
236.00935	146	
236.89376	96	
237.05363	140	
239.85898	256	1+
240.83734	112	
240.94118	522	
240.96356	1320	1+
241.94082	532	
242.83916	106	
242.94124	2198	1+
242.96095	1372	1+
244.95760	7490	1+
245.00870	134	1+
245.94068	330	
246.43557	146	
246.80925	128	
246.90612	414	
246.95297	11636	1+
247.09212	112	1+
247.85881	128	
248.02953	204	1+
248.80524	182	
248.89923	2408	1+
250.91380	104	
250.94654	404	1+
250.96775	160	
251.04651	140	
251.06977	192	
252.89191	232	
253.83320	188	
253.90593	710	1+
254.09354	116	
254.83908	148	
255.78732	228	1+
256.89688	100	
257.86466	102	
258.84149	160	1+
258.97147	214	
260.84615	150	
260.93558	96	
260.96820	1054	1+
261.82707	164	
262.82959	234	1+
263.92134	96	
264.78849	288	1+
264.87852	112	
264.96786	624	1+
265.06039	106	
265.83760	132	
265.90199	120	
266.81093	538	1+
266.85375	138	
267.81256	382	1+
267.97334	1326	1+
268.84310	356	1+
268.95651	214	
269.80395	264	1+
269.96905	1506	1+
269.98845	226	
271.91633	246	
272.12712	110	
273.91585	140	
275.06911	126	
276.84322	258	1+
277.80272	342	1+
278.80018	296	1+
278.84090	332	
278.95139	100	
279.10250	234	1+
279.57696	104	
279.88528	104	
280.79168	1246	1+
280.85932	128	
280.88542	178	1+
281.86230	136	
281.98762	452	1+
282.84904	140	
282.86349	106	
283.07305	108	
283.79513	224	1+
284.82478	188	
284.84566	742	1+
285.17449	106	
285.84723	612	1+
286.42140	122	
286.97187	182	1+
287.41380	212	
290.78889	184	
290.86573	126	
291.12195	130	
291.80177	204	
291.95143	112	
292.86043	188	
293.11954	216	
293.82478	100	
293.84813	166	
293.87245	116	
294.85545	172	
295.84091	134	
295.86168	98	
296.80862	266	
296.92386	130	
297.81187	136	
298.80379	544	
298.92597	108	
299.80197	1072	1+
299.88307	108	
300.80283	654	1+
300.86051	788	1+
301.86313	558	1+
302.80112	178	
303.80617	502	1+
303.85609	836	1+
305.04078	162	
306.40693	102	
306.83056	102	
306.92989	124	
307.42265	110	
311.88481	280	1+
313.87796	220	1+
314.42692	100	
316.81256	408	1+
317.87595	296	1+
317.94853	110	
318.83793	144	
318.93954	378	1+
319.86639	174	
320.13314	238	1+
320.81660	130	
321.81740	292	
321.86655	278	
322.92847	290	
322.94435	100	
323.39051	104	
323.81577	142	
324.89037	158	
325.45417	100	
326.87259	640	1+
328.88395	172	
329.87257	100	
330.88163	148	
331.86777	144	
336.88341	132	
337.76221	126	
337.94713	144	
338.87546	118	
338.94310	108	
339.82994	246	
340.77282	96	
340.93816	352	
341.83148	100	
342.89367	206	1+
344.83357	144	
346.83456	118	
349.32008	106	
349.76464	130	
350.88294	256	1+
352.88361	290	1+
352.92700	104	
354.91907	226	1+
357.41846	116	
360.79699	186	1+
361.83507	108	
362.78211	252	1+
363.72872	110	
365.82930	104	
366.75972	198	
368.77404	140	
END IONS

###FS:    #m/z: 507.84494 #charge 1+
###MS: 66
###MSMS: 68
BEGIN IONS
TITLE=Cmpd 50, +MS2(507.8449), 28.2-35.2eV, 1.5min #68
RTINSECONDS=86.292
SCANS=66,68
PEPMASS=507.84494	295254
CHARGE=1+
189.87253	170	
193.86684	164	
196.01632	648	
198.03394	146	
199.88776	138	
214.88609	460	1+
232.89633	1302	1+
234.89360	168	
236.88868	432	1+
241.85503	206	
243.89867	154	
249.88853	262	
250.90370	482	1+
250.97229	182	1+
255.91138	170	1+
258.87449	288	
259.88167	366	1+
261.92905	190	1+
266.16587	212	
266.91705	240	1+
267.36523	224	1+
270.38060	258	1+
271.38240	364	1+
272.85192	482	1+
273.88521	154	
274.04379	188	
275.85291	340	1+
275.98870	142	
278.83220	348	1+
280.37822	178	
282.89757	198	1+
283.98878	194	1+
284.85241	452	1+
285.83542	144	
285.85556	384	1+
287.85221	2308	1+
289.39293	232	1+
289.84749	326	
289.88163	310	
290.12876	248	1+
290.86295	860	1+
292.80695	250	1+
293.87214	1568	1+
294.12233	184	1+
295.85833	186	
295.87519	258	
296.84430	270	1+
296.85773	144	
297.80333	140	
298.81356	164	
298.85518	138	
299.88757	172	
300.84811	162	
301.96680	164	
303.86653	1098	1+
305.86249	3306	1+
306.48440	142	1+
306.87547	146	
306.97758	194	1+
307.13429	140	
307.85551	158	
307.89268	208	
307.95639	138	1+
308.14066	1000	1+
308.87136	2884	1+
309.38904	216	1+
309.88847	374	
310.15706	594	
310.36136	316	1+
310.40699	350	1+
310.48917	114	1+
311.09270	136	
311.16029	314	
311.88419	3332	1+
313.88398	302	
314.86155	1276	1+
314.89211	140	
315.82655	160	
315.87581	202	
316.86429	218	
316.94327	278	1+
317.89245	338	1+
318.86043	460	1+
318.96674	218	1+
319.84192	196	
319.87835	232	
322.85058	182	
322.99523	184	
323.87213	892	1+
323.89756	154	
325.89814	360	
326.75090	228	1+
326.88300	5818	1+
327.37452	398	1+
328.88311	762	1+
330.82666	188	
330.87762	364	1+
332.39259	136	
332.87442	1124	1+
333.83870	206	
334.35593	142	
334.73850	204	1+
335.83990	216	
336.82244	146	
337.88634	380	
338.87983	918	1+
338.90608	218	
341.52708	194	
343.39404	146	
343.83949	284	1+
343.87793	232	
345.76688	138	
345.80125	140	
345.89350	394	1+
347.77480	578	1+
347.78709	390	1+
348.89654	210	
349.75482	172	
349.82493	376	1+
349.89689	138	
350.79415	138	
350.88810	220	
350.91331	182	
351.88446	488	1+
353.85177	678	1+
354.76441	154	
355.41583	158	
355.89125	392	1+
356.82777	270	1+
357.71210	198	1+
357.76944	136	
358.87351	280	1+
359.76940	136	
359.97930	208	1+
360.83219	284	1+
361.36786	262	1+
361.86243	156	
362.87061	400	1+
362.89330	144	
365.78351	248	
365.83431	144	
366.78555	214	1+
366.83881	886	1+
367.71002	280	
367.73034	156	
367.76181	192	
367.81547	188	
367.92246	142	
368.70713	622	1+
368.82301	142	
368.89472	576	1+
369.83874	680	1+
369.89817	466	1+
370.18768	196	1+
370.40854	146	
370.79814	258	
372.04023	148	
372.78380	448	1+
372.82125	188	
372.84966	196	
372.93731	200	1+
373.71630	174	
373.82745	166	
373.87584	408	1+
373.91248	332	1+
374.71895	152	
374.81368	594	1+
374.84309	180	1+
376.39505	226	1+
376.81278	222	1+
376.87466	200	
376.89525	168	
380.85177	178	
381.77408	140	
381.84231	562	1+
382.78301	176	
383.71068	164	
383.88753	270	1+
384.84995	1620	1+
385.82676	220	
387.84622	608	1+
387.96383	198	1+
389.20381	690	1+
390.84019	1480	1+
390.89962	154	
391.77649	248	1+
391.78846	292	1+
391.87576	154	
391.92279	136	
392.82469	1142	1+
394.82715	242	
396.73427	184	
397.72759	448	1+
397.86377	142	
398.40232	152	
398.78514	192	1+
399.79378	216	1+
399.81153	170	
399.85110	1266	1+
399.97423	136	
400.69748	176	
402.80537	166	1+
402.86185	380	
403.87412	272	
404.87827	244	
405.78243	370	1+
405.86166	538	1+
406.75271	352	1+
406.93693	152	
407.73917	158	
407.86824	1456	
408.81785	156	
408.85597	2526	1+
408.91116	144	
409.07050	250	1+
409.73495	396	
410.73178	526	1+
410.83595	1604	1+
411.80506	190	
412.84868	594	1+
413.87113	204	
414.67960	144	
414.83139	216	1+
415.70627	204	1+
415.87306	190	
416.17641	110	1+
416.87854	142	
417.80891	484	1+
417.86712	502	1+
420.82029	144	
420.86788	148	
421.80380	440	1+
421.88573	272	
422.86496	960	1+
423.77410	314	
423.82775	224	1+
423.86787	626	1+
424.79037	186	
424.96739	180	1+
425.74361	224	
425.75592	234	
425.87173	142	
426.86252	2450	1+
427.73742	1400	1+
428.84479	2264	1+
428.89063	182	
429.07651	248	1+
429.69517	240	
431.86732	516	1+
432.69176	196	1+
432.89593	202	1+
433.85028	966	1+
434.89509	148	
435.71142	216	
435.87259	160	
439.89082	212	
440.89803	226	
442.69084	136	
442.88160	138	
444.82202	142	
444.87173	2956	1+
445.74967	398	
446.74262	252	
447.71183	874	1+
447.88230	200	
448.89450	180	
449.70010	230	
449.87693	726	1+
450.69612	148	
450.76707	274	
451.74609	168	
451.87567	140	
453.86113	160	
457.90411	404	
458.69903	220	
462.88163	1430	1+
465.71241	166	
466.72531	152	
467.88624	1838	1+
470.72621	330	1+
472.70539	168	1+
483.78216	194	1+
485.89701	666	1+
487.89755	352	1+
508.84895	282	1+
508.91351	264	1+
509.85320	206	1+
511.79870	162	1+
END IONS

###FS:    #m/z: 336.94556 #charge 1+
###MS: 66
###MSMS: 69
BEGIN IONS
TITLE=Cmpd 51, +MS2(336.9456), 28.0-35.0eV, 1.5min #69
RTINSECONDS=87.064
SCANS=66,69
PEPMASS=336.94556	86070
CHARGE=1+
72.06220	100	
181.49749	116	
182.86559	166	1+
185.09482	104	
187.04633	88	
198.87891	224	1+
207.95667	82	
207.97440	114	
208.88671	194	
208.98314	154	
209.07380	94	
209.88142	254	1+
211.94426	4610	
212.88029	586	1+
212.94923	128	
213.93961	2114	1+
215.07820	112	
215.88827	212	
215.93484	360	
216.89015	142	
217.88090	450	1+
217.93563	140	
220.88078	314	1+
223.95464	232	
224.97534	128	
226.84901	130	
226.95375	130	
226.97472	120	
228.37464	108	
229.95484	3932	1+
230.88888	2488	1+
231.95094	2126	1+
232.04689	94	
232.82234	218	1+
233.40121	100	
233.89665	602	1+
233.95120	228	
234.01261	84	
234.46027	84	
234.85715	100	
236.94927	82	
238.02542	124	
238.89143	208	1+
240.05859	98	
240.78985	92	
240.85421	136	
241.83645	430	1+
243.08340	88	
245.84234	102	
246.49535	108	
246.90124	134	
247.96576	1164	1+
248.90093	514	1+
249.82827	138	
249.95891	744	1+
250.83346	236	
250.89979	164	
250.94342	108	
250.99284	116	
251.83880	280	1+
251.90901	82	
251.96319	188	
252.08188	188	1+
252.97125	3226	1+
253.90602	424	1+
254.39067	84	
254.84079	194	1+
254.86449	82	
254.93870	134	
254.96590	1132	1+
255.07594	438	1+
255.92707	80	
256.02238	108	
256.03989	84	
256.55900	94	
256.89392	320	
256.96518	108	
257.85272	128	
258.22433	102	
258.84914	432	1+
260.84428	126	
260.91102	122	
261.88671	100	
262.79979	80	
263.97366	194	1+
265.96416	82	
267.83834	1618	1+
268.78990	208	1+
268.84108	1432	1+
268.86651	132	
268.95968	206	1+
270.97984	282	1+
271.84479	146	
271.91651	198	
272.44095	88	
272.97805	106	
273.86996	90	
273.89231	96	
273.94326	102	
274.09134	96	
274.85752	182	
275.85725	750	1+
276.07297	92	
276.85993	666	1+
276.90805	80	
277.04099	100	
277.40270	80	
277.83348	102	
277.96285	110	
278.83610	494	1+
279.81278	102	
281.85013	82	
282.60501	96	
282.86148	118	
283.02706	220	
283.79430	366	1+
284.42675	80	
285.85205	232	
286.85140	892	1+
288.81913	100	
288.85744	130	
289.48089	84	
289.87362	90	
290.82471	132	
290.85627	144	
290.87201	88	
290.92611	82	
291.85780	110	
291.89347	122	
292.85614	84	
292.87721	90	
293.11235	284	1+
293.85233	126	
293.97333	84	
294.00114	214	
294.92164	80	
295.97047	110	
296.86880	130	
297.83165	104	
297.87949	234	1+
297.90832	88	
298.30909	84	
298.45760	92	
298.85758	110	
300.52117	90	
300.90611	106	
303.17601	182	
303.86698	180	
303.95121	98	
304.86196	122	
305.85374	84	
305.90051	90	
306.68050	96	
307.03126	88	
307.89164	132	
307.98078	94	
308.86669	272	1+
309.90180	86	
309.93834	90	
310.87151	106	
310.90105	84	
311.86004	124	
313.05893	80	
313.80708	88	
314.88288	132	
320.85244	86	
321.86064	102	
322.75212	88	
322.84555	84	
323.01040	94	
324.37396	102	
325.91513	80	
326.87772	92	
326.89574	166	
327.71417	114	
328.38707	96	
328.88841	218	
329.75570	100	
329.87321	122	
330.76172	92	
331.42229	82	
332.72680	144	
333.91698	94	
336.30661	94	
337.93654	134	
338.39052	118	
338.80452	96	
338.89213	90	
341.80929	84	
END IONS

###FS:    #m/z: 363.95634 #charge 1+
###MS: 70
###MSMS: 71
BEGIN IONS
TITLE=Cmpd 52, +MS2(363.9563), 28.0-35.0eV, 1.5min #71
RTINSECONDS=90.7245
SCANS=70-71
PEPMASS=363.95634	734764
CHARGE=1+
141.32698	148	
141.81941	88	
154.63402	90	
178.93195	96	
182.86809	126	
189.86220	1388	1+
191.85946	828	1+
193.08250	94	
194.09720	102	
195.88735	102	
195.93893	98	
196.88271	230	
196.94163	236	
197.95678	86	
199.88189	134	
200.94901	140	
202.47745	108	
205.01566	90	
207.87395	472	1+
207.95038	392	
209.86817	394	
209.94363	2702	1+
210.88395	566	1+
212.87927	4296	1+
214.89758	204	
215.41328	98	
219.08452	98	
221.86061	138	
221.92837	94	
221.95574	94	
222.95159	2832	1+
223.35537	86	
223.88306	148	
224.94823	2952	1+
225.88865	362	1+
225.96289	112	
225.96862	176	
226.52213	100	1+
226.90081	110	
226.94756	15920	1+
226.99398	124	
227.81464	102	
227.93009	390	
228.89401	796	1+
228.94252	19588	1+
230.84623	94	
230.88945	5560	1+
232.01904	88	
232.08143	92	
232.88589	802	1+
234.88330	238	
234.93067	88	
235.88289	98	
237.05808	308	1+
237.91055	126	
238.39124	96	
238.94232	118	
240.94036	816	
240.96232	1414	1+
241.94016	2342	1+
242.89436	210	1+
242.94233	1658	1+
242.95981	1008	1+
244.78893	114	
244.95748	8366	1+
245.43477	200	1+
245.83291	280	1+
245.94071	320	
246.03677	96	
246.90621	360	1+
246.95268	10364	1+
247.80599	208	1+
248.03413	94	
248.89990	1832	1+
250.89151	322	1+
250.96985	444	1+
251.06873	184	
251.79940	112	
251.91103	90	
251.94552	144	
252.88997	94	
253.01564	96	
253.83100	280	1+
253.90522	354	
255.79943	118	
257.47254	94	
257.85758	136	
258.84382	140	
258.87145	86	
258.97258	354	1+
259.09110	100	
260.83117	114	
260.96714	540	1+
262.83043	212	1+
263.89785	324	1+
263.98075	230	
264.06516	88	
264.81164	658	1+
264.94212	260	1+
265.81300	528	1+
266.40281	94	
267.13512	94	
267.97374	998	
268.96092	158	
269.79883	86	
269.92137	160	
269.96847	1496	1+
270.80391	122	
271.84894	538	1+
271.91182	322	1+
272.88843	114	
276.80890	170	1+
276.83469	116	
276.85293	212	
277.10192	104	
277.41878	92	
277.92142	120	
278.79585	208	
278.84076	322	
279.06150	94	
279.10198	102	
279.85226	146	
280.79130	1088	1+
280.83506	126	
281.85555	110	
282.86301	110	
282.89219	168	
283.06901	122	
283.84888	306	
283.98311	252	1+
284.79027	448	1+
284.86977	88	
285.84629	764	1+
286.41597	102	
286.82558	190	1+
286.92269	132	
287.80091	178	1+
289.88214	120	
290.86079	276	1+
290.91692	238	1+
291.10452	94	
291.86751	184	1+
292.79498	98	
293.84852	122	
294.80948	128	
294.86281	114	
295.84211	168	
295.87504	134	
295.90094	94	
295.92548	212	
296.87717	128	
297.80807	94	
297.86614	88	
298.80212	1778	1+
300.83175	92	
300.85551	86	
300.87583	172	
301.79542	142	
301.86198	180	
302.80175	196	
302.86010	94	
303.80416	288	
303.82860	130	
303.85619	1152	1+
305.81276	168	
306.30857	88	
306.80661	188	1+
306.92282	124	
307.40886	100	
307.85787	86	
307.88287	222	1+
307.91170	88	
308.92596	140	
309.13977	132	
310.87119	92	
315.81914	92	
316.81205	204	
318.81751	110	
318.89354	140	
318.93472	96	
319.80696	110	
320.81359	522	1+
321.81727	458	1+
321.86552	222	
322.86832	280	1+
322.92744	400	1+
324.89615	94	
325.87086	420	1+
326.87336	350	1+
328.83272	106	
329.82595	86	
329.86913	152	
331.88945	114	
335.14118	94	
335.72001	148	
336.94591	432	1+
337.83310	158	
338.96217	114	
339.00724	92	
339.75761	88	
339.82963	394	1+
340.94129	312	1+
342.93821	124	
346.38128	90	
347.77659	96	
349.92508	140	
352.88800	104	
358.71308	110	
359.71952	110	
360.86786	94	
361.84667	92	
362.84452	122	
363.95282	176	
367.07716	132	
END IONS

###FS:    #m/z: 336.94552 #charge 1+
###MS: 70
###MSMS: 72
BEGIN IONS
TITLE=Cmpd 53, +MS2(336.9455), 28.0-35.0eV, 1.6min #72
RTINSECONDS=91.4965
SCANS=70,72
PEPMASS=336.94552	83312
CHARGE=1+
206.88324	80	
206.95242	78	
209.94129	78	
210.87302	132	
210.88548	178	
211.94451	4664	
212.87976	884	1+
212.94648	174	
213.94040	2044	1+
215.85505	82	
215.88803	228	
215.93730	624	1+
216.88691	92	
218.83751	108	
220.87378	94	
222.95508	300	1+
222.97198	422	1+
223.36628	80	
223.89466	114	
223.97550	302	1+
224.83295	78	
226.63416	78	
226.94265	154	
227.83699	92	
228.89360	208	
229.89156	116	
229.90677	76	
229.95551	4642	1+
230.20609	78	
230.58286	100	
230.82476	92	
230.89052	1516	1+
230.91639	94	
231.94921	1860	1+
232.89142	126	
233.82751	206	
233.89893	204	
234.02960	106	
234.50735	92	
234.59750	86	
234.82468	184	
234.88348	146	
235.89228	114	
238.84240	142	
238.98483	84	
239.36451	82	
241.53142	98	
241.84264	190	
241.85983	92	
242.05076	84	
242.84251	90	
243.04513	76	
244.87413	76	
245.03826	80	
246.90688	118	
246.97406	212	
247.52971	78	
247.96445	1466	1+
248.84533	204	1+
248.89948	722	1+
249.82706	334	1+
249.96198	514	
250.95134	158	
251.07114	80	
251.10028	82	
251.97042	234	
252.22127	82	
252.83765	80	
252.90461	92	
252.92954	76	
252.97130	2796	
253.05318	88	
253.84631	138	
253.86884	88	
254.08700	216	
254.96554	1318	1+
255.07181	102	
255.87669	90	
256.08148	78	
256.91506	106	
256.96209	446	
257.40573	86	
257.84819	188	
257.90473	118	1+
258.40513	76	
258.44450	100	
258.84694	520	1+
258.87368	82	
258.92648	92	
258.97385	78	
259.85264	362	1+
259.94941	168	1+
260.12527	78	
260.14134	108	
260.81797	126	
260.92979	170	
261.83260	344	1+
262.78728	86	
263.11231	76	
265.86080	318	1+
267.83925	624	1+
268.84067	410	1+
268.99040	78	
269.91279	236	1+
270.79807	80	
270.84408	242	1+
270.86043	76	
270.98141	164	
271.80214	150	
271.98934	82	
272.95821	112	
272.98360	176	
273.04131	86	
274.28673	80	
274.87718	136	
274.92555	78	
274.96473	168	1+
276.48102	82	
276.52831	80	
276.85650	778	1+
277.83993	206	
278.84185	236	
279.83482	178	
279.88661	98	
279.91054	104	
279.98762	78	
281.86059	90	
282.05407	86	
282.87358	230	1+
283.90901	96	
285.48766	106	
285.79633	246	1+
285.85159	464	
286.37246	88	
286.84891	1064	1+
289.85991	184	
290.85704	94	
291.85219	218	1+
293.02860	92	
293.10647	130	
293.99660	116	
294.85987	112	
294.87771	78	
295.83701	92	
295.86947	86	
295.99356	78	
296.97746	102	
298.04394	82	
298.39170	92	
298.94658	138	
299.80145	108	
300.10170	76	
301.84834	78	
301.93166	78	
302.85613	78	
303.76740	100	
304.44299	154	
304.82068	168	1+
305.86260	98	
305.90258	78	
306.88071	152	1+
307.84282	78	
309.86955	202	
309.97487	82	
310.87213	232	
310.88888	194	1+
311.79556	78	
314.88030	100	
318.81396	142	
321.81868	86	
321.98798	88	
322.93637	80	
324.27894	90	
327.05749	82	
328.82556	98	
328.88757	370	1+
328.99988	92	
329.86985	188	
330.82215	146	
330.93962	90	
334.08309	76	
336.74121	78	
338.85589	80	
339.86466	92	
END IONS

###FS:    #m/z: 359.96099 #charge 1+
###MS: 70
###MSMS: 73
BEGIN IONS
TITLE=Cmpd 54, +MS2(359.9610), 28.0-35.0eV, 1.6min #73
RTINSECONDS=92.2685
SCANS=70,73
PEPMASS=359.96099	61164
CHARGE=1+
196.94563	84	
209.94343	822	
212.88639	86	
214.89302	180	
220.95607	98	
222.95362	642	1+
224.89882	102	
224.94886	1040	1+
225.45055	88	
225.89617	92	
225.96863	384	1+
226.89531	190	
226.94740	6358	1+
227.86567	114	
227.89660	98	
227.93127	154	
227.98826	116	
228.94190	5376	
229.90064	112	1+
229.94288	190	
232.94924	182	1+
234.93306	152	
234.99464	100	
238.94045	104	
239.42536	92	
240.94127	438	
240.96157	864	1+
241.83696	84	
241.85645	180	1+
241.94313	262	
242.92084	88	
242.96064	694	1+
244.89286	92	
244.95707	3500	1+
245.94044	158	
246.43564	92	
246.95296	3594	
248.00143	88	
248.80374	114	
248.81680	144	
248.87409	122	
249.80496	112	
250.83352	110	
250.89661	190	
250.95082	318	
250.96954	120	
250.98444	94	
251.97320	100	
252.51163	92	
252.95531	592	
253.35727	86	
256.88160	84	
256.89722	92	
258.97032	110	
259.79944	116	
259.99085	92	
260.71571	90	
260.96848	440	1+
263.94954	84	
263.97846	262	1+
264.81798	104	
265.08679	144	
265.41589	90	
265.82600	98	
265.97654	132	
266.35073	98	
266.56339	94	
266.81561	202	
267.79545	158	
267.81673	110	
267.97298	508	1+
268.36461	100	
268.80707	94	
268.95736	262	
269.96959	692	
270.57584	84	
270.80002	84	
270.83388	124	
270.89355	112	
271.58646	98	
271.80092	134	
271.85021	236	1+
273.96946	162	
274.70746	92	
274.81960	140	
275.08620	94	
275.86461	216	
275.97197	84	
276.37104	86	
276.82409	96	
276.84536	160	
276.91987	284	1+
277.09583	198	1+
278.79499	158	
278.84699	382	1+
279.40628	84	
279.81517	86	
279.83559	96	
280.79143	628	1+
281.86983	86	
282.99324	84	
283.56772	98	
283.79268	122	
285.09578	98	
285.79852	270	1+
286.91469	88	
286.98992	90	
287.10413	92	
288.87017	136	
289.11148	90	
289.88088	120	
291.12941	92	
291.78826	128	
293.11967	92	
293.15898	94	
293.42799	96	
293.86214	260	1+
294.86138	184	1+
295.81862	122	
296.80634	164	
297.80839	188	
297.92521	172	1+
298.80512	736	1+
298.83899	130	
300.80683	124	
301.78174	202	
302.13387	90	
302.85613	84	
305.87880	174	
305.90682	110	
308.81103	86	
308.92074	84	
308.94485	102	
309.88452	226	1+
310.42924	90	
310.86738	134	
311.13124	88	
314.39173	100	
315.86662	234	1+
316.03234	88	
316.81324	154	
316.86356	270	1+
318.84782	146	1+
319.77713	124	
320.13881	112	
320.91558	122	
321.81959	134	
321.84670	90	
321.87345	104	
322.76604	86	
323.01930	118	
325.37675	88	
326.81590	138	1+
327.00019	92	
327.88670	108	
328.88898	150	
329.71903	84	
329.86988	94	
330.88461	220	1+
332.19615	94	
332.82605	128	
333.06505	88	
334.33007	88	
335.36131	120	
335.80020	88	
335.89059	170	1+
336.94459	240	
337.83503	86	
338.87550	92	
339.41433	86	
340.93924	108	
341.57585	94	
342.90274	104	
343.19822	88	
349.76930	86	
357.76943	104	
359.86539	100	
359.88563	112	
360.74690	140	
360.79699	98	
361.80187	230	1+
364.76363	268	1+
END IONS

###FS:    #m/z: 322.93004 #charge 1+
###MS: 74
###MSMS: 75
BEGIN IONS
TITLE=Cmpd 55, +MS2(322.9300), 28.0-35.0eV, 1.6min #75
RTINSECONDS=95.935
SCANS=74-75
PEPMASS=322.93004	3676204
CHARGE=1+
72.98754	76	
76.28651	72	
136.38759	70	
183.92236	88	
193.00567	82	
197.91338	98	
198.87183	106	
199.88806	118	
201.88737	72	
205.94658	80	
206.83579	76	
207.87526	100	
208.94070	76	
209.94516	74	
217.96563	86	
218.31219	84	
221.89587	98	
221.94162	100	
222.04897	86	
222.83262	80	
222.95505	140	
223.96014	112	
224.58111	86	
225.86346	144	
225.95260	90	
227.81657	76	
227.95682	150	
228.79619	156	
229.94174	116	
230.90505	88	
232.00013	70	
232.08035	102	
233.91715	80	
234.91559	78	
234.92870	92	
235.01720	84	
235.79139	96	
236.53113	112	
236.83550	74	
236.89610	174	1+
236.91074	86	
237.05837	138	
238.82923	76	
238.88379	128	
238.89722	130	
238.93822	126	
239.01154	90	
239.07808	278	
239.78610	142	
239.87605	80	
239.90648	74	
239.95570	98	
240.06229	84	
240.82273	192	
240.88761	184	1+
240.94045	2394	
241.93864	9138	1+
242.89366	82	
242.94078	6630	1+
243.81950	106	
244.41574	88	
244.82665	78	
244.85142	76	
244.94081	1588	
246.03888	114	
246.86777	92	
246.97506	334	1+
247.82531	88	
247.86030	74	
248.14923	76	
248.91490	76	
249.83393	70	
250.91222	72	
250.96773	106	
251.11277	82	
252.47254	106	
255.89698	266	1+
256.84117	104	
258.83646	166	
259.04509	78	
259.84031	76	
260.84633	170	
261.83169	448	1+
262.97292	90	
263.97751	104	
264.07237	114	
264.11325	72	
264.38453	84	
265.07976	76	
265.84746	142	
266.39891	70	
266.85919	148	
266.89257	158	
267.15083	84	
267.93144	70	
268.86377	72	
268.87769	74	
268.95656	206	
269.83907	84	
270.84194	296	1+
270.86787	70	
271.78432	132	
272.88238	232	1+
273.79547	302	1+
274.49595	78	
274.93226	160	
276.90780	84	
278.00622	76	
278.91191	92	
279.09212	1504	1+
279.79870	104	
279.84896	78	
280.82387	136	
281.05054	70	
281.82922	70	
282.01516	72	
282.79528	144	
283.03243	80	
283.35054	158	
283.78906	116	
283.86785	84	
284.09318	88	
284.29001	724	1+
284.78905	74	
285.09778	90	
285.34656	72	
285.43393	114	
287.16067	70	
287.88479	78	
288.02457	92	
289.78393	70	
289.81095	118	
290.80118	430	1+
290.85619	112	
290.87411	76	
291.80265	346	1+
291.85616	78	
292.85314	222	1+
292.99954	74	
294.92542	74	
298.04408	80	
298.77591	214	1+
298.81810	92	
299.86535	74	
300.76365	80	
300.86989	108	
301.79958	80	
301.88893	72	
302.93335	84	
305.13194	80	
305.87900	84	
307.84506	70	
307.88150	274	1+
309.32497	70	
309.83431	82	
310.86959	246	1+
311.88810	140	
312.80712	82	
315.79599	70	
316.78703	90	
318.86534	72	
319.21124	78	
320.08266	82	
322.76765	74	
323.02646	76	
323.74740	150	
325.38122	104	
325.90200	70	
END IONS

###FS:    #m/z: 340.94061 #charge 1+
###MS: 74
###MSMS: 76
BEGIN IONS
TITLE=Cmpd 56, +MS2(340.9406), 28.0-35.0eV, 1.6min #76
RTINSECONDS=96.707
SCANS=74,76
PEPMASS=340.94061	1335478
CHARGE=1+
52.72040	82	
97.13060	120	
101.58057	84	
189.86200	200	1+
190.94900	88	
192.92661	296	
205.94704	78	
207.97166	136	
208.95923	146	
209.90377	88	
210.94359	134	
213.91655	102	
213.94002	1112	1+
214.96831	78	
215.88674	318	
215.93750	272	
219.43454	100	
221.90084	120	
222.89604	156	
222.94297	78	
223.95862	134	
226.86675	80	
226.95163	140	
227.90004	90	
227.92956	78	
227.94832	84	
228.84094	82	
228.93844	112	
229.95396	128	
230.37767	104	
230.49703	86	
230.88924	420	
231.88984	254	
231.95050	1634	1+
232.89515	166	
233.88534	100	
233.89919	140	
233.94543	140	
235.79524	102	
235.84047	144	
235.95040	170	
236.00827	88	
236.90580	90	
237.86442	80	
238.02747	86	
239.90099	122	
240.83759	564	1+
240.89011	194	1+
242.51527	164	
242.96119	84	
243.82900	444	1+
244.88448	90	
244.94746	130	
244.95957	120	
244.98434	92	
246.95064	188	
248.89930	312	1+
249.07620	132	
249.13398	80	
249.84404	88	
249.96106	358	
251.95972	98	
253.97878	102	
254.42149	100	
254.90716	158	
254.96661	716	1+
255.07198	250	
255.09374	80	
255.46470	84	
255.88002	158	
255.92427	114	
256.84785	144	
256.89730	138	
256.91195	132	
257.79649	158	
257.84709	92	
258.84460	906	1+
259.90158	118	
259.95700	196	
260.41639	92	
260.83125	510	1+
262.84125	282	1+
263.34325	92	
264.87159	170	
265.01872	144	
265.15188	84	
265.91067	88	
267.10670	110	
267.81984	80	
268.38259	108	
268.83857	230	
268.86939	78	
268.91583	76	
269.83997	120	
270.96345	92	
271.48158	78	
271.79065	90	
272.10081	78	
272.83637	222	1+
272.93132	132	
272.97619	146	
273.97775	78	
274.86367	126	
274.89073	162	
275.83989	162	
276.86069	238	
277.83154	86	
277.86440	268	
277.88976	84	
277.96663	128	
278.84525	1266	1+
279.40441	98	
279.88558	184	1+
279.92398	80	
280.02655	78	
281.84836	194	
281.86879	216	1+
282.05312	92	
282.44412	92	
288.83453	78	
289.55806	80	
289.87814	92	
290.89075	180	
292.44251	80	
292.85644	84	
292.87709	80	
294.03091	138	1+
294.85182	246	
295.99353	84	
296.35712	84	
297.01009	244	1+
298.30909	80	
299.87070	100	
301.85617	92	
302.17118	116	
302.94465	108	
303.11731	82	
303.80614	82	
304.43303	86	
305.91260	104	
307.88338	250	1+
311.39684	106	
312.86135	80	
313.87433	128	
314.87524	118	
318.24442	94	
321.10352	80	
321.98229	92	
322.90263	90	
323.79073	76	
323.85885	82	
324.91398	100	
325.77958	88	
326.89335	78	
327.37543	78	
329.82123	78	
330.81545	320	1+
332.03937	80	
332.13122	78	
332.75815	80	
332.93797	134	
334.50315	94	
338.87693	104	
339.22476	98	
342.23882	92	
342.87295	82	
344.36146	92	
344.80367	82	
345.84675	84	
END IONS

###FS:    #m/z: 363.95659 #charge 1+
###MS: 74
###MSMS: 77
BEGIN IONS
TITLE=Cmpd 57, +MS2(363.9566), 28.0-35.0eV, 1.7min #77
RTINSECONDS=97.479
SCANS=74,77
PEPMASS=363.95659	589990
CHARGE=1+
97.21189	106	
105.29718	86	
179.99030	84	
187.86657	132	
189.86349	266	1+
191.85894	390	
196.88609	132	
198.97224	96	
206.07176	92	
207.01936	82	
207.86954	392	1+
207.95123	280	1+
208.89060	122	
209.94412	1498	
210.88433	362	
212.87950	1840	1+
214.41260	102	
214.89508	190	
215.04031	92	
217.91443	174	
222.95223	724	1+
224.52242	94	
224.88755	230	1+
224.94896	1258	1+
224.97384	200	
225.38037	98	
225.96696	134	
226.94758	9260	1+
227.91370	136	
227.93082	136	
228.06240	122	1+
228.43601	88	
228.89478	332	1+
228.94255	9488	1+
229.52160	92	1+
229.91001	102	
230.02428	94	
230.87066	86	
230.88911	2264	1+
232.02195	100	
232.88563	214	
233.80975	136	1+
233.93701	158	
234.88109	102	
240.07649	84	
240.84108	158	
240.94001	1004	1+
240.96188	422	
241.96812	282	
242.81609	490	1+
242.94209	1506	1+
242.96017	596	
244.95784	5394	1+
245.10971	86	
245.93809	224	
246.90502	124	
246.95287	5014	1+
248.79999	320	1+
248.85382	110	
248.89991	1004	1+
250.06768	94	
250.50152	82	
250.89666	184	
250.96911	116	
251.07123	124	
253.08949	116	
253.90563	312	1+
253.95284	138	
257.03708	92	
258.83353	194	
258.87926	92	
258.97476	144	
259.93324	94	
260.83219	186	
260.86880	144	
260.96861	182	
262.82939	92	
262.84731	114	
263.84400	116	
263.85926	88	
263.98005	136	
264.81415	86	
264.91386	100	
265.79407	94	
265.97608	118	
266.09086	188	
266.78995	110	
266.81580	336	1+
267.40611	94	
267.97410	1366	1+
268.35667	88	
268.81317	124	
268.83998	208	1+
268.96506	1086	1+
269.96969	906	1+
271.91687	178	
272.84668	200	
272.89943	92	
273.79074	88	
273.92085	100	
276.80507	124	
276.85237	150	
277.10633	114	
277.84458	456	1+
277.87252	226	1+
278.84045	364	1+
279.80237	120	
279.92316	152	
280.10984	208	1+
280.41503	92	
280.78870	956	1+
281.38016	86	
281.97985	84	
282.09319	84	
283.08541	84	
283.85009	198	
284.89524	102	
285.80594	92	
285.84669	392	1+
285.95471	82	
286.81980	90	
287.94095	84	
288.04153	96	
289.87009	286	1+
290.78658	150	
290.80204	112	
291.80880	92	
292.35981	138	
294.11982	112	
294.41760	116	
294.49323	84	
294.86563	100	
296.80840	426	1+
296.85319	208	1+
298.42129	88	
298.80411	632	1+
299.86264	136	
300.79891	688	1+
300.85634	292	1+
303.81371	100	
303.85609	776	1+
303.96642	98	
305.33594	84	
305.41288	104	
305.81827	110	
305.86842	196	1+
307.07186	116	
307.84900	256	1+
309.15171	100	
309.86273	90	
310.87715	126	
311.35579	82	
312.86106	172	
313.45026	84	
315.81680	104	
316.81642	186	
317.81296	130	
318.93350	206	
319.14726	104	
319.80820	104	
320.75531	82	
321.82010	306	
321.86196	86	
322.13968	84	
322.82205	200	
322.92674	228	
322.95160	88	
323.82764	106	
323.86026	140	
325.86179	98	
326.18992	84	
326.87376	142	
329.86923	178	
330.59561	106	
331.88723	90	
332.87252	90	
332.90088	138	
336.88690	116	
336.90813	86	
339.82410	488	1+
340.93537	210	
342.81141	92	
349.14038	98	
352.88783	92	
353.15758	92	
353.83168	82	
353.88508	90	
356.35628	116	
358.76637	100	
360.79291	172	1+
361.21474	92	
361.71783	144	
361.78831	204	1+
363.95760	90	
364.78032	292	1+
364.85030	180	1+
366.59732	92	
END IONS

###FS:    #m/z: 322.92983 #charge 1+
###MS: 78
###MSMS: 79
BEGIN IONS
TITLE=Cmpd 58, +MS2(322.9298), 28.0-35.0eV, 1.7min #79
RTINSECONDS=101.148
SCANS=78-79
PEPMASS=322.92983	3953094
CHARGE=1+
183.02896	76	
189.93036	76	
190.95723	92	
192.89662	78	
193.08244	90	
196.40510	88	
201.93969	76	
205.95003	174	
205.97278	112	
207.94789	84	
210.89655	82	
214.89300	118	
218.89123	136	
220.05183	74	
220.87472	264	
221.04917	80	
222.95463	552	1+
223.95966	384	1+
224.12486	86	
224.93647	76	
226.09244	98	
227.79032	84	
227.85917	92	
227.90349	78	
227.93273	158	
227.95270	118	
229.23459	74	
230.82866	252	1+
230.86046	90	
230.88742	156	
230.90333	82	
232.11578	76	
233.89833	84	
233.91704	90	
234.58433	80	
234.83628	74	
235.43328	98	
235.81962	80	
236.87867	78	
237.00660	74	
237.89247	88	
238.88791	206	
239.78901	120	
239.95383	78	
240.37639	88	
240.94084	2968	
241.09263	76	
241.86355	210	1+
241.93909	8562	1+
242.82042	92	
242.94113	6136	1+
243.47234	86	
243.82294	136	
244.00684	74	
244.38154	108	
244.82192	128	
244.94181	1282	1+
245.40945	74	
245.97714	98	
246.89721	76	
246.93521	78	
246.97391	198	
247.85230	108	
247.93951	84	
249.04081	80	
249.88465	76	
250.90089	92	
251.05841	84	
251.07159	74	
251.37342	74	
251.93064	80	
253.37679	98	
253.83975	92	
255.83561	74	
255.92717	136	
257.84699	98	
258.83909	98	
258.90086	106	
259.42265	76	
259.43849	92	
260.83369	336	1+
262.82537	134	
262.93507	74	
263.50671	76	
263.83688	122	
264.80020	76	
264.85385	78	
265.03959	74	
265.45353	84	
266.85359	236	1+
266.86775	74	
266.91225	82	
267.07458	114	
267.79380	134	
267.90197	76	
268.41468	74	
268.43510	84	
268.95838	120	
272.84672	132	
273.79407	338	1+
275.16777	78	
275.84831	82	
276.14242	88	
276.19106	102	
276.84600	322	1+
277.82411	140	
278.81345	132	
278.86050	106	
278.91816	82	
279.05968	76	
279.09138	970	1+
279.21577	74	
279.82008	78	
280.85684	84	
281.08153	84	
282.27670	148	
282.88800	82	
283.06992	132	
283.21817	78	
284.29250	792	1+
284.84694	78	
284.87186	72	
284.90522	100	
285.84893	80	
286.55298	96	
286.93370	98	
287.36640	72	
289.84235	86	
289.87733	90	
291.79641	138	
291.85071	90	
291.88641	82	
292.87737	94	
293.84466	112	
293.95434	74	
294.85252	132	
296.11830	76	
296.81351	80	
296.87079	88	
297.80755	152	
297.88090	74	
297.92736	82	
299.06358	156	1+
299.77925	164	
300.85055	114	
300.86812	264	1+
302.15824	74	
302.83479	78	
303.12340	88	
306.01880	74	
306.28703	82	
307.82362	134	
308.79552	78	
308.87224	112	
310.89203	84	
311.86273	214	1+
311.88946	74	
312.99351	82	
313.80440	120	
314.80605	76	
323.72418	82	
323.88779	84	
324.76814	78	
325.90215	98	
327.77527	74	
327.87639	100	
END IONS

###FS:    #m/z: 340.94043 #charge 1+
###MS: 78
###MSMS: 80
BEGIN IONS
TITLE=Cmpd 59, +MS2(340.9404), 28.0-35.0eV, 1.7min #80
RTINSECONDS=101.92
SCANS=78,80
PEPMASS=340.94043	1431878
CHARGE=1+
188.95204	82	
190.93271	170	
193.93496	92	
200.54622	80	
200.99519	88	
206.42617	82	
207.95317	78	
208.88213	100	
208.95747	110	
212.87754	596	1+
212.90123	110	
212.94442	94	
213.93968	936	1+
214.89500	144	
215.88675	226	
215.93733	276	
217.85711	138	
217.88025	134	
217.92351	94	
219.42005	82	
220.58942	112	
221.89248	152	
221.92655	82	
222.89008	80	
222.95399	110	
223.81619	106	
223.91730	84	
223.95958	94	
224.87918	106	
224.93474	84	
225.12419	92	
226.00594	80	
228.94907	188	
229.60291	90	
229.85230	84	
230.88714	206	
231.89061	222	
231.94987	1078	1+
233.83638	88	
233.89653	398	
233.95168	482	1+
234.50923	100	
234.88354	88	
235.94567	272	
236.90379	158	
238.53706	80	
238.97356	86	
239.89065	110	
239.92721	106	
240.04937	82	
240.10054	86	
240.83650	522	1+
241.90871	98	
241.94578	146	
243.08342	94	
243.49143	98	
243.82864	258	1+
243.89691	136	
244.88536	92	
245.32485	82	
246.03484	88	
246.08306	86	
246.94324	108	
246.97772	78	
248.90213	304	1+
249.95962	532	1+
250.52600	78	
250.87452	138	
250.93951	82	
251.04938	124	
251.33858	98	
251.95907	120	
252.82955	82	
252.92946	92	
253.95765	244	
254.96664	842	1+
255.04826	96	
255.07532	324	
256.40972	90	
256.87048	104	
256.88668	120	
256.96896	186	
258.84740	108	
258.88315	176	1+
259.86014	142	
259.95983	252	1+
260.83342	238	
260.85191	96	
261.83456	470	1+
262.96208	132	
263.25567	86	
263.90376	80	
264.86048	86	
265.51594	90	
266.35877	106	
266.84710	120	
266.87717	88	
267.80258	100	
268.84175	390	1+
269.89280	168	
271.80925	78	
271.83542	140	
271.91269	84	
271.98939	84	
272.85834	166	1+
272.93198	116	
272.97495	138	
273.79268	134	
273.93589	184	1+
273.97947	84	
274.58966	80	
274.88877	92	
275.80877	146	
275.88534	84	
276.85779	284	
277.86223	292	
277.96384	192	1+
278.84629	1172	1+
279.00014	158	1+
280.39257	132	
281.04770	92	
281.79614	136	
281.89548	126	
282.38199	80	
282.81756	82	
284.80146	80	
286.80847	140	
286.93189	80	
287.79447	130	
289.03208	92	
292.43799	120	
294.82903	188	1+
294.86204	118	
295.96828	94	
296.18342	88	
296.85631	294	1+
296.97022	126	
297.82202	132	
297.97388	98	
299.87186	106	
300.55912	82	
300.81230	94	
301.86290	186	
302.16808	82	
303.80585	98	
304.37100	112	
304.83191	84	
305.89118	80	
306.87174	80	
306.92562	86	
307.79794	240	
310.88225	232	
314.76898	80	
315.87455	94	
316.80897	164	
320.38169	90	
323.24040	84	
323.82808	80	
324.89272	146	
326.80829	96	
326.88461	96	
329.31565	84	
330.81349	200	
331.89650	90	
332.53433	84	
334.29185	104	
340.79566	96	
341.97546	120	
342.03000	84	
344.29344	84	
END IONS

###FS:    #m/z: 507.84470 #charge 1+
###MS: 78
###MSMS: 81
BEGIN IONS
TITLE=Cmpd 60, +MS2(507.8447), 28.2-35.2eV, 1.8min #81
RTINSECONDS=102.692
SCANS=78,81
PEPMASS=507.84470	306104
CHARGE=1+
191.87053	144	
196.01538	1016	1+
224.97657	220	
232.89719	692	
236.12091	188	
236.88703	500	
239.89210	128	
240.07589	180	1+
241.85133	172	
250.90575	310	1+
252.08098	276	
253.94896	136	
258.85374	198	1+
258.87639	162	
260.88067	168	
261.88273	150	
265.09638	172	1+
266.16558	248	
268.87724	150	
270.87662	356	1+
271.38830	140	
272.85212	262	1+
273.38637	166	
273.90996	154	
273.92440	148	
276.86231	144	
277.85912	198	1+
278.83694	236	
279.82792	126	
280.85539	202	
281.89643	218	1+
282.09245	218	1+
283.86390	132	
285.80170	160	1+
285.85757	188	
285.90859	132	1+
287.03742	246	1+
287.85052	2064	1+
288.79199	172	1+
288.92064	120	1+
289.38716	202	1+
289.84139	238	
289.88150	480	
290.12605	132	
290.86089	814	1+
291.80258	194	1+
291.82394	310	1+
291.88405	220	
292.88053	254	
293.87269	1702	1+
295.81820	406	1+
295.89355	128	
296.82006	278	1+
296.85383	134	
298.84453	266	
300.80163	212	1+
301.85169	212	
302.90448	188	1+
303.86642	750	1+
304.88429	144	
305.81376	168	
305.86285	2572	1+
305.89266	140	
307.13705	1118	1+
307.85511	232	
307.89241	360	1+
308.14087	958	1+
308.87254	2840	1+
309.37631	134	
310.15675	744	1+
311.88468	3192	1+
311.97394	158	
312.81992	354	1+
313.84529	166	
314.86304	788	1+
315.47954	124	
316.81436	136	
316.84673	128	
316.86577	456	1+
316.89226	174	
317.36757	232	1+
317.82444	198	1+
318.86144	350	1+
319.78110	128	
319.88527	166	
321.35572	136	
321.87599	188	
322.83005	196	1+
322.88338	262	
323.87732	774	1+
324.86384	244	
325.38203	160	
325.79275	264	1+
325.87747	134	
326.88362	5390	1+
327.38887	194	1+
328.36927	258	
328.85998	202	
328.88035	492	1+
330.06718	130	
330.80210	344	1+
330.82532	312	1+
330.87628	206	
331.80803	270	1+
331.88473	152	
331.99995	138	
332.87502	384	
333.77020	146	
333.87319	652	1+
334.89883	292	
335.36257	176	
335.83695	148	1+
336.78640	258	1+
336.97892	256	1+
337.76441	166	1+
337.88337	414	1+
337.98261	218	1+
338.72068	354	1+
338.84454	174	1+
339.72189	268	1+
339.87803	196	
340.86690	242	1+
341.80605	128	
341.82549	168	
342.77705	200	1+
343.36370	224	1+
343.87568	316	
343.89569	130	
344.02596	130	1+
344.78585	184	1+
344.85818	232	1+
344.90080	140	
345.17865	190	1+
345.87637	144	
345.90051	134	
346.89608	128	
347.82545	358	1+
347.85081	170	
348.77911	176	
348.88741	720	1+
349.76233	1022	1+
349.84144	404	1+
350.81866	344	1+
350.88107	592	1+
351.79405	132	
351.88035	340	1+
352.37270	294	1+
352.90977	126	
353.85471	436	1+
353.89475	314	1+
355.82974	288	1+
355.88274	150	
356.36611	142	
356.89376	128	
357.36967	168	
365.78777	136	
365.88289	130	
366.17290	152	
366.80494	160	
366.83834	712	1+
366.88741	164	
367.76460	392	1+
368.78358	202	1+
368.89801	300	
369.32414	144	
369.83598	284	
369.89260	162	
370.80985	182	
370.83367	346	1+
370.91819	140	
371.18753	196	
371.71511	176	1+
371.86635	142	
371.93025	158	
372.04445	166	
372.78207	600	1+
373.82328	268	
373.87863	330	1+
373.90043	210	1+
374.71775	150	
374.81023	514	1+
375.73611	320	
375.77495	180	1+
375.85068	176	1+
377.72434	158	1+
377.74129	130	
380.72423	330	1+
380.84345	488	1+
381.87442	142	
382.84099	126	
383.77522	166	1+
384.84641	1834	1+
384.88486	126	
385.77313	476	1+
385.82371	420	1+
386.39434	242	1+
388.83934	250	1+
389.19809	304	
389.73922	130	
390.05457	262	1+
390.84126	742	
390.89324	286	1+
391.83837	386	
392.73744	140	
392.82668	618	1+
394.39812	218	1+
394.83240	170	
394.89087	130	
398.72838	338	1+
398.81424	176	
399.69429	192	1+
399.81227	126	
399.85241	642	1+
402.75338	326	1+
402.80565	136	1+
402.86444	442	
403.87113	434	
404.86850	748	1+
405.76252	248	
406.75629	416	1+
407.70817	146	
407.73569	406	1+
407.75642	268	1+
407.82034	362	1+
407.86854	1164	
408.78482	150	
408.85168	1472	1+
409.72326	532	1+
410.05124	140	1+
410.74084	198	
410.83709	1402	1+
412.76011	202	1+
412.84732	220	
413.85757	306	
413.87718	244	
416.87962	206	
417.33727	204	1+
417.82070	134	
417.86062	152	
419.85501	150	
420.72413	146	
421.88328	252	
422.74089	218	1+
422.86457	1024	1+
423.76956	176	
423.80581	184	
424.75442	590	1+
424.77299	146	
425.72935	162	
426.80296	348	1+
426.86185	1238	1+
427.73428	594	
428.74461	328	
428.84735	1706	1+
429.70349	376	1+
429.73321	390	1+
429.81443	154	
431.83609	238	1+
431.86576	740	1+
432.69829	162	
434.17598	186	1+
434.88614	138	
436.22530	166	
439.73773	126	
439.89464	260	
441.87331	162	
443.75490	166	
443.88835	132	
444.67770	156	
444.76186	128	
444.87146	2762	1+
445.74160	308	1+
446.70287	136	
447.71043	646	1+
447.83352	138	1+
448.76134	260	1+
448.88272	480	1+
449.88070	316	1+
450.69844	190	
450.75458	462	1+
451.73706	236	1+
451.87582	184	
452.85941	230	1+
456.89696	484	1+
457.89938	388	1+
461.75774	272	1+
462.88531	568	1+
464.72735	274	1+
465.70806	130	
467.88858	874	1+
469.88762	192	
480.66852	154	
483.89865	158	
485.89989	986	1+
504.82080	162	1+
509.85449	350	1+
END IONS

###FS:    #m/z: 322.92996 #charge 1+
###MS: 82
###MSMS: 83
BEGIN IONS
TITLE=Cmpd 61, +MS2(322.9300), 28.0-35.0eV, 1.8min #83
RTINSECONDS=106.37
SCANS=82-83
PEPMASS=322.92996	3783764
CHARGE=1+
181.90955	98	
186.93544	80	
192.88802	196	
195.87360	96	
195.92693	68	
196.88017	76	
198.86757	78	
205.94829	72	
205.96978	260	1+
209.93346	96	
210.36329	72	
210.89945	94	
210.98154	98	
212.87805	96	
214.88306	76	
214.89550	186	1+
215.03314	74	
216.86843	78	
218.14331	76	
222.88789	86	
222.95129	124	
222.97210	68	
227.78798	80	
227.86079	88	
227.91304	92	
227.95353	76	
228.89549	78	
230.60140	74	
230.84369	98	
230.88675	118	
232.89656	132	
234.06391	108	
235.88239	160	
236.00288	68	
236.94667	90	
237.98251	70	
238.88743	108	
238.93644	266	1+
239.07707	106	
240.82196	88	
240.94019	2600	
241.93982	8804	1+
242.06587	72	
242.94211	6232	1+
243.82732	218	1+
243.84729	158	1+
243.87869	76	
243.89631	104	
243.98992	72	
244.10664	94	
244.93972	1190	1+
245.39959	78	
245.46113	84	
246.09629	74	
246.81092	82	
246.90211	72	
246.97807	128	
248.89829	116	
250.90916	76	
250.94925	104	
251.07061	140	
251.85606	70	
251.88391	72	
251.92037	178	1+
252.07466	90	
253.34585	110	
253.80316	72	
254.06556	88	
255.08034	86	
256.14032	68	
256.92112	92	
257.07671	78	
257.75286	72	
257.80153	96	
258.82608	222	1+
258.83936	126	
259.03922	78	
260.01998	82	
260.33950	114	
260.85468	70	
261.83460	128	
261.91309	76	
262.82940	168	
263.20783	74	
264.07721	76	
264.18320	88	
264.95167	76	
265.06448	136	
265.92700	80	
265.95970	206	1+
266.05615	84	
267.11073	70	
267.84264	128	
268.79419	194	1+
268.84363	72	
269.05878	86	
269.22200	70	
271.11531	98	
271.81319	72	
272.34393	94	
272.85072	80	
273.92087	84	
274.79244	72	
274.80862	72	
275.80950	116	
276.83433	70	
277.41713	72	
278.20888	74	
278.86783	86	
279.03099	78	
279.09154	1682	1+
279.85522	294	1+
279.91250	114	
280.83388	120	
281.79043	86	
282.08507	70	
282.24192	86	
282.46860	68	
282.79953	74	
282.91189	118	1+
282.95588	90	
282.98520	74	
283.43139	78	
284.29106	196	
284.30899	150	
285.85108	150	
286.87444	248	1+
286.97515	78	
288.96084	68	
289.79135	72	
290.12476	80	
290.41546	98	
290.79064	122	
290.81315	72	
290.85857	222	
291.07073	68	
291.80653	76	
292.85937	116	
292.87723	86	
293.80064	68	
293.84980	422	1+
294.85200	278	1+
295.81511	188	1+
298.84572	96	
299.78476	118	
301.79580	82	
302.87675	166	1+
303.85267	76	
305.19451	80	
305.79448	82	
305.87482	316	1+
306.31180	68	
306.88002	270	1+
306.97058	70	
307.07057	74	
309.04607	68	
309.40882	90	
309.81763	84	
311.71311	80	
311.79457	72	
315.88297	78	
315.95500	68	
317.94629	90	
319.20872	76	
319.62163	98	
320.88242	70	
321.03346	74	
322.83230	90	
323.47668	80	
326.05368	72	
326.09769	88	
326.88289	208	1+
326.96684	72	
END IONS

###FS:    #m/z: 340.94048 #charge 1+
###MS: 82
###MSMS: 84
BEGIN IONS
TITLE=Cmpd 62, +MS2(340.9405), 28.0-35.0eV, 1.8min #84
RTINSECONDS=107.143
SCANS=82,84
PEPMASS=340.94048	1367932
CHARGE=1+
91.88256	82	
186.46878	106	
189.85946	88	
192.92616	110	
200.93764	88	
202.85860	78	
202.90815	106	
204.91364	110	
206.47729	80	
207.87439	118	
208.96027	108	
210.93833	160	
211.94380	114	
212.87775	612	1+
213.02129	76	
213.09327	82	
213.93794	1704	1+
215.08001	82	
217.85692	230	1+
217.88529	196	
217.94077	84	
218.42633	112	
220.90135	96	
221.88976	108	
221.90609	84	
222.89716	82	
223.96071	98	
224.04391	90	
224.95878	82	
225.84889	82	
225.89879	90	
226.87450	136	
226.96679	170	
227.92585	148	
228.84532	134	
228.94284	318	1+
229.43184	82	
229.94702	214	1+
230.88723	596	1+
231.95033	1818	1+
232.98662	82	
233.40683	78	
233.89937	414	1+
233.94775	188	
235.89345	84	
236.88345	248	1+
237.41008	98	
237.43469	78	
238.86911	84	
239.90668	102	
240.60480	82	
240.82038	82	
240.84575	146	
241.84108	206	
242.42714	120	
242.59352	78	
242.82724	590	1+
243.95835	88	
246.94683	94	
249.50012	78	
249.84368	82	
249.91175	92	
249.96093	314	
253.60750	100	
253.93626	102	
254.83706	92	
254.94076	78	
254.96401	498	
255.07336	122	
255.91146	104	
255.95477	114	
255.97763	212	1+
256.84923	144	
256.87529	86	
256.89546	108	
257.11665	102	1+
257.40726	84	
257.87246	82	
257.90936	240	1+
258.84480	406	
258.94641	86	
259.16398	82	
259.85112	358	
259.95990	324	1+
260.83591	618	1+
263.92357	96	
264.07597	92	
265.54785	84	
265.83672	112	
266.41480	78	
267.02044	78	
268.13531	94	
268.83753	212	1+
268.93626	82	
269.06730	78	
270.85439	108	
272.40078	78	
272.43772	86	
272.93312	162	
273.77847	80	
273.90857	94	
274.51642	78	
274.85679	154	
274.97833	80	
275.08216	86	
275.98932	78	
276.36669	84	
276.85348	374	
277.42292	94	
277.85692	224	
277.96302	250	1+
278.84532	1406	1+
279.13955	78	
279.93237	92	
280.87992	78	
280.93964	122	
282.85181	92	
282.87971	80	
283.78908	78	
283.86115	78	
283.91734	78	
285.86983	104	
285.89256	78	
287.83052	100	
287.85973	92	
288.61892	92	
288.78603	448	1+
289.78720	330	1+
290.85419	78	
291.36859	94	
294.85976	136	
295.38557	104	
295.87674	150	
296.80751	136	
296.99404	128	
297.01088	178	1+
297.85708	144	
297.87844	124	
298.34598	82	
299.87420	190	1+
307.80237	90	
307.89768	176	
309.89494	78	
309.93168	86	
310.13258	94	
312.82623	94	
313.80740	88	
314.83235	78	
317.38618	88	
318.06035	84	
320.88727	100	
321.01688	108	
321.94373	78	
322.88049	138	
323.12122	88	
323.88022	190	
324.88801	102	
326.61828	118	
329.87072	96	
329.95088	94	
330.81258	78	
331.40211	92	
331.43784	106	
331.81796	126	
332.76733	90	
336.96006	80	
338.86714	148	
340.15120	78	
342.90928	98	
343.16894	80	
343.23237	80	
345.19461	110	
END IONS

###FS:    #m/z: 507.84489 #charge 1+
###MS: 82
###MSMS: 85
BEGIN IONS
TITLE=Cmpd 63, +MS2(507.8449), 28.2-35.2eV, 1.8min #85
RTINSECONDS=107.915
SCANS=82,85
PEPMASS=507.84489	310402
CHARGE=1+
196.01602	544	1+
197.89197	142	
202.86750	182	
210.03293	216	
220.87154	204	1+
224.11873	190	
224.97560	222	
227.95744	164	
232.89673	404	
234.89371	190	
236.88801	358	
238.06314	138	
249.88999	136	
254.09134	140	
257.87236	240	1+
262.98795	142	
263.39421	150	
266.09483	310	1+
269.85766	486	1+
269.96165	130	
271.84566	132	
272.38471	244	1+
272.85366	234	
273.85181	294	1+
278.83216	162	
279.84863	292	1+
280.82953	142	
281.38068	262	1+
281.87607	210	1+
282.87190	204	1+
284.40024	242	1+
285.85625	478	1+
287.85224	1524	1+
289.88274	370	
290.12550	148	
290.86629	274	
291.86879	178	
292.11617	134	1+
293.87386	850	
294.87357	448	
295.86322	244	
296.83932	172	
296.86220	506	1+
296.87455	146	
298.80268	268	1+
298.85421	306	1+
300.85632	764	1+
303.86848	784	1+
304.90078	228	
305.86304	1956	1+
307.88895	276	
308.14131	1286	1+
308.87258	2560	1+
309.40496	280	1+
309.56410	96	1+
310.15731	1172	1+
311.83741	218	1+
311.88376	2902	1+
312.87168	530	
312.91212	150	
313.81879	138	
313.88378	402	
313.99055	130	
314.86654	440	
314.90136	132	
315.37553	238	1+
315.87408	248	
315.89526	168	
316.83402	166	
316.86422	150	
317.93308	222	1+
319.38445	148	
319.79926	180	1+
319.87559	228	1+
319.95894	232	1+
320.85659	152	
322.82418	358	1+
322.85035	238	1+
323.14068	134	
323.87389	446	
323.92311	204	1+
324.38074	164	
325.83140	176	
325.89050	208	
325.90582	156	
325.97792	192	1+
326.85610	178	1+
326.88337	3016	1+
327.81351	178	
327.94304	134	
328.37148	190	
328.88208	526	1+
329.80829	174	
330.16410	232	1+
330.82615	168	
330.88151	598	1+
331.81352	174	
331.86964	190	
332.86213	356	1+
334.83647	382	1+
335.88301	282	1+
336.79673	144	
337.87735	370	1+
338.81575	130	1+
339.35303	140	
339.84690	130	
340.86202	276	1+
344.92705	136	1+
346.88860	144	
347.77789	414	1+
348.14041	170	1+
348.17388	348	1+
348.89240	164	
349.76098	410	1+
349.84763	154	
349.88955	304	
350.88489	884	1+
350.90705	168	
351.38549	160	
351.76517	468	1+
351.85464	202	
351.90773	394	1+
352.16398	160	
353.37838	130	
353.81959	316	1+
353.84869	360	
354.75370	144	
355.78631	206	1+
355.88863	248	
356.90292	166	
357.74529	132	
360.77011	246	1+
360.84905	150	
361.79214	240	1+
361.89574	198	1+
362.36733	166	
362.85799	192	
363.81726	178	1+
364.78575	534	1+
365.78564	380	1+
366.72728	148	
366.84062	642	1+
367.70544	176	
367.76759	436	1+
367.81574	312	
368.71077	204	
368.89709	600	1+
369.83562	990	1+
370.79194	184	
370.80566	188	
371.87766	130	
371.90681	130	
372.78139	554	1+
374.72782	142	
374.81099	368	1+
375.78714	156	
376.73714	276	1+
376.87798	252	
377.79316	330	1+
380.71409	224	1+
380.85593	140	
381.12552	208	1+
381.83813	356	
382.86132	138	
383.79946	198	
384.72726	160	1+
384.85214	1096	1+
385.78125	586	1+
385.88144	258	1+
386.84787	204	
387.86286	134	
388.77993	220	
388.80023	164	
388.84907	210	
389.19713	174	
389.80098	232	
389.86906	148	
390.78197	218	1+
390.84053	946	
391.84199	648	
392.82571	766	1+
394.77946	216	
394.82937	214	
395.76696	134	
395.85653	156	1+
398.72423	204	1+
398.86730	146	
399.84960	714	1+
399.90581	130	
401.72546	224	1+
402.82558	152	
402.86404	322	
403.86443	282	
403.91324	196	1+
404.86661	236	
405.73837	204	
405.78550	196	
405.86342	146	
406.80523	302	1+
406.85814	216	
407.74053	486	1+
407.86649	1054	
408.85097	1546	1+
409.35662	200	
409.74056	624	1+
410.72313	144	
410.83912	1316	1+
410.87352	462	1+
411.80363	346	1+
412.84728	560	1+
413.07615	148	
415.83782	252	
416.83796	164	
416.87833	184	
417.86055	138	
418.72628	156	1+
420.87315	140	
422.86445	1144	1+
423.75258	160	
423.77332	276	
424.77360	148	
424.79371	338	1+
425.75673	668	1+
426.86175	1218	1+
427.08547	250	1+
427.73778	696	1+
427.87919	330	1+
428.84705	1874	1+
429.70074	300	
430.69975	154	
430.75278	156	
430.80726	270	1+
431.86618	602	1+
433.85231	178	
434.72995	208	1+
434.85297	150	
435.70624	258	1+
439.69739	142	
439.87468	224	1+
439.88955	398	1+
440.78908	132	
441.91654	146	
442.70315	144	
443.76401	344	1+
444.87304	1856	1+
445.74689	562	1+
446.71392	204	
446.78621	190	
447.70888	680	1+
448.77250	376	1+
448.89560	156	
449.69917	160	
449.76524	178	
449.88195	406	
450.70485	202	
451.85870	160	
451.88014	154	
456.89643	476	1+
457.90088	408	1+
462.88395	1228	1+
465.72127	390	1+
465.77234	140	1+
465.81192	134	
467.71304	278	1+
467.88906	1360	1+
471.71777	138	
480.91668	142	
485.89657	462	1+
486.79097	140	
487.71923	174	1+
508.91538	156	
509.85710	208	
END IONS

###FS:    #m/z: 363.95659 #charge 1+
###MS: 86
###MSMS: 87
BEGIN IONS
TITLE=Cmpd 64, +MS2(363.9566), 28.0-35.0eV, 1.9min #87
RTINSECONDS=111.59
SCANS=86-87
PEPMASS=363.95659	685626
CHARGE=1+
74.89334	88	
151.97207	90	
152.87396	98	
175.95873	88	
178.94575	138	
182.02868	88	
182.87011	118	
184.94945	112	
187.86389	102	
187.90023	94	
188.40219	100	
189.86205	562	1+
191.85967	620	1+
193.85498	94	
193.92959	86	
196.88258	306	1+
197.96190	90	
201.87368	200	1+
204.41290	90	
207.87044	342	1+
207.88262	140	
207.94822	480	1+
209.42746	96	
209.94419	3594	1+
210.03232	138	
210.88512	386	
212.87989	3114	1+
214.89526	150	
215.88384	122	
216.92225	98	
218.91337	212	
219.41279	106	
219.86773	188	
221.89327	88	
222.95122	1850	1+
224.01388	144	1+
224.90543	98	
224.94953	2386	1+
225.88896	94	
225.92266	84	
226.88735	304	1+
226.94741	19534	1+
228.23519	164	1+
228.89550	404	1+
228.94270	22096	1+
229.06083	122	
230.89008	4710	1+
231.92791	108	
232.04745	136	
232.88507	216	
232.90094	104	
233.89466	104	
233.96320	130	
234.88084	164	
235.39557	88	
235.51042	86	
238.06443	128	
238.42912	96	
239.87210	86	
240.79374	222	1+
240.93928	1072	1+
240.96150	1098	1+
242.82105	296	1+
242.95679	982	1+
243.93993	178	
244.88128	184	
244.89823	94	
244.91480	100	
244.95733	8660	1+
245.21462	84	
246.03101	96	
246.90750	128	
246.95317	8090	1+
247.82436	108	
248.54491	90	
248.83050	104	
248.87301	92	
248.90052	1766	1+
249.07763	92	
250.80383	128	
250.97095	136	
251.03876	94	
251.06722	138	
251.97144	110	
252.90139	460	1+
253.84465	198	1+
253.90602	402	1+
255.95366	100	
258.43097	96	
258.84291	110	
258.88087	86	
258.97599	128	
259.45227	92	
259.84516	96	
259.90350	144	
259.93709	100	
259.97492	100	
260.82771	208	1+
260.96703	724	1+
261.99610	86	
262.91367	94	
263.82045	214	1+
263.84516	130	
263.92536	98	
264.90497	156	
264.96213	102	
264.98383	92	
265.05939	96	
265.08779	120	
265.97693	256	
266.81333	194	
267.81833	112	
267.84760	306	1+
267.97289	920	1+
268.41079	98	
269.07814	124	
269.80581	132	
269.88444	84	
269.96816	1372	1+
271.42891	84	
271.79410	110	
271.83834	136	1+
271.91427	246	
271.96516	84	
272.88311	86	
275.93012	96	
277.06127	110	
277.11411	86	
277.85619	122	
278.80323	136	
278.84731	178	
279.09959	322	1+
279.11398	102	
280.79002	850	1+
280.83753	158	
281.82014	430	1+
281.89182	92	
281.98790	136	
282.08989	214	1+
282.82525	304	1+
283.06844	154	
283.84955	178	
283.98361	110	
284.06843	96	
284.43262	90	
284.79256	146	
285.79267	86	
285.84334	684	1+
286.86125	224	1+
289.37145	86	
289.87082	120	
290.78283	148	
291.47133	84	
291.80670	92	
292.88305	138	
293.11808	288	
293.79951	204	
293.85513	102	
295.86899	106	
296.80991	170	
296.86976	94	
298.80250	476	
299.80749	292	
299.87103	120	
300.80074	236	
301.80177	386	1+
301.83124	106	
301.85888	290	1+
302.89249	136	
303.85673	1174	1+
305.01202	92	
305.89401	132	
308.13736	122	
309.14743	84	
309.86889	84	
309.90360	86	
310.87406	200	
314.87612	118	
316.81498	228	
318.93254	212	1+
320.92910	142	
321.14180	116	
321.81730	438	1+
321.86629	364	1+
322.92656	258	
323.03399	150	
325.89290	88	
326.87463	296	
328.81873	84	
330.88835	120	
335.07158	94	
336.94687	118	
340.82723	88	
340.93927	484	1+
350.72505	98	
358.77785	98	
360.86981	114	
368.74239	100	
368.83202	88	
END IONS

###FS:    #m/z: 507.84511 #charge 1+
###MS: 86
###MSMS: 88
BEGIN IONS
TITLE=Cmpd 65, +MS2(507.8451), 28.2-35.2eV, 1.9min #88
RTINSECONDS=112.362
SCANS=86,88
PEPMASS=507.84511	318288
CHARGE=1+
94.01915	144	
196.01544	474	1+
199.88713	138	
210.03643	136	
214.88582	268	
223.78954	138	
232.89652	398	
238.06367	160	
238.92335	184	1+
240.08053	198	
244.87577	224	1+
247.01257	206	1+
250.90915	468	1+
250.97239	180	
252.07807	152	
259.10531	148	
259.86965	132	
260.87730	202	1+
266.09576	270	
266.16784	478	
267.89934	142	
268.86792	232	1+
270.82424	130	
272.38691	154	
272.85377	320	
276.79645	174	1+
276.91748	144	
279.09471	144	
279.11302	216	1+
280.87911	130	
281.37951	284	
282.86098	156	1+
282.87835	198	
283.89173	292	1+
287.85243	1586	
288.87528	594	1+
288.89070	252	
289.03670	136	
289.39070	164	
289.85746	1108	1+
289.88018	428	1+
290.12703	176	1+
290.86144	968	1+
291.39920	110	1+
291.88043	238	
292.88757	146	
293.12585	366	1+
293.87226	1446	1+
295.05269	130	
296.84362	186	
296.86247	240	
297.84214	232	1+
297.87323	136	
301.85026	368	
302.86786	136	
303.86781	770	1+
305.86334	1998	1+
306.12532	144	
306.76855	140	
306.82557	238	1+
307.89356	418	
308.14172	1316	1+
308.87157	1526	1+
309.37422	244	1+
309.83559	260	1+
309.88647	610	1+
310.15863	700	1+
310.84139	148	1+
311.88360	2970	1+
312.40083	162	
312.97660	184	1+
313.88494	384	
314.86395	1024	1+
314.88735	174	
315.13564	190	
317.40088	280	1+
317.97930	190	1+
318.37677	162	
318.80301	206	1+
318.86181	732	1+
318.88460	346	1+
321.95875	174	1+
322.86112	148	
323.87066	432	1+
325.89668	386	
326.88266	3800	1+
327.38046	212	
327.81052	252	
328.87941	842	1+
330.84219	144	
330.88390	274	
331.76707	168	
331.84732	212	1+
332.78740	134	
332.87671	230	
333.76074	178	
334.81017	130	
335.88700	192	
336.84230	194	1+
336.89776	188	
337.88266	532	1+
337.91727	142	
338.39067	158	
340.89322	164	
340.92013	134	1+
343.75647	268	1+
344.75911	192	1+
344.87141	320	1+
345.89500	432	1+
345.92608	212	1+
346.76536	130	
346.89580	278	1+
347.75303	302	
347.78242	426	1+
347.83765	378	1+
347.87601	154	
348.17327	156	
348.75893	130	
348.84082	326	1+
349.17298	388	1+
349.76201	986	1+
349.80431	164	
349.89309	510	1+
350.27182	80	1+
350.76117	584	1+
350.83438	174	
350.89395	368	1+
351.85971	172	
352.39668	142	
352.90980	206	
353.85028	556	
354.84022	170	
355.85583	136	
355.88822	518	1+
356.35876	178	
359.81931	224	1+
360.72841	138	
362.85624	148	
363.37166	142	
365.76507	144	
365.78265	496	1+
365.80346	152	
366.18369	160	
366.83928	726	1+
366.89729	362	1+
367.71345	188	1+
367.76753	408	
367.86155	398	1+
368.77843	180	
368.83797	200	
369.23963	134	
369.75703	132	
369.78071	158	
369.83579	430	
370.78792	142	
370.80797	152	
370.83342	334	1+
371.80010	140	
371.90535	248	1+
372.78333	190	
373.78271	166	
373.80825	146	
373.82742	574	1+
374.72521	150	
376.77689	148	
376.88874	260	1+
378.86115	144	
380.71799	322	1+
380.83144	498	1+
381.83452	432	1+
383.73757	192	1+
384.84923	1656	1+
385.83001	140	
387.38491	144	
387.82112	138	
388.77732	330	
388.79633	212	1+
388.84657	196	1+
388.92147	134	
389.20257	196	
389.71448	132	
389.92322	136	
390.72219	244	1+
390.83858	618	
391.84368	352	
391.91086	130	
392.82728	676	1+
392.86236	258	
393.72612	252	1+
393.75679	160	
393.78991	194	1+
396.78039	146	
396.86376	238	1+
398.72872	416	1+
399.78177	154	
399.85234	1334	1+
399.89671	132	
402.79669	422	1+
403.76881	130	
403.80506	258	1+
404.86784	240	
405.76217	476	1+
405.87030	216	
405.87798	162	
406.76318	384	1+
406.78902	164	
406.85928	152	
407.73941	474	1+
407.86715	2216	
408.05935	202	1+
408.08558	344	1+
408.85291	1410	1+
409.72600	482	1+
409.77686	318	1+
409.87423	212	
410.83710	1424	1+
411.86197	154	
412.78232	146	
413.75079	142	
413.87114	546	1+
415.79776	168	1+
415.84218	370	1+
416.88167	146	
417.86422	240	1+
420.82594	274	1+
421.73345	170	1+
421.88447	180	
422.86354	248	
423.76920	260	
423.86546	586	
424.77691	184	
424.86990	274	
425.75293	556	1+
425.80065	166	1+
425.85022	156	
425.85959	1750	1+
426.08694	232	1+
426.86079	1492	1+
427.73423	1088	1+
428.84681	1968	1+
429.09063	132	
429.69905	164	
430.69540	130	
430.79543	274	1+
430.87781	140	
431.86916	294	
432.86635	378	
433.72557	120	1+
433.85064	376	1+
435.77703	206	1+
435.85991	392	1+
438.82859	178	1+
439.89704	236	
440.88258	456	1+
443.69580	350	1+
444.87114	2674	1+
445.74313	314	
445.77129	266	
446.75288	202	
446.81058	144	
447.71008	338	1+
449.88039	582	
450.74843	400	1+
450.87594	288	
451.86332	206	
461.75576	138	
461.80273	192	1+
462.88285	644	1+
465.71727	150	
466.72728	138	
467.70938	266	1+
467.76685	252	1+
467.88714	1200	1+
474.71571	142	
485.89808	494	
486.90766	232	
503.75635	126	1+
508.91767	190	1+
509.85694	326	1+
END IONS

###FS:    #m/z: 336.94555 #charge 1+
###MS: 86
###MSMS: 89
BEGIN IONS
TITLE=Cmpd 66, +MS2(336.9456), 28.0-35.0eV, 1.9min #89
RTINSECONDS=113.134
SCANS=86,89
PEPMASS=336.94555	65884
CHARGE=1+
45.32988	78	
76.10433	80	
191.95630	84	
198.16081	100	
205.95070	148	
209.94280	86	
210.88338	198	
210.94750	86	
211.91412	96	
211.94423	4964	
212.87939	850	1+
212.94177	150	
213.27956	88	
213.89194	128	
213.94040	1968	1+
214.88667	458	1+
215.88665	318	1+
215.93764	336	
217.88347	114	
217.93790	146	
218.78772	76	
221.92784	78	
221.95394	78	
225.39143	100	
226.89432	88	
226.94952	296	1+
228.89657	178	
229.95484	4778	
230.88805	1696	1+
230.95530	92	
231.94958	2520	1+
233.82994	118	
233.94656	308	1+
235.88044	80	
235.89564	130	
235.97800	76	
239.39300	96	
239.87017	88	
240.83779	500	1+
241.84173	320	1+
241.94946	80	
243.86699	76	
243.88625	226	1+
244.97865	96	
245.79990	100	
246.93809	104	
246.95043	114	
247.04636	106	
247.96521	2140	1+
248.53903	88	
248.90035	364	1+
249.83262	122	
249.96006	1092	1+
250.06577	256	1+
250.11917	76	
250.82935	178	
250.90269	126	
251.48860	76	
251.83729	96	
251.95503	158	
252.83907	134	
252.97103	2564	1+
253.83942	88	
253.90975	164	
254.09036	108	
254.86464	88	
254.90306	368	1+
254.96562	980	1+
255.07511	346	
255.37701	80	
256.96271	246	1+
257.84607	544	1+
258.39939	76	
260.41056	88	
260.83032	78	
260.84874	110	
260.94993	126	
261.83398	172	
262.85341	100	
263.09838	82	
266.84346	76	
267.83838	146	
268.84190	434	
268.96225	76	
269.79978	106	
269.84078	510	1+
269.84851	262	
270.06901	86	
270.79598	84	
270.98274	318	1+
271.80141	136	
271.90848	120	
271.97341	94	
272.84548	96	
272.91371	78	
272.97654	190	
273.77010	80	
273.78870	128	
273.86856	106	
273.94089	78	
274.86067	118	
274.99874	92	
276.85612	154	
276.87923	98	
276.89074	104	
277.08372	88	
277.43329	76	
277.83192	106	
277.86834	134	
278.42621	106	
278.83527	322	
278.89652	168	
279.09876	76	
279.83535	200	
279.89508	94	
280.71950	114	
280.85531	76	
280.94571	94	
281.05075	84	
281.35971	80	
281.84423	80	
281.86017	94	
282.94570	84	
283.02692	158	
284.82111	152	
285.84699	284	
286.56782	86	
286.84861	1170	1+
288.15237	84	
289.05186	88	
290.00325	94	
292.10869	240	1+
292.83218	82	
292.85753	224	1+
293.17701	90	
293.88041	86	
294.87553	128	
294.99929	144	
295.85174	80	
295.89300	182	
298.05021	78	
298.89444	108	
298.93063	80	
298.98502	138	
299.89104	84	
300.78932	78	
300.81908	200	
301.83362	82	
302.85232	198	1+
303.90640	88	
305.94968	88	
307.80594	76	
307.89945	100	
308.86853	336	1+
308.88202	90	
311.87448	100	
311.91724	78	
312.43343	106	
313.89050	150	
314.02629	98	
316.87036	180	1+
317.80863	76	
320.80036	108	
321.81823	92	
321.98116	80	
323.42950	162	
323.89658	78	
324.88406	96	
326.36069	90	
326.94885	80	
328.83420	78	
329.83838	88	
331.39769	82	
331.86960	74	
337.14259	92	
337.16946	80	
339.17255	78	
341.79603	86	
END IONS

###FS:    #m/z: 363.95641 #charge 1+
###MS: 90
###MSMS: 91
BEGIN IONS
TITLE=Cmpd 67, +MS2(363.9564), 28.0-35.0eV, 2.0min #91
RTINSECONDS=116.798
SCANS=90-91
PEPMASS=363.95641	695522
CHARGE=1+
69.09434	92	
94.04550	86	
97.95283	88	
121.72845	94	
148.71699	94	
178.93092	86	
189.86308	382	
191.85811	422	1+
191.93831	180	
192.88287	88	
199.98164	108	
200.94415	124	
203.44315	94	
205.94821	160	
207.87293	200	
207.94803	332	
208.88932	86	
209.86925	132	
209.94394	3224	1+
210.88270	544	1+
212.87939	3116	1+
215.89108	94	
218.39018	92	
221.88957	90	
221.94339	90	
222.95171	1578	1+
224.48182	98	
224.94860	2468	1+
225.87834	116	
226.89591	86	
226.94739	16406	1+
227.91630	228	
227.92609	202	
228.89428	270	
228.94251	18030	1+
229.09867	90	
229.88292	106	
230.80532	98	1+
230.82946	104	
230.88936	4390	1+
231.08980	134	1+
231.82977	92	
232.25411	100	1+
232.88377	448	1+
232.90428	184	
233.02103	94	
234.88343	184	
234.92765	142	
235.43647	126	
237.06310	104	
239.06860	122	
239.90180	120	
240.07200	86	
240.94170	300	
240.96287	830	1+
241.84334	138	1+
241.93851	1832	1+
242.94163	1516	1+
242.95733	1284	1+
243.82648	214	1+
243.89101	234	1+
244.95734	8150	1+
245.84547	194	1+
245.92493	92	
245.94196	194	
246.78799	168	
246.95303	9732	1+
247.08802	238	1+
247.22984	90	
248.41351	90	
248.80865	144	
248.84052	142	
248.89933	1142	1+
248.96898	96	
250.89738	294	1+
250.94620	184	
250.96938	528	1+
252.95053	118	
253.90118	316	1+
255.34563	192	1+
256.41876	112	
257.40920	100	
257.89405	100	
258.84164	200	1+
258.97091	180	
260.96889	772	1+
261.83122	232	1+
261.84457	334	1+
262.13287	92	
262.96687	130	
263.44514	98	
263.86158	208	1+
263.97774	164	
264.81609	506	1+
264.96138	184	
265.98003	132	
266.86211	134	
267.56883	94	
267.97289	1314	1+
269.86958	106	
269.96867	1312	1+
271.80606	182	1+
271.84394	246	1+
271.91182	384	1+
271.96711	90	
276.42411	88	
276.80961	114	
276.85833	100	
277.85306	96	
278.79476	388	1+
278.84298	174	
278.93030	96	
279.10242	90	
279.81492	98	
280.09557	140	
280.79281	276	
280.83047	296	
280.97862	96	
281.79489	162	
281.85176	114	
282.78459	830	1+
282.83178	134	
282.97272	86	
283.78603	624	1+
283.91100	94	
284.82030	118	
285.84658	238	
287.86137	134	
289.82491	134	
290.78925	232	1+
290.85181	116	
291.87591	86	
291.99820	90	
292.35857	86	
293.11494	108	
293.39013	88	
294.44083	84	
294.81574	92	
295.42549	106	
295.85728	124	
296.80750	146	
297.80189	1210	1+
297.83491	96	
298.11824	92	
298.80417	1016	1+
299.86894	160	
299.95292	100	
300.80117	602	1+
301.86266	366	1+
303.10200	96	
303.80714	170	
303.85717	598	
304.87526	142	
306.12436	290	1+
307.89349	108	
308.87426	124	
308.89243	112	
309.07945	110	
309.38062	90	
310.79891	94	
310.87743	142	
311.88497	190	
312.87209	98	
313.84378	98	
315.54254	88	
316.81418	184	
317.43428	94	
317.81930	140	
317.88813	116	
318.81412	92	
318.83876	118	
319.86991	100	
320.91784	86	
321.80903	136	
321.87177	142	
322.14598	92	
322.84572	136	
322.92671	610	1+
323.82676	192	
325.83928	118	
326.87185	210	
327.88097	148	
329.11037	106	
335.10065	92	
336.94439	112	
338.82764	326	1+
339.83198	304	1+
339.86659	96	
340.79821	122	
340.93936	244	
342.20944	88	
342.32315	98	
344.76022	90	
344.86407	156	
346.74881	90	
346.80119	96	
352.88641	142	
353.89891	108	
354.87984	90	
359.85708	110	
362.82941	86	
368.96678	86	
END IONS

###FS:    #m/z: 336.94557 #charge 1+
###MS: 90
###MSMS: 92
BEGIN IONS
TITLE=Cmpd 68, +MS2(336.9456), 28.0-35.0eV, 2.0min #92
RTINSECONDS=117.571
SCANS=90,92
PEPMASS=336.94557	63970
CHARGE=1+
54.65667	114	
103.21201	72	
126.74971	128	
166.78601	114	
180.87252	74	
182.86504	78	
199.97307	88	
200.86628	88	
204.40225	98	
206.94875	82	
207.97601	78	
209.94576	128	
211.94467	4210	1+
212.87905	920	1+
213.93887	2148	1+
215.88821	138	
217.85488	82	
218.86194	78	
219.84233	76	
220.05163	74	
221.89162	78	
223.01412	78	
223.95955	106	
224.98166	104	
228.84654	156	
228.89706	140	
229.89341	150	
229.95473	4528	1+
230.87074	86	
230.88970	1260	1+
231.95029	1730	1+
232.82625	170	
232.89242	292	1+
233.83171	158	
233.91536	82	
233.94774	424	1+
234.84127	128	
235.88582	122	
235.94898	214	
236.84981	90	
237.04682	80	
238.80466	74	
239.53770	80	
239.78815	112	
240.84499	76	
240.92660	120	
240.96070	94	
241.84558	132	
241.89766	76	
241.94941	94	
242.84219	100	
246.46645	82	
246.85216	80	
246.97625	228	
247.04114	76	
247.84849	74	
247.89817	430	1+
247.96528	1312	1+
248.90096	362	1+
249.95716	644	1+
250.41867	74	
250.83193	378	1+
251.03305	96	
251.83536	278	1+
251.90702	126	
251.95714	124	
252.07281	80	
252.97073	2692	1+
253.90510	606	1+
254.09082	150	
254.79312	82	
254.87425	104	
254.94077	72	
254.96663	1404	1+
255.07517	222	1+
255.79056	98	
256.16788	74	
256.47262	100	
256.89122	74	
256.96322	140	1+
258.84550	210	
258.89711	102	
259.83553	126	
259.88779	100	
260.18282	92	
260.82835	390	1+
261.82985	254	1+
261.91080	112	
262.95255	184	
263.00670	94	
263.84137	76	
264.41665	84	
265.09107	140	
267.84143	186	
267.97811	82	
268.84030	962	1+
270.43245	84	
270.84357	204	
270.86379	78	
270.94301	158	1+
270.98107	304	
271.86135	96	
271.91329	114	
272.84549	178	
272.98007	168	
273.84258	110	
273.87325	292	1+
273.95921	78	
274.80307	74	
275.40618	86	
275.80990	126	
275.93633	78	
276.82131	104	
276.85881	310	1+
276.92628	86	
277.97554	84	
278.81173	74	
278.83461	162	
278.86094	268	
279.83801	156	
279.88260	78	
280.84831	244	1+
281.04457	78	
282.06450	74	
285.02302	74	
285.85034	416	
285.87615	86	
286.06886	100	
286.85078	920	1+
286.92731	76	
288.99420	76	
289.06306	76	
290.86128	76	
291.01423	86	
291.25923	96	
292.85770	370	1+
293.99887	144	
294.93786	112	
294.96341	74	
295.89310	112	
295.99122	76	
296.97230	96	
296.99349	90	
297.68186	94	
297.85491	90	
297.98893	76	
298.93492	76	
299.80620	82	
299.91456	80	
300.04139	78	
302.35449	72	
304.92617	78	
305.17266	76	
306.91717	104	
307.42923	102	
308.87373	108	
309.86271	160	
310.83574	86	
311.83656	76	
312.94374	98	
314.80143	76	
316.86905	138	
318.93791	90	
320.76056	84	
321.78753	76	
321.92605	84	
323.07495	84	
323.41479	88	
325.10760	92	
326.88959	94	
328.12258	74	
328.88330	112	
329.86834	114	
330.89277	74	
336.21447	78	
336.82759	172	1+
338.28217	80	
340.81817	98	
341.96169	74	
END IONS

###FS:    #m/z: 359.96120 #charge 1+
###MS: 90
###MSMS: 93
BEGIN IONS
TITLE=Cmpd 69, +MS2(359.9612), 28.0-35.0eV, 2.0min #93
RTINSECONDS=118.343
SCANS=90,93
PEPMASS=359.96120	44704
CHARGE=1+
58.23758	78	
80.15146	86	
186.93358	90	
208.02424	94	
208.88589	86	
209.47160	108	
209.94242	970	1+
212.42845	100	
217.92194	96	
219.41439	102	
221.42174	88	
221.89514	234	1+
222.95349	754	1+
224.95042	1064	
225.47804	86	
225.88714	108	
225.94148	78	
226.39001	94	
226.89142	84	
226.94762	6752	1+
226.97259	170	
227.02331	106	
227.93130	232	
228.90293	174	
228.94270	6610	
229.94393	216	
232.83220	228	1+
233.85846	390	1+
233.87454	122	
233.92906	120	
233.96474	84	
234.86318	336	1+
234.88554	84	
236.90120	110	
238.42868	142	
240.09086	78	
240.82461	96	
240.94167	344	
240.96497	918	1+
241.79911	114	
241.89964	268	1+
241.94311	260	
242.72366	80	
242.88348	130	
242.95884	1104	1+
244.88465	330	1+
244.95722	4592	1+
245.41303	82	
245.94338	162	
246.91191	128	
246.95332	3242	1+
247.00411	122	
248.42705	82	
248.80438	170	
249.80643	118	
249.83017	78	
249.95247	448	1+
252.95491	424	
253.92440	78	
254.91953	114	
255.38027	86	
256.86410	86	
256.98395	78	
257.37197	102	
258.53943	88	
258.95080	78	
258.97328	94	
259.09636	92	
259.84805	84	
259.94682	86	
260.83864	88	
260.96854	904	1+
261.91450	108	
262.86120	92	
263.80842	102	
263.87959	82	
263.96026	334	1+
265.07176	92	
265.37579	86	
265.86988	92	
265.90230	98	
266.81759	156	
267.84753	104	
267.97223	448	1+
268.34841	98	
268.84036	116	
268.85673	106	
269.96640	878	1+
271.19414	86	
271.85932	116	
272.84441	138	
273.96596	146	
274.12576	80	
275.96993	142	
276.81367	154	
277.80395	116	
277.85491	86	
278.41847	116	
278.84551	130	
278.92233	84	
279.91346	142	
280.79509	478	1+
280.83595	124	
280.88278	288	1+
283.30522	80	
283.42731	88	
283.98366	120	
284.83225	158	
284.87835	78	
286.03984	80	
286.40350	86	
286.77972	90	
287.86415	142	
288.78696	118	
288.86891	86	
291.88215	80	
293.94774	82	
294.07405	84	
294.86848	302	1+
295.84758	110	
296.77486	82	
296.80793	128	
297.82597	92	
297.92837	206	1+
298.80333	482	1+
301.05341	92	
301.86014	124	
302.84770	100	
303.60432	94	
303.89002	130	
307.88799	136	
308.85842	106	
308.87415	88	
309.87605	208	1+
310.93579	86	
311.41423	84	
316.78918	78	
316.81321	208	
319.03974	78	
321.81967	132	
322.57063	90	
322.80962	126	
322.93454	188	
323.14592	80	
324.02085	114	
325.05349	80	
325.96408	82	
326.39175	78	
327.28846	94	
329.87090	90	
332.14671	92	
332.88891	96	
335.19086	98	
336.61759	84	
336.83593	80	
336.94577	262	
337.83094	80	
338.87190	128	
340.38113	80	
340.94073	280	
341.24456	86	
341.89364	86	
343.91266	98	
344.80362	88	
346.03845	84	
347.54071	100	
348.87666	142	
349.16558	104	
354.26177	88	
356.08526	82	
356.77447	126	
359.85864	78	
359.95576	78	
362.84298	88	
END IONS

###FS:    #m/z: 322.93004 #charge 1+
###MS: 94
###MSMS: 95
BEGIN IONS
TITLE=Cmpd 70, +MS2(322.9300), 28.0-35.0eV, 2.0min #95
RTINSECONDS=122.021
SCANS=94-95
PEPMASS=322.93004	4522644
CHARGE=1+
96.77289	76	
182.88126	82	
190.93092	152	
196.88345	128	
198.84069	72	
201.04731	78	
205.95385	114	
206.87648	82	
209.90189	106	
209.94198	124	
211.90439	82	
212.87970	192	1+
214.90177	80	
216.41466	72	
216.88830	136	
218.88654	106	
220.87379	92	
222.94902	150	
223.50022	86	
223.96147	148	
225.43029	90	
227.91587	142	
227.94692	156	
228.91310	80	
229.06459	70	
229.40378	90	
229.80193	70	
229.98640	76	
230.07372	68	
230.83065	86	
230.88863	72	
231.89898	70	
231.91384	122	
234.89697	74	
235.88542	72	
236.00824	88	
236.03092	70	
236.39127	102	
236.90827	78	
237.02155	150	
237.05578	110	
237.90804	74	
239.08157	278	1+
239.78426	190	
239.90062	76	
240.88936	150	1+
240.94033	2532	
241.06115	82	
241.93988	8494	1+
242.82200	84	
242.94193	5560	1+
243.07793	74	
243.82357	190	
244.82097	70	
244.94050	1566	1+
246.85774	110	
246.97558	226	
247.59176	72	
247.85176	112	
248.44996	72	
248.93645	80	
249.04458	92	
249.96974	104	
250.00873	84	
250.94339	78	
251.11444	80	
253.88152	72	
254.90949	72	
255.84797	252	1+
255.91177	70	
256.00862	86	
256.80689	72	
256.86061	76	
256.89945	258	1+
257.07787	92	
257.94995	96	
258.82748	280	1+
258.97626	72	
259.83139	216	1+
259.97091	70	
262.40387	82	
263.49684	86	
263.86392	74	
264.03123	74	
265.05979	134	
265.08464	122	
266.85091	182	
267.85629	96	
268.95161	72	
269.08306	72	
269.70191	76	
269.87940	72	
271.14545	70	
271.84962	354	1+
271.88137	108	
272.33970	80	
272.85186	284	1+
273.79454	168	
274.38416	100	
275.80782	120	
275.83487	206	1+
276.87886	92	
277.05932	80	
277.86133	148	
278.84565	216	1+
279.09306	1050	1+
279.82334	70	
279.95082	70	
280.82032	74	
282.79922	72	
283.79186	110	
283.91719	70	
284.07012	74	
284.29345	536	1+
284.86803	88	
286.07938	74	
286.54052	82	
286.86275	76	
286.91106	70	
288.93570	74	
289.78277	272	1+
289.80883	72	
289.87955	108	
290.25031	80	
290.39663	78	
290.88442	96	
290.95555	74	
291.81548	98	
292.85404	104	
294.83279	70	
297.86211	70	
298.86702	118	
299.91862	112	
300.86995	88	
300.98513	76	
301.78437	78	
301.88045	98	
303.17640	74	
303.42509	102	
305.87263	72	
306.37088	100	
307.10195	76	
307.13423	68	
307.79769	90	
308.82793	72	
308.89075	74	
309.93404	72	
312.86757	74	
313.18730	68	
313.77374	68	
314.86231	158	
315.08239	78	
315.79252	158	
316.83956	82	
317.86768	74	
317.90049	70	
317.93133	70	
321.21939	92	
321.83355	70	
322.42423	72	
323.24494	80	
323.82581	94	
324.82282	68	
324.89638	242	1+
326.39846	76	
326.97315	96	
327.89964	70	
328.42675	92	
END IONS

###FS:    #m/z: 340.94061 #charge 1+
###MS: 94
###MSMS: 96
BEGIN IONS
TITLE=Cmpd 71, +MS2(340.9406), 28.0-35.0eV, 2.1min #96
RTINSECONDS=122.793
SCANS=94,96
PEPMASS=340.94061	1694142
CHARGE=1+
190.94706	86	
192.92775	124	
196.47730	78	
197.92207	78	
199.87039	74	
204.81861	94	
207.06170	80	
208.95839	132	
209.96058	74	
210.93696	168	
211.94125	90	
212.88532	198	
213.87768	206	
213.90127	82	
213.93985	1226	1+
214.87502	84	
215.88832	358	1+
215.93813	350	
218.88377	86	
221.89544	212	
223.15536	84	
223.95752	80	
223.97592	200	
224.97403	118	
226.87212	96	
226.95261	76	
227.95347	94	
228.84530	154	
228.94081	164	
229.95288	78	
230.88967	226	
231.88886	218	
231.95050	1698	1+
233.89987	148	
233.94664	502	1+
234.88161	100	
235.89300	204	
236.83802	164	
237.01484	74	
237.05622	84	
237.90267	196	1+
237.95005	80	
238.55234	90	
238.86639	148	
239.03629	74	
239.53202	80	
239.97874	84	
240.23548	76	
240.83455	134	
241.04713	76	
241.85432	74	
241.90191	146	
242.54026	76	
242.96145	114	
243.50865	76	
243.83409	80	
243.87343	166	
244.92277	92	
244.95695	234	1+
245.37877	76	
245.39398	84	
245.83532	102	
246.84853	196	1+
246.94883	126	
246.97146	82	
247.28844	78	
249.88140	110	
249.96204	584	
251.88116	190	
251.95812	196	
252.98415	84	
254.90402	102	
254.96682	532	1+
255.07228	124	
255.81668	78	
255.89052	86	
255.90652	80	
255.95853	314	1+
256.07885	146	
256.42546	84	
256.85200	94	
257.04264	92	
257.83315	78	
258.84502	84	
259.41081	74	
259.83566	532	1+
259.95776	96	
261.89570	168	1+
262.91989	116	
262.96269	190	
263.84620	76	
264.87396	80	
267.92210	166	
268.11915	82	
268.79954	74	
268.90164	86	
269.81504	112	
270.22343	110	
271.43878	106	
272.91652	140	
272.93571	238	1+
272.97737	304	1+
273.44115	90	
273.79579	126	
274.86108	140	
274.89951	120	
275.03520	94	
275.86796	110	
276.85636	648	
276.87572	176	
277.87075	124	
277.92466	220	1+
277.97176	82	
278.84668	750	1+
279.89880	174	1+
279.92898	94	
280.26009	100	
281.06491	90	
281.85621	170	
281.89932	74	
282.36569	74	
282.84051	76	
282.85967	92	
282.91560	98	
286.79687	78	
286.97707	92	
287.80559	78	
289.80583	130	
291.80744	122	
291.91142	96	
291.95544	78	
292.85189	74	
294.80534	82	
294.86203	174	
295.86479	410	1+
295.96883	242	1+
295.99086	142	
296.10341	86	
296.80831	204	
296.86953	296	1+
297.00585	108	
297.89359	76	
300.85286	74	
300.94031	80	
301.86402	76	
302.94381	214	1+
303.74814	78	
303.81087	234	1+
305.42167	76	
306.88285	174	1+
308.12497	78	
308.68568	84	
310.77306	80	
310.86179	86	
311.89184	84	
315.85880	82	
316.90078	94	
317.44948	80	
318.76319	82	
320.78367	86	
320.95966	86	
322.28706	78	
328.29133	80	
328.88540	82	
329.87577	114	
331.81649	236	
331.86722	108	
332.62379	78	
332.91511	84	
333.77603	78	
334.33933	102	
336.28830	74	
END IONS

###FS:    #m/z: 363.95658 #charge 1+
###MS: 94
###MSMS: 97
BEGIN IONS
TITLE=Cmpd 72, +MS2(363.9566), 28.0-35.0eV, 2.1min #97
RTINSECONDS=123.565
SCANS=94,97
PEPMASS=363.95658	827342
CHARGE=1+
72.24262	100	
85.32545	92	
108.53074	88	
187.93883	80	
189.86525	138	
191.85905	478	
196.88540	108	
207.87363	134	
207.94592	258	1+
209.86708	168	
209.91872	146	
209.94499	2028	1+
210.88423	462	1+
211.43110	88	
212.87824	2144	1+
219.52729	86	
221.85856	90	
222.95232	786	1+
223.97447	100	
224.89062	82	
224.95117	824	1+
225.49090	98	
225.97296	128	
226.84692	210	1+
226.89763	100	
226.94749	9298	1+
227.04522	82	
227.11088	92	
228.89322	364	
228.94271	9134	1+
229.03457	80	
229.89749	180	
230.07375	92	
230.78977	124	
230.89014	2938	1+
231.62471	94	1+
232.78981	82	
232.88570	338	
233.02109	90	
234.07957	78	
234.88042	234	
237.04688	94	
238.89687	144	
238.93767	80	
239.06960	108	
239.40269	84	
240.53391	94	
240.94143	518	
240.96098	372	
241.94068	1788	1+
241.96002	218	
242.07372	98	
242.13484	86	
242.94288	1206	1+
242.96113	404	
243.82484	98	
243.88235	94	
243.90140	110	
244.82174	148	
244.87695	78	
244.93924	258	
244.95781	6304	1+
244.98620	126	
245.94209	270	
246.10056	90	
246.90626	156	
246.95297	6534	1+
247.04363	82	
247.43832	92	
247.55502	144	1+
248.03829	88	
248.90049	384	
248.93208	84	
250.79640	296	1+
250.89887	160	
250.94655	110	
250.97065	328	1+
251.07348	358	1+
251.80086	214	1+
252.89695	102	
253.90397	272	
254.89185	80	
255.92606	94	
258.83729	192	
258.97536	160	
259.09842	100	
259.34335	102	
259.83168	190	1+
259.85293	112	
260.90023	108	
260.97094	444	1+
261.89273	86	
262.82812	150	
263.83491	106	
263.86386	126	
264.08398	140	
264.79773	104	
264.96452	310	1+
265.02595	102	
265.08982	142	
265.90731	216	1+
266.81366	212	
267.97324	1264	1+
268.50341	88	
268.63204	108	
268.81351	98	
268.95998	290	
269.08324	100	
269.92375	78	
269.96808	946	1+
270.47885	86	
271.37202	82	
271.91616	178	
271.96351	96	
272.87313	78	
273.02930	88	
273.89815	94	
274.42099	98	
275.86277	138	
276.91385	92	
277.84114	724	1+
278.09636	476	1+
278.84442	534	1+
279.10043	348	1+
280.79337	294	1+
280.83317	80	
282.80097	114	
282.83796	180	1+
282.85493	82	
284.82145	124	
285.01709	94	
285.84442	512	
285.89787	92	
286.07738	82	
286.82139	110	
287.83599	104	
288.40914	146	
289.87314	94	
290.80871	166	1+
291.90530	142	
292.43607	110	
292.86181	88	
293.00124	88	
294.89347	238	1+
294.92959	88	
295.85157	310	1+
296.80797	538	1+
298.80342	652	1+
301.80406	612	1+
301.85992	280	1+
302.33707	86	
302.91837	80	
302.93790	192	1+
303.85424	608	1+
304.10867	146	
304.25972	84	
304.87044	92	
306.43741	82	
307.36020	86	
308.87821	100	
310.42896	80	
311.99516	84	
312.88173	102	
315.94198	84	
316.81298	314	1+
318.81121	134	
319.85863	88	
320.50217	102	
321.81818	246	1+
321.87026	186	
322.92825	306	1+
322.99192	84	
323.87148	130	
324.89189	90	
326.87492	512	1+
329.87842	130	
330.43059	86	
330.83138	188	1+
330.87418	78	
336.43961	96	
336.94899	82	
337.34106	94	
337.83495	148	
338.42890	82	
338.86924	92	
339.78564	192	1+
339.82707	250	1+
339.98918	84	
340.93723	336	
341.84284	102	
342.62991	80	
343.71242	146	
346.73309	92	
352.91307	84	
357.07736	96	
361.72349	104	
366.06390	92	
366.75087	92	
END IONS

###FS:    #m/z: 322.93004 #charge 1+
###MS: 98
###MSMS: 99
BEGIN IONS
TITLE=Cmpd 73, +MS2(322.9300), 28.0-35.0eV, 2.1min #99
RTINSECONDS=127.269
SCANS=98-99
PEPMASS=322.93004	4351946
CHARGE=1+
185.92443	134	
192.88958	280	1+
195.91145	82	
196.13474	78	
196.88298	154	
197.88427	102	
197.97060	78	
200.88395	84	
201.04633	148	
202.08474	70	
205.94790	280	1+
207.94972	114	
208.89816	72	
211.90441	76	
212.89291	216	1+
215.88047	72	
215.92557	78	
216.97146	90	
217.83876	74	
218.89974	82	
220.46709	76	
220.87663	90	
222.89499	84	
222.95019	100	
223.82375	110	
223.96090	120	
224.95496	72	
225.86391	68	
226.24415	68	
227.93344	108	
228.23185	78	
228.90212	106	
230.83656	90	
230.88829	250	1+
233.94036	68	
234.37643	96	
236.82976	68	
236.88623	74	
236.90338	84	
237.00142	74	
237.04889	70	
238.05957	78	
238.88833	94	
238.91658	68	
239.07858	306	
239.79048	168	
240.14357	78	
240.86585	74	
240.94084	2498	
241.89317	92	
241.93923	7658	1+
242.88776	74	
242.94133	5262	1+
243.82321	172	
244.94064	1438	1+
245.23033	82	
245.87511	84	
246.97682	220	
247.38879	100	
247.89669	110	
247.98329	116	
248.84406	72	
248.85885	78	
248.90193	94	
248.92072	72	
249.01420	90	
249.83003	68	
249.96785	96	
250.02421	70	
250.82858	90	
251.06809	96	
251.10462	72	
251.81178	72	
251.86868	396	1+
251.90652	72	
252.39798	82	
254.02142	90	
256.54938	76	
256.83639	72	
256.89775	418	
258.83737	120	
258.97195	70	
260.82271	164	
260.85137	140	
261.35844	72	
261.82748	134	
262.07795	68	
262.82839	120	
263.89552	72	
264.82137	86	
264.85751	78	
265.08604	70	
265.82007	78	
265.97002	90	
266.05622	68	
266.85181	78	
268.95998	72	
269.91368	102	
271.84263	290	1+
271.86177	94	
273.05561	74	
273.41687	122	
273.79651	92	
273.81111	70	
274.43095	78	
275.35300	82	
275.81021	86	
276.84977	252	1+
278.93666	102	
279.01019	70	
279.04908	160	
279.09052	854	1+
279.13966	68	
279.81292	74	
279.91149	74	
280.05576	70	
280.22403	68	
280.85322	72	
281.79272	128	
282.07896	80	
282.18186	90	
282.86515	98	
283.02616	68	
283.35681	72	
283.84504	74	
284.29365	342	1+
284.36019	76	
286.78783	98	
287.78521	68	
287.85732	72	
287.89541	68	
287.96200	100	
288.11095	74	
289.80262	76	
290.86784	68	
291.80461	80	
293.84278	72	
294.07436	68	
295.04594	84	
295.82275	226	1+
297.81278	342	1+
297.87309	184	1+
299.78916	70	
304.79734	156	
306.80413	110	
306.87829	216	1+
307.03108	70	
307.80024	220	1+
307.82338	90	
308.75903	76	
309.88961	124	
310.89224	76	
313.87886	82	
313.94773	76	
314.81816	72	
314.87587	72	
317.86977	78	
317.89604	76	
318.80765	74	
319.89130	112	
320.82812	130	
323.76170	72	
323.81418	80	
323.87907	68	
325.44995	86	
325.83111	80	
325.90044	124	1+
326.36285	102	
END IONS

###FS:    #m/z: 340.94057 #charge 1+
###MS: 98
###MSMS: 100
BEGIN IONS
TITLE=Cmpd 74, +MS2(340.9406), 28.0-35.0eV, 2.2min #100
RTINSECONDS=128.041
SCANS=98,100
PEPMASS=340.94057	1605606
CHARGE=1+
53.58713	98	
106.07593	76	
161.95942	110	
178.55346	78	
178.89963	82	
185.87055	76	
192.92824	308	1+
196.88198	136	
202.99844	74	
207.87347	84	
208.96003	228	1+
210.90142	84	
210.93800	286	1+
211.88139	76	
212.88515	74	
213.87885	126	
213.94086	1374	1+
214.87479	84	
214.89550	124	
215.42066	74	
215.88925	268	
215.94114	188	
216.87216	116	
217.88219	218	
219.88425	90	
220.90179	80	
223.95961	118	
224.98372	78	
226.02775	78	
226.94702	218	
228.00747	88	
228.88937	160	
228.93542	118	
229.95390	102	
230.88834	278	1+
230.96220	112	
231.95018	1626	1+
233.89756	172	
233.94798	180	
235.89328	164	
236.88812	76	
237.91089	100	
237.93807	86	
238.05002	82	
238.36844	84	
238.88078	318	1+
239.11760	80	
240.84813	162	
240.94020	72	
241.42261	92	
241.46274	78	
241.83512	172	
242.96282	88	
243.02404	76	
243.83848	122	
244.84920	76	
244.91358	80	
245.11898	90	
245.13821	74	
246.46450	72	
246.97459	86	
247.82931	80	
248.83737	100	
248.98714	150	
249.83991	88	
249.89888	340	1+
249.96148	506	
251.95974	204	
252.00662	92	
252.59680	76	
253.81155	76	
253.87152	84	
253.91379	182	
253.94339	318	1+
254.91009	170	
254.96650	664	1+
255.07078	100	
255.09674	116	
255.90836	88	
256.88416	102	
256.89969	108	
256.96714	254	
257.41124	78	
257.84244	352	1+
257.89822	106	
257.93783	76	
258.15640	88	
258.84445	302	1+
259.88505	174	1+
259.95692	180	
260.06976	90	
260.83562	572	1+
260.88902	210	1+
262.53488	78	
262.87327	188	1+
264.79418	90	
267.78989	172	1+
267.83463	350	1+
267.97232	98	
268.41078	164	
269.00300	74	
271.09100	84	
271.78717	74	
272.81439	78	
272.91904	102	
272.93211	132	
272.97608	228	
273.33187	74	
273.79248	170	
273.86066	278	1+
275.16782	92	
275.85665	114	
276.85369	488	1+
276.87264	144	
277.97031	176	
278.84546	914	1+
278.86012	214	
279.06415	122	
279.92959	258	1+
279.96504	78	
281.86434	78	
282.24188	74	
282.80954	100	
283.80232	122	
286.04613	76	
288.84182	82	
291.86122	86	
291.87592	78	
292.86582	112	
293.85020	134	
293.99203	92	
294.86663	78	
295.98832	102	
296.84979	106	
296.87337	204	1+
297.37027	92	
297.99030	84	
298.26893	92	
299.78501	128	
299.87400	148	
300.87740	126	
303.94699	76	
305.82520	92	
305.87731	152	
307.39272	102	
307.79522	220	
307.88574	72	
308.29313	132	
308.80005	98	
309.86678	82	
310.59985	72	
310.99386	72	
311.85700	120	
312.80056	74	
312.87289	190	1+
313.83674	86	
313.95663	98	
314.86458	74	
315.42918	78	
316.81552	82	
319.33825	72	
320.38791	84	
323.79258	78	
324.88945	108	
326.54261	76	
327.37530	78	
328.82110	140	
328.95350	86	
330.86593	90	
337.89347	78	
339.29440	96	
340.99285	76	
344.41838	80	
346.13205	76	
END IONS

###FS:    #m/z: 507.84497 #charge 1+
###MS: 98
###MSMS: 101
BEGIN IONS
TITLE=Cmpd 75, +MS2(507.8450), 28.2-35.2eV, 2.2min #101
RTINSECONDS=128.813
SCANS=98,101
PEPMASS=507.84497	307728
CHARGE=1+
193.86466	122	
196.01637	554	1+
210.03561	144	
214.89071	192	1+
216.90208	132	
220.05438	118	
224.04312	126	
227.95231	120	
232.89713	732	1+
234.10034	132	
238.06637	416	1+
240.07521	238	1+
240.94222	132	
241.85833	198	
246.88089	144	
248.88629	192	1+
250.90565	246	
251.07179	250	
251.91722	176	
252.07732	186	
252.89772	126	
256.09008	122	
260.88065	138	
262.13620	190	
265.92195	142	
266.16762	272	
266.38275	234	1+
268.87876	356	1+
268.91252	144	
271.87225	164	
272.85212	424	1+
273.80570	120	
276.96156	234	1+
278.86322	196	
279.39269	144	
279.88715	142	
281.38090	144	
282.12135	236	1+
285.85639	206	
287.85262	1326	1+
289.03720	124	
289.84506	216	
289.88083	228	
290.12900	252	1+
290.38100	136	
290.86310	550	
291.87747	154	
292.86182	126	
292.88750	186	
293.87255	1856	1+
296.87834	126	
297.02596	178	1+
297.85305	300	1+
298.83951	216	
300.33894	174	
300.92676	126	
301.79727	138	
301.84905	214	
301.88038	132	
302.81047	122	
303.81918	232	1+
303.86794	310	
304.86799	156	
305.40263	136	
305.81430	220	1+
305.86205	2300	1+
307.89124	338	
308.14065	1032	1+
308.80512	256	1+
308.87236	2204	1+
309.84027	162	
310.15525	1020	1+
310.88822	150	
311.34590	188	1+
311.86073	192	
311.88283	3122	1+
313.85403	126	
314.87140	262	1+
315.37438	146	
315.90307	158	
316.03075	104	1+
316.84195	220	
317.90801	142	
319.87334	346	1+
320.38786	150	
321.41503	152	
321.86186	122	
322.89114	406	1+
323.82195	144	
323.87076	588	
324.37963	144	
324.85884	126	
325.88908	230	
325.90171	272	
326.79271	272	1+
326.88226	3070	1+
327.81134	122	
328.37319	184	
328.87828	368	
329.82334	256	1+
329.88851	340	
330.37589	220	
330.87913	254	
331.81785	134	
331.88798	248	
332.87461	762	1+
332.90441	162	
333.76063	130	
334.77694	268	1+
334.86188	214	
334.88248	130	
335.78358	368	1+
335.84564	230	
335.91525	174	1+
336.84886	122	
336.87585	952	1+
337.81114	120	
337.87818	742	1+
338.00804	230	1+
338.77950	134	
338.92430	142	
340.89080	370	1+
341.83030	318	1+
342.79496	138	
343.87260	266	
346.83178	324	1+
346.88278	630	1+
347.77512	426	1+
347.86781	268	
349.75517	364	
350.76601	392	1+
350.83324	152	
350.88299	720	1+
350.91794	228	1+
351.82545	232	
352.81036	118	
352.86359	152	
352.88765	398	1+
353.35954	204	1+
353.85129	428	
355.85150	130	
355.89066	246	1+
357.37085	234	
357.84189	248	1+
359.01624	138	
360.75638	216	1+
362.36655	242	1+
363.78489	164	
365.78268	362	1+
366.18387	142	
366.83819	714	1+
367.18564	152	
367.70538	316	1+
367.73925	132	
367.76781	746	1+
368.82570	168	
368.89173	234	
369.83679	616	1+
369.89771	294	1+
370.72151	188	1+
371.18955	182	1+
371.98084	136	
372.82945	124	
372.84756	178	
373.73435	208	1+
373.80044	146	
373.81753	376	1+
373.87165	162	
373.90180	268	1+
376.88096	206	1+
377.02857	146	1+
377.75398	236	1+
380.85278	142	
381.71964	132	
381.78135	120	
381.83857	320	
382.84783	164	
383.79529	276	
384.19756	226	1+
384.36026	254	1+
384.84984	1422	1+
385.79629	146	
385.82872	122	
386.84902	998	1+
387.73801	254	1+
388.79680	240	1+
388.81944	122	
389.20026	650	1+
389.72268	310	1+
389.92988	150	1+
390.05230	272	1+
390.72527	238	1+
390.78358	162	
390.84004	1530	1+
391.76449	126	
391.90282	340	1+
392.77592	148	
392.82594	1062	1+
392.91884	246	1+
394.80358	140	
394.83269	358	1+
395.88283	376	1+
396.77765	188	1+
397.82534	306	1+
398.73086	208	1+
398.85317	118	
399.17206	128	
399.79017	198	1+
399.84940	498	1+
402.86342	708	1+
403.86773	470	1+
405.78185	164	
405.85885	214	
406.78608	124	
406.81916	122	
406.85753	248	
407.74738	234	
407.86706	1566	
408.07330	120	
408.75418	412	1+
408.85612	1062	1+
409.72413	604	1+
409.75431	270	1+
410.08264	216	1+
410.83691	1876	1+
412.88061	472	1+
414.75370	120	
415.86727	438	1+
416.86880	308	1+
421.88094	230	
422.38078	224	1+
422.86965	318	
423.76838	258	
423.79443	182	
423.82835	240	1+
423.87537	218	
424.77204	170	
424.87369	172	
425.76204	590	1+
426.81568	208	1+
426.85918	898	1+
427.73928	720	1+
428.84710	1712	1+
429.70064	496	1+
429.73850	470	1+
429.76943	194	1+
429.79440	142	
429.87874	176	
430.84540	310	
430.88059	158	
431.86752	746	1+
433.86048	178	
434.84991	244	1+
435.67707	114	1+
441.76294	162	
444.87309	1710	1+
445.71591	122	
446.74928	170	
447.71031	628	1+
448.77254	430	1+
449.87586	496	1+
450.74742	148	
450.82806	120	
451.85988	322	1+
453.70539	162	
457.90722	492	1+
458.75726	294	1+
462.88438	860	1+
467.55232	130	
467.88499	502	1+
468.83295	136	
469.71537	142	1+
485.89405	676	1+
509.85689	216	
511.74052	158	1+
END IONS

###FS:    #m/z: 322.93023 #charge 1+
###MS: 102
###MSMS: 103
BEGIN IONS
TITLE=Cmpd 76, +MS2(322.9302), 28.0-35.0eV, 2.2min #103
RTINSECONDS=132.54
SCANS=102-103
PEPMASS=322.93023	4315896
CHARGE=1+
61.62721	88	
108.39646	84	
164.47257	72	
187.86660	106	
189.86448	78	
197.87547	92	
198.97545	70	
201.04368	120	
202.04825	72	
204.71340	126	
205.95066	110	
205.96844	94	
209.94471	80	
210.93526	72	
210.95294	78	
211.97951	76	
212.04585	82	
212.89050	86	
213.90053	76	
219.13480	82	
220.86844	88	
220.88472	70	
220.95807	92	
221.94370	112	
223.95956	80	
224.87997	104	
224.96005	114	
225.89674	74	
225.95773	70	
226.33825	90	
228.83580	152	
228.85015	84	
228.89104	74	
230.83683	70	
230.88921	100	
231.92907	74	
232.05429	84	
234.92848	94	
235.03969	72	
235.91768	88	
237.05767	76	
238.05560	72	
238.82782	94	
238.91473	76	
238.94343	118	
239.07964	76	
239.79236	136	
239.88568	82	
240.94077	3074	
241.91852	90	
241.94191	1950	
241.96499	76	
242.94124	6552	1+
243.05705	76	
243.82127	356	1+
243.88579	232	1+
244.84101	98	
244.93929	1514	1+
246.43934	96	
246.97841	364	1+
247.23610	78	
247.84240	188	1+
248.80653	76	
248.90013	174	
248.91624	130	
249.04167	164	
251.93831	74	
252.41241	72	
252.92185	78	
252.95293	74	
253.82669	70	
255.06246	86	
256.89942	156	
257.79350	70	
258.39561	76	
258.80009	84	
258.83953	134	
260.34310	102	
260.42820	80	
260.83275	160	
260.88822	88	
261.05680	72	
261.83838	126	
262.03425	74	
262.97294	90	
263.05062	78	
263.47847	90	
263.83026	168	
263.97604	154	
264.08155	70	
264.88390	84	
266.84706	172	
267.96048	74	
268.01456	84	
268.80538	80	
268.84252	122	
268.96207	80	
270.12351	72	
271.84071	204	
271.89386	90	
271.92456	76	
274.84805	78	
275.81110	72	
276.81023	70	
276.84091	142	
276.86936	78	
279.09221	1228	1+
279.20906	70	
279.79440	70	
280.17875	80	
280.90276	72	
280.94000	224	1+
281.05304	80	
282.91690	76	
283.07912	94	
283.27843	80	
283.79077	196	
284.29406	368	1+
284.82117	72	
284.99434	84	
285.85658	120	
286.91420	96	
287.79335	84	
288.03496	84	
288.91685	148	
289.88006	128	
290.85327	118	
293.81697	86	
294.07650	84	
294.85342	322	1+
296.57901	80	
296.85190	72	
297.85415	88	
298.94995	82	
301.05757	74	
301.79090	134	
301.91472	88	
302.09830	72	
303.21539	108	
305.74813	78	
305.77788	80	
305.87852	380	1+
306.88134	270	1+
307.12132	74	
307.76013	208	1+
307.80216	76	
307.82497	142	
308.35795	82	
309.92082	70	
309.93839	94	
310.81007	166	1+
310.88044	156	
311.38839	80	
311.87577	140	
314.16803	96	
314.88841	78	
316.41387	72	
316.81109	78	
318.77121	280	1+
318.86667	74	
322.76374	72	
322.85220	72	
324.12211	80	
324.89264	130	
327.21320	92	
END IONS

###FS:    #m/z: 340.94087 #charge 1+
###MS: 102
###MSMS: 104
BEGIN IONS
TITLE=Cmpd 77, +MS2(340.9409), 28.0-35.0eV, 2.2min #104
RTINSECONDS=133.312
SCANS=102,104
PEPMASS=340.94087	1581710
CHARGE=1+
190.93076	126	
190.95105	226	1+
192.92916	244	1+
194.93631	94	
196.88617	144	
197.86535	82	
204.42334	76	
205.94909	118	
206.95938	184	1+
207.87713	80	
209.94651	80	
210.93904	140	
212.88004	124	
212.94258	106	
213.88208	134	
213.94018	1178	1+
215.88997	280	
215.93545	280	
220.50172	88	
220.89315	168	1+
222.95271	306	1+
223.93911	88	
224.58541	84	
224.97555	114	
226.94803	350	1+
228.94909	120	
229.15654	78	
229.51533	102	
229.86160	124	
229.88511	378	1+
229.91752	88	
230.10537	106	
230.92389	90	
231.88878	486	1+
231.95048	1028	1+
231.97652	90	
233.94874	364	
235.01896	92	
235.78945	86	
235.86513	82	
235.89244	196	
237.78643	190	1+
237.91189	88	
238.88266	152	1+
239.03608	84	
239.83649	294	1+
240.40292	102	
241.00387	124	
241.46447	108	
241.93822	78	
242.83387	118	
245.25358	100	
246.94662	252	
248.83373	82	
249.89676	146	
249.96290	190	
250.96575	312	
250.99279	78	
251.92780	94	
253.34933	92	
254.03977	240	1+
254.90393	120	
254.96780	282	
255.04208	158	1+
255.07986	142	
255.44683	96	
255.96540	144	
256.85200	80	
256.89828	162	
256.96327	242	
257.84839	354	1+
258.44281	94	
258.85177	302	1+
259.48829	98	
259.80037	102	
259.87085	100	
259.95828	300	
260.58090	84	
260.83495	558	1+
261.34058	100	
261.88100	88	
262.85548	78	
262.96871	80	
264.07408	98	
264.79487	200	1+
264.90645	144	
265.12014	84	
265.46187	80	
268.84106	204	1+
270.84050	360	1+
272.04801	84	
272.92627	118	
272.97598	116	
274.85665	336	1+
274.89096	96	
274.97176	78	
275.41831	90	
275.95720	82	
277.13202	118	
277.82019	78	
277.86495	220	
277.91852	106	
278.11471	82	
278.42220	78	
278.84715	556	1+
279.89838	118	
280.00825	128	
280.17882	82	
280.93280	110	
282.88084	116	
282.92884	84	
282.98904	76	
284.87358	124	
284.91543	86	
286.80212	204	1+
286.86017	86	
287.80045	216	1+
289.76094	92	
289.78725	108	
290.50572	90	
291.80227	284	
291.85704	76	
295.81172	84	
295.84157	96	
295.87576	104	
295.98095	84	
297.88934	78	
297.97951	104	
299.78160	116	
299.87057	316	
300.42289	80	
300.79505	80	
301.36749	132	
301.51583	76	
301.86458	140	
301.89316	98	
302.17072	80	
302.86890	104	
302.91091	154	
302.94199	112	
303.13834	80	
303.94235	80	
304.04105	80	
304.39229	98	
304.88518	80	
305.40677	76	
307.79765	132	
307.81903	84	
308.28879	90	
308.88314	144	
309.41540	98	
309.87939	84	
310.87663	246	1+
312.80744	84	
313.89802	92	
313.96094	78	
316.86776	100	
319.85440	76	
320.55736	94	
320.93779	88	
321.89010	118	
323.73734	78	
324.15273	88	
325.78161	94	
326.81781	92	
327.90130	88	
327.95084	92	
328.25797	76	
329.10616	82	
337.11216	78	
337.83872	78	
338.75991	130	
338.98712	80	
341.06203	100	
342.88192	134	
342.90548	176	
END IONS

###FS:    #m/z: 507.84530 #charge 1+
###MS: 102
###MSMS: 105
BEGIN IONS
TITLE=Cmpd 78, +MS2(507.8453), 28.2-35.2eV, 2.3min #105
RTINSECONDS=134.084
SCANS=102,105
PEPMASS=507.84530	310532
CHARGE=1+
196.01465	326	
209.94544	140	
214.88675	226	
224.12036	128	
224.97478	160	
227.95324	128	
232.89858	362	
234.10721	130	
238.06288	258	1+
240.08267	148	
250.89855	286	1+
250.96838	196	1+
252.07826	190	
256.09508	254	1+
259.87906	298	1+
260.90209	186	
262.10235	148	
265.89475	194	1+
266.16648	434	1+
268.10977	176	1+
270.38529	212	1+
271.84963	196	1+
272.95661	206	1+
275.92385	212	1+
276.36481	220	1+
277.82995	458	1+
277.88335	142	
278.83196	378	1+
279.89725	136	
283.85625	134	
285.85828	268	1+
287.85213	930	
287.90662	152	
288.86856	284	
289.87954	330	
289.96668	140	
290.35744	210	1+
290.86400	792	1+
290.95933	162	1+
291.84993	188	
292.88557	222	
293.87403	1386	1+
294.84704	126	
294.95176	240	1+
296.84931	156	
297.90805	146	
297.95873	134	
298.85222	132	
299.88027	196	
300.85956	228	
301.34418	136	
301.78705	200	1+
301.84992	266	
301.88620	296	1+
302.37151	266	1+
303.42276	152	
303.86901	628	1+
305.86273	2064	1+
305.95791	154	
306.12145	128	
306.91549	244	1+
307.35353	136	
307.39828	322	1+
307.85460	132	
307.88821	436	
308.14059	1276	1+
308.87196	1978	1+
309.89049	248	
310.15727	970	1+
311.88539	2160	
312.17053	164	
312.86164	130	
312.88208	1916	1+
313.92324	210	1+
314.82822	160	
314.86389	888	1+
315.37690	312	1+
315.88016	156	
316.87597	198	
317.90071	146	
318.85819	366	1+
319.39102	138	
321.81606	152	
321.86391	128	
322.85402	274	
323.82461	252	1+
323.85284	152	
323.87715	582	1+
323.91449	152	
324.85986	218	
324.90355	130	
325.04665	220	1+
325.89923	176	
326.75876	128	
326.88188	4232	1+
327.40101	130	
328.16964	146	
328.36993	284	1+
328.81386	410	1+
329.81767	290	1+
329.87112	480	1+
330.16324	132	
330.84682	206	1+
331.38687	132	
332.87551	258	
332.89933	162	
333.84510	140	
333.87331	132	
334.77600	284	1+
334.90282	346	1+
335.84253	390	1+
335.88545	456	1+
336.80215	144	
336.93947	172	1+
337.86497	226	1+
337.88314	430	
337.90334	252	1+
341.02311	180	
341.81912	266	1+
343.87994	388	1+
345.78362	142	
345.83616	154	
345.89337	182	
347.76971	174	
347.77943	136	
347.88990	182	
348.77967	250	
348.84604	146	
348.91505	128	
349.40520	140	
349.75534	248	
349.82478	314	1+
349.88190	540	1+
349.89649	130	
350.72851	228	1+
350.80148	156	1+
350.88580	470	1+
351.76766	358	1+
351.86801	152	
352.79192	134	1+
352.85526	254	1+
352.89022	220	1+
353.85876	182	1+
355.03378	152	
355.88678	176	
356.88590	138	
359.75797	146	
359.90448	140	
362.77034	192	1+
364.83515	128	
364.88045	386	1+
365.78445	142	
365.88372	320	1+
366.18527	258	
366.78316	192	
366.83847	344	1+
367.76920	450	1+
368.84129	128	
368.89429	186	
369.83715	572	1+
369.89174	130	
370.80095	220	1+
371.86880	132	
372.78382	266	
374.79948	160	
374.82254	142	
375.18747	132	
375.81452	128	
376.88667	348	1+
380.73275	154	
380.79469	214	1+
381.83858	484	1+
383.86148	190	
384.85047	1672	1+
385.77165	304	
385.88896	184	
386.82427	140	
387.77351	242	1+
387.84326	590	1+
389.20231	220	
389.38767	204	1+
389.73171	138	
389.88085	162	1+
390.06985	188	1+
390.20457	186	
390.78376	174	
390.83774	430	
390.93185	180	1+
391.78107	128	
391.84388	322	
392.73606	476	1+
392.82820	1144	1+
392.87494	138	
393.76551	160	1+
394.86295	150	
397.74230	146	
398.72799	304	1+
399.77842	208	1+
399.84848	1138	1+
402.35690	172	
402.75284	208	1+
402.83523	184	1+
402.86300	696	1+
403.79905	404	1+
403.86918	474	1+
405.75943	200	
405.86442	430	1+
407.73453	196	
407.75105	238	
407.86704	1136	
408.69082	234	1+
408.73975	156	
408.85028	1530	1+
409.69189	168	1+
409.72478	268	
410.73852	138	
410.83452	1274	1+
411.75589	290	1+
411.91165	174	1+
412.83987	536	1+
412.88198	128	
413.87039	470	1+
414.69136	182	1+
416.87883	152	
417.73915	168	1+
417.86078	530	1+
419.75093	244	1+
421.88376	174	
422.75332	148	
422.87545	174	
423.74888	128	
423.77536	154	
423.80035	144	
423.86487	552	1+
424.78344	246	
425.76033	752	1+
426.86374	894	1+
427.73980	580	1+
428.80012	172	
428.84848	1406	1+
428.88715	266	
429.69994	300	
430.70064	176	
430.83168	238	
430.86202	848	1+
431.86527	574	1+
432.90072	136	
433.85018	238	
434.88970	216	
435.70417	150	
435.86462	332	1+
438.72533	216	1+
442.68603	168	
442.87317	150	
444.87288	1954	1+
445.71501	142	
445.74951	394	1+
447.71219	466	1+
448.88915	200	
449.70752	164	
449.77891	336	1+
449.87109	862	1+
450.71214	192	
450.75360	164	
450.77921	294	1+
453.87046	130	
453.89761	142	
457.90197	468	1+
462.88481	884	1+
465.72799	216	1+
467.88612	812	1+
468.88712	542	1+
473.71497	242	1+
485.89674	280	
486.90703	156	
507.84430	160	
509.84866	132	1+
END IONS

###FS:    #m/z: 363.95658 #charge 1+
###MS: 106
###MSMS: 107
BEGIN IONS
TITLE=Cmpd 79, +MS2(363.9566), 28.0-35.0eV, 2.3min #107
RTINSECONDS=137.768
SCANS=106-107
PEPMASS=363.95658	790114
CHARGE=1+
55.89364	110	
139.06332	82	
177.93113	112	
178.94325	150	
188.87138	106	
189.86335	246	
190.85967	108	
191.85736	300	
196.01778	94	
196.88300	252	
203.92816	134	
203.95281	82	
205.88103	108	
205.95016	84	
207.94697	130	
208.94145	140	
209.94462	3412	1+
210.88313	430	
211.88634	218	
212.87851	3152	1+
212.90072	130	
214.42312	84	
215.88186	138	
221.85874	92	
222.33997	96	
222.95288	1350	1+
224.95046	2074	1+
225.92636	90	
226.89699	112	
226.94750	17632	1+
227.00177	158	
227.78659	100	
227.88972	192	
228.14580	94	
228.85023	164	1+
228.89331	796	1+
228.94239	21006	1+
229.08685	162	1+
229.52144	120	1+
230.84150	96	
230.88923	3842	1+
232.82340	92	
232.88680	550	1+
233.96208	148	
234.88085	158	
235.88763	106	
237.05565	86	
237.86439	158	1+
239.42756	98	
240.94069	386	
240.96153	1016	1+
241.94284	512	
242.94161	2148	1+
242.96007	1070	1+
243.53268	152	1+
244.82974	196	1+
244.95749	9716	1+
246.80771	104	
246.90363	312	1+
246.95319	10358	1+
248.89995	1972	1+
250.00395	96	
250.79959	86	
250.89687	204	
250.94705	228	1+
250.96980	558	1+
251.07006	90	
251.36693	88	
252.89274	142	
253.08556	104	
253.90365	294	
253.92406	88	
254.97038	94	
257.09039	90	
258.84484	158	
258.89480	102	
258.96587	146	
259.96708	806	1+
260.39674	86	
260.83825	334	1+
260.96995	762	1+
262.82349	142	
262.86925	108	
263.89926	242	1+
264.02539	84	
264.09698	82	
264.96777	92	
265.08237	326	1+
265.80119	134	
265.97274	152	
266.81234	120	
266.85545	110	
267.94241	100	
267.97525	1256	1+
268.93806	98	
269.41975	88	
269.89142	134	
269.92369	92	
269.96787	1906	1+
271.91612	312	
272.83836	100	
274.91114	100	
275.08082	222	1+
275.42243	100	
275.85874	90	
276.84047	118	
277.10216	88	
278.79689	150	
278.84633	116	
278.93005	84	
279.10030	182	
279.80061	92	
279.95880	112	
280.79380	334	
280.83766	148	
281.79267	240	
282.11910	104	
282.79303	170	
282.81054	82	
283.10376	84	
283.78864	242	
283.96895	106	
284.87060	126	
285.84600	156	
285.94387	150	
286.67781	96	
286.85058	92	
286.90087	92	
287.08795	90	
287.87003	100	
289.33677	98	
289.83085	142	
289.86639	144	
290.44262	94	
292.87933	92	
293.87031	126	
296.80615	312	1+
297.11416	136	
297.91893	202	1+
298.42125	100	
298.80487	668	1+
300.79860	312	1+
300.86218	232	1+
300.92009	120	
301.86700	150	1+
301.93888	112	
302.79606	380	1+
302.81058	108	
303.80250	256	1+
303.85454	780	1+
306.38597	92	
306.83355	98	
306.87560	182	
307.09284	90	
307.12817	96	
308.84233	120	
309.12373	88	
310.50702	92	
310.86630	92	
311.12918	106	
312.87387	336	1+
314.84941	86	
314.91925	110	
315.85827	196	
315.88299	84	
317.81510	96	
317.86797	110	
319.39533	96	
319.82754	82	
320.31529	104	
320.95712	112	
321.81847	302	
321.96372	82	
322.38884	86	
322.92658	264	1+
323.81722	114	
324.75445	88	
324.87630	222	
324.91998	248	1+
325.89382	116	
326.86964	274	1+
336.94495	314	1+
337.93060	98	
339.82778	154	
340.94211	316	1+
341.01551	86	
344.41399	132	
347.90701	88	
348.79281	92	
352.88631	114	
357.76005	140	
358.77631	210	1+
359.72157	132	
359.83910	188	1+
359.88143	84	
360.86968	114	
363.91308	82	
364.78012	104	
366.59994	96	
END IONS

###FS:    #m/z: 507.84510 #charge 1+
###MS: 106
###MSMS: 108
BEGIN IONS
TITLE=Cmpd 80, +MS2(507.8451), 28.2-35.2eV, 2.3min #108
RTINSECONDS=138.548
SCANS=106,108
PEPMASS=507.84510	307096
CHARGE=1+
196.01574	472	
210.03498	254	
214.02341	140	
214.88830	240	1+
222.97242	410	1+
232.85411	188	1+
232.89645	332	
234.89034	336	
236.88985	484	1+
237.05898	354	1+
250.90927	136	
252.07866	208	
253.89461	156	
258.88201	138	
259.87809	476	1+
266.16810	254	1+
266.92826	232	1+
272.38248	250	1+
274.41462	310	1+
275.80181	178	
275.89966	140	
276.82742	226	1+
278.86665	286	1+
280.84587	152	
283.00478	146	
283.89582	150	
285.85586	148	
286.90256	174	
287.85313	1652	1+
288.88426	694	1+
289.80484	178	
290.13173	192	
290.38607	148	
290.86043	798	1+
291.39630	200	
292.13062	138	
293.87391	1540	1+
294.85463	260	
295.87291	548	1+
297.36088	160	
297.85285	254	1+
298.81105	198	1+
298.91750	164	
299.88779	196	1+
300.84324	200	
300.86069	346	
301.84976	138	
303.86442	892	1+
303.98768	134	
305.86251	1716	1+
305.95115	136	
306.12597	240	
307.36093	184	1+
307.88696	518	
308.14153	1112	1+
308.87203	2208	1+
309.88860	294	
309.91200	192	
309.94354	236	1+
310.15723	916	1+
310.41071	250	1+
310.86396	194	
311.88268	3150	1+
312.40931	136	
312.81012	336	1+
312.84035	542	1+
312.86938	318	
313.93105	250	1+
314.37159	326	1+
314.86853	382	
315.86954	242	
316.85471	152	
316.88718	162	
317.87746	156	
319.86373	208	1+
321.80892	212	
321.86576	188	
322.85351	182	
322.89054	166	
323.85768	696	1+
323.87340	314	
325.89962	162	
326.15114	134	
326.88193	4148	1+
327.38310	144	
327.77451	350	1+
327.79217	136	
328.77804	288	1+
328.87564	226	
329.06707	110	1+
329.35595	236	1+
329.81018	142	
329.89037	320	
330.16414	170	
330.82606	176	
330.86496	152	
330.88117	208	
331.81919	186	
331.88940	262	
332.87459	978	1+
332.99921	148	1+
333.89106	262	1+
334.80806	132	
335.83868	164	
336.94929	220	
337.87916	414	
338.89566	590	1+
339.82953	152	
339.90943	248	1+
343.87364	220	
346.40153	256	1+
347.77766	374	
347.82531	136	
348.77885	164	
349.75713	540	1+
349.82553	188	
350.40151	180	1+
350.81744	354	1+
350.88450	142	
351.85890	168	
351.88125	190	
352.17114	170	
352.88762	146	
353.84999	382	
354.80444	288	1+
354.83103	232	1+
356.81051	288	1+
359.82774	356	1+
362.35701	160	
365.71774	138	
366.05488	188	1+
366.73900	192	
366.84084	354	1+
367.70687	140	
367.76438	440	1+
367.79161	134	
367.89394	446	1+
368.81111	134	
368.83641	668	1+
368.89894	378	1+
369.83586	472	1+
370.80558	184	
370.87766	216	1+
371.18937	168	
371.73307	198	
371.79484	406	1+
372.82204	202	
372.90948	134	
373.78295	234	
373.82983	208	
373.90424	220	
374.05846	138	
374.40036	136	
374.81856	146	
374.88134	196	1+
377.72163	258	1+
378.72182	202	1+
378.82063	162	
380.80152	134	
380.86644	310	1+
381.84118	350	
382.85811	148	
384.84986	1460	1+
385.81980	340	1+
386.87136	142	
387.36200	154	
387.84969	268	
388.79064	144	
388.85056	150	
389.20016	954	1+
389.73380	140	
390.73248	202	
390.84226	876	1+
391.75065	282	1+
391.79170	158	
391.82165	926	1+
392.82650	790	1+
392.86682	256	1+
393.30595	192	1+
393.80202	278	
394.83442	176	
399.73219	140	
399.85001	426	
400.72863	140	
401.75026	138	
402.86476	270	
403.87126	588	
404.87032	358	
405.75930	198	
405.78712	382	1+
405.86012	420	
406.72025	200	
406.80347	218	1+
406.85329	232	
406.90455	140	
407.74019	232	
407.86799	1548	
408.74631	264	
408.85234	1312	
409.72960	658	1+
409.86975	300	
410.83580	1798	1+
411.81388	146	
413.07948	138	
413.85885	176	
413.87725	268	1+
415.87289	186	
416.87081	144	
417.85960	148	
421.87579	236	
422.73836	148	
422.86674	206	
423.77413	386	1+
423.86420	848	1+
425.74042	920	1+
426.86081	802	1+
427.91787	196	1+
428.08815	154	
428.84525	2766	1+
428.89117	282	1+
429.70269	402	1+
429.76639	210	
432.70027	150	
432.87045	298	
433.85343	244	
434.85523	150	
436.72165	170	1+
437.72182	202	1+
438.89066	352	1+
439.89403	292	1+
443.77706	224	1+
444.87351	1434	1+
445.75936	452	1+
446.87880	246	
447.71282	642	1+
447.78731	192	
448.76376	172	
449.87777	338	
450.69905	142	
450.88133	184	
451.74968	200	1+
457.90275	268	
458.90771	134	
462.73151	208	1+
462.88092	924	1+
465.72072	184	
467.88888	856	1+
469.76525	138	
469.89148	198	
470.75777	148	1+
482.79808	206	1+
485.90195	328	1+
505.19734	118	1+
506.79668	200	1+
509.86447	224	
END IONS

###FS:    #m/z: 336.94562 #charge 1+
###MS: 106
###MSMS: 109
BEGIN IONS
TITLE=Cmpd 81, +MS2(336.9456), 28.0-35.0eV, 2.4min #109
RTINSECONDS=139.32
SCANS=106,109
PEPMASS=336.94562	61350
CHARGE=1+
71.52844	84	
143.27824	96	
162.45995	80	
192.43115	78	
194.88698	96	
200.00072	78	
200.87859	146	
207.97386	118	
208.88235	112	
209.02755	78	
210.88135	90	
211.94439	3872	
212.87970	1116	1+
212.94964	146	
213.93887	2062	1+
214.89948	142	
215.88864	220	
216.88958	108	
217.88415	94	
217.93437	114	
217.96010	90	
224.97226	100	
227.91102	90	
228.89665	214	
229.85604	78	
229.89262	94	
229.95505	5086	1+
230.09277	76	
230.89002	1962	1+
231.83590	146	
231.94973	1752	1+
232.82742	100	
232.89542	652	1+
233.39377	78	
233.81522	82	
233.83047	226	
233.86632	80	
233.89890	468	1+
233.94860	184	
234.07687	82	
234.82856	192	
234.88271	174	
235.85481	116	
236.97301	96	
237.41391	82	
237.89466	92	
238.05739	86	
239.95395	82	
240.96307	138	
241.85018	78	
242.84492	200	
242.87783	92	
242.92631	100	
243.83844	90	
246.97437	148	
247.96529	1338	1+
248.07992	98	
248.89938	344	
249.82233	88	
249.91727	94	
249.93549	86	
249.96235	590	1+
250.82728	274	
250.88690	92	
250.95534	78	
251.07190	148	
251.83356	158	
251.89314	136	
252.83562	84	
252.86331	78	
252.97081	2004	1+
253.90758	386	1+
254.82704	106	
254.88412	98	
254.96699	900	1+
255.07862	160	
255.83984	86	
256.39563	86	
256.91239	112	
258.84871	208	
259.85425	164	
259.86984	108	
259.95701	96	
259.97683	98	
260.08357	84	
260.85559	120	
261.84511	96	
262.00421	82	
262.83266	156	
262.87745	92	
263.82978	80	
265.85592	78	
267.35565	86	
267.83495	690	1+
267.85945	92	
267.92836	78	
267.97259	116	
268.95818	106	
269.83900	646	1+
270.98253	274	
271.91632	166	
272.44748	86	
272.79226	290	1+
272.86481	134	
272.97349	112	
273.85171	80	
274.84869	80	
274.87623	158	
274.89249	84	
275.01503	78	
275.95251	148	
276.85390	458	1+
277.83345	772	1+
278.83552	532	1+
278.86255	92	
279.89605	140	
279.92179	90	
282.81758	82	
283.43955	106	
283.78897	82	
283.86352	80	
285.85238	114	
286.84998	992	1+
288.37911	108	
288.42263	94	
289.36189	84	
289.85742	420	1+
290.71088	102	
290.86053	278	1+
293.12949	88	
293.32719	94	
293.99983	112	
294.85722	168	
294.91515	80	
294.99996	116	
296.43311	86	
296.85571	86	
297.89204	132	
297.97147	130	
298.42149	80	
298.87342	92	
299.44032	84	
300.87353	102	
301.91291	228	1+
302.88167	86	
303.37123	94	
304.36240	86	
304.82625	80	
304.86108	108	
305.54595	78	
305.92816	98	
306.95771	88	
307.80021	80	
308.86257	78	
309.86560	130	
310.55040	88	
310.80323	96	
310.84364	136	
310.86670	380	1+
311.86521	232	1+
313.88185	82	
315.37269	106	
316.39818	78	
318.87991	80	
319.21086	78	
319.96417	80	
324.91589	94	
325.76311	128	
326.87572	84	
327.37322	90	
328.21322	88	
329.89041	78	
330.81674	78	
336.92564	104	
END IONS

###FS:    #m/z: 363.95638 #charge 1+
###MS: 110
###MSMS: 111
BEGIN IONS
TITLE=Cmpd 82, +MS2(363.9564), 28.0-35.0eV, 2.4min #111
RTINSECONDS=142.994
SCANS=110-111
PEPMASS=363.95638	743800
CHARGE=1+
70.99243	80	
119.52218	88	
125.43288	80	
129.28523	94	
182.86386	132	
189.86528	320	
191.09458	92	
191.85721	838	1+
196.88202	380	1+
200.94812	126	
203.92953	130	
205.94628	106	
207.40633	92	
207.87182	560	1+
207.95060	286	1+
208.94098	104	
209.94424	3162	1+
210.88400	664	1+
212.85956	82	
212.87944	2996	1+
214.89699	134	
217.91112	102	
221.89330	150	
222.95238	1992	1+
222.98498	98	
224.92122	92	
224.95011	2452	1+
225.45054	96	
225.88533	212	
225.97258	122	
226.01199	164	1+
226.89889	138	
226.94740	21054	1+
227.04514	108	
227.14101	108	
227.17581	94	
227.27301	104	1+
228.05697	152	
228.89399	794	1+
228.94251	21954	1+
229.00282	82	
229.08633	88	
230.84785	124	
230.88928	4268	1+
232.88617	1172	1+
234.88125	310	
235.85438	98	
236.87496	86	
238.05941	212	1+
239.42336	86	
239.83595	104	
240.42022	86	
240.94132	590	
240.96139	972	1+
241.94376	442	
242.81757	174	1+
242.89794	240	1+
242.94247	1362	
242.95834	1498	1+
244.08596	112	1+
244.42201	86	1+
244.82387	88	
244.95748	10558	1+
245.01743	148	1+
245.05055	92	
245.85354	186	1+
245.90045	468	1+
246.80804	80	
246.90326	398	1+
246.95247	9998	1+
247.83301	82	
248.80661	152	
248.90047	1696	1+
249.79664	238	1+
250.02694	160	
250.83456	100	
250.89232	418	1+
250.90498	508	1+
250.94577	116	
250.97139	446	1+
251.38318	84	
254.08528	88	
254.80983	86	
254.83649	92	
255.41773	86	
256.87596	108	
257.72060	122	
258.40324	88	
258.83807	134	
258.85912	100	
258.97376	268	
259.94293	86	
260.40853	90	
260.83181	392	1+
260.93369	94	
260.96949	1226	1+
263.89040	158	1+
263.97956	216	
264.79417	86	
264.86391	150	
264.96182	150	
264.97543	156	
265.05887	130	
265.08934	202	
265.97800	90	
266.46718	98	
266.81369	438	1+
267.09717	282	1+
267.41979	84	
267.97306	1954	1+
268.41278	80	
268.84286	296	1+
268.95828	126	
269.96732	1234	1+
271.91353	278	
272.42315	86	
272.84669	116	
272.88113	94	
274.79719	82	
274.93147	86	
278.80063	172	
278.84400	136	
279.10275	156	
279.52730	80	
280.79486	276	1+
280.91683	82	
281.11473	162	
281.85025	100	
282.78323	278	1+
282.88804	84	
283.85310	194	
283.89879	82	
283.98921	108	
284.89320	150	1+
284.98365	160	
285.84582	450	
288.09516	80	
289.88367	138	
289.93840	94	
290.86106	102	
292.09191	88	
293.12009	154	
293.87596	124	
294.85222	96	
296.80518	110	
297.35105	82	
297.78969	90	
297.80693	96	
298.40946	192	
298.80127	878	1+
299.16850	82	
299.41920	96	
299.80349	544	1+
300.86630	90	
300.91333	120	
301.79982	308	1+
301.85916	632	1+
303.85344	1154	1+
305.08249	80	
305.85959	108	
306.27180	86	
306.75779	92	
308.46977	108	
309.86997	268	1+
310.75654	132	
313.82494	110	
313.85466	84	
316.81497	214	
316.89653	90	
317.80951	114	
317.87288	382	1+
318.93709	104	
319.82112	82	
321.81545	154	
321.86622	380	
322.81073	100	
322.93266	192	
324.87756	112	
325.25700	80	
325.83528	96	
325.87516	80	
326.35190	96	
326.80682	88	
326.86834	354	1+
330.80912	150	
330.90856	92	
333.86093	100	
334.91648	94	
336.95049	188	
339.83039	122	
340.94050	448	1+
341.83799	156	
344.89376	128	
345.71583	88	
351.76301	84	
358.43352	98	
358.88283	92	
360.80466	82	
360.86384	106	
362.02949	80	
362.84045	122	
363.80466	96	
363.95275	124	
365.26825	88	
END IONS

###FS:    #m/z: 336.94513 #charge 1+
###MS: 110
###MSMS: 112
BEGIN IONS
TITLE=Cmpd 83, +MS2(336.9451), 28.0-35.0eV, 2.4min #112
RTINSECONDS=143.766
SCANS=110,112
PEPMASS=336.94513	58260
CHARGE=1+
96.03017	106	
129.28915	116	
186.00288	92	
187.88677	72	
200.95158	78	
204.52517	94	
204.93088	92	
207.89110	76	
207.97467	96	
208.97983	74	
210.88449	120	
211.88083	74	
211.94446	3908	1+
212.87962	1348	1+
213.93986	1420	1+
215.76299	72	
215.88564	438	1+
215.93816	138	
223.96328	134	
224.97410	244	
225.98913	74	
226.94804	88	
226.96230	98	
226.97216	104	
227.89762	72	
227.95102	114	
228.60872	112	
228.89651	142	
228.93424	84	
229.95504	3570	
230.37764	76	
230.88882	1746	1+
231.95027	1844	1+
232.97036	94	
233.84300	86	
233.89903	266	
233.94824	274	
234.82022	226	1+
234.88778	96	
235.38443	82	
235.89179	136	
235.95056	110	
235.96896	72	
237.06973	114	
237.37421	98	
238.02526	92	
239.06637	100	
239.09295	72	
240.83300	80	
240.95653	156	
241.00147	72	
241.46260	88	
241.83168	272	1+
245.39378	110	
245.79623	84	
245.88645	74	
246.83100	74	
247.96517	900	1+
248.90068	362	
249.83098	154	
249.96327	348	1+
250.83248	98	
250.95053	298	
251.06511	118	
251.09722	72	
251.82808	156	
251.90933	146	
251.96111	192	
252.83566	76	
252.97111	2296	1+
253.08487	128	
254.96736	1270	1+
255.07410	88	
255.39220	76	
255.80881	126	
255.88474	90	
256.84528	238	1+
256.96104	268	1+
258.00677	80	
259.00960	90	
259.85174	120	
259.87579	84	
259.96277	110	
260.82902	72	
262.83348	74	
262.92636	116	
263.11652	84	
264.79409	78	
267.84766	136	
268.81170	96	
268.84435	182	
268.96625	74	
269.83985	144	
270.86024	154	
270.98249	342	
272.86852	206	1+
272.91394	72	
272.97576	160	
275.04377	92	
275.07219	74	
275.85342	142	
275.95263	92	
276.02400	72	
276.86372	96	
277.83605	124	
277.86332	84	
277.87734	76	
278.05945	76	
278.83302	606	1+
279.85067	192	
280.80669	196	1+
283.78900	86	
283.86950	130	
284.80565	82	
284.86162	80	
284.89819	80	
285.03748	94	
285.85063	142	
286.84964	628	1+
287.42358	168	
289.90310	78	
290.85446	336	1+
290.90113	86	
291.11688	84	
292.10424	248	1+
292.82276	76	
293.44061	86	
293.85263	108	
293.99874	98	
296.86853	88	
297.12690	78	
297.63733	102	
297.96222	82	
298.87117	72	
299.31936	78	
299.87467	124	
300.88490	74	
301.86116	80	
304.44814	108	
304.86202	76	
306.89539	80	
306.92991	92	
307.00518	100	
308.88049	266	1+
309.08691	86	
309.86839	134	
309.97898	94	
310.15224	82	
310.86597	72	
312.16659	74	
312.38131	84	
314.77370	88	
314.80098	74	
315.84809	76	
316.82454	92	
318.87495	72	
320.24299	72	
324.78343	76	
324.95803	82	
325.11987	88	
325.32819	94	
328.88111	74	
328.93678	78	
329.76345	76	
332.07297	78	
332.75820	76	
334.76119	82	
336.24585	76	
340.77765	86	
340.83434	72	
340.89442	72	
END IONS

###FS:    #m/z: 359.96046 #charge 1+
###MS: 110
###MSMS: 113
BEGIN IONS
TITLE=Cmpd 84, +MS2(359.9605), 28.0-35.0eV, 2.4min #113
RTINSECONDS=144.539
SCANS=110,113
PEPMASS=359.96046	46510
CHARGE=1+
114.84468	82	
177.93679	108	
191.49203	102	
200.94493	122	
207.40814	90	
209.94421	962	1+
218.90930	100	
222.95333	376	
223.95607	292	
224.94896	906	1+
225.37297	100	
226.63962	108	1+
226.94732	7824	1+
227.90343	90	
227.93362	158	
228.02056	106	1+
228.94282	7728	
228.98067	86	
229.94505	242	
230.05705	90	
230.83288	88	
231.88949	84	
233.93002	166	
233.96044	154	
234.92872	106	
236.82371	118	
238.05572	148	1+
238.90309	180	1+
238.94003	150	1+
240.82493	180	
240.94211	520	1+
240.96393	508	
241.85503	108	
242.95812	442	1+
243.88446	90	
244.87759	126	
244.95710	3488	1+
245.12831	84	
245.94306	288	
246.87820	138	
246.95280	3478	
247.12114	126	1+
247.86790	80	
247.95803	116	
248.80835	142	
250.97606	122	
251.13809	82	
252.52445	82	
252.95571	218	
254.84508	96	
254.88583	86	
258.80403	92	
258.97381	264	1+
259.79678	304	1+
260.02424	80	
260.83318	140	
260.97061	468	
261.88876	84	
262.79172	96	
263.09041	84	
263.86175	80	
263.92959	104	1+
263.97869	190	
264.13091	86	
264.75014	98	
264.83319	94	
264.87012	104	
264.89993	92	
264.96787	142	
265.87411	88	
265.97587	136	
266.81291	198	
267.08404	110	
267.57273	82	
267.84319	172	1+
267.97199	620	1+
268.90605	86	
269.39339	94	
269.96740	398	
270.20011	126	
273.85342	122	
273.97209	126	
274.81737	84	
275.96949	182	
276.81301	124	
277.09042	202	1+
277.80564	84	
278.79741	110	
278.81405	222	1+
279.93194	84	
280.79075	478	1+
281.10253	80	
281.83839	110	
281.85124	108	
281.89412	106	
282.06857	84	
282.41102	150	
282.90105	98	
284.00020	92	
284.82347	138	
284.86866	90	
284.90940	90	
284.98521	80	
285.79020	214	1+
285.87819	96	
286.04602	86	
286.86895	88	
287.00230	90	
287.83068	106	
289.09137	154	
289.25331	106	
289.35782	82	
291.38754	86	
293.11695	136	
293.22823	106	
293.86897	112	
294.47847	118	
294.85428	148	
295.41060	82	
296.81365	136	
296.88458	106	
298.06343	102	
298.80488	602	1+
298.92445	118	
300.81949	100	
300.88476	82	
300.92243	82	
300.95972	82	
301.39206	88	
301.78945	134	
302.86490	88	
303.86774	98	
305.89396	90	
305.93503	242	1+
307.13289	112	
309.92085	82	
310.87526	98	
311.88178	240	1+
314.86701	102	
316.75453	94	
316.81641	128	
317.87049	118	
318.84685	84	
318.88661	126	
318.93982	84	
319.82115	116	
320.33555	94	
320.82160	108	
320.84517	82	
321.28315	114	
322.93119	230	
324.88944	212	
325.13959	82	
327.28613	80	
329.87213	248	1+
330.81769	110	
330.90467	98	
334.76800	100	
336.94315	138	
337.78311	124	
338.03166	80	
339.86464	80	
340.79142	150	1+
340.94060	486	1+
342.31643	84	
342.90212	140	
344.77647	128	
347.76980	86	
349.30565	88	
351.58096	82	
352.49815	84	
352.88427	198	1+
353.76258	130	
353.88787	212	1+
354.78187	92	
356.77512	128	
359.61805	108	
361.78699	116	
364.75433	94	
END IONS

###FS:    #m/z: 322.92990 #charge 1+
###MS: 114
###MSMS: 115
BEGIN IONS
TITLE=Cmpd 85, +MS2(322.9299), 28.0-35.0eV, 2.5min #115
RTINSECONDS=148.233
SCANS=114-115
PEPMASS=322.92990	4369236
CHARGE=1+
50.36248	80	
178.43683	116	
192.04974	76	
192.89966	84	
193.05533	76	
193.89047	70	
193.96045	70	
200.01103	80	
200.88861	74	
201.04411	130	
205.95032	110	
206.95213	92	
207.11112	98	
209.94563	148	
210.03239	206	1+
214.14486	104	
217.83690	70	
221.89321	80	
221.94284	78	
221.96640	76	
222.95088	90	
223.95931	198	
223.97410	80	
226.94723	110	
227.93147	122	
228.04268	72	
228.92783	72	
230.83046	82	
230.88966	212	
231.07093	74	
231.83759	72	
231.89535	84	
232.91749	78	
233.00532	100	
233.39187	86	
234.43014	82	
234.88151	104	
235.79121	104	
235.82152	70	
235.88021	84	
236.38646	110	
237.04180	70	
238.05184	82	
238.89545	70	
238.93853	124	
239.83413	88	
240.03949	74	
240.82579	138	
240.88937	150	1+
240.94071	2000	
241.03502	80	
241.84147	228	1+
241.94160	2140	
241.97613	92	
242.87731	116	
242.94157	6230	1+
243.82142	144	
244.91522	84	
244.93907	1740	1+
244.99113	104	
245.11515	88	
246.39335	122	
246.82298	80	
246.97471	168	
247.83504	78	
248.85207	142	
248.90376	100	
250.97062	72	
251.07608	214	1+
251.78270	72	
252.79669	92	
252.97067	74	
253.05435	72	
253.42784	84	
254.16297	70	
255.06459	70	
255.79052	82	
256.07920	76	
256.88630	92	
256.90109	110	
257.84456	194	1+
258.08168	84	
258.83170	76	
259.89351	88	
260.82290	80	
260.83874	72	
261.35847	76	
261.83296	246	
262.85529	100	
262.87733	70	
263.84111	170	1+
265.05452	108	
265.08957	160	
266.04205	72	
266.85287	144	
266.97459	72	
267.99436	70	
268.86490	72	
268.95784	90	
269.07721	76	
272.13126	82	
272.34599	80	
273.79175	364	1+
273.81101	74	
273.96533	88	
274.83986	82	
276.84556	168	
276.94674	100	
277.40481	82	
278.02680	74	
278.89347	74	
279.09108	914	1+
280.80748	78	
280.91279	76	
281.09139	136	
281.11197	72	
281.99263	100	
283.07264	88	
283.28248	112	
283.42924	74	
283.85541	90	
284.29423	344	1+
284.86740	194	
286.85613	80	
286.87516	70	
286.91501	94	
289.80923	70	
289.86180	192	1+
292.79317	78	
293.32293	72	
293.85578	112	
294.85535	108	
295.98914	78	
296.87436	234	1+
298.01612	78	
299.86325	208	1+
300.02935	72	
300.69974	74	
301.38135	84	
303.81204	70	
304.86061	142	
304.88553	116	
305.81867	72	
306.34717	112	
306.76209	74	
306.88251	74	
307.43587	92	
307.79595	182	
307.88900	102	
308.00858	82	
308.86807	228	1+
309.81290	84	
309.88998	160	
310.81643	78	
311.83243	76	
312.37687	86	
314.82539	70	
318.85370	72	
320.75620	104	
323.06404	106	
324.74810	70	
325.06434	78	
325.15296	78	
326.97315	78	
327.21764	98	
END IONS

###FS:    #m/z: 340.94041 #charge 1+
###MS: 114
###MSMS: 116
BEGIN IONS
TITLE=Cmpd 86, +MS2(340.9404), 28.0-35.0eV, 2.5min #116
RTINSECONDS=149.016
SCANS=114,116
PEPMASS=340.94041	1578834
CHARGE=1+
132.26059	80	
166.42317	80	
189.86192	134	
190.02170	84	
190.94616	330	1+
192.92541	116	
199.88977	80	
208.94346	158	
208.95813	402	1+
210.93773	132	
211.94445	124	
212.87745	632	1+
213.93892	1776	1+
214.89549	96	
215.41680	90	
217.88895	108	
218.88044	78	
220.87639	88	
222.97072	78	
223.84371	76	
225.44526	82	
226.84995	86	
228.44701	84	
228.93877	200	
228.95147	146	
229.92685	86	
230.88900	478	1+
230.92953	78	
231.83905	84	
231.89256	302	1+
231.95175	1456	1+
233.89532	328	
233.94726	400	
235.94852	130	
236.90420	104	
237.91183	88	
240.83276	132	
240.96868	84	
241.84636	188	
241.88928	94	
241.95407	74	
241.97821	88	
242.90533	76	
243.83085	178	
244.95629	208	
245.83827	88	
246.82492	82	
246.89253	94	
246.94950	88	
246.97997	76	
248.89737	212	1+
248.97125	84	
249.07118	86	
249.37424	74	
249.43819	110	
249.95897	688	1+
253.90502	96	
253.92450	76	
253.95557	74	
254.06582	160	1+
254.54710	100	
254.80974	84	
254.83372	86	
254.94356	174	
254.96506	762	1+
255.89956	190	1+
256.84027	76	
256.93290	74	
257.79946	174	
257.84585	124	
258.84515	388	1+
258.93133	144	
259.84791	280	1+
259.95833	246	
260.83231	662	1+
260.95765	164	
264.86766	78	
264.90304	226	1+
265.18767	76	
266.78593	80	
266.92910	90	
267.13206	150	
268.05281	90	
268.84368	138	
271.84616	116	
272.42082	96	
272.92682	106	
272.97574	244	
274.85964	164	
274.87479	82	
274.89778	128	
275.07211	164	
275.84124	146	
276.85137	260	
277.86183	388	
277.97820	90	
278.84388	782	1+
278.96128	78	
279.92014	76	
280.85304	102	
281.79365	110	
281.86227	114	
282.07257	106	
283.28039	82	
284.78065	76	
284.79230	102	
285.85496	92	
288.62060	88	
289.51203	78	
289.83605	94	
290.77355	78	
290.80500	166	1+
291.82548	86	
291.99335	82	
292.14655	88	
292.85609	278	1+
292.94022	90	
294.85970	240	1+
295.37707	98	
295.99996	76	
296.83906	86	
297.97210	124	
299.78372	122	
299.86293	92	
299.87815	142	
299.97197	92	
300.82010	114	
300.87140	294	1+
301.85366	138	
302.17517	110	
302.81352	88	
302.84763	74	
302.94721	158	
303.80352	76	
304.93954	120	
305.84224	78	
306.39212	84	
307.80400	186	
307.89664	84	
308.87018	92	
309.03536	86	
309.76079	102	
311.82665	114	
311.88497	92	
311.90619	86	
312.28359	90	
312.93502	80	
313.88327	124	
314.86760	86	
314.88866	76	
315.85595	144	
320.43641	76	
320.88273	78	
321.94399	84	
324.89962	138	
325.56729	84	
325.89599	110	
326.61574	88	
327.39740	76	
327.89964	100	
328.88684	146	
329.86914	340	1+
330.81255	198	
330.84357	74	
334.29199	112	
334.88265	84	
335.03086	78	
337.83524	74	
342.18452	80	
343.55533	82	
343.90812	74	
346.25768	78	
END IONS

###FS:    #m/z: 363.95645 #charge 1+
###MS: 114
###MSMS: 117
BEGIN IONS
TITLE=Cmpd 87, +MS2(363.9564), 28.0-35.0eV, 2.5min #117
RTINSECONDS=149.787
SCANS=114,117
PEPMASS=363.95645	752576
CHARGE=1+
96.50603	84	
168.62912	88	
182.02048	90	
189.26438	84	
189.86246	406	
191.85719	180	
204.07413	82	
205.87253	100	
207.87595	102	
207.94737	190	
208.88268	122	
209.86909	132	
209.94367	1482	1+
210.88273	286	
212.87884	1668	1+
220.91948	84	
222.95478	100	
223.88697	138	
223.95858	126	
224.95196	684	1+
224.97285	314	1+
225.88568	86	
226.94735	11124	1+
226.97401	100	
227.04737	206	1+
227.93113	376	
228.89366	620	1+
228.94239	10694	1+
229.87080	82	
230.82951	82	
230.85365	106	
230.88904	2336	1+
231.82609	108	
231.91303	140	
232.88627	398	1+
233.83654	84	
234.88155	328	1+
234.93038	82	
237.05178	162	
237.90200	184	1+
238.94275	134	
239.07126	88	
240.82529	152	
240.94039	414	
240.96263	158	
241.94053	2268	1+
242.94295	1484	1+
242.95915	744	1+
243.83544	98	
244.82068	84	
244.83523	92	
244.95701	7760	1+
245.39793	82	
245.44981	90	
245.94311	270	
246.17752	84	
246.68811	106	
246.85319	82	
246.90550	114	
246.95280	7492	1+
247.83474	200	1+
247.93159	100	
248.90083	768	1+
248.97565	104	
250.06919	186	1+
250.89727	260	
250.96768	226	
251.04654	94	
251.97543	200	
252.89015	92	
253.38458	100	
253.90436	614	1+
254.02215	104	
254.86265	104	
255.52167	94	
255.91459	132	
256.86134	100	
258.44270	82	
258.83479	296	
258.97304	140	
259.10062	82	
259.89366	96	
259.93522	86	
260.83223	346	1+
260.84903	112	
260.96670	376	1+
261.95426	106	
263.84808	136	
263.97614	128	
264.96449	140	
266.81402	212	1+
266.85365	114	
266.91930	156	
267.90469	180	1+
267.97325	952	1+
268.81500	90	
269.01648	88	
269.15364	82	
269.96895	900	1+
271.40641	104	
271.91546	142	
272.40050	86	
272.50189	88	
274.79682	104	
274.90900	204	
275.90386	82	
276.84470	118	
277.41892	88	
278.06774	82	
278.09431	312	1+
278.84601	384	1+
279.10819	86	
280.79417	712	1+
281.36054	84	
281.86238	102	
281.98415	102	
282.36976	82	
282.84423	348	1+
283.78767	168	1+
283.80354	140	
283.84516	244	1+
284.80491	188	1+
284.99018	116	
285.84629	368	
287.39368	120	
288.86502	82	
289.96794	88	
290.78753	102	
291.27824	104	
291.89357	278	1+
292.89399	200	1+
293.11601	270	1+
295.21868	82	
295.82417	168	1+
296.40787	86	
297.80386	190	
297.93391	92	
298.80243	400	1+
298.85421	82	
299.12842	90	
300.79722	602	1+
301.86035	430	1+
301.96359	102	
303.85671	1052	1+
304.44277	170	
305.80394	92	
305.86309	96	
307.13095	116	
307.89309	158	
308.03838	110	
308.87643	350	1+
309.84733	84	
311.57469	92	
312.80248	82	
312.85689	96	
313.36309	88	
313.74556	84	
314.84282	86	
315.87378	92	
316.81121	336	1+
316.87241	142	
318.12278	148	
318.88197	94	
320.14197	94	
321.81702	132	
321.86551	326	
322.92788	484	
323.82554	204	1+
324.01567	122	
324.35180	84	
325.15318	94	
326.87034	252	
326.96872	84	
327.85414	92	
329.86620	164	1+
330.78761	92	
331.78229	94	
331.90543	168	1+
332.80978	90	
334.91189	106	
336.76402	162	1+
336.82025	178	1+
336.94670	310	1+
337.74964	96	
338.94925	152	
340.87976	110	
340.93626	268	
341.96838	84	
343.90836	96	
346.91867	86	
347.90001	92	
348.10368	114	
348.16381	126	
348.27819	92	
351.10243	90	
351.83090	146	1+
355.19957	178	
357.15857	84	
358.78080	98	
359.85356	158	1+
362.72180	86	
368.18611	82	
END IONS

###FS:    #m/z: 322.92984 #charge 1+
###MS: 118
###MSMS: 119
BEGIN IONS
TITLE=Cmpd 88, +MS2(322.9298), 28.0-35.0eV, 2.6min #119
RTINSECONDS=153.482
SCANS=118-119
PEPMASS=322.92984	4613920
CHARGE=1+
56.94793	88	
142.31558	102	
184.98114	88	
193.44089	86	
194.04428	80	
194.88695	84	
197.87200	90	
197.88785	86	
199.03449	74	
200.89495	144	
201.03535	76	
201.94373	74	
205.94795	162	
209.08973	72	
209.87243	226	1+
210.38443	86	
211.95089	108	
214.89477	80	
221.39441	96	
221.88995	80	
221.92725	94	
221.94101	92	
223.95824	104	
226.84833	90	
226.89415	90	
227.95758	94	
228.88808	156	
230.88960	218	1+
232.08958	72	
232.88235	74	
232.90987	82	
233.93975	78	
234.13325	84	
234.42434	106	
235.88382	78	
235.95766	80	
236.94329	110	
237.05536	92	
237.91527	90	
238.82003	80	
238.83479	120	
238.94025	184	
239.55859	74	
240.13665	80	
240.93996	2906	
241.16882	76	
241.87598	82	
241.93925	8494	1+
242.82256	194	
242.94154	5942	1+
243.82079	138	
243.91031	162	
244.00159	104	
244.81721	74	
244.94046	1362	1+
245.44001	80	
245.83059	118	
246.44327	88	
247.39121	92	
247.94147	80	
247.97823	80	
249.06818	88	
249.87274	110	
249.92911	72	
249.98920	86	
251.33095	84	
251.79109	142	
252.09635	104	
252.98030	76	
253.88930	92	
254.87063	80	
254.95834	80	
256.79123	104	
256.84200	144	
256.89738	98	
258.38328	92	
258.79815	94	
258.84753	198	
258.87950	88	
258.99178	84	
259.83904	150	
259.97073	74	
260.33713	176	
260.50751	78	
260.80713	72	
260.82863	558	1+
263.85981	76	
263.87945	84	
264.84990	82	
265.03378	78	
265.06761	90	
265.84142	78	
265.86383	78	
266.84802	104	
266.86617	76	
266.99435	90	
268.86801	200	1+
268.95829	90	
269.08295	86	
269.84285	94	
269.96196	108	
270.10489	88	
270.44838	76	
270.87005	270	1+
271.87403	190	1+
272.83562	178	1+
274.79318	72	
274.81349	102	
275.80969	72	
275.99116	72	
276.83848	78	
277.84654	72	
277.93684	80	
278.81181	76	
278.86490	78	
279.09136	902	1+
279.15403	80	
279.87049	72	
280.83263	80	
280.88795	74	
281.25032	76	
282.80895	138	
282.88178	102	
283.06876	90	
284.05937	96	
284.29420	286	
284.87628	198	
284.91368	84	
285.29541	238	
285.96527	90	
286.86049	72	
286.87500	78	
287.81612	74	
288.78031	186	1+
289.38082	82	
289.88011	118	
290.19390	72	
291.80694	200	
292.85652	78	
294.86239	86	
296.98701	72	
297.81027	82	
298.83965	100	
299.78676	92	
301.81221	84	
302.13653	90	
304.81463	72	
305.79933	94	
307.80287	88	
308.57969	76	
308.87337	386	1+
315.76290	94	
316.80226	132	
317.86808	118	
318.76510	80	
318.86886	80	
320.35712	90	
322.75517	82	
323.88531	72	
324.76327	80	
324.89292	114	
325.37519	76	
326.29409	76	
END IONS

###FS:    #m/z: 340.94035 #charge 1+
###MS: 118
###MSMS: 120
BEGIN IONS
TITLE=Cmpd 89, +MS2(340.9404), 28.0-35.0eV, 2.6min #120
RTINSECONDS=154.254
SCANS=118,120
PEPMASS=340.94035	1689978
CHARGE=1+
104.37056	110	
163.64208	90	
188.21158	84	
192.92478	124	
192.94292	140	
196.86310	76	
202.08456	74	
205.41285	90	
205.94635	126	
206.96453	74	
207.97633	80	
208.96059	138	
209.48063	104	
210.94030	90	
212.16917	84	
212.87870	214	
213.88181	108	
213.93956	960	1+
214.89116	80	
215.88295	222	1+
215.93736	502	
217.88428	252	1+
217.93892	174	
218.81845	74	
222.94806	80	
223.96689	74	
224.84598	94	
224.97618	108	
225.56273	74	
226.09586	92	
226.38617	80	
226.94636	98	
227.85732	74	
228.85182	74	
228.93969	164	
229.93729	160	
230.89358	172	
231.41509	88	
231.88670	252	
231.94950	1336	1+
232.89261	422	1+
233.94892	300	
235.41283	100	
235.86730	116	
236.90923	78	
239.78882	124	
240.78768	82	
240.82734	134	
240.85368	154	
240.95903	82	
241.83811	124	
242.83348	276	1+
243.86540	92	
245.00927	76	
245.44017	104	
247.95672	114	
248.89518	122	
248.98514	286	1+
249.35105	82	
249.96098	502	1+
249.98842	190	1+
250.89879	150	
251.78439	78	
251.88168	114	
251.95991	176	
252.06884	74	
254.91135	144	
254.96446	644	1+
255.03335	76	
255.91157	140	
255.93113	130	
256.07860	120	
256.89338	78	
256.94588	84	
257.84936	126	
257.94145	90	
258.84731	320	
259.85685	262	1+
259.96125	194	
260.84296	156	
261.83312	122	
261.85145	270	1+
262.92387	146	
263.80884	84	
264.01136	108	
265.83189	78	
266.96563	88	
267.91606	76	
267.97639	76	
268.34836	84	
268.83978	138	
269.10734	76	
270.84482	212	1+
272.36202	76	
272.82825	96	
272.92142	214	
272.93552	252	
273.91272	74	
274.78695	80	
274.83374	76	
274.84825	96	
274.88990	88	
275.86186	76	
275.98162	78	
276.85446	280	
277.86368	290	
277.96634	118	
278.84507	444	
278.89276	124	
279.84974	428	1+
281.04627	104	
281.84203	78	
281.93419	202	1+
282.36007	80	
282.80729	152	
282.87025	96	
283.35289	78	
284.93818	104	
285.01714	76	
286.57419	88	
289.89278	88	
290.94312	82	
291.80717	80	
293.79641	88	
296.80688	86	
297.97624	88	
298.60825	90	
299.78489	126	
299.87484	172	
299.89850	100	
300.87011	108	
300.91888	84	
301.86093	144	
302.00198	80	
302.94169	98	
303.97961	76	
304.10960	106	
304.88971	88	
306.88899	90	
307.79644	146	
308.79574	76	
311.88173	84	
313.80706	100	
313.94165	94	
314.13324	84	
315.85475	76	
319.88934	98	
322.79495	98	
324.88952	108	
326.76684	80	
327.28663	102	
327.97985	90	
328.18894	82	
330.81250	86	
331.83015	98	
332.90805	74	
332.96641	96	
333.03841	76	
336.90146	80	
340.94087	90	
342.79573	88	
343.81975	90	
343.84925	88	
345.72480	112	
346.29408	94	
END IONS

###FS:    #m/z: 507.84472 #charge 1+
###MS: 118
###MSMS: 121
BEGIN IONS
TITLE=Cmpd 90, +MS2(507.8447), 28.2-35.2eV, 2.6min #121
RTINSECONDS=155.034
SCANS=118,121
PEPMASS=507.84472	329256
CHARGE=1+
196.01592	646	1+
199.88945	142	
223.97566	184	1+
232.89575	734	1+
233.40131	126	
234.88057	168	
236.88787	288	
240.08405	138	
250.91071	136	
252.07539	180	
254.13174	136	
258.87723	132	
262.91007	138	
262.93962	106	1+
265.41387	154	
266.16869	142	
266.88642	122	
268.37764	134	
269.88543	200	1+
271.83248	182	1+
272.85460	374	1+
276.85911	136	
277.39043	164	
281.87444	128	
283.96386	144	
285.85582	146	
287.85388	1062	1+
289.03405	190	
289.87663	402	
290.12671	328	1+
290.86559	256	
291.88377	176	
293.87374	1264	1+
294.86028	330	1+
296.10766	194	1+
296.82952	236	1+
296.85369	136	
297.80659	210	1+
298.46144	152	1+
298.91407	262	1+
300.84576	180	
300.86519	172	
301.85668	162	
303.86628	622	
303.98030	152	1+
304.82627	210	1+
305.86243	2146	1+
305.88800	144	
306.37138	140	1+
307.88992	296	
308.14169	1372	1+
308.87095	1726	1+
309.77806	138	
310.15537	528	1+
311.86262	146	
311.88422	2258	1+
313.87968	666	1+
313.95476	122	
314.86203	738	1+
314.93133	258	1+
315.37291	290	1+
315.93564	218	1+
316.81377	164	1+
316.88498	536	1+
317.86546	178	
320.83982	140	
320.87212	330	1+
321.87785	222	1+
322.82806	172	1+
322.85748	162	
323.86946	816	1+
324.37830	128	
325.89698	202	
326.38233	180	
326.83208	140	
326.88149	3958	1+
327.37657	138	
328.74508	156	1+
332.87597	296	
333.81875	140	
333.86487	246	
334.77549	200	1+
335.39703	126	
335.84509	260	
336.86843	154	
337.80740	130	
337.88252	348	1+
339.88301	172	
340.78045	126	
340.81837	130	
340.87117	148	
341.02276	186	1+
343.87568	126	
344.79645	124	
346.01161	186	1+
347.77808	180	
347.84004	254	1+
347.88370	316	1+
348.79475	238	1+
348.88796	230	1+
349.75043	136	
349.77804	468	1+
349.94250	242	1+
350.17583	172	1+
350.83015	152	
350.88695	274	
351.85684	124	
351.88043	196	
352.78485	268	1+
352.87342	146	
352.90648	226	1+
353.36296	150	
353.85363	274	
355.81144	250	1+
357.84931	192	
358.77204	128	
358.83194	158	
359.88655	230	1+
361.36872	202	
362.36489	206	
363.79551	132	
363.87061	208	
364.84428	190	
364.86864	268	1+
365.78604	360	
366.18070	180	
366.76673	404	1+
366.84173	380	
367.19102	122	
367.72602	132	
367.76865	340	1+
367.84234	254	
367.87571	162	
367.90960	128	
368.84181	182	
368.89802	280	
369.83226	232	
369.85363	130	
370.80631	148	
370.89956	224	1+
371.19354	186	
371.72164	136	
371.81427	162	
372.78282	238	
373.82619	434	1+
374.81375	282	
375.81888	190	
375.86129	234	1+
378.73824	282	1+
380.72142	182	
380.79451	258	1+
381.71449	234	1+
381.76702	142	
381.83836	360	1+
382.71845	168	1+
384.84887	1610	1+
385.77698	216	
386.72515	196	1+
387.85349	524	1+
387.90832	174	
387.93688	124	
389.20269	408	
389.79555	258	1+
389.91222	238	1+
390.75049	130	
390.84078	450	
391.06063	504	1+
391.84265	252	
392.80399	188	
392.82799	670	1+
393.79814	268	1+
394.88525	186	
395.78252	132	
395.86768	146	
398.73237	218	
399.79754	144	
399.85139	496	1+
401.69534	176	1+
402.81269	476	1+
402.86175	298	
403.80704	450	1+
403.86305	170	
404.89435	230	1+
405.73749	126	
405.78982	288	
405.87531	424	
406.77287	134	
406.82753	124	
406.86219	126	
407.05667	346	1+
407.74625	192	
407.86619	1418	
408.76136	128	
408.85130	808	
408.86158	1420	1+
409.44954	96	1+
409.73169	290	
410.71893	188	
410.83585	1536	1+
413.79254	152	
413.88065	240	
414.68039	140	
415.82136	186	1+
415.87111	318	1+
417.72441	124	
417.81537	214	1+
417.86113	202	
418.86179	174	
419.74763	158	
419.84445	130	
420.82913	178	1+
421.73937	180	
421.88590	382	
422.86845	606	1+
423.77040	168	
423.87076	406	1+
425.00346	98	1+
425.75138	644	1+
425.81987	236	1+
425.87107	190	
426.08794	286	1+
426.77438	196	
426.86352	1104	1+
427.73740	356	
428.73467	708	1+
428.75705	316	
428.78986	168	1+
428.84654	978	1+
428.88795	142	
429.70121	228	
430.85217	208	
431.86663	862	1+
433.85188	376	1+
435.86115	164	
442.87892	126	
444.75429	366	1+
444.87201	1710	1+
445.75267	214	1+
446.79785	304	1+
447.71077	550	1+
448.76924	156	
448.88760	168	
449.69355	220	
449.87337	798	1+
450.75120	190	
450.78108	138	
451.74600	132	
457.90208	174	
461.81734	156	
462.88371	496	1+
464.71357	356	1+
464.79168	132	
467.88881	436	
468.88676	376	1+
470.72142	128	
472.88637	132	1+
485.90020	566	1+
500.79237	136	1+
508.91383	94	1+
509.85653	350	1+
END IONS

###FS:    #m/z: 322.92991 #charge 1+
###MS: 122
###MSMS: 123
BEGIN IONS
TITLE=Cmpd 91, +MS2(322.9299), 28.0-35.0eV, 2.7min #123
RTINSECONDS=158.718
SCANS=122-123
PEPMASS=322.92991	4500752
CHARGE=1+
60.13725	92	
128.48641	74	
131.12899	74	
177.10085	74	
185.42220	98	
190.03211	76	
191.10835	84	
191.94282	92	
194.88495	72	
197.86964	122	
200.88804	116	
203.01418	90	
205.94668	118	
209.94645	134	
212.87470	70	
213.07172	72	
214.89303	70	
215.87850	250	1+
215.97068	80	
216.88178	210	1+
219.14408	78	
219.88879	184	1+
221.04729	104	
221.13657	84	
221.94259	130	
222.95182	112	
223.03588	128	
223.08219	106	
223.79083	70	
223.95365	78	
226.99613	76	
227.03327	86	
227.83330	74	
227.92837	172	
228.83347	76	
228.93534	72	
230.84256	120	
230.89228	200	1+
233.88519	74	
234.92907	66	
235.05492	72	
235.88122	146	
238.90718	68	
238.93955	180	
239.07526	296	1+
239.78722	174	
240.78771	104	
240.81840	68	
240.94055	2706	
240.96480	72	
241.02894	74	
241.83752	88	
241.94223	2024	
241.98522	170	1+
242.05061	82	
242.82020	220	1+
242.94173	7288	1+
243.88255	188	
243.97838	92	
244.59624	80	
244.81820	266	1+
244.94015	1360	1+
245.44400	82	
246.53568	94	
246.94462	74	
246.97870	194	
247.85240	70	
247.96795	70	
248.39207	92	
248.84715	152	
248.88020	82	
250.39319	68	
250.45744	88	
250.94929	134	
251.90317	94	
252.37710	78	
252.93884	82	
254.90464	162	
255.91238	88	
256.83439	78	
257.78565	76	
258.41494	82	
258.83218	218	
258.85470	104	
259.33769	124	
260.09529	66	
260.33989	84	
260.85654	78	
260.93381	82	
260.96169	74	
261.83701	72	
262.82651	120	
263.33948	72	
263.84774	136	
264.42044	76	
265.08769	130	
265.85386	130	
266.04457	70	
266.85445	142	
268.17773	68	
268.86774	80	
269.08324	78	
269.79829	182	1+
269.95613	104	
271.84563	302	1+
272.87503	70	
274.06722	80	
274.34975	100	
275.05435	72	
275.10669	86	
275.79245	78	
275.81088	144	
277.98363	70	
278.37648	80	
278.84006	68	
279.06596	76	
279.09355	900	1+
279.98545	68	
281.79429	132	
282.85893	100	
283.86741	78	
283.88643	104	
284.29316	466	
284.50758	82	
284.79094	70	
284.88215	72	
285.10813	78	
286.87329	94	
287.75567	68	
288.85211	174	1+
288.87946	74	
288.89431	80	
288.91513	84	
290.05434	200	1+
292.81667	70	
292.86993	118	
293.43650	70	
293.85487	196	1+
294.14178	116	
294.83255	88	
296.87062	288	1+
297.18829	68	
298.37474	88	
299.78656	168	
299.87148	116	
299.89531	84	
300.79782	72	
302.87968	80	
302.92051	80	
303.80135	194	1+
304.87576	164	1+
307.80171	142	
308.80153	106	
308.87790	84	
309.02022	70	
309.79687	70	
313.12210	68	
313.88058	82	
314.14165	76	
314.88411	98	
315.92868	76	
318.36720	76	
319.08401	112	
320.89593	68	
321.38887	84	
322.94648	78	
323.76538	182	1+
324.75571	218	1+
324.85640	92	
325.88175	70	
325.89970	76	
END IONS

###FS:    #m/z: 340.94049 #charge 1+
###MS: 122
###MSMS: 124
BEGIN IONS
TITLE=Cmpd 92, +MS2(340.9405), 28.0-35.0eV, 2.7min #124
RTINSECONDS=159.49
SCANS=122,124
PEPMASS=340.94049	1638748
CHARGE=1+
191.95514	122	
192.02097	82	
192.92488	162	
195.92865	72	
200.85405	74	
202.10546	74	
202.87782	98	
205.94829	94	
208.94462	78	
208.95664	78	
210.93813	126	
211.10813	72	
212.63454	98	
212.87987	150	
213.87914	126	
213.93901	1844	1+
214.89057	102	
215.93816	176	
217.88277	380	1+
217.94232	98	
222.95096	170	
225.86108	102	
226.87455	74	
226.94687	206	
227.95171	82	
228.43064	72	
228.93838	214	
230.89013	154	
231.42789	82	
231.89104	208	
231.95032	916	1+
233.40469	88	
233.87548	76	
233.89556	346	1+
233.94833	350	1+
235.90107	100	
235.94526	120	
236.90214	364	1+
240.83888	440	1+
241.84225	356	1+
241.89262	74	
241.94459	212	1+
243.83111	190	
244.90510	138	
246.94755	132	
248.85259	92	
248.99820	80	
249.90236	86	
249.96120	242	
250.96686	116	
251.46876	72	
251.95872	232	1+
252.41633	84	
252.88072	100	
252.90196	90	
254.96582	708	1+
255.18988	72	
256.95363	142	
256.96902	160	
257.88810	74	
258.84652	304	1+
259.95550	172	
260.83594	476	1+
260.93179	106	
260.95991	134	
261.96995	80	
261.99143	72	
262.92201	204	
263.82178	92	
263.92182	108	
264.01113	182	1+
264.98603	74	
265.85997	80	
266.41516	76	
266.95941	112	
267.09713	130	
267.14078	114	
268.82729	78	
268.84265	260	1+
269.80248	80	
270.89700	86	
272.43710	84	
272.85234	122	
272.87983	98	
272.93382	156	
272.95393	92	
272.97404	110	
273.86268	162	
274.84223	90	
274.86041	84	
275.11268	86	
275.86331	120	
275.95678	124	
275.97481	72	
276.03013	84	
276.85128	384	
277.82650	72	
277.86611	310	
278.84560	472	1+
278.87725	140	
279.41449	86	
280.09391	76	
280.90269	80	
280.93340	118	
281.85726	110	
282.87184	152	
284.85767	120	
284.93582	226	1+
284.97153	90	
285.00671	76	
285.78651	80	
285.89654	86	
287.36641	80	
287.81636	96	
290.90131	84	
291.80021	86	
292.43787	110	
292.81406	86	
292.94248	98	
293.81952	80	
293.85296	86	
294.86819	74	
294.98860	78	
295.87294	88	
296.00395	74	
296.86523	124	
297.85590	72	
297.97422	210	
299.83378	90	
300.15056	90	
300.80187	76	
300.87416	126	
301.85723	86	
301.89909	102	
301.91930	92	
301.95301	78	
303.83914	102	
304.91786	72	
305.02677	74	
307.79433	264	1+
308.79812	232	1+
309.86729	122	
310.87655	274	
313.96532	88	
314.82338	78	
316.86127	78	
318.75491	78	
320.03424	72	
320.82559	136	
321.22380	82	
321.89079	74	
322.97340	72	
325.76471	80	
325.82123	72	
325.89916	82	
326.24311	84	
326.88141	90	
327.28418	94	
327.71102	72	
328.88624	72	
330.81262	124	
332.82083	72	
333.73548	74	
333.80393	132	
335.85857	74	
338.37960	72	
340.90221	78	
342.81641	104	
343.96959	84	
END IONS

###FS:    #m/z: 507.84478 #charge 1+
###MS: 122
###MSMS: 125
BEGIN IONS
TITLE=Cmpd 93, +MS2(507.8448), 28.2-35.2eV, 2.7min #125
RTINSECONDS=160.262
SCANS=122,125
PEPMASS=507.84478	319070
CHARGE=1+
196.01418	422	1+
199.88779	212	
208.87077	190	1+
210.03102	148	
214.88673	132	
224.05139	142	
224.97623	162	
232.89745	212	
234.89058	240	
236.88521	344	
237.05909	298	1+
238.06342	216	1+
240.07716	276	
242.85119	196	1+
250.90611	236	
251.91769	138	
252.07958	388	
257.87296	152	
258.87334	460	1+
260.88349	156	
264.17308	134	
269.89148	134	
269.92474	136	
272.85349	588	1+
272.88608	350	1+
273.85989	334	1+
275.90314	142	
278.81125	210	1+
278.88395	156	
279.84851	284	1+
280.36067	166	
280.84984	200	1+
281.39181	244	1+
284.39195	218	1+
285.85825	254	1+
285.91592	164	
286.88494	214	1+
287.85185	1264	1+
287.90637	160	
288.87602	448	1+
289.03139	140	
289.39332	138	
289.88083	268	1+
290.86445	552	1+
291.88438	186	
293.87617	1096	1+
293.90744	178	1+
293.93600	154	
293.99771	154	
294.12483	176	
294.80775	340	1+
295.94691	290	1+
296.85634	152	
296.88006	184	
298.85707	142	
299.40366	136	
299.84274	146	
300.85580	620	1+
300.89914	208	1+
301.34439	154	
301.91599	186	1+
303.86770	554	
304.11326	134	
304.84420	194	
305.86304	1472	1+
306.12940	204	1+
307.88634	266	
308.14140	1096	1+
308.85331	130	
308.87641	1624	1+
310.15625	1004	1+
310.84243	234	1+
310.86913	170	
311.88278	2304	1+
312.34087	152	
312.81689	172	
313.88273	438	
314.86785	460	
314.97379	214	1+
315.87901	212	
316.37928	152	
316.86309	436	1+
317.89034	216	
318.85604	168	
318.96558	134	
321.86210	130	
321.88681	202	
323.87333	702	1+
325.90251	208	
326.38749	192	
326.81198	332	1+
326.88175	4086	1+
326.98646	252	1+
327.98836	200	1+
328.81954	274	1+
329.75201	138	
329.89411	150	
330.06176	246	
330.12475	156	
330.80934	292	1+
330.88414	132	
332.00507	134	
332.77918	176	1+
332.87228	300	
332.90165	158	1+
334.86906	204	
335.34693	256	
335.83753	258	1+
335.89252	146	
336.36505	164	
337.81606	152	
337.87678	256	
338.84233	210	1+
338.87357	178	
339.87832	232	
341.83471	218	
343.87399	412	1+
345.78595	140	
345.82619	164	
347.78714	344	1+
347.91997	222	1+
348.16403	294	1+
348.81415	404	1+
349.75779	506	1+
350.85665	170	
350.88186	148	
350.90256	136	
351.38870	206	1+
351.81806	218	
351.88478	286	
352.80001	334	1+
352.83654	138	
353.19087	134	
353.72247	134	
353.80373	240	1+
353.85156	536	
355.04573	190	1+
355.35785	154	
356.83859	140	
356.89327	148	
357.88287	196	1+
360.75696	198	
360.96381	130	
361.86156	170	
362.84341	206	1+
362.92274	138	1+
365.77713	326	1+
365.88465	178	1+
366.84168	268	
367.70571	440	1+
367.77265	484	1+
367.84314	248	
368.77923	298	1+
368.82802	666	1+
368.89303	154	
369.81453	132	
369.83306	562	1+
373.83290	272	
373.90419	310	1+
374.82097	302	1+
375.78930	142	
378.78805	282	1+
380.71870	188	
381.84007	366	
382.71774	134	
382.85750	270	1+
383.77376	324	1+
383.79623	208	
384.82345	144	
384.84976	1726	1+
385.39893	130	
387.20701	130	
387.85679	166	
388.75382	214	1+
388.79773	162	
388.84352	184	
389.19940	500	1+
389.84311	870	1+
390.79599	194	1+
390.84210	536	1+
391.72586	164	1+
391.91800	298	1+
392.82391	550	
393.76435	132	
393.82976	318	
393.87093	262	1+
394.74326	290	1+
394.77914	132	
394.82798	206	
395.39992	144	
395.81389	306	1+
397.86109	280	1+
398.72750	326	1+
399.84967	708	
402.86181	720	1+
403.86517	514	1+
404.83494	146	
404.90925	194	1+
405.87192	244	
406.73792	142	
406.75816	204	1+
406.85363	132	
407.72669	194	
407.78397	130	
407.86825	1576	
408.85224	1568	1+
409.07832	236	1+
409.72410	230	
410.72835	272	1+
410.83531	798	1+
410.86569	316	1+
412.14870	190	1+
412.84430	706	1+
414.75608	304	1+
415.83071	182	
416.87591	146	
417.82427	280	1+
417.86259	396	
418.84113	308	1+
421.77520	154	
422.74895	138	
422.86422	1438	1+
423.77793	224	
423.86743	968	1+
425.75573	1164	1+
425.82466	136	
426.80940	238	1+
426.86146	1000	1+
427.73797	800	1+
428.84489	2048	1+
428.87878	162	
429.70521	138	
429.82801	316	
430.70627	134	
430.74087	182	1+
431.86751	254	
432.68278	218	1+
432.86644	232	
433.71049	138	
433.76125	242	1+
433.85120	162	
434.76788	174	1+
435.72045	288	1+
435.86775	150	
439.89246	344	1+
443.76318	550	1+
444.87289	1448	1+
445.74181	168	
445.79759	132	
446.73892	148	
446.87981	304	1+
447.71181	668	1+
447.80813	180	
447.88721	174	1+
448.75585	258	
449.78463	310	1+
449.87549	604	1+
450.73881	284	1+
456.71952	142	
457.90717	156	
458.89432	130	
462.87877	698	1+
463.72496	134	
464.71572	322	1+
465.71725	264	1+
467.69856	128	
467.88646	446	
468.73064	228	1+
468.88563	212	
469.88476	206	
485.89724	356	
486.72275	170	1+
486.90271	180	
488.86088	200	1+
489.89816	220	1+
490.90381	156	1+
497.66397	130	
499.73030	146	1+
509.85702	130	
END IONS

###FS:    #m/z: 363.95644 #charge 1+
###MS: 126
###MSMS: 127
BEGIN IONS
TITLE=Cmpd 94, +MS2(363.9564), 28.0-35.0eV, 2.7min #127
RTINSECONDS=163.938
SCANS=126-127
PEPMASS=363.95644	864942
CHARGE=1+
72.28004	84	
178.94375	262	1+
182.86702	222	
189.86284	988	1+
191.85910	684	1+
196.88526	104	
197.95908	104	
200.94703	200	
204.00736	88	
205.87955	254	
207.40659	84	
207.87270	308	1+
207.90562	94	
207.94850	286	1+
208.88984	104	
209.87946	858	1+
209.94390	4238	1+
210.88441	716	1+
211.92069	94	
211.94007	176	
212.87893	3944	1+
214.89611	230	1+
221.87165	92	
222.95353	1794	1+
224.94860	3186	1+
225.88481	172	
225.97528	254	
226.81928	104	
226.89649	434	1+
226.91156	166	
226.94733	26858	1+
227.05056	122	
227.88157	138	
228.11599	88	
228.83004	90	
228.85296	98	
228.89471	862	1+
228.94293	25610	1+
229.00589	90	
229.01253	98	
229.06635	88	
229.21488	86	
230.84665	184	
230.88904	7040	1+
231.19589	136	1+
232.02230	98	
233.88322	152	
234.93040	122	
237.90416	90	
238.94243	96	
239.90107	88	
239.96734	154	
240.82249	108	
240.93944	1830	1+
240.96187	830	
241.84042	130	
241.93947	1316	1+
242.08326	116	
242.82644	134	
242.94021	766	1+
242.95901	1238	1+
244.04490	86	
244.88512	206	
244.95757	9414	1+
245.11350	138	1+
245.93846	152	
246.55244	84	
246.80888	118	
246.86287	114	
246.88281	84	
246.90325	284	
246.95308	13640	1+
247.02835	88	
247.07244	90	1+
247.89054	90	
247.90729	178	
248.89889	2098	1+
249.04905	102	
250.02626	90	
250.94783	156	
250.96942	562	1+
252.89301	180	
252.95084	102	
253.90692	526	
254.88627	84	
255.86066	92	
256.04641	126	
256.51952	88	
258.84321	348	1+
258.96908	214	
259.93546	104	
259.97877	88	
260.96835	1128	1+
262.89729	90	
263.92345	84	
264.81881	134	
264.97542	122	
265.41355	84	
265.85912	140	
265.97651	232	
266.81072	200	
267.06054	90	
267.39176	82	
267.81399	130	
267.87844	88	
267.97299	1574	1+
268.79537	276	1+
269.88132	112	
269.96864	2138	1+
270.00731	86	
270.12041	134	
271.00477	84	
271.85765	222	
271.92228	408	1+
272.35205	94	
273.84470	152	1+
275.54260	82	
275.91391	84	
277.90880	90	
278.37083	92	
278.80037	98	
278.84731	112	
279.10039	166	
280.10633	130	
280.43364	96	
280.79084	732	1+
281.12965	98	1+
281.84799	246	1+
281.99227	88	
282.87122	184	1+
283.78507	146	
283.80418	118	
283.84405	120	
283.89025	90	
283.98689	232	1+
285.09494	100	
285.84526	560	
285.86431	120	
285.93591	118	
286.92125	156	
286.96703	84	
287.86149	174	1+
288.43314	92	
289.84920	200	1+
289.85976	184	1+
290.78621	150	
291.99867	94	
292.44046	92	
293.84700	242	1+
294.12091	90	
295.37686	94	
296.80531	100	
296.85822	82	
296.94690	86	
297.06546	120	
298.42149	84	
298.80679	550	
299.79986	502	1+
299.92688	86	
301.80221	274	1+
302.09185	140	
302.85829	90	
303.80292	476	1+
303.85664	858	1+
305.43652	84	
306.04426	106	
306.82519	184	1+
307.89443	118	
308.86596	264	1+
308.89181	114	
309.92967	104	
311.12736	86	
312.87207	92	
312.99161	90	
313.30617	112	
314.90395	102	
316.81085	104	
316.87672	154	
317.84254	148	
318.93539	172	
319.82641	174	
319.87173	82	
319.93486	178	1+
320.87624	92	
321.82063	114	
321.86024	172	
322.15542	88	
322.92851	702	1+
326.87259	326	
327.97496	114	
329.68103	92	
330.32129	84	
331.68605	90	
333.87004	84	
336.94805	194	
338.83132	86	
339.82945	286	1+
340.93835	240	1+
341.90286	232	1+
346.93663	94	
349.89754	182	1+
356.50701	90	
357.42227	156	
360.86830	164	
361.38735	82	
362.70297	96	
END IONS

###FS:    #m/z: 507.84487 #charge 1+
###MS: 126
###MSMS: 128
BEGIN IONS
TITLE=Cmpd 95, +MS2(507.8449), 28.2-35.2eV, 2.8min #128
RTINSECONDS=164.71
SCANS=126,128
PEPMASS=507.84487	332560
CHARGE=1+
196.01584	516	1+
210.03178	168	
214.88609	306	
224.04607	156	
224.97622	158	
227.95670	138	
232.89834	528	1+
236.88889	250	
237.85824	152	
237.93230	148	
238.06043	176	
239.85623	130	
245.89894	264	1+
250.90638	152	
250.96948	154	
254.09351	144	
258.87671	610	1+
259.88115	404	1+
262.37641	176	
264.91748	346	1+
266.09632	126	
266.16653	510	1+
269.88777	364	1+
272.85377	222	1+
272.88635	202	
273.80491	146	
274.85853	156	
275.95175	128	
278.83825	202	
279.10570	148	1+
280.86381	158	
285.85800	226	
286.88862	182	
287.03377	154	1+
287.85099	1202	1+
287.89068	220	1+
289.87876	356	
290.13320	264	
290.38313	168	
290.86287	1102	1+
291.36667	272	1+
291.77487	184	1+
292.85621	170	
293.87335	1650	1+
295.12945	146	
295.87294	562	1+
296.81247	210	
296.84747	286	1+
298.83424	136	
299.85694	724	1+
300.86013	516	1+
303.80180	142	
303.86897	938	1+
305.83974	196	1+
305.86303	1882	1+
307.89055	384	
307.92106	242	1+
308.14088	482	
308.87320	1650	1+
308.91045	124	
309.15104	1448	1+
309.88777	506	
310.15671	1058	1+
310.84576	362	1+
310.86436	140	
311.36932	326	1+
311.88328	3014	1+
312.83498	226	
314.86131	472	1+
314.88889	160	
315.37526	376	1+
315.87597	346	1+
316.86181	182	
316.87690	236	1+
319.81285	134	
319.86324	208	
321.82097	134	
321.86210	124	
322.85177	186	
322.88555	176	
323.39935	168	
323.84787	128	
323.87357	658	
324.00133	128	
324.37101	170	
325.83854	162	1+
325.88474	234	
325.90077	284	
326.08793	288	1+
326.80615	194	1+
326.88276	2504	1+
328.36770	236	
328.87432	268	
329.89530	146	
330.16751	146	
330.79663	196	1+
330.87788	226	
331.83119	130	
331.87290	156	
331.89426	602	1+
332.87589	380	
333.87408	434	1+
334.89636	134	
335.82723	274	1+
335.84479	286	
336.86848	542	1+
336.90039	154	
339.87206	424	1+
340.89879	154	
341.77664	162	
341.80535	152	
342.01809	140	
343.36893	134	
343.88678	178	
344.71708	132	
345.90771	142	
346.86255	396	1+
347.77007	456	1+
348.84422	296	1+
348.91177	254	1+
349.75315	374	
350.82072	150	
350.88792	570	1+
351.81967	284	1+
351.87491	126	
352.19288	142	
352.77605	536	1+
352.80527	186	
353.78042	436	1+
353.84968	826	1+
353.90939	188	
355.88559	454	1+
357.86721	212	1+
358.77820	164	
361.36607	188	1+
362.79118	324	1+
362.85718	226	1+
363.88355	164	
365.76098	150	
365.80196	346	1+
365.86410	130	
366.18044	154	
366.83760	798	1+
367.88743	390	1+
368.89359	284	1+
369.83768	462	1+
370.78987	136	
370.89798	298	1+
371.18771	202	
371.79980	134	
372.78127	326	
374.72374	224	1+
374.82921	128	
375.88905	234	1+
376.73943	210	1+
377.79319	190	1+
381.84378	576	1+
382.72342	136	
382.78981	214	1+
382.90092	148	
384.08476	136	1+
384.84863	1704	1+
384.91684	156	
385.77464	232	1+
385.82586	288	1+
385.85035	1030	1+
387.77205	132	
388.74782	224	1+
388.89167	158	
389.20101	430	1+
390.84118	878	1+
392.82689	828	1+
393.86440	140	
394.83961	150	
395.83950	154	
395.87151	128	
396.89237	202	
398.72422	206	1+
398.86801	152	
399.81046	126	
399.85059	824	1+
402.86042	298	
403.86202	250	
404.85202	430	1+
404.87859	198	
405.76067	364	1+
405.85607	364	1+
406.78544	172	
407.86724	1226	
407.90755	198	
408.73176	132	
408.75963	128	
408.86017	896	
409.71767	388	1+
409.85679	698	
410.08320	220	1+
410.74123	294	1+
410.83593	1318	1+
411.88490	278	1+
412.21551	170	
412.83533	166	
413.73533	158	1+
413.87957	132	
414.67634	202	
414.86838	144	
415.77527	236	1+
415.90469	214	1+
416.67800	134	
416.73712	358	1+
417.81345	196	
421.82367	130	
421.87966	168	
422.75569	284	1+
422.86249	310	
423.78028	176	
423.86389	552	1+
425.75439	884	1+
426.77713	202	
426.86108	644	1+
427.73841	492	
428.73447	290	
428.80179	168	
428.84780	1778	1+
428.88534	298	
429.68706	160	
429.76080	130	
429.86261	260	
430.84609	472	
430.96982	96	1+
431.87070	352	
432.68708	248	1+
432.87044	558	1+
433.85292	380	1+
434.84173	138	1+
435.70693	172	1+
439.88797	140	
440.90161	148	
444.79607	182	
444.87294	1354	1+
445.71722	188	
445.75841	198	
446.70677	468	1+
446.76189	142	
446.78770	138	
447.70928	326	1+
448.77049	460	1+
448.89412	216	
449.87869	236	
450.69796	272	1+
450.76336	160	
451.86851	208	1+
457.90258	278	1+
459.72609	202	1+
462.88249	470	
463.88081	274	
464.78975	190	
464.88258	220	
465.71838	164	
467.70198	220	1+
467.88896	926	1+
470.70816	178	
471.71794	126	
485.90001	520	1+
487.80878	158	1+
487.90109	126	
509.85995	430	
512.68035	142	
END IONS

###FS:    #m/z: 336.94526 #charge 1+
###MS: 126
###MSMS: 129
BEGIN IONS
TITLE=Cmpd 96, +MS2(336.9453), 28.0-35.0eV, 2.8min #129
RTINSECONDS=165.483
SCANS=126,129
PEPMASS=336.94526	60182
CHARGE=1+
182.87131	96	
184.86753	120	
192.89049	160	
203.86706	78	
205.97331	134	
209.02052	92	
209.88957	82	
210.88197	112	
211.94434	4380	
212.87962	556	1+
212.94771	152	
213.87371	78	
213.93963	2246	1+
214.87555	116	
215.41517	86	
215.51109	146	
215.88507	724	1+
215.93679	114	
222.82176	80	
223.98712	78	
224.97520	76	
225.04674	80	
225.94122	82	
226.88339	92	
226.94240	84	
228.84257	110	
228.89367	672	1+
229.39638	92	
229.95501	4314	
230.09060	100	1+
230.79188	82	
230.88894	1230	1+
230.96199	114	
231.95017	2160	1+
232.83804	132	
233.39554	98	
233.41228	84	
233.90246	130	
233.94666	150	
234.91166	98	
235.88018	78	
235.94045	84	
237.05637	84	
238.86717	84	
238.88815	92	
239.84544	80	
240.38800	100	
241.84089	246	1+
244.97868	90	
245.46133	114	
246.89475	96	
246.96195	102	
247.96554	1820	1+
248.35130	84	
248.87827	76	
248.89843	726	1+
249.83090	86	
249.84576	74	
249.88435	76	
249.96272	580	1+
250.82896	476	1+
251.83136	286	1+
252.08679	82	
252.92464	76	
252.97137	2118	1+
253.08626	206	
253.86092	184	1+
253.90408	114	
254.40416	94	
254.90240	106	
254.92511	110	
254.96661	1160	1+
255.83835	128	
255.90968	424	1+
256.91355	330	1+
256.96510	328	
257.79324	264	1+
258.42899	80	
258.84699	286	1+
259.67192	90	
259.96179	214	
261.82970	216	1+
261.85179	142	
262.05367	96	
262.85736	78	
264.81590	72	
265.01975	74	
265.05393	88	
267.84135	238	
268.63411	94	
268.84110	846	1+
268.95808	88	
269.08524	76	
269.79266	80	
270.88273	78	
270.92932	78	
270.97975	218	
271.36606	92	
271.81507	76	
271.91523	138	
272.84216	116	
272.97688	162	
273.98159	76	
274.01201	108	
274.79306	80	
274.89845	304	1+
275.81180	118	
275.84319	108	
275.88124	76	
275.98925	116	
276.85655	230	
276.87645	110	
277.80815	80	
277.83579	128	
277.86589	162	
278.83554	864	1+
278.87056	86	
278.96527	78	
279.10474	76	
279.39814	94	
280.06355	82	
280.86482	142	
281.87472	76	
282.62768	76	
282.85674	100	
282.88137	252	1+
284.13656	86	
285.39241	80	
285.42901	118	
285.84807	220	
286.85300	930	1+
288.99440	76	
290.81187	222	1+
290.85326	92	
292.86471	112	
293.10407	262	
293.88308	136	
293.94596	80	
293.99781	220	
294.10698	130	
294.86841	84	
294.95968	258	
295.41711	80	
295.46360	116	
297.81225	76	
297.86977	136	
298.87126	76	
299.05833	74	
299.30890	80	
299.80202	84	
299.88473	116	
300.88282	92	
305.85344	74	
307.51294	90	
308.86701	164	
308.98127	78	
309.76093	74	
309.87107	94	
310.84242	160	
310.87050	78	
311.87019	318	1+
311.89136	74	
312.01074	88	
312.80000	242	1+
313.58921	94	
316.37847	82	
320.60342	76	
321.43517	88	
322.38017	100	
322.94479	96	
323.41729	84	
324.80303	198	1+
326.52494	80	
326.96003	78	
328.36497	74	
329.31753	80	
329.86886	276	1+
331.28605	108	
334.36826	100	
335.91943	86	
340.83181	88	
END IONS

###FS:    #m/z: 363.95648 #charge 1+
###MS: 130
###MSMS: 131
BEGIN IONS
TITLE=Cmpd 97, +MS2(363.9565), 28.0-35.0eV, 2.8min #131
RTINSECONDS=169.155
SCANS=130-131
PEPMASS=363.95648	846594
CHARGE=1+
182.70555	100	
182.86853	138	
185.43256	80	
185.86226	102	
187.86655	168	
187.92614	112	
189.37405	84	
189.86279	578	
191.85963	524	1+
194.88745	164	
196.88218	500	1+
199.89291	84	
200.83861	80	
200.94576	250	
202.90753	88	
203.89515	104	
206.94559	326	1+
207.87212	372	1+
209.86990	170	
209.94287	3272	1+
210.88488	594	1+
212.09585	96	1+
212.87910	4148	1+
213.08587	80	
214.94332	86	
215.88228	130	
215.89386	208	
217.38940	94	
217.87284	146	
218.88742	84	
218.91094	200	
222.95275	2454	1+
223.02229	90	
223.89183	106	
224.88866	80	
224.94930	2810	1+
224.97480	358	
225.89225	216	1+
225.91803	102	
226.94729	20398	1+
227.00453	80	
227.04699	88	
227.87197	82	
228.89230	692	1+
228.94265	22870	1+
229.65593	116	1+
230.31336	82	1+
230.85951	104	
230.88984	5190	1+
231.38900	94	
231.91342	278	1+
232.01424	110	
232.88582	938	1+
233.05729	102	1+
234.88069	252	
237.05529	106	
237.84137	178	1+
238.06119	120	
239.56791	90	
240.82007	126	
240.94134	456	
240.96126	1598	1+
241.94071	234	
242.32776	84	
242.94167	1370	1+
242.95925	1016	1+
243.82383	146	
243.87516	174	1+
244.77777	80	
244.95757	9234	1+
244.99129	84	
246.81107	172	
246.84953	152	
246.90063	110	
246.95309	12342	1+
247.42402	80	
248.80331	188	
248.90081	1394	1+
249.04832	110	
250.80349	78	
250.89564	472	1+
250.96965	350	1+
251.06889	140	
251.86880	218	
252.08166	160	
253.08559	90	
253.90366	540	1+
253.94426	110	
254.78402	98	
256.90322	82	
257.97017	260	1+
258.84845	158	
258.97071	184	1+
259.34973	92	
260.09572	82	
260.39663	94	
260.97034	478	
262.83200	150	
262.97668	88	
263.48107	100	
263.96229	474	1+
264.79212	120	
264.82176	78	
264.96680	384	1+
265.08585	84	
265.78747	134	
266.86015	86	
267.81365	194	1+
267.97416	770	
268.96026	142	
269.86322	98	
269.96946	964	1+
271.83977	102	
271.87199	100	
271.91267	250	
272.84354	114	
273.93893	86	
274.07061	216	1+
274.39446	98	
274.80113	80	
276.84770	132	
277.85603	116	
278.79986	138	
279.79693	130	
280.10073	90	
280.78924	442	1+
280.84498	120	
281.85516	130	
281.87210	194	1+
282.78933	152	
282.84643	390	1+
283.80360	80	
283.84835	268	1+
285.20144	82	
285.78989	98	
285.84350	734	
285.92425	162	1+
286.81665	90	
288.07028	86	
288.78211	224	1+
288.80992	110	
289.86827	124	
290.36114	100	
292.10511	208	1+
293.85989	88	
294.13326	126	
294.86087	104	
295.42816	84	
295.80347	422	1+
296.80754	358	1+
296.86586	166	
298.80311	468	1+
299.87504	102	
300.80208	632	1+
301.16204	98	
301.86495	406	1+
302.89898	278	1+
303.80919	230	1+
303.85547	638	
304.34984	104	
306.84379	110	
306.88301	146	
307.13286	146	
307.77826	80	
311.98845	108	
312.86538	88	
313.86344	90	
315.09981	84	
315.76726	86	
316.81472	406	1+
317.87346	110	
318.93351	128	
320.80958	442	1+
320.93360	226	
321.81544	310	1+
321.86793	266	1+
322.93263	310	
324.01538	110	
324.89180	128	
326.33093	122	
326.86884	390	
326.97569	86	
327.39098	86	
328.08394	86	
328.73205	84	
332.84738	140	
336.94081	110	
337.94343	122	
339.82947	96	
340.94013	480	1+
340.96179	126	
341.87610	88	
343.38941	94	
343.86498	92	
344.76029	88	
344.88587	112	
344.94536	106	
345.36813	88	
346.94350	82	
348.06068	92	
348.77108	80	
352.88568	86	
352.91053	188	1+
353.12736	84	
353.79696	80	
356.77600	136	
358.94561	102	
363.72093	86	
END IONS

###FS:    #m/z: 336.94561 #charge 1+
###MS: 130
###MSMS: 132
BEGIN IONS
TITLE=Cmpd 98, +MS2(336.9456), 28.0-35.0eV, 2.9min #132
RTINSECONDS=169.935
SCANS=130,132
PEPMASS=336.94561	61866
CHARGE=1+
91.25499	80	
133.04386	70	
182.87315	84	
184.87080	78	
185.87073	70	
191.01670	76	
191.95959	74	
200.87861	132	
201.04558	74	
202.12120	80	
205.97444	114	
207.41167	86	
207.97609	120	
211.94394	3840	
212.87879	692	
212.95067	124	
213.94015	1094	1+
214.88043	74	
215.88942	338	1+
215.93673	336	1+
217.88034	184	
217.96564	112	
218.91476	86	
221.84036	72	
222.84167	70	
222.95900	84	
223.95716	184	
224.86956	70	
224.97718	128	
225.79886	74	
225.88574	92	
226.95383	80	
227.89815	86	
228.89555	244	
229.89220	118	
229.95414	4582	1+
230.39260	100	
230.88755	1668	1+
231.95009	2296	1+
232.92676	78	
233.87204	74	
233.89808	172	
233.94927	226	
234.90294	76	
234.93058	84	
235.03563	84	
235.89885	72	
235.94626	122	
239.82466	94	
240.83903	262	1+
240.99954	76	
243.86916	76	
245.06146	72	
245.84590	84	
246.39410	154	
246.97767	150	
247.96593	1320	1+
248.03437	70	
248.89911	620	1+
249.05424	86	
249.96093	554	1+
249.98932	78	
250.82972	326	1+
250.89697	90	
250.94949	276	
252.97040	2420	1+
253.02305	92	
253.08263	80	
253.22999	112	
253.90539	396	1+
254.09420	70	
254.86247	74	
254.96688	1354	1+
256.25820	72	
257.92030	82	
258.84550	194	
258.88702	76	
259.08049	84	
259.85078	154	
259.87558	100	
259.95814	74	
260.82618	338	1+
260.88833	72	
260.95755	92	
260.99138	92	
261.84887	350	1+
262.93039	82	
262.94903	72	
264.84568	80	
264.96376	72	
265.08684	100	
266.79575	78	
266.83460	222	1+
267.42218	80	
267.87579	94	
269.84465	328	1+
269.90952	112	
270.36153	80	
270.98077	340	1+
271.84482	216	1+
271.91768	188	
272.84543	154	1+
274.84593	78	
274.86823	144	
274.90028	78	
274.97265	98	
275.82595	336	1+
275.85132	110	
275.90437	96	
276.85934	302	1+
277.08372	70	
277.10628	140	
278.36085	82	
278.83473	558	1+
278.90169	82	
279.10677	74	
279.86817	74	
280.83380	118	
281.00031	82	
282.87550	92	
283.00763	84	
284.16777	74	
284.87485	72	
285.85220	186	
285.92558	82	
286.84830	1182	1+
287.16235	76	
287.67454	106	
287.84992	686	1+
289.85259	90	
290.85308	270	1+
291.87378	80	
291.93259	72	
292.09591	86	
292.11284	70	
292.83794	74	
292.86762	110	
292.89740	72	
293.10928	184	
293.35046	70	
294.00058	94	
294.12885	116	
294.85277	98	
295.08997	94	
295.90286	78	
295.99394	164	
296.87548	144	
297.36608	88	
298.31961	88	
299.37287	76	
299.87147	78	
300.05720	72	
300.65914	72	
306.84400	76	
307.82975	74	
308.86986	152	1+
308.90996	70	
310.42460	82	
310.82079	84	
311.88430	78	
313.87706	78	
315.45356	78	
316.75457	72	
317.97936	74	
318.23985	74	
318.84693	78	
318.98868	84	
321.03011	80	
324.89090	124	
326.86020	72	
328.88560	214	
328.94340	110	
330.81636	170	1+
330.87053	74	
333.90252	194	
334.44020	74	
334.77708	72	
336.72790	94	
338.87841	98	
END IONS

###FS:    #m/z: 359.96118 #charge 1+
###MS: 130
###MSMS: 133
BEGIN IONS
TITLE=Cmpd 99, +MS2(359.9612), 28.0-35.0eV, 2.9min #133
RTINSECONDS=170.708
SCANS=130,133
PEPMASS=359.96118	44276
CHARGE=1+
178.43521	100	
183.00587	96	
198.87681	86	
204.00421	78	
205.02792	90	
207.95144	86	
209.94329	798	1+
212.87800	88	
216.87549	78	
216.92072	100	
217.95117	96	
219.89333	92	
220.95614	134	
222.39288	90	
222.95082	428	1+
223.42693	94	
223.96677	130	
224.94877	1238	1+
225.95965	124	
225.97414	132	
226.94797	7250	1+
226.97292	302	
228.94255	5946	
229.93753	82	
236.57106	84	
237.84738	78	
240.94136	348	
240.96446	700	1+
241.90178	140	
241.94236	160	
242.96061	480	
243.78469	86	
243.86701	108	
244.88253	84	
244.95703	3200	1+
246.39143	98	
246.95330	4468	1+
247.06240	94	
248.80103	260	
248.90334	134	
249.10086	82	
250.91623	82	
250.95074	464	
250.96920	222	
251.98054	96	
252.07787	142	
252.95794	320	
253.88913	118	
254.06510	84	
255.10655	122	
255.37637	78	
255.86952	100	
256.37038	92	
258.40508	100	
258.97192	132	
259.80067	80	
260.94375	126	
260.96866	322	
261.80543	344	1+
261.83786	82	
261.97915	146	
262.92505	78	
263.97995	146	
264.96306	194	
265.80686	248	1+
265.92011	142	
265.97672	178	
267.97340	532	
268.85025	116	
268.96235	170	
269.11738	80	
269.96929	758	1+
270.05961	86	
270.39404	92	
270.90357	86	
273.84330	254	1+
273.96483	90	
274.39034	106	
275.87924	82	
275.96764	110	
276.81631	138	
276.84667	306	1+
277.40075	78	
277.42927	80	
277.82803	84	
278.79625	186	
279.79258	684	1+
280.02659	92	
280.79483	574	1+
280.83859	126	
281.89193	80	
283.98615	92	
284.82254	152	
284.98927	100	
285.86329	108	
287.85379	86	
287.91903	102	
288.84191	152	
291.43955	146	
291.78958	116	
291.87775	84	
292.10883	84	
292.40258	94	
292.93415	88	
293.43220	92	
293.76482	132	
293.86169	86	
293.87833	122	
294.01438	82	
294.37122	92	
294.85625	224	
295.37296	98	
295.88998	94	
296.09908	82	
296.80825	212	1+
298.80280	438	
298.92242	108	
299.80491	232	
299.88014	86	
300.80114	126	
302.90982	88	
303.80522	84	
303.94384	140	
306.86404	92	
306.88061	82	
307.13543	124	
307.53456	84	
308.88201	166	
311.31670	86	
313.87767	122	
314.82402	150	
315.17867	86	
315.57982	104	
315.87944	130	
316.86152	82	
318.93571	102	
318.95688	246	1+
319.39092	90	
319.84829	138	
321.39577	100	
322.81669	84	
322.93154	148	
323.16563	82	
328.29129	90	
331.14052	102	
334.80201	84	
335.75514	82	
335.83860	170	1+
335.88605	112	
336.89898	112	
336.94402	232	
338.87173	86	
339.88044	88	
340.77091	110	
340.93692	210	
341.76235	122	
343.77196	90	
349.76171	134	
351.88280	100	
352.13865	84	
352.85539	80	
353.74058	120	
353.80263	84	
354.80711	122	
355.71933	120	
358.79642	144	
358.88683	84	
END IONS

###FS:    #m/z: 322.92991 #charge 1+
###MS: 134
###MSMS: 135
BEGIN IONS
TITLE=Cmpd 100, +MS2(322.9299), 28.0-35.0eV, 2.9min #135
RTINSECONDS=174.392
SCANS=134-135
PEPMASS=322.92991	4521396
CHARGE=1+
105.71832	86	
178.94065	76	
192.88802	68	
193.89210	70	
194.00651	74	
197.85834	70	
198.43225	74	
208.16211	72	
209.94446	146	
211.90271	68	
212.88151	72	
214.89563	72	
215.89294	98	
216.84658	76	
216.89928	68	
220.87549	72	
221.89400	118	
222.87821	74	
222.94260	70	
222.96273	86	
223.95833	126	
224.87907	86	
224.97891	68	
226.02792	68	
227.52175	70	
227.95732	84	
228.03892	78	
228.83500	74	
232.96058	92	
234.00390	84	
235.89232	100	
236.94670	138	
237.79228	74	
237.96657	86	
238.09717	70	
238.89098	108	
238.93755	94	
239.07020	84	
239.79193	100	
239.90279	70	
239.95979	80	
240.79747	146	
240.82356	112	
240.94094	2608	
241.80281	82	
241.94123	1920	
242.81885	326	1+
242.94233	5886	1+
243.84976	80	
244.85163	76	
244.92075	102	
244.93954	1630	1+
245.38609	72	
246.90032	82	
246.97704	118	
247.85030	122	
247.88238	152	
247.90300	102	
249.83712	130	
250.94736	122	
251.00948	88	
251.02894	96	
251.07106	124	
251.87803	88	
253.07394	68	
254.37851	108	
254.78994	98	
254.82736	78	
255.82610	78	
256.93479	76	
257.90384	134	
257.96112	82	
258.83637	120	
258.89383	92	
258.97403	132	
259.34354	92	
259.83827	70	
260.04807	92	
260.83849	128	
261.38807	90	
261.82971	652	1+
263.98061	72	
264.06541	70	
265.05697	120	
265.25374	68	
266.55512	68	
266.81998	78	
266.85171	108	
268.96630	84	
269.08630	130	
271.84293	118	
272.85339	86	
273.93485	68	
274.90711	80	
275.95860	80	
277.87344	72	
278.41409	98	
278.84423	84	
278.88565	70	
279.09065	808	1+
279.83747	70	
280.81700	110	
281.07744	100	
281.42345	88	
282.86094	78	
283.06837	68	
284.08078	78	
284.29243	596	1+
284.86656	72	
284.87969	110	
285.90099	92	
285.93202	76	
286.85679	94	
287.07315	80	
287.86015	74	
288.95857	72	
289.76307	76	
289.78733	226	1+
290.85684	108	
291.89481	82	
292.86893	72	
294.85075	122	
295.72727	74	
295.85133	72	
299.06861	84	
299.75551	68	
300.79236	72	
300.87798	70	
301.85085	70	
301.87411	162	
303.60251	110	
303.87275	94	
304.80911	108	
305.80161	94	
306.88456	72	
307.15824	78	
307.80117	84	
308.87114	82	
313.44146	72	
315.82406	120	
315.89197	72	
316.85506	78	
316.88092	66	
316.99711	80	
317.41453	78	
317.81073	70	
318.37164	70	
318.81107	150	
321.24996	68	
322.72660	82	
322.98888	70	
323.96281	80	
324.28762	70	
325.10637	72	
325.76192	74	
325.89162	250	1+
327.17553	76	
327.87778	74	
END IONS

###FS:    #m/z: 340.94044 #charge 1+
###MS: 134
###MSMS: 136
BEGIN IONS
TITLE=Cmpd 101, +MS2(340.9404), 28.0-35.0eV, 2.9min #136
RTINSECONDS=175.164
SCANS=134,136
PEPMASS=340.94044	1666802
CHARGE=1+
102.08127	80	
183.86697	84	
184.86287	82	
185.97293	88	
186.94689	100	
186.98382	76	
190.93017	84	
190.94531	90	
192.92573	286	
192.94579	114	
200.86987	76	
204.07413	74	
205.41132	98	
206.95234	94	
208.95522	210	
212.87979	204	
213.16467	74	
213.41595	76	
213.87998	92	
213.93958	1038	1+
215.88414	828	1+
215.93712	368	1+
217.94017	170	
218.88381	114	
221.89003	146	
221.94448	308	1+
225.01189	78	
225.95775	76	
226.94805	140	
228.94870	130	
230.10928	96	
230.88769	846	1+
230.94131	76	
231.85218	74	
231.95009	1662	1+
233.40315	94	
233.89620	268	
233.94620	264	
234.88216	92	
234.95044	126	
235.89149	144	
237.85094	76	
238.88352	186	
239.82074	108	
239.88369	82	
240.83201	120	
241.84549	166	
242.94091	106	
243.37248	100	
243.82842	120	
244.95988	128	
246.85065	74	
246.97357	168	
247.43513	80	
249.89643	156	
249.93665	80	
249.96098	736	
250.53499	104	
251.78825	102	
251.95782	78	
253.06209	74	
253.90375	112	1+
254.96631	962	1+
256.86709	138	
257.80622	110	
257.94980	242	1+
258.12303	86	
258.41093	114	
258.84376	414	1+
258.86276	150	
258.90872	96	
258.95532	180	1+
260.44007	90	
260.79928	84	
260.83439	388	1+
261.98600	82	
262.92630	170	
263.61041	86	
263.83021	94	
263.85083	146	
264.38237	76	
264.86357	78	
264.90908	94	
265.89829	74	
266.42894	94	
268.84420	184	
268.99052	76	
269.84125	84	
269.91768	94	
270.78756	76	
270.83623	84	
272.81935	116	
272.91861	136	
272.93275	108	
272.97150	80	
273.79227	112	
273.92693	86	
274.86760	234	
275.89400	114	
276.85512	342	
276.96779	160	1+
277.86255	270	
278.36687	100	
278.39337	82	
278.84084	668	1+
279.17981	102	1+
279.38000	80	
279.85456	266	1+
280.84467	126	
280.90447	78	
280.93649	114	
280.95871	142	
281.04469	76	
281.36833	92	
281.39662	74	
282.87430	78	
283.04516	84	
283.43112	82	
284.36218	102	
285.85509	82	
286.10550	76	
287.80996	86	
289.06730	80	
290.88251	86	
291.81912	124	
291.88890	82	
292.18849	74	
295.89069	76	
295.99146	80	
296.07620	82	
296.91107	80	
296.97493	106	
297.05496	78	
297.90353	156	
300.85855	114	
300.87096	96	
301.82341	218	1+
302.87944	116	
302.94709	76	
304.86930	124	
305.75636	86	
305.81758	120	
307.80046	118	
307.87065	82	
307.89460	90	
308.79260	130	
308.81107	88	
308.86355	90	
309.80302	76	
310.87703	132	
312.86771	84	
318.39335	98	
318.82272	76	
318.84474	86	
318.88426	76	
320.86489	84	
324.89274	154	
328.88924	142	
329.71873	78	
329.88182	94	
330.81678	244	1+
334.91196	74	
334.99692	82	
336.85738	86	
338.37953	82	
340.12078	92	
340.80244	100	
342.60050	100	
END IONS

###FS:    #m/z: 363.95638 #charge 1+
###MS: 134
###MSMS: 137
BEGIN IONS
TITLE=Cmpd 102, +MS2(363.9564), 28.0-35.0eV, 3.0min #137
RTINSECONDS=175.937
SCANS=134,137
PEPMASS=363.95638	782080
CHARGE=1+
79.25693	82	
131.51850	80	
156.01130	80	
174.17020	82	
178.94895	82	
186.93871	88	
187.93390	96	
189.86171	202	
190.93021	104	
191.85823	442	1+
196.88374	146	
201.87434	142	
207.87329	200	
207.94791	162	
208.87092	128	
209.94426	1524	1+
210.88316	288	
212.87871	1400	1+
214.89384	184	
215.88222	138	
216.41278	84	
222.95123	524	1+
223.00313	86	
224.10445	82	
224.25191	86	
224.95194	626	1+
224.97186	108	
225.89453	180	
226.94716	10970	1+
226.97133	214	
227.86078	114	1+
228.54949	96	1+
228.89366	336	1+
228.94276	11232	1+
230.27136	84	
230.84650	96	
230.88868	2486	1+
234.05145	116	
234.88091	322	1+
238.99811	80	
240.07564	84	
240.82365	106	
240.83907	80	
240.90579	82	
240.94041	482	
240.96285	292	1+
241.08879	86	
241.93839	2022	1+
242.19223	78	
242.35058	96	
242.94114	1654	1+
242.96186	544	
243.83177	126	
244.82156	92	
244.83843	84	
244.95755	5432	1+
245.42676	94	
245.44768	84	
245.93982	132	
246.12146	88	
246.91462	92	
246.95297	5664	1+
246.98234	164	1+
247.19715	114	
248.49675	94	
248.80198	122	
248.89735	988	1+
249.79252	198	1+
250.40310	82	
250.81892	88	
250.94728	102	
250.97210	342	
251.07138	132	
251.79103	202	1+
252.56628	96	
253.08764	84	
253.90599	156	
254.83774	80	
255.90846	94	
256.35854	96	
258.11683	90	
258.83376	380	1+
258.90316	304	1+
258.97869	86	
260.97060	306	
261.05490	94	
261.48345	90	
261.79646	82	
261.83229	100	
262.82824	130	
263.11418	82	
263.99119	104	
264.81966	84	
264.83829	92	
264.96689	558	1+
265.08528	120	
266.09105	128	
266.81297	342	1+
266.85996	88	
267.97129	640	1+
268.90213	92	
269.10924	86	
269.96910	1024	1+
270.11689	106	
271.86112	78	
271.91102	208	
271.93518	94	
271.94897	86	
272.90942	80	
273.15073	86	
276.85550	80	
277.41333	106	
277.83901	136	
278.80177	150	
278.84423	108	
279.09777	174	1+
279.82749	90	
279.89684	88	
280.11691	130	
280.90268	82	
281.86051	138	
281.94688	80	
282.12972	132	
282.79747	218	
282.88520	88	
283.78484	242	1+
284.82729	272	
284.87797	240	1+
285.84538	418	
285.90209	102	
286.80348	98	
289.86768	234	1+
290.86034	244	1+
291.80406	110	
291.93653	80	
292.83290	98	
294.87311	88	
296.80983	112	
297.80437	106	
298.02707	100	
298.80231	712	1+
300.79933	418	1+
301.85910	422	1+
302.37358	88	
303.24296	80	
303.83021	124	
303.85842	788	1+
304.01831	136	1+
304.89085	282	1+
306.76550	96	
310.91369	80	
311.88244	84	
312.48117	78	
313.06533	84	
313.84815	86	
314.82327	110	
314.88853	116	
315.76932	80	
316.81911	136	
317.81844	128	
320.81167	78	
321.21698	92	
321.81925	338	1+
321.85922	464	1+
322.93377	194	
323.75515	86	
323.98102	84	
326.14883	118	
326.87304	140	
328.76510	86	
328.87073	232	1+
329.31558	86	
332.04176	82	
334.31025	80	
337.09953	84	
338.90321	86	
339.82603	82	
341.75317	80	
342.81849	96	
343.88080	80	
344.72433	80	
345.94471	96	
346.99369	106	
348.26898	114	
348.76637	82	
348.91536	88	
351.76929	216	1+
352.83021	88	
354.94820	92	
366.75705	94	
366.84218	96	
368.75683	146	
END IONS

###FS:    #m/z: 322.93021 #charge 1+
###MS: 138
###MSMS: 139
BEGIN IONS
TITLE=Cmpd 103, +MS2(322.9302), 28.0-35.0eV, 3.0min #139
RTINSECONDS=179.608
SCANS=138-139
PEPMASS=322.93021	4509204
CHARGE=1+
189.86302	80	
196.85752	76	
196.88558	178	
198.41688	72	
198.84224	104	
199.86026	78	
201.04149	202	
203.81651	84	
207.96298	74	
209.97139	74	
213.88249	90	
214.89656	86	
215.42961	80	
220.53846	78	
221.88040	78	
222.95742	172	1+
223.03420	84	
225.91886	78	
225.93379	80	
226.87955	84	
227.99259	72	
228.83900	90	
228.85304	204	
229.90654	74	
230.81950	82	
230.84830	212	
230.89048	230	
232.89886	70	
233.06164	72	
236.04417	80	
236.89734	242	1+
237.06594	100	
237.82669	210	1+
238.93721	196	
240.33450	90	
240.47933	108	
240.81708	76	
240.88070	102	
240.94004	2290	
241.94161	1728	
242.81767	392	1+
242.94204	5932	1+
243.81974	336	1+
244.90464	134	
244.94039	2256	1+
245.84038	70	
246.06570	80	
246.14848	86	
246.90608	74	
246.96970	84	
247.39286	70	
247.89302	72	
248.15033	70	
248.86071	72	
249.05812	78	
249.42081	100	
251.33845	80	
251.93123	72	
252.01635	72	
252.47564	72	
252.87053	72	
253.92830	80	
254.82720	104	
256.04164	94	
256.33071	90	
256.83718	140	
256.85215	82	
256.89837	168	
257.56309	110	
257.78951	92	
257.85469	104	
257.95348	78	
258.77462	82	
258.89622	138	
259.80442	76	
260.79688	76	
260.83606	218	
261.83584	128	
262.49304	88	
262.84048	252	1+
262.90929	88	
263.02620	74	
263.05824	82	
263.82392	80	
264.03743	78	
264.07319	68	
264.36684	76	
265.00599	68	
265.25123	76	
266.12033	78	
266.85273	116	
266.89514	74	
267.84595	108	
268.03843	94	
268.89982	76	
270.82415	72	
270.84840	94	
272.80009	72	
274.85515	128	
275.47162	86	
276.84187	132	
276.85680	76	
278.08216	92	
278.10463	70	
278.93638	88	
279.09163	1444	1+
280.81393	82	
280.83261	70	
281.11728	88	
281.79157	170	
281.96354	74	
282.09334	72	
282.85507	96	
283.07179	144	
283.45616	80	
283.79142	130	
284.28949	218	
285.87361	98	
286.78009	70	
286.86514	84	
288.80210	72	
288.82319	90	
289.86973	144	
290.88018	92	
291.78812	84	
291.87580	76	
292.10269	74	
293.85134	70	
293.87858	82	
294.86331	124	
295.09428	74	
295.12398	82	
299.78399	116	
300.12536	70	
300.94238	82	
301.76538	92	
303.81880	80	
305.06543	84	
306.87838	78	
307.79914	138	
307.89038	106	
309.38917	88	
309.81070	74	
311.78261	78	
311.84696	72	
311.86820	84	
316.88324	84	
317.87681	70	
319.80585	74	
319.92334	76	
320.34856	100	
321.07204	72	
321.89079	88	
322.73757	74	
323.00189	72	
323.88680	120	
324.07310	70	
325.08457	70	
325.46730	86	
326.89109	194	1+
END IONS

###FS:    #m/z: 340.94071 #charge 1+
###MS: 138
###MSMS: 140
BEGIN IONS
TITLE=Cmpd 104, +MS2(340.9407), 28.0-35.0eV, 3.0min #140
RTINSECONDS=180.38
SCANS=138,140
PEPMASS=340.94071	1679210
CHARGE=1+
178.90292	108	
192.92784	146	
197.87848	100	
198.13658	82	
198.85968	80	
208.95988	130	
209.94369	114	
210.87628	78	
210.93434	184	
212.87561	494	1+
213.94112	1018	1+
215.88640	272	
215.93458	380	1+
217.85272	142	1+
217.88291	110	
218.88421	144	
219.87866	72	
222.95351	150	
226.89728	288	1+
227.98716	94	
228.84112	114	
228.93319	86	
228.94446	128	
229.93956	84	
229.95576	118	
230.38863	82	
230.84577	76	
230.89130	136	
230.90534	88	
231.88901	178	
231.94939	1934	1+
232.01683	86	
233.89953	248	
233.94803	348	
233.96768	90	
234.89730	122	
235.39747	72	
237.58229	96	
237.79798	100	
239.84494	134	
240.61815	82	
241.86186	76	
241.89869	172	
243.83169	148	
243.89978	82	
243.96683	78	
244.89495	116	
244.95939	142	
244.97869	74	
245.90378	102	
246.39123	126	
248.43674	100	
248.89963	158	1+
249.96338	456	1+
249.98724	74	
250.83017	120	
251.96086	196	
252.07863	90	
252.93139	84	
253.52172	76	
253.84280	186	1+
253.98298	72	
254.96473	846	1+
255.06023	82	
255.07980	150	
255.78268	86	
255.90199	226	1+
256.04205	72	
257.40612	112	
258.84738	442	1+
258.85746	116	
258.96416	188	
259.06690	82	
259.85224	302	1+
259.95796	318	1+
260.08161	78	
260.83871	240	
261.83950	130	
262.40948	82	
262.97309	148	
263.85928	178	1+
264.84222	78	
264.90413	90	
265.82001	76	
266.07819	80	
266.46302	86	
267.10668	78	
267.84816	76	
268.84010	250	1+
270.83296	98	
271.35163	124	
272.83946	138	
272.92341	72	
273.79259	134	
273.80936	90	
274.86193	142	
275.85261	464	1+
275.95504	76	
275.99375	74	
278.35647	88	
278.84769	784	1+
279.09450	92	
279.80701	72	
280.01838	72	
280.90281	80	
280.94007	92	
281.89046	102	
281.95632	78	
285.36528	86	
285.85090	200	1+
285.87213	74	
285.92970	78	
286.88164	72	
287.36033	84	
288.83792	122	
289.79029	80	
290.93457	102	
291.85903	96	
292.87947	90	
294.85375	156	
294.86956	94	
296.00181	152	
296.17497	86	
296.39289	92	
296.86215	74	
298.02087	72	
298.07790	100	
298.10136	72	
298.86276	100	
299.78599	92	
299.83388	108	
299.87733	264	1+
301.97223	86	
302.85825	104	
303.38838	80	
303.91929	72	
303.93453	88	
303.95023	120	
305.88490	300	1+
307.40774	82	
307.81134	76	
307.88573	92	
307.95694	84	
308.79783	120	
309.81928	74	
310.82715	78	
311.89109	72	
312.89169	78	
313.84800	124	
315.82533	78	
317.87084	102	
321.90415	82	
322.84994	92	
323.83444	78	
324.77668	86	
324.89014	86	
326.77788	76	
326.88902	78	
327.81089	78	
328.88321	248	
331.81613	78	
332.92844	86	
336.39214	86	
336.58593	84	
337.25307	80	
338.25045	74	
338.79421	86	
339.82399	154	
342.63179	88	
342.78638	82	
345.84192	76	
END IONS

###FS:    #m/z: 507.84521 #charge 1+
###MS: 138
###MSMS: 141
BEGIN IONS
TITLE=Cmpd 105, +MS2(507.8452), 28.2-35.2eV, 3.1min #141
RTINSECONDS=181.152
SCANS=138,141
PEPMASS=507.84521	308832
CHARGE=1+
196.01398	372	
210.94650	130	
212.92811	138	
214.88737	344	
232.89727	838	1+
235.88933	396	1+
236.89105	326	1+
239.07071	288	1+
240.07575	280	1+
249.37802	222	1+
250.90540	130	
251.07246	222	
258.37208	188	
258.85663	210	1+
258.87821	290	1+
260.88302	238	1+
264.39858	142	
266.09358	186	
266.16604	142	
267.16773	192	
268.89676	298	
268.91506	152	
270.85576	144	
271.89463	288	1+
272.85579	216	
273.85747	140	
275.85245	148	
276.84787	140	
276.91250	134	
277.10292	194	1+
277.38537	182	1+
277.84968	346	1+
278.82890	244	1+
281.38089	354	
285.85835	254	1+
287.85189	1092	1+
289.88168	448	
290.86362	878	1+
291.88681	138	
293.87363	1264	1+
294.00822	132	
294.05547	148	
294.82008	132	
297.37471	128	
297.57144	130	
297.85533	150	
297.88393	286	1+
297.90954	130	
298.85584	132	
299.93271	132	
300.11297	166	
300.84439	390	1+
300.85799	208	
301.84922	280	1+
303.86707	540	1+
304.38166	152	
304.88406	142	
304.89865	152	
305.86361	1672	1+
306.88917	156	
307.88896	462	
308.14137	1400	1+
308.88013	1636	1+
309.37583	160	
309.86910	512	1+
310.15741	920	1+
310.82736	162	1+
311.01090	164	1+
311.88356	3744	1+
312.40186	162	
312.57802	118	1+
313.81849	172	
314.86736	572	1+
316.37494	306	1+
316.86106	322	1+
317.00843	150	1+
318.85961	194	
318.94175	138	
320.37691	154	
321.81609	158	1+
322.38895	140	
322.86656	136	
323.36394	148	
323.87447	518	1+
325.38328	138	
325.90175	208	
326.00917	154	1+
326.27446	118	1+
326.80885	144	
326.88021	4066	1+
326.99351	138	
327.85128	160	
329.38217	472	1+
330.82623	134	
330.88272	562	1+
332.75218	204	
332.87780	376	
333.76148	356	1+
335.81449	136	
335.84025	156	
335.88409	394	1+
335.90660	276	1+
336.01571	204	1+
337.88069	934	1+
338.79672	240	1+
339.82665	290	1+
343.87053	390	1+
344.39938	186	
345.77992	128	
346.76460	496	1+
346.91373	152	
347.12989	130	1+
347.82700	214	
348.84518	460	1+
348.87087	136	
348.89212	194	
349.76047	548	1+
349.78637	142	
350.76628	312	1+
350.82157	260	
350.88932	164	
351.82326	160	
351.88966	154	
352.77122	162	
352.80245	218	1+
352.90991	302	1+
353.84835	410	1+
354.02697	162	1+
354.78591	196	1+
354.88256	148	
355.85321	160	
356.89248	154	
358.79060	150	1+
359.76416	134	
359.82773	132	
359.87023	320	1+
361.76526	196	
361.80648	144	
362.36254	172	
362.73583	128	
362.86126	136	
363.76401	128	
363.86294	136	
363.87227	140	
364.84571	136	
365.77339	260	
365.83606	660	1+
366.84263	462	1+
366.90103	132	
367.70779	146	
368.71164	146	
368.78955	294	1+
368.89352	268	
369.83480	844	1+
369.90252	634	1+
371.77629	308	1+
371.81107	152	
372.74559	338	1+
372.82883	134	
373.71809	174	
373.81212	342	1+
373.83095	218	
373.90206	182	
374.81840	202	1+
376.88281	202	
377.89086	154	
381.83807	250	
382.79320	402	1+
382.85684	130	
383.79536	282	1+
384.84974	1428	1+
385.79206	242	
385.82566	130	
386.89876	206	
387.73532	146	
387.77370	352	1+
387.84514	776	1+
389.19617	320	1+
390.40117	136	
390.84033	442	
390.86344	396	1+
391.08312	186	1+
391.84056	346	
392.72926	230	1+
392.82366	582	1+
392.86120	336	1+
393.80377	164	
393.89993	142	
394.77970	256	1+
394.82595	282	1+
395.86822	242	1+
396.74516	132	
398.72704	592	1+
398.91465	178	1+
399.85086	1018	1+
401.40327	186	
402.73897	198	
403.80681	256	1+
403.87136	814	1+
405.75984	280	1+
405.87100	174	
406.81095	222	1+
406.85716	270	
407.77700	180	
407.86513	2578	1+
408.06572	210	1+
408.74139	184	
408.79957	252	1+
408.85013	940	1+
409.72471	268	
410.72333	136	
410.83705	1338	1+
411.75373	128	
411.80551	282	1+
411.86549	174	
412.84117	354	1+
412.86859	346	1+
414.68390	298	1+
414.76172	188	1+
415.84628	126	
416.85171	320	1+
417.82432	290	1+
417.85970	180	1+
418.36874	162	
421.72649	248	1+
421.88072	214	
422.88180	182	
423.87001	430	
424.76971	198	
424.82743	130	
424.86706	284	1+
425.75630	560	1+
425.82563	142	
425.89384	274	1+
426.78959	240	1+
426.86366	808	1+
427.73308	1104	1+
427.76813	332	1+
428.09396	134	
428.67951	212	1+
428.84559	1628	1+
429.68406	150	1+
430.73723	212	1+
430.89162	234	1+
432.68643	226	
432.87195	204	
433.85476	150	
433.85852	182	
434.85072	264	1+
435.71243	138	
436.72845	134	
437.72389	138	1+
439.79979	284	1+
439.86310	130	
439.89220	148	1+
441.77063	196	1+
443.75463	314	1+
443.84044	142	
444.87202	1358	1+
445.75351	150	
446.74510	606	1+
446.86522	206	
447.70832	210	
447.88421	170	
448.71494	232	1+
448.88119	702	1+
449.69354	464	1+
449.88060	512	1+
450.69908	290	1+
450.75331	196	1+
451.86198	160	
453.85599	200	1+
457.90971	164	
461.19127	142	
462.87955	318	
463.88559	212	
464.88668	190	
465.72381	144	
467.70098	236	
467.88611	582	1+
468.77844	146	
470.85899	142	
479.74213	154	
485.89955	426	1+
507.17834	152	
END IONS

###FS:    #m/z: 322.93013 #charge 1+
###MS: 142
###MSMS: 143
BEGIN IONS
TITLE=Cmpd 106, +MS2(322.9301), 28.0-35.0eV, 3.1min #143
RTINSECONDS=184.817
SCANS=142-143
PEPMASS=322.93013	4740888
CHARGE=1+
56.80902	96	
190.82176	76	
191.93763	78	
192.94939	68	
195.89436	78	
197.09908	74	
199.89119	74	
200.08056	106	
200.83510	70	
201.04502	208	
205.01183	86	
210.01775	80	
210.83688	74	
210.87989	78	
212.83518	76	
212.87713	128	
214.08573	70	
216.40568	70	
218.89388	126	
223.96027	126	
224.87382	76	
226.83647	86	
227.79273	78	
230.88868	140	
231.05071	98	
232.83490	76	
233.89272	70	
233.90605	86	
234.00184	104	
236.37443	106	
236.49890	74	
236.83905	82	
238.79691	78	
238.89751	76	
238.93706	146	
239.01345	74	
239.07838	150	
239.78320	92	
239.92178	78	
240.00712	72	
240.03942	80	
240.07931	100	
240.81790	110	
240.83556	74	
240.94115	2250	
241.80053	82	
241.87708	82	
241.94325	1912	
242.82378	240	1+
242.94213	6232	1+
243.04578	126	
243.87919	134	
244.05122	112	
244.42724	76	
244.94048	1718	1+
245.89893	114	1+
247.20707	98	
247.97804	72	
248.43869	98	
248.85105	138	
250.90456	76	
250.94911	72	
251.07631	72	
253.83453	86	
253.91069	80	
254.90630	72	
255.78274	76	
255.84934	72	
256.04602	82	
256.89824	212	
257.90001	86	
258.40132	78	
258.83372	428	1+
258.89889	74	
259.93695	70	
260.83314	502	1+
261.85500	160	
262.31410	70	
263.07623	74	
263.21798	82	
264.86765	70	
264.93798	70	
265.09088	102	
266.88595	90	
266.91212	96	
268.14526	96	
268.84847	146	
268.88472	124	
268.91599	70	
269.34487	98	
271.77682	72	
271.84348	74	
272.84951	126	
273.79120	158	
274.79339	120	
274.90533	72	
275.08933	194	1+
275.35713	72	
275.51019	100	
275.91204	110	
276.91195	92	
277.92853	72	
278.84658	76	
279.09033	1018	1+
279.97320	74	
280.10529	136	
280.89838	80	
280.92730	74	
281.83539	68	
283.07186	76	
283.78964	76	
284.29437	564	1+
284.86550	134	
284.88936	252	1+
285.02526	76	
285.33025	94	
285.45050	72	
285.86848	104	
286.86118	84	
286.96257	76	
287.47894	106	
287.92647	80	
289.78733	102	
289.87275	210	1+
289.98862	78	
291.80768	78	
292.13178	92	
292.85838	94	
293.85537	84	
295.03332	80	
296.81317	114	
297.83418	122	
298.84184	72	
300.77689	194	1+
301.57554	84	
301.82861	82	
304.96908	72	
305.79745	68	
306.34711	84	
307.79743	320	1+
307.87811	132	
308.73731	82	
309.85223	162	1+
310.41803	70	
310.58290	72	
310.76675	70	
311.90179	86	
312.92409	70	
315.07195	74	
316.60130	74	
316.80890	86	
316.88584	96	
317.89612	78	
319.76224	86	
321.82011	74	
323.74178	74	
324.78115	74	
325.33914	78	
325.79093	82	
326.33419	72	
326.88436	74	
326.92449	94	
327.86651	98	
327.90629	96	
END IONS

###FS:    #m/z: 340.94058 #charge 1+
###MS: 142
###MSMS: 144
BEGIN IONS
TITLE=Cmpd 107, +MS2(340.9406), 28.0-35.0eV, 3.1min #144
RTINSECONDS=185.589
SCANS=142,144
PEPMASS=340.94058	1772820
CHARGE=1+
95.22073	76	
189.86373	210	
190.94970	114	
191.42418	78	
192.92483	254	1+
195.02034	74	
203.87935	74	
204.40572	86	
206.88709	74	
208.45265	94	
208.95516	82	
210.93953	146	
212.87642	130	
213.94076	1826	1+
214.86593	78	
214.88747	488	1+
215.88792	312	1+
215.93776	262	1+
216.41388	82	
217.88322	130	
217.93841	120	
218.98916	94	
222.87142	76	
222.94989	100	
223.95746	132	
224.87735	86	
224.95290	78	
224.98072	128	
225.88591	78	
226.96765	122	
228.39678	88	
228.80213	126	
228.94087	164	
229.39832	94	
229.95459	84	
229.97319	80	
230.84761	76	
230.88909	198	
231.84657	88	
231.86559	76	
231.89215	228	
231.95026	1672	1+
232.88637	118	
232.90628	92	
233.89399	110	
233.94746	168	
235.89767	82	
238.89727	128	
239.82459	84	
240.83702	374	1+
241.78992	118	
241.84113	278	1+
242.93929	108	
243.84001	152	
243.86904	104	
244.82750	206	
246.39134	160	
246.94884	164	
246.97934	120	
248.89840	274	1+
249.96062	744	1+
249.99322	80	
251.06983	78	
251.96057	138	
253.04840	96	
253.92830	92	
254.96642	836	
255.78273	78	
256.85388	142	
256.87970	108	
256.90230	168	1+
257.79260	118	
257.84728	268	1+
257.88636	76	
258.88074	108	
258.89873	82	
259.95590	254	1+
260.01033	76	
260.83383	118	
261.83899	124	
262.83391	82	
263.82660	98	
264.86411	114	
264.87830	248	1+
264.90932	92	
265.36171	76	
265.84784	98	
266.80904	76	
266.83948	264	1+
269.84383	162	
269.87277	92	
270.82675	84	
271.38653	92	
271.58477	100	
271.86389	76	
272.84847	76	
272.93566	82	
272.97562	152	
274.85865	76	
274.90019	112	
275.82392	82	
275.86231	136	
276.81125	90	
276.85368	220	
276.88551	80	
277.65830	78	
277.83625	78	
277.86204	264	
277.88627	112	
278.36253	104	
278.85065	314	
279.01026	84	
279.04630	94	
279.84299	146	
280.84978	100	
280.95411	78	
281.85576	76	
281.89136	144	
281.91198	98	
281.94693	80	
282.83843	80	
283.92576	80	
285.82392	86	
286.91504	202	1+
287.79128	74	
288.51848	122	
288.87550	92	
289.84041	76	
291.92181	76	
293.96039	74	
294.89846	112	
295.85574	80	
297.97233	102	
299.85480	320	1+
299.95082	78	
300.84691	78	
302.94392	148	
303.95527	76	
305.38348	102	
305.88065	214	1+
306.43612	134	
307.94409	74	
308.87358	78	
310.61743	98	
311.87816	204	
312.80355	138	
312.95448	100	
314.38525	102	
314.88945	130	
316.92698	80	
318.87466	130	
319.15843	76	
321.81383	80	
321.87980	88	
322.81018	74	
323.93408	78	
324.89184	130	
325.87305	80	
326.94654	90	
327.86047	206	1+
330.81308	102	
331.81779	78	
332.74461	78	
333.28453	92	
334.06077	84	
334.88695	84	
335.39982	98	
340.76200	80	
345.83727	92	
END IONS

###FS:    #m/z: 507.84512 #charge 1+
###MS: 142
###MSMS: 145
BEGIN IONS
TITLE=Cmpd 108, +MS2(507.8451), 28.2-35.2eV, 3.1min #145
RTINSECONDS=186.361
SCANS=142,145
PEPMASS=507.84512	351876
CHARGE=1+
196.01665	648	
199.88789	152	
214.02537	154	
222.97531	210	1+
227.95294	194	1+
232.89582	468	
236.88622	178	
243.96873	158	
251.89950	182	1+
251.91681	170	
252.08490	188	1+
256.40559	230	1+
260.88323	150	
265.88630	186	1+
266.16424	244	
267.16852	132	
268.11133	222	
268.96078	174	
269.85291	224	1+
269.89331	170	
272.85498	328	1+
273.80824	242	1+
273.89009	142	
274.92594	126	
276.85377	132	
277.38594	132	
278.83503	216	
279.89206	154	
280.37800	148	
280.88843	160	
281.87879	166	
283.39557	162	
284.89708	136	
285.85590	184	1+
287.85197	994	1+
288.87070	256	
289.33823	194	1+
289.80543	200	1+
289.88105	136	
290.86937	218	
291.86889	286	
292.05834	140	
292.85718	150	
292.88523	164	
293.39673	142	
293.87408	830	
294.87026	734	1+
296.85493	136	
297.87838	148	
300.86333	162	
300.90020	240	
303.86524	660	1+
305.78559	162	1+
305.86295	1748	1+
306.12181	156	
307.88367	310	
308.14077	806	1+
308.87249	1870	1+
308.95214	226	1+
309.39205	128	
309.89290	202	
310.15601	976	1+
311.88324	3512	1+
312.34984	184	
312.94704	198	1+
314.86219	744	1+
316.38386	188	
316.88357	140	
317.77860	142	
317.86489	148	
320.89718	138	
321.86793	164	
322.38994	150	
323.87160	610	1+
325.83464	148	
325.89710	192	
326.39961	154	
326.88204	4020	1+
326.96991	230	1+
327.80571	154	
328.37469	164	
328.80742	392	1+
328.87766	804	1+
329.18425	160	
329.83182	216	1+
331.87493	172	
331.89351	436	1+
332.79772	268	1+
332.81152	262	1+
332.87499	274	
332.89767	276	1+
333.84035	208	
333.87962	180	
334.77477	312	1+
334.87512	136	
335.77699	220	1+
[truncated: 1,279,957 more chars]
