# Supplementary material for: High-Throughput Venomics
Source: J Proteome Res. 2023 Apr 3;22(6):1734–46. doi: 10.1021/acs.jproteome.2c00780 (PMC10243144; doi:10.1021/acs.jproteome.2c00780)
Supplement: Supplementary file 9 — pr2c00780_si_009.zip [file pr2c00780_si_009.zip › Manual files/Calloselasma rhodostoma MGF/210702_Calloselasma_halfplate000023_5.1.201.mgf]

###	D:\Data\Julien\210702_Cr_half_TFA\210702_Calloselasma_halfplate000023.d\ProteinAnalysisResults.mgf
###	D:\Data\Julien\210702_Cr_half_TFA\210702_Calloselasma_halfplate000023.d\analysis.baf
###	210702_Calloselasma_halfplate000023.d
###	Instrument: maXis HD
###	Manufacturer: Bruker
###    PeakWidth 0.30, MiniumIntensity 10, S/N 1Apply threshold 0, Threshold 10
###    Retain Residuals no, Create neutrally no,
###    FullScan Parameters: AdductIon (+)+H (-)-H, LowMass 0, HighMass 8000, MaxCharge charge decon 4, MinPeaks 3
###    Perf. isotope decon yes, Max Charge Istopic decon 6, MW agreement 0.00, Abund. cutoff 2.00, Envelope cutoff 75.00
###    MaxRes   Parameters: AdductIon (+)+H (-)-H, LowMass 0, HighMass 8000 
###    Perf. isotope decon yes, Max Charge Istopic decon 6, Abund. cutoff 2.00
###    MSn      Parameters: AdductIon (+)+H (-)-H, LowMass 0, HighMass 8000 
###    Perf. isotope decon yes, Max Charge Istopic decon 4, Abund. cutoff 0.05
###    Global Charge Limit: no 3, Prefer FullScan Result: yes, Export what: 2 (0=non deconv/1=deconv only/2=mixed), NoMSMSSignals: 150, Intensity threshold: 10, NoMSSignals (deconv): 2, NoMSSignals (non-deconv): 2, NormalizeData: no, SingleCharged: yes
###
COM=210702_Calloselasma_halfplate000023.d
USERNAME=Demo User

###FS:    #m/z: 368.42237 #charge 1+
###MS: 1
###MSMS: 2
BEGIN IONS
TITLE=Cmpd 1, +MS2(368.4224), 28.0-35.0eV, 0.0min #2
RTINSECONDS=1.308
SCANS=1-2
PEPMASS=368.42237	808
CHARGE=1+
183.94751	6452	
189.95944	6206	
193.97123	7988	
198.95458	4594	
206.94044	31140	1+
208.94578	79634	1+
211.94443	204634	1+
213.93972	70986	1+
215.93778	10692	1+
220.95667	5190	
222.95213	101386	1+
223.06115	4806	
224.95103	25640	
225.19300	3716	
226.94705	408554	1+
227.19809	22776	1+
228.94326	417342	1+
229.45429	3940	
231.95094	23158	1+
233.94638	3754	
234.97014	13168	
234.99770	13746	
235.12873	4622	
235.20414	4466	
237.21890	4134	
239.01982	4052	
239.07867	8114	1+
239.14701	9946	
239.19791	5178	
239.23229	14814	1+
241.21310	4182	
241.96364	5568	
242.96157	13260	
243.88207	5042	
244.95729	231142	1+
245.18465	4696	
245.22365	5256	
245.94271	13380	
246.23986	6220	
246.95258	113316	1+
247.23990	7280	
248.03185	4168	
248.95276	7766	
249.18261	5006	
249.25530	6836	
249.91106	4064	
249.97196	146736	1+
250.94652	68208	1+
250.99732	14422	
251.19784	8952	
252.94666	26848	
252.97121	1681380	1+
253.18000	3928	
253.19167	4282	
253.21343	13110	
254.94175	402586	1+
254.96656	604282	1+
255.17497	4396	
255.22986	26154	1+
256.26093	11736	
256.96388	87536	1+
258.88405	5364	
258.96386	27986	1+
260.97793	5768	
261.97286	30208	1+
263.13275	4782	
263.23408	4448	
263.97851	193772	1+
265.21409	3916	
265.24961	7680	
265.97602	22028	1+
267.19261	4198	
267.22913	3950	
267.26542	9308	
267.97333	140366	
268.26291	5454	
268.95780	37236	
269.20867	5310	
269.97488	93348	1+
270.95911	7026	
270.98093	67490	1+
271.20567	3884	
272.88146	4580	
272.95181	95280	1+
272.97513	28600	1+
273.18628	39744	1+
274.27153	39906	1+
277.03668	4008	
277.21430	5254	
279.03791	5644	
279.09117	12580	1+
279.22954	16610	1+
280.26065	3758	
281.04850	6470	
281.24521	32824	1+
281.98930	9346	
282.27686	28456	
283.17224	7310	
283.20635	4072	
283.26095	27304	1+
283.94667	10104	
284.29221	13802	1+
285.18112	4232	
285.20254	5354	
285.22225	5648	
285.94147	194834	1+
285.98207	35810	1+
288.25013	15696	1+
288.28666	4198	
290.26662	36166	1+
290.89169	4848	
290.96324	4822	
291.09934	11936	1+
291.19626	49188	1+
291.97351	22960	1+
292.06021	7768	1+
293.20827	14212	1+
293.24516	3750	
293.97395	32750	1+
293.99723	94374	1+
294.12657	11654	1+
295.12983	8408	1+
295.16248	5286	
295.18742	3944	
295.22442	19904	1+
295.29245	12630	1+
295.99250	40118	1+
297.07790	28200	1+
297.23955	22612	1+
297.99048	5516	
298.27250	5970	
298.96826	4292	
299.05925	4508	
299.20030	5060	
299.23893	9796	1+
299.25045	9756	1+
300.28717	15438	1+
302.17088	14964	1+
302.30295	43606	1+
302.94513	10070	
303.95201	57896	1+
303.99548	15406	1+
304.28314	3836	
305.24564	4272	
305.95212	6162	
306.90362	11178	
307.18787	3822	
307.24554	41058	1+
308.14072	12502	1+
308.21474	5888	
309.22073	3810	
309.25828	14214	1+
309.27403	10892	1+
310.11593	9566	1+
310.15962	12564	1+
310.30804	27752	1+
311.16450	8218	1+
311.21932	13784	1+
311.27440	12962	1+
311.86878	18110	1+
312.94685	10008	
313.21605	5592	
313.25167	4294	
313.26772	15546	1+
313.29085	12130	1+
313.86575	6084	
313.92851	195180	1+
316.28224	25180	1+
316.31813	15268	1+
318.29732	20844	1+
318.93416	113950	1+
320.93378	238780	1+
321.23945	4778	
321.31313	4542	
322.19261	5194	
322.87725	6738	
322.92944	4833948	1+
323.12149	6392	
323.16793	6638	
323.23730	24964	1+
323.28760	22688	1+
323.32813	4164	
324.29032	18454	1+
324.32347	6514	
325.25334	71996	1+
326.12203	7470	1+
326.87144	50368	1+
326.96800	23922	1+
327.19904	6756	
327.23243	4698	
327.26872	109316	1+
328.31794	14298	1+
329.00228	10676	
329.22781	28756	1+
329.28315	18332	1+
330.16839	9912	1+
330.26281	8002	1+
330.33442	80092	1+
330.91098	4928	
331.00035	4270	
331.10395	7526	1+
331.20922	4232	
331.22639	5514	
331.30044	29816	1+
331.87602	3922	
331.93896	11712	
334.86959	4382	
335.00204	55742	1+
335.25462	4080	
336.17313	16592	1+
336.94510	507960	1+
337.14476	7232	1+
337.21745	9914	1+
337.25236	4524	
337.27050	4486	
338.34110	94838	1+
338.94438	137952	1+
339.23285	15048	1+
339.26788	8128	
339.28679	4686	
340.88414	4520	
340.93993	2231490	1+
341.02523	3986	
341.13078	4272	
341.19168	5070	
341.24815	75044	1+
341.28558	14780	1+
342.13485	9926	1+
342.33460	4586	
343.02492	7856	
343.10546	7222	1+
343.26375	86420	1+
343.29650	5916	
343.33050	4006	
343.87384	8406	
344.18342	4126	
344.31217	5558	
344.88125	4508	
345.20676	77244	1+
345.27763	14064	1+
345.32235	14180	1+
346.32810	10956	1+
347.02589	17562	1+
347.11696	4562	
347.20070	14218	1+
349.16985	4024	
349.24013	13196	1+
349.29284	46874	1+
351.27282	36902	1+
351.32360	3680	
352.89171	63736	1+
354.09007	11540	
354.31521	82862	1+
354.95514	8762	
355.22921	9414	1+
355.26431	4694	
355.91810	9166	1+
356.27923	3868	
356.34993	16930	1+
356.95358	7492	
357.06494	8460	1+
357.24299	18410	1+
357.89028	4104	
357.96637	16518	
358.19887	5172	
358.36578	161876	1+
358.95001	100688	
359.25664	12108	1+
359.96079	388978	1+
361.96029	85794	1+
363.25058	3732	
363.30804	15566	1+
363.95594	1294992	1+
364.21972	4304	
364.24106	4020	
364.28425	8980	1+
365.24791	4110	
365.28512	6686	1+
365.33587	4470	
366.31723	4434	
366.37088	4002	
367.30048	5722	
367.33344	24384	1+
368.30736	14628	1+
368.38454	20724	1+
368.42272	16634	1+
369.15610	3976	
369.19205	7786	1+
369.26764	4338	
369.31450	9926	1+
369.34881	15712	1+
371.09819	119832	1+
371.22646	8618	1+
371.27414	18496	1+
371.31475	7910	
372.32486	41658	1+
373.09515	29156	1+
373.25398	15458	1+
END IONS

###FS:    #m/z: 322.92941 #charge 1+
###MS: 3
###MSMS: 4
BEGIN IONS
TITLE=Cmpd 2, +MS2(322.9294), 28.0-35.0eV, 0.1min #4
RTINSECONDS=3.481
SCANS=3-4
PEPMASS=322.92941	1815588
CHARGE=1+
188.88705	120	
189.86256	110	
189.97334	148	
190.92434	228	
191.95561	836	1+
192.88592	186	1+
194.97400	128	
197.95781	276	1+
202.04495	122	
203.05723	106	
205.01229	162	
205.95006	256	
206.94944	218	
208.02761	132	
210.98971	136	
211.14883	148	
212.89191	368	1+
214.80643	104	
215.88876	540	1+
217.87087	106	
218.11677	150	
219.01415	106	
219.03087	106	
219.17382	158	
221.06833	392	1+
221.93819	160	
222.86596	130	
222.95405	1008	1+
223.95928	588	1+
224.56267	108	
224.93030	180	
224.97551	134	
227.93089	192	
228.63455	122	
228.86769	126	
231.07235	108	
231.90469	140	
232.09186	248	1+
232.10740	138	
233.03536	128	
233.10644	230	1+
233.89502	250	1+
233.91411	222	1+
234.82264	140	
235.02833	238	1+
235.86466	176	1+
236.07914	128	
236.95393	132	
238.87129	332	1+
239.05572	132	
239.07836	708	1+
239.93714	400	1+
240.04527	110	
240.93926	326	1+
240.96592	116	
241.06822	146	
242.09772	272	1+
242.94098	470	1+
243.03052	170	
243.85747	110	
243.87870	404	1+
244.02476	150	
244.93801	136	
245.04002	246	
245.94219	168	
245.96843	192	
246.03755	122	
246.97462	336	
247.24072	128	
247.94098	492	1+
247.98106	594	1+
248.01392	150	1+
248.03336	548	1+
248.98567	378	1+
249.53380	106	
249.97237	408	1+
252.18826	106	
252.88556	284	1+
253.03113	164	
253.07316	324	1+
253.08740	366	1+
254.60950	114	
254.95961	134	
255.01038	130	
255.96026	258	1+
257.80142	194	1+
257.98520	282	1+
258.07025	318	1+
258.97359	162	
259.05057	122	
259.07319	240	1+
259.19308	212	1+
259.89396	160	
260.01133	214	1+
261.01515	146	1+
261.64981	154	
261.89371	170	
262.88559	166	1+
262.92646	120	
262.98244	504	1+
263.07242	122	
263.10421	128	
264.22930	402	1+
264.26586	128	
265.01696	446	1+
265.05419	362	1+
265.08570	144	
265.26390	134	
266.04183	222	
266.11218	272	1+
266.27967	106	
266.86599	136	
266.97605	124	
266.99533	490	1+
267.01279	276	1+
267.08314	130	
267.17669	114	
268.03750	192	1+
268.11410	228	1+
268.95603	454	1+
268.99185	122	
271.06772	122	
271.84737	118	
273.04653	108	
273.06546	108	
273.84309	120	
275.21747	158	
275.99149	198	1+
276.19417	108	
276.23017	128	
277.01697	132	
277.04640	146	
277.26040	128	
278.10470	166	
278.92326	116	
278.99404	150	
279.09285	1220	1+
279.23074	362	1+
279.98737	250	1+
280.14312	516	1+
281.02102	112	
281.04706	716	1+
281.18671	168	
281.22557	140	1+
281.24830	114	
281.29462	140	
281.98894	238	1+
282.24884	134	
282.27788	322	1+
282.91776	114	
283.02831	460	1+
283.04579	194	
283.06860	296	
283.26019	386	
284.05397	556	1+
284.06942	162	
284.12436	174	1+
284.13585	202	1+
284.29190	1928	1+
284.80894	206	1+
284.95141	286	1+
285.00171	206	1+
286.09555	110	
286.91854	162	
287.06481	426	1+
289.00051	238	1+
289.01853	140	
289.13322	270	1+
290.17507	118	
290.21307	226	
291.00048	138	
293.03369	228	1+
293.06704	346	1+
294.15985	314	1+
294.28869	106	
294.90344	142	
295.85050	126	
296.91831	118	
297.07150	104	
297.09640	130	
297.98548	132	
298.00620	106	
298.02825	124	
299.05703	1096	1+
299.17515	190	1+
300.02848	198	1+
300.11327	114	
300.81687	144	
301.10880	144	
301.16411	88	1+
301.20848	222	1+
302.06064	182	
302.07765	106	
303.04899	314	1+
303.10544	154	
303.27915	160	
303.89996	110	
304.22359	366	1+
304.25822	170	
304.92750	120	
305.07649	138	1+
305.10583	146	
305.26834	228	
306.02418	186	1+
306.12924	124	
306.16702	164	1+
306.27191	134	
307.21831	242	1+
307.25904	142	
307.28897	128	
307.79215	192	1+
307.80321	138	1+
307.89323	438	1+
308.29411	776	1+
308.89753	276	1+
309.13210	142	
309.19662	144	
309.25695	336	1+
310.10867	198	
310.12684	114	
310.30794	1224	1+
315.05189	152	
316.04793	134	
317.05896	200	1+
318.04421	308	1+
319.13717	384	1+
319.28228	138	
320.18359	354	1+
320.21653	108	
321.28701	202	
321.30351	110	
322.16628	140	
322.82416	150	1+
322.98445	162	
323.11505	182	
323.23759	8378	1+
323.30558	220	
323.42910	104	
324.06013	336	1+
324.13566	930	1+
324.20515	944	1+
325.07852	126	
325.10812	124	
325.17330	148	
325.31722	418	1+
326.01661	138	
326.89441	104	
326.96293	106	
327.12253	134	
327.24530	152	
327.26304	270	1+
327.59333	88	1+
327.96346	152	1+
328.31189	206	1+
END IONS

###FS:    #m/z: 531.40600 #charge 1+
###MS: 3
###MSMS: 5
BEGIN IONS
TITLE=Cmpd 3, +MS2(531.4060), 28.8-35.9eV, 0.1min #5
RTINSECONDS=4.2535
SCANS=3,5
PEPMASS=531.40600	1482566
CHARGE=1+
207.96826	304	1+
224.04500	248	
225.88615	208	1+
226.99027	272	1+
227.17869	196	
228.20253	208	
230.13325	422	1+
231.13937	304	1+
233.06809	256	
234.00715	250	1+
234.03454	196	1+
235.96548	634	1+
236.88027	498	1+
237.09183	330	1+
237.16640	336	
238.03049	168	1+
238.06352	190	
238.92304	306	1+
239.87669	906	1+
240.06239	212	1+
241.21334	274	1+
241.98235	154	1+
243.03938	182	
243.89974	284	
244.03526	450	
244.08566	256	1+
244.95454	192	
245.03381	212	
245.05329	318	1+
245.15025	238	1+
245.97724	260	
248.02584	270	
251.02222	230	1+
252.08087	296	1+
254.12682	236	1+
254.89124	534	1+
254.92856	200	
255.17445	666	1+
256.09046	220	
256.88807	696	1+
257.89071	466	1+
258.10755	164	1+
259.02832	196	
259.95020	198	1+
261.04603	210	1+
262.14907	272	1+
262.85064	212	1+
262.88272	174	1+
262.99092	262	1+
263.03320	246	1+
264.09881	138	1+
266.15961	192	
266.99785	748	1+
267.03699	188	1+
268.11456	202	
268.88042	284	1+
268.97467	188	
269.07094	326	1+
269.09873	360	1+
271.88179	230	1+
273.01403	184	1+
273.18600	3238	1+
274.31212	108	1+
275.18379	326	
277.02054	202	
277.21535	244	
281.89010	230	1+
282.95919	210	
283.26211	696	1+
284.11610	290	1+
285.00856	834	1+
285.11774	202	1+
285.94124	190	
287.06174	404	1+
287.12734	224	1+
288.06423	378	1+
288.08972	180	1+
288.95962	236	1+
289.88102	460	1+
290.25675	390	1+
291.19726	1228	1+
292.05956	736	1+
293.04461	176	1+
293.11809	200	
293.18990	204	
293.87105	524	1+
293.96500	130	1+
295.91750	1646	1+
296.85578	636	1+
296.88091	376	
297.14575	198	1+
297.88316	232	
297.93378	242	1+
298.05482	604	1+
298.09298	252	1+
298.85385	590	1+
298.87881	862	1+
298.95975	256	1+
299.02730	272	1+
299.05798	524	1+
299.14150	660	1+
299.92363	278	1+
300.00147	254	1+
300.23695	334	1+
300.84767	362	
300.87374	538	1+
301.84734	180	
303.18585	210	1+
304.02242	142	1+
304.51247	164	1+
305.07998	298	1+
305.96327	284	1+
306.12522	392	1+
307.12896	322	1+
307.28679	734	1+
307.79025	482	1+
308.22962	176	1+
308.29241	468	1+
308.79508	322	1+
308.87039	234	
308.89312	518	1+
309.98310	412	1+
310.10120	246	1+
310.98792	308	1+
311.29207	538	1+
311.88650	726	
312.09513	430	1+
312.15224	388	1+
312.87013	422	
313.04404	298	1+
313.07000	320	1+
313.09508	304	1+
313.87038	244	
313.92785	3790	1+
314.04795	258	1+
314.86839	532	
314.89275	896	1+
315.11809	264	1+
315.63918	142	1+
315.86031	1576	1+
316.00929	150	1+
316.05507	384	1+
316.81013	250	1+
316.85891	1510	1+
316.88576	1928	1+
317.70295	180	
318.16224	218	1+
318.93446	928	1+
319.86067	232	
320.05011	200	
320.86235	200	
321.11010	394	1+
321.18172	420	1+
322.16582	240	1+
322.18898	242	1+
322.94954	196	
323.97269	220	1+
324.00030	476	1+
324.17502	222	1+
326.26903	348	1+
326.87719	196	
327.02107	410	1+
327.19508	762	1+
327.26955	252	1+
327.89402	224	1+
328.07046	314	1+
328.25358	350	1+
328.31008	198	
329.17591	356	1+
331.00731	286	1+
331.08533	486	1+
331.88748	274	
332.01042	182	1+
332.09184	352	1+
332.87163	1682	1+
332.90523	562	1+
334.13099	192	1+
334.15769	284	
334.89825	688	
335.00609	368	1+
335.11592	236	1+
335.18359	190	
335.85916	194	
336.01062	240	1+
336.05028	614	1+
336.08596	374	1+
336.17466	626	1+
336.87901	194	
336.94406	2158	1+
337.05400	604	1+
337.09237	252	1+
337.82742	274	1+
337.88005	228	
338.19220	498	1+
339.01675	232	1+
339.09715	450	1+
339.13893	286	1+
339.88211	402	
340.86149	748	1+
341.18846	292	1+
342.12451	300	1+
342.91175	224	1+
343.81625	254	1+
344.97485	240	
345.05406	454	1+
345.12969	210	
345.20608	16942	1+
345.87885	466	1+
346.03709	218	
346.05575	308	1+
346.11878	398	1+
346.23805	168	1+
346.88526	320	1+
347.12056	288	1+
347.13840	178	
347.90677	218	1+
348.87367	1650	1+
349.10704	198	
351.11317	186	
351.29300	192	1+
351.87623	540	1+
351.95417	378	1+
352.18032	396	1+
352.82987	192	1+
352.90884	462	1+
353.07202	208	
353.18261	312	1+
353.87700	320	
354.90898	456	1+
355.06815	1594	
355.88950	326	
356.24635	174	1+
357.88841	406	
357.90659	182	
358.09979	428	1+
358.87350	502	1+
360.08862	454	1+
360.14017	230	
361.04935	258	1+
361.84346	174	1+
362.13119	336	1+
363.13266	246	1+
363.16920	372	1+
363.21648	1020	1+
363.95279	182	1+
364.10061	404	1+
364.17008	294	1+
364.99278	218	1+
366.83961	506	1+
367.14245	182	1+
369.04582	202	1+
369.10239	230	
369.28189	418	1+
369.84148	212	
371.11394	628	1+
371.24777	160	1+
371.85751	216	1+
372.89375	436	1+
373.17270	208	
373.20067	180	
373.82548	194	
373.89630	262	1+
374.14969	378	1+
375.22681	188	
375.90749	216	
376.11788	464	1+
376.22515	276	1+
376.88662	520	1+
378.75722	224	
379.13473	286	1+
380.06033	200	1+
380.14468	264	1+
380.18093	184	
380.85281	320	1+
380.87578	286	1+
381.11649	320	1+
381.18925	306	1+
382.11859	212	1+
383.00492	316	1+
383.16681	412	1+
383.33204	276	1+
384.09551	304	1+
384.17274	236	1+
384.21495	200	
384.84812	392	1+
384.90184	124	1+
385.06782	286	1+
385.21040	380	1+
385.84798	226	1+
385.96559	228	1+
386.18959	220	1+
387.11063	356	1+
387.16537	374	1+
388.34996	374	1+
388.86245	392	1+
389.10632	216	
389.29291	246	1+
390.11626	178	
390.84269	546	
391.10555	346	1+
391.84081	404	
391.90265	184	
392.86454	1788	1+
392.92585	178	1+
393.06832	160	1+
393.14515	214	
394.02214	270	1+
394.19675	236	
394.77762	292	1+
394.83605	1314	1+
394.85937	934	1+
395.89609	216	1+
395.99124	140	1+
396.83441	348	1+
397.05797	344	1+
397.21585	188	
397.86077	504	1+
398.18975	748	1+
398.24070	354	1+
398.86530	338	1+
401.12244	362	1+
401.15970	244	
401.21884	422	1+
401.35623	256	1+
402.05132	276	1+
402.12386	254	1+
402.16707	202	
402.86765	860	1+
403.87299	624	1+
405.85910	362	1+
405.91186	230	1+
406.20480	214	
407.22345	180	1+
407.86557	624	
408.08795	164	1+
408.71584	234	1+
408.85236	772	
409.14930	240	1+
409.18092	402	1+
409.20049	296	1+
409.86725	2046	1+
409.91415	206	
409.98401	218	1+
410.13066	258	
410.18394	236	1+
410.62744	238	1+
410.85005	312	
410.87287	1680	1+
411.13377	242	
412.03964	206	1+
412.11799	370	1+
412.24177	276	1+
412.84595	3020	1+
412.87118	974	1+
413.07899	284	1+
413.31697	218	1+
413.35962	242	1+
414.04430	252	1+
414.27413	272	1+
415.14079	244	
415.16786	214	
415.72478	140	1+
415.83661	294	
416.12681	180	
416.23288	272	1+
416.91568	174	1+
416.93471	146	1+
417.14709	252	1+
417.17314	502	1+
417.23388	200	1+
417.38783	174	1+
417.84468	628	1+
418.20530	388	1+
418.84907	500	1+
419.07684	184	
419.11242	296	1+
420.15070	418	1+
420.18877	334	1+
421.23388	216	1+
421.26541	184	1+
421.84409	192	1+
422.00821	306	1+
422.34479	194	
423.87533	264	
424.87250	194	
425.14430	186	
425.23423	284	1+
425.88438	188	
425.98880	192	1+
426.19332	354	1+
426.85966	1506	1+
427.39183	232	1+
428.13945	624	1+
428.19863	404	1+
428.22690	638	1+
428.88444	3892	1+
429.28389	186	
430.00402	176	1+
430.08216	326	1+
430.32259	146	1+
430.85721	2872	1+
430.88082	1214	
431.09007	208	1+
431.17077	388	
431.24844	180	
431.29332	248	1+
432.01046	238	1+
432.77525	132	1+
433.85600	374	1+
434.20177	290	1+
434.36850	364	1+
434.88618	382	1+
435.08962	268	1+
435.24022	210	1+
435.30506	184	
435.71713	114	1+
435.85963	1244	1+
435.89017	240	1+
436.82029	206	1+
437.10584	420	1+
437.21932	254	1+
437.40631	196	1+
439.07466	220	1+
439.15608	142	1+
439.89411	184	
440.87490	298	1+
441.23775	180	
442.16148	396	1+
442.18540	218	1+
443.21873	364	1+
444.23119	216	1+
444.87024	1742	1+
445.35751	290	1+
446.14642	634	1+
446.29236	222	
446.36219	248	1+
446.86543	210	
446.89180	510	1+
448.10382	316	1+
448.21464	204	1+
448.26984	180	
448.37332	246	1+
448.84622	184	
448.89317	200	
449.01409	252	1+
449.10962	224	1+
449.14155	376	1+
449.17730	210	
449.25573	258	1+
449.87633	1334	1+
451.16351	246	
451.90208	778	1+
452.28036	314	1+
453.18602	188	
453.87321	206	
453.90058	540	1+
454.85652	186	
456.20992	356	1+
456.86339	338	1+
457.21718	260	1+
457.28194	192	1+
457.90588	544	1+
458.29941	238	1+
458.36841	212	1+
459.89765	292	1+
460.07063	242	1+
460.15067	458	1+
460.21004	190	1+
460.24236	228	1+
460.90182	184	1+
461.75983	228	1+
462.33880	186	1+
462.88122	608	1+
463.88230	380	1+
465.14231	224	
465.84456	220	
465.89491	356	1+
466.31726	214	1+
467.88533	2078	1+
468.81567	342	1+
469.30299	196	
469.91226	190	1+
469.97551	354	1+
470.25234	238	1+
471.06286	200	1+
471.22773	210	1+
471.30858	284	
471.90605	248	1+
473.14170	180	
473.33756	234	
474.12832	120	1+
474.19225	252	1+
475.30912	222	
475.33727	192	
476.32839	202	
476.41194	224	1+
476.79971	114	1+
478.17273	194	1+
479.10386	176	1+
480.34183	194	
481.95989	162	1+
483.90349	182	1+
484.74958	150	1+
484.98633	272	1+
485.77947	210	1+
485.89691	902	1+
486.17096	224	1+
486.89736	516	1+
487.27084	422	
487.34633	224	
487.39566	230	
488.11835	488	1+
488.22069	214	1+
488.27449	348	
488.33816	344	1+
488.40218	338	1+
489.25530	358	
489.40991	214	1+
490.25859	466	1+
490.30070	300	1+
490.45922	188	1+
491.26302	292	1+
491.79197	198	1+
493.16400	216	1+
493.24481	418	1+
494.24698	290	1+
494.33063	360	1+
494.38494	202	1+
494.41805	190	1+
495.11150	184	
495.22454	252	1+
495.30634	174	1+
498.13504	254	1+
498.18656	168	1+
498.27674	276	1+
498.35671	416	1+
498.41547	356	1+
498.72591	178	
498.83047	354	1+
499.27334	162	1+
499.38875	236	
500.30989	190	1+
503.13073	362	1+
503.76458	250	1+
503.79542	200	1+
504.16468	128	1+
504.22611	154	1+
504.79889	188	1+
505.77111	196	1+
506.20433	198	1+
506.30828	382	1+
506.76986	124	1+
507.31156	416	1+
508.24290	238	1+
509.12220	214	1+
509.15855	306	1+
509.34316	222	
509.38136	932	1+
509.51066	194	
510.16177	234	1+
510.46463	532	
511.04832	382	1+
511.47840	344	1+
512.04595	298	1+
512.19597	402	1+
512.24384	346	1+
512.27296	198	1+
512.40692	388	1+
512.70240	168	1+
512.85807	108	1+
513.12893	700	
513.27125	114	1+
513.32302	588	1+
513.35456	188	
513.38591	224	1+
514.13134	154	1+
514.36107	186	
515.22794	402	1+
515.38316	394	1+
515.41913	212	
516.17278	256	1+
516.26695	152	1+
516.31624	298	1+
516.44815	458	1+
516.47494	282	
516.61752	168	1+
517.45424	318	1+
518.15146	268	1+
518.25102	240	1+
518.35245	252	1+
518.55923	166	1+
519.25765	150	1+
519.41630	438	1+
520.41906	386	1+
521.28788	250	1+
521.77651	254	1+
521.85257	226	1+
523.13702	256	1+
524.34003	266	1+
526.15918	206	1+
526.76670	104	1+
527.06744	250	1+
527.26161	144	1+
527.38216	1302	1+
527.41808	232	
527.43480	1074	1+
527.50663	1238	1+
527.53975	2038	1+
527.71145	84	1+
527.98360	222	1+
528.04675	156	1+
528.34199	198	
528.46877	318	
528.73290	138	1+
528.90606	112	1+
529.11741	336	1+
529.23709	412	1+
529.27201	202	
529.41155	676	1+
529.44523	2236	1+
529.48589	2138	1+
530.23863	280	1+
530.32965	260	
530.45049	1842	1+
530.49115	1788	1+
531.01877	292	1+
531.08940	184	1+
531.16005	202	1+
531.27290	186	
531.34642	2604	1+
531.38131	334	
531.40366	1248	1+
531.70025	158	1+
532.30222	198	1+
532.48446	936	1+
532.55735	242	1+
532.69922	110	1+
533.13518	206	1+
533.24377	466	1+
533.33666	516	1+
533.43461	368	1+
533.95712	252	1+
534.14087	144	1+
534.20726	210	1+
534.24240	332	1+
534.31223	542	1+
534.41100	404	1+
534.46948	1178	1+
534.50124	596	1+
535.31303	398	1+
536.33757	230	1+
536.51955	320	1+
END IONS

###FS:    #m/z: 340.93996 #charge 1+
###MS: 3
###MSMS: 6
BEGIN IONS
TITLE=Cmpd 4, +MS2(340.9400), 28.0-35.0eV, 0.1min #6
RTINSECONDS=5.026
SCANS=3,6
PEPMASS=340.93996	698608
CHARGE=1+
180.86276	106	
198.96764	156	
203.98898	138	
212.95136	170	
213.93948	3244	1+
214.89017	108	
215.03856	324	1+
215.88588	200	
215.93775	520	1+
217.88390	186	
217.93579	138	
221.13799	138	
222.95162	314	1+
223.94134	166	1+
224.87991	152	1+
225.92938	110	
227.07825	132	
227.89773	140	
229.93189	438	1+
230.95801	172	
231.11646	146	
231.94939	2798	1+
232.07426	236	1+
232.89867	428	1+
233.11203	144	
233.94832	624	1+
234.06365	134	
234.97550	144	
235.01185	164	
235.89467	182	
236.99995	130	1+
237.05489	136	
237.06639	128	
238.04831	108	
240.23152	488	1+
241.15571	212	
243.03530	214	1+
243.05356	318	1+
244.97080	116	
245.94552	192	
245.97428	140	
246.12048	298	1+
247.12680	194	1+
247.94146	2382	1+
248.02964	144	
248.07985	146	1+
249.09619	450	1+
249.90346	294	1+
249.96127	1002	1+
249.98384	132	
250.92390	152	
251.92474	110	
251.95828	216	
252.11008	174	1+
252.96578	136	
253.14447	252	1+
253.95683	108	
254.28023	162	
254.86625	110	
254.94105	278	1+
254.96615	1774	1+
255.02338	112	
255.04990	132	
255.07480	1050	1+
255.17220	146	
256.20089	158	
256.96938	250	1+
258.15239	158	
258.88040	136	
258.96505	192	
259.05972	136	
259.96408	436	1+
260.64580	88	1+
261.09784	136	
262.95793	112	
262.97966	150	
263.02146	114	
263.05217	142	
263.09020	120	
263.85109	120	
264.11605	190	1+
264.27079	212	1+
264.96064	160	
265.01550	386	
265.08403	260	1+
265.10096	196	1+
265.19301	162	1+
265.94965	174	
266.01849	198	
266.24469	130	
266.99604	238	
267.01179	106	
267.13778	184	
267.85451	110	
268.02005	170	
268.97148	134	
270.00187	114	
271.90591	142	
272.97682	240	
273.26241	118	
274.07130	196	
276.10742	120	
278.15976	200	1+
278.24403	110	
278.25642	112	
279.02420	110	
279.07560	190	1+
279.21559	244	1+
281.00447	130	
281.04694	1186	1+
281.19067	148	
281.26311	130	
282.12069	148	
282.13671	200	1+
282.27685	1328	1+
283.02766	624	1+
283.20861	216	1+
284.05878	134	
284.29585	222	
285.40255	120	
286.06864	106	
286.10025	120	
287.92228	108	
288.02589	124	
288.06460	116	
288.51833	106	
289.51219	174	
290.85997	146	
290.98455	262	1+
292.05981	148	
292.88142	144	1+
294.12773	160	
295.88916	228	1+
296.32980	352	1+
297.14547	122	
297.17657	136	
297.57887	342	1+
297.98893	144	
298.03181	122	
298.26339	200	1+
298.30859	226	1+
298.65889	124	
299.05826	972	1+
299.08989	178	
299.92466	174	1+
301.03298	126	
301.05524	122	
301.07949	368	1+
301.11933	208	1+
302.17154	270	
302.24886	218	
302.92774	132	
303.05698	204	1+
303.98898	126	
304.96987	110	
305.22949	136	
306.27634	162	
306.78751	130	
307.05822	122	
307.24109	268	1+
307.81574	170	1+
307.89150	140	
308.29396	190	
308.31650	194	1+
309.05896	116	
309.30425	288	1+
310.30791	180	1+
312.06828	282	1+
313.04119	160	
314.05444	138	
314.97745	110	
316.05775	142	1+
316.94629	140	
319.09473	166	
319.16498	110	
320.24024	128	
321.03672	208	1+
321.05121	208	1+
321.22390	204	
321.87695	168	1+
322.13373	498	1+
322.15537	112	
322.93204	116	
323.20222	110	
323.23614	1644	1+
323.30297	152	
324.10233	344	1+
324.17451	204	1+
324.32216	514	1+
324.89406	228	1+
324.98312	296	1+
325.25041	152	
325.28621	116	
325.38330	96	1+
326.17227	412	1+
326.33606	176	
326.93281	198	1+
326.96683	216	
327.26899	134	
327.34489	138	
328.14631	116	
328.31102	168	
328.95224	250	1+
329.32231	132	
331.95511	124	1+
333.77621	106	
335.13643	196	1+
336.09484	144	
336.31758	248	1+
337.21725	216	
337.24975	180	
337.28034	124	
337.32004	208	1+
337.35589	262	
337.61888	112	
338.06680	220	1+
338.21419	162	
338.25676	144	
338.28444	126	
338.34408	282	1+
338.92860	116	
339.06097	148	1+
340.09175	128	
340.13200	112	
340.25842	150	
340.29675	306	1+
340.38840	1064	1+
341.01087	158	1+
341.03137	122	
341.24614	356	1+
342.20351	310	1+
342.27827	494	1+
342.31288	420	1+
342.37367	132	
342.89631	184	1+
342.97415	114	
343.07857	140	
343.11344	242	1+
343.24473	176	
344.06661	282	1+
344.18981	334	1+
344.25242	202	1+
344.31348	154	1+
346.12627	160	
346.23603	124	
346.35123	112	
END IONS

###FS:    #m/z: 322.92960 #charge 1+
###MS: 7
###MSMS: 8
BEGIN IONS
TITLE=Cmpd 5, +MS2(322.9296), 28.0-35.0eV, 0.2min #8
RTINSECONDS=8.7465
SCANS=7-8
PEPMASS=322.92960	1535054
CHARGE=1+
46.34746	138	
188.99986	168	
189.97075	98	
190.97922	116	
191.95788	146	
192.88756	206	1+
201.04319	116	
205.95158	96	
206.03646	102	
215.88737	388	
217.10280	152	
217.90576	112	
218.11220	140	
219.02851	162	
220.86735	172	
222.95129	192	
223.96654	376	1+
224.97123	290	1+
225.03765	100	
227.07254	206	1+
228.87131	124	
232.05436	92	
232.99322	92	
233.89716	356	
235.07518	138	
235.14396	114	
236.07753	108	
237.08751	100	
238.07972	498	1+
238.88018	200	
238.94363	102	
240.93853	394	
240.96245	122	
241.94061	216	
242.00614	250	1+
242.94324	636	1+
243.87944	110	
244.03642	138	
244.87848	104	
244.93335	504	1+
244.98350	96	
245.38616	98	
245.97550	488	1+
246.05724	264	1+
246.97780	322	1+
247.83133	156	
248.04206	154	
248.89771	126	
248.94016	138	
248.95677	100	
248.98661	394	1+
249.04323	124	
250.98315	134	
251.11269	112	
251.91269	188	1+
252.06921	194	1+
252.15674	224	1+
252.47443	98	
252.85700	114	
252.96377	94	
253.04628	124	
254.02013	112	
255.20566	94	
255.81388	98	
256.95190	142	
256.97314	152	
257.09762	120	
257.51946	124	
258.40890	94	
258.90655	268	1+
258.99059	166	
259.11984	222	1+
260.01367	148	
261.89128	172	
262.98075	98	
263.05508	326	1+
263.11701	154	
263.17397	124	
264.01231	468	1+
264.96793	238	1+
265.01588	392	1+
265.04449	144	
265.06727	116	
265.86099	170	1+
266.04281	250	1+
266.38264	94	
266.99384	100	
267.01510	290	1+
268.06818	192	
268.86489	108	
268.96017	460	1+
269.00719	256	
270.05004	112	
271.20848	182	
271.44075	100	
272.00396	110	
272.13696	152	1+
272.90726	104	
273.98183	290	1+
274.98522	240	1+
276.84690	116	
277.03469	102	
277.14177	120	
278.99565	200	
279.09153	1384	1+
279.22895	100	
279.81790	134	
279.89999	100	
280.14361	498	1+
280.26189	126	
281.04664	198	
281.29488	108	
282.04456	128	
283.02909	176	
283.07336	400	
283.25784	254	
284.03179	188	
284.05036	278	1+
284.12001	92	
284.29196	1760	1+
284.46794	110	
284.63557	106	
284.87270	112	
284.92356	96	
285.02283	172	1+
285.88781	112	
287.06815	200	1+
287.09361	158	
287.12676	228	1+
288.17140	120	
288.19952	92	
288.94041	144	1+
289.16510	138	
289.88214	198	
289.97521	116	
290.86776	96	
291.01641	174	
292.03900	170	
292.05967	170	
292.62608	110	
293.14536	154	1+
294.28013	176	1+
294.85423	142	
295.85515	130	
295.90134	114	
296.14512	102	
296.20236	94	
297.10088	136	
297.16044	92	
298.02918	172	1+
298.08666	94	
298.98383	94	
299.05930	890	1+
299.19595	94	
299.90359	96	
299.93822	240	1+
301.05258	142	
301.15950	108	
301.95059	182	1+
302.06272	250	1+
302.14316	166	
302.24680	338	1+
303.88176	104	
304.03885	132	
304.25911	314	
305.27274	404	1+
305.29216	106	
305.89106	212	1+
306.05171	126	
306.13225	308	1+
306.97222	112	
307.10473	250	1+
307.20958	94	
307.29388	708	1+
307.86850	98	
308.29598	600	1+
308.79683	158	
309.03492	108	
309.25608	118	
310.30792	876	1+
313.02844	132	
313.88586	116	
316.08469	100	
317.05593	222	1+
317.10087	180	1+
317.12206	114	
318.22435	104	
319.12606	108	
319.20766	152	
320.06982	278	1+
320.22022	208	1+
321.15461	194	1+
321.32269	146	
321.37279	128	1+
322.12257	290	1+
322.28301	126	
322.30708	116	
323.23692	7358	1+
323.89780	280	1+
324.02315	100	
324.16422	116	
324.20342	280	
324.36550	118	
325.21464	140	
325.32024	154	
325.81944	102	
326.17229	194	1+
326.26700	198	1+
326.83860	98	
327.08195	146	
327.21127	120	
327.24473	110	
327.26781	130	1+
328.06736	200	1+
END IONS

###FS:    #m/z: 531.40637 #charge 1+
###MS: 7
###MSMS: 9
BEGIN IONS
TITLE=Cmpd 6, +MS2(531.4064), 28.8-35.9eV, 0.2min #9
RTINSECONDS=9.519
SCANS=7,9
PEPMASS=531.40637	924874
CHARGE=1+
202.86794	230	
209.96655	190	
220.90265	158	1+
225.04112	172	
227.19790	298	1+
229.02355	274	1+
232.03974	218	1+
235.96378	766	1+
236.87998	500	1+
237.04610	228	
238.09661	380	1+
238.87681	1152	1+
239.07021	236	
239.87939	942	1+
240.99055	324	1+
244.05543	220	1+
244.95740	284	
245.03001	274	1+
245.05523	270	1+
246.03466	178	1+
248.08598	188	1+
248.94971	116	1+
248.98650	166	
251.07264	590	1+
251.91777	168	1+
252.07772	356	1+
252.96042	250	1+
253.09658	186	1+
254.00178	324	1+
254.88648	1834	1+
255.00493	248	1+
255.03294	174	1+
255.17594	590	1+
255.23127	208	
257.09574	414	1+
258.88305	320	1+
259.88602	194	1+
260.90344	130	1+
262.07063	372	1+
262.98528	298	1+
263.07507	306	1+
264.18550	172	1+
265.08286	256	1+
266.88291	302	1+
266.99646	342	
267.96951	404	1+
268.97566	266	1+
269.03474	288	1+
269.22904	138	1+
269.86075	380	1+
270.03645	238	1+
271.01679	340	1+
272.08581	204	
272.34746	104	1+
272.85432	282	1+
272.88392	188	
273.18604	2678	1+
273.95752	224	1+
275.07153	230	
276.06170	426	1+
276.08372	236	1+
276.11881	222	1+
276.87023	208	1+
277.08531	150	1+
277.98528	194	
279.11346	382	1+
279.13501	168	
279.86628	226	1+
279.89021	248	1+
280.93429	156	1+
281.00809	170	1+
281.79251	202	1+
282.91598	170	
283.13853	254	1+
283.26103	414	
284.26591	256	
284.78892	250	1+
285.00594	468	1+
285.78960	192	1+
286.86700	202	1+
286.95709	196	1+
288.06805	624	1+
289.05859	300	1+
289.88639	274	
290.06371	256	1+
290.40256	266	1+
291.19509	730	1+
291.86808	236	
293.11357	192	
293.19129	264	1+
293.87309	1052	1+
295.81655	334	1+
295.91737	664	
295.96203	250	1+
296.04755	338	1+
296.81998	266	1+
296.85792	474	1+
296.88424	778	1+
297.10932	202	1+
298.13954	506	1+
298.85396	604	1+
298.87989	586	1+
299.07018	202	
299.89557	188	
299.96885	238	1+
300.03401	320	1+
300.09125	184	1+
300.28832	192	1+
300.84715	620	1+
300.87329	348	
301.05653	324	1+
301.80110	152	1+
301.99241	172	
303.09132	310	1+
303.95446	378	1+
305.95660	406	1+
307.01169	174	
307.78742	174	
307.88844	620	1+
308.29185	182	
309.06303	234	1+
309.21541	320	1+
309.29276	228	
309.84451	242	1+
309.88518	210	
310.13809	764	1+
311.02598	292	1+
311.14742	334	1+
311.29208	258	1+
311.38400	186	1+
311.88347	1636	1+
312.86813	274	
313.05476	456	1+
313.88792	240	
313.92811	3022	1+
314.86522	1138	1+
314.89016	776	1+
315.02539	220	1+
315.09732	200	1+
316.86423	1524	1+
316.88887	912	1+
317.11472	198	1+
318.03690	326	1+
318.11515	254	1+
318.85902	1030	1+
318.88798	338	1+
318.93446	592	1+
318.97981	288	1+
319.08670	328	1+
320.09041	204	1+
320.80807	194	1+
320.86454	460	1+
320.88973	388	1+
321.14847	164	1+
322.85345	682	1+
322.96179	390	1+
323.09584	328	1+
325.05481	292	1+
326.90139	364	1+
327.19545	276	1+
328.11529	264	1+
328.81636	236	1+
328.87785	192	
328.96225	476	1+
329.28160	180	
329.85361	238	
330.87362	390	
331.02756	208	1+
331.16865	288	1+
331.87452	206	
332.13719	182	
332.87304	1522	1+
332.90406	670	1+
332.93633	170	
333.81230	302	1+
333.86299	784	1+
334.15340	314	
334.90087	592	
335.16862	886	1+
335.38689	248	1+
335.86410	1148	1+
336.17545	592	1+
336.86794	866	1+
336.89423	268	
336.94188	1758	1+
337.09086	298	
337.12520	388	1+
338.05781	214	1+
338.13015	258	1+
338.18735	390	1+
338.31323	146	1+
338.89132	202	
338.94007	216	
338.99894	178	
339.10316	254	1+
339.47735	148	1+
339.82388	294	1+
339.87766	854	1+
340.19796	288	1+
340.97730	428	1+
341.04576	200	1+
341.14116	426	1+
341.30706	224	1+
341.97846	300	1+
342.86010	236	1+
343.79040	246	1+
344.50715	138	1+
344.96782	164	
344.98792	302	1+
345.20633	9652	1+
346.87581	352	
346.94183	114	1+
347.37521	110	1+
347.89042	208	
348.02020	202	
348.87802	1578	1+
348.95759	186	1+
349.11015	240	
350.87933	426	
350.99511	154	1+
351.15578	226	
351.87503	1110	1+
351.93602	176	
352.90985	632	1+
353.04079	430	1+
353.85377	198	1+
354.16458	200	
354.77459	266	1+
354.83409	156	1+
355.06864	590	
355.09956	188	
355.19805	376	1+
355.88670	280	
355.91833	290	1+
356.14697	390	1+
356.89927	172	
357.89058	242	
358.04974	182	
358.12998	394	1+
358.83504	196	1+
358.88002	338	1+
359.04285	320	
359.17086	234	1+
360.88177	196	1+
361.83521	322	1+
361.90853	258	1+
362.88213	300	1+
363.07699	168	
363.21662	726	1+
363.73897	122	1+
363.78163	302	1+
364.99541	194	
366.00006	434	1+
366.13006	446	1+
366.19917	296	1+
366.83958	828	1+
367.82854	508	1+
367.95959	310	1+
368.18149	274	1+
368.89058	330	1+
369.19732	234	1+
369.22688	232	1+
370.12962	236	1+
370.78310	190	
370.90593	200	
371.86762	322	1+
372.20292	364	1+
372.78755	294	1+
372.79955	172	
372.98322	172	
373.12738	192	
373.18418	184	
373.79318	206	1+
373.82504	572	1+
373.87141	328	1+
373.89691	222	
374.00420	236	1+
374.82548	474	1+
375.13361	366	1+
375.88574	534	1+
376.06682	330	1+
376.80257	236	1+
376.92667	186	1+
377.07107	282	1+
377.12468	228	
378.18312	356	1+
379.13564	212	
379.18486	294	1+
380.20644	176	
380.21846	252	1+
380.85787	210	
380.89089	234	1+
382.19680	236	1+
383.15353	218	
384.08589	184	
384.12961	196	1+
384.85052	332	1+
384.96183	254	1+
385.09342	334	1+
385.89404	202	1+
386.84756	174	
387.04265	324	1+
387.76552	142	1+
387.84680	194	
387.85753	180	
388.10487	368	1+
388.20411	208	1+
388.87342	230	1+
389.18237	206	1+
389.99829	184	1+
390.76384	208	1+
390.83969	410	
390.90039	204	
391.03021	174	
391.84240	636	
391.90225	374	1+
392.08375	170	
392.78835	254	1+
392.83734	410	
392.86315	1846	1+
392.95522	232	1+
393.12022	166	
393.13664	314	1+
393.27320	196	
393.33527	508	1+
394.19874	452	1+
394.22121	174	1+
394.83413	1592	1+
394.85889	786	
394.99382	220	1+
395.05828	326	1+
395.17173	416	1+
395.89827	504	1+
396.14056	176	
396.85865	232	
396.90018	414	1+
397.24273	474	1+
397.97622	192	1+
399.06740	174	
399.16042	382	1+
399.93006	232	1+
401.93445	210	1+
402.33411	166	
402.87632	262	
403.38439	226	1+
403.75184	268	1+
403.87223	600	
404.13989	294	1+
404.87496	428	
404.91920	214	1+
405.08665	170	1+
405.86595	324	
406.12226	202	1+
406.87123	254	
407.06151	210	1+
407.22004	188	1+
407.28957	172	1+
407.86629	938	
408.85434	530	
408.90299	172	
409.35748	226	
409.54504	160	1+
409.85098	412	
410.03057	250	1+
410.12731	338	
410.84383	456	
410.87346	2252	1+
411.12813	268	
411.20819	502	1+
411.27150	302	1+
411.36581	258	
411.80878	342	1+
412.12292	176	
412.17329	632	1+
412.26982	172	1+
412.84557	3354	1+
412.87032	964	
413.90038	180	1+
414.07418	290	1+
414.85415	356	1+
416.23837	276	1+
417.09537	470	1+
417.17180	442	1+
417.23614	310	1+
417.38041	242	1+
417.78944	314	1+
417.87158	262	1+
418.00848	272	1+
418.09656	276	1+
418.84405	190	
419.13394	172	1+
419.17535	300	1+
421.87972	424	1+
422.08259	228	1+
423.21932	198	1+
423.88223	288	1+
424.32118	188	1+
425.11163	238	1+
425.14860	296	1+
425.24333	216	1+
425.87471	184	
425.89439	170	
426.79844	306	1+
426.86231	678	
426.88216	702	
426.99897	218	1+
427.01723	194	1+
427.25261	174	1+
427.86428	472	
428.14035	602	1+
428.18224	308	1+
428.85324	392	
428.88444	4790	1+
429.79545	258	1+
429.85493	180	
429.95945	192	1+
430.02176	172	1+
430.23550	240	1+
430.85368	1274	
430.88133	2116	
431.17294	254	1+
431.33630	274	1+
431.86219	1642	1+
431.91889	304	1+
432.15192	390	1+
432.29931	256	1+
432.86331	1022	1+
432.89185	198	
432.92553	210	1+
433.11645	166	1+
433.20639	204	
434.19786	244	1+
434.25612	452	1+
434.85736	1252	1+
434.88941	244	
435.10608	186	1+
435.86053	1114	1+
436.14528	204	1+
436.88485	244	
437.14953	146	1+
438.10498	308	1+
438.39002	152	1+
438.80901	188	1+
439.31316	222	1+
439.89332	824	1+
439.94888	382	1+
440.11375	306	1+
441.09203	282	1+
441.14976	178	
441.86987	294	1+
442.65167	134	1+
444.24041	362	1+
444.83982	174	
444.87077	2010	1+
446.14932	424	1+
446.88777	366	1+
447.08177	130	1+
447.19704	312	1+
447.28062	290	1+
448.13797	186	
448.16630	276	1+
448.25539	286	1+
448.89356	284	
448.97467	172	1+
449.87853	1368	1+
451.00803	148	1+
451.12420	244	1+
451.90316	532	1+
452.10457	226	1+
452.15427	386	1+
453.06001	404	1+
453.15558	288	1+
453.26045	364	1+
453.90604	168	
455.34312	162	1+
456.86952	326	1+
457.20350	298	1+
457.83184	336	1+
457.90482	766	1+
459.19492	260	1+
461.04622	216	1+
461.14576	202	1+
461.36580	294	1+
462.85102	230	
462.87869	774	1+
463.21074	244	1+
464.41492	150	1+
466.09167	164	1+
466.28595	276	1+
467.55219	92	1+
467.88686	1666	1+
468.00140	182	1+
468.22752	184	
468.35078	218	1+
468.80317	168	
468.85092	180	1+
469.09639	248	1+
469.23710	238	
469.91129	298	1+
470.16013	188	
471.17858	360	1+
471.24165	552	1+
471.31172	260	1+
472.18002	320	1+
473.69998	122	1+
474.32676	174	
476.84219	110	1+
478.26295	232	1+
480.46810	200	1+
481.90708	260	1+
482.34836	196	1+
484.37278	232	1+
485.21792	284	1+
485.89426	1082	1+
486.25828	206	
487.05882	256	1+
487.26910	286	
488.19644	480	1+
488.45342	300	1+
488.88664	168	
489.05457	238	1+
489.18489	292	1+
489.26299	428	
490.26458	494	1+
490.32552	164	1+
491.37082	166	
492.03997	176	1+
493.27722	222	
493.36189	326	1+
494.10280	518	1+
494.13238	190	1+
494.44850	132	1+
495.00225	108	1+
495.11098	362	1+
495.19055	196	
495.23292	390	1+
495.74063	176	
496.23643	300	1+
497.27116	238	1+
498.30951	306	1+
499.08530	222	1+
499.31228	228	1+
499.44407	352	1+
500.35189	206	
503.13149	558	1+
504.85840	256	1+
505.27790	248	1+
507.82689	234	1+
509.19634	226	1+
509.23492	282	1+
509.33349	432	1+
509.37668	216	1+
509.78412	168	1+
510.23702	332	1+
510.43822	394	1+
510.46107	404	1+
511.06626	350	1+
511.36229	242	1+
511.85410	132	1+
512.06486	202	1+
512.19174	422	1+
512.32393	326	1+
512.39781	468	1+
512.82556	170	1+
513.13239	728	1+
513.19162	332	1+
513.23971	328	1+
513.27530	156	1+
513.32868	234	1+
513.40270	318	1+
513.83437	102	1+
514.24307	276	1+
514.29453	276	1+
514.80016	176	1+
515.00265	98	1+
515.08971	166	1+
515.29282	178	1+
515.32748	224	1+
515.35570	240	1+
515.42150	226	
515.45083	238	1+
515.49339	294	1+
516.21144	294	1+
516.41220	384	1+
517.21350	244	1+
517.41929	270	1+
517.46167	186	
518.25089	368	1+
518.43770	210	1+
518.48991	158	1+
518.78107	220	1+
519.25754	302	1+
519.78149	154	1+
521.81677	172	1+
522.13013	182	1+
522.78035	282	1+
522.89905	158	1+
524.30661	168	1+
525.87557	174	1+
526.50216	264	1+
526.81027	214	1+
527.23386	306	1+
527.30574	552	1+
527.39212	656	1+
527.42691	360	1+
527.51546	606	1+
527.81335	182	1+
528.04481	156	1+
528.22437	444	1+
528.46896	242	
528.50956	642	1+
529.39651	312	
529.43240	178	
529.48402	196	
529.55064	348	1+
529.78927	164	1+
530.40528	1392	1+
530.45459	616	1+
530.48910	954	1+
531.09566	158	1+
531.13640	196	1+
531.34597	1286	1+
531.40767	1162	1+
531.83781	224	
532.30544	394	1+
532.48447	1172	1+
532.98731	158	1+
533.34651	592	1+
533.43586	456	1+
533.46225	856	1+
533.50050	442	1+
533.82848	222	1+
534.22087	206	1+
534.26345	348	1+
534.40895	248	1+
534.46516	678	1+
534.77735	190	1+
535.27233	230	1+
535.50626	318	1+
535.84815	90	1+
536.50571	204	1+
536.79298	244	1+
END IONS

###FS:    #m/z: 340.94018 #charge 1+
###MS: 7
###MSMS: 10
BEGIN IONS
TITLE=Cmpd 7, +MS2(340.9402), 28.0-35.0eV, 0.2min #10
RTINSECONDS=10.291
SCANS=7,10
PEPMASS=340.94018	720752
CHARGE=1+
82.86280	116	
184.85915	106	
189.86628	122	
198.96590	140	
205.95007	130	
211.94168	108	
212.94792	146	
213.93920	2702	1+
215.88578	462	1+
215.93726	962	1+
217.88193	146	
217.93676	230	
218.96184	108	
221.13857	98	
221.89595	166	
222.94747	274	1+
224.97355	98	
226.87066	112	
226.94390	298	1+
227.03056	232	1+
227.56805	98	
229.40738	100	
229.92959	356	1+
229.95212	164	1+
231.11353	242	
231.17597	98	
231.94932	3608	1+
233.89895	244	
233.94761	1128	1+
235.88882	374	1+
235.94493	252	
236.88910	260	1+
236.95695	124	
237.06259	304	1+
237.08945	120	
238.05018	194	1+
238.90068	226	1+
238.99599	262	1+
240.08776	154	1+
240.22880	134	
241.93993	408	1+
242.94211	262	1+
243.89242	126	
243.95917	328	1+
244.88345	196	
244.97425	238	1+
245.83675	134	1+
245.95162	130	
247.24049	122	
247.94081	1548	1+
248.05127	106	
248.98903	216	
249.08900	100	
249.95775	708	1+
249.98338	384	1+
250.01836	228	1+
250.04529	144	
250.07577	264	1+
251.10490	168	
252.96521	128	
253.05248	170	
254.96614	2270	1+
255.07371	580	1+
255.17939	162	
256.84756	184	1+
256.96471	512	
258.96407	206	1+
259.00226	128	
259.12877	120	
259.20918	102	
260.20043	116	
260.98418	112	
262.08825	120	
262.92710	136	
263.01853	164	
263.06900	168	
263.18835	128	
265.01844	374	
265.42767	106	
265.95448	238	
266.01654	170	
266.10706	120	
266.99876	240	
267.07799	260	1+
267.11415	98	
267.13681	194	1+
269.97441	180	
270.20987	102	
270.97261	118	
270.99642	146	
271.15437	104	
271.96893	98	
272.07794	182	1+
272.93436	418	
272.98320	134	
273.05559	104	
274.90801	100	
274.96673	98	
275.05255	160	
275.09195	252	1+
276.98057	104	
276.99795	104	
277.85055	270	1+
278.21188	134	
278.96694	106	
279.96834	236	1+
280.17238	98	
280.25903	130	
280.95269	128	
281.04898	526	1+
282.27550	678	1+
283.02783	424	1+
283.04839	258	1+
284.96396	174	1+
285.05822	112	
285.91294	300	1+
286.44915	100	
286.86899	104	
287.86624	236	1+
288.06645	264	1+
289.01176	294	1+
289.04160	148	
290.85876	224	
290.94489	150	
292.12535	118	
292.26178	124	
293.08356	98	
293.28920	110	
293.87487	140	
294.06434	198	1+
295.87698	154	
295.99670	100	
296.21303	110	
296.33014	168	
296.84542	126	
296.86767	186	
296.97533	556	1+
297.08741	100	
297.82373	102	
297.91068	124	
298.12021	102	
298.42543	104	
299.05557	1002	1+
300.05767	700	1+
302.17278	162	
303.13341	136	
303.25009	148	
304.13617	242	1+
304.86568	192	1+
305.05594	116	
305.18991	152	1+
305.20824	106	
305.79495	110	
306.04688	248	1+
306.31292	144	
307.24389	456	
307.28654	212	
307.30622	300	
308.05988	100	
308.25271	314	1+
308.29326	406	1+
308.80686	140	
309.05961	196	1+
309.29678	282	1+
309.45628	102	
310.87615	106	
311.02717	140	
311.31400	102	
311.86287	238	
312.17096	96	
313.88473	156	
315.01428	98	
315.94367	140	
318.11433	206	1+
318.40382	104	
319.10036	100	
319.20124	206	
320.29170	210	
321.22177	286	1+
321.85637	108	
322.08332	122	
322.13280	502	1+
323.23974	1226	1+
323.30336	278	1+
324.27764	180	
324.32483	138	
324.90036	156	
325.12523	106	
325.25114	408	1+
325.89286	190	1+
326.30230	114	
326.33725	228	1+
327.05089	98	
328.88603	164	
329.81348	248	1+
330.89071	218	1+
332.07925	144	
334.01377	114	
334.31428	192	1+
336.21579	338	1+
337.25401	128	
338.33455	146	
338.92642	132	
339.35265	154	1+
340.13909	124	
340.17432	154	
340.18860	128	
340.29610	126	
340.39432	384	
340.90247	116	
341.24521	120	
341.39403	278	
342.13894	112	
342.28344	168	
342.31123	390	1+
343.20191	144	
343.20804	188	
343.21256	386	1+
344.18994	106	
345.10926	182	
345.18673	126	
346.06409	160	
346.41322	102	
END IONS

###FS:    #m/z: 322.92948 #charge 1+
###MS: 11
###MSMS: 12
BEGIN IONS
TITLE=Cmpd 8, +MS2(322.9295), 28.0-35.0eV, 0.2min #12
RTINSECONDS=13.993
SCANS=11-12
PEPMASS=322.92948	2541296
CHARGE=1+
188.98527	116	
189.95579	162	
191.95577	778	
192.88882	404	1+
193.94999	144	
198.85793	112	
200.01062	180	1+
200.87672	138	
202.93986	116	
205.94985	200	
206.92161	132	
209.96495	116	
210.91268	178	1+
215.88650	1040	1+
219.02821	118	
219.17283	176	
220.86407	200	
221.06994	136	
222.94608	146	
223.00340	162	1+
223.95958	276	1+
224.00494	204	1+
224.93291	120	
224.97769	296	1+
226.06839	104	
227.85832	326	1+
228.86079	266	1+
228.91161	168	
230.95920	160	
231.06743	104	
232.84345	102	
233.89657	360	
235.87473	282	1+
237.05851	114	
238.05059	132	
238.06887	100	
238.21273	170	
238.56838	112	
238.94203	152	
239.07952	592	
240.94135	838	
240.96342	304	1+
241.01388	100	
241.94132	640	
242.84458	188	1+
242.94076	2540	1+
243.06217	206	1+
243.88183	538	
243.98475	114	
244.03680	114	
244.51639	170	
244.88076	372	1+
244.93998	408	
244.97002	110	
245.94043	190	
246.95245	98	
246.97372	566	1+
247.04780	182	
247.85919	144	1+
247.88206	186	1+
247.94000	166	
248.11062	158	
248.95103	156	
248.98472	338	1+
249.04185	272	1+
250.94806	114	
251.22869	242	1+
254.18490	120	
254.99379	144	
255.04679	102	
255.06282	138	
255.07703	106	
255.87244	208	1+
256.03791	142	
256.91762	144	
257.00866	128	
258.93099	98	
258.97290	108	
258.99225	224	
259.07151	166	
259.84900	304	1+
260.16182	124	
260.17536	132	
260.96532	114	
262.89356	186	1+
263.13215	134	
263.90682	204	1+
263.97815	124	
264.97851	202	
265.01762	280	1+
265.05841	548	1+
266.03929	150	
266.24465	206	
266.86918	140	
267.00220	144	
267.05693	318	1+
267.10285	188	1+
267.13602	156	
267.79033	188	1+
267.99991	328	1+
268.05917	228	1+
268.14071	142	
268.95696	290	1+
269.82867	104	
270.27551	178	
271.00319	112	
271.10194	120	
271.84190	342	1+
272.15617	144	
272.78904	106	
272.82580	170	
272.86952	118	
273.07297	168	
273.79984	118	
273.95809	158	
274.92730	114	
274.96971	188	1+
276.04027	182	
276.07965	118	
276.19706	138	
276.23367	106	
276.83782	120	
277.01335	122	
277.11132	158	
278.05397	224	1+
279.03791	102	
279.09172	710	1+
279.23377	124	
279.27991	230	1+
279.90504	100	
280.14861	166	
280.26074	332	
280.82958	194	1+
280.88599	130	
281.05287	344	1+
281.13099	122	
281.19312	150	
281.26275	142	
281.80711	204	1+
282.27795	166	
282.98385	196	1+
283.02965	260	
283.06747	252	
283.09478	100	
283.26137	230	
283.88102	150	
284.01657	186	1+
284.05009	226	1+
284.06475	106	
284.29337	1736	1+
285.07811	140	
286.02530	210	1+
286.14254	174	
286.91834	206	1+
287.05705	142	
288.06529	124	
289.79017	116	1+
290.85645	192	
290.87711	214	1+
290.95482	250	1+
291.79872	144	1+
292.05947	444	1+
293.13779	82	1+
294.10455	130	1+
294.85605	290	1+
295.00659	104	
296.09126	164	1+
299.05885	230	
299.10896	190	
300.11419	136	
301.18344	138	
301.39637	100	
301.81310	130	
302.14924	298	1+
302.24316	136	
303.03634	142	
303.09015	146	
303.18661	490	1+
303.86700	154	
304.10238	208	
304.18869	416	1+
304.26046	196	
304.76505	102	
305.02614	150	
305.09121	178	
305.26320	122	
306.27993	292	1+
306.88143	138	
307.79416	108	
307.88305	194	1+
308.29202	766	1+
309.26363	204	1+
309.79861	168	
309.98789	162	
310.30788	694	1+
310.87937	104	
311.12033	190	
312.80118	172	1+
313.03299	172	
313.45192	106	
313.80527	140	1+
314.93824	204	1+
315.81641	216	1+
316.85935	120	
317.47114	104	
317.87569	198	1+
317.97108	104	
319.05325	128	
319.87457	198	1+
320.07123	172	1+
320.29406	186	
322.23637	124	
323.23655	3232	1+
323.30376	132	
324.20450	220	
324.88996	116	
325.09863	192	1+
325.17227	98	
325.20726	116	
325.31697	116	
326.09658	222	1+
326.21823	162	1+
326.24766	120	
326.37514	214	
327.13926	112	
327.26644	306	1+
327.30644	200	1+
327.79794	102	
END IONS

###FS:    #m/z: 340.94006 #charge 1+
###MS: 11
###MSMS: 13
BEGIN IONS
TITLE=Cmpd 9, +MS2(340.9401), 28.0-35.0eV, 0.3min #13
RTINSECONDS=14.765
SCANS=11,13
PEPMASS=340.94006	1321924
CHARGE=1+
51.02690	108	
186.21746	104	
189.86243	134	
197.87468	150	
198.96910	176	
205.94815	136	
207.97713	104	
208.93759	234	1+
208.95620	132	
211.94655	230	
212.87792	426	1+
212.94598	148	
212.96448	116	
213.09026	152	
213.93974	4248	1+
214.97311	198	1+
215.86398	112	
215.88447	746	1+
215.93722	1076	1+
217.86252	140	
217.93599	386	1+
218.88460	186	
221.17492	104	
221.94351	166	
223.97970	114	
226.86584	232	1+
226.94751	128	
229.93075	338	
230.89045	156	
230.90224	188	1+
231.41290	114	
231.95017	3452	1+
232.89468	486	1+
233.89917	402	1+
233.94907	508	
235.86863	212	
235.89081	366	1+
235.94693	298	
238.95291	138	
239.04537	154	
240.23179	524	1+
240.89066	258	1+
240.93826	132	
240.96007	216	
241.12730	130	
241.79562	112	
243.95445	344	1+
244.00687	120	
244.03267	282	1+
244.08759	302	1+
244.88958	124	
244.95652	296	1+
245.57857	106	
246.97168	222	
247.94269	2282	1+
248.98688	264	
249.03989	130	
249.93774	150	
249.95915	1222	1+
250.02105	140	
251.95986	482	1+
252.22962	108	
252.26377	142	
253.23208	154	
253.90420	380	1+
253.96262	114	
254.07104	580	1+
254.09442	364	1+
254.24983	164	1+
254.90717	254	1+
254.96514	2726	1+
255.07414	426	1+
256.26103	126	
256.91512	146	
256.96160	512	1+
257.91216	156	
258.07545	142	
258.98580	134	
259.07564	128	
259.94864	268	1+
260.96916	160	
261.06646	188	1+
262.96600	186	
263.97907	160	
264.07229	150	
264.26474	126	
264.91835	240	1+
265.01420	160	
265.05912	242	1+
265.94951	310	1+
266.24820	230	
266.73571	112	
266.99819	200	
267.08606	126	
267.13510	264	1+
267.18082	184	1+
268.00266	204	
268.81312	118	
268.95596	164	
268.97548	144	
269.00146	274	1+
270.93840	186	
272.78968	198	1+
272.93400	116	
272.97432	140	
273.07788	112	
274.00962	232	1+
274.05203	134	
275.11702	212	1+
275.24905	140	
276.89035	156	
276.90292	264	1+
277.05039	116	
277.07472	218	1+
277.96412	118	
278.18195	220	1+
278.25225	142	
278.99948	304	1+
279.15926	194	1+
279.27892	124	
279.96651	142	
280.85178	138	
281.04931	682	1+
281.87955	148	1+
281.97681	132	
282.09883	146	1+
282.11765	110	
282.28112	376	1+
283.02687	416	1+
283.05632	126	
284.29382	186	
284.78511	178	
285.02108	150	
287.80805	164	1+
289.00511	158	
289.26109	120	
289.90498	186	1+
290.05492	232	1+
290.85865	254	1+
290.93626	258	1+
291.80314	122	
292.86041	130	
292.87549	140	
293.06606	176	
294.90307	104	
295.95509	106	
295.97196	274	1+
295.99637	184	1+
296.32985	252	1+
297.00422	212	1+
298.30650	182	
299.05806	158	
299.87700	206	1+
299.95365	128	
300.05339	396	1+
300.92533	174	1+
301.01687	132	
301.25995	144	
302.09780	106	
302.14925	144	
302.17716	284	1+
303.26089	154	1+
305.87848	268	1+
306.01970	204	1+
307.11656	116	
307.24274	310	1+
307.28770	454	1+
307.30662	162	
307.78317	140	
307.80027	142	
309.15147	140	1+
309.32357	132	
309.86737	132	
310.06123	152	
310.30896	140	
310.87575	148	
311.02670	118	
311.88075	124	
312.12319	156	
313.02904	180	
313.09433	144	
313.87094	110	
313.88418	130	
315.87384	156	
316.99021	120	
317.03605	240	1+
317.46283	108	
318.59297	174	
320.32215	264	1+
320.96517	142	
321.11782	160	
321.79631	106	
322.13827	490	1+
322.19636	106	
323.23803	588	1+
323.30412	186	
324.06182	110	
324.11177	144	
324.28728	352	1+
324.32055	226	1+
324.96334	188	
325.09346	132	
325.23162	130	
325.25540	212	
325.89767	124	
326.33898	190	1+
326.88991	104	
326.96427	196	
328.18281	336	1+
328.81004	258	1+
328.89181	242	
329.15264	118	
329.88262	114	
331.81751	214	
332.08649	136	
333.10330	110	
333.94269	106	
333.99325	120	
335.05047	274	1+
335.33893	134	
337.21904	144	
337.24899	132	
338.25874	184	1+
338.34126	362	1+
338.80244	136	
339.18260	224	1+
340.39208	306	
341.24775	342	1+
342.05752	116	
342.28030	118	
342.31305	750	1+
343.10738	114	
343.20519	262	1+
343.27875	152	
344.07484	198	1+
344.29982	104	
344.89939	126	
END IONS

###FS:    #m/z: 363.95606 #charge 1+
###MS: 11
###MSMS: 14
BEGIN IONS
TITLE=Cmpd 10, +MS2(363.9561), 28.0-35.0eV, 0.3min #14
RTINSECONDS=15.5375
SCANS=11,14
PEPMASS=363.95606	744770
CHARGE=1+
189.86369	198	
191.85845	516	1+
199.88490	118	
209.94197	1666	1+
210.88309	348	1+
212.87893	1440	1+
214.89453	188	
215.41417	166	
222.49728	170	
222.95197	642	1+
224.04320	194	1+
224.94752	1642	1+
225.97180	164	
226.94670	8380	1+
226.97127	234	
227.04310	194	1+
227.10419	110	
227.89008	524	1+
227.92958	228	
228.89314	446	1+
228.94248	7586	1+
228.98271	150	
230.88943	2284	1+
231.04861	168	
232.07600	108	
232.09257	114	
232.88483	324	
232.99917	128	1+
233.02218	174	
233.88790	160	
233.95909	122	
234.03478	206	1+
237.05950	208	1+
237.27919	126	
238.10650	110	
238.21178	134	
239.06964	120	
239.09828	106	1+
239.90322	128	
240.82295	172	
240.93966	184	
240.96202	1452	1+
241.94175	232	
242.94030	876	1+
242.95867	752	1+
243.88161	274	1+
244.03357	140	
244.13584	190	1+
244.95693	4210	1+
245.87093	128	
245.94167	680	
246.85575	200	
246.95185	4554	1+
248.03371	198	
248.90101	638	1+
249.03932	238	
249.09718	234	1+
250.89357	130	
250.94414	126	
250.97112	196	
251.03536	246	1+
251.04849	126	
251.79909	158	
251.89006	412	1+
253.88148	256	1+
255.09529	148	
256.91476	128	
257.06258	140	
258.10748	122	
258.84460	236	1+
258.92576	218	1+
258.97282	180	
259.23992	136	
260.97136	656	1+
261.05677	108	
262.04880	148	
262.97109	142	
262.99873	136	
263.17081	130	
264.07051	128	
264.23027	154	
264.86682	112	
264.91410	290	1+
265.09011	186	1+
265.12585	216	1+
265.91685	202	1+
265.97571	190	
266.18912	102	1+
266.95759	122	
267.13794	276	1+
267.97163	662	1+
268.01279	208	1+
268.09697	124	
268.96102	200	
269.96886	712	
271.00632	176	1+
271.84751	458	1+
271.91777	170	
272.09274	118	
272.78440	126	
272.87003	130	
272.93462	330	1+
274.12378	114	
275.41641	132	
275.90949	142	
276.84869	142	
277.10845	118	
277.89721	336	1+
277.98540	302	1+
279.10737	226	1+
279.24912	130	
280.14566	140	
280.80345	162	1+
280.85339	218	1+
281.09908	130	
281.89127	260	1+
282.92590	160	
282.94022	112	
283.02405	110	
283.06715	428	1+
283.84949	120	
283.98298	334	1+
284.84220	506	1+
285.88802	122	
285.94375	404	1+
286.87495	156	
287.40989	174	
287.42540	212	1+
287.81153	122	
288.26354	282	1+
289.04056	228	1+
290.01597	124	
290.16849	198	1+
290.86164	246	1+
291.25025	228	1+
291.97358	110	
292.80569	202	1+
292.88407	234	1+
293.03991	110	
293.93312	146	1+
294.85675	176	
296.02396	270	1+
296.96838	208	1+
297.91345	218	1+
298.87311	132	
299.00292	210	1+
299.08352	110	
299.12584	116	
299.24487	126	
299.87393	212	1+
300.09046	138	
300.23193	126	
300.85658	152	
301.14595	138	
301.80624	282	1+
301.85963	248	
301.99627	132	
302.11008	166	1+
302.24392	252	
302.85221	950	1+
303.10683	258	1+
303.85448	774	1+
304.03146	266	1+
304.10928	206	1+
304.80859	136	
305.14975	196	1+
305.78682	400	1+
306.79140	340	1+
307.88703	134	
308.29222	320	
308.87654	118	
309.11899	190	1+
309.30196	446	1+
309.90450	154	
310.88332	128	
311.07530	184	
311.86146	110	
312.35752	110	
312.87635	126	
312.92796	122	
313.93650	316	1+
317.12571	118	
317.95924	230	1+
318.93547	142	
319.89396	118	
319.92881	156	
320.14208	244	1+
320.83218	118	
320.91990	172	
321.82405	262	
321.86636	122	
322.30609	180	1+
323.01442	128	
323.33761	116	
323.91594	186	1+
324.02307	414	1+
324.23992	428	1+
324.89559	252	1+
324.95851	166	1+
326.87483	482	1+
327.87963	304	1+
328.80572	114	
328.99032	164	1+
329.02599	124	1+
329.08621	138	
329.31075	132	
329.87328	210	
329.89731	118	
330.82275	150	
331.09568	118	
334.10710	122	
334.81557	110	
334.96769	148	
334.98726	122	
336.83487	184	1+
336.94572	134	
337.14619	126	
338.31478	152	
339.44161	114	
339.82679	244	
339.86251	120	
340.11175	206	1+
340.19018	112	
340.83375	240	1+
340.94064	312	1+
341.04029	148	1+
342.17876	138	1+
342.31835	272	1+
344.92623	128	
345.88626	156	
345.97222	116	
346.23371	178	1+
346.29888	204	1+
347.93895	120	
349.15284	172	1+
349.25605	138	
349.28922	116	
349.31626	148	
350.18454	226	1+
350.23725	110	
350.32087	116	
352.88616	150	
354.20475	158	
354.99059	142	
355.05151	146	1+
356.79867	154	1+
357.02241	160	1+
357.92289	116	
360.29322	170	1+
360.54440	156	1+
360.79945	114	
361.15394	136	
361.89752	178	1+
362.18724	214	1+
362.33285	160	1+
363.04240	200	1+
363.12596	134	
364.16981	204	1+
364.80438	134	
364.83038	130	
365.28091	132	
365.31769	116	
365.88932	308	1+
366.32491	578	1+
367.29113	168	1+
367.33130	422	1+
368.42504	576	1+
368.95064	238	1+
369.08192	128	
END IONS

###FS:    #m/z: 363.95629 #charge 1+
###MS: 15
###MSMS: 16
BEGIN IONS
TITLE=Cmpd 11, +MS2(363.9563), 28.0-35.0eV, 0.3min #16
RTINSECONDS=19.242
SCANS=15-16
PEPMASS=363.95629	919436
CHARGE=1+
182.86716	214	
185.86732	162	
187.86702	154	
189.86182	804	1+
191.10385	132	
191.85879	1130	1+
191.95311	174	
200.88835	194	
200.95242	144	
204.94349	382	1+
207.87392	588	1+
209.06380	114	
209.94338	3314	1+
210.88627	434	1+
211.97289	118	1+
212.87907	3570	1+
214.29705	82	1+
214.89595	488	
215.88604	148	
218.91826	124	
222.95143	4584	1+
223.97496	336	1+
224.05669	154	
224.89311	146	
224.94829	6126	1+
225.85923	124	
225.88135	138	
225.91648	120	
225.97198	442	1+
226.89524	328	
226.94735	20706	1+
226.97611	320	1+
227.05224	122	
227.10751	228	1+
227.93182	270	
228.87001	134	
228.89357	1128	1+
228.94230	23218	1+
229.04896	114	
229.15687	136	
230.00995	270	1+
230.88947	5238	1+
231.01367	226	1+
231.38562	190	1+
232.88749	582	1+
233.52811	90	1+
234.88051	352	1+
237.23226	160	
237.96105	140	
239.10998	170	
239.17779	134	
239.82518	260	1+
240.14307	146	
240.96192	3884	1+
241.94323	132	
242.07806	198	1+
242.95896	3382	1+
243.89417	326	1+
244.03949	124	
244.95675	7542	
245.12557	116	
245.88583	244	1+
245.94268	556	
245.96114	316	
246.03102	122	
246.90289	576	1+
246.95303	11096	1+
247.02277	594	1+
247.05812	150	
247.85143	256	1+
248.02616	482	1+
248.83307	176	1+
248.89976	1682	1+
250.13742	144	1+
250.89860	210	
250.94686	390	1+
250.97386	150	
251.06932	128	
251.90685	182	
251.96071	328	1+
252.08040	136	
252.84910	142	1+
252.86818	230	1+
252.89115	150	
253.08003	122	
253.83617	142	
253.90529	288	
254.08702	116	
256.08313	112	
256.88837	126	
257.01249	254	1+
258.97474	652	1+
259.83964	200	1+
259.88482	198	1+
260.06447	150	1+
260.96886	2560	1+
263.17210	168	
264.79256	134	
264.90091	256	1+
264.96703	388	1+
265.05029	148	1+
265.08449	362	1+
265.85953	226	1+
265.97568	376	1+
266.16614	120	
267.57572	192	1+
267.92554	184	
267.97181	2140	1+
268.06090	126	
268.95397	124	
269.96816	1712	1+
271.84412	272	1+
271.91706	270	
272.93011	190	
272.94321	208	1+
274.85276	142	
275.97488	120	
276.85544	504	1+
277.02468	146	
277.23710	134	
278.09543	424	1+
278.79698	118	
278.84359	156	
278.97108	154	
279.01837	132	
279.04831	138	
279.25522	272	1+
279.84913	136	
279.95031	122	
279.96974	140	
280.04121	170	
280.11074	204	1+
280.79379	278	
281.89746	140	
281.98575	138	
282.80615	148	
282.89931	192	1+
283.07039	208	
283.20718	112	
283.85239	288	1+
283.98383	468	1+
284.05115	170	
285.84633	326	
287.02396	134	
289.07904	204	1+
289.12526	122	
289.87959	146	
289.96449	236	1+
290.83776	114	
290.89216	294	1+
291.86800	202	1+
292.82030	170	
293.06651	138	
294.27695	186	1+
294.79781	218	1+
294.85410	120	
296.86403	134	
298.08117	162	
298.79485	320	1+
298.90952	326	1+
299.01281	114	
299.24484	134	
299.77176	134	
299.86498	146	
300.06298	188	1+
300.85405	456	1+
301.79978	424	1+
301.85882	332	1+
301.89725	126	
302.22644	162	
302.24180	132	
302.91064	122	
302.96027	250	1+
303.10101	232	1+
303.80785	540	1+
303.85420	1428	1+
303.88380	264	1+
303.98977	204	1+
304.05377	154	1+
304.77738	148	
304.83559	140	
305.15818	128	
305.26940	332	1+
307.88753	156	
308.29183	300	1+
308.79537	136	
308.87758	238	
308.95882	140	
309.30542	120	
309.32335	162	
310.30875	530	1+
311.87618	298	1+
312.96536	298	1+
313.24725	112	
314.94560	122	
315.16244	130	
316.88346	214	1+
317.25731	252	1+
317.82367	124	
318.02493	206	1+
319.80922	112	
319.90222	342	1+
320.95970	162	
321.14718	156	1+
321.28275	144	
321.81642	180	
321.86831	208	
322.01038	354	1+
322.17728	308	1+
322.81649	138	
322.92635	420	1+
323.09065	194	1+
323.98594	198	1+
324.89193	154	
324.95977	170	1+
325.01801	114	
325.05072	254	1+
325.89076	300	1+
326.17354	112	
326.87003	366	1+
327.07401	154	
327.17769	196	1+
327.80002	238	1+
327.98897	118	
328.31438	156	
328.88814	152	
329.87686	244	1+
332.09057	114	
334.03913	146	
334.90846	132	
336.08457	284	1+
336.80443	118	
336.94426	718	1+
337.13320	124	
337.14853	142	
337.75298	114	
337.83704	278	
338.34159	152	
338.86962	166	
338.90078	140	
339.82303	238	1+
340.79599	222	1+
340.94268	190	
341.25347	130	
343.27820	118	
344.00350	134	1+
344.05943	122	
348.26374	144	
349.31762	316	
349.82874	148	
350.33178	452	1+
350.35000	134	
351.91526	172	1+
354.08761	166	1+
356.10175	204	1+
357.31688	142	
357.72403	128	
357.79709	164	
357.86147	138	
358.77878	116	
359.85299	162	
360.20221	178	1+
360.28996	256	1+
362.20891	418	1+
362.34494	210	1+
362.84380	188	
362.88404	146	
363.21188	326	1+
364.15745	120	
364.95701	138	
364.99540	126	
365.28572	210	1+
366.34550	126	
367.33413	382	1+
368.41962	378	1+
369.20718	186	1+
END IONS

###FS:    #m/z: 531.40620 #charge 1+
###MS: 15
###MSMS: 17
BEGIN IONS
TITLE=Cmpd 12, +MS2(531.4062), 28.8-35.9eV, 0.4min #17
RTINSECONDS=20.014
SCANS=15,17
PEPMASS=531.40620	314972
CHARGE=1+
189.95913	200	
224.04451	204	
236.87906	814	1+
237.05407	180	
238.06304	234	
239.87954	520	1+
240.89630	224	
241.87595	290	1+
244.88832	190	1+
246.94232	276	1+
247.99095	192	1+
248.03526	192	
250.11731	166	
250.97529	166	
251.04498	268	1+
251.07422	186	
251.88324	174	
252.07928	200	
254.89119	326	
255.17423	638	1+
255.89138	218	
255.94885	222	1+
256.88795	306	
257.89132	304	
258.80014	176	
258.89103	256	
259.16039	84	1+
259.88756	254	
259.90660	182	
260.04897	276	1+
260.11898	276	1+
263.87749	310	
263.96956	178	1+
263.99061	166	
264.08370	172	
264.26384	184	1+
266.09127	186	
266.24609	194	
266.99635	224	
267.06060	182	1+
267.94036	326	1+
268.88463	356	1+
269.11310	242	1+
269.99880	292	1+
270.86425	250	1+
271.04368	138	1+
272.95751	202	1+
273.18600	972	1+
273.88043	252	
273.96315	138	1+
274.86649	268	1+
276.05133	260	1+
276.08762	192	1+
276.87485	376	1+
277.05433	232	1+
279.08676	222	
279.97469	158	1+
280.11145	282	
280.13571	256	1+
280.50036	222	1+
281.94586	198	1+
282.98144	516	1+
285.00556	362	1+
285.79398	200	
286.89151	252	1+
287.85202	178	
287.91967	194	1+
288.13634	200	1+
288.86595	260	1+
289.06423	174	1+
289.88185	274	
290.86336	728	1+
291.01724	224	1+
291.19656	634	1+
291.89873	176	
292.05891	392	1+
292.18809	280	1+
292.80983	214	
293.87192	1130	1+
293.89744	184	
295.11996	196	1+
295.89023	248	
295.91888	984	1+
295.97423	276	1+
296.88390	422	1+
297.92270	276	1+
297.96655	184	1+
298.85229	1300	1+
298.88131	660	
299.01271	238	1+
300.84829	978	1+
300.91041	214	1+
300.94738	202	1+
302.87648	290	1+
302.98696	308	1+
303.87800	210	1+
304.10884	240	1+
304.95927	366	1+
305.86199	324	1+
307.11630	240	1+
307.28370	168	
307.78723	182	
307.88910	300	
307.93076	246	1+
308.02149	158	1+
308.11999	166	1+
308.14445	264	1+
308.29203	276	
308.89322	234	
309.81499	160	1+
309.88096	220	
311.14969	238	1+
311.29287	204	1+
311.88444	1524	1+
312.82367	182	
312.86681	268	
312.90474	188	
313.02326	422	1+
313.87939	444	
313.92887	3366	1+
314.11932	222	1+
314.86596	908	
314.88968	606	
315.06799	162	1+
315.84611	462	
315.87058	484	
316.37982	180	1+
316.61123	150	1+
316.81468	204	
316.86464	1708	1+
316.88806	516	
316.95668	354	1+
317.07708	292	1+
317.90807	166	
318.02600	136	1+
318.16368	298	
318.85849	1452	1+
318.93481	264	
319.07713	272	1+
319.93552	504	1+
319.97899	232	1+
320.87778	266	
321.12980	168	
321.86460	342	
321.88450	436	1+
322.85464	614	1+
322.88779	316	1+
323.82055	210	1+
324.01359	254	1+
324.11222	164	1+
324.15950	354	1+
325.06854	250	1+
325.87791	236	
326.03012	242	1+
326.87898	554	1+
327.98240	224	1+
328.19210	204	
329.88505	180	
329.95442	184	1+
330.36009	192	
330.87269	324	
331.37643	140	1+
331.86709	2884	1+
331.92293	338	1+
332.03016	190	1+
332.11007	212	
332.17575	188	
332.87054	2182	1+
332.89892	532	
333.05901	242	1+
333.09249	202	1+
334.04007	194	1+
334.15540	770	1+
334.82485	392	1+
334.90171	414	
334.96810	202	1+
336.00604	354	1+
336.17291	1226	1+
336.87883	1092	1+
336.94523	1256	1+
337.12855	314	1+
338.18729	194	
338.99195	186	
339.82874	686	1+
339.87912	1112	1+
340.14700	192	1+
340.71820	176	1+
340.86643	520	1+
340.94459	352	1+
341.38310	218	
341.82912	278	
341.98062	468	1+
343.09440	160	1+
343.27746	84	1+
344.06195	288	1+
345.20718	4178	1+
345.34710	204	1+
345.86885	624	1+
346.09555	354	1+
347.16067	192	1+
347.20095	174	
348.20380	174	
348.87762	1216	1+
349.90628	214	
350.18660	428	1+
350.87894	1670	1+
351.33774	188	1+
352.07810	198	1+
352.17477	428	1+
352.91499	210	
353.84298	182	
353.87321	194	
353.98047	230	1+
354.29832	236	1+
354.31916	204	1+
355.03651	312	1+
355.07046	420	
355.32241	172	1+
355.89196	316	
355.97717	226	1+
357.17691	176	
357.87100	894	1+
358.19248	282	1+
358.79730	256	1+
358.87337	688	1+
359.39212	166	
359.96374	348	
360.13885	300	1+
362.12257	206	1+
362.26598	232	1+
363.21643	426	1+
364.22052	286	1+
364.99795	282	1+
366.36034	210	1+
367.06154	398	1+
367.08456	170	
367.68474	176	
367.83393	286	1+
367.96074	206	
368.89796	388	1+
369.37477	232	1+
369.77012	176	1+
369.83894	216	
371.07944	182	1+
371.51500	110	1+
371.87541	626	1+
372.37047	168	
372.82751	198	
373.11849	180	
373.82736	648	1+
374.82800	382	1+
376.12068	600	1+
376.88917	246	
377.12222	420	1+
377.81819	212	1+
378.14981	218	
378.36547	148	1+
380.99643	252	1+
381.79216	294	
381.89343	470	1+
382.15449	370	1+
382.32497	218	1+
384.21198	438	1+
384.85340	628	
384.89505	548	1+
385.84994	526	1+
385.88067	214	
385.90110	318	1+
385.97294	430	1+
386.07421	196	1+
386.81450	160	1+
386.93922	176	1+
387.04325	236	1+
387.72310	210	
389.15378	168	1+
389.91613	336	1+
390.83896	2492	1+
390.86896	216	
391.04970	168	1+
391.08281	228	1+
391.20370	254	1+
391.84131	1952	1+
391.89924	286	1+
392.79246	216	1+
392.86415	1184	1+
393.82366	216	
393.90128	216	1+
394.11785	170	
394.83441	1324	1+
394.86299	688	1+
395.03921	196	
396.06242	200	1+
396.85948	498	1+
396.90159	302	1+
397.80658	170	
398.86084	210	
399.90338	326	1+
400.21195	282	1+
400.90681	290	1+
401.78465	204	1+
402.86547	350	
402.89230	180	1+
403.02066	268	1+
403.22110	280	1+
403.86618	858	1+
404.09433	182	1+
404.91792	200	
405.16367	124	1+
405.77237	150	1+
406.20459	148	1+
407.72672	366	1+
407.86745	828	
407.99748	216	1+
408.85472	1192	
409.09446	298	1+
409.84949	1750	1+
409.90239	360	1+
410.12653	308	
410.21663	312	1+
410.87427	1742	1+
411.07642	174	1+
411.14428	172	
411.20016	200	
411.80745	266	
412.03035	202	
412.72768	584	1+
412.81111	190	
412.84728	4324	1+
413.05362	174	
415.90978	182	1+
416.83660	278	1+
416.86309	380	1+
419.13620	326	1+
419.23799	214	
419.84285	168	
419.87507	494	1+
420.13823	234	1+
421.06947	258	1+
421.41497	178	1+
421.87214	612	1+
422.04664	246	1+
422.90424	158	1+
423.13409	170	
423.20319	252	1+
425.14170	222	
425.24211	190	1+
425.87798	232	
425.99260	172	1+
426.18263	262	1+
426.74410	316	1+
426.86198	1730	1+
427.33224	200	1+
428.13541	250	
428.21175	338	1+
428.79289	242	1+
428.86078	544	
428.88460	2496	1+
429.03205	200	1+
429.86001	330	
430.23193	216	
430.86026	2576	1+
430.88209	1102	
431.20840	386	1+
431.33717	236	1+
432.09309	176	
433.00861	238	1+
433.66826	290	1+
433.87089	622	1+
433.96438	324	1+
434.66942	240	1+
434.79791	178	1+
434.85588	1122	1+
434.89693	238	
435.86181	774	1+
436.69492	146	1+
437.08477	252	1+
438.86119	180	
439.11102	146	1+
439.15779	188	
439.85908	226	
439.89568	418	1+
441.72675	232	1+
443.09621	206	1+
444.87070	2158	1+
445.16718	402	1+
446.14654	374	
446.80471	180	
447.88580	252	
448.89595	330	
449.21929	300	1+
449.87711	664	
450.03290	176	
450.08879	242	1+
450.15044	252	1+
450.82855	250	1+
450.87990	1106	1+
452.90761	268	
453.87420	598	1+
454.03663	236	1+
454.23979	426	1+
454.87553	378	1+
456.87177	448	1+
457.34768	206	1+
457.90562	372	
458.19223	194	1+
458.27743	222	1+
458.90119	186	
459.13269	242	1+
459.88763	256	1+
460.13860	176	1+
460.82293	200	1+
462.88161	918	1+
463.88364	518	1+
464.17579	232	1+
464.29076	190	1+
465.02494	164	1+
465.14270	230	1+
465.25342	244	1+
466.02459	146	1+
466.07567	240	
467.21394	202	1+
467.88709	1676	1+
468.24912	224	1+
469.91210	300	1+
469.94640	206	1+
471.17795	202	1+
471.24479	346	1+
472.41885	210	1+
476.24274	332	1+
477.47827	158	1+
480.07810	246	1+
480.20470	176	1+
482.85291	180	1+
485.20716	178	1+
485.90058	1096	1+
486.26908	178	
486.76413	166	
487.16431	196	1+
487.26392	292	
487.68979	204	1+
488.27202	1094	1+
488.80441	230	1+
488.89750	166	
489.27092	618	1+
490.86898	190	
490.89981	212	1+
490.94265	244	1+
491.19279	234	
491.27453	326	1+
492.06778	214	1+
492.79514	108	1+
493.86861	230	1+
494.23679	268	1+
500.78599	330	1+
501.78768	244	1+
502.69011	198	1+
503.12883	518	1+
503.77268	268	1+
503.85995	196	1+
504.13399	312	1+
504.77517	218	1+
505.72677	162	1+
507.84046	208	1+
509.42943	318	1+
510.05648	198	1+
510.23994	136	1+
510.75271	108	1+
511.03923	258	1+
512.31791	306	1+
512.44571	166	1+
512.86928	170	1+
513.08901	234	1+
513.13054	340	1+
513.32050	284	1+
513.79077	208	1+
514.29836	136	1+
514.79347	146	1+
515.72494	180	1+
516.29163	254	1+
516.72743	136	1+
517.24965	194	1+
517.51051	170	
519.41278	102	1+
520.77843	214	
521.09885	186	1+
521.71273	106	1+
522.01921	178	
522.77932	218	1+
526.46306	220	1+
526.52921	150	1+
526.78268	230	1+
526.82681	188	1+
527.29860	284	1+
527.38781	262	1+
527.47131	156	1+
528.26206	378	1+
528.42042	244	
528.52060	356	1+
529.28674	214	
529.45106	440	1+
529.48290	600	1+
529.57948	174	1+
530.09038	208	1+
530.20461	304	1+
530.30867	176	1+
530.48692	446	1+
531.08825	140	1+
531.34580	540	1+
531.39813	184	
531.46378	560	1+
531.75777	230	
532.34788	366	1+
532.47818	384	1+
533.26521	132	1+
533.34160	360	1+
534.18449	170	1+
535.46583	200	1+
535.71191	166	1+
END IONS

###FS:    #m/z: 507.84478 #charge 1+
###MS: 15
###MSMS: 18
BEGIN IONS
TITLE=Cmpd 13, +MS2(507.8448), 28.2-35.2eV, 0.4min #18
RTINSECONDS=20.7865
SCANS=15,18
PEPMASS=507.84478	195390
CHARGE=1+
191.95568	290	
196.01495	508	1+
217.95306	250	
226.03009	240	1+
227.95612	250	1+
230.84676	356	1+
231.08840	158	1+
235.04836	374	1+
236.05277	304	1+
237.09472	228	1+
238.13261	164	
242.85551	128	1+
242.90156	404	1+
244.97454	166	1+
245.08748	350	1+
246.09130	198	1+
247.03650	168	
249.03915	426	1+
249.88530	304	
251.07276	396	1+
251.94900	322	1+
252.07743	276	1+
254.09409	370	1+
254.84179	200	1+
254.96249	228	1+
256.05266	200	1+
258.85849	300	1+
259.90775	174	
259.96432	238	1+
260.07493	184	
261.05546	362	
261.09937	270	1+
266.16710	432	1+
266.86630	374	1+
266.92133	318	1+
267.07179	252	1+
267.10235	332	1+
267.13553	238	
269.87602	164	
269.95372	182	
271.87179	796	1+
271.94051	188	
272.85316	504	1+
273.02366	232	1+
274.07019	504	1+
275.84904	222	
275.86893	188	
276.11361	168	
276.84653	170	
277.00280	250	1+
277.08458	304	1+
277.85144	224	
278.83486	362	1+
278.89104	196	1+
279.25894	206	1+
280.85844	290	1+
281.37899	258	
282.05585	228	1+
282.12498	264	1+
282.92420	220	1+
283.25553	242	1+
283.95073	366	1+
284.06299	234	1+
284.15015	218	1+
284.87912	322	1+
284.98059	220	1+
285.94037	1148	1+
286.11384	212	1+
286.79386	194	
286.98490	212	1+
287.03444	178	
287.85361	244	
287.96472	182	
288.02714	242	
288.54959	138	1+
288.82956	322	1+
288.86756	180	
289.08732	366	
289.88158	3128	1+
290.13112	462	1+
290.86368	796	
292.88587	230	
293.87254	2676	1+
294.80631	212	
295.07154	232	
296.14442	452	1+
296.85355	288	
296.87936	324	1+
297.84947	522	1+
298.03109	172	1+
298.13520	282	1+
298.85079	336	1+
298.88073	696	1+
299.19675	174	1+
300.85114	508	1+
301.92696	164	
301.99705	166	1+
303.84802	178	
303.87154	390	1+
303.95976	284	1+
304.26385	134	1+
305.85844	182	
306.11969	284	1+
307.78478	324	1+
307.89059	702	
308.14080	1118	1+
308.17718	238	
308.29222	182	
308.87998	1778	1+
309.02492	364	1+
309.07587	170	1+
309.93562	364	1+
309.97730	182	
310.02869	254	1+
310.12169	232	1+
310.15691	930	1+
310.30748	220	1+
311.24052	126	1+
311.29138	172	
311.88375	5834	1+
311.99321	172	
312.02837	312	1+
313.06355	232	1+
313.08295	326	1+
313.88429	788	
313.95333	170	
314.01664	190	1+
314.86827	1430	1+
314.89265	586	
315.95505	274	1+
316.15372	190	1+
316.86196	468	
316.88461	736	1+
317.85733	696	1+
317.96215	220	1+
318.85863	486	1+
320.04039	170	
320.85770	364	1+
320.89343	328	1+
320.96508	350	1+
321.78280	120	1+
321.96959	264	1+
322.99764	320	1+
323.03864	264	
323.24172	170	1+
323.87178	226	
324.85865	338	
325.17935	188	1+
325.29341	272	1+
325.85719	230	
325.89958	410	
325.93684	342	1+
326.05130	330	1+
326.29424	180	1+
326.88443	536	
327.87972	334	
327.89887	304	
328.36688	252	
328.80353	210	
328.86863	468	
328.89050	270	
328.91590	186	
328.98866	168	1+
329.01866	334	1+
329.11740	138	1+
329.18722	256	1+
329.29437	286	1+
329.80034	198	
329.81497	216	
329.89212	730	
329.98142	260	1+
330.87806	338	
331.38427	166	
331.89570	866	1+
331.97416	408	1+
332.87245	2042	1+
332.90168	540	1+
333.91403	174	1+
334.88772	486	1+
335.06795	204	1+
335.84571	258	
336.37098	270	1+
336.87118	186	
337.01601	166	
337.87982	374	
338.30489	118	1+
338.87229	962	1+
338.88312	256	
338.95141	328	1+
339.38112	268	1+
339.87786	620	1+
340.94323	292	1+
341.04744	188	
341.80822	180	1+
342.04683	402	1+
342.89644	314	1+
342.98128	170	1+
343.78570	160	1+
343.87286	844	1+
344.82979	176	
345.87677	294	
346.89024	192	
347.81183	192	1+
348.06724	310	1+
348.17928	268	1+
348.40571	216	1+
348.88644	324	
349.14657	524	1+
349.40756	332	1+
349.89966	176	
350.14983	444	1+
350.88302	678	1+
351.85885	196	
351.97649	172	1+
352.01138	188	1+
352.90528	270	1+
353.14459	166	
353.85601	510	1+
353.95594	166	
354.10977	222	1+
354.79147	298	1+
355.02950	126	1+
355.06275	196	
355.08551	162	
355.15421	172	1+
355.18041	202	
355.89512	384	1+
356.17903	186	
356.20340	166	1+
356.87411	214	1+
356.99246	380	1+
357.08182	236	
357.33032	168	
357.90871	356	1+
357.99197	256	1+
358.94062	138	1+
359.13215	418	1+
359.47025	148	1+
359.87956	220	
360.14481	232	1+
360.89792	162	
360.91507	210	
361.95416	164	
362.02239	216	1+
362.06563	242	1+
362.96829	162	
363.86933	168	1+
364.02758	434	1+
364.09653	188	1+
365.00353	164	
365.02865	234	1+
365.71992	194	
365.84588	220	
365.94061	192	1+
366.18338	434	1+
366.35997	330	1+
366.83835	1118	1+
367.08586	186	
367.18570	292	1+
367.77729	310	1+
368.08519	300	1+
368.15752	254	1+
368.89495	544	1+
369.83451	320	
369.91835	180	1+
370.15863	244	1+
370.38401	192	1+
370.89750	234	
371.08101	204	
371.13025	320	1+
371.19446	206	1+
371.77265	276	1+
371.82614	408	1+
371.84470	210	1+
371.86484	296	1+
371.87868	230	1+
372.22465	256	1+
372.89912	312	1+
374.81900	260	
375.81343	470	1+
376.81386	300	1+
377.38054	222	1+
378.08717	436	1+
378.92877	214	1+
380.79137	274	1+
380.85879	250	
380.96182	266	1+
381.02002	282	1+
381.10976	174	
381.38028	234	1+
382.26856	164	1+
382.74480	262	1+
382.85981	454	1+
383.09520	280	1+
383.11617	626	1+
383.21404	176	
383.48577	132	1+
384.85018	2698	1+
384.89152	296	
385.10890	356	1+
385.21986	452	1+
385.76598	208	1+
385.88040	180	
386.35368	348	1+
386.76831	174	1+
386.80214	178	
386.99982	164	
387.08846	278	1+
387.35557	296	1+
387.84197	620	1+
387.89526	192	
387.95302	110	1+
388.11296	230	1+
388.16031	182	
389.01014	180	
389.20053	416	1+
389.22365	216	
389.39844	176	
389.85906	212	
390.08678	250	1+
390.18463	170	
390.36879	230	1+
390.84176	1034	
391.83972	838	
391.94687	166	1+
391.98435	218	1+
392.82572	832	
392.86484	464	
393.82492	416	
393.86204	264	
394.83223	234	
394.86013	230	
395.06249	322	1+
395.11193	214	1+
395.16940	174	
395.73602	186	1+
396.67327	202	1+
397.00553	162	1+
397.24390	204	
398.26232	162	1+
398.72460	216	
399.23464	218	1+
399.84450	306	1+
400.12910	206	1+
400.89592	200	1+
401.79345	410	1+
402.22533	522	1+
402.86316	2106	1+
403.12521	218	1+
403.19753	198	1+
403.25531	268	
403.86686	1642	1+
406.03948	240	1+
406.08590	182	1+
406.19133	306	1+
406.39823	204	1+
406.80683	192	1+
406.85765	238	
407.14100	416	1+
407.32495	382	1+
407.83318	184	
407.86662	3328	
408.85520	1672	
408.96940	170	1+
409.11277	208	1+
409.72620	372	1+
409.86212	1910	1+
409.94463	200	1+
410.20848	172	1+
410.83631	1936	1+
411.07877	210	
411.90910	230	1+
412.79362	192	
412.84163	1222	1+
413.07644	772	1+
413.13664	158	1+
413.80863	234	1+
413.86400	172	
414.25003	108	1+
414.41698	206	1+
414.85879	246	
415.19284	558	1+
416.80345	170	1+
416.88019	202	
417.03861	206	1+
417.71834	298	1+
417.84075	314	1+
418.84509	246	1+
419.13870	194	1+
419.18556	238	1+
421.88211	778	1+
423.16591	308	1+
423.87644	424	
424.14447	510	1+
424.86702	222	
425.87508	330	
426.17057	216	
426.81689	228	1+
426.86092	2348	1+
427.00624	218	1+
428.84696	2250	1+
428.88445	1928	1+
429.92043	364	1+
430.20336	168	1+
430.88309	318	
430.92890	228	1+
431.08250	186	1+
431.23696	198	1+
431.86760	916	1+
432.24126	138	1+
433.09093	334	1+
433.19386	270	1+
433.85216	762	1+
434.88510	240	
435.15756	354	1+
435.99308	194	1+
437.14666	292	
438.85801	290	1+
439.14358	480	1+
439.89504	598	1+
441.87844	498	1+
442.15175	512	1+
443.24909	226	1+
444.14309	318	1+
444.37902	226	
444.87093	4146	1+
444.92003	236	1+
445.80569	296	1+
446.10372	308	1+
446.89154	1074	1+
447.72462	274	1+
449.87598	1262	1+
450.09157	194	
451.89573	302	
452.34270	142	1+
452.72398	190	1+
452.90235	400	1+
453.20109	164	
454.09470	246	1+
455.24759	216	
457.44346	98	1+
457.90284	344	1+
459.78494	146	1+
460.16060	360	
461.16081	890	1+
462.88179	544	1+
464.88480	342	1+
465.06106	180	
465.16719	700	1+
467.88667	2418	1+
469.00583	204	1+
469.39968	212	1+
469.76209	224	1+
474.37917	222	
479.91253	224	1+
480.91775	192	1+
482.93650	206	1+
485.89779	856	1+
487.10600	184	1+
487.27602	454	1+
488.20105	200	1+
488.48116	258	1+
488.90174	192	
489.37019	312	1+
489.46038	364	1+
489.48414	172	1+
490.37302	250	1+
491.28884	236	1+
492.47563	242	1+
492.67586	172	1+
494.13724	104	1+
494.95540	244	1+
496.90234	168	
498.38529	194	1+
503.35368	580	1+
503.45243	284	1+
504.26608	174	1+
504.31790	202	1+
504.35555	450	1+
504.50534	220	1+
504.63381	118	1+
504.89630	174	1+
505.27525	112	1+
506.32842	220	1+
506.43736	164	
506.76519	236	1+
507.27668	452	1+
507.39528	146	1+
507.46235	178	
507.76913	178	1+
508.12337	268	1+
508.54134	192	1+
508.85168	168	
509.12903	204	1+
509.54461	128	1+
510.44583	204	1+
510.66164	162	1+
511.43060	278	1+
512.20143	134	1+
512.43538	218	1+
513.25941	86	1+
END IONS

###FS:    #m/z: 363.95621 #charge 1+
###MS: 19
###MSMS: 20
BEGIN IONS
TITLE=Cmpd 14, +MS2(363.9562), 28.0-35.0eV, 0.4min #20
RTINSECONDS=24.478
SCANS=19-20
PEPMASS=363.95621	1043906
CHARGE=1+
121.54009	116	
182.86856	192	
189.86360	698	
191.85784	950	1+
194.88847	118	
196.88539	260	
199.88269	296	1+
206.95207	194	
207.87291	356	
207.94891	302	
208.88534	212	
208.93849	180	
209.94318	3792	1+
210.88471	1044	
212.87817	4960	
213.87922	172	
214.89465	510	1+
215.88473	130	
219.02639	154	
219.86529	120	
222.95194	4908	1+
223.21322	116	
223.97528	156	
224.94875	6786	1+
225.03041	178	1+
225.88619	850	1+
225.97918	166	
226.89059	502	1+
226.94732	19266	1+
226.96804	408	
227.93255	502	
228.06733	226	1+
228.89490	1230	1+
228.94241	24296	1+
229.16924	128	
229.24744	144	1+
229.65649	98	1+
230.88955	6704	1+
231.02591	110	
231.96901	110	
232.01679	210	
232.88615	1010	1+
234.88182	364	1+
236.06040	280	1+
236.87330	154	1+
238.13376	194	1+
238.21090	176	1+
238.90731	162	1+
239.08355	114	
239.15591	164	1+
240.93834	392	
240.96162	2370	1+
241.80307	138	
241.94140	404	
242.58649	106	1+
242.95830	2348	1+
243.89727	172	
243.93890	178	
244.86990	292	1+
244.87719	120	
244.95694	9312	1+
245.07160	104	1+
245.94398	418	
246.90255	214	1+
246.95280	10708	1+
247.93624	132	
248.90064	1906	1+
249.03644	234	1+
249.05447	112	
249.16567	224	1+
249.96635	150	
250.84027	200	1+
250.94627	302	1+
250.97031	658	1+
251.10762	128	1+
251.50590	124	
251.84515	142	1+
252.80223	170	1+
252.90036	648	1+
253.90472	552	1+
253.96624	280	1+
256.07746	248	1+
256.94588	134	
257.98066	150	
258.92129	132	
258.97148	694	1+
259.92245	130	
260.84544	158	
260.96789	2110	1+
261.09468	242	1+
261.83903	136	
262.98626	124	
263.17482	114	
263.83073	180	
263.97769	316	
264.06997	262	1+
264.81659	126	
264.84509	366	1+
264.88086	122	
264.96628	276	1+
265.07201	220	1+
265.81935	164	
266.24598	160	1+
266.80958	304	
267.86368	188	
267.97317	1362	1+
268.81590	132	
268.92924	226	1+
268.95729	112	
268.99743	132	
269.80938	160	
269.96952	1530	1+
270.40393	116	
270.84455	328	1+
270.88303	218	1+
271.91387	206	
271.98673	202	1+
272.78102	132	
272.92271	152	
272.94116	116	
273.84707	134	
273.91063	120	
273.91938	372	1+
274.82349	112	
275.99574	120	
276.05977	144	
276.85106	170	
278.00920	218	1+
278.79723	272	1+
278.86800	138	
279.09925	118	
279.13984	246	
279.96807	166	1+
280.78897	148	
280.92411	116	
281.88465	170	1+
282.80660	172	
283.06529	158	
283.09644	124	
283.57364	122	
283.78657	334	1+
283.85000	186	
283.98343	140	
284.05131	116	
284.07069	150	
285.82060	164	1+
285.84628	426	
285.88248	118	
285.93884	188	
286.91413	116	
287.05682	220	1+
287.89799	270	1+
287.94132	116	
288.81868	118	
289.14333	128	
289.87773	210	
290.79018	132	
290.84115	148	
292.06206	310	1+
292.25881	126	
292.86247	122	
292.92724	228	1+
293.12413	274	1+
294.85335	112	
294.87157	288	1+
295.06281	146	
295.07494	280	1+
295.86477	192	1+
295.92964	170	
296.81534	122	
297.80226	116	
298.79695	128	
298.91754	136	
299.03774	144	
300.22726	152	
300.79791	170	1+
300.86083	134	
300.99841	206	1+
301.13522	180	1+
301.82005	164	
301.86086	558	1+
301.91237	112	
302.02576	224	1+
303.80715	552	1+
303.85485	1326	1+
303.92617	136	
303.93953	126	
304.26268	118	
305.15380	136	
306.93285	196	
307.28866	156	
307.86214	340	1+
307.88810	446	1+
308.15246	188	1+
310.87905	258	
311.13839	116	
311.88407	136	
312.87176	130	
313.03175	166	1+
314.81591	158	
315.01026	156	
315.87510	118	
316.81197	152	
316.87589	224	1+
317.84736	136	
318.93461	288	
319.87519	130	
320.12985	188	1+
320.81123	510	1+
320.82138	138	
321.86646	572	1+
321.88945	262	1+
321.93588	216	1+
322.92972	248	1+
323.23615	236	1+
323.77301	128	
324.02004	458	1+
324.14895	118	
324.84426	242	1+
324.89432	156	
325.98741	158	
326.13092	136	
326.87117	472	1+
327.89180	270	1+
328.31409	116	
328.74758	214	1+
329.87951	184	
331.01586	158	1+
332.05520	114	
332.15456	144	
332.80784	324	1+
332.84571	258	
333.31983	122	
333.96075	128	
334.02799	144	
334.30189	180	1+
335.19928	230	1+
336.79955	152	
336.94694	224	
337.94543	162	
339.82719	272	
340.94001	564	1+
342.28258	130	
342.40230	128	
343.24799	170	1+
343.26968	118	
346.23029	184	1+
347.30751	132	
347.83790	218	1+
348.30758	122	
348.75688	294	1+
349.32832	508	1+
351.88061	262	1+
355.87175	224	1+
359.18421	118	
360.32044	358	1+
361.07180	118	
362.10119	112	
363.24324	314	1+
363.37511	156	
364.12650	168	1+
365.38645	120	
365.81950	196	1+
366.31998	350	1+
367.34317	118	
367.76415	190	1+
368.42197	382	1+
END IONS

###FS:    #m/z: 507.84476 #charge 1+
###MS: 19
###MSMS: 21
BEGIN IONS
TITLE=Cmpd 15, +MS2(507.8448), 28.2-35.2eV, 0.4min #21
RTINSECONDS=25.25
SCANS=19,21
PEPMASS=507.84476	197144
CHARGE=1+
191.95533	244	
196.01528	740	1+
210.02975	168	
217.95490	220	
222.86852	280	1+
223.86962	222	1+
224.97612	178	
228.05001	226	1+
230.84868	348	1+
237.06576	284	1+
238.84221	172	1+
240.07852	498	1+
243.91694	166	1+
246.09191	192	1+
247.07278	178	
248.03163	456	1+
248.05729	160	1+
249.88755	438	1+
251.06890	166	
251.91538	206	
252.07670	204	
252.11200	186	
253.07895	176	
253.09469	158	
255.09245	248	1+
255.39434	162	
258.87880	164	
260.10597	192	
261.05675	190	
261.10527	474	1+
262.10553	274	1+
262.92495	178	1+
266.16384	286	1+
266.86562	306	1+
266.89427	258	1+
270.05626	146	1+
270.85802	192	
270.98957	206	1+
271.87424	596	1+
272.01500	176	
272.85210	504	1+
273.85080	286	1+
273.90273	176	1+
273.96185	340	1+
274.11769	256	1+
275.06886	384	1+
276.06971	410	1+
277.88688	362	1+
278.83454	414	1+
280.37837	420	1+
281.91248	172	1+
282.03546	196	
282.80807	162	
282.95505	162	
283.12689	162	
283.97632	208	1+
284.14617	210	1+
285.83338	286	
285.88654	384	1+
285.94272	1258	1+
286.92963	422	1+
287.00513	160	
287.85409	320	
287.93378	326	1+
287.96938	284	1+
288.00564	364	1+
288.11754	290	1+
288.87018	200	
289.04770	252	1+
289.08911	274	
289.88226	1642	1+
290.86512	594	
291.14137	208	1+
291.86570	432	
291.88039	760	1+
292.06741	242	1+
293.87221	3582	1+
294.12289	340	1+
294.95318	246	1+
296.06518	240	1+
296.14455	206	
296.79567	182	1+
296.85285	402	1+
297.87817	686	1+
298.85288	168	
298.88088	484	1+
299.00678	268	1+
299.41338	252	1+
300.79235	232	1+
300.84925	270	
300.92226	208	1+
301.87641	238	1+
302.14622	168	
302.94772	660	1+
303.95068	554	1+
303.98974	188	1+
306.12473	304	
306.87820	216	
307.04335	190	1+
307.13749	1572	1+
307.28893	600	1+
307.79450	448	1+
307.88971	1014	
307.94208	386	1+
307.99278	262	1+
308.08072	244	
308.14167	1354	1+
308.29437	428	1+
308.87156	1402	1+
309.17949	170	
309.87173	812	1+
309.88848	532	
310.02911	270	1+
310.15720	782	1+
310.30549	212	1+
311.88333	5646	1+
311.94121	298	1+
311.97053	374	1+
312.12546	170	
312.17234	248	
312.81444	384	1+
313.81663	246	1+
313.85775	168	
314.12966	126	1+
314.86393	1652	1+
314.89118	332	
315.06663	324	1+
315.80578	526	1+
316.80877	358	1+
316.86216	988	1+
316.88861	310	
317.88855	208	
317.91034	228	1+
318.79383	268	1+
318.85922	456	1+
318.88779	204	
318.93502	204	1+
318.96809	232	
320.10324	164	
320.86221	326	1+
320.89486	206	
322.09035	246	1+
322.85853	182	
323.38012	274	1+
323.87876	214	
324.07968	160	
324.86034	380	
325.86118	174	
325.90053	832	
325.96429	348	1+
326.88317	670	
326.96511	250	1+
327.03035	376	1+
327.87963	400	
327.89490	522	
327.91874	256	1+
328.18816	188	1+
328.36946	300	
328.87294	294	
328.88975	250	
329.84051	224	
329.87218	988	1+
329.89148	402	
330.16060	204	
330.85193	164	
330.87903	808	1+
331.09795	162	
331.90873	166	
332.14225	180	
332.87515	1538	1+
332.90073	376	
332.93732	174	
332.98643	172	
333.04746	152	1+
333.10522	196	1+
334.81959	176	1+
334.89573	404	1+
335.84101	164	
336.04539	164	
336.86884	264	
336.89035	208	
336.94638	306	1+
336.99999	240	1+
337.88163	650	
338.02553	246	
338.83731	310	1+
338.87866	770	1+
339.05960	194	
340.05513	530	1+
340.16521	272	1+
340.86477	180	
341.87637	188	
343.17037	182	1+
343.87416	1032	
345.06907	310	1+
345.14565	272	1+
345.87416	164	
347.90163	262	1+
348.06261	152	1+
348.13595	164	
350.15111	198	1+
350.83196	162	
350.88413	896	1+
350.94834	178	
351.10206	168	1+
351.99905	322	1+
352.90959	380	
353.07162	166	
353.78778	248	1+
353.85230	342	1+
353.89455	464	
354.13741	200	1+
354.91065	304	1+
355.02740	296	1+
355.06419	176	
355.89197	452	
356.01720	190	
356.85702	376	1+
357.83580	234	
358.02750	248	1+
360.36130	372	1+
361.11347	208	1+
361.19495	280	1+
361.85849	214	1+
361.88622	536	1+
363.87585	260	1+
363.99826	122	1+
364.36667	236	1+
365.39735	214	1+
365.80663	182	1+
366.12874	254	1+
366.83987	862	1+
367.71284	306	
367.88601	222	
368.89902	890	1+
369.07760	448	1+
369.83498	686	1+
369.88710	216	
370.04368	306	1+
370.78536	158	
372.37373	270	1+
372.85556	226	
373.08295	178	1+
373.37605	232	1+
373.81517	560	1+
373.83580	554	1+
373.90867	272	
374.10795	202	1+
374.82076	376	1+
374.95583	200	1+
376.07906	176	1+
376.89272	216	
377.17480	142	1+
378.88403	204	1+
378.92199	258	1+
380.11367	166	
380.38632	230	1+
381.10476	228	1+
382.07967	200	1+
382.85816	226	
383.00327	192	1+
383.11836	266	1+
383.76527	186	1+
383.89151	166	
383.99548	194	1+
384.04014	310	1+
384.84906	2388	1+
385.11013	272	1+
385.21762	204	
385.37901	194	1+
385.82484	240	
385.94125	332	1+
386.11568	160	1+
387.08783	272	1+
387.84369	654	1+
388.79507	242	1+
389.20328	316	
389.83729	2098	1+
389.98235	248	1+
390.05331	194	
390.19809	162	
390.83941	1800	1+
391.87104	294	
391.90856	168	
392.07075	202	
392.74505	312	1+
392.82661	636	
392.86254	374	
393.79839	406	
393.82975	894	1+
393.86763	260	
394.05612	564	1+
394.86891	212	
395.06282	580	1+
396.75066	206	1+
396.77777	284	1+
396.97628	294	1+
397.17064	204	
397.24524	168	
397.85545	216	
397.90545	318	1+
398.86883	206	
399.05353	206	1+
399.14596	194	
400.12550	226	1+
400.90162	166	1+
401.08285	170	
402.85947	660	
403.87157	506	
404.22796	238	1+
404.87129	318	
405.86314	878	1+
406.19139	212	1+
407.23202	130	1+
407.86686	2672	
408.06239	164	
408.40224	208	1+
408.85451	2520	1+
410.00780	212	1+
410.83585	1534	1+
410.86896	558	
410.91122	320	1+
411.04504	172	
411.29959	130	1+
411.80470	212	
411.86264	342	
412.15537	302	1+
412.20898	168	
412.84776	1526	1+
412.88015	314	1+
413.07540	800	1+
413.18283	188	
413.29671	176	1+
413.88047	224	1+
415.18994	442	1+
415.84679	282	1+
416.24848	120	1+
416.87407	428	1+
417.84138	370	1+
418.23422	198	1+
420.12808	386	1+
421.12992	324	1+
421.87862	1088	1+
423.86901	1114	1+
424.01312	296	1+
424.14009	706	1+
424.21087	296	1+
424.79945	170	1+
426.86047	3298	1+
428.07123	144	1+
428.72685	270	1+
428.74399	190	
428.84507	1828	1+
428.88214	942	1+
429.02385	176	
429.13846	308	1+
429.78887	258	1+
430.09733	186	1+
430.85274	448	
430.87916	324	
431.10589	194	1+
431.86594	1152	
431.89432	566	1+
432.12703	216	1+
432.86603	552	
433.12009	170	1+
433.86594	486	
434.14238	278	1+
435.86027	476	1+
437.14939	320	1+
439.13990	162	
439.17431	186	1+
439.20239	288	1+
439.35331	176	1+
439.84874	170	1+
439.89382	408	
440.15088	182	
440.76228	232	1+
440.80350	238	1+
440.89704	184	
441.87886	428	1+
442.15025	474	1+
442.98699	124	1+
443.23144	172	1+
444.15121	354	1+
444.87200	4736	1+
445.18898	206	1+
445.28340	232	1+
447.10419	210	1+
447.87899	296	
448.15949	306	1+
448.89875	398	1+
449.34337	162	
449.39921	204	1+
449.87611	1198	1+
449.90499	260	1+
451.79222	168	1+
451.90223	248	1+
452.87516	190	
453.28819	190	1+
453.86703	160	
454.35840	134	1+
454.82960	160	
455.76110	234	1+
457.90331	874	1+
460.16208	488	1+
462.12630	234	1+
462.15679	566	1+
462.88337	1174	1+
464.88817	232	1+
465.05804	170	
467.15504	206	1+
467.32311	142	1+
467.88695	1752	1+
469.17297	310	1+
469.88875	370	1+
471.76607	264	1+
471.79056	286	1+
472.18181	288	1+
476.09653	164	1+
476.88550	256	1+
477.89034	184	1+
483.79194	240	1+
484.11532	166	1+
485.43665	136	1+
485.89929	1120	1+
486.37213	208	1+
486.77016	248	1+
488.89195	148	1+
489.09752	154	1+
489.35094	132	1+
489.40871	276	1+
490.41309	180	1+
490.45746	424	1+
492.79649	166	
497.79875	250	1+
501.03848	106	1+
501.71548	106	1+
502.88366	196	1+
503.11405	294	1+
503.35593	250	1+
503.41354	418	1+
503.44873	422	1+
504.11689	242	1+
504.41323	294	1+
505.28726	190	1+
505.32962	198	1+
506.22407	364	1+
506.39017	172	1+
506.43341	220	1+
506.45993	298	1+
506.48955	136	1+
507.22855	368	1+
508.40074	278	1+
508.48524	256	1+
508.92240	176	1+
509.13114	152	1+
509.29448	184	1+
509.48759	202	1+
509.85682	162	
510.46961	182	1+
END IONS

###FS:    #m/z: 531.40621 #charge 1+
###MS: 19
###MSMS: 22
BEGIN IONS
TITLE=Cmpd 16, +MS2(531.4062), 28.8-35.9eV, 0.5min #22
RTINSECONDS=26.0225
SCANS=19,22
PEPMASS=531.40621	183224
CHARGE=1+
191.95818	158	
224.04708	202	
229.95633	162	
236.87946	534	1+
238.06223	368	
239.87779	364	1+
239.93871	220	1+
241.87609	190	
244.95888	156	
248.03352	204	
248.85943	236	1+
250.88648	176	1+
250.91023	310	1+
252.07537	326	1+
252.09699	172	
254.78867	188	1+
254.88855	538	1+
256.16099	206	1+
256.85926	198	1+
257.06178	244	1+
257.89537	422	1+
259.88773	544	1+
260.99193	302	1+
266.99854	442	
267.13739	346	1+
267.78449	246	1+
268.02179	284	1+
268.88414	218	
268.92095	196	
269.87618	284	
270.87860	158	
272.97241	196	1+
273.06714	200	1+
273.18694	274	
274.79227	214	1+
274.84024	254	1+
276.92568	200	1+
277.85924	216	1+
278.83699	260	1+
279.10483	360	1+
280.10885	230	1+
281.05002	156	
281.06391	208	1+
281.82555	286	1+
281.86875	250	
282.91742	304	1+
283.02653	208	1+
285.01112	214	
286.88543	236	
287.39107	296	1+
287.85655	166	
287.89175	192	
289.88598	280	1+
290.02086	222	
291.87906	202	
292.11046	160	
292.82706	208	1+
292.86937	1176	1+
293.06213	224	1+
293.87358	1012	1+
295.09987	102	1+
295.85237	408	1+
295.88383	418	1+
295.91824	1566	1+
296.97187	246	1+
297.84845	1092	1+
298.79943	490	1+
298.85120	946	1+
298.88635	314	
299.87663	244	
299.89933	414	1+
300.84639	768	1+
300.90080	250	1+
301.84909	558	1+
301.92642	340	1+
301.97351	232	1+
303.01696	204	1+
303.85539	392	1+
303.87064	174	
303.95159	188	
304.93858	262	1+
306.27850	194	
306.88405	522	1+
306.90518	250	
307.28564	178	
307.88739	450	1+
308.29363	226	
308.92853	208	1+
309.88505	194	
310.13452	280	1+
310.89877	160	
311.25299	196	1+
311.88287	2050	1+
313.00612	216	1+
313.37658	160	
313.88249	432	
313.92843	2598	1+
314.86729	1530	1+
314.88861	358	
315.80262	234	1+
315.84923	402	
315.93175	210	
315.99629	224	1+
316.86396	1368	1+
317.12294	198	1+
317.15627	318	1+
318.86104	604	1+
318.93222	650	1+
319.81661	176	
321.36965	218	
321.85681	170	
322.81408	274	1+
322.86026	622	1+
322.87673	266	1+
322.90837	362	1+
323.79578	158	1+
323.85266	550	1+
323.96679	180	
324.33280	158	
324.37714	166	
325.89995	260	
327.19310	314	1+
327.38696	550	1+
327.85413	308	
327.89016	216	
328.14784	214	1+
328.88745	398	1+
330.07161	174	1+
330.86945	776	
330.96808	176	1+
331.86404	514	
332.14375	276	1+
332.87472	892	
332.90086	174	
332.93583	174	
333.05050	170	1+
333.81970	392	1+
333.86242	752	1+
333.93328	170	1+
334.15549	396	1+
334.82228	332	1+
334.89849	308	
335.88490	382	1+
336.17400	898	1+
336.87696	226	
336.89363	306	
336.94424	2096	1+
337.78759	184	1+
337.88066	1060	1+
339.87444	1178	1+
340.05810	162	
340.16747	228	1+
341.13760	160	
341.83108	160	
341.85755	204	
343.02263	178	1+
344.29160	174	1+
345.07877	178	1+
345.20735	2500	1+
345.87014	710	1+
346.00441	230	1+
347.90231	404	1+
348.10588	200	1+
348.15959	216	1+
348.88008	372	
349.87682	228	
350.88558	434	
351.00199	178	
351.87537	776	1+
352.84345	368	1+
352.86596	346	1+
352.91089	378	1+
354.05716	170	
355.06478	440	
355.17699	548	1+
355.88643	718	1+
356.18097	424	1+
356.81294	336	1+
356.85116	162	
357.84832	166	
358.87723	428	
359.89307	202	
359.96479	260	
360.86841	388	1+
360.89070	296	1+
361.07300	226	1+
362.88668	272	
364.10625	166	1+
365.87242	630	1+
366.09841	192	1+
366.84650	334	1+
366.87596	560	1+
366.90151	230	
368.89712	180	
369.83295	288	1+
370.19637	200	1+
370.86574	298	1+
370.88746	242	1+
371.40809	172	
371.43272	188	
371.86829	250	1+
372.80886	156	
372.83720	174	
373.19296	144	1+
373.71839	356	1+
373.83295	348	
373.87475	322	
373.89564	430	1+
374.12600	262	1+
374.81804	228	
375.10589	190	
375.13009	188	1+
375.22254	170	1+
375.85806	158	
376.88343	976	1+
377.83818	164	
378.13093	256	1+
378.83364	378	1+
379.04319	240	1+
379.35661	230	1+
380.91136	352	1+
381.10457	420	1+
381.78092	404	1+
382.05576	138	1+
382.85452	324	
384.84968	1058	1+
384.89657	212	
385.06594	158	
385.14689	240	1+
385.81863	254	1+
385.96987	388	1+
386.06293	152	1+
387.39194	286	1+
388.35782	172	1+
388.39389	224	1+
388.84868	184	
389.14014	282	1+
389.71120	502	1+
389.89391	312	1+
390.02770	310	1+
390.05774	226	1+
390.21053	154	1+
390.73653	240	1+
390.84110	744	
390.86579	186	
391.71709	206	1+
391.84220	762	
392.10855	176	1+
392.79945	160	
392.82505	604	1+
392.86427	630	1+
393.06505	230	
393.14291	182	
394.78371	270	1+
394.83623	1302	1+
394.85865	508	1+
395.39623	202	
396.83081	550	1+
396.86244	188	
397.24293	278	1+
397.80841	378	1+
397.83347	384	1+
398.11892	188	1+
398.85854	500	1+
398.91785	216	
399.37752	168	
400.91743	240	1+
401.20493	232	1+
401.89243	286	1+
403.35902	266	1+
403.86714	246	
403.88829	266	
405.72937	250	
405.86780	340	
405.90578	160	
406.24505	212	1+
406.85398	160	
407.72510	370	
407.79764	198	1+
407.86641	868	
407.90933	162	
408.73732	208	
408.85116	1032	
408.90939	382	1+
409.04791	192	1+
409.72277	198	
409.84974	2120	1+
410.73568	266	
410.87365	1266	
411.80804	186	
412.21440	212	1+
412.73069	912	1+
412.84733	4010	1+
413.92899	218	1+
414.77532	236	1+
414.86914	356	
415.28545	312	1+
415.79438	272	1+
416.72463	166	1+
416.84110	274	1+
417.10034	238	
418.22809	184	1+
419.86821	314	
420.19272	180	
420.86739	154	
421.87876	574	1+
424.14022	178	
424.86676	182	
425.14472	256	1+
426.01884	170	1+
426.86301	720	
427.73308	164	
427.86364	518	
427.97530	268	1+
428.80832	294	1+
428.85542	308	
428.88354	1972	1+
428.91099	168	
429.07420	272	1+
430.43932	160	1+
430.86064	3108	1+
431.17039	246	1+
432.14174	134	1+
432.20145	196	1+
433.85573	892	1+
434.81456	254	1+
434.88581	380	
435.23101	168	1+
435.86182	814	1+
438.00437	198	1+
438.73417	316	1+
438.86086	322	
439.73663	256	1+
439.85508	252	
439.88963	284	
440.53033	188	
440.87730	154	
441.80536	258	1+
442.87605	270	1+
444.73530	148	1+
444.76324	242	1+
444.87013	2234	1+
446.96309	192	
447.69592	190	1+
448.86897	1878	1+
449.00153	164	1+
449.05421	176	1+
449.15267	246	1+
449.83231	166	
449.87200	1690	1+
451.75191	216	1+
451.90154	336	1+
452.06412	166	1+
452.69783	304	1+
452.84007	226	1+
453.80071	240	1+
453.87003	274	
453.90228	156	
454.83917	218	
454.86957	374	1+
455.75888	184	1+
456.33666	258	1+
456.83638	182	
457.83447	310	1+
459.95014	164	1+
460.89143	162	
462.36298	220	1+
462.88462	726	1+
466.21670	156	1+
467.25775	250	1+
467.68382	174	
467.88607	2622	1+
468.06721	134	1+
468.12602	218	1+
468.83321	298	1+
469.91473	240	
469.97009	198	1+
470.16585	304	1+
471.30661	210	1+
472.20411	150	1+
473.26652	170	
473.38660	288	1+
476.88539	230	
478.20831	214	1+
479.83448	192	1+
480.72325	224	1+
480.80260	210	1+
482.23057	196	1+
483.76854	190	1+
483.90166	156	
484.09280	138	1+
484.71613	334	1+
485.15443	194	1+
485.42716	230	1+
485.89972	1330	1+
486.70102	176	
486.83972	178	
487.19199	220	1+
487.29361	232	1+
488.26857	388	1+
490.15828	162	
490.18476	142	1+
491.26165	242	1+
491.84591	338	1+
493.21991	150	1+
494.15622	196	1+
497.44158	158	
499.64894	208	1+
503.13518	512	1+
507.67639	232	1+
507.84329	410	1+
509.38171	216	1+
509.44297	196	1+
509.85166	226	1+
511.18277	218	1+
511.24847	236	1+
511.39419	244	1+
513.86717	156	
514.27321	354	1+
515.71933	128	1+
516.72149	86	1+
519.44546	130	1+
522.66184	128	1+
522.77575	160	1+
524.75649	198	
526.27426	160	1+
527.51310	246	1+
528.12657	234	1+
528.26931	200	1+
528.36422	200	1+
528.45267	342	1+
528.73147	252	1+
529.09463	232	1+
529.23694	158	1+
529.36891	132	1+
529.45455	212	1+
530.09854	192	1+
530.32886	286	1+
531.06179	92	1+
531.12940	162	1+
531.46027	178	
532.29926	272	1+
532.44632	336	1+
532.47617	176	
533.11107	150	1+
533.16666	178	1+
533.46361	250	1+
533.49426	286	1+
534.17091	178	1+
534.32042	258	1+
535.32305	152	1+
END IONS

###FS:    #m/z: 322.92966 #charge 1+
###MS: 23
###MSMS: 24
BEGIN IONS
TITLE=Cmpd 17, +MS2(322.9297), 28.0-35.0eV, 0.5min #24
RTINSECONDS=29.708
SCANS=23-24
PEPMASS=322.92966	3153202
CHARGE=1+
162.04077	86	
191.95353	164	
192.88854	128	
199.09694	90	
199.86933	170	
201.04443	122	
201.93104	94	
204.07045	88	
205.95080	334	
209.54974	96	
210.99917	92	
213.89047	154	
214.88567	474	1+
215.88900	410	1+
216.13467	90	
217.86915	92	
220.86170	152	
220.94696	216	1+
221.11280	100	
221.94657	142	1+
223.96298	478	1+
225.86457	132	
228.04243	122	
228.05768	234	1+
228.92814	126	
230.86234	246	
230.89018	90	
230.99114	90	
231.17213	90	
232.85167	112	
232.95465	94	
233.07075	90	
233.90092	324	1+
234.88620	144	
236.80435	94	
236.82575	100	
236.87488	106	
237.92659	126	
238.04761	102	
238.94532	128	
238.99809	186	1+
239.07664	240	
239.22022	90	
240.07539	144	
240.83516	92	
240.94040	2154	
241.03224	222	1+
241.19621	90	
241.94199	1874	
242.94159	5456	1+
243.13827	96	
243.88131	314	1+
244.11815	88	
244.82006	130	
244.93911	1292	1+
244.99204	120	
245.08323	234	1+
246.11802	114	
246.97314	290	1+
248.84808	104	
248.98467	94	
249.04370	188	
250.07634	86	
250.91478	194	1+
250.94616	210	
252.23315	126	
253.04828	196	1+
253.83572	126	
255.83015	232	1+
256.85157	100	
256.91025	148	
257.44085	90	
257.80022	154	
257.91942	160	
259.97063	160	
259.99658	100	
260.11297	98	
260.88298	202	1+
260.93293	124	
261.83306	102	
262.07955	98	
262.92421	114	
263.06086	130	
263.46099	114	
263.83279	168	
263.98013	118	
264.03137	150	
264.09061	84	
265.85077	272	1+
266.18442	84	
266.99392	210	1+
267.24843	110	
267.82344	98	
268.14128	158	
268.66203	94	
268.95466	182	
269.13937	86	
269.79756	172	
271.90004	102	
272.86391	102	
273.01918	90	
273.11404	90	
273.40242	126	
273.79195	146	
273.97826	200	1+
274.79491	126	
275.81650	136	
276.36675	86	
277.25946	144	
277.82151	140	
278.03614	254	1+
278.88726	154	
279.08994	1294	1+
279.11079	86	
279.77581	88	
279.84170	122	
280.14025	210	1+
281.09706	128	
281.21293	132	1+
282.91988	114	
283.02404	96	
283.06892	470	1+
283.88184	84	
284.08679	180	
284.12388	92	
284.29319	542	
284.52775	92	
284.86650	128	
284.94809	106	
286.86227	198	1+
286.91641	180	
287.81110	86	
288.05957	116	
288.94098	122	
289.88528	152	
289.93527	134	
290.86126	92	
291.01451	114	
291.80518	122	
292.80411	218	1+
293.43671	86	
293.80860	152	1+
294.43423	104	
294.85999	256	
295.04152	88	
295.84766	140	
296.85857	334	1+
296.94475	86	
297.05052	84	
299.91228	96	
300.28439	104	
300.81453	158	1+
300.94235	90	
301.77970	128	
302.07661	128	
302.24237	172	
302.88687	128	
302.94011	160	1+
303.11342	226	1+
304.86941	140	
305.26984	172	1+
305.29684	86	
306.12622	234	1+
306.79657	432	1+
306.89142	440	1+
307.29594	682	1+
307.80340	546	1+
308.01728	86	
308.29622	466	1+
309.03400	114	
309.22393	110	
309.85554	90	
310.30744	450	
310.87329	236	
310.90593	114	
311.87947	152	
312.80649	122	
312.94677	142	
317.92877	126	
318.83529	124	
320.07249	148	
320.29112	84	
320.87009	136	
321.08807	274	1+
321.87167	84	
322.17035	176	1+
323.23800	984	1+
323.42185	94	
323.88609	400	1+
324.20776	148	
324.88865	342	1+
325.14075	158	1+
325.85072	92	
325.87977	266	1+
326.02358	96	
326.16849	96	
326.88372	212	1+
327.80746	122	
END IONS

###FS:    #m/z: 340.94022 #charge 1+
###MS: 23
###MSMS: 25
BEGIN IONS
TITLE=Cmpd 18, +MS2(340.9402), 28.0-35.0eV, 0.5min #25
RTINSECONDS=30.4805
SCANS=23,25
PEPMASS=340.94022	1555042
CHARGE=1+
189.86130	284	
192.89092	194	
192.92590	106	
193.06872	180	
207.87080	138	
210.94124	144	
211.14186	94	
211.94155	100	
212.87850	198	
213.87746	254	
213.91304	112	
213.93993	3658	1+
214.88379	168	
215.88697	448	
215.93670	448	1+
217.01139	130	
217.88068	874	1+
217.93750	362	
222.96048	370	1+
223.69482	118	
224.55148	100	
224.89940	114	
226.87441	262	1+
226.93643	136	
227.65691	102	
227.83497	102	
228.89505	126	
228.93665	132	
228.95073	136	
229.95161	116	
230.85370	96	
230.88777	774	1+
230.91034	122	1+
230.99715	108	
231.95046	4232	1+
232.86389	104	
233.06358	142	
233.89753	592	1+
233.91739	128	
233.94801	844	
234.67087	100	
235.13108	96	
235.87119	140	
235.89117	142	
235.95191	308	
237.05942	192	
238.05295	124	
238.79573	152	
239.90389	188	1+
239.94054	318	1+
240.03558	112	
240.23044	122	
241.10971	108	
242.93979	172	1+
243.13596	110	
246.97420	428	1+
247.02639	298	1+
247.21278	98	
247.87166	106	
247.94678	104	
248.89596	502	1+
248.99224	228	1+
249.96140	504	
250.95957	698	1+
251.20799	110	
252.47209	100	
254.94215	122	
254.96604	1864	1+
255.07527	620	1+
255.90236	162	1+
257.82895	142	
258.44838	114	
258.84723	384	1+
258.88359	182	1+
259.95756	158	
260.93782	108	
261.84398	122	
262.92756	126	
263.03459	194	1+
265.01759	196	
265.85201	134	
265.90989	154	
266.01894	124	
266.99186	192	1+
267.04842	138	
267.13672	198	
268.87868	132	
269.79288	144	
271.79201	118	
271.81625	94	
271.91979	146	
271.95672	100	
272.14526	100	
272.40063	104	
272.84069	426	1+
272.93500	212	
272.97380	286	
272.99117	128	
273.93636	134	
274.46327	102	
275.04221	122	
275.99010	240	1+
276.80473	102	
276.84346	128	
276.85551	200	
277.86702	106	
277.96597	94	
278.84272	220	1+
278.97605	106	
279.79380	222	1+
279.96111	292	1+
280.06521	132	
280.25983	194	
280.87066	154	
281.16778	96	
281.77973	94	
282.27690	120	
282.92884	94	
283.03189	124	
283.79399	176	1+
287.06426	190	1+
287.79920	176	1+
287.88780	98	
287.90033	104	
289.01258	134	
289.87989	142	
290.08887	98	
290.85514	314	1+
294.28188	184	1+
294.84791	172	
295.79497	248	1+
295.99198	128	
296.97995	134	
297.06894	98	
297.84560	270	1+
299.01545	110	
299.05360	96	
300.05895	124	
302.05352	122	
302.18665	154	
303.80534	270	1+
303.94238	198	1+
304.08178	198	1+
304.88173	174	1+
304.90864	94	
305.27410	326	1+
307.21638	140	1+
307.24067	142	
307.88394	174	
307.95080	110	
308.29588	98	
308.78508	100	
308.80968	114	
308.86538	192	
309.32018	128	
310.21592	146	
310.30784	232	
310.87449	400	1+
311.85425	136	
312.95268	156	
313.84337	120	
313.87350	102	
314.07616	242	1+
315.84446	136	
317.82158	98	
319.27402	130	
319.53571	94	
321.21491	126	
321.28673	174	
321.78740	102	
322.87908	156	
323.01260	98	
323.23484	172	
323.30220	102	
324.24868	142	
324.89043	288	1+
326.17716	180	
326.33165	94	
326.89710	256	1+
327.12450	154	1+
327.81376	312	1+
328.18896	108	
328.88787	116	
328.95080	210	1+
329.87470	106	
330.07978	122	
332.80497	108	
332.91540	110	
334.99847	160	
335.33907	142	
337.09619	126	
337.26406	106	
338.88395	120	
339.25409	106	
339.34411	102	
339.82363	208	1+
340.38809	234	
341.07454	170	1+
341.31390	102	
342.95529	190	1+
343.09663	108	
343.22442	102	
344.18350	148	1+
END IONS

###FS:    #m/z: 507.84449 #charge 1+
###MS: 23
###MSMS: 26
BEGIN IONS
TITLE=Cmpd 19, +MS2(507.8445), 28.2-35.2eV, 0.6min #26
RTINSECONDS=31.2525
SCANS=23,26
PEPMASS=507.84449	186774
CHARGE=1+
196.01581	482	1+
199.88730	186	
200.88875	154	
210.03033	224	
225.99531	198	1+
230.84664	306	1+
230.89428	258	1+
234.88073	150	
238.06459	388	1+
240.08074	202	1+
241.85370	364	1+
244.99021	226	1+
245.99261	178	1+
246.08799	154	
248.85613	204	
249.96700	508	1+
250.89601	210	1+
250.96935	444	1+
252.08017	170	
252.38458	158	
255.91217	258	1+
260.88054	218	1+
261.10965	232	1+
263.04199	214	1+
263.14258	200	1+
266.16769	634	1+
266.83981	164	
266.86746	254	
267.89437	284	1+
268.14171	174	
271.22070	150	
271.87557	318	
272.09000	162	1+
272.85342	464	1+
274.96108	318	1+
274.99645	154	
275.85311	462	1+
276.90762	236	1+
277.38160	176	1+
278.84314	264	1+
278.86434	308	1+
279.14583	212	1+
280.37677	402	1+
280.84563	166	
280.91979	176	
281.37914	292	1+
282.12174	164	
282.99405	226	1+
283.11490	206	1+
283.87309	370	1+
284.87608	328	1+
284.94029	856	1+
284.97340	156	
285.85336	190	
285.94225	742	1+
287.85276	502	
288.83606	164	1+
288.87688	1666	1+
288.93386	266	1+
289.03420	178	
290.79993	210	1+
290.86531	798	
291.86634	378	
291.87461	324	
291.98587	190	
292.86942	2624	1+
292.88466	156	
292.94014	178	
293.87300	2320	1+
294.12663	220	1+
294.97406	206	1+
295.81281	196	1+
295.85414	576	1+
295.92388	182	1+
296.85355	366	1+
296.87958	226	
297.15689	250	1+
298.80816	178	1+
298.85900	188	
298.88257	290	
299.88155	258	
300.85793	380	1+
300.90532	184	
300.93770	338	1+
301.04923	270	1+
301.13730	170	
301.88175	504	1+
302.85349	168	
302.88445	358	1+
303.86374	158	
303.95202	318	
304.39147	184	
304.87663	352	
305.86052	398	1+
305.94785	304	1+
306.83388	212	1+
307.19087	206	
307.89196	1028	1+
308.14381	2314	1+
308.29314	424	
308.87941	1212	1+
309.88556	822	1+
311.88320	6152	1+
313.03280	216	
313.06131	316	1+
313.91240	192	
313.93553	184	
314.86373	1398	1+
315.78215	262	1+
315.88024	260	
316.86253	666	
316.88983	266	
317.83125	264	1+
317.90135	288	1+
318.79516	186	1+
318.85892	726	1+
318.88517	620	1+
319.96509	280	1+
320.86891	260	1+
321.99178	210	
323.17800	186	1+
323.87317	152	
324.85810	452	1+
324.90410	156	
324.98933	236	1+
325.90372	676	
326.88732	1202	1+
327.80668	266	1+
327.93291	174	
328.40361	390	1+
328.87303	228	
328.95778	250	1+
329.37200	236	1+
329.83554	210	1+
329.89392	348	
330.87935	294	
331.02773	156	
331.35301	158	1+
331.88648	234	
331.99022	276	1+
332.87368	1168	1+
332.90831	452	
332.94482	168	
333.33226	148	
333.89910	218	
334.90208	206	
334.99909	240	1+
335.02022	258	1+
335.84066	180	
335.88980	260	
336.82246	168	
336.89463	276	
336.94876	296	
336.98976	438	1+
337.12306	214	1+
337.88353	696	1+
338.12471	144	1+
338.37918	264	1+
338.85491	270	1+
339.83166	152	
339.87878	264	
340.81927	160	1+
340.87801	228	
341.04376	370	1+
341.87522	150	
341.95251	176	1+
343.04001	152	
343.82008	276	1+
343.87349	1090	1+
344.35454	150	
345.98168	158	
347.02003	182	1+
347.84910	178	
347.88887	502	1+
347.91303	384	1+
348.84025	200	
348.91554	268	1+
349.80389	378	1+
349.88642	766	1+
350.88616	562	1+
350.99789	184	1+
351.41665	192	
352.06955	200	1+
352.76849	214	
352.79700	224	1+
352.85377	576	1+
352.90821	392	1+
353.02025	186	1+
353.85622	504	1+
353.89113	230	1+
355.26368	236	1+
355.89390	486	
356.89232	220	
356.94395	160	
357.34875	158	
358.92547	228	1+
358.96723	246	1+
358.99071	234	1+
359.25559	186	1+
359.83533	154	
360.97777	192	1+
361.36422	446	1+
361.86116	294	1+
362.36621	372	1+
362.79255	218	1+
364.03120	354	1+
364.84188	198	1+
365.06421	340	1+
366.00429	294	1+
366.70543	406	1+
366.84051	1434	1+
366.89966	180	
367.70726	348	1+
368.08998	236	
368.89046	574	1+
369.07912	304	1+
369.83670	356	
369.91992	162	
370.83657	206	
371.82056	360	1+
371.87065	354	1+
371.90401	352	1+
372.00931	154	
373.83038	190	
373.89899	536	1+
374.07651	268	1+
374.79552	216	
374.81589	204	
374.87603	156	
375.81477	240	
376.81689	202	
376.89088	160	
377.83164	160	
378.23276	112	1+
378.81156	148	
379.36696	152	1+
379.88748	288	1+
380.04959	180	1+
380.08973	268	1+
380.11032	488	1+
380.85557	164	
381.09453	226	1+
382.01183	236	1+
382.85884	176	
383.89681	364	1+
384.84766	3402	1+
385.77256	204	1+
386.23480	168	1+
386.87156	306	1+
387.05471	188	1+
388.17129	188	
388.84454	222	
389.20018	270	
389.33571	256	1+
389.84559	310	
390.84157	808	
391.84046	530	
391.91171	234	
392.07105	148	
392.39064	428	1+
392.82492	1386	1+
392.86355	808	1+
393.39395	592	1+
394.78166	432	1+
394.83596	476	1+
396.10519	318	1+
396.24309	240	1+
396.74282	184	1+
397.22578	208	1+
398.85969	654	1+
399.91151	178	
400.72559	218	
402.72058	148	1+
402.86237	1462	1+
404.03394	132	1+
404.23603	158	
404.39061	374	1+
405.10192	198	1+
405.86323	466	
406.81421	268	1+
407.03495	180	1+
407.85734	5130	1+
407.98567	178	1+
408.93239	186	1+
409.19032	168	1+
409.88569	212	
410.08862	198	
410.83730	2876	1+
411.36740	170	1+
412.32446	202	
413.07456	592	1+
413.11684	158	
413.87428	192	
414.87569	174	
415.19935	192	1+
416.87328	284	1+
420.13125	266	1+
421.13416	220	1+
421.82075	266	1+
421.88543	456	
422.86442	1178	1+
423.86618	998	1+
424.13928	586	1+
424.74062	180	
425.16268	310	1+
425.36148	190	1+
425.73289	200	
426.86125	2574	1+
427.34310	164	
427.73570	764	1+
428.34857	284	1+
428.84564	2204	1+
428.87941	1204	1+
430.73766	166	
430.85297	418	
431.86605	848	
432.87004	560	
433.85470	386	1+
435.86284	334	1+
436.14531	362	1+
436.95357	170	1+
437.04660	290	1+
437.14839	310	1+
438.18990	298	1+
438.72285	162	
439.89102	374	
439.91695	206	1+
440.89442	294	
441.14367	494	1+
441.87896	232	
442.14909	412	1+
442.87997	276	
443.28913	168	1+
443.87333	170	
444.10500	202	1+
444.11861	196	1+
444.87123	4086	1+
445.38250	342	1+
445.74332	258	
445.94140	168	1+
446.01870	98	1+
446.74046	274	1+
447.09331	144	1+
447.43705	246	
447.87895	258	
448.36279	258	1+
448.41051	92	1+
448.89040	314	
449.87525	1396	1+
450.02691	134	1+
450.74962	182	
450.76834	338	1+
451.76909	204	1+
452.24403	342	1+
453.24764	286	1+
453.77489	172	
456.24688	242	1+
457.90286	498	1+
460.15786	296	1+
462.16832	192	
462.81277	152	
462.88207	1508	1+
464.22859	218	1+
464.87843	276	1+
467.77734	398	1+
467.88626	1728	1+
468.69869	150	1+
468.77642	274	1+
469.88468	362	1+
471.23644	156	1+
471.29098	206	1+
472.81859	160	
479.24659	164	
481.17387	224	1+
485.27685	164	1+
485.89773	2088	1+
486.79317	154	
487.27592	162	
488.44494	320	1+
489.40290	158	
490.38380	208	1+
490.90508	230	1+
491.25244	184	
493.34534	154	
493.40192	152	
500.74191	168	
501.25755	244	1+
502.26270	200	1+
502.42463	120	1+
502.80726	200	1+
505.01253	134	1+
505.28779	218	1+
505.45289	262	1+
505.47539	150	
506.06998	150	1+
506.38423	162	1+
506.43308	340	1+
509.85970	154	
511.25763	190	1+
END IONS

###FS:    #m/z: 322.92961 #charge 1+
###MS: 27
###MSMS: 28
BEGIN IONS
TITLE=Cmpd 20, +MS2(322.9296), 28.0-35.0eV, 0.6min #28
RTINSECONDS=34.924
SCANS=27-28
PEPMASS=322.92961	3309960
CHARGE=1+
78.10993	88	
121.74026	92	
191.85572	86	
191.95357	274	
194.88670	160	
195.92004	96	
196.13138	88	
197.96861	210	1+
199.85932	118	
200.87821	136	
201.04315	294	
205.94971	336	1+
205.97199	110	
206.91859	98	
208.89683	122	
210.90030	182	
214.88591	578	1+
215.05302	80	
215.88687	428	1+
217.88413	178	
218.89198	166	
219.00818	330	1+
222.95520	442	1+
223.95973	450	1+
224.20028	92	
224.47064	118	
225.90585	82	
227.71261	84	
227.86840	82	
227.92941	140	
228.22821	86	
228.91305	98	
229.05832	92	
230.86403	84	
230.88967	212	
231.04826	166	
233.06728	100	
233.89592	232	1+
233.99599	86	
234.86549	84	
234.99428	90	
235.83141	90	
236.80229	134	
236.82205	102	
236.85596	82	
237.02994	82	
237.78485	98	
238.06078	82	
238.21534	168	
238.94160	242	
239.92724	112	
239.97737	86	
240.08497	98	
240.82419	100	
240.94076	2988	
241.93924	9980	1+
242.94134	6834	1+
243.88216	562	1+
244.14693	96	
244.93844	2132	1+
246.97787	188	
247.03953	144	
247.91604	102	
247.95106	88	
248.85855	232	1+
250.09194	84	
250.89531	94	
250.90762	112	
250.97248	206	
251.11436	146	
251.82412	218	1+
252.72828	94	
252.92325	94	
253.88558	338	1+
254.81394	114	
254.91149	82	
256.96604	88	
257.80053	228	1+
257.91733	88	
259.49763	86	
259.90712	82	
260.85542	124	
261.05494	162	1+
261.84365	120	
262.03548	96	
262.97957	90	
263.17187	158	
263.42020	104	
264.24269	88	
264.79571	86	
264.97672	92	
265.89348	82	
266.24566	228	
266.87132	226	1+
266.87882	106	
267.14387	118	
267.90994	88	
268.00195	220	1+
271.84554	486	1+
272.84747	312	1+
273.97933	86	
275.07612	82	
275.91761	130	
276.85750	166	
277.87532	84	
277.97110	100	
279.08969	1104	1+
279.91554	202	1+
280.02397	206	1+
280.84829	160	1+
281.11595	128	
281.98218	92	
282.27556	158	
283.06912	114	
283.78820	118	
284.29347	754	1+
285.06929	104	
285.86225	124	
287.79304	150	
289.78393	128	
290.04519	86	
290.79650	140	
290.85357	176	
291.02863	86	
291.11484	112	
291.80207	106	
291.85244	86	
291.99737	84	
292.44011	88	
292.87378	130	
292.89795	88	
293.06711	88	
293.81659	200	1+
293.85480	136	
293.97183	156	1+
294.27780	142	
294.78709	84	
294.85745	250	
294.92282	94	
295.36183	94	
295.87909	116	
295.97852	178	1+
296.81859	184	1+
296.92358	98	
297.79814	160	1+
298.82926	202	1+
300.86537	200	1+
301.04234	120	
302.81534	120	
304.27892	106	
304.80724	100	
305.02972	88	
305.14515	166	1+
305.82117	136	
305.87013	124	
306.08471	160	1+
306.88719	100	
307.10811	94	
307.79915	324	1+
307.88920	428	1+
308.28999	468	1+
308.87068	88	
310.30979	646	
310.87894	114	
311.88539	180	
312.80861	180	1+
312.86393	154	
313.02610	136	
313.05051	100	
313.87048	90	
313.89057	96	
315.28495	84	
315.43785	102	
317.42956	100	
319.79447	90	
321.08045	96	
321.99186	88	
322.30528	182	
322.89312	94	
322.95996	82	
323.23903	686	1+
323.32223	106	
323.67767	90	
324.14062	132	
324.22299	106	
324.30906	162	1+
324.88974	388	1+
325.80587	158	1+
325.89160	334	1+
325.95970	158	1+
326.09233	82	
326.20540	94	
326.24443	94	
327.37307	88	
327.89212	350	1+
328.14663	130	
END IONS

###FS:    #m/z: 340.94017 #charge 1+
###MS: 27
###MSMS: 29
BEGIN IONS
TITLE=Cmpd 21, +MS2(340.9402), 28.0-35.0eV, 0.6min #29
RTINSECONDS=35.696
SCANS=27,29
PEPMASS=340.94017	1527986
CHARGE=1+
91.77524	100	
182.86590	218	1+
184.87314	242	1+
189.86265	148	
192.88898	124	
192.92454	108	
196.88374	118	
205.94829	148	
207.41707	100	
208.95676	138	
209.96924	96	
210.18563	122	
210.93669	188	
212.87571	124	
212.94593	92	
213.88314	212	
213.94023	3292	1+
214.87771	142	
215.88566	734	1+
215.93592	534	
216.36562	112	
217.88280	426	1+
217.93783	142	
220.87794	430	1+
221.03249	106	
222.95561	286	1+
224.97746	130	
226.89453	192	
226.94529	142	
228.94352	108	
229.54859	96	
229.93020	138	
230.88786	606	1+
231.89097	362	1+
231.95054	3490	1+
233.89788	750	1+
233.94734	584	
235.86737	344	1+
235.89110	186	
235.94969	154	
237.06158	192	1+
237.88819	136	
238.84014	120	
239.10320	120	
240.89249	150	
240.95435	90	
241.37120	98	
241.88611	192	1+
243.82927	248	
244.37904	90	
244.83121	120	
244.84797	158	
244.95547	172	
245.97556	292	1+
246.06042	152	
246.95163	138	
247.94528	190	
248.10565	106	
249.90907	122	
249.96132	812	1+
250.05960	88	
251.00851	118	
251.90102	96	
253.90238	502	1+
254.94614	164	
254.96586	1276	1+
255.07122	268	
255.83376	94	
256.07809	138	
256.85074	144	
256.96022	644	1+
258.83974	178	
259.84928	144	
259.95957	310	
260.89897	162	
260.93371	90	
261.84706	88	
262.40416	228	1+
262.87735	114	
262.89003	108	
262.96313	150	
263.04436	90	
263.46471	102	
264.07654	106	
264.63547	96	
264.79049	186	1+
265.02125	110	
266.24733	130	
266.99530	156	
267.14278	94	
268.39441	90	
268.84197	146	1+
269.79464	126	
270.40576	92	
270.52096	96	
272.12082	92	
272.92898	108	
272.94845	116	
273.79752	242	1+
273.92510	108	
273.94408	98	
274.41606	154	
275.07188	112	
275.13699	96	
275.87233	110	
276.02185	230	1+
276.85725	452	1+
277.82734	116	
277.92319	114	
278.00397	92	
278.77444	88	
278.84613	424	1+
278.96446	92	
279.79126	316	1+
279.84837	262	1+
279.95608	134	
280.96205	102	
281.04636	264	1+
281.27125	102	
281.82404	136	
281.88995	176	1+
282.27785	420	1+
283.00723	102	
283.93775	124	
285.06030	102	
285.93371	90	
288.92951	224	1+
290.86609	126	
291.80189	234	
291.83768	98	
291.88443	118	
293.86003	166	
294.82880	124	
295.97040	108	
297.97360	98	
298.15647	94	
299.06915	88	
299.08362	90	
299.72719	96	
299.78310	136	1+
300.06192	200	
302.06389	98	
302.80948	132	1+
302.85279	94	
302.87847	158	
303.77566	90	
304.26185	90	
304.76303	114	
305.15792	164	
305.29426	104	
305.80449	198	
307.28430	266	
307.88540	134	
307.93646	92	
308.29845	398	1+
308.31024	168	
308.80396	162	1+
308.83350	202	1+
308.87555	126	
310.88034	306	1+
311.92632	164	
314.81973	120	
315.81640	120	
316.26132	138	
317.89377	98	
323.23550	90	
323.30067	130	
323.88483	242	1+
324.28748	132	
324.33364	98	
326.16960	146	
326.62002	88	
327.89595	94	
328.88737	268	1+
329.87305	102	
331.82310	126	
336.80660	92	
337.15587	90	
337.29883	198	
338.15643	140	
339.91641	92	
340.77611	124	
341.24749	108	
342.10408	104	
342.20192	114	
342.89952	194	
343.07205	120	
343.20253	108	
344.30349	126	
345.89863	90	
END IONS

###FS:    #m/z: 336.94542 #charge 1+
###MS: 27
###MSMS: 30
BEGIN IONS
TITLE=Cmpd 22, +MS2(336.9454), 28.0-35.0eV, 0.6min #30
RTINSECONDS=36.469
SCANS=27,30
PEPMASS=336.94542	166070
CHARGE=1+
182.86377	132	
189.86264	172	
204.44978	92	
205.88122	102	
205.97816	130	
206.97804	102	
207.08805	98	
207.97912	140	
208.88374	128	
208.98235	182	
209.94554	184	1+
210.88507	264	1+
211.94447	9046	
212.87701	1252	1+
212.94710	288	
213.93952	4150	1+
214.38505	108	
214.90007	108	
215.88381	590	1+
215.93545	414	
217.88467	296	
218.84099	112	
223.96316	492	1+
223.97342	136	
224.55347	108	
225.55006	92	
225.95081	182	1+
226.89423	228	
226.97478	144	
227.89398	424	1+
227.92694	166	1+
228.87401	124	
228.89630	310	1+
229.86590	98	
229.95490	8370	
230.15819	102	1+
230.18890	110	
230.57308	92	
230.88905	1852	1+
230.95780	182	
231.94995	3336	1+
233.83501	92	
233.89491	1170	1+
233.94852	630	1+
233.97159	92	
234.82860	118	
235.86647	150	
235.94622	266	1+
236.08562	94	
236.82929	184	
238.21769	124	
239.03049	142	
240.96161	306	1+
241.94928	136	
243.90925	100	
243.97422	128	
244.13727	94	
245.36509	122	
246.94608	100	
246.97937	204	
247.96471	1998	1+
248.90068	728	1+
249.95963	1278	1+
250.21821	168	
250.57571	122	
250.83530	502	1+
250.98911	136	
251.71791	104	
251.83401	340	1+
251.95963	178	
252.06851	114	
252.23258	134	
252.97051	4994	1+
253.90192	310	
254.90602	260	
254.94178	166	
254.96613	2366	1+
255.07323	572	
256.91094	350	1+
256.96015	300	1+
257.37003	100	
257.83314	212	1+
258.80447	104	
258.88032	188	
258.95014	212	1+
259.99765	144	
260.90419	144	
261.90643	154	
261.98786	92	
262.08327	218	1+
262.44151	92	
263.05173	122	
264.82506	150	
264.90855	128	
265.01676	116	
267.84629	156	
268.02147	94	
268.39266	94	
268.78712	100	
268.83537	738	1+
269.84915	104	
270.04457	98	
270.89066	110	
270.98209	690	1+
271.84874	96	
272.84734	130	
272.97699	232	
273.79162	112	
273.97509	258	1+
274.89879	98	
275.39578	92	
275.57813	102	
275.81186	96	
275.86680	100	
276.84157	204	
276.88699	174	1+
277.08855	140	
277.82186	92	
277.84023	96	
278.83315	1052	1+
279.10105	194	
279.20995	94	
279.96382	110	
280.04017	390	1+
280.25890	246	1+
281.04563	220	1+
282.85458	102	
283.86755	100	
284.87994	98	
285.84633	1280	1+
286.43642	132	
286.84918	1148	1+
287.21665	114	
287.77853	108	
287.81111	156	
287.88487	114	
288.70007	104	
289.12656	148	1+
290.51153	116	
290.79823	138	
290.85920	314	1+
290.87623	102	
293.10423	160	
293.87297	98	
293.99585	350	1+
294.85212	130	
295.01788	108	
295.22177	116	
295.86458	104	
295.97293	128	
295.99349	100	
296.96922	96	
297.88401	106	
298.86707	186	1+
298.94311	100	
299.05896	110	
300.01492	116	
300.03762	106	
300.81565	106	
301.03866	106	
302.85047	172	
303.85879	106	
304.80899	114	
304.86051	92	
304.88399	164	
306.29588	292	1+
306.78974	134	
307.44182	168	
307.80271	228	1+
307.88986	198	
309.14452	224	1+
309.75870	92	
309.88483	126	
310.30965	102	
310.87869	830	1+
310.89643	160	
312.87296	118	
313.80335	120	
315.84608	102	
317.29011	92	
318.27781	102	
321.05402	92	
322.31232	124	
323.01525	96	
323.30376	122	
324.79655	94	
324.89342	356	1+
325.13755	96	
326.77552	104	
327.30852	392	1+
327.79488	120	
328.81485	306	1+
328.88976	122	
329.89118	174	
330.87717	140	
331.06907	92	
334.31768	132	
338.03525	194	1+
339.06572	90	
339.22481	232	
340.39077	102	
END IONS

###FS:    #m/z: 322.92973 #charge 1+
###MS: 31
###MSMS: 32
BEGIN IONS
TITLE=Cmpd 23, +MS2(322.9297), 28.0-35.0eV, 0.7min #32
RTINSECONDS=40.152
SCANS=31-32
PEPMASS=322.92973	3381386
CHARGE=1+
148.48792	96	
181.34848	94	
191.95437	158	
192.88844	216	
192.90495	88	
195.01347	86	
196.88296	222	
201.88580	136	
205.95208	128	
209.94492	284	
210.89983	180	
211.88990	90	
212.03072	202	1+
212.16197	106	
212.88280	154	
212.89454	128	
214.42491	84	
215.88529	150	
215.89707	156	
216.89353	116	
219.90256	88	
221.94621	148	
222.03237	200	
222.95425	682	1+
223.86595	194	1+
223.96003	492	1+
224.97701	96	
227.93134	254	
228.53794	96	
230.62710	94	
230.89077	294	1+
231.45022	110	
231.86321	86	
231.89102	214	1+
233.90001	156	
234.92929	98	
234.98397	84	
235.00390	110	
235.38612	168	
235.91196	84	
236.93740	94	
238.93609	192	
239.02532	86	
239.07769	558	1+
240.56121	114	
240.88614	346	1+
240.94074	3302	
241.46655	100	
241.94129	2442	
242.94137	8638	1+
243.88307	172	
244.82309	160	
244.93852	1830	1+
244.97128	112	
245.44169	106	
245.97097	490	1+
246.97499	412	1+
248.12313	94	
248.89765	120	
248.91021	242	1+
249.91418	252	1+
249.94679	110	
249.97772	202	
250.14024	106	
250.94536	120	
251.84786	136	
251.94984	88	
252.97964	102	
253.23522	116	
253.83258	206	1+
253.84997	260	1+
254.91137	88	
255.06864	202	1+
255.80134	138	
256.03566	86	
257.75995	106	
257.79612	92	
257.91750	88	
258.83494	116	
259.82861	260	1+
260.33291	92	
261.11209	90	
262.04540	150	
262.82602	266	1+
263.05988	118	
263.17971	92	
264.26701	86	
264.38998	92	
264.79459	142	
264.87397	226	1+
265.05822	108	
266.04007	112	
266.06117	114	
266.24647	88	
266.84492	180	1+
266.89388	106	
266.99768	158	
267.12582	150	
267.93981	100	
268.90704	116	
268.95807	104	
269.11340	144	
270.85690	116	
270.97165	92	
271.01790	100	
271.27909	90	
271.48934	86	
272.84409	184	
272.87392	140	
273.79059	92	
273.84521	120	
274.21230	156	
275.05296	114	
275.80889	128	
276.07247	94	
276.86276	128	
277.85686	160	
278.98545	106	
279.05878	142	1+
279.09318	1262	1+
279.80532	290	1+
281.04738	106	
282.03737	132	
283.04456	84	
283.06973	354	1+
283.85340	274	1+
284.29372	690	1+
284.87931	196	
286.91644	116	
288.19951	92	
288.88368	120	
289.25868	128	
289.88077	116	
289.93206	100	
290.86657	102	
292.85853	142	
293.11359	120	
293.27145	218	1+
294.85883	368	1+
295.96788	104	
297.81255	126	
297.86677	130	
297.88905	108	
299.12387	84	
299.77782	208	
299.91650	100	
300.65070	84	
301.87934	110	
302.81270	286	1+
303.91891	86	
304.10431	200	1+
304.28078	86	
304.43949	84	
304.88016	192	
305.80996	134	
306.23537	92	
306.82752	116	
306.88433	428	1+
307.05237	84	
307.28779	344	1+
307.80543	260	1+
307.88594	316	1+
308.29130	296	1+
309.12991	92	
310.30689	570	1+
310.87581	98	
311.86420	100	
312.80224	152	
312.87044	130	
313.27549	100	
313.41945	112	
314.24143	94	
315.05358	128	
315.87210	94	
317.76700	98	
318.89941	142	
320.14954	124	
321.84449	104	
322.20048	134	1+
322.73274	84	
323.06595	120	
323.23827	140	
323.89206	114	
324.13049	208	1+
324.89313	294	
325.20814	100	
325.31655	122	
325.90305	154	
326.20324	88	
326.88631	460	1+
327.00305	232	1+
327.89000	426	1+
END IONS

###FS:    #m/z: 340.94029 #charge 1+
###MS: 31
###MSMS: 33
BEGIN IONS
TITLE=Cmpd 24, +MS2(340.9403), 28.0-35.0eV, 0.7min #33
RTINSECONDS=40.9245
SCANS=31,33
PEPMASS=340.94029	1490390
CHARGE=1+
189.86311	128	
190.50089	106	
190.86091	110	
192.89132	130	
199.89276	126	
206.94427	128	
207.87629	170	
208.87479	154	
210.93642	162	
211.45603	102	
211.94167	142	
212.87662	642	1+
213.87921	430	1+
213.93947	2566	1+
215.83324	92	
215.88789	626	1+
215.93723	642	
216.41273	164	
217.85638	212	1+
217.88318	192	
217.93620	126	
219.87991	498	1+
223.00490	106	
223.95989	236	1+
224.92150	106	
224.93620	90	
225.16839	100	
226.96646	92	
228.01683	168	
229.08397	92	
229.39797	92	
229.89674	92	
230.86772	112	
230.88830	836	1+
231.89028	590	1+
231.95111	2418	1+
232.97893	94	
233.06701	100	
233.89734	894	1+
233.94857	578	1+
234.55990	110	
235.86852	118	
235.89264	114	
235.94674	138	
236.03709	92	
236.38740	100	
236.90411	116	
237.05865	98	
239.90012	204	1+
240.22787	144	
240.96291	120	
241.01167	124	
241.05228	120	
242.94265	142	
243.03176	96	
243.83438	298	
244.87945	196	1+
246.97520	334	1+
247.07065	116	
247.86511	96	
248.85074	122	
248.89423	340	1+
249.90293	258	1+
249.96078	628	1+
251.17478	92	
251.95672	364	1+
253.83124	114	
253.90517	236	
253.95670	138	
254.47049	94	
254.87616	154	
254.90857	182	
254.96617	1490	1+
255.07274	388	1+
255.90480	170	
256.95072	172	
256.97645	140	
257.02252	222	
257.44093	92	
258.84617	112	
258.89371	128	
259.89222	198	1+
259.95860	360	1+
260.00027	94	
260.34227	92	
260.84067	118	
261.47565	92	
261.83896	134	
263.12428	96	
264.88755	98	
264.91673	140	
266.07312	154	
266.84807	96	
267.13466	352	
267.79427	124	
267.95659	164	
268.96713	104	
270.48057	110	
271.79695	92	
271.84811	198	
272.44307	92	
272.84568	218	1+
272.92763	132	
272.94803	118	
272.97784	170	
273.79264	106	
275.02554	106	
277.83742	126	
277.86384	258	1+
278.75382	106	
278.84277	330	1+
278.86875	214	1+
279.28134	94	
280.25750	146	
280.28233	136	
280.99183	110	
281.04675	128	
282.27742	154	
282.80640	100	
282.86654	202	1+
282.97252	134	
283.03077	220	1+
283.43175	110	
283.90769	194	1+
287.08721	106	
289.01298	96	
289.88278	174	
290.82709	122	
291.03267	96	
291.80499	172	
293.81763	166	
293.90961	100	
293.98936	322	1+
294.25929	100	
295.83903	108	
295.86958	100	
295.91512	350	1+
296.16200	92	
296.83446	98	
296.91928	296	1+
297.14658	110	
297.79585	240	1+
298.81024	310	1+
298.96469	116	
299.77942	180	
302.81168	136	
302.92338	118	
304.89585	128	
305.26159	148	
305.87078	134	
306.35991	92	
306.79189	94	
306.88415	210	1+
307.30886	232	1+
307.79823	94	
308.29258	138	
309.79948	164	
310.30722	160	
310.88307	128	
310.96755	94	
311.86062	292	1+
311.87894	114	
313.81183	224	1+
315.85516	218	
316.80131	116	
317.43425	102	
320.09761	92	
320.48829	106	
321.74436	150	
321.82600	152	
321.97992	170	1+
322.31066	168	
323.31432	152	
323.87985	194	1+
325.05966	102	
326.80467	142	1+
327.69080	96	
327.94411	114	
328.89125	154	
329.28393	92	
329.87230	376	1+
330.38997	92	
330.81011	132	
331.32360	102	
331.89165	162	1+
332.51405	108	
332.78034	104	
333.86445	164	
335.09510	126	
337.21459	92	
337.81012	92	
337.90317	92	
338.87208	248	1+
339.40321	100	
340.85973	270	1+
341.86459	226	1+
342.90058	260	1+
343.70215	96	
END IONS

###FS:    #m/z: 363.95630 #charge 1+
###MS: 31
###MSMS: 34
BEGIN IONS
TITLE=Cmpd 25, +MS2(363.9563), 28.0-35.0eV, 0.7min #34
RTINSECONDS=41.6965
SCANS=31,34
PEPMASS=363.95630	907210
CHARGE=1+
172.14233	102	
187.87055	136	
189.86268	776	1+
191.85657	498	1+
196.88299	188	
197.88239	144	
205.94920	194	
207.87289	310	
208.94195	152	
209.87928	654	1+
209.94353	1606	1+
210.88350	552	1+
210.93809	200	1+
211.86571	116	
212.87883	2818	1+
216.41187	152	
217.92169	158	
218.90696	116	
222.95260	1004	1+
224.94864	1692	1+
225.96710	94	
226.88816	180	
226.94698	9416	1+
226.97152	306	1+
227.10973	104	
227.93202	346	
228.29088	100	1+
228.89474	626	1+
228.94189	10426	1+
229.07724	114	
230.69802	94	
230.88897	3734	1+
232.88354	890	1+
233.96427	108	
235.38738	134	
237.05627	170	
237.40173	150	1+
237.96473	126	
239.42729	106	
239.92926	280	
240.94104	1080	
240.96377	796	1+
241.94234	702	
242.94065	1844	1+
242.95886	1012	1+
244.79249	198	1+
244.95626	5012	1+
245.83512	116	
245.94523	270	
246.07357	130	1+
246.18875	166	1+
246.90483	344	1+
246.95314	5218	1+
246.97740	134	
248.90042	1032	1+
249.80043	100	
250.80364	232	1+
250.89636	360	
250.94581	328	
250.97098	230	1+
251.03311	134	
251.91551	110	
252.60340	96	
253.90485	268	
254.14741	106	
254.86547	178	
254.90742	222	
255.80197	230	1+
255.92105	128	
257.96643	330	1+
258.85371	118	
258.97041	278	1+
260.96834	434	1+
261.86031	196	1+
262.79646	206	1+
262.82947	134	
263.97743	178	
264.87293	188	1+
264.96189	236	
265.97593	144	
266.03859	132	
266.08973	184	
266.12625	212	1+
266.81441	544	1+
266.85485	140	
266.95379	106	
267.97174	920	
268.10741	152	
268.81205	140	
268.96024	264	
269.96821	670	1+
271.09513	96	
271.84077	228	1+
271.91900	144	
271.96465	100	
272.84192	214	1+
272.92056	94	
273.79260	234	1+
275.02506	112	
275.92556	138	
276.84614	280	1+
278.14349	102	
279.08813	110	
279.10263	172	
280.10561	126	
280.79121	512	1+
280.92510	272	1+
281.26279	104	
281.84655	450	1+
282.41391	216	1+
282.78430	118	
283.06647	126	
283.12051	92	
283.78767	470	1+
283.90527	224	1+
283.96629	112	
283.98199	102	
284.08962	232	1+
284.85627	120	
285.84562	810	1+
285.89103	158	1+
285.93643	102	
288.07541	142	
288.83634	260	1+
289.83820	206	1+
290.00512	94	
290.14740	100	
290.45912	96	
290.78632	112	
290.85599	318	1+
291.27403	140	1+
291.44181	122	
292.85927	422	1+
293.85287	108	
293.89078	108	
294.28983	122	
294.67631	96	
295.40639	104	
296.40106	92	
296.80783	124	
296.86029	140	
296.98066	98	
298.08258	214	1+
298.80287	938	1+
299.03281	98	
300.79746	338	1+
300.82181	96	
301.41952	106	
301.86203	530	1+
301.91168	214	1+
302.26930	118	
303.80991	210	
303.85617	766	1+
303.94404	104	
304.81258	96	
304.86939	144	
305.08459	98	
305.79244	254	1+
306.40074	112	
306.88194	322	1+
307.00018	208	1+
307.28580	580	1+
308.13631	108	
308.29379	530	1+
310.01389	98	
310.87483	178	
311.86504	130	
311.92790	98	
312.87053	110	
315.81467	228	1+
315.88574	98	
316.84779	294	1+
317.13681	94	
317.84171	192	1+
317.89579	114	
318.58923	174	
318.75480	98	
318.81259	114	
319.13249	196	1+
319.87022	110	
320.17988	104	
321.81846	582	1+
321.86704	140	
322.88429	100	
322.93014	292	1+
323.02420	98	
323.23829	94	
323.40630	234	1+
324.89380	120	
325.16706	284	1+
326.48479	94	
326.87439	772	1+
326.98169	130	1+
327.80833	98	
330.76778	186	1+
330.87693	118	
331.00419	120	
332.80624	118	1+
336.94633	334	
337.82961	254	1+
337.88311	122	
340.89057	178	1+
340.93864	152	
341.78112	104	
341.96017	272	1+
343.28591	208	1+
343.89281	200	1+
346.41279	160	
348.32096	126	
349.31619	114	
349.75968	278	1+
351.33347	126	
352.88658	98	
354.35171	102	
354.63143	108	
354.76291	206	1+
355.19326	110	
357.37206	100	
357.71012	102	
357.81760	94	
358.33035	138	
358.77295	314	1+
359.32674	98	
359.70171	116	
359.85861	130	
360.12404	114	
360.27002	124	
360.86028	104	
360.94182	176	1+
361.36011	154	1+
362.34123	104	
362.85112	168	
363.74960	102	
363.89421	236	1+
364.35165	102	
364.79563	118	
364.85112	136	
366.34880	96	
367.11939	92	
367.32829	106	
367.79571	116	
END IONS

###FS:    #m/z: 363.95605 #charge 1+
###MS: 35
###MSMS: 36
BEGIN IONS
TITLE=Cmpd 26, +MS2(363.9560), 28.0-35.0eV, 0.8min #36
RTINSECONDS=45.3885
SCANS=35-36
PEPMASS=363.95605	739736
CHARGE=1+
77.77924	106	
182.86851	108	
185.86476	102	
187.86720	330	1+
189.86076	1388	1+
191.85843	1116	1+
193.09604	108	
196.88462	358	
199.88464	108	
200.87411	144	
200.94654	154	
205.94766	238	
206.94976	146	
207.87231	494	1+
207.94954	252	
208.94088	198	
209.86816	268	
209.91693	122	
209.94271	4192	1+
210.88411	1222	1+
212.87893	6668	1+
214.89359	242	
222.95072	3462	1+
222.97108	156	
224.94838	5736	1+
225.07051	104	1+
225.88002	170	
226.05653	214	1+
226.87070	140	
226.89446	456	1+
226.94699	19992	1+
227.17302	144	1+
228.38153	156	1+
228.87035	102	
228.89550	970	1+
228.94240	23876	1+
229.01906	154	
229.21429	144	1+
229.99987	106	
230.88977	6028	
231.64037	132	1+
231.88856	244	
232.03255	244	1+
232.88495	892	1+
232.95404	148	
233.03640	160	1+
233.50460	110	
233.96611	126	
234.88879	272	1+
237.11281	106	
237.84293	102	
238.21268	126	
238.90908	124	
239.07129	156	
240.94029	1224	
240.96281	2496	1+
241.93892	2836	1+
242.08998	118	
242.94117	2054	1+
242.95818	1906	1+
243.78152	194	1+
243.84084	200	
243.89936	160	
244.95729	10034	1+
245.83676	240	1+
245.94010	416	
245.99164	106	
246.80833	148	
246.90515	168	
246.95267	10100	1+
248.01924	110	
248.15794	146	
248.80247	280	1+
248.89950	1630	1+
249.70167	116	
250.89318	654	1+
250.96965	262	
251.06935	340	1+
251.82811	144	
252.89333	152	
252.95477	132	
253.08611	236	1+
253.90590	896	1+
256.41116	222	1+
257.88304	248	1+
258.84692	186	
258.88546	210	1+
258.97186	684	1+
260.79012	104	
260.83038	122	
260.96853	1112	1+
261.83301	132	
262.84050	122	
263.82739	174	
263.84975	250	1+
263.89266	152	1+
264.96078	212	
265.08849	118	
265.97441	284	
266.08455	188	1+
266.24480	138	
266.78585	104	
266.80834	404	1+
266.97198	224	
267.13887	120	
267.79348	236	1+
267.92527	220	
267.97284	1306	1+
268.11309	114	
268.13303	110	
268.95906	204	
269.06282	128	
269.54657	116	
269.96737	1450	1+
270.50680	114	
270.87900	102	
270.94935	102	
271.15755	216	1+
271.84440	120	
271.86126	122	
271.91520	422	1+
272.08983	176	
272.84382	132	
272.97705	148	
274.85961	230	
275.90315	162	
276.10301	118	
276.22558	102	
276.81091	102	
276.85374	194	
277.08428	244	1+
277.88056	118	
278.04532	188	1+
278.24750	124	
278.80012	148	
278.92386	106	
279.10257	138	
279.78902	834	1+
279.84981	116	
280.78733	656	1+
280.91373	144	
281.09707	112	
281.11857	176	1+
281.15246	112	
281.83537	114	
282.88778	244	1+
282.97929	240	1+
283.78864	240	
283.85105	176	
283.98387	204	1+
284.43448	108	
284.79283	114	
284.82527	110	
285.84678	522	1+
286.81639	170	
287.81931	152	
288.81658	112	
290.85784	132	
291.85060	108	
292.11195	326	1+
292.80866	112	
292.84665	296	1+
293.87556	122	
293.93109	330	1+
294.93309	248	1+
295.27341	124	
296.62725	114	
296.80399	218	
297.81729	106	
298.80201	1084	1+
299.85766	186	
301.80051	748	1+
301.86163	752	1+
302.80270	476	1+
302.88202	148	
303.01124	116	
303.85511	1778	1+
306.80347	132	
306.82760	140	
306.84345	182	1+
306.89557	180	
306.95613	120	
307.30821	128	
307.74975	196	1+
308.29227	302	
308.38997	116	
308.86851	240	1+
310.30873	154	
311.12932	114	
311.85801	216	
312.00686	182	
312.38540	106	
312.88132	300	1+
313.88621	200	1+
313.93754	186	1+
314.99305	106	
315.81703	256	1+
317.81772	278	1+
317.86075	108	
318.87261	224	1+
318.93772	264	
320.82054	124	
321.81547	572	1+
321.86674	314	1+
322.92713	166	
323.12636	114	
324.87655	162	
324.89724	420	1+
325.87982	124	
326.87552	464	1+
327.83529	182	1+
328.31291	150	
329.87609	172	1+
331.79831	110	
332.01461	188	1+
334.88026	362	1+
336.83455	174	1+
336.94316	526	1+
338.28712	124	
339.28382	106	
339.79899	130	
339.82560	260	1+
339.88014	116	
340.93900	188	
342.20696	142	
343.27076	138	
343.86247	106	
344.84068	128	
347.91734	112	
348.82118	104	
349.32302	518	1+
349.75770	206	1+
354.19380	110	
356.18454	168	
356.22317	182	1+
357.31160	122	
357.70657	192	1+
358.79167	166	1+
360.17481	110	
360.86828	272	1+
361.25320	134	
363.36571	156	
366.31524	104	
367.32962	128	
368.33082	118	
END IONS

###FS:    #m/z: 507.84421 #charge 1+
###MS: 35
###MSMS: 37
BEGIN IONS
TITLE=Cmpd 27, +MS2(507.8442), 28.2-35.2eV, 0.8min #37
RTINSECONDS=46.1605
SCANS=35,37
PEPMASS=507.84421	168726
CHARGE=1+
196.01595	316	
222.97065	360	1+
224.04661	150	
224.11748	186	
234.88212	204	
235.89085	372	1+
238.06220	198	
240.96187	158	
241.85398	288	1+
246.97353	162	
250.10178	150	
251.91112	194	
252.07939	258	
253.89770	234	1+
256.90500	196	1+
257.85842	336	
260.87718	360	1+
266.16522	612	1+
268.92112	256	1+
268.95321	236	1+
268.96844	204	
269.85819	154	1+
274.79935	468	1+
275.80351	404	1+
276.83835	246	
278.83362	274	
279.87708	194	1+
280.39166	160	
283.79457	206	1+
285.94113	210	1+
287.84912	362	1+
288.86725	152	
289.88207	1184	1+
290.86358	886	1+
291.88749	214	
292.39455	152	
292.89439	160	
293.87367	2622	1+
294.12329	158	
294.81420	202	1+
295.35138	92	1+
295.85001	488	1+
296.87718	148	
297.82456	156	
298.79856	160	
298.85368	478	1+
298.87312	182	
299.91665	246	1+
300.85892	254	
302.86262	168	
302.88638	194	
303.95576	222	1+
305.15148	180	1+
305.86177	290	
306.87663	208	
306.98748	416	1+
307.28468	154	
307.40964	172	1+
307.88814	634	
308.14457	750	1+
308.29287	182	
308.84020	292	1+
308.87549	480	
309.81117	162	
309.84341	240	1+
309.87204	386	
309.88857	880	1+
310.15711	966	1+
310.91823	146	
311.80586	354	1+
311.88264	5214	1+
311.97643	332	1+
312.84155	174	
312.94131	226	
313.99357	380	1+
314.82044	244	1+
314.86613	1694	1+
315.37431	172	
315.96557	194	
316.40088	188	
316.80844	184	
316.86415	1032	1+
316.88985	490	1+
318.85763	376	
319.37870	166	
319.87667	298	
319.96933	192	
320.10091	330	1+
320.86004	168	
321.00764	238	1+
321.82101	182	
322.85147	194	
323.26808	186	
323.35946	158	
324.86079	366	
325.86423	210	
325.94103	214	1+
326.17164	168	
326.88310	1710	1+
327.89611	280	
328.37332	170	
328.81772	246	1+
328.86930	268	
329.38308	162	
330.88373	824	1+
331.03053	154	
332.43888	162	
332.79442	186	
332.87294	1262	1+
334.87344	306	
335.84422	192	
335.88539	170	
336.06345	172	1+
336.09023	280	1+
336.86584	332	
337.35274	168	1+
337.84836	202	1+
337.88302	322	
338.88229	412	
338.90651	190	1+
339.83056	160	
339.87819	268	
339.95627	214	1+
340.86452	212	
341.35637	186	1+
341.88359	214	
343.87494	378	1+
344.86248	350	1+
346.78026	202	
347.76397	244	1+
347.89296	186	
348.07759	166	
348.78672	156	
348.80136	428	1+
348.91285	200	
349.74805	160	
350.88669	616	1+
350.99651	176	1+
351.02381	368	1+
352.87360	154	
352.91211	448	1+
353.39515	148	
353.78508	294	1+
353.85221	1028	
353.89557	154	
353.95867	160	
354.83681	260	1+
355.88664	660	1+
355.91683	214	1+
356.21684	178	1+
356.75127	160	
356.83221	214	
356.85620	244	1+
359.84029	152	
359.86088	254	1+
360.35597	244	1+
363.38000	158	
364.86263	268	1+
364.88640	210	1+
366.79881	194	1+
366.83950	1030	1+
367.20068	168	
367.70635	672	1+
367.76754	292	1+
368.03404	186	
368.89559	634	1+
369.83520	1012	1+
371.72037	566	1+
371.86788	148	
372.81901	186	
372.83427	500	1+
374.81769	460	1+
376.88899	190	
377.88024	336	1+
378.81118	188	
378.94630	180	1+
379.31746	136	1+
380.10970	212	1+
380.79713	142	1+
381.02109	214	1+
381.90293	238	1+
381.99855	182	1+
382.87209	176	
383.71256	298	1+
383.77644	148	
383.83116	202	
384.85129	1218	
385.71280	200	
385.73882	160	
385.77185	204	1+
385.84999	596	
385.87340	234	
386.82469	274	
386.84722	988	1+
387.84876	644	1+
388.17013	182	
389.05163	150	1+
389.20081	190	
389.71670	152	
390.72166	268	1+
390.84103	946	
390.90883	326	1+
391.84246	530	
392.07549	388	1+
392.38881	180	1+
392.82666	1474	1+
392.86331	194	
393.80346	332	
394.86218	306	1+
396.73578	158	
397.71580	224	1+
397.90376	218	1+
398.72237	194	1+
400.89699	156	
402.86447	1242	1+
405.78586	286	1+
405.86307	368	
406.85728	296	
406.93679	148	1+
407.72820	180	
407.82112	172	
407.86698	2074	
408.85464	1178	
408.92679	236	1+
409.05775	138	1+
409.80930	152	
409.85775	694	
409.86707	1142	1+
410.83777	2176	1+
411.72999	362	1+
411.81273	186	
412.01137	238	1+
412.84222	950	1+
412.87192	224	
413.07760	238	
413.32705	204	1+
413.80772	258	1+
413.86046	518	1+
414.98602	198	1+
415.83905	466	1+
416.35610	242	1+
420.87134	532	1+
422.82219	154	
423.69560	160	1+
423.79401	232	1+
423.86836	766	
424.14334	162	
424.77226	192	1+
424.86717	464	
425.85658	148	
425.88082	380	
426.86019	2680	1+
426.92805	166	1+
426.94805	174	
427.73274	790	1+
427.82429	210	
428.08579	236	1+
428.84694	2944	1+
428.88775	368	
429.75116	178	
429.87192	276	
430.73189	348	1+
430.86106	1988	1+
430.88380	264	
431.24440	152	1+
431.86697	1454	1+
433.85224	198	
434.86292	160	
434.88595	330	1+
435.75733	192	1+
435.77412	198	1+
435.86352	228	
438.82053	172	1+
439.89130	826	1+
440.91665	148	
441.74449	194	1+
441.89678	182	
443.69137	156	
444.38828	146	
444.86996	4188	1+
444.89704	252	
444.94986	348	1+
445.07088	186	1+
445.74083	702	1+
448.73045	214	1+
448.77025	236	1+
448.89337	196	
449.87572	1620	1+
452.73576	176	
456.87031	152	
457.90503	476	
462.88112	1230	1+
462.91038	162	
465.89093	260	
467.88772	2084	1+
469.88706	434	1+
470.86179	176	1+
474.88904	160	1+
476.78716	154	
480.92435	218	1+
485.89705	1418	1+
491.79676	214	1+
496.66774	166	1+
506.16389	104	1+
506.26592	192	
507.86395	194	
508.17562	112	1+
509.85874	292	1+
510.27732	90	1+
511.24897	214	1+
END IONS

###FS:    #m/z: 336.94537 #charge 1+
###MS: 35
###MSMS: 38
BEGIN IONS
TITLE=Cmpd 28, +MS2(336.9454), 28.0-35.0eV, 0.8min #38
RTINSECONDS=46.933
SCANS=35,38
PEPMASS=336.94537	133096
CHARGE=1+
56.63788	108	
189.86398	124	
199.88604	98	
205.94872	152	
206.89546	88	
209.87942	476	1+
210.88224	406	1+
211.94421	5738	
212.87773	1876	1+
212.94444	182	
213.89646	144	
213.93919	3344	1+
214.02663	102	
215.88626	896	1+
215.93506	644	1+
217.88418	222	1+
222.97248	110	
223.97091	336	1+
225.85984	110	
225.88651	136	
226.89525	114	
226.94291	144	
226.97020	108	
227.19789	88	
227.89114	452	1+
227.95228	122	
228.89425	376	1+
228.93903	90	
229.91599	92	
229.95428	6514	1+
230.88870	2516	1+
231.94890	3224	1+
232.02065	90	
232.12913	130	
233.06768	226	1+
233.81953	94	
233.89880	560	
233.94822	378	
234.82331	126	
235.89135	538	1+
235.94344	176	
238.05998	96	
239.90784	106	
241.84177	134	
241.89155	90	
242.60882	92	
246.80357	124	
246.90397	184	1+
246.97948	248	
247.01612	102	
247.96471	1854	1+
248.89924	1212	1+
249.96152	916	1+
250.83341	138	
250.98741	304	1+
251.40826	90	
251.93104	142	
252.49017	104	1+
252.96977	4300	1+
253.08644	366	1+
253.90589	614	1+
254.83832	146	
254.96486	2462	1+
255.07260	308	1+
255.36981	96	
256.85337	102	
256.91151	128	
257.96335	116	
259.09022	106	
259.14171	92	
260.94533	188	1+
261.94382	232	1+
262.05356	94	
262.38064	108	
263.84317	128	
264.05517	98	
264.79443	120	
265.08512	156	
265.85771	134	
266.85187	96	
267.83844	134	
267.86981	88	
268.79491	90	
268.83628	254	
269.09426	240	1+
269.79502	202	1+
269.84886	228	
269.92359	96	
270.83042	132	
270.84903	142	
270.98353	388	
271.81905	88	
271.91693	102	
272.84908	312	1+
272.97502	202	
273.49593	98	
273.79219	128	
273.85607	204	1+
275.00162	128	
275.48558	108	
275.85177	686	1+
275.95221	88	
275.97291	104	
276.14963	112	1+
276.85582	504	1+
276.89043	252	1+
277.83398	168	
277.96932	98	
278.83684	92	
279.17835	126	
279.83154	420	1+
280.26058	112	
280.35752	92	
280.81249	122	
281.04752	136	
281.06494	98	
281.85135	126	
281.96101	112	
282.27574	154	
283.02929	86	
283.78798	138	
283.86550	94	
283.88813	96	
285.18068	92	
285.81562	86	
285.85094	432	
286.84936	1308	1+
287.26201	104	
288.02205	96	
288.27253	102	
288.69570	92	
290.80900	186	1+
290.85872	104	
291.67411	90	
291.85361	106	
291.87383	372	1+
293.10974	104	
294.10241	138	
294.85269	170	
295.26782	134	
295.86132	124	
295.97219	100	
296.84383	124	1+
296.88710	162	1+
296.97802	110	
297.45081	88	
297.79538	258	1+
299.01564	94	
300.51835	88	
301.01478	96	
301.37517	90	
301.88034	160	
302.86414	348	1+
303.27939	96	
303.44189	90	
303.80783	144	
303.86143	298	1+
304.45020	94	
304.94724	90	
305.82147	148	
306.87482	118	
307.03512	108	
307.28492	92	
307.30733	108	
308.80615	130	
309.88263	94	
310.42435	108	
310.87833	530	1+
312.86704	118	
315.45067	104	
316.08344	92	
316.98371	92	
317.05571	96	
318.94541	104	
319.27458	92	
319.85999	194	1+
322.10970	142	1+
322.87734	120	
323.01315	106	
323.29761	96	
324.28444	208	
325.85325	88	
325.89534	164	
326.81797	88	
327.05332	162	1+
327.29962	174	
327.63488	88	
327.87635	138	
328.35092	112	
328.88771	134	
329.81882	140	
330.63803	104	
330.86965	158	
330.91948	106	
335.16564	88	
336.33677	148	
337.55742	94	
337.65430	100	
337.87567	96	
END IONS

###FS:    #m/z: 363.95590 #charge 1+
###MS: 39
###MSMS: 40
BEGIN IONS
TITLE=Cmpd 29, +MS2(363.9559), 28.0-35.0eV, 0.9min #40
RTINSECONDS=50.611
SCANS=39-40
PEPMASS=363.95590	797152
CHARGE=1+
95.95663	94	
178.94312	124	
185.85549	208	1+
189.86304	1354	1+
191.85712	1260	1+
193.85503	354	
195.19185	100	
196.88693	392	1+
204.89950	112	
205.87693	138	
207.87545	780	1+
207.94473	318	1+
209.86928	156	
209.94412	3468	1+
210.88355	1094	1+
212.84735	106	
212.87835	6054	1+
213.08658	106	
214.89656	170	
215.88195	152	
218.90823	136	
221.86020	170	
222.55777	96	
222.87493	94	
222.95227	3418	1+
224.24694	90	1+
224.52199	110	
224.94873	4218	1+
224.97148	156	
225.04482	100	
226.87028	128	
226.89469	580	1+
226.94721	20594	1+
226.97155	480	
227.03005	98	
227.87218	182	
227.93266	272	
228.81105	98	
228.89382	1562	1+
228.91608	152	
228.94261	22846	1+
228.97348	256	1+
229.13007	98	
229.24429	144	1+
229.99836	294	1+
230.88920	7154	1+
230.91923	120	
231.00190	266	1+
232.88640	662	1+
232.90312	242	
233.96166	142	
234.88372	286	1+
236.82199	118	
236.85420	100	
238.06327	114	
239.92685	126	
240.82475	104	
240.93904	1032	
240.96187	3026	1+
241.94194	880	
242.14525	112	1+
242.89678	128	
242.94140	2468	1+
242.95920	1880	1+
244.03798	158	1+
244.95710	9606	1+
245.16040	90	1+
245.82448	112	
245.94114	574	
246.90536	188	1+
246.92249	128	
246.95297	11516	1+
247.08003	196	1+
248.80075	200	
248.88051	98	
248.90010	1928	1+
249.37808	104	
249.40546	100	
249.79379	154	1+
249.85164	202	
250.11522	96	
250.89471	840	1+
250.96700	426	1+
251.06864	132	
251.38695	104	
251.94324	108	
253.90571	666	
258.80485	178	
258.84973	118	
258.97430	302	
259.97431	128	
260.84730	132	
260.96818	1720	1+
261.83176	206	1+
262.66213	108	
263.39578	150	
263.83714	194	
263.92626	278	1+
263.98223	146	
264.07857	456	1+
264.79005	288	1+
264.81457	134	
264.96849	1052	1+
265.08520	318	1+
265.97346	698	1+
266.81559	188	
267.78404	116	
267.81052	408	1+
267.91018	94	
267.97236	1758	1+
268.95323	206	
269.91650	164	
269.96855	2022	1+
270.23657	100	
270.79747	100	
271.84201	166	
271.91586	490	
272.84217	400	1+
273.79602	246	1+
274.02406	98	
276.83444	118	
277.79737	200	
277.91035	128	
278.03686	96	
278.79857	298	
278.83918	112	
278.85405	200	1+
279.10300	358	1+
279.38991	116	
279.80047	160	
280.79333	656	1+
280.92244	134	
281.08488	226	1+
281.85603	154	
282.78551	830	1+
282.85691	112	
282.96914	126	
283.06751	104	
283.17294	98	
283.78694	622	1+
283.84928	416	1+
283.94177	100	
283.98643	132	
284.82626	120	
284.87216	114	
284.89646	104	
285.80506	106	
285.84438	548	1+
285.93606	166	
286.86805	110	
286.91590	114	
288.80118	144	
288.84335	314	1+
288.90228	106	
289.07359	102	
289.81286	390	1+
290.79106	250	1+
292.54727	102	
293.11594	184	
294.11794	152	
294.79765	100	
295.61512	102	
295.87698	122	
296.10466	120	
296.80695	192	
296.86029	116	
297.08343	94	
297.79870	900	1+
298.41697	96	
298.80145	782	1+
299.86978	136	
300.80300	174	
301.80000	948	1+
301.85876	672	1+
302.17704	162	1+
302.94577	226	1+
303.85532	1024	
304.37286	110	
304.81326	224	1+
304.92012	154	1+
305.87415	344	1+
307.27951	166	
307.80270	180	
308.14186	100	
308.96055	186	1+
309.65256	108	
310.87864	198	
311.85177	414	1+
311.87838	130	
312.15164	98	
312.85383	334	1+
314.97312	106	
316.32151	104	
316.81157	418	1+
318.44331	106	
318.93767	142	
319.81191	136	
321.81590	346	1+
321.86905	210	
322.81405	320	1+
322.92702	592	1+
324.45642	170	
324.87633	128	
325.14179	130	
325.90291	234	1+
326.87013	516	1+
327.88801	120	
329.87558	114	
330.71634	106	
330.89020	94	
331.16373	164	1+
332.10281	196	1+
332.39321	112	
334.74777	212	1+
335.89109	104	
336.32178	160	1+
336.94466	422	
336.96633	126	
338.87135	138	
339.54110	106	
339.82703	226	
340.89056	100	
340.94017	722	1+
342.88176	214	1+
347.30530	128	
349.32387	178	
349.76570	118	
352.76153	180	
352.88720	132	
354.16170	98	
355.78409	164	
357.86624	292	1+
361.71331	114	
361.78797	104	
362.31168	176	1+
363.04641	98	
365.17382	168	1+
369.34590	98	
END IONS

###FS:    #m/z: 507.84423 #charge 1+
###MS: 39
###MSMS: 41
BEGIN IONS
TITLE=Cmpd 30, +MS2(507.8442), 28.2-35.2eV, 0.9min #41
RTINSECONDS=51.383
SCANS=39,41
PEPMASS=507.84423	193680
CHARGE=1+
196.01613	184	
198.88188	234	1+
220.87885	140	
223.97506	266	1+
227.95265	160	
232.89543	144	
234.87868	208	
234.89697	198	
238.06260	268	1+
241.85253	298	1+
244.03405	224	1+
246.11849	146	
249.88557	448	1+
250.97193	184	
252.07592	224	1+
252.12234	308	1+
259.86667	294	1+
263.95393	152	1+
266.17061	142	
267.13388	178	
268.88312	358	1+
269.11480	166	
269.88420	244	1+
270.85878	144	
272.85562	386	1+
276.84236	368	1+
277.88163	178	
277.90304	174	1+
278.83115	142	
279.40014	170	
280.82935	164	
281.38157	158	
282.12215	160	
282.85259	302	1+
282.88496	172	
282.95719	182	1+
284.06934	148	
284.87496	164	
286.97396	156	
287.85029	188	
287.86625	206	
287.93001	160	
289.03660	142	
289.88166	818	
290.12845	274	
290.86296	1222	1+
291.39017	294	1+
291.88034	154	
291.94817	162	
292.39237	214	1+
293.87196	2512	1+
294.80994	208	1+
296.85441	188	
296.88287	146	
296.90698	236	1+
297.84998	594	1+
298.80894	142	
298.85423	388	1+
298.88859	160	
300.85038	226	
300.86399	246	
301.85175	304	
301.96799	302	1+
302.85825	178	
302.88631	270	
303.80177	192	
303.86796	262	
304.11029	178	
304.88001	164	
305.86263	378	
305.98352	146	
306.93813	268	1+
307.12704	142	
307.89054	822	
308.14009	1304	1+
308.87868	1444	1+
309.04742	210	1+
309.84698	280	1+
309.86857	440	
310.15517	748	1+
311.10821	144	
311.83145	288	1+
311.88276	3826	1+
311.94449	356	1+
312.80283	152	
312.83248	186	1+
314.86578	1318	1+
314.88788	308	
315.00457	214	1+
315.89689	196	
316.86590	444	
316.88298	380	1+
317.86349	400	
318.85767	646	1+
321.87441	400	1+
322.89147	144	
323.82105	142	
324.85695	798	1+
325.90045	446	
326.04879	206	
326.15309	284	1+
326.88463	986	1+
327.04231	178	
327.15797	192	1+
327.80446	152	
328.37032	406	
328.87507	156	
329.87021	178	
329.88756	146	
329.95890	166	
330.15952	160	
330.87825	436	
331.89483	568	1+
332.87458	1510	1+
333.42798	158	
333.84864	296	
333.97512	152	1+
334.37433	140	
335.84276	390	1+
335.88675	436	1+
336.10120	230	1+
336.87156	742	1+
336.94795	190	
337.09397	168	1+
337.77571	134	1+
337.87617	502	1+
338.12712	158	1+
338.89872	150	
339.88011	272	
340.90710	168	
342.91088	202	1+
343.87392	512	
346.81397	152	
346.89169	278	1+
348.87399	144	
349.17243	210	
349.75910	246	1+
349.89978	188	
349.99646	110	1+
350.38637	294	1+
350.81739	222	1+
350.88653	608	1+
350.94798	200	1+
352.88761	356	1+
352.91105	372	
353.85282	666	1+
354.01968	194	1+
354.05334	182	1+
354.08129	166	
354.78563	142	
355.84479	260	1+
355.88370	142	
356.87268	360	1+
356.89388	200	
358.90250	234	1+
362.75243	372	1+
362.86691	162	
363.05665	228	1+
363.83152	270	1+
366.17823	192	
366.34991	310	1+
366.83865	1096	1+
367.70754	390	
367.76230	212	
367.81586	168	
368.70870	542	1+
368.82142	176	
368.89263	608	1+
369.22531	234	1+
369.83297	786	1+
371.86406	174	
371.90703	378	1+
372.78129	222	1+
372.86814	262	1+
373.15305	160	1+
373.82504	268	
374.06223	164	
374.71873	270	1+
374.81521	606	1+
375.76597	158	1+
375.88379	142	
376.79298	194	
376.88484	264	
377.88675	150	
380.11449	172	
380.36761	156	
380.86057	200	
381.80296	168	
383.72229	322	1+
383.77770	198	
383.86616	206	
384.84975	1952	1+
385.83074	278	
386.82821	176	
386.88831	292	1+
387.84733	352	
388.16270	152	
388.85129	250	
389.19881	450	1+
389.37695	152	
389.39077	150	
389.80100	232	1+
389.84496	184	
390.05708	130	1+
390.77965	164	
390.84016	1074	
391.79051	438	1+
391.84226	536	
392.06984	244	1+
392.08771	142	
392.14394	212	1+
392.79573	326	1+
392.82675	1774	1+
392.86608	284	1+
394.83228	642	
394.90988	210	1+
396.38929	144	
398.86639	172	
399.29999	156	
399.72573	142	
400.72899	206	
400.86636	250	1+
402.12599	216	1+
402.73690	166	
402.82781	218	1+
402.86378	944	1+
403.91165	184	1+
403.93697	138	1+
405.40178	158	
405.73737	158	
405.77856	228	1+
405.86415	820	1+
407.86682	1834	
408.85225	2180	1+
408.86128	2320	1+
408.90092	230	1+
409.07841	386	1+
409.16995	164	
409.71992	242	
410.75824	148	1+
410.83577	1998	1+
411.19787	214	1+
411.80819	730	1+
412.73549	158	
412.84623	1130	1+
413.07262	398	
415.83901	140	
416.13193	246	1+
416.74562	222	1+
416.82225	168	1+
416.87087	156	
418.80551	162	1+
420.87705	716	1+
421.87982	602	1+
423.86720	808	1+
425.36690	200	1+
425.82872	184	1+
425.87655	198	
426.73068	904	1+
426.86079	2346	1+
427.73308	772	1+
428.79320	156	
428.84528	2184	1+
428.88681	274	
429.32026	160	1+
429.73743	416	1+
430.85124	566	
431.86729	626	
432.86774	620	
433.85165	392	1+
433.88179	332	1+
434.37612	160	
435.86147	428	1+
436.13162	186	1+
438.77244	194	1+
439.13952	142	1+
439.25663	150	
439.89433	328	1+
440.22739	218	1+
441.93223	222	1+
442.87819	338	
444.87124	3360	1+
445.73580	184	
446.75409	178	
446.87402	686	1+
448.89087	348	
449.81464	160	1+
449.87745	1092	1+
450.75659	186	
451.90674	208	1+
453.87561	158	
455.75691	178	1+
456.73689	134	1+
457.90241	642	1+
462.88170	1396	1+
464.72340	154	
466.18919	228	1+
467.71987	154	1+
467.88812	1894	1+
468.77693	298	1+
469.09769	154	
469.22281	206	
470.18683	166	
473.78958	372	1+
474.79285	306	1+
485.89992	892	1+
487.90529	236	
490.90424	272	1+
497.78675	274	1+
505.28162	162	1+
505.77996	198	1+
506.78361	232	1+
506.83032	266	1+
509.30385	238	1+
509.80954	150	1+
510.30363	166	1+
511.81491	176	1+
END IONS

###FS:    #m/z: 336.94522 #charge 1+
###MS: 39
###MSMS: 42
BEGIN IONS
TITLE=Cmpd 31, +MS2(336.9452), 28.0-35.0eV, 0.9min #42
RTINSECONDS=52.155
SCANS=39,42
PEPMASS=336.94522	128034
CHARGE=1+
85.66833	98	
181.87222	216	1+
189.86256	104	
196.88449	182	
198.13623	116	
205.94832	188	
207.97726	198	
208.87973	94	
208.94416	86	
208.97907	190	
209.14125	84	
210.88515	312	
211.94389	6260	1+
212.87677	1578	1+
213.89732	292	1+
213.93927	2806	1+
214.89839	244	1+
215.88471	812	1+
215.93759	472	1+
216.96862	150	
217.87828	344	1+
221.89105	184	
223.96590	90	
224.54605	108	
224.80193	110	
225.96901	126	
226.94726	300	1+
227.78660	88	
227.89174	412	1+
228.89363	288	1+
229.90890	96	
229.95511	5086	
230.15180	86	
230.88804	1834	1+
230.96035	204	
231.94894	2800	1+
233.02966	84	
233.50395	104	
233.82909	188	
233.89597	466	1+
235.82637	132	
235.87495	106	
235.89218	262	1+
235.94482	144	
237.05909	220	
238.04910	148	
238.08941	98	
238.96743	108	
240.89239	100	
240.96307	172	
241.91891	84	
241.96083	94	
244.78713	90	
244.96319	444	1+
245.39789	100	
246.90633	200	
247.96506	1794	1+
248.89929	1104	1+
249.83228	150	
249.95971	678	1+
250.83445	562	1+
251.12614	106	
251.78894	132	
251.83812	342	1+
251.95951	234	
251.97753	88	
252.89217	84	
252.97037	3194	1+
253.55643	86	
253.90337	734	1+
253.93535	104	
254.06753	480	1+
254.20995	100	
254.81295	92	
254.86270	144	
254.94274	278	1+
254.96662	1694	1+
255.07116	368	1+
255.08951	108	
255.86538	98	
256.18717	94	
256.40707	86	
256.85187	104	
256.88381	218	1+
256.91386	142	
256.96539	426	1+
258.84793	194	
258.90874	138	
258.96621	246	1+
259.07702	278	1+
259.95668	188	
259.96919	176	1+
260.82358	146	
261.87043	232	1+
262.36972	104	
262.83124	134	
262.90689	84	
264.04737	200	1+
265.08405	128	
265.12551	88	
265.45562	98	
267.84190	172	
268.03451	84	
268.21947	102	
268.84348	334	
269.83814	602	1+
269.86160	228	
270.89692	112	
270.97905	340	
271.91578	192	
271.95708	124	
272.82000	84	
272.86951	128	
272.97667	290	
274.85087	316	1+
274.88445	198	1+
275.80305	106	
276.42373	94	
276.83764	86	
276.95333	166	1+
277.82908	110	
277.84626	96	
277.88326	122	
278.83319	358	1+
279.80625	184	1+
279.88762	146	
281.00214	136	
281.04838	240	1+
282.81749	86	
282.85890	120	
285.85114	364	
285.88625	120	
286.81799	90	
286.85238	820	1+
287.26712	120	
287.84908	226	
287.91695	132	
288.02127	138	
288.43703	102	
288.80320	138	
289.79322	112	
289.86333	94	
290.40892	92	
290.50972	144	
290.78916	158	1+
290.87294	142	
291.85248	98	
292.05199	100	
292.85611	346	1+
293.89083	98	
293.99537	240	1+
294.85425	482	1+
294.90661	130	
295.43122	102	
296.46454	110	
296.79064	168	1+
296.80920	108	
296.83188	142	
297.04431	114	
297.83401	84	
297.87805	136	
297.98136	220	1+
299.87184	168	
302.87719	206	1+
303.26311	232	1+
304.81298	104	
306.77710	98	
306.80917	86	
307.29331	114	
308.35104	100	
308.88434	106	
308.90561	96	
309.86784	512	1+
310.42662	98	
310.87217	312	1+
311.12397	94	
312.21211	94	
312.88350	296	1+
312.97936	108	
313.80840	102	
316.16452	88	
321.16131	92	
322.81443	86	
323.23498	114	
324.88318	118	
325.88438	208	1+
326.84888	88	
328.19001	118	
328.88983	94	
328.95445	88	
330.91065	92	
331.81222	108	
331.82814	234	1+
332.60570	88	
333.77822	154	
335.96443	142	
336.36920	88	
337.77203	84	
338.37451	104	
338.39435	234	1+
338.88152	124	
339.07740	88	
339.35332	94	
340.75369	136	
340.88122	100	
341.44640	86	
342.39098	104	
END IONS

###FS:    #m/z: 322.92962 #charge 1+
###MS: 43
###MSMS: 44
BEGIN IONS
TITLE=Cmpd 32, +MS2(322.9296), 28.0-35.0eV, 0.9min #44
RTINSECONDS=55.824
SCANS=43-44
PEPMASS=322.92962	4012762
CHARGE=1+
84.13292	92	
187.00899	84	
192.88300	82	
192.92887	82	
196.88267	100	
196.99919	84	
197.09915	82	
197.88595	96	
198.58772	94	
203.89519	102	
205.94870	314	1+
206.97341	112	
207.46469	90	
207.97569	86	
208.88404	112	
208.93986	86	
209.03478	84	
209.89439	122	
209.94463	160	
212.88070	260	1+
215.89196	86	
219.39086	100	
220.80280	86	
220.93210	82	
222.95456	708	1+
224.05017	146	
227.92897	168	
230.10527	84	
230.89951	244	1+
233.89693	252	1+
234.66502	98	
234.84483	238	1+
235.47263	104	
235.81709	136	
237.21342	88	
237.91908	82	
238.93800	790	
239.07912	430	
239.63427	82	
240.88069	88	
240.93982	5324	
240.96689	158	
241.94259	4264	
242.87547	180	1+
242.94155	12246	1+
243.82095	160	
243.89598	90	
244.82847	120	
244.93996	3152	1+
245.82461	82	
245.87297	114	
246.39577	134	
246.84813	88	
246.97571	290	
247.85242	90	
247.97474	144	
248.83900	84	
249.04067	140	
249.98519	84	
252.08234	90	
253.12928	92	
253.83664	304	1+
256.00054	86	
256.79854	330	1+
258.41641	86	
259.83404	136	
260.83417	96	
261.83231	138	
261.88750	114	
262.36201	90	
262.82683	364	1+
262.90237	130	
263.17476	116	
263.88879	202	
263.92746	102	
264.06292	90	
264.91370	82	
265.01810	160	
265.05585	154	
265.24661	130	
266.84369	88	
266.86694	126	
266.95853	282	1+
267.39567	82	
267.57454	88	
267.82146	84	
268.79288	88	
269.84479	88	
269.91958	82	
270.03039	82	
271.79543	96	
271.84630	140	
272.78737	434	1+
272.92723	232	1+
272.98443	96	
275.80584	324	1+
276.84380	100	
276.86014	196	1+
277.15283	148	1+
277.90391	92	
278.13840	130	
279.09054	1068	1+
282.06502	538	1+
282.78882	282	1+
282.83080	92	
282.86063	160	
282.96132	82	
283.07028	454	1+
283.80568	106	
283.86408	148	
283.97043	90	
284.29477	236	
284.87582	140	
285.85061	288	1+
286.80452	208	1+
286.90811	90	
287.08716	84	
289.78975	404	
289.81408	144	
291.14799	88	
291.80433	114	
292.93145	80	
292.94876	82	
292.97597	92	
293.81537	118	
293.85486	370	1+
293.88011	94	
294.80796	164	
294.85757	242	1+
294.87681	98	
295.87410	184	1+
296.09914	90	
297.06532	126	
297.80591	180	
298.31092	96	
298.99852	84	
299.78012	168	1+
300.82017	158	
301.41336	94	
302.24974	122	
303.38829	86	
303.90383	108	
303.95098	82	
304.90004	102	
305.72646	88	
305.82234	82	
306.27702	118	
306.39024	98	
306.92304	82	
307.79708	198	
307.88624	294	
308.29364	168	
308.78926	84	
308.81421	96	
308.86707	146	
309.22050	86	
309.29519	98	
309.74611	84	
309.79562	260	1+
310.98505	112	
311.85511	156	
311.89380	88	
312.95021	102	
313.87631	182	1+
314.82720	148	
315.81092	128	
316.81545	90	
318.86391	118	
319.94183	102	
321.81903	92	
322.29166	82	
322.31416	150	
322.42870	92	
323.21846	110	
324.20244	118	
325.88264	86	
325.90241	284	
326.03479	94	
327.83157	118	
328.09079	108	
END IONS

###FS:    #m/z: 340.94013 #charge 1+
###MS: 43
###MSMS: 45
BEGIN IONS
TITLE=Cmpd 33, +MS2(340.9401), 28.0-35.0eV, 1.0min #45
RTINSECONDS=56.596
SCANS=43,45
PEPMASS=340.94013	1585082
CHARGE=1+
153.27797	96	
192.92991	150	
197.10572	86	
207.39736	104	
208.94154	140	
209.94709	154	
210.93520	430	1+
212.87688	840	1+
213.94009	2254	1+
215.88699	878	1+
215.93558	656	1+
215.95201	102	
217.88531	336	
217.93756	238	
218.95800	96	
219.88579	134	
220.39775	98	
220.46345	84	
223.95956	126	
223.97619	218	1+
224.83122	100	
224.94982	106	
226.87334	96	
226.89545	110	
226.94355	150	
226.97032	182	
228.07600	92	
228.42113	100	
228.84596	94	
229.89905	118	
229.93310	100	
229.95663	142	
230.88695	1082	1+
230.95670	114	
231.88890	690	1+
231.90724	112	
231.94960	2318	1+
232.00521	86	
233.89793	452	
233.94838	288	
235.86800	256	
236.88790	134	
237.89385	118	
239.10687	172	
239.78291	88	
240.83534	220	1+
241.54467	90	
241.93690	234	1+
243.83253	168	
244.98236	86	
246.96125	244	1+
246.97319	190	
247.83793	202	1+
248.89993	260	1+
249.96023	632	1+
249.98355	96	
251.90805	126	
251.95583	330	1+
252.01050	94	
252.83363	92	
253.83178	96	
253.90936	336	1+
254.96541	1180	1+
255.07244	582	1+
255.89915	122	
256.85206	90	
256.88911	94	
256.91994	100	
256.96180	390	1+
257.03296	90	
257.85406	92	
258.09147	110	
258.84848	312	1+
258.89349	150	
258.92063	94	
259.95614	136	
260.81150	136	1+
260.82274	100	
261.84180	198	
261.90410	154	1+
262.84941	128	
262.96577	126	
263.93727	94	
263.98512	90	
264.53218	92	
266.53300	92	
266.90627	88	
266.92009	88	
267.14123	130	
267.87190	94	
267.94970	178	1+
268.83628	374	1+
268.87119	120	
269.79758	128	
269.85711	106	
270.85643	102	
271.84098	332	1+
272.84334	270	1+
272.89253	188	1+
272.91621	134	
272.93323	232	
272.97912	178	1+
273.43892	94	
274.65059	88	
276.36249	100	
276.81677	92	
276.85524	730	1+
277.96892	104	
278.84624	680	1+
278.98827	184	1+
279.02263	118	
279.85062	384	1+
279.96505	190	
280.36533	92	
281.89233	158	
282.04768	102	
282.80944	90	
283.42575	96	
283.44959	106	
283.85291	92	
283.92172	94	
284.59397	102	
286.87927	90	
287.80732	130	
288.87714	88	
289.79009	294	
291.43732	154	
291.81164	130	
292.81246	94	
292.93600	122	
293.42391	94	
293.91826	104	
294.86090	104	
294.94842	84	
295.85174	134	
296.84599	274	1+
296.90643	104	
297.90520	116	
297.94000	90	
297.97707	92	
299.05451	112	
299.78682	94	
299.96157	116	
301.87510	126	
302.17466	156	
302.87040	102	
303.18940	90	
303.94250	150	
305.87577	294	1+
306.83569	254	1+
307.79609	120	
308.29168	160	
308.86814	112	
308.89050	220	
309.91528	148	
310.82018	212	1+
310.87507	110	
311.88413	100	
312.80620	168	
312.86386	350	1+
313.88490	236	
314.81201	162	
315.27402	88	
317.34451	84	
317.80854	90	
318.76662	126	
318.93655	86	
319.12986	100	
319.19104	84	
321.32027	110	
324.26538	104	
324.89012	128	
327.88413	104	
328.12196	184	
328.19207	100	
328.29582	102	
328.31777	92	
328.82801	132	
328.87901	240	1+
330.81263	116	
330.86910	140	
331.81273	116	
332.90805	88	
334.29402	152	
335.37695	104	
339.11411	132	
339.87360	92	
341.28316	86	
342.90498	262	1+
343.71448	90	
END IONS

###FS:    #m/z: 507.84452 #charge 1+
###MS: 43
###MSMS: 46
BEGIN IONS
TITLE=Cmpd 34, +MS2(507.8445), 28.2-35.2eV, 1.0min #46
RTINSECONDS=57.3685
SCANS=43,46
PEPMASS=507.84452	216578
CHARGE=1+
196.01656	722	1+
199.88776	230	
206.85937	140	
224.97618	234	
232.89876	268	
235.04682	204	1+
238.06215	204	
238.88591	144	
241.85146	268	
249.87173	294	1+
249.90733	320	1+
252.08753	210	1+
253.07095	154	1+
255.89868	170	1+
260.93498	182	1+
266.16788	238	
267.90948	160	
268.10943	150	
272.85115	512	1+
272.93795	166	1+
273.89314	164	
274.94774	170	1+
275.83879	286	1+
278.83470	468	1+
278.90124	128	
279.10386	180	
280.12070	204	1+
280.79950	156	
283.89587	146	
285.85515	200	
287.85335	166	
287.88486	140	
289.88130	576	
290.35141	168	
290.86243	834	1+
291.86438	526	1+
291.88750	306	1+
293.06305	244	1+
293.39184	142	
293.87354	1758	1+
294.85836	324	1+
295.01108	130	
296.84633	216	
296.92145	226	1+
297.80153	276	1+
298.84567	174	
298.87138	194	
299.86814	162	
300.79722	132	
300.85306	516	1+
300.94443	232	1+
303.80345	186	1+
303.86701	440	1+
304.39263	148	
305.86335	476	
305.98870	190	1+
307.88830	896	1+
308.13962	882	1+
308.87280	1138	1+
309.87511	666	1+
309.88704	312	
309.95859	128	
310.15861	1036	1+
310.84587	266	
311.34454	138	
311.52408	106	1+
311.88354	4524	1+
312.82752	138	
313.28122	144	1+
314.86356	746	1+
315.88144	240	
316.86423	584	1+
316.89416	130	
317.82792	142	
318.85952	232	1+
318.87640	144	
319.31956	142	1+
319.88984	218	
319.97599	216	1+
320.36374	178	
321.38196	168	
323.86314	288	
324.03663	218	1+
324.35537	130	
324.86013	276	
324.89320	1084	1+
326.88450	472	
326.88846	1144	1+
326.93421	142	
328.37417	212	
328.87703	266	
328.91641	200	1+
330.16141	298	1+
330.81890	150	
330.88215	440	1+
330.90167	162	
330.95037	204	1+
331.79665	152	
332.87307	1302	1+
334.75777	140	
335.83995	390	1+
335.88349	244	
336.39725	150	1+
336.86599	134	
336.99927	128	
337.17893	134	
337.87635	506	1+
337.94515	172	1+
339.88293	164	
340.82673	166	
340.86652	136	
340.89483	160	
341.86250	222	
342.37609	158	
343.87648	220	
343.91445	354	1+
344.91597	298	1+
345.89748	206	1+
346.33507	158	
346.87234	160	
347.77316	160	
348.09950	146	
348.77755	132	
348.91571	146	
349.40535	184	
349.75965	238	
349.88418	1124	1+
350.34073	206	1+
350.88695	948	1+
350.94365	134	1+
351.76455	130	
352.76968	132	
353.84866	916	1+
353.89043	342	
354.90622	176	
355.12973	240	1+
355.84585	234	
355.88748	206	
356.81567	176	
356.89343	130	
357.88705	250	1+
358.76717	128	
358.86472	300	1+
361.85686	140	
364.91457	132	
366.81478	136	
366.83854	746	1+
367.70640	702	1+
367.76449	312	
367.78752	178	
368.03872	252	1+
368.83299	834	1+
368.89586	416	1+
369.07128	220	1+
369.83958	624	1+
370.39053	232	1+
370.90087	426	1+
371.03749	188	1+
371.82776	226	
371.90288	306	1+
372.81568	144	
372.85959	134	
373.71950	394	1+
373.83162	242	
373.86894	146	
373.90408	132	
374.81146	210	
374.85271	354	1+
375.88453	528	1+
376.88605	322	1+
378.73586	388	1+
378.81070	208	
378.86100	172	
378.90865	240	
380.71650	144	
380.85527	190	
380.93581	130	
381.72188	146	
381.79449	166	
381.83800	146	
382.71391	466	1+
382.85733	174	1+
382.95304	144	
384.84922	1364	1+
385.77715	250	1+
386.85354	290	
387.76549	182	
387.84521	512	
388.80103	190	
388.84385	288	
389.19744	582	1+
389.71814	278	1+
389.78457	228	1+
389.83931	168	
389.91138	158	1+
390.83857	1172	
391.83828	694	
392.79323	382	1+
392.82611	876	1+
392.86308	390	1+
392.88894	278	1+
393.74552	238	
393.79653	326	1+
394.72860	152	
394.82998	358	1+
397.80213	134	
397.85322	334	1+
398.73072	240	
398.85664	308	1+
399.72642	288	1+
401.86271	266	
402.86452	1216	1+
403.72423	170	1+
403.86927	874	1+
405.78324	204	
405.86436	518	
406.75529	210	1+
406.85959	314	
407.73151	358	1+
407.80707	150	
407.85663	2694	1+
408.85520	1758	1+
409.72556	300	1+
409.75263	254	1+
410.83516	1796	1+
411.72099	420	1+
411.80978	474	1+
411.87830	160	
412.84682	966	1+
412.87848	290	1+
413.07125	358	1+
413.82796	156	
413.87940	196	1+
414.77506	158	
415.84444	208	
416.84563	180	
417.81702	214	1+
420.77830	136	
421.88364	508	1+
423.82418	132	
423.86730	430	
424.08946	202	1+
424.77286	276	1+
424.86926	214	
425.87528	204	
426.75304	178	
426.86135	2610	1+
426.93235	238	1+
427.19081	88	1+
427.72910	776	1+
428.07970	500	1+
428.84437	2516	1+
429.89188	332	1+
430.73909	156	
430.78891	154	1+
430.84694	638	
431.86849	1498	1+
433.85544	306	
435.85869	488	1+
438.76139	260	1+
438.80263	152	
439.83687	208	1+
439.88843	204	
440.90162	136	
444.87300	4178	1+
445.74302	498	1+
445.76288	160	
447.70328	240	1+
447.87780	198	
448.75292	244	
448.82090	136	
448.88877	264	
449.87686	662	1+
450.74115	420	1+
450.76889	350	1+
451.77006	202	1+
451.86576	208	
457.90731	176	
458.90371	200	
462.87933	882	1+
464.79271	166	
467.88574	1796	1+
468.77185	242	1+
469.02210	178	
470.87423	214	
472.80049	220	1+
473.90936	202	1+
485.89758	1158	1+
487.27823	178	
488.79032	180	1+
489.66529	136	1+
489.79705	218	1+
489.84736	248	1+
498.66945	204	1+
504.21019	112	1+
504.80013	136	
507.11230	132	
507.79171	152	1+
509.86322	622	1+
510.31861	122	1+
END IONS

###FS:    #m/z: 322.92956 #charge 1+
###MS: 47
###MSMS: 48
BEGIN IONS
TITLE=Cmpd 35, +MS2(322.9296), 28.0-35.0eV, 1.0min #48
RTINSECONDS=61.069
SCANS=47-48
PEPMASS=322.92956	3245718
CHARGE=1+
119.35411	84	
134.47397	102	
183.98031	92	
185.02606	78	
186.68337	102	
189.86510	86	
190.99790	88	
192.89196	258	
196.88605	108	
201.04729	154	
203.50257	82	
205.89341	92	
205.94831	178	
206.95622	94	
212.87721	398	1+
216.89052	104	
218.42255	82	
218.89388	100	
221.06331	84	
221.86988	94	
221.89683	96	
221.94633	244	
222.95566	436	1+
225.94568	80	
226.99526	128	
227.93057	256	
227.95270	390	1+
228.58793	94	
228.83755	128	
228.89276	80	
228.90745	90	
230.89223	108	
230.90681	162	
231.89141	76	
233.96032	86	
234.06737	78	
235.82429	110	
235.88640	202	1+
236.82761	94	
236.95413	84	
237.05634	148	
238.34724	88	
238.90598	254	1+
238.94090	426	1+
239.07797	462	1+
239.78664	242	1+
240.13258	78	
240.82328	124	
240.94007	4938	
241.15100	140	1+
241.58854	82	
241.81370	170	1+
241.93922	14192	1+
242.83039	80	
242.90930	82	
242.94159	10328	1+
242.99192	82	
243.08906	82	
243.88381	78	
244.42717	94	
244.82075	252	1+
244.93999	2670	1+
245.22472	104	
245.96531	78	
245.98447	80	
246.97504	524	1+
247.84741	80	
248.02902	94	
249.42468	96	
249.98320	86	
250.84023	84	
253.82907	150	
253.84634	84	
254.90351	80	
255.79850	158	
257.55106	104	
257.80387	98	
257.89986	76	
258.82973	106	
259.93890	86	
260.85439	86	
260.90784	80	
261.05263	84	
261.83266	80	
261.94708	98	
262.82791	220	
262.95231	270	1+
262.97691	210	1+
263.16745	94	
263.93553	76	
264.86584	76	
265.01915	76	
265.25119	82	
265.84682	204	1+
266.05208	104	
267.41795	102	
267.80302	256	1+
268.84802	120	
268.95802	152	
269.17360	88	
269.83843	86	
270.00229	78	
270.08819	118	
271.79505	130	
271.84264	292	1+
273.79179	354	1+
275.80954	266	
275.91982	78	
276.06458	98	
276.85399	112	
277.85890	106	
278.83195	114	
278.85951	150	
279.00323	106	
279.04723	78	
279.09089	1170	1+
279.79218	268	1+
280.10763	86	
281.83588	78	
282.71021	90	
282.85349	394	1+
283.07137	208	
283.78694	270	
283.82396	88	
284.29063	284	
284.36617	100	
284.89863	88	
285.29734	152	
285.35892	80	
288.82067	76	
289.78526	126	
290.84051	98	
290.85930	130	
291.80523	102	
291.85897	86	
291.87757	86	
292.81486	132	
292.85621	214	1+
292.86959	114	
294.42692	102	
294.76930	76	
294.90090	108	
296.87101	260	
297.82203	174	1+
298.90739	86	
302.24997	78	
303.99176	86	
304.77830	82	
304.86955	118	
306.87605	142	
307.80012	122	
307.88421	90	
307.89477	106	
308.29224	242	1+
308.81274	94	
308.86628	96	
309.09309	84	
309.87069	186	1+
310.31053	130	
311.38801	82	
311.86041	82	
312.48106	76	
312.80685	272	1+
312.84572	92	
313.66053	88	
313.76745	78	
313.92608	80	
315.33746	76	
317.33558	110	
317.82389	88	
319.10436	118	
321.82664	102	
322.75934	78	
324.89429	118	
325.90581	88	
326.77760	80	
326.91751	80	
327.12179	86	
327.85958	78	
END IONS

###FS:    #m/z: 340.94015 #charge 1+
###MS: 47
###MSMS: 49
BEGIN IONS
TITLE=Cmpd 36, +MS2(340.9401), 28.0-35.0eV, 1.1min #49
RTINSECONDS=61.8415
SCANS=47,49
PEPMASS=340.94015	1219808
CHARGE=1+
64.99669	82	
132.00629	82	
184.86089	82	
189.86273	118	
190.86548	96	
192.92590	274	1+
197.88402	88	
205.89210	86	
208.94233	92	
209.94623	82	
210.93430	182	
212.88336	218	
213.02475	96	
213.88143	322	1+
213.93988	1930	1+
215.88595	612	1+
215.93719	330	
217.91475	98	
217.93330	84	
218.85823	84	
218.88861	296	1+
223.96155	168	
223.97746	94	
226.90350	166	
226.94826	330	
226.97581	90	
227.10246	136	
227.78300	88	
228.93906	128	
229.95333	144	
230.88730	258	
231.88931	242	
231.95043	1512	1+
232.89568	130	
233.89803	754	1+
233.94764	460	
234.45815	108	
235.89529	114	
236.88683	100	
238.84238	98	
240.83839	142	
240.96284	84	
240.98018	96	
241.88610	86	
241.94245	332	1+
242.94307	238	1+
243.83001	146	
244.95879	206	
246.97656	128	
247.78465	100	
249.89364	136	
249.96077	276	
250.04334	94	
250.97057	128	
251.96241	98	
253.52908	88	
253.79169	232	1+
253.90218	82	
253.94213	302	1+
254.82911	86	
254.96490	460	1+
255.07528	240	
255.78244	146	
256.07405	148	
256.84909	136	
256.91580	188	
256.96353	124	
257.79052	144	
258.84524	494	1+
258.88405	194	1+
259.95856	464	1+
260.83562	304	1+
260.90524	174	1+
262.84233	170	
263.82162	86	
263.88255	116	
265.79968	134	
266.84443	252	
266.90280	258	1+
267.13539	222	
267.94210	134	
268.84634	124	
269.79873	94	
269.89538	100	
270.83609	132	
272.93331	188	
272.97246	84	
274.49408	100	
274.86336	118	
274.92319	104	
275.84603	132	
276.85400	304	
277.10607	100	
277.85737	312	
278.84949	646	1+
278.90348	84	
279.56431	98	
279.87423	86	
280.39652	86	
280.92707	160	
281.91836	102	
281.96197	138	
282.79134	92	
282.84836	84	
283.02676	216	
283.78763	126	
284.36020	86	
285.81118	90	
286.49047	100	
286.80657	150	
286.86664	94	
287.11839	114	
287.91383	92	
288.85850	84	
289.01280	82	
289.41183	98	
289.88044	108	
290.78393	104	
291.80564	100	
291.85823	138	
292.43525	210	
292.45480	86	
293.84221	82	
293.93409	234	1+
294.27184	90	
294.86639	108	
295.87034	278	1+
295.90619	84	
295.97430	92	
295.99672	100	
296.25620	138	
298.30887	82	
298.41489	94	
299.81050	128	
299.83470	142	
299.86712	98	
300.06213	174	
300.86168	86	
302.36912	110	
302.88525	124	
302.94698	200	1+
304.91979	86	
307.80137	96	
307.94152	88	
310.87442	370	1+
311.85972	94	
312.79982	238	1+
312.82758	82	
313.33672	90	
314.61197	98	
314.82367	118	
316.80437	82	
320.29309	90	
320.80992	82	
320.89552	90	
321.81712	104	
322.96659	156	
323.30401	114	
324.37828	100	
325.90305	114	
326.17527	130	
326.88883	114	
328.18661	150	
328.88975	114	
329.86983	220	1+
330.81170	250	
332.87754	116	
334.87572	108	
336.73196	92	
337.15581	104	
338.90370	90	
339.87087	172	1+
340.37402	100	
341.26482	86	
343.31624	100	
346.25064	86	
END IONS

###FS:    #m/z: 336.94511 #charge 1+
###MS: 47
###MSMS: 50
BEGIN IONS
TITLE=Cmpd 37, +MS2(336.9451), 28.0-35.0eV, 1.1min #50
RTINSECONDS=62.6135
SCANS=47,50
PEPMASS=336.94511	104506
CHARGE=1+
121.11943	84	
147.25162	102	
182.86170	174	1+
183.95883	90	
185.87062	166	
189.86273	114	
191.87110	104	
197.90300	80	
205.95758	132	
207.87326	78	
209.48945	82	
210.88250	164	
211.94399	3194	1+
212.87731	1208	1+
213.93938	1134	1+
215.88833	568	
215.93701	270	
217.86141	144	
217.88298	304	1+
219.01792	86	
219.84364	148	
219.87656	82	
221.52596	88	
221.89133	116	
222.98891	114	
223.96214	102	
226.89398	138	
228.78678	158	1+
228.89499	320	
229.95441	2440	
230.88787	2346	1+
231.94993	1532	
233.82967	282	1+
233.89695	178	
233.95102	208	
234.88989	396	1+
235.49174	88	
235.81927	78	
235.89098	308	1+
237.06462	118	
238.37954	94	
238.83565	134	
239.90022	108	
240.84007	408	1+
243.86939	88	
244.88468	82	
245.07070	106	
245.88428	88	
246.90556	136	
247.96549	692	1+
248.89867	658	1+
249.15050	124	
249.96086	508	1+
250.83324	228	
250.94883	134	
251.07160	122	
251.83882	136	
251.91440	140	
252.47260	88	
252.83623	98	
252.92155	80	
252.97113	1792	1+
253.90561	554	1+
254.84252	104	
254.88227	202	1+
254.94587	104	
254.96498	896	1+
255.07538	434	1+
256.85986	90	
256.91359	118	
256.96113	100	
257.08799	110	
257.23992	84	
257.26410	84	
257.79575	98	
258.07929	88	
258.84893	156	
258.90055	158	1+
259.09027	88	
259.80638	82	
259.82624	390	1+
260.35315	86	
260.37511	106	
261.43590	116	
261.84893	82	
262.95208	98	
263.03932	98	
263.97920	80	
264.10907	84	
264.36024	82	
264.85556	80	
265.08979	90	
265.26379	92	
266.84857	132	
266.86883	126	
267.84276	186	
268.78909	138	
268.83966	1010	1+
269.44158	78	
269.89330	84	
270.98323	126	
271.83526	86	
271.86022	194	1+
272.44511	86	
272.97403	242	
273.42223	100	
273.87759	84	
273.94680	80	
274.85762	136	
274.90031	114	
275.41829	82	
275.86410	84	
276.42781	108	
276.84028	172	
276.85682	368	1+
276.95846	150	1+
277.08444	86	
277.11815	84	
277.13857	90	
277.83166	176	
278.83261	994	1+
279.10156	142	
280.00058	116	
280.28088	98	
281.07929	84	
282.35755	80	
282.86093	124	
285.84426	138	
286.79894	98	
286.85168	716	1+
286.93953	88	
287.79616	98	
288.84343	94	
288.93969	100	
291.26079	190	1+
291.80006	78	
291.85794	146	
291.97999	172	1+
293.84878	86	
293.87083	112	
294.86313	310	1+
296.80667	164	
298.40632	102	
299.01246	136	
299.40224	98	
299.76557	86	
300.81570	108	
301.46397	78	
301.79483	88	
304.83420	86	
304.85708	150	
305.79076	94	
306.78984	120	
306.88761	140	
307.44191	102	
307.54542	80	
307.79916	150	1+
307.88889	124	
308.30390	78	
308.87552	118	
309.03738	100	
309.76746	84	
309.86777	614	1+
314.53095	90	
318.77220	84	
318.88837	90	
319.00229	98	
319.85160	98	
320.82416	214	1+
324.38046	80	
324.89270	94	
326.62658	126	
326.89132	196	
328.31761	92	
328.88371	318	1+
329.33520	108	
329.87077	202	1+
331.84696	80	
334.37493	172	
335.90552	94	
336.72517	82	
336.94390	88	
337.15127	84	
340.73891	82	
340.85223	78	
END IONS

###FS:    #m/z: 322.92957 #charge 1+
###MS: 51
###MSMS: 52
BEGIN IONS
TITLE=Cmpd 38, +MS2(322.9296), 28.0-35.0eV, 1.1min #52
RTINSECONDS=66.3035
SCANS=51-52
PEPMASS=322.92957	2268328
CHARGE=1+
117.83368	88	
196.46153	86	
196.85768	76	
197.92068	76	
198.03428	82	
201.04399	148	
205.06830	82	
205.95014	326	
207.00893	76	
207.97213	92	
209.89222	148	
212.87695	146	
212.93347	96	
213.89027	140	
214.01150	102	
214.03328	84	
214.89409	136	
216.88930	158	
218.84758	74	
218.86211	74	
219.07631	88	
220.94750	184	1+
221.06558	80	
221.88779	92	
222.97914	74	
223.95543	260	
225.93331	92	
227.81063	80	
227.93114	80	
229.84280	78	
230.89054	156	
232.89092	140	
234.89178	78	
234.99056	84	
235.86842	92	
236.04582	78	
236.90103	78	
238.37373	82	
238.84364	132	1+
238.94073	206	
239.08058	198	
239.90415	76	
240.82040	120	
240.94027	3394	
241.09845	108	
241.84178	80	
241.87512	172	1+
241.94227	2584	
241.96931	124	
242.89966	86	
242.94111	8124	1+
243.81923	110	
244.00705	92	1+
244.20473	92	
244.38180	86	
244.81898	78	
244.88611	92	
244.94037	1820	1+
245.90573	74	
246.22312	130	1+
246.94019	220	1+
246.97675	158	
248.97662	76	
249.03087	74	
249.96580	84	
250.94705	76	
251.92831	76	
252.47438	104	
253.04858	92	
253.12672	102	
254.53908	78	
254.63887	90	
255.78636	308	1+
258.08304	94	
258.40099	74	
258.79962	112	
258.89874	162	
260.33456	88	
260.84032	86	
261.23731	88	
261.82901	836	1+
261.84939	90	
262.82918	534	1+
263.07800	86	
263.86336	104	
264.07703	88	
264.79787	100	
264.84357	92	
264.87958	88	
265.05950	132	
265.08465	120	
266.81588	92	
266.84301	230	1+
266.99573	78	
267.05669	106	
267.08041	90	
267.86760	86	
268.93222	150	
268.95618	80	
269.79433	80	
269.85950	190	1+
270.83927	688	1+
272.34977	84	
272.97832	74	
273.81489	94	
273.99171	86	
274.11567	96	
275.14110	76	
275.80864	112	
277.80568	208	1+
278.85392	74	
279.09067	1452	1+
279.91121	78	
280.25681	74	
281.79826	74	
281.92500	100	
283.78559	150	
284.29414	562	1+
284.44721	96	
284.79334	84	
285.07878	100	
285.88405	82	
286.90826	82	
287.23907	82	
287.79307	148	
287.96389	74	
288.79996	76	
289.78626	172	1+
289.84856	310	1+
289.88126	102	
291.80829	142	
292.80894	124	
292.99479	76	
293.92892	116	
294.15632	88	
294.85922	84	
295.85814	78	
296.80940	78	
296.92787	92	
297.89335	78	
298.86518	174	1+
299.78373	168	
301.07026	94	
302.90077	108	
303.40553	82	
305.00776	94	
306.88139	128	
307.80246	98	
307.86981	470	1+
307.92228	84	
309.38043	86	
310.77279	76	
310.81649	186	
311.19310	76	
312.03718	168	
312.81088	306	1+
313.84604	148	1+
315.00592	78	
315.83468	140	1+
316.06385	76	
316.88759	88	
317.72752	80	
317.86013	110	
319.11156	142	
319.13408	118	
320.18202	132	
321.82454	76	
323.75706	74	
323.92274	92	
324.64120	94	
324.77414	76	
324.89457	340	1+
326.21211	82	
327.89276	150	
328.29774	88	
END IONS

###FS:    #m/z: 340.94013 #charge 1+
###MS: 51
###MSMS: 53
BEGIN IONS
TITLE=Cmpd 39, +MS2(340.9401), 28.0-35.0eV, 1.1min #53
RTINSECONDS=67.0755
SCANS=51,53
PEPMASS=340.94013	840124
CHARGE=1+
189.86546	124	
192.92625	344	1+
196.88435	138	
197.40752	106	
200.10493	96	
202.37442	82	
206.95261	106	
207.63615	104	
210.93739	188	
212.89579	252	1+
213.88043	176	
213.93908	868	1+
214.87713	134	
215.88619	478	1+
215.93705	132	
216.41096	96	
217.88246	264	
224.94793	194	1+
227.95038	140	
228.94590	146	
229.95473	88	
230.88925	324	
231.89107	296	
231.94846	736	1+
233.89619	398	
233.94730	264	
235.82265	132	
235.86676	158	
235.89537	250	
236.41952	82	
236.56317	86	
236.88530	88	
237.05975	142	
237.89193	160	
237.95123	86	
239.54686	88	
240.23100	186	
240.88273	212	1+
241.03518	84	
243.04484	82	
243.83267	224	1+
243.91673	90	
243.98959	92	
244.97114	138	
246.86566	198	1+
246.97929	190	
248.90085	126	
248.92821	82	
249.96247	364	
250.79941	86	
250.90638	88	
250.97107	192	
251.95995	118	
252.85183	88	
253.97275	136	
253.98852	96	
254.01230	86	
254.96871	638	1+
255.07527	158	
256.25984	242	1+
256.77503	94	
256.91212	154	
256.96059	96	
257.40721	94	
257.79444	116	
257.83392	106	
258.84419	114	
258.91446	114	
258.98341	108	
259.01926	106	
259.75478	94	
259.85416	292	1+
259.87228	82	
259.95593	202	
260.33483	154	
260.83555	608	1+
262.84809	132	
264.17282	94	
264.83573	90	
264.96483	108	
265.95868	114	
267.83032	100	
267.97178	98	
268.16724	96	
268.83838	350	1+
268.91389	110	
269.40540	94	
270.82899	92	
270.90300	82	
272.84826	294	1+
272.86287	140	
272.97675	140	
273.07252	106	
273.85261	228	1+
274.89622	200	1+
275.81184	186	
275.93417	100	
276.85718	408	
277.80450	102	
277.85311	258	
277.87759	120	
277.91043	124	
278.26820	88	
278.84469	686	1+
280.84627	92	
280.97163	112	
281.05417	132	
281.07511	86	
282.04914	180	1+
282.93089	82	
284.03986	92	
288.80532	192	1+
288.83749	140	
288.85425	82	
288.86877	118	
289.79098	104	
290.94467	136	
291.38934	106	
292.85603	88	
293.87142	322	1+
294.05722	94	
294.07418	84	
294.28236	82	
294.85441	140	
295.39496	84	
295.85659	106	
296.85988	156	
297.01175	88	
297.84782	228	1+
299.78397	82	
299.87348	124	
300.78759	108	
302.76842	86	
302.86780	140	
304.06475	106	
306.79864	100	
307.29315	84	
307.79822	108	
308.09457	82	
308.29359	146	
308.86862	118	
310.82056	112	
310.87564	112	
311.85967	230	1+
311.88105	108	
312.80034	172	
313.09541	94	
313.82587	86	
316.85248	88	
316.89393	88	
320.61641	82	
320.77915	92	
323.88212	98	
324.30112	102	
324.88992	134	
324.92922	84	
329.86792	108	
330.81384	164	
330.86756	82	
330.88852	158	
331.67025	82	
332.82752	134	
333.05104	84	
334.87599	148	
337.86446	92	
337.88895	120	
338.86633	186	
339.15866	98	
340.11341	96	
340.28804	84	
340.91098	86	
341.83432	104	
342.96224	146	1+
343.25248	82	
END IONS

###FS:    #m/z: 363.95599 #charge 1+
###MS: 51
###MSMS: 54
BEGIN IONS
TITLE=Cmpd 40, +MS2(363.9560), 28.0-35.0eV, 1.2min #54
RTINSECONDS=67.848
SCANS=51,54
PEPMASS=363.95599	335074
CHARGE=1+
182.86765	170	
189.86342	582	1+
191.85851	378	
193.88347	88	
196.94212	104	
206.01852	90	
206.89211	150	1+
207.45408	92	
207.87300	298	
209.86879	126	
209.92078	118	
209.94420	726	1+
210.88580	188	
211.88126	104	
212.87830	2244	1+
218.09604	88	
219.86409	90	
221.04168	92	
221.88969	112	
222.95328	406	
223.94931	1052	1+
224.88265	114	
224.95142	870	1+
225.48516	98	
225.88316	256	1+
225.89801	372	1+
226.09825	92	
226.86585	94	
226.94696	5338	1+
228.89469	486	1+
228.94208	5556	1+
229.39825	92	
230.88973	3026	1+
232.88705	614	
232.92908	172	1+
234.88429	104	
238.02904	96	
239.90889	140	
239.92520	94	
240.83817	130	
240.94180	660	
240.96282	504	
241.41289	106	
241.53498	100	
241.94324	380	
242.05633	102	
242.86306	92	
242.94262	1328	1+
243.00276	90	
243.82055	120	
243.96308	124	
244.95658	2956	1+
245.94039	196	
246.44133	104	
246.90535	196	
246.95312	3056	1+
247.90461	98	
248.80107	302	1+
248.90060	1154	1+
249.04051	134	
250.79838	164	
250.88998	250	1+
250.92911	96	
250.94718	192	
251.06985	216	
251.11696	90	
251.79500	280	1+
252.07376	128	
253.83198	116	
253.90592	170	
254.37217	164	
254.90863	102	
257.08070	98	
258.97008	102	
259.83635	282	1+
260.92711	86	
260.96778	552	1+
261.82831	372	1+
263.04423	100	
263.86986	394	1+
263.98092	92	
264.92550	86	
265.08820	170	
265.52146	112	
265.82073	128	
266.81415	120	
267.06967	100	
267.97566	228	1+
268.79728	352	1+
269.80067	238	1+
269.96732	414	1+
271.84967	180	1+
271.91428	120	
273.82003	106	
276.81186	172	
276.85340	140	
278.79998	94	
278.84044	190	
279.09782	158	
279.80310	140	
280.79358	608	1+
281.99026	92	
282.82424	446	1+
282.88461	128	
283.78675	198	
283.80814	116	
283.84951	184	
283.98543	140	
284.78483	128	
284.92755	92	
285.84444	328	1+
286.38507	92	
286.44678	110	
287.42887	88	
287.99517	160	
288.81678	136	
288.88808	152	
292.86345	146	
292.93408	108	
293.06130	110	
294.86282	200	1+
294.92299	110	
295.83584	112	
296.81062	252	1+
296.91933	140	1+
298.80074	796	1+
298.87551	88	
299.88273	116	
300.36308	100	
300.92298	144	
301.79818	198	
301.86206	212	1+
302.44174	86	
302.79843	106	
303.08362	96	
303.80679	374	1+
303.85612	834	1+
304.38373	102	
304.96506	88	
305.88022	240	1+
306.27324	136	1+
307.78845	106	
308.13871	126	
308.29928	90	
308.99390	96	
310.42871	96	
311.89013	116	
311.98630	88	
312.33131	108	
312.82110	110	
313.90839	222	1+
314.81502	186	
314.88481	106	
315.40956	90	
315.43765	136	
316.81673	508	1+
317.87402	122	
318.12392	220	1+
318.89285	98	
318.93547	134	
319.81438	138	
320.01303	140	1+
321.74399	126	
321.81371	146	
321.83995	152	
321.93798	112	
322.81283	222	1+
326.16975	92	
326.80876	88	
326.87222	200	1+
328.06630	94	
328.86316	92	
329.86794	98	
330.43399	100	
332.52306	86	
332.66841	96	
335.42649	96	
336.39181	92	
336.94584	142	
337.91129	90	
338.54846	96	
339.82987	248	
340.94113	198	
348.82164	122	
350.42159	88	
352.89071	88	
354.94549	90	
355.02420	90	
355.20198	106	
355.34399	124	
357.32348	94	
358.87302	94	
359.05465	108	
363.75090	86	
366.74275	88	
367.76358	106	
368.84096	96	
END IONS

###FS:    #m/z: 363.95607 #charge 1+
###MS: 55
###MSMS: 56
BEGIN IONS
TITLE=Cmpd 41, +MS2(363.9561), 28.0-35.0eV, 1.2min #56
RTINSECONDS=71.5425
SCANS=55-56
PEPMASS=363.95607	325780
CHARGE=1+
51.83352	88	
52.84081	94	
128.71735	104	
142.07086	88	
154.51798	90	
185.86852	88	
187.87017	92	
189.86271	788	1+
191.85858	780	
193.08247	100	
193.85598	96	
196.88153	418	1+
205.88016	162	
205.92630	124	
205.94790	110	
207.87262	1000	
207.94718	220	
208.89005	242	
209.87463	582	1+
209.94487	1846	1+
210.10045	128	1+
210.88183	356	1+
211.91142	126	
212.04209	98	
212.87937	4670	1+
215.88187	268	1+
218.83486	102	
218.84981	134	
218.91081	100	
219.41072	90	
222.95158	3028	1+
224.94843	3702	1+
225.88806	732	1+
225.97218	432	1+
226.89327	540	1+
226.94667	13354	1+
226.97595	256	1+
226.99967	90	
227.11426	122	
227.39417	92	
227.93245	178	
228.07160	120	
228.83257	94	
228.89382	1340	1+
228.94269	14876	1+
229.08180	100	
230.88964	6044	1+
231.50045	88	
232.88554	1126	1+
233.84947	112	
233.96355	104	
234.88054	512	1+
234.95349	156	
240.82406	222	
240.94003	850	1+
240.96199	1864	1+
241.15300	88	
241.89491	98	
242.83441	88	
242.89595	94	
242.94192	1496	1+
242.95754	1198	1+
244.37107	134	
244.93991	442	
244.95743	6616	1+
245.83492	108	
245.94185	586	
246.80858	106	
246.90460	400	
246.95279	7454	1+
248.80108	344	1+
248.89762	2278	1+
248.94337	116	
249.04904	112	
250.02229	88	
250.94625	216	
250.97022	400	1+
251.02892	138	
251.06682	128	
251.86901	100	
251.89601	166	
252.88984	252	
253.83532	146	
253.90628	350	
256.10928	142	
256.12626	94	
258.83939	98	
258.97452	192	
259.94263	126	
260.83087	244	
260.92987	100	
260.96855	1046	1+
261.83408	134	
262.82842	114	
263.97966	212	
264.04302	90	
264.82636	232	1+
264.97763	138	
265.05908	120	
265.97851	110	
266.09657	198	1+
266.81488	264	
266.92002	136	
267.06447	88	
267.34354	106	
267.78276	88	
267.80492	176	
267.81649	152	
267.97339	1108	1+
268.80906	108	
269.81371	268	
269.91991	94	
269.96812	1298	1+
271.91492	304	
273.79755	290	1+
273.84271	200	
273.89864	118	
276.85768	220	1+
277.37405	88	
278.09812	430	1+
278.79754	226	
278.84447	184	
279.79669	172	
280.38205	88	
280.79091	786	1+
280.83646	88	
282.06069	254	1+
282.09350	198	1+
282.78951	826	1+
282.86256	90	
283.79156	554	1+
283.85076	292	
283.91684	286	1+
283.96619	116	
283.98490	200	
284.83081	100	
284.87768	92	
285.84384	510	
286.91378	184	
290.78790	422	1+
290.86424	146	
291.86867	94	
292.46980	94	
293.02867	92	
293.84103	170	1+
293.87416	138	
294.86322	138	
295.89102	90	
296.80908	166	
297.08005	100	
297.80594	274	
298.80309	1208	1+
298.91530	230	1+
300.23776	216	1+
300.80142	710	1+
300.85583	310	1+
301.64993	116	
301.80504	436	1+
302.79509	172	
303.70082	92	
303.80497	192	
303.85384	1254	1+
304.12543	136	
304.80391	124	
305.95261	96	
306.11861	164	1+
306.80916	148	
308.06182	108	
308.28925	108	
309.04634	200	1+
309.81744	254	1+
310.87943	194	
311.12597	110	
311.88064	122	
312.87118	114	
313.33654	88	
313.84750	110	
313.87525	196	1+
314.36559	96	
314.83052	116	
316.80899	114	
318.90583	116	
319.80429	98	
319.87166	168	
320.81684	350	1+
321.81792	254	1+
321.86484	152	
322.41062	120	
322.92789	158	
323.81885	198	1+
323.89258	256	1+
326.86930	140	
326.96652	98	
328.47565	86	
329.87285	148	
329.90178	90	
330.87628	188	1+
331.75532	240	1+
335.72826	86	
336.94522	672	1+
339.76474	106	
339.82783	314	
340.82851	160	
340.93870	376	
342.20783	130	
342.77389	222	1+
342.91249	94	
345.41943	92	
348.72601	122	
348.75992	254	1+
355.82065	186	1+
358.85096	136	
359.79964	116	
367.32911	220	
367.77742	108	
369.12168	88	
END IONS

###FS:    #m/z: 507.84424 #charge 1+
###MS: 55
###MSMS: 57
BEGIN IONS
TITLE=Cmpd 42, +MS2(507.8442), 28.2-35.2eV, 1.2min #57
RTINSECONDS=72.3145
SCANS=55,57
PEPMASS=507.84424	133186
CHARGE=1+
196.01604	582	1+
209.94419	148	
211.03217	122	
211.88049	274	1+
223.97463	126	
224.97258	226	
232.89417	532	1+
234.89550	140	
241.08497	126	
241.85321	182	
247.89569	132	
249.90739	370	1+
252.07803	210	
257.87120	132	
260.82248	212	
266.16609	274	
266.87406	228	1+
267.90006	270	1+
275.85045	128	
278.83367	122	
278.84618	128	
281.87617	140	
282.12503	140	
283.39626	228	1+
285.85262	254	
285.86991	156	
287.85222	1068	
288.86658	132	
289.85395	164	
289.87952	364	
289.95734	158	1+
290.86236	262	
290.93858	146	
291.86678	228	
291.93202	186	
292.86064	170	
292.87017	1032	1+
293.87177	880	1+
293.89452	138	
295.87581	240	
296.85903	176	1+
297.84422	318	1+
297.99091	172	
298.84910	228	1+
300.84667	142	
301.84781	252	
303.79399	218	1+
303.81688	230	1+
303.86916	486	1+
305.86249	1340	1+
306.12589	282	1+
306.84927	128	
307.89062	670	
307.97697	138	
308.13849	1214	1+
308.86965	1458	1+
309.03122	186	1+
309.84609	172	
310.15453	594	1+
310.87151	182	
311.88374	2624	1+
311.93526	206	1+
312.15757	172	1+
312.86556	150	
312.93705	160	1+
313.35085	158	
313.40038	206	1+
314.86423	952	1+
315.08928	122	
316.01405	134	
316.81766	230	1+
316.86047	444	1+
316.87901	166	
318.85647	522	1+
318.87735	142	
319.81531	200	1+
321.88072	152	
322.86464	1012	1+
323.09796	128	
323.86956	758	1+
324.39128	276	1+
324.94223	232	
325.85841	126	
325.90158	196	
325.98685	162	1+
326.15827	200	1+
326.88064	2754	1+
326.90762	168	
327.84124	188	
328.97028	178	1+
329.16397	256	1+
329.87773	122	
330.87954	464	1+
332.87320	836	1+
333.75884	248	1+
334.89672	228	
335.39884	132	
335.81246	144	
335.88535	194	
335.94364	134	
337.87441	182	
338.39075	242	1+
338.84670	178	
339.88396	172	
340.90100	138	
341.81177	128	
343.87126	296	1+
346.76685	420	1+
346.89254	346	1+
347.84471	204	1+
347.89418	236	1+
348.07137	134	
348.95329	148	1+
349.75467	222	
349.80169	150	
349.82753	516	1+
350.76881	192	
350.82507	338	1+
350.88771	478	1+
351.18519	170	
353.85571	530	1+
353.89563	156	
354.99830	210	1+
355.88907	422	
356.77895	152	
356.88867	256	
357.88678	158	
358.87693	164	
364.77338	220	1+
364.93416	252	1+
365.88529	130	
366.18490	274	1+
366.84342	252	
366.90213	182	
367.70629	716	1+
367.76318	444	1+
367.83763	214	
368.89639	442	
369.71977	134	
369.77483	208	1+
369.83365	766	1+
369.89047	240	
370.74806	140	
371.80867	174	
372.77725	134	
372.83747	132	
373.72444	438	1+
373.82859	156	
374.81371	754	1+
375.06616	124	
375.88794	166	
378.88197	150	
380.71191	584	1+
380.85396	146	
381.05142	150	
381.78864	160	
381.84149	268	
382.86032	158	
383.71581	202	1+
384.85165	620	1+
387.20993	268	1+
387.84442	674	1+
387.90508	232	1+
388.74843	120	
389.20194	290	1+
389.72169	174	
390.83911	764	
390.89633	170	
391.72229	120	
391.84053	552	
392.82607	1422	1+
393.79012	268	1+
393.91123	134	
395.06560	142	
395.76197	124	
395.82123	222	1+
395.85174	258	1+
398.73188	348	
399.57999	128	
399.72961	298	
399.84822	800	1+
400.72537	164	
400.80283	134	
401.80307	146	
402.86093	200	
403.86282	1076	1+
403.89346	320	1+
405.77589	156	
406.77779	200	1+
407.73859	136	
407.74858	264	1+
407.86669	766	
408.85230	1290	1+
409.15800	142	
409.51760	174	
409.71959	662	1+
410.83741	1302	1+
411.81312	208	
412.72595	198	
412.83952	728	1+
413.07332	216	
413.87288	762	1+
415.75678	166	1+
415.82117	258	1+
417.86362	532	1+
419.72587	260	1+
421.77385	466	1+
422.86290	1006	1+
422.94794	98	1+
423.74345	122	
423.82700	148	
424.08680	174	
425.74597	290	
425.78194	366	1+
425.87311	130	
426.75727	258	
426.86197	1224	
427.73364	760	1+
427.75389	222	
427.86203	610	
428.84731	2282	1+
429.68222	206	
429.70508	350	1+
429.73186	362	1+
430.73678	208	1+
430.84940	270	
431.08787	142	
431.82035	154	
431.86463	426	
432.79558	142	
432.87301	252	
433.84964	548	1+
433.86901	174	
434.88409	236	1+
436.84794	192	1+
437.76858	128	
439.88833	390	1+
440.69416	154	
442.68782	216	1+
443.88120	190	
444.79239	150	
444.87190	3558	1+
445.75023	408	1+
446.75547	232	1+
447.70606	202	
447.74157	234	1+
448.68556	302	1+
448.71629	144	
448.89697	160	
449.68812	204	1+
449.87693	810	1+
450.74514	372	1+
450.77270	180	
451.76449	324	1+
457.91079	128	
459.86176	136	
462.88209	650	1+
465.71874	418	
466.78015	174	
467.88743	1806	1+
467.91616	240	
472.89999	130	
484.69996	150	
485.89858	652	1+
499.71776	134	
507.28206	196	1+
507.84321	262	1+
508.84937	248	1+
510.79847	172	1+
END IONS

###FS:    #m/z: 336.94533 #charge 1+
###MS: 55
###MSMS: 58
BEGIN IONS
TITLE=Cmpd 43, +MS2(336.9453), 28.0-35.0eV, 1.3min #58
RTINSECONDS=73.087
SCANS=55,58
PEPMASS=336.94533	79522
CHARGE=1+
60.18686	92	
87.42071	76	
182.86797	100	
195.85628	78	
196.89148	162	
197.88234	88	
206.67657	78	
208.98112	120	
210.04871	80	
210.37547	80	
210.88450	186	
211.94424	3436	1+
212.88065	1002	1+
213.93861	862	1+
214.88196	454	1+
214.89845	114	
215.88596	384	1+
215.90662	76	
215.93688	260	
222.97557	80	
223.89858	78	
224.89611	88	
227.96068	78	
228.22621	90	
228.43018	84	
228.89128	208	
228.94459	102	
229.95481	2482	1+
230.88790	2528	1+
231.82802	82	
231.95026	1146	1+
232.96649	160	1+
233.83026	128	
233.89665	338	
234.52578	90	
234.95671	78	
235.01867	76	
235.83706	102	
235.89432	236	
236.89822	120	
239.13590	78	
240.84665	130	
240.96275	76	
241.91298	82	
241.98863	140	
244.05101	92	
244.90167	84	
246.12166	84	
246.90605	162	
247.96608	822	1+
248.89951	554	1+
248.98100	130	
249.84347	102	
249.96197	414	1+
250.52123	82	
250.88684	82	
250.99241	148	
251.83931	180	
251.97150	144	
252.84095	94	
252.96925	1378	1+
253.05033	96	
253.38630	78	
253.90558	310	1+
254.77987	84	
254.93968	136	
254.96580	600	1+
255.05102	86	
255.07207	196	
255.83754	84	
256.84799	86	
256.87155	82	
256.89588	108	
257.04938	82	
257.83473	94	
257.92935	102	
258.84557	654	1+
259.97852	98	
260.37477	102	
260.82759	108	
261.14784	84	
261.83102	178	
261.91441	76	
262.83250	154	
262.93363	114	
263.80535	76	
263.87157	90	
265.01812	118	
265.07581	84	
265.82908	146	
265.85584	86	
267.01791	82	
267.41974	80	
267.83901	132	
268.84013	1020	1+
269.93133	100	
270.43827	84	
270.85264	80	
270.98123	108	
271.80884	78	
271.84536	106	
271.91245	188	
272.86677	82	
272.98354	80	
273.79226	116	
274.74192	86	
274.86195	134	
275.80749	108	
275.85573	498	1+
275.91863	82	
276.80361	78	
276.85658	348	1+
276.99870	84	
277.83081	436	1+
278.53641	100	
278.94668	98	
280.06728	76	
280.83638	96	
281.04759	128	
281.84771	78	
282.90830	80	
282.98050	76	
285.84969	338	
285.90070	82	
286.79206	82	
286.81044	84	
286.84704	1670	1+
288.80829	82	
288.87128	80	
289.00364	176	
290.78361	84	
290.87998	82	
291.81345	102	
292.10495	342	1+
292.88439	122	
294.85173	184	
294.86913	332	1+
295.00530	82	
295.84954	148	
296.04384	80	
296.80335	190	1+
296.89020	76	
296.93607	84	
297.05281	116	
297.56704	88	
297.86436	80	
299.86671	144	
300.14606	100	
300.86317	118	
301.01710	92	
301.90160	78	
303.15656	84	
303.86569	220	1+
304.84814	96	
305.90441	106	
307.11463	80	
308.60767	94	
308.81930	154	1+
308.86871	132	
309.59446	84	
309.86171	478	1+
311.81987	260	1+
311.88425	94	
313.53254	78	
317.41871	78	
319.88235	76	
323.88576	106	
324.89391	250	
325.88161	88	
327.87284	102	
327.92853	88	
330.42809	78	
330.98645	86	
334.18383	80	
337.39952	80	
338.88618	148	
341.02433	78	
341.31243	84	
END IONS

###FS:    #m/z: 363.95603 #charge 1+
###MS: 59
###MSMS: 60
BEGIN IONS
TITLE=Cmpd 44, +MS2(363.9560), 28.0-35.0eV, 1.3min #60
RTINSECONDS=76.766
SCANS=59-60
PEPMASS=363.95603	378514
CHARGE=1+
132.73524	88	
182.86954	122	
189.86279	882	
191.85816	672	1+
195.89593	90	
195.96978	102	
196.88397	426	
197.90674	82	
203.87749	84	
205.87505	156	
205.88999	102	
205.94750	266	
206.03402	106	
206.11032	88	
207.87582	574	1+
207.94561	312	1+
209.91916	92	
209.94510	1892	1+
210.88364	380	
211.94597	126	
212.87863	4090	1+
214.89800	216	
216.41254	146	
219.41444	104	
221.06536	96	
221.88954	102	
222.95125	1622	1+
222.98303	84	
224.84046	96	
224.94833	3260	1+
224.97683	238	
226.86346	146	
226.88928	140	
226.89672	164	
226.94724	12940	1+
227.05460	86	
227.07314	94	
227.88237	114	
227.92985	176	
228.89398	866	1+
228.91718	132	
228.94206	14712	1+
229.09418	86	
229.12107	146	
229.23131	92	1+
230.79032	186	
230.88909	5114	1+
231.03012	92	
232.88527	558	1+
233.95025	92	
233.96331	296	
234.88825	82	
235.41831	84	
235.82607	148	1+
239.06995	108	
240.94172	472	
240.96249	1288	1+
241.83538	122	
241.94055	2070	1+
241.99523	92	
242.94252	1308	1+
242.95933	778	
243.90273	166	1+
244.95707	6252	1+
245.94094	268	
246.80906	198	1+
246.90760	258	1+
246.95247	6944	1+
247.19604	80	1+
248.80525	190	
248.89995	1572	1+
248.95424	212	
250.09091	102	
250.89753	322	1+
250.94409	402	1+
250.97436	102	
251.07703	168	
251.79058	182	
251.87380	90	
253.08743	182	
253.90511	268	1+
255.89353	170	
258.97639	382	1+
260.41642	98	
260.96822	870	1+
261.64814	84	
261.83890	84	
261.96750	164	
262.05344	88	
263.97512	302	1+
264.04181	86	
264.81662	112	
264.96262	132	
265.08672	126	
265.78893	126	
265.81083	618	1+
266.81304	514	1+
267.78698	268	
267.97375	914	1+
268.06360	96	
268.80669	112	
269.46530	82	
269.79538	144	
269.96779	888	1+
270.80161	82	
271.91354	242	
272.85042	122	
272.91977	126	
273.35176	100	
273.84589	250	1+
275.93621	82	
275.97084	90	
276.81149	330	1+
277.85444	288	1+
278.32975	104	
278.79515	158	
278.84617	224	1+
278.88022	104	
278.90959	88	
279.36269	112	
279.65065	98	
279.79431	472	1+
280.10896	244	1+
280.72121	82	
280.79687	400	1+
280.83087	130	
280.99478	316	1+
281.04878	102	
281.78722	106	
281.94883	88	
282.79227	298	
282.84506	468	1+
283.09108	118	
283.78910	234	
283.84956	324	1+
283.89202	82	
283.98671	242	1+
284.79381	122	
284.82548	294	1+
285.03842	180	1+
285.37618	206	1+
285.79188	98	
285.84644	394	
285.93704	258	
287.81043	86	
289.12971	106	
289.86075	224	1+
289.87677	108	
290.84258	102	
292.85031	160	
293.11806	250	
293.87507	130	
295.39076	148	
296.80444	120	
297.10986	114	
297.81003	114	
298.36179	82	
298.80193	1562	1+
300.05872	86	
300.15229	86	
300.22955	108	
301.81893	258	
301.86119	332	1+
302.80551	132	
303.80701	446	1+
303.85740	992	1+
304.37296	82	
305.47483	98	
306.77034	136	
307.83987	140	
308.29199	172	
308.86861	318	1+
311.85649	340	1+
314.81665	96	
315.86090	84	
316.81456	540	1+
317.94757	206	1+
318.88333	96	
318.91035	92	
319.80542	102	
319.93521	116	
320.28904	94	
320.43640	82	
320.81411	84	
321.42785	98	
321.81887	526	1+
321.86803	186	
322.15051	100	
322.93026	198	
324.89687	84	
326.39174	96	
326.87451	442	1+
326.92206	82	
331.33703	86	
331.88719	106	
335.87436	228	1+
336.94201	404	1+
338.53055	166	1+
338.86960	120	
339.83571	134	
340.80926	94	
340.93853	328	
342.79549	84	
347.70288	84	
349.31656	124	
350.16618	90	
350.78440	238	1+
353.75893	108	
366.81582	106	
366.83725	84	
366.98784	92	
367.19929	86	
368.74999	192	1+
369.33202	92	
END IONS

###FS:    #m/z: 507.84419 #charge 1+
###MS: 59
###MSMS: 61
BEGIN IONS
TITLE=Cmpd 45, +MS2(507.8442), 28.2-35.2eV, 1.3min #61
RTINSECONDS=77.546
SCANS=59,61
PEPMASS=507.84419	153450
CHARGE=1+
191.87108	156	
195.95804	140	
196.01594	420	1+
209.94338	204	
214.88556	382	
222.97105	348	1+
226.97346	136	
232.89529	440	1+
235.89794	218	
235.93007	136	1+
236.88947	264	1+
238.06423	250	
239.06790	130	
240.06245	128	
240.07933	136	
246.87688	146	
249.88703	148	
249.90450	196	1+
258.87139	210	
265.92201	130	
266.16462	304	1+
268.10946	214	1+
269.96386	196	
270.87303	194	1+
272.85464	290	
273.85130	176	
275.85093	190	1+
278.83177	580	1+
278.86011	200	
279.88972	142	
282.80190	232	1+
283.97909	130	
285.85867	300	1+
287.85375	1202	
288.02775	162	
288.86846	290	
289.03500	162	
289.85286	132	
289.87910	270	
290.12915	300	
290.86589	408	
290.89896	194	
291.87659	242	
292.40350	164	
293.87315	556	1+
295.89427	158	
296.81903	174	
296.85116	240	1+
297.79639	262	1+
298.85492	254	
300.96922	214	1+
301.84706	224	
302.03992	154	
302.86987	226	
303.86984	948	1+
304.40959	178	
305.82280	156	
305.86237	2030	
306.04037	126	1+
306.12454	134	
306.87863	192	
307.89207	414	
308.13858	790	1+
308.82050	306	1+
308.87693	1728	1+
310.15750	892	1+
311.81559	190	
311.88240	2592	1+
312.80950	128	
314.86100	960	1+
314.87951	402	1+
316.86396	404	1+
317.81712	144	
318.82105	176	1+
318.86118	394	1+
319.81302	146	1+
320.42309	154	
321.84297	142	
322.84793	200	
322.88863	274	
323.87142	558	
323.97064	166	1+
324.86049	292	
324.89920	134	
325.89173	268	
326.88289	4240	1+
328.18091	136	1+
330.16419	236	
330.97230	136	1+
331.89225	186	
332.82983	150	
332.87304	426	1+
335.84099	180	
336.77271	134	
336.86612	148	
336.94111	132	
337.71847	142	
337.83111	142	
337.87910	358	
338.88172	366	1+
340.86123	296	1+
341.97840	162	
343.77959	138	
343.87054	288	
344.84579	194	
344.87965	194	
345.83634	130	
345.90692	144	
346.81573	234	1+
347.39593	328	1+
347.77246	422	1+
348.88990	136	
349.75997	182	
350.81390	394	1+
350.82920	386	1+
350.88325	892	1+
351.77214	202	1+
352.87565	230	
352.90516	338	1+
353.78873	342	1+
353.85385	504	1+
355.39256	128	
355.88846	136	
357.78052	342	1+
359.75796	342	1+
360.76143	246	1+
361.87003	162	1+
364.17607	248	1+
365.78609	218	
366.79720	130	
366.83794	160	
367.71073	608	1+
367.76492	430	1+
367.91779	140	
368.90254	362	1+
369.83738	614	1+
371.19281	198	
371.82314	144	
372.81043	206	
373.81969	682	1+
373.89619	300	1+
374.81950	494	1+
375.80597	380	1+
375.88483	260	1+
376.88881	186	1+
378.89951	206	
379.78051	188	
380.71951	798	1+
380.78869	182	1+
380.93697	204	
381.83545	300	
381.85411	162	
383.72669	142	
384.74469	232	
384.84931	1188	1+
385.77589	184	
385.82756	178	
386.72772	172	
386.78449	126	
387.84472	796	1+
387.88718	134	
389.11418	138	1+
389.19822	638	1+
389.82639	174	
390.78691	142	
390.83906	956	
391.80434	166	
391.83036	1622	1+
392.06825	152	
392.82766	950	1+
393.78690	142	
393.87605	148	
394.80773	150	
394.83298	328	1+
396.11370	128	
396.74157	192	
396.87320	140	
396.90169	242	1+
397.84784	140	
398.34842	150	
398.72935	462	1+
398.88540	184	
399.73721	174	
399.80430	278	1+
399.85021	566	
400.73650	136	
402.74382	144	
402.85884	314	
403.82327	138	
403.86883	234	
404.87536	206	
405.75115	128	
405.83496	156	
405.85605	650	1+
407.74451	412	1+
407.86725	1362	
408.85233	1708	1+
409.72553	300	
410.74284	164	
410.83709	1556	1+
411.73195	146	
411.80799	320	1+
412.68344	216	1+
412.78562	138	
412.84528	752	1+
413.07404	164	
414.86738	130	
415.69321	244	1+
415.84014	242	1+
416.87692	144	
418.84419	134	
419.73626	224	1+
420.79347	150	
421.81764	144	
421.88477	328	1+
422.73072	134	
422.82698	362	1+
422.86401	1252	1+
423.75594	128	
423.78684	170	
423.86678	872	1+
425.19748	92	1+
425.75365	258	
426.07867	216	1+
426.74964	146	
426.78743	160	
426.85852	2002	1+
427.73757	1054	1+
427.95838	142	
428.84505	2298	1+
429.70193	146	
429.86904	292	
430.73914	346	1+
430.78469	252	1+
430.86802	180	
431.86723	580	
432.84787	662	1+
432.86854	450	
433.85204	598	1+
435.71291	218	1+
439.89108	310	1+
440.89418	186	1+
443.76150	370	1+
444.87186	3778	1+
445.74639	488	1+
446.78473	274	1+
447.71015	556	1+
449.59829	92	1+
449.69296	432	1+
449.87621	980	1+
450.74504	514	1+
450.76804	180	
451.85991	156	
452.76501	132	
457.90835	272	1+
462.88270	1244	1+
463.70070	146	
465.70494	228	
467.88406	1710	1+
468.76741	142	
472.71366	172	1+
485.89657	934	1+
487.27025	136	
492.78399	144	
END IONS

###FS:    #m/z: 336.94527 #charge 1+
###MS: 59
###MSMS: 62
BEGIN IONS
TITLE=Cmpd 46, +MS2(336.9453), 28.0-35.0eV, 1.3min #62
RTINSECONDS=78.3265
SCANS=59,62
PEPMASS=336.94527	77038
CHARGE=1+
160.43932	80	
180.86923	88	
189.86286	86	
190.89792	88	
194.88850	76	
196.02124	76	
209.89481	92	
209.94448	112	
210.88168	152	
211.90663	102	
211.94343	3428	1+
212.87827	1744	1+
213.93937	974	1+
215.41157	96	
215.43112	84	
215.85854	78	
215.93649	208	
216.88556	118	
216.94143	82	
217.88248	156	
222.19866	78	
222.95024	172	
222.97552	142	
224.97372	128	
226.89798	76	
228.89209	368	1+
228.91477	102	
229.04467	88	
229.95431	2740	1+
230.88725	2496	1+
231.04127	76	
231.94854	2216	1+
232.83872	106	
233.38929	162	
233.82557	154	
233.87054	84	
233.90016	280	
235.81967	78	
235.86850	118	
235.89680	346	1+
236.02130	96	
236.84923	148	
240.82410	80	
240.84648	248	1+
240.96672	80	
244.71133	86	
244.88035	84	
246.82708	100	
246.97550	212	
247.96545	742	
248.89940	948	1+
249.95991	492	
250.83468	338	1+
250.96812	284	
251.91244	124	
252.07466	76	
252.10953	100	
252.93315	102	
252.97035	2362	1+
253.51944	96	
253.83528	202	
253.90592	164	
254.06909	100	
254.83884	80	
254.87786	90	
254.90794	222	1+
254.94291	190	
254.96581	972	1+
255.07433	92	
255.09593	82	
255.80610	84	
255.86492	92	
256.26207	94	
256.95971	170	
256.96261	130	
257.85517	100	
258.84403	306	
259.06054	80	
259.83121	134	
259.96455	90	
260.84563	114	
261.59381	86	
261.83636	246	
262.82576	122	
264.44418	98	
265.01760	78	
265.08268	92	
265.90394	86	
266.93525	136	
266.98112	88	
267.83734	738	1+
268.84026	630	1+
270.13132	132	
270.84412	110	
270.94931	86	
270.98164	154	
271.09266	158	1+
271.85342	126	
271.91610	114	
272.17755	152	
272.42056	90	
272.84441	78	
272.87471	82	
272.97679	186	
273.78856	94	
273.98357	78	
274.79823	92	
274.96813	80	
276.85439	324	
277.17957	92	
277.83427	894	1+
277.86614	140	
278.83469	690	1+
278.85250	292	
278.96844	82	
279.10314	154	
279.87828	84	
281.04851	352	1+
285.48965	94	
285.85454	246	
285.87717	120	
286.85128	1046	1+
286.88997	80	
287.79581	126	1+
287.93461	80	
289.02109	78	
290.85322	190	
291.81656	78	
291.85461	168	
293.10431	184	
293.83395	82	
293.88774	86	
294.85961	238	1+
298.09045	84	
298.10578	226	1+
298.86097	98	
298.87612	138	
299.88712	100	
300.15237	80	
303.85654	94	
304.91708	148	
306.88292	124	
308.79768	104	
308.86516	132	
309.01609	78	
309.86174	96	
311.88842	112	
311.93836	78	
312.14908	76	
312.20522	76	
312.86759	110	
314.93200	78	
315.01254	82	
315.36793	86	
315.73880	96	
317.87602	104	
318.74581	84	
318.81401	108	
321.81231	80	
323.81669	98	
323.88762	248	1+
324.83160	84	
326.26062	82	
326.62215	92	
328.36690	78	
328.40699	90	
328.73618	80	
329.02341	80	
329.88311	120	
332.88798	80	
336.94863	90	
337.78271	94	
339.75350	86	
341.08547	80	
341.29672	78	
END IONS

###FS:    #m/z: 322.92965 #charge 1+
###MS: 63
###MSMS: 64
BEGIN IONS
TITLE=Cmpd 47, +MS2(322.9296), 28.0-35.0eV, 1.4min #64
RTINSECONDS=82.0125
SCANS=63-64
PEPMASS=322.92965	2580386
CHARGE=1+
65.98742	80	
150.17596	88	
193.01238	84	
196.88694	70	
197.86800	98	
204.91892	74	
205.94962	174	
206.90082	78	
206.92737	72	
206.95059	138	
207.97525	102	
212.87979	144	
213.09634	74	
213.41752	80	
214.89269	86	
215.88919	72	
219.05447	118	
219.89130	104	
220.01490	76	
220.86915	80	
220.95604	80	
221.94557	160	
222.87823	146	
222.95337	84	
223.96028	134	
224.03453	82	
224.90476	88	
224.96214	112	
227.70539	100	
227.90461	110	
227.93228	110	
231.82214	90	
232.11205	90	
232.13272	86	
233.92780	118	
235.95737	88	
236.80489	70	
236.92611	88	
236.99409	74	
237.02615	72	
237.92679	72	
238.04993	90	
238.83103	78	
238.93685	302	
239.45376	102	
239.89149	108	
240.26777	80	
240.82292	116	
240.87695	96	
240.94067	2488	
241.82492	88	
241.94288	2192	
242.94201	7060	1+
243.82098	308	1+
243.88048	150	
244.42346	94	
244.88808	78	
244.93989	1150	1+
245.86523	74	
246.97587	500	1+
247.85427	80	
249.08521	76	
250.40066	96	
250.97245	70	
252.55813	72	
252.92916	72	
253.25534	82	
253.80326	72	
253.93778	86	
258.83592	430	1+
258.90488	92	
258.98950	76	
261.00936	74	
261.82994	478	1+
261.89637	90	
262.85102	80	
263.04212	90	
263.34710	96	
263.81421	78	
263.97314	74	
264.83202	78	
265.05635	92	
266.85552	114	
266.92210	98	
267.80342	82	
267.87867	152	1+
267.91012	258	1+
268.58157	72	
268.91250	178	1+
268.95989	82	
269.08099	82	
269.80001	116	
270.84420	86	
271.83065	80	
271.85062	156	
272.79199	72	
272.84610	118	
273.01671	84	
273.81886	122	
274.79283	84	
274.86203	80	
274.93119	74	
275.79704	80	
275.83786	330	1+
276.09325	102	
276.22201	70	
276.81777	76	
278.84131	386	1+
278.86443	84	
279.02032	80	
279.09113	1128	1+
279.42466	76	
279.82123	72	
279.83936	340	1+
280.25845	74	
281.05055	94	
281.78586	78	
281.86904	164	
282.08691	80	
283.07234	422	1+
283.55494	84	
283.79774	174	1+
283.86327	88	
283.89220	70	
284.29268	212	
284.36411	86	
284.84950	88	
284.87037	158	
285.29225	190	
287.12686	84	
287.88035	290	1+
288.83985	84	
289.36030	126	
289.78946	278	1+
289.85094	244	1+
290.80995	128	
290.87616	70	
291.81823	70	
294.43838	106	
294.85117	214	
297.07390	72	
297.80832	94	
297.91868	84	
298.14593	100	
299.78187	108	
299.94844	78	
301.79926	74	
303.94469	82	
304.01397	194	1+
304.87441	76	
304.92869	72	
306.28051	80	
306.87954	294	1+
307.33418	78	
307.79984	198	
307.84896	74	
308.80188	110	
308.86443	240	1+
309.43440	80	
310.30276	110	
310.34016	80	
310.87668	82	
311.85830	74	
311.88658	160	
312.86530	76	
313.84991	72	
321.83573	112	
323.88846	194	1+
326.86198	80	
326.96179	74	
327.77514	72	
327.87494	92	
END IONS

###FS:    #m/z: 340.94033 #charge 1+
###MS: 63
###MSMS: 65
BEGIN IONS
TITLE=Cmpd 48, +MS2(340.9403), 28.0-35.0eV, 1.4min #65
RTINSECONDS=82.7845
SCANS=63,65
PEPMASS=340.94033	949558
CHARGE=1+
186.86981	84	
190.92989	78	
191.85247	82	
192.92459	204	
195.87869	78	
195.99404	98	
205.94917	150	
207.96037	84	
210.94561	92	
212.87842	314	1+
213.93890	922	1+
215.88760	466	1+
215.90378	94	
215.93741	366	1+
216.12944	86	
217.88181	116	
218.91280	98	
223.96309	78	
224.03650	92	
225.93739	78	
226.92402	84	
227.95908	140	
228.84374	94	
228.94428	340	1+
230.88742	122	
230.90133	102	
231.88902	270	
231.95268	1312	1+
232.89134	252	
233.89831	422	
233.94618	106	
235.86519	96	
235.89362	108	
235.95969	102	
237.00125	98	
238.04603	102	
238.83889	86	
238.88673	130	
239.84221	134	
239.88453	108	
241.83591	136	
243.83314	114	
244.89493	220	1+
245.83062	84	
246.97598	302	
248.82383	88	
248.88004	88	
248.91875	94	
249.77946	90	
249.90224	248	1+
249.96110	426	1+
251.06598	78	
251.95463	262	1+
253.08158	100	
254.91055	108	
254.94654	78	
254.96627	622	1+
255.07125	282	
256.12614	88	
256.85501	120	
256.91786	220	
256.96504	158	
257.96698	86	
258.14054	94	
258.84534	392	
258.88740	186	
259.84982	226	
259.95833	116	
260.83365	430	
260.88814	84	
260.92775	88	
260.94161	96	
260.96127	82	
261.83875	210	
261.89083	84	
261.90408	136	
261.93812	78	
262.84481	186	
263.89094	116	
264.83159	82	
265.81370	82	
266.41872	94	
266.46070	92	
266.95338	188	
267.83533	242	1+
268.13721	110	
268.34625	100	
270.83816	80	
272.80066	104	
273.57691	88	
273.97551	82	
274.40017	82	
274.41674	136	
274.86565	94	
275.85853	82	
275.97479	84	
276.85219	266	
277.82996	82	
277.85935	210	
277.96736	78	
278.84567	1450	1+
278.89637	148	
279.41658	78	
280.61645	82	
280.96688	80	
281.84046	168	1+
282.36133	104	
282.91649	90	
283.35366	178	
283.87354	80	
284.06833	90	
286.12220	114	
287.03335	80	
287.86306	90	
289.78275	92	
289.82409	226	1+
290.85484	146	
291.86527	138	
291.94891	88	
292.87589	86	
293.85305	190	
294.90553	86	
295.85928	126	
296.09475	84	
296.89000	86	
297.86018	122	
298.85264	118	
299.06406	80	
299.86763	306	1+
299.89264	224	1+
299.91879	98	
301.52830	100	
301.86541	100	
302.17459	84	
303.42486	78	
303.94906	80	
304.44142	96	
305.80996	86	
307.02679	80	
307.79620	122	
307.88872	86	
310.87649	188	
312.34443	78	
312.81142	124	
312.88397	294	1+
314.18268	102	
315.85877	94	
316.38692	88	
316.98592	88	
317.78866	92	
317.90467	80	
321.54482	78	
321.81649	212	1+
322.38201	92	
324.02439	82	
324.29449	80	
324.42453	84	
326.62225	88	
328.36788	80	
328.88550	84	
329.87144	108	
330.88324	84	
331.81292	78	
336.83561	86	
338.86926	200	
339.38929	90	
339.86791	138	
343.91203	118	
345.08179	80	
END IONS

###FS:    #m/z: 507.84433 #charge 1+
###MS: 63
###MSMS: 66
BEGIN IONS
TITLE=Cmpd 49, +MS2(507.8443), 28.2-35.2eV, 1.4min #66
RTINSECONDS=83.557
SCANS=63,66
PEPMASS=507.84433	182440
CHARGE=1+
119.89668	198	
196.01590	420	1+
210.03353	146	
214.88546	370	1+
222.96997	158	
224.97728	172	
226.96755	136	
232.89699	510	1+
236.06041	284	1+
236.88803	158	
252.08013	128	
253.09040	190	1+
255.90719	156	
256.95748	170	
258.87489	272	1+
259.87034	234	1+
260.12028	138	
260.87975	274	1+
266.17073	250	
267.78026	134	
268.10973	184	
268.88775	144	
270.88247	148	
272.82816	130	
272.85560	602	1+
273.92776	132	
275.85321	160	
277.38231	214	1+
278.83282	256	
279.83116	414	1+
284.39833	134	
284.41596	130	
284.89140	274	1+
285.85602	140	
287.85126	1826	
287.89215	134	
288.86778	166	
289.85135	162	
289.87895	246	
290.13159	146	
290.41071	136	
290.82838	130	
290.86751	736	1+
293.87233	1188	1+
296.88131	208	1+
297.95730	210	
298.85426	434	1+
298.88432	152	
299.80570	270	1+
301.85405	248	
302.10116	188	1+
302.79728	152	
302.86599	144	
303.86602	420	
305.86251	2146	1+
306.12053	230	
307.12798	136	
307.85507	222	
307.88968	264	
308.14027	1066	1+
308.87157	1442	1+
309.89614	192	
310.15290	1028	1+
310.87401	198	
311.88437	2332	1+
311.95915	154	1+
312.87048	540	
313.88246	492	
314.72205	164	
314.86298	1722	1+
315.81586	152	
316.81293	176	1+
316.99225	182	1+
318.85906	514	1+
321.87730	186	
322.85686	174	
322.91218	226	1+
323.88033	816	1+
324.53300	268	1+
324.86620	156	
325.82621	150	
325.84983	128	
325.98589	268	1+
326.88189	4010	1+
327.85498	302	1+
328.88021	626	1+
329.77751	192	1+
330.16057	156	1+
330.82653	134	
330.84295	134	1+
330.88024	424	1+
332.87533	776	1+
334.03538	202	1+
334.87481	130	
334.90313	270	
335.77302	168	1+
335.84963	226	
336.88832	142	
337.80052	160	
337.87977	718	1+
337.93517	142	
339.97823	118	1+
340.00492	132	
340.86640	154	
340.89191	134	
342.00864	172	1+
342.78884	160	
345.36390	250	1+
345.77971	150	
347.77429	384	1+
348.89057	206	
348.91500	134	
349.75962	342	1+
350.82133	144	
350.88849	130	
351.81661	138	
353.79200	202	1+
353.84890	600	1+
354.30487	246	1+
354.88643	514	1+
355.88844	352	1+
357.36728	130	
359.88304	152	
362.77896	140	
363.37584	186	
363.89366	154	
365.10717	214	1+
366.18032	310	1+
366.38452	142	
366.81379	144	
366.85076	166	
367.70803	194	
367.76535	218	1+
367.84414	272	
367.90718	190	
368.71135	434	1+
368.83432	138	
368.85979	150	
368.89113	404	1+
369.83736	252	
370.79822	216	
370.84451	144	
370.87599	232	1+
371.34015	130	
371.80428	186	
371.88287	164	1+
372.11771	148	1+
372.41660	150	
372.78369	156	
373.71395	148	
373.77665	226	
373.81568	518	1+
373.83057	156	
377.77794	140	
378.73480	232	1+
380.72043	142	
380.85616	424	1+
381.71521	132	
381.80136	136	
381.83892	216	
381.85811	336	1+
382.72292	264	1+
383.77704	254	1+
383.79861	218	
384.84904	944	1+
384.88927	214	1+
385.38837	160	
385.77637	326	1+
386.72882	132	
387.85244	532	1+
388.84199	134	
389.71748	160	
389.80244	142	
389.89512	164	
389.91376	380	1+
390.83842	1536	1+
390.91650	254	1+
391.18325	170	1+
391.84192	1074	1+
392.82426	732	1+
392.87015	140	
393.72134	236	1+
395.76328	202	1+
397.13941	128	
398.72833	186	
399.72804	154	
399.84726	880	1+
400.78282	156	
401.81356	208	1+
402.86447	694	1+
403.81550	180	1+
403.86983	474	1+
405.86256	332	
406.85315	260	
407.72932	150	
407.86747	1188	
408.85147	2122	1+
409.73417	228	
410.73171	142	
410.80117	154	
410.83683	1750	1+
411.71903	136	
412.05105	130	
412.84458	468	1+
412.86793	134	
413.81119	204	1+
413.87445	230	
414.67722	166	
414.92168	164	
415.84982	156	
416.84903	322	1+
416.87317	180	
417.70193	180	1+
418.76224	166	
418.80496	268	1+
420.75878	152	1+
420.81671	294	1+
421.87970	440	
422.86461	928	1+
423.69886	182	1+
423.77477	260	
423.86735	666	1+
424.09024	142	
425.75729	652	1+
426.86048	1104	1+
427.72954	1528	1+
427.81195	130	
428.84540	1302	
428.88093	248	
429.69374	440	1+
429.75361	174	
429.85080	664	
429.87823	180	
430.84738	448	
431.86553	1014	1+
433.85367	638	1+
436.73355	228	1+
439.75073	190	1+
439.89358	244	
443.37480	144	
443.74932	190	
444.71012	408	1+
444.87208	2122	1+
445.74873	398	
445.90204	142	
446.69428	142	
446.74638	204	
446.87766	540	1+
447.70889	482	1+
449.87620	522	
450.69770	144	
450.74938	152	
450.76319	190	
450.87195	636	1+
451.10374	150	
451.90746	148	
453.84232	142	
457.90372	322	1+
462.88294	1122	1+
463.79233	168	1+
466.82425	120	1+
467.88929	1206	1+
468.76519	270	1+
468.77986	168	
485.89754	884	1+
489.77855	182	
499.65152	144	1+
509.85222	234	1+
END IONS

###FS:    #m/z: 322.92942 #charge 1+
###MS: 67
###MSMS: 68
BEGIN IONS
TITLE=Cmpd 50, +MS2(322.9294), 28.0-35.0eV, 1.5min #68
RTINSECONDS=87.2355
SCANS=67-68
PEPMASS=322.92942	2771444
CHARGE=1+
123.27901	84	
174.24621	94	
177.93331	80	
184.91950	72	
192.88565	108	
196.88228	90	
197.09911	90	
199.89089	72	
200.13242	82	
201.04390	254	1+
205.94919	388	
207.44524	86	
207.97579	82	
209.92157	88	
212.86198	74	
212.88674	72	
213.01927	74	
213.89434	192	1+
218.88926	130	
222.94880	104	
223.95888	454	1+
227.05710	88	
227.78961	174	
227.91259	72	
227.92958	208	1+
228.84062	80	
230.01219	78	
230.88797	202	1+
233.94716	96	
236.83693	86	
237.09019	80	
237.92466	76	
238.76676	72	
238.94053	106	
239.07942	178	
240.87714	86	
240.89429	104	
240.94090	2462	
241.89246	92	
241.93917	7466	1+
242.82728	90	
242.94123	4990	1+
242.99373	106	1+
243.87649	126	
244.81960	100	
244.93934	1662	1+
245.05932	90	
246.03659	78	
246.39867	78	
246.65158	90	
248.90512	74	
251.08130	98	
252.50167	92	
253.79491	94	
253.83035	122	
254.91015	92	
256.03797	72	
256.14182	86	
256.89826	114	
257.81718	76	
257.92604	138	
258.53133	88	
258.84469	152	
258.88317	82	
259.39673	72	
260.83721	156	
260.95354	78	
261.83128	340	1+
262.38946	76	
263.06645	72	
263.97940	72	
264.09712	84	
264.42919	150	
264.89381	82	
264.94362	76	
265.06106	130	
265.08661	120	
266.03613	92	
266.80379	72	
266.84105	198	1+
267.00612	90	
267.96848	86	
268.13720	88	
268.81723	110	
268.91570	92	
269.94572	82	
270.82010	80	
271.00171	78	
271.84939	400	1+
272.00535	82	
272.36380	74	
273.46320	86	
273.79579	116	
274.88239	82	
275.10655	88	
275.79325	74	
275.80734	94	
275.96068	98	
276.79947	72	
277.90973	92	
278.93205	74	
279.09164	902	1+
279.85476	128	
279.91407	82	
280.81066	110	
280.82618	74	
280.89611	84	
280.92081	90	
280.96053	218	1+
281.13696	78	
281.91164	72	
282.80524	72	
283.07182	128	
283.28028	78	
283.78673	226	1+
284.29231	294	
284.87163	84	
285.29721	150	
286.30555	84	
286.37004	78	
287.80988	124	
288.85336	144	
288.89006	72	
289.78030	154	
289.90503	74	
290.78473	122	
291.85614	200	1+
292.00141	92	
294.05104	88	
294.28692	90	
294.85086	196	
295.83357	76	
296.80666	84	
296.85391	78	
297.86779	82	
298.87104	88	
299.06419	134	
299.78776	232	1+
300.48654	88	
300.91673	74	
301.81430	78	
301.88445	80	
302.04899	80	
306.38150	138	
306.76182	74	
306.87969	132	
307.74116	72	
307.81663	98	
307.87409	92	
310.87748	206	
312.01205	90	
312.87302	140	
313.90438	78	
314.81656	116	
315.71895	92	
315.86517	72	
318.88247	112	
318.89914	74	
319.82534	208	1+
322.00093	78	
322.82142	184	1+
324.88150	138	
325.85732	94	
326.62436	100	
326.90183	78	
327.40612	96	
327.71079	118	
327.76829	78	
327.84609	74	
END IONS

###FS:    #m/z: 340.93999 #charge 1+
###MS: 67
###MSMS: 69
BEGIN IONS
TITLE=Cmpd 51, +MS2(340.9400), 28.0-35.0eV, 1.5min #69
RTINSECONDS=88.0075
SCANS=67,69
PEPMASS=340.93999	1001668
CHARGE=1+
61.68494	96	
153.27952	142	
187.88476	118	
204.41967	86	
205.94643	86	
206.84809	80	
206.95551	108	
207.87519	96	
208.95815	78	
209.93565	184	1+
209.95341	80	
212.87663	446	1+
213.87879	326	1+
213.94018	980	1+
214.88775	476	1+
215.83349	84	
215.88850	334	1+
215.93690	302	
217.85499	78	
217.88219	306	
218.53336	100	
222.95345	88	
222.97845	100	
223.88954	82	
225.05403	78	
226.87600	112	
226.96615	124	
228.86295	84	
228.94310	160	
230.88746	376	1+
230.90738	110	
231.52305	78	
231.89066	220	1+
231.95009	780	1+
233.40657	104	
233.89444	176	
233.95002	270	1+
235.89336	298	1+
237.06568	88	
239.83041	84	
239.85289	82	
240.82817	194	
240.90185	90	
240.96182	114	
241.84241	268	
242.02176	94	
242.83762	138	
242.85734	150	
243.35354	96	
243.83382	554	1+
243.86209	88	
244.97660	82	
246.39106	90	
247.37530	100	
247.44276	80	
247.95678	90	
248.87998	92	
248.89490	78	
248.98798	128	
249.88924	108	
249.95826	388	1+
250.07061	78	
251.42792	92	
252.02003	84	
252.92720	92	
254.90558	288	1+
254.92489	82	
254.96691	524	1+
255.07358	90	
255.13112	88	
255.41920	86	
256.84652	174	
256.86426	100	
256.89917	158	
256.96435	184	
257.80219	112	
257.95148	82	
258.84479	136	
259.85224	204	
259.95794	278	
260.79509	90	
260.83582	740	1+
260.95853	118	
264.87767	84	
264.90569	156	
265.01817	100	
265.80179	80	
266.02204	94	
266.87992	80	
266.99644	78	
268.84216	104	
269.83702	78	
269.95222	88	
269.96841	82	
270.82977	280	
271.84804	92	
272.81522	82	
272.93460	106	
273.92267	80	
274.04433	82	
274.86078	218	
275.41432	82	
275.81011	170	
275.86451	126	
276.85465	376	
277.10375	86	
277.85735	274	
277.87596	86	
277.96464	170	
278.84305	900	1+
280.87347	86	
280.89611	86	
281.04827	258	1+
281.09998	94	
281.50971	110	
281.84766	106	
281.86873	126	
282.22510	98	
282.85724	92	
283.02760	100	
287.77555	80	
289.86634	106	
290.85853	278	1+
291.93639	92	
293.33966	102	
293.86491	300	1+
293.87622	214	1+
295.85084	130	
296.23832	80	
296.85320	162	
297.97286	128	
298.42331	198	
299.01542	80	
299.06332	82	
299.87875	116	
300.79947	94	
301.51366	78	
301.77798	78	
301.86146	170	
302.01244	82	
302.13208	88	
302.85490	144	
302.90715	80	
303.87614	82	
304.79136	212	1+
304.86394	84	
307.89050	156	
308.89483	82	
310.87560	132	
312.41580	86	
312.80655	138	
312.88265	138	
318.85712	92	
322.72420	114	
323.87199	78	
325.04203	86	
326.17107	138	
327.95540	84	
328.88723	132	
329.82154	78	
329.87453	86	
330.81644	110	
335.78655	96	
337.39932	88	
338.25016	84	
338.28393	90	
338.89640	78	
340.60748	88	
340.87504	110	
345.03828	82	
345.88967	82	
345.94676	100	
END IONS

###FS:    #m/z: 336.94480 #charge 1+
###MS: 67
###MSMS: 70
BEGIN IONS
TITLE=Cmpd 52, +MS2(336.9448), 28.0-35.0eV, 1.5min #70
RTINSECONDS=88.7805
SCANS=67,70
PEPMASS=336.94480	68266
CHARGE=1+
149.46665	90	
171.71552	94	
182.83132	76	
183.57427	84	
189.03279	82	
190.87585	78	
198.94778	92	
203.88286	98	
210.88765	106	
211.94374	2482	1+
212.87847	1338	1+
213.94023	1100	1+
215.86576	76	
215.88760	178	
215.93613	166	
217.85847	84	
217.94395	92	
218.83893	118	
223.91902	84	
223.95669	126	
226.89677	118	
226.91835	78	
226.94477	108	
226.97474	128	
227.11444	78	
227.95729	100	
228.89425	200	
229.89761	106	
229.92358	74	
229.95493	3614	
230.88845	1926	1+
231.91189	146	
231.94883	2134	1+
232.82914	74	
232.91151	78	
233.89698	188	
234.83033	154	
234.88241	150	
235.38408	84	
237.06190	90	
238.89379	74	
240.83515	430	1+
240.85815	92	
243.01636	84	
244.09508	72	
246.63778	82	
246.90477	204	
246.97013	86	
247.96446	676	
248.04475	108	
248.86497	102	
248.90003	746	1+
248.98306	196	1+
249.19180	76	
249.96251	590	
250.83610	126	
250.95182	186	
251.83018	98	
251.86133	92	
251.90720	128	
252.89604	88	
252.97106	1940	1+
252.99877	94	
253.08719	98	
253.90528	406	1+
254.06705	72	
254.14715	90	
254.91983	114	
254.94606	248	
254.96559	568	1+
255.07381	242	
255.08878	116	1+
255.12893	84	
255.78461	90	
255.80766	92	
255.92202	178	
256.16369	90	
256.91143	92	
257.26345	82	
257.83811	334	1+
257.95846	74	
259.94864	72	
260.82276	74	
260.84224	132	
261.83085	108	
263.09261	102	
263.80694	80	
265.01919	128	
265.08954	158	
267.83370	188	
268.83761	406	
269.07649	74	
269.84484	404	1+
269.89322	92	
270.79780	84	
270.98095	334	1+
271.91290	242	1+
272.84782	130	
273.86964	314	1+
273.93868	100	
274.09308	88	
274.17286	82	
274.44306	92	
274.84889	78	
275.85952	142	
276.83465	136	
276.85472	728	1+
277.03464	78	
277.35773	90	
277.80679	88	
278.79970	126	
278.83691	276	1+
281.05529	108	
281.39653	98	
281.76737	80	
281.79422	110	
282.41615	166	1+
282.94143	106	
283.37943	86	
283.86961	94	
284.80128	82	
284.91120	94	
284.93793	88	
285.13720	84	
285.84979	456	
286.84949	418	
287.85044	256	
288.82991	80	
288.85637	334	1+
289.40551	74	
289.95984	80	
290.08896	96	
290.80936	188	1+
291.16905	74	
291.85401	110	
291.91141	90	
292.85548	144	
293.10509	210	1+
293.82307	128	
294.85705	74	
294.86348	138	
295.86251	240	1+
296.86106	238	1+
297.41884	88	
299.77785	88	
299.80750	78	
299.87780	122	
303.36925	92	
303.91464	88	
304.40501	76	
304.87881	84	
305.86475	224	
306.41374	98	
308.86572	550	1+
309.86661	406	1+
311.87043	222	1+
313.85426	84	
314.05241	80	
314.84449	76	
315.85868	118	
317.08438	78	
318.06442	80	
319.87137	80	
324.39800	90	
326.82218	100	
326.87770	122	
327.89079	80	
328.88750	74	
328.92729	170	
329.12579	82	
329.76557	78	
329.87252	80	
330.81590	154	1+
334.30633	74	
335.84949	74	
336.82699	78	
337.39929	80	
338.79459	76	
339.88272	142	
END IONS

###FS:    #m/z: 322.92945 #charge 1+
###MS: 71
###MSMS: 72
BEGIN IONS
TITLE=Cmpd 53, +MS2(322.9295), 28.0-35.0eV, 1.6min #72
RTINSECONDS=92.463
SCANS=71-72
PEPMASS=322.92945	2886894
CHARGE=1+
65.24742	70	
184.87571	80	
185.00629	74	
189.91848	76	
192.88565	280	1+
196.88350	80	
197.89119	92	
198.95842	76	
199.88228	102	
200.88898	74	
201.04876	112	
204.83453	74	
205.95161	82	
208.83480	152	
209.91969	106	
212.87417	84	
214.89103	86	
220.87181	190	1+
221.06978	146	
223.00126	84	
223.91159	80	
223.95852	322	1+
225.42450	90	
226.89578	152	1+
227.92777	70	
227.95069	100	
228.91189	174	
231.42789	104	
231.61105	108	
231.92113	74	
234.89648	72	
235.79503	80	
235.88180	88	
237.01684	70	
238.80041	74	
238.88625	72	
239.04728	76	
239.07382	154	1+
239.42705	92	
239.78772	206	
240.01851	72	
240.14588	102	
240.64099	94	
240.79145	110	
240.82585	70	
240.93986	2364	
241.89840	82	
241.91108	94	
241.93912	7834	1+
242.02761	74	
242.06655	102	
242.11961	72	
242.94150	5694	1+
243.04339	80	
243.08138	100	
243.81615	268	1+
243.85551	84	
244.81723	206	1+
244.93961	1676	1+
245.39361	70	
245.44367	84	
245.88461	100	
246.97559	190	
247.98012	70	
248.03236	98	
248.84346	136	
248.95703	194	1+
250.39138	88	
251.01527	78	
251.88163	74	
252.82981	90	
252.87087	78	
253.06344	74	
253.84815	76	
256.81247	84	
256.89595	136	
257.09783	70	
258.84729	92	
260.34081	80	
260.83541	78	
261.13202	104	
262.05364	74	
262.82820	252	1+
262.95860	84	
263.02655	86	
263.09007	90	
263.85171	74	
264.82766	80	
264.84972	74	
264.87222	84	
264.96722	72	
265.82158	78	
265.84569	70	
266.06805	78	
266.96222	84	
267.92588	82	
268.91564	84	
268.95990	78	
270.84289	324	1+
271.84727	236	1+
272.44108	92	
272.87084	72	
273.84719	120	
274.04828	70	
276.84622	84	
276.85593	190	1+
278.02268	78	
278.44852	94	
278.85034	240	1+
279.08932	584	
280.09466	354	
280.89425	86	
282.28277	72	
282.48789	84	
282.81059	72	
282.97648	84	
283.01507	86	
283.26755	72	
283.78688	70	
283.86963	80	
284.06846	86	
284.29315	548	1+
284.86141	72	
286.93342	92	
287.23733	74	
287.79293	96	
288.87408	70	
289.78371	90	
289.88388	70	
290.85637	88	
291.80839	130	
291.86737	72	
292.80361	82	
293.84874	76	
294.85095	86	
295.38955	94	
295.96147	78	
296.82628	72	
296.86720	154	
297.41662	78	
297.79182	136	
299.78374	110	
299.80315	116	
299.85541	78	
299.87371	70	
300.66341	86	
301.82121	74	
301.86546	72	
302.24730	70	
303.82005	116	
307.08880	74	
307.88857	140	
308.79745	72	
308.86234	106	
309.07626	76	
310.04815	72	
310.35106	82	
310.42893	84	
310.83344	82	
310.85932	256	1+
310.88425	136	
314.81634	146	
314.99920	72	
315.83035	70	
315.90234	78	
317.07993	72	
322.20142	70	
323.76657	174	1+
323.88758	74	
END IONS

###FS:    #m/z: 340.94003 #charge 1+
###MS: 71
###MSMS: 73
BEGIN IONS
TITLE=Cmpd 54, +MS2(340.9400), 28.0-35.0eV, 1.6min #73
RTINSECONDS=93.2355
SCANS=71,73
PEPMASS=340.94003	1057680
CHARGE=1+
161.71576	92	
174.99423	88	
190.94504	106	
192.92580	78	
193.93273	116	
196.89408	78	
197.93066	78	
205.94866	116	
207.10583	92	
207.87122	76	
208.94877	76	
209.94656	74	
210.93794	102	
211.92940	82	
212.88339	258	
212.93164	74	
213.87488	104	
213.93877	680	1+
214.89019	122	
215.14458	102	
215.88509	118	
215.93557	76	
216.41262	88	
217.41478	80	
217.88234	316	1+
217.93664	144	
222.97546	88	
223.92649	80	
225.88936	88	
226.85344	106	
226.87623	220	1+
226.95160	84	
228.84004	94	
228.93984	224	
229.39260	88	
229.94230	92	
229.99766	78	
230.89579	160	
231.88955	208	
231.95019	1126	1+
232.08389	76	
232.82706	116	
232.89318	526	1+
233.89869	350	1+
233.94647	154	
235.86661	78	
235.94593	74	
238.14632	82	
239.87962	106	
239.98226	74	
240.11126	88	
240.83926	520	1+
241.84456	358	1+
242.07542	84	
242.81155	78	
242.94002	236	1+
243.83258	342	1+
243.95703	84	
244.92838	102	
245.33984	76	
245.45902	74	
245.87288	92	
246.86526	178	1+
246.94942	138	
248.38402	98	
248.85232	110	
248.99956	92	
249.89887	108	
249.96135	328	1+
250.11719	80	
250.90110	132	
250.99178	94	
251.96022	138	
252.88821	84	
254.83275	120	
254.96554	452	
255.07384	178	
256.84615	82	
256.90923	82	
256.96453	156	
257.91570	166	
258.58449	82	
258.84361	592	1+
258.90148	248	1+
259.46258	104	
259.91658	80	
259.95812	372	
260.02241	118	
260.83406	834	1+
262.40744	92	
264.79963	84	
264.89413	106	
265.08503	172	1+
266.85866	78	
266.96235	132	
267.84250	78	
269.03333	100	
269.89606	130	
270.83674	140	
270.91143	154	1+
271.18391	92	
271.78889	86	
272.85047	74	
273.03291	78	
273.80940	124	
275.87688	86	
276.85325	710	1+
277.96329	76	
278.46897	74	
278.84706	416	
279.85248	206	
280.83874	108	
280.85755	116	
281.79004	76	
281.89268	100	
282.32213	82	
284.29169	80	
284.80112	78	
286.94162	86	
287.76992	90	
287.81319	78	
288.81056	80	
288.83585	98	
288.94422	86	
289.61462	80	
289.79303	130	
289.85634	206	1+
290.80668	130	
292.86770	104	
294.85100	174	
295.81398	92	
295.83693	76	
295.87010	240	1+
295.99543	80	
298.30894	164	
299.78247	78	
299.87085	128	
299.89101	86	
300.80847	104	
301.01903	80	
301.86386	448	1+
302.17161	176	
302.84753	76	
304.02579	76	
307.81952	124	
308.86534	138	
308.93580	74	
309.00038	86	
310.82079	82	
310.89620	96	
310.92650	78	
311.88650	226	1+
312.80986	82	
312.92603	92	
314.81898	112	
317.72091	94	
320.82072	78	
324.09958	78	
324.89261	98	
327.03291	74	
328.18891	80	
328.81314	124	
336.86078	78	
336.93703	78	
338.96642	74	
339.00247	82	
342.03192	84	
343.16621	74	
343.97644	78	
344.40687	108	
345.07706	106	
345.71856	82	
END IONS

###FS:    #m/z: 363.95594 #charge 1+
###MS: 71
###MSMS: 74
BEGIN IONS
TITLE=Cmpd 55, +MS2(363.9559), 28.0-35.0eV, 1.6min #74
RTINSECONDS=94.0075
SCANS=71,74
PEPMASS=363.95594	439286
CHARGE=1+
96.44567	84	
98.65896	108	
111.60832	86	
177.93328	88	
178.43179	108	
178.92873	150	
182.86673	98	
189.86457	206	
189.89652	126	
190.85693	476	1+
191.85854	396	1+
194.85882	98	
196.89175	136	
200.89219	88	
200.94638	92	
207.87456	90	
207.94797	128	
208.92999	90	
208.95816	92	
209.86891	160	
209.94276	1272	1+
210.88734	244	1+
212.87863	1468	1+
212.93152	88	
213.08413	84	
214.89622	108	
219.91485	112	
222.95184	722	1+
222.97405	120	
224.89255	134	
224.94734	854	1+
225.87880	158	
225.97115	232	
226.89986	100	
226.94665	8136	1+
227.02537	88	
227.05456	96	
228.87090	140	1+
228.89318	404	
228.94175	8198	1+
230.88888	2470	1+
232.81026	82	
232.88617	336	
233.96063	94	
234.87950	98	
234.93779	102	
236.84912	96	
237.52727	98	
237.93432	92	
238.05459	168	
239.06967	104	
239.42912	86	
240.64282	86	
240.82686	154	
240.93679	514	
240.96131	160	
241.94131	506	
241.96476	124	
242.83656	84	
242.94187	1698	1+
242.96090	516	1+
244.82119	126	
244.95759	4554	1+
245.43783	86	
245.94271	316	
246.11751	88	
246.90324	120	
246.95244	4942	1+
247.81735	122	
248.80068	254	
248.89817	936	1+
248.92839	120	
248.95687	200	
249.09639	88	
249.71178	86	
249.86996	170	
249.96873	190	1+
250.79243	148	
250.89359	222	
250.94934	158	
251.04241	86	
251.06911	92	
251.79798	98	
252.95849	90	
253.08686	160	
253.83732	144	
253.90751	186	
258.06950	86	
258.84955	196	
259.10420	82	
260.82753	250	1+
260.96814	208	
264.84423	250	1+
264.96834	108	
265.08548	154	
265.80408	88	
265.81417	412	1+
265.91779	88	
265.97561	110	
266.14805	146	
266.23657	110	
266.96803	96	
267.89990	100	
267.97467	644	1+
268.78488	94	
268.80236	246	1+
268.95463	150	
269.88470	102	
269.96793	954	1+
271.91010	82	
273.89133	196	1+
275.06338	130	
276.85568	110	
277.08901	140	
277.84173	118	
277.87805	176	1+
277.91498	90	
278.08604	96	
278.80322	418	1+
278.83852	98	
279.10362	296	1+
279.86312	116	
280.31809	114	
280.79267	392	
280.83414	172	
281.79013	422	1+
283.83126	146	
283.85833	126	
283.93560	102	
284.82018	124	
284.84422	494	1+
285.84785	522	1+
286.89603	88	
287.73506	84	
289.87163	204	1+
290.79146	206	
292.07089	116	
292.10010	92	
292.86108	94	
293.11692	128	
294.85392	228	1+
296.36730	92	
296.80791	264	
297.10893	156	
297.12293	130	
297.80525	118	
297.89770	92	
298.80435	662	1+
299.82079	92	
300.80180	806	1+
301.85558	304	1+
302.07036	88	
303.23432	98	
303.80424	452	1+
303.85616	900	1+
303.89891	220	1+
304.80789	326	1+
304.83812	124	
304.89797	232	1+
307.89634	234	1+
310.46581	94	
310.88288	106	
312.89424	100	
313.39330	96	
314.66598	90	
316.76052	94	
316.81705	230	
318.02738	100	
318.82082	154	
318.87517	140	
318.93788	160	
319.87995	112	
320.72850	82	
320.81124	152	
321.81782	160	
321.86784	354	1+
322.92382	92	
323.93354	158	
324.56170	94	
325.86662	286	1+
329.86740	188	
329.89024	156	
332.88969	108	
336.94166	146	
337.34071	90	
340.93905	124	
341.84005	142	
343.33683	90	
344.85389	94	
347.17183	84	
353.79398	118	
356.77805	92	
357.78150	252	1+
362.90381	92	
END IONS

###FS:    #m/z: 363.95608 #charge 1+
###MS: 75
###MSMS: 76
BEGIN IONS
TITLE=Cmpd 56, +MS2(363.9561), 28.0-35.0eV, 1.6min #76
RTINSECONDS=97.6745
SCANS=75-76
PEPMASS=363.95608	475474
CHARGE=1+
91.12008	86	
124.52260	112	
187.93458	140	
189.86144	1006	1+
191.85837	636	1+
193.85610	176	
193.90900	86	
196.88433	200	
196.98714	86	
197.96381	94	
203.87916	198	
205.18598	82	
205.94800	120	
207.87498	192	
207.95072	168	
208.45444	108	
208.94041	178	
209.86712	156	
209.94276	2012	1+
210.88331	254	1+
211.89703	92	
212.87869	3050	1+
214.87536	156	1+
215.97041	134	
216.90098	90	
220.88969	112	
222.44793	106	
222.95057	796	
223.95617	522	
224.04938	162	
224.94906	2134	1+
225.88150	158	1+
226.94726	12776	1+
227.14143	92	
227.20256	92	
227.87771	104	
227.91343	152	
227.93124	320	
228.89502	768	1+
228.91607	232	1+
228.94234	12454	1+
229.10610	98	
229.27341	90	
230.13020	102	
230.88833	5424	1+
231.02676	94	
232.40208	94	
233.95938	86	
234.14445	120	
234.87959	294	1+
234.93272	92	
235.06072	88	
238.90874	80	
240.49039	116	
240.82277	184	
240.93922	336	
240.96266	872	
241.93771	1612	1+
242.10608	80	
242.89540	118	
242.90519	90	
242.94031	1358	1+
242.95816	1254	1+
244.81721	100	
244.95651	7082	1+
245.01705	102	
245.73515	96	1+
245.83516	144	
245.94086	392	
246.43641	84	
246.90583	242	1+
246.95274	7388	1+
247.87841	90	
248.38805	106	
248.80426	134	
248.89833	1810	1+
248.97766	136	
250.02792	102	
250.94647	118	
251.07201	96	
251.84450	96	
251.99432	96	
252.97523	150	
253.90549	168	
254.34512	82	
254.91120	80	
256.06852	108	
257.11779	82	
257.92164	102	
258.84785	148	
258.97200	356	1+
259.45004	108	
259.84574	132	
259.93739	94	
260.83008	590	1+
260.85229	80	
260.96698	960	1+
261.83320	418	1+
263.53843	120	
263.96343	288	1+
265.08601	104	
265.39934	84	
265.78866	86	
265.81111	598	1+
266.00502	100	
266.45489	92	
266.81287	504	1+
267.97416	1142	1+
268.08103	92	
268.57566	88	
268.80249	138	
268.96254	178	
269.96772	1196	1+
270.80884	128	
271.84076	128	
271.91518	226	1+
272.47116	80	
273.84531	214	1+
274.05462	88	
274.81437	126	
274.83374	82	
274.89476	86	
275.90166	80	
275.95445	116	
276.80172	80	
277.10329	184	1+
277.39234	86	
278.36235	80	
278.80423	90	
278.84330	150	
278.85876	100	
279.10179	140	
279.79114	736	1+
279.88879	84	
280.79244	546	1+
281.05066	98	
281.85883	106	
282.52620	88	
282.78775	534	1+
282.80858	102	
283.78896	392	1+
283.85355	282	1+
283.89210	166	1+
284.32356	92	
284.82200	166	
285.84446	266	1+
287.95342	90	
288.81800	92	
290.78737	228	1+
290.82130	144	
291.86421	112	
294.80317	104	
295.04938	80	
295.84479	84	
295.85802	142	1+
296.80443	192	
296.92250	284	1+
297.42571	80	
297.79716	1660	1+
298.80002	1478	1+
299.05370	84	
301.86051	422	1+
302.05098	108	
303.80777	278	1+
303.85620	668	1+
305.75116	202	1+
306.66086	100	
306.80667	100	
307.00057	84	
307.13097	132	
308.87520	84	
309.91839	82	
310.87839	220	1+
311.83520	188	1+
312.86292	132	
313.81622	240	1+
313.90449	94	
315.87374	190	1+
316.81391	210	
318.81908	186	
318.93798	90	
319.82349	166	
320.81767	82	
321.81606	358	1+
321.86302	82	
321.92804	334	1+
322.93053	280	1+
324.31870	98	
325.25703	86	
326.87401	410	1+
329.03660	80	
329.90140	116	
330.87952	198	1+
331.90714	84	
333.78098	94	
334.82630	86	
336.93882	144	
339.82674	110	
340.93748	460	1+
342.85681	242	1+
345.70486	82	
353.76488	188	1+
358.62207	100	
359.16780	154	
359.28035	98	
359.96559	132	
360.71649	96	
360.79680	90	
360.86110	130	
365.79833	86	
366.83268	80	
369.06512	124	
END IONS

###FS:    #m/z: 507.84447 #charge 1+
###MS: 75
###MSMS: 77
BEGIN IONS
TITLE=Cmpd 57, +MS2(507.8445), 28.2-35.2eV, 1.7min #77
RTINSECONDS=98.4465
SCANS=75,77
PEPMASS=507.84447	244960
CHARGE=1+
196.01689	348	1+
209.94326	160	
214.88590	384	1+
224.97657	222	
232.89713	742	
234.88219	128	
236.88667	494	
238.06184	152	
240.07910	172	1+
240.99423	136	
248.87361	194	1+
250.90947	346	1+
251.88276	156	
252.08113	470	1+
255.90258	134	
258.87395	134	
260.87833	148	
264.16776	132	
266.10612	130	
266.16626	458	1+
268.86572	276	1+
268.96792	146	
269.90307	126	
270.85761	264	1+
276.84796	142	
278.36431	170	
278.83209	216	
278.91268	236	1+
280.89780	164	
281.38291	222	1+
281.87650	164	1+
282.89889	224	1+
285.89754	148	
286.85346	254	
287.79468	192	1+
287.85248	1210	
288.86904	306	
289.03786	132	
289.88060	390	
290.86160	600	1+
293.87327	1672	1+
295.81026	208	1+
296.84406	206	
298.80230	168	
298.89838	216	1+
299.87701	186	
300.85896	356	1+
301.84386	294	1+
301.87809	208	1+
302.80511	280	1+
303.86537	814	1+
305.86336	2048	1+
307.80906	284	1+
307.88632	582	
308.08822	144	1+
308.14065	1184	1+
308.87303	1672	1+
309.37857	128	
310.15810	1024	1+
310.23815	90	1+
310.88806	246	
311.88351	2910	1+
312.76478	182	1+
313.88070	512	
314.02164	156	
314.37888	130	
314.86469	534	
315.81821	182	1+
315.88201	572	1+
316.86468	314	1+
318.85438	202	1+
318.93330	164	
319.88521	136	
320.82172	240	1+
321.87287	124	
322.84864	210	
323.87385	422	
323.99024	186	1+
324.37741	138	
324.80149	176	1+
324.86036	132	
324.89506	158	
325.89923	248	
325.93284	154	1+
326.83453	222	1+
326.88224	3588	1+
327.80611	520	1+
328.87385	288	
328.98366	206	1+
329.81130	136	
329.88622	210	
330.82759	178	1+
330.87805	262	
331.89404	186	
332.87463	612	1+
333.80672	148	
334.87391	128	
334.90610	154	
335.04598	186	1+
335.76612	158	
335.83723	300	
335.88719	424	1+
336.85839	190	
337.79570	126	
337.87822	512	1+
338.83941	286	1+
339.82181	152	
341.81073	136	
342.39731	206	1+
345.81566	170	
347.29790	266	1+
347.77056	158	
348.77983	406	1+
348.80099	132	
348.84237	206	
349.16281	220	1+
349.71709	130	
349.75525	290	
349.80808	134	
349.87167	130	
349.88781	610	1+
350.76655	214	
350.89026	518	1+
350.95382	128	
351.76691	254	1+
351.84592	134	
353.85298	448	1+
353.89472	124	
353.91044	126	
354.81600	152	
354.86141	334	1+
355.80440	236	1+
355.89253	182	
356.83543	494	1+
356.88815	226	
358.87970	138	
359.76574	406	1+
360.75485	126	
360.77025	286	1+
360.81747	132	
361.90015	188	1+
362.36489	152	
362.86858	302	1+
363.77860	142	
364.72288	180	1+
364.84702	192	
365.76504	156	
365.88805	310	1+
366.18741	194	
366.35569	194	
366.83934	542	1+
366.89807	476	1+
367.70798	248	
367.76471	724	1+
367.81508	128	
368.79068	136	
368.83419	830	1+
369.83467	800	1+
369.90275	408	1+
370.78482	140	
370.80650	124	
372.77915	552	1+
373.73073	218	1+
373.83460	170	
374.37030	168	
374.81482	578	1+
377.88216	180	1+
378.73911	132	
378.79197	148	
378.85073	188	1+
381.71073	308	1+
381.77071	122	
381.77845	178	
381.83748	272	1+
382.85604	208	
383.78390	170	
384.36815	138	
384.84960	1604	1+
385.78720	254	
385.82254	162	
386.80553	228	1+
387.84536	392	1+
389.19996	496	1+
390.05252	200	
390.73857	198	1+
390.78206	182	
390.84087	716	
391.84527	350	
391.91264	324	1+
392.77648	176	1+
392.82602	1172	1+
394.85069	124	
395.76243	244	1+
395.78400	260	1+
396.40432	142	
396.90409	134	
398.72437	234	1+
398.86324	268	
399.79111	328	1+
399.84907	1196	1+
400.78739	280	1+
401.78385	238	1+
402.85647	122	
403.82592	164	
403.86796	338	
404.87633	204	
405.67682	174	1+
405.86428	574	
406.83394	158	
407.72164	162	
407.74493	618	1+
407.86594	1256	
408.85362	794	
409.72191	892	1+
409.85751	400	
410.83526	1322	1+
411.96280	152	1+
412.84164	352	
413.07503	134	
413.85292	172	
413.87470	186	
415.74538	214	1+
415.84317	150	
417.61787	98	1+
417.81296	290	1+
418.77371	166	1+
418.84213	170	
419.84921	174	1+
421.87909	178	
422.77311	128	
422.81546	404	1+
422.86665	858	1+
423.75719	244	
424.74982	166	
424.77919	146	
425.75231	500	
425.85811	1426	1+
426.07046	162	
426.75364	232	
426.85983	1200	1+
427.73455	930	1+
428.09043	168	
428.76922	158	
428.84566	1520	1+
429.70604	204	
429.73315	190	
429.75332	324	1+
429.88521	126	
430.69952	164	
430.85960	1240	1+
431.73867	180	1+
431.81988	162	
431.86664	872	1+
433.85127	454	1+
434.89304	130	
435.71519	184	
435.85472	128	
435.87729	156	
439.89136	132	
442.68463	148	
443.76754	170	
444.77532	130	
444.87347	1892	1+
445.74094	470	1+
445.89452	190	
446.72136	214	
447.71329	636	1+
447.88355	272	1+
448.69411	124	
449.87640	606	1+
450.75935	436	1+
451.86669	238	1+
453.85319	140	1+
457.89664	134	
462.88222	668	1+
463.76755	162	1+
465.72051	444	1+
467.88622	974	1+
468.78413	402	1+
470.88715	166	1+
479.76845	280	1+
485.89637	526	1+
491.79066	238	1+
494.78509	254	1+
503.73260	282	1+
504.73402	224	1+
504.79890	260	1+
END IONS

###FS:    #m/z: 336.94496 #charge 1+
###MS: 75
###MSMS: 78
BEGIN IONS
TITLE=Cmpd 58, +MS2(336.9450), 28.0-35.0eV, 1.7min #78
RTINSECONDS=99.219
SCANS=75,78
PEPMASS=336.94496	66362
CHARGE=1+
183.86549	80	
192.02076	92	
207.79738	76	
209.87945	210	1+
209.94629	94	
211.14354	80	
211.94412	3000	
212.53057	86	
212.87678	852	1+
213.93891	1546	1+
215.88831	214	
215.93701	186	
216.89147	114	
216.93697	78	
217.88149	84	
220.87580	80	
221.89441	86	
222.08519	86	
223.96503	160	
224.96368	100	
224.98046	104	
225.92238	82	
226.87969	106	
226.89139	86	
227.89739	108	
228.89153	208	
228.94314	76	
229.39112	92	
229.89604	106	
229.95451	3580	
230.88797	1530	1+
231.95052	1686	1+
233.82877	146	
233.89662	176	
233.94660	274	
235.82833	278	1+
235.88535	300	1+
236.11474	80	
236.91878	100	
239.86047	80	
240.85046	74	
240.99338	90	
243.10249	76	
245.89973	92	
246.97589	110	
247.96586	1072	1+
248.06884	96	
248.90043	1282	1+
249.92521	82	
249.95681	804	1+
250.83697	122	
250.98829	136	
251.82769	132	
251.97012	106	
252.07222	106	
252.36519	88	
252.44700	96	
252.83924	114	
252.97040	1934	1+
253.90487	502	1+
254.96421	1258	1+
256.96588	158	
257.15119	76	
257.84955	96	
257.98042	74	
258.85447	114	
259.85011	262	
259.96391	124	
259.99038	80	
260.82368	138	
260.93559	92	
260.95248	98	
261.83384	122	
262.90105	96	
264.40029	74	
264.99780	88	
265.96986	74	
266.88812	126	
266.99756	166	
267.84134	146	
268.84132	748	1+
269.80381	108	
270.98600	84	
271.91293	164	
271.95680	78	
272.97511	140	
273.07761	88	
274.04230	82	
275.41961	90	
275.78124	82	
275.84377	144	
276.39899	86	
276.85883	618	1+
276.89764	126	
277.81798	88	
277.83186	678	1+
277.91819	100	
278.17394	94	
279.88510	94	
280.92930	78	
281.04123	78	
284.41176	82	
285.85020	212	
286.05562	98	
286.84937	886	1+
286.87341	78	
288.03260	92	
288.84992	332	1+
289.87765	84	
291.13625	170	1+
291.80163	118	
292.81209	84	
293.06699	234	1+
293.10781	154	
293.40251	94	
293.84566	76	
293.99155	156	
294.86416	118	
295.88049	134	
296.36952	82	
296.81324	84	
296.85149	80	
296.87140	120	
296.97213	128	
298.84980	100	
298.88092	88	
299.87390	74	
300.87949	118	
302.92427	82	
303.39486	100	
303.54665	82	
304.86364	138	
305.42564	100	
306.88520	132	
307.53874	84	
307.79731	120	
307.88305	74	
308.78031	80	
308.92518	82	
309.87021	446	1+
312.87482	158	
313.87622	134	
313.89185	126	
314.35054	100	
315.82377	74	
316.81668	80	
318.13921	84	
318.39553	94	
319.72671	78	
320.86511	86	
321.04515	76	
321.80230	74	
322.14206	84	
322.82122	96	
323.81006	76	
324.89818	140	
326.83739	78	
327.82945	80	
328.92316	136	
329.82117	76	
329.87280	112	
329.99965	76	
330.87914	82	
332.30132	74	
332.77002	144	
333.92367	76	
334.88670	74	
335.78876	78	
338.21195	78	
339.66063	122	
340.29931	84	
END IONS

###FS:    #m/z: 363.95604 #charge 1+
###MS: 79
###MSMS: 80
BEGIN IONS
TITLE=Cmpd 59, +MS2(363.9560), 28.0-35.0eV, 1.7min #80
RTINSECONDS=102.879
SCANS=79-80
PEPMASS=363.95604	507684
CHARGE=1+
112.54806	90	
184.93260	80	
189.86163	234	
191.85853	728	
192.08735	84	
196.88589	118	
197.88499	164	
207.87154	218	
208.88436	190	
209.87694	862	1+
209.92059	176	1+
209.94303	2542	1+
210.88296	648	1+
212.87863	3496	1+
214.89741	124	
215.41667	84	
216.41087	90	
219.43027	82	
222.95123	1584	1+
222.97061	124	
223.81805	82	
224.89143	98	
224.94983	3064	1+
225.88798	170	
226.87391	168	
226.89181	164	
226.94681	15090	1+
226.97221	326	
227.93208	172	
228.19764	202	1+
228.89370	532	
228.94217	16560	1+
229.52942	134	1+
229.78769	128	1+
229.87356	90	
230.88881	3380	1+
232.88512	558	1+
234.21198	100	
234.87546	178	
237.89655	96	
240.94132	608	
240.96220	1364	1+
241.19352	90	
241.93965	1692	1+
242.81485	362	1+
242.89608	108	
242.94218	1114	1+
242.95943	1558	1+
243.91879	84	
244.86776	100	
244.95630	7182	1+
245.83453	86	
246.43729	210	1+
246.90723	248	
246.95276	7192	1+
248.04051	92	
248.89843	1486	1+
250.79057	88	
250.89641	488	1+
250.94598	294	1+
250.96890	216	1+
252.43157	82	
253.83231	90	
253.90304	286	1+
254.95860	96	
255.12495	118	
255.34689	86	
256.02034	88	
256.08504	84	
256.91706	118	
258.83578	186	1+
258.96990	108	
259.97796	88	
260.83377	196	
260.96630	344	
261.96784	168	
262.37566	82	
262.82948	158	
262.91514	82	
262.96762	124	
264.96226	188	
265.08485	102	
265.78327	404	1+
265.81883	132	
265.97416	172	
266.09246	232	1+
267.97332	1158	1+
268.81130	116	
268.95787	170	
269.91968	130	
269.96757	1124	1+
270.84040	148	
271.84131	266	1+
271.91085	142	
272.45515	84	
272.90089	226	1+
273.80284	148	
274.84662	212	1+
277.10499	102	
277.44707	92	
277.80960	130	
277.84402	390	1+
277.89346	104	
277.92639	82	
278.09735	250	1+
278.84610	254	1+
278.91581	102	
279.78670	776	1+
280.78920	698	1+
280.83551	108	
280.94969	80	
280.99899	102	
281.11441	94	
281.85484	110	
282.82985	86	
283.09445	96	
283.78629	252	1+
283.84896	96	
284.82472	198	
284.85505	90	
284.99801	116	
285.84428	468	
285.93491	104	
287.84536	96	
290.85721	316	1+
290.90511	104	
291.13562	100	
291.86325	180	1+
291.91973	82	
293.86442	92	
294.38771	82	
294.81565	88	
295.86433	84	
296.80778	242	
297.81171	312	
298.13711	92	
298.80268	1130	1+
299.87333	110	
300.36109	90	
300.80145	884	1+
301.86521	448	1+
302.84981	790	1+
303.80586	136	
303.85359	676	1+
307.88817	86	
310.81518	160	
310.86989	130	
311.35115	82	
311.80054	236	1+
311.93580	120	1+
312.21184	90	
312.85831	218	1+
312.90784	82	
313.88611	118	
314.88746	106	
316.81186	392	1+
316.95554	106	
317.03161	106	
317.86121	82	
318.91033	136	
318.93535	144	
319.46967	88	
319.82215	154	
319.93310	90	
320.13868	110	
320.92001	106	
321.81767	550	1+
321.87353	368	1+
321.98024	106	
322.93062	516	
323.81494	248	1+
324.84138	234	1+
324.87381	142	
324.89306	120	
325.38987	156	
325.45825	92	
326.02557	80	
326.30965	88	
326.87495	196	
327.88368	96	
329.11020	104	
330.96387	86	
331.88291	104	
335.28264	86	
336.94206	338	
338.82638	82	
338.88048	132	
339.40049	86	
339.82313	118	
340.93806	230	1+
341.83284	206	
343.79404	80	
346.93693	86	
347.20641	84	
348.09447	92	
352.03481	84	
355.61231	86	
357.70854	154	
359.19886	88	
360.86127	130	
361.72338	94	
361.77953	80	
364.88329	94	
366.27748	82	
367.31720	86	
367.73379	86	
368.01399	84	
END IONS

###FS:    #m/z: 507.84435 #charge 1+
###MS: 79
###MSMS: 81
BEGIN IONS
TITLE=Cmpd 60, +MS2(507.8443), 28.2-35.2eV, 1.8min #81
RTINSECONDS=103.65
SCANS=79,81
PEPMASS=507.84435	265108
CHARGE=1+
196.01618	702	
198.88397	238	1+
209.94389	144	
210.03130	274	
214.88728	298	
223.97608	130	
224.97727	132	
232.89669	768	1+
233.40088	158	
236.88812	258	
238.89004	130	
240.08061	134	
250.90788	328	
251.11746	116	1+
254.91349	274	1+
255.91586	180	1+
258.87254	222	
260.88140	180	
260.91542	238	1+
261.87394	154	
261.91788	176	1+
266.16517	340	1+
268.88756	162	
269.92488	160	
272.84802	522	1+
272.88728	144	
275.84716	324	1+
278.82944	300	1+
279.39936	248	
280.88482	314	1+
281.88887	368	1+
283.85766	132	
285.85638	216	
287.03757	158	
287.85332	1350	1+
288.89760	250	
289.39462	348	1+
289.84944	128	
289.88177	308	
290.86407	624	1+
293.37021	218	1+
293.87260	1846	1+
296.88035	130	
297.31455	142	1+
298.85830	182	
298.89466	318	1+
299.79952	186	1+
300.85982	204	
301.85180	238	1+
303.86757	640	
305.86258	2010	
306.12681	168	
307.85472	178	
307.89187	520	
308.13961	452	
308.87120	1534	1+
309.14281	390	
309.89032	424	
309.90897	166	
310.15696	1180	1+
310.83917	244	1+
311.88166	3508	1+
312.34911	294	1+
314.86766	290	
315.87226	210	
316.86029	228	
316.95375	226	1+
317.76393	146	
317.77980	130	
317.87253	174	
319.86677	142	
320.88522	134	
322.39199	154	
322.82043	288	1+
322.84990	136	
322.88626	292	
323.87257	550	
324.86300	282	
324.89829	190	
325.83712	132	
325.85815	180	
325.89996	248	
326.88237	4044	1+
327.36934	358	1+
327.80916	510	1+
328.87584	258	
329.87830	196	
330.87993	278	
331.87838	152	
332.03261	128	
332.87576	526	
333.75945	152	
333.87289	330	
334.15810	206	1+
334.76820	146	
334.86324	128	
334.89764	186	
335.84022	168	
335.88154	132	
337.88209	346	1+
338.85900	142	
339.85869	246	1+
341.90040	180	
343.78594	154	
343.87253	264	
344.84088	154	
345.76501	134	
346.82021	130	
347.77316	418	1+
348.80530	156	
348.85150	268	1+
348.89231	162	
348.91434	214	1+
349.75806	290	
349.85508	258	1+
350.76348	366	1+
350.82190	394	1+
350.87949	498	1+
351.76512	238	1+
351.78648	132	
352.06770	132	
353.81090	132	
353.85370	432	1+
353.89358	134	
353.91118	140	
354.82848	240	1+
355.89131	138	
356.03022	140	
356.42776	142	
357.36767	176	
357.84064	192	
358.84120	292	1+
358.87479	270	1+
362.36601	220	
363.87997	152	
364.37925	258	1+
365.78255	386	1+
366.18082	150	
366.84151	344	
367.70818	276	1+
367.76581	682	1+
367.82169	214	
367.84129	164	
367.90673	148	
368.83343	842	1+
368.85270	148	
369.33895	140	
369.70806	146	
369.83563	666	1+
369.87458	160	
370.06610	120	1+
371.80214	216	
371.90100	392	1+
372.78693	244	
373.72212	128	
373.82953	190	
373.86947	138	
374.72439	228	1+
374.81597	412	
375.73030	156	1+
376.76883	178	1+
376.87135	170	
379.38811	176	
381.71817	158	
381.83424	214	
382.71997	208	
382.79286	232	1+
382.84987	130	
383.71161	300	1+
383.79751	142	1+
384.84943	1460	1+
386.74233	196	
386.84862	730	1+
387.85211	498	1+
389.19927	256	1+
389.21407	146	
389.77908	344	1+
390.84035	1130	1+
391.06376	168	
392.82877	988	1+
393.77994	278	1+
394.81982	182	
394.83268	288	1+
396.73186	210	
397.77022	198	1+
397.86141	150	
398.72822	312	
399.72700	504	1+
399.81009	166	
399.85057	632	1+
402.85904	634	1+
402.89668	316	1+
403.79262	136	
404.87358	190	
405.76136	234	
405.78567	160	
405.87098	346	
406.35778	180	1+
406.75744	148	
406.85898	178	
407.73816	646	1+
407.81019	140	1+
407.86467	1058	
408.05558	186	
408.08406	94	1+
408.85063	1862	1+
408.89894	128	
409.71773	344	
410.73482	176	
410.79204	140	
410.83447	1142	1+
411.73327	430	1+
412.83586	668	
413.07353	180	
413.89382	146	
417.70307	170	1+
417.73015	316	1+
417.85137	428	1+
418.85112	304	1+
422.72412	146	
422.86222	974	1+
423.77096	448	1+
423.86534	738	1+
424.90928	140	
425.74731	616	1+
426.86125	1254	1+
427.73525	1160	1+
428.03578	154	1+
428.74971	444	1+
428.84593	1252	1+
428.88241	162	
429.68924	340	1+
430.73917	268	
430.82324	138	
430.85746	800	1+
431.25614	130	1+
431.86489	554	1+
432.84646	192	
433.86477	190	
434.88532	192	
438.73959	204	1+
442.76512	328	1+
444.87151	1856	1+
445.74632	412	1+
445.80771	278	1+
445.89735	144	
446.81451	182	1+
447.70883	516	1+
447.73821	208	
447.88488	148	
448.76936	132	
448.81810	222	1+
449.87895	514	1+
450.74857	386	1+
451.88230	130	
453.85941	134	
457.90554	384	1+
462.88519	892	1+
465.72340	378	1+
467.88896	1812	1+
470.72871	152	
485.89590	360	
486.90275	172	
492.78629	254	1+
503.22470	180	1+
504.22895	232	1+
509.85794	200	1+
512.80206	122	1+
END IONS

###FS:    #m/z: 336.94517 #charge 1+
###MS: 79
###MSMS: 82
BEGIN IONS
TITLE=Cmpd 61, +MS2(336.9452), 28.0-35.0eV, 1.8min #82
RTINSECONDS=104.423
SCANS=79,82
PEPMASS=336.94517	65538
CHARGE=1+
81.73662	78	
183.86893	76	
183.95871	88	
194.88678	76	
202.02692	74	
203.91446	84	
205.17195	72	
209.94106	84	
210.88444	232	
211.94355	3892	1+
212.87908	684	1+
213.93974	1690	1+
214.87482	72	
214.90351	86	
215.88589	246	
215.93809	214	1+
217.38426	76	
217.79854	130	
217.88297	76	
219.84028	72	
221.92437	92	
222.88933	86	
223.95987	242	1+
224.42823	90	
225.39145	76	
226.02614	82	
226.88656	142	
228.89532	188	
229.48743	80	
229.95432	2868	1+
230.55070	96	
230.88816	1540	1+
231.01362	84	
231.82795	72	
231.95047	1320	1+
232.82103	234	1+
232.88961	132	
233.85138	188	1+
233.89976	98	
233.94602	300	
235.88975	128	
236.01010	96	
236.90496	82	
237.04863	100	
237.93820	138	
238.84818	80	
240.83349	108	
241.84310	274	
242.38694	98	
243.06670	76	
246.90506	176	
246.97666	120	
247.02542	86	
247.96594	862	
248.85459	74	
248.89926	730	1+
249.96036	502	
250.83000	396	1+
250.95130	200	
251.06947	134	
251.95836	170	
252.05731	88	
252.79381	84	
252.95070	118	
252.97001	2542	1+
253.08979	264	1+
253.11292	72	
253.83429	156	
253.90464	312	
254.90737	454	1+
254.92895	76	
254.96630	920	1+
254.98405	96	
255.07593	106	
255.78083	94	
256.96154	210	
257.85233	176	
257.96012	118	
258.85210	96	
258.96656	78	
259.82854	82	
259.85421	160	
260.61059	116	
260.84841	94	
260.90580	74	
261.42031	92	
261.82609	76	
262.84109	72	
262.94680	74	
265.01163	88	
265.08707	154	
266.40455	84	
267.82184	94	
267.83715	686	1+
268.84011	466	1+
269.89347	106	
270.34339	74	
270.98387	194	
271.90149	164	1+
271.91699	380	1+
272.84649	404	1+
272.87593	142	
273.38616	74	
273.86986	72	
273.88314	234	1+
274.86826	132	
275.65677	78	
275.81285	190	1+
275.97269	72	
275.98705	76	
276.85249	188	
276.96519	74	
277.83605	146	
277.86259	572	1+
278.02436	74	
278.83703	374	
278.98525	136	
279.00062	172	1+
279.83458	330	
280.78918	80	
281.08440	122	
281.99808	92	
283.09700	164	1+
284.13635	98	
285.44631	72	
285.85068	242	
286.85040	732	1+
287.85277	512	1+
288.95858	86	
289.14865	90	
289.78584	74	
290.82335	72	
290.85487	362	1+
292.73827	82	
293.10889	222	
293.39440	76	
293.85595	80	
293.88674	102	
293.99801	214	
294.86208	130	
295.97009	76	
296.91308	108	
297.11538	72	
297.85259	158	
297.93361	88	
299.78253	78	
299.86687	416	1+
300.81620	132	
301.90791	78	
303.87651	76	
304.43930	118	
304.87867	96	
305.86241	84	
306.85000	74	
307.90480	76	
309.86653	244	
309.89549	154	
310.85995	400	1+
310.87734	174	1+
311.86041	282	1+
312.88504	104	
312.90029	74	
315.00164	72	
319.83412	86	
322.87873	74	
324.81616	80	
324.85631	76	
324.89236	180	
325.89037	88	
326.88184	76	
327.73525	80	
328.89048	118	
329.86736	94	
332.87905	76	
334.84191	78	
335.75470	74	
337.76714	134	
338.46446	86	
338.87252	130	
339.83767	74	
340.77751	78	
340.79997	114	
341.03365	92	
END IONS

###FS:    #m/z: 322.92943 #charge 1+
###MS: 83
###MSMS: 84
BEGIN IONS
TITLE=Cmpd 62, +MS2(322.9294), 28.0-35.0eV, 1.8min #84
RTINSECONDS=108.082
SCANS=83-84
PEPMASS=322.92943	3486786
CHARGE=1+
96.58197	74	
127.11214	92	
185.91741	78	
192.98179	80	
195.89592	76	
195.92664	108	
196.01808	84	
197.95857	70	
207.87335	70	
208.93683	92	
208.95501	70	
212.04377	74	
212.99631	70	
213.92567	88	
214.88556	132	
215.88575	78	
216.97479	82	
218.89452	118	
219.13453	78	
220.01496	70	
220.87875	88	
221.90964	84	
222.06174	72	
222.95114	226	
223.95871	210	
223.97220	72	
224.94700	74	
225.93542	76	
226.38426	78	
226.49505	74	
226.90199	78	
227.95732	82	
228.88889	80	
228.93717	80	
229.89884	70	
230.83445	84	
231.42787	78	
233.89637	76	
236.92389	76	
237.05141	140	
237.13322	76	
237.79048	88	
238.79480	74	
238.94038	80	
239.07461	332	
239.88533	92	
240.81595	74	
240.93998	2328	
241.94212	1654	
242.82240	136	
242.94146	5234	1+
244.56370	70	
244.81513	156	
244.83078	104	
244.88549	270	1+
244.93946	974	1+
245.82852	74	
246.97519	170	
247.38671	272	
247.89322	70	
248.85159	292	1+
252.90375	80	
253.82891	152	
253.92218	76	
254.52727	82	
255.37595	98	
257.55505	90	
257.84867	72	
258.40281	88	
259.94618	116	
261.35016	74	
261.84205	100	
261.85658	88	
262.93079	72	
265.00293	82	
265.02022	76	
265.05558	84	
266.85788	82	
266.89777	84	
271.84741	76	
272.79988	74	
272.81797	82	
273.79508	152	
274.14792	74	
275.80760	146	
276.07673	70	
276.36459	78	
276.84439	106	
279.09027	958	1+
279.81012	96	
279.92199	86	
280.82631	90	
281.04841	78	
281.24617	74	
281.79008	274	1+
281.89923	70	
282.27478	102	
282.86445	98	
282.97251	78	
283.06662	116	
283.27000	80	
283.37542	86	
283.59855	112	
283.81773	78	
284.01437	70	
284.07452	72	
284.29235	284	
284.86307	108	
284.91466	116	
285.29705	160	
286.85059	86	
286.86457	102	
289.86027	120	
290.27561	102	
290.79826	72	
291.80332	102	
291.84811	86	
291.86784	102	
291.88853	74	
292.44214	78	
292.56181	92	
293.77952	72	
294.84929	106	
295.03898	76	
296.87902	86	
296.99542	78	
297.87851	92	
298.79904	142	
298.96086	114	
299.78499	146	
300.78454	78	
300.91875	92	
304.84443	80	
305.80130	146	
305.97097	76	
306.87780	76	
307.89294	132	
308.07100	72	
308.87359	256	1+
309.81268	128	
310.80564	126	
311.14313	76	
312.34414	76	
312.81553	72	
313.80211	166	1+
313.86566	102	
314.03303	82	
314.94063	80	
315.85663	72	
319.82664	120	
319.89131	74	
320.75320	72	
321.81897	102	
322.94465	86	
324.26710	78	
324.82731	70	
324.89806	274	1+
325.83958	70	
327.16868	72	
END IONS

###FS:    #m/z: 340.93998 #charge 1+
###MS: 83
###MSMS: 85
BEGIN IONS
TITLE=Cmpd 63, +MS2(340.9400), 28.0-35.0eV, 1.8min #85
RTINSECONDS=108.855
SCANS=83,85
PEPMASS=340.93998	1269860
CHARGE=1+
190.94701	80	
192.92535	142	
194.94994	88	
196.46535	100	
203.61297	76	
205.49557	82	
207.95111	76	
208.84646	82	
212.87689	278	
213.93897	1244	1+
214.88681	502	1+
215.88711	330	1+
215.93948	424	1+
217.13247	90	
217.44013	102	
217.88152	178	
218.84728	74	
218.88353	104	
218.92906	78	
220.97582	102	
221.86896	132	
222.97257	250	1+
223.96347	244	1+
226.87618	86	
227.95410	120	
228.04986	80	
228.84482	126	
230.40351	98	
230.88918	410	1+
230.95071	80	
231.95080	1408	1+
232.83679	92	
233.89748	510	1+
233.94927	488	1+
234.40358	96	
234.54276	100	
234.88616	316	1+
236.93545	78	
236.98441	96	
237.06939	74	
238.16931	82	
238.86634	174	1+
239.78652	100	
239.79626	94	
241.83899	342	1+
243.83065	236	
245.40706	76	
245.83637	92	
246.06429	94	
246.35243	92	
246.94048	140	
246.97788	126	
248.89665	278	1+
248.94778	80	
249.95893	148	
249.98549	128	
250.96053	74	
250.97226	122	
251.88342	88	
251.93285	132	
251.96147	232	
252.88418	84	
253.83305	122	
253.92050	74	
254.90570	78	
254.96625	1026	1+
255.90968	142	
256.07331	76	
256.88222	120	
256.95970	246	1+
257.00161	80	
257.79938	84	
257.89200	80	
257.93553	94	
258.84548	250	
259.85378	110	
259.89946	138	
259.95882	174	
260.83405	636	1+
260.86315	76	
260.93022	102	
260.95632	162	
260.97341	76	
261.53098	104	
262.82653	100	
264.07495	92	
264.90633	132	
265.00155	74	
265.45360	76	
267.14850	76	
267.97469	162	
268.07914	80	
268.41283	76	
268.84080	222	
268.95440	80	
269.83793	94	
269.93162	84	
270.92115	80	
272.79320	272	1+
272.92503	82	
272.95793	96	
274.04848	78	
274.07471	74	
274.86154	216	
274.89280	168	
274.95598	88	
274.97825	90	
275.86707	110	
275.98080	82	
276.85336	460	
276.89166	90	
276.93845	76	
277.86220	302	
277.93007	114	
277.96618	174	1+
278.84333	1062	1+
278.89169	108	
279.90690	88	
280.93935	78	
281.86667	148	
282.80730	158	
282.88090	170	1+
283.41665	104	
283.86295	156	
285.92338	74	
286.97512	90	
287.48259	90	
288.83119	80	
290.78589	76	
290.80669	78	
290.85676	104	
293.87363	80	
294.86768	112	
294.94238	98	
295.04326	82	
296.85522	172	
297.83071	124	
297.97076	126	
297.98674	78	
298.89731	120	
299.41100	88	
299.87008	174	
301.86026	148	
301.87434	110	
302.93902	112	
303.80665	90	
303.87524	144	
307.07182	78	
307.80106	234	
308.14633	90	
308.29284	88	
309.80805	100	
309.87621	222	1+
311.13456	76	
311.43765	74	
311.86093	112	
312.88025	80	
316.05333	74	
316.90278	102	
318.82410	82	
320.92693	78	
321.93235	82	
322.76575	78	
323.42781	86	
327.87744	106	
329.02781	76	
329.87935	96	
330.81116	184	1+
331.89177	76	
333.85178	82	
336.91069	136	
338.72010	82	
338.98262	78	
END IONS

###FS:    #m/z: 507.84431 #charge 1+
###MS: 83
###MSMS: 86
BEGIN IONS
TITLE=Cmpd 64, +MS2(507.8443), 28.2-35.2eV, 1.9min #86
RTINSECONDS=109.627
SCANS=83,86
PEPMASS=507.84431	287612
CHARGE=1+
196.01453	390	1+
210.03078	142	
214.88612	402	
221.88944	124	
232.89641	550	1+
234.89267	130	
235.88511	400	1+
236.88781	336	1+
238.88999	132	
240.07916	182	
250.96734	154	
252.07537	198	
254.09248	166	
256.91399	184	
263.41882	154	
265.08901	370	1+
265.91426	142	
266.16536	424	1+
267.89883	216	1+
270.37560	244	1+
271.88813	256	1+
272.85567	254	1+
274.86013	210	1+
275.41641	244	1+
276.85375	140	
277.89762	378	1+
278.83299	234	
278.86100	162	
279.38564	210	
279.88062	494	1+
280.04991	220	1+
280.37690	388	1+
280.84994	168	
281.11230	196	
281.37722	268	1+
281.89861	226	1+
282.35175	152	
283.38859	142	
283.84266	158	
285.85362	562	
287.85168	1258	
287.89421	150	
287.95268	230	1+
289.87775	462	
290.13085	240	
290.86417	404	
290.90319	176	
291.86585	192	
292.85887	146	
293.87175	1624	1+
295.82460	350	1+
296.84549	226	1+
297.10203	218	1+
298.85538	136	
298.91102	220	1+
298.95828	124	
299.39757	216	1+
299.86360	226	
299.90780	254	1+
300.86284	310	
301.85470	184	
303.86561	888	1+
304.80219	192	1+
305.11790	322	1+
305.86244	1758	1+
306.12212	270	1+
307.50447	124	
307.80573	146	
307.86976	2160	1+
307.89326	290	
308.14129	1186	1+
308.87262	1814	1+
310.15497	1082	1+
310.84293	142	
310.87834	210	
311.83078	180	1+
311.88350	2574	1+
312.04604	124	
312.35125	164	
312.75463	142	1+
313.88554	414	
314.86617	506	1+
316.37403	124	
316.78354	144	
316.84924	184	
316.86367	180	
316.88454	218	1+
317.85889	342	1+
319.00478	168	1+
320.37278	172	
320.95244	138	
321.83040	134	
321.88414	182	
322.82219	198	1+
323.87332	638	1+
324.80870	256	1+
324.85833	174	
325.83980	222	1+
325.88814	172	
325.92617	140	
326.88049	4444	1+
327.80846	144	
328.36920	146	
329.81605	446	1+
329.86847	350	1+
330.15838	126	
330.87277	296	1+
330.89542	142	
332.87252	1238	1+
332.91278	136	
333.79896	172	1+
333.82678	470	1+
334.39300	140	
334.86419	192	1+
337.81148	150	
337.87821	156	
338.88442	126	
340.90043	158	
341.87197	302	1+
341.98187	188	1+
343.89771	262	1+
344.79006	256	1+
345.81858	340	
345.99714	136	
346.88471	130	
347.77367	250	
348.84900	142	
349.73432	132	
349.75499	690	1+
349.85587	158	
349.88800	562	1+
350.83056	142	
350.88875	404	1+
350.94521	178	
351.18157	132	
351.33658	184	1+
351.38608	148	
353.76932	128	
353.85058	328	1+
354.05102	136	
355.88853	126	
357.78083	126	
357.83855	208	1+
359.76159	388	1+
362.89631	150	
363.86817	254	1+
364.78232	450	1+
365.76560	168	
365.78490	384	1+
365.90019	168	1+
366.83915	286	
367.70848	168	
367.76987	230	
367.84282	146	
368.83424	856	1+
368.89714	278	
369.70881	134	
369.77837	136	
369.83649	646	1+
369.86748	270	1+
370.79280	202	
370.87003	220	1+
371.80463	138	
372.78526	138	
373.88589	342	1+
374.81811	244	
376.75706	136	
376.88748	378	1+
377.87101	132	
378.73049	148	1+
379.79325	218	1+
379.86442	286	1+
380.72238	192	1+
381.83920	436	1+
382.78719	148	
383.89532	360	1+
384.81973	316	1+
384.84796	2144	1+
385.77263	684	1+
387.39545	154	
388.84299	136	
389.20295	244	1+
389.71490	226	
389.73778	232	1+
390.05495	192	1+
390.84243	628	
391.77942	188	
391.84101	484	
392.72017	124	
392.82645	790	1+
393.04603	278	1+
394.82298	124	
395.73321	220	
396.86477	402	1+
398.72801	140	
399.84777	544	1+
402.86056	870	1+
403.86296	562	1+
405.85546	180	
405.87230	226	
406.85838	216	
407.74256	254	
407.86576	1154	
408.74598	418	1+
408.85556	1282	1+
409.72340	294	
409.74243	426	1+
410.72289	386	
410.83716	1538	1+
410.88135	156	
412.73046	158	
413.87271	362	1+
414.90136	144	
417.85641	358	1+
419.81788	176	1+
421.79393	330	1+
421.88312	184	
422.83201	152	
422.86132	280	
422.89497	198	1+
423.77407	250	
423.82080	124	
424.78411	124	
424.82728	130	
424.86605	322	
425.08522	252	1+
425.75620	428	1+
425.86910	270	
426.49782	106	1+
426.70630	132	
426.85826	1118	1+
427.73395	942	1+
427.77220	150	
427.96648	158	1+
428.84912	1630	1+
428.88573	138	
429.73514	468	1+
430.84804	362	
430.87372	124	
431.86551	328	
433.79270	196	
435.86425	200	
436.79611	212	
438.73133	232	1+
439.89347	252	
440.88809	134	
443.38502	130	
443.71762	130	
443.75359	152	
443.88519	174	
444.08326	122	1+
444.76796	140	
444.87067	2168	1+
445.71502	296	
445.73965	428	1+
446.72482	144	
447.71480	450	1+
448.76343	404	1+
448.88441	154	
448.90424	140	
449.69581	326	1+
449.87656	764	1+
450.70186	210	1+
450.75025	614	1+
450.81959	128	1+
451.85971	148	
451.90551	200	
457.73520	124	
457.90255	162	
462.88209	1170	1+
465.72631	254	
467.88720	1236	1+
469.73197	278	1+
485.78867	150	1+
485.89716	698	1+
486.10540	128	
492.73042	200	1+
498.81171	188	1+
504.23482	126	1+
509.85650	292	1+
510.22299	124	1+
END IONS

###FS:    #m/z: 322.92944 #charge 1+
###MS: 87
###MSMS: 88
BEGIN IONS
TITLE=Cmpd 65, +MS2(322.9294), 28.0-35.0eV, 1.9min #88
RTINSECONDS=113.296
SCANS=87-88
PEPMASS=322.92944	3609700
CHARGE=1+
50.56124	86	
82.91300	70	
101.93499	80	
186.43188	84	
191.87821	76	
192.06331	70	
192.89130	90	
196.88276	182	
198.91739	108	
201.04231	164	
201.90478	86	
203.85319	78	
205.95100	162	
207.87344	84	
207.94235	72	
208.02216	78	
209.02544	68	
209.89652	80	
209.94362	138	
210.90326	72	
212.82593	82	
213.16445	100	
213.88608	70	
214.89487	210	
216.89425	282	1+
218.88822	140	
221.90047	80	
221.94607	130	
222.95190	142	
223.01958	76	
223.38273	72	
223.95870	90	
227.92793	76	
228.84704	108	
230.84348	84	
233.85136	72	
234.88707	86	
236.78971	74	
237.05170	124	
237.06411	96	
238.89030	94	
239.07785	94	
239.78387	200	
239.81340	312	1+
240.04511	74	
240.40858	80	
240.94046	2172	
240.98086	94	
241.00881	68	
241.93867	6638	1+
242.11757	76	
242.81896	284	1+
242.94110	5440	1+
244.02243	72	
244.93909	1304	1+
245.90960	88	
246.12134	78	
246.14668	74	
246.44117	72	
246.94648	90	
248.83598	142	
249.87844	88	
250.84226	86	
250.96668	104	
251.06973	124	
251.91659	78	
252.84124	74	
252.89328	124	
253.06780	78	
254.05527	128	
254.90945	92	
254.93872	84	
255.00345	94	
255.37807	84	
255.88862	132	
256.89689	80	
257.79741	72	
257.94115	70	
258.89466	94	
258.97179	76	
259.04285	76	
262.35368	74	
262.83100	318	1+
262.84784	90	
263.87966	72	
265.05726	214	
268.80457	78	
268.95466	152	
269.34078	80	
269.79833	72	
270.79559	104	
271.80076	78	
271.86735	90	
272.84715	344	1+
272.89712	82	
273.79317	80	
274.79451	72	
275.24900	72	
275.78951	256	1+
276.04205	76	
276.84752	112	
277.86882	88	
278.81396	92	
278.99407	76	
279.09055	976	1+
279.90935	74	
280.78949	82	
280.92080	84	
281.10005	90	
281.86217	164	
282.81747	124	
283.06951	162	
283.79587	190	1+
284.29352	184	
284.86381	156	
284.92341	72	
285.16181	72	
287.03624	134	
288.79184	76	
289.78931	122	
289.88866	80	
291.81054	70	
292.91740	74	
292.95482	90	
294.85191	138	
296.85614	82	
297.42924	80	
299.78479	134	
299.86316	102	
299.88862	82	
301.53261	78	
301.80700	78	
302.37958	80	
303.86339	68	
305.53755	70	
306.34683	94	
306.80476	82	
307.88102	68	
308.06453	70	
308.29720	76	
309.81105	124	
310.08265	74	
310.89624	80	
311.42679	94	
311.88003	82	
311.90155	100	
312.06232	92	
312.86744	82	
315.87399	72	
316.86569	74	
318.02302	88	
318.78155	98	
320.61610	78	
322.77926	92	
323.79130	74	
325.81282	72	
325.89670	80	
325.96163	74	
326.84863	78	
326.96638	70	
327.76882	70	
END IONS

###FS:    #m/z: 340.94001 #charge 1+
###MS: 87
###MSMS: 89
BEGIN IONS
TITLE=Cmpd 66, +MS2(340.9400), 28.0-35.0eV, 1.9min #89
RTINSECONDS=114.068
SCANS=87,89
PEPMASS=340.94001	1303372
CHARGE=1+
185.60942	74	
186.93850	106	
190.94539	146	
196.47528	84	
200.89235	84	
206.42065	104	
206.95562	78	
208.87321	94	
208.95827	220	
210.93827	148	
212.88284	308	1+
213.93818	1088	1+
214.53663	84	
215.88756	240	1+
215.94059	90	
218.87097	74	
218.89233	254	1+
220.87742	80	
221.94462	74	
222.81983	94	
222.95102	124	
226.94713	282	
227.79604	78	
227.84788	90	
227.86850	80	
228.89099	78	
230.84258	94	
230.88775	460	1+
231.08442	74	
231.94821	1500	1+
232.88979	130	
233.89499	398	1+
233.94826	234	
234.88509	80	
235.94780	84	
238.83049	86	
240.83794	116	
241.84021	410	1+
241.85452	142	
243.82941	154	
243.94363	86	
244.89486	112	
248.54691	78	
248.79262	82	
248.89843	110	
249.83567	84	
249.89818	316	1+
249.96234	500	1+
250.99230	100	
253.83839	88	
254.94059	88	
254.96541	796	1+
255.05431	78	
255.07377	128	
255.90431	74	
256.86764	78	
256.89463	104	
256.96339	362	1+
257.86366	106	
257.93348	84	
258.84434	220	
258.86839	90	
259.02860	92	
259.85016	144	
259.95642	218	1+
260.83338	442	1+
260.91254	218	1+
261.39198	116	
262.83963	340	1+
262.96274	122	
264.87100	88	
264.96102	78	
265.95964	84	
266.88176	82	
267.13347	116	
267.79564	76	
267.83302	78	
268.01643	74	
268.84053	244	
269.34284	94	
270.58358	80	
270.83160	200	
271.83910	196	1+
272.78550	90	
272.94065	122	
272.97414	118	
273.89918	128	
274.89542	208	1+
274.91277	168	
276.83621	74	
276.85606	352	
277.85952	290	
278.84282	954	1+
280.84744	158	
281.04859	234	1+
281.17222	80	
281.86940	74	
281.89429	92	
282.85942	112	
282.87968	92	
283.03567	102	
283.85448	108	
284.04957	76	
284.40545	86	
286.80041	86	
287.85780	78	
287.89919	74	
288.92123	88	
288.99815	92	
289.78984	126	
289.85305	98	
289.89222	88	
289.94120	92	
290.85663	246	
292.66262	126	
293.07070	94	
294.86490	202	
296.32917	78	
297.07153	92	
297.78958	92	
297.86995	86	
297.89834	126	
297.97550	86	
299.41920	84	
299.86588	110	
299.91887	74	
301.37044	92	
301.75887	88	
301.87432	106	
301.98495	76	
302.06657	140	
302.17562	80	
302.81776	76	
302.83870	74	
302.86746	82	
302.94459	94	
303.18106	88	
304.44231	124	
304.86207	90	
304.90982	148	
304.93433	94	
305.43205	84	
306.44577	92	
307.80082	200	
307.96527	92	
308.36827	80	
308.61656	90	
308.80695	88	
310.81137	96	
310.87936	198	
312.79925	96	
313.81921	84	
316.79344	78	
321.82007	106	
321.95889	74	
322.88481	188	1+
324.79390	88	
324.82244	100	
325.21898	76	
326.81320	78	
327.07299	84	
328.10217	86	
329.45369	74	
329.87695	148	
330.73826	78	
332.82720	78	
336.83789	80	
338.74945	84	
340.80933	98	
342.90448	80	
343.05243	82	
END IONS

###FS:    #m/z: 336.94483 #charge 1+
###MS: 87
###MSMS: 90
BEGIN IONS
TITLE=Cmpd 67, +MS2(336.9448), 28.0-35.0eV, 2.0min #90
RTINSECONDS=114.84
SCANS=87,90
PEPMASS=336.94483	62236
CHARGE=1+
52.65093	116	
138.82013	98	
183.99217	82	
186.87146	74	
195.50246	112	
197.95999	72	
200.86250	88	
200.87691	74	
202.51248	84	
202.86020	72	
203.01207	84	
205.95025	72	
206.96991	88	
210.37338	90	
210.88309	88	
211.94424	3174	
212.87776	1060	1+
213.93999	1478	1+
214.89377	76	
215.88707	104	
215.93441	128	
219.83103	78	
221.88801	78	
222.94979	96	
223.96301	80	
225.87810	98	
225.90225	74	
225.96303	78	
226.94590	304	1+
226.97063	124	
227.78656	76	
228.89660	120	
229.95481	3458	1+
230.84988	80	
230.88786	1828	1+
231.84280	78	
231.94989	1802	1+
232.01959	74	
233.82662	276	1+
233.86814	94	
233.89419	380	1+
233.94839	466	1+
235.03791	86	
235.42549	92	
235.86513	92	
235.89132	122	
236.83833	94	
236.86532	88	
237.05830	96	
237.89247	86	
238.02509	90	
240.42193	84	
240.84677	156	
241.84014	132	
242.06790	102	
242.86503	92	
243.10818	80	
244.98432	104	
245.89589	84	
246.84616	82	
246.97608	202	
247.96396	868	1+
248.85982	72	
248.88043	78	
248.89873	792	1+
249.82392	72	
249.95642	656	1+
250.13079	82	
250.83021	422	1+
250.99657	112	
251.40237	76	
251.83063	242	1+
251.89255	74	
252.96988	1906	1+
252.99307	106	
253.08368	102	
253.90338	256	1+
253.94679	82	
254.83989	74	
254.88519	82	
254.94101	222	
254.96552	1374	1+
255.07097	140	
255.10300	76	
256.07143	190	1+
256.25527	132	
256.89338	214	1+
256.96202	100	
258.84534	568	1+
258.95604	78	
259.39072	84	
259.95429	94	
260.83865	170	
261.83209	78	
261.85011	124	
261.86704	74	
262.82890	122	
263.86550	74	
264.83170	188	
267.06642	78	
267.84102	114	
268.83834	744	1+
270.86251	80	
270.98055	170	
271.92721	114	
271.95475	132	
272.84473	312	1+
272.87776	228	1+
272.97877	176	
273.05767	98	
273.88178	182	1+
274.41234	80	
275.83098	84	
275.84850	390	1+
275.86471	136	
276.97711	74	
277.83218	130	
277.87274	184	
278.83413	170	
278.86951	116	
278.94015	74	
278.98345	82	
279.80862	210	1+
279.83555	316	
280.99716	82	
281.05060	74	
282.91873	76	
284.43040	102	
284.58595	76	
286.85034	1382	1+
287.14126	102	
288.08239	84	
288.92321	80	
288.94283	128	
289.85874	88	
290.86839	250	1+
292.43392	92	
292.84528	82	
293.99581	136	
294.85997	98	
297.33846	96	
297.40319	82	
297.81470	74	
297.98990	142	
299.06100	284	1+
299.78241	78	
299.86659	124	
300.90830	86	
300.94856	78	
301.01897	84	
303.81135	74	
303.86423	248	1+
304.83721	74	
304.94121	72	
306.78966	88	
306.85854	104	
306.88026	78	
307.80043	110	
308.81279	86	
308.87554	76	
309.86237	236	1+
310.76005	80	
310.92781	74	
311.86169	126	
311.87939	186	1+
316.79538	82	
316.86119	92	
317.76013	80	
317.81724	102	
317.93718	74	
318.86784	140	
320.89349	90	
325.90410	84	
326.62265	76	
330.83007	84	
335.27359	92	
335.96397	84	
338.14842	76	
338.85948	102	
339.33077	84	
340.89064	74	
341.41230	78	
END IONS

###FS:    #m/z: 322.92931 #charge 1+
###MS: 91
###MSMS: 92
BEGIN IONS
TITLE=Cmpd 68, +MS2(322.9293), 28.0-35.0eV, 2.0min #92
RTINSECONDS=118.515
SCANS=91-92
PEPMASS=322.92931	3561040
CHARGE=1+
64.03411	76	
120.17653	70	
141.75205	68	
186.02788	84	
195.88129	196	1+
196.13299	68	
204.05658	66	
204.49345	80	
205.01710	74	
206.95553	76	
206.97551	92	
209.94248	202	
210.91889	68	
211.05997	70	
211.08815	72	
212.87775	134	
215.88875	204	1+
217.07090	74	
218.89095	76	
220.87975	66	
221.88856	178	
222.95322	464	1+
223.88406	92	
225.55722	72	
225.80242	90	
225.89747	110	
226.83024	214	1+
226.87766	84	
227.81253	78	
227.91271	72	
227.93276	114	
229.95259	70	
230.86017	68	
230.90494	66	
230.92002	86	
231.00577	72	
231.90764	72	
231.95688	80	
232.92672	70	
233.03875	74	
233.94344	80	
234.88831	88	
237.03793	70	
237.05616	80	
237.93417	66	
238.41932	80	
238.88982	106	
239.07841	70	
239.25450	102	
239.78724	128	
239.84727	80	
240.79145	94	
240.82254	252	1+
240.88233	86	
240.89328	76	
240.93967	1936	
241.94074	1340	
242.94118	4328	1+
244.82269	72	
244.93947	1288	1+
245.81589	152	
245.89395	74	
246.90010	74	
246.97881	232	
247.97499	144	
248.85618	94	
248.97086	80	
249.36828	98	
250.02996	82	
251.03260	78	
251.84659	68	
253.93199	70	
254.90922	70	
256.39558	72	
256.83989	70	
256.90158	86	
257.07076	84	
258.05552	92	
258.44651	100	
258.79701	110	
259.90527	106	
260.82885	196	
261.82945	348	1+
261.88653	68	
262.09738	84	
263.07649	66	
263.97137	70	
266.12407	72	
266.87020	78	
268.85116	78	
269.80585	74	
270.80571	92	
271.99721	80	
273.79054	104	
273.91413	92	
274.05861	88	
275.78505	70	
276.06868	78	
276.82426	66	
276.84462	90	
276.97125	84	
277.03231	90	
277.10023	66	
277.89131	82	
279.08974	1140	1+
279.51089	84	
279.91891	102	
280.85628	134	
280.91456	102	
282.83010	74	
282.94785	66	
282.97023	80	
283.07277	74	
283.35412	96	
283.78422	136	
283.85070	170	1+
284.29484	638	1+
284.79357	298	1+
285.27595	70	
285.81857	66	
286.02100	96	
286.09347	66	
287.88459	88	
288.86791	78	
289.00021	78	
289.86094	72	
290.83826	70	
291.80285	154	
291.87366	130	
294.85904	94	
295.98047	72	
296.80715	66	
296.86198	66	
297.84235	78	
297.87288	122	
298.72678	76	
299.81662	82	
301.85483	70	
302.24628	102	
304.09899	72	
304.76477	70	
304.90882	102	
306.81767	80	
306.84794	80	
308.86961	116	
309.89645	78	
311.12581	78	
311.79887	244	1+
311.88534	138	
312.86068	114	
312.90654	70	
313.76272	72	
314.05224	84	
314.18275	66	
317.77721	72	
318.85160	66	
320.00446	78	
321.17511	72	
321.42180	100	
323.23404	68	
323.73947	74	
325.89936	70	
326.76677	66	
END IONS

###FS:    #m/z: 340.93994 #charge 1+
###MS: 91
###MSMS: 93
BEGIN IONS
TITLE=Cmpd 69, +MS2(340.9399), 28.0-35.0eV, 2.0min #93
RTINSECONDS=119.286
SCANS=91,93
PEPMASS=340.93994	1275786
CHARGE=1+
74.88064	76	
177.16288	102	
188.00250	92	
190.94188	82	
192.88775	94	
192.92688	78	
193.93135	80	
194.11433	94	
195.87348	92	
205.10649	78	
208.97894	80	
210.48944	160	
210.93661	164	
212.88142	78	
212.94514	182	
213.87880	154	
213.93892	1564	1+
214.87538	116	
214.89142	96	
215.88854	226	
215.93374	234	
217.88428	318	1+
219.87862	80	
222.95172	94	
226.89070	106	
226.92229	78	
226.94531	104	
226.96982	112	
228.84065	88	
229.84280	80	
230.88512	750	1+
231.88703	608	1+
231.94969	1280	1+
232.82772	78	
233.94613	138	
234.54666	92	
234.81380	84	
234.95398	142	
235.86855	80	
235.89114	148	
236.91469	76	
236.96006	78	
238.88590	82	
238.94665	80	
239.78286	100	
239.89671	96	
240.84691	108	
240.90128	84	
241.83886	206	1+
241.85657	82	
241.89009	84	
243.82935	86	
244.84996	102	
245.13981	82	
246.58791	80	
248.01297	90	
248.54505	86	
249.95968	578	1+
250.97820	78	
251.95385	134	
252.07504	92	
253.84152	154	
253.95678	146	
254.96589	848	1+
256.89525	80	
256.91700	90	
256.96093	222	
257.94918	76	
258.09343	82	
258.79388	82	
258.84609	616	1+
259.78711	104	
259.84953	362	1+
259.95780	214	
260.00221	84	
260.16058	84	
260.83502	172	
261.84371	122	
262.92558	138	
262.96436	120	
264.83968	130	
264.86241	124	
264.92783	84	
265.87794	82	
266.84970	96	
266.86113	146	
267.46184	94	
267.97824	98	
268.09074	80	
268.84004	420	1+
270.82866	108	
270.97751	96	
272.05791	100	
272.84660	108	
272.89215	122	
272.93265	138	
274.80109	78	
274.86093	300	1+
274.90322	78	
276.85784	126	
276.98726	80	
277.85869	236	
277.96217	90	
278.84711	854	1+
279.91297	112	
280.93175	202	1+
280.99927	112	
282.51396	78	
282.82577	80	
282.87215	172	
282.97479	114	
283.85954	94	
283.87724	96	
284.79703	90	
284.86745	88	
285.98166	76	
288.41235	78	
288.42654	78	
288.84158	76	
289.83613	88	
290.85081	118	
290.94675	150	
291.91960	100	
292.86251	158	
293.06204	86	
294.86395	84	
294.89477	170	
295.46334	86	
296.81422	96	
296.85434	136	
296.89893	242	1+
296.91294	126	
296.96802	84	
297.75318	80	
297.97456	134	
299.06062	82	
299.11301	88	
299.35760	94	
299.78248	160	
299.87809	88	
301.92349	98	
303.43961	78	
304.82073	106	
307.94568	118	
308.87737	78	
309.88683	92	
310.81197	120	
310.84136	78	
310.86623	164	1+
311.88529	146	
314.87760	82	
316.43286	98	
317.16727	76	
317.89792	76	
319.05497	100	
323.80056	98	
324.91138	84	
326.61362	88	
326.89303	88	
327.27934	126	
328.81190	80	
330.81788	108	
333.94607	82	
338.80367	112	
344.82406	120	
345.77520	78	
345.84877	224	1+
END IONS

###FS:    #m/z: 363.95584 #charge 1+
###MS: 91
###MSMS: 94
BEGIN IONS
TITLE=Cmpd 70, +MS2(363.9558), 28.0-35.0eV, 2.0min #94
RTINSECONDS=120.059
SCANS=91,94
PEPMASS=363.95584	561962
CHARGE=1+
80.71944	132	
112.56783	84	
188.02466	82	
188.93994	88	
189.86310	274	1+
191.85806	612	
194.90730	88	
197.89103	86	
199.28410	84	
200.94695	142	
205.95047	166	
207.94843	232	
208.94233	138	
209.94282	1420	1+
210.88108	460	1+
212.87879	2436	1+
216.41272	84	
222.89139	104	
222.95193	226	
223.92090	86	
224.95038	716	1+
224.97586	174	
225.40811	96	
225.88128	460	1+
226.42857	82	
226.88148	270	1+
226.89999	112	
226.94692	9848	1+
227.06984	98	
227.45431	92	
227.93061	172	
228.89500	410	1+
228.94174	9782	1+
230.83045	102	
230.88911	2696	1+
231.94757	84	
232.41540	86	
232.88408	256	
233.96178	82	
234.88151	128	
237.48929	98	
238.85739	108	
239.07262	134	
240.82865	148	
240.94100	674	
240.96040	296	1+
241.93925	2084	1+
242.94213	1388	1+
242.96177	590	1+
243.82018	228	1+
243.85259	94	
244.87839	120	
244.95676	5336	1+
245.09089	126	
245.15386	94	1+
245.43718	298	1+
245.82913	198	1+
245.87470	94	
245.94346	356	
246.90539	218	
246.95235	6370	1+
248.39759	104	
248.80266	238	
248.89984	1194	1+
249.80864	122	
250.89897	164	
250.97163	88	
253.83625	84	
253.88791	124	
253.94416	96	
254.06695	82	
254.82972	128	
256.52528	84	
257.89974	86	
258.83052	204	
258.97609	100	
259.84484	398	1+
259.90720	88	
260.96877	280	
261.83408	126	
261.97010	144	
262.82084	120	
263.86542	84	
264.86264	88	
264.96439	196	
265.08309	266	1+
265.98411	150	
266.79744	122	
266.81474	170	
266.84912	102	
267.03804	98	
267.81401	146	
267.90096	140	
267.97195	774	1+
268.84418	126	
268.91787	110	
268.96421	1126	1+
269.38322	86	
269.41324	90	
269.92188	136	
269.96912	934	1+
271.85097	152	
271.91443	122	
272.80189	84	
273.95287	82	
274.05844	94	
275.40797	104	
276.37271	118	
277.96703	102	
278.08994	138	
278.79624	100	
278.84704	530	1+
279.10787	104	
279.90116	88	
279.96466	106	
280.10660	156	
280.78797	598	1+
281.41118	82	
282.39419	86	
284.82302	166	
284.90077	86	
285.34663	82	
285.80338	170	1+
285.84353	644	
286.41576	98	
286.56487	114	
286.88193	102	
288.78635	198	1+
289.88842	96	
290.33589	120	
291.80240	126	
291.82983	92	
291.89100	160	
291.99742	102	
294.86645	108	
295.60495	86	
296.36542	90	
296.80954	112	
296.84919	238	1+
296.95506	88	
297.81393	144	
297.91140	160	
298.78613	84	
298.80139	642	1+
299.43615	90	
300.90817	82	
301.80788	174	
301.85795	126	
302.80896	112	
303.80783	338	1+
303.85723	760	1+
308.89486	176	
310.37672	86	
311.39065	94	
312.79538	124	
312.84777	124	
312.87958	94	
314.85861	100	
316.81074	524	1+
319.88896	96	
321.81949	612	1+
321.86199	88	
322.92891	234	
324.00008	82	
324.89594	106	
326.87302	168	
327.91283	94	
330.18466	82	
330.44377	92	
330.80524	80	
330.87226	82	
330.89247	96	
334.27841	82	
334.88683	208	1+
335.86947	98	
337.82938	110	
338.80606	98	
338.97567	92	
340.93756	472	1+
344.77375	80	
346.35109	88	
346.81523	92	
349.25977	154	
349.59200	90	
352.82991	88	
353.09054	94	
354.87872	88	
356.75922	228	1+
360.90277	186	1+
363.95954	138	
366.33629	110	
END IONS

###FS:    #m/z: 363.95591 #charge 1+
###MS: 95
###MSMS: 96
BEGIN IONS
TITLE=Cmpd 71, +MS2(363.9559), 28.0-35.0eV, 2.1min #96
RTINSECONDS=123.768
SCANS=95-96
PEPMASS=363.95591	649058
CHARGE=1+
46.99417	102	
79.06465	90	
89.63886	98	
178.94447	214	
182.86694	132	
184.95024	124	
185.10125	102	
185.92790	238	1+
187.86769	194	
189.86206	1074	1+
191.85880	1136	1+
191.95573	86	
192.97657	88	
194.89018	118	
195.89042	102	
196.88295	380	1+
199.41043	86	
200.86279	86	
205.94839	88	
207.40445	88	
207.87385	498	1+
207.94776	402	1+
209.78612	100	
209.87493	142	
209.94326	4926	1+
210.88497	534	1+
212.87844	4158	1+
214.89425	454	
215.96650	160	
218.51134	86	
218.91450	96	
219.89499	104	
221.89223	118	
222.95173	2718	1+
223.39024	88	
224.94897	5662	1+
224.97015	218	
225.85072	100	
226.90171	182	
226.94671	26658	1+
226.97406	232	
226.99262	104	
227.02966	198	1+
227.39015	86	
227.87659	190	
227.89367	118	
228.00800	138	1+
228.89472	922	1+
228.94220	31916	1+
229.05303	114	
229.10241	94	
229.13281	116	
229.14785	90	
230.88924	6086	1+
231.09881	106	1+
231.99734	110	1+
232.01661	94	
232.88424	742	1+
232.93181	98	
233.42932	98	
233.96535	178	
234.84355	96	
234.87938	546	1+
235.84826	204	
236.82359	122	
240.81380	128	
240.93818	274	
240.96314	1302	1+
241.82326	146	
241.94043	1406	1+
241.97598	106	
242.94340	962	1+
242.95930	1450	1+
243.82705	184	
243.89761	128	
244.82811	106	
244.95701	11810	1+
245.00026	106	1+
245.94194	112	
246.37575	98	1+
246.43545	94	
246.90669	382	1+
246.95262	15060	1+
247.03048	174	1+
247.08182	88	
248.79844	308	1+
248.89972	1372	1+
248.97593	90	
249.01729	86	
249.36901	102	1+
250.89324	476	
250.96963	506	1+
251.04310	92	
251.92253	246	1+
253.90594	486	1+
254.08943	208	
255.84737	94	
256.95236	86	
258.83633	194	
258.97124	158	
259.84559	128	
259.93941	132	
260.40259	86	
260.83199	92	
260.96697	1200	1+
262.82780	110	
262.97203	590	1+
263.89332	110	1+
263.97638	506	1+
264.97040	376	1+
265.97708	242	1+
266.09032	86	
266.42273	86	
266.81308	248	1+
266.91649	138	
267.91497	94	
267.97315	1618	1+
268.80256	278	1+
269.92144	124	
269.96843	1846	1+
271.91336	294	
273.95421	146	
274.90128	320	1+
276.80675	106	
276.84360	264	1+
277.08578	114	
278.79621	270	1+
279.10168	280	
279.92938	124	
280.78839	990	1+
281.11872	88	
281.79077	776	1+
281.84666	288	1+
281.87913	292	1+
284.79543	128	
284.82730	104	
284.86613	90	
285.84622	526	
286.81918	330	1+
286.86529	242	1+
286.89693	136	
286.97695	126	
287.88459	120	
287.92825	106	
289.81278	92	
290.79116	262	1+
290.85575	120	
290.88188	98	
290.92421	92	
290.95333	86	
291.84189	92	
293.06460	116	
293.11706	140	
293.79821	94	
293.93623	210	1+
296.80848	226	
297.80580	140	
297.86430	86	
298.80222	360	
298.86619	120	
299.79996	872	1+
300.80110	688	1+
301.86133	344	
303.80654	148	
303.85560	1196	1+
305.38496	92	
306.85665	106	
306.88226	148	
307.00186	128	
307.88577	108	
310.87646	174	
311.12586	144	
311.81471	98	
311.86059	122	
312.08180	88	
313.85582	170	
314.88827	128	
316.81600	222	1+
318.81520	196	
318.89703	104	
318.93330	166	
318.95870	140	
319.81732	376	1+
319.87460	130	
320.13326	140	
320.81622	370	1+
320.93165	112	
320.95517	102	
321.86664	340	1+
322.15726	122	
322.92791	660	1+
324.88049	134	
326.79366	94	
326.87055	390	
327.87177	226	
328.89315	170	
329.81284	138	
329.86813	130	
330.81826	100	
331.75525	100	
334.30542	90	
334.80829	96	
335.37911	86	
335.83125	304	1+
336.75229	96	
336.94080	492	1+
338.88354	332	1+
339.82548	276	1+
340.93960	292	
341.75256	230	1+
343.82741	108	
345.19556	92	
345.28270	88	
345.78334	158	1+
346.74980	234	1+
351.82115	110	
354.76092	86	
359.99267	124	
360.86756	166	
361.18427	90	
363.76447	276	1+
363.95875	200	
367.89849	124	
368.72075	92	
END IONS

###FS:    #m/z: 507.84432 #charge 1+
###MS: 95
###MSMS: 97
BEGIN IONS
TITLE=Cmpd 72, +MS2(507.8443), 28.2-35.2eV, 2.1min #97
RTINSECONDS=124.539
SCANS=95,97
PEPMASS=507.84432	288270
CHARGE=1+
93.92876	226	
196.01444	412	
214.88366	312	
224.97744	150	
226.06290	130	
232.89678	278	
236.89047	246	
237.05533	134	
238.06294	234	
239.88606	274	1+
249.89994	204	1+
252.07863	334	1+
252.91995	142	
254.89903	142	
259.86768	140	
260.11860	168	
260.87717	150	
261.39499	130	
266.09186	158	
267.88936	244	1+
271.84914	440	1+
273.80722	130	
273.88148	288	1+
276.78662	272	1+
276.81805	326	1+
277.38941	230	
278.83886	180	
280.37229	250	1+
283.89834	266	
285.85596	258	
287.85159	1214	1+
289.87485	806	1+
290.86479	596	1+
291.13456	142	
291.90065	170	
292.92645	166	
293.87281	820	
294.87342	580	
295.86424	306	1+
298.83847	266	1+
299.86628	150	
300.39484	144	
300.80688	128	
301.85109	224	
303.81678	174	1+
303.86758	704	1+
305.86266	1606	1+
305.89943	136	
307.84239	134	
307.88852	646	1+
308.13984	1288	1+
308.87003	1500	1+
310.15406	974	1+
310.89102	160	
311.85802	182	
311.88309	3350	1+
314.37545	144	
314.86318	450	1+
315.37057	292	
315.78802	180	1+
315.81094	238	1+
316.86100	390	1+
316.87903	544	1+
318.37968	164	
318.85977	326	1+
319.38281	214	
320.89372	138	
321.85229	128	
322.87466	726	1+
323.38209	312	1+
323.82144	142	
324.81750	128	
324.86480	274	
325.86468	174	
325.89950	328	
326.88243	2964	1+
328.36852	164	
328.82098	174	
329.38715	158	
329.87333	488	1+
329.88676	200	
329.91722	238	1+
330.15925	144	
330.80651	294	1+
331.39043	196	
331.41846	220	1+
332.75756	258	1+
332.87427	658	1+
333.76272	212	1+
333.84320	168	
334.89082	168	
334.92804	134	
335.84370	158	
335.88313	194	
336.79568	170	1+
336.87315	546	1+
339.87786	214	
340.89517	186	
343.87296	294	1+
345.78217	140	
347.73724	128	
347.77020	182	
348.17138	136	
348.88558	144	
349.75564	230	1+
349.77170	488	1+
350.88497	716	1+
352.82498	198	
353.85112	496	
355.88760	228	
356.86000	148	
357.37104	158	
359.91055	130	
360.89397	130	
362.84063	264	1+
364.78736	166	
365.78729	472	1+
366.18373	252	
366.84336	572	
366.87722	218	
367.70625	196	
367.76274	232	
367.84138	368	
368.83187	240	
368.90178	246	
369.83790	232	
369.88733	138	
370.80563	220	
370.83065	156	
371.19382	130	
371.80442	164	
371.82730	284	
371.91012	142	
372.82429	172	
373.37140	280	1+
373.82836	142	
373.87006	150	1+
373.89479	318	1+
374.74749	154	1+
374.81794	216	
375.81116	134	
376.81262	204	1+
381.78072	140	
381.83958	506	1+
382.71559	232	1+
382.85719	188	
383.77320	136	
383.83447	132	
384.74759	146	
384.85111	720	
385.77520	176	1+
385.85006	386	
386.74036	326	1+
386.81765	184	
386.84179	452	1+
389.19841	432	1+
390.05023	182	
390.79269	444	1+
390.83702	1076	1+
391.91606	134	
392.07272	212	1+
392.82743	546	1+
393.74645	142	
394.13129	134	
394.83366	152	
395.77632	134	
398.72888	342	1+
398.90683	164	
399.84797	726	1+
399.87758	160	
400.72952	178	
401.76339	178	
401.78908	178	1+
401.80840	152	
402.74272	234	1+
402.86300	728	1+
403.80107	270	1+
405.74503	188	
405.87107	464	1+
405.92938	192	1+
407.75996	230	1+
407.86734	1278	
408.85832	924	1+
409.72184	304	
410.72313	388	1+
410.83716	1430	1+
411.81220	150	
412.74846	266	1+
412.78860	186	1+
412.84278	380	1+
412.87218	540	1+
413.08156	290	
414.30177	128	
415.81926	148	
417.82060	224	1+
417.85805	174	
418.75888	302	1+
418.86744	132	
421.88275	234	
422.86409	818	1+
423.76560	378	1+
423.87031	478	1+
425.74542	424	1+
425.78633	138	
425.81858	202	1+
426.73116	876	1+
426.85863	1078	1+
428.81397	136	
428.84621	1030	1+
429.73070	324	
430.67811	250	1+
430.73605	240	
430.77875	252	1+
430.85216	258	
431.68593	224	1+
431.86773	272	
432.85079	518	1+
433.85833	500	1+
437.88333	156	
440.67791	312	1+
440.74160	132	
441.77827	226	
442.87972	140	
443.79718	148	1+
444.87230	1652	1+
445.72100	180	
445.75455	206	
446.10292	132	
446.74527	152	
446.88200	364	
447.71528	174	
448.70859	144	
449.87886	254	
450.70335	322	1+
450.75685	144	
450.88484	440	1+
451.75928	188	
453.85830	158	
456.86761	136	
457.90415	272	1+
460.88604	128	
462.88057	860	1+
464.72071	296	1+
465.70706	140	
465.72516	212	1+
467.88330	276	
468.77885	248	
468.88806	184	
469.88590	144	
481.72073	222	1+
485.89700	982	1+
486.83431	188	
497.81338	230	1+
510.29271	166	1+
511.80070	152	
END IONS

###FS:    #m/z: 336.94476 #charge 1+
###MS: 95
###MSMS: 98
BEGIN IONS
TITLE=Cmpd 73, +MS2(336.9448), 28.0-35.0eV, 2.1min #98
RTINSECONDS=125.311
SCANS=95,98
PEPMASS=336.94476	64178
CHARGE=1+
89.99479	86	
182.86883	144	
183.87214	78	
189.85765	78	
191.94794	80	
193.89177	112	
196.88307	222	1+
198.12431	86	
204.93374	76	
206.97450	148	1+
210.09752	84	
210.88099	108	
211.94385	3304	1+
212.87798	1360	1+
213.93866	1260	1+
215.33928	100	
215.88475	188	
215.93563	306	
217.88753	122	
217.93528	234	
218.81848	82	
220.86992	96	
221.89294	108	
221.94258	78	
223.96506	122	
224.85353	96	
224.98211	96	
225.01890	88	
226.89250	78	
227.95637	74	
228.89211	98	
229.95450	3098	1+
230.83625	78	
230.88973	1014	1+
231.91247	78	
231.94971	1110	1+
232.88963	184	
232.90836	86	
233.86557	76	
233.89740	258	
233.94722	544	1+
234.82624	118	
235.83651	78	
236.84824	76	
236.88457	80	
238.83373	134	
239.90628	74	
240.84105	362	1+
241.99141	74	
242.00677	74	
243.84203	304	1+
243.87057	138	
245.39811	90	
245.83746	146	
246.39495	106	
247.96492	1210	1+
248.89860	794	1+
249.84744	78	
249.95830	396	
250.83698	148	
250.95099	202	
251.06569	128	
251.40116	74	
251.84458	84	
251.91469	94	
252.07682	90	
252.97009	1920	1+
253.08944	74	
253.90326	260	1+
254.08784	138	
254.84379	100	
254.96331	716	
256.88760	118	
256.91536	102	
256.96591	86	
257.80057	86	
258.53309	98	
258.85196	484	1+
259.16540	86	
260.79686	78	
260.82820	74	
260.94883	118	
261.06442	112	
261.17767	76	
261.42997	94	
261.83823	112	
262.14015	106	
262.45560	154	1+
262.82912	78	
263.83343	78	
264.88973	86	
265.08409	150	
266.01204	90	
266.92363	102	
267.12290	80	
267.85834	190	1+
267.95827	78	
268.83627	796	1+
269.43609	98	
269.94397	82	
270.09811	268	1+
270.97841	230	1+
271.07655	74	
271.91399	182	
272.83201	86	
272.91701	78	
272.98155	128	
273.12027	122	
273.13671	76	
273.79204	104	
273.96109	106	
274.85840	134	
275.83402	82	
275.91211	118	
276.36644	82	
276.85908	562	1+
277.12078	82	
277.83922	170	
278.38716	108	
278.83368	606	1+
279.87654	82	
281.07530	82	
281.37586	90	
282.87462	138	
283.85510	74	
283.95030	96	
284.86331	100	
284.88860	128	
285.85053	260	
286.84879	1184	1+
287.80352	78	
289.85552	124	
289.96567	152	
290.39441	82	
290.78996	86	
290.83189	82	
290.85702	84	
291.81414	78	
292.84029	206	1+
292.86227	94	
293.10877	130	
293.99048	80	
294.10998	146	
295.90039	78	
295.97191	80	
296.88863	132	
297.88820	142	
299.13640	80	
299.87817	84	
299.90995	100	
306.27797	108	
308.08794	80	
309.87601	148	
310.86448	344	1+
311.89288	102	
314.39813	96	
316.88238	98	
320.82785	74	
320.95247	78	
321.81555	126	
323.42347	86	
324.09744	92	
329.07040	74	
330.81461	74	
330.89448	80	
332.38603	90	
333.29817	78	
333.39632	80	
333.42569	88	
335.12277	76	
336.42602	84	
336.88073	82	
339.20164	80	
339.82124	78	
341.80503	80	
342.38158	84	
END IONS

###FS:    #m/z: 363.95586 #charge 1+
###MS: 99
###MSMS: 100
BEGIN IONS
TITLE=Cmpd 74, +MS2(363.9559), 28.0-35.0eV, 2.2min #100
RTINSECONDS=128.983
SCANS=99-100
PEPMASS=363.95586	665650
CHARGE=1+
51.78050	90	
79.45027	82	
133.15593	94	
177.85316	86	
182.86696	122	
189.86193	1084	1+
189.91968	120	
191.85520	956	1+
193.94663	96	
194.00659	84	
196.88444	270	
197.96985	132	
200.94964	184	
201.89420	84	
205.94809	120	
207.40365	170	
207.87287	226	
207.94871	222	
208.94351	112	
208.95556	126	
209.88107	510	1+
209.94282	3178	1+
210.02189	92	
210.88420	428	1+
212.87808	4612	1+
215.88759	82	
216.40988	84	
218.41375	98	
221.87328	232	1+
222.95130	2128	1+
223.59738	98	
224.94838	2096	1+
224.97548	244	
226.89470	116	
226.94678	16730	1+
226.96926	262	
227.39568	84	
227.85706	84	
227.87936	152	
228.89240	892	1+
228.94205	19838	1+
229.04263	98	
229.08102	84	
230.88887	5216	1+
232.01042	88	
232.62718	90	1+
232.88677	352	
232.90343	272	1+
232.97419	98	
233.14961	80	
233.88206	168	
233.96031	200	
234.49704	80	
234.88225	346	
235.06273	90	
236.11971	86	
236.86735	190	1+
239.06994	182	
240.82228	128	
240.93827	1060	1+
240.96187	932	1+
241.79461	82	
241.84643	80	
242.94132	1040	1+
242.95741	766	
243.95815	364	
244.81787	112	
244.85338	114	
244.95661	8124	1+
245.93946	258	
246.89979	354	1+
246.95271	9256	1+
248.12899	78	
248.80238	144	
248.90016	1564	1+
249.98840	90	
250.89749	474	1+
250.97026	346	1+
252.88734	286	1+
253.90597	288	1+
254.85636	84	
258.83999	208	
258.97240	448	1+
259.85262	102	
260.83676	138	
260.96948	420	1+
261.79725	78	
263.97637	112	
264.63000	86	
264.80589	86	
264.82219	152	
264.96854	584	1+
265.80502	80	
265.86814	84	
266.81260	122	
267.78699	254	1+
267.97102	1462	1+
268.81627	128	
268.93784	156	
269.96745	1318	1+
270.41180	90	
270.80365	130	1+
271.41446	116	
271.91447	178	
271.95649	84	
272.84379	278	1+
272.87681	86	
273.90843	136	
276.83847	186	
276.85319	356	1+
276.95477	92	
277.37799	88	
277.80909	96	
278.80035	252	1+
279.10243	460	1+
280.79020	1000	1+
280.94377	82	
281.11050	90	
281.79254	710	1+
281.86103	184	1+
283.78680	356	1+
283.82635	80	
283.85093	168	
283.98298	124	
284.84710	86	
285.84428	658	1+
285.94422	88	
286.01999	186	
286.82760	144	
286.86907	84	
287.81306	96	
287.91149	100	
287.97626	86	
288.07457	100	
288.85425	90	
290.36707	80	
290.43844	88	
290.85692	82	
293.84598	408	1+
294.65968	82	
294.79133	150	
294.84921	304	1+
295.42529	82	
295.44434	80	
296.80383	432	1+
297.84865	230	1+
298.80171	1126	1+
298.96434	88	
300.83727	120	
300.86226	336	1+
300.91174	164	1+
301.80421	132	
301.86259	246	1+
302.80329	570	1+
303.36056	82	
303.78875	82	
303.80716	366	1+
303.85549	852	1+
303.88929	280	1+
304.00878	86	
305.86179	80	
307.76777	80	
307.88334	144	
308.13887	156	
308.87852	84	
308.97922	92	
309.86443	130	
310.87365	122	
311.12790	124	
312.87798	252	1+
316.80893	516	1+
318.88084	118	
318.92990	330	1+
319.09694	84	
320.82414	78	
321.82182	164	
321.86633	322	1+
321.93686	78	
322.89583	80	
322.92728	294	1+
324.00461	80	
324.13131	122	
324.80962	94	
324.84079	86	
324.87422	158	
325.89193	90	
326.83528	90	
326.87549	370	1+
329.87215	104	
333.40118	90	
334.06797	86	
334.77002	90	
335.48499	86	
336.94660	180	
337.82585	122	
337.95001	82	
338.87819	94	
338.94099	120	
339.83564	112	
340.93751	532	
341.23331	82	
342.82066	104	
343.88965	90	
344.78986	110	
345.72298	152	
349.76854	94	
351.35975	86	
352.88743	172	
356.77348	94	
356.91495	84	
359.86175	352	1+
360.20009	80	
360.86714	228	1+
363.77870	184	1+
END IONS

###FS:    #m/z: 507.84401 #charge 1+
###MS: 99
###MSMS: 101
BEGIN IONS
TITLE=Cmpd 75, +MS2(507.8440), 28.2-35.2eV, 2.2min #101
RTINSECONDS=129.756
SCANS=99,101
PEPMASS=507.84401	298456
CHARGE=1+
193.86876	122	
196.01488	466	1+
199.88925	128	
214.02413	126	
214.88368	154	
222.97157	204	1+
225.89819	152	
232.89801	610	1+
234.88071	180	
236.89030	336	
238.05853	126	
240.08017	178	1+
240.89207	180	1+
241.85195	162	
250.90583	156	
250.97081	198	
252.07345	146	
260.88672	140	
266.16674	236	
267.91598	198	
267.93298	112	1+
271.38585	234	1+
272.85212	242	1+
272.89618	302	1+
275.84381	246	1+
278.83521	186	
278.86155	156	
279.89924	250	1+
285.77741	142	
285.85179	130	
287.03402	328	1+
287.85173	1066	1+
288.86766	270	
288.88942	124	
289.87690	356	
290.13286	188	
290.86686	626	1+
290.89787	410	1+
291.38695	208	1+
292.92042	186	1+
293.87293	1366	1+
295.88507	242	1+
296.84561	234	
296.86030	156	
297.80570	206	1+
298.85298	252	
298.87399	130	
298.91525	138	
300.79908	248	1+
300.85636	376	1+
302.86432	206	
303.75542	90	1+
303.86729	818	1+
304.40365	128	
305.86285	1032	1+
306.12477	158	
307.88713	310	
308.14024	760	1+
308.87043	2098	1+
308.90350	140	
310.15717	756	1+
310.35349	168	
311.88296	3412	1+
313.34579	126	
313.88177	592	
314.86334	288	
315.37453	192	1+
315.85965	498	1+
315.87437	384	1+
319.89011	158	
323.87034	708	1+
324.37530	228	1+
325.14791	134	
325.83179	168	
325.90329	144	
326.88277	2698	1+
327.80553	244	
327.82645	214	1+
328.87977	404	
329.86966	160	
330.87936	278	
331.16514	142	
331.78712	178	
331.88857	152	
332.82033	264	1+
332.87432	316	
332.92256	156	
332.94388	134	
333.85704	150	
333.99329	124	
334.87694	140	
334.89844	146	
335.84275	168	
335.88489	134	
336.80006	126	
336.84861	174	
337.87833	232	
338.38128	240	1+
338.88645	168	
339.87925	134	
341.83221	172	1+
343.86825	430	1+
343.89612	218	1+
344.83862	138	
345.76815	234	1+
345.89030	338	1+
346.77606	406	1+
347.75391	236	1+
347.77991	334	1+
348.79493	240	1+
349.75637	136	
350.02439	164	
350.75856	186	
350.88257	242	1+
350.97064	214	
352.91285	210	
353.30502	140	
353.77111	138	
353.80640	218	1+
353.85038	430	
354.06145	152	
356.78744	180	
356.82283	160	
356.89430	138	
358.82533	196	1+
360.83716	202	1+
362.36618	126	
362.87752	268	1+
363.88058	180	1+
365.87264	204	1+
366.79829	178	
366.84298	290	
367.76453	532	1+
367.81724	126	
367.83859	752	1+
368.28232	140	
368.88199	184	1+
368.90528	254	1+
370.03178	228	1+
370.79658	170	
370.83812	178	
371.72237	168	
371.80335	154	
371.83269	128	
372.77960	212	
372.81695	142	
372.84807	192	
373.75301	130	
373.83465	132	
374.32073	146	
374.79843	130	
374.81791	378	1+
374.84808	126	
374.87744	426	1+
375.78105	146	
376.73236	156	1+
378.83868	196	1+
380.71525	534	1+
380.85799	258	
381.78921	128	
381.83866	148	
382.74636	122	
383.78691	272	
384.84907	876	
384.90679	264	1+
385.77295	144	
385.82046	140	
385.85422	574	
385.87601	280	1+
385.91010	194	1+
386.83136	150	
387.10269	104	1+
387.82379	138	
387.84126	602	1+
388.73929	198	1+
388.87377	232	1+
389.19934	268	1+
389.77225	138	
390.05265	166	
390.80131	124	
390.84213	762	
391.78837	178	
391.84080	432	
391.86039	298	1+
392.07301	172	
392.38028	184	1+
392.82554	988	1+
393.74365	134	
394.81208	124	
395.86820	454	1+
396.90404	194	
397.76701	298	1+
398.73003	252	
398.85971	154	
399.80096	150	
399.84724	718	1+
400.73763	190	
400.78588	242	1+
403.86884	286	
404.78322	320	1+
404.86270	824	1+
405.76341	146	
405.85894	594	1+
405.90849	122	
406.78001	238	1+
407.22685	132	
407.74130	526	1+
407.86552	1898	
408.85219	1046	1+
409.71604	246	1+
409.86957	296	
410.83550	1194	1+
412.84275	438	1+
413.87101	174	
414.77624	126	
415.87819	246	1+
416.36486	148	
417.85919	304	1+
418.76497	230	1+
419.79552	132	
421.84993	126	
421.88623	188	1+
422.81604	176	1+
422.86653	208	
423.76332	134	
423.79531	128	
423.87113	764	1+
423.90324	140	
425.76301	626	1+
426.86189	1440	1+
427.74016	796	1+
427.82072	126	
428.84686	1060	1+
429.69886	314	1+
429.82920	202	
429.88503	182	
430.73533	272	1+
430.84866	182	
431.86801	734	1+
432.84576	384	1+
437.76733	126	
439.89395	156	
443.76597	144	
444.87156	1134	1+
445.74452	388	1+
445.90032	146	
446.88098	532	1+
447.70727	526	1+
448.75086	164	
449.87782	606	1+
450.74557	358	1+
457.90364	168	
462.88355	1266	1+
465.72351	212	
467.77435	388	1+
467.88785	810	1+
468.77931	266	1+
470.72391	130	
471.65063	150	
473.76512	190	1+
485.89451	706	1+
486.83925	124	
499.72478	148	
504.21476	190	
END IONS

###FS:    #m/z: 336.94484 #charge 1+
###MS: 99
###MSMS: 102
BEGIN IONS
TITLE=Cmpd 76, +MS2(336.9448), 28.0-35.0eV, 2.2min #102
RTINSECONDS=130.529
SCANS=99,102
PEPMASS=336.94484	57322
CHARGE=1+
54.79275	70	
105.24677	72	
189.86261	90	
195.07517	100	
196.88289	96	
198.94950	84	
201.04365	70	
204.89747	80	
207.94237	72	
207.97895	120	
208.98119	70	
210.88041	328	
211.94381	4266	1+
212.87879	658	
213.87769	318	
213.93905	1418	1+
214.87898	202	
215.88450	200	
215.93931	260	
217.88359	142	1+
217.93307	70	
221.89025	128	
223.96209	180	
223.97282	350	1+
225.95361	132	
226.39144	96	
226.94211	194	
226.96755	98	
227.95370	72	
228.89128	404	1+
229.95467	3436	1+
230.38679	76	
230.83991	76	
230.89009	1572	1+
231.86711	70	
231.95074	2056	1+
233.01286	76	
233.40102	88	
233.82444	90	
233.89647	158	
233.94841	298	1+
234.84588	72	
235.82200	98	
235.86853	144	
239.89172	120	
239.92320	84	
241.85001	356	1+
243.84209	108	
244.92646	80	
245.39363	86	
246.39016	162	
247.90654	74	
247.96402	846	1+
248.85259	84	
248.89874	428	1+
249.96060	656	1+
250.07055	72	
250.83571	252	
250.90042	90	
250.94879	94	
251.04439	76	
251.83490	380	1+
251.87574	74	
251.90546	76	
251.95678	192	
252.07262	70	
252.83644	234	1+
252.97002	3386	1+
253.39224	84	
253.90577	330	1+
254.08100	72	
254.86028	84	
254.92433	80	
254.96399	1440	1+
255.06974	134	
255.37415	88	
256.25989	186	
256.89890	92	
257.85054	92	
257.88822	82	
257.91558	76	
257.93935	76	
258.12877	82	
258.84779	544	1+
259.82519	132	
259.85177	312	1+
259.95479	78	
260.82680	84	
261.82669	70	
264.07317	74	
265.09063	144	
265.87781	74	
267.83661	1022	1+
268.06054	72	
268.83940	902	1+
270.83234	72	
270.88259	80	
270.98086	356	1+
271.85344	74	
271.91927	150	
272.97330	212	
273.84734	302	1+
273.96489	94	
274.81735	70	
274.84886	202	1+
275.42031	76	
275.95038	84	
276.85793	266	
276.99223	218	1+
277.02221	76	
277.83562	118	
277.86183	112	
278.83902	384	1+
279.08912	212	1+
279.10263	126	
279.82619	156	
279.84317	224	1+
279.85988	86	
279.92945	300	1+
280.82417	142	
281.05263	74	
281.84778	70	
282.38374	88	
283.02180	72	
285.84960	144	
286.79375	120	
286.85036	1512	1+
287.35803	76	
288.81682	78	
289.80535	214	1+
289.85827	70	
290.85827	218	
291.01584	90	
291.80957	220	1+
291.85858	164	
291.89436	72	
292.10840	88	
293.10857	318	1+
293.86454	134	
293.99687	124	
294.86475	148	
294.93578	74	
295.13855	72	
295.28382	72	
295.89018	74	
296.86190	72	
297.83199	86	
299.79000	216	1+
299.87140	84	
299.89752	74	
300.40985	94	
301.93239	84	
302.85613	92	
303.86525	72	
304.86139	70	
306.40490	84	
309.87225	350	1+
311.86273	112	
312.80473	74	
312.87281	128	
314.16565	80	
314.87307	74	
314.90813	70	
315.27646	78	
315.95448	78	
316.87844	106	
318.83148	72	
319.03115	108	
319.52451	88	
319.82279	82	
319.87596	78	
320.79457	70	
323.85872	82	
324.38043	84	
325.79300	70	
328.90775	132	
329.76532	128	
330.90566	72	
330.95260	72	
332.92377	74	
334.19079	72	
337.40147	92	
338.40809	70	
338.86685	76	
340.35601	76	
340.85219	74	
END IONS

###FS:    #m/z: 322.92922 #charge 1+
###MS: 103
###MSMS: 104
BEGIN IONS
TITLE=Cmpd 77, +MS2(322.9292), 28.0-35.0eV, 2.2min #104
RTINSECONDS=134.191
SCANS=103-104
PEPMASS=322.92922	4137222
CHARGE=1+
93.25511	100	
172.06324	90	
186.94398	132	
193.88531	66	
193.97226	68	
196.87924	186	
198.88884	74	
200.87634	66	
200.95343	70	
201.04180	66	
202.04787	102	
205.94904	120	
206.94517	138	
206.97313	98	
209.94362	66	
210.83148	106	
213.39419	74	
213.89690	86	
214.89650	118	
215.85573	74	
218.84539	74	
222.88383	72	
222.95189	84	
223.04172	74	
223.95986	258	
226.86276	90	
228.83680	178	
228.85538	72	
228.86855	92	
228.90918	86	
229.82293	108	
230.84694	104	
230.89173	186	
231.87099	94	
231.99446	70	
235.86286	84	
235.88216	72	
236.92973	78	
237.05230	78	
238.02508	84	
238.05367	70	
238.06887	66	
238.94216	144	
239.07621	106	
239.09506	78	
239.79097	120	
240.07928	76	
240.81814	98	
240.87531	72	
240.94023	1558	
241.94170	2094	
242.81621	242	1+
242.87235	74	
242.94192	5652	1+
244.90927	68	
244.93978	1518	1+
245.03824	68	
245.82102	80	
246.93914	68	
246.97456	172	
248.84009	220	1+
248.91857	74	
250.63217	78	
250.94894	102	
251.06870	120	
251.86990	80	
252.19156	84	
252.81827	72	
253.34727	170	
253.49013	76	
255.78123	122	
256.89019	136	
257.40717	82	
257.79608	154	
258.83095	100	
258.97395	76	
259.83314	136	
260.17247	72	
260.33881	74	
260.83319	106	
260.91989	100	
261.18338	74	
261.82964	138	
261.88882	74	
262.84572	70	
262.86312	78	
262.91890	78	
263.83750	88	
263.89953	84	
264.06381	274	1+
266.86099	162	
266.91548	76	
267.91598	82	
269.06904	66	
269.80149	232	1+
270.80335	178	1+
270.86041	118	
271.84965	76	
271.87763	72	
271.98302	92	
272.79790	70	
273.80731	108	
276.44622	66	
276.80983	146	
278.84465	140	
278.97931	68	
279.09064	808	1+
279.43089	80	
279.79621	142	
280.80758	94	
281.81626	132	
282.04182	70	
283.04658	80	
283.07152	182	
283.79121	92	
283.85854	122	
284.04318	70	
284.05993	86	
284.29202	718	
284.78677	74	
284.81161	68	
284.84047	68	
285.84471	70	
286.92753	70	
287.17050	76	
287.83084	86	
289.87008	86	
291.80437	108	
294.85710	112	
295.86855	134	
295.92567	76	
297.06944	92	
297.81526	70	
298.79398	144	1+
299.03025	72	
299.86742	114	
301.81406	68	
302.84098	92	
303.96387	82	
304.76293	66	
304.79720	78	
306.88339	328	1+
307.79627	300	1+
309.07914	68	
309.81114	104	
310.79668	68	
311.87546	192	
312.40731	90	
313.81538	66	
314.76206	76	
314.87902	134	
316.73887	72	
318.75575	74	
320.42979	70	
321.12454	66	
323.75205	96	
325.90061	146	
326.74452	68	
327.77391	80	
328.25322	78	
328.29093	80	
END IONS

###FS:    #m/z: 340.93976 #charge 1+
###MS: 103
###MSMS: 105
BEGIN IONS
TITLE=Cmpd 78, +MS2(340.9398), 28.0-35.0eV, 2.3min #105
RTINSECONDS=134.963
SCANS=103,105
PEPMASS=340.93976	1473248
CHARGE=1+
189.86259	80	
191.95250	144	
192.92512	92	
196.88479	134	
199.95522	88	
204.96545	72	
206.94681	82	
208.10722	76	
208.96079	148	
210.01915	76	
210.89776	72	
210.94169	114	
210.97256	80	
212.87700	176	
213.88434	100	
213.94032	796	1+
214.88569	94	
215.88731	322	
215.93506	208	
218.91145	80	
220.89562	82	
224.97477	122	
225.90958	76	
226.89800	150	
227.78463	70	
229.57283	78	
229.85955	76	
229.89167	78	
229.95815	72	
230.84933	70	
230.89108	182	
231.04313	96	
231.88911	206	
231.94989	1242	1+
232.89485	448	1+
232.91009	72	
233.89864	294	1+
233.94866	200	
234.80161	84	
235.37653	74	
235.89346	206	1+
235.95533	76	
236.88424	98	
238.02704	78	
238.88192	72	
240.83483	346	1+
240.90959	70	
240.94731	84	
242.03756	82	
242.95489	78	
243.43783	96	
243.82644	150	
244.80161	84	
245.02068	88	
245.83554	142	
246.88457	82	
249.85046	74	
249.87650	76	
249.96077	392	1+
249.98964	122	
251.45336	74	
251.83082	82	
251.90305	82	
252.14487	74	
252.84522	72	
254.38250	104	
254.85101	108	
254.89743	96	
254.94746	80	
254.96499	718	1+
255.07775	84	
255.91022	78	
255.94752	76	
256.26111	204	
256.85055	128	
256.91041	162	
257.96316	82	
258.84554	224	
258.90166	88	
259.83056	552	1+
259.90558	158	
259.95982	156	
260.83303	484	1+
260.86434	98	
261.94424	78	
262.92763	150	
264.85961	128	
264.90181	92	
265.36161	78	
266.88410	74	
268.80501	76	
268.83554	568	1+
273.79276	102	
273.88982	80	
274.89652	148	
275.42640	72	
275.85034	70	
276.85941	560	1+
277.66632	72	
277.85175	186	
277.96998	190	
277.98568	74	
278.34401	74	
278.84642	806	1+
278.86099	242	
278.96104	86	
280.05126	82	
281.18654	74	
281.44582	72	
281.90952	82	
281.98218	78	
282.85867	74	
282.87767	216	1+
283.75785	80	
283.79330	84	
284.79855	112	
288.78191	172	1+
289.00655	76	
289.28416	84	
290.85503	126	
290.86813	86	
290.89987	128	
291.85871	78	
294.44041	80	
295.86376	110	
296.12569	72	
296.17510	92	
296.85241	134	
296.86793	108	
296.97617	74	
297.11204	92	
297.91890	102	
297.97611	146	
298.86339	346	1+
301.85686	128	
302.87303	76	
304.92190	74	
305.79927	98	
306.44160	80	
306.72752	76	
306.87465	70	
307.43325	106	
307.83644	74	
309.79773	74	
310.85530	72	
310.88000	208	1+
311.86489	282	1+
311.90603	76	
315.94193	78	
317.77410	72	
317.88350	164	1+
318.37753	96	
320.93318	78	
321.28940	80	
321.88175	74	
323.82990	72	
324.38966	78	
325.90649	110	
326.17037	124	
326.88412	82	
327.89633	90	
328.81859	144	
328.88887	270	1+
329.82800	80	
331.82447	72	
333.62747	102	
340.91343	74	
341.81409	72	
342.05001	72	
344.39277	100	
END IONS

###FS:    #m/z: 507.84399 #charge 1+
###MS: 103
###MSMS: 106
BEGIN IONS
TITLE=Cmpd 79, +MS2(507.8440), 28.2-35.2eV, 2.3min #106
RTINSECONDS=135.735
SCANS=103,106
PEPMASS=507.84399	307158
CHARGE=1+
196.01708	740	1+
210.03158	154	
214.88477	242	1+
224.97581	210	
230.90238	140	
232.89599	770	1+
234.89334	244	1+
236.88602	406	
238.06139	142	
238.14184	134	
240.07736	136	
248.85089	192	
250.90488	346	
252.08562	170	1+
258.87229	200	
260.88309	162	
265.09509	320	1+
266.10119	196	1+
266.16761	204	
266.38719	312	1+
267.88390	324	1+
270.85639	272	
271.10291	168	1+
272.84940	464	1+
274.89575	268	1+
276.86717	176	
277.84860	156	
278.39122	170	
278.83221	298	1+
279.79653	132	
279.88354	214	1+
280.85994	142	
280.95739	298	1+
281.38068	212	
281.87885	184	
283.89921	134	
285.85212	270	1+
287.36981	196	1+
287.85176	1072	
288.89720	140	
289.88075	624	1+
290.86414	366	
291.81461	138	
291.86409	282	
292.81232	188	
293.83162	154	
293.87303	1278	1+
296.85188	372	
297.89974	140	
298.85045	196	
299.85642	332	1+
301.35714	212	1+
301.42020	136	
303.86818	348	
304.88366	184	
305.81795	330	1+
305.86213	1266	1+
306.87936	130	
307.85846	128	
307.88945	428	
308.14059	1002	1+
308.87248	2032	1+
309.34185	260	1+
309.37024	130	
309.83831	220	1+
310.15624	366	
310.37968	160	
311.16059	200	
311.88282	3196	1+
314.78157	166	
314.86708	714	1+
314.88337	270	
314.90898	170	1+
315.82010	256	1+
316.86441	180	
317.38405	146	
319.86821	140	
321.88100	152	
323.87409	144	
323.91308	222	1+
324.86124	376	1+
325.83325	128	
325.88685	198	
325.90083	160	
325.98931	154	1+
326.88101	3580	1+
327.38318	190	
327.80937	216	
327.97082	126	1+
328.37075	148	
328.87707	476	
329.17937	140	
330.84292	132	
330.90785	210	1+
331.84147	328	1+
331.88799	176	
332.00474	154	
332.93382	142	
335.40573	162	1+
335.84063	374	
335.90241	180	
336.86710	362	1+
337.80332	234	1+
337.89289	314	1+
338.38651	218	1+
339.82594	182	
343.87309	466	1+
345.85639	134	
346.83579	364	1+
346.87936	228	1+
347.76889	278	
348.89779	262	1+
349.32532	192	1+
349.76003	214	
350.34857	120	1+
350.75931	280	
350.82465	148	
350.86661	150	
350.88624	198	
351.78610	186	
352.90639	148	
353.85136	528	1+
353.89963	152	
357.84377	170	
359.27066	222	1+
359.40061	202	
362.36694	152	
362.86487	130	
364.82442	146	
365.76359	178	
365.78529	164	
365.85116	160	
366.78447	130	
366.83854	290	
367.70604	242	1+
367.76157	174	
367.83907	198	
368.37908	150	
368.82996	614	1+
369.79973	410	1+
369.83349	438	1+
370.78253	166	
370.80593	292	1+
372.78653	146	
372.86815	172	
373.78667	258	
373.83637	364	1+
373.87247	160	
374.76167	134	
374.81365	242	1+
375.10963	150	
375.89209	190	1+
376.73774	242	1+
377.79962	142	
379.29620	174	
380.85698	300	
381.70847	160	1+
381.83946	386	
383.88520	236	1+
384.84887	1036	1+
386.84370	246	
386.86603	208	
387.84610	204	
388.37736	128	
388.84522	130	
389.19884	468	1+
389.72313	490	1+
389.76387	290	1+
389.86816	326	1+
390.05153	184	
390.72722	476	1+
390.84053	1374	1+
391.90679	266	1+
392.82624	800	1+
393.84586	216	1+
394.81792	156	
395.77081	116	1+
396.15831	132	
396.74204	256	1+
397.01279	132	
397.85947	156	
399.80951	262	1+
399.84937	522	1+
402.84336	146	
402.86954	782	1+
403.80371	276	1+
403.87598	538	1+
405.78081	330	1+
405.85343	218	1+
405.87259	140	
405.89607	160	
407.73995	262	
407.77690	136	
407.81965	132	
407.86267	2176	1+
408.06172	152	
408.74913	244	
409.72732	306	
409.86388	410	
410.73285	220	
410.83490	1318	1+
411.72629	172	
411.81131	130	
412.21676	152	
413.07083	198	
413.83928	174	
413.87868	210	
415.81863	230	1+
416.87443	152	
416.88829	246	1+
417.85755	180	
419.71516	160	1+
421.77780	364	1+
421.88351	290	
422.86180	136	
423.86714	226	
424.77645	148	
424.87056	136	
425.74990	382	
425.88416	272	
426.75842	196	
426.86339	816	
427.73708	596	1+
427.76795	248	
427.86268	456	
428.84712	1288	1+
429.37681	132	
429.70260	138	
430.74135	148	
430.84102	258	
431.86373	546	1+
433.87991	144	
434.85335	238	1+
434.88712	232	1+
435.73965	136	
435.85546	148	1+
438.88991	258	1+
439.89373	220	1+
441.79422	138	
444.73510	380	1+
444.77146	200	
444.86997	1804	1+
444.94502	130	
446.77315	242	1+
447.71207	708	1+
447.73465	158	
449.87770	714	1+
450.76487	338	1+
450.82086	210	
457.90330	314	1+
462.87703	344	1+
464.66506	174	1+
464.71351	350	1+
465.71567	300	1+
467.88705	1214	1+
468.70624	248	1+
485.89807	392	1+
505.21718	138	
509.85594	264	
END IONS

###FS:    #m/z: 322.92915 #charge 1+
###MS: 107
###MSMS: 108
BEGIN IONS
TITLE=Cmpd 80, +MS2(322.9291), 28.0-35.0eV, 2.3min #108
RTINSECONDS=139.407
SCANS=107-108
PEPMASS=322.92915	4201142
CHARGE=1+
86.96178	92	
145.21618	74	
187.93377	94	
190.02181	88	
192.02078	88	
195.43057	106	
199.98664	86	
201.04334	160	
202.04435	132	
205.95184	88	
206.86194	76	
206.95281	108	
207.00853	98	
207.89560	112	
209.89826	72	
211.14388	74	
211.37749	122	
212.89880	84	
214.89388	112	
215.84363	216	
218.84468	88	
219.02895	86	
220.86915	304	1+
222.94780	118	
223.87658	80	
225.38771	88	
225.42072	84	
227.93024	120	
227.95365	74	
227.99081	80	
228.79589	122	
230.15179	72	
230.80232	108	
230.88769	198	
232.92288	80	
233.00512	96	
233.83054	74	
233.91592	150	
235.90619	74	
236.38171	72	
236.83126	80	
236.85773	172	
237.08097	72	
237.52330	102	
237.88878	248	1+
237.93054	78	
238.93973	192	
239.78736	122	
240.82837	104	
240.94044	1774	
241.94047	2054	
242.39473	104	
242.83851	172	1+
242.94149	6924	1+
243.81829	268	1+
243.86891	80	
244.94004	1082	
245.02527	212	1+
245.88176	168	
246.38915	80	
246.86444	72	
246.96588	78	
246.98320	72	
247.14720	72	
247.38658	88	
248.83033	188	1+
248.95254	74	
249.02120	74	
250.89450	74	
251.07169	78	
251.86828	78	
252.07673	90	
252.82006	136	
254.90735	76	
255.01464	88	
255.15669	78	
255.37219	82	
256.89642	180	
257.08439	80	
257.79478	184	1+
257.90168	90	
258.82851	182	
259.83988	138	
260.83169	128	
260.85056	78	
261.35446	90	
261.82510	384	1+
262.37953	76	
263.97709	74	
264.99955	74	
265.03166	84	
266.09928	80	
266.55500	72	
266.84571	128	
266.86598	90	
267.38383	92	
267.80120	90	
267.86975	88	
269.79828	130	
271.77850	80	
272.24853	104	
273.34177	90	
273.85145	74	
274.06163	162	
275.79536	80	
276.84333	314	1+
277.77912	74	
279.08969	890	1+
279.87826	76	
279.91250	132	
280.91042	76	
282.00895	72	
283.08813	138	
283.84751	104	
283.85976	88	
283.96312	76	
284.03072	78	
284.29100	486	1+
284.45734	74	
284.79519	182	1+
284.87036	132	
284.90097	90	
284.92981	86	
285.54344	76	
285.75520	76	
287.86076	80	
287.87834	110	
288.99411	78	
289.81710	84	
289.87905	190	
290.94507	130	
292.07055	72	
293.06406	84	
294.01189	204	1+
294.80032	112	
294.89372	82	
295.39769	86	
295.41708	98	
296.86594	80	
297.87412	72	
298.80344	82	
298.89437	76	
299.83984	78	
300.76332	76	
301.87506	138	1+
306.10647	74	
306.76200	74	
306.85438	86	
307.81252	118	
307.88688	126	
308.86266	78	
309.81733	154	
309.83852	88	
309.89460	80	
309.92254	92	
310.87842	232	1+
311.93405	80	
313.79377	150	
314.79813	110	
314.82556	200	1+
316.76520	98	
318.91930	78	
322.37788	76	
322.41283	76	
323.88568	394	1+
324.52847	78	
324.89027	274	1+
327.75064	86	
328.04625	82	
END IONS

###FS:    #m/z: 340.93972 #charge 1+
###MS: 107
###MSMS: 109
BEGIN IONS
TITLE=Cmpd 81, +MS2(340.9397), 28.0-35.0eV, 2.4min #109
RTINSECONDS=140.178
SCANS=107,109
PEPMASS=340.93972	1479716
CHARGE=1+
180.87232	74	
183.93200	82	
189.86666	86	
190.93180	120	
190.94824	130	
192.92410	134	
193.88845	80	
196.16571	98	
199.01525	92	
201.91703	94	
206.41111	198	
207.87265	184	1+
210.09574	84	
210.41986	78	
210.93492	188	
212.87600	90	
213.87863	348	1+
213.93804	1052	1+
215.88552	288	
217.89668	80	
218.08867	76	
219.89844	80	
220.87465	118	
221.02883	74	
221.87417	134	
221.88978	76	
222.89106	90	
224.00903	116	
224.91027	78	
224.97512	108	
226.94640	248	
226.96932	144	
227.78932	112	
227.97231	74	
228.89599	78	
228.93908	134	
230.88556	550	1+
230.95028	126	
231.88804	392	1+
231.94926	1596	1+
232.08801	82	
232.90798	98	
232.98828	86	
233.89930	222	
234.88357	438	1+
235.94857	78	
239.03396	80	
240.78968	80	
241.84665	128	
241.94934	106	
242.01450	74	
243.82749	386	1+
243.94172	132	
243.95524	78	
244.95766	124	
245.39177	100	
245.93856	94	
246.97564	138	
248.01678	92	
248.89960	142	
249.96053	126	
250.90065	110	
251.06203	112	
251.35954	94	
251.93461	82	
252.41186	78	
252.49960	82	
253.90683	274	1+
254.96569	890	1+
255.07359	206	1+
255.88397	94	
256.36217	84	
256.85190	118	
256.88385	76	
256.93256	74	
256.96002	292	
257.40147	74	
257.86718	100	
257.90211	104	
258.84419	170	
259.79225	84	
259.84982	338	1+
259.90328	140	
259.95864	142	
260.43032	80	
260.83691	188	
261.09197	92	
261.90106	78	
262.83635	200	1+
264.86965	92	
266.86418	102	
266.91405	76	
268.08902	82	
268.84284	152	
270.82840	152	
270.97014	76	
272.16524	76	
272.93679	112	
272.95705	84	
272.97524	144	
273.90385	164	1+
276.46083	76	
276.85493	300	
277.86658	502	1+
278.40964	84	
278.84553	756	1+
278.87212	326	1+
278.96127	248	1+
279.04002	190	1+
279.34700	106	
279.91035	172	
279.96503	210	1+
280.91898	78	
280.99319	84	
282.87816	416	1+
282.91568	148	
283.06717	96	
283.86638	82	
284.80632	104	
286.80677	150	
287.61406	96	
288.80836	82	
289.85165	210	1+
289.89455	92	
291.84205	78	
292.36249	74	
292.37917	78	
292.86113	92	
293.86893	148	
294.86360	204	1+
296.84850	160	
296.97143	112	
297.78723	82	
297.89223	98	
298.54651	92	
299.85203	112	
299.93976	92	
300.06522	94	
300.94654	88	
301.87419	76	
302.80252	290	1+
302.85891	132	
303.87605	132	
303.94666	76	
304.54641	76	
305.80359	116	
306.84363	80	
307.79580	198	
307.89181	92	
308.44822	76	
309.80607	100	
310.38580	80	
310.88263	74	
311.58109	76	
311.80173	176	1+
311.88904	110	
313.34100	114	
315.45303	78	
317.88732	90	
318.88840	80	
324.37609	104	
324.84940	74	
327.28606	98	
328.18997	144	
330.81090	94	
335.78618	80	
336.85950	160	
338.86981	112	
339.08855	84	
340.38986	84	
340.82952	76	
341.91174	82	
342.90168	118	
345.77318	82	
345.83021	84	
END IONS

###FS:    #m/z: 336.94446 #charge 1+
###MS: 107
###MSMS: 110
BEGIN IONS
TITLE=Cmpd 82, +MS2(336.9445), 28.0-35.0eV, 2.4min #110
RTINSECONDS=140.951
SCANS=107,110
PEPMASS=336.94446	65930
CHARGE=1+
65.48963	80	
108.55884	84	
131.01348	106	
182.53247	76	
184.88251	74	
190.42307	90	
190.53833	90	
199.94317	86	
200.88026	78	
203.87730	76	
206.97308	88	
207.97636	126	
208.98145	100	
209.94371	122	
210.88342	74	
210.90004	148	1+
211.88300	80	
211.94371	3882	
211.97380	88	
212.87736	570	1+
213.93942	1566	1+
215.88700	190	
215.93609	362	
217.93514	110	
217.97798	76	
219.94766	76	
220.87475	134	
221.89056	114	
222.38368	76	
225.88370	104	
225.96993	114	
226.83527	88	
226.86282	92	
226.90163	76	
226.94981	194	1+
226.97316	124	
227.86277	78	
228.89595	242	1+
229.95463	3598	1+
230.88837	1282	1+
230.91953	92	
231.38125	98	
231.94975	1912	1+
232.82483	186	
233.83718	138	
233.89643	284	1+
233.94957	128	
235.82586	100	
235.88721	430	1+
235.94871	144	
237.00355	84	
237.06186	94	
239.78861	74	
239.90822	84	
240.05530	84	
240.38959	92	
240.83612	556	1+
241.08129	78	
241.84188	404	1+
243.84565	194	1+
244.87670	76	
247.87964	102	
247.89766	154	
247.91320	104	
247.96538	1120	1+
248.90085	450	
249.83439	78	
249.96228	772	1+
250.83337	240	
250.94970	232	1+
251.07072	246	1+
251.83855	176	
252.83357	142	
252.97008	1956	1+
253.83594	86	
253.90158	630	1+
254.41404	98	
254.96663	1054	1+
255.50752	82	
256.82621	74	
256.86273	146	
256.96367	82	
258.84791	330	
258.96617	264	1+
259.34917	86	
259.83394	74	
260.84858	114	
261.88070	140	
262.92885	90	
263.83532	120	
264.90709	334	1+
267.89372	126	
268.80687	82	
268.84008	998	1+
268.90774	84	
270.44855	134	
270.98090	168	
271.91733	128	
271.94651	98	
272.01557	80	
272.80474	130	
272.84770	84	
272.97371	136	
273.85897	212	1+
274.42447	82	
275.42018	100	
275.83815	98	
275.94992	94	
276.85520	138	
277.86316	124	
278.83863	140	
278.85874	178	
279.83861	242	
280.10856	108	
280.98239	74	
281.49323	98	
281.79201	76	
281.83829	136	
281.86020	80	
283.97085	74	
284.02887	82	
284.85093	78	
285.36112	100	
285.85162	272	
285.94409	76	
286.84913	1278	1+
290.07831	74	
291.85949	112	
292.43376	106	
292.60812	80	
292.85519	116	
293.10501	190	
294.00119	140	
294.42348	102	
294.84823	94	
294.86716	100	
296.28153	80	
296.80735	218	1+
296.85391	136	
296.87869	74	
297.84870	100	
298.88597	78	
299.05679	114	
299.84903	188	1+
299.86843	246	1+
302.36469	118	
304.86230	108	
304.89569	100	
305.02258	80	
306.88868	80	
308.80646	92	
309.62671	94	
309.80411	86	
309.87398	324	1+
310.87934	254	1+
311.13017	76	
314.83925	100	
314.97572	76	
317.38161	74	
319.02634	84	
320.81431	84	
321.03197	82	
321.52747	78	
323.38144	84	
324.89559	120	
325.89718	84	
326.39399	90	
328.88983	84	
329.87016	74	
331.89832	78	
332.43110	86	
333.50861	92	
334.37958	84	
336.43714	96	
336.71958	100	
336.84254	76	
336.93779	76	
337.95420	74	
338.76518	82	
341.71513	108	
END IONS

###FS:    #m/z: 322.92939 #charge 1+
###MS: 111
###MSMS: 112
BEGIN IONS
TITLE=Cmpd 83, +MS2(322.9294), 28.0-35.0eV, 2.4min #112
RTINSECONDS=144.63
SCANS=111-112
PEPMASS=322.92939	4238112
CHARGE=1+
67.52630	104	
108.37336	80	
111.88600	74	
192.88843	188	
195.91859	130	
200.69928	82	
200.83573	74	
201.04891	88	
201.91508	70	
202.99480	80	
208.98660	86	
212.87765	70	
212.90313	84	
214.89078	202	
215.04751	80	
216.89138	88	
220.86746	78	
221.56396	78	
223.95700	390	1+
225.87245	104	
228.79029	74	
229.85430	74	
229.94897	142	
230.44443	90	
230.84753	150	
230.87521	90	
230.89607	98	
232.01278	72	
232.82534	72	
234.93602	94	
235.05067	76	
235.87989	166	
236.05988	230	1+
238.93869	240	
239.42914	84	
240.04513	78	
240.82380	190	
240.94026	2690	
241.94101	1774	
242.82597	108	
242.91294	72	
242.94139	6858	1+
243.82017	262	
244.51183	230	
244.93882	1382	1+
245.44165	90	
246.38331	72	
246.85043	76	
246.86532	84	
246.97471	206	
248.38840	86	
248.85267	114	
248.99025	72	
249.98141	90	
250.41636	78	
251.07250	144	
251.87003	74	
252.10199	86	
252.82657	76	
253.08556	82	
253.83606	130	
253.91919	122	
254.87976	80	
254.90735	90	
255.85133	72	
255.87226	80	
257.89901	86	
258.83425	372	1+
259.38695	96	
260.84047	188	
261.82798	92	
262.82079	112	
262.90679	90	
263.43474	84	
263.82750	78	
264.42833	92	
264.83173	72	
264.86910	86	
265.18358	82	
265.91172	78	
266.82646	98	
266.86430	78	
267.79728	78	
268.84869	130	
268.93188	90	
269.79140	98	
270.10324	84	
270.85975	114	
272.34569	84	
272.99239	82	
273.79645	78	
273.85489	142	
274.79275	72	
274.91308	74	
275.07156	74	
275.81052	134	
278.84090	122	
279.08933	1006	1+
279.35305	82	
279.79220	84	
280.06739	80	
281.24009	78	
282.21478	86	
282.27469	70	
282.36911	162	
283.06731	120	
283.80752	74	
283.85615	134	
284.03100	74	
284.07305	80	
284.29254	464	1+
284.87570	130	
285.16384	84	
285.84753	114	
286.14961	84	
286.91781	144	
288.17249	74	
289.78735	74	
289.80452	72	
289.82767	72	
289.87818	106	
290.78572	72	
290.85457	170	
293.85597	258	1+
294.14548	76	
294.84309	76	
294.85799	170	1+
297.80449	82	
298.82247	130	
298.92435	74	
299.06434	78	
299.27475	86	
300.86116	174	1+
301.32784	100	
301.78428	102	
304.36644	82	
305.37621	96	
305.81219	78	
306.87841	184	
307.79398	144	
308.79415	124	
308.86647	132	
309.81898	90	
309.91411	120	
310.88723	140	
312.80039	130	
312.86794	86	
313.41269	110	
313.87375	80	
314.81293	110	
314.84701	82	
315.91775	116	
317.87405	92	
319.30487	72	
320.39210	80	
321.71664	80	
321.73429	72	
322.82387	92	
323.31751	70	
324.88872	74	
END IONS

###FS:    #m/z: 340.94002 #charge 1+
###MS: 111
###MSMS: 113
BEGIN IONS
TITLE=Cmpd 84, +MS2(340.9400), 28.0-35.0eV, 2.4min #113
RTINSECONDS=145.402
SCANS=111,113
PEPMASS=340.94002	1517482
CHARGE=1+
168.12230	78	
183.93533	76	
192.92656	120	
195.07693	90	
196.88296	84	
197.86478	170	
207.10768	78	
207.97030	134	
208.87126	90	
209.10191	88	
210.93659	446	1+
212.88113	116	
213.87667	80	
213.94081	996	1+
213.97931	100	
214.88237	616	1+
215.88607	476	1+
215.93610	444	1+
216.41293	86	
222.89288	76	
222.97733	88	
223.95871	126	
224.93055	80	
225.90408	86	
226.95330	164	
226.98311	86	
228.14628	92	
228.84721	146	
228.93844	94	
230.84606	246	
230.89455	250	
231.89144	314	
231.94885	902	1+
232.38893	90	
232.89007	212	
233.89659	210	
233.94825	416	1+
235.86664	86	
235.89103	190	
238.04611	80	
238.89362	82	
238.97142	80	
239.80361	80	
239.92856	98	
240.13638	86	
240.83580	354	1+
240.85504	90	
241.82337	82	
241.84017	256	1+
242.41559	92	
243.83280	114	
243.89260	122	
244.87255	76	
244.95811	136	
246.97300	126	
247.98580	106	
248.98834	78	
249.79113	78	
249.91914	96	
249.96258	244	
249.97920	96	
250.88111	234	1+
250.90050	78	
252.86541	106	
252.92041	132	
252.94092	76	
253.82658	74	
254.96327	878	1+
255.17598	82	
255.67460	82	
256.89736	160	
256.91603	116	
257.00148	92	
257.40536	96	
257.44476	94	
257.79771	98	
257.84933	168	
257.89793	78	
259.42076	94	
259.85755	210	
259.95673	144	
260.83860	614	1+
260.89120	210	1+
261.99993	78	
262.92361	92	
265.81759	80	
265.87302	184	
266.86095	78	
268.04651	80	
268.79505	80	
268.83979	96	
270.82021	118	
271.99311	82	
272.79925	80	
272.85834	136	
272.96189	80	
273.05918	146	
273.58347	78	
274.86194	112	
275.80794	142	
275.86190	126	
275.95234	80	
276.82629	98	
276.85572	518	1+
277.64190	80	
278.84406	928	1+
280.85832	166	
281.05475	96	
281.50766	76	
281.87069	152	1+
282.85675	146	
284.87572	124	
285.83217	78	
285.92749	106	
287.80964	92	
289.78822	116	
289.80885	76	
289.87354	90	
290.50301	114	
291.08315	80	
291.84195	82	
292.35595	102	
292.85995	112	
294.12255	86	
295.96856	164	
296.32912	84	
296.87156	106	
297.36584	78	
297.97321	138	
298.80022	88	
298.85754	82	
299.42952	82	
299.87550	196	
300.02930	78	
302.94521	76	
303.87412	82	
305.61791	108	
306.88232	96	
307.79338	138	1+
307.81302	86	
307.88328	86	
309.42138	80	
311.38042	82	
311.41851	90	
312.88307	120	
314.15892	84	
314.81001	94	
315.06910	90	
318.81820	80	
319.49162	106	
322.14469	92	
322.33355	76	
324.77192	84	
324.90290	104	
325.81054	76	
325.83716	78	
327.17722	86	
328.93196	100	
329.89183	82	
330.00028	116	
330.87209	76	
332.41570	78	
334.84209	82	
335.78423	86	
336.19837	84	
339.22494	98	
344.14464	142	
END IONS

###FS:    #m/z: 363.95586 #charge 1+
###MS: 111
###MSMS: 114
BEGIN IONS
TITLE=Cmpd 85, +MS2(363.9559), 28.0-35.0eV, 2.5min #114
RTINSECONDS=146.174
SCANS=111,114
PEPMASS=363.95586	713842
CHARGE=1+
88.15570	94	
129.99237	84	
138.74635	90	
141.57084	84	
147.49893	76	
177.23979	86	
189.86086	220	
189.96251	86	
191.85780	462	
195.41146	92	
196.88510	130	
200.88542	94	
200.94790	84	
205.41994	110	
207.87121	250	
209.94301	1450	1+
210.88225	210	
212.87790	1836	1+
213.13055	92	
214.89094	158	
216.40560	86	
217.41989	82	
220.43043	78	
222.95103	368	1+
224.89613	214	1+
224.94907	1032	1+
224.97806	112	
226.94676	9240	1+
226.97029	170	
227.04190	134	1+
227.10456	114	1+
227.11675	78	
227.78848	78	
227.89822	162	
227.91536	152	
227.92978	108	
228.89312	668	1+
228.94167	10736	1+
229.79807	86	
230.09038	98	1+
230.83687	94	
230.88877	2946	1+
231.13013	154	1+
231.90661	80	
232.01579	122	
232.88515	306	
233.88525	142	
234.42237	94	
234.88045	184	
235.43324	80	
239.07290	184	
239.42385	86	
240.82966	300	1+
240.94021	744	
240.96292	212	
241.89320	152	1+
241.94300	402	
242.94102	1292	1+
242.95915	890	1+
244.95705	6398	1+
245.07307	102	1+
245.94155	532	
246.81343	80	
246.95164	5338	1+
248.80304	378	1+
248.90003	606	1+
248.96644	100	
250.06594	106	
250.90014	446	1+
250.94681	116	
250.96776	94	
251.07141	110	
251.94595	80	
253.84413	106	
253.90746	278	1+
253.92599	86	
253.94773	228	
254.62150	86	
256.90015	296	1+
258.41293	80	
258.44251	84	
258.82934	202	
258.96636	146	1+
259.89535	92	
260.96616	438	1+
261.83186	160	
262.03389	84	
262.82867	278	1+
263.03239	82	
263.89876	78	
264.96235	78	
264.98189	106	
265.79390	82	
265.98174	88	
266.40099	80	
266.81339	502	1+
267.97194	656	1+
269.79671	196	1+
269.92527	128	
269.96787	1032	1+
270.90415	262	1+
271.03208	80	
271.09450	136	
273.87796	146	1+
275.93998	84	
276.39102	120	
276.76082	86	
276.83326	322	1+
276.85893	298	1+
278.00387	94	
279.10099	482	1+
279.84830	226	1+
279.91462	114	
280.78675	234	
280.91908	104	
281.80140	158	
282.80576	130	
282.82754	146	1+
282.85243	106	
283.41661	108	
283.78833	90	
283.85354	324	1+
283.87040	182	
284.81178	84	
285.80377	100	
285.84421	404	1+
286.41564	88	
288.85147	134	
288.98983	82	
289.85874	138	
290.82986	94	
290.85285	122	
291.89862	82	
292.01823	76	
293.86781	78	
296.85795	124	
297.12678	82	
297.86718	142	
297.89323	78	
297.92288	104	
298.03974	84	
298.41062	84	
298.80218	340	
299.80034	570	1+
299.87938	112	
300.80306	404	1+
301.86090	196	
302.85323	1104	1+
303.80947	116	
303.85426	926	1+
303.94680	98	
304.80081	120	
306.11650	88	
307.89558	92	
308.13107	78	
309.86396	98	
309.91403	80	
311.12631	104	
311.89204	78	
314.81855	140	
315.80575	198	1+
315.86480	174	1+
316.39143	78	
316.45041	78	
319.86947	78	
321.81381	324	1+
321.86658	426	1+
322.83864	78	
322.92815	346	1+
324.42468	86	
324.86916	100	
325.87597	84	
326.15411	78	
326.87125	454	
328.86679	88	
329.28328	88	
329.87156	110	
335.88539	164	
336.94711	138	
339.82660	110	
340.03199	132	
340.81614	140	
340.83485	144	
340.93750	500	
341.59619	78	
343.34348	86	
344.39763	98	
345.72287	90	
346.78022	86	
349.76461	80	
350.76888	84	
351.74682	92	
351.90107	84	
352.88895	160	
353.83612	80	
357.86097	100	
359.85725	84	
364.71207	90	
366.76592	104	
366.80997	102	
END IONS

###FS:    #m/z: 363.95561 #charge 1+
###MS: 115
###MSMS: 116
BEGIN IONS
TITLE=Cmpd 86, +MS2(363.9556), 28.0-35.0eV, 2.5min #116
RTINSECONDS=149.869
SCANS=115-116
PEPMASS=363.95561	733190
CHARGE=1+
97.75013	94	
130.02596	94	
182.87013	130	
187.86475	260	1+
189.86096	682	1+
191.85814	606	1+
192.92384	86	
193.85815	132	
196.88482	476	
197.94450	94	
197.96692	96	
198.03445	86	
200.94597	122	
201.95183	92	
202.04418	104	
203.92942	154	
205.88651	88	
205.95162	86	
207.87466	368	1+
207.94846	196	
207.97162	96	
209.94351	4012	1+
210.88307	992	1+
212.87877	3560	1+
218.38799	94	
218.91454	90	
219.86482	222	
220.64917	88	
222.95182	1620	1+
224.94827	3666	1+
224.97223	254	
225.03935	86	
225.88430	272	
225.97295	106	
226.88733	146	
226.90792	174	
226.94679	27016	1+
227.12883	96	
227.19881	102	
228.34201	100	1+
228.89201	1076	1+
228.94195	29002	1+
228.99822	154	1+
229.40096	100	
230.83139	108	
230.85458	210	1+
230.88906	5114	1+
231.21080	110	1+
231.90145	128	
232.88303	1102	1+
233.84968	88	
233.96395	86	
234.88134	234	
239.90362	130	
239.93043	100	
240.83877	166	1+
240.89426	98	
240.93818	564	
240.96232	1596	1+
241.93983	2088	1+
242.42329	108	
242.94272	1194	1+
242.95935	1452	1+
243.30887	92	
243.82473	114	
243.85461	86	
244.95653	10200	1+
244.98521	120	
245.94264	232	
246.90289	432	
246.95267	12200	1+
247.02715	184	1+
247.15680	86	
247.80300	94	
248.12744	112	
248.80319	356	
248.84313	92	
248.89894	1750	1+
249.80475	212	
250.06641	86	
250.78907	224	1+
250.89600	250	
250.94742	108	
250.96957	338	1+
251.07380	108	
251.90764	258	
252.89218	120	
253.90908	118	
254.00829	92	
254.45474	84	
254.97461	86	
255.91802	142	
256.89804	132	
258.91448	90	
258.97525	250	
260.56280	114	
260.83419	180	
260.96931	588	1+
262.45516	104	
263.34717	100	
263.88513	100	
263.89837	150	1+
263.97622	310	1+
264.96428	258	
265.08355	180	
265.92811	142	
265.97798	126	
266.77826	148	1+
266.81310	276	
266.86147	140	1+
267.02304	128	
267.81589	124	
267.88792	106	
267.97260	1406	1+
268.43060	90	
268.93986	86	
268.95920	202	
269.82704	236	1+
269.85349	144	
269.92236	280	
269.96832	1504	1+
270.80572	88	
271.91453	182	
272.84303	326	1+
273.85957	136	
274.89465	86	
276.05661	114	
276.85082	134	
278.84126	170	
279.10285	190	1+
279.56610	88	
280.78964	1138	1+
280.83232	118	
282.80699	88	
283.09073	172	1+
283.37101	108	
283.84982	102	
283.96817	164	
284.43463	84	
284.79840	278	1+
284.84690	138	
284.89368	148	
284.98982	86	
285.84464	354	
285.89115	104	
288.88139	132	
289.99945	88	
290.78810	204	
291.03084	134	
293.12102	90	
293.87806	144	
296.80703	254	
296.82294	158	
297.80159	1316	1+
298.80375	1154	1+
300.80125	280	1+
301.86412	304	
302.85243	136	
302.89228	116	
303.80948	130	
303.85510	1032	1+
303.94541	232	
306.83132	106	
306.88680	102	
307.13191	104	
309.11310	86	
312.83580	292	1+
312.86968	138	
316.80963	444	1+
318.87651	124	
318.93516	286	1+
318.97598	90	
320.14387	178	1+
320.89818	102	
321.81990	416	1+
321.86702	408	1+
322.92375	332	1+
323.77475	86	
324.87093	124	
325.89614	114	
326.81133	96	
326.84312	156	
326.87307	486	
329.86829	144	
330.81332	102	
335.88262	130	
336.94749	456	1+
337.83225	86	
337.89809	106	
338.82538	372	1+
339.82524	256	1+
340.93779	424	
344.81023	86	
348.80294	96	
348.92131	210	
348.97942	116	
352.88757	132	
353.20459	106	
356.77392	130	
361.78663	92	
363.08609	94	
363.80945	92	
363.95467	90	
365.73354	84	
366.87000	92	
367.91751	102	
END IONS

###FS:    #m/z: 507.84381 #charge 1+
###MS: 115
###MSMS: 117
BEGIN IONS
TITLE=Cmpd 87, +MS2(507.8438), 28.2-35.2eV, 2.5min #117
RTINSECONDS=150.641
SCANS=115,117
PEPMASS=507.84381	301980
CHARGE=1+
64.75832	204	
196.01481	296	1+
199.88325	140	
214.88737	198	1+
222.97531	134	1+
228.04286	132	
234.88946	160	1+
236.88670	232	
238.84708	168	1+
244.08850	136	
252.07860	156	1+
254.88773	144	
260.88337	296	1+
265.09035	340	1+
265.85662	242	1+
266.09415	208	1+
266.16545	300	
268.10903	196	1+
268.89548	258	1+
270.85964	308	
271.88032	138	
272.85418	478	1+
273.42079	148	
275.85121	128	
276.90534	132	
277.84535	146	
278.83251	126	
281.37996	194	
281.96410	154	
283.39589	210	1+
283.89801	418	1+
283.94047	138	
287.85088	796	
287.87939	260	1+
288.86643	192	
289.84558	194	
289.89693	132	
290.12929	146	1+
290.86464	366	
291.86484	308	
291.88689	294	1+
292.40041	290	1+
292.86412	166	
293.87218	1564	1+
293.99756	128	
295.86124	178	
298.81895	154	
299.88500	284	
300.34737	264	1+
300.86934	316	1+
301.85456	222	
302.85668	234	
302.93886	150	
303.86645	758	1+
305.86085	1128	
305.94415	180	
306.12264	220	
306.88635	134	
307.88829	322	
308.14185	1884	1+
308.87272	1916	1+
309.84055	274	1+
309.88818	500	
310.15419	1086	1+
311.35431	224	1+
311.88264	3798	1+
312.35532	136	1+
312.83179	130	
313.82293	136	
314.86274	642	
315.88449	328	1+
316.80939	252	1+
316.86001	376	1+
317.76895	198	1+
317.88020	192	1+
318.23312	164	
318.93031	286	1+
318.98647	194	1+
319.83075	128	
319.87300	142	
320.37671	150	
320.86234	216	
321.87834	200	
322.88585	136	
323.87418	1022	1+
324.82790	364	1+
324.98168	174	1+
325.87931	142	
325.89801	354	
326.88194	4104	1+
327.33212	138	1+
327.38833	288	1+
328.37120	152	
328.82031	134	
329.81395	190	
329.87209	436	1+
330.37695	178	
330.82616	154	
331.79417	192	1+
331.90452	138	
332.75425	252	1+
332.87275	540	
333.87150	264	
334.86943	186	
335.82467	192	1+
335.84786	242	
335.88221	156	
336.86732	376	1+
337.40072	128	
339.39712	226	1+
339.87965	276	
342.77008	228	1+
343.75662	140	
344.79888	158	
345.82065	196	
345.83523	148	
345.90947	230	
346.79544	138	
347.33653	160	
347.35354	156	
347.78443	416	1+
347.83499	528	1+
347.85895	132	
347.89551	342	1+
348.75713	134	
348.78814	276	1+
348.83608	382	1+
349.75507	460	1+
349.88159	476	1+
350.83065	204	
350.88481	410	1+
351.18006	144	
351.76656	236	1+
351.87441	272	1+
352.80436	122	
353.85059	650	1+
353.90890	284	1+
355.88383	210	1+
356.83591	222	
357.85289	152	
358.87168	216	
362.36655	302	1+
364.08369	144	
364.99621	186	
365.76268	194	
365.78483	360	1+
366.18057	212	
366.38283	148	
366.81211	196	
366.83806	742	1+
367.04770	130	
367.71036	244	1+
367.76187	358	1+
367.84071	480	1+
369.79756	602	1+
369.83325	448	1+
369.88447	142	
369.90480	310	1+
370.83495	288	1+
371.77706	506	1+
372.04334	166	1+
372.77937	348	1+
372.85393	136	
373.87009	166	
374.81157	228	
374.84114	130	
378.73394	426	1+
380.87718	132	
381.84053	636	1+
384.72641	122	
384.79338	148	
384.85022	1444	1+
384.90655	122	
385.77289	122	
386.88590	216	1+
387.72166	124	
387.81267	148	
387.84863	176	
388.80104	282	1+
388.84979	132	
388.93288	172	
389.19948	402	1+
390.73044	164	
390.78244	224	
390.84038	1156	1+
391.88198	204	1+
392.07520	198	
392.74736	200	1+
392.82467	498	1+
393.79274	134	
394.73851	162	
394.83108	124	
395.86839	144	
396.76469	148	
396.84392	146	
399.84809	816	1+
400.76023	158	
402.85979	260	
403.80327	132	
403.87217	482	1+
404.72222	146	
404.80386	130	
405.78126	152	
405.85705	614	1+
407.76193	478	1+
407.86579	2258	1+
408.74261	152	
408.76175	304	1+
408.85235	1400	1+
409.73011	370	1+
409.90963	170	
410.08465	150	
410.83561	920	1+
411.73238	308	1+
411.81180	252	
412.21285	128	
412.84457	190	
413.38004	136	1+
413.84829	140	
413.86747	480	1+
417.86594	138	
421.73292	200	1+
421.77026	148	
422.87507	178	
423.76967	290	
423.86566	484	1+
424.77298	158	
424.81977	186	
425.75749	436	
426.07804	138	
426.76388	438	1+
426.78235	156	
426.85757	1006	1+
427.70539	126	
427.73602	950	1+
428.84650	582	
428.88085	222	
429.69274	360	1+
429.84645	616	
429.86946	128	
430.74364	284	
430.81827	192	1+
430.85432	1128	1+
431.77450	234	1+
432.89149	216	
435.75903	310	1+
438.88163	136	
439.68725	240	1+
439.89185	434	1+
441.89090	128	
442.78845	130	
443.76640	210	
444.86913	2344	1+
445.75241	274	
447.71143	556	1+
447.75766	174	
448.77269	160	
449.69449	398	1+
449.78512	212	
449.87714	636	1+
450.75373	422	1+
457.90016	468	1+
462.75832	172	1+
462.86224	124	
462.88158	752	1+
465.71016	194	
467.70162	200	1+
467.88837	776	1+
470.72639	140	
485.89800	616	1+
488.80601	210	1+
491.85005	190	1+
509.85831	212	
END IONS

###FS:    #m/z: 336.94467 #charge 1+
###MS: 115
###MSMS: 118
BEGIN IONS
TITLE=Cmpd 88, +MS2(336.9447), 28.0-35.0eV, 2.6min #118
RTINSECONDS=151.413
SCANS=115,118
PEPMASS=336.94467	62754
CHARGE=1+
47.44398	88	
63.69640	80	
96.68449	98	
105.05142	74	
106.96812	84	
199.86326	86	
202.87789	82	
209.94499	126	
211.94319	3804	1+
212.10963	98	
212.87630	986	1+
213.93811	2176	1+
214.89617	144	
215.88459	394	1+
217.97813	90	
221.09083	72	
223.93375	82	
226.05711	74	
226.08860	84	
226.94617	78	
226.97620	72	
227.07937	78	
227.83491	76	
228.14263	72	
228.47482	88	
229.95415	3550	1+
230.04941	88	
230.88857	1940	1+
231.00782	110	
231.81458	80	
231.95033	1472	1+
233.82927	140	
233.89707	170	
233.94860	258	
234.36983	80	
235.90437	78	
237.37977	98	
237.90559	98	
238.38514	94	
239.84180	80	
240.83142	84	
241.84046	86	
241.86515	86	
241.98759	72	
242.07185	80	
242.84687	140	
243.82306	78	
243.83818	118	
243.86901	86	
244.99368	94	
245.39396	72	
246.90846	176	1+
246.97650	110	
247.96607	1296	1+
248.89787	792	1+
248.94860	86	
249.96116	592	1+
250.36212	98	
250.83014	164	
250.95454	82	
251.80182	78	
251.83160	80	
251.89731	72	
252.08129	460	1+
252.47630	92	
252.96971	2320	1+
253.13982	102	
253.84784	92	
253.90554	516	1+
253.96259	142	
254.03776	86	
254.86850	72	
254.90908	294	1+
254.94434	82	
254.96444	1354	1+
255.85726	98	
256.84871	400	1+
257.83421	100	
257.96305	72	
258.05564	96	
258.83824	100	
259.83222	74	
259.90051	72	
259.95468	330	1+
262.83720	110	
262.92875	84	
264.92590	78	
265.01474	116	
265.04150	78	
265.08381	100	
265.88205	76	
266.05841	86	
266.13414	72	
266.84583	84	
267.84008	232	
267.98002	72	
267.99414	86	
268.17936	80	
268.81984	84	
268.83750	1058	1+
268.91377	92	
268.95692	72	
270.98057	296	
271.87162	78	
271.91197	122	
272.08047	94	
272.88098	100	
272.95589	78	
273.92234	88	
274.86612	88	
274.89464	72	
275.95266	76	
276.85355	232	
276.89562	92	
277.85790	146	
278.83572	444	1+
279.10460	74	
279.88236	76	
280.94771	82	
282.92676	72	
283.05913	86	
283.09439	74	
283.75360	78	
284.00189	84	
285.84636	734	1+
285.94408	74	
286.42818	88	
288.81419	78	
289.78791	104	
289.89036	72	
290.08068	76	
290.81089	114	
290.86546	72	
291.81561	122	
291.85747	308	1+
292.90657	122	
293.10695	146	
293.99725	122	
294.85307	84	
295.02875	90	
295.86794	128	
295.96799	218	1+
296.85171	88	
297.80767	92	
298.59747	106	
298.86473	346	1+
299.02181	86	
299.05807	136	
300.78453	72	
300.94855	100	
301.07854	78	
302.90952	84	
303.80957	72	
303.88351	144	
305.09978	124	
306.87130	114	
307.07581	84	
307.17235	72	
308.80403	70	
308.83657	78	
308.86441	320	1+
309.34577	76	
309.88084	202	1+
314.75989	84	
318.40595	88	
319.87952	92	
320.12409	92	
320.88039	92	
321.87002	216	1+
322.84677	124	
324.89479	82	
325.94754	108	
326.88709	186	
328.90740	98	
329.88147	82	
330.42124	84	
332.83848	76	
END IONS

###FS:    #m/z: 363.95567 #charge 1+
###MS: 119
###MSMS: 120
BEGIN IONS
TITLE=Cmpd 89, +MS2(363.9557), 28.0-35.0eV, 2.6min #120
RTINSECONDS=155.098
SCANS=119-120
PEPMASS=363.95567	724718
CHARGE=1+
76.22862	100	
88.11184	84	
161.16191	86	
179.97186	94	
180.87098	96	
182.86784	84	
183.86555	92	
184.91933	92	
187.86931	100	
189.86273	672	1+
189.88707	88	
189.90320	92	
190.93018	84	
191.85685	962	1+
191.95470	156	
196.88557	358	1+
200.94970	98	
206.94569	128	
207.87163	286	
207.94789	86	
209.84794	136	
209.86889	126	
209.88860	120	
209.94313	2818	1+
210.88330	386	
210.91892	88	
210.95638	216	
211.88541	180	
212.87854	3136	1+
212.90466	124	
214.89221	168	
215.89788	106	
218.90620	280	
219.40694	92	
222.95117	1896	1+
224.89073	98	
224.94898	2128	1+
224.97204	186	1+
225.88919	374	1+
226.86453	100	
226.89445	252	1+
226.94655	23490	1+
227.05353	124	
227.82553	96	
227.99128	166	1+
228.17807	130	1+
228.89540	758	1+
228.94203	25056	1+
229.09177	118	1+
229.15843	136	1+
229.85415	94	
230.43447	92	
230.46266	86	
230.64981	84	1+
230.84546	160	
230.88897	5610	1+
231.14232	114	
231.45302	124	
232.88535	716	1+
234.87787	246	
234.93396	90	
235.02932	84	
236.89767	104	
237.05630	92	
237.38527	82	
239.06901	128	
240.93998	690	
240.96145	1258	1+
241.93730	1392	1+
242.93907	958	1+
242.95852	1128	1+
243.32648	82	
243.81631	90	
243.89572	98	
244.13729	90	
244.84216	86	
244.95667	9610	1+
245.93793	272	
246.39106	104	
246.42969	94	
246.90167	166	
246.95203	13496	1+
247.10444	114	
247.97988	142	
248.04748	92	
248.80104	148	
248.85014	88	
248.89929	1654	1+
249.91562	128	
250.41051	108	
250.89558	392	
250.96981	676	1+
251.04813	92	
251.91035	256	
253.90530	764	1+
257.38934	84	
257.63174	84	
258.84286	194	
258.89473	130	
258.93889	148	
258.97120	408	1+
259.01952	84	
259.83361	90	
260.96695	628	1+
261.83492	166	
262.82678	190	
262.89173	188	1+
262.97040	464	1+
263.97462	368	1+
264.07499	88	
264.96206	114	
265.08580	414	1+
265.31349	90	
266.01663	138	
266.81458	318	
266.87146	114	
267.40563	110	
267.91505	88	
267.97202	1354	1+
268.80806	154	
269.36289	86	
269.86485	142	
269.91999	172	
269.96854	2058	1+
270.83285	118	
271.85366	272	1+
271.91627	128	
272.48078	108	
277.85966	238	
278.42994	92	
278.84470	104	
279.09942	138	
280.11333	162	1+
280.79484	468	1+
281.86968	148	1+
281.89644	126	
281.99850	92	
282.40066	92	
282.79283	308	1+
282.85201	164	
282.98185	424	1+
283.11272	92	
283.83759	92	
283.98322	306	1+
285.14754	92	
285.84364	696	
285.87880	128	1+
288.87288	144	1+
292.40259	86	
292.97588	88	
293.11836	168	
293.17565	86	
294.85503	128	
295.86490	118	
295.92371	82	
296.80772	84	
297.60542	98	
297.85252	118	
298.80225	576	
299.80496	304	
299.88877	92	
300.79675	442	1+
300.99766	84	
301.86030	288	1+
303.80764	120	
303.85419	1684	1+
306.83237	110	
307.65094	86	
309.86231	84	
311.43131	84	
312.15312	94	
312.88917	96	
313.78210	100	
314.81978	108	
315.90686	94	
316.81683	236	1+
317.92455	160	1+
319.43468	88	
320.12888	112	
320.95791	106	
321.81656	222	1+
321.86827	204	
322.09762	100	
322.15854	126	
322.43044	180	
322.92692	308	
322.98535	122	
325.90168	88	
326.87437	318	1+
327.01514	88	
327.14608	88	
327.88210	186	1+
329.87062	134	
332.86311	94	
336.80665	88	
336.94405	328	1+
338.82459	288	1+
338.96350	162	
340.93916	154	
345.04764	88	
348.00437	84	
350.76028	214	1+
353.76462	132	
360.75051	90	
363.95956	138	
367.00871	86	
367.82309	82	
END IONS

###FS:    #m/z: 507.84391 #charge 1+
###MS: 119
###MSMS: 121
BEGIN IONS
TITLE=Cmpd 90, +MS2(507.8439), 28.2-35.2eV, 2.6min #121
RTINSECONDS=155.87
SCANS=119,121
PEPMASS=507.84391	309842
CHARGE=1+
196.01663	178	1+
214.88198	142	
220.87675	116	
222.97374	260	1+
227.95440	138	
232.89740	630	1+
235.89493	150	
236.88704	342	1+
238.06502	136	
241.90891	142	
248.85481	174	
249.88642	120	
250.90783	172	1+
250.96857	192	
251.07475	146	
252.38010	176	
252.89470	134	
254.07316	166	
258.87087	238	1+
261.37980	260	1+
261.87726	164	
265.08713	194	
267.90494	162	
268.89484	148	
269.89512	170	
270.86565	256	1+
271.09775	116	
272.38816	362	1+
272.43500	124	
273.92269	130	
275.79181	202	1+
275.84875	184	
277.38209	146	
278.82936	260	1+
279.87151	344	1+
279.94510	132	
280.39857	212	1+
280.85493	202	1+
281.37623	126	
283.84838	122	
284.88858	354	1+
285.85441	298	
287.85130	1086	
289.87865	444	
290.08537	160	1+
290.13339	116	
290.86141	832	1+
292.88233	136	
292.91989	138	
293.87323	546	
294.11877	126	
294.87557	480	
295.86711	160	
296.85542	190	
296.89321	148	
298.79914	152	
298.85671	138	
299.85321	130	
299.92307	144	
300.85617	250	
301.83766	254	1+
301.88098	320	1+
301.91321	170	1+
302.86229	124	
303.86576	536	1+
305.86015	1946	1+
307.88890	480	
308.13939	1382	1+
308.87079	1902	1+
309.91510	126	
310.15502	1218	1+
310.40138	116	
311.88344	4270	1+
312.83187	128	
314.86307	400	
315.86091	666	1+
316.37830	154	
318.06051	180	1+
318.85594	380	1+
319.89617	140	
321.88509	176	
322.35335	172	
323.86881	246	
325.38321	316	1+
325.86175	124	
325.89630	154	
326.38314	188	1+
326.87881	2806	1+
327.84351	126	
328.36650	252	1+
328.83365	202	
330.82548	126	
330.85199	156	
330.88766	310	1+
331.80039	250	1+
331.83856	168	1+
332.87266	484	1+
335.83836	152	
335.88673	134	
337.87694	788	1+
343.86811	274	1+
345.90320	124	
347.77419	344	
348.16547	174	1+
348.77524	214	
348.82447	602	1+
348.89395	186	
349.75514	220	
350.79534	168	
350.81363	210	
350.88240	560	1+
351.38753	256	1+
351.76453	346	1+
352.78248	180	1+
352.90873	272	
353.85032	362	
354.03186	118	
355.87428	130	
357.78694	272	1+
357.80481	198	
357.83420	146	
358.39955	186	1+
359.81005	124	
359.89629	130	
360.89698	122	
365.78123	266	
366.18475	276	1+
366.37979	142	
366.75596	134	
366.78162	138	
366.84864	256	
367.71603	146	
367.76661	284	
367.84320	298	1+
367.85688	128	
368.76806	170	
368.78685	124	
368.89450	556	1+
369.83785	388	1+
370.78687	156	
370.90493	248	1+
372.78605	124	
373.72766	342	1+
373.87214	122	
374.81589	452	1+
374.85330	194	1+
376.81561	176	
380.71681	406	1+
380.85475	136	
381.15715	178	1+
381.71983	276	1+
381.79084	362	1+
381.83599	152	
382.85940	270	1+
383.88735	142	
384.84619	1264	1+
385.39135	126	
385.73519	142	1+
385.77651	160	
388.79287	230	
388.84595	146	
389.19749	286	1+
389.76886	338	1+
389.84028	126	
390.73992	416	1+
390.76871	240	1+
390.79574	194	1+
390.84402	234	
391.74473	272	1+
391.84027	456	
392.82675	784	1+
392.87112	168	
393.74314	134	
393.79785	132	
394.82439	148	
396.77359	214	1+
396.85581	308	1+
396.91180	234	1+
397.71291	116	
398.73088	248	
399.72772	176	
399.85605	524	1+
399.88019	162	
400.89895	148	
402.71879	118	
402.86488	654	1+
405.77449	182	
405.86098	540	1+
405.89721	130	
407.75168	174	
407.86539	854	
408.75235	222	1+
408.85269	1440	1+
409.71603	230	1+
409.73492	262	1+
410.83708	972	1+
411.71172	192	
411.80739	154	
412.74503	492	1+
412.83977	648	1+
413.11301	108	1+
413.74921	364	1+
413.88260	148	
414.68690	122	
415.85876	330	1+
417.82017	202	
418.85252	146	
419.84418	128	
419.87391	124	
421.87459	254	
422.80701	254	1+
422.86449	882	1+
423.77082	706	1+
425.74940	832	1+
426.80033	150	
426.85930	842	1+
427.70283	142	
427.73195	384	
428.84832	1612	1+
428.88380	286	1+
429.72927	322	1+
429.77813	138	
429.83758	384	1+
430.69601	188	1+
430.77920	252	1+
430.84532	246	1+
430.86344	706	1+
431.86652	528	1+
433.75371	248	1+
433.85500	354	1+
439.89092	218	
440.68383	200	1+
442.88101	260	
443.76161	148	
444.87249	1368	1+
445.71794	198	
445.74062	220	
446.73919	194	
446.76023	180	
446.78547	118	
446.87503	246	1+
447.71487	630	
448.76058	118	
448.77956	426	1+
448.89253	170	
449.69373	344	1+
449.87855	330	
450.74726	202	
451.75424	240	1+
453.80777	122	
457.90108	146	
462.88085	636	1+
467.70654	262	1+
467.88664	668	1+
468.77411	120	
469.88831	182	
470.72287	290	1+
479.76571	122	
485.89807	804	1+
493.78326	126	
500.11459	172	1+
506.71080	132	1+
507.84700	152	
509.85898	222	
511.79950	174	1+
END IONS

###FS:    #m/z: 336.94465 #charge 1+
###MS: 119
###MSMS: 122
BEGIN IONS
TITLE=Cmpd 91, +MS2(336.9446), 28.0-35.0eV, 2.7min #122
RTINSECONDS=156.642
SCANS=119,122
PEPMASS=336.94465	58012
CHARGE=1+
189.86091	94	
192.03937	84	
195.96052	82	
196.88278	112	
197.94279	78	
198.95396	92	
199.90147	78	
202.87608	78	
205.94638	118	
206.97486	74	
209.94742	126	
210.37526	92	
210.88321	196	
211.94430	4172	1+
212.87972	888	1+
213.93921	1424	1+
215.89119	78	
215.93748	294	
216.08957	76	
217.88315	158	
217.93173	100	
218.83650	108	
222.95730	196	1+
224.52740	94	
225.05423	110	
225.94845	122	
226.93864	74	
226.95343	90	
226.97279	248	
227.88940	352	1+
228.89357	296	1+
228.93728	142	
229.95380	4038	1+
230.88887	1378	1+
231.15173	84	
231.94954	2350	
232.83853	106	
232.88366	76	
233.82333	114	
233.89718	138	
233.96124	146	
234.71234	90	
234.82373	96	
234.90193	116	
237.83022	74	
237.85264	78	
238.37188	84	
238.86352	74	
240.55331	90	
240.83701	114	
241.84215	94	
241.94731	192	
242.51487	94	
242.86121	74	
243.94950	82	
245.39383	84	
245.93649	82	
247.96500	1498	1+
248.90156	300	
248.98834	80	
249.86876	78	
249.90079	198	
249.95627	462	1+
250.02589	90	
250.06672	78	
250.83016	284	
250.90058	140	
251.56394	88	
251.82028	126	
251.83811	174	
251.95546	182	
252.83434	120	
252.94818	328	1+
252.97002	2016	1+
253.08585	108	
253.19588	80	
253.82285	80	
253.90469	154	
254.96608	1332	1+
255.04390	106	
255.85126	92	
256.85711	80	
256.91274	128	
256.96526	156	
257.84256	446	1+
257.89986	104	
258.87198	138	
259.95380	130	
260.95946	84	
261.82501	76	
261.85102	78	
261.90439	78	
262.85315	82	
263.35288	100	
264.79696	142	
266.13220	74	
266.97210	114	
267.41379	98	
267.83932	512	1+
269.91763	90	
270.88527	86	
270.97760	100	
271.85040	78	
272.35980	90	
272.37827	92	
272.97713	176	
273.94076	76	
274.85533	86	
274.88867	78	
275.43857	74	
275.86035	106	
275.87999	78	
276.85513	532	1+
277.84107	134	
278.83246	828	1+
278.90133	92	
279.10011	168	
285.84839	160	
285.90183	80	
286.33665	84	
286.85013	994	1+
288.48099	74	
288.82688	244	1+
288.85014	182	
288.87488	92	
292.37497	82	
292.43376	80	
292.46757	100	
293.86595	122	
294.67443	80	
294.85378	78	
295.36622	82	
296.13471	86	
296.85033	104	
296.96757	80	
296.98228	82	
296.99934	86	
297.81222	96	
297.83750	138	
300.92303	80	
300.95089	74	
302.88466	146	
304.86894	200	1+
306.40703	88	
306.95532	78	
308.07955	88	
308.86653	132	
309.36991	96	
309.85988	318	1+
310.86267	264	1+
312.81154	192	1+
313.90661	84	
315.82619	74	
315.87186	80	
317.39269	100	
318.81595	78	
319.12325	82	
321.02776	84	
321.27837	86	
321.61979	78	
321.87949	80	
323.38933	134	
325.38978	82	
325.88228	152	
327.88393	104	
328.95650	94	
330.89301	78	
331.13824	82	
331.40838	82	
332.40856	118	
332.91921	110	
334.86096	86	
336.30625	84	
340.90522	230	1+
END IONS

###FS:    #m/z: 322.92913 #charge 1+
###MS: 123
###MSMS: 124
BEGIN IONS
TITLE=Cmpd 92, +MS2(322.9291), 28.0-35.0eV, 2.7min #124
RTINSECONDS=160.315
SCANS=123-124
PEPMASS=322.92913	4224836
CHARGE=1+
132.86118	72	
134.48684	84	
179.38758	96	
181.93587	84	
192.02092	68	
192.89658	72	
193.89528	72	
195.91291	70	
196.88463	180	
201.04419	98	
204.60051	84	
205.95077	118	
207.79556	74	
207.97410	194	
208.93882	104	
209.91974	68	
211.94370	86	
213.05876	72	
214.12473	92	
215.84264	76	
219.94616	68	
220.87015	124	
221.94449	74	
222.87645	78	
222.97358	74	
223.96080	148	
224.79981	74	
224.96541	90	
227.91088	72	
228.84455	306	1+
230.82953	278	
232.01308	68	
234.09558	70	
234.93605	76	
238.25061	70	
238.87484	82	
238.93556	160	
239.08045	78	
239.91365	78	
239.95193	96	
240.04358	80	
240.07943	76	
240.43353	70	
240.89856	106	
240.93976	2190	
241.08095	70	
241.94139	1904	
241.96676	114	
242.82016	132	
242.94084	5990	1+
243.82089	122	
244.05309	72	
244.84770	78	
244.93940	1636	
245.79380	72	
246.38546	72	
246.89053	70	
246.97348	300	1+
248.85670	152	
248.94012	98	
249.06566	70	
249.39168	82	
249.83741	96	
250.97033	70	
251.78240	72	
251.85641	202	1+
252.84521	72	
253.56831	76	
254.11592	108	
254.83073	72	
254.92022	72	
255.84517	80	
255.90820	70	
256.78909	98	
256.84379	68	
256.90114	276	1+
257.18857	80	
258.83473	268	
260.33887	84	
260.82686	114	
261.83310	216	
262.83005	186	
262.98372	114	
263.83452	216	1+
264.95963	92	
265.03184	72	
265.05944	82	
266.85608	204	
267.77865	84	
268.08003	82	
268.82749	90	
268.95825	76	
269.79224	68	
269.84477	68	
270.85337	80	
271.85788	74	
272.87477	144	
273.79229	148	
275.80751	98	
276.85558	200	1+
277.08960	98	
278.16581	76	
278.83582	70	
278.96852	76	
279.09149	972	1+
281.86253	100	
282.24177	72	
282.28161	114	
283.06741	158	
283.85675	70	
284.04740	68	
284.21516	88	
284.29008	392	
284.87710	132	
284.91265	76	
284.96903	72	
285.29597	222	
287.36442	68	
288.03480	84	
288.94393	82	
289.78794	80	
289.88039	114	
291.41665	74	
291.78114	68	
291.80909	134	
292.93407	80	
293.85450	72	
294.81032	70	
294.85064	130	
296.79309	88	
296.86431	86	
296.99344	74	
297.04807	68	
298.80178	134	
298.82644	74	
298.92621	76	
298.94982	76	
299.78280	70	
301.87096	222	1+
302.99713	98	
304.87819	192	1+
305.23273	80	
307.79580	144	
308.09690	82	
308.79753	92	
310.87091	104	
313.79552	70	
313.87167	144	
317.86752	130	
318.30970	80	
318.88614	68	
318.97413	74	
320.26021	70	
320.75038	90	
320.81876	94	
321.82238	136	
323.88282	196	1+
324.76241	70	
325.25660	82	
326.04800	108	
327.96424	70	
END IONS

###FS:    #m/z: 340.93964 #charge 1+
###MS: 123
###MSMS: 125
BEGIN IONS
TITLE=Cmpd 93, +MS2(340.9396), 28.0-35.0eV, 2.7min #125
RTINSECONDS=161.087
SCANS=123,125
PEPMASS=340.93964	1489226
CHARGE=1+
182.86299	88	
189.86836	172	
190.94393	102	
192.92645	254	
199.92226	82	
204.90827	92	
210.93649	148	
211.03658	96	
213.87806	234	1+
213.93890	1436	1+
214.89500	136	
215.93724	336	
216.93637	168	
217.89357	92	
220.90297	224	1+
222.97317	98	
222.98922	128	
224.97905	154	
228.84433	92	
229.52283	86	
231.89356	184	
231.95125	1018	1+
232.86279	78	
232.89274	84	
233.89511	212	
233.94500	174	
234.90655	92	
235.04893	74	
238.83857	130	
238.93545	76	
239.81695	74	
239.89964	156	
240.16496	98	
240.83711	106	
241.06017	106	
241.82550	384	1+
241.84081	274	
242.83204	378	1+
242.88065	84	
244.97842	80	
246.42001	82	
246.44758	80	
246.98114	86	
247.85607	76	
248.83339	78	
249.96050	612	1+
250.89890	326	1+
251.13385	88	
251.79557	80	
253.80115	84	
254.83282	92	
254.87986	84	
254.90548	142	
254.96517	722	1+
255.78957	108	
255.95164	78	
256.78135	80	
256.85217	74	
256.90332	92	
256.96380	190	
257.89814	84	
257.92751	150	
258.84379	96	
258.87305	76	
258.95996	78	
259.84335	416	1+
260.83268	138	
260.84874	258	1+
260.89191	98	
260.92869	80	
261.82302	100	
261.88076	122	
262.89904	74	
262.92648	150	
262.96478	90	
262.99838	76	
263.56238	84	
263.85752	78	
263.93213	148	
264.85757	258	1+
265.01176	78	
265.42572	78	
266.10007	78	
268.36253	80	
268.78725	74	
268.83640	140	
269.02642	74	
269.06687	92	
270.83896	118	
270.93316	84	
271.82468	74	
271.86143	72	
272.84531	100	
272.91737	124	
272.97521	74	
274.79482	78	
274.85312	140	
274.87129	198	1+
274.89394	190	1+
276.12765	78	
276.83788	140	
276.85684	242	
277.86807	250	
277.96633	126	
278.84601	600	1+
278.98487	86	
279.95051	78	
280.05290	80	
280.84148	204	
281.87021	80	
281.90132	78	
282.37569	78	
282.93679	92	
282.97426	78	
284.20094	72	
285.86301	80	
286.83536	76	
286.91062	82	
288.41586	80	
289.01031	76	
289.85287	98	
290.78803	78	
290.88221	76	
292.44001	100	
293.86721	130	
294.85749	146	
295.85603	88	
296.85299	294	1+
298.81178	86	
299.78790	98	
300.85671	116	
304.87862	92	
304.92272	114	
304.97122	84	
307.54717	98	
307.79897	128	
307.88342	72	
308.53465	92	
309.40204	96	
309.85349	96	
310.78142	78	
310.82048	178	
310.87502	220	1+
311.02643	80	
311.09542	80	
311.82559	78	
311.99911	80	
314.03701	76	
314.17622	74	
318.37121	78	
319.06834	92	
319.87269	110	
319.95487	74	
320.91552	78	
322.01650	78	
323.88285	90	
326.16534	80	
327.59505	78	
328.82450	86	
329.82116	78	
330.81160	320	1+
331.18520	74	
336.76797	82	
337.37427	92	
338.77231	78	
338.87140	78	
339.75335	72	
342.70923	76	
END IONS

###FS:    #m/z: 507.84392 #charge 1+
###MS: 123
###MSMS: 126
BEGIN IONS
TITLE=Cmpd 94, +MS2(507.8439), 28.2-35.2eV, 2.7min #126
RTINSECONDS=161.861
SCANS=123,126
PEPMASS=507.84392	302378
CHARGE=1+
196.01629	280	1+
209.94265	202	
214.88176	292	1+
222.97383	170	
224.04947	130	
232.08525	186	
232.89765	304	1+
234.88772	136	
236.88749	166	
238.06367	324	1+
248.08333	132	
248.11915	188	
252.38273	218	1+
252.88110	164	
259.87279	418	1+
266.16578	392	
270.86082	128	
271.84951	384	1+
272.38705	156	
272.85174	324	1+
273.38378	130	
275.90577	272	1+
279.81905	214	1+
281.84659	140	
281.87024	144	
283.86673	140	1+
285.85122	452	1+
285.87315	240	1+
287.85006	892	1+
288.35313	164	
289.87247	250	
290.86249	424	
291.85473	208	
291.87925	302	
293.12122	328	1+
293.87419	592	
294.86585	180	
295.81955	356	1+
295.85280	134	
296.87975	146	
296.93530	140	
297.86784	376	1+
298.85325	230	
298.87386	228	1+
300.85385	286	1+
303.86570	756	
304.80710	210	1+
304.85608	170	
304.88296	138	
305.38046	130	
305.86192	1412	1+
307.89074	304	
308.14013	1272	1+
308.84310	158	
308.87202	1658	1+
309.89128	314	
310.15773	728	1+
310.38212	128	
310.86324	156	
311.88238	2928	1+
312.81881	128	
313.87944	372	
314.86440	612	1+
315.45308	84	1+
316.86430	182	
316.89174	152	
317.77435	200	1+
318.95639	134	
322.86986	136	
323.36189	144	
323.87334	420	
324.85715	212	
324.89291	132	
325.84923	144	
325.89091	216	
326.88229	2742	1+
327.15657	174	
327.82079	146	
328.37082	142	
328.87165	408	1+
330.82611	208	
330.88253	144	
331.88833	156	
332.87385	1066	1+
334.00838	138	1+
334.88698	166	
335.84077	154	
335.90534	188	1+
336.03216	216	1+
336.85914	178	1+
336.88171	178	
338.40171	150	
338.88573	330	
339.82824	268	1+
339.87953	182	
343.87519	308	1+
345.82521	128	
347.77027	254	
348.01731	214	1+
348.16446	228	1+
348.77717	198	
348.87090	134	
349.75775	336	
349.82079	148	
349.88145	518	1+
350.75640	164	
350.83767	168	
350.88463	428	1+
351.01799	134	
351.77879	208	
353.84942	268	
355.76972	126	
355.88896	308	1+
356.91642	136	
357.39849	126	1+
360.78638	130	
362.86632	136	
363.91184	238	1+
364.36803	130	
365.78498	372	1+
366.38850	130	
366.81428	200	1+
366.84449	400	1+
366.91876	138	
367.70404	376	1+
367.77403	390	1+
368.75550	150	1+
368.77558	252	1+
368.88401	178	
368.90536	164	
369.83675	322	1+
370.79963	408	1+
371.79869	248	1+
371.83114	130	
372.83248	210	
373.81633	388	1+
373.90003	318	1+
374.81655	282	1+
375.73380	160	
375.75763	282	1+
376.84207	304	1+
376.92425	136	
377.37001	136	
377.80676	140	
380.72082	292	1+
381.78543	174	
381.83338	366	1+
381.85765	148	
383.79428	192	
384.78740	140	
384.84990	1398	1+
385.79628	210	1+
385.82409	158	
386.84390	760	1+
387.84366	466	1+
389.71546	138	
390.83860	372	
391.79994	242	
391.84760	200	
391.91478	126	
392.72692	216	1+
392.82286	748	1+
392.85730	160	
393.77162	128	
393.79730	296	1+
394.83534	140	
395.85653	138	
396.85512	192	1+
398.73375	174	
399.73098	144	
399.84956	338	1+
401.85729	130	
402.85948	352	
403.87300	154	
404.86015	208	
405.76434	408	1+
405.86967	244	
406.73993	152	
406.86335	148	
407.73921	328	
407.86458	2500	1+
408.07002	138	
408.74969	232	
409.73411	220	
409.83508	1180	1+
410.72749	510	1+
410.83689	1006	1+
410.86141	292	1+
411.80797	164	
412.84712	338	
413.87611	204	
414.87378	144	
415.70391	190	1+
415.86982	204	
417.70633	206	1+
417.85885	178	
421.74586	130	
421.87898	178	
422.86164	370	
423.77511	384	
423.86470	632	1+
424.77301	180	
424.80391	148	
424.82791	256	
425.75205	352	
426.73317	126	
426.76153	210	
426.85889	1392	1+
427.72648	714	1+
427.77371	176	
428.75211	158	
428.79903	146	
428.84547	1324	1+
428.88498	214	1+
429.68718	138	
429.81743	174	
430.69978	186	
430.80479	146	
430.85112	278	
431.86752	386	
432.86374	256	
433.76984	180	1+
433.85370	268	
436.81921	148	1+
436.86492	144	
439.89483	134	
440.86715	132	
443.75534	314	1+
444.86870	1824	1+
445.71675	186	
445.74821	780	1+
446.78602	196	1+
447.71512	192	
448.78270	178	
448.88814	154	
449.70341	176	1+
449.87723	302	
450.75355	412	1+
450.88440	234	1+
451.85671	246	
457.90481	270	1+
462.87967	472	1+
465.71981	162	
467.88662	1052	1+
473.71695	230	1+
476.71161	142	
482.77665	180	1+
485.89656	650	1+
486.83862	296	1+
END IONS

###FS:    #m/z: 322.92933 #charge 1+
###MS: 127
###MSMS: 128
BEGIN IONS
TITLE=Cmpd 95, +MS2(322.9293), 28.0-35.0eV, 2.8min #128
RTINSECONDS=165.522
SCANS=127-128
PEPMASS=322.92933	4199192
CHARGE=1+
189.86252	80	
189.87466	76	
192.88880	102	
193.01097	78	
193.43903	100	
196.00092	100	
200.83596	180	
201.05360	86	
205.94828	78	
208.89815	72	
209.92507	120	
211.02411	74	
214.88791	208	1+
221.00902	86	
222.92624	70	
222.94900	216	
223.41398	70	
223.95953	192	
224.82382	72	
224.95754	120	
225.81190	74	
227.88491	90	
227.93126	176	
228.84452	116	
228.91275	72	
230.81552	98	
230.83094	80	
230.84403	70	
231.03376	90	
231.82816	178	
233.88138	94	
234.88566	74	
235.45778	84	
236.89798	200	1+
237.43819	76	
237.79392	100	
238.84236	84	
238.93563	122	
239.08028	284	
239.78773	148	
239.95450	70	
239.96718	84	
240.78760	70	
240.82387	98	
240.94028	2198	
241.00674	74	
241.85950	78	
241.94133	1914	
242.44066	100	
242.93967	6938	1+
243.34369	78	
243.84000	84	
243.88315	78	
245.02273	88	
245.36874	82	
245.39203	90	
245.44953	80	
245.85358	260	1+
245.91676	76	
246.43738	84	
246.97562	82	
247.39237	92	
248.84329	156	
249.85536	72	
251.04468	76	
251.93027	70	
252.82762	78	
252.89232	84	
253.01881	94	
253.16370	84	
254.93692	98	
255.82283	150	
256.38969	94	
256.89368	200	1+
257.08439	78	
258.15061	70	
258.83309	242	
260.83344	170	
260.91775	72	
261.47527	112	
261.83302	222	
262.03762	72	
262.82718	126	
264.87775	70	
265.05955	84	
265.08418	356	1+
265.24935	72	
266.05615	86	
266.07314	78	
266.16435	80	
266.85010	146	
267.79014	130	
267.84530	210	1+
269.40719	94	
269.79435	74	
270.59792	80	
271.78661	76	
271.86786	68	
271.96675	116	
273.79277	178	
274.95965	74	
275.15268	84	
275.85037	72	
277.01425	76	
278.00203	74	
278.29061	74	
279.09084	1006	1+
279.91147	80	
280.42944	94	
280.85278	148	
281.88892	70	
282.85253	78	
283.05097	84	
283.08118	96	
283.35253	82	
283.86944	74	
284.29081	442	1+
284.86220	112	
284.94447	70	
285.85053	108	
285.96987	90	
286.33560	82	
286.85436	78	
286.88717	248	1+
287.85129	70	
287.89116	176	1+
288.79802	72	
291.80081	98	
295.85830	138	
297.41678	80	
297.79478	104	
297.93796	78	
297.96105	82	
299.78406	82	
300.03566	72	
304.22406	162	
304.87313	144	
304.94322	88	
306.12769	78	
307.79754	110	
308.80179	86	
308.86661	94	
309.86330	80	
310.91569	72	
311.00236	72	
311.87994	72	
312.35948	76	
313.10399	80	
314.18215	142	
314.76602	108	
315.81272	68	
316.76496	68	
320.33289	86	
320.99482	80	
321.89392	130	
322.24981	72	
323.19394	74	
325.77530	68	
326.15663	94	
326.85336	82	
326.89961	70	
END IONS

###FS:    #m/z: 340.93984 #charge 1+
###MS: 127
###MSMS: 129
BEGIN IONS
TITLE=Cmpd 96, +MS2(340.9398), 28.0-35.0eV, 2.8min #129
RTINSECONDS=166.295
SCANS=127,129
PEPMASS=340.93984	1499620
CHARGE=1+
134.60933	86	
139.78233	78	
191.95971	128	
192.30694	74	
192.92200	128	
205.95063	106	
206.96617	86	
208.95405	148	
209.94204	116	
212.97110	92	
213.93808	1394	
214.88081	88	
215.88744	252	
215.93617	508	
217.85668	78	
220.45630	84	
220.88050	228	
223.93767	78	
224.97517	96	
226.86467	138	
227.02747	90	
227.41091	80	
228.95133	136	
229.39433	84	
229.94908	114	
230.84646	116	
230.88893	654	1+
231.89246	370	1+
231.95033	1118	1+
232.96610	78	
233.83914	92	
233.89617	156	
233.94953	504	1+
235.89226	102	
236.88226	92	
238.41950	76	
238.88361	100	
239.95124	206	1+
240.83377	110	
241.84258	122	
241.90150	90	
242.40610	86	
243.83626	80	
244.39840	82	
244.50187	88	
245.83247	80	
247.12787	80	
247.82943	80	
248.90315	158	
248.92636	88	
249.08936	82	
249.89982	130	
249.95910	126	
250.95943	74	
250.99139	114	
251.96172	288	1+
253.95670	158	
254.96347	870	1+
255.13661	108	
256.26593	76	
256.84920	236	1+
256.89350	94	
257.52730	78	
257.89793	78	
257.96111	88	
258.84616	534	1+
258.90272	104	
259.89933	82	
259.95651	298	1+
260.83065	112	
261.84064	86	
262.53880	100	
262.85314	78	
262.92433	170	
263.85145	76	
264.79959	76	
266.68110	88	
266.84439	88	
267.98209	76	
268.84136	158	
269.18558	80	
269.80441	80	
269.94369	154	
270.79845	186	1+
270.82567	210	
270.90078	82	
271.35586	82	
271.41650	102	
272.81710	88	
272.90431	78	
272.92325	142	
272.97171	118	
273.79338	86	
273.97936	76	
274.06387	76	
274.85985	104	
275.80800	108	
275.90157	136	
276.85759	354	
277.85939	288	
277.95998	158	
278.84269	296	
279.08617	76	
279.84753	140	
280.81791	86	
280.85514	104	
280.93402	104	
281.86460	78	
282.59861	84	
282.97501	180	
283.01170	76	
284.93581	90	
285.78232	80	
285.81357	92	
286.81256	84	
288.79802	90	
288.86684	92	
290.10796	86	
290.94488	120	
292.87286	76	
292.94157	78	
294.99849	92	
296.85886	126	
297.79471	130	
297.97220	108	
299.97573	78	
300.86077	100	
301.36430	90	
301.88053	122	
302.86148	212	1+
302.95115	118	
304.13738	78	
304.76079	80	
304.93244	78	
307.44621	100	
307.88725	114	
308.79652	188	
308.84716	78	
308.93140	90	
309.81258	78	
310.87547	218	
311.85496	84	
314.88156	116	
314.93838	80	
316.28248	96	
316.90266	74	
318.82946	76	
319.87515	98	
322.13091	78	
322.28949	88	
323.82753	78	
324.62394	86	
328.21555	86	
330.81476	102	
331.82605	94	
333.02244	78	
336.77272	100	
336.94375	84	
338.77868	88	
340.90908	80	
344.91741	98	
345.04246	78	
END IONS

###FS:    #m/z: 336.94488 #charge 1+
###MS: 127
###MSMS: 130
BEGIN IONS
TITLE=Cmpd 97, +MS2(336.9449), 28.0-35.0eV, 2.8min #130
RTINSECONDS=167.067
SCANS=127,130
PEPMASS=336.94488	57972
CHARGE=1+
151.23727	88	
182.86818	94	
191.04552	80	
192.88634	78	
197.95492	98	
203.05446	86	
205.28613	84	
205.97003	132	
206.98092	74	
209.90741	76	
210.87969	150	
211.94335	3162	1+
212.87814	862	1+
213.93855	1940	1+
214.88185	354	1+
215.51229	90	
215.88616	298	1+
215.93477	310	1+
217.01089	78	
217.88314	262	
219.08016	102	
219.84027	78	
223.95531	198	1+
224.97882	168	
227.02031	102	
228.84179	126	
228.87015	72	
228.89229	180	
228.92775	80	
229.95391	3714	
230.23022	74	
230.84923	142	
230.88783	1298	1+
230.95546	92	
231.00050	78	
231.30558	94	1+
231.94982	1766	1+
232.16274	76	
233.79703	74	
233.82828	138	
233.94724	186	
234.82707	152	
234.88511	78	
234.90016	104	
235.01148	98	
235.87532	120	
236.88422	88	
236.97113	84	
238.83956	162	
239.92702	96	
241.84768	192	
242.83897	88	
243.83536	92	
244.84574	198	1+
244.89282	94	
245.03430	80	
246.89412	96	
247.96454	826	
248.89817	760	1+
248.92448	80	
249.47674	86	
249.82807	82	
249.96292	492	
250.83074	490	1+
250.89778	84	
250.95284	184	1+
250.98897	132	
251.06886	146	
251.83555	316	1+
251.87963	98	
252.07270	76	
252.85678	78	
252.96948	1820	1+
253.08406	128	
253.78731	86	
253.90524	716	1+
253.95240	72	
254.09074	74	
254.96275	978	1+
255.78065	72	
256.26228	78	
256.85765	80	
257.80721	80	
258.84754	482	1+
258.96002	88	
259.87337	72	
261.85171	164	
262.70592	80	
263.83156	220	
265.08305	78	
265.19361	76	
265.82996	72	
265.84571	74	
267.06632	82	
267.83689	784	1+
270.08480	74	
270.85822	120	
270.94967	190	1+
270.98414	240	1+
271.07486	74	
271.79701	76	
271.85336	72	
271.91405	124	
272.36196	74	
272.97277	174	
273.59107	100	
274.79091	74	
274.89676	100	
276.34127	76	
276.85704	676	1+
277.83683	94	
277.96515	78	
278.52242	120	
278.83451	592	1+
279.03472	72	
279.10227	74	
280.36954	90	
281.43973	92	
282.95593	92	
283.40418	78	
283.81159	92	
283.93169	84	
285.84794	1312	1+
286.85029	978	1+
289.51199	92	
289.87558	78	
290.35887	76	
290.78589	106	
290.80348	134	
291.44149	84	
291.85536	76	
294.10768	78	
294.13085	76	
294.83841	80	
294.85270	100	
295.13838	114	
295.83708	84	
295.86554	130	
296.17296	80	
297.99075	74	
299.43384	72	
302.87760	122	
302.91356	88	
303.52718	84	
303.86432	130	
304.85995	216	1+
307.79736	78	
308.81275	76	
308.86503	456	1+
308.87585	92	
310.43084	76	
310.82554	88	
310.87347	360	1+
314.81445	74	
316.85232	72	
317.80641	76	
320.87133	78	
320.93311	90	
321.41957	80	
322.16393	86	
322.52983	78	
323.00305	128	
325.82903	110	
325.90152	90	
326.77548	86	
327.82410	74	
328.80950	80	
328.88730	146	
329.82778	72	
331.84913	88	
333.83419	76	
333.88346	72	
333.94403	78	
334.46141	86	
335.41981	92	
337.88209	94	
340.35341	92	
340.87262	114	
341.80731	76	
END IONS

###FS:    #m/z: 322.92922 #charge 1+
###MS: 131
###MSMS: 132
BEGIN IONS
TITLE=Cmpd 98, +MS2(322.9292), 28.0-35.0eV, 2.9min #132
RTINSECONDS=170.75
SCANS=131-132
PEPMASS=322.92922	4145454
CHARGE=1+
104.69451	72	
180.54061	78	
185.93080	98	
193.96706	80	
195.91830	98	
200.83934	72	
200.88969	90	
201.03482	132	
204.95198	96	
206.94664	132	
208.90683	86	
209.94795	80	
210.03158	78	
210.92074	72	
212.04019	84	
212.87950	462	1+
212.92122	74	
212.98345	76	
215.04387	74	
215.85506	92	
217.38598	92	
218.88630	120	
221.88424	124	
222.90580	76	
222.95418	108	
223.95817	90	
224.93994	72	
224.95681	206	
226.38588	82	
227.84332	82	
227.93527	82	
228.56005	80	
228.80321	74	
228.85374	76	
230.88993	286	
230.90971	152	
232.90332	184	
233.49467	72	
233.91334	82	
234.89650	92	
235.82503	82	
237.05175	84	
238.93627	214	
239.03620	80	
239.07388	84	
239.78734	224	
239.83857	248	1+
240.82438	124	
240.94038	2954	
240.96189	176	
241.94189	2032	
242.94140	5992	1+
243.01452	72	
243.56402	76	
243.85593	80	
244.81820	140	
244.93828	1880	1+
245.91126	82	
245.95572	84	
246.97588	186	
248.85036	130	
248.89606	116	
249.05053	120	
249.94640	78	
249.96975	106	
251.86428	78	
251.93237	78	
251.94804	126	
252.03159	92	
253.47629	74	
256.90076	82	
257.07827	148	
258.83248	174	
258.89473	112	
258.97341	86	
259.39693	90	
260.81278	78	
260.84157	80	
261.82459	454	1+
262.07923	74	
262.89852	108	
263.06625	72	
263.43477	86	
264.41652	80	
265.03544	72	
265.93208	74	
266.08641	72	
266.86852	128	
266.92818	78	
268.95604	74	
269.56240	92	
269.87911	132	
270.08897	88	
271.81301	88	
271.86354	72	
273.97348	78	
274.84824	84	
275.79198	90	
275.84228	84	
277.01614	94	
277.80695	236	1+
278.24975	88	
278.56333	76	
279.09085	1276	1+
280.86067	232	1+
281.09824	236	1+
281.79637	84	
283.07005	176	
283.80525	72	
283.97087	76	
284.07232	98	
284.29293	136	
284.99410	78	
286.85956	240	1+
286.87333	102	
287.56591	86	
289.90479	74	
289.94872	76	
291.80362	266	
291.82980	72	
292.87181	170	1+
293.81725	70	
293.84697	84	
294.76364	120	
295.81274	148	
296.06304	72	
297.15408	72	
297.81713	78	
299.15794	80	
299.36174	88	
299.78621	80	
300.85083	92	
302.08934	74	
302.86052	76	
303.63447	94	
303.86429	90	
303.88974	142	
303.94815	152	
305.99903	76	
307.00279	102	
307.24151	82	
307.80025	148	
307.88657	98	
308.80376	132	
309.16649	72	
309.90756	100	
310.87942	302	1+
312.14666	72	
313.38035	90	
314.40908	90	
315.81733	80	
319.89137	74	
321.76504	92	
322.03833	72	
322.14837	94	
322.30871	78	
322.84997	80	
323.76141	72	
324.89677	120	
324.94446	78	
325.75330	88	
325.89374	132	
END IONS

###FS:    #m/z: 340.93977 #charge 1+
###MS: 131
###MSMS: 133
BEGIN IONS
TITLE=Cmpd 99, +MS2(340.9398), 28.0-35.0eV, 2.9min #133
RTINSECONDS=171.522
SCANS=131,133
PEPMASS=340.93977	1475178
CHARGE=1+
191.95646	182	
192.03453	102	
192.92345	252	
196.40671	80	
197.88926	76	
205.94903	104	
208.95591	96	
209.91419	100	
212.87764	92	
213.93940	862	1+
214.89398	256	
215.88729	410	1+
215.93811	292	1+
217.93623	198	
218.03430	80	
220.88288	184	1+
220.98145	80	
221.89868	82	
221.95158	74	
223.83231	76	
223.88819	100	
224.84395	74	
224.97187	86	
226.12738	76	
226.85214	88	
226.89238	74	
226.94597	106	
227.95180	116	
228.89897	214	1+
228.94387	180	
230.84750	96	
230.88920	160	
231.49326	108	
231.88922	514	1+
231.95035	1382	1+
232.35140	84	
233.89656	350	1+
233.94840	316	1+
235.02056	100	
235.94781	74	
236.81757	126	
237.05558	82	
240.83273	122	
240.84691	94	
241.84590	356	1+
242.05428	84	
242.89753	80	
243.83443	148	
244.84322	116	
244.87650	82	
244.95530	124	
245.39188	90	
246.85377	158	1+
246.97364	272	
248.89986	218	
248.99819	74	
249.88823	90	
249.96169	192	
250.95813	172	
251.02316	96	
251.95865	116	
252.09409	76	
253.94584	80	
254.96506	864	1+
255.07656	134	
255.91848	140	
256.07723	78	
256.45451	82	
256.96319	116	
257.80063	154	
257.83110	80	
257.86548	144	
258.85351	140	
259.85456	418	1+
259.88968	92	
259.95428	170	
260.83267	252	
261.83551	212	
261.91664	74	
262.35581	90	
262.92416	112	
262.96671	78	
263.86732	74	
264.86570	122	
265.89402	82	
265.99342	92	
266.84187	84	
268.84184	300	1+
268.97349	134	
270.35148	78	
270.93514	80	
270.96534	74	
271.21202	82	
271.91197	88	
272.34776	82	
272.93456	208	
272.97778	310	1+
273.91837	122	
274.85634	76	
274.98078	190	1+
275.80836	222	
276.50536	86	
276.85636	564	1+
278.38293	78	
278.42600	86	
278.84513	620	1+
279.44906	74	
279.92737	240	1+
280.42526	96	
280.84548	144	
280.86250	172	1+
281.46434	108	
283.02479	80	
283.84865	98	
283.87270	128	
284.45102	102	
284.90059	84	
285.87153	84	
285.92349	90	
286.02718	90	
286.91074	80	
288.81836	92	
289.78661	118	
291.80824	114	
294.86429	136	
295.75448	78	
295.85991	94	
295.98927	120	
296.85971	228	1+
297.86161	156	1+
297.97111	100	
298.23032	76	
298.83281	78	
299.31268	86	
299.78493	74	
299.87443	108	
300.82923	78	
300.86689	122	
300.92042	74	
301.85877	208	
302.87660	102	
305.15126	90	
306.02482	96	
309.45418	100	
309.84738	92	
309.86681	140	
310.88809	176	1+
311.93452	80	
312.81302	76	
312.86303	76	
313.13452	78	
315.86866	136	
316.83059	78	
317.08200	98	
321.11123	74	
326.30953	76	
326.89986	76	
327.00397	80	
327.36423	74	
327.94187	76	
328.35755	76	
328.81378	82	
329.08114	78	
330.81697	76	
333.79480	82	
334.29188	80	
336.81176	130	
338.07376	146	
342.72256	80	
343.89234	82	
344.04245	74	
345.54275	80	
346.34440	80	
END IONS

###FS:    #m/z: 363.95570 #charge 1+
###MS: 131
###MSMS: 134
BEGIN IONS
TITLE=Cmpd 100, +MS2(363.9557), 28.0-35.0eV, 2.9min #134
RTINSECONDS=172.295
SCANS=131,134
PEPMASS=363.95570	683964
CHARGE=1+
129.83433	96	
177.93665	94	
189.86059	582	1+
190.94203	86	
191.85703	198	
191.95274	82	
194.88830	84	
196.88389	88	
197.96182	92	
205.94912	138	
207.44189	82	
207.87501	124	
207.95072	364	
209.87506	380	1+
209.94260	1720	1+
211.86141	88	
212.87818	1524	1+
212.90389	102	
216.89883	80	
221.05782	92	
222.95170	342	1+
224.86424	158	1+
224.95001	1074	1+
224.97381	122	
226.88779	112	
226.94683	10044	1+
227.03969	96	1+
228.40064	86	
228.89461	200	
228.94166	10300	1+
229.84565	188	1+
229.90267	162	
230.82840	98	
230.88928	3040	1+
230.91697	136	
231.99760	106	
232.88482	552	1+
233.39894	82	
233.99222	84	
234.88101	132	
234.93043	182	
236.39118	94	
237.09969	84	
239.01701	100	
239.08331	88	
240.08315	96	
240.94072	464	
240.96115	552	1+
241.07945	138	
241.93892	1264	1+
242.94034	876	1+
242.96034	784	1+
243.82335	152	
244.83120	84	
244.95674	6386	1+
245.39336	92	
245.80176	84	
245.87881	98	
245.89988	434	1+
245.92194	84	
245.94126	304	
246.38731	88	
246.82134	92	
246.95247	5580	1+
248.80677	94	
248.85529	132	
248.90122	1368	1+
249.80847	84	
249.85180	92	
249.88273	102	
250.89573	102	
250.94805	210	
250.96826	214	
251.04286	98	
251.07158	80	
252.97811	80	
253.09003	144	
253.89254	140	
253.90389	240	1+
255.40160	92	
257.79600	106	
258.87809	216	1+
258.89983	128	
259.84799	198	
260.11911	80	
260.83554	136	
260.93365	84	
260.96817	112	
261.82729	432	1+
261.85099	80	
261.96954	84	
262.82880	246	1+
262.90299	88	
262.96708	190	1+
264.81641	308	1+
265.08386	210	
265.96729	116	
266.09816	92	
267.96934	836	1+
268.08546	84	
269.80506	102	
269.96740	848	1+
270.83700	176	1+
271.84105	206	1+
271.86050	160	1+
271.91325	134	
273.07156	90	
274.40041	96	
274.95396	138	
275.85252	262	1+
276.81306	130	
277.80744	82	
278.54483	82	
278.84324	252	1+
279.10267	168	
279.79481	118	
279.86158	94	
280.10221	144	
280.79117	282	
281.10399	82	
281.79291	226	
281.89151	180	
283.00733	80	
283.85079	160	
284.41628	84	
284.78691	88	
284.82036	100	
284.84725	426	1+
284.98597	80	
285.82597	120	
285.84901	424	1+
285.93989	88	
287.88803	158	
289.87213	130	
289.91945	154	
290.09530	92	
290.78487	92	
292.11451	176	1+
292.85435	84	
294.83658	286	1+
295.93078	122	
296.80826	130	
296.86957	138	
297.80920	110	
298.80318	400	
299.80066	740	1+
301.38550	90	
301.86065	382	1+
301.96773	114	
303.85653	576	
304.35155	84	
305.30977	104	
305.87423	106	
307.13322	112	
308.13339	84	
310.59984	96	
311.04801	100	
311.36409	84	
311.87276	98	
314.82469	108	
316.81409	264	
318.13458	80	
318.40423	84	
318.80905	160	
319.82073	118	
320.81299	300	1+
320.93756	88	
321.14842	202	1+
321.86140	120	
322.01403	88	
322.15592	144	1+
322.92928	126	
323.81915	100	
324.84046	210	1+
324.87492	120	
326.87581	144	
328.97006	118	
329.95720	82	
330.80760	84	
332.77221	116	
333.05827	86	
336.94568	202	
337.05437	82	
337.84280	106	
340.31496	82	
340.94070	386	1+
342.77258	82	
343.91279	86	
346.90439	88	
350.76178	82	
353.03916	112	
353.74942	118	
356.76558	98	
358.84271	86	
358.90571	94	
END IONS

###FS:    #m/z: 363.95590 #charge 1+
###MS: 135
###MSMS: 136
BEGIN IONS
TITLE=Cmpd 101, +MS2(363.9559), 28.0-35.0eV, 2.9min #136
RTINSECONDS=175.992
SCANS=135-136
PEPMASS=363.95590	686640
CHARGE=1+
66.94735	86	
88.69274	84	
89.15683	104	
136.38731	90	
189.86369	856	1+
189.90569	86	
190.92617	224	1+
191.85901	866	1+
194.89119	86	
195.89230	86	
196.88465	234	
205.87582	92	
205.94468	84	
207.87303	384	
208.89062	106	
208.93894	178	
209.94461	3626	1+
210.18835	104	1+
210.88591	442	
212.87828	4068	1+
218.83089	84	
221.88951	188	1+
222.95194	2140	1+
223.42466	82	
224.80008	88	
224.94932	3518	1+
224.97864	118	
225.85404	90	
225.88262	212	
226.87107	166	
226.89300	116	
226.94717	21358	1+
227.03088	116	
227.20673	144	
227.60928	96	1+
227.92850	196	
228.79434	158	
228.85051	104	
228.89396	830	1+
228.94226	25466	1+
228.99234	162	1+
229.61603	102	1+
229.82251	188	1+
230.07945	84	1+
230.88915	5414	1+
230.96156	118	1+
231.58197	92	1+
232.88453	772	1+
234.06381	100	
234.87994	324	1+
235.04705	266	1+
235.81925	178	1+
235.85264	120	
236.86520	84	
238.93645	140	
239.03581	92	
239.07197	286	1+
240.94107	728	
240.96215	1108	1+
241.93951	1700	1+
242.83826	94	
242.94136	942	1+
242.96084	1136	1+
243.82073	124	
244.90434	100	
244.95701	9808	1+
246.11926	142	1+
246.44150	86	
246.80486	186	
246.90730	268	
246.95288	10168	1+
247.03079	136	
247.09558	106	
247.82602	94	
248.36295	128	1+
248.80433	144	
248.85987	172	
248.89991	1456	1+
249.04292	96	
249.41309	98	
250.55440	98	
250.89707	424	1+
250.94370	150	
250.96969	96	
251.37160	94	
252.76741	94	
253.08875	98	
253.83912	132	
253.85806	88	
253.90516	248	
254.90536	136	
255.02843	86	
255.07836	132	
255.39602	98	
256.08887	86	
256.89919	96	
257.39124	86	
258.83797	164	1+
258.97079	168	
260.84221	144	
260.96786	1292	1+
261.82826	154	
262.82501	132	
262.84314	138	
263.35099	94	
263.83041	110	
263.89609	192	1+
264.79945	86	
265.78901	190	
265.98001	202	
266.56891	86	
266.81115	292	1+
266.97894	144	
267.41165	84	
267.97368	978	1+
268.96464	148	
269.84335	126	
269.96891	1804	1+
270.07106	88	
271.85566	92	
271.91709	218	1+
272.11390	120	
272.42677	90	
272.46941	86	
274.88036	120	
275.06978	86	
275.41612	88	
276.86130	112	
277.38837	92	
277.82998	90	
278.79801	138	
278.84272	168	
280.79086	218	
280.83396	388	1+
281.79236	524	1+
281.85160	98	
281.89562	150	
282.81490	84	
283.09191	102	
283.84990	210	1+
284.82501	202	
285.84482	608	1+
287.14334	94	
287.88849	130	
289.04965	126	
289.40971	94	
289.80253	104	
289.86606	128	
289.88084	184	1+
291.10203	88	
291.38295	100	
291.80588	266	1+
292.85479	132	
293.11874	208	
294.09929	102	
296.81025	144	
296.86875	118	
297.45046	100	
297.81057	120	
297.92503	94	
297.97162	102	
298.07545	86	
298.80102	1024	1+
299.15360	106	
299.92632	208	1+
301.81839	270	1+
301.86218	442	
301.90885	176	1+
302.79975	248	1+
303.85515	1098	
305.53079	98	
306.83509	94	
307.84554	90	
307.89018	270	1+
310.86880	118	
311.79956	94	
313.51298	84	
313.87315	170	
315.87121	250	1+
316.82049	142	
319.79731	130	1+
319.81957	124	
320.75306	88	
321.82187	272	
321.86313	268	
322.93096	440	
322.94786	94	
324.84722	84	
325.86888	432	1+
326.87099	360	1+
327.82777	98	
328.88983	142	
333.75653	122	
335.02183	84	
336.94685	304	1+
337.97472	82	
339.83110	292	1+
339.89401	90	
340.81640	216	
340.90427	88	
340.94040	320	
342.90072	86	
343.71115	122	
343.90575	92	
350.76491	112	
353.88230	94	
356.14527	84	
360.11372	100	
363.95400	116	
367.95275	82	
END IONS

###FS:    #m/z: 507.84405 #charge 1+
###MS: 135
###MSMS: 137
BEGIN IONS
TITLE=Cmpd 102, +MS2(507.8441), 28.2-35.2eV, 3.0min #137
RTINSECONDS=176.763
SCANS=135,137
PEPMASS=507.84405	296880
CHARGE=1+
196.01998	180	
197.01540	142	
200.01616	158	
209.94343	156	
210.03227	202	
214.88637	308	1+
222.97619	132	
224.11700	176	
225.04996	202	1+
232.89295	566	1+
233.39804	156	
234.87929	148	
236.88876	282	
238.06455	140	
240.07869	214	
251.07474	150	
252.07967	244	
252.89847	148	
254.09320	152	
257.87505	272	1+
258.79725	156	
260.88193	346	1+
266.10322	174	
266.16699	156	
266.89686	142	
267.09464	210	
267.96678	172	1+
268.88452	184	
269.90241	140	
269.92654	144	
272.85148	172	
277.38498	166	
278.83596	132	
281.87992	158	
282.80723	146	
284.87436	176	
285.85932	136	
287.85095	1702	1+
289.84926	198	
289.87729	346	
289.97005	160	
290.12947	178	1+
290.86233	544	1+
291.87863	530	1+
292.86083	140	
293.87312	1514	1+
294.89746	132	
296.84958	142	
297.87445	216	1+
299.85092	180	
300.35220	262	1+
300.87685	218	1+
303.86831	668	1+
305.81777	224	
305.86184	2054	1+
306.88040	162	
307.88911	332	
308.13976	970	1+
308.87109	1878	1+
309.90831	150	
310.15762	694	1+
310.84019	160	
311.88246	3046	1+
312.83509	150	
314.85831	298	
314.88522	372	
315.37684	394	1+
315.87287	166	
315.88543	176	
316.85393	134	
318.85789	198	
321.86105	164	
321.88632	544	1+
323.00519	270	1+
323.86838	708	1+
325.89680	304	
326.88219	2862	1+
327.38298	184	
328.36817	190	
328.80988	318	1+
328.87378	886	1+
330.89548	136	
331.81317	132	
332.82500	138	
332.87428	358	
333.85549	344	1+
334.39224	180	
335.77530	132	
335.84245	184	
335.88358	216	
337.38367	300	1+
337.87889	330	1+
338.42183	146	
338.84928	246	1+
339.81906	142	
340.86439	306	1+
341.83454	136	
345.87929	146	
346.81833	220	1+
346.83735	264	1+
347.75835	172	
347.78265	224	
347.93319	138	
348.77797	160	
349.75333	786	1+
349.77930	230	
349.80418	142	
349.88418	176	
350.81334	262	1+
350.87860	172	
351.85540	132	
353.78225	150	
353.85291	394	
354.88308	630	1+
355.88852	460	1+
357.75965	334	1+
357.82910	140	
358.84627	154	
358.86455	246	1+
358.89991	178	
362.36503	144	
365.78440	282	
366.17911	220	1+
366.77056	162	
366.83711	838	1+
367.18348	158	1+
367.76370	480	1+
367.78552	138	
367.87245	144	
368.79422	430	1+
368.89508	188	
369.79860	332	1+
369.83276	358	1+
371.37858	216	1+
372.04568	212	1+
372.71549	280	1+
372.78392	140	
372.82480	150	
373.72005	246	1+
373.83543	176	
374.77826	330	1+
374.81628	206	
375.81084	182	
376.86015	206	
377.37664	134	
380.71702	236	1+
380.78456	164	
381.84421	132	
382.70720	214	1+
384.84952	1588	1+
384.90008	196	1+
386.84112	416	1+
387.84418	322	1+
388.80029	242	
389.19709	352	
390.78242	174	
390.83918	898	1+
392.82522	424	
393.75052	174	1+
395.86577	192	
396.74030	298	1+
399.81327	298	
399.84988	442	1+
402.72173	170	1+
402.85909	204	
403.79274	292	1+
403.87283	172	
405.76852	310	1+
405.86389	280	
406.77859	270	1+
406.85745	166	
407.73646	186	
407.79704	246	1+
407.86312	2388	1+
408.75560	172	
409.72039	202	
410.73190	144	
410.83804	854	1+
411.74028	142	
412.72518	228	
412.80208	160	
412.83889	260	
412.86735	472	1+
413.07501	138	
413.75191	202	1+
413.81053	228	1+
415.87703	236	
417.81803	224	
417.86333	320	1+
421.87970	328	
422.86267	580	1+
423.02610	138	
423.77623	298	
424.35162	138	1+
424.77607	204	
425.72112	230	
425.75287	368	
425.87655	170	
426.76194	202	
426.86130	738	1+
427.73189	468	
428.75102	170	
428.84565	1250	1+
429.70222	296	1+
429.79657	146	
430.84941	256	
430.90468	162	
431.10313	116	1+
431.86517	588	1+
432.86574	374	1+
439.88882	220	
441.88319	148	
443.72146	134	
443.76831	272	1+
444.77084	230	1+
444.87073	1282	1+
445.75500	134	
446.71803	176	
446.73927	204	
446.75594	170	
446.81254	134	
446.87061	196	
446.88639	148	
447.70887	652	1+
447.78296	152	
448.77033	134	
448.89115	132	
449.69295	206	
449.75597	282	1+
449.87397	432	1+
450.69357	178	
451.78574	180	1+
458.71706	170	
462.88209	586	1+
465.72522	152	
466.88301	748	1+
467.88737	586	1+
470.84629	134	
471.78713	180	1+
485.89635	346	
486.84555	166	
486.89834	408	1+
500.72743	140	
502.73138	268	1+
END IONS

###FS:    #m/z: 336.94482 #charge 1+
###MS: 135
###MSMS: 138
BEGIN IONS
TITLE=Cmpd 103, +MS2(336.9448), 28.0-35.0eV, 3.0min #138
RTINSECONDS=177.536
SCANS=135,138
PEPMASS=336.94482	56496
CHARGE=1+
156.51766	88	
182.87110	90	
183.97870	94	
185.00114	90	
191.95273	120	
197.87004	96	
200.94626	74	
205.94531	132	
206.94853	74	
207.87550	74	
207.97116	102	
210.88599	154	
210.92607	84	
211.94379	4228	1+
212.87632	920	1+
213.93958	1402	
214.89753	128	
215.88841	210	
215.93504	128	
219.84392	144	
219.89324	88	
220.97199	180	1+
221.93350	118	
222.94616	92	
223.96016	258	1+
224.93069	106	
226.04784	74	
227.71634	94	
227.95629	146	
228.89515	442	1+
229.39250	82	
229.95448	3070	1+
230.88917	1604	1+
231.95043	1732	1+
232.03537	100	
233.83174	214	
233.89730	266	1+
233.92839	98	
233.94820	360	1+
234.82372	100	
235.55177	92	
235.80249	76	
235.89303	162	
236.04034	98	
236.08362	86	
237.01083	78	
238.09351	76	
239.07102	148	
240.84633	78	
241.83926	156	
242.84237	96	
244.90142	78	
245.63994	98	
245.88202	118	
246.08467	86	
246.90904	124	
247.96419	642	1+
248.89901	1102	1+
249.83038	124	
249.95958	336	
250.82836	596	1+
250.95559	182	
250.97052	72	
250.99397	196	
251.86233	80	
251.95660	166	
252.93562	248	1+
252.96996	2376	1+
253.90487	636	1+
254.09004	162	
254.96503	1168	1+
255.40942	88	
255.92973	74	
256.00643	108	
256.26052	86	
256.90690	100	
256.96291	380	1+
256.99163	80	
257.39299	90	
257.85268	120	
257.90393	76	
259.85202	124	
259.95413	114	
260.84510	74	
262.94904	82	
262.96705	76	
263.83233	146	
264.86433	112	
264.98598	186	
266.05829	72	
266.92844	74	
267.83228	122	
267.84422	174	
268.41689	88	
268.84227	922	1+
269.88432	76	
269.92140	72	
270.79660	146	
270.88660	80	
270.98130	326	
271.84638	206	1+
271.91721	118	
272.98342	78	
274.36187	94	
274.85920	112	
274.93282	76	
274.97595	78	
275.81111	104	
275.84064	74	
275.87126	116	
276.50123	88	
276.85549	328	
277.83840	80	
277.86407	230	
277.92626	76	
278.83543	280	
278.86639	150	
279.83360	208	
280.83996	106	
282.92899	84	
283.00282	74	
285.85501	208	
286.84718	1324	1+
288.75728	84	
289.80670	134	
290.86194	148	
291.79641	88	
292.06621	74	
292.10507	352	1+
293.85820	106	
293.93072	84	
294.76442	96	
294.86124	302	1+
295.27124	88	
296.34984	86	
297.29806	80	
297.88595	102	
298.27506	102	
298.81592	92	
298.85856	126	
298.87936	74	
299.05192	80	
299.87218	104	
299.93558	94	
300.86215	246	1+
300.88698	80	
304.90204	74	
304.97730	88	
305.86011	130	
307.79503	78	
307.88796	80	
308.45257	72	
308.86888	80	
308.93985	98	
309.86000	94	
310.87649	126	
315.89133	76	
317.89798	82	
318.87286	100	
321.52293	90	
322.07164	82	
324.16845	98	
325.92130	108	
327.83759	94	
327.87049	78	
328.88743	74	
333.82720	98	
335.55913	92	
338.18043	74	
339.95713	96	
341.02665	80	
341.29666	102	
341.80600	74	
341.89579	74	
END IONS

###FS:    #m/z: 363.95585 #charge 1+
###MS: 139
###MSMS: 140
BEGIN IONS
TITLE=Cmpd 104, +MS2(363.9559), 28.0-35.0eV, 3.0min #140
RTINSECONDS=181.209
SCANS=139-140
PEPMASS=363.95585	706140
CHARGE=1+
48.02437	88	
48.68681	82	
60.72328	92	
61.31428	80	
69.72448	90	
79.06790	80	
85.74883	98	
133.73442	232	
153.72209	102	
171.85165	126	
182.86946	82	
189.86223	874	1+
191.85635	838	1+
195.94053	80	
196.88302	442	
200.84006	90	
200.87731	220	
203.87930	86	
205.94929	110	
206.04515	88	
207.87359	308	
207.94824	484	1+
207.97166	100	
209.86633	116	
209.94305	2522	1+
210.88413	426	
211.88360	204	
212.87916	2534	1+
213.91107	86	
214.89366	212	1+
216.40563	162	
216.94968	90	
217.91295	98	
219.41072	98	
219.42346	88	
220.87576	120	
222.95140	1312	1+
224.94974	2056	1+
224.97296	318	
225.09174	88	
225.88091	126	
225.96792	200	
226.94707	20012	1+
227.77737	120	1+
228.10618	194	1+
228.22376	138	1+
228.89345	756	1+
228.94216	20132	1+
228.98765	86	
229.01115	156	1+
230.78031	122	1+
230.84421	178	
230.88802	4378	1+
231.08378	104	
231.79957	136	1+
232.88585	522	
234.87784	150	
234.92887	112	
235.33707	80	
236.04952	100	
237.05615	80	
238.88246	106	
240.93954	778	
240.96198	1696	1+
241.93917	2218	1+
242.84010	106	
242.94168	1588	1+
242.95678	1460	1+
244.95681	9420	1+
245.04793	90	
245.86703	82	
246.04807	80	
246.38925	94	
246.81244	130	
246.90570	290	
246.95225	10290	1+
247.20968	90	
247.38507	134	1+
247.81004	92	
247.85298	90	
248.84255	90	
248.89883	1118	1+
250.79445	150	
250.89592	576	1+
251.83089	114	
251.98033	108	
252.89792	614	1+
253.08941	96	
253.90475	432	1+
253.92100	164	1+
255.22988	180	1+
255.40401	196	1+
257.15304	80	
258.96762	308	1+
260.96717	440	1+
261.84151	144	
262.85310	84	
264.81601	154	1+
264.96612	362	1+
265.45974	106	
266.81512	246	
266.88043	192	1+
267.40987	112	
267.81289	184	
267.85650	98	
267.87888	358	1+
267.97315	1774	1+
268.78684	94	
268.81140	140	
268.84807	162	1+
268.90945	96	
269.96723	1640	1+
270.36334	86	
270.62601	88	
270.81218	160	1+
271.91508	102	
272.84851	278	1+
276.81167	90	
276.93855	84	
277.06325	96	
277.09195	326	1+
277.84226	288	1+
278.79408	86	
280.79106	552	1+
280.85502	98	
281.10020	84	
281.85928	156	
282.12604	88	
282.79201	186	
282.84822	126	
282.86159	88	
283.05066	84	
283.95318	104	
283.98166	152	
284.15913	90	
284.82571	204	
284.87617	200	
285.84357	254	
286.41370	98	
286.84657	124	
287.85344	182	
287.97229	90	
289.88518	130	
290.60815	84	
290.78136	96	
290.85812	186	1+
291.80186	180	
291.99088	86	
293.11426	118	
293.34796	88	
294.83991	240	1+
294.85384	120	
295.43174	88	
295.94617	88	
296.80701	344	1+
297.11309	126	
298.80664	622	1+
300.79886	444	1+
300.87071	216	
301.83543	156	
301.86082	648	1+
303.85474	1032	1+
304.34940	108	
304.44992	82	
304.80733	102	
307.13763	114	
309.11255	100	
310.87255	120	
312.89122	104	
313.86797	136	
313.99813	92	
314.81861	110	
315.04753	96	
315.85747	216	1+
316.81396	262	
316.83508	90	
318.77655	92	
318.93019	144	
320.81220	524	1+
321.86510	376	1+
322.92846	102	
322.96685	84	
326.86760	628	1+
326.89102	84	
328.88782	142	
330.75846	102	
330.87752	88	
331.88272	86	
333.90362	90	
334.05796	86	
334.75275	124	
336.94194	186	
339.82510	126	
340.81779	92	
340.93939	412	1+
341.78237	104	
342.76498	108	
344.76691	106	
347.72093	114	
348.25039	92	
349.00932	88	
353.19442	98	
356.77313	88	
358.46840	104	
358.73436	212	1+
362.62381	88	
363.95666	166	
364.90362	96	
365.74212	94	
END IONS

###FS:    #m/z: 507.84423 #charge 1+
###MS: 139
###MSMS: 141
BEGIN IONS
TITLE=Cmpd 105, +MS2(507.8442), 28.2-35.2eV, 3.1min #141
RTINSECONDS=181.981
SCANS=139,141
PEPMASS=507.84423	301156
CHARGE=1+
196.01385	712	1+
214.88651	134	
223.97543	136	1+
224.11945	128	
234.87379	236	1+
234.89225	216	
240.07853	156	
250.90723	144	
252.07729	186	
254.41418	194	
257.90317	156	1+
258.88786	178	
260.88427	158	
263.85004	176	1+
265.08500	214	1+
266.16624	190	
266.86088	154	1+
268.97385	136	
269.92527	122	
272.37908	130	
272.85205	192	
273.85551	256	1+
275.84431	130	
276.38683	280	1+
278.83007	314	1+
278.86538	244	
278.89724	174	
279.86735	144	
280.39901	132	
280.85634	166	
284.39644	252	1+
284.85189	174	
284.86869	168	
285.85434	132	
287.85104	1180	
288.87353	782	1+
289.87754	556	1+
289.89821	156	
290.86333	566	1+
292.86139	184	
293.87357	1516	1+
295.90855	138	
295.94220	126	
296.86285	202	1+
296.88025	136	
296.91599	126	
296.95028	156	1+
296.97650	142	
297.36424	144	
298.41152	170	
298.86820	164	
300.84898	678	1+
301.76628	222	1+
301.85335	454	1+
303.86710	982	1+
305.81694	200	1+
305.86279	1498	
306.12402	190	1+
307.85743	158	
307.89057	380	
308.14147	1126	1+
308.87048	1850	1+
309.88694	606	1+
310.15550	1212	1+
311.88261	4342	1+
312.86617	328	
313.85995	156	
313.93178	212	1+
314.82711	270	1+
314.86386	408	
315.37022	154	
316.86411	148	
317.80998	266	1+
317.86579	408	1+
317.88042	148	
318.85877	402	1+
320.78357	208	1+
320.82780	258	1+
320.88794	190	
321.87873	296	1+
322.86037	196	
323.87081	454	
325.90387	356	
326.88141	2588	1+
326.96234	206	1+
327.09716	124	
327.84969	142	
328.37588	210	
328.87715	980	1+
330.16463	232	
330.86049	190	
331.81864	138	
332.78713	138	
332.87658	520	1+
333.98132	176	1+
334.90262	154	
335.77769	322	1+
335.83557	130	
337.88204	154	
338.80505	128	
338.88339	248	
339.88275	132	
340.90280	206	1+
341.83000	248	1+
342.88896	134	
343.86904	366	1+
345.36230	262	1+
346.83441	406	1+
346.92758	216	1+
347.77453	172	
347.90791	298	1+
348.16807	140	
348.78319	152	
348.86701	140	
348.93614	234	1+
350.02562	122	
350.76665	176	
350.79382	194	1+
350.81913	168	
350.84853	140	
350.88270	572	1+
350.90229	132	
351.18172	172	
352.77341	134	
353.85169	342	
354.76853	134	
354.83697	152	
355.86184	220	
355.88484	122	
356.36777	168	
358.75575	422	1+
361.84429	208	1+
363.89172	138	
365.78531	290	
366.78206	128	
366.83886	596	1+
366.94070	202	1+
367.19153	128	
367.70856	492	1+
367.76433	384	1+
367.79553	124	
367.89002	296	1+
368.86204	130	
368.89476	256	1+
369.36895	240	1+
369.83803	140	
370.79658	460	1+
370.84212	128	
371.18920	304	1+
371.90209	124	
372.78275	444	1+
372.89829	232	1+
374.05811	128	
374.81019	194	
375.79399	240	1+
375.83115	274	1+
376.87598	132	
378.87505	196	1+
379.85145	178	1+
380.72230	138	
381.72048	190	
381.74944	124	
381.83777	168	
382.71916	136	
382.85840	120	
382.88017	140	
383.77916	134	
384.77024	252	1+
384.84970	1414	1+
386.72173	248	1+
386.84416	218	
386.89138	172	
388.78726	192	
388.83914	258	1+
389.19979	502	1+
390.75907	130	
390.80925	266	1+
390.84058	512	
391.72731	192	1+
391.74727	122	
391.84077	516	
392.82608	568	1+
392.86100	134	
393.79824	288	1+
393.87101	134	
394.82871	186	
397.72646	260	1+
398.82161	140	
399.80482	136	
399.84783	498	1+
401.76344	186	1+
402.86558	180	
403.74453	196	1+
403.86366	620	1+
404.71942	276	1+
404.83066	132	
406.81415	158	
406.85920	154	
407.74193	312	1+
407.86228	2916	1+
408.51834	90	1+
408.74863	196	1+
408.78927	152	
409.72093	448	1+
410.83447	912	1+
411.73220	124	
413.07225	276	
413.85263	148	
413.87633	274	
414.75060	328	1+
415.69988	202	1+
415.84235	146	
416.85322	472	1+
416.87509	170	
417.81836	276	1+
417.85840	400	1+
421.88511	150	
422.86319	280	
423.76565	262	
423.86496	194	
424.77475	172	
424.86204	132	
425.75336	1026	1+
425.92840	118	1+
426.07721	190	
426.86179	810	1+
427.73409	692	1+
427.82711	166	
428.84722	972	1+
428.87901	300	1+
430.84581	150	
431.78305	146	
431.86627	464	1+
432.20510	210	1+
432.77017	266	1+
433.75136	186	1+
433.85536	132	
435.71261	200	1+
438.88688	416	1+
439.86800	130	
439.89128	282	1+
440.78327	234	1+
440.86847	148	
441.89254	130	
443.74382	142	
443.76462	140	
443.78340	174	
443.88529	164	
444.83084	110	1+
444.87004	1740	1+
445.71059	194	
445.74546	680	1+
446.78471	130	
446.87788	494	1+
447.71257	270	
448.71460	224	
449.87273	444	1+
450.69941	168	
450.75818	570	1+
451.75142	326	1+
457.90242	426	1+
462.87971	594	1+
463.78286	310	1+
463.88037	380	1+
464.32786	124	
465.72027	380	1+
465.76206	224	1+
467.70677	196	1+
467.88498	656	1+
470.72900	178	
474.72442	126	
485.89865	214	
490.89751	262	1+
507.86283	132	
509.85656	188	
END IONS

###FS:    #m/z: 336.94488 #charge 1+
###MS: 139
###MSMS: 142
BEGIN IONS
TITLE=Cmpd 106, +MS2(336.9449), 28.0-35.0eV, 3.1min #142
RTINSECONDS=182.755
SCANS=139,142
PEPMASS=336.94488	60248
CHARGE=1+
58.50861	90	
191.99374	98	
196.88779	128	
199.97113	84	
199.99873	96	
200.87843	82	
205.93039	96	
206.87069	106	
207.69104	76	
207.94531	162	
211.88347	178	
211.94420	4138	
212.07722	86	
212.87749	2008	1+
213.07817	144	1+
213.89319	368	1+
213.93937	1160	1+
215.88581	304	1+
215.93508	162	
217.88562	132	
218.43687	76	
220.87180	86	
221.94629	76	
222.95310	102	
223.96847	216	1+
225.86363	80	
226.45998	84	
226.94886	264	1+
227.84009	80	
228.89546	194	
228.93716	78	
229.89658	142	
229.93408	86	
229.95451	4178	1+
230.88892	1138	1+
231.94967	2446	1+
233.40291	78	
233.82686	114	
233.89641	124	
233.94955	304	
234.82417	188	
235.88159	100	
237.98139	124	
238.07812	78	
239.05112	82	
239.14515	158	
239.88742	140	
240.84281	100	
240.85617	78	
241.85476	148	
242.85096	146	
243.83643	82	
244.41371	96	
244.95442	148	
246.38912	76	
246.58370	86	
246.90282	162	
246.97559	86	
247.04214	88	
247.96490	1184	
248.89945	958	1+
249.82792	176	
249.96037	456	
250.83737	152	
250.95052	174	
251.07359	108	
251.83522	148	
252.10567	78	
252.79473	82	
252.83468	394	1+
252.90477	350	1+
252.97121	2530	1+
253.16742	90	
254.25122	76	
254.96695	1348	1+
255.83575	80	
255.89849	92	
256.37224	96	
256.60017	96	
256.79498	78	
256.84315	142	
256.96250	224	
257.86861	84	
258.08907	110	
258.84799	422	1+
258.88700	98	
259.83650	206	1+
259.94999	94	
260.30131	104	
260.85498	122	
261.85097	232	1+
261.97615	84	
263.00665	86	
263.96321	108	
264.43856	78	
264.91774	102	
264.93979	94	
265.08437	200	
266.97807	98	
268.44900	90	
268.83920	686	1+
269.80506	98	
270.84778	202	
270.98027	196	
271.85265	102	
272.08829	74	
272.16559	82	
272.84196	200	1+
272.87476	108	
272.91805	242	
272.97241	182	
273.79215	172	1+
274.86569	100	
275.41825	88	
276.82837	84	
276.86254	172	
277.83813	194	
277.86441	342	
278.83513	590	1+
279.10237	84	
280.93996	128	
281.84401	92	
281.89303	86	
282.85269	78	
282.87197	80	
283.79137	78	
284.87372	78	
285.85010	136	
286.84872	1294	1+
286.92512	106	
288.83332	78	
288.96270	92	
289.37001	84	
289.81506	76	
291.05142	96	
291.84924	88	
292.81636	76	
292.85799	78	
293.11113	96	
293.87714	82	
294.11468	86	
294.84725	78	
295.90461	138	
298.31345	78	
298.38504	86	
299.78337	120	
300.01860	84	
300.87525	320	1+
300.92510	96	
303.91683	78	
306.87797	94	
309.86901	194	
310.83790	94	
310.87191	118	
311.89119	112	
316.37623	76	
316.89201	80	
319.82326	74	
319.92193	90	
323.89207	86	
325.58222	76	
326.62240	82	
327.82407	88	
327.87116	74	
329.81720	208	1+
329.90294	164	
331.43567	82	
331.88861	260	1+
332.39078	78	
332.80491	74	
335.90819	102	
335.93274	92	
337.23471	88	
337.81875	78	
339.74662	92	
340.92697	96	
END IONS

###FS:    #m/z: 322.92921 #charge 1+
###MS: 143
###MSMS: 144
BEGIN IONS
TITLE=Cmpd 107, +MS2(322.9292), 28.0-35.0eV, 3.1min #144
RTINSECONDS=186.422
SCANS=143-144
PEPMASS=322.92921	4321632
CHARGE=1+
63.01039	84	
175.17786	70	
185.87378	72	
189.86278	74	
191.95791	84	
192.89129	130	
194.51471	80	
194.95364	74	
195.89416	70	
198.85937	98	
199.96932	82	
201.04712	212	1+
205.95001	82	
207.97193	86	
208.88553	92	
212.88118	70	
213.50890	92	
216.88990	68	
220.87645	72	
221.10206	74	
222.89316	68	
223.95754	168	
224.90478	94	
225.05971	70	
225.86366	70	
227.90759	98	
227.93080	90	
228.05918	74	
228.14100	82	
228.89073	120	
228.93536	104	
229.04665	98	
230.82962	116	
230.85029	160	
230.89380	68	
234.86451	72	
234.89280	122	
234.92845	100	
235.96290	104	
236.60447	90	
236.88915	158	
237.01186	134	
237.05105	102	
238.93747	178	
239.07974	160	
239.79033	76	
239.98248	88	
240.88537	78	
240.94038	1998	
241.01260	70	
241.94167	1888	
242.02587	90	
242.94146	5196	1+
243.82078	86	
244.81708	84	
244.93929	1704	1+
244.99476	112	
245.82085	80	
245.90978	78	
246.43736	86	
246.90213	70	
246.97662	304	1+
247.89702	74	
248.03964	72	
248.79888	82	
248.85984	214	
249.96776	80	
250.94615	114	
252.08838	78	
256.89260	164	
257.79101	84	
258.83285	394	1+
258.92632	74	
259.43063	70	
260.83198	212	
261.82890	142	
261.98582	84	
262.83103	194	
262.85017	130	
263.84738	72	
264.15673	72	
264.43226	88	
264.84721	198	1+
264.97987	82	
265.05746	86	
265.80190	72	
266.03757	88	
266.82388	200	1+
266.91423	70	
268.16116	74	
269.80499	92	
270.81395	86	
271.84567	176	1+
273.79687	306	1+
273.84920	78	
273.90414	80	
276.36455	88	
276.85188	138	
277.81466	128	
277.83818	70	
278.79012	178	1+
278.84195	70	
278.86463	94	
279.08938	1162	1+
279.13934	74	
280.83027	74	
280.86143	78	
281.33581	72	
281.91805	78	
282.85248	86	
282.87222	84	
282.89791	110	
283.04650	70	
284.29292	278	
287.81811	74	
288.37043	88	
288.91905	82	
289.74595	78	
289.79051	126	
289.88317	104	
291.76877	70	
291.80922	178	1+
292.00747	70	
293.87512	162	
294.89134	70	
295.85740	72	
296.03561	70	
297.02307	92	
297.90642	76	
298.85412	74	
299.27699	70	
300.11003	88	
300.91664	88	
301.35367	76	
301.86542	86	
303.32425	82	
304.80998	82	
305.80546	90	
306.80716	82	
307.77343	84	
307.88944	156	
308.87679	180	
308.99808	74	
309.81289	126	
309.87306	264	1+
310.96138	94	
310.98501	84	
311.62860	72	
312.94986	78	
313.81738	68	
314.81436	78	
314.93859	72	
316.78226	70	
316.93988	74	
317.06006	68	
318.88274	142	
319.87991	110	
323.79900	86	
324.41816	108	
324.89170	128	
325.75331	74	
326.80898	112	
327.71717	68	
END IONS

###FS:    #m/z: 340.93981 #charge 1+
###MS: 143
###MSMS: 145
BEGIN IONS
TITLE=Cmpd 108, +MS2(340.9398), 28.0-35.0eV, 3.1min #145
RTINSECONDS=187.194
SCANS=143,145
PEPMASS=340.93981	1506590
CHARGE=1+
163.43639	90	
165.38540	72	
189.70900	74	
189.86099	72
[truncated: 1,332,739 more chars]
