# Supplementary material for: High-Throughput Venomics
Source: J Proteome Res. 2023 Apr 3;22(6):1734–46. doi: 10.1021/acs.jproteome.2c00780 (PMC10243144; doi:10.1021/acs.jproteome.2c00780)
Supplement: Supplementary file 9 — pr2c00780_si_009.zip [file pr2c00780_si_009.zip › Manual files/Calloselasma rhodostoma MGF/210702_Calloselasma_halfplate000024_5.1.201.mgf]

###	D:\Data\Julien\210702_Cr_half_TFA\210702_Calloselasma_halfplate000024.d\ProteinAnalysisResults.mgf
###	D:\Data\Julien\210702_Cr_half_TFA\210702_Calloselasma_halfplate000024.d\analysis.baf
###	210702_Calloselasma_halfplate000024.d
###	Instrument: maXis HD
###	Manufacturer: Bruker
###    PeakWidth 0.30, MiniumIntensity 10, S/N 1Apply threshold 0, Threshold 10
###    Retain Residuals no, Create neutrally no,
###    FullScan Parameters: AdductIon (+)+H (-)-H, LowMass 0, HighMass 8000, MaxCharge charge decon 4, MinPeaks 3
###    Perf. isotope decon yes, Max Charge Istopic decon 6, MW agreement 0.00, Abund. cutoff 2.00, Envelope cutoff 75.00
###    MaxRes   Parameters: AdductIon (+)+H (-)-H, LowMass 0, HighMass 8000 
###    Perf. isotope decon yes, Max Charge Istopic decon 6, Abund. cutoff 2.00
###    MSn      Parameters: AdductIon (+)+H (-)-H, LowMass 0, HighMass 8000 
###    Perf. isotope decon yes, Max Charge Istopic decon 4, Abund. cutoff 0.05
###    Global Charge Limit: no 3, Prefer FullScan Result: yes, Export what: 2 (0=non deconv/1=deconv only/2=mixed), NoMSMSSignals: 150, Intensity threshold: 10, NoMSSignals (deconv): 2, NoMSSignals (non-deconv): 2, NormalizeData: no, SingleCharged: yes
###
COM=210702_Calloselasma_halfplate000024.d
USERNAME=Demo User

###FS:    #m/z: 322.92933 #charge 1+
###MS: 1
###MSMS: 2
BEGIN IONS
TITLE=Cmpd 1, +MS2(322.9293), 28.0-35.0eV, 0.0min #2
RTINSECONDS=1.348
SCANS=1-2
PEPMASS=322.92933	1371624
CHARGE=1+
114.19511	148	
158.04694	102	
191.95487	612	
199.08657	110	
204.00490	134	
204.03826	100	
206.92455	114	
211.03925	134	
212.89261	100	
213.05526	100	
215.88728	238	1+
219.16840	288	1+
220.86475	266	
221.06985	204	
221.93765	136	
222.95109	200	
223.03881	132	
223.96192	264	1+
224.01077	140	
225.11857	106	
226.94697	130	
227.93263	240	
228.90024	104	
230.88654	100	
231.99397	250	1+
232.10160	102	
232.16648	112	
233.89473	230	
234.13602	198	1+
234.94928	100	
235.96943	180	1+
236.08288	122	
237.97768	270	1+
239.07851	698	1+
240.14453	104	
240.94031	106	
240.96362	408	
241.13832	100	
241.94379	138	
242.03987	236	1+
242.94009	110	
243.09259	170	1+
243.15959	190	
243.88193	410	1+
244.02497	176	1+
244.95623	162	
245.50338	100	
245.94064	376	1+
246.97423	592	1+
246.99611	216	1+
248.22559	98	
248.85668	130	
248.96859	120	
249.97918	132	
250.04399	200	1+
250.17635	114	
250.94933	124	
250.98659	130	
251.07517	210	1+
255.06944	304	1+
255.94153	148	
256.04683	142	
256.99007	122	
258.05476	100	
258.97259	142	
258.98436	248	1+
259.92177	144	1+
259.96986	126	
260.16523	116	
261.07733	252	1+
261.13012	180	
261.15759	166	
261.88973	256	
262.97315	202	1+
263.00164	352	
263.05450	128	
263.10590	138	
263.21609	146	
263.90593	276	1+
264.91012	204	1+
264.92816	100	
265.01488	618	1+
265.05854	264	
265.08541	120	
265.22287	118	
265.24930	126	
265.95412	136	
265.97397	100	
266.13848	140	
266.99703	126	
267.01660	332	1+
267.93637	158	
268.06224	218	
268.08666	120	
269.18760	232	1+
270.10116	130	
270.27642	148	
270.99022	118	
271.28222	168	
271.52371	120	
272.11699	142	
272.84471	120	
272.99876	100	
274.02626	300	1+
274.04951	128	
274.10946	240	1+
274.98233	104	
274.99144	384	1+
276.20550	104	
277.24919	262	1+
279.05527	192	
279.09218	874	1+
279.11297	130	
279.13796	802	1+
279.23280	254	1+
279.27300	146	
280.05333	136	
280.14127	678	1+
280.28114	102	
281.04927	470	1+
281.16816	108	
281.24456	234	1+
282.10150	158	
282.14496	174	
282.86362	246	1+
283.02508	460	1+
283.05010	114	
283.06968	586	1+
283.23146	122	
283.25737	628	1+
284.29309	1640	1+
285.00319	132	
285.88142	98	
286.41998	98	
287.12617	178	
288.96080	112	
289.92487	146	
290.85684	202	
290.99498	98	
291.11258	184	
291.19029	146	
293.06083	212	1+
293.09977	168	1+
293.99104	114	
294.02259	144	
294.04247	100	
294.27270	110	
294.89879	102	
294.95375	120	
296.93097	160	
297.21938	106	
299.05913	874	1+
299.08406	110	
299.23746	212	
300.08729	340	1+
301.08910	252	1+
302.12887	126	
302.24710	446	1+
303.11139	196	1+
303.87190	300	1+
304.25976	294	
305.26220	206	
306.12188	260	1+
306.15792	214	1+
306.21543	242	1+
306.28130	152	
307.03352	200	
307.28257	190	
307.30716	138	
307.78083	110	
307.88520	370	1+
308.18624	132	
308.29138	1142	1+
309.02097	100	
309.15093	108	
309.19533	100	
309.25971	208	
309.89053	128	
310.30743	1170	1+
310.96864	122	
311.05224	122	
311.86352	106	
313.03686	136	
313.13625	126	
314.78845	116	
315.05545	204	1+
315.10608	196	1+
317.05905	218	1+
319.04860	104	
319.10435	126	
319.20695	126	
319.25102	308	1+
319.91739	136	1+
320.22277	192	1+
320.25588	264	1+
321.15093	278	1+
322.00074	110	
322.17809	106	
322.19696	142	
322.26783	106	
322.33337	106	
323.13008	100	
323.23679	7706	1+
323.26546	126	
323.29644	154	
324.02879	184	1+
324.06253	118	
324.13311	1248	1+
324.20309	862	1+
324.89049	174	
325.29077	134	
325.31716	252	
325.90072	118	
326.11974	124	
326.16543	144	
326.19118	150	
326.37169	144	
327.21009	142	
END IONS

###FS:    #m/z: 340.93990 #charge 1+
###MS: 1
###MSMS: 3
BEGIN IONS
TITLE=Cmpd 2, +MS2(340.9399), 28.0-35.0eV, 0.1min #3
RTINSECONDS=2.12
SCANS=1,3
PEPMASS=340.93990	592986
CHARGE=1+
203.10903	158	
205.92875	110	
208.05350	118	
208.96190	142	
211.94559	142	
212.89750	112	
213.93973	3342	1+
214.87599	138	
215.88765	426	
215.93845	648	1+
217.88185	406	
217.93547	130	
221.89333	138	
222.95599	204	
223.95956	120	
224.15045	136	
224.95464	310	1+
226.94750	120	
228.04654	132	
229.93447	136	
230.95605	200	
231.11480	212	1+
231.88968	204	
231.94949	4024	1+
233.89714	488	1+
233.94673	340	
234.18240	136	1+
234.94737	628	1+
234.98313	138	
235.94907	416	1+
237.06077	160	
237.11615	156	1+
237.99087	224	1+
238.04562	142	
239.03279	174	1+
239.90519	124	
240.22916	938	1+
240.99582	208	1+
241.09243	120	
242.97399	258	
243.10938	144	
243.12297	134	
243.94790	210	1+
244.06349	218	1+
244.98963	116	
246.93770	380	1+
246.97556	224	
247.03073	496	1+
247.24259	136	
247.93804	326	1+
247.96424	200	
248.03429	416	1+
248.06414	182	
248.98773	288	1+
249.06581	222	1+
249.96008	720	1+
250.95470	272	1+
252.22595	190	
253.05034	122	
253.06027	116	
254.27865	126	
254.96536	2290	1+
255.07522	720	1+
255.17302	318	1+
255.39422	154	1+
256.84539	138	
256.91060	154	
256.96294	162	
257.97840	114	
258.05122	192	1+
258.40272	130	
258.87868	124	
258.90381	140	
258.96394	418	1+
259.88426	140	
260.00209	266	1+
261.97313	136	
262.04344	148	
262.96678	178	
263.05289	250	1+
264.00162	174	
264.05576	180	1+
264.26683	152	
264.98553	146	
265.01813	636	
265.07224	274	1+
265.95407	192	
266.11813	142	
266.15834	136	
266.85959	146	
266.94850	206	1+
266.99487	462	1+
267.05118	140	
267.13604	182	
268.26326	182	
269.19141	324	1+
270.87854	218	1+
271.04807	142	
271.84400	124	
272.97841	306	1+
273.07603	130	
274.03787	286	1+
274.11668	140	
276.84124	190	
276.99258	150	
277.07438	268	1+
277.96175	242	1+
279.10325	238	
279.20503	120	
279.99920	114	
280.06672	148	
280.25982	182	
281.04953	366	
281.19096	136	
282.04955	234	
282.06691	214	1+
282.11042	144	
282.27663	960	1+
283.02527	972	1+
283.26586	198	
284.29166	196	1+
285.01500	148	
285.15904	126	
287.00466	236	1+
287.21372	148	
287.72648	118	
289.00990	310	1+
289.03507	112	
289.07942	168	1+
289.23535	136	
289.81525	208	1+
290.85967	116	
291.24876	174	
292.26249	200	1+
292.43818	142	
292.93909	166	
293.06499	352	1+
294.31103	156	
294.89884	158	
295.01109	254	
295.09615	210	1+
295.20958	128	
295.28410	110	
295.88348	142	
295.91898	202	1+
296.14092	506	1+
296.32574	366	1+
296.97134	156	
297.06222	110	
297.08038	340	1+
297.97869	132	
298.02508	118	
298.30861	118	
299.05737	868	1+
300.21645	256	1+
300.93544	294	1+
301.05270	284	
302.06235	378	1+
302.17143	176	
302.90779	142	1+
303.11269	168	
305.01410	146	
305.04413	130	
305.12304	152	
306.11555	208	1+
306.28036	286	
307.20536	244	1+
307.24411	194	
307.28828	204	
307.30629	284	
307.87870	250	1+
308.29095	614	
308.32971	178	
308.80297	156	
308.87141	354	1+
309.07606	232	1+
309.31694	126	
309.38505	112	
315.93402	202	1+
315.99188	236	1+
317.05963	242	
317.08402	110	
319.20239	130	
319.28062	124	
320.11993	130	
320.25380	126	
320.99936	244	1+
321.03153	212	1+
321.04652	114	
321.22075	308	1+
322.13559	506	
322.31217	170	
322.94334	138	1+
323.23925	2364	1+
323.29731	352	1+
323.88792	118	
324.29792	226	1+
324.32505	300	
324.89519	118	
325.17419	224	1+
326.20760	144	
326.29963	450	1+
326.33823	246	
326.96399	156	
327.25301	140	
327.34308	152	
327.80123	160	
327.96036	116	
328.26238	120	
329.31863	140	
329.87121	136	
331.09812	120	
331.82051	136	
332.08308	496	1+
332.97370	162	1+
336.08763	258	1+
337.16467	148	
337.21496	214	1+
337.25056	122	
338.19312	154	
338.25795	112	
338.28947	256	1+
339.15297	212	1+
339.22837	166	
340.13676	118	
340.20506	138	
340.39551	440	
341.21292	136	
341.24908	606	1+
341.30766	596	1+
341.39178	256	
342.16709	122	
342.27749	468	1+
342.31384	430	1+
343.20572	592	1+
344.01035	116	
344.11798	132	
344.28711	212	1+
344.95629	134	
344.97282	158	
END IONS

###FS:    #m/z: 531.40557 #charge 1+
###MS: 1
###MSMS: 4
BEGIN IONS
TITLE=Cmpd 3, +MS2(531.4056), 28.8-35.9eV, 0.1min #4
RTINSECONDS=2.892
SCANS=1,4
PEPMASS=531.40557	377374
CHARGE=1+
201.93375	224	1+
209.17567	184	1+
227.19791	376	1+
229.02071	302	1+
234.88195	324	1+
235.00856	186	
235.96407	800	1+
238.06166	244	
238.10191	182	
238.87431	1046	1+
239.87748	872	1+
242.02929	296	
244.01041	226	1+
244.95849	412	1+
245.98057	186	
247.00766	174	
247.03027	482	1+
248.03223	352	1+
248.99113	250	1+
250.06692	494	1+
251.07063	422	1+
251.93717	224	1+
254.89141	776	1+
254.94478	306	1+
255.17408	282	
255.22918	254	
255.94906	210	1+
256.88565	582	1+
257.88811	382	1+
257.96906	350	1+
258.04373	278	1+
258.10333	246	1+
259.88775	174	
259.99666	222	1+
261.07859	180	
261.97246	172	
265.03090	206	1+
266.99552	452	
267.90559	230	1+
268.07495	172	
268.11580	314	1+
269.05792	282	1+
270.10201	304	1+
270.85980	286	1+
270.98275	366	1+
272.08575	278	1+
272.85182	240	1+
272.96865	186	1+
273.00741	300	1+
273.18658	776	1+
275.06056	174	1+
275.97868	210	1+
277.06133	218	1+
280.10686	164	1+
281.04770	422	
281.13244	194	
281.88550	182	1+
282.12814	446	1+
282.27680	548	1+
283.14293	178	
283.26002	744	1+
285.01023	572	1+
285.94288	402	1+
287.02975	190	1+
288.06142	412	1+
288.07954	208	
289.87779	530	1+
289.98050	290	1+
290.25974	276	1+
291.11379	318	1+
291.19549	264	
292.06323	486	1+
292.86410	200	
292.91650	206	1+
293.06341	348	1+
293.87163	754	1+
293.95287	324	1+
294.12586	180	
294.95256	188	1+
295.88889	184	
295.91804	1440	1+
296.87467	234	
297.99703	288	1+
298.05585	536	1+
298.85299	656	1+
298.87655	590	
299.05910	454	1+
299.09513	230	
299.87488	1024	1+
300.28817	412	1+
300.84802	952	1+
300.92549	176	
301.01756	276	1+
301.05246	174	
302.94871	418	1+
303.04678	428	1+
303.10296	192	
303.95327	284	1+
303.96874	200	
304.03071	304	1+
305.10279	206	1+
305.90153	190	
305.95980	268	1+
306.86108	476	1+
307.02042	278	1+
307.23969	202	1+
307.88838	580	1+
307.93119	254	1+
308.29175	184	
309.27966	194	
309.89036	230	
310.30736	192	
311.29211	438	
311.88279	846	1+
312.07127	232	1+
312.15448	238	1+
313.90518	200	
313.92744	3240	1+
314.00384	192	1+
314.29883	110	1+
314.86493	1056	1+
314.89077	816	1+
315.00991	132	1+
315.08262	470	1+
316.02966	216	1+
316.06472	206	
316.08320	422	1+
316.18434	298	1+
316.86338	1548	1+
316.88686	1142	1+
317.15586	242	1+
317.98886	296	1+
318.05376	228	
318.85848	1228	1+
318.93478	782	1+
319.88743	176	
320.81628	196	1+
321.02853	204	1+
321.99328	332	1+
322.85406	180	
323.94498	202	
324.85630	490	1+
325.01820	192	
325.81290	248	1+
325.85911	292	1+
326.14398	276	1+
326.88644	222	1+
327.19046	444	1+
328.80718	286	1+
328.90352	292	1+
329.87210	626	1+
331.08490	440	1+
331.93864	290	1+
332.02003	320	1+
332.08782	376	1+
332.87092	1278	1+
332.90205	862	1+
334.87141	242	
334.89730	1144	1+
335.12345	182	
336.08443	532	1+
336.17197	492	1+
336.94288	1390	1+
337.12626	384	1+
337.87956	174	
338.18695	260	1+
338.87571	1158	1+
338.94796	278	1+
339.09246	304	1+
339.35064	190	1+
339.87703	898	1+
340.00993	420	1+
340.27362	172	1+
340.82194	172	
340.86746	248	
341.01491	314	1+
341.86755	428	1+
341.98301	216	
343.15332	212	
343.68791	224	1+
345.10732	214	
345.15763	270	1+
345.17490	178	
345.20642	4136	1+
345.26997	142	1+
345.87312	192	
346.06645	184	
346.08117	298	1+
346.98820	308	1+
348.87480	1406	1+
349.11433	344	1+
349.96139	312	1+
350.04056	204	1+
351.19317	252	1+
351.87973	652	
351.91524	192	
351.97979	246	1+
352.87367	612	1+
352.90560	706	1+
353.00626	256	1+
353.03779	180	
354.05240	332	
354.13415	456	1+
355.06764	950	
355.10580	256	1+
355.81872	178	1+
355.88909	856	1+
355.91143	262	1+
357.06936	380	1+
357.85071	188	
359.04548	226	1+
359.33361	176	
359.96116	212	
360.14992	402	1+
361.10446	396	1+
361.97991	212	
362.01268	314	1+
362.05508	214	1+
362.13169	268	1+
362.85108	172	1+
363.21921	290	1+
364.88339	226	
364.99306	436	1+
365.24712	198	1+
366.04843	292	1+
366.14941	292	1+
366.37040	190	
366.98552	266	1+
367.23593	230	1+
367.99052	342	1+
368.89477	276	1+
369.10087	264	1+
369.11611	564	1+
369.84273	460	1+
370.07249	252	1+
370.20343	214	
372.17099	316	1+
372.19866	190	
373.83117	286	
373.90059	256	
375.02051	304	1+
375.10894	274	1+
375.99150	132	1+
376.18530	280	1+
376.27779	202	1+
377.14342	180	
377.86091	308	1+
378.86352	220	1+
379.08624	362	1+
380.80131	328	1+
381.12301	144	1+
381.15493	216	
381.80739	348	1+
382.21355	234	1+
382.99898	196	1+
383.12152	202	
383.88598	268	1+
384.11364	626	1+
384.84588	340	1+
385.07020	286	1+
385.85307	246	1+
385.97013	190	
385.98595	208	1+
386.84509	684	1+
387.21965	180	
388.96779	176	1+
389.76971	190	1+
390.84215	962	
391.84392	582	
391.89845	304	1+
392.00657	174	1+
392.18658	246	1+
392.27733	206	1+
392.86210	1840	1+
393.05992	148	1+
393.21649	274	1+
393.33172	228	1+
394.39103	254	1+
394.83310	1644	1+
394.85849	594	1+
396.33976	300	1+
396.99091	272	1+
397.04649	456	1+
397.17357	216	
397.22896	282	1+
397.99131	200	1+
398.19516	300	1+
398.22542	304	1+
398.86583	228	
400.15940	726	1+
400.25761	194	1+
400.86995	242	1+
401.16289	570	1+
402.21280	180	
403.87088	1118	1+
404.08427	320	1+
406.01611	160	1+
406.85675	218	
407.13534	402	1+
407.23427	208	1+
407.86682	1100	1+
407.98873	388	1+
408.02389	244	1+
408.14106	272	1+
408.85129	912	
408.99954	268	1+
409.09684	222	
409.25293	168	1+
409.77561	150	1+
409.84984	586	
410.12740	262	
410.84964	758	
410.87180	1554	1+
410.90416	398	1+
411.08768	178	
412.81288	186	
412.84433	3296	1+
412.86802	884	
412.95867	156	1+
413.16314	554	1+
413.23863	314	1+
413.29666	264	1+
414.16385	378	1+
414.18936	412	1+
414.28568	256	1+
414.86695	554	1+
415.14198	394	1+
415.81523	220	1+
416.14689	264	1+
416.17010	474	1+
417.17222	354	1+
417.31403	252	1+
417.84567	244	
417.87732	260	1+
418.26010	214	1+
418.71457	88	1+
418.84541	188	
419.14194	440	1+
419.22974	224	1+
420.14692	370	1+
420.78507	220	1+
421.88324	306	
422.09620	184	1+
422.19057	178	1+
422.88146	200	
423.87828	280	
424.23477	234	1+
425.14592	232	
426.86015	1160	
427.79008	212	1+
427.85933	806	
427.98601	152	1+
428.13554	354	
428.22280	336	
428.88511	4832	1+
429.06317	268	1+
429.12797	558	1+
429.20926	172	
430.85596	1202	
430.88268	1242	
431.10152	346	1+
431.17228	400	
431.20485	172	
431.86985	604	
432.10164	202	1+
432.17044	330	
432.86647	552	
433.21414	178	
433.24901	346	1+
433.85445	388	1+
433.88841	316	
434.10713	220	1+
434.25783	290	1+
434.38531	232	1+
434.88599	374	1+
435.07061	272	1+
435.85655	968	1+
437.10434	284	1+
437.93928	148	1+
439.79143	136	1+
439.86888	526	1+
439.89593	306	
440.22098	218	1+
440.42375	132	1+
440.89384	196	
441.19368	348	1+
441.74765	124	1+
442.88836	232	1+
443.17586	322	1+
443.66782	150	1+
444.87069	1092	1+
445.00331	280	1+
445.17623	238	1+
446.14886	748	1+
446.87202	180	
446.89546	612	1+
447.20385	326	1+
448.14108	374	1+
448.24354	312	1+
448.25712	302	1+
449.38265	208	1+
449.87575	384	
450.00495	106	1+
450.15099	524	1+
450.81475	250	1+
450.87800	284	
451.87492	218	
451.90248	586	
452.26461	238	
452.40055	260	1+
452.81670	212	1+
452.86947	670	1+
453.87198	476	1+
453.89259	228	
453.97607	156	1+
453.98883	170	1+
455.08443	190	
455.20119	590	1+
455.23198	248	1+
455.26319	288	
456.05512	250	1+
456.12749	182	1+
456.20329	474	1+
456.23386	146	1+
456.38156	172	
457.15342	188	
457.90605	304	
459.28683	180	
460.06831	212	1+
460.37240	194	1+
460.85071	210	
462.88372	402	1+
463.38343	226	1+
465.22527	206	
465.80285	228	1+
465.88530	238	
466.26689	220	1+
466.99480	226	1+
467.18922	436	1+
467.88880	1556	1+
468.32235	212	1+
468.78466	220	1+
469.16532	246	
469.27528	186	
469.30028	414	1+
469.91311	410	1+
470.39914	146	1+
471.13448	234	1+
471.19251	166	1+
471.24058	270	1+
471.88514	216	
472.36572	194	1+
473.06963	168	1+
473.32758	224	1+
473.44850	184	1+
474.00452	198	1+
474.21244	198	
475.23041	202	1+
475.34143	218	1+
477.09582	178	
477.32009	190	
477.40417	176	
478.23207	188	
478.90094	102	1+
479.91165	118	1+
480.27218	208	1+
482.18019	178	1+
482.74328	150	1+
483.36871	196	1+
485.89575	868	1+
486.27127	342	
486.33459	306	1+
487.13631	218	1+
487.26541	754	1+
488.18862	256	1+
489.10258	182	
489.49948	178	1+
490.26592	396	1+
490.36830	270	1+
490.45054	222	1+
490.90656	180	1+
491.12362	184	1+
491.15549	216	1+
492.42845	180	
494.15225	146	1+
494.45186	224	
495.18935	238	1+
495.40078	340	1+
495.71574	182	1+
496.28996	182	1+
498.40007	288	1+
499.35311	464	1+
499.43785	210	1+
499.47855	148	1+
499.60230	144	1+
500.28721	188	1+
500.35784	290	1+
500.43789	158	1+
500.47924	104	1+
501.08814	224	1+
501.88818	194	1+
503.13216	426	1+
503.26130	92	1+
507.94510	128	1+
508.11490	148	1+
509.22253	216	1+
509.25879	290	1+
509.30633	296	1+
509.37840	600	1+
510.13206	150	1+
510.46901	188	
511.02543	216	1+
511.06192	344	1+
511.13553	116	1+
511.35890	454	1+
511.47471	606	1+
512.06554	248	1+
512.20351	236	1+
512.28009	416	1+
512.39185	174	
512.43378	622	1+
512.47892	346	1+
512.88296	158	1+
513.12854	660	1+
513.20480	170	1+
513.28254	286	1+
513.32036	422	1+
513.36646	234	1+
513.88066	100	1+
513.91670	120	1+
514.40879	476	1+
514.45416	702	1+
514.49678	302	1+
515.29358	292	1+
515.41688	278	1+
515.49787	230	1+
516.18575	290	1+
517.07491	200	1+
517.20584	174	1+
517.37097	192	1+
517.43260	356	1+
519.76544	196	1+
521.24625	120	1+
521.77126	248	1+
522.28954	226	1+
522.77141	184	1+
525.75171	224	1+
527.06185	242	1+
527.35549	232	
527.38904	784	1+
527.41841	600	1+
527.49854	198	
527.54053	1468	1+
527.83369	126	1+
528.01411	156	1+
528.25645	290	1+
528.28441	262	1+
528.31884	584	1+
528.47136	326	
528.51230	1082	1+
528.54654	1124	1+
528.70702	96	1+
529.04708	260	1+
529.18968	308	1+
529.32385	440	1+
529.40514	442	
529.45432	324	
529.48308	3342	1+
530.27282	374	1+
530.45587	474	
530.48777	2818	1+
531.13292	364	1+
531.16891	178	
531.27076	236	1+
531.34567	2480	1+
531.37459	298	
531.39780	966	1+
531.46179	468	
531.61223	94	1+
532.03873	160	1+
532.21078	296	1+
532.30346	296	
532.42551	660	1+
532.45031	670	1+
533.10705	272	1+
533.15047	180	
533.27127	330	1+
533.54563	146	1+
534.31427	530	1+
534.46446	972	1+
534.49592	550	
534.87781	172	1+
535.31792	308	1+
535.35813	288	1+
535.88150	138	1+
536.14988	196	1+
536.36528	172	1+
536.51548	386	1+
END IONS

###FS:    #m/z: 363.95606 #charge 1+
###MS: 5
###MSMS: 6
BEGIN IONS
TITLE=Cmpd 4, +MS2(363.9561), 28.0-35.0eV, 0.1min #6
RTINSECONDS=6.5875
SCANS=5-6
PEPMASS=363.95606	385860
CHARGE=1+
191.85646	208	
196.88412	160	
200.94451	184	
205.94398	384	1+
207.87428	254	
208.88497	148	
209.86961	124	
209.88131	254	1+
209.94433	1804	1+
210.99204	148	
212.87849	702	1+
214.02215	126	
222.95151	4376	1+
223.88854	200	
224.89053	178	
224.94862	4260	1+
225.08375	226	1+
225.11777	220	1+
225.87572	360	1+
226.94677	10466	1+
227.53658	98	1+
227.93071	364	
228.89212	280	
228.94222	10688	1+
229.06605	126	
230.88820	1674	1+
233.10492	240	1+
234.07980	200	1+
235.04247	372	1+
235.05090	132	
235.95110	134	
236.05475	272	1+
237.06821	164	
239.03407	118	
239.89987	416	1+
240.96263	3086	1+
241.05145	148	
242.95802	2752	1+
244.04060	290	1+
244.93675	122	
244.95692	5760	1+
245.06248	146	
245.94071	490	
246.91085	138	
246.95315	3998	1+
247.13192	116	1+
248.90130	548	
249.08140	130	
249.89492	546	1+
249.98337	254	1+
251.05943	218	1+
252.03635	264	1+
253.90141	138	
254.09323	146	
256.10410	124	
256.90980	138	
257.96669	514	1+
258.09710	124	
258.90079	148	
258.92308	120	
260.96698	1746	1+
261.16870	166	
262.11012	244	1+
262.15079	138	
263.05237	210	1+
263.18272	130	
263.21343	138	
263.95179	260	1+
263.97808	248	
264.97503	630	1+
265.07294	156	
266.24829	188	
266.94371	136	
266.97064	808	1+
267.05549	174	1+
267.89809	130	
267.97046	540	1+
268.10799	282	1+
268.90441	366	1+
269.22698	136	
269.96745	432	
270.93252	126	
271.09901	408	1+
272.10394	254	1+
272.15946	142	
272.84937	136	
273.02021	152	
273.98294	226	1+
274.06172	132	
274.13117	152	
275.93325	136	
276.87275	166	1+
276.97781	268	1+
277.09179	156	
277.92018	450	1+
277.98009	206	1+
278.01170	616	1+
278.24821	120	
278.95115	136	
278.99575	214	1+
279.01688	448	1+
279.10007	130	
280.27226	202	1+
280.97518	138	
282.12180	146	
282.89573	192	1+
283.08370	332	1+
283.14541	140	1+
283.98443	338	
285.00358	270	1+
285.13124	198	1+
285.96180	138	
287.11125	134	
287.27358	148	
287.81320	204	1+
288.06104	124	
288.15856	196	1+
289.01827	136	
289.03503	152	
292.87967	152	
293.02993	166	
293.48192	234	1+
294.98411	130	
295.02381	204	
296.02849	126	
296.15189	248	1+
296.86130	402	1+
297.86819	264	1+
298.05070	224	1+
298.08124	220	
298.12293	252	1+
298.90598	126	
299.12653	154	1+
300.06058	224	1+
300.94798	482	1+
301.99233	120	
303.08039	342	1+
303.85623	210	
304.22287	292	
304.26156	260	
304.96090	296	1+
304.98942	124	
305.05171	206	
305.12274	248	1+
306.25584	230	1+
306.93492	244	
307.06258	178	
307.09564	160	
307.28075	126	
307.78609	214	1+
307.99572	134	
308.03625	298	1+
308.29619	966	1+
308.83055	278	1+
309.03913	250	1+
309.14775	174	
309.22077	126	
310.15692	328	1+
311.16184	338	1+
311.20379	132	
311.86092	132	
311.88121	126	
312.35237	212	
313.08784	140	
314.14319	218	1+
314.27974	172	1+
315.04331	128	
315.09123	248	1+
316.86467	118	
317.23999	294	1+
319.08572	118	
319.30536	148	
319.86327	136	
320.21673	134	
320.30805	152	
321.27552	134	
321.88001	128	
322.30802	202	
322.92419	212	
322.97630	184	1+
323.16051	130	
323.23972	160	
323.34958	216	1+
324.01774	534	1+
324.24087	186	
324.32731	188	
325.24241	234	1+
325.27106	126	
326.01006	176	1+
326.10363	208	1+
326.14228	138	
326.86974	270	1+
327.79343	220	
328.17938	128	
328.81090	142	1+
329.01695	130	
329.31308	150	
329.87790	138	
330.12338	144	
330.17095	150	
332.99302	168	1+
336.94158	344	1+
337.96121	140	
338.33506	152	
339.30229	134	
340.93325	370	1+
341.12642	132	
342.20947	252	1+
342.28200	690	1+
342.90336	174	
343.28316	580	1+
344.22371	306	1+
344.91364	136	
345.10152	266	1+
345.88640	138	
346.94496	192	1+
347.12956	142	
347.30278	224	
348.27543	152	
349.11395	220	1+
349.25347	184	
349.29512	140	
349.31656	138	
350.02518	122	
350.07019	122	
350.18222	274	1+
351.16810	180	
351.26404	142	
352.96935	132	
353.20916	146	
354.13328	176	1+
355.11607	122	
356.15844	240	1+
358.10807	220	1+
359.16003	322	1+
360.16318	234	1+
360.36253	226	
360.92028	258	1+
361.11330	138	
361.14354	198	1+
361.24841	138	
361.27262	156	
361.36410	202	
362.11729	312	1+
362.17306	212	
362.22392	228	1+
362.27636	136	
363.25861	134	
364.20844	220	
364.28048	134	
365.28528	444	
365.38476	124	
365.78322	146	
366.09694	118	
366.28317	410	1+
366.37020	140	
367.00738	120	
367.21279	248	1+
367.33025	250	
368.33080	244	
368.39054	134	
368.42190	1856	1+
369.14880	208	1+
END IONS

###FS:    #m/z: 531.40572 #charge 1+
###MS: 5
###MSMS: 7
BEGIN IONS
TITLE=Cmpd 5, +MS2(531.4057), 28.8-35.9eV, 0.1min #7
RTINSECONDS=7.3595
SCANS=5,7
PEPMASS=531.40572	210774
CHARGE=1+
227.19794	324	1+
229.02591	180	1+
231.95525	244	1+
232.06155	326	1+
233.03015	154	1+
235.12475	190	1+
235.96805	372	
236.88213	362	
237.05313	196	1+
237.88415	254	
238.07782	362	1+
238.87656	1140	1+
239.87970	782	1+
243.03261	314	1+
243.89473	332	1+
246.92034	180	1+
246.98181	212	
247.02469	560	1+
248.02661	520	1+
250.09496	226	1+
250.83725	206	1+
251.07111	438	1+
251.58419	210	
254.06416	160	1+
254.89083	564	1+
256.06506	178	1+
256.88635	698	1+
257.88899	592	1+
259.08056	296	1+
259.82623	278	1+
259.88627	316	
260.01096	218	1+
260.10944	182	
262.96479	200	1+
262.98398	302	1+
263.14758	232	1+
263.98770	208	1+
264.94857	206	1+
266.09369	200	
266.13240	228	1+
266.99616	564	1+
267.84979	198	1+
268.94112	380	1+
273.07385	224	1+
273.18658	870	1+
275.84999	382	1+
276.01765	250	1+
276.99795	226	1+
280.02956	186	
280.07908	180	
280.14805	200	1+
280.95560	262	1+
281.05094	380	1+
281.12963	386	1+
282.27568	176	
283.26000	630	
284.26547	318	
284.92667	226	
285.00705	450	
285.08117	274	1+
285.94125	528	1+
286.08480	170	1+
286.11988	218	1+
286.98192	182	
290.11127	168	1+
290.86405	438	1+
291.19642	272	
292.05966	320	1+
292.16869	218	1+
293.87230	522	
294.19838	178	
294.87529	272	
295.09668	208	
295.91924	866	
296.13214	342	1+
296.85953	342	
296.87987	598	1+
296.92319	466	
298.78699	146	1+
298.85375	356	
298.87972	782	1+
298.89696	352	
298.99439	254	1+
299.03664	186	1+
299.05790	326	
299.14261	298	1+
299.85210	220	
299.91557	194	1+
300.28914	306	
300.84858	310	
300.87009	612	1+
301.84389	186	
302.06259	282	1+
303.19121	192	1+
304.09596	360	1+
304.86441	190	
305.09912	286	1+
306.95858	232	1+
307.13132	190	
307.28740	302	1+
307.89135	496	
308.01700	274	1+
308.87698	180	
308.89273	296	
309.11593	268	1+
309.19277	294	1+
309.84766	448	1+
309.94232	190	1+
311.15165	358	
311.28795	270	1+
311.34821	136	1+
311.88475	1008	1+
312.03735	396	1+
313.04085	352	1+
313.85871	1314	1+
313.92790	3884	1+
314.86269	1110	1+
314.89131	650	
316.81291	190	
316.86283	1450	1+
316.88474	520	1+
317.06200	282	
318.04545	214	1+
318.59106	188	1+
318.85871	1082	1+
318.88234	228	
318.93173	704	1+
320.84989	198	1+
321.87866	408	1+
321.99457	162	1+
322.39664	188	1+
323.23872	240	1+
323.85229	680	1+
323.97302	316	1+
324.87432	176	
325.01117	198	
325.09098	216	
325.24958	178	
325.88044	196	
325.96763	214	1+
327.85356	292	1+
329.04677	280	1+
329.30438	236	
329.32435	188	
329.86231	952	1+
329.87906	300	
329.99934	138	1+
331.15450	208	
331.93961	220	1+
332.09599	374	1+
332.87356	1018	1+
332.90512	964	1+
334.12227	404	1+
334.15801	224	
334.86775	214	
334.89773	1242	1+
335.15880	180	
335.88490	204	
336.17336	650	1+
336.87092	256	
336.94431	1706	1+
337.09220	324	1+
337.88644	654	1+
338.01501	346	1+
338.18272	202	
338.34093	212	
339.14062	264	
339.19181	294	1+
339.87825	646	
340.93956	178	
341.13819	218	1+
341.30035	234	1+
341.86357	270	
341.88157	286	
341.98114	322	1+
342.04486	236	1+
343.10033	342	1+
343.17671	182	
343.82083	196	
344.86370	236	1+
345.20696	2570	1+
347.08708	174	
347.20237	440	1+
348.20603	304	1+
348.87969	1456	1+
349.00583	200	1+
350.87756	332	
351.15535	314	1+
351.84224	340	
351.87243	1428	1+
352.14768	210	1+
352.62379	214	1+
352.90958	224	
352.97495	284	
353.84722	408	1+
353.95755	422	1+
354.90741	280	1+
355.06873	1054	1+
355.21820	292	1+
355.88803	470	1+
356.18196	196	
357.86722	638	1+
357.89380	206	
357.98139	160	1+
358.11862	468	1+
358.80352	294	1+
358.91607	308	
359.05638	180	
359.95895	232	
360.14590	324	
360.17280	220	1+
360.57143	188	
361.03286	280	1+
361.06809	330	1+
361.34609	220	1+
362.13922	248	1+
362.86314	178	
362.89258	182	
363.21500	378	1+
365.00024	298	
365.13266	320	1+
365.37390	218	1+
366.29691	304	1+
366.84449	270	1+
367.19383	182	
368.01049	332	1+
368.83472	176	
368.89016	442	1+
370.07965	394	1+
370.11405	380	1+
370.19591	298	1+
371.36424	228	1+
372.09411	378	1+
373.03331	260	1+
373.18457	240	
373.82952	408	1+
374.13448	178	
374.99867	282	1+
375.21909	318	1+
376.00034	226	1+
376.02847	208	1+
376.11557	402	1+
376.88162	846	1+
377.17916	356	1+
377.88426	502	1+
378.18187	284	1+
379.13378	196	
379.16506	212	1+
380.80529	216	1+
380.85596	246	
380.90283	446	1+
381.02782	274	1+
381.04335	346	1+
381.12369	268	
381.17721	380	1+
381.84914	370	1+
381.90613	360	1+
382.07152	184	1+
382.17996	304	1+
382.25433	198	1+
382.85130	254	1+
383.35203	234	1+
384.84801	382	1+
385.18129	230	
385.84835	260	1+
385.96504	616	1+
386.70711	220	1+
387.16129	260	1+
387.28967	160	1+
388.04077	190	1+
388.84800	198	
389.10379	428	1+
390.20443	262	1+
390.84159	490	
391.09595	182	1+
391.83979	1406	1+
391.90222	188	
392.86493	1952	1+
393.06155	180	
393.13417	332	1+
393.17433	308	1+
394.03424	190	1+
394.08440	406	1+
394.83379	1604	1+
394.85865	692	
394.90620	260	
395.09092	240	1+
395.11494	230	
396.80163	230	1+
397.25272	184	1+
397.84215	238	
398.87096	222	
399.10499	204	
399.21556	374	1+
399.28473	204	1+
399.86173	186	
399.89457	286	1+
400.36007	210	1+
402.22098	272	1+
403.13216	138	1+
403.81545	224	1+
403.87007	608	1+
404.81693	188	1+
405.86623	254	
406.80273	302	1+
407.12719	182	
407.16767	212	1+
407.22935	248	1+
407.86758	694	
408.13558	196	
408.85159	1512	1+
409.21412	216	1+
409.87970	238	
410.12532	454	1+
410.84069	522	
410.87277	2124	1+
411.07557	218	1+
412.24052	270	1+
412.84621	3664	1+
412.86958	608	
413.00865	204	1+
413.08301	216	1+
413.22145	346	1+
413.29017	202	
413.91265	242	1+
415.06113	192	1+
415.47898	136	1+
415.86933	378	1+
416.22796	344	1+
417.37725	144	1+
418.05622	210	
418.60720	166	1+
419.17637	268	1+
420.11844	364	1+
420.20432	192	
421.88125	338	1+
421.98999	230	1+
423.19342	210	1+
423.86954	236	
424.08566	188	1+
424.17851	378	1+
425.12389	122	1+
425.15431	338	1+
425.88556	246	
426.16023	228	1+
426.86159	1166	
427.86134	628	
428.13587	580	1+
428.20394	268	1+
428.31590	162	1+
428.88462	4462	1+
429.00632	122	1+
429.37824	120	1+
429.81894	236	1+
430.05312	252	1+
430.85774	2990	1+
430.87787	1482	
431.16804	664	1+
432.22805	254	1+
432.87284	914	1+
433.85239	614	
434.12979	236	
435.14877	346	1+
435.85678	1188	1+
435.92788	276	1+
436.09200	166	1+
437.18770	212	1+
438.03784	180	
439.89313	554	1+
440.16385	292	1+
440.83074	322	1+
442.06853	358	1+
443.07007	410	1+
444.09539	186	1+
444.87101	1414	1+
445.99886	186	1+
446.14107	212	
446.18913	378	1+
446.87632	328	1+
446.89758	648	1+
447.19308	244	1+
447.23223	194	
447.25726	340	1+
448.11395	334	1+
448.89001	220	
449.09067	222	1+
449.17209	390	1+
449.24064	180	
449.72615	180	1+
449.87574	1126	1+
450.01252	436	1+
450.09736	324	1+
450.21743	194	1+
451.01471	364	1+
451.10351	246	1+
451.29317	226	1+
451.89991	222	
451.92565	186	
452.11778	238	1+
452.25974	264	1+
452.33756	334	1+
452.90058	424	1+
453.00698	194	1+
453.07359	222	1+
453.34101	284	1+
453.36438	236	1+
453.87413	388	1+
453.90244	302	1+
454.36909	178	1+
456.21783	208	1+
456.78924	204	1+
456.87222	260	
457.02513	218	
457.83817	334	1+
457.90151	576	1+
460.30480	238	1+
461.17498	194	1+
461.26243	130	1+
462.09040	154	1+
462.17838	220	1+
462.46092	198	1+
462.78200	230	1+
462.88248	818	1+
464.38341	230	1+
464.44140	132	1+
466.18829	286	1+
467.21980	264	1+
467.88718	932	
468.12760	370	1+
468.22466	214	1+
468.88757	894	1+
469.13192	328	1+
469.17365	224	
469.91273	192	
469.97844	242	1+
470.41839	170	1+
470.98731	214	1+
471.15804	222	
471.23832	210	
471.97199	194	1+
473.37667	336	1+
474.24013	336	1+
474.34640	566	1+
475.34385	340	1+
476.18856	300	1+
476.88541	286	1+
477.25376	214	
478.16355	176	
479.24820	240	1+
479.88329	184	1+
481.77819	148	1+
482.34029	230	1+
483.13955	236	1+
484.19741	256	1+
485.29763	236	1+
485.89722	1108	1+
486.00630	328	1+
486.21727	284	1+
486.75827	190	1+
486.85966	452	1+
487.27378	276	
487.43260	184	1+
487.86467	330	1+
488.27310	274	
489.20698	154	1+
489.25478	1048	1+
490.03066	250	1+
491.38735	282	1+
491.42559	292	1+
491.78751	246	1+
492.54451	200	1+
493.83779	282	1+
494.45340	174	
495.10554	222	
495.36584	348	1+
496.17004	202	
496.44154	226	1+
498.30055	264	1+
499.08753	232	1+
499.36057	180	
501.00826	202	1+
502.00993	234	1+
503.12616	226	
504.05562	184	1+
506.21542	148	1+
508.15758	450	1+
508.28133	368	1+
509.16313	380	1+
509.21860	130	1+
509.29264	258	1+
509.33755	214	1+
509.38277	358	1+
509.41980	338	1+
509.46737	418	1+
510.04520	276	1+
510.17676	452	1+
510.42850	430	1+
510.47402	292	1+
511.26562	374	1+
511.36391	208	1+
511.39036	256	1+
512.02730	152	1+
512.24651	312	1+
512.26913	278	1+
512.44223	492	1+
512.47139	352	1+
513.13011	1094	1+
513.24810	196	1+
513.33350	288	
513.37643	188	1+
513.40892	340	1+
514.20780	244	1+
514.36862	352	1+
515.17833	202	1+
515.37409	274	1+
515.42404	278	1+
516.16862	132	1+
516.44544	414	1+
516.49208	262	1+
516.73748	202	1+
517.17420	102	1+
517.19622	190	
517.38754	180	
517.44722	286	1+
517.46996	406	1+
517.49797	196	1+
519.46918	244	1+
520.59649	184	1+
521.78795	196	1+
522.28301	214	
525.48344	338	1+
525.78871	234	1+
526.29987	266	1+
526.41595	516	1+
528.26750	178	
528.38225	216	
528.43669	1072	1+
528.51469	1184	1+
528.54905	476	
528.76735	132	1+
528.83079	88	1+
529.07671	240	1+
529.15178	110	1+
529.23870	326	1+
529.27764	176	
529.32727	466	1+
529.44335	838	1+
529.71616	162	1+
530.13442	206	1+
530.18629	276	1+
530.41231	264	
530.48679	1866	1+
531.18709	208	1+
531.34965	1346	1+
531.38913	586	1+
532.08789	252	1+
532.23303	282	1+
532.29662	438	1+
532.39342	356	1+
532.44935	598	1+
532.64828	110	1+
532.98699	176	1+
533.14846	240	1+
533.24096	182	1+
533.34600	272	
533.36594	550	1+
534.27240	404	1+
534.32965	182	
534.39830	266	1+
534.47087	1120	1+
534.50664	428	1+
535.14007	190	1+
535.27083	264	1+
535.31831	188	
535.42345	222	1+
535.84298	208	1+
536.51422	138	1+
536.57953	248	1+
END IONS

###FS:    #m/z: 336.94532 #charge 1+
###MS: 5
###MSMS: 8
BEGIN IONS
TITLE=Cmpd 6, +MS2(336.9453), 28.0-35.0eV, 0.2min #8
RTINSECONDS=8.132
SCANS=5,8
PEPMASS=336.94532	133584
CHARGE=1+
91.59422	94	
186.92423	222	1+
198.18655	102	
207.98001	108	
211.94392	9908	
212.87805	452	1+
212.94883	286	
213.93951	4618	1+
215.31659	90	1+
215.88763	792	1+
215.93690	562	1+
217.88390	134	
217.93589	150	
221.07647	100	
221.89235	112	
222.95122	220	
223.07163	202	1+
223.95621	264	
224.98453	110	
226.89099	122	
229.95458	9302	
230.88680	172	
230.95862	140	
231.09373	98	
231.95036	3848	1+
233.89465	192	
233.95763	212	
234.09526	204	1+
235.89229	286	
235.94823	206	
236.14849	164	
237.03176	100	
238.05287	146	
238.89624	120	
238.94831	128	
239.97272	334	1+
240.03907	262	1+
240.05661	102	
240.55731	92	
240.97457	242	1+
241.04422	210	1+
244.86906	92	
244.92858	112	
244.96985	148	
246.97352	136	
247.05061	100	
247.23882	264	1+
247.96553	2220	1+
248.89766	222	
248.94899	166	
248.98641	140	
249.02143	198	1+
249.95951	1162	1+
250.91253	248	1+
250.97804	198	
251.06290	300	1+
251.96646	112	
252.16343	236	1+
252.56528	128	1+
252.97027	5684	1+
253.08704	164	
253.13908	190	1+
253.83034	106	
254.09158	98	
254.96548	2236	1+
255.04393	166	
255.07437	954	1+
255.10898	92	
256.88567	112	
256.90696	106	
256.96291	728	1+
256.99259	134	
257.22698	112	1+
258.07513	114	
258.88017	118	
258.96292	184	
258.98979	108	
259.07342	94	
259.17012	154	
259.97749	124	
260.01122	132	
260.03173	92	
261.05137	146	1+
261.09146	92	
261.97685	242	1+
262.99934	108	
263.23052	198	1+
263.57644	104	
265.01580	428	1+
265.04934	218	1+
266.97628	102	
266.99696	578	1+
267.09869	208	1+
267.23378	146	
268.97755	122	
270.12143	100	
270.98079	794	1+
271.00619	92	
271.91447	142	1+
272.01180	106	
272.15235	122	
272.84301	112	
272.97749	292	1+
274.98232	386	1+
275.06735	172	1+
275.98401	264	1+
277.08964	98	
277.53157	90	1+
278.08142	180	1+
279.18290	100	
279.21073	110	
279.22771	120	
279.27752	128	
279.48367	110	
279.94305	184	1+
281.04617	660	1+
281.19166	116	
282.28195	156	1+
282.63830	134	
282.97759	142	
283.02603	474	1+
283.87232	192	1+
284.00724	152	
285.11406	128	
285.85409	128	
286.92523	94	
288.02016	92	
288.06992	244	1+
288.81682	168	
289.00966	114	
289.51122	192	
291.21287	184	1+
291.27612	124	
291.87637	196	1+
291.94624	174	
292.01838	108	
292.06221	206	1+
292.11406	96	
292.25830	252	1+
292.98253	110	
293.99426	136	
294.10840	140	
294.85192	170	1+
294.99222	98	
295.04023	144	
295.57539	102	
296.09147	140	
296.93445	208	1+
297.06448	142	
297.13510	248	1+
297.22554	304	1+
297.83958	102	
297.97345	212	
298.08830	282	1+
298.22870	244	1+
298.41521	96	
299.05579	1012	1+
300.08532	100	
301.03182	102	
302.14541	122	
302.84726	114	
304.06408	136	
304.78253	96	
305.03655	112	
305.12908	238	1+
306.09813	128	1+
306.80517	180	
307.30922	310	
309.32299	198	
310.29242	132	
310.82414	154	
310.87524	120	
312.47014	102	
313.03316	138	
315.00122	106	
317.01898	110	
318.90387	108	
318.98385	100	
319.09148	124	
319.24377	102	
320.14480	130	
320.15949	124	
320.25837	98	
320.61889	98	
321.03509	130	
321.21706	98	
322.13458	192	
322.77054	92	
322.95043	126	
323.08239	140	
323.13152	124	
323.23547	370	
323.29902	140	
324.04625	150	1+
324.11433	116	
324.16853	94	
324.32965	128	
326.26371	238	1+
326.96989	128	
327.95804	94	
329.07008	222	1+
329.19057	186	
329.86681	212	1+
332.08755	300	1+
332.82646	114	
333.18354	224	1+
333.83970	290	1+
334.27637	110	
335.25908	122	
335.30556	114	
335.96428	104	
336.32368	186	
337.05016	174	1+
337.21746	112	
337.24861	284	1+
337.31828	114	
337.97269	268	1+
338.15223	98	
338.21969	252	1+
338.34186	142	
338.37621	218	1+
340.14568	262	1+
341.24473	204	
342.06267	138	
END IONS

###FS:    #m/z: 363.95583 #charge 1+
###MS: 9
###MSMS: 10
BEGIN IONS
TITLE=Cmpd 7, +MS2(363.9558), 28.0-35.0eV, 0.2min #10
RTINSECONDS=11.826
SCANS=9-10
PEPMASS=363.95583	507958
CHARGE=1+
134.95445	136	
189.86110	746	1+
191.85807	434	1+
191.95472	218	
196.88409	350	1+
202.85429	140	
206.03881	252	1+
207.87237	218	1+
208.94246	154	
209.94287	1936	1+
210.88429	262	
212.87830	1480	1+
213.08956	146	
213.89971	110	
222.95221	3756	1+
224.94747	4638	1+
224.97447	178	
226.05911	108	
226.16513	110	1+
226.87318	142	
226.88968	158	
226.94677	9690	1+
226.97059	124	
227.86788	128	
227.88122	112	
227.89717	192	
228.89622	604	1+
228.94227	12244	1+
229.04166	134	
229.98722	88	1+
230.88880	2568	1+
230.93441	166	1+
231.05573	242	1+
232.05906	192	1+
234.14371	112	
234.90211	124	
235.14231	214	1+
236.07140	202	1+
236.96300	166	1+
237.12445	118	
237.22960	116	
238.05827	172	1+
238.21336	204	
238.83093	132	
239.21198	114	
239.89302	262	1+
240.96164	2360	1+
241.04878	178	
241.87435	158	
242.05854	108	
242.95844	2094	1+
243.11088	134	
243.55268	110	
244.95727	4580	1+
245.94172	554	
246.90901	118	
246.95224	5004	1+
247.03219	460	1+
248.83831	114	1+
248.90112	882	1+
248.97088	120	
249.94393	320	1+
249.98929	222	1+
250.07000	152	
250.89568	194	1+
250.96542	170	
251.04843	232	1+
252.22580	162	
254.39347	120	
256.85583	112	
257.09993	310	
258.97170	260	
259.02335	112	
259.90960	156	
259.97333	142	
260.96853	1680	1+
262.06456	364	1+
262.97236	128	
263.06681	292	1+
263.11242	290	1+
263.88040	118	
263.97776	284	
264.04503	154	1+
265.00092	136	
265.97906	178	
266.24958	106	
266.88084	170	
266.97309	164	
266.99514	130	
267.97225	688	1+
268.07636	194	1+
268.14850	288	1+
268.88185	132	
268.95298	204	
269.79958	138	
269.96801	622	
270.99014	110	
271.08744	264	1+
271.90825	206	1+
272.51816	200	
272.93755	228	1+
275.17228	228	1+
276.07611	172	1+
276.97443	120	
277.91159	286	1+
278.84104	136	
278.96327	120	
279.01070	208	1+
279.09777	118	
279.79259	262	1+
280.08687	136	
280.14187	172	
280.81411	120	
280.99135	146	
281.04111	178	1+
282.08491	144	
282.11409	152	
283.28943	220	1+
283.91607	110	
283.96010	314	1+
283.98503	168	
284.29603	150	1+
284.99205	176	
285.84385	178	
286.40875	144	
286.95407	206	1+
288.06106	114	
288.82281	176	
288.93533	146	
291.10104	122	
291.24648	108	
292.05731	138	
293.06604	206	1+
293.54688	112	
293.86291	322	1+
294.15623	106	
295.91949	196	1+
295.96929	220	1+
296.14258	114	
298.18898	140	
298.80242	214	
299.07292	232	1+
299.92674	388	1+
300.27044	270	1+
300.79895	214	1+
301.05965	138	
301.86120	140	
302.16616	108	
302.22149	134	
302.25257	318	1+
303.05830	126	
303.10625	118	
303.85623	654	1+
303.95206	178	
304.10540	140	
304.40733	112	
305.95430	162	1+
306.02398	202	1+
306.43192	106	
306.79658	286	1+
306.90513	180	
307.05098	124	
307.20104	158	
307.28402	186	
308.29209	610	1+
309.26248	182	
309.87659	154	
310.08303	228	1+
310.86259	312	1+
310.90267	338	1+
311.86531	224	1+
312.24786	158	
313.03255	216	1+
313.10348	246	1+
313.88211	250	1+
314.18089	108	
316.21122	168	1+
317.91700	112	
318.01327	138	
318.05048	172	
318.93119	356	1+
319.06755	152	
319.09786	238	1+
319.26982	106	
320.92423	138	
320.96318	236	1+
321.22585	140	
321.86944	452	1+
322.92506	296	1+
323.01602	598	1+
323.05137	190	1+
323.23436	132	
324.01884	388	1+
324.23951	142	
324.88907	228	1+
324.98178	134	
325.23774	254	1+
326.01117	168	
326.18631	194	1+
326.87377	300	1+
327.90101	152	
328.15290	170	
328.81004	248	1+
328.88813	240	1+
329.79642	152	
330.09625	112	
331.87392	136	
333.08842	116	
333.15951	200	1+
333.32668	180	1+
334.92754	116	
335.08192	126	
335.81561	108	
336.17129	184	1+
336.94230	744	1+
337.12797	112	
337.22028	218	1+
338.86357	286	1+
340.18773	138	
340.93877	258	1+
342.20190	162	
342.25498	108	
342.28817	118	
342.35279	148	
343.20641	128	
343.24549	306	1+
343.27045	134	
343.89870	198	1+
344.18071	232	1+
344.22164	124	
344.24953	226	1+
344.97662	282	
345.22525	230	1+
345.29584	258	1+
346.28508	108	
348.31464	436	1+
349.25348	216	1+
350.17883	134	
351.15012	292	1+
351.33642	150	
353.91335	130	
355.33702	130	
359.00304	120	
360.35739	118	
360.91469	118	
361.34986	144	
361.89507	126	
363.21153	200	
363.34720	184	1+
364.23428	122	
365.28527	318	1+
365.38487	164	
366.31919	108	
366.98407	122	
367.20926	136	
367.32784	152	
368.00723	120	
368.33086	222	
368.39329	136	
368.42149	1308	1+
369.33551	306	1+
END IONS

###FS:    #m/z: 336.94518 #charge 1+
###MS: 9
###MSMS: 11
BEGIN IONS
TITLE=Cmpd 8, +MS2(336.9452), 28.0-35.0eV, 0.2min #11
RTINSECONDS=12.6
SCANS=9,11
PEPMASS=336.94518	124558
CHARGE=1+
79.15190	108	
162.33302	108	
177.30357	126	
184.85927	100	
205.94923	328	1+
205.97403	284	1+
208.98110	190	
209.13772	102	
209.88324	280	1+
210.02757	138	
211.94410	10904	
212.03105	98	
212.87729	698	1+
212.94479	404	
213.07979	112	1+
213.86444	114	
213.93907	5222	1+
213.96955	128	
215.01602	124	
215.88689	506	1+
215.93588	634	1+
216.99452	98	
217.88207	258	
218.89549	118	
222.95282	182	
223.93554	152	
224.00349	250	1+
224.97753	164	
226.89343	122	
227.12017	104	
228.89305	192	
229.95460	11910	
230.01491	106	
230.09239	106	
230.88800	1016	1+
230.95621	416	
231.94991	5886	1+
233.22086	100	
233.89685	726	1+
233.94524	720	1+
235.01187	102	
235.89089	442	1+
236.08149	148	
238.04903	164	
239.90656	138	
239.94728	130	
240.94582	116	
242.39476	100	
242.88733	132	
244.02164	186	1+
244.97332	234	1+
246.03340	228	1+
246.97434	176	
247.24093	108	
247.93831	132	
247.96468	2474	1+
248.08549	100	
248.86071	102	
248.90068	340	1+
248.95084	132	
248.98499	316	1+
249.03637	114	
249.13996	184	1+
249.46570	86	1+
249.96161	1962	1+
252.89465	368	1+
252.97056	6152	1+
253.04565	132	
253.08955	152	
253.94270	136	
254.09210	144	
254.96639	2442	1+
254.99451	118	
255.07250	894	1+
255.09495	200	
256.25988	104	
256.91389	162	
256.96490	664	
257.22351	114	
258.91346	154	
258.94365	114	
258.95800	124	
259.05170	236	1+
260.08107	116	
260.51355	106	
262.92373	124	1+
264.98164	138	
265.01767	448	1+
266.05522	114	
266.83478	220	1+
266.91429	110	
266.99749	278	
267.13313	102	
267.99845	122	
268.10532	116	
269.37141	104	
269.93184	342	1+
270.98271	780	1+
271.96836	376	1+
272.97040	290	1+
274.77090	98	
275.01809	162	
276.00023	358	1+
276.83985	176	
276.85959	154	
276.88892	202	
276.99766	266	1+
277.05171	196	1+
277.82421	224	1+
277.90184	140	
277.95497	112	
278.92819	140	
278.95964	412	1+
279.86472	148	
279.96212	266	1+
280.00004	592	1+
280.28756	96	
280.93886	202	1+
281.04941	756	1+
281.08019	180	
282.03232	122	
282.11356	156	
282.27649	232	1+
282.83296	168	1+
282.97267	116	
283.02655	236	
283.97182	120	
284.15108	102	
284.91117	124	
285.01439	126	
286.90333	126	
287.21506	130	
288.02180	216	
288.89189	116	
288.91470	124	
288.95316	122	
289.00832	114	
289.03082	116	
289.99017	216	1+
290.95642	102	
291.92280	136	
292.03945	210	1+
292.06737	202	1+
292.27249	98	
292.94156	300	1+
292.99017	374	1+
293.25282	134	
293.86783	166	
293.99456	318	1+
294.11394	244	
294.84950	156	
294.92509	134	
295.03074	128	
295.09639	122	
295.13040	336	1+
295.86264	100	
295.97601	114	
296.97861	330	1+
297.62443	108	
297.85483	192	1+
297.88494	120	
298.02398	96	
298.20710	96	
298.89445	114	
299.05493	914	1+
300.08430	98	
300.12076	106	
300.51871	132	
300.87007	126	
303.11508	242	1+
304.99378	126	
305.06116	258	1+
305.22677	98	
306.94986	146	
307.28966	404	1+
307.30966	250	
308.53436	98	
308.86257	292	1+
309.96348	112	
310.08092	236	1+
311.10255	120	
311.43167	116	
311.86625	204	1+
315.01377	154	
315.02894	218	1+
315.24726	254	1+
315.80217	168	
316.97156	182	
317.07631	102	
317.11878	172	
317.55258	98	
318.27250	110	
319.07338	138	
319.11294	158	1+
320.04833	136	
320.29116	186	
321.05130	106	
321.15466	218	1+
321.22197	280	1+
322.11550	102	
323.01360	174	1+
323.13971	184	
323.23757	780	1+
324.88323	134	
325.14214	142	1+
325.95835	136	
326.10774	166	1+
326.88565	302	1+
327.04269	290	1+
328.08811	102	
328.28009	96	
328.98669	104	
330.95566	204	
332.07982	328	1+
333.05487	162	
333.33031	140	1+
334.23227	110	
335.29945	120	
336.24791	348	1+
337.12217	116	
337.21323	96	
337.35287	118	
338.04442	190	1+
338.28243	106	
338.83475	166	1+
339.10697	98	
339.22607	114	
339.92668	258	1+
340.06723	176	1+
340.26163	110	
340.29477	220	1+
340.38819	334	1+
END IONS

###FS:    #m/z: 359.96065 #charge 1+
###MS: 9
###MSMS: 12
BEGIN IONS
TITLE=Cmpd 9, +MS2(359.9606), 28.0-35.0eV, 0.3min #12
RTINSECONDS=13.372
SCANS=9,12
PEPMASS=359.96065	97028
CHARGE=1+
191.10243	206	
207.40585	120	
209.94462	364	
221.88530	128	
222.95234	600	
223.95252	292	
224.94732	1192	1+
224.96887	414	1+
226.94637	3556	1+
227.92908	234	
228.11046	130	1+
228.88604	118	
228.94168	4824	
230.97811	168	
231.88646	108	
232.49570	110	
232.84901	126	
233.00341	134	
233.16944	132	
233.88227	178	1+
234.84493	138	
238.50805	118	
239.06238	132	
240.05792	128	
240.96234	1696	1+
242.07008	240	1+
242.93813	162	
242.95942	798	1+
244.86684	144	
244.95720	2348	1+
245.04876	126	
245.93946	408	
246.05049	194	
246.91003	138	
246.95257	2356	1+
248.89484	110	
248.98468	162	
250.94671	208	
251.03091	346	1+
251.24660	138	
251.84726	198	1+
251.96700	128	
252.11492	196	
252.94908	118	
252.99298	126	
253.11971	132	
253.83445	114	
254.04979	124	
254.83330	138	
255.05999	108	
255.86676	182	
258.97343	172	
260.01225	138	
260.85213	112	
260.90432	128	
260.96768	684	1+
261.95209	138	
262.99782	152	
263.17238	282	1+
263.83161	180	
263.90688	232	1+
263.97246	336	1+
264.88944	222	1+
266.14126	208	1+
267.09698	172	1+
267.24637	122	
267.97437	222	
268.79259	114	
268.97738	134	
269.10669	194	1+
269.86215	214	1+
269.96958	380	
270.84276	186	1+
270.94814	184	1+
272.42697	114	
274.13481	120	
276.56683	114	
276.85066	440	1+
277.80117	118	
279.90872	194	1+
280.10853	276	1+
280.26099	112	
280.97263	166	
282.27895	136	
282.98555	166	1+
283.03106	134	
283.85154	116	
285.09157	140	
286.00712	170	1+
286.84846	136	
286.92846	118	
288.72529	128	
288.99705	138	
290.13799	114	
290.85860	196	
292.15501	114	
292.43718	150	
293.03262	140	
293.87302	114	
294.85458	262	1+
294.89785	110	
295.02173	174	
296.00351	120	
297.18186	278	1+
298.05943	112	
298.08733	152	
298.26994	218	
298.80087	108	
298.87481	236	1+
298.95388	192	1+
299.08685	148	
299.14962	134	
299.85236	192	1+
300.23236	124	
300.78652	194	1+
301.14059	264	1+
301.41781	120	
302.88683	192	
303.03286	120	
303.17780	124	
303.22357	184	
303.85190	108	
304.02564	244	1+
305.10564	130	
305.27372	136	
305.76223	126	
306.27510	110	
307.13041	118	
307.28824	558	1+
307.94716	150	
309.03222	110	
309.32200	178	
309.78529	142	
309.87860	236	1+
310.30786	236	1+
310.34362	1158	1+
310.87741	304	1+
311.97347	166	1+
313.06322	250	1+
313.92815	112	
314.16673	188	1+
315.05477	224	1+
316.31242	128	
316.87452	206	
318.93875	144	
319.02083	170	1+
319.08924	192	1+
319.93233	244	1+
320.09185	164	1+
320.29213	112	
321.22081	158	
321.27712	190	1+
322.34114	164	
322.92918	144	
323.01676	1540	1+
323.23668	638	1+
323.34419	204	
323.83804	162	
324.12016	146	
324.16580	120	
325.03345	120	
326.00463	250	1+
326.10946	140	
327.09035	184	
327.87261	196	1+
328.16656	114	
328.31802	286	1+
329.99454	142	
330.08673	148	
330.17173	238	1+
330.87166	128	
334.30819	116	
334.94712	162	
336.94430	318	1+
336.99249	120	
337.07899	156	1+
338.29042	108	
338.33657	160	
338.94410	136	
339.05091	122	
339.23270	236	
340.16242	178	
340.35392	1244	1+
340.93725	202	
341.08901	110	
341.20147	346	1+
342.24406	204	1+
342.27819	142	
342.88098	122	
343.27690	128	
344.18344	138	1+
346.96365	116	
347.11501	1344	1+
348.30958	252	1+
348.75848	140	
349.03246	192	1+
349.11059	192	
350.11756	136	
350.34268	308	1+
352.88698	110	
353.08868	108	
355.02566	354	1+
355.81117	162	1+
356.28985	300	1+
356.35355	176	
356.89928	174	
357.25891	188	
358.20131	324	1+
358.32363	162	
358.36215	220	
358.82682	192	1+
359.08577	208	1+
359.13401	232	1+
359.20500	260	1+
359.23742	114	
359.27165	124	
359.36931	128	
360.06063	114	
360.10969	354	
360.18367	110	
362.17199	190	
362.20572	152	
362.24166	184	1+
363.20578	330	1+
363.91790	120	1+
365.08364	118	
365.13095	174	
END IONS

###FS:    #m/z: 322.92925 #charge 1+
###MS: 13
###MSMS: 14
BEGIN IONS
TITLE=Cmpd 10, +MS2(322.9292), 28.0-35.0eV, 0.3min #14
RTINSECONDS=17.06
SCANS=13-14
PEPMASS=322.92925	2741174
CHARGE=1+
185.04625	88	
188.99072	92	
191.95521	400	
192.88263	144	
195.87363	102	
195.91754	122	
196.88529	136	
196.95405	210	1+
199.88765	164	
200.03693	84	
205.94990	330	1+
210.88953	106	
213.12964	170	
213.84991	96	
215.88170	240	
216.32241	86	
217.87975	100	
219.04943	84	
219.17660	108	
219.57091	98	
220.86668	156	
221.94294	120	
222.02861	84	
222.94860	168	
223.95883	256	
223.97633	84	
224.97486	86	
225.06145	164	1+
225.16838	86	
226.84042	88	
227.10166	94	
227.92882	172	
230.85989	314	
230.88961	302	1+
232.13070	90	
233.89813	300	1+
234.00744	90	
236.95974	184	1+
238.04900	144	
238.88480	104	
238.94194	92	
239.07812	434	1+
240.89049	90	
240.94135	788	
241.05953	118	
241.93932	3294	1+
242.08307	180	1+
242.12143	92	
242.94157	2266	1+
243.65411	92	
243.88047	520	1+
244.14498	106	
244.93758	892	1+
244.95671	186	
245.06334	108	
246.17751	86	
246.97568	296	
248.02843	92	
248.94494	130	
249.04354	196	
250.94467	226	
250.97246	170	
252.00254	88	
252.05887	122	
252.16653	102	
254.93347	166	1+
255.07628	102	
256.50386	104	
256.85801	100	
257.03167	132	
258.03813	88	
258.87914	84	
258.97418	132	
258.98888	84	
259.08316	84	
259.25467	96	
261.45785	92	
261.89121	168	1+
262.52655	110	
263.12883	146	
263.19172	84	
263.85351	132	
263.97698	322	1+
265.05875	252	1+
265.11757	90	
265.92800	140	
266.03925	92	
266.86114	150	
266.99927	126	
267.03094	134	
267.93408	92	
268.05700	268	1+
268.07661	84	
269.00148	120	
270.87666	88	
271.36387	84	
271.84109	248	1+
273.99394	126	
274.04965	126	
274.21753	88	
274.79075	126	
275.01801	148	
277.04943	108	
277.08259	90	
278.01686	90	
278.97193	84	
279.09151	1004	1+
279.19336	104	
279.39983	102	
279.90136	100	
280.14171	302	
282.04542	214	1+
282.91585	104	
283.03426	140	
283.06980	380	1+
284.29155	934	1+
284.87528	104	
284.89398	116	
286.08945	88	
286.92077	92	
287.80945	108	
289.03463	108	
289.87821	106	
289.90934	96	
290.97352	140	1+
292.25749	102	
294.28067	112	
294.85974	168	
295.85385	112	
296.87346	232	1+
298.80133	92	
299.06229	122	
300.05496	84	
302.04057	150	
302.16860	92	
302.24621	134	
303.94932	86	
304.18028	84	
304.26112	196	
305.15119	114	
305.19543	84	
305.22327	122	
305.41308	90	
305.92855	116	
306.07443	92	
306.27422	126	
307.28060	160	
307.31018	180	
307.96770	84	
308.29243	422	
308.88601	132	
309.07396	126	
309.88689	130	
309.92396	164	1+
310.21908	140	
310.30757	650	1+
311.02346	278	1+
311.15864	88	
312.42823	88	
314.16806	94	
315.05041	86	
316.86638	200	
319.09948	158	
320.29569	88	
321.21815	102	
322.07158	88	
322.15614	86	
323.15272	362	1+
323.18466	84	
323.23828	1862	1+
323.30350	120	
324.13146	234	1+
324.20067	102	
324.25777	108	
324.77450	86	
324.90000	158	
326.88326	202	1+
326.98949	86	
327.06829	106	
328.21548	88	
328.28428	84	
END IONS

###FS:    #m/z: 340.93990 #charge 1+
###MS: 13
###MSMS: 15
BEGIN IONS
TITLE=Cmpd 11, +MS2(340.9399), 28.0-35.0eV, 0.3min #15
RTINSECONDS=17.832
SCANS=13,15
PEPMASS=340.93990	1444940
CHARGE=1+
184.27888	102	
189.86247	118	
190.89444	92	
191.39702	90	
197.87156	126	
210.94108	178	
212.94711	110	
213.87873	90	
213.93952	3104	1+
215.88747	582	1+
215.93835	746	
217.88305	416	1+
217.93730	254	
222.97345	92	
224.97738	100	
226.28285	112	
226.94417	194	
229.95648	90	
230.04789	96	
231.88877	166	
231.91539	104	
231.94967	4228	1+
233.89726	466	1+
233.94792	868	1+
234.07155	112	
235.89425	340	
235.94682	278	
237.05860	116	
238.04333	138	
239.10049	90	
240.02505	140	
240.22865	168	
240.24427	142	
240.95418	208	1+
244.95953	174	
245.18252	92	
245.44197	148	
245.87808	238	1+
246.98029	282	1+
247.04309	112	
247.94236	460	1+
248.03137	122	
249.57218	106	
249.96062	1216	1+
251.96113	504	1+
253.98239	118	
254.96429	2448	1+
255.07452	212	
256.06729	102	
256.91635	92	
256.98883	136	
257.06677	98	
258.88380	352	1+
258.95756	722	1+
259.04277	226	1+
259.99639	90	
260.51350	94	
261.15033	92	
261.65108	108	
261.89617	106	
262.97103	134	
263.05275	102	
263.12799	118	
265.01623	92	
265.19066	166	
265.95172	224	
266.96476	120	
266.99539	220	
267.13492	96	
267.21077	96	
268.00321	124	
268.78771	94	
269.59284	98	
269.80173	124	
269.89148	132	
269.96034	174	1+
271.08169	114	
272.44325	94	
272.93250	458	1+
272.97985	250	1+
273.95516	140	1+
275.06525	96	
275.44477	104	
276.08420	190	1+
276.22804	152	
277.82828	130	
277.96243	382	
278.84184	94	
278.85935	298	1+
278.96440	386	1+
279.18490	116	
280.08434	164	
280.11913	90	
280.16246	98	
280.94590	186	1+
281.05024	156	
281.15575	90	
282.04834	122	
282.20264	132	
282.27693	174	
282.31396	94	
282.96823	132	
283.02705	160	
284.02557	112	
284.17301	212	1+
284.60663	104	
284.97552	100	
285.08132	104	
285.29400	92	
290.91055	90	
290.93370	256	1+
291.80140	126	
292.25796	130	
292.90441	172	
293.77085	92	
294.74818	106	
295.12241	252	1+
296.29531	160	1+
296.33232	96	
296.82889	100	
296.85091	126	
296.87155	112	
296.97309	556	1+
297.97597	408	1+
298.01492	180	1+
298.08756	140	
298.79895	98	
299.05782	210	
299.82928	102	
300.02825	300	1+
300.77637	120	
300.81586	104	
300.91493	218	1+
301.05882	126	
301.07268	92	
301.51845	96	
302.39026	100	
302.87764	94	
302.94582	166	
303.10216	94	
304.26035	92	
304.95108	120	
306.52352	92	
306.93238	94	
307.03699	114	
307.24182	102	
307.30335	388	1+
307.95887	134	
308.07529	196	1+
308.29029	264	1+
308.42674	92	
308.79366	98	
309.99919	98	
310.30728	126	
310.87831	102	
310.89058	138	
311.26492	112	
311.88692	114	
314.81094	118	
314.87775	104	
315.85132	102	
318.59915	154	
320.02974	90	
322.13033	172	
322.30264	156	
323.23731	794	1+
324.31870	120	
324.89393	90	
326.13921	116	
326.96003	98	
332.87566	104	
335.34401	306	1+
336.34748	252	1+
337.01611	94	
339.96421	92	
340.24213	420	1+
340.26762	92	
340.35607	128	
340.38992	276	
341.08311	114	
341.24653	366	1+
341.45363	116	
342.27787	98	
342.31071	134	
342.32516	160	
343.30731	286	1+
343.84816	94	
343.89218	178	1+
343.90835	100	
344.28723	104	
344.80355	100	
345.12392	94	
345.22419	132	
END IONS

###FS:    #m/z: 363.95573 #charge 1+
###MS: 13
###MSMS: 16
BEGIN IONS
TITLE=Cmpd 12, +MS2(363.9557), 28.0-35.0eV, 0.3min #16
RTINSECONDS=18.604
SCANS=13,16
PEPMASS=363.95573	892918
CHARGE=1+
79.56230	112	
168.72779	122	
187.93384	100	
189.86168	434	1+
191.85877	320	
192.88590	126	
196.88608	142	
198.14847	98	
199.88895	102	
200.94740	156	
207.87330	324	
208.94145	212	
209.87693	516	1+
209.94316	1836	1+
210.88340	360	1+
211.45051	98	
212.87890	1866	1+
215.88313	122	
218.91267	136	
222.95204	856	1+
224.94844	1152	1+
225.88749	138	
225.97256	108	
226.86653	110	
226.89014	134	
226.91349	122	
226.94692	8244	1+
226.97325	334	
227.93162	248	
228.79338	108	
228.89815	118	
228.91648	156	
228.94276	8794	1+
230.88962	1776	1+
231.74226	114	1+
232.88573	470	1+
234.88219	230	
239.91023	170	
240.96257	796	1+
241.94007	364	
242.94445	376	
242.96034	738	1+
244.95676	3682	1+
245.53821	104	
245.93827	366	
246.14278	194	1+
246.85404	118	
246.90481	242	
246.95244	4518	1+
248.03061	114	
248.18849	122	
248.89991	1188	1+
249.03536	134	
250.94817	398	1+
251.04121	406	1+
252.04506	362	1+
253.90404	146	
254.08452	128	
254.49391	110	
257.90772	172	
258.90634	210	1+
259.81452	198	1+
260.87283	100	
260.96672	420	1+
262.92127	128	
262.97516	226	1+
263.05552	172	
263.17858	124	
263.84443	200	1+
264.15622	106	
264.79782	142	
264.96122	254	
265.08204	118	
265.97519	208	
266.24640	102	
266.86390	142	
267.13086	110	
267.97363	508	
268.87061	98	
268.96445	922	1+
269.60687	102	
269.94269	208	1+
269.96868	794	1+
270.07087	222	1+
270.79982	270	1+
270.90984	192	1+
271.61070	100	
272.94138	124	
275.58553	98	
276.85396	156	
279.10314	124	
280.03408	96	
280.79601	130	
280.94835	182	1+
281.01451	236	
281.85690	124	
281.97942	102	
282.08678	134	
282.92526	114	
283.78593	264	1+
283.79849	128	
283.85101	374	1+
283.98111	132	
284.98330	128	
285.84376	438	
288.95213	112	
289.84925	224	1+
290.78250	266	1+
290.80359	286	1+
290.89239	112	
290.95146	108	
291.00035	110	
291.01611	226	1+
291.09735	130	
292.43675	112	
293.01493	238	1+
293.06298	122	
293.28916	104	
293.99236	106	
294.27697	118	
294.86238	106	
294.92583	230	1+
295.09807	128	
295.85863	140	
296.06949	142	
297.37029	96	
297.42743	142	
298.80430	196	
299.87012	104	
300.11890	176	1+
300.85779	452	1+
300.97277	192	1+
301.13756	112	
301.25247	134	
301.86174	390	1+
302.79986	196	
303.08885	102	
303.80708	202	
303.85375	712	1+
304.00570	136	
305.84270	136	1+
305.94481	128	
306.78751	98	
306.89180	240	1+
306.93978	240	
307.28781	896	1+
307.78833	282	1+
307.89546	164	1+
308.29211	648	1+
308.88180	110	
309.93292	100	
309.97503	102	
310.30642	572	1+
310.86983	454	1+
311.04283	134	
311.35025	112	
311.49001	106	
311.86303	254	1+
313.92091	128	
313.95862	226	1+
315.88012	182	1+
315.90921	94	
317.05075	116	
318.21193	100	
318.43922	108	
319.87198	142	
320.02409	112	
320.93352	164	
321.33201	110	
321.55362	104	
321.74086	100	
321.81365	124	
321.86544	198	
322.00332	156	
322.93260	258	1+
324.24172	140	1+
324.88587	122	
324.92670	260	1+
325.02252	176	
325.81806	112	
326.86958	262	1+
326.99332	106	
327.26990	96	
327.44875	102	
328.32009	168	
331.79644	224	1+
332.56329	100	
335.00394	164	
335.94133	414	1+
336.94324	348	1+
337.84272	118	
337.86211	118	
339.82981	188	
340.88538	134	
343.28120	132	
343.79226	98	
343.90637	202	1+
347.12299	140	
347.15701	118	
348.32954	100	
350.09521	108	
350.30211	100	
350.32770	452	1+
350.34282	138	
351.15071	98	
351.33513	258	1+
351.37450	118	
353.88783	100	
356.80257	100	
356.95806	122	
358.96208	246	1+
360.33244	98	
361.04379	140	1+
361.34429	116	
362.29921	190	1+
364.83054	118	
365.36421	322	1+
365.99670	118	
366.88429	100	
368.42418	388	
369.40981	104	
END IONS

###FS:    #m/z: 322.92951 #charge 1+
###MS: 17
###MSMS: 18
BEGIN IONS
TITLE=Cmpd 13, +MS2(322.9295), 28.0-35.0eV, 0.4min #18
RTINSECONDS=22.2785
SCANS=17-18
PEPMASS=322.92951	2920672
CHARGE=1+
47.55058	106	
185.99283	86	
186.94182	88	
189.96250	84	
190.43997	92	
191.95378	312	
201.04232	112	
204.13366	94	
205.95752	202	
205.98170	84	
207.97100	90	
208.90332	88	
210.88350	92	
211.88760	124	
212.91187	84	
215.88583	470	1+
217.87165	208	1+
222.95224	108	
223.49129	90	
223.95671	110	
224.90518	98	
224.97422	124	
225.86402	130	
228.91483	86	
228.93060	124	
229.05250	108	
230.69062	98	
230.86289	158	
231.02660	162	
231.89133	86	
232.03353	84	
232.95091	84	
233.89895	182	
233.91269	96	
234.97475	142	
235.71021	84	
235.81931	86	
235.88553	168	
237.92694	90	
238.03011	124	
239.07853	300	
239.90632	118	1+
240.07419	166	
240.93937	1362	
241.14606	86	
241.87369	108	
241.94306	996	
242.93945	4322	1+
243.88392	566	
244.88225	318	
245.02618	92	
245.41683	92	
245.57669	90	
245.97004	88	
246.97906	264	1+
247.90460	90	
248.98043	130	
249.03811	134	
249.95061	130	
250.94126	100	
252.08048	100	
252.96246	124	
252.97803	94	
253.90084	84	
253.92425	100	
253.98731	194	1+
255.08166	132	
256.05666	84	
258.11110	210	1+
259.07052	126	
261.88744	306	1+
262.04910	88	
262.21455	92	
262.66820	106	
262.95545	88	
263.06807	104	
263.85769	86	
263.97715	148	
264.88483	124	
265.01575	316	1+
265.06285	106	
265.78690	146	1+
266.06777	86	
266.79018	182	1+
267.11668	100	
267.86288	100	
268.05862	222	1+
268.88288	136	
269.08694	92	
270.77772	86	
270.93104	172	
271.84466	398	1+
272.65412	100	
272.84519	264	1+
274.56719	92	
276.12194	100	
278.09430	84	
279.00010	88	
279.09059	878	1+
279.22758	102	
279.91932	232	1+
280.14166	108	
281.04382	230	1+
281.11550	100	
281.14250	130	
281.26366	122	
281.97400	88	
282.96962	176	1+
283.02147	110	
283.04411	152	
283.06748	162	
283.78659	106	
283.84824	94	
283.86277	146	
284.29262	812	1+
284.87472	114	
285.86954	94	
285.99211	88	
286.17597	122	
286.79557	94	
286.91935	176	
287.81170	84	
288.13496	88	
289.19157	94	
289.87989	144	
290.88171	92	
292.05182	84	
292.85374	92	
293.06634	98	
293.98531	200	1+
294.92510	206	1+
296.47958	92	
296.83889	88	
296.89571	180	
297.91482	96	
299.06023	256	1+
299.16875	84	
300.82135	110	
302.24868	116	
304.06580	162	
304.26776	274	1+
305.00321	86	
305.11716	136	
306.16664	180	
306.85227	100	
306.88055	134	
306.92745	128	
307.79413	96	
307.88758	136	
308.28901	530	1+
308.56924	94	
308.84744	92	
309.10295	200	1+
309.94110	94	
310.30589	698	1+
310.32953	114	
311.88250	174	
312.85916	86	
313.03295	240	
314.00029	86	
318.00110	92	
318.03394	126	
318.06380	136	
318.88202	132	
320.61667	84	
320.82603	112	
321.18730	168	
321.48544	92	
321.88197	94	
323.23901	992	1+
323.30977	96	
324.18095	98	
324.21339	106	
324.89122	174	
324.95132	96	
325.13297	272	1+
325.50056	130	
326.13668	232	1+
326.70227	114	
END IONS

###FS:    #m/z: 340.94002 #charge 1+
###MS: 17
###MSMS: 19
BEGIN IONS
TITLE=Cmpd 14, +MS2(340.9400), 28.0-35.0eV, 0.4min #19
RTINSECONDS=23.0505
SCANS=17,19
PEPMASS=340.94002	1561434
CHARGE=1+
122.83342	98	
171.41990	104	
185.87476	124	
189.86239	124	
190.93457	160	
192.37337	104	
192.88958	210	1+
198.88249	94	
199.10226	116	
205.97038	100	
206.93571	188	1+
207.87614	198	
210.18336	94	
212.87709	200	
212.94958	172	
213.93961	3066	1+
215.88699	866	1+
215.93767	384	
216.86519	132	
217.86278	100	
217.88109	688	1+
217.93682	208	
219.87564	144	
221.02534	92	
221.89059	150	
221.94441	276	1+
223.96114	142	
224.97469	186	
226.87444	96	
226.94579	480	1+
228.79242	114	
230.88836	114	
231.94980	3600	1+
233.89643	1078	1+
233.94539	618	
235.89074	386	1+
235.94872	198	
237.88970	120	
238.04602	182	
239.22443	142	
240.23110	480	1+
241.11512	148	
241.94851	210	1+
244.96037	152	
246.40265	92	
246.97709	234	1+
247.89601	198	1+
247.93467	100	
249.01043	152	
249.09496	92	
249.96169	1102	1+
249.98384	228	1+
251.20761	176	
251.91868	146	
251.95498	292	1+
252.96920	132	
253.22057	90	
253.95653	138	
254.94089	90	
254.96562	2244	1+
255.07220	730	1+
256.91051	370	1+
256.96795	196	
257.40125	92	
257.68922	100	
258.23557	100	
258.72913	94	
259.86639	114	
259.96111	228	
260.90691	262	1+
261.00470	142	
262.01397	92	
262.07956	122	
262.95985	130	
264.06785	196	1+
265.01813	130	
266.01906	104	
266.96474	254	1+
266.99500	312	1+
267.18682	206	1+
269.79955	280	1+
270.17987	94	
271.37416	94	
272.93518	318	
272.97524	422	1+
273.93755	150	
275.00471	110	
275.47955	92	
275.81090	106	
275.98641	128	
276.84361	130	
277.96251	108	
278.00161	136	1+
278.12483	90	
278.84480	252	1+
278.96441	100	
279.95732	378	1+
280.25836	102	
280.51176	104	
280.82058	118	
280.94076	110	
281.01461	136	
281.04419	158	
281.87258	92	
282.05058	132	
282.27695	114	
282.85157	128	
283.02612	154	
283.78693	156	
283.85944	174	
283.99811	90	
284.80963	98	
284.87711	94	
284.93262	108	
285.09493	192	1+
285.86095	98	
287.03879	120	
287.85982	128	
288.05742	202	1+
289.51002	96	
289.78889	118	
290.88720	124	
290.93590	156	
291.44395	106	
291.87644	316	1+
291.91350	98	
292.88013	278	1+
293.06403	92	
293.08453	120	
293.85035	134	
294.27844	142	
295.99316	114	
296.97300	466	1+
297.97092	330	1+
298.83791	98	
298.86111	116	
299.05951	400	
299.96009	102	
300.93705	94	
301.05512	92	
301.87371	204	1+
302.17170	122	
302.84806	116	
303.20673	100	
303.94097	90	
306.79630	490	1+
307.24379	112	
307.28858	538	1+
307.30909	206	
308.02140	102	
308.29196	384	1+
309.11367	188	1+
309.95331	98	
310.87767	222	
311.02486	124	
311.82480	100	
311.87876	146	
314.39437	100	
316.93379	238	1+
317.21313	108	
318.77040	100	
321.15112	92	
322.14150	120	
322.30878	332	1+
322.81043	178	1+
322.94835	232	1+
323.23642	154	
324.13277	118	
324.22943	142	
324.24632	112	
324.28772	194	
324.77082	90	
324.89265	122	
324.98322	104	
325.24331	96	
326.99320	94	
327.89307	102	
328.18663	102	
328.31129	92	
328.82991	94	
328.88773	128	
329.01351	224	1+
329.17730	240	1+
329.33055	114	
329.82802	98	
329.87474	264	1+
333.05377	94	
334.80899	118	
335.79125	132	
337.34845	160	1+
337.51213	90	
337.88467	94	
338.24775	148	
339.19832	100	
340.30960	208	1+
340.39103	182	
341.10932	208	1+
341.24556	200	
341.72099	94	
342.20816	332	1+
342.28265	190	
344.87723	118	
END IONS

###FS:    #m/z: 507.84449 #charge 1+
###MS: 17
###MSMS: 20
BEGIN IONS
TITLE=Cmpd 15, +MS2(507.8445), 28.2-35.2eV, 0.4min #20
RTINSECONDS=23.823
SCANS=17,20
PEPMASS=507.84449	183718
CHARGE=1+
191.95529	144	1+
196.01660	334	
209.94250	212	
217.94979	200	
227.95441	168	
230.84954	580	1+
231.07526	222	1+
232.88245	180	
233.02494	262	1+
235.90102	200	
246.02690	244	1+
247.09665	376	1+
248.09960	238	1+
248.85783	242	1+
249.00821	160	
249.03865	158	
250.83943	234	1+
250.96916	268	
251.02872	188	1+
252.11007	282	1+
254.01147	232	1+
254.96034	360	1+
257.10200	380	1+
257.85651	310	1+
260.10527	508	1+
261.05656	216	
262.10533	302	1+
265.05719	230	1+
265.90187	242	
266.02769	184	
266.09579	372	1+
266.12849	346	1+
266.16463	256	
266.87060	190	
267.89825	156	
267.94529	334	1+
269.88506	186	
270.10616	270	1+
271.00220	214	1+
271.87412	414	
272.85215	594	1+
273.01385	328	1+
273.95463	204	
273.97781	202	1+
274.11793	182	
274.88317	300	1+
275.07205	480	1+
275.85244	290	1+
276.84603	316	1+
276.87145	224	1+
276.94843	164	1+
277.04633	164	1+
277.80105	232	1+
278.83023	378	
279.10426	234	1+
279.35493	162	
280.02463	262	1+
280.85403	200	
280.88900	190	
280.95262	438	1+
281.02568	166	1+
281.11973	252	1+
282.89001	162	
283.03611	204	
283.97116	208	1+
284.87983	278	
285.84334	170	
285.87276	182	
285.94063	688	1+
286.98531	316	
287.85217	258	
288.02101	166	
288.84723	200	
288.86763	430	
289.88493	814	
289.91564	264	1+
290.10702	168	
290.87077	482	
291.87963	352	
292.88505	260	
293.87217	3240	1+
295.10314	186	
295.98001	158	
296.14164	252	1+
296.85068	388	
296.87464	286	
296.94184	382	1+
297.11698	208	1+
297.89789	236	1+
297.98086	206	1+
298.06282	268	1+
298.07632	162	1+
298.27190	180	1+
298.84961	656	1+
299.91635	308	
300.36991	282	1+
300.87212	226	
301.00026	334	1+
301.03854	164	1+
301.40107	210	1+
301.85148	180	
301.96001	300	1+
302.09785	250	1+
302.85804	212	
302.92496	186	
303.10184	192	1+
303.86186	156	
303.95445	290	1+
305.12556	484	1+
305.27073	254	1+
305.86146	486	1+
305.95830	142	1+
307.39211	242	1+
307.78480	396	1+
307.89234	758	
307.95035	282	1+
308.13944	1094	1+
308.15927	174	
308.29636	678	1+
308.87707	1518	1+
309.01964	384	1+
309.30244	416	1+
310.15612	1170	1+
310.93075	168	
310.96507	172	
311.37054	294	1+
311.83326	354	1+
311.88262	6252	1+
312.04815	178	1+
312.13698	160	
312.83762	294	1+
312.96519	384	1+
313.17755	180	
313.21488	172	1+
313.96163	282	1+
314.86450	1362	1+
315.91482	224	1+
316.82898	298	1+
316.86132	818	1+
316.88969	616	1+
317.15831	164	
317.91959	324	1+
318.08012	214	1+
318.80664	226	1+
318.85976	824	1+
318.88129	208	
318.98815	182	
322.92056	254	1+
322.96313	204	1+
323.30440	142	1+
323.87658	190	
324.86041	700	1+
325.04269	276	1+
325.90172	458	
325.98095	198	1+
326.88710	1618	1+
327.02719	214	
327.87794	786	1+
328.37551	422	
328.80837	266	1+
328.98094	348	1+
329.12765	304	1+
330.19713	142	1+
330.87799	422	
331.89091	208	
332.02914	182	1+
332.21286	182	1+
332.87432	1486	1+
332.89891	524	
333.82564	190	
333.90120	290	
334.87003	182	
334.89735	182	
335.87750	184	
336.13491	162	1+
336.87137	232	
337.18861	200	1+
337.88160	694	1+
337.95713	204	
338.05689	236	1+
338.82471	334	1+
338.84688	278	1+
339.08627	162	
339.87792	294	1+
339.93813	280	1+
341.04974	168	
341.06851	200	
342.18221	162	1+
342.95873	158	
343.37683	142	1+
343.79949	292	1+
343.87261	916	1+
344.89149	164	1+
344.96271	216	1+
347.75082	250	1+
347.90120	374	1+
348.09567	164	
348.16469	266	1+
348.82280	460	1+
349.07483	168	
349.10160	264	1+
349.16190	326	1+
349.82320	292	1+
350.06846	372	1+
350.77573	178	
350.80046	262	1+
350.88225	174	
350.94979	270	1+
350.98938	242	1+
351.35147	302	1+
351.85059	222	
352.06463	444	1+
352.77162	192	
352.90675	186	
353.00753	212	1+
353.06445	292	1+
353.84770	332	1+
354.77175	174	1+
355.06164	224	1+
355.13101	226	1+
355.77801	200	1+
355.89571	412	1+
357.08199	226	
357.90205	242	1+
358.05606	370	1+
358.18736	170	1+
358.87000	246	
358.91109	250	1+
361.03512	264	1+
361.97276	250	1+
361.99740	196	
362.19517	186	1+
362.72428	356	1+
362.86660	442	1+
364.95240	466	1+
365.90034	200	1+
366.18282	168	
366.83829	1246	1+
367.18395	268	1+
367.70606	676	1+
367.78452	140	1+
368.15711	424	1+
368.89663	412	1+
369.15580	438	1+
369.83604	716	1+
371.72441	186	1+
371.83268	182	
371.85059	166	
372.17779	168	
372.74367	122	1+
372.83597	164	
373.13932	150	1+
373.78584	192	1+
373.80971	540	1+
373.83137	286	
373.90140	296	
374.81414	476	1+
376.10935	172	
376.88554	230	1+
378.78754	230	1+
379.10147	528	1+
379.13652	198	1+
380.77002	318	1+
380.79613	366	1+
380.88729	322	1+
381.12248	242	
381.80385	298	1+
381.84895	590	1+
382.11909	200	
382.85417	496	1+
383.09084	278	1+
384.85332	1328	
384.89129	194	
385.03783	400	1+
385.11061	242	1+
385.16005	314	1+
385.80254	348	1+
385.85088	882	1+
385.98963	254	1+
386.04123	264	1+
386.84099	216	
386.87173	200	
387.84427	906	1+
388.79139	376	1+
389.19509	718	1+
389.72584	306	1+
390.06364	268	1+
390.13242	226	
390.84035	964	
391.84104	670	
392.03524	156	
392.05397	270	1+
392.30292	146	1+
392.82823	420	
392.86379	884	1+
392.98470	216	1+
393.83095	908	1+
394.05236	436	1+
394.09981	226	1+
394.18108	142	1+
394.63381	110	1+
394.86168	246	
395.05403	338	1+
395.18980	150	1+
396.16971	244	1+
397.03503	220	1+
397.95057	202	1+
398.22848	170	1+
398.69545	318	1+
398.85739	388	1+
398.90015	216	1+
399.12597	172	
400.12531	552	1+
402.01908	240	1+
402.14901	346	1+
402.86160	570	
403.22671	376	
403.87173	780	
404.87100	450	
404.96453	162	
405.02852	204	1+
405.08707	190	1+
405.86581	832	1+
407.16587	266	1+
407.86601	2190	
408.32984	182	1+
408.72883	162	
408.85324	3526	1+
409.18465	342	1+
409.80941	170	
410.83814	1408	1+
410.87214	994	1+
412.80539	176	
412.84367	1410	1+
412.92128	136	1+
412.96024	160	1+
413.07413	828	1+
413.18682	280	1+
413.75220	264	1+
413.87315	278	
414.87354	198	
415.19474	210	
415.87533	360	1+
416.87664	290	1+
417.81542	190	
417.84474	306	1+
418.13761	316	1+
421.87835	416	
422.82764	258	1+
422.88375	280	
423.75402	154	1+
423.86784	662	1+
424.14573	206	
425.14650	196	
425.87741	466	
426.07286	188	
426.24862	226	1+
426.86041	2486	1+
426.93549	210	
427.07978	342	1+
427.73029	238	
428.08235	304	1+
428.17020	204	1+
428.74344	182	
428.84554	1734	1+
428.88292	1226	1+
429.37311	224	
429.99494	158	
430.04658	188	1+
430.86003	2186	1+
431.11809	286	1+
431.86585	1624	1+
433.21022	190	1+
433.85394	286	
433.93711	172	1+
434.09780	166	1+
434.83038	274	
434.85766	748	1+
434.90245	166	
435.19422	212	1+
435.86176	552	1+
435.88405	156	
436.14827	318	1+
436.25191	266	1+
436.69872	162	1+
436.77312	208	1+
439.14300	170	
439.85708	356	1+
439.89020	694	1+
440.23477	236	1+
440.79461	230	1+
442.15132	770	1+
442.88471	238	
443.99484	186	1+
444.14321	402	1+
444.87209	3652	1+
444.94829	222	
445.38716	192	
445.73511	354	1+
446.79505	284	1+
446.87347	514	1+
447.25141	172	1+
447.95378	270	1+
448.15306	186	
448.89468	292	
449.08746	258	1+
449.87729	1020	1+
450.21105	260	1+
450.89597	160	
451.87851	318	
452.25388	166	
453.19326	236	1+
453.73684	270	1+
454.75729	166	
455.79540	156	1+
457.90494	700	1+
460.16822	160	
462.16005	238	
462.88188	1392	1+
463.25544	218	1+
464.79555	222	1+
464.88382	274	1+
466.10125	220	1+
466.94624	170	1+
467.88743	2280	1+
468.16285	200	1+
468.74024	194	1+
468.77987	310	1+
470.90039	228	
472.87767	274	1+
473.35626	224	1+
482.79656	190	
485.89833	876	1+
486.42339	144	1+
487.27742	186	
487.74128	238	1+
488.24721	278	1+
490.82563	166	1+
490.85596	202	1+
490.89758	176	1+
493.29497	228	1+
494.26179	252	1+
496.77638	168	
502.71469	128	1+
503.40242	96	1+
503.89680	254	1+
504.33743	394	1+
504.46260	490	1+
505.34098	482	1+
505.43850	404	1+
506.08686	210	1+
507.75192	176	1+
508.16397	168	1+
508.82325	188	1+
508.91153	332	1+
509.13172	496	1+
509.26340	210	1+
509.31537	240	1+
509.46445	192	1+
510.13661	320	1+
511.38576	168	1+
END IONS

###FS:    #m/z: 322.92929 #charge 1+
###MS: 21
###MSMS: 22
BEGIN IONS
TITLE=Cmpd 16, +MS2(322.9293), 28.0-35.0eV, 0.5min #22
RTINSECONDS=27.4945
SCANS=21-22
PEPMASS=322.92929	3401838
CHARGE=1+
48.17331	108	
184.16707	94	
187.00423	82	
189.06827	84	
190.95386	310	1+
192.88966	148	
195.11124	86	
199.88979	168	
201.04250	152	
205.94901	410	
208.89734	164	
210.98844	98	
211.02055	86	
213.08460	118	
213.54510	86	
213.87767	90	
215.88524	124	
216.88884	166	
220.87273	98	
220.95968	86	
221.07076	84	
221.95052	598	1+
222.95471	526	1+
223.97672	88	
224.92874	100	
224.97796	94	
225.86148	182	
227.86307	116	
227.93125	226	1+
228.91111	84	
230.86163	222	1+
230.89002	266	
231.05787	88	
231.83168	86	
231.90823	146	
233.03963	116	
233.09478	88	
233.89573	484	1+
234.82679	86	
235.07671	208	1+
235.38622	104	
235.82059	92	
235.87661	222	1+
236.01033	112	
236.89946	82	
236.94591	140	
238.01762	84	
238.05782	92	
238.11802	96	
238.87512	234	1+
238.94107	100	
239.07869	146	
239.78709	156	
239.96171	268	1+
239.97881	92	
240.88519	86	
240.94098	1774	
241.88077	134	
241.93737	8148	1+
242.00600	178	1+
242.64130	112	
242.88842	98	
242.93910	5838	1+
243.88152	790	1+
246.97070	230	
247.94347	88	
247.98808	150	
248.16378	82	
248.98458	120	
249.04095	220	1+
249.67069	102	
250.87716	82	
251.16129	82	
251.23942	138	
252.42956	94	
252.65820	102	
252.79656	88	
252.82665	94	
253.83324	128	
253.92769	96	
253.94764	88	
254.11012	92	
255.02699	90	
255.08438	84	
255.77858	82	
256.87579	158	
257.40727	98	
258.87905	84	
259.96672	84	
260.86863	100	
261.89169	270	1+
263.05948	82	
263.26961	84	
265.05535	100	
265.23992	150	1+
265.85316	110	
266.06897	176	1+
267.89592	92	
267.99688	174	
268.40008	128	
268.85445	92	
268.88289	98	
270.84518	200	1+
270.99388	86	
271.97075	92	
272.87917	82	
275.01304	92	
276.83981	96	
276.97942	100	
277.25727	86	
277.87146	90	
278.63335	94	
278.85453	118	
279.09181	1200	1+
279.13470	206	1+
280.27272	94	
281.24432	214	1+
282.22108	92	
283.00926	96	
283.03093	150	
283.05424	144	
283.07065	162	
283.86453	166	
284.29182	716	1+
284.86939	98	
286.92099	142	
287.10459	198	1+
288.88047	248	1+
290.85603	144	
291.81119	122	
291.91349	242	1+
292.26170	120	
292.43819	92	
293.26276	148	
293.80092	182	1+
293.87447	86	
294.28275	128	
294.88525	92	
295.04258	118	
296.01866	90	
296.78542	162	1+
297.81301	114	
298.01225	92	
298.39898	174	1+
298.95842	108	
300.81602	122	
301.02787	218	
301.54986	118	
302.81256	148	
302.88178	106	
302.92249	84	
303.03176	86	
304.81473	100	
304.88287	250	1+
305.15513	126	
305.91331	84	
306.18171	154	
306.79421	94	
306.86345	90	
307.79704	274	1+
308.29236	548	
308.87691	82	
309.32135	122	
309.93577	96	
309.95317	84	
310.30639	670	1+
310.87545	102	
312.80498	92	
312.87857	244	1+
313.03684	124	
313.61954	92	
314.17206	84	
317.42548	90	
317.82140	166	1+
318.84921	86	
319.08778	192	1+
320.21874	86	
321.29063	84	
322.21248	100	
322.96465	100	
323.04180	216	1+
323.24066	978	1+
323.30130	98	
324.20283	98	
324.33844	90	
324.79640	84	
324.89461	548	1+
325.11503	84	
END IONS

###FS:    #m/z: 340.93989 #charge 1+
###MS: 21
###MSMS: 23
BEGIN IONS
TITLE=Cmpd 17, +MS2(340.9399), 28.0-35.0eV, 0.5min #23
RTINSECONDS=28.2665
SCANS=21,23
PEPMASS=340.93989	1690880
CHARGE=1+
87.28283	104	
96.60512	124	
192.89321	128	
192.92795	288	
193.95377	92	
205.01359	94	
205.97375	252	1+
208.88359	136	
210.93355	274	1+
212.87894	230	
213.88112	92	
213.93944	2922	1+
214.88204	164	
215.88684	888	
215.93595	688	1+
217.88623	162	
217.93644	164	
220.05710	104	
221.08547	102	
221.94243	120	
223.95871	128	
224.88842	106	
226.94540	138	
227.04470	150	
227.94380	428	1+
228.94575	364	1+
229.04691	112	
229.85874	124	
230.88760	520	1+
231.95056	2582	1+
233.63354	102	
233.89677	876	1+
233.94718	846	1+
235.01707	90	
235.07255	142	
235.86742	166	
235.89418	554	1+
235.94539	128	
236.07060	98	
237.88818	140	
240.02762	124	
240.07177	94	
240.23037	270	
240.47534	96	
241.11696	104	
243.82834	270	
245.98212	124	
246.06189	120	
246.97799	126	
247.94131	304	
247.98452	404	1+
248.49486	94	
248.64182	100	
248.83658	94	
249.04362	244	1+
249.36636	98	
249.96175	870	1+
250.90254	94	
250.94383	196	1+
250.99032	126	
251.78641	152	
251.95819	338	1+
252.08347	170	1+
252.10077	118	
253.03937	138	
254.89976	146	
254.96464	1766	1+
255.01779	118	
255.07369	612	1+
255.09693	154	
255.89613	98	
255.91191	340	1+
256.90052	172	
256.96357	814	1+
257.11803	94	
257.85813	122	
257.87936	174	1+
258.95834	96	
259.18336	96	
259.96237	412	1+
260.89796	172	
260.93663	184	
261.83495	160	
261.90994	120	
262.04560	200	1+
262.67030	118	
262.84714	240	1+
262.96394	114	
264.07336	170	
265.01840	96	
267.00613	130	
267.02517	130	
267.08350	124	
267.13332	172	
267.71333	100	
267.82575	184	1+
267.92755	144	
268.41758	102	
269.81490	92	
270.01227	110	
270.38578	94	
270.67258	94	
272.84336	134	
272.91729	506	1+
272.97497	314	1+
273.91891	374	1+
274.03937	92	
275.81137	112	
275.84122	316	1+
276.79553	166	1+
277.90162	132	
277.92848	102	
277.96823	134	
278.11785	102	
278.84450	112	
278.90686	92	
279.96112	156	
280.26346	120	
280.84791	122	
281.04891	556	1+
281.85800	94	
282.27896	184	
282.93851	156	
283.85831	216	1+
285.84859	278	1+
286.85419	178	1+
286.92134	202	
287.93278	110	
290.85155	142	
290.94288	152	
291.24808	148	
291.80231	140	
292.86153	296	1+
292.98693	104	
293.06676	94	
293.41333	94	
294.03332	116	
295.08394	218	1+
295.20507	94	
295.98409	160	
296.08999	246	1+
296.80761	252	1+
297.84165	108	
297.97814	192	
298.01759	222	1+
298.08063	236	
299.03493	150	
299.06274	138	
300.41016	94	
300.80449	126	
301.05422	108	
301.26285	176	1+
302.17102	198	
303.00461	122	1+
303.10941	162	
305.86855	138	
306.13258	120	
306.82728	202	1+
306.98368	90	
307.44415	94	
307.80074	142	
308.11055	102	
308.29072	366	1+
308.54102	118	
309.00129	170	1+
310.30496	130	
310.87511	320	1+
312.98465	192	1+
314.80449	202	
315.85464	122	
319.82567	90	
320.30892	94	
321.28714	98	
322.30354	320	1+
323.01400	150	
323.13050	96	
323.23509	148	
323.88286	92	
324.28455	138	
324.80646	220	1+
324.89255	336	1+
325.15061	94	
325.25341	130	
328.18930	142	
328.83370	118	
328.88671	124	
329.82062	204	1+
329.87033	182	
329.88707	114	
331.02440	100	
331.93290	100	
332.87251	92	
333.05370	114	
334.95569	130	
336.80252	158	
337.24963	162	
338.25617	288	1+
338.87259	268	1+
339.16214	110	
339.23423	118	
340.02073	108	
340.19300	200	1+
340.39252	192	1+
342.90093	220	1+
344.15644	92	
344.33403	108	
344.76920	124	1+
344.82603	232	1+
END IONS

###FS:    #m/z: 507.84404 #charge 1+
###MS: 21
###MSMS: 24
BEGIN IONS
TITLE=Cmpd 18, +MS2(507.8440), 28.2-35.2eV, 0.5min #24
RTINSECONDS=29.039
SCANS=21,24
PEPMASS=507.84404	194072
CHARGE=1+
191.95413	294	1+
196.01613	630	1+
217.89411	168	
225.88744	200	1+
230.84617	304	1+
231.96055	158	
232.06670	216	1+
234.83438	184	
234.90351	216	1+
238.06248	240	
248.86073	180	
251.11009	208	1+
254.09417	220	
255.06936	172	1+
258.00607	170	1+
258.85555	192	
258.93043	234	1+
260.88452	448	1+
263.01428	160	1+
263.94360	200	1+
266.09308	206	
267.06545	184	
267.87966	348	1+
267.92848	168	
268.92223	252	1+
270.03509	318	1+
271.87504	304	
271.96000	330	1+
272.85118	494	1+
272.87523	188	
274.07229	178	1+
276.88040	274	1+
277.93358	224	
278.83073	204	
280.10869	220	
280.38003	204	
280.82943	184	
281.38147	264	1+
281.95254	206	1+
283.97303	276	1+
285.94191	640	1+
286.86706	158	
287.88491	160	
287.97625	458	1+
288.83094	164	
288.87250	240	
288.93447	202	1+
289.12388	278	1+
289.85378	158	
289.88234	1536	1+
289.94402	320	1+
290.86364	520	
291.87915	632	1+
293.80288	254	1+
293.87335	2584	1+
293.96670	280	1+
294.05321	206	1+
295.09576	160	
296.83887	162	
296.87916	156	1+
297.87192	970	1+
298.85039	330	1+
298.87644	852	1+
300.85615	218	
301.98716	312	1+
302.98822	182	1+
303.84348	408	1+
303.95089	356	
304.14392	358	1+
304.87972	418	1+
305.03361	186	1+
305.22564	200	1+
305.82374	216	
305.85832	200	
305.89703	200	
306.12642	286	1+
307.78347	334	1+
307.80519	160	
307.89071	762	
308.06974	208	
308.13969	580	
308.30057	242	1+
308.81247	170	1+
308.87732	1062	1+
309.08073	214	
309.14793	1164	1+
310.15479	690	1+
310.30638	150	1+
311.79393	158	
311.88186	4924	1+
312.07903	160	1+
312.09951	268	1+
312.18281	200	
312.79353	204	1+
313.39835	194	1+
313.82504	276	1+
313.97108	186	1+
314.76791	168	1+
314.86394	1772	
315.88052	210	
315.89702	204	
316.83287	162	
316.86452	678	1+
316.96889	294	1+
317.09597	190	1+
317.36997	306	1+
317.82389	184	
317.91095	286	1+
317.97782	232	1+
318.12669	234	1+
318.85842	642	1+
318.89448	180	1+
321.92457	154	1+
322.00163	218	1+
322.15781	200	1+
322.41212	92	1+
322.85105	294	
323.87307	186	
323.90030	222	
324.03873	374	1+
324.86123	216	
324.91687	320	1+
324.97571	168	
325.85862	186	
325.89743	396	
326.88561	730	1+
326.96890	180	
327.87793	262	
327.89129	408	1+
327.92471	172	
328.18416	412	1+
328.37280	416	
329.89305	564	
330.17040	262	1+
330.87841	478	
330.91756	194	
331.87238	1748	1+
332.87477	1478	1+
332.90334	214	
333.85633	208	
334.89416	168	
335.84328	226	
336.08117	206	1+
336.28162	158	1+
336.83526	176	
336.94194	384	1+
337.04937	216	1+
337.88214	566	1+
339.81415	350	1+
339.88125	358	
340.03990	416	1+
340.94228	266	
341.87558	168	
341.93099	188	1+
342.04545	322	1+
342.20595	180	1+
343.87514	652	1+
344.96605	164	
345.14244	266	1+
345.86647	218	
346.87785	264	1+
347.01802	220	
347.93430	288	
347.99765	174	
348.12339	158	
348.77912	238	
348.88976	166	
349.16720	334	1+
349.80837	370	1+
349.99251	222	1+
350.19137	152	1+
350.42638	180	
350.81260	310	1+
350.88385	836	1+
350.91229	494	1+
351.05678	358	1+
351.97661	274	
352.16037	238	1+
352.78266	316	1+
352.94873	264	1+
353.06964	174	
353.85043	394	
354.97153	246	1+
355.06952	322	1+
355.17713	380	1+
355.89042	630	1+
356.22491	166	1+
357.83445	282	1+
357.97189	198	1+
359.12514	138	1+
360.86874	206	1+
362.36609	202	1+
363.01982	198	
363.90785	244	1+
363.92376	196	1+
365.03949	180	1+
365.17550	468	1+
365.84407	166	
365.88842	194	
366.18046	330	1+
366.78795	224	
366.83974	1084	1+
366.86011	190	
366.92322	182	
367.08308	158	
367.70730	692	1+
367.89207	196	
368.06657	364	1+
368.89519	554	1+
369.09695	262	1+
369.83376	558	1+
370.16080	414	1+
370.78258	340	1+
370.89792	210	1+
372.11162	224	1+
372.41742	188	1+
372.80214	160	1+
372.91473	182	1+
373.71617	330	1+
373.89759	484	1+
374.06463	552	1+
374.71722	186	1+
374.81878	354	1+
376.77480	294	1+
376.83040	172	
377.77906	228	1+
377.87182	206	
378.32785	252	1+
379.32930	174	1+
379.93934	262	
380.16784	254	1+
383.04952	138	1+
383.86675	166	
384.77067	172	
384.84977	3080	1+
385.10863	270	1+
385.17629	210	1+
385.21893	354	1+
386.82820	186	
387.01693	348	1+
387.04602	244	1+
387.72109	158	
387.84511	516	
387.89001	270	1+
388.71499	384	1+
388.84903	310	
389.20225	226	
389.71410	230	1+
389.84532	198	
389.86733	292	
390.18560	214	1+
390.83877	1420	
391.84305	802	
391.91058	178	
392.82955	746	1+
392.86167	620	1+
392.89704	158	
393.79597	230	
393.82280	172	
393.89189	342	1+
394.78163	202	
394.83527	500	1+
394.86226	334	1+
394.89444	188	1+
395.79071	176	
396.13834	222	1+
396.72704	332	1+
396.99984	142	1+
397.11875	182	
398.90269	404	1+
399.74524	206	1+
399.84373	182	
400.12967	350	1+
400.74803	172	1+
401.12875	244	1+
401.17322	142	1+
402.22137	436	1+
402.72635	330	1+
402.77804	214	1+
402.82354	210	1+
402.86485	1646	1+
403.09929	154	1+
403.22433	296	1+
403.86946	1170	1+
403.91064	174	
404.03697	188	1+
404.06968	272	1+
404.85316	950	1+
405.34274	158	
405.77748	138	1+
405.85538	706	1+
405.87403	256	
406.01911	196	1+
406.30248	222	1+
406.71057	366	1+
407.30785	142	1+
407.86558	2066	
408.85017	3020	1+
409.12022	158	
410.07407	276	
410.73173	320	1+
410.83646	1494	1+
410.86984	542	1+
411.80830	220	
412.10916	240	1+
412.81641	204	
412.84491	842	1+
413.07187	664	
413.87404	178	
414.19131	446	1+
414.85877	172	
415.19403	382	1+
415.80387	250	1+
415.84037	158	
415.86872	394	1+
415.90708	176	1+
416.12440	164	
416.74450	230	
419.41070	310	1+
420.41834	274	1+
421.73983	142	1+
421.88132	620	1+
423.09945	236	1+
423.74185	204	1+
423.86860	266	
424.13804	302	1+
424.23175	214	1+
424.87103	166	
425.20372	172	
425.87732	162	
426.21424	192	1+
426.24857	256	1+
426.86155	1254	
427.73529	184	
427.86297	928	
428.09284	164	
428.84612	2288	1+
428.88311	802	1+
429.06493	434	1+
429.37985	162	
429.82761	318	
430.74007	526	1+
430.85300	426	
431.86404	1268	1+
432.39156	420	1+
433.81140	242	1+
434.85266	266	
435.02739	148	1+
435.81566	208	1+
435.86349	326	
437.14761	174	
439.19589	208	1+
439.89017	336	
440.89683	196	
441.10362	166	
441.87995	180	
442.05629	234	1+
442.87553	198	
444.87116	3442	1+
445.15286	186	
445.28686	370	1+
445.74129	292	1+
445.99151	156	1+
446.88024	634	1+
448.22790	180	1+
449.87875	1258	1+
451.21508	288	1+
451.95693	142	1+
453.25378	158	1+
457.90553	232	
458.90190	300	
460.16259	290	
462.15609	444	1+
462.87960	1384	1+
465.08887	218	1+
465.88798	178	
467.88684	2692	1+
468.13982	192	1+
468.23993	268	1+
468.77152	358	1+
468.84592	170	
469.96043	168	1+
475.36099	192	1+
480.19600	174	1+
485.89753	1612	1+
491.35001	198	1+
495.84058	194	
497.23179	182	
502.79197	240	1+
504.10754	180	1+
505.24914	104	1+
505.46639	248	1+
506.42102	204	
506.76942	198	1+
506.79295	440	1+
507.47864	168	
508.44810	502	1+
508.90935	254	1+
509.12270	278	1+
509.19943	216	1+
509.44807	384	1+
509.48087	218	1+
509.76606	288	
509.85313	398	1+
511.49056	174	1+
513.38614	140	1+
END IONS

###FS:    #m/z: 363.95603 #charge 1+
###MS: 25
###MSMS: 26
BEGIN IONS
TITLE=Cmpd 19, +MS2(363.9560), 28.0-35.0eV, 0.6min #26
RTINSECONDS=32.7115
SCANS=25-26
PEPMASS=363.95603	973660
CHARGE=1+
46.39094	102	
182.87034	212	
185.85935	150	
187.86706	332	
189.86313	1408	1+
190.92908	178	
191.85842	1250	1+
196.88528	404	1+
197.91858	134	
200.86329	220	1+
200.94602	124	
203.93152	116	
205.87618	100	
205.94859	318	1+
207.87389	590	1+
207.97055	200	1+
208.08417	104	
208.40488	100	
209.86800	204	
209.94365	3064	1+
210.03533	102	
210.88206	1034	1+
212.01394	104	
212.87913	6524	1+
216.88282	124	
218.91157	170	
219.41370	180	
220.06979	98	
222.95211	3082	1+
222.98464	116	
223.87932	290	1+
224.06395	146	
224.94824	4694	1+
224.97261	342	1+
225.10470	154	1+
225.79682	138	
226.10563	182	1+
226.18132	132	1+
226.46152	116	1+
226.85969	104	
226.89361	396	
226.94709	17710	1+
226.97093	478	1+
226.99849	114	
227.15215	98	
227.88103	338	
227.93079	300	
228.89360	1448	1+
228.94219	20392	1+
229.42952	118	1+
230.05971	198	1+
230.88934	7336	1+
230.97149	100	
231.92071	106	
232.88516	972	1+
233.40323	146	
234.89350	378	1+
235.84974	122	
238.21277	150	
238.89406	416	1+
239.07623	154	
239.13387	144	
239.89782	344	1+
239.93644	938	1+
240.11179	102	
240.96127	2434	1+
241.07648	148	
241.13780	114	
241.37307	106	
242.90170	454	1+
242.94165	1214	1+
242.95902	2348	1+
243.03454	100	
244.07793	114	1+
244.89266	144	
244.95685	7336	
245.83636	174	1+
245.94197	380	
245.96417	314	
246.90556	150	
246.95250	9408	1+
247.05484	114	
248.89940	1328	1+
248.98876	108	
250.89716	1002	1+
250.94802	220	
250.97122	514	1+
251.05607	98	
252.23109	120	
253.12245	108	
253.82631	132	
253.90400	268	
253.92450	208	1+
255.79807	218	1+
256.90035	146	
258.44546	122	
258.94614	138	
258.97180	482	
259.97688	228	
260.75025	122	
260.80785	134	
260.83101	116	
260.91472	100	
260.96754	1736	1+
261.07680	98	
261.84216	126	
262.79972	158	1+
262.84809	106	
263.01604	148	
263.05159	102	
263.96460	256	1+
265.12066	124	
265.93180	124	
266.09321	180	1+
266.79358	106	
266.84000	220	1+
266.91532	162	
267.06072	100	
267.97253	1056	1+
268.08024	218	1+
268.90383	194	1+
268.95733	246	
269.96788	1846	1+
270.10052	132	
271.84734	114	
271.91498	372	
271.98108	218	1+
272.85065	106	
272.90259	220	1+
275.15637	120	
276.01266	268	1+
276.84342	192	
278.24867	134	
278.79503	110	
278.91182	114	
279.10039	164	
280.79159	268	1+
280.96483	110	
282.84771	330	1+
282.87665	188	1+
283.79042	488	1+
283.84961	274	1+
283.91936	192	1+
283.98218	134	
284.77526	228	1+
284.81997	114	
285.07090	176	1+
285.80182	122	
285.84585	262	
286.84644	308	1+
286.90298	142	
287.12359	152	
287.95792	182	
288.79664	284	1+
290.86614	212	1+
292.87431	300	1+
293.11864	186	
293.91654	146	1+
294.27297	138	
294.85426	118	
295.04679	134	
295.79058	114	
295.84177	124	
296.80740	360	1+
296.87200	242	1+
296.97785	150	
297.10651	138	
298.80170	680	1+
299.82844	106	
300.81978	134	
301.24301	338	1+
301.77524	102	
301.79756	570	1+
301.86125	764	1+
302.20316	148	1+
302.81678	200	
303.44205	110	
303.80415	356	1+
303.82223	232	1+
303.85794	1758	1+
303.89657	148	1+
303.94283	114	
304.17196	124	
304.27007	262	1+
304.87375	116	
305.94117	132	
306.12315	176	
306.43627	202	
306.84497	210	1+
307.07099	274	1+
307.28759	1074	1+
307.30551	150	
307.46083	108	
308.13996	102	
308.29166	806	1+
308.87469	148	
309.84450	134	
310.87136	354	1+
311.85703	142	
312.72654	102	
312.82192	146	
312.86063	474	1+
316.81585	164	
317.92296	438	1+
318.92767	342	1+
318.94986	192	
320.80844	460	1+
321.86473	174	
322.86904	130	
322.92889	424	
323.30015	100	
324.02145	186	
324.82185	164	1+
325.89883	190	
326.02603	140	
326.22233	112	
326.87827	572	1+
327.86820	116	
329.86833	108	
330.89411	122	
331.17756	286	1+
332.08789	102	
334.76678	142	
334.87177	276	1+
335.08280	174	1+
336.33037	202	1+
336.80424	104	
336.86087	98	
336.94524	620	1+
339.82724	262	
339.85636	258	1+
340.93969	170	
341.75545	186	1+
342.31129	124	
343.29224	254	1+
343.89701	102	
344.85400	198	1+
345.06203	212	1+
345.90365	102	
348.06040	100	
349.31750	406	1+
352.88389	138	
355.71556	132	
358.30801	112	
360.20853	154	
361.11417	298	1+
363.05043	194	1+
365.32528	170	
365.38485	190	
365.76598	176	1+
366.33957	162	
367.32399	154	
367.35697	102	
368.20022	114	
368.42271	228	1+
END IONS

###FS:    #m/z: 507.84442 #charge 1+
###MS: 25
###MSMS: 27
BEGIN IONS
TITLE=Cmpd 20, +MS2(507.8444), 28.2-35.2eV, 0.6min #27
RTINSECONDS=33.4835
SCANS=25,27
PEPMASS=507.84442	160708
CHARGE=1+
196.01647	312	1+
224.97762	172	
227.88688	234	1+
227.95404	296	
230.84543	214	
238.06357	158	
240.88201	196	1+
244.03479	206	1+
249.85815	202	
251.04733	250	1+
258.85100	260	1+
258.89953	184	
265.92814	224	
266.09385	190	
266.16669	166	
266.86440	236	1+
271.87464	660	1+
272.85357	178	
273.11355	158	
273.85826	318	1+
274.92361	194	1+
275.07036	160	
276.79994	168	
279.10687	326	1+
281.38164	220	
282.12401	154	
282.93523	180	1+
283.83771	154	
283.90770	154	1+
284.97049	162	
285.84085	324	1+
285.87369	246	1+
285.94294	722	1+
287.02816	224	1+
287.96479	186	1+
288.86783	226	
289.01757	156	1+
289.88420	1608	1+
290.86238	1094	1+
292.88511	378	
293.06234	196	1+
293.87268	1296	1+
294.12586	190	
294.92997	318	1+
295.87685	202	
296.03972	178	1+
296.85727	156	
297.91959	162	
298.80260	344	1+
298.84862	196	
298.96753	180	
299.02596	200	1+
299.85114	728	1+
299.88152	196	1+
300.84843	584	1+
302.95159	172	
303.79925	164	
303.90711	210	1+
304.02727	162	
304.37019	240	1+
305.00686	154	
305.83406	218	1+
305.85696	370	1+
307.19408	194	
307.28666	474	1+
307.89114	984	
308.14182	1080	1+
308.36755	310	1+
308.87989	1068	1+
308.95767	230	1+
310.03229	420	1+
310.15571	696	1+
311.88358	2712	1+
311.91994	220	
312.01302	216	1+
312.16714	148	
313.80678	184	1+
313.87719	432	
313.99403	188	1+
314.37745	158	
314.86506	1740	1+
314.92231	204	1+
315.29867	214	1+
316.81317	188	
316.86227	484	
316.92199	294	1+
317.86785	252	
318.81596	148	
318.85734	604	1+
318.87713	152	
319.90021	168	
319.93734	186	1+
320.34920	268	1+
320.82668	312	1+
323.04294	204	
324.06850	272	1+
324.15163	160	
324.81875	200	1+
324.86000	194	
324.86956	148	
324.90380	228	
325.13022	182	1+
325.90086	378	
326.88084	426	
326.90530	224	
326.96594	272	1+
327.03344	170	
327.37012	330	1+
327.88229	418	
327.89505	464	1+
327.96909	212	1+
328.10236	184	
328.16738	250	1+
328.87523	254	
329.82291	160	
329.86556	148	
329.89395	224	
330.87774	308	
331.83452	442	1+
331.95193	210	1+
331.98621	284	1+
332.78101	158	
332.87504	1364	1+
334.89402	192	
335.84201	322	1+
335.88208	194	
335.98949	164	1+
336.87449	1100	1+
336.94244	474	1+
337.00459	166	1+
337.01677	154	1+
337.87964	692	1+
339.82988	216	1+
339.87609	592	1+
339.98807	162	
341.04953	226	
341.14126	144	1+
341.86238	174	
341.97832	200	
342.92650	164	
343.05143	170	
343.81859	278	1+
343.87256	670	
345.87473	562	1+
346.88093	360	1+
346.90259	158	
348.17197	190	
348.89410	206	
349.15567	274	1+
349.78124	174	1+
349.80804	188	
349.82706	276	1+
349.88856	154	
350.10435	156	1+
350.15011	208	1+
350.88460	850	1+
351.13446	198	
351.17923	280	1+
352.90875	162	
353.06794	318	1+
353.85151	638	1+
354.07005	220	1+
354.86842	202	
355.89516	314	1+
358.87782	152	
360.04376	204	1+
360.87158	302	1+
360.95391	270	1+
361.87429	242	1+
362.09222	194	1+
362.12886	220	1+
364.52519	162	1+
365.04533	160	
365.85635	158	
366.18216	150	
366.54433	176	1+
366.83841	764	1+
367.33622	270	
367.71052	242	
367.85985	182	1+
368.70791	374	1+
368.89511	486	
369.83536	846	1+
371.38610	212	1+
371.71109	178	
372.02594	198	1+
372.17185	212	
372.91025	154	
373.03922	228	1+
373.22359	156	1+
373.90012	188	
374.81885	220	
375.80559	282	1+
377.12198	186	1+
377.19943	158	
380.72391	148	
381.01848	178	1+
381.11945	148	
381.90180	148	
381.97387	200	
382.96898	270	1+
384.18193	354	1+
384.22062	312	1+
384.48800	150	1+
384.84890	1736	1+
384.90361	290	
385.11344	322	
385.96873	256	1+
387.84638	316	
388.84712	216	
389.21591	230	1+
389.71293	250	
390.00814	158	
390.05695	176	
390.18455	188	
390.83919	2820	1+
390.96543	136	1+
391.05045	182	
392.07004	252	
392.82337	1124	1+
393.93070	174	1+
394.28291	220	1+
394.78164	410	1+
394.83287	384	
394.85296	158	
395.06488	252	1+
395.23670	168	1+
395.54061	304	1+
396.80741	184	
397.82082	232	1+
398.05709	126	1+
398.72531	420	1+
398.74112	152	
398.86868	162	
398.97338	332	1+
400.33319	176	1+
402.72955	180	1+
402.82383	168	
402.86801	638	1+
403.23017	278	1+
403.31616	222	1+
404.04906	336	1+
404.86147	170	
404.89814	196	1+
405.78183	162	
405.85780	642	
406.85839	380	
407.86670	1790	
408.11776	152	
408.23000	238	1+
408.85289	3080	1+
408.92012	296	1+
409.10509	148	1+
409.72365	188	
409.88823	194	
409.92350	214	1+
410.08260	322	1+
410.83819	1906	1+
410.87518	406	
411.80577	376	
411.88473	218	
412.72976	364	1+
412.84191	1082	1+
412.87757	156	
412.99893	222	1+
413.07561	306	
413.23689	248	1+
413.87528	224	
414.72655	250	1+
414.86233	242	1+
416.89308	152	
417.14105	160	
421.11099	278	1+
421.88041	406	
422.03576	272	1+
422.88558	260	
423.83018	194	
423.86852	840	1+
424.14331	290	1+
424.74033	160	
424.81809	154	
425.14767	276	1+
425.87417	384	
425.93485	230	1+
426.12700	262	1+
426.73636	528	1+
426.81589	152	
426.86057	2006	1+
427.03471	178	1+
427.38357	212	1+
428.08843	176	
428.84767	1814	1+
428.88333	714	
429.40503	312	1+
429.86881	344	
430.22316	206	1+
430.73752	394	1+
430.85997	1754	1+
431.67635	126	1+
431.79710	214	1+
431.86469	1274	1+
432.23781	190	
433.86046	298	
434.14785	254	1+
434.86299	184	
435.14783	150	1+
435.86526	278	1+
436.78534	186	1+
437.14882	200	
439.85694	168	
439.89145	564	1+
440.73459	188	1+
442.15249	260	
442.87988	188	
444.87115	3842	1+
445.14515	192	1+
445.35426	228	1+
445.74146	380	1+
445.79005	344	1+
447.95573	152	
449.87568	2020	1+
450.23899	156	
450.29570	148	
450.76773	228	
451.39210	260	1+
453.22171	220	1+
453.86863	216	
457.90450	280	1+
459.25063	150	
460.16697	342	1+
461.05243	144	1+
461.09702	174	1+
462.88286	1486	1+
465.89670	202	1+
467.88459	2154	1+
469.90887	276	
471.79400	138	1+
475.89230	314	1+
476.71975	116	1+
481.77216	182	1+
485.89776	1436	1+
487.27693	234	
488.90493	288	1+
497.31005	160	1+
498.78949	274	1+
503.42018	192	1+
503.45288	306	1+
503.61949	144	1+
504.45653	256	1+
505.49944	240	1+
506.37209	196	1+
508.36822	116	1+
508.40324	260	1+
508.44873	218	1+
508.91624	258	
509.29914	314	1+
510.79807	174	1+
512.26482	142	1+
END IONS

###FS:    #m/z: 336.94527 #charge 1+
###MS: 25
###MSMS: 28
BEGIN IONS
TITLE=Cmpd 21, +MS2(336.9453), 28.0-35.0eV, 0.6min #28
RTINSECONDS=34.256
SCANS=25,28
PEPMASS=336.94527	153886
CHARGE=1+
65.86080	102	
133.50178	94	
135.58707	106	
193.09273	92	
198.95244	146	
205.01211	92	
205.94751	110	
206.94873	130	
208.97985	184	
210.88459	404	
211.94381	8284	
211.97516	142	
212.21768	108	
212.87761	1256	1+
212.89383	266	1+
212.94839	268	
213.93913	2804	1+
215.88563	872	1+
215.93684	332	
217.85921	140	
217.88244	142	
221.89142	88	
222.42037	88	
222.95181	132	
223.87214	114	
223.96478	128	
224.89216	98	
224.96031	108	
224.97581	150	
225.88877	268	1+
227.89033	720	1+
228.89210	606	1+
229.95462	6018	
229.99534	120	
230.88868	2194	1+
230.96278	96	
231.95009	3418	1+
233.89626	368	1+
233.94767	288	
234.81939	136	
235.86511	144	
235.94877	156	
236.82762	90	
238.81689	138	
239.14801	88	
240.50414	200	1+
240.96372	130	
243.55121	106	
243.88857	238	1+
243.92077	94	
244.44286	94	
244.89072	172	1+
245.11506	98	
245.84213	90	
246.80980	118	
246.83285	100	
246.90664	206	
247.96602	1436	1+
248.73848	126	
248.89828	574	1+
249.96155	728	1+
250.06045	134	
250.83305	364	1+
250.85139	106	
250.90337	126	
251.06657	114	
252.97056	3536	1+
253.06766	106	
253.08705	158	
253.53087	108	
253.90614	472	1+
254.93847	326	
254.96668	1772	1+
255.07384	640	1+
256.96948	176	
256.99027	104	
258.49012	90	
258.88147	138	
258.95312	408	1+
259.93986	110	
260.83333	194	
261.59059	92	
261.61476	116	
261.83028	140	
262.55102	90	
264.04791	118	
264.24487	88	
264.86404	88	
265.01551	228	1+
265.41726	88	
266.39077	100	
266.90708	312	1+
268.84242	716	1+
268.95258	152	
269.06842	88	
270.01435	90	
270.98092	200	
271.84671	170	
271.91481	392	1+
271.97708	484	1+
272.24654	98	
272.83756	152	1+
272.97702	342	1+
275.85904	126	
276.76898	96	
276.85088	198	
277.84830	134	
278.83653	584	1+
278.85418	124	
280.50560	112	
281.04817	320	1+
281.95502	136	
282.27892	152	
283.03112	126	
283.92132	110	
285.84984	274	
286.80444	140	
286.85072	426	
286.87468	114	
287.27277	92	
287.50594	102	
287.85671	264	
288.84287	144	
289.06927	98	
289.85879	326	1+
290.86073	278	1+
291.16504	106	
291.27637	106	
291.90982	98	
292.80897	174	1+
292.87622	170	
293.10428	412	1+
293.87135	118	
294.85878	140	
295.00038	154	1+
295.97232	130	
296.84554	134	
297.97188	98	
298.14795	88	
298.83455	102	
298.86187	242	1+
300.43584	94	
300.81537	174	
302.85269	260	1+
303.90189	88	
304.86623	368	1+
305.56099	90	
305.92803	100	
306.27600	92	
306.88101	384	1+
306.89618	170	
307.79298	96	
307.82384	106	
309.43685	94	
309.81638	352	1+
310.08185	148	
310.86318	196	
310.87991	180	
311.02807	92	
311.14485	106	
312.85470	216	1+
315.17412	112	
316.25952	150	
316.91582	150	
317.86793	94	
318.59507	98	
319.05074	136	
319.75887	112	
319.88465	96	
320.90467	162	
321.19008	94	
321.86665	126	
322.31243	196	1+
322.82799	140	1+
323.23711	122	
324.89193	194	
325.89692	94	
326.14156	90	
326.88609	126	
328.66720	112	
328.88592	118	
328.95005	224	1+
329.34880	100	
329.82466	106	
329.88851	118	
330.12161	94	
331.10525	240	1+
332.10352	152	1+
332.99049	88	
334.19947	106	
336.90340	136	
337.31975	140	
337.89812	94	
338.76185	282	1+
339.04123	236	
340.35402	120	
341.86347	116	
342.19931	166	
END IONS

###FS:    #m/z: 363.95581 #charge 1+
###MS: 29
###MSMS: 30
BEGIN IONS
TITLE=Cmpd 22, +MS2(363.9558), 28.0-35.0eV, 0.6min #30
RTINSECONDS=37.9435
SCANS=29-30
PEPMASS=363.95581	798230
CHARGE=1+
151.40500	102	
178.94587	112	
182.86631	236	1+
185.85957	114	
187.86841	212	
189.86329	662	1+
191.85877	1174	
192.77384	102	
193.08465	166	
194.89016	126	
196.41510	112	
196.88485	458	
198.62069	108	
199.88602	104	
203.90017	372	1+
205.94950	150	
206.41015	106	
206.94724	312	1+
207.87828	552	1+
208.93934	128	
209.94221	3220	1+
210.88266	470	
211.88392	232	
212.87827	6012	1+
214.89461	440	
215.88080	138	
218.91255	170	
219.86720	116	
221.86585	104	
222.95121	3996	1+
223.88363	138	
224.88847	540	1+
224.94773	6124	1+
225.06314	274	1+
225.85981	170	
225.97057	176	
226.09394	210	1+
226.89426	472	1+
226.94696	18856	1+
227.01964	104	
227.51025	104	1+
227.88116	180	
227.93119	346	
228.05540	176	1+
228.16317	102	
228.89381	2034	1+
228.94241	21598	1+
230.44911	100	1+
230.79131	152	1+
230.88888	9018	1+
230.99966	146	
232.02047	218	1+
232.88511	726	1+
234.23615	88	1+
234.88190	444	1+
234.92645	138	
235.39368	106	
235.84733	122	
240.39445	220	1+
240.87250	230	1+
240.93995	714	
240.96267	2828	1+
241.14044	114	
241.83831	100	
241.91725	122	
241.94334	354	
242.79664	112	
242.86699	256	1+
242.90091	104	
242.94109	1774	
242.95984	1994	1+
243.89894	114	
244.05995	148	1+
244.79033	226	1+
244.83482	438	1+
244.90404	172	
244.95670	8040	1+
245.40136	108	
245.83250	346	1+
245.94056	230	
246.95221	9832	1+
247.90689	126	
247.99892	156	1+
248.02686	148	
248.08874	104	
248.22888	84	1+
248.41111	106	
248.89985	2430	1+
249.03706	124	
249.65157	114	
249.83526	182	1+
249.86894	100	
250.89484	828	1+
250.94589	374	
250.96827	770	1+
251.88162	114	
253.90509	452	1+
253.94562	296	1+
254.97516	160	
255.90050	226	1+
258.97166	846	1+
259.89834	162	
259.91088	154	
260.04564	100	
260.83934	140	
260.87973	272	1+
260.96748	1812	1+
261.84569	98	
262.82873	124	
263.83244	164	
263.93617	138	
263.97572	236	
264.96855	386	1+
265.08588	130	
265.81188	468	1+
266.25281	176	
266.85789	98	
267.11982	244	1+
267.13885	148	
267.91848	300	1+
267.97191	1338	1+
268.80476	408	1+
268.95701	152	
269.53431	110	
269.80755	332	1+
269.85623	144	
269.96734	1322	1+
270.49431	130	
271.91714	484	
273.90947	298	1+
274.39442	108	
274.84406	362	1+
276.64728	100	
277.09097	304	1+
277.80896	208	
277.84617	474	1+
278.09595	246	1+
278.79688	122	
278.81944	122	
278.84811	276	1+
279.07806	124	
279.79053	538	1+
280.05997	232	1+
280.79382	456	1+
281.93664	298	1+
282.27487	134	
282.78599	128	
283.79034	356	1+
283.98566	424	1+
285.84451	1120	
285.89844	158	
285.96746	204	1+
286.87934	122	
287.91514	164	
288.81421	126	
288.90338	256	1+
289.76351	110	
290.78751	130	
291.36991	130	
291.89115	116	
293.11511	118	
293.81921	130	
293.85800	304	1+
293.87790	106	
294.27629	108	
294.81083	146	
295.92488	234	1+
295.95284	112	
296.80321	226	1+
296.96316	120	
297.37909	116	
298.02717	242	1+
298.08641	140	
298.80054	874	1+
299.86831	178	
299.88236	116	
301.80047	924	1+
301.86210	298	
301.90522	230	1+
302.86165	442	
302.88055	164	
302.97480	202	
303.18101	220	1+
303.80568	136	
303.85628	1840	1+
304.26358	196	
304.76301	114	
305.76244	110	
305.88614	340	1+
306.27523	172	
306.81446	132	
307.90738	118	
308.29960	242	1+
308.87718	156	
308.96262	176	
310.87542	492	1+
311.26151	172	1+
311.79726	244	1+
311.87997	296	1+
313.87282	120	
314.80050	198	1+
315.15543	104	
315.22068	116	1+
315.85373	180	
316.90724	102	
318.93503	288	1+
319.80906	134	
319.87214	106	
320.81306	104	
320.99370	134	
321.81447	360	1+
321.86535	192	
322.92782	208	
322.97837	174	1+
323.32002	144	
323.93023	100	
324.87892	216	
325.81610	106	
325.88804	144	
326.87053	658	1+
326.88925	128	
328.60736	98	
328.89688	152	
330.87046	118	
331.86978	182	
334.27169	122	
336.33429	164	1+
336.94355	554	1+
337.83958	124	
339.82779	454	1+
340.93677	256	
341.04896	310	1+
341.77659	116	
342.19738	252	1+
343.31406	98	
344.88297	266	1+
345.90080	222	1+
347.17140	104	
347.25811	184	1+
348.32307	132	
349.32962	208	1+
350.76369	238	1+
354.78756	178	1+
355.20327	108	
355.96967	186	1+
356.83169	126	
359.79016	128	
360.73385	120	
360.77656	362	1+
361.33722	240	1+
361.77903	258	1+
364.53145	100	
365.31260	104	
365.77399	136	
365.80783	100	
367.33633	108	
END IONS

###FS:    #m/z: 336.94519 #charge 1+
###MS: 29
###MSMS: 31
BEGIN IONS
TITLE=Cmpd 23, +MS2(336.9452), 28.0-35.0eV, 0.7min #31
RTINSECONDS=38.7155
SCANS=29,31
PEPMASS=336.94519	138616
CHARGE=1+
62.37757	104	
159.53245	114	
164.67892	94	
184.86091	98	
192.89026	142	
196.88368	136	
199.88585	150	
203.79002	92	
207.87367	138	
209.88048	116	
210.88242	172	
211.94405	4906	1+
212.87810	1262	1+
213.93889	2432	1+
215.03045	112	
215.88647	738	1+
215.93561	254	
217.85964	100	
217.88526	366	
218.91461	104	
220.89388	92	
221.89071	110	
221.94070	142	
222.95088	192	
223.89151	96	
223.96158	164	
223.97533	108	
227.12221	100	1+
227.90473	370	1+
228.88985	174	
229.86104	114	
229.89735	130	
229.95490	4700	1+
229.98288	140	1+
230.88891	2242	1+
231.07815	144	1+
231.94988	2602	1+
232.01850	140	
232.89032	242	
233.04426	90	
233.89595	716	1+
233.94916	288	
234.88275	132	
235.10918	128	
235.87111	280	
235.89320	110	
236.07994	128	
237.92880	100	
238.04997	100	
238.21605	156	
238.48194	96	
238.88810	156	
239.91020	98	
240.49830	102	
240.83781	142	
240.94124	166	
241.10226	106	
241.84384	110	
246.39495	92	
246.90436	154	
246.97393	230	
247.96555	1236	1+
248.89949	850	1+
249.96121	960	1+
249.98323	300	1+
250.38351	124	
250.62052	112	
250.82864	332	1+
252.83359	106	
252.90350	582	1+
252.97021	2768	1+
253.07695	120	
253.83069	96	
253.86593	202	1+
253.90614	490	1+
254.09199	184	
254.96585	1436	1+
255.07805	310	1+
255.91483	106	
255.93537	152	1+
256.88479	144	
256.91620	122	
256.96255	228	
257.08259	128	
257.40972	98	
258.84421	98	
258.94931	118	
259.96096	104	
260.59435	94	
260.83179	104	
260.92957	112	
261.80759	102	
261.83308	160	
261.85312	224	
262.80019	96	
263.82979	114	
264.55030	110	
265.01569	198	
265.20111	94	
267.83712	206	
268.84117	470	
269.05689	152	1+
269.84034	336	
270.85071	294	1+
270.91006	264	1+
270.98011	210	
272.84576	112	
272.95414	196	1+
272.97897	206	
273.56925	96	
273.79975	290	1+
273.92076	94	
275.85314	350	1+
276.22839	92	
276.85402	256	1+
277.83440	114	
277.99371	184	1+
278.24944	92	
278.79571	162	1+
278.83573	206	
278.88129	90	
279.10671	104	
279.83078	308	1+
279.84846	288	1+
280.98482	96	
281.04340	124	
281.13719	106	
282.80530	110	
283.79009	110	
285.85226	208	
286.41962	100	
286.81381	90	
286.84936	920	1+
288.02042	90	
289.14897	100	
290.42993	92	
290.85605	524	1+
291.09134	240	1+
291.80376	116	
292.43198	98	
292.88503	132	
293.10510	244	1+
293.98304	308	1+
294.85566	270	1+
295.06721	98	
295.83539	92	
296.80279	260	1+
297.00918	226	1+
297.97970	92	
298.08035	94	
299.08345	96	
299.86895	196	1+
301.04744	108	
301.79910	156	1+
301.83129	146	
302.36493	102	
304.94744	112	
305.14606	160	
306.27310	134	
306.79393	124	
306.88280	306	1+
307.01155	116	
307.78459	94	
307.80216	130	
308.29079	198	
308.40068	92	
308.80394	106	
308.94470	100	
309.86309	146	
310.82306	114	
310.93102	104	
311.82937	106	
311.85793	134	
311.88102	218	
312.88175	110	
313.76735	96	
315.28093	94	
315.87298	144	
316.29124	100	
318.03176	122	
319.40625	116	
319.84107	124	
321.86119	92	
326.86042	144	
328.31008	170	
328.88848	238	
329.87296	146	
332.30648	198	1+
334.32667	268	1+
334.92992	120	
335.11011	106	
335.83832	116	
336.17471	172	
336.59478	116	
336.77575	96	
337.20334	126	
338.34542	90	
338.76412	278	1+
340.13438	196	1+
341.81644	92	
END IONS

###FS:    #m/z: 359.96096 #charge 1+
###MS: 29
###MSMS: 32
BEGIN IONS
TITLE=Cmpd 24, +MS2(359.9610), 28.0-35.0eV, 0.7min #32
RTINSECONDS=39.4855
SCANS=29,32
PEPMASS=359.96096	123608
CHARGE=1+
177.93186	102	
198.02064	96	
205.94725	268	
208.88557	156	
208.94276	120	
209.94202	658	
210.00530	94	
211.88135	106	
215.97248	120	
216.83035	108	
221.88906	208	1+
222.95227	1356	1+
224.89076	228	
224.94749	1710	1+
224.97727	148	
226.88953	92	
226.94641	5196	1+
226.98611	146	1+
227.89166	188	1+
227.93093	286	
228.92063	100	
228.94204	7130	1+
229.03756	146	1+
230.00752	124	
231.40184	114	
233.02220	100	
233.85028	144	
233.95553	146	
234.86155	120	
236.81917	146	
236.88278	100	
237.23033	90	
238.93567	156	
239.05899	128	
240.93957	500	
240.96285	1522	1+
242.88808	268	1+
242.95888	734	1+
243.17305	90	
244.08960	92	
244.86919	114	
244.89830	308	1+
244.95663	3442	1+
245.93834	106	
245.97322	152	
246.03794	106	
246.39795	146	
246.95169	2746	1+
246.97641	314	1+
247.57405	96	
248.04673	264	1+
248.80589	180	
249.03597	154	
249.39551	94	
249.83203	90	
250.80980	132	
250.94935	206	
250.96958	238	
251.06728	116	
251.99886	94	
252.87297	108	
252.99572	94	
253.01752	94	
253.84821	98	
254.83207	238	1+
254.91368	102	
256.95633	100	
258.90882	96	
258.92571	116	
258.93756	160	
258.96858	266	1+
259.81632	152	
260.96646	860	1+
261.00227	130	
262.95968	108	
263.95738	92	
263.97947	222	1+
264.39824	198	1+
264.81935	106	
264.93980	108	
265.08854	102	
265.97408	146	
266.24282	92	
266.73755	104	
266.81160	332	1+
266.83489	234	1+
266.97433	140	
267.10559	194	1+
267.13361	158	
267.93886	142	
267.97072	616	1+
268.96247	618	1+
269.41447	96	
269.96710	516	1+
271.84553	158	
272.84379	90	
273.11556	148	
274.14905	104	
275.96986	158	
276.04214	94	
276.89364	160	
277.91519	268	1+
279.79455	90	
280.79166	422	1+
280.86957	294	1+
281.83870	118	
281.87113	296	1+
282.10302	94	
283.39183	92	
283.98768	158	
284.07267	90	
284.82404	146	
284.83690	96	
285.86988	200	
286.79507	274	1+
286.89035	114	
288.08222	108	
288.87309	326	1+
290.85743	190	1+
291.90463	270	1+
292.90909	250	1+
293.86409	318	1+
293.97450	100	1+
294.10998	120	
294.94404	242	1+
295.13341	90	
296.80640	108	
297.89236	126	
298.13407	172	
298.37510	112	
298.75961	96	
298.80381	412	1+
299.36380	98	
299.86387	160	1+
300.92108	92	
301.34726	90	
301.84363	118	
301.87943	138	1+
303.04096	90	
303.11464	96	
303.93364	112	
304.26067	210	
304.80907	102	
305.78340	462	1+
306.92786	92	
307.28379	226	1+
309.04579	96	
310.29861	124	
310.34083	210	1+
310.87570	354	1+
312.26763	130	
312.81760	186	1+
313.35696	94	
313.93474	104	
315.40929	100	
315.80874	110	
316.81257	134	
317.29005	100	
317.33840	92	
317.81430	212	1+
317.86504	114	
317.93084	396	1+
318.93411	250	1+
319.27183	106	
319.87088	202	
321.21888	98	
321.92154	100	
322.78791	96	
322.92686	120	
323.01434	114	
324.91914	140	
325.89548	166	
326.87364	116	
328.18561	122	
328.80686	202	
328.88340	210	1+
329.77292	158	1+
329.86910	128	
331.88947	100	
334.87135	100	
334.90645	144	
335.24930	128	
335.30103	166	
335.87372	142	
336.83110	94	
336.94149	186	
337.22957	270	1+
338.23136	208	1+
338.80529	182	1+
338.88103	96	
340.35489	136	
340.74775	238	1+
340.93872	210	
341.82267	204	1+
342.27474	384	1+
342.98105	106	
343.14750	172	1+
343.96277	90	
344.29363	108	
345.77333	100	
352.92811	114	
356.31440	92	
358.35946	128	
359.76728	90	
359.96137	118	
361.71865	138	
361.77750	108	
362.73308	102	
363.75341	108	
END IONS

###FS:    #m/z: 322.92940 #charge 1+
###MS: 33
###MSMS: 34
BEGIN IONS
TITLE=Cmpd 25, +MS2(322.9294), 28.0-35.0eV, 0.7min #34
RTINSECONDS=43.156
SCANS=33-34
PEPMASS=322.92940	2880532
CHARGE=1+
49.35491	102	
183.20684	116	
192.88791	118	
193.89433	114	
198.13810	90	
198.85964	86	
201.04306	228	
205.94860	300	
206.92481	128	
207.97302	140	
210.89763	84	
211.93670	84	
212.04921	92	
214.03870	92	
221.49677	84	
221.94661	96	
222.95310	526	1+
223.88159	220	1+
224.97226	124	
227.00919	94	
227.93162	204	
228.79440	136	
228.89580	118	
228.95327	152	
229.92435	94	
230.87432	96	
230.89024	156	
231.08759	100	
233.89455	178	
233.91513	86	
234.38496	106	
234.88526	86	
234.91924	94	
236.11574	84	
236.20267	96	
236.88702	286	1+
237.05283	100	
238.57115	102	
238.93882	168	
239.08028	144	
239.78690	166	
240.08230	120	
240.93946	4082	
241.94189	2962	
242.82935	122	
242.85504	152	1+
242.94107	10704	1+
243.88213	326	1+
244.83889	136	
244.94010	2196	1+
245.97087	270	1+
246.05222	150	
246.37377	92	
246.85741	88	
246.99764	128	
247.88823	152	
248.97500	96	
251.06875	92	
251.90352	120	
251.97720	92	
252.06493	100	
252.85130	90	
254.92930	86	
255.13505	94	
255.78880	276	1+
256.93463	84	
257.42340	88	
257.98086	108	
258.80491	94	
258.83432	200	
258.88316	90	
259.03915	90	
259.33944	86	
259.89974	86	
259.92894	94	
261.83057	230	1+
261.88511	104	
262.35574	188	
262.91879	96	
262.97213	248	1+
263.79777	118	
263.84591	172	
263.97805	168	1+
264.22910	100	
265.05657	102	
265.84360	114	
266.24130	92	
267.85423	248	1+
268.02283	102	
268.05517	84	
268.25269	182	1+
268.89908	206	1+
268.95909	194	
269.40538	102	
269.79299	186	1+
269.95586	84	
271.09550	136	
272.78496	272	1+
272.84790	132	
273.84858	118	
273.89417	90	
274.92544	96	
275.08224	94	
275.80888	126	
276.84726	372	1+
279.08902	790	1+
279.27818	158	
279.80242	90	
279.85372	312	1+
280.13759	114	
280.78891	118	
280.83465	118	
280.93416	232	1+
281.79447	138	
282.09661	150	
282.80860	98	
282.87715	104	
282.97466	170	1+
283.02928	134	
283.07009	192	
283.86119	138	
283.90022	86	
284.28977	268	1+
284.78989	110	
284.81571	98	
284.87231	220	
286.41179	96	
286.88212	220	1+
287.99540	110	
288.96308	94	
289.88128	338	1+
290.78696	130	
290.85223	170	
291.80503	178	
291.86868	92	
292.38808	96	
292.80264	216	1+
294.85258	164	
297.75356	88	
297.84094	130	
297.93384	86	
298.02616	88	
299.78559	122	
299.87051	280	1+
299.91434	88	
302.83495	86	
303.00790	88	
304.43934	104	
305.74768	102	
306.27151	136	
306.88656	512	1+
307.02438	88	
307.80081	600	1+
308.29004	610	1+
308.98104	84	
309.00078	84	
309.46529	114	
310.30570	202	
310.80913	210	1+
310.87365	138	
311.31858	90	
311.37496	92	
311.86291	104	
311.89221	138	
312.88007	264	1+
314.85155	244	1+
318.82822	158	
319.19774	158	
319.76823	94	
320.94107	102	
321.15061	110	
321.43042	88	
322.06515	88	
322.23448	382	1+
322.74552	100	
322.82026	224	1+
323.23731	358	1+
323.33323	86	
325.03519	124	
325.78001	142	
326.01960	88	
326.22146	90	
326.97746	86	
327.16882	86	
327.82969	158	
328.40057	86	
END IONS

###FS:    #m/z: 340.93996 #charge 1+
###MS: 33
###MSMS: 35
BEGIN IONS
TITLE=Cmpd 26, +MS2(340.9400), 28.0-35.0eV, 0.8min #35
RTINSECONDS=43.928
SCANS=33,35
PEPMASS=340.93996	1197384
CHARGE=1+
147.30077	100	
189.86183	154	
190.93008	98	
192.92619	124	
194.44984	96	
196.88179	168	
196.90772	92	
200.79843	100	
201.98866	106	
205.94836	112	
210.93953	300	1+
212.08334	88	
212.87801	178	
212.91544	102	
213.87849	128	
213.89009	184	
213.93863	1904	1+
214.88376	102	
215.41162	94	
215.88560	596	
215.93713	746	
217.87951	218	
217.93398	112	
221.89225	106	
223.96916	268	1+
225.88757	252	1+
226.94820	158	
228.93716	154	
230.88557	632	1+
231.94994	1874	1+
233.87813	134	
233.89673	688	1+
233.94764	700	1+
234.92035	246	1+
235.16966	148	
235.86963	150	
235.92471	208	1+
237.89363	236	1+
239.78269	98	
239.89976	142	
239.98999	102	
242.04883	92	
242.88751	120	
242.94432	106	
243.83452	236	1+
243.90971	140	
245.44474	168	
246.40281	90	
246.89249	90	
246.97347	204	
247.13636	102	
248.03109	104	
248.89867	372	1+
249.03983	102	
249.95929	640	1+
250.62066	100	
252.82817	198	1+
253.94227	142	
254.90324	130	
254.96586	1432	1+
255.07180	276	
256.07453	220	
256.78979	112	
256.83999	94	
256.96352	168	
257.07916	146	
257.83924	338	1+
258.88397	142	
259.39506	88	
259.45245	106	
260.39660	100	
260.84032	136	
260.95446	88	
261.84243	160	
262.35593	116	
262.96400	132	
263.85062	90	
265.61579	96	
266.02129	124	
266.94614	222	1+
266.96632	96	
266.99368	128	
267.85398	132	
267.89360	134	
269.09859	100	
269.79961	196	
270.87422	92	
270.90283	116	
271.44469	100	
272.43907	120	
272.79496	114	
272.84861	116	
272.93535	146	
272.97591	402	1+
273.03369	92	
275.80559	108	
276.85542	194	
277.86615	130	
277.91467	106	
277.97059	270	
278.23924	122	
278.79737	144	1+
278.84247	210	
279.85042	128	
279.99821	300	1+
280.95092	144	
281.02288	110	
281.86880	144	
281.89701	136	
282.07488	88	
285.80333	152	1+
288.93144	88	
289.88112	176	
290.06805	92	
290.80903	104	
290.85717	130	
291.94725	90	
292.80883	92	
293.84738	154	
294.44691	122	
294.86421	274	1+
296.80943	110	
296.97220	88	
298.43368	108	
298.80774	120	
298.86355	154	
299.05807	138	
299.25436	126	
300.41229	92	
302.18023	142	
302.96374	108	
303.72217	104	
304.82954	140	
306.88180	128	
306.93641	94	
307.28658	462	1+
307.31109	138	
307.79691	304	1+
308.29422	264	1+
309.81265	138	
310.30997	88	
310.88032	140	
310.98722	100	
311.81316	88	
311.86725	102	
312.80110	106	
312.82470	100	
312.87258	128	
313.74898	172	
314.86353	100	
314.89960	92	
316.14917	92	
319.69134	94	
322.96458	100	
323.30335	184	
324.28427	102	
325.83888	132	
326.17453	134	
326.81656	130	
327.96326	94	
328.26017	120	
328.81919	120	
328.86575	216	1+
329.52270	100	
329.81203	330	1+
329.88314	182	1+
330.81788	204	1+
331.05780	100	
332.81515	146	
332.87703	96	
333.21181	124	
334.12019	120	
334.89145	94	
338.87446	100	
339.51603	88	
339.87961	106	
341.02912	94	
342.29561	94	
343.26868	92	
344.90085	182	1+
345.29768	168	1+
345.84178	94	
END IONS

###FS:    #m/z: 363.95595 #charge 1+
###MS: 33
###MSMS: 36
BEGIN IONS
TITLE=Cmpd 27, +MS2(363.9559), 28.0-35.0eV, 0.8min #36
RTINSECONDS=44.708
SCANS=33,36
PEPMASS=363.95595	634422
CHARGE=1+
116.64120	96	
167.42725	98	
189.86265	776	
190.93004	128	
191.85691	418	1+
195.89649	106	
196.88624	230	
197.87808	122	
198.89457	100	
202.04615	98	
202.99563	114	
205.94786	176	
207.87195	462	1+
208.01927	168	1+
208.44917	98	
208.88920	98	
209.94329	1414	
210.88391	616	1+
211.05245	104	
211.93881	114	
212.87860	2270	1+
212.90345	138	
214.89468	410	
215.38984	98	
218.91184	190	
218.95834	130	
222.95082	726	1+
224.88649	150	
224.94746	1206	1+
226.38987	118	
226.89513	136	
226.94649	8788	1+
227.89429	110	
227.93338	342	
228.89401	1110	1+
228.94177	9780	1+
229.91565	96	
230.78887	104	
230.83001	222	1+
230.88863	5700	1+
234.88029	438	1+
235.06043	122	
235.99905	100	
236.81831	224	1+
238.88693	320	1+
239.42741	198	
239.94895	136	
240.07507	126	1+
240.93931	1014	
240.96246	634	
241.89043	218	1+
241.94253	700	
242.94152	1954	1+
242.95855	882	1+
243.89411	302	1+
244.47848	102	
244.78081	108	
244.89518	214	1+
244.95651	3964	
245.94072	364	
245.97209	682	1+
246.90566	244	
246.95235	5376	1+
247.93403	102	
248.80146	496	1+
248.89992	1884	1+
250.89648	306	
250.94429	118	
250.96936	376	1+
251.79517	316	1+
253.83421	298	1+
253.90716	330	
255.71796	100	
257.07840	124	
258.84023	138	
258.97190	170	
260.82886	132	
260.84457	210	
260.96646	910	1+
261.84347	142	
262.83121	190	
263.81759	226	1+
264.92204	96	
264.96030	288	1+
265.06096	134	
265.08585	122	
265.84798	140	
265.90164	152	
266.78706	378	1+
266.81176	198	
267.86128	98	
267.97372	720	1+
268.05628	306	1+
268.95532	252	
269.30879	86	1+
269.96951	918	1+
270.08932	118	
270.16398	106	
270.80977	114	
270.84141	190	1+
271.91719	182	
272.86713	128	
273.84452	116	
275.91631	160	
276.80641	138	
276.83967	256	1+
277.85363	386	1+
277.92839	102	
277.98139	96	
278.39551	104	
278.79415	162	
278.83171	112	
279.10803	210	1+
280.79148	792	1+
280.82548	156	
280.85207	136	
280.92747	156	1+
281.05762	124	
282.11289	168	
282.85491	130	
282.98379	112	
283.07013	116	
283.79122	506	1+
283.84669	288	1+
283.94044	108	
284.07336	124	
284.13151	116	
284.82642	132	
284.97563	96	
285.84405	816	
285.90281	108	
287.03057	246	1+
287.41407	102	
289.08455	118	
289.82912	114	
290.09088	162	1+
290.78758	112	
291.43156	108	
292.28628	184	1+
292.80961	104	
293.11367	146	
293.15315	110	
294.11709	102	
294.85733	266	1+
294.89303	132	
295.28402	158	
295.58376	106	
295.92476	302	1+
296.80843	354	1+
297.10997	106	
298.34941	102	
298.80271	1212	1+
298.86995	232	1+
299.92216	134	
300.15362	118	
301.80144	332	1+
301.86064	798	1+
302.21774	118	
302.88118	112	
302.92850	102	
303.37997	96	
303.80277	452	1+
303.85558	1550	1+
303.94367	128	
305.02486	104	
306.27721	122	
307.29133	102	
307.88300	132	
308.26294	116	
308.29133	248	
308.56785	96	
309.29494	132	
310.30706	218	
310.82450	208	1+
310.87891	522	1+
311.88149	360	1+
313.88454	130	
314.82205	262	1+
315.75457	128	
316.14819	110	
316.66265	98	
317.81159	178	
319.30982	116	
319.88318	100	
320.00712	108	
321.81790	156	
321.86575	142	
321.97749	250	1+
322.81847	100	
322.93165	276	
324.87269	258	
326.87248	512	1+
329.87061	228	
330.82332	104	
332.78206	178	1+
333.44334	122	
333.76132	100	
336.94472	540	1+
338.33456	240	
339.82707	414	1+
340.87309	120	
340.93623	256	1+
342.20349	126	
345.81888	268	1+
346.29665	100	
348.22311	112	
349.32122	556	1+
351.75987	112	
352.75751	214	1+
356.77071	98	
357.74465	112	
361.83815	96	
362.00178	98	
362.35768	186	1+
363.83054	144	
365.08985	104	
367.77586	140	
367.79741	112	
367.99056	96	
368.12840	108	
END IONS

###FS:    #m/z: 322.92928 #charge 1+
###MS: 37
###MSMS: 38
BEGIN IONS
TITLE=Cmpd 28, +MS2(322.9293), 28.0-35.0eV, 0.8min #38
RTINSECONDS=48.393
SCANS=37-38
PEPMASS=322.92928	3212948
CHARGE=1+
143.85497	108	
188.01114	90	
192.88995	196	1+
199.88679	114	
201.04418	124	
201.87863	96	
202.99329	82	
205.94970	108	
205.97839	88	
207.97481	320	1+
208.90685	78	
209.94070	146	
210.90018	132	
212.89449	198	
214.04748	88	
215.42256	82	
216.18197	88	
218.48798	86	
218.87129	108	
219.07460	90	
220.88826	112	
221.96449	94	
222.95271	538	1+
223.88964	96	
225.86521	80	
226.79102	110	
226.85959	104	
226.89817	144	
227.92844	106	
228.40049	86	
228.99314	90	
229.93213	126	
230.88924	284	1+
232.49210	82	
233.11772	92	
234.46398	84	
234.93951	102	
235.02611	92	
235.80264	78	
235.87394	88	
235.92841	80	
237.10349	96	
237.89334	100	
238.79866	118	
238.93977	516	
239.07721	146	
239.78364	474	1+
239.89219	134	
240.03200	82	
240.08319	96	
240.50969	80	
240.81650	122	
240.93982	4550	
241.12528	90	
241.94102	3856	
242.07924	94	
242.88150	248	1+
242.94121	11944	1+
242.97774	100	
243.13799	144	1+
243.44918	80	
244.93897	3378	1+
244.98771	140	
246.97442	414	1+
247.01557	246	1+
247.94078	138	1+
248.89694	122	
249.04025	90	
249.50235	82	
249.84328	202	1+
251.33641	80	
251.78474	128	
251.84011	104	
251.93044	80	
252.78974	264	1+
253.07598	108	
253.66417	86	
255.43344	90	
255.93505	154	1+
256.83610	182	1+
256.85410	80	
256.87562	96	
256.89759	256	1+
257.80044	78	
258.46431	92	
259.95506	86	
260.08548	88	
260.83897	560	1+
261.83038	312	1+
261.87637	78	
261.92847	92	
263.92133	96	
263.97921	130	
264.97560	80	
265.05883	256	
266.84282	206	1+
267.00250	96	
268.86440	210	1+
269.03858	102	
269.11524	118	
269.79942	250	1+
269.91277	88	
270.60405	88	
271.43462	86	
271.77897	82	
271.79277	384	1+
271.84285	412	1+
272.79314	462	1+
272.96478	108	
273.82692	98	
275.02139	80	
275.48563	78	
275.80168	476	1+
275.87637	84	
275.99341	218	1+
276.84863	142	
277.54568	84	
278.08199	82	
279.09104	662	1+
279.86853	82	
280.86566	106	
280.88811	90	
281.19263	80	
281.98912	172	
282.08607	120	
283.06842	324	1+
283.78636	418	1+
283.98225	82	
284.29152	146	
284.91866	232	1+
285.81047	108	
285.90187	144	
285.94758	94	
287.07299	82	
287.99908	86	
288.78277	424	1+
288.81133	210	1+
289.78451	362	1+
290.85675	196	1+
291.79829	100	
292.85628	80	
294.01569	98	
294.85344	254	
294.89187	104	
296.81021	136	
296.86896	78	
297.79399	86	
297.81521	82	
297.84043	92	
297.87217	88	
298.80561	114	
298.83719	86	
298.89686	86	
299.78508	196	
299.80965	186	1+
301.79361	126	1+
302.46087	78	
303.38231	90	
303.85914	98	
304.14918	230	1+
304.76651	118	
304.88105	308	1+
305.53108	78	
305.80380	120	
306.07062	138	
306.29228	90	
306.57281	84	
306.82463	154	
306.88436	446	1+
307.80025	504	1+
308.29281	452	1+
308.86782	132	
308.91529	222	1+
308.98544	78	
310.30721	362	
310.87573	208	
311.85805	278	1+
311.87762	80	
312.81694	94	
313.80472	128	
314.81672	170	
315.10429	80	
316.00305	84	
316.89216	82	
317.77156	92	
318.21131	82	
318.80765	246	1+
318.82398	280	1+
318.85689	138	
319.82335	242	1+
320.89067	286	1+
320.90993	88	
321.30044	84	
322.76559	96	
322.81529	108	
322.88090	96	
323.23599	312	1+
324.89587	448	1+
325.09552	84	
325.16798	264	1+
326.88756	82	
END IONS

###FS:    #m/z: 340.93989 #charge 1+
###MS: 37
###MSMS: 39
BEGIN IONS
TITLE=Cmpd 29, +MS2(340.9399), 28.0-35.0eV, 0.8min #39
RTINSECONDS=49.165
SCANS=37,39
PEPMASS=340.93989	1282276
CHARGE=1+
177.46363	96	
189.86281	250	1+
192.88622	140	
195.04437	102	
195.98016	92	
200.86164	90	
204.90832	100	
209.44150	106	
210.93761	308	1+
211.90642	92	
212.87912	182	
212.94719	102	
213.87444	136	
213.93849	2460	1+
215.88674	606	1+
215.93622	586	
217.85500	128	
217.88083	490	1+
217.93867	168	
218.41608	212	1+
219.87699	134	
221.63907	92	
221.87682	188	
223.96118	130	
226.21053	92	
226.89241	92	
226.94224	154	
226.96856	90	
228.84552	104	
228.94606	112	
230.79366	102	
230.88718	568	1+
230.90912	92	
231.94993	2948	1+
232.02345	96	
233.86614	146	1+
233.89758	830	1+
233.94793	732	1+
234.43401	96	
235.16007	92	
235.86590	304	
235.88959	308	1+
235.94623	416	1+
236.80217	96	
237.91051	128	
237.96851	90	
238.79324	130	
238.89656	332	1+
239.03374	96	
239.89860	238	1+
240.23074	140	
241.88666	98	
241.94475	338	1+
242.82824	358	1+
243.83854	226	1+
243.88808	94	
244.05894	128	
246.97298	214	
248.90170	256	
248.98441	184	1+
249.01670	150	
249.11453	94	
249.81332	120	
249.90447	124	
249.95977	716	1+
251.96044	224	
252.90121	292	1+
254.84376	142	
254.86856	108	
254.94113	216	
254.96660	1304	1+
255.07128	580	
255.09608	132	
256.39363	100	
256.91477	260	1+
256.96619	322	
258.84310	280	
258.97034	112	
259.01931	132	
259.84781	164	
259.95663	262	
260.34493	102	
260.83574	144	
260.87362	94	
260.93235	406	1+
261.06658	176	1+
261.80287	114	
262.84989	158	
262.86864	120	
263.40103	100	
263.85590	200	1+
263.97663	116	
264.96385	92	
266.89827	92	
267.13667	142	
267.41008	98	
267.44791	92	
267.85573	96	
268.16950	102	
268.83774	388	1+
270.79063	182	1+
270.91198	224	1+
271.08892	156	
272.01928	142	
272.84472	152	1+
272.86182	128	
272.93438	130	
273.97366	142	
274.84725	204	
274.96978	324	1+
275.97085	220	1+
276.84752	260	
277.86207	116	
278.84067	102	
278.91277	154	
279.85315	268	
279.89563	218	1+
279.95806	146	
280.44131	94	
281.05055	130	
281.57361	100	
281.82726	100	
283.78224	266	1+
283.86567	186	1+
284.95172	160	
285.10715	146	
285.81444	102	
286.93588	92	
287.81616	130	
287.87022	90	
288.41014	108	
289.78910	126	
289.88248	140	
290.01992	102	
291.80390	194	1+
291.90523	90	
292.36053	90	
293.86504	362	1+
295.38795	130	
295.85275	140	
296.80598	98	
296.85858	216	1+
296.97242	166	
297.94009	102	
297.97466	176	
298.08204	94	
299.05890	106	
299.81758	172	1+
301.26039	122	
301.87231	112	
302.17528	122	
302.93921	92	
303.94481	96	
304.41592	98	
304.78227	100	
305.99909	92	
306.48462	102	
306.79036	154	
306.87381	392	1+
307.79760	254	
307.89659	110	
308.29497	126	
309.86743	106	
310.07764	102	
310.87542	162	
311.85896	170	
311.87871	230	1+
311.90072	130	
312.80281	120	
315.45949	114	
316.27009	90	
318.25289	90	
319.18013	100	
319.88319	232	1+
319.90577	90	
321.80920	90	
322.30323	394	1+
323.30622	328	1+
324.88572	114	
326.17136	114	
327.39976	98	
328.31023	120	
328.81618	256	
328.88471	144	
329.87340	464	1+
331.81391	114	
335.10943	96	
337.76046	226	1+
338.80052	92	
339.89642	100	
341.90933	108	
342.90730	104	
344.86422	98	
345.17334	128	
345.75772	100	
346.07717	118	
END IONS

###FS:    #m/z: 507.84396 #charge 1+
###MS: 37
###MSMS: 40
BEGIN IONS
TITLE=Cmpd 30, +MS2(507.8440), 28.2-35.2eV, 0.9min #40
RTINSECONDS=49.937
SCANS=37,40
PEPMASS=507.84396	144896
CHARGE=1+
196.01586	626	1+
209.94372	156	
224.97387	190	
235.92352	154	
238.79806	154	
249.88512	136	
250.90992	136	
251.07612	382	1+
252.08012	302	1+
252.78278	174	1+
256.79040	140	
260.87734	224	1+
260.89297	172	
262.13966	136	
264.06226	200	1+
264.78329	194	1+
266.16761	214	
266.85907	424	1+
267.91283	228	1+
269.88315	154	
270.80542	164	
270.88018	146	
271.87590	142	
272.84989	264	
275.85070	308	1+
276.90189	178	
277.94400	150	1+
278.83325	262	
278.88609	202	1+
280.39405	228	1+
282.80851	162	
283.94483	282	1+
284.78926	210	1+
284.87718	556	1+
284.94908	218	1+
285.83746	162	
285.86619	336	1+
286.87212	244	1+
287.85312	430	
288.02753	266	1+
288.87184	152	
289.87965	720	
290.86590	622	1+
291.88206	274	1+
292.86593	158	
293.11004	148	
293.87166	2508	1+
294.12467	138	
295.95567	250	1+
295.97607	240	1+
296.85402	268	1+
298.80246	218	1+
298.85292	488	
298.87599	518	1+
300.01610	164	1+
300.79767	250	
300.85032	460	
301.84845	254	
301.86949	498	1+
302.89484	144	
303.13194	184	
303.85450	184	
303.94981	182	
305.86241	254	
305.90279	196	1+
305.94575	208	1+
306.05746	310	1+
306.82771	278	1+
307.88940	426	
308.14178	542	1+
308.28970	196	
308.87451	314	
309.81869	224	1+
309.88774	546	
310.15720	1032	1+
310.87256	140	
311.88229	4152	1+
314.86307	1872	1+
315.07319	184	1+
316.86418	814	1+
318.86029	212	
318.93586	166	1+
319.80633	296	1+
319.86008	230	
322.03289	398	1+
322.07509	218	1+
322.97687	186	1+
323.85562	512	1+
324.41021	278	1+
324.85762	304	1+
324.89290	514	1+
324.97459	262	1+
325.83425	136	
326.06400	138	
326.88057	1232	1+
328.37106	210	
328.78645	166	1+
328.86246	158	
328.89419	210	
329.89411	156	
330.16139	280	1+
330.88996	412	
331.89066	278	
332.87484	774	1+
333.83513	166	
334.39175	174	
334.77535	172	1+
334.83622	452	1+
334.89734	146	
336.86531	204	
336.88793	270	
336.94387	284	
337.04161	118	1+
337.79804	138	
337.87749	866	1+
337.94747	162	
338.80189	206	1+
339.84946	334	1+
339.88847	274	1+
343.87184	474	1+
344.08797	228	1+
345.81910	174	
345.85159	178	
345.88162	180	
345.97981	178	
346.76946	374	1+
347.77181	328	1+
347.85445	146	
347.97298	206	1+
348.00835	216	1+
348.17066	156	
348.79799	238	1+
349.16924	236	
349.75813	140	
349.89055	142	
350.75983	466	1+
350.88348	212	
350.95529	142	
351.01030	176	1+
351.85232	182	
351.87882	538	1+
352.07043	204	1+
352.90903	248	
353.85114	370	
353.99268	244	1+
355.84352	156	
355.88847	274	
356.78186	194	
356.82094	144	
356.86177	190	
357.37100	178	
357.86464	270	1+
357.89021	176	1+
357.96943	244	
358.38096	236	1+
359.94225	236	1+
362.86250	202	
364.84097	276	1+
365.37510	248	1+
365.76374	362	1+
366.18536	362	
366.83974	324	
367.71238	196	
367.76458	188	
367.84082	312	
367.87559	268	
368.81936	136	
368.84198	188	
368.89530	626	1+
368.92676	150	
369.77514	174	1+
369.83436	1054	1+
370.86932	416	1+
371.15374	174	1+
371.18346	280	1+
371.88725	274	1+
373.71978	300	
373.83174	288	
374.71877	188	
374.81298	434	1+
374.90284	210	
375.07564	218	1+
375.37491	258	1+
375.75016	150	
375.89201	158	
376.16092	138	
377.41151	230	
377.86816	168	
377.90611	178	1+
379.38419	200	1+
380.07011	128	1+
380.71729	196	
380.85160	260	
382.71021	502	1+
383.38327	220	1+
383.70969	346	1+
384.84849	2152	1+
385.72644	192	1+
385.77177	356	1+
385.82935	264	
386.05693	188	1+
387.79295	172	1+
387.84540	560	1+
387.86974	224	1+
388.99969	160	
389.20224	426	1+
389.84775	184	
389.86601	152	
390.78953	136	
390.83941	1228	
390.90779	184	
391.00302	160	1+
391.14696	158	1+
391.22942	88	1+
391.84200	786	
392.03780	242	1+
392.06693	224	1+
392.78135	566	1+
392.82575	1050	1+
392.93170	160	
393.89561	478	1+
394.74034	254	1+
394.82833	460	
395.40450	148	
395.86149	200	
397.85770	418	1+
398.72729	344	1+
399.78852	292	1+
399.86258	302	1+
401.73406	150	1+
402.33958	190	
402.86085	356	
403.05605	178	1+
403.25666	138	1+
403.87190	368	
404.77827	148	1+
404.86767	294	
405.86487	580	
406.81942	138	
406.85758	396	
406.89129	200	1+
406.94327	198	1+
407.80387	226	1+
407.86411	1566	
408.85012	2740	1+
409.33137	154	
409.72849	670	1+
410.78275	312	1+
410.83514	2152	1+
411.80474	338	
411.86650	160	
412.72803	244	
412.84567	630	
413.07194	594	1+
413.36637	216	1+
413.87278	350	1+
414.11844	162	
414.86027	310	1+
416.41838	160	
417.81583	436	1+
418.81926	314	1+
418.84973	284	1+
421.88061	718	1+
422.74058	152	
422.82771	174	
422.86375	1064	1+
423.83585	146	
423.86804	932	1+
424.74436	352	1+
425.87569	252	
426.86017	2300	1+
427.73447	486	
427.93710	184	
428.73257	1086	1+
428.79829	220	
428.84435	2776	1+
428.88284	574	
428.93163	138	
429.79751	146	
429.82551	166	
429.86834	250	
430.37880	250	1+
431.86870	1584	1+
433.85037	528	1+
434.90097	146	
435.86933	198	
437.15053	214	1+
438.76698	174	
439.89699	626	1+
440.25538	184	1+
442.15086	162	
442.87197	178	
444.87065	3704	1+
445.74232	426	1+
446.19380	122	1+
446.87792	1052	1+
449.87702	1338	1+
449.94401	308	1+
451.87648	198	
451.89775	176	
452.87201	248	1+
455.76374	254	1+
456.76084	208	1+
456.86270	200	1+
457.69965	178	1+
457.90358	824	1+
462.71232	160	1+
462.88112	1400	1+
463.85087	142	
464.02650	148	
467.88588	2364	1+
468.78337	148	
470.21555	216	1+
481.76786	178	1+
483.90073	164	
485.89755	1270	1+
487.80275	306	1+
504.80006	182	
506.49446	96	1+
508.28696	238	1+
508.91131	250	1+
509.80028	226	1+
END IONS

###FS:    #m/z: 322.92910 #charge 1+
###MS: 41
###MSMS: 42
BEGIN IONS
TITLE=Cmpd 31, +MS2(322.9291), 28.0-35.0eV, 0.9min #42
RTINSECONDS=53.6165
SCANS=41-42
PEPMASS=322.92910	3723520
CHARGE=1+
97.99787	80	
187.96234	88	
188.67012	92	
190.93177	82	
191.85686	100	
192.88758	224	
192.97585	78	
196.88192	84	
197.97139	142	
199.88514	118	
201.01247	86	
201.05264	90	
201.10487	92	
205.94913	290	
206.03462	84	
207.94333	166	
207.97370	168	
209.94541	84	
210.90028	186	
212.89677	120	
215.88590	410	1+
216.85768	84	
217.89850	104	
220.49084	82	
221.88228	80	
222.95234	720	1+
225.35265	80	
225.87098	82	
227.90859	200	1+
229.98258	86	
230.89559	144	
232.95471	112	
233.04456	96	
234.93431	80	
235.82341	134	
236.90657	80	
238.88815	124	
238.93979	170	
238.96988	78	
239.08015	274	
239.17861	78	
239.78811	192	
239.81611	182	1+
240.93942	5672	
241.87344	354	1+
241.94128	3818	
242.82057	244	1+
242.94091	13190	1+
244.62949	118	1+
244.90377	120	
244.93863	3910	1+
245.09595	82	
245.18620	80	
246.38822	148	
246.97387	410	1+
247.83264	198	1+
248.05723	124	
248.85864	92	
248.89926	114	
248.93233	84	
249.02518	80	
249.16093	106	
249.95616	82	
251.07202	148	
253.01511	84	
253.83545	148	
256.45453	84	
256.85658	100	
256.89708	116	
257.07753	126	
257.09613	80	
257.79634	172	
258.80216	210	
260.42436	108	
260.82955	140	
261.82745	102	
262.83523	88	
262.89435	152	
263.85975	78	
264.39665	84	
264.80679	176	1+
265.05536	122	
265.09225	208	1+
265.12235	180	1+
265.37770	110	
266.24072	78	
266.86234	118	
267.79796	142	
267.84033	112	
268.45298	90	
268.79503	402	1+
268.96220	88	
269.02491	80	
270.84325	560	1+
270.88874	84	
271.35383	82	
271.38013	80	
271.59239	100	
271.80106	104	
271.84494	422	1+
272.34212	104	
273.44504	98	
273.79422	272	1+
275.05356	84	
276.18924	86	
276.84038	172	
277.00732	78	
278.26483	92	
278.90377	82	
279.09131	1196	1+
279.79333	136	
279.82523	86	
280.27357	222	1+
281.05076	126	
281.35125	100	
281.44833	80	
282.35599	156	
282.97686	192	1+
283.06924	88	
283.09646	96	
283.79077	262	1+
283.82410	92	
284.01826	78	
284.28961	418	1+
284.89697	112	
285.09564	84	
286.30143	82	
286.86225	176	
286.87943	86	
286.91683	136	
287.79309	134	
288.76675	102	
288.79117	492	1+
289.87785	84	
290.41533	86	
290.83403	84	
290.85734	148	
291.99533	80	
292.05551	112	
292.45094	84	
292.87611	252	1+
293.37955	80	
293.81296	80	
293.85031	328	1+
294.81285	106	
298.81952	258	1+
299.34719	84	
301.87566	78	
302.24875	186	1+
303.94265	100	
304.72879	82	
304.99671	88	
305.84194	96	
305.90913	80	
306.76897	116	1+
306.88580	138	
307.31128	110	
307.79907	152	
307.88783	140	
308.28969	328	1+
308.86819	186	
309.03509	86	
309.11927	88	
309.87809	306	1+
310.30916	298	1+
310.42053	84	
311.86691	236	1+
312.31414	84	
312.36823	80	
312.80470	100	
313.84798	92	
314.80051	112	
315.81956	278	1+
315.85887	84	
317.27446	114	
317.80014	166	1+
317.86338	212	1+
317.88946	108	
318.76161	82	
321.74114	80	
322.27643	80	
323.23631	160	
323.58717	84	
324.67240	94	
324.88945	332	1+
325.30810	88	
327.97533	84	
END IONS

###FS:    #m/z: 340.93963 #charge 1+
###MS: 41
###MSMS: 43
BEGIN IONS
TITLE=Cmpd 32, +MS2(340.9396), 28.0-35.0eV, 0.9min #43
RTINSECONDS=54.3885
SCANS=41,43
PEPMASS=340.93963	1385724
CHARGE=1+
182.53759	88	
188.96196	88	
189.86893	88	
191.10329	92	
192.93550	90	
194.86602	88	
197.88530	152	
203.88632	92	
205.94913	290	1+
207.02645	86	
208.88010	104	
210.82093	104	
210.93671	264	1+
212.87810	180	
213.41574	92	
213.87689	220	
213.93906	2552	1+
214.87752	176	
214.89104	114	
215.41009	204	1+
215.88806	796	1+
215.93442	602	
217.88240	596	1+
217.93576	274	
219.41471	88	
219.88003	202	
221.87279	122	
222.89141	108	
223.93491	128	
223.96193	216	
224.97638	198	
225.85995	108	
228.90398	90	
228.94915	174	
229.92669	94	
229.95392	148	
230.88722	902	1+
230.90312	148	
231.94833	2464	1+
232.05621	88	
232.12969	94	
232.35559	88	
233.89640	782	1+
235.86414	186	
235.89229	150	
237.06039	320	1+
237.89162	100	
238.89043	140	
238.92218	98	
238.96000	106	
239.89885	122	
239.92545	86	
240.96131	108	
241.12421	142	
241.94691	128	
242.57806	94	
242.82495	362	1+
243.82815	308	1+
244.95738	136	
245.79424	164	
246.97502	370	1+
247.07985	92	
247.85841	88	
247.93563	92	
248.08450	94	
249.47888	92	
249.54483	96	
249.89864	108	
249.96287	834	1+
251.08552	88	
251.95763	120	
252.96548	146	
253.90226	202	1+
253.97430	126	
254.96292	1194	1+
255.07433	172	
255.94497	134	
256.07091	100	
256.79243	318	1+
256.92700	196	1+
256.96104	160	
258.84772	154	
259.33974	98	
259.89007	120	
259.96083	140	
260.84241	244	
261.84573	118	
262.96549	90	
263.66209	94	
264.87371	88	
266.84487	150	
266.99862	104	
267.14112	102	
269.80126	324	1+
269.95060	140	
271.90444	126	
272.83691	188	1+
272.98980	100	
273.79162	126	
273.91899	140	
275.53453	94	
276.41579	124	
277.75674	102	
277.86001	120	
277.96912	156	
278.84533	358	
278.91795	98	
278.97234	160	
279.43483	112	
279.84777	366	1+
279.96487	206	
280.79496	198	
281.02501	154	
281.05109	140	
283.86869	106	
284.80159	280	1+
286.90311	90	
287.81085	116	
287.85551	88	
289.37837	88	
289.93528	148	
290.42823	102	
290.85478	114	
291.79804	394	1+
291.99243	134	
292.95096	130	
293.29260	116	
293.85020	122	
293.85987	308	1+
294.99711	96	
295.88823	194	
296.85674	86	
297.98295	124	
298.80301	108	
299.78056	154	
300.81220	104	
302.15950	102	
302.78563	160	
303.86775	96	
304.44387	96	
305.82392	104	
305.86529	208	1+
306.78369	88	
307.79738	378	1+
308.29088	272	1+
309.42606	110	
310.80182	134	
310.87360	210	
311.80228	244	1+
311.88796	124	
315.87821	240	1+
316.39826	94	
322.18185	100	
322.80353	86	
322.90018	160	
323.23484	116	
323.30295	184	
324.32754	90	
324.88858	132	
325.37788	242	1+
325.89783	148	
326.17205	86	
326.89779	86	
327.17109	106	
327.30636	92	
328.28677	96	
328.81207	102	
328.88809	92	
329.81681	98	
330.81331	372	1+
330.88262	142	
331.19643	102	
333.88913	94	
333.93490	102	
335.42004	88	
335.76397	88	
341.29883	88	
341.46239	86	
342.90306	134	
342.92070	94	
344.14282	104	
END IONS

###FS:    #m/z: 507.84390 #charge 1+
###MS: 41
###MSMS: 44
BEGIN IONS
TITLE=Cmpd 33, +MS2(507.8439), 28.2-35.2eV, 1.0min #44
RTINSECONDS=55.1605
SCANS=41,44
PEPMASS=507.84390	193102
CHARGE=1+
196.01737	202	
210.02539	148	
224.97859	226	
227.95370	160	
230.89072	372	1+
238.06088	162	
241.88250	192	
247.85176	194	1+
250.97288	294	
251.07047	280	1+
254.38803	130	
256.91040	198	1+
258.79885	130	
261.01595	236	1+
262.84744	148	
266.16799	268	1+
267.84810	128	
268.10401	140	
268.87287	160	
268.88589	146	
270.38136	200	1+
270.81008	146	
270.85370	256	
271.78763	182	1+
272.85450	142	
273.79453	198	1+
273.85607	136	
273.88948	340	
275.91663	196	1+
275.95511	192	1+
277.88367	154	
280.39044	204	1+
281.86764	146	
281.88541	228	1+
284.85351	624	1+
285.93789	176	
287.85134	310	
287.88945	134	
288.39654	152	
288.79602	150	
288.87763	764	1+
289.02983	138	
289.87993	658	1+
290.04478	250	1+
290.86411	700	
291.86385	526	
292.88189	144	
293.87164	2042	1+
294.81836	142	
295.85662	178	
296.85505	628	1+
298.85247	270	
298.86718	164	
299.33758	236	1+
299.85890	164	
300.85163	226	
300.86880	234	
301.85192	148	
301.88901	176	
303.80700	268	1+
303.86284	184	
303.89461	240	1+
304.89827	164	1+
305.86167	608	1+
306.87771	138	
307.86067	148	
307.88851	734	
308.14106	862	1+
308.87180	520	
309.37834	148	
309.88658	580	
310.12195	148	
310.15683	400	
310.19092	260	1+
310.41037	164	
310.87703	194	
311.15970	484	
311.88191	3820	1+
314.86242	1730	1+
314.88456	316	
315.37383	294	1+
316.82006	136	
316.88651	162	
317.87197	208	
317.89727	194	
318.86435	286	
318.91502	288	1+
319.85528	168	
320.88157	144	
322.82130	142	
322.85473	244	
322.88290	162	
323.86122	234	
323.89302	188	
324.85724	618	1+
325.80776	170	
325.89935	346	
326.88216	350	
327.05436	212	1+
327.88253	752	
328.02371	144	1+
328.87430	478	1+
330.82190	178	
330.84628	196	
330.87645	486	
331.88663	228	
332.83536	134	
332.87404	894	1+
332.97423	144	
333.91700	134	
334.39297	286	1+
334.87830	744	1+
334.89475	210	
334.97790	124	1+
335.83909	342	
336.31845	210	1+
336.44492	110	1+
336.87148	178	
337.87778	568	1+
337.92380	130	
339.02776	170	1+
339.83942	154	
340.86459	224	
340.98485	152	
341.40124	182	
342.78815	128	
343.87053	130	
344.87882	716	1+
345.36679	236	1+
346.06709	136	
347.92537	200	1+
348.16601	188	1+
348.89145	170	
349.75764	140	1+
349.90966	242	1+
350.88482	482	1+
351.18751	140	
351.85265	204	1+
352.91105	240	
353.27572	130	
353.78314	170	
353.84958	708	1+
353.89462	240	
354.19781	264	1+
354.88772	900	1+
355.02551	130	
355.40188	224	1+
355.88813	966	1+
356.62980	162	
357.08674	164	
358.87317	430	1+
362.79169	166	
365.77844	160	
366.17866	142	
366.70857	176	
366.78707	156	
366.81318	144	
366.83718	1000	1+
366.88074	192	
367.16928	154	
367.70473	1162	1+
367.76645	260	
367.83844	580	1+
368.73257	142	
368.77313	144	
368.81254	168	
368.89650	208	
369.83477	1126	1+
370.90612	360	1+
371.18786	360	1+
371.38606	240	1+
371.90968	256	1+
372.78323	268	1+
373.71687	184	
373.78651	220	1+
373.83839	260	1+
374.72759	444	1+
374.81644	482	1+
375.37858	180	
375.73577	374	1+
375.88282	482	1+
376.80997	132	
376.88125	536	1+
377.37904	174	
379.79132	216	1+
379.88452	410	1+
380.73024	214	1+
380.85288	170	
381.70655	290	1+
381.82028	198	1+
382.20151	148	
383.86002	182	
384.39047	174	
384.85079	1852	1+
387.73872	140	
387.84611	698	1+
387.91388	256	1+
388.84885	472	1+
389.19744	326	1+
390.77553	168	
390.84051	1940	1+
391.18749	302	1+
391.75953	130	
391.89563	216	1+
392.82591	1746	1+
393.04094	118	1+
393.78938	302	1+
394.23864	180	1+
394.85960	316	1+
395.86265	256	1+
396.80526	356	1+
396.99297	146	1+
398.66770	184	1+
398.72554	568	1+
398.90536	414	1+
399.67051	154	1+
399.84914	350	
401.26149	138	
402.73985	144	1+
402.81941	240	1+
402.86380	212	
403.86825	906	1+
405.85653	232	
405.87345	336	
405.90659	164	
406.41410	158	
406.85805	334	
407.80803	138	
407.86597	1886	
408.85124	2542	1+
409.06353	170	
409.67945	202	1+
409.72900	700	1+
410.08637	176	
410.73314	432	1+
410.83508	1868	1+
411.87839	142	
412.80978	220	
412.84602	498	1+
412.86980	570	1+
413.07496	212	1+
413.74034	144	
414.81221	184	1+
416.87191	164	
419.74498	140	
420.87136	204	
421.24307	132	
421.34824	214	1+
421.82754	290	1+
421.88024	790	1+
422.03506	192	1+
423.12710	138	
423.86331	600	1+
424.82102	348	1+
425.74679	194	
426.76517	156	
426.86032	2220	1+
427.72764	1044	1+
428.09701	252	1+
428.74862	224	
428.84424	3098	1+
428.88298	430	
429.00695	122	1+
429.73863	530	1+
431.86667	1530	1+
432.79740	136	1+
433.84838	554	1+
433.88944	380	1+
439.89349	254	1+
440.22891	260	1+
442.87632	206	
444.87021	3624	1+
445.74380	196	1+
447.74693	202	1+
447.88045	230	
448.86705	188	
448.89334	274	
449.70252	174	1+
449.87560	796	1+
449.91362	206	1+
450.74758	226	
451.85810	172	1+
457.71423	244	1+
457.90339	482	1+
459.16401	152	1+
462.71332	140	
462.88064	1804	1+
465.88918	236	1+
467.88641	2202	1+
470.76413	198	1+
476.71726	202	1+
484.78813	124	1+
485.89669	1244	1+
507.44573	132	
508.14099	146	1+
508.93204	178	1+
509.85627	226	1+
END IONS

###FS:    #m/z: 363.95554 #charge 1+
###MS: 45
###MSMS: 46
BEGIN IONS
TITLE=Cmpd 34, +MS2(363.9555), 28.0-35.0eV, 1.0min #46
RTINSECONDS=58.844
SCANS=45-46
PEPMASS=363.95554	612230
CHARGE=1+
107.13717	94	
178.94288	102	
182.93591	98	
187.86704	128	
189.86130	864	1+
191.85860	1206	
193.85395	398	1+
196.10902	106	
196.88388	584	1+
205.87503	118	
205.95074	106	
207.87414	530	1+
207.94757	284	
208.93874	130	
209.92135	124	
209.94309	3288	1+
210.88446	386	
211.88573	168	
212.04611	94	
212.87889	6028	1+
212.89423	278	
215.42056	94	
218.90930	110	
219.61836	98	
222.95195	3252	1+
223.88955	96	
224.18014	102	
224.88918	202	
224.94786	4228	1+
224.97580	184	
226.12587	94	
226.64584	114	
226.66312	94	
226.89467	214	
226.94650	19410	1+
227.87751	94	
227.89474	176	
227.92746	344	
228.79901	106	
228.86540	100	
228.89433	1266	1+
228.94202	21132	1+
229.07424	118	1+
229.16238	100	
230.88916	6508	1+
232.88489	966	1+
233.96313	120	
234.87887	358	1+
234.90699	94	
235.84588	154	
238.06032	204	
238.94024	124	
239.43317	98	
240.94045	782	
240.96196	1960	1+
241.11839	102	1+
241.93853	3028	1+
242.06892	144	1+
242.94064	2194	1+
242.95719	2096	1+
244.87604	94	
244.95674	8182	1+
245.12777	264	1+
245.83573	138	
245.94052	554	
246.90370	388	1+
246.95215	10828	1+
247.84511	166	1+
248.80494	262	
248.89809	2462	1+
249.06524	100	
250.00663	100	
250.02424	106	
250.11025	108	
250.78988	114	
250.89716	484	1+
250.94729	138	
250.97134	492	1+
251.06916	122	
251.79987	124	
252.22978	156	
252.89870	386	1+
252.95608	218	
252.99567	142	
253.05700	114	1+
253.83319	202	1+
254.90927	258	1+
258.84605	142	
258.97058	166	
259.84267	166	
260.96793	1552	1+
261.15003	118	
261.83814	262	1+
262.10283	134	1+
263.87504	324	1+
263.91343	94	
264.96222	322	1+
265.08778	102	
265.84157	216	1+
266.78251	380	1+
266.81319	424	1+
267.97165	1456	1+
268.86622	198	
268.92054	142	
268.95595	420	
269.96830	1898	1+
270.03335	102	
270.80112	130	
271.80171	156	
271.91686	322	1+
272.56238	96	
273.41475	98	
274.44102	96	
275.97211	114	
276.41561	94	
276.44631	130	
276.81194	178	
276.85834	178	
277.85615	94	
278.79568	256	
278.84092	280	1+
279.10444	106	
279.80092	128	
279.86231	130	
279.91574	130	
280.79276	1184	1+
281.42919	96	
281.89994	120	
282.79363	146	
283.79066	516	1+
283.81829	94	
283.84686	342	1+
283.98676	222	
284.82376	124	
285.82077	122	
285.84607	540	
287.80199	138	
288.79822	140	
288.97969	94	
289.79532	138	
289.87762	96	
290.78429	112	
291.91982	100	
292.85935	216	1+
292.94541	186	1+
294.59670	100	
294.85726	244	1+
296.02667	104	
296.80723	258	
296.85484	214	
297.80866	370	
298.80438	478	
298.85393	130	
298.91908	106	
299.80449	298	
299.86975	262	
300.79535	316	1+
300.80870	172	
301.79747	186	1+
301.81804	116	
301.85850	256	
302.95225	106	
303.80538	412	1+
303.85466	1174	1+
303.94463	136	
304.02369	106	
304.91301	96	
306.11012	96	
306.12966	196	1+
307.86867	226	1+
307.89562	112	
310.30623	100	
310.90786	252	1+
311.88430	216	
312.43114	94	
312.88540	196	
314.90754	144	
315.31566	102	
315.87849	124	
316.81617	644	1+
317.88771	286	1+
318.29235	100	
318.92992	152	
319.03950	190	1+
320.80671	164	
321.81824	516	1+
321.86558	418	1+
322.92947	214	
323.04929	238	1+
323.38613	96	
324.88254	132	
326.87009	346	1+
326.89048	126	
328.32019	100	
328.81077	148	
330.81376	166	
330.87549	262	1+
332.81137	116	
332.84657	94	
335.29612	100	
335.75046	134	
336.94664	164	
337.94874	140	
338.87131	104	
339.82684	164	
340.94097	424	1+
342.20026	104	
343.32548	94	
347.79702	164	
349.32379	148	
349.76482	160	
350.78994	132	
352.03064	124	
353.88716	204	1+
360.76921	134	
361.71959	134	
362.84199	126	
366.76320	120	
367.17356	192	1+
END IONS

###FS:    #m/z: 507.84367 #charge 1+
###MS: 45
###MSMS: 47
BEGIN IONS
TITLE=Cmpd 35, +MS2(507.8437), 28.2-35.2eV, 1.0min #47
RTINSECONDS=59.616
SCANS=45,47
PEPMASS=507.84367	178278
CHARGE=1+
196.01464	588	1+
199.88706	132	
210.02909	154	
222.97569	194	1+
224.04767	142	
224.97650	148	
232.89633	216	
239.85488	136	
250.96636	270	
252.07757	158	
257.09493	152	
258.79509	200	1+
260.87613	202	
266.16661	166	
266.87009	136	
270.85463	268	1+
271.87298	160	
273.85245	464	1+
274.41596	148	
275.84755	464	1+
278.01922	132	
278.83097	304	
278.91088	144	
280.11082	230	1+
280.79853	174	1+
280.82147	192	
287.56611	182	
287.85223	566	
287.93419	218	1+
288.10884	128	
288.86756	280	
289.03524	162	
289.88275	428	
290.12978	158	
290.86285	734	1+
291.80346	130	
291.87664	142	
292.05006	140	
292.97854	194	1+
293.87059	1776	1+
296.84867	154	
296.87567	244	
296.90632	240	1+
297.85069	140	
297.86842	142	
298.84671	244	1+
298.96402	134	
299.79918	256	1+
300.85002	348	
300.87470	218	1+
301.85390	496	1+
302.09069	176	1+
303.83825	134	
304.89673	292	1+
305.06459	190	1+
305.14265	138	
305.86251	542	
307.88871	438	
307.98018	132	
308.14355	700	1+
308.87176	1130	1+
309.84319	204	
310.15562	906	1+
311.82257	244	1+
311.88191	3368	1+
311.97259	192	1+
313.92839	142	
314.86148	1484	1+
314.90403	170	
315.92952	268	1+
316.86554	556	1+
318.86073	598	1+
320.88861	180	
322.35820	136	1+
322.88529	176	
323.87169	286	
324.19553	214	1+
324.86311	232	
325.81049	266	1+
325.89975	300	
326.88869	1066	1+
327.38860	154	
328.87705	376	1+
329.16878	368	1+
329.80955	182	1+
330.79223	174	1+
330.87936	444	
331.87123	172	
331.87658	158	
331.88910	214	
331.91986	208	
332.87198	1240	1+
333.75702	180	
334.87140	206	
334.90430	270	1+
335.77383	248	1+
335.83923	284	1+
335.88609	190	
336.87090	132	
337.87838	792	1+
340.86733	318	1+
343.87514	410	
344.50972	132	
345.75814	206	
345.81837	188	1+
346.77624	262	1+
346.80069	196	
346.87720	142	
346.93163	262	1+
347.75665	128	
347.88739	546	1+
347.93033	270	1+
348.89050	464	1+
349.80523	148	
350.76258	136	
350.82838	156	
350.88275	598	1+
351.81437	192	
351.85618	154	
351.89760	172	
352.77185	152	
352.91124	166	
353.85160	700	
353.89177	134	
354.05268	144	
355.79863	142	
355.88639	436	1+
358.19528	128	
362.70378	154	1+
362.84309	214	1+
363.76674	136	
364.38394	314	1+
365.78490	144	
365.85775	130	
366.02550	232	1+
366.18749	134	
366.84008	310	
367.02962	154	1+
367.70668	670	1+
367.76295	370	1+
367.79002	146	
367.83991	248	
367.87356	162	
368.76521	214	1+
368.84044	192	
368.89843	774	1+
369.70732	342	1+
369.83398	710	1+
370.03021	172	1+
371.18584	178	1+
371.71335	254	1+
373.80445	190	
373.90684	194	
374.72350	236	
374.81554	620	1+
374.88050	186	
375.87640	330	1+
375.97303	228	1+
376.73712	182	
378.91394	194	1+
380.71537	226	
380.73648	218	1+
381.71207	168	
381.83812	130	
382.85614	200	
383.71226	228	
383.97370	160	
384.84762	1198	1+
385.82413	242	
387.78993	314	1+
387.84575	842	1+
390.84463	416	
391.84527	1110	1+
391.87678	152	
391.90810	210	
392.82536	784	
393.72155	130	
393.82441	570	
394.67620	188	1+
394.81666	260	
394.83453	432	
394.90227	140	1+
395.39301	192	1+
395.73929	168	
395.79174	316	1+
396.73244	132	
398.73171	262	
398.86930	156	
399.72685	160	
399.84800	386	
400.38075	164	
400.72870	210	
400.79440	132	
401.78865	142	
402.86349	778	1+
403.82005	344	1+
403.86945	492	1+
405.73843	136	
405.86109	468	1+
406.88011	212	
407.74028	212	1+
407.86467	1330	
408.06484	144	
408.12633	132	
408.85132	2308	1+
409.72092	650	1+
410.83613	2426	1+
411.13643	92	1+
412.80421	140	
412.84411	634	1+
412.88167	156	
413.87323	268	
414.87171	162	
417.74482	198	1+
417.81148	170	
421.35661	168	
421.79079	128	
421.88102	284	
422.88576	248	
423.86932	386	
424.02499	194	1+
424.10961	156	
424.76233	146	
424.86662	282	
425.75004	278	1+
425.86243	226	
425.93537	252	1+
426.85972	1624	1+
427.73511	904	1+
428.09149	156	
428.84586	2152	1+
428.87827	302	
429.88575	208	
430.73815	222	1+
430.84689	250	
431.86579	1544	1+
434.85677	280	1+
435.85923	196	1+
435.89506	132	
439.89116	192	
440.79783	184	1+
444.87122	3616	1+
445.74260	314	1+
447.80401	162	1+
449.87642	946	1+
450.83226	212	1+
451.74440	170	
451.76327	142	
451.87257	180	
457.90073	444	1+
462.87938	1748	1+
467.04525	130	
467.88716	1198	1+
483.18634	134	
484.80226	136	
485.89686	968	1+
490.78154	130	
491.79588	224	1+
491.84696	254	
504.10624	164	
505.80831	132	
509.85793	230	1+
511.85600	158	1+
END IONS

###FS:    #m/z: 336.94484 #charge 1+
###MS: 45
###MSMS: 48
BEGIN IONS
TITLE=Cmpd 36, +MS2(336.9448), 28.0-35.0eV, 1.0min #48
RTINSECONDS=60.3965
SCANS=45,48
PEPMASS=336.94484	97130
CHARGE=1+
52.52179	112	
90.83784	110	
156.10186	162	
182.86801	90	
196.88363	244	1+
206.97977	218	1+
207.86937	102	
209.88779	114	
209.94745	134	
210.88502	188	
210.89982	92	
211.90323	78	
211.94395	5338	1+
212.05705	98	
212.87764	1580	1+
213.93957	1982	1+
214.89623	92	
215.88714	762	1+
215.93727	266	
217.88627	138	
217.93511	84	
218.88379	82	
220.84459	78	
222.95284	130	
223.95889	234	
224.97449	356	1+
226.89833	158	
228.89466	264	
228.93730	80	
229.89590	134	
229.95384	5116	1+
230.88845	2022	1+
231.94945	2382	1+
232.50693	96	
232.82668	210	
233.82505	352	
233.90365	168	
233.90702	222	
233.94716	442	1+
234.02350	92	
234.82777	218	
235.04518	100	
235.89223	102	
236.07806	92	
238.46113	78	
238.88340	118	
239.06925	204	
239.91615	96	
239.95233	78	
240.79291	80	
240.83543	126	
240.93913	132	
241.84356	132	
243.05271	80	
243.86925	210	1+
245.39227	160	
246.90363	118	
246.97605	162	
247.96497	1074	1+
248.89986	894	1+
249.96072	820	1+
250.82994	506	1+
250.89654	120	
250.90835	148	
251.06792	78	
251.83480	358	1+
252.43747	78	
252.97105	2570	1+
253.05060	80	
253.90077	356	1+
253.95083	158	
254.08857	94	
254.85844	146	
254.90125	260	1+
254.94276	104	
254.96632	740	1+
255.07242	90	
256.24634	84	
256.42327	90	
256.86401	158	
256.94011	140	
256.96597	244	
257.84613	726	1+
257.87947	338	1+
258.84801	480	1+
258.88229	286	1+
258.96037	88	
258.98370	82	
259.10821	84	
259.82443	300	1+
263.82711	192	
264.03909	84	
265.08793	80	
266.26653	78	
267.37565	140	
267.83701	1036	1+
268.78748	102	
268.94883	90	
269.11314	98	
269.89354	100	
270.06076	96	
270.80208	90	
270.98080	460	
271.80482	188	1+
271.91358	342	
272.07031	92	
272.14713	82	
272.71894	92	
272.82489	96	
272.84441	170	
272.90265	126	
272.97544	386	1+
274.94802	94	
275.93138	90	
275.95293	84	
276.40170	84	
276.84215	246	
276.85805	416	1+
277.83209	94	
278.83119	428	1+
278.85579	316	1+
278.95775	124	
279.87429	82	
280.09729	122	
280.25856	80	
282.41913	96	
282.45838	78	
283.01888	80	
283.03339	90	
283.66307	84	
284.13265	78	
284.89479	130	
285.84857	218	
285.89039	106	
286.84890	1076	1+
286.92805	86	
287.39553	78	
287.81040	120	
289.51945	80	
290.84788	130	
291.79913	136	
293.10523	128	
293.84750	328	1+
293.99193	122	
294.89519	82	
295.06453	86	
296.80452	92	
297.04677	94	
297.85820	258	1+
297.91179	216	1+
298.07565	88	
298.40043	80	
298.80332	116	
298.91741	150	1+
299.01485	134	
299.06246	88	
299.88244	84	
302.20693	92	
304.43510	98	
304.78021	82	
306.87811	198	
308.86570	116	
309.87244	550	1+
310.80138	154	
310.87774	384	1+
310.93116	114	
311.90904	228	1+
311.94302	98	
312.80713	202	1+
312.87267	266	1+
314.16333	78	
317.03410	106	
317.79124	88	
321.32484	88	
321.77412	88	
322.41783	86	
323.30666	106	
323.83897	88	
324.89547	190	
327.89245	98	
328.89203	82	
330.83389	84	
330.87055	86	
332.39748	102	
332.58542	112	
332.82863	100	
333.89463	84	
336.76186	106	
337.97049	82	
338.87433	86	
338.91125	124	
341.29440	88	
END IONS

###FS:    #m/z: 363.95539 #charge 1+
###MS: 49
###MSMS: 50
BEGIN IONS
TITLE=Cmpd 37, +MS2(363.9554), 28.0-35.0eV, 1.1min #50
RTINSECONDS=64.111
SCANS=49-50
PEPMASS=363.95539	393052
CHARGE=1+
49.87730	86	
136.24826	92	
177.93521	104	
182.86621	210	
185.09151	136	
187.86868	116	
189.86298	1250	1+
191.85819	1038	
196.88219	580	
197.47528	96	
198.03186	160	
200.88456	90	
200.94433	344	1+
205.94835	120	
207.40587	84	
207.87550	704	1+
207.94547	180	
209.94278	3124	1+
210.03163	98	
210.88421	922	1+
211.87560	102	
212.84400	96	
212.87841	5492	1+
213.10770	94	
214.89565	346	
215.40991	106	
218.86336	178	1+
218.88506	228	1+
222.95061	3372	1+
223.83289	88	
223.89028	118	
224.88734	152	
224.94802	4682	1+
224.96780	496	1+
225.10925	100	
225.88810	800	1+
226.89388	504	1+
226.94668	16256	1+
226.97109	300	
227.10602	106	1+
227.39459	138	1+
227.92834	238	
228.04198	92	
228.49294	90	
228.84397	166	
228.89312	1532	1+
228.94187	16776	1+
229.69810	102	
230.84611	138	
230.88913	7450	1+
232.54867	86	
232.88525	712	
233.87425	136	
233.93583	94	
233.94790	130	
233.96193	120	
233.99277	84	
234.87967	424	1+
235.84795	256	1+
236.44610	86	
238.06641	204	1+
239.89825	104	
240.82679	148	
240.94026	898	
240.96095	1502	1+
241.05534	114	
241.93945	2850	1+
242.82648	166	
242.89664	126	
242.94194	2070	1+
242.95809	2290	1+
243.89529	100	
244.83290	284	1+
244.95640	7296	1+
245.94055	310	
246.54102	90	
246.90337	464	1+
246.95217	7936	1+
247.81959	88	
248.80325	456	1+
248.89956	2090	1+
250.72769	96	
250.89599	496	1+
250.94564	198	
250.96832	512	1+
251.24895	94	
251.40755	88	
251.45722	98	
251.95097	106	
252.89626	830	1+
252.96366	308	1+
253.83324	132	
258.84651	156	
258.97113	368	1+
260.84450	258	1+
260.96690	1408	1+
262.82856	148	
263.84975	250	1+
263.98145	216	
264.07746	124	
264.81819	206	
264.96903	568	1+
264.98110	150	
265.03481	104	
266.37863	86	
266.81062	156	
266.86234	194	
267.78368	126	
267.81248	106	
267.84201	148	
267.97202	678	1+
268.04831	190	1+
268.81568	158	
268.84095	142	
268.96168	116	
269.05149	222	1+
269.96910	1508	1+
270.14377	98	
270.90774	632	1+
271.29930	92	
271.91179	560	1+
272.85332	150	
273.84599	116	
273.89013	92	
276.03801	104	
276.84965	452	1+
277.03063	96	
277.85094	264	1+
277.93893	90	
278.09287	488	1+
278.80373	210	1+
279.09735	432	1+
280.78962	714	1+
280.89223	92	
281.82115	166	1+
282.78827	512	1+
283.78882	340	1+
283.85300	570	1+
283.98507	250	1+
285.32375	92	
285.84734	508	1+
285.91924	94	
286.91719	100	
288.19700	92	
288.79186	90	
289.87153	94	
290.25463	88	
290.78736	366	
290.85728	336	1+
290.88143	122	
290.92843	110	
291.89888	92	
292.41278	88	
292.93610	92	
293.56677	106	
293.81535	88	
294.81178	84	
296.80736	108	
297.67501	104	
297.83140	94	
298.21356	88	
298.80266	1158	1+
298.85909	154	
299.12622	118	
299.94834	86	
300.79861	674	1+
301.86244	432	
302.21154	94	
302.85274	1476	1+
303.10398	90	
303.80712	296	
303.85450	1212	1+
303.91887	88	
305.73240	106	
306.27895	224	1+
306.53965	174	
306.88398	144	
309.06603	106	
309.81808	90	
310.41611	92	
310.86950	84	
311.71518	88	
311.77610	90	
311.86520	150	
313.81242	218	1+
314.86597	152	1+
314.97775	184	
315.84163	94	
318.02728	90	
318.81149	412	1+
318.93667	100	
320.00449	214	1+
320.14237	156	1+
320.81631	660	1+
320.92089	156	
321.81788	496	1+
321.86662	248	
322.92883	242	1+
324.89429	472	1+
326.71564	88	
326.87245	672	1+
329.82790	94	
329.87113	194	
334.14625	140	
334.32100	104	
336.76318	196	1+
336.94153	640	1+
337.83301	126	
339.82831	296	1+
340.01664	210	1+
340.76506	98	
340.81065	100	
340.93862	372	1+
342.31844	102	
343.26872	114	
344.96406	132	
345.28472	86	
348.91536	156	
349.90144	260	1+
351.28658	88	
351.33398	134	
352.88221	116	
354.77579	102	
356.77024	106	
357.01699	98	
357.82499	92	
359.80630	204	1+
359.86128	322	1+
361.28695	90	
362.43148	94	
362.78620	86	
366.77141	86	
368.24047	92	
END IONS

###FS:    #m/z: 336.94478 #charge 1+
###MS: 49
###MSMS: 51
BEGIN IONS
TITLE=Cmpd 38, +MS2(336.9448), 28.0-35.0eV, 1.1min #51
RTINSECONDS=64.8835
SCANS=49,51
PEPMASS=336.94478	81772
CHARGE=1+
64.88490	82	
179.31519	92	
189.86424	76	
197.95855	82	
200.89247	88	
205.37764	82	
205.94717	162	
206.95741	114	
207.97083	78	
210.88364	190	
211.54352	108	
211.86488	84	
211.94277	2760	1+
212.87878	1678	1+
213.93875	1380	1+
215.88454	460	1+
215.93745	212	
217.88333	270	
218.83538	102	
220.05889	94	
221.93174	228	1+
224.03862	96	
224.41346	76	
224.90488	78	
224.97890	118	
226.89533	116	
226.95700	78	
228.05495	84	
228.89440	180	
229.89284	78	
229.95493	3262	1+
230.88807	2598	1+
231.05624	78	
231.95034	1340	1+
233.89784	396	
234.04145	100	
235.85009	140	1+
235.87020	132	
237.91356	78	
238.91093	78	
239.81917	84	
239.89851	184	1+
240.83677	204	1+
240.94417	360	1+
241.04314	76	
241.43204	94	
241.79463	78	
241.94991	268	1+
241.98382	88	
243.21543	76	
243.93600	76	
244.89006	92	
245.56112	86	
246.97763	156	
247.96381	786	1+
248.87225	80	
248.89932	1082	1+
249.95910	572	1+
250.84198	78	
251.03487	78	
251.24508	92	
251.79018	78	
251.83340	108	
251.90900	78	
252.80042	90	
252.93319	80	
252.96974	1624	1+
253.84340	216	1+
253.90708	306	
254.08686	104	
254.90596	198	
254.94827	114	
254.96543	722	1+
255.07351	278	
255.49995	86	
256.92867	76	
256.96174	78	
258.80108	116	
258.84690	88	
258.93468	356	1+
259.81972	104	
260.86626	96	
261.33654	106	
261.82786	144	
263.93162	96	
263.95531	100	
264.45524	138	
264.85235	88	
265.02189	120	
266.84036	96	
266.98833	76	
267.83712	1438	1+
267.85393	100	
268.84000	1032	1+
268.96625	76	
269.08118	76	
270.38013	94	
270.98017	188	
271.84384	94	
271.91367	478	1+
272.94802	82	
274.60612	84	
275.78475	80	
275.85481	116	
276.79154	110	
276.85462	502	
276.97325	84	
277.83614	180	
278.01193	110	
278.17425	80	
278.83421	594	1+
278.85714	122	
279.17262	82	
279.80364	230	1+
279.96556	170	
281.02261	106	
281.86546	84	
281.94482	86	
284.28784	76	
285.00660	80	
285.85071	278	
286.53834	92	
286.84957	1282	1+
287.42662	90	
289.13611	78	
289.79015	90	
289.87673	146	
290.23968	78	
290.85404	134	
290.94924	86	
291.83376	78	
291.85816	98	
292.80797	118	
293.84877	110	
294.85885	190	
294.96467	212	1+
295.21016	80	
295.84650	146	
295.86521	328	1+
296.32073	92	
298.08002	84	
298.38325	84	
298.79482	84	
298.84353	80	
299.05541	88	
299.78155	120	
301.15403	76	
301.16835	80	
302.81236	248	1+
302.95036	84	
305.41524	100	
305.46891	104	
305.86280	222	1+
307.88836	116	
308.86925	520	1+
308.95969	104	
309.37850	106	
309.87313	382	1+
309.92127	100	
310.85871	304	1+
313.04779	94	
313.09576	84	
314.81747	126	
314.86452	94	
315.16736	78	
315.85281	128	
316.20799	110	
317.12818	80	
321.30936	88	
322.30534	78	
322.98856	140	
323.75507	82	
324.46026	108	
324.89217	130	
324.91368	100	
325.95125	204	1+
327.37500	100	
328.89575	112	
329.97516	76	
330.88256	208	1+
331.02234	78	
332.65976	86	
332.82821	86	
334.52533	94	
336.77385	194	1+
338.88989	78	
END IONS

###FS:    #m/z: 359.96017 #charge 1+
###MS: 49
###MSMS: 52
BEGIN IONS
TITLE=Cmpd 39, +MS2(359.9602), 28.0-35.0eV, 1.1min #52
RTINSECONDS=65.6555
SCANS=49,52
PEPMASS=359.96017	65314
CHARGE=1+
93.58514	106	
126.79669	86	
152.49300	84	
157.37639	92	
184.72931	92	
189.85782	90	
207.03713	86	
207.94716	154	
208.68877	90	
209.94170	360	1+
216.41190	154	
218.91458	144	
221.02913	88	
222.95111	866	1+
222.96900	148	
224.94630	1056	1+
224.97985	88	
226.17852	150	
226.88932	126	
226.94562	3104	1+
226.97080	98	
227.92640	182	
228.94155	3056	1+
229.87643	84	
230.90744	98	
234.83271	98	
234.91572	86	
234.93051	98	
235.82088	118	
236.79183	90	
237.06094	124	
237.92422	136	
238.42969	132	
239.05877	82	
240.90136	82	
240.94117	706	1+
240.96108	542	1+
242.90005	124	
242.95825	450	1+
244.95653	2258	
245.94324	306	
246.95210	1784	1+
246.97519	278	
247.03389	88	
248.90428	98	
249.79786	138	
250.94916	354	
250.96860	230	
252.95687	94	
252.97417	90	
253.52973	106	
253.83685	206	1+
257.11373	84	
258.83540	144	
258.97548	120	
259.32987	112	
259.79016	206	1+
259.82997	358	1+
260.83257	306	1+
260.96669	642	1+
262.43165	88	
262.95441	206	
263.17020	110	
264.89175	100	
265.04470	140	
265.41762	84	
265.97233	132	
266.81274	572	1+
266.88529	96	
266.91401	90	
267.97068	320	
268.80857	138	1+
268.83841	156	
268.95453	146	
269.91146	84	
269.96659	178	
270.39386	90	
271.24610	102	
273.84539	152	
273.90015	92	
273.96898	88	
275.92604	106	
275.94828	82	
275.96839	288	1+
276.81524	124	
276.85593	398	1+
276.88752	94	
278.79290	108	
278.84375	100	
278.92636	92	
279.10155	174	
279.84083	136	
280.79237	608	1+
280.84083	122	
280.91489	122	
281.85993	100	
281.87622	86	
282.07691	90	
282.44195	86	
283.83618	106	
284.82504	180	
284.89268	94	
285.82584	210	1+
286.87527	108	
289.79831	82	
290.78599	90	
291.78386	104	
291.92665	132	
292.43183	132	
292.85586	100	
293.37778	82	
293.85132	124	
293.90561	88	
294.80394	138	
294.85472	86	
294.91060	126	
296.40353	98	
296.80759	242	
296.91104	84	
296.93405	100	
297.02741	90	
297.80996	138	
298.80220	768	1+
298.93060	138	
299.00737	82	
300.19299	102	
301.79738	122	
303.19834	82	
303.54932	100	
303.78618	84	
303.80855	118	
303.90226	84	
304.21632	94	
304.25944	94	
305.05184	86	
305.84043	84	
305.94556	82	
306.87827	120	
307.13431	118	
307.40996	102	
307.83760	216	
307.89466	100	
308.79325	84	
308.86238	96	
309.79988	228	1+
309.91208	88	
310.88012	126	
311.88125	100	
314.79916	82	
315.94628	84	
316.81606	400	
319.92639	90	
320.83634	82	
321.81675	224	
322.92989	102	
324.53560	92	
324.89350	120	
325.82639	84	
326.87182	164	1+
328.81204	140	
329.87405	114	
329.98852	100	
333.04149	100	
336.94152	120	
340.23928	172	
340.76280	126	
346.41302	92	
346.55501	102	
347.78123	116	
348.94060	116	
351.07049	96	
355.04752	106	
359.76670	116	
359.85996	180	1+
END IONS

###FS:    #m/z: 322.92892 #charge 1+
###MS: 53
###MSMS: 54
BEGIN IONS
TITLE=Cmpd 40, +MS2(322.9289), 28.0-35.0eV, 1.2min #54
RTINSECONDS=69.3225
SCANS=53-54
PEPMASS=322.92892	2051272
CHARGE=1+
83.33962	80	
96.30360	86	
184.85772	86	
185.91424	80	
192.88799	78	
196.88232	220	
196.90615	92	
197.95687	80	
198.95506	74	
199.62053	102	
204.99096	72	
205.94649	372	1+
206.97501	72	
207.97089	72	
209.41999	104	
209.94545	112	
210.89936	202	
211.03302	84	
211.94550	78	
214.78114	84	
218.85101	86	
220.87366	72	
222.86022	72	
222.96633	78	
223.92084	90	
223.95786	74	
225.85421	84	
227.93013	184	
227.95002	84	
228.83310	96	
229.43170	104	
229.85241	106	
229.89897	218	1+
230.50076	92	
230.83050	76	
230.88570	104	
231.54196	104	
233.03337	74	
233.89989	298	1+
234.10319	84	
235.82075	124	
236.83709	124	
237.05261	94	
238.02931	78	
238.94049	94	
239.00384	102	
239.07827	160	
239.44429	98	
239.79295	142	
239.98839	76	
240.82223	170	
240.83896	158	1+
240.94011	2688	
241.79669	72	
241.94104	2446	
242.94063	7012	1+
243.82637	212	1+
243.87885	138	
244.93831	1678	1+
246.57042	96	
246.85025	74	
246.97448	254	
248.04591	76	
248.98330	132	1+
249.05247	114	
250.96661	132	
251.06826	246	1+
254.97065	82	
255.79049	72	
255.81204	78	
256.50270	142	
256.89551	126	
257.79699	118	
257.95924	94	
258.84335	122	
259.90917	82	
260.33718	80	
260.78916	98	
260.83177	118	
260.90202	72	
260.92954	82	
260.98318	72	
261.83166	280	
262.83077	152	
263.85806	172	
263.90427	86	
264.07917	78	
264.90774	86	
264.97383	86	
265.09120	76	
266.84373	150	
267.85096	90	
268.14507	74	
268.85256	152	
268.95944	78	
269.12536	72	
269.79798	144	
272.87577	114	
273.79141	148	
274.17262	102	
274.83928	226	1+
274.87250	84	
275.59154	76	
275.80572	92	
275.95669	72	
276.42703	82	
277.80719	84	
279.09100	866	1+
279.91349	74	
280.02045	72	
281.79272	454	1+
281.87424	180	1+
282.29534	74	
283.06715	288	1+
283.35364	154	
284.28887	398	1+
284.30774	134	
284.78723	366	1+
286.83584	84	
286.91467	90	
286.98351	90	
287.88067	74	
287.99871	218	1+
288.80413	72	
289.84393	98	
289.87516	434	1+
290.78163	80	
290.87739	282	1+
291.80155	172	1+
292.35616	84	
293.06435	78	
293.85223	128	
294.27635	98	
294.85055	124	
294.98006	94	
295.10503	74	
295.86038	286	1+
296.02092	94	
296.04187	80	
297.82129	86	
297.89579	142	
299.55731	88	
299.78486	332	1+
300.03814	80	
303.86582	88	
304.14385	80	
304.90692	80	
305.50302	78	
306.23278	84	
306.27437	74	
306.95559	76	
307.79271	348	1+
307.81303	128	
307.88414	104	
308.86511	390	1+
308.95298	94	
309.00700	80	
309.25523	92	
309.91218	100	
309.93811	76	
310.41586	82	
310.83141	130	
311.12602	84	
312.91524	76	
318.16967	78	
320.89634	74	
321.72113	84	
323.23605	78	
324.23456	76	
324.89431	86	
324.97432	76	
325.73120	80	
326.12787	82	
328.39356	80	
END IONS

###FS:    #m/z: 340.93945 #charge 1+
###MS: 53
###MSMS: 55
BEGIN IONS
TITLE=Cmpd 41, +MS2(340.9394), 28.0-35.0eV, 1.2min #55
RTINSECONDS=70.094
SCANS=53,55
PEPMASS=340.93945	734766
CHARGE=1+
81.02100	76	
159.95922	98	
185.87051	98	
189.92043	248	1+
194.92083	122	
196.17106	82	
205.94931	134	
210.93733	140	
212.87633	128	
213.93695	1206	1+
214.88324	818	1+
215.88607	692	1+
217.88928	108	
218.88184	78	
220.92329	104	
222.89853	98	
223.96411	166	
224.89942	134	
224.97850	144	
225.86355	80	
226.89678	134	
226.94691	126	
228.95198	80	
230.53207	92	
230.88712	594	1+
231.86153	80	
231.94905	1070	
233.89652	518	1+
233.94807	204	
234.05028	76	
235.88989	198	
235.94672	240	1+
236.92961	94	
237.07904	78	
238.00062	82	
238.99048	92	
239.78454	86	
239.83603	82	
240.81628	78	
240.83623	192	
240.94451	246	1+
241.84162	122	
241.92081	98	
242.81564	98	
242.94104	84	
243.13132	86	
243.82629	270	1+
246.91984	98	
246.97046	282	1+
247.00250	84	
248.59349	94	
248.89899	476	1+
248.98921	86	
249.90025	358	1+
249.95949	374	1+
251.84102	96	
251.97015	184	
252.11185	78	
252.85521	78	
252.96655	78	
253.06212	78	
253.87345	98	
254.90335	80	
254.96365	632	1+
255.07180	100	
255.74934	106	
255.90855	162	
256.85003	76	
256.90698	80	
257.42902	80	
258.84508	160	
258.96671	82	
259.84957	168	
259.95966	110	
260.33718	80	
260.83720	384	1+
262.86122	112	
262.89137	88	
262.96643	140	
264.96250	106	
266.99478	112	
267.23942	88	
267.82716	140	
267.96783	92	
268.84363	236	
268.95835	158	
271.91356	136	
272.79592	84	
272.84576	184	
272.91751	106	
273.80254	128	
274.80581	186	1+
274.85987	90	
274.97733	162	
275.84227	152	
275.87191	172	
276.85700	960	1+
277.83679	126	
277.95191	86	
278.39122	80	
278.84346	922	1+
279.21126	78	
279.90704	110	
279.92561	76	
280.22985	86	
280.90448	88	
281.79021	86	
281.85305	144	
282.87133	130	
283.87999	92	
284.01361	88	
284.43080	88	
284.86000	82	
284.93395	78	
284.95683	82	
285.74922	118	
286.89799	94	
289.78471	138	
290.86433	92	
290.94900	82	
292.81333	100	
293.84761	250	1+
293.87534	86	
296.88120	102	
297.42980	94	
297.81302	78	
299.05831	188	
299.56569	92	
299.86867	198	
300.78033	152	
300.87190	150	
302.16504	98	
303.94495	84	
304.79087	78	
304.87010	84	
306.02907	96	
306.43936	102	
307.02226	128	
308.46970	96	
308.80441	110	
308.82884	90	
308.89717	104	
309.53638	100	
310.87742	350	1+
311.83655	88	
311.88178	200	1+
311.95161	100	
312.80058	96	
313.87251	112	
314.39843	88	
315.81309	114	
317.85577	80	
321.14213	88	
323.12147	92	
323.75051	80	
323.83227	102	
323.88200	250	1+
324.43355	96	
326.00872	80	
327.01107	78	
327.11743	82	
328.81405	220	1+
329.87048	196	1+
330.82060	132	
331.31057	78	
332.78949	78	
332.87799	238	1+
336.94609	104	
338.17578	80	
339.87605	136	
340.17267	102	
340.35694	94	
340.87512	78	
342.90319	210	1+
343.69398	90	
345.00208	84	
END IONS

###FS:    #m/z: 363.95530 #charge 1+
###MS: 53
###MSMS: 56
BEGIN IONS
TITLE=Cmpd 42, +MS2(363.9553), 28.0-35.0eV, 1.2min #56
RTINSECONDS=70.867
SCANS=53,56
PEPMASS=363.95530	315264
CHARGE=1+
143.18540	88	
182.43140	86	
189.86230	240	1+
191.85716	340	
192.88816	88	
196.88218	208	
196.93961	156	
203.88109	88	
207.87345	318	1+
207.94436	134	
209.87376	160	
209.94267	1014	1+
210.88249	334	
212.87881	1644	1+
213.41219	100	
214.89470	106	
216.41126	84	
222.95042	842	1+
224.88432	130	
224.94855	1188	1+
224.97063	130	
226.02046	90	
226.89784	106	
226.94655	6404	1+
227.92937	262	
228.41569	84	
228.52150	86	1+
228.89283	444	
228.94123	6740	1+
230.88798	2398	1+
232.96654	104	
233.96052	132	
234.87955	180	1+
235.07779	100	
236.83988	92	
238.91345	88	
239.42737	148	
240.83289	142	
240.94074	554	
240.96077	280	
241.93851	2314	1+
242.94028	1588	1+
242.95951	588	1+
244.95619	3518	1+
245.94312	198	
246.43701	138	1+
246.80923	160	
246.90734	162	
246.95193	3588	1+
247.10492	212	1+
247.11756	98	
247.80917	98	
248.79961	204	
248.84952	134	
248.89880	934	1+
249.01170	104	
249.16654	92	
250.02104	146	
250.40306	108	
250.79603	382	1+
250.89793	368	1+
250.94453	166	
250.96621	136	
252.07890	98	
252.89864	350	1+
253.41198	126	
253.90367	302	1+
254.09021	84	
255.57270	90	
256.09265	100	
256.91966	90	
257.89011	86	
258.83676	274	1+
258.97491	98	
259.84089	198	1+
259.90452	86	
260.90393	92	
260.96604	402	1+
261.82640	268	1+
262.84765	84	
263.84618	136	
263.89758	98	
263.97443	118	
264.96292	84	
265.49969	106	
265.84796	88	
265.89780	130	
266.80360	232	1+
266.81525	180	
267.97353	612	1+
268.87372	166	1+
268.95859	260	
269.96788	504	
270.06094	94	
270.80576	90	
270.94849	138	
271.18997	92	
271.32164	102	
271.79564	106	
271.85656	134	
271.91194	548	1+
272.43092	86	
272.94218	108	
274.79881	164	
274.84938	122	
274.99269	90	
276.85170	146	
277.86137	104	
278.27678	88	
278.79689	272	
278.84119	316	1+
279.10661	280	1+
279.79357	186	
279.94958	120	
280.79247	854	1+
281.85320	124	
281.89229	210	
281.98333	140	
282.11867	118	
282.78586	622	1+
282.83090	142	
282.84900	452	1+
282.97391	178	
283.07261	134	
283.78740	422	1+
283.85032	376	1+
283.98513	122	
284.82476	138	
285.38388	102	
285.84507	174	
286.83262	116	
286.90204	94	
288.73128	92	
288.87758	182	1+
291.96390	92	
293.11894	160	
293.87654	86	
295.82800	90	
296.80779	206	
297.80514	306	
297.92745	92	
298.80264	1022	1+
298.97782	100	
299.01146	84	
299.43622	120	
299.86349	102	
300.80106	412	
301.79764	204	
301.85683	314	1+
301.97421	86	
302.11571	88	
302.80803	350	1+
303.85352	808	1+
305.41946	86	
305.93688	88	
306.88328	132	
307.04803	88	
307.92237	104	
309.80126	92	
310.49412	98	
310.87566	98	
312.13199	182	
312.89165	100	
315.81494	130	
315.85332	104	
316.81184	708	1+
317.41015	102	
317.74785	260	1+
317.89399	122	
318.40184	94	
318.93229	130	
319.87279	94	
320.12493	86	
320.81447	584	1+
321.81826	712	1+
321.86430	140	
323.79925	84	
325.16178	98	
326.60920	86	
326.86758	342	1+
326.95947	156	1+
327.11976	104	
327.77127	210	1+
328.40893	96	
329.58304	96	
330.83348	118	
331.75981	138	
331.85003	98	
335.38629	90	
336.94427	152	
337.87333	198	1+
339.83024	132	
340.74590	202	1+
340.93567	158	
343.90454	132	
346.60491	128	
347.78587	118	1+
349.31460	126	
349.75741	192	1+
349.90163	130	1+
352.00723	92	
352.88760	138	
355.41553	90	
356.79660	106	
361.71193	98	
366.72944	350	1+
END IONS

###FS:    #m/z: 322.92890 #charge 1+
###MS: 57
###MSMS: 58
BEGIN IONS
TITLE=Cmpd 43, +MS2(322.9289), 28.0-35.0eV, 1.3min #58
RTINSECONDS=74.5255
SCANS=57-58
PEPMASS=322.92890	2238638
CHARGE=1+
124.66799	92	
154.95483	74	
173.81064	74	
184.86084	84	
187.93729	76	
191.58074	90	
193.88666	164	1+
195.92079	116	
196.94413	94	
197.89102	72	
199.96420	72	
199.98827	72	
200.94997	74	
201.04420	110	
205.03838	98	
207.98148	76	
212.87637	74	
215.96858	84	
219.88855	116	
220.09348	76	
222.58353	92	
223.95718	300	
225.46168	92	
225.85612	72	
225.90416	78	
226.37889	92	
227.08312	80	
227.40694	76	
228.00647	126	
228.10380	72	
232.86125	88	
232.90486	124	
233.89256	76	
233.91799	134	
234.80623	96	
235.00758	94	
235.88012	110	
236.57071	100	
237.89684	132	
237.91342	84	
238.11895	86	
238.17662	84	
238.89399	156	
238.90892	132	
238.93714	336	
239.07629	164	
239.89491	76	
240.07956	92	
240.93971	3078	
241.93891	8688	1+
242.81889	272	1+
242.89153	88	
242.94140	6130	1+
243.06579	78	
243.84600	88	
243.87647	72	
244.93863	1402	1+
246.43932	86	
246.97894	272	
249.03342	82	
250.88125	94	
250.92972	78	
251.78758	80	
252.41784	96	
254.39619	84	
254.95077	74	
255.78220	268	1+
255.82380	82	
256.45681	72	
256.85611	72	
256.89917	156	
257.40333	82	
257.79581	328	1+
258.84114	114	
260.15719	94	
260.33518	106	
261.43376	104	
261.83178	126	
261.84569	86	
263.17440	100	
264.07096	78	
264.21086	80	
265.07124	80	
265.26748	92	
265.89162	176	1+
265.97607	110	
266.85913	140	
266.89913	208	1+
267.85577	78	
268.05666	82	
269.00479	80	
269.04086	72	
271.84973	88	
271.95494	76	
272.02152	78	
272.34387	88	
273.79182	80	
273.90643	76	
277.02259	78	
277.19258	76	
278.07091	146	
278.84565	78	
278.86305	88	
279.09021	928	1+
279.15816	80	
279.80099	140	
279.90540	78	
280.26154	162	
280.38605	90	
280.81009	152	
281.09930	360	1+
281.88268	118	
282.06292	436	1+
283.18115	78	
283.79084	130	
284.21027	118	
284.29029	450	1+
284.90210	98	
285.84752	120	
285.92768	76	
286.91998	128	
286.93569	108	
288.85428	78	
289.79381	162	1+
289.87390	74	
290.87520	302	1+
292.05975	122	
293.87295	128	
294.84928	96	
294.92342	74	
295.05005	72	
296.80095	74	
297.41253	78	
298.08644	80	
299.05847	78	
299.10929	86	
299.78286	254	1+
299.80590	120	
301.86306	84	
303.40361	84	
303.79942	74	
305.78669	94	
305.80996	162	1+
306.16866	74	
306.27853	148	
307.08283	72	
307.79512	384	1+
307.88949	134	
307.96540	72	
308.89269	88	
309.87950	206	1+
310.80656	214	1+
312.86103	94	
312.91112	78	
316.26047	72	
316.93329	94	
318.15875	86	
318.42842	108	
319.03978	72	
320.57933	82	
320.76362	84	
323.01988	82	
323.75903	72	
323.78094	104	
323.82347	76	
324.89461	228	
325.89796	112	
326.82221	78	
326.85544	102	
327.89312	88	
END IONS

###FS:    #m/z: 340.93951 #charge 1+
###MS: 57
###MSMS: 59
BEGIN IONS
TITLE=Cmpd 44, +MS2(340.9395), 28.0-35.0eV, 1.3min #59
RTINSECONDS=75.2975
SCANS=57,59
PEPMASS=340.93951	796774
CHARGE=1+
74.30681	98	
124.24750	82	
189.86393	124	
192.02443	80	
192.88726	86	
196.88464	148	
197.01106	98	
204.88355	82	
205.94788	114	
209.87174	94	
210.93666	160	
212.87784	126	
212.94609	80	
213.88174	88	
213.89672	116	
213.93802	1020	1+
214.87904	128	
214.89493	192	
215.88555	578	1+
215.93943	324	1+
217.01673	98	
217.85880	140	
217.88117	230	
217.91304	86	
218.63678	86	
218.88192	152	
218.96746	108	
219.05477	88	
219.88452	82	
221.98857	84	
223.92260	96	
223.97723	194	
224.47983	84	
226.90365	112	
226.94680	190	
227.88329	82	
227.94434	88	
228.84058	146	
228.94454	136	
230.83053	84	
230.88890	204	
231.89082	174	
231.94936	962	1+
232.88617	114	
233.89946	238	
233.95007	230	
234.89815	94	
235.86852	102	
235.89239	208	
236.06441	88	
237.88782	148	
238.04700	124	
238.88129	106	
239.90629	106	
241.04687	82	
241.12713	88	
241.84532	132	
241.87828	220	1+
242.28977	100	
242.70269	94	
242.94225	88	
243.10650	92	
243.83160	156	
244.45235	82	
244.94006	80	
245.46313	104	
246.45094	94	
246.97876	122	
247.97253	110	
248.89705	120	
248.98004	152	
249.95854	888	1+
250.91459	82	
251.79199	80	
251.88077	126	
252.91001	90	
253.94597	84	
254.90981	92	
254.94382	150	
254.96522	514	1+
255.10158	80	
255.44707	86	
257.79662	226	1+
257.84571	160	
257.86792	140	
257.94075	152	1+
258.52377	94	
258.84343	620	1+
258.96610	220	
259.44045	112	
259.91459	136	
259.95742	92	
260.12503	82	
260.83244	314	
260.92940	92	
262.84233	92	
262.90503	92	
265.45971	82	
266.81460	176	1+
266.86086	94	
268.83976	342	1+
269.79204	176	
270.03742	116	
271.78574	96	
272.44137	118	
272.84387	96	
273.79427	294	1+
273.92039	134	
274.85924	182	
274.96623	94	
275.85896	86	
276.85818	268	
277.85533	214	
277.89958	82	
277.92285	214	1+
278.84585	836	1+
278.87276	112	
279.03241	114	
280.86577	84	
282.91202	150	
283.85183	98	
284.91959	82	
285.42523	80	
285.84056	106	
288.41636	92	
288.78778	90	
289.90921	84	
289.93782	258	1+
290.86144	274	
290.94100	220	1+
291.86432	124	
292.07707	94	
292.42990	84	
292.81641	128	
294.85596	132	
295.86084	250	1+
297.86651	222	1+
298.79699	122	
298.92439	80	
299.03258	80	
299.06538	146	
299.78047	98	
301.87571	132	
301.93878	382	1+
303.25566	92	
305.80053	92	
305.93037	82	
306.24406	84	
306.88633	176	
307.88564	100	
308.21745	94	
308.79959	86	
311.87445	288	1+
312.87612	242	1+
316.13848	82	
316.90939	86	
319.56627	82	
320.47606	86	
324.79419	80	
325.81244	80	
326.87324	80	
328.34896	108	
328.42926	102	
328.88326	92	
329.81067	274	1+
330.87432	206	
333.02473	84	
334.97916	86	
338.86950	210	
343.87163	86	
343.90159	128	
344.83560	92	
346.15723	80	
END IONS

###FS:    #m/z: 507.84341 #charge 1+
###MS: 57
###MSMS: 60
BEGIN IONS
TITLE=Cmpd 45, +MS2(507.8434), 28.2-35.2eV, 1.3min #60
RTINSECONDS=76.07
SCANS=57,60
PEPMASS=507.84341	135436
CHARGE=1+
196.01566	368	
209.94119	166	
214.88539	356	
217.88804	132	
224.04507	136	
224.97930	160	
232.89500	776	
234.06749	158	
234.90850	120	
236.88478	130	
240.07661	142	
249.88548	128	
250.90715	180	
250.96702	170	
252.90060	126	
256.89538	178	
257.03909	132	
258.87443	200	
260.82727	130	
260.85746	150	
266.16888	306	1+
267.78120	148	
267.89516	148	
270.80538	132	
273.86700	154	
274.80228	306	1+
275.91964	150	
275.99445	170	
278.83545	390	1+
280.82953	130	
281.96630	136	
283.93441	134	1+
284.85706	180	1+
285.01371	124	
287.84979	846	1+
287.93357	142	
289.12151	210	1+
289.79730	134	
289.87681	306	
289.89362	126	
290.86394	700	1+
291.09939	120	
293.06688	138	
293.87209	1124	1+
294.81047	136	
294.90712	184	1+
294.95658	122	
296.85218	174	
298.85104	182	
298.91269	126	
299.84341	414	1+
299.88301	136	
300.40178	158	
302.79550	130	
303.86750	1036	1+
305.86165	1652	1+
306.12664	142	
306.35842	250	1+
306.87925	268	
307.88849	478	
308.13897	800	1+
308.36507	256	1+
308.87116	1040	1+
309.37014	162	1+
309.89234	278	
310.15240	730	1+
310.80796	202	1+
310.84439	218	
310.87278	122	
311.88378	2260	1+
312.81584	348	1+
312.86794	258	
313.81929	258	1+
313.88638	580	1+
314.86174	714	
315.82166	150	
315.86325	824	1+
318.85951	384	1+
319.88340	196	1+
320.86226	224	1+
322.96515	226	1+
323.83479	174	1+
323.87393	614	
324.83684	140	1+
324.86062	148	
324.90199	122	
325.90113	264	
326.88204	3150	1+
327.81935	190	1+
328.87633	692	1+
329.80434	212	1+
330.76086	182	1+
330.78479	238	1+
330.87616	502	1+
330.94036	300	1+
332.39153	182	1+
332.87405	862	1+
334.85917	332	1+
335.88563	126	
336.69069	108	1+
337.86413	282	1+
337.88137	210	
339.87538	248	
340.71737	130	
340.86315	186	
341.88661	122	
342.83074	126	1+
343.79151	232	
343.87108	316	1+
345.86622	132	
345.98790	270	1+
346.77285	198	1+
347.84066	190	1+
348.73050	142	
349.34239	242	1+
349.75767	582	1+
349.81996	248	1+
350.88767	132	
351.88437	204	
352.17667	142	
352.90790	258	1+
353.85053	304	
354.96332	342	1+
355.89437	438	1+
356.71654	204	1+
356.76207	172	1+
356.87646	134	
357.83564	150	
358.15604	112	1+
360.75491	136	
360.78602	274	1+
360.84445	282	1+
360.89177	222	1+
362.02264	128	
362.76228	206	1+
365.76658	142	
365.78365	140	
366.40222	162	
366.76574	466	1+
366.84005	538	1+
366.88337	146	
367.70787	554	1+
367.76657	324	1+
368.81146	158	
368.87480	204	1+
368.89956	130	
369.83727	350	
369.89395	128	
370.71944	300	1+
370.84739	160	
370.89575	242	1+
371.19101	170	
371.84220	120	
372.78350	302	1+
372.83072	442	1+
372.88303	138	
373.14544	210	1+
373.90148	122	
374.81182	178	
374.89433	162	
375.72601	144	
376.77836	266	1+
376.86479	178	
376.88470	118	
377.72956	234	
377.87783	226	1+
378.74202	146	
379.37867	268	1+
380.71920	420	1+
381.80262	282	1+
381.84198	430	1+
383.71290	126	
383.91431	140	1+
384.82361	220	
384.85360	306	
385.82522	148	
385.85522	168	
385.88539	120	
386.85744	160	
387.84523	570	1+
388.73583	144	
389.19918	342	1+
390.20460	200	1+
390.75174	142	1+
390.83797	1526	1+
392.73859	148	
392.82714	1154	1+
392.87398	144	
394.78489	158	
394.86624	148	
395.78297	124	
395.82614	136	
396.87399	122	
398.72531	690	1+
399.71588	394	1+
399.84658	1158	1+
400.78159	182	1+
402.75540	120	
402.86298	716	1+
403.74953	230	1+
403.86846	522	1+
405.77935	168	
405.86500	562	1+
406.85069	196	
407.72783	204	
407.82746	128	
407.86556	1204	
408.84982	1600	1+
408.90579	268	
409.72687	540	1+
410.67963	276	1+
410.83372	2454	1+
411.37041	136	
411.80723	212	
411.87281	284	1+
412.72711	186	
412.85289	120	
413.80217	146	
415.73557	196	1+
415.83884	360	1+
416.86377	128	
417.81864	144	
419.86110	206	1+
421.28632	142	
421.72787	152	
421.88115	344	
422.74879	120	
422.81941	124	
422.86449	178	
423.09911	242	1+
423.70241	218	1+
423.77676	266	1+
423.86200	812	1+
425.75332	224	
426.73371	130	
426.85933	1548	1+
427.73393	874	1+
428.84688	2212	1+
428.89222	198	
429.74170	186	
429.87868	328	
430.73553	262	1+
430.85794	1058	1+
433.01507	138	1+
433.86357	122	
435.86145	182	
439.89282	150	
440.87639	294	1+
443.76353	142	
443.88339	124	
444.87072	3128	1+
444.92150	122	
445.74481	566	1+
447.70805	642	1+
448.87334	598	1+
448.93914	128	
449.14487	138	
449.87744	520	1+
450.69693	240	1+
450.74836	576	1+
451.86293	156	
457.90413	182	
462.88152	554	1+
463.72668	148	
464.88734	146	
465.70742	156	
465.89027	126	
467.88401	1846	1+
470.71105	146	
470.86745	134	
485.89962	736	1+
487.89790	284	1+
491.79128	134	
509.85395	308	1+
510.85555	188	1+
END IONS

###FS:    #m/z: 322.92902 #charge 1+
###MS: 61
###MSMS: 62
BEGIN IONS
TITLE=Cmpd 46, +MS2(322.9290), 28.0-35.0eV, 1.3min #62
RTINSECONDS=79.732
SCANS=61-62
PEPMASS=322.92902	2275410
CHARGE=1+
91.70133	72	
112.61211	70	
187.87978	82	
189.91533	76	
192.88729	116	
193.86816	68	
193.88847	68	
196.88423	140	
197.88019	234	1+
198.82678	102	
203.17875	86	
205.88168	70	
205.94993	340	1+
209.94554	118	
212.88855	338	1+
214.87119	96	
215.96987	78	
218.89126	108	
218.99119	68	
220.80451	86	
220.88144	72	
221.07528	70	
221.89501	70	
221.94685	538	1+
222.87367	128	
222.95211	420	1+
223.37369	86	
226.03878	78	
226.87392	196	1+
227.89808	68	
227.93228	154	
229.01519	70	
229.86334	76	
230.84387	72	
230.88977	178	1+
234.39241	92	
234.89290	84	
235.57083	70	
235.91775	72	
236.84218	70	
237.93619	72	
238.02026	90	
238.84808	78	
238.93735	390	
239.03969	70	
239.07614	102	
239.78599	196	
239.87206	74	
239.90305	270	
240.82685	88	
240.94074	2498	
241.17856	74	
241.79074	182	1+
241.89057	72	
241.94157	1680	
242.38315	90	
242.83212	134	
242.94050	5584	1+
243.82114	98	
244.81716	72	
244.83909	110	
244.93941	1726	1+
246.97344	202	
247.89329	72	
247.97154	84	
248.85085	82	
248.90020	156	
248.95158	82	
249.82937	70	
249.96615	92	
250.33896	72	
250.98610	72	
252.13147	116	
253.34661	142	
253.90042	84	
255.97513	68	
256.89579	236	
258.83919	114	
258.89168	74	
259.89751	78	
259.97736	86	
260.34500	78	
260.83256	158	
260.94349	84	
261.83325	114	
261.95815	92	
262.02180	72	
262.57479	94	
262.82983	228	1+
262.84624	74	
263.02240	80	
263.07302	186	1+
263.34139	82	
263.98275	84	
265.05652	156	1+
266.03642	72	
266.24234	108	
268.91591	72	
269.79454	94	
271.46548	84	
271.77588	80	
271.78914	136	
271.83931	132	
272.79718	114	
272.84612	142	
272.93988	76	
272.97223	74	
273.89418	70	
275.81015	176	
275.99153	78	
276.42296	82	
276.81607	72	
276.84976	138	
278.21110	72	
278.78756	174	1+
279.09357	1006	1+
280.83145	122	
281.84340	102	
282.85884	78	
283.88847	92	
283.92376	76	
284.29180	468	
285.85167	280	1+
286.01287	72	
286.80065	134	
286.91902	72	
289.80468	84	
290.07159	126	
290.78419	80	
290.85198	150	1+
292.81418	74	
292.84773	180	1+
292.95317	74	
293.16085	88	
293.37770	92	
293.80114	102	
294.85776	204	1+
294.87099	96	
296.81096	234	1+
296.88511	88	
298.14052	84	
298.94766	84	
299.06593	72	
299.78888	130	
299.81873	72	
299.85499	84	
300.03603	72	
300.79974	72	
300.85073	72	
301.05521	106	
302.86667	70	
303.86583	120	
304.86580	70	
305.81008	90	
306.34506	90	
306.88104	268	1+
307.79819	236	1+
309.83440	92	
310.85728	246	1+
311.17361	78	
311.40782	84	
311.88294	134	
313.19794	84	
314.81877	120	
314.87555	110	
316.05534	72	
321.62863	80	
322.17965	90	
323.23680	68	
323.81712	128	
323.88982	192	1+
326.87327	80	
327.38644	76	
327.83325	82	
END IONS

###FS:    #m/z: 340.93959 #charge 1+
###MS: 61
###MSMS: 63
BEGIN IONS
TITLE=Cmpd 47, +MS2(340.9396), 28.0-35.0eV, 1.4min #63
RTINSECONDS=80.504
SCANS=61,63
PEPMASS=340.93959	808148
CHARGE=1+
186.23585	82	
190.94869	78	
191.88308	82	
192.92373	216	
196.86119	100	
196.87967	86	
200.02840	80	
203.88473	86	
207.99225	92	
209.94852	110	
213.87756	222	
213.93915	1230	1+
214.88145	534	1+
214.89453	120	
215.85675	94	
215.88560	446	1+
215.93686	308	1+
217.88346	124	
217.93672	108	
221.89503	84	
225.88770	84	
228.95134	124	
230.87544	84	
230.88637	574	1+
230.91079	118	
231.11619	80	
231.94841	870	1+
231.98856	86	
232.89187	602	1+
233.86753	132	
233.89661	404	1+
233.94497	136	
233.95877	88	
234.95678	100	
235.86887	96	
235.89060	270	
235.94226	88	
236.38936	82	
236.79172	82	
236.89619	172	
236.94666	92	
237.03012	88	
239.88908	108	
240.84023	178	
241.84339	130	
241.94218	80	
242.83080	574	1+
243.83126	352	1+
245.87711	92	
245.90062	120	
246.94522	148	
247.00250	82	
248.86770	86	
248.89753	98	
249.95775	666	1+
250.89885	282	1+
253.80508	80	
253.82906	200	1+
254.45465	90	
254.92953	172	1+
254.96422	526	1+
255.01929	82	
255.07133	194	
256.87554	120	
256.89587	154	
256.91090	188	
258.44052	80	
258.84663	274	
258.88632	114	
259.84347	144	
259.95841	238	1+
260.78533	86	
260.83360	406	
260.88495	96	
261.84221	220	
261.88379	132	
265.42543	82	
266.39898	84	
266.84790	102	
266.86714	110	
267.85989	92	
268.14509	82	
268.84687	94	
268.95448	130	
270.82819	140	
270.88889	82	
271.81528	80	
272.93285	324	1+
274.08063	80	
274.79857	328	1+
274.86233	118	
275.86065	102	
275.98930	84	
276.85457	962	1+
276.87325	84	
276.90988	82	
277.00196	110	
277.40258	90	
277.96425	126	
278.84369	854	1+
278.90786	90	
279.06585	130	
279.48833	84	
280.07602	106	
280.85107	130	
281.84947	132	
282.85675	82	
283.43338	94	
283.78703	82	
285.43371	80	
285.85929	86	
288.76622	78	
288.84195	126	
291.80054	96	
291.90079	80	
292.89654	98	
294.85514	98	
296.85121	106	
296.97677	88	
297.85814	116	
297.97685	82	
298.01870	82	
298.83080	84	
299.05510	124	
299.78695	110	
299.83604	82	
299.86395	326	1+
299.87995	188	
299.97649	80	
300.51857	86	
301.02120	82	
301.85460	122	
301.93372	80	
302.94063	90	
306.08059	82	
306.15366	84	
307.79927	102	
308.29143	200	
308.86284	174	
309.27690	92	
309.53415	96	
309.83423	96	
309.85829	88	
309.89263	88	
310.83273	132	
310.91579	88	
311.87666	114	
312.57877	78	
314.96064	100	
315.87596	86	
317.93770	102	
318.87249	158	
320.02106	100	
320.87593	80	
321.42866	78	
321.52730	92	
323.03289	78	
323.13026	80	
323.29952	84	
324.15274	86	
325.90397	142	
326.17418	132	
328.30002	82	
328.88816	136	
329.81930	82	
329.87364	102	
330.81428	228	1+
341.74156	90	
342.71857	90	
342.90184	134	
343.90445	86	
344.75970	112	
END IONS

###FS:    #m/z: 507.84348 #charge 1+
###MS: 61
###MSMS: 64
BEGIN IONS
TITLE=Cmpd 48, +MS2(507.8435), 28.2-35.2eV, 1.4min #64
RTINSECONDS=81.2765
SCANS=61,64
PEPMASS=507.84348	146588
CHARGE=1+
196.01464	316	
209.88046	124	
210.03030	206	
214.88574	352	
216.90353	118	
222.97133	294	1+
224.04714	164	
232.89505	494	1+
236.88145	122	
237.89055	132	
239.88183	124	
240.07361	128	
241.85139	200	1+
250.90696	256	
250.97165	144	
254.09180	218	
258.87352	258	
259.86590	128	
264.84490	176	1+
266.78202	264	1+
268.10724	148	
270.89682	158	
271.85566	132	
271.94163	144	
272.85091	396	1+
273.85239	290	1+
275.94713	212	1+
276.86274	126	
279.80403	286	1+
279.85987	130	
281.37504	160	
281.96328	124	
283.89998	200	1+
283.93901	164	
285.85633	222	
287.85012	1298	1+
288.87211	654	1+
289.84526	136	
290.13065	288	
290.86688	758	1+
290.95098	202	1+
293.36362	162	
293.87199	1238	1+
297.81064	242	1+
298.85140	286	1+
298.88268	122	
300.84156	122	
300.86769	152	
301.79466	276	1+
303.86705	1240	1+
304.97142	150	1+
305.82034	156	
305.86265	2362	
306.12492	184	
307.88961	404	
308.14015	1268	1+
308.87224	2516	1+
309.84474	260	
309.88659	416	
310.15564	238	
310.84553	130	
310.86721	144	
311.88297	3098	1+
312.81905	330	1+
313.86438	128	
314.85858	1588	1+
315.00665	134	
315.90571	194	1+
317.89251	156	
319.82466	154	
319.86270	568	1+
320.81399	274	1+
321.97449	140	
323.38398	310	1+
323.87163	716	
323.97381	134	
324.01029	186	1+
324.78850	178	1+
324.86093	316	1+
325.88387	126	
325.90328	258	
326.88221	3726	1+
327.05424	142	1+
328.00029	120	
328.87460	1136	1+
330.03285	160	1+
330.79234	142	
332.81686	240	1+
332.87268	742	
333.85540	204	1+
335.83780	176	
335.88661	200	
336.38962	250	1+
336.89266	136	
336.94862	192	
338.82255	200	1+
338.87556	630	1+
343.87595	222	
343.90359	146	
344.75375	174	1+
345.82142	186	1+
346.77724	184	
346.83681	260	1+
347.77157	594	1+
347.91592	168	
348.91349	128	
349.75559	512	1+
349.91653	122	
350.82684	522	1+
350.88561	436	1+
353.85226	190	
355.88429	172	
356.80007	148	
356.89069	124	
357.81434	134	
361.85167	290	1+
362.36524	212	
363.79151	148	
364.77217	444	1+
365.37288	190	1+
365.77362	328	1+
366.18207	290	1+
366.73473	222	
366.83939	184	
367.70761	304	1+
367.76260	572	1+
367.83609	164	
367.87223	162	
368.73799	146	
368.80745	194	
368.83645	292	
368.89700	418	1+
369.72734	254	1+
369.75230	120	
369.83393	258	
370.84030	146	
371.19226	164	
372.29601	132	
372.77726	306	1+
373.82586	134	
373.89963	334	1+
374.72325	222	1+
374.81488	288	1+
376.88270	320	1+
378.38817	166	
379.72345	360	1+
380.72695	320	1+
380.79496	118	
380.85687	126	
381.70267	180	1+
381.83959	206	
383.78062	130	
384.39391	142	
384.75680	124	
384.84774	1776	1+
385.41408	182	
385.71387	138	
385.77377	152	
385.81614	212	
387.84476	428	1+
388.16620	142	
388.77316	222	
388.79660	216	1+
388.89490	346	1+
389.73770	208	1+
389.83327	126	
390.05967	138	1+
390.17857	170	
390.78331	204	
390.84151	638	
391.84134	442	
392.76128	278	1+
392.82545	1212	1+
392.86106	126	
393.79766	154	
393.88535	286	1+
395.77119	428	1+
396.80123	132	
397.71414	250	1+
398.74247	134	
398.86559	138	
399.85248	602	1+
401.72455	158	
402.85693	174	
402.86927	826	1+
403.81273	204	1+
403.87142	720	1+
404.74377	200	1+
404.85295	118	
404.89572	120	
405.78445	510	1+
406.85659	258	
407.74113	150	
407.86553	1334	
407.89413	158	
408.84986	1418	1+
408.92630	214	1+
409.73984	418	1+
409.92470	266	1+
410.83536	1644	1+
410.88071	134	
411.71955	128	
411.86041	144	
412.68222	150	
412.83700	834	1+
413.07523	242	
413.75418	136	
413.87509	120	
416.88073	206	1+
417.81319	210	1+
417.85816	316	1+
420.73989	218	1+
421.81233	308	1+
421.88149	462	
422.87010	216	
423.79647	176	
423.86422	690	1+
425.75544	540	1+
425.78943	126	
426.85803	1450	1+
427.68285	152	
427.70516	150	
427.73255	572	
428.73794	634	1+
428.84380	1726	1+
428.88473	352	
429.69496	326	1+
430.81226	288	1+
430.85949	1364	1+
431.67751	174	1+
431.86549	1006	1+
433.85647	216	
435.86690	160	
436.77192	178	1+
436.86020	138	
438.84640	184	1+
439.89412	140	
440.70161	118	
441.87532	124	
443.77186	130	
444.76933	174	
444.87192	3428	1+
444.90448	126	
445.75722	600	1+
447.37122	210	1+
447.70900	502	1+
448.74596	122	
448.76195	306	1+
448.85907	156	
448.87630	1092	1+
449.69088	126	
449.87769	904	1+
453.75830	140	
453.85689	148	
457.90409	208	
462.88365	784	1+
464.87764	152	
465.72604	298	1+
465.76738	118	
467.69771	192	
467.88842	1010	1+
468.73894	134	
469.89853	222	
470.86918	132	
485.89824	1350	1+
486.78547	228	1+
504.80602	122	
508.80196	264	1+
509.86363	220	1+
END IONS

###FS:    #m/z: 363.95557 #charge 1+
###MS: 65
###MSMS: 66
BEGIN IONS
TITLE=Cmpd 49, +MS2(363.9556), 28.0-35.0eV, 1.4min #66
RTINSECONDS=84.9445
SCANS=65-66
PEPMASS=363.95557	398472
CHARGE=1+
60.17449	96	
101.46072	120	
152.15522	86	
167.85828	120	
177.92209	84	
182.86834	126	
185.96118	84	
187.87111	154	
187.93705	84	
189.86300	418	
190.92909	148	
191.85706	770	1+
193.99814	82	
195.91313	84	
196.88379	220	
200.87306	158	1+
202.97233	86	
203.87605	88	
207.87278	490	
207.92834	88	
208.94573	128	
209.94249	2570	1+
210.88307	568	
210.91894	84	
211.91461	134	1+
212.87843	3094	1+
214.89413	240	
218.18499	88	
219.82781	86	
222.95190	1922	1+
223.88791	102	
224.94749	2776	1+
224.97121	400	1+
225.88725	236	
226.39537	90	
226.88368	170	
226.89382	144	
226.94681	13116	1+
227.16577	86	
227.20132	84	
227.41855	108	1+
227.93052	258	
228.89300	930	1+
228.94206	12562	1+
230.88823	4392	1+
232.79985	90	
232.85256	86	
232.88397	894	1+
232.90307	168	
233.95741	116	
234.87840	130	
234.93058	90	
235.03957	84	
240.40103	104	
240.94082	414	
240.96023	1284	1+
241.94256	474	
242.89931	170	1+
242.94170	1550	1+
242.95673	638	
243.83164	102	
243.95946	366	
244.05825	192	1+
244.95630	6364	
245.00976	84	
245.95802	270	
246.84799	252	1+
246.90771	154	
246.95172	7682	1+
247.85019	210	1+
248.54303	86	
248.80688	176	
248.90079	1054	1+
249.49619	106	
249.80327	158	
250.07194	212	1+
250.78800	128	
250.89892	422	1+
250.96615	108	
252.89047	128	
253.90394	460	1+
254.78678	102	
255.77886	100	
256.84912	110	
258.84082	192	
258.97662	290	
259.85382	104	
260.83547	348	1+
260.96836	776	1+
261.86295	86	
262.96914	252	1+
264.82314	160	
265.97277	170	1+
266.79183	150	
266.81504	208	
266.84856	338	1+
267.80129	362	1+
267.89403	152	
267.97278	980	
268.96197	1206	1+
269.96707	834	1+
270.03124	88	
270.40530	108	
270.80304	206	1+
270.83214	90	
271.09509	86	
271.79394	208	1+
271.84137	130	
271.90805	306	1+
271.94589	172	1+
273.08015	82	
273.12043	82	
274.91103	82	
276.79975	128	
276.85543	330	
276.94868	88	
277.08688	96	
277.85464	152	
278.84241	184	
279.10399	288	1+
279.40863	82	
279.78975	702	1+
279.84817	234	
280.07390	98	
280.79254	600	1+
280.83579	132	
281.45624	86	
281.86426	102	
281.88818	134	
282.79640	194	
282.83535	164	
283.06820	160	
283.78747	454	1+
283.84322	200	
283.93192	102	
283.99120	84	
284.84390	1010	1+
284.98680	134	
285.84693	906	1+
285.93610	98	
286.92751	116	
289.41387	82	
289.82765	82	
290.78663	114	
290.85763	116	
291.35164	100	
292.80170	86	
292.86393	116	
293.11878	414	1+
293.85058	254	
294.86392	134	
294.88422	104	
295.02235	92	
295.93056	110	
296.80890	284	
297.10982	92	
297.81191	298	
298.80491	1134	1+
299.51690	82	
299.85483	116	
300.79975	904	1+
301.86044	592	1+
302.87967	230	1+
303.80525	278	
303.85366	876	1+
305.81424	82	
306.82663	94	
307.13838	84	
307.85522	90	
307.88147	148	
308.13636	206	1+
308.86983	196	1+
308.93164	84	
309.72632	86	
309.75659	92	
311.83185	274	1+
311.88618	116	
316.40455	92	
316.81314	140	
318.93566	162	
319.82533	114	
319.88491	84	
320.14089	172	1+
320.93559	116	
321.81705	392	1+
321.86741	166	
322.13660	82	
322.92878	344	1+
324.81385	146	
324.89312	144	
326.86864	540	1+
330.92615	86	
336.88398	116	
336.94385	110	
337.83474	84	
339.82108	290	1+
340.93944	234	
348.75994	216	1+
356.83771	184	1+
357.72261	86	
359.72408	100	
359.77176	116	
360.72114	94	
362.72123	92	
363.75836	110	
364.69776	86	
365.00514	86	
365.81943	130	
367.77438	196	1+
367.81866	116	
END IONS

###FS:    #m/z: 507.84364 #charge 1+
###MS: 65
###MSMS: 67
BEGIN IONS
TITLE=Cmpd 50, +MS2(507.8436), 28.2-35.2eV, 1.5min #67
RTINSECONDS=85.716
SCANS=65,67
PEPMASS=507.84364	177436
CHARGE=1+
191.87204	144	
196.01539	260	
209.94120	210	
214.02607	156	
214.88693	210	1+
224.04740	166	
231.89309	462	1+
232.89606	396	1+
234.89629	158	
236.88578	346	
237.04495	170	
238.13224	132	
243.07573	136	
250.90857	234	
252.90358	192	
258.87533	144	
265.08411	218	1+
267.84787	118	
268.10871	130	
268.86779	142	
272.85932	214	
278.83426	208	
279.80890	134	
280.43019	162	
280.82782	146	
280.87456	154	
281.39060	192	
283.87167	230	1+
284.07076	166	1+
287.85132	1236	1+
288.79973	222	1+
288.87703	126	
289.80558	256	1+
289.84743	126	
289.87453	314	1+
289.89722	126	
291.87249	150	
292.84921	154	
292.88458	160	
293.07260	132	1+
293.87092	1286	1+
294.84758	194	
295.97366	124	
297.95932	150	
298.09801	130	
298.84194	336	1+
298.90332	126	
300.81448	166	
301.84721	128	
303.86727	762	1+
305.86064	1912	1+
306.12004	198	
307.88895	584	
308.13996	880	1+
308.87186	1220	1+
309.88928	230	
310.15881	846	1+
310.88005	132	
311.72025	178	1+
311.79061	192	
311.88262	2906	1+
313.78984	140	
313.81813	126	
314.86271	1034	1+
315.87724	136	
316.77507	192	
316.85613	166	
317.85359	266	1+
317.89067	118	
319.88685	190	1+
322.86618	122	
322.88468	252	
322.99145	162	
323.13562	220	1+
323.87269	648	
324.86034	214	
324.89726	454	1+
325.85196	146	
326.88247	3894	1+
327.81656	290	1+
328.88346	568	1+
330.83494	196	
330.87922	294	
331.87323	848	1+
332.74250	124	
332.87450	624	1+
332.90390	174	
333.78813	130	
334.87674	134	
336.78731	150	
336.87307	422	1+
337.43323	124	
337.87483	298	1+
339.81941	172	
340.90388	142	1+
344.78679	180	1+
345.86407	182	1+
347.78699	168	
347.88755	378	1+
348.75098	540	1+
349.84187	248	
350.41425	124	
350.82358	398	1+
350.84449	164	
350.88491	486	1+
351.76397	266	
351.85697	124	
352.77654	418	1+
352.91379	150	
353.78381	348	1+
353.84906	266	
355.88810	158	
356.85966	130	
357.88123	244	1+
358.78974	222	1+
358.84132	198	1+
359.84153	222	1+
360.74336	136	
364.81070	126	
364.83055	236	
365.78371	190	
366.18032	304	
366.77940	142	
366.83948	170	
367.76627	740	1+
367.91070	192	
368.70744	410	1+
368.84178	130	
368.89346	382	1+
369.71016	286	1+
369.83490	368	1+
370.09926	126	
370.86546	194	1+
371.19809	196	
371.37603	170	
371.72835	134	
371.80029	162	
371.89282	192	1+
372.72474	168	
372.77883	348	1+
372.84550	176	
373.83172	250	
374.81453	260	
374.89056	458	1+
375.81148	156	
376.87943	168	
379.78802	210	1+
380.71798	508	1+
381.83755	402	1+
382.78709	120	
382.85790	280	1+
383.77853	124	
384.84817	1490	1+
385.77478	206	
385.88508	136	
386.82156	208	
387.72018	162	
387.73851	148	
387.84731	554	1+
389.20065	468	1+
389.80730	230	1+
390.05334	388	1+
390.77906	158	
390.84079	652	
391.84389	582	
392.34767	134	1+
392.72535	124	
392.82518	1288	1+
392.86581	138	
393.80383	136	
393.85554	372	1+
394.74293	136	
394.82733	284	1+
395.76271	120	
395.82629	236	1+
396.77437	186	1+
397.86209	266	1+
398.72548	528	1+
399.72886	322	1+
399.80894	128	
399.84526	590	1+
402.73229	128	
402.86458	134	
403.73363	210	1+
403.86707	256	
404.87563	136	
405.85777	390	1+
406.76560	248	1+
407.73966	282	1+
407.86414	984	
407.92545	218	1+
408.84948	1394	1+
409.72785	412	1+
410.07542	200	1+
410.08838	210	1+
410.83475	2104	1+
410.86897	252	1+
412.74685	138	
413.06213	122	
416.88019	172	
417.72777	220	1+
417.85554	230	
418.85059	166	
420.72046	118	
420.88276	136	
421.75258	130	
421.88353	214	
422.86176	988	1+
423.75674	288	
423.77689	446	1+
424.88326	154	
425.75315	620	1+
425.87049	128	
426.85957	1226	1+
427.73386	1548	1+
427.83018	126	
428.34498	184	1+
428.77149	258	1+
428.84553	1162	
429.10684	116	
429.69462	234	
429.84439	604	
429.87130	156	
430.84884	480	
430.87986	134	
431.74124	120	
431.86792	936	1+
433.84376	158	1+
433.87018	128	
436.77343	200	1+
438.06458	150	1+
439.73585	316	1+
439.89694	304	1+
442.68779	128	
442.87445	156	
443.12174	158	1+
443.77944	284	1+
443.89469	130	
444.87010	2880	1+
445.18120	170	
445.75007	388	1+
447.70769	580	1+
447.76563	346	1+
447.79872	284	1+
447.84776	126	
448.88685	156	
449.69209	352	1+
449.87821	538	
450.35091	128	1+
450.69947	232	1+
450.75283	200	
450.87905	354	
459.69905	198	1+
461.74791	184	1+
462.88129	1084	1+
465.71264	228	
465.89045	126	
466.77727	132	
467.88467	668	
468.88660	624	1+
468.95792	128	
470.78832	232	1+
485.89920	708	1+
489.78145	232	1+
505.27680	192	1+
509.85586	132	
END IONS

###FS:    #m/z: 336.94482 #charge 1+
###MS: 65
###MSMS: 68
BEGIN IONS
TITLE=Cmpd 51, +MS2(336.9448), 28.0-35.0eV, 1.5min #68
RTINSECONDS=86.4885
SCANS=65,68
PEPMASS=336.94482	64016
CHARGE=1+
115.29650	90	
139.84366	226	
192.98708	82	
194.89018	94	
199.88602	80	
205.94941	96	
205.99947	100	
206.95586	80	
206.97790	138	
207.17107	72	
207.94923	74	
209.88297	296	1+
211.94296	3266	1+
212.57882	92	
212.87845	1090	1+
213.93777	1398	1+
215.86946	84	
216.94007	94	
217.88483	138	
218.03627	82	
218.88362	72	
218.89839	104	
223.03814	72	
223.95995	154	
224.97497	166	
225.03576	92	
225.10019	78	
225.44114	100	
226.07777	92	
226.88386	114	
229.89677	86	
229.95507	2462	1+
230.05710	74	
230.12610	90	1+
230.88875	1708	1+
231.56802	92	
231.95023	1510	
232.89525	536	1+
233.89445	488	1+
233.94811	162	
234.88190	74	
235.94617	74	
237.90117	158	
238.48980	90	
238.81493	184	1+
238.83932	72	
238.85484	82	
238.87208	162	
239.36455	78	
239.88741	98	
240.84523	464	1+
241.84344	320	1+
243.85951	88	
243.89003	72	
246.86955	90	
246.90659	72	
247.04115	94	
247.39056	76	
247.85454	108	
247.96449	1110	1+
248.89905	498	1+
249.83043	288	1+
249.95754	494	1+
250.89964	94	
251.07730	112	
252.83744	130	
252.89658	110	
252.96990	1716	1+
253.80046	134	1+
253.90575	208	
254.90592	156	
254.96525	1404	1+
255.06784	156	
256.91331	120	
257.83140	124	
257.93228	86	
257.96217	124	
258.84764	212	
259.44240	76	
259.85255	174	
260.80001	128	
260.89806	86	
261.82865	80	
261.84884	94	
262.82950	84	
264.98761	112	
266.08835	76	
266.84782	78	
267.00039	112	
267.83831	780	1+
268.96006	96	
269.02438	72	
269.84618	494	1+
270.98185	138	
271.83801	96	
271.90928	156	1+
272.35822	96	
272.86708	74	
272.97913	182	
273.85867	318	1+
273.94284	74	
275.15770	86	
275.85041	848	1+
276.43408	80	
276.85435	792	1+
276.92546	96	
277.84242	80	
278.83615	432	1+
279.05655	90	
279.88069	152	
280.77897	72	
280.79320	84	
280.82415	72	
280.94775	74	
281.85422	78	
282.83203	108	
283.78483	206	
283.85516	78	
284.90284	90	
285.84776	986	1+
286.37841	88	
286.85031	644	1+
288.78998	106	
288.86489	98	
288.88553	72	
288.90134	78	
288.94021	86	
289.99287	100	
290.85368	106	
290.87818	76	
290.94549	72	
291.85825	232	1+
292.43625	98	
292.93609	74	
293.11240	148	
294.11823	102	
294.86108	76	
294.89035	90	
295.91940	82	
297.48219	90	
298.30756	84	
298.40053	84	
298.88612	78	
299.87184	168	1+
300.05813	138	
302.14502	72	
302.41220	72	
304.86850	134	
305.07825	72	
309.87114	312	1+
312.05586	80	
313.06951	82	
313.18252	78	
313.84124	72	
315.40955	72	
315.91121	106	
318.81401	82	
318.87576	112	
321.86446	86	
323.23599	92	
323.87883	78	
324.35394	80	
324.88038	182	1+
324.94119	136	
325.89938	88	
327.05546	74	
327.18622	78	
327.76198	80	
327.83151	100	
328.00882	104	
329.38218	102	
329.57632	98	
329.73671	82	
329.87009	108	
331.91642	78	
333.86562	72	
334.85332	78	
335.89203	86	
339.28299	72	
340.19023	74	
340.99958	76	
341.87560	72	
END IONS

###FS:    #m/z: 363.95573 #charge 1+
###MS: 69
###MSMS: 70
BEGIN IONS
TITLE=Cmpd 52, +MS2(363.9557), 28.0-35.0eV, 1.5min #70
RTINSECONDS=90.162
SCANS=69-70
PEPMASS=363.95573	389644
CHARGE=1+
120.76958	84	
158.75638	102	
187.86411	114	
189.86193	538	
191.85658	506	1+
195.89238	88	
196.88226	350	1+
200.94611	290	
207.87041	128	
207.94976	176	
208.05578	82	
209.86914	108	
209.94244	2088	1+
210.88321	934	1+
212.87890	3104	1+
214.89330	408	1+
215.41887	102	
218.90786	92	
221.89045	162	
222.54677	98	
222.95137	1840	1+
223.97390	124	
224.04043	98	
224.94762	3158	1+
224.97961	136	
225.88663	518	1+
225.96513	492	1+
226.94655	14150	1+
226.97100	326	1+
228.17077	122	
228.41916	98	
228.89434	540	1+
228.94184	13974	1+
229.00782	96	
229.08901	150	1+
229.84261	108	
230.45464	116	
230.83596	104	
230.84739	84	
230.88722	4506	1+
231.62492	88	
234.03543	82	
234.88076	180	
235.86951	104	
235.97036	122	
236.90147	110	
238.79692	82	
238.91208	86	
239.07067	116	
239.14043	84	
239.98802	84	
240.87345	88	
240.93966	384	
240.96178	1800	1+
241.94254	406	
242.94124	1286	1+
242.95775	926	1+
243.89517	92	
243.97038	102	
244.81711	156	
244.95702	6040	1+
245.86720	208	1+
246.39053	140	
246.78260	90	
246.81059	128	
246.83417	242	1+
246.90237	128	
246.95271	7288	1+
247.00602	94	
248.80161	150	
248.89945	1388	1+
250.89254	210	
251.98015	164	
252.89129	116	
253.90289	124	
254.41780	98	
255.95365	86	
256.93300	202	1+
258.83469	90	
258.97200	672	1+
260.84315	306	
260.94442	92	
260.96767	688	1+
262.11709	98	
262.74199	114	
262.83349	96	
262.97411	144	
263.84778	168	
263.97842	104	
264.96297	234	
265.08385	82	
265.78196	192	1+
265.97380	168	
266.88222	92	
266.97545	146	
267.97173	1184	1+
268.80928	122	
268.84185	102	
268.86931	84	
268.96269	892	1+
269.96771	738	1+
270.85965	180	
271.91571	300	1+
271.95677	118	
272.84631	142	
273.85101	198	1+
274.88886	92	
276.07083	84	
276.84527	134	
278.01442	106	
278.09549	224	1+
278.79932	416	1+
278.89749	94	
278.91802	84	
279.10125	152	1+
279.85052	90	
279.92206	90	
280.79163	614	1+
281.11475	116	
281.85217	276	1+
281.88801	126	
282.82894	130	
283.06749	96	
283.09238	84	
283.31768	92	
283.77946	186	1+
283.84967	186	
283.90046	134	1+
283.98309	124	
284.38073	108	
284.80486	270	1+
284.83772	94	
284.87916	86	
285.84383	380	
286.79274	124	
286.89997	98	
288.86791	236	1+
289.92274	100	
293.93090	86	
294.11844	100	
295.87074	82	
296.80875	206	
297.45508	90	
298.80298	1106	1+
299.39171	88	
299.85404	154	
300.08421	92	
300.80098	612	1+
301.86196	248	
302.85923	120	
302.89059	108	
303.80690	278	
303.85609	1424	1+
303.94995	176	
304.11702	206	1+
304.34942	90	
304.80759	124	
307.93986	86	
307.95448	88	
309.86205	584	1+
310.81645	172	1+
310.87219	358	1+
310.92449	110	
312.36204	90	
312.92175	90	
314.84927	84	
315.81792	128	
315.84914	82	
316.80672	292	1+
316.90487	94	
318.93132	108	
319.88814	118	
319.92348	342	1+
320.82084	144	
321.81546	406	1+
321.86166	118	
323.37749	106	
323.82233	236	1+
324.16189	88	
324.88014	128	
325.14476	102	
325.76184	92	
326.86918	146	
327.87585	112	
328.89196	124	
329.86987	112	
331.18313	84	
331.70823	94	
331.87638	98	
333.88125	90	
336.94852	150	
338.83104	100	
339.82525	408	1+
340.41595	120	
340.82692	274	1+
340.93636	300	
343.90820	82	
348.29630	96	
352.88922	296	1+
356.02978	86	
356.77049	166	
357.82515	82	
360.19280	128	
360.86730	86	
367.25584	92	
369.06308	86	
END IONS

###FS:    #m/z: 336.94461 #charge 1+
###MS: 69
###MSMS: 71
BEGIN IONS
TITLE=Cmpd 53, +MS2(336.9446), 28.0-35.0eV, 1.5min #71
RTINSECONDS=90.934
SCANS=69,71
PEPMASS=336.94461	63070
CHARGE=1+
78.31723	88	
123.31166	80	
185.85223	76	
186.99911	74	
191.95307	100	
194.88559	110	
205.02414	84	
210.88229	186	
210.94752	80	
211.94366	2326	
211.98904	94	
212.87795	1336	1+
213.05394	76	
213.93745	1114	1+
215.88418	222	1+
215.90371	80	
215.93788	262	1+
217.88088	184	
218.83718	168	
220.38141	98	
220.87394	84	
220.88841	74	
221.92055	86	
222.04166	86	
222.94483	176	
223.89139	76	
223.95964	86	
224.83675	94	
224.97675	140	
225.10197	82	
225.87081	74	
226.85378	82	
228.84638	134	
228.89364	354	1+
228.93483	106	
229.91474	106	
229.95470	2406	
230.88837	2170	1+
231.01911	74	
231.04229	88	
231.82760	80	
231.94930	688	
232.82316	330	1+
233.89492	424	1+
233.94382	208	1+
233.96087	120	
235.13581	106	
235.95057	90	
239.84539	146	
239.90396	118	
240.83421	110	
241.84101	362	1+
241.87490	98	
243.06432	78	
243.89026	128	
244.84061	82	
246.85307	106	
247.96346	604	
248.89847	746	1+
249.82855	230	
249.96229	314	
250.83016	622	1+
250.90257	74	
250.95073	344	1+
251.06690	118	
252.96866	1156	1+
253.42179	82	
253.83722	74	
253.89992	148	
253.91707	102	
254.02721	90	
254.90241	90	
254.94793	118	
254.96494	524	1+
255.37422	170	
256.84702	184	
256.90226	206	
256.96496	216	
257.38558	76	
257.86149	124	
257.89423	78	
258.84420	218	
259.84915	128	
261.82233	106	
262.15728	82	
262.90515	76	
264.86614	120	
264.97318	82	
265.08505	194	
265.89603	110	
266.42278	74	
266.80746	144	
267.84993	84	
267.86794	74	
268.83813	1594	1+
268.94214	134	
268.96018	80	
269.41599	76	
270.83589	76	
270.91728	78	
270.97973	244	
271.83392	198	1+
271.90356	80	
271.91949	190	
271.95896	80	
272.56860	80	
272.86308	76	
272.91444	122	
272.97340	184	1+
274.88956	204	1+
274.97340	122	
276.32777	76	
276.85632	734	1+
276.97318	90	
277.79967	84	
277.83461	562	1+
277.91794	128	
280.25856	74	
281.05072	108	
281.12268	72	
281.37595	78	
281.89149	84	
282.85480	76	
282.87335	92	
285.84652	1096	1+
286.15832	88	
286.84914	912	1+
289.83323	80	
290.85862	270	1+
293.10507	342	
294.00039	126	
294.45565	88	
295.88151	96	
296.38013	74	
297.38291	78	
297.97316	84	
298.05235	78	
298.31021	112	
298.47212	78	
298.90142	84	
299.72088	78	
299.87097	146	
301.87194	76	
303.80116	248	1+
304.46552	98	
305.86018	114	
305.88206	212	1+
306.37814	158	
306.43725	82	
308.85744	74	
309.36991	82	
309.74801	82	
309.79531	76	
309.86952	136	
311.34701	78	
311.86788	248	1+
313.84566	78	
315.81737	94	
315.95300	86	
316.85908	76	
318.89297	82	
319.35601	78	
319.97725	94	
321.90624	74	
324.85392	88	
325.90243	164	
326.87802	94	
326.92006	82	
328.61399	126	
328.88293	144	
329.88271	214	1+
330.13355	82	
333.76439	74	
336.78175	88	
337.19882	74	
338.76798	80	
338.87016	122	
340.15451	106	
END IONS

###FS:    #m/z: 359.96053 #charge 1+
###MS: 69
###MSMS: 72
BEGIN IONS
TITLE=Cmpd 54, +MS2(359.9605), 28.0-35.0eV, 1.6min #72
RTINSECONDS=91.7065
SCANS=69,72
PEPMASS=359.96053	46166
CHARGE=1+
54.38287	96	
74.50401	80	
86.94808	78	
89.08398	78	
183.86728	84	
189.12573	94	
196.94041	94	
198.87867	86	
200.00914	94	
201.87712	82	
209.94275	1032	1+
212.41587	86	
215.90182	102	
218.91477	84	
221.88589	114	
222.95112	334	1+
223.86204	86	
224.94860	1342	1+
225.37462	100	
225.44292	110	
225.98147	96	
226.83350	86	
226.94637	4476	1+
226.97278	102	
227.90863	182	1+
228.94163	3836	
229.05804	96	1+
229.41953	80	
229.94324	82	
229.95307	106	
230.90547	124	
231.42427	96	
231.98297	82	
232.82554	110	
234.92881	94	
235.93668	84	
238.96671	232	1+
239.84955	134	
240.94033	334	1+
240.96271	244	
242.79604	112	
242.95679	386	1+
243.82801	128	
244.95756	1872	1+
245.93956	152	
246.43558	106	
246.83143	306	1+
246.95160	2522	
247.96323	162	1+
248.37101	78	
248.80471	120	
250.89474	78	
250.95006	418	
251.03292	88	
252.95101	198	
253.91890	160	
254.17012	122	
254.85267	118	
256.39773	98	
257.08314	108	
257.37174	82	
257.79398	86	
257.90574	78	
258.06376	80	
258.34416	94	
258.83319	124	
258.88294	96	
258.97144	98	
259.89142	98	
259.97854	90	
260.34098	100	
260.82800	176	
260.96757	388	1+
261.40414	104	
261.44398	88	
261.85208	88	
263.80256	90	
263.97604	122	
264.07708	84	
264.81767	144	
265.08724	86	
266.01807	90	
266.81083	270	
266.82708	142	
267.10302	78	
267.40974	88	
267.97208	552	1+
269.07938	78	
269.96804	676	1+
270.79198	80	
270.86761	144	
270.88262	84	
273.84179	94	
273.96618	172	1+
274.81166	98	
275.96858	164	
276.58287	78	
276.80894	100	
278.82540	90	
278.84442	180	
279.39396	112	
279.79783	122	
279.85425	92	
280.79143	292	
280.82997	114	
280.87037	80	
281.79775	142	
281.89159	90	
281.90575	120	
282.79117	132	
282.82852	128	
283.87386	202	1+
285.41297	98	
286.80256	202	1+
288.79629	80	
288.86028	170	
290.80893	88	
291.97396	120	
292.83955	82	
293.90761	94	
294.41944	78	
294.85079	332	1+
295.85377	224	1+
296.36738	102	
296.80205	164	
297.79561	86	
298.80090	1084	1+
298.87468	236	1+
299.12800	102	
299.98697	114	
300.86246	112	
301.85277	78	
301.87520	130	
302.37992	88	
302.86246	116	
303.39660	114	
303.80648	136	1+
305.79288	86	
305.93496	80	
307.34100	84	
309.87497	292	1+
313.87637	78	
315.45313	90	
315.81599	140	
316.81342	490	1+
316.86031	216	1+
316.89183	80	
319.40174	78	
319.81690	86	
320.93234	118	
322.93076	202	
323.93609	82	
324.89290	122	
324.96464	78	
325.29237	80	
325.89043	86	
328.89441	78	
329.87321	114	
330.38799	88	
334.86239	90	
336.04768	78	
337.88432	80	
338.10355	82	
338.86712	82	
339.40536	78	
340.93492	150	
343.96147	132	
347.27060	78	
352.88916	160	
354.17130	90	
354.19421	84	
354.36096	80	
356.90854	86	
363.73275	84	
363.79685	92	
363.91162	88	
END IONS

###FS:    #m/z: 322.92906 #charge 1+
###MS: 73
###MSMS: 74
BEGIN IONS
TITLE=Cmpd 55, +MS2(322.9291), 28.0-35.0eV, 1.6min #74
RTINSECONDS=95.388
SCANS=73-74
PEPMASS=322.92906	2592618
CHARGE=1+
186.01314	80	
187.93370	78	
192.56245	78	
192.88971	306	1+
195.92241	152	
197.96530	114	
198.10175	92	
198.95679	76	
204.00772	76	
205.87770	80	
207.94400	74	
209.91889	94	
212.89634	200	
214.88949	68	
218.82580	72	
219.04541	78	
220.88647	68	
222.95199	70	
223.40866	78	
223.95850	310	1+
224.89584	68	
225.90769	94	
226.38803	86	
226.91466	70	
227.05887	76	
227.93489	72	
229.90725	74	
230.87745	102	
231.95113	98	
232.97912	92	
233.37695	86	
233.93783	82	
235.38417	98	
235.78935	80	
236.85450	68	
236.95810	82	
237.06380	212	1+
238.04457	70	
238.88141	106	
238.93754	206	
238.98492	68	
239.78584	122	
240.05087	80	
240.26259	68	
240.82639	108	
240.94040	2094	
241.82533	68	
241.94151	1642	
242.82024	156	
242.94069	4606	1+
244.60421	76	
244.82645	120	
244.85588	72	
244.87928	146	
244.93974	1006	1+
246.94089	168	
246.97511	300	1+
247.39045	72	
247.88517	92	
247.95301	92	
248.90078	160	
249.03903	78	
251.85056	76	
251.87005	82	
252.83945	70	
252.85333	70	
252.90602	68	
253.82846	72	
255.78739	286	1+
255.94550	78	
256.00867	72	
256.15775	76	
256.85111	78	
256.89456	192	
257.75793	92	
258.83265	214	
258.86929	102	
258.89699	72	
259.83424	88	
259.92948	76	
260.93384	72	
261.82753	544	1+
261.97416	76	
262.82798	318	1+
263.84780	82	
264.38043	68	
266.85206	126	
267.13484	80	
267.79930	200	
267.85812	98	
269.90737	80	
270.03651	68	
270.35755	70	
271.35811	82	
271.80522	68	
271.84254	184	
272.15336	68	
272.91563	72	
275.34505	100	
275.79335	72	
275.81121	222	1+
276.08293	90	
276.85052	126	
276.92421	100	
278.84641	94	
278.86371	216	1+
279.09072	1034	1+
279.23002	72	
280.04906	74	
280.25853	236	1+
280.81610	68	
280.91665	210	1+
281.09898	78	
282.05670	140	
282.44203	80	
282.85722	126	
283.06621	184	
283.34869	72	
283.78596	216	
283.85165	340	1+
283.97177	114	
284.29269	366	1+
285.96766	74	
285.99858	78	
286.49059	90	
286.91710	74	
288.59782	86	
289.78899	150	
289.80471	198	1+
289.87482	98	
289.90301	92	
290.85632	162	
292.88583	72	
293.80570	98	
294.85846	126	
294.97392	114	
295.83932	88	
295.87084	68	
295.90458	92	
296.80527	94	
297.01858	72	
297.81197	162	
299.79074	200	
301.85756	144	
303.80270	96	
306.88267	70	
307.80406	348	1+
308.89919	90	
309.14108	70	
309.83427	132	
309.86252	72	
309.92309	76	
310.26694	80	
310.88048	188	
311.85854	150	
311.93227	78	
312.86845	116	
313.85645	80	
315.82013	208	1+
317.86748	88	
320.36159	78	
320.82296	132	
320.87619	68	
321.73022	68	
321.76083	68	
324.97162	72	
325.14638	76	
325.80879	90	
326.72433	70	
END IONS

###FS:    #m/z: 340.93960 #charge 1+
###MS: 73
###MSMS: 75
BEGIN IONS
TITLE=Cmpd 56, +MS2(340.9396), 28.0-35.0eV, 1.6min #75
RTINSECONDS=96.16
SCANS=73,75
PEPMASS=340.93960	888512
CHARGE=1+
91.60134	88	
133.96904	74	
189.85938	72	
189.93057	112	
192.01911	84	
197.92396	84	
199.88077	82	
205.94293	72	
208.94053	74	
208.96175	160	
210.93353	132	
211.93917	126	
212.87880	418	1+
212.89232	80	
212.99791	110	
213.93915	1066	1+
214.88155	414	1+
215.88598	358	1+
217.87928	84	
219.89417	148	
220.89383	72	
221.94267	82	
222.06554	78	
225.09286	98	
225.83568	76	
227.95182	136	
228.93984	142	
228.98586	72	
229.97795	128	
230.88674	806	1+
231.90725	146	
231.95063	672	1+
233.89764	166	
233.94517	84	
234.83078	90	
234.90608	78	
235.89047	108	
235.94704	162	
236.86859	116	
236.89605	128	
239.79033	78	
240.00135	78	
240.83546	76	
241.84280	278	1+
243.82742	168	
244.88122	76	
244.95372	94	
245.44565	74	
245.83826	86	
245.89603	92	
248.89924	128	
248.98837	74	
249.89798	76	
249.96213	394	1+
250.38540	86	
250.92015	80	
253.08183	82	
253.90078	88	
254.06352	72	
254.90597	104	
254.94086	110	
254.96262	776	1+
255.89437	86	
256.07150	86	
256.80671	72	
256.88630	118	
256.91261	116	
257.43516	74	
257.84460	508	1+
258.89765	136	
258.97185	82	
259.95461	330	
260.83756	646	1+
261.09029	76	
261.93433	76	
261.95846	72	
262.35995	90	
262.46920	100	
262.96488	86	
264.85603	88	
264.96769	118	
265.80574	78	
265.84699	214	1+
266.88596	104	
267.41407	74	
267.91609	114	
268.84199	186	
269.03067	74	
269.81881	74	
269.84728	84	
271.63284	82	
272.84054	246	1+
272.93146	134	
273.44761	72	
273.51659	72	
273.72953	94	
273.79437	76	
273.81705	88	
274.89688	74	
274.92321	112	
275.01096	78	
275.86938	92	
276.85748	246	
276.93647	78	
277.06924	72	
277.85673	408	
277.96718	122	
278.80721	94	
278.84360	862	1+
278.87306	142	
279.13963	74	
279.58894	76	
279.97180	152	1+
280.80164	92	
281.04684	72	
281.07123	86	
281.09406	74	
281.12681	80	
281.85753	130	
282.87387	80	
283.43114	74	
283.79103	84	
283.86382	72	
284.40564	84	
288.84174	80	
289.12364	72	
293.82986	76	
294.86025	82	
294.93346	76	
295.87296	126	
296.80922	94	
296.82904	78	
296.85916	132	
299.83473	174	1+
299.86909	182	
299.96946	86	
300.31668	78	
301.73122	86	
301.87835	158	
302.17276	82	
303.93636	98	
304.87960	264	1+
304.91733	92	
305.83144	72	
306.65214	76	
307.03623	86	
307.50238	94	
307.80163	128	
308.12709	80	
309.10644	130	
309.53407	74	
310.29276	100	
310.41163	114	
310.87873	140	
311.88326	170	
313.86602	274	1+
313.95881	98	
317.86096	80	
322.86973	72	
323.84109	72	
323.89813	102	
324.89464	298	1+
325.12853	96	
328.61599	76	
329.39340	84	
330.82369	94	
330.88597	92	
342.24580	84	
344.17689	76	
END IONS

###FS:    #m/z: 363.95548 #charge 1+
###MS: 73
###MSMS: 76
BEGIN IONS
TITLE=Cmpd 57, +MS2(363.9555), 28.0-35.0eV, 1.7min #76
RTINSECONDS=96.932
SCANS=73,76
PEPMASS=363.95548	393846
CHARGE=1+
50.00922	84	
165.25464	92	
172.15352	78	
178.92906	78	
179.94234	84	
187.86894	142	
189.86420	122	
189.88125	76	
190.93860	92	
191.85634	296	
196.88098	130	
200.03528	86	
205.92294	88	
207.87516	436	1+
207.94941	136	
208.94055	80	
209.91733	144	
209.94402	1232	1+
210.88138	256	
212.87860	1578	1+
214.89296	144	
214.91444	98	
214.98643	94	
215.10730	82	
217.91648	94	
218.91113	100	
219.88784	190	1+
222.86912	82	
222.95124	472	1+
224.94867	836	1+
226.81853	94	
226.94688	7396	1+
226.97147	246	
227.92854	102	
228.11314	84	
228.87493	132	
228.89439	332	
228.94142	7368	1+
229.85427	96	
229.99176	136	1+
230.88865	2372	1+
232.88332	342	1+
235.42613	82	
237.09977	92	
238.94296	92	
240.80634	94	
240.94345	228	
240.96259	540	1+
241.84224	78	
241.89550	78	
241.93905	1514	1+
242.94066	1048	1+
242.95977	430	
243.83215	310	1+
243.95846	208	
244.08413	84	1+
244.81991	96	
244.92207	78	
244.93838	234	
244.95700	3414	1+
245.85760	82	
246.80996	184	
246.90273	162	
246.92758	82	
246.95214	5042	1+
247.05091	84	
247.91431	108	
248.80451	114	
248.89871	962	1+
249.80114	102	
250.78944	192	1+
250.89870	226	1+
250.94647	180	
250.96769	108	
251.07245	490	1+
251.40447	78	
251.82731	76	
252.73797	110	
252.89108	82	
258.83660	98	
259.97269	78	
260.05754	184	1+
260.82803	504	1+
263.38924	106	
263.97757	80	
265.05811	118	
265.08678	144	
266.81356	78	
266.96683	546	1+
267.81435	224	
267.91413	84	
268.83940	104	
268.95939	190	
269.08146	120	
269.96667	914	
271.84508	272	1+
272.91557	82	
273.38625	78	
274.43720	84	
278.08629	96	
278.84134	244	1+
279.10543	460	1+
279.79157	388	1+
279.89744	76	
280.77099	88	
280.79418	334	1+
280.96917	82	
282.42551	86	
282.78858	342	1+
282.82710	76	
283.07401	124	
283.79078	236	1+
283.85098	200	
284.06831	84	
284.82599	198	
285.78741	288	1+
285.82772	80	
285.84484	788	1+
286.89617	86	
286.91804	148	
287.85612	422	1+
288.07030	98	
289.08811	128	
289.79761	96	
289.82994	88	
289.88471	140	
290.33191	76	
290.78669	94	
290.86745	80	
292.85797	92	
293.11717	142	
293.43442	90	
293.84948	118	
294.85776	100	
296.80764	304	
297.11750	218	1+
297.80364	170	
297.89127	82	
297.97608	92	
298.80058	2106	1+
300.13035	110	
300.88577	108	
301.54766	126	
301.86066	432	1+
302.01764	98	
303.82920	172	1+
303.85655	548	1+
304.40302	130	
305.82841	140	1+
305.87840	202	1+
305.90454	88	
305.91960	94	
306.55507	84	
306.80532	80	
307.87084	90	
308.92676	110	
309.81301	94	
309.91438	104	
311.88367	112	
312.81338	78	
314.82921	130	
314.90386	100	
316.81435	272	1+
316.92008	78	
318.12361	96	
318.40415	94	
319.20205	98	
319.85191	154	
320.13426	158	1+
320.78804	76	
320.93095	82	
321.81727	290	1+
321.86737	190	
322.89195	92	
322.92603	96	
323.81872	108	
324.26998	96	
324.87643	136	
326.87092	122	
327.87552	92	
328.29129	100	
332.77592	86	
336.94515	252	
337.61618	76	
337.87996	114	
339.97789	78	
340.93991	550	1+
342.29353	76	
342.90005	78	
348.86260	76	
349.52104	108	
351.76746	78	
352.88556	156	
354.84201	82	
357.10753	92	
360.75895	136	1+
365.15309	88	
END IONS

###FS:    #m/z: 322.92922 #charge 1+
###MS: 77
###MSMS: 78
BEGIN IONS
TITLE=Cmpd 58, +MS2(322.9292), 28.0-35.0eV, 1.7min #78
RTINSECONDS=100.61
SCANS=77-78
PEPMASS=322.92922	2824048
CHARGE=1+
177.93528	94	
189.92387	82	
190.03898	82	
190.93525	78	
192.02945	68	
192.90496	84	
195.91880	76	
197.86354	90	
197.96180	86	
198.92915	76	
201.04392	146	
202.03744	72	
204.41993	102	
205.94663	70	
206.93098	70	
207.97187	122	
209.92899	70	
209.94456	86	
210.90117	92	
211.10447	70	
212.89225	78	
219.40025	92	
220.42327	74	
221.02174	84	
221.46026	72	
222.49218	74	
223.03286	74	
223.96142	146	
224.83680	70	
224.89159	86	
225.99834	74	
226.94651	160	
227.92951	74	
228.90890	126	
232.01306	76	
232.35570	84	
232.89276	70	
233.80199	106	
233.85359	78	
235.03977	114	
235.10370	78	
236.90135	74	
238.93982	286	1+
239.07805	88	
240.08392	158	
240.94077	1804	
241.94141	1900	
242.01845	80	
242.20727	72	
242.83647	72	
242.94131	5738	1+
243.90282	88	
244.81444	238	
244.84011	76	
244.87273	78	
244.93837	1164	1+
246.43944	92	
246.87517	82	
246.89060	72	
246.97458	108	
247.39240	162	
247.42530	96	
247.86782	72	
248.85877	94	
249.03113	72	
250.03380	78	
250.94241	94	
251.04484	130	
251.07059	108	
252.07464	84	
252.82209	68	
253.94010	78	
254.01435	126	
254.84470	80	
256.03414	100	
256.89663	324	1+
257.94920	102	
258.84098	98	
259.21706	74	
259.45237	92	
260.33876	120	
260.82995	290	
261.83137	188	
262.83588	146	
263.08047	72	
263.82977	132	
265.05964	134	
265.85714	240	1+
266.04435	82	
266.85331	92	
267.83793	94	
270.84793	184	1+
271.44516	78	
272.00762	72	
273.92296	78	
274.78526	72	
275.04744	76	
276.00544	74	
276.83970	160	
277.83438	74	
278.94072	76	
279.09055	992	1+
279.40829	72	
280.83191	198	
281.05299	78	
283.06658	98	
283.09503	138	
283.35412	198	
283.36928	112	
283.79134	176	
283.85337	70	
284.29103	178	
284.80335	72	
284.84930	70	
285.15954	78	
285.29381	102	
285.35266	96	
285.87691	76	
289.74645	86	
289.84795	188	1+
289.87767	74	
290.00354	78	
290.90110	70	
291.56521	90	
292.80090	130	
293.06453	72	
295.85159	70	
296.19405	76	
296.83275	68	
296.87080	88	
296.90038	92	
297.14795	80	
297.88734	76	
299.78041	134	
300.89987	102	
300.92543	80	
302.88207	72	
303.81229	72	
303.86984	80	
305.00735	70	
305.87457	70	
306.88027	76	
307.08466	92	
307.79604	114	
307.89298	192	
309.88327	210	1+
311.80892	178	1+
312.40065	80	
315.93121	76	
316.02685	84	
316.22355	82	
316.87271	76	
320.94459	80	
321.17738	72	
322.91826	84	
323.89442	248	1+
326.45626	106	
326.61817	92	
327.71724	80	
327.97132	88	
328.18002	76	
END IONS

###FS:    #m/z: 340.93969 #charge 1+
###MS: 77
###MSMS: 79
BEGIN IONS
TITLE=Cmpd 59, +MS2(340.9397), 28.0-35.0eV, 1.7min #79
RTINSECONDS=101.382
SCANS=77,79
PEPMASS=340.93969	1004226
CHARGE=1+
186.94518	90	
190.95372	90	
192.92800	196	
198.95989	78	
206.92057	92	
210.87989	84	
210.93707	96	
212.87669	170	
212.93684	76	
213.88121	226	
213.93962	1034	
214.86794	86	
215.85673	76	
215.88677	362	1+
215.93877	184	
217.88387	160	
217.93289	100	
219.91683	88	
221.27542	78	
223.97438	74	
224.97555	142	
225.88902	198	1+
228.94173	212	1+
229.87743	136	
230.75227	122	
230.89099	96	
231.89064	168	
231.95002	900	1+
232.53684	76	
232.89384	302	1+
233.94594	210	
235.89498	84	
235.94353	226	1+
236.82509	112	
236.87690	82	
237.13964	78	
238.38519	74	
239.46335	82	
239.78288	74	
239.90641	122	
240.22970	74	
240.79102	82	
240.84791	114	
240.95457	86	
241.11563	86	
241.84382	246	
241.89978	132	
242.84371	204	
242.88690	98	
243.02775	98	
243.83060	468	1+
244.95417	154	
244.97850	78	
246.02735	74	
246.85455	130	
248.44425	86	
248.85171	114	
248.89557	84	
249.41871	78	
249.90231	130	
249.95865	514	1+
250.83073	80	
250.90636	76	
253.95756	84	
254.78409	80	
254.90374	124	
254.92294	82	
254.96524	740	1+
255.07500	104	
255.86513	124	
255.91149	84	
256.89530	76	
256.96473	176	
257.38964	86	
257.43504	86	
257.84845	106	
257.90199	78	
257.97194	80	
258.84706	388	1+
258.96807	76	
259.82824	434	1+
259.95479	348	1+
261.17000	80	
261.84425	76	
261.89874	80	
262.20894	86	
262.83938	102	
262.91493	84	
264.83986	74	
265.01752	130	
265.98907	132	
267.84017	426	1+
267.97276	130	
271.87987	86	
271.92682	100	
272.93548	198	
272.97629	78	
273.79529	248	1+
274.85879	90	
274.87565	128	
274.89507	76	
275.92390	84	
276.85578	278	
277.85907	182	
278.59629	84	
278.84500	1144	1+
278.86561	138	
278.99728	86	
279.09878	156	
280.93679	106	
281.84404	76	
282.87725	84	
282.89804	80	
282.91382	116	
283.03047	138	
284.44917	76	
284.51148	76	
285.48378	104	
285.81877	74	
289.88830	76	
290.85834	242	1+
290.92227	78	
291.80702	82	
292.41502	88	
293.91209	74	
295.87136	152	
296.86487	76	
297.02216	82	
297.88510	98	
297.92567	94	
298.60388	76	
298.86002	82	
299.05715	106	
299.09621	100	
299.84166	82	
299.87284	184	
301.87242	100	
302.82330	148	
304.12026	96	
304.80827	94	
309.80193	84	
310.87704	210	
311.89127	82	
311.98646	82	
313.81472	88	
318.85806	168	
320.95511	78	
320.99034	84	
321.33200	144	1+
324.18624	80	
329.37135	96	
329.81056	84	
329.83060	78	
329.87559	176	1+
330.81289	100	
331.74648	78	
332.79599	86	
334.96111	86	
335.06226	82	
335.82480	86	
336.83819	92	
336.93077	84	
338.80377	74	
340.63030	82	
341.88450	88	
341.90320	184	1+
342.06169	84	
342.79820	80	
345.74821	78	
END IONS

###FS:    #m/z: 507.84391 #charge 1+
###MS: 77
###MSMS: 80
BEGIN IONS
TITLE=Cmpd 60, +MS2(507.8439), 28.2-35.2eV, 1.7min #80
RTINSECONDS=102.155
SCANS=77,80
PEPMASS=507.84391	224310
CHARGE=1+
78.45423	122	
196.01223	122	
198.89043	194	
214.88975	224	
232.89629	550	1+
236.89037	136	
237.89177	212	1+
250.90705	422	1+
251.07302	274	1+
259.86995	172	
260.87906	220	1+
266.16383	462	1+
272.85593	222	
273.85747	244	
277.90337	302	1+
279.10147	160	
280.39505	218	
280.80569	314	1+
280.95559	248	1+
281.38005	194	
282.38430	148	
282.94181	228	1+
285.85417	138	
287.85039	1134	1+
288.78125	154	
289.85975	944	1+
289.87844	340	
290.12830	218	
290.86345	824	1+
293.87244	1586	1+
294.12617	140	
296.13927	138	
297.89270	146	
298.84355	436	1+
298.87090	198	
299.87372	294	1+
299.90711	192	1+
300.85119	380	1+
302.39290	184	1+
303.86806	964	1+
303.96332	150	
304.82140	286	1+
304.89957	198	1+
305.86305	2102	1+
305.95095	206	1+
306.12546	242	
307.85108	138	
307.89083	272	
308.14022	1032	1+
308.79975	124	
308.87027	1690	1+
310.15606	852	1+
310.85487	156	
311.88426	2180	1+
312.91178	130	
312.97754	140	
313.34156	254	1+
313.88080	466	
314.81139	162	
314.87040	214	
315.86473	216	
315.88357	212	
316.86970	124	
318.88475	166	1+
318.90716	148	
319.85995	128	
319.96473	130	
320.85303	274	1+
321.87520	172	
322.88665	138	
323.87324	684	1+
326.88178	3544	1+
327.80667	250	
328.87517	398	1+
328.95860	160	1+
329.81051	144	
330.15927	130	
330.87979	408	
331.89226	182	
332.40418	124	
332.87434	876	1+
333.76242	142	
333.82192	190	
333.85325	146	
334.86805	412	1+
335.77439	132	
336.90147	246	1+
337.83850	198	1+
337.87765	826	1+
338.38933	164	
340.86533	164	
341.81977	180	
342.84216	124	
345.74635	132	
346.77652	142	
346.81897	212	1+
347.13367	126	1+
347.77543	590	1+
347.80254	182	
347.84479	302	1+
348.88565	130	
349.75683	396	
349.88341	478	1+
350.36814	188	1+
350.76536	352	
350.91425	168	
352.86601	144	
352.91014	190	
353.84469	260	
353.89766	122	
354.78988	146	
354.84042	164	
354.88614	388	1+
355.81043	142	
358.79243	158	
359.84558	138	
360.75025	184	1+
360.80483	210	1+
361.43434	130	1+
362.38352	140	
362.84475	216	1+
365.76558	132	
365.78802	316	
365.89480	264	1+
366.18049	130	
366.83562	382	1+
367.70768	130	
367.76412	504	1+
367.83913	280	1+
368.81465	122	
368.89542	136	
369.70677	194	
369.83417	674	1+
369.93947	150	1+
370.71578	196	1+
371.18632	138	
371.78884	150	
372.78203	462	1+
372.86745	158	
372.89549	310	1+
373.71959	180	1+
373.81592	552	1+
374.81420	310	1+
375.88900	154	
380.71398	282	
381.04189	138	
381.06378	272	1+
381.37925	200	1+
381.73598	168	
381.84145	548	1+
383.77477	158	
383.79568	282	
384.84860	1282	1+
385.77802	256	1+
385.82731	172	
386.20050	160	1+
387.84536	214	
388.80481	140	
388.84527	206	
389.19970	274	
390.83978	726	
391.78414	164	1+
391.83891	520	
391.90537	220	1+
392.07781	130	
392.82312	688	1+
392.86751	266	1+
393.84329	224	
394.83059	290	1+
395.79377	122	
395.86162	128	
398.72755	484	1+
398.86586	134	
399.84636	682	1+
401.72736	128	
402.83171	138	
403.87004	518	1+
404.80321	130	
405.75886	170	
405.86017	204	
406.85552	164	
407.74350	440	1+
407.86676	1130	
408.76132	238	1+
408.85150	1338	1+
409.69023	218	1+
409.72307	702	1+
410.29440	92	1+
410.83362	1868	1+
411.79736	162	1+
412.21837	158	
412.87003	536	1+
413.74772	278	1+
413.86358	190	
415.83970	184	1+
416.78020	172	1+
417.80939	182	
417.86390	318	1+
417.90270	172	1+
418.73824	190	
420.86557	166	
421.77974	126	
421.87722	222	
422.86300	304	
422.89178	196	
423.77701	166	
423.86757	230	
424.77229	212	
424.87880	158	
425.75101	492	
425.88131	128	
426.67638	142	
426.74893	254	
426.86076	1550	1+
427.73147	584	
427.80461	126	
428.69923	290	1+
428.74122	322	
428.84453	1368	1+
428.87438	194	
428.89732	220	1+
429.67954	244	
429.74356	182	
429.87260	128	
430.73683	124	
430.78796	148	
430.84796	274	
431.86606	558	
432.86490	344	
433.80716	188	
433.85080	358	1+
435.70794	230	1+
435.85955	142	
439.89079	426	1+
442.68278	238	1+
443.68362	194	1+
443.76623	204	
444.87096	1844	1+
445.74585	458	1+
446.87504	410	1+
447.70811	158	
448.77749	156	
448.85018	170	
448.89632	238	
449.87689	268	
450.70042	178	
450.75082	334	1+
450.77820	182	
450.87027	424	1+
451.69606	140	
451.87005	292	1+
457.90176	122	
462.88094	454	1+
465.71301	296	1+
465.88922	128	
467.88690	876	1+
468.77904	162	
470.72122	134	
485.89716	682	1+
511.79081	126	
END IONS

###FS:    #m/z: 322.92944 #charge 1+
###MS: 81
###MSMS: 82
BEGIN IONS
TITLE=Cmpd 61, +MS2(322.9294), 28.0-35.0eV, 1.8min #82
RTINSECONDS=105.833
SCANS=81-82
PEPMASS=322.92944	3031286
CHARGE=1+
57.43742	76	
191.91736	88	
194.88332	98	
195.10645	74	
195.91832	72	
195.95588	76	
196.09875	66	
200.87627	136	
206.88687	68	
206.92902	216	1+
207.85408	72	
209.88433	72	
211.11161	70	
211.89552	70	
212.88171	114	
218.37011	110	
218.87646	74	
218.90541	66	
221.13499	92	
221.94629	252	1+
223.95699	394	1+
227.78878	70	
227.81691	84	
227.94893	164	
228.87759	68	
230.89365	204	
231.83544	74	
234.13692	68	
235.80179	132	
235.87827	68	
236.98087	66	
237.06775	92	
238.02736	70	
238.13708	76	
239.07696	70	
239.89857	80	
240.82327	258	
240.93992	1914	
241.94249	1364	
242.55147	72	
242.94104	4716	1+
243.82723	214	
244.82129	222	1+
244.84814	92	
244.94063	1172	1+
246.97449	172	
247.84282	254	1+
248.84386	182	1+
248.87996	78	
248.90138	68	
249.93101	76	
250.94898	80	
251.97333	94	
253.93422	72	
254.91237	110	
255.00382	66	
255.49385	72	
255.78632	72	
255.82011	76	
255.95344	82	
256.78313	68	
256.88222	88	
257.50982	88	
257.80136	102	
257.90725	156	
258.83178	254	1+
258.85916	66	
260.33896	96	
260.83664	162	
260.87046	70	
261.94037	78	
262.35795	80	
262.77779	80	
262.83983	288	1+
263.98335	84	
264.50650	104	
264.86581	72	
264.98507	120	
265.05962	104	
266.86254	72	
267.99856	76	
268.03670	66	
269.04883	68	
269.88330	72	
270.87204	70	
271.94074	72	
273.79519	100	
273.95515	146	
274.04455	72	
274.81159	72	
275.80563	174	
275.92590	92	
276.05049	78	
276.10772	70	
276.84160	166	
277.84652	74	
277.94195	74	
278.80980	78	
278.85199	154	
278.99415	100	
279.08985	1028	1+
279.36541	66	
280.83325	188	
281.36690	88	
282.27436	148	
282.80628	188	
283.29704	90	
283.80161	74	
284.29237	204	
286.03137	76	
286.09802	70	
286.92131	70	
287.14363	78	
289.78731	144	
289.81108	82	
289.87761	80	
291.07498	110	
292.81415	90	
292.84976	78	
292.87154	234	1+
293.90218	74	
294.84853	130	
295.42561	88	
296.01459	90	
297.05757	82	
298.82878	92	
299.05651	102	
299.78505	72	
299.86576	86	
300.80460	70	
300.81977	196	
300.84246	86	
301.85714	72	
302.41212	92	
302.87984	72	
302.92463	88	
304.76439	82	
305.38294	106	
306.40732	74	
306.88389	120	
307.04159	78	
307.08901	78	
307.80051	118	
307.87937	220	1+
307.89828	72	
308.16136	68	
308.76312	82	
308.79776	130	
309.93569	78	
311.88243	246	
312.82405	82	
314.82484	120	
316.18647	68	
316.87247	70	
320.76168	74	
321.82497	82	
322.04926	80	
322.77243	74	
323.25794	72	
323.89454	84	
326.41609	88	
326.76440	68	
326.78478	66	
END IONS

###FS:    #m/z: 340.93993 #charge 1+
###MS: 81
###MSMS: 83
BEGIN IONS
TITLE=Cmpd 62, +MS2(340.9399), 28.0-35.0eV, 1.8min #83
RTINSECONDS=106.605
SCANS=81,83
PEPMASS=340.93993	1094514
CHARGE=1+
59.95643	76	
190.95062	94	
192.92462	112	
201.88472	138	
204.86583	82	
204.90460	82	
205.01371	94	
207.89315	90	
210.93986	240	1+
213.87628	286	1+
213.93878	1248	1+
213.99015	72	
214.89278	98	
215.88674	322	
215.93667	168	
216.89910	74	
217.88152	118	
222.97932	98	
223.96118	206	
226.86291	86	
226.99831	76	
227.85724	92	
228.84394	172	
228.93523	74	
228.94947	108	
230.82125	74	
230.89861	132	
230.95767	72	
231.83520	88	
231.89095	236	
231.94950	1350	1+
232.88906	284	
233.80483	78	
233.90164	202	
233.94520	196	
234.89364	108	
235.10930	78	
235.96108	72	
237.03749	80	
238.02515	78	
238.84475	256	1+
239.03029	116	
239.78847	84	
239.84913	220	1+
239.95604	82	
239.97858	82	
240.83912	72	
240.95304	120	
241.01471	72	
241.84517	368	
241.92662	80	
241.94381	80	
242.83084	190	
243.07760	84	
243.83275	260	
243.88626	92	
244.00308	78	
246.97553	80	
247.98009	122	
248.89858	368	1+
248.95790	244	1+
249.83598	92	
250.82890	78	
251.96349	146	
252.13734	92	
252.97260	94	
253.83072	76	
253.91673	94	
254.91765	106	
254.96622	272	1+
255.00109	90	
255.07373	112	
256.04583	160	
256.86588	112	
256.89751	114	
256.91451	240	
256.96473	140	
257.83733	94	
258.83637	72	
258.85991	114	
259.85198	164	
259.95736	264	
260.34305	86	
260.83903	684	1+
261.88300	76	
262.82742	138	
262.96193	240	1+
264.07056	90	
264.84782	76	
264.90778	80	
265.01700	114	
265.86122	216	1+
266.91794	96	
267.09080	110	
268.02456	78	
268.13941	90	
268.83784	276	1+
268.95443	84	
269.82470	84	
269.83811	164	1+
269.85211	260	1+
271.91181	238	1+
272.93544	278	
272.97730	130	
273.78805	74	
274.84408	84	
274.86134	82	
275.86240	142	
276.85410	430	
277.86209	274	
278.84545	734	1+
280.40295	78	
280.41756	114	
280.83768	154	
280.89931	72	
281.86845	74	
283.02625	78	
284.88012	82	
286.45521	96	
290.85721	72	
292.13803	84	
292.91353	78	
293.00549	88	
293.98529	124	
294.85174	124	
294.86654	80	
296.06534	74	
296.80559	214	1+
296.85641	150	
297.86926	142	
298.87338	88	
298.90088	88	
299.86968	124	
301.87432	116	
302.18132	88	
302.54243	80	
302.87291	84	
302.94532	90	
304.82923	90	
305.92384	74	
306.85052	86	
310.30796	74	
310.87576	136	
310.97013	78	
312.82882	76	
313.89774	72	
313.94561	72	
314.99519	86	
315.86652	288	1+
317.43197	78	
317.85448	82	
320.89615	108	
321.43053	80	
321.89070	74	
324.88769	82	
325.89724	76	
328.84550	102	
330.82057	150	
332.39075	80	
334.82459	76	
335.80459	80	
338.94831	72	
339.72433	82	
340.09356	80	
341.76417	78	
342.20055	74	
342.71593	84	
342.81144	88	
343.89449	92	
END IONS

###FS:    #m/z: 507.84431 #charge 1+
###MS: 81
###MSMS: 84
BEGIN IONS
TITLE=Cmpd 63, +MS2(507.8443), 28.2-35.2eV, 1.8min #84
RTINSECONDS=107.378
SCANS=81,84
PEPMASS=507.84431	243296
CHARGE=1+
196.01452	298	
214.88492	292	
224.97665	140	
232.89540	480	
249.88697	200	
250.90956	320	1+
259.88605	226	1+
266.16366	172	
270.80502	132	
270.85462	134	
271.86037	198	
271.89407	134	
272.78839	216	1+
272.85385	140	
276.38090	204	1+
277.89242	284	1+
278.82665	214	1+
279.94852	142	
281.87690	146	
285.86211	208	
287.84811	942	1+
288.86866	256	
289.38470	168	
290.86238	412	
291.39558	158	
291.87485	242	
292.04063	160	
293.80284	192	1+
293.87309	1602	1+
293.90904	146	
294.82394	134	
296.82201	234	
296.84873	248	1+
300.84738	136	
301.84492	146	
301.86357	140	
303.83688	140	
303.86796	626	1+
304.81222	218	1+
305.86094	1628	1+
305.93681	134	
306.12873	198	
307.88979	442	
308.14115	1188	1+
308.87109	1546	1+
309.95947	238	1+
310.15691	802	1+
311.88341	3186	1+
312.79345	160	1+
312.91332	168	
314.86584	468	1+
316.86891	230	
317.39157	150	
318.88352	152	
321.82930	344	1+
323.87372	512	
324.81314	166	1+
324.86608	234	
325.88401	222	
325.89971	216	
326.88029	3130	1+
327.79912	380	1+
330.82054	136	
330.87977	476	1+
331.96249	150	
332.39527	130	
332.87410	632	1+
333.75818	164	
333.77843	174	1+
334.86879	240	
335.86084	176	
335.88668	142	
336.94500	232	1+
337.83086	136	
337.88122	314	1+
338.81610	156	1+
340.90156	174	
341.84412	136	
342.89886	272	1+
343.83430	134	
343.86970	226	
344.36961	160	
344.87610	154	
345.86850	250	
346.83985	134	
346.88405	208	
347.77661	280	
347.81273	146	
347.83128	246	1+
348.77590	174	
348.88408	134	
348.91060	184	
349.76544	154	
349.81139	154	
349.86202	150	
350.76739	284	
350.80667	154	
350.88905	482	
351.76826	154	
351.87578	168	
352.78344	384	1+
353.85104	196	
355.88389	130	
357.74483	218	1+
359.80074	142	
360.75836	132	
360.82877	188	1+
365.76124	326	1+
366.73959	200	
366.78813	142	
366.84026	812	1+
367.72010	138	
367.76456	178	
367.81691	150	
368.78258	164	
368.80903	238	
368.85447	144	
368.90214	426	1+
369.79737	422	1+
369.83302	364	1+
370.02507	130	
370.80315	298	1+
372.77936	170	
373.71879	212	1+
373.78896	342	1+
373.81142	410	1+
373.86485	134	
374.05555	148	
374.81534	342	1+
375.77664	138	
375.91405	142	
376.73009	254	1+
376.76365	142	
376.81013	164	1+
378.81886	160	1+
380.71900	348	1+
381.84392	194	
382.85669	326	1+
383.71788	152	
383.79877	416	1+
384.85145	500	
384.89610	166	
385.77615	336	1+
385.82993	180	
385.85175	322	
386.84809	768	1+
387.77458	154	
387.79217	136	
387.84583	568	1+
387.88358	140	
388.89928	132	
389.19890	128	
389.71129	142	
389.80238	316	1+
390.76168	262	1+
390.80517	212	1+
390.85368	346	
391.83949	230	
391.91382	228	1+
392.07670	130	
392.82491	534	1+
392.86255	132	
393.78043	148	
393.79862	148	
394.79260	182	
394.83169	222	
396.86091	152	1+
396.88951	146	
397.81525	338	1+
398.73156	590	1+
399.84694	554	
400.86528	146	
401.75235	130	
402.86300	818	1+
405.73671	168	
405.78187	152	
405.86704	196	
406.36497	264	1+
406.78003	134	
406.81706	144	
406.86259	1984	1+
407.74506	498	1+
408.85213	1406	1+
409.72845	614	1+
410.83549	1306	1+
410.87520	130	
411.86224	198	
412.72895	194	
412.80535	152	1+
413.85836	132	
413.86893	158	
414.67494	170	
414.74007	416	1+
415.80047	136	
415.82742	136	
415.87337	146	
416.86283	240	1+
417.81655	150	
418.89778	214	1+
421.78138	142	
421.88448	346	
422.73897	198	1+
422.86566	888	1+
423.77479	294	
423.86645	624	1+
424.78017	130	
424.83240	228	
425.75504	738	1+
425.82130	224	1+
425.86749	164	
426.86317	1346	1+
426.93284	182	1+
427.73144	1078	1+
428.79299	134	
428.84452	1918	1+
428.88400	208	
429.70248	206	
431.67112	180	
431.86523	516	1+
433.85366	334	1+
434.88849	154	
435.71009	210	1+
437.78432	136	
438.99040	128	
440.89401	214	
442.87602	196	1+
444.87088	1382	1+
445.74878	402	1+
446.11265	126	1+
446.87447	390	1+
447.71000	380	
448.71045	172	
449.87429	316	
450.74513	314	1+
450.77877	260	1+
450.87846	210	
451.86567	172	
453.70247	132	
457.90136	382	1+
462.88126	622	1+
465.72087	344	
467.70368	198	1+
467.88898	1216	1+
473.66589	116	1+
485.89984	416	
486.83874	144	
486.89776	284	
488.19049	194	1+
508.91957	224	1+
END IONS

###FS:    #m/z: 363.95594 #charge 1+
###MS: 85
###MSMS: 86
BEGIN IONS
TITLE=Cmpd 64, +MS2(363.9559), 28.0-35.0eV, 1.9min #86
RTINSECONDS=111.087
SCANS=85-86
PEPMASS=363.95594	488150
CHARGE=1+
151.43212	84	
184.95457	102	
187.86996	184	
189.86081	788	1+
189.95408	104	
191.85821	722	1+
191.93846	142	
195.92876	104	
196.88188	330	1+
200.94732	196	
205.94343	80	
207.41150	92	
207.87605	588	1+
207.94662	140	
208.02064	86	
209.86769	300	
209.94354	4236	1+
210.88582	632	
211.74715	80	
212.87914	2756	1+
212.90425	172	
213.89778	124	
214.87490	88	
215.94156	100	
218.89093	86	
221.95581	88	
222.95054	2048	1+
223.97470	106	
224.07907	82	
224.83315	88	
224.89246	144	
224.94960	3242	1+
224.96778	298	
225.96810	448	1+
226.90042	132	
226.94703	18586	1+
226.99834	94	
227.20103	94	
227.44126	96	1+
227.87980	142	
227.89436	164	
227.91557	88	
228.39488	84	
228.52197	94	1+
228.79782	140	
228.89390	568	1+
228.94208	21466	1+
229.02492	80	
229.07841	130	
229.22974	94	
229.24428	82	
229.83702	84	
229.91057	146	
230.88887	5838	1+
232.34782	116	1+
232.88531	578	
233.02027	98	
233.96397	88	
234.93245	88	
236.81814	114	
236.84177	84	
236.89578	82	
238.83032	206	1+
239.90190	100	
240.93699	2032	1+
240.96195	1908	1+
242.82707	80	
242.95915	1334	1+
243.82313	258	1+
244.03790	126	
244.88092	86	
244.95701	9668	1+
245.89216	80	
246.90606	126	
246.95263	9110	1+
247.38663	82	
247.97492	80	
247.98946	100	
248.01191	110	1+
248.80575	126	
248.84399	218	1+
248.89986	1616	1+
248.93777	94	
249.80192	174	
250.79565	104	
250.89922	430	1+
250.96868	540	1+
252.88843	116	
253.84035	90	
253.90457	342	1+
253.95969	88	
256.54468	84	
258.83770	256	1+
258.97322	204	
259.98269	104	
260.96797	1146	1+
261.83211	124	
262.84225	244	1+
262.96800	342	
263.97514	204	
264.41421	118	1+
264.96672	200	
265.90389	208	1+
265.97502	122	
266.81028	396	1+
267.97235	1380	1+
268.47729	112	
268.80339	226	1+
268.90502	202	1+
269.96760	1980	1+
271.85567	84	
271.91398	260	
272.50814	84	
276.81625	126	
276.85475	324	1+
277.39849	90	
278.40151	94	
278.80016	156	
278.83872	192	
279.80081	122	
279.84656	144	
280.10499	192	1+
280.78808	718	1+
280.85212	212	1+
280.91097	96	
281.82966	98	
281.89127	114	
281.99087	192	
282.82248	92	
283.39187	84	
283.79325	346	1+
283.84966	398	1+
283.98346	140	
284.01243	86	
284.82571	174	
284.87226	226	1+
285.11163	84	
285.84314	562	1+
285.90540	84	
289.87827	130	
289.93848	100	
290.78773	174	1+
292.43395	172	
293.11421	158	
293.77744	86	
293.86588	84	
294.12036	82	
294.37313	102	
294.81616	134	
294.85908	140	
294.92659	90	
296.80560	122	
297.80860	196	
298.41969	170	
298.80206	1438	1+
298.88400	88	
298.93380	244	1+
299.12486	124	
299.93792	194	1+
301.44329	90	
301.86202	372	1+
301.89358	132	
302.88620	82	
303.80800	106	
303.85476	786	1+
304.92803	114	
305.93456	88	
306.43523	86	
307.80778	176	1+
307.87762	114	
310.37473	94	
310.79930	98	
310.83077	182	1+
310.88502	82	
312.88521	96	
313.86661	98	
313.89784	84	
314.49866	92	
316.81324	502	1+
317.43196	98	
317.86716	226	1+
319.82237	114	
320.14300	110	
321.24354	86	
321.81670	288	
321.86300	316	
322.81977	198	
322.92882	414	
322.98301	82	
323.82130	114	
324.87732	112	
324.89068	178	1+
326.86885	454	
328.81374	102	
329.86802	160	
334.01567	98	
336.94183	376	1+
338.82056	410	1+
338.84020	80	
338.86906	86	
340.93970	238	
343.87819	154	1+
344.23633	98	
346.86096	80	
347.81547	92	
353.88269	124	
357.72677	226	1+
358.76420	104	
360.79004	102	
363.71782	94	
366.92891	88	
368.79900	80	
END IONS

###FS:    #m/z: 507.84396 #charge 1+
###MS: 85
###MSMS: 87
BEGIN IONS
TITLE=Cmpd 65, +MS2(507.8440), 28.2-35.2eV, 1.9min #87
RTINSECONDS=111.859
SCANS=85,87
PEPMASS=507.84396	258516
CHARGE=1+
196.01481	316	1+
212.04073	130	
214.88553	184	
222.97609	150	
224.04561	186	
224.97511	258	
230.89318	148	
232.89746	322	1+
234.89319	228	
236.88432	186	
237.10691	168	1+
238.05880	154	
250.96943	132	
251.87329	144	
252.07669	288	
258.87217	186	
259.88637	268	1+
269.84903	178	
269.88880	132	
269.93332	126	
271.88382	240	1+
272.85297	292	1+
273.38865	140	
278.83244	368	
279.88575	144	
280.11405	148	
280.88194	270	1+
281.38161	308	1+
283.76464	180	1+
286.86566	132	
286.93407	246	1+
287.85175	630	
288.03209	136	
288.84127	132	
288.86621	168	
288.89180	162	
289.87992	216	
290.12972	126	
290.86250	760	1+
292.86209	318	
292.88662	136	
293.87387	1062	1+
294.12172	132	
296.84805	254	1+
301.84702	228	
302.86698	146	
303.86731	680	1+
305.86283	1722	1+
307.13951	134	
307.86969	1466	1+
308.14108	872	1+
308.87045	1228	1+
308.92192	164	
309.88891	298	
310.15747	876	1+
310.36424	158	
310.84143	124	
311.88356	2710	1+
314.81765	128	
314.86445	560	
314.88134	204	
314.97159	130	
315.79977	162	
315.82761	186	1+
315.86466	256	
315.90535	166	
316.38697	414	1+
316.86324	398	
317.76404	326	1+
317.88731	294	1+
318.85799	152	
319.86224	146	
321.11356	194	1+
323.77325	176	1+
323.87265	876	1+
323.89262	158	
324.00769	136	
324.37269	166	
325.83600	152	
325.86386	158	
325.89582	218	
326.88293	2850	1+
327.15632	130	
327.79302	180	
328.81257	186	
328.87316	184	
328.88785	430	1+
328.91136	200	1+
330.05873	130	
330.16087	142	
330.82293	174	
331.81972	134	
332.87506	712	1+
333.46251	142	1+
334.85583	304	1+
334.87607	248	
334.89714	136	
335.84072	328	1+
337.76671	172	1+
337.88086	426	1+
339.83966	218	1+
341.87344	126	
345.36227	156	
345.81580	166	
346.77056	422	1+
347.39090	168	
347.77480	310	1+
347.89431	132	
348.16933	200	1+
348.75502	554	1+
349.78824	264	1+
350.82237	364	
350.88741	616	1+
351.85814	152	
352.79809	138	
353.85246	310	
354.88943	556	1+
358.77772	180	
359.88162	272	1+
360.75598	348	1+
360.81240	152	1+
362.36306	312	1+
365.78954	140	
366.78327	176	
366.84075	680	1+
367.70758	258	1+
367.76942	628	1+
369.83515	694	1+
370.80546	484	1+
371.02102	134	
371.85196	130	
372.85090	158	
373.72424	226	1+
373.87021	148	
373.90531	126	
374.78645	288	1+
374.80879	164	
375.84577	192	1+
377.88521	350	1+
378.72517	138	
380.71687	292	
380.74034	132	
380.85662	164	
381.72377	140	
381.78195	214	
381.83793	434	1+
383.77455	314	1+
383.79463	160	
383.88811	148	
384.84943	634	
384.87722	192	1+
385.38017	228	
385.77301	180	
385.84764	886	1+
386.81085	140	
387.80217	180	1+
388.78092	130	
389.19896	688	1+
390.73118	124	
390.78380	208	
390.84266	596	
390.86571	142	
391.80270	146	
391.83897	288	
392.82543	1064	1+
392.84990	178	
393.79828	222	1+
393.89608	130	
394.78184	178	
394.85792	278	1+
395.86246	270	1+
396.73545	162	
396.79874	162	
398.72747	472	1+
398.77083	432	1+
399.72712	386	1+
399.84770	872	1+
401.86515	128	
402.85909	452	1+
405.78288	368	
405.86655	216	
407.74956	488	1+
407.86347	2450	1+
409.72389	178	
410.72960	342	1+
410.83424	1076	1+
410.87411	252	
410.96147	136	
411.81022	228	
414.86978	418	1+
415.81632	152	
415.87211	290	1+
417.81139	168	
417.85878	422	1+
418.84749	148	
419.72276	202	
421.74480	134	
421.88027	208	
422.77660	134	
422.86420	938	1+
422.88216	136	
423.77537	266	
423.86833	670	1+
424.77280	172	
425.75238	836	1+
426.77092	150	
426.79840	130	
426.86063	848	
427.73579	1004	1+
427.86052	534	
428.76797	152	
428.84455	1622	1+
429.70573	236	
429.74312	134	
429.81547	326	1+
430.69855	150	
430.74216	370	
431.05781	144	
431.86855	548	
432.87235	278	
433.85096	312	
434.86197	136	
435.71565	168	
440.87391	142	
442.68929	140	
443.74799	246	
444.87061	1970	1+
445.71517	162	
445.75047	284	
446.73523	268	1+
447.71175	524	1+
448.78171	266	1+
448.87839	872	1+
449.87870	640	1+
450.69763	164	
450.74764	192	
451.86787	162	
453.86869	152	
455.71553	194	1+
457.90193	220	
458.89787	158	
462.88154	668	1+
467.88724	894	1+
485.89654	172	
END IONS

###FS:    #m/z: 336.94505 #charge 1+
###MS: 85
###MSMS: 88
BEGIN IONS
TITLE=Cmpd 66, +MS2(336.9451), 28.0-35.0eV, 1.9min #88
RTINSECONDS=112.632
SCANS=85,88
PEPMASS=336.94505	54796
CHARGE=1+
105.08171	72	
181.23796	74	
195.08221	74	
196.88537	78	
200.37418	82	
204.02491	80	
209.94577	168	1+
210.88260	300	1+
211.94424	3680	
212.87984	1486	1+
212.94964	78	
213.93890	1740	1+
214.87648	102	
215.88371	124	
215.93539	174	
216.55924	78	
216.94422	78	
216.96537	80	
217.85869	110	
221.84235	80	
221.94187	78	
223.89330	78	
223.95786	152	
224.97364	116	
226.83923	74	
226.97466	74	
227.19451	74	
227.90361	92	
227.95212	112	
228.89358	322	1+
228.93740	92	
229.95483	3774	
230.88815	1944	1+
230.95550	106	
231.94908	1220	1+
232.83080	96	
233.82607	158	
233.89832	320	1+
233.95247	382	1+
234.40106	90	
234.82572	148	
234.83647	124	
235.94856	72	
239.49594	72	
239.84687	140	
240.83064	106	
240.84560	138	
241.84197	190	
242.84951	130	
243.08519	84	
246.90807	74	
246.97594	70	
247.85432	72	
247.96644	670	1+
248.08637	90	
248.89928	938	1+
249.96224	700	1+
250.42810	86	
250.82116	218	1+
251.00961	76	
251.07197	76	
251.83738	298	1+
251.95945	166	
252.07487	330	1+
252.97000	1824	
253.08211	206	1+
253.11484	78	
253.39021	76	
253.90760	250	1+
254.83098	72	
254.86523	98	
254.96206	702	1+
255.20362	82	
255.89329	72	
256.49992	84	
256.96336	222	
257.83385	120	
257.90922	84	
259.89175	72	
259.95692	288	
260.82842	190	1+
262.01184	74	
262.37162	72	
262.39974	124	
265.42388	80	
266.84712	142	
267.83903	206	
268.42263	90	
268.78925	100	
268.84034	818	1+
268.96259	104	
269.79711	192	
270.41190	92	
270.81030	100	
270.94755	72	
270.97902	230	1+
271.43475	86	
271.91412	136	
272.99850	88	
273.91130	70	
274.79294	72	
274.85814	96	
274.87265	72	
275.85386	550	1+
275.95236	80	
276.85858	480	1+
276.89146	74	
277.83088	84	
278.40546	84	
278.83399	462	1+
278.91416	114	
279.10478	172	
279.79655	76	
279.83540	284	1+
279.86035	264	1+
279.88270	110	
280.00368	80	
280.93754	80	
285.85315	214	
285.89667	84	
286.84930	1506	1+
287.96836	82	
288.12010	84	
288.76181	110	
288.89611	80	
289.06527	72	
289.64793	72	
290.00544	80	
290.03069	84	
290.90406	278	1+
291.85492	144	
291.88621	72	
292.04788	78	
292.38338	92	
293.10745	240	
293.85994	424	1+
294.86572	326	1+
294.96917	126	1+
294.99746	88	
295.89648	96	
295.99372	78	
298.31116	122	
298.86071	74	
298.88981	98	
299.01209	114	
299.05942	80	
299.80638	82	
299.86860	290	1+
300.38466	90	
302.05741	82	
304.81025	70	
305.89378	74	
306.02265	76	
309.15595	76	
310.04187	100	
310.87777	312	1+
311.71117	74	
312.50097	90	
313.34135	90	
313.80899	72	
316.05109	96	
316.89205	72	
317.86543	72	
319.11445	78	
320.92440	74	
321.40878	76	
322.02064	80	
322.89218	94	
322.93170	80	
323.83688	172	
323.85662	72	
324.86893	72	
326.89537	88	
326.91127	88	
328.88820	84	
329.90406	100	
333.82287	72	
334.66002	88	
334.75469	96	
334.87148	74	
335.96640	106	
337.86646	92	
339.92355	82	
END IONS

###FS:    #m/z: 363.95589 #charge 1+
###MS: 89
###MSMS: 90
BEGIN IONS
TITLE=Cmpd 67, +MS2(363.9559), 28.0-35.0eV, 2.0min #90
RTINSECONDS=116.328
SCANS=89-90
PEPMASS=363.95589	620844
CHARGE=1+
112.85703	92	
133.27630	96	
177.02081	96	
178.94026	98	
181.06432	126	
186.85890	138	
189.86103	806	1+
191.85731	570	1+
192.07535	96	
192.92380	94	
196.04598	114	
196.88483	256	
198.94751	96	
200.94870	278	
202.94574	120	
205.94925	164	
205.96117	142	
207.87293	184	
207.94531	256	1+
209.86776	126	
209.94342	3176	1+
210.03254	118	
210.88260	268	1+
212.87863	3744	1+
214.89495	400	
220.08926	138	
221.03650	246	1+
222.95030	2702	1+
224.89504	130	
224.94913	2830	1+
224.96840	116	
225.88206	90	
225.96678	248	
226.02048	86	
226.04991	102	
226.83715	104	
226.89629	136	
226.94650	18248	1+
228.85657	92	
228.89246	670	1+
228.94214	19658	1+
229.01812	100	
229.10562	126	
229.19106	84	
230.09710	106	1+
230.38495	88	
230.82205	100	
230.88897	5406	1+
231.97473	84	
232.88535	352	1+
233.37398	90	
234.88055	432	1+
234.93824	82	
236.11850	92	
238.15802	86	
239.06646	112	
239.91838	90	
240.82647	230	1+
240.94039	388	
240.96170	1230	
241.94301	430	
242.82204	278	1+
242.94157	1806	1+
242.95889	1120	1+
243.90732	82	
244.92144	132	
244.95702	7314	1+
245.89456	84	
246.80364	208	1+
246.90778	264	1+
246.95299	9880	1+
247.25533	146	1+
248.84144	126	
248.89891	1182	1+
249.40936	100	
249.79678	162	1+
250.89395	194	
250.94604	260	
250.96949	174	
251.07369	114	
251.12578	80	
252.50590	90	
253.08562	130	
253.90788	312	1+
253.92983	274	1+
256.83743	128	
257.97895	84	
258.97346	282	
259.90133	82	
260.51556	90	
260.83562	258	1+
260.96880	518	1+
260.99724	84	
262.12517	82	
262.96499	100	
263.42309	86	
263.86758	84	
263.97883	104	
264.33659	90	
264.82386	152	
264.96302	290	
265.79725	282	1+
265.81083	184	1+
265.96842	156	
266.88808	82	
266.96626	108	
267.97258	1530	1+
268.11635	106	
268.80453	164	
268.95345	108	
269.96856	1662	1+
271.89105	116	
271.91503	196	
271.95683	92	
272.85184	138	
276.14953	118	
276.42793	82	
276.85511	112	
276.86899	142	
276.97263	80	
277.82418	92	
278.79698	122	
278.84215	176	
279.09923	138	
279.80085	138	
279.95463	102	
280.10543	120	
280.79442	382	
280.83728	138	
281.79215	220	
281.90793	244	1+
282.78568	284	1+
283.81358	272	1+
283.85159	294	1+
283.98513	418	1+
284.07025	84	
285.41911	98	
285.84689	474	1+
286.08036	218	1+
286.41587	82	
286.47193	106	
286.79073	194	1+
288.92342	84	
289.40564	98	
289.87897	152	1+
290.81066	128	
290.85377	186	1+
291.17358	114	
293.11490	82	
294.86443	140	
294.93591	84	
295.89186	80	
296.86972	114	
297.05702	90	
297.42097	96	
297.80572	248	
298.12141	140	
298.80089	1338	1+
299.86767	122	
299.91440	86	
301.86333	440	1+
302.80713	88	
302.91156	84	
303.80438	210	
303.85382	938	1+
304.87918	100	
307.39698	96	
307.83196	106	
308.87246	120	
309.83745	142	
310.87499	118	
313.88693	98	
314.76864	92	
315.81266	628	1+
316.81427	538	1+
317.89312	112	
319.93421	80	
320.81085	344	1+
321.82269	228	1+
321.83806	82	
321.86199	322	1+
322.15510	80	
322.41969	102	
322.92728	400	
323.16114	92	
323.81350	284	1+
326.87290	286	1+
329.19072	88	
332.86784	104	
332.89025	80	
333.89972	112	
336.84271	102	
336.94270	386	1+
338.09027	82	
339.82705	266	1+
340.93941	344	
341.71427	82	
345.75732	80	
346.18216	82	
346.23894	96	
346.35135	82	
346.80510	190	1+
351.90593	86	
352.71954	98	
352.88345	212	
361.03724	88	
362.88748	86	
365.30585	120	
END IONS

###FS:    #m/z: 336.94484 #charge 1+
###MS: 89
###MSMS: 91
BEGIN IONS
TITLE=Cmpd 68, +MS2(336.9448), 28.0-35.0eV, 2.0min #91
RTINSECONDS=117.1
SCANS=89,91
PEPMASS=336.94484	53712
CHARGE=1+
78.39217	78	
171.85568	82	
195.89758	76	
197.87698	180	1+
200.89243	120	
205.95003	90	
206.95045	80	
207.97438	82	
211.03686	92	
211.94385	3776	1+
212.87828	764	1+
213.93875	1682	1+
213.99013	84	
214.89756	120	
215.88932	150	
215.93600	100	
216.87196	108	
217.41632	86	
217.88143	118	
221.88790	94	
222.87285	72	
223.94482	72	
223.97781	100	
224.96813	72	
225.04674	116	
226.04816	72	
226.94335	144	
226.97512	200	
227.83305	72	
227.95297	160	
228.89046	224	1+
229.07463	84	
229.64172	84	
229.95455	3566	1+
230.88921	1426	1+
231.81658	86	
231.94977	1882	1+
232.02634	78	
232.88736	130	
233.82724	258	
233.89517	186	
233.94933	106	
234.88525	94	
234.94574	86	
235.82132	76	
235.89333	130	
237.43068	108	
238.08579	76	
238.80135	74	
238.95894	90	
239.03433	100	
239.84623	128	
239.90221	146	
239.95460	148	
240.94130	140	
241.84250	88	
242.99514	78	
243.96311	78	
246.85702	130	
247.83129	102	
247.96503	1086	1+
248.89900	316	1+
249.83013	404	1+
249.84932	98	
249.96197	810	1+
250.95015	194	
251.06508	150	
251.08362	74	
251.82406	164	
251.84087	140	
251.90993	140	
251.95380	78	
252.83378	80	
252.96967	2608	
253.83136	234	1+
253.90300	518	1+
253.94773	88	
253.98897	82	
254.96581	1036	1+
256.02416	78	
256.89814	252	1+
257.23003	80	
257.84674	374	1+
257.86888	72	
257.94307	78	
258.90648	114	
258.96210	92	
260.83254	92	
261.42795	94	
261.83035	132	
261.84720	164	
262.83445	94	
264.84586	72	
265.08304	126	
266.15628	88	
267.00865	80	
267.85768	80	
267.96619	78	
268.38660	80	
268.40707	92	
268.84061	636	1+
268.95014	80	
269.01053	84	
269.87108	72	
269.91141	78	
270.85647	98	
271.91413	308	1+
272.84647	80	
272.97728	152	
275.23499	76	
275.86470	124	
275.91627	104	
276.85748	170	
277.85797	150	
278.83435	766	1+
278.86787	224	1+
279.10551	96	
281.04468	76	
281.84873	182	
281.95309	82	
282.04596	100	
282.88781	98	
283.80999	74	
285.79264	82	
285.85219	152	
286.37680	78	
286.84799	1226	1+
286.87009	112	
286.91506	72	
287.80596	86	
289.85386	84	
290.85713	286	1+
291.80254	140	
291.84732	90	
291.88187	74	
292.92333	72	
293.10735	248	
293.84954	236	1+
293.96452	74	
293.99921	100	
297.89773	88	
298.80140	132	
298.87964	92	
298.93061	114	
299.01580	88	
299.05364	160	1+
299.79473	114	
299.87324	274	
300.81907	98	
301.01067	78	
301.97421	74	
303.94048	74	
304.86519	106	
305.85692	132	
305.94111	90	
306.88248	128	
307.75658	88	
307.88355	76	
308.86699	116	
308.96257	82	
310.83634	102	1+
310.87532	182	
311.87764	294	1+
313.87181	164	
314.14199	74	
317.73833	86	
322.47299	72	
325.76079	72	
327.10220	78	
327.82655	76	
327.89782	76	
332.32603	70	
334.92521	94	
335.88562	128	
337.17872	80	
338.75946	96	
341.77777	86	
END IONS

###FS:    #m/z: 359.96022 #charge 1+
###MS: 89
###MSMS: 92
BEGIN IONS
TITLE=Cmpd 69, +MS2(359.9602), 28.0-35.0eV, 2.0min #92
RTINSECONDS=117.872
SCANS=89,92
PEPMASS=359.96022	45778
CHARGE=1+
97.33780	82	
200.87169	78	
202.89174	76	
206.86201	90	
207.94601	80	
209.94404	866	1+
212.88323	78	
213.89160	74	
213.97621	100	
214.89343	172	
215.94514	78	
219.88236	128	
219.96769	80	
222.95099	974	1+
223.11494	92	
224.08067	80	
224.95114	634	1+
224.97250	130	
225.05253	80	
225.84139	74	
225.88465	340	1+
226.38979	104	
226.89177	96	
226.94692	4778	1+
226.97593	132	
227.93144	238	
228.00940	84	
228.02854	100	1+
228.85515	86	
228.94188	4006	1+
229.55629	104	
231.89136	104	
232.45281	80	
233.83903	126	
233.87939	78	
234.86349	188	1+
234.88608	104	
235.88691	102	
235.97067	76	
237.79227	82	
238.43281	88	
240.81841	136	
240.94545	246	
240.96411	406	
241.08592	80	
241.79092	90	
241.89551	188	1+
241.94436	274	
242.96157	212	
243.88988	86	
244.84247	80	
244.95674	3470	1+
245.94225	266	
246.81670	78	
246.95298	3030	1+
248.85482	100	
249.12783	84	
249.16283	90	
250.95355	134	
250.97240	98	
251.02889	94	
252.41621	82	
252.95478	394	1+
252.97413	76	
253.08869	84	
253.83144	136	
253.85796	90	
254.99164	90	
255.90847	88	
257.82408	350	1+
258.97178	110	
259.03670	124	
259.86288	114	
259.96796	338	1+
260.40249	82	
260.85346	74	
260.96950	248	1+
261.43201	94	
264.13044	86	
264.88974	76	
265.08416	122	
265.80205	100	
265.81712	156	
265.85211	180	
266.81570	156	
266.86314	118	
267.81462	150	
267.85163	78	
267.87613	80	
267.97215	698	1+
268.84080	112	
268.86420	126	
269.12455	152	
269.96951	358	1+
271.19791	82	
271.84470	240	
273.85499	126	
273.89610	74	
273.96744	202	
274.84022	116	
275.34683	76	
275.97453	74	
276.78767	84	
276.90794	80	
277.80960	98	
277.85479	84	
278.02057	88	
278.84847	300	
278.92025	74	
279.08027	88	
279.09797	326	1+
279.79536	338	1+
280.83025	290	1+
281.56767	80	
281.85398	130	
281.87383	84	
282.42741	84	
285.79093	78	
286.80259	104	
287.12693	78	
290.89987	122	
290.94285	80	
291.97806	178	
292.40460	82	
292.83256	74	
292.86024	90	
292.87929	76	
292.90028	80	
292.93180	82	
295.85333	80	
296.80449	456	1+
296.84951	92	
297.83843	80	
298.80543	558	1+
298.84803	96	
299.40838	76	
300.92413	116	
303.11052	84	
303.38873	76	
305.40318	80	
306.88452	80	
306.93430	90	
307.88971	78	
308.01700	98	
308.86838	196	1+
309.80598	84	
311.88325	242	1+
312.47488	84	
312.83044	76	
312.87200	282	1+
314.81435	74	
316.81693	272	1+
318.87527	86	
319.39095	74	
320.81147	166	
320.86062	74	
320.91797	118	
321.92810	106	
322.16171	82	
322.92737	140	
323.12394	114	
325.98613	76	
329.87521	84	
335.40402	90	
336.94337	306	
337.89925	178	1+
339.45258	94	
340.93767	110	
343.05059	76	
343.88074	80	
347.40550	76	
348.76530	172	1+
348.90859	78	
350.99876	112	
353.76953	84	
359.78118	76	
363.66216	96	
364.88791	104	
END IONS

###FS:    #m/z: 322.92944 #charge 1+
###MS: 93
###MSMS: 94
BEGIN IONS
TITLE=Cmpd 70, +MS2(322.9294), 28.0-35.0eV, 2.0min #94
RTINSECONDS=121.543
SCANS=93-94
PEPMASS=322.92944	3638818
CHARGE=1+
179.93095	100	
181.44589	68	
186.93853	92	
187.99957	72	
191.85283	68	
195.96296	78	
197.96715	84	
200.09277	70	
200.14460	82	
201.04297	114	
205.95192	194	
206.92736	86	
206.97375	114	
207.97149	158	
208.94232	98	
210.90140	76	
210.92780	92	
213.86425	88	
214.32637	74	
214.88983	100	
222.01775	92	
222.94935	140	
223.92641	100	
225.86366	92	
225.92844	82	
227.89791	84	
227.93322	78	
228.22624	76	
230.83586	68	
230.88924	96	
230.91285	136	
231.00247	76	
232.82376	70	
232.90416	72	
235.05568	122	
235.08113	84	
236.80106	82	
238.93467	122	
239.07869	118	
239.41197	82	
239.91758	108	
239.95207	100	
240.05109	70	
240.94106	2032	
241.04104	100	
241.46660	88	
241.93957	5836	1+
242.81990	350	1+
242.94176	4146	1+
243.01668	70	
243.82242	252	1+
243.88037	82	
244.84215	70	
244.92013	158	
244.93999	1532	1+
245.40045	96	
245.90378	102	
246.83955	84	
248.84846	158	
249.16690	70	
249.38398	70	
249.92702	74	
250.91033	88	
252.94304	90	
254.86652	132	
255.07434	74	
255.78648	68	
256.02225	76	
256.39593	102	
257.93570	90	
258.80792	70	
258.82915	304	1+
258.86908	74	
258.89079	78	
259.84983	92	
260.83327	186	
261.05570	132	
261.08289	68	
261.79617	138	
261.82899	422	1+
261.95434	76	
262.01181	74	
262.82994	284	1+
263.86306	98	
263.90966	72	
263.97559	70	
264.85518	178	1+
265.05560	74	
265.79485	112	
265.92423	88	
265.94825	74	
266.93614	80	
267.07664	84	
267.93241	72	
268.78689	72	
268.96019	140	
269.84906	108	
269.86961	74	
270.80459	120	
272.84461	74	
272.94185	176	
273.79450	130	
273.85071	264	1+
275.79905	80	
278.82991	120	
279.05105	88	
279.09090	930	1+
279.91144	70	
280.84285	70	
280.91818	218	1+
280.95626	76	
281.88105	74	
281.92218	262	1+
282.08907	138	
282.28164	112	
282.86323	84	
283.06555	110	
283.79653	96	
283.86344	72	
283.89975	194	1+
284.13649	70	
284.29450	700	
285.04275	78	
285.88195	76	
286.86955	266	1+
287.87255	218	1+
289.78793	78	
289.92602	80	
290.44256	80	
290.79980	258	1+
290.85397	218	1+
291.05834	72	
292.43002	76	
292.87713	74	
293.87603	90	
294.80318	88	
294.85148	132	
294.87167	154	
297.87461	72	
299.78567	118	
299.83192	80	
301.35148	88	
301.80891	124	
302.90731	70	
303.73953	92	
303.86773	80	
304.45657	98	
307.79630	134	
307.82105	78	
307.88724	354	1+
309.81279	112	
310.87708	84	
310.96364	72	
311.88661	80	
312.86098	108	
312.98943	110	
313.08068	78	
314.89067	74	
317.75393	92	
320.84949	70	
321.01691	80	
321.41952	96	
321.82040	72	
322.28953	88	
324.39826	70	
325.80663	84	
325.83512	74	
327.89082	80	
327.95777	74	
END IONS

###FS:    #m/z: 340.94006 #charge 1+
###MS: 93
###MSMS: 95
BEGIN IONS
TITLE=Cmpd 71, +MS2(340.9401), 28.0-35.0eV, 2.1min #95
RTINSECONDS=122.324
SCANS=93,95
PEPMASS=340.94006	1292036
CHARGE=1+
149.11854	76	
173.93680	84	
184.96603	86	
189.86017	140	
190.42470	114	
192.92483	328	
193.95198	124	
205.92891	92	
208.95765	124	
209.92142	78	
210.93876	256	1+
212.88074	146	
213.87918	92	
213.89307	92	
213.93867	1510	1+
214.87655	76	
214.89840	128	
215.40448	80	
215.88881	254	
215.93702	156	
216.40060	78	
216.89260	114	
217.88245	74	
217.93879	110	
219.97708	76	
220.57456	76	
221.88051	76	
221.92251	86	
224.96190	86	
226.94783	136	
228.93608	128	
228.94706	122	
229.12137	88	
230.39251	114	
230.88984	402	1+
231.94883	592	1+
232.89161	440	1+
232.90277	102	
233.94910	284	1+
236.81942	184	1+
236.83605	98	
237.06057	84	
237.91483	86	
238.38163	108	
239.06931	154	
239.82931	316	1+
240.02820	88	
240.90384	76	
242.78663	102	
242.84546	80	
242.89407	82	
243.86393	254	1+
244.82843	82	
244.90895	108	
244.95946	88	
246.95264	74	
246.97192	114	
247.89480	226	1+
248.99019	102	
249.81086	74	
249.89734	238	1+
249.96137	252	1+
251.63045	96	
251.96005	292	1+
252.33808	94	
254.49238	84	
254.83906	78	
254.96431	442	1+
255.07369	98	
256.26989	88	
256.85210	96	
256.91643	110	
258.84682	616	1+
259.23902	90	
259.95910	258	
260.83547	230	
260.90404	102	
261.83941	94	
263.97448	114	
264.54228	84	
264.83549	80	
264.90298	160	
265.80408	82	
265.94601	96	
266.07243	88	
266.88798	104	
266.92432	76	
267.07247	92	
267.93209	74	
268.87737	78	
269.57260	90	
269.84083	132	
269.85901	74	
269.89554	100	
270.84025	224	1+
271.85571	94	
272.92081	122	
272.93672	176	
273.38465	76	
273.91748	82	
273.95298	108	
274.82121	78	
274.87137	100	
275.05576	76	
275.81625	118	
275.88444	114	
276.06446	74	
276.85423	640	1+
276.88940	88	
277.82495	84	
277.88953	78	
277.92223	76	
277.96980	106	
278.84495	772	1+
279.07612	96	
280.12524	94	
281.83448	92	
281.88057	116	
283.86603	78	
284.78686	88	
285.87795	92	
286.80019	98	
287.92039	78	
290.85707	76	
292.00165	88	
292.43664	152	
292.85939	152	
293.06593	80	
293.12641	104	
293.44947	90	
294.85377	104	
295.86083	122	
295.88754	86	
295.96966	212	1+
295.99222	116	
296.85174	98	
297.22604	84	
297.89469	80	
299.05736	100	
299.91994	144	
300.87114	188	1+
301.85216	102	
302.17618	124	
302.94196	236	
303.94544	132	
307.88925	114	
310.88560	76	
311.84784	90	
314.17419	84	
314.79698	80	
315.85461	92	
316.84839	90	
317.93326	82	
320.75714	80	
321.42167	86	
321.93717	82	
322.75061	84	
322.87609	82	
325.77992	78	
326.89338	86	
330.81026	116	
332.78954	92	
332.81975	132	
337.83274	78	
338.98687	78	
339.87490	122	
340.15475	106	
342.25235	94	
343.14584	76	
344.74458	92	
END IONS

###FS:    #m/z: 363.95591 #charge 1+
###MS: 93
###MSMS: 96
BEGIN IONS
TITLE=Cmpd 72, +MS2(363.9559), 28.0-35.0eV, 2.1min #96
RTINSECONDS=123.095
SCANS=93,96
PEPMASS=363.95591	578126
CHARGE=1+
132.54441	90	
158.86619	84	
168.66886	92	
170.71791	302	
187.93535	232	1+
189.86449	144	
191.86409	106	
192.88961	82	
196.88259	198	
199.50410	88	
206.93946	300	1+
207.87358	126	
209.94398	1228	1+
210.88221	164	
212.87938	1878	1+
218.91458	88	
219.95512	84	
222.95243	464	1+
224.95094	1036	1+
225.97390	120	
226.90209	96	
226.94652	9272	1+
227.88069	218	
227.91290	160	
228.89366	724	1+
228.94149	10482	1+
230.88824	3340	1+
232.88549	286	1+
234.02217	96	
234.42821	86	
234.88128	104	
234.93046	122	
235.07339	110	
235.09531	82	
235.43358	86	
238.05546	90	
238.87087	100	
239.83513	148	
239.90964	148	
240.82266	176	
240.94030	258	
240.96190	186	
241.89054	192	1+
241.93872	1924	1+
241.96324	110	
242.86040	120	
242.94113	1344	1+
242.95981	414	1+
243.10730	202	1+
243.82983	86	
244.11362	164	1+
244.82125	404	1+
244.95681	4042	1+
245.92129	112	
245.94404	102	
246.05204	104	
246.44708	90	
246.90742	102	
246.95201	5614	1+
248.80070	100	
248.84115	108	
248.89938	890	
249.83975	92	
249.91540	84	
250.89515	202	
250.94675	88	
250.96821	326	
251.04848	88	
251.96591	182	
252.92360	90	
253.08946	128	
253.90223	206	
256.83635	98	
256.93663	82	
257.43896	88	
258.89694	82	
258.97199	160	
259.04097	88	
259.43865	92	
259.93723	92	
260.85757	282	1+
260.96738	118	
261.82581	108	
261.84973	136	
262.82959	86	
263.83564	84	
264.82010	82	
265.08000	116	
265.09503	120	
266.81379	128	
266.85653	200	
267.97258	944	1+
268.84606	94	
269.96804	790	1+
270.91148	380	1+
271.91506	270	1+
271.96396	130	
272.84370	162	
276.84620	126	
277.84546	268	1+
277.88123	92	
278.09100	116	
278.79815	92	
278.94084	104	
279.05989	88	
279.90185	82	
280.79540	372	
281.11774	126	
281.79126	452	1+
281.86150	128	
282.40701	88	
282.83250	92	
282.85661	280	1+
283.09249	90	
283.66079	82	
284.79775	200	1+
285.84243	142	
285.94009	82	
286.96675	108	
289.37199	90	
289.86879	92	
289.97822	116	
291.79611	92	
291.85599	140	1+
292.95579	124	
293.11632	102	
293.39634	86	
293.43224	88	
294.46392	84	
295.38960	84	
295.89930	104	
295.92359	92	
296.40683	218	1+
296.80646	242	
297.10767	96	
297.80933	190	
298.80458	1090	1+
300.12607	112	
300.79457	272	1+
300.86897	126	
301.38556	92	
301.85894	270	1+
303.80846	256	1+
303.85545	618	1+
303.88338	88	
303.94712	80	
305.82189	122	
306.92565	82	
307.09993	86	
307.39526	112	
308.01918	92	
308.50231	114	
309.87072	136	
309.95316	102	
312.83222	128	
312.85247	92	
313.87005	88	
314.04601	84	
314.90715	156	
315.81556	250	1+
316.41585	90	
317.87439	100	
317.93549	218	1+
320.14970	88	
320.81181	92	
321.81415	414	1+
321.86568	154	
322.12955	120	
324.40266	104	
325.89187	128	
326.87024	310	
328.88329	132	
329.87143	242	1+
330.11811	100	
330.80346	82	
330.81903	100	
334.22912	106	
336.91255	82	
336.94925	134	
340.80138	112	
340.93919	334	1+
341.02325	96	
345.90357	92	
346.86114	94	
347.35737	100	
347.71896	100	
357.72267	90	
358.82421	82	
361.81723	98	
362.11133	90	
363.72522	180	1+
368.03361	82	
END IONS

###FS:    #m/z: 322.92933 #charge 1+
###MS: 97
###MSMS: 98
BEGIN IONS
TITLE=Cmpd 73, +MS2(322.9293), 28.0-35.0eV, 2.1min #98
RTINSECONDS=126.768
SCANS=97-98
PEPMASS=322.92933	3863838
CHARGE=1+
178.93433	116	
188.94846	70	
192.97308	68	
197.09226	84	
197.89793	70	
197.91172	86	
197.95844	64	
197.99306	88	
198.87693	66	
199.88953	72	
199.95895	70	
201.04215	146	
205.94815	210	
206.92206	80	
209.99439	70	
210.82608	72	
211.94909	94	
212.21559	78	
212.89421	70	
213.99734	78	
220.07364	86	
220.17715	66	
220.20133	68	
221.06561	80	
221.88803	80	
222.95167	116	
223.95950	116	
224.93995	78	
224.95256	64	
227.86669	68	
227.93314	68	
228.84552	118	
228.88352	70	
230.17248	68	
230.83302	262	1+
232.04509	72	
232.09723	82	
232.88001	68	
232.89732	86	
236.07243	80	
237.05760	92	
237.50492	78	
237.78868	68	
237.92694	82	
237.99320	90	
238.00828	66	
238.93694	206	
239.07805	94	
240.17850	96	
240.94037	2582	
240.96285	198	
241.93877	7700	1+
242.94080	5456	1+
243.81552	184	1+
243.86873	98	
244.83830	80	
244.93951	1342	1+
245.88950	82	
246.06553	70	
247.81780	78	
248.85540	200	1+
249.93480	64	
249.97185	66	
251.06408	106	
251.79028	108	
251.92477	108	
252.13520	66	
253.81269	84	
253.94568	68	
254.91735	68	
255.04090	72	
255.91450	82	
256.89751	98	
257.79821	110	
257.90004	90	
257.95338	106	
258.81683	74	
258.83920	88	
259.92733	92	
260.53324	96	
260.83450	132	
260.84686	180	
260.95759	70	
261.02099	80	
261.82974	364	1+
262.47671	112	
262.83241	260	1+
262.98512	70	
263.04432	122	
263.90548	96	
265.05974	92	
266.86180	78	
267.84786	72	
268.43492	104	
269.52474	80	
270.79527	68	
271.35999	66	
271.83927	90	
271.97529	78	
272.87539	198	1+
273.44347	64	
276.07514	74	
276.83642	66	
277.40069	96	
277.86282	76	
278.86853	66	
279.09099	616	
279.12706	110	
280.09449	568	
281.26905	76	
281.41533	92	
281.85618	128	
282.08498	64	
282.79783	66	
282.98919	90	
283.06754	96	
283.78953	262	
283.89555	90	
284.06585	84	
284.21315	132	
284.29077	194	
284.30817	76	
284.85239	114	
285.29463	76	
287.01473	100	
288.94203	104	
289.79871	72	
290.78406	76	
290.85168	184	1+
292.00795	86	
295.83864	80	
296.93456	72	
297.82947	124	
297.85129	76	
299.78185	74	
300.38030	70	
300.87576	236	1+
302.81974	72	
305.79721	66	
305.92433	76	
306.17521	88	
307.91168	78	
309.76505	72	
309.81795	98	
310.87674	144	
311.86320	80	
312.80300	132	
313.88512	74	
313.94567	72	
314.86251	84	
315.37230	86	
315.85243	72	
316.82841	66	
319.18668	82	
321.18397	80	
321.84424	68	
322.75060	78	
324.26497	70	
324.94056	66	
326.82663	90	
327.80205	86	
END IONS

###FS:    #m/z: 340.93992 #charge 1+
###MS: 97
###MSMS: 99
BEGIN IONS
TITLE=Cmpd 74, +MS2(340.9399), 28.0-35.0eV, 2.2min #99
RTINSECONDS=127.541
SCANS=97,99
PEPMASS=340.93992	1371588
CHARGE=1+
79.00007	80	
91.35608	94	
117.25333	82	
190.93258	98	
191.95586	172	
192.92782	128	
200.11007	90	
200.89429	80	
201.88196	82	
206.96467	94	
208.95665	104	
210.93723	552	1+
212.87947	92	
213.87969	338	1+
213.94069	1120	1+
215.02960	80	
215.41892	92	
215.88374	264	1+
215.93954	270	
217.88399	210	
218.92723	92	
222.97066	116	
223.41586	96	
223.87491	78	
223.95771	136	
224.97150	102	
225.92437	92	
226.94766	118	
228.88329	74	
228.93794	164	
230.85294	74	
230.88578	148	
230.90108	158	
231.08633	108	
231.88822	128	
231.94887	656	1+
232.89126	72	
233.87033	74	
233.89768	176	
233.94524	126	
234.88744	106	
235.89297	154	
235.94834	142	
236.08929	116	
237.04690	96	
238.05940	78	
238.82141	86	
240.23367	76	
240.88514	76	
241.04871	76	
241.55830	126	
241.84740	142	
242.83032	438	1+
242.94747	82	
243.83192	290	1+
244.95884	154	
246.97462	124	
247.97030	92	
248.39586	74	
248.46190	78	
248.87991	80	
248.89524	102	
248.98431	90	
249.16277	90	
249.90333	254	1+
249.96005	500	1+
250.89302	80	
250.99333	124	
251.79027	76	
251.95928	184	
252.88166	108	
253.05839	84	
254.96596	674	1+
255.07632	94	
255.89592	76	
256.84784	194	1+
257.26954	72	
257.82990	80	
258.80099	80	
258.84603	180	1+
258.96299	140	
259.91318	82	
259.96023	130	
260.83540	498	1+
260.95955	74	
262.96324	174	
263.13200	108	
265.03975	80	
265.86616	176	
265.91240	74	
265.96938	112	
266.80015	80	
268.83723	228	
269.83705	98	
270.83025	126	
270.96973	88	
271.60056	76	
272.84482	188	
273.96315	82	
274.36174	104	
274.94441	98	
276.85704	198	
277.05937	74	
277.41898	78	
277.86326	362	
278.84814	1094	1+
278.89829	80	
279.89167	110	
280.40506	80	
280.93183	80	
281.05295	74	
282.02534	86	
283.14213	90	
283.54518	78	
284.85438	116	
284.88070	162	
285.43164	76	
285.46300	80	
288.85362	76	
289.52085	80	
290.86456	74	
290.94299	76	
291.10842	74	
291.80444	152	
292.44675	84	
292.87952	162	1+
294.85437	280	1+
294.88965	92	
295.02035	92	
295.64722	82	
295.83500	76	
295.88510	102	
295.90676	74	
295.97425	80	
297.94192	78	
298.86266	76	
302.86594	120	
303.82293	76	
303.94449	98	
305.81426	90	
305.83371	82	
306.87858	304	1+
307.79425	126	
313.74784	82	
314.76643	82	
314.85584	76	
314.99237	90	
316.99470	80	
319.01359	78	
319.80132	76	
319.86467	80	
320.81428	88	
321.14686	74	
321.92172	82	
323.90082	80	
324.57735	84	
324.90267	80	
326.01021	72	
327.17521	86	
328.18047	90	
328.77196	94	
329.72161	74	
330.44159	76	
332.84528	82	
338.19845	78	
338.87846	74	
344.32597	186	
END IONS

###FS:    #m/z: 507.84411 #charge 1+
###MS: 97
###MSMS: 100
BEGIN IONS
TITLE=Cmpd 75, +MS2(507.8441), 28.2-35.2eV, 2.2min #100
RTINSECONDS=128.313
SCANS=97,100
PEPMASS=507.84411	277682
CHARGE=1+
196.01553	588	1+
210.03189	190	
224.97708	172	
230.89918	142	
232.89466	588	
236.88649	286	1+
239.07461	266	1+
251.97379	152	
257.87524	402	1+
259.86456	192	
261.88127	184	
263.38343	130	
270.88428	190	1+
273.85423	224	
274.11049	190	1+
274.88795	142	
275.95052	150	
277.84340	224	1+
278.82511	212	1+
280.37721	260	1+
282.89798	160	
283.89197	164	
284.87090	158	
285.85290	306	1+
286.80327	224	1+
287.85724	574	1+
287.93503	134	
288.89309	306	1+
289.87994	246	
290.12866	330	1+
290.80776	180	
290.86593	354	
291.39364	130	
291.86711	208	
291.87736	136	
293.87508	1270	1+
296.83716	150	
296.85975	184	
300.35996	160	
300.84972	518	1+
300.91957	136	
301.85636	328	1+
303.81656	140	
303.86763	534	
303.91575	130	
305.02198	142	
305.86338	1456	1+
305.99718	148	
306.12789	308	
307.88799	222	
308.13992	1176	1+
308.87295	1056	1+
309.86547	248	
310.15664	500	
310.40859	176	
310.88129	260	
310.90703	150	
311.15736	252	
311.88231	3106	1+
314.86631	954	1+
315.76170	200	1+
315.89086	498	1+
316.86107	240	
317.38365	170	
317.82265	126	
319.78376	130	
319.86673	146	
320.87241	342	1+
322.37723	130	
323.87189	1030	1+
323.93303	258	1+
325.86803	146	
325.89713	130	
325.93894	216	1+
326.38092	296	1+
326.88231	2920	1+
328.80547	166	
328.87274	304	
330.06382	190	
330.16356	176	
330.82732	186	
330.94981	180	1+
331.76072	170	
332.38431	140	
332.87401	626	1+
332.93100	268	1+
334.87089	160	
335.83740	148	
335.88775	606	1+
336.36730	144	
337.87658	486	1+
338.79965	166	1+
340.86484	138	
343.89248	186	1+
345.78589	160	
346.87579	214	
346.90015	152	
347.75931	250	
347.77671	258	1+
348.01412	348	1+
348.84144	170	
349.75944	174	
349.78921	264	1+
349.82739	208	
349.90233	134	
350.38811	238	1+
350.81785	390	1+
350.88699	390	1+
351.97670	230	1+
353.33093	156	
353.78567	330	1+
353.85134	288	
354.87439	162	
354.90436	214	
355.85124	188	
356.90302	218	1+
357.86998	288	1+
358.74894	138	
362.78592	212	1+
363.81768	176	
364.90405	130	
365.78295	402	1+
366.18583	194	
366.83854	602	1+
366.90327	174	
367.70735	374	1+
367.76912	194	
367.90758	238	
368.89605	564	1+
369.83139	224	1+
370.80193	188	
371.78575	188	
371.83061	158	
371.89902	148	
372.77845	256	1+
372.82087	172	
373.87013	226	1+
374.05833	234	
374.81304	576	1+
380.71681	130	
380.72796	212	1+
381.83909	328	
382.90727	306	1+
383.74651	176	
383.78520	192	
384.79346	346	1+
384.84770	922	1+
385.79641	236	1+
385.82849	348	
386.05868	224	1+
386.82547	150	
387.80737	144	
387.84545	312	1+
387.88585	186	
389.20007	286	1+
389.84161	136	
390.73321	148	
390.78475	246	1+
390.83970	468	
391.83894	578	
392.82801	632	1+
393.19464	130	
393.79098	146	
394.73738	128	
394.81466	130	
394.83346	142	
395.05823	142	
395.12723	170	
395.71570	242	1+
396.71901	196	1+
396.74249	220	1+
396.81889	260	1+
396.89179	158	
399.84700	428	
400.07176	154	1+
402.86579	192	
403.87390	372	
404.85579	152	
405.76168	232	
405.87064	202	
407.74300	214	
407.76179	310	1+
407.86191	2706	1+
408.68720	164	1+
408.80625	138	
409.73118	1036	1+
410.11111	110	1+
410.83360	1790	1+
410.94132	130	
411.81220	152	
411.86110	172	
412.68823	138	
412.73987	344	1+
412.76111	144	
413.82467	128	
413.85781	158	
413.87536	414	1+
415.83502	132	
415.87687	150	
416.83256	244	1+
416.87434	228	
417.85707	178	
419.72790	236	1+
422.76805	406	1+
422.86413	226	
423.86831	608	1+
425.75289	318	
426.75309	218	
426.77037	232	
426.85818	922	1+
426.88798	148	
427.09157	172	1+
427.66555	122	1+
427.73449	412	
427.77421	152	
428.73401	756	1+
428.79364	258	1+
428.84853	982	1+
429.69913	188	
429.75801	256	1+
430.22437	114	1+
431.86334	518	1+
432.68808	208	
433.85244	424	1+
439.89796	240	
443.76335	172	
444.87292	1762	1+
445.66901	128	
445.72132	272	
445.75228	264	1+
446.87867	494	1+
447.70604	204	1+
447.73473	204	
448.77101	174	
449.76847	320	1+
449.87673	272	
450.67806	130	
450.73235	142	
450.74561	220	1+
450.87112	150	
451.68249	176	
451.69841	140	
451.86793	188	1+
457.89909	178	
462.88313	262	
463.88241	638	1+
465.70644	130	
465.72315	204	1+
467.70184	142	
467.88723	1004	1+
470.72711	336	1+
485.83710	178	1+
485.89787	450	1+
487.89571	266	1+
489.80130	268	1+
499.73625	144	
509.84595	140	
509.91329	184	1+
510.24711	130	
END IONS

###FS:    #m/z: 322.92945 #charge 1+
###MS: 101
###MSMS: 102
BEGIN IONS
TITLE=Cmpd 76, +MS2(322.9295), 28.0-35.0eV, 2.2min #102
RTINSECONDS=131.978
SCANS=101-102
PEPMASS=322.92945	3916140
CHARGE=1+
118.41712	78	
192.02092	70	
192.89145	74	
193.96038	94	
196.01955	72	
196.88189	154	
196.93887	100	
198.03622	86	
198.86302	72	
200.94106	78	
205.95150	136	
206.94171	84	
206.97329	168	
207.97027	108	
209.91820	130	
209.94358	88	
210.89931	72	
210.92616	74	
211.83217	116	
212.89591	84	
215.89292	88	
216.90617	106	
219.43100	94	
221.94077	70	
222.95550	220	
223.89326	78	
223.95866	180	
224.93261	84	
227.83125	72	
227.93103	136	
228.91115	72	
229.85970	74	
229.90539	100	
230.83138	98	
230.88946	86	
230.90738	74	
231.00232	80	
232.13848	84	
235.82127	88	
235.88325	98	
235.98935	74	
236.92205	78	
236.94669	138	1+
237.07517	80	
238.89094	222	1+
239.07748	270	
240.82206	130	
240.94028	2988	
241.09251	114	
241.87481	78	
241.89021	76	
241.93869	8410	1+
242.82290	110	
242.94077	5834	1+
243.82662	94	
244.82470	80	
244.93962	1622	1+
245.87326	86	
245.90007	94	
245.99977	74	
246.34483	94	
246.97523	504	1+
247.02393	98	
247.40630	102	
247.89315	72	
248.96237	76	
249.40149	70	
249.92710	96	
251.96785	72	
252.83208	88	
253.83188	116	
254.82113	72	
255.37632	80	
255.78578	144	
256.03028	96	
256.12639	78	
256.89853	202	
256.99557	74	
258.83584	180	
258.88776	84	
259.84297	74	
260.97765	82	
261.82734	424	1+
264.85809	76	
264.91417	72	
265.05847	122	
265.84700	272	1+
266.04816	70	
268.91005	78	
269.04291	84	
269.78887	132	
269.96175	102	
271.79527	70	
272.84656	74	
272.87006	70	
272.88392	98	
273.78754	84	
274.04851	74	
276.07072	102	
276.84048	248	1+
277.40892	74	
277.81830	70	
279.09062	890	1+
279.85175	70	
280.81612	72	
280.83456	106	
280.85041	122	
280.98269	74	
281.81710	118	
281.88512	94	
282.28211	86	
282.88809	80	
283.07078	88	
283.88030	268	1+
284.29197	132	
284.83248	82	
284.86175	84	
284.90087	96	
287.41040	90	
287.93290	120	
289.06519	72	
290.87176	108	
291.80323	86	
292.43820	98	
292.87917	70	
293.79182	70	
293.81927	190	
293.85620	240	1+
294.76741	74	
294.81419	90	
294.84343	82	
294.98855	76	
297.81547	114	
299.06275	126	
300.43812	82	
301.44784	86	
302.23681	84	
302.82208	80	
302.87109	118	
303.88321	220	1+
305.80135	72	
305.83568	74	
306.06985	72	
306.75142	82	
306.88241	170	1+
306.92338	86	
307.06965	72	
308.88051	70	
309.89452	70	
310.76048	78	
311.88982	70	
313.79941	82	
314.85140	78	
316.82086	124	
317.39265	78	
318.01906	78	
318.76564	78	
320.81420	102	
321.80259	94	
324.83406	72	
325.09774	72	
325.81499	218	1+
325.90145	106	
326.36103	74	
327.13510	72	
END IONS

###FS:    #m/z: 340.94001 #charge 1+
###MS: 101
###MSMS: 103
BEGIN IONS
TITLE=Cmpd 77, +MS2(340.9400), 28.0-35.0eV, 2.2min #103
RTINSECONDS=132.75
SCANS=101,103
PEPMASS=340.94001	1387328
CHARGE=1+
117.64859	96	
146.35889	132	
178.94721	84	
190.93345	84	
196.88205	74	
198.88174	146	
200.01271	78	
203.06178	78	
204.00039	84	
204.95035	242	1+
206.97848	130	
208.45098	92	
208.94081	78	
208.95895	98	
209.09682	78	
209.94363	100	
210.90090	74	
210.93685	296	1+
210.96890	100	
212.87961	150	
213.88157	102	
213.90564	104	
213.93764	1180	1+
215.88587	396	
216.85922	74	
217.82982	80	
217.87974	78	
217.93699	142	
221.90806	80	
222.39117	104	
222.89616	74	
223.39389	80	
224.91787	92	
226.94732	144	
227.03869	76	
227.37916	84	
229.06553	100	
230.12963	86	
230.88763	510	1+
231.88891	292	1+
231.95040	1778	1+
233.89731	166	
235.82744	82	
236.01381	80	
237.91038	146	
238.85014	94	
238.89125	118	
239.87787	92	
239.91962	74	
240.82998	100	
241.78330	72	
241.84221	350	
241.95943	102	
242.86213	100	
243.83174	112	
244.40426	102	
244.87964	92	
246.38957	102	
246.40288	76	
247.49110	88	
248.91682	74	
248.96718	88	
248.99657	76	
249.90024	148	
249.95997	522	
251.87788	90	
251.99487	76	
252.34804	92	
253.04851	94	
254.34529	92	
254.90958	120	
254.96572	882	1+
255.84550	488	1+
256.09513	72	
256.90394	136	
256.96204	330	
258.84001	152	
258.86158	98	
258.88736	88	
259.41466	88	
259.85401	154	
259.89407	112	
259.95669	124	
260.83389	664	1+
260.85143	108	
260.86512	102	
260.95839	72	
262.92382	114	
263.87963	82	
263.94749	106	
264.86215	86	
265.99605	94	
266.11615	72	
266.91583	122	
268.84348	136	
269.34271	90	
269.84506	78	
270.39175	96	
270.85440	106	
271.37593	90	
272.87504	88	
272.93348	304	
273.98234	82	
274.09753	86	
275.85971	118	
276.09930	110	
276.86230	262	
277.86722	386	1+
277.94177	72	
278.84302	1020	1+
279.00599	158	
279.96505	158	
281.91158	150	
281.93079	114	
282.28110	82	
282.87537	74	
283.86428	104	
284.07858	76	
286.85515	160	
287.80979	76	
290.80682	208	1+
291.04159	72	
292.34805	80	
292.55160	94	
292.85536	130	
293.15464	80	
293.84679	72	
294.36677	112	
295.11948	78	
295.99723	76	
296.86282	174	1+
297.81727	80	
297.96866	296	1+
298.31519	76	
298.35786	108	
298.42152	118	
298.90537	82	
299.95299	78	
300.85375	118	
301.84548	98	
301.86866	78	
302.83598	138	
302.85417	84	
302.94241	74	
303.83219	140	
303.95104	122	
308.54983	92	
308.86901	92	
309.45832	82	
310.18899	88	
310.88187	136	
311.91073	78	
313.84172	78	
321.59778	106	
326.00835	94	
330.85460	80	
331.81794	80	
331.87586	206	1+
332.86085	94	
333.97311	74	
335.71932	94	
340.29301	74	
340.82756	74	
341.43093	76	
342.76838	156	1+
345.90136	82	
END IONS

###FS:    #m/z: 507.84422 #charge 1+
###MS: 101
###MSMS: 104
BEGIN IONS
TITLE=Cmpd 78, +MS2(507.8442), 28.2-35.2eV, 2.3min #104
RTINSECONDS=133.523
SCANS=101,104
PEPMASS=507.84422	278534
CHARGE=1+
176.50157	132	
196.01525	438	1+
210.03202	168	
214.88592	314	1+
224.97560	174	
232.89722	452	
234.89125	138	
239.07423	260	1+
239.85990	162	
250.89637	188	1+
250.97001	156	
252.07717	344	1+
258.10809	176	
258.87386	200	
259.86570	136	
260.87879	416	1+
266.09550	258	1+
266.16524	302	
267.89684	138	
269.92230	250	
272.38630	148	
272.85337	364	1+
273.97046	156	
276.86422	214	1+
276.89659	152	
278.40382	148	
278.83500	204	1+
278.93338	190	1+
282.98822	138	
283.89566	234	1+
285.39739	140	
287.85061	896	1+
288.87029	134	
289.03532	144	
289.11632	278	1+
289.88206	182	
290.86456	374	
291.81516	208	1+
291.88321	694	1+
293.87263	1552	1+
298.79559	186	1+
298.85240	156	
299.57551	130	
300.85642	146	
300.87904	140	
303.86653	710	1+
304.80351	170	
305.86085	1566	1+
306.12646	158	
306.79516	170	
306.83221	216	1+
307.88665	536	
308.14061	1378	1+
308.83888	306	1+
308.86992	1624	1+
309.89041	396	1+
310.15529	1058	1+
310.86378	180	
311.88065	3200	1+
312.81985	218	1+
312.84860	130	
314.86393	354	
315.87309	182	
316.76069	158	1+
316.86003	232	
316.88808	188	
317.87758	434	1+
318.85530	288	
319.37549	214	1+
319.81235	148	
319.86300	170	
321.85702	136	
323.80814	146	
323.87091	810	1+
324.79744	236	1+
324.90368	154	
326.72337	168	1+
326.88230	3084	1+
327.38146	154	
327.82385	134	
327.90044	252	
328.87069	224	
329.81989	300	1+
329.87646	134	
330.16341	250	
330.88048	172	
331.88626	136	
332.80595	174	
332.87136	250	
333.88395	140	
335.88609	260	1+
335.90465	138	
337.87803	470	1+
337.89761	166	
338.39021	144	
339.88253	176	
343.87371	350	
343.96516	200	1+
344.90555	354	1+
345.75604	146	
345.77987	144	
345.83888	168	
345.91194	252	1+
346.87840	250	1+
347.77860	438	1+
349.75772	574	1+
349.83502	154	
349.89616	234	
350.16879	176	
350.37380	136	
350.80219	210	1+
350.85428	260	1+
350.89039	152	
353.84932	270	1+
353.89160	154	
354.78251	140	
355.27666	100	1+
355.77786	302	1+
355.89841	130	
355.95173	176	
356.71386	144	
358.77112	170	1+
358.81092	178	1+
360.31382	214	1+
361.86554	274	1+
362.77854	274	1+
363.80271	158	
365.76080	212	
365.80353	140	
366.05282	132	1+
366.18058	218	
366.78449	270	1+
366.83736	760	1+
367.71043	186	
367.76900	184	
367.78798	172	1+
368.70692	134	
368.88391	392	1+
368.90532	194	
369.83441	442	1+
370.80180	248	
371.83885	260	
374.81425	444	1+
375.72094	328	1+
375.78043	262	1+
376.72437	264	1+
379.85880	212	1+
380.71853	492	1+
381.72077	286	1+
381.83813	384	
382.85835	180	
383.80167	192	
384.84809	804	1+
385.82838	142	
386.81880	206	
387.84795	606	1+
389.19881	176	
390.05403	136	
390.19763	194	
390.83921	1112	1+
391.75483	142	
392.06777	164	1+
392.72418	230	1+
392.82606	984	1+
392.86191	170	
392.93211	160	1+
393.79207	350	1+
394.78933	286	1+
395.86754	248	1+
398.72760	198	
398.84225	166	
399.85088	694	1+
402.74861	160	
402.86534	280	
403.86607	152	
403.88005	182	
405.76678	190	
405.86234	686	1+
407.12473	134	1+
407.73704	482	1+
407.86702	1282	
408.71773	392	1+
408.85210	1664	1+
409.12568	150	1+
409.72049	332	1+
410.77689	262	1+
410.83436	1202	1+
411.73006	140	
411.80521	222	
412.72968	178	
412.84655	600	1+
412.86704	138	
413.07694	142	
413.75253	310	1+
413.87404	170	
414.77750	160	
415.86773	204	
416.87193	134	
417.83825	132	
417.85860	258	
418.81763	324	1+
418.84842	386	1+
419.81978	246	1+
421.78440	132	
421.88171	278	
422.86309	142	
423.77421	422	
423.86371	566	1+
424.77474	216	
424.86583	324	1+
425.75511	238	
426.74759	302	
426.76748	166	
426.86380	670	1+
427.73246	814	1+
427.77421	146	
428.78547	232	1+
428.84574	1334	1+
428.89006	334	1+
429.70277	156	
429.87841	150	
430.66816	142	
430.73562	140	
431.86642	246	
431.89093	138	
432.86689	144	
433.85012	300	
433.87603	130	
438.85565	146	
439.89428	356	1+
442.88053	164	
443.76319	430	1+
443.79466	216	1+
444.79930	148	1+
444.87142	1516	1+
445.71700	196	
445.74527	560	1+
446.88124	262	
447.71013	402	
448.70670	224	
449.68987	218	
449.78643	158	
449.87584	256	
450.69155	278	1+
450.74917	352	1+
450.87505	158	
451.85995	394	1+
452.74592	166	
457.89884	294	
458.90579	172	
462.88325	886	1+
465.72243	240	
467.76396	236	1+
467.88712	844	1+
468.70830	186	
479.22936	134	
482.44150	132	
485.89577	340	
486.84349	162	
486.90209	288	
499.65768	182	1+
509.86209	214	
END IONS

###FS:    #m/z: 363.95580 #charge 1+
###MS: 105
###MSMS: 106
BEGIN IONS
TITLE=Cmpd 79, +MS2(363.9558), 28.0-35.0eV, 2.3min #106
RTINSECONDS=137.201
SCANS=105-106
PEPMASS=363.95580	645070
CHARGE=1+
134.95433	170	
171.87825	92	
172.45019	86	
178.94494	330	
182.86963	110	
184.71567	106	
187.86720	136	
189.86322	700	
190.88781	86	
191.85755	528	1+
194.93486	184	1+
197.95933	130	
200.87760	148	
204.41456	100	
205.95151	124	
207.88047	576	1+
207.94682	552	1+
208.88602	348	1+
209.91993	98	
209.94320	3650	1+
210.11073	136	1+
210.16117	82	
210.88333	374	
211.07782	86	
211.88309	244	
212.87893	4374	1+
215.35916	96	
215.87859	90	
220.92278	92	
221.94511	140	
222.89976	96	
222.95125	1872	1+
223.96966	94	
223.99586	112	1+
224.40243	94	
224.89592	130	
224.94837	2936	1+
225.02723	86	
225.09998	100	
225.41341	100	
225.88888	512	1+
225.96732	118	
226.94694	19458	1+
227.06965	138	
227.08866	126	
227.92101	92	
228.84650	108	
228.86137	88	
228.89598	1214	1+
228.94223	18752	1+
229.04132	116	
229.06387	108	
229.57859	82	
230.84510	106	
230.88966	4754	1+
232.01835	160	
232.21343	96	1+
232.88346	782	1+
232.90405	164	
233.95770	158	
234.77137	98	1+
235.03048	92	
238.98318	140	
240.83259	126	
240.93996	494	
240.96006	758	1+
241.89986	86	
241.94176	406	
242.94018	1552	1+
242.95892	1978	1+
243.11731	120	
243.49522	84	
243.81618	248	1+
243.90479	282	1+
244.95750	9900	1+
245.69987	100	
245.94167	216	
246.90638	198	
246.95258	11212	1+
248.89855	1112	1+
249.04106	98	
250.89185	288	1+
250.91461	224	1+
250.97040	224	
251.06889	222	1+
253.85122	192	1+
253.90107	188	
254.83093	90	
257.89451	218	1+
258.02814	92	
258.84449	100	
258.97070	176	
259.96166	1060	1+
260.83006	222	
260.84595	96	
260.96614	926	1+
261.42808	104	
261.83522	128	
262.39175	104	
262.40762	88	
263.80672	102	
263.92358	100	
263.97664	88	
264.83876	128	
264.96095	122	
265.85216	100	
266.81128	144	
266.85222	156	
267.41336	94	
267.97219	1640	1+
268.95761	118	
269.96738	1650	1+
271.83918	172	1+
271.91460	262	
272.94003	98	
273.02520	82	
273.79651	196	1+
275.92178	92	
276.07766	178	1+
276.81146	106	
276.84792	234	1+
278.79707	164	
278.84107	172	
279.10018	184	
279.79069	526	1+
279.87687	92	
280.10664	86	
280.81393	132	
280.87520	98	
281.43400	86	
282.42769	84	
282.79868	214	1+
282.84850	450	1+
283.85170	312	1+
283.98196	248	
284.87805	92	
284.90713	98	
285.81210	110	
285.82525	122	
285.84424	372	
289.86761	82	
290.85965	224	
291.81508	90	
291.86588	106	
293.06082	82	
294.91690	166	
295.02233	86	
296.39719	82	
296.80835	190	
297.11098	112	
297.80852	112	
298.11589	84	
298.79912	1342	1+
298.84587	142	
298.94787	98	
299.12735	88	
301.85876	590	1+
302.75962	100	
302.80165	116	
303.10406	190	1+
303.78787	82	
303.85539	1444	1+
304.44177	104	
304.87665	102	
305.84303	86	
307.13226	86	
307.88995	192	
308.89686	86	
308.92505	106	
310.87161	144	
311.12835	98	
313.03698	84	
313.75864	96	
314.81673	110	
316.81315	158	
316.89204	106	
318.80748	518	1+
319.44837	84	
321.86421	300	1+
322.10041	84	
322.92820	604	1+
323.01764	88	
323.39658	86	
324.46247	100	
324.82285	130	
326.16971	84	
326.33936	150	
326.87250	262	1+
327.98814	100	1+
328.88701	94	
336.94617	152	
337.76269	84	
337.95070	92	
338.86912	120	
339.82419	234	1+
340.94055	206	
342.89964	104	
344.70343	84	
348.81202	84	
359.84141	90	
359.86652	210	1+
361.14976	86	
363.83572	82	
365.06606	84	
366.77375	92	
END IONS

###FS:    #m/z: 507.84404 #charge 1+
###MS: 105
###MSMS: 107
BEGIN IONS
TITLE=Cmpd 80, +MS2(507.8440), 28.2-35.2eV, 2.3min #107
RTINSECONDS=137.973
SCANS=105,107
PEPMASS=507.84404	277418
CHARGE=1+
196.01642	446	1+
214.88430	128	
222.97189	380	1+
227.95250	124	
232.89848	412	
236.88959	192	
237.93350	152	
238.06118	252	
241.85322	188	
246.98169	140	
250.06796	158	
250.96870	166	
252.07759	228	
255.09798	124	
256.90514	154	
258.10240	126	
258.95541	198	1+
259.86945	320	1+
261.38056	284	1+
262.88737	118	
266.16614	462	1+
268.11056	120	
270.85563	164	
272.39005	152	
272.85453	236	
275.82876	260	1+
277.89369	226	1+
278.39842	154	
278.85484	192	1+
279.83278	132	
280.82949	212	
281.37913	144	
281.84290	134	
281.96387	256	1+
283.79031	162	1+
283.89245	256	1+
283.92627	336	1+
284.02284	146	1+
285.85635	292	1+
287.85087	1180	1+
287.88687	262	1+
288.86590	160	
289.87540	168	
290.86502	400	
291.86153	250	
291.87848	424	1+
292.79028	132	
292.86683	130	
293.87305	2220	1+
296.17924	126	
296.85449	300	1+
296.89029	154	
297.94765	136	
298.13176	140	
299.81108	176	1+
299.85008	362	1+
299.88119	154	
300.34834	124	
300.76004	120	
302.86595	150	
302.88605	124	
303.86473	582	1+
304.80002	144	
305.86217	900	1+
305.90608	220	1+
307.88574	494	
308.14083	1068	1+
308.35572	188	1+
308.84100	158	
308.87296	1922	1+
309.84556	144	
310.03792	148	
310.15483	860	1+
311.17169	156	
311.88318	2584	1+
313.85374	150	
313.87956	388	
313.98502	124	
314.82425	164	
314.86731	666	1+
315.37588	134	
316.85998	586	1+
317.99864	190	1+
318.88203	280	
319.89026	176	
321.91250	172	1+
322.86914	120	
323.83008	140	
323.87055	506	1+
324.85895	140	
324.89685	464	1+
325.86087	178	
326.88264	2616	1+
327.82705	138	
328.82611	130	
328.87876	352	
329.89568	498	1+
330.87725	154	
331.87345	756	1+
332.40077	136	
332.87568	632	1+
333.83179	128	
333.86745	124	
334.00251	196	1+
334.76807	310	1+
335.84480	174	
335.89021	144	
336.83096	206	1+
336.87943	158	
337.03357	152	
337.80109	138	
337.88038	552	1+
338.38997	206	1+
339.38957	346	1+
340.76155	118	
341.87282	190	1+
343.87133	252	
345.86736	192	
345.98780	178	
346.38321	120	
346.83029	354	1+
346.87162	118	
347.77632	156	
348.07608	140	
348.17556	174	
348.77251	456	1+
348.90652	162	
349.16943	280	1+
349.75451	462	
349.81255	348	1+
350.81573	254	1+
350.84535	126	
350.88398	526	1+
352.83094	126	
353.79033	122	
353.84675	464	1+
353.90668	130	
355.85448	122	
357.78143	142	
357.84062	274	1+
358.76703	182	1+
359.79928	290	1+
360.85776	192	1+
365.78275	326	1+
366.18240	304	1+
366.83690	520	1+
367.70602	192	1+
367.76101	392	1+
367.91066	160	
368.83406	1072	1+
368.89581	290	
369.76570	128	
369.83622	964	1+
369.89255	348	1+
370.16200	120	
370.76606	122	
372.78745	408	1+
373.71650	128	
373.82387	170	
373.90156	154	
374.74076	134	1+
374.81269	288	1+
374.87337	134	
376.89365	268	1+
377.75755	132	
378.75050	140	
379.17108	126	
379.75784	250	1+
381.73306	218	1+
381.84022	478	
384.74046	222	1+
384.84974	1752	1+
385.87642	138	
386.72596	268	1+
386.80783	138	
386.84820	164	
387.78422	380	1+
387.85200	180	
388.79046	242	1+
389.19813	462	1+
390.72388	200	
390.79652	266	1+
390.84386	740	1+
391.19154	162	
392.82896	476	
393.73521	240	1+
393.81688	300	1+
395.37542	108	1+
396.85812	296	1+
397.72345	406	1+
398.72618	352	1+
399.69145	156	
399.80100	250	1+
399.84854	988	1+
400.72229	142	
401.89072	142	
402.72603	330	1+
402.81790	124	
402.86371	190	
403.86829	672	1+
405.75601	126	
405.86531	162	
406.75553	212	
407.73680	194	
407.77728	246	1+
407.86747	1420	
408.75553	134	
408.85647	642	
409.72034	192	
409.76733	144	
409.85027	352	
410.73375	208	1+
410.83515	1714	1+
411.71994	132	
412.87787	136	
413.06598	174	
413.86403	240	
414.86020	118	
415.73761	332	1+
415.86864	178	
417.85604	354	1+
421.88505	528	1+
422.38038	220	1+
422.86184	772	1+
423.76691	540	1+
424.10730	144	
425.07380	206	1+
425.75339	1124	1+
425.87813	128	
426.86118	1134	1+
427.73714	644	1+
427.83245	126	
428.84588	1532	1+
428.87892	392	1+
429.69718	162	
430.69759	140	
430.73546	170	
430.84943	340	
430.87111	746	1+
431.87191	568	1+
433.84851	252	
434.89146	338	1+
435.71284	196	
439.73168	120	
441.77949	160	1+
441.87128	182	1+
443.71041	120	
443.75753	142	
444.76679	140	
444.87100	2014	1+
445.74834	286	1+
446.71167	582	1+
446.77645	200	1+
446.89025	174	
447.71194	426	1+
448.79236	142	
449.87532	674	1+
450.70436	198	1+
450.74806	162	
451.75493	248	1+
452.83626	146	
457.89816	222	
462.88414	498	1+
465.71043	128	
467.88722	734	1+
470.72248	200	1+
485.89807	282	
486.89589	130	
487.90271	120	
494.70541	224	1+
508.91259	118	
509.86091	162	
END IONS

###FS:    #m/z: 336.94486 #charge 1+
###MS: 105
###MSMS: 108
BEGIN IONS
TITLE=Cmpd 81, +MS2(336.9449), 28.0-35.0eV, 2.4min #108
RTINSECONDS=138.745
SCANS=105,108
PEPMASS=336.94486	57216
CHARGE=1+
70.08300	94	
140.70885	84	
197.03187	80	
203.47127	88	
203.88492	80	
205.95022	114	
208.87834	198	1+
211.94341	4254	1+
212.87811	1046	1+
213.94034	1090	1+
214.93298	342	1+
215.88851	322	1+
217.88055	104	
218.84072	104	
221.92102	72	
224.00536	100	
226.38238	84	
226.89263	74	
226.94262	72	
226.97047	90	
228.89500	124	
229.91020	74	
229.95422	2984	
230.07223	78	
230.88759	1598	1+
230.95612	78	
231.38877	76	
231.94947	2264	1+
232.82569	72	
233.82944	98	
233.89817	300	
234.88414	98	
238.04991	74	
238.85949	72	
240.83608	450	1+
240.96891	72	
241.94927	78	
242.85381	90	
245.12077	78	
245.86909	84	
246.86565	90	
246.94662	74	
247.96464	982	1+
248.04961	100	
248.33583	78	
248.89860	542	1+
248.92447	88	
249.05182	74	
249.83018	80	
249.96464	600	1+
250.40304	96	
250.82700	278	1+
250.94683	144	
250.98981	94	
251.06783	102	
251.50402	90	
251.88379	80	
251.95820	130	
252.83890	308	
252.97042	2394	1+
253.08657	128	
253.90674	148	
254.09062	74	
254.40979	100	
254.90561	136	
254.96561	876	1+
255.07465	96	
255.92168	132	
256.05781	84	
256.52779	84	
256.86665	142	
256.88485	226	1+
256.96152	132	
257.26185	78	
257.84793	110	
257.86076	126	
258.44251	84	
258.84219	250	
259.82426	76	
259.92146	108	
260.86054	78	
260.93004	78	
261.80142	74	
261.82623	144	
261.94435	80	
262.83756	238	1+
263.08268	74	
264.41051	104	
264.80985	86	
264.86587	174	
264.89018	76	
265.08467	144	
266.03829	74	
266.86359	128	1+
267.81561	100	
267.83770	78	
268.84444	452	1+
269.84975	276	1+
270.97826	236	1+
271.42890	122	
271.85888	90	
271.91225	200	
272.45533	78	
272.97217	80	
273.89335	150	1+
274.03718	78	
274.87029	76	
274.97032	76	
274.99676	94	
275.85641	602	1+
277.83623	74	
278.05772	74	
278.73974	88	
278.79850	78	
278.83665	204	
278.90590	98	
279.84304	122	
280.88533	96	
281.89349	72	
282.04812	92	
282.84672	88	
282.86121	90	
282.95393	88	
283.42707	94	
283.83743	74	
285.84912	386	
286.84667	1166	1+
288.89942	80	
289.50994	92	
289.76181	74	
290.07640	88	
290.86157	134	
291.85845	132	
292.10576	312	1+
293.10612	220	1+
293.79823	74	
293.99521	194	
294.86217	92	
294.97192	186	1+
295.28415	110	
295.85422	88	
296.85240	78	
297.20305	74	
299.06523	204	1+
300.89895	80	
301.84856	92	
304.90897	120	
305.76285	78	
306.00344	74	
307.28723	110	
307.82736	88	
309.86361	146	
311.86395	128	
311.89446	92	
312.86171	278	1+
313.73911	72	
315.94181	94	
319.79795	80	
319.82108	72	
319.88140	102	
321.04540	72	
321.07178	82	
321.28509	106	
321.72536	80	
322.86967	72	
323.82368	82	
326.09883	86	
327.98207	80	
328.88820	118	
329.87019	84	
330.88153	120	
333.34325	90	
333.86991	130	
335.88808	72	
336.33579	86	
337.04068	220	1+
338.22104	80	
340.83307	84	
341.08342	72	
341.88241	76	
END IONS

###FS:    #m/z: 363.95577 #charge 1+
###MS: 109
###MSMS: 110
BEGIN IONS
TITLE=Cmpd 82, +MS2(363.9558), 28.0-35.0eV, 2.4min #110
RTINSECONDS=142.433
SCANS=109-110
PEPMASS=363.95577	679054
CHARGE=1+
173.97888	110	
178.54182	118	
178.93071	92	
181.53748	128	
182.86826	102	
189.86172	886	1+
191.85804	614	1+
196.88306	292	
197.96037	84	
200.94445	100	
201.05113	126	
204.90201	144	
205.94726	130	
207.87337	420	
207.94784	274	1+
208.88794	140	
209.10380	112	
209.86824	116	
209.94416	2884	1+
210.88398	634	1+
211.39581	144	
212.87864	3952	1+
214.87469	84	
218.92198	128	
221.42166	86	
222.44419	90	
222.88670	278	1+
222.95132	1982	1+
224.94888	3122	1+
224.97317	134	
225.88249	172	
225.97241	204	
226.86478	102	
226.91300	92	
226.94664	23258	1+
226.97159	128	
227.07248	112	
227.35004	92	1+
227.88218	128	
227.92781	94	
228.89323	910	1+
228.94233	23404	1+
229.05881	142	
229.09093	104	
229.33396	104	
230.42196	120	
230.88894	4946	1+
231.09288	92	
232.01421	114	
232.88530	746	1+
233.90890	110	
233.96391	110	
234.40639	144	1+
234.87934	252	
234.92183	102	
235.38066	108	
236.04458	292	1+
236.07867	94	
236.43098	84	
237.90610	108	
239.42550	100	
240.81907	152	
240.83842	186	1+
240.93993	688	
240.96153	928	1+
241.08606	128	
241.94229	496	
242.94184	1342	1+
242.95733	1020	1+
243.82559	94	
243.88681	90	
244.91483	106	
244.95647	9668	1+
246.90541	298	
246.95253	11404	1+
247.59545	88	
248.02838	134	
248.06893	90	
248.09197	88	
248.80327	100	
248.81340	126	
248.89974	1688	1+
250.37192	112	
250.79285	258	1+
250.89466	480	1+
250.91701	100	
250.94542	162	
250.96993	464	
251.07229	250	1+
253.04736	98	1+
253.90446	422	1+
254.84672	92	
255.64311	104	
256.85132	250	1+
257.80141	92	
257.87941	104	
257.97292	96	
260.43241	84	
260.79345	204	1+
260.83375	116	
260.96925	728	1+
262.82574	166	
262.97153	84	
263.90347	100	
263.97668	150	
264.82158	126	
264.96048	112	
265.34983	86	
265.97029	100	
266.80881	418	1+
266.84550	214	1+
267.13566	180	1+
267.39584	106	
267.81247	350	1+
267.97118	996	1+
268.05692	132	
268.78241	98	
268.96280	208	
269.80838	108	
269.91810	228	1+
269.96933	1314	1+
271.91699	254	
271.96609	138	
273.00485	88	
275.90441	84	
276.42997	84	
276.85693	260	
277.93237	96	
277.96255	88	
278.07411	198	1+
278.79470	116	
278.80756	124	1+
278.85051	236	1+
278.91447	234	1+
279.10253	142	
280.79332	324	1+
281.85497	144	
282.79017	134	
283.79136	134	
283.84692	408	
283.96757	102	
284.80005	174	
284.82315	308	1+
285.84406	366	1+
286.41611	138	
286.82309	106	
286.96275	92	
287.92946	134	
288.87107	104	
289.86818	110	
289.88520	122	
290.78926	138	
290.85489	114	
291.10708	94	
292.87183	134	
292.94264	100	
293.11523	88	
294.43856	94	
294.92771	94	
296.80851	392	1+
297.86493	112	
298.80169	764	1+
299.92097	90	
300.80341	326	
301.79898	446	1+
301.86078	264	
302.86113	226	
303.85623	864	1+
304.04258	200	1+
304.88741	98	
307.09190	92	
307.88494	244	1+
308.86562	242	1+
309.81519	98	
310.90151	100	
312.19044	92	
313.84790	172	
315.80947	516	1+
315.87092	124	
316.33925	122	
316.81253	440	1+
318.84617	114	
320.13960	90	
320.81551	326	1+
321.86536	362	
322.93213	172	
323.81006	154	1+
324.88170	108	
325.51160	84	
326.87264	468	
327.98447	88	
329.87072	150	
331.91850	84	
336.82992	184	1+
336.94036	254	
337.94391	136	
339.82565	270	1+
340.93672	508	1+
341.83208	104	
343.79887	90	
344.18624	130	
346.60510	90	
351.76531	86	
353.87323	90	
354.41790	100	
355.96931	88	
359.71723	240	1+
360.71851	190	1+
364.03923	92	
365.35709	94	
366.73407	98	
367.77490	128	
END IONS

###FS:    #m/z: 336.94492 #charge 1+
###MS: 109
###MSMS: 111
BEGIN IONS
TITLE=Cmpd 83, +MS2(336.9449), 28.0-35.0eV, 2.4min #111
RTINSECONDS=143.206
SCANS=109,111
PEPMASS=336.94492	57844
CHARGE=1+
177.91716	94	
182.86856	120	
183.97697	92	
185.86253	156	
189.86031	160	
194.88684	118	
199.98502	78	
205.94816	80	
206.92043	76	
211.94392	3662	1+
212.87835	780	1+
213.04820	78	
213.93748	1482	1+
214.89290	204	
215.88924	126	
215.93686	354	
217.93932	108	
220.89314	126	
221.44385	78	
223.95766	138	
224.88287	88	
226.97212	76	
227.54585	80	
228.53608	74	
228.83564	120	
228.85312	100	
228.89396	334	1+
228.91306	84	
229.95425	4806	1+
230.88924	1362	1+
231.08844	142	1+
231.94967	1510	1+
232.39840	94	
233.82697	142	
233.89550	134	
233.94587	198	
234.02794	78	
234.83394	158	
234.88892	82	
235.83473	88	
236.90901	80	
237.89146	96	
238.83864	78	
238.89940	76	
239.84324	170	
240.84321	138	
241.84070	302	
242.13651	80	
243.88219	196	1+
244.95352	92	
246.97493	204	
247.96572	994	
248.01480	74	
248.89830	562	1+
249.05644	94	
249.96044	436	
249.98904	98	
250.83255	208	
250.94980	194	
251.07006	96	
251.83049	328	1+
251.84426	124	
251.89136	112	
251.96070	120	
251.99681	110	
252.97075	2290	
253.08535	190	
253.90683	394	1+
254.08889	78	
254.96681	520	
255.07420	94	
256.07940	82	
256.96725	270	
257.84500	82	
257.90973	82	
258.84885	230	
259.82220	78	
259.86087	158	
259.89934	98	
259.95903	140	
260.83292	76	
260.94987	118	
261.79130	108	
261.82215	78	
261.83657	140	
265.82590	82	
266.80171	90	
267.14489	74	
267.84068	230	
268.84283	836	1+
269.11141	74	
269.25616	78	
269.81377	134	
270.97943	474	1+
271.18809	74	
271.37067	102	
271.85501	92	
271.91352	318	
272.84567	90	
274.79559	82	
274.85305	268	1+
274.87429	198	
275.81810	78	
275.84304	80	
275.89348	104	
275.94675	98	
276.59338	96	
276.85368	276	1+
277.83639	138	
278.11886	76	
278.21714	86	
278.83389	502	1+
279.10752	86	
281.05192	96	
281.83563	104	
282.97879	86	
283.83877	80	
284.50101	84	
285.85240	242	
286.41178	98	
286.80597	106	
286.84940	1220	1+
288.10558	76	
288.80235	134	
289.10881	92	
290.85791	172	
291.85022	98	
292.00986	78	
292.86783	148	
293.10535	108	
293.86672	116	
294.63467	82	
294.85249	94	
294.99507	168	1+
295.11200	102	
295.85535	74	
295.88043	188	1+
295.97209	96	
298.81758	224	1+
298.86112	84	
299.31075	74	
299.61900	84	
299.87170	116	
301.97870	80	
302.07250	100	
302.83265	94	
302.86902	92	
303.79722	80	
304.83178	80	
304.86055	264	1+
305.39795	90	
305.86514	262	1+
307.91603	74	
310.02875	82	
310.86156	158	
310.87629	118	
311.81506	74	
311.87635	128	
311.89219	132	
312.88158	76	
314.81450	80	
318.52660	80	
321.74095	76	
321.81596	124	
322.39121	96	
323.09691	84	
323.13661	86	
323.32270	114	
327.89515	76	
328.86551	90	
329.88333	176	1+
330.99306	78	
332.89317	94	
336.87111	262	1+
341.91439	92	
END IONS

###FS:    #m/z: 359.96010 #charge 1+
###MS: 109
###MSMS: 112
BEGIN IONS
TITLE=Cmpd 84, +MS2(359.9601), 28.0-35.0eV, 2.4min #112
RTINSECONDS=143.977
SCANS=109,112
PEPMASS=359.96010	45534
CHARGE=1+
187.89682	80	
191.95292	134	
192.02615	84	
195.04968	84	
200.94668	118	
205.02094	102	
205.94712	200	
206.49305	84	
208.07368	90	
208.88210	88	
209.94375	1054	1+
216.85646	138	
217.91468	108	
222.90060	86	
222.93024	86	
222.94968	350	1+
224.94925	1168	
225.96535	88	
226.01849	92	
226.13973	80	1+
226.94651	5326	1+
226.97505	134	
227.92725	92	
228.10920	150	1+
228.67551	94	
228.94195	6206	
229.94302	226	
232.82440	166	
232.95312	104	
234.03180	80	
234.87208	92	
235.61977	100	
237.05485	92	
237.80397	90	
239.90463	90	
240.93880	458	1+
240.96158	684	1+
241.85597	106	
242.96155	432	1+
243.82302	82	
243.90286	118	
244.95755	2840	1+
245.93977	266	
246.80757	126	
246.95236	3654	
247.81368	96	
247.94512	82	
248.80562	190	
248.95555	122	
250.94953	210	
250.97065	150	
251.78822	86	
251.86850	80	
253.08480	112	
253.41995	84	
253.83526	82	
254.86759	198	1+
254.95657	88	
255.34497	86	
255.90640	82	
257.11976	84	
258.82687	212	1+
258.84281	154	
258.93254	80	
258.97206	126	
259.96675	330	1+
260.97010	282	1+
261.79736	86	
261.84283	112	
261.88661	90	
264.90679	84	
264.96274	96	
264.97976	130	
265.83193	82	
265.97997	96	
266.81307	182	
266.90628	94	
267.87152	148	
267.97342	570	
268.04877	80	
268.45520	92	
268.95612	92	
269.79861	156	
269.96718	576	1+
271.01571	86	
272.85018	128	
272.89542	90	
272.92760	94	
272.97879	88	
273.96778	270	
274.80843	102	
274.85036	186	
275.96971	268	
277.80999	160	
278.84143	238	1+
279.09975	156	
280.06162	86	
280.10668	104	
280.44580	84	
280.79664	156	
281.78605	238	1+
281.98827	84	
283.84123	126	
283.95856	78	
283.98143	78	
284.92583	102	
286.42211	80	
289.96355	86	
291.01627	88	
292.38345	92	
292.86372	138	
293.83224	108	
293.89736	80	
294.85383	118	
295.42104	92	
295.86279	204	1+
295.89829	84	
296.45831	108	
296.82335	174	
297.80910	94	
298.42166	78	
298.80144	760	1+
299.12809	92	
299.58292	86	
299.87078	104	
300.85306	202	1+
300.86432	92	
303.10397	78	
303.40560	98	
307.89217	86	
308.82775	130	
308.92289	86	
309.80430	78	
310.87714	120	
311.86424	206	1+
312.42904	78	
313.45212	90	
314.41580	86	
316.33464	86	
316.81468	126	
317.93747	84	
318.59479	110	
318.81381	224	1+
318.87919	108	
321.14573	216	1+
322.77246	78	
322.93431	120	
323.01437	128	
324.77922	100	
325.83510	88	
328.88332	270	1+
331.84927	100	
333.36294	86	
333.86566	98	
334.40175	100	
334.74971	134	1+
336.96037	86	
337.04778	102	
337.84188	78	
338.78540	80	
338.95331	80	
339.20392	86	
340.94071	276	
341.83461	122	
342.79359	118	
344.05161	100	
344.74857	98	
346.16163	82	
350.05618	82	
356.20309	84	
356.77134	82	
360.79830	122	
360.86240	142	
361.83341	94	
END IONS

###FS:    #m/z: 322.92929 #charge 1+
###MS: 113
###MSMS: 114
BEGIN IONS
TITLE=Cmpd 85, +MS2(322.9293), 28.0-35.0eV, 2.5min #114
RTINSECONDS=147.66
SCANS=113-114
PEPMASS=322.92929	3925280
CHARGE=1+
77.85628	74	
183.89739	96	
192.02773	68	
195.95606	72	
197.88251	84	
197.95808	92	
198.02415	80	
200.38472	68	
203.88242	92	
207.05299	102	
207.93025	78	
207.97277	144	
209.94631	100	
212.87600	144	
214.88795	96	
215.02075	84	
215.13764	68	
215.89941	82	
216.89171	80	
218.37367	96	
218.84539	82	
220.87586	272	1+
220.95592	76	
221.94088	78	
222.94882	112	
224.96458	82	
226.85194	84	
227.93265	76	
228.89160	90	
228.92996	78	
229.83962	68	
229.91189	72	
230.70009	76	
230.97804	76	
231.13663	118	
231.82616	70	
231.84669	108	
233.91909	100	
234.06556	72	
234.12570	84	
234.89105	176	1+
235.33722	86	
235.98367	84	
238.93746	100	
239.06879	236	1+
239.38559	90	
239.78672	68	
240.33642	84	
240.82347	156	
240.93953	2388	
241.79672	80	
241.87009	88	
241.93867	6814	1+
242.82508	66	
242.94082	4746	1+
243.82324	80	
244.81502	206	1+
244.91249	78	
244.93878	1166	1+
244.98260	84	
246.43385	76	
246.90630	78	
246.97181	162	
247.86018	66	
247.97820	68	
248.84516	152	
249.19595	88	
249.79931	76	
250.94556	148	
251.33100	138	
251.92344	84	
253.85212	68	
253.93682	92	
254.91519	82	
255.55274	94	
255.78834	144	1+
256.03335	216	
256.32533	66	
256.89944	78	
257.47451	98	
258.83176	118	
260.01445	70	
260.33918	92	
260.80274	70	
260.82724	384	1+
261.88262	90	
262.92372	104	
263.83202	68	
263.85949	72	
263.97145	72	
265.06340	102	
265.09391	74	
265.86054	290	1+
266.84982	88	
267.84155	88	
267.98240	74	
268.84137	72	
268.96216	100	
271.39838	72	
271.89649	66	
272.79396	160	1+
272.84874	80	
272.94611	66	
276.81692	124	
276.84166	78	
276.85698	78	
277.85063	166	1+
277.91191	72	
277.97754	82	
279.09094	832	1+
281.10422	70	
281.26077	68	
281.93452	78	
282.79376	118	
282.96904	134	
283.06725	134	
283.78558	78	
283.86903	192	1+
284.21315	78	
284.29201	554	1+
285.81356	80	
287.09162	84	
287.80354	168	1+
287.86833	82	
287.89101	82	
288.93599	78	
289.85941	168	1+
289.87391	72	
292.78710	66	
293.85598	92	
294.81563	72	
295.87503	86	
296.96821	76	
297.81697	78	
298.79696	178	
300.90611	86	
302.80917	78	
303.36925	70	
303.81662	78	
304.07331	78	
304.72442	68	
305.34408	74	
305.88157	218	1+
306.75355	84	
306.82659	78	
307.01627	72	
307.79834	140	
308.20258	66	
308.87204	120	
309.13011	76	
310.81633	70	
310.87767	116	
310.92229	70	
311.05244	86	
312.80245	72	
313.60662	84	
313.80756	184	1+
314.88177	96	
317.88794	86	
318.75271	92	
319.09904	78	
319.82996	70	
323.83733	70	
324.85504	142	
325.00207	66	
325.90178	142	
326.03497	76	
326.76658	102	
327.76413	84	
END IONS

###FS:    #m/z: 340.93988 #charge 1+
###MS: 113
###MSMS: 115
BEGIN IONS
TITLE=Cmpd 86, +MS2(340.9399), 28.0-35.0eV, 2.5min #115
RTINSECONDS=148.433
SCANS=113,115
PEPMASS=340.93988	1362012
CHARGE=1+
189.86448	114	
192.92829	78	
193.95014	92	
196.88533	96	
206.82854	86	
212.88080	130	
213.87956	132	
213.93808	1370	1+
214.87466	80	
214.89463	148	
215.88321	150	
215.93732	248	
216.97321	76	
217.93559	146	
218.87494	74	
219.89220	96	
221.88957	84	
221.94972	178	1+
222.88403	78	
222.92786	80	
225.97960	74	
226.44912	94	
226.94435	130	
226.96654	118	
228.94742	276	1+
230.88590	552	1+
231.94856	1554	1+
233.89514	194	
233.94693	332	
234.87239	84	
235.79131	78	
235.94768	86	
237.00347	86	
238.40616	96	
239.07582	84	
239.78721	178	
239.88434	210	
240.78204	82	
240.82021	86	
240.83787	128	
241.84187	100	
241.94255	132	
242.84560	168	
242.89037	74	
242.90355	78	
243.38597	76	
243.96107	78	
244.89052	298	1+
244.95264	98	
249.96133	334	1+
250.99398	72	
253.80720	106	
253.91246	78	
254.06825	186	1+
254.90305	100	
254.96655	658	1+
255.91102	84	
255.95627	312	1+
256.00258	80	
256.02220	74	
256.19933	72	
256.45793	80	
256.85225	78	
256.88441	134	
256.96235	222	1+
257.24392	82	
257.89998	72	
257.93946	76	
258.03011	80	
258.84534	192	
258.91221	156	
259.83495	166	
259.85254	180	
259.91252	90	
259.95795	212	
260.45595	96	
260.83347	418	1+
262.52909	74	
262.79173	86	
262.92509	152	
264.90006	88	
266.99264	190	1+
267.86163	100	
267.96817	74	
268.82758	116	
268.83856	100	
269.83075	74	
271.85307	312	1+
271.93469	104	
272.36020	110	
272.93420	290	1+
272.95729	142	
273.05792	96	
273.91643	94	
274.88612	88	
275.89162	82	
276.84130	132	
276.85674	214	
277.85618	152	
277.86561	194	
277.96667	124	
278.45472	88	
278.84304	780	1+
279.58079	90	
279.89078	86	
279.92462	118	
280.90776	184	
280.93324	92	
282.87075	224	1+
282.97098	94	
283.38996	94	
283.79361	156	
285.32594	76	
287.92036	86	
288.84423	74	
288.86509	82	
289.00268	96	
289.85005	292	1+
291.94057	80	
293.85342	128	
294.33096	118	
294.72315	84	
295.05823	76	
295.97588	244	1+
295.99298	102	
296.38031	88	
296.86513	84	
296.91739	108	
296.97954	200	1+
297.09943	84	
297.89557	76	
299.86523	80	
300.40590	76	
300.54409	102	
301.95732	94	
302.44155	86	
302.62969	108	
302.90098	86	
302.94483	190	
304.86392	72	
306.88260	80	
308.89052	92	
309.04817	92	
309.15587	102	
310.82058	78	
310.87485	128	
312.86513	126	
313.87264	104	
315.84572	76	
316.35882	90	
317.76352	72	
321.42201	72	
321.87088	76	
323.02187	78	
324.86411	110	
324.89362	114	
325.80653	74	
328.29116	76	
328.88743	254	1+
329.37543	92	
330.81369	202	
332.01289	80	
332.81294	128	
333.68385	84	
336.12495	142	
336.95763	84	
338.87823	140	
339.81051	84	
341.74413	78	
342.31213	124	
343.90591	88	
END IONS

###FS:    #m/z: 363.95579 #charge 1+
###MS: 113
###MSMS: 116
BEGIN IONS
TITLE=Cmpd 87, +MS2(363.9558), 28.0-35.0eV, 2.5min #116
RTINSECONDS=149.205
SCANS=113,116
PEPMASS=363.95579	642548
CHARGE=1+
187.93884	88	
189.86121	260	
191.85873	392	
194.73090	126	
194.88813	110	
196.88279	140	
200.45053	104	
204.90467	90	
205.87951	176	
207.87093	384	1+
209.94210	1190	1+
210.88331	350	1+
212.87940	1446	1+
218.91462	98	
219.41480	88	
221.94264	86	
222.95069	386	1+
223.42139	88	
224.95097	1052	1+
226.90274	92	
226.94655	8648	1+
227.93142	182	
228.83847	138	1+
228.89273	388	1+
228.94150	9162	1+
229.15016	98	1+
229.80375	90	
230.88833	2848	1+
231.10683	98	1+
232.88474	222	
233.83315	90	
233.87845	196	
234.88187	142	
234.93145	212	
235.06610	84	
236.52935	90	
238.93740	84	
239.07597	140	
240.81996	138	
240.93982	816	1+
240.95866	266	
241.82111	234	1+
241.96317	156	
242.82417	158	1+
242.94151	1586	1+
243.96279	118	
244.82226	114	
244.95640	5064	
245.83206	224	
245.95905	158	
246.69376	80	
246.90319	332	1+
246.95208	4566	1+
247.49601	96	
247.80548	180	
248.80169	224	
248.86846	106	
248.90020	844	
248.94016	84	
248.97891	84	
249.02517	78	
249.07229	126	
250.89234	154	
250.94629	178	1+
251.00351	84	
252.83764	98	
252.89145	162	
253.08929	124	
254.09454	84	
257.97293	216	1+
258.00060	80	
258.04803	84	
259.10230	152	
259.90265	78	
260.83252	142	
260.97021	224	
261.99681	78	
262.91532	100	
263.84530	116	
263.97688	96	
264.35851	80	
264.81343	540	1+
264.96702	470	1+
265.97326	300	1+
266.41287	90	
266.60331	88	
266.85456	196	
267.89775	80	
267.97054	656	1+
268.58782	98	
268.86802	150	
269.96897	1114	1+
271.85250	116	
271.91415	256	1+
272.85810	132	
272.93573	78	
273.79448	94	
274.85841	88	
276.36461	92	
277.37187	86	
278.80532	92	
278.84697	144	
279.79059	452	1+
280.79132	324	1+
281.82337	104	
281.85769	204	
282.13046	90	
282.79819	210	1+
282.87417	82	
283.85313	380	1+
284.98174	78	
285.84438	526	1+
285.91960	86	
286.80284	88	
286.86560	144	
286.98131	88	
289.87058	112	
290.89909	82	
291.92645	78	
291.98700	172	
292.85664	204	1+
293.11610	240	1+
294.06773	116	
296.80733	100	
298.79979	864	1+
299.87190	92	
300.79268	350	1+
301.85775	172	
301.91882	96	
301.96582	86	
302.33285	82	
302.43122	88	
302.86254	128	
303.80708	114	
303.85564	264	
303.94345	102	
306.48240	84	
306.86299	98	
307.44002	96	
307.84673	90	
308.88463	90	
310.49626	86	
310.87064	136	
310.98080	222	1+
311.12816	90	
312.30743	86	
312.86526	98	
315.45532	80	
315.88744	100	
315.92835	154	
316.82156	122	
317.86845	112	
318.81454	80	
319.87841	80	
320.13215	82	
320.14407	78	
320.81400	460	1+
321.81841	332	1+
321.86360	218	
322.35371	80	
322.92729	602	1+
324.36546	86	
325.13752	78	
325.98584	86	
326.87407	116	
327.93521	84	
328.88903	128	
329.87171	126	
329.99093	82	
330.37711	92	
331.00649	82	
331.40661	80	
332.77425	100	
334.29181	82	
336.94503	102	
338.84436	82	
338.94185	120	
339.82763	184	
340.89262	136	
340.93945	156	
345.84877	94	
345.91732	78	
350.11849	86	
351.51645	90	
351.96118	82	
352.19649	90	
355.37178	88	
355.94809	104	
357.87356	80	
362.79213	182	1+
365.01461	122	
END IONS

###FS:    #m/z: 322.92916 #charge 1+
###MS: 117
###MSMS: 118
BEGIN IONS
TITLE=Cmpd 88, +MS2(322.9292), 28.0-35.0eV, 2.6min #118
RTINSECONDS=152.878
SCANS=117-118
PEPMASS=322.92916	4009288
CHARGE=1+
109.74579	70	
131.01086	134	
141.36335	82	
189.03458	66	
198.02612	92	
199.90510	74	
200.88418	100	
201.04369	306	1+
203.87936	70	
205.94991	84	
205.96927	68	
207.94794	66	
210.90136	74	
212.87694	92	
212.97647	74	
214.89635	80	
215.90021	64	
216.46363	110	
218.88555	82	
219.94590	104	
220.86495	72	
223.93933	74	
223.96315	126	
224.95839	82	
226.81703	74	
226.83906	68	
226.86881	68	
228.91664	68	
230.14090	72	
230.82921	154	1+
230.84561	82	
230.85869	76	
232.95489	64	
235.87816	66	
238.93761	114	
238.98127	82	
239.07913	202	1+
239.78465	168	
240.13966	88	
240.88571	74	
240.94039	2476	
241.78727	66	
241.88975	200	1+
241.94131	1640	
242.81924	400	1+
242.94161	6354	1+
243.13316	116	1+
243.82203	340	1+
244.86710	72	
244.93933	1132	1+
245.37669	92	
245.39386	72	
246.18037	66	
246.43359	72	
246.85604	74	
246.97886	124	
246.99664	74	
250.06317	86	
250.97082	64	
251.00951	80	
251.06775	76	
252.02626	84	
252.08259	68	
252.20735	74	
254.03798	78	
254.89164	84	
255.07219	88	
255.91311	122	
256.03265	82	
256.90054	148	
258.58088	84	
258.82972	112	
259.01974	66	
259.83402	72	
260.84001	238	
261.08848	84	
261.82862	550	1+
261.89470	72	
262.04028	86	
262.09149	78	
263.94144	72	
263.97356	72	
264.11304	76	
264.88560	80	
264.93203	70	
266.01827	64	
266.33887	72	
266.40121	70	
266.84774	96	
266.87403	88	
268.83938	86	
269.80339	114	
270.11776	66	
270.84827	74	
271.42292	94	
271.79472	66	
271.84157	234	1+
273.48780	70	
273.79336	84	
275.08623	88	
275.80666	66	
276.84892	68	
277.81554	102	
277.85487	68	
278.04428	66	
279.08862	986	1+
279.75744	84	
279.79653	70	
280.78923	82	
280.85187	314	1+
282.27688	68	
282.97582	76	
283.06454	156	
283.09843	88	
283.79754	72	
284.07232	76	
284.29199	382	
284.89451	72	
284.97163	68	
286.43655	74	
288.09923	68	
289.79000	76	
289.87403	258	
289.92604	94	
291.78165	74	
291.79815	72	
293.04143	64	
293.06213	90	
293.80712	72	
294.80719	78	
294.85074	110	
294.88108	66	
295.15549	66	
296.03808	74	
296.80939	64	
298.11174	70	
298.81017	230	1+
299.78295	212	
300.72515	70	
301.09821	72	
302.94374	70	
303.38868	92	
303.93416	70	
304.82761	110	
306.41826	70	
306.87670	218	
308.88747	274	1+
311.85215	90	
313.87408	130	
314.02615	94	
316.90520	76	
317.82621	74	
318.30349	104	
318.85985	72	
319.61262	84	
323.05282	66	
324.31641	70	
324.90039	72	
325.87945	74	
325.89490	102	
326.16341	66	
326.62260	104	
326.97557	74	
327.86408	72	
327.90422	86	
END IONS

###FS:    #m/z: 340.93968 #charge 1+
###MS: 117
###MSMS: 119
BEGIN IONS
TITLE=Cmpd 89, +MS2(340.9397), 28.0-35.0eV, 2.6min #119
RTINSECONDS=153.658
SCANS=117,119
PEPMASS=340.93968	1381046
CHARGE=1+
188.95047	76	
190.93169	78	
191.95370	102	
192.00721	88	
192.92883	78	
196.08161	78	
201.85757	104	
204.90290	100	
205.95553	80	
208.95707	74	
208.97242	76	
209.95628	106	
212.82051	82	
212.87443	486	1+
213.87693	350	1+
213.93913	1294	1+
215.88785	392	1+
215.93798	176	
216.41107	90	
216.91739	92	
217.86958	106	
217.93826	84	
221.42354	76	
221.87511	74	
222.96647	132	
223.83270	108	
224.41175	84	
224.93754	236	1+
224.97390	124	
225.86524	76	
225.89864	96	
226.83689	76	
226.89651	84	
227.37919	104	
228.86293	82	
228.93809	162	
228.94987	236	1+
230.88680	460	1+
231.04345	84	
231.88755	278	1+
231.95061	1084	1+
233.89709	240	
233.94547	138	
234.99633	86	
235.03233	74	
235.82747	76	
235.95052	142	
236.90738	76	
240.11387	88	
241.84396	162	
241.90291	106	
241.99618	112	
242.84250	78	
242.86329	86	
243.83088	328	1+
243.90343	74	
244.86207	262	1+
244.91259	78	
244.95599	106	
245.82676	80	
246.06697	78	
246.61710	84	
247.94707	100	
248.11201	78	
248.87800	90	
248.89788	266	1+
249.86310	80	
249.92502	84	
249.96102	244	
250.06533	98	
251.95749	224	
252.89439	96	
252.97659	76	
254.96386	984	1+
255.07135	98	
255.11555	76	
255.90445	96	
256.07922	128	
256.36420	120	
256.85501	278	1+
256.89905	74	
256.91895	134	
256.95897	238	
257.06411	116	
257.94341	108	
258.80585	92	
258.84588	300	
258.95652	74	
259.08455	86	
259.82611	96	
259.84626	272	
259.95564	206	1+
260.83575	314	1+
261.15405	80	
261.90930	106	
262.84987	74	
262.95901	82	
264.79793	94	
264.86254	200	1+
266.83963	102	
267.03041	92	
268.84133	248	1+
270.83938	142	
271.14973	76	
271.96660	206	1+
272.43888	80	
272.75532	78	
272.84647	118	
272.92492	130	
272.95406	76	
273.00288	80	
273.38041	74	
273.94745	144	
274.43088	78	
274.86091	126	
274.97624	148	
275.42874	88	
275.79138	86	
276.85309	264	
276.99788	84	
277.86310	432	
277.88321	88	
277.96477	134	
278.02263	78	
278.84207	752	1+
279.91783	86	
279.96416	160	
280.94168	94	
281.84979	382	1+
281.88761	106	
282.85377	326	1+
283.88318	130	
285.42130	86	
285.85680	122	
287.79087	240	1+
291.80498	82	
292.42129	94	
293.44699	100	
293.86185	350	1+
293.87764	74	
294.42998	82	
294.89795	82	
295.39396	86	
297.00611	100	
297.84989	96	
298.86372	88	
299.06890	74	
299.78470	76	
299.84204	94	
300.85760	252	1+
302.17265	92	
302.43317	74	
303.34414	112	
305.94985	82	
307.04373	86	
308.00653	86	
309.81299	76	
309.86469	74	
310.37267	104	
310.89085	90	
313.38461	96	
313.87192	116	
315.37019	78	
316.79829	86	
324.89617	80	
325.16608	82	
327.35733	84	
328.18631	110	
328.29207	80	
331.74864	80	
331.81485	140	
337.52119	76	
339.88730	106	
341.76541	184	1+
344.86536	92	
345.91155	136	
END IONS

###FS:    #m/z: 507.84377 #charge 1+
###MS: 117
###MSMS: 120
BEGIN IONS
TITLE=Cmpd 90, +MS2(507.8438), 28.2-35.2eV, 2.6min #120
RTINSECONDS=154.43
SCANS=117,120
PEPMASS=507.84377	277330
CHARGE=1+
196.01544	368	1+
209.94341	220	
214.88618	270	1+
224.12414	140	
226.88709	128	
232.89483	370	1+
234.89859	124	
235.88038	400	1+
236.88374	340	1+
238.94392	126	
246.90579	202	1+
249.88545	124	
249.89715	324	1+
253.91746	172	1+
254.89974	208	
255.05808	216	1+
259.87066	126	
262.14232	130	1+
262.38336	194	1+
266.09763	202	1+
266.16388	154	
269.92588	138	
271.39194	208	
272.85417	292	1+
274.91105	122	
274.96324	118	
275.86136	346	1+
276.84828	128	
278.83433	174	
279.89207	164	
281.86803	134	
285.39541	280	1+
285.92813	130	
287.85123	1230	1+
288.90073	146	
288.95274	118	
289.87790	368	1+
290.86299	528	1+
291.34350	164	
291.38433	126	
292.88455	148	
293.87421	892	1+
295.12506	122	
296.05898	164	
296.84892	272	1+
296.87525	124	
297.88182	118	
300.84263	154	
300.99021	168	
301.85655	238	1+
301.87514	150	
303.80630	120	
303.86767	734	1+
304.89445	158	
305.86191	1400	1+
307.88727	236	
307.91189	130	
308.14003	528	
308.87315	736	
309.14170	312	
309.87223	548	
310.15688	696	1+
310.88861	138	
311.75639	220	1+
311.82713	134	
311.88286	2428	1+
313.36528	160	
313.88104	478	1+
314.86470	658	1+
315.81396	242	1+
316.86061	140	
316.88580	194	
318.98959	138	
319.86156	144	
320.85023	412	1+
322.03527	124	
323.85263	170	
323.87256	292	
323.96723	128	
324.85648	308	
326.88007	3006	1+
328.81874	128	
329.86557	164	
329.89566	184	1+
330.01231	166	1+
330.17091	174	
330.81261	296	1+
330.87821	188	
331.88362	124	
332.87276	370	1+
334.04634	120	
334.90862	146	
335.84012	154	
337.38695	370	1+
337.80380	138	
337.87482	646	1+
337.89684	136	
338.83326	126	
340.89893	260	1+
343.87213	284	1+
344.98838	178	1+
347.77246	356	
348.16941	192	
348.77968	176	
348.79156	172	
348.82500	122	
348.84142	274	1+
348.89032	144	
349.34954	174	1+
349.78333	152	
349.84616	172	1+
350.76067	194	
350.82289	222	1+
350.88575	124	
351.03528	142	1+
351.88504	138	
351.90411	322	1+
352.87251	120	
353.80060	264	1+
353.84912	464	
353.88774	122	
355.89193	132	
360.77723	150	
362.36338	250	
363.91898	132	
364.04304	126	
365.70896	214	1+
365.78363	404	1+
366.18543	208	
366.83847	206	
366.90708	518	1+
367.76675	180	
367.84087	120	
367.88555	304	1+
368.77165	144	
369.70622	132	
369.78346	136	
369.83482	482	1+
370.80586	312	1+
371.18923	268	1+
371.77553	302	1+
372.77935	238	1+
374.81458	140	
374.87547	140	
375.81836	164	
375.84664	170	
376.88500	120	
377.73556	122	
377.80308	268	1+
380.00461	158	1+
380.85493	156	
381.71561	132	
381.83850	374	
382.85233	182	
383.76742	154	
384.78031	130	
384.80236	266	1+
384.84881	1312	1+
385.77365	236	
386.79556	162	
387.77519	146	
387.85477	144	
388.77755	140	
388.84223	138	
389.19861	636	1+
389.82641	186	
389.83878	542	1+
389.88246	126	
390.75728	120	
390.84023	572	1+
391.05980	166	1+
391.72987	246	1+
392.82367	592	1+
392.88331	188	
393.79403	268	1+
394.85604	176	
395.76723	122	
396.84415	130	
398.72977	214	
399.73302	518	1+
399.77977	186	1+
399.85102	724	1+
400.75149	128	
402.77266	144	
402.85873	752	1+
405.76761	300	
405.87625	256	1+
406.76803	140	
406.80670	124	
407.73603	126	
407.86569	1298	
408.74788	172	
408.85173	1432	1+
409.72109	264	
410.83404	1438	1+
410.86963	418	1+
411.36605	132	
412.74444	358	1+
413.74998	260	1+
413.81235	192	1+
414.87015	254	1+
417.81977	278	1+
418.75218	136	
420.74470	268	1+
421.74800	150	1+
421.88193	242	
422.86168	936	1+
423.77262	458	1+
424.83677	122	
425.66631	134	
425.74714	222	
426.71083	142	
426.75213	192	
426.77184	164	
426.80300	142	
426.86071	1186	1+
427.07469	148	
427.73254	874	1+
428.70333	184	
428.84625	790	1+
429.09696	156	
429.70137	144	
429.74453	328	
429.82877	152	
430.73854	386	1+
430.84082	148	
431.68591	210	1+
431.86560	570	1+
433.87666	266	1+
434.72192	214	1+
434.85332	178	
437.88548	258	1+
438.88746	216	1+
441.77808	154	
441.79932	122	
442.68063	202	1+
443.77247	282	1+
444.87154	1122	1+
445.74366	324	1+
446.87892	280	
447.71002	824	1+
447.77401	254	1+
449.68972	164	
450.75907	250	
450.86596	322	1+
452.74354	178	
454.71088	210	1+
457.89978	152	
462.88032	922	1+
465.71991	260	
466.78257	166	
467.88480	1162	1+
467.91457	140	
468.77257	246	1+
474.79350	156	1+
485.89812	576	1+
486.83699	122	
500.79496	180	1+
509.86088	204	1+
510.79915	104	1+
END IONS

###FS:    #m/z: 322.92911 #charge 1+
###MS: 121
###MSMS: 122
BEGIN IONS
TITLE=Cmpd 91, +MS2(322.9291), 28.0-35.0eV, 2.6min #122
RTINSECONDS=158.113
SCANS=121-122
PEPMASS=322.92911	3974890
CHARGE=1+
154.91378	84	
190.86584	86	
190.92870	88	
191.38336	74	
194.02221	70	
195.96817	68	
196.88527	92	
197.94130	100	
200.94995	76	
201.04256	136	
201.93536	68	
205.94834	114	
206.03986	96	
207.85762	86	
207.96946	232	
210.45207	96	
212.43742	84	
212.89226	76	
213.90049	68	
214.89493	224	
215.87318	82	
215.93096	68	
218.89671	72	
219.04405	84	
219.05626	74	
220.12623	80	
220.89722	92	
221.88963	72	
221.96839	74	
222.92237	94	
222.94408	124	
223.95429	312	1+
225.89874	80	
226.12191	72	
226.88351	76	
227.93159	164	
228.85183	82	
230.90202	130	
231.82965	70	
233.92667	88	
234.81572	70	
234.88555	76	
235.88565	70	
238.82539	74	
238.93867	166	
239.07411	98	
239.80554	84	
239.92310	70	
240.07375	80	
240.82793	74	
240.94035	3294	
241.00864	70	
241.94108	1708	
241.97193	70	
242.94129	5496	1+
243.82005	148	
243.89419	74	
244.81677	96	
244.85175	88	
244.88463	82	
244.93772	810	
245.14023	78	
246.38741	102	
246.83885	84	
247.87747	72	
247.97260	76	
248.85497	168	
248.91489	68	
249.92264	68	
251.06749	120	
252.92782	70	
253.91656	72	
254.00003	72	
254.87113	212	1+
257.10214	68	
257.39962	74	
258.83584	106	
258.87816	74	
259.79464	84	
259.82953	70	
259.94304	102	
260.83071	150	
260.84755	128	
261.82858	170	1+
263.97923	68	
265.05871	98	
266.10030	68	
266.84397	86	
266.86558	138	
268.40685	106	
268.81110	110	
268.85537	70	
268.92857	68	
268.95740	150	
270.02658	72	
270.86863	70	
270.91726	86	
271.07883	84	
271.36619	72	
271.78518	130	
272.83102	226	1+
272.95227	96	
273.79551	126	
274.79933	78	
274.86464	96	
275.80727	178	
276.81394	70	
276.84208	294	1+
278.34823	72	
279.08981	1044	1+
279.93228	78	
280.44608	68	
280.81194	104	
280.82660	72	
282.27505	96	
282.79899	68	
283.06887	98	
283.78799	86	
283.85444	146	
283.97889	76	
284.09953	84	
284.29240	506	1+
284.80334	94	
284.88810	84	
286.84823	72	
286.92116	76	
287.87092	226	1+
288.12017	90	
288.36432	100	
288.82510	74	
289.76904	80	
290.79648	68	
290.87741	68	
292.04329	68	
292.80255	150	
292.89785	72	
293.78785	82	
294.86695	82	
296.86836	106	
297.81282	202	1+
298.85476	72	
300.78303	86	
301.15143	68	
302.87795	70	
303.80567	70	
304.83800	84	
305.36598	76	
307.79955	142	
307.87066	78	
308.81950	70	
309.86875	66	
309.91204	88	
311.82823	70	
321.74344	92	
322.93822	80	
323.88552	66	
324.78994	82	
324.89604	184	
325.81309	72	
325.90390	88	
END IONS

###FS:    #m/z: 340.93966 #charge 1+
###MS: 121
###MSMS: 123
BEGIN IONS
TITLE=Cmpd 92, +MS2(340.9397), 28.0-35.0eV, 2.7min #123
RTINSECONDS=158.885
SCANS=121,123
PEPMASS=340.93966	1369550
CHARGE=1+
116.90945	80	
190.94142	132	
191.92330	196	1+
191.95112	82	
193.44272	98	
196.88184	78	
198.90114	78	
204.42156	78	
207.87707	84	
208.86055	100	
208.94112	282	1+
208.95725	106	
212.87801	182	
213.88145	176	
213.94105	1204	1+
214.88219	632	1+
215.88617	528	1+
217.87930	124	
217.93644	128	
218.86545	96	
223.56271	90	
223.93538	80	
223.96009	302	1+
226.89436	104	
226.94761	440	1+
227.88922	170	1+
228.93944	288	1+
230.83061	92	
230.89118	236	
230.95554	76	
231.89219	118	
231.94992	1232	1+
233.86666	72	
233.89531	78	
233.94328	216	
234.83628	88	
234.94924	140	
235.03403	74	
235.94613	76	
238.06504	76	
238.84121	218	
240.84855	280	1+
241.38253	92	
241.92077	76	
242.63174	120	
242.83089	206	1+
244.94978	82	
245.83083	76	
246.97883	134	
248.04001	82	
248.82955	72	
248.89865	270	
248.91670	84	
249.39945	82	
249.83204	80	
249.89883	136	
249.96189	292	
250.90496	98	
251.85049	76	
251.95714	246	1+
254.40216	86	
254.90249	108	
254.91435	98	
254.96482	260	1+
255.35070	84	
255.81821	82	
256.84800	102	
256.86292	144	
256.91432	184	
256.96348	140	
256.99382	78	
257.55703	80	
257.83026	88	
258.84909	372	
258.89818	122	
259.32988	98	
259.85011	186	
259.89477	92	
259.95359	380	
260.83262	194	
260.84371	412	1+
261.84563	280	1+
261.88871	94	
262.92866	158	1+
263.06011	136	
264.86199	128	
265.80654	84	
265.93628	94	
266.86440	96	
266.98923	142	
268.13712	76	
268.84371	202	
270.91696	74	
272.39473	88	
272.79404	78	
272.81405	78	
272.84656	74	
272.93355	120	
272.97732	192	
273.84935	80	
274.86024	118	
274.88472	84	
274.97433	78	
275.86372	74	
276.07073	74	
276.80588	94	
276.85197	170	
276.91814	86	
277.96349	90	
278.53908	84	
278.84530	300	
278.85908	110	
278.92771	86	
278.96577	114	
279.85348	206	
279.92483	188	
281.84800	74	
284.94935	74	
286.86768	98	
287.99422	136	1+
288.13899	82	
288.81493	102	
288.84234	74	
289.79161	198	1+
290.85917	78	
290.88642	142	
291.81272	78	
292.43605	88	
292.87290	74	
293.20508	84	
293.83005	82	
293.84707	76	
293.88771	184	1+
294.06583	82	
294.86258	82	
295.89159	196	1+
297.98085	78	
298.80212	122	
299.78195	154	
300.87726	136	
303.95117	152	
304.36684	78	
305.02893	74	
305.36569	92	
306.89531	78	
307.79817	114	
307.96959	88	
308.82173	80	
308.87380	92	
309.20559	80	
310.92486	82	
311.01969	90	
311.41660	78	
311.88367	224	
312.87180	74	
313.87610	90	
314.33968	74	
315.81740	86	
321.82233	84	
322.95142	104	
327.13862	78	
328.20663	76	
328.82658	180	
330.16907	82	
330.81580	142	
330.87230	108	
332.02610	86	
333.87005	92	
335.88781	78	
336.82049	130	
344.05384	74	
END IONS

###FS:    #m/z: 507.84370 #charge 1+
###MS: 121
###MSMS: 124
BEGIN IONS
TITLE=Cmpd 93, +MS2(507.8437), 28.2-35.2eV, 2.7min #124
RTINSECONDS=159.658
SCANS=121,124
PEPMASS=507.84370	274072
CHARGE=1+
196.01573	344	1+
199.88788	136	
214.88899	192	1+
227.96860	124	
232.89640	536	1+
236.88930	226	
250.90921	122	
250.96891	144	
251.07305	390	1+
258.87737	362	1+
260.11824	126	
265.09198	394	1+
266.09785	282	1+
266.16559	392	
271.79105	166	1+
272.38623	360	1+
272.84985	162	
278.83229	128	
280.37703	486	1+
280.82397	118	
280.85435	148	
282.78572	128	
285.85762	302	
287.03874	124	
287.85316	924	1+
288.87128	182	
289.03613	172	
289.87965	166	
289.92435	162	1+
290.12754	328	1+
290.85929	334	
291.87455	212	
292.87428	168	
293.87317	1700	1+
293.95755	128	
296.86264	130	
297.01554	138	
297.84914	154	
298.85292	200	
300.80401	224	1+
300.85073	432	1+
301.36209	124	
301.83772	282	1+
301.85445	274	1+
302.81151	216	1+
303.86718	694	1+
304.38000	118	
304.79125	178	1+
305.86069	1760	1+
307.89043	294	
307.97698	170	1+
308.14068	1108	1+
308.87191	1186	1+
309.28307	128	
309.89395	220	
310.15664	844	1+
311.88275	2662	1+
312.95752	186	1+
314.86503	290	
315.37072	140	
315.86031	182	
316.77620	136	1+
316.84575	182	1+
316.86456	176	
316.88391	222	1+
317.82651	194	
319.82024	130	
319.86168	180	
320.87827	134	
321.82539	208	1+
321.84999	126	
322.88862	222	
323.85459	148	
323.87256	292	
324.37514	124	
324.85696	140	
325.89857	238	
325.98804	142	
326.38796	146	
326.88208	3568	1+
327.39452	144	
327.84387	306	1+
328.87937	608	1+
330.83149	278	1+
330.87482	124	
331.89305	198	
332.87091	220	
333.37531	182	
333.81834	240	1+
333.87688	270	
334.77371	136	
335.88313	290	1+
336.86593	340	1+
337.39391	212	1+
337.87216	238	1+
338.79868	126	
338.89958	134	
339.88294	130	
341.86922	152	
342.80702	128	
343.94406	192	1+
345.89976	222	1+
347.76969	560	1+
347.83092	144	
347.93320	124	
348.72681	150	
349.75678	818	1+
349.83033	132	
350.76193	580	1+
350.81983	178	
350.88701	236	
351.87937	252	1+
352.88436	150	1+
352.90928	280	1+
353.79322	120	
353.84915	186	1+
354.91807	264	1+
355.89000	188	
356.71095	134	
356.78971	156	1+
357.44282	144	
357.72724	144	
357.87600	120	
358.77151	120	
359.83337	134	
360.75535	202	1+
361.86958	124	
363.38844	164	
363.78876	128	
364.80538	380	1+
365.06256	130	
365.77611	124	
366.17764	150	
366.83830	1090	1+
366.87476	162	
367.70733	178	
367.77064	594	1+
368.71058	168	
368.89411	178	1+
369.84244	444	1+
370.89607	130	
372.78866	258	
372.82858	130	
372.87399	230	1+
373.72049	484	1+
373.78314	142	
373.79589	360	1+
373.90017	156	
375.82872	152	
376.37844	150	
376.75765	222	1+
378.80330	158	1+
379.74528	124	
379.78301	124	
380.71916	242	
381.83703	296	
382.79501	126	
382.85348	156	
383.86192	132	
384.85106	1054	1+
385.77402	310	1+
385.82916	192	
386.84269	646	1+
387.84575	390	1+
388.79347	204	1+
389.20074	374	
390.05555	190	
390.83892	674	
391.84061	474	
392.82897	582	1+
392.88302	140	
395.86149	140	
397.69720	154	
398.72721	470	1+
399.85352	526	1+
402.75632	176	1+
402.85806	202	
403.81448	120	
403.86849	364	
404.85455	174	
404.87270	322	
405.76298	512	1+
405.78276	534	1+
405.86957	258	
406.85539	194	
406.90520	212	1+
407.74658	520	1+
407.86454	1736	1+
409.71754	630	1+
409.85770	314	
410.83750	612	
411.74594	150	
411.83363	316	
412.79501	202	1+
412.83389	230	
412.85022	314	1+
413.75019	152	
415.86972	142	
416.87890	152	
420.73268	172	
420.88035	302	1+
421.77407	130	
421.88440	252	1+
422.86094	190	
423.77174	284	
423.86784	300	
424.77102	248	
424.87008	226	
425.75823	288	
425.86858	212	
426.13080	118	
426.74646	154	
426.76122	478	1+
426.85936	440	
427.70580	128	
427.73286	356	
427.86347	330	
428.73148	376	
428.80938	158	
428.84796	1442	1+
429.70136	170	
429.74238	390	1+
431.86609	362	1+
433.85169	628	1+
435.71282	414	1+
438.89621	118	
439.89431	136	
442.67694	360	1+
444.87118	1204	1+
445.73845	582	1+
446.76979	156	
447.70861	800	1+
449.68703	266	
449.77936	226	1+
449.87754	392	
450.68874	118	
450.76241	128	
450.87850	186	
451.86758	162	
457.89942	290	1+
462.88041	594	1+
466.71482	120	
467.88559	830	1+
468.71527	174	
469.87950	150	1+
470.72626	224	
485.89648	216	
512.79848	150	1+
END IONS

###FS:    #m/z: 363.95551 #charge 1+
###MS: 125
###MSMS: 126
BEGIN IONS
TITLE=Cmpd 94, +MS2(363.9555), 28.0-35.0eV, 2.7min #126
RTINSECONDS=163.348
SCANS=125-126
PEPMASS=363.95551	635914
CHARGE=1+
187.90841	84	
189.86300	696	
190.85494	90	
191.85842	1118	1+
196.88268	192	
200.57588	82	
200.88017	82	
200.94789	280	
201.85789	84	
202.90950	112	
205.88068	166	
207.40457	92	
207.87191	216	
207.94721	394	1+
208.88519	126	
209.87784	962	1+
209.94391	2016	
210.88408	820	1+
210.92529	86	
212.24931	100	1+
212.87796	3624	
212.90140	130	
213.40509	92	
213.88196	112	
214.89240	212	
215.88234	136	
218.91289	88	
220.11556	92	
221.86060	98	
222.95033	1456	1+
223.88375	176	1+
224.94699	2594	1+
226.89656	284	1+
226.94662	16014	1+
226.97055	288	
227.09297	172	1+
227.88054	162	
228.89274	592	1+
228.94173	17382	1+
229.31578	94	1+
229.84506	164	1+
230.88844	5458	1+
232.88318	968	1+
235.43142	82	
235.86469	84	
235.90482	210	1+
236.06006	234	1+
239.89120	92	
240.08343	84	
240.82036	216	
240.88471	84	
240.93874	740	
240.96128	934	1+
241.08506	104	
241.93942	1786	1+
242.82387	92	
242.94100	1198	1+
242.96002	854	1+
243.82097	110	
243.90039	146	
244.88373	150	
244.91675	90	
244.95637	7474	1+
246.90345	318	
246.95242	7536	1+
247.39832	94	
247.81195	84	
247.82736	126	1+
248.03971	136	
248.90000	1020	1+
250.80267	82	
250.89423	318	
250.94214	138	
251.07307	128	
251.96003	94	
252.90053	434	1+
253.08534	166	
253.81384	90	
253.90281	362	1+
255.82994	82	
255.84560	92	
256.34066	98	
258.84302	150	
259.93332	84	
260.96814	342	
261.37847	86	
261.82914	200	
261.96922	680	1+
262.84254	138	
262.93903	102	
263.06923	94	
263.83397	124	
263.86746	96	
264.52034	84	
264.81718	228	1+
265.08469	412	1+
265.96901	142	
266.85107	140	
266.86518	184	1+
266.92275	174	1+
267.05848	96	
267.35572	84	
267.81255	166	
267.97149	1320	1+
268.84266	176	
269.06688	82	
269.96683	1134	1+
270.80594	126	
271.91634	192	
272.84739	232	1+
272.91681	84	
275.86016	244	1+
276.82113	130	
276.83562	84	
276.89775	88	
277.08382	98	
278.79713	140	
278.84293	388	1+
279.10485	154	
280.79369	334	
281.78781	208	
282.78401	544	1+
282.81979	92	
282.97236	192	1+
283.78598	490	1+
283.80754	82	
284.06007	82	
284.82699	90	
285.82915	146	
285.84527	544	1+
285.93942	176	
288.09134	86	
290.78533	296	
291.09177	82	
291.38082	94	
292.82637	98	
293.85199	106	
295.84965	98	
296.80786	138	
297.73682	114	
297.80902	108	
298.80145	362	
298.85434	122	
298.91750	210	1+
299.39162	90	
299.80198	264	
299.95073	88	
299.99109	84	
300.79749	238	
301.80600	148	
301.86333	140	
302.79429	132	
302.85853	184	
302.90196	116	
303.81008	84	
303.85479	718	1+
303.87418	168	
305.32508	92	
305.51596	102	
306.83684	276	1+
306.86205	328	1+
306.88843	144	
307.81348	130	
309.92069	82	
314.81584	198	
315.77577	90	
315.85305	162	1+
316.76335	158	1+
316.81695	138	
316.97160	82	
317.81442	86	
317.93110	100	
318.93271	106	
319.81773	118	
319.87606	102	
319.93416	102	
320.59936	84	
321.81608	312	1+
321.86466	340	
321.93238	326	1+
322.15558	100	
323.09912	88	
324.82966	124	
325.76439	86	
325.80511	86	
326.86990	328	
326.88738	104	
329.82367	92	
336.94280	192	
338.76567	218	1+
339.82640	126	
340.88176	82	
340.93799	358	
341.94420	156	
344.41609	92	
346.24630	100	
346.92966	92	
347.82255	132	1+
357.72427	206	1+
359.76239	80	
365.83597	88	
366.10386	94	
366.75408	86	
367.76222	82	
END IONS

###FS:    #m/z: 507.84353 #charge 1+
###MS: 125
###MSMS: 127
BEGIN IONS
TITLE=Cmpd 95, +MS2(507.8435), 28.2-35.2eV, 2.8min #127
RTINSECONDS=164.12
SCANS=125,127
PEPMASS=507.84353	263926
CHARGE=1+
58.07196	146	
198.88315	262	1+
209.94210	222	
214.88115	124	
224.97955	202	
232.89584	342	
233.90966	114	
236.88697	130	
241.87857	132	
250.89393	354	1+
251.07100	146	
254.09648	226	
257.08932	128	
260.38081	130	
260.87908	154	
261.87681	164	
262.06077	150	
265.08967	162	
266.09749	122	
266.16749	282	1+
267.10570	190	1+
269.92289	158	
270.85130	296	1+
273.38648	116	
278.83193	138	
279.50692	114	
280.40341	226	
280.88128	142	
285.85608	338	1+
287.85049	854	1+
287.90576	118	
288.87856	118	
289.38768	172	
289.85593	126	
289.96771	116	
290.38001	140	
290.86268	670	1+
291.39870	134	
291.86529	444	1+
293.87167	1470	1+
295.85495	284	1+
295.96274	116	
296.85752	190	1+
296.90404	122	
299.09053	150	
299.88842	134	
300.86278	322	
302.80093	208	1+
303.86589	742	
305.86089	1738	1+
307.89322	242	
308.14222	1338	1+
308.86871	1298	1+
309.36667	152	
309.84635	260	1+
310.37611	120	
310.39097	130	1+
311.88149	3442	1+
312.34663	274	1+
314.86473	234	
314.88397	116	
315.86789	376	1+
316.79144	116	
318.86474	352	1+
319.96020	158	
320.89850	204	1+
321.82504	282	1+
322.84423	292	1+
323.37927	130	
323.82129	194	1+
323.87111	150	
325.89646	248	
326.83328	118	
326.88095	3960	1+
327.80847	176	
327.92781	144	
329.87616	372	1+
330.81825	122	
331.16420	126	
331.81678	180	
332.87325	174	
332.91850	130	
333.87447	320	1+
335.85199	270	1+
335.92068	170	
336.90013	118	
336.94495	114	
337.40055	152	
337.85188	234	1+
337.88344	392	1+
339.39280	150	
339.71978	126	
339.99848	118	
340.01219	126	
341.32167	122	
341.87411	128	
343.83164	190	1+
343.86885	136	
346.78905	132	
346.92103	180	1+
347.77395	504	1+
347.80176	222	1+
348.00771	122	
348.83574	130	
348.89128	298	1+
349.75466	460	1+
350.17596	122	
350.82979	132	
350.89345	146	
351.76956	314	1+
352.90843	320	1+
353.85174	416	1+
355.33700	150	
355.72839	126	
355.83194	276	1+
356.89219	130	
357.91462	134	
359.39316	154	
359.95443	188	1+
361.31299	158	
361.89189	120	
362.36248	114	
363.77883	144	
366.78168	214	1+
366.83965	390	
367.70609	204	1+
367.76157	402	1+
367.78509	182	1+
367.83752	174	
368.81306	222	1+
368.88909	398	1+
369.71529	182	
369.83592	346	1+
370.73057	122	
370.80120	354	1+
371.18596	176	
372.78134	136	
373.72630	354	1+
373.83046	168	
374.80778	448	1+
374.88359	232	1+
375.88301	194	1+
376.77812	222	
377.72682	152	1+
377.77088	198	1+
377.86766	118	
378.86011	156	
380.71347	366	1+
380.83317	182	
381.83766	216	
382.85490	124	
383.79512	126	
383.83990	152	
384.84921	1230	1+
385.77694	312	
386.75107	332	1+
386.84284	146	
387.80058	122	
387.84910	328	
388.79778	222	1+
388.84912	200	
389.20259	216	
389.71711	200	1+
389.83897	200	
390.83781	584	1+
392.82119	738	1+
393.02867	360	1+
393.80142	254	
394.82361	272	1+
396.16399	120	
398.73067	174	
399.72978	142	
399.84912	840	1+
402.86233	126	
403.87048	554	1+
405.74864	188	
405.75832	454	1+
405.85919	136	
405.92239	134	
406.35083	140	
406.85579	208	
407.73404	152	
407.86725	820	
408.74912	160	
408.85605	1154	1+
409.07563	174	1+
409.72176	384	1+
409.77684	120	
409.82631	140	
410.76771	116	
410.83470	1184	1+
412.17420	120	1+
412.73865	250	1+
412.86086	424	1+
413.76034	172	1+
415.82972	262	1+
416.81451	134	
416.87990	132	
417.80791	160	
418.75454	362	1+
421.88204	138	
421.90223	114	
422.78870	118	
422.85661	204	
423.78218	312	
423.86892	134	
424.78338	172	
425.75056	434	
425.79081	160	
426.76493	208	
426.85847	696	1+
427.73942	1032	1+
427.77092	144	
427.82993	164	
428.80173	126	
428.84736	2020	1+
428.87385	420	1+
433.84713	334	1+
434.76851	126	
434.80251	146	
435.73821	156	1+
439.89041	252	1+
444.76551	170	
444.86993	1230	1+
444.90451	134	
445.74462	246	
446.74429	178	
446.87337	234	
447.70686	338	1+
447.78201	272	1+
447.88598	128	
448.79152	252	1+
448.88745	122	
450.69716	292	1+
450.75995	264	1+
451.74874	126	
451.84010	138	
451.85963	118	
456.75957	116	
457.89948	444	1+
462.87968	698	1+
467.88984	734	1+
470.71598	126	
485.89494	744	1+
491.79775	148	
498.73007	228	1+
510.85809	132	
END IONS

###FS:    #m/z: 336.94438 #charge 1+
###MS: 125
###MSMS: 128
BEGIN IONS
TITLE=Cmpd 96, +MS2(336.9444), 28.0-35.0eV, 2.8min #128
RTINSECONDS=164.892
SCANS=125,128
PEPMASS=336.94438	54462
CHARGE=1+
45.09454	84	
182.86697	134	
195.95714	128	
198.95126	166	
199.95902	74	
205.94468	78	
206.97270	126	
207.94592	88	
209.94080	184	
210.88213	74	
211.94319	3594	
212.87892	1132	1+
212.94069	128	
213.03569	102	
213.93871	1354	1+
214.86234	100	
215.02610	104	
215.93668	334	
215.95239	90	
217.93412	74	
218.14312	78	
221.00698	78	
224.01091	78	
224.97791	120	
225.94850	88	
225.97785	94	
227.89734	254	1+
227.95560	104	
228.90020	182	1+
229.42838	76	
229.95442	2174	1+
230.88808	1536	1+
231.94764	2122	1+
233.82297	114	
233.86922	86	
233.89738	166	
235.88706	78	
237.07138	164	
239.84490	74	
239.92355	138	
240.79605	94	
240.84366	214	
241.83912	146	
242.84209	122	
244.82096	78	
244.83841	74	
245.55543	76	
246.82116	84	
246.89500	92	
247.96449	1526	1+
248.87829	76	
248.89804	710	1+
249.07658	164	
249.96087	484	
249.99253	100	
250.83180	118	
250.97620	146	
251.83738	180	
251.91427	292	1+
251.95510	240	
252.83513	178	
252.97047	2204	1+
253.08538	118	
254.08500	76	
254.82841	96	
254.90310	100	
254.96381	848	1+
255.02186	214	1+
255.91224	74	
256.88940	74	
256.96215	124	
257.58454	84	
257.91087	146	
258.03431	90	
258.43855	76	
258.84465	112	
258.88094	78	
259.89754	82	
260.84224	102	
261.04074	84	
261.83249	194	
262.83730	72	
262.85536	100	
262.86942	82	
263.82887	104	
265.08944	196	
266.97229	82	
267.79172	104	
267.83695	746	1+
268.83922	630	1+
268.88401	74	
269.94090	78	
270.84668	234	
270.97976	438	1+
271.09499	92	
271.91341	134	
272.38663	72	
272.86241	72	
272.92972	74	
272.97206	262	1+
273.79707	152	
273.81479	222	1+
273.86994	74	
274.11392	78	
274.65069	104	
274.99452	82	
275.41826	74	
275.85029	414	1+
275.87924	94	
276.84098	140	
276.90396	84	
277.80352	76	
277.87222	118	
278.83626	258	
278.87720	206	1+
279.09744	154	
279.83033	110	
279.85292	106	
280.38851	102	
280.83105	78	
280.85508	74	
281.33075	84	
284.35802	102	
285.85144	338	
286.79021	92	
286.84956	1110	1+
286.92737	78	
289.85304	80	
290.85924	138	
292.10284	422	1+
293.10484	362	1+
293.80674	72	
293.99555	244	
294.86586	142	1+
294.87623	160	1+
295.96705	84	
296.40134	78	
296.80527	78	
297.84940	76	
297.90007	84	
298.01426	84	
298.22002	76	
299.05818	82	
299.75950	76	
301.82490	74	
302.33714	94	
302.86453	74	
303.36286	80	
303.89140	98	
304.85826	100	
304.95383	88	
306.76852	80	
307.80818	78	
308.37686	92	
308.86402	486	1+
308.89918	76	
310.82716	190	1+
311.81447	84	
312.86959	84	
313.89767	82	
314.82310	74	
315.84787	136	
321.21263	86	
321.82040	74	
323.41039	78	
324.87080	78	
325.78424	74	
326.39206	80	
326.97316	84	
327.37508	88	
331.91378	78	
333.92611	92	
335.05341	108	
335.38628	86	
337.17193	82	
337.94106	76	
342.41370	76	
END IONS

###FS:    #m/z: 363.95551 #charge 1+
###MS: 129
###MSMS: 130
BEGIN IONS
TITLE=Cmpd 97, +MS2(363.9555), 28.0-35.0eV, 2.8min #130
RTINSECONDS=168.582
SCANS=129-130
PEPMASS=363.95551	617854
CHARGE=1+
81.80107	90	
182.27902	100	
182.87526	100	
185.86974	140	
189.86091	634	
191.85918	478	1+
194.04257	86	
196.40150	86	
196.88545	366	1+
200.95017	146	
202.02340	86	
205.87432	98	
206.88143	80	
207.87272	490	1+
207.94902	150	
208.93817	80	
209.86987	236	
209.94326	3426	1+
210.88310	308	
211.87999	210	
212.87856	3318	1+
213.09374	108	
214.41415	94	
216.42747	102	
222.40392	90	
222.95046	2240	1+
224.89135	80	
224.94814	1912	1+
225.87870	400	1+
226.06088	210	1+
226.89890	260	
226.94646	17740	1+
226.97181	178	
227.04654	96	
227.93252	248	
228.02072	122	
228.49485	96	1+
228.89399	1028	
228.94190	16612	1+
229.23555	128	1+
229.24550	104	1+
229.85636	116	
230.84382	98	
230.88836	5408	1+
231.94663	204	1+
232.12531	88	
232.88467	304	1+
233.69549	84	
234.88144	134	
234.93057	90	
235.87626	98	
237.07542	88	
237.95352	94	
238.06179	112	
238.55781	84	
238.84439	84	
238.97118	86	
239.07874	140	
240.83435	156	
240.93963	200	
240.96020	990	1+
241.93854	428	
242.94370	1436	1+
243.89681	208	
244.95640	7142	1+
245.04008	84	
245.93638	156	
246.90396	264	
246.95241	9248	1+
248.03032	96	
248.80198	254	1+
248.85822	90	
248.89878	1586	1+
250.03290	88	
250.89508	126	
250.94667	260	1+
250.96954	570	
251.06608	94	
251.82349	282	1+
251.90366	92	
252.36537	88	
252.79888	86	
253.90557	450	1+
255.60221	102	
255.94964	88	
256.84026	90	
258.83829	146	
258.94026	80	
258.97242	392	1+
260.83354	100	
260.85032	214	1+
260.96604	506	1+
261.82910	132	
262.83343	112	
263.97635	146	
264.39442	80	
264.82827	94	
264.91815	84	
264.96301	232	1+
265.02379	82	
265.07706	120	
265.81403	248	1+
266.78963	86	
267.08279	98	
267.37957	84	
267.89796	86	
267.93206	92	
267.97386	1148	1+
269.39124	90	
269.79740	128	
269.96870	1066	1+
271.39843	88	
271.84576	194	1+
271.86392	126	
271.88827	82	
271.91957	80	
272.12520	86	
272.84797	168	1+
273.02114	84	
274.98848	84	
276.10962	88	
276.81110	142	
276.85657	290	1+
277.18990	102	
277.86217	170	1+
278.40803	170	
278.79745	124	
279.10179	252	1+
279.40838	94	
279.89909	90	
279.92189	148	
280.79262	262	
281.11457	80	
281.78718	682	1+
281.86607	126	
282.78887	486	1+
282.80610	176	
283.82828	570	1+
283.84801	338	
283.96899	92	
283.98657	134	
284.79857	124	
285.37359	112	
285.79142	88	
285.84834	390	1+
288.86569	410	1+
291.12613	124	
294.86371	90	
295.13001	82	
295.93354	194	
296.33164	92	
296.80663	152	
297.11008	114	
297.78125	80	
298.41942	90	
298.80239	714	1+
300.79322	408	1+
301.86089	176	
301.97636	88	
302.54873	100	
303.09767	106	
303.45039	84	
303.85414	944	1+
303.89585	84	
304.80796	104	
304.82934	90	
305.34436	86	
308.95854	102	
309.86452	110	
310.41430	80	
311.87290	168	
312.86244	98	
313.44797	86	
314.81913	88	
316.81358	164	
316.86715	190	1+
318.93811	128	
320.58808	84	
321.81818	372	1+
321.86318	228	
321.88254	152	
322.92109	200	
322.93767	212	
324.87601	88	
326.87001	318	
327.04032	80	
329.19075	86	
331.91864	90	
332.90367	132	
336.94262	476	1+
337.82828	98	
338.78061	206	1+
339.69022	100	
340.93888	582	1+
342.90733	124	
343.91073	94	
345.13196	84	
348.72993	164	1+
349.77351	84	
355.19372	100	
358.79407	90	
361.13313	90	
END IONS

###FS:    #m/z: 336.94454 #charge 1+
###MS: 129
###MSMS: 131
BEGIN IONS
TITLE=Cmpd 98, +MS2(336.9445), 28.0-35.0eV, 2.8min #131
RTINSECONDS=169.354
SCANS=129,131
PEPMASS=336.94454	52950
CHARGE=1+
126.40995	70	
136.91280	78	
191.95443	76	
195.98689	88	
200.37248	72	
205.94658	90	
210.88375	186	
211.81880	72	
211.94319	2730	1+
212.87935	550	1+
213.93911	1418	
215.88628	300	
215.93635	90	
217.94591	108	
218.84401	132	
218.89829	72	
220.87190	82	
221.87307	70	
223.96951	344	1+
224.84327	134	
224.97514	252	1+
228.84037	90	
228.89286	132	
228.91003	136	
228.95837	76	
229.95392	2894	1+
230.88726	1936	1+
231.95042	1534	
232.93852	112	
233.82355	328	1+
233.89635	296	
233.94948	304	1+
234.82580	194	1+
236.97316	70	
238.78362	88	
238.84079	86	
238.86028	72	
239.84930	84	
239.89877	82	
240.03775	80	
241.08125	78	
241.84296	256	
241.89036	134	
242.84310	106	
243.83936	142	
244.90943	116	
245.37255	100	
245.84972	74	
246.48770	114	
246.99471	76	
247.96439	1212	
248.86234	80	
248.89777	288	
249.83083	242	1+
249.87498	194	1+
249.90128	202	
249.95781	596	1+
250.90374	124	
251.94800	100	
252.07021	134	
252.96980	2042	1+
253.08360	128	
253.11878	82	
253.83671	178	
253.90431	292	
254.09065	82	
254.85082	80	
254.94184	134	
254.96582	1122	1+
255.07410	74	
255.83389	120	
255.91236	146	
255.94516	74	
255.97906	78	
256.88454	228	1+
256.90869	84	
256.96004	150	
259.84281	118	
259.86515	110	
259.96717	166	
260.08549	86	
263.82993	74	
263.86840	90	
264.43339	92	
264.45241	92	
265.08024	74	
266.85649	72	
267.41404	88	
268.03863	70	
268.83788	1018	1+
270.98045	400	
271.00999	76	
271.86145	226	1+
271.90649	72	
272.97464	204	
273.25630	112	
274.38244	70	
274.86534	190	1+
274.87912	160	
275.57542	92	
276.85360	712	1+
277.05004	218	1+
277.10393	82	
277.48228	78	
278.80512	78	
278.83411	246	
279.84326	102	
279.92805	90	
279.96306	84	
281.92848	72	
281.97939	98	
283.40448	104	
284.91522	110	
285.10822	82	
285.58331	80	
285.85261	220	
286.79037	198	1+
286.84937	1194	1+
286.91463	86	
289.86686	96	
289.89075	78	
290.01805	76	
290.80464	100	
290.86052	110	
291.88483	84	
292.09391	70	
292.87518	76	
293.10282	236	1+
293.11963	82	
293.15901	92	
293.86687	330	1+
294.90665	72	
295.85401	184	
295.92994	78	
298.09691	84	
298.30728	92	
298.80566	96	
299.86156	74	
300.82093	78	
300.86768	74	
302.90539	86	
303.81435	72	
304.00703	90	
306.51295	74	
308.86260	84	
308.87769	76	
309.86569	136	
309.92973	76	
309.98743	76	
310.81253	96	
310.86930	392	1+
311.53747	72	
311.87391	286	1+
313.87264	90	
314.17016	76	
314.86904	72	
315.87637	70	
316.87016	162	1+
317.37700	84	
318.76344	70	
320.95626	114	
321.72342	80	
322.75488	90	
322.87890	138	
327.39746	92	
327.83759	90	
328.99118	76	
329.87056	72	
330.28518	86	
332.82529	72	
333.85185	72	
334.05388	80	
336.11742	94	
337.34311	102	
337.78049	120	
339.22598	112	
339.97215	140	
END IONS

###FS:    #m/z: 359.96016 #charge 1+
###MS: 129
###MSMS: 132
BEGIN IONS
TITLE=Cmpd 99, +MS2(359.9602), 28.0-35.0eV, 2.9min #132
RTINSECONDS=170.126
SCANS=129,132
PEPMASS=359.96016	41370
CHARGE=1+
111.15594	84	
150.78007	74	
188.90275	108	
191.03526	74	
191.93921	74	
200.98648	94	
206.95757	108	
209.94272	1024	1+
211.45779	76	
214.87660	76	
215.35036	100	
215.83679	74	
217.90746	106	
218.91859	80	
222.95073	220	
223.88643	228	1+
223.95114	132	
224.94644	924	1+
225.98361	76	
226.38624	86	
226.89537	86	
226.94638	6066	1+
227.92786	120	
228.40085	76	
228.49365	82	
228.91257	110	
228.94162	6638	
229.94172	80	
232.40405	86	
234.36997	74	
238.01030	78	
238.46875	92	
239.57754	80	
240.93880	458	1+
240.95994	338	1+
241.80057	200	
241.91141	74	
242.14043	80	
242.95909	674	1+
243.89738	106	
244.05326	80	
244.95636	3134	1+
245.44167	112	
245.93975	74	
246.95194	3306	1+
247.39054	90	
247.80778	88	
248.95954	78	
249.01357	86	
249.90575	92	
250.94782	258	
250.96981	94	
252.04355	86	
252.87853	86	
252.95126	110	
253.45719	78	
253.89318	92	
255.93390	80	
258.84945	84	
258.96828	74	
260.83347	82	
260.93202	78	
260.96575	502	1+
262.34005	86	
262.91297	80	
264.79857	220	1+
265.81394	74	
265.98015	80	
266.95243	118	
267.97311	584	
268.01046	96	
268.95645	182	
269.08071	186	
269.85089	74	
269.96896	560	
270.38392	100	
271.10262	92	
271.84429	138	
271.94683	90	
272.48360	84	
272.79970	98	
274.84396	80	
275.42047	106	
275.80803	98	
275.96735	274	
276.85564	90	
278.39230	128	
278.79638	96	
278.84499	148	
278.88107	80	
279.40026	78	
279.79058	496	1+
280.79089	424	1+
280.84065	142	
280.89908	154	
282.97259	232	1+
286.88215	122	
286.92439	114	
289.45996	102	
289.80909	74	
289.85081	84	
290.36118	76	
290.80133	96	
292.11211	76	
292.81127	104	
292.87011	190	1+
293.12311	76	
293.80061	84	
293.87570	214	1+
293.98186	90	
294.80112	92	
294.85252	282	1+
296.33353	84	
296.80664	212	
297.80822	194	
298.80501	568	1+
298.92012	80	
299.03469	78	
300.80119	166	
303.81226	78	
304.01993	106	
306.13218	76	
306.37949	94	
306.92566	90	
307.88623	120	
309.79243	116	
309.95754	92	
310.80154	186	1+
311.12612	74	
311.87428	94	
312.93500	74	
314.28517	78	
314.94748	94	
314.96491	112	
315.80775	236	1+
315.94648	80	
316.75854	88	
316.80576	238	1+
318.60588	84	
318.87611	180	
322.26967	126	
322.92649	196	
323.01602	122	
323.43919	78	
326.88213	84	
328.83228	92	
329.31088	96	
331.44698	80	
331.83358	86	
333.82820	112	
336.94326	372	
340.90023	76	
340.94016	112	
341.88512	86	
342.56604	92	
346.81074	74	
347.80174	78	
347.95264	74	
349.01889	80	
350.35493	76	
350.76143	78	
351.81678	86	
351.83883	76	
351.93362	82	
352.05773	78	
354.00304	82	
356.76694	212	1+
358.95215	76	
360.23771	74	
360.79326	180	1+
360.82784	82	
363.37683	94	
363.71845	76	
END IONS

###FS:    #m/z: 322.92890 #charge 1+
###MS: 133
###MSMS: 134
BEGIN IONS
TITLE=Cmpd 100, +MS2(322.9289), 28.0-35.0eV, 2.9min #134
RTINSECONDS=173.799
SCANS=133-134
PEPMASS=322.92890	3810210
CHARGE=1+
73.05775	72	
130.26842	66	
184.94806	70	
190.01161	70	
190.93173	68	
191.92237	84	
193.06541	76	
201.04431	176	
202.96693	70	
203.44133	100	
205.95182	108	
205.98181	94	
208.10200	78	
208.87893	76	
209.87351	84	
211.43114	96	
212.87964	74	
212.89450	182	1+
214.93589	66	
216.92078	78	
217.84415	68	
220.87581	70	
220.89391	84	
222.95165	146	
223.86063	100	
223.95633	92	
226.81318	76	
227.90349	92	
227.93051	80	
227.95430	230	
228.85031	82	
229.84119	90	
229.91556	78	
230.08872	70	
230.89850	94	
231.89152	68	
233.88325	80	
234.88273	178	
234.93424	100	
235.11310	86	
236.93519	92	
238.93826	216	
240.12715	66	
240.82101	144	
240.94073	2604	
241.10420	76	
241.93918	7406	1+
242.56893	80	
242.94136	5012	1+
243.06989	68	
243.86464	66	
244.81906	132	
244.90801	100	
244.93897	1268	1+
246.89625	152	
246.97446	312	
248.39788	74	
248.84227	110	
248.97107	76	
249.43434	76	
249.90192	74	
250.39138	82	
251.92691	68	
251.97548	92	
252.01628	108	
254.15739	72	
254.95351	104	
255.79453	112	
256.86775	72	
257.79987	88	
257.89597	72	
257.94554	76	
258.86144	68	
258.87896	76	
259.07079	78	
259.83248	84	
259.97880	76	
260.43627	68	
261.82961	106	
262.82663	100	
262.94893	72	
263.09222	100	
263.83777	80	
263.90157	76	
265.05570	78	
265.08490	214	
265.78989	72	
265.84397	88	
266.84499	70	
266.96627	88	
268.84931	130	
269.87712	76	
269.90154	80	
270.07103	70	
270.09909	82	
271.40450	78	
271.80800	80	
272.44120	108	
272.92158	78	
273.42709	74	
273.79913	108	
274.42283	94	
274.58140	98	
274.84800	66	
275.91771	74	
275.99390	104	
277.80792	66	
279.00006	66	
279.08826	508	1+
281.79623	90	
282.44416	78	
282.90451	76	
282.93333	114	
283.17700	80	
283.79105	314	1+
283.91117	72	
284.29139	340	
284.31031	76	
285.29555	208	
286.02339	82	
287.86560	178	1+
289.80874	80	
290.07655	78	
290.78702	136	
290.85204	234	1+
291.80794	104	
292.87099	66	
293.80228	68	
293.82173	104	
293.86990	160	
295.85598	74	
297.03162	96	
297.85937	98	
299.41099	70	
299.78125	98	
300.78713	70	
301.73736	100	
301.77176	74	
304.36246	98	
305.91941	76	
306.14946	70	
307.31752	76	
307.88900	114	
308.80623	66	
308.88593	102	
309.94677	72	
310.87934	78	
313.39563	82	
314.01546	66	
316.97719	86	
317.77326	98	
319.27225	70	
319.77599	70	
319.88497	68	
320.75955	72	
324.89499	178	1+
324.91372	90	
326.18983	74	
326.77771	78	
END IONS

###FS:    #m/z: 340.93957 #charge 1+
###MS: 133
###MSMS: 135
BEGIN IONS
TITLE=Cmpd 101, +MS2(340.9396), 28.0-35.0eV, 2.9min #135
RTINSECONDS=174.572
SCANS=133,135
PEPMASS=340.93957	1325304
CHARGE=1+
84.95828	100	
180.87098	86	
191.95412	124	
192.92676	146	
195.08546	82	
198.96507	76	
199.93980	74	
205.95176	94	
207.40812	78	
209.96095	86	
210.93816	78	
212.87873	186	
213.87941	550	1+
213.93869	1416	1+
215.90082	146	
215.93718	332	
216.90258	98	
217.88190	176	
218.82209	80	
219.87671	80	
221.93534	78	
221.94771	210	1+
223.97721	126	
229.95277	80	
230.84837	78	
230.88633	136	
231.85174	126	
231.89062	72	
231.95064	1158	1+
232.84599	90	
232.88326	118	
232.92508	84	
233.10385	126	
233.89703	378	1+
233.95019	372	
234.88547	80	
236.85779	74	
237.06004	78	
238.91943	72	
239.78298	134	
240.84965	130	
241.84237	202	
241.89609	82	
241.94388	86	
243.82635	184	
243.84511	100	
244.95539	148	
245.83490	128	
246.38853	128	
248.89589	366	1+
248.97089	78	
249.95940	594	1+
251.41037	76	
253.90127	184	1+
254.12977	88	
254.92017	154	
254.96722	526	1+
255.84027	90	
257.39751	78	
257.79724	116	
257.90469	298	1+
258.45845	82	
258.80035	76	
258.84502	386	
258.96012	212	
259.85080	206	
259.95799	272	
260.83330	198	
260.85579	104	
261.84273	94	
261.90056	78	
262.81958	84	
262.85936	76	
262.88338	92	
262.92274	240	
263.80367	110	
264.83202	102	
264.90397	138	
266.84011	256	1+
266.86059	104	
267.87993	76	
267.92428	74	
268.40746	100	
269.83079	206	1+
269.91728	78	
270.84790	74	
270.91703	102	
271.80130	86	
271.94860	80	
272.91792	164	
272.93846	262	1+
272.98284	88	
275.85734	126	
276.85459	572	1+
277.86663	132	
277.92569	176	
277.96173	86	
278.84164	372	
278.86284	90	
278.96309	116	
279.07320	72	
279.84701	190	
279.91634	120	
280.85058	148	
280.87758	80	
280.90832	80	
281.85381	102	
281.89115	94	
282.88944	74	
282.93954	76	
282.97356	168	
283.15645	94	
283.35916	94	
284.89494	124	
285.91936	92	
286.06279	100	
286.51964	86	
286.78593	98	
290.94738	86	
291.90113	74	
292.42159	94	
292.43613	100	
293.80925	74	
293.89174	72	
294.82919	96	
294.86172	148	
294.88117	92	
295.86446	72	
296.84964	86	
297.87530	352	1+
298.40412	90	
299.78581	112	
300.86227	124	
300.93769	344	1+
301.78337	134	
301.85706	288	1+
301.94014	272	1+
303.80136	76	
304.81473	72	
306.80487	92	
307.88144	76	
308.96622	82	
309.74986	72	
310.31001	86	
310.88189	88	
310.89630	74	
312.98527	88	
312.99994	74	
315.89365	72	
317.86765	76	
318.87968	72	
318.96077	102	
319.23289	74	
319.83230	88	
322.02740	74	
322.76881	72	
322.79817	180	1+
323.24704	72	
324.89043	132	
327.72186	72	
328.18650	102	
328.82004	72	
329.45118	76	
332.82296	140	
332.88142	72	
338.95994	86	
340.75661	96	
341.11098	114	
343.31409	76	
END IONS

###FS:    #m/z: 363.95545 #charge 1+
###MS: 133
###MSMS: 136
BEGIN IONS
TITLE=Cmpd 102, +MS2(363.9555), 28.0-35.0eV, 3.0min #136
RTINSECONDS=175.344
SCANS=133,136
PEPMASS=363.95545	633660
CHARGE=1+
178.92768	96	
187.93573	106	
189.86211	466	1+
191.85922	252	
196.88540	96	
197.96377	78	
200.88892	80	
204.00405	88	
207.86995	98	
208.88223	78	
209.86744	140	
209.94292	1270	1+
210.88211	468	
212.87784	1186	1+
215.84371	80	
216.40936	78	
218.91061	146	
221.08758	104	
222.95099	274	
223.95111	136	
224.88432	168	1+
224.94960	984	1+
225.88791	140	1+
225.96516	102	
226.94683	9762	1+
226.99501	88	
227.92744	106	
228.89220	436	1+
228.94168	10182	1+
230.20763	84	
230.40353	110	
230.44177	92	1+
230.84735	168	
230.88833	3144	1+
232.01680	88	
232.88632	564	1+
233.96230	78	
236.85175	128	
240.82002	120	
240.94031	426	
240.96283	244	
241.83563	92	
241.94065	428	
242.41582	80	
242.94137	1532	1+
242.99277	94	
243.82908	128	
244.81555	226	1+
244.95692	4636	1+
245.94192	184	
246.10224	84	
246.90447	292	1+
246.95257	6910	1+
247.39624	90	
247.80350	172	
247.85333	80	
247.87750	90	
248.80001	178	
248.83947	134	
248.85468	146	
248.89967	814	1+
249.79910	278	1+
250.89595	300	
250.94172	204	
252.04927	78	
252.89200	170	
253.78371	148	
253.85585	106	
253.90737	80	
257.90190	104	
257.96341	78	
258.82872	142	
258.85739	80	
259.03531	96	
259.09075	80	
260.82936	92	
260.93785	112	
260.96908	228	1+
261.83377	286	
262.82746	128	
263.84584	214	1+
263.88331	130	
264.81813	102	
264.97629	142	
265.09174	114	
265.98635	82	
266.05908	108	1+
266.81732	152	
267.80964	84	
267.87778	132	
267.97270	1452	
268.36835	92	
268.41458	78	
268.79773	128	
268.83746	100	
268.95529	164	
269.96744	1056	1+
271.09093	86	
271.85957	92	
271.91582	130	
272.84486	216	1+
273.91027	82	
276.85314	114	
277.09105	278	1+
277.15323	78	
278.79720	108	
278.84023	190	
279.84425	98	
280.79509	528	1+
281.79364	86	
281.88977	182	
282.05209	122	
282.36772	108	
282.78676	330	1+
282.97185	92	
283.07372	110	
283.35475	80	
283.84772	150	
283.98557	82	
284.83898	88	
285.79353	176	
285.84421	394	1+
286.81931	332	1+
287.43695	114	
291.80211	84	
292.01254	80	
293.79641	78	
293.85622	198	1+
293.92689	78	
295.10669	96	
295.94530	86	
296.80654	82	
297.11004	80	
297.37441	92	
297.80092	860	1+
298.80217	624	1+
298.92875	170	
299.87834	128	
300.79977	374	1+
301.85804	132	
302.37558	92	
302.85979	78	
302.90698	344	1+
303.80389	240	1+
303.85509	824	
304.83063	96	
305.88965	238	1+
306.83476	238	1+
307.13206	88	
308.90117	78	
308.91851	246	1+
309.87628	460	1+
310.43703	132	
310.87240	434	1+
311.81009	136	1+
314.09358	88	
314.82117	204	
316.81087	126	
318.81190	138	
319.82053	122	
320.92357	84	
321.82355	224	
321.86326	318	1+
321.98154	86	
322.12894	80	
322.90546	84	
322.92707	178	
323.81788	84	
324.89623	80	
325.90606	96	
326.87373	450	1+
330.80561	80	
334.11908	78	
336.76717	144	
336.95339	86	
339.63158	80	
339.82268	182	
340.94096	378	
342.79074	78	
342.92963	86	
344.83135	78	
344.89701	118	
345.78269	78	
348.16403	116	
349.60387	82	
350.76839	104	
353.76948	86	
355.01983	78	
357.27484	80	
357.77328	304	1+
358.77837	252	1+
359.73334	100	
359.94874	78	
363.80289	82	
364.75407	86	
END IONS

###FS:    #m/z: 322.92907 #charge 1+
###MS: 137
###MSMS: 138
BEGIN IONS
TITLE=Cmpd 103, +MS2(322.9291), 28.0-35.0eV, 3.0min #138
RTINSECONDS=179.005
SCANS=137-138
PEPMASS=322.92907	3930120
CHARGE=1+
84.27706	68	
86.19531	80	
148.72456	76	
196.88458	128	
196.99751	72	
201.04329	194	
205.41833	94	
205.94684	76	
205.96955	82	
206.92738	78	
208.94046	76	
209.02244	90	
210.89780	82	
212.87979	76	
216.00483	70	
216.37677	92	
218.84988	142	
219.88257	232	1+
220.10463	70	
222.94645	78	
223.81789	84	
223.95965	114	
224.82757	68	
224.89857	86	
224.96533	100	
225.81282	130	
227.93014	88	
228.89998	70	
230.84649	266	
230.88456	128	
232.98847	74	
233.89377	76	
234.80103	72	
234.93598	78	
235.78950	76	
235.88185	82	
236.00437	114	
236.79554	78	
238.07662	72	
238.89737	74	
238.93861	136	
238.99585	82	
239.92345	88	
240.09088	72	
240.82692	270	1+
240.93945	3238	
241.93875	8856	1+
241.97389	228	1+
242.00942	70	
242.94129	6080	1+
243.82220	136	
244.90358	82	
244.93986	1346	1+
246.38529	72	
246.85404	68	
246.97415	148	
247.05846	68	
247.15898	98	
247.97244	90	
249.06586	78	
249.90560	80	
250.69830	80	
250.84210	74	
251.84214	70	
253.83613	70	
255.12134	68	
255.16246	104	
256.03596	78	
256.89621	212	1+
257.93571	92	
258.83112	94	
258.85846	276	1+
260.83046	156	
260.98360	72	
261.93831	76	
262.33721	76	
262.35117	106	
262.85141	82	
263.05521	104	
263.83997	194	1+
265.91189	80	
266.85627	174	
266.86853	174	
266.96666	84	
267.99269	70	
268.93018	156	1+
268.95614	68	
269.41334	92	
271.79670	110	
271.84152	110	
271.87384	72	
273.78875	136	
273.93087	68	
274.39210	112	
274.81357	72	
275.06986	78	
275.82383	88	
275.83747	400	1+
276.05251	74	
276.79244	106	
276.93644	72	
277.36612	86	
277.80780	96	
278.82175	72	
278.86051	82	
279.09143	336	
280.09195	228	
280.22595	84	
280.81235	116	
280.84537	72	
280.86058	132	
281.85874	120	
282.84868	68	
283.09453	70	
283.84424	130	
284.29077	332	1+
284.79519	70	
284.84675	220	1+
284.87391	120	
285.36960	94	
286.05265	80	
286.86480	70	
286.90432	74	
288.89188	74	
289.78718	132	
289.85755	474	1+
289.92421	70	
290.80901	88	
291.62009	74	
293.06632	74	
294.85314	112	
294.89999	72	
296.86737	94	
297.59063	96	
297.90423	84	
298.77144	68	
298.81168	80	
299.79763	88	
301.63520	116	
301.87308	162	
303.33925	76	
304.42885	72	
304.76095	78	
306.81802	74	
306.88019	78	
307.79594	202	
307.87381	262	1+
308.76104	208	1+
308.87753	184	1+
309.38745	92	
310.79876	184	1+
310.91614	84	
312.89244	166	
313.96756	70	
314.80469	88	
314.84506	80	
315.82801	128	
316.10334	78	
316.94437	74	
320.08721	74	
320.13731	72	
321.20169	74	
321.75877	82	
323.17640	120	
323.41518	88	
323.73547	70	
323.78361	82	
325.87738	86	
END IONS

###FS:    #m/z: 340.93956 #charge 1+
###MS: 137
###MSMS: 139
BEGIN IONS
TITLE=Cmpd 104, +MS2(340.9396), 28.0-35.0eV, 3.0min #139
RTINSECONDS=179.778
SCANS=137,139
PEPMASS=340.93956	1357660
CHARGE=1+
180.13351	76	
182.85785	74	
187.99285	76	
190.94673	132	1+
192.92172	138	
194.03241	96	
195.93026	78	
198.95830	72	
203.83400	106	
205.94604	78	
208.95762	144	
208.97954	136	
209.93844	106	
210.93531	122	
212.88132	250	1+
213.93857	1302	1+
214.02792	100	
214.96833	92	
215.88641	286	1+
215.93426	198	
216.41292	94	
217.93846	220	
220.01154	80	
221.89350	154	
221.94789	276	1+
222.91317	100	
222.97386	82	
223.78515	80	
224.95275	82	
224.97414	118	
226.87762	92	
226.94867	198	
228.96913	76	
230.84924	72	
231.89131	392	1+
231.94958	1414	
233.83504	96	
233.89625	398	1+
233.94748	458	1+
235.85672	174	1+
235.89592	482	1+
235.94615	88	
237.88483	202	1+
238.99036	94	
239.95391	84	
240.83494	180	
240.86956	72	
240.96677	76	
241.83969	236	
242.13416	100	
242.84694	136	
242.89221	82	
243.08545	72	
243.45459	88	
243.83058	124	
244.85006	208	1+
244.89717	92	
245.88618	132	
246.36802	92	
246.97608	132	
248.87413	92	
248.90368	118	
249.90403	168	
249.96187	208	1+
249.99885	74	
250.88914	98	
251.95611	168	
253.05037	86	
253.96104	690	1+
254.85295	74	
254.90135	264	
254.96460	608	1+
255.98673	72	
256.05985	98	
256.95068	100	
257.86443	76	
257.96910	116	
258.84959	230	
258.93564	252	1+
259.07518	74	
259.09674	72	
259.84966	122	
259.90913	100	
259.95810	274	1+
260.00235	80	
260.83398	346	
261.84127	152	
262.83834	74	
262.92910	134	
262.99064	76	
264.80188	98	
264.86296	144	
264.90495	158	
264.92393	100	
264.97782	80	
265.86591	72	
265.92606	72	
268.29213	72	
268.83962	358	
269.33788	170	
270.92140	72	
272.93788	148	
273.91270	190	1+
274.41754	144	
275.86037	76	
275.95264	88	
275.99145	118	
276.84116	172	
276.85613	232	
276.87777	70	
277.86223	296	
277.88985	70	
277.95765	136	1+
278.84143	636	1+
279.80050	88	
279.90131	80	
279.92601	412	1+
280.89823	100	
282.02931	84	
282.84236	214	1+
282.86825	146	
282.91056	86	
282.96224	106	
285.86152	146	
286.86902	76	
287.37272	92	
288.02859	106	
289.79956	92	
289.88940	86	
292.86664	76	
293.86124	194	1+
294.85243	278	1+
296.97288	124	
297.86276	162	1+
297.97255	198	
298.27317	80	
299.80395	78	
300.85364	90	
300.87555	198	
300.98082	72	
301.79501	86	
301.88506	82	
302.93989	146	
303.73068	80	
303.75048	96	
303.78646	88	
306.88146	80	
307.79862	88	
307.88787	72	
309.82990	78	
310.41580	84	
310.80521	70	
311.85718	102	
312.80205	72	
314.94287	86	
316.86366	80	
317.35538	94	
320.96395	84	
322.76598	82	
323.79694	74	
323.85869	72	
325.06195	128	
326.24297	76	
327.48864	86	
327.87757	74	
328.16220	80	
328.18664	80	
328.85706	132	
328.87905	72	
330.81657	96	
337.76514	84	
339.83312	96	
340.90931	82	
340.92493	72	
342.76831	74	
END IONS

###FS:    #m/z: 507.84364 #charge 1+
###MS: 137
###MSMS: 140
BEGIN IONS
TITLE=Cmpd 105, +MS2(507.8436), 28.2-35.2eV, 3.0min #140
RTINSECONDS=180.551
SCANS=137,140
PEPMASS=507.84364	261794
CHARGE=1+
196.01570	422	1+
210.02867	144	
224.98568	186	1+
232.89472	602	1+
234.87699	130	
236.88686	214	
237.88403	142	
238.94741	138	
242.89847	190	
250.90734	212	
251.88494	196	1+
255.89679	120	
266.16754	202	1+
270.93153	248	1+
272.85421	178	
277.38799	164	
279.10527	164	
280.39339	164	
281.02504	88	1+
281.88851	242	
284.79608	142	
285.82757	122	
285.85316	360	
287.85097	868	
288.89717	370	1+
289.39261	228	1+
289.85226	142	
289.87735	286	1+
290.08596	144	1+
290.12725	268	1+
290.86378	610	1+
292.86253	178	
292.88304	124	
293.87098	1734	1+
296.85142	202	1+
297.91448	290	1+
298.80554	196	1+
299.85637	614	1+
300.84103	212	
300.86118	430	1+
301.84059	122	
303.80590	124	
303.86719	702	1+
304.84325	190	
305.37774	152	
305.86083	1262	1+
306.12302	144	
307.88396	236	
308.14016	884	1+
308.87087	1946	1+
308.88952	226	
308.94970	130	
309.12266	134	
310.15474	464	
310.83877	316	1+
311.16037	236	
311.88337	2418	1+
311.92035	250	1+
311.93736	138	
312.34298	134	1+
313.88092	406	
314.81780	128	
314.86272	432	
315.86446	206	
315.89279	160	
315.92672	164	1+
316.81446	238	1+
316.86779	338	1+
317.43170	176	
317.81948	168	1+
319.85651	266	
319.88248	178	
321.88085	168	
322.35255	122	
322.87059	146	
323.85097	230	
323.86947	226	
324.86199	272	
325.35380	192	
325.83525	122	
325.89853	394	
325.93113	130	
326.88265	2910	1+
327.37846	146	
327.80112	140	
327.81859	208	
327.85522	244	
328.36913	300	
328.83406	152	
328.87306	130	
329.38518	122	
329.81427	134	
329.89383	156	
330.82554	142	
330.87135	288	1+
332.79303	150	
332.87106	238	1+
333.80967	148	
334.85934	148	
335.84125	298	1+
335.88581	286	1+
337.89293	132	
339.79110	166	
340.86559	246	1+
346.17996	284	1+
346.82442	378	1+
346.84209	126	
346.87827	324	1+
347.77708	230	
347.78723	228	
347.82990	238	1+
348.78516	348	1+
348.85607	182	
349.75661	344	
349.89451	162	
350.75900	326	1+
350.83069	178	
350.88885	238	
351.83246	148	
351.90022	150	
352.91448	208	
353.84389	378	1+
355.88696	298	1+
356.77218	176	1+
357.80727	210	1+
357.84881	158	
362.36147	168	1+
362.76465	160	1+
362.92363	230	1+
365.78190	402	1+
366.83929	406	1+
366.86106	130	
367.70812	268	1+
367.76538	508	1+
368.89993	120	
369.23291	154	
369.83240	132	
370.02046	126	
371.18470	216	
372.80289	122	
372.89081	214	1+
374.81700	182	
375.79351	222	1+
375.81835	176	
375.86551	254	1+
375.89651	208	1+
378.73591	146	
378.77825	144	
378.82068	120	
381.79958	150	
381.83718	428	
382.85672	158	
383.71506	120	
383.77125	222	
383.79643	172	
384.77581	528	1+
384.84784	1496	1+
385.77436	308	1+
385.82362	152	
387.84494	330	1+
388.78852	276	1+
388.80553	124	
389.19424	218	
390.20261	134	
390.78366	144	
390.83936	244	
391.83737	348	
392.82291	264	
393.79709	178	
394.84249	344	1+
394.88820	148	
398.72668	204	
399.75043	182	1+
399.81083	188	1+
399.85160	838	1+
402.86487	636	1+
403.86741	480	1+
405.76068	166	
405.78067	220	1+
405.87043	300	
406.74199	536	1+
406.85867	184	
407.86358	2546	1+
410.71924	156	
410.74040	236	
410.83689	944	1+
410.90567	122	
411.80966	138	
411.87590	122	
412.73344	196	1+
412.84858	130	
413.87144	290	1+
415.83603	158	
416.77319	154	
416.84257	128	
418.36489	172	
418.82779	216	1+
421.88667	136	
421.91158	140	
422.86096	730	1+
423.77716	314	
424.77339	158	
424.81321	122	
425.75358	634	1+
425.88069	182	
426.77445	202	
426.86119	268	
427.73485	796	1+
427.76053	518	1+
427.84256	1408	1+
427.86618	184	
428.84481	1224	1+
428.88086	360	
429.74278	292	1+
429.82161	174	
430.85808	750	1+
431.73961	122	
431.86394	494	1+
432.71423	228	1+
433.84990	214	
435.71292	144	
435.80472	154	
438.89130	340	1+
439.89294	288	1+
443.66755	182	1+
443.76345	196	
444.86835	1160	1+
444.89611	146	
446.88831	320	1+
447.71979	208	
449.77332	152	
449.87623	230	
450.69437	226	1+
450.75836	140	
450.87804	222	
451.74751	188	
451.86633	262	
460.89334	128	
462.88125	758	1+
467.88890	840	1+
468.83026	126	
469.89745	150	
485.89328	270	
486.89840	150	
500.79779	182	1+
END IONS

###FS:    #m/z: 322.92907 #charge 1+
###MS: 141
###MSMS: 142
BEGIN IONS
TITLE=Cmpd 106, +MS2(322.9291), 28.0-35.0eV, 3.1min #142
RTINSECONDS=184.225
SCANS=141-142
PEPMASS=322.92907	3836654
CHARGE=1+
185.92624	74	
188.40371	124	
188.98710	72	
191.92571	84	
192.88546	110	
192.93061	80	
198.83886	70	
198.91682	80	
201.04138	242	1+
205.06287	82	
205.94988	200	
205.99749	70	
210.08175	84	
211.83100	78	
212.88854	98	
213.88393	236	1+
218.84810	186	
219.82030	78	
219.96106	72	
220.94502	72	
220.96221	94	
221.44346	102	
222.95202	272	1+
223.82382	74	
225.53527	84	
226.89284	314	1+
227.79037	70	
227.93046	294	1+
227.95727	92	
229.08781	100	
229.87443	80	
230.83083	84	
230.89324	144	
232.52000	78	
232.82914	74	
232.88190	252	1+
233.90763	70	
235.88179	88	
236.38769	100	
236.43666	90	
236.83494	154	
236.89919	194	
237.06438	76	
237.40629	74	
238.02671	98	
238.79693	86	
238.82729	76	
238.88441	80	
238.93559	80	
239.78614	238	1+
240.40488	82	
240.82116	120	
240.93927	2296	
240.96355	126	
241.52349	80	
241.87313	74	
241.94105	1922	
241.98856	70	
242.94117	6196	1+
243.82270	176	1+
244.88449	84	
244.93971	1450	1+
246.85142	252	1+
246.97540	340	1+
247.90478	86	
248.03701	122	1+
248.43646	78	
249.04568	154	1+
250.84828	78	
250.94520	82	
252.41599	74	
252.82768	122	
252.93933	80	
253.09151	80	
254.82519	74	
255.93585	68	
256.39460	142	
258.01243	68	
258.14452	74	
258.83182	316	1+
259.79478	84	
259.99451	72	
260.83066	182	
260.96942	78	
261.34239	100	
261.83569	70	
262.36578	82	
262.83158	256	1+
264.96190	82	
265.07857	108	
266.85285	120	
266.96250	86	
268.05874	86	
268.15174	70	
268.93595	84	
269.79471	90	
269.86336	74	
269.89144	74	
272.06031	86	
272.91344	76	
273.82095	76	
274.84015	192	1+
275.89337	80	
275.99144	84	
277.07144	76	
277.20029	100	
277.88613	136	
278.01237	72	
278.99556	104	
279.09042	970	1+
279.14917	124	
279.17566	154	1+
279.80900	78	
280.84887	82	
281.15036	82	
281.80345	104	
282.87556	84	
282.89718	68	
282.91041	94	
283.06742	76	
283.82022	86	
283.92139	194	
284.29567	256	
284.87529	70	
285.29276	152	
286.80256	80	
286.91482	144	
288.09319	106	
288.12874	72	
289.90516	70	
290.10776	82	
290.78394	106	
290.86967	78	
291.80061	114	
292.96342	72	
293.06431	70	
293.75863	72	
293.84648	70	
293.87097	100	
294.81893	92	
296.81015	118	
298.85851	74	
299.73838	72	
299.78258	94	
299.81020	170	
299.86867	72	
303.36297	78	
304.87262	72	
305.35707	70	
305.80347	82	
305.82066	94	
307.08051	92	
307.88614	188	1+
308.79731	278	
309.51876	88	
309.80010	128	
310.03119	70	
310.88042	140	
312.86643	144	
315.85302	70	
315.87628	76	
320.04525	84	
322.92486	82	
323.80132	70	
324.24370	76	
324.98684	78	
325.32438	78	
325.80637	78	
326.26239	110	
327.86885	90	
END IONS

###FS:    #m/z: 340.93956 #charge 1+
###MS: 141
###MSMS: 143
BEGIN IONS
TITLE=Cmpd 107, +MS2(340.9396), 28.0-35.0eV, 3.1min #143
RTINSECONDS=184.997
SCANS=141,143
PEPMASS=340.93956	1339400
CHARGE=1+
142.41819	100	
190.94287	108	
192.14368	76	
192.92726	136	
193.94838	78	
196.88581	102	
197.92579	88	
207.87261	126	
208.92818	72	
210.93677	202	
211.88481	72	
212.93966	80	
213.87963	134	
213.93859	1524	1+
214.87958	606	1+
215.93733	236	
217.93586	168	
221.45843	106	
221.88198	76	
222.42397	78	
222.89344	86	
222.94639	92	
223.93207	76	
224.97854	124	
226.87005	140	
228.83719	72	
228.89326	100	
228.94365	114	
230.83794	72	
230.89180	316	1+
231.95010	1116	1+
233.86689	114	
233.89921	174	
233.94974	316	
234.90072	84	
235.89189	282	1+
237.21886	86	
237.79611	74	
237.93244	76	
240.33077	86	
240.81259	86	
240.84066	374	1+
240.94214	80	
241.90178	72	
243.89375	78	
244.85858	94	
245.40535	94	
246.06186	78	
246.94618	86	
248.89625	140	
249.95994	474	
250.01724	80	
252.97115	114	
253.88508	82	
254.84286	122	
254.90959	150	
254.96457	526	
255.96565	250	
256.85009	88	
256.96085	136	
258.84315	264	
258.93262	76	
258.95647	498	1+
258.98957	102	
259.85758	192	
260.33559	98	
260.41066	76	
260.83465	940	1+
260.92967	78	
261.40210	70	
262.16050	92	
262.50910	94	
262.79976	88	
262.92293	164	
263.84963	70	
263.92737	100	
264.04314	88	
264.86411	146	
264.88603	96	
265.38589	94	
266.85364	78	
268.39056	86	
268.84267	140	
269.82633	70	
269.84489	128	
271.98128	70	
272.34574	84	
272.91773	174	
272.93429	176	1+
273.48773	76	
276.85259	332	
276.89987	72	
277.84243	72	
277.86249	186	
277.93883	90	
277.96690	128	
278.76217	74	
278.84418	898	1+
279.08829	76	
280.84495	144	
280.86025	180	
280.93204	180	1+
281.05067	74	
281.83431	74	
281.85300	466	1+
281.90171	114	
283.81791	78	
284.87922	136	
286.39505	82	
286.42401	84	
286.87510	80	
287.85882	120	
287.88302	80	
287.92055	72	
288.90675	90	
290.86622	194	1+
291.80495	156	
294.85391	72	
294.86738	432	1+
295.84120	76	
296.18168	72	
296.85325	106	
296.92195	72	
296.96595	72	
297.78357	68	
297.83626	70	
299.06477	72	
299.87088	180	
299.98891	92	
301.07066	72	
301.10430	84	
301.86853	92	
302.94318	74	
303.03560	86	
305.38099	90	
307.88557	86	
308.29312	70	
308.87305	76	
309.03314	90	
309.85182	72	
310.87285	128	
311.83699	72	
312.52252	104	
313.38462	104	
313.80250	80	
313.87333	118	
314.87118	84	
317.02313	78	
317.38168	100	
320.35736	74	
320.88256	78	
321.81841	72	
323.01299	84	
325.93493	104	
326.62232	90	
329.87163	134	
334.06512	72	
336.41704	92	
341.77566	72	
341.83928	74	
342.15036	80	
342.88661	92	
342.93201	72	
343.29368	74	
END IONS

###FS:    #m/z: 507.84377 #charge 1+
###MS: 141
###MSMS: 144
BEGIN IONS
TITLE=Cmpd 108, +MS2(507.8438), 28.2-35.2eV, 3.1min #144
RTINSECONDS=185.769
SCANS=141,144
PEPMASS=507.84377	285178
CHARGE=1+
197.01843	152	
210.02957	154	
214.88669	286	
224.12033	144	
232.89647	182	
238.06065	232	
239.06905	238	1+
242.87672	284	1+
249.94077	126	
251.87255	150	
252.96755	122	
260.88418	286	1+
261.37644	270	1+
266.09081	126	
267.10218	162	
268.10930	130	
268.90176	122	
268.96496	218	
269.92641	148	
272.85255	456	1+
273.41543	130	
276.95775	212	1+
277.39314	308	1+
278.35807	234	1+
280.82722	142	
280.84723	150	
283.79636	136	
284.81593	274	1+
285.05952	134	
286.85871	136	
287.11650	160	1+
287.85250	1322	1+
287.93552	224	1+
289.88126	288	1+
290.80860	122	
290.86075	300	
291.86464	408	
291.88412	138	
292.13574	142	
293.06454	120	
293.81615	128	
293.87165	960	1+
295.87756	312	
295.94298	128	
296.87629	404	1+
297.84280	278	1+
297.87828	262	1+
298.83710	206	1+
300.85902	292	
300.89662	130	
301.80109	180	1+
301.85324	144	
303.86665	742	1+
304.11106	118	
305.81802	194	
305.86280	1442	1+
307.88667	384	
308.14015	1374	1+
308.87206	1020	
309.02312	128	
309.88588	362	1+
310.15659	960	1+
310.40589	270	1+
311.88316	2484	1+
312.77810	132	
313.44155	138	1+
313.88094	516	
314.82012	152	
314.86302	476	1+
315.88712	130	
316.86642	184	
318.82640	290	1+
319.89994	212	
320.88874	120	
321.74023	130	
321.81535	198	
321.85513	208	1+
322.81573	144	
323.81539	190	1+
323.87605	672	1+
324.85633	286	
325.83230	190	1+
325.86049	126	
325.90188	164	
325.98450	124	
326.88211	2696	1+
327.80671	384	1+
328.36782	170	
328.80710	268	1+
328.87129	484	1+
329.90101	154	
330.16122	130	
330.88149	280	
331.88558	184	
332.82084	122	
332.87257	808	1+
332.89647	232	1+
334.77580	200	1+
335.85624	178	
335.88462	206	
337.88020	270	
337.99340	134	
338.88120	216	
341.83901	316	1+
341.96788	138	
342.84434	196	1+
343.74474	118	
345.82702	166	
345.87246	256	1+
346.75316	296	1+
347.77534	176	
347.78991	286	1+
348.16957	118	
348.84474	408	1+
348.90571	318	1+
348.93856	126	
349.75569	500	1+
350.76046	310	1+
350.82699	288	
351.80615	186	1+
352.77123	140	
353.84728	156	
353.87193	276	1+
353.95187	118	
354.83600	132	
355.85256	138	
359.40188	240	1+
360.86076	124	
362.87966	200	1+
363.85474	174	
365.78405	240	
366.18285	382	1+
366.75929	490	1+
366.78344	132	
366.84293	508	1+
367.76157	424	1+
368.89496	168	
369.71098	176	
369.84506	262	
369.88461	232	1+
370.83889	250	
371.19161	298	1+
371.79173	158	
371.81182	120	
372.78073	160	
373.81715	404	1+
373.83413	140	
373.85116	172	
373.87682	128	
374.37201	168	
374.72465	174	
375.89093	118	
376.83812	136	
376.87010	128	
376.90953	158	
378.80205	208	1+
380.71418	190	
381.84006	348	1+
382.69833	120	
382.71140	154	
383.79697	318	1+
384.74245	136	
384.84812	1246	1+
385.78022	238	
385.82291	162	
387.85234	166	
387.89623	296	1+
388.85683	162	
389.19807	182	
390.84417	300	
391.06921	260	1+
391.83756	350	
391.87132	310	1+
392.82508	616	1+
394.79535	254	1+
394.83740	250	
395.77034	238	1+
395.82614	270	1+
399.72605	182	
399.80070	154	
399.85026	460	
401.86942	160	
402.86199	616	1+
403.80449	166	
403.86575	480	1+
404.80425	302	1+
404.89162	118	
405.75159	124	
405.90591	126	
406.86529	190	
407.74055	252	
407.77703	128	
407.81896	138	
407.86123	2580	1+
408.06539	164	
408.75952	404	1+
409.70189	180	1+
409.73130	484	1+
410.83427	968	1+
410.86079	394	1+
412.87101	150	
413.00170	92	1+
413.75240	132	
413.85601	234	1+
413.88171	124	
417.81522	262	
417.86611	152	
418.86351	252	
421.83561	144	
422.86697	554	1+
423.77209	228	
423.80089	218	
423.86912	464	1+
424.77697	206	
425.74916	602	1+
425.87193	136	
426.77671	156	
426.85856	684	1+
427.73041	768	1+
427.80017	138	
428.76767	150	
428.79374	176	1+
428.84577	1206	1+
429.70254	388	1+
430.75828	144	
431.73743	208	1+
431.86262	686	1+
434.84808	156	
439.89390	542	1+
444.76439	170	
444.87185	1888	1+
445.74485	342	1+
446.78791	120	
447.71226	458	1+
448.78135	132	
449.87530	164	
450.75207	258	
450.87476	410	1+
451.75314	352	1+
457.89738	380	1+
462.88224	956	1+
464.78221	152	
465.71655	308	1+
467.88591	812	1+
469.88878	164	
470.72944	210	1+
485.89577	196	
486.83689	126	
486.89584	164	
499.73592	146	
508.91361	122	
509.29125	138	
509.85991	152	
END IONS

###FS:    #m/z: 363.95531 #charge 1+
###MS: 145
###MSMS: 146
BEGIN IONS
TITLE=Cmpd 109, +MS2(363.9553), 28.0-35.0eV, 3.2min #146
RTINSECONDS=189.454
SCANS=145-146
PEPMASS=363.95531	681578
CHARGE=1+
45.11272	96	
48.97514	88	
72.73707	98	
112.70330	84	
150.31154	80	
151.82810	94	
182.86580	122	
183.93472	138	
187.86586	180	
189.86177	818	1+
191.85842	368	
193.85246	150	1+
197.95884	122	
198.87701	84	
200.92901	90	
200.94521	264	
201.90830	86	
205.05755	100	
207.87444	270	
207.94741	500	1+
208.87320	124	
209.94301	2620	1+
210.02986	144	
210.88293	570	
212.87766	2774	1+
214.89500	288	
215.88023	130	
216.40937	92	
218.91469	106	
219.91328	90	
221.85678	114	
221.89217	170	
222.95046	1892	1+
222.98673	88	
223.97778	80	
224.88703	420	1+
224.94928	2948	1+
225.41328	106	
226.73768	90	
226.94630	17048	1+
227.06854	84	
227.11184	90	
227.16138	122	1+
228.04906	92	
228.83314	202	1+
228.89303	722	1+
228.94124	20874	1+
228.97676	86	
229.08973	102	
229.13502	80	
230.88811	5286	1+
231.90841	98	
231.97280	184	1+
232.85136	102	
232.88308	372	1+
233.81384	110	
234.87702	360	
234.92817	220	
235.04522	94	
239.06834	88	
239.94236	90	
240.79327	88	
240.93887	744	
240.96040	1172	1+
241.82407	124	
241.89800	86	
241.93897	1280	1+
242.94099	906	1+
242.95928	684	1+
243.81823	188	
243.89807	104	
244.83188	126	
244.88627	94	
244.95616	8282	1+
245.01310	88	
245.81442	164	
246.24419	92	
246.80528	108	
246.83439	92	
246.90120	252	1+
246.92321	180	
246.95236	10502	1+
247.01804	98	
247.88109	102	
248.79966	212	
248.89833	978	1+
249.91357	104	
250.79550	94	
250.89313	270	1+
250.94836	184	
250.96620	648	1+
252.07757	208	
252.85312	84	
252.86880	86	
252.89331	160	1+
253.09369	122	
255.06636	98	
255.87851	82	
258.96881	286	
259.85058	86	
260.82892	312	1+
260.85593	82	
260.93813	92	
260.96690	928	1+
260.99026	94	
261.84561	84	
262.81988	122	
262.91501	82	
264.41484	100	
265.42584	102	
265.81507	150	
265.89392	84	
265.97109	262	1+
266.81206	484	1+
267.97234	1480	1+
268.84744	80	
268.95659	236	
269.80435	226	1+
269.91544	128	
269.96691	1776	1+
270.05078	80	
271.09287	130	
271.91281	362	1+
274.84280	88	
276.36483	82	
276.42299	84	
277.40268	92	
278.09211	116	
278.84184	226	
278.89962	94	
279.79125	562	1+
279.93407	86	
280.79266	378	1+
280.81174	88	
281.85717	122	
282.11777	84	
282.78420	556	1+
282.88284	264	1+
283.78683	504	1+
283.84746	338	1+
283.88983	178	1+
284.78472	272	1+
285.84402	962	1+
288.80463	142	1+
289.86932	154	
291.86094	84	
293.80790	84	
293.82660	90	
294.37972	98	
294.92563	94	
295.86350	126	
296.43928	80	
296.80825	152	
297.79968	732	1+
298.37049	92	
298.80091	550	1+
300.80067	290	
300.89343	88	
301.76699	142	1+
301.80550	280	
301.85808	484	1+
302.24314	92	
302.79927	450	1+
303.10488	258	1+
303.42726	100	
303.85445	676	1+
304.44599	126	
305.11772	206	1+
306.93219	96	
306.99645	80	
307.39494	90	
307.85348	82	
308.83428	82	
311.86113	84	
315.34615	98	
315.81519	84	
316.79358	82	
316.81226	126	
317.81395	184	1+
318.86653	140	
318.91927	80	
318.94060	88	
319.12114	82	
319.87400	90	
321.81817	266	
321.86531	382	1+
322.93045	200	
324.93260	144	
325.05118	90	
325.82230	108	
326.87024	102	
329.15254	86	
330.87023	80	
331.33729	84	
336.94331	320	
339.82885	156	
340.93754	486	1+
348.16357	90	
348.82736	102	
349.18838	86	
351.08621	84	
351.86890	104	
356.06194	80	
358.36410	94	
358.79068	126	
361.77277	94	
362.75156	186	1+
END IONS

###FS:    #m/z: 507.84344 #charge 1+
###MS: 145
###MSMS: 147
BEGIN IONS
TITLE=Cmpd 110, +MS2(507.8434), 28.2-35.2eV, 3.2min #147
RTINSECONDS=190.226
SCANS=145,147
PEPMASS=507.84344	273198
CHARGE=1+
214.88514	256	1+
224.04419	160	
224.97792	182	
232.89451	354	1+
234.88171	160	
236.88630	302	
237.05483	130	
241.85217	168	
241.88219	130	
248.88402	222	1+
251.07060	116	
252.07936	150	
253.92853	130	
256.08912	140	
256.86854	358	1+
259.92542	234	1+
260.87821	176	
264.79202	250	
265.88557	264	1+
267.90928	128	
268.85558	134	
269.89545	120	
270.85564	230	1+
271.88308	190	1+
273.80056	118	
273.91205	138	
274.80101	132	
275.85199	304	1+
277.89181	266	1+
278.39061	148	
278.83834	436	1+
280.11276	142	
281.37410	222	
284.87731	164	
285.85971	220	
287.85111	764	1+
288.11806	148	
289.84654	332	
289.87966	270	1+
290.86346	502	1+
292.88360	258	
293.87095	1348	1+
294.12786	178	1+
296.87814	346	1+
300.36582	188	
300.85426	162	
301.85107	178	
303.86824	346	
305.86530	1498	1+
308.14127	700	1+
308.87225	1370	1+
309.80585	162	
310.15823	612	1+
310.88841	130	
311.88348	1478	
312.88447	1618	1+
313.84720	142	
314.82039	190	1+
314.86130	194	
314.97349	128	
315.80412	278	1+
315.86311	136	
315.88291	146	
316.86022	416	1+
317.83552	130	
318.87705	128	
319.86921	262	1+
321.40902	272	1+
322.82468	182	1+
322.88849	338	
323.86847	702	1+
325.89771	306	
326.15097	230	
326.84200	152	
326.88034	3622	1+
328.16508	192	1+
330.82031	216	1+
331.88049	132	
332.87042	932	1+
333.93056	174	
334.99963	124	
335.82394	122	
335.83974	168	
335.90918	158	
337.87634	320	1+
339.79806	130	
340.86141	120	
341.80680	118	
343.78178	198	1+
343.85023	136	
344.83641	242	1+
344.87015	270	1+
345.83975	200	1+
347.86085	126	
348.75637	640	1+
348.78300	198	
349.76007	536	1+
349.78075	116	
350.85061	122	
350.88512	186	
351.38860	134	
351.82281	140	
352.90859	192	
353.80367	144	
353.85153	218	
353.90889	124	
354.83825	150	
355.89566	152	
356.73524	244	1+
356.83086	218	1+
357.78293	120	
357.86436	180	
358.81021	186	1+
359.85460	118	
365.78692	542	1+
365.89989	240	1+
366.56162	98	1+
366.76069	404	1+
366.78751	340	1+
366.80541	136	
366.84267	178	
366.98472	136	
367.70366	484	1+
367.72653	120	
367.85389	120	
368.83681	154	
368.89552	208	
369.83000	170	
370.32029	130	
370.80281	210	
370.83422	308	1+
371.79370	134	
372.78339	154	
372.81975	402	1+
373.77379	314	1+
373.79489	180	
373.85259	116	
373.87287	212	
374.77734	240	1+
374.86749	228	1+
376.89459	136	
377.80881	132	
380.85938	184	
380.90931	208	1+
381.70756	396	1+
381.83376	196	
382.76325	122	
383.79576	142	
384.84926	1120	1+
385.82825	244	
385.91001	134	
386.39751	150	
388.80080	118	
388.84252	158	
389.19693	268	1+
390.05335	128	
390.79377	158	
390.83672	350	
390.85789	156	
391.74035	132	
391.84366	278	
392.82350	682	1+
393.73825	252	1+
393.80183	132	
393.82558	410	1+
394.80488	136	
398.72849	254	
398.86331	116	
399.72766	182	
399.80573	220	
399.85220	594	1+
400.75064	126	
402.76880	286	1+
402.81518	118	
402.86130	558	1+
403.80296	326	1+
404.77958	380	1+
405.76002	336	1+
406.87192	140	
407.73286	262	
407.86629	728	
408.74006	178	
408.85635	1394	1+
409.72020	458	1+
410.73210	372	1+
410.83214	776	1+
411.73348	282	1+
411.80468	234	
412.78446	142	
412.82323	140	
412.84286	190	
413.84392	124	
413.87714	316	1+
416.87012	148	
417.79876	134	
417.85353	128	
418.75221	116	
418.84697	142	
421.88035	368	
422.71904	128	
422.86563	606	1+
423.76782	258	
424.81438	190	1+
425.74947	522	
426.09752	160	
426.76639	622	
426.86089	744	1+
427.72886	874	1+
427.79099	134	
428.69721	306	1+
428.73095	546	1+
428.84715	1022	1+
429.87634	146	
430.73920	146	
430.85962	850	1+
433.84461	120	
435.85982	126	
439.89587	138	
440.90706	136	
443.76499	184	
444.87117	904	1+
445.14449	158	1+
445.26741	134	
445.71424	126	
445.74570	480	1+
446.78797	136	
446.81390	124	
446.86792	184	1+
447.71251	320	
448.68276	122	
448.70516	152	
448.74270	374	1+
448.77301	356	1+
448.87773	544	1+
449.69422	212	1+
449.74707	262	1+
449.87841	388	1+
451.86449	176	1+
457.90212	360	1+
462.88309	276	
463.86922	166	
465.72194	322	1+
467.88823	826	1+
485.89014	236	1+
486.83672	188	
488.89960	120	
509.85300	336	1+
END IONS

###FS:    #m/z: 336.94427 #charge 1+
###MS: 145
###MSMS: 148
BEGIN IONS
TITLE=Cmpd 111, +MS2(336.9443), 28.0-35.0eV, 3.2min #148
RTINSECONDS=190.999
SCANS=145,148
PEPMASS=336.94427	59260
CHARGE=1+
48.49263	72	
66.69753	108	
187.86313	76	
197.89621	92	
207.97248	122	
208.11801	88	
209.89659	76	
210.02645	82	
211.94309	2398	
212.87763	804	1+
212.93526	72	
212.98377	72	
213.93854	1546	1+
215.88658	108	
215.93645	72	
216.88847	112	
217.53429	98	
217.88010	292	
218.90013	82	
220.88686	74	
221.96838	92	
223.96998	78	
224.83691	102	
224.96556	86	
226.90289	130	
226.94363	152	
226.97196	72	
227.88889	92	
228.84252	78	
228.88949	136	
229.95483	2536	
230.76173	94	
230.88807	2082	1+
231.94994	1164	1+
232.82506	76	
233.05055	92	
233.82475	116	
233.89844	200	
233.94555	312	1+
234.88174	120	
235.84987	112	
235.88931	84	
235.94610	74	
236.82219	84	
237.08469	82	
239.85490	126	
240.78375	90	
240.95168	72	
241.36923	108	
241.39216	84	
241.84127	472	1+
244.01664	82	
244.87113	92	
246.97653	96	
247.96624	724	1+
248.90131	184	
249.37816	92	
249.89991	122	
249.95697	470	1+
250.06519	72	
250.83430	170	
251.07417	106	
251.82414	260	1+
251.93866	76	
252.11131	72	
252.84171	106	
252.91982	78	
252.97028	2168	1+
253.90433	320	1+
254.96313	708	1+
255.07612	110	
255.37839	76	
256.86377	76	
257.41117	74	
257.84783	306	1+
257.91194	72	
258.87701	80	
259.06462	102	
261.83738	74	
263.85662	124	
263.97725	82	
265.01758	76	
265.86187	88	
267.83823	1294	1+
268.84021	900	1+
268.98216	86	
269.00246	92	
269.85595	118	
269.93266	80	
270.97992	346	1+
271.81721	96	
271.91669	314	
271.93111	88	
272.35514	106	
272.88981	116	
273.79457	124	
273.81718	76	
274.87082	78	
274.91734	92	
275.05786	74	
275.81792	72	
276.85578	260	
277.83351	100	
277.86119	184	
278.83231	244	
278.87107	128	
279.10937	128	
279.82830	86	
279.84255	182	
279.86506	126	
280.86357	78	
281.82536	114	
282.82992	76	
283.79719	76	
283.86371	72	
284.38933	88	
284.89272	80	
285.84529	1042	1+
286.40974	74	
286.84689	972	1+
286.87176	102	
287.92661	74	
288.04332	100	
289.78603	144	
289.87786	74	
292.86666	72	
293.10563	208	
293.86326	90	
293.95850	74	
294.86152	172	
296.97226	198	1+
298.41070	78	
298.44478	74	
298.87033	240	1+
299.82503	72	
304.86703	78	
307.05460	74	
307.89215	74	
308.67251	76	
308.86675	72	
309.79098	86	
309.80248	78	
310.83547	272	1+
310.86934	238	
311.87843	120	
313.34571	86	
313.74133	72	
315.14959	78	
315.17403	90	
315.98352	78	
316.81318	90	
316.88090	84	
316.90708	84	
318.73276	72	
318.93449	90	
320.80823	74	
321.38640	102	
323.80506	98	
323.88305	90	
324.87405	72	
324.89244	216	
326.89117	74	
327.95105	72	
330.87405	124	
332.86340	88	
332.89956	74	
335.76199	122	
338.90101	76	
340.82509	74	
341.38079	78	
342.35935	88	
END IONS

###FS:    #m/z: 363.95543 #charge 1+
###MS: 149
###MSMS: 150
BEGIN IONS
TITLE=Cmpd 112, +MS2(363.9554), 28.0-35.0eV, 3.3min #150
RTINSECONDS=194.683
SCANS=149-150
PEPMASS=363.95543	686836
CHARGE=1+
94.06682	90	
94.58213	96	
135.63549	98	
158.88167	84	
178.93071	150	
178.94405	116	
182.80149	90	
185.86793	112	
187.86327	114	
189.86226	480	1+
191.85849	726	
196.73021	110	
196.88369	476	1+
197.96037	130	
200.95124	126	
203.92680	92	
205.94881	132	
207.87323	436	1+
207.94881	700	1+
209.86823	108	
209.92056	106	
209.94307	3402	1+
210.88345	598	1+
211.91212	108	
211.95444	166	1+
212.08881	108	1+
212.13496	92	
212.87848	3382	1+
221.89338	138	
222.87885	158	
222.95138	1472	1+
223.42316	166	
223.88269	210	1+
224.14394	136	1+
224.94922	3132	1+
224.97513	262	
225.92809	84	
226.89461	360	1+
226.94668	27682	1+
226.97269	294	
227.10218	130	1+
227.16884	142	1+
228.02969	82	
228.13336	152	1+
228.79249	110	
228.84481	86	
228.89373	1452	1+
228.94180	27570	1+
230.07608	228	1+
230.84989	138	
230.88894	6214	
231.88467	872	1+
232.88651	708	1+
232.90678	82	
234.88285	170	
235.60158	90	
238.96778	80	
239.06659	254	1+
240.94198	552	
240.96243	930	1+
241.40181	86	
241.89418	88	
241.94270	686	
242.87477	92	
242.94136	994	
242.95993	1680	1+
243.82584	116	
243.87475	80	
244.41199	90	
244.95644	12368	1+
245.04233	126	
245.07797	88	
245.83379	140	
245.88895	136	
245.93728	150	
246.85072	82	
246.90313	440	1+
246.95196	13158	1+
247.38980	158	
247.84697	90	
248.12720	102	
248.80517	300	
248.89858	2036	1+
250.20084	82	
250.79198	144	
250.89645	364	1+
250.94476	100	
250.96851	462	
251.03247	90	
253.08562	82	
253.90426	162	
253.95578	168	1+
253.98306	148	
254.09466	138	
254.92120	82	
255.82906	212	1+
258.05308	94	
258.79412	88	
258.83042	208	1+
258.97174	444	1+
259.09852	120	
259.85396	128	
260.83911	174	
260.96700	910	1+
261.83516	144	
262.82966	262	
263.88161	116	
263.97708	316	
264.07893	84	
264.79188	122	
264.81344	100	
264.83013	142	
264.96185	272	
265.08740	210	1+
265.90329	138	
265.97034	172	
266.35691	84	
266.81443	330	1+
266.97636	156	
267.92735	108	
267.97180	1482	1+
268.13075	100	
268.40874	84	
268.80953	142	
268.90612	84	
269.11149	212	1+
269.92199	164	1+
269.96729	2132	1+
270.00243	86	
270.80185	124	
270.83005	102	
271.85617	100	
272.17381	98	
272.84555	120	
277.00190	84	
277.40031	138	
277.86121	198	
278.79724	294	1+
278.84251	180	
278.90404	90	
279.29569	92	
279.91159	126	
280.11397	250	1+
280.79097	780	1+
280.81608	96	
280.82967	126	
281.54286	100	
281.84705	140	
281.99036	86	
283.98584	106	
284.82481	128	
285.84521	754	
288.36370	82	
292.86028	120	
293.81749	144	
293.90548	98	
294.42992	90	
296.80667	438	1+
297.37231	84	
298.79926	1140	1+
299.27891	90	
299.84014	86	
299.86868	180	
300.06110	84	
300.78201	178	1+
300.87112	84	
301.86166	576	1+
301.87874	152	
302.80926	84	
302.90697	144	
303.80494	346	1+
303.85554	922	1+
303.97482	92	
308.83858	204	
309.47142	84	
311.13167	104	
311.82380	156	
311.88252	120	
316.81404	144	
317.00340	96	
317.81726	112	
318.80865	326	1+
318.93869	256	1+
319.72445	86	
320.14173	180	1+
320.79529	102	
320.81348	494	1+
322.83136	102	
323.43484	92	
324.08702	84	
324.81776	90	
324.87833	114	
325.83896	122	
326.87046	572	1+
327.59983	96	
328.40230	82	
330.73847	84	
332.93290	88	
336.83928	202	1+
336.94525	294	1+
339.11134	94	
339.77669	238	1+
339.82149	626	1+
340.93940	480	1+
342.81749	242	1+
343.75058	86	
350.76205	86	
352.76767	84	
354.84794	100	
355.76958	208	1+
355.80929	90	
359.95737	92	
360.79007	100	
END IONS

###FS:    #m/z: 336.94468 #charge 1+
###MS: 149
###MSMS: 151
BEGIN IONS
TITLE=Cmpd 113, +MS2(336.9447), 28.0-35.0eV, 3.3min #151
RTINSECONDS=195.455
SCANS=149,151
PEPMASS=336.94468	58722
CHARGE=1+
168.60847	76	
182.86452	296	1+
185.08297	86	
185.86581	78	
197.05411	102	
197.09214	94	
203.04399	78	
208.88202	84	
209.88777	82	
209.94526	86	
210.88467	144	
211.94361	4880	
212.87884	1228	1+
212.94792	168	
213.93833	2020	1+
214.89668	82	
215.34200	78	
215.88757	170	
216.88933	138	
217.88489	126	
218.90006	84	
219.57009	144	
222.44966	86	
223.96109	110	
223.97240	88	
224.88660	78	
224.96679	248	1+
227.95215	132	
228.89171	250	1+
228.95418	78	
229.95372	4156	1+
230.88835	1666	1+
231.94990	2648	
232.92303	78	
233.82886	100	
233.89820	322	
233.94523	458	1+
234.84289	92	
234.98574	94	
236.84842	88	
237.05820	80	
237.08303	86	
237.93812	78	
240.01824	76	
241.83865	370	1+
242.39846	96	
243.86929	80	
244.04930	100	
244.36389	88	
244.95280	110	
246.39135	116	
246.86192	90	
246.90369	202	
247.91047	80	
247.96517	1080	1+
248.89915	678	1+
249.96082	904	1+
250.83180	518	1+
250.95310	168	
251.06780	76	
252.97011	2296	1+
253.02008	88	
253.08761	212	
253.79349	84	
253.86363	86	
253.90361	624	1+
254.96610	1186	1+
255.07239	86	
256.92615	94	
256.95659	268	1+
257.85557	158	
257.94032	80	
258.02641	82	
258.94209	78	
258.97996	80	
259.06121	84	
259.61863	92	
259.80064	80	
259.85349	118	
259.92505	88	
259.95647	104	
260.83897	210	1+
261.36196	126	
262.88137	80	
262.92687	132	
262.94845	150	1+
263.38903	82	
264.86624	84	
265.08853	172	
266.10942	122	
268.84037	520	1+
269.41566	108	
270.08504	80	
270.98174	320	1+
271.91604	242	
272.87485	80	
272.91558	162	
272.97615	210	1+
273.79114	102	
273.83981	126	
274.84931	128	
275.01600	78	
275.95247	136	
276.09549	86	
276.84588	102	
276.85988	152	
276.88931	84	
276.95081	76	
277.42123	92	
277.83576	144	
277.85748	124	
277.87665	182	1+
278.83617	148	
278.86099	78	
279.50357	82	
279.85385	118	
279.90937	86	
280.06552	88	
280.83880	164	1+
280.86287	172	1+
283.03461	80	
283.12336	80	
284.06011	90	
284.81187	80	
284.88049	88	
285.20137	78	
285.84709	176	
286.69241	80	
286.84977	456	
286.91683	84	
287.84939	222	
288.85107	132	
290.41142	80	
290.85442	316	1+
291.37475	88	
291.80164	98	
292.40240	100	
293.02866	80	
293.10623	374	1+
293.85322	240	1+
293.99534	76	
294.07815	116	
294.93392	76	
295.39412	80	
295.43182	78	
295.89195	78	
296.80332	78	
296.91012	158	
297.08220	100	
297.89097	154	
298.01628	82	
298.87232	132	
298.93923	88	
299.87420	92	
300.84428	96	
301.51572	82	
301.88498	82	
303.80582	84	
303.94699	94	
304.40739	88	
304.79189	130	
304.81018	80	
304.88286	94	
305.85934	76	
306.43091	82	
306.87196	200	1+
308.39207	76	
309.86794	120	
310.41390	82	
310.87719	238	1+
315.44897	84	
316.55347	98	
316.81510	176	1+
318.86004	78	
318.88206	98	
318.95028	78	
320.01444	90	
321.02988	90	
321.22139	86	
325.89838	90	
338.15562	76	
END IONS

###FS:    #m/z: 359.95985 #charge 1+
###MS: 149
###MSMS: 152
BEGIN IONS
TITLE=Cmpd 114, +MS2(359.9598), 28.0-35.0eV, 3.3min #152
RTINSECONDS=196.227
SCANS=149,152
PEPMASS=359.95985	42014
CHARGE=1+
196.01448	100	
200.94228	84	
201.83692	78	
207.08823	100	
207.44372	78	
208.87132	148	1+
209.94284	902	
211.89922	80	
215.89299	82	
217.91434	178	
218.91105	174	
221.88983	96	
222.95126	404	1+
223.88950	112	
224.94903	1024	1+
224.97166	156	
226.94657	6668	1+
227.06237	90	
227.16864	86	
227.92997	196	
228.94182	5944	
229.94498	180	
231.56431	100	
231.88081	98	
233.03170	86	
233.10280	84	
233.85525	114	
233.92089	80	
234.82671	106	
235.82900	78	
236.10087	128	
236.85439	90	
237.05538	156	
237.64310	80	
238.93979	138	
239.93386	442	1+
240.96230	672	1+
242.89209	78	
242.96086	450	1+
243.42229	76	
243.89767	110	
243.92643	80	
244.36410	84	
244.95652	3390	1+
245.87317	96	
245.94500	80	
246.02817	330	1+
246.39120	172	
246.81081	134	
246.95218	3660	
247.51250	82	
248.80049	130	
249.02830	114	
249.07751	80	
249.94084	128	
249.99508	78	
250.94938	164	
250.96695	300	1+
251.84642	138	
252.08829	80	
252.95618	242	
253.89120	108	
253.98503	100	
255.01523	100	
255.37820	154	
255.90242	102	
255.94000	86	
257.95140	78	
258.83180	180	
258.97155	98	
259.84405	80	
259.88549	78	
259.97586	138	
260.83326	142	
260.96722	524	1+
261.92044	86	
262.82567	104	
262.84964	82	
262.95113	148	
263.82764	78	
263.84734	152	
263.90138	222	1+
264.81697	168	
264.96682	154	
265.08357	94	
265.81363	248	1+
265.97732	128	
266.83392	96	
267.97277	456	
268.41875	116	
268.84679	188	
268.96110	616	1+
269.96579	496	1+
271.02205	98	
271.84161	104	
273.92680	84	
273.97272	94	
275.12689	88	
275.63060	92	
275.97128	210	
276.80725	226	1+
276.98050	130	
278.83799	142	
278.86665	84	
278.92291	84	
279.10364	130	
279.58311	94	
279.79441	78	
280.79373	322	1+
281.96545	76	
282.41553	76	
282.80342	128	
283.78900	84	
283.82260	382	1+
289.90285	104	
291.41235	104	
292.90021	78	
293.02870	84	
293.11721	136	
293.41142	76	
293.85787	78	
293.98140	78	
294.79786	134	
294.85875	186	
295.96896	92	
296.80836	338	
296.85333	122	
298.10969	76	
298.37475	88	
298.80480	700	1+
299.84641	90	
300.81531	222	
300.84384	82	
301.77618	82	
306.09134	78	
306.65893	86	
306.89322	82	
307.43102	96	
309.79445	122	
310.37898	94	
310.87612	116	
311.83695	106	
311.88557	100	
312.88174	238	1+
314.37454	84	
316.11393	80	
316.82239	78	
318.51160	96	
320.75159	84	
320.89430	78	
321.81213	78	
322.81941	84	
322.92743	142	
323.02046	140	
327.76198	94	
330.87613	104	
332.21435	88	
332.39739	78	
333.82024	78	
334.95895	88	
336.94589	292	
339.98702	90	
340.02081	104	
340.93692	478	
344.82875	78	
346.10959	102	
349.82263	84	
355.81850	78	
356.11308	82	
363.82378	90	
END IONS

###FS:    #m/z: 322.92911 #charge 1+
###MS: 153
###MSMS: 154
BEGIN IONS
TITLE=Cmpd 115, +MS2(322.9291), 28.0-35.0eV, 3.3min #154
RTINSECONDS=199.906
SCANS=153-154
PEPMASS=322.92911	4699614
CHARGE=1+
138.54821	84	
149.50557	100	
187.06273	96	
187.99429	88	
192.88998	138	
197.02673	74	
198.46668	88	
198.84573	76	
200.37394	90	
201.04566	194	
202.92321	102	
205.95000	262	1+
208.88510	72	
218.84731	78	
220.87406	70	
221.89320	76	
221.95244	354	1+
222.92057	70
[truncated: 1,221,378 more chars]
